# Supplementary material for: Optimal assignment methods for ligand-based virtual screening
Source: J Cheminform. 2009 Aug 25;1:14. doi: 10.1186/1758-2946-1-14 (PMC2820492; doi:10.1186/1758-2946-1-14)
Supplement: Additional file 2 — Archive of the result files. The file Results.tar.gz is a Gzip compressed Tar archive containing the results file of each method for each data set. The result files are tab-separated plain text files including the following information: method name, active data set with size, cluster information and the distribution of the molecules over the clusters, decoy data set with size, ratio active:decoy, AUC, awAUC, BEDROC scores for predefined alpha values as suggested by Truchon and Bayly [63], relative enrichment factor [67], ROC enrichments, awROC enrichments at predefined false positive fractions, chemotype enrichment, ROC data points, and the ranking of each structure. [file 1758-2946-1-14-S2.zip › Results/2SHA.SQ.DUD=ace.Q.ACE_Lisinopril.sdf.A.DUD_ace_clustered_I_MM.sdf.D.DUD_ace_decoys_ID_pass_MWPass_I_0000644]

###################################################################################################
# Screening Result File
# User: jahn
# Method used: 2SHA
> <Method_Name>
2SHA
# Screening mode: Single Query Screening
#	Calculations performed: 1842
#	Start time of the calculation: Sat Mar 07 11:16:44 CET 2009
#	End time of the calculation: Sat Mar 07 11:18:46 CET 2009
# Data set information
#	Query molecule name:	Lisinopril from data set: ./data/queries/ACE_Lisinopril.sdf
#	Active data set: /rahome/chemoinf/SVS/data/actives/DUD_ace_clustered_I_MM.sdf with cluster information
#		Size: 46 molecules
#		Number of clusters: 19
#		Cluster Summery:
#			Cluster number	# molecules	% of actives
#			0		1		2.174
#			1		11		23.913
#			2		1		2.174
#			3		9		19.565
#			4		1		2.174
#			5		2		4.348
#			6		5		10.87
#			7		4		8.696
#			8		1		2.174
#			9		1		2.174
#			10		1		2.174
#			11		1		2.174
#			12		1		2.174
#			13		1		2.174
#			14		1		2.174
#			15		1		2.174
#			16		1		2.174
#			17		2		4.348
#			18		1		2.174
#	Decoy data set: /rahome/chemoinf/SVS/data/decoys/DUD_ace_decoys_ID_pass_MWPass_I_MM.sdf
#		Size: 1796 molecules
#	Ratio actives : decoys
#		1.0 : 39.0435
#	The active and decoy data set were part of the DUD with problem identifier: ace
> <AUC>
#	 ROC AUC
	0.8239082018011039
> <awAUC>
#	 ROC awAUC
	0.854948589162046
> <BEDROC Scores>
#	Alpha Values	BEDROC Scores	Literature: J. Chem. Inf. Model., Vol. 47, No. 2, 2007, 488-508
	106.9	0.5241
	100.0	0.5103
	53.6	0.426
	50.0	0.4209
	32.2	0.4047
	20.0	0.416
	16.1	0.4311
	10.0	0.4854
	8.0	0.5191
> <Relative enrichment factor>
#	Fraction dataset	Enrichment factor	 Literature: DOI: 10.1021/ci800303k
	0.0010	54.28881650380021
	0.01	59.71769815418023
	0.02	32.57328990228013
	0.05	36.95652173913044
	0.1	43.47826086956522
	0.2	69.56521739130434
	0.25	73.91304347826087
> <ROC Enrichments>
#	True decoy fraction	Enrichment	Literature: J Comput Aided Mol Des (2008) 22:133-139
	0.1	195.21739130434784
	0.5	47.71980676328502
	1.0	26.028985507246375
	2.0	13.014492753623188
	5.0	7.808695652173913
	10.0	4.5550724637681155
> <awROC Enrichments>
#	Decoy fraction	Enrichment
	0.1	321.38947368421054
	0.5	73.5204678362573
	1.0	42.01169590643274
	2.0	21.00584795321637
	5.0	11.648697501329082
	10.0	6.922381711855397
> <Chemotype enrichment>
#	% data set	% active cluster	Literature: http://dud.docking.org/wombat/
	0.0	0.0
	0.054	0.0
	0.054	5.263
	0.217	5.263
	0.217	10.526
	0.271	10.526
	0.271	15.789
	0.326	15.789
	0.326	21.053
	0.38	21.053
	0.38	26.316
	0.434	26.316
	0.434	31.579
	0.489	31.579
	0.489	36.842
	1.52	36.842
	1.52	42.105
	2.823	42.105
	2.823	47.368
	2.877	47.368
	2.877	52.632
	3.04	52.632
	3.04	57.895
	4.126	57.895
	4.126	63.158
	9.012	63.158
	9.012	68.421
	10.043	68.421
	10.043	73.684
	18.295	73.684
	18.295	78.947
	20.793	78.947
	20.793	84.211
	21.716	84.211
	21.716	89.474
	72.15	89.474
	72.15	94.737
	85.233	94.737
	85.233	100.0
	100.0	100.0
> <ROC curve data>
#	False positive rate	true positive rate
	0.0	0.0
	0.0	0.1957
	6.0E-4	0.1957
	6.0E-4	0.2174
	0.0017	0.2174
	0.0017	0.2391
	0.0089	0.2391
	0.0089	0.2609
	0.0217	0.2609
	0.0217	0.3043
	0.0228	0.3043
	0.0228	0.3478
	0.0329	0.3478
	0.0329	0.3696
	0.0468	0.3696
	0.0468	0.3913
	0.0796	0.3913
	0.0796	0.413
	0.0813	0.413
	0.0813	0.4348
	0.0913	0.4348
	0.0913	0.4565
	0.132	0.4565
	0.132	0.5
	0.1359	0.5
	0.1359	0.587
	0.1665	0.587
	0.1665	0.6087
	0.1715	0.6087
	0.1715	0.6957
	0.1949	0.6957
	0.1949	0.7174
	0.2038	0.7174
	0.2038	0.7391
	0.245	0.7391
	0.245	0.7826
	0.2628	0.7826
	0.2628	0.8043
	0.2884	0.8043
	0.2884	0.8261
	0.2906	0.8261
	0.2906	0.8478
	0.3641	0.8478
	0.3641	0.8696
	0.4293	0.8696
	0.4293	0.8913
	0.495	0.8913
	0.495	0.913
	0.5295	0.913
	0.5295	0.9348
	0.7155	0.9348
	0.7155	0.9565
	0.8491	0.9565
	0.8491	0.9783
	0.8953	0.9783
	0.8953	1.0
	1.0	1.0
> <Screening Table>
# Rank	Mol name	Index in data set	Similarity 2 query	Active	Cluster number
1	ZINC03812851	27	0.7279834752916905	YES	6
2	ZINC03814183	28	0.6874803824767242	YES	6
3	ZINC03814199	29	0.6754001155818843	YES	6
4	ZINC03814185	38	0.6602767411195655	YES	12
5	ZINC03814182	40	0.6417951430399835	YES	14
6	ZINC03814187	36	0.6296750741648354	YES	10
7	ZINC03814193	42	0.6264990690872608	YES	16
8	ZINC03814166	45	0.6106659975114636	YES	18
9	ZINC03814180	34	0.5846989230171284	YES	8
10	ZINC03800819	1074	0.5837900542451885	NO	-
11	ZINC03775164	26	0.5793191987688284	YES	6
12	ZINC03800812	1073	0.5742147134116844	NO	-
13	ZINC02556760	656	0.5740445124857443	NO	-
14	ZINC03814176	25	0.5733189402978339	YES	6
15	ZINC01529246	177	0.561937194653682	NO	-
16	ZINC04327945	1753	0.5617666066730591	NO	-
17	ZINC04327940	1752	0.5616810495446852	NO	-
18	ZINC02456498	631	0.5580144002347379	NO	-
19	ZINC03856415	1154	0.5578446688001999	NO	-
20	ZINC02745377	719	0.556080584503853	NO	-
21	ZINC04260752	1721	0.5507016290700474	NO	-
22	ZINC03122736	792	0.5501095283293264	NO	-
23	ZINC01890760	239	0.5476479059826208	NO	-
24	ZINC03287092	842	0.5425989195613186	NO	-
25	ZINC03287090	841	0.5424692014893775	NO	-
26	ZINC02131708	411	0.5385621094725314	NO	-
27	ZINC02354414	572	0.5375838335371728	NO	-
28	ZINC03814184	39	0.5356253385161283	YES	13
29	ZINC04260750	1720	0.5343466595213882	NO	-
30	ZINC02456233	626	0.5336072532958156	NO	-
31	ZINC02456259	629	0.532368654784154	NO	-
32	ZINC03862460	1435	0.5323405688500319	NO	-
33	ZINC03821274	1088	0.5317159002423069	NO	-
34	ZINC03821276	1090	0.5311575395954592	NO	-
35	ZINC02456282	630	0.5309556764473469	NO	-
36	ZINC01552491	198	0.5304404296388591	NO	-
37	ZINC03839554	1094	0.5302012375830424	NO	-
38	ZINC03863056	1476	0.5298439651330397	NO	-
39	ZINC03863055	1475	0.5294885401838478	NO	-
40	ZINC03821275	1089	0.5291942528836043	NO	-
41	ZINC03625369	1027	0.5279215917895391	NO	-
42	ZINC03862290	1427	0.5278779426862662	NO	-
43	ZINC02456543	633	0.5269032496605548	NO	-
44	ZINC02726694	713	0.5267958291955447	NO	-
45	ZINC03821380	1091	0.525964933595867	NO	-
46	ZINC01705150	221	0.5257426168612277	NO	-
47	ZINC03889225	1563	0.5256995145455113	NO	-
48	ZINC02755700	721	0.5254499602677141	NO	-
49	ZINC03863057	1477	0.5250718127059787	NO	-
50	ZINC04090585	1672	0.5244077196236359	NO	-
51	ZINC03862227	1420	0.5236173058365408	NO	-
52	ZINC03814173	43	0.522509188693006	YES	17
53	ZINC03814178	37	0.5220463504132481	YES	11
54	ZINC03862228	1421	0.5218779999961527	NO	-
55	ZINC03862421	1432	0.5214266527992606	NO	-
56	ZINC03814189	24	0.5212028990204121	YES	5
57	ZINC03814181	44	0.5195566612320708	YES	17
58	ZINC03863822	1515	0.518860722329576	NO	-
59	ZINC02457434	634	0.5183543473195622	NO	-
60	ZINC03863823	1516	0.518264867536992	NO	-
61	ZINC03862775	1461	0.5179055948681386	NO	-
62	ZINC03862774	1460	0.5177369061738643	NO	-
63	ZINC00324189	30	0.517596217815899	NO	-
64	ZINC03862544	1439	0.5173593608976643	NO	-
65	ZINC03862543	1438	0.5170749923445322	NO	-
66	ZINC03291098	846	0.5166366243685808	NO	-
67	ZINC04337125	1757	0.5165165521026195	NO	-
68	ZINC00031891	4	0.5162302324232834	NO	-
69	ZINC03862542	1437	0.5148461661056479	NO	-
70	ZINC03839585	1097	0.5147304207716694	NO	-
71	ZINC03862545	1440	0.5145327213133534	NO	-
72	ZINC04628223	1791	0.513069452393445	NO	-
73	ZINC03863339	1491	0.5124708920360447	NO	-
74	ZINC03863338	1490	0.5118950024068832	NO	-
75	ZINC03839558	1095	0.5093126869301482	NO	-
76	ZINC03814161	6	0.5089392413459939	YES	1
77	ZINC03625380	1029	0.5084737625092998	NO	-
78	ZINC02351375	571	0.5083594793414402	NO	-
79	ZINC02774200	728	0.5072968872473566	NO	-
80	ZINC04228923	1705	0.5068121576157935	NO	-
81	ZINC03617392	1017	0.5049973977774164	NO	-
82	ZINC03862907	1468	0.5047840781178686	NO	-
83	ZINC02523111	651	0.5040178159696801	NO	-
84	ZINC04135122	1682	0.5030536578315841	NO	-
85	ZINC03799348	1071	0.5027504544751148	NO	-
86	ZINC03863188	1481	0.502651866059497	NO	-
87	ZINC03345586	868	0.5012637517623756	NO	-
88	ZINC03862244	1422	0.5003844568546715	NO	-
89	ZINC02738764	717	0.49963877152281194	NO	-
90	ZINC03862524	1436	0.49957062413246267	NO	-
91	ZINC03880264	1553	0.49911581839946073	NO	-
92	ZINC02001463	243	0.49850917092355596	NO	-
93	ZINC03862245	1423	0.49840806558799194	NO	-
94	ZINC03856426	1156	0.49838706433982205	NO	-
95	ZINC03330980	861	0.49838140199499303	NO	-
96	ZINC03230673	807	0.49834109762444895	NO	-
97	ZINC03784466	1067	0.4975448925547061	NO	-
98	ZINC03862609	1455	0.49695343721848567	NO	-
99	ZINC03634123	1034	0.4969012352085824	NO	-
100	ZINC02403062	588	0.49682634763636957	NO	-
101	ZINC02748151	720	0.4963299587257743	NO	-
102	ZINC03814177	23	0.4956990134901256	YES	5
103	ZINC03863520	1499	0.49549836724409013	NO	-
104	ZINC03863523	1500	0.49545689452846303	NO	-
105	ZINC03862779	1464	0.4951332554245534	NO	-
106	ZINC03862778	1463	0.4951277447941957	NO	-
107	ZINC01576054	205	0.4949692278869876	NO	-
108	ZINC01628895	208	0.4948591022836836	NO	-
109	ZINC04260809	1722	0.494326501942789	NO	-
110	ZINC02830983	733	0.49398000278306514	NO	-
111	ZINC03983542	1635	0.4939010682537972	NO	-
112	ZINC03862288	1426	0.49379160763446994	NO	-
113	ZINC03856416	1155	0.4936859094855522	NO	-
114	ZINC02456541	632	0.4926825749305154	NO	-
115	ZINC02250663	537	0.49184820641838556	NO	-
116	ZINC02155456	481	0.49173502948350445	NO	-
117	ZINC03930431	1600	0.4907587294451536	NO	-
118	ZINC03862777	1462	0.4904621620372636	NO	-
119	ZINC03862780	1465	0.49045558902878444	NO	-
120	ZINC02442966	618	0.4903084932091657	NO	-
121	ZINC03862124	1399	0.489700318295367	NO	-
122	ZINC03863469	1495	0.4886538647388158	NO	-
123	ZINC03863468	1494	0.4886258460655053	NO	-
124	ZINC02310495	547	0.48800538344814687	NO	-
125	ZINC03862221	1414	0.487908429992313	NO	-
126	ZINC03862125	1400	0.48633039373151055	NO	-
127	ZINC03863470	1496	0.4862812233570953	NO	-
128	ZINC03863467	1493	0.4862016767969428	NO	-
129	ZINC02145743	464	0.48598098845742127	NO	-
130	ZINC02145747	465	0.48555628297589715	NO	-
131	ZINC03862860	1467	0.48538957765300367	NO	-
132	ZINC03320308	856	0.48521413126515817	NO	-
133	ZINC02311216	548	0.48405188742387706	NO	-
134	ZINC02311217	549	0.4840453870843897	NO	-
135	ZINC03862127	1402	0.4835185840594847	NO	-
136	ZINC04324667	1745	0.48319354146309285	NO	-
137	ZINC02629473	684	0.48289848822697357	NO	-
138	ZINC02428542	596	0.48279650869894364	NO	-
139	ZINC02110251	294	0.48257982291495755	NO	-
140	ZINC03625385	1030	0.4821780380179322	NO	-
141	ZINC02860036	745	0.4819465605922168	NO	-
142	ZINC03906709	1583	0.4813913836929624	NO	-
143	ZINC04236332	1707	0.48054051802372844	NO	-
144	ZINC04196148	1698	0.4804428947620013	NO	-
145	ZINC04325335	1751	0.4797662142070499	NO	-
146	ZINC03867047	1533	0.4796695959323629	NO	-
147	ZINC03862146	1406	0.47956365495696096	NO	-
148	ZINC02110249	293	0.4795365665462521	NO	-
149	ZINC03862145	1405	0.4795361919778037	NO	-
150	ZINC03933552	1604	0.4794260984221413	NO	-
151	ZINC03930437	1601	0.47942560496484815	NO	-
152	ZINC02107060	285	0.47822839773768977	NO	-
153	ZINC02342151	565	0.4781192110248902	NO	-
154	ZINC02202399	515	0.4778901903058954	NO	-
155	ZINC02107059	284	0.4778637761496295	NO	-
156	ZINC02102526	273	0.4773291211242734	NO	-
157	ZINC02127171	360	0.47731862974321293	NO	-
158	ZINC04228925	1706	0.4773108584324595	NO	-
159	ZINC03867047	1534	0.4771140475684617	NO	-
160	ZINC02127173	361	0.4770505089136234	NO	-
161	ZINC02202401	516	0.4767822293295277	NO	-
162	ZINC03814164	7	0.47647441757760134	YES	1
163	ZINC03625378	1028	0.47630639473583547	NO	-
164	ZINC03862128	1403	0.4762886917776171	NO	-
165	ZINC03969864	1613	0.47623405625683396	NO	-
166	ZINC03809801	35	0.4756365151520574	YES	9
167	ZINC03901883	1582	0.47563637438466394	NO	-
168	ZINC02581756	667	0.4748113673793562	NO	-
169	ZINC03862144	1404	0.4747600333253772	NO	-
170	ZINC03862147	1407	0.47469857798572357	NO	-
171	ZINC02227207	528	0.474324210840659	NO	-
172	ZINC04390079	1768	0.47412899501404465	NO	-
173	ZINC03856414	1153	0.47410998606991295	NO	-
174	ZINC02235626	533	0.4737203671339296	NO	-
175	ZINC03856413	1152	0.47353415498354645	NO	-
176	ZINC02116766	311	0.4731616541687559	NO	-
177	ZINC03856253	1148	0.4731351709389893	NO	-
178	ZINC03625255	1022	0.47258376470293323	NO	-
179	ZINC02340976	562	0.47219753572054807	NO	-
180	ZINC03930386	1597	0.47210997335181126	NO	-
181	ZINC02229089	529	0.47192177276541336	NO	-
182	ZINC00168679	21	0.47175312902881794	NO	-
183	ZINC02348583	568	0.471503723548784	NO	-
184	ZINC02130472	394	0.4714253728345906	NO	-
185	ZINC03814190	41	0.4708701241506169	YES	15
186	ZINC03862224	1417	0.4698835052818363	NO	-
187	ZINC03075266	786	0.46963952116532276	NO	-
188	ZINC03279595	839	0.4690937746120051	NO	-
189	ZINC03941869	1608	0.46894207155179635	NO	-
190	ZINC03191837	796	0.4686000810775472	NO	-
191	ZINC03863702	1509	0.4685714624974377	NO	-
192	ZINC03861939	1393	0.4683797830498219	NO	-
193	ZINC03861938	1392	0.4683533811493726	NO	-
194	ZINC03839582	1096	0.4682656684990159	NO	-
195	ZINC02152491	470	0.46792697001287914	NO	-
196	ZINC03862220	1413	0.4675560686389544	NO	-
197	ZINC00808159	133	0.4675226377352171	NO	-
198	ZINC00808160	134	0.46746580921827935	NO	-
199	ZINC02128694	379	0.46742463356977354	NO	-
200	ZINC03930417	1598	0.4673020904263886	NO	-
201	ZINC03862225	1418	0.46665004073234123	NO	-
202	ZINC01653630	213	0.4665825450615214	NO	-
203	ZINC03441783	910	0.46592923490368726	NO	-
204	ZINC02128692	378	0.4659245224174607	NO	-
205	ZINC03861904	1391	0.46531213810750005	NO	-
206	ZINC00808158	132	0.465222720810558	NO	-
207	ZINC00808161	135	0.46518539062523656	NO	-
208	ZINC03930426	1599	0.46517515566383055	NO	-
209	ZINC03863105	1479	0.4643312390597254	NO	-
210	ZINC02158957	488	0.46380948500074753	NO	-
211	ZINC02197333	509	0.46361638026304614	NO	-
212	ZINC03862576	1452	0.4635208430737878	NO	-
213	ZINC01653630	210	0.4635148407030749	NO	-
214	ZINC03889226	1564	0.46351055736950986	NO	-
215	ZINC03862577	1453	0.4634815396694009	NO	-
216	ZINC01653630	209	0.4633773780027193	NO	-
217	ZINC02432433	599	0.4629346690695777	NO	-
218	ZINC03862223	1416	0.46284856520314127	NO	-
219	ZINC02291005	544	0.4627194428208036	NO	-
220	ZINC03862222	1415	0.4626024416072371	NO	-
221	ZINC01653630	212	0.4623000965998494	NO	-
222	ZINC01653630	211	0.46207295147674254	NO	-
223	ZINC02291006	545	0.4618870394734122	NO	-
224	ZINC02291004	543	0.4606110542009659	NO	-
225	ZINC03654164	1052	0.46025013854209107	NO	-
226	ZINC03862286	1424	0.4600343635339571	NO	-
227	ZINC01541123	188	0.45969401641080565	NO	-
228	ZINC03119521	791	0.45953644964710477	NO	-
229	ZINC03851683	1123	0.45951340707932264	NO	-
230	ZINC03933556	1605	0.4593653340583031	NO	-
231	ZINC03230995	808	0.45840749966637656	NO	-
232	ZINC03862187	1411	0.45748706564556163	NO	-
233	ZINC02291007	546	0.4573570785652232	NO	-
234	ZINC02348045	566	0.4569817645040162	NO	-
235	ZINC02197800	510	0.45597978721729776	NO	-
236	ZINC03851683	1124	0.4550272793553098	NO	-
237	ZINC03933549	1603	0.45495323394428017	NO	-
238	ZINC02348458	567	0.4541960860757673	NO	-
239	ZINC02237169	534	0.454167229799632	NO	-
240	ZINC02326137	552	0.453959003501532	NO	-
241	ZINC03969063	1611	0.4536846538144003	NO	-
242	ZINC03881884	1555	0.45362929188022705	NO	-
243	ZINC02160919	499	0.45360023067467625	NO	-
244	ZINC03862287	1425	0.4532174860635102	NO	-
245	ZINC02944528	761	0.45228377705432615	NO	-
246	ZINC02944526	760	0.45222062453739337	NO	-
247	ZINC03863506	1498	0.4521289475272586	NO	-
248	ZINC02439473	613	0.45192475818834704	NO	-
249	ZINC03913740	1595	0.4518643695877772	NO	-
250	ZINC03983676	1638	0.45185729019104925	NO	-
251	ZINC01576012	204	0.45150840745580156	NO	-
252	ZINC03625279	1026	0.45143414820422245	NO	-
253	ZINC02130427	393	0.4513526419328587	NO	-
254	ZINC03862549	1442	0.45124482168694924	NO	-
255	ZINC04343503	1759	0.45119474389878184	NO	-
256	ZINC03856672	1214	0.4510407853847389	NO	-
257	ZINC03856673	1215	0.45090099998080546	NO	-
258	ZINC03862822	1466	0.4508965561135591	NO	-
259	ZINC03814191	3	0.45070643716159525	YES	1
260	ZINC03812885	4	0.45070643716159525	YES	1
261	ZINC03244599	814	0.45062683624996575	NO	-
262	ZINC02439540	614	0.45045951124216627	NO	-
263	ZINC01576000	203	0.45021149725968784	NO	-
264	ZINC02128553	377	0.44981965842469884	NO	-
265	ZINC00800021	129	0.44978414152471097	NO	-
266	ZINC03824882	1092	0.44977974521589376	NO	-
267	ZINC00800022	130	0.4497687041807628	NO	-
268	ZINC01535869	8	0.4494361198391974	YES	1
269	ZINC03814200	9	0.4494361198391974	YES	1
270	ZINC03814197	10	0.4494361198391974	YES	1
271	ZINC03814194	11	0.4494361198391974	YES	1
272	ZINC03856150	1144	0.44942066612090753	NO	-
273	ZINC00800020	128	0.44927287226466667	NO	-
274	ZINC00800023	131	0.4492345397765801	NO	-
275	ZINC02899055	757	0.44915987311562594	NO	-
276	ZINC02107137	287	0.4489336153689088	NO	-
277	ZINC02107135	286	0.4481787693822708	NO	-
278	ZINC02557491	658	0.4476922079174278	NO	-
279	ZINC03862218	1412	0.4471871040171116	NO	-
280	ZINC03219636	799	0.44691787858719867	NO	-
281	ZINC03863341	1492	0.4466921722425606	NO	-
282	ZINC01551652	197	0.4448897699254876	NO	-
283	ZINC03862546	1441	0.44479490195836857	NO	-
284	ZINC01576183	207	0.4442943135261773	NO	-
285	ZINC03862322	1429	0.44390830739863707	NO	-
286	ZINC03969281	1612	0.44376390838178653	NO	-
287	ZINC03223088	802	0.4436772148237092	NO	-
288	ZINC03606247	1015	0.4434018770351678	NO	-
289	ZINC01576179	206	0.443296901259898	NO	-
290	ZINC03857081	1353	0.4432810925703108	NO	-
291	ZINC02130731	399	0.44269718556193277	NO	-
292	ZINC04024254	1653	0.44250812009884033	NO	-
293	ZINC02151851	469	0.4424452659710392	NO	-
294	ZINC03863751	1510	0.44238853615528584	NO	-
295	ZINC02332425	558	0.44225967620837664	NO	-
296	ZINC03862575	1451	0.442079190515616	NO	-
297	ZINC00904439	142	0.44200728807485135	NO	-
298	ZINC01326611	166	0.44087317734141146	NO	-
299	ZINC03862028	1396	0.4407361643819024	NO	-
300	ZINC01544959	193	0.4403314231990467	NO	-
301	ZINC03320295	855	0.4402415851933684	NO	-
302	ZINC02126807	357	0.43947715136989535	NO	-
303	ZINC03858878	1381	0.4389810105858417	NO	-
304	ZINC02132146	418	0.43892638307059656	NO	-
305	ZINC03856634	1188	0.4384376525213044	NO	-
306	ZINC03856635	1189	0.43838199379907156	NO	-
307	ZINC03857081	1354	0.43834446238424873	NO	-
308	ZINC03862908	1469	0.4382019149372455	NO	-
309	ZINC04377656	1765	0.43807562518281984	NO	-
310	ZINC04167051	1689	0.43788700273712106	NO	-
311	ZINC03220996	800	0.4376990526630481	NO	-
312	ZINC02210593	519	0.437496937565586	NO	-
313	ZINC03046411	779	0.43624472071138404	NO	-
314	ZINC01575969	202	0.436196454768373	NO	-
315	ZINC03862572	1448	0.4361667587254069	NO	-
316	ZINC00904437	141	0.4361626646881911	NO	-
317	ZINC03863560	1503	0.43569949501905464	NO	-
318	ZINC03863559	1502	0.43563191438411863	NO	-
319	ZINC02342060	564	0.43552735067135956	NO	-
320	ZINC02126668	355	0.43544903403952384	NO	-
321	ZINC03862580	1454	0.43533735863875467	NO	-
322	ZINC03354201	872	0.43517870380676604	NO	-
323	ZINC03862573	1449	0.4349460532951017	NO	-
324	ZINC01541980	191	0.4344092016234644	NO	-
325	ZINC03326495	859	0.43389410627362035	NO	-
326	ZINC01535876	181	0.4338405387793737	NO	-
327	ZINC03814167	1	0.43361642859094435	YES	1
328	ZINC02122668	337	0.43358979119099333	NO	-
329	ZINC03862574	1450	0.43357910435485697	NO	-
330	ZINC03887257	1558	0.4334216942359187	NO	-
331	ZINC04237886	1709	0.4331203531248045	NO	-
332	ZINC03861835	1387	0.4327623565379631	NO	-
333	ZINC03862706	1456	0.4327128511302344	NO	-
334	ZINC03861836	1388	0.4327082645563731	NO	-
335	ZINC03330569	860	0.4325415551076318	NO	-
336	ZINC02198778	511	0.43226748335746185	NO	-
337	ZINC03814192	30	0.43222292963566583	YES	7
338	ZINC03814195	31	0.43222292963566583	YES	7
339	ZINC03814196	32	0.43222292963566583	YES	7
340	ZINC03814198	33	0.43222292963566583	YES	7
341	ZINC01575531	201	0.4316084086136041	NO	-
342	ZINC03654167	1053	0.43156916232253656	NO	-
343	ZINC03931937	1602	0.431403699870834	NO	-
344	ZINC01535875	180	0.4313188043580342	NO	-
345	ZINC03857039	1340	0.43130349795321443	NO	-
346	ZINC03857040	1341	0.4312785721858556	NO	-
347	ZINC03856677	1218	0.43063867540892614	NO	-
348	ZINC03856678	1219	0.430604271029009	NO	-
349	ZINC03797173	1069	0.4303908034309241	NO	-
350	ZINC02557490	657	0.4302492432214696	NO	-
351	ZINC03857034	1336	0.43008969002365416	NO	-
352	ZINC03857035	1337	0.4300318924396201	NO	-
353	ZINC03610269	1016	0.4297098155153623	NO	-
354	ZINC03486226	940	0.4295503878598693	NO	-
355	ZINC03856557	1166	0.42920191583900213	NO	-
356	ZINC03856556	1165	0.4291549136156339	NO	-
357	ZINC04377667	1766	0.4288511851877475	NO	-
358	ZINC01536839	186	0.42876265971800587	NO	-
359	ZINC04167059	1691	0.4286542005217987	NO	-
360	ZINC02138495	458	0.42815063518094776	NO	-
361	ZINC02206694	518	0.4278329697873353	NO	-
362	ZINC02242352	536	0.427696310100564	NO	-
363	ZINC03797173	1068	0.4274579455836675	NO	-
364	ZINC02004560	244	0.4271232040650472	NO	-
365	ZINC04324767	1748	0.4262872744956515	NO	-
366	ZINC00454623	92	0.4262567014558617	NO	-
367	ZINC03223090	803	0.42520518733764046	NO	-
368	ZINC03223091	804	0.4251852166599676	NO	-
369	ZINC02561167	662	0.425073797055164	NO	-
370	ZINC02330059	556	0.4249826983773061	NO	-
371	ZINC03623416	1021	0.42493861796727017	NO	-
372	ZINC02321607	551	0.42493051369194584	NO	-
373	ZINC03983668	1637	0.4246703027298247	NO	-
374	ZINC02321606	550	0.4244920685446566	NO	-
375	ZINC03862307	1428	0.42447298366401653	NO	-
376	ZINC03441839	912	0.4241626472851996	NO	-
377	ZINC02134989	434	0.4240613351246294	NO	-
378	ZINC02626837	683	0.423842285462221	NO	-
379	ZINC03441836	911	0.4237225539662715	NO	-
380	ZINC02094109	254	0.4235306436928755	NO	-
381	ZINC00067501	9	0.4234900982527801	NO	-
382	ZINC03983493	1634	0.42334503117895156	NO	-
383	ZINC03814172	21	0.4231263803519442	YES	3
384	ZINC02102403	272	0.42306807735061464	NO	-
385	ZINC03981506	1628	0.42303193273333667	NO	-
386	ZINC03863497	1497	0.4229094108630439	NO	-
387	ZINC03861977	1394	0.4218487205533527	NO	-
388	ZINC02783507	730	0.42167356144147866	NO	-
389	ZINC02130392	392	0.42126122873511673	NO	-
390	ZINC02128224	371	0.42110382544133174	NO	-
391	ZINC02172620	505	0.4210720135973206	NO	-
392	ZINC02400101	587	0.4210605271074427	NO	-
393	ZINC03882134	1556	0.4210186815492123	NO	-
394	ZINC01536831	184	0.4209610393501325	NO	-
395	ZINC02095716	255	0.42095608013709745	NO	-
396	ZINC03863243	1482	0.4208036585879969	NO	-
397	ZINC02200834	514	0.42057097752300676	NO	-
398	ZINC00067498	8	0.4202150248444315	NO	-
399	ZINC02134794	432	0.4199683332415597	NO	-
400	ZINC03814170	12	0.4197218237018827	YES	2
401	ZINC03890054	1566	0.4196341102237332	NO	-
402	ZINC02703211	709	0.41933219237223324	NO	-
403	ZINC03856412	1151	0.41886363482958866	NO	-
404	ZINC02728565	714	0.4188198867701234	NO	-
405	ZINC03857821	1364	0.4185506162286491	NO	-
406	ZINC04284484	1725	0.418403892053209	NO	-
407	ZINC03851140	1109	0.4181762616725679	NO	-
408	ZINC03856206	1147	0.41813217587248924	NO	-
409	ZINC03851139	1107	0.4180655750977423	NO	-
410	ZINC02436496	608	0.41796275422102047	NO	-
411	ZINC02436498	609	0.4179595386668805	NO	-
412	ZINC04620284	1790	0.41793827333840644	NO	-
413	ZINC03654155	1050	0.41783401738595316	NO	-
414	ZINC03862439	1434	0.4177935972507496	NO	-
415	ZINC03862438	1433	0.4177751407479128	NO	-
416	ZINC03407963	892	0.4176416483926983	NO	-
417	ZINC02358866	577	0.4176176285972037	NO	-
418	ZINC02358865	576	0.41758910596710924	NO	-
419	ZINC04325188	1750	0.417568274729774	NO	-
420	ZINC03450885	925	0.41744974656727885	NO	-
421	ZINC03450882	924	0.4174036983899042	NO	-
422	ZINC02133304	423	0.4173913551566089	NO	-
423	ZINC03654149	1049	0.41727266490264253	NO	-
424	ZINC00412458	49	0.41650258170419174	NO	-
425	ZINC01544958	192	0.4163932770142153	NO	-
426	ZINC03994815	1646	0.41594478330349505	NO	-
427	ZINC03863803	1513	0.41586433516432425	NO	-
428	ZINC04248452	1714	0.41577763736282203	NO	-
429	ZINC04212073	1700	0.4153587382239748	NO	-
430	ZINC03625271	1023	0.41526667586718935	NO	-
431	ZINC03856632	1187	0.4151805518985769	NO	-
432	ZINC03856631	1186	0.41507377582452454	NO	-
433	ZINC02280610	540	0.4148238776979695	NO	-
434	ZINC00412457	48	0.41441895778187093	NO	-
435	ZINC04334716	1756	0.41425852396728124	NO	-
436	ZINC03667163	1060	0.4141306162123394	NO	-
437	ZINC03851137	1105	0.4140947005918665	NO	-
438	ZINC03435430	904	0.41393382467474327	NO	-
439	ZINC02280611	541	0.41388268893042746	NO	-
440	ZINC03892740	1577	0.41386650034410305	NO	-
441	ZINC04237887	1710	0.4138450872204636	NO	-
442	ZINC03885971	1557	0.4138153041789542	NO	-
443	ZINC03892738	1576	0.41372778334385907	NO	-
444	ZINC03857821	1365	0.41370331815969447	NO	-
445	ZINC03892737	1575	0.41368453141624995	NO	-
446	ZINC03851142	1111	0.41360617807575756	NO	-
447	ZINC04227858	1704	0.41328603310757495	NO	-
448	ZINC03851142	1112	0.41308373120067904	NO	-
449	ZINC02275583	539	0.4126918321817834	NO	-
450	ZINC03851139	1108	0.4126511661640855	NO	-
451	ZINC03435434	905	0.41248756769094336	NO	-
452	ZINC03863246	1483	0.4124757269307844	NO	-
453	ZINC04398806	1769	0.41247343111619794	NO	-
454	ZINC03654201	1056	0.41240385531778095	NO	-
455	ZINC03857016	1330	0.4121729767726264	NO	-
456	ZINC03857006	1326	0.4120377074150112	NO	-
457	ZINC03857007	1327	0.412001614552874	NO	-
458	ZINC03856571	1174	0.4117807380148526	NO	-
459	ZINC03851137	1106	0.4117765876501145	NO	-
460	ZINC03856570	1173	0.4117569786966669	NO	-
461	ZINC03857017	1331	0.41164210948527896	NO	-
462	ZINC02133763	428	0.4115633026770292	NO	-
463	ZINC01301218	165	0.41145553332796175	NO	-
464	ZINC02136711	449	0.4113199704055286	NO	-
465	ZINC00813601	136	0.41122557691362244	NO	-
466	ZINC03850487	1099	0.4109716159272806	NO	-
467	ZINC03244600	815	0.4108571676424917	NO	-
468	ZINC03851140	1110	0.4107002872663783	NO	-
469	ZINC02136823	450	0.4100886035004139	NO	-
470	ZINC02679884	705	0.41005235248693706	NO	-
471	ZINC03862399	1430	0.409976550675117	NO	-
472	ZINC02679885	706	0.4098515537434704	NO	-
473	ZINC03629248	1032	0.4098132931338121	NO	-
474	ZINC03819121	1087	0.4096338462845585	NO	-
475	ZINC03814165	19	0.4095714909517508	YES	3
476	ZINC03814169	20	0.4095714909517508	YES	3
477	ZINC02096710	256	0.40952914290911346	NO	-
478	ZINC03856605	1183	0.40936453680928375	NO	-
479	ZINC03287755	845	0.40925789377495136	NO	-
480	ZINC03629246	1031	0.4091515983762543	NO	-
481	ZINC02229092	530	0.4090104012697483	NO	-
482	ZINC02328599	555	0.40851323068814466	NO	-
483	ZINC01905201	241	0.4082706840083836	NO	-
484	ZINC02456246	627	0.4081235614717369	NO	-
485	ZINC03850710	1102	0.4079369817059768	NO	-
486	ZINC02238995	535	0.40787642213409536	NO	-
487	ZINC02456248	628	0.40779205864291185	NO	-
488	ZINC03859594	1384	0.4075790443281088	NO	-
489	ZINC02433376	602	0.4074742251049641	NO	-
490	ZINC03797848	1070	0.40741199379261966	NO	-
491	ZINC04093025	1673	0.40700686589620066	NO	-
492	ZINC02129748	385	0.40690716204654703	NO	-
493	ZINC03856924	1309	0.4066943749187203	NO	-
494	ZINC02129839	387	0.4066306571905109	NO	-
495	ZINC03856683	1224	0.4065209597190973	NO	-
496	ZINC03856923	1308	0.4065127330947151	NO	-
497	ZINC03851145	1113	0.4062629697677209	NO	-
498	ZINC03856546	1161	0.40613448700812277	NO	-
499	ZINC03856547	1162	0.40611212644305833	NO	-
500	ZINC03863974	1528	0.4055718947045121	NO	-
501	ZINC03856999	1323	0.40556434514591944	NO	-
502	ZINC01535872	179	0.4055425263997634	NO	-
503	ZINC03654035	1042	0.4055188932742053	NO	-
504	ZINC03856998	1322	0.40546632679015066	NO	-
505	ZINC02761481	724	0.40546143296841136	NO	-
506	ZINC02365593	580	0.4054412529571715	NO	-
507	ZINC02430883	597	0.40542753323574	NO	-
508	ZINC02130980	401	0.4054272191546912	NO	-
509	ZINC03814159	17	0.40541995679796805	YES	3
510	ZINC02761482	725	0.405319612463471	NO	-
511	ZINC03874128	1551	0.40510933030363466	NO	-
512	ZINC01668563	220	0.40505659476458533	NO	-
513	ZINC03863802	1512	0.40492348066572914	NO	-
514	ZINC03818465	1084	0.40482333599513487	NO	-
515	ZINC03641801	1036	0.4047745826790741	NO	-
516	ZINC02924492	759	0.4045442350683195	NO	-
517	ZINC00468137	94	0.404421912014816	NO	-
518	ZINC03818134	1083	0.4042687102306335	NO	-
519	ZINC02484853	640	0.4042607897592472	NO	-
520	ZINC02484855	641	0.40422587381127195	NO	-
521	ZINC03862571	1447	0.4042134845299159	NO	-
522	ZINC03862162	1408	0.4040911315985769	NO	-
523	ZINC02136226	441	0.4040449192939006	NO	-
524	ZINC02350989	570	0.4037712193369661	NO	-
525	ZINC04324762	1746	0.4037237855993502	NO	-
526	ZINC03862163	1409	0.4037191451837972	NO	-
527	ZINC03818471	1086	0.4035146208920417	NO	-
528	ZINC03863669	1508	0.4033645057663011	NO	-
529	ZINC02131078	403	0.4033291053426948	NO	-
530	ZINC03856940	1316	0.4021348003291652	NO	-
531	ZINC03856941	1317	0.4021241967246964	NO	-
532	ZINC02012855	246	0.4020964416375625	NO	-
533	ZINC02623086	679	0.40183836553737934	NO	-
534	ZINC03908371	1592	0.4017687011658984	NO	-
535	ZINC03454060	927	0.4014471691148707	NO	-
536	ZINC01750406	226	0.4014454626316717	NO	-
537	ZINC02355106	573	0.4012879519532704	NO	-
538	ZINC01663962	216	0.4009763122014126	NO	-
539	ZINC01535879	182	0.40089752143174234	NO	-
540	ZINC02760169	723	0.40082319450567727	NO	-
541	ZINC03452861	926	0.4007599381033963	NO	-
542	ZINC02617871	676	0.40053565569179234	NO	-
543	ZINC02760168	722	0.40009139088389606	NO	-
544	ZINC02128375	374	0.4000648933178541	NO	-
545	ZINC04324763	1747	0.40003172158815403	NO	-
546	ZINC02431335	598	0.4000225558605702	NO	-
547	ZINC04620274	1787	0.39983508628073827	NO	-
548	ZINC03856650	1200	0.399819068247148	NO	-
549	ZINC03856651	1201	0.3997947071015336	NO	-
550	ZINC02221459	526	0.3997181973592538	NO	-
551	ZINC03625278	1025	0.3995025742928185	NO	-
552	ZINC01661265	214	0.39942886415344125	NO	-
553	ZINC02221783	527	0.3993876904197899	NO	-
554	ZINC04620271	1786	0.39906432102567857	NO	-
555	ZINC00273529	28	0.39889349418646586	NO	-
556	ZINC03814158	5	0.39887790232145204	YES	1
557	ZINC02617870	675	0.39883414458685434	NO	-
558	ZINC03241286	813	0.39872046998918625	NO	-
559	ZINC02083419	251	0.39865900992141756	NO	-
560	ZINC03625276	1024	0.39855554312457436	NO	-
561	ZINC03814163	18	0.3983720463038618	YES	3
562	ZINC03491485	947	0.3982063193090532	NO	-
563	ZINC03856875	1290	0.3981858023114036	NO	-
564	ZINC03856876	1291	0.39815491618738486	NO	-
565	ZINC02212736	521	0.39815242194049005	NO	-
566	ZINC04246397	1713	0.3981381301678517	NO	-
567	ZINC04083222	1662	0.3979596683029925	NO	-
568	ZINC01661266	215	0.3978237270079599	NO	-
569	ZINC03856566	1169	0.3977620655393272	NO	-
570	ZINC03856567	1170	0.3976900827776451	NO	-
571	ZINC02393649	586	0.39752861375987986	NO	-
572	ZINC03856670	1212	0.3973350097576578	NO	-
573	ZINC03856671	1213	0.39730758060736776	NO	-
574	ZINC03863294	1486	0.39689029177485446	NO	-
575	ZINC04466293	1779	0.39674653743030047	NO	-
576	ZINC03856583	1177	0.39665281675460584	NO	-
577	ZINC03856584	1178	0.39663757905945085	NO	-
578	ZINC03856596	1182	0.3965849874380855	NO	-
579	ZINC03856595	1181	0.396545983699706	NO	-
580	ZINC02138586	460	0.3965384656337063	NO	-
581	ZINC03318052	854	0.3965081931799899	NO	-
582	ZINC03287592	844	0.3964340833057098	NO	-
583	ZINC02136336	443	0.39641182329632235	NO	-
584	ZINC02679873	703	0.3963735295467876	NO	-
585	ZINC03817940	1081	0.3962895352039464	NO	-
586	ZINC03908371	1593	0.3960325978780448	NO	-
587	ZINC02601928	674	0.3957556986228452	NO	-
588	ZINC04108108	1677	0.3957459532400215	NO	-
589	ZINC01892777	240	0.3956563187703255	NO	-
590	ZINC02130907	400	0.3953642731059395	NO	-
591	ZINC03851145	1114	0.3952794030709092	NO	-
592	ZINC00468137	95	0.39521127575379694	NO	-
593	ZINC00468137	96	0.39521127575379694	NO	-
594	ZINC03654158	1051	0.39499838735542936	NO	-
595	ZINC04332784	1754	0.3948429576853304	NO	-
596	ZINC03654103	1044	0.3946442765644383	NO	-
597	ZINC03862126	1401	0.39456543556509693	NO	-
598	ZINC03862923	1470	0.3944372537995009	NO	-
599	ZINC02091787	253	0.3944107322724953	NO	-
600	ZINC03856537	1159	0.39440967965151963	NO	-
601	ZINC03856538	1160	0.3943720999831827	NO	-
602	ZINC03818467	1085	0.39423686239955613	NO	-
603	ZINC02503028	649	0.39413522749080787	NO	-
604	ZINC02136588	446	0.393613504284491	NO	-
605	ZINC03086171	787	0.3935284085964954	NO	-
606	ZINC02203201	517	0.3935225467092134	NO	-
607	ZINC02127112	359	0.39347001826890116	NO	-
608	ZINC02103800	274	0.3933135020404968	NO	-
609	ZINC03442007	915	0.3932978401774069	NO	-
610	ZINC03442006	913	0.3932165841881828	NO	-
611	ZINC03654099	1043	0.39317091486697275	NO	-
612	ZINC02437672	610	0.39315007242820055	NO	-
613	ZINC02127205	363	0.3930926843603276	NO	-
614	ZINC03919304	1596	0.39294506390780676	NO	-
615	ZINC02127952	368	0.3928599180502034	NO	-
616	ZINC01536832	185	0.3928220801369885	NO	-
617	ZINC02435293	607	0.3927357793320018	NO	-
618	ZINC02435292	606	0.39271533647501766	NO	-
619	ZINC01537488	187	0.39260360486856105	NO	-
620	ZINC04633907	1794	0.3922399293414603	NO	-
621	ZINC02154077	476	0.39222759920000044	NO	-
622	ZINC02160864	498	0.39187997060315544	NO	-
623	ZINC03442006	914	0.39184994513455446	NO	-
624	ZINC03442007	916	0.39183637721758513	NO	-
625	ZINC02503026	647	0.391778046573094	NO	-
626	ZINC04620264	1784	0.3917686849105438	NO	-
627	ZINC02100772	268	0.3917262263171702	NO	-
628	ZINC01922522	242	0.39158445559630195	NO	-
629	ZINC02131743	414	0.3914660140229066	NO	-
630	ZINC02097677	259	0.391446337999042	NO	-
631	ZINC03287548	843	0.39139144851825025	NO	-
632	ZINC03867656	1546	0.39138477782088477	NO	-
633	ZINC02215517	522	0.3913557844476167	NO	-
634	ZINC02129803	386	0.39114256148741655	NO	-
635	ZINC04221170	1703	0.3908653052077358	NO	-
636	ZINC02100696	267	0.39086193262675545	NO	-
637	ZINC03858500	1376	0.3908296296733269	NO	-
638	ZINC03863301	1489	0.39059058049165823	NO	-
639	ZINC03863300	1488	0.39054245230074774	NO	-
640	ZINC03862568	1444	0.390515078944068	NO	-
641	ZINC03862567	1443	0.390452336246722	NO	-
642	ZINC03534935	989	0.39024009009402405	NO	-
643	ZINC04065159	1659	0.389963738159861	NO	-
644	ZINC02503027	648	0.389618590289734	NO	-
645	ZINC03906750	1584	0.389559661103162	NO	-
646	ZINC03245388	817	0.3892564010941767	NO	-
647	ZINC03764928	1063	0.38897375167357345	NO	-
648	ZINC03245387	816	0.38892227762249826	NO	-
649	ZINC04217434	1702	0.38888930158815915	NO	-
650	ZINC02152498	471	0.38869410844222724	NO	-
651	ZINC03863292	1484	0.3885859657999068	NO	-
652	ZINC03654194	1055	0.3885023542987651	NO	-
653	ZINC02416367	592	0.388390291630286	NO	-
654	ZINC03805457	1075	0.3882369479504551	NO	-
655	ZINC03979569	1624	0.38815592034909846	NO	-
656	ZINC02387115	583	0.3877822907833193	NO	-
657	ZINC03245996	818	0.38769363044673055	NO	-
658	ZINC02105158	279	0.387671945491433	NO	-
659	ZINC02229786	531	0.38750242226505605	NO	-
660	ZINC02229788	532	0.38747582992041135	NO	-
661	ZINC03848781	1098	0.38724596770645403	NO	-
662	ZINC03863612	1504	0.38707580604079234	NO	-
663	ZINC01298539	164	0.38674639559818036	NO	-
664	ZINC03856680	1221	0.38673888957210967	NO	-
665	ZINC03856679	1220	0.38670308876756	NO	-
666	ZINC03863087	1478	0.3865348573119882	NO	-
667	ZINC02625399	682	0.3864012318537047	NO	-
668	ZINC02127475	366	0.3862944911814283	NO	-
669	ZINC02087529	252	0.38618723798689014	NO	-
670	ZINC04325161	1749	0.3857828213741858	NO	-
671	ZINC01541124	189	0.38537752213743476	NO	-
672	ZINC03529837	987	0.38535154707081276	NO	-
673	ZINC02328310	553	0.3851588443698105	NO	-
674	ZINC03858263	1372	0.3851581136105148	NO	-
675	ZINC03857052	1349	0.38514054689218225	NO	-
676	ZINC03863964	1527	0.3851279993367065	NO	-
677	ZINC03255155	829	0.3849679578958046	NO	-
678	ZINC02888420	755	0.3847290760007643	NO	-
679	ZINC01795269	233	0.3845482734037959	NO	-
680	ZINC04181541	1694	0.38450367083659054	NO	-
681	ZINC01550454	196	0.3842139033646752	NO	-
682	ZINC02134744	431	0.38419995447652056	NO	-
683	ZINC03477368	934	0.38416066386966075	NO	-
684	ZINC03857055	1352	0.3840635394938948	NO	-
685	ZINC02128370	373	0.38402769108343493	NO	-
686	ZINC03906753	1586	0.38398724120266686	NO	-
687	ZINC03857047	1344	0.3839499664700338	NO	-
688	ZINC03857048	1345	0.3839092251303805	NO	-
689	ZINC03519777	978	0.38375617950287033	NO	-
690	ZINC03908362	1590	0.3835894906726358	NO	-
691	ZINC03856643	1193	0.3833528665348764	NO	-
692	ZINC03856642	1192	0.3833142744827191	NO	-
693	ZINC03857051	1348	0.3833104141840116	NO	-
694	ZINC03814186	16	0.38275015707011467	YES	3
695	ZINC01666073	219	0.3826277134713714	NO	-
696	ZINC03859108	1383	0.38253302645612597	NO	-
697	ZINC03863540	1501	0.3824514985598493	NO	-
698	ZINC03933777	1606	0.3823944669892014	NO	-
699	ZINC03859107	1382	0.3823673979754453	NO	-
700	ZINC03862226	1419	0.3820046167416707	NO	-
701	ZINC04299582	1728	0.38191646979851485	NO	-
702	ZINC03255158	830	0.38176980170981933	NO	-
703	ZINC03255159	831	0.3817264610705416	NO	-
704	ZINC03654108	1045	0.38148837180902967	NO	-
705	ZINC02389632	585	0.38112592655244226	NO	-
706	ZINC04001235	1650	0.3810576300724058	NO	-
707	ZINC02131417	407	0.3808043191003885	NO	-
708	ZINC01750389	224	0.380759117518647	NO	-
709	ZINC02118638	324	0.3806275316477419	NO	-
710	ZINC02573111	666	0.3805688545267653	NO	-
711	ZINC02996891	769	0.3800522485002563	NO	-
712	ZINC03856860	1283	0.37996142532905414	NO	-
713	ZINC03856859	1282	0.3799587829260573	NO	-
714	ZINC03856654	1204	0.3799463658797324	NO	-
715	ZINC03856657	1207	0.379901915286626	NO	-
716	ZINC03856656	1206	0.37989795133409154	NO	-
717	ZINC03856655	1205	0.37988339136876875	NO	-
718	ZINC03980765	1625	0.3798233068872862	NO	-
719	ZINC03867159	1539	0.3797765934647531	NO	-
720	ZINC03654029	1041	0.3797584964346436	NO	-
721	ZINC04111764	1678	0.3796584706794946	NO	-
722	ZINC03889224	1562	0.3794480885752328	NO	-
723	ZINC02099240	265	0.3792388084245713	NO	-
724	ZINC03306503	852	0.3792351666310271	NO	-
725	ZINC03863838	1524	0.3791418769439183	NO	-
726	ZINC03854222	1136	0.3789577104662065	NO	-
727	ZINC03862404	1431	0.3787748596019778	NO	-
728	ZINC03858263	1373	0.3787199583470911	NO	-
729	ZINC03854223	1137	0.3785018020958466	NO	-
730	ZINC04620267	1785	0.3784157547241777	NO	-
731	ZINC03856782	1264	0.3783431598241271	NO	-
732	ZINC03654178	1054	0.3783193827116178	NO	-
733	ZINC03270345	833	0.3783061271759243	NO	-
734	ZINC03817939	1080	0.37830087765143194	NO	-
735	ZINC02190401	506	0.378184629081771	NO	-
736	ZINC02112961	300	0.37816811816906554	NO	-
737	ZINC02129741	384	0.37807944535912646	NO	-
738	ZINC02146698	466	0.37794686956196294	NO	-
739	ZINC02444450	619	0.3779235503991745	NO	-
740	ZINC03649734	1039	0.37784819332823427	NO	-
741	ZINC03908362	1591	0.3778345617038583	NO	-
742	ZINC02434312	603	0.3778171467952179	NO	-
743	ZINC02434313	604	0.3777819642533189	NO	-
744	ZINC03858500	1377	0.3777247111006319	NO	-
745	ZINC02114515	309	0.37742344111601805	NO	-
746	ZINC02444907	620	0.37679382641406156	NO	-
747	ZINC03038125	776	0.37637650529802125	NO	-
748	ZINC02138530	459	0.3763585101806196	NO	-
749	ZINC04167058	1690	0.3761026242607177	NO	-
750	ZINC04494162	1780	0.3758321360217852	NO	-
751	ZINC00009202	2	0.3757229704335778	NO	-
752	ZINC02439338	612	0.3757063488708361	NO	-
753	ZINC03167463	795	0.37568870200656573	NO	-
754	ZINC02131937	415	0.37567043628261776	NO	-
755	ZINC02530787	654	0.3755962723163782	NO	-
756	ZINC02331845	557	0.37532042383663766	NO	-
757	ZINC03597092	1013	0.3751951850421085	NO	-
758	ZINC00360365	37	0.37505134964876125	NO	-
759	ZINC03334056	862	0.3750221616519561	NO	-
760	ZINC03597090	1012	0.3750217649232466	NO	-
761	ZINC03478287	936	0.37493537731513993	NO	-
762	ZINC02128362	372	0.3748853662571637	NO	-
763	ZINC02137886	455	0.37485758416905446	NO	-
764	ZINC03811730	1078	0.3748216365986022	NO	-
765	ZINC02572690	665	0.374722127061425	NO	-
766	ZINC03983636	1636	0.37469286230066695	NO	-
767	ZINC03856911	1303	0.37464280830150515	NO	-
768	ZINC03856910	1302	0.37443606154921116	NO	-
769	ZINC04341407	1758	0.3743970976328435	NO	-
770	ZINC00376431	39	0.3743041052414286	NO	-
771	ZINC03856891	1299	0.37417216019420063	NO	-
772	ZINC03856890	1298	0.37415125475250927	NO	-
773	ZINC02113288	303	0.3740538485585042	NO	-
774	ZINC03983052	1633	0.3738733834034033	NO	-
775	ZINC03488013	942	0.37363250452598873	NO	-
776	ZINC03488011	941	0.37361869408969484	NO	-
777	ZINC03862722	1457	0.3734698930361613	NO	-
778	ZINC03857038	1339	0.3734217724933649	NO	-
779	ZINC03857037	1338	0.37336038163419977	NO	-
780	ZINC02365415	579	0.37332684822134093	NO	-
781	ZINC02527662	653	0.3732268316593433	NO	-
782	ZINC02157489	484	0.37306610796538286	NO	-
783	ZINC02341140	563	0.3730404772287349	NO	-
784	ZINC03856699	1238	0.372967393223119	NO	-
785	ZINC03856698	1237	0.3729647479312359	NO	-
786	ZINC03856675	1216	0.37257501469662097	NO	-
787	ZINC03856676	1217	0.37252773032978376	NO	-
788	ZINC02861552	747	0.3724603613423096	NO	-
789	ZINC03857032	1334	0.3723366623028354	NO	-
790	ZINC03857033	1335	0.3723100734189046	NO	-
791	ZINC04249002	1717	0.37221680722370676	NO	-
792	ZINC03856704	1243	0.37215015697106674	NO	-
793	ZINC03449532	921	0.37213843102054467	NO	-
794	ZINC03856705	1244	0.37209818556608065	NO	-
795	ZINC02136320	442	0.3720360137025962	NO	-
796	ZINC01664712	217	0.3720045343854956	NO	-
797	ZINC03856554	1163	0.37186369049548657	NO	-
798	ZINC00547939	114	0.37183296059271914	NO	-
799	ZINC03856555	1164	0.3718293966654135	NO	-
800	ZINC03862569	1445	0.371736298888055	NO	-
801	ZINC03862570	1446	0.37164897026076327	NO	-
802	ZINC04090204	1670	0.37153867786327444	NO	-
803	ZINC02140341	462	0.371486827465762	NO	-
804	ZINC02699386	707	0.37138944807377894	NO	-
805	ZINC03410708	895	0.3713725736664794	NO	-
806	ZINC03863813	1514	0.3713471482686229	NO	-
807	ZINC02328411	554	0.37133745761702214	NO	-
808	ZINC03410703	894	0.37133151280174187	NO	-
809	ZINC00003662	1	0.3712253782556846	NO	-
810	ZINC02771003	726	0.371084866735057	NO	-
811	ZINC04249002	1718	0.3709052651616066	NO	-
812	ZINC03814162	2	0.3708095485149178	YES	1
813	ZINC04239613	1711	0.3706620655895679	NO	-
814	ZINC03221916	801	0.37059486171177347	NO	-
815	ZINC03908353	1588	0.3701260173673055	NO	-
816	ZINC03858577	1378	0.3700692313134033	NO	-
817	ZINC02527661	652	0.3699515092725485	NO	-
818	ZINC01750414	228	0.3697541553240883	NO	-
819	ZINC04620278	1788	0.36957702885186533	NO	-
820	ZINC01664993	218	0.36951043595800825	NO	-
821	ZINC03633329	1033	0.3695039469825086	NO	-
822	ZINC00086904	13	0.3693513399757035	NO	-
823	ZINC03248742	824	0.3692618830906724	NO	-
824	ZINC02130166	389	0.36895670004318315	NO	-
825	ZINC00416578	50	0.368927682019264	NO	-
826	ZINC04262525	1723	0.36891985763879903	NO	-
827	ZINC00202467	23	0.36883922395934793	NO	-
828	ZINC03764905	1061	0.3687334757640349	NO	-
829	ZINC00202471	24	0.36864262536996456	NO	-
830	ZINC02641241	688	0.36861798784859856	NO	-
831	ZINC03863133	1480	0.3684911098652098	NO	-
832	ZINC03817951	1082	0.36834269720915347	NO	-
833	ZINC02679882	704	0.3681943118367913	NO	-
834	ZINC03857024	1332	0.36818651296718236	NO	-
835	ZINC03857025	1333	0.3681693081664297	NO	-
836	ZINC03764907	1062	0.36811162169505734	NO	-
837	ZINC03248737	821	0.36782220099120244	NO	-
838	ZINC03248741	823	0.3677875944967798	NO	-
839	ZINC03654129	1048	0.3676725979310412	NO	-
840	ZINC03660288	1059	0.367501354163903	NO	-
841	ZINC03868976	1547	0.3674427381819408	NO	-
842	ZINC03248739	822	0.36736302250062436	NO	-
843	ZINC04090313	1671	0.36730802702797494	NO	-
844	ZINC03851227	1116	0.3672867560122221	NO	-
845	ZINC03851223	1115	0.3672553536132291	NO	-
846	ZINC02106758	283	0.367221813371566	NO	-
847	ZINC03868977	1548	0.3672052533654057	NO	-
848	ZINC03072028	781	0.36700956960612896	NO	-
849	ZINC02135136	435	0.36687324607608846	NO	-
850	ZINC03271578	834	0.36683429756133296	NO	-
851	ZINC02135682	440	0.3666802537435932	NO	-
852	ZINC03863827	1518	0.36663512255155095	NO	-
853	ZINC02537187	655	0.36647357011642706	NO	-
854	ZINC03863826	1517	0.3662722669064365	NO	-
855	ZINC03867073	1536	0.3661624251605142	NO	-
856	ZINC03867074	1538	0.3661153223391305	NO	-
857	ZINC02996891	770	0.3660955880400365	NO	-
858	ZINC02996891	771	0.3660955880400365	NO	-
859	ZINC03272703	837	0.3660383093379384	NO	-
860	ZINC03571581	1000	0.3659844182595288	NO	-
861	ZINC03856935	1312	0.3659736366313162	NO	-
862	ZINC03856936	1313	0.3659662067833433	NO	-
863	ZINC03072050	783	0.3659353598443207	NO	-
864	ZINC04162189	1685	0.3657643689404922	NO	-
865	ZINC04302236	1729	0.3656608174871079	NO	-
866	ZINC02127903	367	0.3656254227784522	NO	-
867	ZINC03805458	1076	0.3656193687063848	NO	-
868	ZINC03856880	1295	0.36557168421857156	NO	-
869	ZINC03856879	1294	0.36555406960864867	NO	-
870	ZINC02124195	346	0.3654400052455862	NO	-
871	ZINC03654232	1058	0.3650371132360949	NO	-
872	ZINC03858577	1379	0.36493018713987363	NO	-
873	ZINC02023857	248	0.36488428255892724	NO	-
874	ZINC03908353	1589	0.3645668963944805	NO	-
875	ZINC00510176	100	0.36442247269709	NO	-
876	ZINC03371591	876	0.36413122571929313	NO	-
877	ZINC03527945	985	0.3640174173954523	NO	-
878	ZINC03492754	949	0.36389596211900904	NO	-
879	ZINC00536933	102	0.3638441537519852	NO	-
880	ZINC03492753	948	0.36384035006381366	NO	-
881	ZINC03654119	1046	0.36378778433961106	NO	-
882	ZINC03867074	1537	0.3636177013550178	NO	-
883	ZINC03867073	1535	0.3636081439816839	NO	-
884	ZINC03520337	979	0.3633725781591616	NO	-
885	ZINC02623742	680	0.36314613215011216	NO	-
886	ZINC02106371	280	0.36289118087492844	NO	-
887	ZINC00998160	146	0.3628618103595653	NO	-
888	ZINC01536333	183	0.36257794595819953	NO	-
889	ZINC04162189	1686	0.3625065710471216	NO	-
890	ZINC02120003	327	0.36245018144393915	NO	-
891	ZINC02120005	328	0.3624271110027827	NO	-
892	ZINC02135353	438	0.3624165406934219	NO	-
893	ZINC03278625	838	0.36230585386284864	NO	-
894	ZINC03856868	1287	0.3618427574897912	NO	-
895	ZINC03856867	1286	0.3618257974945405	NO	-
896	ZINC03362790	874	0.36169554399977255	NO	-
897	ZINC03800276	1072	0.3616070247543929	NO	-
898	ZINC02135639	439	0.3614089061953758	NO	-
899	ZINC04246234	1712	0.3612708966204413	NO	-
900	ZINC04249002	1719	0.36106881224020093	NO	-
901	ZINC03862949	1474	0.3609345076126309	NO	-
902	ZINC03491040	946	0.36086515048704443	NO	-
903	ZINC03950411	1609	0.36073376780690736	NO	-
904	ZINC01748613	223	0.3604983856683653	NO	-
905	ZINC03510326	973	0.3604811444629432	NO	-
906	ZINC03510328	974	0.3604709838089996	NO	-
907	ZINC02744830	718	0.36034669806425	NO	-
908	ZINC03654128	1047	0.3603357632240536	NO	-
909	ZINC03856865	1284	0.36032861506243363	NO	-
910	ZINC03856866	1285	0.3603228960925247	NO	-
911	ZINC03334056	863	0.36021399429933076	NO	-
912	ZINC03857886	1367	0.3597710182648427	NO	-
913	ZINC03618737	1018	0.35971521710268767	NO	-
914	ZINC02886171	753	0.35971518266263436	NO	-
915	ZINC03857885	1366	0.3596716403644531	NO	-
916	ZINC04620282	1789	0.35964517750136754	NO	-
917	ZINC03856629	1184	0.3594800463819454	NO	-
918	ZINC03856630	1185	0.35939890173364875	NO	-
919	ZINC03892694	1574	0.35912986285398973	NO	-
920	ZINC00496243	97	0.3590192703478308	NO	-
921	ZINC00622456	124	0.3589836178098016	NO	-
922	ZINC02131365	405	0.3589211680337415	NO	-
923	ZINC04194821	1697	0.358861250893904	NO	-
924	ZINC00541521	111	0.3588326426371752	NO	-
925	ZINC02118733	325	0.35876319160118825	NO	-
926	ZINC03618741	1019	0.35872835549356713	NO	-
927	ZINC03477515	935	0.35872013978730444	NO	-
928	ZINC04193598	1696	0.3586986018990719	NO	-
929	ZINC04033760	1656	0.3586694900944723	NO	-
930	ZINC00613281	122	0.35857352567356643	NO	-
931	ZINC03814179	14	0.3585633500104953	YES	3
932	ZINC03646028	1037	0.3583677299048345	NO	-
933	ZINC00419259	62	0.3582521787019056	NO	-
934	ZINC03896561	1580	0.35808309813994516	NO	-
935	ZINC03863981	1530	0.3580458867837598	NO	-
936	ZINC03856783	1265	0.35794919960851135	NO	-
937	ZINC04414039	1770	0.35793692127442067	NO	-
938	ZINC03892254	1572	0.3579208688078253	NO	-
939	ZINC04641279	1795	0.35787053556826803	NO	-
940	ZINC03850532	1100	0.3577953174141506	NO	-
941	ZINC02102052	269	0.35779262269976236	NO	-
942	ZINC03575724	1009	0.35779149523833725	NO	-
943	ZINC01750420	229	0.35763459315043683	NO	-
944	ZINC03856784	1266	0.35757770376443027	NO	-
945	ZINC03856662	1211	0.3574163251429214	NO	-
946	ZINC03891890	1571	0.35736327750581504	NO	-
947	ZINC01750424	231	0.35735972842601316	NO	-
948	ZINC01750422	230	0.3572857697347932	NO	-
949	ZINC03856661	1210	0.3572723530937444	NO	-
950	ZINC03856646	1196	0.3572279346360029	NO	-
951	ZINC03856647	1197	0.3571999694921785	NO	-
952	ZINC03347863	869	0.35718798325049167	NO	-
953	ZINC03569500	996	0.35692768051353546	NO	-
954	ZINC03941360	1607	0.3568837625671927	NO	-
955	ZINC01750392	225	0.35634048413101316	NO	-
956	ZINC03571587	1005	0.3563275739661569	NO	-
957	ZINC03571582	1001	0.35612667914339996	NO	-
958	ZINC03888354	1560	0.3559160295266612	NO	-
959	ZINC02375807	582	0.35584737599582095	NO	-
960	ZINC03571588	1006	0.3555717406683827	NO	-
961	ZINC01541817	190	0.35557042355844803	NO	-
962	ZINC04143752	1684	0.3555119816771301	NO	-
963	ZINC01493282	173	0.355461190638564	NO	-
964	ZINC03017661	772	0.35541355449855183	NO	-
965	ZINC03449532	922	0.35523621564022395	NO	-
966	ZINC00419159	60	0.3550808370168942	NO	-
967	ZINC02882921	752	0.355069351487683	NO	-
968	ZINC02106384	281	0.3547970413612744	NO	-
969	ZINC03038127	777	0.3546719436901474	NO	-
970	ZINC03224820	805	0.35452704950926966	NO	-
971	ZINC02486374	642	0.3544110328835435	NO	-
972	ZINC03881755	1554	0.3543297675008713	NO	-
973	ZINC03850532	1101	0.35378688118951457	NO	-
974	ZINC03857004	1324	0.35368608390889794	NO	-
975	ZINC03857005	1325	0.35368524726707035	NO	-
976	ZINC03888354	1559	0.35357881754570364	NO	-
977	ZINC03811359	1077	0.3535139074686507	NO	-
978	ZINC02097069	257	0.3534189613470315	NO	-
979	ZINC03571586	1004	0.3531695132631865	NO	-
980	ZINC03857015	1329	0.35307446448409496	NO	-
981	ZINC02661712	696	0.35304376327061293	NO	-
982	ZINC03370158	875	0.35302735633259785	NO	-
983	ZINC03857014	1328	0.35299666625208187	NO	-
984	ZINC01750412	227	0.35294652930621445	NO	-
985	ZINC00496243	98	0.3529343111322026	NO	-
986	ZINC03889824	1565	0.35283649193766253	NO	-
987	ZINC04443686	1773	0.3527622332830769	NO	-
988	ZINC03225118	806	0.35271598676506183	NO	-
989	ZINC03856568	1171	0.35261397629254176	NO	-
990	ZINC03856569	1172	0.3526030655048077	NO	-
991	ZINC02858270	740	0.35231296265096107	NO	-
992	ZINC00610255	121	0.3522788178929872	NO	-
993	ZINC03816734	1079	0.3520818931741855	NO	-
994	ZINC03814168	15	0.3519944029036474	YES	3
995	ZINC03851595	1121	0.35155044100419874	NO	-
996	ZINC03888354	1561	0.3515058727867852	NO	-
997	ZINC02125812	352	0.3513805795370854	NO	-
998	ZINC03859975	1386	0.351317070010799	NO	-
999	ZINC03856681	1222	0.3512617736707264	NO	-
1000	ZINC03856682	1223	0.351205146194245	NO	-
1001	ZINC03859974	1385	0.35110204487685065	NO	-
1002	ZINC02730129	715	0.35101558858597226	NO	-
1003	ZINC02887414	754	0.3510123405675112	NO	-
1004	ZINC03851594	1119	0.3506711627230317	NO	-
1005	ZINC03312897	853	0.3504263477264696	NO	-
1006	ZINC03430180	903	0.35034877380294316	NO	-
1007	ZINC02449184	622	0.35028775698095205	NO	-
1008	ZINC03430179	902	0.35028380438079715	NO	-
1009	ZINC03593230	1011	0.35027009816456695	NO	-
1010	ZINC03856921	1306	0.3501642820384091	NO	-
1011	ZINC03856922	1307	0.35015849671753646	NO	-
1012	ZINC03856195	1146	0.34996597736813007	NO	-
1013	ZINC03856747	1257	0.3498780735565628	NO	-
1014	ZINC03856746	1256	0.3498244558250843	NO	-
1015	ZINC02860873	746	0.3498193153422838	NO	-
1016	ZINC04162189	1687	0.3497668463660306	NO	-
1017	ZINC00420634	71	0.34974434649474706	NO	-
1018	ZINC03856376	1150	0.3495961883628798	NO	-
1019	ZINC03856375	1149	0.3495952447228233	NO	-
1020	ZINC03856825	1273	0.34953500036069035	NO	-
1021	ZINC02117590	317	0.34932872497125544	NO	-
1022	ZINC02117586	316	0.3493141853015334	NO	-
1023	ZINC02130687	397	0.3492910020407582	NO	-
1024	ZINC03980773	1627	0.3490154653122441	NO	-
1025	ZINC03856693	1232	0.34893593733201883	NO	-
1026	ZINC03856692	1231	0.34887594993202975	NO	-
1027	ZINC04038182	1657	0.3487327711618029	NO	-
1028	ZINC04167130	1692	0.3486312797655294	NO	-
1029	ZINC02113982	307	0.3486293909142969	NO	-
1030	ZINC00062435	6	0.34842490095960055	NO	-
1031	ZINC00062436	7	0.348398932118304	NO	-
1032	ZINC00422468	86	0.34831091759257404	NO	-
1033	ZINC04033760	1655	0.3482593081989976	NO	-
1034	ZINC04001482	1651	0.3482412611965243	NO	-
1035	ZINC03862759	1459	0.34816303219363215	NO	-
1036	ZINC03421229	896	0.3481526166347181	NO	-
1037	ZINC02111228	295	0.3481526041845708	NO	-
1038	ZINC03856700	1239	0.34800252359090844	NO	-
1039	ZINC03862758	1458	0.34795390607739773	NO	-
1040	ZINC03856701	1240	0.3477623157315721	NO	-
1041	ZINC04414910	1772	0.34763964325496877	NO	-
1042	ZINC03454225	928	0.3475551764086453	NO	-
1043	ZINC03867588	1543	0.34743673771163225	NO	-
1044	ZINC03866920	1532	0.34743278874033295	NO	-
1045	ZINC02486376	643	0.3473136530825197	NO	-
1046	ZINC02104066	276	0.3472008654915288	NO	-
1047	ZINC03856694	1233	0.3471806870312818	NO	-
1048	ZINC03292777	847	0.34699499105297954	NO	-
1049	ZINC01061869	148	0.34698638396084613	NO	-
1050	ZINC03251566	828	0.34689076383897394	NO	-
1051	ZINC02125237	350	0.3468660362698507	NO	-
1052	ZINC02125236	349	0.3468305916118461	NO	-
1053	ZINC03856695	1234	0.34681028767438105	NO	-
1054	ZINC03402766	884	0.3466123324718225	NO	-
1055	ZINC04318666	1744	0.3465902272850611	NO	-
1056	ZINC03427356	899	0.3462508919015904	NO	-
1057	ZINC03601775	1014	0.34603308642991837	NO	-
1058	ZINC03982950	1631	0.3460221133298791	NO	-
1059	ZINC01557190	199	0.3460131668726617	NO	-
1060	ZINC04297427	1727	0.3457353878102252	NO	-
1061	ZINC02113038	302	0.3454616524018553	NO	-
1062	ZINC03295197	849	0.34515530279621837	NO	-
1063	ZINC03857374	1356	0.3451050849578457	NO	-
1064	ZINC02113036	301	0.34509681253683694	NO	-
1065	ZINC03856648	1198	0.34504187574612977	NO	-
1066	ZINC03251564	827	0.3449663091748038	NO	-
1067	ZINC03856649	1199	0.3449294611404176	NO	-
1068	ZINC03857376	1357	0.34491915182407323	NO	-
1069	ZINC03896575	1581	0.3448916478449254	NO	-
1070	ZINC03292777	848	0.34477156680119225	NO	-
1071	ZINC00419288	64	0.3447352295889101	NO	-
1072	ZINC03856938	1314	0.34462000149459227	NO	-
1073	ZINC03856939	1315	0.3445699109853643	NO	-
1074	ZINC03851546	1118	0.34451029355785584	NO	-
1075	ZINC03857373	1355	0.3444954419454295	NO	-
1076	ZINC02137363	452	0.34448623653017363	NO	-
1077	ZINC04464340	1774	0.344470299613433	NO	-
1078	ZINC00419278	63	0.344397630048141	NO	-
1079	ZINC03974055	1620	0.3443232135187447	NO	-
1080	ZINC03974547	1621	0.3442815047163395	NO	-
1081	ZINC03982949	1630	0.3442318618309432	NO	-
1082	ZINC03867589	1544	0.34421201819581004	NO	-
1083	ZINC04465638	1777	0.34421201819581004	NO	-
1084	ZINC03856688	1228	0.3441633980771467	NO	-
1085	ZINC03856687	1227	0.34415783539016986	NO	-
1086	ZINC03851595	1122	0.3440944250995491	NO	-
1087	ZINC03851594	1120	0.34407404533434083	NO	-
1088	ZINC02668817	702	0.34401129848925666	NO	-
1089	ZINC02133534	427	0.3433286489578336	NO	-
1090	ZINC00419245	61	0.3432354418718266	NO	-
1091	ZINC02902767	758	0.343206161568259	NO	-
1092	ZINC03906752	1585	0.3430963803775677	NO	-
1093	ZINC03058817	780	0.3429305716157001	NO	-
1094	ZINC03303846	850	0.3426547744954296	NO	-
1095	ZINC04509852	1781	0.3424970361328424	NO	-
1096	ZINC03510301	969	0.3423051711220734	NO	-
1097	ZINC03510300	968	0.3423024190751863	NO	-
1098	ZINC03982951	1632	0.3422924338065729	NO	-
1099	ZINC03166802	794	0.3422398716641241	NO	-
1100	ZINC04361123	1764	0.3419394239252407	NO	-
1101	ZINC03654230	1057	0.3415751903628894	NO	-
1102	ZINC02962058	764	0.3413841770182603	NO	-
1103	ZINC02132907	420	0.3413797996629041	NO	-
1104	ZINC03256514	832	0.34121844038022586	NO	-
1105	ZINC03571585	1003	0.3410429804086168	NO	-
1106	ZINC00416832	52	0.340943627399712	NO	-
1107	ZINC03780182	1066	0.3408549061455585	NO	-
1108	ZINC03856873	1288	0.3407190892750475	NO	-
1109	ZINC03856874	1289	0.34071890889204054	NO	-
1110	ZINC03494155	952	0.34063521342852376	NO	-
1111	ZINC02664352	697	0.34063297743982207	NO	-
1112	ZINC03494153	951	0.3405953167033632	NO	-
1113	ZINC03856564	1167	0.3404423489767123	NO	-
1114	ZINC03856565	1168	0.34042401605087935	NO	-
1115	ZINC02125338	351	0.3403774878277801	NO	-
1116	ZINC02117658	319	0.3402691275863612	NO	-
1117	ZINC00382800	45	0.34013085622331707	NO	-
1118	ZINC03862946	1471	0.339758174815393	NO	-
1119	ZINC02879536	751	0.33946070748545626	NO	-
1120	ZINC03571579	998	0.33944203059605677	NO	-
1121	ZINC00422097	84	0.33923673947309896	NO	-
1122	ZINC02123873	345	0.3391247676884342	NO	-
1123	ZINC03571580	999	0.33897313664664713	NO	-
1124	ZINC02898620	756	0.3387981984903443	NO	-
1125	ZINC03072054	784	0.33867977552922685	NO	-
1126	ZINC04314743	1735	0.33861893156646966	NO	-
1127	ZINC00421340	77	0.33790689683439107	NO	-
1128	ZINC03856593	1179	0.33774521978314426	NO	-
1129	ZINC03856594	1180	0.33772997637033675	NO	-
1130	ZINC02107798	288	0.3376539466868432	NO	-
1131	ZINC03862021	1395	0.3376209464265737	NO	-
1132	ZINC00625453	126	0.33755943874951244	NO	-
1133	ZINC03856581	1175	0.3375575968008623	NO	-
1134	ZINC03856582	1176	0.3374969671901146	NO	-
1135	ZINC03504916	966	0.3372462466933995	NO	-
1136	ZINC03504915	965	0.3372406762647465	NO	-
1137	ZINC02645408	693	0.33692873015401215	NO	-
1138	ZINC02645407	692	0.3368338396833418	NO	-
1139	ZINC00625453	125	0.3364610799904276	NO	-
1140	ZINC02097176	258	0.33619124418241625	NO	-
1141	ZINC02601724	669	0.33599485113372585	NO	-
1142	ZINC03399649	882	0.3357714278966219	NO	-
1143	ZINC03399652	883	0.3357081519160693	NO	-
1144	ZINC02122472	336	0.3356729387913964	NO	-
1145	ZINC03510308	970	0.33555090139944144	NO	-
1146	ZINC03857971	1369	0.3353802618427543	NO	-
1147	ZINC02667966	698	0.3353787542821367	NO	-
1148	ZINC03856535	1157	0.3353400400149417	NO	-
1149	ZINC03856536	1158	0.3352848305248406	NO	-
1150	ZINC03494166	953	0.33517570882204006	NO	-
1151	ZINC03857970	1368	0.3351225804387252	NO	-
1152	ZINC02667969	701	0.33511901851148823	NO	-
1153	ZINC00422054	83	0.33507112535782124	NO	-
1154	ZINC02152945	473	0.3348095310684299	NO	-
1155	ZINC03233963	809	0.3347914384762287	NO	-
1156	ZINC02152944	472	0.33457719403809366	NO	-
1157	ZINC03867652	1545	0.33454549490619784	NO	-
1158	ZINC04465690	1778	0.33454549490619784	NO	-
1159	ZINC03992177	1642	0.33429368121719155	NO	-
1160	ZINC00539684	107	0.33428876863099166	NO	-
1161	ZINC01885531	238	0.334273009142253	NO	-
1162	ZINC01885530	237	0.3342562495953849	NO	-
1163	ZINC04248535	1715	0.33424633524951924	NO	-
1164	ZINC02667967	699	0.3342457635109087	NO	-
1165	ZINC02619230	677	0.33421443428159864	NO	-
1166	ZINC03351288	870	0.33420833683276013	NO	-
1167	ZINC01574050	200	0.33419642177904396	NO	-
1168	ZINC03351290	871	0.3341734777705044	NO	-
1169	ZINC02667968	700	0.33416569684119773	NO	-
1170	ZINC03470148	933	0.334091474858647	NO	-
1171	ZINC03470145	932	0.3340686703978436	NO	-
1172	ZINC03304792	851	0.3338672528511873	NO	-
1173	ZINC00539683	106	0.33380202126975866	NO	-
1174	ZINC02862280	748	0.33320404207997095	NO	-
1175	ZINC02155167	479	0.3330909791484576	NO	-
1176	ZINC02099358	266	0.33306918603621394	NO	-
1177	ZINC03442116	917	0.33270181408943406	NO	-
1178	ZINC02387116	584	0.33258438978452887	NO	-
1179	ZINC03992177	1644	0.3325320973375424	NO	-
1180	ZINC00421574	80	0.3323643038737747	NO	-
1181	ZINC02601729	672	0.3319196129451327	NO	-
1182	ZINC03403001	885	0.3316337044829931	NO	-
1183	ZINC03403004	886	0.33157863884464017	NO	-
1184	ZINC02156610	482	0.3314419723890551	NO	-
1185	ZINC02461734	636	0.33136373400237257	NO	-
1186	ZINC02620172	678	0.3312348240361552	NO	-
1187	ZINC03862948	1473	0.3312189411428837	NO	-
1188	ZINC00420479	67	0.3312146665703742	NO	-
1189	ZINC01135326	159	0.3312015940354287	NO	-
1190	ZINC03093383	790	0.33107263708103235	NO	-
1191	ZINC00420614	70	0.3309776945947061	NO	-
1192	ZINC00421421	78	0.3307150845457179	NO	-
1193	ZINC04107593	1676	0.33030736835917796	NO	-
1194	ZINC00083818	12	0.3302106124377785	NO	-
1195	ZINC03906754	1587	0.33015227646744394	NO	-
1196	ZINC03534993	990	0.3299080199579358	NO	-
1197	ZINC01066642	149	0.32981848461728963	NO	-
1198	ZINC03852458	1129	0.32976875349265783	NO	-
1199	ZINC00420580	69	0.3296845759902316	NO	-
1200	ZINC02460794	635	0.32956678191298183	NO	-
1201	ZINC03504703	964	0.3295285374974733	NO	-
1202	ZINC04511141	1782	0.3295257541454625	NO	-
1203	ZINC03504701	963	0.32951424826000353	NO	-
1204	ZINC00930530	143	0.3292901096981251	NO	-
1205	ZINC03862947	1472	0.3291625762899238	NO	-
1206	ZINC00031727	3	0.32910733965518196	NO	-
1207	ZINC03856749	1259	0.3290936593430292	NO	-
1208	ZINC03850931	1104	0.32908057973963006	NO	-
1209	ZINC03457689	930	0.32906403782336696	NO	-
1210	ZINC03850929	1103	0.3290431123373258	NO	-
1211	ZINC03856748	1258	0.3287511433511865	NO	-
1212	ZINC03856810	1267	0.32867569322279605	NO	-
1213	ZINC03856719	1249	0.32864601170296587	NO	-
1214	ZINC03856811	1268	0.3286416297367433	NO	-
1215	ZINC00410679	47	0.32850938394278933	NO	-
1216	ZINC03856720	1250	0.32846720233200755	NO	-
1217	ZINC03856827	1274	0.32813902735084377	NO	-
1218	ZINC00421600	81	0.3280290921134315	NO	-
1219	ZINC02636829	687	0.3280137792133509	NO	-
1220	ZINC02097882	261	0.32799572481609557	NO	-
1221	ZINC02636828	686	0.327934954349511	NO	-
1222	ZINC02120425	330	0.32787349244644665	NO	-
1223	ZINC02118151	323	0.3277082016481323	NO	-
1224	ZINC03856828	1275	0.3277003339476468	NO	-
1225	ZINC02118150	322	0.3276851566034686	NO	-
1226	ZINC04026671	1654	0.327578581813511	NO	-
1227	ZINC00537576	103	0.3275181655370015	NO	-
1228	ZINC03856712	1247	0.3274555784583421	NO	-
1229	ZINC04118059	1680	0.3274211880955902	NO	-
1230	ZINC03856713	1248	0.3274048671760642	NO	-
1231	ZINC03072032	782	0.3273672805777417	NO	-
1232	ZINC03856641	1191	0.3270195314485991	NO	-
1233	ZINC03856640	1190	0.3269338100641637	NO	-
1234	ZINC02108678	290	0.32688816083162986	NO	-
1235	ZINC04314743	1736	0.32682818114830103	NO	-
1236	ZINC02108680	291	0.3268092986069935	NO	-
1237	ZINC00313690	29	0.3265475917102477	NO	-
1238	ZINC03072058	785	0.32647912424178566	NO	-
1239	ZINC03856850	1278	0.3264276869862414	NO	-
1240	ZINC03286843	840	0.3263973983515497	NO	-
1241	ZINC03856858	1281	0.3263745699271485	NO	-
1242	ZINC03856857	1280	0.32637273782439663	NO	-
1243	ZINC02023887	249	0.32625956051119065	NO	-
1244	ZINC03571584	1002	0.32624184800515454	NO	-
1245	ZINC00105410	18	0.32622204539397914	NO	-
1246	ZINC03856851	1279	0.3261437919542331	NO	-
1247	ZINC02006393	245	0.3261212014563507	NO	-
1248	ZINC03857054	1351	0.32610696886543555	NO	-
1249	ZINC03856742	1253	0.32609169358428525	NO	-
1250	ZINC00498511	99	0.3260597749907122	NO	-
1251	ZINC03852455	1128	0.3260157811186333	NO	-
1252	ZINC03857053	1350	0.3259611792122304	NO	-
1253	ZINC03271874	835	0.3254535014623186	NO	-
1254	ZINC00983044	145	0.3254268663532951	NO	-
1255	ZINC03410108	893	0.3253825975571596	NO	-
1256	ZINC03857050	1347	0.32535574503674813	NO	-
1257	ZINC03857049	1346	0.32527238576631656	NO	-
1258	ZINC03857045	1342	0.3252118208409414	NO	-
1259	ZINC03857046	1343	0.32513482683271655	NO	-
1260	ZINC03428859	900	0.32488134281848163	NO	-
1261	ZINC00107068	19	0.3248721681489804	NO	-
1262	ZINC00033334	5	0.32461831512170974	NO	-
1263	ZINC04388508	1767	0.3245824775307433	NO	-
1264	ZINC00379122	40	0.324234776911618	NO	-
1265	ZINC00419051	58	0.3239699594653517	NO	-
1266	ZINC03856781	1263	0.3238541929859259	NO	-
1267	ZINC03856780	1262	0.32379427594835375	NO	-
1268	ZINC02656340	695	0.3236274441136604	NO	-
1269	ZINC00419620	65	0.32360030799969414	NO	-
1270	ZINC00422256	85	0.3234124100638343	NO	-
1271	ZINC02116961	313	0.3233648188423567	NO	-
1272	ZINC02116962	314	0.3233623171543838	NO	-
1273	ZINC00379835	43	0.3230010426123229	NO	-
1274	ZINC03037008	774	0.32281028996934646	NO	-
1275	ZINC03037010	775	0.32279094465054764	NO	-
1276	ZINC01795301	234	0.3225024532904039	NO	-
1277	ZINC01122676	156	0.3224019806579976	NO	-
1278	ZINC04138649	1683	0.3221080094661176	NO	-
1279	ZINC03427129	898	0.3219023579689341	NO	-
1280	ZINC00379130	41	0.32186740870693875	NO	-
1281	ZINC03427127	897	0.32175885130682963	NO	-
1282	ZINC03856950	1320	0.3217542391300604	NO	-
1283	ZINC03488851	943	0.32165119779218415	NO	-
1284	ZINC03488853	944	0.3216317902171918	NO	-
1285	ZINC03338833	867	0.3215982974589926	NO	-
1286	ZINC03338832	866	0.3215972997127371	NO	-
1287	ZINC03338830	865	0.32158644577094087	NO	-
1288	ZINC03528892	986	0.32153425587791323	NO	-
1289	ZINC03856951	1321	0.32148807373895827	NO	-
1290	ZINC01122676	158	0.32144302454529494	NO	-
1291	ZINC00200607	22	0.32136965482834035	NO	-
1292	ZINC04317041	1742	0.3213412514886988	NO	-
1293	ZINC02601726	670	0.32122325098172644	NO	-
1294	ZINC01122676	157	0.32121511756083354	NO	-
1295	ZINC03867565	1540	0.32119576017629387	NO	-
1296	ZINC03504695	961	0.32099776780344347	NO	-
1297	ZINC03524474	984	0.32097712077705143	NO	-
1298	ZINC02559992	660	0.3209655475266225	NO	-
1299	ZINC03504697	962	0.3209585634173247	NO	-
1300	ZINC03571578	997	0.32091563419618485	NO	-
1301	ZINC03867566	1541	0.3208976658752426	NO	-
1302	ZINC03857404	1360	0.32083828604236697	NO	-
1303	ZINC02649631	694	0.3207056635371921	NO	-
1304	ZINC02147306	467	0.3206621910823104	NO	-
1305	ZINC02725853	711	0.32059999852022675	NO	-
1306	ZINC03857403	1359	0.3205864857828083	NO	-
1307	ZINC02125904	353	0.32028667267706556	NO	-
1308	ZINC03867568	1542	0.32021268281445314	NO	-
1309	ZINC01076662	150	0.3201650124670437	NO	-
1310	ZINC01080659	152	0.32005049196402946	NO	-
1311	ZINC03522964	982	0.32004943358169713	NO	-
1312	ZINC03248313	819	0.32004847315626456	NO	-
1313	ZINC02159855	491	0.3198986698751893	NO	-
1314	ZINC03992177	1643	0.31987763208512027	NO	-
1315	ZINC03522966	983	0.3197032370579554	NO	-
1316	ZINC03338466	864	0.31955699829228656	NO	-
1317	ZINC00326157	32	0.3195110595099648	NO	-
1318	ZINC03494077	950	0.31941115170035533	NO	-
1319	ZINC04308270	1730	0.3193149600161481	NO	-
1320	ZINC03089011	788	0.31928681844253126	NO	-
1321	ZINC03856947	1318	0.3192798422824984	NO	-
1322	ZINC04343607	1761	0.319235718070545	NO	-
1323	ZINC03856948	1319	0.31918004913457254	NO	-
1324	ZINC01142076	161	0.31909748975897795	NO	-
1325	ZINC04343607	1760	0.31890847324842064	NO	-
1326	ZINC04248541	1716	0.3188298746809176	NO	-
1327	ZINC03519268	977	0.3187876162523233	NO	-
1328	ZINC00326170	34	0.31873414335837164	NO	-
1329	ZINC03814171	22	0.31869592297972216	YES	4
1330	ZINC02113399	304	0.3183441380998567	NO	-
1331	ZINC02771524	727	0.31802434157939236	NO	-
1332	ZINC02114508	308	0.31762168428611615	NO	-
1333	ZINC04316859	1740	0.3175885174184268	NO	-
1334	ZINC04268820	1724	0.3173279228209077	NO	-
1335	ZINC02159392	490	0.31730995356173736	NO	-
1336	ZINC00326163	33	0.3172645622007656	NO	-
1337	ZINC03572770	1008	0.31719505742710835	NO	-
1338	ZINC03571592	1007	0.3171929330937378	NO	-
1339	ZINC04343607	1762	0.3170983295803522	NO	-
1340	ZINC03272312	836	0.3169096975746672	NO	-
1341	ZINC03856908	1300	0.3168379285405749	NO	-
1342	ZINC00249762	27	0.3167904661758685	NO	-
1343	ZINC03856909	1301	0.31678140389522497	NO	-
1344	ZINC01093671	153	0.3167280623221921	NO	-
1345	ZINC00857990	140	0.31668707819553565	NO	-
1346	ZINC03435530	907	0.3166283253733884	NO	-
1347	ZINC03249691	826	0.3165608483628372	NO	-
1348	ZINC03863295	1487	0.31647917296380224	NO	-
1349	ZINC00419154	59	0.31644061218373665	NO	-
1350	ZINC03856889	1297	0.316355795229253	NO	-
1351	ZINC03856888	1296	0.316342672199372	NO	-
1352	ZINC02102054	270	0.31632564247372086	NO	-
1353	ZINC02843257	735	0.3161632517242665	NO	-
1354	ZINC00089832	15	0.3161130467791271	NO	-
1355	ZINC01164029	163	0.3159744881827117	NO	-
1356	ZINC00326099	31	0.3159741847310649	NO	-
1357	ZINC03199366	797	0.31562607783853314	NO	-
1358	ZINC00571039	117	0.3153911929694482	NO	-
1359	ZINC02117351	315	0.3150174230636441	NO	-
1360	ZINC03856696	1235	0.31498590645084507	NO	-
1361	ZINC03856697	1236	0.31494191244878417	NO	-
1362	ZINC00422014	82	0.3146074745203745	NO	-
1363	ZINC03856702	1241	0.31409476668936986	NO	-
1364	ZINC03856703	1242	0.31407299819425794	NO	-
1365	ZINC02124477	347	0.3139285087138318	NO	-
1366	ZINC03234941	810	0.31385996220236234	NO	-
1367	ZINC03494822	954	0.31341300723271426	NO	-
1368	ZINC00602375	120	0.3133069999833399	NO	-
1369	ZINC02846257	736	0.31330657153822417	NO	-
1370	ZINC04317041	1743	0.31310838583292416	NO	-
1371	ZINC02601728	671	0.31289120447504537	NO	-
1372	ZINC03535340	993	0.3127585197166133	NO	-
1373	ZINC02126076	354	0.31271979107583625	NO	-
1374	ZINC03504687	958	0.3124621594408807	NO	-
1375	ZINC03504685	957	0.31244489046048873	NO	-
1376	ZINC03510315	972	0.3123527443240962	NO	-
1377	ZINC00824182	138	0.3123492230538352	NO	-
1378	ZINC03856689	1229	0.3118318463086827	NO	-
1379	ZINC03856690	1230	0.31183070090142895	NO	-
1380	ZINC03980771	1626	0.31139670040750106	NO	-
1381	ZINC00538872	105	0.3112725759560667	NO	-
1382	ZINC03856814	1270	0.31089892022417015	NO	-
1383	ZINC03856813	1269	0.3108144070447423	NO	-
1384	ZINC03856919	1304	0.3102724574822168	NO	-
1385	ZINC00419039	57	0.3102286803383816	NO	-
1386	ZINC03856685	1226	0.31019325808305964	NO	-
1387	ZINC02713783	710	0.3101693216654584	NO	-
1388	ZINC03856684	1225	0.31015069955613817	NO	-
1389	ZINC03863622	1506	0.3099612004066512	NO	-
1390	ZINC03858066	1371	0.30994100362179566	NO	-
1391	ZINC01839341	235	0.3099139867856511	NO	-
1392	ZINC00419626	66	0.30965774284306863	NO	-
1393	ZINC00421567	79	0.30956204812998594	NO	-
1394	ZINC03858065	1370	0.30945547382331107	NO	-
1395	ZINC00089874	16	0.3092579881586585	NO	-
1396	ZINC03856168	1145	0.3090669183981924	NO	-
1397	ZINC04316859	1741	0.30901923851071844	NO	-
1398	ZINC04414286	1771	0.3087914588758852	NO	-
1399	ZINC03856920	1305	0.3086316215259543	NO	-
1400	ZINC03863982	1531	0.30859559013527704	NO	-
1401	ZINC03534593	988	0.3085513725371704	NO	-
1402	ZINC01108984	155	0.30810903789870686	NO	-
1403	ZINC00386460	46	0.30781224206539426	NO	-
1404	ZINC00424872	91	0.3076848566811142	NO	-
1405	ZINC00424869	88	0.30768234577463005	NO	-
1406	ZINC03448912	918	0.30761778906802467	NO	-
1407	ZINC03856933	1310	0.3076142752217492	NO	-
1408	ZINC03856934	1311	0.3076077884307558	NO	-
1409	ZINC03535061	991	0.30749158427271484	NO	-
1410	ZINC03248736	820	0.3074667193299643	NO	-
1411	ZINC03448912	919	0.3073653452228912	NO	-
1412	ZINC02165013	504	0.30719362931611083	NO	-
1413	ZINC00424871	90	0.3071257969076665	NO	-
1414	ZINC03856104	1142	0.3071031768673151	NO	-
1415	ZINC00424870	89	0.3070840700423686	NO	-
1416	ZINC00543281	112	0.3070413233358523	NO	-
1417	ZINC04314666	1733	0.30690458318802727	NO	-
1418	ZINC03520635	980	0.3069012047421359	NO	-
1419	ZINC03535062	992	0.3068319290982198	NO	-
1420	ZINC03520636	981	0.30666681494997367	NO	-
1421	ZINC00089910	17	0.3065158610607806	NO	-
1422	ZINC03856878	1293	0.30650612095278246	NO	-
1423	ZINC03856877	1292	0.3064530489606204	NO	-
1424	ZINC02777568	729	0.30630793898515224	NO	-
1425	ZINC02153097	474	0.3062867177368717	NO	-
1426	ZINC03856652	1202	0.3061673309127141	NO	-
1427	ZINC03856653	1203	0.3061607281525265	NO	-
1428	ZINC00416834	53	0.3061296148692523	NO	-
1429	ZINC00379841	44	0.30607523389116004	NO	-
1430	ZINC03510312	971	0.30602460027592643	NO	-
1431	ZINC03504690	960	0.3060182070626957	NO	-
1432	ZINC04198226	1699	0.30600643725895876	NO	-
1433	ZINC03504689	959	0.3059636619324407	NO	-
1434	ZINC00379665	42	0.30588927488551737	NO	-
1435	ZINC04314550	1731	0.3054256976225382	NO	-
1436	ZINC04607979	1783	0.30528448170832717	NO	-
1437	ZINC00541471	110	0.3050103924650261	NO	-
1438	ZINC03481506	939	0.30489846523197944	NO	-
1439	ZINC03638001	1035	0.3045314219578515	NO	-
1440	ZINC03481504	938	0.30450352313030005	NO	-
1441	ZINC03428870	901	0.30427127286738853	NO	-
1442	ZINC03862164	1410	0.30389471922761624	NO	-
1443	ZINC03019419	773	0.30331140985735916	NO	-
1444	ZINC00418612	55	0.3032377854562821	NO	-
1445	ZINC03406767	887	0.3029113216850272	NO	-
1446	ZINC03581080	1010	0.30278890574402534	NO	-
1447	ZINC00420965	76	0.3025303499491447	NO	-
1448	ZINC00420510	68	0.30237661825208856	NO	-
1449	ZINC04316718	1739	0.3022670944393999	NO	-
1450	ZINC03504676	955	0.3021399017912761	NO	-
1451	ZINC00423021	87	0.30207556160850335	NO	-
1452	ZINC04237152	1708	0.3020159435892428	NO	-
1453	ZINC03504678	956	0.3018638634324884	NO	-
1454	ZINC00652448	127	0.3015299480458857	NO	-
1455	ZINC00249594	26	0.30128699375253276	NO	-
1456	ZINC03249252	825	0.3012652038809076	NO	-
1457	ZINC02065563	250	0.3010973479159206	NO	-
1458	ZINC03856660	1209	0.3005612098420698	NO	-
1459	ZINC03856659	1208	0.3004619865185943	NO	-
1460	ZINC02449324	623	0.30043446954654585	NO	-
1461	ZINC03856104	1143	0.30030983547012	NO	-
1462	ZINC03856645	1195	0.3002774224366101	NO	-
1463	ZINC00972349	144	0.3002381167664712	NO	-
1464	ZINC03856644	1194	0.3001793076370077	NO	-
1465	ZINC03857396	1358	0.29980942670932725	NO	-
1466	ZINC03871993	1550	0.29977461954514767	NO	-
1467	ZINC02116933	312	0.299652726650491	NO	-
1468	ZINC03234941	811	0.2996333678569608	NO	-
1469	ZINC03234941	812	0.2996333678569608	NO	-
1470	ZINC01141626	160	0.29945705802978195	NO	-
1471	ZINC00418617	56	0.29935497027751495	NO	-
1472	ZINC03861854	1389	0.29906586120890255	NO	-
1473	ZINC03861855	1390	0.29905020805228866	NO	-
1474	ZINC03440046	909	0.29856747842766806	NO	-
1475	ZINC04177062	1693	0.29816593922618306	NO	-
1476	ZINC03857447	1362	0.2977937626289576	NO	-
1477	ZINC01077063	151	0.2976873794424818	NO	-
1478	ZINC03043422	778	0.29755018600117056	NO	-
1479	ZINC03857448	1363	0.29731401729855556	NO	-
1480	ZINC03325148	858	0.29705440119963045	NO	-
1481	ZINC03857446	1361	0.297020095805909	NO	-
1482	ZINC03325146	857	0.29698293665164266	NO	-
1483	ZINC02120847	331	0.29655796198039197	NO	-
1484	ZINC03481489	937	0.2963839331260139	NO	-
1485	ZINC00827458	139	0.2960617479347651	NO	-
1486	ZINC00213648	25	0.29605643357229283	NO	-
1487	ZINC03456282	929	0.2956513889595975	NO	-
1488	ZINC04314666	1734	0.2954502378055865	NO	-
1489	ZINC02601733	673	0.2948335904230219	NO	-
1490	ZINC04020403	1652	0.29479275860337906	NO	-
1491	ZINC03450297	923	0.294733798638209	NO	-
1492	ZINC03856744	1254	0.29457637314194096	NO	-
1493	ZINC02448771	621	0.29449863813713506	NO	-
1494	ZINC01050797	147	0.29438692975163744	NO	-
1495	ZINC03856745	1255	0.2942931993853346	NO	-
1496	ZINC03863293	1485	0.2942601290878571	NO	-
1497	ZINC03862042	1397	0.29406754213677605	NO	-
1498	ZINC04314550	1732	0.2939997694710818	NO	-
1499	ZINC03856823	1271	0.29396161781611496	NO	-
1500	ZINC03513201	975	0.2938570262315469	NO	-
1501	ZINC03448912	920	0.29384915393710986	NO	-
1502	ZINC04165053	1688	0.29358700364949947	NO	-
1503	ZINC03856824	1272	0.29322008112406545	NO	-
1504	ZINC00420955	75	0.29279710072378196	NO	-
1505	ZINC02987688	767	0.2926575854366629	NO	-
1506	ZINC03435504	906	0.292569933659842	NO	-
1507	ZINC03856706	1245	0.29249952444976457	NO	-
1508	ZINC03856707	1246	0.2924804054438366	NO	-
1509	ZINC03856848	1276	0.2924454117817458	NO	-
1510	ZINC03856849	1277	0.29224667411959976	NO	-
1511	ZINC03856741	1252	0.292238960111298	NO	-
1512	ZINC03856740	1251	0.2922261698922418	NO	-
1513	ZINC03868999	1549	0.292112337552702	NO	-
1514	ZINC03854529	1138	0.2916685537221078	NO	-
1515	ZINC03874132	1552	0.29138487421099135	NO	-
1516	ZINC00567040	116	0.2913723436820868	NO	-
1517	ZINC03140884	793	0.2912109606235074	NO	-
1518	ZINC00107874	20	0.29081787141532167	NO	-
1519	ZINC02624199	681	0.29081073260096324	NO	-
1520	ZINC00557304	115	0.29021066411656715	NO	-
1521	ZINC04288466	1726	0.29007739483593536	NO	-
1522	ZINC02452327	624	0.29005812428709654	NO	-
1523	ZINC02974437	765	0.2899614402345501	NO	-
1524	ZINC03853003	1132	0.28948810817868204	NO	-
1525	ZINC03517943	976	0.28940170414705724	NO	-
1526	ZINC02726168	712	0.28927458175084036	NO	-
1527	ZINC02112647	296	0.2891958469722603	NO	-
1528	ZINC03853002	1131	0.2891554619604963	NO	-
1529	ZINC03463755	931	0.28914342150288214	NO	-
1530	ZINC03777089	1064	0.28839607465720934	NO	-
1531	ZINC02644405	690	0.288383419536859	NO	-
1532	ZINC02453425	625	0.28816217858834053	NO	-
1533	ZINC02644404	689	0.28812574838047694	NO	-
1534	ZINC02195091	508	0.2880719512345123	NO	-
1535	ZINC03777089	1065	0.28717829759297997	NO	-
1536	ZINC00089825	14	0.28676993950747	NO	-
1537	ZINC02879043	750	0.28673491665963347	NO	-
1538	ZINC02988906	768	0.2866978692226326	NO	-
1539	ZINC03490946	945	0.2862467091033402	NO	-
1540	ZINC02645088	691	0.286048614810243	NO	-
1541	ZINC04118070	1681	0.28484056357649357	NO	-
1542	ZINC03439455	908	0.284011472737658	NO	-
1543	ZINC02113407	305	0.2839800320040981	NO	-
1544	ZINC00082060	11	0.2837343045841236	NO	-
1545	ZINC00003015	0	0.2832048344479829	NO	-
1546	ZINC04316718	1737	0.28228355347041734	NO	-
1547	ZINC03855700	1139	0.2820975958952658	NO	-
1548	ZINC04316718	1738	0.2818826749334413	NO	-
1549	ZINC02440001	615	0.28139477501817955	NO	-
1550	ZINC00416839	54	0.28094501562387636	NO	-
1551	ZINC00544608	113	0.28030086076083965	NO	-
1552	ZINC02132052	416	0.279284696889121	NO	-
1553	ZINC02132054	417	0.2790116051194648	NO	-
1554	ZINC01443612	170	0.2759035617205885	NO	-
1555	ZINC01443612	169	0.27583486007626756	NO	-
1556	ZINC02434840	605	0.27478765586630804	NO	-
1557	ZINC03856776	1261	0.27449869527843407	NO	-
1558	ZINC03856775	1260	0.27448753392046743	NO	-
1559	ZINC02412337	591	0.2740471532365931	NO	-
1560	ZINC03992699	1645	0.27383574468039173	NO	-
1561	ZINC02633003	685	0.27355896310385064	NO	-
1562	ZINC02128415	375	0.2733509146304311	NO	-
1563	ZINC02128416	376	0.2732009195878874	NO	-
1564	ZINC02417922	594	0.2726066329120084	NO	-
1565	ZINC02131740	412	0.2723121349282438	NO	-
1566	ZINC02131742	413	0.27220497220705997	NO	-
1567	ZINC02350583	569	0.2718508332463456	NO	-
1568	ZINC00344564	36	0.2710573564655773	NO	-
1569	ZINC03894743	1579	0.2696156097672584	NO	-
1570	ZINC03814157	0	0.2695072527525232	YES	0
1571	ZINC00326554	35	0.2694636606310624	NO	-
1572	ZINC02020159	247	0.26899901393592096	NO	-
1573	ZINC03855700	1140	0.26850528306480603	NO	-
1574	ZINC03855700	1141	0.26850528306480603	NO	-
1575	ZINC02959832	763	0.2683105820748856	NO	-
1576	ZINC02975286	766	0.2668915624210465	NO	-
1577	ZINC02129278	383	0.2663972971017243	NO	-
1578	ZINC02129275	382	0.26636426018922515	NO	-
1579	ZINC00420707	73	0.2657886350228833	NO	-
1580	ZINC03863841	1525	0.2657833887912244	NO	-
1581	ZINC00420707	74	0.26545206047448244	NO	-
1582	ZINC02700579	708	0.2645939935621883	NO	-
1583	ZINC00420707	72	0.2645885746003897	NO	-
1584	ZINC02440057	616	0.2644336193467983	NO	-
1585	ZINC02440058	617	0.26431476279929	NO	-
1586	ZINC02097749	260	0.2641091676165442	NO	-
1587	ZINC01509623	176	0.2636037047461286	NO	-
1588	ZINC02876991	749	0.2635803404474507	NO	-
1589	ZINC03863784	1511	0.26355437618973415	NO	-
1590	ZINC03892748	1578	0.26331513676333357	NO	-
1591	ZINC03956832	1610	0.2632880000554486	NO	-
1592	ZINC02477405	639	0.26291911237714505	NO	-
1593	ZINC03650469	1040	0.26289111185167086	NO	-
1594	ZINC00538768	104	0.26248726254470334	NO	-
1595	ZINC01443612	171	0.2623619729540698	NO	-
1596	ZINC02160861	497	0.26205679400369	NO	-
1597	ZINC01332221	167	0.26184599602125114	NO	-
1598	ZINC00524985	101	0.26164947451183584	NO	-
1599	ZINC02785627	731	0.2615631782883926	NO	-
1600	ZINC03853001	1130	0.2613139442131533	NO	-
1601	ZINC03863844	1526	0.26046218310794444	NO	-
1602	ZINC03209303	798	0.260323786817804	NO	-
1603	ZINC02565015	663	0.2600458470082169	NO	-
1604	ZINC03858329	1375	0.2599201870336871	NO	-
1605	ZINC04066922	1660	0.2596935119070307	NO	-
1606	ZINC03853771	1134	0.2596635196633758	NO	-
1607	ZINC03863828	1519	0.2595515467559395	NO	-
1608	ZINC02337614	560	0.25947742142509544	NO	-
1609	ZINC02337612	559	0.2594553430766845	NO	-
1610	ZINC03858328	1374	0.25895065815357565	NO	-
1611	ZINC02367235	581	0.2586323109450479	NO	-
1612	ZINC03851692	1125	0.2582460398818976	NO	-
1613	ZINC02161240	503	0.2581006360385487	NO	-
1614	ZINC03851694	1126	0.25789440960715254	NO	-
1615	ZINC00540639	109	0.2577027845098908	NO	-
1616	ZINC02499406	645	0.25761519108872877	NO	-
1617	ZINC02258906	538	0.2575450650591267	NO	-
1618	ZINC03851699	1127	0.257468227568111	NO	-
1619	ZINC04628281	1792	0.257342255932155	NO	-
1620	ZINC02421343	595	0.2572558721895709	NO	-
1621	ZINC03567925	995	0.25698808329860584	NO	-
1622	ZINC02218109	524	0.25656381303498615	NO	-
1623	ZINC02218110	525	0.25647402365852107	NO	-
1624	ZINC03863660	1507	0.2561717454447424	NO	-
1625	ZINC03985274	1640	0.25603768493745954	NO	-
1626	ZINC02161186	502	0.25569109001122947	NO	-
1627	ZINC02417420	593	0.255654584842536	NO	-
1628	ZINC02497318	644	0.2554362276887477	NO	-
1629	ZINC03863830	1520	0.255339910291529	NO	-
1630	ZINC02131509	408	0.25528177663297663	NO	-
1631	ZINC02432504	600	0.2548767287932802	NO	-
1632	ZINC02215586	523	0.2548666619981378	NO	-
1633	ZINC00540205	108	0.25479970236913374	NO	-
1634	ZINC04355340	1763	0.2547193151815924	NO	-
1635	ZINC02133390	424	0.2543878763309148	NO	-
1636	ZINC00614285	123	0.2542940187270096	NO	-
1637	ZINC04066922	1661	0.2542117421131154	NO	-
1638	ZINC03853771	1135	0.2541445772107828	NO	-
1639	ZINC03396109	881	0.2537321145848488	NO	-
1640	ZINC03506641	967	0.2537098458141568	NO	-
1641	ZINC02126838	358	0.2529916547979882	NO	-
1642	ZINC02160777	495	0.2528621444634352	NO	-
1643	ZINC02499410	646	0.252681594397683	NO	-
1644	ZINC02131032	402	0.2521598042472699	NO	-
1645	ZINC02130333	391	0.2519558106782255	NO	-
1646	ZINC02127283	365	0.2517108853110644	NO	-
1647	ZINC03853004	1133	0.2517003588956573	NO	-
1648	ZINC02593953	668	0.25160109922408747	NO	-
1649	ZINC02127268	364	0.25152131188296983	NO	-
1650	ZINC02194611	507	0.2511739187205384	NO	-
1651	ZINC03851395	1117	0.25114757201734905	NO	-
1652	ZINC04465179	1775	0.25114757201734905	NO	-
1653	ZINC02135227	437	0.25090622092998816	NO	-
1654	ZINC03814160	13	0.25062707900478354	YES	3
1655	ZINC02130211	390	0.2504252153871012	NO	-
1656	ZINC03378486	880	0.25028414400268895	NO	-
1657	ZINC03378478	877	0.25026552976285166	NO	-
1658	ZINC03378484	879	0.2502077864047551	NO	-
1659	ZINC03890652	1569	0.2502053219065883	NO	-
1660	ZINC03378481	878	0.2501708091828028	NO	-
1661	ZINC03977186	1623	0.24986283376959179	NO	-
1662	ZINC03407952	889	0.24976508880609627	NO	-
1663	ZINC03407954	890	0.2497257648032052	NO	-
1664	ZINC02131319	404	0.24968247605649632	NO	-
1665	ZINC03407949	888	0.2496015877096155	NO	-
1666	ZINC03407957	891	0.24939982953994091	NO	-
1667	ZINC02133244	422	0.24916423430210058	NO	-
1668	ZINC02130619	396	0.24901865797317185	NO	-
1669	ZINC04181805	1695	0.24867559632833403	NO	-
1670	ZINC02136438	444	0.24860848427860238	NO	-
1671	ZINC02131402	406	0.2486002166554093	NO	-
1672	ZINC02364567	578	0.2485701905800539	NO	-
1673	ZINC02133489	426	0.24852538913704428	NO	-
1674	ZINC02433022	601	0.24849564198569787	NO	-
1675	ZINC02287437	542	0.24837233610379048	NO	-
1676	ZINC03567250	994	0.2478207636037531	NO	-
1677	ZINC00072422	10	0.2477410398888961	NO	-
1678	ZINC02133009	421	0.24767911332097198	NO	-
1679	ZINC01792778	232	0.24755635647295443	NO	-
1680	ZINC02129089	380	0.2470706184332471	NO	-
1681	ZINC04632848	1793	0.2467606104480849	NO	-
1682	ZINC03985253	1639	0.24667304482949676	NO	-
1683	ZINC02340396	561	0.24646454582765873	NO	-
1684	ZINC02132171	419	0.24635552270275382	NO	-
1685	ZINC02134382	429	0.24602837955393117	NO	-
1686	ZINC02136641	447	0.24590326986043867	NO	-
1687	ZINC02160990	500	0.24576302790706678	NO	-
1688	ZINC02136663	448	0.24574244155097108	NO	-
1689	ZINC02131608	409	0.24560914571613918	NO	-
1690	ZINC02438341	611	0.24545727453212085	NO	-
1691	ZINC00591590	118	0.24536083480960552	NO	-
1692	ZINC02130017	388	0.24480703573402593	NO	-
1693	ZINC03863980	1529	0.24453181637055035	NO	-
1694	ZINC02129245	381	0.2443045572763475	NO	-
1695	ZINC00466617	93	0.24388865329411	NO	-
1696	ZINC02161048	501	0.24360768985905068	NO	-
1697	ZINC02127183	362	0.24324248620141936	NO	-
1698	ZINC03858742	1380	0.2429252171322437	NO	-
1699	ZINC02127962	369	0.24242609799859235	NO	-
1700	ZINC02134893	433	0.24232792617162424	NO	-
1701	ZINC02137889	456	0.24224685738330048	NO	-
1702	ZINC03863837	1523	0.24224320277018654	NO	-
1703	ZINC02133434	425	0.24212980519536104	NO	-
1704	ZINC02136901	451	0.24190558608787893	NO	-
1705	ZINC03863833	1521	0.24164110625267818	NO	-
1706	ZINC02731603	716	0.24090755394537008	NO	-
1707	ZINC02160768	494	0.23945282242129726	NO	-
1708	ZINC02137799	454	0.23943987402406455	NO	-
1709	ZINC03830507	1093	0.2391285195958664	NO	-
1710	ZINC04215281	1701	0.23903706516858358	NO	-
1711	ZINC03863834	1522	0.23848617448538628	NO	-
1712	ZINC01414582	168	0.23565422085744334	NO	-
1713	ZINC04088830	1669	0.2346382706838316	NO	-
1714	ZINC04045057	1658	0.23425908003425125	NO	-
1715	ZINC03982879	1629	0.2342172462914184	NO	-
1716	ZINC04084520	1665	0.2339885273944507	NO	-
1717	ZINC02131678	410	0.2339189756290544	NO	-
1718	ZINC04101653	1675	0.23304122076994652	NO	-
1719	ZINC01100427	154	0.23296232072833048	NO	-
1720	ZINC02135145	436	0.23296214827835468	NO	-
1721	ZINC02134742	430	0.23259430096380357	NO	-
1722	ZINC02856906	738	0.23227826189231607	NO	-
1723	ZINC02856907	739	0.2322638173986696	NO	-
1724	ZINC02856905	737	0.23226334159425377	NO	-
1725	ZINC04084348	1664	0.2322307752630628	NO	-
1726	ZINC02106626	282	0.23222345406233233	NO	-
1727	ZINC03973842	1619	0.2322089506027185	NO	-
1728	ZINC02357332	575	0.2317488386317693	NO	-
1729	ZINC02356859	574	0.231661205849812	NO	-
1730	ZINC02560893	661	0.23156056811460865	NO	-
1731	ZINC03973290	1618	0.23138192013632358	NO	-
1732	ZINC02144692	463	0.23024345924135567	NO	-
1733	ZINC02138901	461	0.2300218982092507	NO	-
1734	ZINC04334702	1755	0.22995101991296443	NO	-
1735	ZINC04099170	1674	0.22893094607233896	NO	-
1736	ZINC01496539	174	0.22814877505999387	NO	-
1737	ZINC02136482	445	0.22780031921323698	NO	-
1738	ZINC02858579	744	0.22767606179382371	NO	-
1739	ZINC02858576	741	0.22764104218463646	NO	-
1740	ZINC02858578	743	0.22756451344582385	NO	-
1741	ZINC02858577	742	0.2275589727185515	NO	-
1742	ZINC02160783	496	0.227543871909777	NO	-
1743	ZINC00591591	119	0.22706578412905642	NO	-
1744	ZINC00375139	38	0.22696075493166948	NO	-
1745	ZINC02199786	513	0.22687307150046584	NO	-
1746	ZINC01496564	175	0.226741730720755	NO	-
1747	ZINC02130707	398	0.2264617000966047	NO	-
1748	ZINC02158521	487	0.22633857155370288	NO	-
1749	ZINC02108295	289	0.22633121341770068	NO	-
1750	ZINC02158520	486	0.22631295140797053	NO	-
1751	ZINC02199593	512	0.22630865392004185	NO	-
1752	ZINC03912701	1594	0.2261587822121698	NO	-
1753	ZINC04085354	1668	0.22610861892537293	NO	-
1754	ZINC02137694	453	0.22592616039537214	NO	-
1755	ZINC03862107	1398	0.22549177930455103	NO	-
1756	ZINC03971809	1616	0.22542792212334828	NO	-
1757	ZINC03971808	1615	0.22539845314811235	NO	-
1758	ZINC03971806	1614	0.2252911718363904	NO	-
1759	ZINC03971811	1617	0.22525563559680473	NO	-
1760	ZINC01147567	162	0.22513376734682333	NO	-
1761	ZINC02211586	520	0.22456134229557492	NO	-
1762	ZINC01546644	194	0.22437621352308498	NO	-
1763	ZINC02157404	483	0.22421579034904562	NO	-
1764	ZINC03090040	789	0.22380414472935367	NO	-
1765	ZINC02126784	356	0.2237071000568604	NO	-
1766	ZINC02411777	590	0.2234173841836798	NO	-
1767	ZINC02103803	275	0.2231650076121447	NO	-
1768	ZINC03621838	1020	0.22272807144879375	NO	-
1769	ZINC03358551	873	0.22214982180114617	NO	-
1770	ZINC02137997	457	0.2210159073997309	NO	-
1771	ZINC02407659	589	0.220561158321438	NO	-
1772	ZINC02102367	271	0.2201389062624432	NO	-
1773	ZINC02154596	477	0.2199886358720549	NO	-
1774	ZINC03649527	1038	0.21975974302944878	NO	-
1775	ZINC02832691	734	0.21928450919387082	NO	-
1776	ZINC02130600	395	0.2192616263278639	NO	-
1777	ZINC02155428	480	0.21857951536994386	NO	-
1778	ZINC04084655	1666	0.21717870222491423	NO	-
1779	ZINC01743954	222	0.21646434562564634	NO	-
1780	ZINC03985310	1641	0.21413264360502957	NO	-
1781	ZINC04085256	1667	0.2127793508510235	NO	-
1782	ZINC02153171	475	0.21167228284152234	NO	-
1783	ZINC01549993	195	0.21047946773857837	NO	-
1784	ZINC02463844	637	0.2104182502662773	NO	-
1785	ZINC02128122	370	0.20977509652070975	NO	-
1786	ZINC02123730	344	0.20893325655011943	NO	-
1787	ZINC02123729	343	0.2089217556505011	NO	-
1788	ZINC02123445	341	0.20798994160473724	NO	-
1789	ZINC02123443	340	0.20771288258264425	NO	-
1790	ZINC01840345	236	0.20601847747345534	NO	-
1791	ZINC02112709	297	0.20456999539618656	NO	-
1792	ZINC04084228	1663	0.20337438271665573	NO	-
1793	ZINC04118051	1679	0.20279616568578215	NO	-
1794	ZINC03977019	1622	0.20262528352179954	NO	-
1795	ZINC02097913	262	0.20156267766475452	NO	-
1796	ZINC02097914	263	0.20134306193072846	NO	-
1797	ZINC02098319	264	0.2008976690542298	NO	-
1798	ZINC02108761	292	0.19983666813327708	NO	-
1799	ZINC02120903	332	0.19853269893320877	NO	-
1800	ZINC04000422	1649	0.19833469860582892	NO	-
1801	ZINC02558710	659	0.19760906606565365	NO	-
1802	ZINC02159215	489	0.19647852008646957	NO	-
1803	ZINC04000375	1648	0.1963291149138601	NO	-
1804	ZINC01483276	172	0.19526297376755966	NO	-
1805	ZINC04000254	1647	0.1950298594842365	NO	-
1806	ZINC02786454	732	0.19357854059997992	NO	-
1807	ZINC02567652	664	0.19238232415843776	NO	-
1808	ZINC03892693	1573	0.1888393401437514	NO	-
1809	ZINC04465367	1776	0.1888393401437514	NO	-
1810	ZINC02112727	299	0.1880358904128404	NO	-
1811	ZINC02112725	298	0.18799807999887438	NO	-
1812	ZINC02120920	334	0.18731720336262472	NO	-
1813	ZINC02120918	333	0.18711832629625164	NO	-
1814	ZINC00416719	51	0.18604753593613643	NO	-
1815	ZINC02123623	342	0.18373662542427882	NO	-
1816	ZINC02158399	485	0.18281193377589033	NO	-
1817	ZINC02104661	277	0.1811230866636452	NO	-
1818	ZINC02104662	278	0.18097944951091846	NO	-
1819	ZINC02121917	335	0.18051768972536164	NO	-
1820	ZINC03890997	1570	0.1804676727130763	NO	-
1821	ZINC02125144	348	0.17952962857956525	NO	-
1822	ZINC02154817	478	0.17709561803879503	NO	-
1823	ZINC02160002	492	0.1759202813948203	NO	-
1824	ZINC00822453	137	0.17559185791950838	NO	-
1825	ZINC02120036	329	0.173028205785906	NO	-
1826	ZINC02118087	321	0.16652785473783185	NO	-
1827	ZINC02118024	320	0.16617190054304445	NO	-
1828	ZINC02122993	338	0.16591338172098766	NO	-
1829	ZINC02117638	318	0.1654113393928431	NO	-
1830	ZINC02956395	762	0.16327500170155365	NO	-
1831	ZINC01530711	178	0.16202460814915404	NO	-
1832	ZINC02115624	310	0.16183581876227146	NO	-
1833	ZINC02151482	468	0.16181751684271112	NO	-
1834	ZINC02113931	306	0.1600492325423974	NO	-
1835	ZINC02466823	638	0.1598867929966554	NO	-
1836	ZINC03863614	1505	0.159457811237332	NO	-
1837	ZINC02123097	339	0.1560615823967063	NO	-
1838	ZINC03890562	1568	0.15546575248018693	NO	-
1839	ZINC03890559	1567	0.15526204174618125	NO	-
1840	ZINC02160084	493	0.15500487595764353	NO	-
1841	ZINC02521491	650	0.15383824896086412	NO	-
1842	ZINC02118875	326	0.14908375613639452	NO	-
