# Supplementary material for: Optimal assignment methods for ligand-based virtual screening
Source: J Cheminform. 2009 Aug 25;1:14. doi: 10.1186/1758-2946-1-14 (PMC2820492; doi:10.1186/1758-2946-1-14)
Supplement: Additional file 2 — Archive of the result files. The file Results.tar.gz is a Gzip compressed Tar archive containing the results file of each method for each data set. The result files are tab-separated plain text files including the following information: method name, active data set with size, cluster information and the distribution of the molecules over the clusters, decoy data set with size, ratio active:decoy, AUC, awAUC, BEDROC scores for predefined alpha values as suggested by Truchon and Bayly [63], relative enrichment factor [67], ROC enrichments, awROC enrichments at predefined false positive fractions, chemotype enrichment, ROC data points, and the ranking of each structure. [file 1758-2946-1-14-S2.zip › Results/2SHA.SQ.DUD=ache.Q.ACHE_E20.sdf.A.DUD_ache_clustered_I_MM.sdf.D.DUD_ache_decoys_ID_pass_MWPass_I_MM.0000644]

###################################################################################################
# Screening Result File
# User: jahn
# Method used: 2SHA
> <Method_Name>
2SHA
# Screening mode: Single Query Screening
#	Calculations performed: 3959
#	Start time of the calculation: Sat Mar 07 11:19:21 CET 2009
#	End time of the calculation: Sat Mar 07 11:24:05 CET 2009
# Data set information
#	Query molecule name:	E20 from data set: ./data/queries/ACHE_E20.sdf
#	Active data set: /rahome/chemoinf/SVS/data/actives/DUD_ache_clustered_I_MM.sdf with cluster information
#		Size: 100 molecules
#		Number of clusters: 19
#		Cluster Summery:
#			Cluster number	# molecules	% of actives
#			0		1		1.0
#			1		14		14.0
#			2		3		3.0
#			3		1		1.0
#			4		1		1.0
#			5		1		1.0
#			6		1		1.0
#			7		1		1.0
#			8		1		1.0
#			9		21		21.0
#			10		20		20.0
#			11		7		7.0
#			12		12		12.0
#			13		7		7.0
#			14		1		1.0
#			15		5		5.0
#			16		1		1.0
#			17		1		1.0
#			18		1		1.0
#	Decoy data set: /rahome/chemoinf/SVS/data/decoys/DUD_ache_decoys_ID_pass_MWPass_I_MM.sdf
#		Size: 3859 molecules
#	Ratio actives : decoys
#		1.0 : 38.59
#	The active and decoy data set were part of the DUD with problem identifier: ache
> <AUC>
#	 ROC AUC
	0.7396449857476031
> <awAUC>
#	 ROC awAUC
	0.5021414640514217
> <BEDROC Scores>
#	Alpha Values	BEDROC Scores	Literature: J. Chem. Inf. Model., Vol. 47, No. 2, 2007, 488-508
	106.9	0.5898
	100.0	0.5797
	53.6	0.5276
	50.0	0.5258
	32.2	0.5277
	20.0	0.5476
	16.1	0.5606
	10.0	0.5938
	8.0	0.6106
> <Relative enrichment factor>
#	Fraction dataset	Enrichment factor	 Literature: DOI: 10.1021/ci800303k
	0.0010	75.77671129072998
	0.01	63.14725940894164
	0.02	44.20308158625915
	0.05	54.0
	0.1	60.0
	0.2	70.0
	0.25	71.0
> <ROC Enrichments>
#	True decoy fraction	Enrichment	Literature: J Comput Aided Mol Des (2008) 22:133-139
	0.1	212.245
	0.5	50.167
	1.0	29.68461538461538
	2.0	20.779230769230768
	5.0	11.596994818652849
	10.0	6.398341968911917
> <awROC Enrichments>
#	Decoy fraction	Enrichment
	0.1	105.78399122807018
	0.5	24.783677944862156
	1.0	15.189496176338281
	2.0	10.105664803033221
	5.0	5.437187528406507
	10.0	4.020261469736517
> <Chemotype enrichment>
#	% data set	% active cluster	Literature: http://dud.docking.org/wombat/
	0.0	0.0
	0.025	0.0
	0.025	5.263
	0.126	5.263
	0.126	10.526
	0.202	10.526
	0.202	15.789
	0.733	15.789
	0.733	21.053
	0.985	21.053
	0.985	26.316
	1.819	26.316
	1.819	31.579
	7.426	31.579
	7.426	36.842
	10.356	36.842
	10.356	42.105
	10.912	42.105
	10.912	47.368
	35.11	47.368
	35.11	52.632
	77.722	52.632
	77.722	57.895
	80.778	57.895
	80.778	63.158
	90.124	63.158
	90.124	68.421
	93.508	68.421
	93.508	73.684
	98.964	73.684
	98.964	78.947
	99.545	78.947
	99.545	84.211
	99.874	84.211
	99.874	89.474
	99.975	89.474
	99.975	94.737
	100.0	94.737
	100.0	100.0
> <ROC curve data>
#	False positive rate	true positive rate
	0.0	0.0
	0.0	0.16
	3.0E-4	0.16
	3.0E-4	0.22
	0.0016	0.22
	0.0016	0.23
	0.0021	0.23
	0.0021	0.24
	0.0036	0.24
	0.0036	0.25
	0.0047	0.25
	0.0047	0.26
	0.0057	0.26
	0.0057	0.27
	0.0065	0.27
	0.0065	0.28
	0.0088	0.28
	0.0088	0.29
	0.0096	0.29
	0.0096	0.3
	0.0106	0.3
	0.0106	0.31
	0.0109	0.31
	0.0109	0.33
	0.0111	0.33
	0.0111	0.34
	0.0114	0.34
	0.0114	0.36
	0.0117	0.36
	0.0117	0.38
	0.0153	0.38
	0.0153	0.39
	0.0176	0.39
	0.0176	0.4
	0.0181	0.4
	0.0181	0.42
	0.0207	0.42
	0.0207	0.43
	0.0218	0.43
	0.0218	0.44
	0.0244	0.44
	0.0244	0.45
	0.0251	0.45
	0.0251	0.46
	0.0254	0.46
	0.0254	0.47
	0.0259	0.47
	0.0259	0.49
	0.0264	0.49
	0.0264	0.5
	0.0275	0.5
	0.0275	0.51
	0.0285	0.51
	0.0285	0.52
	0.0308	0.52
	0.0308	0.53
	0.0368	0.53
	0.0368	0.54
	0.0376	0.54
	0.0376	0.55
	0.0404	0.55
	0.0404	0.56
	0.0461	0.56
	0.0461	0.57
	0.0472	0.57
	0.0472	0.58
	0.0609	0.58
	0.0609	0.59
	0.0829	0.59
	0.0829	0.6
	0.0904	0.6
	0.0904	0.61
	0.0925	0.61
	0.0925	0.62
	0.0928	0.62
	0.0928	0.63
	0.0954	0.63
	0.0954	0.64
	0.1026	0.64
	0.1026	0.65
	0.1311	0.65
	0.1311	0.66
	0.1347	0.66
	0.1347	0.67
	0.1464	0.67
	0.1464	0.68
	0.169	0.68
	0.169	0.69
	0.1731	0.69
	0.1731	0.7
	0.2286	0.7
	0.2286	0.71
	0.2457	0.71
	0.2457	0.72
	0.2762	0.72
	0.2762	0.73
	0.3211	0.73
	0.3211	0.74
	0.3408	0.74
	0.3408	0.75
	0.4797	0.75
	0.4797	0.76
	0.7774	0.76
	0.7774	0.77
	0.8085	0.77
	0.8085	0.78
	0.8689	0.78
	0.8689	0.79
	0.8699	0.79
	0.8699	0.8
	0.8821	0.8
	0.8821	0.81
	0.8857	0.81
	0.8857	0.82
	0.8971	0.82
	0.8971	0.83
	0.9018	0.83
	0.9018	0.84
	0.9023	0.84
	0.9023	0.86
	0.9041	0.86
	0.9041	0.87
	0.9075	0.87
	0.9075	0.88
	0.9088	0.88
	0.9088	0.89
	0.9116	0.89
	0.9116	0.9
	0.9181	0.9
	0.9181	0.91
	0.93	0.91
	0.93	0.92
	0.9352	0.92
	0.9352	0.93
	0.9878	0.93
	0.9878	0.94
	0.9907	0.94
	0.9907	0.95
	0.993	0.95
	0.993	0.96
	0.9961	0.96
	0.9961	0.97
	0.9992	0.97
	0.9992	0.98
	1.0	0.98
> <Screening Table>
# Rank	Mol name	Index in data set	Similarity 2 query	Active	Cluster number
1	ZINC03779000	57	0.8962717289170938	YES	10
2	ZINC03814283	54	0.8842528866846384	YES	10
3	ZINC03814278	52	0.8841200296029913	YES	10
4	ZINC03814280	53	0.8814335600624126	YES	10
5	ZINC03814282	79	0.8794773330303558	YES	12
6	ZINC03814277	51	0.8775398554891075	YES	10
7	ZINC03814279	50	0.8729805279454668	YES	10
8	ZINC03814290	91	0.8725097748358612	YES	14
9	ZINC03814275	47	0.8656253961098682	YES	10
10	ZINC03814274	48	0.8630199701534933	YES	10
11	ZINC03814285	58	0.8626018902897065	YES	10
12	ZINC03814286	59	0.8595770811544277	YES	10
13	ZINC03814287	60	0.858425757172636	YES	10
14	ZINC03814276	46	0.8569938877299014	YES	10
15	ZINC03814284	55	0.8514662951473141	YES	10
16	ZINC03814273	49	0.8487085543210047	YES	10
17	ZINC03789952	1603	0.8444617520487465	NO	-
18	ZINC03814281	61	0.8431551768105832	YES	10
19	ZINC03814291	56	0.8288564267970784	YES	10
20	ZINC03814288	63	0.8221672729129681	YES	10
21	ZINC03789953	64	0.8175276674079183	YES	10
22	ZINC03814289	62	0.8167206164357942	YES	10
23	ZINC03814292	45	0.8103262074123164	YES	10
24	ZINC02638493	891	0.7734859602243146	NO	-
25	ZINC03803913	1675	0.765788597176281	NO	-
26	ZINC03927104	2712	0.7655729282010285	NO	-
27	ZINC03776790	1530	0.7619095727604926	NO	-
28	ZINC03998578	3273	0.760759003520562	NO	-
29	ZINC03814263	39	0.7576135607800769	YES	9
30	ZINC03373848	1267	0.7572446359805354	NO	-
31	ZINC03862437	2138	0.7552568728198514	NO	-
32	ZINC03814223	77	0.7547173411065159	YES	12
33	ZINC03994701	3255	0.7530178041597626	NO	-
34	ZINC04040000	3379	0.7516943621569999	NO	-
35	ZINC03783342	1570	0.7471203455881341	NO	-
36	ZINC03862275	2097	0.7448879298021491	NO	-
37	ZINC01270767	156	0.7429627033037606	NO	-
38	ZINC02022757	443	0.7372948917298541	NO	-
39	ZINC03814231	84	0.7369683066244208	YES	13
40	ZINC03799138	1642	0.7356381638489935	NO	-
41	ZINC03803925	1678	0.734685416616602	NO	-
42	ZINC03952637	2779	0.7337813243304879	NO	-
43	ZINC03944750	2763	0.7331710395651001	NO	-
44	ZINC03814251	72	0.7330120070293932	YES	12
45	ZINC03863204	2301	0.7326051923981637	NO	-
46	ZINC02220495	613	0.7324623223339063	NO	-
47	ZINC03863205	2302	0.732401453507837	NO	-
48	ZINC03944750	2762	0.7322422380574296	NO	-
49	ZINC03814230	86	0.7307543364945661	YES	13
50	ZINC04515135	3784	0.7287272157938968	NO	-
51	ZINC03806997	1697	0.7252629660652358	NO	-
52	ZINC03927109	2713	0.7251675116471387	NO	-
53	ZINC03814235	87	0.72166702748217	YES	13
54	ZINC02888924	1025	0.7203415980091279	NO	-
55	ZINC02296728	658	0.7193706691566986	NO	-
56	ZINC03903636	2667	0.7179652799003591	NO	-
57	ZINC03790292	1604	0.7167401999274811	NO	-
58	ZINC03790326	1605	0.716624245058207	NO	-
59	ZINC02630471	874	0.7162697446424084	NO	-
60	ZINC03864390	2431	0.716000412741061	NO	-
61	ZINC02114067	477	0.7157518712969396	NO	-
62	ZINC03969810	2916	0.7155741430378828	NO	-
63	ZINC03814232	89	0.7131986827284746	YES	13
64	ZINC04392526	3709	0.7131430366292484	NO	-
65	ZINC03434597	1297	0.7125439138938903	NO	-
66	ZINC03783340	1569	0.7112086652392687	NO	-
67	ZINC03814272	27	0.7109018586075029	YES	9
68	ZINC04392541	3711	0.7108169257594561	NO	-
69	ZINC01622120	238	0.7102406067930518	NO	-
70	ZINC04122115	3452	0.7101851940981602	NO	-
71	ZINC03582984	1369	0.7099937755503728	NO	-
72	ZINC03814244	70	0.7099456476624179	YES	11
73	ZINC04214865	3542	0.709665473622905	NO	-
74	ZINC03814259	33	0.7084629319082992	YES	9
75	ZINC03814245	71	0.7083899634442373	YES	11
76	ZINC02158225	567	0.7083022149377447	NO	-
77	ZINC03814257	31	0.7082187579425185	YES	9
78	ZINC02860560	1012	0.7069080647197097	NO	-
79	ZINC03814258	32	0.706836148728662	YES	9
80	ZINC03814220	76	0.70577448484467	YES	12
81	ZINC03959146	2821	0.7045944228617069	NO	-
82	ZINC03814266	29	0.7045793562840402	YES	9
83	ZINC03814233	85	0.7039773161360838	YES	13
84	ZINC03684161	1493	0.7038183899160233	NO	-
85	ZINC02021449	439	0.7038034908338509	NO	-
86	ZINC03891105	2590	0.703532203169754	NO	-
87	ZINC03891104	2589	0.7033264736814346	NO	-
88	ZINC03776783	1529	0.7030948193202117	NO	-
89	ZINC03109311	1094	0.7028140915855406	NO	-
90	ZINC03903636	2668	0.7015103285246856	NO	-
91	ZINC03799140	1643	0.7009122983445076	NO	-
92	ZINC03863053	2282	0.6989871364902922	NO	-
93	ZINC03778452	1542	0.6989652894834496	NO	-
94	ZINC02633263	879	0.6988435813569839	NO	-
95	ZINC03980810	3113	0.6987195975067608	NO	-
96	ZINC03863051	2280	0.6987137518862315	NO	-
97	ZINC04315236	3632	0.6986201821763035	NO	-
98	ZINC03814227	75	0.698422472966501	YES	12
99	ZINC04240820	3575	0.698309575280639	NO	-
100	ZINC02211816	601	0.6981254053852387	NO	-
101	ZINC03980809	3112	0.6981141682165426	NO	-
102	ZINC03863052	2281	0.6980452688803921	NO	-
103	ZINC02701385	952	0.6977875323703221	NO	-
104	ZINC02346814	684	0.6976910531685405	NO	-
105	ZINC04007012	3349	0.6970853958115376	NO	-
106	ZINC02344838	683	0.696765713423652	NO	-
107	ZINC02238339	626	0.6966086305163509	NO	-
108	ZINC03814215	28	0.6965457444872373	YES	9
109	ZINC03537957	1327	0.6965121178079702	NO	-
110	ZINC02449952	763	0.6960968570094013	NO	-
111	ZINC03814216	74	0.6952838247476143	YES	12
112	ZINC03814265	30	0.6949739973762815	YES	9
113	ZINC03891618	2607	0.6941593717954498	NO	-
114	ZINC03891619	2608	0.6938673953703216	NO	-
115	ZINC02402626	713	0.6937667186060685	NO	-
116	ZINC03783337	1568	0.6937334779645149	NO	-
117	ZINC02395221	706	0.6928926886579996	NO	-
118	ZINC03863012	2263	0.6917001985528194	NO	-
119	ZINC03800128	1653	0.6905277371132394	NO	-
120	ZINC03823999	1778	0.689679008209518	NO	-
121	ZINC04460922	3751	0.6886690072453456	NO	-
122	ZINC03959139	2820	0.6885190094108791	NO	-
123	ZINC03814264	35	0.6883179819050083	YES	9
124	ZINC02498136	812	0.6883158313763587	NO	-
125	ZINC03905655	2679	0.6879623901674621	NO	-
126	ZINC03802200	1668	0.687816680052716	NO	-
127	ZINC03583021	1370	0.6870278566734346	NO	-
128	ZINC03814267	40	0.6868663609885689	YES	9
129	ZINC03970575	2957	0.686014158112569	NO	-
130	ZINC03795564	1632	0.6853679261931876	NO	-
131	ZINC04393142	3713	0.6853205801891395	NO	-
132	ZINC03398580	1272	0.6844391223619035	NO	-
133	ZINC03795564	1631	0.6844258404914618	NO	-
134	ZINC02336502	677	0.6838903020194146	NO	-
135	ZINC03348974	1250	0.6838419655252068	NO	-
136	ZINC04392539	3710	0.6833326436597399	NO	-
137	ZINC02881333	1018	0.6830333900061027	NO	-
138	ZINC03893499	2643	0.6820165567672801	NO	-
139	ZINC03814271	26	0.6819933202895757	YES	9
140	ZINC02759577	981	0.6813997043774065	NO	-
141	ZINC03344729	1245	0.6813486061162696	NO	-
142	ZINC04393143	3714	0.6807535118149899	NO	-
143	ZINC03814221	81	0.6791227248153087	YES	12
144	ZINC03970573	2955	0.6782696875782727	NO	-
145	ZINC03814270	25	0.677834029406054	YES	9
146	ZINC03896335	2649	0.6769045307190138	NO	-
147	ZINC04217269	3550	0.6767687616315113	NO	-
148	ZINC03814229	73	0.6761567462569167	YES	12
149	ZINC03814269	24	0.6761276793305869	YES	9
150	ZINC03795011	1628	0.6759757313893432	NO	-
151	ZINC04275514	3605	0.6758882693593989	NO	-
152	ZINC03814234	88	0.6758463836925259	YES	13
153	ZINC02330944	675	0.6756747872701186	NO	-
154	ZINC03970578	2959	0.6753110797477695	NO	-
155	ZINC03855959	1937	0.6747399654838119	NO	-
156	ZINC03951840	2774	0.674645664024948	NO	-
157	ZINC03814236	90	0.6744709548278055	YES	13
158	ZINC02696083	943	0.6743942118812413	NO	-
159	ZINC02696085	944	0.6743264391898527	NO	-
160	ZINC03794993	1626	0.6742471557832516	NO	-
161	ZINC04122127	3453	0.6741638692557396	NO	-
162	ZINC03814262	43	0.6726238351572199	YES	9
163	ZINC04367616	3690	0.6723493708228075	NO	-
164	ZINC03862835	2227	0.6721888338237736	NO	-
165	ZINC03863597	2324	0.6714803212851017	NO	-
166	ZINC03847179	1797	0.6714309273205289	NO	-
167	ZINC04323718	3638	0.6709034900717173	NO	-
168	ZINC03808739	1703	0.6705167707179316	NO	-
169	ZINC03927646	2721	0.6702231472783848	NO	-
170	ZINC04241368	3576	0.6698798212830654	NO	-
171	ZINC03862405	2134	0.6697683667042887	NO	-
172	ZINC03814261	42	0.669684522922291	YES	9
173	ZINC03971400	2978	0.6696819776044262	NO	-
174	ZINC00928626	111	0.6696763104609621	NO	-
175	ZINC03803915	1676	0.6694845244306437	NO	-
176	ZINC04502984	3781	0.669460535023554	NO	-
177	ZINC03575267	1358	0.6694105473245684	NO	-
178	ZINC02664985	911	0.6692737864253481	NO	-
179	ZINC03868195	2446	0.6691148233847996	NO	-
180	ZINC03868197	2447	0.6684291716008613	NO	-
181	ZINC03991134	3242	0.6684200715973341	NO	-
182	ZINC03327279	1211	0.6683982170408563	NO	-
183	ZINC03808553	1701	0.668264350616307	NO	-
184	ZINC00605487	51	0.6681632613271314	NO	-
185	ZINC03327281	1212	0.6681539678402604	NO	-
186	ZINC02883663	1019	0.6680846279360397	NO	-
187	ZINC04122134	3454	0.6679321903670492	NO	-
188	ZINC03206152	1130	0.6678288190260984	NO	-
189	ZINC03554811	1344	0.6678219922240076	NO	-
190	ZINC03575281	1359	0.6677050934355646	NO	-
191	ZINC03980807	3110	0.6672333105356875	NO	-
192	ZINC03980808	3111	0.6672246977462134	NO	-
193	ZINC03980776	3106	0.6671609761646523	NO	-
194	ZINC03206155	1131	0.6671046045422973	NO	-
195	ZINC02273575	649	0.666645926209095	NO	-
196	ZINC03814217	78	0.6663962080829803	YES	12
197	ZINC03952630	2778	0.6663884150322502	NO	-
198	ZINC03970575	2958	0.6661670780010367	NO	-
199	ZINC03808553	1700	0.6661477309851319	NO	-
200	ZINC03814260	41	0.665681845545349	YES	9
201	ZINC01739545	292	0.6654492391988469	NO	-
202	ZINC03979287	3068	0.6654391108726485	NO	-
203	ZINC03780058	1551	0.6650699119320438	NO	-
204	ZINC04555743	3788	0.6649290328664513	NO	-
205	ZINC00928592	110	0.6649059101446823	NO	-
206	ZINC03848322	1817	0.6644449245149002	NO	-
207	ZINC04001322	3314	0.664254346635514	NO	-
208	ZINC04564936	3791	0.664203146181525	NO	-
209	ZINC03926973	2711	0.6640408019242692	NO	-
210	ZINC03862435	2136	0.6637335002344664	NO	-
211	ZINC03862434	2135	0.6636358293743639	NO	-
212	ZINC03814226	80	0.663595367954802	YES	12
213	ZINC02385303	701	0.663124219169175	NO	-
214	ZINC03989764	3237	0.6631205967479565	NO	-
215	ZINC03862630	2166	0.6627357689254919	NO	-
216	ZINC03862629	2165	0.6626017352220797	NO	-
217	ZINC04190387	3527	0.6625251635303516	NO	-
218	ZINC02294430	656	0.6624650277173686	NO	-
219	ZINC02294431	657	0.6622391975635089	NO	-
220	ZINC03980760	3104	0.6617656744828977	NO	-
221	ZINC03993327	3252	0.661678597062339	NO	-
222	ZINC02880847	1016	0.6615657056257037	NO	-
223	ZINC04321656	3637	0.661372188001408	NO	-
224	ZINC03827651	1788	0.6612887890980192	NO	-
225	ZINC03803752	1674	0.6610825551185477	NO	-
226	ZINC04001002	3290	0.6610131540331633	NO	-
227	ZINC02383359	700	0.6607501702208961	NO	-
228	ZINC00014551	5	0.6605708338502015	NO	-
229	ZINC00022901	8	0.6605406838661492	NO	-
230	ZINC03537967	1331	0.6602500315947554	NO	-
231	ZINC03983517	3162	0.660200919396365	NO	-
232	ZINC02511708	826	0.6601036650280744	NO	-
233	ZINC03607676	1395	0.6600184097539743	NO	-
234	ZINC03537966	1330	0.6599940057783491	NO	-
235	ZINC03814247	67	0.6599351287082712	YES	11
236	ZINC03848352	1822	0.6599005614492036	NO	-
237	ZINC04140311	3490	0.6597879501425634	NO	-
238	ZINC04001001	3289	0.6597512388735316	NO	-
239	ZINC03416595	1284	0.6596295338039794	NO	-
240	ZINC03814246	69	0.6595581146967473	YES	11
241	ZINC03619394	1424	0.6593364216153861	NO	-
242	ZINC04001446	3334	0.6592875890587336	NO	-
243	ZINC04024566	3362	0.6592519294588751	NO	-
244	ZINC03416598	1285	0.6588900920222096	NO	-
245	ZINC04024566	3363	0.6587965207129951	NO	-
246	ZINC03856420	1992	0.6587862011251499	NO	-
247	ZINC00752344	63	0.6587393485942827	NO	-
248	ZINC02458154	776	0.6585243142619759	NO	-
249	ZINC00006348	3	0.6584381036450506	NO	-
250	ZINC01482582	173	0.6582615789592228	NO	-
251	ZINC03970573	2956	0.6578074992214298	NO	-
252	ZINC03970581	2961	0.6577979928936487	NO	-
253	ZINC03862448	2139	0.6577636739482892	NO	-
254	ZINC03862566	2149	0.6576383074411987	NO	-
255	ZINC03993328	3253	0.6574078102908044	NO	-
256	ZINC02216929	610	0.6573398848370573	NO	-
257	ZINC02458156	777	0.6572264069015266	NO	-
258	ZINC03970578	2960	0.6570252463206624	NO	-
259	ZINC03855388	1923	0.6568834240333414	NO	-
260	ZINC03284280	1174	0.6568818522019706	NO	-
261	ZINC03601986	1384	0.6567414004191873	NO	-
262	ZINC03873731	2498	0.6565028260368803	NO	-
263	ZINC02939309	1050	0.6564248609566261	NO	-
264	ZINC03537959	1328	0.6562199088764066	NO	-
265	ZINC02924659	1048	0.6553441983739965	NO	-
266	ZINC04619140	3825	0.6552956653905789	NO	-
267	ZINC02757051	980	0.6542969773388407	NO	-
268	ZINC03634244	1456	0.6539605172878875	NO	-
269	ZINC03891647	2609	0.6537716772932114	NO	-
270	ZINC02651799	899	0.6537392446590685	NO	-
271	ZINC02458158	778	0.6536567585943278	NO	-
272	ZINC03781975	1560	0.6536465999156067	NO	-
273	ZINC03980759	3103	0.6536322230050432	NO	-
274	ZINC02651801	900	0.6535472654417385	NO	-
275	ZINC03891648	2610	0.6535328218694793	NO	-
276	ZINC03971886	2987	0.6533363344261869	NO	-
277	ZINC03852872	1883	0.6533100671321659	NO	-
278	ZINC02458160	779	0.6532307066413938	NO	-
279	ZINC03941115	2745	0.6530252619393039	NO	-
280	ZINC00008050	4	0.6528979686250758	NO	-
281	ZINC04367616	3691	0.6528413646104141	NO	-
282	ZINC04001027	3293	0.6526296192355616	NO	-
283	ZINC04001026	3292	0.65242538626061	NO	-
284	ZINC04217228	3549	0.6522231401273508	NO	-
285	ZINC02502264	823	0.6519110705652738	NO	-
286	ZINC01592299	232	0.6518127470044616	NO	-
287	ZINC03636045	1464	0.651750979428284	NO	-
288	ZINC03619405	1427	0.6516938450842563	NO	-
289	ZINC03338039	1226	0.6516894303015403	NO	-
290	ZINC03873721	2495	0.6514292426093987	NO	-
291	ZINC04302772	3615	0.6512719353556422	NO	-
292	ZINC04302772	3616	0.6512186970297236	NO	-
293	ZINC03338039	1228	0.6511883718339706	NO	-
294	ZINC03814250	23	0.6511272795657836	YES	8
295	ZINC03993324	3250	0.6511057693379134	NO	-
296	ZINC03862614	2160	0.6510611971359762	NO	-
297	ZINC03617011	1423	0.6509140517420825	NO	-
298	ZINC01778372	304	0.6507691239716334	NO	-
299	ZINC03873720	2494	0.6507286708710569	NO	-
300	ZINC03890765	2577	0.6505757125012006	NO	-
301	ZINC02910457	1042	0.6505752893637916	NO	-
302	ZINC04123418	3459	0.6504152047939785	NO	-
303	ZINC02439593	753	0.6502027638074486	NO	-
304	ZINC03636053	1465	0.6501411959191424	NO	-
305	ZINC02616060	863	0.6500845240253692	NO	-
306	ZINC03998908	3274	0.6500419989639633	NO	-
307	ZINC01778374	305	0.6498139173845963	NO	-
308	ZINC03856378	1979	0.6494383448431608	NO	-
309	ZINC03856379	1980	0.6491389612570754	NO	-
310	ZINC03855389	1924	0.6490643437836215	NO	-
311	ZINC03952625	2776	0.6489056423166049	NO	-
312	ZINC04548716	3786	0.6488782390318	NO	-
313	ZINC03246789	1157	0.6488672295403398	NO	-
314	ZINC03632180	1450	0.6485659088447743	NO	-
315	ZINC02636996	889	0.64842159626055	NO	-
316	ZINC03780066	1553	0.6484014691091213	NO	-
317	ZINC04183490	3517	0.6483597013182703	NO	-
318	ZINC02939500	1053	0.6479984591356117	NO	-
319	ZINC04301014	3608	0.647720057332033	NO	-
320	ZINC04408961	3724	0.647540836588553	NO	-
321	ZINC03245554	1156	0.6473679654098181	NO	-
322	ZINC03974919	3020	0.6471915350323367	NO	-
323	ZINC04119117	3446	0.6469141956128504	NO	-
324	ZINC02636998	890	0.6469070295702776	NO	-
325	ZINC03901042	2661	0.6467678937772834	NO	-
326	ZINC03636062	1466	0.6467508400915963	NO	-
327	ZINC03993325	3251	0.6461231844521644	NO	-
328	ZINC03794354	1618	0.6460184641432161	NO	-
329	ZINC04139962	3489	0.6457791363304417	NO	-
330	ZINC03889121	2531	0.6453226305417517	NO	-
331	ZINC03325377	1210	0.6452063943938654	NO	-
332	ZINC03405338	1274	0.6451513136316662	NO	-
333	ZINC03863171	2296	0.6451347832928759	NO	-
334	ZINC03640609	1470	0.6451099698823779	NO	-
335	ZINC01836373	334	0.6450958514774321	NO	-
336	ZINC03862436	2137	0.6450743790555119	NO	-
337	ZINC01729452	288	0.6450688587489459	NO	-
338	ZINC01552107	217	0.6447415920851648	NO	-
339	ZINC03980814	3116	0.6447249908351136	NO	-
340	ZINC03889122	2532	0.644562008752556	NO	-
341	ZINC04040188	3380	0.6444868402765915	NO	-
342	ZINC01836372	333	0.6443387178822819	NO	-
343	ZINC03863169	2294	0.6442574486263499	NO	-
344	ZINC03863170	2295	0.6438915101855198	NO	-
345	ZINC04040188	3381	0.6435741581275958	NO	-
346	ZINC03858938	2027	0.6434373871069395	NO	-
347	ZINC03208407	1132	0.6432443401639291	NO	-
348	ZINC04001312	3313	0.6432172172272335	NO	-
349	ZINC03289365	1181	0.6427243243295394	NO	-
350	ZINC02514717	833	0.6427126463015035	NO	-
351	ZINC03960001	2822	0.6426661357707046	NO	-
352	ZINC02007747	421	0.6426497423464075	NO	-
353	ZINC03583291	1371	0.6424678995531112	NO	-
354	ZINC04632950	3853	0.6423302729932991	NO	-
355	ZINC03819340	1756	0.6422158331877766	NO	-
356	ZINC03995187	3264	0.6421284430727797	NO	-
357	ZINC03861983	2065	0.6418225133400152	NO	-
358	ZINC01592298	231	0.6414030733510001	NO	-
359	ZINC03819340	1755	0.6413201623208195	NO	-
360	ZINC03856004	1940	0.6413177374014501	NO	-
361	ZINC03810942	1716	0.6412594382771133	NO	-
362	ZINC02343621	682	0.6408208428932924	NO	-
363	ZINC03956458	2802	0.6405797812401972	NO	-
364	ZINC03980843	3124	0.6404662538215172	NO	-
365	ZINC04162491	3504	0.6403711331428535	NO	-
366	ZINC01717565	282	0.6401329710235433	NO	-
367	ZINC03799913	1652	0.6400086820269668	NO	-
368	ZINC02431304	740	0.6399639297002001	NO	-
369	ZINC01550088	212	0.6398853671095244	NO	-
370	ZINC03795003	1627	0.6397656371946352	NO	-
371	ZINC01506431	179	0.6396610044941611	NO	-
372	ZINC03794989	1625	0.6394913274815115	NO	-
373	ZINC03863228	2308	0.6394873084119996	NO	-
374	ZINC03970089	2936	0.6394009932169841	NO	-
375	ZINC03976032	3032	0.639384753350532	NO	-
376	ZINC02398320	708	0.6393444358503882	NO	-
377	ZINC03809151	1705	0.6393283893596355	NO	-
378	ZINC03890939	2580	0.6392849858936959	NO	-
379	ZINC03986593	3180	0.6390960290996719	NO	-
380	ZINC03814248	65	0.638696024982568	YES	11
381	ZINC03454010	1312	0.6386377550525804	NO	-
382	ZINC03970581	2962	0.6386298467301486	NO	-
383	ZINC02240888	630	0.6385632862321888	NO	-
384	ZINC03980844	3125	0.6382751282991346	NO	-
385	ZINC03891617	2606	0.6381173548560332	NO	-
386	ZINC02298955	661	0.6380464083991068	NO	-
387	ZINC03848313	1815	0.6380418353946268	NO	-
388	ZINC04383657	3702	0.63801910179119	NO	-
389	ZINC04422622	3729	0.6372272339130153	NO	-
390	ZINC02213482	605	0.6372263939532306	NO	-
391	ZINC03809151	1706	0.6372193775423973	NO	-
392	ZINC04051184	3389	0.6371843974713433	NO	-
393	ZINC03874298	2509	0.6371520420511096	NO	-
394	ZINC03780063	1552	0.6369769838386615	NO	-
395	ZINC03884517	2522	0.6369662616199261	NO	-
396	ZINC02440259	755	0.6367910448375932	NO	-
397	ZINC02657944	907	0.6366648501273727	NO	-
398	ZINC03454013	1313	0.6363287213211047	NO	-
399	ZINC02416049	722	0.6361176313028052	NO	-
400	ZINC02214303	606	0.6360741818969837	NO	-
401	ZINC03777700	1537	0.6359533291097101	NO	-
402	ZINC03897564	2653	0.6355648145033643	NO	-
403	ZINC01845048	342	0.6354816848317472	NO	-
404	ZINC03022414	1078	0.635457828782976	NO	-
405	ZINC00756473	68	0.6354244376500893	NO	-
406	ZINC00585886	44	0.6353431509682885	NO	-
407	ZINC03969761	2911	0.6351669921182442	NO	-
408	ZINC03338039	1227	0.6346534451592577	NO	-
409	ZINC03855387	1922	0.634584754886346	NO	-
410	ZINC03814249	20	0.6345606732545528	YES	5
411	ZINC02997928	1069	0.6343889561386877	NO	-
412	ZINC02639168	896	0.63394507893959	NO	-
413	ZINC02639169	897	0.6338830043724104	NO	-
414	ZINC03851170	1877	0.6338242489029186	NO	-
415	ZINC02113308	472	0.6337664798255461	NO	-
416	ZINC04006482	3347	0.6336756487030387	NO	-
417	ZINC03809153	1709	0.6335134022467059	NO	-
418	ZINC02638539	893	0.6334844144664168	NO	-
419	ZINC03814254	37	0.6329106069756639	YES	9
420	ZINC03980819	3118	0.6328192810627643	NO	-
421	ZINC03814219	82	0.6327289126875311	YES	12
422	ZINC03775612	1523	0.632584606046247	NO	-
423	ZINC03864068	2402	0.6325014027484731	NO	-
424	ZINC02638538	892	0.6324486564850145	NO	-
425	ZINC03856306	1959	0.6324405243374706	NO	-
426	ZINC03344561	1244	0.6323965006466622	NO	-
427	ZINC02763662	987	0.6322915558157958	NO	-
428	ZINC03855386	1921	0.6322884244971502	NO	-
429	ZINC02763661	986	0.632129003413814	NO	-
430	ZINC00005164	1	0.6318963523266506	NO	-
431	ZINC03864067	2401	0.6317077012127638	NO	-
432	ZINC03814238	95	0.6316647993176236	YES	15
433	ZINC02500471	814	0.6316372846012478	NO	-
434	ZINC02458294	786	0.6315726785681374	NO	-
435	ZINC03640601	1469	0.6313073806685469	NO	-
436	ZINC03878960	2514	0.6312743683372061	NO	-
437	ZINC03809153	1710	0.6311673533017885	NO	-
438	ZINC03936864	2731	0.6307872916688304	NO	-
439	ZINC02451819	765	0.6305917594207463	NO	-
440	ZINC03801608	1663	0.6299038955862521	NO	-
441	ZINC03808774	1704	0.6298502658349396	NO	-
442	ZINC04214622	3541	0.6298286765063627	NO	-
443	ZINC02458293	785	0.6297915050264956	NO	-
444	ZINC02039089	449	0.6297679303828172	NO	-
445	ZINC03941116	2746	0.6296357554305249	NO	-
446	ZINC03882783	2520	0.6295470679557049	NO	-
447	ZINC01854208	354	0.629495027007297	NO	-
448	ZINC03878959	2513	0.6294772997634845	NO	-
449	ZINC03891955	2624	0.629410562135873	NO	-
450	ZINC03980828	3119	0.6292291357377338	NO	-
451	ZINC03868207	2455	0.6291989003168155	NO	-
452	ZINC04465942	3765	0.6291989003168155	NO	-
453	ZINC03566480	1349	0.6291748761288088	NO	-
454	ZINC04184116	3518	0.6290354055577579	NO	-
455	ZINC02626015	869	0.6290274807407455	NO	-
456	ZINC03969027	2862	0.628913481350195	NO	-
457	ZINC03863703	2337	0.62884007465243	NO	-
458	ZINC03208755	1135	0.6288357550809136	NO	-
459	ZINC03347342	1249	0.6287770656142447	NO	-
460	ZINC03969028	2863	0.6287414112805862	NO	-
461	ZINC03814255	36	0.6286935976247069	YES	9
462	ZINC01996917	410	0.6286854083055698	NO	-
463	ZINC01889499	366	0.6286458425584409	NO	-
464	ZINC02207441	598	0.6285368596923486	NO	-
465	ZINC03951523	2769	0.6283805259475307	NO	-
466	ZINC03980829	3120	0.6283785877383925	NO	-
467	ZINC00209567	25	0.6282509031430048	NO	-
468	ZINC03801608	1664	0.6282417947760247	NO	-
469	ZINC03868206	2454	0.6281973533731866	NO	-
470	ZINC03862852	2234	0.6280584238575126	NO	-
471	ZINC02292216	655	0.6279164327612781	NO	-
472	ZINC03863496	2317	0.6275570101661955	NO	-
473	ZINC03969813	2917	0.627457850658935	NO	-
474	ZINC04577817	3792	0.627239662211127	NO	-
475	ZINC03951269	2768	0.6272381869594277	NO	-
476	ZINC03087160	1092	0.6270556120494725	NO	-
477	ZINC03864373	2427	0.6268896642448288	NO	-
478	ZINC00821040	85	0.6268069146712424	NO	-
479	ZINC03864372	2426	0.6267965229143682	NO	-
480	ZINC00585881	43	0.626622281430037	NO	-
481	ZINC03575325	1366	0.626477400168635	NO	-
482	ZINC03884517	2524	0.6263539211826036	NO	-
483	ZINC02580996	856	0.6261440769204942	NO	-
484	ZINC03856278	1955	0.6260302774961175	NO	-
485	ZINC03983543	3164	0.6258687081094807	NO	-
486	ZINC03980812	3114	0.6258449554245517	NO	-
487	ZINC04225967	3561	0.6258045724915671	NO	-
488	ZINC03980762	3105	0.6257816813705995	NO	-
489	ZINC00895131	99	0.625494378222888	NO	-
490	ZINC03537961	1329	0.6254766237810344	NO	-
491	ZINC03989700	3236	0.625386539674856	NO	-
492	ZINC03927635	2720	0.6253203203546043	NO	-
493	ZINC03891697	2617	0.6250822214970158	NO	-
494	ZINC03952813	2780	0.6249881396268039	NO	-
495	ZINC04117333	3444	0.6248865103644601	NO	-
496	ZINC03652175	1478	0.6248147730603058	NO	-
497	ZINC03856422	1993	0.6247160825921335	NO	-
498	ZINC03862668	2180	0.6246922370673962	NO	-
499	ZINC03864526	2435	0.6246502020602215	NO	-
500	ZINC03997957	3272	0.6246096493046296	NO	-
501	ZINC03863029	2270	0.6242851471972657	NO	-
502	ZINC02265165	644	0.6241262970551045	NO	-
503	ZINC04001374	3317	0.6240764370677937	NO	-
504	ZINC03799856	1650	0.623913020075809	NO	-
505	ZINC04247782	3578	0.623672230687092	NO	-
506	ZINC03982872	3139	0.6236579033375319	NO	-
507	ZINC01688838	271	0.62350435594199	NO	-
508	ZINC03621438	1434	0.6233297140962276	NO	-
509	ZINC04302755	3611	0.6232976090402128	NO	-
510	ZINC04627224	3838	0.6231244264011337	NO	-
511	ZINC03786923	1583	0.6230907474619009	NO	-
512	ZINC03862667	2179	0.622927141869927	NO	-
513	ZINC04302755	3612	0.6228644747953009	NO	-
514	ZINC02458354	788	0.6228371324541494	NO	-
515	ZINC01654522	249	0.6228058249348251	NO	-
516	ZINC03889099	2527	0.62257200858524	NO	-
517	ZINC03889100	2528	0.6225673123790688	NO	-
518	ZINC02458352	787	0.6225171101990022	NO	-
519	ZINC04130549	3470	0.622477956826385	NO	-
520	ZINC02124576	529	0.6223559656433768	NO	-
521	ZINC03900396	2658	0.6220998996500259	NO	-
522	ZINC03912402	2682	0.6220219968746172	NO	-
523	ZINC03900520	2660	0.6217004143782482	NO	-
524	ZINC01909960	388	0.6216357744267993	NO	-
525	ZINC03974501	3013	0.6213726036717399	NO	-
526	ZINC03862635	2171	0.621346283055824	NO	-
527	ZINC03806406	1691	0.6212619650033125	NO	-
528	ZINC03864383	2430	0.6212096770610973	NO	-
529	ZINC03864382	2429	0.6210770826496601	NO	-
530	ZINC03969023	2860	0.6210254361510443	NO	-
531	ZINC02696096	947	0.621022569031216	NO	-
532	ZINC01539100	192	0.6209851089637072	NO	-
533	ZINC03900372	2657	0.62095425332334	NO	-
534	ZINC03621443	1435	0.620844511058544	NO	-
535	ZINC03974503	3015	0.6206832760962314	NO	-
536	ZINC04333465	3644	0.6205581995668445	NO	-
537	ZINC03855595	1933	0.6205071105776852	NO	-
538	ZINC03335434	1224	0.6204996972108179	NO	-
539	ZINC03868203	2452	0.6204194977199712	NO	-
540	ZINC03969024	2861	0.62037320629872	NO	-
541	ZINC03862833	2225	0.6203651335706956	NO	-
542	ZINC03453997	1310	0.62035981730902	NO	-
543	ZINC03610770	1401	0.6203014601892296	NO	-
544	ZINC03974501	3014	0.6200541166939061	NO	-
545	ZINC03912403	2683	0.6200275120272238	NO	-
546	ZINC03855596	1935	0.6199416605006304	NO	-
547	ZINC03974503	3016	0.6198242408406794	NO	-
548	ZINC03891698	2618	0.6198025010417244	NO	-
549	ZINC03970500	2952	0.6197551378219928	NO	-
550	ZINC03454000	1311	0.6197338345551313	NO	-
551	ZINC03941120	2747	0.61967641747516	NO	-
552	ZINC01902975	379	0.6195989837476821	NO	-
553	ZINC03940564	2739	0.6195251100158224	NO	-
554	ZINC03806406	1692	0.6195163263719028	NO	-
555	ZINC01718136	283	0.6194565200087698	NO	-
556	ZINC03603174	1388	0.6194472844513358	NO	-
557	ZINC02008149	424	0.6193067906455495	NO	-
558	ZINC04030101	3369	0.6192189930369123	NO	-
559	ZINC03980000	3071	0.6191492680411487	NO	-
560	ZINC03855595	1932	0.6191109163531934	NO	-
561	ZINC03575300	1364	0.6190679286994597	NO	-
562	ZINC04030291	3370	0.6190354224208127	NO	-
563	ZINC03985873	3176	0.6190322078554641	NO	-
564	ZINC02215631	608	0.6187592217890905	NO	-
565	ZINC00209359	24	0.6186093734801945	NO	-
566	ZINC03196250	1123	0.6183725018400286	NO	-
567	ZINC02215632	609	0.6183333730653546	NO	-
568	ZINC02985846	1066	0.6183293963756993	NO	-
569	ZINC04422622	3730	0.61832896565162	NO	-
570	ZINC03855596	1934	0.6182920854272408	NO	-
571	ZINC03862832	2224	0.6180956083230946	NO	-
572	ZINC03814218	83	0.6177788583998128	YES	12
573	ZINC02458151	774	0.6177619628012437	NO	-
574	ZINC03988297	3221	0.617653551701277	NO	-
575	ZINC03868205	2453	0.6176419992543022	NO	-
576	ZINC03413811	1280	0.6176264829314183	NO	-
577	ZINC02211713	600	0.6175686011845813	NO	-
578	ZINC03413807	1279	0.6175592732003438	NO	-
579	ZINC03855967	1938	0.617530943034064	NO	-
580	ZINC01231024	147	0.6174769963931476	NO	-
581	ZINC03554831	1346	0.617281033180687	NO	-
582	ZINC03968477	2849	0.6172413719109298	NO	-
583	ZINC01550356	213	0.6172315075108689	NO	-
584	ZINC03868194	2445	0.6169887333496967	NO	-
585	ZINC03575258	1357	0.6167235424254199	NO	-
586	ZINC03575313	1365	0.6163876379733675	NO	-
587	ZINC03814222	34	0.6162589185470178	YES	9
588	ZINC03818940	1746	0.6162153862947811	NO	-
589	ZINC03868200	2450	0.6161948527694971	NO	-
590	ZINC03575289	1362	0.6160627339974489	NO	-
591	ZINC04441366	3739	0.6160581266583134	NO	-
592	ZINC03793881	1615	0.6159685490926875	NO	-
593	ZINC02458152	775	0.6158479861919028	NO	-
594	ZINC03788112	1586	0.6157674187788691	NO	-
595	ZINC04063988	3402	0.615623153293466	NO	-
596	ZINC04336351	3651	0.6155847331640507	NO	-
597	ZINC00895155	100	0.6155757732276341	NO	-
598	ZINC03362712	1263	0.6154960309686096	NO	-
599	ZINC03965397	2841	0.615386618541419	NO	-
600	ZINC02567725	851	0.615383339511579	NO	-
601	ZINC03868199	2449	0.6151761251380297	NO	-
602	ZINC03966528	2844	0.6151637072588072	NO	-
603	ZINC02399600	709	0.6151009521926867	NO	-
604	ZINC03285372	1175	0.6150410883846812	NO	-
605	ZINC03976212	3034	0.6149978404083117	NO	-
606	ZINC02979474	1065	0.6149232024699617	NO	-
607	ZINC04310251	3628	0.6147956674378622	NO	-
608	ZINC03884517	2525	0.6147504923598383	NO	-
609	ZINC03575287	1361	0.6147264035863954	NO	-
610	ZINC00599609	49	0.614524330621454	NO	-
611	ZINC02653747	901	0.6144944609200079	NO	-
612	ZINC03809152	1707	0.6144341647846889	NO	-
613	ZINC03789231	1598	0.6144192151459275	NO	-
614	ZINC02653748	902	0.6144106121262948	NO	-
615	ZINC04001052	3297	0.6143853462896626	NO	-
616	ZINC03804335	1680	0.6143591724379115	NO	-
617	ZINC03862633	2169	0.6142915544625043	NO	-
618	ZINC03971887	2988	0.6142859740111302	NO	-
619	ZINC03988692	3227	0.6141917228463719	NO	-
620	ZINC02939541	1056	0.6141887735983774	NO	-
621	ZINC03862634	2170	0.6141886241633195	NO	-
622	ZINC03813368	1720	0.6139677893864564	NO	-
623	ZINC04620013	3831	0.6139326710471077	NO	-
624	ZINC02233639	620	0.6136596787861692	NO	-
625	ZINC02661981	910	0.6135313385123131	NO	-
626	ZINC03438789	1301	0.6134515164721449	NO	-
627	ZINC01729464	289	0.6127430174472552	NO	-
628	ZINC04001185	3309	0.6127129759662268	NO	-
629	ZINC04428679	3733	0.6126620838853054	NO	-
630	ZINC03861945	2058	0.612641940886817	NO	-
631	ZINC03862305	2098	0.612635030693662	NO	-
632	ZINC03862209	2095	0.6124333140955616	NO	-
633	ZINC03814242	66	0.6123922815424129	YES	11
634	ZINC03809152	1708	0.6119773361337371	NO	-
635	ZINC00809665	75	0.6119043139038202	NO	-
636	ZINC03879811	2516	0.6117849365147001	NO	-
637	ZINC02710217	955	0.6117707629077884	NO	-
638	ZINC00814718	83	0.6117063177395179	NO	-
639	ZINC03817423	1736	0.6116337231947375	NO	-
640	ZINC03827654	1789	0.6116304450469379	NO	-
641	ZINC02021447	438	0.6116271020253063	NO	-
642	ZINC04000913	3287	0.6113543888875317	NO	-
643	ZINC03993904	3254	0.6113044704607403	NO	-
644	ZINC04600012	3805	0.6112246945753345	NO	-
645	ZINC03960585	2824	0.6110994474303888	NO	-
646	ZINC03982870	3137	0.6110760042870537	NO	-
647	ZINC03583703	1372	0.61101618297666	NO	-
648	ZINC03831003	1791	0.6109383570539147	NO	-
649	ZINC00156931	20	0.6109291955632821	NO	-
650	ZINC03967880	2846	0.6108465102617425	NO	-
651	ZINC03890861	2578	0.6107206266157399	NO	-
652	ZINC03956465	2803	0.6106210686838772	NO	-
653	ZINC03972371	2994	0.610576910971609	NO	-
654	ZINC03610775	1402	0.6105708789667532	NO	-
655	ZINC03363676	1265	0.6103983886498371	NO	-
656	ZINC04366800	3685	0.6103874140266179	NO	-
657	ZINC04058422	3397	0.6103454250669316	NO	-
658	ZINC03970044	2934	0.6102210255799918	NO	-
659	ZINC03865719	2440	0.6100522584724465	NO	-
660	ZINC03891019	2584	0.6100402281115278	NO	-
661	ZINC04004113	3343	0.6098894983897678	NO	-
662	ZINC03982871	3138	0.6097813329026405	NO	-
663	ZINC03417580	1288	0.6096573441467104	NO	-
664	ZINC04383656	3701	0.6096238944732787	NO	-
665	ZINC04026777	3366	0.6096080768675216	NO	-
666	ZINC03363673	1264	0.6095495496449213	NO	-
667	ZINC03417583	1289	0.6093521405199094	NO	-
668	ZINC04339095	3653	0.609268113649044	NO	-
669	ZINC03862489	2143	0.6091497564403745	NO	-
670	ZINC03967880	2847	0.6091428572699019	NO	-
671	ZINC03384654	1269	0.6090730068792839	NO	-
672	ZINC03968416	2848	0.608991623308843	NO	-
673	ZINC03863710	2339	0.6089869130970558	NO	-
674	ZINC02120498	514	0.6089730627181322	NO	-
675	ZINC03856380	1981	0.6089343622085999	NO	-
676	ZINC03831348	1792	0.608897354415554	NO	-
677	ZINC03856381	1982	0.6088163739805922	NO	-
678	ZINC00809675	77	0.6087249342136757	NO	-
679	ZINC02514499	829	0.6087127152789126	NO	-
680	ZINC03863041	2275	0.6085613453285822	NO	-
681	ZINC02696101	950	0.6084654200645744	NO	-
682	ZINC03901998	2664	0.6084606782428381	NO	-
683	ZINC03892909	2638	0.6084350030825215	NO	-
684	ZINC02696099	949	0.6083709962192004	NO	-
685	ZINC03862519	2146	0.6083559300943104	NO	-
686	ZINC01891808	367	0.6083375494299508	NO	-
687	ZINC03949133	2766	0.6082898085175876	NO	-
688	ZINC04302785	3620	0.6081804539860436	NO	-
689	ZINC03969067	2866	0.6081765974147999	NO	-
690	ZINC01081316	134	0.608133552309414	NO	-
691	ZINC04001116	3304	0.6081019468670434	NO	-
692	ZINC03806675	1696	0.608083453650428	NO	-
693	ZINC04302785	3619	0.6080598686812897	NO	-
694	ZINC02017397	434	0.6080106883172198	NO	-
695	ZINC03413927	1281	0.6078789738717749	NO	-
696	ZINC04178938	3512	0.6078638912539521	NO	-
697	ZINC02639066	894	0.6078032014170994	NO	-
698	ZINC04302760	3614	0.6077009239169749	NO	-
699	ZINC02639067	895	0.6076718985477528	NO	-
700	ZINC02104800	465	0.6075158638944457	NO	-
701	ZINC04302781	3618	0.607292171176821	NO	-
702	ZINC01846991	345	0.6072796182156364	NO	-
703	ZINC03806675	1695	0.6072419337859732	NO	-
704	ZINC02696098	948	0.6071491505409032	NO	-
705	ZINC03971710	2981	0.60708696315521	NO	-
706	ZINC01719653	284	0.6070282040188318	NO	-
707	ZINC03961105	2828	0.6070238068247116	NO	-
708	ZINC03863217	2307	0.6070214541838006	NO	-
709	ZINC04302781	3617	0.6068853815547945	NO	-
710	ZINC03789744	1602	0.6068492870113223	NO	-
711	ZINC00809677	78	0.6068286725630773	NO	-
712	ZINC03864340	2406	0.6065165976869588	NO	-
713	ZINC03864341	2407	0.6064774168968303	NO	-
714	ZINC00809669	76	0.6064319417241623	NO	-
715	ZINC04271622	3600	0.6064185370673364	NO	-
716	ZINC02423455	728	0.6062445598934612	NO	-
717	ZINC03800823	1656	0.6062103832532109	NO	-
718	ZINC01551344	216	0.6061162891567818	NO	-
719	ZINC03830227	1790	0.605945736802755	NO	-
720	ZINC03868193	2444	0.6059135809204488	NO	-
721	ZINC03814252	38	0.6058453626257789	YES	9
722	ZINC01229258	146	0.6056966264233036	NO	-
723	ZINC03862316	2099	0.6055791786196683	NO	-
724	ZINC03583706	1373	0.6055519286014105	NO	-
725	ZINC03862317	2100	0.605532478583015	NO	-
726	ZINC03960967	2827	0.6054359461668997	NO	-
727	ZINC03320319	1205	0.6053178543511107	NO	-
728	ZINC03969804	2914	0.605305076945554	NO	-
729	ZINC03321376	1206	0.6053003405353445	NO	-
730	ZINC03862035	2070	0.6052898029835864	NO	-
731	ZINC03862034	2069	0.6052859627435111	NO	-
732	ZINC03575238	1356	0.6051633057267392	NO	-
733	ZINC02513012	828	0.6051267041578561	NO	-
734	ZINC04302760	3613	0.6050908405055893	NO	-
735	ZINC02674980	924	0.604782286315806	NO	-
736	ZINC02674981	925	0.604730524509896	NO	-
737	ZINC02580973	854	0.6045834169460732	NO	-
738	ZINC03814243	68	0.6044810975007168	YES	11
739	ZINC03799858	1651	0.6043535324322344	NO	-
740	ZINC01229256	145	0.6042689238159393	NO	-
741	ZINC02490837	809	0.6042616412405047	NO	-
742	ZINC02194554	584	0.603968495547037	NO	-
743	ZINC02130040	539	0.6037367008360799	NO	-
744	ZINC03613915	1406	0.603700217680372	NO	-
745	ZINC03407293	1275	0.6036713068940934	NO	-
746	ZINC04413851	3726	0.6036453421034914	NO	-
747	ZINC04193420	3529	0.6036251603699767	NO	-
748	ZINC03873654	2489	0.6035812647194656	NO	-
749	ZINC03407296	1276	0.6035398898568546	NO	-
750	ZINC03894027	2645	0.6034296117610453	NO	-
751	ZINC04346259	3671	0.6034143240788504	NO	-
752	ZINC03781669	1559	0.603309316181425	NO	-
753	ZINC01554834	222	0.6032194383383712	NO	-
754	ZINC02021910	442	0.6032163944384865	NO	-
755	ZINC03862197	2092	0.6031788629906123	NO	-
756	ZINC03856289	1957	0.6030211418207746	NO	-
757	ZINC01666343	259	0.6029989791245811	NO	-
758	ZINC03873704	2491	0.6026824852173649	NO	-
759	ZINC03873705	2492	0.6025693718181785	NO	-
760	ZINC03892638	2636	0.6025017932540123	NO	-
761	ZINC03212654	1137	0.602390591895206	NO	-
762	ZINC04236394	3570	0.6023591708676014	NO	-
763	ZINC03880621	2519	0.6021599313917966	NO	-
764	ZINC01552785	218	0.6021191148762236	NO	-
765	ZINC04429974	3735	0.6021135262587097	NO	-
766	ZINC01855833	355	0.6020572679301297	NO	-
767	ZINC03919823	2699	0.6020375818524505	NO	-
768	ZINC00209209	23	0.6018910716736797	NO	-
769	ZINC02756680	979	0.6018852988605571	NO	-
770	ZINC03889302	2538	0.6017489509191347	NO	-
771	ZINC02184697	581	0.6015794770890667	NO	-
772	ZINC03775004	1518	0.6014854057194897	NO	-
773	ZINC03856351	1970	0.601334156320665	NO	-
774	ZINC03862094	2081	0.6013034282975297	NO	-
775	ZINC03856352	1971	0.6012675670598557	NO	-
776	ZINC02401668	712	0.6012458630433332	NO	-
777	ZINC03800701	1655	0.6011490710301767	NO	-
778	ZINC04001596	3340	0.6009265555219161	NO	-
779	ZINC04474859	3774	0.6007962650330225	NO	-
780	ZINC03290720	1185	0.600669678847205	NO	-
781	ZINC03779592	1549	0.6005348971102947	NO	-
782	ZINC02238640	627	0.600531226392672	NO	-
783	ZINC03955840	2788	0.6002440647632692	NO	-
784	ZINC02434681	747	0.6002402264412735	NO	-
785	ZINC03781629	1558	0.600151885995571	NO	-
786	ZINC00804771	74	0.6000393477811621	NO	-
787	ZINC04253459	3583	0.5999784330285658	NO	-
788	ZINC00272905	27	0.5997446590323331	NO	-
789	ZINC04315238	3633	0.5995444308756268	NO	-
790	ZINC00210853	26	0.5993450562258804	NO	-
791	ZINC03884517	2523	0.5993210694108291	NO	-
792	ZINC04301020	3609	0.5992874058070295	NO	-
793	ZINC03863235	2309	0.5992530690309698	NO	-
794	ZINC02407013	715	0.5992243393717382	NO	-
795	ZINC04605114	3808	0.5991890023426442	NO	-
796	ZINC03862702	2196	0.5991736985427616	NO	-
797	ZINC02907803	1041	0.5991423778301171	NO	-
798	ZINC03613919	1407	0.5990905090474741	NO	-
799	ZINC02012811	427	0.5990734614028087	NO	-
800	ZINC03538721	1332	0.5990253879840081	NO	-
801	ZINC02907798	1039	0.5989592519920082	NO	-
802	ZINC02907794	1037	0.5989444885071202	NO	-
803	ZINC03703672	1498	0.598887969154906	NO	-
804	ZINC03970150	2939	0.5988582092819731	NO	-
805	ZINC03862093	2080	0.5985188564699383	NO	-
806	ZINC03919861	2700	0.5985083250514794	NO	-
807	ZINC02616671	864	0.5984542432222411	NO	-
808	ZINC03817423	1737	0.5984388124712668	NO	-
809	ZINC03331084	1220	0.5984382930356309	NO	-
810	ZINC03862834	2226	0.598286190351369	NO	-
811	ZINC03861851	2048	0.5982561358383492	NO	-
812	ZINC03597449	1379	0.5979743345740168	NO	-
813	ZINC02015221	433	0.597946335597529	NO	-
814	ZINC03857178	2004	0.5979149577297641	NO	-
815	ZINC01602793	234	0.5978894836642912	NO	-
816	ZINC02329083	674	0.5978421020546472	NO	-
817	ZINC03609298	1398	0.597616174315834	NO	-
818	ZINC03857179	2005	0.5975404057381969	NO	-
819	ZINC03890340	2569	0.5974914488233768	NO	-
820	ZINC02584188	858	0.5974390042282774	NO	-
821	ZINC03172655	1110	0.5973585236879587	NO	-
822	ZINC03331085	1221	0.597326132642675	NO	-
823	ZINC02009236	425	0.5972761800172808	NO	-
824	ZINC02907796	1038	0.597261878252638	NO	-
825	ZINC03172652	1109	0.5970402337464594	NO	-
826	ZINC03863312	2312	0.5970014702120259	NO	-
827	ZINC03817421	1734	0.5969718957797191	NO	-
828	ZINC00585125	39	0.5969096820230737	NO	-
829	ZINC03865419	2436	0.5968537337397193	NO	-
830	ZINC03787351	1584	0.5966872721495603	NO	-
831	ZINC03891149	2591	0.5966272879371156	NO	-
832	ZINC03982881	3141	0.5965458838866999	NO	-
833	ZINC03891157	2597	0.5964810699560881	NO	-
834	ZINC02012822	429	0.5964513000633813	NO	-
835	ZINC03891150	2592	0.5963820846824855	NO	-
836	ZINC03607821	1396	0.5963228667266265	NO	-
837	ZINC03940585	2741	0.5963224798288127	NO	-
838	ZINC03891156	2596	0.5962583568599852	NO	-
839	ZINC03861954	2062	0.5962062292467508	NO	-
840	ZINC03940585	2740	0.596086505250863	NO	-
841	ZINC02987348	1067	0.5960796688312162	NO	-
842	ZINC03856205	1952	0.5960331954678704	NO	-
843	ZINC03891446	2605	0.5959484032973349	NO	-
844	ZINC03864362	2417	0.5959246264818867	NO	-
845	ZINC03000732	1072	0.595843879090437	NO	-
846	ZINC03864361	2416	0.5958217636843197	NO	-
847	ZINC03253420	1158	0.5957983182650191	NO	-
848	ZINC02514554	830	0.5956657786288985	NO	-
849	ZINC01547649	206	0.5955818147936907	NO	-
850	ZINC03874154	2508	0.595554570792024	NO	-
851	ZINC03420988	1293	0.5955404931210652	NO	-
852	ZINC03227832	1150	0.5954470134649014	NO	-
853	ZINC03777742	1540	0.5953662163066681	NO	-
854	ZINC03891151	2593	0.5952466364744089	NO	-
855	ZINC03864366	2421	0.5951658511146667	NO	-
856	ZINC04620110	3833	0.5950756947581719	NO	-
857	ZINC03864365	2420	0.5950547591151133	NO	-
858	ZINC03861953	2061	0.5949961701692652	NO	-
859	ZINC03940585	2742	0.5949114539453382	NO	-
860	ZINC02514714	832	0.5948956789178118	NO	-
861	ZINC04159475	3503	0.5948559767731839	NO	-
862	ZINC03856377	1978	0.5948232024949651	NO	-
863	ZINC04188429	3523	0.5947022339963969	NO	-
864	ZINC03637978	1468	0.5946452709009825	NO	-
865	ZINC04303749	3622	0.5946094375714528	NO	-
866	ZINC04217279	3551	0.5945912126703113	NO	-
867	ZINC03919861	2701	0.594580661195235	NO	-
868	ZINC04333585	3646	0.5945319849666252	NO	-
869	ZINC03890943	2581	0.5945140923080132	NO	-
870	ZINC04054198	3392	0.594407461536936	NO	-
871	ZINC04021762	3356	0.5943782643464258	NO	-
872	ZINC03928487	2726	0.5943469856613701	NO	-
873	ZINC03864360	2415	0.5943255045870101	NO	-
874	ZINC03227833	1151	0.5943043120326682	NO	-
875	ZINC03864359	2414	0.5942337162268846	NO	-
876	ZINC04217335	3552	0.5940963262434464	NO	-
877	ZINC01561600	225	0.5936852699924144	NO	-
878	ZINC03891649	2611	0.5935437710993718	NO	-
879	ZINC03864364	2419	0.5935058673789826	NO	-
880	ZINC02428978	735	0.593468065616376	NO	-
881	ZINC03969742	2909	0.5934608761992803	NO	-
882	ZINC02939538	1055	0.5932419643228757	NO	-
883	ZINC02389463	705	0.5932302858698093	NO	-
884	ZINC03960843	2826	0.5932080423289496	NO	-
885	ZINC01298649	161	0.5931250712650392	NO	-
886	ZINC01298651	162	0.5931185022294518	NO	-
887	ZINC02881239	1017	0.5930381370804299	NO	-
888	ZINC03858939	2028	0.592976055896868	NO	-
889	ZINC03851152	1876	0.5929205782737349	NO	-
890	ZINC04465106	3761	0.5929205782737345	NO	-
891	ZINC04346802	3673	0.5928786678811271	NO	-
892	ZINC03853618	1890	0.5928492255947846	NO	-
893	ZINC03633924	1455	0.5928198298326917	NO	-
894	ZINC02437336	750	0.592763548503083	NO	-
895	ZINC03778694	1543	0.5926592254579037	NO	-
896	ZINC03956534	2808	0.5925736518599372	NO	-
897	ZINC04620112	3834	0.592474060293637	NO	-
898	ZINC03537937	1326	0.5922777929219601	NO	-
899	ZINC03891650	2612	0.5922715958913748	NO	-
900	ZINC04181107	3514	0.592222419887196	NO	-
901	ZINC03864363	2418	0.592203745803876	NO	-
902	ZINC04001376	3318	0.5919147740351305	NO	-
903	ZINC02358545	691	0.5918765820239005	NO	-
904	ZINC04594768	3796	0.5918565787089346	NO	-
905	ZINC02432772	743	0.5916452803322088	NO	-
906	ZINC03864012	2394	0.591613347651636	NO	-
907	ZINC04628107	3847	0.5915742652824931	NO	-
908	ZINC02095901	455	0.5915230994742013	NO	-
909	ZINC02432775	744	0.5914457348552662	NO	-
910	ZINC01897524	375	0.5914091909021874	NO	-
911	ZINC03990383	3241	0.5912836824463601	NO	-
912	ZINC03615045	1409	0.5911351869700778	NO	-
913	ZINC02007749	422	0.5911270959974968	NO	-
914	ZINC00841108	89	0.59108890690088	NO	-
915	ZINC03856427	1994	0.5910376637155456	NO	-
916	ZINC02499178	813	0.5910336293327161	NO	-
917	ZINC03858579	2023	0.5909557207175179	NO	-
918	ZINC02655332	904	0.5908794851499563	NO	-
919	ZINC02655331	903	0.5907002272802545	NO	-
920	ZINC03865435	2437	0.590677450221859	NO	-
921	ZINC03862799	2211	0.5906758861364875	NO	-
922	ZINC03862798	2210	0.5906531578622817	NO	-
923	ZINC04001386	3320	0.5906348789559841	NO	-
924	ZINC01225295	140	0.5906066066113499	NO	-
925	ZINC03865436	2438	0.5905823841249369	NO	-
926	ZINC03851100	1875	0.5905611682355173	NO	-
927	ZINC02298539	659	0.5904774863828923	NO	-
928	ZINC01666334	258	0.5904466481343671	NO	-
929	ZINC03856360	1977	0.5903421665257171	NO	-
930	ZINC04001384	3319	0.590267698771398	NO	-
931	ZINC03858578	2022	0.5902597981177384	NO	-
932	ZINC04470477	3772	0.5902597981177381	NO	-
933	ZINC01301033	163	0.590237998027242	NO	-
934	ZINC03956530	2806	0.5902154110392348	NO	-
935	ZINC03856359	1976	0.5901975503509806	NO	-
936	ZINC02634193	882	0.5901167153394227	NO	-
937	ZINC02004036	414	0.5899622046068068	NO	-
938	ZINC03862862	2235	0.5899405644439454	NO	-
939	ZINC00585304	40	0.5895316170181885	NO	-
940	ZINC02451830	767	0.5894727661452445	NO	-
941	ZINC03956037	2795	0.5894641614378758	NO	-
942	ZINC03970673	2963	0.589425127363237	NO	-
943	ZINC02451828	766	0.5893674128541787	NO	-
944	ZINC01553371	219	0.5891602532227814	NO	-
945	ZINC02272749	648	0.5891412985536935	NO	-
946	ZINC01688837	270	0.5890339456657627	NO	-
947	ZINC02789521	993	0.5889733152344994	NO	-
948	ZINC03871517	2467	0.5888967343288213	NO	-
949	ZINC03819339	1754	0.5888427033075792	NO	-
950	ZINC03806620	1694	0.5888193979858619	NO	-
951	ZINC02408414	717	0.5887072984372611	NO	-
952	ZINC03856358	1975	0.5886256792255474	NO	-
953	ZINC03814256	44	0.5885552420756287	YES	9
954	ZINC03864370	2425	0.5885346400633003	NO	-
955	ZINC03856357	1974	0.5885239542648074	NO	-
956	ZINC03889303	2539	0.5884932412569938	NO	-
957	ZINC03864369	2424	0.5884358240444055	NO	-
958	ZINC03864368	2423	0.5883024143565904	NO	-
959	ZINC02886240	1022	0.588264427340456	NO	-
960	ZINC02765211	988	0.5882424749592513	NO	-
961	ZINC03864367	2422	0.5882346138730962	NO	-
962	ZINC03607422	1394	0.5882023588730356	NO	-
963	ZINC02761504	985	0.5881331031456487	NO	-
964	ZINC02761503	984	0.5881204979835251	NO	-
965	ZINC03819339	1753	0.588047286318639	NO	-
966	ZINC03863062	2285	0.5880384588109513	NO	-
967	ZINC03857933	2006	0.5880048992575799	NO	-
968	ZINC03604545	1390	0.5878474868430805	NO	-
969	ZINC04146319	3493	0.5878157927930129	NO	-
970	ZINC03873722	2496	0.5877557922505695	NO	-
971	ZINC03923052	2705	0.5876252107648235	NO	-
972	ZINC03941580	2749	0.5875534508655653	NO	-
973	ZINC03848089	1804	0.5873913030891232	NO	-
974	ZINC03863063	2286	0.5871720666772411	NO	-
975	ZINC01530934	181	0.5869882756574388	NO	-
976	ZINC03817421	1735	0.5869831793017267	NO	-
977	ZINC01897523	374	0.5869819624514684	NO	-
978	ZINC03777737	1539	0.5868948116253807	NO	-
979	ZINC03923052	2706	0.5868904512118247	NO	-
980	ZINC03969400	2886	0.5868438187566082	NO	-
981	ZINC04001557	3339	0.5866376021523803	NO	-
982	ZINC03789655	1601	0.5866364828504511	NO	-
983	ZINC03604550	1391	0.5866036940758197	NO	-
984	ZINC03983579	3165	0.5865419107051278	NO	-
985	ZINC04001094	3302	0.5864885082606682	NO	-
986	ZINC03825501	1784	0.5863728016512371	NO	-
987	ZINC03873716	2493	0.5863482393330547	NO	-
988	ZINC03853232	1884	0.586154925113582	NO	-
989	ZINC02658065	908	0.5860968902995113	NO	-
990	ZINC01860457	357	0.58608400380729	NO	-
991	ZINC03702344	1496	0.5860776301766403	NO	-
992	ZINC03970377	2951	0.5860443191892057	NO	-
993	ZINC02458261	783	0.5858927752486963	NO	-
994	ZINC04498168	3779	0.5858659320587759	NO	-
995	ZINC00023124	9	0.5858590854019952	NO	-
996	ZINC00862822	92	0.5858330210801113	NO	-
997	ZINC02419396	724	0.5857868888086917	NO	-
998	ZINC04502783	3780	0.5857237514485436	NO	-
999	ZINC02674803	922	0.5856572340414726	NO	-
1000	ZINC03862815	2221	0.5856358714467715	NO	-
1001	ZINC02429810	737	0.5856081566429072	NO	-
1002	ZINC03862814	2220	0.5855512132743403	NO	-
1003	ZINC03892919	2642	0.5854003551383877	NO	-
1004	ZINC02458209	781	0.5852734862709618	NO	-
1005	ZINC03868198	2448	0.5852632729057257	NO	-
1006	ZINC04465938	3763	0.5852632729057256	NO	-
1007	ZINC04064954	3406	0.585221191705224	NO	-
1008	ZINC02458207	780	0.5852168071188572	NO	-
1009	ZINC01592296	230	0.5852094469837043	NO	-
1010	ZINC02631334	877	0.5851126483486788	NO	-
1011	ZINC03970160	2941	0.5850565094577961	NO	-
1012	ZINC03575285	1360	0.5850378697754034	NO	-
1013	ZINC03000516	1071	0.584913882519052	NO	-
1014	ZINC03969955	2927	0.5848978779381871	NO	-
1015	ZINC04408662	3723	0.5848685582575573	NO	-
1016	ZINC03003243	1075	0.5846098311187141	NO	-
1017	ZINC03952350	2775	0.5845706179659879	NO	-
1018	ZINC04378563	3699	0.5843092209245051	NO	-
1019	ZINC03860024	2042	0.5843060643548688	NO	-
1020	ZINC03814239	94	0.5842263895125371	YES	15
1021	ZINC03905209	2677	0.5842244421749823	NO	-
1022	ZINC02710221	957	0.5840790988955284	NO	-
1023	ZINC02846552	1009	0.5840485362384674	NO	-
1024	ZINC02458262	784	0.5839891692843969	NO	-
1025	ZINC02710219	956	0.583978347053638	NO	-
1026	ZINC02455059	771	0.5838868205301968	NO	-
1027	ZINC02455057	770	0.5838796615452932	NO	-
1028	ZINC03856389	1986	0.5838066893161322	NO	-
1029	ZINC03969006	2859	0.5837685603117018	NO	-
1030	ZINC03604604	1392	0.5837183365435348	NO	-
1031	ZINC03856356	1973	0.5836548856703704	NO	-
1032	ZINC00207177	22	0.5836513556632422	NO	-
1033	ZINC02514726	835	0.5835979113086431	NO	-
1034	ZINC03856355	1972	0.5835937020832084	NO	-
1035	ZINC03823852	1775	0.5835454826977922	NO	-
1036	ZINC03960584	2823	0.5834016280449263	NO	-
1037	ZINC03977228	3046	0.5833754274518728	NO	-
1038	ZINC03969060	2864	0.5833264846779147	NO	-
1039	ZINC02426700	732	0.5833197260517792	NO	-
1040	ZINC01897913	376	0.5832639126327285	NO	-
1041	ZINC03856388	1985	0.5831279636795939	NO	-
1042	ZINC03777737	1538	0.5831016307029351	NO	-
1043	ZINC02429773	736	0.5829369190168114	NO	-
1044	ZINC03955938	2793	0.5828827550181748	NO	-
1045	ZINC01592276	229	0.5827894930984409	NO	-
1046	ZINC03991391	3243	0.5826854877459866	NO	-
1047	ZINC03864345	2408	0.5826847236265407	NO	-
1048	ZINC03973105	3006	0.5824471665509676	NO	-
1049	ZINC04216270	3546	0.5823365620364523	NO	-
1050	ZINC03897554	2652	0.5822952948595944	NO	-
1051	ZINC02699212	951	0.5822661085039725	NO	-
1052	ZINC04458980	3750	0.582217152994712	NO	-
1053	ZINC01227048	144	0.5821301159361336	NO	-
1054	ZINC03853658	1891	0.582124214972462	NO	-
1055	ZINC00756475	69	0.5820783327903385	NO	-
1056	ZINC03848089	1805	0.5820299395737424	NO	-
1057	ZINC03892844	2637	0.5819036956559882	NO	-
1058	ZINC03862930	2241	0.5818569461157707	NO	-
1059	ZINC02939318	1052	0.5817966400582846	NO	-
1060	ZINC01940752	403	0.5816737060848729	NO	-
1061	ZINC03969353	2884	0.5816391956445792	NO	-
1062	ZINC03862352	2105	0.5813757020775636	NO	-
1063	ZINC04114739	3436	0.5812700196289996	NO	-
1064	ZINC03973112	3007	0.5811798591989007	NO	-
1065	ZINC02945304	1061	0.5811485734323291	NO	-
1066	ZINC03819338	1752	0.5811360471992271	NO	-
1067	ZINC03873304	2476	0.581103205743031	NO	-
1068	ZINC04114739	3438	0.5810458269274207	NO	-
1069	ZINC01539102	193	0.5810409563159986	NO	-
1070	ZINC02633046	878	0.5809916969161207	NO	-
1071	ZINC03823826	1774	0.5809017155176592	NO	-
1072	ZINC03820255	1757	0.5808537501152214	NO	-
1073	ZINC03610767	1400	0.5808524049763946	NO	-
1074	ZINC03862351	2104	0.5808495947902251	NO	-
1075	ZINC03858628	2024	0.5807237139633887	NO	-
1076	ZINC02695819	942	0.5805695537795492	NO	-
1077	ZINC04114739	3435	0.5803991038734534	NO	-
1078	ZINC03819338	1751	0.5803550807069051	NO	-
1079	ZINC03860024	2043	0.5802597314278356	NO	-
1080	ZINC02012818	428	0.5802127861458632	NO	-
1081	ZINC03970061	2935	0.5801588872254685	NO	-
1082	ZINC03989695	3235	0.5801431969660834	NO	-
1083	ZINC04359595	3682	0.5801104699240833	NO	-
1084	ZINC03810937	1714	0.5800361362295825	NO	-
1085	ZINC03863058	2284	0.5800002448194719	NO	-
1086	ZINC03002009	1073	0.5799993930268394	NO	-
1087	ZINC03789248	1599	0.5797170621092941	NO	-
1088	ZINC02427084	733	0.5796662252498894	NO	-
1089	ZINC02514713	831	0.5796570617744653	NO	-
1090	ZINC04627884	3844	0.5796241096751364	NO	-
1091	ZINC03628873	1443	0.5795601738801368	NO	-
1092	ZINC03973805	3012	0.5793716334290977	NO	-
1093	ZINC04114739	3437	0.5793312862251514	NO	-
1094	ZINC04167727	3506	0.5792820927185438	NO	-
1095	ZINC02710243	958	0.5792716361966214	NO	-
1096	ZINC03537921	1325	0.5792641261624544	NO	-
1097	ZINC03973804	3011	0.5792285180836513	NO	-
1098	ZINC01549928	210	0.5791919956203967	NO	-
1099	ZINC03892917	2641	0.5791745756705396	NO	-
1100	ZINC04605112	3807	0.5786518006507498	NO	-
1101	ZINC03862844	2233	0.5786335268620751	NO	-
1102	ZINC03863028	2269	0.578621479765453	NO	-
1103	ZINC03863026	2267	0.5786206497090333	NO	-
1104	ZINC04214073	3539	0.5784955363522736	NO	-
1105	ZINC03856428	1995	0.5783742218895992	NO	-
1106	ZINC03889270	2537	0.5783475176676024	NO	-
1107	ZINC03820255	1758	0.5780946319034422	NO	-
1108	ZINC03656840	1480	0.5780764290260891	NO	-
1109	ZINC02210311	599	0.5780635043883859	NO	-
1110	ZINC03980147	3084	0.5779770953339434	NO	-
1111	ZINC03810926	1712	0.5779402522339777	NO	-
1112	ZINC03862354	2106	0.5778930218899124	NO	-
1113	ZINC04336352	3652	0.5778864706480753	NO	-
1114	ZINC03897565	2654	0.5778763806855526	NO	-
1115	ZINC03862811	2217	0.5777868501901492	NO	-
1116	ZINC03862812	2218	0.5777842283257153	NO	-
1117	ZINC03794333	1617	0.5777473606522046	NO	-
1118	ZINC03387559	1271	0.5776685651668074	NO	-
1119	ZINC02939517	1054	0.5775839920682702	NO	-
1120	ZINC00950062	118	0.5774562576287676	NO	-
1121	ZINC03868201	2451	0.5774552860132048	NO	-
1122	ZINC04465939	3764	0.5774552860132048	NO	-
1123	ZINC00950063	119	0.5774468872178243	NO	-
1124	ZINC03853544	1887	0.5774231644892273	NO	-
1125	ZINC00756524	70	0.5774150921339526	NO	-
1126	ZINC03788340	1591	0.577246368791917	NO	-
1127	ZINC03962101	2833	0.5772341857092015	NO	-
1128	ZINC03575291	1363	0.5772242859505291	NO	-
1129	ZINC02939740	1058	0.5770628665938345	NO	-
1130	ZINC00578190	38	0.577024405753984	NO	-
1131	ZINC03864374	2428	0.5770124415489344	NO	-
1132	ZINC03810938	1715	0.5769941545734492	NO	-
1133	ZINC03794644	1621	0.5769741018153366	NO	-
1134	ZINC02679933	929	0.5769258152122178	NO	-
1135	ZINC04183221	3516	0.5767085693761999	NO	-
1136	ZINC03862864	2237	0.5766899946728875	NO	-
1137	ZINC02694632	941	0.5766314592492129	NO	-
1138	ZINC03609005	1397	0.5766191971376955	NO	-
1139	ZINC03814237	92	0.5764862534083331	YES	15
1140	ZINC03862863	2236	0.5764558059480287	NO	-
1141	ZINC04183220	3515	0.5764549908325215	NO	-
1142	ZINC02710245	959	0.5764431579018225	NO	-
1143	ZINC03863027	2268	0.5764091855908711	NO	-
1144	ZINC03969561	2895	0.5763510907718603	NO	-
1145	ZINC03782111	1562	0.5762828642030757	NO	-
1146	ZINC02411923	720	0.5760466913474414	NO	-
1147	ZINC02674794	915	0.5760269360244427	NO	-
1148	ZINC03783376	1571	0.5760241922663136	NO	-
1149	ZINC02411922	719	0.576012474923767	NO	-
1150	ZINC02007101	419	0.5759396743143398	NO	-
1151	ZINC03983022	3159	0.5759312721324624	NO	-
1152	ZINC02755557	978	0.5758968811045908	NO	-
1153	ZINC03968911	2851	0.575763408400936	NO	-
1154	ZINC03968910	2850	0.5757516654319261	NO	-
1155	ZINC01646403	246	0.5757426900381084	NO	-
1156	ZINC03863380	2314	0.5756995673089574	NO	-
1157	ZINC03862843	2232	0.575593660367804	NO	-
1158	ZINC01741588	293	0.5755356907651532	NO	-
1159	ZINC04230370	3566	0.5755025066428833	NO	-
1160	ZINC04618532	3821	0.5753005280409402	NO	-
1161	ZINC02939734	1057	0.5749597910865805	NO	-
1162	ZINC04618531	3820	0.5748687494014829	NO	-
1163	ZINC03912407	2685	0.5747892782496372	NO	-
1164	ZINC02506017	825	0.5747282358549197	NO	-
1165	ZINC02896580	1032	0.5746571056879568	NO	-
1166	ZINC02270281	645	0.5745929854828468	NO	-
1167	ZINC02580980	855	0.5745375028845827	NO	-
1168	ZINC00578174	36	0.5744242917707714	NO	-
1169	ZINC03966216	2843	0.5743378912116829	NO	-
1170	ZINC03448214	1306	0.5743202243933155	NO	-
1171	ZINC00838928	86	0.5742960916376261	NO	-
1172	ZINC03635126	1463	0.5739032462089384	NO	-
1173	ZINC03889668	2544	0.5738802717568906	NO	-
1174	ZINC03808439	1699	0.5738372551708489	NO	-
1175	ZINC02218443	612	0.5737853633627674	NO	-
1176	ZINC02521075	838	0.5736157622992448	NO	-
1177	ZINC03863159	2292	0.5735967509206619	NO	-
1178	ZINC03862368	2113	0.5734907604542391	NO	-
1179	ZINC03863158	2291	0.5734496600971046	NO	-
1180	ZINC03623127	1439	0.5734129295405116	NO	-
1181	ZINC03859706	2037	0.5733916743584508	NO	-
1182	ZINC03862695	2193	0.5732812784488076	NO	-
1183	ZINC03862369	2114	0.5732477092864599	NO	-
1184	ZINC03927786	2722	0.5731874794900971	NO	-
1185	ZINC03859707	2038	0.5731350027618657	NO	-
1186	ZINC04386437	3704	0.5730808568418199	NO	-
1187	ZINC03862522	2147	0.572924211003534	NO	-
1188	ZINC03582741	1368	0.5728735765310733	NO	-
1189	ZINC03358035	1261	0.5728206613221266	NO	-
1190	ZINC03641882	1471	0.5726201083240018	NO	-
1191	ZINC03863361	2313	0.5725259138108214	NO	-
1192	ZINC03889744	2547	0.5724343848009855	NO	-
1193	ZINC02234998	622	0.5721002334502839	NO	-
1194	ZINC02455053	769	0.5719277372705889	NO	-
1195	ZINC02307860	664	0.5717979416199888	NO	-
1196	ZINC03856324	1962	0.571702045889636	NO	-
1197	ZINC02514778	836	0.5716639842351767	NO	-
1198	ZINC04451303	3740	0.5716092759685593	NO	-
1199	ZINC01391378	171	0.5715106135346845	NO	-
1200	ZINC03822606	1769	0.5714243267818397	NO	-
1201	ZINC03859705	2036	0.5712051180134149	NO	-
1202	ZINC03437551	1299	0.5711569381577773	NO	-
1203	ZINC03889126	2534	0.57091436044407	NO	-
1204	ZINC04000176	3282	0.5707887121392614	NO	-
1205	ZINC03437555	1300	0.5706702372034274	NO	-
1206	ZINC03862813	2219	0.5705930359503011	NO	-
1207	ZINC03969900	2922	0.5701898113040959	NO	-
1208	ZINC03969901	2923	0.5698510510832254	NO	-
1209	ZINC03781227	1557	0.5697694468325024	NO	-
1210	ZINC04605546	3815	0.5697528976501737	NO	-
1211	ZINC03863156	2289	0.5695328280119445	NO	-
1212	ZINC01225398	143	0.5694250469512966	NO	-
1213	ZINC01875224	360	0.5694087127781184	NO	-
1214	ZINC02729910	969	0.5693760737233078	NO	-
1215	ZINC02729909	968	0.5693708454741067	NO	-
1216	ZINC02850135	1010	0.5693648453921806	NO	-
1217	ZINC03859680	2035	0.5693552635075639	NO	-
1218	ZINC03340411	1241	0.5693295927565152	NO	-
1219	ZINC03863157	2290	0.5692938873431139	NO	-
1220	ZINC03889123	2533	0.5692555061454794	NO	-
1221	ZINC02633886	881	0.5692543691932431	NO	-
1222	ZINC03804900	1681	0.5691716896729184	NO	-
1223	ZINC01544982	202	0.5689714255979906	NO	-
1224	ZINC04037968	3377	0.5688937132623152	NO	-
1225	ZINC01657819	251	0.568770889095476	NO	-
1226	ZINC03861932	2056	0.5687364776792396	NO	-
1227	ZINC03796360	1634	0.5686249771429188	NO	-
1228	ZINC03862604	2156	0.5686205159610472	NO	-
1229	ZINC03862541	2148	0.5686122150057705	NO	-
1230	ZINC04022613	3360	0.5685706515010509	NO	-
1231	ZINC00292028	29	0.5685254835477532	NO	-
1232	ZINC03862605	2157	0.5684458774534089	NO	-
1233	ZINC03371116	1266	0.5684112862186641	NO	-
1234	ZINC03947774	2764	0.5683137485985023	NO	-
1235	ZINC01225274	139	0.5682888447657777	NO	-
1236	ZINC04127093	3465	0.5682002390730789	NO	-
1237	ZINC03282759	1172	0.5681933383283372	NO	-
1238	ZINC03554822	1345	0.5681659480212954	NO	-
1239	ZINC03912405	2684	0.567838325842628	NO	-
1240	ZINC04204968	3533	0.5676996099687948	NO	-
1241	ZINC03971919	2990	0.5676590510568162	NO	-
1242	ZINC03082312	1091	0.5676172192324463	NO	-
1243	ZINC03340408	1240	0.5675767159714566	NO	-
1244	ZINC03264672	1164	0.567491485957941	NO	-
1245	ZINC03864349	2410	0.5674503579782229	NO	-
1246	ZINC03864348	2409	0.5674359337677833	NO	-
1247	ZINC03951677	2772	0.5672286694928275	NO	-
1248	ZINC03863816	2360	0.5670259582957942	NO	-
1249	ZINC02514720	834	0.5669578429853115	NO	-
1250	ZINC03863818	2362	0.5665044284224106	NO	-
1251	ZINC02634250	886	0.5663905681060641	NO	-
1252	ZINC04631993	3850	0.5663740280056249	NO	-
1253	ZINC03816897	1726	0.5663491887454078	NO	-
1254	ZINC02634247	883	0.5663184963060941	NO	-
1255	ZINC04001484	3336	0.5661781841873701	NO	-
1256	ZINC04000434	3283	0.566133390320727	NO	-
1257	ZINC03205126	1129	0.5660147240405471	NO	-
1258	ZINC03892910	2639	0.5660034175273241	NO	-
1259	ZINC03856204	1951	0.5657410189612362	NO	-
1260	ZINC03809310	1711	0.565702679416715	NO	-
1261	ZINC03863817	2361	0.5656591808198705	NO	-
1262	ZINC03969951	2925	0.5656250839029895	NO	-
1263	ZINC03853617	1889	0.5655788065592996	NO	-
1264	ZINC04467699	3767	0.5655788065592995	NO	-
1265	ZINC03892911	2640	0.5655547777718409	NO	-
1266	ZINC03648567	1476	0.5654336192348908	NO	-
1267	ZINC02526779	839	0.5653781690153326	NO	-
1268	ZINC02225594	614	0.5652767004888007	NO	-
1269	ZINC04064066	3403	0.5652591054970257	NO	-
1270	ZINC03783080	1565	0.565214572835548	NO	-
1271	ZINC04024572	3364	0.5651489320414043	NO	-
1272	ZINC03819336	1750	0.5650586889315583	NO	-
1273	ZINC03980150	3086	0.5649783795139451	NO	-
1274	ZINC03969808	2915	0.5648183480319132	NO	-
1275	ZINC03983762	3167	0.5647674246811538	NO	-
1276	ZINC03800827	1657	0.5645815464013229	NO	-
1277	ZINC03819336	1749	0.5645225203214307	NO	-
1278	ZINC03862587	2155	0.5645196522120951	NO	-
1279	ZINC01892731	370	0.5644123779383713	NO	-
1280	ZINC02674797	918	0.5643677539442199	NO	-
1281	ZINC03873865	2502	0.5643379081357837	NO	-
1282	ZINC03873869	2503	0.5643337660373532	NO	-
1283	ZINC00950058	116	0.5643215618422824	NO	-
1284	ZINC00950059	117	0.5642941949980063	NO	-
1285	ZINC04618548	3823	0.5642291295790169	NO	-
1286	ZINC01742685	294	0.5642177777329169	NO	-
1287	ZINC03971919	2989	0.564185892560135	NO	-
1288	ZINC02674798	919	0.564157363781906	NO	-
1289	ZINC04001434	3328	0.5640662750972233	NO	-
1290	ZINC04606724	3816	0.5639450223213878	NO	-
1291	ZINC03912459	2689	0.5635969868941095	NO	-
1292	ZINC04468292	3768	0.5635969868941086	NO	-
1293	ZINC04619152	3827	0.5634337212727768	NO	-
1294	ZINC03969736	2907	0.5634138544913588	NO	-
1295	ZINC03848346	1820	0.5633315349094538	NO	-
1296	ZINC04024572	3365	0.5632387115684871	NO	-
1297	ZINC01692983	276	0.5631510321326941	NO	-
1298	ZINC02123313	526	0.5631378251703355	NO	-
1299	ZINC01493086	178	0.5630505376463094	NO	-
1300	ZINC03980151	3088	0.5628883454334332	NO	-
1301	ZINC04040271	3382	0.5628859403533608	NO	-
1302	ZINC04131968	3474	0.5628807391693516	NO	-
1303	ZINC03860096	2044	0.5628786898568221	NO	-
1304	ZINC04345894	3669	0.5628213826167442	NO	-
1305	ZINC02121946	515	0.5627847264830316	NO	-
1306	ZINC03969884	2921	0.5627061912923507	NO	-
1307	ZINC03879853	2517	0.5626497281879439	NO	-
1308	ZINC00000806	0	0.5626371244027406	NO	-
1309	ZINC03940821	2743	0.5625892830320692	NO	-
1310	ZINC04605298	3810	0.5625063473617383	NO	-
1311	ZINC01581645	227	0.5624953923323242	NO	-
1312	ZINC03776172	1525	0.5623979007666297	NO	-
1313	ZINC03814241	93	0.5623629810559855	YES	15
1314	ZINC01533797	184	0.5621548197435535	NO	-
1315	ZINC03848346	1821	0.5621139224828107	NO	-
1316	ZINC03782110	1561	0.5620995308718323	NO	-
1317	ZINC04120686	3448	0.562093872586016	NO	-
1318	ZINC03621002	1433	0.5620322933609136	NO	-
1319	ZINC03038162	1081	0.5619760980125169	NO	-
1320	ZINC03969952	2926	0.5619138177061207	NO	-
1321	ZINC03977261	3049	0.5618793340777923	NO	-
1322	ZINC03912460	2690	0.5617270505116666	NO	-
1323	ZINC03862328	2101	0.5616103676628464	NO	-
1324	ZINC03969248	2880	0.5615795984732423	NO	-
1325	ZINC04247787	3579	0.5613991410811925	NO	-
1326	ZINC03862373	2116	0.5613157210409326	NO	-
1327	ZINC03862372	2115	0.5612618438029072	NO	-
1328	ZINC02122779	519	0.5611800425740726	NO	-
1329	ZINC03459475	1318	0.5611793207043846	NO	-
1330	ZINC02501455	821	0.5610324371232711	NO	-
1331	ZINC02160569	575	0.5610319673750376	NO	-
1332	ZINC02114690	479	0.5609793957259259	NO	-
1333	ZINC03863005	2258	0.5608674503336033	NO	-
1334	ZINC03305635	1202	0.5608443886637006	NO	-
1335	ZINC04383638	3700	0.5607379512554025	NO	-
1336	ZINC03813883	1721	0.5605374149210015	NO	-
1337	ZINC03863004	2257	0.5605276086097875	NO	-
1338	ZINC03905207	2675	0.560381845658607	NO	-
1339	ZINC03783157	1566	0.5603310774447116	NO	-
1340	ZINC01829849	328	0.5602861104406855	NO	-
1341	ZINC03905206	2674	0.5602524491288741	NO	-
1342	ZINC02634249	885	0.5602379883937963	NO	-
1343	ZINC01585466	228	0.5601816641992932	NO	-
1344	ZINC03819335	1748	0.5601130150146976	NO	-
1345	ZINC01817884	322	0.5600932091802433	NO	-
1346	ZINC04586815	3794	0.5600357074502592	NO	-
1347	ZINC02118144	492	0.5600288435904069	NO	-
1348	ZINC04190114	3526	0.5598660315561641	NO	-
1349	ZINC03259323	1160	0.55979866347911	NO	-
1350	ZINC04335338	3649	0.559611061837461	NO	-
1351	ZINC02634248	884	0.5595600867436265	NO	-
1352	ZINC03980144	3082	0.5595559353579957	NO	-
1353	ZINC03709555	1505	0.55952468146714	NO	-
1354	ZINC02125756	534	0.5594078180565237	NO	-
1355	ZINC03459477	1319	0.5593580649243447	NO	-
1356	ZINC03972498	3001	0.5593274834741707	NO	-
1357	ZINC03709554	1504	0.5592952350681645	NO	-
1358	ZINC04304498	3624	0.5592335047085909	NO	-
1359	ZINC03980841	3122	0.559182311648191	NO	-
1360	ZINC00594114	47	0.559102965128585	NO	-
1361	ZINC04408494	3722	0.5589763007862524	NO	-
1362	ZINC03819335	1747	0.5589042408793197	NO	-
1363	ZINC03968972	2854	0.5588723950038359	NO	-
1364	ZINC03968973	2855	0.5588150613895719	NO	-
1365	ZINC03863003	2256	0.5586151195215271	NO	-
1366	ZINC04022624	3361	0.5585833630077871	NO	-
1367	ZINC03980842	3123	0.5585534640913042	NO	-
1368	ZINC03977261	3048	0.55853469723698	NO	-
1369	ZINC03863002	2255	0.5584147014458932	NO	-
1370	ZINC00075570	13	0.5582197467276899	NO	-
1371	ZINC03890078	2551	0.5581858809958624	NO	-
1372	ZINC01692991	277	0.5580808081314068	NO	-
1373	ZINC03800838	1658	0.5580733727499415	NO	-
1374	ZINC02183623	578	0.5579753144303191	NO	-
1375	ZINC00075574	14	0.5579498137276457	NO	-
1376	ZINC02217176	611	0.5579276023304172	NO	-
1377	ZINC04605336	3811	0.5579195103036488	NO	-
1378	ZINC02625083	868	0.5577942067374806	NO	-
1379	ZINC03989037	3232	0.5576398694691516	NO	-
1380	ZINC04628072	3846	0.5575492984954705	NO	-
1381	ZINC03331046	1219	0.5575157886563279	NO	-
1382	ZINC02458230	782	0.5574598716298621	NO	-
1383	ZINC03451066	1309	0.5573033278166557	NO	-
1384	ZINC02236068	623	0.5572467782034971	NO	-
1385	ZINC04628071	3845	0.5572369765334282	NO	-
1386	ZINC03938038	2738	0.5570593820662683	NO	-
1387	ZINC02458145	773	0.5568791743807443	NO	-
1388	ZINC03677917	1485	0.5567037490604114	NO	-
1389	ZINC01675860	264	0.5565731361971684	NO	-
1390	ZINC03814253	99	0.5564348855190444	YES	18
1391	ZINC03448261	1307	0.5564245353313292	NO	-
1392	ZINC03677916	1484	0.5564133410041908	NO	-
1393	ZINC01805759	313	0.5563594997171659	NO	-
1394	ZINC03451063	1308	0.5561449100699365	NO	-
1395	ZINC02153953	557	0.5558750876242575	NO	-
1396	ZINC03330250	1216	0.5558650229637456	NO	-
1397	ZINC03331043	1218	0.5558489697368079	NO	-
1398	ZINC03848609	1828	0.5557231590624868	NO	-
1399	ZINC02674807	923	0.5555839031943269	NO	-
1400	ZINC03961117	2829	0.5555515734837883	NO	-
1401	ZINC02458144	772	0.5554121827492052	NO	-
1402	ZINC03900433	2659	0.555261021956053	NO	-
1403	ZINC03338968	1235	0.5550741688207843	NO	-
1404	ZINC04605107	3806	0.555066868847995	NO	-
1405	ZINC03338970	1236	0.5550409057367663	NO	-
1406	ZINC03427013	1296	0.5549899897764543	NO	-
1407	ZINC01999515	412	0.5549241579211281	NO	-
1408	ZINC03330251	1217	0.5544971719906506	NO	-
1409	ZINC01549933	211	0.554424811534467	NO	-
1410	ZINC03862823	2222	0.5541903191749066	NO	-
1411	ZINC03904378	2670	0.5539642323233017	NO	-
1412	ZINC03616813	1419	0.553769742031393	NO	-
1413	ZINC03616815	1420	0.5537607744952673	NO	-
1414	ZINC04217195	3548	0.5537435361274423	NO	-
1415	ZINC03620282	1430	0.5535942179586053	NO	-
1416	ZINC03803266	1669	0.5535601616577291	NO	-
1417	ZINC03848609	1827	0.5534447391967424	NO	-
1418	ZINC03879942	2518	0.5532888345219537	NO	-
1419	ZINC03862793	2208	0.5531734985879573	NO	-
1420	ZINC03969767	2912	0.5530351974002601	NO	-
1421	ZINC04586756	3793	0.5530076567251456	NO	-
1422	ZINC03438838	1302	0.5529978061918646	NO	-
1423	ZINC03863861	2374	0.5529398896295835	NO	-
1424	ZINC01488561	175	0.5526606172118153	NO	-
1425	ZINC02514888	837	0.5523066056706732	NO	-
1426	ZINC02597604	861	0.5522862276586493	NO	-
1427	ZINC03848317	1816	0.5522687671092823	NO	-
1428	ZINC03018537	1077	0.552225257640397	NO	-
1429	ZINC03345330	1246	0.5520766589055897	NO	-
1430	ZINC03897550	2651	0.5519531249322788	NO	-
1431	ZINC03863978	2391	0.5519436858180966	NO	-
1432	ZINC02458376	790	0.5519061565199783	NO	-
1433	ZINC03944750	2761	0.5517056451026291	NO	-
1434	ZINC03786297	1582	0.5516626163902427	NO	-
1435	ZINC02458374	789	0.5515519338606385	NO	-
1436	ZINC04627666	3842	0.5514979847700736	NO	-
1437	ZINC03865453	2439	0.5514452608954165	NO	-
1438	ZINC03862350	2103	0.5509905447421244	NO	-
1439	ZINC03860096	2045	0.5509508619835823	NO	-
1440	ZINC03980147	3085	0.5509443031930169	NO	-
1441	ZINC04001439	3331	0.5508275665928468	NO	-
1442	ZINC04040580	3384	0.5507577922673368	NO	-
1443	ZINC01769214	297	0.5507250582195866	NO	-
1444	ZINC02495852	810	0.5506993807282438	NO	-
1445	ZINC04253085	3580	0.5506203934640395	NO	-
1446	ZINC03980818	3117	0.5502956385328812	NO	-
1447	ZINC01688842	272	0.5502471885155658	NO	-
1448	ZINC02110564	467	0.5500600822383872	NO	-
1449	ZINC03290491	1182	0.5500471809282654	NO	-
1450	ZINC03806616	1693	0.5499742960394803	NO	-
1451	ZINC03956532	2807	0.5499477839824756	NO	-
1452	ZINC03133766	1103	0.5498701754426483	NO	-
1453	ZINC03804902	1682	0.5497720745956715	NO	-
1454	ZINC03864010	2393	0.5497647147560709	NO	-
1455	ZINC02130878	542	0.5497383698165349	NO	-
1456	ZINC03856709	2000	0.5496387622443503	NO	-
1457	ZINC03856708	1999	0.5495550896469951	NO	-
1458	ZINC03985495	3174	0.5495018242449621	NO	-
1459	ZINC02254000	637	0.5493167086406682	NO	-
1460	ZINC04128773	3466	0.5492759720671895	NO	-
1461	ZINC02674801	921	0.5491525083464164	NO	-
1462	ZINC03891415	2603	0.5489762169515877	NO	-
1463	ZINC02113849	476	0.5489307876694504	NO	-
1464	ZINC03290494	1183	0.5486716915006009	NO	-
1465	ZINC03955875	2789	0.548665095210064	NO	-
1466	ZINC03969398	2885	0.5484005768899858	NO	-
1467	ZINC02674799	920	0.5483394944466555	NO	-
1468	ZINC02160434	574	0.5483107194993834	NO	-
1469	ZINC03703304	1497	0.5482389399948171	NO	-
1470	ZINC03891415	2602	0.5482177750817623	NO	-
1471	ZINC03868622	2458	0.5481833020676309	NO	-
1472	ZINC01641834	243	0.5481819534262613	NO	-
1473	ZINC03969235	2879	0.5481593513220119	NO	-
1474	ZINC03868623	2459	0.5479441587365921	NO	-
1475	ZINC03988488	3222	0.5479397349538556	NO	-
1476	ZINC04007605	3350	0.5478925971904323	NO	-
1477	ZINC03559777	1347	0.547843450010487	NO	-
1478	ZINC04465144	3762	0.5478375767203288	NO	-
1479	ZINC03971035	2967	0.5478375767203286	NO	-
1480	ZINC03792987	1614	0.5478188647712372	NO	-
1481	ZINC03982569	3132	0.547783375991823	NO	-
1482	ZINC03927632	2719	0.5477551002551858	NO	-
1483	ZINC02939316	1051	0.5476727711997083	NO	-
1484	ZINC03969232	2877	0.5473811743930208	NO	-
1485	ZINC03003656	1076	0.5472396970924644	NO	-
1486	ZINC01658770	252	0.5471104654581727	NO	-
1487	ZINC04052120	3390	0.5470618587973957	NO	-
1488	ZINC01323146	169	0.5470495298305932	NO	-
1489	ZINC01549681	207	0.5470373067861188	NO	-
1490	ZINC03794819	1623	0.5469967080052496	NO	-
1491	ZINC04627369	3841	0.5468880045098219	NO	-
1492	ZINC03823858	1776	0.5468872297782982	NO	-
1493	ZINC01549927	209	0.5468394738852443	NO	-
1494	ZINC03980798	3107	0.5467645470403405	NO	-
1495	ZINC03914344	2694	0.5463509394439267	NO	-
1496	ZINC03969234	2878	0.5462915846880431	NO	-
1497	ZINC02005860	417	0.5462845460774874	NO	-
1498	ZINC03956528	2805	0.5460928368381505	NO	-
1499	ZINC04230375	3567	0.5459397901226213	NO	-
1500	ZINC02021451	440	0.545845488195821	NO	-
1501	ZINC03862805	2213	0.5458157290968653	NO	-
1502	ZINC03970161	2942	0.545609897515144	NO	-
1503	ZINC04050798	3388	0.545230539027636	NO	-
1504	ZINC02324704	670	0.545195718785937	NO	-
1505	ZINC02324703	669	0.5451786570621217	NO	-
1506	ZINC03619748	1428	0.545038372813715	NO	-
1507	ZINC04632002	3851	0.5450161474299823	NO	-
1508	ZINC03932952	2728	0.5449816757175276	NO	-
1509	ZINC03879799	2515	0.5449425342741897	NO	-
1510	ZINC02263544	643	0.5448943435405387	NO	-
1511	ZINC02131252	543	0.544886452449498	NO	-
1512	ZINC02428781	734	0.544745420051272	NO	-
1513	ZINC03994816	3258	0.5446130364354885	NO	-
1514	ZINC03602542	1386	0.5445520453601532	NO	-
1515	ZINC02014110	432	0.5445048443251611	NO	-
1516	ZINC03980151	3089	0.5444311544339917	NO	-
1517	ZINC03955886	2790	0.5444102440169777	NO	-
1518	ZINC03862809	2215	0.544410198043395	NO	-
1519	ZINC03977099	3040	0.5441273342137279	NO	-
1520	ZINC03810931	1713	0.5441172994520558	NO	-
1521	ZINC02116881	483	0.5440770311048497	NO	-
1522	ZINC03848182	1808	0.5440004849886971	NO	-
1523	ZINC04362638	3683	0.5438408514777483	NO	-
1524	ZINC04262938	3584	0.5437973758371392	NO	-
1525	ZINC04180286	3513	0.5437504183127999	NO	-
1526	ZINC03980150	3087	0.5436438099416837	NO	-
1527	ZINC03225613	1148	0.5435905743438704	NO	-
1528	ZINC00578183	37	0.5435233925687645	NO	-
1529	ZINC03994804	3256	0.5434172973119392	NO	-
1530	ZINC04001442	3333	0.5433396354691296	NO	-
1531	ZINC03794439	1619	0.5433258309439896	NO	-
1532	ZINC03973705	3010	0.5431127799098511	NO	-
1533	ZINC03855432	1929	0.5429800866646555	NO	-
1534	ZINC03855432	1928	0.5426894175894598	NO	-
1535	ZINC03202507	1127	0.5426812598407438	NO	-
1536	ZINC03955901	2791	0.5426537709227346	NO	-
1537	ZINC03971127	2968	0.5424507853694402	NO	-
1538	ZINC04001425	3325	0.5423739188391288	NO	-
1539	ZINC03794816	1622	0.5423076787310095	NO	-
1540	ZINC03855989	1939	0.5422949061025139	NO	-
1541	ZINC03848184	1809	0.5421920710836272	NO	-
1542	ZINC03969230	2875	0.5421482622041416	NO	-
1543	ZINC02126066	536	0.5420840605406569	NO	-
1544	ZINC03794824	1624	0.5419871691596655	NO	-
1545	ZINC03977100	3041	0.5419618946179929	NO	-
1546	ZINC02126063	535	0.5419021614454235	NO	-
1547	ZINC02117082	484	0.5418999109084693	NO	-
1548	ZINC03985591	3175	0.5418179772529108	NO	-
1549	ZINC02160255	572	0.5418117964227521	NO	-
1550	ZINC02117086	485	0.5418072557066331	NO	-
1551	ZINC03602417	1385	0.5417891471060917	NO	-
1552	ZINC03969231	2876	0.541683351747768	NO	-
1553	ZINC03534436	1323	0.5416783905621165	NO	-
1554	ZINC02160258	573	0.5416467423317253	NO	-
1555	ZINC03622143	1436	0.5416445385910341	NO	-
1556	ZINC03777457	1536	0.5416340244151924	NO	-
1557	ZINC03622889	1437	0.5416233853027951	NO	-
1558	ZINC00005416	2	0.5415448556186359	NO	-
1559	ZINC03823859	1777	0.5414438626210081	NO	-
1560	ZINC03534437	1324	0.541402301848178	NO	-
1561	ZINC02627735	872	0.5414001017122824	NO	-
1562	ZINC03863021	2264	0.5413465836014001	NO	-
1563	ZINC02627734	871	0.5413361033922864	NO	-
1564	ZINC02198427	588	0.5412672180247233	NO	-
1565	ZINC02903220	1034	0.5411095847534464	NO	-
1566	ZINC03995286	3266	0.5410909534387262	NO	-
1567	ZINC02118217	494	0.5409047778395897	NO	-
1568	ZINC04304276	3623	0.5408294826460187	NO	-
1569	ZINC03817803	1740	0.540794610328968	NO	-
1570	ZINC04503332	3782	0.5407219083267545	NO	-
1571	ZINC02124897	531	0.5406780406548338	NO	-
1572	ZINC02760582	983	0.5406608855133657	NO	-
1573	ZINC02130595	540	0.5406362237008501	NO	-
1574	ZINC03890888	2579	0.5404837883367372	NO	-
1575	ZINC03635111	1461	0.5403617319306323	NO	-
1576	ZINC03784303	1575	0.5403422490020163	NO	-
1577	ZINC03799022	1641	0.5403277402780426	NO	-
1578	ZINC03951644	2770	0.5403117556903139	NO	-
1579	ZINC02113665	473	0.5401195518171144	NO	-
1580	ZINC04213834	3538	0.5398726413985873	NO	-
1581	ZINC02115523	480	0.5397061028326311	NO	-
1582	ZINC03952626	2777	0.5395722196482301	NO	-
1583	ZINC03784303	1576	0.5395711192483473	NO	-
1584	ZINC02113802	474	0.5395250389234103	NO	-
1585	ZINC04214601	3540	0.5394957515522795	NO	-
1586	ZINC02118215	493	0.5394217339269997	NO	-
1587	ZINC03862143	2086	0.5394038465720854	NO	-
1588	ZINC03345395	1247	0.5391427043171212	NO	-
1589	ZINC04001049	3296	0.5391322058669896	NO	-
1590	ZINC02113805	475	0.5390860739512464	NO	-
1591	ZINC03863652	2327	0.5390503034808531	NO	-
1592	ZINC02124894	530	0.5390494705427681	NO	-
1593	ZINC03635116	1462	0.5389540743981126	NO	-
1594	ZINC02123155	524	0.5389372876196091	NO	-
1595	ZINC03777457	1535	0.5389244709325128	NO	-
1596	ZINC02123152	523	0.5387633528751112	NO	-
1597	ZINC03807025	1698	0.5385435920161273	NO	-
1598	ZINC04001184	3308	0.538400328717502	NO	-
1599	ZINC03918687	2698	0.5381498876342734	NO	-
1600	ZINC02119893	512	0.5381221384426815	NO	-
1601	ZINC03983723	3166	0.5380912522550041	NO	-
1602	ZINC03848621	1831	0.5380213949540744	NO	-
1603	ZINC03862011	2066	0.5379996992305289	NO	-
1604	ZINC03956301	2800	0.5379956256106537	NO	-
1605	ZINC03862012	2067	0.5379694619925934	NO	-
1606	ZINC02115527	481	0.537873177148939	NO	-
1607	ZINC03863773	2349	0.5375350384757394	NO	-
1608	ZINC03975650	3031	0.5375269773777909	NO	-
1609	ZINC03619398	1425	0.5375213869281615	NO	-
1610	ZINC04001428	3326	0.5374865637258004	NO	-
1611	ZINC03863774	2350	0.5374474877200811	NO	-
1612	ZINC02449869	762	0.5374276983145638	NO	-
1613	ZINC02449868	761	0.5374243681424552	NO	-
1614	ZINC03981977	3130	0.5371588742649974	NO	-
1615	ZINC02119889	511	0.5368484042799647	NO	-
1616	ZINC02320788	668	0.5367665511666845	NO	-
1617	ZINC03889120	2530	0.5367304767986302	NO	-
1618	ZINC03976052	3033	0.5365114837295298	NO	-
1619	ZINC03891154	2594	0.5364740792799709	NO	-
1620	ZINC03863031	2271	0.5364498167951284	NO	-
1621	ZINC02363201	693	0.5364444507563714	NO	-
1622	ZINC01294213	159	0.5364259670971804	NO	-
1623	ZINC03956308	2801	0.5364026656400757	NO	-
1624	ZINC03891155	2595	0.5363643693358396	NO	-
1625	ZINC04266062	3589	0.5362720914495215	NO	-
1626	ZINC03980144	3083	0.5362669719012811	NO	-
1627	ZINC02184204	579	0.5361999709785583	NO	-
1628	ZINC03265067	1166	0.5361959723942206	NO	-
1629	ZINC02692927	937	0.5361717004135443	NO	-
1630	ZINC02692928	938	0.5361515745407793	NO	-
1631	ZINC02006351	418	0.536141047567095	NO	-
1632	ZINC03572145	1355	0.5361060619363618	NO	-
1633	ZINC03969768	2913	0.5361031678175637	NO	-
1634	ZINC03850340	1872	0.5358009724135105	NO	-
1635	ZINC03848179	1807	0.5356438437500329	NO	-
1636	ZINC03265070	1169	0.5355947640751727	NO	-
1637	ZINC03338062	1229	0.5355910429317143	NO	-
1638	ZINC03944750	2760	0.5355720139205908	NO	-
1639	ZINC02399862	710	0.5354246170284914	NO	-
1640	ZINC03863903	2379	0.5354018113851056	NO	-
1641	ZINC03891092	2588	0.535401221792622	NO	-
1642	ZINC03338064	1230	0.5352884082959701	NO	-
1643	ZINC04384972	3703	0.5352816804213927	NO	-
1644	ZINC03856298	1958	0.5352355565531602	NO	-
1645	ZINC03788420	1592	0.5352250506445143	NO	-
1646	ZINC03969883	2920	0.5351609420813673	NO	-
1647	ZINC03265068	1167	0.5350752496358894	NO	-
1648	ZINC03265069	1168	0.5350707239984469	NO	-
1649	ZINC04605533	3813	0.5349404249326647	NO	-
1650	ZINC03889119	2529	0.5348992960396987	NO	-
1651	ZINC04464939	3757	0.5348547507577259	NO	-
1652	ZINC03890217	2558	0.5348547507577255	NO	-
1653	ZINC03956268	2799	0.5346114909027233	NO	-
1654	ZINC03848132	1806	0.534534581643827	NO	-
1655	ZINC03949039	2765	0.5344330101862935	NO	-
1656	ZINC03955808	2786	0.5342130831432099	NO	-
1657	ZINC04268061	3597	0.5341490911227171	NO	-
1658	ZINC02734781	971	0.5340299428782993	NO	-
1659	ZINC02734780	970	0.5338149385889589	NO	-
1660	ZINC03999009	3276	0.5337584518813654	NO	-
1661	ZINC03891653	2615	0.5336927544775051	NO	-
1662	ZINC02434673	746	0.5334673504168671	NO	-
1663	ZINC02104820	466	0.5333061060749106	NO	-
1664	ZINC03969066	2865	0.5333005648724216	NO	-
1665	ZINC02433623	745	0.5330274697324203	NO	-
1666	ZINC03616817	1421	0.532818578415451	NO	-
1667	ZINC03414787	1283	0.5326849083396203	NO	-
1668	ZINC03862039	2074	0.5326630684450421	NO	-
1669	ZINC02007275	420	0.532562238477003	NO	-
1670	ZINC03863009	2261	0.5325575410659381	NO	-
1671	ZINC03863010	2262	0.5325370946097088	NO	-
1672	ZINC03873414	2481	0.5321834312092897	NO	-
1673	ZINC03863793	2354	0.5321113738382546	NO	-
1674	ZINC03863796	2357	0.5321006181348117	NO	-
1675	ZINC04398801	3719	0.5320917916278652	NO	-
1676	ZINC02434844	748	0.5320446800992706	NO	-
1677	ZINC03990240	3239	0.5320232254676721	NO	-
1678	ZINC03969401	2887	0.5319915896524947	NO	-
1679	ZINC03975055	3024	0.5319842602404073	NO	-
1680	ZINC00727441	62	0.5319486858618794	NO	-
1681	ZINC04267808	3594	0.5318648599828513	NO	-
1682	ZINC03955823	2787	0.5317738350508717	NO	-
1683	ZINC03863794	2355	0.5317459947662487	NO	-
1684	ZINC03989050	3233	0.5317222442739745	NO	-
1685	ZINC03862040	2075	0.5316294324180382	NO	-
1686	ZINC03873419	2482	0.5314512232947711	NO	-
1687	ZINC03863795	2356	0.5314165738874519	NO	-
1688	ZINC03863966	2389	0.5313739084846724	NO	-
1689	ZINC03616819	1422	0.5312929217620276	NO	-
1690	ZINC03975054	3023	0.5312887377388118	NO	-
1691	ZINC03975579	3028	0.5312137037321597	NO	-
1692	ZINC04552859	3787	0.5311729533957794	NO	-
1693	ZINC03862664	2176	0.5311043412276407	NO	-
1694	ZINC03862663	2175	0.5310869382872043	NO	-
1695	ZINC03983539	3163	0.5310192301761478	NO	-
1696	ZINC01225302	141	0.5309310962582231	NO	-
1697	ZINC04606815	3817	0.5309186472401817	NO	-
1698	ZINC02254771	638	0.5307743829943944	NO	-
1699	ZINC04033860	3371	0.5307050232259367	NO	-
1700	ZINC03956525	2804	0.5306545136205063	NO	-
1701	ZINC03997265	3270	0.5306520523998247	NO	-
1702	ZINC02445929	757	0.5305053557240527	NO	-
1703	ZINC04033860	3372	0.5304366221535708	NO	-
1704	ZINC03779173	1547	0.5304163039117451	NO	-
1705	ZINC03956046	2796	0.5303708732105372	NO	-
1706	ZINC03820399	1759	0.5302267975339281	NO	-
1707	ZINC03891651	2613	0.5297045935140237	NO	-
1708	ZINC04273080	3602	0.5296431414960301	NO	-
1709	ZINC02711895	960	0.5296319741181086	NO	-
1710	ZINC04618336	3818	0.5294282574749027	NO	-
1711	ZINC03792035	1613	0.5293909196356685	NO	-
1712	ZINC01225345	142	0.5293565392230303	NO	-
1713	ZINC03969488	2889	0.5292672427490738	NO	-
1714	ZINC02123677	528	0.5291762568230146	NO	-
1715	ZINC02988918	1068	0.529151481822069	NO	-
1716	ZINC03616810	1418	0.5291363201220497	NO	-
1717	ZINC04088211	3424	0.5291347779212486	NO	-
1718	ZINC03863453	2315	0.5290658194103857	NO	-
1719	ZINC02449681	759	0.5290141487320377	NO	-
1720	ZINC03891652	2614	0.5289639182290025	NO	-
1721	ZINC03539919	1337	0.5289188998621653	NO	-
1722	ZINC03616807	1417	0.5288886327464574	NO	-
1723	ZINC03805378	1687	0.5288623027274624	NO	-
1724	ZINC03635083	1460	0.5287922971443877	NO	-
1725	ZINC03863854	2370	0.5287762790532086	NO	-
1726	ZINC03863855	2371	0.5287593375631604	NO	-
1727	ZINC02413069	721	0.5286306694980397	NO	-
1728	ZINC02547067	845	0.5285619156033421	NO	-
1729	ZINC03969489	2890	0.5283893968092443	NO	-
1730	ZINC03820399	1760	0.5283595822592608	NO	-
1731	ZINC03991611	3246	0.5283494325044356	NO	-
1732	ZINC03862119	2085	0.5282127690451461	NO	-
1733	ZINC03632835	1452	0.5282058705978115	NO	-
1734	ZINC03980098	3080	0.5281798408169813	NO	-
1735	ZINC03792035	1611	0.5281552665044231	NO	-
1736	ZINC03792035	1612	0.5281389958266015	NO	-
1737	ZINC02117894	489	0.5281201435680739	NO	-
1738	ZINC03620444	1431	0.5281153720940943	NO	-
1739	ZINC04535080	3785	0.5280472601801717	NO	-
1740	ZINC02099424	457	0.5280424911551514	NO	-
1741	ZINC02122173	518	0.5279984395618618	NO	-
1742	ZINC04152703	3500	0.5278993302409771	NO	-
1743	ZINC02117897	490	0.5278268716819362	NO	-
1744	ZINC03416959	1286	0.5278094822655987	NO	-
1745	ZINC00527415	35	0.527562505187046	NO	-
1746	ZINC03792035	1610	0.5275120803479049	NO	-
1747	ZINC02449680	758	0.5274034187138286	NO	-
1748	ZINC02005536	416	0.5271854586555287	NO	-
1749	ZINC02922690	1046	0.527175236817561	NO	-
1750	ZINC02922688	1045	0.5271576244195079	NO	-
1751	ZINC03969816	2918	0.5271015506383246	NO	-
1752	ZINC04304499	3625	0.5269052153067714	NO	-
1753	ZINC03982805	3135	0.5267971054986492	NO	-
1754	ZINC02013998	431	0.5267927700926951	NO	-
1755	ZINC03982804	3134	0.5267389420024883	NO	-
1756	ZINC01489636	177	0.5266046405201162	NO	-
1757	ZINC02922686	1044	0.5265088676914184	NO	-
1758	ZINC02922692	1047	0.5264944510079006	NO	-
1759	ZINC03863738	2342	0.5264485114215197	NO	-
1760	ZINC03916754	2696	0.5264131558258593	NO	-
1761	ZINC04229282	3565	0.5263572733003548	NO	-
1762	ZINC02465167	799	0.5263100959377593	NO	-
1763	ZINC03260728	1161	0.5262501276333494	NO	-
1764	ZINC02844308	1006	0.5262491378968632	NO	-
1765	ZINC03331313	1222	0.5262315404416897	NO	-
1766	ZINC02120102	513	0.5260853715813136	NO	-
1767	ZINC04107656	3429	0.5259561171633094	NO	-
1768	ZINC03873205	2472	0.5259431216431547	NO	-
1769	ZINC02712119	965	0.5257903823648006	NO	-
1770	ZINC02712120	966	0.5257785950910954	NO	-
1771	ZINC03961799	2831	0.5257135437790826	NO	-
1772	ZINC04193672	3530	0.5256812158552293	NO	-
1773	ZINC02262040	642	0.5253945234287781	NO	-
1774	ZINC02113209	470	0.5252996222806539	NO	-
1775	ZINC02123503	527	0.5251208892530292	NO	-
1776	ZINC02998223	1070	0.5250787645010437	NO	-
1777	ZINC03960676	2825	0.5250347248864756	NO	-
1778	ZINC02113212	471	0.5247407383037561	NO	-
1779	ZINC02123125	522	0.5245842082003517	NO	-
1780	ZINC02711996	962	0.5245484973623001	NO	-
1781	ZINC03539903	1335	0.5245334723294091	NO	-
1782	ZINC02315615	667	0.524509919853945	NO	-
1783	ZINC03970532	2953	0.5244718642731084	NO	-
1784	ZINC03862041	2076	0.5244175373519699	NO	-
1785	ZINC02425482	730	0.5243709065840262	NO	-
1786	ZINC03956590	2810	0.5243567161023258	NO	-
1787	ZINC02119825	509	0.5243332803303	NO	-
1788	ZINC03972308	2993	0.5242240667712647	NO	-
1789	ZINC03862727	2198	0.5242218559736684	NO	-
1790	ZINC04372282	3697	0.5241744541128454	NO	-
1791	ZINC03801607	1661	0.5240465048213953	NO	-
1792	ZINC04116912	3441	0.5239945935342439	NO	-
1793	ZINC04346151	3670	0.5238405072978983	NO	-
1794	ZINC03968960	2853	0.5237509177502684	NO	-
1795	ZINC03863007	2259	0.523592361235502	NO	-
1796	ZINC02711997	963	0.5234636467866252	NO	-
1797	ZINC02123010	521	0.5232911110039267	NO	-
1798	ZINC04006941	3348	0.5232661703363595	NO	-
1799	ZINC03622951	1438	0.5232603134817199	NO	-
1800	ZINC03862612	2159	0.5232518504094462	NO	-
1801	ZINC03801607	1662	0.5231498233773022	NO	-
1802	ZINC03862611	2158	0.5231346691525238	NO	-
1803	ZINC02124922	532	0.5230151193108509	NO	-
1804	ZINC02118569	495	0.5230104206380205	NO	-
1805	ZINC03863008	2260	0.5229928038821304	NO	-
1806	ZINC03862385	2127	0.5228833660025902	NO	-
1807	ZINC03862386	2128	0.5228667163978004	NO	-
1808	ZINC03862945	2250	0.5225993315982036	NO	-
1809	ZINC04272910	3601	0.5225527767173972	NO	-
1810	ZINC02117470	487	0.5225304353432603	NO	-
1811	ZINC02159678	570	0.5223768828295043	NO	-
1812	ZINC03891686	2616	0.522335014805806	NO	-
1813	ZINC03969737	2908	0.5222298942798222	NO	-
1814	ZINC03975582	3029	0.5220991609214237	NO	-
1815	ZINC03862378	2120	0.522047022008301	NO	-
1816	ZINC03862379	2121	0.5219548351501538	NO	-
1817	ZINC01850977	348	0.521879272889825	NO	-
1818	ZINC03969068	2867	0.5218123815618961	NO	-
1819	ZINC04021953	3358	0.5218013646013582	NO	-
1820	ZINC01485343	174	0.5215570984837427	NO	-
1821	ZINC03165950	1105	0.5214598349862383	NO	-
1822	ZINC02119860	510	0.5212726232240205	NO	-
1823	ZINC03114544	1098	0.5211696653349459	NO	-
1824	ZINC01802113	311	0.5209957572708798	NO	-
1825	ZINC01645292	244	0.5209053978768499	NO	-
1826	ZINC03862638	2173	0.5207910871560533	NO	-
1827	ZINC03962296	2835	0.520709642570149	NO	-
1828	ZINC03862639	2174	0.5206872647910488	NO	-
1829	ZINC03862366	2112	0.5206345282785272	NO	-
1830	ZINC03862365	2111	0.5205673756841006	NO	-
1831	ZINC03968943	2852	0.5203239892646028	NO	-
1832	ZINC00587760	45	0.520320062372114	NO	-
1833	ZINC03185277	1118	0.5203105708520778	NO	-
1834	ZINC03980421	3094	0.5202669651751031	NO	-
1835	ZINC02113166	469	0.5201766106735399	NO	-
1836	ZINC03862364	2110	0.5200936857048687	NO	-
1837	ZINC03862363	2109	0.5200552514746124	NO	-
1838	ZINC03633842	1454	0.5200488070141138	NO	-
1839	ZINC03982942	3156	0.5200365141268407	NO	-
1840	ZINC02009585	426	0.5199783217439875	NO	-
1841	ZINC03862380	2122	0.5199466046129813	NO	-
1842	ZINC03862381	2123	0.5199346130442271	NO	-
1843	ZINC03969560	2894	0.5199250141706357	NO	-
1844	ZINC02119643	508	0.5197841609869769	NO	-
1845	ZINC03890592	2573	0.5197724288729652	NO	-
1846	ZINC03890594	2574	0.5194879863656546	NO	-
1847	ZINC02150801	553	0.5193697811796423	NO	-
1848	ZINC02155602	560	0.5193179763869179	NO	-
1849	ZINC04315212	3631	0.5192243522341201	NO	-
1850	ZINC03994808	3257	0.518972092954667	NO	-
1851	ZINC03988611	3225	0.5189062489488232	NO	-
1852	ZINC03912454	2686	0.5187602436643732	NO	-
1853	ZINC03780989	1556	0.5187311025551548	NO	-
1854	ZINC02451417	764	0.5186782454328832	NO	-
1855	ZINC02805900	995	0.5186179968674866	NO	-
1856	ZINC03982943	3157	0.5186092684222395	NO	-
1857	ZINC02805901	996	0.5185908460447308	NO	-
1858	ZINC02358520	690	0.5185763933467858	NO	-
1859	ZINC01147750	137	0.5185454389249338	NO	-
1860	ZINC03224705	1147	0.5185188649614325	NO	-
1861	ZINC02020797	436	0.5184048807413817	NO	-
1862	ZINC03709359	1502	0.5183523666098253	NO	-
1863	ZINC00352575	30	0.5181577214839351	NO	-
1864	ZINC03912455	2687	0.518149512941644	NO	-
1865	ZINC04389252	3707	0.5180671604426267	NO	-
1866	ZINC04238136	3572	0.5180318321665637	NO	-
1867	ZINC03293049	1192	0.5179556848038558	NO	-
1868	ZINC03224703	1145	0.5177760180095875	NO	-
1869	ZINC03293047	1191	0.5177014269164291	NO	-
1870	ZINC02674795	916	0.5176835839090871	NO	-
1871	ZINC03224704	1146	0.5175950116856208	NO	-
1872	ZINC03932364	2727	0.517571311047369	NO	-
1873	ZINC02674796	917	0.5175114554458975	NO	-
1874	ZINC03890359	2571	0.5174210677760634	NO	-
1875	ZINC04001436	3329	0.517325587788577	NO	-
1876	ZINC03863778	2352	0.5172126643998913	NO	-
1877	ZINC02465178	800	0.5171821274963726	NO	-
1878	ZINC03779140	1546	0.5171566333725258	NO	-
1879	ZINC03224702	1144	0.5170591161162794	NO	-
1880	ZINC03890356	2570	0.5170442709478971	NO	-
1881	ZINC03890269	2564	0.5168426755541407	NO	-
1882	ZINC04464951	3759	0.5168426755541403	NO	-
1883	ZINC03972483	3000	0.5168376127340378	NO	-
1884	ZINC03862108	2083	0.5167957865152059	NO	-
1885	ZINC04321449	3635	0.516687365116143	NO	-
1886	ZINC03285597	1179	0.5165837528242377	NO	-
1887	ZINC03787965	1585	0.5165475927755789	NO	-
1888	ZINC02437184	749	0.5165266463732321	NO	-
1889	ZINC01932078	399	0.516498332770931	NO	-
1890	ZINC04117006	3442	0.5164560170198003	NO	-
1891	ZINC03873515	2485	0.516421801241541	NO	-
1892	ZINC03778419	1541	0.5164169366350336	NO	-
1893	ZINC04619209	3828	0.5162047136286808	NO	-
1894	ZINC04058131	3396	0.5161944960391844	NO	-
1895	ZINC04058130	3395	0.5161896639727239	NO	-
1896	ZINC03973339	3008	0.5161827619947389	NO	-
1897	ZINC03912457	2688	0.5161455297293558	NO	-
1898	ZINC03956003	2794	0.5161370262542465	NO	-
1899	ZINC02148062	551	0.5161128758443263	NO	-
1900	ZINC02419158	723	0.5160636189308039	NO	-
1901	ZINC03857097	2003	0.5158810439400693	NO	-
1902	ZINC04464112	3754	0.5158810439400691	NO	-
1903	ZINC04350773	3676	0.5158748245311819	NO	-
1904	ZINC04238167	3573	0.5155984043817504	NO	-
1905	ZINC03955729	2785	0.5154658652439913	NO	-
1906	ZINC02117838	488	0.5154430400496526	NO	-
1907	ZINC03969677	2897	0.5153904035356164	NO	-
1908	ZINC03980424	3096	0.5153903457529438	NO	-
1909	ZINC04187246	3521	0.5152945556239513	NO	-
1910	ZINC03894364	2647	0.5152019537431248	NO	-
1911	ZINC02157961	566	0.51510586096984	NO	-
1912	ZINC02123161	525	0.5151039288223003	NO	-
1913	ZINC03987839	3207	0.514876232723995	NO	-
1914	ZINC03972482	2996	0.5148282272753576	NO	-
1915	ZINC02893808	1031	0.514581395032686	NO	-
1916	ZINC03988833	3229	0.5143743389720878	NO	-
1917	ZINC03955923	2792	0.514332982180197	NO	-
1918	ZINC02118804	498	0.5142877118942987	NO	-
1919	ZINC03987840	3208	0.5139885062052907	NO	-
1920	ZINC01286915	158	0.5139218540327121	NO	-
1921	ZINC04368045	3692	0.5139090171955925	NO	-
1922	ZINC03878255	2512	0.51389463027798	NO	-
1923	ZINC02180646	576	0.5137364606402103	NO	-
1924	ZINC03927127	2717	0.5136444963223422	NO	-
1925	ZINC04619147	3826	0.5136019935947155	NO	-
1926	ZINC04139300	3488	0.5135076179689169	NO	-
1927	ZINC03814240	96	0.5133648951809032	YES	15
1928	ZINC03408591	1277	0.5133269180088736	NO	-
1929	ZINC03972482	2997	0.5132463559802468	NO	-
1930	ZINC03852853	1882	0.5130210076114197	NO	-
1931	ZINC01932167	401	0.513013331007879	NO	-
1932	ZINC02453135	768	0.5129018728840979	NO	-
1933	ZINC04347639	3675	0.5128261492664383	NO	-
1934	ZINC04621247	3837	0.5128229086479338	NO	-
1935	ZINC02180647	577	0.5128159845167055	NO	-
1936	ZINC04001344	3316	0.5126991723731947	NO	-
1937	ZINC03304133	1197	0.5125496849112987	NO	-
1938	ZINC02049848	450	0.5122580441717586	NO	-
1939	ZINC03980098	3081	0.5120877127055098	NO	-
1940	ZINC02753986	977	0.5120848073806863	NO	-
1941	ZINC03855385	1920	0.5120649829575888	NO	-
1942	ZINC03980801	3108	0.5120256516756972	NO	-
1943	ZINC04375109	3698	0.5119969012285709	NO	-
1944	ZINC02694626	940	0.51164604009675	NO	-
1945	ZINC03417167	1287	0.5115727698272259	NO	-
1946	ZINC03855384	1919	0.5112483368671692	NO	-
1947	ZINC02157523	564	0.5111850412054489	NO	-
1948	ZINC01672761	263	0.5109613635467226	NO	-
1949	ZINC03903990	2669	0.5108988933180845	NO	-
1950	ZINC03969402	2888	0.5108045704425227	NO	-
1951	ZINC03980802	3109	0.5107303167490393	NO	-
1952	ZINC03788677	1596	0.5106620907508744	NO	-
1953	ZINC03987754	3197	0.5106469470827864	NO	-
1954	ZINC03984291	3168	0.510476875643246	NO	-
1955	ZINC03956225	2798	0.5104372280245875	NO	-
1956	ZINC03681267	1487	0.5103752322798729	NO	-
1957	ZINC03987899	3215	0.5103462345613715	NO	-
1958	ZINC02531952	840	0.5103425113253909	NO	-
1959	ZINC02100540	459	0.5100841159812084	NO	-
1960	ZINC02431037	738	0.5100706477730416	NO	-
1961	ZINC02153089	556	0.5100631204205659	NO	-
1962	ZINC03803920	1677	0.5099859750742428	NO	-
1963	ZINC03584147	1376	0.5099475709310853	NO	-
1964	ZINC03862932	2242	0.5098982150765181	NO	-
1965	ZINC03987746	3194	0.5098851651721693	NO	-
1966	ZINC01256107	153	0.5098485759201334	NO	-
1967	ZINC03987747	3195	0.5097119642859019	NO	-
1968	ZINC03987896	3213	0.509652756160353	NO	-
1969	ZINC01294878	160	0.5096389387136312	NO	-
1970	ZINC03862933	2243	0.5096203892272206	NO	-
1971	ZINC03972483	2999	0.509565812099489	NO	-
1972	ZINC03987753	3196	0.5095180781772193	NO	-
1973	ZINC03890209	2557	0.5095155225266095	NO	-
1974	ZINC03987898	3214	0.509359900617269	NO	-
1975	ZINC03862810	2216	0.5092652481805962	NO	-
1976	ZINC00390294	31	0.5092057400320112	NO	-
1977	ZINC04139194	3487	0.509133591574319	NO	-
1978	ZINC03970146	2938	0.509122850323908	NO	-
1979	ZINC04018672	3353	0.5090235542576701	NO	-
1980	ZINC03970145	2937	0.5090123008793414	NO	-
1981	ZINC04001069	3298	0.5089435019116526	NO	-
1982	ZINC03996031	3268	0.5089381406341412	NO	-
1983	ZINC04311036	3629	0.5088920237432648	NO	-
1984	ZINC04340821	3663	0.5086442733851748	NO	-
1985	ZINC04132792	3478	0.5085924360152504	NO	-
1986	ZINC03890419	2572	0.508533050784079	NO	-
1987	ZINC03862338	2102	0.5085189747000579	NO	-
1988	ZINC03984757	3172	0.508445683343739	NO	-
1989	ZINC03971727	2984	0.5082875608257629	NO	-
1990	ZINC03971728	2985	0.5082304883685236	NO	-
1991	ZINC03587051	1377	0.5081898447141949	NO	-
1992	ZINC03777454	1534	0.5078598607749899	NO	-
1993	ZINC03629900	1445	0.507763034236075	NO	-
1994	ZINC02531955	842	0.507669606024751	NO	-
1995	ZINC03540047	1340	0.5074370175807099	NO	-
1996	ZINC03863918	2388	0.507427353009879	NO	-
1997	ZINC02304382	662	0.507249990273304	NO	-
1998	ZINC03788273	1587	0.5071554221615467	NO	-
1999	ZINC02304383	663	0.5069922508926052	NO	-
2000	ZINC03862665	2177	0.5069043638847753	NO	-
2001	ZINC03862666	2178	0.5068802817239798	NO	-
2002	ZINC03862472	2141	0.5068622299333704	NO	-
2003	ZINC03666170	1481	0.506715022947139	NO	-
2004	ZINC03788273	1588	0.5063490861692855	NO	-
2005	ZINC03862865	2238	0.5063319807077568	NO	-
2006	ZINC03981725	3128	0.5062697383246848	NO	-
2007	ZINC03273227	1170	0.5061657071453592	NO	-
2008	ZINC03863054	2283	0.5061478779830685	NO	-
2009	ZINC03619402	1426	0.5060988597827133	NO	-
2010	ZINC01932143	400	0.5060763363092785	NO	-
2011	ZINC02902533	1033	0.5060734205435908	NO	-
2012	ZINC03539921	1338	0.5060018155747787	NO	-
2013	ZINC03855390	1925	0.5059629603684204	NO	-
2014	ZINC02633369	880	0.5058114338705614	NO	-
2015	ZINC03571749	1354	0.5057859656446699	NO	-
2016	ZINC03971725	2982	0.5057476228712116	NO	-
2017	ZINC01849669	346	0.5056928794715636	NO	-
2018	ZINC03352332	1253	0.5056365715056178	NO	-
2019	ZINC04001546	3338	0.5055053829164794	NO	-
2020	ZINC03971726	2983	0.5054755927483597	NO	-
2021	ZINC02118138	491	0.5053783288981554	NO	-
2022	ZINC01851883	350	0.505230222498533	NO	-
2023	ZINC03582664	1367	0.5052156451443341	NO	-
2024	ZINC03801257	1660	0.5052040677889963	NO	-
2025	ZINC04040415	3383	0.5051766580765189	NO	-
2026	ZINC03972483	2998	0.5048224619717352	NO	-
2027	ZINC02380975	699	0.5043618841129069	NO	-
2028	ZINC03862490	2144	0.5043585675409532	NO	-
2029	ZINC03345477	1248	0.5043444009764769	NO	-
2030	ZINC03965267	2840	0.5043377936002994	NO	-
2031	ZINC02103396	460	0.5043077925569692	NO	-
2032	ZINC03863853	2369	0.5042113709839707	NO	-
2033	ZINC03972482	2995	0.504093418338608	NO	-
2034	ZINC03855383	1918	0.5040603864640163	NO	-
2035	ZINC03539917	1336	0.5038944658385377	NO	-
2036	ZINC04489565	3777	0.5037765068730314	NO	-
2037	ZINC01532936	182	0.5037655749396917	NO	-
2038	ZINC03863852	2368	0.5037562998780994	NO	-
2039	ZINC03969250	2881	0.5036842817407698	NO	-
2040	ZINC03338983	1237	0.5036643206057771	NO	-
2041	ZINC04392348	3708	0.5035045661171395	NO	-
2042	ZINC03285641	1180	0.5030716717990285	NO	-
2043	ZINC04123836	3461	0.5030633735235158	NO	-
2044	ZINC03109320	1095	0.5027998386394761	NO	-
2045	ZINC03891158	2598	0.5027914746094083	NO	-
2046	ZINC04263392	3585	0.5027630233319225	NO	-
2047	ZINC03891159	2599	0.5027482679336862	NO	-
2048	ZINC04339578	3656	0.5027437300704392	NO	-
2049	ZINC03040047	1082	0.5026035769402609	NO	-
2050	ZINC02712118	964	0.5025770896594812	NO	-
2051	ZINC04468473	3770	0.5025496913425287	NO	-
2052	ZINC03989036	3231	0.5025232207699377	NO	-
2053	ZINC03968999	2856	0.5024775312042155	NO	-
2054	ZINC03862091	2078	0.5024481799674126	NO	-
2055	ZINC03862092	2079	0.5024149534455138	NO	-
2056	ZINC03797596	1636	0.5023362270998762	NO	-
2057	ZINC03974959	3021	0.5023179706373219	NO	-
2058	ZINC03980421	3095	0.5022469128155309	NO	-
2059	ZINC03849515	1862	0.5022434351169299	NO	-
2060	ZINC03984593	3170	0.5020324477731312	NO	-
2061	ZINC03849518	1864	0.5020089841666144	NO	-
2062	ZINC04001015	3291	0.5019428841873981	NO	-
2063	ZINC04393646	3715	0.5019272824343048	NO	-
2064	ZINC03988613	3226	0.5018588681392224	NO	-
2065	ZINC02131929	544	0.5018554804227261	NO	-
2066	ZINC01902087	378	0.5017646537423714	NO	-
2067	ZINC03782565	1563	0.5017360424564358	NO	-
2068	ZINC03914942	2695	0.5017151932932645	NO	-
2069	ZINC04586959	3795	0.5016054262035708	NO	-
2070	ZINC03873212	2473	0.5015521569526996	NO	-
2071	ZINC01851881	349	0.5015254834661309	NO	-
2072	ZINC01868143	358	0.501485081374021	NO	-
2073	ZINC02496137	811	0.5013835889350511	NO	-
2074	ZINC01536847	189	0.5012395921980198	NO	-
2075	ZINC03991927	3248	0.5012245873723812	NO	-
2076	ZINC01533803	185	0.5011815853376413	NO	-
2077	ZINC04345798	3668	0.5011601516295865	NO	-
2078	ZINC04605116	3809	0.50110474300505	NO	-
2079	ZINC01533440	183	0.5010141181478486	NO	-
2080	ZINC02114530	478	0.5008923913508558	NO	-
2081	ZINC02104175	464	0.5008373567279488	NO	-
2082	ZINC02125116	533	0.5005790773040583	NO	-
2083	ZINC03444381	1305	0.5002751318377437	NO	-
2084	ZINC03987815	3204	0.5002076630965415	NO	-
2085	ZINC03849414	1840	0.5001346249418854	NO	-
2086	ZINC03980855	3126	0.5000899427952096	NO	-
2087	ZINC04247710	3577	0.4998046983924291	NO	-
2088	ZINC03173008	1111	0.49973703659078744	NO	-
2089	ZINC03969125	2869	0.49969605352741175	NO	-
2090	ZINC03980420	3092	0.49956471936641095	NO	-
2091	ZINC03849412	1838	0.4995518731262618	NO	-
2092	ZINC03849414	1841	0.4993613365133688	NO	-
2093	ZINC03864523	2434	0.4993155260031563	NO	-
2094	ZINC01639770	242	0.4992725180767927	NO	-
2095	ZINC03987816	3205	0.4992688884484305	NO	-
2096	ZINC03864522	2433	0.4992293721705173	NO	-
2097	ZINC03862944	2249	0.4989993801330424	NO	-
2098	ZINC03849515	1863	0.4989948516372055	NO	-
2099	ZINC02500873	815	0.49890459330229914	NO	-
2100	ZINC03849412	1839	0.49888587246255867	NO	-
2101	ZINC04388347	3706	0.49878880536382014	NO	-
2102	ZINC03873754	2501	0.4987453422740519	NO	-
2103	ZINC03804228	1679	0.49872454456804505	NO	-
2104	ZINC03969307	2882	0.4986193354534647	NO	-
2105	ZINC03849518	1865	0.49848603363992494	NO	-
2106	ZINC03862943	2248	0.4984003860618608	NO	-
2107	ZINC03928210	2725	0.49836412290199034	NO	-
2108	ZINC04636256	3857	0.49817882301622224	NO	-
2109	ZINC04001543	3337	0.4981640079346082	NO	-
2110	ZINC04062726	3400	0.49808791829594684	NO	-
2111	ZINC04119580	3447	0.49804113694146185	NO	-
2112	ZINC01953423	404	0.49803441155601275	NO	-
2113	ZINC03863976	2390	0.49785716010639375	NO	-
2114	ZINC00601779	50	0.4976883602079911	NO	-
2115	ZINC01488993	176	0.49743624914957324	NO	-
2116	ZINC03874038	2505	0.4974020295553691	NO	-
2117	ZINC04043408	3385	0.49736282627931655	NO	-
2118	ZINC03808566	1702	0.4972686458405169	NO	-
2119	ZINC02623487	867	0.49717239521284123	NO	-
2120	ZINC03313552	1203	0.497157485450331	NO	-
2121	ZINC03805293	1686	0.4971433180494263	NO	-
2122	ZINC02623486	866	0.49709183808831287	NO	-
2123	ZINC02531954	841	0.4970361507625812	NO	-
2124	ZINC03873202	2469	0.4967415314934903	NO	-
2125	ZINC03980856	3127	0.4967095514246265	NO	-
2126	ZINC03685858	1494	0.49658868426278385	NO	-
2127	ZINC03861970	2064	0.49653796279246737	NO	-
2128	ZINC03982829	3136	0.49649454249345804	NO	-
2129	ZINC04131013	3471	0.4962225228837016	NO	-
2130	ZINC03862384	2126	0.4962080487831236	NO	-
2131	ZINC03862382	2124	0.495997747221583	NO	-
2132	ZINC04019479	3354	0.49594906061276006	NO	-
2133	ZINC03877724	2511	0.4959165963164582	NO	-
2134	ZINC03862383	2125	0.4958643093872787	NO	-
2135	ZINC03980424	3097	0.4957865273351103	NO	-
2136	ZINC03905208	2676	0.49549971148481603	NO	-
2137	ZINC03856398	1987	0.4954818027973613	NO	-
2138	ZINC03856399	1988	0.4954681693039688	NO	-
2139	ZINC04083805	3409	0.4954098528423169	NO	-
2140	ZINC03890092	2552	0.4952823236687883	NO	-
2141	ZINC03632318	1451	0.49526844360906447	NO	-
2142	ZINC04368045	3693	0.4952248085939706	NO	-
2143	ZINC02548626	847	0.4952120257478372	NO	-
2144	ZINC04093283	3426	0.49518160328669103	NO	-
2145	ZINC04131891	3473	0.4951423199968298	NO	-
2146	ZINC03975318	3025	0.4951101071924992	NO	-
2147	ZINC03956169	2797	0.49501003284696327	NO	-
2148	ZINC03805050	1685	0.4949838988942786	NO	-
2149	ZINC03991926	3247	0.4949211435109492	NO	-
2150	ZINC03775691	1524	0.49491307194829987	NO	-
2151	ZINC01654528	250	0.4948839977244341	NO	-
2152	ZINC03971339	2976	0.49484428560890276	NO	-
2153	ZINC03890094	2553	0.4947928242305646	NO	-
2154	ZINC03440403	1303	0.4947899674654577	NO	-
2155	ZINC03971338	2974	0.49478624140507227	NO	-
2156	ZINC04362993	3684	0.4947466050858147	NO	-
2157	ZINC03986687	3181	0.49471326354441275	NO	-
2158	ZINC03800344	1654	0.49445210582542826	NO	-
2159	ZINC02137370	548	0.4943421545580209	NO	-
2160	ZINC03970275	2945	0.4943286357068177	NO	-
2161	ZINC03643767	1473	0.49427153705846766	NO	-
2162	ZINC03977061	3038	0.4942324188004849	NO	-
2163	ZINC03987769	3201	0.49421136726320214	NO	-
2164	ZINC03987770	3202	0.4941914818491115	NO	-
2165	ZINC03982901	3147	0.4941356380785311	NO	-
2166	ZINC02237753	625	0.4940650082451259	NO	-
2167	ZINC03975051	3022	0.4939068782572194	NO	-
2168	ZINC03971338	2975	0.4937761250168737	NO	-
2169	ZINC03794440	1620	0.49377039711069604	NO	-
2170	ZINC03805391	1688	0.4936986028072426	NO	-
2171	ZINC03841909	1794	0.4935315955105731	NO	-
2172	ZINC01812006	316	0.49348617744478335	NO	-
2173	ZINC04004444	3344	0.4934553279646917	NO	-
2174	ZINC03788674	1595	0.49340307886004453	NO	-
2175	ZINC03980035	3073	0.4934008028502006	NO	-
2176	ZINC04468413	3769	0.49333575214916414	NO	-
2177	ZINC03858963	2029	0.49333575214916375	NO	-
2178	ZINC03980037	3074	0.4933130549683467	NO	-
2179	ZINC04239225	3574	0.493289912170858	NO	-
2180	ZINC03971339	2977	0.49327609357921914	NO	-
2181	ZINC04001421	3323	0.49324775857905734	NO	-
2182	ZINC03975578	3027	0.4930014560450739	NO	-
2183	ZINC03970275	2946	0.49296909987089843	NO	-
2184	ZINC03991928	3249	0.4929308201906175	NO	-
2185	ZINC03780704	1554	0.4928085130889832	NO	-
2186	ZINC03853540	1885	0.49280678310664777	NO	-
2187	ZINC03941114	2744	0.49270493986348435	NO	-
2188	ZINC01558432	224	0.49268267709270014	NO	-
2189	ZINC02686941	932	0.49268196693082283	NO	-
2190	ZINC03711097	1511	0.49265948073976923	NO	-
2191	ZINC03988610	3224	0.49264526161854894	NO	-
2192	ZINC03977353	3054	0.4925940493728684	NO	-
2193	ZINC02132775	545	0.49248615889704755	NO	-
2194	ZINC03970275	2944	0.49248525378103125	NO	-
2195	ZINC03282813	1173	0.4922864607290563	NO	-
2196	ZINC03987772	3203	0.492263335493749	NO	-
2197	ZINC02132776	546	0.49224352535136134	NO	-
2198	ZINC03863503	2318	0.49221299935678964	NO	-
2199	ZINC01886867	363	0.49219263038503486	NO	-
2200	ZINC03980037	3075	0.49214759883411846	NO	-
2201	ZINC03853540	1886	0.4920750130926858	NO	-
2202	ZINC02711939	961	0.49197668139486994	NO	-
2203	ZINC02213392	604	0.4919392635590563	NO	-
2204	ZINC04083179	3408	0.4919309457204645	NO	-
2205	ZINC02840375	1004	0.49189316253683657	NO	-
2206	ZINC03864393	2432	0.49185939442561655	NO	-
2207	ZINC03980813	3115	0.49182597586069926	NO	-
2208	ZINC03969154	2870	0.49181984083225067	NO	-
2209	ZINC03232092	1153	0.49180599547267095	NO	-
2210	ZINC03232093	1154	0.4917487010804876	NO	-
2211	ZINC03969155	2871	0.49172383690401295	NO	-
2212	ZINC03980035	3072	0.49171073098453477	NO	-
2213	ZINC00625383	52	0.49168567746743636	NO	-
2214	ZINC03862636	2172	0.49156509762380735	NO	-
2215	ZINC01667691	260	0.49154579706017926	NO	-
2216	ZINC02094411	454	0.49147482107598056	NO	-
2217	ZINC03977273	3050	0.4914578025661808	NO	-
2218	ZINC02807207	997	0.4913784279501988	NO	-
2219	ZINC02807208	998	0.4912959928930925	NO	-
2220	ZINC03962115	2834	0.4912938450861964	NO	-
2221	ZINC04267014	3591	0.4912248456459556	NO	-
2222	ZINC03970559	2954	0.4911335353556141	NO	-
2223	ZINC03571069	1352	0.49092770074992287	NO	-
2224	ZINC03995938	3267	0.4909016830782154	NO	-
2225	ZINC04267672	3593	0.49085950275019213	NO	-
2226	ZINC03974575	3017	0.49076636653105893	NO	-
2227	ZINC01774069	301	0.4907103736904899	NO	-
2228	ZINC04627297	3839	0.49068283129518325	NO	-
2229	ZINC02500889	816	0.4906093432357693	NO	-
2230	ZINC02184210	580	0.4905384305027303	NO	-
2231	ZINC03986395	3177	0.4903759143362632	NO	-
2232	ZINC04265494	3588	0.4902851940198626	NO	-
2233	ZINC03974576	3018	0.49015815921506617	NO	-
2234	ZINC03477333	1321	0.49012861539095876	NO	-
2235	ZINC01774071	302	0.49004316650368995	NO	-
2236	ZINC02749708	973	0.49001626786816166	NO	-
2237	ZINC01933168	402	0.49000485491765494	NO	-
2238	ZINC02631295	876	0.4899426556425639	NO	-
2239	ZINC03853908	1892	0.4898683447213055	NO	-
2240	ZINC04084382	3411	0.48983737063012844	NO	-
2241	ZINC03708646	1501	0.48980019972638306	NO	-
2242	ZINC03893715	2644	0.489779334047745	NO	-
2243	ZINC04155323	3501	0.48976868633774373	NO	-
2244	ZINC03868649	2460	0.4896834156352125	NO	-
2245	ZINC00109055	15	0.4896785065487756	NO	-
2246	ZINC03788288	1589	0.4896188793726541	NO	-
2247	ZINC03849504	1860	0.4895708298993725	NO	-
2248	ZINC03856336	1966	0.48954570971976796	NO	-
2249	ZINC03849501	1858	0.4895392093945828	NO	-
2250	ZINC03856337	1967	0.48945902898027105	NO	-
2251	ZINC03349061	1251	0.48933811932584864	NO	-
2252	ZINC03889359	2540	0.48924734712548723	NO	-
2253	ZINC03859347	2032	0.48918673307261573	NO	-
2254	ZINC01696399	278	0.48917782468763416	NO	-
2255	ZINC04357492	3681	0.48907213943763717	NO	-
2256	ZINC02585703	859	0.4890385060586006	NO	-
2257	ZINC03986398	3178	0.48901235040996915	NO	-
2258	ZINC03889238	2535	0.4888587428602943	NO	-
2259	ZINC02158372	569	0.48880839054530023	NO	-
2260	ZINC03349552	1252	0.4887815740234157	NO	-
2261	ZINC03849501	1859	0.48876558973901024	NO	-
2262	ZINC03849504	1861	0.48873835662575377	NO	-
2263	ZINC04223543	3560	0.48873265784304104	NO	-
2264	ZINC03962930	2838	0.4886469667004764	NO	-
2265	ZINC01886854	362	0.4886365749826575	NO	-
2266	ZINC01688480	268	0.4885962944879676	NO	-
2267	ZINC01049863	132	0.48851532225932054	NO	-
2268	ZINC03859347	2033	0.48851439913380285	NO	-
2269	ZINC02511832	827	0.48813499626202417	NO	-
2270	ZINC03862836	2228	0.4880892360060353	NO	-
2271	ZINC03127284	1102	0.4878210990713706	NO	-
2272	ZINC01774073	303	0.48768027185431634	NO	-
2273	ZINC03066769	1088	0.4876598925151787	NO	-
2274	ZINC03853915	1898	0.4875616084640926	NO	-
2275	ZINC01997182	411	0.4875528354486785	NO	-
2276	ZINC03863578	2321	0.4874259879221693	NO	-
2277	ZINC03868594	2456	0.48742325513181606	NO	-
2278	ZINC03926791	2709	0.4874029889561321	NO	-
2279	ZINC04339770	3660	0.4873663790270236	NO	-
2280	ZINC01724392	286	0.48726326533776027	NO	-
2281	ZINC03788288	1590	0.4872498983735166	NO	-
2282	ZINC02103852	462	0.4872349004548911	NO	-
2283	ZINC03868650	2461	0.487203914217492	NO	-
2284	ZINC03889239	2536	0.4871946288597724	NO	-
2285	ZINC04619449	3830	0.48717721920397267	NO	-
2286	ZINC02154505	559	0.48705875119434344	NO	-
2287	ZINC03873218	2474	0.4869513889944391	NO	-
2288	ZINC02103856	463	0.4869167714029995	NO	-
2289	ZINC01774067	300	0.4868896126644284	NO	-
2290	ZINC03418072	1290	0.4868850787190375	NO	-
2291	ZINC01930857	398	0.48687688337446616	NO	-
2292	ZINC04120717	3449	0.48671270409213674	NO	-
2293	ZINC03982936	3154	0.4866926492707084	NO	-
2294	ZINC03873219	2475	0.48663111880645976	NO	-
2295	ZINC02150022	552	0.4865344031309833	NO	-
2296	ZINC03856260	1954	0.4864216071202949	NO	-
2297	ZINC03850711	1873	0.4863313671163037	NO	-
2298	ZINC04339667	3657	0.48632720779855804	NO	-
2299	ZINC01630801	241	0.48630663982232414	NO	-
2300	ZINC03862705	2197	0.48621723573044734	NO	-
2301	ZINC02760522	982	0.4862150419950966	NO	-
2302	ZINC03670734	1482	0.4861736855440294	NO	-
2303	ZINC03783471	1572	0.48600861755975394	NO	-
2304	ZINC03862504	2145	0.48597951160827507	NO	-
2305	ZINC02154501	558	0.48595704427843067	NO	-
2306	ZINC03868595	2457	0.48595622921061343	NO	-
2307	ZINC03987870	3209	0.48594722216919534	NO	-
2308	ZINC03620230	1429	0.48589931520176016	NO	-
2309	ZINC03683922	1492	0.48584304768368664	NO	-
2310	ZINC03854825	1913	0.4857937364982588	NO	-
2311	ZINC03891160	2600	0.4857159008236736	NO	-
2312	ZINC03891161	2601	0.4856991695117422	NO	-
2313	ZINC03987881	3212	0.48564397212115834	NO	-
2314	ZINC02567721	850	0.48563345370940686	NO	-
2315	ZINC04267879	3596	0.4856257321600195	NO	-
2316	ZINC03378275	1268	0.48557855604240446	NO	-
2317	ZINC04066810	3407	0.48547509246433185	NO	-
2318	ZINC03784374	1578	0.48536823769505033	NO	-
2319	ZINC03891740	2623	0.4852631435589873	NO	-
2320	ZINC03987871	3210	0.48525106094986464	NO	-
2321	ZINC02965293	1063	0.4851145116862891	NO	-
2322	ZINC02965295	1064	0.4850581394087322	NO	-
2323	ZINC04062768	3401	0.4849663655459985	NO	-
2324	ZINC03571655	1353	0.4849480439936646	NO	-
2325	ZINC01024526	129	0.4847825033804896	NO	-
2326	ZINC03977026	3036	0.48470364584078135	NO	-
2327	ZINC03913490	2693	0.48465478696995207	NO	-
2328	ZINC03890276	2565	0.48463061667840157	NO	-
2329	ZINC03420614	1292	0.4845927909170392	NO	-
2330	ZINC03795706	1633	0.4845702290848535	NO	-
2331	ZINC03982900	3146	0.48454659866332506	NO	-
2332	ZINC03540841	1342	0.48449483970434915	NO	-
2333	ZINC04303421	3621	0.48447445051423094	NO	-
2334	ZINC03970275	2943	0.484342916911448	NO	-
2335	ZINC03854824	1912	0.48431130865991484	NO	-
2336	ZINC04000912	3286	0.4842193294080345	NO	-
2337	ZINC04455937	3746	0.4840838065575608	NO	-
2338	ZINC03850711	1874	0.48406129852960594	NO	-
2339	ZINC02159989	571	0.48400447617211234	NO	-
2340	ZINC03862806	2214	0.483917157506461	NO	-
2341	ZINC03285400	1176	0.48391481537817377	NO	-
2342	ZINC02927906	1049	0.48389192910698586	NO	-
2343	ZINC04628295	3848	0.4837111800199855	NO	-
2344	ZINC03969981	2928	0.48365999623267114	NO	-
2345	ZINC01905924	384	0.4835783587867483	NO	-
2346	ZINC02032246	447	0.4835609672503779	NO	-
2347	ZINC03706354	1499	0.48343922342023016	NO	-
2348	ZINC02696091	945	0.48336249545158794	NO	-
2349	ZINC03969983	2929	0.48333068342675484	NO	-
2350	ZINC03853914	1897	0.4831353065768195	NO	-
2351	ZINC01905927	385	0.4830890062687908	NO	-
2352	ZINC03849425	1843	0.4829794297781363	NO	-
2353	ZINC02696092	946	0.4829776257575291	NO	-
2354	ZINC02943490	1060	0.4829679330370588	NO	-
2355	ZINC03849426	1845	0.48287508971645815	NO	-
2356	ZINC03890249	2561	0.4827400703252356	NO	-
2357	ZINC03854826	1914	0.48266026221358416	NO	-
2358	ZINC03862484	2142	0.4826432881046263	NO	-
2359	ZINC03849426	1844	0.4824030742969387	NO	-
2360	ZINC03890251	2562	0.48240261192699446	NO	-
2361	ZINC01823524	327	0.4823945092223267	NO	-
2362	ZINC03849425	1842	0.4823266794317315	NO	-
2363	ZINC03958508	2811	0.4821833629165913	NO	-
2364	ZINC01845565	343	0.4821389708915737	NO	-
2365	ZINC03926790	2708	0.48205467713305916	NO	-
2366	ZINC04223539	3559	0.48198547120815305	NO	-
2367	ZINC02122938	520	0.48196862443289334	NO	-
2368	ZINC02912361	1043	0.48188652499558976	NO	-
2369	ZINC03863775	2351	0.48187491135085336	NO	-
2370	ZINC04464943	3758	0.48186165341966913	NO	-
2371	ZINC03890253	2563	0.48181201894650083	NO	-
2372	ZINC01688515	269	0.48178506005814925	NO	-
2373	ZINC03285402	1177	0.48173520419566374	NO	-
2374	ZINC03285403	1178	0.4817008602730703	NO	-
2375	ZINC03583736	1375	0.48161880193807627	NO	-
2376	ZINC03583734	1374	0.48156904029129965	NO	-
2377	ZINC03803704	1672	0.4815530783259095	NO	-
2378	ZINC04494002	3778	0.4815421220909176	NO	-
2379	ZINC03293099	1195	0.4814922162765609	NO	-
2380	ZINC04132792	3479	0.4814635034994816	NO	-
2381	ZINC03293097	1193	0.48145265173587737	NO	-
2382	ZINC02712131	967	0.48120218734237835	NO	-
2383	ZINC03118683	1100	0.481085022549282	NO	-
2384	ZINC03862941	2246	0.48099235364080056	NO	-
2385	ZINC02826999	1001	0.480926297867938	NO	-
2386	ZINC03338889	1233	0.48091178038646737	NO	-
2387	ZINC03863474	2316	0.48090298031450784	NO	-
2388	ZINC04001169	3306	0.4808986481444153	NO	-
2389	ZINC03863237	2310	0.4808126690548398	NO	-
2390	ZINC03628528	1442	0.4807378053100259	NO	-
2391	ZINC03338890	1234	0.48066984820055664	NO	-
2392	ZINC03181552	1117	0.4806582040226236	NO	-
2393	ZINC04627343	3840	0.4805637493666066	NO	-
2394	ZINC01850749	347	0.4804352324168487	NO	-
2395	ZINC03181549	1116	0.48042541337980904	NO	-
2396	ZINC03980420	3093	0.4803743918819972	NO	-
2397	ZINC04003685	3342	0.4803709438561339	NO	-
2398	ZINC01049865	133	0.48035249592925516	NO	-
2399	ZINC02158326	568	0.48026820427352146	NO	-
2400	ZINC03889441	2541	0.4802466594642659	NO	-
2401	ZINC00947946	115	0.48016731810110436	NO	-
2402	ZINC04185151	3519	0.4801598676346306	NO	-
2403	ZINC04455728	3745	0.480130671106125	NO	-
2404	ZINC02133600	547	0.4800205139355318	NO	-
2405	ZINC03856284	1956	0.47995571543620275	NO	-
2406	ZINC02194665	585	0.4797285554715364	NO	-
2407	ZINC04001331	3315	0.479643947952105	NO	-
2408	ZINC00907311	104	0.47958896393082456	NO	-
2409	ZINC04021114	3355	0.4795803514321476	NO	-
2410	ZINC03709616	1509	0.4795500127536634	NO	-
2411	ZINC02199127	591	0.4794789070793925	NO	-
2412	ZINC02005390	415	0.47938602892710785	NO	-
2413	ZINC03788665	1593	0.4793203237218497	NO	-
2414	ZINC04001077	3300	0.4791410221288706	NO	-
2415	ZINC04387304	3705	0.47901870252989626	NO	-
2416	ZINC04086932	3419	0.4790067602376409	NO	-
2417	ZINC02439908	754	0.47894335075050554	NO	-
2418	ZINC04001165	3305	0.4788352680532565	NO	-
2419	ZINC03982878	3140	0.4786538827984377	NO	-
2420	ZINC04123419	3460	0.4786525798210579	NO	-
2421	ZINC03811207	1717	0.47864362523129145	NO	-
2422	ZINC02420813	725	0.4786251845915611	NO	-
2423	ZINC03903468	2666	0.4786239983768763	NO	-
2424	ZINC04236228	3569	0.4785308217632256	NO	-
2425	ZINC03863805	2359	0.478504666626625	NO	-
2426	ZINC03784374	1577	0.4784053552428995	NO	-
2427	ZINC00024422	11	0.47831401232994675	NO	-
2428	ZINC02694478	939	0.478301166531811	NO	-
2429	ZINC04001107	3303	0.47827006379926357	NO	-
2430	ZINC03864021	2396	0.4781665082157691	NO	-
2431	ZINC02140076	550	0.4781623443882521	NO	-
2432	ZINC03709617	1510	0.4781290257109613	NO	-
2433	ZINC03776479	1526	0.47795894567520486	NO	-
2434	ZINC01428513	172	0.4778560699258867	NO	-
2435	ZINC03709606	1506	0.47765837859880217	NO	-
2436	ZINC03050746	1085	0.47765692683160166	NO	-
2437	ZINC03856314	1961	0.47762767040143733	NO	-
2438	ZINC04086977	3421	0.4774448460094163	NO	-
2439	ZINC02628448	873	0.47742946496133215	NO	-
2440	ZINC04056871	3393	0.4774208832078835	NO	-
2441	ZINC04001076	3299	0.47727135950961336	NO	-
2442	ZINC03332935	1223	0.47723942290219806	NO	-
2443	ZINC04001188	3310	0.47696623258873055	NO	-
2444	ZINC03969171	2872	0.47688449665189725	NO	-
2445	ZINC03980830	3121	0.476873284835992	NO	-
2446	ZINC03913399	2692	0.47686535757990134	NO	-
2447	ZINC04005613	3346	0.47668774374977146	NO	-
2448	ZINC01820528	325	0.4766197878521761	NO	-
2449	ZINC01653712	247	0.47659495208799735	NO	-
2450	ZINC04212360	3537	0.476588278034996	NO	-
2451	ZINC03923050	2704	0.47646745023395815	NO	-
2452	ZINC03615400	1410	0.4764598933227819	NO	-
2453	ZINC03796910	1635	0.47643356390553243	NO	-
2454	ZINC03923050	2703	0.47642462181670253	NO	-
2455	ZINC00985325	127	0.4764068809590386	NO	-
2456	ZINC01665957	257	0.4763900788656253	NO	-
2457	ZINC03863178	2298	0.47632886342008524	NO	-
2458	ZINC01677696	265	0.4763196497785238	NO	-
2459	ZINC04333507	3645	0.4761095181583404	NO	-
2460	ZINC03861942	2057	0.4760596674889099	NO	-
2461	ZINC04001438	3330	0.47601654899923274	NO	-
2462	ZINC03983030	3160	0.4760085838048729	NO	-
2463	ZINC02121978	516	0.47597681470493747	NO	-
2464	ZINC03969187	2874	0.4756812074410022	NO	-
2465	ZINC04339762	3659	0.47566769563888656	NO	-
2466	ZINC03111508	1097	0.475630392206042	NO	-
2467	ZINC03817424	1738	0.4755693789085043	NO	-
2468	ZINC03969172	2873	0.47550041281812866	NO	-
2469	ZINC03862696	2194	0.47537238680195465	NO	-
2470	ZINC00985326	128	0.4753274375725522	NO	-
2471	ZINC02438438	751	0.4752318727921794	NO	-
2472	ZINC03803333	1670	0.4750331113891661	NO	-
2473	ZINC03817424	1739	0.47491465533252686	NO	-
2474	ZINC01892432	369	0.47487354467149295	NO	-
2475	ZINC02547076	846	0.4748470871081329	NO	-
2476	ZINC03696980	1495	0.47472847995653505	NO	-
2477	ZINC03864024	2397	0.4745905354281947	NO	-
2478	ZINC02112468	468	0.47446577323939765	NO	-
2479	ZINC03873204	2471	0.4743636889003804	NO	-
2480	ZINC02338295	679	0.47432032802264734	NO	-
2481	ZINC03884282	2521	0.4742046820685847	NO	-
2482	ZINC03777375	1532	0.4741084016087685	NO	-
2483	ZINC02021510	441	0.47407490539135	NO	-
2484	ZINC03355010	1256	0.47387755097541295	NO	-
2485	ZINC02623282	865	0.4738728424605912	NO	-
2486	ZINC04403766	3721	0.4736869710131374	NO	-
2487	ZINC01905921	383	0.47366069152673257	NO	-
2488	ZINC03913182	2691	0.47337116376777383	NO	-
2489	ZINC03988747	3228	0.4732377699905812	NO	-
2490	ZINC01930776	390	0.4731714420028407	NO	-
2491	ZINC03680829	1486	0.4730324853539904	NO	-
2492	ZINC00585611	41	0.47301718654487135	NO	-
2493	ZINC03671260	1483	0.4728725020752341	NO	-
2494	ZINC03355011	1257	0.47285475605289384	NO	-
2495	ZINC03987297	3191	0.47273361415795606	NO	-
2496	ZINC01930791	393	0.4727150026730632	NO	-
2497	ZINC03825521	1785	0.472680360624495	NO	-
2498	ZINC03357668	1259	0.4725752444632645	NO	-
2499	ZINC03863714	2340	0.47255688241942856	NO	-
2500	ZINC03863671	2328	0.4725487732046699	NO	-
2501	ZINC03357670	1260	0.47254270048484553	NO	-
2502	ZINC04253181	3581	0.4724891897653698	NO	-
2503	ZINC03862837	2229	0.4724284271887173	NO	-
2504	ZINC01234002	148	0.47242468470254195	NO	-
2505	ZINC02137797	549	0.4722988974455801	NO	-
2506	ZINC03983438	3161	0.4722084770133556	NO	-
2507	ZINC02420957	726	0.47218348903349955	NO	-
2508	ZINC02198658	589	0.472149431071404	NO	-
2509	ZINC03873554	2486	0.47206185198267714	NO	-
2510	ZINC03859970	2040	0.471877469861688	NO	-
2511	ZINC03863996	2392	0.47171775660678733	NO	-
2512	ZINC03681275	1488	0.47169500909012335	NO	-
2513	ZINC03863280	2311	0.471540168939353	NO	-
2514	ZINC02234677	621	0.4714969487962112	NO	-
2515	ZINC02907802	1040	0.4714964985321689	NO	-
2516	ZINC03912202	2681	0.471352963014187	NO	-
2517	ZINC03862628	2164	0.47133209753793714	NO	-
2518	ZINC03826945	1786	0.47131768665077023	NO	-
2519	ZINC04001170	3307	0.4712034750081564	NO	-
2520	ZINC03648939	1477	0.47117171782611655	NO	-
2521	ZINC02657933	905	0.4710152816050335	NO	-
2522	ZINC04187885	3522	0.47088889936338224	NO	-
2523	ZINC01995347	407	0.4708289176994651	NO	-
2524	ZINC03977230	3047	0.4707149525883934	NO	-
2525	ZINC02119306	505	0.4705497478540476	NO	-
2526	ZINC01831625	330	0.47047003075138727	NO	-
2527	ZINC04331975	3641	0.47046842537649697	NO	-
2528	ZINC01316756	166	0.4704355633619327	NO	-
2529	ZINC00784471	72	0.4704010784887248	NO	-
2530	ZINC03109819	1096	0.47022495789297264	NO	-
2531	ZINC02657934	906	0.4700561224500225	NO	-
2532	ZINC03631323	1448	0.4700524609974772	NO	-
2533	ZINC03987298	3192	0.4700192934619583	NO	-
2534	ZINC03862627	2163	0.4699536885577485	NO	-
2535	ZINC02205350	596	0.469906862974227	NO	-
2536	ZINC00938539	112	0.4698962414934268	NO	-
2537	ZINC03873203	2470	0.469860130673789	NO	-
2538	ZINC00023179	10	0.46982416864020965	NO	-
2539	ZINC03862186	2091	0.46974145677739076	NO	-
2540	ZINC03825391	1783	0.46971431455135615	NO	-
2541	ZINC03862631	2167	0.46955137715496303	NO	-
2542	ZINC03859970	2041	0.4694625830818088	NO	-
2543	ZINC00907313	105	0.4694472133415328	NO	-
2544	ZINC00906833	103	0.4694297093072407	NO	-
2545	ZINC01905947	386	0.46932498682913776	NO	-
2546	ZINC03782826	1564	0.4692440053030711	NO	-
2547	ZINC03856386	1983	0.4692225408396245	NO	-
2548	ZINC03856387	1984	0.46914068073855414	NO	-
2549	ZINC02667919	914	0.4690377681394052	NO	-
2550	ZINC01534059	186	0.468869461873818	NO	-
2551	ZINC00585614	42	0.46883453267357533	NO	-
2552	ZINC03802120	1667	0.46881759467094347	NO	-
2553	ZINC03953083	2782	0.4688109663071251	NO	-
2554	ZINC03862376	2118	0.4687937716748696	NO	-
2555	ZINC03891445	2604	0.4685984287750179	NO	-
2556	ZINC03988914	3230	0.46844482309578866	NO	-
2557	ZINC03889685	2545	0.4684247451041865	NO	-
2558	ZINC04064478	3405	0.4684039673116683	NO	-
2559	ZINC03179577	1113	0.4683751793683211	NO	-
2560	ZINC04135250	3482	0.4683516117836062	NO	-
2561	ZINC03709612	1507	0.4683270815897994	NO	-
2562	ZINC04211259	3534	0.4682063855239947	NO	-
2563	ZINC03634741	1459	0.4681796690844091	NO	-
2564	ZINC04064243	3404	0.46809930772106395	NO	-
2565	ZINC03709613	1508	0.4680615493550167	NO	-
2566	ZINC03862377	2119	0.46802666434806023	NO	-
2567	ZINC02751784	976	0.46796756924039895	NO	-
2568	ZINC04022233	3359	0.4679208051212622	NO	-
2569	ZINC02252958	636	0.46758941181796876	NO	-
2570	ZINC03386155	1270	0.46748385976328966	NO	-
2571	ZINC03856088	1948	0.46736736380411725	NO	-
2572	ZINC03873730	2497	0.46735942744159703	NO	-
2573	ZINC04507575	3783	0.4673338544417562	NO	-
2574	ZINC03987923	3216	0.46732863044541906	NO	-
2575	ZINC01696571	279	0.4672005481695468	NO	-
2576	ZINC04315641	3634	0.4671972981838048	NO	-
2577	ZINC03994986	3260	0.4671946928373256	NO	-
2578	ZINC03683294	1491	0.4671903927874149	NO	-
2579	ZINC02750814	974	0.4671635801842242	NO	-
2580	ZINC01971979	405	0.46715055090096536	NO	-
2581	ZINC02229867	616	0.4671366147798816	NO	-
2582	ZINC03264619	1162	0.46712424179893264	NO	-
2583	ZINC03987924	3217	0.46708012692329676	NO	-
2584	ZINC04619040	3824	0.46701610477353517	NO	-
2585	ZINC03264620	1163	0.466837454863319	NO	-
2586	ZINC03851249	1881	0.46681658870607695	NO	-
2587	ZINC03943347	2758	0.46677829958900463	NO	-
2588	ZINC03863592	2323	0.46673412477199155	NO	-
2589	ZINC03775412	1522	0.4667103725416589	NO	-
2590	ZINC03616279	1411	0.466700301953859	NO	-
2591	ZINC03969540	2891	0.46662654400976716	NO	-
2592	ZINC04455946	3747	0.4666072248871777	NO	-
2593	ZINC01871606	359	0.4665676364105387	NO	-
2594	ZINC03862632	2168	0.46655480700452695	NO	-
2595	ZINC03987926	3218	0.46637515134613183	NO	-
2596	ZINC03681474	1489	0.4662419817063555	NO	-
2597	ZINC03214794	1138	0.46614873840019694	NO	-
2598	ZINC04454708	3744	0.46597111269129154	NO	-
2599	ZINC03793991	1616	0.4659414942137496	NO	-
2600	ZINC03454061	1314	0.4659252581552787	NO	-
2601	ZINC03214795	1139	0.4658395599993202	NO	-
2602	ZINC03873404	2479	0.4658185543004044	NO	-
2603	ZINC03035119	1080	0.4657191663530965	NO	-
2604	ZINC04001389	3321	0.4656756589986419	NO	-
2605	ZINC03969933	2924	0.4656065216968748	NO	-
2606	ZINC03123333	1101	0.4655529019352663	NO	-
2607	ZINC03954467	2783	0.46550547827530814	NO	-
2608	ZINC03861848	2047	0.46542746502091625	NO	-
2609	ZINC03851247	1879	0.46539812743894043	NO	-
2610	ZINC02013843	430	0.46533869510602727	NO	-
2611	ZINC03977319	3053	0.465332062211119	NO	-
2612	ZINC03855250	1916	0.4652831337130212	NO	-
2613	ZINC01699491	280	0.4651472437217958	NO	-
2614	ZINC03861899	2052	0.46511355634106855	NO	-
2615	ZINC04033996	3373	0.4650406542966957	NO	-
2616	ZINC03862940	2245	0.4648405219034677	NO	-
2617	ZINC02100401	458	0.46479042186862823	NO	-
2618	ZINC01540965	196	0.46478629711569097	NO	-
2619	ZINC00598033	48	0.4647272238884993	NO	-
2620	ZINC00950133	121	0.4646943666049305	NO	-
2621	ZINC03979153	3067	0.46466914197989984	NO	-
2622	ZINC03775055	1520	0.46453520723855357	NO	-
2623	ZINC01645934	245	0.4645275167847778	NO	-
2624	ZINC03943347	2759	0.4644075000164014	NO	-
2625	ZINC04086981	3422	0.46434737224055506	NO	-
2626	ZINC03343764	1243	0.46434012438238864	NO	-
2627	ZINC03958553	2818	0.46429290246938654	NO	-
2628	ZINC02157501	563	0.4642332488746018	NO	-
2629	ZINC03855250	1917	0.46421883626063937	NO	-
2630	ZINC03861897	2051	0.4641951488134433	NO	-
2631	ZINC03862202	2093	0.4641916741866699	NO	-
2632	ZINC04594844	3800	0.4641643246574455	NO	-
2633	ZINC03643450	1472	0.46409821075263935	NO	-
2634	ZINC02157499	562	0.4640307159240286	NO	-
2635	ZINC03813954	1722	0.46401014174304606	NO	-
2636	ZINC04033996	3374	0.4639190579041699	NO	-
2637	ZINC03859391	2034	0.4637992922345562	NO	-
2638	ZINC03789363	1600	0.4637492611412762	NO	-
2639	ZINC04594828	3799	0.46374157629869217	NO	-
2640	ZINC01545353	203	0.46362620861108417	NO	-
2641	ZINC02157497	561	0.46362277787539846	NO	-
2642	ZINC03958554	2819	0.4635950108876134	NO	-
2643	ZINC03864353	2411	0.46337378517551514	NO	-
2644	ZINC03982899	3145	0.4632960193618018	NO	-
2645	ZINC03864282	2405	0.4632783349713098	NO	-
2646	ZINC04263700	3586	0.46326526039674637	NO	-
2647	ZINC03848068	1800	0.46322063161977134	NO	-
2648	ZINC03858103	2007	0.4631796433192594	NO	-
2649	ZINC03863691	2333	0.4630880148534321	NO	-
2650	ZINC03784708	1579	0.46303861386232875	NO	-
2651	ZINC02361546	692	0.4627789869118784	NO	-
2652	ZINC03600624	1381	0.4626325384208623	NO	-
2653	ZINC04194562	3532	0.46255694479463105	NO	-
2654	ZINC01541057	197	0.46252719205118176	NO	-
2655	ZINC03861963	2063	0.4625245438673445	NO	-
2656	ZINC03954924	2784	0.462468841322941	NO	-
2657	ZINC03862625	2162	0.4624463553526089	NO	-
2658	ZINC03862624	2161	0.4624423759893581	NO	-
2659	ZINC04171493	3510	0.46235145835831304	NO	-
2660	ZINC00134450	17	0.46216736095716304	NO	-
2661	ZINC03873604	2487	0.4619994708722449	NO	-
2662	ZINC04310116	3627	0.4619963975187547	NO	-
2663	ZINC03848537	1825	0.461770635107729	NO	-
2664	ZINC03848537	1826	0.46157214824622467	NO	-
2665	ZINC04265243	3587	0.46154183305274815	NO	-
2666	ZINC03848066	1798	0.4614983963852861	NO	-
2667	ZINC03928190	2724	0.4614707781133081	NO	-
2668	ZINC04001432	3327	0.4612455714710345	NO	-
2669	ZINC03864354	2412	0.46122131746436495	NO	-
2670	ZINC03961161	2830	0.4611563321338106	NO	-
2671	ZINC04393832	3716	0.46110917836024357	NO	-
2672	ZINC03977034	3037	0.4610025679308322	NO	-
2673	ZINC03892029	2625	0.4609744139941226	NO	-
2674	ZINC04084756	3413	0.4607418913551205	NO	-
2675	ZINC03851249	1880	0.4605635610289851	NO	-
2676	ZINC04436860	3738	0.460556349789535	NO	-
2677	ZINC04016707	3352	0.46053403355242045	NO	-
2678	ZINC03851247	1878	0.46041609232804653	NO	-
2679	ZINC02887852	1023	0.4603779770889095	NO	-
2680	ZINC03863044	2277	0.4603638034232291	NO	-
2681	ZINC00812286	80	0.4603079881131197	NO	-
2682	ZINC03982898	3144	0.4602710842082252	NO	-
2683	ZINC02570744	852	0.4602705088409062	NO	-
2684	ZINC02887855	1024	0.460065285751593	NO	-
2685	ZINC01547615	205	0.4599366271928946	NO	-
2686	ZINC00891646	97	0.45991693359695707	NO	-
2687	ZINC03927792	2723	0.4598957097637305	NO	-
2688	ZINC03849494	1856	0.4597816500128375	NO	-
2689	ZINC03801108	1659	0.45976666588682313	NO	-
2690	ZINC03986497	3179	0.4597584246281694	NO	-
2691	ZINC03849490	1854	0.4596957053591201	NO	-
2692	ZINC03863715	2341	0.4596368122893905	NO	-
2693	ZINC03861896	2050	0.45949485304927645	NO	-
2694	ZINC03862831	2223	0.45921663273532076	NO	-
2695	ZINC01554008	221	0.4591394734006909	NO	-
2696	ZINC04356376	3680	0.45913769373108654	NO	-
2697	ZINC04253181	3582	0.45907800785962977	NO	-
2698	ZINC03785658	1580	0.45905378897168286	NO	-
2699	ZINC03849490	1855	0.459042030491938	NO	-
2700	ZINC03359360	1262	0.45901991274157283	NO	-
2701	ZINC03988541	3223	0.4590143602427613	NO	-
2702	ZINC03862182	2088	0.45899474205620894	NO	-
2703	ZINC02327426	672	0.45897042722519854	NO	-
2704	ZINC03849494	1857	0.45895569004372205	NO	-
2705	ZINC04618533	3822	0.4589147057458386	NO	-
2706	ZINC03926528	2707	0.45878444500871063	NO	-
2707	ZINC03322276	1208	0.45853468556754023	NO	-
2708	ZINC04267561	3592	0.4584326838607952	NO	-
2709	ZINC03858221	2013	0.45815980738196554	NO	-
2710	ZINC03863858	2373	0.4577291420042832	NO	-
2711	ZINC03863857	2372	0.45772513767328143	NO	-
2712	ZINC03905379	2678	0.4575590832141404	NO	-
2713	ZINC03918363	2697	0.4575321720664007	NO	-
2714	ZINC01905917	382	0.4574923599923784	NO	-
2715	ZINC03858358	2019	0.4574875300743075	NO	-
2716	ZINC03848068	1801	0.45723554091482355	NO	-
2717	ZINC02841572	1005	0.45721422161941855	NO	-
2718	ZINC03322273	1207	0.457184992380929	NO	-
2719	ZINC03848305	1814	0.4570515172349468	NO	-
2720	ZINC03848066	1799	0.4570200200644877	NO	-
2721	ZINC02246781	634	0.45688631304923377	NO	-
2722	ZINC03863648	2326	0.45687680508131545	NO	-
2723	ZINC03863214	2305	0.45685028482290363	NO	-
2724	ZINC04001222	3311	0.45669423310728974	NO	-
2725	ZINC02119236	503	0.45656245861258415	NO	-
2726	ZINC03636205	1467	0.4564710163605038	NO	-
2727	ZINC03293098	1194	0.4561505518048612	NO	-
2728	ZINC03293102	1196	0.4561192193992716	NO	-
2729	ZINC03987634	3193	0.4560608868098758	NO	-
2730	ZINC03050749	1086	0.45598838226061933	NO	-
2731	ZINC03215897	1142	0.4559645358877306	NO	-
2732	ZINC04634118	3856	0.45592052109385817	NO	-
2733	ZINC03050751	1087	0.45590093841468576	NO	-
2734	ZINC02116352	482	0.4558144426900662	NO	-
2735	ZINC02119434	507	0.45581179550252593	NO	-
2736	ZINC03927121	2715	0.4556095671299976	NO	-
2737	ZINC03849440	1848	0.4555267544610569	NO	-
2738	ZINC03863046	2279	0.4554355497871751	NO	-
2739	ZINC03863045	2278	0.4554251882217815	NO	-
2740	ZINC01550585	214	0.4554166239010908	NO	-
2741	ZINC04237307	3571	0.4553544417534516	NO	-
2742	ZINC03987968	3219	0.4553269556053248	NO	-
2743	ZINC02814041	999	0.45524361859970497	NO	-
2744	ZINC02459585	794	0.4551707296266472	NO	-
2745	ZINC03889812	2548	0.455141827092125	NO	-
2746	ZINC03863767	2348	0.45497532831350274	NO	-
2747	ZINC03926814	2710	0.4548841892692992	NO	-
2748	ZINC03849440	1849	0.4547283186564564	NO	-
2749	ZINC03849438	1847	0.45470554455711404	NO	-
2750	ZINC03459446	1316	0.45457600147132615	NO	-
2751	ZINC03849438	1846	0.4545756599540522	NO	-
2752	ZINC02231691	617	0.4544450456344885	NO	-
2753	ZINC02231693	618	0.4543874820446197	NO	-
2754	ZINC02388718	704	0.4543500120174806	NO	-
2755	ZINC03863783	2353	0.4542725815516695	NO	-
2756	ZINC03864356	2413	0.45425716565280516	NO	-
2757	ZINC02583978	857	0.4541997435721615	NO	-
2758	ZINC02192292	582	0.45395931467733636	NO	-
2759	ZINC02192293	583	0.45387449893343346	NO	-
2760	ZINC03905036	2673	0.4537576669687576	NO	-
2761	ZINC03566831	1351	0.45370773102324286	NO	-
2762	ZINC03566828	1350	0.4537040129478548	NO	-
2763	ZINC04452656	3741	0.4536937146806023	NO	-
2764	ZINC02119235	502	0.4536921365293207	NO	-
2765	ZINC03459449	1317	0.45366492545171394	NO	-
2766	ZINC04087002	3423	0.45363615626553966	NO	-
2767	ZINC01834686	331	0.45347463392985693	NO	-
2768	ZINC01266148	155	0.45346213396531004	NO	-
2769	ZINC01834687	332	0.4533987798830995	NO	-
2770	ZINC02308477	665	0.45338358650067495	NO	-
2771	ZINC03999814	3280	0.45328911647980813	NO	-
2772	ZINC03853600	1888	0.4530264506692798	NO	-
2773	ZINC04001082	3301	0.45282553695465644	NO	-
2774	ZINC04036535	3376	0.4527359443368914	NO	-
2775	ZINC02367367	695	0.45266403412259365	NO	-
2776	ZINC03862894	2239	0.4524732568102106	NO	-
2777	ZINC03862895	2240	0.4524547735623132	NO	-
2778	ZINC04339711	3658	0.45241935527137456	NO	-
2779	ZINC03616431	1413	0.45230669240342286	NO	-
2780	ZINC03873880	2504	0.45228882916058516	NO	-
2781	ZINC02501156	819	0.4521102982287865	NO	-
2782	ZINC02440620	756	0.45209786036423444	NO	-
2783	ZINC02460370	797	0.45198612137025407	NO	-
2784	ZINC04132254	3476	0.45196283692787936	NO	-
2785	ZINC03868743	2466	0.45178865302539256	NO	-
2786	ZINC03873397	2478	0.45176637771413036	NO	-
2787	ZINC03683252	1490	0.4517154096186915	NO	-
2788	ZINC01909706	387	0.4516787906709894	NO	-
2789	ZINC03862838	2230	0.4516773519119676	NO	-
2790	ZINC04633619	3855	0.45159560016248956	NO	-
2791	ZINC02612896	862	0.4515820079031986	NO	-
2792	ZINC02781084	992	0.45157334210765543	NO	-
2793	ZINC03927129	2718	0.4515652842220446	NO	-
2794	ZINC04001441	3332	0.4513988154636808	NO	-
2795	ZINC03853912	1895	0.4512915782027043	NO	-
2796	ZINC00206224	21	0.45109098593189006	NO	-
2797	ZINC03188352	1120	0.4510212345875557	NO	-
2798	ZINC02686969	934	0.4510150760189582	NO	-
2799	ZINC02686960	933	0.4508162243996431	NO	-
2800	ZINC04170087	3508	0.45079520914321836	NO	-
2801	ZINC01930789	391	0.45074847726160516	NO	-
2802	ZINC02686971	935	0.4507293447520281	NO	-
2803	ZINC01536786	188	0.45072234591887295	NO	-
2804	ZINC02241708	631	0.4507151916317895	NO	-
2805	ZINC03999684	3279	0.45069603335493935	NO	-
2806	ZINC03862185	2090	0.45065736142188656	NO	-
2807	ZINC01537531	191	0.45063446603225515	NO	-
2808	ZINC03074895	1090	0.4504617842032143	NO	-
2809	ZINC04170087	3509	0.4503296949019948	NO	-
2810	ZINC03863160	2293	0.45028916268278985	NO	-
2811	ZINC03862361	2107	0.45027727137070644	NO	-
2812	ZINC02118583	497	0.45025035051802814	NO	-
2813	ZINC03862362	2108	0.4502318216761889	NO	-
2814	ZINC02118581	496	0.45021478239812396	NO	-
2815	ZINC03977619	3059	0.45018631862109687	NO	-
2816	ZINC04347054	3674	0.4501785362611453	NO	-
2817	ZINC03803719	1673	0.45007220375464807	NO	-
2818	ZINC04084402	3412	0.45006113536275266	NO	-
2819	ZINC01594058	233	0.44999849504329176	NO	-
2820	ZINC01726503	287	0.44996980800754965	NO	-
2821	ZINC01106226	135	0.4499241672477169	NO	-
2822	ZINC03805660	1689	0.4498919194305231	NO	-
2823	ZINC01316870	167	0.44986740983918944	NO	-
2824	ZINC03862388	2130	0.4498587797304233	NO	-
2825	ZINC03862389	2131	0.4498535359417237	NO	-
2826	ZINC01316871	168	0.4497566995347151	NO	-
2827	ZINC03862390	2132	0.44975121575591215	NO	-
2828	ZINC04341954	3666	0.4497435944594222	NO	-
2829	ZINC03862387	2129	0.4497282350727946	NO	-
2830	ZINC03600958	1382	0.4495113544237148	NO	-
2831	ZINC01665083	254	0.4494949160575357	NO	-
2832	ZINC03856330	1965	0.4494601751679378	NO	-
2833	ZINC03884554	2526	0.44931335637322395	NO	-
2834	ZINC03853917	1900	0.44930263898242	NO	-
2835	ZINC03354454	1255	0.4492607028576538	NO	-
2836	ZINC01930790	392	0.4490719211674714	NO	-
2837	ZINC03634270	1457	0.44892547917695935	NO	-
2838	ZINC01841829	341	0.44879518115771433	NO	-
2839	ZINC03989613	3234	0.4487054116641963	NO	-
2840	ZINC03848341	1818	0.4485560682902644	NO	-
2841	ZINC02885327	1021	0.44845556530145236	NO	-
2842	ZINC03856017	1942	0.44845320976739506	NO	-
2843	ZINC03994930	3259	0.44838842687123653	NO	-
2844	ZINC03969645	2896	0.4483700968981662	NO	-
2845	ZINC03848341	1819	0.44819850577283094	NO	-
2846	ZINC03853916	1899	0.44802478092108844	NO	-
2847	ZINC03861894	2049	0.44798531766431327	NO	-
2848	ZINC02119128	500	0.4479506853533671	NO	-
2849	ZINC03862183	2089	0.4478990606722039	NO	-
2850	ZINC03178953	1112	0.44786389285067557	NO	-
2851	ZINC04058682	3399	0.44767983592567007	NO	-
2852	ZINC00976160	124	0.44762130372609765	NO	-
2853	ZINC02119129	501	0.44760087935242127	NO	-
2854	ZINC02119126	499	0.44757979859647645	NO	-
2855	ZINC04117111	3443	0.44752379837431916	NO	-
2856	ZINC01683406	266	0.44726637178856027	NO	-
2857	ZINC00754448	64	0.44725130616469677	NO	-
2858	ZINC03854817	1905	0.44724311643174636	NO	-
2859	ZINC03853913	1896	0.4472258621028055	NO	-
2860	ZINC04001047	3294	0.44718702886767575	NO	-
2861	ZINC04001048	3295	0.4471802474781292	NO	-
2862	ZINC03813017	1719	0.4470815205997275	NO	-
2863	ZINC01817505	320	0.44675584386788614	NO	-
2864	ZINC01831120	329	0.4466364325859797	NO	-
2865	ZINC04144545	3492	0.44649727656440874	NO	-
2866	ZINC03783166	1567	0.4464692686976614	NO	-
2867	ZINC04333235	3642	0.4464272115719305	NO	-
2868	ZINC03977620	3060	0.4463806471427421	NO	-
2869	ZINC03868671	2465	0.44637427339157343	NO	-
2870	ZINC02020052	435	0.4462698268759462	NO	-
2871	ZINC03854816	1904	0.4462589332203053	NO	-
2872	ZINC04620334	3835	0.4461979208981734	NO	-
2873	ZINC04148598	3494	0.4461673648368724	NO	-
2874	ZINC04417846	3727	0.44578707705080733	NO	-
2875	ZINC01840887	340	0.4457693875837584	NO	-
2876	ZINC03539868	1334	0.44575139626791255	NO	-
2877	ZINC02459597	795	0.4457009338276423	NO	-
2878	ZINC03863207	2303	0.4456601077890215	NO	-
2879	ZINC03846608	1796	0.4456194127148566	NO	-
2880	ZINC03873657	2490	0.44552109438402465	NO	-
2881	ZINC03892073	2628	0.4454815952165377	NO	-
2882	ZINC02472091	804	0.4454049490609077	NO	-
2883	ZINC02501172	820	0.4452921207630486	NO	-
2884	ZINC04029139	3367	0.4452596675071216	NO	-
2885	ZINC03858191	2009	0.44524076186504813	NO	-
2886	ZINC02275936	651	0.4451997528958842	NO	-
2887	ZINC03898255	2655	0.4448056096203827	NO	-
2888	ZINC03858261	2014	0.44476491291650005	NO	-
2889	ZINC03854734	1903	0.44474288650615657	NO	-
2890	ZINC03982883	3142	0.44467035323458304	NO	-
2891	ZINC03614853	1408	0.4446202286046278	NO	-
2892	ZINC03986723	3182	0.44457781803264057	NO	-
2893	ZINC04057413	3394	0.4444801368169026	NO	-
2894	ZINC02035728	448	0.44431723356112224	NO	-
2895	ZINC02282744	654	0.44429585277203076	NO	-
2896	ZINC03892074	2629	0.4442876994957766	NO	-
2897	ZINC00917615	109	0.44423233253425043	NO	-
2898	ZINC04038808	3378	0.44422604832666185	NO	-
2899	ZINC03892131	2634	0.444118694589512	NO	-
2900	ZINC03848474	1824	0.44406365602381476	NO	-
2901	ZINC02353962	687	0.4437715221844844	NO	-
2902	ZINC04010761	3351	0.4435960923365083	NO	-
2903	ZINC03858189	2008	0.44352652818721117	NO	-
2904	ZINC03863819	2363	0.44351776950552535	NO	-
2905	ZINC03971699	2979	0.443441939308327	NO	-
2906	ZINC03806339	1690	0.4434305309397034	NO	-
2907	ZINC04336345	3650	0.44342586093959385	NO	-
2908	ZINC03977127	3043	0.44339386141559006	NO	-
2909	ZINC03863692	2334	0.4433478998784033	NO	-
2910	ZINC03892132	2635	0.44325968847416325	NO	-
2911	ZINC02119239	504	0.4432341057366541	NO	-
2912	ZINC03977128	3044	0.44314693801659705	NO	-
2913	ZINC02844573	1008	0.4430220794752322	NO	-
2914	ZINC01817503	319	0.44295137998856865	NO	-
2915	ZINC04454514	3743	0.442862051993589	NO	-
2916	ZINC03986725	3183	0.4428604922648895	NO	-
2917	ZINC01817506	321	0.44283948712646093	NO	-
2918	ZINC03818939	1745	0.442763780574658	NO	-
2919	ZINC03848474	1823	0.44274251176598217	NO	-
2920	ZINC02310177	666	0.44271387732791	NO	-
2921	ZINC03863526	2319	0.4425184306381157	NO	-
2922	ZINC03889970	2550	0.4424545343890156	NO	-
2923	ZINC03977130	3045	0.44245309820964374	NO	-
2924	ZINC03818268	1742	0.44243525464706535	NO	-
2925	ZINC01540262	194	0.4422320837588565	NO	-
2926	ZINC02198246	587	0.4419743754317706	NO	-
2927	ZINC03859044	2031	0.4419350504379964	NO	-
2928	ZINC03962082	2832	0.44189700135490745	NO	-
2929	ZINC04174610	3511	0.4417754611991591	NO	-
2930	ZINC01550587	215	0.44167248345849425	NO	-
2931	ZINC03892079	2632	0.44143165671609763	NO	-
2932	ZINC03971700	2980	0.44132289558291876	NO	-
2933	ZINC03854818	1906	0.44126422117091335	NO	-
2934	ZINC02692776	936	0.4412484744699563	NO	-
2935	ZINC03969541	2892	0.44124146840618506	NO	-
2936	ZINC03853909	1893	0.4411864610600326	NO	-
2937	ZINC03854819	1907	0.4411505769881659	NO	-
2938	ZINC04350790	3678	0.441146036061486	NO	-
2939	ZINC03854820	1908	0.44113881166175695	NO	-
2940	ZINC03854822	1910	0.4410624274905035	NO	-
2941	ZINC03890949	2582	0.44103533194893285	NO	-
2942	ZINC03854823	1911	0.4410163626960047	NO	-
2943	ZINC03868656	2463	0.44099658258196567	NO	-
2944	ZINC03854821	1909	0.4409952838264991	NO	-
2945	ZINC03863688	2330	0.4409845103652094	NO	-
2946	ZINC03863753	2346	0.44097953548617896	NO	-
2947	ZINC02501042	818	0.44090531679588507	NO	-
2948	ZINC03863690	2332	0.44088970512992737	NO	-
2949	ZINC01904624	381	0.4408553831212149	NO	-
2950	ZINC03892080	2633	0.44084280492102307	NO	-
2951	ZINC03853910	1894	0.44081163424889197	NO	-
2952	ZINC00727373	61	0.44075329627641524	NO	-
2953	ZINC03868093	2443	0.4407143542837202	NO	-
2954	ZINC03795463	1629	0.4406642955245011	NO	-
2955	ZINC01257071	154	0.4406010791807301	NO	-
2956	ZINC02861641	1013	0.44054668345851583	NO	-
2957	ZINC03868657	2464	0.4405296392233502	NO	-
2958	ZINC01840886	339	0.44035465790775996	NO	-
2959	ZINC03856083	1946	0.4403351363744343	NO	-
2960	ZINC03951676	2771	0.44029191098226644	NO	-
2961	ZINC04123207	3457	0.44027161730256914	NO	-
2962	ZINC03801766	1665	0.4402187050193727	NO	-
2963	ZINC03863689	2331	0.44014346971342977	NO	-
2964	ZINC04120859	3450	0.43993493890959673	NO	-
2965	ZINC03863897	2378	0.4398272730387267	NO	-
2966	ZINC02501036	817	0.4395934031999473	NO	-
2967	ZINC00969238	122	0.43959314654242615	NO	-
2968	ZINC01815636	318	0.43951787874761145	NO	-
2969	ZINC04169079	3507	0.43946200506052924	NO	-
2970	ZINC03862942	2247	0.43917782036267505	NO	-
2971	ZINC01555483	223	0.4391182210548493	NO	-
2972	ZINC01688289	267	0.439115292677667	NO	-
2973	ZINC03466459	1320	0.43884745659067237	NO	-
2974	ZINC01782041	306	0.4388206022478189	NO	-
2975	ZINC00892488	98	0.43878239459208723	NO	-
2976	ZINC04619446	3829	0.4387615066412668	NO	-
2977	ZINC03863879	2376	0.4382812708171217	NO	-
2978	ZINC01895240	371	0.43827094961590446	NO	-
2979	ZINC03597436	1378	0.4379454089901958	NO	-
2980	ZINC01904621	380	0.4378992964091661	NO	-
2981	ZINC01132104	136	0.43782248829688875	NO	-
2982	ZINC03863580	2322	0.4376815021814532	NO	-
2983	ZINC03776481	1527	0.4376635514225711	NO	-
2984	ZINC02667117	913	0.43765406184470146	NO	-
2985	ZINC01852225	351	0.43737943774172433	NO	-
2986	ZINC03863130	2288	0.4372216355107371	NO	-
2987	ZINC03862259	2096	0.43719142829754726	NO	-
2988	ZINC03863693	2335	0.43715830784709137	NO	-
2989	ZINC03966213	2842	0.4370435791495036	NO	-
2990	ZINC04000759	3284	0.4370074143410323	NO	-
2991	ZINC03856170	1950	0.4369634165964407	NO	-
2992	ZINC03862749	2201	0.4369550595659381	NO	-
2993	ZINC03969725	2900	0.4368334623517137	NO	-
2994	ZINC02680219	930	0.43668753456209647	NO	-
2995	ZINC03338865	1232	0.43660722342806146	NO	-
2996	ZINC03338864	1231	0.43657374172166774	NO	-
2997	ZINC03863129	2287	0.4365314836541765	NO	-
2998	ZINC03982888	3143	0.4364155637965258	NO	-
2999	ZINC03950129	2767	0.43624245763464714	NO	-
3000	ZINC03970288	2947	0.4361508157105372	NO	-
3001	ZINC03797656	1637	0.4360514578565167	NO	-
3002	ZINC03863032	2272	0.4360456772110784	NO	-
3003	ZINC03540041	1339	0.43586216396871047	NO	-
3004	ZINC01254912	152	0.43582676177186347	NO	-
3005	ZINC02103847	461	0.4357758126484024	NO	-
3006	ZINC03863033	2273	0.4357330374807799	NO	-
3007	ZINC04267854	3595	0.43571714279652823	NO	-
3008	ZINC03969754	2910	0.4356933492454077	NO	-
3009	ZINC04366921	3688	0.4356882032548271	NO	-
3010	ZINC00460207	34	0.4355674172653461	NO	-
3011	ZINC03862755	2205	0.4355021669594766	NO	-
3012	ZINC00860553	91	0.4354892246862616	NO	-
3013	ZINC03982941	3155	0.4353729575167042	NO	-
3014	ZINC03454224	1315	0.4353194564287479	NO	-
3015	ZINC03855478	1931	0.4352312559832424	NO	-
3016	ZINC03848303	1813	0.4352026018103876	NO	-
3017	ZINC02073306	451	0.43518267507411734	NO	-
3018	ZINC03934498	2730	0.43493736251750653	NO	-
3019	ZINC03972722	3005	0.4349371862099499	NO	-
3020	ZINC03972716	3003	0.4349348117994824	NO	-
3021	ZINC03863036	2274	0.4348503813314622	NO	-
3022	ZINC03855478	1930	0.4346330741454926	NO	-
3023	ZINC04001465	3335	0.43460375912121546	NO	-
3024	ZINC03972716	3002	0.4345807254484854	NO	-
3025	ZINC03972722	3004	0.43453482732497606	NO	-
3026	ZINC04000760	3285	0.4344992079729687	NO	-
3027	ZINC02227184	615	0.43431503576020025	NO	-
3028	ZINC03848301	1812	0.43424047515799347	NO	-
3029	ZINC03742086	1512	0.43401432714098814	NO	-
3030	ZINC04430020	3736	0.43396098486242174	NO	-
3031	ZINC03856328	1963	0.43377959327787624	NO	-
3032	ZINC03970288	2949	0.4335127580337499	NO	-
3033	ZINC01665714	255	0.43337029607823324	NO	-
3034	ZINC03856082	1945	0.43335185208212773	NO	-
3035	ZINC03862175	2087	0.4333290459649741	NO	-
3036	ZINC03962655	2837	0.4332647207673374	NO	-
3037	ZINC03862583	2151	0.4332491970095777	NO	-
3038	ZINC04150374	3497	0.43321552596750984	NO	-
3039	ZINC04333439	3643	0.43315557309712144	NO	-
3040	ZINC03862750	2202	0.4330004858500385	NO	-
3041	ZINC03613668	1405	0.4329452658645471	NO	-
3042	ZINC03264951	1165	0.43287761143891157	NO	-
3043	ZINC03862584	2152	0.4327336751803898	NO	-
3044	ZINC03890718	2576	0.4321919263210995	NO	-
3045	ZINC03864193	2403	0.4321305438490559	NO	-
3046	ZINC03991395	3244	0.4320886612913159	NO	-
3047	ZINC03423467	1294	0.4320722555260537	NO	-
3048	ZINC03423470	1295	0.43205080014163916	NO	-
3049	ZINC03862392	2133	0.4320424810664654	NO	-
3050	ZINC03862748	2200	0.43199713004895113	NO	-
3051	ZINC03862747	2199	0.43194176792561834	NO	-
3052	ZINC03863896	2377	0.43183830588464295	NO	-
3053	ZINC03862794	2209	0.4317565642711727	NO	-
3054	ZINC02705840	953	0.4316671288718381	NO	-
3055	ZINC03864057	2399	0.4314643284536606	NO	-
3056	ZINC00588918	46	0.4314404649192196	NO	-
3057	ZINC01837315	337	0.43141190947620134	NO	-
3058	ZINC03862752	2204	0.43140940449480747	NO	-
3059	ZINC01216516	138	0.43140890081400324	NO	-
3060	ZINC03862751	2203	0.4313932609286391	NO	-
3061	ZINC02087707	452	0.43133271621913627	NO	-
3062	ZINC03862760	2206	0.4313006328160496	NO	-
3063	ZINC03862761	2207	0.43128452418717184	NO	-
3064	ZINC03991396	3245	0.4311506219879676	NO	-
3065	ZINC03862586	2154	0.4311262350921275	NO	-
3066	ZINC03779789	1550	0.430916454778268	NO	-
3067	ZINC04278789	3606	0.43090105071510343	NO	-
3068	ZINC03862585	2153	0.4308445317594491	NO	-
3069	ZINC03970288	2950	0.43070934987738724	NO	-
3070	ZINC02707736	954	0.43068976370989837	NO	-
3071	ZINC04124739	3464	0.4306858566796468	NO	-
3072	ZINC03339479	1238	0.43051812518139654	NO	-
3073	ZINC03339481	1239	0.4304965014141478	NO	-
3074	ZINC04339275	3654	0.4304088072375325	NO	-
3075	ZINC04084320	3410	0.4304039142391084	NO	-
3076	ZINC04135817	3483	0.4303382826167964	NO	-
3077	ZINC03814201	97	0.430248495457156	YES	16
3078	ZINC03904795	2671	0.430077709826198	NO	-
3079	ZINC04150374	3498	0.43005277937346503	NO	-
3080	ZINC03863545	2320	0.43001431705267107	NO	-
3081	ZINC03630770	1447	0.42990230806867286	NO	-
3082	ZINC01691667	275	0.4298812592982696	NO	-
3083	ZINC03849409	1836	0.4297734545667897	NO	-
3084	ZINC01246606	151	0.42973792323231214	NO	-
3085	ZINC03849404	1834	0.4296416480345867	NO	-
3086	ZINC02541639	843	0.4295859058604742	NO	-
3087	ZINC01323516	170	0.429559970670311	NO	-
3088	ZINC03970288	2948	0.4290310730319546	NO	-
3089	ZINC04001393	3322	0.4289172295116661	NO	-
3090	ZINC03820635	1765	0.42884063994708554	NO	-
3091	ZINC02465550	801	0.42870158055297597	NO	-
3092	ZINC04130381	3469	0.4286518795496741	NO	-
3093	ZINC04124543	3463	0.42860591127519915	NO	-
3094	ZINC02246309	633	0.4284951003471597	NO	-
3095	ZINC04135817	3484	0.42846271745641823	NO	-
3096	ZINC00663670	58	0.42838231679964256	NO	-
3097	ZINC02501658	822	0.4282749435871133	NO	-
3098	ZINC03892069	2626	0.428143482809731	NO	-
3099	ZINC04311796	3630	0.4278071107566882	NO	-
3100	ZINC03788672	1594	0.4277146891666546	NO	-
3101	ZINC03841915	1795	0.4277066650382849	NO	-
3102	ZINC03742136	1513	0.42769228494378014	NO	-
3103	ZINC00717105	60	0.42768368752000485	NO	-
3104	ZINC03874691	2510	0.427646110004986	NO	-
3105	ZINC03861952	2060	0.42762723207410697	NO	-
3106	ZINC03892070	2627	0.42723069924462365	NO	-
3107	ZINC01899878	377	0.42715764249902444	NO	-
3108	ZINC03742137	1514	0.4270844384204109	NO	-
3109	ZINC03597454	1380	0.427058092275032	NO	-
3110	ZINC03971223	2972	0.42703815745159784	NO	-
3111	ZINC03616788	1416	0.4268511480890895	NO	-
3112	ZINC03304813	1198	0.42680863167094046	NO	-
3113	ZINC03982929	3153	0.42665136084361843	NO	-
3114	ZINC03304814	1199	0.4265383510148012	NO	-
3115	ZINC03863687	2329	0.426490421476497	NO	-
3116	ZINC00811683	79	0.42637646001764423	NO	-
3117	ZINC03820635	1766	0.42635223005418343	NO	-
3118	ZINC03820635	1767	0.42635223005418343	NO	-
3119	ZINC04230877	3568	0.42628938469170474	NO	-
3120	ZINC04136182	3485	0.42622273591075444	NO	-
3121	ZINC03788680	1597	0.4261378711984457	NO	-
3122	ZINC02087738	453	0.42598164587041704	NO	-
3123	ZINC03873409	2480	0.42592497902470383	NO	-
3124	ZINC03849409	1837	0.4258442622828005	NO	-
3125	ZINC03848299	1811	0.42570682373691177	NO	-
3126	ZINC03848296	1810	0.4256981688653984	NO	-
3127	ZINC03864194	2404	0.425606882540831	NO	-
3128	ZINC04350780	3677	0.425540714000039	NO	-
3129	ZINC02260544	640	0.42552726103339894	NO	-
3130	ZINC03849404	1835	0.42522545625925023	NO	-
3131	ZINC03980152	3091	0.4251156495128113	NO	-
3132	ZINC02884186	1020	0.425067041910441	NO	-
3133	ZINC01853556	353	0.42496650740414205	NO	-
3134	ZINC00706771	59	0.4248107663778641	NO	-
3135	ZINC03799519	1648	0.4247784371044994	NO	-
3136	ZINC03980152	3090	0.4247300742622495	NO	-
3137	ZINC04136182	3486	0.42464361825791463	NO	-
3138	ZINC02631241	875	0.42464027451620506	NO	-
3139	ZINC03229245	1152	0.42444118341016523	NO	-
3140	ZINC03861947	2059	0.42440139414529104	NO	-
3141	ZINC04640061	3858	0.42432513192833954	NO	-
3142	ZINC03863199	2299	0.42424342005928506	NO	-
3143	ZINC00898405	101	0.4240502898382894	NO	-
3144	ZINC03874125	2507	0.42391213316955983	NO	-
3145	ZINC02844384	1007	0.42385575624464317	NO	-
3146	ZINC02356504	689	0.42364046376405123	NO	-
3147	ZINC03873375	2477	0.4233822301208094	NO	-
3148	ZINC04372177	3696	0.4232622573614582	NO	-
3149	ZINC02792973	994	0.4232464597160248	NO	-
3150	ZINC00969904	123	0.4232170835920374	NO	-
3151	ZINC04328109	3640	0.4230567930326909	NO	-
3152	ZINC03799519	1649	0.42302335708215333	NO	-
3153	ZINC03999486	3278	0.4227876981544554	NO	-
3154	ZINC03972053	2992	0.4226460779741695	NO	-
3155	ZINC04346736	3672	0.4224888468421847	NO	-
3156	ZINC03873448	2483	0.4224507837170642	NO	-
3157	ZINC03795472	1630	0.4224507689634145	NO	-
3158	ZINC02465560	802	0.42226301649043746	NO	-
3159	ZINC02255939	639	0.422158854410478	NO	-
3160	ZINC03942562	2755	0.422131906825637	NO	-
3161	ZINC02261878	641	0.4221103365395405	NO	-
3162	ZINC03863848	2365	0.42195558834492713	NO	-
3163	ZINC03862037	2072	0.4218916757235077	NO	-
3164	ZINC01782051	309	0.4218770582262955	NO	-
3165	ZINC03862038	2073	0.4217725937112815	NO	-
3166	ZINC02354485	688	0.4216199436332784	NO	-
3167	ZINC03863200	2300	0.4216016939324356	NO	-
3168	ZINC03305287	1200	0.4215102576975602	NO	-
3169	ZINC03862670	2182	0.4214217094223571	NO	-
3170	ZINC03958541	2817	0.42133177572006775	NO	-
3171	ZINC03305291	1201	0.42114580472574087	NO	-
3172	ZINC03942562	2754	0.42101060150852765	NO	-
3173	ZINC03958537	2815	0.42049247004367174	NO	-
3174	ZINC04628606	3849	0.4204910589622519	NO	-
3175	ZINC02667116	912	0.4203447386883714	NO	-
3176	ZINC04215639	3544	0.42025346308191025	NO	-
3177	ZINC03801920	1666	0.41962521540597586	NO	-
3178	ZINC03956569	2809	0.41940365179294714	NO	-
3179	ZINC03856018	1943	0.4193632754028578	NO	-
3180	ZINC04091491	3425	0.4193018235145837	NO	-
3181	ZINC03548814	1343	0.4191915869673378	NO	-
3182	ZINC03970752	2964	0.41896208197152657	NO	-
3183	ZINC04458886	3749	0.4188838844495703	NO	-
3184	ZINC03970753	2965	0.41886946591618096	NO	-
3185	ZINC01837316	338	0.41878866868983	NO	-
3186	ZINC04043438	3386	0.4182325939557209	NO	-
3187	ZINC03838606	1793	0.4182216964366592	NO	-
3188	ZINC01736341	290	0.41816735536848865	NO	-
3189	ZINC00803886	73	0.4180248152490013	NO	-
3190	ZINC00062421	12	0.41801911772629247	NO	-
3191	ZINC03862669	2181	0.41786386310799223	NO	-
3192	ZINC03186442	1119	0.41782350402064267	NO	-
3193	ZINC03958534	2813	0.41779954230307786	NO	-
3194	ZINC03958538	2816	0.41779519774541046	NO	-
3195	ZINC03799516	1645	0.41777607049313586	NO	-
3196	ZINC03958536	2814	0.417735527084343	NO	-
3197	ZINC03969097	2868	0.41757214410989024	NO	-
3198	ZINC01717164	2	0.41737554996151643	YES	1
3199	ZINC03912200	2680	0.4173068300732251	NO	-
3200	ZINC03990303	3240	0.41715344946498595	NO	-
3201	ZINC03632894	1453	0.41708174759262484	NO	-
3202	ZINC03969315	2883	0.41689225213800646	NO	-
3203	ZINC02905151	1036	0.4168565845767626	NO	-
3204	ZINC03864056	2398	0.4168328255496013	NO	-
3205	ZINC02468147	803	0.41673980099065083	NO	-
3206	ZINC02023758	445	0.41673849099255084	NO	-
3207	ZINC03999464	3277	0.41666577370045427	NO	-
3208	ZINC03204433	1128	0.4166507973000549	NO	-
3209	ZINC03849533	1866	0.4166104880838466	NO	-
3210	ZINC03849537	1868	0.4165260274189649	NO	-
3211	ZINC03979653	3070	0.41644292157567353	NO	-
3212	ZINC03937541	2737	0.4163304361389567	NO	-
3213	ZINC04000030	3281	0.4162180787277531	NO	-
3214	ZINC03873454	2484	0.41614521727473675	NO	-
3215	ZINC04429880	3734	0.4161114824423779	NO	-
3216	ZINC03816814	1725	0.41600771966682265	NO	-
3217	ZINC00754597	66	0.41591114440373195	NO	-
3218	ZINC03979653	3069	0.41580451701097887	NO	-
3219	ZINC00917119	108	0.4157729959786451	NO	-
3220	ZINC03973559	3009	0.41560894014922295	NO	-
3221	ZINC00663270	55	0.4153553238194424	NO	-
3222	ZINC03538924	1333	0.41532134124496456	NO	-
3223	ZINC01876143	361	0.4150618350978552	NO	-
3224	ZINC03799516	1644	0.41503486325437977	NO	-
3225	ZINC00663541	56	0.41498031044731337	NO	-
3226	ZINC03972053	2991	0.41484357465351007	NO	-
3227	ZINC03863741	2343	0.41482299266703765	NO	-
3228	ZINC04114730	3434	0.41465363864369165	NO	-
3229	ZINC03820407	1763	0.4143249463329931	NO	-
3230	ZINC03602619	1387	0.4142945029167599	NO	-
3231	ZINC04325985	3639	0.4140425574625464	NO	-
3232	ZINC00663669	57	0.4138621036312307	NO	-
3233	ZINC01811762	314	0.41356119059408086	NO	-
3234	ZINC04488586	3776	0.41342435977936254	NO	-
3235	ZINC03969829	2919	0.4133649773260094	NO	-
3236	ZINC03200317	1125	0.41326868082380264	NO	-
3237	ZINC01814966	317	0.41322891150367824	NO	-
3238	ZINC03849533	1867	0.4130091654638075	NO	-
3239	ZINC03820407	1761	0.41294167940205445	NO	-
3240	ZINC04155586	3502	0.412884734654752	NO	-
3241	ZINC01736354	291	0.4126900284304417	NO	-
3242	ZINC03414711	1282	0.41251413973514506	NO	-
3243	ZINC02449710	760	0.4123378901435687	NO	-
3244	ZINC03891704	2619	0.4123378654180599	NO	-
3245	ZINC03491578	1322	0.4121531841163676	NO	-
3246	ZINC03891708	2621	0.4120626478612274	NO	-
3247	ZINC03827174	1787	0.41205679817574464	NO	-
3248	ZINC03322285	1209	0.4119429579931263	NO	-
3249	ZINC03419702	1291	0.41181905800908364	NO	-
3250	ZINC03927123	2716	0.41175542761779726	NO	-
3251	ZINC04114730	3433	0.41167117693103383	NO	-
3252	ZINC03891710	2622	0.4114757302670455	NO	-
3253	ZINC03849537	1869	0.4114202304384006	NO	-
3254	ZINC03820407	1764	0.41136001296510977	NO	-
3255	ZINC03849466	1852	0.41069029416682146	NO	-
3256	ZINC04021844	3357	0.4106327225028155	NO	-
3257	ZINC03623611	1440	0.4105436463965895	NO	-
3258	ZINC01542357	198	0.4104820597862837	NO	-
3259	ZINC04124482	3462	0.4101290604012229	NO	-
3260	ZINC03863842	2364	0.4100221643616264	NO	-
3261	ZINC04368636	3695	0.40961554482212625	NO	-
3262	ZINC04114696	3431	0.4095521618352377	NO	-
3263	ZINC04114696	3430	0.40937342578771874	NO	-
3264	ZINC03951681	2773	0.4093698055073893	NO	-
3265	ZINC04457570	3748	0.4093110109454642	NO	-
3266	ZINC04368636	3694	0.4092700706650801	NO	-
3267	ZINC03820407	1762	0.4092470071553587	NO	-
3268	ZINC03849464	1850	0.40923911649509115	NO	-
3269	ZINC04122271	3455	0.4091880017226795	NO	-
3270	ZINC03927119	2714	0.40890536447464765	NO	-
3271	ZINC03858556	2021	0.40841695582898224	NO	-
3272	ZINC01286879	157	0.40827156447681207	NO	-
3273	ZINC03328328	1215	0.40798584569433655	NO	-
3274	ZINC04299940	3607	0.40791178398285555	NO	-
3275	ZINC03803379	1671	0.4079087186276956	NO	-
3276	ZINC02298857	660	0.40774160563994	NO	-
3277	ZINC03328326	1214	0.407701907452172	NO	-
3278	ZINC02660950	909	0.4071305669548167	NO	-
3279	ZINC03855037	1915	0.4070082444563268	NO	-
3280	ZINC03889616	2542	0.40668570304291346	NO	-
3281	ZINC04114696	3432	0.40649608503762275	NO	-
3282	ZINC03856207	1953	0.4062061990199188	NO	-
3283	ZINC03858555	2020	0.4059659030751174	NO	-
3284	ZINC03616377	1412	0.4056275881459212	NO	-
3285	ZINC03849466	1853	0.40560464692891773	NO	-
3286	ZINC03863708	2338	0.40544306751333825	NO	-
3287	ZINC03849464	1851	0.40534545032797653	NO	-
3288	ZINC03863851	2367	0.40468847661150437	NO	-
3289	ZINC03616537	1415	0.4046785821412268	NO	-
3290	ZINC02119311	506	0.4044863254730843	NO	-
3291	ZINC04052828	3391	0.4040731558710465	NO	-
3292	ZINC04401031	3720	0.4038384629655401	NO	-
3293	ZINC03971219	2971	0.4036813017793053	NO	-
3294	ZINC03818809	1744	0.4031135483296449	NO	-
3295	ZINC03863764	2347	0.40296340871336095	NO	-
3296	ZINC01995888	408	0.4028455152332556	NO	-
3297	ZINC01530748	180	0.40264956934248963	NO	-
3298	ZINC03855391	1926	0.40257641630317903	NO	-
3299	ZINC03862075	2077	0.4025138786317753	NO	-
3300	ZINC03601037	1383	0.4022426571168887	NO	-
3301	ZINC01818341	323	0.4020042911166232	NO	-
3302	ZINC03609611	1399	0.40185572962565974	NO	-
3303	ZINC03029200	1079	0.40166868325743266	NO	-
3304	ZINC03969002	2857	0.4016382499051624	NO	-
3305	ZINC01818342	324	0.40161683997854886	NO	-
3306	ZINC02888955	1026	0.40159529738218747	NO	-
3307	ZINC03969003	2858	0.40154340160719776	NO	-
3308	ZINC03891706	2620	0.40145374243768644	NO	-
3309	ZINC04085118	3414	0.4013319667837754	NO	-
3310	ZINC04340923	3664	0.4013041646683791	NO	-
3311	ZINC04085281	3415	0.4012092223020139	NO	-
3312	ZINC02007767	423	0.40105392638806425	NO	-
3313	ZINC03982913	3151	0.40094630693543687	NO	-
3314	ZINC03986743	3185	0.4007472304330323	NO	-
3315	ZINC02888995	1028	0.4006955488375538	NO	-
3316	ZINC02128070	537	0.4006746321558199	NO	-
3317	ZINC03540057	1341	0.400306061960919	NO	-
3318	ZINC03813956	1723	0.39977108251297433	NO	-
3319	ZINC03848085	1803	0.3995110660502457	NO	-
3320	ZINC01622049	237	0.39937012021997137	NO	-
3321	ZINC04000980	3288	0.39934992415304277	NO	-
3322	ZINC03607127	1393	0.3993009388592744	NO	-
3323	ZINC03437296	1298	0.39928399268261766	NO	-
3324	ZINC03921462	2702	0.39923942754117464	NO	-
3325	ZINC04266092	3590	0.3991704323815218	NO	-
3326	ZINC04461467	3753	0.3988913386014394	NO	-
3327	ZINC03988008	3220	0.398891338601439	NO	-
3328	ZINC04633611	3854	0.3988042405304978	NO	-
3329	ZINC02371900	696	0.3986979135465351	NO	-
3330	ZINC03855391	1927	0.39869310033205974	NO	-
3331	ZINC03874124	2506	0.39844385143243755	NO	-
3332	ZINC03889721	2546	0.3984360601262972	NO	-
3333	ZINC02830731	1002	0.39824202037891926	NO	-
3334	ZINC03848085	1802	0.398158293530351	NO	-
3335	ZINC03171452	1107	0.39790688834936466	NO	-
3336	ZINC03171455	1108	0.39788880895934137	NO	-
3337	ZINC03970159	2940	0.3973312668064769	NO	-
3338	ZINC04269729	3599	0.39688931313991915	NO	-
3339	ZINC02888967	1027	0.3966826462570112	NO	-
3340	ZINC02459556	792	0.3965305245678426	NO	-
3341	ZINC03857085	2001	0.3964876800676647	NO	-
3342	ZINC02421154	727	0.3963195021538305	NO	-
3343	ZINC03848614	1829	0.39623013507151916	NO	-
3344	ZINC02405635	714	0.3961547088237206	NO	-
3345	ZINC02964653	1062	0.3961233260026934	NO	-
3346	ZINC03901576	2663	0.3959886542414694	NO	-
3347	ZINC03041132	1083	0.39596606020698305	NO	-
3348	ZINC03848614	1830	0.3959000995166713	NO	-
3349	ZINC03977118	3042	0.39582734356513144	NO	-
3350	ZINC02212454	603	0.3958009172077458	NO	-
3351	ZINC02212453	602	0.39572772705203907	NO	-
3352	ZINC03779242	1548	0.39570944201861663	NO	-
3353	ZINC02751545	975	0.39559760678651873	NO	-
3354	ZINC03975586	3030	0.39548030181371036	NO	-
3355	ZINC03984506	3169	0.39517351198824024	NO	-
3356	ZINC04468588	3771	0.39517351198824024	NO	-
3357	ZINC04419182	3728	0.3950737669693973	NO	-
3358	ZINC03857085	2002	0.394826717293398	NO	-
3359	ZINC00917082	106	0.39471103864649365	NO	-
3360	ZINC03997212	3269	0.39470619832881343	NO	-
3361	ZINC02580936	853	0.3946823747033027	NO	-
3362	ZINC00891624	95	0.3943058105067571	NO	-
3363	ZINC04188485	3524	0.394044705659532	NO	-
3364	ZINC04188486	3525	0.3940166639614212	NO	-
3365	ZINC03337536	1225	0.393965523759606	NO	-
3366	ZINC04129601	3468	0.39381955945742664	NO	-
3367	ZINC02476152	806	0.3937500331502959	NO	-
3368	ZINC00900580	102	0.39363229660002336	NO	-
3369	ZINC01760213	295	0.39338601688390273	NO	-
3370	ZINC01773531	299	0.39331600159254726	NO	-
3371	ZINC04003559	3341	0.39330001520530106	NO	-
3372	ZINC01672759	262	0.3932714993393959	NO	-
3373	ZINC03817244	1731	0.3924049213806863	NO	-
3374	ZINC02431987	742	0.39196291761920965	NO	-
3375	ZINC04305641	3626	0.39189769628335963	NO	-
3376	ZINC03197110	1124	0.3918790229251613	NO	-
3377	ZINC03357659	1258	0.3918785249337554	NO	-
3378	ZINC03937003	2735	0.3913528420592694	NO	-
3379	ZINC00876580	94	0.391295272152651	NO	-
3380	ZINC03890197	2556	0.3910226780310792	NO	-
3381	ZINC03981974	3129	0.39091674235610085	NO	-
3382	ZINC04333961	3648	0.39063828485096347	NO	-
3383	ZINC02203656	595	0.39050727676689295	NO	-
3384	ZINC04620380	3836	0.39046807396188066	NO	-
3385	ZINC02098476	456	0.39034836709228354	NO	-
3386	ZINC04121036	3451	0.39021829719864004	NO	-
3387	ZINC02549719	848	0.389901130597952	NO	-
3388	ZINC02459568	793	0.3898854815315916	NO	-
3389	ZINC02337660	678	0.38961596315708197	NO	-
3390	ZINC03969559	2893	0.38925561472088716	NO	-
3391	ZINC03616509	1414	0.3892079863879606	NO	-
3392	ZINC01653907	248	0.38879219361742956	NO	-
3393	ZINC03785663	1581	0.38770887274758103	NO	-
3394	ZINC03986741	3184	0.3876138765832703	NO	-
3395	ZINC03798703	1640	0.3873077240787873	NO	-
3396	ZINC04268223	3598	0.3871718654492118	NO	-
3397	ZINC02768600	990	0.38636747907596247	NO	-
3398	ZINC03798703	1639	0.3863669012042857	NO	-
3399	ZINC04217400	3553	0.3862808933074532	NO	-
3400	ZINC02237246	624	0.3860510215313967	NO	-
3401	ZINC03942645	2757	0.3859321221895941	NO	-
3402	ZINC02207259	597	0.38592207351882996	NO	-
3403	ZINC03873618	2488	0.3858176993687478	NO	-
3404	ZINC03856523	1997	0.38545245964417946	NO	-
3405	ZINC03971205	2969	0.38531009176725667	NO	-
3406	ZINC03817244	1732	0.38524497533054375	NO	-
3407	ZINC03817244	1733	0.3852169206064254	NO	-
3408	ZINC03353093	1254	0.385213869354422	NO	-
3409	ZINC03854571	1902	0.38512993853476224	NO	-
3410	ZINC03237472	1155	0.38506874584206296	NO	-
3411	ZINC03854570	1901	0.38472035933574905	NO	-
3412	ZINC03002661	1074	0.38439683316590195	NO	-
3413	ZINC03889637	2543	0.3840964301635454	NO	-
3414	ZINC02768199	989	0.38389626131925836	NO	-
3415	ZINC03708592	1500	0.3832726285894851	NO	-
3416	ZINC04150645	3499	0.3828750516102135	NO	-
3417	ZINC03412927	1278	0.38251537311095607	NO	-
3418	ZINC04118098	3445	0.381904311693496	NO	-
3419	ZINC04001423	3324	0.3813857152615605	NO	-
3420	ZINC03859841	2039	0.3806917163702464	NO	-
3421	ZINC03971215	2970	0.3801445839232853	NO	-
3422	ZINC02386071	702	0.3797289951351795	NO	-
3423	ZINC01238143	149	0.37946017127666865	NO	-
3424	ZINC03892078	2631	0.37945681084345145	NO	-
3425	ZINC03892077	2630	0.3794292962684713	NO	-
3426	ZINC03990022	3238	0.37938026209190623	NO	-
3427	ZINC00813013	81	0.37841423700580623	NO	-
3428	ZINC02859934	1011	0.37703841448837405	NO	-
3429	ZINC03277457	1171	0.37698399328030213	NO	-
3430	ZINC03900058	2656	0.3768723764774136	NO	-
3431	ZINC04165924	3505	0.37633081852513256	NO	-
3432	ZINC03814208	4	0.3756731887155342	YES	1
3433	ZINC03942644	2756	0.3753518486331798	NO	-
3434	ZINC03952911	2781	0.37522370621387224	NO	-
3435	ZINC04046445	3387	0.3751740162261927	NO	-
3436	ZINC03629909	1446	0.37454833299877394	NO	-
3437	ZINC03814209	3	0.37436952324996015	YES	1
3438	ZINC02400974	711	0.3737998519663177	NO	-
3439	ZINC04005554	3345	0.3737753459435543	NO	-
3440	ZINC04001287	3312	0.3735116923180477	NO	-
3441	ZINC04123393	3458	0.3732470031637724	NO	-
3442	ZINC00917100	107	0.37288807649171135	NO	-
3443	ZINC03863209	2304	0.37220641684861966	NO	-
3444	ZINC02214699	607	0.37210746318593363	NO	-
3445	ZINC03858278	2018	0.37115105904558093	NO	-
3446	ZINC03936915	2733	0.3711143117424573	NO	-
3447	ZINC03858277	2017	0.3708904471660761	NO	-
3448	ZINC03291320	1186	0.3702162724207804	NO	-
3449	ZINC03982912	3150	0.3700717371700748	NO	-
3450	ZINC03856136	1949	0.3699976562164766	NO	-
3451	ZINC00022154	7	0.36942844381210077	NO	-
3452	ZINC03982911	3149	0.36936299737586004	NO	-
3453	ZINC03291326	1187	0.36882105209068783	NO	-
3454	ZINC03291328	1188	0.3687936764545898	NO	-
3455	ZINC04367486	3689	0.36837509470324187	NO	-
3456	ZINC01238143	150	0.368182281010943	NO	-
3457	ZINC03863877	2375	0.36794935522709843	NO	-
3458	ZINC03977392	3055	0.36683004175897205	NO	-
3459	ZINC03864066	2400	0.3668237574737026	NO	-
3460	ZINC03969688	2898	0.3665606818296153	NO	-
3461	ZINC02151693	554	0.366061788074026	NO	-
3462	ZINC01782071	310	0.36603374868049954	NO	-
3463	ZINC03987768	3200	0.3658907484267962	NO	-
3464	ZINC02426379	731	0.3656957737134933	NO	-
3465	ZINC00422081	33	0.3656217549001704	NO	-
3466	ZINC03987824	3206	0.3652737988774111	NO	-
3467	ZINC03863216	2306	0.3652314882630233	NO	-
3468	ZINC03986859	3189	0.3650546224076886	NO	-
3469	ZINC02328305	673	0.36500554738260377	NO	-
3470	ZINC02339323	681	0.36500458142806197	NO	-
3471	ZINC02241740	632	0.3646546175358377	NO	-
3472	ZINC03901563	2662	0.36409707066391594	NO	-
3473	ZINC02151694	555	0.3631334082972247	NO	-
3474	ZINC03971225	2973	0.3627983563506525	NO	-
3475	ZINC03890293	2567	0.36269231705797184	NO	-
3476	ZINC02386633	703	0.36245952523246994	NO	-
3477	ZINC01546404	204	0.3621624465779074	NO	-
3478	ZINC02438715	752	0.362092824091726	NO	-
3479	ZINC03890292	2566	0.36208007414110993	NO	-
3480	ZINC03890188	2555	0.36197579546603764	NO	-
3481	ZINC02202197	592	0.36195273989690524	NO	-
3482	ZINC02431725	741	0.36169083757001597	NO	-
3483	ZINC03775019	1519	0.3616607336280824	NO	-
3484	ZINC03977085	3039	0.3615322572902788	NO	-
3485	ZINC03814207	5	0.3614964018033235	YES	1
3486	ZINC02157637	565	0.3611781069731592	NO	-
3487	ZINC02194924	586	0.36114908855771616	NO	-
3488	ZINC03986795	3188	0.3609772893200969	NO	-
3489	ZINC01852336	352	0.3609349380053562	NO	-
3490	ZINC03863633	2325	0.3608607356478765	NO	-
3491	ZINC02239868	629	0.3606875798588296	NO	-
3492	ZINC01700406	281	0.36044756083970325	NO	-
3493	ZINC04464971	3760	0.36037069242970393	NO	-
3494	ZINC02819230	1000	0.359990191017903	NO	-
3495	ZINC01895243	372	0.3598393061066387	NO	-
3496	ZINC03982962	3158	0.35962407799818885	NO	-
3497	ZINC04460995	3752	0.3596077696008674	NO	-
3498	ZINC03977596	3058	0.3596077696008671	NO	-
3499	ZINC03976985	3035	0.3594283457442607	NO	-
3500	ZINC03814205	6	0.35873868321329877	YES	1
3501	ZINC03974681	3019	0.3586838207941175	NO	-
3502	ZINC02021307	437	0.3583436541350558	NO	-
3503	ZINC03890183	2554	0.35804696049612256	NO	-
3504	ZINC03709509	1503	0.3578925715623281	NO	-
3505	ZINC00821037	84	0.35788855067609776	NO	-
3506	ZINC03104899	1093	0.3578667127524995	NO	-
3507	ZINC02231796	619	0.3577384884743794	NO	-
3508	ZINC02348292	685	0.3575491765162298	NO	-
3509	ZINC03977595	3057	0.3575205162261979	NO	-
3510	ZINC03987872	3211	0.35747934278808197	NO	-
3511	ZINC04453666	3742	0.35743704211319083	NO	-
3512	ZINC01999727	413	0.3569375660196671	NO	-
3513	ZINC02128426	538	0.35683403267704555	NO	-
3514	ZINC03963347	2839	0.35621010566004324	NO	-
3515	ZINC03984691	3171	0.356066395022331	NO	-
3516	ZINC03165373	1104	0.3559002408996864	NO	-
3517	ZINC03890323	2568	0.3554935265716349	NO	-
3518	ZINC03979152	3066	0.3550604789028916	NO	-
3519	ZINC04632031	3852	0.355056843805418	NO	-
3520	ZINC02431049	739	0.35461398701655256	NO	-
3521	ZINC02130784	541	0.3541159454702577	NO	-
3522	ZINC04488483	3775	0.3539161702068316	NO	-
3523	ZINC04114774	3439	0.35390908924145287	NO	-
3524	ZINC03290651	1184	0.3538929973751681	NO	-
3525	ZINC01995912	409	0.3533062845849437	NO	-
3526	ZINC04301423	3610	0.3523895370949406	NO	-
3527	ZINC04114774	3440	0.35159887564420944	NO	-
3528	ZINC04564889	3789	0.35153675358443126	NO	-
3529	ZINC03823049	1772	0.35112407901965226	NO	-
3530	ZINC01896218	373	0.3505486682138932	NO	-
3531	ZINC04131051	3472	0.35022014490540376	NO	-
3532	ZINC03890229	2560	0.3501335374454696	NO	-
3533	ZINC04594854	3801	0.3500807108563976	NO	-
3534	ZINC04423254	3731	0.34993879260601307	NO	-
3535	ZINC03780853	1555	0.3492920526230063	NO	-
3536	ZINC04594826	3798	0.34925122514447454	NO	-
3537	ZINC03995191	3265	0.3486005406832954	NO	-
3538	ZINC03890228	2559	0.34841702426769927	NO	-
3539	ZINC03208667	1133	0.3479044264491338	NO	-
3540	ZINC01549708	208	0.3478764618145033	NO	-
3541	ZINC00869985	93	0.3477195076187342	NO	-
3542	ZINC01301153	164	0.347664409652077	NO	-
3543	ZINC03977279	3051	0.34751944441647475	NO	-
3544	ZINC02203453	593	0.34728620921170755	NO	-
3545	ZINC01530756	11	0.3472292731465189	YES	1
3546	ZINC03977280	3052	0.3467278099316374	NO	-
3547	ZINC03977727	3065	0.3465971393447245	NO	-
3548	ZINC02203455	594	0.34657321211202974	NO	-
3549	ZINC03200340	1126	0.3464447218740093	NO	-
3550	ZINC03862036	2071	0.3459970238595391	NO	-
3551	ZINC00144359	18	0.34562845623055055	NO	-
3552	ZINC04345529	3667	0.3445318008531393	NO	-
3553	ZINC04034427	3375	0.3444839920286828	NO	-
3554	ZINC01892429	368	0.34429841607107914	NO	-
3555	ZINC04355103	3679	0.3438574007174574	NO	-
3556	ZINC04192362	3528	0.343653329407948	NO	-
3557	ZINC04594869	3804	0.3435604445527909	NO	-
3558	ZINC03181489	1115	0.3434868007556174	NO	-
3559	ZINC03863023	2265	0.34337764818243793	NO	-
3560	ZINC02280125	652	0.3431121898645013	NO	-
3561	ZINC04605373	3812	0.3427632300065633	NO	-
3562	ZINC04605537	3814	0.3427129132421565	NO	-
3563	ZINC02281108	653	0.34271162142888983	NO	-
3564	ZINC00001341	1	0.34256997969284786	YES	1
3565	ZINC03778974	1545	0.3423545105219181	NO	-
3566	ZINC04339515	3655	0.342329329704805	NO	-
3567	ZINC03814210	12	0.34215143260303776	YES	1
3568	ZINC01592424	17	0.3419761746313337	YES	2
3569	ZINC00275611	28	0.3419386373719671	NO	-
3570	ZINC03982928	3152	0.34156841808110344	NO	-
3571	ZINC02941748	1059	0.34155398347186694	NO	-
3572	ZINC03821726	1768	0.34064929808188266	NO	-
3573	ZINC00941923	114	0.3405770855194157	NO	-
3574	ZINC01768313	296	0.3405626594118831	NO	-
3575	ZINC02239503	628	0.34035650982276905	NO	-
3576	ZINC02572146	16	0.3401970496076519	YES	2
3577	ZINC03777431	1533	0.34005125084722354	NO	-
3578	ZINC03986781	3186	0.3399659887964489	NO	-
3579	ZINC01836715	336	0.33992072755736524	NO	-
3580	ZINC03994987	3261	0.3395633780003353	NO	-
3581	ZINC03986782	3187	0.33930103303196546	NO	-
3582	ZINC03997311	3271	0.33929854719749164	NO	-
3583	ZINC03980712	3102	0.33929033209360043	NO	-
3584	ZINC01836714	335	0.33926397054097085	NO	-
3585	ZINC03980709	3099	0.3392580399974031	NO	-
3586	ZINC04594856	3802	0.3389783853894746	NO	-
3587	ZINC04321471	3636	0.3388690576146857	NO	-
3588	ZINC00839007	87	0.33872433928844514	NO	-
3589	ZINC04464736	3755	0.33872222624322357	NO	-
3590	ZINC03814211	13	0.3387050165406712	YES	1
3591	ZINC03858194	2011	0.33855967688113325	NO	-
3592	ZINC04215322	3543	0.33846638957899855	NO	-
3593	ZINC02635079	888	0.33840968950399675	NO	-
3594	ZINC02635078	887	0.33840174281392815	NO	-
3595	ZINC04594862	3803	0.33826809382500067	NO	-
3596	ZINC02156329	9	0.33819012556341493	YES	1
3597	ZINC01536936	190	0.33751527526725417	NO	-
3598	ZINC03858195	2012	0.3373692494114376	NO	-
3599	ZINC00840820	88	0.3371665519577745	NO	-
3600	ZINC02503080	824	0.33692212041927555	NO	-
3601	ZINC03652912	1479	0.33687995307684615	NO	-
3602	ZINC04085592	3416	0.3368190746363485	NO	-
3603	ZINC01771010	298	0.3365881937240251	NO	-
3604	ZINC03856087	1947	0.3363494332509756	NO	-
3605	ZINC03862098	2082	0.33627709574269626	NO	-
3606	ZINC02122072	517	0.3356596992620297	NO	-
3607	ZINC01544741	201	0.33559883675327534	NO	-
3608	ZINC03814213	10	0.3354533540129151	YES	1
3609	ZINC03977571	3056	0.33542433430629204	NO	-
3610	ZINC04341575	3665	0.33501292181034564	NO	-
3611	ZINC02556388	849	0.3348990590929799	NO	-
3612	ZINC03980711	3101	0.3347395263246185	NO	-
3613	ZINC01565842	226	0.3347298209153382	NO	-
3614	ZINC03856016	1941	0.3347035387616438	NO	-
3615	ZINC04194044	3531	0.3346228963802087	NO	-
3616	ZINC03868655	2462	0.33459671227068083	NO	-
3617	ZINC03980710	3100	0.33435467346740755	NO	-
3618	ZINC04128833	3467	0.3338777172148501	NO	-
3619	ZINC02462836	798	0.3335282759984083	NO	-
3620	ZINC03980059	3078	0.33338726934276014	NO	-
3621	ZINC03292402	1189	0.3330606223342607	NO	-
3622	ZINC03858192	2010	0.33271731622375195	NO	-
3623	ZINC01669896	261	0.33253083758036456	NO	-
3624	ZINC03401460	1273	0.3322716660777078	NO	-
3625	ZINC03970003	2930	0.3317519056960385	NO	-
3626	ZINC03970006	2933	0.33172789359989974	NO	-
3627	ZINC03068303	1089	0.33157339130794117	NO	-
3628	ZINC03977642	3061	0.331410948038862	NO	-
3629	ZINC01604641	235	0.33098160470851096	NO	-
3630	ZINC03784106	1573	0.3308511878800045	NO	-
3631	ZINC02472483	805	0.33080931255604745	NO	-
3632	ZINC03987756	3198	0.33069534409248064	NO	-
3633	ZINC03942252	2751	0.330571868427411	NO	-
3634	ZINC00001792	7	0.33056447149805224	YES	1
3635	ZINC03629554	1444	0.3303016142074317	NO	-
3636	ZINC02325431	671	0.33004285827645213	NO	-
3637	ZINC03942252	2750	0.32997079106271127	NO	-
3638	ZINC02117429	486	0.329883819582696	NO	-
3639	ZINC03982904	3148	0.3297835542079611	NO	-
3640	ZINC03977644	3062	0.32951525188606734	NO	-
3641	ZINC00755626	67	0.3293194142667699	NO	-
3642	ZINC03987757	3199	0.3292652964295442	NO	-
3643	ZINC04333895	3647	0.3291594332707123	NO	-
3644	ZINC03778885	1544	0.32908000300937723	NO	-
3645	ZINC03905034	2672	0.32889410127772667	NO	-
3646	ZINC02833473	1003	0.3286863903811773	NO	-
3647	ZINC04149324	3495	0.32859844967573515	NO	-
3648	ZINC04149324	3496	0.32827423914210496	NO	-
3649	ZINC04413656	3725	0.32826332357529425	NO	-
3650	ZINC03970005	2932	0.32822890135869787	NO	-
3651	ZINC03970004	2931	0.3280532490915206	NO	-
3652	ZINC03962305	2836	0.3275806532522714	NO	-
3653	ZINC03856403	1989	0.327513085208421	NO	-
3654	ZINC02408596	718	0.3273403661191175	NO	-
3655	ZINC04472877	3773	0.3272639095778989	NO	-
3656	ZINC04392812	3712	0.32697480208199386	NO	-
3657	ZINC04186158	3520	0.3267618740518298	NO	-
3658	ZINC01820547	326	0.32640646607801166	NO	-
3659	ZINC03863800	2358	0.32638492755149817	NO	-
3660	ZINC01544718	200	0.3262054578885899	NO	-
3661	ZINC03995183	3263	0.32589945841378104	NO	-
3662	ZINC03823043	1770	0.32584025142498796	NO	-
3663	ZINC03995181	3262	0.325497585592706	NO	-
3664	ZINC03856308	1960	0.3254651827963856	NO	-
3665	ZINC02423503	729	0.32542445397685826	NO	-
3666	ZINC03934489	2729	0.3247486475237746	NO	-
3667	ZINC03858731	2025	0.3246700378661891	NO	-
3668	ZINC01972929	406	0.324504245775212	NO	-
3669	ZINC03936919	2734	0.3244367018582032	NO	-
3670	ZINC02684079	931	0.32437932063514247	NO	-
3671	ZINC01535407	187	0.3242974211750515	NO	-
3672	ZINC02863630	1014	0.3241692858250685	NO	-
3673	ZINC03872830	2468	0.32389480288811073	NO	-
3674	ZINC03825293	1782	0.3236964791684239	NO	-
3675	ZINC02459149	791	0.3235109477401822	NO	-
3676	ZINC02025522	446	0.3231535087204896	NO	-
3677	ZINC03866697	2442	0.3226996980622628	NO	-
3678	ZINC03980058	3076	0.3226954221284879	NO	-
3679	ZINC03866695	2441	0.3225046397394116	NO	-
3680	ZINC04464741	3756	0.32250463973941157	NO	-
3681	ZINC02012157	15	0.3224872094887356	YES	2
3682	ZINC03825293	1781	0.3224780308092186	NO	-
3683	ZINC03817182	1727	0.32230554492302876	NO	-
3684	ZINC03862113	2084	0.32213535924662307	NO	-
3685	ZINC04366902	3686	0.32211078403359206	NO	-
3686	ZINC02332293	676	0.3219115680833284	NO	-
3687	ZINC03817182	1728	0.32161666853177623	NO	-
3688	ZINC03817182	1729	0.321596164821533	NO	-
3689	ZINC03936914	2732	0.3214518268217796	NO	-
3690	ZINC04029164	3368	0.3212007645893795	NO	-
3691	ZINC04143195	3491	0.3209867295168024	NO	-
3692	ZINC04216118	3545	0.32082729914734825	NO	-
3693	ZINC03858731	2026	0.32081781232005	NO	-
3694	ZINC03894163	2646	0.3207132324723438	NO	-
3695	ZINC03858275	2015	0.32068014037629367	NO	-
3696	ZINC03863042	2276	0.32053003315648143	NO	-
3697	ZINC03790716	1607	0.32017101142732274	NO	-
3698	ZINC03863175	2297	0.3201590651576631	NO	-
3699	ZINC04340163	3661	0.3201491336058097	NO	-
3700	ZINC03817192	1730	0.320053284201542	NO	-
3701	ZINC03856531	1998	0.3198239166416591	NO	-
3702	ZINC03814203	21	0.3191989505428951	YES	6
3703	ZINC03825292	1780	0.31872913722236773	NO	-
3704	ZINC03254726	1159	0.3186343239390578	NO	-
3705	ZINC01782044	307	0.3184472562954691	NO	-
3706	ZINC03858276	2016	0.31828455830038993	NO	-
3707	ZINC03966630	2845	0.31824636348351476	NO	-
3708	ZINC03328132	1213	0.31824431045090673	NO	-
3709	ZINC03825292	1779	0.31818800960324	NO	-
3710	ZINC03620953	1432	0.31812802428722303	NO	-
3711	ZINC01691528	274	0.3178580427458573	NO	-
3712	ZINC03634351	1458	0.317378986583212	NO	-
3713	ZINC03320266	1204	0.3173763573434763	NO	-
3714	ZINC03980059	3079	0.3173134873349064	NO	-
3715	ZINC03613588	1404	0.3171420498895329	NO	-
3716	ZINC03971730	2986	0.317088400904269	NO	-
3717	ZINC03862204	2094	0.31707776206286986	NO	-
3718	ZINC03896341	2650	0.3170157675063659	NO	-
3719	ZINC01604644	236	0.3167519873930489	NO	-
3720	ZINC04620055	3832	0.31640452687029036	NO	-
3721	ZINC01690589	273	0.3162942004835159	NO	-
3722	ZINC03823045	1771	0.31615253927272596	NO	-
3723	ZINC03977719	3064	0.31606403346720896	NO	-
3724	ZINC03862374	2117	0.3160059946330127	NO	-
3725	ZINC04211597	3535	0.3159678252298613	NO	-
3726	ZINC02460361	796	0.3158408995115481	NO	-
3727	ZINC03863908	2380	0.31536608018271145	NO	-
3728	ZINC04466623	3766	0.3151651294308908	NO	-
3729	ZINC03890712	2575	0.3150699617067833	NO	-
3730	ZINC01782047	308	0.31502019587375324	NO	-
3731	ZINC02773872	991	0.3149353845546054	NO	-
3732	ZINC03798325	1638	0.3149070977323235	NO	-
3733	ZINC02627723	870	0.3145475283741589	NO	-
3734	ZINC03958533	2812	0.3141916457003283	NO	-
3735	ZINC04212058	3536	0.3141318584453007	NO	-
3736	ZINC03790721	1608	0.31408396974858904	NO	-
3737	ZINC01811764	315	0.31400070375638206	NO	-
3738	ZINC01540962	195	0.3139917635247969	NO	-
3739	ZINC02642856	898	0.3139029495181424	NO	-
3740	ZINC04618422	3819	0.3137473858486605	NO	-
3741	ZINC03863916	2387	0.31371074851104075	NO	-
3742	ZINC04216669	3547	0.3136839345279017	NO	-
3743	ZINC03975572	3026	0.31360676078883215	NO	-
3744	ZINC02748671	972	0.3135231578537206	NO	-
3745	ZINC04594791	3797	0.3132857094017191	NO	-
3746	ZINC03982724	3133	0.31314808506081954	NO	-
3747	ZINC03873735	2499	0.31307981467730045	NO	-
3748	ZINC00845902	90	0.31302828867074345	NO	-
3749	ZINC03969730	2904	0.3128532397599185	NO	-
3750	ZINC00017493	6	0.31284911866596393	NO	-
3751	ZINC03775410	1521	0.31275019577227003	NO	-
3752	ZINC04394276	3717	0.3126668332866435	NO	-
3753	ZINC01660227	253	0.31255004390459284	NO	-
3754	ZINC04217435	3554	0.31252132416379796	NO	-
3755	ZINC00126363	16	0.31210608444142873	NO	-
3756	ZINC03969729	2903	0.3120726320998535	NO	-
3757	ZINC02377889	697	0.3119185341878054	NO	-
3758	ZINC03863024	2266	0.31182664684754985	NO	-
3759	ZINC03858980	2030	0.3116811102773	NO	-
3760	ZINC03862800	2212	0.3115925505374971	NO	-
3761	ZINC03862581	2150	0.3111653185073407	NO	-
3762	ZINC03861811	2046	0.3111610911219652	NO	-
3763	ZINC02395333	707	0.31087424294981747	NO	-
3764	ZINC03342973	1242	0.3107487837815257	NO	-
3765	ZINC02867844	1015	0.3106652422313469	NO	-
3766	ZINC02271176	646	0.31064286452933654	NO	-
3767	ZINC02023681	444	0.3100992051877394	NO	-
3768	ZINC03969724	2899	0.30944980629101476	NO	-
3769	ZINC03194215	1122	0.3094305087444611	NO	-
3770	ZINC04366919	3687	0.30939751945114463	NO	-
3771	ZINC03863749	2345	0.30930626049961757	NO	-
3772	ZINC03873736	2500	0.30886437760907437	NO	-
3773	ZINC02380058	698	0.3085565756982122	NO	-
3774	ZINC03977669	3063	0.30821007954604607	NO	-
3775	ZINC01301812	165	0.3078746436645935	NO	-
3776	ZINC02890595	1030	0.3077577311727618	NO	-
3777	ZINC03208743	1134	0.3077061139577624	NO	-
3778	ZINC03862840	2231	0.307690946651901	NO	-
3779	ZINC03864017	2395	0.30742016526609023	NO	-
3780	ZINC04132258	3477	0.30724764699671797	NO	-
3781	ZINC01845789	344	0.30714935347347755	NO	-
3782	ZINC03790429	1606	0.3067663528218859	NO	-
3783	ZINC03194209	1121	0.3067497599327907	NO	-
3784	ZINC03623843	1441	0.3066837074093051	NO	-
3785	ZINC03980058	3077	0.30654839011570706	NO	-
3786	ZINC03969732	2906	0.30617936793420514	NO	-
3787	ZINC04132249	3475	0.30596820258885626	NO	-
3788	ZINC03856329	1964	0.3058904616425765	NO	-
3789	ZINC02275877	650	0.3058526903882437	NO	-
3790	ZINC04093415	3427	0.3057922391325102	NO	-
3791	ZINC03849637	1871	0.30569730199212625	NO	-
3792	ZINC03862674	2186	0.30563829905154244	NO	-
3793	ZINC03862673	2185	0.3056144448426804	NO	-
3794	ZINC03862679	2191	0.3055809089840222	NO	-
3795	ZINC03969731	2905	0.3055807149456702	NO	-
3796	ZINC04093415	3428	0.30550688457872904	NO	-
3797	ZINC02364536	694	0.3054600990208844	NO	-
3798	ZINC03181060	1114	0.3052254621498723	NO	-
3799	ZINC02596798	860	0.3051585755383941	NO	-
3800	ZINC04340163	3662	0.30422958904064057	NO	-
3801	ZINC00941143	113	0.30410304542735395	NO	-
3802	ZINC03862680	2192	0.3037886710685891	NO	-
3803	ZINC04627827	3843	0.30342895879632686	NO	-
3804	ZINC04223355	3555	0.30331170134435476	NO	-
3805	ZINC03849637	1870	0.3032813949877197	NO	-
3806	ZINC03980661	3098	0.3032336090191658	NO	-
3807	ZINC03987232	3190	0.30283890334173097	NO	-
3808	ZINC03863909	2381	0.3025940063907446	NO	-
3809	ZINC03856341	1968	0.3024658299751449	NO	-
3810	ZINC00980128	126	0.3022668966379828	NO	-
3811	ZINC03166915	1106	0.30200109519535717	NO	-
3812	ZINC04134825	3481	0.30181269653068027	NO	-
3813	ZINC03215334	1140	0.3013269413777976	NO	-
3814	ZINC01888407	364	0.30124697629417385	NO	-
3815	ZINC01860447	356	0.30113719638551617	NO	-
3816	ZINC02407084	716	0.30085932915423985	NO	-
3817	ZINC01930827	397	0.3003778940126625	NO	-
3818	ZINC04134825	3480	0.3002074893600234	NO	-
3819	ZINC03891066	2586	0.3001422908045086	NO	-
3820	ZINC01553719	220	0.3001235124478733	NO	-
3821	ZINC03941328	2748	0.2999904753128509	NO	-
3822	ZINC02250716	635	0.2999703218093574	NO	-
3823	ZINC03045021	1084	0.29990214853077674	NO	-
3824	ZINC03863914	2386	0.29960824023688093	NO	-
3825	ZINC01665803	256	0.2994732952970403	NO	-
3826	ZINC03889927	2549	0.2994490066947384	NO	-
3827	ZINC03985371	3173	0.2992623248541384	NO	-
3828	ZINC03613584	1403	0.29921528628785204	NO	-
3829	ZINC03862969	2251	0.29917438671474783	NO	-
3830	ZINC03855947	1936	0.29906309871607767	NO	-
3831	ZINC03784110	1574	0.2990477730256908	NO	-
3832	ZINC03862464	2140	0.2986183125946925	NO	-
3833	ZINC04394279	3718	0.29856425248915947	NO	-
3834	ZINC04425532	3732	0.2984181960119238	NO	-
3835	ZINC03862701	2195	0.29828968441695486	NO	-
3836	ZINC03862678	2190	0.2981284509886851	NO	-
3837	ZINC03862677	2189	0.2981221797642524	NO	-
3838	ZINC03891067	2587	0.29808913124607217	NO	-
3839	ZINC03776631	1528	0.29742406962578166	NO	-
3840	ZINC03804941	1684	0.2973454060421145	NO	-
3841	ZINC00759019	71	0.2972084403427483	NO	-
3842	ZINC02271497	647	0.29702645132707184	NO	-
3843	ZINC03767061	1516	0.29692235329486455	NO	-
3844	ZINC02350990	686	0.29689314365313374	NO	-
3845	ZINC03863699	2336	0.29661291520388394	NO	-
3846	ZINC03862974	2254	0.2965710104263009	NO	-
3847	ZINC03969727	2901	0.2961958389942944	NO	-
3848	ZINC03942558	2753	0.29605970781103685	NO	-
3849	ZINC03969728	2902	0.2960372125089903	NO	-
3850	ZINC02678704	928	0.29602338437582165	NO	-
3851	ZINC03856342	1969	0.29600958590340093	NO	-
3852	ZINC03862672	2184	0.29600366681498236	NO	-
3853	ZINC03862973	2253	0.2957826368227733	NO	-
3854	ZINC03862675	2187	0.29560163029798997	NO	-
3855	ZINC03862676	2188	0.29559528063092705	NO	-
3856	ZINC03902565	2665	0.29556243380948144	NO	-
3857	ZINC03647963	1475	0.29523145664518585	NO	-
3858	ZINC03644955	1474	0.2952267709940174	NO	-
3859	ZINC03804938	1683	0.29522127875254783	NO	-
3860	ZINC03942558	2752	0.29505549867244335	NO	-
3861	ZINC04223463	3556	0.2949558941049871	NO	-
3862	ZINC03862671	2183	0.2948797969992972	NO	-
3863	ZINC02488395	807	0.2947377959576935	NO	-
3864	ZINC03863913	2385	0.29458630313490164	NO	-
3865	ZINC03816710	1724	0.2945181165691275	NO	-
3866	ZINC04564897	3790	0.29450121567133514	NO	-
3867	ZINC03292418	1190	0.29430331941293003	NO	-
3868	ZINC04086907	3418	0.293942658963612	NO	-
3869	ZINC01930821	395	0.2939099336641624	NO	-
3870	ZINC03604224	1389	0.2938940422646752	NO	-
3871	ZINC02678702	927	0.29376212204385477	NO	-
3872	ZINC03776791	1531	0.29374214991577347	NO	-
3873	ZINC01930822	396	0.293687192286021	NO	-
3874	ZINC02488397	808	0.29328220110680403	NO	-
3875	ZINC03981986	3131	0.2930819957144285	NO	-
3876	ZINC03209295	1136	0.29305941938026503	NO	-
3877	ZINC03891000	2583	0.29292545048591023	NO	-
3878	ZINC03823451	1773	0.29232388190778735	NO	-
3879	ZINC03863910	2382	0.2922490396372613	NO	-
3880	ZINC03863912	2384	0.29221504130421583	NO	-
3881	ZINC02889257	1029	0.29180159309001397	NO	-
3882	ZINC03998913	3275	0.2914664808837555	NO	-
3883	ZINC03863911	2383	0.29130257701121987	NO	-
3884	ZINC03215455	1141	0.2912916461135046	NO	-
3885	ZINC03891033	2585	0.2912793713986456	NO	-
3886	ZINC03767060	1515	0.29101078445421374	NO	-
3887	ZINC01542839	199	0.2910069011519521	NO	-
3888	ZINC02199115	590	0.2909109795603043	NO	-
3889	ZINC03818764	1743	0.2908454385373318	NO	-
3890	ZINC03862970	2252	0.29080348536248607	NO	-
3891	ZINC02677482	926	0.29065163445040804	NO	-
3892	ZINC00891628	96	0.29049057370855896	NO	-
3893	ZINC01802727	312	0.29031329391039096	NO	-
3894	ZINC03895525	2648	0.2899877267021475	NO	-
3895	ZINC03970868	2966	0.28964851528442853	NO	-
3896	ZINC01913155	389	0.28929453332502675	NO	-
3897	ZINC03217476	1143	0.28903771255140526	NO	-
3898	ZINC03440575	1304	0.28841491947223086	NO	-
3899	ZINC00422080	32	0.2872118203038571	NO	-
3900	ZINC01720652	285	0.2871457464948556	NO	-
3901	ZINC03861930	2054	0.28691658670365433	NO	-
3902	ZINC01889325	365	0.28689241566802287	NO	-
3903	ZINC03861903	2053	0.286516326829857	NO	-
3904	ZINC03861931	2055	0.2863173764302066	NO	-
3905	ZINC03856411	1991	0.2862106951162608	NO	-
3906	ZINC03814214	14	0.2861815096573055	YES	1
3907	ZINC03799518	1646	0.28603125901937765	NO	-
3908	ZINC04275294	3604	0.2855630785805321	NO	-
3909	ZINC03226287	1149	0.28543036427014623	NO	-
3910	ZINC04275270	3603	0.2853228365419383	NO	-
3911	ZINC01930820	394	0.2849543273406636	NO	-
3912	ZINC03565586	1348	0.28491253680004003	NO	-
3913	ZINC03856081	1944	0.28489788428397467	NO	-
3914	ZINC03631627	1449	0.28482325060238944	NO	-
3915	ZINC03862017	2068	0.28413433283517625	NO	-
3916	ZINC03799518	1647	0.2839928674940856	NO	-
3917	ZINC03118548	1099	0.28364524904409955	NO	-
3918	ZINC03814206	98	0.28277104358068433	YES	17
3919	ZINC03812730	1718	0.2823267537844676	NO	-
3920	ZINC04086895	3417	0.28199415555105856	NO	-
3921	ZINC03848992	1833	0.2811369745051756	NO	-
3922	ZINC01625569	239	0.2807657872792197	NO	-
3923	ZINC04058541	3398	0.2807289746714744	NO	-
3924	ZINC03848992	1832	0.2804070407433441	NO	-
3925	ZINC00148197	19	0.2789365306985263	NO	-
3926	ZINC04228775	3564	0.27712937980081875	NO	-
3927	ZINC03790990	1609	0.27665017506014106	NO	-
3928	ZINC01903720	8	0.2763079322123181	YES	1
3929	ZINC03767129	1517	0.2760976575397677	NO	-
3930	ZINC00978705	125	0.27583018294995365	NO	-
3931	ZINC03818261	1741	0.2758263971903131	NO	-
3932	ZINC04223501	3557	0.2756273626453681	NO	-
3933	ZINC04228446	3562	0.27549469049058484	NO	-
3934	ZINC02542180	844	0.27536867798840226	NO	-
3935	ZINC02338439	680	0.27471314002155534	NO	-
3936	ZINC04122276	3456	0.2742141591485331	NO	-
3937	ZINC03863748	2344	0.27413244176310586	NO	-
3938	ZINC04223503	3558	0.27412706255907365	NO	-
3939	ZINC04228450	3563	0.27382804609457256	NO	-
3940	ZINC03856429	1996	0.27309301451732937	NO	-
3941	ZINC03814212	19	0.27262304774503576	YES	4
3942	ZINC03862938	2244	0.27246795003041124	NO	-
3943	ZINC03863850	2366	0.27145097764258097	NO	-
3944	ZINC01625575	240	0.2713049058403131	NO	-
3945	ZINC04086963	3420	0.2709201163795237	NO	-
3946	ZINC03856404	1990	0.2706194892360038	NO	-
3947	ZINC00950127	120	0.26903078711132566	NO	-
3948	ZINC02905023	1035	0.26729219114814595	NO	-
3949	ZINC00814646	82	0.2640250807666805	NO	-
3950	ZINC00754584	65	0.2608385054806	NO	-
3951	ZINC01035661	131	0.2589247242394801	NO	-
3952	ZINC04433524	3737	0.2570674746668787	NO	-
3953	ZINC03937038	2736	0.2570241483338535	NO	-
3954	ZINC03795925	18	0.24873759730466086	YES	3
3955	ZINC00643150	54	0.24449608820003363	NO	-
3956	ZINC01035472	130	0.2410632232687144	NO	-
3957	ZINC00643147	53	0.2364104825504514	NO	-
3958	ZINC01663056	22	0.20695342179317552	YES	7
3959	ZINC01532339	0	0.16140304538483097	YES	0
