# Supplementary material for: Optimal assignment methods for ligand-based virtual screening
Source: J Cheminform. 2009 Aug 25;1:14. doi: 10.1186/1758-2946-1-14 (PMC2820492; doi:10.1186/1758-2946-1-14)
Supplement: Additional file 2 — Archive of the result files. The file Results.tar.gz is a Gzip compressed Tar archive containing the results file of each method for each data set. The result files are tab-separated plain text files including the following information: method name, active data set with size, cluster information and the distribution of the molecules over the clusters, decoy data set with size, ratio active:decoy, AUC, awAUC, BEDROC scores for predefined alpha values as suggested by Truchon and Bayly [63], relative enrichment factor [67], ROC enrichments, awROC enrichments at predefined false positive fractions, chemotype enrichment, ROC data points, and the ranking of each structure. [file 1758-2946-1-14-S2.zip › Results/2SHA.SQ.DUD=cdk2.Q.CDK2_Purvalanol.sdf.A.DUD_cdk2_clustered_I_MM.sdf.D.DUD_cdk2_decoys_ID_pass_MWPas0000644]

###################################################################################################
# Screening Result File
# User: jahn
# Method used: 2SHA
> <Method_Name>
2SHA
# Screening mode: Single Query Screening
#	Calculations performed: 2117
#	Start time of the calculation: Sat Mar 07 11:24:24 CET 2009
#	End time of the calculation: Sat Mar 07 11:26:46 CET 2009
# Data set information
#	Query molecule name:	PVB from data set: ./data/queries/CDK2_Purvalanol.sdf
#	Active data set: /rahome/chemoinf/SVS/data/actives/DUD_cdk2_clustered_I_MM.sdf with cluster information
#		Size: 47 molecules
#		Number of clusters: 32
#		Cluster Summery:
#			Cluster number	# molecules	% of actives
#			1		1		2.128
#			2		2		4.255
#			3		5		10.638
#			4		1		2.128
#			5		2		4.255
#			6		1		2.128
#			7		1		2.128
#			8		2		4.255
#			9		1		2.128
#			10		2		4.255
#			11		3		6.383
#			12		2		4.255
#			13		1		2.128
#			14		3		6.383
#			15		1		2.128
#			16		2		4.255
#			17		1		2.128
#			18		1		2.128
#			19		1		2.128
#			20		1		2.128
#			21		2		4.255
#			22		1		2.128
#			23		1		2.128
#			24		1		2.128
#			25		1		2.128
#			26		1		2.128
#			27		1		2.128
#			28		1		2.128
#			29		1		2.128
#			30		1		2.128
#			31		1		2.128
#			32		1		2.128
#	Decoy data set: /rahome/chemoinf/SVS/data/decoys/DUD_cdk2_decoys_ID_pass_MWPass_I_MM.sdf
#		Size: 2070 molecules
#	Ratio actives : decoys
#		1.0 : 44.0426
#	The active and decoy data set were part of the DUD with problem identifier: cdk2
> <AUC>
#	 ROC AUC
	0.5033199712200638
> <awAUC>
#	 ROC awAUC
	0.480721115136876
> <BEDROC Scores>
#	Alpha Values	BEDROC Scores	Literature: J. Chem. Inf. Model., Vol. 47, No. 2, 2007, 488-508
	106.9	0.3248
	100.0	0.317
	53.6	0.2711
	50.0	0.2685
	32.2	0.2606
	20.0	0.266
	16.1	0.2728
	10.0	0.297
	8.0	0.3125
> <Relative enrichment factor>
#	Fraction dataset	Enrichment factor	 Literature: DOI: 10.1021/ci800303k
	0.0010	94.4733112895607
	0.01	33.065658951346244
	0.02	21.256495040151155
	0.05	23.404255319148938
	0.1	27.659574468085108
	0.2	36.170212765957444
	0.25	40.42553191489362
> <ROC Enrichments>
#	True decoy fraction	Enrichment	Literature: J Comput Aided Mol Des (2008) 22:133-139
	0.1	73.40425531914893
	0.5	20.01934235976789
	1.0	16.778115501519757
	2.0	10.486322188449849
	5.0	4.658346972176759
	10.0	2.978723404255319
> <awROC Enrichments>
#	Decoy fraction	Enrichment
	0.1	34.5
	0.5	9.409090909090908
	1.0	11.089285714285714
	2.0	7.854910714285714
	5.0	3.4831730769230766
	10.0	2.6874999999999996
> <Chemotype enrichment>
#	% data set	% active cluster	Literature: http://dud.docking.org/wombat/
	0.0	0.0
	0.047	0.0
	0.047	3.125
	0.142	3.125
	0.142	6.25
	0.803	6.25
	0.803	9.375
	0.945	9.375
	0.945	12.5
	1.086	12.5
	1.086	15.625
	1.606	15.625
	1.606	18.75
	5.857	18.75
	5.857	21.875
	6.991	21.875
	6.991	25.0
	10.25	25.0
	10.25	28.125
	10.534	28.125
	10.534	31.25
	19.32	31.25
	19.32	34.375
	21.493	34.375
	21.493	37.5
	26.736	37.5
	26.736	40.625
	28.862	40.625
	28.862	43.75
	30.893	43.75
	30.893	46.875
	67.643	46.875
	67.643	50.0
	67.926	50.0
	67.926	53.125
	76.807	53.125
	76.807	56.25
	77.468	56.25
	77.468	59.375
	77.799	59.375
	77.799	62.5
	80.397	62.5
	80.397	65.625
	82.003	65.625
	82.003	68.75
	82.05	68.75
	82.05	71.875
	85.309	71.875
	85.309	75.0
	86.585	75.0
	86.585	78.125
	92.631	78.125
	92.631	81.25
	93.859	81.25
	93.859	84.375
	95.324	84.375
	95.324	87.5
	95.513	87.5
	95.513	90.625
	95.985	90.625
	95.985	93.75
	99.575	93.75
	99.575	96.875
	99.811	96.875
	99.811	100.0
	100.0	100.0
> <ROC curve data>
#	False positive rate	true positive rate
	0.0	0.0
	0.0	0.1064
	0.0053	0.1064
	0.0053	0.1277
	0.0063	0.1277
	0.0063	0.1489
	0.0072	0.1489
	0.0072	0.1702
	0.0121	0.1702
	0.0121	0.1915
	0.0198	0.1915
	0.0198	0.2128
	0.0329	0.2128
	0.0329	0.234
	0.0541	0.234
	0.0541	0.2553
	0.0652	0.2553
	0.0652	0.2766
	0.0981	0.2766
	0.0981	0.2979
	0.1005	0.2979
	0.1005	0.3191
	0.1899	0.3191
	0.1899	0.3404
	0.1952	0.3404
	0.1952	0.3617
	0.2111	0.3617
	0.2111	0.383
	0.2227	0.383
	0.2227	0.4043
	0.2638	0.4043
	0.2638	0.4255
	0.2667	0.4255
	0.2667	0.4468
	0.2845	0.4468
	0.2845	0.4681
	0.3048	0.4681
	0.3048	0.4894
	0.6802	0.4894
	0.6802	0.5106
	0.6826	0.5106
	0.6826	0.5319
	0.7729	0.5319
	0.7729	0.5532
	0.7792	0.5532
	0.7792	0.5745
	0.7821	0.5745
	0.7821	0.5957
	0.8077	0.5957
	0.8077	0.6383
	0.8237	0.6383
	0.8237	0.6809
	0.8565	0.6809
	0.8565	0.7021
	0.8691	0.7021
	0.8691	0.7234
	0.8758	0.7234
	0.8758	0.7447
	0.9106	0.7447
	0.9106	0.766
	0.9295	0.766
	0.9295	0.7872
	0.9348	0.7872
	0.9348	0.8085
	0.9411	0.8085
	0.9411	0.8298
	0.942	0.8298
	0.942	0.8511
	0.9551	0.8511
	0.9551	0.8723
	0.9556	0.8723
	0.9556	0.8936
	0.956	0.8936
	0.956	0.9149
	0.9604	0.9149
	0.9604	0.9362
	0.9633	0.9362
	0.9633	0.9574
	0.9961	0.9574
	0.9961	0.9787
	0.9981	0.9787
	0.9981	1.0
	1.0	1.0
> <Screening Table>
# Rank	Mol name	Index in data set	Similarity 2 query	Active	Cluster number
1	ZINC03814437	35	0.9205984712922454	YES	21
2	ZINC00582575	34	0.8764083392816578	YES	21
3	ZINC01649340	6	0.7861387681311577	YES	3
4	ZINC01487345	7	0.694725694453251	YES	3
5	ZINC01641925	5	0.6614460053984299	YES	3
6	ZINC00026736	23	0.6446778082364863	NO	-
7	ZINC04355893	1974	0.6329565190995653	NO	-
8	ZINC03942104	1732	0.6192426875200814	NO	-
9	ZINC03942104	1731	0.595604378316852	NO	-
10	ZINC01445823	812	0.5601039552760382	NO	-
11	ZINC04016575	1865	0.5590557504872915	NO	-
12	ZINC03816083	1459	0.5577894374911796	NO	-
13	ZINC00026735	22	0.5526606239396344	NO	-
14	ZINC01659142	876	0.5495962212750147	NO	-
15	ZINC01445823	813	0.5447469036056697	NO	-
16	ZINC01565908	864	0.5414775211609175	NO	-
17	ZINC03814454	22	0.5411393260939465	YES	12
18	ZINC03629243	1443	0.5363988481402022	NO	-
19	ZINC02497938	1074	0.5337753137597108	NO	-
20	ZINC03814465	32	0.5299076104857264	YES	19
21	ZINC02501815	1077	0.5286279186518567	NO	-
22	ZINC01409208	774	0.5267161685685917	NO	-
23	ZINC03814462	28	0.5252280750765923	YES	16
24	ZINC02288808	1009	0.5241531587915909	NO	-
25	ZINC01933339	923	0.521981350019531	NO	-
26	ZINC01409208	775	0.5199780510159916	NO	-
27	ZINC00539938	405	0.5189128822467999	NO	-
28	ZINC00538090	402	0.5175068608180944	NO	-
29	ZINC00537429	397	0.5149947561887331	NO	-
30	ZINC00537430	400	0.514989408599043	NO	-
31	ZINC00087451	75	0.5140619967728959	NO	-
32	ZINC00537430	398	0.512733569819601	NO	-
33	ZINC00537429	395	0.5127215026692115	NO	-
34	ZINC03591113	44	0.5099260169798828	YES	30
35	ZINC02646581	1105	0.5074792581307699	NO	-
36	ZINC03638858	1446	0.5070901506197127	NO	-
37	ZINC01331337	759	0.5067401509373041	NO	-
38	ZINC03232480	1227	0.5064327148023207	NO	-
39	ZINC03232480	1228	0.5064327148023207	NO	-
40	ZINC00539938	406	0.5061991653651693	NO	-
41	ZINC00538090	403	0.5053711223715907	NO	-
42	ZINC03638858	1445	0.5052863627192137	NO	-
43	ZINC01518201	855	0.5051604079711313	NO	-
44	ZINC01933339	922	0.5043677783515621	NO	-
45	ZINC03961966	1747	0.5039262900302085	NO	-
46	ZINC00537429	396	0.5038712565378906	NO	-
47	ZINC00537430	399	0.5038691457068801	NO	-
48	ZINC00087451	76	0.5033061975774266	NO	-
49	ZINC04225078	1927	0.5021173953463097	NO	-
50	ZINC03857800	1554	0.5019198925134671	NO	-
51	ZINC00603011	29	0.5000322338068381	YES	16
52	ZINC01933353	927	0.49974551160203173	NO	-
53	ZINC03629241	1442	0.49871165770998643	NO	-
54	ZINC04177054	1901	0.4983328071698389	NO	-
55	ZINC03798959	1458	0.49793932338389024	NO	-
56	ZINC01406259	769	0.49729366789613816	NO	-
57	ZINC03860009	1581	0.4964672401899424	NO	-
58	ZINC01933412	930	0.49585712146911165	NO	-
59	ZINC01933412	931	0.49585712146911165	NO	-
60	ZINC01933411	928	0.49582296051822955	NO	-
61	ZINC01933411	929	0.49582296051822955	NO	-
62	ZINC01518201	856	0.4953780152010283	NO	-
63	ZINC00414335	275	0.4950892641056601	NO	-
64	ZINC01485420	831	0.49494179065924815	NO	-
65	ZINC00386462	265	0.4946115068237773	NO	-
66	ZINC00414317	274	0.4944103645185754	NO	-
67	ZINC02224268	969	0.4931130755561238	NO	-
68	ZINC00414337	277	0.49307936199584973	NO	-
69	ZINC00414338	278	0.4930269090604067	NO	-
70	ZINC03930676	1726	0.4921614589551895	NO	-
71	ZINC03857800	1555	0.4913691165569567	NO	-
72	ZINC03399027	1295	0.49117808865572293	NO	-
73	ZINC01226928	728	0.49106787783904904	NO	-
74	ZINC00833420	572	0.49084987722750617	NO	-
75	ZINC01562968	860	0.4905052439195916	NO	-
76	ZINC01485420	832	0.49021926567420904	NO	-
77	ZINC01485420	833	0.49021926567420904	NO	-
78	ZINC03860009	1582	0.4886916866960788	NO	-
79	ZINC03814452	21	0.48861272042666837	YES	12
80	ZINC01795259	896	0.4875542544979196	NO	-
81	ZINC00386462	266	0.4871370119460128	NO	-
82	ZINC00024494	18	0.48632696197512726	NO	-
83	ZINC03428816	1323	0.48449591470020537	NO	-
84	ZINC00384991	258	0.48445491766451376	NO	-
85	ZINC00414336	276	0.48406560548016886	NO	-
86	ZINC01933353	926	0.4828557492922963	NO	-
87	ZINC00537312	393	0.4827427837670072	NO	-
88	ZINC00537312	394	0.4827427837670072	NO	-
89	ZINC00385170	263	0.48272291819737245	NO	-
90	ZINC00956535	618	0.4822978703904237	NO	-
91	ZINC04444068	1998	0.4802498779356084	NO	-
92	ZINC00024494	19	0.4800651758946385	NO	-
93	ZINC03817246	1460	0.47958757818230063	NO	-
94	ZINC04225062	1924	0.4793249490180957	NO	-
95	ZINC03850101	1487	0.4787981279304181	NO	-
96	ZINC03850098	1485	0.4785492571685245	NO	-
97	ZINC03859303	1571	0.47850859128562684	NO	-
98	ZINC00828772	570	0.47760358889972354	NO	-
99	ZINC00828771	568	0.4772729338887298	NO	-
100	ZINC00385011	260	0.47698986909842733	NO	-
101	ZINC03277114	1252	0.47660988972787705	NO	-
102	ZINC00384992	259	0.47586469236268997	NO	-
103	ZINC04036978	1866	0.47571477495200354	NO	-
104	ZINC00800924	542	0.47557538188098575	NO	-
105	ZINC00800924	538	0.4755701912865493	NO	-
106	ZINC03859303	1572	0.47535205525200325	NO	-
107	ZINC03232480	1226	0.4744459323358525	NO	-
108	ZINC03850098	1486	0.47434573014772136	NO	-
109	ZINC03850101	1488	0.47424679295282096	NO	-
110	ZINC00385130	262	0.4740950907687713	NO	-
111	ZINC02213593	958	0.47286508544354316	NO	-
112	ZINC03612639	1436	0.47242126001933743	NO	-
113	ZINC03612643	1438	0.47240711700987087	NO	-
114	ZINC02239389	983	0.4721010484654625	NO	-
115	ZINC04622860	2063	0.4719581591875727	NO	-
116	ZINC00537312	392	0.4717741874204729	NO	-
117	ZINC00800924	541	0.47168807269163454	NO	-
118	ZINC00828772	571	0.47157049213733404	NO	-
119	ZINC00828771	569	0.4711293233731936	NO	-
120	ZINC01331362	760	0.47072491187960824	NO	-
121	ZINC04301499	1946	0.47019863373873105	NO	-
122	ZINC03277114	1251	0.4699090499262951	NO	-
123	ZINC02425992	1053	0.4686290179682811	NO	-
124	ZINC03814464	12	0.4685148230738524	YES	7
125	ZINC03890841	2066	0.46834392481074383	NO	-
126	ZINC00230801	165	0.4680722582264731	NO	-
127	ZINC03858300	1562	0.4677843790442504	NO	-
128	ZINC00800924	540	0.4675639344576062	NO	-
129	ZINC03599947	1424	0.4671862285837215	NO	-
130	ZINC00800924	537	0.4669847614845805	NO	-
131	ZINC02883111	1175	0.46645747576343205	NO	-
132	ZINC02883110	1173	0.46629068052405026	NO	-
133	ZINC03440590	1328	0.4660851114002781	NO	-
134	ZINC01647428	873	0.46602938835674695	NO	-
135	ZINC02213593	959	0.4660210840475354	NO	-
136	ZINC02792937	1142	0.4659158024494271	NO	-
137	ZINC02792937	1143	0.4659158024494271	NO	-
138	ZINC00800924	539	0.46579458949477603	NO	-
139	ZINC03848745	1479	0.46571536439993594	NO	-
140	ZINC00385129	261	0.4651950609723002	NO	-
141	ZINC02229252	971	0.4637818856481468	NO	-
142	ZINC02229254	973	0.46370078810702264	NO	-
143	ZINC00632664	487	0.4635985898937761	NO	-
144	ZINC04036978	1867	0.463445025258421	NO	-
145	ZINC02883111	1176	0.4632767409825315	NO	-
146	ZINC02883110	1174	0.46319720729649444	NO	-
147	ZINC00244316	179	0.4628210452486536	NO	-
148	ZINC03814457	0	0.46212421349180516	YES	1
149	ZINC00174868	124	0.46099940000598755	NO	-
150	ZINC00080999	72	0.45922011965346926	NO	-
151	ZINC00235408	170	0.4589435463677861	NO	-
152	ZINC03866803	1586	0.458860063084473	NO	-
153	ZINC03858300	1563	0.4586392122717457	NO	-
154	ZINC02331095	1016	0.4580390133776085	NO	-
155	ZINC02331091	1014	0.4579590719148458	NO	-
156	ZINC02229252	972	0.45775100979394734	NO	-
157	ZINC00416710	280	0.45745333623239554	NO	-
158	ZINC00305680	219	0.45719159413021815	NO	-
159	ZINC02342307	1022	0.4571780923179845	NO	-
160	ZINC00620935	476	0.45708552382545686	NO	-
161	ZINC00429751	300	0.4570781545963244	NO	-
162	ZINC02342306	1020	0.4570633506180023	NO	-
163	ZINC02229254	974	0.4569920834038072	NO	-
164	ZINC01287014	749	0.4557913113828583	NO	-
165	ZINC00545600	415	0.45558786155084097	NO	-
166	ZINC02331091	1015	0.45531851946734914	NO	-
167	ZINC00367746	246	0.45495177549276605	NO	-
168	ZINC02342307	1023	0.4546964023297772	NO	-
169	ZINC04239409	1930	0.45468792420954995	NO	-
170	ZINC02342306	1021	0.45449431616371155	NO	-
171	ZINC03867713	1599	0.45445242960805204	NO	-
172	ZINC02331095	1017	0.45423943455474775	NO	-
173	ZINC03611421	1433	0.45402239514135445	NO	-
174	ZINC01366443	761	0.4535179392795683	NO	-
175	ZINC00464766	323	0.45300962080399754	NO	-
176	ZINC00464766	324	0.45300962080399754	NO	-
177	ZINC01132406	694	0.45252897700871464	NO	-
178	ZINC01427091	791	0.4522642377569833	NO	-
179	ZINC00545600	414	0.4520195564674483	NO	-
180	ZINC00632673	488	0.4520126863620964	NO	-
181	ZINC00616753	468	0.4519697514752265	NO	-
182	ZINC00616753	469	0.4519697514752265	NO	-
183	ZINC00080999	71	0.45125769193307785	NO	-
184	ZINC00543176	408	0.4510092543512809	NO	-
185	ZINC04225078	1926	0.4501399806664137	NO	-
186	ZINC00602554	455	0.44991413228725413	NO	-
187	ZINC00312488	225	0.44964877305549833	NO	-
188	ZINC01287012	747	0.4496305633640249	NO	-
189	ZINC03866803	1587	0.4495488315974984	NO	-
190	ZINC00232244	168	0.4493371670847934	NO	-
191	ZINC01427091	790	0.44928108150717494	NO	-
192	ZINC03867713	1600	0.4489908119793875	NO	-
193	ZINC04517021	2056	0.44891745960814666	NO	-
194	ZINC02230037	980	0.4488348775217826	NO	-
195	ZINC02230035	977	0.4486648441943701	NO	-
196	ZINC00235408	169	0.4478217547192251	NO	-
197	ZINC00602630	456	0.44736711852607225	NO	-
198	ZINC00905575	606	0.44720777521718114	NO	-
199	ZINC02889561	1180	0.44716065939075583	NO	-
200	ZINC04225078	1925	0.44700497115694815	NO	-
201	ZINC02230037	981	0.44615446463846575	NO	-
202	ZINC02230037	982	0.44615446463846575	NO	-
203	ZINC02334610	1018	0.446100868110504	NO	-
204	ZINC01287012	746	0.4460337345275735	NO	-
205	ZINC00075929	68	0.4459384230090363	NO	-
206	ZINC02230035	978	0.44575260128085187	NO	-
207	ZINC02230035	979	0.44575260128085187	NO	-
208	ZINC04357769	1975	0.4456969479297624	NO	-
209	ZINC00516369	370	0.44556797078073757	NO	-
210	ZINC02875345	1168	0.4448744088176838	NO	-
211	ZINC01395945	762	0.4443691037558886	NO	-
212	ZINC01395945	763	0.4443691037558886	NO	-
213	ZINC04121320	1886	0.4439963881719252	NO	-
214	ZINC02134257	945	0.44386508092524113	NO	-
215	ZINC00312149	224	0.4435993026421697	NO	-
216	ZINC02334610	1019	0.4435497946386626	NO	-
217	ZINC00023841	30	0.4428333828735114	YES	17
218	ZINC01287013	748	0.44276546604575895	NO	-
219	ZINC02230029	976	0.4425927263355934	NO	-
220	ZINC03315679	1266	0.4423516578418976	NO	-
221	ZINC02230028	975	0.44222596444942475	NO	-
222	ZINC04510180	2054	0.4420922679278203	NO	-
223	ZINC03814451	37	0.4415212181532609	YES	23
224	ZINC00208895	156	0.44147279168960907	NO	-
225	ZINC03026374	1200	0.4413245141896831	NO	-
226	ZINC00656938	496	0.44129732569357094	NO	-
227	ZINC04249870	1931	0.4410066592268885	NO	-
228	ZINC02218057	963	0.44064412294909994	NO	-
229	ZINC03310584	1258	0.4406348668916697	NO	-
230	ZINC02218054	960	0.44056861205277825	NO	-
231	ZINC00516672	372	0.44024085319288664	NO	-
232	ZINC03430828	1325	0.4400192766167151	NO	-
233	ZINC03439903	1327	0.43999359519861336	NO	-
234	ZINC03612639	1435	0.43994472807319684	NO	-
235	ZINC03612643	1437	0.43993219149701696	NO	-
236	ZINC02718711	1127	0.4399138215716498	NO	-
237	ZINC02718711	1128	0.4399138215716498	NO	-
238	ZINC03500673	1364	0.43974810642031814	NO	-
239	ZINC02201893	952	0.43971880363870125	NO	-
240	ZINC03242403	1236	0.4396048602836602	NO	-
241	ZINC01274349	743	0.4394758948349074	NO	-
242	ZINC00523794	376	0.4391048434295797	NO	-
243	ZINC03858540	1564	0.4390877460982828	NO	-
244	ZINC02443546	1061	0.43891055286622926	NO	-
245	ZINC02444461	1063	0.4387855845312897	NO	-
246	ZINC02444459	1062	0.43861478823917904	NO	-
247	ZINC02443543	1060	0.43856292074909037	NO	-
248	ZINC00820214	565	0.4383535275694748	NO	-
249	ZINC01487985	836	0.4381857512025254	NO	-
250	ZINC02218057	964	0.4381122825971283	NO	-
251	ZINC02218057	965	0.4381122825971283	NO	-
252	ZINC03335478	1272	0.4381080579354337	NO	-
253	ZINC00406639	272	0.4379800279402891	NO	-
254	ZINC02218054	961	0.43777052455264376	NO	-
255	ZINC02218054	962	0.43777052455264376	NO	-
256	ZINC03277957	1253	0.43772813093678287	NO	-
257	ZINC03015596	1199	0.4377262384389329	NO	-
258	ZINC03633167	1444	0.4366177852598233	NO	-
259	ZINC00268949	193	0.4365035516110124	NO	-
260	ZINC01287040	751	0.43609214237474503	NO	-
261	ZINC04454236	1999	0.4359897602627953	NO	-
262	ZINC03838332	1473	0.43577616483748355	NO	-
263	ZINC00845957	578	0.43534532920492475	NO	-
264	ZINC00419226	282	0.43533057465382424	NO	-
265	ZINC03513691	1372	0.43468693368359534	NO	-
266	ZINC00112082	94	0.43403242567295675	NO	-
267	ZINC03545052	1392	0.43397678326399897	NO	-
268	ZINC01270673	739	0.4338144924345936	NO	-
269	ZINC02792937	1141	0.43362183097095247	NO	-
270	ZINC01270674	741	0.4333269870539385	NO	-
271	ZINC00419224	281	0.4332479770947029	NO	-
272	ZINC03684813	1453	0.43299765476783825	NO	-
273	ZINC02662213	1110	0.4329677047634798	NO	-
274	ZINC03543351	1391	0.4323582189108248	NO	-
275	ZINC04306131	1947	0.4323306261759973	NO	-
276	ZINC03451257	1335	0.4322832582501162	NO	-
277	ZINC01921716	915	0.43225622571612504	NO	-
278	ZINC00006108	2	0.4322470433968076	NO	-
279	ZINC02241864	989	0.43216957152103225	NO	-
280	ZINC03848466	1478	0.43208106018805614	NO	-
281	ZINC02241863	988	0.4318143176560922	NO	-
282	ZINC00140767	110	0.4317576453746201	NO	-
283	ZINC01647428	872	0.4312770795709541	NO	-
284	ZINC03855454	1532	0.43101345893423665	NO	-
285	ZINC00420818	287	0.4309221003802702	NO	-
286	ZINC01148705	701	0.43073765659840885	NO	-
287	ZINC01148703	700	0.430725783302671	NO	-
288	ZINC01933349	925	0.43065959678264765	NO	-
289	ZINC03819467	1466	0.43030670521799763	NO	-
290	ZINC00532000	385	0.4299789952376487	NO	-
291	ZINC01875861	906	0.42990353393651093	NO	-
292	ZINC01486605	835	0.4293154516608982	NO	-
293	ZINC03987997	1829	0.42878739605415234	NO	-
294	ZINC01270673	740	0.4287333229820978	NO	-
295	ZINC00415281	279	0.4286284469626639	NO	-
296	ZINC04115821	1880	0.42858188665783575	NO	-
297	ZINC02370715	1039	0.4285027336634683	NO	-
298	ZINC02432791	1054	0.42833898195903913	NO	-
299	ZINC00784486	529	0.4283258094847913	NO	-
300	ZINC04399775	1986	0.4283051887387376	NO	-
301	ZINC04252423	1933	0.428283988556475	NO	-
302	ZINC01270674	742	0.4282529328661041	NO	-
303	ZINC00405998	270	0.4282415855924084	NO	-
304	ZINC00405999	271	0.428237521460154	NO	-
305	ZINC03447830	1333	0.42820359121445356	NO	-
306	ZINC02432793	1055	0.42819646918031073	NO	-
307	ZINC04176046	1900	0.4280420325106139	NO	-
308	ZINC02911114	1186	0.42780377066842395	NO	-
309	ZINC01133013	697	0.42758456264428807	NO	-
310	ZINC01133011	696	0.4275802609250286	NO	-
311	ZINC00112082	95	0.42750312606151747	NO	-
312	ZINC02499743	1076	0.42747974221084073	NO	-
313	ZINC03040096	1205	0.4274276685249799	NO	-
314	ZINC04225062	1923	0.42705925726816485	NO	-
315	ZINC00140767	111	0.4270240671426168	NO	-
316	ZINC00848824	580	0.4269400441405779	NO	-
317	ZINC02433720	1056	0.4268084273811623	NO	-
318	ZINC00173711	123	0.4267633487382457	NO	-
319	ZINC03569041	1400	0.4266452150449742	NO	-
320	ZINC03819467	1467	0.42639324384695326	NO	-
321	ZINC03545563	1394	0.4262837418029318	NO	-
322	ZINC03896584	1667	0.4262750629942545	NO	-
323	ZINC00848822	579	0.42617816341854525	NO	-
324	ZINC00420818	288	0.4261450378227445	NO	-
325	ZINC03854077	1511	0.4260902339303445	NO	-
326	ZINC03303856	1255	0.4258982404167155	NO	-
327	ZINC03567272	1399	0.4255824429015547	NO	-
328	ZINC04225062	1922	0.42552749812239615	NO	-
329	ZINC00784478	527	0.4254938122620904	NO	-
330	ZINC00299766	213	0.4254452891533306	NO	-
331	ZINC00299763	212	0.42533174656048556	NO	-
332	ZINC03421791	1318	0.4250446563184372	NO	-
333	ZINC03819466	1464	0.42443949588683344	NO	-
334	ZINC01743784	884	0.4244027967047359	NO	-
335	ZINC00497633	361	0.42425029424519134	NO	-
336	ZINC03476479	1356	0.4242311904707949	NO	-
337	ZINC00077379	70	0.4241926232458159	NO	-
338	ZINC03854084	1514	0.42404135706184254	NO	-
339	ZINC03854085	1515	0.423983570506386	NO	-
340	ZINC00907969	607	0.42386403682634727	NO	-
341	ZINC01079717	669	0.423545783343181	NO	-
342	ZINC03452289	1339	0.42346985676444343	NO	-
343	ZINC02635905	1096	0.4227547682694738	NO	-
344	ZINC04274663	1942	0.42258180940258494	NO	-
345	ZINC00111808	93	0.4223752986303286	NO	-
346	ZINC00371036	252	0.4223259220930796	NO	-
347	ZINC00314531	228	0.4221269411311256	NO	-
348	ZINC03848801	1483	0.42160295792350333	NO	-
349	ZINC03854082	1512	0.42132161889970554	NO	-
350	ZINC00727263	509	0.4212361257821658	NO	-
351	ZINC03854083	1513	0.42120728444553446	NO	-
352	ZINC03946539	1735	0.42110774066657786	NO	-
353	ZINC03599237	1423	0.4208806633105813	NO	-
354	ZINC00420138	285	0.42072913291815917	NO	-
355	ZINC03819466	1465	0.4205245876792209	NO	-
356	ZINC01078715	668	0.42052172406945254	NO	-
357	ZINC04188299	1903	0.42025940418130586	NO	-
358	ZINC00719257	508	0.4200417410517344	NO	-
359	ZINC04003092	1861	0.41996015611537996	NO	-
360	ZINC00510745	368	0.4197647307670249	NO	-
361	ZINC02957637	1192	0.4196197272671607	NO	-
362	ZINC01564714	863	0.4193088152511607	NO	-
363	ZINC01132406	693	0.41919639897343297	NO	-
364	ZINC00464766	322	0.4191684516064334	NO	-
365	ZINC04252233	1932	0.41914902617290045	NO	-
366	ZINC04225008	1912	0.41901125458275656	NO	-
367	ZINC02861066	1158	0.4187746426539742	NO	-
368	ZINC04225028	1921	0.4185921836009294	NO	-
369	ZINC03854086	1516	0.41827021254193064	NO	-
370	ZINC04003092	1860	0.41813522489590177	NO	-
371	ZINC02242379	990	0.4180140338151795	NO	-
372	ZINC03239152	1234	0.41792593480797874	NO	-
373	ZINC01491556	841	0.41787355534481935	NO	-
374	ZINC03906387	1684	0.4178676644884015	NO	-
375	ZINC02242380	993	0.41782644574458366	NO	-
376	ZINC00605940	457	0.4175693303363308	NO	-
377	ZINC00366897	245	0.41738306968599675	NO	-
378	ZINC00892402	598	0.41732406599615124	NO	-
379	ZINC00892400	597	0.4173064412408301	NO	-
380	ZINC01275284	744	0.4172253527272976	NO	-
381	ZINC00467851	329	0.41714459400605725	NO	-
382	ZINC00892393	593	0.41703736759981763	NO	-
383	ZINC00892395	594	0.4170030773801323	NO	-
384	ZINC04130122	1890	0.41670508321413297	NO	-
385	ZINC03848866	1484	0.41653071368220945	NO	-
386	ZINC01132406	695	0.4163401135272981	NO	-
387	ZINC00477228	343	0.41594886610305515	NO	-
388	ZINC03611421	1431	0.41576025910953657	NO	-
389	ZINC00892399	596	0.4157124278978714	NO	-
390	ZINC00892397	595	0.41569917127192546	NO	-
391	ZINC00116246	99	0.41563955561199917	NO	-
392	ZINC03976846	1795	0.4155509637260618	NO	-
393	ZINC00882482	590	0.41549945758196444	NO	-
394	ZINC04115421	1878	0.4154124194164625	NO	-
395	ZINC00616753	467	0.4153253183716459	NO	-
396	ZINC00420563	286	0.41532348470512115	NO	-
397	ZINC02242379	991	0.4152636710700383	NO	-
398	ZINC02242379	992	0.4152636710700383	NO	-
399	ZINC00784480	528	0.41525572184740145	NO	-
400	ZINC02242380	994	0.4152248898235569	NO	-
401	ZINC02242380	995	0.4152248898235569	NO	-
402	ZINC03976848	1796	0.41520474788049894	NO	-
403	ZINC04468422	2033	0.41520474788049894	NO	-
404	ZINC03625390	1441	0.41497135355337433	NO	-
405	ZINC00026882	24	0.41492509967782765	NO	-
406	ZINC04115421	1877	0.4149002025136297	NO	-
407	ZINC03611421	1432	0.41459526271947256	NO	-
408	ZINC00232114	166	0.4142966733449939	NO	-
409	ZINC03814460	2	0.41401055140488513	YES	2
410	ZINC04387006	1983	0.413781948742289	NO	-
411	ZINC00971529	623	0.41370617384774244	NO	-
412	ZINC03900896	1675	0.41353362187334763	NO	-
413	ZINC03907213	1689	0.41315537734258717	NO	-
414	ZINC03421791	1319	0.41314616122963577	NO	-
415	ZINC03421125	1317	0.4129295695729487	NO	-
416	ZINC02441614	1059	0.4129138960320244	NO	-
417	ZINC00202207	151	0.4127724106999688	NO	-
418	ZINC04317212	1958	0.41255988707431696	NO	-
419	ZINC00778934	523	0.41242727279881664	NO	-
420	ZINC04149018	1896	0.41210731983495197	NO	-
421	ZINC03814458	4	0.41202918010466094	YES	3
422	ZINC00778934	521	0.41198264245349964	NO	-
423	ZINC03357945	1281	0.41185187621092867	NO	-
424	ZINC01933349	924	0.4118293645892424	NO	-
425	ZINC03315679	1265	0.41181766571304995	NO	-
426	ZINC04443746	1997	0.4116740602847962	NO	-
427	ZINC03567268	1398	0.4116734833370398	NO	-
428	ZINC04149018	1897	0.4114422526639986	NO	-
429	ZINC03648322	1447	0.4112910290853914	NO	-
430	ZINC02872187	1165	0.4112628090090787	NO	-
431	ZINC04209900	1906	0.4112451582682931	NO	-
432	ZINC01257904	736	0.4111907942698903	NO	-
433	ZINC00016242	9	0.4107684294871625	NO	-
434	ZINC00778980	526	0.41065827511508407	NO	-
435	ZINC00090736	79	0.41054704206538334	NO	-
436	ZINC02222522	967	0.4104831541638994	NO	-
437	ZINC02089039	938	0.41047003183878417	NO	-
438	ZINC01673110	877	0.4104515932245557	NO	-
439	ZINC02438586	1058	0.41029953838854316	NO	-
440	ZINC00053422	53	0.4102413472848308	NO	-
441	ZINC00472489	337	0.41017642387234887	NO	-
442	ZINC00778980	524	0.4101672961977681	NO	-
443	ZINC03507638	1366	0.4098242912879081	NO	-
444	ZINC01774311	895	0.4098194885807466	NO	-
445	ZINC04464245	2014	0.40975518826974777	NO	-
446	ZINC03857236	1546	0.40975518826974766	NO	-
447	ZINC00971529	624	0.40958580966248065	NO	-
448	ZINC00243607	178	0.4094470285505374	NO	-
449	ZINC00612499	463	0.409406838501928	NO	-
450	ZINC03625097	1440	0.4092588390266206	NO	-
451	ZINC03911072	1713	0.4091899935693876	NO	-
452	ZINC01123502	685	0.4091452901620714	NO	-
453	ZINC00778980	525	0.4090127912827041	NO	-
454	ZINC04484140	2048	0.4089074599729416	NO	-
455	ZINC03814439	36	0.4088289629148736	YES	22
456	ZINC00809825	562	0.4087852368129245	NO	-
457	ZINC00460879	312	0.4086153887442556	NO	-
458	ZINC00620845	475	0.40843249262598724	NO	-
459	ZINC00778934	522	0.4083676830907984	NO	-
460	ZINC00573720	436	0.4074183761150359	NO	-
461	ZINC01026085	645	0.4073300093477596	NO	-
462	ZINC02849038	1154	0.40731106344620327	NO	-
463	ZINC01440225	809	0.4070417657544688	NO	-
464	ZINC03859256	1568	0.40672475915813666	NO	-
465	ZINC00621164	478	0.40624381246930946	NO	-
466	ZINC00627266	481	0.4060680504883826	NO	-
467	ZINC03859256	1569	0.4057599512313173	NO	-
468	ZINC00627266	482	0.40556767725252174	NO	-
469	ZINC00232118	167	0.4053225696215742	NO	-
470	ZINC00060962	56	0.40421860492627726	NO	-
471	ZINC01069513	665	0.4042176629348339	NO	-
472	ZINC01442519	810	0.40421614295602515	NO	-
473	ZINC03545071	1393	0.40418600188254644	NO	-
474	ZINC04225010	1915	0.40414392881437217	NO	-
475	ZINC03971750	2068	0.40408289547311416	NO	-
476	ZINC04013676	1864	0.4040169276180035	NO	-
477	ZINC03507808	1367	0.4039251965003006	NO	-
478	ZINC03507809	1368	0.4039153122444767	NO	-
479	ZINC03236367	1233	0.40391298048044305	NO	-
480	ZINC03814459	1	0.40382342162375146	YES	2
481	ZINC04013676	1863	0.40347252204976564	NO	-
482	ZINC04123400	1887	0.4032185943475643	NO	-
483	ZINC04038098	1869	0.40300131407270373	NO	-
484	ZINC03684813	1452	0.40297827952796283	NO	-
485	ZINC03982845	1812	0.4029621111711878	NO	-
486	ZINC03982846	1813	0.4027889249575856	NO	-
487	ZINC03495848	1363	0.40272367352635685	NO	-
488	ZINC04013676	1862	0.4026891136066397	NO	-
489	ZINC00798337	534	0.40262765045107035	NO	-
490	ZINC01085868	670	0.40257615657527984	NO	-
491	ZINC03310808	1259	0.40248801250770466	NO	-
492	ZINC03859256	1570	0.4024765523458944	NO	-
493	ZINC00542446	407	0.4019987037642943	NO	-
494	ZINC03907499	1692	0.401913390860418	NO	-
495	ZINC00536909	390	0.40183853705945466	NO	-
496	ZINC01442519	811	0.4017384089640109	NO	-
497	ZINC00061263	57	0.40173515051929654	NO	-
498	ZINC00627266	483	0.4015681759308054	NO	-
499	ZINC00600716	454	0.4015026609709046	NO	-
500	ZINC02362449	1034	0.40134108039430494	NO	-
501	ZINC03403272	1299	0.4010108914751423	NO	-
502	ZINC03908803	1700	0.4009126553211099	NO	-
503	ZINC03908803	1701	0.4009126553211099	NO	-
504	ZINC03526225	1385	0.40080592350819566	NO	-
505	ZINC01067715	664	0.4007955315636808	NO	-
506	ZINC03853719	1509	0.4006155121491457	NO	-
507	ZINC01933338	920	0.4004511290560092	NO	-
508	ZINC01933338	921	0.4004511290560092	NO	-
509	ZINC03906393	1685	0.3999788716058128	NO	-
510	ZINC03521367	1376	0.3998060361946282	NO	-
511	ZINC03908803	1699	0.3993867889335523	NO	-
512	ZINC03346440	1275	0.39925174277606557	NO	-
513	ZINC02364272	1035	0.39920922460925307	NO	-
514	ZINC03418903	1311	0.3992084773824631	NO	-
515	ZINC03523313	1378	0.3991980810974795	NO	-
516	ZINC02364274	1036	0.39914567800262846	NO	-
517	ZINC03867595	1593	0.3988645269053031	NO	-
518	ZINC03422313	1320	0.39867820892499944	NO	-
519	ZINC03422316	1321	0.3986701564332166	NO	-
520	ZINC02957652	1194	0.3982922728011372	NO	-
521	ZINC01020411	641	0.39805175517366487	NO	-
522	ZINC03418907	1312	0.39802465979941903	NO	-
523	ZINC03418909	1313	0.3980103896183557	NO	-
524	ZINC03899739	1669	0.39767734071366123	NO	-
525	ZINC03394618	1292	0.39767311147584333	NO	-
526	ZINC00634089	489	0.3976607853616045	NO	-
527	ZINC04038098	1868	0.3975504316102791	NO	-
528	ZINC03872756	1623	0.3975338597382942	NO	-
529	ZINC01679981	879	0.3973282888862679	NO	-
530	ZINC00030344	30	0.39724916426513485	NO	-
531	ZINC00302347	214	0.39716943605559435	NO	-
532	ZINC04225027	1918	0.397010338323413	NO	-
533	ZINC03912694	1722	0.3969849460993193	NO	-
534	ZINC02499743	1075	0.39697682237763854	NO	-
535	ZINC03417633	1308	0.3968060604700787	NO	-
536	ZINC00480399	348	0.39670643595513666	NO	-
537	ZINC00297622	211	0.39657019477571465	NO	-
538	ZINC00480397	346	0.39653912059903446	NO	-
539	ZINC04384164	1977	0.39643962955465734	NO	-
540	ZINC03872756	1624	0.3963711074827233	NO	-
541	ZINC03867595	1592	0.39635512293085473	NO	-
542	ZINC03899739	1668	0.3963434390689944	NO	-
543	ZINC03327463	1269	0.3963224006857022	NO	-
544	ZINC04384164	1978	0.3963190553634549	NO	-
545	ZINC00479618	345	0.3961738931995005	NO	-
546	ZINC02956113	1191	0.39617231308030126	NO	-
547	ZINC03457402	1343	0.39616201009026164	NO	-
548	ZINC03899739	1670	0.3960854990013104	NO	-
549	ZINC03987655	1825	0.39601594783039346	NO	-
550	ZINC00501669	363	0.3959120550563578	NO	-
551	ZINC00472534	338	0.3958730776265144	NO	-
552	ZINC01438429	805	0.3957892570591262	NO	-
553	ZINC01583340	865	0.39577662553751225	NO	-
554	ZINC01438430	808	0.39575093014543494	NO	-
555	ZINC01438427	799	0.3956806891571405	NO	-
556	ZINC04116118	1883	0.3956467496240981	NO	-
557	ZINC01438428	802	0.3956467207938536	NO	-
558	ZINC01438429	803	0.3955043064334482	NO	-
559	ZINC01050089	648	0.39540269229253183	NO	-
560	ZINC01438427	797	0.39538451779357453	NO	-
561	ZINC03040096	1203	0.3953763063975395	NO	-
562	ZINC00472535	339	0.3953666086058365	NO	-
563	ZINC04384164	1976	0.3953024379156521	NO	-
564	ZINC01069617	666	0.3952853080149984	NO	-
565	ZINC01438428	800	0.3952817100827032	NO	-
566	ZINC03814453	33	0.3951620171123549	YES	20
567	ZINC00989407	629	0.3951216143185782	NO	-
568	ZINC03621269	1439	0.39486593224933314	NO	-
569	ZINC03684751	1451	0.39476943701451117	NO	-
570	ZINC04316746	1953	0.3946380356071429	NO	-
571	ZINC01438430	806	0.39450331171141273	NO	-
572	ZINC03367199	1284	0.39443105948167745	NO	-
573	ZINC00023543	3	0.3942958792039144	YES	3
574	ZINC04225006	1909	0.3942067144530989	NO	-
575	ZINC03256326	1243	0.3940533754787	NO	-
576	ZINC00242784	177	0.39391191161865896	NO	-
577	ZINC02873537	1166	0.39370213648729835	NO	-
578	ZINC01438428	801	0.39368722655880145	NO	-
579	ZINC00013886	6	0.393381018492735	NO	-
580	ZINC00200627	147	0.3931763596964665	NO	-
581	ZINC04306374	1949	0.3931386235676054	NO	-
582	ZINC00352127	240	0.3931321641640192	NO	-
583	ZINC01123416	684	0.3929188950269203	NO	-
584	ZINC00173711	122	0.39291669298296067	NO	-
585	ZINC00340320	237	0.39274490567711984	NO	-
586	ZINC00173711	121	0.3925898691931541	NO	-
587	ZINC01438430	807	0.39237930467370347	NO	-
588	ZINC03507636	1365	0.39228318933766937	NO	-
589	ZINC02485379	1071	0.3922306464048002	NO	-
590	ZINC01130655	691	0.3922292652800289	NO	-
591	ZINC03040096	1204	0.39214884174942266	NO	-
592	ZINC01468101	818	0.39206459257454496	NO	-
593	ZINC01438429	804	0.39203154744081914	NO	-
594	ZINC02869356	1162	0.3918894415303321	NO	-
595	ZINC02718696	1125	0.3918241024454898	NO	-
596	ZINC01438427	798	0.3917241818370489	NO	-
597	ZINC03857122	1541	0.39170543534347146	NO	-
598	ZINC04001228	1858	0.39149890977285123	NO	-
599	ZINC00344276	238	0.39146930754081366	NO	-
600	ZINC00377620	255	0.3912717149331735	NO	-
601	ZINC00306331	220	0.3912067027324325	NO	-
602	ZINC00029692	26	0.39111289199563026	NO	-
603	ZINC03325389	1268	0.39110962328417687	NO	-
604	ZINC03437006	1326	0.39083040814181025	NO	-
605	ZINC01314018	755	0.3905442082269449	NO	-
606	ZINC03979721	1802	0.39032243333203187	NO	-
607	ZINC02280695	1000	0.39024106307560724	NO	-
608	ZINC02616089	1086	0.39009174888280645	NO	-
609	ZINC01314019	756	0.38970507533192084	NO	-
610	ZINC02228301	970	0.3896422467052551	NO	-
611	ZINC03814455	11	0.38963259001120626	YES	6
612	ZINC03513665	1371	0.3894192936499071	NO	-
613	ZINC03569956	1401	0.3893557620507653	NO	-
614	ZINC04115821	1879	0.3890466485623099	NO	-
615	ZINC03879159	1627	0.3887581661445833	NO	-
616	ZINC00798420	536	0.38874764536639844	NO	-
617	ZINC01130655	690	0.3886296734318336	NO	-
618	ZINC00266266	192	0.38860283552084673	NO	-
619	ZINC00798419	535	0.38826386801018004	NO	-
620	ZINC02861066	1156	0.3881236771266239	NO	-
621	ZINC03233795	1230	0.3879238343582901	NO	-
622	ZINC04316941	1955	0.3877382267644368	NO	-
623	ZINC02351195	1026	0.3877210944908824	NO	-
624	ZINC02351196	1027	0.38770922506201494	NO	-
625	ZINC03994742	1841	0.3875631096498715	NO	-
626	ZINC03820622	1471	0.38742813904497225	NO	-
627	ZINC03909297	1711	0.38738699630382145	NO	-
628	ZINC02718711	1126	0.3871449671444381	NO	-
629	ZINC02123307	944	0.38706363082439665	NO	-
630	ZINC01564714	862	0.3868075984516636	NO	-
631	ZINC00536819	387	0.3867150510615242	NO	-
632	ZINC02861066	1157	0.3864656111056381	NO	-
633	ZINC03476479	1354	0.3864026268691008	NO	-
634	ZINC01564714	861	0.3861129692113025	NO	-
635	ZINC03820622	1472	0.3859343623916903	NO	-
636	ZINC03912608	1719	0.38589046757391926	NO	-
637	ZINC03418676	1309	0.3858327448176153	NO	-
638	ZINC03452289	1338	0.3856350158622487	NO	-
639	ZINC03311553	1260	0.3852768222004599	NO	-
640	ZINC03476479	1355	0.3850951820820069	NO	-
641	ZINC03979727	1803	0.38501292475759513	NO	-
642	ZINC04470039	2044	0.38501292475759513	NO	-
643	ZINC03979735	1805	0.38490478987735627	NO	-
644	ZINC02281793	1001	0.38473256542219914	NO	-
645	ZINC00405969	269	0.3847254646716006	NO	-
646	ZINC00044363	48	0.3847208493545388	NO	-
647	ZINC03867702	1598	0.3844965860389712	NO	-
648	ZINC04317740	1959	0.3844433352225254	NO	-
649	ZINC03461841	1346	0.38423577305778167	NO	-
650	ZINC02282906	1004	0.38419580944176174	NO	-
651	ZINC02653437	1107	0.3838469694140013	NO	-
652	ZINC02319490	1013	0.38378959243587235	NO	-
653	ZINC03419250	1315	0.383598109738056	NO	-
654	ZINC03814450	31	0.3835228737249929	YES	18
655	ZINC00707790	503	0.38321091165998816	NO	-
656	ZINC03524412	1381	0.38297532489919006	NO	-
657	ZINC02884887	1179	0.38290344135984455	NO	-
658	ZINC04225008	1910	0.3827516240786554	NO	-
659	ZINC03462023	1347	0.3826587681804203	NO	-
660	ZINC03461798	1345	0.3825840945118204	NO	-
661	ZINC03418740	1310	0.3824323468068746	NO	-
662	ZINC03857661	1552	0.38226996101126465	NO	-
663	ZINC03857662	1553	0.3822399159410809	NO	-
664	ZINC00531980	383	0.38209959418896305	NO	-
665	ZINC01841772	903	0.3820517594940931	NO	-
666	ZINC03997187	1847	0.3820081960732949	NO	-
667	ZINC04467883	2032	0.3820081960732949	NO	-
668	ZINC03421125	1316	0.3819168046150361	NO	-
669	ZINC03357298	1280	0.38181990989694625	NO	-
670	ZINC03997186	1844	0.38181421383907177	NO	-
671	ZINC03357297	1279	0.38175277319944356	NO	-
672	ZINC00480398	347	0.38169519559459986	NO	-
673	ZINC04092555	1876	0.38167174679679766	NO	-
674	ZINC00386402	264	0.38160981651318854	NO	-
675	ZINC04354261	1973	0.38154881262481205	NO	-
676	ZINC04386416	1980	0.3815356564942386	NO	-
677	ZINC04225008	1911	0.38147178549864874	NO	-
678	ZINC01464778	816	0.3814177503372011	NO	-
679	ZINC02359831	1032	0.3812856876430564	NO	-
680	ZINC02359833	1033	0.3811737676930585	NO	-
681	ZINC03459709	1344	0.38107772363150394	NO	-
682	ZINC00531981	384	0.381022127573254	NO	-
683	ZINC03605753	1429	0.3807454441830525	NO	-
684	ZINC02394307	1042	0.3807357245572386	NO	-
685	ZINC01414231	780	0.3805538088747945	NO	-
686	ZINC04225028	1919	0.3805365858991552	NO	-
687	ZINC02643434	1102	0.3804873991776053	NO	-
688	ZINC02620245	1087	0.3804418354508791	NO	-
689	ZINC03854221	1517	0.38003080534589767	NO	-
690	ZINC04138271	1892	0.3799438223039592	NO	-
691	ZINC03891492	1655	0.3799211082413997	NO	-
692	ZINC03868783	1620	0.37983517309691595	NO	-
693	ZINC01414231	781	0.3798026073571559	NO	-
694	ZINC03980324	1811	0.3797176312911919	NO	-
695	ZINC03979754	1806	0.3795937769488709	NO	-
696	ZINC02285496	1006	0.3795780856401355	NO	-
697	ZINC00423409	293	0.3793469662853472	NO	-
698	ZINC04225028	1920	0.3793369032444426	NO	-
699	ZINC00303420	217	0.37928137232837666	NO	-
700	ZINC02406133	1049	0.37914818507345327	NO	-
701	ZINC02406134	1050	0.37913097675633906	NO	-
702	ZINC01409204	772	0.37903079412321733	NO	-
703	ZINC03857999	1558	0.3789782433863669	NO	-
704	ZINC00033458	37	0.3788658543011574	NO	-
705	ZINC00218284	160	0.37868032576706745	NO	-
706	ZINC03454137	1341	0.3786725936124886	NO	-
707	ZINC04001083	1855	0.37848406069143287	NO	-
708	ZINC03518223	1375	0.3784409406842341	NO	-
709	ZINC01414222	778	0.37826075312826707	NO	-
710	ZINC01066689	663	0.37822209576457977	NO	-
711	ZINC03518222	1374	0.37797238888668794	NO	-
712	ZINC01151507	705	0.3777811555901038	NO	-
713	ZINC03370728	1285	0.3777218447014972	NO	-
714	ZINC01151508	706	0.37770165653006277	NO	-
715	ZINC03569957	1402	0.3775238551394842	NO	-
716	ZINC03853153	1502	0.3773924677781407	NO	-
717	ZINC02412977	1051	0.3773687756252565	NO	-
718	ZINC03853152	1501	0.37728275626057417	NO	-
719	ZINC03890033	1647	0.37714509645210026	NO	-
720	ZINC02119734	943	0.377111333291432	NO	-
721	ZINC03533002	1386	0.377062886749342	NO	-
722	ZINC01414222	779	0.3770046060027647	NO	-
723	ZINC00205663	155	0.3765502903064984	NO	-
724	ZINC01021169	642	0.3765432849720484	NO	-
725	ZINC04354261	1971	0.3762449927422149	NO	-
726	ZINC01409204	773	0.37621929209814337	NO	-
727	ZINC04354261	1972	0.37617522172075	NO	-
728	ZINC04387006	1981	0.37613804914845644	NO	-
729	ZINC00210582	157	0.37557430829719113	NO	-
730	ZINC01159067	707	0.3755102935887096	NO	-
731	ZINC03852427	1496	0.37547478207575113	NO	-
732	ZINC04316714	1951	0.3753155534681397	NO	-
733	ZINC04333542	1965	0.37523777726490753	NO	-
734	ZINC01677089	878	0.37493082430425884	NO	-
735	ZINC01493911	842	0.37490633249304917	NO	-
736	ZINC01428351	792	0.374826478212872	NO	-
737	ZINC04387006	1982	0.3743230539347241	NO	-
738	ZINC00033458	36	0.37418775045000724	NO	-
739	ZINC02686997	1116	0.37415937621580164	NO	-
740	ZINC04500759	2050	0.3741388548802927	NO	-
741	ZINC04633254	2065	0.37390646189692145	NO	-
742	ZINC02283905	1005	0.37384278786723935	NO	-
743	ZINC00478429	344	0.3737810459877552	NO	-
744	ZINC03260190	1245	0.3736898003915958	NO	-
745	ZINC02718696	1123	0.37366875303734176	NO	-
746	ZINC01752717	887	0.37343464119816006	NO	-
747	ZINC04317212	1956	0.37306144896142973	NO	-
748	ZINC02706520	1120	0.37293895200228894	NO	-
749	ZINC02718696	1124	0.3725696856773778	NO	-
750	ZINC02701715	1118	0.3723596689382181	NO	-
751	ZINC04317740	1962	0.37226058648168553	NO	-
752	ZINC00029703	28	0.3722459758540082	NO	-
753	ZINC00144593	112	0.37222014527832953	NO	-
754	ZINC03853647	1505	0.3721597767889242	NO	-
755	ZINC03853646	1504	0.3721149073475923	NO	-
756	ZINC04317212	1957	0.3720536335584294	NO	-
757	ZINC03507831	1369	0.37196162361567897	NO	-
758	ZINC03963079	1748	0.37192443437224904	NO	-
759	ZINC03937865	1729	0.37180222090951087	NO	-
760	ZINC01414899	784	0.37179635030830605	NO	-
761	ZINC01122918	683	0.3717509754405159	NO	-
762	ZINC00360394	244	0.37146876807643464	NO	-
763	ZINC03443309	1329	0.3714301029970853	NO	-
764	ZINC03030062	1201	0.37117220371053805	NO	-
765	ZINC04337669	1967	0.3710076999795188	NO	-
766	ZINC00171219	119	0.3709714776694996	NO	-
767	ZINC03247320	1237	0.37096624333264283	NO	-
768	ZINC02928150	1189	0.3709199224745955	NO	-
769	ZINC01111842	679	0.3708928625437253	NO	-
770	ZINC03385737	1290	0.370807425362753	NO	-
771	ZINC03867282	1589	0.37074843207323366	NO	-
772	ZINC03889897	1642	0.37057360028301295	NO	-
773	ZINC03905171	1683	0.37055904737389045	NO	-
774	ZINC04123815	1888	0.370512254552941	NO	-
775	ZINC00706105	502	0.3704575758815147	NO	-
776	ZINC03551212	1396	0.3702010449774499	NO	-
777	ZINC03854736	1523	0.37017256171578583	NO	-
778	ZINC03854735	1522	0.37013622152505754	NO	-
779	ZINC03857263	1549	0.3699405315514135	NO	-
780	ZINC00638477	492	0.3699168289194323	NO	-
781	ZINC03356307	1278	0.36980790777841216	NO	-
782	ZINC00638480	493	0.3697870503529439	NO	-
783	ZINC03979731	1804	0.3696418487600919	NO	-
784	ZINC03979785	1808	0.3696158778242183	NO	-
785	ZINC03969562	1764	0.36943197809643435	NO	-
786	ZINC03912682	1721	0.3694081416508957	NO	-
787	ZINC02281984	1002	0.3693328367977091	NO	-
788	ZINC03424585	1322	0.36917353576712264	NO	-
789	ZINC02295145	1012	0.36897137925910795	NO	-
790	ZINC03855613	1535	0.3689327512864436	NO	-
791	ZINC00505204	364	0.3687825707778588	NO	-
792	ZINC04442587	1995	0.3687618223796564	NO	-
793	ZINC04469720	2038	0.3687618223796564	NO	-
794	ZINC03979757	1807	0.36867846452621594	NO	-
795	ZINC03858040	1559	0.36851415843806307	NO	-
796	ZINC04469726	2039	0.36851415843806307	NO	-
797	ZINC02664126	1113	0.3684958189404345	NO	-
798	ZINC03539616	1389	0.3684747129010096	NO	-
799	ZINC02664125	1112	0.36846622169801785	NO	-
800	ZINC03857206	1544	0.3684458605246455	NO	-
801	ZINC00182438	131	0.36844500525004514	NO	-
802	ZINC00205662	154	0.3684080472964427	NO	-
803	ZINC03401099	1298	0.36840080412649917	NO	-
804	ZINC03418933	1314	0.36835057985753983	NO	-
805	ZINC03476658	1357	0.36834606524756974	NO	-
806	ZINC03904475	1682	0.36832599306587144	NO	-
807	ZINC02565335	1081	0.36832570255252467	NO	-
808	ZINC03476660	1358	0.3682837601131349	NO	-
809	ZINC01414232	782	0.36815431523582903	NO	-
810	ZINC03388109	1291	0.3680845021143826	NO	-
811	ZINC03857207	1545	0.3680660798948388	NO	-
812	ZINC04061397	1872	0.3680336594528643	NO	-
813	ZINC01901294	908	0.3679184841485908	NO	-
814	ZINC02286082	1008	0.3677235506080458	NO	-
815	ZINC04087362	1874	0.3675117299717665	NO	-
816	ZINC00424178	297	0.3674350391064893	NO	-
817	ZINC03970589	1778	0.36735895147531994	NO	-
818	ZINC02404828	1048	0.3673426533253415	NO	-
819	ZINC03447015	1332	0.36733104275551964	NO	-
820	ZINC03857926	1556	0.3669975690027744	NO	-
821	ZINC03447011	1331	0.36682242574421103	NO	-
822	ZINC00270140	197	0.3666041497473937	NO	-
823	ZINC00379784	256	0.3665981184154945	NO	-
824	ZINC03490940	1362	0.36653915749132077	NO	-
825	ZINC03867518	1591	0.3665000494523544	NO	-
826	ZINC00859873	586	0.3664821664193682	NO	-
827	ZINC00859871	585	0.3664524531514415	NO	-
828	ZINC00954834	617	0.3663906596261799	NO	-
829	ZINC03855594	1534	0.3663007337517745	NO	-
830	ZINC04442588	1996	0.3662363463286982	NO	-
831	ZINC03907399	1690	0.3661649041143923	NO	-
832	ZINC04225027	1916	0.3661480848385617	NO	-
833	ZINC00718534	507	0.36611172133119413	NO	-
834	ZINC04500766	2051	0.36607324781309597	NO	-
835	ZINC02636591	1097	0.3659521351940441	NO	-
836	ZINC00288284	199	0.36594288137518427	NO	-
837	ZINC02285620	1007	0.3656334562913838	NO	-
838	ZINC00270138	196	0.36553744843676217	NO	-
839	ZINC00804199	550	0.3655360237941652	NO	-
840	ZINC04225027	1917	0.3654965003949656	NO	-
841	ZINC01559383	859	0.3654911619887064	NO	-
842	ZINC03906579	1686	0.365474638259314	NO	-
843	ZINC00200590	145	0.3653360287524793	NO	-
844	ZINC00357252	241	0.36529476307160313	NO	-
845	ZINC00427775	299	0.36484983203552285	NO	-
846	ZINC03406022	1301	0.36481308490371767	NO	-
847	ZINC00809456	559	0.3647584139499816	NO	-
848	ZINC01639371	869	0.36462109939730025	NO	-
849	ZINC01414232	783	0.3644803996139924	NO	-
850	ZINC01408883	771	0.3643139677020107	NO	-
851	ZINC03484042	1360	0.364151477300368	NO	-
852	ZINC01053398	650	0.36376580309375417	NO	-
853	ZINC04317740	1960	0.3636779255968361	NO	-
854	ZINC02091772	940	0.36364802435863086	NO	-
855	ZINC00524445	377	0.3633593021959208	NO	-
856	ZINC04509491	2053	0.3632424393108799	NO	-
857	ZINC00835772	575	0.36306268802995395	NO	-
858	ZINC03400580	1297	0.3627410610313582	NO	-
859	ZINC03850330	1489	0.3626158130627075	NO	-
860	ZINC04464867	2018	0.3626158130627074	NO	-
861	ZINC01175432	711	0.3625887838248853	NO	-
862	ZINC00200590	146	0.3625827185483692	NO	-
863	ZINC00340320	236	0.3625697061856176	NO	-
864	ZINC03346126	1274	0.362461218776442	NO	-
865	ZINC02636918	1098	0.36234419860755596	NO	-
866	ZINC03855134	1529	0.3622603494192343	NO	-
867	ZINC00718534	506	0.36220241253665136	NO	-
868	ZINC03399998	1296	0.3622012049721008	NO	-
869	ZINC02455498	1065	0.36196157448579	NO	-
870	ZINC02414821	1052	0.36185209295844006	NO	-
871	ZINC02881801	1172	0.36180102094981875	NO	-
872	ZINC03857261	1547	0.3616809842356269	NO	-
873	ZINC03857262	1548	0.36151843628149843	NO	-
874	ZINC03344605	1273	0.36132771587085827	NO	-
875	ZINC03451805	1336	0.3612833012703093	NO	-
876	ZINC02628513	1094	0.36121380946444054	NO	-
877	ZINC04465318	2019	0.36092385424869405	NO	-
878	ZINC00773686	518	0.36089900969862826	NO	-
879	ZINC02880011	1169	0.3605979305603673	NO	-
880	ZINC02659983	1109	0.3605752349599363	NO	-
881	ZINC03969743	1766	0.3605054109366561	NO	-
882	ZINC00029693	27	0.36041535208114434	NO	-
883	ZINC01191698	719	0.3604063886580008	NO	-
884	ZINC02241203	986	0.3603522060090867	NO	-
885	ZINC02241203	987	0.3603522060090867	NO	-
886	ZINC00314236	226	0.36032953953651015	NO	-
887	ZINC01419240	785	0.36016512930606714	NO	-
888	ZINC00200529	142	0.360098973930875	NO	-
889	ZINC01408856	770	0.36003972558711533	NO	-
890	ZINC02880012	1170	0.3599119338995067	NO	-
891	ZINC00291524	206	0.359807134362007	NO	-
892	ZINC00359424	243	0.359790841140644	NO	-
893	ZINC00031648	35	0.359637901732038	NO	-
894	ZINC00201168	149	0.3592904252332158	NO	-
895	ZINC00115651	98	0.3588988031315209	NO	-
896	ZINC00594085	450	0.3587828278452095	NO	-
897	ZINC02241203	985	0.3587351899618136	NO	-
898	ZINC03855134	1528	0.35872025059248347	NO	-
899	ZINC00474730	341	0.3584622417015886	NO	-
900	ZINC03398506	1294	0.3584299369139701	NO	-
901	ZINC00030345	31	0.3582805266963435	NO	-
902	ZINC00889193	592	0.3582168546999162	NO	-
903	ZINC03509822	1370	0.3581409503565319	NO	-
904	ZINC04116118	1881	0.35801848172343254	NO	-
905	ZINC01257009	735	0.3578739942255171	NO	-
906	ZINC00806331	555	0.3577556396972772	NO	-
907	ZINC00809473	560	0.35724847562465495	NO	-
908	ZINC00809474	561	0.3567986537443806	NO	-
909	ZINC04225010	1913	0.3567925977428961	NO	-
910	ZINC03315424	1262	0.3567396155226412	NO	-
911	ZINC00184781	135	0.35673757523937677	NO	-
912	ZINC00803803	547	0.3567274735818457	NO	-
913	ZINC03364172	1282	0.35672444639038076	NO	-
914	ZINC03906620	1687	0.35669393055943216	NO	-
915	ZINC02629084	1095	0.35645002796020736	NO	-
916	ZINC03612561	1434	0.35640995571716194	NO	-
917	ZINC00011880	4	0.3560921509312971	NO	-
918	ZINC04116118	1882	0.3560265218082425	NO	-
919	ZINC02644838	1103	0.3559562259986289	NO	-
920	ZINC00463897	319	0.35594212666057895	NO	-
921	ZINC00269547	195	0.35588142090466957	NO	-
922	ZINC00463896	318	0.35572504610904465	NO	-
923	ZINC00260968	186	0.35569623153478425	NO	-
924	ZINC00099178	84	0.35560825052240763	NO	-
925	ZINC00099180	85	0.3556058060150361	NO	-
926	ZINC04225010	1914	0.3555183134862848	NO	-
927	ZINC00423412	294	0.35545190460879345	NO	-
928	ZINC04277178	1943	0.3554234371910614	NO	-
929	ZINC03867736	1601	0.35535450524855583	NO	-
930	ZINC00953372	616	0.35530916482555164	NO	-
931	ZINC04618623	2062	0.35528215213326686	NO	-
932	ZINC00269543	194	0.35525370041351934	NO	-
933	ZINC03542986	1390	0.3552279553848841	NO	-
934	ZINC00619616	471	0.3552161932713071	NO	-
935	ZINC02957650	1193	0.35517445221810356	NO	-
936	ZINC04083562	1873	0.35508800846156824	NO	-
937	ZINC01762580	891	0.355028840374878	NO	-
938	ZINC01118516	680	0.35472761167782096	NO	-
939	ZINC00423393	291	0.354681123780784	NO	-
940	ZINC00803803	548	0.3546191695422973	NO	-
941	ZINC03889733	1641	0.35455713184689197	NO	-
942	ZINC00545944	417	0.35449433819635734	NO	-
943	ZINC03848250	1477	0.3544673252732356	NO	-
944	ZINC04118140	1885	0.35434521756957116	NO	-
945	ZINC03414169	1304	0.35432855927958284	NO	-
946	ZINC02394634	1044	0.3543035534315293	NO	-
947	ZINC03398403	1293	0.35418554180180467	NO	-
948	ZINC00544452	409	0.35412824661569753	NO	-
949	ZINC00523032	375	0.3541228735030016	NO	-
950	ZINC03231911	1225	0.3540111815156869	NO	-
951	ZINC00092130	82	0.3538108077561823	NO	-
952	ZINC01055888	654	0.3536507704662574	NO	-
953	ZINC02675027	1115	0.35362807274589947	NO	-
954	ZINC02675026	1114	0.3536101639475765	NO	-
955	ZINC00806331	554	0.3535779173304212	NO	-
956	ZINC01556760	858	0.3535210302274707	NO	-
957	ZINC03858957	1565	0.3535114120230163	NO	-
958	ZINC03044893	1206	0.3535044623783391	NO	-
959	ZINC03768044	1455	0.35344716020178585	NO	-
960	ZINC00545788	416	0.3533605385253836	NO	-
961	ZINC03855199	1531	0.3532401783096927	NO	-
962	ZINC00536746	386	0.35292150515245313	NO	-
963	ZINC00046565	49	0.35271456625862163	NO	-
964	ZINC00469975	332	0.35258977312967704	NO	-
965	ZINC00619819	473	0.3525387162908175	NO	-
966	ZINC03867603	1595	0.3523746716259869	NO	-
967	ZINC03867604	1597	0.35237306945485064	NO	-
968	ZINC03384831	1289	0.3520348835056639	NO	-
969	ZINC03523894	1379	0.35198228507009005	NO	-
970	ZINC03853628	1503	0.35173761253689473	NO	-
971	ZINC02898108	1183	0.35168267943043463	NO	-
972	ZINC03997187	1846	0.3516003945322926	NO	-
973	ZINC04467883	2030	0.3516003945322926	NO	-
974	ZINC00370871	251	0.3515172200739065	NO	-
975	ZINC03997186	1843	0.35144001837990996	NO	-
976	ZINC04414852	1990	0.3514392360523647	NO	-
977	ZINC00545519	411	0.351304962623091	NO	-
978	ZINC00013885	5	0.3511095148263783	NO	-
979	ZINC03971214	1781	0.351098628062949	NO	-
980	ZINC02622008	1088	0.3510817230078146	NO	-
981	ZINC00545520	413	0.3510803319653647	NO	-
982	ZINC00036871	42	0.3510552215985499	NO	-
983	ZINC02622009	1089	0.3510341794337809	NO	-
984	ZINC03523895	1380	0.35088942759240616	NO	-
985	ZINC03862078	1584	0.3508478077951775	NO	-
986	ZINC01177943	713	0.3507982215671107	NO	-
987	ZINC04386416	1979	0.35079617780687755	NO	-
988	ZINC03863213	1585	0.3507042966649882	NO	-
989	ZINC00468095	330	0.35056000413884614	NO	-
990	ZINC04306149	1948	0.35055732706718795	NO	-
991	ZINC03408381	1302	0.3505335952357413	NO	-
992	ZINC00082027	73	0.35050225753571096	NO	-
993	ZINC00202450	152	0.3504036068033603	NO	-
994	ZINC00899378	601	0.35029727915992304	NO	-
995	ZINC02637648	1099	0.35006388335203975	NO	-
996	ZINC02889987	1181	0.35005920319823164	NO	-
997	ZINC03605510	1425	0.34943050262560854	NO	-
998	ZINC03855199	1530	0.34941291552296627	NO	-
999	ZINC03380464	1288	0.34932863727921776	NO	-
1000	ZINC02195168	948	0.3492554927156471	NO	-
1001	ZINC00797907	533	0.349141536280286	NO	-
1002	ZINC00800928	544	0.3491237002582683	NO	-
1003	ZINC00537288	391	0.3491061163381196	NO	-
1004	ZINC03867603	1594	0.34904184652958004	NO	-
1005	ZINC03867604	1596	0.3489677938833377	NO	-
1006	ZINC04317740	1961	0.3489303924463975	NO	-
1007	ZINC03409156	1303	0.34892329573046377	NO	-
1008	ZINC00621224	479	0.34890469912652083	NO	-
1009	ZINC03605629	1428	0.34878194320313816	NO	-
1010	ZINC03605594	1427	0.34874208117444594	NO	-
1011	ZINC01170602	710	0.3485015535132677	NO	-
1012	ZINC00859942	587	0.34826734428759837	NO	-
1013	ZINC03254008	1242	0.3480392482705838	NO	-
1014	ZINC04225006	1907	0.3479582175612533	NO	-
1015	ZINC00041963	46	0.3479335472581046	NO	-
1016	ZINC00042824	47	0.34789454248712165	NO	-
1017	ZINC00171422	120	0.3476179046732134	NO	-
1018	ZINC02710542	1122	0.34756843323299547	NO	-
1019	ZINC01475798	830	0.3475672569653608	NO	-
1020	ZINC01150082	703	0.34755912200401834	NO	-
1021	ZINC00452803	309	0.34745039058144056	NO	-
1022	ZINC00035578	39	0.3473721689847376	NO	-
1023	ZINC03929451	1725	0.3472908863308567	NO	-
1024	ZINC03857518	1551	0.3471257238508964	NO	-
1025	ZINC03890932	1652	0.3470872186184168	NO	-
1026	ZINC04469934	2042	0.3470872186184168	NO	-
1027	ZINC04225006	1908	0.34691838527896407	NO	-
1028	ZINC01683957	880	0.34691509312010094	NO	-
1029	ZINC00536829	389	0.34688357215090226	NO	-
1030	ZINC00536828	388	0.34688256407777374	NO	-
1031	ZINC03455255	1342	0.34670294300247056	NO	-
1032	ZINC03854935	1524	0.34670167956124603	NO	-
1033	ZINC03890759	1649	0.3466357692115234	NO	-
1034	ZINC02656491	1108	0.3465982546554525	NO	-
1035	ZINC03853706	1508	0.34658472097127624	NO	-
1036	ZINC02906730	1184	0.34656499473804536	NO	-
1037	ZINC03114015	1210	0.3465480919030151	NO	-
1038	ZINC03890758	1648	0.3463723100974537	NO	-
1039	ZINC00620375	474	0.34631930519600357	NO	-
1040	ZINC03997186	1845	0.3463069788874965	NO	-
1041	ZINC00318835	230	0.34619509857960834	NO	-
1042	ZINC03997187	1848	0.3461335739100597	NO	-
1043	ZINC04467883	2031	0.3461335739100597	NO	-
1044	ZINC04511285	2055	0.34605868502550846	NO	-
1045	ZINC02957721	1195	0.34596667154680655	NO	-
1046	ZINC03365833	1283	0.3459250057510856	NO	-
1047	ZINC03853725	1510	0.3458519875753048	NO	-
1048	ZINC02907399	1185	0.34574552889421595	NO	-
1049	ZINC00545520	412	0.3456375080167804	NO	-
1050	ZINC00859413	583	0.34522988528508386	NO	-
1051	ZINC00024689	20	0.34519271161367515	NO	-
1052	ZINC03312328	1261	0.34515582988444415	NO	-
1053	ZINC04316714	1950	0.34506532734674455	NO	-
1054	ZINC00545519	410	0.3449941172782652	NO	-
1055	ZINC01062654	660	0.3448555968173423	NO	-
1056	ZINC00020730	16	0.3446453405840957	NO	-
1057	ZINC00800928	543	0.3445649331794971	NO	-
1058	ZINC00797907	532	0.34454297480879864	NO	-
1059	ZINC03792996	1456	0.3445298830424353	NO	-
1060	ZINC04263883	1941	0.3445185296217794	NO	-
1061	ZINC01063649	662	0.3444939061639379	NO	-
1062	ZINC00086200	74	0.3443261427273332	NO	-
1063	ZINC02890243	1182	0.34412084784631636	NO	-
1064	ZINC01059584	656	0.34386370942702776	NO	-
1065	ZINC03908811	1706	0.3438492678177417	NO	-
1066	ZINC03908811	1707	0.3438492678177417	NO	-
1067	ZINC00616033	465	0.34381452795362444	NO	-
1068	ZINC01489524	837	0.3435713237371863	NO	-
1069	ZINC01059586	657	0.34343251093916977	NO	-
1070	ZINC00804384	551	0.3433914474132715	NO	-
1071	ZINC03859924	1578	0.34325638134746733	NO	-
1072	ZINC02842257	1153	0.34308620627488473	NO	-
1073	ZINC03969042	1753	0.34302151631178385	NO	-
1074	ZINC04469667	2037	0.34302151631178385	NO	-
1075	ZINC03969043	1754	0.342612421146789	NO	-
1076	ZINC02701912	1119	0.34256574534384954	NO	-
1077	ZINC01516393	850	0.3425442788046385	NO	-
1078	ZINC01516393	851	0.3425442788046385	NO	-
1079	ZINC01287047	752	0.3424606443639201	NO	-
1080	ZINC04460325	2011	0.3424255140552969	NO	-
1081	ZINC00970022	622	0.3423767920053267	NO	-
1082	ZINC03908811	1705	0.34215489595076065	NO	-
1083	ZINC00466139	326	0.34201308924961255	NO	-
1084	ZINC00466138	325	0.34199115547493564	NO	-
1085	ZINC03451937	1337	0.3419715246741854	NO	-
1086	ZINC03868690	1619	0.34180161592430763	NO	-
1087	ZINC04466204	2028	0.34180161592430763	NO	-
1088	ZINC03443406	1330	0.341686866469854	NO	-
1089	ZINC00685711	500	0.3414097482268714	NO	-
1090	ZINC00808721	556	0.3413770730119329	NO	-
1091	ZINC03138355	1213	0.34134159183966495	NO	-
1092	ZINC03848752	1480	0.34123793710004496	NO	-
1093	ZINC00628252	484	0.3410056702750087	NO	-
1094	ZINC00024689	21	0.34095833134586595	NO	-
1095	ZINC01287224	753	0.3409369791212726	NO	-
1096	ZINC00160140	117	0.34087626346472105	NO	-
1097	ZINC04164369	1899	0.34082253622694714	NO	-
1098	ZINC01633085	866	0.3406002886871902	NO	-
1099	ZINC03983468	1820	0.3400495175450212	NO	-
1100	ZINC02624806	1090	0.3400492147328943	NO	-
1101	ZINC03939563	1730	0.34000994202097823	NO	-
1102	ZINC00371351	254	0.3399780532555327	NO	-
1103	ZINC00804424	552	0.33993461380087997	NO	-
1104	ZINC03983467	1819	0.33992771502899605	NO	-
1105	ZINC03378050	1287	0.33990546132901633	NO	-
1106	ZINC00037928	44	0.3397243746265416	NO	-
1107	ZINC00371350	253	0.3396953616532156	NO	-
1108	ZINC00508861	365	0.3396791890414088	NO	-
1109	ZINC01177047	712	0.3394895224830715	NO	-
1110	ZINC02218983	966	0.33938211788322264	NO	-
1111	ZINC00461594	313	0.3393816691663944	NO	-
1112	ZINC03793004	1457	0.33936499723966634	NO	-
1113	ZINC00179323	128	0.3392580205430424	NO	-
1114	ZINC00051499	52	0.33919559286686435	NO	-
1115	ZINC01013829	639	0.339185116477962	NO	-
1116	ZINC01034440	646	0.33899116284295094	NO	-
1117	ZINC01475794	829	0.33899020988977985	NO	-
1118	ZINC03950313	1740	0.33889809833532275	NO	-
1119	ZINC00015788	8	0.3388387462331451	NO	-
1120	ZINC03310264	1257	0.3386525788862771	NO	-
1121	ZINC03262185	1248	0.3386464678487655	NO	-
1122	ZINC03310261	1256	0.3386398317696009	NO	-
1123	ZINC00015788	7	0.33852455044569646	NO	-
1124	ZINC04316941	1954	0.3384464545092868	NO	-
1125	ZINC00112768	97	0.33830894299046294	NO	-
1126	ZINC00112763	96	0.33812210793646635	NO	-
1127	ZINC01149065	702	0.337942623090878	NO	-
1128	ZINC00327475	231	0.33764622308578546	NO	-
1129	ZINC00422916	290	0.3376337645700856	NO	-
1130	ZINC01125011	686	0.3376183988720265	NO	-
1131	ZINC03912301	1717	0.33751930867759516	NO	-
1132	ZINC03239959	1235	0.3374985434536407	NO	-
1133	ZINC04459670	2008	0.33747868633365996	NO	-
1134	ZINC03262087	1247	0.3373722818339483	NO	-
1135	ZINC00755030	516	0.33730459343939795	NO	-
1136	ZINC03946515	1734	0.3371994796906054	NO	-
1137	ZINC03868297	1612	0.33669978470438483	NO	-
1138	ZINC04465966	2027	0.33669978470438483	NO	-
1139	ZINC00200589	143	0.3365862924737224	NO	-
1140	ZINC00538061	401	0.3365709256659823	NO	-
1141	ZINC03579696	1417	0.3365643513917318	NO	-
1142	ZINC03579694	1416	0.3365414803799612	NO	-
1143	ZINC00484384	349	0.3364067895596753	NO	-
1144	ZINC03579747	1421	0.33634557063269455	NO	-
1145	ZINC03579745	1420	0.33633015297436536	NO	-
1146	ZINC00002103	0	0.33626957343956443	NO	-
1147	ZINC01076219	667	0.3361992774898178	NO	-
1148	ZINC02103242	941	0.336189679894737	NO	-
1149	ZINC00111293	89	0.3361546631935077	NO	-
1150	ZINC03868305	1615	0.3361050859457314	NO	-
1151	ZINC01055805	653	0.3360560206829765	NO	-
1152	ZINC00539173	404	0.3360061194653492	NO	-
1153	ZINC03579580	1411	0.33579925397256105	NO	-
1154	ZINC03579578	1410	0.3357905870208592	NO	-
1155	ZINC03868283	1608	0.3357264897338184	NO	-
1156	ZINC00111773	92	0.3356075284358773	NO	-
1157	ZINC04316746	1952	0.33559261908275584	NO	-
1158	ZINC03907516	1694	0.335575299220876	NO	-
1159	ZINC03857165	1542	0.3354772981925691	NO	-
1160	ZINC03857166	1543	0.3351044134917597	NO	-
1161	ZINC03452854	1340	0.3350869020746368	NO	-
1162	ZINC02865348	1161	0.33506350098548865	NO	-
1163	ZINC03868295	1611	0.33494810360070143	NO	-
1164	ZINC01516501	853	0.3347545999216954	NO	-
1165	ZINC01516501	854	0.3347545999216954	NO	-
1166	ZINC00902552	602	0.33474482995530797	NO	-
1167	ZINC00902552	603	0.33474482995530797	NO	-
1168	ZINC02865347	1160	0.33461224864589356	NO	-
1169	ZINC00804199	549	0.3344385305240166	NO	-
1170	ZINC03859205	1567	0.3343124945528889	NO	-
1171	ZINC01741722	882	0.33419925736708733	NO	-
1172	ZINC01054225	651	0.3341968247763211	NO	-
1173	ZINC02838937	1151	0.33417738720261164	NO	-
1174	ZINC01516393	849	0.33409124862273415	NO	-
1175	ZINC00774161	519	0.33404551934309634	NO	-
1176	ZINC01150869	704	0.3339533896747557	NO	-
1177	ZINC03579649	1415	0.3338623681979418	NO	-
1178	ZINC03579647	1414	0.33384633980358747	NO	-
1179	ZINC03579553	1408	0.33378052922178564	NO	-
1180	ZINC03579555	1409	0.3337593265706675	NO	-
1181	ZINC03235207	1232	0.3336657533599794	NO	-
1182	ZINC00200589	144	0.33358127786245917	NO	-
1183	ZINC03985039	1822	0.33349714720373935	NO	-
1184	ZINC03997530	1850	0.33342042320401033	NO	-
1185	ZINC03868281	1607	0.33322119538617684	NO	-
1186	ZINC00628254	485	0.3331887815953722	NO	-
1187	ZINC02871468	1164	0.33311341051969645	NO	-
1188	ZINC03579551	1407	0.332946436719896	NO	-
1189	ZINC03579549	1406	0.3329395182322193	NO	-
1190	ZINC03480404	1359	0.3329277610011941	NO	-
1191	ZINC00585137	448	0.33288310693502615	NO	-
1192	ZINC01690047	881	0.33263538300616385	NO	-
1193	ZINC00122316	100	0.33242407454892503	NO	-
1194	ZINC01639371	867	0.33240192660373197	NO	-
1195	ZINC00359140	242	0.3320437901252405	NO	-
1196	ZINC04164300	1898	0.3318811360229416	NO	-
1197	ZINC03889415	1639	0.33178513819963135	NO	-
1198	ZINC00629534	486	0.33178433881922037	NO	-
1199	ZINC03605572	1426	0.3316550014386991	NO	-
1200	ZINC02206022	954	0.3315729013371555	NO	-
1201	ZINC03853685	1507	0.3314676328799973	NO	-
1202	ZINC03977720	1799	0.33138984127167187	NO	-
1203	ZINC03196310	1220	0.33137963849402025	NO	-
1204	ZINC03853684	1506	0.3313557241380613	NO	-
1205	ZINC03868302	1614	0.3310439212596968	NO	-
1206	ZINC00307448	221	0.3310204842724252	NO	-
1207	ZINC03868301	1613	0.3308322079132004	NO	-
1208	ZINC00819629	563	0.3308302636680889	NO	-
1209	ZINC00524820	379	0.33075776934835177	NO	-
1210	ZINC01639371	868	0.3307571018815208	NO	-
1211	ZINC00524818	378	0.33073877355635056	NO	-
1212	ZINC03579721	1418	0.330508898087649	NO	-
1213	ZINC03579723	1419	0.33050424130279304	NO	-
1214	ZINC00773601	517	0.33048602021844115	NO	-
1215	ZINC03868288	1610	0.3304721200219566	NO	-
1216	ZINC02251491	996	0.3304505975573119	NO	-
1217	ZINC03868287	1609	0.3304182268729757	NO	-
1218	ZINC02350476	1025	0.3301935814797879	NO	-
1219	ZINC03579607	1412	0.3301868760105083	NO	-
1220	ZINC03579609	1413	0.33015616723451874	NO	-
1221	ZINC01088131	676	0.32999178564298276	NO	-
1222	ZINC03969743	1765	0.3299523807116363	NO	-
1223	ZINC01159464	708	0.3296463967271186	NO	-
1224	ZINC01088128	675	0.32955688631619995	NO	-
1225	ZINC01921555	914	0.32925034896570154	NO	-
1226	ZINC03878226	1626	0.3292187023013856	NO	-
1227	ZINC03859350	1574	0.32881903067720375	NO	-
1228	ZINC00516382	371	0.32855466445313725	NO	-
1229	ZINC01922752	917	0.3284807661738201	NO	-
1230	ZINC00928787	609	0.3284203928121563	NO	-
1231	ZINC02817772	1149	0.3283479152038748	NO	-
1232	ZINC00972467	625	0.32831638590802736	NO	-
1233	ZINC03852870	1499	0.32822194308197294	NO	-
1234	ZINC01542456	857	0.3280798485981768	NO	-
1235	ZINC03859350	1575	0.3280354428948044	NO	-
1236	ZINC00588371	449	0.32798691341715214	NO	-
1237	ZINC01420979	786	0.32731444163289525	NO	-
1238	ZINC02193841	947	0.32727143803285175	NO	-
1239	ZINC00188976	136	0.3262857242020394	NO	-
1240	ZINC00156146	116	0.3258469845712895	NO	-
1241	ZINC00806199	553	0.32578496738959434	NO	-
1242	ZINC03406014	1300	0.3253820102475523	NO	-
1243	ZINC03853116	1500	0.32496330309046556	NO	-
1244	ZINC01921257	911	0.3247425589564998	NO	-
1245	ZINC04387106	1984	0.3247121496692926	NO	-
1246	ZINC01516501	852	0.3246493889950225	NO	-
1247	ZINC03918624	1724	0.3244338766153594	NO	-
1248	ZINC00396454	268	0.3243775415601675	NO	-
1249	ZINC03985039	1821	0.3242375730325274	NO	-
1250	ZINC01646589	871	0.32418361306594706	NO	-
1251	ZINC03516690	1373	0.32393841105554083	NO	-
1252	ZINC00716305	504	0.32391741211990444	NO	-
1253	ZINC00716307	505	0.3238168960417865	NO	-
1254	ZINC02344649	1024	0.32379651699940176	NO	-
1255	ZINC01188054	716	0.3234295161366885	NO	-
1256	ZINC00030061	29	0.32320368170643154	NO	-
1257	ZINC00994145	630	0.32316848008437604	NO	-
1258	ZINC00296098	209	0.32299838733964886	NO	-
1259	ZINC00296101	210	0.32258660622726565	NO	-
1260	ZINC04400600	1987	0.32246892561606577	NO	-
1261	ZINC00809403	557	0.32246810837286544	NO	-
1262	ZINC00809405	558	0.32245623015380376	NO	-
1263	ZINC00241720	175	0.322376872399593	NO	-
1264	ZINC00131422	102	0.3222929190771805	NO	-
1265	ZINC00192823	138	0.3220166957588081	NO	-
1266	ZINC03848773	1481	0.3217846782317531	NO	-
1267	ZINC03859547	1577	0.321080456662277	NO	-
1268	ZINC02626208	1092	0.32100655611098655	NO	-
1269	ZINC03859546	1576	0.32098445727152425	NO	-
1270	ZINC04459965	2010	0.3207017260522406	NO	-
1271	ZINC02222691	968	0.3206033510497958	NO	-
1272	ZINC01398659	766	0.3205565658335146	NO	-
1273	ZINC02358367	1029	0.3200623782955596	NO	-
1274	ZINC01086128	671	0.31996528902934473	NO	-
1275	ZINC00138774	108	0.3199158708108476	NO	-
1276	ZINC00730212	510	0.31982732641578826	NO	-
1277	ZINC00730214	511	0.31981046068421054	NO	-
1278	ZINC02358367	1030	0.319727046085186	NO	-
1279	ZINC02358367	1031	0.3197270460851859	NO	-
1280	ZINC02366590	1037	0.3195310470280094	NO	-
1281	ZINC03950311	1739	0.3192266820145945	NO	-
1282	ZINC03191456	1217	0.3188754650221626	NO	-
1283	ZINC02366591	1038	0.3186326613768617	NO	-
1284	ZINC02998512	1197	0.31856329890519136	NO	-
1285	ZINC03854640	1521	0.31855163781808865	NO	-
1286	ZINC03867507	1590	0.31844659153087584	NO	-
1287	ZINC04465605	2023	0.3184465915308758	NO	-
1288	ZINC03867270	1588	0.31820486562952305	NO	-
1289	ZINC02873919	1167	0.3180296462011184	NO	-
1290	ZINC00902554	604	0.31757610430146976	NO	-
1291	ZINC00902554	605	0.3175761043014694	NO	-
1292	ZINC00462783	314	0.3174001246030935	NO	-
1293	ZINC01234546	731	0.31734182105835834	NO	-
1294	ZINC03354854	1277	0.31726247558581455	NO	-
1295	ZINC00338018	234	0.31725595684761837	NO	-
1296	ZINC00618711	470	0.3172274764083599	NO	-
1297	ZINC03033338	1202	0.31692441091877316	NO	-
1298	ZINC02355945	1028	0.316607607008941	NO	-
1299	ZINC01759701	890	0.31651620698977084	NO	-
1300	ZINC00302412	215	0.3163528322444078	NO	-
1301	ZINC00619715	472	0.31623456603888195	NO	-
1302	ZINC01121015	682	0.3161464444228841	NO	-
1303	ZINC01121013	681	0.3161325459028215	NO	-
1304	ZINC01427076	789	0.31585494618978655	NO	-
1305	ZINC03860916	1583	0.315550456657097	NO	-
1306	ZINC01097629	678	0.3152051284213577	NO	-
1307	ZINC04192758	1905	0.31509745601349876	NO	-
1308	ZINC03890998	1654	0.31507810088984506	NO	-
1309	ZINC00928787	610	0.3148481743902337	NO	-
1310	ZINC01864135	905	0.3144581951232287	NO	-
1311	ZINC02871334	1163	0.3141412146970548	NO	-
1312	ZINC01127103	688	0.3134306816252971	NO	-
1313	ZINC03848773	1482	0.313371465648838	NO	-
1314	ZINC00408342	273	0.3128549276405693	NO	-
1315	ZINC02815897	1148	0.31280062820733306	NO	-
1316	ZINC01287026	750	0.3127451936056388	NO	-
1317	ZINC00527353	382	0.31202546350523386	NO	-
1318	ZINC03854526	1519	0.3116876003301284	NO	-
1319	ZINC01921497	913	0.31125517757559085	NO	-
1320	ZINC03854527	1520	0.3111632048883895	NO	-
1321	ZINC01261422	737	0.31103169632954114	NO	-
1322	ZINC03818681	1461	0.31089682312880257	NO	-
1323	ZINC00464378	321	0.31067757519835487	NO	-
1324	ZINC02490475	1073	0.3104998003800055	NO	-
1325	ZINC02490472	1072	0.31029626424130907	NO	-
1326	ZINC00175333	125	0.3099554797623703	NO	-
1327	ZINC02090285	939	0.3099443379793877	NO	-
1328	ZINC02914418	1187	0.3098853603314043	NO	-
1329	ZINC01091063	677	0.30938679936775026	NO	-
1330	ZINC03908817	1709	0.30925203653150213	NO	-
1331	ZINC03908817	1710	0.3092520365315019	NO	-
1332	ZINC00090175	78	0.30919778753617516	NO	-
1333	ZINC03521633	1377	0.3089439458656193	NO	-
1334	ZINC03430767	1324	0.3089341909094528	NO	-
1335	ZINC03233731	1229	0.30819477748595797	NO	-
1336	ZINC00034136	38	0.3081058489967267	NO	-
1337	ZINC00610103	459	0.3079033704353267	NO	-
1338	ZINC02107081	942	0.30788594352380444	NO	-
1339	ZINC01501298	845	0.30784435911792474	NO	-
1340	ZINC03908817	1708	0.30751531830347345	NO	-
1341	ZINC02474569	1069	0.30719840880940946	NO	-
1342	ZINC01820117	900	0.30660416462339307	NO	-
1343	ZINC01324658	758	0.3065656304761792	NO	-
1344	ZINC01820118	901	0.30645006541687086	NO	-
1345	ZINC04140358	1894	0.30637660685546064	NO	-
1346	ZINC01508268	848	0.30634792310304904	NO	-
1347	ZINC04140357	1893	0.30633348715298014	NO	-
1348	ZINC01921444	912	0.3062624199312904	NO	-
1349	ZINC04517096	2058	0.306254214437349	NO	-
1350	ZINC04189180	1904	0.3061080644550583	NO	-
1351	ZINC02884767	1177	0.30601557554816794	NO	-
1352	ZINC02695916	1117	0.3058521540489756	NO	-
1353	ZINC02201250	950	0.3053779340389055	NO	-
1354	ZINC02201250	951	0.3053779340389053	NO	-
1355	ZINC01430703	796	0.30520984768153575	NO	-
1356	ZINC01137185	699	0.30508521751706136	NO	-
1357	ZINC00262118	188	0.3049560051895312	NO	-
1358	ZINC02627708	1093	0.30487974284106534	NO	-
1359	ZINC01921207	910	0.30423986201061476	NO	-
1360	ZINC02201250	949	0.3037739382411104	NO	-
1361	ZINC02861550	1159	0.30349899686135107	NO	-
1362	ZINC02884767	1178	0.3028122027781367	NO	-
1363	ZINC01430703	795	0.30262722004645215	NO	-
1364	ZINC00989378	628	0.30223548091142494	NO	-
1365	ZINC03264694	1250	0.30147120340510347	NO	-
1366	ZINC01757601	889	0.3009902217229706	NO	-
1367	ZINC01757600	888	0.3007513153228135	NO	-
1368	ZINC02746649	1133	0.30044369032835766	NO	-
1369	ZINC03263124	1249	0.30014989917561724	NO	-
1370	ZINC00613475	464	0.29914847196880645	NO	-
1371	ZINC01501285	844	0.298854142510856	NO	-
1372	ZINC04464814	2016	0.2986845315397131	NO	-
1373	ZINC00195959	140	0.29816497353181415	NO	-
1374	ZINC00020210	13	0.2976020114595806	NO	-
1375	ZINC01490039	838	0.2975702379409631	NO	-
1376	ZINC03869100	1621	0.2974250573385425	NO	-
1377	ZINC04396022	1985	0.2973236151151994	NO	-
1378	ZINC03892123	1660	0.29703162174641956	NO	-
1379	ZINC01496007	843	0.29642803668368795	NO	-
1380	ZINC00131980	104	0.29619666766052966	NO	-
1381	ZINC01282729	745	0.2961319153903392	NO	-
1382	ZINC01751661	886	0.29603163976831964	NO	-
1383	ZINC03867874	1602	0.29581427415226386	NO	-
1384	ZINC00131561	103	0.2958062253767846	NO	-
1385	ZINC00582562	447	0.29553505435204175	NO	-
1386	ZINC02503741	1079	0.29547165243837736	NO	-
1387	ZINC00488644	353	0.29510178951781485	NO	-
1388	ZINC00488644	355	0.29510178951781485	NO	-
1389	ZINC00288904	200	0.29492614580941384	NO	-
1390	ZINC03998911	1852	0.29490593618268657	NO	-
1391	ZINC04322035	1963	0.29488917937068543	NO	-
1392	ZINC03415256	1306	0.29486605537946875	NO	-
1393	ZINC02812305	1147	0.29485617859906904	NO	-
1394	ZINC03415262	1307	0.2946747561554054	NO	-
1395	ZINC01943942	932	0.29453612474728574	NO	-
1396	ZINC01817178	899	0.29422731581670747	NO	-
1397	ZINC03906621	1688	0.29414755648276497	NO	-
1398	ZINC04517027	2057	0.2939358333318036	NO	-
1399	ZINC03487860	1361	0.2938745902820861	NO	-
1400	ZINC03525107	1382	0.29333052367413776	NO	-
1401	ZINC00314545	229	0.29321770831377003	NO	-
1402	ZINC04412065	1989	0.292968388652881	NO	-
1403	ZINC00191061	137	0.29290719396597115	NO	-
1404	ZINC00179064	127	0.2928145515831502	NO	-
1405	ZINC00111773	90	0.29259605000879924	NO	-
1406	ZINC00469559	331	0.2923868984395432	NO	-
1407	ZINC03251052	1241	0.2922727304555511	NO	-
1408	ZINC00420818	289	0.29219692211349607	NO	-
1409	ZINC00144849	113	0.29166364774955567	NO	-
1410	ZINC00314337	227	0.291645758509997	NO	-
1411	ZINC02461453	1067	0.29164180880841123	NO	-
1412	ZINC00514219	369	0.2915917050576671	NO	-
1413	ZINC00136283	105	0.2915402048321691	NO	-
1414	ZINC01430048	794	0.29152239674882346	NO	-
1415	ZINC01220755	723	0.2914597237014586	NO	-
1416	ZINC01006661	636	0.291414305061785	NO	-
1417	ZINC01642466	870	0.2912241485152433	NO	-
1418	ZINC01849267	904	0.29110631468436804	NO	-
1419	ZINC00030796	32	0.2910479362547964	NO	-
1420	ZINC02032655	934	0.29082668175556853	NO	-
1421	ZINC01430048	793	0.2905939855077797	NO	-
1422	ZINC00029692	25	0.2905852155099392	NO	-
1423	ZINC02831043	1150	0.29056044102254186	NO	-
1424	ZINC01648569	874	0.2905460566418539	NO	-
1425	ZINC00192916	139	0.2905111078834533	NO	-
1426	ZINC00546362	418	0.2904344229271569	NO	-
1427	ZINC00546362	420	0.2903514585616513	NO	-
1428	ZINC00609289	458	0.290155120024074	NO	-
1429	ZINC00858222	582	0.29012595573394284	NO	-
1430	ZINC00463972	320	0.28975648674808574	NO	-
1431	ZINC03892014	1659	0.2892926433231798	NO	-
1432	ZINC03814479	8	0.28913554039875017	YES	4
1433	ZINC00550502	422	0.28890124100944686	NO	-
1434	ZINC00550502	424	0.2886376680072692	NO	-
1435	ZINC00884868	591	0.2879818955205973	NO	-
1436	ZINC04322748	1964	0.2878909383942558	NO	-
1437	ZINC03259140	1244	0.2876481513039807	NO	-
1438	ZINC04617745	41	0.2872936198161246	YES	27
1439	ZINC00073812	67	0.2869539277162638	NO	-
1440	ZINC03946861	1737	0.2866016708410422	NO	-
1441	ZINC03577161	1405	0.2865183142835707	NO	-
1442	ZINC00200632	148	0.28650599602540094	NO	-
1443	ZINC00546591	421	0.2863839380459348	NO	-
1444	ZINC00046592	51	0.28622378124302994	NO	-
1445	ZINC00046591	50	0.28621153849220377	NO	-
1446	ZINC01000015	633	0.2858661232855764	NO	-
1447	ZINC04517145	2059	0.28581006629578903	NO	-
1448	ZINC00612374	462	0.2857598163613606	NO	-
1449	ZINC00423403	292	0.2847258611920228	NO	-
1450	ZINC03990116	1833	0.28462470595055117	NO	-
1451	ZINC03990116	1831	0.2840597034501798	NO	-
1452	ZINC00819646	564	0.2838979000051454	NO	-
1453	ZINC00835015	574	0.28380307882973893	NO	-
1454	ZINC00835013	573	0.2838001902607709	NO	-
1455	ZINC02811392	1146	0.2837101455787449	NO	-
1456	ZINC04049838	1871	0.2836202802306608	NO	-
1457	ZINC00111773	91	0.2835712680874703	NO	-
1458	ZINC00911865	608	0.2835252407407163	NO	-
1459	ZINC02461441	1066	0.28316615437920445	NO	-
1460	ZINC00444408	304	0.2827001888591127	NO	-
1461	ZINC03331253	1271	0.2824341521387061	NO	-
1462	ZINC00017176	11	0.2822622397663523	NO	-
1463	ZINC00023778	17	0.2818207706055268	NO	-
1464	ZINC03581231	1422	0.2812817116865975	NO	-
1465	ZINC00581954	440	0.2810481235315949	NO	-
1466	ZINC03152896	1214	0.28099038784194447	NO	-
1467	ZINC00594111	451	0.28061727269902065	NO	-
1468	ZINC00423416	296	0.28058562310455193	NO	-
1469	ZINC00581122	437	0.27996934444188853	NO	-
1470	ZINC03868477	1618	0.27985312667800855	NO	-
1471	ZINC03868476	1617	0.2797160906043568	NO	-
1472	ZINC01422528	787	0.27967153424083474	NO	-
1473	ZINC00546362	419	0.2795309661651392	NO	-
1474	ZINC01002240	635	0.27951838478946367	NO	-
1475	ZINC03983253	1816	0.2794493462776009	NO	-
1476	ZINC04469951	2043	0.2794493462776009	NO	-
1477	ZINC01402749	767	0.27917595083108326	NO	-
1478	ZINC00550502	423	0.27899023356287966	NO	-
1479	ZINC01426143	788	0.27882029936008745	NO	-
1480	ZINC00201361	150	0.2783485993419456	NO	-
1481	ZINC00778548	520	0.27808406105820777	NO	-
1482	ZINC00350899	239	0.2779707118083148	NO	-
1483	ZINC03223828	1224	0.27791624519642444	NO	-
1484	ZINC04262754	1939	0.2778156737324573	NO	-
1485	ZINC03900317	1672	0.27730524230276454	NO	-
1486	ZINC00088067	77	0.2769290744561892	NO	-
1487	ZINC00485187	350	0.27671838365756307	NO	-
1488	ZINC00978964	626	0.27648631396802476	NO	-
1489	ZINC01402749	768	0.276467835468803	NO	-
1490	ZINC03971030	1780	0.27610971371409493	NO	-
1491	ZINC02640211	1101	0.2760404335182728	NO	-
1492	ZINC00338129	235	0.27592056723759906	NO	-
1493	ZINC03575225	1403	0.27590310443982186	NO	-
1494	ZINC03324120	1267	0.27584511135703105	NO	-
1495	ZINC03946861	1736	0.27565850564474914	NO	-
1496	ZINC03908805	1703	0.2756414247189326	NO	-
1497	ZINC03908805	1704	0.2756414247189326	NO	-
1498	ZINC00419360	283	0.27506550749594705	NO	-
1499	ZINC00999033	632	0.2750135557661047	NO	-
1500	ZINC03990116	1832	0.27490369137654785	NO	-
1501	ZINC03099816	1209	0.27467952730762873	NO	-
1502	ZINC00493329	356	0.2743078597080291	NO	-
1503	ZINC03971030	1779	0.2741470637826876	NO	-
1504	ZINC04257400	1935	0.2739398189922845	NO	-
1505	ZINC00240282	172	0.2738438879391918	NO	-
1506	ZINC02055809	935	0.2737192375305742	NO	-
1507	ZINC03908805	1702	0.2735809552055868	NO	-
1508	ZINC03889477	1640	0.27306906606147635	NO	-
1509	ZINC00423413	295	0.2730684242732743	NO	-
1510	ZINC04116896	1884	0.27275764736163305	NO	-
1511	ZINC01226303	725	0.272338165101404	NO	-
1512	ZINC00466925	328	0.2722454414558314	NO	-
1513	ZINC00942179	611	0.2717473483323404	NO	-
1514	ZINC00183494	133	0.271400117033661	NO	-
1515	ZINC00264610	190	0.2711488444224757	NO	-
1516	ZINC01086387	673	0.2710112120332634	NO	-
1517	ZINC01086386	672	0.2709875512414274	NO	-
1518	ZINC03912073	1714	0.27098479768489014	NO	-
1519	ZINC01178204	714	0.27085758608317945	NO	-
1520	ZINC01178205	715	0.2708469476107269	NO	-
1521	ZINC03961836	1746	0.2705806989548667	NO	-
1522	ZINC01216699	721	0.27041315086146495	NO	-
1523	ZINC03991981	1837	0.27023171467841656	NO	-
1524	ZINC04457821	2005	0.2702250143137635	NO	-
1525	ZINC00368634	247	0.27013563155959	NO	-
1526	ZINC04488323	2049	0.26984908091608306	NO	-
1527	ZINC00676471	497	0.26975123512547017	NO	-
1528	ZINC04468620	2036	0.26957369888112653	NO	-
1529	ZINC04263628	1940	0.26944805094114865	NO	-
1530	ZINC03982893	1815	0.2691892974300239	NO	-
1531	ZINC00499027	362	0.26885576284362805	NO	-
1532	ZINC00958362	621	0.2684055038136244	NO	-
1533	ZINC00368637	249	0.26837984776238	NO	-
1534	ZINC04280317	1944	0.2682831147482856	NO	-
1535	ZINC00463201	316	0.26825906622138895	NO	-
1536	ZINC00463202	317	0.26823254954337	NO	-
1537	ZINC03892125	1662	0.26821706485937996	NO	-
1538	ZINC01290658	754	0.26806412009801034	NO	-
1539	ZINC03969945	1768	0.2679496068431144	NO	-
1540	ZINC04257391	1934	0.26784788743377175	NO	-
1541	ZINC00216209	158	0.26777289994921094	NO	-
1542	ZINC03969946	1769	0.26776422330272137	NO	-
1543	ZINC03890933	1653	0.26772168849475714	NO	-
1544	ZINC03982892	1814	0.26768060123879855	NO	-
1545	ZINC03892124	1661	0.2672818380496678	NO	-
1546	ZINC03525556	1384	0.2672366980433924	NO	-
1547	ZINC00581973	441	0.2671957028517806	NO	-
1548	ZINC00444594	307	0.26715631231411285	NO	-
1549	ZINC02745558	1132	0.267096057873358	NO	-
1550	ZINC04470451	2046	0.26706625503798476	NO	-
1551	ZINC03972729	1787	0.26706625503798453	NO	-
1552	ZINC02762092	1136	0.2670490622373291	NO	-
1553	ZINC03867889	1604	0.2670115491457904	NO	-
1554	ZINC04465805	2025	0.2670115491457904	NO	-
1555	ZINC03002481	1198	0.2670027557391557	NO	-
1556	ZINC01226298	724	0.26682531965900297	NO	-
1557	ZINC00822266	566	0.2666526062549032	NO	-
1558	ZINC00958246	619	0.26653662357726526	NO	-
1559	ZINC00822279	567	0.2663625549632208	NO	-
1560	ZINC01238258	732	0.26620501143230124	NO	-
1561	ZINC04047444	1870	0.2661982185911106	NO	-
1562	ZINC03819371	1462	0.2661397283516519	NO	-
1563	ZINC01062292	659	0.266104387013197	NO	-
1564	ZINC00444432	305	0.26588697387667626	NO	-
1565	ZINC00304032	218	0.2658683765889421	NO	-
1566	ZINC03471000	1348	0.26581377677308976	NO	-
1567	ZINC04257438	1936	0.26568106430057803	NO	-
1568	ZINC03873764	1625	0.265638197802494	NO	-
1569	ZINC01191511	717	0.26534227195857646	NO	-
1570	ZINC00570028	435	0.2649855033000972	NO	-
1571	ZINC00216210	159	0.26495886169885774	NO	-
1572	ZINC00249385	180	0.2649561576790707	NO	-
1573	ZINC00020210	12	0.2648391529536914	NO	-
1574	ZINC01191528	718	0.26474337795754543	NO	-
1575	ZINC03867882	1603	0.2644110939428273	NO	-
1576	ZINC00290896	204	0.2643315570116028	NO	-
1577	ZINC03993258	1840	0.26421878249688135	NO	-
1578	ZINC04627346	2064	0.26404885042620024	NO	-
1579	ZINC03956598	1741	0.26400215785376735	NO	-
1580	ZINC00146145	114	0.2640005481415854	NO	-
1581	ZINC00368635	248	0.26398553170443384	NO	-
1582	ZINC00368638	250	0.26398131726613344	NO	-
1583	ZINC00449951	308	0.2637880249889464	NO	-
1584	ZINC00290924	205	0.26357242442598944	NO	-
1585	ZINC04437605	1992	0.26340245561860665	NO	-
1586	ZINC00389256	267	0.2633648601487069	NO	-
1587	ZINC00612070	460	0.26320111169757626	NO	-
1588	ZINC03525372	1383	0.26279126230739736	NO	-
1589	ZINC03997564	1851	0.26259772724427544	NO	-
1590	ZINC04470138	2045	0.2624005567574407	NO	-
1591	ZINC00444406	303	0.2623879588447969	NO	-
1592	ZINC00138921	109	0.2622752918615359	NO	-
1593	ZINC02390764	1040	0.26193863758006725	NO	-
1594	ZINC00296088	208	0.2618708763328401	NO	-
1595	ZINC01398087	765	0.26173373493967717	NO	-
1596	ZINC00471591	336	0.2614790486181729	NO	-
1597	ZINC00471590	335	0.2613525173608978	NO	-
1598	ZINC03859309	1573	0.26131185154485115	NO	-
1599	ZINC00561559	433	0.2611370634914241	NO	-
1600	ZINC00229628	162	0.2610659841775813	NO	-
1601	ZINC00958247	620	0.2607912702483892	NO	-
1602	ZINC01475243	827	0.2605056854114719	NO	-
1603	ZINC00475021	342	0.26049832827478236	NO	-
1604	ZINC03885399	1628	0.2604775161098989	NO	-
1605	ZINC02447652	1064	0.260277918671019	NO	-
1606	ZINC01397428	764	0.26017732439517427	NO	-
1607	ZINC01966570	933	0.2601371166158437	NO	-
1608	ZINC01921806	916	0.2599668886480737	NO	-
1609	ZINC03889127	1638	0.25967531019879575	NO	-
1610	ZINC03937864	1728	0.2593484560351135	NO	-
1611	ZINC00108905	88	0.2593251605953488	NO	-
1612	ZINC00108901	87	0.2592871685353359	NO	-
1613	ZINC00471237	333	0.25918321712567755	NO	-
1614	ZINC01001471	634	0.2591006191586979	NO	-
1615	ZINC00030867	33	0.25905066557269635	NO	-
1616	ZINC00063405	59	0.2588647689071385	NO	-
1617	ZINC01063549	661	0.25883235821738093	NO	-
1618	ZINC00063403	58	0.2586791021030137	NO	-
1619	ZINC00471238	334	0.2585681381028043	NO	-
1620	ZINC03932775	1727	0.2584986137842631	NO	-
1621	ZINC04284111	1945	0.2583400341754009	NO	-
1622	ZINC00041963	45	0.25829614848047816	NO	-
1623	ZINC00419436	284	0.25829527184163026	NO	-
1624	ZINC03885403	1632	0.2582812138789901	NO	-
1625	ZINC00433797	301	0.2578367349226708	NO	-
1626	ZINC03814467	9	0.25773400253392276	YES	5
1627	ZINC03979716	1800	0.2575389550104933	NO	-
1628	ZINC00011462	3	0.2574245570115837	NO	-
1629	ZINC03971619	1782	0.2572525398356531	NO	-
1630	ZINC00285933	198	0.25719356921730574	NO	-
1631	ZINC01233421	730	0.25693783162443723	NO	-
1632	ZINC03448750	1334	0.25682478830207967	NO	-
1633	ZINC00020212	15	0.2567463927311978	NO	-
1634	ZINC00466653	327	0.25661165332700825	NO	-
1635	ZINC00257702	185	0.25592724509888015	NO	-
1636	ZINC00182687	132	0.2557395250562798	NO	-
1637	ZINC00837458	576	0.2553602375348117	NO	-
1638	ZINC00177981	126	0.25531440881295997	NO	-
1639	ZINC00493385	357	0.2552939448099328	NO	-
1640	ZINC03814476	18	0.2552365197803991	YES	11
1641	ZINC00257702	184	0.2552145951484094	NO	-
1642	ZINC01196922	720	0.25518125829840865	NO	-
1643	ZINC04184177	1902	0.25513589346658727	NO	-
1644	ZINC00899089	600	0.25510137108717806	NO	-
1645	ZINC03885399	1630	0.2546518446370959	NO	-
1646	ZINC03903795	1681	0.2545753474992001	NO	-
1647	ZINC03814478	45	0.25416160709217245	YES	31
1648	ZINC01504350	846	0.25361983103990215	NO	-
1649	ZINC03207937	1222	0.25359261365056185	NO	-
1650	ZINC02881720	1171	0.2535921870551536	NO	-
1651	ZINC00093102	83	0.2533788763165216	NO	-
1652	ZINC00136336	106	0.25330684704558	NO	-
1653	ZINC04001046	1854	0.25325207931513233	NO	-
1654	ZINC00754802	515	0.2532004309168287	NO	-
1655	ZINC02569032	1083	0.253063453739084	NO	-
1656	ZINC01486508	834	0.25288904263996387	NO	-
1657	ZINC03891868	1657	0.2527862934763256	NO	-
1658	ZINC03885403	1634	0.25258965626309327	NO	-
1659	ZINC00581180	438	0.252580831456183	NO	-
1660	ZINC02708086	1121	0.25245943167655843	NO	-
1661	ZINC03988254	1830	0.25228432466630285	NO	-
1662	ZINC03885403	1635	0.2521938859040743	NO	-
1663	ZINC04455842	2002	0.25210971171082025	NO	-
1664	ZINC03885399	1631	0.2520765439776763	NO	-
1665	ZINC01472306	825	0.25193338224339423	NO	-
1666	ZINC03913141	1723	0.2519069522334559	NO	-
1667	ZINC00522045	373	0.25163179758318244	NO	-
1668	ZINC01464985	817	0.25161302120490986	NO	-
1669	ZINC00837460	577	0.25154992354307315	NO	-
1670	ZINC03562567	1397	0.2515164984850099	NO	-
1671	ZINC00488644	352	0.25151271867159425	NO	-
1672	ZINC00582152	443	0.2514071306878217	NO	-
1673	ZINC03855968	1536	0.2513966186428014	NO	-
1674	ZINC00136339	107	0.2512788165089335	NO	-
1675	ZINC00035660	40	0.2510470612165983	NO	-
1676	ZINC00253966	183	0.2510262272477995	NO	-
1677	ZINC03997416	1849	0.2509919981480716	NO	-
1678	ZINC00493386	358	0.250891027811044	NO	-
1679	ZINC00552242	427	0.2508708044652136	NO	-
1680	ZINC03887459	1637	0.25085374104736097	NO	-
1681	ZINC03839468	1474	0.2507980916107715	NO	-
1682	ZINC00552242	425	0.2505717594472316	NO	-
1683	ZINC01472307	826	0.25054323541366075	NO	-
1684	ZINC03891962	1658	0.25052581026368087	NO	-
1685	ZINC01136286	698	0.25045507166701975	NO	-
1686	ZINC00612172	461	0.2501862979940838	NO	-
1687	ZINC03899983	1671	0.2501513201858144	NO	-
1688	ZINC03609966	1430	0.25012512887197813	NO	-
1689	ZINC04505136	2052	0.2501131868085366	NO	-
1690	ZINC00582183	445	0.25006441818255654	NO	-
1691	ZINC01475243	828	0.24975743874556233	NO	-
1692	ZINC04531388	2060	0.2497487497658813	NO	-
1693	ZINC03851148	1491	0.24943104923336726	NO	-
1694	ZINC00582153	444	0.24941441533518588	NO	-
1695	ZINC00240440	173	0.24939516134746653	NO	-
1696	ZINC03911020	1712	0.24912733780898816	NO	-
1697	ZINC00581181	439	0.24882003077971887	NO	-
1698	ZINC00263080	189	0.2487367817187515	NO	-
1699	ZINC03907514	1693	0.24868582941161785	NO	-
1700	ZINC03908601	1698	0.2486696302322515	NO	-
1701	ZINC03814475	20	0.2486288089829568	YES	11
1702	ZINC03814443	25	0.2486232251092109	YES	14
1703	ZINC03969858	1767	0.2486118520849283	NO	-
1704	ZINC02663849	1111	0.2486007412854498	NO	-
1705	ZINC00508932	366	0.2485995664791811	NO	-
1706	ZINC00645252	494	0.2484799433555668	NO	-
1707	ZINC00017176	10	0.2484601340026866	NO	-
1708	ZINC00524878	380	0.24797936668059767	NO	-
1709	ZINC00795157	531	0.24789237838519423	NO	-
1710	ZINC00524891	381	0.24777227387333825	NO	-
1711	ZINC00582398	446	0.24776893568136524	NO	-
1712	ZINC00251956	182	0.24773377041130717	NO	-
1713	ZINC03375427	1286	0.2477152348651348	NO	-
1714	ZINC02755015	1134	0.24770256070252028	NO	-
1715	ZINC00129955	101	0.24764343251572604	NO	-
1716	ZINC00250761	181	0.24755264319973447	NO	-
1717	ZINC02800860	1145	0.24715136142766986	NO	-
1718	ZINC04143893	1895	0.24699083052349458	NO	-
1719	ZINC00582103	442	0.24690541591765208	NO	-
1720	ZINC00058582	55	0.24684033751155468	NO	-
1721	ZINC04457821	2004	0.2467926972626773	NO	-
1722	ZINC04088451	1875	0.2467545950063714	NO	-
1723	ZINC03885403	1633	0.24665005395241357	NO	-
1724	ZINC04000920	1853	0.24660707525029568	NO	-
1725	ZINC00337066	233	0.24656856136934033	NO	-
1726	ZINC03857449	1550	0.24654949642128743	NO	-
1727	ZINC03902931	1677	0.2465138541776699	NO	-
1728	ZINC03330634	1270	0.24650165336838673	NO	-
1729	ZINC03902931	1676	0.2464649196493847	NO	-
1730	ZINC03885399	1629	0.24643797130736877	NO	-
1731	ZINC02263907	997	0.2464364910992299	NO	-
1732	ZINC00381188	257	0.24639576595588722	NO	-
1733	ZINC00508996	367	0.2463344732926562	NO	-
1734	ZINC00337066	232	0.24624098357760946	NO	-
1735	ZINC03912357	1718	0.2461636005221553	NO	-
1736	ZINC03814433	43	0.2460698008887746	YES	29
1737	ZINC03814473	14	0.24606656606597416	YES	8
1738	ZINC01768798	893	0.2460440562095798	NO	-
1739	ZINC00182207	130	0.245970597975917	NO	-
1740	ZINC03859952	1579	0.24580223604197204	NO	-
1741	ZINC00552243	430	0.2455504428158794	NO	-
1742	ZINC04457821	2003	0.24554838239075294	NO	-
1743	ZINC03979716	1801	0.24552052944391364	NO	-
1744	ZINC03859117	1566	0.24551382487077722	NO	-
1745	ZINC03261619	1246	0.24548043054915233	NO	-
1746	ZINC00264694	191	0.24526181401362504	NO	-
1747	ZINC00488644	354	0.24519484627699722	NO	-
1748	ZINC00558000	431	0.24518112612079507	NO	-
1749	ZINC00444455	306	0.2451349817577952	NO	-
1750	ZINC00552243	428	0.2450987276749289	NO	-
1751	ZINC00031246	34	0.24488784915148068	NO	-
1752	ZINC03959725	1744	0.24462153831353875	NO	-
1753	ZINC01796995	897	0.2445772871250268	NO	-
1754	ZINC02841894	1152	0.24441881339554128	NO	-
1755	ZINC03970340	1776	0.24420117017460594	NO	-
1756	ZINC01269215	738	0.2441518667488795	NO	-
1757	ZINC03856349	1539	0.2440863679122585	NO	-
1758	ZINC00199882	141	0.2440786791918591	NO	-
1759	ZINC02064740	937	0.24387830756801923	NO	-
1760	ZINC00076679	69	0.24384661943718866	NO	-
1761	ZINC02064738	936	0.24383597931550924	NO	-
1762	ZINC00463141	315	0.24379404891429143	NO	-
1763	ZINC00160866	118	0.24368315795260403	NO	-
1764	ZINC04465794	2024	0.24366367257374488	NO	-
1765	ZINC03250759	1240	0.2436432473513533	NO	-
1766	ZINC00438112	302	0.2435894521571051	NO	-
1767	ZINC00303324	216	0.2435515454726268	NO	-
1768	ZINC02779975	1140	0.24349206550708533	NO	-
1769	ZINC03856350	1540	0.2434573367949884	NO	-
1770	ZINC03991916	1835	0.24343035390951454	NO	-
1771	ZINC00454299	310	0.24340532126729655	NO	-
1772	ZINC04262754	1937	0.2433843725085837	NO	-
1773	ZINC00067894	63	0.2433592028262098	NO	-
1774	ZINC04262754	1938	0.24298715807996768	NO	-
1775	ZINC00261822	187	0.24286760619234435	NO	-
1776	ZINC02551044	1080	0.24275821363900252	NO	-
1777	ZINC00288907	201	0.24263430214828366	NO	-
1778	ZINC02639567	1100	0.24250210296209154	NO	-
1779	ZINC03979959	1809	0.24243919390373042	NO	-
1780	ZINC03858168	1561	0.24243168050055885	NO	-
1781	ZINC00067891	62	0.24236205750556095	NO	-
1782	ZINC03892799	1663	0.2422331717751682	NO	-
1783	ZINC04465444	2020	0.2422331717751682	NO	-
1784	ZINC00894595	599	0.24221284020060532	NO	-
1785	ZINC00680571	498	0.2421819189009541	NO	-
1786	ZINC03892820	1664	0.2419589203000861	NO	-
1787	ZINC04465475	2021	0.2419589203000861	NO	-
1788	ZINC04339085	1970	0.24183633003260913	NO	-
1789	ZINC03979959	1810	0.24179993492565027	NO	-
1790	ZINC03852768	1497	0.24179115196798578	NO	-
1791	ZINC00241030	174	0.24170831071464424	NO	-
1792	ZINC00311448	222	0.24166890643165287	NO	-
1793	ZINC03549491	1395	0.2415803230739541	NO	-
1794	ZINC04467850	2029	0.24151568942557286	NO	-
1795	ZINC01059884	658	0.24148900419628863	NO	-
1796	ZINC02394847	1045	0.24136670584701017	NO	-
1797	ZINC00291660	207	0.24135980573499444	NO	-
1798	ZINC03299205	1254	0.2411972476191984	NO	-
1799	ZINC02239738	984	0.24117510062018904	NO	-
1800	ZINC02736849	1129	0.24107083556682657	NO	-
1801	ZINC00240267	171	0.24098631939427892	NO	-
1802	ZINC01458801	814	0.24089467090173847	NO	-
1803	ZINC01458802	815	0.24065980039376797	NO	-
1804	ZINC00311458	223	0.2406232423075351	NO	-
1805	ZINC00948458	612	0.24050101053329395	NO	-
1806	ZINC03814449	23	0.2404603509220911	YES	13
1807	ZINC00425636	298	0.240424650180586	NO	-
1808	ZINC03912150	1715	0.24042361617697425	NO	-
1809	ZINC03908590	1697	0.24028587892379993	NO	-
1810	ZINC04464443	2015	0.24018948598052467	NO	-
1811	ZINC04001225	1857	0.24018144603018213	NO	-
1812	ZINC02391227	1041	0.2401105505305416	NO	-
1813	ZINC01410157	776	0.24009348946008863	NO	-
1814	ZINC01410159	777	0.24008716821467785	NO	-
1815	ZINC00103368	86	0.23999354486344723	NO	-
1816	ZINC04460363	2012	0.2398007861384663	NO	-
1817	ZINC03986791	1823	0.23938596497380385	NO	-
1818	ZINC04457938	2006	0.23919900414948553	NO	-
1819	ZINC01054565	652	0.23918407118436089	NO	-
1820	ZINC03858109	1560	0.23902293407465405	NO	-
1821	ZINC00980184	627	0.23885408373821335	NO	-
1822	ZINC01128417	689	0.2388373162611364	NO	-
1823	ZINC02398872	1047	0.2386289022756292	NO	-
1824	ZINC00596540	453	0.2385854405472104	NO	-
1825	ZINC01049914	647	0.23850970576120017	NO	-
1826	ZINC03900335	1673	0.23850254862779752	NO	-
1827	ZINC03991076	1834	0.2384390105886374	NO	-
1828	ZINC03969632	2067	0.23841051499502894	NO	-
1829	ZINC00181056	129	0.23839503577924442	NO	-
1830	ZINC03889963	1644	0.2381952191961818	NO	-
1831	ZINC03889966	1646	0.2381735831514255	NO	-
1832	ZINC04464841	2017	0.23817358315142528	NO	-
1833	ZINC04617748	42	0.23816465151932492	YES	28
1834	ZINC03983413	1817	0.23811479695090673	NO	-
1835	ZINC02737585	1130	0.23811442562495375	NO	-
1836	ZINC00457156	311	0.23802859841740998	NO	-
1837	ZINC03672785	1450	0.23801652207101473	NO	-
1838	ZINC00035663	41	0.23796815903819446	NO	-
1839	ZINC01750506	885	0.23796702462484728	NO	-
1840	ZINC00552242	426	0.2379220724563859	NO	-
1841	ZINC01923565	919	0.2378378671609452	NO	-
1842	ZINC03983414	1818	0.237826360043396	NO	-
1843	ZINC03889962	1643	0.23780434427237138	NO	-
1844	ZINC03890793	1651	0.23771447582957686	NO	-
1845	ZINC00063411	60	0.2376868937698803	NO	-
1846	ZINC01504513	847	0.23762033367008883	NO	-
1847	ZINC01164451	709	0.237575892901629	NO	-
1848	ZINC03814470	10	0.23755132842762847	YES	5
1849	ZINC01086630	674	0.23754062750527805	NO	-
1850	ZINC03890791	1650	0.23753602206399127	NO	-
1851	ZINC03868456	1616	0.23751526474153742	NO	-
1852	ZINC00634110	491	0.23745326583804238	NO	-
1853	ZINC03912626	1720	0.23744831566740388	NO	-
1854	ZINC02273578	998	0.2372950496050999	NO	-
1855	ZINC02602352	1085	0.23729191593727675	NO	-
1856	ZINC00288913	202	0.2371527339234264	NO	-
1857	ZINC03889965	1645	0.23704442744584261	NO	-
1858	ZINC03995496	1842	0.23699504114568376	NO	-
1859	ZINC01902225	909	0.2369526478164134	NO	-
1860	ZINC00753986	514	0.2365879305386804	NO	-
1861	ZINC00596539	452	0.23657259519897125	NO	-
1862	ZINC03867986	1605	0.236524043866466	NO	-
1863	ZINC03959951	1745	0.23648297581112562	NO	-
1864	ZINC03352709	1276	0.23646481997912835	NO	-
1865	ZINC04457938	2007	0.23645418960791598	NO	-
1866	ZINC00803011	546	0.23643952278425492	NO	-
1867	ZINC03859952	1580	0.2363545535471141	NO	-
1868	ZINC03852063	1493	0.2362790988631865	NO	-
1869	ZINC00949674	614	0.23623839146873743	NO	-
1870	ZINC00949673	613	0.2362151800684845	NO	-
1871	ZINC01768737	892	0.23611757152807183	NO	-
1872	ZINC03867987	1606	0.23606796318428488	NO	-
1873	ZINC04465903	2026	0.23606796318428488	NO	-
1874	ZINC03969050	1755	0.235715642963477	NO	-
1875	ZINC04459813	2009	0.235715642963477	NO	-
1876	ZINC02571071	1084	0.2356320724050377	NO	-
1877	ZINC03852061	1492	0.23561915182302096	NO	-
1878	ZINC00732046	512	0.23532491076941328	NO	-
1879	ZINC02293438	1010	0.23528576644328733	NO	-
1880	ZINC00552243	429	0.23526912288198193	NO	-
1881	ZINC03967863	1749	0.23522839146738825	NO	-
1882	ZINC03854968	1525	0.23519357207276126	NO	-
1883	ZINC03847448	1476	0.2349235398140766	NO	-
1884	ZINC00562999	434	0.2348177545605449	NO	-
1885	ZINC02279894	999	0.23472378432596186	NO	-
1886	ZINC04001106	1856	0.23460631321086867	NO	-
1887	ZINC01829243	902	0.23459848393884894	NO	-
1888	ZINC02475412	1070	0.23453251528109542	NO	-
1889	ZINC00063412	61	0.23441565414938617	NO	-
1890	ZINC03716133	1454	0.23439751671482043	NO	-
1891	ZINC00645784	495	0.23439661021163122	NO	-
1892	ZINC03970301	1774	0.23435012674664912	NO	-
1893	ZINC03900725	1674	0.23427673675573918	NO	-
1894	ZINC00147887	115	0.2342249189252103	NO	-
1895	ZINC00682264	499	0.2342064515044047	NO	-
1896	ZINC03168325	1216	0.23409073712661665	NO	-
1897	ZINC03907498	1691	0.23409038989989145	NO	-
1898	ZINC03856130	1537	0.23400091627994898	NO	-
1899	ZINC01649532	875	0.23398473213341656	NO	-
1900	ZINC03135479	1212	0.23392550588687824	NO	-
1901	ZINC00616249	466	0.23374897102655162	NO	-
1902	ZINC02205681	953	0.23354506664567973	NO	-
1903	ZINC00289930	203	0.23349801780784948	NO	-
1904	ZINC00950289	615	0.23323738657399704	NO	-
1905	ZINC03977204	1797	0.23317876425050968	NO	-
1906	ZINC01218273	722	0.23315244802608537	NO	-
1907	ZINC03977206	1798	0.23313523743063966	NO	-
1908	ZINC03854969	1526	0.23308130711141567	NO	-
1909	ZINC00002112	1	0.23307276199098292	NO	-
1910	ZINC00228979	161	0.23300581263383735	NO	-
1911	ZINC03234083	1231	0.23288947702160223	NO	-
1912	ZINC02208649	957	0.23282816233552853	NO	-
1913	ZINC02208645	956	0.23282387909420887	NO	-
1914	ZINC03971938	1785	0.23267230109194872	NO	-
1915	ZINC03903110	1679	0.23240933102747172	NO	-
1916	ZINC03250347	1238	0.2323774150253238	NO	-
1917	ZINC03250349	1239	0.23237406754562326	NO	-
1918	ZINC00091359	81	0.23226051564929143	NO	-
1919	ZINC00091356	80	0.23223493674791867	NO	-
1920	ZINC00230102	164	0.2320734652785939	NO	-
1921	ZINC03814441	24	0.23199957168099533	YES	14
1922	ZINC03974995	1794	0.231873308368183	NO	-
1923	ZINC00073386	66	0.23178120628486787	NO	-
1924	ZINC01125293	687	0.23162654996190812	NO	-
1925	ZINC03970301	1773	0.23150254416744662	NO	-
1926	ZINC04229215	1928	0.23138729370811742	NO	-
1927	ZINC00230102	163	0.23122588268685784	NO	-
1928	ZINC01021235	644	0.23119399808588698	NO	-
1929	ZINC01021233	643	0.2311928805309815	NO	-
1930	ZINC01019119	640	0.23117684576096018	NO	-
1931	ZINC00486917	351	0.23113256862552434	NO	-
1932	ZINC02855742	1155	0.2308943446128216	NO	-
1933	ZINC03993158	1839	0.2308889898055126	NO	-
1934	ZINC04469807	2040	0.2308889898055126	NO	-
1935	ZINC00496370	360	0.23043254369054797	NO	-
1936	ZINC03970212	1772	0.23042835603253078	NO	-
1937	ZINC03415139	1305	0.2301272711598753	NO	-
1938	ZINC00998370	631	0.22980730067982705	NO	-
1939	ZINC00859491	584	0.22974002851298114	NO	-
1940	ZINC03474356	1349	0.22973955778643879	NO	-
1941	ZINC03992897	1838	0.22945851675922727	NO	-
1942	ZINC04131200	1891	0.22927825228938625	NO	-
1943	ZINC00496110	359	0.22920347488680762	NO	-
1944	ZINC01468998	823	0.22907714046436978	NO	-
1945	ZINC02139584	946	0.22898646958485303	NO	-
1946	ZINC00867970	588	0.2289362442066517	NO	-
1947	ZINC03852151	1494	0.228897203061168	NO	-
1948	ZINC03969515	1763	0.22889387063465932	NO	-
1949	ZINC00867970	589	0.2287728524148697	NO	-
1950	ZINC03970212	1771	0.22862229498835393	NO	-
1951	ZINC03475056	1351	0.22858649649693918	NO	-
1952	ZINC01923449	918	0.2285316397909476	NO	-
1953	ZINC00073386	65	0.2285022804056779	NO	-
1954	ZINC01468998	824	0.22848015537435182	NO	-
1955	ZINC00522668	374	0.228325181123119	NO	-
1956	ZINC02568372	1082	0.22810309614998212	NO	-
1957	ZINC02757241	1135	0.2279826775347177	NO	-
1958	ZINC03903110	1678	0.2278703906719745	NO	-
1959	ZINC03972725	1786	0.2278307678091125	NO	-
1960	ZINC03819372	1463	0.22779192858941816	NO	-
1961	ZINC03814468	16	0.22775951424548996	YES	10
1962	ZINC03903596	1680	0.22774001302478175	NO	-
1963	ZINC04229215	1929	0.2276950468649763	NO	-
1964	ZINC01490962	840	0.22767565507978677	NO	-
1965	ZINC03847309	1475	0.22763805915080457	NO	-
1966	ZINC03892832	1665	0.22763536036619614	NO	-
1967	ZINC04465480	2022	0.22763536036619614	NO	-
1968	ZINC02437100	1057	0.2276279017036689	NO	-
1969	ZINC03474387	1350	0.22755930316973985	NO	-
1970	ZINC00626811	480	0.22755764137355902	NO	-
1971	ZINC00242394	176	0.22754995555895124	NO	-
1972	ZINC01490962	839	0.22742317126820194	NO	-
1973	ZINC04617747	26	0.22718195471530633	YES	14
1974	ZINC00753072	513	0.22696845909022767	NO	-
1975	ZINC02955379	1190	0.22694512036344316	NO	-
1976	ZINC03538375	1388	0.226911228624184	NO	-
1977	ZINC03538373	1387	0.22690976578374697	NO	-
1978	ZINC02503176	1078	0.22686211316736368	NO	-
1979	ZINC03854986	1527	0.2265254018707186	NO	-
1980	ZINC03886810	1636	0.22649768466210213	NO	-
1981	ZINC03819713	1470	0.2264827250663711	NO	-
1982	ZINC01323132	757	0.22645221438770383	NO	-
1983	ZINC01468985	819	0.22642112444305312	NO	-
1984	ZINC02742899	1131	0.22610625606689475	NO	-
1985	ZINC01050101	649	0.22573719428142283	NO	-
1986	ZINC03209767	1223	0.2256802350415273	NO	-
1987	ZINC03814447	38	0.22553048512985316	YES	24
1988	ZINC01468985	820	0.22552081907624366	NO	-
1989	ZINC03908217	1695	0.22552044960819245	NO	-
1990	ZINC00003491	13	0.22547519835493476	YES	8
1991	ZINC00621001	477	0.22545350300116526	NO	-
1992	ZINC01248309	733	0.22536339538455277	NO	-
1993	ZINC00634100	490	0.22529744681756592	NO	-
1994	ZINC02974475	1196	0.2252803469224754	NO	-
1995	ZINC00790039	530	0.22519196836073102	NO	-
1996	ZINC03819713	1468	0.22500542325218453	NO	-
1997	ZINC03819713	1469	0.22500542325218453	NO	-
1998	ZINC03850674	1490	0.2249593000617025	NO	-
1999	ZINC03191611	1218	0.2248375338896208	NO	-
2000	ZINC01009042	638	0.22478814495775745	NO	-
2001	ZINC02767278	1137	0.22478128168261324	NO	-
2002	ZINC01742873	883	0.22463741011582652	NO	-
2003	ZINC03192256	1219	0.22457788781339136	NO	-
2004	ZINC01468986	821	0.22430119514786787	NO	-
2005	ZINC01131178	692	0.2240699333877982	NO	-
2006	ZINC03971672	1784	0.22403754149782462	NO	-
2007	ZINC01057166	655	0.22377969039069778	NO	-
2008	ZINC03974315	1789	0.22377621792681573	NO	-
2009	ZINC04469897	2041	0.22377621792681573	NO	-
2010	ZINC03971671	1783	0.22376059798735676	NO	-
2011	ZINC01468986	822	0.22375818872591346	NO	-
2012	ZINC03893108	1666	0.22374021057713467	NO	-
2013	ZINC04468440	2034	0.22367154798653632	NO	-
2014	ZINC03974949	1791	0.22355961254681342	NO	-
2015	ZINC03854412	1518	0.2234646269666943	NO	-
2016	ZINC03974943	1790	0.2234567077456235	NO	-
2017	ZINC03973678	1788	0.2230503912344561	NO	-
2018	ZINC03814477	15	0.22292496068507736	YES	9
2019	ZINC04479358	2047	0.22283051196325068	NO	-
2020	ZINC03814469	17	0.22273464313387328	YES	10
2021	ZINC00020212	14	0.2227341394278275	NO	-
2022	ZINC03814440	27	0.22247205621571153	YES	15
2023	ZINC04124245	1889	0.2223527763210664	NO	-
2024	ZINC03127361	1211	0.22232572377919763	NO	-
2025	ZINC00056094	54	0.2219675034541844	NO	-
2026	ZINC03987088	1824	0.22178908725666208	NO	-
2027	ZINC03852795	1498	0.2215574967290519	NO	-
2028	ZINC03957475	1743	0.22146911208721498	NO	-
2029	ZINC03081892	1208	0.2212195106914783	NO	-
2030	ZINC00071925	64	0.22096920319774233	NO	-
2031	ZINC02646102	1104	0.2208767486103396	NO	-
2032	ZINC03814444	39	0.2202509565063933	YES	25
2033	ZINC03657382	1449	0.22001264468192103	NO	-
2034	ZINC03946244	1733	0.21985957159839004	NO	-
2035	ZINC00850688	581	0.21976853213918077	NO	-
2036	ZINC00037147	43	0.21967825728994936	NO	-
2037	ZINC00559951	432	0.21965205064430504	NO	-
2038	ZINC04335551	1966	0.21944272712382193	NO	-
2039	ZINC00023904	19	0.21887741514050227	YES	11
2040	ZINC03974950	1792	0.21835835979742022	NO	-
2041	ZINC02927738	1188	0.21818713282122673	NO	-
2042	ZINC03855459	1533	0.21805429470373217	NO	-
2043	ZINC01803016	898	0.21792709238590735	NO	-
2044	ZINC04439209	1994	0.21775679917715232	NO	-
2045	ZINC03475717	1353	0.21716328475791946	NO	-
2046	ZINC03475713	1352	0.21715451745730877	NO	-
2047	ZINC03908450	1696	0.21710407525594425	NO	-
2048	ZINC03852400	1495	0.21708300273747477	NO	-
2049	ZINC04001306	1859	0.2170401985608742	NO	-
2050	ZINC04439209	1993	0.21690597826249203	NO	-
2051	ZINC03969362	1760	0.21684723339809678	NO	-
2052	ZINC03203516	1221	0.2166177347140335	NO	-
2053	ZINC02206143	955	0.2163901380240099	NO	-
2054	ZINC03974952	1793	0.21635713981153942	NO	-
2055	ZINC04455842	2000	0.216244795202896	NO	-
2056	ZINC00801751	545	0.21620134493350104	NO	-
2057	ZINC02795765	1144	0.21587461139337685	NO	-
2058	ZINC03969360	1758	0.21532311657613362	NO	-
2059	ZINC03165637	1215	0.2152298371851596	NO	-
2060	ZINC04405560	1988	0.21510050162282934	NO	-
2061	ZINC03987803	1827	0.2148819008291219	NO	-
2062	ZINC03987897	1828	0.21468312004434562	NO	-
2063	ZINC02624887	1091	0.21452772756293773	NO	-
2064	ZINC02394556	1043	0.21429127754380725	NO	-
2065	ZINC03970340	1775	0.21383860292202514	NO	-
2066	ZINC04339085	1969	0.21365582743655384	NO	-
2067	ZINC03969364	1762	0.21354132211968363	NO	-
2068	ZINC03576280	1404	0.2135149981308458	NO	-
2069	ZINC03048129	1207	0.21327790130276736	NO	-
2070	ZINC04455842	2001	0.213259622782443	NO	-
2071	ZINC02294211	1011	0.2130914565233059	NO	-
2072	ZINC04339085	1968	0.21296182686941634	NO	-
2073	ZINC03315508	1264	0.2128467468120805	NO	-
2074	ZINC03315507	1263	0.2128435888966235	NO	-
2075	ZINC00204943	153	0.21269367578087373	NO	-
2076	ZINC02770016	1139	0.21261261519792699	NO	-
2077	ZINC03968692	1751	0.21225144276008195	NO	-
2078	ZINC03970103	1770	0.21182833052736472	NO	-
2079	ZINC04429509	1991	0.2117408075691586	NO	-
2080	ZINC03969363	1761	0.21172957227994968	NO	-
2081	ZINC03969361	1759	0.21172399341710696	NO	-
2082	ZINC03857987	1557	0.2110862989954177	NO	-
2083	ZINC01893624	907	0.2109923126958972	NO	-
2084	ZINC02398872	1046	0.21094481592888517	NO	-
2085	ZINC00184122	134	0.21076423244331915	NO	-
2086	ZINC03970340	1777	0.21056134038901944	NO	-
2087	ZINC02464124	1068	0.21049867063758246	NO	-
2088	ZINC00474231	340	0.21024040869197216	NO	-
2089	ZINC01009031	637	0.20998838699017947	NO	-
2090	ZINC03969358	1757	0.2099358285027846	NO	-
2091	ZINC03969357	1756	0.20993372214701558	NO	-
2092	ZINC03891757	1656	0.20928988931580866	NO	-
2093	ZINC01250699	734	0.20826076925312717	NO	-
2094	ZINC03991922	1836	0.2077190393130417	NO	-
2095	ZINC04464215	2013	0.2077190393130417	NO	-
2096	ZINC02652000	1106	0.20763522633657647	NO	-
2097	ZINC01232417	729	0.20763335467797978	NO	-
2098	ZINC04468463	2035	0.2070954926098315	NO	-
2099	ZINC03987802	1826	0.2070732838387549	NO	-
2100	ZINC01226646	727	0.20676680893302155	NO	-
2101	ZINC01226644	726	0.20674933453282093	NO	-
2102	ZINC03957125	1742	0.2066652347034965	NO	-
2103	ZINC03949012	1738	0.20620538448917133	NO	-
2104	ZINC01770633	894	0.20567589174132683	NO	-
2105	ZINC03968685	1750	0.20386817070738206	NO	-
2106	ZINC04618467	2061	0.20382017098229008	NO	-
2107	ZINC03968693	1752	0.2032594545100128	NO	-
2108	ZINC04617746	40	0.20272132600388496	YES	26
2109	ZINC02769180	1138	0.2020583670873998	NO	-
2110	ZINC03912239	1716	0.20107190354210086	NO	-
2111	ZINC03653491	1448	0.1993836308919442	NO	-
2112	ZINC03856131	1538	0.1993062130974457	NO	-
2113	ZINC03831630	46	0.19852706543455328	YES	32
2114	ZINC03871987	1622	0.196792143895479	NO	-
2115	ZINC00704338	501	0.19556787243914836	NO	-
2116	ZINC04436478	2069	0.1914630075494881	NO	-
2117	ZINC02282306	1003	0.18903469686675572	NO	-
