# Supplementary material for: Optimal assignment methods for ligand-based virtual screening
Source: J Cheminform. 2009 Aug 25;1:14. doi: 10.1186/1758-2946-1-14 (PMC2820492; doi:10.1186/1758-2946-1-14)
Supplement: Additional file 2 — Archive of the result files. The file Results.tar.gz is a Gzip compressed Tar archive containing the results file of each method for each data set. The result files are tab-separated plain text files including the following information: method name, active data set with size, cluster information and the distribution of the molecules over the clusters, decoy data set with size, ratio active:decoy, AUC, awAUC, BEDROC scores for predefined alpha values as suggested by Truchon and Bayly [63], relative enrichment factor [67], ROC enrichments, awROC enrichments at predefined false positive fractions, chemotype enrichment, ROC data points, and the ranking of each structure. [file 1758-2946-1-14-S2.zip › Results/2SHA.SQ.DUD=cox2.Q.COX2_S58.sdf.A.DUD_cox2_clustered_I_MM.sdf.D.DUD_cox2_decoys_ID_pass_MWPass_I_MM.0000644]

###################################################################################################
# Screening Result File
# User: jahn
# Method used: 2SHA
> <Method_Name>
2SHA
# Screening mode: Single Query Screening
#	Calculations performed: 12818
#	Start time of the calculation: Sat Mar 07 11:28:18 CET 2009
#	End time of the calculation: Sat Mar 07 11:43:16 CET 2009
# Data set information
#	Query molecule name:	S58 from data set: ./data/queries/COX2_S58.sdf
#	Active data set: /rahome/chemoinf/SVS/data/actives/DUD_cox2_clustered_I_MM.sdf with cluster information
#		Size: 212 molecules
#		Number of clusters: 44
#		Cluster Summery:
#			Cluster number	# molecules	% of actives
#			1		1		0.472
#			2		4		1.887
#			3		10		4.717
#			4		3		1.415
#			5		3		1.415
#			6		1		0.472
#			7		99		46.698
#			8		1		0.472
#			9		1		0.472
#			10		16		7.547
#			11		1		0.472
#			12		2		0.943
#			13		3		1.415
#			14		5		2.358
#			15		3		1.415
#			16		9		4.245
#			17		6		2.83
#			18		1		0.472
#			19		7		3.302
#			20		6		2.83
#			21		2		0.943
#			22		2		0.943
#			23		1		0.472
#			24		1		0.472
#			25		1		0.472
#			26		1		0.472
#			27		1		0.472
#			28		1		0.472
#			29		4		1.887
#			30		1		0.472
#			31		1		0.472
#			32		1		0.472
#			33		1		0.472
#			34		1		0.472
#			35		2		0.943
#			36		1		0.472
#			37		1		0.472
#			38		1		0.472
#			39		1		0.472
#			40		1		0.472
#			41		1		0.472
#			42		1		0.472
#			43		1		0.472
#			44		1		0.472
#	Decoy data set: /rahome/chemoinf/SVS/data/decoys/DUD_cox2_decoys_ID_pass_MWPass_I_MM.sdf
#		Size: 12606 molecules
#	Ratio actives : decoys
#		1.0 : 59.4623
#	The active and decoy data set were part of the DUD with problem identifier: cox2
> <AUC>
#	 ROC AUC
	0.8741195417575938
> <awAUC>
#	 ROC awAUC
	0.7919597455711211
> <BEDROC Scores>
#	Alpha Values	BEDROC Scores	Literature: J. Chem. Inf. Model., Vol. 47, No. 2, 2007, 488-508
	106.9	0.7569
	100.0	0.7516
	53.6	0.7207
	50.0	0.719
	32.2	0.7133
	20.0	0.714
	16.1	0.716
	10.0	0.7256
	8.0	0.7336
> <Relative enrichment factor>
#	Fraction dataset	Enrichment factor	 Literature: DOI: 10.1021/ci800303k
	0.0010	93.61834919644251
	0.01	81.13590263691682
	0.02	64.62264150943396
	0.05	71.22641509433963
	0.1	72.64150943396227
	0.2	73.58490566037736
	0.25	75.0
> <ROC Enrichments>
#	True decoy fraction	Enrichment	Literature: J Comput Aided Mol Des (2008) 22:133-139
	0.1	356.77358490566036
	0.5	108.7044516509434
	1.0	64.14433219432478
	2.0	35.01927809680066
	5.0	14.229480010764584
	10.0	7.261846692502207
> <awROC Enrichments>
#	Decoy fraction	Enrichment
	0.1	117.09324009324027
	0.5	38.307957504734894
	1.0	33.70755786208545
	2.0	22.93018026110913
	5.0	9.652503241607842
	10.0	5.398080527719706
> <Chemotype enrichment>
#	% data set	% active cluster	Literature: http://dud.docking.org/wombat/
	0.0	0.0
	0.0080	0.0
	0.0080	2.273
	0.187	2.273
	0.187	4.545
	0.226	4.545
	0.226	6.818
	0.406	6.818
	0.406	9.091
	0.46	9.091
	0.46	11.364
	0.484	11.364
	0.484	13.636
	0.78	13.636
	0.78	15.909
	0.874	15.909
	0.874	18.182
	1.006	18.182
	1.006	20.455
	1.303	20.455
	1.303	22.727
	1.428	22.727
	1.428	25.0
	1.435	25.0
	1.435	27.273
	1.506	27.273
	1.506	29.545
	1.584	29.545
	1.584	31.818
	1.662	31.818
	1.662	34.091
	1.872	34.091
	1.872	36.364
	1.896	36.364
	1.896	38.636
	2.083	38.636
	2.083	40.909
	2.247	40.909
	2.247	43.182
	2.278	43.182
	2.278	45.455
	2.52	45.455
	2.52	47.727
	2.894	47.727
	2.894	50.0
	3.066	50.0
	3.066	52.273
	3.37	52.273
	3.37	54.545
	6.826	54.545
	6.826	56.818
	7.575	56.818
	7.575	59.091
	9.908	59.091
	9.908	61.364
	21.751	61.364
	21.751	63.636
	22.796	63.636
	22.796	65.909
	26.751	65.909
	26.751	68.182
	27.664	68.182
	27.664	70.455
	30.395	70.455
	30.395	72.727
	31.939	72.727
	31.939	75.0
	33.032	75.0
	33.032	77.273
	35.037	77.273
	35.037	79.545
	35.161	79.545
	35.161	81.818
	42.019	81.818
	42.019	84.091
	43.782	84.091
	43.782	86.364
	44.281	86.364
	44.281	88.636
	46.357	88.636
	46.357	90.909
	48.557	90.909
	48.557	93.182
	70.463	93.182
	70.463	95.455
	72.289	95.455
	72.289	97.727
	94.906	97.727
	94.906	100.0
	100.0	100.0
> <ROC curve data>
#	False positive rate	true positive rate
	0.0	0.0
	0.0	0.2358
	1.0E-4	0.2358
	1.0E-4	0.2406
	2.0E-4	0.2406
	2.0E-4	0.2547
	3.0E-4	0.2547
	3.0E-4	0.2736
	4.0E-4	0.2736
	4.0E-4	0.2877
	6.0E-4	0.2877
	6.0E-4	0.3066
	7.0E-4	0.3066
	7.0E-4	0.3396
	8.0E-4	0.3396
	8.0E-4	0.3585
	9.0E-4	0.3585
	9.0E-4	0.3632
	0.0010	0.3632
	0.0010	0.3726
	0.0011	0.3726
	0.0011	0.3774
	0.0013	0.3774
	0.0013	0.4151
	0.0014	0.4151
	0.0014	0.434
	0.0015	0.434
	0.0015	0.4481
	0.0016	0.4481
	0.0016	0.4623
	0.0017	0.4623
	0.0017	0.4906
	0.0019	0.4906
	0.0019	0.4953
	0.0023	0.4953
	0.0023	0.5142
	0.0025	0.5142
	0.0025	0.5283
	0.0029	0.5283
	0.0029	0.5425
	0.0040	0.5425
	0.0040	0.5472
	0.0041	0.5472
	0.0041	0.5519
	0.0051	0.5519
	0.0051	0.566
	0.0052	0.566
	0.0052	0.5802
	0.0055	0.5802
	0.0055	0.5896
	0.0059	0.5896
	0.0059	0.6038
	0.0067	0.6038
	0.0067	0.6085
	0.0068	0.6085
	0.0068	0.6179
	0.0074	0.6179
	0.0074	0.6226
	0.0077	0.6226
	0.0077	0.6274
	0.0084	0.6274
	0.0084	0.6321
	0.0086	0.6321
	0.0086	0.6368
	0.0090	0.6368
	0.0090	0.6462
	0.0102	0.6462
	0.0102	0.6509
	0.0116	0.6509
	0.0116	0.6557
	0.0117	0.6557
	0.0117	0.6604
	0.012	0.6604
	0.012	0.6651
	0.0122	0.6651
	0.0122	0.6698
	0.0143	0.6698
	0.0143	0.6745
	0.0173	0.6745
	0.0173	0.6792
	0.0175	0.6792
	0.0175	0.684
	0.0178	0.684
	0.0178	0.6934
	0.0181	0.6934
	0.0181	0.6981
	0.0194	0.6981
	0.0194	0.7028
	0.0224	0.7028
	0.0224	0.7075
	0.0259	0.7075
	0.0259	0.7123
	0.0574	0.7123
	0.0574	0.717
	0.0649	0.717
	0.0649	0.7217
	0.0885	0.7217
	0.0885	0.7264
	0.1065	0.7264
	0.1065	0.7311
	0.1745	0.7311
	0.1745	0.7358
	0.1978	0.7358
	0.1978	0.7406
	0.2086	0.7406
	0.2086	0.7453
	0.2192	0.7453
	0.2192	0.75
	0.2593	0.75
	0.2593	0.7547
	0.2685	0.7547
	0.2685	0.7594
	0.2962	0.7594
	0.2962	0.7642
	0.3118	0.7642
	0.3118	0.7689
	0.3229	0.7689
	0.3229	0.7736
	0.3348	0.7736
	0.3348	0.7783
	0.3362	0.7783
	0.3362	0.783
	0.343	0.783
	0.343	0.7877
	0.3442	0.7877
	0.3442	0.7925
	0.3448	0.7925
	0.3448	0.7972
	0.3476	0.7972
	0.3476	0.8019
	0.3482	0.8019
	0.3482	0.8066
	0.3507	0.8066
	0.3507	0.8113
	0.3525	0.8113
	0.3525	0.816
	0.3579	0.816
	0.3579	0.8208
	0.3618	0.8208
	0.3618	0.8255
	0.362	0.8255
	0.362	0.8302
	0.3624	0.8302
	0.3624	0.8349
	0.3642	0.8349
	0.3642	0.8396
	0.3782	0.8396
	0.3782	0.8443
	0.3792	0.8443
	0.3792	0.8491
	0.3832	0.8491
	0.3832	0.8538
	0.3904	0.8538
	0.3904	0.8585
	0.398	0.8585
	0.398	0.8632
	0.3985	0.8632
	0.3985	0.8679
	0.4006	0.8679
	0.4006	0.8726
	0.4125	0.8726
	0.4125	0.8774
	0.4126	0.8774
	0.4126	0.8821
	0.4175	0.8821
	0.4175	0.8868
	0.4192	0.8868
	0.4192	0.8915
	0.4301	0.8915
	0.4301	0.8962
	0.4351	0.8962
	0.4351	0.9009
	0.438	0.9009
	0.438	0.9057
	0.441	0.9057
	0.441	0.9104
	0.456	0.9104
	0.456	0.9151
	0.4591	0.9151
	0.4591	0.9198
	0.4782	0.9198
	0.4782	0.9245
	0.4806	0.9245
	0.4806	0.9292
	0.4895	0.9292
	0.4895	0.934
	0.5248	0.934
	0.5248	0.9387
	0.564	0.9387
	0.564	0.9434
	0.6044	0.9434
	0.6044	0.9481
	0.7005	0.9481
	0.7005	0.9528
	0.7039	0.9528
	0.7039	0.9575
	0.7119	0.9575
	0.7119	0.9623
	0.7188	0.9623
	0.7188	0.967
	0.7461	0.967
	0.7461	0.9717
	0.7606	0.9717
	0.7606	0.9764
	0.7838	0.9764
	0.7838	0.9811
	0.8263	0.9811
	0.8263	0.9858
	0.8272	0.9858
	0.8272	0.9906
	0.8364	0.9906
	0.8364	0.9953
	0.9482	0.9953
	0.9482	1.0
	1.0	1.0
> <Screening Table>
# Rank	Mol name	Index in data set	Similarity 2 query	Active	Cluster number
1	ZINC02570895	87	0.8627859297675604	YES	7
2	ZINC03814705	90	0.8622575143389088	YES	7
3	ZINC03814698	92	0.8611422492259427	YES	7
4	ZINC03814824	86	0.8512864542636839	YES	7
5	ZINC03814722	91	0.8504826841343316	YES	7
6	ZINC03814699	94	0.8469937248771371	YES	7
7	ZINC03814697	89	0.845554778437771	YES	7
8	ZINC03814704	96	0.8454685430234266	YES	7
9	ZINC03814585	88	0.8449498740012628	YES	7
10	ZINC03814706	97	0.8435806336593473	YES	7
11	ZINC03814586	64	0.8420017918469598	YES	7
12	ZINC03814702	99	0.8415000513130686	YES	7
13	ZINC03814718	93	0.8319465876715265	YES	7
14	ZINC03814594	81	0.8286764209238857	YES	7
15	ZINC03814595	83	0.8279973501532207	YES	7
16	ZINC03814701	101	0.8262486753942451	YES	7
17	ZINC03814703	116	0.8262095144159152	YES	7
18	ZINC03814707	115	0.824744803389442	YES	7
19	ZINC00601195	71	0.8244946624116173	YES	7
20	ZINC03814725	52	0.821686599840708	YES	7
21	ZINC03814580	61	0.8199378065261264	YES	7
22	ZINC03814721	103	0.8137481109304532	YES	7
23	ZINC03814687	111	0.8124968177652386	YES	7
24	ZINC03814509	199	0.8124919496199731	YES	33
25	ZINC03814708	112	0.8072916711770617	YES	7
26	ZINC03814622	80	0.8053441372040256	YES	7
27	ZINC03814621	74	0.8049454927272969	YES	7
28	ZINC03814582	106	0.8041042543975518	YES	7
29	ZINC03814696	165	0.8038717272915415	YES	17
30	ZINC00601196	84	0.8017061376680626	YES	7
31	ZINC03814625	77	0.8015063811897792	YES	7
32	ZINC03814612	98	0.7986771355989588	YES	7
33	ZINC03814590	105	0.7971160097980989	YES	7
34	ZINC00841383	85	0.7942495388612947	YES	7
35	ZINC03814588	104	0.7941695889207055	YES	7
36	ZINC03814624	78	0.7939640561501193	YES	7
37	ZINC03814686	119	0.7921406381437026	YES	7
38	ZINC03814611	109	0.7898937978579399	YES	7
39	ZINC03814760	95	0.7890318828104477	YES	7
40	ZINC03814583	114	0.7882144272649345	YES	7
41	ZINC03814710	120	0.7862220948549171	YES	7
42	ZINC03814609	110	0.7839672221813333	YES	7
43	ZINC03814571	117	0.7833569474612881	YES	7
44	ZINC03814620	82	0.7827553469128172	YES	7
45	ZINC03814616	75	0.7812156470191671	YES	7
46	ZINC00602119	69	0.780073120100048	YES	7
47	ZINC03814614	107	0.7796512765757637	YES	7
48	ZINC03814623	79	0.7775137237847137	YES	7
49	ZINC00607803	102	0.7756481259717206	YES	7
50	ZINC00020207	39	0.7740304344459257	YES	7
51	ZINC00598647	705	0.7727998944199364	NO	-
52	ZINC03814630	169	0.7663144013135685	YES	19
53	ZINC00593361	695	0.7662505412725789	NO	-
54	ZINC03814591	113	0.765772297836312	YES	7
55	ZINC03814515	167	0.7645523869133177	YES	17
56	ZINC01034673	2644	0.7625326770018354	NO	-
57	ZINC03814604	166	0.7621035395315239	YES	17
58	ZINC03392404	7906	0.7612746652863678	NO	-
59	ZINC03814628	207	0.7598600795545342	YES	40
60	ZINC03814724	164	0.7571187960318803	YES	17
61	ZINC00601201	50	0.75421599469683	YES	7
62	ZINC01489152	204	0.753412281887593	YES	37
63	ZINC01424652	3921	0.7496284052353831	NO	-
64	ZINC00841385	170	0.7444087806677692	YES	19
65	ZINC03814715	42	0.743437812674259	YES	7
66	ZINC00022443	23	0.7426351164897682	YES	7
67	ZINC00593412	696	0.7414977825194593	NO	-
68	ZINC02243966	4820	0.7388455638831505	NO	-
69	ZINC00020206	53	0.7368352521961387	YES	7
70	ZINC03814636	175	0.7360672658595013	YES	19
71	ZINC03814617	56	0.7339081371665582	YES	7
72	ZINC03814684	58	0.7320074419948318	YES	7
73	ZINC03277514	7408	0.7294517597104946	NO	-
74	ZINC01502678	4192	0.7290980112200742	NO	-
75	ZINC00602158	33	0.7280494452517038	YES	7
76	ZINC03814712	68	0.7257040717277802	YES	7
77	ZINC03814711	44	0.7255623028589766	YES	7
78	ZINC03814635	174	0.720963704669262	YES	19
79	ZINC03814633	172	0.7206017108993298	YES	19
80	ZINC03814634	173	0.7194743037023104	YES	19
81	ZINC00006916	30	0.7186517029513685	YES	7
82	ZINC00593746	699	0.7167580189519684	NO	-
83	ZINC03814600	41	0.7153828942899051	YES	7
84	ZINC03814716	51	0.7112676094114613	YES	7
85	ZINC00602593	34	0.7083641334696051	YES	7
86	ZINC03814713	76	0.7082945442919468	YES	7
87	ZINC03819970	9536	0.7064982946872553	NO	-
88	ZINC00008604	35	0.7045151317866957	YES	7
89	ZINC00835945	1718	0.7032856550695004	NO	-
90	ZINC03814632	171	0.7031272844463828	YES	19
91	ZINC00841601	1755	0.7023959319522297	NO	-
92	ZINC00581585	45	0.7007938215254512	YES	7
93	ZINC03179204	7190	0.6974269330923677	NO	-
94	ZINC00006694	28	0.6964438808291422	YES	7
95	ZINC01463394	4076	0.6961588965997367	NO	-
96	ZINC01037613	2682	0.694127489065242	NO	-
97	ZINC03814717	49	0.6940275714504869	YES	7
98	ZINC00021455	46	0.692780061597354	YES	7
99	ZINC03814551	24	0.691780278130856	YES	7
100	ZINC00838698	160	0.6912083013814199	YES	16
101	ZINC03814570	43	0.6910407090500422	YES	7
102	ZINC03814618	55	0.6906569007047475	YES	7
103	ZINC03814507	72	0.6903200312074509	YES	7
104	ZINC01033896	2637	0.6875537449760738	NO	-
105	ZINC03814714	100	0.6874216532632198	YES	7
106	ZINC03179204	7191	0.6871732461268639	NO	-
107	ZINC00007588	25	0.6859656055538356	YES	7
108	ZINC03814581	62	0.6859268731839683	YES	7
109	ZINC00601816	154	0.6823380848030868	YES	16
110	ZINC03814816	155	0.6822783210965145	YES	16
111	ZINC01495694	4165	0.6813867809123966	NO	-
112	ZINC03814682	133	0.6789447122954283	YES	10
113	ZINC03814681	132	0.6781850986168785	YES	10
114	ZINC03814661	123	0.6768201533331799	YES	10
115	ZINC03997581	11428	0.6760486359086155	NO	-
116	ZINC00021008	40	0.6751697908629308	YES	7
117	ZINC00601817	153	0.6744347045423175	YES	16
118	ZINC03814815	158	0.6739300990569734	YES	16
119	ZINC01029454	2596	0.6735893470038776	NO	-
120	ZINC03814778	156	0.6728690614642158	YES	16
121	ZINC03814812	157	0.6721136731923304	YES	16
122	ZINC00838696	159	0.6714913348884585	YES	16
123	ZINC03814548	73	0.6709982214218279	YES	7
124	ZINC00006596	26	0.6709804813537619	YES	7
125	ZINC01033893	2636	0.6708681173198676	NO	-
126	ZINC03814662	124	0.6701546782735204	YES	10
127	ZINC01513112	4246	0.6700022233965199	NO	-
128	ZINC01463364	4075	0.668993491822059	NO	-
129	ZINC03814534	194	0.6669695949752753	YES	29
130	ZINC00585753	657	0.6669479008212336	NO	-
131	ZINC00693599	1124	0.6663767726191865	NO	-
132	ZINC02643962	5632	0.6640296008447374	NO	-
133	ZINC03997654	11430	0.6613982024125411	NO	-
134	ZINC02865661	6441	0.6585332461527474	NO	-
135	ZINC03814748	63	0.6573812344474645	YES	7
136	ZINC03814558	70	0.6569756172187892	YES	7
137	ZINC03814693	59	0.6567469221632014	YES	7
138	ZINC03814673	135	0.6560534451391011	YES	10
139	ZINC02870575	6459	0.6553012235076453	NO	-
140	ZINC01039669	2701	0.6551508542328506	NO	-
141	ZINC03814574	192	0.6550176645879877	YES	29
142	ZINC03814663	130	0.6544129270472315	YES	10
143	ZINC00838704	161	0.6540897272981501	YES	16
144	ZINC00588134	665	0.6536742160721276	NO	-
145	ZINC04420379	12216	0.6530451272310536	NO	-
146	ZINC02722175	6012	0.6529632734095425	NO	-
147	ZINC02940435	6858	0.6526878538809978	NO	-
148	ZINC01392436	3832	0.6524342207667675	NO	-
149	ZINC03814802	129	0.6517218308555233	YES	10
150	ZINC03814674	136	0.6513095149741643	YES	10
151	ZINC03290177	7448	0.651228809472322	NO	-
152	ZINC03814671	131	0.6507613089786161	YES	10
153	ZINC04307075	11987	0.6487643580340827	NO	-
154	ZINC02483847	5332	0.6484130026780143	NO	-
155	ZINC03340820	7631	0.6475736067000806	NO	-
156	ZINC02631219	5582	0.6473712317475662	NO	-
157	ZINC01512467	4243	0.6470313294837126	NO	-
158	ZINC01201043	3520	0.6462138474931005	NO	-
159	ZINC03959408	11051	0.6456062551627807	NO	-
160	ZINC03332191	7590	0.6450606226376585	NO	-
161	ZINC01030880	2610	0.6442750724668879	NO	-
162	ZINC01034674	2645	0.6440437149663073	NO	-
163	ZINC01033448	2631	0.6438875973224628	NO	-
164	ZINC03087642	7152	0.6438792005876248	NO	-
165	ZINC01080515	3000	0.6433970471719866	NO	-
166	ZINC01032939	2626	0.6430125166462093	NO	-
167	ZINC03814683	190	0.6430073782609782	YES	27
168	ZINC01178441	3453	0.6426378217103194	NO	-
169	ZINC03814549	118	0.6425790458308075	YES	7
170	ZINC01035146	2655	0.639821712483936	NO	-
171	ZINC03368423	7768	0.6390242804118877	NO	-
172	ZINC01033448	2632	0.6382052272343124	NO	-
173	ZINC02947602	6880	0.6379597961467386	NO	-
174	ZINC00924229	2139	0.6377301435915641	NO	-
175	ZINC03938662	11036	0.637382921666297	NO	-
176	ZINC01385703	3809	0.6369881476296636	NO	-
177	ZINC01032939	2627	0.6366412039335828	NO	-
178	ZINC01394387	3842	0.6364085823558429	NO	-
179	ZINC01029667	2599	0.6358469583415333	NO	-
180	ZINC00668158	1016	0.6349721343589916	NO	-
181	ZINC03283071	7423	0.633802900831166	NO	-
182	ZINC03814567	60	0.6336377030123994	YES	7
183	ZINC03814535	208	0.6332929160501048	YES	41
184	ZINC03814677	200	0.6329293673657208	YES	34
185	ZINC02726543	6034	0.6328028173077923	NO	-
186	ZINC03814675	138	0.6326135839099275	YES	10
187	ZINC02713232	5885	0.6322147084198617	NO	-
188	ZINC00579472	125	0.6321827645370462	YES	10
189	ZINC00601905	137	0.6300394600145072	YES	10
190	ZINC00631201	824	0.6299907140189639	NO	-
191	ZINC03186686	7202	0.6297844628726588	NO	-
192	ZINC00947349	2255	0.6294479608638668	NO	-
193	ZINC03959950	182	0.6294445814656076	YES	21
194	ZINC03814774	108	0.62913773656036	YES	7
195	ZINC03216451	7245	0.6290610279572771	NO	-
196	ZINC01032807	2624	0.6290463152052438	NO	-
197	ZINC03908063	11009	0.6280739907849392	NO	-
198	ZINC00810235	1534	0.6272486452792275	NO	-
199	ZINC04445668	12274	0.6270836621036637	NO	-
200	ZINC03814806	126	0.6268452210429946	YES	10
201	ZINC02523782	5408	0.6266085155504979	NO	-
202	ZINC03814577	195	0.626295893670724	YES	29
203	ZINC03814807	15	0.6257459280395301	YES	4
204	ZINC01027061	2578	0.6235319089964036	NO	-
205	ZINC01515599	4257	0.6234771106673501	NO	-
206	ZINC02957660	6941	0.6232658664999466	NO	-
207	ZINC03558447	8971	0.6229366926380229	NO	-
208	ZINC01514699	4255	0.6225997305829213	NO	-
209	ZINC00734141	1264	0.6224026172482542	NO	-
210	ZINC01141166	3291	0.6223594318350236	NO	-
211	ZINC02455833	5251	0.6220545386902527	NO	-
212	ZINC01384070	3797	0.620768058902344	NO	-
213	ZINC03814676	206	0.6206993115037129	YES	39
214	ZINC00794504	1423	0.6196373543904607	NO	-
215	ZINC00588139	666	0.6194380083168243	NO	-
216	ZINC03814526	134	0.6194136247969301	YES	10
217	ZINC03814804	128	0.6193340029049225	YES	10
218	ZINC02713238	5887	0.619196072191125	NO	-
219	ZINC01020466	2549	0.6188853260959193	NO	-
220	ZINC00851339	1846	0.6188312027600651	NO	-
221	ZINC02640989	5624	0.6176929419912904	NO	-
222	ZINC03973292	11253	0.6168720851036847	NO	-
223	ZINC03217835	7254	0.6168495493074787	NO	-
224	ZINC03217226	7249	0.6166543875565149	NO	-
225	ZINC00007455	27	0.6163886931966431	YES	7
226	ZINC03326835	7567	0.6151459661840888	NO	-
227	ZINC01062095	2858	0.6144904060499692	NO	-
228	ZINC01059132	2842	0.6136346338023824	NO	-
229	ZINC04315603	12010	0.613329669280213	NO	-
230	ZINC03814805	127	0.6131720273134701	YES	10
231	ZINC03406264	7962	0.612987568511475	NO	-
232	ZINC03186689	7203	0.6124161681926016	NO	-
233	ZINC00848713	1815	0.6118030970810809	NO	-
234	ZINC02461973	5270	0.6114011297302329	NO	-
235	ZINC00905756	2095	0.6112007011018588	NO	-
236	ZINC03981413	11319	0.6110021998408329	NO	-
237	ZINC02498212	5353	0.6108759601042957	NO	-
238	ZINC04379699	12141	0.6104620298172835	NO	-
239	ZINC02637107	5607	0.6103596135325813	NO	-
240	ZINC03814803	196	0.6099871234833745	YES	30
241	ZINC01050103	2784	0.6092820620983905	NO	-
242	ZINC01428993	3950	0.6092426314587773	NO	-
243	ZINC00006509	176	0.609073184827494	YES	20
244	ZINC02789890	6186	0.6090630319244523	NO	-
245	ZINC01027149	2579	0.60804190981222	NO	-
246	ZINC01024250	2561	0.6079933565832444	NO	-
247	ZINC01130898	3242	0.6078934249936147	NO	-
248	ZINC03492126	8461	0.6073251803485051	NO	-
249	ZINC03814801	16	0.6070940690917196	YES	4
250	ZINC03814800	17	0.6068046158647322	YES	4
251	ZINC02455799	5249	0.6067838568281974	NO	-
252	ZINC01125345	3193	0.606273275730568	NO	-
253	ZINC00124106	143	0.6060448403936654	NO	-
254	ZINC04297044	11978	0.6059034622100677	NO	-
255	ZINC00682476	1096	0.6056743895890375	NO	-
256	ZINC01028095	2586	0.6055759352097732	NO	-
257	ZINC01032662	2621	0.6053689590499776	NO	-
258	ZINC01222274	3569	0.6048327185991833	NO	-
259	ZINC04465251	12322	0.6044559259978748	NO	-
260	ZINC02698852	5815	0.6043550563878282	NO	-
261	ZINC02712178	5859	0.6043359004888817	NO	-
262	ZINC00583673	656	0.604288137665637	NO	-
263	ZINC03132969	7165	0.6041849362230456	NO	-
264	ZINC02973110	6989	0.60413959727479	NO	-
265	ZINC02172757	4661	0.6040787804029567	NO	-
266	ZINC01494140	4159	0.6039988927652983	NO	-
267	ZINC03814539	203	0.6039488371551517	YES	36
268	ZINC02713236	5886	0.6034875908053844	NO	-
269	ZINC01431493	3961	0.6032408323361509	NO	-
270	ZINC02712180	5860	0.6025937952787861	NO	-
271	ZINC00879554	2006	0.6024331585585136	NO	-
272	ZINC04090014	11597	0.6019016189569153	NO	-
273	ZINC03868041	10801	0.6010575388909238	NO	-
274	ZINC00836267	1727	0.6005546822825649	NO	-
275	ZINC02351330	5009	0.6003951737972363	NO	-
276	ZINC02319574	4914	0.6000924352935189	NO	-
277	ZINC02715825	5922	0.5993803415474783	NO	-
278	ZINC02660928	5741	0.5993464685547072	NO	-
279	ZINC01053885	2805	0.5990868063356203	NO	-
280	ZINC00600721	709	0.5983342430180453	NO	-
281	ZINC01065521	2871	0.5981197016052809	NO	-
282	ZINC02747795	6084	0.597977093185524	NO	-
283	ZINC02747795	6085	0.597977093185524	NO	-
284	ZINC02705768	5841	0.597935040005505	NO	-
285	ZINC00838584	65	0.5977680956267594	YES	7
286	ZINC03492124	8460	0.5969684281248494	NO	-
287	ZINC02058134	4588	0.5969323607632359	NO	-
288	ZINC03814533	209	0.5968743939879034	YES	42
289	ZINC02973274	6995	0.5962290533906359	NO	-
290	ZINC04249103	11856	0.596130661836963	NO	-
291	ZINC00591483	677	0.5960571291593232	NO	-
292	ZINC03814751	168	0.595902247319178	YES	18
293	ZINC04479453	12410	0.5953818491105215	NO	-
294	ZINC02738311	6068	0.5953796161606221	NO	-
295	ZINC01130900	3243	0.5952470839317268	NO	-
296	ZINC03814771	183	0.5951328467357524	YES	21
297	ZINC00835940	1717	0.59509375814642	NO	-
298	ZINC03976949	11298	0.5950855928523388	NO	-
299	ZINC00662370	993	0.5950532722333245	NO	-
300	ZINC01043410	2745	0.594981816787809	NO	-
301	ZINC02800277	6271	0.5946964413841791	NO	-
302	ZINC04465486	12330	0.5946188215360301	NO	-
303	ZINC01397423	3855	0.5942220199892133	NO	-
304	ZINC01038941	2699	0.5933969731044518	NO	-
305	ZINC02917122	6688	0.5931646213087114	NO	-
306	ZINC01403163	3875	0.5929624027726429	NO	-
307	ZINC01025407	2569	0.5922196112991129	NO	-
308	ZINC02973282	6996	0.5915332323872279	NO	-
309	ZINC03153567	7175	0.591365031058411	NO	-
310	ZINC00734140	1263	0.5912371783647127	NO	-
311	ZINC04108177	11623	0.5911694768952298	NO	-
312	ZINC00734139	1262	0.5911358581286186	NO	-
313	ZINC04276006	11924	0.5910071099717324	NO	-
314	ZINC00848448	1813	0.5907138463969352	NO	-
315	ZINC03084447	7151	0.5899613096694848	NO	-
316	ZINC03266709	7375	0.589951714731204	NO	-
317	ZINC04334774	12068	0.5899368366911428	NO	-
318	ZINC04036384	11519	0.5898087704763079	NO	-
319	ZINC01089989	3021	0.5894687002253292	NO	-
320	ZINC01029309	2594	0.5891186603631987	NO	-
321	ZINC03421379	8033	0.5889623072007866	NO	-
322	ZINC01208719	3533	0.5886960161083036	NO	-
323	ZINC03814768	142	0.5885586030086832	YES	13
324	ZINC01127710	3217	0.5881669711184133	NO	-
325	ZINC00662370	994	0.5879913390911665	NO	-
326	ZINC00662370	995	0.5879913390911663	NO	-
327	ZINC01038176	2695	0.5879056851604387	NO	-
328	ZINC01119309	3151	0.5877495505471128	NO	-
329	ZINC02522298	5402	0.5874710166155028	NO	-
330	ZINC04623124	12592	0.5869335856242445	NO	-
331	ZINC02749573	6087	0.586385430234613	NO	-
332	ZINC02660072	5733	0.5861752136187997	NO	-
333	ZINC00600415	707	0.5861669511625768	NO	-
334	ZINC03050323	7134	0.5860198438377582	NO	-
335	ZINC01503377	4194	0.5859441113620921	NO	-
336	ZINC00992641	2453	0.5858663140530925	NO	-
337	ZINC03853005	9793	0.5858418917996463	NO	-
338	ZINC03424942	8059	0.5852288196901694	NO	-
339	ZINC02692813	5798	0.5850271623789989	NO	-
340	ZINC01119491	3154	0.5850119985090008	NO	-
341	ZINC03674139	9457	0.5847817350102175	NO	-
342	ZINC00667327	1011	0.5841326347927658	NO	-
343	ZINC01385507	3804	0.5840175013982701	NO	-
344	ZINC00841599	1754	0.5836502002049477	NO	-
345	ZINC01119279	3150	0.5835393443724598	NO	-
346	ZINC03853005	9794	0.5834402760825751	NO	-
347	ZINC03532685	8819	0.5833626102999891	NO	-
348	ZINC00011460	5	0.5833589452664463	NO	-
349	ZINC01489236	4146	0.5828788183315545	NO	-
350	ZINC02455814	5250	0.5826955915103138	NO	-
351	ZINC00600659	708	0.5824334545790777	NO	-
352	ZINC03630826	9404	0.5822806598181675	NO	-
353	ZINC01392852	3833	0.5822671036632859	NO	-
354	ZINC03416813	8010	0.5818314877805942	NO	-
355	ZINC01650665	4328	0.5817948833957886	NO	-
356	ZINC04315742	12014	0.5816435552330681	NO	-
357	ZINC01489250	4147	0.5815648209536541	NO	-
358	ZINC00592510	681	0.5815532565213989	NO	-
359	ZINC01155570	3353	0.5810972056839504	NO	-
360	ZINC00126076	146	0.5809961223640064	NO	-
361	ZINC03645843	9419	0.5809154543369732	NO	-
362	ZINC00007002	29	0.5801468340514201	YES	7
363	ZINC01390627	3828	0.579919260260468	NO	-
364	ZINC03973677	11269	0.5798334868663432	NO	-
365	ZINC00009969	54	0.5798227564709533	YES	7
366	ZINC03562124	9000	0.5795142955256476	NO	-
367	ZINC01205947	3526	0.5794137864963919	NO	-
368	ZINC03855166	10193	0.579392212078911	NO	-
369	ZINC01079638	2991	0.5793858702984512	NO	-
370	ZINC02807410	6310	0.5793705899744533	NO	-
371	ZINC03814808	186	0.5793485987451058	YES	23
372	ZINC03814766	38	0.5791443867597559	YES	7
373	ZINC00815207	1590	0.5791350067392511	NO	-
374	ZINC00693386	1123	0.5785656431189684	NO	-
375	ZINC00357246	365	0.5780242056453259	NO	-
376	ZINC03814769	143	0.5778881547297984	YES	13
377	ZINC00567727	623	0.5778637400556249	NO	-
378	ZINC02200330	4697	0.5778531298258693	NO	-
379	ZINC01148435	3328	0.5776268642730624	NO	-
380	ZINC01387351	3811	0.577585750538232	NO	-
381	ZINC01495692	4164	0.5775624339905174	NO	-
382	ZINC03868044	10803	0.5774470465374865	NO	-
383	ZINC03867531	10762	0.5772364252452108	NO	-
384	ZINC04148631	11678	0.5771240068137701	NO	-
385	ZINC03868041	10802	0.577074341458532	NO	-
386	ZINC00887636	2032	0.5769575992346435	NO	-
387	ZINC00887635	2031	0.5769440387042488	NO	-
388	ZINC03345226	7647	0.5765673526457931	NO	-
389	ZINC01125604	3195	0.576431120567095	NO	-
390	ZINC04233598	11819	0.5764113076828912	NO	-
391	ZINC02320033	4918	0.576325453602091	NO	-
392	ZINC04333004	12066	0.5763107158260451	NO	-
393	ZINC03814770	14	0.5763053655542538	YES	3
394	ZINC03565803	9053	0.5758491481259809	NO	-
395	ZINC00869540	1964	0.5756659553567013	NO	-
396	ZINC03566218	9064	0.5754753965269859	NO	-
397	ZINC04249113	11857	0.5754529465710296	NO	-
398	ZINC01305957	3668	0.5751960883364147	NO	-
399	ZINC03554255	8943	0.5751905827526957	NO	-
400	ZINC02338554	4961	0.5751298123610322	NO	-
401	ZINC01145080	3307	0.5751233483248014	NO	-
402	ZINC03867132	10720	0.5747280986223327	NO	-
403	ZINC00630176	818	0.5745155375196561	NO	-
404	ZINC02752536	6091	0.5742886428427084	NO	-
405	ZINC01503379	4195	0.5742837661916218	NO	-
406	ZINC04380352	12142	0.5741273062799576	NO	-
407	ZINC00858210	1926	0.5740275946939546	NO	-
408	ZINC03029820	7098	0.5738952824727228	NO	-
409	ZINC01407127	3889	0.5733216235492032	NO	-
410	ZINC03548908	8910	0.5732752860462352	NO	-
411	ZINC02752865	6092	0.5732256928470902	NO	-
412	ZINC02437770	5221	0.5729893117264732	NO	-
413	ZINC04148649	11679	0.5728829993780917	NO	-
414	ZINC02437632	5220	0.5728695168070111	NO	-
415	ZINC00755096	1309	0.5728501088170105	NO	-
416	ZINC01519453	4290	0.5728396349976993	NO	-
417	ZINC01519455	4292	0.5728194513488531	NO	-
418	ZINC01403832	3876	0.5727095570496871	NO	-
419	ZINC03052196	7136	0.5726608492304669	NO	-
420	ZINC01519454	4291	0.5724770398130105	NO	-
421	ZINC00912881	2109	0.5724617243225683	NO	-
422	ZINC00972017	2356	0.5724593018235167	NO	-
423	ZINC03969923	11134	0.5724463409953415	NO	-
424	ZINC00815305	1592	0.5723677151872198	NO	-
425	ZINC03630797	9403	0.5723390682719739	NO	-
426	ZINC00645027	916	0.5722835551730596	NO	-
427	ZINC03675972	9465	0.5720597144787793	NO	-
428	ZINC03012414	7051	0.5720293274815543	NO	-
429	ZINC03675971	9464	0.5719607529535092	NO	-
430	ZINC02355779	5029	0.5717494647080603	NO	-
431	ZINC01050105	2785	0.5716072189820645	NO	-
432	ZINC01485832	198	0.5713806361634988	YES	32
433	ZINC03675973	9466	0.5711525732681683	NO	-
434	ZINC01115797	3135	0.5710533544452068	NO	-
435	ZINC00714298	1184	0.5705429063167958	NO	-
436	ZINC03370266	7801	0.5703961382164574	NO	-
437	ZINC03370268	7802	0.5703777859682699	NO	-
438	ZINC00836267	1728	0.5701356306797047	NO	-
439	ZINC00815361	1593	0.5701294929875156	NO	-
440	ZINC00780836	1371	0.5699890131778113	NO	-
441	ZINC00944089	2236	0.5696741360055706	NO	-
442	ZINC01394949	3845	0.5696432039721662	NO	-
443	ZINC02503434	5384	0.5695295361639197	NO	-
444	ZINC00937626	2173	0.5694706292449999	NO	-
445	ZINC03551832	8928	0.5693921153496452	NO	-
446	ZINC03853059	9802	0.569239879439419	NO	-
447	ZINC03973679	11270	0.5690839511308742	NO	-
448	ZINC02641767	5626	0.5690147932888354	NO	-
449	ZINC00780837	1372	0.5690016076731731	NO	-
450	ZINC02371819	5073	0.568592471419631	NO	-
451	ZINC02023357	4582	0.5685068240790877	NO	-
452	ZINC01428725	3944	0.5684236414888739	NO	-
453	ZINC02398189	5117	0.5682825849137791	NO	-
454	ZINC03818320	9523	0.5680237326967599	NO	-
455	ZINC03140347	7170	0.5677516575583578	NO	-
456	ZINC03856432	10249	0.5677350383192031	NO	-
457	ZINC00855938	1882	0.5676774113268177	NO	-
458	ZINC00855937	1881	0.5676345961044449	NO	-
459	ZINC02922874	6807	0.5675897341424828	NO	-
460	ZINC00495378	538	0.5675740095531469	NO	-
461	ZINC02876903	6491	0.5675280222870583	NO	-
462	ZINC02713282	5893	0.5675044382866932	NO	-
463	ZINC00784564	1390	0.5675019380363626	NO	-
464	ZINC00784565	1391	0.5674990542095087	NO	-
465	ZINC03973673	11268	0.5674703680376492	NO	-
466	ZINC00855940	1883	0.5672024886441479	NO	-
467	ZINC04394870	12170	0.5669356890665561	NO	-
468	ZINC02917384	6703	0.5668297809699622	NO	-
469	ZINC01392853	3834	0.5667773511256202	NO	-
470	ZINC00991200	2446	0.5667134972932112	NO	-
471	ZINC02947855	6886	0.5663689082937837	NO	-
472	ZINC02947857	6887	0.5663567758714767	NO	-
473	ZINC01439413	3975	0.5660253500867078	NO	-
474	ZINC00192158	204	0.5659658780850445	NO	-
475	ZINC02262485	4837	0.5659144443120139	NO	-
476	ZINC00937200	2167	0.5657183444804544	NO	-
477	ZINC00007001	37	0.5656840084459838	YES	7
478	ZINC01756055	4350	0.5656524993098563	NO	-
479	ZINC00978162	2379	0.5656076155893823	NO	-
480	ZINC03977696	11306	0.5654109050279178	NO	-
481	ZINC04107134	11614	0.5653903010754392	NO	-
482	ZINC00972745	2357	0.5653566222483172	NO	-
483	ZINC03565999	9063	0.5653019004993972	NO	-
484	ZINC00836278	1729	0.5650842439325986	NO	-
485	ZINC01052087	2795	0.5650680170354988	NO	-
486	ZINC00848486	1814	0.5650622973994698	NO	-
487	ZINC01392854	3835	0.5649039176999263	NO	-
488	ZINC04330038	12059	0.5644648398167321	NO	-
489	ZINC02653672	5694	0.5642145997989265	NO	-
490	ZINC01037568	2680	0.5640662445963311	NO	-
491	ZINC00667741	1012	0.5638721525216382	NO	-
492	ZINC01156177	3355	0.5638112561357165	NO	-
493	ZINC03347831	7669	0.5636470451536988	NO	-
494	ZINC00696829	1129	0.5635938160892519	NO	-
495	ZINC02692835	5802	0.5635815174502095	NO	-
496	ZINC02494776	5341	0.5635760026805899	NO	-
497	ZINC02302235	4884	0.5634991922877636	NO	-
498	ZINC02871741	6467	0.5632589396236058	NO	-
499	ZINC01385702	3808	0.5632254755993833	NO	-
500	ZINC03868044	10804	0.5631093334147383	NO	-
501	ZINC00845061	1771	0.5629404090803674	NO	-
502	ZINC00646661	952	0.5627279423208295	NO	-
503	ZINC00845302	1772	0.5623432587448337	NO	-
504	ZINC01208115	3531	0.5622727006661589	NO	-
505	ZINC02713315	5899	0.5620808228096373	NO	-
506	ZINC03247637	7322	0.5620795669378105	NO	-
507	ZINC02713320	5901	0.5618219297059903	NO	-
508	ZINC02947613	6881	0.5617760688990635	NO	-
509	ZINC00108609	121	0.5616349519741985	NO	-
510	ZINC02498205	5352	0.5614427682576836	NO	-
511	ZINC01509349	4227	0.5612242010290417	NO	-
512	ZINC04389448	12165	0.5610225193078431	NO	-
513	ZINC01047730	2767	0.5609579435936273	NO	-
514	ZINC03459073	8222	0.5608173275089781	NO	-
515	ZINC00343970	355	0.5605268583258473	NO	-
516	ZINC02660070	5732	0.5605113744349666	NO	-
517	ZINC03188405	7206	0.5604420656682988	NO	-
518	ZINC03324955	7552	0.5603004263498061	NO	-
519	ZINC01394390	3844	0.5601467194513755	NO	-
520	ZINC02196506	4684	0.5596041113822218	NO	-
521	ZINC03856492	10259	0.5593828177812773	NO	-
522	ZINC02847387	6376	0.5593636816697234	NO	-
523	ZINC00751877	1292	0.5592198567313307	NO	-
524	ZINC01404127	3877	0.5590760924961324	NO	-
525	ZINC03239642	7303	0.5589835883476262	NO	-
526	ZINC02619212	5469	0.5589684351299141	NO	-
527	ZINC03400209	7934	0.5586147793945174	NO	-
528	ZINC03828993	9554	0.5585036854765383	NO	-
529	ZINC00679924	1091	0.5584106187098723	NO	-
530	ZINC03038185	7123	0.5583448610801849	NO	-
531	ZINC01178841	3456	0.5583363098115174	NO	-
532	ZINC00651559	961	0.5582147394119071	NO	-
533	ZINC02922914	6811	0.5579359397381712	NO	-
534	ZINC00655683	973	0.557868989490986	NO	-
535	ZINC00936616	2166	0.5578367060981565	NO	-
536	ZINC00806026	1503	0.5572885671129207	NO	-
537	ZINC00918281	2127	0.557267654914407	NO	-
538	ZINC02713207	5876	0.5568337851666483	NO	-
539	ZINC03234457	7291	0.5567411240105523	NO	-
540	ZINC02658038	5724	0.5564178422698705	NO	-
541	ZINC02686629	5777	0.5563664019262863	NO	-
542	ZINC01136264	3269	0.5563043519720887	NO	-
543	ZINC02947624	6883	0.556246066758273	NO	-
544	ZINC01078712	2985	0.5560667535109606	NO	-
545	ZINC00588632	670	0.5559232315850585	NO	-
546	ZINC00625369	771	0.5558962890172895	NO	-
547	ZINC02940527	6860	0.5556897284716348	NO	-
548	ZINC02713335	5907	0.5556019281187109	NO	-
549	ZINC03852005	9714	0.5555667160239399	NO	-
550	ZINC00844100	1769	0.5555639779429444	NO	-
551	ZINC01118279	3144	0.5552824565407601	NO	-
552	ZINC00592396	680	0.5552203611882387	NO	-
553	ZINC03339388	7622	0.5551532258061137	NO	-
554	ZINC02807015	6309	0.5550498443857578	NO	-
555	ZINC03204254	7222	0.5549652678498416	NO	-
556	ZINC01068752	2884	0.5549293354029692	NO	-
557	ZINC03219103	7255	0.5547985549811989	NO	-
558	ZINC01068752	2883	0.5547617115083562	NO	-
559	ZINC04249102	11855	0.5547583912336104	NO	-
560	ZINC04008118	11486	0.5545884034588321	NO	-
561	ZINC01390368	3823	0.5544518846494091	NO	-
562	ZINC04598162	12580	0.5544033280449556	NO	-
563	ZINC03319735	7536	0.5543800029453407	NO	-
564	ZINC01397438	3856	0.5543272629421413	NO	-
565	ZINC03676063	9472	0.5543199398696294	NO	-
566	ZINC02692816	5799	0.55429926642039	NO	-
567	ZINC01040622	2727	0.554270932663567	NO	-
568	ZINC00815391	1594	0.5542446491696539	NO	-
569	ZINC03184997	7198	0.5540469026412967	NO	-
570	ZINC00532815	576	0.554011316622084	NO	-
571	ZINC00423650	449	0.5539775659288959	NO	-
572	ZINC00924230	2140	0.5538824862022788	NO	-
573	ZINC00592878	685	0.5538667185055519	NO	-
574	ZINC03851751	9704	0.5538162460032561	NO	-
575	ZINC02699061	5829	0.5536976975246066	NO	-
576	ZINC02692773	5789	0.5535393770987962	NO	-
577	ZINC01119255	3148	0.553031075671423	NO	-
578	ZINC04464837	12312	0.5528651984698734	NO	-
579	ZINC03889953	10933	0.5528651984698725	NO	-
580	ZINC02713272	5892	0.5527874569110243	NO	-
581	ZINC03170045	7183	0.5527451610323023	NO	-
582	ZINC02783649	6148	0.5527450980084591	NO	-
583	ZINC01074874	2957	0.5527298388101796	NO	-
584	ZINC03852008	9715	0.5524947626630147	NO	-
585	ZINC01509336	4226	0.5522816376817328	NO	-
586	ZINC01070491	2892	0.5521928943062862	NO	-
587	ZINC01148663	3331	0.5521608752116761	NO	-
588	ZINC01057324	2826	0.5521548530800986	NO	-
589	ZINC00630600	820	0.552118324944178	NO	-
590	ZINC00818895	1610	0.5520974695227612	NO	-
591	ZINC00822428	1631	0.5519295015262652	NO	-
592	ZINC00941206	2216	0.5517529432400544	NO	-
593	ZINC03858044	10393	0.5515775867737376	NO	-
594	ZINC03283109	7424	0.5515565452425277	NO	-
595	ZINC03612123	9339	0.5515267096254967	NO	-
596	ZINC04461503	12283	0.5513972912748158	NO	-
597	ZINC04496398	12496	0.5511413906234478	NO	-
598	ZINC01187335	3482	0.5511054950877581	NO	-
599	ZINC04273338	11904	0.5510539221801205	NO	-
600	ZINC03546622	8894	0.5509766581098514	NO	-
601	ZINC01000087	2479	0.5508704285650812	NO	-
602	ZINC03496363	8517	0.5507896135446859	NO	-
603	ZINC01101890	3044	0.5507535655866369	NO	-
604	ZINC00586685	661	0.5507476186382578	NO	-
605	ZINC04410168	12204	0.5505279123537286	NO	-
606	ZINC04316653	12027	0.5504707913963024	NO	-
607	ZINC02625505	5531	0.5504424234949103	NO	-
608	ZINC00780830	1369	0.5503052077781535	NO	-
609	ZINC04409092	12203	0.5502638573495084	NO	-
610	ZINC03410182	7986	0.5498899832474464	NO	-
611	ZINC04249101	11854	0.5498269983813288	NO	-
612	ZINC02621496	5491	0.5497727661548313	NO	-
613	ZINC03543371	8879	0.5496520762765326	NO	-
614	ZINC01000880	2481	0.5495963301595235	NO	-
615	ZINC02911336	6555	0.5495893942498716	NO	-
616	ZINC01128246	3224	0.549561125758021	NO	-
617	ZINC02692831	5801	0.5493965741739183	NO	-
618	ZINC00868698	1959	0.5493701626023866	NO	-
619	ZINC03410179	7985	0.5491995647992243	NO	-
620	ZINC03851751	9705	0.549127075633991	NO	-
621	ZINC02713346	5908	0.5489583956017319	NO	-
622	ZINC02625506	5532	0.5487377932490307	NO	-
623	ZINC00993605	2455	0.5487355504487818	NO	-
624	ZINC02692828	5800	0.548676379714921	NO	-
625	ZINC01404596	3881	0.5486581751793398	NO	-
626	ZINC00888916	2041	0.5486167440449061	NO	-
627	ZINC00936606	2165	0.5485441472070144	NO	-
628	ZINC03008122	7046	0.5482732844610441	NO	-
629	ZINC00780831	1370	0.5482199126593702	NO	-
630	ZINC03334291	7599	0.5481724609186757	NO	-
631	ZINC01256146	3618	0.5481411940173342	NO	-
632	ZINC02713230	5884	0.5481001711875793	NO	-
633	ZINC00752704	1297	0.548020551668724	NO	-
634	ZINC02947979	6893	0.5480035784870853	NO	-
635	ZINC02947980	6894	0.5479978244978836	NO	-
636	ZINC00994075	2461	0.5479089889390873	NO	-
637	ZINC00030763	17	0.5478306599273517	NO	-
638	ZINC01616395	4314	0.5476648097393911	NO	-
639	ZINC03959900	11053	0.5474930704330657	NO	-
640	ZINC01088025	3015	0.5474589198872709	NO	-
641	ZINC00944067	2234	0.5474123466767058	NO	-
642	ZINC00918352	2128	0.5473938242655297	NO	-
643	ZINC02692795	5794	0.5472439892577338	NO	-
644	ZINC02713212	5879	0.547182540499219	NO	-
645	ZINC03857420	10314	0.5470591097896977	NO	-
646	ZINC01507757	4215	0.5470509228418455	NO	-
647	ZINC03857254	10291	0.547006380797155	NO	-
648	ZINC02947878	6888	0.5468976706020994	NO	-
649	ZINC02947880	6889	0.5468868455664507	NO	-
650	ZINC03171902	7184	0.5466970577390792	NO	-
651	ZINC01503545	4198	0.546622264487049	NO	-
652	ZINC00846664	1807	0.5466220068635639	NO	-
653	ZINC00366717	375	0.5466154706521918	NO	-
654	ZINC00846665	1808	0.5466093110513327	NO	-
655	ZINC01390442	3824	0.5464046372242841	NO	-
656	ZINC01398862	3858	0.5463597875958751	NO	-
657	ZINC02419604	5174	0.5463569951384979	NO	-
658	ZINC04347774	12082	0.5463354906659306	NO	-
659	ZINC01057425	2828	0.5461655570796013	NO	-
660	ZINC03968980	11082	0.5460951545124881	NO	-
661	ZINC02365246	5056	0.5460679260840418	NO	-
662	ZINC03611613	9329	0.5456429609407201	NO	-
663	ZINC03676155	9486	0.545595924623842	NO	-
664	ZINC02806517	6308	0.5455773721136046	NO	-
665	ZINC00664103	1001	0.5454983178055888	NO	-
666	ZINC00675652	1061	0.5454337058498878	NO	-
667	ZINC00944078	2235	0.5453940487953957	NO	-
668	ZINC03857121	10273	0.5453794517872068	NO	-
669	ZINC00114832	130	0.5450648320771354	NO	-
670	ZINC03857196	10284	0.5450165979606939	NO	-
671	ZINC00943976	2232	0.5448642382018279	NO	-
672	ZINC02713317	5900	0.5448574919384087	NO	-
673	ZINC00777983	1326	0.5448388761943577	NO	-
674	ZINC00753937	1305	0.5447160126106627	NO	-
675	ZINC00423656	450	0.5446519209278439	NO	-
676	ZINC03207913	7226	0.544550915802813	NO	-
677	ZINC00619916	737	0.5445383722981944	NO	-
678	ZINC00815064	1583	0.5445258144923006	NO	-
679	ZINC04315639	12012	0.5444734138036096	NO	-
680	ZINC00983424	2404	0.5442793590986762	NO	-
681	ZINC00651704	962	0.544269411130645	NO	-
682	ZINC02712164	5855	0.5441374976940309	NO	-
683	ZINC01398862	3859	0.5440813619089101	NO	-
684	ZINC00888138	2035	0.5439062947516259	NO	-
685	ZINC02715841	5927	0.543882492665367	NO	-
686	ZINC00787346	1397	0.5438526259559766	NO	-
687	ZINC01988101	4555	0.543841082378004	NO	-
688	ZINC04400827	12176	0.5435955579408995	NO	-
689	ZINC02480309	5324	0.5435068014991709	NO	-
690	ZINC02699066	5832	0.5434710628972459	NO	-
691	ZINC01509326	4225	0.5434587856443617	NO	-
692	ZINC00756459	1314	0.5433346541907906	NO	-
693	ZINC03437336	8108	0.5433045807928235	NO	-
694	ZINC01067403	2876	0.5432845278255861	NO	-
695	ZINC00639055	880	0.5432676915427296	NO	-
696	ZINC02713188	5869	0.5432571621883013	NO	-
697	ZINC03867083	10717	0.5432493707797238	NO	-
698	ZINC02851158	6392	0.5432477016587511	NO	-
699	ZINC00991718	2450	0.543207064412857	NO	-
700	ZINC01365212	3770	0.5431905316328208	NO	-
701	ZINC00664103	1002	0.5429527992601603	NO	-
702	ZINC01145479	3308	0.5429329447096286	NO	-
703	ZINC02184760	4673	0.5428972651528018	NO	-
704	ZINC03423738	8046	0.5427721921867401	NO	-
705	ZINC02625493	5530	0.5427227065927718	NO	-
706	ZINC01210183	3536	0.5426772596976005	NO	-
707	ZINC02850364	6387	0.5426608347129216	NO	-
708	ZINC02351296	5008	0.542589930176345	NO	-
709	ZINC03215131	7239	0.5425662120521283	NO	-
710	ZINC02705770	5842	0.5423398500485787	NO	-
711	ZINC01291390	3658	0.5423331445712041	NO	-
712	ZINC01291391	3659	0.5423322647307143	NO	-
713	ZINC01404128	3878	0.5421497323565898	NO	-
714	ZINC00593249	692	0.5421121379686018	NO	-
715	ZINC02928109	6836	0.5421083295373917	NO	-
716	ZINC04061637	11559	0.5420919025635785	NO	-
717	ZINC03857507	10331	0.54199755304663	NO	-
718	ZINC01040614	2726	0.5418832337827889	NO	-
719	ZINC00297117	327	0.5418352395142856	NO	-
720	ZINC01396016	3846	0.5416127857243491	NO	-
721	ZINC01312102	3672	0.5415866241893438	NO	-
722	ZINC02439705	5224	0.5415462303086631	NO	-
723	ZINC03008121	7045	0.5414981481550406	NO	-
724	ZINC02636247	5600	0.5412870713793063	NO	-
725	ZINC02184790	4674	0.5411844926157361	NO	-
726	ZINC01093394	3029	0.5411753816918249	NO	-
727	ZINC00843954	1767	0.5411386286484587	NO	-
728	ZINC02877974	6494	0.5408351851202208	NO	-
729	ZINC03959919	11055	0.5407810943849141	NO	-
730	ZINC01088025	3016	0.540742644955996	NO	-
731	ZINC02928000	6833	0.5406951733915547	NO	-
732	ZINC01385695	3807	0.5404555283483508	NO	-
733	ZINC02958586	6949	0.5404524447364942	NO	-
734	ZINC03402717	7947	0.5403687893237857	NO	-
735	ZINC02622606	5505	0.5403317464006517	NO	-
736	ZINC03959901	11054	0.5402227372153594	NO	-
737	ZINC02943182	6869	0.5402210562765971	NO	-
738	ZINC02692812	5797	0.540136040842281	NO	-
739	ZINC02930612	6837	0.5401077040475748	NO	-
740	ZINC00423594	444	0.540057132402776	NO	-
741	ZINC03558474	8974	0.5400316858090897	NO	-
742	ZINC01061690	2856	0.5400234744236397	NO	-
743	ZINC04517391	12566	0.5397477549080599	NO	-
744	ZINC02414843	5158	0.5396948308778663	NO	-
745	ZINC02713311	5897	0.5396633643321932	NO	-
746	ZINC04144676	11673	0.539541233443591	NO	-
747	ZINC03857604	10336	0.5395233482361619	NO	-
748	ZINC01147890	3324	0.5394487116390653	NO	-
749	ZINC01508501	4219	0.5393601993954108	NO	-
750	ZINC03287342	7437	0.5393256467713019	NO	-
751	ZINC03262904	7365	0.5392412150132461	NO	-
752	ZINC01038155	2694	0.5389851371771225	NO	-
753	ZINC02523738	5406	0.5389384957179885	NO	-
754	ZINC02940428	6856	0.5388060548198719	NO	-
755	ZINC02483541	5327	0.5387517575124301	NO	-
756	ZINC01040524	2724	0.5386416357403319	NO	-
757	ZINC03457181	8212	0.5385674153728744	NO	-
758	ZINC03457183	8213	0.5385607278065506	NO	-
759	ZINC00845322	1774	0.5385588766438939	NO	-
760	ZINC02485179	5333	0.5384630706709983	NO	-
761	ZINC02327610	4935	0.5383987788715396	NO	-
762	ZINC00804094	1487	0.5383802354960234	NO	-
763	ZINC00834441	1708	0.5382688228827908	NO	-
764	ZINC03153566	7174	0.5380537620232156	NO	-
765	ZINC01073071	2947	0.5380422204804293	NO	-
766	ZINC01619731	4315	0.5379370844365547	NO	-
767	ZINC02800131	6270	0.5378042927303807	NO	-
768	ZINC01514214	4251	0.5375424911544668	NO	-
769	ZINC02147944	4649	0.5375424293847718	NO	-
770	ZINC02544540	5415	0.537541792065503	NO	-
771	ZINC00423728	455	0.5375365910902603	NO	-
772	ZINC02713313	5898	0.5374392520914476	NO	-
773	ZINC02705752	5839	0.5374013171422577	NO	-
774	ZINC01023465	2555	0.5373180197390977	NO	-
775	ZINC03401924	7944	0.5372633626012904	NO	-
776	ZINC00224401	291	0.5372554767871898	NO	-
777	ZINC02692775	5791	0.5371902817125176	NO	-
778	ZINC02692809	5796	0.5371273234394423	NO	-
779	ZINC01404557	3880	0.5370778333040469	NO	-
780	ZINC01323960	3683	0.5370155469103065	NO	-
781	ZINC03506781	8659	0.5370152028495977	NO	-
782	ZINC03856132	10229	0.5369729218312138	NO	-
783	ZINC03866900	10708	0.5369476352209084	NO	-
784	ZINC02927951	6832	0.5369296782603936	NO	-
785	ZINC00738176	1267	0.5368252403187035	NO	-
786	ZINC02226592	4780	0.5367755232255094	NO	-
787	ZINC03008120	7044	0.5367689006182212	NO	-
788	ZINC01208147	3532	0.53671587986977	NO	-
789	ZINC03410173	7984	0.5364783298428225	NO	-
790	ZINC04369162	12126	0.5364144843830743	NO	-
791	ZINC02713227	5883	0.5363697100079582	NO	-
792	ZINC02948006	6895	0.5362952486183965	NO	-
793	ZINC02948008	6896	0.5362803233451894	NO	-
794	ZINC02692790	5793	0.5361287347193388	NO	-
795	ZINC03853031	9795	0.5360169828932125	NO	-
796	ZINC00738236	1268	0.5359817074056679	NO	-
797	ZINC03402298	7945	0.5358922018428919	NO	-
798	ZINC02940496	6859	0.5356917972351166	NO	-
799	ZINC01396020	3847	0.5356832364860493	NO	-
800	ZINC04034450	11516	0.5355202571426311	NO	-
801	ZINC02201263	4702	0.5354657878904765	NO	-
802	ZINC04074966	11571	0.5352624129743966	NO	-
803	ZINC00734847	1265	0.5352323304823244	NO	-
804	ZINC02139639	4641	0.5351861839936299	NO	-
805	ZINC00734880	1266	0.5351734641456984	NO	-
806	ZINC02692501	5787	0.535145744783904	NO	-
807	ZINC00630615	822	0.5351395534206419	NO	-
808	ZINC00844080	1768	0.5351386058993367	NO	-
809	ZINC00920337	2130	0.5350931336099329	NO	-
810	ZINC03423720	8045	0.5349730423130898	NO	-
811	ZINC03259393	7354	0.5349705612277258	NO	-
812	ZINC03620383	9372	0.5349664641643119	NO	-
813	ZINC03866901	10710	0.5349514938311444	NO	-
814	ZINC04000958	11448	0.534897024074173	NO	-
815	ZINC01032085	2613	0.5347438056401983	NO	-
816	ZINC02362543	5051	0.5347048103497867	NO	-
817	ZINC02511190	5392	0.534690256207724	NO	-
818	ZINC01147618	3316	0.5345671210791783	NO	-
819	ZINC02404903	5136	0.5344619358938378	NO	-
820	ZINC00178931	186	0.5344608364449766	NO	-
821	ZINC02874553	6484	0.5344509434627195	NO	-
822	ZINC03555008	8955	0.5344103542639767	NO	-
823	ZINC01510855	4234	0.53440130988184	NO	-
824	ZINC00024377	13	0.5343412207738386	NO	-
825	ZINC03612471	9343	0.5342905310324148	NO	-
826	ZINC03306676	7491	0.5342535276296669	NO	-
827	ZINC01034292	2640	0.5342105140494573	NO	-
828	ZINC03347460	7667	0.5340199643634275	NO	-
829	ZINC02660693	5738	0.5338474647451795	NO	-
830	ZINC03615660	9356	0.5335492501619643	NO	-
831	ZINC00634686	835	0.5335339720123851	NO	-
832	ZINC03856223	10242	0.5333233601874667	NO	-
833	ZINC03357314	7706	0.5332616432491921	NO	-
834	ZINC03857749	10356	0.5332348636457936	NO	-
835	ZINC00991199	2445	0.5332306031192117	NO	-
836	ZINC00223665	287	0.5330790518055274	NO	-
837	ZINC02804036	6297	0.5330508817468046	NO	-
838	ZINC00634189	833	0.5330224482282025	NO	-
839	ZINC01270879	3635	0.5329317362177142	NO	-
840	ZINC00183867	191	0.5328838560935858	NO	-
841	ZINC03228232	7285	0.5328378039078947	NO	-
842	ZINC02715814	5916	0.5326697273949093	NO	-
843	ZINC00638839	874	0.5324834795746654	NO	-
844	ZINC02713217	5881	0.532389822700872	NO	-
845	ZINC03423705	8044	0.5323747403558636	NO	-
846	ZINC01803243	4374	0.5322214878339705	NO	-
847	ZINC02363863	5054	0.5322143257885193	NO	-
848	ZINC03423843	8048	0.53213613478595	NO	-
849	ZINC03346003	7656	0.5320289940196681	NO	-
850	ZINC03356527	7701	0.5319789217042231	NO	-
851	ZINC00666960	1009	0.5318827100910098	NO	-
852	ZINC02910871	6550	0.5318213624034124	NO	-
853	ZINC03851325	9685	0.5317434112054644	NO	-
854	ZINC00258782	310	0.5315891033832946	NO	-
855	ZINC00509455	542	0.5315616218862421	NO	-
856	ZINC04316171	12018	0.5315168370961936	NO	-
857	ZINC02715819	5920	0.5315157111769512	NO	-
858	ZINC00003289	1	0.5314656246658475	NO	-
859	ZINC02947617	6882	0.5314007440006613	NO	-
860	ZINC03032702	7116	0.5313641869685144	NO	-
861	ZINC02713290	5896	0.5313442250212719	NO	-
862	ZINC03959898	11052	0.5313187536095731	NO	-
863	ZINC01332493	3704	0.5312589690454735	NO	-
864	ZINC03856222	10241	0.5310738678550536	NO	-
865	ZINC03551902	8929	0.5309079068295358	NO	-
866	ZINC03372546	7822	0.5309025087827567	NO	-
867	ZINC03092739	7154	0.5308645202899269	NO	-
868	ZINC01519212	4268	0.5308444654383854	NO	-
869	ZINC01027844	2585	0.5307342658298838	NO	-
870	ZINC03483338	8428	0.5306950312281272	NO	-
871	ZINC02447114	5237	0.5306906392241155	NO	-
872	ZINC03483341	8429	0.5306748278936984	NO	-
873	ZINC00650978	960	0.5306555433055737	NO	-
874	ZINC03212980	7236	0.5306245650540397	NO	-
875	ZINC03814517	21	0.5305209366586205	YES	6
876	ZINC01033026	2628	0.5304806180644708	NO	-
877	ZINC00423691	453	0.5302738841571718	NO	-
878	ZINC01126272	3210	0.5302514268151741	NO	-
879	ZINC03329659	7574	0.530236212017217	NO	-
880	ZINC04465703	12332	0.5302260403109199	NO	-
881	ZINC02713334	5906	0.5301695188095064	NO	-
882	ZINC03858055	10396	0.5299949720451324	NO	-
883	ZINC01543604	4305	0.5299602323132295	NO	-
884	ZINC03353195	7691	0.529929377683054	NO	-
885	ZINC02329539	4941	0.5298891305602078	NO	-
886	ZINC00880483	2010	0.5298494390991497	NO	-
887	ZINC03857713	10352	0.5298468340858753	NO	-
888	ZINC01313357	3675	0.5298434071909436	NO	-
889	ZINC03974956	11282	0.5298411330074135	NO	-
890	ZINC00447974	493	0.5297591392544466	NO	-
891	ZINC01216551	3564	0.5297506806342501	NO	-
892	ZINC01514214	4252	0.5297248955233486	NO	-
893	ZINC01389438	3820	0.5297207749141926	NO	-
894	ZINC03857253	10290	0.5296754078406889	NO	-
895	ZINC03361563	7722	0.5296661236141909	NO	-
896	ZINC03345977	7655	0.52963910287001	NO	-
897	ZINC04315744	12015	0.529455831798344	NO	-
898	ZINC01107664	3064	0.5294474915293704	NO	-
899	ZINC04000766	11445	0.529369986566951	NO	-
900	ZINC02692961	5803	0.529288014324728	NO	-
901	ZINC03492336	8462	0.5292782959220844	NO	-
902	ZINC02716078	5932	0.5292121161833275	NO	-
903	ZINC03908266	11012	0.5291382839300715	NO	-
904	ZINC00107104	116	0.5291327364606452	NO	-
905	ZINC00423596	445	0.529115580319331	NO	-
906	ZINC01024077	2559	0.5290524978494711	NO	-
907	ZINC01424561	3920	0.5290434708875683	NO	-
908	ZINC02699047	5824	0.5290346215850343	NO	-
909	ZINC02220292	4758	0.5290257754431652	NO	-
910	ZINC00944065	2233	0.5289837882875187	NO	-
911	ZINC02922845	6804	0.5289607252126644	NO	-
912	ZINC03861986	10663	0.5289482968052865	NO	-
913	ZINC03319171	7532	0.5289152925180455	NO	-
914	ZINC00815259	1591	0.5288630716430303	NO	-
915	ZINC03856489	10258	0.528813967955199	NO	-
916	ZINC00003289	0	0.5288047985939851	NO	-
917	ZINC00819533	1615	0.5287809029966286	NO	-
918	ZINC04466284	12345	0.5287260710163347	NO	-
919	ZINC04223282	11798	0.5287240339306188	NO	-
920	ZINC03861985	10662	0.5285543785950184	NO	-
921	ZINC03857419	10313	0.5285245944416398	NO	-
922	ZINC00423649	448	0.5284189786672898	NO	-
923	ZINC01032476	2618	0.5283853273811354	NO	-
924	ZINC00702229	1133	0.5283747158696485	NO	-
925	ZINC01040555	2725	0.5283595907498725	NO	-
926	ZINC00845310	1773	0.528310619386217	NO	-
927	ZINC04316368	12026	0.528287299343242	NO	-
928	ZINC00891995	2043	0.5282685882066286	NO	-
929	ZINC02937804	6846	0.5282662443638374	NO	-
930	ZINC02200899	4700	0.5282587690453157	NO	-
931	ZINC03497153	8520	0.5281378403842673	NO	-
932	ZINC04377158	12136	0.5281331674757263	NO	-
933	ZINC01074969	2960	0.5281124433257633	NO	-
934	ZINC02692774	5790	0.5278832925767436	NO	-
935	ZINC01076405	2967	0.5278577174875413	NO	-
936	ZINC01639178	4327	0.527804409331303	NO	-
937	ZINC01394389	3843	0.527777647548356	NO	-
938	ZINC00634771	837	0.527759030274215	NO	-
939	ZINC00938143	2176	0.5276982401942181	NO	-
940	ZINC01132521	3246	0.5276592876055988	NO	-
941	ZINC03438925	8112	0.527602458208584	NO	-
942	ZINC02713187	5868	0.5274731549808983	NO	-
943	ZINC02692503	5788	0.5274624095033625	NO	-
944	ZINC02937807	6847	0.5274073281138685	NO	-
945	ZINC03857094	10269	0.5273170492164433	NO	-
946	ZINC04224040	11801	0.5273154473303809	NO	-
947	ZINC02636035	5599	0.5273119698777702	NO	-
948	ZINC00389222	403	0.5272066201488833	NO	-
949	ZINC03853072	9804	0.5270625138430852	NO	-
950	ZINC02705761	5840	0.5270367478589093	NO	-
951	ZINC03968518	11072	0.5268414630326469	NO	-
952	ZINC01071693	2898	0.5268189817786946	NO	-
953	ZINC02710471	5854	0.5267262711881595	NO	-
954	ZINC00424330	458	0.526642877632437	NO	-
955	ZINC01486025	4139	0.5266231667919428	NO	-
956	ZINC02652540	5689	0.5265284985154131	NO	-
957	ZINC01430081	3954	0.5264548443139773	NO	-
958	ZINC03008136	7049	0.5263944528416385	NO	-
959	ZINC01138906	3282	0.5263033695729418	NO	-
960	ZINC00880483	2009	0.5262917819361744	NO	-
961	ZINC02713183	5866	0.5261650973766051	NO	-
962	ZINC01588921	4309	0.5260657903850335	NO	-
963	ZINC02927725	6829	0.5260321904040226	NO	-
964	ZINC02713209	5877	0.5259190717271662	NO	-
965	ZINC04517385	12565	0.5258963798885501	NO	-
966	ZINC02338061	4960	0.5258800485151743	NO	-
967	ZINC02338060	4959	0.5258796296711783	NO	-
968	ZINC00817341	1598	0.5258659529682917	NO	-
969	ZINC02922853	6806	0.5258292126458914	NO	-
970	ZINC03560608	8991	0.5258199860160774	NO	-
971	ZINC03814772	184	0.5257875938101264	YES	22
972	ZINC01080105	2999	0.5257579863600047	NO	-
973	ZINC02864534	6440	0.5257423376477279	NO	-
974	ZINC00688093	1116	0.5257390501728108	NO	-
975	ZINC02889363	6522	0.5257296542164802	NO	-
976	ZINC02692788	5792	0.5256302884403529	NO	-
977	ZINC02200246	4696	0.5255492326501401	NO	-
978	ZINC03857120	10272	0.5255479352325102	NO	-
979	ZINC02715812	5915	0.5254828081173473	NO	-
980	ZINC04316178	12020	0.5254625330577669	NO	-
981	ZINC02621035	5481	0.525368769398742	NO	-
982	ZINC00819533	1616	0.5253375264684069	NO	-
983	ZINC02713328	5904	0.5253032973428677	NO	-
984	ZINC00630049	814	0.5252876278263574	NO	-
985	ZINC01016566	2524	0.5250991800394319	NO	-
986	ZINC04421834	12219	0.5250791764982307	NO	-
987	ZINC00977467	2374	0.5250616372166577	NO	-
988	ZINC00423690	452	0.5250550847213751	NO	-
989	ZINC02699056	5826	0.5250155941925165	NO	-
990	ZINC01625004	4317	0.5250116555625641	NO	-
991	ZINC01427133	3926	0.5249398015515369	NO	-
992	ZINC01185524	3477	0.5249163924754343	NO	-
993	ZINC02715808	5913	0.5249093141829921	NO	-
994	ZINC04404798	12182	0.5248782767924269	NO	-
995	ZINC02699062	5830	0.5248779225221426	NO	-
996	ZINC02713330	5905	0.5248128247597161	NO	-
997	ZINC02940626	6861	0.5247739445391716	NO	-
998	ZINC02431783	5205	0.5247607694881413	NO	-
999	ZINC00918082	2126	0.5246809009502093	NO	-
1000	ZINC03462514	8313	0.5246026830015809	NO	-
1001	ZINC03820389	9546	0.5245488630315687	NO	-
1002	ZINC00714804	1187	0.5244511535909029	NO	-
1003	ZINC02973152	6991	0.5244434454527074	NO	-
1004	ZINC00528218	567	0.5244103750870204	NO	-
1005	ZINC00898919	2076	0.5243301908972071	NO	-
1006	ZINC02475067	5319	0.5242091433509023	NO	-
1007	ZINC03857603	10335	0.524067804547726	NO	-
1008	ZINC02241135	4814	0.5240626754830875	NO	-
1009	ZINC02216157	4743	0.52405565726856	NO	-
1010	ZINC02466046	5292	0.5239931506769968	NO	-
1011	ZINC02353916	5024	0.5239895574462211	NO	-
1012	ZINC00069682	58	0.5238726162250392	NO	-
1013	ZINC01140712	3288	0.5238329276281478	NO	-
1014	ZINC00720042	1225	0.5238010394418805	NO	-
1015	ZINC04522086	12572	0.5237738992808094	NO	-
1016	ZINC00389219	401	0.5235569376042886	NO	-
1017	ZINC01498240	4170	0.5234907976661095	NO	-
1018	ZINC03974631	11280	0.5234249400925189	NO	-
1019	ZINC01045957	2755	0.5233552941355776	NO	-
1020	ZINC02630768	5581	0.5233062664419116	NO	-
1021	ZINC03866901	10711	0.5232852951406096	NO	-
1022	ZINC00712848	1173	0.5232700183622521	NO	-
1023	ZINC01146531	3311	0.5232124202334878	NO	-
1024	ZINC03820389	9547	0.5231903445936528	NO	-
1025	ZINC03857506	10330	0.5231216246715531	NO	-
1026	ZINC03821151	9548	0.5230967838772146	NO	-
1027	ZINC02466901	5295	0.5230859291119402	NO	-
1028	ZINC03891746	10981	0.5230635575919876	NO	-
1029	ZINC04469902	12379	0.5230635575919853	NO	-
1030	ZINC02455972	5254	0.5229869873062936	NO	-
1031	ZINC03968518	11073	0.5229289086270814	NO	-
1032	ZINC02705773	5843	0.5228723769486554	NO	-
1033	ZINC00171426	181	0.5228594860444971	NO	-
1034	ZINC03620920	9378	0.5227692160319404	NO	-
1035	ZINC02713197	5871	0.5226941109798076	NO	-
1036	ZINC04316341	12025	0.5226424668355635	NO	-
1037	ZINC02715843	5929	0.5226105977768423	NO	-
1038	ZINC01112887	3110	0.522603162723326	NO	-
1039	ZINC00756528	1315	0.5225514200001805	NO	-
1040	ZINC01428891	3947	0.522536321977098	NO	-
1041	ZINC02947825	6885	0.5225106190883579	NO	-
1042	ZINC02947823	6884	0.5224598196362945	NO	-
1043	ZINC04496125	12495	0.5224349971458742	NO	-
1044	ZINC02938434	6851	0.5224166664836861	NO	-
1045	ZINC02713210	5878	0.5224119782257058	NO	-
1046	ZINC02698871	5818	0.5223909451915875	NO	-
1047	ZINC02699045	5822	0.5223669507543487	NO	-
1048	ZINC02550182	5418	0.5223371550780077	NO	-
1049	ZINC02917383	6702	0.5222974051605702	NO	-
1050	ZINC02713264	5891	0.5221750185886065	NO	-
1051	ZINC00679593	1084	0.5221669524968314	NO	-
1052	ZINC00974385	2362	0.5221586525663351	NO	-
1053	ZINC02699044	5821	0.5220607887974569	NO	-
1054	ZINC03008134	7047	0.52199581611769	NO	-
1055	ZINC03980372	11314	0.5219741625574296	NO	-
1056	ZINC04079263	11577	0.5219678364107074	NO	-
1057	ZINC03852023	9716	0.5219417833286204	NO	-
1058	ZINC03833348	9556	0.5218355864131483	NO	-
1059	ZINC03423798	8047	0.5217249286330528	NO	-
1060	ZINC03429481	8076	0.5217214004218251	NO	-
1061	ZINC03853530	9907	0.5216747696932535	NO	-
1062	ZINC02684637	5768	0.5216691049813523	NO	-
1063	ZINC03662600	9447	0.5216375509438421	NO	-
1064	ZINC00630052	815	0.5216274516404257	NO	-
1065	ZINC03236332	7298	0.5216129412952782	NO	-
1066	ZINC02981834	7010	0.5215777444228699	NO	-
1067	ZINC02220529	4759	0.5215766582863467	NO	-
1068	ZINC03656462	9435	0.5215144752545453	NO	-
1069	ZINC01133117	3250	0.5214865871585287	NO	-
1070	ZINC00630606	821	0.5214437971785827	NO	-
1071	ZINC02688960	5783	0.5214017800804189	NO	-
1072	ZINC02333491	4951	0.5213850023917	NO	-
1073	ZINC04087768	11583	0.521367468194317	NO	-
1074	ZINC00717320	1202	0.5213394668104177	NO	-
1075	ZINC01113639	3113	0.5212812673452294	NO	-
1076	ZINC02624451	5520	0.5212221818311013	NO	-
1077	ZINC03353106	7690	0.5211929580904696	NO	-
1078	ZINC01508976	4224	0.5211388687393271	NO	-
1079	ZINC00183236	190	0.5210770821323764	NO	-
1080	ZINC02787910	6168	0.5209953774437722	NO	-
1081	ZINC02284824	4863	0.5209706135029197	NO	-
1082	ZINC03613833	9354	0.5208868402353786	NO	-
1083	ZINC03866900	10709	0.520867570682521	NO	-
1084	ZINC03192456	7211	0.5208643061137394	NO	-
1085	ZINC02880818	6506	0.5208513521958648	NO	-
1086	ZINC03423912	8049	0.5207745523154751	NO	-
1087	ZINC00188288	197	0.5207287788683346	NO	-
1088	ZINC02656737	5715	0.5207011155503037	NO	-
1089	ZINC00752700	1296	0.5206215143670376	NO	-
1090	ZINC04000957	11447	0.5205674782218961	NO	-
1091	ZINC01020567	2550	0.5205428414731251	NO	-
1092	ZINC01508520	4220	0.5205322608906231	NO	-
1093	ZINC00235731	298	0.5203376169153586	NO	-
1094	ZINC02762981	6116	0.520327782565352	NO	-
1095	ZINC02351403	5012	0.520321102133903	NO	-
1096	ZINC00944465	2238	0.520304988516498	NO	-
1097	ZINC01988128	4558	0.5203026329711823	NO	-
1098	ZINC01126258	3208	0.5202319682791114	NO	-
1099	ZINC00984805	2414	0.520216413690954	NO	-
1100	ZINC02713240	5888	0.5202153886238468	NO	-
1101	ZINC02715811	5914	0.5201885913054141	NO	-
1102	ZINC02947911	6892	0.5201849699425852	NO	-
1103	ZINC01360643	3743	0.5201553208141304	NO	-
1104	ZINC00081340	70	0.5201349913775609	NO	-
1105	ZINC00630046	813	0.5201110290486124	NO	-
1106	ZINC02465963	5286	0.5200943978323633	NO	-
1107	ZINC01071703	2900	0.5199299757719857	NO	-
1108	ZINC02713179	5865	0.5199144542523285	NO	-
1109	ZINC03290669	7450	0.5198664874189077	NO	-
1110	ZINC00643637	910	0.519853923316138	NO	-
1111	ZINC02845175	6371	0.5198293262367212	NO	-
1112	ZINC03969928	11137	0.5197859701210985	NO	-
1113	ZINC01332603	3705	0.5197834785499258	NO	-
1114	ZINC00675362	1052	0.5197604895587092	NO	-
1115	ZINC03247932	7327	0.5197482057242102	NO	-
1116	ZINC00721384	1233	0.5197283066643213	NO	-
1117	ZINC04031746	11501	0.5196989217141557	NO	-
1118	ZINC03620610	9373	0.519686789352739	NO	-
1119	ZINC03612368	9342	0.5196824832009849	NO	-
1120	ZINC01313481	3676	0.5196618351759316	NO	-
1121	ZINC02713327	5903	0.5195822638442474	NO	-
1122	ZINC03579145	9089	0.5195280937021378	NO	-
1123	ZINC03821151	9549	0.5194590989639127	NO	-
1124	ZINC03257619	7346	0.5193350126501259	NO	-
1125	ZINC03970871	11186	0.5192980820173887	NO	-
1126	ZINC01004399	2492	0.5192835020418501	NO	-
1127	ZINC04169839	11743	0.5192751593744998	NO	-
1128	ZINC00983158	2395	0.5192236287923339	NO	-
1129	ZINC03857996	10389	0.5191624383866779	NO	-
1130	ZINC01089803	3019	0.519160158423567	NO	-
1131	ZINC01089804	3020	0.5191542979517081	NO	-
1132	ZINC00385409	393	0.5189902048591118	NO	-
1133	ZINC01988110	4556	0.5189712198734485	NO	-
1134	ZINC02505953	5390	0.5189296303732542	NO	-
1135	ZINC00570332	635	0.5188382322062747	NO	-
1136	ZINC01503579	4199	0.5188212333404381	NO	-
1137	ZINC00385410	394	0.5187402114541877	NO	-
1138	ZINC03228403	7286	0.5187344281616578	NO	-
1139	ZINC02715835	5925	0.5186959414647435	NO	-
1140	ZINC03223743	7269	0.5186689440960007	NO	-
1141	ZINC04369170	12127	0.5185365334092364	NO	-
1142	ZINC03886686	10892	0.5185125568945294	NO	-
1143	ZINC04316312	12022	0.5184206571170823	NO	-
1144	ZINC03617963	9361	0.5183503021164793	NO	-
1145	ZINC02713192	5870	0.5183368641080591	NO	-
1146	ZINC02652441	5688	0.5183124685638206	NO	-
1147	ZINC02652573	5691	0.5182986748257784	NO	-
1148	ZINC02716077	5931	0.5182844563181999	NO	-
1149	ZINC04246790	11846	0.5182837174090036	NO	-
1150	ZINC03462782	8320	0.5181647163626095	NO	-
1151	ZINC00838412	1742	0.5181408835062471	NO	-
1152	ZINC02713184	5867	0.5180357967120113	NO	-
1153	ZINC01291364	3657	0.5180036299194863	NO	-
1154	ZINC00902695	2079	0.5179574377818055	NO	-
1155	ZINC00696881	1130	0.5179513348929273	NO	-
1156	ZINC02940430	6857	0.5178679085783016	NO	-
1157	ZINC02699046	5823	0.5178383072561642	NO	-
1158	ZINC00815155	1586	0.5178308754724917	NO	-
1159	ZINC03215838	7241	0.5177875186086606	NO	-
1160	ZINC03210766	7231	0.5177854835667282	NO	-
1161	ZINC00867950	1958	0.5177696626025565	NO	-
1162	ZINC03431339	8083	0.5177486792916469	NO	-
1163	ZINC02947885	6890	0.5177027359922743	NO	-
1164	ZINC02947886	6891	0.517679592886166	NO	-
1165	ZINC01038100	2690	0.5176795449119003	NO	-
1166	ZINC00819531	1613	0.5176306700907206	NO	-
1167	ZINC03235061	7293	0.5175886284950096	NO	-
1168	ZINC01404545	3879	0.5175271602718546	NO	-
1169	ZINC00946147	2245	0.5174808989037759	NO	-
1170	ZINC02639662	5617	0.5174614792425493	NO	-
1171	ZINC02973321	7000	0.5174067436472418	NO	-
1172	ZINC01609253	4312	0.5173533581988947	NO	-
1173	ZINC02715815	5917	0.5173460866627533	NO	-
1174	ZINC00294195	325	0.5173345125248456	NO	-
1175	ZINC02699042	5820	0.5173176427388986	NO	-
1176	ZINC03347787	7668	0.5173155881727648	NO	-
1177	ZINC01096799	3034	0.5173149424175054	NO	-
1178	ZINC02712165	5856	0.5172162603277674	NO	-
1179	ZINC00636890	844	0.5171971705466276	NO	-
1180	ZINC00119544	138	0.5171838150975527	NO	-
1181	ZINC03558455	8972	0.5171624457401056	NO	-
1182	ZINC03561164	8997	0.5170887696499564	NO	-
1183	ZINC03842566	9574	0.5170870727555822	NO	-
1184	ZINC02720887	6010	0.5170849247247166	NO	-
1185	ZINC03428166	8069	0.5170685882107391	NO	-
1186	ZINC03561162	8996	0.5170678631741297	NO	-
1187	ZINC02720886	6009	0.5170631527537525	NO	-
1188	ZINC00423727	454	0.5170337279143817	NO	-
1189	ZINC04249088	11853	0.5170288827918348	NO	-
1190	ZINC01229998	3585	0.5169173201166671	NO	-
1191	ZINC03008135	7048	0.5168907941996784	NO	-
1192	ZINC01427142	3927	0.5168327096441468	NO	-
1193	ZINC04169839	11742	0.5168112693613488	NO	-
1194	ZINC02483550	5328	0.5167752202197052	NO	-
1195	ZINC03552663	8930	0.5167281779480265	NO	-
1196	ZINC03857748	10355	0.5166950702892631	NO	-
1197	ZINC02424424	5183	0.5166824716448367	NO	-
1198	ZINC02699063	5831	0.5166663293650942	NO	-
1199	ZINC00389218	400	0.5165484094171765	NO	-
1200	ZINC03522900	8747	0.5164419507636264	NO	-
1201	ZINC04412679	12208	0.5164298854108492	NO	-
1202	ZINC03219696	7258	0.5163822082303011	NO	-
1203	ZINC03491459	8459	0.5163608478825893	NO	-
1204	ZINC00148404	166	0.516298807224873	NO	-
1205	ZINC02792372	6211	0.5162673062394904	NO	-
1206	ZINC00310279	340	0.5161457018762217	NO	-
1207	ZINC02715820	5921	0.5160647711474494	NO	-
1208	ZINC02777550	6139	0.5160294557952414	NO	-
1209	ZINC03969495	11107	0.5158642135484874	NO	-
1210	ZINC04464366	12301	0.5158642135484857	NO	-
1211	ZINC03969557	11112	0.5158102551074629	NO	-
1212	ZINC02982268	7011	0.5157904313343953	NO	-
1213	ZINC04000919	11446	0.5157890776950383	NO	-
1214	ZINC00224029	290	0.5156669505762129	NO	-
1215	ZINC03857607	10338	0.5156586778277437	NO	-
1216	ZINC03857680	10348	0.515639377132596	NO	-
1217	ZINC02233609	4793	0.5155868787722921	NO	-
1218	ZINC02193432	4679	0.5155607229582194	NO	-
1219	ZINC00567012	622	0.5154919121588089	NO	-
1220	ZINC03334948	7602	0.5153939296712705	NO	-
1221	ZINC02911296	6553	0.5153332159589268	NO	-
1222	ZINC02713289	5895	0.5153322739170056	NO	-
1223	ZINC00104716	111	0.5153254300210032	NO	-
1224	ZINC01371517	3778	0.5152622827865526	NO	-
1225	ZINC04369218	12128	0.5151873984778239	NO	-
1226	ZINC03969555	11110	0.5151872731920318	NO	-
1227	ZINC03908356	11013	0.5150819473028728	NO	-
1228	ZINC03560628	8992	0.5150796596403003	NO	-
1229	ZINC03818839	9528	0.5150535853762606	NO	-
1230	ZINC00753962	1306	0.5150385506871583	NO	-
1231	ZINC03318667	7528	0.5149430810991218	NO	-
1232	ZINC03318669	7529	0.5149352826669314	NO	-
1233	ZINC02973308	6998	0.5149030709916498	NO	-
1234	ZINC03820383	9545	0.5148563717100098	NO	-
1235	ZINC00358129	366	0.514802947750986	NO	-
1236	ZINC02794640	6236	0.5147696144757694	NO	-
1237	ZINC02713204	5874	0.5147041743051591	NO	-
1238	ZINC02627158	5545	0.5146164543052673	NO	-
1239	ZINC02713325	5902	0.5146153365732202	NO	-
1240	ZINC03581158	9137	0.5145356237736445	NO	-
1241	ZINC01197846	3511	0.5145308199745555	NO	-
1242	ZINC03857712	10351	0.5145253642405682	NO	-
1243	ZINC00717276	1199	0.5145216539839096	NO	-
1244	ZINC03856406	10247	0.5144995948439692	NO	-
1245	ZINC02216332	4744	0.5144864500743745	NO	-
1246	ZINC01040792	2728	0.51442316514448	NO	-
1247	ZINC02713199	5872	0.5143956450521338	NO	-
1248	ZINC03968608	11076	0.5143892740000595	NO	-
1249	ZINC02623811	5517	0.5143838926691614	NO	-
1250	ZINC00948254	2259	0.5143591087044966	NO	-
1251	ZINC03194344	7213	0.5143252074556759	NO	-
1252	ZINC04510049	12540	0.5143194062903333	NO	-
1253	ZINC03818839	9527	0.5143103334192007	NO	-
1254	ZINC03856453	10252	0.5141954573131863	NO	-
1255	ZINC02794025	6228	0.5141346450663309	NO	-
1256	ZINC00819531	1614	0.5140874539991476	NO	-
1257	ZINC00946147	2244	0.514084987105724	NO	-
1258	ZINC01428191	3938	0.5140756494685069	NO	-
1259	ZINC00879635	2008	0.5139693743724036	NO	-
1260	ZINC00648927	957	0.5139662196038621	NO	-
1261	ZINC00846559	1806	0.5139211705027109	NO	-
1262	ZINC00099307	107	0.5139190412929027	NO	-
1263	ZINC03851323	9684	0.5138834133307411	NO	-
1264	ZINC03857678	10346	0.5138026890560814	NO	-
1265	ZINC00451278	500	0.5137983617166081	NO	-
1266	ZINC02665113	5759	0.5137402609411308	NO	-
1267	ZINC01151275	3338	0.5137298628068084	NO	-
1268	ZINC02328295	4938	0.5136912949432694	NO	-
1269	ZINC01086310	3011	0.5136530787176513	NO	-
1270	ZINC03779977	0	0.513565576788825	YES	1
1271	ZINC02937961	6849	0.513521416475716	NO	-
1272	ZINC02927914	6831	0.5134977456596154	NO	-
1273	ZINC02665114	5760	0.5134807361873225	NO	-
1274	ZINC04330012	12056	0.513475115520176	NO	-
1275	ZINC02956489	6921	0.5134691532588705	NO	-
1276	ZINC01371516	3777	0.5134217053435437	NO	-
1277	ZINC03227460	7281	0.5134183558631786	NO	-
1278	ZINC00947148	2254	0.5133840197841404	NO	-
1279	ZINC03496368	8519	0.5132985707312174	NO	-
1280	ZINC03557588	8967	0.5131852427963584	NO	-
1281	ZINC00455839	516	0.5131741996386578	NO	-
1282	ZINC02619659	5471	0.5131506911495818	NO	-
1283	ZINC03857590	10333	0.5131138291260153	NO	-
1284	ZINC03983785	11375	0.5130921631508313	NO	-
1285	ZINC00655314	972	0.5130719441728422	NO	-
1286	ZINC03857679	10347	0.5129985819902125	NO	-
1287	ZINC02659027	5729	0.5129709363174313	NO	-
1288	ZINC00918754	2129	0.5129597411522957	NO	-
1289	ZINC03410811	7991	0.5129554007819938	NO	-
1290	ZINC03617727	9359	0.512896459121327	NO	-
1291	ZINC02794567	6235	0.5128291744709051	NO	-
1292	ZINC03867794	10780	0.5128134965463729	NO	-
1293	ZINC03852951	9766	0.5128027756859697	NO	-
1294	ZINC00648927	956	0.5127898958582122	NO	-
1295	ZINC00897557	2074	0.5127494252197422	NO	-
1296	ZINC02466892	5294	0.5125551921592589	NO	-
1297	ZINC02396016	5113	0.512424228296752	NO	-
1298	ZINC00416852	437	0.5124147751316575	NO	-
1299	ZINC03385008	7859	0.5123790578012338	NO	-
1300	ZINC03405263	7954	0.5123497849386391	NO	-
1301	ZINC03302756	7486	0.5123409769914841	NO	-
1302	ZINC00182525	188	0.5122626166374837	NO	-
1303	ZINC03888215	10894	0.5122338502694133	NO	-
1304	ZINC04127634	11646	0.5121663105155022	NO	-
1305	ZINC00644553	915	0.5121490868869414	NO	-
1306	ZINC03496365	8518	0.5119951780378552	NO	-
1307	ZINC00425377	467	0.511970917407937	NO	-
1308	ZINC02699041	5819	0.5119418863946609	NO	-
1309	ZINC01116070	3137	0.5119191517829335	NO	-
1310	ZINC02917174	6694	0.511895580429351	NO	-
1311	ZINC02713205	5875	0.5118490715560418	NO	-
1312	ZINC03854728	10166	0.51183277995647	NO	-
1313	ZINC03016364	7063	0.5118085633791526	NO	-
1314	ZINC03525065	8769	0.5117945160948856	NO	-
1315	ZINC02917381	6701	0.5117370531764053	NO	-
1316	ZINC04169841	11745	0.511506592592104	NO	-
1317	ZINC03858311	10419	0.5113600028949414	NO	-
1318	ZINC00814934	1579	0.5112923687566275	NO	-
1319	ZINC01112759	3107	0.5112779799453356	NO	-
1320	ZINC02853936	6396	0.5112629970208685	NO	-
1321	ZINC01738035	4343	0.5112599024206655	NO	-
1322	ZINC02725940	6031	0.5112509323882164	NO	-
1323	ZINC03579160	9091	0.5112353108693779	NO	-
1324	ZINC03630747	9398	0.5111910805534555	NO	-
1325	ZINC00712897	1175	0.5111322909605718	NO	-
1326	ZINC00389233	410	0.5111066214914203	NO	-
1327	ZINC00390755	411	0.5110849577219472	NO	-
1328	ZINC00060444	50	0.5110358087764136	NO	-
1329	ZINC01315721	3678	0.5110004945502507	NO	-
1330	ZINC03854728	10167	0.5109587465677519	NO	-
1331	ZINC03858054	10395	0.5109183672950386	NO	-
1332	ZINC00360417	369	0.5108601123663993	NO	-
1333	ZINC02465424	5278	0.5108589985367723	NO	-
1334	ZINC03857093	10268	0.5107861547753232	NO	-
1335	ZINC03236346	7299	0.5106519648651924	NO	-
1336	ZINC01512397	4242	0.510588392812912	NO	-
1337	ZINC00696882	1131	0.5105319978552438	NO	-
1338	ZINC03559698	8987	0.5104874387862696	NO	-
1339	ZINC01037877	2687	0.5104555044884603	NO	-
1340	ZINC00133902	152	0.5104430644718362	NO	-
1341	ZINC01633779	4323	0.5103753130631685	NO	-
1342	ZINC03857815	10366	0.5103705418640602	NO	-
1343	ZINC01902050	4411	0.5103502796247549	NO	-
1344	ZINC00945352	2243	0.510291838931665	NO	-
1345	ZINC00905177	2087	0.5102548450055041	NO	-
1346	ZINC00670654	1030	0.5102212147172333	NO	-
1347	ZINC03300692	7480	0.5101868431641614	NO	-
1348	ZINC00937521	2171	0.5101707187610336	NO	-
1349	ZINC02353778	5023	0.5101243153829134	NO	-
1350	ZINC03372546	7821	0.510120275821211	NO	-
1351	ZINC04050391	11539	0.5101114179637088	NO	-
1352	ZINC00688108	1118	0.5100586044512816	NO	-
1353	ZINC00688109	1119	0.5100338985402435	NO	-
1354	ZINC04108176	11622	0.5099868871868558	NO	-
1355	ZINC01037720	2685	0.5099778231577148	NO	-
1356	ZINC02638773	5614	0.5099317265915204	NO	-
1357	ZINC02973236	6994	0.5099241245753202	NO	-
1358	ZINC00016589	7	0.5098306335692411	NO	-
1359	ZINC02474064	5315	0.5097156750577382	NO	-
1360	ZINC02937802	6845	0.5097137758047366	NO	-
1361	ZINC00679906	1090	0.5097075331014886	NO	-
1362	ZINC00638842	875	0.5096698708464816	NO	-
1363	ZINC02937800	6844	0.5095609250608693	NO	-
1364	ZINC00389221	402	0.5095307549528209	NO	-
1365	ZINC01210026	3535	0.5094964984930831	NO	-
1366	ZINC03889937	10930	0.5094526439438791	NO	-
1367	ZINC01519324	4274	0.509375302972844	NO	-
1368	ZINC03820383	9543	0.5093670820178726	NO	-
1369	ZINC00390756	412	0.5091969757990079	NO	-
1370	ZINC02756317	6102	0.5091163179832423	NO	-
1371	ZINC01519213	4269	0.5090723720709001	NO	-
1372	ZINC03790549	9503	0.5090000811683797	NO	-
1373	ZINC02465961	5285	0.5089830090930968	NO	-
1374	ZINC00815118	1584	0.5089476635472303	NO	-
1375	ZINC04169841	11744	0.5089375273238085	NO	-
1376	ZINC02875235	6486	0.5089315387256299	NO	-
1377	ZINC01304815	3665	0.5089291539341598	NO	-
1378	ZINC02619402	5470	0.5089146477616633	NO	-
1379	ZINC03562706	9009	0.5089053802606818	NO	-
1380	ZINC00464424	522	0.5087949979710884	NO	-
1381	ZINC02358751	5038	0.508750389709484	NO	-
1382	ZINC00514828	548	0.5087090249472417	NO	-
1383	ZINC04052076	11541	0.508705087623713	NO	-
1384	ZINC02761511	6107	0.5086447143674743	NO	-
1385	ZINC04622969	12590	0.5085929014688574	NO	-
1386	ZINC01540499	4302	0.5084854415994394	NO	-
1387	ZINC03339645	7624	0.5084737650716874	NO	-
1388	ZINC00672548	1045	0.5083786993834796	NO	-
1389	ZINC00630055	816	0.5083701400600297	NO	-
1390	ZINC03866726	10698	0.5082634992434227	NO	-
1391	ZINC02466902	5296	0.508228747834027	NO	-
1392	ZINC01038101	2691	0.5082178236905903	NO	-
1393	ZINC03982975	11331	0.5082083146926732	NO	-
1394	ZINC01365453	3772	0.5081717777573371	NO	-
1395	ZINC00987730	2424	0.5080442206181321	NO	-
1396	ZINC03579141	9087	0.5080391188856416	NO	-
1397	ZINC02938017	6850	0.508031892281831	NO	-
1398	ZINC00483983	531	0.5080285274636192	NO	-
1399	ZINC02466061	5293	0.5079502744285354	NO	-
1400	ZINC02973309	6999	0.5079338024099138	NO	-
1401	ZINC01498604	4172	0.5078547819692122	NO	-
1402	ZINC02794530	6234	0.5078185473906571	NO	-
1403	ZINC04483339	12415	0.5077908920104555	NO	-
1404	ZINC01033126	2629	0.5077722240357043	NO	-
1405	ZINC01128539	3228	0.5077531606083897	NO	-
1406	ZINC03449615	8156	0.5077103915857374	NO	-
1407	ZINC04320292	12041	0.5077075480681298	NO	-
1408	ZINC02223096	4766	0.5076223196060032	NO	-
1409	ZINC02499921	5356	0.5076172235209908	NO	-
1410	ZINC03563725	9037	0.5076134197702891	NO	-
1411	ZINC02917379	6700	0.5075519835313682	NO	-
1412	ZINC03351411	7684	0.5074457779147798	NO	-
1413	ZINC03249461	7331	0.5073811548935679	NO	-
1414	ZINC00856087	1884	0.5073576988182338	NO	-
1415	ZINC00110844	125	0.5073475358888143	NO	-
1416	ZINC00947135	2253	0.5073133465024341	NO	-
1417	ZINC04359039	12113	0.5072854731480901	NO	-
1418	ZINC03820379	9541	0.5072769012219237	NO	-
1419	ZINC03853234	9833	0.5071108193405973	NO	-
1420	ZINC00728432	1253	0.507067300267805	NO	-
1421	ZINC02698858	5817	0.5069603939448702	NO	-
1422	ZINC00182482	187	0.5069551244724637	NO	-
1423	ZINC03300695	7481	0.5069381464204583	NO	-
1424	ZINC02326883	4933	0.5068863096344413	NO	-
1425	ZINC00426922	479	0.5068763742769188	NO	-
1426	ZINC03867794	10781	0.5068170544766717	NO	-
1427	ZINC03292441	7455	0.5068139636530103	NO	-
1428	ZINC00979564	2386	0.5067721676446351	NO	-
1429	ZINC00360420	370	0.5067505350924819	NO	-
1430	ZINC01498232	4169	0.5066862436976382	NO	-
1431	ZINC01392858	3836	0.5066634775735559	NO	-
1432	ZINC01059129	2841	0.5065713294006786	NO	-
1433	ZINC03335211	7603	0.5065670953502261	NO	-
1434	ZINC03354813	7693	0.5065636720205033	NO	-
1435	ZINC02692802	5795	0.5065213791274482	NO	-
1436	ZINC00413049	424	0.5064242361644646	NO	-
1437	ZINC04467615	12350	0.5064170347420137	NO	-
1438	ZINC03852478	9735	0.5064170347420117	NO	-
1439	ZINC04316334	12024	0.5064078983860395	NO	-
1440	ZINC03997175	11427	0.506335722948689	NO	-
1441	ZINC03395451	7913	0.5062972240708492	NO	-
1442	ZINC03292442	7456	0.5062695357536185	NO	-
1443	ZINC02506158	5391	0.506262845503061	NO	-
1444	ZINC00452281	505	0.5061016035549913	NO	-
1445	ZINC00682237	1095	0.506066129189885	NO	-
1446	ZINC03431071	8081	0.5060148364510199	NO	-
1447	ZINC02511256	5393	0.5060077827692293	NO	-
1448	ZINC00638848	876	0.5059694061146348	NO	-
1449	ZINC00054031	47	0.5059396301214909	NO	-
1450	ZINC03555616	8958	0.5059238782909817	NO	-
1451	ZINC00721044	1231	0.5058692760927506	NO	-
1452	ZINC01428887	3946	0.5058635830232427	NO	-
1453	ZINC02794792	6239	0.5058064683722157	NO	-
1454	ZINC03254863	7341	0.5058042686487083	NO	-
1455	ZINC03249515	7332	0.5057378637195998	NO	-
1456	ZINC03656287	9434	0.505621212368926	NO	-
1457	ZINC03853532	9909	0.5055424334904637	NO	-
1458	ZINC03622691	9382	0.5055375766394699	NO	-
1459	ZINC03558428	8969	0.5055347574287065	NO	-
1460	ZINC03858315	10421	0.5053841746897125	NO	-
1461	ZINC04465730	12336	0.5053314128105586	NO	-
1462	ZINC03185557	7199	0.5052846069090566	NO	-
1463	ZINC03547603	8896	0.5052754204038579	NO	-
1464	ZINC03820383	9544	0.5052365951652745	NO	-
1465	ZINC02713023	5863	0.5051610652147681	NO	-
1466	ZINC01365024	3767	0.5051538201646892	NO	-
1467	ZINC03971351	11200	0.5050917871674295	NO	-
1468	ZINC03997175	11426	0.505062944436838	NO	-
1469	ZINC00630057	817	0.5050401570471309	NO	-
1470	ZINC03950047	11044	0.5050111703080875	NO	-
1471	ZINC02499920	5355	0.5049997635730267	NO	-
1472	ZINC02756317	6103	0.5049969057666598	NO	-
1473	ZINC00838416	1743	0.5049934902120584	NO	-
1474	ZINC00638289	861	0.5049839231481696	NO	-
1475	ZINC00188290	198	0.5049826302507346	NO	-
1476	ZINC02957742	6946	0.5049766437393829	NO	-
1477	ZINC03532828	8822	0.5049761602395207	NO	-
1478	ZINC02621126	5482	0.504975030520715	NO	-
1479	ZINC02715836	5926	0.5049667167365343	NO	-
1480	ZINC01058724	2839	0.5049605715721496	NO	-
1481	ZINC03977707	11308	0.5049116232969056	NO	-
1482	ZINC04365588	12123	0.5048851419860463	NO	-
1483	ZINC01829455	4389	0.5048661859538983	NO	-
1484	ZINC03912251	11023	0.5048177537155096	NO	-
1485	ZINC00815019	1582	0.504808504036903	NO	-
1486	ZINC00190190	202	0.5047650540710349	NO	-
1487	ZINC03971351	11199	0.5047321366232317	NO	-
1488	ZINC00783458	1375	0.5047145559183571	NO	-
1489	ZINC00780616	1363	0.5046350776274994	NO	-
1490	ZINC03180717	7193	0.5046340360096543	NO	-
1491	ZINC01058723	2838	0.5046097249311132	NO	-
1492	ZINC02663139	5752	0.5045921871179039	NO	-
1493	ZINC00869316	1963	0.5045561929944766	NO	-
1494	ZINC00993923	2460	0.504547948750733	NO	-
1495	ZINC00959162	2338	0.5045474402345169	NO	-
1496	ZINC00104716	112	0.5045332700238936	NO	-
1497	ZINC00022442	48	0.5044844415938609	YES	7
1498	ZINC02699055	5825	0.5044536794648515	NO	-
1499	ZINC03293910	7460	0.504383895491462	NO	-
1500	ZINC01074294	2954	0.5043820179950126	NO	-
1501	ZINC00780617	1364	0.5043463955724344	NO	-
1502	ZINC01106081	3056	0.5043442857391007	NO	-
1503	ZINC03974222	11274	0.5043319764811803	NO	-
1504	ZINC03697493	9494	0.504251921294902	NO	-
1505	ZINC02466917	5299	0.5041803805794062	NO	-
1506	ZINC03553756	8933	0.5041318703143364	NO	-
1507	ZINC00780619	1365	0.5041221530478335	NO	-
1508	ZINC01071697	2899	0.5040763057011397	NO	-
1509	ZINC02200573	4698	0.5040538621351977	NO	-
1510	ZINC03867705	10771	0.5040472123322719	NO	-
1511	ZINC00450802	498	0.5039304608338829	NO	-
1512	ZINC03357904	7708	0.503869356716294	NO	-
1513	ZINC03357904	7709	0.503869356716294	NO	-
1514	ZINC02441294	5226	0.5038446781170994	NO	-
1515	ZINC02715817	5918	0.503839942499249	NO	-
1516	ZINC01487669	4144	0.5038188710825774	NO	-
1517	ZINC03227456	7280	0.5037239450809682	NO	-
1518	ZINC02755306	6099	0.5037128160364531	NO	-
1519	ZINC03227462	7282	0.5036134091846994	NO	-
1520	ZINC02445251	5232	0.5036106879135228	NO	-
1521	ZINC00622651	747	0.5035990823794838	NO	-
1522	ZINC00631155	823	0.503547210933951	NO	-
1523	ZINC02713218	5882	0.5034700407113814	NO	-
1524	ZINC02511345	5395	0.5033749221385151	NO	-
1525	ZINC04401039	12177	0.5033198344114351	NO	-
1526	ZINC03858200	10408	0.5031742127555039	NO	-
1527	ZINC02638655	5613	0.5031645314582562	NO	-
1528	ZINC03248142	7329	0.5031589939353022	NO	-
1529	ZINC00982720	2392	0.5030997668114112	NO	-
1530	ZINC01517166	4262	0.5030969370077599	NO	-
1531	ZINC03853531	9908	0.5030161082224873	NO	-
1532	ZINC02691556	5784	0.5029697834978469	NO	-
1533	ZINC01045791	2753	0.5029451879721097	NO	-
1534	ZINC00570530	637	0.502941889952328	NO	-
1535	ZINC01013350	2512	0.5029073369339389	NO	-
1536	ZINC03858310	10418	0.5028803140967325	NO	-
1537	ZINC00112875	129	0.5028751596545904	NO	-
1538	ZINC01356129	3724	0.5028460428304822	NO	-
1539	ZINC03867705	10770	0.5027307545395125	NO	-
1540	ZINC03422207	8040	0.5027153916806993	NO	-
1541	ZINC02761002	6106	0.5027104818695093	NO	-
1542	ZINC04256873	11883	0.502694302952159	NO	-
1543	ZINC03701094	9495	0.5026817772160849	NO	-
1544	ZINC02248864	4824	0.5026314082957721	NO	-
1545	ZINC04315624	12011	0.5026224463095234	NO	-
1546	ZINC03524352	8758	0.5025933247431487	NO	-
1547	ZINC00621464	743	0.5025907729892795	NO	-
1548	ZINC02340487	4972	0.5025580357784963	NO	-
1549	ZINC02282897	4857	0.502514123190353	NO	-
1550	ZINC02715818	5919	0.5024939159676843	NO	-
1551	ZINC01109400	3082	0.5024768164208386	NO	-
1552	ZINC03857190	10282	0.502459339955496	NO	-
1553	ZINC03559363	8986	0.5024486983405302	NO	-
1554	ZINC00264089	313	0.5024406547098703	NO	-
1555	ZINC03969906	11133	0.5024063229990071	NO	-
1556	ZINC00954859	2302	0.5022703049651595	NO	-
1557	ZINC00586040	658	0.5021943763550625	NO	-
1558	ZINC04317648	12032	0.5020549144417563	NO	-
1559	ZINC02351780	5013	0.5020430528085881	NO	-
1560	ZINC03859907	10641	0.5019990596347358	NO	-
1561	ZINC03861965	10660	0.5019835469899713	NO	-
1562	ZINC00902697	2080	0.5019821509647737	NO	-
1563	ZINC02414942	5159	0.5019697904021884	NO	-
1564	ZINC03357904	7707	0.501777422361907	NO	-
1565	ZINC02794190	6230	0.501762722181547	NO	-
1566	ZINC00867950	1957	0.5017571228909138	NO	-
1567	ZINC03558485	8975	0.50174429393917	NO	-
1568	ZINC00813307	1559	0.5016105078043664	NO	-
1569	ZINC02937852	6848	0.5015271154509888	NO	-
1570	ZINC00638815	867	0.5015025725596549	NO	-
1571	ZINC01462975	4074	0.5014792386569827	NO	-
1572	ZINC04003948	11474	0.5013930659334604	NO	-
1573	ZINC03819563	9534	0.5013420444625974	NO	-
1574	ZINC00896441	2062	0.5013072999825452	NO	-
1575	ZINC03856471	10256	0.5012539592100717	NO	-
1576	ZINC03820379	9542	0.5012411089240246	NO	-
1577	ZINC02324512	4923	0.5012218954563066	NO	-
1578	ZINC03853233	9832	0.5012196003122127	NO	-
1579	ZINC01506071	4210	0.5012102606130873	NO	-
1580	ZINC02713215	5880	0.5011668701580021	NO	-
1581	ZINC01021585	2551	0.5011366315960589	NO	-
1582	ZINC00977626	2377	0.5011332542901709	NO	-
1583	ZINC04170190	11749	0.5011117530349125	NO	-
1584	ZINC00902699	2081	0.5010688817258433	NO	-
1585	ZINC03408106	7974	0.5010673771798673	NO	-
1586	ZINC03850714	9628	0.5010583678222027	NO	-
1587	ZINC02464031	5274	0.5010115867525394	NO	-
1588	ZINC01510420	4231	0.5009853562142416	NO	-
1589	ZINC00412663	420	0.5009745327299597	NO	-
1590	ZINC00204949	215	0.5009691808091119	NO	-
1591	ZINC00624910	767	0.5009526477973135	NO	-
1592	ZINC02713287	5894	0.5008661091365348	NO	-
1593	ZINC03325279	7556	0.5008585081315212	NO	-
1594	ZINC00979565	2387	0.5007910169350365	NO	-
1595	ZINC02342707	4978	0.5007758064950933	NO	-
1596	ZINC00688095	1117	0.5006138237667211	NO	-
1597	ZINC00856102	1885	0.5005520283670891	NO	-
1598	ZINC04224144	11803	0.5005361458044563	NO	-
1599	ZINC02483554	5329	0.5005223460161017	NO	-
1600	ZINC02466904	5297	0.5005080700629508	NO	-
1601	ZINC03909499	11020	0.5004934254000806	NO	-
1602	ZINC02775135	6136	0.5004254464580679	NO	-
1603	ZINC01076710	2971	0.5003590714695582	NO	-
1604	ZINC03908360	11014	0.5003398000687171	NO	-
1605	ZINC03857189	10281	0.5002613739304621	NO	-
1606	ZINC03992705	11416	0.5002530181167012	NO	-
1607	ZINC01385725	3810	0.5002458317651571	NO	-
1608	ZINC03992703	11414	0.5002245495520209	NO	-
1609	ZINC01034757	2646	0.5002243691270978	NO	-
1610	ZINC00638833	872	0.5002022147351366	NO	-
1611	ZINC03579152	9090	0.5001804872754801	NO	-
1612	ZINC00872709	1979	0.5001362633350951	NO	-
1613	ZINC02715842	5928	0.5001079606507894	NO	-
1614	ZINC03257007	7344	0.5000890025002577	NO	-
1615	ZINC04320292	12042	0.5000651705795264	NO	-
1616	ZINC02249659	4825	0.50004029879374	NO	-
1617	ZINC01651045	4329	0.5000195178345842	NO	-
1618	ZINC04225722	11815	0.4999978451454779	NO	-
1619	ZINC02973165	6993	0.49997887228533217	NO	-
1620	ZINC03892310	10985	0.49996057830276663	NO	-
1621	ZINC02794007	6227	0.49995522184176144	NO	-
1622	ZINC02698856	5816	0.49994832777932213	NO	-
1623	ZINC01332666	3706	0.4999369896204679	NO	-
1624	ZINC01519436	4284	0.49991462880010573	NO	-
1625	ZINC00670319	1021	0.49990213304293335	NO	-
1626	ZINC00804782	1490	0.4999012137704106	NO	-
1627	ZINC00426894	478	0.49986900024884356	NO	-
1628	ZINC00452038	503	0.4998605882451188	NO	-
1629	ZINC00424909	459	0.4998478052209714	NO	-
1630	ZINC03235352	7295	0.4997982828483906	NO	-
1631	ZINC02511345	5396	0.49979214996701093	NO	-
1632	ZINC02790215	6187	0.499788593720241	NO	-
1633	ZINC03452436	8178	0.49976527263042164	NO	-
1634	ZINC03554301	8946	0.49970748474559484	NO	-
1635	ZINC03818838	9525	0.49965778006903316	NO	-
1636	ZINC00583608	655	0.4994281464320087	NO	-
1637	ZINC02619824	5475	0.4993547022815688	NO	-
1638	ZINC02872707	6470	0.49928910865765364	NO	-
1639	ZINC02911335	6554	0.49924668652596094	NO	-
1640	ZINC03857606	10337	0.49921229551580365	NO	-
1641	ZINC03856498	10260	0.4991964965012587	NO	-
1642	ZINC03339768	7625	0.49918155798026986	NO	-
1643	ZINC03858321	10427	0.49910607898435094	NO	-
1644	ZINC00211064	222	0.49907008742881276	NO	-
1645	ZINC02466929	5301	0.4990502402430491	NO	-
1646	ZINC01123287	3179	0.49902843460717555	NO	-
1647	ZINC03977706	11307	0.49899001994468617	NO	-
1648	ZINC03569783	9070	0.498779103385206	NO	-
1649	ZINC01038055	2688	0.49873085217239155	NO	-
1650	ZINC03818838	9526	0.498728285049252	NO	-
1651	ZINC03268335	7378	0.49869992699970045	NO	-
1652	ZINC03341634	7635	0.49859350089281224	NO	-
1653	ZINC03433239	8089	0.49855226165104766	NO	-
1654	ZINC02503188	5381	0.49855203185780644	NO	-
1655	ZINC01513055	4245	0.4985149188360838	NO	-
1656	ZINC03974208	11273	0.4984440843332818	NO	-
1657	ZINC02715834	5924	0.4984324446471323	NO	-
1658	ZINC03613374	9351	0.49840094313037425	NO	-
1659	ZINC04359041	12114	0.49828854748824486	NO	-
1660	ZINC03477162	8390	0.4982765549231284	NO	-
1661	ZINC03477163	8391	0.49824703282649146	NO	-
1662	ZINC00221343	231	0.4981886519863748	NO	-
1663	ZINC00861820	1936	0.49818655273159484	NO	-
1664	ZINC03368418	7767	0.4981746507968198	NO	-
1665	ZINC04513729	12557	0.4981729263653991	NO	-
1666	ZINC04467616	12351	0.4981562077887521	NO	-
1667	ZINC03852481	9736	0.4981562077887504	NO	-
1668	ZINC00811410	1546	0.49815364967502657	NO	-
1669	ZINC00954858	2301	0.49805146818920837	NO	-
1670	ZINC00671452	1040	0.4980404618319721	NO	-
1671	ZINC00381058	385	0.498040362812305	NO	-
1672	ZINC02722880	6016	0.49802653245985484	NO	-
1673	ZINC04390234	12166	0.49797264804485686	NO	-
1674	ZINC03857781	10358	0.4979400436485676	NO	-
1675	ZINC00638882	878	0.4978785585904089	NO	-
1676	ZINC00638837	873	0.4978361816935949	NO	-
1677	ZINC03969799	11116	0.497792750249292	NO	-
1678	ZINC03490548	8458	0.4977548879087695	NO	-
1679	ZINC03868648	10847	0.49772715693184905	NO	-
1680	ZINC01519380	4280	0.49769487193254774	NO	-
1681	ZINC03490546	8457	0.497672010871217	NO	-
1682	ZINC03393115	7909	0.4976596769992237	NO	-
1683	ZINC02658243	5726	0.4976445851578828	NO	-
1684	ZINC04033818	11511	0.49761019790189576	NO	-
1685	ZINC03970037	11147	0.4975367523174019	NO	-
1686	ZINC01073694	2948	0.4975276936376224	NO	-
1687	ZINC02722878	6015	0.4974997079731784	NO	-
1688	ZINC01218200	3565	0.4974862044535425	NO	-
1689	ZINC03477172	8393	0.49746154662450004	NO	-
1690	ZINC03973589	11266	0.4974550835385235	NO	-
1691	ZINC02927622	6823	0.49744686735679283	NO	-
1692	ZINC03969554	11109	0.4974035742913574	NO	-
1693	ZINC00708026	1160	0.49738382227177896	NO	-
1694	ZINC03969556	11111	0.4973343544521461	NO	-
1695	ZINC04003948	11475	0.49731136532123354	NO	-
1696	ZINC00983692	2409	0.497298478596264	NO	-
1697	ZINC00814334	1568	0.497298130838782	NO	-
1698	ZINC04170190	11748	0.49723406121147445	NO	-
1699	ZINC03976747	11297	0.49717155351704784	NO	-
1700	ZINC02956527	6931	0.4971557051061525	NO	-
1701	ZINC00729751	1257	0.4971367437635672	NO	-
1702	ZINC00829416	1683	0.49709411007848475	NO	-
1703	ZINC02322163	4920	0.4970679869469269	NO	-
1704	ZINC00424936	462	0.49690988161698196	NO	-
1705	ZINC03227444	7278	0.4968892619064297	NO	-
1706	ZINC03891078	10972	0.4968466179340864	NO	-
1707	ZINC02917164	6691	0.49676209607418914	NO	-
1708	ZINC02239661	4811	0.49674248434373236	NO	-
1709	ZINC02917377	6699	0.49671012402013504	NO	-
1710	ZINC03558472	8973	0.4967033775240009	NO	-
1711	ZINC01498579	4171	0.4966439391890702	NO	-
1712	ZINC02917165	6692	0.4966418948900228	NO	-
1713	ZINC02619823	5474	0.49656675243524934	NO	-
1714	ZINC03938231	11035	0.49656043018732715	NO	-
1715	ZINC01066277	2872	0.49653572975234256	NO	-
1716	ZINC00993729	2458	0.4964922059703529	NO	-
1717	ZINC00814335	1570	0.4964417049097356	NO	-
1718	ZINC03420922	8031	0.49643827786385897	NO	-
1719	ZINC03858314	10420	0.49642135082738914	NO	-
1720	ZINC01133935	3254	0.4963769610785843	NO	-
1721	ZINC02633909	5588	0.49635581453737143	NO	-
1722	ZINC02436504	5214	0.4963293748386821	NO	-
1723	ZINC01392860	3837	0.496327025455338	NO	-
1724	ZINC01168270	3428	0.49631782810888747	NO	-
1725	ZINC03562312	9005	0.4963168667027804	NO	-
1726	ZINC03969173	11093	0.49631410469231785	NO	-
1727	ZINC01636490	4325	0.4962289885014429	NO	-
1728	ZINC03866726	10699	0.4961993533884039	NO	-
1729	ZINC03868709	10850	0.4961341234058567	NO	-
1730	ZINC02408304	5146	0.49609469841606596	NO	-
1731	ZINC03857589	10332	0.4960839165693097	NO	-
1732	ZINC03867740	10778	0.4960792967418534	NO	-
1733	ZINC00188293	200	0.49607767025348054	NO	-
1734	ZINC03857502	10329	0.49607586339988674	NO	-
1735	ZINC02917375	6698	0.49606640180802686	NO	-
1736	ZINC04162555	11725	0.4960467700254861	NO	-
1737	ZINC02633910	5589	0.4960243790906244	NO	-
1738	ZINC01215212	3561	0.4960236946588439	NO	-
1739	ZINC00512957	545	0.49586133063724247	NO	-
1740	ZINC02616501	5460	0.49580763675740397	NO	-
1741	ZINC03553952	8938	0.49574416659854004	NO	-
1742	ZINC00773802	1325	0.49572285906036084	NO	-
1743	ZINC00854700	1866	0.49571088951994746	NO	-
1744	ZINC00389224	404	0.49566765367535937	NO	-
1745	ZINC03222599	7266	0.4956496917854429	NO	-
1746	ZINC03855102	10192	0.49560701732129103	NO	-
1747	ZINC02212578	4731	0.49560603923431773	NO	-
1748	ZINC03275214	7403	0.495580651018401	NO	-
1749	ZINC00993633	2456	0.4954972243678811	NO	-
1750	ZINC02713260	5890	0.4954504160814876	NO	-
1751	ZINC01056357	2823	0.4953983884767448	NO	-
1752	ZINC02860800	6419	0.49539385555755006	NO	-
1753	ZINC00828668	1680	0.495342335441792	NO	-
1754	ZINC04443304	12256	0.49533792798491244	NO	-
1755	ZINC03859906	10640	0.49522013849787966	NO	-
1756	ZINC03532824	8820	0.49511013651286034	NO	-
1757	ZINC00426885	477	0.4950875541563846	NO	-
1758	ZINC03528683	8799	0.49504874223025364	NO	-
1759	ZINC02355157	5027	0.4950121297926929	NO	-
1760	ZINC03645824	9418	0.49496874572011246	NO	-
1761	ZINC00416637	435	0.4949476745182426	NO	-
1762	ZINC03858048	10394	0.4949097296868951	NO	-
1763	ZINC00514829	549	0.4948451923646748	NO	-
1764	ZINC00452773	510	0.4948019851226369	NO	-
1765	ZINC03360345	7721	0.4947935041523978	NO	-
1766	ZINC02799026	6263	0.4947903791923464	NO	-
1767	ZINC04347806	12084	0.4947703205296403	NO	-
1768	ZINC04379115	12137	0.49475096187558754	NO	-
1769	ZINC03336076	7607	0.49474602348613284	NO	-
1770	ZINC01274256	3637	0.4946833375438677	NO	-
1771	ZINC03819563	9535	0.4946092476885491	NO	-
1772	ZINC03908219	11011	0.49456909885567196	NO	-
1773	ZINC03972517	11245	0.4945620540603747	NO	-
1774	ZINC03562309	9004	0.49443843214544275	NO	-
1775	ZINC03977616	11305	0.4944279534503	NO	-
1776	ZINC01037691	2684	0.4944106588241527	NO	-
1777	ZINC01988127	4557	0.4943971927982961	NO	-
1778	ZINC02466041	5290	0.4943928567272042	NO	-
1779	ZINC04033833	11512	0.4943646509761448	NO	-
1780	ZINC03525023	8767	0.4943178131843834	NO	-
1781	ZINC04194501	11787	0.49431277265339124	NO	-
1782	ZINC02922880	6809	0.494291409844496	NO	-
1783	ZINC01200628	3518	0.4942913717032734	NO	-
1784	ZINC01215212	3562	0.4941970974188437	NO	-
1785	ZINC03868647	10846	0.4939934425790525	NO	-
1786	ZINC03861964	10659	0.4939587764926556	NO	-
1787	ZINC02736131	6064	0.4938564174458064	NO	-
1788	ZINC01024657	2562	0.4937821040636331	NO	-
1789	ZINC02798360	6260	0.4937239887796037	NO	-
1790	ZINC01059848	2851	0.49370819531682403	NO	-
1791	ZINC02532643	5411	0.49367505541650936	NO	-
1792	ZINC03858319	10425	0.49366169173751495	NO	-
1793	ZINC03191415	7208	0.4936532723620695	NO	-
1794	ZINC04224231	11804	0.49360449358485	NO	-
1795	ZINC01140645	3287	0.49360071829847596	NO	-
1796	ZINC02082164	4619	0.4935778724792033	NO	-
1797	ZINC01196002	3501	0.4935653876875691	NO	-
1798	ZINC02722966	6017	0.4935542857095837	NO	-
1799	ZINC03368642	7777	0.49350426767462524	NO	-
1800	ZINC01284924	3648	0.49346690378271957	NO	-
1801	ZINC03974403	11276	0.49340502257009444	NO	-
1802	ZINC04484186	12421	0.49337888601150415	NO	-
1803	ZINC01503488	4196	0.49334470492787247	NO	-
1804	ZINC03254976	7342	0.49331016385326143	NO	-
1805	ZINC00204950	216	0.4930480662853692	NO	-
1806	ZINC02722869	6013	0.4929980251313755	NO	-
1807	ZINC04396349	12172	0.4929811609497036	NO	-
1808	ZINC02330215	4946	0.49297126650078804	NO	-
1809	ZINC03855196	10196	0.4928831934110703	NO	-
1810	ZINC04042641	11530	0.4928795677136393	NO	-
1811	ZINC01132231	3245	0.49284582450338205	NO	-
1812	ZINC00638812	866	0.4928394120947382	NO	-
1813	ZINC00993634	2457	0.49280471625288447	NO	-
1814	ZINC02466930	5302	0.49276350605588676	NO	-
1815	ZINC03859830	10630	0.49263821635063326	NO	-
1816	ZINC03597917	9196	0.4925248118418544	NO	-
1817	ZINC01115220	3128	0.49251509191842113	NO	-
1818	ZINC02973153	6992	0.49244311316464173	NO	-
1819	ZINC04353808	12102	0.4924317981893607	NO	-
1820	ZINC01035979	2665	0.4923997987826012	NO	-
1821	ZINC00386371	395	0.4923891880279796	NO	-
1822	ZINC01040334	2723	0.4923623241695814	NO	-
1823	ZINC04513633	12553	0.4923012588160169	NO	-
1824	ZINC00027160	16	0.4922825134000455	NO	-
1825	ZINC00897632	2075	0.492222411455401	NO	-
1826	ZINC01013943	2517	0.4921971987732424	NO	-
1827	ZINC01513956	4248	0.49209183811026913	NO	-
1828	ZINC04511607	12545	0.49209031094931627	NO	-
1829	ZINC02135582	4640	0.49197847285855767	NO	-
1830	ZINC02791357	6193	0.4919451235051652	NO	-
1831	ZINC01078434	2982	0.4919190588226373	NO	-
1832	ZINC02973130	6990	0.4918664448738123	NO	-
1833	ZINC02917435	6708	0.4918579701088946	NO	-
1834	ZINC01068234	2878	0.49183942893883714	NO	-
1835	ZINC02937781	6843	0.49178967934363854	NO	-
1836	ZINC03859704	10618	0.49178630484955205	NO	-
1837	ZINC00446055	492	0.4917687962488128	NO	-
1838	ZINC02917161	6690	0.4917425049864666	NO	-
1839	ZINC00957829	2322	0.49172580051507647	NO	-
1840	ZINC03889772	10919	0.4917024742635159	NO	-
1841	ZINC04331568	12064	0.4916665010038556	NO	-
1842	ZINC00896443	2063	0.491560418170641	NO	-
1843	ZINC02626192	5537	0.4915575268311695	NO	-
1844	ZINC03856488	10257	0.49152876806013657	NO	-
1845	ZINC03858320	10426	0.49146816416505423	NO	-
1846	ZINC03336074	7606	0.4912875480243536	NO	-
1847	ZINC04233888	11820	0.49118233032393166	NO	-
1848	ZINC03972519	11246	0.49117255338841936	NO	-
1849	ZINC00638850	877	0.49116363888400744	NO	-
1850	ZINC02757253	6104	0.4911480700703796	NO	-
1851	ZINC03630722	9395	0.49112526090578573	NO	-
1852	ZINC03554314	8947	0.4911249807637745	NO	-
1853	ZINC03893148	10993	0.49108637671610866	NO	-
1854	ZINC03697026	9493	0.4910268287044307	NO	-
1855	ZINC03968592	11075	0.4909834392173452	NO	-
1856	ZINC01126265	3209	0.49091741011977014	NO	-
1857	ZINC00558304	610	0.4909148244248596	NO	-
1858	ZINC02726331	6032	0.49091207804069575	NO	-
1859	ZINC03582148	9138	0.49090642565085835	NO	-
1860	ZINC03008323	7050	0.4908973433438474	NO	-
1861	ZINC02639548	5616	0.4908670483585993	NO	-
1862	ZINC03970065	11151	0.49081943364946823	NO	-
1863	ZINC00724363	1239	0.49079992963088626	NO	-
1864	ZINC04292216	11972	0.49077194256107826	NO	-
1865	ZINC04386631	12157	0.49076220687575955	NO	-
1866	ZINC00814841	1574	0.49075354556531176	NO	-
1867	ZINC00638810	865	0.4906593619565769	NO	-
1868	ZINC01025690	2571	0.49064689816805407	NO	-
1869	ZINC04107347	11616	0.49058713752848704	NO	-
1870	ZINC00928621	2145	0.4905636722703919	NO	-
1871	ZINC03630225	9392	0.49055041161471324	NO	-
1872	ZINC00622642	746	0.49053172647113247	NO	-
1873	ZINC03645849	9420	0.49037929029250954	NO	-
1874	ZINC02511346	5397	0.49034485224121965	NO	-
1875	ZINC00614591	730	0.49030280044629865	NO	-
1876	ZINC03631272	9407	0.4902966216354697	NO	-
1877	ZINC00814938	1580	0.49028012194587767	NO	-
1878	ZINC03562214	9002	0.49027868229210797	NO	-
1879	ZINC03429049	8070	0.490273776658226	NO	-
1880	ZINC00997717	2472	0.49025859403780453	NO	-
1881	ZINC00942064	2223	0.4902557364936349	NO	-
1882	ZINC00542445	592	0.4902435776232987	NO	-
1883	ZINC02283506	4858	0.49019488790205556	NO	-
1884	ZINC01158539	3378	0.4901803381179893	NO	-
1885	ZINC02853413	6394	0.4901579602299397	NO	-
1886	ZINC02956522	6930	0.4901405340993506	NO	-
1887	ZINC01290924	3654	0.49008149772788306	NO	-
1888	ZINC03972521	11248	0.48994073143818195	NO	-
1889	ZINC04470426	12391	0.4899407314381815	NO	-
1890	ZINC00780614	1362	0.4899086394773121	NO	-
1891	ZINC00203512	214	0.4898655585904145	NO	-
1892	ZINC03630227	9393	0.4898381875465044	NO	-
1893	ZINC03410810	7990	0.4898127495541332	NO	-
1894	ZINC01076305	2966	0.489745339769955	NO	-
1895	ZINC02200810	4699	0.4896283343087749	NO	-
1896	ZINC02956496	6923	0.48961999884892826	NO	-
1897	ZINC01058725	2840	0.48956679282029497	NO	-
1898	ZINC02910840	6547	0.48952086245520054	NO	-
1899	ZINC01131918	3244	0.4894849508163376	NO	-
1900	ZINC00934392	2160	0.4894159995151353	NO	-
1901	ZINC00814040	1565	0.48937165231525726	NO	-
1902	ZINC01064153	2866	0.4893374738629963	NO	-
1903	ZINC02480291	5323	0.4893373207086261	NO	-
1904	ZINC01513120	4247	0.48929196178230944	NO	-
1905	ZINC03983016	11336	0.48925518736479595	NO	-
1906	ZINC00188292	199	0.4892048683583632	NO	-
1907	ZINC03856499	10261	0.48916693271948775	NO	-
1908	ZINC00389209	398	0.48913442006249164	NO	-
1909	ZINC01519465	4294	0.4891338069555412	NO	-
1910	ZINC03554297	8945	0.4890565812643147	NO	-
1911	ZINC04042645	11532	0.4889693191641135	NO	-
1912	ZINC02621227	5484	0.48895843130876226	NO	-
1913	ZINC03854474	10089	0.488936259989209	NO	-
1914	ZINC04316176	12019	0.4889327462628467	NO	-
1915	ZINC03970066	11152	0.48890256332677345	NO	-
1916	ZINC00822291	1629	0.4888960065536997	NO	-
1917	ZINC01004232	2491	0.48888398475430506	NO	-
1918	ZINC01097090	3035	0.4888678968329426	NO	-
1919	ZINC02764716	6126	0.4888620309222928	NO	-
1920	ZINC03637599	9412	0.4888243033447299	NO	-
1921	ZINC00361380	373	0.4887782176321907	NO	-
1922	ZINC01290888	3653	0.4887703785651385	NO	-
1923	ZINC01519325	4275	0.48868761996877824	NO	-
1924	ZINC03558494	8977	0.48865503230111035	NO	-
1925	ZINC03972520	11247	0.48858709189896227	NO	-
1926	ZINC04016082	11493	0.48856374455484125	NO	-
1927	ZINC00450188	497	0.48855780086928835	NO	-
1928	ZINC03992874	11421	0.48854521966982584	NO	-
1929	ZINC02511257	5394	0.488461179987606	NO	-
1930	ZINC00814729	1573	0.48837838089534297	NO	-
1931	ZINC02922839	6802	0.48837792481983017	NO	-
1932	ZINC03227448	7279	0.4883668994037837	NO	-
1933	ZINC01039211	2700	0.4883545249546572	NO	-
1934	ZINC00308560	333	0.4883517310409555	NO	-
1935	ZINC00911973	2103	0.48833845805794457	NO	-
1936	ZINC00367904	376	0.48829489951092003	NO	-
1937	ZINC03477171	8392	0.4882828185942062	NO	-
1938	ZINC00416312	430	0.48827190959597305	NO	-
1939	ZINC02957740	6945	0.4882443038128851	NO	-
1940	ZINC01415826	3898	0.48823256271128557	NO	-
1941	ZINC00928621	2146	0.48821071234026747	NO	-
1942	ZINC00831224	1690	0.4881955763456682	NO	-
1943	ZINC03902709	11001	0.48814310298485764	NO	-
1944	ZINC00718697	1213	0.4881239527721792	NO	-
1945	ZINC02856839	6403	0.4881181674407717	NO	-
1946	ZINC03859589	10581	0.48807322875070336	NO	-
1947	ZINC03214197	7237	0.4880521719840284	NO	-
1948	ZINC00688789	1120	0.48805216464053547	NO	-
1949	ZINC00703717	1148	0.4879733262776356	NO	-
1950	ZINC00479765	529	0.48791918584506844	NO	-
1951	ZINC03397165	7928	0.48788872988714743	NO	-
1952	ZINC00629517	807	0.4878491306815708	NO	-
1953	ZINC03630764	9400	0.4878407646897538	NO	-
1954	ZINC00452561	507	0.4876808550729823	NO	-
1955	ZINC03983644	11366	0.48766271000670525	NO	-
1956	ZINC01022694	2554	0.4876412548817763	NO	-
1957	ZINC00814038	1564	0.48763457114207837	NO	-
1958	ZINC03850585	9620	0.4876306076701089	NO	-
1959	ZINC02656119	5702	0.4875941348771577	NO	-
1960	ZINC03191412	7207	0.48752246340943145	NO	-
1961	ZINC00795126	1431	0.48751500882599247	NO	-
1962	ZINC00426837	476	0.48749833589338676	NO	-
1963	ZINC01213671	3554	0.4874782426460393	NO	-
1964	ZINC03859590	10582	0.4874396123368759	NO	-
1965	ZINC03562217	9003	0.48743706553061894	NO	-
1966	ZINC03970035	11146	0.48740746285148323	NO	-
1967	ZINC03977031	11299	0.48729913947640274	NO	-
1968	ZINC02192786	4676	0.4872954514739795	NO	-
1969	ZINC00389207	396	0.4872868171165336	NO	-
1970	ZINC04275474	11920	0.4871290824170734	NO	-
1971	ZINC00512958	546	0.4871203232547469	NO	-
1972	ZINC02660594	5736	0.4871163410037159	NO	-
1973	ZINC01913356	4416	0.48709902107343056	NO	-
1974	ZINC02713202	5873	0.4870978084557214	NO	-
1975	ZINC01390938	3829	0.48709436541026413	NO	-
1976	ZINC03857990	10388	0.48705604423697185	NO	-
1977	ZINC02752964	6093	0.48703413417328334	NO	-
1978	ZINC01504136	4200	0.4870252670572205	NO	-
1979	ZINC03249946	7333	0.4870243408858264	NO	-
1980	ZINC02626746	5539	0.487018973148588	NO	-
1981	ZINC00305588	331	0.4869998499767051	NO	-
1982	ZINC00814853	1577	0.4869672780125833	NO	-
1983	ZINC04107392	11617	0.486959378910272	NO	-
1984	ZINC04275997	11922	0.48689638744595637	NO	-
1985	ZINC02629110	5568	0.48688178555529954	NO	-
1986	ZINC00902701	2082	0.4867778728097197	NO	-
1987	ZINC01119260	3149	0.486747780062142	NO	-
1988	ZINC03866802	10702	0.4867246157081805	NO	-
1989	ZINC03258235	7349	0.48671676159533983	NO	-
1990	ZINC02922850	6805	0.4866514230783154	NO	-
1991	ZINC02917373	6697	0.4865896484342209	NO	-
1992	ZINC03992872	11420	0.486543497912889	NO	-
1993	ZINC04437724	12240	0.48651458225300664	NO	-
1994	ZINC03352265	7687	0.48649752060078116	NO	-
1995	ZINC03987314	11387	0.48635415036367546	NO	-
1996	ZINC03332108	7589	0.48633999701991576	NO	-
1997	ZINC03546978	8895	0.48632121972667686	NO	-
1998	ZINC02793676	6220	0.48629081222920184	NO	-
1999	ZINC03992704	11415	0.48620373368182757	NO	-
2000	ZINC03992702	11413	0.4861961983800829	NO	-
2001	ZINC01034297	2641	0.4861954075293475	NO	-
2002	ZINC02957835	6947	0.48617527386018305	NO	-
2003	ZINC00175315	183	0.4861674426327668	NO	-
2004	ZINC04164325	11726	0.48616059186693067	NO	-
2005	ZINC04119061	11635	0.4861542571734762	NO	-
2006	ZINC03979752	11311	0.48602394372916946	NO	-
2007	ZINC04470054	12383	0.4860239437291678	NO	-
2008	ZINC01184066	3472	0.4860100373238263	NO	-
2009	ZINC04252908	11876	0.48600286351403826	NO	-
2010	ZINC04316170	12017	0.48592356519554825	NO	-
2011	ZINC03986550	11384	0.48592122019066497	NO	-
2012	ZINC01142189	3297	0.4859084525743006	NO	-
2013	ZINC00452034	502	0.4859033005312088	NO	-
2014	ZINC03352267	7688	0.4859001935651047	NO	-
2015	ZINC04030232	11500	0.4858902519266029	NO	-
2016	ZINC02699060	5828	0.48583942096868304	NO	-
2017	ZINC04598214	12581	0.4858211972746537	NO	-
2018	ZINC02777011	6137	0.48572005479990027	NO	-
2019	ZINC02649259	5664	0.4857101305562514	NO	-
2020	ZINC03405935	7961	0.4856912598124072	NO	-
2021	ZINC02699057	5827	0.48568699393938036	NO	-
2022	ZINC03514636	8714	0.4856758882318988	NO	-
2023	ZINC01960194	4483	0.48564772799365913	NO	-
2024	ZINC00937375	2169	0.48562770493777535	NO	-
2025	ZINC03973900	11271	0.4856174429266586	NO	-
2026	ZINC03969252	11097	0.4856155748277914	NO	-
2027	ZINC00384926	392	0.4855808741260297	NO	-
2028	ZINC01043258	2742	0.48556484263468835	NO	-
2029	ZINC00624871	766	0.4855419699217445	NO	-
2030	ZINC03415321	8001	0.4855279379931701	NO	-
2031	ZINC00784465	1389	0.48552370858464566	NO	-
2032	ZINC03891027	10970	0.4854965892850146	NO	-
2033	ZINC02466977	5305	0.4854402895273624	NO	-
2034	ZINC04513644	12554	0.48537442644777196	NO	-
2035	ZINC03859829	10629	0.48534057466103764	NO	-
2036	ZINC03852785	9757	0.4853253417926721	NO	-
2037	ZINC00721401	1234	0.48530520353283674	NO	-
2038	ZINC00643085	904	0.48528038440750704	NO	-
2039	ZINC02922878	6808	0.48525619283471105	NO	-
2040	ZINC00592513	682	0.48522311617252756	NO	-
2041	ZINC01447875	4018	0.48520013070795537	NO	-
2042	ZINC03740112	9496	0.48508567111635126	NO	-
2043	ZINC04070185	11565	0.4850654035619451	NO	-
2044	ZINC03983018	11337	0.4850597207108768	NO	-
2045	ZINC04365514	12122	0.4850095032656366	NO	-
2046	ZINC00751776	1290	0.48488091434087455	NO	-
2047	ZINC01195756	3499	0.48487477388489736	NO	-
2048	ZINC00624913	768	0.4848723969511607	NO	-
2049	ZINC02252156	4826	0.48487216110904335	NO	-
2050	ZINC02466927	5300	0.4848671495707183	NO	-
2051	ZINC02475050	5318	0.48485380182079346	NO	-
2052	ZINC00623772	756	0.48482925530895765	NO	-
2053	ZINC04278679	11931	0.4847921784501334	NO	-
2054	ZINC03857436	10316	0.4847884848432848	NO	-
2055	ZINC02713256	5889	0.48476006704347807	NO	-
2056	ZINC01447875	4017	0.48473944736080987	NO	-
2057	ZINC03858484	10457	0.4847061536858515	NO	-
2058	ZINC00361371	372	0.48467678363709027	NO	-
2059	ZINC00384919	391	0.4846400734605613	NO	-
2060	ZINC03645858	9422	0.4845608545931478	NO	-
2061	ZINC03858318	10424	0.4845288692872203	NO	-
2062	ZINC00086592	79	0.48452861647452883	NO	-
2063	ZINC03672776	9456	0.4844889149467828	NO	-
2064	ZINC03195822	7214	0.48443442394202013	NO	-
2065	ZINC04426921	12225	0.48439616106811373	NO	-
2066	ZINC03562329	9006	0.4843829026120642	NO	-
2067	ZINC03562331	9007	0.484362607220353	NO	-
2068	ZINC03857989	10387	0.48432766380893616	NO	-
2069	ZINC02926260	6817	0.48432429444420294	NO	-
2070	ZINC00551078	601	0.4843094892685957	NO	-
2071	ZINC04365606	12124	0.4842837550403228	NO	-
2072	ZINC01213991	3555	0.4842641447967737	NO	-
2073	ZINC01107845	3065	0.4842368451430171	NO	-
2074	ZINC02926263	6818	0.4842317660076286	NO	-
2075	ZINC03891026	10969	0.4842169822910278	NO	-
2076	ZINC04156136	11687	0.48416485342051285	NO	-
2077	ZINC02873849	6476	0.48412746807545604	NO	-
2078	ZINC01393404	3838	0.48412521735354835	NO	-
2079	ZINC00827742	1672	0.4840730138322867	NO	-
2080	ZINC02868452	6448	0.4839991957647725	NO	-
2081	ZINC04039002	11527	0.48398241486829235	NO	-
2082	ZINC03227904	7284	0.48398077664635647	NO	-
2083	ZINC02576638	5431	0.48388667764585774	NO	-
2084	ZINC02957644	6940	0.483880630488078	NO	-
2085	ZINC03908140	11010	0.4838643925213303	NO	-
2086	ZINC03850585	9621	0.4838586239169167	NO	-
2087	ZINC00638831	871	0.4838438563256395	NO	-
2088	ZINC03096783	7156	0.48381831497391264	NO	-
2089	ZINC01510919	4235	0.48378408199172834	NO	-
2090	ZINC00682812	1098	0.48378099926096285	NO	-
2091	ZINC01097094	3036	0.4837721664042204	NO	-
2092	ZINC00670781	1032	0.4837714451301725	NO	-
2093	ZINC02956517	6929	0.48376474137043496	NO	-
2094	ZINC03630762	9399	0.48370876856838746	NO	-
2095	ZINC00652051	963	0.483646390679022	NO	-
2096	ZINC02466979	5306	0.4836154139532362	NO	-
2097	ZINC01029496	2597	0.4835655546155234	NO	-
2098	ZINC02639749	5618	0.48352252979971855	NO	-
2099	ZINC03227463	7283	0.483514602525701	NO	-
2100	ZINC02800373	6274	0.48350190478879534	NO	-
2101	ZINC04200632	11791	0.48349031976295676	NO	-
2102	ZINC00814335	1571	0.4834404050011538	NO	-
2103	ZINC02790371	6190	0.4833845855603918	NO	-
2104	ZINC02722877	6014	0.48337048538644856	NO	-
2105	ZINC02927601	6822	0.48336792279224056	NO	-
2106	ZINC03438001	8110	0.4833620242569676	NO	-
2107	ZINC01038062	2689	0.4833516570137213	NO	-
2108	ZINC01519354	4277	0.4833483828436989	NO	-
2109	ZINC02466932	5303	0.48331554132500176	NO	-
2110	ZINC02956530	6932	0.4833129055943153	NO	-
2111	ZINC03854960	10183	0.4832944761547268	NO	-
2112	ZINC00223925	289	0.4832728099014858	NO	-
2113	ZINC03853703	9962	0.48326267670899314	NO	-
2114	ZINC00978238	2381	0.4832447989636827	NO	-
2115	ZINC00348392	357	0.48314346510350686	NO	-
2116	ZINC00936053	2164	0.4831263957309144	NO	-
2117	ZINC01179563	3457	0.48311413916670526	NO	-
2118	ZINC01637408	4326	0.4831051837611653	NO	-
2119	ZINC00670886	1036	0.48309287938170464	NO	-
2120	ZINC00389226	406	0.4830430965420025	NO	-
2121	ZINC03560193	8989	0.48301696349876994	NO	-
2122	ZINC04255852	11881	0.4830023044674704	NO	-
2123	ZINC01040279	2712	0.4829769371399013	NO	-
2124	ZINC03852462	9730	0.48289966210486335	NO	-
2125	ZINC04348480	12089	0.4828977104356032	NO	-
2126	ZINC02511346	5398	0.48285396178905676	NO	-
2127	ZINC02494671	5340	0.48285015924513897	NO	-
2128	ZINC03893240	10994	0.48279140021924355	NO	-
2129	ZINC03855175	10194	0.48275724087158733	NO	-
2130	ZINC02244370	4821	0.48275045154362806	NO	-
2131	ZINC01381982	3796	0.48266264660021485	NO	-
2132	ZINC04170190	11750	0.4826557374019937	NO	-
2133	ZINC02917168	6693	0.48262513508758265	NO	-
2134	ZINC03859703	10617	0.4826114792192351	NO	-
2135	ZINC03449552	8155	0.482596733202572	NO	-
2136	ZINC03851269	9680	0.48255598017953444	NO	-
2137	ZINC03630739	9397	0.4825148267333898	NO	-
2138	ZINC04342012	12074	0.48251335414415475	NO	-
2139	ZINC00934390	2159	0.48249046016252495	NO	-
2140	ZINC01191863	3489	0.48242233784379185	NO	-
2141	ZINC02434932	5211	0.4824127956036533	NO	-
2142	ZINC03987315	11388	0.482400485290448	NO	-
2143	ZINC03968557	11074	0.48237790495449834	NO	-
2144	ZINC03375608	7826	0.4823706544741233	NO	-
2145	ZINC04033839	11513	0.48231187560399313	NO	-
2146	ZINC02981809	7009	0.48230409599105306	NO	-
2147	ZINC03979752	11310	0.48228330774629247	NO	-
2148	ZINC04470054	12382	0.48228330774629147	NO	-
2149	ZINC03969384	11102	0.48227116985169666	NO	-
2150	ZINC03524681	8765	0.48221516483930393	NO	-
2151	ZINC01196051	3502	0.48220447214205375	NO	-
2152	ZINC02362582	5052	0.4821820723788472	NO	-
2153	ZINC01830771	4390	0.4821150898252829	NO	-
2154	ZINC02792147	6205	0.48206208576128834	NO	-
2155	ZINC02022493	4580	0.4820439677972371	NO	-
2156	ZINC00828669	1681	0.4819546073449364	NO	-
2157	ZINC02763732	6120	0.4819533417262378	NO	-
2158	ZINC03186324	7201	0.48193445629118403	NO	-
2159	ZINC03561038	8994	0.4818882427618645	NO	-
2160	ZINC00118916	136	0.48187958001330483	NO	-
2161	ZINC03561039	8995	0.4818791969570991	NO	-
2162	ZINC02313775	4906	0.4818613068102071	NO	-
2163	ZINC03625514	9386	0.48186079168146984	NO	-
2164	ZINC03983625	11362	0.48181780550212355	NO	-
2165	ZINC04148899	11680	0.48176470506369024	NO	-
2166	ZINC00679775	1086	0.48173045382259716	NO	-
2167	ZINC03868389	10828	0.48165011404876734	NO	-
2168	ZINC00814334	1569	0.4816216485605449	NO	-
2169	ZINC03970033	11145	0.4815917497771861	NO	-
2170	ZINC00193519	205	0.4815412313142606	NO	-
2171	ZINC02791494	6194	0.4814343032943615	NO	-
2172	ZINC03695751	9492	0.4814229734344963	NO	-
2173	ZINC02085903	4620	0.4813859892219399	NO	-
2174	ZINC04087798	11584	0.4813783105264868	NO	-
2175	ZINC01365043	3768	0.48136055688669704	NO	-
2176	ZINC03631270	9406	0.4813543674013644	NO	-
2177	ZINC01430392	3956	0.48134762812844106	NO	-
2178	ZINC03287831	7441	0.4813295907249697	NO	-
2179	ZINC03983426	11351	0.4812581421815673	NO	-
2180	ZINC01095620	3033	0.48125761670904865	NO	-
2181	ZINC00981534	2391	0.48119853168608684	NO	-
2182	ZINC00812108	1550	0.4810930555425881	NO	-
2183	ZINC02917429	6706	0.4810923584714828	NO	-
2184	ZINC03889783	10921	0.4810747766543058	NO	-
2185	ZINC00389208	397	0.4810608502312812	NO	-
2186	ZINC03437948	8109	0.48095434318737346	NO	-
2187	ZINC03645856	9421	0.48083789299783014	NO	-
2188	ZINC00947132	2251	0.4808376014429628	NO	-
2189	ZINC03839462	9561	0.4808267959004409	NO	-
2190	ZINC03858483	10456	0.4807981013964792	NO	-
2191	ZINC02780248	6142	0.48078913353852987	NO	-
2192	ZINC00815724	1596	0.48078340462608227	NO	-
2193	ZINC02790371	6189	0.4807400847958947	NO	-
2194	ZINC03034378	7118	0.48068879259359	NO	-
2195	ZINC00622666	748	0.48060021220402666	NO	-
2196	ZINC02917133	6689	0.48057632945215467	NO	-
2197	ZINC02445253	5233	0.4805612508927045	NO	-
2198	ZINC02779281	6140	0.48055717567339756	NO	-
2199	ZINC00629517	808	0.4805466557362152	NO	-
2200	ZINC04347803	12083	0.4804681034446684	NO	-
2201	ZINC04156136	11686	0.48041529177832626	NO	-
2202	ZINC00812107	1549	0.4802362053821418	NO	-
2203	ZINC03891079	10973	0.48023313444999677	NO	-
2204	ZINC01373421	3779	0.4802310844260082	NO	-
2205	ZINC02791256	6192	0.4802023470986295	NO	-
2206	ZINC02144514	4645	0.48018815893869515	NO	-
2207	ZINC04087629	11582	0.48008325670399066	NO	-
2208	ZINC04032980	11508	0.4800643680434296	NO	-
2209	ZINC03169506	7182	0.48002087693621803	NO	-
2210	ZINC03868568	10841	0.4800207055229313	NO	-
2211	ZINC03026002	7096	0.48000505896883977	NO	-
2212	ZINC01519355	4278	0.4799946261121975	NO	-
2213	ZINC00559787	613	0.47998427688177064	NO	-
2214	ZINC02740401	6070	0.4799455910481815	NO	-
2215	ZINC03565663	9047	0.47989473025128615	NO	-
2216	ZINC03853702	9961	0.4798872804117526	NO	-
2217	ZINC00205225	218	0.47984922269013497	NO	-
2218	ZINC03975046	11287	0.47975461588363094	NO	-
2219	ZINC02435105	5213	0.47974933763296507	NO	-
2220	ZINC02712183	5861	0.4797427003446858	NO	-
2221	ZINC02782063	6146	0.47969710499614754	NO	-
2222	ZINC02482116	5326	0.4796574222371692	NO	-
2223	ZINC02906378	6536	0.4796528175438767	NO	-
2224	ZINC02634643	5591	0.47961782257074453	NO	-
2225	ZINC02627855	5554	0.47958048304149636	NO	-
2226	ZINC01428886	3945	0.47954363517226206	NO	-
2227	ZINC01519437	4285	0.47950736758058876	NO	-
2228	ZINC00950775	2273	0.4794707657177948	NO	-
2229	ZINC02969903	6973	0.4794622809904298	NO	-
2230	ZINC00773571	1322	0.4794397945061894	NO	-
2231	ZINC00712877	1174	0.47941433688547624	NO	-
2232	ZINC03276685	7407	0.4793892381819185	NO	-
2233	ZINC02693960	5806	0.4793878075994192	NO	-
2234	ZINC04348388	12085	0.4793791849476167	NO	-
2235	ZINC03335624	7605	0.4793621078634256	NO	-
2236	ZINC00097683	104	0.4793356360187751	NO	-
2237	ZINC01508179	4216	0.4792721525827458	NO	-
2238	ZINC03857501	10328	0.4792483088177485	NO	-
2239	ZINC02926145	6815	0.479066102491688	NO	-
2240	ZINC00638803	864	0.4790413125892603	NO	-
2241	ZINC00949692	2263	0.47899608379843256	NO	-
2242	ZINC00949691	2262	0.4789959491261654	NO	-
2243	ZINC00452679	509	0.47895791542962113	NO	-
2244	ZINC02926147	6816	0.4789537595260236	NO	-
2245	ZINC00655013	969	0.47887721031152086	NO	-
2246	ZINC04484198	12422	0.478872042722053	NO	-
2247	ZINC00416312	431	0.47886311916287344	NO	-
2248	ZINC03970030	11142	0.4788440222529303	NO	-
2249	ZINC02795539	6246	0.4788405225955854	NO	-
2250	ZINC02715832	5923	0.4788212170459125	NO	-
2251	ZINC03563598	9022	0.4787453299769188	NO	-
2252	ZINC01385547	3805	0.4786755514188299	NO	-
2253	ZINC02691571	5785	0.4786695441901949	NO	-
2254	ZINC04426921	12224	0.47866370413959736	NO	-
2255	ZINC03974404	11277	0.4786466782110026	NO	-
2256	ZINC02430126	5197	0.4785689536167465	NO	-
2257	ZINC03435580	8098	0.47855941089854215	NO	-
2258	ZINC02478277	5321	0.4785238274437078	NO	-
2259	ZINC02754955	6096	0.47851108950890414	NO	-
2260	ZINC03538257	8862	0.47846229271009594	NO	-
2261	ZINC00594108	702	0.47836539203351824	NO	-
2262	ZINC01415827	3899	0.4783636365463129	NO	-
2263	ZINC03007467	7042	0.47834384208362085	NO	-
2264	ZINC00624916	769	0.4783356534380641	NO	-
2265	ZINC00814336	1572	0.4782946828827819	NO	-
2266	ZINC02405243	5139	0.47828803430103645	NO	-
2267	ZINC03868388	10827	0.47826301299042956	NO	-
2268	ZINC02353625	5016	0.47825271448936996	NO	-
2269	ZINC03802693	9514	0.4782516480378618	NO	-
2270	ZINC04628595	12597	0.4782344661147801	NO	-
2271	ZINC03973902	11272	0.4782244030437132	NO	-
2272	ZINC01126450	3212	0.478215142326969	NO	-
2273	ZINC00950776	2274	0.4781480992842383	NO	-
2274	ZINC01040279	2713	0.4781369739398227	NO	-
2275	ZINC03993028	11423	0.47808091437454253	NO	-
2276	ZINC00358823	367	0.4780180300712078	NO	-
2277	ZINC01511995	4237	0.4780094741603047	NO	-
2278	ZINC01519322	4272	0.47797176980053746	NO	-
2279	ZINC00682813	1099	0.47792315982363387	NO	-
2280	ZINC00983072	2393	0.477910614148054	NO	-
2281	ZINC02973286	6997	0.47787197342381377	NO	-
2282	ZINC03969382	11100	0.4778677306793995	NO	-
2283	ZINC03329847	7575	0.47782348852691725	NO	-
2284	ZINC01519323	4273	0.4777361410719042	NO	-
2285	ZINC02714320	5910	0.4777142484818757	NO	-
2286	ZINC01518342	4264	0.47771206476125544	NO	-
2287	ZINC04470409	12389	0.4776920979018437	NO	-
2288	ZINC03858502	10464	0.47769209790184247	NO	-
2289	ZINC00389229	409	0.4776697969420467	NO	-
2290	ZINC02647964	5654	0.47763556163743853	NO	-
2291	ZINC00389225	405	0.47762919509151375	NO	-
2292	ZINC02738376	6069	0.4776070305905403	NO	-
2293	ZINC01447509	4016	0.477580817234139	NO	-
2294	ZINC00713254	1178	0.4775768407703598	NO	-
2295	ZINC00997377	2471	0.47757030143969836	NO	-
2296	ZINC04001324	11459	0.4775248788692599	NO	-
2297	ZINC03973589	11267	0.4775204622090054	NO	-
2298	ZINC03891693	10980	0.47749852455240643	NO	-
2299	ZINC01923359	4419	0.47749082922848884	NO	-
2300	ZINC02800457	6276	0.4774387503543961	NO	-
2301	ZINC02769194	6131	0.47739432013801203	NO	-
2302	ZINC03554253	8942	0.47739223347235893	NO	-
2303	ZINC00829651	1684	0.477249696682096	NO	-
2304	ZINC04511902	12547	0.4772147263364683	NO	-
2305	ZINC01624576	4316	0.47718032433717	NO	-
2306	ZINC00389210	399	0.4771083423749132	NO	-
2307	ZINC04134688	11654	0.4770772046500201	NO	-
2308	ZINC02917427	6705	0.4770621383562356	NO	-
2309	ZINC00389228	408	0.4770535452872303	NO	-
2310	ZINC01128953	3231	0.47702210368510306	NO	-
2311	ZINC00638802	863	0.4770058611688352	NO	-
2312	ZINC02790259	6188	0.47700152454784306	NO	-
2313	ZINC01177455	3450	0.4769645223047743	NO	-
2314	ZINC01014623	2522	0.47692455194264094	NO	-
2315	ZINC00622067	744	0.47686192523411325	NO	-
2316	ZINC03906271	11005	0.47680725560118836	NO	-
2317	ZINC04108186	11624	0.4767937345876909	NO	-
2318	ZINC01087966	3014	0.4767780075035901	NO	-
2319	ZINC02647963	5653	0.47676563634931357	NO	-
2320	ZINC04169833	11737	0.476718777470964	NO	-
2321	ZINC02712166	5857	0.47671530569200576	NO	-
2322	ZINC02862057	6430	0.4767011131748409	NO	-
2323	ZINC00678562	1076	0.47669264651668164	NO	-
2324	ZINC01074147	2950	0.47668032986918285	NO	-
2325	ZINC02328165	4937	0.47666104772800283	NO	-
2326	ZINC02455894	5252	0.4766184783849823	NO	-
2327	ZINC04331310	12062	0.47658848231010376	NO	-
2328	ZINC00724317	1237	0.47657376344752	NO	-
2329	ZINC03908597	11016	0.4765577690897008	NO	-
2330	ZINC03852785	9756	0.4765553839006602	NO	-
2331	ZINC01113173	3112	0.4764853070871373	NO	-
2332	ZINC00632031	825	0.47646813283070255	NO	-
2333	ZINC00779101	1345	0.47646780679242384	NO	-
2334	ZINC02229968	4786	0.4764519868388713	NO	-
2335	ZINC03430536	8078	0.47639123326482524	NO	-
2336	ZINC03892834	10992	0.4763908338165603	NO	-
2337	ZINC04193506	11781	0.4763704781498975	NO	-
2338	ZINC03533839	8836	0.4763488225072817	NO	-
2339	ZINC04353810	12103	0.47632012112904043	NO	-
2340	ZINC03264643	7371	0.4762732608010545	NO	-
2341	ZINC00831382	1691	0.476228106425394	NO	-
2342	ZINC01822100	4386	0.47622645478477005	NO	-
2343	ZINC01431304	3957	0.4761946896114203	NO	-
2344	ZINC03357088	7703	0.47616517477142095	NO	-
2345	ZINC03983286	11344	0.4761415180739273	NO	-
2346	ZINC04469600	12378	0.47613613822887524	NO	-
2347	ZINC03974646	11281	0.4761361382288747	NO	-
2348	ZINC03969385	11103	0.4761360985450048	NO	-
2349	ZINC03855175	10195	0.4761333751731955	NO	-
2350	ZINC03969383	11101	0.47610816916292326	NO	-
2351	ZINC03561923	8999	0.47602241507135135	NO	-
2352	ZINC04134626	11652	0.4760216360899532	NO	-
2353	ZINC03429053	8071	0.47599959428712607	NO	-
2354	ZINC01767615	4353	0.4759975865463356	NO	-
2355	ZINC02438701	5222	0.4759928944964564	NO	-
2356	ZINC00006662	36	0.4759650541213518	YES	7
2357	ZINC00755621	1312	0.4759417045899886	NO	-
2358	ZINC03853701	9960	0.4759215303025847	NO	-
2359	ZINC03993027	11422	0.47590476509752655	NO	-
2360	ZINC01519468	4297	0.47589344250213755	NO	-
2361	ZINC00205221	217	0.4758326247968161	NO	-
2362	ZINC03554264	8944	0.47582158071599256	NO	-
2363	ZINC00728441	1255	0.47579948066921784	NO	-
2364	ZINC03889780	10920	0.4757273565017242	NO	-
2365	ZINC00645885	923	0.4757053872133957	NO	-
2366	ZINC03852786	9758	0.47568982630591067	NO	-
2367	ZINC02922883	6810	0.4756652374693751	NO	-
2368	ZINC00629535	809	0.4756490779776022	NO	-
2369	ZINC00619868	736	0.47563197462594947	NO	-
2370	ZINC02927632	6824	0.4755731273720152	NO	-
2371	ZINC00135986	153	0.47556691547696545	NO	-
2372	ZINC02465669	5284	0.47555362496498854	NO	-
2373	ZINC00675090	1051	0.4755360813840979	NO	-
2374	ZINC01130730	3240	0.4755094397601439	NO	-
2375	ZINC00593251	693	0.47550363634603043	NO	-
2376	ZINC02284812	4862	0.47545835082628946	NO	-
2377	ZINC02712167	5858	0.47541149568882735	NO	-
2378	ZINC01264766	3626	0.47532308581259003	NO	-
2379	ZINC03802693	9515	0.4752211787007168	NO	-
2380	ZINC00389227	407	0.4752092797476499	NO	-
2381	ZINC03547863	8900	0.4752018517852476	NO	-
2382	ZINC00695460	1126	0.4751595395592053	NO	-
2383	ZINC04107409	11618	0.47514960078718405	NO	-
2384	ZINC03553856	8935	0.4751483694805194	NO	-
2385	ZINC01010652	2509	0.47513826763126993	NO	-
2386	ZINC00200581	212	0.4751242169746441	NO	-
2387	ZINC04191467	11772	0.47511735217155365	NO	-
2388	ZINC01189548	3484	0.475085262470112	NO	-
2389	ZINC02503429	5382	0.47508453235113257	NO	-
2390	ZINC01159445	3386	0.4749113870895618	NO	-
2391	ZINC01519466	4295	0.474878621192658	NO	-
2392	ZINC01054702	2811	0.47487059612073934	NO	-
2393	ZINC03983294	11345	0.47481887391591837	NO	-
2394	ZINC03970041	11148	0.4747550343550636	NO	-
2395	ZINC00629535	810	0.4747368574265869	NO	-
2396	ZINC00947133	2252	0.474723149149172	NO	-
2397	ZINC04070265	11567	0.47469410288032726	NO	-
2398	ZINC01514253	4253	0.4746780121995381	NO	-
2399	ZINC01290768	3652	0.47467527577039664	NO	-
2400	ZINC02723932	6022	0.4746654797928799	NO	-
2401	ZINC04169837	11740	0.47459481702755274	NO	-
2402	ZINC00877895	1987	0.4745113015847058	NO	-
2403	ZINC03969697	11115	0.4745038744001499	NO	-
2404	ZINC04470256	12385	0.4745038744001497	NO	-
2405	ZINC03983283	11343	0.47447419212365477	NO	-
2406	ZINC03983424	11349	0.4744303206160723	NO	-
2407	ZINC03969855	11124	0.4743315549253595	NO	-
2408	ZINC02755123	6097	0.47417002722092816	NO	-
2409	ZINC01115158	3127	0.4741601919980992	NO	-
2410	ZINC04169833	11736	0.4741396979516248	NO	-
2411	ZINC03675960	9460	0.4740959695476749	NO	-
2412	ZINC00998592	2476	0.4740752960305957	NO	-
2413	ZINC03853992	10034	0.47399955936022636	NO	-
2414	ZINC01146509	3310	0.47398462460572044	NO	-
2415	ZINC02797758	6259	0.47398427370889246	NO	-
2416	ZINC03675983	9468	0.47397695101495374	NO	-
2417	ZINC01234789	3591	0.4739591159364879	NO	-
2418	ZINC01059647	2845	0.4739564974726542	NO	-
2419	ZINC04467763	12355	0.4739250555110823	NO	-
2420	ZINC02422358	5178	0.47391575351651893	NO	-
2421	ZINC00665861	1008	0.4738963432254614	NO	-
2422	ZINC02855011	6399	0.47387250275148884	NO	-
2423	ZINC01040269	2711	0.47384114322873405	NO	-
2424	ZINC00862303	1938	0.4738017272815051	NO	-
2425	ZINC04414385	12211	0.4737780584786895	NO	-
2426	ZINC00669414	1019	0.4736964567534811	NO	-
2427	ZINC03579144	9088	0.4736680390234387	NO	-
2428	ZINC03175137	7186	0.4736629397203999	NO	-
2429	ZINC03598466	9202	0.4736451632170964	NO	-
2430	ZINC01519438	4286	0.47361326483287597	NO	-
2431	ZINC01487037	4141	0.47359493415872395	NO	-
2432	ZINC01487037	4142	0.47359493415872395	NO	-
2433	ZINC02867146	6442	0.4735877237944809	NO	-
2434	ZINC03983643	11365	0.47354549878997027	NO	-
2435	ZINC00200581	211	0.4735245023978219	NO	-
2436	ZINC03974473	11278	0.47349042862550417	NO	-
2437	ZINC01046805	2761	0.4734648776659112	NO	-
2438	ZINC00812116	1551	0.473464079994366	NO	-
2439	ZINC03856465	10253	0.47342069496753975	NO	-
2440	ZINC04317860	12038	0.4734065948287687	NO	-
2441	ZINC01001126	2483	0.47339323504939274	NO	-
2442	ZINC01510658	4232	0.473381554385071	NO	-
2443	ZINC00678737	1080	0.47337440101057476	NO	-
2444	ZINC00067302	52	0.473358869449137	NO	-
2445	ZINC01415792	3897	0.47328405077534086	NO	-
2446	ZINC02922926	6813	0.47326258806162264	NO	-
2447	ZINC03008080	7043	0.4732450964781349	NO	-
2448	ZINC01519467	4296	0.4732329246030282	NO	-
2449	ZINC04469578	12376	0.4732317395028097	NO	-
2450	ZINC01090856	3023	0.4731947378244195	NO	-
2451	ZINC00620081	738	0.47318908607020826	NO	-
2452	ZINC04000566	11440	0.47318227606347396	NO	-
2453	ZINC01218438	3566	0.47308820455457845	NO	-
2454	ZINC01189548	3483	0.4730878282527388	NO	-
2455	ZINC00689264	1121	0.4730520106442468	NO	-
2456	ZINC04169831	11734	0.473030783131726	NO	-
2457	ZINC00638817	868	0.47299785643788456	NO	-
2458	ZINC01510200	4230	0.472967067410082	NO	-
2459	ZINC02708329	5849	0.47295453854447495	NO	-
2460	ZINC00588142	667	0.4729516295395891	NO	-
2461	ZINC02616718	5463	0.4729456728371969	NO	-
2462	ZINC04311830	12002	0.4728792978551913	NO	-
2463	ZINC02788950	6178	0.4728395733761555	NO	-
2464	ZINC00728433	1254	0.47282300180971165	NO	-
2465	ZINC03854883	10172	0.47275722997833575	NO	-
2466	ZINC02284812	4861	0.4727355307373082	NO	-
2467	ZINC00971143	2353	0.47266331871804546	NO	-
2468	ZINC03950536	11045	0.4726342802142281	NO	-
2469	ZINC01404983	3884	0.4726042042316785	NO	-
2470	ZINC01487037	4140	0.4725152867083378	NO	-
2471	ZINC02465546	5281	0.4724805046770724	NO	-
2472	ZINC02230151	4787	0.4724158616675313	NO	-
2473	ZINC03858487	10459	0.4723987047277292	NO	-
2474	ZINC03867276	10732	0.4723713937479931	NO	-
2475	ZINC03645861	9423	0.47225749363157243	NO	-
2476	ZINC01507505	4214	0.47221652844408313	NO	-
2477	ZINC00672501	1044	0.4722165079612245	NO	-
2478	ZINC02393545	5105	0.47220808708357076	NO	-
2479	ZINC00452207	504	0.4722020277584277	NO	-
2480	ZINC03401810	7943	0.47219146107366167	NO	-
2481	ZINC03852465	9731	0.4720911440355402	NO	-
2482	ZINC02399215	5121	0.4719685054781817	NO	-
2483	ZINC01068385	2879	0.47194974725777583	NO	-
2484	ZINC00622667	749	0.4719404213686101	NO	-
2485	ZINC03589699	9149	0.4719385848037284	NO	-
2486	ZINC03850630	9625	0.47192992776870857	NO	-
2487	ZINC01782922	4365	0.47191191959473844	NO	-
2488	ZINC00727038	1245	0.4718337939391822	NO	-
2489	ZINC04341978	12073	0.4717215421845122	NO	-
2490	ZINC02791669	6196	0.47171551418182095	NO	-
2491	ZINC02257185	4829	0.4716826390482896	NO	-
2492	ZINC01120090	3158	0.47167939192303243	NO	-
2493	ZINC03987429	11392	0.4716631546763216	NO	-
2494	ZINC00822292	1630	0.47164465060148986	NO	-
2495	ZINC01070630	2894	0.4716280426025973	NO	-
2496	ZINC02466043	5291	0.4716207266731608	NO	-
2497	ZINC03853117	9808	0.4716163950919906	NO	-
2498	ZINC04427132	12228	0.47158225227204387	NO	-
2499	ZINC01068436	2880	0.47147226604682213	NO	-
2500	ZINC04070262	11566	0.4713784420105449	NO	-
2501	ZINC04093795	11601	0.471355819765809	NO	-
2502	ZINC02638086	5611	0.47127766172495505	NO	-
2503	ZINC00341957	354	0.47124262315130666	NO	-
2504	ZINC03873875	10876	0.4712293004904812	NO	-
2505	ZINC04032980	11509	0.471215604480734	NO	-
2506	ZINC02922921	6812	0.47117962975940986	NO	-
2507	ZINC02764023	6122	0.471168428206228	NO	-
2508	ZINC04317860	12037	0.4711547181687789	NO	-
2509	ZINC03983778	11374	0.4710901045562242	NO	-
2510	ZINC03598378	9198	0.4710879209994866	NO	-
2511	ZINC03858769	10480	0.4710222504007823	NO	-
2512	ZINC00638822	870	0.4709790454641622	NO	-
2513	ZINC03546315	8893	0.4709783865092724	NO	-
2514	ZINC03676074	9474	0.4709532592652117	NO	-
2515	ZINC00679774	1085	0.4708758910446435	NO	-
2516	ZINC02288122	4864	0.4708581344527902	NO	-
2517	ZINC00428351	487	0.47084203347577197	NO	-
2518	ZINC04109527	11626	0.4708155264871742	NO	-
2519	ZINC03022458	7082	0.4707915719509252	NO	-
2520	ZINC04443552	12269	0.4707846753003507	NO	-
2521	ZINC03975110	11289	0.47075119010815325	NO	-
2522	ZINC00638819	869	0.47074360769655377	NO	-
2523	ZINC00660909	989	0.4707111709858491	NO	-
2524	ZINC03858010	10390	0.47059703857264384	NO	-
2525	ZINC04253206	11877	0.47059089454762953	NO	-
2526	ZINC02788950	6177	0.47057681244939853	NO	-
2527	ZINC00710913	1167	0.47056269325768835	NO	-
2528	ZINC02714347	5911	0.4705595017766927	NO	-
2529	ZINC02793845	6224	0.4705116697924419	NO	-
2530	ZINC02503429	5383	0.4704839355006972	NO	-
2531	ZINC03892243	10984	0.47041712232848887	NO	-
2532	ZINC02647982	5656	0.4704009761183417	NO	-
2533	ZINC02735831	6061	0.4703537564774953	NO	-
2534	ZINC02791501	6195	0.47035232434945623	NO	-
2535	ZINC01110133	3092	0.47034733560351716	NO	-
2536	ZINC03275969	7404	0.47026023760483127	NO	-
2537	ZINC04169837	11739	0.4702410794650076	NO	-
2538	ZINC01005382	2498	0.47020547770758525	NO	-
2539	ZINC03983427	11352	0.470170721366577	NO	-
2540	ZINC03983425	11350	0.47015821714262424	NO	-
2541	ZINC04443549	12268	0.47013242316664955	NO	-
2542	ZINC04145544	11677	0.47012833092182615	NO	-
2543	ZINC04107183	11615	0.47011561999225143	NO	-
2544	ZINC04030181	11499	0.4700815180534438	NO	-
2545	ZINC03395808	7914	0.47006819939163064	NO	-
2546	ZINC03854882	10171	0.46995478472170266	NO	-
2547	ZINC03997623	11429	0.469950687358041	NO	-
2548	ZINC04504900	12532	0.46991698053650727	NO	-
2549	ZINC00838635	1745	0.469867034041802	NO	-
2550	ZINC01105526	3052	0.4698634140854523	NO	-
2551	ZINC02211932	4730	0.4698521519075686	NO	-
2552	ZINC02868450	6447	0.4697433300535362	NO	-
2553	ZINC04468370	12359	0.4696343679760124	NO	-
2554	ZINC03975113	11290	0.469634367976012	NO	-
2555	ZINC01103295	3049	0.46961900342361995	NO	-
2556	ZINC03559083	8982	0.46957027022887465	NO	-
2557	ZINC04186114	11768	0.4695641635216042	NO	-
2558	ZINC03489964	8455	0.4695420863409202	NO	-
2559	ZINC02081642	4618	0.46953706902620745	NO	-
2560	ZINC00795800	1441	0.4695161800431305	NO	-
2561	ZINC00092711	87	0.4694949130862578	NO	-
2562	ZINC03857435	10315	0.46944101656192133	NO	-
2563	ZINC03858491	10461	0.4694302241871901	NO	-
2564	ZINC04193231	11777	0.4694217010866657	NO	-
2565	ZINC01509829	4228	0.4694142611689917	NO	-
2566	ZINC03983654	11368	0.4694016302097395	NO	-
2567	ZINC04091631	11598	0.4693457625967424	NO	-
2568	ZINC01084311	3007	0.46933858182575167	NO	-
2569	ZINC00810624	1544	0.46933810954562216	NO	-
2570	ZINC04479457	12411	0.469251579529676	NO	-
2571	ZINC04598159	12579	0.46924449303890814	NO	-
2572	ZINC03858814	10483	0.4691943085617638	NO	-
2573	ZINC03972461	11233	0.46918199540095473	NO	-
2574	ZINC03906271	11006	0.4691817329688699	NO	-
2575	ZINC01255832	3615	0.46914964580473933	NO	-
2576	ZINC04512270	12548	0.4691411156950628	NO	-
2577	ZINC00773672	1323	0.46913175028532444	NO	-
2578	ZINC03675959	9459	0.46912189668181054	NO	-
2579	ZINC02957684	6944	0.4691123927118532	NO	-
2580	ZINC00825375	1640	0.46910872533613984	NO	-
2581	ZINC01519434	4282	0.46907013166463124	NO	-
2582	ZINC04622698	12588	0.46899572026081043	NO	-
2583	ZINC03547803	8899	0.4689779735228185	NO	-
2584	ZINC00096497	95	0.4689702826370565	NO	-
2585	ZINC02655439	5701	0.468934174124817	NO	-
2586	ZINC03031421	7114	0.46890840877931417	NO	-
2587	ZINC02455894	5253	0.4688770113522101	NO	-
2588	ZINC04193565	11783	0.4688697177869452	NO	-
2589	ZINC04466059	12344	0.468849269389594	NO	-
2590	ZINC03868408	10831	0.46884926938959387	NO	-
2591	ZINC04316327	12023	0.4688068086512527	NO	-
2592	ZINC03969565	11113	0.46877764445462955	NO	-
2593	ZINC01043264	2743	0.46874198514775295	NO	-
2594	ZINC02215749	4740	0.46873382092300747	NO	-
2595	ZINC01129505	3232	0.4687318156999205	NO	-
2596	ZINC02482112	5325	0.46870538460640243	NO	-
2597	ZINC01106395	3058	0.4687020236589263	NO	-
2598	ZINC01519435	4283	0.4686972502998656	NO	-
2599	ZINC02811843	6330	0.4686719517303508	NO	-
2600	ZINC02639916	5619	0.46859737241047356	NO	-
2601	ZINC00887677	2033	0.468565922460883	NO	-
2602	ZINC03969947	11138	0.46854053743121826	NO	-
2603	ZINC02457135	5262	0.4684780271548404	NO	-
2604	ZINC03294629	7464	0.46846117509113067	NO	-
2605	ZINC02788167	6172	0.4684339258655524	NO	-
2606	ZINC03538263	8864	0.46842918858347465	NO	-
2607	ZINC00838635	1744	0.4684167401284189	NO	-
2608	ZINC04088320	11589	0.4684155374740237	NO	-
2609	ZINC03349443	7674	0.4684110883280448	NO	-
2610	ZINC03987794	11393	0.4684087294454563	NO	-
2611	ZINC00567785	625	0.4683960563189878	NO	-
2612	ZINC02466040	5289	0.468384422873702	NO	-
2613	ZINC02941367	6862	0.4683596484313146	NO	-
2614	ZINC03369286	7790	0.4683297031628814	NO	-
2615	ZINC00810624	1543	0.46830966263952933	NO	-
2616	ZINC02655438	5700	0.46830436855601615	NO	-
2617	ZINC03858486	10458	0.46827889390063243	NO	-
2618	ZINC03276680	7406	0.4682637397104696	NO	-
2619	ZINC00264684	314	0.4682599063911854	NO	-
2620	ZINC01055257	2814	0.46806957484026057	NO	-
2621	ZINC04108175	11621	0.46805554688546486	NO	-
2622	ZINC01025356	2567	0.46793962805466116	NO	-
2623	ZINC04134995	11657	0.46787005206194	NO	-
2624	ZINC03868054	10805	0.46783694047445196	NO	-
2625	ZINC04442861	12250	0.4678285441352324	NO	-
2626	ZINC00779100	1344	0.46781452799703793	NO	-
2627	ZINC03854774	10168	0.46777365317871966	NO	-
2628	ZINC03565830	9055	0.4677440571739863	NO	-
2629	ZINC03853568	9914	0.46769135521884087	NO	-
2630	ZINC02797207	6257	0.46763073223663604	NO	-
2631	ZINC03349225	7672	0.46762327974401885	NO	-
2632	ZINC03013602	7053	0.4675953532037363	NO	-
2633	ZINC02640666	5622	0.4675462433079043	NO	-
2634	ZINC03630794	9401	0.46751895460466536	NO	-
2635	ZINC04174008	11755	0.4674931270607629	NO	-
2636	ZINC04457688	12280	0.467425571861683	NO	-
2637	ZINC00309355	335	0.4674250135431622	NO	-
2638	ZINC03855011	10185	0.4673572028752674	NO	-
2639	ZINC03972467	11234	0.46732709950484497	NO	-
2640	ZINC03936641	11033	0.4672940876811802	NO	-
2641	ZINC00881910	2016	0.46727791941916336	NO	-
2642	ZINC03617779	9360	0.46726950464310063	NO	-
2643	ZINC01324091	3684	0.4672659842865967	NO	-
2644	ZINC03858317	10423	0.46726130805873745	NO	-
2645	ZINC03933760	11027	0.4672147967870087	NO	-
2646	ZINC02570558	5426	0.46721276522300875	NO	-
2647	ZINC02483574	5330	0.46718894158897906	NO	-
2648	ZINC02225060	4773	0.4671818073742566	NO	-
2649	ZINC03868056	10806	0.46713040470505657	NO	-
2650	ZINC03814773	185	0.4671212318751179	YES	22
2651	ZINC04000969	11449	0.46705622833492605	NO	-
2652	ZINC01505256	4207	0.46704063117337685	NO	-
2653	ZINC00903253	2084	0.4670383332339642	NO	-
2654	ZINC03867275	10731	0.46701467144063236	NO	-
2655	ZINC02830700	6354	0.4669748719531534	NO	-
2656	ZINC03968664	11077	0.46695191839531713	NO	-
2657	ZINC02927581	6819	0.4669314513880653	NO	-
2658	ZINC03970045	11149	0.46679612636075996	NO	-
2659	ZINC03858490	10460	0.46675477025716283	NO	-
2660	ZINC00193962	207	0.466747805293718	NO	-
2661	ZINC01255832	3614	0.46671948372525407	NO	-
2662	ZINC03067128	7141	0.46671048658616676	NO	-
2663	ZINC00826768	1651	0.46670965723327296	NO	-
2664	ZINC01428301	3941	0.466688630101813	NO	-
2665	ZINC02262275	4836	0.4666619348678258	NO	-
2666	ZINC02945890	6874	0.4666529401833257	NO	-
2667	ZINC03013600	7052	0.4665988959113301	NO	-
2668	ZINC04342014	12075	0.46659639612615356	NO	-
2669	ZINC04479359	12408	0.4665604045287012	NO	-
2670	ZINC00569317	628	0.46648187302636185	NO	-
2671	ZINC03565664	9048	0.46641391714187136	NO	-
2672	ZINC03850630	9626	0.46640722497194737	NO	-
2673	ZINC01519254	4271	0.46635888491980587	NO	-
2674	ZINC00092718	90	0.46634552626752834	NO	-
2675	ZINC00092721	91	0.4663317600467594	NO	-
2676	ZINC00131897	148	0.4662989100126782	NO	-
2677	ZINC01491441	4157	0.4662323611457634	NO	-
2678	ZINC03555559	8957	0.46622949356289023	NO	-
2679	ZINC03868022	10799	0.46613954635194615	NO	-
2680	ZINC01519250	4270	0.46611061392246494	NO	-
2681	ZINC02631246	5583	0.46608452364068714	NO	-
2682	ZINC03349443	7675	0.4660645355238463	NO	-
2683	ZINC00635288	839	0.46606447219834257	NO	-
2684	ZINC03969147	11091	0.4660338035422585	NO	-
2685	ZINC03097239	7157	0.46597100021986804	NO	-
2686	ZINC02956513	6928	0.4658252268417209	NO	-
2687	ZINC03969481	11105	0.46581548595503247	NO	-
2688	ZINC00828633	1679	0.46574392188783564	NO	-
2689	ZINC03592150	9153	0.4656850039862531	NO	-
2690	ZINC03858480	10455	0.4656136966842539	NO	-
2691	ZINC00912804	2107	0.46559636840663626	NO	-
2692	ZINC03552665	8931	0.46558778879791896	NO	-
2693	ZINC00912806	2108	0.46556328941699704	NO	-
2694	ZINC02787359	6162	0.4654853063888743	NO	-
2695	ZINC04474903	12397	0.4654648926834234	NO	-
2696	ZINC02761783	6110	0.4654211827478803	NO	-
2697	ZINC03598451	9199	0.46539904601007676	NO	-
2698	ZINC00811291	1545	0.4653820247400985	NO	-
2699	ZINC04465267	12324	0.4653510363927038	NO	-
2700	ZINC03851855	9711	0.4653510363927016	NO	-
2701	ZINC03565776	9050	0.4653510196404323	NO	-
2702	ZINC00675644	1060	0.4653494053747418	NO	-
2703	ZINC00239915	301	0.4653445626038379	NO	-
2704	ZINC04193540	11782	0.4653187915245311	NO	-
2705	ZINC03565954	9061	0.46528286886044323	NO	-
2706	ZINC04134627	11653	0.4652740633211566	NO	-
2707	ZINC00520676	553	0.4652648243497609	NO	-
2708	ZINC03538252	8861	0.4652080573213971	NO	-
2709	ZINC03460239	8261	0.4652016094940772	NO	-
2710	ZINC03029918	7099	0.46511643252489115	NO	-
2711	ZINC02407910	5144	0.46496515827312307	NO	-
2712	ZINC02815601	6335	0.46490794461078894	NO	-
2713	ZINC03852476	9734	0.4649025909727198	NO	-
2714	ZINC04465007	12318	0.4648599604860101	NO	-
2715	ZINC00866706	1955	0.4648103341259899	NO	-
2716	ZINC00638800	862	0.4647957909627862	NO	-
2717	ZINC01030745	2607	0.46478253119600105	NO	-
2718	ZINC04042643	11531	0.46476134009861886	NO	-
2719	ZINC03950538	11046	0.46471512841457563	NO	-
2720	ZINC03858316	10422	0.4646373187550295	NO	-
2721	ZINC00508046	541	0.4645679499856376	NO	-
2722	ZINC03858217	10409	0.46453700586031965	NO	-
2723	ZINC01164940	3413	0.4644528593886424	NO	-
2724	ZINC02796269	6249	0.4643985305669864	NO	-
2725	ZINC02293988	4874	0.4643864255790654	NO	-
2726	ZINC03968927	11080	0.4643782016824279	NO	-
2727	ZINC03851852	9710	0.464338600437862	NO	-
2728	ZINC04334768	12067	0.4643335864184108	NO	-
2729	ZINC03562179	9001	0.4643131618152149	NO	-
2730	ZINC03866691	10694	0.46428878648169863	NO	-
2731	ZINC01201862	3521	0.4642477054027529	NO	-
2732	ZINC03852473	9733	0.4642118641530006	NO	-
2733	ZINC01390358	3822	0.4641709189128059	NO	-
2734	ZINC04143236	11672	0.4641495062050023	NO	-
2735	ZINC02222634	4765	0.46408815617241495	NO	-
2736	ZINC01504890	4201	0.4640340244754018	NO	-
2737	ZINC00670710	1031	0.4639799151362004	NO	-
2738	ZINC02352997	5014	0.46388630074411025	NO	-
2739	ZINC00372149	378	0.4638785477299087	NO	-
2740	ZINC02324595	4924	0.4638724154770526	NO	-
2741	ZINC00987601	2423	0.4638331435974812	NO	-
2742	ZINC03630732	9396	0.463828833071493	NO	-
2743	ZINC01074970	2961	0.46381529862735105	NO	-
2744	ZINC00663754	999	0.4638049381119532	NO	-
2745	ZINC03181694	7195	0.4636739981401357	NO	-
2746	ZINC03977140	11300	0.4636662612471774	NO	-
2747	ZINC03986515	11383	0.4636561322399656	NO	-
2748	ZINC02723826	6020	0.46361024003037904	NO	-
2749	ZINC03598468	9203	0.46356057469676987	NO	-
2750	ZINC00521118	555	0.4635338911912551	NO	-
2751	ZINC03457368	8214	0.46341243206895383	NO	-
2752	ZINC00148866	167	0.4634016236158204	NO	-
2753	ZINC01300640	3661	0.4633252708324863	NO	-
2754	ZINC03969483	11106	0.4633042796986251	NO	-
2755	ZINC00665494	1007	0.4632979294623904	NO	-
2756	ZINC03346995	7665	0.46326163181416524	NO	-
2757	ZINC03613851	9355	0.4632439172059429	NO	-
2758	ZINC01791469	4367	0.46319832458522275	NO	-
2759	ZINC01047540	2765	0.46317323214793127	NO	-
2760	ZINC01084311	3008	0.4631292072880037	NO	-
2761	ZINC02544888	5416	0.46311893457927295	NO	-
2762	ZINC03043688	7130	0.4630919815767927	NO	-
2763	ZINC00811650	1547	0.4630909080487041	NO	-
2764	ZINC00973397	2358	0.46303881045164585	NO	-
2765	ZINC02465497	5280	0.46303298580145785	NO	-
2766	ZINC00695463	1127	0.46301521829080455	NO	-
2767	ZINC01052110	2796	0.4630031372999101	NO	-
2768	ZINC01986879	4553	0.4630023271045622	NO	-
2769	ZINC03179360	7192	0.46298847048279784	NO	-
2770	ZINC02626962	5544	0.4629202431139859	NO	-
2771	ZINC03899345	10998	0.4628818458633785	NO	-
2772	ZINC04325446	12048	0.46286471070686674	NO	-
2773	ZINC03196048	7216	0.46286376440190086	NO	-
2774	ZINC00092702	85	0.4628572142741464	NO	-
2775	ZINC01149342	3332	0.46285503200280376	NO	-
2776	ZINC00092706	86	0.4628494758433693	NO	-
2777	ZINC02465493	5279	0.4627906146071886	NO	-
2778	ZINC02647981	5655	0.46276281134244274	NO	-
2779	ZINC00558189	608	0.46271730890794216	NO	-
2780	ZINC00634397	834	0.4626831865358574	NO	-
2781	ZINC00957798	2321	0.46263036885268843	NO	-
2782	ZINC01519433	4281	0.46255215077840584	NO	-
2783	ZINC03460237	8260	0.46254702975973133	NO	-
2784	ZINC04253252	11878	0.46250338787380696	NO	-
2785	ZINC03911059	11021	0.462483340301456	NO	-
2786	ZINC01512867	4244	0.4623940518924848	NO	-
2787	ZINC03891116	10978	0.46237869668180026	NO	-
2788	ZINC04617756	146	0.46234798827846707	YES	14
2789	ZINC00175116	182	0.4622360344850737	NO	-
2790	ZINC03603687	9248	0.46221442447837535	NO	-
2791	ZINC01415844	3900	0.46217354807025257	NO	-
2792	ZINC00916804	2116	0.46217300430971403	NO	-
2793	ZINC02717815	5934	0.46216980936365704	NO	-
2794	ZINC00983139	2394	0.4621504467498576	NO	-
2795	ZINC01262372	3619	0.46210865477894225	NO	-
2796	ZINC03554032	8939	0.46204517303449016	NO	-
2797	ZINC02917394	6704	0.46202148670335846	NO	-
2798	ZINC01043173	2741	0.4619026190891188	NO	-
2799	ZINC02717815	5936	0.4618717078585951	NO	-
2800	ZINC02846119	6374	0.46181341484151334	NO	-
2801	ZINC00558588	612	0.46178878057134914	NO	-
2802	ZINC01385071	3800	0.46175017126777307	NO	-
2803	ZINC01514396	4254	0.4616734530596481	NO	-
2804	ZINC00835016	1715	0.4616288337813638	NO	-
2805	ZINC00881908	2015	0.461627569999737	NO	-
2806	ZINC00835018	1716	0.4615952681097694	NO	-
2807	ZINC03676120	9482	0.461582868803641	NO	-
2808	ZINC02630155	5576	0.4615395887254297	NO	-
2809	ZINC01144201	3304	0.4615244455987201	NO	-
2810	ZINC04502134	12524	0.4615200063063606	NO	-
2811	ZINC01274762	3639	0.46147119766826783	NO	-
2812	ZINC03974990	11283	0.4614368599984345	NO	-
2813	ZINC02641558	5625	0.4614164541380825	NO	-
2814	ZINC02723851	6021	0.46140454998336455	NO	-
2815	ZINC01149343	3333	0.46139463084521964	NO	-
2816	ZINC03373867	7824	0.4613796810088203	NO	-
2817	ZINC01005381	2497	0.4613644158808995	NO	-
2818	ZINC01175344	3444	0.4613418623173026	NO	-
2819	ZINC01327015	3692	0.4613101995060776	NO	-
2820	ZINC03547605	8897	0.4613049956199522	NO	-
2821	ZINC00916806	2117	0.4612113974089184	NO	-
2822	ZINC04340222	12072	0.46119661922529426	NO	-
2823	ZINC00569624	633	0.46114162803914416	NO	-
2824	ZINC01511980	4236	0.46106490175196685	NO	-
2825	ZINC03854959	10182	0.46102958260375615	NO	-
2826	ZINC00092699	84	0.460996339431863	NO	-
2827	ZINC00092697	83	0.46098284121382654	NO	-
2828	ZINC03868057	10807	0.4609667068963345	NO	-
2829	ZINC00643095	905	0.4609218867216711	NO	-
2830	ZINC01868235	4401	0.46084217600974625	NO	-
2831	ZINC03828085	9553	0.460840737683423	NO	-
2832	ZINC03630795	9402	0.4608010698992918	NO	-
2833	ZINC04224013	11800	0.4607992527636885	NO	-
2834	ZINC03969148	11092	0.46076723628188676	NO	-
2835	ZINC00678745	1081	0.46073322482854706	NO	-
2836	ZINC02875834	6487	0.46073039550001416	NO	-
2837	ZINC02466038	5288	0.4607171045462228	NO	-
2838	ZINC02964170	6962	0.46071240369752614	NO	-
2839	ZINC03850715	9629	0.46070434755193385	NO	-
2840	ZINC02411465	5154	0.4606619957744786	NO	-
2841	ZINC04255330	11880	0.460648601914882	NO	-
2842	ZINC02320010	4917	0.4606317667407882	NO	-
2843	ZINC02927697	6828	0.4605618480042684	NO	-
2844	ZINC03613042	9345	0.46053495568602115	NO	-
2845	ZINC02465982	5287	0.46048105569305126	NO	-
2846	ZINC01519377	4279	0.4604555600028842	NO	-
2847	ZINC03022480	7083	0.4604457574502145	NO	-
2848	ZINC02197406	4685	0.46043129495595	NO	-
2849	ZINC00866704	1954	0.4603348099934533	NO	-
2850	ZINC03852505	9740	0.4602314517688014	NO	-
2851	ZINC04105280	11613	0.4602283800603447	NO	-
2852	ZINC00943216	2227	0.4602212598657949	NO	-
2853	ZINC01262660	3620	0.460198239490431	NO	-
2854	ZINC03868672	10849	0.46019005897975324	NO	-
2855	ZINC00452580	508	0.46018457203392166	NO	-
2856	ZINC03396490	7918	0.46013680697136167	NO	-
2857	ZINC00814899	1578	0.46012807487487856	NO	-
2858	ZINC03986513	11382	0.46011572087695074	NO	-
2859	ZINC03452752	8184	0.46009921511644053	NO	-
2860	ZINC03555620	8959	0.4600580100817342	NO	-
2861	ZINC01518517	4265	0.46005410566684657	NO	-
2862	ZINC03108289	7162	0.46002015885893216	NO	-
2863	ZINC00943215	2226	0.4600042347815581	NO	-
2864	ZINC02927687	6825	0.4599950963169904	NO	-
2865	ZINC02773253	6135	0.4599737764150706	NO	-
2866	ZINC03857192	10283	0.4599670709612695	NO	-
2867	ZINC00866707	1956	0.4599205468641665	NO	-
2868	ZINC00097734	105	0.45989668960225333	NO	-
2869	ZINC02956416	6916	0.45986739225552986	NO	-
2870	ZINC04275333	11917	0.45980538415213273	NO	-
2871	ZINC03340494	7629	0.4597524391737482	NO	-
2872	ZINC03858177	10407	0.4597441252459925	NO	-
2873	ZINC02796324	6252	0.45965686787311333	NO	-
2874	ZINC01980620	4524	0.45963052513313785	NO	-
2875	ZINC00797415	1457	0.45960045763918667	NO	-
2876	ZINC00558586	611	0.4595821862656808	NO	-
2877	ZINC04169831	11735	0.45956448384214904	NO	-
2878	ZINC00092715	89	0.4595548574469661	NO	-
2879	ZINC00092713	88	0.45954380674417455	NO	-
2880	ZINC02803642	6295	0.45952511866033824	NO	-
2881	ZINC02803643	6296	0.45952011754999167	NO	-
2882	ZINC01029499	2598	0.459501030264006	NO	-
2883	ZINC02435104	5212	0.4594999130074381	NO	-
2884	ZINC01980619	4523	0.4594849350091432	NO	-
2885	ZINC04627976	12595	0.4594096193283401	NO	-
2886	ZINC02723960	6024	0.4593986418271026	NO	-
2887	ZINC03991955	11412	0.4593534834761416	NO	-
2888	ZINC00119539	137	0.45931054227386636	NO	-
2889	ZINC03991954	11411	0.4592784020913243	NO	-
2890	ZINC03968513	11071	0.45918100784676635	NO	-
2891	ZINC03349260	7673	0.45912776068069766	NO	-
2892	ZINC01428186	3937	0.45911742404815575	NO	-
2893	ZINC02788167	6171	0.4590514372664695	NO	-
2894	ZINC03857851	10369	0.45899417684665467	NO	-
2895	ZINC04469434	12374	0.45899417684665456	NO	-
2896	ZINC03676077	9477	0.4589856655246461	NO	-
2897	ZINC02647907	5652	0.45892294935584266	NO	-
2898	ZINC03972442	11225	0.45890233018992366	NO	-
2899	ZINC03181291	7194	0.4588751610879804	NO	-
2900	ZINC00108939	122	0.45881836053971753	NO	-
2901	ZINC00108941	123	0.4587994693242116	NO	-
2902	ZINC00507735	540	0.4587952031621515	NO	-
2903	ZINC03854921	10175	0.458762509148143	NO	-
2904	ZINC01183479	3466	0.45874025113505285	NO	-
2905	ZINC01054444	2809	0.45872896082248077	NO	-
2906	ZINC02354226	5025	0.4586964607304334	NO	-
2907	ZINC00679791	1087	0.4586108467829965	NO	-
2908	ZINC00996155	2466	0.45860784794840975	NO	-
2909	ZINC03570046	9071	0.45859527034113484	NO	-
2910	ZINC03611936	9336	0.4585877012225079	NO	-
2911	ZINC02502361	5378	0.4585795670606211	NO	-
2912	ZINC03206279	7225	0.4585277011938796	NO	-
2913	ZINC03675958	9458	0.45851350527441487	NO	-
2914	ZINC03676075	9475	0.4584830612167719	NO	-
2915	ZINC03852507	9741	0.45848174365581135	NO	-
2916	ZINC02796394	6253	0.45846101869626815	NO	-
2917	ZINC03854775	10169	0.4584493246106644	NO	-
2918	ZINC00622340	745	0.45842144166987003	NO	-
2919	ZINC00092724	92	0.45841945090646796	NO	-
2920	ZINC01431363	3960	0.4583673138253809	NO	-
2921	ZINC03676076	9476	0.45835667734713337	NO	-
2922	ZINC03951599	189	0.45833257798486193	YES	26
2923	ZINC02608272	5455	0.458260858684198	NO	-
2924	ZINC00814845	1575	0.45825777580755	NO	-
2925	ZINC02846053	6373	0.4582448364818384	NO	-
2926	ZINC04134719	11655	0.45823717436486106	NO	-
2927	ZINC00236048	299	0.4582263228722767	NO	-
2928	ZINC03972471	11236	0.4581956850785181	NO	-
2929	ZINC01431362	3959	0.4581732551484037	NO	-
2930	ZINC02646101	5647	0.4581475878048867	NO	-
2931	ZINC00105873	113	0.45801991325409486	NO	-
2932	ZINC02130935	4639	0.4579681904690973	NO	-
2933	ZINC01135675	3265	0.4579676296957778	NO	-
2934	ZINC01432689	3968	0.4579129251802423	NO	-
2935	ZINC00569498	630	0.45784865387978874	NO	-
2936	ZINC00675384	1053	0.45781193302789275	NO	-
2937	ZINC03298551	7472	0.4577854483927802	NO	-
2938	ZINC04070152	11564	0.45777713860388036	NO	-
2939	ZINC01268382	3627	0.45776729514139347	NO	-
2940	ZINC03611387	9325	0.4577501374933492	NO	-
2941	ZINC03973459	11259	0.4577381091009348	NO	-
2942	ZINC04278818	11932	0.4577015522229881	NO	-
2943	ZINC01047525	2764	0.45767527508479	NO	-
2944	ZINC03608474	9279	0.4576564067899	NO	-
2945	ZINC03676052	9471	0.45759655454776144	NO	-
2946	ZINC03225905	7273	0.4575686658822834	NO	-
2947	ZINC01389448	3821	0.4575661267459464	NO	-
2948	ZINC01196451	3505	0.45755998875315196	NO	-
2949	ZINC02320422	4919	0.4575402560676481	NO	-
2950	ZINC03555646	8961	0.457510343044268	NO	-
2951	ZINC00569484	629	0.45750925765002903	NO	-
2952	ZINC03972477	11240	0.4575004393124987	NO	-
2953	ZINC02927583	6820	0.45748355771382476	NO	-
2954	ZINC03975064	11288	0.45737418826146803	NO	-
2955	ZINC02850887	6391	0.4573096784744421	NO	-
2956	ZINC01163757	3410	0.45727663128764984	NO	-
2957	ZINC00826775	1652	0.4572485495057057	NO	-
2958	ZINC01038134	2693	0.45714838326416046	NO	-
2959	ZINC00819651	1620	0.4570542135750717	NO	-
2960	ZINC01004648	2495	0.45703621432033825	NO	-
2961	ZINC03867130	10719	0.45700422890401954	NO	-
2962	ZINC03553895	8936	0.45696831505788055	NO	-
2963	ZINC02173371	4662	0.45687950048433584	NO	-
2964	ZINC03991257	11406	0.45685211948675297	NO	-
2965	ZINC04427406	12229	0.45684870457969357	NO	-
2966	ZINC03548436	8907	0.45683019015068543	NO	-
2967	ZINC00945180	2240	0.45678793797393935	NO	-
2968	ZINC00175583	184	0.45674779443635183	NO	-
2969	ZINC03432452	8086	0.4567476183945989	NO	-
2970	ZINC00593640	698	0.4567348301069328	NO	-
2971	ZINC03629977	9389	0.456644561655546	NO	-
2972	ZINC00568951	627	0.45664029277639534	NO	-
2973	ZINC03420927	8032	0.456624020791302	NO	-
2974	ZINC03968805	11078	0.45661985952736217	NO	-
2975	ZINC04513668	12556	0.4566100824684534	NO	-
2976	ZINC02330071	4945	0.45644341309013453	NO	-
2977	ZINC03598461	9200	0.45643609550411574	NO	-
2978	ZINC01116239	3139	0.4564236133804018	NO	-
2979	ZINC00588627	669	0.45642092789475297	NO	-
2980	ZINC03029921	7100	0.4564144717243736	NO	-
2981	ZINC03850715	9630	0.456397105441553	NO	-
2982	ZINC04348411	12087	0.45637987061880964	NO	-
2983	ZINC00621315	741	0.45635106435886347	NO	-
2984	ZINC00752375	1293	0.45629478631743975	NO	-
2985	ZINC02750036	6089	0.4562653588249577	NO	-
2986	ZINC00416313	432	0.4562507520404224	NO	-
2987	ZINC02657349	5718	0.45617583629060116	NO	-
2988	ZINC02927689	6826	0.45616358248489197	NO	-
2989	ZINC00813619	1560	0.4560730306910908	NO	-
2990	ZINC03565807	9054	0.45606662039014517	NO	-
2991	ZINC00131945	149	0.4559631264304837	NO	-
2992	ZINC00569621	631	0.45590172171213805	NO	-
2993	ZINC04366292	12125	0.45588282886217496	NO	-
2994	ZINC01505634	4209	0.45587878332062975	NO	-
2995	ZINC01510031	4229	0.4558733408142668	NO	-
2996	ZINC03570763	9072	0.455793169091817	NO	-
2997	ZINC01389370	3818	0.45574448791122574	NO	-
2998	ZINC01153432	3346	0.4556343980981283	NO	-
2999	ZINC03261145	7360	0.4555783504857303	NO	-
3000	ZINC03912765	11025	0.4554846284046711	NO	-
3001	ZINC00678735	1079	0.4554763199170484	NO	-
3002	ZINC01070680	2895	0.4554719773513039	NO	-
3003	ZINC03992866	11418	0.45542340589952823	NO	-
3004	ZINC01151941	3340	0.45542057961555904	NO	-
3005	ZINC02437322	5219	0.45538679999517206	NO	-
3006	ZINC01149354	3334	0.4553792524442741	NO	-
3007	ZINC02639494	5615	0.45531076208368154	NO	-
3008	ZINC03972476	11239	0.45530028289910884	NO	-
3009	ZINC00855900	1879	0.4552765972525905	NO	-
3010	ZINC01123432	3182	0.45516387330551655	NO	-
3011	ZINC00773742	1324	0.45513789233391116	NO	-
3012	ZINC00670837	1034	0.455044381893597	NO	-
3013	ZINC02663505	5754	0.4550334443700762	NO	-
3014	ZINC03974993	11285	0.45502856355487825	NO	-
3015	ZINC00652339	964	0.4549705376155188	NO	-
3016	ZINC02882798	6507	0.45495798344795335	NO	-
3017	ZINC00673273	1047	0.45492721771936023	NO	-
3018	ZINC00186259	194	0.45491070382067755	NO	-
3019	ZINC00805462	1496	0.4548303050121609	NO	-
3020	ZINC00826788	1653	0.45482014561303147	NO	-
3021	ZINC03183670	7196	0.4547267281505236	NO	-
3022	ZINC02956545	6936	0.4547099462852864	NO	-
3023	ZINC03548461	8909	0.4546563255373847	NO	-
3024	ZINC03869104	10857	0.4546263234818308	NO	-
3025	ZINC03856452	10251	0.4545026329761665	NO	-
3026	ZINC04348692	12092	0.4544949025715773	NO	-
3027	ZINC01055840	2818	0.45448586097308513	NO	-
3028	ZINC03868106	10808	0.45442660340555785	NO	-
3029	ZINC01135369	3263	0.45442372384231633	NO	-
3030	ZINC03972469	11235	0.4543583923895544	NO	-
3031	ZINC01030773	2608	0.45429070485024414	NO	-
3032	ZINC03553933	8937	0.45428491913549024	NO	-
3033	ZINC01060518	2852	0.4542510192379659	NO	-
3034	ZINC03972472	11237	0.4542441256646166	NO	-
3035	ZINC02786314	6158	0.4542131817356374	NO	-
3036	ZINC02786315	6159	0.4542041823642323	NO	-
3037	ZINC02214226	4735	0.4541988272120923	NO	-
3038	ZINC04264226	11889	0.45414141437509087	NO	-
3039	ZINC00943591	2230	0.45413693439564146	NO	-
3040	ZINC02819154	6345	0.4541111583238099	NO	-
3041	ZINC03816740	9520	0.4540461163981926	NO	-
3042	ZINC00670534	1027	0.4540146854923532	NO	-
3043	ZINC01147770	3319	0.45396755600078065	NO	-
3044	ZINC03969355	11099	0.45396585931838357	NO	-
3045	ZINC03972478	11241	0.4539551033807841	NO	-
3046	ZINC01636056	4324	0.45393235314295033	NO	-
3047	ZINC02648394	5657	0.45392758187747717	NO	-
3048	ZINC03377523	7833	0.4539273906801396	NO	-
3049	ZINC02807632	6311	0.45392281376750365	NO	-
3050	ZINC03187605	7204	0.4538994286236679	NO	-
3051	ZINC03030665	7108	0.4538371770915899	NO	-
3052	ZINC02665263	5763	0.4538288575398189	NO	-
3053	ZINC03555650	8962	0.4537427483469689	NO	-
3054	ZINC01425749	3923	0.45372685495803045	NO	-
3055	ZINC00416313	433	0.45365356974073057	NO	-
3056	ZINC03973463	11260	0.45363250108077746	NO	-
3057	ZINC04164465	11727	0.4536114555941215	NO	-
3058	ZINC02957672	6943	0.4535972851282706	NO	-
3059	ZINC03538266	8865	0.4535266511732579	NO	-
3060	ZINC01175347	3445	0.45348291113304706	NO	-
3061	ZINC03438552	8111	0.45337606596102803	NO	-
3062	ZINC01425938	3924	0.45335151560919223	NO	-
3063	ZINC00945189	2242	0.4532913449310128	NO	-
3064	ZINC03208686	7228	0.4532774182645184	NO	-
3065	ZINC03565928	9060	0.4532649679390668	NO	-
3066	ZINC02792154	6206	0.4532569570049973	NO	-
3067	ZINC02369848	5068	0.45325650694088	NO	-
3068	ZINC03972475	11238	0.45325496259351683	NO	-
3069	ZINC02212693	4734	0.4530705065405435	NO	-
3070	ZINC01181076	3459	0.4530599253154371	NO	-
3071	ZINC01119484	3153	0.4529776819977225	NO	-
3072	ZINC02787177	6161	0.4529056208605102	NO	-
3073	ZINC00672384	1043	0.452857360395612	NO	-
3074	ZINC03676051	9470	0.4528118256776913	NO	-
3075	ZINC03399673	7932	0.4528110254694083	NO	-
3076	ZINC00675040	1050	0.452794417444544	NO	-
3077	ZINC01506150	4211	0.45274721202234086	NO	-
3078	ZINC03676212	9488	0.4527174832508923	NO	-
3079	ZINC03549313	8915	0.4526829075693291	NO	-
3080	ZINC00708260	1161	0.4526588400373228	NO	-
3081	ZINC01226954	3577	0.45255135735286184	NO	-
3082	ZINC02922841	6803	0.45254418595553303	NO	-
3083	ZINC01037826	2686	0.45241134607551964	NO	-
3084	ZINC03973466	11261	0.4524002096976537	NO	-
3085	ZINC03950034	11043	0.4523535435532096	NO	-
3086	ZINC03258924	7350	0.4522370989871137	NO	-
3087	ZINC01508813	4223	0.4521945404647125	NO	-
3088	ZINC01504925	4206	0.45217696610626396	NO	-
3089	ZINC02466963	5304	0.4521219116078779	NO	-
3090	ZINC00821180	1626	0.4520838801225253	NO	-
3091	ZINC03972479	11242	0.4520800684329573	NO	-
3092	ZINC01001152	2484	0.452005000603799	NO	-
3093	ZINC04145150	11675	0.4519786060228939	NO	-
3094	ZINC00671780	1042	0.45187049930985174	NO	-
3095	ZINC03973454	11258	0.45183582546016693	NO	-
3096	ZINC01055697	2817	0.4517655069115383	NO	-
3097	ZINC00675594	1057	0.45170908281030886	NO	-
3098	ZINC01113678	3114	0.4517025209645189	NO	-
3099	ZINC03031086	7109	0.45167296732565376	NO	-
3100	ZINC03972444	11227	0.4515840328908251	NO	-
3101	ZINC02144160	4643	0.45154152683537424	NO	-
3102	ZINC01512036	4238	0.45151913937229293	NO	-
3103	ZINC03853499	9899	0.45151037246181247	NO	-
3104	ZINC02634777	5593	0.451459525724853	NO	-
3105	ZINC02070820	4594	0.4514463300865165	NO	-
3106	ZINC01165765	3421	0.4514403747540954	NO	-
3107	ZINC02960739	6955	0.45133692485556104	NO	-
3108	ZINC00083134	72	0.4512725305355286	NO	-
3109	ZINC01196869	3507	0.45126881034478505	NO	-
3110	ZINC00355492	364	0.45126685630095914	NO	-
3111	ZINC01152102	3341	0.451258578041731	NO	-
3112	ZINC00083131	71	0.4512568102525969	NO	-
3113	ZINC01133662	3252	0.45118321592825095	NO	-
3114	ZINC00705687	1153	0.4511615833408182	NO	-
3115	ZINC01536529	4299	0.45112044086901926	NO	-
3116	ZINC02796469	6254	0.4511104707729478	NO	-
3117	ZINC04169833	11738	0.4510758475748088	NO	-
3118	ZINC00569623	632	0.4509627651227633	NO	-
3119	ZINC02743922	6074	0.4509592890227735	NO	-
3120	ZINC03676167	9487	0.45095228342235655	NO	-
3121	ZINC01152200	3342	0.45077982484008877	NO	-
3122	ZINC03972445	11228	0.45077676778009784	NO	-
3123	ZINC00593251	694	0.45075119302834415	NO	-
3124	ZINC00193683	206	0.4507476201284516	NO	-
3125	ZINC02917430	6707	0.45074347628516653	NO	-
3126	ZINC03992867	11419	0.45073174027533325	NO	-
3127	ZINC00084424	77	0.45072784046983555	NO	-
3128	ZINC03859716	10620	0.4507148270912793	NO	-
3129	ZINC00084427	78	0.4507113993945813	NO	-
3130	ZINC02909731	6543	0.45064176821521545	NO	-
3131	ZINC02642269	5627	0.4506263027268228	NO	-
3132	ZINC02642270	5628	0.450614543708542	NO	-
3133	ZINC01196752	3506	0.4506127090261037	NO	-
3134	ZINC01136521	3272	0.45059291187342787	NO	-
3135	ZINC03858036	10392	0.45053125410268036	NO	-
3136	ZINC00977588	2376	0.45051304830149297	NO	-
3137	ZINC03983630	11363	0.4505035720033057	NO	-
3138	ZINC03611350	9320	0.4504143246096933	NO	-
3139	ZINC04145150	11674	0.45040794413577667	NO	-
3140	ZINC04276005	11923	0.45039432772596005	NO	-
3141	ZINC00225037	296	0.4503842726855243	NO	-
3142	ZINC02318760	4912	0.45028598130327474	NO	-
3143	ZINC02876717	6490	0.4502702483298946	NO	-
3144	ZINC04443518	12266	0.4502226926354405	NO	-
3145	ZINC00753931	1304	0.45021806163784217	NO	-
3146	ZINC01491442	4158	0.4501905913374535	NO	-
3147	ZINC02717815	5935	0.45017107448342586	NO	-
3148	ZINC02717815	5937	0.45017107448342586	NO	-
3149	ZINC04248501	11850	0.4501524370171512	NO	-
3150	ZINC01389370	3819	0.4501279241084059	NO	-
3151	ZINC01512311	4241	0.4501241195914194	NO	-
3152	ZINC04123117	11644	0.45011324485757165	NO	-
3153	ZINC02818772	6339	0.450028539691275	NO	-
3154	ZINC03868864	10855	0.45001013669132023	NO	-
3155	ZINC02366129	5058	0.45000667006165385	NO	-
3156	ZINC03551645	8927	0.44994844591725863	NO	-
3157	ZINC03972443	11226	0.4498546493019004	NO	-
3158	ZINC04443473	12263	0.4498479032436148	NO	-
3159	ZINC04350831	12095	0.44980662020437007	NO	-
3160	ZINC00881497	2011	0.4497701341922566	NO	-
3161	ZINC01144323	3306	0.4497580430487233	NO	-
3162	ZINC01301131	3663	0.44973215803860067	NO	-
3163	ZINC00958867	2336	0.44970802095997436	NO	-
3164	ZINC01046801	2760	0.4496882152908943	NO	-
3165	ZINC03675970	9463	0.44968554239525255	NO	-
3166	ZINC03025011	7095	0.44967043368220355	NO	-
3167	ZINC02761532	6108	0.44966757834201765	NO	-
3168	ZINC03974991	11284	0.44954991506709485	NO	-
3169	ZINC02200993	4701	0.44952163059248434	NO	-
3170	ZINC03676123	9485	0.4495207373217043	NO	-
3171	ZINC01519449	4288	0.44944865471281503	NO	-
3172	ZINC03611352	9321	0.4494239381807662	NO	-
3173	ZINC03675969	9462	0.44933212024124153	NO	-
3174	ZINC03969350	11098	0.44931334057167416	NO	-
3175	ZINC02571238	5428	0.44926726540156836	NO	-
3176	ZINC03887340	10893	0.44925595843688115	NO	-
3177	ZINC02663584	5755	0.44925436385983003	NO	-
3178	ZINC04467621	12352	0.4492399401815322	NO	-
3179	ZINC03852498	9739	0.44923994018153146	NO	-
3180	ZINC03890351	10951	0.44917843650872274	NO	-
3181	ZINC02156993	4656	0.44913269546452894	NO	-
3182	ZINC00988374	2431	0.44912746825993294	NO	-
3183	ZINC03866845	10706	0.4491243646216747	NO	-
3184	ZINC03854906	10174	0.449118256581336	NO	-
3185	ZINC01081952	3004	0.4490896969119869	NO	-
3186	ZINC03992865	11417	0.44907294165780676	NO	-
3187	ZINC00864681	1943	0.44906782779173704	NO	-
3188	ZINC03676121	9483	0.4490656113946206	NO	-
3189	ZINC02339791	4970	0.44904344295329407	NO	-
3190	ZINC03675968	9461	0.4490097999506439	NO	-
3191	ZINC00881972	2017	0.44897459093040903	NO	-
3192	ZINC03061883	7139	0.44896093018036914	NO	-
3193	ZINC03608164	9275	0.4489527162733069	NO	-
3194	ZINC01519448	4287	0.44894500240425267	NO	-
3195	ZINC01134476	3258	0.448898509589865	NO	-
3196	ZINC03432920	8088	0.44879442284908405	NO	-
3197	ZINC03426366	8061	0.4487129433094273	NO	-
3198	ZINC03426366	8063	0.44871294330942707	NO	-
3199	ZINC03611388	9326	0.4486804580535667	NO	-
3200	ZINC02819374	6346	0.44866301594420366	NO	-
3201	ZINC01393657	3839	0.4486501371503526	NO	-
3202	ZINC03608383	9277	0.4486430524658498	NO	-
3203	ZINC03858813	10482	0.44863293127606096	NO	-
3204	ZINC03439999	8116	0.4486020668214832	NO	-
3205	ZINC03970031	11143	0.4486012450322314	NO	-
3206	ZINC00670802	1033	0.4485531501513243	NO	-
3207	ZINC03611940	9337	0.4485266810459054	NO	-
3208	ZINC03538413	8869	0.44839272737269414	NO	-
3209	ZINC00819652	1621	0.4483912778728935	NO	-
3210	ZINC00804755	1489	0.44838386713186407	NO	-
3211	ZINC03770718	9499	0.4483284814285418	NO	-
3212	ZINC04281533	11937	0.44830577332056887	NO	-
3213	ZINC02262023	4835	0.44826484850299453	NO	-
3214	ZINC03856513	10262	0.44821950964084994	NO	-
3215	ZINC02818879	6344	0.448128838441611	NO	-
3216	ZINC00834069	1704	0.44812771088756126	NO	-
3217	ZINC01305301	3666	0.44811298163476165	NO	-
3218	ZINC04001319	11458	0.4480235878888154	NO	-
3219	ZINC01059653	2846	0.44792682620269625	NO	-
3220	ZINC01519450	4289	0.44788864979581744	NO	-
3221	ZINC01428667	3943	0.4478779779764156	NO	-
3222	ZINC00988374	2432	0.4478632188021287	NO	-
3223	ZINC04317860	12039	0.4478346700638798	NO	-
3224	ZINC03608830	9286	0.4477743854528407	NO	-
3225	ZINC03676098	9480	0.44773533447747826	NO	-
3226	ZINC00838306	1740	0.4476931768400702	NO	-
3227	ZINC04145150	11676	0.4476822135414861	NO	-
3228	ZINC02840784	6364	0.4476311692718326	NO	-
3229	ZINC01772228	4356	0.447594016208386	NO	-
3230	ZINC00531982	575	0.4475939494128454	NO	-
3231	ZINC03031226	7112	0.4475574006051918	NO	-
3232	ZINC03608476	9280	0.447538217882518	NO	-
3233	ZINC04465417	12329	0.44750390411067126	NO	-
3234	ZINC04156129	11685	0.4474258939639241	NO	-
3235	ZINC01128603	3229	0.44740481230966445	NO	-
3236	ZINC00674961	1049	0.44740063308128075	NO	-
3237	ZINC00814849	1576	0.44726485365001745	NO	-
3238	ZINC02723933	6023	0.4472491764031397	NO	-
3239	ZINC01037643	2683	0.44711197534501607	NO	-
3240	ZINC04169837	11741	0.44710059068762814	NO	-
3241	ZINC02218756	4751	0.4470635272094611	NO	-
3242	ZINC02799225	6265	0.4470322228227493	NO	-
3243	ZINC03857079	10265	0.4469891522343483	NO	-
3244	ZINC03548438	8908	0.44696529264834933	NO	-
3245	ZINC03676122	9484	0.4469470136939528	NO	-
3246	ZINC01126226	3207	0.44692991760307144	NO	-
3247	ZINC03349443	7676	0.4468591005809531	NO	-
3248	ZINC00341954	353	0.4468472323066048	NO	-
3249	ZINC01439910	3977	0.44684512132853105	NO	-
3250	ZINC00945181	2241	0.44678986553156136	NO	-
3251	ZINC01024089	2560	0.44678589110462696	NO	-
3252	ZINC01504895	4202	0.44678305433895443	NO	-
3253	ZINC04159017	11720	0.4467697942886389	NO	-
3254	ZINC01195779	3500	0.4467007137220731	NO	-
3255	ZINC03972489	11243	0.4466815420718713	NO	-
3256	ZINC03854936	10180	0.4466184051853061	NO	-
3257	ZINC00866694	1953	0.44657144726916626	NO	-
3258	ZINC00098424	106	0.4465347364307575	NO	-
3259	ZINC04088372	11591	0.4464710438585489	NO	-
3260	ZINC03851746	9703	0.44645265178686827	NO	-
3261	ZINC03850725	9631	0.44640338749076086	NO	-
3262	ZINC03972492	11244	0.44639161357569745	NO	-
3263	ZINC04470422	12390	0.4463916135756974	NO	-
3264	ZINC00866692	1951	0.4463632303730591	NO	-
3265	ZINC00190643	203	0.446344187172725	NO	-
3266	ZINC00866693	1952	0.4463430622939265	NO	-
3267	ZINC02802346	6283	0.4462635991351481	NO	-
3268	ZINC03432232	8085	0.4462550221787783	NO	-
3269	ZINC03613612	9353	0.4462466158922871	NO	-
3270	ZINC00444766	491	0.4462383752110269	NO	-
3271	ZINC00444765	490	0.44622498149007506	NO	-
3272	ZINC02802345	6282	0.4462191109628396	NO	-
3273	ZINC00678686	1077	0.44610365143430836	NO	-
3274	ZINC00866691	1950	0.44608112003676675	NO	-
3275	ZINC00838308	1741	0.4460800014670317	NO	-
3276	ZINC03854980	10184	0.44607212089372145	NO	-
3277	ZINC03991443	11409	0.446070765223266	NO	-
3278	ZINC03851358	9686	0.44603457029240157	NO	-
3279	ZINC01113009	3111	0.4460028544177091	NO	-
3280	ZINC04425522	12221	0.44598383780867973	NO	-
3281	ZINC03214542	7238	0.4458889611225071	NO	-
3282	ZINC00117123	134	0.4458124699982209	NO	-
3283	ZINC01255832	3616	0.4457987273556077	NO	-
3284	ZINC00118276	135	0.44569159559777977	NO	-
3285	ZINC03598463	9201	0.44562641328419555	NO	-
3286	ZINC04442437	12248	0.44561139899344915	NO	-
3287	ZINC03565588	9043	0.44560174210998277	NO	-
3288	ZINC01226280	3576	0.4455872783374897	NO	-
3289	ZINC03890172	10939	0.44556954807075155	NO	-
3290	ZINC04464924	12315	0.44556954807075055	NO	-
3291	ZINC03976714	11296	0.44541130509273197	NO	-
3292	ZINC01009461	2503	0.44539390136001444	NO	-
3293	ZINC03549309	8914	0.4453704635897758	NO	-
3294	ZINC03167083	7179	0.4452555690652009	NO	-
3295	ZINC02717830	5950	0.4451571195562553	NO	-
3296	ZINC02717830	5948	0.44511040933209195	NO	-
3297	ZINC01432995	3969	0.44498020992522064	NO	-
3298	ZINC03890350	10950	0.4449782753524266	NO	-
3299	ZINC03082537	7149	0.4449707628709378	NO	-
3300	ZINC01228820	3584	0.44496098904425596	NO	-
3301	ZINC03103302	7159	0.444918366762471	NO	-
3302	ZINC03971216	11191	0.44489181904839303	NO	-
3303	ZINC03565924	9059	0.444819639242516	NO	-
3304	ZINC00054136	48	0.4447148763228087	NO	-
3305	ZINC03538262	8863	0.4446677928916426	NO	-
3306	ZINC00425405	468	0.4446195392816118	NO	-
3307	ZINC02910842	6548	0.44461353470490306	NO	-
3308	ZINC01040323	2720	0.44459479748641145	NO	-
3309	ZINC00642964	903	0.44455155499554394	NO	-
3310	ZINC02860911	6420	0.44453250510452536	NO	-
3311	ZINC01518540	4266	0.44441830805515337	NO	-
3312	ZINC00083240	73	0.44428486580868026	NO	-
3313	ZINC04479451	12409	0.4442766333395651	NO	-
3314	ZINC01036426	2670	0.4442624154907608	NO	-
3315	ZINC00221510	235	0.44424281960758194	NO	-
3316	ZINC01136583	3273	0.4442367060907066	NO	-
3317	ZINC01980589	4522	0.44419122605953426	NO	-
3318	ZINC03191680	7209	0.4441597269847235	NO	-
3319	ZINC02927591	6821	0.44412742210976114	NO	-
3320	ZINC04484425	12424	0.44410792873605437	NO	-
3321	ZINC03979397	11309	0.44409969230175833	NO	-
3322	ZINC03205595	7223	0.4440887535839203	NO	-
3323	ZINC03205736	7224	0.4440654421490527	NO	-
3324	ZINC01508286	4217	0.44399855458557297	NO	-
3325	ZINC00625014	770	0.4439619399872628	NO	-
3326	ZINC03819427	9533	0.4439350342391432	NO	-
3327	ZINC00646226	925	0.443901326354492	NO	-
3328	ZINC01240901	3600	0.4438757825883162	NO	-
3329	ZINC03857418	10312	0.4438501075549091	NO	-
3330	ZINC03554933	8953	0.44377091514680633	NO	-
3331	ZINC03889684	10910	0.44376888332791486	NO	-
3332	ZINC03554935	8954	0.44376510787656076	NO	-
3333	ZINC03890352	10952	0.44365056612099046	NO	-
3334	ZINC03676050	9469	0.4436407343061245	NO	-
3335	ZINC03326798	7566	0.44359307511308493	NO	-
3336	ZINC04325397	12047	0.4435348109807359	NO	-
3337	ZINC02717975	5962	0.44352256008402074	NO	-
3338	ZINC00153717	172	0.4434074073027197	NO	-
3339	ZINC03970032	11144	0.44340513635278833	NO	-
3340	ZINC03187611	7205	0.44338383140392923	NO	-
3341	ZINC02908864	6541	0.4433791588537511	NO	-
3342	ZINC01512249	4240	0.44335328994097667	NO	-
3343	ZINC00943588	2228	0.4433523457825249	NO	-
3344	ZINC01115438	3129	0.44331711846903105	NO	-
3345	ZINC00814980	1581	0.44327012177834296	NO	-
3346	ZINC03548341	8906	0.4432163619058104	NO	-
3347	ZINC02796315	6251	0.4432017671598105	NO	-
3348	ZINC01112695	3105	0.4431885194662542	NO	-
3349	ZINC01203029	3523	0.44317408890225507	NO	-
3350	ZINC02717974	5958	0.44317285648382976	NO	-
3351	ZINC03676097	9479	0.4431460478745359	NO	-
3352	ZINC03890348	10949	0.4431299014104421	NO	-
3353	ZINC02656770	5716	0.44308981824875837	NO	-
3354	ZINC04470021	12381	0.44305868898219103	NO	-
3355	ZINC00124283	144	0.4430548349292206	NO	-
3356	ZINC01030810	2609	0.4430451448930734	NO	-
3357	ZINC04252818	11875	0.44298439351678115	NO	-
3358	ZINC03022013	7078	0.4428546989617238	NO	-
3359	ZINC01263157	3624	0.44277987687518305	NO	-
3360	ZINC00303638	330	0.44275225262146534	NO	-
3361	ZINC03819427	9532	0.442634364088311	NO	-
3362	ZINC02749612	6088	0.4426099647057822	NO	-
3363	ZINC00594044	701	0.4423518040117771	NO	-
3364	ZINC03867292	10733	0.44226895500063107	NO	-
3365	ZINC00609405	721	0.4422151166494173	NO	-
3366	ZINC03031090	7110	0.442204201838469	NO	-
3367	ZINC01365068	3769	0.44217332809123844	NO	-
3368	ZINC02988978	7020	0.442151423637127	NO	-
3369	ZINC03022947	7084	0.4421157233271425	NO	-
3370	ZINC00591636	678	0.44206385164122397	NO	-
3371	ZINC00793054	1420	0.44205811146088464	NO	-
3372	ZINC00212744	224	0.4420528531240414	NO	-
3373	ZINC00567738	624	0.44204256365164435	NO	-
3374	ZINC03031327	7113	0.44204029018646857	NO	-
3375	ZINC01018184	2527	0.442036999877278	NO	-
3376	ZINC01049692	2782	0.44198014803229047	NO	-
3377	ZINC01130251	3237	0.4419286570365259	NO	-
3378	ZINC00815188	1588	0.44187230910678604	NO	-
3379	ZINC03555633	8960	0.44180377124041653	NO	-
3380	ZINC02871775	6468	0.4417756952348735	NO	-
3381	ZINC01263157	3622	0.4417681893607981	NO	-
3382	ZINC02305877	4890	0.44176595117216977	NO	-
3383	ZINC00850712	1844	0.441753613201079	NO	-
3384	ZINC02728424	6037	0.44174958494565786	NO	-
3385	ZINC03973469	11262	0.4417390058749635	NO	-
3386	ZINC02305878	4891	0.4417388528272027	NO	-
3387	ZINC01428175	3934	0.44166896049255977	NO	-
3388	ZINC00958252	2325	0.44157133752587374	NO	-
3389	ZINC00887976	2034	0.441544722447948	NO	-
3390	ZINC02513372	5401	0.44150603819017964	NO	-
3391	ZINC00977579	2375	0.4414484708499768	NO	-
3392	ZINC01428175	3935	0.44143440626840946	NO	-
3393	ZINC01428175	3936	0.44143440626840924	NO	-
3394	ZINC01516567	4259	0.4413949333965128	NO	-
3395	ZINC01365459	3773	0.44136667678285185	NO	-
3396	ZINC02792041	6203	0.4413434774374361	NO	-
3397	ZINC00117120	133	0.4413122750476245	NO	-
3398	ZINC03991256	11405	0.4412992084760283	NO	-
3399	ZINC02821512	6349	0.44129263135902325	NO	-
3400	ZINC01331867	3700	0.4412575816814702	NO	-
3401	ZINC03030664	7107	0.44122448325431657	NO	-
3402	ZINC03859607	10589	0.44116628430767	NO	-
3403	ZINC03676215	9491	0.44115546247690995	NO	-
3404	ZINC03611378	9323	0.44109602827207817	NO	-
3405	ZINC04307374	11989	0.4410797117173503	NO	-
3406	ZINC02796296	6250	0.44100464141976475	NO	-
3407	ZINC03565642	9044	0.440976088577619	NO	-
3408	ZINC00680929	1094	0.44097512233608294	NO	-
3409	ZINC03890372	10955	0.4409643302660672	NO	-
3410	ZINC04023832	11497	0.4409430248502876	NO	-
3411	ZINC03859665	10604	0.4408854634743761	NO	-
3412	ZINC00815189	1589	0.44087978433335573	NO	-
3413	ZINC01980964	4526	0.440824914325809	NO	-
3414	ZINC01980963	4525	0.44080681721498655	NO	-
3415	ZINC02909748	6544	0.4407739769675265	NO	-
3416	ZINC03676213	9489	0.44072686042374154	NO	-
3417	ZINC03890370	10954	0.4407003592809568	NO	-
3418	ZINC03052204	7137	0.4406506743023654	NO	-
3419	ZINC03565839	9056	0.4406347956137211	NO	-
3420	ZINC00594041	700	0.4406291497198147	NO	-
3421	ZINC03483334	8427	0.44057881289660933	NO	-
3422	ZINC01748010	4344	0.44053924903107816	NO	-
3423	ZINC03548314	8903	0.44050477046985564	NO	-
3424	ZINC03611910	9334	0.44048937296898405	NO	-
3425	ZINC02906227	6535	0.44037583500042443	NO	-
3426	ZINC02717975	5963	0.4403627432601184	NO	-
3427	ZINC03555676	8963	0.44035914997739356	NO	-
3428	ZINC01158838	3385	0.44034859866687176	NO	-
3429	ZINC04617757	211	0.44031953942804236	YES	44
3430	ZINC03868513	10837	0.4402626486753604	NO	-
3431	ZINC02957669	6942	0.4402622226737109	NO	-
3432	ZINC03561026	8993	0.44025722957690183	NO	-
3433	ZINC00510302	543	0.440248384696028	NO	-
3434	ZINC02861746	6427	0.44023903053236485	NO	-
3435	ZINC03561581	8998	0.44022005851381746	NO	-
3436	ZINC01152967	3344	0.4401611115272453	NO	-
3437	ZINC02318399	4911	0.44008869841026643	NO	-
3438	ZINC01424532	3919	0.4400491259640228	NO	-
3439	ZINC03611354	9322	0.4399969720351498	NO	-
3440	ZINC03609014	9289	0.43993816388836154	NO	-
3441	ZINC01032049	2612	0.43991393189643785	NO	-
3442	ZINC01256109	3617	0.4398432527616058	NO	-
3443	ZINC02459012	5268	0.43975611736816755	NO	-
3444	ZINC02419883	5175	0.43974210413308423	NO	-
3445	ZINC03983665	11370	0.4396340475458715	NO	-
3446	ZINC03611942	9338	0.4396255713389877	NO	-
3447	ZINC02717974	5961	0.43959445260308194	NO	-
3448	ZINC02124256	4636	0.4395677550758429	NO	-
3449	ZINC01049692	2780	0.4394898589396904	NO	-
3450	ZINC02717826	5941	0.43944578504008175	NO	-
3451	ZINC00068312	53	0.4394105692855424	NO	-
3452	ZINC00268443	315	0.43937519255107493	NO	-
3453	ZINC02496207	5343	0.43936383763938214	NO	-
3454	ZINC03868371	10823	0.4393272931056651	NO	-
3455	ZINC03882437	10888	0.43927101630571086	NO	-
3456	ZINC03868372	10824	0.43923952664244886	NO	-
3457	ZINC02796546	6255	0.4392093219914594	NO	-
3458	ZINC00602183	710	0.43913839846596603	NO	-
3459	ZINC03608385	9278	0.43913547301569517	NO	-
3460	ZINC03868383	10826	0.4390830311793481	NO	-
3461	ZINC00793022	1419	0.43907284344878433	NO	-
3462	ZINC03853787	9979	0.43905920482740035	NO	-
3463	ZINC02841929	6367	0.4390483402394322	NO	-
3464	ZINC03868864	10856	0.43899902641956184	NO	-
3465	ZINC02717825	5938	0.438971551870126	NO	-
3466	ZINC00670444	1024	0.43893964227643	NO	-
3467	ZINC04281643	11944	0.43885357893538185	NO	-
3468	ZINC03859911	10642	0.43884979185175377	NO	-
3469	ZINC03023717	7090	0.4388102473870927	NO	-
3470	ZINC02956544	6935	0.4387490554373499	NO	-
3471	ZINC04479471	12412	0.43874755285412054	NO	-
3472	ZINC03287063	7436	0.4387343443227948	NO	-
3473	ZINC03676214	9490	0.4386197653216903	NO	-
3474	ZINC03859664	10603	0.4385275824525036	NO	-
3475	ZINC03817675	9521	0.43851410517207917	NO	-
3476	ZINC03983664	11369	0.4385116442679667	NO	-
3477	ZINC00812764	1558	0.4384337110658076	NO	-
3478	ZINC02717832	5952	0.43843106250413943	NO	-
3479	ZINC02717832	5954	0.4383864776669514	NO	-
3480	ZINC02628441	5565	0.43833853558995495	NO	-
3481	ZINC02663462	5753	0.43829615271112615	NO	-
3482	ZINC03081884	7148	0.4382957748945726	NO	-
3483	ZINC00455778	515	0.43823665540114587	NO	-
3484	ZINC01122927	3174	0.4382324793121103	NO	-
3485	ZINC02543400	5412	0.4382260186129522	NO	-
3486	ZINC00958253	2326	0.43821955670415325	NO	-
3487	ZINC01122926	3173	0.4381852804473802	NO	-
3488	ZINC01040323	2721	0.4381739888863747	NO	-
3489	ZINC03973477	11265	0.4381155498169654	NO	-
3490	ZINC02942105	6865	0.4380580339292369	NO	-
3491	ZINC03868112	10810	0.4379985247557034	NO	-
3492	ZINC03608831	9287	0.4379931824382139	NO	-
3493	ZINC02210572	4727	0.43798184823569486	NO	-
3494	ZINC01859975	4399	0.43794663988493604	NO	-
3495	ZINC02658168	5725	0.43794148057737375	NO	-
3496	ZINC03850059	9612	0.43790858513073017	NO	-
3497	ZINC01504904	4203	0.4378655636362379	NO	-
3498	ZINC02717830	5949	0.4377947868329363	NO	-
3499	ZINC02717830	5951	0.4377947868329363	NO	-
3500	ZINC03973472	11263	0.4377664080682069	NO	-
3501	ZINC02496207	5344	0.4377146345300665	NO	-
3502	ZINC03908425	11015	0.4377016436518363	NO	-
3503	ZINC00989610	2438	0.43755366166343085	NO	-
3504	ZINC00591636	679	0.4374967093072628	NO	-
3505	ZINC03021360	7072	0.4374867855581899	NO	-
3506	ZINC04470504	12395	0.4374595300181194	NO	-
3507	ZINC03973475	11264	0.4374595300181182	NO	-
3508	ZINC03021526	7073	0.4374175384578778	NO	-
3509	ZINC00425583	471	0.4373611873173841	NO	-
3510	ZINC02311278	4903	0.43733354294931	NO	-
3511	ZINC03235516	7296	0.4373122464329599	NO	-
3512	ZINC01025883	2573	0.4371584991363957	NO	-
3513	ZINC03612988	9344	0.43713412914216004	NO	-
3514	ZINC01060860	2854	0.43709658440446114	NO	-
3515	ZINC02373326	5078	0.4370653550490833	NO	-
3516	ZINC00724353	1238	0.4370435072932674	NO	-
3517	ZINC02880125	6504	0.43701996437130086	NO	-
3518	ZINC02483658	5331	0.43701795059322807	NO	-
3519	ZINC01165603	3420	0.4369976589682573	NO	-
3520	ZINC00046785	32	0.4369258018566734	NO	-
3521	ZINC00046786	33	0.43691869616948553	NO	-
3522	ZINC03979975	11312	0.43689205399630576	NO	-
3523	ZINC02767092	6128	0.43688734828157344	NO	-
3524	ZINC03949189	11042	0.43688613060979814	NO	-
3525	ZINC03991259	11408	0.436870693272022	NO	-
3526	ZINC03850725	9632	0.43684857382007225	NO	-
3527	ZINC03859857	10631	0.4368089206763065	NO	-
3528	ZINC03859858	10632	0.43680844560991494	NO	-
3529	ZINC01126326	3211	0.43680795060578903	NO	-
3530	ZINC03023355	7086	0.43672073994379557	NO	-
3531	ZINC01291358	3655	0.43657082533685543	NO	-
3532	ZINC04443468	12262	0.43652200511383915	NO	-
3533	ZINC01063760	2864	0.43647626097918507	NO	-
3534	ZINC02717825	5939	0.4364359448138636	NO	-
3535	ZINC02717826	5943	0.4364316268458506	NO	-
3536	ZINC00377291	384	0.43642073065620257	NO	-
3537	ZINC00425586	472	0.43638614810764875	NO	-
3538	ZINC03890271	10943	0.43637161697743	NO	-
3539	ZINC04464952	12316	0.43637161697742977	NO	-
3540	ZINC01839383	4394	0.43634555454268853	NO	-
3541	ZINC01081953	3005	0.43631956959109874	NO	-
3542	ZINC01504914	4204	0.4362948483231242	NO	-
3543	ZINC01204582	3525	0.4362742828248393	NO	-
3544	ZINC03991258	11407	0.436270153242729	NO	-
3545	ZINC00980645	2388	0.43624554028762935	NO	-
3546	ZINC03814799	188	0.4362347677370141	YES	25
3547	ZINC03548335	8905	0.4361910240191064	NO	-
3548	ZINC03645822	9417	0.4361691016698132	NO	-
3549	ZINC01724487	4342	0.4360941158395758	NO	-
3550	ZINC01105723	3053	0.43603606703202713	NO	-
3551	ZINC03971152	11188	0.43597073412929555	NO	-
3552	ZINC00915669	2111	0.43596608857087005	NO	-
3553	ZINC03857660	10344	0.4359559083471775	NO	-
3554	ZINC01028406	2587	0.4359551316954998	NO	-
3555	ZINC04121250	11638	0.4359549894970081	NO	-
3556	ZINC00448459	494	0.43583208653929345	NO	-
3557	ZINC02792321	6209	0.4358294921460573	NO	-
3558	ZINC04622812	12589	0.43579920551305584	NO	-
3559	ZINC01291359	3656	0.43578849131847114	NO	-
3560	ZINC03852921	9763	0.4357666705137346	NO	-
3561	ZINC01053702	2803	0.4357499927438278	NO	-
3562	ZINC01518580	4267	0.4356421356147361	NO	-
3563	ZINC00872266	1978	0.4356084632825803	NO	-
3564	ZINC01306171	3669	0.43548850430597297	NO	-
3565	ZINC02654124	5697	0.4354445507335038	NO	-
3566	ZINC00221531	236	0.43542362297897214	NO	-
3567	ZINC03853645	9935	0.43541462251803015	NO	-
3568	ZINC02144502	4644	0.4352865504186251	NO	-
3569	ZINC03970495	11183	0.4352547964067486	NO	-
3570	ZINC00974382	2360	0.43524221426850807	NO	-
3571	ZINC03857659	10343	0.4352188332963449	NO	-
3572	ZINC04023832	11498	0.4352178389421451	NO	-
3573	ZINC03023512	7089	0.4352082528271698	NO	-
3574	ZINC04441228	12243	0.4351094187893648	NO	-
3575	ZINC04517329	12564	0.4350723370319891	NO	-
3576	ZINC03919294	11026	0.4350385604373558	NO	-
3577	ZINC02717975	5964	0.43496904997557456	NO	-
3578	ZINC02717975	5965	0.43496904997557445	NO	-
3579	ZINC00670482	1026	0.4349315513085663	NO	-
3580	ZINC03971153	11189	0.43492976061042576	NO	-
3581	ZINC03169449	7181	0.43485741987005117	NO	-
3582	ZINC03867292	10734	0.43485685662087736	NO	-
3583	ZINC01226050	3575	0.43482199968083596	NO	-
3584	ZINC00834071	1705	0.43471790711030855	NO	-
3585	ZINC03860022	10649	0.4346019848634384	NO	-
3586	ZINC03971157	11190	0.434525361937658	NO	-
3587	ZINC03859508	10565	0.4344874439564389	NO	-
3588	ZINC03859682	10610	0.43443518822336424	NO	-
3589	ZINC00643519	909	0.43441200322218676	NO	-
3590	ZINC03857252	10289	0.4343631247597559	NO	-
3591	ZINC00807693	1523	0.4343056063738649	NO	-
3592	ZINC00958652	2331	0.43430281919173147	NO	-
3593	ZINC00756440	1313	0.4342977847548112	NO	-
3594	ZINC00958651	2330	0.4342301279102394	NO	-
3595	ZINC01133166	3251	0.434215777557573	NO	-
3596	ZINC00451971	501	0.4341254621885928	NO	-
3597	ZINC03852690	9746	0.43407282567924466	NO	-
3598	ZINC03242195	7307	0.4339786921546386	NO	-
3599	ZINC01505452	4208	0.43395952551090333	NO	-
3600	ZINC03854899	10173	0.43394751230331285	NO	-
3601	ZINC03412922	7996	0.4339043913114658	NO	-
3602	ZINC02732073	6056	0.43384109303922713	NO	-
3603	ZINC03550694	8925	0.43382699082497617	NO	-
3604	ZINC03483298	8425	0.43381999348735356	NO	-
3605	ZINC01040331	2722	0.43375575861396815	NO	-
3606	ZINC00630375	819	0.4337134291486777	NO	-
3607	ZINC03257707	7347	0.4336356587932114	NO	-
3608	ZINC03850844	9640	0.43350726280956453	NO	-
3609	ZINC02436838	5216	0.4334934868428215	NO	-
3610	ZINC02390181	5100	0.43340403801715055	NO	-
3611	ZINC02180981	4666	0.43338044895465455	NO	-
3612	ZINC02791924	6201	0.4333680178969181	NO	-
3613	ZINC03982946	11330	0.4333530800686786	NO	-
3614	ZINC03559801	8988	0.43333083234086756	NO	-
3615	ZINC02717974	5959	0.4332444213879209	NO	-
3616	ZINC02717974	5960	0.4332444213879209	NO	-
3617	ZINC03859681	10609	0.4332180206895729	NO	-
3618	ZINC03015126	7058	0.4330566754128364	NO	-
3619	ZINC02793123	6215	0.43302530794410937	NO	-
3620	ZINC03609214	9291	0.4329843297632366	NO	-
3621	ZINC03621395	9379	0.43281243265448777	NO	-
3622	ZINC03621399	9380	0.4327834250436736	NO	-
3623	ZINC00978163	2380	0.4327611246918674	NO	-
3624	ZINC01600552	4311	0.43273168088440583	NO	-
3625	ZINC03855424	10203	0.4327130308576655	NO	-
3626	ZINC03676096	9478	0.432707933260971	NO	-
3627	ZINC00988374	2433	0.43270641842402857	NO	-
3628	ZINC03850933	9652	0.43268980910508287	NO	-
3629	ZINC00915703	2112	0.43266074070107635	NO	-
3630	ZINC04166317	11728	0.43248029798251797	NO	-
3631	ZINC00958238	2324	0.4323580902825587	NO	-
3632	ZINC02316450	4909	0.4323141163269762	NO	-
3633	ZINC01034956	2654	0.4320535169810844	NO	-
3634	ZINC03334751	7601	0.4320195425285768	NO	-
3635	ZINC02800492	6277	0.4320093825699388	NO	-
3636	ZINC04487770	12462	0.431952848261169	NO	-
3637	ZINC02573594	5430	0.43188418118682337	NO	-
3638	ZINC02426963	5191	0.43185275431096104	NO	-
3639	ZINC01120056	3157	0.4318429508373045	NO	-
3640	ZINC01053504	2799	0.43178551025979495	NO	-
3641	ZINC00854634	1865	0.431746280387453	NO	-
3642	ZINC03565863	9057	0.43170985263430306	NO	-
3643	ZINC03853642	9933	0.4316638725203931	NO	-
3644	ZINC01146932	3312	0.43159159901695354	NO	-
3645	ZINC03968194	11068	0.43159087306720256	NO	-
3646	ZINC03611931	9335	0.4315559708918927	NO	-
3647	ZINC02956542	6934	0.4315285448112126	NO	-
3648	ZINC03550403	8924	0.43151456043097697	NO	-
3649	ZINC03855424	10202	0.43145969451234467	NO	-
3650	ZINC00811724	1548	0.4314561464263599	NO	-
3651	ZINC04348496	12090	0.4314344046017344	NO	-
3652	ZINC00069134	55	0.43131252302029144	NO	-
3653	ZINC02770436	6134	0.43129625977457137	NO	-
3654	ZINC03024156	7092	0.43128615910169965	NO	-
3655	ZINC00784111	1388	0.4311991862987262	NO	-
3656	ZINC03241429	7306	0.4311937101329921	NO	-
3657	ZINC04331217	12061	0.43115896977555385	NO	-
3658	ZINC02496207	5345	0.43094837578293965	NO	-
3659	ZINC03611379	9324	0.43094080499638926	NO	-
3660	ZINC03548315	8904	0.4308191696220248	NO	-
3661	ZINC01047621	2766	0.43062400232926834	NO	-
3662	ZINC00109420	124	0.43060769759478273	NO	-
3663	ZINC00844789	1770	0.43058067998071536	NO	-
3664	ZINC02717826	5942	0.43051522449408874	NO	-
3665	ZINC02717826	5944	0.43051522449408874	NO	-
3666	ZINC02465667	5283	0.43043233978779316	NO	-
3667	ZINC03868111	10809	0.4304286352511779	NO	-
3668	ZINC01504920	4205	0.43041190724864786	NO	-
3669	ZINC00632378	826	0.4303918787766032	NO	-
3670	ZINC00237924	300	0.4303735340772078	NO	-
3671	ZINC02717829	5946	0.43034912346428544	NO	-
3672	ZINC03862135	10665	0.43033900836337496	NO	-
3673	ZINC02956537	6933	0.4302810213167163	NO	-
3674	ZINC03277628	7410	0.43023689506638174	NO	-
3675	ZINC03277626	7409	0.4302052367654793	NO	-
3676	ZINC03851845	9709	0.43018703921022994	NO	-
3677	ZINC04465265	12323	0.4301870392102282	NO	-
3678	ZINC02687651	5782	0.4301815797401398	NO	-
3679	ZINC00678417	1073	0.43002022496422376	NO	-
3680	ZINC03022310	7081	0.4299829527204011	NO	-
3681	ZINC02717829	5945	0.429953973587541	NO	-
3682	ZINC03665069	9451	0.4298792565066395	NO	-
3683	ZINC03427708	8068	0.4298422157824863	NO	-
3684	ZINC00975905	2366	0.4298370294293411	NO	-
3685	ZINC03282562	7422	0.4298220468455151	NO	-
3686	ZINC03282560	7421	0.42981970271156633	NO	-
3687	ZINC02835422	6360	0.42981494486273863	NO	-
3688	ZINC02910932	6552	0.4297948075371041	NO	-
3689	ZINC02861365	6425	0.42963264190238465	NO	-
3690	ZINC03023327	7085	0.4295914269337279	NO	-
3691	ZINC03017173	7064	0.4295878275187417	NO	-
3692	ZINC03980731	11316	0.42957410215489744	NO	-
3693	ZINC01002754	2489	0.4295679651485274	NO	-
3694	ZINC03850844	9641	0.4295183297256748	NO	-
3695	ZINC01088070	3017	0.4294818764353149	NO	-
3696	ZINC03967669	11063	0.42941838434274654	NO	-
3697	ZINC03426366	8062	0.4293485604606108	NO	-
3698	ZINC01109939	3091	0.4293135317295265	NO	-
3699	ZINC03538282	8866	0.429277738900309	NO	-
3700	ZINC00849415	1834	0.4292160237434056	NO	-
3701	ZINC03982834	11325	0.42917803835786594	NO	-
3702	ZINC03982833	11324	0.42914491363450036	NO	-
3703	ZINC00425574	470	0.42912481323709883	NO	-
3704	ZINC03194216	7212	0.42904318900299476	NO	-
3705	ZINC03868382	10825	0.42900519669185916	NO	-
3706	ZINC03982838	11329	0.42896093255020457	NO	-
3707	ZINC02218572	4749	0.4289562402906493	NO	-
3708	ZINC02718015	5966	0.4288795979575666	NO	-
3709	ZINC03982837	11328	0.4288556854817807	NO	-
3710	ZINC03868787	10853	0.42880293453515855	NO	-
3711	ZINC03548920	8911	0.4287478244181042	NO	-
3712	ZINC03608834	9288	0.4287088879853815	NO	-
3713	ZINC04468461	12364	0.428708025935251	NO	-
3714	ZINC01053513	2800	0.42869589848997225	NO	-
3715	ZINC03976502	11295	0.42864023561615183	NO	-
3716	ZINC03859911	10643	0.4286201372052895	NO	-
3717	ZINC00921209	2132	0.4285735962375882	NO	-
3718	ZINC02717832	5953	0.4285531404118289	NO	-
3719	ZINC03851843	9708	0.42852392062734745	NO	-
3720	ZINC01788880	4366	0.4284971156761795	NO	-
3721	ZINC04088369	11590	0.42845725534414225	NO	-
3722	ZINC03554107	8940	0.42839522595163165	NO	-
3723	ZINC04071281	11570	0.42837267680989477	NO	-
3724	ZINC02717825	5940	0.42835014581178776	NO	-
3725	ZINC03982836	11327	0.4283409293146944	NO	-
3726	ZINC00958109	2323	0.4283189707653739	NO	-
3727	ZINC03982835	11326	0.428311855707765	NO	-
3728	ZINC03031222	7111	0.4282950667518584	NO	-
3729	ZINC01307495	3670	0.4282564654087763	NO	-
3730	ZINC01036534	2672	0.4282284955837781	NO	-
3731	ZINC04468451	12361	0.42818542182595354	NO	-
3732	ZINC03021358	7071	0.4281396893286696	NO	-
3733	ZINC04325165	12046	0.4281157013995764	NO	-
3734	ZINC03889743	10918	0.4280352268143323	NO	-
3735	ZINC02899735	6530	0.4279934457369035	NO	-
3736	ZINC00958874	2337	0.42796503838462047	NO	-
3737	ZINC00814245	1566	0.4279056263596515	NO	-
3738	ZINC02906698	6537	0.4278922516865704	NO	-
3739	ZINC00814246	1567	0.4278785961953947	NO	-
3740	ZINC04267106	11896	0.42784498077470323	NO	-
3741	ZINC02718015	5968	0.4278448060146924	NO	-
3742	ZINC03023815	7091	0.4278316031438906	NO	-
3743	ZINC00611239	724	0.4276968615218108	NO	-
3744	ZINC00611238	723	0.4276755571145985	NO	-
3745	ZINC04358532	12111	0.4276127143771736	NO	-
3746	ZINC02793337	6216	0.42760260623893986	NO	-
3747	ZINC03889742	10917	0.42757294208593116	NO	-
3748	ZINC01125430	3194	0.4275509294503132	NO	-
3749	ZINC00958788	2333	0.42748776513693754	NO	-
3750	ZINC00642036	900	0.42747763742895584	NO	-
3751	ZINC01117775	3141	0.42747007900096756	NO	-
3752	ZINC00958787	2332	0.42744255227564526	NO	-
3753	ZINC01966567	4492	0.4273833347472832	NO	-
3754	ZINC01539916	4300	0.4272911652974647	NO	-
3755	ZINC00852672	1860	0.42720501207952427	NO	-
3756	ZINC01219707	3568	0.42717013082979693	NO	-
3757	ZINC00945179	2239	0.42699877623831595	NO	-
3758	ZINC00942768	2225	0.42695745699706283	NO	-
3759	ZINC02861653	6426	0.4269421800382673	NO	-
3760	ZINC03889814	10925	0.4269083693299243	NO	-
3761	ZINC01431337	3958	0.42688165753274393	NO	-
3762	ZINC00646327	929	0.4268006412142383	NO	-
3763	ZINC00679837	1088	0.42669031706889654	NO	-
3764	ZINC00804231	1488	0.42665414114070166	NO	-
3765	ZINC01186407	3478	0.4266410025430103	NO	-
3766	ZINC01276563	3642	0.4265953158612551	NO	-
3767	ZINC01219340	3567	0.4265336230395483	NO	-
3768	ZINC01070614	2893	0.4264455529402118	NO	-
3769	ZINC03850565	9618	0.42642714626234796	NO	-
3770	ZINC00801883	1478	0.42633104939842326	NO	-
3771	ZINC01264571	3625	0.426260956201863	NO	-
3772	ZINC03608324	9276	0.42610039972956243	NO	-
3773	ZINC03023511	7088	0.42609743710681924	NO	-
3774	ZINC00790774	1409	0.42608382397310324	NO	-
3775	ZINC00790772	1408	0.4260486741093183	NO	-
3776	ZINC01108594	3073	0.4260259236956232	NO	-
3777	ZINC02708399	5850	0.4259284805491536	NO	-
3778	ZINC02708401	5851	0.4259251921059177	NO	-
3779	ZINC03980745	11317	0.4258879747380863	NO	-
3780	ZINC02211736	4729	0.42577698409431136	NO	-
3781	ZINC03862251	10666	0.4257596711674208	NO	-
3782	ZINC02965744	6965	0.42574939253808497	NO	-
3783	ZINC00678722	1078	0.42570318573919785	NO	-
3784	ZINC04281551	11938	0.4256728218288555	NO	-
3785	ZINC00120408	139	0.42561930231427886	NO	-
3786	ZINC03853539	9911	0.4256089096351993	NO	-
3787	ZINC02115477	4631	0.42558310166385555	NO	-
3788	ZINC02115480	4632	0.4255821906734523	NO	-
3789	ZINC03979975	11313	0.4254501144134255	NO	-
3790	ZINC02452128	5246	0.4253736560148279	NO	-
3791	ZINC02942427	6866	0.4253354201477452	NO	-
3792	ZINC03022029	7079	0.4253071211601207	NO	-
3793	ZINC02425600	5189	0.42530582255025007	NO	-
3794	ZINC02425599	5188	0.42528621864925165	NO	-
3795	ZINC01012991	2510	0.42525919715557453	NO	-
3796	ZINC01130743	3241	0.4252245566539041	NO	-
3797	ZINC03969412	11104	0.42520921555231644	NO	-
3798	ZINC01518256	4263	0.4251986660243597	NO	-
3799	ZINC01206013	3527	0.4251944886516355	NO	-
3800	ZINC02860584	6418	0.4251567152461702	NO	-
3801	ZINC02910834	6546	0.42513837366766766	NO	-
3802	ZINC02898607	6527	0.42499529399498115	NO	-
3803	ZINC00648297	954	0.42497759955902614	NO	-
3804	ZINC03247926	7326	0.424972322704505	NO	-
3805	ZINC04443584	12271	0.42496693408775077	NO	-
3806	ZINC00783482	1376	0.4248945141679737	NO	-
3807	ZINC00120875	140	0.42488791499158607	NO	-
3808	ZINC03380080	7839	0.4248630856590376	NO	-
3809	ZINC03553839	8934	0.42484822009600903	NO	-
3810	ZINC03856218	10239	0.42477623982199114	NO	-
3811	ZINC03853588	9918	0.4246851954373497	NO	-
3812	ZINC02792955	6213	0.4246678391214435	NO	-
3813	ZINC03856219	10240	0.42461519840980677	NO	-
3814	ZINC00461635	518	0.4246071694773242	NO	-
3815	ZINC00696009	1128	0.4245698636628277	NO	-
3816	ZINC02219005	4753	0.4245452210482718	NO	-
3817	ZINC04281640	11943	0.4245380432198124	NO	-
3818	ZINC02889102	6521	0.4245253401981259	NO	-
3819	ZINC02221797	4764	0.4244169054482551	NO	-
3820	ZINC03853538	9910	0.4243712503566482	NO	-
3821	ZINC00854155	1863	0.42432033408239306	NO	-
3822	ZINC00451059	499	0.4242887011747255	NO	-
3823	ZINC01657439	4335	0.4242761696107817	NO	-
3824	ZINC03483301	8426	0.42425134473351	NO	-
3825	ZINC03357906	7710	0.42421657067626384	NO	-
3826	ZINC00812760	1557	0.4242160277673508	NO	-
3827	ZINC02919482	6795	0.4241881707447694	NO	-
3828	ZINC00154470	174	0.4241866205601411	NO	-
3829	ZINC00958261	2327	0.4240814120789986	NO	-
3830	ZINC02889902	6525	0.4240363223152478	NO	-
3831	ZINC03022037	7080	0.4240250747366486	NO	-
3832	ZINC02889901	6524	0.4240227415700229	NO	-
3833	ZINC02788788	6176	0.42396960529366706	NO	-
3834	ZINC02783818	6149	0.42387925442916274	NO	-
3835	ZINC03344763	7646	0.4238651634280941	NO	-
3836	ZINC02911482	6556	0.42380301628115713	NO	-
3837	ZINC03858383	10442	0.4237906289422023	NO	-
3838	ZINC00646343	933	0.4237775779425317	NO	-
3839	ZINC00646342	932	0.42373553553119153	NO	-
3840	ZINC03858881	10494	0.4236856413648653	NO	-
3841	ZINC02661853	5743	0.42362083575387033	NO	-
3842	ZINC00051549	43	0.4235507673669337	NO	-
3843	ZINC00958522	2329	0.42339436013222514	NO	-
3844	ZINC03991902	11410	0.42330698957804797	NO	-
3845	ZINC00803031	1483	0.4232765425318055	NO	-
3846	ZINC03850363	9614	0.42315522620554685	NO	-
3847	ZINC04103973	11612	0.4230088147875831	NO	-
3848	ZINC03858379	10440	0.42296294092519376	NO	-
3849	ZINC03384702	7857	0.4229037742244984	NO	-
3850	ZINC03867560	10764	0.4228549108108542	NO	-
3851	ZINC02457618	5263	0.42284290910867384	NO	-
3852	ZINC04281728	11948	0.42281673065397873	NO	-
3853	ZINC00952576	2294	0.4227912684556478	NO	-
3854	ZINC01890150	4408	0.42278237007111624	NO	-
3855	ZINC02965700	6963	0.42277884474333705	NO	-
3856	ZINC03021344	7070	0.4227460268166111	NO	-
3857	ZINC03853169	9821	0.4227458900137975	NO	-
3858	ZINC03853170	9822	0.4227454336998752	NO	-
3859	ZINC01052134	2797	0.4227199376498576	NO	-
3860	ZINC02065646	4592	0.42265436665674955	NO	-
3861	ZINC02927693	6827	0.4226459156968335	NO	-
3862	ZINC00047042	34	0.4226316210223146	NO	-
3863	ZINC02394954	5111	0.4226155820832606	NO	-
3864	ZINC00851770	1856	0.4226151857270917	NO	-
3865	ZINC03868401	10829	0.42260184366384823	NO	-
3866	ZINC03023471	7087	0.42252401229526015	NO	-
3867	ZINC01441324	3995	0.4225020768450282	NO	-
3868	ZINC02861364	6424	0.4224887881581998	NO	-
3869	ZINC00226142	297	0.4224868793483869	NO	-
3870	ZINC03889935	10929	0.4224787487931843	NO	-
3871	ZINC04464829	12311	0.4224787487931842	NO	-
3872	ZINC02394952	5110	0.42246782835805935	NO	-
3873	ZINC02065582	4591	0.4224338061285854	NO	-
3874	ZINC00425570	469	0.42235272958518566	NO	-
3875	ZINC03606304	9273	0.42230276059944255	NO	-
3876	ZINC04452674	12276	0.4223015831850893	NO	-
3877	ZINC00646558	951	0.42229174345204196	NO	-
3878	ZINC03850989	9658	0.42210012979250533	NO	-
3879	ZINC01116135	3138	0.42208252854298534	NO	-
3880	ZINC01110159	3094	0.42205985576718386	NO	-
3881	ZINC02717973	5955	0.4220406436861949	NO	-
3882	ZINC03873718	10874	0.42201727259664373	NO	-
3883	ZINC01115572	3130	0.42198908217276115	NO	-
3884	ZINC03852695	9747	0.4219142299720064	NO	-
3885	ZINC04231556	11818	0.4218832834297757	NO	-
3886	ZINC04169488	11733	0.42180410472854	NO	-
3887	ZINC01049692	2781	0.4217785244233249	NO	-
3888	ZINC00921248	2134	0.42174571180533904	NO	-
3889	ZINC00974382	2361	0.42174515372674154	NO	-
3890	ZINC00921246	2133	0.4216832352603428	NO	-
3891	ZINC03969870	11127	0.421620323439377	NO	-
3892	ZINC03200434	7219	0.4213957349793855	NO	-
3893	ZINC01263157	3623	0.42138336667886533	NO	-
3894	ZINC04478276	12407	0.4213550085313031	NO	-
3895	ZINC01199849	3515	0.4212549160254821	NO	-
3896	ZINC03814523	121	0.4211679619179035	YES	8
3897	ZINC04443576	12270	0.4211265492566535	NO	-
3898	ZINC01929394	4431	0.42105849500826975	NO	-
3899	ZINC02717973	5956	0.42105117544266196	NO	-
3900	ZINC00511687	544	0.4210440702975498	NO	-
3901	ZINC00849414	1833	0.42089795578919637	NO	-
3902	ZINC03889736	10916	0.42085841759227793	NO	-
3903	ZINC02816747	6336	0.4208537451318973	NO	-
3904	ZINC03015143	7061	0.42084827665076985	NO	-
3905	ZINC01120739	3160	0.420846672704579	NO	-
3906	ZINC00854174	1864	0.4208443384143419	NO	-
3907	ZINC03968197	11069	0.42080396576095264	NO	-
3908	ZINC04170655	11754	0.4206435550825618	NO	-
3909	ZINC03972075	11222	0.4205160586269132	NO	-
3910	ZINC03868402	10830	0.4205062620136824	NO	-
3911	ZINC02841568	6366	0.42043561043955935	NO	-
3912	ZINC01170879	3435	0.42040212915334985	NO	-
3913	ZINC02816749	6337	0.4203602533316849	NO	-
3914	ZINC01814617	4380	0.42033651967590424	NO	-
3915	ZINC01814617	4381	0.42033651967590424	NO	-
3916	ZINC04403521	12179	0.42029545110537964	NO	-
3917	ZINC02910921	6551	0.4202796269866117	NO	-
3918	ZINC03976278	11294	0.4202548013670561	NO	-
3919	ZINC02181354	4667	0.42024854949423607	NO	-
3920	ZINC02469733	5314	0.4201824654753556	NO	-
3921	ZINC00080844	69	0.4201557876845977	NO	-
3922	ZINC03986165	11379	0.4201516328909744	NO	-
3923	ZINC03986166	11380	0.4201407312102631	NO	-
3924	ZINC00646335	931	0.42011535860673943	NO	-
3925	ZINC00646334	930	0.42010493565951945	NO	-
3926	ZINC03024413	7094	0.4199546327859138	NO	-
3927	ZINC03889735	10915	0.4198124466329829	NO	-
3928	ZINC02638345	5612	0.4198062558084802	NO	-
3929	ZINC03665069	9452	0.41951878297280226	NO	-
3930	ZINC02433219	5206	0.4193661716901038	NO	-
3931	ZINC01814617	4379	0.41934137079750683	NO	-
3932	ZINC03565652	9046	0.41924579990064875	NO	-
3933	ZINC03969870	11125	0.41924345735908264	NO	-
3934	ZINC01966568	4493	0.4191753468601235	NO	-
3935	ZINC03021528	7074	0.4188266407867638	NO	-
3936	ZINC00807692	1522	0.4187685198444983	NO	-
3937	ZINC04348554	12091	0.41870507189225015	NO	-
3938	ZINC03949183	11041	0.4186958224986201	NO	-
3939	ZINC00988689	2434	0.4186875996425967	NO	-
3940	ZINC03880680	10883	0.4186395283121554	NO	-
3941	ZINC00461845	519	0.41853759618566494	NO	-
3942	ZINC03015127	7059	0.41853507933975137	NO	-
3943	ZINC02718015	5967	0.4185264708064066	NO	-
3944	ZINC02718015	5969	0.4185264708064065	NO	-
3945	ZINC02413838	5156	0.41837102626919104	NO	-
3946	ZINC00938438	2177	0.41815415729254696	NO	-
3947	ZINC02717829	5947	0.4181155825667967	NO	-
3948	ZINC03335401	7604	0.4181001684531581	NO	-
3949	ZINC00985117	2415	0.4179471044188699	NO	-
3950	ZINC03021245	7069	0.417754534664356	NO	-
3951	ZINC01162377	3392	0.41770856755840297	NO	-
3952	ZINC02806497	6307	0.4176682023304129	NO	-
3953	ZINC03332540	7594	0.41764314375556677	NO	-
3954	ZINC02806496	6306	0.4176227674373733	NO	-
3955	ZINC03383377	7854	0.41759644165819443	NO	-
3956	ZINC03827365	9551	0.4174501973479656	NO	-
3957	ZINC03867560	10765	0.41742022147053465	NO	-
3958	ZINC04566836	12573	0.41739047415590463	NO	-
3959	ZINC03889640	10909	0.417237841604966	NO	-
3960	ZINC01795221	4372	0.41721121688752355	NO	-
3961	ZINC04275787	11921	0.4171639332029656	NO	-
3962	ZINC03560473	8990	0.4170562651039856	NO	-
3963	ZINC03286085	7434	0.4170520619452933	NO	-
3964	ZINC03430898	8080	0.41702842154188047	NO	-
3965	ZINC03858384	10443	0.4170221181868487	NO	-
3966	ZINC02065654	4593	0.41699808177000464	NO	-
3967	ZINC00670446	1025	0.4169920347128677	NO	-
3968	ZINC02899408	6529	0.4169745196035349	NO	-
3969	ZINC03853852	9992	0.4168555282107287	NO	-
3970	ZINC04417188	12215	0.41681114160639426	NO	-
3971	ZINC02394773	5109	0.4167898119918574	NO	-
3972	ZINC02581860	5432	0.4167343342620873	NO	-
3973	ZINC00178324	185	0.41671978125633674	NO	-
3974	ZINC03850606	9622	0.4166334917074757	NO	-
3975	ZINC04000709	11441	0.41655317420902055	NO	-
3976	ZINC02394771	5108	0.4165044001851977	NO	-
3977	ZINC00882443	2019	0.416465907975305	NO	-
3978	ZINC03330504	7577	0.4164328991519263	NO	-
3979	ZINC01034025	2639	0.4163795449716213	NO	-
3980	ZINC01246128	3606	0.4163613834793079	NO	-
3981	ZINC02791908	6200	0.416280826407044	NO	-
3982	ZINC04330036	12057	0.416183601179289	NO	-
3983	ZINC02806233	6305	0.41617187148027224	NO	-
3984	ZINC03983170	11342	0.4161194287019674	NO	-
3985	ZINC03852802	9759	0.4160213327275864	NO	-
3986	ZINC03281066	7418	0.4159508615612651	NO	-
3987	ZINC03565644	9045	0.415923142341132	NO	-
3988	ZINC03606306	9274	0.41590152491224647	NO	-
3989	ZINC03332540	7593	0.4157772763271103	NO	-
3990	ZINC00670563	1028	0.4157742213346984	NO	-
3991	ZINC00008728	4	0.4157605601035809	NO	-
3992	ZINC03849427	9579	0.41556591361722484	NO	-
3993	ZINC01112757	3106	0.4155295512857157	NO	-
3994	ZINC03969064	11088	0.4154805656557538	NO	-
3995	ZINC03032923	7117	0.4153613155308402	NO	-
3996	ZINC01124976	3190	0.41533529699717964	NO	-
3997	ZINC02957410	6939	0.4152866817872096	NO	-
3998	ZINC03968168	11067	0.41526394771232994	NO	-
3999	ZINC03018104	7065	0.41478460086328245	NO	-
4000	ZINC00453832	512	0.4147313398343222	NO	-
4001	ZINC02735014	6059	0.4145030513170666	NO	-
4002	ZINC00331193	351	0.41443967372240265	NO	-
4003	ZINC04443499	12264	0.41428997269733614	NO	-
4004	ZINC04442491	12249	0.41422767013773576	NO	-
4005	ZINC00791120	1411	0.4141833332956405	NO	-
4006	ZINC01181278	3460	0.4141690469950537	NO	-
4007	ZINC04464717	12310	0.4141553514638211	NO	-
4008	ZINC00791118	1410	0.41415510989710835	NO	-
4009	ZINC04231541	11817	0.414137216968704	NO	-
4010	ZINC00751858	1291	0.41405258144990775	NO	-
4011	ZINC02870042	6458	0.4135529228052781	NO	-
4012	ZINC00721032	1230	0.41328336439105123	NO	-
4013	ZINC03015131	7060	0.41325065208975076	NO	-
4014	ZINC03858381	10441	0.4131843924231347	NO	-
4015	ZINC03199237	7218	0.41308912939841236	NO	-
4016	ZINC02622636	5507	0.4130192258886494	NO	-
4017	ZINC04275377	11919	0.4129499937658665	NO	-
4018	ZINC04465950	12341	0.4129173996237621	NO	-
4019	ZINC03868240	10813	0.412917399623762	NO	-
4020	ZINC01141162	3290	0.41281134440537526	NO	-
4021	ZINC03867867	10788	0.41280791809614764	NO	-
4022	ZINC01078989	2987	0.41278757718741943	NO	-
4023	ZINC00881981	2018	0.41261800136414273	NO	-
4024	ZINC03889635	10908	0.4124352554214432	NO	-
4025	ZINC00778819	1336	0.4124004319822467	NO	-
4026	ZINC01080012	2998	0.4123683816928782	NO	-
4027	ZINC00958802	2335	0.412285715513315	NO	-
4028	ZINC03389484	7902	0.4122757197998766	NO	-
4029	ZINC00958801	2334	0.4122652832919339	NO	-
4030	ZINC00940735	2204	0.41225510737562493	NO	-
4031	ZINC03867115	10718	0.4122406809517177	NO	-
4032	ZINC03021534	7075	0.41217102498775043	NO	-
4033	ZINC04281623	11941	0.4121703050147631	NO	-
4034	ZINC00837369	1732	0.4120962704924566	NO	-
4035	ZINC03768341	9497	0.4120049887486302	NO	-
4036	ZINC01961244	4488	0.41197100688547494	NO	-
4037	ZINC02717973	5957	0.41195781054950403	NO	-
4038	ZINC01961243	4487	0.4119205093247323	NO	-
4039	ZINC01462606	4073	0.41187974169449015	NO	-
4040	ZINC02622636	5506	0.41184426605037106	NO	-
4041	ZINC01054638	2810	0.4118011812737237	NO	-
4042	ZINC04513659	12555	0.41164689833129214	NO	-
4043	ZINC03250201	7335	0.4114391594561661	NO	-
4044	ZINC02736844	6066	0.41140165455924355	NO	-
4045	ZINC00514836	550	0.4113502729864395	NO	-
4046	ZINC03327092	7568	0.41121168722857315	NO	-
4047	ZINC03178342	7189	0.41119543078838444	NO	-
4048	ZINC03341750	7638	0.41113770512692127	NO	-
4049	ZINC00675591	1056	0.41111376771455177	NO	-
4050	ZINC03024382	7093	0.4110966704724066	NO	-
4051	ZINC04281625	11942	0.4110853141176952	NO	-
4052	ZINC03890164	10938	0.41105511756766977	NO	-
4053	ZINC01053768	2804	0.4109780167956159	NO	-
4054	ZINC01244818	3602	0.4109724200610862	NO	-
4055	ZINC00645057	920	0.41096479613269304	NO	-
4056	ZINC00645054	917	0.4109583349322418	NO	-
4057	ZINC00868851	1960	0.41076610728261126	NO	-
4058	ZINC03858664	10468	0.41074103781444427	NO	-
4059	ZINC01124058	3186	0.4106171928894685	NO	-
4060	ZINC03856114	10224	0.41059112069885323	NO	-
4061	ZINC03856116	10226	0.41058200724731936	NO	-
4062	ZINC04174097	11756	0.4102541788663579	NO	-
4063	ZINC03856115	10225	0.41025260497791255	NO	-
4064	ZINC00805126	1493	0.4102021964915006	NO	-
4065	ZINC01415543	3896	0.4101989762714298	NO	-
4066	ZINC01284915	3647	0.4101708291962836	NO	-
4067	ZINC04467677	12353	0.4101099083710985	NO	-
4068	ZINC03537770	8856	0.40999219803078923	NO	-
4069	ZINC02119880	4633	0.4098846353051467	NO	-
4070	ZINC00830193	1687	0.4098762663839327	NO	-
4071	ZINC01370823	3776	0.4098681056124691	NO	-
4072	ZINC04464594	12309	0.40962498082733306	NO	-
4073	ZINC01244817	3601	0.4096231220011769	NO	-
4074	ZINC03509854	8687	0.40954632578380695	NO	-
4075	ZINC03366175	7737	0.409529277661375	NO	-
4076	ZINC04479881	12413	0.40949364393303794	NO	-
4077	ZINC03021559	7076	0.4094679524739982	NO	-
4078	ZINC00025802	14	0.4094585009129555	NO	-
4079	ZINC01487141	4143	0.4094431457110107	NO	-
4080	ZINC03332540	7595	0.40926585351533706	NO	-
4081	ZINC01431951	3964	0.4091519141440523	NO	-
4082	ZINC02338711	4962	0.40911215391024636	NO	-
4083	ZINC03983645	11367	0.40910265453532835	NO	-
4084	ZINC02338714	4963	0.4090823693581335	NO	-
4085	ZINC03021559	7077	0.4090634214441929	NO	-
4086	ZINC02957330	6938	0.4090335030503787	NO	-
4087	ZINC02884395	6518	0.40893676895032893	NO	-
4088	ZINC00558031	606	0.40881919484648077	NO	-
4089	ZINC03867196	10722	0.40880549853377496	NO	-
4090	ZINC04107412	11619	0.40880411944049205	NO	-
4091	ZINC02815390	6334	0.40874272687038987	NO	-
4092	ZINC00805126	1491	0.4086233441435841	NO	-
4093	ZINC01171654	3439	0.40859144244697154	NO	-
4094	ZINC03814823	139	0.4085539754086151	YES	11
4095	ZINC02910848	6549	0.4085329912974336	NO	-
4096	ZINC00701901	1132	0.4084017719191429	NO	-
4097	ZINC00570338	636	0.408327401162447	NO	-
4098	ZINC02792682	6212	0.4082815744253189	NO	-
4099	ZINC02744649	6076	0.40826940701769215	NO	-
4100	ZINC02793093	6214	0.4082337023478618	NO	-
4101	ZINC03889792	10924	0.4081787207470507	NO	-
4102	ZINC02339189	4969	0.4081489848783228	NO	-
4103	ZINC04135339	11660	0.4081410134863314	NO	-
4104	ZINC02614120	5458	0.40808805604690745	NO	-
4105	ZINC00221345	232	0.40807038984896415	NO	-
4106	ZINC03609175	9290	0.4079620182139696	NO	-
4107	ZINC00956563	2316	0.4079167724507721	NO	-
4108	ZINC00106519	114	0.40764871201112135	NO	-
4109	ZINC01148268	3326	0.4076239013491026	NO	-
4110	ZINC02965757	6966	0.4075699266805068	NO	-
4111	ZINC03867196	10721	0.4074919596693582	NO	-
4112	ZINC01084641	3010	0.40743148446680005	NO	-
4113	ZINC04017450	11494	0.40730434747480365	NO	-
4114	ZINC00558286	609	0.40726971052868577	NO	-
4115	ZINC01134664	3262	0.40714909732125354	NO	-
4116	ZINC01047767	2768	0.40688991179463097	NO	-
4117	ZINC00790771	1407	0.4067440758958856	NO	-
4118	ZINC00790769	1406	0.40672181178076416	NO	-
4119	ZINC00910927	2102	0.40661886696069416	NO	-
4120	ZINC03859423	10540	0.40657725887085516	NO	-
4121	ZINC00797414	1456	0.40650560813142944	NO	-
4122	ZINC03850993	9659	0.4064819151567682	NO	-
4123	ZINC00797414	1455	0.40646886778684244	NO	-
4124	ZINC00806764	1512	0.4063907515226162	NO	-
4125	ZINC01071075	2896	0.40633372684278973	NO	-
4126	ZINC01004623	2493	0.40628030923715813	NO	-
4127	ZINC01042753	2738	0.4062528955291689	NO	-
4128	ZINC03015145	7062	0.406222485898041	NO	-
4129	ZINC02433529	5207	0.4062205652253542	NO	-
4130	ZINC04465720	12335	0.4062023673290433	NO	-
4131	ZINC01415149	3895	0.40612315904001767	NO	-
4132	ZINC04281726	11947	0.40608988269906593	NO	-
4133	ZINC01926539	4421	0.40585461091093744	NO	-
4134	ZINC01072430	2942	0.4056829731840242	NO	-
4135	ZINC00580811	654	0.40564005860294966	NO	-
4136	ZINC03509849	8686	0.40562057356016634	NO	-
4137	ZINC03859424	10541	0.40551712708742055	NO	-
4138	ZINC01072244	2921	0.4054814923054972	NO	-
4139	ZINC00806763	1511	0.4052847333774778	NO	-
4140	ZINC01794868	4371	0.4051708749371557	NO	-
4141	ZINC01794867	4370	0.40516447737619793	NO	-
4142	ZINC03968198	11070	0.40516432258656027	NO	-
4143	ZINC00717315	1201	0.40496602229605216	NO	-
4144	ZINC03565682	9049	0.4048837068353467	NO	-
4145	ZINC00780657	1368	0.4048519744385762	NO	-
4146	ZINC03463650	8325	0.4048190466001585	NO	-
4147	ZINC03332020	7588	0.4047975307092	NO	-
4148	ZINC00940670	2201	0.4047072514430028	NO	-
4149	ZINC00940669	2200	0.4046789932776308	NO	-
4150	ZINC00639541	883	0.40466747820972915	NO	-
4151	ZINC00849416	1835	0.4046327131985648	NO	-
4152	ZINC04275320	11916	0.4045602446303594	NO	-
4153	ZINC03257246	7345	0.40454295946510616	NO	-
4154	ZINC00856723	1898	0.4045418614565919	NO	-
4155	ZINC01072432	2943	0.4045165799749161	NO	-
4156	ZINC03853420	9868	0.4043424238403521	NO	-
4157	ZINC01065190	2869	0.40432846933189703	NO	-
4158	ZINC02651169	5679	0.40422288727310024	NO	-
4159	ZINC04330037	12058	0.4041873047483377	NO	-
4160	ZINC03331888	7585	0.40415148028378944	NO	-
4161	ZINC03389085	7901	0.4041412104042222	NO	-
4162	ZINC03014348	7054	0.4040447965135816	NO	-
4163	ZINC01072230	2917	0.4038704872539413	NO	-
4164	ZINC00849413	1832	0.4038631541246948	NO	-
4165	ZINC00856723	1900	0.4037175464775897	NO	-
4166	ZINC01410037	3891	0.4036901170697882	NO	-
4167	ZINC01410038	3892	0.4036470995093318	NO	-
4168	ZINC01072242	2920	0.4035917928121099	NO	-
4169	ZINC01142578	3299	0.4035793187548188	NO	-
4170	ZINC00869167	1961	0.4035613046553246	NO	-
4171	ZINC02636321	5602	0.4035576622381008	NO	-
4172	ZINC00587847	663	0.40355242644786543	NO	-
4173	ZINC02638023	5610	0.40353878147326283	NO	-
4174	ZINC01072228	2916	0.4034260883172934	NO	-
4175	ZINC03014348	7055	0.4033384087767803	NO	-
4176	ZINC00869167	1962	0.40319053422193174	NO	-
4177	ZINC02645955	5642	0.4030941034028576	NO	-
4178	ZINC02645954	5641	0.4030937444178648	NO	-
4179	ZINC01332424	3703	0.40292763915664975	NO	-
4180	ZINC04395283	12171	0.402866397594157	NO	-
4181	ZINC04135002	11658	0.4028526484133949	NO	-
4182	ZINC00856723	1899	0.40281895090003195	NO	-
4183	ZINC01108503	3072	0.4028003683082439	NO	-
4184	ZINC00929820	2152	0.40270346955591024	NO	-
4185	ZINC03981361	11318	0.4027009616463145	NO	-
4186	ZINC03969870	11126	0.40269588214738844	NO	-
4187	ZINC03853427	9870	0.4026382493099611	NO	-
4188	ZINC00384380	389	0.402634256838131	NO	-
4189	ZINC01332351	3701	0.4025745668184641	NO	-
4190	ZINC01332417	3702	0.4025057399211594	NO	-
4191	ZINC00988015	2428	0.4022629600841639	NO	-
4192	ZINC01431951	3963	0.40224796944462693	NO	-
4193	ZINC04223973	11799	0.40224089982123473	NO	-
4194	ZINC00613698	727	0.4022270094707373	NO	-
4195	ZINC00659723	986	0.4022174093396126	NO	-
4196	ZINC04279573	11935	0.40218120414912406	NO	-
4197	ZINC00753714	1301	0.402079954216295	NO	-
4198	ZINC01173729	3442	0.40202004989135326	NO	-
4199	ZINC03542896	8874	0.40185648521068673	NO	-
4200	ZINC01122598	3168	0.40176960176856846	NO	-
4201	ZINC03968033	11065	0.4017168828472961	NO	-
4202	ZINC00849418	1836	0.4016834851980005	NO	-
4203	ZINC03967976	11064	0.4016775586691515	NO	-
4204	ZINC03195989	7215	0.4014817047189863	NO	-
4205	ZINC00558030	605	0.4013961380826671	NO	-
4206	ZINC04335440	12071	0.40139437496128066	NO	-
4207	ZINC03855488	10207	0.4013559007970123	NO	-
4208	ZINC00636641	843	0.4012584584794382	NO	-
4209	ZINC03230613	7288	0.4011644138795122	NO	-
4210	ZINC03849415	9578	0.40111810565945644	NO	-
4211	ZINC03855490	10209	0.40108397940764173	NO	-
4212	ZINC03227193	7276	0.40106961296348465	NO	-
4213	ZINC03227194	7277	0.40106775250113474	NO	-
4214	ZINC04404868	12183	0.40102905547700446	NO	-
4215	ZINC02911618	6559	0.4008802505908386	NO	-
4216	ZINC03855489	10208	0.40084332469117157	NO	-
4217	ZINC00645056	919	0.4008171729344543	NO	-
4218	ZINC00645055	918	0.4008074744767815	NO	-
4219	ZINC00879619	2007	0.4007699779105213	NO	-
4220	ZINC03849714	9595	0.4006337985955416	NO	-
4221	ZINC01040046	2704	0.40058336061597966	NO	-
4222	ZINC02635724	5596	0.4004975580921981	NO	-
4223	ZINC03327092	7569	0.40048534631328875	NO	-
4224	ZINC02867416	6444	0.400237693268111	NO	-
4225	ZINC04194695	11788	0.40010475894310216	NO	-
4226	ZINC01114999	3123	0.3998462471905621	NO	-
4227	ZINC01005611	2500	0.39962004294037395	NO	-
4228	ZINC03456063	8196	0.39959646879746413	NO	-
4229	ZINC03852667	9743	0.3994178688671531	NO	-
4230	ZINC02832880	6359	0.39940079072276913	NO	-
4231	ZINC01840060	4395	0.399350168774521	NO	-
4232	ZINC00800729	1469	0.3992686424529995	NO	-
4233	ZINC00660036	988	0.3992294073869676	NO	-
4234	ZINC03814518	210	0.39922524984736985	YES	43
4235	ZINC01065389	2870	0.39917845308011873	NO	-
4236	ZINC00558039	607	0.39908234750906046	NO	-
4237	ZINC03855491	10210	0.39894847801138134	NO	-
4238	ZINC02859229	6411	0.3988122672448243	NO	-
4239	ZINC00670401	1023	0.398493718071702	NO	-
4240	ZINC02545889	5417	0.39845053707953904	NO	-
4241	ZINC00996377	2469	0.39839184879118145	NO	-
4242	ZINC02195911	4683	0.3983757007013499	NO	-
4243	ZINC03969652	11114	0.39822352307508924	NO	-
4244	ZINC01988094	4554	0.39819886793084924	NO	-
4245	ZINC01132899	3247	0.3981630083568508	NO	-
4246	ZINC01054042	2807	0.3980921622509479	NO	-
4247	ZINC04192896	11775	0.398054910989744	NO	-
4248	ZINC01489582	4148	0.39799331683062183	NO	-
4249	ZINC01519350	4276	0.39796450564220553	NO	-
4250	ZINC02804553	6301	0.39789320534954864	NO	-
4251	ZINC01988200	4559	0.39788349606368967	NO	-
4252	ZINC04266777	11895	0.39779966334689515	NO	-
4253	ZINC03392545	7908	0.3975968115124045	NO	-
4254	ZINC01008952	2502	0.3975674280303748	NO	-
4255	ZINC00784765	1396	0.39756014010754526	NO	-
4256	ZINC00795407	1432	0.3974701264477538	NO	-
4257	ZINC02358843	5040	0.39745966919886744	NO	-
4258	ZINC03851798	9706	0.39743367268450674	NO	-
4259	ZINC02636320	5601	0.39743325910311533	NO	-
4260	ZINC00918063	2125	0.39732310210148736	NO	-
4261	ZINC02697830	5808	0.3973198207876336	NO	-
4262	ZINC04365402	12121	0.3972670458342714	NO	-
4263	ZINC00809766	1533	0.3969820893108235	NO	-
4264	ZINC03358604	7717	0.3969670412931879	NO	-
4265	ZINC04281714	11945	0.3969189357485926	NO	-
4266	ZINC03530148	8807	0.39686083153962143	NO	-
4267	ZINC03532830	8823	0.3967985752582398	NO	-
4268	ZINC03268672	7379	0.39672404682204826	NO	-
4269	ZINC02474906	5316	0.39623422079623843	NO	-
4270	ZINC02358843	5039	0.39619858396272783	NO	-
4271	ZINC00783868	1378	0.39619282912703346	NO	-
4272	ZINC04443597	12272	0.3960443589313826	NO	-
4273	ZINC03534157	8840	0.39599956832670447	NO	-
4274	ZINC03534155	8839	0.39591222125627357	NO	-
4275	ZINC04124898	11645	0.3957793290918844	NO	-
4276	ZINC03850954	9655	0.39558753865332574	NO	-
4277	ZINC03851798	9707	0.3955048945423222	NO	-
4278	ZINC00988035	2429	0.3954629615024194	NO	-
4279	ZINC03435648	8099	0.3953605243752089	NO	-
4280	ZINC01049576	2779	0.39528774752555773	NO	-
4281	ZINC04407951	12200	0.39526920064700827	NO	-
4282	ZINC03455692	8192	0.39521754719329916	NO	-
4283	ZINC01385336	3803	0.39513357437198293	NO	-
4284	ZINC04484623	12426	0.395072364311422	NO	-
4285	ZINC03851084	9665	0.395027501926553	NO	-
4286	ZINC03153637	7176	0.394995133803559	NO	-
4287	ZINC03851115	9671	0.3949592535474912	NO	-
4288	ZINC01502649	4191	0.39485980894885603	NO	-
4289	ZINC02634653	5592	0.39481909339995025	NO	-
4290	ZINC00832643	1699	0.3947672304551625	NO	-
4291	ZINC03467141	8357	0.3946924463759955	NO	-
4292	ZINC03467136	8355	0.39465704632217463	NO	-
4293	ZINC03554337	8949	0.39458004657532014	NO	-
4294	ZINC00557825	604	0.3945640791531763	NO	-
4295	ZINC01056340	2822	0.39455224734582556	NO	-
4296	ZINC04348393	12086	0.3945520952226407	NO	-
4297	ZINC04326424	12051	0.3944303473078074	NO	-
4298	ZINC02504173	5388	0.3944296983961035	NO	-
4299	ZINC02198269	4690	0.39440930430966514	NO	-
4300	ZINC03868559	10838	0.39439834672829366	NO	-
4301	ZINC04079329	11578	0.394356005400593	NO	-
4302	ZINC00801219	1475	0.39435131412666014	NO	-
4303	ZINC01391240	3830	0.3942920020867275	NO	-
4304	ZINC00841676	1756	0.394270043791098	NO	-
4305	ZINC04407951	12199	0.3942488429052308	NO	-
4306	ZINC01040046	2705	0.39410158673644347	NO	-
4307	ZINC04484623	12425	0.39396680656747657	NO	-
4308	ZINC02403426	5133	0.3939643986400443	NO	-
4309	ZINC02500284	5374	0.39386592412231736	NO	-
4310	ZINC02635915	5598	0.39372111683416705	NO	-
4311	ZINC03447093	8146	0.3937041216100514	NO	-
4312	ZINC03464895	8350	0.3936990151148263	NO	-
4313	ZINC03868560	10839	0.39366048943218673	NO	-
4314	ZINC01065049	2868	0.3935098035495658	NO	-
4315	ZINC01128532	3227	0.393352912552348	NO	-
4316	ZINC00648016	953	0.39319016424194214	NO	-
4317	ZINC01099398	3042	0.3930369685526221	NO	-
4318	ZINC00529174	568	0.3927786416858034	NO	-
4319	ZINC02316169	4907	0.39261466340637985	NO	-
4320	ZINC03968139	11066	0.39239944534305793	NO	-
4321	ZINC00940703	2202	0.39235783524492135	NO	-
4322	ZINC00940704	2203	0.392356984381703	NO	-
4323	ZINC03068881	7142	0.3922975395710026	NO	-
4324	ZINC00805126	1492	0.39229159415416937	NO	-
4325	ZINC01040027	2702	0.3922294411181647	NO	-
4326	ZINC01885038	4403	0.39211169142622	NO	-
4327	ZINC02356163	5032	0.39208325252684784	NO	-
4328	ZINC01177391	3449	0.39197730919966506	NO	-
4329	ZINC01005421	2499	0.3919702842007406	NO	-
4330	ZINC02808811	6325	0.39196305729641756	NO	-
4331	ZINC00843754	1762	0.3919431213282571	NO	-
4332	ZINC04088592	11594	0.39186552470118186	NO	-
4333	ZINC01098597	3041	0.39178835941947265	NO	-
4334	ZINC03850378	9615	0.3917602409340918	NO	-
4335	ZINC00827902	1674	0.391695596084	NO	-
4336	ZINC00667777	1013	0.39156976880856614	NO	-
4337	ZINC04113474	11629	0.3914370576175606	NO	-
4338	ZINC03818696	9524	0.39143650395810364	NO	-
4339	ZINC00840297	1750	0.39141532343678204	NO	-
4340	ZINC03675979	9467	0.3913527420244335	NO	-
4341	ZINC04486983	12461	0.39135173514799587	NO	-
4342	ZINC02911608	6558	0.3913238848571373	NO	-
4343	ZINC02808810	6324	0.39126344434343263	NO	-
4344	ZINC04326499	12053	0.39121709146928896	NO	-
4345	ZINC03313946	7513	0.3912144951778018	NO	-
4346	ZINC00818879	1609	0.3911931416783768	NO	-
4347	ZINC02503929	5387	0.3905899400131889	NO	-
4348	ZINC00672626	1046	0.39058120209601543	NO	-
4349	ZINC00520467	552	0.3905358378399526	NO	-
4350	ZINC03851106	9669	0.3905250609583804	NO	-
4351	ZINC00427387	483	0.390440893784371	NO	-
4352	ZINC02861971	6429	0.3904033706945178	NO	-
4353	ZINC00803056	1484	0.3901296472703935	NO	-
4354	ZINC02797229	6258	0.3901248840787457	NO	-
4355	ZINC00955503	2306	0.390100769582465	NO	-
4356	ZINC01519462	4293	0.39003047430252097	NO	-
4357	ZINC04275344	11918	0.3899725476281651	NO	-
4358	ZINC02917678	6712	0.3899533387313675	NO	-
4359	ZINC02631590	5585	0.38991440125707244	NO	-
4360	ZINC01114940	3121	0.3899052534624046	NO	-
4361	ZINC02859480	6412	0.38988293222007325	NO	-
4362	ZINC04088245	11587	0.38976958724932403	NO	-
4363	ZINC02356161	5031	0.3896270269945195	NO	-
4364	ZINC01516598	4260	0.38961087381408493	NO	-
4365	ZINC03850572	9619	0.38952230319975506	NO	-
4366	ZINC02427761	5193	0.38942177601504935	NO	-
4367	ZINC01843145	4396	0.38938477268912514	NO	-
4368	ZINC00871845	1975	0.38936922738754376	NO	-
4369	ZINC01136501	3271	0.3893562050766835	NO	-
4370	ZINC00959682	2342	0.3892408056035403	NO	-
4371	ZINC00959681	2341	0.3892359188266561	NO	-
4372	ZINC03345966	7654	0.3890862684626856	NO	-
4373	ZINC00911984	2104	0.3889814287067659	NO	-
4374	ZINC00924429	2141	0.3888760322198879	NO	-
4375	ZINC01508681	4221	0.3888475833774568	NO	-
4376	ZINC03280674	7415	0.388837886597928	NO	-
4377	ZINC03300331	7476	0.3888188479697899	NO	-
4378	ZINC01114689	3115	0.38876595451592366	NO	-
4379	ZINC03207943	7227	0.388691773701824	NO	-
4380	ZINC00933094	2156	0.3886598946197741	NO	-
4381	ZINC02854671	6397	0.3886590692088264	NO	-
4382	ZINC03853310	9847	0.3885098503942709	NO	-
4383	ZINC04361837	12118	0.3883805911102225	NO	-
4384	ZINC00849412	1831	0.38830456702944693	NO	-
4385	ZINC00017499	145	0.3882993636855394	YES	14
4386	ZINC03859678	10607	0.3881914038261908	NO	-
4387	ZINC03357177	7705	0.3881706915099544	NO	-
4388	ZINC03357174	7704	0.3881538865501882	NO	-
4389	ZINC04088491	11593	0.3881341338102494	NO	-
4390	ZINC00646437	940	0.3879404801454457	NO	-
4391	ZINC00646436	939	0.38792857461417674	NO	-
4392	ZINC01184144	3473	0.38787295131171967	NO	-
4393	ZINC01040287	2718	0.38786236369708066	NO	-
4394	ZINC00871846	1976	0.3877931766330829	NO	-
4395	ZINC03430794	8079	0.3877516194643585	NO	-
4396	ZINC03417910	8015	0.3876620962999844	NO	-
4397	ZINC03859678	10608	0.3875942796918117	NO	-
4398	ZINC03828071	9552	0.3875361466829201	NO	-
4399	ZINC00840297	1751	0.38749053841599285	NO	-
4400	ZINC02917680	6713	0.3874800395629248	NO	-
4401	ZINC03186003	7200	0.3874341526370671	NO	-
4402	ZINC02871787	6469	0.38742930789575714	NO	-
4403	ZINC01516598	4261	0.38730861291007423	NO	-
4404	ZINC03814651	22	0.3872453230939137	YES	7
4405	ZINC03890355	10953	0.3872384866810049	NO	-
4406	ZINC03327732	7573	0.3871973518121164	NO	-
4407	ZINC00577520	642	0.3868796067423238	NO	-
4408	ZINC01041074	2730	0.3868421247055695	NO	-
4409	ZINC03851088	9667	0.3867053283657617	NO	-
4410	ZINC04119702	11637	0.38670312093074793	NO	-
4411	ZINC02353690	5020	0.3865721303207877	NO	-
4412	ZINC03340407	7628	0.3864872853442808	NO	-
4413	ZINC02700614	5835	0.3864345225951942	NO	-
4414	ZINC01098597	3040	0.38641154994025223	NO	-
4415	ZINC03387054	7888	0.3863503077837498	NO	-
4416	ZINC00843754	1761	0.38633814286622414	NO	-
4417	ZINC03387058	7889	0.38620180814764477	NO	-
4418	ZINC01040287	2719	0.38615039402950413	NO	-
4419	ZINC04088485	11592	0.38612176510112267	NO	-
4420	ZINC00123762	142	0.38588311347839643	NO	-
4421	ZINC01501208	4188	0.3858552140362464	NO	-
4422	ZINC03250027	7334	0.38569374306039916	NO	-
4423	ZINC00646424	936	0.3856824227354931	NO	-
4424	ZINC00645532	921	0.3855766792060992	NO	-
4425	ZINC01155878	3354	0.3855245503802789	NO	-
4426	ZINC01467368	4110	0.3855178421747257	NO	-
4427	ZINC01467369	4111	0.38551726759791016	NO	-
4428	ZINC02867424	6445	0.38543283907276205	NO	-
4429	ZINC02511890	5399	0.3854023017826211	NO	-
4430	ZINC00954656	2299	0.38538353847216517	NO	-
4431	ZINC00954657	2300	0.3853526357510017	NO	-
4432	ZINC01040027	2703	0.38531519185722307	NO	-
4433	ZINC02183273	4671	0.3853133949769043	NO	-
4434	ZINC02353688	5017	0.3852936378585536	NO	-
4435	ZINC00577520	641	0.38510500589487306	NO	-
4436	ZINC00943589	2229	0.38507457616285984	NO	-
4437	ZINC01040284	2716	0.3850420881704364	NO	-
4438	ZINC00633087	830	0.3850374344522044	NO	-
4439	ZINC04042651	11533	0.38503263255805886	NO	-
4440	ZINC04069992	11563	0.38499637358884103	NO	-
4441	ZINC02272849	4845	0.3849790944513487	NO	-
4442	ZINC00423602	446	0.3849671276270929	NO	-
4443	ZINC02914690	6631	0.3848423013579056	NO	-
4444	ZINC00794781	1425	0.3848229028815422	NO	-
4445	ZINC01140395	3285	0.3847213508632184	NO	-
4446	ZINC03851066	9663	0.38470137780441144	NO	-
4447	ZINC01501206	4187	0.384591954713299	NO	-
4448	ZINC04443544	12267	0.38458869546962027	NO	-
4449	ZINC02645575	5639	0.3845698592178061	NO	-
4450	ZINC03961768	11058	0.38447821091969686	NO	-
4451	ZINC04484623	12427	0.3844655567125669	NO	-
4452	ZINC03839445	9560	0.38441758482249533	NO	-
4453	ZINC01391241	3831	0.3843645010435645	NO	-
4454	ZINC01380555	3788	0.38423332688000555	NO	-
4455	ZINC01034820	2649	0.38423007136599274	NO	-
4456	ZINC04407951	12201	0.3841074294017588	NO	-
4457	ZINC03613170	9347	0.3841067830852008	NO	-
4458	ZINC00196256	209	0.3840863734323995	NO	-
4459	ZINC03312798	7505	0.38398362298841665	NO	-
4460	ZINC02869371	6457	0.3839729128221955	NO	-
4461	ZINC01032479	2619	0.3837922374292852	NO	-
4462	ZINC01362088	3745	0.3837159155316085	NO	-
4463	ZINC03894878	10996	0.3835697195298817	NO	-
4464	ZINC01422529	3912	0.383482887136686	NO	-
4465	ZINC01385281	3802	0.38347653225696127	NO	-
4466	ZINC02794475	6231	0.383422876108214	NO	-
4467	ZINC04326446	12052	0.3833062889799995	NO	-
4468	ZINC02740902	6072	0.38325400011720684	NO	-
4469	ZINC01202935	3522	0.38295824881234175	NO	-
4470	ZINC01076478	2970	0.3829131878563006	NO	-
4471	ZINC02437127	5218	0.3828282994256041	NO	-
4472	ZINC01288106	3650	0.3828065446745578	NO	-
4473	ZINC01132984	3249	0.3827074756203174	NO	-
4474	ZINC03330032	7576	0.38265031447449366	NO	-
4475	ZINC04256589	11882	0.3826353105856282	NO	-
4476	ZINC02319692	4916	0.38262355183021446	NO	-
4477	ZINC00837128	1730	0.3826148385710718	NO	-
4478	ZINC02319691	4915	0.38260914391682865	NO	-
4479	ZINC04157519	11703	0.3824973046860415	NO	-
4480	ZINC02914691	6632	0.38246936283816785	NO	-
4481	ZINC01169750	3430	0.38241468803121126	NO	-
4482	ZINC01055526	2816	0.38236177745644845	NO	-
4483	ZINC01393822	3840	0.38232319092339645	NO	-
4484	ZINC00605916	717	0.38223424039196	NO	-
4485	ZINC03852671	9745	0.3822041481617806	NO	-
4486	ZINC03460042	8255	0.3821613146526789	NO	-
4487	ZINC01121228	3164	0.38211398471966834	NO	-
4488	ZINC03852667	9742	0.3821081255671164	NO	-
4489	ZINC02831023	6356	0.38199560835558266	NO	-
4490	ZINC01422530	3913	0.38199407587673206	NO	-
4491	ZINC03814791	191	0.3819874386903928	YES	28
4492	ZINC00315521	348	0.3819836162984189	NO	-
4493	ZINC02220641	4761	0.3819684850230432	NO	-
4494	ZINC02914676	6629	0.38196845575664684	NO	-
4495	ZINC03859864	10635	0.38196719432567733	NO	-
4496	ZINC01423312	3915	0.38195940656306415	NO	-
4497	ZINC02914677	6630	0.3819491112754409	NO	-
4498	ZINC02398833	5119	0.38190964928466825	NO	-
4499	ZINC03851084	9664	0.3818618759856426	NO	-
4500	ZINC03015124	7057	0.38155982782289033	NO	-
4501	ZINC01401823	3868	0.38149420514928356	NO	-
4502	ZINC02616830	5464	0.38140315767292493	NO	-
4503	ZINC03243910	7308	0.3813825248598903	NO	-
4504	ZINC01035709	2661	0.3812918359521701	NO	-
4505	ZINC01106285	3057	0.38117186207375997	NO	-
4506	ZINC00878894	2000	0.381139766930806	NO	-
4507	ZINC03814524	201	0.3811389760544889	YES	35
4508	ZINC00660004	987	0.38111883050982714	NO	-
4509	ZINC03317639	7520	0.3811016495248634	NO	-
4510	ZINC02398834	5120	0.3810898530168718	NO	-
4511	ZINC03970297	11168	0.3809661673030621	NO	-
4512	ZINC01044018	2748	0.38096598345572524	NO	-
4513	ZINC04504959	12533	0.38092012224663424	NO	-
4514	ZINC01044245	2752	0.38075043142775766	NO	-
4515	ZINC03814652	32	0.38069830076830946	YES	7
4516	ZINC01063328	2862	0.3806634246984143	NO	-
4517	ZINC03890296	10944	0.3806329726952146	NO	-
4518	ZINC00189274	201	0.38062671359146233	NO	-
4519	ZINC03198680	7217	0.3805469179701597	NO	-
4520	ZINC02949706	6907	0.38052850609102873	NO	-
4521	ZINC02949704	6906	0.3805037014866994	NO	-
4522	ZINC01041074	2729	0.3804970676377706	NO	-
4523	ZINC02317582	4910	0.38047022216521326	NO	-
4524	ZINC00951897	2288	0.380418755441865	NO	-
4525	ZINC02299056	4878	0.38041715604448406	NO	-
4526	ZINC04091852	11599	0.3803482239335112	NO	-
4527	ZINC01132982	3248	0.38032908207316024	NO	-
4528	ZINC02915437	6658	0.3802745129626271	NO	-
4529	ZINC00223037	283	0.3802705886298355	NO	-
4530	ZINC02915436	6657	0.3802697268035921	NO	-
4531	ZINC03352169	7686	0.3802265377587536	NO	-
4532	ZINC04035452	11518	0.3802143075212917	NO	-
4533	ZINC03417021	8012	0.38011997516658685	NO	-
4534	ZINC00778396	1329	0.38009004307107513	NO	-
4535	ZINC00789567	1401	0.3799977690175199	NO	-
4536	ZINC04504964	12534	0.3799863035245726	NO	-
4537	ZINC03417018	8011	0.3799779826413837	NO	-
4538	ZINC03495270	8492	0.3798774515772016	NO	-
4539	ZINC00838926	1746	0.3798088791524654	NO	-
4540	ZINC00729871	1258	0.37976955289191605	NO	-
4541	ZINC01405002	3885	0.37964771053086815	NO	-
4542	ZINC02299398	4880	0.3796172183217204	NO	-
4543	ZINC02220644	4762	0.3795932880272345	NO	-
4544	ZINC03265922	7374	0.379478242292828	NO	-
4545	ZINC02495439	5342	0.3794402359290557	NO	-
4546	ZINC00646420	935	0.3793925146642393	NO	-
4547	ZINC00779326	1350	0.37934928162089665	NO	-
4548	ZINC01163094	3398	0.37933711419810584	NO	-
4549	ZINC03554331	8948	0.3793333889823099	NO	-
4550	ZINC00719741	1218	0.37931791635323936	NO	-
4551	ZINC00033594	19	0.37930375206405575	NO	-
4552	ZINC03814825	202	0.37929756488259375	YES	35
4553	ZINC02867163	6443	0.37921651533454637	NO	-
4554	ZINC00021431	11	0.3791156182814276	NO	-
4555	ZINC02916028	6669	0.3790748193309324	NO	-
4556	ZINC03868448	10834	0.3790249340158548	NO	-
4557	ZINC00794781	1424	0.3787809073557163	NO	-
4558	ZINC03392542	7907	0.37871744205014146	NO	-
4559	ZINC02978789	7007	0.3786214774094418	NO	-
4560	ZINC03608655	9283	0.378613727921851	NO	-
4561	ZINC03814653	31	0.37858271669860705	YES	7
4562	ZINC01040284	2717	0.378541021277635	NO	-
4563	ZINC01408768	3890	0.37851508907731257	NO	-
4564	ZINC00645828	922	0.3784901992268647	NO	-
4565	ZINC00644190	912	0.3784615018319463	NO	-
4566	ZINC01522189	4298	0.3784369346743334	NO	-
4567	ZINC02635641	5595	0.3783366239255413	NO	-
4568	ZINC00423633	447	0.3782790132401705	NO	-
4569	ZINC03308058	7492	0.3781993745192546	NO	-
4570	ZINC04381952	12150	0.3781511756684866	NO	-
4571	ZINC01037522	2679	0.37811171574751573	NO	-
4572	ZINC02744091	6075	0.378106802432774	NO	-
4573	ZINC04157519	11702	0.3781002551077921	NO	-
4574	ZINC03608655	9284	0.3779394438439079	NO	-
4575	ZINC00884327	2022	0.37781041436338375	NO	-
4576	ZINC00646438	941	0.3778086852886714	NO	-
4577	ZINC02915961	6666	0.3777024459222757	NO	-
4578	ZINC02353690	5021	0.3774832211650202	NO	-
4579	ZINC02353690	5022	0.3774832211650202	NO	-
4580	ZINC03890978	10966	0.37746542864534677	NO	-
4581	ZINC04375991	12134	0.3773581981716323	NO	-
4582	ZINC02700427	5834	0.37732231012639295	NO	-
4583	ZINC03851115	9670	0.37727230176998067	NO	-
4584	ZINC04274463	11907	0.37721579858186377	NO	-
4585	ZINC02151371	4653	0.37715825046762774	NO	-
4586	ZINC02347227	4989	0.3771297620404264	NO	-
4587	ZINC01038119	2692	0.37707375237040497	NO	-
4588	ZINC00719741	1219	0.3770207474025372	NO	-
4589	ZINC02557738	5420	0.37695987810895465	NO	-
4590	ZINC04281574	11939	0.37695218958316945	NO	-
4591	ZINC00987948	2427	0.3769457580398746	NO	-
4592	ZINC01361945	3744	0.3769314134713092	NO	-
4593	ZINC00598515	11	0.37692951586004464	YES	3
4594	ZINC00878158	1988	0.3769252199832762	NO	-
4595	ZINC01478456	4130	0.37687732033363325	NO	-
4596	ZINC03851106	9668	0.3768730336864622	NO	-
4597	ZINC00895394	2053	0.37681509346615527	NO	-
4598	ZINC01077613	2975	0.3767829471242841	NO	-
4599	ZINC00878894	1999	0.37674971759251497	NO	-
4600	ZINC00703580	1142	0.376723843607562	NO	-
4601	ZINC00703579	1141	0.37670648747762336	NO	-
4602	ZINC02686584	5774	0.376600552968185	NO	-
4603	ZINC00704025	1149	0.3764707892123874	NO	-
4604	ZINC00683666	1103	0.3764629359579919	NO	-
4605	ZINC02228775	4783	0.3764315748988492	NO	-
4606	ZINC04381893	12147	0.376429456678759	NO	-
4607	ZINC03676071	9473	0.37633119197199266	NO	-
4608	ZINC04463011	12297	0.37630286195024054	NO	-
4609	ZINC02982327	7012	0.3762970632745837	NO	-
4610	ZINC04331499	12063	0.37629428968871875	NO	-
4611	ZINC03521630	8745	0.3762678959804028	NO	-
4612	ZINC03635259	9411	0.37619790116457863	NO	-
4613	ZINC04070963	11569	0.37617582923650916	NO	-
4614	ZINC03859623	10594	0.37607824090566294	NO	-
4615	ZINC01981624	4529	0.3760658069073675	NO	-
4616	ZINC02792310	6208	0.37604260300503056	NO	-
4617	ZINC00009201	10	0.3760060704987766	YES	3
4618	ZINC00832948	1703	0.37597903307560215	NO	-
4619	ZINC00686662	1114	0.3759705494631874	NO	-
4620	ZINC00625548	772	0.37596339844897836	NO	-
4621	ZINC03554149	8941	0.37595347670079876	NO	-
4622	ZINC01300757	3662	0.3759050417579819	NO	-
4623	ZINC03458309	8220	0.37590244930610517	NO	-
4624	ZINC00834969	1714	0.37589197132007895	NO	-
4625	ZINC00383316	388	0.37587403692445226	NO	-
4626	ZINC03458309	8219	0.37586028029321006	NO	-
4627	ZINC02869022	6454	0.37582340599868014	NO	-
4628	ZINC02762552	6113	0.3757734867999364	NO	-
4629	ZINC00794796	1427	0.37574973035011255	NO	-
4630	ZINC02740617	6071	0.3757483225069485	NO	-
4631	ZINC03868565	10840	0.3756044500550435	NO	-
4632	ZINC00988037	2430	0.37551044091681884	NO	-
4633	ZINC02827460	6350	0.3755050558730422	NO	-
4634	ZINC03134448	7168	0.37545441687006686	NO	-
4635	ZINC00703581	1143	0.3754336930823864	NO	-
4636	ZINC00703582	1144	0.37543283665012867	NO	-
4637	ZINC02353688	5018	0.3754319120039111	NO	-
4638	ZINC02353688	5019	0.3754319120039111	NO	-
4639	ZINC03455855	8193	0.3754243128294143	NO	-
4640	ZINC00755210	1310	0.3754157055538815	NO	-
4641	ZINC03495072	8488	0.3754015378241554	NO	-
4642	ZINC00222325	253	0.3753755957070154	NO	-
4643	ZINC00703584	1146	0.3753496449296679	NO	-
4644	ZINC03850186	9613	0.37532505389992055	NO	-
4645	ZINC00222326	254	0.37529617447689156	NO	-
4646	ZINC03850463	9616	0.3752579785705779	NO	-
4647	ZINC03971890	11220	0.37522756064638235	NO	-
4648	ZINC02780387	6143	0.37520316041175994	NO	-
4649	ZINC03860111	10657	0.37517958031672183	NO	-
4650	ZINC00425698	474	0.37514409302951385	NO	-
4651	ZINC03455857	8194	0.3750420009198246	NO	-
4652	ZINC03850769	9635	0.374997660327474	NO	-
4653	ZINC01245892	3605	0.3749975447260269	NO	-
4654	ZINC01428290	3939	0.3749772938268949	NO	-
4655	ZINC02914619	6625	0.37493033504259876	NO	-
4656	ZINC02629557	5574	0.37485968685731114	NO	-
4657	ZINC02956132	6915	0.3748143275981304	NO	-
4658	ZINC03559324	8985	0.3747113992866223	NO	-
4659	ZINC00935549	2163	0.3746806065951763	NO	-
4660	ZINC04281720	11946	0.37466507415620653	NO	-
4661	ZINC00877119	1984	0.3746557548600187	NO	-
4662	ZINC00731703	1259	0.37461864366567255	NO	-
4663	ZINC02915963	6667	0.3746150234751465	NO	-
4664	ZINC01136067	3267	0.3745844583358168	NO	-
4665	ZINC01473731	4129	0.374515390204673	NO	-
4666	ZINC01442407	4008	0.37448734397601124	NO	-
4667	ZINC02400960	5126	0.37447730344143243	NO	-
4668	ZINC02400961	5127	0.3744767514288512	NO	-
4669	ZINC01158308	3374	0.37447431891854943	NO	-
4670	ZINC01025382	2568	0.3744466649158474	NO	-
4671	ZINC01158307	3373	0.37443369291277145	NO	-
4672	ZINC00983925	2410	0.3743551607920262	NO	-
4673	ZINC01326408	3689	0.3742951275993013	NO	-
4674	ZINC01326406	3688	0.37428591281311707	NO	-
4675	ZINC00852309	1858	0.37428102981223105	NO	-
4676	ZINC01040197	2709	0.37427512109997063	NO	-
4677	ZINC02880798	6505	0.37427381445571434	NO	-
4678	ZINC02228773	4782	0.37425781681340714	NO	-
4679	ZINC02874164	6477	0.37415537085775463	NO	-
4680	ZINC00703583	1145	0.3741065082015703	NO	-
4681	ZINC04381952	12149	0.3740824581648365	NO	-
4682	ZINC02359880	5044	0.3740552925336497	NO	-
4683	ZINC02359878	5043	0.374031449261177	NO	-
4684	ZINC00425654	473	0.3740113859553676	NO	-
4685	ZINC01041074	2731	0.37393692867315637	NO	-
4686	ZINC03814657	66	0.37390913953863286	YES	7
4687	ZINC03851123	9672	0.3739012615271517	NO	-
4688	ZINC04465092	12320	0.37390126152714886	NO	-
4689	ZINC03406991	7972	0.3738578913403946	NO	-
4690	ZINC03851088	9666	0.37379497110391846	NO	-
4691	ZINC01982093	4533	0.3737074577146257	NO	-
4692	ZINC04157070	11700	0.37369299717425575	NO	-
4693	ZINC04325164	12045	0.3736858988525192	NO	-
4694	ZINC01000878	2480	0.37360762613710286	NO	-
4695	ZINC02804507	6300	0.3735901523828107	NO	-
4696	ZINC04003617	11473	0.3735764718427529	NO	-
4697	ZINC01396520	3853	0.37355358223143137	NO	-
4698	ZINC03498954	8590	0.3735488516069149	NO	-
4699	ZINC01183837	3471	0.37351506703316667	NO	-
4700	ZINC02914708	6633	0.37351185593311637	NO	-
4701	ZINC00935548	2162	0.37350896069990774	NO	-
4702	ZINC02869023	6455	0.37345581859048704	NO	-
4703	ZINC00147475	164	0.373454013626436	NO	-
4704	ZINC03497922	8574	0.3734120299204295	NO	-
4705	ZINC00933475	2157	0.37330796423034746	NO	-
4706	ZINC00895397	2054	0.37327465200695037	NO	-
4707	ZINC03856470	10255	0.37315079355690617	NO	-
4708	ZINC00222470	269	0.3731034812839065	NO	-
4709	ZINC02730930	6045	0.3730837657649418	NO	-
4710	ZINC02350778	5004	0.37306326720215566	NO	-
4711	ZINC03984657	11377	0.3729978296386014	NO	-
4712	ZINC03497920	8573	0.3729486618582117	NO	-
4713	ZINC01111876	3098	0.3729474980814586	NO	-
4714	ZINC00222456	267	0.37287610559802287	NO	-
4715	ZINC00692967	1122	0.3728578338443863	NO	-
4716	ZINC00646418	934	0.37285782872406686	NO	-
4717	ZINC01057831	2835	0.3728565376834859	NO	-
4718	ZINC00703673	1147	0.37285360559307973	NO	-
4719	ZINC02916273	6677	0.37285021546311503	NO	-
4720	ZINC01111904	3100	0.3728444541970879	NO	-
4721	ZINC01111903	3099	0.37281647694822867	NO	-
4722	ZINC00915956	2115	0.3727823271738928	NO	-
4723	ZINC04465949	12340	0.3727642538373145	NO	-
4724	ZINC03868239	10812	0.37276425383731365	NO	-
4725	ZINC01468040	4112	0.3727285262369481	NO	-
4726	ZINC01468041	4113	0.3727199638410014	NO	-
4727	ZINC00897215	2069	0.3726974040117518	NO	-
4728	ZINC03497664	8543	0.37263687585522187	NO	-
4729	ZINC01026731	2577	0.3725949205047956	NO	-
4730	ZINC02914618	6624	0.37258480968356245	NO	-
4731	ZINC01169924	3432	0.37250887773746655	NO	-
4732	ZINC02467204	5308	0.3724653874556974	NO	-
4733	ZINC04381893	12146	0.3724505226047591	NO	-
4734	ZINC03984657	11378	0.37243560459039365	NO	-
4735	ZINC03497666	8544	0.3724193756643498	NO	-
4736	ZINC03814732	177	0.3724174531829696	YES	20
4737	ZINC02802473	6288	0.37240434795591565	NO	-
4738	ZINC03660503	9442	0.372365305757452	NO	-
4739	ZINC03814654	57	0.3722803700534975	YES	7
4740	ZINC03336855	7614	0.37226046818332437	NO	-
4741	ZINC00675671	1062	0.372225288708857	NO	-
4742	ZINC03649656	9426	0.37222389124951744	NO	-
4743	ZINC02793805	6223	0.3721829534346963	NO	-
4744	ZINC01209291	3534	0.3721534570867225	NO	-
4745	ZINC00902363	2078	0.3721443996575353	NO	-
4746	ZINC03814655	162	0.3721339756270025	YES	17
4747	ZINC03433509	8090	0.37209931519672657	NO	-
4748	ZINC04094419	11603	0.3720191688796105	NO	-
4749	ZINC03854254	10058	0.37201856823326457	NO	-
4750	ZINC00554575	603	0.3720122504495173	NO	-
4751	ZINC00794796	1426	0.37197813902445814	NO	-
4752	ZINC00554574	602	0.3719475637413944	NO	-
4753	ZINC00670959	1037	0.3717795461472649	NO	-
4754	ZINC03851066	9662	0.3717761640194901	NO	-
4755	ZINC00628430	799	0.3715812965038699	NO	-
4756	ZINC01163468	3407	0.3715655753637385	NO	-
4757	ZINC00915720	2113	0.3715448039963509	NO	-
4758	ZINC04424509	12220	0.3715381460197666	NO	-
4759	ZINC00778627	1333	0.37151221253836736	NO	-
4760	ZINC00522586	559	0.371457423617321	NO	-
4761	ZINC00522585	558	0.37144427028974314	NO	-
4762	ZINC00147521	165	0.371440769138423	NO	-
4763	ZINC03545379	8891	0.3713978224707355	NO	-
4764	ZINC04157519	11704	0.371333782210112	NO	-
4765	ZINC00675622	1059	0.37127015278985426	NO	-
4766	ZINC03898471	10997	0.3712373529940346	NO	-
4767	ZINC02279829	4851	0.3711430592275193	NO	-
4768	ZINC02914710	6634	0.371129383855197	NO	-
4769	ZINC00840871	13	0.37105659123632195	YES	3
4770	ZINC01388620	3817	0.37103104462695696	NO	-
4771	ZINC00222251	247	0.3709974212282186	NO	-
4772	ZINC03869117	10859	0.3709970195143819	NO	-
4773	ZINC01327462	3697	0.3709745974823804	NO	-
4774	ZINC00222250	246	0.3709735106306075	NO	-
4775	ZINC00840293	1748	0.3709387922402709	NO	-
4776	ZINC03970297	11169	0.370907201403245	NO	-
4777	ZINC03116917	7163	0.37089110935841196	NO	-
4778	ZINC02405798	5141	0.37075011197563107	NO	-
4779	ZINC02405797	5140	0.37074803506483917	NO	-
4780	ZINC04089620	11596	0.3707436396542367	NO	-
4781	ZINC00222468	268	0.370736873148125	NO	-
4782	ZINC04381440	12144	0.370729624976565	NO	-
4783	ZINC04000738	11442	0.370721377698626	NO	-
4784	ZINC02283525	4859	0.37067690277092546	NO	-
4785	ZINC01123207	3178	0.3706700554067936	NO	-
4786	ZINC00095758	93	0.37066878861672864	NO	-
4787	ZINC03325598	7557	0.3706590831194459	NO	-
4788	ZINC00095763	94	0.3706534963779473	NO	-
4789	ZINC03804386	9516	0.37062759639296533	NO	-
4790	ZINC00996350	2467	0.37059462489990863	NO	-
4791	ZINC01114965	3122	0.37057695717145744	NO	-
4792	ZINC01982092	4532	0.37057026257774417	NO	-
4793	ZINC00222255	249	0.3705224444184135	NO	-
4794	ZINC00222254	248	0.3705018360877784	NO	-
4795	ZINC02916272	6676	0.37041317933112283	NO	-
4796	ZINC00670612	1029	0.37040155048203666	NO	-
4797	ZINC03405266	7955	0.370343419904401	NO	-
4798	ZINC00222352	259	0.3703245965577549	NO	-
4799	ZINC00537777	584	0.370315062655201	NO	-
4800	ZINC00222350	258	0.37030098430932923	NO	-
4801	ZINC03325600	7558	0.3702473308609326	NO	-
4802	ZINC01825892	4388	0.37024402307670423	NO	-
4803	ZINC03533099	8828	0.370230467372159	NO	-
4804	ZINC03854254	10057	0.3701662550262812	NO	-
4805	ZINC02997731	7034	0.3701545003442243	NO	-
4806	ZINC01380543	3787	0.37004606347303726	NO	-
4807	ZINC00646481	950	0.3700132892848041	NO	-
4808	ZINC00646475	945	0.36998623170960104	NO	-
4809	ZINC00222490	275	0.3699844061960551	NO	-
4810	ZINC00646474	944	0.3699766467654682	NO	-
4811	ZINC00807037	1518	0.36992759923949564	NO	-
4812	ZINC00807038	1519	0.36990631262283225	NO	-
4813	ZINC04464374	12303	0.3698948595241591	NO	-
4814	ZINC04318590	12040	0.3698895422495184	NO	-
4815	ZINC03603045	9246	0.369837047919352	NO	-
4816	ZINC00372305	379	0.3698086354693928	NO	-
4817	ZINC02756170	6101	0.36978806924544316	NO	-
4818	ZINC00646480	949	0.3697453311857675	NO	-
4819	ZINC00222489	274	0.36954065365292815	NO	-
4820	ZINC01030272	2605	0.3695159067191695	NO	-
4821	ZINC02499522	5354	0.3694577840841668	NO	-
4822	ZINC00360424	371	0.3693548839976015	NO	-
4823	ZINC03883471	10889	0.3693500874687153	NO	-
4824	ZINC00427367	481	0.36931449509551917	NO	-
4825	ZINC02794658	6237	0.3692988797179009	NO	-
4826	ZINC00222379	260	0.3691286671282782	NO	-
4827	ZINC00719384	1217	0.3690996826143969	NO	-
4828	ZINC00719383	1216	0.36907576168241063	NO	-
4829	ZINC01033324	2630	0.36903033434860577	NO	-
4830	ZINC01050434	2786	0.36897616552535956	NO	-
4831	ZINC01004740	2496	0.36897401831614757	NO	-
4832	ZINC02919071	6771	0.36893302608465683	NO	-
4833	ZINC01207704	3530	0.3688986261737012	NO	-
4834	ZINC01040197	2710	0.36889033171364144	NO	-
4835	ZINC00620376	739	0.3688015034543092	NO	-
4836	ZINC04279258	11934	0.368740568316631	NO	-
4837	ZINC04382999	12153	0.3687397497455021	NO	-
4838	ZINC02919072	6772	0.368688718061238	NO	-
4839	ZINC02982664	7014	0.36868781539859163	NO	-
4840	ZINC00753202	1299	0.3685123131977603	NO	-
4841	ZINC01138762	3281	0.3684785530997541	NO	-
4842	ZINC01495944	4166	0.36838468818900727	NO	-
4843	ZINC00877067	1983	0.36835894817183323	NO	-
4844	ZINC02857612	6406	0.3682906497664839	NO	-
4845	ZINC02792233	6207	0.36827756768050074	NO	-
4846	ZINC03869116	10858	0.36826918124573793	NO	-
4847	ZINC03521634	8746	0.36825359435525334	NO	-
4848	ZINC03856190	10234	0.36814194113173515	NO	-
4849	ZINC00222478	270	0.368063031881881	NO	-
4850	ZINC02224391	4769	0.36805715664030375	NO	-
4851	ZINC00222481	271	0.36805472321378574	NO	-
4852	ZINC01053588	2801	0.3680305121851918	NO	-
4853	ZINC00903107	2083	0.368007852692789	NO	-
4854	ZINC00620377	740	0.36800603662643655	NO	-
4855	ZINC00846904	1810	0.3679953860531588	NO	-
4856	ZINC00846903	1809	0.36799007356154584	NO	-
4857	ZINC03439953	8115	0.36789275768812496	NO	-
4858	ZINC02914575	6619	0.3678740731913811	NO	-
4859	ZINC03676117	9481	0.36781359605063274	NO	-
4860	ZINC02914448	6591	0.36779605759955863	NO	-
4861	ZINC00222256	250	0.3677559948837853	NO	-
4862	ZINC00222257	251	0.3677370319314885	NO	-
4863	ZINC02786317	6160	0.367720934927452	NO	-
4864	ZINC00122461	141	0.36771392254485424	NO	-
4865	ZINC00083827	74	0.36769497447393973	NO	-
4866	ZINC02914446	6590	0.36765205925792815	NO	-
4867	ZINC01057433	2830	0.3676320223175465	NO	-
4868	ZINC00881693	2013	0.36762433813718465	NO	-
4869	ZINC00706648	1157	0.36760876302298123	NO	-
4870	ZINC02914589	6621	0.3676080761805931	NO	-
4871	ZINC02914587	6620	0.36758474992349743	NO	-
4872	ZINC04454037	12277	0.3675377832487672	NO	-
4873	ZINC01054113	2808	0.3674481219280703	NO	-
4874	ZINC02410473	5150	0.3674386503063963	NO	-
4875	ZINC00222380	261	0.36735655801283396	NO	-
4876	ZINC02874198	6482	0.36727275750902494	NO	-
4877	ZINC00779035	1338	0.36726723291903274	NO	-
4878	ZINC03852671	9744	0.3672643779377614	NO	-
4879	ZINC02874199	6483	0.3672479387881555	NO	-
4880	ZINC04248562	11851	0.367243645348281	NO	-
4881	ZINC01050435	2787	0.36721396524825006	NO	-
4882	ZINC04315737	12013	0.3671859891680897	NO	-
4883	ZINC00702809	1134	0.3671679861729115	NO	-
4884	ZINC00840293	1749	0.36714433221379555	NO	-
4885	ZINC01385579	3806	0.3671398813789912	NO	-
4886	ZINC03649656	9425	0.36712189311134036	NO	-
4887	ZINC03890312	10947	0.3670876610411422	NO	-
4888	ZINC03799704	9513	0.36703786446697567	NO	-
4889	ZINC03859200	10526	0.3670038045475493	NO	-
4890	ZINC03866805	10703	0.36699137873555315	NO	-
4891	ZINC00423675	451	0.3669911523228783	NO	-
4892	ZINC01002478	2486	0.3669902802082101	NO	-
4893	ZINC04381440	12143	0.36698330252581374	NO	-
4894	ZINC03826461	9550	0.36696417447547486	NO	-
4895	ZINC04381952	12151	0.36691644151747965	NO	-
4896	ZINC03450649	8169	0.36684390949703993	NO	-
4897	ZINC01244870	3603	0.36680845675796453	NO	-
4898	ZINC04137681	11665	0.3667958875048074	NO	-
4899	ZINC02410474	5151	0.3667468268907551	NO	-
4900	ZINC04194497	11786	0.36671757622041695	NO	-
4901	ZINC02179855	4665	0.3666080608687567	NO	-
4902	ZINC02914172	6563	0.3665516435305313	NO	-
4903	ZINC00827902	1675	0.3665049581848617	NO	-
4904	ZINC02073911	4597	0.3664986093388762	NO	-
4905	ZINC02917895	6716	0.3663905567022326	NO	-
4906	ZINC00856272	1889	0.36637599835565654	NO	-
4907	ZINC03986393	11381	0.3663163749885092	NO	-
4908	ZINC02918045	6719	0.36630625049998244	NO	-
4909	ZINC00646478	947	0.36629637332578363	NO	-
4910	ZINC02050669	4585	0.3662661131857377	NO	-
4911	ZINC01018846	2530	0.3662383182195314	NO	-
4912	ZINC01026731	2576	0.3662145917244749	NO	-
4913	ZINC01183834	3470	0.366167029219609	NO	-
4914	ZINC04059365	11556	0.36609426771508596	NO	-
4915	ZINC00646434	937	0.3660846029923601	NO	-
4916	ZINC00646435	938	0.3660845156875782	NO	-
4917	ZINC00779039	1343	0.36604333757347224	NO	-
4918	ZINC02347125	4987	0.36600587857178885	NO	-
4919	ZINC02347126	4988	0.3660036437604208	NO	-
4920	ZINC03489610	8454	0.36595687616048794	NO	-
4921	ZINC01121045	3163	0.3659343262648285	NO	-
4922	ZINC03340835	7632	0.3658967012681952	NO	-
4923	ZINC02787857	6167	0.3658902783456003	NO	-
4924	ZINC02268119	4843	0.36588609720095006	NO	-
4925	ZINC00638045	852	0.36583734570247967	NO	-
4926	ZINC00956264	2312	0.3658257602562174	NO	-
4927	ZINC00803269	1486	0.3658140366846989	NO	-
4928	ZINC02914573	6618	0.36580912457946313	NO	-
4929	ZINC03866721	10695	0.36580888508657927	NO	-
4930	ZINC02224392	4770	0.3657265993666314	NO	-
4931	ZINC00166137	178	0.3656841304414304	NO	-
4932	ZINC00640114	888	0.36565586543844236	NO	-
4933	ZINC02236522	4797	0.3655896379523157	NO	-
4934	ZINC03856467	10254	0.3655632754378379	NO	-
4935	ZINC02764621	6125	0.36554673259243176	NO	-
4936	ZINC00956265	2313	0.36549622698731304	NO	-
4937	ZINC00427387	482	0.36547844577329003	NO	-
4938	ZINC00915726	2114	0.3654708727772793	NO	-
4939	ZINC03343605	7640	0.36545036060243513	NO	-
4940	ZINC04131692	11647	0.3654494836999396	NO	-
4941	ZINC01057431	2829	0.3654441228632677	NO	-
4942	ZINC00950931	2276	0.36542526234338896	NO	-
4943	ZINC02916036	6670	0.3654099030164973	NO	-
4944	ZINC02916037	6671	0.36538242361097234	NO	-
4945	ZINC02396922	5115	0.36538097465065245	NO	-
4946	ZINC00987816	2426	0.3653750661200301	NO	-
4947	ZINC03814741	178	0.365339121465953	YES	20
4948	ZINC02523219	5404	0.36531112658759496	NO	-
4949	ZINC00792445	1416	0.36520689243100735	NO	-
4950	ZINC01124002	3185	0.3651922317180507	NO	-
4951	ZINC01137379	3277	0.36514919708369803	NO	-
4952	ZINC02664575	5757	0.36510591735999104	NO	-
4953	ZINC02225198	4774	0.36510547058462595	NO	-
4954	ZINC00881549	2012	0.36507608098768757	NO	-
4955	ZINC02310663	4901	0.3650711070318408	NO	-
4956	ZINC02310664	4902	0.3650689473663949	NO	-
4957	ZINC01415114	3893	0.3650606612290201	NO	-
4958	ZINC03315464	7519	0.36501781556179624	NO	-
4959	ZINC02914174	6564	0.3648998120889743	NO	-
4960	ZINC03814735	180	0.36489478631679056	YES	20
4961	ZINC04381893	12148	0.36482142003725115	NO	-
4962	ZINC02367142	5064	0.36481370794791346	NO	-
4963	ZINC02917894	6715	0.3648018211424586	NO	-
4964	ZINC03853374	9860	0.36479853954796715	NO	-
4965	ZINC02919092	6774	0.3647557688278161	NO	-
4966	ZINC02030832	4584	0.3647459664642438	NO	-
4967	ZINC00643760	911	0.3647394541926665	NO	-
4968	ZINC04382999	12152	0.36466814710836754	NO	-
4969	ZINC02918267	6737	0.3646480313116388	NO	-
4970	ZINC00780257	1360	0.36463947804950175	NO	-
4971	ZINC00603537	713	0.3645559658260444	NO	-
4972	ZINC00541084	589	0.36431554813378547	NO	-
4973	ZINC00638047	853	0.3642981372212545	NO	-
4974	ZINC02840623	6363	0.36427611626149065	NO	-
4975	ZINC02309408	4898	0.36425665288346815	NO	-
4976	ZINC02309407	4897	0.3642336502199283	NO	-
4977	ZINC03908021	11008	0.3642150998120255	NO	-
4978	ZINC02497897	5350	0.3641163267612068	NO	-
4979	ZINC00667988	1014	0.36410161162910115	NO	-
4980	ZINC03383497	7855	0.3640700479809048	NO	-
4981	ZINC04094419	11602	0.36401157310490656	NO	-
4982	ZINC00950991	2278	0.3639974453637061	NO	-
4983	ZINC00950990	2277	0.36398889124568773	NO	-
4984	ZINC02916276	6679	0.3639768762873061	NO	-
4985	ZINC01175560	3447	0.3639469489633191	NO	-
4986	ZINC04640070	12605	0.36393470571152503	NO	-
4987	ZINC03289008	7446	0.36392693898482514	NO	-
4988	ZINC02723010	6019	0.36392602446014566	NO	-
4989	ZINC01941508	4476	0.36384023302757657	NO	-
4990	ZINC03854263	10064	0.36379658316523344	NO	-
4991	ZINC00646479	948	0.36378722541836533	NO	-
4992	ZINC03854267	10066	0.3637643911001112	NO	-
4993	ZINC03286365	7435	0.36376435881940905	NO	-
4994	ZINC03460683	8282	0.363762758486229	NO	-
4995	ZINC04464374	12302	0.3637246881709841	NO	-
4996	ZINC00871401	1972	0.36365289082967056	NO	-
4997	ZINC00815183	1587	0.363616640039905	NO	-
4998	ZINC03460680	8281	0.36359897701614485	NO	-
4999	ZINC00646449	943	0.3635702621422379	NO	-
5000	ZINC00646448	942	0.3635652223589873	NO	-
5001	ZINC00613065	725	0.3635386119857775	NO	-
5002	ZINC02298567	4877	0.36353605635305225	NO	-
5003	ZINC00376483	383	0.36344603723220065	NO	-
5004	ZINC03851277	9681	0.36343593638526156	NO	-
5005	ZINC03853174	9823	0.36337131093256364	NO	-
5006	ZINC03859862	10634	0.3633493919923086	NO	-
5007	ZINC01170260	3433	0.36321452187818826	NO	-
5008	ZINC00529405	569	0.3632127889269307	NO	-
5009	ZINC00881693	2014	0.36309765244411835	NO	-
5010	ZINC02915792	6661	0.363095541827274	NO	-
5011	ZINC02217026	4746	0.36308371927733923	NO	-
5012	ZINC03814656	67	0.363076997613908	YES	7
5013	ZINC03854255	10060	0.36307030733472423	NO	-
5014	ZINC02396923	5116	0.36303583956365054	NO	-
5015	ZINC01428171	3933	0.36296812390465183	NO	-
5016	ZINC02918268	6738	0.3629515944587652	NO	-
5017	ZINC03854267	10065	0.3629078083415187	NO	-
5018	ZINC03211992	7234	0.3628930422378928	NO	-
5019	ZINC03211992	7235	0.3628930422378928	NO	-
5020	ZINC00222503	276	0.36287634520262635	NO	-
5021	ZINC02982521	7013	0.3628741437576063	NO	-
5022	ZINC02919192	6781	0.3628622661509608	NO	-
5023	ZINC02830116	6353	0.36281510938392436	NO	-
5024	ZINC00675620	1058	0.36278386188288403	NO	-
5025	ZINC01111496	3096	0.36275948821951104	NO	-
5026	ZINC02648900	5663	0.3627496648948192	NO	-
5027	ZINC03854263	10063	0.36265043453651835	NO	-
5028	ZINC02919090	6773	0.3625989544778504	NO	-
5029	ZINC03855985	10218	0.36255565702106396	NO	-
5030	ZINC01156917	3361	0.362530640102055	NO	-
5031	ZINC03970297	11170	0.3624071507767262	NO	-
5032	ZINC00780256	1359	0.3623442297543501	NO	-
5033	ZINC02497901	5351	0.36231642236465367	NO	-
5034	ZINC00758773	1318	0.362212459417353	NO	-
5035	ZINC01048264	2772	0.3621776421483648	NO	-
5036	ZINC02914633	6627	0.362139841614403	NO	-
5037	ZINC02914632	6626	0.36212142677327086	NO	-
5038	ZINC02804149	6298	0.362058138126885	NO	-
5039	ZINC02503783	5385	0.36204091571612895	NO	-
5040	ZINC00849570	1837	0.3620004208447388	NO	-
5041	ZINC04178409	11760	0.3619857446412304	NO	-
5042	ZINC03816527	9519	0.36187184135030015	NO	-
5043	ZINC00598769	706	0.3617733418796274	NO	-
5044	ZINC02916274	6678	0.36163967901361266	NO	-
5045	ZINC01064182	2867	0.3616219984864788	NO	-
5046	ZINC03566579	9065	0.36161614401249986	NO	-
5047	ZINC00683716	1105	0.36158597020959893	NO	-
5048	ZINC02916376	6685	0.3615403713278361	NO	-
5049	ZINC02916378	6686	0.36152603088579766	NO	-
5050	ZINC02155098	4655	0.3615233611180267	NO	-
5051	ZINC00704990	1151	0.3615075889932423	NO	-
5052	ZINC02720614	6008	0.3614946919820625	NO	-
5053	ZINC00878170	1994	0.3614851012933605	NO	-
5054	ZINC00878175	1997	0.36145789903557585	NO	-
5055	ZINC02919162	6778	0.3614442258906664	NO	-
5056	ZINC02919160	6777	0.3614151880006482	NO	-
5057	ZINC00731704	1260	0.36135115482782637	NO	-
5058	ZINC02916040	6672	0.3613509758711966	NO	-
5059	ZINC03496042	8513	0.3613274955771432	NO	-
5060	ZINC04156558	11692	0.3613243610409005	NO	-
5061	ZINC02914474	6597	0.36131054147326885	NO	-
5062	ZINC02914594	6622	0.36127192687510806	NO	-
5063	ZINC02023555	4583	0.3612213531904306	NO	-
5064	ZINC02914499	6607	0.36121423954035	NO	-
5065	ZINC02915373	6648	0.36118321449254426	NO	-
5066	ZINC04174157	11757	0.36117861298553583	NO	-
5067	ZINC01034870	2652	0.3611777963375125	NO	-
5068	ZINC00795747	1439	0.3611771424990051	NO	-
5069	ZINC01040281	2714	0.36115959931076785	NO	-
5070	ZINC00222504	277	0.36111045996839464	NO	-
5071	ZINC00878171	1995	0.3611079296368121	NO	-
5072	ZINC00878173	1996	0.3611054162737672	NO	-
5073	ZINC02350778	5005	0.36107894668461116	NO	-
5074	ZINC02350778	5006	0.36107894668461116	NO	-
5075	ZINC02784492	6152	0.36107789772403054	NO	-
5076	ZINC03948177	11038	0.36105451954639	NO	-
5077	ZINC02858469	6407	0.3610176439913279	NO	-
5078	ZINC00837258	1731	0.36099406280054774	NO	-
5079	ZINC02784455	6151	0.36098974653532456	NO	-
5080	ZINC00317395	349	0.36098714414906435	NO	-
5081	ZINC01136251	3268	0.3609555565877231	NO	-
5082	ZINC02919393	6794	0.3608937939698586	NO	-
5083	ZINC04225001	11806	0.360869667866883	NO	-
5084	ZINC01108495	3071	0.3608692834773295	NO	-
5085	ZINC01034870	2653	0.36084134829921993	NO	-
5086	ZINC02919193	6782	0.36073693048429073	NO	-
5087	ZINC04002427	11469	0.36067965550081055	NO	-
5088	ZINC03892378	10986	0.36066923741236945	NO	-
5089	ZINC00940474	2199	0.36066742903008797	NO	-
5090	ZINC02916041	6673	0.36066359559327654	NO	-
5091	ZINC03857811	10364	0.36062919623398554	NO	-
5092	ZINC01034865	2650	0.36060074922357505	NO	-
5093	ZINC04225001	11805	0.3605934713648599	NO	-
5094	ZINC03649656	9427	0.36058131359662765	NO	-
5095	ZINC03263994	7370	0.36054949537043957	NO	-
5096	ZINC04157926	11715	0.3605455234498137	NO	-
5097	ZINC03037037	7121	0.36049212515832696	NO	-
5098	ZINC02401923	5128	0.3604636748143014	NO	-
5099	ZINC01053591	2802	0.3604543154370331	NO	-
5100	ZINC02401924	5129	0.3604412357538789	NO	-
5101	ZINC03490531	8456	0.36039535081727564	NO	-
5102	ZINC00427367	480	0.36037786514261216	NO	-
5103	ZINC01546537	148	0.3603350405895264	YES	14
5104	ZINC00683657	1101	0.36033012292876726	NO	-
5105	ZINC00205353	219	0.36030696039398924	NO	-
5106	ZINC01109755	3089	0.3602385885168714	NO	-
5107	ZINC01109756	3090	0.36023315871380074	NO	-
5108	ZINC00683663	1102	0.3602258638605907	NO	-
5109	ZINC02919365	6792	0.36012812113785103	NO	-
5110	ZINC02919364	6791	0.3600722796473586	NO	-
5111	ZINC02915103	6635	0.3600696079668092	NO	-
5112	ZINC02915105	6636	0.36006902575694416	NO	-
5113	ZINC01478848	4132	0.36003803106451493	NO	-
5114	ZINC02236524	4798	0.35999410692293554	NO	-
5115	ZINC02919111	6775	0.3599460935924754	NO	-
5116	ZINC02919112	6776	0.3599188238849015	NO	-
5117	ZINC04381440	12145	0.35990516890314955	NO	-
5118	ZINC02601118	5452	0.3598654121144936	NO	-
5119	ZINC02601119	5453	0.35986268896652046	NO	-
5120	ZINC04033661	11510	0.3598437296088007	NO	-
5121	ZINC03495890	8512	0.35983065516482865	NO	-
5122	ZINC04137703	11666	0.35982690247027976	NO	-
5123	ZINC02493629	5337	0.35982644961735816	NO	-
5124	ZINC00846268	1786	0.3597927850476699	NO	-
5125	ZINC02918147	6725	0.35971319723840256	NO	-
5126	ZINC01040281	2715	0.35969138071415785	NO	-
5127	ZINC04496487	12498	0.35968348149989565	NO	-
5128	ZINC03468579	8366	0.3596682933494444	NO	-
5129	ZINC03095780	7155	0.3596638961793106	NO	-
5130	ZINC01042671	2735	0.3596366583404914	NO	-
5131	ZINC01030269	2604	0.3596108556166228	NO	-
5132	ZINC03537214	8853	0.3595855463592497	NO	-
5133	ZINC00856274	1890	0.35946608974143857	NO	-
5134	ZINC02329765	4942	0.35941786992045816	NO	-
5135	ZINC02919391	6793	0.35941420123674506	NO	-
5136	ZINC03211992	7233	0.3593911047170212	NO	-
5137	ZINC02475314	5320	0.3593740340223557	NO	-
5138	ZINC03857812	10365	0.3593556871178587	NO	-
5139	ZINC02795683	6247	0.3593386195148911	NO	-
5140	ZINC00937464	2170	0.3593350774949242	NO	-
5141	ZINC03854255	10059	0.3593239993602133	NO	-
5142	ZINC02795322	6242	0.35931957253837626	NO	-
5143	ZINC04157105	11701	0.3592903192166082	NO	-
5144	ZINC03318174	7525	0.3592226023942427	NO	-
5145	ZINC00424299	457	0.3591945032042317	NO	-
5146	ZINC00624492	762	0.35915210964314287	NO	-
5147	ZINC00624496	765	0.3591432999286105	NO	-
5148	ZINC04464593	12308	0.3591379741020664	NO	-
5149	ZINC03336359	7611	0.3591068117334235	NO	-
5150	ZINC02493631	5338	0.3590598196940377	NO	-
5151	ZINC00916852	2118	0.35905156139410144	NO	-
5152	ZINC00685811	1113	0.3590147588621966	NO	-
5153	ZINC02914497	6606	0.35898049296514845	NO	-
5154	ZINC00871583	1973	0.35896922988275803	NO	-
5155	ZINC00802934	1482	0.35896813146116996	NO	-
5156	ZINC04225001	11807	0.35896012701758356	NO	-
5157	ZINC01199596	3514	0.3589343407607253	NO	-
5158	ZINC04315967	12016	0.35890750182027636	NO	-
5159	ZINC02561792	5422	0.3588399499224832	NO	-
5160	ZINC04355595	12105	0.3588238594667791	NO	-
5161	ZINC02914349	6579	0.3587993261596321	NO	-
5162	ZINC02914350	6580	0.35878984596315916	NO	-
5163	ZINC02448324	5240	0.3587546885470402	NO	-
5164	ZINC02795687	6248	0.3587448717457865	NO	-
5165	ZINC02914472	6596	0.3587415586893726	NO	-
5166	ZINC04382999	12154	0.3587344048258899	NO	-
5167	ZINC00802914	1481	0.3587101406346198	NO	-
5168	ZINC01048265	2773	0.35870625337939843	NO	-
5169	ZINC02914596	6623	0.35869363789001935	NO	-
5170	ZINC01495493	4163	0.35869010891440656	NO	-
5171	ZINC02915370	6647	0.35864493868563924	NO	-
5172	ZINC00916853	2119	0.3586121105223101	NO	-
5173	ZINC00633398	832	0.35857821585390776	NO	-
5174	ZINC00222488	273	0.3585766229667808	NO	-
5175	ZINC00222486	272	0.3585643008347673	NO	-
5176	ZINC03866680	10692	0.35856129657141605	NO	-
5177	ZINC02565787	5423	0.3584478937056497	NO	-
5178	ZINC00633395	831	0.35840276558465906	NO	-
5179	ZINC01483729	4133	0.35840071337413815	NO	-
5180	ZINC00683715	1104	0.3583999049850941	NO	-
5181	ZINC02795296	6241	0.35835250980304406	NO	-
5182	ZINC02918244	6731	0.3582996792385536	NO	-
5183	ZINC03618496	9362	0.35829760358371626	NO	-
5184	ZINC01402641	3874	0.3582910321557473	NO	-
5185	ZINC00684186	1108	0.35825777610296095	NO	-
5186	ZINC01032746	2622	0.35823063985978665	NO	-
5187	ZINC03378514	7835	0.3581807929422976	NO	-
5188	ZINC00222393	263	0.3581705261473952	NO	-
5189	ZINC00222391	262	0.35816561906955674	NO	-
5190	ZINC00846267	1782	0.35812085322031767	NO	-
5191	ZINC02497891	5349	0.3580771877713471	NO	-
5192	ZINC02914503	6609	0.3580476973957722	NO	-
5193	ZINC01136383	3270	0.35803976199143517	NO	-
5194	ZINC02914502	6608	0.35802531711131763	NO	-
5195	ZINC03857810	10363	0.35800828063089335	NO	-
5196	ZINC02915142	6637	0.3580047849357334	NO	-
5197	ZINC02915144	6638	0.35798895153008686	NO	-
5198	ZINC00652810	967	0.35790128965985274	NO	-
5199	ZINC00429826	489	0.35789055487479643	NO	-
5200	ZINC03814637	47	0.35787349550983266	YES	7
5201	ZINC00826614	1648	0.3578573934889463	NO	-
5202	ZINC01032747	2623	0.3578507476256214	NO	-
5203	ZINC02794830	6240	0.3578460717811573	NO	-
5204	ZINC04004262	11479	0.35775614781338133	NO	-
5205	ZINC02918916	6758	0.3577230548347519	NO	-
5206	ZINC04175670	11758	0.35770436077401147	NO	-
5207	ZINC03814730	181	0.35769414323921556	YES	20
5208	ZINC02918915	6757	0.3576939984408711	NO	-
5209	ZINC03431169	8082	0.3576627793428845	NO	-
5210	ZINC01451448	4045	0.35763979400119045	NO	-
5211	ZINC02917336	6696	0.3575821569569137	NO	-
5212	ZINC04156558	11691	0.35753879019723744	NO	-
5213	ZINC01428297	3940	0.3575301694077413	NO	-
5214	ZINC03292213	7454	0.3575229629604827	NO	-
5215	ZINC02977889	7006	0.3574797496861968	NO	-
5216	ZINC04477715	12404	0.3574763240839973	NO	-
5217	ZINC01074517	2955	0.35746947206700075	NO	-
5218	ZINC00708391	1162	0.357457561239831	NO	-
5219	ZINC01143107	3301	0.3574455549935548	NO	-
5220	ZINC02918145	6724	0.35740776359342974	NO	-
5221	ZINC01036178	2667	0.35738563560903874	NO	-
5222	ZINC00278162	322	0.3573787008770746	NO	-
5223	ZINC03619953	9366	0.35734013095581474	NO	-
5224	ZINC04053792	11545	0.3572975562940439	NO	-
5225	ZINC02209000	4716	0.3572396705665659	NO	-
5226	ZINC02208996	4715	0.3572261856150854	NO	-
5227	ZINC01171607	3438	0.35719297424147717	NO	-
5228	ZINC00796280	1444	0.3571245458626034	NO	-
5229	ZINC03495857	8508	0.35708377442871714	NO	-
5230	ZINC03889858	10927	0.3570392338462914	NO	-
5231	ZINC03386117	7878	0.35701953021917393	NO	-
5232	ZINC04157926	11714	0.3569741256884107	NO	-
5233	ZINC04364105	12120	0.35696633095781005	NO	-
5234	ZINC01109413	3083	0.35690525784154986	NO	-
5235	ZINC03814575	193	0.3568633877914235	YES	29
5236	ZINC00995161	2464	0.3567702797639962	NO	-
5237	ZINC00375082	382	0.35676003497312037	NO	-
5238	ZINC03495858	8509	0.356700048693094	NO	-
5239	ZINC03969902	11130	0.35669127729352074	NO	-
5240	ZINC03385289	7861	0.35666224793150636	NO	-
5241	ZINC02896456	6526	0.3566609160584057	NO	-
5242	ZINC03852880	9761	0.3566481319367333	NO	-
5243	ZINC00588008	664	0.35664054059626843	NO	-
5244	ZINC00942388	2224	0.35659990801789593	NO	-
5245	ZINC03653265	9428	0.35658123502488	NO	-
5246	ZINC01415136	3894	0.3565595813460869	NO	-
5247	ZINC03892174	10983	0.3565113047012773	NO	-
5248	ZINC04465274	12325	0.3565113047012759	NO	-
5249	ZINC02918343	6739	0.3564813288445108	NO	-
5250	ZINC04000552	11439	0.35648117154775805	NO	-
5251	ZINC03799698	9512	0.35646798819854547	NO	-
5252	ZINC02915353	6639	0.356458913018655	NO	-
5253	ZINC02915354	6640	0.3564510388606005	NO	-
5254	ZINC03598197	9197	0.35642662157452376	NO	-
5255	ZINC00897346	2073	0.3563954468212158	NO	-
5256	ZINC00628719	801	0.3563579167424532	NO	-
5257	ZINC02795422	6245	0.3563568209770287	NO	-
5258	ZINC01079429	2988	0.35634482182791294	NO	-
5259	ZINC00822510	1632	0.3563184039383576	NO	-
5260	ZINC00309437	336	0.35631651878450904	NO	-
5261	ZINC02919276	6789	0.3563138349887365	NO	-
5262	ZINC00822511	1633	0.35631146064144603	NO	-
5263	ZINC02919278	6790	0.3563039270353069	NO	-
5264	ZINC03855985	10219	0.35625245833858477	NO	-
5265	ZINC02794768	6238	0.356153335402693	NO	-
5266	ZINC02871502	6461	0.3561378520363972	NO	-
5267	ZINC00944310	2237	0.35613181867879096	NO	-
5268	ZINC02871503	6462	0.35612920167435563	NO	-
5269	ZINC04002427	11470	0.35610255053721884	NO	-
5270	ZINC02919267	6788	0.35608096322211374	NO	-
5271	ZINC03890977	10965	0.35608030315327055	NO	-
5272	ZINC00807042	1520	0.35607716854077204	NO	-
5273	ZINC01169872	3431	0.3560656432509041	NO	-
5274	ZINC00807044	1521	0.3560612780266283	NO	-
5275	ZINC02919264	6787	0.3560524659544608	NO	-
5276	ZINC03452224	8173	0.3558565612893675	NO	-
5277	ZINC01924513	4420	0.355836225259785	NO	-
5278	ZINC00675675	1063	0.3557895025765311	NO	-
5279	ZINC00675677	1064	0.35574106876488004	NO	-
5280	ZINC02919665	6796	0.35571678377185734	NO	-
5281	ZINC02366344	5059	0.355680987468804	NO	-
5282	ZINC02977821	7004	0.3556375087310848	NO	-
5283	ZINC00796280	1443	0.355633819788776	NO	-
5284	ZINC02977822	7005	0.3556312462156193	NO	-
5285	ZINC02800033	6269	0.3556226484468366	NO	-
5286	ZINC01137362	3276	0.3556190482047406	NO	-
5287	ZINC02628011	5559	0.35551132957983717	NO	-
5288	ZINC02628014	5562	0.3555011760725601	NO	-
5289	ZINC01223309	3572	0.3554883379920097	NO	-
5290	ZINC03409921	7983	0.35548765147364175	NO	-
5291	ZINC02919262	6785	0.3554580644291454	NO	-
5292	ZINC02919263	6786	0.35545090481600217	NO	-
5293	ZINC00998092	2474	0.35542052834235033	NO	-
5294	ZINC03866723	10697	0.3554070933815064	NO	-
5295	ZINC02789690	6183	0.3553809216879045	NO	-
5296	ZINC00912377	2106	0.3553576092485819	NO	-
5297	ZINC00463331	520	0.35532513912194297	NO	-
5298	ZINC03853466	9879	0.3553112269963876	NO	-
5299	ZINC02628012	5560	0.3552411337543621	NO	-
5300	ZINC02784455	6150	0.3552383193249845	NO	-
5301	ZINC02628013	5561	0.3552302161567743	NO	-
5302	ZINC04157588	11709	0.3552089455285233	NO	-
5303	ZINC02919188	6779	0.35517683038091086	NO	-
5304	ZINC01450464	4021	0.35513918548983103	NO	-
5305	ZINC01120947	3161	0.3551337686741048	NO	-
5306	ZINC02956044	6910	0.3550579908981339	NO	-
5307	ZINC00819085	1611	0.3550332406550423	NO	-
5308	ZINC03444448	8129	0.3550099647155879	NO	-
5309	ZINC03444451	8130	0.35498872180012464	NO	-
5310	ZINC02956042	6909	0.3549786731686887	NO	-
5311	ZINC02706732	5844	0.3549673684158305	NO	-
5312	ZINC03854262	10062	0.35494991703493883	NO	-
5313	ZINC00678439	1074	0.35491103148539027	NO	-
5314	ZINC04002624	11472	0.35480287354834933	NO	-
5315	ZINC01018845	2529	0.3547101266921967	NO	-
5316	ZINC02918813	6753	0.3546578762153536	NO	-
5317	ZINC02919190	6780	0.3546301035326047	NO	-
5318	ZINC01397271	3854	0.35462327937109783	NO	-
5319	ZINC04464538	12306	0.35455944320967075	NO	-
5320	ZINC02918857	6756	0.3545584863687954	NO	-
5321	ZINC02685306	5769	0.35452780541123674	NO	-
5322	ZINC04503505	12526	0.3545156876487481	NO	-
5323	ZINC00993791	2459	0.3544790466802402	NO	-
5324	ZINC01119616	3156	0.35443928097134497	NO	-
5325	ZINC04002427	11468	0.3544269175155789	NO	-
5326	ZINC00719221	1215	0.3543940626485703	NO	-
5327	ZINC04389352	12162	0.35434549977750296	NO	-
5328	ZINC03427666	8067	0.35430685613779567	NO	-
5329	ZINC00846033	1779	0.35424209518176	NO	-
5330	ZINC03485715	8433	0.3542099876108883	NO	-
5331	ZINC02918345	6740	0.3541942251380016	NO	-
5332	ZINC00950930	2275	0.35416945206435646	NO	-
5333	ZINC04001042	11451	0.35416517818993953	NO	-
5334	ZINC00856285	1893	0.3541646611577711	NO	-
5335	ZINC04633485	12599	0.3541346240974237	NO	-
5336	ZINC03859901	10638	0.3540599903616147	NO	-
5337	ZINC00621358	742	0.35403090617781463	NO	-
5338	ZINC03608681	9285	0.35395669668943436	NO	-
5339	ZINC01499914	4181	0.35392614612627094	NO	-
5340	ZINC01019470	2538	0.3538732627948818	NO	-
5341	ZINC04001043	11452	0.3538515237075072	NO	-
5342	ZINC01019469	2535	0.3538423615443533	NO	-
5343	ZINC01184545	3474	0.35379867312818103	NO	-
5344	ZINC01023468	2556	0.3536936761105565	NO	-
5345	ZINC03485771	8435	0.3536706562306016	NO	-
5346	ZINC00815146	1585	0.35359484840414135	NO	-
5347	ZINC01129887	3235	0.353585084377738	NO	-
5348	ZINC00878177	1998	0.35356318975861517	NO	-
5349	ZINC00800883	1474	0.35355970414181764	NO	-
5350	ZINC03271029	7387	0.3535559643720177	NO	-
5351	ZINC03859064	10514	0.35354897395689505	NO	-
5352	ZINC04373680	12132	0.35349076892138387	NO	-
5353	ZINC03512863	8703	0.35343241580813284	NO	-
5354	ZINC03854177	10048	0.35340065530065784	NO	-
5355	ZINC02878319	6495	0.35337831671870557	NO	-
5356	ZINC02919667	6797	0.353358654043272	NO	-
5357	ZINC00779039	1342	0.3533510603876889	NO	-
5358	ZINC00869920	1965	0.35321390591286916	NO	-
5359	ZINC03889861	10928	0.35319798892049187	NO	-
5360	ZINC03857865	10370	0.35316945735541605	NO	-
5361	ZINC03854176	10047	0.3531425015114933	NO	-
5362	ZINC00580367	650	0.3531244274880198	NO	-
5363	ZINC03522932	8749	0.353100528979326	NO	-
5364	ZINC02741774	6073	0.35309326331204993	NO	-
5365	ZINC01069758	2888	0.3530807072216822	NO	-
5366	ZINC02225012	4772	0.3530602193297974	NO	-
5367	ZINC00563120	616	0.35305886925279834	NO	-
5368	ZINC00563120	617	0.35305886925279834	NO	-
5369	ZINC02616839	5465	0.35305595213919266	NO	-
5370	ZINC01515718	4258	0.35304037062185123	NO	-
5371	ZINC00580367	653	0.35301572387708685	NO	-
5372	ZINC03273038	7390	0.353004085826834	NO	-
5373	ZINC03859901	10639	0.3530034501814609	NO	-
5374	ZINC03377466	7832	0.3529782066034167	NO	-
5375	ZINC00832210	1698	0.352957922390881	NO	-
5376	ZINC03386130	7879	0.3529138515828199	NO	-
5377	ZINC02919249	6783	0.3528899486240406	NO	-
5378	ZINC02919251	6784	0.3528884321412673	NO	-
5379	ZINC02918246	6732	0.3528302093156925	NO	-
5380	ZINC04041779	11528	0.35279454418756245	NO	-
5381	ZINC00580367	652	0.35278778973821545	NO	-
5382	ZINC00580367	651	0.35278778973821523	NO	-
5383	ZINC01567274	4307	0.35277660260838706	NO	-
5384	ZINC03363527	7734	0.3527623882036654	NO	-
5385	ZINC02804945	6304	0.35269809748288755	NO	-
5386	ZINC00537736	152	0.3526395467503378	YES	15
5387	ZINC00368264	377	0.35262177337397876	NO	-
5388	ZINC03814809	151	0.35261165615193635	YES	15
5389	ZINC04002624	11471	0.35257611689557855	NO	-
5390	ZINC03891024	10968	0.3525724871798693	NO	-
5391	ZINC00563120	614	0.35256330791510165	NO	-
5392	ZINC01495490	4162	0.3525610074043983	NO	-
5393	ZINC01034868	2651	0.3525602745014887	NO	-
5394	ZINC02227302	4781	0.352538807180614	NO	-
5395	ZINC01127467	3215	0.3525268174648759	NO	-
5396	ZINC01422615	3914	0.352504256697739	NO	-
5397	ZINC02918261	6736	0.3524901398662675	NO	-
5398	ZINC04077524	11574	0.35248120436356	NO	-
5399	ZINC02918260	6735	0.35246651156131203	NO	-
5400	ZINC02647605	5650	0.3524602478175785	NO	-
5401	ZINC02629229	5569	0.3524449843861479	NO	-
5402	ZINC00956739	2320	0.3524426464013444	NO	-
5403	ZINC01478731	4131	0.3524417146147076	NO	-
5404	ZINC01450483	4033	0.3524220677806373	NO	-
5405	ZINC03444853	8133	0.3523018710144798	NO	-
5406	ZINC00374287	381	0.35228658481829334	NO	-
5407	ZINC00826827	1654	0.3522725166168418	NO	-
5408	ZINC03853503	9900	0.3522700485850658	NO	-
5409	ZINC00154440	173	0.35225016834533635	NO	-
5410	ZINC02362359	5050	0.35223082251615256	NO	-
5411	ZINC01078477	2983	0.3521890457085444	NO	-
5412	ZINC02868957	6451	0.3521579048704762	NO	-
5413	ZINC02868958	6452	0.35210067607138035	NO	-
5414	ZINC00805187	1494	0.3520626460536563	NO	-
5415	ZINC02214925	4736	0.352051835024086	NO	-
5416	ZINC00593052	689	0.35205093613778793	NO	-
5417	ZINC02916043	6675	0.3520138942990709	NO	-
5418	ZINC02902637	6532	0.35198575852450836	NO	-
5419	ZINC03469008	8367	0.35195280240524424	NO	-
5420	ZINC03866722	10696	0.3519367174149718	NO	-
5421	ZINC01450465	4024	0.3519254663643719	NO	-
5422	ZINC04496540	12500	0.3519194500149583	NO	-
5423	ZINC01123135	3177	0.35188934698099117	NO	-
5424	ZINC01421903	3905	0.3518833287492373	NO	-
5425	ZINC01421902	3903	0.3518823296291304	NO	-
5426	ZINC04228420	11816	0.35183181480761	NO	-
5427	ZINC02764536	6124	0.35175792560290875	NO	-
5428	ZINC01251300	3611	0.351747261641488	NO	-
5429	ZINC00703553	1139	0.35172121762673403	NO	-
5430	ZINC03852971	9778	0.3517186313954716	NO	-
5431	ZINC04001419	11466	0.351700923056285	NO	-
5432	ZINC00421595	439	0.351694446789183	NO	-
5433	ZINC02918695	6751	0.35167773542354336	NO	-
5434	ZINC02152544	4654	0.35166359237372347	NO	-
5435	ZINC02762017	6112	0.35165119421392965	NO	-
5436	ZINC02918696	6752	0.3516419612444807	NO	-
5437	ZINC04225708	11814	0.3516145463576506	NO	-
5438	ZINC02788980	6182	0.35157206112661477	NO	-
5439	ZINC04167703	11732	0.35155785341471985	NO	-
5440	ZINC02915356	6642	0.35154888506770055	NO	-
5441	ZINC00778724	1335	0.3515132627293556	NO	-
5442	ZINC00778723	1334	0.35149940842056704	NO	-
5443	ZINC02229207	4784	0.3514970516102846	NO	-
5444	ZINC04157588	11708	0.3514810742395232	NO	-
5445	ZINC01865114	4400	0.3514520499024064	NO	-
5446	ZINC00805188	1495	0.3514331858433496	NO	-
5447	ZINC01502625	4190	0.3514323751056761	NO	-
5448	ZINC04513118	12551	0.3514061222157541	NO	-
5449	ZINC00675513	1054	0.3513977428605473	NO	-
5450	ZINC02217028	4747	0.3513704476112315	NO	-
5451	ZINC03814648	163	0.35136570516591376	YES	17
5452	ZINC01032660	2620	0.3513481146521565	NO	-
5453	ZINC02916042	6674	0.351284064616805	NO	-
5454	ZINC03385411	7863	0.3512519071138557	NO	-
5455	ZINC03856186	10232	0.35124289532026703	NO	-
5456	ZINC02411024	5152	0.3511655621620673	NO	-
5457	ZINC04469581	12377	0.3511633536138371	NO	-
5458	ZINC03974620	11279	0.351163353613837	NO	-
5459	ZINC02411025	5153	0.351143978603928	NO	-
5460	ZINC00794980	1429	0.35113963897368583	NO	-
5461	ZINC04420526	12218	0.35113287135449467	NO	-
5462	ZINC01451805	4057	0.35112198929440175	NO	-
5463	ZINC03386232	7881	0.3510984006556758	NO	-
5464	ZINC04156558	11693	0.3510506794291008	NO	-
5465	ZINC01167995	3427	0.3510249391629442	NO	-
5466	ZINC01167994	3426	0.35100601599734976	NO	-
5467	ZINC01432050	3965	0.35096172310489404	NO	-
5468	ZINC02800308	6272	0.35096035243905255	NO	-
5469	ZINC02210420	4725	0.3509592748884167	NO	-
5470	ZINC00949729	2267	0.3509451261054798	NO	-
5471	ZINC02210422	4726	0.3509423800457224	NO	-
5472	ZINC00949730	2268	0.350922871113635	NO	-
5473	ZINC04617754	150	0.35089306912046764	YES	15
5474	ZINC01503491	4197	0.35078161922011014	NO	-
5475	ZINC03385227	7860	0.3507527175264336	NO	-
5476	ZINC01451803	4051	0.35074726145317686	NO	-
5477	ZINC00991566	2448	0.3507267142587495	NO	-
5478	ZINC00991567	2449	0.35070236568868235	NO	-
5479	ZINC01450473	4027	0.3506682541972107	NO	-
5480	ZINC02918926	6759	0.3506313457412399	NO	-
5481	ZINC03325647	7559	0.35062486803882026	NO	-
5482	ZINC02802504	6290	0.3506159954560174	NO	-
5483	ZINC02918927	6760	0.3505974492971874	NO	-
5484	ZINC01040113	2706	0.3505601270142041	NO	-
5485	ZINC04157926	11716	0.35045782608319537	NO	-
5486	ZINC03250489	7337	0.35045708441584383	NO	-
5487	ZINC00819085	1612	0.35044653901926043	NO	-
5488	ZINC00684880	1110	0.35040860832859255	NO	-
5489	ZINC00795604	1435	0.35035921273369414	NO	-
5490	ZINC02956507	6927	0.3503573466967051	NO	-
5491	ZINC00795605	1436	0.3503541871529765	NO	-
5492	ZINC01109414	3084	0.35035210393610733	NO	-
5493	ZINC03386164	7880	0.350344581810534	NO	-
5494	ZINC01035533	2659	0.3503263745613743	NO	-
5495	ZINC00917207	2124	0.3503231262347217	NO	-
5496	ZINC03852957	9769	0.35031118541098233	NO	-
5497	ZINC01450482	4030	0.35028429096811947	NO	-
5498	ZINC02730779	6043	0.3502839646496313	NO	-
5499	ZINC02366345	5060	0.35023486516499275	NO	-
5500	ZINC01047241	2762	0.3502279728000875	NO	-
5501	ZINC03527876	8790	0.35020746066152864	NO	-
5502	ZINC03527877	8791	0.3502030323334485	NO	-
5503	ZINC01052748	2798	0.35019764723316443	NO	-
5504	ZINC03495859	8510	0.35018654174398883	NO	-
5505	ZINC02884945	6520	0.35017531467499957	NO	-
5506	ZINC00703554	1140	0.3501535177697019	NO	-
5507	ZINC02798586	6261	0.3501496969286843	NO	-
5508	ZINC02918945	6763	0.3501466696898988	NO	-
5509	ZINC00668382	1017	0.350133906682714	NO	-
5510	ZINC00778477	1330	0.3501102717180106	NO	-
5511	ZINC02645555	5638	0.3500881223347266	NO	-
5512	ZINC02918944	6762	0.35006188730579324	NO	-
5513	ZINC01184868	3475	0.3500509717312874	NO	-
5514	ZINC02818790	6340	0.3499995723528593	NO	-
5515	ZINC02818793	6343	0.34996861488229564	NO	-
5516	ZINC00421595	440	0.3499477171015576	NO	-
5517	ZINC01451804	4054	0.34993778798840636	NO	-
5518	ZINC00684121	1107	0.34986512149337695	NO	-
5519	ZINC00684120	1106	0.3498433859397385	NO	-
5520	ZINC03496071	8514	0.3498028705306165	NO	-
5521	ZINC01035689	2660	0.34974743616536413	NO	-
5522	ZINC03866762	10700	0.3497170977208706	NO	-
5523	ZINC02969391	6970	0.34969848661032	NO	-
5524	ZINC03245529	7312	0.349694739046881	NO	-
5525	ZINC03238890	7302	0.34968789662656824	NO	-
5526	ZINC02657518	5719	0.34968538185004244	NO	-
5527	ZINC03495860	8511	0.3496570383521472	NO	-
5528	ZINC03250488	7336	0.3496113814815907	NO	-
5529	ZINC00940456	2198	0.34959076945166717	NO	-
5530	ZINC02818792	6342	0.34959056778994124	NO	-
5531	ZINC02818791	6341	0.3495884093441499	NO	-
5532	ZINC03854262	10061	0.3495670453725502	NO	-
5533	ZINC02800455	6275	0.34951523874664386	NO	-
5534	ZINC03519437	8737	0.34944331602419426	NO	-
5535	ZINC02942071	6864	0.34943259149178285	NO	-
5536	ZINC04059211	11551	0.34936541543895355	NO	-
5537	ZINC02915355	6641	0.34934434298096445	NO	-
5538	ZINC03372928	7823	0.34934190362165485	NO	-
5539	ZINC03520202	8744	0.34927184436416187	NO	-
5540	ZINC01499924	4184	0.3492705228674706	NO	-
5541	ZINC02799296	6266	0.349255698534321	NO	-
5542	ZINC03416218	8008	0.3492019857125383	NO	-
5543	ZINC03447722	8148	0.34911313457266857	NO	-
5544	ZINC00791171	1412	0.3490549345554694	NO	-
5545	ZINC00810411	1539	0.34903763590529935	NO	-
5546	ZINC02201351	4703	0.34901869864590584	NO	-
5547	ZINC02625570	5533	0.34899033331193713	NO	-
5548	ZINC02917998	6717	0.3489688700696192	NO	-
5549	ZINC02309673	4899	0.34894631680953025	NO	-
5550	ZINC02917999	6718	0.3489359335192496	NO	-
5551	ZINC02788977	6179	0.34890458480547965	NO	-
5552	ZINC00846034	1780	0.3488811042267607	NO	-
5553	ZINC00856283	1892	0.3488342114206863	NO	-
5554	ZINC03245526	7311	0.34878706145076427	NO	-
5555	ZINC02799057	6264	0.34876414406525247	NO	-
5556	ZINC02629478	5572	0.34871522560443124	NO	-
5557	ZINC00856281	1891	0.34870867673825184	NO	-
5558	ZINC03579623	9105	0.34861606930847344	NO	-
5559	ZINC03579624	9106	0.3486018619554584	NO	-
5560	ZINC00452375	506	0.3485069108114082	NO	-
5561	ZINC03859463	10556	0.3484729412800855	NO	-
5562	ZINC03409843	7982	0.3483726500055892	NO	-
5563	ZINC02224376	4767	0.34831896936499385	NO	-
5564	ZINC02224377	4768	0.34830801799172906	NO	-
5565	ZINC01484447	4135	0.34824813924747516	NO	-
5566	ZINC02561680	5421	0.34819733029916977	NO	-
5567	ZINC04062228	11560	0.34813089205466535	NO	-
5568	ZINC00723864	1235	0.3480659539346243	NO	-
5569	ZINC03866346	10691	0.34804800684970066	NO	-
5570	ZINC00723865	1236	0.3480475190308939	NO	-
5571	ZINC01124365	3187	0.34799440791563424	NO	-
5572	ZINC02214925	4737	0.3479827302754905	NO	-
5573	ZINC04484644	12428	0.34790466082842075	NO	-
5574	ZINC01402161	3872	0.3478803329976042	NO	-
5575	ZINC01120722	3159	0.3478765332429965	NO	-
5576	ZINC00949737	2271	0.34787641276271586	NO	-
5577	ZINC02804661	6302	0.3478730852022192	NO	-
5578	ZINC01020300	2544	0.34786146457406214	NO	-
5579	ZINC03404817	7952	0.34785197361831444	NO	-
5580	ZINC04484644	12429	0.347848749966371	NO	-
5581	ZINC02956052	6911	0.34784859694007914	NO	-
5582	ZINC02956127	6914	0.3478349667916189	NO	-
5583	ZINC00412861	422	0.3478147508822411	NO	-
5584	ZINC02418402	5169	0.34780230419852803	NO	-
5585	ZINC02418401	5168	0.34779932251565576	NO	-
5586	ZINC00949731	2269	0.3477827282001635	NO	-
5587	ZINC00593179	691	0.347771922380455	NO	-
5588	ZINC00949732	2270	0.34777109993578903	NO	-
5589	ZINC04618456	12584	0.34775532756443817	NO	-
5590	ZINC02956054	6912	0.34762275103853524	NO	-
5591	ZINC03853466	9881	0.3474536194352726	NO	-
5592	ZINC03386111	7877	0.34740257762350063	NO	-
5593	ZINC00603854	715	0.347351044081895	NO	-
5594	ZINC02799952	6267	0.3473389686153413	NO	-
5595	ZINC01387981	3813	0.3473171232714537	NO	-
5596	ZINC02799953	6268	0.34730803926802023	NO	-
5597	ZINC00464075	521	0.34730489606791165	NO	-
5598	ZINC03859439	10547	0.3472821337131843	NO	-
5599	ZINC00856293	1895	0.3472363637823546	NO	-
5600	ZINC00856292	1894	0.3471900981769479	NO	-
5601	ZINC00810412	1540	0.3471877956713207	NO	-
5602	ZINC03867614	10768	0.34718358935201576	NO	-
5603	ZINC04138282	11667	0.347181879510358	NO	-
5604	ZINC00563120	615	0.34717464169040246	NO	-
5605	ZINC02808658	6317	0.3471185827441996	NO	-
5606	ZINC02808658	6318	0.3471185827441996	NO	-
5607	ZINC01613400	4313	0.34711827547525964	NO	-
5608	ZINC01387980	3812	0.347046123799093	NO	-
5609	ZINC01495336	4160	0.3470091454371439	NO	-
5610	ZINC04492935	12492	0.34695996189341255	NO	-
5611	ZINC03873494	10863	0.34692994259096704	NO	-
5612	ZINC03814521	141	0.3469083845296891	YES	12
5613	ZINC02194492	4681	0.3468827652651958	NO	-
5614	ZINC00603854	714	0.3468658507858853	NO	-
5615	ZINC00657070	981	0.34684986930581185	NO	-
5616	ZINC04464876	12313	0.3468491229164743	NO	-
5617	ZINC00949738	2272	0.3468466554138046	NO	-
5618	ZINC04484644	12430	0.34684046875318536	NO	-
5619	ZINC00878166	1992	0.3468172787043273	NO	-
5620	ZINC00878160	1989	0.3468142761833231	NO	-
5621	ZINC03386110	7876	0.3467776813739134	NO	-
5622	ZINC03048780	7132	0.34677607699547663	NO	-
5623	ZINC04441544	12246	0.34675251964256576	NO	-
5624	ZINC01018858	2532	0.346637623093855	NO	-
5625	ZINC02501250	5377	0.3466349335672679	NO	-
5626	ZINC01057658	2833	0.34651755130504186	NO	-
5627	ZINC00728342	1250	0.34649233299448445	NO	-
5628	ZINC00878164	1991	0.3464789557177141	NO	-
5629	ZINC00878162	1990	0.3464713290180617	NO	-
5630	ZINC03859463	10557	0.34645173929454237	NO	-
5631	ZINC03851280	9683	0.3464260512867198	NO	-
5632	ZINC02808500	6315	0.3463809759411816	NO	-
5633	ZINC03302389	7485	0.34629053045866726	NO	-
5634	ZINC03868666	10848	0.34626138763046915	NO	-
5635	ZINC02181819	4670	0.34623179383064573	NO	-
5636	ZINC00989188	2436	0.3462260892088088	NO	-
5637	ZINC04475637	12401	0.34619636501277246	NO	-
5638	ZINC00892723	2044	0.3461669336331145	NO	-
5639	ZINC00856316	1897	0.346140642274979	NO	-
5640	ZINC03859521	10566	0.3461254494985021	NO	-
5641	ZINC02808272	6312	0.3460729467726727	NO	-
5642	ZINC03853466	9880	0.3460256736235477	NO	-
5643	ZINC02800315	6273	0.34596600322229476	NO	-
5644	ZINC02849594	6386	0.34592575778381784	NO	-
5645	ZINC03609697	9293	0.34588915443737456	NO	-
5646	ZINC00995313	2465	0.3458371601483772	NO	-
5647	ZINC03859438	10546	0.345784502930177	NO	-
5648	ZINC04157572	11706	0.3457806548941559	NO	-
5649	ZINC02306217	4894	0.3457514490099039	NO	-
5650	ZINC02306218	4895	0.3457413752038027	NO	-
5651	ZINC03853672	9948	0.3457245350261932	NO	-
5652	ZINC02686586	5775	0.34569306272718603	NO	-
5653	ZINC03853477	9887	0.3456884251038623	NO	-
5654	ZINC02918693	6750	0.34566346566459777	NO	-
5655	ZINC04467552	12347	0.3456428652463457	NO	-
5656	ZINC01936737	4434	0.3456035735197394	NO	-
5657	ZINC01936738	4435	0.3455965113764824	NO	-
5658	ZINC00819660	1623	0.34558801712120646	NO	-
5659	ZINC00779157	1346	0.34554154647228347	NO	-
5660	ZINC02918250	6734	0.3455105043994676	NO	-
5661	ZINC02918247	6733	0.3455049320873002	NO	-
5662	ZINC04059327	11554	0.34550176913555836	NO	-
5663	ZINC01499476	4173	0.34549544445101493	NO	-
5664	ZINC03504122	8636	0.34546757745924267	NO	-
5665	ZINC03849640	9592	0.34545756865402255	NO	-
5666	ZINC03209554	7229	0.34545182016162584	NO	-
5667	ZINC00876297	1982	0.34536791055396393	NO	-
5668	ZINC01499507	4175	0.3453267710029815	NO	-
5669	ZINC03504119	8635	0.3453260140577079	NO	-
5670	ZINC03520089	8740	0.34527744549699724	NO	-
5671	ZINC01014045	2519	0.34526925469601755	NO	-
5672	ZINC00912365	2105	0.3452460188190104	NO	-
5673	ZINC01421902	3904	0.34524542823363613	NO	-
5674	ZINC01421903	3906	0.34524117198432286	NO	-
5675	ZINC04157588	11710	0.3451924828654457	NO	-
5676	ZINC03814783	122	0.3451767962885181	YES	9
5677	ZINC04266423	11892	0.34515594016751344	NO	-
5678	ZINC04014545	11489	0.3451514272435678	NO	-
5679	ZINC04014547	11491	0.3451426626419546	NO	-
5680	ZINC02854854	6398	0.3451404927300319	NO	-
5681	ZINC01144081	3303	0.3451103535115882	NO	-
5682	ZINC04000739	11443	0.34507753359538057	NO	-
5683	ZINC00779035	1340	0.34504514704675815	NO	-
5684	ZINC03385995	7873	0.34504089860448456	NO	-
5685	ZINC00684886	1111	0.34499080763466095	NO	-
5686	ZINC02800604	6278	0.34490734621099733	NO	-
5687	ZINC01029859	2603	0.3448969133486836	NO	-
5688	ZINC03851278	9682	0.3448199077967595	NO	-
5689	ZINC00795754	1440	0.3447983940412568	NO	-
5690	ZINC02874167	6479	0.34479828587925226	NO	-
5691	ZINC02874168	6480	0.3447810730150419	NO	-
5692	ZINC02649575	5677	0.3447478587988376	NO	-
5693	ZINC00989189	2437	0.34471822687776965	NO	-
5694	ZINC03867302	10737	0.34471439126486175	NO	-
5695	ZINC02874169	6481	0.34469898615610683	NO	-
5696	ZINC02874166	6478	0.3446987431390594	NO	-
5697	ZINC01010129	2507	0.3446941035593757	NO	-
5698	ZINC01010130	2508	0.34468243857589265	NO	-
5699	ZINC03563887	9040	0.34466589919603113	NO	-
5700	ZINC03968982	11083	0.34463875699187385	NO	-
5701	ZINC04254213	11879	0.34463354315169487	NO	-
5702	ZINC03563888	9041	0.34463119941614284	NO	-
5703	ZINC02649574	5676	0.3446241533943403	NO	-
5704	ZINC02738121	6067	0.3446122687047936	NO	-
5705	ZINC00779162	1347	0.34460016660094717	NO	-
5706	ZINC01718168	4341	0.3445841268012387	NO	-
5707	ZINC01246934	3607	0.3445826608942687	NO	-
5708	ZINC03502475	8628	0.3445591638792887	NO	-
5709	ZINC01032109	2614	0.34448641239498107	NO	-
5710	ZINC03367422	7748	0.34446520554759574	NO	-
5711	ZINC01014044	2518	0.3444633011728275	NO	-
5712	ZINC03379885	7837	0.34443957732436686	NO	-
5713	ZINC03814734	179	0.34442676159203595	YES	20
5714	ZINC03385998	7874	0.34441390890042545	NO	-
5715	ZINC01247514	3609	0.3443615356685269	NO	-
5716	ZINC02849593	6385	0.3443531788720275	NO	-
5717	ZINC01118879	3146	0.3443306154518942	NO	-
5718	ZINC01069315	2885	0.34432536275792236	NO	-
5719	ZINC02364296	5055	0.3443101440112086	NO	-
5720	ZINC03867614	10767	0.3442825282637943	NO	-
5721	ZINC00726995	1244	0.3442800486367443	NO	-
5722	ZINC03385405	7862	0.34427972182625954	NO	-
5723	ZINC03613324	9348	0.34424560717037656	NO	-
5724	ZINC02342231	4974	0.3442301458708849	NO	-
5725	ZINC00827902	1673	0.3441864728823664	NO	-
5726	ZINC01706614	4340	0.3441655791122068	NO	-
5727	ZINC03866806	10704	0.34412502493602737	NO	-
5728	ZINC04464916	12314	0.34412502493602604	NO	-
5729	ZINC03857819	10368	0.34409249195330394	NO	-
5730	ZINC03867340	10742	0.3440799383381147	NO	-
5731	ZINC02808658	6316	0.3440689421548421	NO	-
5732	ZINC00650478	959	0.3440356347681986	NO	-
5733	ZINC04470433	12392	0.3439855642747401	NO	-
5734	ZINC03554608	8950	0.3439086996696486	NO	-
5735	ZINC01147015	3313	0.343798818399721	NO	-
5736	ZINC03420159	8027	0.34376824278434914	NO	-
5737	ZINC01198956	3513	0.3437605913201154	NO	-
5738	ZINC04346642	12079	0.3437165854830328	NO	-
5739	ZINC04511776	12546	0.34361503606864346	NO	-
5740	ZINC03226272	7275	0.34358656334255033	NO	-
5741	ZINC03226271	7274	0.34356940135881986	NO	-
5742	ZINC00684267	1109	0.34356165920943904	NO	-
5743	ZINC02804923	6303	0.34352425797802905	NO	-
5744	ZINC03853921	10013	0.3434964292338978	NO	-
5745	ZINC02918691	6749	0.34346975244190703	NO	-
5746	ZINC03858365	10434	0.34345711904740717	NO	-
5747	ZINC00714674	1185	0.3434428214717965	NO	-
5748	ZINC00831819	1693	0.34343661025334965	NO	-
5749	ZINC04157572	11705	0.34342047032101	NO	-
5750	ZINC02356707	5034	0.34340263543807026	NO	-
5751	ZINC03453056	8188	0.3433825294647521	NO	-
5752	ZINC03814767	144	0.3433761956677649	YES	13
5753	ZINC04150969	11681	0.3433285246242336	NO	-
5754	ZINC02927850	6830	0.3432994374455955	NO	-
5755	ZINC01402155	3871	0.34322051207325627	NO	-
5756	ZINC01098007	3039	0.34319483874476325	NO	-
5757	ZINC03820047	9538	0.3431345538666331	NO	-
5758	ZINC03533946	8837	0.34312758437064383	NO	-
5759	ZINC01385072	3801	0.3430815693372565	NO	-
5760	ZINC04033841	11514	0.3430726206114603	NO	-
5761	ZINC03420150	8026	0.34306482430708923	NO	-
5762	ZINC02501250	5376	0.3429922946403416	NO	-
5763	ZINC02956030	6908	0.3429415168321197	NO	-
5764	ZINC02863478	6433	0.342845550849233	NO	-
5765	ZINC03626892	9387	0.3427845757465021	NO	-
5766	ZINC03852956	9768	0.3427765418413935	NO	-
5767	ZINC01040114	2707	0.3427574636649689	NO	-
5768	ZINC01040115	2708	0.34275488138201143	NO	-
5769	ZINC00624496	764	0.34271532318941283	NO	-
5770	ZINC04062272	11562	0.34269990010711043	NO	-
5771	ZINC01036060	2666	0.3426741441490057	NO	-
5772	ZINC01183712	3468	0.34258493144098084	NO	-
5773	ZINC00952673	2296	0.3425656735375763	NO	-
5774	ZINC04492166	12479	0.3425410658685583	NO	-
5775	ZINC01134631	3261	0.3424984969693499	NO	-
5776	ZINC01192664	3490	0.3424977214560922	NO	-
5777	ZINC03215403	7240	0.34249709302438286	NO	-
5778	ZINC04268181	11901	0.34245584448347893	NO	-
5779	ZINC02956074	6913	0.34245323972798836	NO	-
5780	ZINC02456181	5255	0.3424425953312144	NO	-
5781	ZINC00977296	2373	0.3424391688000951	NO	-
5782	ZINC04157572	11707	0.342428957852568	NO	-
5783	ZINC03304187	7488	0.34239468882827057	NO	-
5784	ZINC00580365	646	0.3423912316268205	NO	-
5785	ZINC03852852	9760	0.3423877831370315	NO	-
5786	ZINC00856298	1896	0.34237877749830403	NO	-
5787	ZINC01295790	3660	0.34232690850880687	NO	-
5788	ZINC01140393	3284	0.3423200547200907	NO	-
5789	ZINC03972874	11251	0.34231903490900734	NO	-
5790	ZINC03850872	9642	0.34230323949936203	NO	-
5791	ZINC03868183	10811	0.3422878642713701	NO	-
5792	ZINC04465935	12339	0.34228786427136776	NO	-
5793	ZINC03853747	9969	0.3422526929279249	NO	-
5794	ZINC03300139	7475	0.3422445585574242	NO	-
5795	ZINC00580365	649	0.34221724303126144	NO	-
5796	ZINC00795615	1437	0.3421969509255355	NO	-
5797	ZINC03853303	9844	0.3421965529691782	NO	-
5798	ZINC04070726	11568	0.3421868031816493	NO	-
5799	ZINC00795616	1438	0.34217984340744645	NO	-
5800	ZINC02616568	5462	0.34217249266281385	NO	-
5801	ZINC02902623	6531	0.34211004254109445	NO	-
5802	ZINC03386107	7875	0.34208831405972434	NO	-
5803	ZINC03857719	10354	0.34206878279237285	NO	-
5804	ZINC03367422	7749	0.3419719158311641	NO	-
5805	ZINC00921781	2138	0.3419313141949368	NO	-
5806	ZINC03653345	9430	0.3419075542821359	NO	-
5807	ZINC03653343	9429	0.34189043889284837	NO	-
5808	ZINC02501250	5375	0.3418782030488148	NO	-
5809	ZINC02784978	6155	0.3418475888380195	NO	-
5810	ZINC03982996	11333	0.3418333687542741	NO	-
5811	ZINC01207323	3529	0.3418138790404797	NO	-
5812	ZINC00580365	647	0.34177733031044777	NO	-
5813	ZINC00580365	648	0.34177733031044766	NO	-
5814	ZINC03859521	10567	0.3417570418486951	NO	-
5815	ZINC02789691	6184	0.3417209493883412	NO	-
5816	ZINC02788978	6180	0.3417142334307593	NO	-
5817	ZINC03853800	9988	0.3417130184999201	NO	-
5818	ZINC02918817	6754	0.3417127194303801	NO	-
5819	ZINC02918819	6755	0.3416921919588642	NO	-
5820	ZINC01390474	3827	0.3416723623412556	NO	-
5821	ZINC03269871	7382	0.34166392006749013	NO	-
5822	ZINC03982995	11332	0.34161358058981167	NO	-
5823	ZINC00422535	442	0.34155712645646863	NO	-
5824	ZINC03859466	10558	0.3414827517946682	NO	-
5825	ZINC03982998	11335	0.34141957550956864	NO	-
5826	ZINC00535410	578	0.34140535684623535	NO	-
5827	ZINC02808464	6314	0.3413932123488869	NO	-
5828	ZINC04248423	11849	0.3413829598775723	NO	-
5829	ZINC01429576	3952	0.34136307177331077	NO	-
5830	ZINC02917320	6695	0.3413148125583861	NO	-
5831	ZINC03854323	10071	0.3412661602644474	NO	-
5832	ZINC03846534	9575	0.3412645133164273	NO	-
5833	ZINC02257351	4830	0.3412262163884984	NO	-
5834	ZINC03982997	11334	0.34122416462631433	NO	-
5835	ZINC02394009	5106	0.34122414634317105	NO	-
5836	ZINC03820047	9537	0.3412027578037761	NO	-
5837	ZINC00052067	44	0.3411536210795036	NO	-
5838	ZINC03495554	8499	0.34113902390010475	NO	-
5839	ZINC01129889	3236	0.3411100418872052	NO	-
5840	ZINC02789692	6185	0.34110815274855394	NO	-
5841	ZINC02788979	6181	0.34109965794617786	NO	-
5842	ZINC02349048	5001	0.3410753714586709	NO	-
5843	ZINC02915800	6663	0.3410352697859572	NO	-
5844	ZINC03984402	11376	0.34096091069054374	NO	-
5845	ZINC01034801	2647	0.3409353056934206	NO	-
5846	ZINC03817701	9522	0.34085757961373647	NO	-
5847	ZINC01430264	3955	0.3407797325019286	NO	-
5848	ZINC01068233	2877	0.3406979820721112	NO	-
5849	ZINC00977295	2372	0.3406978568057677	NO	-
5850	ZINC01104391	3051	0.34066136151202697	NO	-
5851	ZINC00917190	2123	0.3406213656027761	NO	-
5852	ZINC04000740	11444	0.34059836389271864	NO	-
5853	ZINC01043168	2740	0.3405741858967517	NO	-
5854	ZINC02381150	5089	0.3405621879129714	NO	-
5855	ZINC02736356	6065	0.34055297178381205	NO	-
5856	ZINC00646476	946	0.34055240490027067	NO	-
5857	ZINC01001528	2485	0.34050913285596845	NO	-
5858	ZINC00949715	2264	0.3405038838076754	NO	-
5859	ZINC00949716	2265	0.34049741760545865	NO	-
5860	ZINC00983539	2408	0.34042073023059327	NO	-
5861	ZINC00714675	1186	0.34039479499088315	NO	-
5862	ZINC02406641	5142	0.3403599162592311	NO	-
5863	ZINC02808713	6320	0.34035101068536683	NO	-
5864	ZINC00956291	2314	0.3403022728606376	NO	-
5865	ZINC02646030	5645	0.3402661762487919	NO	-
5866	ZINC02808796	6322	0.3402030498870422	NO	-
5867	ZINC01067016	2873	0.34019900409431364	NO	-
5868	ZINC04260630	11884	0.3401947504437752	NO	-
5869	ZINC04492166	12478	0.34019457464010155	NO	-
5870	ZINC01223284	3570	0.3401698234545917	NO	-
5871	ZINC03855276	10197	0.34015860546482085	NO	-
5872	ZINC01104390	3050	0.34008194921677615	NO	-
5873	ZINC01020301	2547	0.34006698371824207	NO	-
5874	ZINC03400271	7937	0.3400629582906324	NO	-
5875	ZINC00718298	1212	0.34003315550581803	NO	-
5876	ZINC01223303	3571	0.3399649807307332	NO	-
5877	ZINC00819649	1619	0.33982299342298505	NO	-
5878	ZINC02915797	6662	0.3397764565006132	NO	-
5879	ZINC02623955	5518	0.33975891798462654	NO	-
5880	ZINC03399571	7931	0.3397474158770747	NO	-
5881	ZINC02648889	5662	0.33971614578258424	NO	-
5882	ZINC01032111	2615	0.339690401510828	NO	-
5883	ZINC02407995	5145	0.3396115984837711	NO	-
5884	ZINC02758888	6105	0.33955452964403804	NO	-
5885	ZINC02906919	6539	0.33952317947625926	NO	-
5886	ZINC01048622	2774	0.3394964472684334	NO	-
5887	ZINC03542450	8871	0.3394907878657116	NO	-
5888	ZINC03857789	10360	0.33946689251010126	NO	-
5889	ZINC03857617	10340	0.3394407949985928	NO	-
5890	ZINC00592554	683	0.33941460056498146	NO	-
5891	ZINC02342233	4975	0.33935436666911123	NO	-
5892	ZINC04485064	12432	0.3393144497279432	NO	-
5893	ZINC01018857	2531	0.3392661599185223	NO	-
5894	ZINC04485064	12431	0.3392556057827233	NO	-
5895	ZINC03542451	8872	0.339253127478405	NO	-
5896	ZINC03889383	10902	0.33925137301362446	NO	-
5897	ZINC03849789	9599	0.33924242156919315	NO	-
5898	ZINC02788031	6170	0.33923128685337517	NO	-
5899	ZINC00084232	76	0.33921308208573403	NO	-
5900	ZINC01215943	3563	0.3392063307219986	NO	-
5901	ZINC00632667	828	0.3391312756518303	NO	-
5902	ZINC03276384	7405	0.3391065989197846	NO	-
5903	ZINC00638273	860	0.3391005781056739	NO	-
5904	ZINC02956464	6917	0.33907449933586586	NO	-
5905	ZINC02956466	6918	0.33907424921017804	NO	-
5906	ZINC01119612	3155	0.3390688873431614	NO	-
5907	ZINC03222576	7265	0.33906714067358507	NO	-
5908	ZINC02753942	6094	0.3390617491028501	NO	-
5909	ZINC00878168	1993	0.33906141661012873	NO	-
5910	ZINC04512693	12549	0.33903174776757844	NO	-
5911	ZINC03222575	7264	0.3390307573856512	NO	-
5912	ZINC02852448	6393	0.33893790420750647	NO	-
5913	ZINC02918929	6761	0.33888756214263666	NO	-
5914	ZINC02965740	6964	0.3388850300748726	NO	-
5915	ZINC00680616	1093	0.3388816007930007	NO	-
5916	ZINC00694031	1125	0.33886260053359774	NO	-
5917	ZINC03867506	10759	0.33885120814160463	NO	-
5918	ZINC02918135	6722	0.3388346953753977	NO	-
5919	ZINC02918137	6723	0.33882434429060015	NO	-
5920	ZINC03406656	7970	0.33877753876242983	NO	-
5921	ZINC02570389	5424	0.33869106659288745	NO	-
5922	ZINC01033717	2634	0.3386442582634615	NO	-
5923	ZINC00952208	2290	0.33859658457269465	NO	-
5924	ZINC02847504	6378	0.338589385408348	NO	-
5925	ZINC00952207	2289	0.33858901233561844	NO	-
5926	ZINC01150816	3337	0.33854359100444653	NO	-
5927	ZINC01033718	2635	0.3385380311580446	NO	-
5928	ZINC04362107	12119	0.3384788610972242	NO	-
5929	ZINC02646031	5646	0.33846664059557807	NO	-
5930	ZINC02646028	5643	0.33846626055940265	NO	-
5931	ZINC03857625	10342	0.3384519902338331	NO	-
5932	ZINC02808464	6313	0.3384371385528868	NO	-
5933	ZINC01029852	2600	0.33843197612044806	NO	-
5934	ZINC02219499	4756	0.3384224691706121	NO	-
5935	ZINC02293610	4873	0.33839525024752065	NO	-
5936	ZINC02956482	6919	0.33838804436162423	NO	-
5937	ZINC04053907	11546	0.3383656006362991	NO	-
5938	ZINC03866807	10705	0.33833663867958846	NO	-
5939	ZINC00632665	827	0.33827521865996185	NO	-
5940	ZINC02646029	5644	0.3382585458187552	NO	-
5941	ZINC00809303	1530	0.3382518519487527	NO	-
5942	ZINC03814538	197	0.3382403931876612	YES	31
5943	ZINC01499616	4178	0.3382309612223204	NO	-
5944	ZINC04485064	12433	0.33821474751770014	NO	-
5945	ZINC00815423	1595	0.3382081970814595	NO	-
5946	ZINC02555991	5419	0.3382023775632972	NO	-
5947	ZINC03853766	9976	0.3381875175272047	NO	-
5948	ZINC02791685	6197	0.3381351531922786	NO	-
5949	ZINC04460686	12281	0.33802253250438413	NO	-
5950	ZINC03857616	10339	0.3380215272243028	NO	-
5951	ZINC04042280	11529	0.3380184125900717	NO	-
5952	ZINC01073840	2949	0.3379984726706485	NO	-
5953	ZINC02791686	6198	0.33797202803204196	NO	-
5954	ZINC01029857	2602	0.3379507567211737	NO	-
5955	ZINC01027507	2584	0.3379474687362159	NO	-
5956	ZINC00360403	368	0.3379346994587552	NO	-
5957	ZINC01029855	2601	0.33792536367303977	NO	-
5958	ZINC00947760	2258	0.33791971272234195	NO	-
5959	ZINC00753040	1298	0.3379164421129143	NO	-
5960	ZINC00727479	1246	0.33789912971477304	NO	-
5961	ZINC00949720	2266	0.3378679617484706	NO	-
5962	ZINC02627345	5549	0.3378566736349979	NO	-
5963	ZINC02627342	5546	0.3378454660258233	NO	-
5964	ZINC03358129	7714	0.33783721487348684	NO	-
5965	ZINC02353278	5015	0.33780081811261714	NO	-
5966	ZINC03406656	7971	0.33779533625549757	NO	-
5967	ZINC00956296	2315	0.33774599319893744	NO	-
5968	ZINC03358126	7713	0.3377429224652555	NO	-
5969	ZINC02260303	4833	0.3377322299581528	NO	-
5970	ZINC03820246	9539	0.33773068003459633	NO	-
5971	ZINC00941067	2215	0.33769424430568595	NO	-
5972	ZINC01137863	3278	0.3376659217472818	NO	-
5973	ZINC03936444	11031	0.3376400804268795	NO	-
5974	ZINC00809302	1529	0.33762917956761956	NO	-
5975	ZINC01053930	2806	0.33762539827766297	NO	-
5976	ZINC02627344	5548	0.3376219131886782	NO	-
5977	ZINC02627343	5547	0.33760979088496185	NO	-
5978	ZINC03522935	8750	0.33758894916546983	NO	-
5979	ZINC02726508	6033	0.3375854516968588	NO	-
5980	ZINC03969902	11129	0.3375688959510504	NO	-
5981	ZINC04445364	12273	0.3375183683718807	NO	-
5982	ZINC00601833	140	0.33749814054683913	YES	12
5983	ZINC03410278	7989	0.3374970551860434	NO	-
5984	ZINC01107476	3062	0.3374947019144622	NO	-
5985	ZINC03857702	10350	0.33748295300078024	NO	-
5986	ZINC03858364	10433	0.33747988097596654	NO	-
5987	ZINC01388614	3816	0.33746221630914885	NO	-
5988	ZINC03520163	8742	0.33746182262772734	NO	-
5989	ZINC03520183	8743	0.33745924816150163	NO	-
5990	ZINC01148395	3327	0.33736573013064364	NO	-
5991	ZINC02869318	6456	0.3373581200431777	NO	-
5992	ZINC00613181	726	0.3373148367498907	NO	-
5993	ZINC02636981	5606	0.337286917448046	NO	-
5994	ZINC03397068	7925	0.33724705906161506	NO	-
5995	ZINC02801674	6279	0.33721859814518546	NO	-
5996	ZINC03548098	8902	0.33721644860765937	NO	-
5997	ZINC03551481	8926	0.337178651501461	NO	-
5998	ZINC03849793	9601	0.3371527311476547	NO	-
5999	ZINC03853262	9839	0.337060945925158	NO	-
6000	ZINC03348679	7671	0.33704232924740263	NO	-
6001	ZINC02935578	6841	0.33703788134924656	NO	-
6002	ZINC00593098	690	0.33702594932447466	NO	-
6003	ZINC02918073	6721	0.3370088411343817	NO	-
6004	ZINC01168660	3429	0.33686853588283755	NO	-
6005	ZINC00921775	2136	0.3368493270133798	NO	-
6006	ZINC01134580	3259	0.3367959505205338	NO	-
6007	ZINC03857880	10376	0.3367873579065585	NO	-
6008	ZINC04460726	12282	0.33678735790655673	NO	-
6009	ZINC01627683	4318	0.336740467537911	NO	-
6010	ZINC00830378	1688	0.3367357707105428	NO	-
6011	ZINC01033715	2633	0.3367026793868351	NO	-
6012	ZINC01042725	2737	0.33666573674818306	NO	-
6013	ZINC01212009	3548	0.33665173935155474	NO	-
6014	ZINC03820246	9540	0.33663593995803864	NO	-
6015	ZINC00655698	974	0.3365600424092311	NO	-
6016	ZINC03853763	9974	0.33652724778469795	NO	-
6017	ZINC00655701	975	0.33652560233298806	NO	-
6018	ZINC02488730	5336	0.33650154557542755	NO	-
6019	ZINC00921777	2137	0.33649154109276014	NO	-
6020	ZINC00536744	579	0.3364508381323048	NO	-
6021	ZINC02808701	6319	0.33637551658575154	NO	-
6022	ZINC00921766	2135	0.3363090948258065	NO	-
6023	ZINC02857340	6405	0.3362973291246397	NO	-
6024	ZINC01042701	2736	0.33626607408626075	NO	-
6025	ZINC02331296	4947	0.33621894832152727	NO	-
6026	ZINC01396040	3849	0.3362087743296275	NO	-
6027	ZINC03853765	9975	0.33618948164314044	NO	-
6028	ZINC03524538	8764	0.3361707373019756	NO	-
6029	ZINC00947350	2256	0.3361275409714481	NO	-
6030	ZINC01396041	3850	0.3361130837580758	NO	-
6031	ZINC00778479	1331	0.33608255516692126	NO	-
6032	ZINC01396042	3851	0.3360623125119669	NO	-
6033	ZINC01396039	3848	0.3360585334783776	NO	-
6034	ZINC00634781	838	0.33604945102877565	NO	-
6035	ZINC03850612	9623	0.3360240086835842	NO	-
6036	ZINC02808739	6321	0.3360047629253238	NO	-
6037	ZINC00716809	1197	0.33596077550575565	NO	-
6038	ZINC00728344	1251	0.335931250951754	NO	-
6039	ZINC04492934	12489	0.335902357780532	NO	-
6040	ZINC03853698	9959	0.3358710438790926	NO	-
6041	ZINC01167863	3424	0.33584920177369443	NO	-
6042	ZINC00828519	1678	0.3358450533869842	NO	-
6043	ZINC03857874	10372	0.33581139526463444	NO	-
6044	ZINC01496596	4167	0.3357552805743692	NO	-
6045	ZINC00808949	1527	0.33574629913797277	NO	-
6046	ZINC03859437	10545	0.335734311439509	NO	-
6047	ZINC04443316	12257	0.3357215494924479	NO	-
6048	ZINC02791949	6202	0.33569955525080214	NO	-
6049	ZINC02792058	6204	0.33569627803807545	NO	-
6050	ZINC01451448	4044	0.3356912529447592	NO	-
6051	ZINC01428896	3949	0.33566504880532544	NO	-
6052	ZINC03853143	9817	0.33565604338912425	NO	-
6053	ZINC02630681	5577	0.33563779390867227	NO	-
6054	ZINC02630684	5580	0.33563755721819705	NO	-
6055	ZINC03852762	9755	0.3356362407343256	NO	-
6056	ZINC03854418	10088	0.33563125632690904	NO	-
6057	ZINC03384252	7856	0.3356170532048097	NO	-
6058	ZINC04277678	11927	0.33561251635672773	NO	-
6059	ZINC00828858	1682	0.3356042226942288	NO	-
6060	ZINC03859497	10564	0.33560347745466335	NO	-
6061	ZINC03654274	9431	0.335525568312229	NO	-
6062	ZINC00896955	2064	0.33549002805670075	NO	-
6063	ZINC03859469	10560	0.33546425075693664	NO	-
6064	ZINC01416960	3901	0.3354461006696795	NO	-
6065	ZINC03853261	9838	0.3354309151879388	NO	-
6066	ZINC02630682	5578	0.3353361462705377	NO	-
6067	ZINC03983020	11338	0.3353262421173251	NO	-
6068	ZINC02630683	5579	0.33532118536230304	NO	-
6069	ZINC04059351	11555	0.33527188813220715	NO	-
6070	ZINC01903629	4412	0.3352509401278316	NO	-
6071	ZINC00422715	443	0.3352445641976162	NO	-
6072	ZINC03850839	9638	0.33522175779640956	NO	-
6073	ZINC04177552	11759	0.335217615051678	NO	-
6074	ZINC01903630	4413	0.3352106440530122	NO	-
6075	ZINC02653823	5695	0.33518112378249315	NO	-
6076	ZINC04014547	11492	0.33516251734974334	NO	-
6077	ZINC04014545	11490	0.3351491701148796	NO	-
6078	ZINC01212012	3550	0.3351057750405592	NO	-
6079	ZINC01856818	4397	0.3350497971955195	NO	-
6080	ZINC03626893	9388	0.3350103987797006	NO	-
6081	ZINC03854552	10110	0.3350005251627646	NO	-
6082	ZINC01056233	2821	0.33485410677141736	NO	-
6083	ZINC02918071	6720	0.3348516207605532	NO	-
6084	ZINC01048679	2776	0.3348243421038649	NO	-
6085	ZINC03868786	10852	0.3348086760647557	NO	-
6086	ZINC00794980	1430	0.33477576457544417	NO	-
6087	ZINC03859436	10544	0.3347098484048214	NO	-
6088	ZINC03858728	10476	0.33466571107081716	NO	-
6089	ZINC03558521	8979	0.3346640223132492	NO	-
6090	ZINC00428163	485	0.33466032627823045	NO	-
6091	ZINC03909475	11019	0.33465318746952993	NO	-
6092	ZINC03854350	10077	0.3346484329233501	NO	-
6093	ZINC00716811	1198	0.334633176982945	NO	-
6094	ZINC01127467	3214	0.3345785641696177	NO	-
6095	ZINC03859496	10563	0.33457719525932145	NO	-
6096	ZINC03852760	9754	0.334566837070481	NO	-
6097	ZINC03854002	10037	0.3345087852014581	NO	-
6098	ZINC03854325	10072	0.3344965839628689	NO	-
6099	ZINC00819645	1618	0.33448032505078934	NO	-
6100	ZINC03974308	11275	0.33443325742755753	NO	-
6101	ZINC04469967	12380	0.33443325742755603	NO	-
6102	ZINC01025165	2566	0.3344289809539547	NO	-
6103	ZINC03408893	7978	0.33440881464485334	NO	-
6104	ZINC01781370	4364	0.3343708674490523	NO	-
6105	ZINC01781368	4363	0.33436713272895796	NO	-
6106	ZINC00411634	418	0.3343589052511545	NO	-
6107	ZINC01034326	2642	0.33431506126989513	NO	-
6108	ZINC02874573	6485	0.3342630122497574	NO	-
6109	ZINC03859468	10559	0.3341836993073886	NO	-
6110	ZINC03852999	9792	0.334144132497137	NO	-
6111	ZINC01191115	3486	0.3341366752702333	NO	-
6112	ZINC00819644	1617	0.33411266746953544	NO	-
6113	ZINC00070733	61	0.3340896841583829	NO	-
6114	ZINC03852754	9749	0.334072142312527	NO	-
6115	ZINC03862341	10668	0.3340306221553374	NO	-
6116	ZINC01757734	4351	0.3340174812048068	NO	-
6117	ZINC01757737	4352	0.33401505154406835	NO	-
6118	ZINC03969849	11121	0.3339406495968065	NO	-
6119	ZINC00658551	984	0.33387342437993234	NO	-
6120	ZINC03506197	8654	0.33381167412944485	NO	-
6121	ZINC03506194	8653	0.33380788321886584	NO	-
6122	ZINC01441107	3988	0.33372900706461506	NO	-
6123	ZINC04260738	11885	0.3337204496308667	NO	-
6124	ZINC03857818	10367	0.3336831883342425	NO	-
6125	ZINC03497222	8521	0.3336509362532076	NO	-
6126	ZINC01440014	3978	0.3336442847513354	NO	-
6127	ZINC02462960	5271	0.3336272077584741	NO	-
6128	ZINC01142170	3295	0.3336195126028877	NO	-
6129	ZINC00808877	1525	0.33361919433022347	NO	-
6130	ZINC01450465	4023	0.33360441370742233	NO	-
6131	ZINC00413180	426	0.33359573251823765	NO	-
6132	ZINC03969061	11087	0.3335113797015211	NO	-
6133	ZINC04249578	11858	0.3335108896364197	NO	-
6134	ZINC00658549	983	0.33346475170861706	NO	-
6135	ZINC01468122	4115	0.33342689283526156	NO	-
6136	ZINC01043167	2739	0.3334267122013118	NO	-
6137	ZINC03853932	10018	0.33339303027140316	NO	-
6138	ZINC00809428	1532	0.3333618988309651	NO	-
6139	ZINC02956486	6920	0.33335511589665745	NO	-
6140	ZINC00990597	2442	0.3333326226240075	NO	-
6141	ZINC02447237	5238	0.3333079560338375	NO	-
6142	ZINC03497395	8526	0.3331927210420504	NO	-
6143	ZINC04167703	11731	0.33318380033945827	NO	-
6144	ZINC04277678	11926	0.333169600905728	NO	-
6145	ZINC02404888	5135	0.33316817377080316	NO	-
6146	ZINC01450482	4029	0.3331600633779684	NO	-
6147	ZINC00422534	441	0.3331568516246454	NO	-
6148	ZINC03497390	8525	0.33315657564038276	NO	-
6149	ZINC04062270	11561	0.3331426433743719	NO	-
6150	ZINC00150192	169	0.3331365309578519	NO	-
6151	ZINC03247154	7318	0.3330998997185584	NO	-
6152	ZINC04496569	12502	0.3330968651640456	NO	-
6153	ZINC02224495	4771	0.33309172282751137	NO	-
6154	ZINC03247156	7319	0.33307492727991994	NO	-
6155	ZINC01162183	3391	0.3330686891661545	NO	-
6156	ZINC01044047	2750	0.3330572181175395	NO	-
6157	ZINC01500125	4186	0.3330490527569468	NO	-
6158	ZINC03858287	10411	0.3330155643058073	NO	-
6159	ZINC01451805	4056	0.33299940396773947	NO	-
6160	ZINC03497224	8522	0.3329731067266613	NO	-
6161	ZINC03558491	8976	0.3329582342906346	NO	-
6162	ZINC00897327	2071	0.3329314056590586	NO	-
6163	ZINC04485512	12448	0.33288262703826665	NO	-
6164	ZINC00413147	425	0.33287717212573253	NO	-
6165	ZINC03477582	8395	0.332870391891291	NO	-
6166	ZINC04485512	12449	0.3328274454296855	NO	-
6167	ZINC02660805	5739	0.332819691745806	NO	-
6168	ZINC03972870	11249	0.3327988172155017	NO	-
6169	ZINC01057599	2832	0.3327539726976648	NO	-
6170	ZINC00809426	1531	0.33275241521531806	NO	-
6171	ZINC00846268	1785	0.33271871846012147	NO	-
6172	ZINC00428148	484	0.3327111176332501	NO	-
6173	ZINC03969902	11132	0.3327061968614423	NO	-
6174	ZINC02956494	6922	0.33268994095511933	NO	-
6175	ZINC01212014	3551	0.33267233403289664	NO	-
6176	ZINC01212010	3549	0.3326643487476939	NO	-
6177	ZINC02275601	4847	0.33259895124643496	NO	-
6178	ZINC04249578	11859	0.33255050469243597	NO	-
6179	ZINC04392327	12167	0.33251815945125773	NO	-
6180	ZINC00073967	67	0.33251098129761286	NO	-
6181	ZINC03294201	7462	0.33247030278312184	NO	-
6182	ZINC03424374	8053	0.33240393196322254	NO	-
6183	ZINC00592918	687	0.3323992244522271	NO	-
6184	ZINC03664948	9450	0.3323937511394511	NO	-
6185	ZINC01359875	3736	0.3323754490877199	NO	-
6186	ZINC02636919	5604	0.332360478624514	NO	-
6187	ZINC02238633	4806	0.3323604717130328	NO	-
6188	ZINC02125500	4637	0.33234917746737064	NO	-
6189	ZINC04249578	11860	0.3323468547418219	NO	-
6190	ZINC01137905	3279	0.3323438930646655	NO	-
6191	ZINC03858367	10436	0.332339736969392	NO	-
6192	ZINC03853799	9987	0.3323345075261286	NO	-
6193	ZINC00882944	2020	0.3323283717836638	NO	-
6194	ZINC00897332	2072	0.33232011445105714	NO	-
6195	ZINC01499911	4180	0.3322811527508593	NO	-
6196	ZINC01214149	3556	0.3322788826058193	NO	-
6197	ZINC04059324	11553	0.3322512608078632	NO	-
6198	ZINC03858944	10504	0.3322473596334015	NO	-
6199	ZINC00976251	2367	0.3321721415601472	NO	-
6200	ZINC03506088	8651	0.3321063659484374	NO	-
6201	ZINC03849789	9600	0.33208353637820176	NO	-
6202	ZINC04032972	11507	0.33207855239440814	NO	-
6203	ZINC03506217	8655	0.3320732726008068	NO	-
6204	ZINC03857718	10353	0.3320483935218437	NO	-
6205	ZINC01749821	4347	0.33203613905298235	NO	-
6206	ZINC03333678	7596	0.3320355210270382	NO	-
6207	ZINC03990221	11402	0.33203140017409055	NO	-
6208	ZINC03972873	11250	0.33202485534138537	NO	-
6209	ZINC02628316	5564	0.33201325165756673	NO	-
6210	ZINC00958315	2328	0.33199295262407097	NO	-
6211	ZINC03217812	7253	0.3319862216399318	NO	-
6212	ZINC02433627	5208	0.3319852371984987	NO	-
6213	ZINC03506089	8652	0.3319800541640302	NO	-
6214	ZINC04116038	11630	0.33197827195846685	NO	-
6215	ZINC03867503	10755	0.33197809670379547	NO	-
6216	ZINC00826017	1644	0.33197606296798304	NO	-
6217	ZINC04268026	11899	0.33192692580516187	NO	-
6218	ZINC03497411	8528	0.33191635892063165	NO	-
6219	ZINC03853931	10017	0.33187591345480627	NO	-
6220	ZINC00319463	350	0.3317849302784229	NO	-
6221	ZINC04485512	12450	0.3317258638078807	NO	-
6222	ZINC03506219	8656	0.33171755632281913	NO	-
6223	ZINC04427811	12230	0.33169965397825735	NO	-
6224	ZINC03814789	19	0.33168808513758563	YES	5
6225	ZINC00709476	1164	0.3316838569640407	NO	-
6226	ZINC00424991	463	0.3316455280183801	NO	-
6227	ZINC02523538	5405	0.33161929790967615	NO	-
6228	ZINC00886832	2028	0.331591024562768	NO	-
6229	ZINC03519472	8738	0.33150178964254207	NO	-
6230	ZINC03371714	7819	0.3314925772302109	NO	-
6231	ZINC03854595	10130	0.3314457756102914	NO	-
6232	ZINC01056841	2825	0.3314337510052716	NO	-
6233	ZINC04389117	12160	0.3314113866709423	NO	-
6234	ZINC01057595	2831	0.33136411770213375	NO	-
6235	ZINC03997911	11431	0.33134985705601416	NO	-
6236	ZINC04501128	12522	0.33133557474701525	NO	-
6237	ZINC00907458	2099	0.3313276336873828	NO	-
6238	ZINC03410255	7987	0.331310423096582	NO	-
6239	ZINC00987795	2425	0.3312492699151943	NO	-
6240	ZINC03854549	10108	0.33124269964613356	NO	-
6241	ZINC01440014	3979	0.331222088089337	NO	-
6242	ZINC02423729	5180	0.33117610480032605	NO	-
6243	ZINC03333678	7597	0.33114878863886227	NO	-
6244	ZINC03972879	11252	0.33113682368280933	NO	-
6245	ZINC04470467	12394	0.3311368236828092	NO	-
6246	ZINC03867504	10757	0.33113599310938774	NO	-
6247	ZINC00846267	1783	0.33107113875075794	NO	-
6248	ZINC02858932	6410	0.33104044606966326	NO	-
6249	ZINC03850612	9624	0.3309853831684719	NO	-
6250	ZINC03052128	7135	0.33098404761900974	NO	-
6251	ZINC01134162	3257	0.3309728608199752	NO	-
6252	ZINC00545445	598	0.3309553963901576	NO	-
6253	ZINC00826019	1646	0.3309538934128261	NO	-
6254	ZINC00779035	1339	0.3308994985020633	NO	-
6255	ZINC03814790	20	0.33088416915869107	YES	5
6256	ZINC04033842	11515	0.33087758782222454	NO	-
6257	ZINC03409841	7981	0.330738738062271	NO	-
6258	ZINC01123968	3184	0.3307230121934447	NO	-
6259	ZINC00541264	590	0.3306341336869857	NO	-
6260	ZINC00732273	1261	0.3306306733567989	NO	-
6261	ZINC03549042	8912	0.3305803174322648	NO	-
6262	ZINC03858848	10486	0.33054045949601063	NO	-
6263	ZINC02343979	4979	0.33053887386373726	NO	-
6264	ZINC02879045	6501	0.33052380528117337	NO	-
6265	ZINC02419361	5172	0.3305214013494678	NO	-
6266	ZINC03290462	7449	0.33051152148192037	NO	-
6267	ZINC01441107	3989	0.3304755560736212	NO	-
6268	ZINC01441107	3990	0.3304755560736212	NO	-
6269	ZINC03853976	10025	0.3304646106758009	NO	-
6270	ZINC04414352	12210	0.33041824504653344	NO	-
6271	ZINC03858945	10505	0.3304152295973609	NO	-
6272	ZINC01359876	3737	0.33038478877231237	NO	-
6273	ZINC03853697	9958	0.3303751788790858	NO	-
6274	ZINC02868399	6446	0.33036992611551896	NO	-
6275	ZINC01508682	4222	0.330310599539138	NO	-
6276	ZINC00411847	419	0.3303093093420563	NO	-
6277	ZINC02919910	6800	0.33030251694548496	NO	-
6278	ZINC03854634	10139	0.3303004583002837	NO	-
6279	ZINC02919912	6801	0.3302937216014612	NO	-
6280	ZINC03855098	10190	0.33023869464211897	NO	-
6281	ZINC01141428	3293	0.3302331757175015	NO	-
6282	ZINC03990209	11400	0.33022469446015135	NO	-
6283	ZINC03990209	11399	0.3302199621938466	NO	-
6284	ZINC03850839	9639	0.33020833132733346	NO	-
6285	ZINC04242922	11835	0.33017049215478844	NO	-
6286	ZINC00826018	1645	0.3301595497185635	NO	-
6287	ZINC02970296	6977	0.3301549129345536	NO	-
6288	ZINC01048677	2775	0.3301394752729012	NO	-
6289	ZINC02325811	4929	0.3301310976653146	NO	-
6290	ZINC04193349	11780	0.33012910948633895	NO	-
6291	ZINC00873468	1980	0.3301101194536289	NO	-
6292	ZINC03983057	11339	0.3300875195157122	NO	-
6293	ZINC01440014	3980	0.3300099117109975	NO	-
6294	ZINC03855098	10189	0.330003558359617	NO	-
6295	ZINC01035531	2658	0.32990350072092833	NO	-
6296	ZINC02259525	4832	0.32989629482474964	NO	-
6297	ZINC00540843	588	0.3298498056710707	NO	-
6298	ZINC02395285	5112	0.32984136961018873	NO	-
6299	ZINC02226283	4779	0.32975356374505904	NO	-
6300	ZINC03671208	9454	0.32974828974188675	NO	-
6301	ZINC01032431	2617	0.32973816733300354	NO	-
6302	ZINC00571824	638	0.3296896613936708	NO	-
6303	ZINC00578713	645	0.3296416489157516	NO	-
6304	ZINC02341966	4973	0.32963308231706	NO	-
6305	ZINC03200577	7220	0.3296308729013358	NO	-
6306	ZINC03654315	9432	0.32957455527921925	NO	-
6307	ZINC03522910	8748	0.3295697856818784	NO	-
6308	ZINC03854403	10083	0.32955152741831706	NO	-
6309	ZINC02193072	4677	0.3295463059963368	NO	-
6310	ZINC03493190	8474	0.32952308768796734	NO	-
6311	ZINC02873656	6472	0.32952199720417463	NO	-
6312	ZINC03867504	10758	0.3294256392571359	NO	-
6313	ZINC00873471	1981	0.32939693615723953	NO	-
6314	ZINC00846268	1784	0.32938027677122006	NO	-
6315	ZINC02686626	5776	0.3293309134494721	NO	-
6316	ZINC00846267	1781	0.3292472205844858	NO	-
6317	ZINC03424293	8051	0.32923373468151496	NO	-
6318	ZINC01107477	3063	0.3291837444468807	NO	-
6319	ZINC02466913	5298	0.329149878358373	NO	-
6320	ZINC03221009	7259	0.329148600427707	NO	-
6321	ZINC03353606	7692	0.32898467158557904	NO	-
6322	ZINC01077907	2978	0.3289752152856197	NO	-
6323	ZINC01363131	3747	0.32892652450324555	NO	-
6324	ZINC00968894	2344	0.32891836205025815	NO	-
6325	ZINC03424828	8058	0.32891359786367314	NO	-
6326	ZINC00888165	2036	0.3288990545380416	NO	-
6327	ZINC01428895	3948	0.32889471949286986	NO	-
6328	ZINC03493086	8471	0.3288808799372721	NO	-
6329	ZINC01125129	3191	0.32887186390797	NO	-
6330	ZINC00826020	1647	0.32882551862527576	NO	-
6331	ZINC03889384	10903	0.3287808536990992	NO	-
6332	ZINC02997817	7035	0.3287708105174857	NO	-
6333	ZINC03854344	10075	0.3287667749659295	NO	-
6334	ZINC03858366	10435	0.3287066954932737	NO	-
6335	ZINC00877464	1985	0.3286770211682676	NO	-
6336	ZINC03558497	8978	0.32863678466153795	NO	-
6337	ZINC03972455	11230	0.32859986632706933	NO	-
6338	ZINC03857624	10341	0.3285988294411306	NO	-
6339	ZINC01455319	4071	0.32859180918128095	NO	-
6340	ZINC00930698	2153	0.3285714418940534	NO	-
6341	ZINC01060711	2853	0.3285540399761154	NO	-
6342	ZINC04403212	12178	0.32854467222606754	NO	-
6343	ZINC02485546	5334	0.3285340021198448	NO	-
6344	ZINC01000074	2478	0.3284610246602802	NO	-
6345	ZINC02722982	6018	0.3284510238831107	NO	-
6346	ZINC00877465	1986	0.32844523676158144	NO	-
6347	ZINC03990209	11398	0.32841020788143355	NO	-
6348	ZINC00968895	2345	0.32840138875108593	NO	-
6349	ZINC01072365	2927	0.3283957548016907	NO	-
6350	ZINC01072363	2926	0.32839171429787345	NO	-
6351	ZINC03446468	8145	0.32832920635707813	NO	-
6352	ZINC03853979	10027	0.32832512192765634	NO	-
6353	ZINC02873656	6473	0.3283075928162438	NO	-
6354	ZINC02873656	6474	0.3283075928162438	NO	-
6355	ZINC02936966	6842	0.3282995806427487	NO	-
6356	ZINC02209095	4718	0.3282993563682838	NO	-
6357	ZINC02209094	4717	0.3282898852062827	NO	-
6358	ZINC03424768	8057	0.3282750410202135	NO	-
6359	ZINC04492935	12491	0.3282424680898887	NO	-
6360	ZINC02380947	5088	0.3281796171983655	NO	-
6361	ZINC03851185	9679	0.3281478976647994	NO	-
6362	ZINC00384819	390	0.32810900193303993	NO	-
6363	ZINC04492935	12490	0.3280221878146165	NO	-
6364	ZINC04242922	11833	0.3280150640694853	NO	-
6365	ZINC03492922	8467	0.3279778737881223	NO	-
6366	ZINC03859563	10570	0.32797328049455304	NO	-
6367	ZINC03493251	8479	0.32797287138340786	NO	-
6368	ZINC03854594	10129	0.3279645304240382	NO	-
6369	ZINC03791739	8	0.32792658459411195	YES	3
6370	ZINC02380944	5087	0.3279198351408603	NO	-
6371	ZINC02970281	6976	0.3278964087385064	NO	-
6372	ZINC01837100	4393	0.3278857215197491	NO	-
6373	ZINC03485766	8434	0.3278809955509782	NO	-
6374	ZINC03854003	10038	0.3278767128467585	NO	-
6375	ZINC00852309	1857	0.32787071385424865	NO	-
6376	ZINC01837099	4392	0.32787040621660896	NO	-
6377	ZINC02523997	5409	0.3278063301915263	NO	-
6378	ZINC00457825	517	0.32777073380779254	NO	-
6379	ZINC01161845	3390	0.32775845784817004	NO	-
6380	ZINC03493248	8478	0.3277423875196995	NO	-
6381	ZINC02601964	5454	0.32773757933541364	NO	-
6382	ZINC03857701	10349	0.32773116025723587	NO	-
6383	ZINC03360310	7719	0.3276521075887423	NO	-
6384	ZINC03497456	8532	0.32763195094518616	NO	-
6385	ZINC03858994	10511	0.3275735134303931	NO	-
6386	ZINC03424286	8050	0.3275541934045612	NO	-
6387	ZINC01183772	3469	0.3275541675745883	NO	-
6388	ZINC03859745	10625	0.3275321969313292	NO	-
6389	ZINC03424707	8054	0.32752974697616044	NO	-
6390	ZINC03452617	8180	0.3275291637631369	NO	-
6391	ZINC01489756	4149	0.32752042885817967	NO	-
6392	ZINC04408594	12202	0.3275105287248011	NO	-
6393	ZINC03867305	10738	0.3274986544592569	NO	-
6394	ZINC03852347	9723	0.32747031970687684	NO	-
6395	ZINC03853206	9827	0.327467597940579	NO	-
6396	ZINC03296090	7468	0.3274410364407341	NO	-
6397	ZINC00646090	924	0.32736692376325033	NO	-
6398	ZINC01046707	2759	0.32735526135702775	NO	-
6399	ZINC03856518	10264	0.32730028557792223	NO	-
6400	ZINC03416362	8009	0.32729661236111796	NO	-
6401	ZINC00865850	1946	0.3272783725107603	NO	-
6402	ZINC02194830	4682	0.3272585781826918	NO	-
6403	ZINC02523745	5407	0.3272107041817561	NO	-
6404	ZINC00256205	308	0.32720693983144966	NO	-
6405	ZINC03493230	8476	0.32719281463388866	NO	-
6406	ZINC04056497	11548	0.327189393920145	NO	-
6407	ZINC00256207	309	0.32715381339664173	NO	-
6408	ZINC00865849	1945	0.32715134682850294	NO	-
6409	ZINC03502281	8625	0.3270653483680074	NO	-
6410	ZINC03324042	7549	0.32700481209549387	NO	-
6411	ZINC03849689	9593	0.32698493882872764	NO	-
6412	ZINC00616467	735	0.32696962521098377	NO	-
6413	ZINC02328832	4940	0.32694763150098544	NO	-
6414	ZINC03338787	7620	0.3269303720182567	NO	-
6415	ZINC03855463	10206	0.32692568707558406	NO	-
6416	ZINC04003971	11477	0.32683475398049827	NO	-
6417	ZINC03409665	7980	0.32681542890785625	NO	-
6418	ZINC03863348	10680	0.32681143581231653	NO	-
6419	ZINC02347356	4991	0.32678029024580657	NO	-
6420	ZINC01499928	4185	0.3267668011363159	NO	-
6421	ZINC04200453	11790	0.3267459341665098	NO	-
6422	ZINC02328831	4939	0.3266987380980974	NO	-
6423	ZINC03855518	10211	0.3266808373451055	NO	-
6424	ZINC03409663	7979	0.3266654821591113	NO	-
6425	ZINC01034803	2648	0.326648828371671	NO	-
6426	ZINC03558533	8980	0.3266269669533122	NO	-
6427	ZINC03867391	10745	0.32660673934590745	NO	-
6428	ZINC03867391	10746	0.3266015855720781	NO	-
6429	ZINC03360310	7720	0.32655888278431666	NO	-
6430	ZINC02956498	6924	0.32654733693453275	NO	-
6431	ZINC02956499	6925	0.3265359584259711	NO	-
6432	ZINC00592918	686	0.3265357995840755	NO	-
6433	ZINC02347358	4992	0.3265229800565013	NO	-
6434	ZINC01781184	4361	0.3264926639574298	NO	-
6435	ZINC01211345	3543	0.32648919994641495	NO	-
6436	ZINC01781186	4362	0.3264787528374239	NO	-
6437	ZINC00679521	1083	0.32647785526199086	NO	-
6438	ZINC00863302	1942	0.3264593416093644	NO	-
6439	ZINC01468125	4117	0.3264130135671211	NO	-
6440	ZINC03854707	10161	0.3263960081107739	NO	-
6441	ZINC03867503	10756	0.3263386299125231	NO	-
6442	ZINC02642491	5630	0.3263362427434157	NO	-
6443	ZINC02863457	6432	0.3263360872076316	NO	-
6444	ZINC01178660	3455	0.32633430695831916	NO	-
6445	ZINC00667132	1010	0.3263203743024171	NO	-
6446	ZINC03854638	10140	0.3262851036629398	NO	-
6447	ZINC03216754	7248	0.3262548110781094	NO	-
6448	ZINC00272932	321	0.3262173067716592	NO	-
6449	ZINC00978319	2382	0.32620335462117866	NO	-
6450	ZINC03499046	8601	0.3261938299039199	NO	-
6451	ZINC02917580	6711	0.3261826912844099	NO	-
6452	ZINC00853590	1861	0.3261303133133608	NO	-
6453	ZINC03854413	10086	0.32608850405248846	NO	-
6454	ZINC00361479	374	0.3260797934434046	NO	-
6455	ZINC03558437	8970	0.3260175584056036	NO	-
6456	ZINC03853606	9923	0.3260094462149106	NO	-
6457	ZINC01115636	3133	0.3260070645849559	NO	-
6458	ZINC02215927	4741	0.32598775710779215	NO	-
6459	ZINC01115634	3132	0.3259857895201768	NO	-
6460	ZINC02215930	4742	0.3259756663581737	NO	-
6461	ZINC04267863	11898	0.3259721845359469	NO	-
6462	ZINC01440127	3983	0.32596690382332666	NO	-
6463	ZINC03455943	8195	0.32596460717380993	NO	-
6464	ZINC02972825	6988	0.3259505333754708	NO	-
6465	ZINC00859847	1931	0.3259296945430862	NO	-
6466	ZINC02990316	7022	0.3259257846142385	NO	-
6467	ZINC01212146	3552	0.32591961641232375	NO	-
6468	ZINC03410272	7988	0.3259132684779832	NO	-
6469	ZINC00809080	1528	0.3258682331689566	NO	-
6470	ZINC02590605	5443	0.32586606531332085	NO	-
6471	ZINC00863293	1940	0.32584526697515664	NO	-
6472	ZINC02197792	4689	0.3258232697342002	NO	-
6473	ZINC02965882	6967	0.3258204701193986	NO	-
6474	ZINC02590606	5444	0.32581908583406755	NO	-
6475	ZINC01468185	4118	0.3258159938852921	NO	-
6476	ZINC02197790	4688	0.32580403517421286	NO	-
6477	ZINC02424076	5182	0.32577535290382476	NO	-
6478	ZINC03889790	10923	0.32576342178261375	NO	-
6479	ZINC02333573	4952	0.32572933274003807	NO	-
6480	ZINC01771875	4355	0.32566208642228484	NO	-
6481	ZINC03851046	9661	0.32565911388566465	NO	-
6482	ZINC01771872	4354	0.3256515905114253	NO	-
6483	ZINC03983550	11357	0.3256461343987412	NO	-
6484	ZINC01111909	3101	0.325617155251094	NO	-
6485	ZINC01111911	3102	0.32559512358939646	NO	-
6486	ZINC04440755	12242	0.3255758584957702	NO	-
6487	ZINC03833709	9557	0.32553036297043897	NO	-
6488	ZINC01303295	3664	0.32552746384504183	NO	-
6489	ZINC03852759	9753	0.32551956392965015	NO	-
6490	ZINC01157070	3363	0.3255176539410344	NO	-
6491	ZINC00416418	434	0.325505690998211	NO	-
6492	ZINC01211348	3544	0.3254769997709865	NO	-
6493	ZINC03498557	8576	0.3254495424766056	NO	-
6494	ZINC04610757	12583	0.3254364233439948	NO	-
6495	ZINC03854001	10036	0.32543570079368156	NO	-
6496	ZINC00779039	1341	0.32542855636885804	NO	-
6497	ZINC01122493	3166	0.32542751350336285	NO	-
6498	ZINC02917579	6710	0.32540199323347235	NO	-
6499	ZINC01451448	4043	0.3253755711539337	NO	-
6500	ZINC01048120	2771	0.3253466535908789	NO	-
6501	ZINC03854349	10076	0.32532416788876495	NO	-
6502	ZINC01252559	3613	0.3253015853652068	NO	-
6503	ZINC00886824	2027	0.32527993891065	NO	-
6504	ZINC03315123	7518	0.32526658941971004	NO	-
6505	ZINC03499054	8602	0.3252569967633839	NO	-
6506	ZINC00886858	2030	0.3252411768980072	NO	-
6507	ZINC00939028	2189	0.3252395313176546	NO	-
6508	ZINC03990221	11401	0.3252142784809163	NO	-
6509	ZINC00622864	750	0.3251727702178896	NO	-
6510	ZINC02344231	4981	0.3251552688231938	NO	-
6511	ZINC03339515	7623	0.32515116949338657	NO	-
6512	ZINC02979024	7008	0.32513156397467086	NO	-
6513	ZINC01245071	3604	0.32512339813428603	NO	-
6514	ZINC03848478	9577	0.32510592215867734	NO	-
6515	ZINC01049290	2778	0.32507484947603815	NO	-
6516	ZINC00976350	2368	0.3250255999586665	NO	-
6517	ZINC02431479	5204	0.3249944234887325	NO	-
6518	ZINC01808394	4377	0.32499386096370103	NO	-
6519	ZINC02390421	5101	0.32498577956023555	NO	-
6520	ZINC03859689	10614	0.3249801538717828	NO	-
6521	ZINC01808392	4376	0.3249789075317983	NO	-
6522	ZINC02390423	5102	0.32497700292265624	NO	-
6523	ZINC02344230	4980	0.32497055323982027	NO	-
6524	ZINC02305338	4888	0.32487442178262155	NO	-
6525	ZINC01451802	4048	0.3248447335410713	NO	-
6526	ZINC03852998	9791	0.3248332730749232	NO	-
6527	ZINC01084491	3009	0.32475541896539845	NO	-
6528	ZINC03423615	8043	0.3247513222986067	NO	-
6529	ZINC03291488	7452	0.3247482131979356	NO	-
6530	ZINC01108887	3074	0.32472177929394613	NO	-
6531	ZINC02655298	5699	0.3246154758608097	NO	-
6532	ZINC01388013	3814	0.32461541396375465	NO	-
6533	ZINC02201491	4705	0.32454398054573286	NO	-
6534	ZINC04638640	12602	0.3245334068244581	NO	-
6535	ZINC02904738	6534	0.3245324814189545	NO	-
6536	ZINC00908103	2100	0.32452772512010575	NO	-
6537	ZINC00976354	2369	0.32452540363993876	NO	-
6538	ZINC03857790	10361	0.324512493428586	NO	-
6539	ZINC01059351	2843	0.3244739875172686	NO	-
6540	ZINC00862506	1939	0.32443379219334695	NO	-
6541	ZINC01451802	4047	0.32440702192904247	NO	-
6542	ZINC01212149	3553	0.32439351650826553	NO	-
6543	ZINC02948020	6897	0.3243912397625977	NO	-
6544	ZINC00908104	2101	0.3243897689727959	NO	-
6545	ZINC03599098	9213	0.32438304805992046	NO	-
6546	ZINC03599096	9212	0.32427337425296154	NO	-
6547	ZINC02592386	5449	0.3242617638183468	NO	-
6548	ZINC02592385	5448	0.32425363599964657	NO	-
6549	ZINC02686659	5780	0.3242517597240239	NO	-
6550	ZINC03499001	8593	0.32425030058673115	NO	-
6551	ZINC02405038	5138	0.32425004867624674	NO	-
6552	ZINC03853667	9943	0.3242433105084521	NO	-
6553	ZINC03037860	7122	0.32424161026251597	NO	-
6554	ZINC01354451	3723	0.3242044394854895	NO	-
6555	ZINC00939028	2190	0.3241869120935082	NO	-
6556	ZINC00779035	1337	0.3241841043188659	NO	-
6557	ZINC01108888	3075	0.32417549996355394	NO	-
6558	ZINC01549923	4306	0.3241736179877601	NO	-
6559	ZINC02079924	4616	0.32417183350165163	NO	-
6560	ZINC00641734	899	0.32416193682335553	NO	-
6561	ZINC03849715	9596	0.32413872433751817	NO	-
6562	ZINC03599217	9215	0.32408091709393483	NO	-
6563	ZINC03854417	10087	0.32403440618446594	NO	-
6564	ZINC03500621	8621	0.3240334146937818	NO	-
6565	ZINC03274438	7396	0.3240100482587576	NO	-
6566	ZINC01036235	2669	0.3239498187122216	NO	-
6567	ZINC03495651	8502	0.3238760177504167	NO	-
6568	ZINC00848229	1811	0.3238746732391808	NO	-
6569	ZINC02405037	5137	0.32386865939930454	NO	-
6570	ZINC02201489	4704	0.3238484802242185	NO	-
6571	ZINC01627683	4319	0.3238219539656931	NO	-
6572	ZINC03599251	9216	0.32381836297797617	NO	-
6573	ZINC03599172	9214	0.32379506132641367	NO	-
6574	ZINC02207444	4714	0.3237757406856619	NO	-
6575	ZINC00752639	1295	0.3237535117775109	NO	-
6576	ZINC03853930	10016	0.32373444841183496	NO	-
6577	ZINC04375988	12133	0.3237298693308676	NO	-
6578	ZINC03452619	8181	0.32371384738186076	NO	-
6579	ZINC00851200	1845	0.32371157788428884	NO	-
6580	ZINC02657556	5720	0.32370288977600464	NO	-
6581	ZINC00819657	1622	0.32367611800074786	NO	-
6582	ZINC04268051	11900	0.32365545308163735	NO	-
6583	ZINC01443540	4011	0.3236552482443873	NO	-
6584	ZINC02299948	4881	0.32364944182336436	NO	-
6585	ZINC04252222	11873	0.323623851451877	NO	-
6586	ZINC03452615	8179	0.32361819998990804	NO	-
6587	ZINC03854343	10074	0.3235717427842129	NO	-
6588	ZINC01020301	2548	0.3235566649001053	NO	-
6589	ZINC02347937	4995	0.32355500912430707	NO	-
6590	ZINC03452882	8185	0.323551682416294	NO	-
6591	ZINC02209399	4723	0.3234992997722829	NO	-
6592	ZINC03853712	9965	0.3234649534408635	NO	-
6593	ZINC01363164	3748	0.3234419626992472	NO	-
6594	ZINC03452949	8186	0.3234282255878041	NO	-
6595	ZINC03543191	8878	0.3234258035171406	NO	-
6596	ZINC03857789	10359	0.32342484061245025	NO	-
6597	ZINC04496732	12504	0.3233675602342226	NO	-
6598	ZINC03852753	9748	0.3233396049293962	NO	-
6599	ZINC04496457	12497	0.3233323980934255	NO	-
6600	ZINC02344435	4983	0.3233005223198098	NO	-
6601	ZINC03987323	11389	0.3232887854870921	NO	-
6602	ZINC03853256	9837	0.32327567304915794	NO	-
6603	ZINC03452987	8187	0.3232701999306103	NO	-
6604	ZINC03047590	7131	0.3232654156531967	NO	-
6605	ZINC02211174	4728	0.32322114815076675	NO	-
6606	ZINC03852991	9785	0.32321675371685116	NO	-
6607	ZINC03493061	8469	0.3231672395431371	NO	-
6608	ZINC03493062	8470	0.3231366634591916	NO	-
6609	ZINC04306840	11986	0.3231352474653908	NO	-
6610	ZINC02051711	4586	0.323133970629316	NO	-
6611	ZINC03853342	9853	0.3231305567873908	NO	-
6612	ZINC04001491	11467	0.3231273448126896	NO	-
6613	ZINC03969100	11090	0.32309859682608993	NO	-
6614	ZINC03493169	8473	0.32308912191592365	NO	-
6615	ZINC03853926	10015	0.323079652023151	NO	-
6616	ZINC01496891	4168	0.3230621224675102	NO	-
6617	ZINC04501146	12523	0.3230608612207658	NO	-
6618	ZINC03424299	8052	0.323018871711055	NO	-
6619	ZINC03853626	9930	0.32300111752635274	NO	-
6620	ZINC03987325	11390	0.3229721729547487	NO	-
6621	ZINC02621019	5480	0.3229634480585298	NO	-
6622	ZINC02617967	5468	0.3229619614066298	NO	-
6623	ZINC03649263	9424	0.32295882843831636	NO	-
6624	ZINC03859456	10555	0.32294654005132406	NO	-
6625	ZINC02344433	4982	0.32293221757119844	NO	-
6626	ZINC00604166	716	0.3229241789791994	NO	-
6627	ZINC00624492	761	0.322905070296804	NO	-
6628	ZINC01423683	3916	0.3228985854784044	NO	-
6629	ZINC02237819	4802	0.32289105338045027	NO	-
6630	ZINC02384961	5096	0.3228067710687902	NO	-
6631	ZINC02860986	6421	0.3227306548486457	NO	-
6632	ZINC03889330	10900	0.3227090172076558	NO	-
6633	ZINC04178794	11761	0.3227045315331186	NO	-
6634	ZINC02290675	4867	0.3226813883561358	NO	-
6635	ZINC02290677	4868	0.3226753922440996	NO	-
6636	ZINC03424717	8055	0.3226751825432545	NO	-
6637	ZINC02449977	5244	0.3226706626246305	NO	-
6638	ZINC01354431	3720	0.32263256881885566	NO	-
6639	ZINC03853484	9893	0.3225862245862287	NO	-
6640	ZINC03424740	8056	0.32247809348571854	NO	-
6641	ZINC01451804	4053	0.32247360778709216	NO	-
6642	ZINC02943857	6872	0.32243494359508895	NO	-
6643	ZINC01354437	3721	0.32241123284990775	NO	-
6644	ZINC03492904	8466	0.32235217061067717	NO	-
6645	ZINC01776041	4357	0.32229480379259456	NO	-
6646	ZINC01776043	4358	0.32226495218803464	NO	-
6647	ZINC02659590	5730	0.32224800393967873	NO	-
6648	ZINC03492902	8465	0.32223335096539546	NO	-
6649	ZINC02906823	6538	0.32222830705071787	NO	-
6650	ZINC00425018	464	0.32221031445242754	NO	-
6651	ZINC02449978	5245	0.3221866788321746	NO	-
6652	ZINC03851044	9660	0.322185626889639	NO	-
6653	ZINC00827128	1657	0.322148755846546	NO	-
6654	ZINC03809502	9517	0.3221075328712134	NO	-
6655	ZINC01398101	3857	0.3220911724653037	NO	-
6656	ZINC03866680	10693	0.32208992756255855	NO	-
6657	ZINC03858396	10448	0.3220539827942531	NO	-
6658	ZINC03858325	10431	0.3220469760008901	NO	-
6659	ZINC03969902	11131	0.3220464539161307	NO	-
6660	ZINC03867522	10761	0.32201735300754714	NO	-
6661	ZINC03858323	10429	0.3220134155297071	NO	-
6662	ZINC03854546	10107	0.3220045552871741	NO	-
6663	ZINC03855653	10216	0.32197283704683943	NO	-
6664	ZINC00947353	2257	0.32196377266731346	NO	-
6665	ZINC03855654	10217	0.3219513733776791	NO	-
6666	ZINC03963861	11059	0.32194855217353596	NO	-
6667	ZINC01989653	4576	0.3219337122444669	NO	-
6668	ZINC02212680	4732	0.32192165950207124	NO	-
6669	ZINC01210621	3537	0.32188823355078766	NO	-
6670	ZINC04314699	12005	0.3218128153518806	NO	-
6671	ZINC03853114	9807	0.32177677347841543	NO	-
6672	ZINC03492848	8464	0.32174137650223283	NO	-
6673	ZINC03169284	7180	0.32172570124344874	NO	-
6674	ZINC01354449	3722	0.3217065741876348	NO	-
6675	ZINC01109577	3086	0.3217046249457874	NO	-
6676	ZINC03856012	10221	0.3217029376848921	NO	-
6677	ZINC03492844	8463	0.3216891277137097	NO	-
6678	ZINC01450464	4020	0.3216839037298315	NO	-
6679	ZINC03493223	8475	0.32168345323277053	NO	-
6680	ZINC02883451	6510	0.32166986096224304	NO	-
6681	ZINC02194052	4680	0.32166918103399583	NO	-
6682	ZINC00791340	1413	0.3216663791981614	NO	-
6683	ZINC03863347	10679	0.321663503448157	NO	-
6684	ZINC02212682	4733	0.3216163970223572	NO	-
6685	ZINC00416657	436	0.32159929605426535	NO	-
6686	ZINC01158810	3383	0.3215651490361658	NO	-
6687	ZINC01158811	3384	0.3215521074681711	NO	-
6688	ZINC03498772	8585	0.3215398157686326	NO	-
6689	ZINC03426639	8064	0.32153037903601495	NO	-
6690	ZINC02969287	6969	0.3215213209534173	NO	-
6691	ZINC03498775	8586	0.3215194709649555	NO	-
6692	ZINC04154952	11684	0.32148954023415305	NO	-
6693	ZINC01072096	2906	0.3214865220445257	NO	-
6694	ZINC01450473	4026	0.3214539996691444	NO	-
6695	ZINC02218656	4750	0.32140438372365937	NO	-
6696	ZINC01450483	4032	0.3214011267308879	NO	-
6697	ZINC03502288	8626	0.32139948086098374	NO	-
6698	ZINC00414710	428	0.3213989779727924	NO	-
6699	ZINC00904393	2085	0.32137974933265673	NO	-
6700	ZINC03440080	8117	0.321351861853218	NO	-
6701	ZINC01468122	4114	0.32132993592052356	NO	-
6702	ZINC03970135	11157	0.3213272287541659	NO	-
6703	ZINC03493335	8481	0.3213113165810553	NO	-
6704	ZINC01989630	4573	0.32126601060474774	NO	-
6705	ZINC01072422	2941	0.321257014204861	NO	-
6706	ZINC03854644	10141	0.32125045415708026	NO	-
6707	ZINC04407078	12190	0.32124590742736836	NO	-
6708	ZINC03859090	10519	0.32124174493632385	NO	-
6709	ZINC03036004	7120	0.3212263438299068	NO	-
6710	ZINC00848230	1812	0.32122404008251976	NO	-
6711	ZINC01072094	2905	0.3212129992512444	NO	-
6712	ZINC03586060	9146	0.32120251878043704	NO	-
6713	ZINC03322830	7546	0.32119429946073363	NO	-
6714	ZINC03585983	9140	0.3211931035167401	NO	-
6715	ZINC03867728	10776	0.3211883393766899	NO	-
6716	ZINC00794980	1428	0.32117377474539843	NO	-
6717	ZINC03493234	8477	0.32117015842520746	NO	-
6718	ZINC03891449	10979	0.3211521756409392	NO	-
6719	ZINC02290958	4871	0.32112875333004903	NO	-
6720	ZINC01989609	4561	0.3210552719527577	NO	-
6721	ZINC03912366	11024	0.32104297215537986	NO	-
6722	ZINC03969849	11123	0.3210398540404454	NO	-
6723	ZINC03969849	11122	0.3210219074740406	NO	-
6724	ZINC03408218	7975	0.3210066630794485	NO	-
6725	ZINC03853255	9836	0.320997559070633	NO	-
6726	ZINC01777543	4360	0.32099715119781824	NO	-
6727	ZINC01777541	4359	0.3209894884901234	NO	-
6728	ZINC03014924	7056	0.32098868483270837	NO	-
6729	ZINC00429682	488	0.3209673206011257	NO	-
6730	ZINC03857277	10295	0.32095809472431563	NO	-
6731	ZINC03970172	11166	0.32091603779589023	NO	-
6732	ZINC03498884	8587	0.3208627195324759	NO	-
6733	ZINC03499996	8611	0.3208527351681325	NO	-
6734	ZINC03970171	11165	0.32084750074049645	NO	-
6735	ZINC04492065	12477	0.3208256688023685	NO	-
6736	ZINC03863072	10677	0.3208053825846048	NO	-
6737	ZINC04492065	12476	0.32080100785312277	NO	-
6738	ZINC01072421	2940	0.32078521953497274	NO	-
6739	ZINC01072217	2915	0.32074724966921386	NO	-
6740	ZINC00970070	2349	0.3207311295862641	NO	-
6741	ZINC00970071	2350	0.320726343317783	NO	-
6742	ZINC01072215	2914	0.3207225350227081	NO	-
6743	ZINC00543297	595	0.32071475019991424	NO	-
6744	ZINC03852984	9780	0.3206857365860741	NO	-
6745	ZINC03853662	9941	0.3206838708748744	NO	-
6746	ZINC00971397	2354	0.3206803034734598	NO	-
6747	ZINC04193333	11779	0.32066815703153284	NO	-
6748	ZINC03499011	8596	0.3206009259177546	NO	-
6749	ZINC02543480	5414	0.3205928790101431	NO	-
6750	ZINC03904391	11004	0.3205696268100546	NO	-
6751	ZINC03368857	7789	0.32054570187980086	NO	-
6752	ZINC01210624	3539	0.32054327617439377	NO	-
6753	ZINC03970174	11167	0.3205107277922183	NO	-
6754	ZINC03498886	8588	0.3205046979211046	NO	-
6755	ZINC01468185	4119	0.3205001654505591	NO	-
6756	ZINC01019469	2534	0.32047782637132755	NO	-
6757	ZINC01079988	2995	0.3204663693788272	NO	-
6758	ZINC04242922	11834	0.3204622824979792	NO	-
6759	ZINC01019470	2537	0.3204141860773484	NO	-
6760	ZINC03858394	10446	0.32031970343658833	NO	-
6761	ZINC00824610	1635	0.32031803968550254	NO	-
6762	ZINC01056165	2820	0.3203120278683198	NO	-
6763	ZINC03493294	8480	0.3202895794635372	NO	-
6764	ZINC04292112	11971	0.32022753383324193	NO	-
6765	ZINC00886839	2029	0.3202091247502863	NO	-
6766	ZINC02884520	6519	0.3201576896012913	NO	-
6767	ZINC04501000	12519	0.32015559658980364	NO	-
6768	ZINC00542003	591	0.3201548185327211	NO	-
6769	ZINC04485600	12454	0.3201387004996979	NO	-
6770	ZINC04485600	12456	0.32012631962157184	NO	-
6771	ZINC03853253	9834	0.32012445456773586	NO	-
6772	ZINC03235224	7294	0.3200897216830437	NO	-
6773	ZINC03500018	8613	0.32007356713692564	NO	-
6774	ZINC03853666	9942	0.3200298235198952	NO	-
6775	ZINC03498567	8578	0.3200224155723219	NO	-
6776	ZINC03853309	9846	0.3199710237533676	NO	-
6777	ZINC00827136	1658	0.3199465397528351	NO	-
6778	ZINC01107869	3068	0.3199054881151563	NO	-
6779	ZINC04003971	11476	0.3199013986310398	NO	-
6780	ZINC03499016	8597	0.319860376867438	NO	-
6781	ZINC03498569	8579	0.3198412377128203	NO	-
6782	ZINC02225992	4778	0.31980021232156847	NO	-
6783	ZINC03478110	8396	0.31978290997346553	NO	-
6784	ZINC03853974	10023	0.319730643595441	NO	-
6785	ZINC03408218	7976	0.31971934452516837	NO	-
6786	ZINC03499004	8595	0.3197086081079722	NO	-
6787	ZINC04276386	11925	0.3197066845745504	NO	-
6788	ZINC00624492	760	0.3196943385746736	NO	-
6789	ZINC00624496	763	0.3196934112234683	NO	-
6790	ZINC03498561	8577	0.3196785818480155	NO	-
6791	ZINC03867249	10729	0.3196763053482522	NO	-
6792	ZINC03498992	8592	0.3196713611516127	NO	-
6793	ZINC03849538	9583	0.3196479962867306	NO	-
6794	ZINC03853669	9945	0.3196457724726279	NO	-
6795	ZINC01469604	4120	0.31963221950037746	NO	-
6796	ZINC04198376	11789	0.31961088860390313	NO	-
6797	ZINC03499044	8600	0.3195275417794329	NO	-
6798	ZINC00984559	2413	0.3194811875014169	NO	-
6799	ZINC00865851	1947	0.31946370994777934	NO	-
6800	ZINC00341054	352	0.319430749471976	NO	-
6801	ZINC00537354	583	0.3194199344211717	NO	-
6802	ZINC00865848	1944	0.31937253203519117	NO	-
6803	ZINC00852309	1859	0.3193702843227783	NO	-
6804	ZINC02868805	6450	0.3193656540582051	NO	-
6805	ZINC00019333	8	0.3193590016249472	NO	-
6806	ZINC00592918	688	0.31934605047354636	NO	-
6807	ZINC00798917	1465	0.31931543281254504	NO	-
6808	ZINC00798916	1464	0.3193121676326258	NO	-
6809	ZINC03211165	7232	0.3192995106347491	NO	-
6810	ZINC01432573	3967	0.3192820113735585	NO	-
6811	ZINC01185344	3476	0.3192604457105203	NO	-
6812	ZINC00625831	775	0.31924998772783697	NO	-
6813	ZINC03499026	8599	0.31924882383331427	NO	-
6814	ZINC03314988	7516	0.3192472455713983	NO	-
6815	ZINC03775137	18	0.31922121825966243	YES	5
6816	ZINC03983638	11364	0.31921032593203763	NO	-
6817	ZINC02497774	5348	0.31920746969594466	NO	-
6818	ZINC04501002	12520	0.31919098857958816	NO	-
6819	ZINC03863019	10676	0.31914861953924994	NO	-
6820	ZINC01491048	4152	0.3191277398296576	NO	-
6821	ZINC03499994	8610	0.31908581374259126	NO	-
6822	ZINC03971544	11201	0.3190845563337191	NO	-
6823	ZINC01502700	4193	0.3190757054120086	NO	-
6824	ZINC04485600	12455	0.3190732499708443	NO	-
6825	ZINC03499002	8594	0.3190670293685486	NO	-
6826	ZINC02242521	4819	0.3190336974776219	NO	-
6827	ZINC03498573	8580	0.31902893618009553	NO	-
6828	ZINC03451179	8171	0.31900301115529756	NO	-
6829	ZINC04510261	12542	0.31897836189760737	NO	-
6830	ZINC03498543	8575	0.3188735613394505	NO	-
6831	ZINC01059747	2847	0.3188271036173469	NO	-
6832	ZINC02232064	4789	0.31877385011807696	NO	-
6833	ZINC00870280	1967	0.3187691952832277	NO	-
6834	ZINC01451805	4055	0.318741912834745	NO	-
6835	ZINC02646779	5649	0.31873853597810264	NO	-
6836	ZINC01451804	4052	0.318706641139848	NO	-
6837	ZINC02590565	5442	0.31870439189165684	NO	-
6838	ZINC03498920	8589	0.31869507330371927	NO	-
6839	ZINC02590564	5441	0.3186908213050299	NO	-
6840	ZINC03902579	10999	0.31867130116026166	NO	-
6841	ZINC03517192	8727	0.31866865535629146	NO	-
6842	ZINC03853723	9966	0.31866799166136256	NO	-
6843	ZINC03500016	8612	0.31865130898751054	NO	-
6844	ZINC03857875	10373	0.31863809009361815	NO	-
6845	ZINC00424916	460	0.3186238566450346	NO	-
6846	ZINC04032972	11506	0.31860618326901385	NO	-
6847	ZINC00424917	461	0.31860572106906715	NO	-
6848	ZINC04596820	12578	0.3186023768997429	NO	-
6849	ZINC00428169	486	0.3185950454821848	NO	-
6850	ZINC01451803	4049	0.3185895657641281	NO	-
6851	ZINC03034885	7119	0.31856723653258945	NO	-
6852	ZINC01451802	4046	0.31856265087882424	NO	-
6853	ZINC02843367	6369	0.3185397580945657	NO	-
6854	ZINC03498980	8591	0.3185391146452423	NO	-
6855	ZINC02843366	6368	0.31852712546387985	NO	-
6856	ZINC03499018	8598	0.3185266631958319	NO	-
6857	ZINC03854560	10113	0.3184750258722976	NO	-
6858	ZINC01128242	3223	0.3184605846731307	NO	-
6859	ZINC03854652	10142	0.3184399394296398	NO	-
6860	ZINC03971868	11217	0.3184294967368503	NO	-
6861	ZINC01402221	3873	0.3184276858522306	NO	-
6862	ZINC04406169	12184	0.31841568082512406	NO	-
6863	ZINC00806847	1516	0.3183783271754016	NO	-
6864	ZINC04441535	12245	0.3183762954557175	NO	-
6865	ZINC00622975	751	0.3183490412546034	NO	-
6866	ZINC03486774	8437	0.3183450407292232	NO	-
6867	ZINC03853403	9866	0.31828812952555907	NO	-
6868	ZINC02373068	5075	0.31824712736977306	NO	-
6869	ZINC01020300	2543	0.3182405829586331	NO	-
6870	ZINC02956502	6926	0.3182259414375097	NO	-
6871	ZINC04485410	12444	0.3182196627689055	NO	-
6872	ZINC00806842	1514	0.31819768275162086	NO	-
6873	ZINC01130620	3238	0.3181724582215172	NO	-
6874	ZINC01020299	2541	0.31814796883813096	NO	-
6875	ZINC01989608	4560	0.3181450946692832	NO	-
6876	ZINC01019470	2536	0.3181354000450862	NO	-
6877	ZINC01019469	2533	0.31812592492216946	NO	-
6878	ZINC03858297	10413	0.3181173631185906	NO	-
6879	ZINC04108450	11625	0.3180897409621548	NO	-
6880	ZINC03977607	11304	0.3180745983780032	NO	-
6881	ZINC02238311	4804	0.3180534564418562	NO	-
6882	ZINC01989629	4572	0.31803141069353674	NO	-
6883	ZINC00929246	2151	0.31799299042302576	NO	-
6884	ZINC02232062	4788	0.31799260430706416	NO	-
6885	ZINC03492993	8468	0.3179878499333903	NO	-
6886	ZINC00939027	2187	0.31797044780409317	NO	-
6887	ZINC00425248	466	0.3179385109451541	NO	-
6888	ZINC03972455	11231	0.3179323217930849	NO	-
6889	ZINC01748352	4345	0.3179299095558321	NO	-
6890	ZINC04596026	12577	0.31792914487527724	NO	-
6891	ZINC03853965	10021	0.31792512078682916	NO	-
6892	ZINC03972455	11232	0.31792055722369844	NO	-
6893	ZINC01748356	4346	0.3179180267674241	NO	-
6894	ZINC03336459	7613	0.31790113537673836	NO	-
6895	ZINC03858993	10510	0.31789280271080855	NO	-
6896	ZINC04121434	11641	0.3178700849926306	NO	-
6897	ZINC02373070	5076	0.3178664262827292	NO	-
6898	ZINC03970137	11159	0.31786289519277144	NO	-
6899	ZINC01210623	3538	0.31785534001005594	NO	-
6900	ZINC03970311	11172	0.31784928898924286	NO	-
6901	ZINC01210625	3540	0.31784592863626276	NO	-
6902	ZINC03853978	10026	0.3178414390684048	NO	-
6903	ZINC00971858	2355	0.3178210292995275	NO	-
6904	ZINC04297960	11979	0.31780897277016706	NO	-
6905	ZINC04334777	12069	0.3177840933258124	NO	-
6906	ZINC04407433	12192	0.3177825274173003	NO	-
6907	ZINC03854399	10079	0.3177795083199452	NO	-
6908	ZINC02844226	6370	0.31775891639251874	NO	-
6909	ZINC03982830	11323	0.3177354497257414	NO	-
6910	ZINC03902579	11000	0.31770663455724646	NO	-
6911	ZINC00628402	798	0.3176896267281394	NO	-
6912	ZINC02238309	4803	0.31767182761775287	NO	-
6913	ZINC01312130	3673	0.31765555713707827	NO	-
6914	ZINC03504206	8639	0.3176430860824981	NO	-
6915	ZINC03859435	10542	0.31760656894680045	NO	-
6916	ZINC03857874	10371	0.3175839044306162	NO	-
6917	ZINC01499923	4183	0.31758048207016987	NO	-
6918	ZINC01489858	4150	0.317530986928692	NO	-
6919	ZINC04347259	12081	0.31750938938171386	NO	-
6920	ZINC03858369	10438	0.31749387659594	NO	-
6921	ZINC03586054	9145	0.31745391903666326	NO	-
6922	ZINC02811311	6329	0.3174496493044112	NO	-
6923	ZINC03267565	7377	0.31744482565294424	NO	-
6924	ZINC01314885	3677	0.3174310444266503	NO	-
6925	ZINC01359802	3734	0.3174304995761987	NO	-
6926	ZINC02628891	5567	0.3174083283650454	NO	-
6927	ZINC01308267	3671	0.31736617193043204	NO	-
6928	ZINC02236902	4800	0.3173256339918604	NO	-
6929	ZINC02077000	4598	0.3173243781658668	NO	-
6930	ZINC03500755	8622	0.31730209816986654	NO	-
6931	ZINC03859744	10624	0.31729633602592866	NO	-
6932	ZINC00939027	2188	0.3172873374293739	NO	-
6933	ZINC01020299	2540	0.31728664123346295	NO	-
6934	ZINC04441531	12244	0.31719222669870223	NO	-
6935	ZINC03853205	9826	0.31718693939858283	NO	-
6936	ZINC03545828	8892	0.3171667865955263	NO	-
6937	ZINC01107868	3067	0.3171585232927463	NO	-
6938	ZINC03970313	11176	0.31714107203776293	NO	-
6939	ZINC00861714	1935	0.3171410210986773	NO	-
6940	ZINC00806848	1517	0.3170897610262853	NO	-
6941	ZINC02960353	6952	0.3170830884661581	NO	-
6942	ZINC02699429	5833	0.3170683171985324	NO	-
6943	ZINC01107896	3070	0.31705480694071503	NO	-
6944	ZINC04266701	11894	0.3170260880609024	NO	-
6945	ZINC03853614	9926	0.3170117432800733	NO	-
6946	ZINC03891069	10971	0.3170017668872744	NO	-
6947	ZINC03629980	9390	0.3169962736644015	NO	-
6948	ZINC03889702	10911	0.3169955756071397	NO	-
6949	ZINC00628132	793	0.3169781024814825	NO	-
6950	ZINC03853798	9986	0.31695779756443593	NO	-
6951	ZINC03853878	9994	0.31695604128569477	NO	-
6952	ZINC01130621	3239	0.3169316258967101	NO	-
6953	ZINC00806844	1515	0.316920789830416	NO	-
6954	ZINC01312131	3674	0.31691354331991956	NO	-
6955	ZINC03858685	10473	0.31691303057863895	NO	-
6956	ZINC03983584	11359	0.31690737547152253	NO	-
6957	ZINC03449784	8157	0.3169071693003506	NO	-
6958	ZINC02859488	6413	0.31690368906789074	NO	-
6959	ZINC03274824	7398	0.31686400791631153	NO	-
6960	ZINC00994835	2463	0.3168445509506686	NO	-
6961	ZINC02686643	5778	0.31682829906608345	NO	-
6962	ZINC03853734	9968	0.31682556331178424	NO	-
6963	ZINC02209360	4722	0.31681435679498154	NO	-
6964	ZINC03858324	10430	0.3167685767347691	NO	-
6965	ZINC02236903	4801	0.3167537737484788	NO	-
6966	ZINC02225722	4776	0.3167525726822557	NO	-
6967	ZINC04274933	11915	0.31674295953770626	NO	-
6968	ZINC00858866	1927	0.3167409099495904	NO	-
6969	ZINC02858607	6408	0.3167357315031734	NO	-
6970	ZINC03858395	10447	0.31672815429319295	NO	-
6971	ZINC00624025	759	0.3167059212453996	NO	-
6972	ZINC03854706	10160	0.31669888022930237	NO	-
6973	ZINC00863300	1941	0.31666071884887137	NO	-
6974	ZINC03856215	10236	0.31665565271205326	NO	-
6975	ZINC03856217	10238	0.3166283535424178	NO	-
6976	ZINC03544789	8886	0.31661034637328256	NO	-
6977	ZINC01030978	2611	0.31659941496367405	NO	-
6978	ZINC03859435	10543	0.3165961750883364	NO	-
6979	ZINC03366836	7741	0.31655159042909436	NO	-
6980	ZINC03585980	9139	0.31654156619192897	NO	-
6981	ZINC00839357	1747	0.3165210511278871	NO	-
6982	ZINC02708871	5852	0.31652011453474266	NO	-
6983	ZINC02400155	5123	0.31651879465037347	NO	-
6984	ZINC02174013	4664	0.31650997202854564	NO	-
6985	ZINC01163459	3406	0.3165090147257115	NO	-
6986	ZINC03504001	8632	0.3165069700841694	NO	-
6987	ZINC03368776	7787	0.3164818838642444	NO	-
6988	ZINC02969796	6972	0.3164741889721065	NO	-
6989	ZINC00625688	774	0.3164557683606095	NO	-
6990	ZINC00632779	829	0.3164468616604364	NO	-
6991	ZINC02225721	4775	0.3164374504501286	NO	-
6992	ZINC01109578	3087	0.31643414828371635	NO	-
6993	ZINC04492815	12485	0.3164330602489216	NO	-
6994	ZINC01432572	3966	0.31643010656389137	NO	-
6995	ZINC03969848	11117	0.31641674545940074	NO	-
6996	ZINC02204472	4707	0.31638884234098275	NO	-
6997	ZINC01109309	3081	0.31637891371865345	NO	-
6998	ZINC03853407	9867	0.31637496271517856	NO	-
6999	ZINC03368684	7780	0.3163745849567789	NO	-
7000	ZINC00708755	1163	0.31634696586829775	NO	-
7001	ZINC04485410	12443	0.3163430042889042	NO	-
7002	ZINC03368729	7783	0.316329702654	NO	-
7003	ZINC03851157	9678	0.3163292034836194	NO	-
7004	ZINC04475259	12398	0.31632132798378954	NO	-
7005	ZINC04475259	12399	0.3163102882443965	NO	-
7006	ZINC03858322	10428	0.31629368343235703	NO	-
7007	ZINC01440874	3985	0.31628649372507306	NO	-
7008	ZINC00625659	773	0.31628511687355837	NO	-
7009	ZINC03854545	10106	0.3162830359004927	NO	-
7010	ZINC00853609	1862	0.31626320351181775	NO	-
7011	ZINC03368114	7764	0.31622916848333393	NO	-
7012	ZINC03504185	8637	0.3162210145754037	NO	-
7013	ZINC03544790	8887	0.31621980866623556	NO	-
7014	ZINC03873675	10867	0.3162019468280253	NO	-
7015	ZINC03856517	10263	0.31614519932858465	NO	-
7016	ZINC01989635	4575	0.31609782631948036	NO	-
7017	ZINC01269118	3630	0.31605744999099433	NO	-
7018	ZINC01353602	3718	0.3160493420080862	NO	-
7019	ZINC02319269	4913	0.31603224688275056	NO	-
7020	ZINC03429352	8075	0.3160263933434072	NO	-
7021	ZINC00738267	1279	0.31602290557107904	NO	-
7022	ZINC03969849	11120	0.3160209718664067	NO	-
7023	ZINC03867250	10730	0.31601692555097033	NO	-
7024	ZINC01989631	4574	0.3160129778381133	NO	-
7025	ZINC01359310	3727	0.3160126096975464	NO	-
7026	ZINC00738253	1275	0.3160105920947546	NO	-
7027	ZINC03498758	8583	0.31591577412739874	NO	-
7028	ZINC04358748	12112	0.3159124375530679	NO	-
7029	ZINC02627474	5550	0.31590463199453445	NO	-
7030	ZINC03586009	9141	0.3158975912023499	NO	-
7031	ZINC03474822	8377	0.3158457409948693	NO	-
7032	ZINC03366881	7745	0.31584239233830425	NO	-
7033	ZINC03858393	10445	0.315839886378635	NO	-
7034	ZINC03368741	7784	0.3158390511872059	NO	-
7035	ZINC00738295	1287	0.31583870121275975	NO	-
7036	ZINC01989610	4562	0.31583843543254897	NO	-
7037	ZINC03857790	10362	0.31582583607396464	NO	-
7038	ZINC00738241	1269	0.31581503782813203	NO	-
7039	ZINC03857310	10300	0.31581200615995264	NO	-
7040	ZINC00738273	1283	0.31578698147108436	NO	-
7041	ZINC03858301	10416	0.3157857168935506	NO	-
7042	ZINC03854503	10098	0.31578241644341326	NO	-
7043	ZINC03857279	10297	0.31571935032779735	NO	-
7044	ZINC00738247	1273	0.31571787284316716	NO	-
7045	ZINC01353601	3717	0.31571774475602365	NO	-
7046	ZINC02336828	4958	0.31571612193899323	NO	-
7047	ZINC00163317	175	0.315715529882103	NO	-
7048	ZINC03853668	9944	0.3157150311436056	NO	-
7049	ZINC03368559	7774	0.3157002170816979	NO	-
7050	ZINC01989655	4577	0.31569477040688987	NO	-
7051	ZINC03809502	9518	0.31568904851146373	NO	-
7052	ZINC00738245	1271	0.3156856006681634	NO	-
7053	ZINC03304132	7487	0.31568395681816747	NO	-
7054	ZINC03868638	10845	0.3156650632507074	NO	-
7055	ZINC03857904	10378	0.3156631192727655	NO	-
7056	ZINC04467954	12356	0.3156631192727631	NO	-
7057	ZINC01359798	3733	0.31564943019095015	NO	-
7058	ZINC03867569	10766	0.31562305570545607	NO	-
7059	ZINC00906583	2096	0.31561648528423436	NO	-
7060	ZINC01821000	4384	0.3155989098763709	NO	-
7061	ZINC01821001	4385	0.3155955122653615	NO	-
7062	ZINC01072907	2946	0.3155511024143749	NO	-
7063	ZINC04180801	11763	0.3155442802973736	NO	-
7064	ZINC03654316	9433	0.31554179766209844	NO	-
7065	ZINC03536743	8852	0.3155402042256055	NO	-
7066	ZINC01359809	3735	0.315511794250895	NO	-
7067	ZINC03857140	10279	0.3154820443200156	NO	-
7068	ZINC03854615	10136	0.31547665996972246	NO	-
7069	ZINC03859455	10554	0.3154212330121417	NO	-
7070	ZINC01117839	3142	0.31542076811579695	NO	-
7071	ZINC02631383	5584	0.31540650049762714	NO	-
7072	ZINC04475259	12400	0.3153984658951835	NO	-
7073	ZINC02686661	5781	0.31537651990257787	NO	-
7074	ZINC03970154	11161	0.31535998727747766	NO	-
7075	ZINC03969848	11118	0.3153523161400148	NO	-
7076	ZINC04192902	11776	0.315347913320809	NO	-
7077	ZINC01142784	3300	0.31533598296955023	NO	-
7078	ZINC04032871	11505	0.31532443651094516	NO	-
7079	ZINC01000999	2482	0.31531995248750566	NO	-
7080	ZINC02120703	4634	0.3153105409081657	NO	-
7081	ZINC03853711	9964	0.31530477321374334	NO	-
7082	ZINC01405165	3887	0.31530229317423636	NO	-
7083	ZINC03274180	7391	0.31527765002161473	NO	-
7084	ZINC01468125	4116	0.3152667327059385	NO	-
7085	ZINC03511150	8690	0.31526574722098444	NO	-
7086	ZINC03591226	9152	0.3152338529360118	NO	-
7087	ZINC03848478	9576	0.31522835121926446	NO	-
7088	ZINC03854661	10145	0.31522432973039494	NO	-
7089	ZINC03368526	7773	0.3152140788497166	NO	-
7090	ZINC03853191	9824	0.31521403489745614	NO	-
7091	ZINC00644507	914	0.3151952376370114	NO	-
7092	ZINC03969925	11136	0.3151934102862179	NO	-
7093	ZINC03889400	10905	0.3151824281915746	NO	-
7094	ZINC00738291	1285	0.31516209214244917	NO	-
7095	ZINC03857314	10304	0.3151554178672182	NO	-
7096	ZINC03994975	11425	0.3151234090555834	NO	-
7097	ZINC03274728	7397	0.31509880789709155	NO	-
7098	ZINC03858936	10503	0.3150949443158844	NO	-
7099	ZINC01989623	4569	0.3150894317762564	NO	-
7100	ZINC04322647	12044	0.31507293400431174	NO	-
7101	ZINC02336823	4955	0.3150701215031906	NO	-
7102	ZINC02336825	4956	0.3150565453651226	NO	-
7103	ZINC03862846	10672	0.3150450055672653	NO	-
7104	ZINC02336827	4957	0.3150386136296164	NO	-
7105	ZINC03854597	10132	0.31503180616081505	NO	-
7106	ZINC03853625	9929	0.31502005644443526	NO	-
7107	ZINC03394842	7911	0.31501733718232966	NO	-
7108	ZINC03279949	7414	0.31499759508186487	NO	-
7109	ZINC00888745	2039	0.31499463301181446	NO	-
7110	ZINC01069577	2886	0.3149857479610743	NO	-
7111	ZINC03849628	9590	0.31497870561059677	NO	-
7112	ZINC04288307	11957	0.31497818178348647	NO	-
7113	ZINC00738263	1277	0.3149650765603329	NO	-
7114	ZINC03889789	10922	0.3149518871355013	NO	-
7115	ZINC01454221	4067	0.3149483985763585	NO	-
7116	ZINC03853661	9940	0.31494132029686994	NO	-
7117	ZINC03507318	8671	0.3149411170368079	NO	-
7118	ZINC00738271	1281	0.31490048803867315	NO	-
7119	ZINC01020301	2546	0.3148984464861388	NO	-
7120	ZINC01363105	3746	0.3148798091680224	NO	-
7121	ZINC04110933	11628	0.3148772220763598	NO	-
7122	ZINC03858303	10417	0.31487693825605306	NO	-
7123	ZINC03477550	8394	0.31486510931617245	NO	-
7124	ZINC03507320	8672	0.31484392568088637	NO	-
7125	ZINC03853643	9934	0.31483594546642496	NO	-
7126	ZINC02324841	4926	0.31482344637129195	NO	-
7127	ZINC03853330	9850	0.3148061610110194	NO	-
7128	ZINC01033919	2638	0.31480476294355003	NO	-
7129	ZINC00976988	2371	0.31475751447659606	NO	-
7130	ZINC00976987	2370	0.31475711566121456	NO	-
7131	ZINC03853358	9859	0.3147502067086218	NO	-
7132	ZINC01938123	4460	0.31474726829198546	NO	-
7133	ZINC04492934	12487	0.3147468943542133	NO	-
7134	ZINC01363187	3749	0.31473832506680555	NO	-
7135	ZINC01020301	2545	0.3147209151502521	NO	-
7136	ZINC02524278	5410	0.3147194917446762	NO	-
7137	ZINC02324840	4925	0.31462642883518926	NO	-
7138	ZINC03857407	10310	0.31460566264414214	NO	-
7139	ZINC03857453	10320	0.3145801053553053	NO	-
7140	ZINC04274933	11914	0.3145779564201595	NO	-
7141	ZINC04492934	12488	0.31457377614275	NO	-
7142	ZINC00850312	1842	0.3145711811105339	NO	-
7143	ZINC03856011	10220	0.31454362032618144	NO	-
7144	ZINC00834609	1710	0.31453030829461004	NO	-
7145	ZINC04292039	11970	0.314529635077459	NO	-
7146	ZINC02907325	6540	0.31451288566732216	NO	-
7147	ZINC03858727	10475	0.3145008323514629	NO	-
7148	ZINC03854505	10100	0.3144981836367005	NO	-
7149	ZINC03853671	9947	0.3144564560179493	NO	-
7150	ZINC03498761	8584	0.3143817084518285	NO	-
7151	ZINC00677747	1068	0.31437636931260254	NO	-
7152	ZINC03859935	10647	0.31436670048897297	NO	-
7153	ZINC03867727	10775	0.3143495509324339	NO	-
7154	ZINC02071327	4596	0.31434523162165373	NO	-
7155	ZINC01976868	4509	0.314265398425099	NO	-
7156	ZINC03858077	10402	0.3142541678301588	NO	-
7157	ZINC01450464	4019	0.31422708756263956	NO	-
7158	ZINC00841778	1758	0.3142011029325636	NO	-
7159	ZINC00665329	1005	0.3141909037226927	NO	-
7160	ZINC00657339	982	0.314151278657867	NO	-
7161	ZINC01252091	3612	0.3141509328229741	NO	-
7162	ZINC04267470	11897	0.3140827840387953	NO	-
7163	ZINC03858935	10502	0.3140772247679409	NO	-
7164	ZINC03502292	8627	0.3140743030864612	NO	-
7165	ZINC03863128	10678	0.3140641221848013	NO	-
7166	ZINC00665331	1006	0.3140634076615697	NO	-
7167	ZINC03859597	10584	0.31406152335110715	NO	-
7168	ZINC04357867	12109	0.3140558799151521	NO	-
7169	ZINC03354818	7694	0.3140343114194912	NO	-
7170	ZINC02197613	4687	0.31403088126134615	NO	-
7171	ZINC02197611	4686	0.31402088693065117	NO	-
7172	ZINC03354820	7695	0.3140029040125857	NO	-
7173	ZINC03854562	10115	0.313991123617506	NO	-
7174	ZINC03853130	9814	0.31396326053556173	NO	-
7175	ZINC03350587	7681	0.3139107232411441	NO	-
7176	ZINC03499066	8603	0.31390030865984736	NO	-
7177	ZINC03969099	11089	0.31389573529232967	NO	-
7178	ZINC03507274	8670	0.31387773097821564	NO	-
7179	ZINC00420554	438	0.3138637730671175	NO	-
7180	ZINC00940741	2205	0.3138636276771796	NO	-
7181	ZINC00940742	2206	0.31385523977078283	NO	-
7182	ZINC04292371	11973	0.3138442856549041	NO	-
7183	ZINC00779391	1355	0.3138323317740055	NO	-
7184	ZINC03853925	10014	0.31383040557979863	NO	-
7185	ZINC03507183	8662	0.3138288671923474	NO	-
7186	ZINC03853123	9810	0.3138249800057747	NO	-
7187	ZINC01450483	4031	0.31382436243446765	NO	-
7188	ZINC03971867	11216	0.3138122805097627	NO	-
7189	ZINC03853652	9939	0.31380651670217086	NO	-
7190	ZINC01450465	4022	0.31379958191258017	NO	-
7191	ZINC00590004	671	0.3137895087237018	NO	-
7192	ZINC04325897	12050	0.31378870295104544	NO	-
7193	ZINC00790456	1405	0.31377908171841157	NO	-
7194	ZINC03873659	10866	0.3137652025376232	NO	-
7195	ZINC03495708	8505	0.31370926650169073	NO	-
7196	ZINC03495707	8504	0.31370586255533234	NO	-
7197	ZINC03857276	10294	0.3136826713600178	NO	-
7198	ZINC02798851	6262	0.31366845472326926	NO	-
7199	ZINC02727984	6035	0.3136656123323788	NO	-
7200	ZINC02543415	5413	0.31362575906292184	NO	-
7201	ZINC01989615	4566	0.31362348151336245	NO	-
7202	ZINC01013840	2515	0.31360580271485233	NO	-
7203	ZINC00905560	2089	0.3135979653272164	NO	-
7204	ZINC03857127	10275	0.31356774931141695	NO	-
7205	ZINC03858899	10499	0.31355830803384654	NO	-
7206	ZINC01128857	3230	0.31355623833384605	NO	-
7207	ZINC03859596	10583	0.3135074915026599	NO	-
7208	ZINC02793436	6219	0.31350507902237634	NO	-
7209	ZINC03969888	11128	0.3134909509964826	NO	-
7210	ZINC03859629	10596	0.3134731198906215	NO	-
7211	ZINC03857139	10278	0.3134683716909112	NO	-
7212	ZINC00955273	2305	0.31346066254139493	NO	-
7213	ZINC01013841	2516	0.31345964929524445	NO	-
7214	ZINC03859823	10627	0.31345775803433135	NO	-
7215	ZINC01450482	4028	0.313446527757178	NO	-
7216	ZINC03858075	10400	0.31343048712700305	NO	-
7217	ZINC03854567	10118	0.3134241020708752	NO	-
7218	ZINC01450473	4025	0.3133981470730814	NO	-
7219	ZINC03867335	10741	0.31339007131429314	NO	-
7220	ZINC03292976	7457	0.3133700107677137	NO	-
7221	ZINC01020300	2542	0.3133679675520907	NO	-
7222	ZINC01020299	2539	0.31335464150302644	NO	-
7223	ZINC00841777	1757	0.3133353648053332	NO	-
7224	ZINC03858076	10401	0.3133331402990642	NO	-
7225	ZINC01127467	3213	0.3133310807671376	NO	-
7226	ZINC02356688	5033	0.3133242188531525	NO	-
7227	ZINC02621224	5483	0.31329886258629164	NO	-
7228	ZINC02612849	5457	0.3132822318165097	NO	-
7229	ZINC03858684	10472	0.3132670301177317	NO	-
7230	ZINC02612848	5456	0.3132649040976796	NO	-
7231	ZINC03852990	9784	0.3132071398485647	NO	-
7232	ZINC00652806	966	0.3131940554499181	NO	-
7233	ZINC03450324	8168	0.313170557709889	NO	-
7234	ZINC03507209	8664	0.3131650149266716	NO	-
7235	ZINC02053502	4587	0.31316076887689986	NO	-
7236	ZINC00738296	1288	0.3131557830094614	NO	-
7237	ZINC00738242	1270	0.31314706298568107	NO	-
7238	ZINC00905561	2090	0.31314497241198197	NO	-
7239	ZINC00738274	1284	0.31312893135714137	NO	-
7240	ZINC01989656	4578	0.31312061553021353	NO	-
7241	ZINC03858296	10412	0.3131006304906208	NO	-
7242	ZINC00714011	1182	0.31307331949245804	NO	-
7243	ZINC00738246	1272	0.3130684393919487	NO	-
7244	ZINC03849447	9582	0.3130655363473959	NO	-
7245	ZINC03859628	10595	0.31303804898569365	NO	-
7246	ZINC03855409	10198	0.31303444518282625	NO	-
7247	ZINC03855409	10199	0.31303444518282625	NO	-
7248	ZINC04005158	11482	0.31297408301052493	NO	-
7249	ZINC03855410	10201	0.31297054114122785	NO	-
7250	ZINC03855410	10200	0.3129705411412278	NO	-
7251	ZINC04407433	12191	0.3129548763097275	NO	-
7252	ZINC01107864	3066	0.31294821021866415	NO	-
7253	ZINC02440706	5225	0.3129397216646833	NO	-
7254	ZINC01246935	3608	0.3129311032946182	NO	-
7255	ZINC02747201	6082	0.3129299759772918	NO	-
7256	ZINC02747202	6083	0.31292640682799894	NO	-
7257	ZINC03366797	7740	0.31288224569137896	NO	-
7258	ZINC03855056	10187	0.3128609359701626	NO	-
7259	ZINC03853630	9932	0.31283552041320567	NO	-
7260	ZINC03857493	10324	0.31283461414250474	NO	-
7261	ZINC02731213	6048	0.31282123450579125	NO	-
7262	ZINC00622987	752	0.3128138844633283	NO	-
7263	ZINC03983726	11372	0.31278056200858145	NO	-
7264	ZINC03856431	10248	0.31277857676483756	NO	-
7265	ZINC04470144	12384	0.3127785767648356	NO	-
7266	ZINC00951621	2287	0.3127699228729802	NO	-
7267	ZINC03278679	7411	0.31275365588574716	NO	-
7268	ZINC00412777	421	0.3127185548560654	NO	-
7269	ZINC01197262	3508	0.31269687367641036	NO	-
7270	ZINC03498616	8582	0.312688695499892	NO	-
7271	ZINC00940748	2208	0.3126640420242319	NO	-
7272	ZINC03495638	8500	0.3126602500390904	NO	-
7273	ZINC03531746	8810	0.3126591300804263	NO	-
7274	ZINC00738292	1286	0.3126505282092114	NO	-
7275	ZINC03538287	8868	0.3126378824909514	NO	-
7276	ZINC03853269	9840	0.3126346951869845	NO	-
7277	ZINC03495640	8501	0.31262216258669406	NO	-
7278	ZINC00623071	753	0.31261989576943094	NO	-
7279	ZINC01989616	4567	0.31258552060489403	NO	-
7280	ZINC03857452	10319	0.31257169186079853	NO	-
7281	ZINC03368078	7763	0.31255307351761247	NO	-
7282	ZINC00184335	192	0.31255239544145397	NO	-
7283	ZINC03538423	8870	0.31253696459156843	NO	-
7284	ZINC00669961	1020	0.3125301162100975	NO	-
7285	ZINC03602675	9244	0.31252343186946113	NO	-
7286	ZINC03971593	11210	0.3124968906663049	NO	-
7287	ZINC00738254	1276	0.312496002608636	NO	-
7288	ZINC03358171	7715	0.3124888429866853	NO	-
7289	ZINC03971590	11209	0.3124877571444315	NO	-
7290	ZINC03497242	8523	0.3124848728912071	NO	-
7291	ZINC04005158	11481	0.31247464351761695	NO	-
7292	ZINC03858968	10508	0.312454075176128	NO	-
7293	ZINC03497244	8524	0.31245354409128484	NO	-
7294	ZINC03972455	11229	0.3124526971595463	NO	-
7295	ZINC03858074	10399	0.31241665591144474	NO	-
7296	ZINC01989657	4579	0.3124069984917652	NO	-
7297	ZINC03504057	8634	0.3124045556278037	NO	-
7298	ZINC03493105	8472	0.31237952434656563	NO	-
7299	ZINC02942050	6863	0.3123767687728211	NO	-
7300	ZINC03859358	10534	0.3123760717288829	NO	-
7301	ZINC03602699	9245	0.3123616080512116	NO	-
7302	ZINC03274195	7392	0.3123463364017265	NO	-
7303	ZINC03602666	9243	0.3123417677814854	NO	-
7304	ZINC01357813	3726	0.3123335358412853	NO	-
7305	ZINC01357808	3725	0.3123327560578212	NO	-
7306	ZINC00738248	1274	0.3122960646101256	NO	-
7307	ZINC02832200	6357	0.312292518506952	NO	-
7308	ZINC00738264	1278	0.31229006900361145	NO	-
7309	ZINC01366029	3774	0.3122892588116809	NO	-
7310	ZINC03814781	147	0.3122880182545089	YES	14
7311	ZINC01359544	3732	0.3122763329670314	NO	-
7312	ZINC04167516	11730	0.31227093100701864	NO	-
7313	ZINC00738272	1282	0.31226469990734523	NO	-
7314	ZINC03259502	7356	0.31226422986040486	NO	-
7315	ZINC00938697	2185	0.31225648792962163	NO	-
7316	ZINC03970136	11158	0.3122481786120598	NO	-
7317	ZINC03983498	11354	0.3122469934795749	NO	-
7318	ZINC00738268	1280	0.3122369768921078	NO	-
7319	ZINC03853444	9872	0.31223340331688065	NO	-
7320	ZINC03432544	8087	0.3122229497095251	NO	-
7321	ZINC01989613	4565	0.3122019971339979	NO	-
7322	ZINC01989611	4563	0.31218734778024815	NO	-
7323	ZINC02972531	6986	0.31217616231816925	NO	-
7324	ZINC03368772	7786	0.3121748791089025	NO	-
7325	ZINC04035346	11517	0.31216721527011043	NO	-
7326	ZINC00849185	1830	0.3121575705566394	NO	-
7327	ZINC03851133	9675	0.3121524718367126	NO	-
7328	ZINC03278685	7412	0.312077819529444	NO	-
7329	ZINC01125695	3200	0.3120381994490906	NO	-
7330	ZINC03026683	7097	0.3120085602566508	NO	-
7331	ZINC04151511	11683	0.31195516501891457	NO	-
7332	ZINC03587166	9147	0.31194788220316694	NO	-
7333	ZINC03553660	8932	0.3119327873788337	NO	-
7334	ZINC03366635	7739	0.3119265590490658	NO	-
7335	ZINC03857200	10286	0.3118978596734361	NO	-
7336	ZINC01421284	3902	0.31187876824411637	NO	-
7337	ZINC01938091	4456	0.3118222303240558	NO	-
7338	ZINC03345525	7649	0.3117775001023129	NO	-
7339	ZINC03854922	10176	0.3117754760574059	NO	-
7340	ZINC00709800	1165	0.3117502613792316	NO	-
7341	ZINC03857126	10274	0.31173208452391	NO	-
7342	ZINC03892163	10982	0.31172325272998025	NO	-
7343	ZINC01451803	4050	0.3117221754589749	NO	-
7344	ZINC04638645	12603	0.311721679709389	NO	-
7345	ZINC03853129	9813	0.31171851006875284	NO	-
7346	ZINC03858081	10403	0.3116955563744287	NO	-
7347	ZINC00790439	1404	0.31163087623747515	NO	-
7348	ZINC03586016	9143	0.31162738001164597	NO	-
7349	ZINC03366850	7743	0.31158502333612914	NO	-
7350	ZINC01157408	3364	0.3115833129333555	NO	-
7351	ZINC00717311	1200	0.31157217531319115	NO	-
7352	ZINC00851726	1851	0.3115421842574369	NO	-
7353	ZINC01989622	4568	0.31154044638362693	NO	-
7354	ZINC03495514	8498	0.31154008911127856	NO	-
7355	ZINC03267166	7376	0.3115090691398381	NO	-
7356	ZINC03414359	8000	0.3114941974701932	NO	-
7357	ZINC03565901	9058	0.311489008746711	NO	-
7358	ZINC00827165	1659	0.31147732321387145	NO	-
7359	ZINC01491049	4155	0.3114587496476715	NO	-
7360	ZINC03368618	7775	0.31142764851452515	NO	-
7361	ZINC04426878	12223	0.3114162034231508	NO	-
7362	ZINC01976857	4508	0.31139980609392376	NO	-
7363	ZINC01465855	4081	0.311396712845675	NO	-
7364	ZINC02414970	5162	0.3113961839386272	NO	-
7365	ZINC02414969	5161	0.3113916751973297	NO	-
7366	ZINC02414968	5160	0.31138965276358294	NO	-
7367	ZINC03857203	10288	0.3113890023289673	NO	-
7368	ZINC01937939	4446	0.31138804269676595	NO	-
7369	ZINC04317483	12030	0.31137804389284096	NO	-
7370	ZINC03990221	11404	0.3113774089937865	NO	-
7371	ZINC02943523	6870	0.3113739357501007	NO	-
7372	ZINC00851725	1850	0.3113697145649389	NO	-
7373	ZINC02414971	5163	0.3113645429658154	NO	-
7374	ZINC02879277	6502	0.3113540989279157	NO	-
7375	ZINC03853229	9831	0.31135370057324785	NO	-
7376	ZINC02634843	5594	0.3113401832866173	NO	-
7377	ZINC02205853	4708	0.3113377018124425	NO	-
7378	ZINC03030137	7104	0.3113074872053576	NO	-
7379	ZINC03030135	7103	0.311306949887978	NO	-
7380	ZINC03852431	9729	0.31129948735970975	NO	-
7381	ZINC04376029	12135	0.3112986077039191	NO	-
7382	ZINC00720034	1224	0.31129652338802577	NO	-
7383	ZINC00986343	2422	0.311291941306278	NO	-
7384	ZINC03368007	7760	0.3112760661930881	NO	-
7385	ZINC03368681	7779	0.3112682035907168	NO	-
7386	ZINC03274251	7393	0.3112472725096776	NO	-
7387	ZINC03971893	11221	0.311235611999728	NO	-
7388	ZINC04470306	12386	0.3112356119997269	NO	-
7389	ZINC03971567	11203	0.3112024567600334	NO	-
7390	ZINC03366856	7744	0.3111874452525481	NO	-
7391	ZINC01282773	3646	0.31117743847725776	NO	-
7392	ZINC04221390	11796	0.31115569521772224	NO	-
7393	ZINC03043379	7127	0.311153212745	NO	-
7394	ZINC03368036	7762	0.3111377635347753	NO	-
7395	ZINC00628253	795	0.3111362175047598	NO	-
7396	ZINC03368619	7776	0.31113228400038623	NO	-
7397	ZINC04493125	12493	0.31112839847100493	NO	-
7398	ZINC00939030	2191	0.3111253520707593	NO	-
7399	ZINC03367802	7755	0.3111041988923257	NO	-
7400	ZINC03368478	7771	0.311088537809012	NO	-
7401	ZINC01440875	3986	0.31107531906312863	NO	-
7402	ZINC00628786	802	0.3110446220289125	NO	-
7403	ZINC03853331	9851	0.3110441801637878	NO	-
7404	ZINC01018725	2528	0.3110155854205494	NO	-
7405	ZINC03853820	9991	0.31101386722587254	NO	-
7406	ZINC03856216	10237	0.3110136594925423	NO	-
7407	ZINC03856214	10235	0.31100743309029666	NO	-
7408	ZINC03858461	10451	0.3110012766223997	NO	-
7409	ZINC04470340	12387	0.3110012766223968	NO	-
7410	ZINC03630982	9405	0.31096501700167495	NO	-
7411	ZINC03368703	7781	0.31096229736357284	NO	-
7412	ZINC00628167	794	0.3109595267943081	NO	-
7413	ZINC04184290	11766	0.3109542448666176	NO	-
7414	ZINC03368657	7778	0.3109461947791072	NO	-
7415	ZINC03591191	9151	0.3109429148392279	NO	-
7416	ZINC03968892	11079	0.3109291383891551	NO	-
7417	ZINC03858893	10497	0.31092535257951237	NO	-
7418	ZINC00627050	789	0.31092512172795855	NO	-
7419	ZINC01282772	3645	0.3109136963539698	NO	-
7420	ZINC02694337	5807	0.3108836400315331	NO	-
7421	ZINC03858368	10437	0.31088017870556955	NO	-
7422	ZINC03368767	7785	0.31087386901940084	NO	-
7423	ZINC03857199	10285	0.3108697472765941	NO	-
7424	ZINC00952471	2293	0.31085938012853415	NO	-
7425	ZINC03862475	10670	0.3108495294694396	NO	-
7426	ZINC03435735	8100	0.31084300063066334	NO	-
7427	ZINC04221285	11795	0.31083894623006336	NO	-
7428	ZINC03586011	9142	0.31083799994194844	NO	-
7429	ZINC03857137	10276	0.3108376450590144	NO	-
7430	ZINC03867308	10739	0.31080627984139403	NO	-
7431	ZINC00033015	18	0.3108015187435215	NO	-
7432	ZINC04325810	12049	0.31080044372417087	NO	-
7433	ZINC01440873	3984	0.3107996504546704	NO	-
7434	ZINC01440876	3987	0.3107976587618511	NO	-
7435	ZINC03970169	11163	0.3107974026967979	NO	-
7436	ZINC03344716	7645	0.3107807590400277	NO	-
7437	ZINC03853308	9845	0.3107761638247389	NO	-
7438	ZINC03368715	7782	0.3107627231337178	NO	-
7439	ZINC03852961	9773	0.3107471219069475	NO	-
7440	ZINC03970170	11164	0.3107459598949083	NO	-
7441	ZINC01036455	2671	0.31073820363684357	NO	-
7442	ZINC00792845	1418	0.31073539560266994	NO	-
7443	ZINC03862922	10675	0.3107347286766147	NO	-
7444	ZINC03852959	9771	0.3107306450273878	NO	-
7445	ZINC03857138	10277	0.31072208587663286	NO	-
7446	ZINC03366844	7742	0.3107068453305763	NO	-
7447	ZINC00628255	796	0.31070068904043346	NO	-
7448	ZINC04497523	12513	0.31065024296996885	NO	-
7449	ZINC00939030	2192	0.31062865337214296	NO	-
7450	ZINC04271833	11903	0.3106171892132637	NO	-
7451	ZINC03971571	11205	0.310614154082367	NO	-
7452	ZINC03367743	7754	0.3106126059112242	NO	-
7453	ZINC03419873	8021	0.3105986642648871	NO	-
7454	ZINC04046612	11538	0.31058315858593244	NO	-
7455	ZINC04094955	11607	0.3105777812496758	NO	-
7456	ZINC03419861	8020	0.3105759252547412	NO	-
7457	ZINC00184337	193	0.31056083285139346	NO	-
7458	ZINC00792844	1417	0.3105489690454297	NO	-
7459	ZINC01359541	3731	0.3105063038075207	NO	-
7460	ZINC01359538	3730	0.3105049055081484	NO	-
7461	ZINC03857496	10327	0.31049596426016757	NO	-
7462	ZINC01359534	3729	0.31047942233988407	NO	-
7463	ZINC01455319	4070	0.3104695887411229	NO	-
7464	ZINC03368019	7761	0.31044395296031646	NO	-
7465	ZINC03419883	8022	0.3104393927949588	NO	-
7466	ZINC03853670	9946	0.3104297008363774	NO	-
7467	ZINC03367979	7759	0.3104124118620288	NO	-
7468	ZINC03971250	11195	0.3103935360412993	NO	-
7469	ZINC03858726	10474	0.31039288694289113	NO	-
7470	ZINC03368467	7770	0.3103895445318807	NO	-
7471	ZINC03854504	10099	0.3103864164479795	NO	-
7472	ZINC03368464	7769	0.31036389436138945	NO	-
7473	ZINC03858761	10479	0.3103225382996648	NO	-
7474	ZINC02232742	4790	0.31031867130578195	NO	-
7475	ZINC03857315	10305	0.3103109200254287	NO	-
7476	ZINC03857311	10301	0.31030788304612905	NO	-
7477	ZINC02421248	5177	0.3103023441088815	NO	-
7478	ZINC03852995	9789	0.3102991254964463	NO	-
7479	ZINC02333938	4953	0.31029509713104386	NO	-
7480	ZINC01109003	3076	0.31029198578662404	NO	-
7481	ZINC03308755	7493	0.3102698322945391	NO	-
7482	ZINC03970443	11182	0.3102607724610218	NO	-
7483	ZINC03308757	7494	0.3102309260373153	NO	-
7484	ZINC03970101	11153	0.3102247439999066	NO	-
7485	ZINC03982807	11322	0.3101903720737813	NO	-
7486	ZINC03853877	9993	0.3101542586683656	NO	-
7487	ZINC03367971	7758	0.31014118609809105	NO	-
7488	ZINC03853797	9985	0.31013732924622506	NO	-
7489	ZINC03007367	7041	0.3101286374940068	NO	-
7490	ZINC02665145	5761	0.31012805872224275	NO	-
7491	ZINC02853731	6395	0.31011365075687425	NO	-
7492	ZINC03853483	9892	0.3100807395765964	NO	-
7493	ZINC03970311	11171	0.31007110900732987	NO	-
7494	ZINC03368791	7788	0.3100691100584165	NO	-
7495	ZINC00888745	2040	0.3100505903818532	NO	-
7496	ZINC01076468	2969	0.3100383000854571	NO	-
7497	ZINC01076466	2968	0.31003582012030856	NO	-
7498	ZINC04117292	11631	0.30998864385948016	NO	-
7499	ZINC03852983	9779	0.30996850877121424	NO	-
7500	ZINC03853629	9931	0.30983196309564154	NO	-
7501	ZINC00071822	64	0.3098254390774571	NO	-
7502	ZINC01989612	4564	0.3098222199650113	NO	-
7503	ZINC02316350	4908	0.3098177435456807	NO	-
7504	ZINC00071835	65	0.30981612921186613	NO	-
7505	ZINC03853733	9967	0.30980984927788874	NO	-
7506	ZINC03851136	9677	0.3098036399043408	NO	-
7507	ZINC01938090	4455	0.3097938848833828	NO	-
7508	ZINC01366331	3775	0.30979314133226854	NO	-
7509	ZINC03889399	10904	0.30978450095907945	NO	-
7510	ZINC01353670	3719	0.30978053266725364	NO	-
7511	ZINC00983223	2397	0.30977655246000246	NO	-
7512	ZINC00940746	2207	0.3097673422676213	NO	-
7513	ZINC03969924	11135	0.3097460593918461	NO	-
7514	ZINC03852963	9775	0.3097450851941546	NO	-
7515	ZINC03854660	10144	0.3097341268957115	NO	-
7516	ZINC02348924	5000	0.309727316086441	NO	-
7517	ZINC03857495	10326	0.3096814635519277	NO	-
7518	ZINC03970153	11160	0.3096777289948219	NO	-
7519	ZINC03862847	10673	0.30966183350145043	NO	-
7520	ZINC03853710	9963	0.30966061375909076	NO	-
7521	ZINC03854596	10131	0.30961368170938547	NO	-
7522	ZINC02713596	5909	0.3095984762499393	NO	-
7523	ZINC03854669	10147	0.30959788876632693	NO	-
7524	ZINC04032871	11504	0.30957982048091365	NO	-
7525	ZINC03890980	10967	0.30957560471688056	NO	-
7526	ZINC00837562	1736	0.3095444789070979	NO	-
7527	ZINC00837563	1737	0.3095422256612556	NO	-
7528	ZINC02731563	6052	0.309533286283236	NO	-
7529	ZINC03873658	10865	0.3095290103565828	NO	-
7530	ZINC00983222	2396	0.3095217803137392	NO	-
7531	ZINC03853122	9809	0.30947866342196667	NO	-
7532	ZINC03857202	10287	0.30946326880635244	NO	-
7533	ZINC00520839	554	0.3094314836245432	NO	-
7534	ZINC03504193	8638	0.3094146488599704	NO	-
7535	ZINC02022961	4581	0.3094071856769226	NO	-
7536	ZINC01189791	3485	0.3094068221767068	NO	-
7537	ZINC03858979	10509	0.3093941817438973	NO	-
7538	ZINC03504022	8633	0.3093904968292325	NO	-
7539	ZINC03857292	10299	0.3093486543540204	NO	-
7540	ZINC03532826	8821	0.3093458504699861	NO	-
7541	ZINC03853467	9882	0.30933413480369026	NO	-
7542	ZINC03970313	11175	0.3092944347819584	NO	-
7543	ZINC02445542	5234	0.3092845609521552	NO	-
7544	ZINC02635897	5597	0.3092660386695883	NO	-
7545	ZINC02637305	5608	0.309260315632767	NO	-
7546	ZINC02503927	5386	0.3092387203156695	NO	-
7547	ZINC01977216	4514	0.30917152759299854	NO	-
7548	ZINC03853651	9938	0.30913628725325976	NO	-
7549	ZINC03857278	10296	0.309132177042174	NO	-
7550	ZINC03854246	10055	0.30912589714081273	NO	-
7551	ZINC03853254	9835	0.30910854269296967	NO	-
7552	ZINC00845624	1775	0.30903390351190546	NO	-
7553	ZINC03853387	9863	0.30901501119427716	NO	-
7554	ZINC01206090	3528	0.30900562359607975	NO	-
7555	ZINC03857875	10374	0.3089980388152023	NO	-
7556	ZINC03971566	11202	0.3089884053945489	NO	-
7557	ZINC01129754	3233	0.30896855295260034	NO	-
7558	ZINC02282571	4856	0.3089042767880678	NO	-
7559	ZINC02848191	6383	0.3088996650406477	NO	-
7560	ZINC01148607	3330	0.3088883716233161	NO	-
7561	ZINC01148605	3329	0.30888488347916765	NO	-
7562	ZINC01010112	2505	0.30886739703741406	NO	-
7563	ZINC00758693	1316	0.3088658630521072	NO	-
7564	ZINC01090884	3024	0.3088496598170448	NO	-
7565	ZINC01010113	2506	0.3088478143428875	NO	-
7566	ZINC00758694	1317	0.30884313342470315	NO	-
7567	ZINC02832403	6358	0.30883392367228996	NO	-
7568	ZINC01938233	4471	0.308795735238871	NO	-
7569	ZINC01163210	3400	0.3087679995553908	NO	-
7570	ZINC03656785	9437	0.30875124844265356	NO	-
7571	ZINC03656783	9436	0.30874671930403524	NO	-
7572	ZINC03971582	11206	0.3087350644872855	NO	-
7573	ZINC02974073	7001	0.3087146568910953	NO	-
7574	ZINC02093257	4625	0.3087125587878751	NO	-
7575	ZINC03853512	9903	0.3086976023728773	NO	-
7576	ZINC03853357	9858	0.30869123675291144	NO	-
7577	ZINC03889704	10912	0.30868536751930375	NO	-
7578	ZINC02327820	4936	0.30866641478022455	NO	-
7579	ZINC03293495	7459	0.3086559246549807	NO	-
7580	ZINC03859599	10586	0.3086527640016351	NO	-
7581	ZINC01127527	3216	0.3086076828454452	NO	-
7582	ZINC02265804	4841	0.3085924468674796	NO	-
7583	ZINC02346017	4985	0.30854635992957496	NO	-
7584	ZINC03859441	10549	0.3085447463372027	NO	-
7585	ZINC01976869	4510	0.3085080025133033	NO	-
7586	ZINC02848192	6384	0.30845525686347713	NO	-
7587	ZINC03853070	9803	0.3084424129556643	NO	-
7588	ZINC03971568	11204	0.30843735758328045	NO	-
7589	ZINC03854559	10112	0.3084221628815159	NO	-
7590	ZINC00726136	1243	0.3084096668846872	NO	-
7591	ZINC01270825	3634	0.30839539164940044	NO	-
7592	ZINC01167525	3422	0.30839522778805833	NO	-
7593	ZINC03849839	9606	0.3083820611609814	NO	-
7594	ZINC01014152	2520	0.308371345682431	NO	-
7595	ZINC03990209	11397	0.3083642179154844	NO	-
7596	ZINC02092911	4623	0.3083516243763341	NO	-
7597	ZINC00856222	1888	0.3083408962752601	NO	-
7598	ZINC00856221	1887	0.30830372995243016	NO	-
7599	ZINC03853192	9825	0.30827192562230527	NO	-
7600	ZINC00088207	81	0.308251495572624	NO	-
7601	ZINC03983583	11358	0.3082424423591911	NO	-
7602	ZINC04426878	12222	0.30824087065642003	NO	-
7603	ZINC00088210	82	0.3082392091682516	NO	-
7604	ZINC03858967	10507	0.30823492065404934	NO	-
7605	ZINC03520098	8741	0.30821936291913665	NO	-
7606	ZINC03971585	11207	0.30818657033037705	NO	-
7607	ZINC00142135	158	0.3081685663117412	NO	-
7608	ZINC02686647	5779	0.30815069003265605	NO	-
7609	ZINC03858856	10487	0.30813771337086115	NO	-
7610	ZINC03852387	9724	0.3081300518406475	NO	-
7611	ZINC02733821	6058	0.3081212174475441	NO	-
7612	ZINC03507257	8668	0.3081113089943131	NO	-
7613	ZINC03507322	8673	0.30810541606116043	NO	-
7614	ZINC01937937	4444	0.30810284813834726	NO	-
7615	ZINC01959292	4482	0.3080988381229107	NO	-
7616	ZINC01165440	3418	0.3080760786249536	NO	-
7617	ZINC03857347	10309	0.30805865301983787	NO	-
7618	ZINC02494598	5339	0.3080515781170697	NO	-
7619	ZINC02409023	5148	0.30803807820286316	NO	-
7620	ZINC03853468	9883	0.30797449853899533	NO	-
7621	ZINC03459069	8221	0.30795875641833836	NO	-
7622	ZINC03507211	8665	0.30795259947855663	NO	-
7623	ZINC01792280	4368	0.30794971733636284	NO	-
7624	ZINC01792282	4369	0.3079494471779656	NO	-
7625	ZINC01172726	3440	0.3079433028314937	NO	-
7626	ZINC02624018	5519	0.307943209342711	NO	-
7627	ZINC03867324	10740	0.3079238077542181	NO	-
7628	ZINC04465506	12331	0.3079238077542164	NO	-
7629	ZINC01165441	3419	0.30790734527923025	NO	-
7630	ZINC03443433	8123	0.3079071287150643	NO	-
7631	ZINC03452652	8183	0.3078903950481159	NO	-
7632	ZINC01491048	4153	0.30788720445878903	NO	-
7633	ZINC01499917	4182	0.30787684343103316	NO	-
7634	ZINC00905566	2093	0.3078756330530949	NO	-
7635	ZINC04117295	11632	0.3078665033719345	NO	-
7636	ZINC00905563	2091	0.30785515138670433	NO	-
7637	ZINC00035049	20	0.30785507360325004	NO	-
7638	ZINC04094955	11608	0.3078540538954624	NO	-
7639	ZINC03859823	10628	0.3078396256807447	NO	-
7640	ZINC00955118	2303	0.30782448995151623	NO	-
7641	ZINC04462269	12286	0.30782429345397877	NO	-
7642	ZINC03507216	8667	0.30782360899427247	NO	-
7643	ZINC01198854	3512	0.3078231801447186	NO	-
7644	ZINC01360588	3739	0.307808361116291	NO	-
7645	ZINC01360596	3740	0.3078026494595777	NO	-
7646	ZINC00071812	63	0.30775640248933345	NO	-
7647	ZINC00071800	62	0.30774817370040025	NO	-
7648	ZINC03889331	10901	0.3077365086587551	NO	-
7649	ZINC03507214	8666	0.307728954839589	NO	-
7650	ZINC03854245	10054	0.30772263430206276	NO	-
7651	ZINC01937924	4439	0.30772076883999433	NO	-
7652	ZINC03854945	10181	0.3077013607041264	NO	-
7653	ZINC03859576	10575	0.307694654188123	NO	-
7654	ZINC00905564	2092	0.30766673169906705	NO	-
7655	ZINC00780973	1374	0.3076530257476438	NO	-
7656	ZINC01982345	4547	0.30761583308924834	NO	-
7657	ZINC03853897	10007	0.3076147695253072	NO	-
7658	ZINC00662237	990	0.30760997849902305	NO	-
7659	ZINC03459078	8223	0.3076020598891877	NO	-
7660	ZINC02423335	5179	0.30759094608670595	NO	-
7661	ZINC04485393	12441	0.3075831398871714	NO	-
7662	ZINC02181564	4668	0.3075407690842433	NO	-
7663	ZINC03083621	7150	0.3075357985029729	NO	-
7664	ZINC04292371	11974	0.30752136100184635	NO	-
7665	ZINC01014153	2521	0.3074771457181322	NO	-
7666	ZINC03355083	7696	0.3074546123265078	NO	-
7667	ZINC00615504	733	0.3074193166871123	NO	-
7668	ZINC03402627	7946	0.3074177118816123	NO	-
7669	ZINC03975034	11286	0.30741500624100687	NO	-
7670	ZINC03857291	10298	0.30741032403990465	NO	-
7671	ZINC00615505	734	0.307410206483058	NO	-
7672	ZINC03868593	10843	0.3073999349816083	NO	-
7673	ZINC03849855	9607	0.3073920286433991	NO	-
7674	ZINC00938510	2182	0.3073895015791973	NO	-
7675	ZINC02181590	4669	0.30737824625180377	NO	-
7676	ZINC04131933	11649	0.3072947039291261	NO	-
7677	ZINC03507265	8669	0.3072774605040174	NO	-
7678	ZINC03203817	7221	0.30725003474782386	NO	-
7679	ZINC03367837	7756	0.3072228396260236	NO	-
7680	ZINC02420722	5176	0.30721626023219434	NO	-
7681	ZINC03857346	10308	0.3072051667850364	NO	-
7682	ZINC00680550	1092	0.30720081598109006	NO	-
7683	ZINC04131933	11651	0.3071906302152684	NO	-
7684	ZINC03983704	11371	0.30718892602032544	NO	-
7685	ZINC03452650	8182	0.3071831354404795	NO	-
7686	ZINC01937927	4442	0.30715681739219164	NO	-
7687	ZINC03867207	10723	0.30709804856033285	NO	-
7688	ZINC03885220	10890	0.3070901703198347	NO	-
7689	ZINC01187329	3481	0.3070858139877576	NO	-
7690	ZINC03498614	8581	0.3070659333368974	NO	-
7691	ZINC04415466	12214	0.30705982807914795	NO	-
7692	ZINC03868592	10842	0.307028524280885	NO	-
7693	ZINC00952672	2295	0.30700849505329175	NO	-
7694	ZINC01928569	4428	0.30699602383048036	NO	-
7695	ZINC00652806	965	0.3069329633215766	NO	-
7696	ZINC03854502	10097	0.3068982945976236	NO	-
7697	ZINC01935507	4433	0.30689555273149804	NO	-
7698	ZINC02657980	5722	0.3068460305074102	NO	-
7699	ZINC00019543	9	0.3068354025743013	NO	-
7700	ZINC00425042	465	0.3068005537589681	NO	-
7701	ZINC03630182	9391	0.3067827430304144	NO	-
7702	ZINC01013819	2514	0.30671093158725043	NO	-
7703	ZINC01013818	2513	0.3067004148339212	NO	-
7704	ZINC01324210	3687	0.30669944523889336	NO	-
7705	ZINC03853349	9856	0.30669333874462623	NO	-
7706	ZINC01211952	3547	0.30667804575422236	NO	-
7707	ZINC00827223	1663	0.30666677858501695	NO	-
7708	ZINC00827224	1664	0.306652437837361	NO	-
7709	ZINC03859440	10548	0.30662269066278863	NO	-
7710	ZINC03868757	10851	0.3066225266028982	NO	-
7711	ZINC03982806	11321	0.30660641511457315	NO	-
7712	ZINC03571469	9076	0.30657056213665645	NO	-
7713	ZINC02431323	5203	0.3065678115658234	NO	-
7714	ZINC02414614	5157	0.3065426915061627	NO	-
7715	ZINC02692445	5786	0.30654120238736776	NO	-
7716	ZINC02424057	5181	0.3065341372715606	NO	-
7717	ZINC01353472	3716	0.3065150754933756	NO	-
7718	ZINC03969211	11096	0.3065099740531703	NO	-
7719	ZINC02415545	5165	0.30650723251848894	NO	-
7720	ZINC04288240	11955	0.30646771351028895	NO	-
7721	ZINC01989624	4570	0.30646697185486643	NO	-
7722	ZINC04131933	11650	0.3064540329581248	NO	-
7723	ZINC03586037	9144	0.30643599855815407	NO	-
7724	ZINC03859935	10648	0.30642744942174627	NO	-
7725	ZINC03422592	8041	0.30640385109749146	NO	-
7726	ZINC03868459	10836	0.30635182016425194	NO	-
7727	ZINC03868457	10835	0.3062948748322703	NO	-
7728	ZINC01156917	3362	0.3062916644826897	NO	-
7729	ZINC04288240	11956	0.30628171438090407	NO	-
7730	ZINC03868447	10833	0.3062633335778924	NO	-
7731	ZINC02591721	5447	0.3062497819431799	NO	-
7732	ZINC02591720	5446	0.30624667342819417	NO	-
7733	ZINC03544827	8888	0.3062326887880541	NO	-
7734	ZINC04240468	11823	0.306227625939237	NO	-
7735	ZINC04510138	12541	0.3062229283124531	NO	-
7736	ZINC02731594	6054	0.30621553446371275	NO	-
7737	ZINC03860094	10655	0.3061902331725041	NO	-
7738	ZINC03971250	11194	0.306183275871913	NO	-
7739	ZINC04268836	11902	0.3061748704422017	NO	-
7740	ZINC01491048	4151	0.3061700947938387	NO	-
7741	ZINC01989628	4571	0.30616817823197245	NO	-
7742	ZINC03867244	10728	0.30616692007667445	NO	-
7743	ZINC02434698	5210	0.30614846182685335	NO	-
7744	ZINC03853335	9852	0.30614308596869516	NO	-
7745	ZINC04493125	12494	0.3061382383367006	NO	-
7746	ZINC04037280	11521	0.3061368296108338	NO	-
7747	ZINC04292371	11975	0.30613680015370187	NO	-
7748	ZINC03859109	10520	0.30611698842324847	NO	-
7749	ZINC02949037	6902	0.3059849813194385	NO	-
7750	ZINC01873477	4402	0.305983876825327	NO	-
7751	ZINC03853616	9927	0.3059713663233551	NO	-
7752	ZINC00537114	582	0.3059266854813579	NO	-
7753	ZINC03853443	9871	0.3058324088044227	NO	-
7754	ZINC03903574	11002	0.3058310126207705	NO	-
7755	ZINC00986288	2421	0.30580178740704445	NO	-
7756	ZINC00986287	2420	0.30578641315153215	NO	-
7757	ZINC03331847	7583	0.3057839771625999	NO	-
7758	ZINC03854668	10146	0.3057628591840599	NO	-
7759	ZINC03854486	10092	0.30575854726146257	NO	-
7760	ZINC03854561	10114	0.3057560686796231	NO	-
7761	ZINC03851131	9674	0.3057427032690379	NO	-
7762	ZINC03859575	10574	0.3057332162401748	NO	-
7763	ZINC04251219	11868	0.3057199870656158	NO	-
7764	ZINC04251225	11871	0.3057099736962824	NO	-
7765	ZINC01125748	3205	0.3056815266717941	NO	-
7766	ZINC03969848	11119	0.30566221703195334	NO	-
7767	ZINC01937859	4437	0.3056546340612903	NO	-
7768	ZINC03850756	9633	0.3056426161108126	NO	-
7769	ZINC03851125	9673	0.305635101420328	NO	-
7770	ZINC03859598	10585	0.30560594508601435	NO	-
7771	ZINC04485393	12440	0.30559858158918374	NO	-
7772	ZINC00628454	800	0.30555505845506187	NO	-
7773	ZINC03282438	7420	0.30546803773213893	NO	-
7774	ZINC03854486	10091	0.3054398561892675	NO	-
7775	ZINC01078312	2979	0.305436865802134	NO	-
7776	ZINC01982299	4534	0.30542614301432824	NO	-
7777	ZINC04407433	12193	0.3053821472985528	NO	-
7778	ZINC02657980	5721	0.3053252639275762	NO	-
7779	ZINC04443298	12255	0.30529672020411125	NO	-
7780	ZINC04193237	11778	0.3052873728985012	NO	-
7781	ZINC01072370	2930	0.30525389771484485	NO	-
7782	ZINC03611798	9332	0.30517361199474496	NO	-
7783	ZINC03861971	10661	0.3051713771611167	NO	-
7784	ZINC03605554	9268	0.3051591861848082	NO	-
7785	ZINC01072372	2931	0.3051539257571506	NO	-
7786	ZINC03633429	9410	0.30511968458984345	NO	-
7787	ZINC03518424	8732	0.3051111409020773	NO	-
7788	ZINC03611733	9330	0.30510709914935735	NO	-
7789	ZINC01937938	4445	0.3051028483359575	NO	-
7790	ZINC03611606	9327	0.3050986531150668	NO	-
7791	ZINC01937925	4440	0.30507092030255234	NO	-
7792	ZINC01982320	4542	0.3050665722015656	NO	-
7793	ZINC03608601	9281	0.30504498341839287	NO	-
7794	ZINC03542783	8873	0.30503907785118217	NO	-
7795	ZINC03852958	9770	0.30503082975556833	NO	-
7796	ZINC03852960	9772	0.30502342167094315	NO	-
7797	ZINC03854614	10135	0.3050117912263097	NO	-
7798	ZINC00142130	157	0.3050064182790233	NO	-
7799	ZINC00837557	1734	0.30500215174297185	NO	-
7800	ZINC03862921	10674	0.3050012578905784	NO	-
7801	ZINC00837558	1735	0.304994316831415	NO	-
7802	ZINC00637485	851	0.3049753762412566	NO	-
7803	ZINC04414447	12212	0.3049303374732481	NO	-
7804	ZINC00895388	2051	0.3049043708181865	NO	-
7805	ZINC01360582	3738	0.30490078848000735	NO	-
7806	ZINC00998363	2475	0.3048992994849263	NO	-
7807	ZINC03859078	10517	0.3048976576636868	NO	-
7808	ZINC01115584	3131	0.30486946967345235	NO	-
7809	ZINC01072284	2925	0.3048631425849338	NO	-
7810	ZINC00940752	2210	0.30485397105591555	NO	-
7811	ZINC04371376	12129	0.3048301144620916	NO	-
7812	ZINC01318051	3680	0.3048149859472301	NO	-
7813	ZINC01072405	2937	0.30479865121171196	NO	-
7814	ZINC03495741	8506	0.3047944262855869	NO	-
7815	ZINC03495790	8507	0.30477312142540863	NO	-
7816	ZINC03858760	10478	0.3047562901897398	NO	-
7817	ZINC02956634	6937	0.3047511613714906	NO	-
7818	ZINC01071750	2901	0.30472281716537625	NO	-
7819	ZINC03562750	9010	0.30468284405625323	NO	-
7820	ZINC03801048	149	0.3046613018398424	YES	14
7821	ZINC01652426	4332	0.30460365894785196	NO	-
7822	ZINC01072281	2924	0.3045767573801545	NO	-
7823	ZINC01982300	4535	0.3045344890407553	NO	-
7824	ZINC03419886	8023	0.3045198388372791	NO	-
7825	ZINC03419889	8024	0.30451936857695244	NO	-
7826	ZINC03889228	10895	0.30446870913274543	NO	-
7827	ZINC02970166	6975	0.30445374288723437	NO	-
7828	ZINC01982321	4543	0.30445080502525235	NO	-
7829	ZINC03867244	10727	0.30444765008157104	NO	-
7830	ZINC01938122	4459	0.3044465237717175	NO	-
7831	ZINC01072184	2907	0.3044278317449911	NO	-
7832	ZINC01072404	2936	0.30442572216957153	NO	-
7833	ZINC01072186	2908	0.30442294545414195	NO	-
7834	ZINC01072200	2911	0.3043778628790717	NO	-
7835	ZINC00720112	1226	0.30435533075565335	NO	-
7836	ZINC01072195	2910	0.3043510064526786	NO	-
7837	ZINC01072192	2909	0.3043463401961223	NO	-
7838	ZINC03663227	9449	0.30433207431848525	NO	-
7839	ZINC01183226	3464	0.3043317805091111	NO	-
7840	ZINC02925013	6814	0.3043268004067162	NO	-
7841	ZINC01182734	3463	0.3043075423145758	NO	-
7842	ZINC03857408	10311	0.30427936953552953	NO	-
7843	ZINC04251225	11870	0.3042753013299094	NO	-
7844	ZINC04251219	11867	0.30427359905957524	NO	-
7845	ZINC00139412	156	0.3042716836558715	NO	-
7846	ZINC02861237	6422	0.30426947625235873	NO	-
7847	ZINC03622831	9383	0.30423290572199285	NO	-
7848	ZINC00956181	2308	0.30423253233192704	NO	-
7849	ZINC03853882	9998	0.3042127085326593	NO	-
7850	ZINC03856296	10244	0.30420480758827945	NO	-
7851	ZINC03419903	8025	0.3042011267535542	NO	-
7852	ZINC04357863	12108	0.3041998487587392	NO	-
7853	ZINC01163420	3403	0.3041969621580124	NO	-
7854	ZINC01272630	3636	0.3041807778565709	NO	-
7855	ZINC03291775	7453	0.30417646488963607	NO	-
7856	ZINC00313008	342	0.3041594121736018	NO	-
7857	ZINC02847595	6381	0.3041529561711649	NO	-
7858	ZINC02347533	4994	0.30413646254320476	NO	-
7859	ZINC03890380	10956	0.304132555651197	NO	-
7860	ZINC00858134	1925	0.30412038345989023	NO	-
7861	ZINC00940751	2209	0.3041095075910587	NO	-
7862	ZINC01183363	3465	0.30407543013971283	NO	-
7863	ZINC03854408	10085	0.30406863310859134	NO	-
7864	ZINC00139406	154	0.30404824342441417	NO	-
7865	ZINC03856295	10243	0.3040474330651795	NO	-
7866	ZINC01982510	4550	0.3040272706592622	NO	-
7867	ZINC03854489	10094	0.3040216405591041	NO	-
7868	ZINC03852962	9774	0.303989528525213	NO	-
7869	ZINC03854005	10040	0.3039763723812988	NO	-
7870	ZINC01833495	4391	0.30396536786634165	NO	-
7871	ZINC04357856	12107	0.30394475440871926	NO	-
7872	ZINC00858133	1924	0.30392733743652633	NO	-
7873	ZINC00986286	2419	0.3038963677701684	NO	-
7874	ZINC03858375	10439	0.30386011093728443	NO	-
7875	ZINC01072072	2904	0.30385139592487737	NO	-
7876	ZINC04350651	12094	0.30384066285283734	NO	-
7877	ZINC01976786	4495	0.3037954192651776	NO	-
7878	ZINC02225743	4777	0.3037919642119748	NO	-
7879	ZINC00703537	1138	0.30378084795652827	NO	-
7880	ZINC00703536	1137	0.303767130011574	NO	-
7881	ZINC02150596	4652	0.3037032810427619	NO	-
7882	ZINC03856175	10231	0.3037012815946527	NO	-
7883	ZINC02713150	5864	0.30369879535057515	NO	-
7884	ZINC03862339	10667	0.3036971081340145	NO	-
7885	ZINC03605882	9270	0.3036841295370259	NO	-
7886	ZINC03852755	9750	0.3036816546030933	NO	-
7887	ZINC02731564	6053	0.30367487736650767	NO	-
7888	ZINC03858459	10449	0.3036733612563264	NO	-
7889	ZINC03854680	10149	0.30365181675589065	NO	-
7890	ZINC03866785	10701	0.3036138729879394	NO	-
7891	ZINC00139409	155	0.30360884059116905	NO	-
7892	ZINC02347531	4993	0.3035686779849885	NO	-
7893	ZINC00665317	1004	0.3035371715001525	NO	-
7894	ZINC02861238	6423	0.30350197008455476	NO	-
7895	ZINC00521353	556	0.30349558777377134	NO	-
7896	ZINC02817142	6338	0.3034820141266309	NO	-
7897	ZINC03531793	8813	0.3034620802491244	NO	-
7898	ZINC01938189	4469	0.3034591946277118	NO	-
7899	ZINC03852757	9752	0.3034542880879848	NO	-
7900	ZINC04242159	11827	0.3034340742601887	NO	-
7901	ZINC03357983	7711	0.3033879233041547	NO	-
7902	ZINC03345733	7650	0.3033787269939001	NO	-
7903	ZINC02991275	7023	0.30336839580548824	NO	-
7904	ZINC02465344	5276	0.3033667958741756	NO	-
7905	ZINC03867232	10726	0.3033079711521206	NO	-
7906	ZINC01424525	3918	0.30329867068128563	NO	-
7907	ZINC03493840	8486	0.3032976654141614	NO	-
7908	ZINC03043451	7128	0.303279035910345	NO	-
7909	ZINC03854327	10073	0.303263282505114	NO	-
7910	ZINC00712845	1172	0.3032500521613012	NO	-
7911	ZINC03854198	10050	0.30324643398112017	NO	-
7912	ZINC01135631	3264	0.3032462068584686	NO	-
7913	ZINC03853991	10033	0.30321915112503567	NO	-
7914	ZINC01955116	4479	0.3032181079625626	NO	-
7915	ZINC03854685	10152	0.30320447003916084	NO	-
7916	ZINC03970112	11156	0.30319828361852114	NO	-
7917	ZINC03853605	9922	0.30318364837130757	NO	-
7918	ZINC03851134	9676	0.3031559383141222	NO	-
7919	ZINC01090887	3026	0.3031391138896209	NO	-
7920	ZINC01090886	3025	0.30313660629063116	NO	-
7921	ZINC03969999	11139	0.30312099041398355	NO	-
7922	ZINC03854659	10143	0.30310752810332087	NO	-
7923	ZINC03857494	10325	0.30308242766937254	NO	-
7924	ZINC01360600	3742	0.3030709077329431	NO	-
7925	ZINC03345735	7652	0.3030504378338929	NO	-
7926	ZINC03858340	10432	0.30303799663059083	NO	-
7927	ZINC03853893	10005	0.3029371985475058	NO	-
7928	ZINC04076867	11573	0.3029148681029526	NO	-
7929	ZINC03853594	9921	0.30291370580758653	NO	-
7930	ZINC03873688	10868	0.3029082691197433	NO	-
7931	ZINC01123367	3181	0.3029037136921632	NO	-
7932	ZINC01123365	3180	0.3029004706012433	NO	-
7933	ZINC02802464	6287	0.30287446860728456	NO	-
7934	ZINC00978442	2383	0.3028605293490367	NO	-
7935	ZINC02715974	5930	0.30284759329580363	NO	-
7936	ZINC02669330	5765	0.30284420123785	NO	-
7937	ZINC02669328	5764	0.302794005280713	NO	-
7938	ZINC03332276	7591	0.3027844508689805	NO	-
7939	ZINC04141910	11670	0.30278242253893717	NO	-
7940	ZINC01514798	4256	0.3027589969873179	NO	-
7941	ZINC04434777	12231	0.3027316309943701	NO	-
7942	ZINC03868309	10820	0.30271485669422354	NO	-
7943	ZINC04465975	12343	0.3027148566942217	NO	-
7944	ZINC03000881	7039	0.30270610223535777	NO	-
7945	ZINC00684912	1112	0.3026826036100561	NO	-
7946	ZINC00800828	1470	0.302675904075126	NO	-
7947	ZINC00592691	684	0.30267486318569103	NO	-
7948	ZINC01982322	4544	0.30265610863936065	NO	-
7949	ZINC03527746	8789	0.30265475149503185	NO	-
7950	ZINC01982326	4546	0.30264588339965304	NO	-
7951	ZINC02625287	5529	0.30263662551037135	NO	-
7952	ZINC01982323	4545	0.3026072615811613	NO	-
7953	ZINC03853987	10029	0.3025577263411931	NO	-
7954	ZINC01982301	4536	0.3025452049890131	NO	-
7955	ZINC03853989	10031	0.30253577417254074	NO	-
7956	ZINC04001396	11462	0.3025237483076719	NO	-
7957	ZINC04032865	11503	0.3025111669849558	NO	-
7958	ZINC00940753	2211	0.302505349195243	NO	-
7959	ZINC00940754	2212	0.302482075421203	NO	-
7960	ZINC00211061	221	0.30245087614900185	NO	-
7961	ZINC03598891	9211	0.30241045366887337	NO	-
7962	ZINC03493762	8483	0.302401013754846	NO	-
7963	ZINC03148918	7172	0.302375957075802	NO	-
7964	ZINC03598737	9205	0.3023745696021749	NO	-
7965	ZINC01858519	4398	0.30237033985284306	NO	-
7966	ZINC03854607	10134	0.30236219467862013	NO	-
7967	ZINC02338867	4965	0.30234655813405664	NO	-
7968	ZINC03854007	10042	0.30234596247695095	NO	-
7969	ZINC03493775	8484	0.30233867417425264	NO	-
7970	ZINC03598847	9208	0.30233498500549044	NO	-
7971	ZINC03345735	7653	0.30232812304022294	NO	-
7972	ZINC01955106	4478	0.30230574509970826	NO	-
7973	ZINC03345733	7651	0.3022992977436668	NO	-
7974	ZINC03598843	9207	0.3022849820101156	NO	-
7975	ZINC03855056	10188	0.30228098144803944	NO	-
7976	ZINC03493807	8485	0.30224852329260576	NO	-
7977	ZINC03971250	11192	0.3022450207090229	NO	-
7978	ZINC01982371	4549	0.30222757294312547	NO	-
7979	ZINC03971250	11198	0.3022228480234624	NO	-
7980	ZINC04406765	12189	0.30217112341892416	NO	-
7981	ZINC00525544	563	0.30215891175402154	NO	-
7982	ZINC04110118	11627	0.302144412718134	NO	-
7983	ZINC03971587	11208	0.30214014138091977	NO	-
7984	ZINC00051107	42	0.30213445635369846	NO	-
7985	ZINC03857492	10323	0.3021103819206743	NO	-
7986	ZINC04464412	12304	0.302110381920672	NO	-
7987	ZINC01035892	2662	0.3020918839337337	NO	-
7988	ZINC00794321	1422	0.3020906741885057	NO	-
7989	ZINC02693140	5805	0.3020875457187138	NO	-
7990	ZINC03853506	9901	0.3020769102493407	NO	-
7991	ZINC03332499	7592	0.3020714438491578	NO	-
7992	ZINC02399496	5122	0.3020406143182797	NO	-
7993	ZINC03441110	8118	0.3020300384067614	NO	-
7994	ZINC03439899	8114	0.30201713304768424	NO	-
7995	ZINC03970000	11140	0.3020092192260751	NO	-
7996	ZINC03877273	10879	0.3020075420639864	NO	-
7997	ZINC02366625	5061	0.3020062086275211	NO	-
7998	ZINC03860094	10656	0.30200342463348373	NO	-
7999	ZINC03858460	10450	0.30199536847899644	NO	-
8000	ZINC00943941	2231	0.3019736603770038	NO	-
8001	ZINC01211241	3541	0.30197038038687063	NO	-
8002	ZINC03890381	10957	0.30193994732734497	NO	-
8003	ZINC01540203	4301	0.30192053577977845	NO	-
8004	ZINC03495674	8503	0.301915665640628	NO	-
8005	ZINC01937926	4441	0.30191282012458276	NO	-
8006	ZINC01092679	3028	0.30191122572930007	NO	-
8007	ZINC03549215	8913	0.301878675187914	NO	-
8008	ZINC02381181	5090	0.30187472883611094	NO	-
8009	ZINC03852994	9788	0.3018683562207615	NO	-
8010	ZINC01211244	3542	0.30185258378842716	NO	-
8011	ZINC00656262	977	0.3018404404993415	NO	-
8012	ZINC03972089	11223	0.3018392589217385	NO	-
8013	ZINC00710196	1166	0.3018300328107313	NO	-
8014	ZINC01938089	4454	0.3018078441193643	NO	-
8015	ZINC02187024	4675	0.3017962314741282	NO	-
8016	ZINC03878081	10880	0.3017871344901673	NO	-
8017	ZINC00107273	118	0.3017869217987471	NO	-
8018	ZINC02660841	5740	0.3017833482529487	NO	-
8019	ZINC03300088	7474	0.30177579063090604	NO	-
8020	ZINC04183979	11765	0.30177572065378805	NO	-
8021	ZINC03400165	7933	0.3017288533013576	NO	-
8022	ZINC01072250	2923	0.3017004591729356	NO	-
8023	ZINC03853049	9799	0.30169934233925466	NO	-
8024	ZINC00590227	674	0.30169792161034487	NO	-
8025	ZINC02971875	6983	0.3016974079964636	NO	-
8026	ZINC01959287	4481	0.3016963275379054	NO	-
8027	ZINC02971871	6982	0.3016775847408983	NO	-
8028	ZINC03869148	10861	0.3016684067501166	NO	-
8029	ZINC04466369	12346	0.3016684067501154	NO	-
8030	ZINC01072248	2922	0.3016431577571924	NO	-
8031	ZINC01200970	3519	0.30164232925103457	NO	-
8032	ZINC00789910	1403	0.3016168876655189	NO	-
8033	ZINC04291573	11969	0.3015720375172352	NO	-
8034	ZINC00602951	712	0.30150919378128127	NO	-
8035	ZINC01959285	4480	0.3015076601192176	NO	-
8036	ZINC04089012	11595	0.30150451743877804	NO	-
8037	ZINC00956206	2311	0.30148345788795267	NO	-
8038	ZINC03852997	9790	0.3014446579463154	NO	-
8039	ZINC03151839	7173	0.3014427457555582	NO	-
8040	ZINC04461566	12284	0.3014286828118796	NO	-
8041	ZINC01050606	2788	0.3014197527527564	NO	-
8042	ZINC02478946	5322	0.30141600889132875	NO	-
8043	ZINC01976838	4507	0.3014118597745571	NO	-
8044	ZINC04443297	12254	0.30140011230448305	NO	-
8045	ZINC02264426	4838	0.30138604653259204	NO	-
8046	ZINC03849712	9594	0.30138402553376753	NO	-
8047	ZINC02731098	6047	0.30134243968963914	NO	-
8048	ZINC04499414	12515	0.3013398287254291	NO	-
8049	ZINC02396642	5114	0.30133673518295734	NO	-
8050	ZINC01937921	4438	0.3013153229878458	NO	-
8051	ZINC01194015	3492	0.30131297832320697	NO	-
8052	ZINC04274805	11909	0.30130032779021043	NO	-
8053	ZINC02712961	5862	0.3012914213781796	NO	-
8054	ZINC00948506	2260	0.3012898655907529	NO	-
8055	ZINC03867534	10763	0.3012823728178729	NO	-
8056	ZINC03852092	9718	0.30127720420109605	NO	-
8057	ZINC03972091	11224	0.3012633192387544	NO	-
8058	ZINC03404418	7951	0.3012453689555557	NO	-
8059	ZINC00983230	2401	0.30123887440588826	NO	-
8060	ZINC00826008	1641	0.3012245800543941	NO	-
8061	ZINC03983349	11346	0.3011930235086779	NO	-
8062	ZINC00837549	1733	0.3011632744947612	NO	-
8063	ZINC00674437	1048	0.3011472384539631	NO	-
8064	ZINC03864293	10688	0.30114592213156294	NO	-
8065	ZINC03867700	10769	0.3010913064505789	NO	-
8066	ZINC01977215	4513	0.3010569314710666	NO	-
8067	ZINC04586834	12575	0.3009916052570668	NO	-
8068	ZINC04506137	12539	0.3009645255031726	NO	-
8069	ZINC03859078	10518	0.30090613626275	NO	-
8070	ZINC03873753	10875	0.3008980122039429	NO	-
8071	ZINC03853312	9849	0.3008695741479184	NO	-
8072	ZINC03534442	8844	0.30079029894651915	NO	-
8073	ZINC01938087	4453	0.30077949817637295	NO	-
8074	ZINC04317483	12031	0.30073768724703887	NO	-
8075	ZINC04201835	11792	0.30072462037097913	NO	-
8076	ZINC03429152	8073	0.30072096135112325	NO	-
8077	ZINC02325497	4928	0.30071738290731637	NO	-
8078	ZINC03523658	8756	0.30071306990035757	NO	-
8079	ZINC01935502	4432	0.3007059966880615	NO	-
8080	ZINC02588021	5439	0.3006590007599569	NO	-
8081	ZINC01082394	3006	0.3006517822100179	NO	-
8082	ZINC02588022	5440	0.30063652934029805	NO	-
8083	ZINC01079992	2996	0.30061752936342195	NO	-
8084	ZINC01977214	4512	0.3005929817155648	NO	-
8085	ZINC03339917	7626	0.30058134588479213	NO	-
8086	ZINC03446112	8143	0.3005316798637798	NO	-
8087	ZINC03853803	9990	0.30052378951099085	NO	-
8088	ZINC01025792	2572	0.30050022213645633	NO	-
8089	ZINC00628270	797	0.30048773647614613	NO	-
8090	ZINC01063864	2865	0.3004787065473923	NO	-
8091	ZINC03854270	10068	0.3004714396139362	NO	-
8092	ZINC02702153	5838	0.30045835962194906	NO	-
8093	ZINC03853920	10012	0.30044764534850465	NO	-
8094	ZINC04274805	11908	0.300419018641586	NO	-
8095	ZINC01491049	4156	0.30040672827617776	NO	-
8096	ZINC03321348	7543	0.3003622489599902	NO	-
8097	ZINC03867082	10716	0.30035057113385016	NO	-
8098	ZINC01088454	3018	0.30033573713372513	NO	-
8099	ZINC03852090	9717	0.3003350593958068	NO	-
8100	ZINC01976827	4506	0.30031649020705664	NO	-
8101	ZINC01360598	3741	0.30028908563507667	NO	-
8102	ZINC00788097	1398	0.30028357937107625	NO	-
8103	ZINC03404155	7950	0.3002606199119627	NO	-
8104	ZINC00678442	1075	0.30025656975940423	NO	-
8105	ZINC02419594	5173	0.30025033041453436	NO	-
8106	ZINC02794054	6229	0.3002330075137188	NO	-
8107	ZINC01982308	4539	0.3001470354411717	NO	-
8108	ZINC02207305	4713	0.3000919505458883	NO	-
8109	ZINC03216581	7247	0.30008863817822373	NO	-
8110	ZINC03983505	11355	0.30005886449084906	NO	-
8111	ZINC01976811	4505	0.2999888053138319	NO	-
8112	ZINC01401325	3862	0.2999550141065273	NO	-
8113	ZINC03284100	7430	0.2999490343445748	NO	-
8114	ZINC03853896	10006	0.2999415691030383	NO	-
8115	ZINC03853880	9996	0.29993104192041603	NO	-
8116	ZINC04221409	11797	0.29992185374686525	NO	-
8117	ZINC00662742	996	0.29990857431899015	NO	-
8118	ZINC00938503	2179	0.29989190564049956	NO	-
8119	ZINC03579183	9093	0.2998839105376628	NO	-
8120	ZINC01982303	4538	0.2998614102332476	NO	-
8121	ZINC03317658	7522	0.2998545601317183	NO	-
8122	ZINC00970627	2351	0.29979820731462853	NO	-
8123	ZINC01324204	3686	0.2997921586337369	NO	-
8124	ZINC04023808	11496	0.29978396003014113	NO	-
8125	ZINC00783885	1379	0.2997714885771721	NO	-
8126	ZINC00938501	2178	0.29975586981685765	NO	-
8127	ZINC03854224	10051	0.29975056257203236	NO	-
8128	ZINC03850756	9634	0.29973949319555515	NO	-
8129	ZINC03987372	11391	0.29969747881505415	NO	-
8130	ZINC00150850	170	0.2996839873531302	NO	-
8131	ZINC01269012	3629	0.2996648141969593	NO	-
8132	ZINC04412744	12209	0.2996547894094021	NO	-
8133	ZINC03969049	11086	0.2995839579548262	NO	-
8134	ZINC01043345	2744	0.299548118522353	NO	-
8135	ZINC03868028	10800	0.2995377520341723	NO	-
8136	ZINC03859450	10553	0.2994726361622661	NO	-
8137	ZINC01937858	4436	0.2994672602327104	NO	-
8138	ZINC01128360	3226	0.2994511475844795	NO	-
8139	ZINC02762576	6114	0.29942301676777505	NO	-
8140	ZINC00301807	328	0.2994061018121922	NO	-
8141	ZINC03410876	7992	0.2993985698491079	NO	-
8142	ZINC00301810	329	0.29938872206799716	NO	-
8143	ZINC00896261	2057	0.29938728135039094	NO	-
8144	ZINC00896258	2056	0.2993848530316703	NO	-
8145	ZINC03858071	10398	0.2993648579389314	NO	-
8146	ZINC03852392	9726	0.2993626533032974	NO	-
8147	ZINC00044313	27	0.299356187967957	NO	-
8148	ZINC00843801	1766	0.2993485470747524	NO	-
8149	ZINC00895392	2052	0.29929053773335573	NO	-
8150	ZINC03853311	9848	0.2992711660510399	NO	-
8151	ZINC01443120	4010	0.29926242136055903	NO	-
8152	ZINC01443119	4009	0.29925290801864873	NO	-
8153	ZINC03429152	8072	0.2992493384437602	NO	-
8154	ZINC02975995	7002	0.2992316842229763	NO	-
8155	ZINC03453521	8190	0.2992288363250211	NO	-
8156	ZINC03853990	10032	0.29922346814161876	NO	-
8157	ZINC03970111	11155	0.29920256750778784	NO	-
8158	ZINC04274830	11911	0.29918766214063175	NO	-
8159	ZINC03854197	10049	0.2991841486537526	NO	-
8160	ZINC03858866	10490	0.2991833530141352	NO	-
8161	ZINC03867724	10773	0.29917517280281175	NO	-
8162	ZINC04465710	12333	0.2991751728028101	NO	-
8163	ZINC00641304	894	0.2991720154105561	NO	-
8164	ZINC03451182	8172	0.2991667232978326	NO	-
8165	ZINC03660386	9441	0.29914849548804556	NO	-
8166	ZINC03660385	9440	0.2991478953189403	NO	-
8167	ZINC00641308	896	0.29913471558199245	NO	-
8168	ZINC03368511	7772	0.29912757580744054	NO	-
8169	ZINC01928579	4429	0.29910998380240106	NO	-
8170	ZINC04242206	11828	0.2990778297120963	NO	-
8171	ZINC00313238	343	0.2990572207978118	NO	-
8172	ZINC01982314	4541	0.2990451132892487	NO	-
8173	ZINC02087697	4621	0.2990163813045044	NO	-
8174	ZINC01982348	4548	0.29900935777980864	NO	-
8175	ZINC02146777	4648	0.29900773694682464	NO	-
8176	ZINC01982313	4540	0.29899405712695365	NO	-
8177	ZINC01074549	2956	0.2989861753787158	NO	-
8178	ZINC01465280	4080	0.2989636269748337	NO	-
8179	ZINC03854247	10056	0.2989434929485945	NO	-
8180	ZINC03282026	7419	0.29894108765264815	NO	-
8181	ZINC01465279	4079	0.2989261066148051	NO	-
8182	ZINC00590223	673	0.2989248041312727	NO	-
8183	ZINC04240363	11822	0.2989009242166717	NO	-
8184	ZINC04638631	12601	0.2988708812969101	NO	-
8185	ZINC03851977	9712	0.2988614017922581	NO	-
8186	ZINC00806733	1508	0.2988585028013444	NO	-
8187	ZINC01982302	4537	0.2988555779290342	NO	-
8188	ZINC00806732	1507	0.2988517220890681	NO	-
8189	ZINC01134620	3260	0.29884237387857576	NO	-
8190	ZINC01491049	4154	0.29871009397252085	NO	-
8191	ZINC02064210	4590	0.2987093956220972	NO	-
8192	ZINC03853881	9997	0.298709254867315	NO	-
8193	ZINC04274830	11913	0.2986974663080509	NO	-
8194	ZINC02571261	5429	0.298681125263371	NO	-
8195	ZINC01938232	4470	0.298635016552078	NO	-
8196	ZINC01059825	2850	0.2986349781901791	NO	-
8197	ZINC00801759	1477	0.2986310692579736	NO	-
8198	ZINC00641305	895	0.29863035085410344	NO	-
8199	ZINC00810272	1535	0.2986301964235026	NO	-
8200	ZINC03867295	10735	0.2986180564646031	NO	-
8201	ZINC00354418	362	0.29861116180178937	NO	-
8202	ZINC03853986	10028	0.2986024136938725	NO	-
8203	ZINC00354419	363	0.2986020791846098	NO	-
8204	ZINC03605886	9272	0.298600044552809	NO	-
8205	ZINC03851977	9713	0.2985994395698512	NO	-
8206	ZINC03853988	10030	0.2985760910408083	NO	-
8207	ZINC01927680	4422	0.2985638192849341	NO	-
8208	ZINC02092161	4622	0.2985548929335826	NO	-
8209	ZINC00907274	2098	0.2985471349189492	NO	-
8210	ZINC02331580	4949	0.29853951129955125	NO	-
8211	ZINC02093162	4624	0.2985310192555634	NO	-
8212	ZINC00897169	2065	0.29852887273247214	NO	-
8213	ZINC00895386	2050	0.2985267851037491	NO	-
8214	ZINC02095704	4629	0.2985179362232804	NO	-
8215	ZINC01972519	4494	0.2985160716046735	NO	-
8216	ZINC00897255	2070	0.2985108791763696	NO	-
8217	ZINC00044312	26	0.2984950800014801	NO	-
8218	ZINC01182143	3461	0.2984938178038803	NO	-
8219	ZINC00843800	1765	0.2984858098086648	NO	-
8220	ZINC00489083	534	0.29847545348658266	NO	-
8221	ZINC01072395	2934	0.29847455525072286	NO	-
8222	ZINC03331821	7582	0.29847117259999467	NO	-
8223	ZINC02094521	4626	0.298470967282571	NO	-
8224	ZINC01128359	3225	0.29846278840182583	NO	-
8225	ZINC01072396	2935	0.2984582815307397	NO	-
8226	ZINC02311630	4904	0.2984458595895437	NO	-
8227	ZINC00489353	536	0.298439216417734	NO	-
8228	ZINC03859577	10576	0.29843718331800456	NO	-
8229	ZINC01982511	4551	0.2984367040428057	NO	-
8230	ZINC01928620	4430	0.29842607276367217	NO	-
8231	ZINC00489155	535	0.2984169204605979	NO	-
8232	ZINC03859578	10577	0.29838926683683403	NO	-
8233	ZINC02331578	4948	0.2983883314155385	NO	-
8234	ZINC02370923	5071	0.29836893604843023	NO	-
8235	ZINC04484174	12420	0.29836175870183357	NO	-
8236	ZINC02917540	6709	0.29835882399903174	NO	-
8237	ZINC01269011	3628	0.29835657468846966	NO	-
8238	ZINC00937224	2168	0.2983335354544044	NO	-
8239	ZINC03853470	9885	0.2983224643233489	NO	-
8240	ZINC01976788	4497	0.2982906800047587	NO	-
8241	ZINC04004240	11478	0.2982819397890589	NO	-
8242	ZINC03858887	10495	0.29827677695784804	NO	-
8243	ZINC00897174	2067	0.29823013813087385	NO	-
8244	ZINC03330673	7579	0.29822992024712136	NO	-
8245	ZINC01976787	4496	0.2982131847193983	NO	-
8246	ZINC00313239	344	0.29821135161049195	NO	-
8247	ZINC00907258	2097	0.29817478828628	NO	-
8248	ZINC02150009	4650	0.2981535538154307	NO	-
8249	ZINC00946440	2250	0.2981477970492688	NO	-
8250	ZINC01025415	2570	0.2981218445188632	NO	-
8251	ZINC01095176	3032	0.2981109367211954	NO	-
8252	ZINC03859580	10579	0.29809313881711236	NO	-
8253	ZINC03990221	11403	0.2980548922041941	NO	-
8254	ZINC02329985	4944	0.29805201633223516	NO	-
8255	ZINC00656804	980	0.2980370348091999	NO	-
8256	ZINC00656799	979	0.2980183492721799	NO	-
8257	ZINC03854587	10122	0.29799440955457973	NO	-
8258	ZINC01401324	3861	0.2979842940775277	NO	-
8259	ZINC03284097	7429	0.297980192975847	NO	-
8260	ZINC00937550	2172	0.2979581966663588	NO	-
8261	ZINC04586984	12576	0.29792792207098734	NO	-
8262	ZINC00608036	720	0.29792364863984155	NO	-
8263	ZINC00897173	2066	0.2978753221461162	NO	-
8264	ZINC03854679	10148	0.29786189417886055	NO	-
8265	ZINC01976808	4504	0.29785129214857375	NO	-
8266	ZINC02329984	4943	0.29780773452849024	NO	-
8267	ZINC01158336	3375	0.29780206254758756	NO	-
8268	ZINC03265050	7372	0.29778166809141765	NO	-
8269	ZINC03854233	10053	0.29777349257858254	NO	-
8270	ZINC02976279	7003	0.2977651432079916	NO	-
8271	ZINC00664242	1003	0.2977645389402817	NO	-
8272	ZINC03854589	10124	0.2976969182597881	NO	-
8273	ZINC02969907	6974	0.2976880932463458	NO	-
8274	ZINC04038539	11524	0.2976731516428665	NO	-
8275	ZINC04492815	12486	0.2976372757898431	NO	-
8276	ZINC03854606	10133	0.29760669134441015	NO	-
8277	ZINC03630294	9394	0.29759225668735695	NO	-
8278	ZINC00574081	639	0.29758101065588927	NO	-
8279	ZINC00648821	955	0.2975375856634958	NO	-
8280	ZINC01013103	2511	0.29753372891030094	NO	-
8281	ZINC03854407	10084	0.29752188078068026	NO	-
8282	ZINC02960479	6953	0.2975129447895077	NO	-
8283	ZINC02652934	5693	0.29746873271177354	NO	-
8284	ZINC03853520	9906	0.29744059044790844	NO	-
8285	ZINC03534443	8845	0.2974377232225442	NO	-
8286	ZINC03854004	10039	0.29742654455540857	NO	-
8287	ZINC01158337	3376	0.2974129183683444	NO	-
8288	ZINC01940683	4475	0.29737654834754385	NO	-
8289	ZINC03970412	11181	0.2973708660825334	NO	-
8290	ZINC01541436	4303	0.2973702969445521	NO	-
8291	ZINC02428761	5194	0.2973665055450463	NO	-
8292	ZINC01091465	3027	0.2973644944880686	NO	-
8293	ZINC03853607	9924	0.2973606148801703	NO	-
8294	ZINC03482312	8424	0.29735289032380086	NO	-
8295	ZINC02094538	4627	0.29734560354005696	NO	-
8296	ZINC02407706	5143	0.2973430320574038	NO	-
8297	ZINC00218551	230	0.2973230721811416	NO	-
8298	ZINC02969741	6971	0.2973213558359469	NO	-
8299	ZINC03133787	7167	0.29729673893827563	NO	-
8300	ZINC02169080	4657	0.29729154822025655	NO	-
8301	ZINC03544860	8889	0.29727739551877885	NO	-
8302	ZINC03422592	8042	0.2972206323318969	NO	-
8303	ZINC00810274	1536	0.2972146998509491	NO	-
8304	ZINC03889403	10906	0.29721274680941684	NO	-
8305	ZINC03867498	10753	0.2971879325865864	NO	-
8306	ZINC03867497	10751	0.297184458702678	NO	-
[truncated: 217,601 more chars]
