# Supplementary material for: Optimal assignment methods for ligand-based virtual screening
Source: J Cheminform. 2009 Aug 25;1:14. doi: 10.1186/1758-2946-1-14 (PMC2820492; doi:10.1186/1758-2946-1-14)
Supplement: Additional file 2 — Archive of the result files. The file Results.tar.gz is a Gzip compressed Tar archive containing the results file of each method for each data set. The result files are tab-separated plain text files including the following information: method name, active data set with size, cluster information and the distribution of the molecules over the clusters, decoy data set with size, ratio active:decoy, AUC, awAUC, BEDROC scores for predefined alpha values as suggested by Truchon and Bayly [63], relative enrichment factor [67], ROC enrichments, awROC enrichments at predefined false positive fractions, chemotype enrichment, ROC data points, and the ranking of each structure. [file 1758-2946-1-14-S2.zip › Results/2SHA.SQ.DUD=egfr.Q.EGFR_Erlotinib.sdf.A.DUD_egfr_clustered_I_MM.sdf.D.DUD_egfr_decoys_ID_pass_MWPass0000644]

###################################################################################################
# Screening Result File
# User: jahn
# Method used: 2SHA
> <Method_Name>
2SHA
# Screening mode: Single Query Screening
#	Calculations performed: 15925
#	Start time of the calculation: Sat Mar 07 11:45:07 CET 2009
#	End time of the calculation: Sat Mar 07 12:01:46 CET 2009
# Data set information
#	Query molecule name:	AQ4 from data set: ./data/queries/EGFR_Erlotinib.sdf
#	Active data set: /rahome/chemoinf/SVS/data/actives/DUD_egfr_clustered_I_MM.sdf with cluster information
#		Size: 365 molecules
#		Number of clusters: 40
#		Cluster Summery:
#			Cluster number	# molecules	% of actives
#			1		9		2.466
#			2		183		50.137
#			3		12		3.288
#			4		1		0.274
#			5		2		0.548
#			6		9		2.466
#			7		7		1.918
#			8		1		0.274
#			9		26		7.123
#			10		10		2.74
#			11		1		0.274
#			12		6		1.644
#			13		2		0.548
#			14		11		3.014
#			15		2		0.548
#			16		16		4.384
#			17		1		0.274
#			18		10		2.74
#			19		2		0.548
#			20		3		0.822
#			21		1		0.274
#			22		3		0.822
#			23		2		0.548
#			24		1		0.274
#			25		3		0.822
#			26		1		0.274
#			27		2		0.548
#			28		4		1.096
#			29		1		0.274
#			30		2		0.548
#			31		10		2.74
#			32		1		0.274
#			33		6		1.644
#			34		2		0.548
#			35		2		0.548
#			36		1		0.274
#			37		2		0.548
#			38		1		0.274
#			39		2		0.548
#			40		4		1.096
#	Decoy data set: /rahome/chemoinf/SVS/data/decoys/DUD_egfr_decoys_ID_pass_MWPass_I_MM.sdf
#		Size: 15560 molecules
#	Ratio actives : decoys
#		1.0 : 42.6301
#	The active and decoy data set were part of the DUD with problem identifier: egfr
> <AUC>
#	 ROC AUC
	0.74013346480262
> <awAUC>
#	 ROC awAUC
	0.723034867348237
> <BEDROC Scores>
#	Alpha Values	BEDROC Scores	Literature: J. Chem. Inf. Model., Vol. 47, No. 2, 2007, 488-508
	106.9	0.8178
	100.0	0.8098
	53.6	0.7482
	50.0	0.743
	32.2	0.7185
	20.0	0.7058
	16.1	0.7037
	10.0	0.7045
	8.0	0.7065
> <Relative enrichment factor>
#	Fraction dataset	Enrichment factor	 Literature: DOI: 10.1021/ci800303k
	0.0010	87.91208791208791
	0.01	92.3076923076923
	0.02	72.8414442700157
	0.05	66.02739726027397
	0.1	70.13698630136986
	0.2	72.6027397260274
	0.25	72.6027397260274
> <ROC Enrichments>
#	True decoy fraction	Enrichment	Literature: J Comput Aided Mol Des (2008) 22:133-139
	0.1	410.3150684931507
	0.5	122.42500878117318
	1.0	65.03828591499824
	2.0	32.79241306638567
	5.0	13.36986301369863
	10.0	7.041095890410959
> <awROC Enrichments>
#	Decoy fraction	Enrichment
	0.1	321.30602187543764
	0.5	103.59570898136452
	1.0	56.24430199430191
	2.0	29.161146723646677
	5.0	12.133333333333313
	10.0	6.674999999999993
> <Chemotype enrichment>
#	% data set	% active cluster	Literature: http://dud.docking.org/wombat/
	0.0	0.0
	0.0060	0.0
	0.0060	2.5
	0.025	2.5
	0.025	5.0
	0.057	5.0
	0.057	7.5
	0.151	7.5
	0.151	10.0
	0.465	10.0
	0.465	12.5
	0.54	12.5
	0.54	15.0
	0.615	15.0
	0.615	17.5
	0.728	17.5
	0.728	20.0
	0.735	20.0
	0.735	22.5
	0.779	22.5
	0.779	25.0
	0.804	25.0
	0.804	27.5
	0.81	27.5
	0.81	30.0
	0.948	30.0
	0.948	32.5
	0.992	32.5
	0.992	35.0
	1.005	35.0
	1.005	37.5
	1.093	37.5
	1.093	40.0
	1.149	40.0
	1.149	42.5
	1.155	42.5
	1.155	45.0
	1.57	45.0
	1.57	47.5
	1.582	47.5
	1.582	50.0
	1.714	50.0
	1.714	52.5
	1.721	52.5
	1.721	55.0
	1.846	55.0
	1.846	57.5
	1.859	57.5
	1.859	60.0
	1.871	60.0
	1.871	62.5
	1.884	62.5
	1.884	65.0
	5.972	65.0
	5.972	67.5
	6.003	67.5
	6.003	70.0
	7.108	70.0
	7.108	72.5
	8.98	72.5
	8.98	75.0
	35.284	75.0
	35.284	77.5
	37.57	77.5
	37.57	80.0
	43.416	80.0
	43.416	82.5
	65.545	82.5
	65.545	85.0
	99.485	85.0
	99.485	87.5
	99.516	87.5
	99.516	90.0
	99.717	90.0
	99.717	92.5
	99.743	92.5
	99.743	95.0
	99.799	95.0
	99.799	97.5
	100.0	97.5
	100.0	100.0
> <ROC curve data>
#	False positive rate	true positive rate
	0.0	0.0
	0.0	0.0027
	1.0E-4	0.0027
	1.0E-4	0.1616
	2.0E-4	0.1616
	2.0E-4	0.1726
	3.0E-4	0.1726
	3.0E-4	0.2055
	4.0E-4	0.2055
	4.0E-4	0.3205
	6.0E-4	0.3205
	6.0E-4	0.3534
	7.0E-4	0.3534
	7.0E-4	0.389
	8.0E-4	0.389
	8.0E-4	0.411
	9.0E-4	0.411
	9.0E-4	0.4219
	0.0012	0.4219
	0.0012	0.4384
	0.0013	0.4384
	0.0013	0.463
	0.0014	0.463
	0.0014	0.474
	0.0015	0.474
	0.0015	0.5205
	0.0016	0.5205
	0.0016	0.526
	0.0017	0.526
	0.0017	0.5425
	0.0018	0.5425
	0.0018	0.5507
	0.0019	0.5507
	0.0019	0.5562
	0.0021	0.5562
	0.0021	0.5644
	0.0023	0.5644
	0.0023	0.5671
	0.0025	0.5671
	0.0025	0.5699
	0.0026	0.5699
	0.0026	0.5726
	0.0027	0.5726
	0.0027	0.5753
	0.0030	0.5753
	0.0030	0.5781
	0.0033	0.5781
	0.0033	0.5808
	0.0035	0.5808
	0.0035	0.5836
	0.0038	0.5836
	0.0038	0.589
	0.0046	0.589
	0.0046	0.5945
	0.0048	0.5945
	0.0048	0.6055
	0.0049	0.6055
	0.0049	0.6137
	0.0051	0.6137
	0.0051	0.6219
	0.0052	0.6219
	0.0052	0.6274
	0.0053	0.6274
	0.0053	0.6329
	0.0054	0.6329
	0.0054	0.6356
	0.0058	0.6356
	0.0058	0.6384
	0.0064	0.6384
	0.0064	0.6466
	0.0069	0.6466
	0.0069	0.6493
	0.0094	0.6493
	0.0094	0.6521
	0.0143	0.6521
	0.0143	0.6548
	0.0148	0.6548
	0.0148	0.6575
	0.0237	0.6575
	0.0237	0.6603
	0.0456	0.6603
	0.0456	0.663
	0.0458	0.663
	0.0458	0.6658
	0.0466	0.6658
	0.0466	0.6685
	0.057	0.6685
	0.057	0.6712
	0.0578	0.6712
	0.0578	0.674
	0.0722	0.674
	0.0722	0.6767
	0.0734	0.6767
	0.0734	0.6822
	0.0746	0.6822
	0.0746	0.6877
	0.0757	0.6877
	0.0757	0.6904
	0.0772	0.6904
	0.0772	0.6932
	0.0785	0.6932
	0.0785	0.6959
	0.0812	0.6959
	0.0812	0.6986
	0.085	0.6986
	0.085	0.7014
	0.0992	0.7014
	0.0992	0.7041
	0.1015	0.7041
	0.1015	0.7068
	0.1022	0.7068
	0.1022	0.7096
	0.1063	0.7096
	0.1063	0.7123
	0.1389	0.7123
	0.1389	0.7151
	0.146	0.7151
	0.146	0.7178
	0.1493	0.7178
	0.1493	0.7205
	0.1629	0.7205
	0.1629	0.7233
	0.1674	0.7233
	0.1674	0.726
	0.344	0.726
	0.344	0.7288
	0.3674	0.7288
	0.3674	0.7315
	0.4271	0.7315
	0.4271	0.7342
	0.4691	0.7342
	0.4691	0.737
	0.5648	0.737
	0.5648	0.7397
	0.6089	0.7397
	0.6089	0.7425
	0.6533	0.7425
	0.6533	0.7452
	0.6562	0.7452
	0.6562	0.7479
	0.6574	0.7479
	0.6574	0.7507
	0.6593	0.7507
	0.6593	0.7534
	0.6607	0.7534
	0.6607	0.7562
	0.6614	0.7562
	0.6614	0.7589
	0.6634	0.7589
	0.6634	0.7616
	0.6701	0.7616
	0.6701	0.7644
	0.6717	0.7644
	0.6717	0.7671
	0.6731	0.7671
	0.6731	0.7699
	0.7258	0.7699
	0.7258	0.7726
	0.7529	0.7726
	0.7529	0.7753
	0.7761	0.7753
	0.7761	0.7781
	0.8216	0.7781
	0.8216	0.7808
	0.8395	0.7808
	0.8395	0.7836
	0.9997	0.7836
	0.9997	0.8027
	1.0	0.8027
> <Screening Table>
# Rank	Mol name	Index in data set	Similarity 2 query	Active	Cluster number
1	ZINC02572485	153	0.7400871312027427	YES	2
2	ZINC01893626	6494	0.7035050750749134	NO	-
3	ZINC03815026	166	0.6880948015828597	YES	2
4	ZINC04617799	297	0.6770360319045458	YES	16
5	ZINC04617798	294	0.6770360319045456	YES	16
6	ZINC03815217	295	0.6770360319045456	YES	16
7	ZINC04617797	296	0.6770360319045456	YES	16
8	ZINC03815190	112	0.656329528661095	YES	2
9	ZINC03815208	248	0.6539972398840881	YES	9
10	ZINC00116727	99	0.6525114411486613	YES	2
11	ZINC01386818	121	0.6520288634419257	YES	2
12	ZINC03815200	224	0.6500397432810705	YES	9
13	ZINC03815209	246	0.6497838102118862	YES	9
14	ZINC00116937	131	0.6495082341642529	YES	2
15	ZINC03815095	244	0.6490355415704994	YES	9
16	ZINC03815038	68	0.6485743779353033	YES	2
17	ZINC00600292	113	0.6480020910811999	YES	2
18	ZINC03815280	40	0.6477382636783046	YES	2
19	ZINC03815233	240	0.6475875327895817	YES	9
20	ZINC03815075	126	0.6470927485690947	YES	2
21	ZINC03815239	242	0.6470385160153231	YES	9
22	ZINC03815136	96	0.6470104783951619	YES	2
23	ZINC03815251	33	0.6468352338154664	YES	2
24	ZINC03815365	199	0.6454740088174911	YES	3
25	ZINC03815253	198	0.644529356611741	YES	3
26	ZINC00009851	122	0.6444983915931816	YES	2
27	ZINC01386812	200	0.6442275958248859	YES	3
28	ZINC02391776	78	0.6441528531303298	YES	2
29	ZINC03815388	13	0.6428467669523901	YES	2
30	ZINC03815332	86	0.6425635900042543	YES	2
31	ZINC03815297	202	0.6425614503626164	YES	3
32	ZINC03815274	20	0.6423454210196701	YES	2
33	ZINC01386782	128	0.6419676656812306	YES	2
34	ZINC03815183	75	0.6417085651401658	YES	2
35	ZINC03815146	26	0.6410979845494889	YES	2
36	ZINC03815111	57	0.6409522589122078	YES	2
37	ZINC04617795	241	0.640952026438554	YES	9
38	ZINC03815188	243	0.640952026438554	YES	9
39	ZINC04617775	239	0.6402819585369205	YES	9
40	ZINC03815103	245	0.6402819585369205	YES	9
41	ZINC03815303	195	0.6395180525778696	YES	3
42	ZINC03815046	45	0.6386223488445072	YES	2
43	ZINC03815256	197	0.6386085179931144	YES	3
44	ZINC03815159	70	0.638219560286092	YES	2
45	ZINC03815034	47	0.6375377413065528	YES	2
46	ZINC00118570	9	0.6375115954970569	YES	2
47	ZINC03815189	143	0.6373006380941172	YES	2
48	ZINC03815072	52	0.6370919493563264	YES	2
49	ZINC03815306	247	0.6366341338204657	YES	9
50	ZINC03815055	24	0.6362074468091917	YES	2
51	ZINC00104621	14	0.6358792131920944	YES	2
52	ZINC00151212	12	0.6357480690236794	YES	2
53	ZINC02391785	102	0.6351615490466022	YES	2
54	ZINC00955109	4676	0.6341547635825577	NO	-
55	ZINC00118581	23	0.6333615571784483	YES	2
56	ZINC03815283	129	0.6331009195044799	YES	2
57	ZINC03815273	141	0.6320924775974475	YES	2
58	ZINC00151213	11	0.631747147233316	YES	2
59	ZINC00151214	21	0.6308130054618907	YES	2
60	ZINC03815316	147	0.63065146087532	YES	2
61	ZINC03815290	145	0.6306420678787537	YES	2
62	ZINC02701540	7750	0.6299408548578599	NO	-
63	ZINC03815286	72	0.6297232721030483	YES	2
64	ZINC00109589	193	0.6285608150074521	YES	3
65	ZINC03815162	65	0.6283222365560979	YES	2
66	ZINC03815140	80	0.6280969354719607	YES	2
67	ZINC02701542	7751	0.6279927332868952	NO	-
68	ZINC03815116	238	0.6279357553981607	YES	9
69	ZINC03815411	69	0.6276315970893902	YES	2
70	ZINC03815343	58	0.6269422511068578	YES	2
71	ZINC02849077	8404	0.6266568826213912	NO	-
72	ZINC03815232	62	0.6257026693939917	YES	2
73	ZINC03815206	120	0.6248821248138313	YES	2
74	ZINC04617805	361	0.6246826832921456	YES	40
75	ZINC04617806	362	0.6246826832921456	YES	40
76	ZINC04617807	363	0.6246826832921456	YES	40
77	ZINC03815325	364	0.6246826832921456	YES	40
78	ZINC03815276	32	0.6243274036640294	YES	2
79	ZINC03815197	30	0.6225790546440423	YES	2
80	ZINC03815229	15	0.6218365959342346	YES	2
81	ZINC01903174	6499	0.6215597156025378	NO	-
82	ZINC03815118	89	0.6202941207948064	YES	2
83	ZINC04617767	226	0.6201230594946907	YES	9
84	ZINC03815028	227	0.6195064840230297	YES	9
85	ZINC00104782	29	0.6194087136476839	YES	2
86	ZINC03815304	7	0.6192252098582943	YES	1
87	ZINC03815054	230	0.6191107104285793	YES	9
88	ZINC03815058	228	0.6183012588273837	YES	9
89	ZINC03815117	90	0.61701936647231	YES	2
90	ZINC00006271	225	0.6169386367857708	YES	9
91	ZINC03815282	48	0.6169097966468811	YES	2
92	ZINC03815241	229	0.6166155973050973	YES	9
93	ZINC03815247	17	0.6165733478008604	YES	2
94	ZINC00016978	146	0.6163568599980546	YES	2
95	ZINC03815278	144	0.616037333481727	YES	2
96	ZINC03815320	84	0.6147025386560535	YES	2
97	ZINC03815228	149	0.6145176665559711	YES	2
98	ZINC00018522	314	0.6144036837769227	YES	21
99	ZINC03815032	139	0.6141715253467459	YES	2
100	ZINC03815144	74	0.6138189728033298	YES	2
101	ZINC03815036	43	0.6135568040458248	YES	2
102	ZINC03815292	118	0.613520410697509	YES	2
103	ZINC03815375	18	0.6123031399970235	YES	2
104	ZINC03815236	37	0.6118113778692006	YES	2
105	ZINC03815187	111	0.6109174001615107	YES	2
106	ZINC03815163	64	0.6107836095326722	YES	2
107	ZINC03815386	22	0.6105665306538985	YES	2
108	ZINC03815374	53	0.6101507716073366	YES	2
109	ZINC03815052	233	0.6100225064278672	YES	9
110	ZINC03815266	93	0.6099222816302201	YES	2
111	ZINC02391775	232	0.6094074053745626	YES	9
112	ZINC03815242	41	0.6093705932830759	YES	2
113	ZINC03815348	135	0.6087622629600737	YES	2
114	ZINC03815227	19	0.6086034889802779	YES	2
115	ZINC03815030	231	0.608353195811173	YES	9
116	ZINC03815371	322	0.607420658240392	YES	25
117	ZINC03815106	281	0.6073179981264587	YES	15
118	ZINC03815057	234	0.6071568540817056	YES	9
119	ZINC02402409	7155	0.6070247077378425	NO	-
120	ZINC03815367	192	0.6061953439941548	YES	3
121	ZINC03815073	235	0.6060586018356248	YES	9
122	ZINC03815044	168	0.6054949712231087	YES	2
123	ZINC03815029	66	0.6050542453918685	YES	2
124	ZINC03815305	319	0.6045586182174387	YES	23
125	ZINC01095414	5250	0.6043413013743845	NO	-
126	ZINC00018524	69	0.6042765257697896	NO	-
127	ZINC03815248	87	0.6036808632336496	YES	2
128	ZINC03815222	268	0.6036585581667395	YES	13
129	ZINC03815322	260	0.6035744392505676	YES	11
130	ZINC02879313	8512	0.6035043458949408	NO	-
131	ZINC03815203	36	0.6032875224590789	YES	2
132	ZINC03815158	318	0.6032765566215273	YES	23
133	ZINC03815199	133	0.6028939208461895	YES	2
134	ZINC03815093	267	0.6027617484773458	YES	13
135	ZINC03815393	110	0.6026314976047461	YES	2
136	ZINC04617801	290	0.6017560954576392	YES	16
137	ZINC04617802	291	0.6017560954576392	YES	16
138	ZINC04617803	292	0.6017560954576392	YES	16
139	ZINC03815267	293	0.6017560954576392	YES	16
140	ZINC00019543	73	0.601311629149941	NO	-
141	ZINC03815406	100	0.6012753016582647	YES	2
142	ZINC00020362	61	0.6010649491407545	YES	2
143	ZINC04617810	282	0.6009518405213846	YES	16
144	ZINC04617809	283	0.6009518405213846	YES	16
145	ZINC03815339	284	0.6009518405213846	YES	16
146	ZINC04617808	285	0.6009518405213846	YES	16
147	ZINC04617792	286	0.6006187465565598	YES	16
148	ZINC04617793	287	0.6006187465565598	YES	16
149	ZINC03815184	288	0.6006187465565598	YES	16
150	ZINC04617794	289	0.6006187465565598	YES	16
151	ZINC03815083	204	0.6005864912023571	YES	4
152	ZINC03815357	103	0.6004901717640806	YES	2
153	ZINC03815250	130	0.5994688935534285	YES	2
154	ZINC00956525	4686	0.5979852557348879	NO	-
155	ZINC03815342	203	0.5977670898042392	YES	3
156	ZINC03815031	116	0.5971040569028818	YES	2
157	ZINC03815235	125	0.597063326996921	YES	2
158	ZINC04617814	309	0.597053950065511	YES	19
159	ZINC03815409	310	0.597053950065511	YES	19
160	ZINC03815395	298	0.596890108122273	YES	17
161	ZINC03815212	115	0.5968689669089953	YES	2
162	ZINC03815396	321	0.5967311493243025	YES	25
163	ZINC03987392	14087	0.5965858519924088	NO	-
164	ZINC00019548	74	0.5960220900505516	NO	-
165	ZINC03815066	157	0.5958265954249419	YES	2
166	ZINC03815389	323	0.5955223447186829	YES	25
167	ZINC03815025	280	0.5940134607230063	YES	15
168	ZINC03815258	136	0.5935763781632931	YES	2
169	ZINC00955117	4677	0.5933791113332864	NO	-
170	ZINC03816540	11456	0.591912686125144	NO	-
171	ZINC03332879	9408	0.5916198363318595	NO	-
172	ZINC00839357	4386	0.5908758397683916	NO	-
173	ZINC03815362	123	0.5900315057367606	YES	2
174	ZINC03815156	211	0.5898262326562753	YES	6
175	ZINC03815129	124	0.5897122183350254	YES	2
176	ZINC03815328	95	0.5891627884893003	YES	2
177	ZINC00019913	75	0.5887471598251415	NO	-
178	ZINC03815333	177	0.5880345445614252	YES	2
179	ZINC00020363	101	0.5879419926512973	YES	2
180	ZINC02452086	7251	0.5878234241095177	NO	-
181	ZINC03815027	108	0.5877904648881904	YES	2
182	ZINC02437661	7222	0.5874577884865403	NO	-
183	ZINC03815112	252	0.5870156587187253	YES	10
184	ZINC00327021	262	0.5866817682860903	YES	12
185	ZINC03815397	150	0.5864781309566618	YES	2
186	ZINC03815335	92	0.586206517463537	YES	2
187	ZINC03815298	154	0.5861444060318367	YES	2
188	ZINC03815179	251	0.5859308139033731	YES	10
189	ZINC03815384	148	0.5857787142077581	YES	2
190	ZINC03815300	152	0.5850692936457842	YES	2
191	ZINC00542088	3288	0.5847837790474651	NO	-
192	ZINC03815137	77	0.5843273317547254	YES	2
193	ZINC03815084	256	0.5842613673729389	YES	10
194	ZINC00601499	119	0.5842022969921926	YES	2
195	ZINC03815138	81	0.5841891445330037	YES	2
196	ZINC00955118	4678	0.5833803441088181	NO	-
197	ZINC00118594	107	0.5827370625957339	YES	2
198	ZINC03815202	35	0.5821450649324378	YES	2
199	ZINC03815048	254	0.5821273738797881	YES	10
200	ZINC03815382	250	0.581446595419879	YES	10
201	ZINC03815067	249	0.5812191469445653	YES	9
202	ZINC00020368	201	0.5811382956588752	YES	3
203	ZINC03815061	253	0.5809648260622312	YES	10
204	ZINC03815334	132	0.5807644929620219	YES	2
205	ZINC03815185	1	0.5805897612549177	YES	1
206	ZINC03815338	55	0.5802082251479236	YES	2
207	ZINC03815340	264	0.5798675634143825	YES	12
208	ZINC04617811	266	0.5798675634143825	YES	12
209	ZINC03815101	60	0.5788850653905039	YES	2
210	ZINC03305383	9311	0.5788191953480979	NO	-
211	ZINC03815100	59	0.5781625744813902	YES	2
212	ZINC03815249	236	0.5781072129600434	YES	9
213	ZINC02640583	0	0.5778072710406319	YES	1
214	ZINC03815143	82	0.5775350765015115	YES	2
215	ZINC03237648	9097	0.5773323360168258	NO	-
216	ZINC03815196	31	0.5771625742121531	YES	2
217	ZINC03815152	237	0.5767633629815967	YES	9
218	ZINC03601912	11240	0.5764673606017203	NO	-
219	ZINC03815120	255	0.576387518586027	YES	10
220	ZINC03815331	10	0.5760704539310993	YES	2
221	ZINC03815361	5	0.5760596387440756	YES	1
222	ZINC03815301	261	0.5759742610956782	YES	12
223	ZINC03815359	3	0.5758992895854328	YES	1
224	ZINC03815264	34	0.5758663530748572	YES	2
225	ZINC02663980	7660	0.5746654642468731	NO	-
226	ZINC00303168	1821	0.5741794702216869	NO	-
227	ZINC03815069	85	0.5734856240211366	YES	2
228	ZINC03815070	83	0.5731430754201636	YES	2
229	ZINC00007282	6	0.5729733922997425	YES	1
230	ZINC00145918	984	0.5728904025631708	NO	-
231	ZINC03815387	173	0.5722533221445234	YES	2
232	ZINC03276991	9225	0.5718395278343589	NO	-
233	ZINC00020644	2	0.5714577171669925	YES	1
234	ZINC03519153	10796	0.570717985501093	NO	-
235	ZINC02662081	7655	0.5695921087661834	NO	-
236	ZINC03815356	263	0.5695424068920858	YES	12
237	ZINC04617812	265	0.5695424068920858	YES	12
238	ZINC00148660	1004	0.5691645508200927	NO	-
239	ZINC03815360	4	0.5681367476611057	YES	1
240	ZINC03950084	13506	0.566507406177724	NO	-
241	ZINC00088074	545	0.5648836778908461	NO	-
242	ZINC01095425	5251	0.5647096303537843	NO	-
243	ZINC03815141	97	0.5645347061370659	YES	2
244	ZINC00019916	76	0.5644820996256995	NO	-
245	ZINC01008962	4832	0.5643459784257988	NO	-
246	ZINC03519178	10798	0.5643087586245781	NO	-
247	ZINC03815218	174	0.5642922177973726	YES	2
248	ZINC03519153	10795	0.5637759599422005	NO	-
249	ZINC03240983	9114	0.5634059614612358	NO	-
250	ZINC03815293	205	0.5632164047223118	YES	5
251	ZINC02236516	6946	0.5631144191943285	NO	-
252	ZINC03815113	353	0.5628224209905657	YES	35
253	ZINC03608299	11273	0.5628187028464974	NO	-
254	ZINC03601891	11239	0.5626955225690733	NO	-
255	ZINC02350778	7091	0.5626328440170908	NO	-
256	ZINC00507733	3038	0.5622799865852759	NO	-
257	ZINC02182948	6857	0.5622276858243016	NO	-
258	ZINC03815401	185	0.5620826179308924	YES	2
259	ZINC02876149	8497	0.5618556796526742	NO	-
260	ZINC00520516	3130	0.5614532051799715	NO	-
261	ZINC03601837	11238	0.5613499697436908	NO	-
262	ZINC02874573	8492	0.5611713986866286	NO	-
263	ZINC03266622	9193	0.561011625866327	NO	-
264	ZINC03815080	104	0.5606854413818857	YES	2
265	ZINC02350778	7092	0.5605462470824727	NO	-
266	ZINC02350778	7093	0.5605462470824727	NO	-
267	ZINC03266881	9195	0.5601556187297615	NO	-
268	ZINC03815079	106	0.5600693853366046	YES	2
269	ZINC03317413	9352	0.5596277473501997	NO	-
270	ZINC03562853	11021	0.559462709558398	NO	-
271	ZINC03277592	9230	0.5594474233813388	NO	-
272	ZINC03601836	11237	0.5594212973731348	NO	-
273	ZINC03815234	223	0.5591629499292923	YES	8
274	ZINC03815147	358	0.5589587002424873	YES	38
275	ZINC00381716	2184	0.5588252143847235	NO	-
276	ZINC00592691	3619	0.5585072693217006	NO	-
277	ZINC04251219	14732	0.5584461371100649	NO	-
278	ZINC02290383	7003	0.5583171712849001	NO	-
279	ZINC02290384	7004	0.5582947981826794	NO	-
280	ZINC00667541	3939	0.5579508639596372	NO	-
281	ZINC01071767	5161	0.5579077106773066	NO	-
282	ZINC00027221	109	0.5575982937791351	NO	-
283	ZINC03519178	10797	0.5574325915121326	NO	-
284	ZINC01646795	6313	0.5574284140661152	NO	-
285	ZINC04251225	14735	0.5572490269150608	NO	-
286	ZINC00667539	3938	0.5564890047686452	NO	-
287	ZINC04013860	14330	0.5564430371610347	NO	-
288	ZINC03815404	184	0.5564363316416866	YES	2
289	ZINC03815394	209	0.5564045343557409	YES	6
290	ZINC00156491	1042	0.5563202386224838	NO	-
291	ZINC02455812	7259	0.5562092964349443	NO	-
292	ZINC02990786	8746	0.5558797429616322	NO	-
293	ZINC03815341	208	0.5556492042539384	YES	6
294	ZINC03815213	311	0.5549974643798624	YES	20
295	ZINC03815326	207	0.5548829663017629	YES	6
296	ZINC03815279	350	0.5537998180829394	YES	33
297	ZINC02181819	6853	0.5537977391456443	NO	-
298	ZINC03815122	357	0.5537552548844858	YES	37
299	ZINC03815358	182	0.5536943677330908	YES	2
300	ZINC03815123	327	0.5536876687185421	YES	28
301	ZINC01123180	5364	0.5532267294426481	NO	-
302	ZINC04622717	15514	0.5531986405154808	NO	-
303	ZINC03867941	12887	0.5530163472783172	NO	-
304	ZINC03815186	258	0.5529088423575763	YES	10
305	ZINC03815255	257	0.5528916786631335	YES	10
306	ZINC00020645	213	0.5526698871748846	YES	6
307	ZINC00540735	3277	0.5523262714904141	NO	-
308	ZINC02643437	7579	0.5521369959410422	NO	-
309	ZINC03815151	312	0.5512086052766474	YES	20
310	ZINC03815244	212	0.5509926696818794	YES	6
311	ZINC03266872	9194	0.5507217830080761	NO	-
312	ZINC00856289	4439	0.5503649855662324	NO	-
313	ZINC03815047	329	0.550340382186919	YES	28
314	ZINC03815277	210	0.550220647770612	YES	6
315	ZINC04292850	14824	0.5491767447043855	NO	-
316	ZINC03815114	345	0.5484497056187659	YES	33
317	ZINC00632606	3842	0.5483786700150552	NO	-
318	ZINC03851779	11639	0.5482346581562281	NO	-
319	ZINC02861782	8450	0.5479257812899899	NO	-
320	ZINC00202629	1245	0.5478842378530683	NO	-
321	ZINC02436276	7217	0.5474501533283681	NO	-
322	ZINC03496999	10490	0.5474483283350048	NO	-
323	ZINC00235921	1467	0.5469368855584551	NO	-
324	ZINC03815352	190	0.5464416776333068	YES	2
325	ZINC04201825	14638	0.5460658407151143	NO	-
326	ZINC04491223	15417	0.5459300185365857	NO	-
327	ZINC00856292	4440	0.5456728479380424	NO	-
328	ZINC00554901	3376	0.545670074101575	NO	-
329	ZINC03868897	13040	0.5456426307469167	NO	-
330	ZINC00408123	2298	0.5455820628127263	NO	-
331	ZINC03855135	12024	0.5455323347732459	NO	-
332	ZINC00131550	865	0.5454055122534315	NO	-
333	ZINC02182949	6858	0.5449921302462454	NO	-
334	ZINC03815353	8	0.5446386346035279	YES	1
335	ZINC03815074	347	0.5446043190312213	YES	33
336	ZINC03815245	259	0.5445652080735968	YES	10
337	ZINC01646796	6314	0.5444482430695426	NO	-
338	ZINC03629055	11375	0.5443626212599575	NO	-
339	ZINC03715965	11424	0.5435735275420166	NO	-
340	ZINC03328733	9394	0.5433515241538576	NO	-
341	ZINC03560609	11008	0.5433430348332543	NO	-
342	ZINC04013850	14329	0.5432660787536079	NO	-
343	ZINC03357859	9501	0.543043072693907	NO	-
344	ZINC03815402	214	0.5427270103530376	YES	6
345	ZINC03293010	9288	0.5425732217110503	NO	-
346	ZINC00016410	59	0.5425437807636948	NO	-
347	ZINC01685885	6330	0.5424574362713297	NO	-
348	ZINC03867941	12888	0.5424245876280888	NO	-
349	ZINC03517207	10770	0.5424037287511484	NO	-
350	ZINC03851835	11642	0.5422186685394151	NO	-
351	ZINC04274805	14787	0.5416203172418766	NO	-
352	ZINC00467698	2815	0.54145848231233	NO	-
353	ZINC00429290	2563	0.5414040550706269	NO	-
354	ZINC00574169	3506	0.5409690359423495	NO	-
355	ZINC00108704	706	0.5409566604364564	NO	-
356	ZINC04251238	14738	0.540863393349466	NO	-
357	ZINC03893717	13360	0.5407431364488314	NO	-
358	ZINC01035689	4949	0.5402729433443749	NO	-
359	ZINC00246127	1528	0.540248033846799	NO	-
360	ZINC00534640	3233	0.5400705774135306	NO	-
361	ZINC01153138	5460	0.5400600696647123	NO	-
362	ZINC01153137	5459	0.5400336708513711	NO	-
363	ZINC03849420	11522	0.5399786595688744	NO	-
364	ZINC03567471	11057	0.5399550320953056	NO	-
365	ZINC01428820	6002	0.5389481360310816	NO	-
366	ZINC00505393	3024	0.5388839420645011	NO	-
367	ZINC00223225	1353	0.5386790122989588	NO	-
368	ZINC00553561	3359	0.5386174762289999	NO	-
369	ZINC03716024	11425	0.5383048290629213	NO	-
370	ZINC00553561	3361	0.5381230249132438	NO	-
371	ZINC02633679	7543	0.5379375398276436	NO	-
372	ZINC03604471	11257	0.5375155745260235	NO	-
373	ZINC00879104	4491	0.5374629705235648	NO	-
374	ZINC00976988	4723	0.5374375150633576	NO	-
375	ZINC00976987	4722	0.5374164799525617	NO	-
376	ZINC00429759	2574	0.537356029551118	NO	-
377	ZINC00202629	1247	0.5370839210396414	NO	-
378	ZINC02639752	7567	0.5365344990314147	NO	-
379	ZINC04335903	14911	0.5365004305786967	NO	-
380	ZINC01692884	6332	0.5362097942449421	NO	-
381	ZINC00554508	3368	0.5361894751579438	NO	-
382	ZINC01537049	6260	0.5359480824569169	NO	-
383	ZINC00604166	3631	0.5359226093219254	NO	-
384	ZINC00235921	1468	0.5358950439699742	NO	-
385	ZINC03815272	169	0.5352824100851251	YES	2
386	ZINC04325793	14888	0.5349499899635429	NO	-
387	ZINC04032872	14351	0.5348241574434278	NO	-
388	ZINC00246648	1532	0.5346251836793083	NO	-
389	ZINC00424552	2485	0.5342667444046291	NO	-
390	ZINC00458752	2762	0.534101355123885	NO	-
391	ZINC04493256	15433	0.533949333507985	NO	-
392	ZINC01035533	4948	0.5337989088011256	NO	-
393	ZINC03364807	9521	0.533789362858301	NO	-
394	ZINC02662033	7654	0.5336064849737787	NO	-
395	ZINC00163317	1057	0.5335517494650893	NO	-
396	ZINC02452086	7250	0.5335297148598424	NO	-
397	ZINC04002769	14302	0.5334564191128383	NO	-
398	ZINC01408147	5931	0.5331754652751362	NO	-
399	ZINC00302042	1812	0.5331182044971968	NO	-
400	ZINC00302038	1810	0.5331126675457755	NO	-
401	ZINC03599020	11222	0.5328406370813357	NO	-
402	ZINC03912206	13457	0.5328091782123809	NO	-
403	ZINC03851835	11643	0.5324420570447224	NO	-
404	ZINC00888821	4521	0.5323472826593199	NO	-
405	ZINC00888818	4519	0.5323346041229372	NO	-
406	ZINC00390704	2255	0.5323044330332408	NO	-
407	ZINC00389252	2242	0.5321481171522617	NO	-
408	ZINC04348466	14939	0.5320839330668073	NO	-
409	ZINC03867129	12663	0.5320814005223968	NO	-
410	ZINC03604404	11253	0.5320095902044905	NO	-
411	ZINC00149364	1010	0.5319191780391522	NO	-
412	ZINC01041074	4985	0.5318160157035539	NO	-
413	ZINC00602287	3628	0.531472063350922	NO	-
414	ZINC02452086	7249	0.5313384831977958	NO	-
415	ZINC00347236	1976	0.531055302961347	NO	-
416	ZINC03851779	11640	0.5309998269577829	NO	-
417	ZINC02252474	6963	0.5309995291293309	NO	-
418	ZINC00501896	3007	0.530805041239141	NO	-
419	ZINC02419656	7182	0.5307114367477543	NO	-
420	ZINC03867940	12885	0.5306230020541057	NO	-
421	ZINC00976788	4720	0.5304978404367988	NO	-
422	ZINC00027221	106	0.5304292311005833	NO	-
423	ZINC03851965	11652	0.5304108084277696	NO	-
424	ZINC00239076	1488	0.5303853956251314	NO	-
425	ZINC03671313	11422	0.5299335522943074	NO	-
426	ZINC00553745	3364	0.5297733280490193	NO	-
427	ZINC03607020	11263	0.5297615590500943	NO	-
428	ZINC00131029	859	0.5295229000269188	NO	-
429	ZINC03977274	13952	0.5291813267226867	NO	-
430	ZINC00026532	98	0.5290074868235227	NO	-
431	ZINC00425527	2513	0.5287934758655959	NO	-
432	ZINC02751160	8046	0.5287835763628378	NO	-
433	ZINC02751160	8047	0.5287835763628378	NO	-
434	ZINC01392678	5887	0.5287779685285998	NO	-
435	ZINC01384813	5846	0.5286564557696455	NO	-
436	ZINC01495494	6159	0.5286545169992934	NO	-
437	ZINC02948905	8679	0.5286254800153805	NO	-
438	ZINC01803387	6418	0.5285060309950588	NO	-
439	ZINC03599085	11223	0.52832630185088	NO	-
440	ZINC03963858	13560	0.5282068606102677	NO	-
441	ZINC03645788	11394	0.5278682224533716	NO	-
442	ZINC02948987	8681	0.5278021771361087	NO	-
443	ZINC03394842	9762	0.5277479284092481	NO	-
444	ZINC00026537	99	0.5277421421745764	NO	-
445	ZINC00446514	2684	0.5276746193611055	NO	-
446	ZINC00027221	107	0.5276668336908713	NO	-
447	ZINC00027221	108	0.5276668336908713	NO	-
448	ZINC04493177	15431	0.5276351451080115	NO	-
449	ZINC02886155	8538	0.5272605044172475	NO	-
450	ZINC00553561	3360	0.5271880604176907	NO	-
451	ZINC00553500	3356	0.5271492804754137	NO	-
452	ZINC00930756	4593	0.5269967048584134	NO	-
453	ZINC00714089	4048	0.5269277821279659	NO	-
454	ZINC03313660	9342	0.5266702414567879	NO	-
455	ZINC02621788	7471	0.5265602834431984	NO	-
456	ZINC03849512	11528	0.5264792702751578	NO	-
457	ZINC03323367	9370	0.5263956342577205	NO	-
458	ZINC00553489	3355	0.5263860684462243	NO	-
459	ZINC03562856	11022	0.5263850232953154	NO	-
460	ZINC00545992	3307	0.5263233319400239	NO	-
461	ZINC03815230	313	0.5262995469674996	YES	20
462	ZINC02736111	7981	0.5262438721183242	NO	-
463	ZINC02736112	7982	0.5262335095084874	NO	-
464	ZINC00009152	35	0.5261220719342956	NO	-
465	ZINC03497042	10492	0.5259456149559469	NO	-
466	ZINC02990141	8743	0.5259385743516253	NO	-
467	ZINC01495504	6162	0.5259009887172449	NO	-
468	ZINC03852553	11663	0.5257859800224959	NO	-
469	ZINC03765098	11426	0.5256934152866184	NO	-
470	ZINC00072736	437	0.5256518733129097	NO	-
471	ZINC03815310	206	0.5255886134092135	YES	5
472	ZINC00419636	2404	0.5253842126105459	NO	-
473	ZINC00714089	4049	0.5250814125122351	NO	-
474	ZINC03029223	8788	0.5249049839002358	NO	-
475	ZINC03490641	10450	0.5248652414551025	NO	-
476	ZINC00236344	1469	0.5246686318530476	NO	-
477	ZINC00142030	953	0.5246673645130765	NO	-
478	ZINC00236350	1470	0.5246403100992143	NO	-
479	ZINC00999293	4801	0.5244146158524657	NO	-
480	ZINC04264843	14754	0.5244133757990376	NO	-
481	ZINC00811122	4252	0.5243546437455463	NO	-
482	ZINC03313736	9344	0.5243173601002307	NO	-
483	ZINC00377197	2166	0.5242570808192076	NO	-
484	ZINC00377198	2167	0.5242351339720511	NO	-
485	ZINC03455790	10168	0.5240734825456093	NO	-
486	ZINC03455792	10169	0.5240579215736673	NO	-
487	ZINC01266054	5723	0.5238535859039744	NO	-
488	ZINC01266054	5724	0.5238535859039744	NO	-
489	ZINC00506723	3029	0.5238479147341117	NO	-
490	ZINC03244127	9122	0.5237046727620734	NO	-
491	ZINC04221280	14650	0.523514982776949	NO	-
492	ZINC03244100	9121	0.5234881330178723	NO	-
493	ZINC00302042	1813	0.5232539852999585	NO	-
494	ZINC00302038	1811	0.5232476859728156	NO	-
495	ZINC03291721	9280	0.5230445039076997	NO	-
496	ZINC00798413	4197	0.5228534082818511	NO	-
497	ZINC00798413	4198	0.5228534082818511	NO	-
498	ZINC00798414	4200	0.52283473008771	NO	-
499	ZINC00798414	4201	0.52283473008771	NO	-
500	ZINC00888818	4520	0.5228055971560108	NO	-
501	ZINC00888821	4522	0.5227739283054039	NO	-
502	ZINC03381440	9587	0.5227417587721727	NO	-
503	ZINC03490750	10451	0.5227366355426012	NO	-
504	ZINC03490751	10452	0.5227016791562848	NO	-
505	ZINC01479014	6118	0.5226225848630528	NO	-
506	ZINC03849999	11544	0.5225217713514729	NO	-
507	ZINC00389407	2246	0.52240886508761	NO	-
508	ZINC02286908	6996	0.5223892434027545	NO	-
509	ZINC01408147	5932	0.5223189414408403	NO	-
510	ZINC03849540	11531	0.5221542589495267	NO	-
511	ZINC00389406	2245	0.5221243243995691	NO	-
512	ZINC02791864	8218	0.5221050976586427	NO	-
513	ZINC00023714	86	0.5220393374635283	NO	-
514	ZINC01478990	6117	0.5220211348084393	NO	-
515	ZINC02800078	8303	0.5218391511889527	NO	-
516	ZINC00612826	3696	0.5218073568808984	NO	-
517	ZINC00120551	778	0.5217343477737878	NO	-
518	ZINC02524242	7379	0.5215829815846906	NO	-
519	ZINC04179826	14613	0.5214978123691424	NO	-
520	ZINC04408005	15044	0.5213937080138132	NO	-
521	ZINC02549934	7402	0.5213770541385432	NO	-
522	ZINC04019047	14336	0.5213611950914185	NO	-
523	ZINC03568182	11069	0.5212539729934904	NO	-
524	ZINC03437496	10067	0.5211015823516423	NO	-
525	ZINC01366262	5834	0.5210985280342908	NO	-
526	ZINC03853046	11738	0.5207839259205757	NO	-
527	ZINC00246131	1529	0.5207452611933894	NO	-
528	ZINC03351273	9479	0.5203503747236816	NO	-
529	ZINC03867940	12886	0.5202935574667104	NO	-
530	ZINC03571200	11087	0.5202815289731529	NO	-
531	ZINC02788456	8211	0.5202513125971555	NO	-
532	ZINC03853069	11745	0.5201494905337842	NO	-
533	ZINC02631245	7533	0.5200237499291119	NO	-
534	ZINC00304479	1829	0.5198804788729221	NO	-
535	ZINC01292873	5761	0.5198266366641082	NO	-
536	ZINC00425005	2498	0.5196134486394173	NO	-
537	ZINC00976788	4721	0.51956748187395	NO	-
538	ZINC01497482	6175	0.5195521312662293	NO	-
539	ZINC03849999	11545	0.5194200406806163	NO	-
540	ZINC00141152	942	0.5193994472705076	NO	-
541	ZINC03862355	12491	0.5193018752979783	NO	-
542	ZINC00141158	944	0.5192975338839991	NO	-
543	ZINC04196815	14633	0.519245898554789	NO	-
544	ZINC00218609	1318	0.5191570070762517	NO	-
545	ZINC04028875	14342	0.5191290135697656	NO	-
546	ZINC03868442	12989	0.5190264732676272	NO	-
547	ZINC01363169	5831	0.518764074957827	NO	-
548	ZINC03608601	11275	0.5185633796455674	NO	-
549	ZINC03889873	13143	0.5184259266896742	NO	-
550	ZINC01502700	6208	0.5183283568469905	NO	-
551	ZINC00181604	1125	0.5181768288935222	NO	-
552	ZINC01278881	5742	0.5181228293610952	NO	-
553	ZINC00496964	2990	0.5179001437124918	NO	-
554	ZINC01063933	5122	0.5178932507896038	NO	-
555	ZINC00424902	2489	0.5177302776047475	NO	-
556	ZINC03636997	11388	0.5176292880460134	NO	-
557	ZINC03497047	10493	0.5176173524766007	NO	-
558	ZINC00784479	4157	0.5175630652137128	NO	-
559	ZINC01332561	5805	0.517532696428993	NO	-
560	ZINC00385128	2207	0.5175178987615529	NO	-
561	ZINC00879802	4493	0.5175019883414838	NO	-
562	ZINC03821188	11486	0.5174745309848949	NO	-
563	ZINC00550208	3339	0.5174351070764565	NO	-
564	ZINC00485510	2947	0.5173934041608892	NO	-
565	ZINC00550207	3337	0.5173051028422005	NO	-
566	ZINC03356463	9495	0.5172261174067473	NO	-
567	ZINC04492965	15429	0.517175513062665	NO	-
568	ZINC00421949	2430	0.517168615522494	NO	-
569	ZINC01017659	4859	0.5171064207254226	NO	-
570	ZINC00425010	2500	0.5171051473384514	NO	-
571	ZINC01155329	5464	0.5167695186555764	NO	-
572	ZINC00146650	991	0.5167343856609222	NO	-
573	ZINC01077515	5194	0.5167265082010907	NO	-
574	ZINC04438329	15085	0.5164977246897525	NO	-
575	ZINC04160470	14539	0.5164901359245234	NO	-
576	ZINC03611606	11311	0.5161477114136724	NO	-
577	ZINC02883443	8530	0.5161133938328404	NO	-
578	ZINC04239411	14691	0.5161004927581154	NO	-
579	ZINC03849347	11514	0.5158417460856414	NO	-
580	ZINC01675228	6326	0.5155064510514842	NO	-
581	ZINC00121334	783	0.5154829872791465	NO	-
582	ZINC02629140	7526	0.5153867738735594	NO	-
583	ZINC03853021	11728	0.51519342483206	NO	-
584	ZINC03151839	8923	0.5151513367661984	NO	-
585	ZINC00054386	276	0.5150365697608937	NO	-
586	ZINC03853025	11730	0.5149302197075063	NO	-
587	ZINC03437496	10066	0.5148175267663835	NO	-
588	ZINC02487976	7329	0.5148114312761966	NO	-
589	ZINC00120423	774	0.514800489611209	NO	-
590	ZINC02983256	8741	0.5147397965717008	NO	-
591	ZINC02524259	7381	0.5147078246711051	NO	-
592	ZINC01500678	6189	0.5146320772448314	NO	-
593	ZINC01681633	6328	0.5144800868943524	NO	-
594	ZINC01312305	5787	0.514423177973585	NO	-
595	ZINC00120427	775	0.5144110784735252	NO	-
596	ZINC00545904	3306	0.5143571840742927	NO	-
597	ZINC00536029	3247	0.51434429201846	NO	-
598	ZINC03497058	10494	0.5141934304209026	NO	-
599	ZINC04493282	15437	0.5141632893539938	NO	-
600	ZINC03672630	11423	0.5141488348669432	NO	-
601	ZINC00302902	1814	0.5141048925422003	NO	-
602	ZINC02492831	7333	0.5140483170366738	NO	-
603	ZINC04054663	14375	0.5139821533681334	NO	-
604	ZINC03852553	11664	0.5139487895448631	NO	-
605	ZINC02190547	6863	0.5139075722812125	NO	-
606	ZINC00128009	838	0.513872096458414	NO	-
607	ZINC00536028	3245	0.513867976695676	NO	-
608	ZINC04325826	14889	0.5138580713023879	NO	-
609	ZINC00520711	3136	0.5138551338722727	NO	-
610	ZINC03815336	215	0.5138108111221471	YES	6
611	ZINC00619762	3768	0.5138048249788013	NO	-
612	ZINC03853015	11727	0.5138033349664137	NO	-
613	ZINC00930639	4590	0.513733023284841	NO	-
614	ZINC00501452	3005	0.5136786890164995	NO	-
615	ZINC04160157	14536	0.5136047176769382	NO	-
616	ZINC03853012	11725	0.5135448494904445	NO	-
617	ZINC03244837	9129	0.5134952453076371	NO	-
618	ZINC00811122	4253	0.5134519446077924	NO	-
619	ZINC03598054	11201	0.5132942848544975	NO	-
620	ZINC00520710	3135	0.5131720960476289	NO	-
621	ZINC03264638	9186	0.5130349590000332	NO	-
622	ZINC04042539	14369	0.5128658921746917	NO	-
623	ZINC03867840	12862	0.5127570440844664	NO	-
624	ZINC02793951	8237	0.5127263362206775	NO	-
625	ZINC02793952	8238	0.5127063417668596	NO	-
626	ZINC00142338	961	0.5126989532642423	NO	-
627	ZINC03853028	11732	0.5126726436390351	NO	-
628	ZINC01685092	6329	0.5124905985728875	NO	-
629	ZINC03339599	9433	0.512468377698054	NO	-
630	ZINC03339595	9430	0.5124358035804141	NO	-
631	ZINC03339596	9431	0.512426717672486	NO	-
632	ZINC03339597	9432	0.5124020332608229	NO	-
633	ZINC00386508	2218	0.5123531901854912	NO	-
634	ZINC01507404	6216	0.5123494949326338	NO	-
635	ZINC01507407	6217	0.5123327672094113	NO	-
636	ZINC00526496	3171	0.5121490426158207	NO	-
637	ZINC00023244	82	0.5121454249229028	NO	-
638	ZINC00350262	1992	0.5119980163443434	NO	-
639	ZINC00027286	110	0.5119610859894304	NO	-
640	ZINC02088723	6793	0.5119026487837253	NO	-
641	ZINC03858526	12292	0.5117816966901847	NO	-
642	ZINC01495496	6161	0.5116184072271138	NO	-
643	ZINC03391466	9713	0.511588937820551	NO	-
644	ZINC03496961	10488	0.5115135714924772	NO	-
645	ZINC00417591	2388	0.5114657416408411	NO	-
646	ZINC03821188	11483	0.5113236056684726	NO	-
647	ZINC00424903	2490	0.511176981326671	NO	-
648	ZINC00082617	500	0.5111738653485087	NO	-
649	ZINC01497466	6174	0.5110367974669666	NO	-
650	ZINC00211061	1276	0.5109752220250147	NO	-
651	ZINC02181820	6854	0.5109119707213226	NO	-
652	ZINC03208267	8987	0.5108080676405826	NO	-
653	ZINC02524216	7377	0.5107887047584024	NO	-
654	ZINC02088804	6795	0.5107779379498186	NO	-
655	ZINC02915105	8603	0.5107560335540452	NO	-
656	ZINC02915103	8602	0.5107475412185802	NO	-
657	ZINC03986711	14081	0.5107371496218786	NO	-
658	ZINC03858535	12294	0.5105599186698904	NO	-
659	ZINC04470432	15359	0.5105599186698903	NO	-
660	ZINC00523730	3156	0.5105384821676799	NO	-
661	ZINC02525071	7385	0.5105321230195919	NO	-
662	ZINC04623043	15519	0.5103279867171426	NO	-
663	ZINC00396058	2267	0.5102542079590456	NO	-
664	ZINC03311555	9333	0.5102035040885791	NO	-
665	ZINC03867650	12785	0.5101855034927099	NO	-
666	ZINC04493279	15435	0.5100782266587544	NO	-
667	ZINC00396057	2266	0.5099247950866459	NO	-
668	ZINC02539540	7387	0.5098845760710131	NO	-
669	ZINC02088977	6796	0.5098097785495094	NO	-
670	ZINC00120551	779	0.5096454851980701	NO	-
671	ZINC03858543	12296	0.5095444730092321	NO	-
672	ZINC04470433	15360	0.5095444730092321	NO	-
673	ZINC04325855	14890	0.5095023272062704	NO	-
674	ZINC03969722	13738	0.5093990797547208	NO	-
675	ZINC04013830	14327	0.5093442715215628	NO	-
676	ZINC04266502	14760	0.5093117960820448	NO	-
677	ZINC03911767	13455	0.5093099256936515	NO	-
678	ZINC03911767	13456	0.5093099256936514	NO	-
679	ZINC02449926	7243	0.509003575422827	NO	-
680	ZINC02475032	7304	0.508980977453099	NO	-
681	ZINC02484912	7324	0.5088893687005887	NO	-
682	ZINC04176381	14601	0.5088542779745615	NO	-
683	ZINC00076510	460	0.5087392253931411	NO	-
684	ZINC03264891	9187	0.5087311655889898	NO	-
685	ZINC03868021	12914	0.5087252114879751	NO	-
686	ZINC00286121	1741	0.5086739873375282	NO	-
687	ZINC00141152	943	0.508602091318094	NO	-
688	ZINC02884184	8534	0.5086004314008375	NO	-
689	ZINC00456417	2746	0.508562675322712	NO	-
690	ZINC03604380	11248	0.5085443855298565	NO	-
691	ZINC00019242	70	0.5085407535332699	NO	-
692	ZINC00826827	4347	0.5085211426541141	NO	-
693	ZINC00423479	2442	0.5084236885582131	NO	-
694	ZINC00553091	3351	0.508346670805164	NO	-
695	ZINC00546026	3308	0.5082220532398223	NO	-
696	ZINC02524231	7378	0.5082161409441089	NO	-
697	ZINC00413921	2351	0.5082028397658838	NO	-
698	ZINC03857084	12081	0.508178897308692	NO	-
699	ZINC03868442	12990	0.5081785903965821	NO	-
700	ZINC00045265	196	0.5081766145197915	NO	-
701	ZINC03821188	11484	0.5080975487785339	NO	-
702	ZINC03821188	11485	0.5080975487785339	NO	-
703	ZINC04032865	14347	0.5080071078827055	NO	-
704	ZINC02890721	8547	0.5080006193094911	NO	-
705	ZINC03857084	12079	0.507966026449541	NO	-
706	ZINC04121334	14477	0.5079619061331843	NO	-
707	ZINC00141158	945	0.5078826773502302	NO	-
708	ZINC00080642	480	0.5078824936819054	NO	-
709	ZINC04348451	14937	0.5078758176830988	NO	-
710	ZINC00065798	382	0.5078671844789056	NO	-
711	ZINC01943662	6617	0.5077987901065592	NO	-
712	ZINC00413922	2352	0.5076502212326478	NO	-
713	ZINC02794713	8250	0.507448539629066	NO	-
714	ZINC03948177	13504	0.5073367986493126	NO	-
715	ZINC03849509	11527	0.5072155083491838	NO	-
716	ZINC00547162	3319	0.5071719121338711	NO	-
717	ZINC00456416	2745	0.507114320962928	NO	-
718	ZINC00778498	4115	0.5070934089368413	NO	-
719	ZINC00558281	3397	0.5070925965317855	NO	-
720	ZINC03652581	11401	0.5070819463835021	NO	-
721	ZINC00527877	3177	0.5070634567174086	NO	-
722	ZINC01906234	6504	0.5070335688063815	NO	-
723	ZINC02113120	6804	0.5069375866746868	NO	-
724	ZINC04633453	15539	0.5069120240085436	NO	-
725	ZINC03849530	11530	0.5069021838849194	NO	-
726	ZINC00550207	3338	0.5069017887703088	NO	-
727	ZINC02838395	8385	0.506863009396631	NO	-
728	ZINC02838395	8384	0.5068630093966308	NO	-
729	ZINC01350961	5816	0.5067995011679247	NO	-
730	ZINC00181604	1126	0.5067672800082211	NO	-
731	ZINC01077515	5195	0.5067050953889664	NO	-
732	ZINC03851031	11580	0.506697219503064	NO	-
733	ZINC00428488	2553	0.5066720277182435	NO	-
734	ZINC03849458	11525	0.506622847165163	NO	-
735	ZINC03849458	11524	0.506486607926959	NO	-
736	ZINC03853051	11740	0.506390752670279	NO	-
737	ZINC00550208	3340	0.50632772858119	NO	-
738	ZINC03378216	9567	0.5063063628483347	NO	-
739	ZINC03867650	12784	0.5062995146879433	NO	-
740	ZINC00360402	2072	0.5062603257360044	NO	-
741	ZINC00360401	2071	0.5062446947617357	NO	-
742	ZINC03853044	11737	0.5061760422137308	NO	-
743	ZINC02231847	6937	0.5061078212567118	NO	-
744	ZINC02784006	8190	0.5059945970421592	NO	-
745	ZINC00600288	3627	0.5059833718932426	NO	-
746	ZINC00518301	3123	0.5058583503450216	NO	-
747	ZINC02795367	8257	0.5058145350906019	NO	-
748	ZINC02489308	7330	0.5057296779882818	NO	-
749	ZINC02315544	7030	0.5057289423060521	NO	-
750	ZINC00052277	252	0.5057087789697317	NO	-
751	ZINC01398220	5903	0.5056905135879006	NO	-
752	ZINC01495495	6160	0.50564582318765	NO	-
753	ZINC00778502	4117	0.5055963468791886	NO	-
754	ZINC03567999	11066	0.5055846325221853	NO	-
755	ZINC03853082	11747	0.5055811165190504	NO	-
756	ZINC02427065	7198	0.5055473854132483	NO	-
757	ZINC04251219	14731	0.5055232968527955	NO	-
758	ZINC01087877	5221	0.5054102071993072	NO	-
759	ZINC00422555	2436	0.50533582261356	NO	-
760	ZINC00535867	3237	0.5053180433462899	NO	-
761	ZINC00479865	2924	0.5051519666851654	NO	-
762	ZINC03867962	12895	0.5051236016781412	NO	-
763	ZINC01919018	6518	0.5050529720917913	NO	-
764	ZINC03087488	8864	0.5050510713588763	NO	-
765	ZINC04487671	15408	0.5050261634556285	NO	-
766	ZINC04121510	14486	0.5049983223074694	NO	-
767	ZINC02797917	8287	0.5049477611584307	NO	-
768	ZINC00274058	1716	0.5048623836847228	NO	-
769	ZINC01680987	6327	0.5048544384182767	NO	-
770	ZINC04121508	14485	0.5048121057896433	NO	-
771	ZINC00544706	3302	0.5047781117178349	NO	-
772	ZINC04348706	14942	0.5047118108000184	NO	-
773	ZINC02795501	8261	0.5046256354591832	NO	-
774	ZINC00146650	992	0.5046148137131725	NO	-
775	ZINC00128033	839	0.5045753083973227	NO	-
776	ZINC00778501	4116	0.5045563793659963	NO	-
777	ZINC00819141	4314	0.5044371559555045	NO	-
778	ZINC01428943	6005	0.5044181798773433	NO	-
779	ZINC02761748	8089	0.5044111981613884	NO	-
780	ZINC04299607	14828	0.5043746888912917	NO	-
781	ZINC00389423	2248	0.5043741620856447	NO	-
782	ZINC00667543	3940	0.5043729340461478	NO	-
783	ZINC04251225	14734	0.5043646952580041	NO	-
784	ZINC00389422	2247	0.5043225406474422	NO	-
785	ZINC00421951	2432	0.5042519895700962	NO	-
786	ZINC02466495	7297	0.5042071424205314	NO	-
787	ZINC03853024	11729	0.5041396260400312	NO	-
788	ZINC02492829	7332	0.5041353802016911	NO	-
789	ZINC01190815	5542	0.5041159768668514	NO	-
790	ZINC00067497	394	0.504035962265091	NO	-
791	ZINC02227228	6931	0.5039944657775317	NO	-
792	ZINC04348455	14938	0.5039447648188058	NO	-
793	ZINC00614659	3726	0.5039436647358724	NO	-
794	ZINC00360413	2074	0.5039011578470425	NO	-
795	ZINC00658385	3918	0.5038546295851433	NO	-
796	ZINC01539558	6261	0.5038525235715323	NO	-
797	ZINC03858533	12293	0.5038448024812585	NO	-
798	ZINC04470430	15358	0.5038448024812584	NO	-
799	ZINC03403196	9852	0.5037052833190329	NO	-
800	ZINC02801279	8313	0.5036690804996644	NO	-
801	ZINC02088785	6794	0.5036054561304594	NO	-
802	ZINC02524278	7382	0.5035905362159895	NO	-
803	ZINC03516284	10762	0.5035116399607387	NO	-
804	ZINC04115433	14462	0.5034487773924667	NO	-
805	ZINC03493815	10460	0.5033741094325876	NO	-
806	ZINC00131240	861	0.5033725116189477	NO	-
807	ZINC03461490	10233	0.5033626442238068	NO	-
808	ZINC01190818	5543	0.5033464763134649	NO	-
809	ZINC00073590	450	0.5032919382262068	NO	-
810	ZINC03867795	12817	0.5032915917354981	NO	-
811	ZINC03600083	11231	0.5031830792148436	NO	-
812	ZINC02211181	6904	0.5030928296863866	NO	-
813	ZINC00731703	4076	0.5030699286126974	NO	-
814	ZINC01497374	6173	0.503015383880883	NO	-
815	ZINC00178726	1106	0.5030011597246863	NO	-
816	ZINC02795705	8269	0.5029735060965261	NO	-
817	ZINC03780267	11440	0.5029727806844742	NO	-
818	ZINC04162974	14546	0.5029426698690265	NO	-
819	ZINC01846274	6456	0.5028733239089375	NO	-
820	ZINC00619762	3769	0.5028438189240015	NO	-
821	ZINC01918977	6515	0.5028306970528755	NO	-
822	ZINC03853013	11726	0.5027358897117381	NO	-
823	ZINC00215908	1296	0.5026608700712348	NO	-
824	ZINC00496984	2991	0.5026461393139006	NO	-
825	ZINC00581791	3567	0.5025907071771416	NO	-
826	ZINC00386509	2219	0.5025379233492058	NO	-
827	ZINC04251219	14730	0.5025132740161601	NO	-
828	ZINC00536029	3248	0.5022840486758172	NO	-
829	ZINC00088313	549	0.5022439658313653	NO	-
830	ZINC03849416	11519	0.5022373635697555	NO	-
831	ZINC00534921	3234	0.5021519279976285	NO	-
832	ZINC00508355	3059	0.5020936008761259	NO	-
833	ZINC00411868	2331	0.5020547836742664	NO	-
834	ZINC04434777	15082	0.5020500950825999	NO	-
835	ZINC03598842	11212	0.5020455242337085	NO	-
836	ZINC02793436	8232	0.5020376298805181	NO	-
837	ZINC02793778	8233	0.5018800366183556	NO	-
838	ZINC02793779	8234	0.50184638556613	NO	-
839	ZINC00367492	2118	0.5018461941405661	NO	-
840	ZINC01515718	6245	0.5018438402005233	NO	-
841	ZINC03604391	11251	0.5018350461816006	NO	-
842	ZINC00682915	3993	0.5017560345770512	NO	-
843	ZINC00980626	4731	0.5017128973415302	NO	-
844	ZINC02817527	8358	0.5016776050192027	NO	-
845	ZINC03853027	11731	0.5016596652195303	NO	-
846	ZINC03863695	12570	0.5016090481003487	NO	-
847	ZINC03618829	11345	0.5015341013069451	NO	-
848	ZINC04160157	14537	0.5015274034835249	NO	-
849	ZINC04348708	14943	0.5015192922154336	NO	-
850	ZINC03867840	12863	0.5014850822721741	NO	-
851	ZINC03867800	12823	0.5014422056714931	NO	-
852	ZINC01032887	4919	0.5014112765701649	NO	-
853	ZINC00536028	3246	0.5013927428877406	NO	-
854	ZINC02209360	6900	0.5013603529103239	NO	-
855	ZINC04251225	14733	0.5013561788597017	NO	-
856	ZINC03867974	12909	0.5013100995492544	NO	-
857	ZINC03121868	8896	0.5012897316968417	NO	-
858	ZINC03868898	13041	0.5012387469835112	NO	-
859	ZINC00416078	2364	0.5012289605886064	NO	-
860	ZINC03567988	11065	0.5012238000169708	NO	-
861	ZINC03848108	11495	0.5011873380643141	NO	-
862	ZINC03267964	9198	0.5011595023999121	NO	-
863	ZINC03222900	9035	0.5011126843577863	NO	-
864	ZINC00465653	2803	0.501063304482526	NO	-
865	ZINC00832210	4359	0.5010539694502333	NO	-
866	ZINC04399301	15019	0.5010515316296666	NO	-
867	ZINC00083895	519	0.5008948982415871	NO	-
868	ZINC03567987	11064	0.5008485808111444	NO	-
869	ZINC03857076	12076	0.5008366175489127	NO	-
870	ZINC02800575	8310	0.5008077655657653	NO	-
871	ZINC04487291	15402	0.500803055204252	NO	-
872	ZINC00306868	1833	0.5007450383402452	NO	-
873	ZINC00032123	136	0.5006848492049958	NO	-
874	ZINC00622374	3796	0.5005898535374337	NO	-
875	ZINC00528121	3178	0.5005766473918661	NO	-
876	ZINC00537452	3268	0.5005372186010704	NO	-
877	ZINC00064013	372	0.5005002376141239	NO	-
878	ZINC00558279	3396	0.5004321741900348	NO	-
879	ZINC00148386	1003	0.5003867530319815	NO	-
880	ZINC01491049	6141	0.50035878488399	NO	-
881	ZINC00111121	724	0.5003507986737313	NO	-
882	ZINC01491049	6142	0.5003382801728398	NO	-
883	ZINC04013830	14328	0.5002971729435567	NO	-
884	ZINC01225870	5644	0.5002607274651575	NO	-
885	ZINC01495493	6158	0.5002586060577286	NO	-
886	ZINC03963916	13576	0.500195457500618	NO	-
887	ZINC00034281	147	0.5001669425504011	NO	-
888	ZINC00190445	1183	0.5001655928163773	NO	-
889	ZINC01087932	5222	0.5001654657686891	NO	-
890	ZINC01388493	5869	0.4999930995554021	NO	-
891	ZINC04116038	14464	0.49997587131840177	NO	-
892	ZINC01427092	5990	0.499961455702462	NO	-
893	ZINC04032872	14350	0.4999007833650266	NO	-
894	ZINC03857076	12077	0.499857017062501	NO	-
895	ZINC02471430	7302	0.4998503269315341	NO	-
896	ZINC02372700	7125	0.49974100215817835	NO	-
897	ZINC03497000	10491	0.4997305932978059	NO	-
898	ZINC01491049	6140	0.4996657359138453	NO	-
899	ZINC02742400	8006	0.49964849678582224	NO	-
900	ZINC02023555	6752	0.4995124108269598	NO	-
901	ZINC03231140	9066	0.4995105418067924	NO	-
902	ZINC01388492	5867	0.4995037440554265	NO	-
903	ZINC03254330	9158	0.4994909124236309	NO	-
904	ZINC03371714	9543	0.4994655373736634	NO	-
905	ZINC02795309	8256	0.4993991821807161	NO	-
906	ZINC00035356	150	0.4993876645004023	NO	-
907	ZINC00008720	32	0.4993576049797153	NO	-
908	ZINC00503347	3019	0.4993492756280489	NO	-
909	ZINC00417980	2391	0.49926377361281427	NO	-
910	ZINC01056417	5069	0.49922251284526653	NO	-
911	ZINC00483439	2939	0.4992048346006626	NO	-
912	ZINC03849316	11513	0.4992038759837882	NO	-
913	ZINC00439365	2636	0.49917502593162105	NO	-
914	ZINC00439365	2637	0.49917502593162105	NO	-
915	ZINC02380260	7132	0.4991278061659636	NO	-
916	ZINC03858773	12320	0.4990779998138414	NO	-
917	ZINC00178722	1105	0.4990749793570122	NO	-
918	ZINC01427424	5992	0.49895033292536906	NO	-
919	ZINC03962868	13549	0.4989168020377175	NO	-
920	ZINC01503491	6209	0.49885599596927754	NO	-
921	ZINC00316198	1892	0.4987648439727383	NO	-
922	ZINC00819141	4315	0.4987489600860883	NO	-
923	ZINC03867163	12668	0.498748913907142	NO	-
924	ZINC03853042	11736	0.4987363681820617	NO	-
925	ZINC03854992	11985	0.4985749664107018	NO	-
926	ZINC00251240	1556	0.49840113309863837	NO	-
927	ZINC03461481	10232	0.49836134783950464	NO	-
928	ZINC04167569	14560	0.49833631171213133	NO	-
929	ZINC03184212	8962	0.4983312297515146	NO	-
930	ZINC03387497	9651	0.49829389329375984	NO	-
931	ZINC00015902	55	0.49828303718335737	NO	-
932	ZINC02956044	8694	0.49827426084925075	NO	-
933	ZINC03387494	9650	0.4982638779730353	NO	-
934	ZINC02645657	7586	0.4981907132582797	NO	-
935	ZINC03265050	9188	0.49814953916944676	NO	-
936	ZINC00987487	4752	0.49814726027952483	NO	-
937	ZINC00846033	4406	0.4981216794254842	NO	-
938	ZINC00428490	2554	0.49802673697843974	NO	-
939	ZINC03867973	12907	0.49800105982863596	NO	-
940	ZINC03579072	11142	0.4979943790801844	NO	-
941	ZINC00378304	2173	0.4979302293531094	NO	-
942	ZINC00194533	1206	0.4979081541285993	NO	-
943	ZINC02794498	8245	0.4979042693552921	NO	-
944	ZINC00447872	2686	0.49789481666260316	NO	-
945	ZINC00279486	1725	0.49788139919809876	NO	-
946	ZINC03147658	8910	0.4977939356385276	NO	-
947	ZINC00235783	1466	0.49778106985421267	NO	-
948	ZINC02380284	7133	0.49777553719196654	NO	-
949	ZINC00528795	3195	0.49776307951154175	NO	-
950	ZINC00307533	1839	0.49775690495872954	NO	-
951	ZINC03815161	317	0.4977562950690064	YES	22
952	ZINC02882526	8529	0.49774026357360396	NO	-
953	ZINC03340893	9437	0.4976770468878942	NO	-
954	ZINC00591295	3616	0.4976570178824669	NO	-
955	ZINC00781503	4138	0.4976447226470952	NO	-
956	ZINC00021592	299	0.4976401616448342	YES	18
957	ZINC03866926	12634	0.49757189730737306	NO	-
958	ZINC00428167	2545	0.497542360495261	NO	-
959	ZINC04317471	14865	0.4973949617305406	NO	-
960	ZINC03598889	11217	0.4973876900022989	NO	-
961	ZINC02524252	7380	0.49730704566237954	NO	-
962	ZINC03461598	10234	0.4972939522938973	NO	-
963	ZINC04435257	15083	0.4972376404642573	NO	-
964	ZINC04292850	14823	0.49723267492638634	NO	-
965	ZINC00929997	4588	0.49719449230564916	NO	-
966	ZINC02639328	7562	0.49717075991306114	NO	-
967	ZINC03857084	12078	0.4971686217018786	NO	-
968	ZINC03296782	9298	0.4971047549668572	NO	-
969	ZINC03815171	316	0.49703646804412455	YES	22
970	ZINC00509896	3074	0.497023782425594	NO	-
971	ZINC00897822	4534	0.49701478722724746	NO	-
972	ZINC00469061	2831	0.4969658228356517	NO	-
973	ZINC04317474	14867	0.4969607110387997	NO	-
974	ZINC01494070	6149	0.4969306684356151	NO	-
975	ZINC04361564	14972	0.496887950805781	NO	-
976	ZINC00424899	2488	0.4968861067427933	NO	-
977	ZINC04200453	14636	0.4968413099364705	NO	-
978	ZINC04039962	14367	0.4968333415484434	NO	-
979	ZINC00091766	563	0.49677529068938975	NO	-
980	ZINC00580784	3544	0.49660830992201777	NO	-
981	ZINC00528355	3184	0.4966034463900461	NO	-
982	ZINC00196196	1208	0.49659108511190364	NO	-
983	ZINC01240410	5682	0.49656256451448744	NO	-
984	ZINC01332678	5806	0.49650572282797434	NO	-
985	ZINC03866828	12616	0.4964498769251756	NO	-
986	ZINC00080642	481	0.4964342885064284	NO	-
987	ZINC02305381	7015	0.4964143577900736	NO	-
988	ZINC03519134	10794	0.49631922401696	NO	-
989	ZINC03519133	10792	0.4963059289939903	NO	-
990	ZINC00045265	197	0.4963034302703184	NO	-
991	ZINC00103509	675	0.49629409893991444	NO	-
992	ZINC03852846	11695	0.49615453163198625	NO	-
993	ZINC02429976	7203	0.4961533346683843	NO	-
994	ZINC03851031	11581	0.4961202614947539	NO	-
995	ZINC02615831	7446	0.49608190718540984	NO	-
996	ZINC01424656	5976	0.4960767602357756	NO	-
997	ZINC00104098	682	0.49603534291238666	NO	-
998	ZINC02524287	7383	0.496022058511116	NO	-
999	ZINC04002627	14299	0.4959786272220638	NO	-
1000	ZINC00032011	135	0.49592779854511854	NO	-
1001	ZINC04493256	15432	0.49592765316619525	NO	-
1002	ZINC02637602	7559	0.4959238221048337	NO	-
1003	ZINC00546409	3311	0.4958565138529333	NO	-
1004	ZINC03366292	9522	0.49584068227711614	NO	-
1005	ZINC00613243	3707	0.49580639794999104	NO	-
1006	ZINC03349082	9465	0.49580515862149016	NO	-
1007	ZINC02640327	7569	0.4957539531097145	NO	-
1008	ZINC03817247	11463	0.49572116134986627	NO	-
1009	ZINC02793422	8231	0.4956726439934367	NO	-
1010	ZINC02793421	8230	0.4956280279434089	NO	-
1011	ZINC04149007	14517	0.49561618357091164	NO	-
1012	ZINC00819124	4313	0.4956129175543451	NO	-
1013	ZINC04337195	14914	0.4955906255194046	NO	-
1014	ZINC00522585	3145	0.49557859391586323	NO	-
1015	ZINC00522586	3146	0.495568984974933	NO	-
1016	ZINC04276833	14800	0.49555394240078027	NO	-
1017	ZINC01428944	6006	0.49551492488216303	NO	-
1018	ZINC00098005	650	0.4954698590692604	NO	-
1019	ZINC03899866	13378	0.49542542710565196	NO	-
1020	ZINC02336626	7069	0.49538333544981117	NO	-
1021	ZINC03853040	11735	0.49535412458566874	NO	-
1022	ZINC03592191	11184	0.4953143707466561	NO	-
1023	ZINC03987654	14093	0.49530081088666156	NO	-
1024	ZINC00535974	3242	0.4952912960142778	NO	-
1025	ZINC00535973	3240	0.4952857699046705	NO	-
1026	ZINC00908103	4563	0.4952469850945635	NO	-
1027	ZINC01943660	6616	0.4951612421059399	NO	-
1028	ZINC01078477	5196	0.49503692813228095	NO	-
1029	ZINC03909982	13452	0.495015949983765	NO	-
1030	ZINC00886832	4514	0.49501036409703314	NO	-
1031	ZINC00554713	3372	0.4949808753800181	NO	-
1032	ZINC03818696	11469	0.49495076946673217	NO	-
1033	ZINC00134349	889	0.49488483052378407	NO	-
1034	ZINC02795566	8263	0.4948840642610559	NO	-
1035	ZINC02654440	7625	0.494871925532569	NO	-
1036	ZINC04002769	14301	0.494704607325066	NO	-
1037	ZINC02201737	6888	0.4946972241170528	NO	-
1038	ZINC01943665	6618	0.4946808208877356	NO	-
1039	ZINC00121938	801	0.49466093397885424	NO	-
1040	ZINC00532535	3218	0.49464789174991786	NO	-
1041	ZINC03997087	14219	0.4946118906449044	NO	-
1042	ZINC00509896	3072	0.49455853845739284	NO	-
1043	ZINC00246664	1533	0.49453705113651897	NO	-
1044	ZINC02794501	8246	0.4944628766267884	NO	-
1045	ZINC03889700	13122	0.49445586675447833	NO	-
1046	ZINC00419373	2399	0.49443668559409926	NO	-
1047	ZINC02628916	7522	0.49443542153868497	NO	-
1048	ZINC02627931	7513	0.49441045050115673	NO	-
1049	ZINC02627932	7514	0.4943974670811645	NO	-
1050	ZINC00131027	858	0.4943615761190039	NO	-
1051	ZINC00086043	530	0.4943401226361311	NO	-
1052	ZINC03857084	12080	0.49432928306301605	NO	-
1053	ZINC00086046	531	0.49431770341521514	NO	-
1054	ZINC01385917	5855	0.4943153638261651	NO	-
1055	ZINC02449343	7240	0.49429627760841205	NO	-
1056	ZINC02426868	7193	0.49428621205513257	NO	-
1057	ZINC02786784	8205	0.49427954535625757	NO	-
1058	ZINC00089197	554	0.49426110598818696	NO	-
1059	ZINC00082516	499	0.4942448804732683	NO	-
1060	ZINC00090766	562	0.49424019677468306	NO	-
1061	ZINC03867962	12896	0.4941850001593418	NO	-
1062	ZINC02429832	7202	0.49413148480543756	NO	-
1063	ZINC03422217	9959	0.4940758067280126	NO	-
1064	ZINC03604379	11247	0.4940094309888722	NO	-
1065	ZINC02509433	7352	0.4939823854875016	NO	-
1066	ZINC00549739	3329	0.4939666618323371	NO	-
1067	ZINC00508155	3048	0.4939632028380136	NO	-
1068	ZINC00508154	3046	0.4939493999508635	NO	-
1069	ZINC04007953	14325	0.49394904283073704	NO	-
1070	ZINC04292850	14822	0.49394366342432666	NO	-
1071	ZINC00558282	3398	0.493928954525489	NO	-
1072	ZINC00496957	2988	0.49391268820167283	NO	-
1073	ZINC03598811	11209	0.49390843217710567	NO	-
1074	ZINC00496958	2989	0.4938820484396798	NO	-
1075	ZINC02232900	6938	0.4938565579574788	NO	-
1076	ZINC00428148	2542	0.4938091273219566	NO	-
1077	ZINC02679761	7689	0.4938025974075993	NO	-
1078	ZINC03477582	10394	0.49380078691438795	NO	-
1079	ZINC00201095	1233	0.4937749306667763	NO	-
1080	ZINC03518843	10780	0.49375933461175636	NO	-
1081	ZINC01918976	6514	0.4937158518943466	NO	-
1082	ZINC01385916	5853	0.4936975153395288	NO	-
1083	ZINC00348146	1979	0.4936720731927484	NO	-
1084	ZINC00449593	2698	0.4936651203812761	NO	-
1085	ZINC03474113	10333	0.4936641870936446	NO	-
1086	ZINC02646763	7589	0.49364735062206805	NO	-
1087	ZINC04276008	14797	0.4936194344048887	NO	-
1088	ZINC02994148	8750	0.49361505731062183	NO	-
1089	ZINC02994148	8751	0.49361505731062183	NO	-
1090	ZINC02947732	8675	0.49357679436991675	NO	-
1091	ZINC00215908	1297	0.49357517156381886	NO	-
1092	ZINC03456005	10172	0.4935390774427562	NO	-
1093	ZINC04002627	14300	0.49352913854896524	NO	-
1094	ZINC02697919	7735	0.4935268194540195	NO	-
1095	ZINC02437810	7224	0.4935034338240867	NO	-
1096	ZINC00439811	2639	0.49345472287708997	NO	-
1097	ZINC00501158	3001	0.49338558417493084	NO	-
1098	ZINC00634482	3846	0.4933743094024141	NO	-
1099	ZINC00142342	962	0.4933730895552535	NO	-
1100	ZINC02466487	7295	0.4933671511418136	NO	-
1101	ZINC01440105	6041	0.493347161311478	NO	-
1102	ZINC02427028	7195	0.49328455522163617	NO	-
1103	ZINC00002946	2	0.4932604105010255	NO	-
1104	ZINC02766977	8120	0.49321338921030516	NO	-
1105	ZINC04198378	14634	0.4931796907294466	NO	-
1106	ZINC03962276	13545	0.49317256383984465	NO	-
1107	ZINC00549737	3328	0.4931557727057839	NO	-
1108	ZINC02795475	8258	0.49307090146521676	NO	-
1109	ZINC03419406	9938	0.49305105918621767	NO	-
1110	ZINC03633169	11385	0.4930287708255287	NO	-
1111	ZINC02203203	6890	0.4930132681406787	NO	-
1112	ZINC03424390	9981	0.4929630774349574	NO	-
1113	ZINC02797711	8285	0.49287867316228584	NO	-
1114	ZINC02445140	7234	0.49284051754193686	NO	-
1115	ZINC04623074	15520	0.4928148579901315	NO	-
1116	ZINC03853050	11739	0.4928033084076844	NO	-
1117	ZINC03853052	11741	0.4927755038735726	NO	-
1118	ZINC00794832	4178	0.49272563536575936	NO	-
1119	ZINC04170239	14591	0.4927243608057776	NO	-
1120	ZINC02798875	8297	0.492693899550968	NO	-
1121	ZINC02798630	8295	0.492688095758574	NO	-
1122	ZINC00411258	2318	0.4926115205990391	NO	-
1123	ZINC04201875	14645	0.4926079726670135	NO	-
1124	ZINC03604389	11250	0.49256032668806526	NO	-
1125	ZINC03397262	9800	0.4925137113221133	NO	-
1126	ZINC01918981	6517	0.49251322847832196	NO	-
1127	ZINC03052070	8822	0.49244238375410065	NO	-
1128	ZINC00360653	2084	0.4924333862094579	NO	-
1129	ZINC03456057	10173	0.4924324157232015	NO	-
1130	ZINC00002946	3	0.4924257012823059	NO	-
1131	ZINC00537011	3263	0.49221005207352647	NO	-
1132	ZINC03815403	324	0.49220393737516904	YES	26
1133	ZINC02627474	7503	0.49215891570604553	NO	-
1134	ZINC02717971	7826	0.49213948768145444	NO	-
1135	ZINC02717971	7828	0.49213948768145444	NO	-
1136	ZINC04357996	14960	0.4921357082271669	NO	-
1137	ZINC02797948	8288	0.4921236399264679	NO	-
1138	ZINC04115433	14463	0.49211302613165575	NO	-
1139	ZINC00489565	2970	0.4919883205466623	NO	-
1140	ZINC00003433	6	0.49197521927934323	NO	-
1141	ZINC00003604	15	0.491949879695762	NO	-
1142	ZINC00294188	1784	0.49190008609903635	NO	-
1143	ZINC03519224	10801	0.49188399781295455	NO	-
1144	ZINC01494070	6148	0.49186248511992	NO	-
1145	ZINC01123278	5365	0.49185208268939257	NO	-
1146	ZINC03815160	315	0.49181011322502793	YES	22
1147	ZINC00619410	3765	0.49179183515184344	NO	-
1148	ZINC01936579	6585	0.4917787171800089	NO	-
1149	ZINC04337195	14915	0.4917423793613309	NO	-
1150	ZINC01495523	6165	0.4917285187493509	NO	-
1151	ZINC02846182	8396	0.4917008078659877	NO	-
1152	ZINC00523316	3150	0.49166882172404297	NO	-
1153	ZINC03878106	13065	0.4916634275160491	NO	-
1154	ZINC00529229	3202	0.49164979628929667	NO	-
1155	ZINC03816131	11455	0.4914719285228266	NO	-
1156	ZINC03867795	12818	0.4914701685771401	NO	-
1157	ZINC03858776	12322	0.49144561834206413	NO	-
1158	ZINC00545711	3305	0.4914268227992163	NO	-
1159	ZINC03440077	10079	0.4914067344744491	NO	-
1160	ZINC03857066	12075	0.4914040325950314	NO	-
1161	ZINC02795489	8260	0.49139114620537433	NO	-
1162	ZINC02726508	7960	0.4913849060917938	NO	-
1163	ZINC04087812	14416	0.49137251360174894	NO	-
1164	ZINC04252398	14743	0.4913269263454791	NO	-
1165	ZINC00553675	3363	0.49132555903098746	NO	-
1166	ZINC03858775	12321	0.49126169618731114	NO	-
1167	ZINC01427092	5991	0.49117466522811376	NO	-
1168	ZINC02576670	7424	0.4911666610145211	NO	-
1169	ZINC03500744	10552	0.49116050824595875	NO	-
1170	ZINC03461478	10231	0.4911488321908488	NO	-
1171	ZINC00078912	473	0.49112427224564836	NO	-
1172	ZINC00558625	3406	0.4910990678364092	NO	-
1173	ZINC00447982	2691	0.4910195207398931	NO	-
1174	ZINC03868020	12913	0.49096880557052364	NO	-
1175	ZINC03908333	13435	0.4909604855403365	NO	-
1176	ZINC03867126	12662	0.49093628514348003	NO	-
1177	ZINC01429231	6011	0.49091045401018774	NO	-
1178	ZINC03863067	12537	0.4908763552431555	NO	-
1179	ZINC04627889	15530	0.4907912127403531	NO	-
1180	ZINC03863066	12536	0.4907528414882205	NO	-
1181	ZINC00521353	3137	0.49074149639786047	NO	-
1182	ZINC01387980	5866	0.4907330291063179	NO	-
1183	ZINC03633172	11386	0.49071878148756626	NO	-
1184	ZINC02956042	8693	0.4907130634120141	NO	-
1185	ZINC02699384	7748	0.4906989463123083	NO	-
1186	ZINC03567979	11063	0.4906870839462537	NO	-
1187	ZINC03852908	11705	0.490674050112088	NO	-
1188	ZINC03618860	11346	0.490651390427468	NO	-
1189	ZINC04274805	14786	0.4906481565526844	NO	-
1190	ZINC02616568	7449	0.49059373415310753	NO	-
1191	ZINC03422389	9961	0.4905752960710262	NO	-
1192	ZINC00139409	935	0.4905691749318831	NO	-
1193	ZINC00425007	2499	0.49055427359637643	NO	-
1194	ZINC03909982	13453	0.4905475736421258	NO	-
1195	ZINC00856285	4438	0.4905413922241097	NO	-
1196	ZINC00384662	2202	0.49053165720025566	NO	-
1197	ZINC00554913	3377	0.4905246676134884	NO	-
1198	ZINC02665419	7668	0.4905003980811675	NO	-
1199	ZINC00846034	4407	0.49050004676637987	NO	-
1200	ZINC00800744	4213	0.4904532402970247	NO	-
1201	ZINC03598932	11221	0.4904443866795142	NO	-
1202	ZINC00428188	2547	0.4904433895272597	NO	-
1203	ZINC03519133	10791	0.49043372891292486	NO	-
1204	ZINC03535847	10884	0.4904241890659076	NO	-
1205	ZINC03519134	10793	0.4904137081290608	NO	-
1206	ZINC03535846	10882	0.49037845241925904	NO	-
1207	ZINC03415236	9906	0.4903753597993238	NO	-
1208	ZINC00528355	3183	0.4903742276813543	NO	-
1209	ZINC04274709	14780	0.4903733499309101	NO	-
1210	ZINC02362021	7112	0.4903711540739362	NO	-
1211	ZINC00421631	2427	0.49035304815352754	NO	-
1212	ZINC00421630	2426	0.4903093086000798	NO	-
1213	ZINC01059747	5096	0.4902966824796023	NO	-
1214	ZINC03848081	11494	0.49027465222367084	NO	-
1215	ZINC00251238	1555	0.4902066333747924	NO	-
1216	ZINC00274055	1715	0.4901357509790549	NO	-
1217	ZINC01216959	5623	0.49012895122532524	NO	-
1218	ZINC00381082	2179	0.4901244615153483	NO	-
1219	ZINC02652488	7613	0.490120709048103	NO	-
1220	ZINC01918975	6513	0.49007396114525403	NO	-
1221	ZINC02299398	7009	0.4899800999609976	NO	-
1222	ZINC03867974	12910	0.4899794997993719	NO	-
1223	ZINC02887126	8539	0.489849895312771	NO	-
1224	ZINC02795701	8268	0.4898146456488756	NO	-
1225	ZINC00572869	3498	0.4897975092178664	NO	-
1226	ZINC02732926	7975	0.48977630320934823	NO	-
1227	ZINC00405821	2289	0.48976961639894034	NO	-
1228	ZINC00089197	555	0.4897405224941949	NO	-
1229	ZINC00003433	11	0.4896830008875199	NO	-
1230	ZINC01066215	5133	0.4896644906540269	NO	-
1231	ZINC02775654	8157	0.48965166744789435	NO	-
1232	ZINC03851909	11647	0.489619973285821	NO	-
1233	ZINC04007953	14326	0.4896159116256003	NO	-
1234	ZINC02194830	6871	0.4895818481208017	NO	-
1235	ZINC01918980	6516	0.4895409643423967	NO	-
1236	ZINC03867800	12824	0.4895189592155381	NO	-
1237	ZINC04240468	14692	0.4895076837814249	NO	-
1238	ZINC04438331	15086	0.4895072112232301	NO	-
1239	ZINC00421950	2431	0.4895029242637524	NO	-
1240	ZINC03859078	12366	0.4894979175214336	NO	-
1241	ZINC00508343	3057	0.48948856495479354	NO	-
1242	ZINC04251238	14737	0.4894303198876595	NO	-
1243	ZINC02238709	6953	0.4894167910060628	NO	-
1244	ZINC03131364	8900	0.48939588425822206	NO	-
1245	ZINC00319463	1909	0.48938017885572865	NO	-
1246	ZINC00223756	1369	0.4893637289450521	NO	-
1247	ZINC00421555	2417	0.48935600705129184	NO	-
1248	ZINC00477286	2902	0.4893393748683274	NO	-
1249	ZINC03247154	9141	0.4893328641321993	NO	-
1250	ZINC00908104	4564	0.48933170954600985	NO	-
1251	ZINC03216048	9002	0.48930058299801	NO	-
1252	ZINC03605882	11258	0.4892937470954205	NO	-
1253	ZINC00591295	3615	0.4892010659686441	NO	-
1254	ZINC03908158	13427	0.4891971186336955	NO	-
1255	ZINC00408208	2300	0.48918515579877636	NO	-
1256	ZINC03858649	12308	0.48916973601359964	NO	-
1257	ZINC00399648	2274	0.48915117004748526	NO	-
1258	ZINC04493177	15430	0.48914344918787006	NO	-
1259	ZINC00541775	3285	0.4890671706894634	NO	-
1260	ZINC01633454	6302	0.4890350348876928	NO	-
1261	ZINC00084723	523	0.48903223205891244	NO	-
1262	ZINC00421595	2422	0.4890221401529258	NO	-
1263	ZINC00206738	1262	0.4890220852167905	NO	-
1264	ZINC03263385	9181	0.4889823790037903	NO	-
1265	ZINC03328733	9393	0.4888860874209261	NO	-
1266	ZINC00010052	42	0.4888353018984784	NO	-
1267	ZINC01543536	6266	0.48883230560574376	NO	-
1268	ZINC01428896	6004	0.48878985885518544	NO	-
1269	ZINC02813883	8355	0.4887379094131946	NO	-
1270	ZINC00561721	3423	0.4887293269997928	NO	-
1271	ZINC00064013	373	0.4887024250456469	NO	-
1272	ZINC01128242	5388	0.4886920065482831	NO	-
1273	ZINC03496967	10489	0.48867632517822723	NO	-
1274	ZINC00003433	8	0.4886590513692716	NO	-
1275	ZINC01388493	5870	0.4886311620318944	NO	-
1276	ZINC00416185	2366	0.4886089973419673	NO	-
1277	ZINC03963961	13583	0.4886065644572329	NO	-
1278	ZINC00208280	1263	0.4885784220743996	NO	-
1279	ZINC00447982	2689	0.48853162013678686	NO	-
1280	ZINC03598840	11211	0.48851713409443465	NO	-
1281	ZINC00309916	1855	0.48851272764249515	NO	-
1282	ZINC01351344	5818	0.4884894602979545	NO	-
1283	ZINC02667849	7670	0.48848134248003683	NO	-
1284	ZINC00773578	4096	0.48847774812383066	NO	-
1285	ZINC02667850	7671	0.4884521755526007	NO	-
1286	ZINC00620696	3783	0.4884042721739478	NO	-
1287	ZINC00419371	2398	0.48830371109995846	NO	-
1288	ZINC01388492	5868	0.4882928787016268	NO	-
1289	ZINC03473987	10326	0.4882605503205488	NO	-
1290	ZINC03366878	9529	0.4882219520514188	NO	-
1291	ZINC00272294	1708	0.48812114931897593	NO	-
1292	ZINC03598906	11220	0.4881179000583155	NO	-
1293	ZINC03866824	12608	0.48809928600019653	NO	-
1294	ZINC04274805	14785	0.4880962338491335	NO	-
1295	ZINC04281859	14808	0.4880830160423368	NO	-
1296	ZINC02336668	7070	0.4880594471239449	NO	-
1297	ZINC01483938	6127	0.4880408686269674	NO	-
1298	ZINC00181671	1133	0.48802304208267405	NO	-
1299	ZINC01429801	6014	0.48802218207404585	NO	-
1300	ZINC01062195	5107	0.4880020435725749	NO	-
1301	ZINC00709578	4040	0.4879530432068184	NO	-
1302	ZINC03478991	10399	0.48795292146638736	NO	-
1303	ZINC01013303	4842	0.487949063511933	NO	-
1304	ZINC00138008	919	0.48793282480994593	NO	-
1305	ZINC02396923	7148	0.4879310120505297	NO	-
1306	ZINC02396922	7147	0.487905619311693	NO	-
1307	ZINC03478988	10398	0.4878830093059032	NO	-
1308	ZINC00209938	1273	0.4878796334172048	NO	-
1309	ZINC03344185	9444	0.4878748784564601	NO	-
1310	ZINC00390685	2254	0.4878139316859682	NO	-
1311	ZINC03852846	11696	0.48779807737439507	NO	-
1312	ZINC03604396	11252	0.48774588564660165	NO	-
1313	ZINC02860814	8445	0.4877054397728747	NO	-
1314	ZINC00521772	3139	0.48765404645904	NO	-
1315	ZINC03866928	12636	0.487611451297263	NO	-
1316	ZINC02800714	8311	0.48759739530766527	NO	-
1317	ZINC02762094	8096	0.4875962042359186	NO	-
1318	ZINC03867973	12908	0.4875857067052173	NO	-
1319	ZINC03598760	11207	0.48756837548605414	NO	-
1320	ZINC03347882	9462	0.48756138443302266	NO	-
1321	ZINC00558256	3393	0.4874773539883885	NO	-
1322	ZINC00818581	4304	0.48745374410868664	NO	-
1323	ZINC00508342	3055	0.48744784847513034	NO	-
1324	ZINC01163459	5488	0.48741726125723683	NO	-
1325	ZINC01059351	5094	0.4874045108603376	NO	-
1326	ZINC02786516	8204	0.48739598876784074	NO	-
1327	ZINC00611307	3670	0.48737114484456756	NO	-
1328	ZINC00611993	3682	0.48736355068165427	NO	-
1329	ZINC03568070	11068	0.48734303966652	NO	-
1330	ZINC01041074	4984	0.48733562973766936	NO	-
1331	ZINC03867163	12669	0.4873198235754924	NO	-
1332	ZINC01041074	4983	0.4872984893329149	NO	-
1333	ZINC03397153	9791	0.4872916571128662	NO	-
1334	ZINC03378152	9566	0.48727802490656524	NO	-
1335	ZINC00072062	425	0.48720302238874247	NO	-
1336	ZINC00360403	2073	0.4871272035624001	NO	-
1337	ZINC02194385	6870	0.48712080367639254	NO	-
1338	ZINC03604441	11255	0.487107970729142	NO	-
1339	ZINC00999914	4805	0.48710595818918684	NO	-
1340	ZINC00010052	43	0.4870845221678861	NO	-
1341	ZINC00010052	44	0.4870845221678861	NO	-
1342	ZINC00072066	427	0.487041764773352	NO	-
1343	ZINC01385887	5852	0.4870328507554526	NO	-
1344	ZINC00558278	3395	0.48702851804924563	NO	-
1345	ZINC00416079	2365	0.487012573356386	NO	-
1346	ZINC01000878	4811	0.48699841628121904	NO	-
1347	ZINC04487670	15407	0.48699369989414776	NO	-
1348	ZINC00285597	1737	0.4869748446437195	NO	-
1349	ZINC00077670	467	0.48697278621221113	NO	-
1350	ZINC03859085	12368	0.4869614522880632	NO	-
1351	ZINC01137379	5414	0.48695470057110035	NO	-
1352	ZINC02639718	7565	0.4869529698559355	NO	-
1353	ZINC03419577	9939	0.4869505179728355	NO	-
1354	ZINC02341966	7074	0.4869450936295753	NO	-
1355	ZINC02627336	7502	0.4869159827704163	NO	-
1356	ZINC04167555	14559	0.48691358865892603	NO	-
1357	ZINC03516074	10755	0.4869028080655314	NO	-
1358	ZINC00251156	1549	0.4868474743328852	NO	-
1359	ZINC02336619	7068	0.48683162851237377	NO	-
1360	ZINC00421593	2419	0.4868220185519287	NO	-
1361	ZINC01627683	6299	0.4868198323270762	NO	-
1362	ZINC03867645	12780	0.4867435098638973	NO	-
1363	ZINC03867734	12798	0.4867266530348489	NO	-
1364	ZINC02616612	7451	0.48667065167527507	NO	-
1365	ZINC02679762	7690	0.4866353224154628	NO	-
1366	ZINC00424917	2493	0.48662483861725586	NO	-
1367	ZINC00209938	1272	0.4866105853557665	NO	-
1368	ZINC02616613	7452	0.4866103797774329	NO	-
1369	ZINC00424916	2492	0.48659344526039955	NO	-
1370	ZINC03815194	303	0.48658851171643974	YES	18
1371	ZINC03849485	11526	0.48656570873931393	NO	-
1372	ZINC00613399	3709	0.4865562678712156	NO	-
1373	ZINC02962039	8705	0.4865421020951376	NO	-
1374	ZINC03377602	9559	0.4865257365361041	NO	-
1375	ZINC02639719	7566	0.48651203510322394	NO	-
1376	ZINC02194383	6869	0.4865066192486633	NO	-
1377	ZINC00205353	1253	0.48650257237876954	NO	-
1378	ZINC00416594	2374	0.4864989716548683	NO	-
1379	ZINC01098408	5258	0.4864691413448029	NO	-
1380	ZINC00245690	1518	0.48644444129118664	NO	-
1381	ZINC03393735	9746	0.48640822194198124	NO	-
1382	ZINC00210958	1275	0.4863779998801136	NO	-
1383	ZINC00098013	652	0.48637016183592174	NO	-
1384	ZINC03528546	10853	0.48636754417976014	NO	-
1385	ZINC02372927	7126	0.4862993555315686	NO	-
1386	ZINC00794865	4185	0.48628875137962435	NO	-
1387	ZINC04627889	15529	0.4862812984226748	NO	-
1388	ZINC04276834	14801	0.4862310692523041	NO	-
1389	ZINC00813420	4273	0.48621116554144433	NO	-
1390	ZINC03815265	300	0.4861785237000587	YES	18
1391	ZINC00839389	304	0.48617263451565507	YES	18
1392	ZINC00794832	4177	0.48612685815947654	NO	-
1393	ZINC00465875	2805	0.48610357345020117	NO	-
1394	ZINC00360584	2082	0.4860453891430208	NO	-
1395	ZINC04251238	14736	0.48603220183676665	NO	-
1396	ZINC00794834	4179	0.4860252933463692	NO	-
1397	ZINC00535973	3241	0.4859930797511063	NO	-
1398	ZINC00535974	3243	0.48599219408528366	NO	-
1399	ZINC03862858	12525	0.4859806072736064	NO	-
1400	ZINC00509896	3073	0.4859635000892737	NO	-
1401	ZINC00086027	528	0.48592138020687653	NO	-
1402	ZINC00086024	527	0.485905444694347	NO	-
1403	ZINC03201610	8980	0.4858969987073567	NO	-
1404	ZINC03862859	12526	0.4858837124548273	NO	-
1405	ZINC01936578	6584	0.48586096950848595	NO	-
1406	ZINC00774698	4106	0.4858340404221605	NO	-
1407	ZINC00718298	4058	0.4858294805144875	NO	-
1408	ZINC00252959	1588	0.4858122260904514	NO	-
1409	ZINC03852952	11712	0.48578957657796956	NO	-
1410	ZINC00839396	301	0.48571427810782536	YES	18
1411	ZINC03815150	305	0.48569368896453297	YES	18
1412	ZINC02443848	7231	0.48566563360866755	NO	-
1413	ZINC00390622	2252	0.4856479474350617	NO	-
1414	ZINC04488364	15413	0.4856348420012161	NO	-
1415	ZINC00051280	238	0.4856147317917726	NO	-
1416	ZINC01111903	5323	0.48559914081376654	NO	-
1417	ZINC00446303	2680	0.4855447640360059	NO	-
1418	ZINC01170341	5498	0.4855408357699976	NO	-
1419	ZINC03145170	8909	0.4855043125469034	NO	-
1420	ZINC01388509	5873	0.48545350996210745	NO	-
1421	ZINC00543585	3294	0.48544101689315594	NO	-
1422	ZINC00543586	3295	0.4853803417608791	NO	-
1423	ZINC03867538	12755	0.48536618988625535	NO	-
1424	ZINC00196196	1209	0.4853656959033945	NO	-
1425	ZINC00425530	2514	0.4853143531581253	NO	-
1426	ZINC00384715	2203	0.48531071640896023	NO	-
1427	ZINC01104173	5279	0.48528277096011746	NO	-
1428	ZINC04176715	14604	0.4852255037942482	NO	-
1429	ZINC03293010	9287	0.48522308702437555	NO	-
1430	ZINC03815288	337	0.4852160551127537	YES	31
1431	ZINC04628263	15535	0.485213071322686	NO	-
1432	ZINC00086168	532	0.48520310249959653	NO	-
1433	ZINC01075447	5186	0.4851798551414891	NO	-
1434	ZINC00544728	3303	0.4851154697249703	NO	-
1435	ZINC01074723	5179	0.4850325133590448	NO	-
1436	ZINC01660567	6322	0.48499078033935733	NO	-
1437	ZINC01388508	5871	0.48494777103503944	NO	-
1438	ZINC00421629	2425	0.4849007719179136	NO	-
1439	ZINC00421628	2424	0.4849003914634062	NO	-
1440	ZINC01207742	5577	0.48489916752814544	NO	-
1441	ZINC03377657	9563	0.48482644146039483	NO	-
1442	ZINC01107851	5293	0.4848239340891754	NO	-
1443	ZINC00313008	1871	0.48479080987943246	NO	-
1444	ZINC03037040	8803	0.48476085037665856	NO	-
1445	ZINC02794506	8247	0.4847183169591028	NO	-
1446	ZINC02794507	8248	0.48471261390275816	NO	-
1447	ZINC00419377	2400	0.4847065968922478	NO	-
1448	ZINC03899866	13379	0.4847009985666332	NO	-
1449	ZINC03449033	10104	0.4846973628881929	NO	-
1450	ZINC00139412	936	0.48469282020274645	NO	-
1451	ZINC04356652	14952	0.48465076953012426	NO	-
1452	ZINC00508154	3047	0.4846372637388952	NO	-
1453	ZINC03426917	9993	0.484632245606214	NO	-
1454	ZINC00508155	3049	0.4846245469427979	NO	-
1455	ZINC03815082	302	0.4846130918163079	YES	18
1456	ZINC00410357	2311	0.4845961464341418	NO	-
1457	ZINC04195255	14632	0.48458884307411904	NO	-
1458	ZINC00416593	2373	0.4845217551048113	NO	-
1459	ZINC03477341	10391	0.48452050650807765	NO	-
1460	ZINC03867219	12680	0.4844969799110707	NO	-
1461	ZINC03535846	10881	0.48449679851067073	NO	-
1462	ZINC04622920	15516	0.4844787112510046	NO	-
1463	ZINC02443848	7230	0.4844671208067414	NO	-
1464	ZINC00614554	3722	0.48446252772151166	NO	-
1465	ZINC03535847	10883	0.4844599167980523	NO	-
1466	ZINC04201846	14642	0.4844558950742694	NO	-
1467	ZINC00558623	3404	0.48440466817727884	NO	-
1468	ZINC01390474	5885	0.48439663398057703	NO	-
1469	ZINC00098005	651	0.4843910253468714	NO	-
1470	ZINC00519933	3124	0.4843778004442826	NO	-
1471	ZINC03859247	12377	0.48435118031470337	NO	-
1472	ZINC03445327	10093	0.48432897069211284	NO	-
1473	ZINC03445329	10094	0.4843284237659371	NO	-
1474	ZINC01483938	6126	0.4843084032193286	NO	-
1475	ZINC00553840	3365	0.4842366642573176	NO	-
1476	ZINC03815223	340	0.4842338219789266	YES	31
1477	ZINC00421595	2421	0.4842332594589248	NO	-
1478	ZINC01176107	5508	0.4842126689433106	NO	-
1479	ZINC01394753	5895	0.48419530080677764	NO	-
1480	ZINC00027507	112	0.48417511643787486	NO	-
1481	ZINC00563163	3434	0.4841586815125736	NO	-
1482	ZINC00535922	3239	0.48414453422428916	NO	-
1483	ZINC02325010	7053	0.484110889913348	NO	-
1484	ZINC00778492	4113	0.4840884823341339	NO	-
1485	ZINC01301851	5775	0.4840639026901867	NO	-
1486	ZINC00879802	4492	0.48405312913202236	NO	-
1487	ZINC02120703	6812	0.4840516556839251	NO	-
1488	ZINC03331236	9404	0.48401068464365105	NO	-
1489	ZINC01138893	5420	0.4840101955513755	NO	-
1490	ZINC00312199	1866	0.4840079103292004	NO	-
1491	ZINC00184931	1154	0.4839828233868645	NO	-
1492	ZINC03858665	12310	0.4839649101311507	NO	-
1493	ZINC03857866	12201	0.48395525883322155	NO	-
1494	ZINC01436011	6035	0.4839479526412326	NO	-
1495	ZINC03604359	11246	0.4839139357165835	NO	-
1496	ZINC00189769	1179	0.4838903738598151	NO	-
1497	ZINC01424656	5977	0.483856137684718	NO	-
1498	ZINC00794865	4183	0.48381875886429015	NO	-
1499	ZINC02471399	7301	0.48380027656039115	NO	-
1500	ZINC00553502	3357	0.4837756500634844	NO	-
1501	ZINC01941336	6607	0.48376653267031117	NO	-
1502	ZINC04228420	14682	0.48372701014052505	NO	-
1503	ZINC00112120	737	0.48372400997590476	NO	-
1504	ZINC01429226	6010	0.4837204793346212	NO	-
1505	ZINC00080860	485	0.4837132051411213	NO	-
1506	ZINC00089322	556	0.4837074766522628	NO	-
1507	ZINC02419361	7179	0.48370093819906457	NO	-
1508	ZINC04121351	14479	0.48369262525732515	NO	-
1509	ZINC00024342	90	0.48368046239215273	NO	-
1510	ZINC01421280	5957	0.483676415935043	NO	-
1511	ZINC00274407	1717	0.48366474487343486	NO	-
1512	ZINC02411570	7169	0.4835879196349887	NO	-
1513	ZINC03201612	8981	0.4835750079293114	NO	-
1514	ZINC02762017	8093	0.4835611216872697	NO	-
1515	ZINC00083811	517	0.4835478433734384	NO	-
1516	ZINC03864220	12584	0.4835419304638017	NO	-
1517	ZINC02871581	8477	0.48353429228702977	NO	-
1518	ZINC04487669	15406	0.48351585947060527	NO	-
1519	ZINC00838734	335	0.4835141053959661	YES	31
1520	ZINC00013752	50	0.4834967290625219	NO	-
1521	ZINC00392151	2262	0.4834696341941701	NO	-
1522	ZINC00468210	2820	0.483442504757857	NO	-
1523	ZINC03858536	12295	0.4834248685168327	NO	-
1524	ZINC04406373	15026	0.4833845266215179	NO	-
1525	ZINC02368391	7121	0.48337718542379554	NO	-
1526	ZINC03857865	12200	0.48335686141625	NO	-
1527	ZINC00183220	1140	0.483277731992299	NO	-
1528	ZINC00183217	1139	0.4832553696456571	NO	-
1529	ZINC03105571	8882	0.4832402791663271	NO	-
1530	ZINC00856283	4437	0.4832192506942447	NO	-
1531	ZINC04160470	14538	0.4831650079096929	NO	-
1532	ZINC00084856	524	0.483058713954648	NO	-
1533	ZINC03377655	9562	0.48304074558659027	NO	-
1534	ZINC01518627	6246	0.4829999730439506	NO	-
1535	ZINC02182887	6856	0.4829857122186545	NO	-
1536	ZINC00089095	553	0.48298267302673437	NO	-
1537	ZINC02659679	7643	0.4828810218007039	NO	-
1538	ZINC00111913	732	0.48286401558584247	NO	-
1539	ZINC03906353	13409	0.48285431886257424	NO	-
1540	ZINC02466494	7296	0.4827898361641813	NO	-
1541	ZINC03340322	9434	0.48277548168577383	NO	-
1542	ZINC02455886	7264	0.48276984926410677	NO	-
1543	ZINC00778495	4114	0.4827607298318844	NO	-
1544	ZINC03855436	12045	0.4827493881018283	NO	-
1545	ZINC01019226	4864	0.48273583159307415	NO	-
1546	ZINC02570803	7418	0.48273122046230293	NO	-
1547	ZINC03855436	12046	0.4827303613152145	NO	-
1548	ZINC00838180	4382	0.4826901931171263	NO	-
1549	ZINC02631763	7536	0.4826366207942431	NO	-
1550	ZINC03250728	9150	0.4826280617331165	NO	-
1551	ZINC01263607	5718	0.4826262019113989	NO	-
1552	ZINC03892147	13322	0.4826069070274948	NO	-
1553	ZINC04465245	15189	0.4826069070274948	NO	-
1554	ZINC00309883	1854	0.48258635010958517	NO	-
1555	ZINC01020561	4865	0.4825582898903812	NO	-
1556	ZINC00273611	1713	0.48253599472925424	NO	-
1557	ZINC00535919	3238	0.48242078569547114	NO	-
1558	ZINC00178717	1104	0.4823894144263813	NO	-
1559	ZINC03598761	11208	0.482377001023924	NO	-
1560	ZINC00508162	3050	0.4823765663083694	NO	-
1561	ZINC01436010	6034	0.4823571652948926	NO	-
1562	ZINC00508163	3052	0.4823490678240412	NO	-
1563	ZINC03377660	9564	0.48232732883585083	NO	-
1564	ZINC04469684	15315	0.48232487615123104	NO	-
1565	ZINC01773608	6384	0.4823163381644712	NO	-
1566	ZINC00149210	1007	0.48230349743777173	NO	-
1567	ZINC04201836	14640	0.48219440651625123	NO	-
1568	ZINC00423629	2455	0.4821722427464963	NO	-
1569	ZINC03644692	11393	0.4821299186258571	NO	-
1570	ZINC01385917	5856	0.4821096435217907	NO	-
1571	ZINC00017742	64	0.482107166394321	NO	-
1572	ZINC04201866	14644	0.48203001055378564	NO	-
1573	ZINC00423667	2462	0.48202874577356675	NO	-
1574	ZINC03867971	12905	0.4819638061834073	NO	-
1575	ZINC00416608	2375	0.4819638028517639	NO	-
1576	ZINC03466393	10283	0.48193906591962665	NO	-
1577	ZINC01385916	5854	0.4819113265758231	NO	-
1578	ZINC03815299	343	0.4819065411063103	YES	31
1579	ZINC02654763	7628	0.4818829685929546	NO	-
1580	ZINC03867538	12756	0.481873712154341	NO	-
1581	ZINC00280879	1727	0.48185393573566637	NO	-
1582	ZINC00508027	3043	0.4818425903459421	NO	-
1583	ZINC03908001	13423	0.48183289309263627	NO	-
1584	ZINC00070733	411	0.4818281172590628	NO	-
1585	ZINC01063453	5120	0.4818273211270699	NO	-
1586	ZINC03970070	13765	0.481808877940498	NO	-
1587	ZINC02657460	7634	0.4817960264946735	NO	-
1588	ZINC00089322	557	0.4817446764766048	NO	-
1589	ZINC00089095	552	0.481723011127959	NO	-
1590	ZINC01491048	6139	0.48170810708797207	NO	-
1591	ZINC00713041	4045	0.48169262632393955	NO	-
1592	ZINC01415030	5941	0.4816600244142074	NO	-
1593	ZINC03403190	9851	0.4816525169358772	NO	-
1594	ZINC00508028	3044	0.4816302919976618	NO	-
1595	ZINC00201095	1234	0.4816237365195902	NO	-
1596	ZINC03516282	10761	0.4815932587193866	NO	-
1597	ZINC00102837	671	0.48158865445665827	NO	-
1598	ZINC00548072	3320	0.4815541255334529	NO	-
1599	ZINC00112358	739	0.481539294431798	NO	-
1600	ZINC00218283	1313	0.4815143780317518	NO	-
1601	ZINC00483881	2940	0.4815126412690385	NO	-
1602	ZINC04241369	14693	0.4815029779147245	NO	-
1603	ZINC00612855	3698	0.48149752147570013	NO	-
1604	ZINC03377672	9565	0.48147450634264666	NO	-
1605	ZINC00614654	3725	0.4814624699595974	NO	-
1606	ZINC03007360	8774	0.48145990530835947	NO	-
1607	ZINC02955397	8692	0.4814529298861087	NO	-
1608	ZINC00443562	2663	0.4814295363313383	NO	-
1609	ZINC04274733	14784	0.48141707356976604	NO	-
1610	ZINC00798415	4202	0.4813810784531636	NO	-
1611	ZINC03326054	9376	0.48138027557643703	NO	-
1612	ZINC01163420	5487	0.4813770207100179	NO	-
1613	ZINC00478854	2913	0.4813737865471076	NO	-
1614	ZINC02259525	6966	0.4813621703274772	NO	-
1615	ZINC00024342	88	0.4813381826172363	NO	-
1616	ZINC00478855	2914	0.48133727284656835	NO	-
1617	ZINC00562864	3425	0.48133064118908475	NO	-
1618	ZINC01182734	5521	0.48128512937830853	NO	-
1619	ZINC00205357	1254	0.4812583015920873	NO	-
1620	ZINC00536006	3244	0.48125261476008435	NO	-
1621	ZINC03276802	9223	0.48124428740424363	NO	-
1622	ZINC03269289	9203	0.48119469110391144	NO	-
1623	ZINC02851878	8416	0.48118705811152257	NO	-
1624	ZINC04487673	15409	0.4811813176211914	NO	-
1625	ZINC03853067	11744	0.4811768633233571	NO	-
1626	ZINC00945467	4640	0.4811723611747165	NO	-
1627	ZINC00017742	66	0.48113694547360886	NO	-
1628	ZINC01491048	6137	0.4811178248096274	NO	-
1629	ZINC04274651	14776	0.48111591069356063	NO	-
1630	ZINC03238169	9098	0.4811154805892961	NO	-
1631	ZINC01024059	4886	0.48102803379201625	NO	-
1632	ZINC00401812	2283	0.4810232000326039	NO	-
1633	ZINC04370151	14986	0.4810181836680559	NO	-
1634	ZINC01491048	6138	0.4809913306112067	NO	-
1635	ZINC04265097	14755	0.4809721176194567	NO	-
1636	ZINC01960624	6649	0.4809491347962925	NO	-
1637	ZINC00549026	3326	0.4809404380102985	NO	-
1638	ZINC00026964	105	0.48089664060793386	NO	-
1639	ZINC03997171	14220	0.4808938815173127	NO	-
1640	ZINC03445113	10092	0.48086539691545893	NO	-
1641	ZINC01074517	5178	0.48083992437036943	NO	-
1642	ZINC03445110	10091	0.4808255812360361	NO	-
1643	ZINC03577853	11133	0.48080397519280094	NO	-
1644	ZINC03366717	9525	0.480755855861592	NO	-
1645	ZINC04622551	15512	0.4807361089751191	NO	-
1646	ZINC03366714	9524	0.48073222666788956	NO	-
1647	ZINC00541560	3284	0.48065480443217384	NO	-
1648	ZINC00089081	551	0.48064829380131785	NO	-
1649	ZINC00611786	3676	0.4806337052091988	NO	-
1650	ZINC02521742	7371	0.48062877243692387	NO	-
1651	ZINC00321942	1922	0.4806253895468652	NO	-
1652	ZINC00616812	3745	0.4805852635582219	NO	-
1653	ZINC03858409	12269	0.4805805332195251	NO	-
1654	ZINC03878106	13066	0.48056765432170173	NO	-
1655	ZINC02632149	7538	0.4804729576815336	NO	-
1656	ZINC01160904	5478	0.48046237106610473	NO	-
1657	ZINC03890818	13227	0.48041254132506284	NO	-
1658	ZINC02201637	6887	0.4804091833101377	NO	-
1659	ZINC02792524	8224	0.48038462601614085	NO	-
1660	ZINC03984848	14071	0.4803782962836636	NO	-
1661	ZINC04496540	15441	0.4803070295985589	NO	-
1662	ZINC03819426	11473	0.4802802900638795	NO	-
1663	ZINC00478743	2910	0.48028025671612773	NO	-
1664	ZINC00947353	4656	0.48026191439090377	NO	-
1665	ZINC03531714	10861	0.4802104742213248	NO	-
1666	ZINC00072492	431	0.48019672438203326	NO	-
1667	ZINC00713043	4046	0.48015005565713115	NO	-
1668	ZINC03866926	12635	0.48014327073056823	NO	-
1669	ZINC00585085	3602	0.48013520238762936	NO	-
1670	ZINC00423633	2456	0.4801114476430069	NO	-
1671	ZINC00549934	3330	0.4800777962734037	NO	-
1672	ZINC03868446	12992	0.4800592970781557	NO	-
1673	ZINC00462867	2785	0.48005200373692897	NO	-
1674	ZINC04078454	14403	0.48003116443195715	NO	-
1675	ZINC03577849	11132	0.48002638526639374	NO	-
1676	ZINC03429494	10001	0.4800245989847811	NO	-
1677	ZINC04221285	14651	0.47994708676867376	NO	-
1678	ZINC03458965	10184	0.4799376319881309	NO	-
1679	ZINC03863314	12546	0.47993475921363243	NO	-
1680	ZINC00447982	2690	0.4799212620856036	NO	-
1681	ZINC03862250	12487	0.4799120697047626	NO	-
1682	ZINC00423675	2463	0.4798999578272368	NO	-
1683	ZINC03853692	11822	0.4798866976382523	NO	-
1684	ZINC00479693	2917	0.47987860288362777	NO	-
1685	ZINC03458969	10185	0.4798719260173241	NO	-
1686	ZINC00546933	3314	0.47987013418961605	NO	-
1687	ZINC00811262	4256	0.4798544514222199	NO	-
1688	ZINC00318520	1904	0.47981683645452605	NO	-
1689	ZINC01385336	5848	0.4798061889750958	NO	-
1690	ZINC00299341	1800	0.47979953088821053	NO	-
1691	ZINC04492965	15428	0.4797861154764951	NO	-
1692	ZINC03908021	13424	0.4797763757585351	NO	-
1693	ZINC02913876	8591	0.4797678933796595	NO	-
1694	ZINC00548637	3325	0.47971507892272625	NO	-
1695	ZINC03859078	12367	0.4797054817795377	NO	-
1696	ZINC02404888	7158	0.47969874418568165	NO	-
1697	ZINC00107918	704	0.47963554245867385	NO	-
1698	ZINC00020694	79	0.47963114965643106	NO	-
1699	ZINC03860050	12449	0.4796161687163109	NO	-
1700	ZINC00550997	3346	0.47961282442848585	NO	-
1701	ZINC03855012	11988	0.47960514851857283	NO	-
1702	ZINC03890820	13228	0.4795744847636278	NO	-
1703	ZINC00563599	3438	0.47951714057528677	NO	-
1704	ZINC01277887	5740	0.4794786140272207	NO	-
1705	ZINC02860567	8441	0.47944862217197987	NO	-
1706	ZINC00429724	2568	0.47944594969254994	NO	-
1707	ZINC00429724	2569	0.47944594969254994	NO	-
1708	ZINC00089081	550	0.479429492916725	NO	-
1709	ZINC04485959	15400	0.479399052908907	NO	-
1710	ZINC01696215	6333	0.4793859518204683	NO	-
1711	ZINC03077791	8850	0.4793735019441741	NO	-
1712	ZINC03859247	12378	0.47936650466950836	NO	-
1713	ZINC03859307	12382	0.47930248485194066	NO	-
1714	ZINC03294674	9293	0.47927163115728916	NO	-
1715	ZINC03294674	9294	0.47927163115728894	NO	-
1716	ZINC00422407	2434	0.47924664902630243	NO	-
1717	ZINC03628421	11374	0.4791909267462128	NO	-
1718	ZINC00360424	2081	0.47916889316162664	NO	-
1719	ZINC04322616	14884	0.47914008453307017	NO	-
1720	ZINC04252249	14740	0.47913121185462415	NO	-
1721	ZINC04201831	14639	0.4790675298094785	NO	-
1722	ZINC00299337	1799	0.47905219494511103	NO	-
1723	ZINC03419796	9941	0.4790502812869969	NO	-
1724	ZINC03419798	9942	0.47904893230923357	NO	-
1725	ZINC03866828	12617	0.47904625207284	NO	-
1726	ZINC03479239	10401	0.47904422203738933	NO	-
1727	ZINC01204016	5566	0.47903960499047865	NO	-
1728	ZINC03479237	10400	0.4790355255328166	NO	-
1729	ZINC00003433	10	0.4790079437153753	NO	-
1730	ZINC03268941	9201	0.47900408445423936	NO	-
1731	ZINC03963871	13566	0.4790029777942965	NO	-
1732	ZINC00084856	525	0.4790010338593861	NO	-
1733	ZINC01495505	6163	0.4789987290573044	NO	-
1734	ZINC00508342	3056	0.47898668916335707	NO	-
1735	ZINC00567093	3463	0.4789662786494969	NO	-
1736	ZINC00999866	4804	0.47896595331396097	NO	-
1737	ZINC00508343	3058	0.4789631877894292	NO	-
1738	ZINC03855410	12042	0.4789630616801011	NO	-
1739	ZINC03855410	12043	0.4789630616801011	NO	-
1740	ZINC00428166	2544	0.47891404710899677	NO	-
1741	ZINC00523491	3152	0.47886608439644307	NO	-
1742	ZINC00794831	4176	0.4788018623185962	NO	-
1743	ZINC00132517	880	0.4787560301869097	NO	-
1744	ZINC03851321	11600	0.47875445501495495	NO	-
1745	ZINC04465151	15183	0.47875445501495495	NO	-
1746	ZINC03891549	13263	0.47874961627878504	NO	-
1747	ZINC01252559	5706	0.47873455036407997	NO	-
1748	ZINC03400927	9839	0.47872923225627045	NO	-
1749	ZINC00419387	2402	0.4787208758306812	NO	-
1750	ZINC00428367	2551	0.478690395012896	NO	-
1751	ZINC00533528	3227	0.47864867328043925	NO	-
1752	ZINC00475151	2896	0.4786405942627101	NO	-
1753	ZINC02195621	6873	0.4785942151250505	NO	-
1754	ZINC04358401	14965	0.47854376792497816	NO	-
1755	ZINC03231045	9065	0.47849764034862946	NO	-
1756	ZINC03538404	10898	0.4784953073983065	NO	-
1757	ZINC00218609	1317	0.4784707470822221	NO	-
1758	ZINC00178752	1109	0.47846380533078725	NO	-
1759	ZINC00502274	3008	0.47845240231725256	NO	-
1760	ZINC03604448	11256	0.4784456697798749	NO	-
1761	ZINC00475150	2895	0.47840296544970035	NO	-
1762	ZINC00003433	9	0.4783262599304641	NO	-
1763	ZINC00421555	2418	0.47831228425655825	NO	-
1764	ZINC00258762	1628	0.47830541174221813	NO	-
1765	ZINC02380518	7134	0.47830253827724645	NO	-
1766	ZINC00554967	3379	0.47830186359139487	NO	-
1767	ZINC03654701	11402	0.47818702022344567	NO	-
1768	ZINC00419384	2401	0.47818692852677847	NO	-
1769	ZINC03419629	9940	0.47814588241807326	NO	-
1770	ZINC00361186	2087	0.4780693727582912	NO	-
1771	ZINC01415068	5942	0.4780658406089329	NO	-
1772	ZINC02522144	7372	0.47802439179891465	NO	-
1773	ZINC03528548	10854	0.4780203301605584	NO	-
1774	ZINC01961913	6657	0.47801780773547947	NO	-
1775	ZINC03851909	11648	0.4780129074814936	NO	-
1776	ZINC00558624	3405	0.47801225010230985	NO	-
1777	ZINC00553631	3362	0.47800621336500887	NO	-
1778	ZINC00652325	3897	0.47797301929464986	NO	-
1779	ZINC02859713	8438	0.4779338362705769	NO	-
1780	ZINC00053846	260	0.47792565435336437	NO	-
1781	ZINC00563076	3427	0.4779217326263392	NO	-
1782	ZINC00181609	1128	0.47791998229437743	NO	-
1783	ZINC03406454	9870	0.47791932061183634	NO	-
1784	ZINC00412777	2338	0.47788332203727013	NO	-
1785	ZINC02800193	8305	0.47787548298522414	NO	-
1786	ZINC00478817	2912	0.4778451202576207	NO	-
1787	ZINC00558260	3394	0.4778203454714293	NO	-
1788	ZINC01245071	5695	0.4778155728629169	NO	-
1789	ZINC04274709	14777	0.4778103057125043	NO	-
1790	ZINC04274709	14778	0.4777768593304631	NO	-
1791	ZINC00156171	1040	0.4777297794910231	NO	-
1792	ZINC00213989	1292	0.4777197576557212	NO	-
1793	ZINC03864173	12582	0.47769544288991667	NO	-
1794	ZINC02627929	7511	0.47767956475210355	NO	-
1795	ZINC03859085	12369	0.4776629344880783	NO	-
1796	ZINC00351335	2002	0.4776171747378009	NO	-
1797	ZINC02627930	7512	0.4776091616804693	NO	-
1798	ZINC00553505	3358	0.47758813723454124	NO	-
1799	ZINC03430464	10004	0.47758618664394414	NO	-
1800	ZINC03815309	339	0.4775787814579676	YES	31
1801	ZINC03393732	9745	0.4775546432508108	NO	-
1802	ZINC01058838	5089	0.4775447771418142	NO	-
1803	ZINC01058836	5088	0.4775356446445534	NO	-
1804	ZINC00272294	1709	0.477477658400537	NO	-
1805	ZINC00204769	1252	0.4774729086671109	NO	-
1806	ZINC02377232	7129	0.47745964818989817	NO	-
1807	ZINC00806056	4227	0.47744006290993063	NO	-
1808	ZINC00811262	4254	0.47742393462824995	NO	-
1809	ZINC00520414	3129	0.4773838231935963	NO	-
1810	ZINC03221524	9031	0.47738137535480446	NO	-
1811	ZINC04329645	14893	0.4773798304232474	NO	-
1812	ZINC01025792	4895	0.47737193495781705	NO	-
1813	ZINC03858642	12306	0.47736968669031066	NO	-
1814	ZINC00008946	34	0.47735377390528205	NO	-
1815	ZINC03961944	13543	0.47733294876606625	NO	-
1816	ZINC02795485	8259	0.4772927920909741	NO	-
1817	ZINC00703509	4023	0.47729248622475196	NO	-
1818	ZINC03654702	11403	0.47728193004002467	NO	-
1819	ZINC00509253	3068	0.47728067564552995	NO	-
1820	ZINC01425934	5981	0.47725837738957194	NO	-
1821	ZINC03867946	12889	0.47724677995481235	NO	-
1822	ZINC03198261	8978	0.4772428868623321	NO	-
1823	ZINC00306898	1834	0.47723855409194593	NO	-
1824	ZINC00375376	2154	0.4772286756154316	NO	-
1825	ZINC01588733	6292	0.4771198913327504	NO	-
1826	ZINC00181671	1134	0.47711644506602746	NO	-
1827	ZINC01304951	5777	0.47711554431061737	NO	-
1828	ZINC02947605	8673	0.477076396760204	NO	-
1829	ZINC01392676	5886	0.47707375590225337	NO	-
1830	ZINC01060449	5102	0.4770690606263983	NO	-
1831	ZINC00420319	2408	0.4770623747160038	NO	-
1832	ZINC03867186	12671	0.4770342078089871	NO	-
1833	ZINC00102858	673	0.47702063367629505	NO	-
1834	ZINC00183222	1141	0.4770195059377722	NO	-
1835	ZINC00183224	1142	0.4770192524841989	NO	-
1836	ZINC00154123	1036	0.47701619671912726	NO	-
1837	ZINC00399692	2276	0.4769913331964976	NO	-
1838	ZINC02047503	341	0.4769391360293964	YES	31
1839	ZINC00815299	4290	0.4769358480994737	NO	-
1840	ZINC00399799	2280	0.4769234155255373	NO	-
1841	ZINC03851039	11582	0.47688717459698066	NO	-
1842	ZINC00826591	4344	0.47688182344419355	NO	-
1843	ZINC02664821	7666	0.4768243825685758	NO	-
1844	ZINC00990874	4762	0.4767848689579583	NO	-
1845	ZINC03977248	13947	0.47678388939414795	NO	-
1846	ZINC03223759	9039	0.4767802202015551	NO	-
1847	ZINC03977258	13949	0.4767622403121676	NO	-
1848	ZINC00375904	2158	0.4767513766934108	NO	-
1849	ZINC03607020	11262	0.47670962049006516	NO	-
1850	ZINC00839395	307	0.47669600566729586	YES	18
1851	ZINC00146066	988	0.4766860709777144	NO	-
1852	ZINC03889607	13113	0.4766836150395691	NO	-
1853	ZINC03860134	12468	0.4766700015754751	NO	-
1854	ZINC04123921	14492	0.47663646116906244	NO	-
1855	ZINC00478816	2911	0.476625568783183	NO	-
1856	ZINC04493282	15436	0.4766223448160296	NO	-
1857	ZINC04086611	14410	0.4766133205892631	NO	-
1858	ZINC03459099	10188	0.47660928452643286	NO	-
1859	ZINC01126909	5382	0.47659022133376766	NO	-
1860	ZINC01421218	5955	0.4765863928183978	NO	-
1861	ZINC01126910	5383	0.47658584579449187	NO	-
1862	ZINC03820249	11475	0.47656941328867214	NO	-
1863	ZINC00567757	3468	0.4765266600634736	NO	-
1864	ZINC00355199	2026	0.4765135225890097	NO	-
1865	ZINC04487348	15404	0.47650507768596906	NO	-
1866	ZINC01069577	5146	0.47650335714608044	NO	-
1867	ZINC00309916	1856	0.4764960820324159	NO	-
1868	ZINC04315967	14851	0.476487324666696	NO	-
1869	ZINC03479558	10408	0.4764698438543073	NO	-
1870	ZINC00150850	1020	0.4764684749817444	NO	-
1871	ZINC00150851	1021	0.4764651184477316	NO	-
1872	ZINC03846919	11492	0.476456557383756	NO	-
1873	ZINC01074967	5182	0.47644257988595223	NO	-
1874	ZINC00007825	27	0.4764350721868764	NO	-
1875	ZINC04435417	15084	0.4764325410539919	NO	-
1876	ZINC00580811	3545	0.4764317218518164	NO	-
1877	ZINC03476677	10384	0.4764238056723898	NO	-
1878	ZINC00249681	1541	0.47641643121707616	NO	-
1879	ZINC00641178	3866	0.47633934055774174	NO	-
1880	ZINC03890288	13185	0.47633882041014736	NO	-
1881	ZINC00456588	2749	0.4763352267276008	NO	-
1882	ZINC01058480	5081	0.476315742634604	NO	-
1883	ZINC03378224	9568	0.4763047202648888	NO	-
1884	ZINC03963856	13559	0.4762922497284678	NO	-
1885	ZINC03387529	9652	0.47623947089738183	NO	-
1886	ZINC00791091	4169	0.4762339068196418	NO	-
1887	ZINC03890289	13186	0.47622991010091054	NO	-
1888	ZINC02761737	8088	0.4762263132776931	NO	-
1889	ZINC01960663	6652	0.47621584321559707	NO	-
1890	ZINC01545198	6267	0.47615449485558237	NO	-
1891	ZINC00411848	2328	0.47613242008509654	NO	-
1892	ZINC01285062	5747	0.47612166645740606	NO	-
1893	ZINC00139406	934	0.47604102136361126	NO	-
1894	ZINC02218656	6913	0.4759829566693055	NO	-
1895	ZINC00017742	65	0.47594912832010133	NO	-
1896	ZINC00017742	67	0.47594912832010133	NO	-
1897	ZINC03265213	9190	0.4759479942734456	NO	-
1898	ZINC02346017	7081	0.4759394652855002	NO	-
1899	ZINC01861263	6461	0.47593931459237954	NO	-
1900	ZINC00398577	2270	0.47582718474748775	NO	-
1901	ZINC04513571	15474	0.47580028770717603	NO	-
1902	ZINC03500594	10545	0.47579804074283716	NO	-
1903	ZINC00546800	3312	0.47578187976356945	NO	-
1904	ZINC00421593	2420	0.47578084215876143	NO	-
1905	ZINC00422578	2437	0.47577357464614284	NO	-
1906	ZINC00368129	2125	0.4757145927867612	NO	-
1907	ZINC00024342	89	0.4756861828106252	NO	-
1908	ZINC01277808	5739	0.47568468796523694	NO	-
1909	ZINC01421218	5956	0.47567432837045276	NO	-
1910	ZINC03867645	12781	0.4756680096821174	NO	-
1911	ZINC03908539	13441	0.47563656360350365	NO	-
1912	ZINC00895388	4528	0.47562413952636035	NO	-
1913	ZINC03543860	10910	0.4756164161849446	NO	-
1914	ZINC03815169	306	0.4756127814263818	YES	18
1915	ZINC03909475	13449	0.47561253835984596	NO	-
1916	ZINC01059018	5092	0.4756097737451157	NO	-
1917	ZINC04274709	14783	0.4755895962920195	NO	-
1918	ZINC00251212	1554	0.47558320859287895	NO	-
1919	ZINC00390250	2250	0.47557057069957126	NO	-
1920	ZINC00365350	2102	0.4755568584943386	NO	-
1921	ZINC04274709	14779	0.4755041084154213	NO	-
1922	ZINC00098013	653	0.4754748271246339	NO	-
1923	ZINC01142170	5430	0.47546424544446103	NO	-
1924	ZINC02522187	7373	0.4754637479280227	NO	-
1925	ZINC00930698	4592	0.47545573905798194	NO	-
1926	ZINC02805438	8328	0.47541551086150385	NO	-
1927	ZINC03986999	14084	0.4753929368384177	NO	-
1928	ZINC02969391	8718	0.4753729524635882	NO	-
1929	ZINC01183363	5522	0.4753061380283969	NO	-
1930	ZINC00274407	1718	0.4752965690205609	NO	-
1931	ZINC00794865	4184	0.47529020908399894	NO	-
1932	ZINC00134370	892	0.4752868382517327	NO	-
1933	ZINC04224093	14659	0.4752482396606072	NO	-
1934	ZINC00419637	2405	0.4752382048400803	NO	-
1935	ZINC00239672	1491	0.47521321598270777	NO	-
1936	ZINC00613399	3710	0.4752005408272668	NO	-
1937	ZINC01534149	6257	0.4751891869182812	NO	-
1938	ZINC03598843	11213	0.47517530016202353	NO	-
1939	ZINC03867838	12858	0.47515058407971544	NO	-
1940	ZINC00062561	359	0.4751407472076591	NO	-
1941	ZINC03819426	11474	0.4751354053997771	NO	-
1942	ZINC01043435	4999	0.47511667847003886	NO	-
1943	ZINC03075961	8848	0.47510743678354334	NO	-
1944	ZINC03890455	13201	0.47510492625438644	NO	-
1945	ZINC00223347	1357	0.47509966152101807	NO	-
1946	ZINC03391147	9701	0.4750477505976715	NO	-
1947	ZINC03280167	9236	0.47504165441488805	NO	-
1948	ZINC00026643	101	0.4750058413866474	NO	-
1949	ZINC00429769	2580	0.47498450233712813	NO	-
1950	ZINC02407696	7163	0.4749799951767232	NO	-
1951	ZINC01076485	5190	0.4749250031270281	NO	-
1952	ZINC03503871	10559	0.4748707047353869	NO	-
1953	ZINC00198853	1222	0.4748697353272054	NO	-
1954	ZINC00092179	567	0.4748484204219035	NO	-
1955	ZINC03500780	10556	0.4748306439887333	NO	-
1956	ZINC03886633	13074	0.4747896511455165	NO	-
1957	ZINC02198626	6878	0.47478778281947653	NO	-
1958	ZINC00859660	4450	0.4747770797689279	NO	-
1959	ZINC03849451	11523	0.47475931239435026	NO	-
1960	ZINC00223350	1358	0.4747428591365646	NO	-
1961	ZINC01889870	6482	0.4747287550600471	NO	-
1962	ZINC03867816	12830	0.4747142698433976	NO	-
1963	ZINC00514507	3112	0.474711726493137	NO	-
1964	ZINC00514508	3113	0.47470965505263324	NO	-
1965	ZINC00375364	2150	0.4746751918777328	NO	-
1966	ZINC00987084	4750	0.47466219020645034	NO	-
1967	ZINC04032871	14349	0.47453644930572036	NO	-
1968	ZINC01388509	5874	0.47452644402306976	NO	-
1969	ZINC00068697	401	0.4745164980360754	NO	-
1970	ZINC03891886	13302	0.47449514546724353	NO	-
1971	ZINC03489502	10439	0.47445790604071275	NO	-
1972	ZINC02549644	7399	0.47444843785582047	NO	-
1973	ZINC03479456	10404	0.4744384727738228	NO	-
1974	ZINC00321931	1921	0.4744341483256497	NO	-
1975	ZINC04317483	14869	0.4743970116941797	NO	-
1976	ZINC00390622	2253	0.47437258633566504	NO	-
1977	ZINC00349860	1986	0.4743399600729092	NO	-
1978	ZINC03867734	12799	0.47433328837361943	NO	-
1979	ZINC03415668	9915	0.47426170301654197	NO	-
1980	ZINC00417626	2390	0.47424116986904574	NO	-
1981	ZINC03599092	11224	0.47421397477053917	NO	-
1982	ZINC00017742	68	0.47419632174540954	NO	-
1983	ZINC00003433	7	0.4741880994006413	NO	-
1984	ZINC02795296	8255	0.47414265457274996	NO	-
1985	ZINC01388508	5872	0.4741410236350579	NO	-
1986	ZINC02794368	8241	0.47412466176532914	NO	-
1987	ZINC03458971	10186	0.4741173751922453	NO	-
1988	ZINC03066027	8835	0.4741098744169563	NO	-
1989	ZINC02794369	8242	0.4741071599965637	NO	-
1990	ZINC00558646	3407	0.4740938450292151	NO	-
1991	ZINC02751160	8045	0.4740537980812195	NO	-
1992	ZINC03974046	13885	0.4740416188011308	NO	-
1993	ZINC04475649	15366	0.474033615015421	NO	-
1994	ZINC03858512	12289	0.4740262180541183	NO	-
1995	ZINC01112559	5326	0.4740104981146025	NO	-
1996	ZINC00954545	4672	0.4739707356659815	NO	-
1997	ZINC00446303	2681	0.4739424448188324	NO	-
1998	ZINC03858950	12348	0.473932098260036	NO	-
1999	ZINC00621358	3792	0.47388078208938045	NO	-
2000	ZINC00429761	2575	0.4738574199832481	NO	-
2001	ZINC03977379	13956	0.4738487513038694	NO	-
2002	ZINC03867824	12842	0.47384399743812755	NO	-
2003	ZINC02795687	8267	0.47383359240339473	NO	-
2004	ZINC03203371	8982	0.4738221370007669	NO	-
2005	ZINC03598740	11205	0.47377279613648915	NO	-
2006	ZINC04032865	14346	0.47375130009119687	NO	-
2007	ZINC04496637	15444	0.4737422074979258	NO	-
2008	ZINC04414352	15056	0.4737295508818757	NO	-
2009	ZINC03425758	9989	0.4737004797574416	NO	-
2010	ZINC00954544	4671	0.47365853915229805	NO	-
2011	ZINC01444809	6049	0.4736352525663247	NO	-
2012	ZINC02800308	8307	0.4735829787384983	NO	-
2013	ZINC00382661	2189	0.47354256598773686	NO	-
2014	ZINC01444810	6050	0.4735179190628373	NO	-
2015	ZINC00099012	659	0.47350794353449255	NO	-
2016	ZINC00360604	2083	0.47349188206470894	NO	-
2017	ZINC00434383	2598	0.4734915278554357	NO	-
2018	ZINC00952699	4664	0.473477064946044	NO	-
2019	ZINC00756449	4086	0.4734264483775395	NO	-
2020	ZINC03598742	11206	0.47342462033360355	NO	-
2021	ZINC03820249	11476	0.4733645102536893	NO	-
2022	ZINC04300937	14829	0.47329718504213913	NO	-
2023	ZINC00428169	2546	0.47328338041312046	NO	-
2024	ZINC04469797	15318	0.4732698150383185	NO	-
2025	ZINC00716798	4052	0.47323930198130626	NO	-
2026	ZINC02544721	7393	0.4732359532555468	NO	-
2027	ZINC03552748	10961	0.47317076932479285	NO	-
2028	ZINC03493775	10457	0.47315295884368824	NO	-
2029	ZINC02637305	7557	0.47313364036597816	NO	-
2030	ZINC03817246	11462	0.4731164300855485	NO	-
2031	ZINC00435948	2612	0.4731018697640777	NO	-
2032	ZINC01423312	5965	0.4730966264026627	NO	-
2033	ZINC03854260	11891	0.4730912961720033	NO	-
2034	ZINC00115906	755	0.47305675629539	NO	-
2035	ZINC03867219	12681	0.47304945428165096	NO	-
2036	ZINC00439365	2635	0.4730256284914426	NO	-
2037	ZINC03029341	8789	0.4730222190240798	NO	-
2038	ZINC03867823	12840	0.4730124231865761	NO	-
2039	ZINC04201855	14643	0.47299631418136323	NO	-
2040	ZINC01972922	6674	0.47295677658444335	NO	-
2041	ZINC03613454	11327	0.47293997993410414	NO	-
2042	ZINC03853900	11853	0.4729242706859213	NO	-
2043	ZINC02808658	8337	0.4729221697027121	NO	-
2044	ZINC02799476	8300	0.47291311507416006	NO	-
2045	ZINC01972921	6673	0.4729112499240148	NO	-
2046	ZINC04268648	14768	0.4729105264134815	NO	-
2047	ZINC00302964	1815	0.47284012128387937	NO	-
2048	ZINC00457164	2757	0.47281939619965807	NO	-
2049	ZINC00211804	1283	0.4728130607106815	NO	-
2050	ZINC03892846	13354	0.4728114442502151	NO	-
2051	ZINC03339528	9428	0.4728106964981198	NO	-
2052	ZINC01285063	5748	0.4727917966038103	NO	-
2053	ZINC04493279	15434	0.4727794418209969	NO	-
2054	ZINC00348642	1983	0.4727482250474306	NO	-
2055	ZINC00080860	486	0.4727472883657423	NO	-
2056	ZINC01454742	6057	0.47271204808591527	NO	-
2057	ZINC00460897	2773	0.47270293483342396	NO	-
2058	ZINC03598847	11214	0.4726498919170641	NO	-
2059	ZINC03850540	11558	0.4726444238165109	NO	-
2060	ZINC04248495	14715	0.472638707442297	NO	-
2061	ZINC03968631	13651	0.4726352781693139	NO	-
2062	ZINC02799296	8299	0.4726288566521071	NO	-
2063	ZINC02768956	8134	0.47262858812068037	NO	-
2064	ZINC01071750	5160	0.4726195986641666	NO	-
2065	ZINC02957713	8702	0.47260772551778274	NO	-
2066	ZINC01936581	6586	0.47257552593207863	NO	-
2067	ZINC00023714	84	0.4725726991903408	NO	-
2068	ZINC04547027	15494	0.47256755670334044	NO	-
2069	ZINC03493840	10461	0.4725630051822682	NO	-
2070	ZINC00537895	3269	0.4725167190661586	NO	-
2071	ZINC00891435	4524	0.47250613824310667	NO	-
2072	ZINC03891448	13258	0.4724750980616952	NO	-
2073	ZINC03869105	13051	0.47246771002624227	NO	-
2074	ZINC03279949	9235	0.47244207120828635	NO	-
2075	ZINC00134367	891	0.4724350079579032	NO	-
2076	ZINC03850999	11578	0.47237902057474757	NO	-
2077	ZINC03598827	11210	0.47237264215281044	NO	-
2078	ZINC02787450	8206	0.47235874183500975	NO	-
2079	ZINC03889038	13080	0.47235377472068085	NO	-
2080	ZINC03339527	9427	0.4723406242436877	NO	-
2081	ZINC01246216	5697	0.472333645146064	NO	-
2082	ZINC02453070	7253	0.472327718315257	NO	-
2083	ZINC00794831	4175	0.47232725021582656	NO	-
2084	ZINC03867525	12746	0.47231265479480966	NO	-
2085	ZINC03399461	9818	0.472308995781459	NO	-
2086	ZINC03327906	9390	0.4723028548511973	NO	-
2087	ZINC02798385	8292	0.4722814149800684	NO	-
2088	ZINC00457825	2761	0.4722608419383665	NO	-
2089	ZINC02205740	6892	0.47225897689541163	NO	-
2090	ZINC03866682	12592	0.4722428438462228	NO	-
2091	ZINC02205742	6893	0.4722392345632557	NO	-
2092	ZINC00348644	1984	0.4722361502425516	NO	-
2093	ZINC00429771	2581	0.4722298770829454	NO	-
2094	ZINC03327908	9391	0.4722251571028271	NO	-
2095	ZINC03493807	10459	0.47221216052571163	NO	-
2096	ZINC02758450	8076	0.4721199903443655	NO	-
2097	ZINC02957695	8701	0.47211198724717174	NO	-
2098	ZINC03854268	11903	0.47210457922998383	NO	-
2099	ZINC01062608	5114	0.47208523897927157	NO	-
2100	ZINC03377645	9561	0.47207643352276496	NO	-
2101	ZINC00920577	4575	0.4720731772400822	NO	-
2102	ZINC00508163	3053	0.47203321686757654	NO	-
2103	ZINC03310997	9330	0.47202890321206914	NO	-
2104	ZINC00508162	3051	0.47201169789907155	NO	-
2105	ZINC01479069	6120	0.4719736751083188	NO	-
2106	ZINC03857599	12172	0.47191562162568146	NO	-
2107	ZINC03379629	9577	0.4719076837166726	NO	-
2108	ZINC03867796	12819	0.4719038138865441	NO	-
2109	ZINC03598737	11204	0.4718980719457277	NO	-
2110	ZINC03868637	13017	0.47183715280422145	NO	-
2111	ZINC03406578	9873	0.47182825912413934	NO	-
2112	ZINC02800455	8308	0.47180423736531873	NO	-
2113	ZINC00791101	4170	0.47178198398081805	NO	-
2114	ZINC03379494	9575	0.47169293601506523	NO	-
2115	ZINC03458918	10183	0.47168940791450475	NO	-
2116	ZINC01210991	5596	0.47166608000056565	NO	-
2117	ZINC03854259	11889	0.47163515421427404	NO	-
2118	ZINC03889778	13132	0.4716314699487035	NO	-
2119	ZINC03454038	10165	0.47162283738558475	NO	-
2120	ZINC03851610	11628	0.47161647223834047	NO	-
2121	ZINC00460322	2766	0.4715938035059759	NO	-
2122	ZINC03454035	10164	0.4715885427179106	NO	-
2123	ZINC00471424	2866	0.4715665382647471	NO	-
2124	ZINC00471425	2867	0.4715465329513502	NO	-
2125	ZINC01097663	5256	0.4715162398420282	NO	-
2126	ZINC00552548	3350	0.47150211311706075	NO	-
2127	ZINC04091870	14424	0.47147023383919157	NO	-
2128	ZINC04487349	15405	0.4714403523275661	NO	-
2129	ZINC03866827	12614	0.47141720698998446	NO	-
2130	ZINC01122815	5362	0.47138773195050404	NO	-
2131	ZINC03452838	10146	0.4713543366784101	NO	-
2132	ZINC03493762	10456	0.47135047849217415	NO	-
2133	ZINC03851608	11626	0.4713427489808788	NO	-
2134	ZINC03852963	11718	0.47133312669791555	NO	-
2135	ZINC00509929	3075	0.4713175188931154	NO	-
2136	ZINC01183772	5524	0.47128187305256003	NO	-
2137	ZINC00358004	2046	0.47127191800082924	NO	-
2138	ZINC00850363	4420	0.47127024213384267	NO	-
2139	ZINC04496644	15445	0.4712650322192006	NO	-
2140	ZINC04116100	14466	0.4712538955124575	NO	-
2141	ZINC02154203	6833	0.47119020533790235	NO	-
2142	ZINC04119217	14473	0.4711798287963032	NO	-
2143	ZINC00054510	277	0.4711682037765947	NO	-
2144	ZINC01889898	6484	0.47116182181877897	NO	-
2145	ZINC03231652	9070	0.4711499375513601	NO	-
2146	ZINC01342777	5810	0.47114846284451023	NO	-
2147	ZINC03852962	11717	0.4711396002527775	NO	-
2148	ZINC03854579	11933	0.4711388478476516	NO	-
2149	ZINC00123575	812	0.47113697634276214	NO	-
2150	ZINC01889895	6483	0.4711360020945311	NO	-
2151	ZINC00097868	644	0.47112438407797225	NO	-
2152	ZINC03489555	10440	0.47111730126925094	NO	-
2153	ZINC00554926	3378	0.4710909679155559	NO	-
2154	ZINC02453070	7252	0.47108924821238735	NO	-
2155	ZINC03496154	10481	0.4710873389887316	NO	-
2156	ZINC03604384	11249	0.47106806885249686	NO	-
2157	ZINC03496155	10482	0.47106731666245566	NO	-
2158	ZINC02623955	7486	0.4710653087726486	NO	-
2159	ZINC03598891	11218	0.4710453662063282	NO	-
2160	ZINC03853661	11814	0.4710391844199591	NO	-
2161	ZINC03853662	11815	0.4710249911955379	NO	-
2162	ZINC00375381	2156	0.4709877105494236	NO	-
2163	ZINC03957541	13527	0.4709868532597816	NO	-
2164	ZINC00073553	449	0.4709621280190469	NO	-
2165	ZINC00097940	646	0.4709487056110529	NO	-
2166	ZINC00321806	1918	0.4709190744728697	NO	-
2167	ZINC01099621	5264	0.47091706849496157	NO	-
2168	ZINC02808658	8338	0.47087630068920283	NO	-
2169	ZINC02808658	8339	0.4708763006892027	NO	-
2170	ZINC03867798	12821	0.47087397760159777	NO	-
2171	ZINC01099620	5263	0.4708734011776125	NO	-
2172	ZINC02303510	7011	0.47086211394242994	NO	-
2173	ZINC03867971	12906	0.47084793025887767	NO	-
2174	ZINC02784398	8192	0.4708265215248769	NO	-
2175	ZINC02626364	7498	0.4708231766841506	NO	-
2176	ZINC00507759	3040	0.4708172277540068	NO	-
2177	ZINC03303320	9309	0.47081465752002444	NO	-
2178	ZINC00126731	832	0.4707883605788849	NO	-
2179	ZINC00206614	1260	0.4707766539676541	NO	-
2180	ZINC00500813	3000	0.47077451181211766	NO	-
2181	ZINC04487338	15403	0.4707505644452545	NO	-
2182	ZINC03538498	10901	0.4707190716690946	NO	-
2183	ZINC03854267	11901	0.47070089048036423	NO	-
2184	ZINC00386071	2214	0.4706982147587195	NO	-
2185	ZINC00618206	3759	0.47066591434365007	NO	-
2186	ZINC00177584	1100	0.4706228008412219	NO	-
2187	ZINC00618208	3760	0.47062121932800605	NO	-
2188	ZINC01087447	5220	0.47060988031326056	NO	-
2189	ZINC00294004	1779	0.47060724203063664	NO	-
2190	ZINC00685204	3996	0.470599353903104	NO	-
2191	ZINC00177582	1099	0.4705828640021079	NO	-
2192	ZINC00170255	1070	0.47055398090795186	NO	-
2193	ZINC01795919	6403	0.47050249846328224	NO	-
2194	ZINC04408005	15043	0.47049385228003576	NO	-
2195	ZINC00250149	1546	0.47044041740415404	NO	-
2196	ZINC03237336	9093	0.4703784403951458	NO	-
2197	ZINC03889337	13095	0.47034049728627036	NO	-
2198	ZINC03338598	9423	0.4703205023328353	NO	-
2199	ZINC00986717	4749	0.4702349262038515	NO	-
2200	ZINC03854049	11868	0.470231151874529	NO	-
2201	ZINC03866824	12609	0.4702255813439252	NO	-
2202	ZINC00059029	314	0.4702243275561316	NO	-
2203	ZINC00507759	3041	0.47017249293385216	NO	-
2204	ZINC00941370	4620	0.4701118162680005	NO	-
2205	ZINC00374758	2143	0.47010154698233614	NO	-
2206	ZINC04057021	14376	0.4700783554977592	NO	-
2207	ZINC00620377	3779	0.4700335709278245	NO	-
2208	ZINC00121599	792	0.47002445987710295	NO	-
2209	ZINC00620376	3778	0.4700117311725748	NO	-
2210	ZINC00989514	4759	0.4699965389034752	NO	-
2211	ZINC03500715	10550	0.4699803652874827	NO	-
2212	ZINC02449554	7242	0.4699590746373006	NO	-
2213	ZINC00989515	4760	0.46994754586014137	NO	-
2214	ZINC00126050	821	0.46993722342394245	NO	-
2215	ZINC03500717	10551	0.4699326619585764	NO	-
2216	ZINC03853566	11802	0.46991845441380586	NO	-
2217	ZINC00191462	1188	0.4698931698447845	NO	-
2218	ZINC02951683	8690	0.469879554434639	NO	-
2219	ZINC04149007	14516	0.46983032106776274	NO	-
2220	ZINC01351331	5817	0.4698140246762371	NO	-
2221	ZINC01125582	5375	0.4697964021660726	NO	-
2222	ZINC04273696	14773	0.46979300885407654	NO	-
2223	ZINC00280879	1728	0.46979181668916326	NO	-
2224	ZINC03866928	12637	0.46978303456800047	NO	-
2225	ZINC00110187	721	0.46977532301002645	NO	-
2226	ZINC00432639	2592	0.4697688002729759	NO	-
2227	ZINC03862412	12493	0.4697561618580976	NO	-
2228	ZINC02664813	7665	0.4697418470231783	NO	-
2229	ZINC02236441	6945	0.46973469456234945	NO	-
2230	ZINC02236441	6944	0.46973469456234934	NO	-
2231	ZINC03866825	12610	0.46973091658793414	NO	-
2232	ZINC03377644	9560	0.4697213307638975	NO	-
2233	ZINC04269376	14769	0.46971773304304515	NO	-
2234	ZINC00411847	2327	0.46971671855921154	NO	-
2235	ZINC02859516	8437	0.46971575114683656	NO	-
2236	ZINC04496457	15438	0.4697095765978186	NO	-
2237	ZINC00364333	2101	0.4697034621945643	NO	-
2238	ZINC00798415	4203	0.4696717015067941	NO	-
2239	ZINC00097983	649	0.46964549074961676	NO	-
2240	ZINC01324210	5794	0.4696445682289827	NO	-
2241	ZINC01193575	5551	0.46961974460193606	NO	-
2242	ZINC00411519	2322	0.46959090780059437	NO	-
2243	ZINC04407823	15039	0.4695874120022657	NO	-
2244	ZINC00094387	590	0.4695830774756725	NO	-
2245	ZINC00187231	1169	0.4695517910785816	NO	-
2246	ZINC01162743	5483	0.46955102781758057	NO	-
2247	ZINC02769282	8138	0.469543029565142	NO	-
2248	ZINC02327935	7056	0.4695294833464513	NO	-
2249	ZINC02879463	8513	0.4695226147328328	NO	-
2250	ZINC01113105	5328	0.46946861007337687	NO	-
2251	ZINC01034662	4934	0.46946743308333116	NO	-
2252	ZINC02767371	8123	0.46945955544188595	NO	-
2253	ZINC01043424	4998	0.46945690934351925	NO	-
2254	ZINC00095835	599	0.46939917321780644	NO	-
2255	ZINC00506858	3032	0.46939901795444927	NO	-
2256	ZINC03493794	10458	0.46938191546193286	NO	-
2257	ZINC00506857	3031	0.46936506161333175	NO	-
2258	ZINC03891077	13250	0.4693624238729714	NO	-
2259	ZINC00884716	4510	0.46935575187740636	NO	-
2260	ZINC03850999	11579	0.4693500808924117	NO	-
2261	ZINC02783844	8188	0.4693491835545867	NO	-
2262	ZINC03851934	11649	0.4693287862534418	NO	-
2263	ZINC00617495	3750	0.46932227069518984	NO	-
2264	ZINC03500617	10547	0.46931220539015683	NO	-
2265	ZINC02327937	7057	0.46928885826426	NO	-
2266	ZINC00138081	925	0.4692691610849363	NO	-
2267	ZINC01927607	6554	0.4692623342674808	NO	-
2268	ZINC02787915	8208	0.4692619382105372	NO	-
2269	ZINC04071067	14395	0.4692306202787812	NO	-
2270	ZINC03853696	11824	0.46920690488063754	NO	-
2271	ZINC03452988	10152	0.4691916434645884	NO	-
2272	ZINC04123961	14493	0.46917733546054474	NO	-
2273	ZINC00321930	1920	0.46917513466624805	NO	-
2274	ZINC03866826	12612	0.46913611214445183	NO	-
2275	ZINC00624025	3803	0.4691140203444483	NO	-
2276	ZINC00251187	1552	0.46911211621755117	NO	-
2277	ZINC01091889	5239	0.469108113197612	NO	-
2278	ZINC03867527	12749	0.4691021057299638	NO	-
2279	ZINC03818691	11468	0.46908991660207316	NO	-
2280	ZINC02802584	8320	0.4690808660178804	NO	-
2281	ZINC00942876	4625	0.4690675084089906	NO	-
2282	ZINC00223568	1361	0.46905474469287556	NO	-
2283	ZINC00613247	3708	0.46899329093818204	NO	-
2284	ZINC01043345	4997	0.46897072188309546	NO	-
2285	ZINC02446797	7237	0.46896527949261635	NO	-
2286	ZINC03892551	13326	0.46894701664925587	NO	-
2287	ZINC00102846	672	0.4689415991759824	NO	-
2288	ZINC00794862	4182	0.46893605624150153	NO	-
2289	ZINC00811262	4255	0.46892820925620804	NO	-
2290	ZINC00421620	2423	0.46892629757413795	NO	-
2291	ZINC00132180	876	0.46891392503159207	NO	-
2292	ZINC03854264	11899	0.46890086310729834	NO	-
2293	ZINC00567874	3470	0.4688990635950137	NO	-
2294	ZINC02735492	7978	0.4688646081317614	NO	-
2295	ZINC02449554	7241	0.4688467014644375	NO	-
2296	ZINC04496780	15448	0.4688248663526211	NO	-
2297	ZINC03281398	9244	0.4688120922030745	NO	-
2298	ZINC00104114	683	0.4688110784418312	NO	-
2299	ZINC00072499	433	0.4688093035549038	NO	-
2300	ZINC00612535	3691	0.46879691601635903	NO	-
2301	ZINC03559674	10999	0.4687922838587393	NO	-
2302	ZINC03857522	12154	0.46878221699309236	NO	-
2303	ZINC00252583	1583	0.46877132445315645	NO	-
2304	ZINC03859715	12426	0.4687320014337758	NO	-
2305	ZINC03860050	12450	0.4687286779350843	NO	-
2306	ZINC00223573	1362	0.4687278069566536	NO	-
2307	ZINC00900584	4535	0.46870606230001544	NO	-
2308	ZINC00221543	1332	0.4687037545649117	NO	-
2309	ZINC01259075	5712	0.4686632356329227	NO	-
2310	ZINC04303381	14831	0.46865335329338903	NO	-
2311	ZINC03867819	12834	0.4686406765074792	NO	-
2312	ZINC03409472	9885	0.4686071825244569	NO	-
2313	ZINC00096085	601	0.4685887353001194	NO	-
2314	ZINC04391966	15011	0.4685012280686614	NO	-
2315	ZINC03867526	12747	0.4684995795650015	NO	-
2316	ZINC00234208	1444	0.4684831504139304	NO	-
2317	ZINC02768866	8131	0.46846126395481463	NO	-
2318	ZINC03550516	10955	0.4684585500970307	NO	-
2319	ZINC02183132	6860	0.46844688468203155	NO	-
2320	ZINC01241083	5686	0.46843766557950184	NO	-
2321	ZINC03853566	11801	0.468425269142267	NO	-
2322	ZINC00427924	2539	0.468422596493279	NO	-
2323	ZINC03559235	10995	0.46841483384020716	NO	-
2324	ZINC03559237	10996	0.46839685879988013	NO	-
2325	ZINC00023714	85	0.46837619467553804	NO	-
2326	ZINC00234207	1443	0.468367895629656	NO	-
2327	ZINC00383316	2192	0.46836644680719647	NO	-
2328	ZINC03818687	11467	0.4683018327295569	NO	-
2329	ZINC03858952	12350	0.4683002690082083	NO	-
2330	ZINC00135311	900	0.46827201702660765	NO	-
2331	ZINC03867186	12672	0.4682551668632748	NO	-
2332	ZINC00134314	886	0.4682551488382559	NO	-
2333	ZINC00811267	4259	0.4682536746943318	NO	-
2334	ZINC04201842	14641	0.46825354235606587	NO	-
2335	ZINC00641631	3873	0.4682361316222211	NO	-
2336	ZINC00286382	1743	0.4682328818573349	NO	-
2337	ZINC00309918	1857	0.46821425394062566	NO	-
2338	ZINC03397205	9795	0.468208832914293	NO	-
2339	ZINC04332070	14898	0.46819513579560723	NO	-
2340	ZINC00574068	3503	0.46819034427648804	NO	-
2341	ZINC00520693	3132	0.4681417664330619	NO	-
2342	ZINC03073520	8845	0.4681213765650359	NO	-
2343	ZINC00798413	4196	0.4680868125802359	NO	-
2344	ZINC03516862	10764	0.46808348010308953	NO	-
2345	ZINC03453480	10154	0.4680823907650704	NO	-
2346	ZINC00798414	4199	0.4680808179452688	NO	-
2347	ZINC03516861	10763	0.4680724958027324	NO	-
2348	ZINC03862657	12510	0.4680510159782002	NO	-
2349	ZINC03851541	11613	0.46804534425928884	NO	-
2350	ZINC00094170	588	0.46803934686555443	NO	-
2351	ZINC03908251	13433	0.46803439438480177	NO	-
2352	ZINC03599258	11229	0.46798575374237705	NO	-
2353	ZINC00167716	1065	0.4679810579794129	NO	-
2354	ZINC03282807	9252	0.46795600931661363	NO	-
2355	ZINC01128857	5390	0.467944536797483	NO	-
2356	ZINC04274578	14775	0.467885104316712	NO	-
2357	ZINC00073676	452	0.4678803573941475	NO	-
2358	ZINC00912377	4566	0.4678550698796568	NO	-
2359	ZINC00072492	432	0.4678504506296501	NO	-
2360	ZINC02809078	8345	0.4677834134855928	NO	-
2361	ZINC00370996	2132	0.46776596518347047	NO	-
2362	ZINC01924311	6548	0.46776438918965707	NO	-
2363	ZINC00094169	587	0.46775356387621914	NO	-
2364	ZINC03852955	11714	0.4677531473438717	NO	-
2365	ZINC04408005	15042	0.46767938547369364	NO	-
2366	ZINC00508018	3042	0.46767232991673263	NO	-
2367	ZINC01202970	5563	0.46766789232037825	NO	-
2368	ZINC00608526	3635	0.4676469784624859	NO	-
2369	ZINC02717971	7825	0.46764679333862136	NO	-
2370	ZINC00608525	3633	0.46764489723494557	NO	-
2371	ZINC00862854	4453	0.4676431923000083	NO	-
2372	ZINC00813419	4272	0.46763630931977657	NO	-
2373	ZINC03902579	13387	0.46762015521774053	NO	-
2374	ZINC00608694	3637	0.46761635132710594	NO	-
2375	ZINC02736052	7980	0.46760278089074053	NO	-
2376	ZINC03388524	9672	0.4675643512451125	NO	-
2377	ZINC00480545	2928	0.46755856371739896	NO	-
2378	ZINC02410473	7167	0.46752766568694637	NO	-
2379	ZINC00613093	3701	0.4675256184765668	NO	-
2380	ZINC01050461	5027	0.46752239865088524	NO	-
2381	ZINC02410474	7168	0.46750598231177487	NO	-
2382	ZINC00056349	297	0.467504424797816	NO	-
2383	ZINC01202971	5564	0.4674883466889809	NO	-
2384	ZINC00515219	3119	0.46747845957541695	NO	-
2385	ZINC03876209	13059	0.4674760108265538	NO	-
2386	ZINC03854263	11897	0.46745490050064586	NO	-
2387	ZINC00487210	2955	0.4674539477009621	NO	-
2388	ZINC01495490	6157	0.4674537757458445	NO	-
2389	ZINC00553463	3354	0.4674518382627298	NO	-
2390	ZINC02183130	6859	0.4674498610000736	NO	-
2391	ZINC02623142	7479	0.46744230333599157	NO	-
2392	ZINC03435138	10021	0.4674393795767645	NO	-
2393	ZINC03435137	10020	0.4673955516963191	NO	-
2394	ZINC04121354	14480	0.46739529588645395	NO	-
2395	ZINC01301129	5774	0.4673771696208097	NO	-
2396	ZINC03853061	11743	0.46737645939655853	NO	-
2397	ZINC00722763	4064	0.4673627074860585	NO	-
2398	ZINC01021878	4879	0.46734736076289096	NO	-
2399	ZINC00429768	2579	0.46734394114998584	NO	-
2400	ZINC03858951	12349	0.46732223683265617	NO	-
2401	ZINC00094380	589	0.4673116110395975	NO	-
2402	ZINC00019333	71	0.46730071895563124	NO	-
2403	ZINC01425934	5982	0.46729025792747647	NO	-
2404	ZINC03863315	12547	0.46728992572543593	NO	-
2405	ZINC02918915	8620	0.46727003621580526	NO	-
2406	ZINC00097983	647	0.46725687299750035	NO	-
2407	ZINC00097679	630	0.46723683926738396	NO	-
2408	ZINC02549934	7403	0.46715834074210577	NO	-
2409	ZINC00608526	3636	0.46715388385355927	NO	-
2410	ZINC00613694	3712	0.46715331645414343	NO	-
2411	ZINC00608525	3634	0.46714638326882363	NO	-
2412	ZINC00258762	1629	0.4671433604882348	NO	-
2413	ZINC00487211	2956	0.4671221073049697	NO	-
2414	ZINC03495682	10479	0.4670997840800984	NO	-
2415	ZINC03382785	9606	0.46706644504202743	NO	-
2416	ZINC02394476	7146	0.4670576134535285	NO	-
2417	ZINC03382788	9607	0.4670200746319215	NO	-
2418	ZINC00628132	3819	0.4670070418816019	NO	-
2419	ZINC03281168	9240	0.4670017699579252	NO	-
2420	ZINC03892413	13325	0.4669962762275274	NO	-
2421	ZINC01936576	6583	0.4669925944942	NO	-
2422	ZINC03815219	308	0.46699112572486473	YES	18
2423	ZINC01113046	5327	0.466974283806458	NO	-
2424	ZINC00411633	2324	0.4669681639737573	NO	-
2425	ZINC04060461	14384	0.4669477363223733	NO	-
2426	ZINC03867946	12890	0.4669362243158804	NO	-
2427	ZINC00072854	440	0.466906943875565	NO	-
2428	ZINC04059324	14383	0.466848891237328	NO	-
2429	ZINC00419937	2407	0.4668286460451888	NO	-
2430	ZINC03907058	13411	0.4668166572804155	NO	-
2431	ZINC00942873	4623	0.4668084453913473	NO	-
2432	ZINC00641337	3870	0.46680661558547604	NO	-
2433	ZINC03904403	13399	0.466796465176323	NO	-
2434	ZINC00641336	3869	0.46677604330852246	NO	-
2435	ZINC01210991	5595	0.46676744004263987	NO	-
2436	ZINC00062252	356	0.46676066578162123	NO	-
2437	ZINC03860134	12469	0.46674775127291945	NO	-
2438	ZINC03075840	8847	0.4667460208549881	NO	-
2439	ZINC00184263	1151	0.46674470263753726	NO	-
2440	ZINC03977252	13948	0.46674101013399355	NO	-
2441	ZINC01430578	6016	0.46672381485306164	NO	-
2442	ZINC02721127	7956	0.4666947027286076	NO	-
2443	ZINC03229238	9059	0.46666113765700773	NO	-
2444	ZINC04019047	14337	0.46664667280033995	NO	-
2445	ZINC00219905	1326	0.4666261420846018	NO	-
2446	ZINC00947350	4655	0.4666209352195279	NO	-
2447	ZINC00633356	3844	0.4665811081702921	NO	-
2448	ZINC02623197	7480	0.46657856408431375	NO	-
2449	ZINC00806550	4230	0.4665774629802029	NO	-
2450	ZINC00384819	2204	0.46656907591677366	NO	-
2451	ZINC02272849	6971	0.4665477451016193	NO	-
2452	ZINC01495507	6164	0.46654723081571875	NO	-
2453	ZINC03149909	8915	0.46653136570603554	NO	-
2454	ZINC03995524	14216	0.4665213393299084	NO	-
2455	ZINC03513607	10740	0.4665041882170347	NO	-
2456	ZINC04315740	14850	0.4665013819135963	NO	-
2457	ZINC00477329	2904	0.46648519073960865	NO	-
2458	ZINC00614194	3720	0.46648382207989403	NO	-
2459	ZINC00794862	4180	0.466477805380389	NO	-
2460	ZINC01070791	5156	0.4664669996618366	NO	-
2461	ZINC03958515	13530	0.4664408565393231	NO	-
2462	ZINC01363131	5830	0.4664271360713148	NO	-
2463	ZINC00343786	1966	0.46638539892752123	NO	-
2464	ZINC03854545	11925	0.4663747372826216	NO	-
2465	ZINC03505642	10580	0.4663453443684042	NO	-
2466	ZINC03479489	10406	0.4663190314473911	NO	-
2467	ZINC00383017	2191	0.4662731517337827	NO	-
2468	ZINC00348299	1981	0.46624456625449395	NO	-
2469	ZINC03977585	13979	0.46623469887298724	NO	-
2470	ZINC01261830	5714	0.46622166453980873	NO	-
2471	ZINC03623324	11371	0.46621432838502597	NO	-
2472	ZINC03442944	10082	0.466213425323509	NO	-
2473	ZINC03442947	10083	0.4662053030004831	NO	-
2474	ZINC01564670	6274	0.46617767653042486	NO	-
2475	ZINC02957693	8700	0.46615050284232723	NO	-
2476	ZINC03912411	13470	0.46614844753709545	NO	-
2477	ZINC04469927	15325	0.46614844753709545	NO	-
2478	ZINC03854546	11926	0.46614081664532864	NO	-
2479	ZINC03909978	13451	0.4661154633519709	NO	-
2480	ZINC01124963	5368	0.46609048241628015	NO	-
2481	ZINC00425239	2507	0.46605361213495156	NO	-
2482	ZINC02912024	8587	0.4660533428894607	NO	-
2483	ZINC00416418	2372	0.4660357150383119	NO	-
2484	ZINC00815423	4292	0.46601926966235735	NO	-
2485	ZINC00971101	4698	0.46600305206954207	NO	-
2486	ZINC03371818	9545	0.465959985898588	NO	-
2487	ZINC01117609	5347	0.4659581228938867	NO	-
2488	ZINC03371816	9544	0.46595289747796537	NO	-
2489	ZINC03863259	12543	0.46592013974498725	NO	-
2490	ZINC01253866	5709	0.46590556437724145	NO	-
2491	ZINC03264337	9184	0.4658948674486461	NO	-
2492	ZINC03868447	12993	0.46587098057911147	NO	-
2493	ZINC03861966	12476	0.4658600458579399	NO	-
2494	ZINC00811267	4257	0.46580445198666853	NO	-
2495	ZINC03889066	13082	0.46578019360688455	NO	-
2496	ZINC03398593	9806	0.4657727770925434	NO	-
2497	ZINC00200936	1229	0.46576413538133943	NO	-
2498	ZINC03398596	9807	0.4657370458547577	NO	-
2499	ZINC01126964	5384	0.4657168445690625	NO	-
2500	ZINC03851634	11632	0.4656938156571562	NO	-
2501	ZINC00348485	1982	0.46565761143803347	NO	-
2502	ZINC00990874	4763	0.4656375208612758	NO	-
2503	ZINC03889067	13083	0.46560488386059995	NO	-
2504	ZINC01012180	4839	0.46558650040476157	NO	-
2505	ZINC03404533	9860	0.46558171226443273	NO	-
2506	ZINC00121596	791	0.46555367111092005	NO	-
2507	ZINC00429762	2576	0.4655465740231027	NO	-
2508	ZINC03853627	11808	0.4655254977542842	NO	-
2509	ZINC03867966	12901	0.465524224420936	NO	-
2510	ZINC02804922	8325	0.46552311656071094	NO	-
2511	ZINC03863481	12562	0.4655024030581219	NO	-
2512	ZINC03867967	12903	0.465495411681368	NO	-
2513	ZINC03515794	10754	0.4654903562403208	NO	-
2514	ZINC02799575	8301	0.4654733398371966	NO	-
2515	ZINC01017039	4852	0.46544720372219184	NO	-
2516	ZINC00272259	1706	0.4654342250098443	NO	-
2517	ZINC04174410	14598	0.46542412683514084	NO	-
2518	ZINC01025905	4896	0.4654157815103745	NO	-
2519	ZINC03648164	11400	0.4653621277499591	NO	-
2520	ZINC02808272	8336	0.46535580196284193	NO	-
2521	ZINC03513609	10741	0.4653294041791009	NO	-
2522	ZINC00073967	453	0.46532691254112746	NO	-
2523	ZINC03004566	8770	0.46531341534392234	NO	-
2524	ZINC03377338	9557	0.46530314744767487	NO	-
2525	ZINC00423580	2446	0.46525608691137416	NO	-
2526	ZINC03260855	9172	0.4652549475107656	NO	-
2527	ZINC02761963	8091	0.46524487483724736	NO	-
2528	ZINC03863303	12545	0.4652430977219739	NO	-
2529	ZINC03828992	11488	0.46514169171991265	NO	-
2530	ZINC01048264	5019	0.4651388202681766	NO	-
2531	ZINC03854795	11962	0.4650810472684463	NO	-
2532	ZINC00246136	1530	0.4650602967300336	NO	-
2533	ZINC03815370	342	0.4650550997941833	YES	31
2534	ZINC00466112	2807	0.4650440231751656	NO	-
2535	ZINC00467656	2814	0.46503514617259684	NO	-
2536	ZINC03567510	11059	0.46500938450765145	NO	-
2537	ZINC03853750	11832	0.46497257242561457	NO	-
2538	ZINC02838395	8383	0.46497083696182034	NO	-
2539	ZINC02549934	7401	0.4649620669382777	NO	-
2540	ZINC02620931	7466	0.46495979503022095	NO	-
2541	ZINC02620932	7467	0.46495013754888537	NO	-
2542	ZINC04407699	15037	0.4649188684225737	NO	-
2543	ZINC00135313	901	0.46490639214897883	NO	-
2544	ZINC00641477	3871	0.46489821501997086	NO	-
2545	ZINC02755736	8064	0.46489315802485837	NO	-
2546	ZINC01257290	5710	0.4648445886282473	NO	-
2547	ZINC02550755	7406	0.4648196037625467	NO	-
2548	ZINC03867965	12899	0.4647957690645079	NO	-
2549	ZINC03851039	11583	0.4647898846658661	NO	-
2550	ZINC03909396	13447	0.46477800965203947	NO	-
2551	ZINC04158706	14535	0.4647758894491552	NO	-
2552	ZINC02767705	8127	0.46477398846697054	NO	-
2553	ZINC00162556	1055	0.46476298552606043	NO	-
2554	ZINC00198853	1223	0.46476226669032594	NO	-
2555	ZINC02760972	8083	0.46475469258904994	NO	-
2556	ZINC03469409	10297	0.46472900900793634	NO	-
2557	ZINC03215850	9000	0.4647179357549895	NO	-
2558	ZINC02657457	7633	0.4647132079657372	NO	-
2559	ZINC01040036	4963	0.4646824583841852	NO	-
2560	ZINC00447842	2685	0.46467768943606413	NO	-
2561	ZINC02237398	6949	0.4646620636912849	NO	-
2562	ZINC00178751	1108	0.464659257307456	NO	-
2563	ZINC00546920	3313	0.46461736823279776	NO	-
2564	ZINC03527845	10847	0.46459370641592374	NO	-
2565	ZINC00873619	4488	0.4645854333897011	NO	-
2566	ZINC03399102	9815	0.46456701807945355	NO	-
2567	ZINC00621321	3791	0.4645376578177828	NO	-
2568	ZINC04496487	15439	0.46453078330789566	NO	-
2569	ZINC01163035	5485	0.4645247491534586	NO	-
2570	ZINC00850107	4419	0.46451100993950256	NO	-
2571	ZINC03415577	9914	0.4645030683222282	NO	-
2572	ZINC03854268	11904	0.4644469983681674	NO	-
2573	ZINC03466107	10281	0.46442248278860576	NO	-
2574	ZINC02767696	8126	0.4644190267976684	NO	-
2575	ZINC03855436	12044	0.4644066014697022	NO	-
2576	ZINC03854257	11885	0.46440611089366785	NO	-
2577	ZINC03984657	14068	0.4643964276179332	NO	-
2578	ZINC00621148	3788	0.4643940296310774	NO	-
2579	ZINC01306501	5779	0.46438827465592536	NO	-
2580	ZINC00621147	3787	0.4643789648056863	NO	-
2581	ZINC00380967	2177	0.46436557492552116	NO	-
2582	ZINC00375376	2155	0.46435725203573247	NO	-
2583	ZINC04292112	14817	0.46434627252927435	NO	-
2584	ZINC04063931	14389	0.46432130433510244	NO	-
2585	ZINC00372353	2136	0.46431524984788464	NO	-
2586	ZINC03815350	338	0.4643099574000368	YES	31
2587	ZINC00269301	1697	0.4642937310649343	NO	-
2588	ZINC00906583	4561	0.4642641313119915	NO	-
2589	ZINC00137208	912	0.4642393651316827	NO	-
2590	ZINC02788386	8210	0.464230647538074	NO	-
2591	ZINC03977155	13943	0.46421147549527103	NO	-
2592	ZINC03851902	11644	0.4642102848435139	NO	-
2593	ZINC04463211	15138	0.46418077262490426	NO	-
2594	ZINC02784585	8195	0.4641785737750954	NO	-
2595	ZINC03495552	10472	0.4641771439194859	NO	-
2596	ZINC02805423	8327	0.4641715836906759	NO	-
2597	ZINC02644845	7583	0.46416364486686434	NO	-
2598	ZINC04149007	14515	0.46413603821455507	NO	-
2599	ZINC02623743	7484	0.46412460523083426	NO	-
2600	ZINC03854264	11900	0.464119489520456	NO	-
2601	ZINC00425042	2503	0.4640980837528808	NO	-
2602	ZINC03961768	13542	0.46409681932505586	NO	-
2603	ZINC03862922	12530	0.46409189380783733	NO	-
2604	ZINC02347358	7084	0.464075666305071	NO	-
2605	ZINC00937464	4603	0.4640723687635553	NO	-
2606	ZINC03415452	9909	0.46401650835877056	NO	-
2607	ZINC01040110	4966	0.46400447681247253	NO	-
2608	ZINC02347356	7083	0.4640020494950271	NO	-
2609	ZINC03452748	10145	0.4639946604181656	NO	-
2610	ZINC02792547	8225	0.4639946537801557	NO	-
2611	ZINC03549987	10943	0.46399315328653584	NO	-
2612	ZINC03452745	10144	0.4639875340509421	NO	-
2613	ZINC03867838	12859	0.46396491504651466	NO	-
2614	ZINC00318746	1905	0.46395372622659165	NO	-
2615	ZINC00404975	2286	0.4639408728589293	NO	-
2616	ZINC00528216	3179	0.4639356106624687	NO	-
2617	ZINC03862921	12529	0.46389483475895854	NO	-
2618	ZINC03854260	11892	0.46386995896609956	NO	-
2619	ZINC00707394	4033	0.46386421403413136	NO	-
2620	ZINC00937462	4602	0.46385816232736893	NO	-
2621	ZINC02561792	7411	0.4638209144220562	NO	-
2622	ZINC00616046	3736	0.46377723921492275	NO	-
2623	ZINC03984657	14069	0.4637758156348035	NO	-
2624	ZINC02623744	7485	0.4637729965791442	NO	-
2625	ZINC03598855	11215	0.46377082850080925	NO	-
2626	ZINC04370053	14985	0.4637670003531294	NO	-
2627	ZINC00413147	2343	0.4637643462698754	NO	-
2628	ZINC00616047	3737	0.4637522970129604	NO	-
2629	ZINC00330856	1930	0.463733930779176	NO	-
2630	ZINC00184017	1146	0.463720165363016	NO	-
2631	ZINC03366635	9523	0.4637141481123452	NO	-
2632	ZINC02763310	8102	0.46371347210597696	NO	-
2633	ZINC00200938	1231	0.4637116399296635	NO	-
2634	ZINC03857554	12163	0.46370934467665514	NO	-
2635	ZINC03558491	10986	0.4637075205681586	NO	-
2636	ZINC00515218	3118	0.46369895671148215	NO	-
2637	ZINC03977379	13957	0.46367551844243793	NO	-
2638	ZINC03349666	9471	0.46367259355723117	NO	-
2639	ZINC01053510	5044	0.4636626351675939	NO	-
2640	ZINC00105457	689	0.4636354330488219	NO	-
2641	ZINC03851610	11629	0.4636315249045576	NO	-
2642	ZINC04268440	14767	0.4636225353881583	NO	-
2643	ZINC00058808	301	0.46361368363149197	NO	-
2644	ZINC03851608	11627	0.4636130263785327	NO	-
2645	ZINC00237163	1477	0.46360769574924243	NO	-
2646	ZINC00237159	1476	0.46359536582309896	NO	-
2647	ZINC00610651	3659	0.4635904539382135	NO	-
2648	ZINC00386072	2215	0.4635883840364017	NO	-
2649	ZINC00429752	2570	0.4635729597546401	NO	-
2650	ZINC03889325	13093	0.46349962170702863	NO	-
2651	ZINC00252183	1579	0.46348628513505574	NO	-
2652	ZINC03868457	12998	0.4634812215555742	NO	-
2653	ZINC00942874	4624	0.4634033923926972	NO	-
2654	ZINC03016368	8780	0.4633900510629895	NO	-
2655	ZINC01889913	6488	0.4633864736365072	NO	-
2656	ZINC01972519	6671	0.46338092290695937	NO	-
2657	ZINC01889910	6487	0.46334741957303877	NO	-
2658	ZINC01917341	6511	0.46331784926344466	NO	-
2659	ZINC04467718	15274	0.46330637115112194	NO	-
2660	ZINC00618132	3757	0.46327906135083363	NO	-
2661	ZINC00470972	2856	0.4632775200440919	NO	-
2662	ZINC00252181	1578	0.46326495420507	NO	-
2663	ZINC03479533	10407	0.46326421432999415	NO	-
2664	ZINC00863179	4456	0.46325856523204345	NO	-
2665	ZINC03862428	12496	0.463242614170055	NO	-
2666	ZINC00376365	2159	0.4632405082557917	NO	-
2667	ZINC02413925	7172	0.46323251183716946	NO	-
2668	ZINC00811666	4261	0.46322407236081325	NO	-
2669	ZINC02971110	8728	0.4632134616846795	NO	-
2670	ZINC02808796	8343	0.46320634321654686	NO	-
2671	ZINC00407956	2297	0.46320095789057014	NO	-
2672	ZINC03397075	9785	0.46318535959852414	NO	-
2673	ZINC03415550	9912	0.46314181362818185	NO	-
2674	ZINC01040036	4962	0.4631404224661108	NO	-
2675	ZINC03241152	9115	0.46313484121528536	NO	-
2676	ZINC02211181	6903	0.4631249321602455	NO	-
2677	ZINC02971112	8729	0.4631088734728743	NO	-
2678	ZINC00477293	2903	0.46310609802790853	NO	-
2679	ZINC00569308	3477	0.4631039759854817	NO	-
2680	ZINC03424286	9980	0.46309095399930494	NO	-
2681	ZINC03867855	12868	0.4630753410395737	NO	-
2682	ZINC01056841	5072	0.4630729385198003	NO	-
2683	ZINC00523367	3151	0.4630716396865116	NO	-
2684	ZINC03867856	12870	0.4630512277431451	NO	-
2685	ZINC04061280	14387	0.46304218381659695	NO	-
2686	ZINC01030100	4908	0.46303741597349074	NO	-
2687	ZINC03854267	11902	0.4630311798942166	NO	-
2688	ZINC00818328	4301	0.4630252350041847	NO	-
2689	ZINC03852961	11716	0.46300636632374326	NO	-
2690	ZINC00062561	360	0.46298348865568023	NO	-
2691	ZINC04135084	14502	0.4629755567772674	NO	-
2692	ZINC00166137	1063	0.4629677528485671	NO	-
2693	ZINC04426878	15073	0.4629668120499655	NO	-
2694	ZINC03859678	12422	0.46295046961053743	NO	-
2695	ZINC00197579	1214	0.46293982430331265	NO	-
2696	ZINC03852960	11715	0.4629389180635906	NO	-
2697	ZINC03851585	11622	0.4629362737349386	NO	-
2698	ZINC03867824	12843	0.4629282277720777	NO	-
2699	ZINC03867823	12841	0.4629267624311165	NO	-
2700	ZINC00495331	2985	0.4629201197129994	NO	-
2701	ZINC02836245	8377	0.4629003847765841	NO	-
2702	ZINC03500666	10549	0.4628678614196816	NO	-
2703	ZINC03500664	10548	0.46286686912777136	NO	-
2704	ZINC01455319	6058	0.4628162020419825	NO	-
2705	ZINC02802478	8319	0.46276696374317894	NO	-
2706	ZINC03513724	10742	0.4627547773869705	NO	-
2707	ZINC01076760	5192	0.4627169515967718	NO	-
2708	ZINC00362919	2098	0.46271206856486197	NO	-
2709	ZINC00609438	3647	0.46269144457502587	NO	-
2710	ZINC03984848	14072	0.46266187773969314	NO	-
2711	ZINC03854263	11898	0.46263443761299106	NO	-
2712	ZINC03867816	12831	0.4626246312999499	NO	-
2713	ZINC00536065	3250	0.46261961595641377	NO	-
2714	ZINC03859388	12387	0.4626143058239661	NO	-
2715	ZINC03909408	13448	0.46257202726994306	NO	-
2716	ZINC03438689	10072	0.4625677765909969	NO	-
2717	ZINC01429064	6007	0.46255925436503126	NO	-
2718	ZINC03963870	13565	0.46254490824051253	NO	-
2719	ZINC02652754	7614	0.46252913458477846	NO	-
2720	ZINC02525071	7384	0.4625014759772419	NO	-
2721	ZINC00863265	4457	0.4624985224686891	NO	-
2722	ZINC03608601	11274	0.46247253676203787	NO	-
2723	ZINC04485189	15390	0.46247050036571835	NO	-
2724	ZINC01066606	5135	0.4624607170826749	NO	-
2725	ZINC04485263	15394	0.4624579852685157	NO	-
2726	ZINC01066603	5134	0.46245255432581583	NO	-
2727	ZINC03971767	13830	0.46242324534547113	NO	-
2728	ZINC03854259	11890	0.4624141113663112	NO	-
2729	ZINC01479107	6124	0.4624014296099638	NO	-
2730	ZINC00063564	368	0.4623935233141584	NO	-
2731	ZINC00536064	3249	0.4623403492029903	NO	-
2732	ZINC03890487	13206	0.4623288942819819	NO	-
2733	ZINC03495669	10477	0.46231784702182654	NO	-
2734	ZINC01491052	6145	0.4623107891856118	NO	-
2735	ZINC00416657	2376	0.4623014025521508	NO	-
2736	ZINC03859678	12423	0.4622809751854554	NO	-
2737	ZINC03859387	12386	0.4622690254853447	NO	-
2738	ZINC03329276	9395	0.4622618664910981	NO	-
2739	ZINC02665441	7669	0.4622568986769306	NO	-
2740	ZINC03495672	10478	0.46223159792144747	NO	-
2741	ZINC03898084	13368	0.46221365851598495	NO	-
2742	ZINC01498167	6180	0.4621979587482623	NO	-
2743	ZINC02808739	8341	0.4621819247791077	NO	-
2744	ZINC00930650	4591	0.4621777098099444	NO	-
2745	ZINC00621057	3786	0.462142133941161	NO	-
2746	ZINC03560617	11009	0.4621038014470214	NO	-
2747	ZINC01498164	6179	0.46206622397366726	NO	-
2748	ZINC01040110	4967	0.46206214092202763	NO	-
2749	ZINC03446466	10098	0.4620372071617284	NO	-
2750	ZINC01423786	5968	0.46201946543812017	NO	-
2751	ZINC00375370	2152	0.46201313082201384	NO	-
2752	ZINC04313414	14844	0.46198765086043586	NO	-
2753	ZINC01960654	6651	0.4619834544270602	NO	-
2754	ZINC00350130	1989	0.46197777886808367	NO	-
2755	ZINC03891400	13257	0.46196697605454473	NO	-
2756	ZINC03598903	11219	0.4619171479299252	NO	-
2757	ZINC01928569	6556	0.46191588311112536	NO	-
2758	ZINC01476114	6108	0.4619148237403005	NO	-
2759	ZINC04019047	14335	0.4618837784329469	NO	-
2760	ZINC02800082	8304	0.46188261829312777	NO	-
2761	ZINC03446469	10099	0.46187401329492883	NO	-
2762	ZINC00222257	1338	0.4618516583845513	NO	-
2763	ZINC00621151	3790	0.4618425123635839	NO	-
2764	ZINC04292371	14818	0.4618404703205309	NO	-
2765	ZINC02784590	8196	0.4618379493534865	NO	-
2766	ZINC01468122	6092	0.4618295481030485	NO	-
2767	ZINC00222256	1337	0.4618264128563612	NO	-
2768	ZINC00375364	2151	0.46180327412238015	NO	-
2769	ZINC01044046	5002	0.46180002080569393	NO	-
2770	ZINC03854000	11864	0.46179865974731144	NO	-
2771	ZINC00621150	3789	0.4617965200724823	NO	-
2772	ZINC00944310	4635	0.4617474483449454	NO	-
2773	ZINC00558507	3403	0.46173196540445943	NO	-
2774	ZINC01082332	5209	0.46171735086902754	NO	-
2775	ZINC03516086	10757	0.46170610203234436	NO	-
2776	ZINC00773775	4101	0.4616780162376574	NO	-
2777	ZINC00470609	2849	0.46165520192799	NO	-
2778	ZINC00151322	1026	0.46164686077261585	NO	-
2779	ZINC00529094	3200	0.46164652292567887	NO	-
2780	ZINC02686584	7697	0.4616243033368799	NO	-
2781	ZINC00303077	1818	0.46162178382664043	NO	-
2782	ZINC01187657	5532	0.46158412800998594	NO	-
2783	ZINC00422787	2440	0.4615831070685754	NO	-
2784	ZINC02785024	8202	0.46155612412587643	NO	-
2785	ZINC00251198	1553	0.46155185762493206	NO	-
2786	ZINC02367700	7120	0.4615310266953034	NO	-
2787	ZINC01017647	4858	0.4615295308105512	NO	-
2788	ZINC01017646	4857	0.4615268072973808	NO	-
2789	ZINC03859823	12432	0.46152324179485615	NO	-
2790	ZINC00520361	3128	0.4615098636287887	NO	-
2791	ZINC01433645	6027	0.461508265446417	NO	-
2792	ZINC01085174	5217	0.46149152463378157	NO	-
2793	ZINC03849625	11534	0.46147835757007843	NO	-
2794	ZINC00427931	2540	0.46146269816803787	NO	-
2795	ZINC03867818	12832	0.461460378699063	NO	-
2796	ZINC04268026	14765	0.4614571049527416	NO	-
2797	ZINC03405056	9862	0.4614466975826928	NO	-
2798	ZINC03815354	334	0.46144367890090865	YES	31
2799	ZINC01252212	5705	0.4614035053257837	NO	-
2800	ZINC02699157	7747	0.46139127768532184	NO	-
2801	ZINC03513761	10743	0.46138537798019813	NO	-
2802	ZINC03005421	8772	0.46137967596509977	NO	-
2803	ZINC04023808	14339	0.4613612386021993	NO	-
2804	ZINC03366797	9526	0.4613586572008082	NO	-
2805	ZINC04023808	14338	0.46135544848390636	NO	-
2806	ZINC03536846	10888	0.46134255899255644	NO	-
2807	ZINC00784856	4162	0.4613421545529592	NO	-
2808	ZINC01040287	4977	0.4613391251983198	NO	-
2809	ZINC01053723	5048	0.4613196347079934	NO	-
2810	ZINC00422728	2438	0.4613106924438479	NO	-
2811	ZINC03366850	9527	0.46129798561841795	NO	-
2812	ZINC01557929	6271	0.4612915320676543	NO	-
2813	ZINC01433646	6028	0.4612518835249688	NO	-
2814	ZINC03338687	9425	0.46124849363045667	NO	-
2815	ZINC04265927	14757	0.46121352140356997	NO	-
2816	ZINC00264339	1677	0.46121111828452865	NO	-
2817	ZINC03968465	13618	0.46119608333908463	NO	-
2818	ZINC03904382	13397	0.4611957246147252	NO	-
2819	ZINC01163956	5490	0.46117919601809093	NO	-
2820	ZINC02917496	8612	0.461171908767721	NO	-
2821	ZINC00239343	1490	0.4611702050131329	NO	-
2822	ZINC00435541	2607	0.4611374021289212	NO	-
2823	ZINC01195171	5553	0.4611242767963872	NO	-
2824	ZINC03633117	11384	0.4611040940464837	NO	-
2825	ZINC01889903	6485	0.4610890505027538	NO	-
2826	ZINC00411849	2329	0.4610889587623574	NO	-
2827	ZINC00217614	1309	0.4610213220027439	NO	-
2828	ZINC03890807	13226	0.46098223206028555	NO	-
2829	ZINC00558492	3401	0.46096941637005606	NO	-
2830	ZINC02721031	7955	0.46096299744157376	NO	-
2831	ZINC01889906	6486	0.4609615925776837	NO	-
2832	ZINC00239341	1489	0.4609573413404988	NO	-
2833	ZINC04155306	14521	0.46093028978176803	NO	-
2834	ZINC01042468	4994	0.4609283983673975	NO	-
2835	ZINC00860394	4451	0.460916279480777	NO	-
2836	ZINC04166863	14553	0.46090005388633576	NO	-
2837	ZINC01408768	5933	0.4608697179721647	NO	-
2838	ZINC04051059	14370	0.46086482225292047	NO	-
2839	ZINC03451650	10121	0.46084441549035315	NO	-
2840	ZINC03478909	10395	0.46082067388984643	NO	-
2841	ZINC00399726	2279	0.4607747172992128	NO	-
2842	ZINC02544544	7391	0.4607738372738284	NO	-
2843	ZINC01501010	6197	0.46076694066112744	NO	-
2844	ZINC00554869	3375	0.46072881143768	NO	-
2845	ZINC03379055	9573	0.46072525553227806	NO	-
2846	ZINC03461745	10238	0.46071057380141855	NO	-
2847	ZINC04126188	14494	0.4606926422107585	NO	-
2848	ZINC01005415	4822	0.4606757564542109	NO	-
2849	ZINC00199181	1224	0.46066419103631084	NO	-
2850	ZINC01384543	5845	0.46061694983870255	NO	-
2851	ZINC02629140	7525	0.4605978519420399	NO	-
2852	ZINC03498557	10526	0.46059058995224583	NO	-
2853	ZINC00789984	4167	0.4605902151210884	NO	-
2854	ZINC03405237	9866	0.4605867479488987	NO	-
2855	ZINC00216002	1298	0.46057328610686216	NO	-
2856	ZINC00051075	235	0.46056949695599236	NO	-
2857	ZINC02657980	7636	0.46055711569242935	NO	-
2858	ZINC03366856	9528	0.4605550794269834	NO	-
2859	ZINC01491052	6143	0.46054316508861154	NO	-
2860	ZINC02571090	7420	0.46052084729780657	NO	-
2861	ZINC03850540	11559	0.4605174238507406	NO	-
2862	ZINC03479462	10405	0.4605043409544648	NO	-
2863	ZINC00628402	3823	0.46048730407803495	NO	-
2864	ZINC01501009	6196	0.46048112622968546	NO	-
2865	ZINC00644440	3879	0.4604679195455325	NO	-
2866	ZINC02914589	8599	0.4604540845311617	NO	-
2867	ZINC02914587	8598	0.4604215585600577	NO	-
2868	ZINC01051663	5032	0.4604211024169245	NO	-
2869	ZINC00601820	336	0.46040932785724903	YES	31
2870	ZINC00612470	3688	0.46038397029026124	NO	-
2871	ZINC03863270	12544	0.4603452927878582	NO	-
2872	ZINC02657980	7635	0.4603424413947539	NO	-
2873	ZINC04292371	14820	0.46034076380970684	NO	-
2874	ZINC00644441	3881	0.4603275267699716	NO	-
2875	ZINC03478911	10396	0.46032144591318586	NO	-
2876	ZINC02621487	7470	0.46027332234216883	NO	-
2877	ZINC04116100	14465	0.46024908029781836	NO	-
2878	ZINC03283920	9257	0.4602296099652708	NO	-
2879	ZINC03544144	10911	0.4602230213745628	NO	-
2880	ZINC03240803	9113	0.46021742716333874	NO	-
2881	ZINC00223426	1359	0.46021223698274444	NO	-
2882	ZINC00558491	3400	0.46020337291572155	NO	-
2883	ZINC00060177	335	0.46018325086735	NO	-
2884	ZINC01226053	5646	0.4601814065959005	NO	-
2885	ZINC02783598	8184	0.46018115523953246	NO	-
2886	ZINC00186256	1156	0.46017483973520196	NO	-
2887	ZINC01002192	4815	0.4601639430137444	NO	-
2888	ZINC04426878	15072	0.460132474704389	NO	-
2889	ZINC01216229	5614	0.46012514644738417	NO	-
2890	ZINC03152685	8924	0.4601247629178302	NO	-
2891	ZINC01478954	6116	0.46010571214312646	NO	-
2892	ZINC03037037	8802	0.46008764604851804	NO	-
2893	ZINC00578713	3535	0.46007545721615095	NO	-
2894	ZINC03385846	9637	0.46006875836919153	NO	-
2895	ZINC00842174	4394	0.46005329794777833	NO	-
2896	ZINC03246416	9136	0.4600479732227245	NO	-
2897	ZINC03867796	12820	0.46004716940599183	NO	-
2898	ZINC03477400	10392	0.4600431003546633	NO	-
2899	ZINC03426242	9992	0.4600269173545021	NO	-
2900	ZINC04496824	15449	0.46002296355067	NO	-
2901	ZINC04433361	15080	0.46001863140742194	NO	-
2902	ZINC03611606	11310	0.4600103666169265	NO	-
2903	ZINC02717971	7827	0.4599947123804095	NO	-
2904	ZINC02503582	7346	0.4599883696147752	NO	-
2905	ZINC01216230	5615	0.45998577280324954	NO	-
2906	ZINC03986570	14078	0.4599846130961457	NO	-
2907	ZINC02921300	8629	0.4599667083066751	NO	-
2908	ZINC00813388	4270	0.45991987047090366	NO	-
2909	ZINC01226052	5645	0.45990588213235084	NO	-
2910	ZINC03977589	13982	0.4599022896609653	NO	-
2911	ZINC00272932	1710	0.45989890474254763	NO	-
2912	ZINC03391086	9700	0.4598966493699726	NO	-
2913	ZINC00489083	2968	0.4598907025379898	NO	-
2914	ZINC00801759	4215	0.4598883620365706	NO	-
2915	ZINC03385730	9631	0.4598765826373567	NO	-
2916	ZINC00294004	1780	0.4598605499182734	NO	-
2917	ZINC00842173	4393	0.4598200962133201	NO	-
2918	ZINC00929246	4585	0.45981110846744055	NO	-
2919	ZINC03518257	10778	0.45973838226117975	NO	-
2920	ZINC00429827	2583	0.45968998032585434	NO	-
2921	ZINC02872568	8482	0.4596865356068245	NO	-
2922	ZINC01074239	5177	0.4596716093948062	NO	-
2923	ZINC04460686	15131	0.4596591924010225	NO	-
2924	ZINC00123445	811	0.45961745072475696	NO	-
2925	ZINC03974059	13888	0.45961255994967737	NO	-
2926	ZINC00905525	4556	0.45958411357388695	NO	-
2927	ZINC03851345	11602	0.4595774875795063	NO	-
2928	ZINC02865098	8456	0.4595736041170265	NO	-
2929	ZINC03425629	9987	0.4595685364524145	NO	-
2930	ZINC00218613	1319	0.4595512948980561	NO	-
2931	ZINC00218622	1320	0.45954682511646144	NO	-
2932	ZINC00218607	1316	0.4595378955322164	NO	-
2933	ZINC02433219	7212	0.45951611718179963	NO	-
2934	ZINC00366744	2114	0.459506889196196	NO	-
2935	ZINC00178759	1110	0.45948552379428736	NO	-
2936	ZINC02871271	8475	0.45948476766200824	NO	-
2937	ZINC02802603	8321	0.45946836228755494	NO	-
2938	ZINC04412438	15050	0.45943227999990605	NO	-
2939	ZINC00427932	2541	0.4594287453760887	NO	-
2940	ZINC00079373	478	0.4594242019748739	NO	-
2941	ZINC02402320	7153	0.4594178305795742	NO	-
2942	ZINC03867798	12822	0.459388541849998	NO	-
2943	ZINC00515069	3116	0.4593763655344038	NO	-
2944	ZINC00187235	1170	0.45935996878753976	NO	-
2945	ZINC03379054	9572	0.45935965005397034	NO	-
2946	ZINC03974056	13886	0.4592980764457999	NO	-
2947	ZINC00160898	1054	0.459296749311743	NO	-
2948	ZINC00138081	926	0.4592929369547545	NO	-
2949	ZINC00097868	645	0.4592621666049548	NO	-
2950	ZINC02872873	8483	0.4592409035225148	NO	-
2951	ZINC00888470	4518	0.45923315979542956	NO	-
2952	ZINC01005414	4821	0.4592254957817784	NO	-
2953	ZINC00160897	1053	0.4592205184431117	NO	-
2954	ZINC03859715	12427	0.4592151753226668	NO	-
2955	ZINC02675493	7679	0.45921003480071315	NO	-
2956	ZINC03385668	9628	0.45919872768584313	NO	-
2957	ZINC01474099	6107	0.45919789385261855	NO	-
2958	ZINC03385665	9627	0.4591867572950394	NO	-
2959	ZINC00187237	1171	0.45916248867145937	NO	-
2960	ZINC00428163	2543	0.45914725885406926	NO	-
2961	ZINC02660805	7650	0.45913459174606197	NO	-
2962	ZINC00096344	604	0.4591290547224771	NO	-
2963	ZINC03599295	11230	0.4591161255508219	NO	-
2964	ZINC03998906	14255	0.45910543372459195	NO	-
2965	ZINC04462930	15137	0.45910497405322276	NO	-
2966	ZINC01307176	5782	0.4590933905169662	NO	-
2967	ZINC00097983	648	0.45906255437510407	NO	-
2968	ZINC03364308	9520	0.45904950840557596	NO	-
2969	ZINC04433619	15081	0.4590396656414057	NO	-
2970	ZINC00558869	3409	0.4590179142324979	NO	-
2971	ZINC01384121	5844	0.45896799951932843	NO	-
2972	ZINC00571824	3492	0.45893733678415616	NO	-
2973	ZINC00028744	115	0.4589357677090459	NO	-
2974	ZINC04346994	14928	0.45893423769670577	NO	-
2975	ZINC04059309	14382	0.45893311657426133	NO	-
2976	ZINC03868643	13019	0.4589323529316366	NO	-
2977	ZINC02973375	8735	0.4589301486829023	NO	-
2978	ZINC02782644	8179	0.45891845013406746	NO	-
2979	ZINC04332284	14901	0.45891627199527796	NO	-
2980	ZINC02855019	8423	0.4588763499472885	NO	-
2981	ZINC03317498	9354	0.45886434023687933	NO	-
2982	ZINC00828140	4350	0.4588626737816187	NO	-
2983	ZINC02782643	8178	0.4588612925124139	NO	-
2984	ZINC03415457	9910	0.4588567145181879	NO	-
2985	ZINC03610049	11290	0.45884782489977877	NO	-
2986	ZINC03853828	11844	0.45884700530782996	NO	-
2987	ZINC02631874	7537	0.4588159576619883	NO	-
2988	ZINC00261391	1660	0.45881051382482546	NO	-
2989	ZINC00222393	1341	0.458777628962931	NO	-
2990	ZINC02192284	6864	0.45875538383206577	NO	-
2991	ZINC04357766	14953	0.4587527991222278	NO	-
2992	ZINC00390115	2249	0.458744284308349	NO	-
2993	ZINC03388249	9656	0.4587345662858548	NO	-
2994	ZINC04239074	14690	0.4587333289993138	NO	-
2995	ZINC03041826	8814	0.4587251184147202	NO	-
2996	ZINC03388247	9655	0.45869851121111765	NO	-
2997	ZINC02454770	7254	0.45869010332972365	NO	-
2998	ZINC00243871	1505	0.4586646140563805	NO	-
2999	ZINC01491047	6135	0.4586365391253698	NO	-
3000	ZINC03853981	11859	0.4586245401216461	NO	-
3001	ZINC03632994	11383	0.45862207518382253	NO	-
3002	ZINC04488115	15411	0.45860777090245647	NO	-
3003	ZINC00123439	810	0.4586017572157646	NO	-
3004	ZINC03612217	11316	0.4585986009351428	NO	-
3005	ZINC00126419	831	0.4585901698708375	NO	-
3006	ZINC03853980	11858	0.4585848295568268	NO	-
3007	ZINC00206614	1261	0.4585695939946465	NO	-
3008	ZINC00126413	830	0.4585297466909209	NO	-
3009	ZINC00259425	1634	0.45850138227500903	NO	-
3010	ZINC00532330	3217	0.4584815330671392	NO	-
3011	ZINC00274875	1719	0.45847523632987025	NO	-
3012	ZINC04003971	14312	0.45847202050807223	NO	-
3013	ZINC02629140	7524	0.4584494567128583	NO	-
3014	ZINC03543045	10908	0.4584382901548415	NO	-
3015	ZINC03896502	13367	0.45842815824928346	NO	-
3016	ZINC03260855	9171	0.4583988097975855	NO	-
3017	ZINC04317471	14864	0.45839703040450286	NO	-
3018	ZINC00489353	2969	0.45839332662556037	NO	-
3019	ZINC03276814	9224	0.45838594775722097	NO	-
3020	ZINC00650838	3890	0.458364809791814	NO	-
3021	ZINC03288419	9271	0.45836267979828	NO	-
3022	ZINC03434284	10015	0.45836144798028433	NO	-
3023	ZINC00794862	4181	0.458313663944034	NO	-
3024	ZINC02346611	7082	0.4582835594291158	NO	-
3025	ZINC01134580	5408	0.45828074281005426	NO	-
3026	ZINC01043471	5000	0.458278126800922	NO	-
3027	ZINC02364577	7113	0.4582683668908499	NO	-
3028	ZINC04060465	14385	0.45826761730950766	NO	-
3029	ZINC00423602	2452	0.45826557401764434	NO	-
3030	ZINC01035017	4946	0.45826190689019997	NO	-
3031	ZINC00612835	3697	0.458259386429547	NO	-
3032	ZINC00172964	1088	0.45824890084032255	NO	-
3033	ZINC00352154	2006	0.45822590874906377	NO	-
3034	ZINC02364581	7116	0.45817084443102735	NO	-
3035	ZINC00613064	3699	0.4581645413653774	NO	-
3036	ZINC03469395	10296	0.45815077591764136	NO	-
3037	ZINC03858735	12315	0.4581453803915149	NO	-
3038	ZINC04413022	15052	0.45814216999022855	NO	-
3039	ZINC03889576	13111	0.4581365454389686	NO	-
3040	ZINC00414793	2354	0.45812942797759304	NO	-
3041	ZINC04126188	14495	0.4581181031508418	NO	-
3042	ZINC00121483	787	0.45810483626897935	NO	-
3043	ZINC03658104	11408	0.45809841629990167	NO	-
3044	ZINC00261389	1659	0.45807500807575213	NO	-
3045	ZINC03867278	12694	0.4580747175988979	NO	-
3046	ZINC00222391	1340	0.45804196343296744	NO	-
3047	ZINC00187238	1172	0.4580086109385853	NO	-
3048	ZINC00096085	602	0.45800350746692436	NO	-
3049	ZINC00375381	2157	0.45799925478998277	NO	-
3050	ZINC04252381	14742	0.4579761852337897	NO	-
3051	ZINC00905525	4555	0.45797501643660665	NO	-
3052	ZINC00614706	3727	0.45797180588912756	NO	-
3053	ZINC04633485	15540	0.4579588693152976	NO	-
3054	ZINC04317474	14866	0.45795029339729665	NO	-
3055	ZINC00944321	4636	0.45793952591921083	NO	-
3056	ZINC00425654	2515	0.45792045984821295	NO	-
3057	ZINC01468123	6094	0.4579023398582256	NO	-
3058	ZINC02846824	8401	0.45785606532142165	NO	-
3059	ZINC00187239	1173	0.4578531302898139	NO	-
3060	ZINC03867527	12750	0.4578466440056444	NO	-
3061	ZINC02765912	8116	0.4578421041534369	NO	-
3062	ZINC03867646	12782	0.4577956227626413	NO	-
3063	ZINC03867526	12748	0.4577904985403766	NO	-
3064	ZINC01392762	5889	0.4577887824917064	NO	-
3065	ZINC00151445	1027	0.45778628734442617	NO	-
3066	ZINC00437494	2629	0.45778503988737834	NO	-
3067	ZINC02766143	8118	0.4577498879335606	NO	-
3068	ZINC02879701	8514	0.4577490430698246	NO	-
3069	ZINC01502197	6203	0.45774671942768225	NO	-
3070	ZINC04315622	14849	0.4577278337597579	NO	-
3071	ZINC03851934	11650	0.45772665352019526	NO	-
3072	ZINC03956500	13518	0.4577251192983752	NO	-
3073	ZINC03853532	11796	0.45772214799667316	NO	-
3074	ZINC03436038	10038	0.4577178981047978	NO	-
3075	ZINC02364581	7117	0.45771607276752296	NO	-
3076	ZINC02364581	7118	0.45771607276752296	NO	-
3077	ZINC00035557	152	0.45770769371933534	NO	-
3078	ZINC02364577	7114	0.4577023783620576	NO	-
3079	ZINC02364577	7115	0.4577023783620576	NO	-
3080	ZINC03569951	11076	0.4576998545645959	NO	-
3081	ZINC03395318	9764	0.45769633947743343	NO	-
3082	ZINC00811267	4258	0.457695267146815	NO	-
3083	ZINC03405241	9867	0.45769409256662663	NO	-
3084	ZINC01502198	6204	0.4576847859915837	NO	-
3085	ZINC01040287	4978	0.45767812288108456	NO	-
3086	ZINC03890478	13205	0.45767146986913587	NO	-
3087	ZINC01306530	5780	0.4576677501118183	NO	-
3088	ZINC03415577	9913	0.45765556936731067	NO	-
3089	ZINC03537302	10892	0.4576339604135608	NO	-
3090	ZINC02756721	8071	0.4576278458896895	NO	-
3091	ZINC02342083	7075	0.4576117944170443	NO	-
3092	ZINC00632665	3843	0.4575952163891512	NO	-
3093	ZINC03977420	13961	0.4575798539961792	NO	-
3094	ZINC03890475	13204	0.4575648942776568	NO	-
3095	ZINC03850103	11548	0.4575541681874071	NO	-
3096	ZINC04485898	15399	0.45755152343228056	NO	-
3097	ZINC01093714	5245	0.4575238157135609	NO	-
3098	ZINC00202988	1248	0.457510224464764	NO	-
3099	ZINC01025165	4891	0.4574867369632886	NO	-
3100	ZINC01001372	4813	0.45747885332227783	NO	-
3101	ZINC04350651	14945	0.457469793417701	NO	-
3102	ZINC03851902	11645	0.45744191978942167	NO	-
3103	ZINC01257952	5711	0.45743979556491116	NO	-
3104	ZINC03620366	11363	0.4574110010253173	NO	-
3105	ZINC00798779	4208	0.45739871188263187	NO	-
3106	ZINC03860115	12459	0.45739827781607295	NO	-
3107	ZINC02915142	8604	0.45738215606982524	NO	-
3108	ZINC02915144	8605	0.4573769264943751	NO	-
3109	ZINC04485195	15392	0.4573730208269416	NO	-
3110	ZINC02862796	8452	0.4573401449172294	NO	-
3111	ZINC03851634	11633	0.45732651516518363	NO	-
3112	ZINC03505521	10574	0.4573046961005705	NO	-
3113	ZINC03505519	10573	0.4572967413801556	NO	-
3114	ZINC01241285	5689	0.45729304910801566	NO	-
3115	ZINC02479582	7314	0.45729036586574434	NO	-
3116	ZINC03495972	10480	0.4572867765619779	NO	-
3117	ZINC04001265	14286	0.4572843068289966	NO	-
3118	ZINC00235198	1461	0.4572617950411118	NO	-
3119	ZINC03892718	13335	0.45725779549522894	NO	-
3120	ZINC03599205	11228	0.45724302391748695	NO	-
3121	ZINC00137748	917	0.457219260956882	NO	-
3122	ZINC03500755	10555	0.4572174427185224	NO	-
3123	ZINC04292371	14819	0.45719640287772007	NO	-
3124	ZINC00044728	193	0.45718279951346	NO	-
3125	ZINC02765075	8113	0.4571733374690727	NO	-
3126	ZINC00416665	2378	0.4571726191635632	NO	-
3127	ZINC02887348	8540	0.4571621762213094	NO	-
3128	ZINC03415452	9908	0.4571499137613334	NO	-
3129	ZINC03867499	12731	0.4571291436064011	NO	-
3130	ZINC02881661	8525	0.45709357411643525	NO	-
3131	ZINC00567054	3461	0.4570826367899121	NO	-
3132	ZINC02117337	6805	0.4570737047905112	NO	-
3133	ZINC00980850	4732	0.457072455595457	NO	-
3134	ZINC02918944	8623	0.45706348315816403	NO	-
3135	ZINC02918945	8624	0.4570618778036905	NO	-
3136	ZINC03867819	12835	0.4570543799461168	NO	-
3137	ZINC01426605	5987	0.4570305773985891	NO	-
3138	ZINC00818348	4302	0.4569932290370758	NO	-
3139	ZINC03404842	9861	0.4569908911192916	NO	-
3140	ZINC01491047	6134	0.45697942752081583	NO	-
3141	ZINC00399645	2273	0.45694144959006633	NO	-
3142	ZINC00137744	916	0.45693093631607934	NO	-
3143	ZINC00438744	2632	0.45689416208439637	NO	-
3144	ZINC00721192	4062	0.45686971657415343	NO	-
3145	ZINC02718989	7936	0.45686421344080436	NO	-
3146	ZINC03424768	9982	0.45685223765025373	NO	-
3147	ZINC00641734	3874	0.4568478642600936	NO	-
3148	ZINC00291398	1772	0.4568434084894224	NO	-
3149	ZINC00376375	2160	0.45684183555318675	NO	-
3150	ZINC03867830	12852	0.45683286728938005	NO	-
3151	ZINC02718325	7829	0.45679830008510935	NO	-
3152	ZINC03968563	13633	0.4567935923358627	NO	-
3153	ZINC00261271	1657	0.4567873798489507	NO	-
3154	ZINC02750450	8041	0.45678385815124595	NO	-
3155	ZINC03850057	11546	0.45678070425785283	NO	-
3156	ZINC02750448	8040	0.4567633669323182	NO	-
3157	ZINC00999544	4803	0.45671549436604875	NO	-
3158	ZINC03968562	13632	0.4567012956135034	NO	-
3159	ZINC00389105	2224	0.4566820882160303	NO	-
3160	ZINC03507316	10627	0.45665941980931946	NO	-
3161	ZINC01287581	5749	0.4566571702915152	NO	-
3162	ZINC01514385	6240	0.45664532181384776	NO	-
3163	ZINC02264426	6967	0.4566355564718552	NO	-
3164	ZINC03475086	10359	0.4566155184185056	NO	-
3165	ZINC00022341	81	0.4566054508117643	NO	-
3166	ZINC00298406	1790	0.4566033632899172	NO	-
3167	ZINC02272274	6970	0.45657718226792726	NO	-
3168	ZINC00035707	153	0.45656078586488896	NO	-
3169	ZINC00097805	635	0.4565295169116689	NO	-
3170	ZINC02238109	6950	0.45652371080076903	NO	-
3171	ZINC00072499	434	0.45650450172937973	NO	-
3172	ZINC03862430	12498	0.4565008842099807	NO	-
3173	ZINC00261269	1656	0.45649932836124274	NO	-
3174	ZINC00533917	3229	0.456466637974353	NO	-
3175	ZINC03573128	11102	0.456462965297274	NO	-
3176	ZINC00049046	221	0.4564617192130926	NO	-
3177	ZINC03558521	10989	0.45645652538089904	NO	-
3178	ZINC03862429	12497	0.45644558288656356	NO	-
3179	ZINC01104308	5280	0.456415621166398	NO	-
3180	ZINC00152309	1031	0.4564067377101298	NO	-
3181	ZINC03854256	11883	0.456398564964287	NO	-
3182	ZINC02781672	8173	0.45639839216879313	NO	-
3183	ZINC03350525	9474	0.4563975430598305	NO	-
3184	ZINC00223757	1370	0.4563606846037681	NO	-
3185	ZINC03891741	13283	0.45631602850051545	NO	-
3186	ZINC00849768	4415	0.45629692810185274	NO	-
3187	ZINC02767311	8122	0.4562883154421555	NO	-
3188	ZINC03850890	11576	0.45626411704474884	NO	-
3189	ZINC03415550	9911	0.4561894849763231	NO	-
3190	ZINC00097863	642	0.4561608232795578	NO	-
3191	ZINC04307682	14836	0.45613789061010857	NO	-
3192	ZINC03860130	12466	0.45613486055232044	NO	-
3193	ZINC03854257	11886	0.45612561738604923	NO	-
3194	ZINC02373332	7127	0.45611977562195494	NO	-
3195	ZINC00093750	586	0.456107706013568	NO	-
3196	ZINC00222481	1346	0.4561024834799311	NO	-
3197	ZINC00093746	585	0.4560999328328029	NO	-
3198	ZINC00184019	1147	0.45609556522245676	NO	-
3199	ZINC00222478	1345	0.4560883989550743	NO	-
3200	ZINC03889786	13134	0.4560734485674153	NO	-
3201	ZINC00616538	3740	0.4560720038238972	NO	-
3202	ZINC00425043	2504	0.456067474294609	NO	-
3203	ZINC01455319	6059	0.45606155644329016	NO	-
3204	ZINC00386048	2213	0.4560331059686595	NO	-
3205	ZINC00429826	2582	0.4560268402052599	NO	-
3206	ZINC01479089	6122	0.4560130153374446	NO	-
3207	ZINC00482145	2931	0.4560011937984067	NO	-
3208	ZINC03860129	12464	0.45599340111056225	NO	-
3209	ZINC00309918	1858	0.45598872987470057	NO	-
3210	ZINC03867646	12783	0.45597827527708	NO	-
3211	ZINC03339574	9429	0.45597179878131966	NO	-
3212	ZINC00784023	4154	0.4559635970592509	NO	-
3213	ZINC03851541	11614	0.45595017294796625	NO	-
3214	ZINC00251183	1551	0.4559408094223275	NO	-
3215	ZINC03469424	10298	0.45593216573670997	NO	-
3216	ZINC03619208	11351	0.45592992333930327	NO	-
3217	ZINC03379497	9576	0.4558223788396386	NO	-
3218	ZINC00857792	4443	0.45580661923571153	NO	-
3219	ZINC03474959	10347	0.4558032884271803	NO	-
3220	ZINC03566579	11048	0.4557900132467425	NO	-
3221	ZINC00121469	786	0.45577929133377004	NO	-
3222	ZINC04167024	14554	0.4557696480137153	NO	-
3223	ZINC00753722	4083	0.45575681378914096	NO	-
3224	ZINC00234710	1452	0.4557443091472953	NO	-
3225	ZINC00544605	3301	0.45569774394385704	NO	-
3226	ZINC00020562	77	0.45568855588371693	NO	-
3227	ZINC03861866	12474	0.45566385951504695	NO	-
3228	ZINC01040046	4964	0.45565514354408304	NO	-
3229	ZINC00620252	3777	0.4556438379824243	NO	-
3230	ZINC03210815	8989	0.45562466206915025	NO	-
3231	ZINC04102756	14440	0.45562345609252847	NO	-
3232	ZINC03861865	12473	0.4556099469533422	NO	-
3233	ZINC00515217	3117	0.45556999243441426	NO	-
3234	ZINC00783395	4145	0.4555584999270208	NO	-
3235	ZINC03966305	13585	0.45554012745980865	NO	-
3236	ZINC03613855	11334	0.4555388841262715	NO	-
3237	ZINC00693677	4007	0.45553831417333923	NO	-
3238	ZINC01943563	6612	0.45551845874542946	NO	-
3239	ZINC04485142	15389	0.45551651035790247	NO	-
3240	ZINC03860042	12447	0.4555114806874977	NO	-
3241	ZINC01100192	5267	0.45550624124026995	NO	-
3242	ZINC00031914	134	0.45547211291561274	NO	-
3243	ZINC03287742	9267	0.45547029743204814	NO	-
3244	ZINC00520705	3134	0.45544021766780934	NO	-
3245	ZINC00028760	117	0.4554334868660844	NO	-
3246	ZINC03876209	13060	0.45542159777943225	NO	-
3247	ZINC00431889	2586	0.45541375735701267	NO	-
3248	ZINC00428798	2555	0.45539246779998077	NO	-
3249	ZINC03030094	8793	0.45537445773322893	NO	-
3250	ZINC03216395	9009	0.4553636387361457	NO	-
3251	ZINC00079329	476	0.45530079390946776	NO	-
3252	ZINC00464794	2795	0.45524138099476996	NO	-
3253	ZINC01273752	5733	0.455232982707089	NO	-
3254	ZINC03860116	12461	0.4552296063901918	NO	-
3255	ZINC00453389	2720	0.4552203680045018	NO	-
3256	ZINC04000617	14260	0.4552045853527994	NO	-
3257	ZINC03866682	12593	0.45520442298107217	NO	-
3258	ZINC04465031	15176	0.45519782127549535	NO	-
3259	ZINC03890500	13207	0.45519782127549524	NO	-
3260	ZINC00431888	2585	0.4551953369537266	NO	-
3261	ZINC02879045	8510	0.45518452657440417	NO	-
3262	ZINC03968810	13666	0.4551667356886763	NO	-
3263	ZINC03604408	11254	0.4551599182980222	NO	-
3264	ZINC00645828	3884	0.4551284342358141	NO	-
3265	ZINC01424303	5973	0.4551238075626505	NO	-
3266	ZINC04162975	14547	0.45512163733684485	NO	-
3267	ZINC02683840	7692	0.4550972274686858	NO	-
3268	ZINC03099106	8876	0.45506633165497334	NO	-
3269	ZINC00905561	4558	0.4550490081247308	NO	-
3270	ZINC02544544	7392	0.4550344636526648	NO	-
3271	ZINC03514288	10744	0.45501447762212915	NO	-
3272	ZINC01794688	6401	0.45498206985341766	NO	-
3273	ZINC03977506	13970	0.45498024011936933	NO	-
3274	ZINC04315396	14847	0.45496450832398616	NO	-
3275	ZINC02870131	8471	0.4549401584052849	NO	-
3276	ZINC00621662	3795	0.45487756859545286	NO	-
3277	ZINC02476259	7306	0.4548721970519372	NO	-
3278	ZINC03224841	9043	0.4548556369133701	NO	-
3279	ZINC00095835	600	0.4548205371694731	NO	-
3280	ZINC00609179	3643	0.4548176336634767	NO	-
3281	ZINC03854258	11887	0.4548123604178015	NO	-
3282	ZINC03521634	10806	0.4548007923601577	NO	-
3283	ZINC03851585	11623	0.45476365093204746	NO	-
3284	ZINC00244476	1514	0.4547533492585047	NO	-
3285	ZINC00520704	3133	0.45474393394662166	NO	-
3286	ZINC00200936	1230	0.454737138376358	NO	-
3287	ZINC01016048	4848	0.45471544393197566	NO	-
3288	ZINC03613490	11328	0.45471305969897613	NO	-
3289	ZINC00200938	1232	0.4547065437819084	NO	-
3290	ZINC03868445	12991	0.454680373517301	NO	-
3291	ZINC02401932	7152	0.4546589196566335	NO	-
3292	ZINC04170917	14594	0.4546562385764146	NO	-
3293	ZINC00533454	3222	0.4546535237651961	NO	-
3294	ZINC00063765	370	0.4546525011329418	NO	-
3295	ZINC00255599	1611	0.4546513143494584	NO	-
3296	ZINC00644440	3880	0.45464928890320583	NO	-
3297	ZINC03385465	9622	0.45464335642363113	NO	-
3298	ZINC01468122	6093	0.45463783347570724	NO	-
3299	ZINC02499522	7340	0.454629847079963	NO	-
3300	ZINC03524353	10816	0.45462858317061516	NO	-
3301	ZINC01449755	6056	0.45462346675973514	NO	-
3302	ZINC00404982	2287	0.45460494878958074	NO	-
3303	ZINC01510828	6230	0.4545830839334034	NO	-
3304	ZINC03397011	9779	0.4545817473497805	NO	-
3305	ZINC03129947	8899	0.454579263900399	NO	-
3306	ZINC00533455	3224	0.4545742353998796	NO	-
3307	ZINC01449753	6055	0.45454626102306006	NO	-
3308	ZINC04061270	14386	0.4545228829599263	NO	-
3309	ZINC04334034	14908	0.45451776025479224	NO	-
3310	ZINC01032660	4918	0.4545173593841619	NO	-
3311	ZINC01040027	4960	0.45451426473355666	NO	-
3312	ZINC00234712	1453	0.45451285247553463	NO	-
3313	ZINC03867967	12904	0.4545095056861184	NO	-
3314	ZINC03867966	12902	0.4545031999609439	NO	-
3315	ZINC00367263	2117	0.45450136209652814	NO	-
3316	ZINC03398352	9803	0.45448303461116785	NO	-
3317	ZINC04315499	14848	0.4544706268413294	NO	-
3318	ZINC00028759	116	0.45446115533526954	NO	-
3319	ZINC00469475	2836	0.45443647272833326	NO	-
3320	ZINC03857155	12093	0.4544363007692316	NO	-
3321	ZINC03567487	11058	0.4544247436948929	NO	-
3322	ZINC00590227	3611	0.4543826035786623	NO	-
3323	ZINC00834969	4367	0.45437896753728924	NO	-
3324	ZINC01423054	5964	0.45436736906922587	NO	-
3325	ZINC03977602	13984	0.45434563041302756	NO	-
3326	ZINC00535410	3236	0.4543444310324542	NO	-
3327	ZINC03435955	10032	0.454328401812195	NO	-
3328	ZINC03866827	12615	0.4543044931229458	NO	-
3329	ZINC03405204	9865	0.45430073462598697	NO	-
3330	ZINC03499046	10529	0.4542986288681069	NO	-
3331	ZINC03855146	12030	0.45428802381758326	NO	-
3332	ZINC00753722	4082	0.4542567356515483	NO	-
3333	ZINC03867952	12892	0.45425648726887535	NO	-
3334	ZINC00583737	3586	0.4542539643126304	NO	-
3335	ZINC00413180	2344	0.454243939938893	NO	-
3336	ZINC03216324	9003	0.4542437670545449	NO	-
3337	ZINC01922306	6531	0.45423477909784443	NO	-
3338	ZINC03850103	11549	0.4542312716200155	NO	-
3339	ZINC02840505	8390	0.45423084693275684	NO	-
3340	ZINC03852781	11682	0.45420579382606935	NO	-
3341	ZINC01922308	6532	0.45419297523678304	NO	-
3342	ZINC02437127	7220	0.45418056404165097	NO	-
3343	ZINC00135861	902	0.454173559957523	NO	-
3344	ZINC00574045	3501	0.45416199541514785	NO	-
3345	ZINC03550397	10950	0.45412634111209116	NO	-
3346	ZINC02917999	8616	0.45411914460590413	NO	-
3347	ZINC00472972	2880	0.4541084585260173	NO	-
3348	ZINC03867965	12900	0.45408954665312207	NO	-
3349	ZINC02917998	8615	0.45408147218868117	NO	-
3350	ZINC02919188	8625	0.45407195015901125	NO	-
3351	ZINC03977416	13960	0.45405200534373263	NO	-
3352	ZINC00566700	3459	0.45403638614110237	NO	-
3353	ZINC03968642	13653	0.45402106432905515	NO	-
3354	ZINC00583735	3585	0.45401739139557795	NO	-
3355	ZINC02919190	8626	0.4540037099881522	NO	-
3356	ZINC01123968	5366	0.4540009805223194	NO	-
3357	ZINC00566698	3458	0.4539898135868658	NO	-
3358	ZINC04332290	14902	0.4539798026463434	NO	-
3359	ZINC03853823	11842	0.45397206459999684	NO	-
3360	ZINC01943559	6609	0.45396346783957225	NO	-
3361	ZINC03223327	9038	0.45391961394895586	NO	-
3362	ZINC03385659	9626	0.4539195407460278	NO	-
3363	ZINC01040284	4975	0.45391848004748353	NO	-
3364	ZINC02689530	7703	0.4539135055600838	NO	-
3365	ZINC00585238	3603	0.4539083036474518	NO	-
3366	ZINC01509794	6224	0.45390178581531127	NO	-
3367	ZINC03867821	12836	0.45389480634397533	NO	-
3368	ZINC03495638	10474	0.4538822501375329	NO	-
3369	ZINC03511030	10695	0.4538800055738857	NO	-
3370	ZINC03359968	9506	0.4538760066648359	NO	-
3371	ZINC03862413	12494	0.45387521168955874	NO	-
3372	ZINC00181659	1132	0.45385883054125115	NO	-
3373	ZINC03167171	8938	0.4538509876334575	NO	-
3374	ZINC03852782	11683	0.45384801078395365	NO	-
3375	ZINC01084870	5214	0.4538460351380332	NO	-
3376	ZINC01491052	6144	0.4538395618923733	NO	-
3377	ZINC03867303	12696	0.4537929323799474	NO	-
3378	ZINC03436016	10037	0.45377404400120586	NO	-
3379	ZINC03867629	12769	0.45377004988358516	NO	-
3380	ZINC03487275	10421	0.45372985081927875	NO	-
3381	ZINC03487274	10420	0.45372265597362393	NO	-
3382	ZINC02623641	7483	0.45371928468201717	NO	-
3383	ZINC00099714	662	0.4537165535642463	NO	-
3384	ZINC02547897	7396	0.45369826374980976	NO	-
3385	ZINC00054215	274	0.45367678518301785	NO	-
3386	ZINC03513119	10736	0.45366592673410056	NO	-
3387	ZINC03513121	10737	0.45365601160269614	NO	-
3388	ZINC01408814	5934	0.45365273831655073	NO	-
3389	ZINC03467203	10284	0.4536175271586763	NO	-
3390	ZINC02918135	8617	0.4535824312100348	NO	-
3391	ZINC03848478	11498	0.45357482564291846	NO	-
3392	ZINC01497780	6178	0.45356871268481835	NO	-
3393	ZINC03853541	11797	0.45354961159403795	NO	-
3394	ZINC03532479	10866	0.45354745071983893	NO	-
3395	ZINC00269301	1698	0.45354223619255646	NO	-
3396	ZINC01294344	5764	0.4535421185530713	NO	-
3397	ZINC03854499	11918	0.4535290370802226	NO	-
3398	ZINC02918137	8618	0.45352764052799605	NO	-
3399	ZINC01109578	5310	0.4535059380374811	NO	-
3400	ZINC00021280	80	0.4535012136100369	NO	-
3401	ZINC02759623	8079	0.45349230093110005	NO	-
3402	ZINC03859935	12437	0.4534842408604496	NO	-
3403	ZINC00644441	3882	0.4534812426951867	NO	-
3404	ZINC00482490	2936	0.4534787073789969	NO	-
3405	ZINC03850057	11547	0.45346799637986285	NO	-
3406	ZINC03267172	9196	0.45346489747901453	NO	-
3407	ZINC00272259	1707	0.45346258981909393	NO	-
3408	ZINC00557646	3386	0.45345940977069044	NO	-
3409	ZINC04136581	14506	0.45344073130350304	NO	-
3410	ZINC01293722	5762	0.45343401392427585	NO	-
3411	ZINC01109577	5309	0.4534329570723737	NO	-
3412	ZINC00303591	1822	0.45340703216722966	NO	-
3413	ZINC03968941	13674	0.45340070642036745	NO	-
3414	ZINC01070375	5150	0.45339946243159823	NO	-
3415	ZINC03445368	10096	0.45337941244776453	NO	-
3416	ZINC02708447	7763	0.4533634187234684	NO	-
3417	ZINC02673478	7676	0.4532973511667936	NO	-
3418	ZINC00555838	3382	0.45326774488054805	NO	-
3419	ZINC00628719	3825	0.4532610263088025	NO	-
3420	ZINC04357936	14959	0.4532553930141969	NO	-
3421	ZINC01040046	4965	0.45323402158496195	NO	-
3422	ZINC02872073	8481	0.45322818254908737	NO	-
3423	ZINC03436013	10036	0.453225263909653	NO	-
3424	ZINC04387179	15006	0.45316746477208314	NO	-
3425	ZINC03154166	8929	0.45315175799132423	NO	-
3426	ZINC03857191	12103	0.45314526900062485	NO	-
3427	ZINC02767881	8128	0.45314383535817904	NO	-
3428	ZINC00693677	4005	0.4531351518045414	NO	-
3429	ZINC00286389	1744	0.4531279286941326	NO	-
3430	ZINC02839185	8387	0.4531141042055919	NO	-
3431	ZINC02750353	8039	0.4531070639492812	NO	-
3432	ZINC01768738	6372	0.4530998887165753	NO	-
3433	ZINC03892707	13334	0.4530988778849642	NO	-
3434	ZINC03892088	13317	0.4530922550364724	NO	-
3435	ZINC03388529	9675	0.4530868087027971	NO	-
3436	ZINC00849765	4414	0.45308608889591573	NO	-
3437	ZINC03857154	12092	0.4530859215375741	NO	-
3438	ZINC03573142	11103	0.4530813753330444	NO	-
3439	ZINC03314062	9345	0.4530707160140259	NO	-
3440	ZINC03868127	12954	0.4530498384033409	NO	-
3441	ZINC00222486	1347	0.4530407906699331	NO	-
3442	ZINC00773776	4102	0.4530393351134254	NO	-
3443	ZINC00222488	1348	0.4530139090251751	NO	-
3444	ZINC04102756	14441	0.4530118330587082	NO	-
3445	ZINC01145280	5435	0.45298718986102443	NO	-
3446	ZINC00533454	3223	0.4529830935884133	NO	-
3447	ZINC04487254	15401	0.4529729915760018	NO	-
3448	ZINC04118790	14472	0.45295031357356447	NO	-
3449	ZINC00533455	3226	0.4529485127830786	NO	-
3450	ZINC04392073	15012	0.4529150693219174	NO	-
3451	ZINC00059277	322	0.452914373373861	NO	-
3452	ZINC00618169	3758	0.4529136740470176	NO	-
3453	ZINC00096710	608	0.4528735043940697	NO	-
3454	ZINC00619604	3767	0.4528626599422877	NO	-
3455	ZINC01498409	6182	0.45285715411762284	NO	-
3456	ZINC03850890	11577	0.4528565178561074	NO	-
3457	ZINC03896502	13366	0.4528244354596067	NO	-
3458	ZINC00134392	896	0.45281182035782436	NO	-
3459	ZINC02628891	7521	0.452802208151014	NO	-
3460	ZINC03354901	9490	0.4527908242269243	NO	-
3461	ZINC03854255	11881	0.452786323287079	NO	-
3462	ZINC01961884	6656	0.4527603528431142	NO	-
3463	ZINC03866825	12611	0.4527057120856513	NO	-
3464	ZINC00299158	1798	0.4527053961157866	NO	-
3465	ZINC03866826	12613	0.45269849707701026	NO	-
3466	ZINC03598338	11202	0.45269283402861826	NO	-
3467	ZINC03321170	9366	0.452683035800829	NO	-
3468	ZINC01421611	5959	0.4526713993391044	NO	-
3469	ZINC03394395	9754	0.45266431395961804	NO	-
3470	ZINC03394392	9753	0.45265925081627767	NO	-
3471	ZINC03969105	13686	0.4526539637605551	NO	-
3472	ZINC00466112	2808	0.4526499990404172	NO	-
3473	ZINC03969104	13685	0.452640164774981	NO	-
3474	ZINC03867312	12698	0.45262681669292326	NO	-
3475	ZINC03403646	9855	0.45261720081386325	NO	-
3476	ZINC03321169	9365	0.452609797154598	NO	-
3477	ZINC04518367	15487	0.45260952661260606	NO	-
3478	ZINC04121597	14488	0.45255850614737597	NO	-
3479	ZINC02918927	8622	0.45252826597683377	NO	-
3480	ZINC00647463	3888	0.4524965050535227	NO	-
3481	ZINC02918926	8621	0.45248670709434224	NO	-
3482	ZINC03867842	12864	0.4524683510781994	NO	-
3483	ZINC00126353	828	0.45246180097246314	NO	-
3484	ZINC04501197	15457	0.45246064117840634	NO	-
3485	ZINC03377456	9558	0.4524445722248063	NO	-
3486	ZINC03239579	9106	0.4524400957650388	NO	-
3487	ZINC00818356	4303	0.45240517773493943	NO	-
3488	ZINC00222457	1344	0.4523998153791848	NO	-
3489	ZINC03867642	12777	0.45239134580479756	NO	-
3490	ZINC00222456	1343	0.4523901581526774	NO	-
3491	ZINC01035498	4947	0.4523810877456078	NO	-
3492	ZINC02646013	7587	0.45237001363188006	NO	-
3493	ZINC01364497	5832	0.4523633617952652	NO	-
3494	ZINC03869028	13042	0.4523630742445808	NO	-
3495	ZINC00184024	1148	0.4523496295446682	NO	-
3496	ZINC01534193	6258	0.452339805558797	NO	-
3497	ZINC03436726	10053	0.4523332335473123	NO	-
3498	ZINC03859823	12433	0.4523179465027142	NO	-
3499	ZINC00126358	829	0.4523151230179973	NO	-
3500	ZINC01243716	5693	0.4523124023124678	NO	-
3501	ZINC03550412	10951	0.452294864727393	NO	-
3502	ZINC04181130	14614	0.4522880099520894	NO	-
3503	ZINC00043159	174	0.45227154584472257	NO	-
3504	ZINC03219610	9024	0.45225517614915567	NO	-
3505	ZINC00224629	1383	0.4522520888306276	NO	-
3506	ZINC03869029	13043	0.45225071555394775	NO	-
3507	ZINC00355573	2029	0.45222358033676013	NO	-
3508	ZINC00884408	4508	0.4522170185477745	NO	-
3509	ZINC03239979	9109	0.4522131399797448	NO	-
3510	ZINC00563600	3439	0.4522027168935657	NO	-
3511	ZINC02664156	7662	0.45217010047163325	NO	-
3512	ZINC01422615	5962	0.4521549329836977	NO	-
3513	ZINC00525544	3168	0.4521493160297154	NO	-
3514	ZINC02767523	8124	0.45213847791456424	NO	-
3515	ZINC03385780	9633	0.4521338915199607	NO	-
3516	ZINC00270546	1704	0.4521336119318686	NO	-
3517	ZINC00253437	1599	0.452123885929888	NO	-
3518	ZINC03361877	9511	0.4521105381475353	NO	-
3519	ZINC01040905	4981	0.45210280142686865	NO	-
3520	ZINC03088866	8870	0.4521020795859697	NO	-
3521	ZINC00812725	4265	0.4520994518136556	NO	-
3522	ZINC00003613	16	0.4520963864707315	NO	-
3523	ZINC03532536	10869	0.4520741513884928	NO	-
3524	ZINC01248985	5699	0.4520683046884818	NO	-
3525	ZINC00191825	1189	0.4520394653999174	NO	-
3526	ZINC03857299	12119	0.45201439435525004	NO	-
3527	ZINC01040906	4982	0.4519832342134145	NO	-
3528	ZINC03216333	9004	0.4519699032665094	NO	-
3529	ZINC04485513	15398	0.45196867913054933	NO	-
3530	ZINC00775580	4111	0.4519601571469451	NO	-
3531	ZINC01479059	6119	0.4519582528076484	NO	-
3532	ZINC03891905	13307	0.4519467281938742	NO	-
3533	ZINC03394410	9755	0.451935450910471	NO	-
3534	ZINC03844519	11491	0.45192333398404777	NO	-
3535	ZINC00446416	2682	0.45191125384397257	NO	-
3536	ZINC04246329	14705	0.4519101258108599	NO	-
3537	ZINC00525160	3162	0.45190919001148655	NO	-
3538	ZINC03504568	10570	0.4518814230556174	NO	-
3539	ZINC03267565	9197	0.45187889444444607	NO	-
3540	ZINC00180586	1117	0.45185701886952595	NO	-
3541	ZINC00253436	1598	0.4518485858387885	NO	-
3542	ZINC03859068	12365	0.4518198383825338	NO	-
3543	ZINC03462225	10248	0.45178851995489167	NO	-
3544	ZINC03510711	10687	0.4517804975799921	NO	-
3545	ZINC01070517	5152	0.451772549498669	NO	-
3546	ZINC00043941	178	0.4517659958555546	NO	-
3547	ZINC03890468	13202	0.4517325054355721	NO	-
3548	ZINC00594892	3625	0.45172399046604944	NO	-
3549	ZINC00684905	3995	0.4517175616723575	NO	-
3550	ZINC00447957	2687	0.4517008675663315	NO	-
3551	ZINC03402926	9850	0.4516918060950421	NO	-
3552	ZINC00651171	3891	0.4516618073815308	NO	-
3553	ZINC03971836	13831	0.45165410586674565	NO	-
3554	ZINC04075768	14397	0.4516368554888717	NO	-
3555	ZINC02636563	7555	0.45162326185885404	NO	-
3556	ZINC02972035	8733	0.4516227633104173	NO	-
3557	ZINC03858949	12347	0.45162206410567346	NO	-
3558	ZINC03858948	12346	0.451618594078057	NO	-
3559	ZINC03890469	13203	0.45161131412068123	NO	-
3560	ZINC01247712	5698	0.451601374518132	NO	-
3561	ZINC01981192	6693	0.4515985478678747	NO	-
3562	ZINC00781591	4140	0.4515870033659936	NO	-
3563	ZINC00186360	1162	0.4515672463445452	NO	-
3564	ZINC00402038	2284	0.4515659849266293	NO	-
3565	ZINC01981191	6692	0.45154967907925514	NO	-
3566	ZINC01028406	4903	0.45154229528271783	NO	-
3567	ZINC00162568	1056	0.45150638792423375	NO	-
3568	ZINC03867855	12869	0.45146236684171287	NO	-
3569	ZINC03552644	10958	0.4514579259743729	NO	-
3570	ZINC03854262	11895	0.4513966966589257	NO	-
3571	ZINC02229739	6935	0.45139245395240807	NO	-
3572	ZINC03867856	12871	0.4513757438954741	NO	-
3573	ZINC03867834	12854	0.45137379919657616	NO	-
3574	ZINC03854254	11879	0.45136988609360307	NO	-
3575	ZINC03867836	12856	0.4513683695067501	NO	-
3576	ZINC03495468	10466	0.4513448967531501	NO	-
3577	ZINC03519531	10804	0.451336769972457	NO	-
3578	ZINC03854506	11919	0.45131630094972136	NO	-
3579	ZINC01936705	6587	0.45128232076102226	NO	-
3580	ZINC01972538	6672	0.45127750260749605	NO	-
3581	ZINC02636562	7554	0.45127225710545504	NO	-
3582	ZINC00624779	3804	0.4512700342279696	NO	-
3583	ZINC03510709	10686	0.45126222346867956	NO	-
3584	ZINC02837842	8381	0.45124620038067276	NO	-
3585	ZINC02184100	6861	0.4511922768353816	NO	-
3586	ZINC00306138	1831	0.45118004372301695	NO	-
3587	ZINC00424323	2476	0.4511696818661198	NO	-
3588	ZINC02644042	7580	0.4511641803962175	NO	-
3589	ZINC04367322	14979	0.45116300639409407	NO	-
3590	ZINC02951387	8689	0.4511515130347086	NO	-
3591	ZINC00645143	3883	0.451094957450183	NO	-
3592	ZINC03867638	12773	0.451069015556863	NO	-
3593	ZINC04465678	15224	0.451069015556863	NO	-
3594	ZINC00361479	2089	0.4510586203624423	NO	-
3595	ZINC04332495	14904	0.45105245703313057	NO	-
3596	ZINC01468123	6095	0.45104403947223376	NO	-
3597	ZINC03436579	10047	0.4510212936196997	NO	-
3598	ZINC01040027	4961	0.4509879988594624	NO	-
3599	ZINC02618316	7456	0.45098601488968837	NO	-
3600	ZINC00728428	4073	0.4509831077319074	NO	-
3601	ZINC02718984	7925	0.4509644090393261	NO	-
3602	ZINC04170917	14593	0.4509529151152875	NO	-
3603	ZINC00247614	1536	0.45094757848952866	NO	-
3604	ZINC03578595	11140	0.45088554468550274	NO	-
3605	ZINC03867818	12833	0.45082695945213125	NO	-
3606	ZINC01393796	5894	0.45082541880660526	NO	-
3607	ZINC03443776	10089	0.45082368687447527	NO	-
3608	ZINC00234963	1459	0.45076898264491566	NO	-
3609	ZINC03459593	10198	0.45075981984290003	NO	-
3610	ZINC03578584	11138	0.45074993248369216	NO	-
3611	ZINC03858961	12351	0.4507471424377614	NO	-
3612	ZINC03476976	10387	0.45074391874902814	NO	-
3613	ZINC03857143	12089	0.4507433328401236	NO	-
3614	ZINC00359281	2060	0.4507145159632246	NO	-
3615	ZINC03512244	10729	0.45070463809353833	NO	-
3616	ZINC02846695	8399	0.45065297859017955	NO	-
3617	ZINC03854543	11924	0.4506363622142412	NO	-
3618	ZINC01415141	5943	0.45063394302433213	NO	-
3619	ZINC01431112	6017	0.4505879414585151	NO	-
3620	ZINC00482438	2935	0.4505846112172978	NO	-
3621	ZINC04518363	15485	0.4505620983501433	NO	-
3622	ZINC03512242	10728	0.4505570884013938	NO	-
3623	ZINC03459590	10197	0.4505537752537237	NO	-
3624	ZINC03550489	10954	0.4505376231758732	NO	-
3625	ZINC00536649	3260	0.45053281622222263	NO	-
3626	ZINC00577810	3532	0.4505203111487584	NO	-
3627	ZINC02603011	7444	0.45050788695676636	NO	-
3628	ZINC01040284	4976	0.45049840995377505	NO	-
3629	ZINC00577811	3533	0.45049762481917355	NO	-
3630	ZINC02748170	8024	0.45048948168472985	NO	-
3631	ZINC00424991	2497	0.4504662515626673	NO	-
3632	ZINC04464949	15171	0.45045715472658726	NO	-
3633	ZINC03244641	9126	0.45045595509328906	NO	-
3634	ZINC03912564	13472	0.45044218463690366	NO	-
3635	ZINC03968537	13627	0.450424382339057	NO	-
3636	ZINC02748168	8023	0.45039286066014284	NO	-
3637	ZINC00252144	1574	0.45033889921754844	NO	-
3638	ZINC03857541	12160	0.4503267170430221	NO	-
3639	ZINC00422534	2435	0.4503148780383883	NO	-
3640	ZINC03968536	13626	0.4503138373690412	NO	-
3641	ZINC00154305	1037	0.4503083759766295	NO	-
3642	ZINC00420554	2409	0.4502996275142479	NO	-
3643	ZINC00609963	3653	0.4502995501664363	NO	-
3644	ZINC03272220	9211	0.4502558219643127	NO	-
3645	ZINC03388521	9671	0.4502479861271527	NO	-
3646	ZINC03512203	10725	0.4502450898563958	NO	-
3647	ZINC03562637	11017	0.4502194051687335	NO	-
3648	ZINC00042720	170	0.45019487919899165	NO	-
3649	ZINC00237261	1479	0.4501935719347952	NO	-
3650	ZINC00237263	1480	0.4501910804510395	NO	-
3651	ZINC03511237	10706	0.4501557916031861	NO	-
3652	ZINC01356281	5828	0.4501483722567496	NO	-
3653	ZINC00840297	4388	0.45014124129138455	NO	-
3654	ZINC03388526	9673	0.4501352073181662	NO	-
3655	ZINC02769305	8139	0.4501311223526937	NO	-
3656	ZINC00575217	3507	0.45012289822293994	NO	-
3657	ZINC03511235	10705	0.45011604583563203	NO	-
3658	ZINC03891737	13281	0.45009166283733615	NO	-
3659	ZINC00807865	4245	0.4500657416243342	NO	-
3660	ZINC03532970	10876	0.45003960107232616	NO	-
3661	ZINC03853828	11845	0.45003519343107506	NO	-
3662	ZINC00093740	584	0.4500348610624967	NO	-
3663	ZINC00093735	583	0.4500310274543639	NO	-
3664	ZINC03508706	10663	0.44999988913592354	NO	-
3665	ZINC00204768	1251	0.4499652972555691	NO	-
3666	ZINC00703494	4021	0.44994665737760503	NO	-
3667	ZINC02389603	7138	0.44992541003567504	NO	-
3668	ZINC01015946	4847	0.4499187358421157	NO	-
3669	ZINC03422365	9960	0.44991497595154395	NO	-
3670	ZINC04501002	15455	0.44990864075837533	NO	-
3671	ZINC01088187	5223	0.4499055043051962	NO	-
3672	ZINC00610523	3657	0.44989901349203065	NO	-
3673	ZINC03425632	9988	0.4498774936192822	NO	-
3674	ZINC00197803	1218	0.44986424402114966	NO	-
3675	ZINC03435978	10033	0.44986142940241364	NO	-
3676	ZINC00356827	2036	0.4498261483335132	NO	-
3677	ZINC03388731	9681	0.44982298870706283	NO	-
3678	ZINC00481390	2929	0.44980126801633685	NO	-
3679	ZINC03861856	12471	0.44980062777589286	NO	-
3680	ZINC00738253	4080	0.4497952567622784	NO	-
3681	ZINC00812724	4264	0.4497901563452467	NO	-
3682	ZINC03867497	12729	0.44978924017273425	NO	-
3683	ZINC03233957	9082	0.44978829668282344	NO	-
3684	ZINC03508704	10662	0.4497765333827857	NO	-
3685	ZINC00362915	2097	0.44977012815762213	NO	-
3686	ZINC03318528	9356	0.4497456879361372	NO	-
3687	ZINC02357924	7105	0.4497454281801405	NO	-
3688	ZINC03379650	9579	0.4497440067958717	NO	-
3689	ZINC03287747	9268	0.4497424531783267	NO	-
3690	ZINC01243619	5692	0.44973573625415403	NO	-
3691	ZINC00318174	1903	0.44972951034294073	NO	-
3692	ZINC01088188	5224	0.44971686037772146	NO	-
3693	ZINC02746819	8017	0.4496788580177867	NO	-
3694	ZINC03867667	12788	0.4496654147333137	NO	-
3695	ZINC03498775	10528	0.44965031481688456	NO	-
3696	ZINC00640419	3864	0.44961286114462723	NO	-
3697	ZINC00134373	893	0.4496103060271915	NO	-
3698	ZINC03250995	9152	0.44960134736128593	NO	-
3699	ZINC03850863	11569	0.4495879967843163	NO	-
3700	ZINC02229207	6934	0.44958696604321086	NO	-
3701	ZINC03335232	9412	0.4495863398765083	NO	-
3702	ZINC03512201	10724	0.44956071468735004	NO	-
3703	ZINC03155297	8931	0.4495475740908846	NO	-
3704	ZINC00847302	4409	0.44954495500246594	NO	-
3705	ZINC00069594	406	0.4495349044862515	NO	-
3706	ZINC00738247	4078	0.44949136821113256	NO	-
3707	ZINC01171539	5502	0.44948717161468266	NO	-
3708	ZINC00613065	3700	0.4494675085438926	NO	-
3709	ZINC03907705	13421	0.44946270237158814	NO	-
3710	ZINC00234863	1457	0.449460750066342	NO	-
3711	ZINC03176276	8953	0.449449619767865	NO	-
3712	ZINC03355571	9493	0.44944675334307954	NO	-
3713	ZINC00151491	1028	0.4494426045064727	NO	-
3714	ZINC00234865	1458	0.44943199004198703	NO	-
3715	ZINC03442854	10081	0.4494164496507893	NO	-
3716	ZINC00738248	4079	0.4494146576487007	NO	-
3717	ZINC02713380	7812	0.4493867538364921	NO	-
3718	ZINC01396449	5898	0.4493825109350599	NO	-
3719	ZINC01056165	5068	0.44937475337520655	NO	-
3720	ZINC00469542	2838	0.44934618837502677	NO	-
3721	ZINC00121469	785	0.4493364104920381	NO	-
3722	ZINC03968641	13652	0.4493353463376814	NO	-
3723	ZINC03938903	13498	0.44932802086434154	NO	-
3724	ZINC03394433	9757	0.4493223393685352	NO	-
3725	ZINC00897327	4530	0.4492961960634615	NO	-
3726	ZINC03853829	11846	0.44927226824223926	NO	-
3727	ZINC01389361	5880	0.44926784940225895	NO	-
3728	ZINC03387245	9648	0.4492605832644223	NO	-
3729	ZINC00687372	4000	0.4492319273772991	NO	-
3730	ZINC03970116	13771	0.44922992611663926	NO	-
3731	ZINC02993509	8747	0.44920791709214464	NO	-
3732	ZINC04326559	14892	0.4492067102553077	NO	-
3733	ZINC03867499	12732	0.44918732028587266	NO	-
3734	ZINC00252146	1575	0.44917413162209724	NO	-
3735	ZINC03379486	9574	0.44916729522421955	NO	-
3736	ZINC03867822	12838	0.44916432796795347	NO	-
3737	ZINC03859136	12371	0.4491410338781556	NO	-
3738	ZINC00375370	2153	0.44913377324709197	NO	-
3739	ZINC03977649	13989	0.4491047363094077	NO	-
3740	ZINC00031488	132	0.44910215312567847	NO	-
3741	ZINC02842843	8391	0.449093224566958	NO	-
3742	ZINC03856365	12068	0.44909079918932127	NO	-
3743	ZINC03239023	9101	0.44907615584253013	NO	-
3744	ZINC01500125	6186	0.44907243725750584	NO	-
3745	ZINC03857540	12159	0.44905369201079903	NO	-
3746	ZINC04518476	15491	0.44905128806768446	NO	-
3747	ZINC00072064	426	0.44903994056647933	NO	-
3748	ZINC00779391	4127	0.4490397585012734	NO	-
3749	ZINC00563852	3442	0.4490334587070852	NO	-
3750	ZINC00060456	338	0.44902537047627006	NO	-
3751	ZINC04501000	15454	0.4490234975122831	NO	-
3752	ZINC03508669	10659	0.44901908937020035	NO	-
3753	ZINC03607026	11264	0.4490140305790397	NO	-
3754	ZINC00026573	100	0.4490127295817958	NO	-
3755	ZINC00510027	3078	0.44901227857384685	NO	-
3756	ZINC00510026	3077	0.4490103397525718	NO	-
3757	ZINC00230630	1420	0.4490090076899662	NO	-
3758	ZINC00197584	1215	0.4489995552118436	NO	-
3759	ZINC00060455	337	0.4489941639626871	NO	-
3760	ZINC03852895	11704	0.4489632399900688	NO	-
3761	ZINC00050355	231	0.44894317568130676	NO	-
3762	ZINC01740865	6348	0.4489226288438496	NO	-
3763	ZINC03374788	9549	0.44891626411557295	NO	-
3764	ZINC01050436	5026	0.4489041214683904	NO	-
3765	ZINC03809502	11452	0.4488970163213959	NO	-
3766	ZINC02769322	8140	0.4488530612702252	NO	-
3767	ZINC01497101	6172	0.4488463574986046	NO	-
3768	ZINC02881493	8523	0.44883945790512114	NO	-
3769	ZINC00304200	1827	0.448834465633947	NO	-
3770	ZINC00709345	4038	0.44883264031408276	NO	-
3771	ZINC03537319	10893	0.4488165493162528	NO	-
3772	ZINC00252025	1567	0.4488115822766145	NO	-
3773	ZINC01305113	5778	0.4488085463713645	NO	-
3774	ZINC02859488	8436	0.448787469001779	NO	-
3775	ZINC01135950	5411	0.4487655400227982	NO	-
3776	ZINC00012105	45	0.44875452081544726	NO	-
3777	ZINC00842158	4392	0.4487391266720989	NO	-
3778	ZINC02759546	8077	0.44871720509717283	NO	-
3779	ZINC00252026	1568	0.44871518390647536	NO	-
3780	ZINC02809074	8344	0.44869479993536715	NO	-
3781	ZINC02759548	8078	0.4486778676285556	NO	-
3782	ZINC04501128	15456	0.44867265970558373	NO	-
3783	ZINC01042162	4989	0.4486522269532785	NO	-
3784	ZINC01354451	5823	0.44864303178499415	NO	-
3785	ZINC04246286	14703	0.4486291394109806	NO	-
3786	ZINC00709476	4039	0.448590773446979	NO	-
3787	ZINC00205613	1255	0.4485779013983398	NO	-
3788	ZINC03550452	10952	0.44856761652400856	NO	-
3789	ZINC03862427	12495	0.4485632870802859	NO	-
3790	ZINC01079690	5202	0.44856158981947963	NO	-
3791	ZINC02534596	7386	0.44855373349196187	NO	-
3792	ZINC00429754	2571	0.4485518579484455	NO	-
3793	ZINC00612637	3692	0.4485405078982885	NO	-
3794	ZINC03614426	11335	0.44853668596785456	NO	-
3795	ZINC03314740	9346	0.44851994783376464	NO	-
3796	ZINC04451271	15114	0.4485173242581725	NO	-
3797	ZINC03614429	11336	0.44846951626061876	NO	-
3798	ZINC00051752	248	0.44845182039982356	NO	-
3799	ZINC00150168	1017	0.4484194049897119	NO	-
3800	ZINC03859068	12364	0.4484190683697081	NO	-
3801	ZINC00565147	3452	0.44840346915752516	NO	-
3802	ZINC00616540	3741	0.448398079504034	NO	-
3803	ZINC03392273	9727	0.44839378862707857	NO	-
3804	ZINC03392276	9728	0.448374898774774	NO	-
3805	ZINC00565146	3451	0.44837169232222035	NO	-
3806	ZINC02882057	8528	0.4483627373292256	NO	-
3807	ZINC03508666	10658	0.44835513773530705	NO	-
3808	ZINC02871877	8480	0.4483493719511852	NO	-
3809	ZINC00301161	1809	0.4483487856309238	NO	-
3810	ZINC01294559	5765	0.448314145833571	NO	-
3811	ZINC00494888	2984	0.4483130439010448	NO	-
3812	ZINC03406462	9871	0.4482994130724384	NO	-
3813	ZINC00559878	3417	0.44828697970908254	NO	-
3814	ZINC03507256	10619	0.4482579217131343	NO	-
3815	ZINC00148375	1002	0.4482527119650573	NO	-
3816	ZINC03507254	10618	0.44824259147458884	NO	-
3817	ZINC00301159	1808	0.4482384454125407	NO	-
3818	ZINC02616237	7447	0.4482211776047179	NO	-
3819	ZINC01030100	4909	0.448213648289381	NO	-
3820	ZINC03379718	9581	0.44819779791303627	NO	-
3821	ZINC03890136	13174	0.4481864385999316	NO	-
3822	ZINC00051639	246	0.44817634206484636	NO	-
3823	ZINC00310600	1861	0.44817511289141315	NO	-
3824	ZINC03424828	9983	0.4481388149378271	NO	-
3825	ZINC03854256	11884	0.4481228951054935	NO	-
3826	ZINC03849712	11537	0.4481212749707553	NO	-
3827	ZINC04462593	15135	0.44810904303773674	NO	-
3828	ZINC03391946	9723	0.44808966588881205	NO	-
3829	ZINC04465671	15223	0.44808517451294283	NO	-
3830	ZINC03436216	10040	0.44808105823740946	NO	-
3831	ZINC03857298	12118	0.4480647109116306	NO	-
3832	ZINC02747971	8022	0.4480646122091762	NO	-
3833	ZINC00554575	3370	0.4480088300848938	NO	-
3834	ZINC00554574	3369	0.4480021965508928	NO	-
3835	ZINC00465653	2802	0.4479911393662812	NO	-
3836	ZINC04627859	15526	0.44798065437108836	NO	-
3837	ZINC03506915	10596	0.4479720805869804	NO	-
3838	ZINC03506913	10595	0.4479504122642191	NO	-
3839	ZINC01170827	5500	0.44792005695229004	NO	-
3840	ZINC01054723	5061	0.4479092518867692	NO	-
3841	ZINC00956945	4687	0.4479037552190783	NO	-
3842	ZINC03591880	11183	0.44789290898891343	NO	-
3843	ZINC03473709	10325	0.4478904056979683	NO	-
3844	ZINC03537285	10890	0.44788168125511907	NO	-
3845	ZINC03387117	9638	0.4478800650898234	NO	-
3846	ZINC01054721	5060	0.4478685854836283	NO	-
3847	ZINC03388532	9676	0.4478579477786813	NO	-
3848	ZINC00807478	4243	0.4478314240342951	NO	-
3849	ZINC03908464	13439	0.44782495955313584	NO	-
3850	ZINC00033588	145	0.44782048819366466	NO	-
3851	ZINC03459966	10211	0.44782001420120165	NO	-
3852	ZINC00611184	3665	0.4477972916442382	NO	-
3853	ZINC03891470	13259	0.4477970261793605	NO	-
3854	ZINC02214925	6908	0.44778790158025394	NO	-
3855	ZINC00422739	2439	0.4477776519128229	NO	-
3856	ZINC00032565	139	0.44777267710480223	NO	-
3857	ZINC00627050	3817	0.44776895777172077	NO	-
3858	ZINC03514951	10753	0.44776888724259634	NO	-
3859	ZINC00050356	232	0.44776315354369184	NO	-
3860	ZINC00048369	214	0.44774854515659046	NO	-
3861	ZINC00449445	2697	0.4477380005624243	NO	-
3862	ZINC03329894	9397	0.4477317403159175	NO	-
3863	ZINC03568057	11067	0.44771685774066544	NO	-
3864	ZINC03405106	9863	0.4476908669730289	NO	-
3865	ZINC03476925	10386	0.44767411645424954	NO	-
3866	ZINC03391408	9706	0.44766766810800157	NO	-
3867	ZINC03553666	10964	0.4476673688834077	NO	-
3868	ZINC03926475	13487	0.44766728616973556	NO	-
3869	ZINC03391409	9707	0.4476669611535569	NO	-
3870	ZINC02357924	7104	0.44764788363170144	NO	-
3871	ZINC03867641	12776	0.4476359434608293	NO	-
3872	ZINC00386106	2216	0.4476195120315266	NO	-
3873	ZINC00132175	875	0.44760197941347135	NO	-
3874	ZINC03868643	13020	0.4475927515831565	NO	-
3875	ZINC03504065	10564	0.44758662330658644	NO	-
3876	ZINC00122323	804	0.44757680437886305	NO	-
3877	ZINC02645575	7585	0.4475554873668567	NO	-
3878	ZINC03891946	13311	0.4475312822175859	NO	-
3879	ZINC00616645	3742	0.44752754864583183	NO	-
3880	ZINC03960142	13537	0.44749929479956374	NO	-
3881	ZINC03851345	11603	0.4474911506532616	NO	-
3882	ZINC03436716	10052	0.44747452772265156	NO	-
3883	ZINC03973933	13883	0.4474720880986061	NO	-
3884	ZINC03517253	10772	0.4474631998562858	NO	-
3885	ZINC01479071	6121	0.4474603323275898	NO	-
3886	ZINC03861898	12475	0.44745278072109596	NO	-
3887	ZINC03519105	10789	0.4474345629998594	NO	-
3888	ZINC00261329	1658	0.44739560455268595	NO	-
3889	ZINC00243871	1506	0.44739423823523333	NO	-
3890	ZINC03510058	10679	0.4473803944977037	NO	-
3891	ZINC04248471	14714	0.4473422889976013	NO	-
3892	ZINC02664762	7664	0.44730102330336624	NO	-
3893	ZINC00055165	281	0.4472972273333566	NO	-
3894	ZINC01125706	5377	0.4472954615343591	NO	-
3895	ZINC00784652	4158	0.4472710167960711	NO	-
3896	ZINC00217023	1304	0.4472673279600189	NO	-
3897	ZINC03037891	8807	0.4472661494813684	NO	-
3898	ZINC00093721	582	0.447254220662623	NO	-
3899	ZINC03248306	9145	0.447250885657825	NO	-
3900	ZINC00093715	581	0.4472429054573008	NO	-
3901	ZINC03476816	10385	0.44723872010561094	NO	-
3902	ZINC03889362	13099	0.44720355019596836	NO	-
3903	ZINC00386046	2212	0.4471875843595109	NO	-
3904	ZINC03623119	11370	0.4471854740886661	NO	-
3905	ZINC00487145	2954	0.44716951675452077	NO	-
3906	ZINC04406373	15028	0.44714803956907206	NO	-
3907	ZINC00426834	2524	0.4471293330418246	NO	-
3908	ZINC02750657	8044	0.44710636739122867	NO	-
3909	ZINC03613092	11324	0.44708748990452435	NO	-
3910	ZINC03854799	11963	0.4470749824194577	NO	-
3911	ZINC03859537	12404	0.44707296516751105	NO	-
3912	ZINC00093712	580	0.44706959197972584	NO	-
3913	ZINC03510991	10694	0.4470678990731667	NO	-
3914	ZINC03511155	10700	0.4470637394477367	NO	-
3915	ZINC00970304	4697	0.4470580502011449	NO	-
3916	ZINC00523309	3149	0.4470542302818559	NO	-
3917	ZINC00087506	540	0.4470208601752346	NO	-
3918	ZINC03855202	12041	0.44700597148422117	NO	-
3919	ZINC00974207	4712	0.4469876236127714	NO	-
3920	ZINC03856462	12071	0.4469869484394531	NO	-
3921	ZINC02718815	7878	0.44698108117430524	NO	-
3922	ZINC04332154	14900	0.4469805043419621	NO	-
3923	ZINC01240939	5685	0.4469649072329332	NO	-
3924	ZINC03890839	13229	0.44691722807444284	NO	-
3925	ZINC03992024	14124	0.44690845620783015	NO	-
3926	ZINC03598871	11216	0.4469016059623169	NO	-
3927	ZINC01627683	6298	0.4468923134717644	NO	-
3928	ZINC00417623	2389	0.44685355765008467	NO	-
3929	ZINC01056420	5070	0.44685164495865864	NO	-
3930	ZINC00554370	3367	0.44682517494871526	NO	-
3931	ZINC03461721	10235	0.44682336496788927	NO	-
3932	ZINC03394382	9752	0.4468219189165155	NO	-
3933	ZINC04344518	14925	0.4468167405394461	NO	-
3934	ZINC00957879	4690	0.44681348609252436	NO	-
3935	ZINC00988890	4758	0.44681128830658123	NO	-
3936	ZINC01943562	6611	0.4468039962903078	NO	-
3937	ZINC04465564	15218	0.44679428028400336	NO	-
3938	ZINC00558869	3410	0.44677754312771123	NO	-
3939	ZINC03260846	9170	0.4467711200617528	NO	-
3940	ZINC03254160	9157	0.44676727858809073	NO	-
3941	ZINC03963972	13584	0.4467641995890046	NO	-
3942	ZINC00513722	3109	0.44675947852446457	NO	-
3943	ZINC00784855	4161	0.4467479370534353	NO	-
3944	ZINC00788206	4165	0.44674372030181164	NO	-
3945	ZINC03459085	10187	0.4467320637714613	NO	-
3946	ZINC03506973	10602	0.44672330728908727	NO	-
3947	ZINC03493724	10455	0.4467178176123444	NO	-
3948	ZINC03510706	10684	0.44671604499899437	NO	-
3949	ZINC03510707	10685	0.4466956140851199	NO	-
3950	ZINC03388755	9683	0.44667993891825936	NO	-
3951	ZINC00957878	4689	0.44664828973412635	NO	-
3952	ZINC02971480	8730	0.44664774761814274	NO	-
3953	ZINC00358466	2052	0.4466417747374963	NO	-
3954	ZINC00358465	2051	0.44661498545581957	NO	-
3955	ZINC02422469	7187	0.44659361642170725	NO	-
3956	ZINC02868957	8466	0.4465924986192759	NO	-
3957	ZINC02467179	7300	0.446591591041544	NO	-
3958	ZINC00798778	4207	0.44657397114322217	NO	-
3959	ZINC03236919	9091	0.4465681546298643	NO	-
3960	ZINC00840297	4389	0.44655361866892296	NO	-
3961	ZINC04413135	15053	0.44655211538096395	NO	-
3962	ZINC01977379	6677	0.4465307175018339	NO	-
3963	ZINC01977380	6678	0.4465249745153651	NO	-
3964	ZINC00147449	995	0.4465211699718902	NO	-
3965	ZINC03867643	12778	0.44651040521475865	NO	-
3966	ZINC04465686	15226	0.44651040521475865	NO	-
3967	ZINC03507795	10645	0.44650543880516297	NO	-
3968	ZINC00442406	2656	0.44647680147613483	NO	-
3969	ZINC01150833	5452	0.4464659952529699	NO	-
3970	ZINC03459924	10208	0.4464620168242282	NO	-
3971	ZINC03037814	8805	0.4464610469291193	NO	-
3972	ZINC03977721	13993	0.4464573843483165	NO	-
3973	ZINC03977723	13995	0.44645435968858715	NO	-
3974	ZINC03867444	12713	0.4464341635690251	NO	-
3975	ZINC03867830	12853	0.4464143789285986	NO	-
3976	ZINC03507208	10613	0.4463899281989054	NO	-
3977	ZINC00442407	2657	0.44638959499607256	NO	-
3978	ZINC02627926	7510	0.4463873303625408	NO	-
3979	ZINC03507206	10612	0.4463825646133368	NO	-
3980	ZINC03504067	10565	0.4463778445673012	NO	-
3981	ZINC02627699	7508	0.4463699239463539	NO	-
3982	ZINC00709345	4036	0.4463653910681165	NO	-
3983	ZINC02784492	8193	0.4463558838529885	NO	-
3984	ZINC02636321	7551	0.4463524680153466	NO	-
3985	ZINC00405820	2288	0.44634960454996386	NO	-
3986	ZINC03436815	10055	0.4463303500550173	NO	-
3987	ZINC00130859	854	0.4463280955665751	NO	-
3988	ZINC03857856	12199	0.4463198176788164	NO	-
3989	ZINC03892863	13356	0.4463149188864156	NO	-
3990	ZINC03867504	12738	0.4462997692087484	NO	-
3991	ZINC03867503	12736	0.4462870893890928	NO	-
3992	ZINC03619130	11349	0.446276849973072	NO	-
3993	ZINC03578017	11134	0.44627254844897485	NO	-
3994	ZINC00060550	345	0.4462573827384933	NO	-
3995	ZINC03391501	9716	0.4462539462770578	NO	-
3996	ZINC02339851	7072	0.4462480669531994	NO	-
3997	ZINC00529470	3206	0.4462401421588222	NO	-
3998	ZINC03280674	9238	0.44621553712524337	NO	-
3999	ZINC01025382	4892	0.44619930214358433	NO	-
4000	ZINC01397877	5902	0.44617307525597233	NO	-
4001	ZINC01397876	5901	0.4461687759663751	NO	-
4002	ZINC03850863	11570	0.4461671179167986	NO	-
4003	ZINC03388719	9680	0.4461544927388738	NO	-
4004	ZINC03394087	9748	0.4461408899740524	NO	-
4005	ZINC02214925	6909	0.44613758277550014	NO	-
4006	ZINC03602708	11243	0.4461136250739382	NO	-
4007	ZINC03889759	13127	0.4460942853457771	NO	-
4008	ZINC03507797	10646	0.44608302864375626	NO	-
4009	ZINC00120727	780	0.44607916954706	NO	-
4010	ZINC01491047	6136	0.44607531248250826	NO	-
4011	ZINC01051650	5031	0.44604172998705316	NO	-
4012	ZINC00130165	849	0.44601469195036486	NO	-
4013	ZINC03860115	12460	0.44599280658478785	NO	-
4014	ZINC03974057	13887	0.4459897903988243	NO	-
4015	ZINC03860042	12448	0.44598830573071485	NO	-
4016	ZINC00465653	2801	0.4459673081630144	NO	-
4017	ZINC03854781	11961	0.4459611796977331	NO	-
4018	ZINC03860116	12462	0.4459538821486594	NO	-
4019	ZINC03439679	10073	0.4459518161254062	NO	-
4020	ZINC03398615	9809	0.44592143387526706	NO	-
4021	ZINC03506874	10591	0.44589894867232927	NO	-
4022	ZINC03408893	9884	0.4458924987442627	NO	-
4023	ZINC03506875	10592	0.4458904676191888	NO	-
4024	ZINC03850887	11574	0.4458861818647346	NO	-
4025	ZINC02970297	8723	0.44587717856593617	NO	-
4026	ZINC01021327	4875	0.44586675355334876	NO	-
4027	ZINC00506031	3028	0.44586257075894714	NO	-
4028	ZINC00544119	3298	0.4458351811175032	NO	-
4029	ZINC02616749	7453	0.44582656717664815	NO	-
4030	ZINC03867224	12682	0.4458178251005761	NO	-
4031	ZINC00618810	3761	0.4458110875486748	NO	-
4032	ZINC02521659	7370	0.4457936791385521	NO	-
4033	ZINC00076580	461	0.44579229171810114	NO	-
4034	ZINC03379636	9578	0.4457873932318661	NO	-
4035	ZINC01079781	5203	0.44573525676029874	NO	-
4036	ZINC03247995	9144	0.4457332155183696	NO	-
4037	ZINC03489652	10441	0.4457150372011342	NO	-
4038	ZINC02734609	7977	0.4457068817939857	NO	-
4039	ZINC00531644	3215	0.4457041422844426	NO	-
4040	ZINC03992717	14131	0.4456949924275643	NO	-
4041	ZINC04464397	15146	0.4456949924275643	NO	-
4042	ZINC00033594	146	0.44569306183825064	NO	-
4043	ZINC00456722	2750	0.44569080262748567	NO	-
4044	ZINC00469885	2843	0.4456787848056627	NO	-
4045	ZINC04059211	14381	0.4456702000761456	NO	-
4046	ZINC03867844	12866	0.4456689886656463	NO	-
4047	ZINC03263661	9183	0.4456642117158875	NO	-
4048	ZINC01979378	6681	0.4456518354611939	NO	-
4049	ZINC02220644	6923	0.4456510115190087	NO	-
4050	ZINC03512070	10717	0.4456484426711713	NO	-
4051	ZINC03563887	11043	0.4456361988951924	NO	-
4052	ZINC03507183	10610	0.4456261851715914	NO	-
4053	ZINC01943567	6614	0.4456091885127761	NO	-
4054	ZINC02601596	7442	0.4456046463535461	NO	-
4055	ZINC00186321	1160	0.445603966500655	NO	-
4056	ZINC00429168	2562	0.4455963208919076	NO	-
4057	ZINC04094955	14436	0.44558769793414227	NO	-
4058	ZINC03461729	10236	0.44557108358650277	NO	-
4059	ZINC03379684	9580	0.44556755495742095	NO	-
4060	ZINC03500751	10554	0.44555211087038127	NO	-
4061	ZINC00425381	2511	0.44554926340333006	NO	-
4062	ZINC00234732	1454	0.4455448264417763	NO	-
4063	ZINC00234736	1455	0.44553891374722343	NO	-
4064	ZINC03409766	9886	0.4455239261396452	NO	-
4065	ZINC03997263	14233	0.445480619662259	NO	-
4066	ZINC01239216	5681	0.4454595050095955	NO	-
4067	ZINC03391361	9702	0.44545758572085864	NO	-
4068	ZINC03350628	9475	0.4454310813692919	NO	-
4069	ZINC00269549	1700	0.4454285741803635	NO	-
4070	ZINC03406567	9872	0.44541851635190527	NO	-
4071	ZINC03434457	10016	0.44538775591837815	NO	-
4072	ZINC02791916	8219	0.44538606984823753	NO	-
4073	ZINC03283731	9256	0.44534622876592583	NO	-
4074	ZINC03511111	10697	0.4453426888484054	NO	-
4075	ZINC00058804	300	0.4453345157990184	NO	-
4076	ZINC04252223	14739	0.445316742948224	NO	-
4077	ZINC03573122	11100	0.44531572492869365	NO	-
4078	ZINC04346997	14929	0.445313634614698	NO	-
4079	ZINC00080708	482	0.4453062866304286	NO	-
4080	ZINC00073645	451	0.44527230747840724	NO	-
4081	ZINC01233686	5671	0.44526638606928126	NO	-
4082	ZINC00418039	2392	0.4452596557907417	NO	-
4083	ZINC01981510	6703	0.4452569921384294	NO	-
4084	ZINC01233684	5670	0.4452554121195153	NO	-
4085	ZINC03217346	9019	0.4452520080837349	NO	-
4086	ZINC03423486	9968	0.4452385961321772	NO	-
4087	ZINC03997223	14230	0.4452055227993471	NO	-
4088	ZINC03854262	11896	0.4451705268351496	NO	-
4089	ZINC03891887	13303	0.44516511750020715	NO	-
4090	ZINC03853823	11843	0.4451614483895301	NO	-
4091	ZINC03498720	10527	0.4451588428872949	NO	-
4092	ZINC02914227	8594	0.44514656265265085	NO	-
4093	ZINC00564739	3449	0.4451428482168408	NO	-
4094	ZINC03387225	9647	0.4451374971350188	NO	-
4095	ZINC00471339	2864	0.44512764937644334	NO	-
4096	ZINC04138282	14511	0.44511638261293635	NO	-
4097	ZINC03992799	14156	0.44511349734639427	NO	-
4098	ZINC01981703	6714	0.44511154855304835	NO	-
4099	ZINC00028935	123	0.44510802983430725	NO	-
4100	ZINC03512197	10722	0.4451034874185789	NO	-
4101	ZINC03037833	8806	0.44508998108498915	NO	-
4102	ZINC03452617	10139	0.44508958381703967	NO	-
4103	ZINC03512199	10723	0.4450691267426966	NO	-
4104	ZINC01972419	6664	0.445068882225018	NO	-
4105	ZINC01981704	6715	0.4450675545537908	NO	-
4106	ZINC02780675	8172	0.4450655215888148	NO	-
4107	ZINC02914229	8595	0.44505656278467565	NO	-
4108	ZINC01889916	6489	0.44505024676159616	NO	-
4109	ZINC02387512	7137	0.4450275991078044	NO	-
4110	ZINC00547120	3318	0.44502097303479116	NO	-
4111	ZINC02220641	6922	0.44502064309438877	NO	-
4112	ZINC00387708	2221	0.4450199962271273	NO	-
4113	ZINC01889920	6490	0.4450132410786254	NO	-
4114	ZINC03858943	12343	0.4450131606248242	NO	-
4115	ZINC03858942	12342	0.4449854094259553	NO	-
4116	ZINC03388816	9686	0.4449662664766924	NO	-
4117	ZINC03974399	13894	0.44496115299124495	NO	-
4118	ZINC00412867	2340	0.44492744847446636	NO	-
4119	ZINC03562641	11018	0.44490096812320584	NO	-
4120	ZINC00659042	3920	0.4448878400129902	NO	-
4121	ZINC03369392	9537	0.44488756964224874	NO	-
4122	ZINC03862691	12520	0.4448586430953828	NO	-
4123	ZINC03867600	12763	0.4448383143190045	NO	-
4124	ZINC00291398	1773	0.44483773242297264	NO	-
4125	ZINC03977722	13994	0.4448287341018653	NO	-
4126	ZINC03459842	10205	0.4448283668243474	NO	-
4127	ZINC00693677	4006	0.44480041975461043	NO	-
4128	ZINC03532549	10870	0.44478745072876025	NO	-
4129	ZINC00457378	2759	0.4447643761271087	NO	-
4130	ZINC03891732	13280	0.44474995935683725	NO	-
4131	ZINC02209139	6897	0.4447488047072442	NO	-
4132	ZINC01979379	6682	0.44474250570641904	NO	-
4133	ZINC03891731	13279	0.44472759409215257	NO	-
4134	ZINC00844736	4402	0.44470679405473934	NO	-
4135	ZINC04406373	15027	0.44466519608987537	NO	-
4136	ZINC03867503	12735	0.4446586845123846	NO	-
4137	ZINC01792769	6399	0.4446582860660907	NO	-
4138	ZINC02688960	7702	0.4446561603793563	NO	-
4139	ZINC01501022	6198	0.4446411792815435	NO	-
4140	ZINC03459840	10204	0.4446400612803604	NO	-
4141	ZINC03867504	12737	0.44463505662866415	NO	-
4142	ZINC01125342	5373	0.44463148046830714	NO	-
4143	ZINC03524399	10819	0.4446120817748838	NO	-
4144	ZINC03620359	11362	0.4445387602739293	NO	-
4145	ZINC03854255	11882	0.44453673976758895	NO	-
4146	ZINC02209141	6898	0.44453349115578333	NO	-
4147	ZINC03517922	10776	0.4445269754296237	NO	-
4148	ZINC00028934	122	0.44451402902238707	NO	-
4149	ZINC03576984	11126	0.4445128001260228	NO	-
4150	ZINC00438481	2631	0.44444882079889025	NO	-
4151	ZINC00086041	529	0.4444428526077738	NO	-
4152	ZINC00413239	2345	0.44444242378305815	NO	-
4153	ZINC03532529	10868	0.4444244989219464	NO	-
4154	ZINC03508562	10656	0.44441084366512673	NO	-
4155	ZINC00507588	3036	0.4444095088242654	NO	-
4156	ZINC03477068	10389	0.44438428342626546	NO	-
4157	ZINC04266445	14758	0.44437445204711745	NO	-
4158	ZINC00848229	4412	0.4443676176262382	NO	-
4159	ZINC03499931	10537	0.44436373865658846	NO	-
4160	ZINC00055424	283	0.44436314594688375	NO	-
4161	ZINC03510803	10688	0.44435069361773527	NO	-
4162	ZINC03416362	9916	0.44434285663057677	NO	-
4163	ZINC00097863	643	0.44433862037307076	NO	-
4164	ZINC03452619	10140	0.44432138840899205	NO	-
4165	ZINC03599096	11225	0.4443167366822703	NO	-
4166	ZINC02716256	7823	0.4443118971336756	NO	-
4167	ZINC02914618	8600	0.44427534941133157	NO	-
4168	ZINC04496620	15443	0.44426359878468985	NO	-
4169	ZINC03982933	14028	0.4442621581347771	NO	-
4170	ZINC00051394	240	0.4442490337653482	NO	-
4171	ZINC00507589	3037	0.4442293110966654	NO	-
4172	ZINC02972103	8734	0.44422139785692016	NO	-
4173	ZINC00083827	518	0.4442207189416487	NO	-
4174	ZINC03860129	12465	0.44421995181530743	NO	-
4175	ZINC03860130	12467	0.4442039897673856	NO	-
4176	ZINC03868221	12958	0.4441961893948954	NO	-
4177	ZINC03518709	10779	0.4441921613979705	NO	-
4178	ZINC00511603	3090	0.4441898377683757	NO	-
4179	ZINC04274709	14782	0.44418960650197126	NO	-
4180	ZINC00783287	4142	0.4441734342634906	NO	-
4181	ZINC02881476	8522	0.4441605042396373	NO	-
4182	ZINC01244325	5694	0.44415460691094666	NO	-
4183	ZINC03862050	12479	0.4441295807848634	NO	-
4184	ZINC00474665	2890	0.44407883883475985	NO	-
4185	ZINC03511714	10714	0.44407602002672814	NO	-
4186	ZINC00149224	1009	0.44405840033441574	NO	-
4187	ZINC03516253	10760	0.44405514063407536	NO	-
4188	ZINC00252149	1577	0.4440519690236968	NO	-
4189	ZINC03516252	10759	0.44405028580823475	NO	-
4190	ZINC00252148	1576	0.44404655645766566	NO	-
4191	ZINC00246728	1534	0.44404461793369676	NO	-
4192	ZINC00672929	3964	0.4440309438128364	NO	-
4193	ZINC03619200	11350	0.44402682635629215	NO	-
4194	ZINC00130882	855	0.44398860471411716	NO	-
4195	ZINC03859935	12438	0.4439859442597556	NO	-
4196	ZINC00379024	2174	0.4439832153901445	NO	-
4197	ZINC03459191	10190	0.44397769253717745	NO	-
4198	ZINC03411327	9889	0.4439374850222879	NO	-
4199	ZINC01982765	6727	0.443934870213172	NO	-
4200	ZINC03848478	11499	0.443933075226786	NO	-
4201	ZINC01271831	5729	0.4439312809178719	NO	-
4202	ZINC01234413	5674	0.44393071425652697	NO	-
4203	ZINC01982766	6728	0.4439305131474553	NO	-
4204	ZINC00411019	2315	0.44392352522383305	NO	-
4205	ZINC00237029	1472	0.443909275661791	NO	-
4206	ZINC00803263	4221	0.44387761445045015	NO	-
4207	ZINC00237032	1473	0.4438772060631455	NO	-
4208	ZINC03508664	10657	0.4438706557213339	NO	-
4209	ZINC00451902	2711	0.44386529072686703	NO	-
4210	ZINC02809264	8347	0.4438618349944816	NO	-
4211	ZINC02571113	7421	0.44385662580270124	NO	-
4212	ZINC00533455	3225	0.44385636144680224	NO	-
4213	ZINC01981111	6686	0.44384549137859525	NO	-
4214	ZINC01981112	6687	0.443845036453459	NO	-
4215	ZINC01861250	6460	0.44383965879911225	NO	-
4216	ZINC00429150	2561	0.4438312785160153	NO	-
4217	ZINC01240652	5684	0.44381965548372476	NO	-
4218	ZINC00200247	1226	0.4438073495684794	NO	-
4219	ZINC00345172	1970	0.44378786681699117	NO	-
4220	ZINC00402486	2285	0.443781426640563	NO	-
4221	ZINC03573125	11101	0.4437546829577461	NO	-
4222	ZINC02618098	7455	0.4437321121104678	NO	-
4223	ZINC00953584	4666	0.4437296112207496	NO	-
4224	ZINC02059703	6769	0.44370966636641873	NO	-
4225	ZINC00529469	3205	0.44370795349632286	NO	-
4226	ZINC03854258	11888	0.4436945102701568	NO	-
4227	ZINC03599098	11226	0.44368727551022913	NO	-
4228	ZINC01110607	5314	0.44367347122184897	NO	-
4229	ZINC03912738	13474	0.44366136998861316	NO	-
4230	ZINC03563350	11023	0.4436395723868323	NO	-
4231	ZINC00646438	3886	0.4436365883128621	NO	-
4232	ZINC03511135	10698	0.4436312576172898	NO	-
4233	ZINC03968908	13671	0.4436191045471474	NO	-
4234	ZINC03968909	13672	0.44361772363298463	NO	-
4235	ZINC03607056	11265	0.44361747140070323	NO	-
4236	ZINC00592153	3617	0.4436171239600311	NO	-
4237	ZINC01423683	5967	0.4435974480004462	NO	-
4238	ZINC03956499	13517	0.44359249098046255	NO	-
4239	ZINC00804768	4226	0.4435724847740351	NO	-
4240	ZINC03088717	8867	0.4435406507723679	NO	-
4241	ZINC03388736	9682	0.4435395816730591	NO	-
4242	ZINC01972443	6668	0.44353838901810777	NO	-
4243	ZINC01069379	5145	0.44352414318634453	NO	-
4244	ZINC01054182	5049	0.4435182720714636	NO	-
4245	ZINC04121325	14476	0.4435150434170161	NO	-
4246	ZINC01229059	5657	0.44350732039062113	NO	-
4247	ZINC03274438	9215	0.443506960430505	NO	-
4248	ZINC02917892	8614	0.4435011425896407	NO	-
4249	ZINC01069377	5144	0.4434998148382362	NO	-
4250	ZINC03405158	9864	0.4434959205593255	NO	-
4251	ZINC02914619	8601	0.4434943500182846	NO	-
4252	ZINC03567536	11060	0.44349097085541733	NO	-
4253	ZINC03853722	11830	0.44348911968395827	NO	-
4254	ZINC04406380	15029	0.4434612911245422	NO	-
4255	ZINC00151211	1023	0.4434607040784389	NO	-
4256	ZINC01479101	6123	0.4434436495594959	NO	-
4257	ZINC00473510	2884	0.44343567845848403	NO	-
4258	ZINC00590373	3614	0.4434292316532993	NO	-
4259	ZINC03858947	12345	0.44342567716629994	NO	-
4260	ZINC04407852	15040	0.4434236322736181	NO	-
4261	ZINC02386490	7136	0.4434187088870028	NO	-
4262	ZINC03858946	12344	0.443406494738818	NO	-
4263	ZINC03452924	10149	0.44340399198658886	NO	-
4264	ZINC00554253	3366	0.4434039439960974	NO	-
4265	ZINC03488047	10424	0.4433941636997072	NO	-
4266	ZINC00473508	2883	0.4433752239390413	NO	-
4267	ZINC03854728	11955	0.443343550916783	NO	-
4268	ZINC00617681	3751	0.44334322537982124	NO	-
4269	ZINC00387727	2222	0.44333617753331295	NO	-
4270	ZINC04330414	14897	0.44331827864767903	NO	-
4271	ZINC00533125	3221	0.443309248249391	NO	-
4272	ZINC00028870	119	0.44330352451022514	NO	-
4273	ZINC00590373	3612	0.44329642688603593	NO	-
4274	ZINC03388758	9684	0.4432922841559201	NO	-
4275	ZINC03495521	10470	0.44329165915318475	NO	-
4276	ZINC00072052	424	0.4432696724267165	NO	-
4277	ZINC04627905	15531	0.44326459617289915	NO	-
4278	ZINC01936056	6582	0.443248103836363	NO	-
4279	ZINC00072047	423	0.44324668678839896	NO	-
4280	ZINC03889737	13124	0.44323957033126277	NO	-
4281	ZINC03912227	13460	0.44323841032724776	NO	-
4282	ZINC03418618	9927	0.4432216602111562	NO	-
4283	ZINC03868451	12995	0.4432165731189256	NO	-
4284	ZINC02792154	8221	0.44320151186076917	NO	-
4285	ZINC00758773	4089	0.4431995645406978	NO	-
4286	ZINC03495435	10464	0.4431886021090935	NO	-
4287	ZINC03889738	13125	0.44318648885983875	NO	-
4288	ZINC03867814	12826	0.4431860167556022	NO	-
4289	ZINC03867634	12771	0.44315850158217723	NO	-
4290	ZINC00235377	1464	0.4431504580246109	NO	-
4291	ZINC03495437	10465	0.44314417676007045	NO	-
4292	ZINC03867815	12828	0.4431405428302771	NO	-
4293	ZINC01084689	5211	0.4431194658113034	NO	-
4294	ZINC04374706	14994	0.44311516111393934	NO	-
4295	ZINC02236522	6947	0.4431137813583016	NO	-
4296	ZINC02838216	8382	0.4430890154045464	NO	-
4297	ZINC03854254	11880	0.4430834905744976	NO	-
4298	ZINC03358171	9502	0.4430720564143716	NO	-
4299	ZINC02236524	6948	0.44307126598317564	NO	-
4300	ZINC01960531	6642	0.4430461623891519	NO	-
4301	ZINC02994354	8753	0.4430359989601097	NO	-
4302	ZINC00473127	2882	0.4430269918923292	NO	-
4303	ZINC03889899	13144	0.4430267761734622	NO	-
4304	ZINC04121300	14475	0.4430240994869835	NO	-
4305	ZINC00429108	2558	0.44300944838600553	NO	-
4306	ZINC03436464	10042	0.4430090955427782	NO	-
4307	ZINC03850887	11575	0.44299941111854957	NO	-
4308	ZINC00345171	1969	0.4429958978290142	NO	-
4309	ZINC03312932	9338	0.44299211809246203	NO	-
4310	ZINC00590373	3613	0.4429795671518238	NO	-
4311	ZINC01107885	5294	0.4429790708821988	NO	-
4312	ZINC02466913	7298	0.4429409551463164	NO	-
4313	ZINC00097802	634	0.4429335467393945	NO	-
4314	ZINC00350944	1998	0.44293143527145146	NO	-
4315	ZINC03992726	14132	0.44291889295618275	NO	-
4316	ZINC03511035	10696	0.4429186576667201	NO	-
4317	ZINC00028803	118	0.4429113541685051	NO	-
4318	ZINC03398819	9814	0.44290235132991945	NO	-
4319	ZINC03867302	12695	0.4428966710094546	NO	-
4320	ZINC04406765	15034	0.44287106272786414	NO	-
4321	ZINC03787157	11443	0.4428701742044048	NO	-
4322	ZINC00062743	362	0.44286719296596144	NO	-
4323	ZINC03512281	10730	0.4428580036459316	NO	-
4324	ZINC03599172	11227	0.44279313925932656	NO	-
4325	ZINC03309338	9323	0.4427896944189609	NO	-
4326	ZINC03852657	11668	0.4427465655612149	NO	-
4327	ZINC02667878	7673	0.44273741979465514	NO	-
4328	ZINC02667877	7672	0.4427230534590141	NO	-
4329	ZINC00359414	2061	0.4427202577520339	NO	-
4330	ZINC03854983	11982	0.44271547605970946	NO	-
4331	ZINC03317642	9355	0.4427097741037978	NO	-
4332	ZINC03992727	14133	0.4427000045135647	NO	-
4333	ZINC03891471	13260	0.44269091950795214	NO	-
4334	ZINC00234005	1439	0.44267151684268397	NO	-
4335	ZINC00234010	1440	0.4426655894034287	NO	-
4336	ZINC03452853	10147	0.4426284403281983	NO	-
4337	ZINC03511786	10715	0.4426221519185296	NO	-
4338	ZINC03452857	10148	0.4426161530544685	NO	-
4339	ZINC01016048	4849	0.44257109076210255	NO	-
4340	ZINC03546686	10921	0.4425641068947209	NO	-
4341	ZINC01943561	6610	0.4425452941782521	NO	-
4342	ZINC03216378	9005	0.44254518016813166	NO	-
4343	ZINC00002819	0	0.4425372617625175	NO	-
4344	ZINC00244476	1515	0.442531849240428	NO	-
4345	ZINC03933818	13494	0.4425292847922313	NO	-
4346	ZINC00186267	1158	0.4425108907215883	NO	-
4347	ZINC00234647	1451	0.44247809195801235	NO	-
4348	ZINC00575870	3514	0.4424773182989753	NO	-
4349	ZINC02763732	8105	0.4424772219591496	NO	-
4350	ZINC00234644	1450	0.4424636125969662	NO	-
4351	ZINC00406846	2294	0.4424628067081659	NO	-
4352	ZINC00173447	1091	0.4424581857160337	NO	-
4353	ZINC00974963	4717	0.44245082988928536	NO	-
4354	ZINC01078533	5197	0.44244288689951056	NO	-
4355	ZINC00399689	2275	0.4424405089741719	NO	-
4356	ZINC01922311	6534	0.4424358073832454	NO	-
4357	ZINC03529579	10855	0.4424347047518574	NO	-
4358	ZINC01922310	6533	0.4424298853100775	NO	-
4359	ZINC02964854	8708	0.4424094789124071	NO	-
4360	ZINC00321272	1913	0.4423845358433851	NO	-
4361	ZINC00059463	332	0.44237750611998944	NO	-
4362	ZINC00321274	1914	0.44237534264408984	NO	-
4363	ZINC03333968	9409	0.44236913716723475	NO	-
4364	ZINC00226542	1402	0.44236370281748294	NO	-
4365	ZINC00058888	309	0.44236338771893985	NO	-
4366	ZINC00059461	331	0.4423629588889055	NO	-
4367	ZINC03420876	9951	0.44234800866077806	NO	-
4368	ZINC03507786	10643	0.4423474712588383	NO	-
4369	ZINC03420879	9952	0.44234232246861704	NO	-
4370	ZINC00156310	1041	0.44234024971184693	NO	-
4371	ZINC03594608	11197	0.4423352003887066	NO	-
4372	ZINC00796999	4193	0.44233212370741914	NO	-
4373	ZINC02883571	8533	0.4423308374292912	NO	-
4374	ZINC00251789	1559	0.4423101289829365	NO	-
4375	ZINC01960646	6650	0.44230824724266105	NO	-
4376	ZINC03394587	9760	0.44227999328883055	NO	-
4377	ZINC00251787	1558	0.44227573400108333	NO	-
4378	ZINC02965740	8716	0.44226596997713236	NO	-
4379	ZINC03855146	12031	0.4422493463237081	NO	-
4380	ZINC00825417	4339	0.4422350841644219	NO	-
4381	ZINC01240469	5683	0.44223300855102704	NO	-
4382	ZINC03507789	10644	0.44222713640708516	NO	-
4383	ZINC02236441	6943	0.4422107842464608	NO	-
4384	ZINC01674977	6325	0.4422048380102518	NO	-
4385	ZINC03511173	10702	0.4421807025103385	NO	-
4386	ZINC00470395	2846	0.4421582223418614	NO	-
4387	ZINC00121383	784	0.44215197262004236	NO	-
4388	ZINC00196256	1210	0.4421380993637543	NO	-
4389	ZINC00575730	3508	0.442134535570837	NO	-
4390	ZINC00574045	3502	0.4421293694952168	NO	-
4391	ZINC01738035	6342	0.44212803804574574	NO	-
4392	ZINC00469475	2837	0.442126820681139	NO	-
4393	ZINC02873474	8485	0.4421225937838033	NO	-
4394	ZINC03867497	12730	0.4421212823950395	NO	-
4395	ZINC03963921	13578	0.44212023223886643	NO	-
4396	ZINC03388872	9688	0.44211962972003416	NO	-
4397	ZINC00104897	687	0.4421183147626211	NO	-
4398	ZINC03352486	9482	0.4421172905207339	NO	-
4399	ZINC02635008	7548	0.4420984898427329	NO	-
4400	ZINC03338260	9421	0.44209474353104833	NO	-
4401	ZINC02903544	8568	0.4420864885437391	NO	-
4402	ZINC02917051	8608	0.4420838974654351	NO	-
4403	ZINC01943566	6613	0.4420701509345632	NO	-
4404	ZINC03476121	10378	0.4420665771982681	NO	-
4405	ZINC03478956	10397	0.4420619399542032	NO	-
4406	ZINC01993674	6746	0.44202604171329973	NO	-
4407	ZINC03507081	10609	0.4420198210313958	NO	-
4408	ZINC03863471	12558	0.4420182426196224	NO	-
4409	ZINC03809502	11453	0.4420066822629097	NO	-
4410	ZINC03997262	14232	0.4420060799754351	NO	-
4411	ZINC00279346	1724	0.4420028282384741	NO	-
4412	ZINC03963899	13574	0.4419939387283379	NO	-
4413	ZINC00955259	4682	0.4419877968774574	NO	-
4414	ZINC03849418	11520	0.44198689099928085	NO	-
4415	ZINC03523160	10808	0.4419358565619496	NO	-
4416	ZINC03282605	9251	0.44192758201997173	NO	-
4417	ZINC01067009	5137	0.44192593531232105	NO	-
4418	ZINC03282604	9250	0.4419223500995448	NO	-
4419	ZINC03523161	10809	0.44191976959593465	NO	-
4420	ZINC00097841	638	0.44190363649892184	NO	-
4421	ZINC00525269	3165	0.44189951561580526	NO	-
4422	ZINC02664146	7661	0.4418924914929558	NO	-
4423	ZINC01283193	5743	0.44189072481096686	NO	-
4424	ZINC04273732	14774	0.441877099895484	NO	-
4425	ZINC03388926	9689	0.4418672427846575	NO	-
4426	ZINC00304139	1823	0.44186156429471335	NO	-
4427	ZINC03150958	8917	0.4418508233415581	NO	-
4428	ZINC00309778	1853	0.4418507903107424	NO	-
4429	ZINC00794321	4174	0.441829940974392	NO	-
4430	ZINC03970834	13790	0.4418298424535667	NO	-
4431	ZINC03852657	11667	0.4418250524868683	NO	-
4432	ZINC03385789	9635	0.44182151669253117	NO	-
4433	ZINC03244631	9125	0.44181507053291247	NO	-
4434	ZINC00849770	4416	0.4418135980144202	NO	-
4435	ZINC03613385	11326	0.4417949914786439	NO	-
4436	ZINC01478537	6114	0.44178910824939305	NO	-
4437	ZINC00928937	4584	0.44178399587698736	NO	-
4438	ZINC02903543	8567	0.4417698185201645	NO	-
4439	ZINC02299948	7010	0.4417689867006943	NO	-
4440	ZINC04407780	15038	0.4417687786905844	NO	-
4441	ZINC00936567	4601	0.44174847648586807	NO	-
4442	ZINC03980279	14007	0.44169722422120294	NO	-
4443	ZINC03508729	10665	0.4416938912087721	NO	-
4444	ZINC00436927	2623	0.441688023217369	NO	-
4445	ZINC04003159	14305	0.4416859684982858	NO	-
4446	ZINC03393020	9741	0.44168009011932097	NO	-
4447	ZINC01226272	5648	0.4416692799913441	NO	-
4448	ZINC03620262	11360	0.44165591600068255	NO	-
4449	ZINC03507297	10624	0.44165316559237067	NO	-
4450	ZINC00450808	2706	0.44164988871226235	NO	-
4451	ZINC03282091	9248	0.44163659320514753	NO	-
4452	ZINC01943594	6615	0.44163197327102344	NO	-
4453	ZINC03867667	12789	0.44162813618190155	NO	-
4454	ZINC00080345	479	0.4416125145993785	NO	-
4455	ZINC01736417	6338	0.44161135016961445	NO	-
4456	ZINC00710827	4042	0.44158847575135135	NO	-
4457	ZINC00687093	3998	0.4415867715875901	NO	-
4458	ZINC01289313	5755	0.44158624955267833	NO	-
4459	ZINC03507267	10620	0.4415778250283642	NO	-
4460	ZINC00687095	3999	0.44156412612692564	NO	-
4461	ZINC01500998	6195	0.4415219460061949	NO	-
4462	ZINC00054215	275	0.44151232547075303	NO	-
4463	ZINC01972499	6670	0.4415116897266592	NO	-
4464	ZINC01500997	6194	0.44150949809558454	NO	-
4465	ZINC03867821	12837	0.4415092226645693	NO	-
4466	ZINC00482427	2934	0.44149240208039	NO	-
4467	ZINC03506784	10590	0.44149007111408034	NO	-
4468	ZINC03507202	10611	0.44148230735315636	NO	-
4469	ZINC01981189	6690	0.4414635568385175	NO	-
4470	ZINC04267863	14764	0.4414618725555863	NO	-
4471	ZINC04496549	15442	0.4414511876308319	NO	-
4472	ZINC03216392	9007	0.441435350603144	NO	-
4473	ZINC00558680	3408	0.44143475436084434	NO	-
4474	ZINC03859504	12401	0.4414323462222533	NO	-
4475	ZINC01021293	4872	0.4414232772694732	NO	-
4476	ZINC03444744	10090	0.44140960126334583	NO	-
4477	ZINC03461740	10237	0.44137586108709886	NO	-
4478	ZINC03229696	9060	0.44134717555134134	NO	-
4479	ZINC00583435	3579	0.4413353943145319	NO	-
4480	ZINC03402419	9846	0.4413120045613268	NO	-
4481	ZINC04406453	15030	0.4412765674495064	NO	-
4482	ZINC01981581	6709	0.4412696125689076	NO	-
4483	ZINC03891758	13285	0.44126699062159386	NO	-
4484	ZINC04470317	15352	0.44126699062159386	NO	-
4485	ZINC02393825	7145	0.4412669482422268	NO	-
4486	ZINC01981580	6708	0.44126362114789974	NO	-
4487	ZINC02274127	6972	0.44124734214835737	NO	-
4488	ZINC00710826	4041	0.4412459153051214	NO	-
4489	ZINC00555838	3383	0.44122846168130103	NO	-
4490	ZINC03420648	9945	0.441225348357106	NO	-
4491	ZINC01981190	6691	0.4412205585233757	NO	-
4492	ZINC03387199	9642	0.44121884422600305	NO	-
4493	ZINC00507450	3033	0.4412128672966382	NO	-
4494	ZINC00418311	2397	0.441209770242982	NO	-
4495	ZINC02784701	8198	0.4411905781075939	NO	-
4496	ZINC03497792	10515	0.44117326050840194	NO	-
4497	ZINC03497794	10516	0.4411563258604498	NO	-
4498	ZINC03868089	12934	0.44114281171813274	NO	-
4499	ZINC02064574	6775	0.4411343061855034	NO	-
4500	ZINC03511809	10716	0.4411245320378934	NO	-
4501	ZINC00234338	1446	0.4411229163866575	NO	-
4502	ZINC00131027	857	0.44112089463056775	NO	-
4503	ZINC02629749	7527	0.4411195266341458	NO	-
4504	ZINC03398542	9805	0.4411097180823989	NO	-
4505	ZINC04407873	15041	0.441108533228274	NO	-
4506	ZINC03868521	13011	0.4411058930804334	NO	-
4507	ZINC03239066	9103	0.4410830497383335	NO	-
4508	ZINC00583373	3576	0.44107963403779415	NO	-
4509	ZINC03891716	13276	0.4410683583414387	NO	-
4510	ZINC03368559	9533	0.441061253650624	NO	-
4511	ZINC01033442	4926	0.44105379433998	NO	-
4512	ZINC03923191	13486	0.4410479495797078	NO	-
4513	ZINC01053591	5047	0.44104302742874585	NO	-
4514	ZINC00583434	3578	0.4410366685220415	NO	-
4515	ZINC03867827	12848	0.4410350792507562	NO	-
4516	ZINC01053588	5046	0.44103067020024406	NO	-
4517	ZINC04274709	14781	0.4410198622372848	NO	-
4518	ZINC00060138	334	0.4410022960826273	NO	-
4519	ZINC00149223	1008	0.440996899160068	NO	-
4520	ZINC01081918	5207	0.44097561774146454	NO	-
4521	ZINC01057804	5077	0.44097484486197824	NO	-
4522	ZINC01794691	6402	0.4409592634702224	NO	-
4523	ZINC03392005	9725	0.44095647073243877	NO	-
4524	ZINC03855078	12001	0.44094935164552623	NO	-
4525	ZINC03891933	13310	0.4409445719066101	NO	-
4526	ZINC04470013	15328	0.4409445719066101	NO	-
4527	ZINC00410516	2312	0.4409393590613922	NO	-
4528	ZINC01145280	5436	0.44091913135320276	NO	-
4529	ZINC02768934	8133	0.4409096034488269	NO	-
4530	ZINC00252070	1573	0.4409039271253818	NO	-
4531	ZINC03499983	10541	0.4408752078630998	NO	-
4532	ZINC04110115	14457	0.4408668628268682	NO	-
4533	ZINC03867828	12850	0.4408629487941121	NO	-
4534	ZINC03392640	9738	0.4408457205116778	NO	-
4535	ZINC00234336	1445	0.4408245521699334	NO	-
4536	ZINC03580699	11178	0.4408224779499918	NO	-
4537	ZINC00260194	1642	0.4408152439600011	NO	-
4538	ZINC00110593	722	0.4408005938574213	NO	-
4539	ZINC03853829	11847	0.44079671423595	NO	-
4540	ZINC02460541	7273	0.4407930766131418	NO	-
4541	ZINC03351437	9480	0.4407713231439741	NO	-
4542	ZINC03388701	9678	0.4407627050999217	NO	-
4543	ZINC03519072	10784	0.44076089414272673	NO	-
4544	ZINC03388703	9679	0.44075224152464215	NO	-
4545	ZINC01496702	6171	0.44074943971141123	NO	-
4546	ZINC01981576	6704	0.4407433216719145	NO	-
4547	ZINC03351438	9481	0.4407426377050661	NO	-
4548	ZINC01981577	6705	0.44073250660403795	NO	-
4549	ZINC00096710	609	0.44072917693798974	NO	-
4550	ZINC00252069	1572	0.4407193107344212	NO	-
4551	ZINC02356901	7102	0.44071310901218563	NO	-
4552	ZINC02209000	6895	0.44070329062851205	NO	-
4553	ZINC03867842	12865	0.4406923696060114	NO	-
4554	ZINC03285562	9261	0.4406900369780707	NO	-
4555	ZINC02920228	8627	0.44067650378425416	NO	-
4556	ZINC03956480	13515	0.4406577767516915	NO	-
4557	ZINC03853876	11848	0.44065219925767385	NO	-
4558	ZINC01464776	6067	0.4406478581604581	NO	-
4559	ZINC03619243	11353	0.440640525655111	NO	-
4560	ZINC03503787	10557	0.44063377571257084	NO	-
4561	ZINC02889241	8545	0.44062842648741674	NO	-
4562	ZINC02431794	7208	0.4406010415702837	NO	-
4563	ZINC00664242	3931	0.4405865637693026	NO	-
4564	ZINC00389394	2243	0.440565086507306	NO	-
4565	ZINC00497871	2992	0.4405525816306128	NO	-
4566	ZINC02208996	6894	0.44054041566692004	NO	-
4567	ZINC03516082	10756	0.44053460023256324	NO	-
4568	ZINC02779584	8170	0.44053111047746385	NO	-
4569	ZINC04371999	14990	0.44052736486557614	NO	-
4570	ZINC02763122	8101	0.44051073060939666	NO	-
4571	ZINC03854983	11983	0.4405041958623738	NO	-
4572	ZINC00151215	1025	0.4404938145460675	NO	-
4573	ZINC03233474	9078	0.4404860311213219	NO	-
4574	ZINC03452969	10151	0.44047384781505533	NO	-
4575	ZINC03216393	9008	0.44045264834846254	NO	-
4576	ZINC00215456	1295	0.44043415202104635	NO	-
4577	ZINC01993403	6740	0.44042613566151584	NO	-
4578	ZINC03864235	12585	0.4404242403148389	NO	-
4579	ZINC01084506	5210	0.44039726100053656	NO	-
4580	ZINC03414185	9905	0.44038946264607165	NO	-
4581	ZINC00832948	4362	0.44038167930930044	NO	-
4582	ZINC01934049	6565	0.44037928186107844	NO	-
4583	ZINC00287777	1749	0.4403780116882935	NO	-
4584	ZINC03499963	10539	0.4403743359222173	NO	-
4585	ZINC00905560	4557	0.4403670228456977	NO	-
4586	ZINC01455406	6060	0.4403539169306537	NO	-
4587	ZINC00063765	371	0.4403408418803487	NO	-
4588	ZINC04121610	14489	0.44033267975147466	NO	-
4589	ZINC03443161	10087	0.44031764435468757	NO	-
4590	ZINC00652191	3896	0.4402984793278737	NO	-
4591	ZINC03867615	12768	0.44029593503909686	NO	-
4592	ZINC02511244	7353	0.44029003710662895	NO	-
4593	ZINC03867836	12857	0.440267648657844	NO	-
4594	ZINC03912793	13477	0.4402672549933102	NO	-
4595	ZINC03867834	12855	0.44025121028800657	NO	-
4596	ZINC00652189	3895	0.44025020465491427	NO	-
4597	ZINC01050434	5025	0.4402442448431646	NO	-
4598	ZINC02784657	8197	0.4402303488528739	NO	-
4599	ZINC00354043	2017	0.4402158795049649	NO	-
4600	ZINC03326431	9379	0.4402124703911548	NO	-
4601	ZINC00469038	2830	0.4402096754099019	NO	-
4602	ZINC01109413	5307	0.4401948831554618	NO	-
4603	ZINC01109414	5308	0.4401862255375935	NO	-
4604	ZINC00117115	763	0.44016447716358037	NO	-
4605	ZINC01216639	5620	0.4401535972412651	NO	-
4606	ZINC00679598	3981	0.4401182583834415	NO	-
4607	ZINC00239886	1492	0.4401072054884013	NO	-
4608	ZINC03349631	9470	0.44009269275620877	NO	-
4609	ZINC01972469	6669	0.4400763296380678	NO	-
4610	ZINC04485118	15388	0.44002958142978854	NO	-
4611	ZINC03854996	11986	0.44002163111859605	NO	-
4612	ZINC03017642	8782	0.44001229226876837	NO	-
4613	ZINC03411999	9897	0.4400105891964408	NO	-
4614	ZINC00508452	3061	0.4399875377047983	NO	-
4615	ZINC03500746	10553	0.4399849558195181	NO	-
4616	ZINC01900076	6495	0.4399848155294753	NO	-
4617	ZINC00109154	717	0.4399721961583818	NO	-
4618	ZINC00278559	1721	0.4399580933359542	NO	-
4619	ZINC01096805	5255	0.43995509236998537	NO	-
4620	ZINC00446416	2683	0.4399464498883888	NO	-
4621	ZINC03433148	10009	0.4399422911839698	NO	-
4622	ZINC02431479	7207	0.4399327892627357	NO	-
4623	ZINC00198721	1221	0.4399292081662583	NO	-
4624	ZINC03507274	10621	0.4399207523898741	NO	-
4625	ZINC03853319	11780	0.4399147797679043	NO	-
4626	ZINC03851620	11630	0.4398928407907473	NO	-
4627	ZINC01478531	6113	0.43989191554713203	NO	-
4628	ZINC04332571	14905	0.4398910806655966	NO	-
4629	ZINC00567556	3465	0.43986938939993514	NO	-
4630	ZINC00354809	2023	0.43986257657086275	NO	-
4631	ZINC01934169	6574	0.4398624046021468	NO	-
4632	ZINC02764808	8111	0.4398540774014163	NO	-
4633	ZINC00952471	4663	0.4398525673185076	NO	-
4634	ZINC00584335	3597	0.439850466516609	NO	-
4635	ZINC00224670	1386	0.4398389832697009	NO	-
4636	ZINC03853180	11764	0.4398373641926988	NO	-
4637	ZINC00548525	3324	0.43983715796181644	NO	-
4638	ZINC02647544	7591	0.43982243485492645	NO	-
4639	ZINC00682207	3989	0.43981744671530015	NO	-
4640	ZINC03436222	10041	0.43981296269861697	NO	-
4641	ZINC03862689	12519	0.4397961200442282	NO	-
4642	ZINC00613097	3702	0.4397922710303332	NO	-
4643	ZINC03974044	13884	0.43979203138720036	NO	-
4644	ZINC00354811	2024	0.43974015256097887	NO	-
4645	ZINC01455407	6061	0.439737752211581	NO	-
4646	ZINC03230090	9061	0.43971565301844373	NO	-
4647	ZINC03890193	13179	0.43968709836027464	NO	-
4648	ZINC03319266	9360	0.4396860816299913	NO	-
4649	ZINC03578592	11139	0.439683722103518	NO	-
4650	ZINC00609917	3651	0.439682390425469	NO	-
4651	ZINC03591878	11182	0.4396802427065496	NO	-
4652	ZINC00365579	2106	0.43967142706053025	NO	-
4653	ZINC00897332	4531	0.4396680319498648	NO	-
4654	ZINC03495507	10468	0.4396400567994408	NO	-
4655	ZINC00359834	2066	0.43961682090797943	NO	-
4656	ZINC01960547	6644	0.43960734663442796	NO	-
4657	ZINC03848044	11493	0.439602549218421	NO	-
4658	ZINC00097780	633	0.4395907456648286	NO	-
4659	ZINC03371580	9542	0.4395897969358264	NO	-
4660	ZINC03603971	11245	0.4395867120256871	NO	-
4661	ZINC00359832	2065	0.43958324614891026	NO	-
4662	ZINC01206148	5573	0.43957231275938247	NO	-
4663	ZINC03394421	9756	0.43954997663922507	NO	-
4664	ZINC00058981	313	0.4395483003076952	NO	-
4665	ZINC03388798	9685	0.43953568034974894	NO	-
4666	ZINC00197827	1219	0.4394946767436744	NO	-
4667	ZINC03892985	13358	0.4394909059885968	NO	-
4668	ZINC03974651	13898	0.43946798307696583	NO	-
4669	ZINC00468581	2826	0.4394639538805756	NO	-
4670	ZINC00575735	3510	0.4394614002008906	NO	-
4671	ZINC03519187	10799	0.43945511307247664	NO	-
4672	ZINC02716259	7824	0.4394494511880749	NO	-
4673	ZINC03388822	9687	0.4394363171566443	NO	-
4674	ZINC03876241	13061	0.43943073248455955	NO	-
4675	ZINC00890078	4523	0.43942809055835036	NO	-
4676	ZINC00376913	2163	0.43942546626997325	NO	-
4677	ZINC01443540	6046	0.4394115873917392	NO	-
4678	ZINC03499977	10540	0.43940157272899905	NO	-
4679	ZINC01753757	6364	0.4394009678855627	NO	-
4680	ZINC03398616	9810	0.4393759357232169	NO	-
4681	ZINC00376914	2164	0.4393716571858866	NO	-
4682	ZINC03275585	9220	0.43936685502125583	NO	-
4683	ZINC03497925	10525	0.4393497654033263	NO	-
4684	ZINC00411870	2332	0.43934260775728856	NO	-
4685	ZINC03907619	13415	0.43934142676500865	NO	-
4686	ZINC00066695	387	0.43933896495497526	NO	-
4687	ZINC00058980	312	0.4393302420839431	NO	-
4688	ZINC03095780	8873	0.4393150208963169	NO	-
4689	ZINC03889456	13107	0.4393004433215573	NO	-
4690	ZINC03435951	10031	0.43925835148455405	NO	-
4691	ZINC03510217	10681	0.4392578173559383	NO	-
4692	ZINC03986065	14073	0.4392538744991697	NO	-
4693	ZINC00111835	729	0.4392335761172892	NO	-
4694	ZINC00038164	161	0.43922184871938313	NO	-
4695	ZINC00252322	1581	0.43919161312911315	NO	-
4696	ZINC01051233	5029	0.43917905978754457	NO	-
4697	ZINC03389319	9693	0.4391786036221035	NO	-
4698	ZINC03507292	10622	0.43917559990614624	NO	-
4699	ZINC00540055	3276	0.43911818480812437	NO	-
4700	ZINC01962486	6659	0.439109708655031	NO	-
4701	ZINC03354758	9488	0.4390999645097218	NO	-
4702	ZINC03867486	12727	0.43906884386551565	NO	-
4703	ZINC04511273	15468	0.4390674971242501	NO	-
4704	ZINC02403190	7156	0.43905310509899487	NO	-
4705	ZINC00636641	3848	0.43904963850087453	NO	-
4706	ZINC02847124	8402	0.43903945037760983	NO	-
4707	ZINC03867956	12894	0.43903690083387975	NO	-
4708	ZINC02194261	6868	0.4390106160218743	NO	-
4709	ZINC00575742	3511	0.4389952872667434	NO	-
4710	ZINC03484086	10415	0.43899220752289836	NO	-
4711	ZINC03499985	10542	0.4389893693933976	NO	-
4712	ZINC04464594	15161	0.4389863051943328	NO	-
4713	ZINC03867644	12779	0.43898585054709266	NO	-
4714	ZINC04407492	15035	0.4389802389172048	NO	-
4715	ZINC01109179	5304	0.438969975220825	NO	-
4716	ZINC00252319	1580	0.43896521648512093	NO	-
4717	ZINC03562753	11019	0.43895945375769563	NO	-
4718	ZINC01993399	6737	0.43895000538534457	NO	-
4719	ZINC00222255	1336	0.4389497155334837	NO	-
4720	ZINC00349982	1988	0.43893185399641127	NO	-
4721	ZINC00222254	1335	0.4389164425940521	NO	-
4722	ZINC00259570	1637	0.4389159560328027	NO	-
4723	ZINC00374287	2141	0.43891463698703276	NO	-
4724	ZINC03848344	11496	0.438907249355819	NO	-
4725	ZINC00131027	856	0.43890710500251456	NO	-
4726	ZINC00253203	1594	0.4388866749065248	NO	-
4727	ZINC00109135	716	0.4388858430464644	NO	-
4728	ZINC03436872	10056	0.438878766157221	NO	-
4729	ZINC00469577	2839	0.4388765049199568	NO	-
4730	ZINC03495333	10463	0.4388687951297636	NO	-
4731	ZINC00528871	3196	0.4388614790338742	NO	-
4732	ZINC01104308	5281	0.4388575931158784	NO	-
4733	ZINC00312185	1865	0.4388333658370111	NO	-
4734	ZINC01981794	6717	0.4388110921177795	NO	-
4735	ZINC00349979	1987	0.4387933409833753	NO	-
4736	ZINC00485518	2948	0.4387820207280463	NO	-
4737	ZINC03868651	13021	0.4387607442630804	NO	-
4738	ZINC00083578	516	0.4387456919250946	NO	-
4739	ZINC03507326	10629	0.4387204271388095	NO	-
4740	ZINC03488912	10432	0.4387193012567648	NO	-
4741	ZINC03907619	13416	0.4387134994176514	NO	-
4742	ZINC03137080	8907	0.4387107285879863	NO	-
4743	ZINC04032871	14348	0.43870883431632984	NO	-
4744	ZINC03507663	10641	0.43869938666361685	NO	-
4745	ZINC00434929	2603	0.43868993586193594	NO	-
4746	ZINC03510585	10683	0.43868968333366126	NO	-
4747	ZINC03506943	10598	0.4386826218911	NO	-
4748	ZINC02970296	8722	0.43868189519475853	NO	-
4749	ZINC03474031	10328	0.43867843793531347	NO	-
4750	ZINC03391541	9717	0.4386741680661423	NO	-
4751	ZINC00658549	3919	0.43866832746606343	NO	-
4752	ZINC03510582	10682	0.43865803805127257	NO	-
4753	ZINC03532519	10867	0.43863853927474517	NO	-
4754	ZINC02356688	7098	0.4386355952645153	NO	-
4755	ZINC03235644	9089	0.43859911344966945	NO	-
4756	ZINC00933980	4595	0.4385923860751197	NO	-
4757	ZINC03853375	11785	0.4385917839679399	NO	-
4758	ZINC01476796	6109	0.4385915895942243	NO	-
4759	ZINC02336017	7067	0.4385807319046833	NO	-
4760	ZINC00798763	4205	0.43854924883936336	NO	-
4761	ZINC00148303	1001	0.43852888368978554	NO	-
4762	ZINC04001410	14290	0.43850530800813764	NO	-
4763	ZINC04279563	14803	0.43850478960907796	NO	-
4764	ZINC00579784	3538	0.43850277886457995	NO	-
4765	ZINC02994148	8749	0.4384971536041139	NO	-
4766	ZINC00251164	1550	0.4384954802145046	NO	-
4767	ZINC04485064	15387	0.4384918858037487	NO	-
4768	ZINC00432582	2589	0.4384790621089373	NO	-
4769	ZINC03891864	13300	0.43843721869287466	NO	-
4770	ZINC03385801	9636	0.438431789691585	NO	-
4771	ZINC00992818	4772	0.4384139574472248	NO	-
4772	ZINC03511146	10699	0.438404065483946	NO	-
4773	ZINC03967627	13600	0.4383887246637007	NO	-
4774	ZINC04465947	15246	0.4383887246637007	NO	-
4775	ZINC01395869	5897	0.4383712238721633	NO	-
4776	ZINC02281054	6988	0.438355626489664	NO	-
4777	ZINC01499614	6185	0.43835509604109635	NO	-
4778	ZINC02477459	7308	0.43835145099282463	NO	-
4779	ZINC03890275	13184	0.43834860191307357	NO	-
4780	ZINC02849342	8405	0.4383474612983194	NO	-
4781	ZINC00131775	867	0.4383218767015567	NO	-
4782	ZINC02194260	6867	0.43831583281068104	NO	-
4783	ZINC02803102	8323	0.43831559285092836	NO	-
4784	ZINC03868234	12964	0.43831145433695134	NO	-
4785	ZINC03111958	8889	0.4383106375309427	NO	-
4786	ZINC03398710	9812	0.4383094054412279	NO	-
4787	ZINC01410008	5935	0.43829067006490885	NO	-
4788	ZINC03297248	9299	0.4382864836930732	NO	-
4789	ZINC01564749	6275	0.43828514981122485	NO	-
4790	ZINC03470404	10301	0.4382815763323347	NO	-
4791	ZINC00461437	2778	0.4382714479227789	NO	-
4792	ZINC03997439	14242	0.4382620732885321	NO	-
4793	ZINC02745639	8015	0.43825044201509084	NO	-
4794	ZINC03391458	9711	0.4382464942626122	NO	-
4795	ZINC01982768	6730	0.4382299726042677	NO	-
4796	ZINC01982767	6729	0.43822718182769793	NO	-
4797	ZINC03507934	10651	0.43818916288639226	NO	-
4798	ZINC03889241	13091	0.4381665737423532	NO	-
4799	ZINC03067097	8837	0.4381547007290563	NO	-
4800	ZINC04000971	14271	0.43812495794987383	NO	-
4801	ZINC04252282	14741	0.43811488029602147	NO	-
4802	ZINC03368684	9535	0.43810666695077694	NO	-
4803	ZINC02740836	8002	0.4381057360988923	NO	-
4804	ZINC00536085	3251	0.43806921096461354	NO	-
4805	ZINC00416663	2377	0.4380628149523514	NO	-
4806	ZINC00554725	3373	0.43804828914766325	NO	-
4807	ZINC00887338	4515	0.4380410399863334	NO	-
4808	ZINC00056349	296	0.4380307487779516	NO	-
4809	ZINC03867224	12683	0.43802354451089287	NO	-
4810	ZINC00583727	3583	0.4380171158635879	NO	-
4811	ZINC00131794	868	0.4380091325555628	NO	-
4812	ZINC00461436	2777	0.4380024729557305	NO	-
4813	ZINC00934668	4598	0.4379519327879315	NO	-
4814	ZINC00579783	3537	0.43793857669962455	NO	-
4815	ZINC02652208	7611	0.4379365516024675	NO	-
4816	ZINC00677747	3979	0.43793520364021804	NO	-
4817	ZINC01278291	5741	0.4379321268564094	NO	-
4818	ZINC03867637	12772	0.43792675053238933	NO	-
4819	ZINC01918916	6512	0.4379130507659489	NO	-
4820	ZINC00012781	48	0.4379059754698053	NO	-
4821	ZINC03382449	9591	0.43790548615717395	NO	-
4822	ZINC03510203	10680	0.4379024767178787	NO	-
4823	ZINC03442972	10084	0.43789653448662996	NO	-
4824	ZINC00332104	1933	0.4378830444895065	NO	-
4825	ZINC02971807	8731	0.43785180590330863	NO	-
4826	ZINC03511403	10708	0.43784862773055666	NO	-
4827	ZINC01274217	5735	0.43784614035241726	NO	-
4828	ZINC00575734	3509	0.43784334892622395	NO	-
4829	ZINC03511402	10707	0.4378330520998393	NO	-
4830	ZINC03852796	11689	0.4378313497328636	NO	-
4831	ZINC00195347	1207	0.4378064498425409	NO	-
4832	ZINC03404418	9859	0.43780229037619794	NO	-
4833	ZINC00370353	2130	0.4377894292227202	NO	-
4834	ZINC03268893	9200	0.4377711161227306	NO	-
4835	ZINC00370357	2131	0.4377637420757546	NO	-
4836	ZINC04121349	14478	0.4377243378642489	NO	-
4837	ZINC03436561	10045	0.43771111580742633	NO	-
4838	ZINC03459948	10209	0.43768172306422004	NO	-
4839	ZINC02418402	7178	0.4376804636542778	NO	-
4840	ZINC02418401	7177	0.4376695536349082	NO	-
4841	ZINC03435692	10027	0.4376654192199889	NO	-
4842	ZINC02857582	8431	0.4376645984784158	NO	-
4843	ZINC03852935	11709	0.4376599036048413	NO	-
4844	ZINC00251855	1564	0.437659670130032	NO	-
4845	ZINC03902579	13386	0.4376561062681141	NO	-
4846	ZINC03388509	9670	0.4376547086475603	NO	-
4847	ZINC03963955	13581	0.437649637157254	NO	-
4848	ZINC03388506	9669	0.4376440538221419	NO	-
4849	ZINC03580688	11177	0.43761636260948145	NO	-
4850	ZINC00251852	1563	0.43760937992882304	NO	-
4851	ZINC01934129	6571	0.4376074455767297	NO	-
4852	ZINC04094955	14435	0.43760602597441384	NO	-
4853	ZINC00294962	1786	0.4375705112095873	NO	-
4854	ZINC03423447	9967	0.4375666458854786	NO	-
4855	ZINC01960530	6641	0.43756515848827504	NO	-
4856	ZINC02680388	7691	0.43754961105182905	NO	-
4857	ZINC00128417	840	0.4375490512909592	NO	-
4858	ZINC03497819	10522	0.4375470713354126	NO	-
4859	ZINC03497817	10521	0.4375455647290589	NO	-
4860	ZINC03496183	10485	0.4375192242564493	NO	-
4861	ZINC03855066	11999	0.4375073855249898	NO	-
4862	ZINC00627043	3816	0.4375018568472416	NO	-
4863	ZINC00479592	2916	0.43749191663408504	NO	-
4864	ZINC00462955	2786	0.4374728477741262	NO	-
4865	ZINC00474429	2889	0.43747106665261515	NO	-
4866	ZINC03859521	12402	0.43745737933346895	NO	-
4867	ZINC00259571	1638	0.4374512114102037	NO	-
4868	ZINC00414607	2353	0.4374366677003069	NO	-
4869	ZINC03035866	8801	0.4374365219423439	NO	-
4870	ZINC02773776	8155	0.4374304023704141	NO	-
4871	ZINC00224658	1385	0.4374254840245428	NO	-
4872	ZINC04358686	14968	0.4374111802412952	NO	-
4873	ZINC03455943	10171	0.4373836274915221	NO	-
4874	ZINC00929787	4586	0.43737483820370054	NO	-
4875	ZINC03607920	11269	0.43736820413229677	NO	-
4876	ZINC01069691	5147	0.43736288965437914	NO	-
4877	ZINC00610240	3655	0.43735096782309923	NO	-
4878	ZINC00571968	3495	0.43732306771165497	NO	-
4879	ZINC02644268	7581	0.43731815707678906	NO	-
4880	ZINC00097849	640	0.4373139268801052	NO	-
4881	ZINC04464483	15154	0.4373016532720485	NO	-
4882	ZINC01054688	5057	0.4373000319843125	NO	-
4883	ZINC01220106	5638	0.4372999814188957	NO	-
4884	ZINC00222350	1339	0.43728133974620953	NO	-
4885	ZINC03228672	9057	0.43727637824438575	NO	-
4886	ZINC03477080	10390	0.43722813198379884	NO	-
4887	ZINC00058909	311	0.43722545385730877	NO	-
4888	ZINC00470268	2845	0.4372086967862941	NO	-
4889	ZINC00474428	2888	0.4372065771425226	NO	-
4890	ZINC02653611	7620	0.4372000818759375	NO	-
4891	ZINC03578413	11137	0.43717609663659496	NO	-
4892	ZINC03858941	12341	0.4371721364834952	NO	-
4893	ZINC03867822	12839	0.4371624523536785	NO	-
4894	ZINC01052571	5041	0.43716043747579625	NO	-
4895	ZINC02650396	7604	0.43715501203467466	NO	-
4896	ZINC03425368	9985	0.43715036343153796	NO	-
4897	ZINC04023832	14340	0.43714842391155834	NO	-
4898	ZINC03467752	10285	0.43714101690647506	NO	-
4899	ZINC01941331	6606	0.4371346973354144	NO	-
4900	ZINC03495557	10473	0.4371328762425648	NO	-
4901	ZINC03867099	12655	0.4371270420310377	NO	-
4902	ZINC04518395	15489	0.43710881942950397	NO	-
4903	ZINC03573509	11108	0.4370633761832191	NO	-
4904	ZINC00058908	310	0.4370623332327039	NO	-
4905	ZINC03891920	13309	0.43705932259666336	NO	-
4906	ZINC04469871	15320	0.43705932259666336	NO	-
4907	ZINC03170274	8943	0.43703937041475	NO	-
4908	ZINC03852155	11661	0.43702651727943786	NO	-
4909	ZINC03213881	8991	0.43702539408919117	NO	-
4910	ZINC03271467	9210	0.43699660980815	NO	-
4911	ZINC00703507	4022	0.43699342083892906	NO	-
4912	ZINC02878402	8508	0.43698794091475646	NO	-
4913	ZINC00222437	1342	0.43698541447049066	NO	-
4914	ZINC03852928	11708	0.43697053602527547	NO	-
4915	ZINC04377708	14997	0.43696693008658705	NO	-
4916	ZINC01398381	5904	0.4369605452633292	NO	-
4917	ZINC00470670	2851	0.4369588642280518	NO	-
4918	ZINC03608711	11280	0.43695698615508677	NO	-
4919	ZINC02970282	8721	0.4369484564782925	NO	-
4920	ZINC02970281	8720	0.43694780558754076	NO	-
4921	ZINC04118117	14470	0.4369339472244643	NO	-
4922	ZINC04485243	15393	0.43692177039895064	NO	-
4923	ZINC03496187	10486	0.4369146739237542	NO	-
4924	ZINC03852158	11662	0.4369139464664338	NO	-
4925	ZINC03613350	11325	0.4369108172113846	NO	-
4926	ZINC00943561	4628	0.43690527033334225	NO	-
4927	ZINC00462373	2784	0.4368889433778098	NO	-
4928	ZINC01052569	5040	0.43688864156428814	NO	-
4929	ZINC01022125	4880	0.4368840366279653	NO	-
4930	ZINC03398653	9811	0.4368776135114675	NO	-
4931	ZINC03499929	10536	0.43686965928504934	NO	-
4932	ZINC03443043	10086	0.43686469036630987	NO	-
4933	ZINC00425909	2521	0.43686280669409466	NO	-
4934	ZINC00954387	4669	0.43686078251105814	NO	-
4935	ZINC03963885	13569	0.4368543465854631	NO	-
4936	ZINC03505634	10579	0.43683549251887505	NO	-
4937	ZINC01203970	5565	0.43681858721675487	NO	-
4938	ZINC03401018	9841	0.4367794410344711	NO	-
4939	ZINC00462372	2783	0.43677857197092695	NO	-
4940	ZINC02792147	8220	0.43677558425860824	NO	-
4941	ZINC03912340	13464	0.43674891213273936	NO	-
4942	ZINC02773377	8154	0.4367384810785565	NO	-
4943	ZINC00709345	4037	0.43672509636695755	NO	-
4944	ZINC04357788	14954	0.43672405257262265	NO	-
4945	ZINC03867826	12846	0.4367222783028818	NO	-
4946	ZINC00810572	4249	0.43669111671385313	NO	-
4947	ZINC01398382	5905	0.4366898216842894	NO	-
4948	ZINC03507903	10649	0.43660559174050045	NO	-
4949	ZINC02317582	7039	0.43658902397114197	NO	-
4950	ZINC04317483	14868	0.4365801506256036	NO	-
4951	ZINC00916916	4570	0.43655602885974604	NO	-
4952	ZINC03385783	9634	0.43655322398145147	NO	-
4953	ZINC04511495	15469	0.43652764452878345	NO	-
4954	ZINC00416869	2380	0.4365233605564707	NO	-
4955	ZINC01125706	5378	0.43650814455946335	NO	-
4956	ZINC00365798	2108	0.4364901673021545	NO	-
4957	ZINC03234776	9087	0.4364877317487647	NO	-
4958	ZINC03425760	9990	0.43647183676144435	NO	-
4959	ZINC03477055	10388	0.43646689117703047	NO	-
4960	ZINC00299481	1801	0.43639569604819495	NO	-
4961	ZINC04503838	15461	0.4363844267768601	NO	-
4962	ZINC00779327	4121	0.4363671368673411	NO	-
4963	ZINC02806828	8329	0.43635021953331715	NO	-
4964	ZINC00060411	336	0.43634746927627954	NO	-
4965	ZINC01485218	6128	0.4363460764163071	NO	-
4966	ZINC00109737	719	0.4363411754673834	NO	-
4967	ZINC00170895	1075	0.43633692987961725	NO	-
4968	ZINC00005537	21	0.4363305658926397	NO	-
4969	ZINC01007456	4830	0.43631893618923867	NO	-
4970	ZINC00991566	4767	0.4363119245534502	NO	-
4971	ZINC00508414	3060	0.4363079460921706	NO	-
4972	ZINC03550477	10953	0.4363050237403943	NO	-
4973	ZINC00991567	4768	0.4363032105189228	NO	-
4974	ZINC00554651	3371	0.4362885743803034	NO	-
4975	ZINC00069499	405	0.43628483020062453	NO	-
4976	ZINC02990052	8742	0.4362846400692585	NO	-
4977	ZINC00308663	1847	0.4362820411669985	NO	-
4978	ZINC00367564	2120	0.43626816140201774	NO	-
4979	ZINC01150713	5451	0.4362673918311429	NO	-
4980	ZINC00474796	2891	0.43626635937229974	NO	-
4981	ZINC03310011	9325	0.4362371441184304	NO	-
4982	ZINC03201558	8979	0.4362366893213418	NO	-
4983	ZINC03987807	14099	0.4362165005225035	NO	-
4984	ZINC03476104	10377	0.4362140951920162	NO	-
4985	ZINC00337664	1946	0.436200749949047	NO	-
4986	ZINC03468183	10287	0.43619305275798737	NO	-
4987	ZINC00815183	4288	0.43619104046945095	NO	-
4988	ZINC00337663	1945	0.4361848405364335	NO	-
4989	ZINC00143512	968	0.4361808355265427	NO	-
4990	ZINC03505648	10582	0.4361733803329195	NO	-
4991	ZINC03857152	12091	0.43616755363490894	NO	-
4992	ZINC03436000	10035	0.43615747137289035	NO	-
4993	ZINC00283247	1734	0.4361432618921557	NO	-
4994	ZINC01034337	4933	0.4361406962381675	NO	-
4995	ZINC00051639	247	0.43612726322245204	NO	-
4996	ZINC01934125	6568	0.43608903817944145	NO	-
4997	ZINC00520261	3126	0.4360795973540686	NO	-
4998	ZINC00471552	2869	0.43607758707120375	NO	-
4999	ZINC00251819	1561	0.43607463483827297	NO	-
5000	ZINC00610900	3662	0.43607280598161907	NO	-
5001	ZINC04100257	14439	0.43606905945851965	NO	-
5002	ZINC00470716	2852	0.43606120758801054	NO	-
5003	ZINC00471553	2870	0.4360592063787268	NO	-
5004	ZINC03505622	10578	0.4360511848395628	NO	-
5005	ZINC03594663	11198	0.4360372751719308	NO	-
5006	ZINC00251821	1562	0.4360079497418885	NO	-
5007	ZINC00857789	4442	0.4359917220898538	NO	-
5008	ZINC00454394	2724	0.4359904833945469	NO	-
5009	ZINC01130586	5397	0.43596891406650606	NO	-
5010	ZINC00058874	306	0.4359535196503265	NO	-
5011	ZINC04484723	15382	0.4359462941984545	NO	-
5012	ZINC01923153	6543	0.4359462618406715	NO	-
5013	ZINC03963861	13561	0.4359453547236694	NO	-
5014	ZINC02982379	8739	0.43591038927241343	NO	-
5015	ZINC01932698	6560	0.4358743976409962	NO	-
5016	ZINC00222489	1349	0.43585690409393074	NO	-
5017	ZINC00870472	4487	0.43584840726063756	NO	-
5018	ZINC00222490	1350	0.4358380296968213	NO	-
5019	ZINC03868677	13023	0.4358322895710993	NO	-
5020	ZINC02457320	7271	0.43583072727525535	NO	-
5021	ZINC03423607	9974	0.43582868600622215	NO	-
5022	ZINC03608652	11277	0.43580569718352496	NO	-
5023	ZINC00612737	3694	0.43580237706788416	NO	-
5024	ZINC04332097	14899	0.43579751793221405	NO	-
5025	ZINC03963855	13558	0.4357300329035652	NO	-
5026	ZINC03216473	9010	0.4357241385889981	NO	-
5027	ZINC03338748	9426	0.4356941631603662	NO	-
5028	ZINC01187329	5529	0.43568428472606274	NO	-
5029	ZINC01321892	5791	0.4356829906024634	NO	-
5030	ZINC00259734	1639	0.43568101572882234	NO	-
5031	ZINC03505744	10585	0.43566338248790026	NO	-
5032	ZINC00209875	1271	0.43565784314976796	NO	-
5033	ZINC00069222	404	0.43565082251219583	NO	-
5034	ZINC03457888	10176	0.43562963783747755	NO	-
5035	ZINC02447702	7239	0.43561968462590417	NO	-
5036	ZINC00095758	598	0.43560937428150426	NO	-
5037	ZINC02850422	8407	0.4356067208926352	NO	-
5038	ZINC00620696	3784	0.4355814962501533	NO	-
5039	ZINC03496181	10484	0.43557426520844733	NO	-
5040	ZINC00616875	3746	0.43557364217885464	NO	-
5041	ZINC02850421	8406	0.4355626692402777	NO	-
5042	ZINC00147521	997	0.43556159676239237	NO	-
5043	ZINC03505683	10583	0.43554016645504395	NO	-
5044	ZINC03151476	8921	0.4355325285376001	NO	-
5045	ZINC03392009	9726	0.43552460760064843	NO	-
5046	ZINC00428805	2556	0.4355058837859493	NO	-
5047	ZINC03443006	10085	0.4354922638700072	NO	-
5048	ZINC00943562	4629	0.4354811161356324	NO	-
5049	ZINC00943564	4631	0.4354741314574865	NO	-
5050	ZINC00147475	996	0.4354456114181606	NO	-
5051	ZINC00425443	2512	0.43542424926831136	NO	-
5052	ZINC00858116	4445	0.43538392060429126	NO	-
5053	ZINC03499956	10538	0.43537548123333425	NO	-
5054	ZINC00831995	4356	0.435365106022576	NO	-
5055	ZINC00794866	4186	0.43535450943380244	NO	-
5056	ZINC02731672	7973	0.4353221983577896	NO	-
5057	ZINC03238890	9100	0.4353086966519783	NO	-
5058	ZINC00367558	2119	0.43528793946516037	NO	-
5059	ZINC01059823	5097	0.4352430104273449	NO	-
5060	ZINC02073911	6784	0.43524222185942063	NO	-
5061	ZINC00780175	4132	0.4352373747457122	NO	-
5062	ZINC00943563	4630	0.4352321612656119	NO	-
5063	ZINC02869023	8468	0.43521436831102595	NO	-
5064	ZINC00863693	4459	0.4352056986164983	NO	-
5065	ZINC02964250	8707	0.4351822369891642	NO	-
5066	ZINC00442524	2659	0.43517873384049344	NO	-
5067	ZINC02850588	8410	0.4351753957398832	NO	-
5068	ZINC00586696	3607	0.43515316040183477	NO	-
5069	ZINC03490326	10449	0.43514487608760694	NO	-
5070	ZINC01156579	5467	0.4351310959530069	NO	-
5071	ZINC03474023	10327	0.4351202528816656	NO	-
5072	ZINC03507995	10653	0.4350845127519529	NO	-
5073	ZINC03500059	10544	0.4350653900787878	NO	-
5074	ZINC01111109	5316	0.435052864420235	NO	-
5075	ZINC03977622	13987	0.43504941231446104	NO	-
5076	ZINC00291593	1775	0.4350119940816222	NO	-
5077	ZINC02427039	7196	0.43500898086050016	NO	-
5078	ZINC02642779	7577	0.4349769082011992	NO	-
5079	ZINC03354941	9491	0.4349751044370776	NO	-
5080	ZINC03048780	8821	0.4349692266671526	NO	-
5081	ZINC00269912	1701	0.43496807718596603	NO	-
5082	ZINC02642780	7578	0.4349650273593168	NO	-
5083	ZINC03505575	10575	0.4349337270267605	NO	-
5084	ZINC03505577	10576	0.43492181487660236	NO	-
5085	ZINC04317187	14858	0.43491686506409716	NO	-
5086	ZINC03505604	10577	0.43491316608771224	NO	-
5087	ZINC03867478	12725	0.434903447504741	NO	-
5088	ZINC01353601	5822	0.43489479847385837	NO	-
5089	ZINC00002819	1	0.4348769477952468	NO	-
5090	ZINC03852797	11690	0.4348730838016898	NO	-
5091	ZINC03859358	12385	0.43487003594943635	NO	-
5092	ZINC01502107	6202	0.43486835931194034	NO	-
5093	ZINC02475314	7305	0.4348670469958517	NO	-
5094	ZINC00583662	3581	0.43485024272738776	NO	-
5095	ZINC00583663	3582	0.4348389967523098	NO	-
5096	ZINC02447701	7238	0.4348367497776961	NO	-
5097	ZINC00616530	3739	0.43482997299309417	NO	-
5098	ZINC02427040	7197	0.43482283491229246	NO	-
5099	ZINC03854253	11877	0.4348098049953996	NO	-
5100	ZINC04160873	14540	0.43478841983562255	NO	-
5101	ZINC00813400	4271	0.4347808094503013	NO	-
5102	ZINC03401021	9842	0.43477788898926	NO	-
5103	ZINC01960574	6646	0.43476994996298196	NO	-
5104	ZINC00564739	3450	0.43475131154131275	NO	-
5105	ZINC03240252	9110	0.4347482677552458	NO	-
5106	ZINC03495514	10469	0.4347479608066404	NO	-
5107	ZINC03992781	14150	0.43474580358313836	NO	-
5108	ZINC03507919	10650	0.4347402262403135	NO	-
5109	ZINC03613003	11322	0.43473391291805646	NO	-
5110	ZINC01934415	6579	0.43473224288483003	NO	-
5111	ZINC01464771	6066	0.4347188609760076	NO	-
5112	ZINC00675670	3975	0.4346552576034383	NO	-
5113	ZINC04415428	15059	0.43464798385774733	NO	-
5114	ZINC03854520	11921	0.4346393072777419	NO	-
5115	ZINC03435644	10026	0.4346314559310919	NO	-
5116	ZINC01960575	6647	0.4346103936124277	NO	-
5117	ZINC00410518	2314	0.4345979553273433	NO	-
5118	ZINC03495479	10467	0.4345933802967084	NO	-
5119	ZINC02917050	8607	0.43456758333356804	NO	-
5120	ZINC04496752	15447	0.43454744317836735	NO	-
5121	ZINC00617681	3752	0.43453909698691034	NO	-
5122	ZINC03423601	9973	0.4345385463289069	NO	-
5123	ZINC03854728	11956	0.4345376485643274	NO	-
5124	ZINC01117021	5346	0.43453737197116327	NO	-
5125	ZINC03040633	8809	0.4345204557959749	NO	-
5126	ZINC00217026	1306	0.43451735222696497	NO	-
5127	ZINC02876499	8501	0.43450976622259385	NO	-
5128	ZINC03867825	12844	0.4344764867578287	NO	-
5129	ZINC01117018	5345	0.4344565140991647	NO	-
5130	ZINC00051752	249	0.4344537737179828	NO	-
5131	ZINC03451705	10122	0.43444976873823815	NO	-
5132	ZINC02869022	8467	0.43444655162385676	NO	-
5133	ZINC00399718	2278	0.43443754351392044	NO	-
5134	ZINC00575868	3513	0.43442945123158533	NO	-
5135	ZINC02809271	8348	0.43440720026267027	NO	-
5136	ZINC00807037	4238	0.43439282669227386	NO	-
5137	ZINC00224639	1384	0.4343778836347586	NO	-
5138	ZINC02197790	6876	0.4343738929112395	NO	-
5139	ZINC03571189	11086	0.43436893035804264	NO	-
5140	ZINC00143245	964	0.4343605555286942	NO	-
5141	ZINC02661513	7652	0.4343542521595764	NO	-
5142	ZINC01178572	5515	0.4343399555242141	NO	-
5143	ZINC02197792	6877	0.43433565350013176	NO	-
5144	ZINC00051638	245	0.4343324981007601	NO	-
5145	ZINC02996577	8760	0.434331898228732	NO	-
5146	ZINC01466558	6072	0.4343172362723966	NO	-
5147	ZINC00439757	2638	0.4343052263296126	NO	-
5148	ZINC01102776	5275	0.4342876938417311	NO	-
5149	ZINC03849399	11518	0.4342795099408816	NO	-
5150	ZINC00863305	4458	0.434268144590531	NO	-
5151	ZINC03963891	13570	0.43426508591887975	NO	-
5152	ZINC03391949	9724	0.43425543231153274	NO	-
5153	ZINC03435981	10034	0.43425193611076285	NO	-
5154	ZINC03854628	11939	0.4342272788825179	NO	-
5155	ZINC03500045	10543	0.4342156425574612	NO	-
5156	ZINC04005060	14320	0.4342144456461791	NO	-
5157	ZINC03853141	11758	0.43419167308745	NO	-
5158	ZINC03619117	11348	0.43419114744074677	NO	-
5159	ZINC00806065	4228	0.43418688986656734	NO	-
5160	ZINC03550393	10949	0.4341807869300115	NO	-
5161	ZINC03434282	10014	0.434180565511309	NO	-
5162	ZINC00170898	1076	0.43417905436244636	NO	-
5163	ZINC00222250	1333	0.43417319054498843	NO	-
5164	ZINC03507715	10642	0.4341722975910828	NO	-
5165	ZINC00360012	2068	0.43416936597581895	NO	-
5166	ZINC00222251	1334	0.4341616791162235	NO	-
5167	ZINC03550390	10948	0.43416077952994153	NO	-
5168	ZINC03385687	9630	0.4341472398810936	NO	-
5169	ZINC00937467	4605	0.43414113896567	NO	-
5170	ZINC03593480	11186	0.4341279297066536	NO	-
5171	ZINC03853142	11759	0.4341246062140162	NO	-
5172	ZINC00636735	3849	0.43412334571411143	NO	-
5173	ZINC03402595	9849	0.4340971874612851	NO	-
5174	ZINC03593482	11187	0.4340871033096502	NO	-
5175	ZINC02088086	6792	0.43408530635146136	NO	-
5176	ZINC01151832	5457	0.4340660628727635	NO	-
5177	ZINC01328606	5797	0.4340502589740735	NO	-
5178	ZINC03853105	11751	0.43404254685393745	NO	-
5179	ZINC03217072	9012	0.43402301222225964	NO	-
5180	ZINC00783825	4148	0.4339991814712221	NO	-
5181	ZINC02901519	8565	0.4339982410771226	NO	-
5182	ZINC03890535	13208	0.4339905120802869	NO	-
5183	ZINC03497636	10505	0.43398487683448217	NO	-
5184	ZINC04170065	14582	0.43398419373233343	NO	-
5185	ZINC03969198	13690	0.4339755738066151	NO	-
5186	ZINC01993665	6744	0.4339750565322847	NO	-
5187	ZINC02901518	8564	0.433973395347049	NO	-
5188	ZINC03497634	10504	0.43396715348428605	NO	-
5189	ZINC03302389	9307	0.433965529659151	NO	-
5190	ZINC00783826	4149	0.43395996005711523	NO	-
5191	ZINC03402438	9847	0.43395878209491495	NO	-
5192	ZINC01423555	5966	0.4339520962500122	NO	-
5193	ZINC00929788	4587	0.43393866581283635	NO	-
5194	ZINC00954387	4667	0.43393435480406395	NO	-
5195	ZINC03398809	9813	0.4338809171022145	NO	-
5196	ZINC03569936	11075	0.43386688257103273	NO	-
5197	ZINC03476073	10373	0.4338657236277648	NO	-
5198	ZINC02868816	8464	0.43386403257444606	NO	-
5199	ZINC01060348	5101	0.4338606779949754	NO	-
5200	ZINC03817701	11464	0.43384447198941867	NO	-
5201	ZINC00582992	3572	0.4338424113273786	NO	-
5202	ZINC00217635	1310	0.43384208903012556	NO	-
5203	ZINC02257398	6965	0.43383821080245594	NO	-
5204	ZINC03322474	9367	0.4338323560863453	NO	-
5205	ZINC04038454	14364	0.4338323239288507	NO	-
5206	ZINC00378102	2171	0.4338159735756261	NO	-
5207	ZINC01116518	5342	0.43381105183902474	NO	-
5208	ZINC00059147	318	0.43379887735430256	NO	-
5209	ZINC03867844	12867	0.43379726439634925	NO	-
5210	ZINC04317187	14859	0.43377966514246347	NO	-
5211	ZINC01981079	6684	0.43376595930057704	NO	-
5212	ZINC04518429	15490	0.4337612285916366	NO	-
5213	ZINC00411160	2317	0.43374785963582013	NO	-
5214	ZINC00472971	2879	0.43374070827313704	NO	-
5215	ZINC00616518	3738	0.4337364963623956	NO	-
5216	ZINC00575882	3518	0.43372930143671634	NO	-
5217	ZINC00942209	4621	0.43372920855873287	NO	-
5218	ZINC01151831	5456	0.43371111175150345	NO	-
5219	ZINC00620696	3782	0.4337039665422581	NO	-
5220	ZINC03508041	10654	0.4336742107050483	NO	-
5221	ZINC01043341	4996	0.43366205955769827	NO	-
5222	ZINC03855057	11997	0.43363635967610586	NO	-
5223	ZINC01084689	5212	0.4336352365518856	NO	-
5224	ZINC03612094	11313	0.43360071117449744	NO	-
5225	ZINC00152986	1032	0.43357974180219017	NO	-
5226	ZINC03612096	11314	0.4335744997214391	NO	-
5227	ZINC01099751	5265	0.4335606494622416	NO	-
5228	ZINC00130841	852	0.43356010061004835	NO	-
5229	ZINC01981080	6685	0.4335544918077588	NO	-
5230	ZINC03890927	13244	0.4335449952562809	NO	-
5231	ZINC00180589	1118	0.43352627482554784	NO	-
5232	ZINC00508489	3062	0.4335194905949494	NO	-
5233	ZINC03852910	11706	0.4335157257654643	NO	-
5234	ZINC03858683	12312	0.43349036319092116	NO	-
5235	ZINC03908179	13428	0.4334854422990736	NO	-
5236	ZINC00209183	1270	0.4334845144939037	NO	-
5237	ZINC04284902	14810	0.4334725233845293	NO	-
5238	ZINC02214825	6907	0.43347155650991437	NO	-
5239	ZINC00058880	307	0.4334689575095275	NO	-
5240	ZINC03860094	12457	0.43344716248751886	NO	-
5241	ZINC04332403	14903	0.4334410661792715	NO	-
5242	ZINC03983054	14039	0.43343225576168903	NO	-
5243	ZINC00998290	4795	0.43342247808534906	NO	-
5244	ZINC00107241	697	0.4334199618971232	NO	-
5245	ZINC00058828	303	0.43341084274276886	NO	-
5246	ZINC00455609	2733	0.4334072322682151	NO	-
5247	ZINC00054586	278	0.43340187783897627	NO	-
5248	ZINC01961858	6654	0.43340090481856963	NO	-
5249	ZINC00920499	4574	0.43339761687758266	NO	-
5250	ZINC03889186	13088	0.4333894574171419	NO	-
5251	ZINC03904391	13398	0.4333821299534731	NO	-
5252	ZINC03230473	9064	0.43337872172741776	NO	-
5253	ZINC02227874	6933	0.4333776642807264	NO	-
5254	ZINC04078375	14402	0.43337062928527686	NO	-
5255	ZINC03607543	11268	0.4333640027734785	NO	-
5256	ZINC00129200	844	0.43336123447081765	NO	-
5257	ZINC01269217	5725	0.43335394116224585	NO	-
5258	ZINC00058881	308	0.4333533442745302	NO	-
5259	ZINC02227873	6932	0.4333195208325757	NO	-
5260	ZINC01187231	5528	0.43331821547249194	NO	-
5261	ZINC03851543	11615	0.4333158458238717	NO	-
5262	ZINC00310968	1862	0.4333077429276216	NO	-
5263	ZINC03573504	11107	0.43330484044725104	NO	-
5264	ZINC02859995	8439	0.43330338105799404	NO	-
5265	ZINC03497632	10503	0.43330156619448024	NO	-
5266	ZINC03497639	10506	0.43329926865633533	NO	-
5267	ZINC00185039	1155	0.43329621559506737	NO	-
5268	ZINC03342273	9440	0.43328371884731326	NO	-
5269	ZINC02751613	8048	0.43327695578098613	NO	-
5270	ZINC00132194	877	0.4332704142934479	NO	-
5271	ZINC04108458	14451	0.4332618798918582	NO	-
5272	ZINC00472970	2878	0.4332319884811644	NO	-
5273	ZINC00628167	3820	0.4332174632352125	NO	-
5274	ZINC00058827	302	0.4332114336754178	NO	-
5275	ZINC01938095	6590	0.43320220868803944	NO	-
5276	ZINC01464770	6065	0.43319291207885313	NO	-
5277	ZINC00575872	3515	0.43318009941633095	NO	-
5278	ZINC00291595	1776	0.4331692545608964	NO	-
5279	ZINC03549994	10946	0.43315832753178396	NO	-
5280	ZINC03422981	9964	0.43314815331298734	NO	-
5281	ZINC01934295	6575	0.4331458252996401	NO	-
5282	ZINC01737963	6341	0.4331277150265206	NO	-
5283	ZINC00367843	2123	0.4330971100585244	NO	-
5284	ZINC00998291	4796	0.433092131564811	NO	-
5285	ZINC03452741	10143	0.4330616659517221	NO	-
5286	ZINC03345760	9450	0.4330445640988544	NO	-
5287	ZINC00703476	4017	0.4330430767546051	NO	-
5288	ZINC03462625	10261	0.4330349175463344	NO	-
5289	ZINC03867815	12829	0.433034245883194	NO	-
5290	ZINC03538287	10897	0.43303069424780305	NO	-
5291	ZINC02460192	7272	0.4330163515954311	NO	-
5292	ZINC03423657	9976	0.4329942658160788	NO	-
5293	ZINC02718966	7902	0.43298114253255665	NO	-
5294	ZINC03437604	10069	0.4329693479624969	NO	-
5295	ZINC00436947	2624	0.43296112795962666	NO	-
5296	ZINC03484081	10414	0.4329563988471291	NO	-
5297	ZINC02789693	8216	0.43294587841348586	NO	-
5298	ZINC03497806	10520	0.4329365482989305	NO	-
5299	ZINC03226219	9053	0.43292899720830785	NO	-
5300	ZINC02998798	8764	0.43292620890620426	NO	-
5301	ZINC03497804	10519	0.43292382155081044	NO	-
5302	ZINC00412524	2336	0.43291724526969566	NO	-
5303	ZINC03423623	9975	0.4329036521424458	NO	-
5304	ZINC03858343	12250	0.4328968246226776	NO	-
5305	ZINC00429763	2577	0.43287369285091637	NO	-
5306	ZINC03563849	11042	0.43285975227171203	NO	-
5307	ZINC02696916	7733	0.4328510142957246	NO	-
5308	ZINC00844736	4403	0.4328490628862559	NO	-
5309	ZINC00245819	1519	0.4328444684810991	NO	-
5310	ZINC03867814	12827	0.4328361101074383	NO	-
5311	ZINC02789691	8214	0.43282931270045155	NO	-
5312	ZINC01981702	6713	0.43282595974952315	NO	-
5313	ZINC03382750	9604	0.4328170529647103	NO	-
5314	ZINC02768903	8132	0.4328093800948001	NO	-
5315	ZINC03382747	9603	0.4328043218048171	NO	-
5316	ZINC03476094	10375	0.43280339288730424	NO	-
5317	ZINC02856099	8426	0.43280335274434506	NO	-
5318	ZINC01290844	5757	0.43279996318663944	NO	-
5319	ZINC00973420	4710	0.4327956201476486	NO	-
5320	ZINC04317228	14861	0.4327743460945837	NO	-
5321	ZINC02789692	8215	0.43274057116900455	NO	-
5322	ZINC00466793	2809	0.4327205009784265	NO	-
5323	ZINC00311294	1863	0.4327172354399075	NO	-
5324	ZINC01216299	5616	0.43271624989229784	NO	-
5325	ZINC00060543	341	0.43271090255559846	NO	-
5326	ZINC02789690	8213	0.4327070695875049	NO	-
5327	ZINC03216479	9011	0.4327024609134322	NO	-
5328	ZINC00882903	4502	0.4326995473634583	NO	-
5329	ZINC03215671	8999	0.43268935922073853	NO	-
5330	ZINC03867733	12796	0.43268300991411307	NO	-
5331	ZINC03363453	9519	0.43267306501072633	NO	-
5332	ZINC03573398	11104	0.432668331164291	NO	-
5333	ZINC03963920	13577	0.4326642140326138	NO	-
5334	ZINC03217304	9018	0.43264904671762183	NO	-
5335	ZINC03392356	9734	0.4326441294253345	NO	-
5336	ZINC00503194	3017	0.43262456910407526	NO	-
5337	ZINC04246278	14702	0.43259370611828146	NO	-
5338	ZINC00060544	342	0.4325737224365359	NO	-
5339	ZINC00536496	3254	0.4325675758179772	NO	-
5340	ZINC03893729	13361	0.4325530305209707	NO	-
5341	ZINC03549069	10932	0.4325528777357848	NO	-
5342	ZINC03548491	10930	0.43252589676081366	NO	-
5343	ZINC03363452	9518	0.43251083190526335	NO	-
5344	ZINC00512463	3097	0.432499307151551	NO	-
5345	ZINC03602617	11241	0.43249195967321974	NO	-
5346	ZINC01807498	6420	0.4324837582735079	NO	-
5347	ZINC03117307	8893	0.4324731224071785	NO	-
5348	ZINC03890749	13222	0.43246570344624097	NO	-
5349	ZINC00352149	2004	0.4324419766770939	NO	-
5350	ZINC01981701	6712	0.43244039566823095	NO	-
5351	ZINC00425241	2508	0.4324299564113388	NO	-
5352	ZINC02718958	7892	0.4324186984888248	NO	-
5353	ZINC03436053	10039	0.4323864559508983	NO	-
5354	ZINC02718747	7862	0.43236948751741977	NO	-
5355	ZINC02219499	6917	0.43236526763990385	NO	-
5356	ZINC02735831	7979	0.43236391947172376	NO	-
5357	ZINC00123787	814	0.4323609199590597	NO	-
5358	ZINC03608910	11285	0.4323587380792703	NO	-
5359	ZINC03867729	12795	0.43234576911830536	NO	-
5360	ZINC04465712	15230	0.43234576911830536	NO	-
5361	ZINC03854714	11954	0.43232330431691535	NO	-
5362	ZINC03537288	10891	0.43232199101958596	NO	-
5363	ZINC01934041	6563	0.4323184661314209	NO	-
5364	ZINC00059902	333	0.43231436481912533	NO	-
5365	ZINC03507952	10652	0.4323135102677926	NO	-
5366	ZINC03867335	12699	0.4323113508433903	NO	-
5367	ZINC03422970	9963	0.43230503271232124	NO	-
5368	ZINC04248423	14711	0.43229937602197704	NO	-
5369	ZINC02971871	8732	0.4322969030188631	NO	-
5370	ZINC03388464	9667	0.43229175076371357	NO	-
5371	ZINC03462931	10269	0.43228460222045767	NO	-
5372	ZINC01922903	6542	0.43228097005322313	NO	-
5373	ZINC03855129	12021	0.4322808241951381	NO	-
5374	ZINC00529456	3204	0.4322800755521531	NO	-
5375	ZINC00512462	3096	0.432272307034414	NO	-
5376	ZINC03449771	10108	0.43225869858275223	NO	-
5377	ZINC00253226	1596	0.4322529118602257	NO	-
5378	ZINC01922901	6541	0.43224409665522817	NO	-
5379	ZINC03858909	12340	0.4322424905840245	NO	-
5380	ZINC00450658	2702	0.4322337799477664	NO	-
5381	ZINC03663131	11417	0.4322334831615496	NO	-
5382	ZINC01567141	6278	0.4322172754974535	NO	-
5383	ZINC02455884	7263	0.4322026501377507	NO	-
5384	ZINC03412266	9900	0.43219405542715345	NO	-
5385	ZINC03907665	13419	0.43218680598919035	NO	-
5386	ZINC04003159	14306	0.43218369945040164	NO	-
5387	ZINC03960071	13536	0.4321637964817554	NO	-
5388	ZINC02657980	7637	0.43215948907695695	NO	-
5389	ZINC03853953	11856	0.4321437729305664	NO	-
5390	ZINC00803263	4222	0.4321064308392572	NO	-
5391	ZINC01960609	6648	0.4320967015482489	NO	-
5392	ZINC02311459	7026	0.43209145337823357	NO	-
5393	ZINC00954387	4670	0.4320811767857293	NO	-
5394	ZINC00920499	4573	0.43206502438021055	NO	-
5395	ZINC00646912	3887	0.43204590262569326	NO	-
5396	ZINC01932685	6559	0.4320331467039095	NO	-
5397	ZINC04248561	14718	0.4320292507625087	NO	-
5398	ZINC00581564	3564	0.43202233820100266	NO	-
5399	ZINC03508075	10655	0.4320181999377029	NO	-
5400	ZINC01126127	5379	0.43200896012366763	NO	-
5401	ZINC03853008	11723	0.4320014992870427	NO	-
5402	ZINC00253222	1595	0.43199435315070267	NO	-
5403	ZINC03507872	10648	0.4319698438786746	NO	-
5404	ZINC02970748	8725	0.4319685035856872	NO	-
5405	ZINC01042465	4993	0.4319672216699318	NO	-
5406	ZINC00584103	3594	0.43194445165431844	NO	-
5407	ZINC00100466	666	0.43194343282365005	NO	-
5408	ZINC00552025	3349	0.4319342885980125	NO	-
5409	ZINC01934076	6567	0.4319269625808258	NO	-
5410	ZINC00243854	1504	0.43190817992769737	NO	-
5411	ZINC03330032	9400	0.4318987307013706	NO	-
5412	ZINC01910689	6509	0.43189083643814646	NO	-
5413	ZINC03512479	10733	0.4318885130782339	NO	-
5414	ZINC04248431	14712	0.4318816451740406	NO	-
5415	ZINC03858351	12251	0.4318592010281358	NO	-
5416	ZINC02651691	7610	0.4318575182282549	NO	-
5417	ZINC03854663	11946	0.43185717623088554	NO	-
5418	ZINC03411579	9892	0.4318552006661719	NO	-
5419	ZINC03908242	13431	0.43185232501234955	NO	-
5420	ZINC00781590	4139	0.43185027024891387	NO	-
5421	ZINC02319692	7043	0.43183281074401036	NO	-
5422	ZINC03857061	12073	0.43183123141826046	NO	-
5423	ZINC00246141	1531	0.4318302536462798	NO	-
5424	ZINC03519209	10800	0.43181876339618724	NO	-
5425	ZINC00581562	3563	0.43181712003438316	NO	-
5426	ZINC02319691	7042	0.43181104805478726	NO	-
5427	ZINC04485193	15391	0.43180406865404164	NO	-
5428	ZINC02768993	8137	0.431794868618775	NO	-
5429	ZINC00429757	2573	0.4317717253242164	NO	-
5430	ZINC03387218	9645	0.4317663450210815	NO	-
5431	ZINC03602666	11242	0.43174780248432837	NO	-
5432	ZINC01017181	4853	0.43173437774024104	NO	-
5433	ZINC00266048	1690	0.4317335743013261	NO	-
5434	ZINC00429756	2572	0.4317219403304286	NO	-
5435	ZINC03854252	11875	0.4317048946803726	NO	-
5436	ZINC03103070	8879	0.4317007505874823	NO	-
5437	ZINC03573530	11110	0.43168508944061346	NO	-
5438	ZINC03385430	9621	0.43167612737601746	NO	-
5439	ZINC01465251	6068	0.4316722140715811	NO	-
5440	ZINC01331282	5799	0.4316542621859329	NO	-
5441	ZINC04513048	15471	0.43165163549410474	NO	-
5442	ZINC02757068	8072	0.4316487330761447	NO	-
5443	ZINC00342163	1961	0.4316345893356785	NO	-
5444	ZINC03299350	9301	0.4316082979663872	NO	-
5445	ZINC03908242	13432	0.4315779838584348	NO	-
5446	ZINC00100462	665	0.43157753910688185	NO	-
5447	ZINC00315496	1889	0.43156646365293455	NO	-
5448	ZINC03907665	13420	0.43156630548853187	NO	-
5449	ZINC03497867	10523	0.43156012390618975	NO	-
5450	ZINC03868245	12966	0.4315583821106564	NO	-
5451	ZINC03497870	10524	0.43155054494616796	NO	-
5452	ZINC03891717	13277	0.43154916988811526	NO	-
5453	ZINC01251606	5703	0.43154427431780457	NO	-
5454	ZINC03891718	13278	0.4315309862230705	NO	-
5455	ZINC04317228	14862	0.43152989627446015	NO	-
5456	ZINC03967631	13602	0.43152392956559454	NO	-
5457	ZINC04465952	15248	0.43152392956559454	NO	-
5458	ZINC03453056	10153	0.43152175794658004	NO	-
5459	ZINC03217274	9017	0.43151277357403006	NO	-
5460	ZINC03435918	10030	0.4314972565179059	NO	-
5461	ZINC03435915	10029	0.4314864564831419	NO	-
5462	ZINC00416261	2367	0.431476333642349	NO	-
5463	ZINC00429682	2567	0.4314696899592948	NO	-
5464	ZINC02747265	8019	0.4314575945731302	NO	-
5465	ZINC02738631	7996	0.4314542678442808	NO	-
5466	ZINC02776554	8159	0.4314495014886666	NO	-
5467	ZINC02698311	7738	0.4314428379363369	NO	-
5468	ZINC03867839	12860	0.43144199467549416	NO	-
5469	ZINC00585075	3601	0.43143633936005693	NO	-
5470	ZINC00266057	1691	0.4314346972968482	NO	-
5471	ZINC04246369	14707	0.4314324762395119	NO	-
5472	ZINC03452224	10128	0.43142423312676687	NO	-
5473	ZINC04108465	14452	0.4314241245991899	NO	-
5474	ZINC03861842	12470	0.43141920073685974	NO	-
5475	ZINC03519075	10785	0.43141110132019045	NO	-
5476	ZINC04266473	14759	0.43141018904280404	NO	-
5477	ZINC03458898	10182	0.43138109671175145	NO	-
5478	ZINC03097559	8875	0.43137364289789626	NO	-
5479	ZINC01567141	6279	0.4313716815158142	NO	-
5480	ZINC03270494	9206	0.43136905729188985	NO	-
5481	ZINC02225198	6929	0.4313674182738297	NO	-
5482	ZINC01017182	4854	0.431361305409601	NO	-
5483	ZINC03577286	11127	0.4313454349253135	NO	-
5484	ZINC00055167	282	0.4313421613253774	NO	-
5485	ZINC03868633	13016	0.431339161043321	NO	-
5486	ZINC00223753	1368	0.4313379997250038	NO	-
5487	ZINC00045223	195	0.431337420972609	NO	-
5488	ZINC03508734	10667	0.4313262733165221	NO	-
5489	ZINC02653108	7617	0.43130867369703685	NO	-
5490	ZINC00386362	2217	0.43130032941083446	NO	-
5491	ZINC00097809	636	0.43129859904122003	NO	-
5492	ZINC03610069	11291	0.43128653448728	NO	-
5493	ZINC00559980	3418	0.43125555020990547	NO	-
5494	ZINC00703475	4016	0.4312259957907266	NO	-
5495	ZINC03971870	13834	0.43122491607521307	NO	-
5496	ZINC00143242	963	0.4312112515189367	NO	-
5497	ZINC02519920	7369	0.43119800363900296	NO	-
5498	ZINC03594239	11191	0.4311519350075614	NO	-
5499	ZINC00151211	1024	0.43114926168994827	NO	-
5500	ZINC01993402	6739	0.43114525036910784	NO	-
5501	ZINC03507494	10632	0.43114457859897454	NO	-
5502	ZINC01074967	5181	0.4311266480395232	NO	-
5503	ZINC03282392	9249	0.43112662488310827	NO	-
5504	ZINC03849418	11521	0.431126574775828	NO	-
5505	ZINC03607382	11266	0.4311182262076728	NO	-
5506	ZINC03607384	11267	0.4311148627116391	NO	-
5507	ZINC03327069	9381	0.4311096366465841	NO	-
5508	ZINC00058649	298	0.43110438927871336	NO	-
5509	ZINC01981705	6716	0.4311020288931225	NO	-
5510	ZINC03858352	12252	0.43108263258455776	NO	-
5511	ZINC03971869	13833	0.4310609300434645	NO	-
5512	ZINC00688785	4003	0.43105814158001815	NO	-
5513	ZINC00491952	2979	0.43105248333457435	NO	-
5514	ZINC03856344	12067	0.43105178360186636	NO	-
5515	ZINC03002579	8769	0.4310511059031071	NO	-
5516	ZINC03422949	9962	0.43102882899459055	NO	-
5517	ZINC03509098	10672	0.4310247095953473	NO	-
5518	ZINC01108509	5301	0.4309875665300423	NO	-
5519	ZINC01981391	6702	0.43098324108758096	NO	-
5520	ZINC04246378	14709	0.43097187223044886	NO	-
5521	ZINC03350886	9476	0.4309614128073699	NO	-
5522	ZINC01981390	6701	0.4309522186578808	NO	-
5523	ZINC03519077	10786	0.4309451246631016	NO	-
5524	ZINC00482395	2933	0.4309268745777637	NO	-
5525	ZINC00418310	2396	0.4309149099124979	NO	-
5526	ZINC03868226	12959	0.43090945457806573	NO	-
5527	ZINC03549067	10931	0.4308980979008019	NO	-
5528	ZINC02816974	8357	0.43089047719591644	NO	-
5529	ZINC01074967	5180	0.43088131043663586	NO	-
5530	ZINC00058856	305	0.4308488278094431	NO	-
5531	ZINC00491951	2978	0.4308217468034295	NO	-
5532	ZINC03359702	9504	0.4308180505671301	NO	-
5533	ZINC03890347	13189	0.43081563134041195	NO	-
5534	ZINC00973419	4709	0.4308149446424159	NO	-
5535	ZINC04394516	15015	0.43081487859638445	NO	-
5536	ZINC03219241	9022	0.43080507620124375	NO	-
5537	ZINC00037977	159	0.4307873653611755	NO	-
5538	ZINC02850436	8408	0.4307771334055261	NO	-
5539	ZINC03240279	9111	0.43077450692294983	NO	-
5540	ZINC01125234	5372	0.43077315590422727	NO	-
5541	ZINC00224617	1382	0.4307663942496005	NO	-
5542	ZINC03571165	11085	0.4307606138093771	NO	-
5543	ZINC02621866	7472	0.43075098569915626	NO	-
5544	ZINC00461384	2776	0.4307453596758481	NO	-
5545	ZINC04362354	14973	0.4307452946157306	NO	-
5546	ZINC03509097	10671	0.43074201881135304	NO	-
5547	ZINC00512533	3103	0.4307403122094344	NO	-
5548	ZINC02131052	6817	0.4307273086268849	NO	-
5549	ZINC00491680	2976	0.43072211106484926	NO	-
5550	ZINC00607276	3632	0.4307220480403635	NO	-
5551	ZINC03423715	9978	0.43071868141600234	NO	-
5552	ZINC01099343	5262	0.4307109107521656	NO	-
5553	ZINC03382539	9593	0.43070056369073356	NO	-
5554	ZINC00527573	3175	0.4306968849710852	NO	-
5555	ZINC02647543	7590	0.4306885615753309	NO	-
5556	ZINC01156522	5466	0.43068644154541746	NO	-
5557	ZINC04246270	14700	0.43068349165882724	NO	-
5558	ZINC03858299	12245	0.43067575310594386	NO	-
5559	ZINC03392341	9732	0.4306752354638451	NO	-
5560	ZINC00058855	304	0.4306747720755941	NO	-
5561	ZINC03289784	9276	0.43066180954303823	NO	-
5562	ZINC04427553	15075	0.430656869382968	NO	-
5563	ZINC03249788	9147	0.4306504049560475	NO	-
5564	ZINC03857204	12105	0.43064826467793255	NO	-
5565	ZINC04464208	15139	0.43064826467793255	NO	-
5566	ZINC03458740	10180	0.4306305032490122	NO	-
5567	ZINC00491679	2975	0.430581002614348	NO	-
5568	ZINC03855144	12028	0.43056341482807736	NO	-
5569	ZINC00995924	4793	0.4305338225933604	NO	-
5570	ZINC03389092	9690	0.4305227047693878	NO	-
5571	ZINC03435696	10028	0.4305163498980959	NO	-
5572	ZINC00307365	1837	0.4304914259068005	NO	-
5573	ZINC04492755	15424	0.43048532617339313	NO	-
5574	ZINC00307363	1836	0.4304845795066576	NO	-
5575	ZINC03867486	12728	0.430484517658346	NO	-
5576	ZINC00512532	3102	0.4304789315849346	NO	-
5577	ZINC04317187	14860	0.43047554814230615	NO	-
5578	ZINC04357791	14955	0.43046988832179284	NO	-
5579	ZINC00307360	1835	0.43046302930997915	NO	-
5580	ZINC02996387	8759	0.4304508578804201	NO	-
5581	ZINC04372536	14993	0.43040967958253384	NO	-
5582	ZINC01099342	5261	0.43040901174664814	NO	-
5583	ZINC04628220	15534	0.4304029061176639	NO	-
5584	ZINC00820306	4328	0.43040273079959895	NO	-
5585	ZINC00806847	4237	0.4303841260276049	NO	-
5586	ZINC03611510	11309	0.43035234633376507	NO	-
5587	ZINC01769665	6374	0.43035176145400944	NO	-
5588	ZINC03611508	11308	0.4303501111126354	NO	-
5589	ZINC03610013	11287	0.4303382854811821	NO	-
5590	ZINC03249679	9146	0.43031883710010455	NO	-
5591	ZINC00036016	154	0.4303160868966892	NO	-
5592	ZINC03567401	11055	0.4302923185105797	NO	-
5593	ZINC03983057	14040	0.4302878675294255	NO	-
5594	ZINC03594604	11196	0.4302652424941033	NO	-
5595	ZINC02718747	7863	0.4302616846696542	NO	-
5596	ZINC02718747	7864	0.4302616846696542	NO	-
5597	ZINC00575866	3512	0.4302344329344394	NO	-
5598	ZINC00147709	998	0.4301716088131148	NO	-
5599	ZINC03573489	11106	0.4301692919621723	NO	-
5600	ZINC03475038	10354	0.4301527414722815	NO	-
5601	ZINC00172918	1087	0.4301525683117929	NO	-
5602	ZINC02850437	8409	0.43014329245146044	NO	-
5603	ZINC03382729	9601	0.4301378607151429	NO	-
5604	ZINC04261171	14751	0.43013245585371007	NO	-
5605	ZINC03382726	9600	0.430114813836005	NO	-
5606	ZINC04122573	14490	0.43011080018173775	NO	-
5607	ZINC03890644	13212	0.4301091111749547	NO	-
5608	ZINC00131925	871	0.43010734267866263	NO	-
5609	ZINC03416726	9917	0.430083885833411	NO	-
5610	ZINC01115584	5336	0.430079070789746	NO	-
5611	ZINC03400283	9825	0.4300788904455428	NO	-
5612	ZINC01033292	4924	0.43007665193349676	NO	-
5613	ZINC02871606	8478	0.4300577433595287	NO	-
5614	ZINC03392371	9735	0.43005580948364047	NO	-
5615	ZINC03241843	9117	0.43005167701343194	NO	-
5616	ZINC00429593	2565	0.4300498424349521	NO	-
5617	ZINC00429593	2566	0.4300498424349521	NO	-
5618	ZINC01115586	5337	0.43004830582425274	NO	-
5619	ZINC00837641	355	0.4300316147570213	YES	36
5620	ZINC03383342	9614	0.430000431789218	NO	-
5621	ZINC00486537	2951	0.42999875580038943	NO	-
5622	ZINC01993407	6742	0.42997864261906593	NO	-
5623	ZINC02737669	7992	0.42997413885031494	NO	-
5624	ZINC00884716	4509	0.42997112241079133	NO	-
5625	ZINC00610799	3661	0.4299699001415595	NO	-
5626	ZINC00904393	4553	0.42996894641030803	NO	-
5627	ZINC03553284	10962	0.42996250202376823	NO	-
5628	ZINC00171053	1078	0.42995375677535863	NO	-
5629	ZINC04070449	14393	0.42995135679002044	NO	-
5630	ZINC00052830	256	0.4299507913721896	NO	-
5631	ZINC00706648	4031	0.4299280804693605	NO	-
5632	ZINC01584415	6290	0.42992625865319317	NO	-
5633	ZINC00097841	639	0.42990330012514577	NO	-
5634	ZINC03912216	13458	0.42989095091492885	NO	-
5635	ZINC00389394	2244	0.42989035838473605	NO	-
5636	ZINC00255606	1612	0.42988961975737666	NO	-
5637	ZINC00566251	3454	0.4298864291206151	NO	-
5638	ZINC03219373	9023	0.429886217298974	NO	-
5639	ZINC03466048	10280	0.4298845916076337	NO	-
5640	ZINC03484044	10413	0.4298800758468953	NO	-
5641	ZINC02718957	7889	0.42986469020103435	NO	-
5642	ZINC00237211	1478	0.4298631423584942	NO	-
5643	ZINC00525223	3164	0.42985218726503643	NO	-
5644	ZINC03388260	9657	0.42983284845432085	NO	-
5645	ZINC02280421	6986	0.42982917709726276	NO	-
5646	ZINC02497619	7338	0.42982844426317623	NO	-
5647	ZINC03851180	11594	0.42981204030137116	NO	-
5648	ZINC04465111	15179	0.4298120403013711	NO	-
5649	ZINC03418683	9930	0.4298011168395672	NO	-
5650	ZINC00470221	2844	0.42978737185263777	NO	-
5651	ZINC03388340	9661	0.42977836443710127	NO	-
5652	ZINC00584102	3593	0.4297590137071062	NO	-
5653	ZINC00390252	2251	0.42975844919901585	NO	-
5654	ZINC03867828	12851	0.42974890844821434	NO	-
5655	ZINC02653085	7616	0.4297314387939187	NO	-
5656	ZINC02451018	7248	0.42972686916711755	NO	-
5657	ZINC03469390	10295	0.429722314666652	NO	-
5658	ZINC02451017	7247	0.4297171508173201	NO	-
5659	ZINC00566250	3453	0.4297128720047758	NO	-
5660	ZINC00921701	4576	0.42970133192066606	NO	-
5661	ZINC00218455	1315	0.4296993665367472	NO	-
5662	ZINC00454287	2723	0.4296961758673062	NO	-
5663	ZINC00324872	1923	0.4296751041724001	NO	-
5664	ZINC01501114	6199	0.42967402304057584	NO	-
5665	ZINC00111913	731	0.42966605839516	NO	-
5666	ZINC02478303	7311	0.4296657920596977	NO	-
5667	ZINC03292719	9283	0.4296602765065031	NO	-
5668	ZINC03850883	11572	0.4296410647110313	NO	-
5669	ZINC00413240	2346	0.4296410070794404	NO	-
5670	ZINC00218453	1314	0.42963307773446147	NO	-
5671	ZINC03853637	11810	0.42961758451309817	NO	-
5672	ZINC01972421	6666	0.4296108483546277	NO	-
5673	ZINC03507870	10647	0.4296094416530963	NO	-
5674	ZINC00521812	3140	0.4296056557242884	NO	-
5675	ZINC03858679	12311	0.4296029008904278	NO	-
5676	ZINC03273564	9212	0.42959333788930865	NO	-
5677	ZINC03578388	11136	0.4295879798431982	NO	-
5678	ZINC01125080	5370	0.42958777536300125	NO	-
5679	ZINC04406453	15032	0.42958327878686475	NO	-
5680	ZINC03867827	12849	0.4295815030063757	NO	-
5681	ZINC00998363	4797	0.42957987741440384	NO	-
5682	ZINC01961857	6653	0.42957756919675993	NO	-
5683	ZINC03960053	13535	0.4295707040308169	NO	-
5684	ZINC01116533	5343	0.42955802388030245	NO	-
5685	ZINC00998364	4798	0.4295574894625546	NO	-
5686	ZINC03876241	13062	0.42954276470989056	NO	-
5687	ZINC03396857	9769	0.4295303553422158	NO	-
5688	ZINC03396860	9770	0.42951045527024084	NO	-
5689	ZINC00134176	885	0.4295005196068079	NO	-
5690	ZINC03863931	12578	0.4294894852770501	NO	-
5691	ZINC04427983	15077	0.4294873916084613	NO	-
5692	ZINC01960549	6645	0.4294851384230201	NO	-
5693	ZINC00246028	1524	0.4294757629016809	NO	-
5694	ZINC01109179	5305	0.42947406007475686	NO	-
5695	ZINC03505517	10572	0.4294620119107396	NO	-
5696	ZINC02554829	7408	0.4294599524479575	NO	-
5697	ZINC02241800	6956	0.4294598962074572	NO	-
5698	ZINC03449723	10105	0.42945839778766765	NO	-
5699	ZINC03967010	13593	0.4294463410514833	NO	-
5700	ZINC03234957	9088	0.42944322459808604	NO	-
5701	ZINC04427200	15074	0.4294426015471226	NO	-
5702	ZINC03313322	9340	0.42944079761031706	NO	-
5703	ZINC03505514	10571	0.4294290567755332	NO	-
5704	ZINC04121438	14484	0.42941588080598037	NO	-
5705	ZINC03984569	14067	0.42939343632256133	NO	-
5706	ZINC03867743	12803	0.42938156221404666	NO	-
5707	ZINC04248548	14717	0.4293652677246879	NO	-
5708	ZINC03648164	11398	0.4293634486933689	NO	-
5709	ZINC04225109	14676	0.4293554450138449	NO	-
5710	ZINC03992706	14128	0.4293353715593402	NO	-
5711	ZINC03400326	9826	0.429331276209538	NO	-
5712	ZINC03505704	10584	0.4293305760701107	NO	-
5713	ZINC00223770	1373	0.42930581250756755	NO	-
5714	ZINC01961883	6655	0.4293025369425678	NO	-
5715	ZINC03423560	9970	0.42929549848212417	NO	-
5716	ZINC02798801	8296	0.4292915810612862	NO	-
5717	ZINC02404465	7157	0.4292759451935465	NO	-
5718	ZINC03371096	9539	0.429234670222257	NO	-
5719	ZINC04406453	15031	0.4292303569153674	NO	-
5720	ZINC03371094	9538	0.4292223887761771	NO	-
5721	ZINC03851551	11617	0.42922088085911786	NO	-
5722	ZINC00819393	4317	0.42921318581947737	NO	-
5723	ZINC00062946	363	0.4292128093084429	NO	-
5724	ZINC00533040	3219	0.42920858302362935	NO	-
5725	ZINC03423437	9966	0.4291892701915289	NO	-
5726	ZINC01385551	5849	0.4291792449147595	NO	-
5727	ZINC02481180	7319	0.42917782370575297	NO	-
5728	ZINC00334957	1938	0.42915330652629036	NO	-
5729	ZINC02732887	7974	0.4291309783793049	NO	-
5730	ZINC01961940	6658	0.4291239213141457	NO	-
5731	ZINC00279959	1726	0.42912322493527183	NO	-
5732	ZINC01993670	6745	0.42911857768021267	NO	-
5733	ZINC03488938	10436	0.42910128307247736	NO	-
5734	ZINC01216780	5621	0.4290953024012678	NO	-
5735	ZINC02461832	7278	0.4290910340888602	NO	-
5736	ZINC02760935	8081	0.4290864549393573	NO	-
5737	ZINC03997301	14234	0.42908288268138844	NO	-
5738	ZINC03327711	9387	0.4290581800479871	NO	-
5739	ZINC00519969	3125	0.4290317959394028	NO	-
5740	ZINC01036627	4956	0.4290303742367053	NO	-
5741	ZINC01923157	6544	0.42902550493391406	NO	-
5742	ZINC03969253	13696	0.42901995046566427	NO	-
5743	ZINC01993503	6743	0.42900804183250013	NO	-
5744	ZINC02760936	8082	0.42900166982915294	NO	-
5745	ZINC01993767	6747	0.4289996867007767	NO	-
5746	ZINC00566278	3457	0.42899486948402155	NO	-
5747	ZINC03868231	12962	0.4289825822739937	NO	-
5748	ZINC03512297	10732	0.4289803206397048	NO	-
5749	ZINC00558495	3402	0.42896886183909455	NO	-
5750	ZINC00779325	4120	0.4289655981680415	NO	-
5751	ZINC03987302	14085	0.4289608236068041	NO	-
5752	ZINC03855129	12022	0.42895088874996734	NO	-
5753	ZINC02499930	7342	0.428906665842503	NO	-
5754	ZINC00455219	2729	0.42890455309902087	NO	-
5755	ZINC00474949	2893	0.428894965473479	NO	-
5756	ZINC04485335	15395	0.42885209289856635	NO	-
5757	ZINC03577370	11129	0.4288426327003079	NO	-
5758	ZINC01981579	6707	0.4288337201071716	NO	-
5759	ZINC03507298	10625	0.42882616964822196	NO	-
5760	ZINC03567338	11054	0.42880686879275026	NO	-
5761	ZINC03488917	10434	0.4287779387951169	NO	-
5762	ZINC03504259	10567	0.42876899079670644	NO	-
5763	ZINC00392752	2264	0.42875777066732224	NO	-
5764	ZINC01500223	6187	0.42875432771513183	NO	-
5765	ZINC04469650	15314	0.42874806286945644	NO	-
5766	ZINC03857988	12210	0.4287480628694562	NO	-
5767	ZINC00242711	1500	0.42872326711482284	NO	-
5768	ZINC03391475	9714	0.42870045961190123	NO	-
5769	ZINC00429764	2578	0.42868214717230135	NO	-
5770	ZINC03974407	13895	0.4286567041638062	NO	-
5771	ZINC03220039	9025	0.4286495746076361	NO	-
5772	ZINC00384623	2201	0.428636464544727	NO	-
5773	ZINC03851620	11631	0.4286237686745422	NO	-
5774	ZINC03969310	13701	0.42862184013089283	NO	-
5775	ZINC00399717	2277	0.42862066415140915	NO	-
5776	ZINC03648164	11399	0.42857552548614597	NO	-
5777	ZINC03851649	11634	0.4285740457409979	NO	-
5778	ZINC03868089	12935	0.42856539179000874	NO	-
5779	ZINC00456892	2752	0.4285430428494966	NO	-
5780	ZINC03476097	10376	0.4285360593562384	NO	-
5781	ZINC03983436	14054	0.42853382440984567	NO	-
5782	ZINC03488055	10425	0.4285155883318331	NO	-
5783	ZINC03997184	14226	0.428514593742396	NO	-
5784	ZINC02718966	7903	0.428506924405287	NO	-
5785	ZINC02718966	7904	0.428506924405287	NO	-
5786	ZINC01079295	5200	0.4285053802194929	NO	-
5787	ZINC04317228	14863	0.42848781728577606	NO	-
5788	ZINC00449779	2700	0.4284610625644922	NO	-
5789	ZINC01040279	4973	0.4284561912588239	NO	-
5790	ZINC00242709	1499	0.4284540596376013	NO	-
5791	ZINC04171320	14596	0.4284495040014612	NO	-
5792	ZINC03619237	11352	0.428428022106289	NO	-
5793	ZINC00783441	4146	0.42842326998109637	NO	-
5794	ZINC03867046	12652	0.428416435407002	NO	-
5795	ZINC01933259	6562	0.4284093528812463	NO	-
5796	ZINC01133658	5404	0.4284062682449446	NO	-
5797	ZINC03506948	10600	0.4284006115351212	NO	-
5798	ZINC02626817	7499	0.4283947214766269	NO	-
5799	ZINC01466624	6077	0.42834441033285325	NO	-
5800	ZINC00626410	3811	0.4282855463773604	NO	-
5801	ZINC02726656	7962	0.4282800245781009	NO	-
5802	ZINC03997183	14224	0.4282765826630146	NO	-
5803	ZINC03619307	11357	0.4282735394226309	NO	-
5804	ZINC01981578	6706	0.4282734964324771	NO	-
5805	ZINC01100442	5268	0.4282731634006386	NO	-
5806	ZINC00566266	3456	0.4282693579808409	NO	-
5807	ZINC03997184	14225	0.4282642514893579	NO	-
5808	ZINC03397194	9794	0.42821762614846803	NO	-
5809	ZINC00566265	3455	0.428216224071461	NO	-
5810	ZINC00800883	4214	0.4282124638550011	NO	-
5811	ZINC02376744	7128	0.4282064547725789	NO	-
5812	ZINC00571942	3494	0.42820438024462903	NO	-
5813	ZINC03859521	12403	0.4281994918044608	NO	-
5814	ZINC01977377	6675	0.42819923986256364	NO	-
5815	ZINC01934128	6570	0.42818362497712636	NO	-
5816	ZINC01977378	6676	0.4281794869193255	NO	-
5817	ZINC00308565	1846	0.4281693908885399	NO	-
5818	ZINC00461138	2775	0.4281669417263736	NO	-
5819	ZINC00111940	733	0.4281646865070133	NO	-
5820	ZINC02622074	7474	0.4281544403124372	NO	-
5821	ZINC01323858	5793	0.42813622553875624	NO	-
5822	ZINC03608703	11278	0.4281231372636828	NO	-
5823	ZINC00576390	3521	0.4281222732581062	NO	-
5824	ZINC00780256	4135	0.4281221730961931	NO	-
5825	ZINC00358769	2054	0.42811182228557665	NO	-
5826	ZINC03527881	10848	0.4281099280657289	NO	-
5827	ZINC02349902	7090	0.4281082342034567	NO	-
5828	ZINC03392321	9730	0.42810423327360897	NO	-
5829	ZINC03293975	9290	0.42809782930140355	NO	-
5830	ZINC00611426	3672	0.42809326866015684	NO	-
5831	ZINC03403316	9854	0.42807487856414933	NO	-
5832	ZINC01177258	5512	0.42803964881539114	NO	-
5833	ZINC01159984	5475	0.428029968241505	NO	-
5834	ZINC02718958	7893	0.42802688126139815	NO	-
5835	ZINC02718958	7894	0.42802688126139815	NO	-
5836	ZINC03854617	11938	0.4280244755100475	NO	-
5837	ZINC02028113	6758	0.42802313524531493	NO	-
5838	ZINC03648134	11397	0.4280146508024769	NO	-
5839	ZINC00584353	3598	0.428012052557124	NO	-
5840	ZINC00223321	1356	0.42800483642109227	NO	-
5841	ZINC00463260	2787	0.4279849910491648	NO	-
5842	ZINC03890760	13224	0.4279802040499694	NO	-
5843	ZINC03593090	11185	0.4279789654016735	NO	-
5844	ZINC04248444	14713	0.4279738983406757	NO	-
5845	ZINC00314807	1888	0.42796491055496355	NO	-
5846	ZINC04406327	15024	0.4279632830951244	NO	-
5847	ZINC03474768	10341	0.4279511272403166	NO	-
5848	ZINC00113548	745	0.4279501768496708	NO	-
5849	ZINC02154057	6832	0.42794588055039906	NO	-
5850	ZINC03474772	10342	0.42794227429868587	NO	-
5851	ZINC01290169	5756	0.42793875477680393	NO	-
5852	ZINC00314805	1887	0.42793700548264396	NO	-
5853	ZINC00576391	3522	0.4279246522303307	NO	-
5854	ZINC03276261	9221	0.4279141466855243	NO	-
5855	ZINC03867501	12733	0.4279124177829495	NO	-
5856	ZINC00922341	4580	0.4279099876723852	NO	-
5857	ZINC03848344	11497	0.4279013922309102	NO	-
5858	ZINC03178329	8955	0.4278967390070302	NO	-
5859	ZINC03889384	13102	0.4278837090315244	NO	-
5860	ZINC00617734	3753	0.427876443662863	NO	-
5861	ZINC01438687	6040	0.4278634178285504	NO	-
5862	ZINC03549989	10944	0.42784231619655105	NO	-
5863	ZINC03853128	11755	0.4278394340909252	NO	-
5864	ZINC00242799	1501	0.4278089579975812	NO	-
5865	ZINC03220227	9027	0.42779925717484046	NO	-
5866	ZINC03220227	9028	0.42779925717484046	NO	-
5867	ZINC04023832	14341	0.4277843702218445	NO	-
5868	ZINC00075545	458	0.42777100473835844	NO	-
5869	ZINC01949281	6626	0.4277685094970386	NO	-
5870	ZINC03508744	10668	0.4277675388709235	NO	-
5871	ZINC03974386	13893	0.42776297818786063	NO	-
5872	ZINC01164711	5491	0.4277282303055908	NO	-
5873	ZINC00111913	730	0.4277258366263545	NO	-
5874	ZINC04038454	14365	0.42770453439364026	NO	-
5875	ZINC04412744	15051	0.4277041412960487	NO	-
5876	ZINC03891766	13287	0.4276928520048972	NO	-
5877	ZINC04465371	15201	0.42769285200489676	NO	-
5878	ZINC03531750	10864	0.42764538258917173	NO	-
5879	ZINC00349412	1985	0.4276297559223177	NO	-
5880	ZINC01773042	6382	0.4276257336447187	NO	-
5881	ZINC03394459	9758	0.42761687068478627	NO	-
5882	ZINC01981913	6723	0.42760433466743575	NO	-
5883	ZINC01981912	6722	0.427597395453807	NO	-
5884	ZINC00807475	4242	0.4275942730779668	NO	-
5885	ZINC03403315	9853	0.42758615123575905	NO	-
5886	ZINC01139991	5422	0.42758407503021856	NO	-
5887	ZINC01387512	5860	0.42756916104573467	NO	-
5888	ZINC00623740	3802	0.42755889547940323	NO	-
5889	ZINC03852922	11707	0.4275452960178582	NO	-
5890	ZINC01993401	6738	0.427525318379328	NO	-
5891	ZINC00794866	4187	0.4274826471652722	NO	-
5892	ZINC02809752	8351	0.4274816536948052	NO	-
5893	ZINC01934045	6564	0.4274802480194161	NO	-
5894	ZINC03997183	14223	0.42747789146511683	NO	-
5895	ZINC03388290	9658	0.42746734734642755	NO	-
5896	ZINC00434918	2602	0.4274465794450392	NO	-
5897	ZINC03226211	9052	0.42744388197699	NO	-
5898	ZINC00507568	3034	0.42741655615907653	NO	-
5899	ZINC00835696	4371	0.42741357676771097	NO	-
5900	ZINC00507569	3035	0.42738595250746575	NO	-
5901	ZINC01034820	4938	0.42736952797238686	NO	-
5902	ZINC03400400	9828	0.42734822656440713	NO	-
5903	ZINC00575876	3516	0.42733936282626545	NO	-
5904	ZINC03858893	12337	0.42733545220538666	NO	-
5905	ZINC01932675	6557	0.4273344588844495	NO	-
5906	ZINC00779324	4119	0.4273190409146371	NO	-
5907	ZINC03411955	9896	0.4273136057535216	NO	-
5908	ZINC03387220	9646	0.4273039868654321	NO	-
5909	ZINC01159119	5472	0.4272843300238638	NO	-
5910	ZINC01159120	5473	0.42727391652682484	NO	-
5911	ZINC04315013	14845	0.4272661791847613	NO	-
5912	ZINC03886656	13075	0.42722982682709437	NO	-
5913	ZINC01468131	6096	0.42722339364284045	NO	-
5914	ZINC00317178	1896	0.4272124633943989	NO	-
5915	ZINC02718703	7832	0.427204839170812	NO	-
5916	ZINC03504311	10568	0.4272040883593822	NO	-
5917	ZINC02772913	8151	0.4271763531676817	NO	-
5918	ZINC03619070	11347	0.4271761511411994	NO	-
5919	ZINC03423591	9971	0.42715966832965985	NO	-
5920	ZINC03285305	9260	0.42715132288286095	NO	-
5921	ZINC00345437	1972	0.42714763745058487	NO	-
5922	ZINC01051755	5033	0.4271456549720362	NO	-
5923	ZINC00243901	1509	0.4271396747243472	NO	-
5924	ZINC03457826	10174	0.4271343871931466	NO	-
5925	ZINC00243905	1511	0.4271322239940793	NO	-
5926	ZINC00434917	2601	0.4271132194489852	NO	-
5927	ZINC00345434	1971	0.42709999825938366	NO	-
5928	ZINC01993406	6741	0.42708660222834577	NO	-
5929	ZINC03495531	10471	0.4270859689317822	NO	-
5930	ZINC03449757	10107	0.4270819575145932	NO	-
5931	ZINC03608718	11281	0.4270759465306685	NO	-
5932	ZINC03512283	10731	0.42707552975088336	NO	-
5933	ZINC03863716	12571	0.4270738778032048	NO	-
5934	ZINC04151511	14519	0.4270561040029663	NO	-
5935	ZINC00582997	3573	0.42704651583114883	NO	-
5936	ZINC01185697	5527	0.4270455248136579	NO	-
5937	ZINC03425411	9986	0.4270453645489837	NO	-
5938	ZINC03391424	9709	0.4270409197573212	NO	-
5939	ZINC00087781	541	0.42703802044276196	NO	-
5940	ZINC00316001	1891	0.42703265392454104	NO	-
5941	ZINC00983539	4735	0.42702711442461844	NO	-
5942	ZINC00381005	2178	0.42700984072656745	NO	-
5943	ZINC03391421	9708	0.42700131409189623	NO	-
5944	ZINC01934133	6573	0.4269854104129189	NO	-
5945	ZINC04001418	14292	0.42698472262581777	NO	-
5946	ZINC00674346	3965	0.42698329138300917	NO	-
5947	ZINC03608037	11271	0.4269652977435131	NO	-
5948	ZINC00243904	1510	0.42695953082080484	NO	-
5949	ZINC03885750	13073	0.42695635983613417	NO	-
5950	ZINC03436729	10054	0.4269563435362056	NO	-
5951	ZINC03425345	9984	0.42694470054454425	NO	-
5952	ZINC01216053	5613	0.4269381017433492	NO	-
5953	ZINC02174013	6850	0.4269302746934999	NO	-
5954	ZINC04004664	14314	0.42692825755683367	NO	-
5955	ZINC03507645	10639	0.4269226567662296	NO	-
5956	ZINC03619299	11356	0.4269204394439959	NO	-
5957	ZINC03476075	10374	0.4269195822257964	NO	-
5958	ZINC00369723	2129	0.42691838531406273	NO	-
5959	ZINC00134402	897	0.42691261113058143	NO	-
5960	ZINC03507647	10640	0.42691079503099677	NO	-
5961	ZINC00425905	2519	0.42690577487422465	NO	-
5962	ZINC01981910	6720	0.42689167939248435	NO	-
5963	ZINC01981911	6721	0.4268891063704272	NO	-
5964	ZINC03245606	9132	0.42686943743013994	NO	-
5965	ZINC00584949	3600	0.4268487301652588	NO	-
5966	ZINC00171082	1082	0.42683227963606	NO	-
5967	ZINC04246194	14698	0.42682788091470486	NO	-
5968	ZINC04627880	15528	0.4268153308020182	NO	-
5969	ZINC03419009	9934	0.4268113624694147	NO	-
5970	ZINC02718990	7937	0.4267975538760029	NO	-
5971	ZINC00525213	3163	0.42679183371388535	NO	-
5972	ZINC00982642	4733	0.42676461841969376	NO	-
5973	ZINC04372176	14991	0.4267526251317691	NO	-
5974	ZINC00182108	1135	0.42674344161710887	NO	-
5975	ZINC00419937	2406	0.4267382654162232	NO	-
5976	ZINC00467070	2811	0.4267348602099718	NO	-
5977	ZINC00243900	1508	0.42672977128153733	NO	-
5978	ZINC03891775	13288	0.4267280801723056	NO	-
5979	ZINC04469917	15323	0.4267280801723056	NO	-
5980	ZINC01429295	6012	0.42670315697489575	NO	-
5981	ZINC03556954	10981	0.42669986598544773	NO	-
5982	ZINC01051757	5034	0.4266995086300667	NO	-
5983	ZINC03815324	279	0.4266984765264172	YES	14
5984	ZINC03283951	9258	0.42668950862359295	NO	-
5985	ZINC02461021	7274	0.4266850147540869	NO	-
5986	ZINC04121356	14481	0.42668495986151234	NO	-
5987	ZINC00905563	4559	0.426671621588074	NO	-
5988	ZINC04468175	15286	0.42667153564736543	NO	-
5989	ZINC03858051	12217	0.4266715356473653	NO	-
5990	ZINC03382565	9597	0.42664852323806696	NO	-
5991	ZINC00186310	1159	0.42664476309509747	NO	-
5992	ZINC00994001	4785	0.4266324603904375	NO	-
5993	ZINC02669002	7674	0.4266183560467363	NO	-
5994	ZINC03854253	11878	0.4266115106467511	NO	-
5995	ZINC03562757	11020	0.42659704433686946	NO	-
5996	ZINC02291511	7005	0.4265733356931018	NO	-
5997	ZINC03418888	9931	0.42655854983968444	NO	-
5998	ZINC03519087	10788	0.4265548517633121	NO	-
5999	ZINC00435937	2611	0.42652594643365843	NO	-
6000	ZINC00012328	46	0.42652280906633955	NO	-
6001	ZINC01425678	5980	0.4265170285408956	NO	-
6002	ZINC01902872	6498	0.42651660575510947	NO	-
6003	ZINC03969834	13744	0.4264789603995037	NO	-
6004	ZINC04469594	15310	0.4264789603995037	NO	-
6005	ZINC03905498	13402	0.42643669110436405	NO	-
6006	ZINC03280937	9239	0.42641765388147346	NO	-
6007	ZINC00675657	3974	0.4264048265100629	NO	-
6008	ZINC00075240	457	0.4263664529519311	NO	-
6009	ZINC03856444	12070	0.42635835642353764	NO	-
6010	ZINC03851987	11653	0.4263527260673435	NO	-
6011	ZINC00779735	4129	0.42632790515723773	NO	-
6012	ZINC02306206	7016	0.4263261258128661	NO	-
6013	ZINC01907398	6506	0.42630767557174143	NO	-
6014	ZINC03850883	11573	0.4262982144812709	NO	-
6015	ZINC03866851	12619	0.4262976971667952	NO	-
6016	ZINC04464996	15173	0.4262976971667952	NO	-
6017	ZINC02306207	7017	0.42627887799301223	NO	-
6018	ZINC02718957	7890	0.4262729139942191	NO	-
6019	ZINC02718957	7891	0.4262729139942191	NO	-
6020	ZINC00138074	923	0.4262676891018074	NO	-
6021	ZINC00243885	1507	0.4262524191973612	NO	-
6022	ZINC03866969	12642	0.42624687589311006	NO	-
6023	ZINC00943117	4626	0.42623115304360826	NO	-
6024	ZINC03891777	13289	0.4262271813345041	NO	-
6025	ZINC04469923	15324	0.42622117404281074	NO	-
6026	ZINC03891778	13290	0.4262211740428105	NO	-
6027	ZINC04346487	14927	0.4262169504207388	NO	-
6028	ZINC00132155	873	0.42619977557913796	NO	-
6029	ZINC00798765	4206	0.4261958917241808	NO	-
6030	ZINC03854252	11876	0.42617157734728406	NO	-
6031	ZINC03857237	12114	0.42616248283431213	NO	-
6032	ZINC03504333	10569	0.42616190735950105	NO	-
6033	ZINC02808748	8342	0.42613865465925277	NO	-
6034	ZINC04170093	14583	0.4261321531411346	NO	-
6035	ZINC00061152	349	0.4261309448615259	NO	-
6036	ZINC03382865	9612	0.4260939288602831	NO	-
6037	ZINC01938088	6589	0.4260853146218455	NO	-
6038	ZINC03399902	9823	0.4260618693943311	NO	-
6039	ZINC00580613	3542	0.4260592304875193	NO	-
6040	ZINC03863534	12564	0.4260278456268375	NO	-
6041	ZINC03566533	11047	0.42602676500451647	NO	-
6042	ZINC04281613	14805	0.4260261186922766	NO	-
6043	ZINC00307473	1838	0.42602006052660973	NO	-
6044	ZINC00353826	2014	0.4260196080690606	NO	-
6045	ZINC00216859	1300	0.42600000242279085	NO	-
6046	ZINC00455399	2732	0.42599379472504645	NO	-
6047	ZINC02651497	7608	0.42597442558368553	NO	-
6048	ZINC03510916	10690	0.4259710639455149	NO	-
6049	ZINC03867003	12646	0.42596834252757343	NO	-
6050	ZINC00353825	2013	0.4259521094527902	NO	-
6051	ZINC00905564	4560	0.42594717236920393	NO	-
6052	ZINC00009678	39	0.42594710064497876	NO	-
6053	ZINC03508731	10666	0.42590877940835425	NO	-
6054	ZINC00152172	1029	0.42588810219052886	NO	-
6055	ZINC03253148	9155	0.42587094260955954	NO	-
6056	ZINC03150994	8918	0.42586520592133204	NO	-
6057	ZINC00121852	800	0.42586017011550764	NO	-
6058	ZINC03889798	13136	0.42585670830071737	NO	-
6059	ZINC00527238	3174	0.425823115830973	NO	-
6060	ZINC01040279	4974	0.42581410380573026	NO	-
6061	ZINC02957721	8703	0.4258019876055791	NO	-
6062	ZINC04627838	15525	0.4257979943873235	NO	-
6063	ZINC01466638	6084	0.4257876906561152	NO	-
6064	ZINC03892984	13357	0.4257865276739854	NO	-
6065	ZINC00779746	4130	0.42578505986922194	NO	-
6066	ZINC00309349	1850	0.42578491530326906	NO	-
6067	ZINC03103531	8881	0.42577822890523576	NO	-
6068	ZINC00410517	2313	0.4257711701832944	NO	-
6069	ZINC03867826	12847	0.4257695118605678	NO	-
6070	ZINC00659370	3923	0.42575702960413425	NO	-
6071	ZINC01476796	6110	0.4257566714014663	NO	-
6072	ZINC00272085	1705	0.42575595897719265	NO	-
6073	ZINC01144601	5433	0.42574701386302966	NO	-
6074	ZINC00250220	1547	0.42574196261009484	NO	-
6075	ZINC03858643	12307	0.4257197023260529	NO	-
6076	ZINC02728507	7970	0.42571907913856144	NO	-
6077	ZINC03474910	10346	0.42570113625839023	NO	-
6078	ZINC03037044	8804	0.42569227560184375	NO	-
6079	ZINC03970436	13785	0.4256896913828341	NO	-
6080	ZINC03330235	9401	0.4256544485518047	NO	-
6081	ZINC03867964	12897	0.42563349416648194	NO	-
6082	ZINC03474906	10345	0.42563262694423604	NO	-
6083	ZINC03864167	12581	0.42561506723490716	NO	-
6084	ZINC00352154	2005	0.4256136270985981	NO	-
6085	ZINC03892813	13352	0.4256104492607516	NO	-
6086	ZINC00538303	3270	0.42560785463458173	NO	-
6087	ZINC04178301	14608	0.42560115704391294	NO	-
6088	ZINC00223036	1351	0.42559122466386706	NO	-
6089	ZINC01472520	6102	0.4255858833451603	NO	-
6090	ZINC01472521	6103	0.42558479407789807	NO	-
6091	ZINC01472523	6104	0.4255701483336352	NO	-
6092	ZINC03863969	12579	0.42556254232630925	NO	-
6093	ZINC03428210	9998	0.4255502005878215	NO	-
6094	ZINC03855140	12026	0.425546997578415	NO	-
6095	ZINC02711674	7773	0.42554059347426565	NO	-
6096	ZINC02077000	6786	0.42553743277834866	NO	-
6097	ZINC03423726	9979	0.4255326501779124	NO	-
6098	ZINC00423711	2469	0.42552272741207947	NO	-
6099	ZINC04470340	15355	0.4255223548869543	NO	-
6100	ZINC03858461	12276	0.42552235488695417	NO	-
6101	ZINC01424081	5972	0.42547531820536727	NO	-
6102	ZINC03382722	9599	0.4254725957488648	NO	-
6103	ZINC02808676	8340	0.4254597880906209	NO	-
6104	ZINC02811028	8352	0.4254558203637872	NO	-
6105	ZINC00223315	1354	0.42545114030295267	NO	-
6106	ZINC03966918	13589	0.4254502071480919	NO	-
6107	ZINC03889785	13133	0.4254495379151637	NO	-
6108	ZINC03858847	12326	0.4254293321920619	NO	-
6109	ZINC00580614	3543	0.4254276185342755	NO	-
6110	ZINC00486542	2952	0.4254262313826035	NO	-
6111	ZINC03387202	9643	0.4254174995877026	NO	-
6112	ZINC00641539	3872	0.42540623246439324	NO	-
6113	ZINC03969797	13741	0.425391144925456	NO	-
6114	ZINC03855048	11995	0.42536663650935963	NO	-
6115	ZINC00223318	1355	0.42533000317172776	NO	-
6116	ZINC02792233	8222	0.42529201722940607	NO	-
6117	ZINC00903868	4541	0.4252899878743655	NO	-
6118	ZINC03853119	11754	0.4252783075743596	NO	-
6119	ZINC00474814	2892	0.42527092574731573	NO	-
6120	ZINC04121434	14483	0.42526376388733134	NO	-
6121	ZINC03504001	10563	0.42525732253848375	NO	-
6122	ZINC03859862	12436	0.42523748302959236	NO	-
6123	ZINC03977587	13980	0.4252349759375432	NO	-
6124	ZINC00097849	641	0.4252243402884174	NO	-
6125	ZINC00903867	4540	0.42521922026603237	NO	-
6126	ZINC01402018	5916	0.42521560254968843	NO	-
6127	ZINC03391939	9722	0.4252129014224911	NO	-
6128	ZINC03859689	12424	0.42521178571442475	NO	-
6129	ZINC02918145	8619	0.4252009952034425	NO	-
6130	ZINC03507307	10626	0.42519913874864995	NO	-
6131	ZINC03997444	14244	0.42519513859060476	NO	-
6132	ZINC02297019	7008	0.42518901532741005	NO	-
6133	ZINC03867046	12650	0.4251685187973254	NO	-
6134	ZINC00220471	1328	0.42516830047585863	NO	-
6135	ZINC01934389	6578	0.42515475969168576	NO	-
6136	ZINC00651785	3893	0.42513983802863664	NO	-
6137	ZINC03969798	13742	0.4251331181578928	NO	-
6138	ZINC04470301	15348	0.4251331181578927	NO	-
6139	ZINC02064702	6776	0.42512295948305356	NO	-
6140	ZINC03853565	11800	0.42510824139549336	NO	-
6141	ZINC00523502	3153	0.4250955890347653	NO	-
6142	ZINC01079988	5204	0.42507722269693193	NO	-
6143	ZINC03851121	11590	0.42507375808149506	NO	-
6144	ZINC04465091	15177	0.42507375808149506	NO	-
6145	ZINC03499526	10533	0.4250701663378043	NO	-
6146	ZINC03402412	9845	0.42505853772068336	NO	-
6147	ZINC00358768	2053	0.42505810755272233	NO	-
6148	ZINC02472661	7303	0.4250498327891188	NO	-
6149	ZINC00210018	1274	0.4250486204972828	NO	-
6150	ZINC00223767	1372	0.42503744486324985	NO	-
6151	ZINC03487279	10422	0.42501303523579986	NO	-
6152	ZINC04496496	15440	0.42500410557333246	NO	-
6153	ZINC03505756	10586	0.42499640199280303	NO	-
6154	ZINC03512216	10727	0.4249870983524593	NO	-
6155	ZINC03419057	9936	0.42497396678675103	NO	-
6156	ZINC04484723	15384	0.42496599275788377	NO	-
6157	ZINC03450074	10111	0.4249544738733873	NO	-
6158	ZINC00352158	2008	0.4249536573038289	NO	-
6159	ZINC00461062	2774	0.4249527804296571	NO	-
6160	ZINC00583751	3587	0.424949815090492	NO	-
6161	ZINC03043451	8816	0.4249485312429782	NO	-
6162	ZINC03357251	9499	0.4249458749436273	NO	-
6163	ZINC03396854	9768	0.42494431495624857	NO	-
6164	ZINC00260922	1653	0.42493579253246344	NO	-
6165	ZINC00220467	1327	0.42493424257635914	NO	-
6166	ZINC00628389	3822	0.4249292624562461	NO	-
6167	ZINC03310101	9326	0.42490594075260013	NO	-
6168	ZINC02764878	8112	0.42488822813672933	NO	-
6169	ZINC00314453	1881	0.42486271498509426	NO	-
6170	ZINC00130857	853	0.4248524548242271	NO	-
6171	ZINC01485223	6129	0.4248491095958897	NO	-
6172	ZINC00973242	4708	0.42484910618160127	NO	-
6173	ZINC00529174	3201	0.42484430927385874	NO	-
6174	ZINC04121591	14487	0.42483925738693534	NO	-
6175	ZINC03891566	13264	0.4248374108690628	NO	-
6176	ZINC03472671	10317	0.42483088107826233	NO	-
6177	ZINC00620085	3775	0.4248055449822768	NO	-
6178	ZINC03385771	9632	0.42479530593887826	NO	-
6179	ZINC03867951	12891	0.4247928248693183	NO	-
6180	ZINC03885220	13070	0.42477849280387536	NO	-
6181	ZINC04484723	15383	0.42475542225817287	NO	-
6182	ZINC03396657	9767	0.4247543067288666	NO	-
6183	ZINC03472668	10316	0.4247387251513988	NO	-
6184	ZINC03506955	10601	0.42472453053341763	NO	-
6185	ZINC03854497	11917	0.42470195562136376	NO	-
6186	ZINC04412092	15049	0.4246849321986345	NO	-
6187	ZINC00084052	520	0.4246645144326931	NO	-
6188	ZINC00525330	3166	0.4246630614796818	NO	-
6189	ZINC03476133	10379	0.4246419692866032	NO	-
6190	ZINC03852803	11691	0.42462959782553955	NO	-
6191	ZINC00014626	53	0.4246204807340979	NO	-
6192	ZINC03971864	13832	0.4246140263631527	NO	-
6193	ZINC03863505	12563	0.4245972988409869	NO	-
6194	ZINC02768031	8129	0.4245783100213487	NO	-
6195	ZINC00141223	946	0.4245782402457036	NO	-
6196	ZINC00360299	2070	0.42457528327287597	NO	-
6197	ZINC04033640	14356	0.4245730211082164	NO	-
6198	ZINC02220279	6919	0.42456714614052016	NO	-
6199	ZINC03860094	12458	0.4245467108260166	NO	-
6200	ZINC00150172	1019	0.4245402449997007	NO	-
6201	ZINC03853188	11765	0.4245209076945571	NO	-
6202	ZINC03507211	10614	0.4245168682984618	NO	-
6203	ZINC00954387	4668	0.42451194163601347	NO	-
6204	ZINC03532471	10865	0.4244936421720083	NO	-
6205	ZINC01987231	6733	0.4244707321440927	NO	-
6206	ZINC03912636	13473	0.4244687619849666	NO	-
6207	ZINC04470139	15334	0.42446876198496636	NO	-
6208	ZINC00150170	1018	0.42444866218535604	NO	-
6209	ZINC00066917	389	0.4244169869816985	NO	-
6210	ZINC00056100	289	0.42441688096885377	NO	-
6211	ZINC03857205	12106	0.4244160034483406	NO	-
6212	ZINC03406093	9869	0.42439812164500296	NO	-
6213	ZINC04003701	14309	0.4243793796563401	NO	-
6214	ZINC04191874	14624	0.4243494253708075	NO	-
6215	ZINC00218857	1323	0.4243493029671228	NO	-
6216	ZINC00539266	3275	0.4243485054629088	NO	-
6217	ZINC03889888	15550	0.4243432637803779	NO	-
6218	ZINC03867478	12726	0.42430598707429223	NO	-
6219	ZINC00246035	1525	0.42430583761909557	NO	-
6220	ZINC02888611	8544	0.42428727487683515	NO	-
6221	ZINC04033642	14358	0.42428358821033035	NO	-
6222	ZINC01387612	5864	0.42427472243587555	NO	-
6223	ZINC00218859	1324	0.4242713879693761	NO	-
6224	ZINC00121846	798	0.42426669293024943	NO	-
6225	ZINC01922085	6523	0.4242577713634845	NO	-
6226	ZINC01922083	6521	0.42424290103862106	NO	-
6227	ZINC03391477	9715	0.424242048643035	NO	-
6228	ZINC04268051	14766	0.42420324145253047	NO	-
6229	ZINC03514845	10750	0.42419188769597604	NO	-
6230	ZINC04518360	15484	0.4241765790884536	NO	-
6231	ZINC01387513	5861	0.42414539861710027	NO	-
6232	ZINC01972420	6665	0.42413030916426564	NO	-
6233	ZINC03514847	10751	0.4241223838403094	NO	-
6234	ZINC00813065	4268	0.4241160371782838	NO	-
6235	ZINC03567922	11062	0.4241151789551758	NO	-
6236	ZINC02751751	8049	0.4241005069016743	NO	-
6237	ZINC03969852	13745	0.4240966045803452	NO	-
6238	ZINC01769669	6375	0.4240921188353191	NO	-
6239	ZINC02718955	7883	0.4240716413832499	NO	-
6240	ZINC02718955	7885	0.4240716413832499	NO	-
6241	ZINC02965145	8709	0.42405298805951225	NO	-
6242	ZINC00121849	799	0.42403686916561106	NO	-
6243	ZINC04385887	15003	0.42403386884063105	NO	-
6244	ZINC00436175	2614	0.42402081975889777	NO	-
6245	ZINC00864555	4460	0.4240147790519815	NO	-
6246	ZINC03508683	10661	0.42399740686778115	NO	-
6247	ZINC02718703	7833	0.42398748037292944	NO	-
6248	ZINC02718703	7834	0.42398748037292944	NO	-
6249	ZINC04005380	14321	0.42395871071856694	NO	-
6250	ZINC03476017	10371	0.42393609966496526	NO	-
6251	ZINC00134365	890	0.4239174298036121	NO	-
6252	ZINC03867825	12845	0.42390630840020416	NO	-
6253	ZINC03858751	12317	0.42389323760185327	NO	-
6254	ZINC03859861	12435	0.4238889438280915	NO	-
6255	ZINC01934303	6576	0.4238850825899365	NO	-
6256	ZINC02637499	7558	0.4238716802449346	NO	-
6257	ZINC03231741	9071	0.42387110526334126	NO	-
6258	ZINC00130662	850	0.4238672024383294	NO	-
6259	ZINC03397044	9781	0.42385174879236487	NO	-
6260	ZINC03488926	10435	0.42384758183315413	NO	-
6261	ZINC03855130	12023	0.4238355400899517	NO	-
6262	ZINC00427753	2538	0.42381899874915113	NO	-
6263	ZINC00502831	3012	0.4238172105530265	NO	-
6264	ZINC03476020	10372	0.42378509517032636	NO	-
6265	ZINC00986606	4747	0.4237743665209234	NO	-
6266	ZINC00026883	103	0.4237729178021168	NO	-
6267	ZINC00075545	459	0.4237633589350592	NO	-
6268	ZINC03392347	9733	0.42376321047954585	NO	-
6269	ZINC03853667	11817	0.4237398000140388	NO	-
6270	ZINC01113506	5329	0.42373403689814626	NO	-
6271	ZINC03849202	11512	0.4237228931873953	NO	-
6272	ZINC01429295	6013	0.42372194942105035	NO	-
6273	ZINC03853666	11816	0.4237208024739497	NO	-
6274	ZINC01981386	6699	0.4237170437032653	NO	-
6275	ZINC00060468	340	0.42370976710837105	NO	-
6276	ZINC03864291	12586	0.4236974942014582	NO	-
6277	ZINC00224614	1381	0.4236909455964984	NO	-
6278	ZINC00813072	4269	0.42366514815261697	NO	-
6279	ZINC03555893	10979	0.4236481352754308	NO	-
6280	ZINC01302041	5776	0.42364508049822613	NO	-
6281	ZINC03969852	13746	0.4236448275035368	NO	-
6282	ZINC03244836	9128	0.4236386385739957	NO	-
6283	ZINC00016095	56	0.4236342169077559	NO	-
6284	ZINC03856029	12053	0.4236082287014647	NO	-
6285	ZINC03436497	10044	0.4236058492162418	NO	-
6286	ZINC00784761	4159	0.4235937691342162	NO	-
6287	ZINC03231942	9074	0.4235518332622909	NO	-
6288	ZINC03387254	9649	0.4235514791598633	NO	-
6289	ZINC00079003	474	0.42353211297784693	NO	-
6290	ZINC00094394	591	0.42350871665218115	NO	-
6291	ZINC03856473	12072	0.42347163574738406	NO	-
6292	ZINC03858583	12297	0.4234653620420682	NO	-
6293	ZINC02220277	6918	0.423456034602392	NO	-
6294	ZINC00298504	1794	0.4234546124319098	NO	-
6295	ZINC03355606	9494	0.4234540735394529	NO	-
6296	ZINC00298500	1792	0.4234522182512472	NO	-
6297	ZINC03245045	9131	0.4234248553400052	NO	-
6298	ZINC02220281	6920	0.4234222182557399	NO	-
6299	ZINC01934127	6569	0.4234221442943228	NO	-
6300	ZINC00298501	1793	0.4234156722429121	NO	-
6301	ZINC03858584	12298	0.42341223561704316	NO	-
6302	ZINC03449749	10106	0.4233987789769443	NO	-
6303	ZINC03858236	12234	0.4233972680109334	NO	-
6304	ZINC03134208	8904	0.42338260443803816	NO	-
6305	ZINC03475059	10357	0.4233713413160451	NO	-
6306	ZINC00937466	4604	0.423370013134974	NO	-
6307	ZINC03858436	12270	0.42336024013169193	NO	-
6308	ZINC02718990	7938	0.4233521861514208	NO	-
6309	ZINC02718990	7939	0.4233521861514208	NO	-
6310	ZINC00444859	2676	0.42331306240913225	NO	-
6311	ZINC02220283	6921	0.42331261781849616	NO	-
6312	ZINC03507295	10623	0.4233010160851308	NO	-
6313	ZINC02762705	8098	0.4232900355686802	NO	-
6314	ZINC02762704	8097	0.42327338629807454	NO	-
6315	ZINC01654555	6317	0.42327166827874074	NO	-
6316	ZINC00435139	2604	0.42324439886463555	NO	-
6317	ZINC03459188	10189	0.423241776724887	NO	-
6318	ZINC04246276	14701	0.42321966197172867	NO	-
6319	ZINC03325065	9373	0.42321237475016343	NO	-
6320	ZINC00423613	2454	0.4231995302817658	NO	-
6321	ZINC00410277	2309	0.4231957915365868	NO	-
6322	ZINC00469713	2841	0.4231789231206525	NO	-
6323	ZINC03956456	13511	0.42316709893464627	NO	-
6324	ZINC00410278	2310	0.4231593480318639	NO	-
6325	ZINC00784762	4160	0.42313698426770197	NO	-
6326	ZINC02792262	8223	0.42313408918707274	NO	-
6327	ZINC03423553	9969	0.42312731571754647	NO	-
6328	ZINC03421031	9955	0.4231102107185711	NO	-
6329	ZINC03849399	11517	0.4230788711685996	NO	-
6330	ZINC01981797	6719	0.4230605860648451	NO	-
6331	ZINC04510097	15467	0.4230605786413925	NO	-
6332	ZINC04426811	15071	0.4230562478795867	NO	-
6333	ZINC00537114	3264	0.42304642417448707	NO	-
6334	ZINC01981796	6718	0.42304096505517835	NO	-
6335	ZINC01981387	6700	0.42302617969387374	NO	-
6336	ZINC03983612	14062	0.42300966302283216	NO	-
6337	ZINC00609957	3652	0.4230048346211338	NO	-
6338	ZINC03410272	9887	0.4230047411265577	NO	-
6339	ZINC03852660	11670	0.42297578754578474	NO	-
6340	ZINC03511689	10711	0.4229740534815367	NO	-
6341	ZINC01934132	6572	0.42296123968044	NO	-
6342	ZINC03510939	10692	0.42294292335904793	NO	-
6343	ZINC03436995	10060	0.4229310284244532	NO	-
6344	ZINC03867639	12774	0.42291702234651557	NO	-
6345	ZINC03853564	11799	0.42291158454166405	NO	-
6346	ZINC03323015	9369	0.42290976796604896	NO	-
6347	ZINC03497728	10513	0.4229095909573369	NO	-
6348	ZINC00425018	2502	0.4229095394632948	NO	-
6349	ZINC01932676	6558	0.4229078873462178	NO	-
6350	ZINC03867733	12797	0.4229061131283631	NO	-
6351	ZINC01379073	5842	0.42290493390911577	NO	-
6352	ZINC00247003	1535	0.4228996924352518	NO	-
6353	ZINC00839114	4384	0.42288575679951745	NO	-
6354	ZINC03470808	10306	0.4228856709615587	NO	-
6355	ZINC03497730	10514	0.422883439213058	NO	-
6356	ZINC02325411	7054	0.42288228958653573	NO	-
6357	ZINC00839116	4385	0.42287620128502085	NO	-
6358	ZINC03855045	11994	0.4228732465333919	NO	-
6359	ZINC00436785	2621	0.4228662420109912	NO	-
6360	ZINC03520183	10805	0.4228545583048624	NO	-
6361	ZINC00460815	2772	0.42285389376035704	NO	-
6362	ZINC01922301	6529	0.4228514651926609	NO	-
6363	ZINC03506944	10599	0.42285011706182296	NO	-
6364	ZINC03234659	9086	0.4228365468363088	NO	-
6365	ZINC01387520	5862	0.42283135657833354	NO	-
6366	ZINC01922303	6530	0.422828621614711	NO	-
6367	ZINC02863346	8453	0.4227988593249834	NO	-
6368	ZINC01403225	5920	0.42278590296976765	NO	-
6369	ZINC03436597	10048	0.4227618682715261	NO	-
6370	ZINC03853820	11841	0.4227560935075917	NO	-
6371	ZINC00436784	2620	0.42275474333228447	NO	-
6372	ZINC04123299	14491	0.4227443225262308	NO	-
6373	ZINC03495651	10475	0.42274255010634393	NO	-
6374	ZINC00616701	3743	0.42274146618720926	NO	-
6375	ZINC04000974	14272	0.4227374455891416	NO	-
6376	ZINC03852660	11669	0.42273252774842485	NO	-
6377	ZINC00460814	2771	0.4227319360796282	NO	-
6378	ZINC00411159	2316	0.4227113144764786	NO	-
6379	ZINC00350989	2001	0.4227046675386297	NO	-
6380	ZINC03495653	10476	0.42268554095478134	NO	-
6381	ZINC01152618	5458	0.42266793722951357	NO	-
6382	ZINC00246098	1527	0.42266147211733246	NO	-
6383	ZINC03419318	9937	0.4226570435888081	NO	-
6384	ZINC01404582	5922	0.4226545408525068	NO	-
6385	ZINC00223772	1374	0.4226394131960494	NO	-
6386	ZINC03489831	10444	0.42263464461067124	NO	-
6387	ZINC03488914	10433	0.42262692030443433	NO	-
6388	ZINC03853773	11834	0.4226241343113962	NO	-
6389	ZINC02523997	7376	0.42260043296478117	NO	-
6390	ZINC01404580	5921	0.4225983604748817	NO	-
6391	ZINC03387146	9641	0.4225983103997989	NO	-
6392	ZINC03890677	13215	0.4225952903142937	NO	-
6393	ZINC03853985	11861	0.4225763913401936	NO	-
6394	ZINC03499661	10534	0.422576106440735	NO	-
6395	ZINC03387144	9640	0.42256412403921695	NO	-
6396	ZINC04284092	14809	0.4225631088473567	NO	-
6397	ZINC03969558	13727	0.42254917418731625	NO	-
6398	ZINC03853984	11860	0.42252674767280574	NO	-
6399	ZINC00182108	1136	0.422525924714834	NO	-
6400	ZINC03642106	11391	0.422525378444156	NO	-
6401	ZINC02764057	8107	0.4225199291797621	NO	-
6402	ZINC00468631	2827	0.42247382812580836	NO	-
6403	ZINC03423661	9977	0.4224445452688934	NO	-
6404	ZINC01059823	5098	0.4224443863001055	NO	-
6405	ZINC00122726	806	0.4224423658130847	NO	-
6406	ZINC02764056	8106	0.42243333525771676	NO	-
6407	ZINC01296641	5766	0.42243284712187745	NO	-
6408	ZINC03391461	9712	0.4224137819559716	NO	-
6409	ZINC03224937	9046	0.42240826319208186	NO	-
6410	ZINC03873675	13055	0.42239668395465446	NO	-
6411	ZINC01174540	5506	0.42233342929837336	NO	-
6412	ZINC03966908	13588	0.422332509765394	NO	-
6413	ZINC02998181	8762	0.4223297497026789	NO	-
6414	ZINC00940128	4613	0.42229951004152944	NO	-
6415	ZINC03420842	9950	0.422282274534124	NO	-
6416	ZINC03851543	11616	0.4222820640887945	NO	-
6417	ZINC00074060	455	0.4222207151976882	NO	-
6418	ZINC04099637	14437	0.4222193633669684	NO	-
6419	ZINC03421139	9958	0.42221842398698545	NO	-
6420	ZINC00583390	3577	0.42221645639596606	NO	-
6421	ZINC03507224	10617	0.42221146584840125	NO	-
6422	ZINC01443737	6047	0.42219947719396994	NO	-
6423	ZINC03862997	12531	0.42218819241380223	NO	-
6424	ZINC01934050	6566	0.4221813918691221	NO	-
6425	ZINC03397160	9792	0.42216216451003297	NO	-
6426	ZINC03450140	10112	0.42215340286779746	NO	-
6427	ZINC03392516	9737	0.42215338700651517	NO	-
6428	ZINC03853792	11835	0.4221455191034613	NO	-
6429	ZINC03418977	9932	0.42213789434462456	NO	-
6430	ZINC00663532	3929	0.4221373870380202	NO	-
6431	ZINC03487313	10423	0.42213359060086825	NO	-
6432	ZINC00536512	3255	0.42213329308776065	NO	-
6433	ZINC02421173	7183	0.42211457634169836	NO	-
6434	ZINC00049734	223	0.42209580342584846	NO	-
6435	ZINC00144903	976	0.4220768026002086	NO	-
6436	ZINC03510825	10689	0.42207527797413824	NO	-
6437	ZINC03153449	8927	0.4220681649677806	NO	-
6438	ZINC03867112	12658	0.42206643261466853	NO	-
6439	ZINC04465443	15212	0.42206643261466836	NO	-
6440	ZINC04000738	14263	0.42206493630488734	NO	-
6441	ZINC01466641	6087	0.4220404660218637	NO	-
6442	ZINC02433395	7213	0.4220378936100458	NO	-
6443	ZINC00071800	414	0.42202035996346543	NO	-
6444	ZINC00071812	415	0.4219966819871954	NO	-
6445	ZINC04138067	14510	0.42197211177166916	NO	-
6446	ZINC03400434	9829	0.42196514027872106	NO	-
6447	ZINC03858404	12267	0.42193977498559676	NO	-
6448	ZINC03510937	10691	0.4219371640021482	NO	-
6449	ZINC03506888	10594	0.42191711263513093	NO	-
6450	ZINC01903726	6502	0.4219013402835394	NO	-
6451	ZINC04170135	14584	0.4218868961177704	NO	-
6452	ZINC00146592	990	0.421886092353337	NO	-
6453	ZINC03523478	10811	0.42187736997411474	NO	-
6454	ZINC03511156	10701	0.4218490368134485	NO	-
6455	ZINC01021307	4873	0.42183200513289987	NO	-
6456	ZINC01421426	5958	0.4218319152064207	NO	-
6457	ZINC03263549	9182	0.42182703045468534	NO	-
6458	ZINC03420776	9946	0.4218133236823947	NO	-
6459	ZINC03863475	12559	0.42180639135932924	NO	-
6460	ZINC03858405	12268	0.42180527347689034	NO	-
6461	ZINC04513118	15472	0.42179922465132813	NO	-
6462	ZINC01021308	4874	0.4217961267796409	NO	-
6463	ZINC03420778	9947	0.4217886536470701	NO	-
6464	ZINC00528219	3181	0.42177135455146914	NO	-
6465	ZINC03867476	12723	0.421751994851262	NO	-
6466	ZINC02917540	8613	0.4217332886079183	NO	-
6467	ZINC00503069	3014	0.4217299660380619	NO	-
6468	ZINC03450050	10110	0.42172773735887487	NO	-
6469	ZINC03839307	11489	0.4216882740540796	NO	-
6470	ZINC03233213	9077	0.4216878225709953	NO	-
6471	ZINC03233212	9076	0.4216837521179537	NO	-
6472	ZINC02718730	7847	0.4216603910530949	NO	-
6473	ZINC00807460	4241	0.42165932980563825	NO	-
6474	ZINC01981699	6710	0.42165362150343744	NO	-
6475	ZINC02718705	7835	0.4216427720811601	NO	-
6476	ZINC00584033	3590	0.42163773863317544	NO	-
6477	ZINC03466046	10279	0.42162072389979577	NO	-
6478	ZINC00170903	1077	0.4216043655685703	NO	-
6479	ZINC01981700	6711	0.4215968593536456	NO	-
6480	ZINC00672692	3961	0.4215532389523112	NO	-
6481	ZINC00060467	339	0.42153764935115484	NO	-
6482	ZINC01037522	4958	0.42153219606672043	NO	-
6483	ZINC01907093	6505	0.4215282783339833	NO	-
6484	ZINC00706283	4030	0.42151395327040986	NO	-
6485	ZINC03863174	12541	0.4215123970301098	NO	-
6486	ZINC03867601	12764	0.42150914659982974	NO	-
6487	ZINC00213674	1290	0.42149792845482725	NO	-
6488	ZINC01557853	6270	0.42149758643705654	NO	-
6489	ZINC03454056	10166	0.4214919499820825	NO	-
6490	ZINC01455662	6062	0.4214899957960715	NO	-
6491	ZINC04465313	15194	0.42148372978702486	NO	-
6492	ZINC00608717	3638	0.42147349931029066	NO	-
6493	ZINC00004436	20	0.4213996287309034	NO	-
6494	ZINC04005380	14323	0.4213992498687387	NO	-
6495	ZINC03867640	12775	0.4213972978864521	NO	-
6496	ZINC04465680	15225	0.4213972978864521	NO	-
6497	ZINC00584032	3589	0.4213852996963775	NO	-
6498	ZINC03166187	8936	0.4213851019620588	NO	-
6499	ZINC03853105	11752	0.42136454958837444	NO	-
6500	ZINC03523471	10810	0.4213605973867544	NO	-
6501	ZINC04419319	15063	0.42135808474791336	NO	-
6502	ZINC03418980	9933	0.4213059040104137	NO	-
6503	ZINC04058445	14379	0.42128999090741354	NO	-
6504	ZINC00659370	3924	0.42128854296524454	NO	-
6505	ZINC03970392	13783	0.42128146015679785	NO	-
6506	ZINC00946015	4648	0.42127677536842106	NO	-
6507	ZINC00854889	4429	0.4212758674109184	NO	-
6508	ZINC03436622	10049	0.4212697911492247	NO	-
6509	ZINC03475111	10360	0.42126468990153015	NO	-
6510	ZINC03892746	13344	0.42126190707831407	NO	-
6511	ZINC00131931	872	0.4212480465706482	NO	-
6512	ZINC03862467	12503	0.42124682081802783	NO	-
6513	ZINC01342969	5811	0.42124552838249796	NO	-
6514	ZINC03519065	10783	0.4212366205367666	NO	-
6515	ZINC00245824	1520	0.4212303060181392	NO	-
6516	ZINC00580194	3539	0.4212020433576983	NO	-
6517	ZINC03659958	11411	0.42119354437666195	NO	-
6518	ZINC03311837	9337	0.42117769177523695	NO	-
6519	ZINC03435317	10024	0.4211624381993865	NO	-
6520	ZINC03858237	12235	0.4211563038934616	NO	-
6521	ZINC01063864	5121	0.42115223538322366	NO	-
6522	ZINC00511472	3087	0.4211347480718747	NO	-
6523	ZINC01839069	6453	0.42110169596433433	NO	-
6524	ZINC02436696	7219	0.42109776402121085	NO	-
6525	ZINC02501173	7343	0.42103308550375634	NO	-
6526	ZINC03512649	10734	0.4210232106336099	NO	-
6527	ZINC03489923	10447	0.4210226714693977	NO	-
6528	ZINC00971832	4700	0.421021204999784	NO	-
6529	ZINC04225016	14668	0.42099841665702753	NO	-
6530	ZINC00346774	1975	0.4209961224360916	NO	-
6531	ZINC00806256	4229	0.4209854090581725	NO	-
6532	ZINC00208703	1265	0.4209794764173059	NO	-
6533	ZINC02587434	7427	0.42096565518811313	NO	-
6534	ZINC03489961	10448	0.42094289274332813	NO	-
6535	ZINC03549991	10945	0.42093908696891585	NO	-
6536	ZINC03852938	11710	0.4209351441810343	NO	-
6537	ZINC01081741	5205	0.4209165376979755	NO	-
6538	ZINC00425374	2509	0.42091173991517805	NO	-
6539	ZINC01938189	6591	0.4209042775534592	NO	-
6540	ZINC00559311	3412	0.4208912131351822	NO	-
6541	ZINC03499697	10535	0.42088964788198197	NO	-
6542	ZINC00358770	2055	0.4208882394356447	NO	-
6543	ZINC00482392	2932	0.4208738340070634	NO	-
6544	ZINC03577336	11128	0.4208529269008067	NO	-
6545	ZINC00609646	3649	0.4208378854377131	NO	-
6546	ZINC00780254	4134	0.4208369510558526	NO	-
6547	ZINC01987230	6732	0.42082879752862035	NO	-
6548	ZINC04279260	14802	0.4208162073448479	NO	-
6549	ZINC03858894	12338	0.4208141114340603	NO	-
6550	ZINC00285720	1738	0.420806608541077	NO	-
6551	ZINC02645272	7584	0.4208039251410046	NO	-
6552	ZINC03512650	10735	0.4208008686928453	NO	-
6553	ZINC03513383	10739	0.4207924692925698	NO	-
6554	ZINC03513381	10738	0.42078555913603166	NO	-
6555	ZINC01801262	6411	0.4207831518011237	NO	-
6556	ZINC03858590	12301	0.4207759598327861	NO	-
6557	ZINC02974074	8736	0.420759218657438	NO	-
6558	ZINC04427811	15076	0.42075396879617116	NO	-
6559	ZINC03859973	12441	0.4207393184248715	NO	-
6560	ZINC03475802	10370	0.4207352386956018	NO	-
6561	ZINC00984120	4742	0.4207311634452331	NO	-
6562	ZINC00984121	4743	0.4207089497972685	NO	-
6563	ZINC04003971	14311	0.4206877116587906	NO	-
6564	ZINC00672694	3962	0.4206860605650008	NO	-
6565	ZINC04000740	14265	0.4206746935458242	NO	-
6566	ZINC03311835	9336	0.42066411411852694	NO	-
6567	ZINC01725309	6336	0.4206473817979519	NO	-
6568	ZINC03862433	12499	0.4206407199298932	NO	-
6569	ZINC03239196	9104	0.420635860924566	NO	-
6570	ZINC03858403	12266	0.42062800104239073	NO	-
6571	ZINC03045642	8818	0.42061308397430247	NO	-
6572	ZINC00420645	2410	0.420604857934805	NO	-
6573	ZINC01841176	6455	0.42059912883597417	NO	-
6574	ZINC00401486	2282	0.4205880865271714	NO	-
6575	ZINC03368715	9536	0.42058648132942	NO	-
6576	ZINC03868228	12961	0.4205849905001819	NO	-
6577	ZINC03573517	11109	0.42057679864598696	NO	-
6578	ZINC03536379	10887	0.4205735389200423	NO	-
6579	ZINC02622083	7475	0.42057238287389576	NO	-
6580	ZINC02850635	8411	0.42056407289116005	NO	-
6581	ZINC02850636	8412	0.4205556182526194	NO	-
6582	ZINC04000739	14264	0.4205504044558906	NO	-
6583	ZINC00100691	667	0.4205486861509284	NO	-
6584	ZINC03859611	12416	0.42051431706630643	NO	-
6585	ZINC03853688	11821	0.4205123242512279	NO	-
6586	ZINC00131567	866	0.4204927643611724	NO	-
6587	ZINC03542450	10906	0.42048776114900727	NO	-
6588	ZINC00779362	4123	0.42048147351262233	NO	-
6589	ZINC03858402	12265	0.4204794862689429	NO	-
6590	ZINC03239064	9102	0.42047333054214203	NO	-
6591	ZINC01402161	5918	0.42046984129491527	NO	-
6592	ZINC03423594	9972	0.4204686617387914	NO	-
6593	ZINC00245840	1521	0.4204612725872477	NO	-
6594	ZINC03997261	14231	0.42045306096332413	NO	-
6595	ZINC03394341	9751	0.4204515610286908	NO	-
6596	ZINC03972243	13862	0.4204438645166961	NO	-
6597	ZINC04518373	15488	0.42042078352173085	NO	-
6598	ZINC03435280	10023	0.42040648573702905	NO	-
6599	ZINC03435277	10022	0.4203976765848726	NO	-
6600	ZINC03400835	9834	0.4203708287990597	NO	-
6601	ZINC00241343	1495	0.4203599732997625	NO	-
6602	ZINC01433847	6029	0.42035762656249503	NO	-
6603	ZINC01891371	6493	0.42034792887289996	NO	-
6604	ZINC00130033	846	0.4203415423494961	NO	-
6605	ZINC03398501	9804	0.42033105883413285	NO	-
6606	ZINC03474052	10331	0.4203229115869131	NO	-
6607	ZINC00421928	2429	0.420322478772389	NO	-
6608	ZINC01934328	6577	0.42031395875284594	NO	-
6609	ZINC01987235	6734	0.42030539658260846	NO	-
6610	ZINC03567301	11050	0.42030516225961584	NO	-
6611	ZINC03970115	13770	0.4202552678958442	NO	-
6612	ZINC03972238	13861	0.42024898868013344	NO	-
6613	ZINC00704025	4028	0.42023446851795293	NO	-
6614	ZINC00854888	4427	0.42022483339659356	NO	-
6615	ZINC02218941	6914	0.42022313785140664	NO	-
6616	ZINC02218944	6915	0.42022077972886074	NO	-
6617	ZINC02858942	8433	0.42019861717238133	NO	-
6618	ZINC00583755	3588	0.4201664773621073	NO	-
6619	ZINC01250607	5702	0.42016595509918137	NO	-
6620	ZINC01111583	5322	0.4201644034502333	NO	-
6621	ZINC03851485	11612	0.42015531755286567	NO	-
6622	ZINC00358862	2058	0.4201454155206047	NO	-
6623	ZINC03507221	10616	0.42013227644227474	NO	-
6624	ZINC01143243	5432	0.4201288603701903	NO	-
6625	ZINC00141257	947	0.4201267927201841	NO	-
6626	ZINC00132197	878	0.4201189801806721	NO	-
6627	ZINC04167262	14555	0.4201106418121884	NO	-
6628	ZINC00425906	2520	0.42004873836752277	NO	-
6629	ZINC03969563	13728	0.4200381516639839	NO	-
6630	ZINC00016095	57	0.42002851162168087	NO	-
6631	ZINC03891601	13267	0.4199813618803103	NO	-
6632	ZINC03868815	13034	0.4199734432938268	NO	-
6633	ZINC02625370	7493	0.4199725750825643	NO	-
6634	ZINC00048625	217	0.4199546168699503	NO	-
6635	ZINC03853008	11724	0.41993815015799174	NO	-
6636	ZINC02391887	7141	0.41993687803625696	NO	-
6637	ZINC02308169	7020	0.41990213572897367	NO	-
6638	ZINC03855140	12027	0.4198988264178266	NO	-
6639	ZINC02152542	6831	0.4198669098661874	NO	-
6640	ZINC03849872	11542	0.41986334484032733	NO	-
6641	ZINC01981284	6696	0.41986101244676144	NO	-
6642	ZINC03855101	12014	0.4198472849516647	NO	-
6643	ZINC00217024	1305	0.41983248215052943	NO	-
6644	ZINC04633610	15541	0.4198167951848124	NO	-
6645	ZINC00505846	3027	0.4198094827973839	NO	-
6646	ZINC03352723	9484	0.4197986647232543	NO	-
6647	ZINC04518364	15486	0.41979678684316657	NO	-
6648	ZINC02718987	7930	0.41979634970441143	NO	-
6649	ZINC02718987	7932	0.41979634970441143	NO	-
6650	ZINC00930041	4589	0.41979440990438477	NO	-
6651	ZINC00314453	1884	0.41978055821761584	NO	-
6652	ZINC00850437	4421	0.41977878477624775	NO	-
6653	ZINC03392292	9729	0.4197697827623167	NO	-
6654	ZINC00651276	3892	0.41975256791127585	NO	-
6655	ZINC03867099	12656	0.41974264493466745	NO	-
6656	ZINC00435375	2605	0.4197417217950772	NO	-
6657	ZINC03991974	14121	0.41971704630508594	NO	-
6658	ZINC03319011	9359	0.41968415945314363	NO	-
6659	ZINC03392389	9736	0.41966367309602304	NO	-
6660	ZINC01497756	6177	0.4196625902376096	NO	-
6661	ZINC03642673	11392	0.41966134232604435	NO	-
6662	ZINC04183435	14616	0.41965728869280766	NO	-
6663	ZINC03857475	12143	0.4196564447357576	NO	-
6664	ZINC01981283	6695	0.41965068285411644	NO	-
6665	ZINC00455179	2727	0.41964373172046454	NO	-
6666	ZINC03436572	10046	0.4196414738289843	NO	-
6667	ZINC02718730	7848	0.4196348711449776	NO	-
6668	ZINC02718730	7849	0.4196348711449776	NO	-
6669	ZINC00130826	851	0.4196312376496536	NO	-
6670	ZINC03419012	9935	0.419622053995283	NO	-
6671	ZINC03997436	14241	0.4196066946276077	NO	-
6672	ZINC03507403	10630	0.4195729398268266	NO	-
6673	ZINC01028451	4904	0.4195643387362915	NO	-
6674	ZINC03980354	14010	0.41955799287681267	NO	-
6675	ZINC04469609	15312	0.41955799287681267	NO	-
6676	ZINC01960546	6643	0.41953856924428423	NO	-
6677	ZINC03867839	12861	0.41952910159219337	NO	-
6678	ZINC01030941	4911	0.4195253121416988	NO	-
6679	ZINC01030943	4912	0.41952506771354264	NO	-
6680	ZINC03511707	10712	0.419524627726932	NO	-
6681	ZINC03470778	10305	0.4195236547577518	NO	-
6682	ZINC03956462	13513	0.41951945788678596	NO	-
6683	ZINC03851987	11654	0.41950265404412335	NO	-
6684	ZINC04086270	14408	0.4194957407418299	NO	-
6685	ZINC03511709	10713	0.419484875783224	NO	-
6686	ZINC03864665	12587	0.4194684687431848	NO	-
6687	ZINC03400870	9835	0.4194671559308377	NO	-
6688	ZINC00295932	1787	0.4194399610889939	NO	-
6689	ZINC00583511	3580	0.4194385848719342	NO	-
6690	ZINC01891368	6492	0.41943286415269604	NO	-
6691	ZINC00116341	760	0.4194183681507255	NO	-
6692	ZINC03862683	12513	0.419394934643123	NO	-
6693	ZINC03032168	8798	0.4193850874983033	NO	-
6694	ZINC03966946	13591	0.41935368317850125	NO	-
6695	ZINC02640614	7570	0.4193524521583647	NO	-
6696	ZINC03420645	9944	0.41935042834308023	NO	-
6697	ZINC03403694	9857	0.41934223386333824	NO	-
6698	ZINC00097809	637	0.41934215119447243	NO	-
6699	ZINC03400334	9827	0.4193409979226267	NO	-
6700	ZINC03862684	12514	0.41933744629292513	NO	-
6701	ZINC03403690	9856	0.41933600385507896	NO	-
6702	ZINC01054674	5056	0.4193309999063688	NO	-
6703	ZINC03858899	12339	0.4193262291246861	NO	-
6704	ZINC01128439	5389	0.41932264083255133	NO	-
6705	ZINC03391388	9705	0.4192821776753656	NO	-
6706	ZINC03391385	9704	0.4192716520805857	NO	-
6707	ZINC03464951	10275	0.4192296666245728	NO	-
6708	ZINC00400248	2281	0.41920322528728926	NO	-
6709	ZINC00397771	2268	0.419201266303726	NO	-
6710	ZINC03536300	10886	0.4191953841852127	NO	-
6711	ZINC03459621	10199	0.4191935353081189	NO	-
6712	ZINC03891846	13298	0.4191934795685897	NO	-
6713	ZINC04470040	15329	0.4191934795685897	NO	-
6714	ZINC01054671	5055	0.4191870375445347	NO	-
6715	ZINC03853006	11721	0.41917498120983027	NO	-
6716	ZINC00819404	4322	0.4191662593197973	NO	-
6717	ZINC03394573	9759	0.4191514530570711	NO	-
6718	ZINC02162994	6835	0.4191296590816859	NO	-
6719	ZINC04336054	14913	0.4191087747038197	NO	-
6720	ZINC03474981	10349	0.4190842309170986	NO	-
6721	ZINC03474977	10348	0.4190777911056179	NO	-
6722	ZINC03966948	13592	0.41904368503186407	NO	-
6723	ZINC00131883	870	0.41902221439337733	NO	-
6724	ZINC02855915	8425	0.4190187122636838	NO	-
6725	ZINC00252061	1570	0.41901704399092865	NO	-
6726	ZINC00122643	805	0.41901152703764066	NO	-
6727	ZINC03459847	10206	0.4190064579591566	NO	-
6728	ZINC03851649	11635	0.41900394881632125	NO	-
6729	ZINC03969185	13688	0.4189705085876777	NO	-
6730	ZINC03499519	10532	0.4189448387223452	NO	-
6731	ZINC03853819	11839	0.4189226201746595	NO	-
6732	ZINC01034888	4943	0.41890836877324633	NO	-
6733	ZINC04225012	14665	0.41888913035936953	NO	-
6734	ZINC01747638	6356	0.4188861112181197	NO	-
6735	ZINC03858510	12288	0.4188851695882759	NO	-
6736	ZINC03509221	10675	0.4188544695624019	NO	-
6737	ZINC00928347	4581	0.41882610553146593	NO	-
6738	ZINC00646206	3885	0.41882511651156373	NO	-
6739	ZINC03904466	13400	0.4188220263976741	NO	-
6740	ZINC01780153	6388	0.4188101808031857	NO	-
6741	ZINC03507048	10604	0.418803085931289	NO	-
6742	ZINC03963947	13580	0.418797010018467	NO	-
6743	ZINC03417616	9921	0.4187963434180341	NO	-
6744	ZINC02908274	8583	0.4187699500877057	NO	-
6745	ZINC02928115	8653	0.4187345503624121	NO	-
6746	ZINC03862482	12506	0.41872686770685874	NO	-
6747	ZINC03855144	12029	0.4187093752756735	NO	-
6748	ZINC03122014	8897	0.41870603181693705	NO	-
6749	ZINC00455180	2728	0.4186948101864196	NO	-
6750	ZINC03862483	12507	0.4186577763303736	NO	-
6751	ZINC02718705	7836	0.4186558030531098	NO	-
6752	ZINC02718705	7837	0.4186558030531098	NO	-
6753	ZINC03412560	9901	0.418638846149825	NO	-
6754	ZINC02761229	8086	0.41863211712651466	NO	-
6755	ZINC03354900	9489	0.4186067018209427	NO	-
6756	ZINC03820814	11482	0.4185842750254492	NO	-
6757	ZINC02649056	7596	0.4185780278194602	NO	-
6758	ZINC01891366	6491	0.41857631494354985	NO	-
6759	ZINC00910000	4565	0.41857490236339207	NO	-
6760	ZINC03489801	10442	0.41857332704445777	NO	-
6761	ZINC00315517	1890	0.4185709650463992	NO	-
6762	ZINC00819107	4311	0.41855793697947313	NO	-
6763	ZINC03863072	12538	0.4185530536058744	NO	-
6764	ZINC02649057	7597	0.41854232827565674	NO	-
6765	ZINC03391911	9721	0.41852075017800083	NO	-
6766	ZINC01780152	6387	0.41850878962656385	NO	-
6767	ZINC03391909	9720	0.4184955023872772	NO	-
6768	ZINC03853819	11840	0.41844332780446575	NO	-
6769	ZINC03331847	9405	0.4184296997370104	NO	-
6770	ZINC03343858	9443	0.41842221260465295	NO	-
6771	ZINC04110653	14459	0.4184183239051051	NO	-
6772	ZINC03851597	11624	0.4184156319765038	NO	-
6773	ZINC04468445	15293	0.4183931550748263	NO	-
6774	ZINC03859059	12362	0.41839315507482616	NO	-
6775	ZINC00149822	1015	0.4183774876119345	NO	-
6776	ZINC03361131	9508	0.4183707150235397	NO	-
6777	ZINC03993219	14208	0.4183642145597655	NO	-
6778	ZINC03489896	10446	0.41835471518388984	NO	-
6779	ZINC02482136	7322	0.4183407478982336	NO	-
6780	ZINC03820814	11481	0.41833529771499517	NO	-
6781	ZINC00059274	321	0.418332072722583	NO	-
6782	ZINC00424348	2480	0.41830432031477277	NO	-
6783	ZINC03506761	10587	0.41822486502719697	NO	-
6784	ZINC00131830	869	0.4182145140470907	NO	-
6785	ZINC03418629	9929	0.41820693730066716	NO	-
6786	ZINC00559329	3413	0.41820579096282046	NO	-
6787	ZINC03275394	9219	0.41819669156490713	NO	-
6788	ZINC00628454	3824	0.4181807452878678	NO	-
6789	ZINC03867501	12734	0.41817469512601724	NO	-
6790	ZINC03418626	9928	0.41816615204734603	NO	-
6791	ZINC00126277	825	0.41815708427853526	NO	-
6792	ZINC03224815	9042	0.41811317241954543	NO	-
6793	ZINC03509340	10677	0.4181014566532002	NO	-
6794	ZINC03088736	8868	0.4180930171907801	NO	-
6795	ZINC02809283	8349	0.41806438745718155	NO	-
6796	ZINC01308288	5785	0.41806136971720603	NO	-
6797	ZINC01427817	5993	0.4180390078643107	NO	-
6798	ZINC01480004	6125	0.41802188740179824	NO	-
6799	ZINC03517182	10769	0.41798132898922613	NO	-
6800	ZINC04225016	14670	0.4179810376952951	NO	-
6801	ZINC00436070	2613	0.41797998585316043	NO	-
6802	ZINC00780178	4133	0.41797313050416735	NO	-
6803	ZINC01771908	6380	0.41795634632181483	NO	-
6804	ZINC03982960	14030	0.4179534327949273	NO	-
6805	ZINC03971902	13836	0.417939757042512	NO	-
6806	ZINC04470307	15350	0.417939757042512	NO	-
6807	ZINC03189787	8969	0.4179356965682647	NO	-
6808	ZINC04171311	14595	0.4179059452136351	NO	-
6809	ZINC04469609	15311	0.4178891391271326	NO	-
6810	ZINC00471119	2860	0.4178862022901569	NO	-
6811	ZINC04225012	14666	0.4178777888658108	NO	-
6812	ZINC03497476	10501	0.41787020613332426	NO	-
6813	ZINC04469695	15316	0.4178695419630139	NO	-
6814	ZINC03993101	14187	0.4178695419630138	NO	-
6815	ZINC03507470	10631	0.4178685690866	NO	-
6816	ZINC03420933	9953	0.4178370391266446	NO	-
6817	ZINC03497477	10502	0.41782408145782524	NO	-
6818	ZINC03853007	11722	0.41781375163881845	NO	-
6819	ZINC00225240	1398	0.4178062170378786	NO	-
6820	ZINC01249085	5700	0.41780395945251475	NO	-
6821	ZINC02718741	7853	0.41779136390442273	NO	-
6822	ZINC03475034	10353	0.41777592169284433	NO	-
6823	ZINC03189784	8968	0.41775277764507773	NO	-
6824	ZINC03862688	12518	0.41773654928900233	NO	-
6825	ZINC01206516	5574	0.41772621210630273	NO	-
6826	ZINC03862686	12516	0.417705211825079	NO	-
6827	ZINC00479820	2923	0.41770380515211925	NO	-
6828	ZINC00109647	718	0.4176832701619511	NO	-
6829	ZINC00287778	1750	0.41768032889281603	NO	-
6830	ZINC00225238	1397	0.41767004486661663	NO	-
6831	ZINC01160354	5477	0.4176679305124065	NO	-
6832	ZINC03854929	11973	0.4176676815957364	NO	-
6833	ZINC00576324	3520	0.4176668421505907	NO	-
6834	ZINC03862685	12515	0.41766279034414927	NO	-
6835	ZINC00968583	4695	0.4176384541664878	NO	-
6836	ZINC03867046	12651	0.41762765040132865	NO	-
6837	ZINC03862687	12517	0.41760688423463305	NO	-
6838	ZINC01981188	6689	0.41756682741771584	NO	-
6839	ZINC02504063	7349	0.4175446998320284	NO	-
6840	ZINC03155506	8932	0.417534687943529	NO	-
6841	ZINC03912217	13459	0.4175227721993295	NO	-
6842	ZINC03336773	9417	0.41751372337396697	NO	-
6843	ZINC03889890	15551	0.41750574396078427	NO	-
6844	ZINC02877483	8506	0.41750088170428884	NO	-
6845	ZINC01949279	6625	0.41749649258153854	NO	-
6846	ZINC00571031	3490	0.41748709298268394	NO	-
6847	ZINC02437930	7225	0.41746542349445487	NO	-
6848	ZINC00969270	4696	0.4174627367628738	NO	-
6849	ZINC03392332	9731	0.4174453793106635	NO	-
6850	ZINC03400926	9838	0.4174427306576118	NO	-
6851	ZINC03516099	10758	0.41744214285575815	NO	-
6852	ZINC03857409	12130	0.4173857386497789	NO	-
6853	ZINC03400262	9824	0.41734125011231954	NO	-
6854	ZINC00504515	3022	0.4173331045635114	NO	-
6855	ZINC03519052	10782	0.41731119511176723	NO	-
6856	ZINC00139395	933	0.4172870755382457	NO	-
6857	ZINC03457924	10177	0.41728668828614257	NO	-
6858	ZINC00479816	2922	0.41724470345851983	NO	-
6859	ZINC01981187	6688	0.4172357134255797	NO	-
6860	ZINC02718743	7859	0.41721967701437823	NO	-
6861	ZINC03459624	10200	0.4171881749017959	NO	-
6862	ZINC00571026	3489	0.4171880610446756	NO	-
6863	ZINC02877654	8507	0.4171822056859029	NO	-
6864	ZINC00314453	1883	0.4171692112278107	NO	-
6865	ZINC04225016	14669	0.41714773166796393	NO	-
6866	ZINC03108961	8886	0.4171355632499429	NO	-
6867	ZINC03336774	9418	0.41713384808366255	NO	-
6868	ZINC00257413	1620	0.4171196872431245	NO	-
6869	ZINC00008811	33	0.41711729639046596	NO	-
6870	ZINC00514082	3111	0.4171071615921983	NO	-
6871	ZINC03971988	13840	0.41707214430375505	NO	-
6872	ZINC03867470	12720	0.4170658975229708	NO	-
6873	ZINC03854610	11937	0.417008453705113	NO	-
6874	ZINC02994280	8752	0.41700716002904703	NO	-
6875	ZINC00378100	2170	0.41697679368997076	NO	-
6876	ZINC04004262	14313	0.41697491727313113	NO	-
6877	ZINC03507317	10628	0.4169746411106721	NO	-
6878	ZINC00087781	542	0.41694909885954157	NO	-
6879	ZINC03468104	10286	0.4169428764927049	NO	-
6880	ZINC01241090	5687	0.4169311636248884	NO	-
6881	ZINC03854250	11874	0.41692240025848326	NO	-
6882	ZINC02392028	7142	0.416907892973104	NO	-
6883	ZINC03399476	9819	0.41690593756572547	NO	-
6884	ZINC01901275	6496	0.4168921011915504	NO	-
6885	ZINC01901276	6497	0.41687461987475033	NO	-
6886	ZINC02870523	8472	0.416857458852064	NO	-
6887	ZINC03567567	11061	0.4168489686548975	NO	-
6888	ZINC03508983	10669	0.4168446037473221	NO	-
6889	ZINC03407283	9877	0.41684303878243734	NO	-
6890	ZINC03578299	11135	0.41684017623362846	NO	-
6891	ZINC01435039	6032	0.41681942669786476	NO	-
6892	ZINC00273661	1714	0.41681431816611825	NO	-
6893	ZINC03851551	11618	0.41680277958426726	NO	-
6894	ZINC00223458	1360	0.4167841887597035	NO	-
6895	ZINC03648134	11395	0.41677578172245183	NO	-
6896	ZINC04120886	14474	0.41677242947482807	NO	-
6897	ZINC00578932	3536	0.4167597777485246	NO	-
6898	ZINC00813784	4274	0.4167558320764497	NO	-
6899	ZINC00246091	1526	0.4167536752969629	NO	-
6900	ZINC03890729	13219	0.4167489318381713	NO	-
6901	ZINC00905423	4554	0.4167432103073291	NO	-
6902	ZINC03853794	11836	0.4167309734953151	NO	-
6903	ZINC00608794	3640	0.4167231686166053	NO	-
6904	ZINC03266496	9192	0.4166938845976043	NO	-
6905	ZINC03859200	12373	0.4166873857556882	NO	-
6906	ZINC00223763	1371	0.41666976179684584	NO	-
6907	ZINC03891584	13266	0.4166645905271308	NO	-
6908	ZINC01444592	6048	0.4166590690088869	NO	-
6909	ZINC02662495	7657	0.4166414962820194	NO	-
6910	ZINC02662494	7656	0.41662313174378424	NO	-
6911	ZINC02914172	8592	0.41661472717567744	NO	-
6912	ZINC01030978	4913	0.4166081273280238	NO	-
6913	ZINC01274120	5734	0.41660136163282335	NO	-
6914	ZINC00006094	325	0.4165630924769337	YES	27
6915	ZINC00534422	3232	0.41654193284311464	NO	-
6916	ZINC01736684	6339	0.4165161596425044	NO	-
6917	ZINC00810274	4248	0.41651258108373485	NO	-
6918	ZINC01111367	5319	0.41650708913650286	NO	-
6919	ZINC03648134	11396	0.4164981417360902	NO	-
6920	ZINC02632956	7542	0.4164933532003273	NO	-
6921	ZINC01111366	5318	0.4164869575485551	NO	-
6922	ZINC03434155	10012	0.4164776357500895	NO	-
6923	ZINC03346036	9452	0.41646708658633647	NO	-
6924	ZINC03434158	10013	0.4164528652443662	NO	-
6925	ZINC04409088	15047	0.4164504611398991	NO	-
6926	ZINC00413823	2350	0.4164411632545077	NO	-
6927	ZINC04529511	15492	0.4164338477015983	NO	-
6928	ZINC00116291	758	0.4163922325940411	NO	-
6929	ZINC00116296	759	0.4163839632440838	NO	-
6930	ZINC00530228	3212	0.4163660938655612	NO	-
6931	ZINC02914174	8593	0.41634057509257816	NO	-
6932	ZINC02718975	7906	0.41633741538334895	NO	-
6933	ZINC00118716	768	0.41632860315804887	NO	-
6934	ZINC03436476	10043	0.4163193279579996	NO	-
6935	ZINC03489837	10445	0.4163068015028461	NO	-
6936	ZINC03967031	13597	0.416304998302388	NO	-
6937	ZINC02718814	7875	0.41630304106082894	NO	-
6938	ZINC00586830	3609	0.416300853443737	NO	-
6939	ZINC03851782	11641	0.4162923642348235	NO	-
6940	ZINC03853620	11807	0.4162675239375201	NO	-
6941	ZINC03849610	11533	0.4162206982017843	NO	-
6942	ZINC03400504	9830	0.4162157745109794	NO	-
6943	ZINC03437585	10068	0.41618890872111386	NO	-
6944	ZINC03858994	12359	0.41618540087191486	NO	-
6945	ZINC03488718	10430	0.41617690918574274	NO	-
6946	ZINC02288418	6999	0.41616124027031337	NO	-
6947	ZINC03419917	9943	0.41615906635559347	NO	-
6948	ZINC00810272	4247	0.41615721989247656	NO	-
6949	ZINC02627304	7501	0.41615047345899947	NO	-
6950	ZINC03224858	9044	0.4161504536250744	NO	-
6951	ZINC01972442	6667	0.4161479030427152	NO	-
6952	ZINC03304860	9310	0.4161231353094223	NO	-
6953	ZINC00523590	3155	0.41609376559830247	NO	-
6954	ZINC03233623	9079	0.4160859326818155	NO	-
6955	ZINC03385679	9629	0.4160843593435708	NO	-
6956	ZINC03189765	8967	0.41606837403162744	NO	-
6957	ZINC00060547	343	0.416061718933311	NO	-
6958	ZINC00528707	3194	0.4160599551471943	NO	-
6959	ZINC02862399	8451	0.4160372238248998	NO	-
6960	ZINC02644402	7582	0.4160264167505526	NO	-
6961	ZINC03859609	12415	0.4160239810184463	NO	-
6962	ZINC03488564	10426	0.41598155185187125	NO	-
6963	ZINC01187971	5535	0.4159597841583575	NO	-
6964	ZINC04468389	15292	0.4159527258223026	NO	-
6965	ZINC00819398	4318	0.41593367227558553	NO	-
6966	ZINC00060548	344	0.4159327150919167	NO	-
6967	ZINC03577373	11130	0.41591514725133166	NO	-
6968	ZINC03550578	10956	0.4159041530078189	NO	-
6969	ZINC03514528	10745	0.4158715905508805	NO	-
6970	ZINC00584094	3592	0.4158692206853169	NO	-
6971	ZINC00824479	4336	0.41586618792367586	NO	-
6972	ZINC04121425	14482	0.41581634850524013	NO	-
6973	ZINC03972227	13860	0.4158108620937117	NO	-
6974	ZINC02718741	7855	0.4158092835121562	NO	-
6975	ZINC02718741	7854	0.41580928351215607	NO	-
6976	ZINC00234159	1442	0.415797885740182	NO	-
6977	ZINC04225012	14667	0.41579074384548814	NO	-
6978	ZINC03452385	10130	0.41578618199903833	NO	-
6979	ZINC03619248	11354	0.4157777532401708	NO	-
6980	ZINC03291315	9279	0.41576723032911683	NO	-
6981	ZINC03553326	10963	0.41572138806758674	NO	-
6982	ZINC03867517	12742	0.41571791315572865	NO	-
6983	ZINC03891713	13275	0.41570420364429517	NO	-
6984	ZINC03868232	12963	0.4156865538830591	NO	-
6985	ZINC03488708	10429	0.41567669699914256	NO	-
6986	ZINC03397138	9790	0.41563014904120815	NO	-
6987	ZINC00038288	162	0.4156256135225002	NO	-
6988	ZINC00528705	3193	0.41560394257621885	NO	-
6989	ZINC01075357	5184	0.41559870191791665	NO	-
6990	ZINC03507546	10634	0.4155977702705487	NO	-
6991	ZINC03509269	10676	0.41558471695981675	NO	-
6992	ZINC02654683	7627	0.4155598724833645	NO	-
6993	ZINC04465341	15197	0.41554613965321147	NO	-
6994	ZINC03476184	10381	0.4155266283038778	NO	-
6995	ZINC03992021	14123	0.4155075838239539	NO	-
6996	ZINC04464319	15141	0.4155075838239539	NO	-
6997	ZINC03476182	10380	0.41550604526938795	NO	-
6998	ZINC03503899	10561	0.4155054793959547	NO	-
6999	ZINC00144979	977	0.41549886205614617	NO	-
7000	ZINC00612793	3695	0.41548605698395485	NO	-
7001	ZINC04246266	14699	0.415480057176178	NO	-
7002	ZINC03538576	10902	0.4154705318844924	NO	-
7003	ZINC03859608	12414	0.4154382404030064	NO	-
7004	ZINC02648617	7595	0.4154299003275418	NO	-
7005	ZINC01215795	5612	0.41542547945404773	NO	-
7006	ZINC00131261	862	0.4154126061876823	NO	-
7007	ZINC03889943	13149	0.41540113395364653	NO	-
7008	ZINC03407815	9879	0.4153993751845027	NO	-
7009	ZINC00007518	26	0.41539381139613757	NO	-
7010	ZINC02659536	7642	0.4153937231507467	NO	-
7011	ZINC02718333	7830	0.41539127310853846	NO	-
7012	ZINC02659535	7641	0.4153848971500755	NO	-
7013	ZINC04033660	14359	0.415372435863199	NO	-
7014	ZINC01433040	6026	0.4153640922045147	NO	-
7015	ZINC00983662	4736	0.4153507585279112	NO	-
7016	ZINC01126982	5385	0.41531659000920174	NO	-
7017	ZINC00246022	1523	0.4152986252924085	NO	-
7018	ZINC00038289	163	0.415273859485871	NO	-
7019	ZINC00044603	191	0.41527013764967835	NO	-
7020	ZINC02427799	7200	0.4152627674706124	NO	-
7021	ZINC04248515	14716	0.41525715548050646	NO	-
7022	ZINC02718743	7860	0.41525372874124045	NO	-
7023	ZINC02718743	7861	0.41525372874124045	NO	-
7024	ZINC04470267	15343	0.4152332747295626	NO	-
7025	ZINC03153439	8926	0.4152331212325393	NO	-
7026	ZINC01398399	5906	0.41522808966719055	NO	-
7027	ZINC03966940	13590	0.41518754195632995	NO	-
7028	ZINC03662528	11416	0.4151676242586702	NO	-
7029	ZINC02414153	7173	0.41516128065060537	NO	-
7030	ZINC00455231	2730	0.41516049672919314	NO	-
7031	ZINC00533076	3220	0.41515550794236133	NO	-
7032	ZINC04157970	14534	0.4151008868889543	NO	-
7033	ZINC03608875	11283	0.41510041998800173	NO	-
7034	ZINC03608879	11284	0.41509406426902845	NO	-
7035	ZINC03867964	12898	0.41505206999107247	NO	-
7036	ZINC01738952	6347	0.4149938848976313	NO	-
7037	ZINC02480291	7316	0.41499014154411923	NO	-
7038	ZINC00026881	102	0.41498637358338425	NO	-
7039	ZINC02869727	8469	0.4149609726874956	NO	-
7040	ZINC01041390	4988	0.4149585556727802	NO	-
7041	ZINC02718719	7844	0.41495428139674995	NO	-
7042	ZINC03848547	11500	0.4149469356285533	NO	-
7043	ZINC00366500	2111	0.4149297396275753	NO	-
7044	ZINC02663751	7659	0.4149244492032898	NO	-
7045	ZINC02794475	8244	0.41490325802477074	NO	-
7046	ZINC03868227	12960	0.4149019474085511	NO	-
7047	ZINC03346265	9454	0.414890471167027	NO	-
7048	ZINC03346263	9453	0.4148802388194497	NO	-
7049	ZINC03466028	10278	0.4148675469920177	NO	-
7050	ZINC03466024	10277	0.414855885675337	NO	-
7051	ZINC03349532	9469	0.4148216569702306	NO	-
7052	ZINC02430032	7205	0.41481466804608635	NO	-
7053	ZINC02430031	7204	0.4148127007753834	NO	-
7054	ZINC00086808	535	0.4148118303998121	NO	-
7055	ZINC03514852	10752	0.41480912716637786	NO	-
7056	ZINC00065334	380	0.41478640075196466	NO	-
7057	ZINC04467610	15268	0.4147815905140857	NO	-
7058	ZINC03450928	10115	0.41477013353453074	NO	-
7059	ZINC03619334	11358	0.41475281765595895	NO	-
7060	ZINC04167265	14556	0.41474206682156184	NO	-
7061	ZINC03507597	10638	0.41474092961150744	NO	-
7062	ZINC00715347	4051	0.41471491995487836	NO	-
7063	ZINC01064780	5124	0.4147088191012871	NO	-
7064	ZINC03294191	9291	0.4147066992199363	NO	-
7065	ZINC00263499	1671	0.41467682207379913	NO	-
7066	ZINC02642518	7576	0.41466452772962764	NO	-
7067	ZINC01059501	5095	0.4146504025459759	NO	-
7068	ZINC01024007	4884	0.41464219624695836	NO	-
7069	ZINC01433039	6025	0.4146129181827593	NO	-
7070	ZINC00086807	534	0.414592320407225	NO	-
7071	ZINC01040112	4968	0.4145830868759343	NO	-
7072	ZINC03567331	11052	0.41453885640089794	NO	-
7073	ZINC03382304	9590	0.41452789977166005	NO	-
7074	ZINC01747642	6357	0.41452120331031844	NO	-
7075	ZINC01132378	5402	0.4145053571251454	NO	-
7076	ZINC04005380	14322	0.4144878064589332	NO	-
7077	ZINC01403224	5919	0.414481793126452	NO	-
7078	ZINC00715346	4050	0.4144676853380057	NO	-
7079	ZINC01141840	5427	0.41444359150806315	NO	-
7080	ZINC03376965	9555	0.41441901980822293	NO	-
7081	ZINC03508723	10664	0.41440313620975444	NO	-
7082	ZINC03851561	11619	0.414400599037196	NO	-
7083	ZINC03488696	10427	0.41439922352811065	NO	-
7084	ZINC03867516	12741	0.41439259770814674	NO	-
7085	ZINC03425860	9991	0.41436197216772763	NO	-
7086	ZINC01979312	6680	0.41435516825727775	NO	-
7087	ZINC03475057	10356	0.4143346182019157	NO	-
7088	ZINC01539875	6263	0.41431325240592454	NO	-
7089	ZINC02135527	6826	0.4143001137000632	NO	-
7090	ZINC00754530	4084	0.4142726231080341	NO	-
7091	ZINC00943311	4627	0.41427153105458414	NO	-
7092	ZINC02718981	7916	0.41425397628782396	NO	-
7093	ZINC03851103	11586	0.41424034107616897	NO	-
7094	ZINC03858972	12354	0.4142219908581124	NO	-
7095	ZINC03853766	11833	0.4142211708852513	NO	-
7096	ZINC00186705	1164	0.4141891343475774	NO	-
7097	ZINC03969894	13750	0.4141793969309281	NO	-
7098	ZINC00511475	3088	0.41416807610199774	NO	-
7099	ZINC00469745	2842	0.41416801692537947	NO	-
7100	ZINC00779361	4122	0.41416355778824454	NO	-
7101	ZINC02020842	6749	0.41415744937554005	NO	-
7102	ZINC00437182	2625	0.414141661708523	NO	-
7103	ZINC03407688	9878	0.4141374727302772	NO	-
7104	ZINC03853211	11768	0.4141276329748331	NO	-
7105	ZINC03858650	12309	0.4141221237632195	NO	-
7106	ZINC00807360	4240	0.41410206304988967	NO	-
7107	ZINC04497359	15452	0.4140981470986047	NO	-
7108	ZINC03619294	11355	0.4140521282661384	NO	-
7109	ZINC02549522	7398	0.41405182735481116	NO	-
7110	ZINC01432662	6022	0.4140286475566067	NO	-
7111	ZINC03858971	12353	0.4140219620046695	NO	-
7112	ZINC00043156	173	0.4140045695481232	NO	-
7113	ZINC00637071	3850	0.4140010780059691	NO	-
7114	ZINC00111944	734	0.41399092448607705	NO	-
7115	ZINC03542451	10907	0.4139820692920253	NO	-
7116	ZINC03393225	9743	0.41395578142498884	NO	-
7117	ZINC02718706	7838	0.41393190592840606	NO	-
7118	ZINC03382237	9588	0.41393039883089605	NO	-
7119	ZINC03982965	14031	0.41392983998577576	NO	-
7120	ZINC03982966	14032	0.4139282774431947	NO	-
7121	ZINC02398557	7149	0.41391345894404047	NO	-
7122	ZINC03970076	13766	0.4138321480417313	NO	-
7123	ZINC01938086	6588	0.41383055570258503	NO	-
7124	ZINC03851103	11587	0.41381972136031425	NO	-
7125	ZINC03224254	9041	0.41379755826265413	NO	-
7126	ZINC00144900	974	0.4137886224270026	NO	-
7127	ZINC01748356	6360	0.4137666157900183	NO	-
7128	ZINC03458848	10181	0.41375816638871654	NO	-
7129	ZINC04443847	15111	0.4137524824158192	NO	-
7130	ZINC00121588	790	0.41374769043832477	NO	-
7131	ZINC01748352	6359	0.41373169907650403	NO	-
7132	ZINC03885253	13071	0.4137130311149383	NO	-
7133	ZINC02959638	8704	0.4137113270300326	NO	-
7134	ZINC03891090	13253	0.4137108789648131	NO	-
7135	ZINC03400802	9832	0.4136985774165559	NO	-
7136	ZINC00763020	4090	0.4136892247263965	NO	-
7137	ZINC00131222	860	0.41368679436250677	NO	-
7138	ZINC03891605	13268	0.41368470593536544	NO	-
7139	ZINC02390677	7140	0.4136802425455272	NO	-
7140	ZINC00421916	2428	0.4136772783454693	NO	-
7141	ZINC01208267	5578	0.4136712162751231	NO	-
7142	ZINC00807538	4244	0.413654555960012	NO	-
7143	ZINC00186702	1163	0.4136332478499138	NO	-
7144	ZINC02718975	7907	0.4136329246831707	NO	-
7145	ZINC02718975	7908	0.4136329246831707	NO	-
7146	ZINC01159629	5474	0.4136299222589914	NO	-
7147	ZINC03001958	8768	0.4135887260035336	NO	-
7148	ZINC04004867	14316	0.41358799647260686	NO	-
7149	ZINC03411806	9893	0.4135845287798613	NO	-
7150	ZINC03476254	10383	0.4135722846598283	NO	-
7151	ZINC03476253	10382	0.413557682533656	NO	-
7152	ZINC01054689	5058	0.41355058646458376	NO	-
7153	ZINC00111777	727	0.41352579475701834	NO	-
7154	ZINC03855048	11996	0.4135145403655484	NO	-
7155	ZINC03968925	13673	0.4135012471199859	NO	-
7156	ZINC01054691	5059	0.4134888354872575	NO	-
7157	ZINC03858395	12260	0.41347848214431815	NO	-
7158	ZINC01654698	6318	0.41347174327647934	NO	-
7159	ZINC00078291	470	0.41345644006638366	NO	-
7160	ZINC03001957	8767	0.41345569345329536	NO	-
7161	ZINC02718712	7841	0.41344779506399226	NO	-
7162	ZINC00313556	1874	0.4134377277479256	NO	-
7163	ZINC02624637	7489	0.41343290983962533	NO	-
7164	ZINC03567307	11051	0.4134094309904097	NO	-
7165	ZINC03997369	14236	0.4133691366791851	NO	-
7166	ZINC00584248	3596	0.41336742595783793	NO	-
7167	ZINC03867631	12770	0.4133656538910168	NO	-
7168	ZINC04465669	15222	0.4133656538910168	NO	-
7169	ZINC03968495	13619	0.41336041486012004	NO	-
7170	ZINC03507580	10636	0.4133601181539414	NO	-
7171	ZINC03509176	10674	0.4133597042965863	NO	-
7172	ZINC03853210	11767	0.41334935250478055	NO	-
7173	ZINC03983368	14048	0.4133488660839022	NO	-
7174	ZINC03956482	13516	0.4133323148650013	NO	-
7175	ZINC03858396	12261	0.4133212354242622	NO	-
7176	ZINC00819107	4312	0.4133191852294367	NO	-
7177	ZINC03412004	9898	0.41330318352663575	NO	-
7178	ZINC02700427	7749	0.4132961850832124	NO	-
7179	ZINC01658551	6321	0.4132941045960915	NO	-
7180	ZINC04407553	15036	0.41327213842099925	NO	-
7181	ZINC00063633	369	0.41325964062403336	NO	-
7182	ZINC03854246	11872	0.4132218805065378	NO	-
7183	ZINC03451453	10120	0.4131985268067217	NO	-
7184	ZINC03438286	10071	0.4131807975759706	NO	-
7185	ZINC00933094	4594	0.4131766084829821	NO	-
7186	ZINC00947092	4651	0.41316347783569607	NO	-
7187	ZINC03969268	15555	0.41315242712366046	NO	-
7188	ZINC03631266	11378	0.4131471919528398	NO	-
7189	ZINC03912754	13476	0.4131448289999071	NO	-
7190	ZINC00584247	3595	0.41314058131134945	NO	-
7191	ZINC00347296	1977	0.41312664678537503	NO	-
7192	ZINC01108532	5302	0.41311928190690445	NO	-
7193	ZINC03451438	10119	0.41311200329279985	NO	-
7194	ZINC03374845	9552	0.4131090056882473	NO	-
7195	ZINC01215713	5609	0.4130859832807879	NO	-
7196	ZINC03976313	13932	0.4130640066541598	NO	-
7197	ZINC00347297	1978	0.4130548669773479	NO	-
7198	ZINC01826471	6446	0.41305083352432287	NO	-
7199	ZINC03967029	13596	0.41303427366654766	NO	-
7200	ZINC01033324	4925	0.413032908618901	NO	-
7201	ZINC03858325	12247	0.4130266177985742	NO	-
7202	ZINC02924509	8639	0.41302616497382144	NO	-
7203	ZINC03858324	12246	0.41301186116105454	NO	-
7204	ZINC03489473	10438	0.41299950187377876	NO	-
7205	ZINC03507498	10633	0.412984795563458	NO	-
7206	ZINC03912753	13475	0.41298444745630325	NO	-
7207	ZINC03851656	11636	0.4129803350854662	NO	-
7208	ZINC03969265	15554	0.4129605079342432	NO	-
7209	ZINC03503795	10558	0.4129105145050806	NO	-
7210	ZINC03858156	12229	0.41290727182390174	NO	-
7211	ZINC01123135	5363	0.4128826673035023	NO	-
7212	ZINC01908525	6507	0.4128588186282688	NO	-
7213	ZINC01478517	6112	0.41285238314895645	NO	-
7214	ZINC00455303	2731	0.4128433061245633	NO	-
7215	ZINC03206271	8985	0.4128432087838067	NO	-
7216	ZINC00366504	2112	0.41282313493061507	NO	-
7217	ZINC00122220	802	0.4127937458346096	NO	-
7218	ZINC00509264	3069	0.4127739726852733	NO	-
7219	ZINC00784028	4155	0.41277172244835275	NO	-
7220	ZINC04459817	15127	0.41276812917462513	NO	-
7221	ZINC03997007	14218	0.412768129174625	NO	-
7222	ZINC01908530	6508	0.4127555044081311	NO	-
7223	ZINC00180594	1120	0.41274926440651494	NO	-
7224	ZINC04246886	14710	0.41272943605873247	NO	-
7225	ZINC03509174	10673	0.4127195249485645	NO	-
7226	ZINC00609399	3646	0.4126758554992944	NO	-
7227	ZINC03518118	10777	0.41264052548551766	NO	-
7228	ZINC03875546	13058	0.412638058700025	NO	-
7229	ZINC02718719	7846	0.4126226320301679	NO	-
7230	ZINC02718719	7845	0.4126226320301678	NO	-
7231	ZINC02881703	8527	0.4126114082596037	NO	-
7232	ZINC03320657	9364	0.4126111531341705	NO	-
7233	ZINC02881702	8526	0.4125950664996597	NO	-
7234	ZINC02718963	7898	0.41259245708056486	NO	-
7235	ZINC03320656	9363	0.4125870487220568	NO	-
7236	ZINC00071822	416	0.4125780607570641	NO	-
7237	ZINC00419517	2403	0.41257157248545395	NO	-
7238	ZINC00071835	417	0.412568061561538	NO	-
7239	ZINC00037093	157	0.41253810459565315	NO	-
7240	ZINC03397223	9798	0.4125148553500786	NO	-
7241	ZINC00132889	881	0.4125132083970467	NO	-
7242	ZINC02556308	7409	0.41250842232771834	NO	-
7243	ZINC03382261	9589	0.4124809178967413	NO	-
7244	ZINC03507011	10603	0.4124642950434007	NO	-
7245	ZINC00674437	3966	0.41245004543670244	NO	-
7246	ZINC03794217	11446	0.4124489890963669	NO	-
7247	ZINC03475788	10368	0.41243216843706426	NO	-
7248	ZINC03475790	10369	0.4124216994335167	NO	-
7249	ZINC00111786	728	0.4123950522210444	NO	-
7250	ZINC01811309	6426	0.41239046094177173	NO	-
7251	ZINC03547701	10927	0.41237945972786927	NO	-
7252	ZINC04157892	14531	0.4123685461389176	NO	-
7253	ZINC03612217	11315	0.4123490939982152	NO	-
7254	ZINC00356622	2034	0.41233575881208834	NO	-
7255	ZINC04430269	15078	0.41231958487819353	NO	-
7256	ZINC03859004	12360	0.4123192820852026	NO	-
7257	ZINC01319025	5790	0.41230667560748074	NO	-
7258	ZINC00145224	978	0.41229890293901206	NO	-
7259	ZINC00884408	4507	0.41227437970138503	NO	-
7260	ZINC01826470	6445	0.4122547999358124	NO	-
7261	ZINC03976310	13931	0.4122228466739136	NO	-
7262	ZINC00628270	3821	0.41221229821380573	NO	-
7263	ZINC03507563	10635	0.41220188603553615	NO	-
7264	ZINC03976305	13929	0.4121997285369863	NO	-
7265	ZINC03507055	10605	0.4121943414479948	NO	-
7266	ZINC02970881	8727	0.4121837497749313	NO	-
7267	ZINC00942631	4622	0.41217923253877836	NO	-
7268	ZINC00581442	3551	0.4121758145451614	NO	-
7269	ZINC03171537	8945	0.412168345196833	NO	-
7270	ZINC03299894	9302	0.4121644072531935	NO	-
7271	ZINC03994564	14212	0.4121612320875378	NO	-
7272	ZINC04492815	15425	0.41215890784830334	NO	-
7273	ZINC03982807	14023	0.41214975358023054	NO	-
7274	ZINC03982806	14022	0.412147032039723	NO	-
7275	ZINC03635259	11387	0.4121295448155573	NO	-
7276	ZINC00356627	2035	0.4121195652295519	NO	-
7277	ZINC00356620	2033	0.41211756324026066	NO	-
7278	ZINC03507057	10606	0.41210953379093346	NO	-
7279	ZINC03400954	9840	0.4120882804780692	NO	-
7280	ZINC00259077	1630	0.41207749906603314	NO	-
7281	ZINC03391560	9718	0.4120730261753738	NO	-
7282	ZINC01189791	5536	0.4120684648225246	NO	-
7283	ZINC03858073	12219	0.4120407534390317	NO	-
7284	ZINC03382801	9608	0.41203607776514883	NO	-
7285	ZINC03486993	10419	0.4120203691973099	NO	-
7286	ZINC03976307	13930	0.41200950550574966	NO	-
7287	ZINC00352149	2003	0.412006945072384	NO	-
7288	ZINC03400909	9837	0.41198536870470454	NO	-
7289	ZINC03511195	10703	0.4119775224054497	NO	-
7290	ZINC02718814	7876	0.4119731609058749	NO	-
7291	ZINC02718814	7877	0.4119731609058749	NO	-
7292	ZINC03511196	10704	0.41196594766284006	NO	-
7293	ZINC00366499	2110	0.41192802417486485	NO	-
7294	ZINC00779144	4118	0.41192266294514135	NO	-
7295	ZINC04142964	14513	0.4118656522061504	NO	-
7296	ZINC00045197	194	0.41186348274784595	NO	-
7297	ZINC00059272	320	0.41186334054232593	NO	-
7298	ZINC02718809	7865	0.4118597531975725	NO	-
7299	ZINC02620860	7465	0.41184434791154106	NO	-
7300	ZINC04118760	14471	0.4118423698100764	NO	-
7301	ZINC02964133	8706	0.4118201202373788	NO	-
7302	ZINC02493125	7334	0.41180859641333273	NO	-
7303	ZINC04033661	14360	0.4118068252397253	NO	-
7304	ZINC03349739	9472	0.4118005901357855	NO	-
7305	ZINC00819085	4309	0.4117884388165323	NO	-
7306	ZINC04225135	14677	0.41177723293924995	NO	-
7307	ZINC03868310	12984	0.411776519329412	NO	-
7308	ZINC03276497	9222	0.41177064633545757	NO	-
7309	ZINC03488722	10431	0.4117662896286758	NO	-
7310	ZINC00078228	469	0.411760596309687	NO	-
7311	ZINC00674977	3968	0.41174101785413014	NO	-
7312	ZINC03412081	9899	0.41173940901047285	NO	-
7313	ZINC00896262	4529	0.41172741456369777	NO	-
7314	ZINC03510950	10693	0.4117176140561852	NO	-
7315	ZINC00078222	468	0.4117020680212741	NO	-
7316	ZINC03243881	9119	0.41167721492510856	NO	-
7317	ZINC02865271	8457	0.4116195111788085	NO	-
7318	ZINC04004914	14317	0.4116145132165394	NO	-
7319	ZINC04052599	14374	0.41159824055103833	NO	-
7320	ZINC04389230	15009	0.4115915090548325	NO	-
7321	ZINC03506767	10588	0.4115878604335569	NO	-
7322	ZINC03506937	10597	0.4115576215642104	NO	-
7323	ZINC00526926	3173	0.41155085882315967	NO	-
7324	ZINC03857476	12144	0.4115423329047178	NO	-
7325	ZINC00246002	1522	0.41149207602145255	NO	-
7326	ZINC03274433	9214	0.41148840785358193	NO	-
7327	ZINC03274431	9213	0.41148461661313857	NO	-
7328	ZINC00487133	2953	0.4114601219725476	NO	-
7329	ZINC03088751	8869	0.41145269767952536	NO	-
7330	ZINC03507586	10637	0.4114466867632523	NO	-
7331	ZINC03867239	12684	0.4114403284823279	NO	-
7332	ZINC02718712	7842	0.4114324736742063	NO	-
7333	ZINC02718712	7843	0.4114324736742063	NO	-
7334	ZINC03475068	10358	0.41140413380548374	NO	-
7335	ZINC00541292	3282	0.41137278494052565	NO	-
7336	ZINC00026917	104	0.41134149332099557	NO	-
7337	ZINC03867464	12717	0.4113170413810868	NO	-
7338	ZINC00674971	3967	0.4113105419341388	NO	-
7339	ZINC00581535	3561	0.41129874747787365	NO	-
7340	ZINC00303149	1819	0.41128687932400476	NO	-
7341	ZINC03415293	9907	0.4112772810421627	NO	-
7342	ZINC03854634	11942	0.41120667216687085	NO	-
7343	ZINC03473160	10318	0.4112032948405689	NO	-
7344	ZINC03391447	9710	0.4111395434193394	NO	-
7345	ZINC03868311	12985	0.4111356089262918	NO	-
7346	ZINC01940343	6604	0.4111137866739746	NO	-
7347	ZINC01090886	5231	0.4111121997032359	NO	-
7348	ZINC01077435	5193	0.41111119324943207	NO	-
7349	ZINC03956461	13512	0.4110861538865465	NO	-
7350	ZINC01767947	6370	0.41108457123156533	NO	-
7351	ZINC01054903	5063	0.4110845497413798	NO	-
7352	ZINC02718981	7917	0.4110577629843636	NO	-
7353	ZINC02718981	7918	0.4110577629843636	NO	-
7354	ZINC00610572	3658	0.41104862176208534	NO	-
7355	ZINC03507070	10607	0.41104559531394463	NO	-
7356	ZINC03264537	9185	0.41104067738928785	NO	-
7357	ZINC03854941	11975	0.4110212486874007	NO	-
7358	ZINC03507073	10608	0.4110210760230659	NO	-
7359	ZINC04193735	14628	0.4110149549894217	NO	-
7360	ZINC03382804	9609	0.4110114581222087	NO	-
7361	ZINC03579788	11171	0.41098928374876037	NO	-
7362	ZINC01738908	6346	0.4109873753120292	NO	-
7363	ZINC03970157	13773	0.41096709384763286	NO	-
7364	ZINC03969890	13748	0.41096607896739235	NO	-
7365	ZINC00044330	187	0.4109519238485526	NO	-
7366	ZINC00098365	654	0.4109228907823484	NO	-
7367	ZINC00723739	4065	0.41092272173493705	NO	-
7368	ZINC01054901	5062	0.41092231564488024	NO	-
7369	ZINC03859973	12442	0.41087767039501405	NO	-
7370	ZINC01197455	5556	0.41081062156009684	NO	-
7371	ZINC00120511	776	0.4107910466041132	NO	-
7372	ZINC03579790	11172	0.41078182109705835	NO	-
7373	ZINC03475121	10361	0.4107770833546717	NO	-
7374	ZINC02718742	7856	0.4107696176487756	NO	-
7375	ZINC00059271	319	0.41076393367776376	NO	-
7376	ZINC01243369	5691	0.4107043697316985	NO	-
7377	ZINC00885480	4513	0.4107013527807273	NO	-
7378	ZINC03854942	11976	0.4106904827136969	NO	-
7379	ZINC03506780	10589	0.41068348260956455	NO	-
7380	ZINC01426726	5989	0.41066866009443675	NO	-
7381	ZINC03969892	13749	0.41066701662699046	NO	-
7382	ZINC03850530	11554	0.4106519097290378	NO	-
7383	ZINC03401286	9843	0.4106502953779486	NO	-
7384	ZINC00625333	3808	0.4106389865276258	NO	-
7385	ZINC03862681	12511	0.4106375899093326	NO	-
7386	ZINC00803269	4223	0.410625464474214	NO	-
7387	ZINC01465971	6069	0.410618021844007	NO	-
7388	ZINC00464438	2794	0.4106157910039479	NO	-
7389	ZINC02478113	7309	0.41060581512681715	NO	-
7390	ZINC02754083	8055	0.41059707863021994	NO	-
7391	ZINC03993167	14198	0.4105814395826344	NO	-
7392	ZINC04225135	14678	0.41057891991591083	NO	-
7393	ZINC02718706	7839	0.41056114729497095	NO	-
7394	ZINC02718706	7840	0.41056114729497095	NO	-
7395	ZINC02718739	7850	0.4105281575432698	NO	-
7396	ZINC03106997	8884	0.4104948214399634	NO	-
7397	ZINC02718983	7922	0.41048793525627103	NO	-
7398	ZINC00677228	3978	0.41045787200892064	NO	-
7399	ZINC03594143	11190	0.41045395728360506	NO	-
7400	ZINC03862682	12512	0.41044477664244217	NO	-
7401	ZINC03399387	9817	0.4104228177377138	NO	-
7402	ZINC03399384	9816	0.41041542053612845	NO	-
7403	ZINC03347472	9458	0.4103903513733768	NO	-
7404	ZINC03849793	11540	0.4103651824539868	NO	-
7405	ZINC03452044	10124	0.41034423025316447	NO	-
7406	ZINC00529513	3207	0.4103363348066662	NO	-
7407	ZINC00235269	1462	0.4103299497988186	NO	-
7408	ZINC03549703	10942	0.4103261824393877	NO	-
7409	ZINC00235271	1463	0.41032541750014423	NO	-
7410	ZINC03420818	9949	0.41032523397830234	NO	-
7411	ZINC03457885	10175	0.4103120167760843	NO	-
7412	ZINC00201240	1237	0.41029075893452255	NO	-
7413	ZINC02244907	6957	0.4102642781772978	NO	-
7414	ZINC04001232	14285	0.4102449835593541	NO	-
7415	ZINC00223110	1352	0.41022168137865367	NO	-
7416	ZINC03397110	9788	0.4102077549019469	NO	-
7417	ZINC03993168	14199	0.41020611430529186	NO	-
7418	ZINC03851597	11625	0.41020259254667957	NO	-
7419	ZINC00341054	1953	0.4101754460015928	NO	-
7420	ZINC00540800	3278	0.410173557388866	NO	-
7421	ZINC00228733	1404	0.41017074171354806	NO	-
7422	ZINC03246968	9140	0.4101322598664161	NO	-
7423	ZINC03857431	12133	0.41012935061164685	NO	-
7424	ZINC00504519	3023	0.4101127466849064	NO	-
7425	ZINC03497426	10497	0.41009170289446945	NO	-
7426	ZINC03497428	10498	0.41008848319940777	NO	-
7427	ZINC01047509	5016	0.41007897265482696	NO	-
7428	ZINC03396957	9776	0.41006793020541993	NO	-
7429	ZINC00467762	2816	0.41006555481696644	NO	-
7430	ZINC03396955	9775	0.41005458705282766	NO	-
7431	ZINC03891620	13269	0.4100492749970665	NO	-
7432	ZINC03891567	13265	0.4100413970430012	NO	-
7433	ZINC04003617	14307	0.4100264918132501	NO	-
7434	ZINC02660096	7645	0.410024020590271	NO	-
7435	ZINC01069071	5143	0.4100195349936615	NO	-
7436	ZINC03399497	9822	0.40999906294912153	NO	-
7437	ZINC03488703	10428	0.40998398458066426	NO	-
7438	ZINC02731227	7972	0.40998009525370227	NO	-
7439	ZINC00121640	793	0.4099671405402402	NO	-
7440	ZINC01792280	6397	0.4099491150964871	NO	-
7441	ZINC01792282	6398	0.4099290293658641	NO	-
7442	ZINC00043019	171	0.4099222546346869	NO	-
7443	ZINC03135365	8906	0.4099092754173183	NO	-
7444	ZINC03860059	12452	0.40988215367477665	NO	-
7445	ZINC03857716	12186	0.40987634416790836	NO	-
7446	ZINC02802429	8317	0.40987029881195053	NO	-
7447	ZINC01410622	5937	0.40986889190947356	NO	-
7448	ZINC04001017	14275	0.4098592586246094	NO	-
7449	ZINC03862478	12505	0.4098520201089252	NO	-
7450	ZINC02860776	8443	0.40984766365581293	NO	-
7451	ZINC03503896	10560	0.4098372395953964	NO	-
7452	ZINC00152296	1030	0.4098344639651421	NO	-
7453	ZINC01069069	5142	0.40982218106047263	NO	-
7454	ZINC03421027	9954	0.40978267130378293	NO	-
7455	ZINC03903558	13394	0.4097668771487652	NO	-
7456	ZINC02817576	8359	0.4097666042625567	NO	-
7457	ZINC03405416	9868	0.409760131491202	NO	-
7458	ZINC03357265	9500	0.40974448272757613	NO	-
7459	ZINC00366745	2115	0.4097321049834156	NO	-
7460	ZINC01798790	6405	0.40971317294783627	NO	-
7461	ZINC01981253	6694	0.4097116427111623	NO	-
7462	ZINC01798792	6406	0.4097069515239982	NO	-
7463	ZINC00398268	2269	0.40969820035209026	NO	-
7464	ZINC03608719	11282	0.4096923528668437	NO	-
7465	ZINC03385298	9619	0.40967930940321634	NO	-
7466	ZINC00472393	2877	0.40965841226112243	NO	-
7467	ZINC00705436	4029	0.40965441603353747	NO	-
7468	ZINC03400768	9831	0.40962848685599895	NO	-
7469	ZINC03527193	10846	0.40960071646738455	NO	-
7470	ZINC01092664	5243	0.40958947522123323	NO	-
7471	ZINC00414853	2356	0.4095794634574711	NO	-
7472	ZINC03993191	14201	0.40957014188710095	NO	-
7473	ZINC03853798	11838	0.4095314542963925	NO	-
7474	ZINC03359801	9505	0.4095228821481879	NO	-
7475	ZINC03850468	11553	0.40951531368291033	NO	-
7476	ZINC00059347	325	0.40951315546899475	NO	-
7477	ZINC03400882	9836	0.4094978847941387	NO	-
7478	ZINC03421117	9957	0.40949765850263753	NO	-
7479	ZINC03594578	11192	0.40949233936932616	NO	-
7480	ZINC01814617	6431	0.40947407891804105	NO	-
7481	ZINC01814617	6432	0.40947407891804105	NO	-
7482	ZINC01040129	4969	0.4094416876941933	NO	-
7483	ZINC00044312	181	0.4094337999170029	NO	-
7484	ZINC03889546	13110	0.4094142353037869	NO	-
7485	ZINC03530338	10857	0.40941414328308146	NO	-
7486	ZINC03993190	14200	0.40940262798124705	NO	-
7487	ZINC03246966	9139	0.409401334662766	NO	-
7488	ZINC04465590	15220	0.4093928905705341	NO	-
7489	ZINC03867471	12721	0.40939289057053396	NO	-
7490	ZINC03111763	8888	0.4093771158842774	NO	-
7491	ZINC03867519	12743	0.40936647974249474	NO	-
7492	ZINC03411938	9894	0.4093446716318683	NO	-
7493	ZINC03858734	12314	0.40933506987231755	NO	-
7494	ZINC01078956	5199	0.4093312138382028	NO	-
7495	ZINC03497669	10508	0.40932573524509863	NO	-
7496	ZINC04225135	14679	0.40931737083073355	NO	-
7497	ZINC03858964	12352	0.40931137514894095	NO	-
7498	ZINC03594579	11193	0.409308323603853	NO	-
7499	ZINC03519047	10781	0.40930769498106007	NO	-
7500	ZINC03853797	11837	0.4092987363150211	NO	-
7501	ZINC03958803	13531	0.4092836575650403	NO	-
7502	ZINC00853374	4424	0.4092816008000321	NO	-
7503	ZINC03496217	10487	0.40924539146567906	NO	-
7504	ZINC03867580	12760	0.40924366141180396	NO	-
7505	ZINC02407250	7161	0.4092377634389134	NO	-
7506	ZINC00383373	2194	0.4092343905515674	NO	-
7507	ZINC03859792	12431	0.40922416388455285	NO	-
7508	ZINC02718809	7866	0.4092203930858994	NO	-
7509	ZINC02718809	7867	0.4092203930858994	NO	-
7510	ZINC02718963	7899	0.40921882375786056	NO	-
7511	ZINC02718963	7900	0.40921882375786056	NO	-
7512	ZINC03514717	10749	0.4092177689353868	NO	-
7513	ZINC03853878	11850	0.4092068105268413	NO	-
7514	ZINC03867476	12724	0.409204545931188	NO	-
7515	ZINC01495382	6153	0.4091872890334459	NO	-
7516	ZINC00059348	326	0.409171324233099	NO	-
7517	ZINC03906334	13407	0.4091444921907928	NO	-
7518	ZINC02914349	8596	0.40914191991710985	NO	-
7519	ZINC04465827	15238	0.40911904721842984	NO	-
7520	ZINC00234563	1447	0.409112678984877	NO	-
7521	ZINC03407890	9880	0.40910974710446907	NO	-
7522	ZINC00234566	1448	0.40910372873845396	NO	-
7523	ZINC03401506	9844	0.40909608785974355	NO	-
7524	ZINC04465584	15219	0.4090923631723533	NO	-
7525	ZINC03867465	12718	0.4090923631723532	NO	-
7526	ZINC00062678	361	0.4090889178641135	NO	-
7527	ZINC03853693	11823	0.40907325889530055	NO	-
7528	ZINC00617159	3749	0.4090676612980837	NO	-
7529	ZINC00818840	4306	0.4090594765286402	NO	-
7530	ZINC03858039	12215	0.40905255599947177	NO	-
7531	ZINC00353037	2010	0.40901608758494734	NO	-
7532	ZINC03867239	12685	0.409006463952267	NO	-
7533	ZINC02718962	7895	0.4089846580673328	NO	-
7534	ZINC00717315	4056	0.4089777784847415	NO	-
7535	ZINC00187177	1166	0.408971510256525	NO	-
7536	ZINC03975140	13918	0.4089561649065053	NO	-
7537	ZINC00854889	4430	0.40895377886652445	NO	-
7538	ZINC04317186	14855	0.4089530810947002	NO	-
7539	ZINC03765561	11428	0.40893384238839264	NO	-
7540	ZINC01514746	6242	0.4089255352447696	NO	-
7541	ZINC03997499	14246	0.40892374246454444	NO	-
7542	ZINC02319131	7041	0.40891383813394017	NO	-
7543	ZINC00187174	1165	0.40891103522423633	NO	-
7544	ZINC01012142	4837	0.40891090309581224	NO	-
7545	ZINC03858038	12214	0.4088847472464518	NO	-
7546	ZINC00412184	2333	0.4088793724139156	NO	-
7547	ZINC03853877	11849	0.40886267886564726	NO	-
7548	ZINC00196313	1211	0.4088448582860483	NO	-
7549	ZINC00044313	182	0.40882944878034266	NO	-
7550	ZINC01948348	6622	0.4088292342445278	NO	-
7551	ZINC04174363	14597	0.40881775086255945	NO	-
7552	ZINC01922748	6539	0.40880925694971637	NO	-
7553	ZINC03452284	10129	0.4087822315964397	NO	-
7554	ZINC03892667	13329	0.4087667786880605	NO	-
7555	ZINC00803271	4224	0.4087552709567309	NO	-
7556	ZINC00480539	2927	0.40873017289354213	NO	-
7557	ZINC00951489	4662	0.4086923350097781	NO	-
7558	ZINC02718742	7857	0.4086899730977825	NO	-
7559	ZINC02718742	7858	0.4086899730977825	NO	-
7560	ZINC03452206	10127	0.4086891198007063	NO	-
7561	ZINC02568745	7417	0.40868339080607313	NO	-
7562	ZINC03217270	9016	0.40868225136711284	NO	-
7563	ZINC02718816	7879	0.40865798800287445	NO	-
7564	ZINC00252499	1582	0.40865710768374863	NO	-
7565	ZINC03464934	10274	0.4086568683954777	NO	-
7566	ZINC02655374	7629	0.4086389694413552	NO	-
7567	ZINC04117295	14469	0.4086317611735337	NO	-
7568	ZINC03815323	277	0.4086296545197891	YES	14
7569	ZINC03030134	8794	0.4086061510584296	NO	-
7570	ZINC03295487	9296	0.4086000485132195	NO	-
7571	ZINC03975143	13919	0.4085905876069233	NO	-
7572	ZINC01342530	5809	0.4085737632862315	NO	-
7573	ZINC03497668	10507	0.4085636438004361	NO	-
7574	ZINC03534245	10879	0.40856363210524643	NO	-
7575	ZINC03608706	11279	0.4085487963241054	NO	-
7576	ZINC03630982	11377	0.4085269900016863	NO	-
7577	ZINC03458021	10179	0.4085026287102963	NO	-
7578	ZINC03382853	9611	0.40849776501115603	NO	-
7579	ZINC00854888	4428	0.408485867425579	NO	-
7580	ZINC03342663	9441	0.4084851468248118	NO	-
7581	ZINC01466637	6083	0.4084640331021112	NO	-
7582	ZINC02718813	7872	0.4084516476845072	NO	-
7583	ZINC03534242	10878	0.4084475508823352	NO	-
7584	ZINC00779371	4126	0.4084455989371873	NO	-
7585	ZINC00435598	2608	0.4084133846213891	NO	-
7586	ZINC04317186	14856	0.40840566200140904	NO	-
7587	ZINC00233764	1437	0.4083978229012985	NO	-
7588	ZINC03890331	13188	0.4083891820309821	NO	-
7589	ZINC03313149	9339	0.40837893879002657	NO	-
7590	ZINC00233760	1436	0.40837854278991415	NO	-
7591	ZINC03269887	9205	0.40836262962100783	NO	-
7592	ZINC00843800	4399	0.4083465843100961	NO	-
7593	ZINC03530442	10858	0.4083333668972441	NO	-
7594	ZINC02914350	8597	0.4083288229165857	NO	-
7595	ZINC00640114	3863	0.4083220956675277	NO	-
7596	ZINC03443583	10088	0.4083149872081433	NO	-
7597	ZINC02084544	6788	0.4083074523908801	NO	-
7598	ZINC00626467	3815	0.40829995670805125	NO	-
7599	ZINC03563825	11040	0.40829019467384375	NO	-
7600	ZINC02718739	7852	0.408289778364539	NO	-
7601	ZINC02718739	7851	0.40828977836453834	NO	-
7602	ZINC00626464	3814	0.4082810626459661	NO	-
7603	ZINC03956472	13514	0.4082487095244047	NO	-
7604	ZINC00123757	813	0.4081588319231761	NO	-
7605	ZINC03563826	11041	0.40812320864782214	NO	-
7606	ZINC00716837	4055	0.40811043372660033	NO	-
7607	ZINC03907387	13412	0.40810965497623014	NO	-
7608	ZINC00855361	4431	0.4080986286196087	NO	-
7609	ZINC00346294	1973	0.40807946384985416	NO	-
7610	ZINC01130546	5396	0.4080693856160338	NO	-
7611	ZINC04308418	14838	0.4080383972563641	NO	-
7612	ZINC00055526	284	0.4080350673819339	NO	-
7613	ZINC02427269	7199	0.40803180341081213	NO	-
7614	ZINC04488348	15412	0.40803013198501403	NO	-
7615	ZINC00354031	2015	0.40801737734282084	NO	-
7616	ZINC00537198	3265	0.407999775824398	NO	-
7617	ZINC00959342	4692	0.4079594887826129	NO	-
7618	ZINC00567298	3464	0.40795755621054175	NO	-
7619	ZINC02932400	8655	0.40794988404018395	NO	-
7620	ZINC03867521	12745	0.40793737032789157	NO	-
7621	ZINC01040189	4971	0.4079134094784628	NO	-
7622	ZINC03857431	12134	0.4078953852841529	NO	-
7623	ZINC03030137	8796	0.40789041025781325	NO	-
7624	ZINC03030135	8795	0.4078743826449943	NO	-
7625	ZINC03866957	12641	0.4078610663286363	NO	-
7626	ZINC00665485	3933	0.40782484059630686	NO	-
7627	ZINC00815088	4283	0.4077695656129215	NO	-
7628	ZINC00342969	1965	0.4077663534323047	NO	-
7629	ZINC00855362	4432	0.40776429783900753	NO	-
7630	ZINC01807616	6422	0.40775677708418934	NO	-
7631	ZINC01466623	6076	0.40774838740356184	NO	-
7632	ZINC01402029	5917	0.40772859655384786	NO	-
7633	ZINC00843801	4400	0.40772207477887756	NO	-
7634	ZINC01807613	6421	0.407715562570357	NO	-
7635	ZINC03408033	9882	0.40771422097615273	NO	-
7636	ZINC03512139	10720	0.40770750272194184	NO	-
7637	ZINC03766179	11432	0.4076752340743144	NO	-
7638	ZINC02413398	7171	0.4076672053154409	NO	-
7639	ZINC03499362	10530	0.40766005527890276	NO	-
7640	ZINC00306536	1832	0.40765940804087025	NO	-
7641	ZINC00044332	188	0.40765393620853907	NO	-
7642	ZINC01034799	4936	0.40762705412705175	NO	-
7643	ZINC00354454	2018	0.4076249996626166	NO	-
7644	ZINC00044333	189	0.40762240347440776	NO	-
7645	ZINC02718996	7946	0.4076207024365707	NO	-
7646	ZINC00640050	3862	0.40755322752102385	NO	-
7647	ZINC01428296	5998	0.40750931575039373	NO	-
7648	ZINC00020636	78	0.40749606663968546	NO	-
7649	ZINC03228840	9058	0.40749555529388154	NO	-
7650	ZINC00144902	975	0.4074886589625952	NO	-
7651	ZINC03400804	9833	0.40748244420341656	NO	-
7652	ZINC00580610	3541	0.40746714203740847	NO	-
7653	ZINC03766183	11435	0.40745439763878966	NO	-
7654	ZINC01749917	6362	0.40745147212624694	NO	-
7655	ZINC03473503	10323	0.4074411909976869	NO	-
7656	ZINC03852970	11720	0.40743577222550853	NO	-
7657	ZINC03866955	12639	0.4074172351470403	NO	-
7658	ZINC02423638	7190	0.40736599730351447	NO	-
7659	ZINC04299062	14826	0.40735536856323057	NO	-
7660	ZINC03470772	10304	0.407353372246485	NO	-
7661	ZINC01019019	4863	0.40734854853249247	NO	-
7662	ZINC04623026	15517	0.4073473791213759	NO	-
7663	ZINC04516184	15476	0.4073466732096643	NO	-
7664	ZINC03997377	14238	0.407321340425815	NO	-
7665	ZINC03572935	11097	0.4073209391753798	NO	-
7666	ZINC01466649	6089	0.4073146482785219	NO	-
7667	ZINC03572936	11098	0.40730300057655616	NO	-
7668	ZINC00338797	1950	0.4072990390231005	NO	-
7669	ZINC00338790	1949	0.4072932377302784	NO	-
7670	ZINC02837706	8380	0.40729131248697864	NO	-
7671	ZINC00818839	4305	0.4072830754645667	NO	-
7672	ZINC00468880	2829	0.40727202547041014	NO	-
7673	ZINC03974222	13890	0.40726531691268164	NO	-
7674	ZINC03857665	12179	0.4072604270915734	NO	-
7675	ZINC00171063	1080	0.40724796310895534	NO	-
7676	ZINC02465945	7285	0.40724247363708416	NO	-
7677	ZINC01466648	6088	0.4072422497446574	NO	-
7678	ZINC03866956	12640	0.40724158283184037	NO	-
7679	ZINC04465248	15191	0.40724158283184003	NO	-
7680	ZINC02653874	7622	0.4072315783967767	NO	-
7681	ZINC03891083	13251	0.407219873869725	NO	-
7682	ZINC03854588	11934	0.4072009681029296	NO	-
7683	ZINC02592790	7439	0.40719867218925754	NO	-
7684	ZINC00046721	207	0.4071413738085311	NO	-
7685	ZINC00529513	3210	0.4071384082945619	NO	-
7686	ZINC04246347	14706	0.40713729717731	NO	-
7687	ZINC02718983	7923	0.4071343434255439	NO	-
7688	ZINC02718983	7924	0.4071343434255439	NO	-
7689	ZINC00716836	4054	0.4071342969678034	NO	-
7690	ZINC03889789	13135	0.40712297894352834	NO	-
7691	ZINC00819085	4310	0.40710130155552626	NO	-
7692	ZINC00416846	2379	0.40706145415273687	NO	-
7693	ZINC02710092	7772	0.40705334328620224	NO	-
7694	ZINC00186330	1161	0.407047283740288	NO	-
7695	ZINC03854013	11866	0.406993165536811	NO	-
7696	ZINC03494768	10462	0.40698464192435874	NO	-
7697	ZINC03497435	10500	0.40695196762677993	NO	-
7698	ZINC03230174	9062	0.4069208780059816	NO	-
7699	ZINC02799126	8298	0.4069193653210904	NO	-
7700	ZINC01748635	6361	0.40690516070591953	NO	-
7701	ZINC00252030	1569	0.40689890175698223	NO	-
7702	ZINC03891844	13297	0.4068665102853762	NO	-
7703	ZINC03855071	12000	0.4068618313441768	NO	-
7704	ZINC04004810	14315	0.40684409992358306	NO	-
7705	ZINC01814617	6430	0.4068168442071009	NO	-
7706	ZINC03854539	11923	0.4068153202301669	NO	-
7707	ZINC00080977	487	0.4068038680077247	NO	-
7708	ZINC03975100	13910	0.4067963635219879	NO	-
7709	ZINC00080985	488	0.4067866352942128	NO	-
7710	ZINC00036741	156	0.4067602684976711	NO	-
7711	ZINC02949199	8683	0.4067324447241794	NO	-
7712	ZINC03856013	12052	0.4067121803189128	NO	-
7713	ZINC01170724	5499	0.40670858489367745	NO	-
7714	ZINC03270857	9207	0.4066935328192285	NO	-
7715	ZINC03512211	10726	0.4066923612329814	NO	-
7716	ZINC00066944	391	0.4066839027941296	NO	-
7717	ZINC00534007	3230	0.40667637300997667	NO	-
7718	ZINC00130022	845	0.4066671677961033	NO	-
7719	ZINC00524816	3159	0.40666652894068545	NO	-
7720	ZINC03320337	9362	0.4066332680672663	NO	-
7721	ZINC01173550	5505	0.40662838590306566	NO	-
7722	ZINC01426721	5988	0.406627920965613	NO	-
7723	ZINC01178116	5513	0.40662482221834867	NO	-
7724	ZINC03398609	9808	0.40662378339796285	NO	-
7725	ZINC00395807	2265	0.4065921104087178	NO	-
7726	ZINC02949148	8682	0.40658539407327127	NO	-
7727	ZINC02718810	7868	0.40655706531592106	NO	-
7728	ZINC03398287	9802	0.40655056331893014	NO	-
7729	ZINC04000608	14258	0.40654263408478136	NO	-
7730	ZINC04000609	14259	0.4065079641053938	NO	-
7731	ZINC03382834	9610	0.4064363551155459	NO	-
7732	ZINC00316854	1893	0.40642854013970275	NO	-
7733	ZINC00139796	939	0.40642471037719596	NO	-
7734	ZINC03889068	13084	0.40642039312459627	NO	-
7735	ZINC01767955	6371	0.40638814877885726	NO	-
7736	ZINC01922295	6528	0.406382088563604	NO	-
7737	ZINC02414984	7174	0.4063655575143494	NO	-
7738	ZINC02820691	8362	0.40631965550046234	NO	-
7739	ZINC00051107	236	0.40631317401001454	NO	-
7740	ZINC01071377	5157	0.40631220192473516	NO	-
7741	ZINC03382753	9605	0.40631081486518567	NO	-
7742	ZINC01922294	6527	0.4063084471559767	NO	-
7743	ZINC01036596	4955	0.4062925515632208	NO	-
7744	ZINC00582987	3571	0.4062907464501561	NO	-
7745	ZINC03451999	10123	0.40627269306027425	NO	-
7746	ZINC03969351	13706	0.4062601885050132	NO	-
7747	ZINC04467818	15277	0.4062601885050132	NO	-
7748	ZINC01226069	5647	0.4062294252644516	NO	-
7749	ZINC03448033	10103	0.40618950075234156	NO	-
7750	ZINC03497433	10499	0.4061471781296327	NO	-
7751	ZINC04483753	15379	0.4061090145251676	NO	-
7752	ZINC03889679	13120	0.406104432526348	NO	-
7753	ZINC03514566	10746	0.40609910223409806	NO	-
7754	ZINC03452154	10126	0.4060974931222296	NO	-
7755	ZINC00044314	183	0.4060851899511371	NO	-
7756	ZINC00411378	2320	0.40607486123135594	NO	-
7757	ZINC03514568	10747	0.4060520610910415	NO	-
7758	ZINC03615731	11338	0.4060290942770031	NO	-
7759	ZINC00044315	184	0.4060269772748091	NO	-
7760	ZINC03489380	10437	0.40601914127248584	NO	-
7761	ZINC03360020	9507	0.4060076496481732	NO	-
7762	ZINC00044329	186	0.40599126616527176	NO	-
7763	ZINC00044328	185	0.40598143941282605	NO	-
7764	ZINC01466724	6091	0.4059785579337877	NO	-
7765	ZINC04225086	14673	0.4059549851488455	NO	-
7766	ZINC02143951	6829	0.40593885613029457	NO	-
7767	ZINC02329763	7060	0.4058957737224001	NO	-
7768	ZINC04370000	14984	0.40588905922527957	NO	-
7769	ZINC00168428	1067	0.4058799713293983	NO	-
7770	ZINC04406509	15033	0.4058776852034707	NO	-
7771	ZINC03457976	10178	0.40586341335544857	NO	-
7772	ZINC03380615	9586	0.40585938425592033	NO	-
7773	ZINC01466723	6090	0.40585206136174984	NO	-
7774	ZINC04324038	14886	0.4058421897477465	NO	-
7775	ZINC02863869	8454	0.40583309996838707	NO	-
7776	ZINC01799704	6408	0.40582525498168137	NO	-
7777	ZINC01385072	5847	0.405817179500171	NO	-
7778	ZINC00318973	1908	0.40578159834126615	NO	-
7779	ZINC00073972	454	0.40577921750186335	NO	-
7780	ZINC04075926	14398	0.40574341273683345	NO	-
7781	ZINC04117292	14468	0.4057388396225007	NO	-
7782	ZINC01207738	5576	0.40571973358416447	NO	-
7783	ZINC00121795	797	0.405669163465433	NO	-
7784	ZINC03969318	13704	0.40564094970624043	NO	-
7785	ZINC02786198	8203	0.4056130224397715	NO	-
7786	ZINC02718962	7896	0.4056050735432745	NO	-
7787	ZINC02718962	7897	0.4056050735432745	NO	-
7788	ZINC04317186	14857	0.4055963116071186	NO	-
7789	ZINC03508677	10660	0.40559439476623166	NO	-
7790	ZINC03519121	10790	0.40556689780702077	NO	-
7791	ZINC03288692	9274	0.4055164913875357	NO	-
7792	ZINC00230762	1421	0.40551277845855366	NO	-
7793	ZINC00100335	664	0.4055076981514867	NO	-
7794	ZINC02399846	7151	0.40550105154875565	NO	-
7795	ZINC00581443	3552	0.40549229282853755	NO	-
7796	ZINC00100332	663	0.4054660501600292	NO	-
7797	ZINC03969317	13703	0.40546141960022813	NO	-
7798	ZINC02795513	8262	0.4054612934845306	NO	-
7799	ZINC00468780	2828	0.40545180592916985	NO	-
7800	ZINC01300536	5773	0.4054295702212285	NO	-
7801	ZINC03854553	11930	0.40539576037544894	NO	-
7802	ZINC03867469	12719	0.4053836851940883	NO	-
7803	ZINC00615786	3735	0.40538146057259145	NO	-
7804	ZINC03903574	13396	0.4053726753050148	NO	-
7805	ZINC00938211	4607	0.40536876118481535	NO	-
7806	ZINC02265232	6969	0.4053545117584446	NO	-
7807	ZINC02795581	8264	0.4053315098369765	NO	-
7808	ZINC00938220	4608	0.40530866727196546	NO	-
7809	ZINC00072725	436	0.40528570240975426	NO	-
7810	ZINC03497423	10496	0.40527978803066766	NO	-
7811	ZINC03395209	9763	0.4052767145484328	NO	-
7812	ZINC03497422	10495	0.40526049679416076	NO	-
7813	ZINC02795582	8265	0.4052573170621274	NO	-
7814	ZINC01004792	4820	0.4052403676054607	NO	-
7815	ZINC04484435	15381	0.40523052760496636	NO	-
7816	ZINC04246302	14704	0.4051953032854888	NO	-
7817	ZINC01800395	6409	0.4051904409324111	NO	-
7818	ZINC03526246	10836	0.4051838416627655	NO	-
7819	ZINC03387137	9639	0.4051814669109763	NO	-
7820	ZINC00626453	3812	0.4051648382367575	NO	-
7821	ZINC04394092	15014	0.4051454249876445	NO	-
7822	ZINC00626454	3813	0.40513459171097727	NO	-
7823	ZINC01225053	5643	0.40512487155164034	NO	-
7824	ZINC03990114	14116	0.4051130006898067	NO	-
7825	ZINC01265041	5722	0.4051064201407927	NO	-
7826	ZINC03396889	9774	0.4051002937882269	NO	-
7827	ZINC04330343	14894	0.40505161748756013	NO	-
7828	ZINC03399496	9821	0.4050480796153236	NO	-
7829	ZINC00539056	3272	0.4050223791589161	NO	-
7830	ZINC01177113	5511	0.4049990998444784	NO	-
7831	ZINC04497523	15453	0.40499778633871436	NO	-
7832	ZINC01738814	6344	0.4049917760700783	NO	-
7833	ZINC02421800	7185	0.40498977408827824	NO	-
7834	ZINC00843799	4398	0.40498909981778625	NO	-
7835	ZINC00843798	4397	0.40497047665064956	NO	-
7836	ZINC03890871	13231	0.4049605699690909	NO	-
7837	ZINC00670615	3953	0.4049307295669439	NO	-
7838	ZINC02304716	7012	0.4049270329163207	NO	-
7839	ZINC03445358	10095	0.404924313332156	NO	-
7840	ZINC00799936	4212	0.4049180287097678	NO	-
7841	ZINC02333938	7064	0.40487623282193397	NO	-
7842	ZINC03854554	11931	0.40487415580267816	NO	-
7843	ZINC03956577	15552	0.40485636335139785	NO	-
7844	ZINC00260023	1640	0.4048323785040092	NO	-
7845	ZINC04485513	15396	0.40481800589958034	NO	-
7846	ZINC01738868	6345	0.40481623106598325	NO	-
7847	ZINC03866989	12644	0.4048153639798341	NO	-
7848	ZINC00208865	1266	0.40480235594234715	NO	-
7849	ZINC03497721	10512	0.40479543742912427	NO	-
7850	ZINC03396874	9771	0.4047299953360523	NO	-
7851	ZINC03889760	13128	0.40472697765472443	NO	-
7852	ZINC02719005	7952	0.40472125773178047	NO	-
7853	ZINC03435095	10019	0.4047096441855618	NO	-
7854	ZINC02624879	7492	0.404703413063444	NO	-
7855	ZINC03497720	10511	0.4047017160089411	NO	-
7856	ZINC03853906	11854	0.4046840616731466	NO	-
7857	ZINC03292840	9284	0.40468305655112263	NO	-
7858	ZINC02802978	8322	0.4046753119404283	NO	-
7859	ZINC04465354	15199	0.40465325104796573	NO	-
7860	ZINC04036920	14363	0.40462383184675493	NO	-
7861	ZINC04492542	15421	0.404594693303539	NO	-
7862	ZINC01053526	5045	0.40458768809051576	NO	-
7863	ZINC01176547	5510	0.40458533577315653	NO	-
7864	ZINC00434470	2599	0.40458409084167996	NO	-
7865	ZINC03241214	9116	0.4045830558472146	NO	-
7866	ZINC02719001	7951	0.4045477107753573	NO	-
7867	ZINC00050877	233	0.4045176487343384	NO	-
7868	ZINC00050878	234	0.40451009373979907	NO	-
7869	ZINC00313239	1873	0.4045074285322843	NO	-
7870	ZINC03262738	9177	0.4045010167006609	NO	-
7871	ZINC00180592	1119	0.40448356854904866	NO	-
7872	ZINC02936330	8657	0.4044760692231687	NO	-
7873	ZINC02706732	7762	0.4044503630750009	NO	-
7874	ZINC02718996	7947	0.40442814484052914	NO	-
7875	ZINC02718996	7948	0.40442814484052914	NO	-
7876	ZINC03436935	10057	0.40442190712989523	NO	-
7877	ZINC03957724	13528	0.40441712854394934	NO	-
7878	ZINC02718816	7880	0.4044133587394998	NO	-
7879	ZINC02718816	7881	0.4044133587394998	NO	-
7880	ZINC01088343	5225	0.40440091439559883	NO	-
7881	ZINC00314453	1882	0.4043934580064563	NO	-
7882	ZINC00149377	1012	0.40437640071223424	NO	-
7883	ZINC02333573	7063	0.4043572337907209	NO	-
7884	ZINC00504139	3021	0.40433143544004246	NO	-
7885	ZINC02965376	8710	0.4043015989449999	NO	-
7886	ZINC00703536	4024	0.40429850020196034	NO	-
7887	ZINC03397105	9787	0.404287505231019	NO	-
7888	ZINC02794552	8249	0.4042609278285958	NO	-
7889	ZINC03291312	9278	0.40424594357295845	NO	-
7890	ZINC01934420	6580	0.4042453975257076	NO	-
7891	ZINC02718813	7873	0.40424462642718695	NO	-
7892	ZINC02718813	7874	0.40424462642718695	NO	-
7893	ZINC01466626	6079	0.4042399175735384	NO	-
7894	ZINC02913843	8589	0.40422736769970863	NO	-
7895	ZINC01466640	6086	0.4042229069117798	NO	-
7896	ZINC01466639	6085	0.4042198642675334	NO	-
7897	ZINC01288087	5750	0.40421736686471343	NO	-
7898	ZINC01466627	6080	0.4042128136016909	NO	-
7899	ZINC01230886	5663	0.4041984757958781	NO	-
7900	ZINC03889444	13104	0.4041851348861617	NO	-
7901	ZINC00121786	795	0.40415422684801744	NO	-
7902	ZINC03450934	10116	0.40410342926792747	NO	-
7903	ZINC03573465	11105	0.4040771918736541	NO	-
7904	ZINC03452051	10125	0.40404199788742495	NO	-
7905	ZINC04492542	15422	0.40403259824795124	NO	-
7906	ZINC02718995	7943	0.40401558695795353	NO	-
7907	ZINC02718965	7901	0.4040089585248001	NO	-
7908	ZINC01784502	6392	0.40399211959347514	NO	-
7909	ZINC01784504	6393	0.4039910443838714	NO	-
7910	ZINC04586873	15502	0.40396192189453867	NO	-
7911	ZINC00859203	4448	0.4039597288673044	NO	-
7912	ZINC03517394	10774	0.4039478511542129	NO	-
7913	ZINC04467697	15271	0.4039387689238922	NO	-
7914	ZINC03517393	10773	0.40391163675829145	NO	-
7915	ZINC03382741	9602	0.4039032061674707	NO	-
7916	ZINC03338223	9420	0.4038896204425812	NO	-
7917	ZINC03766180	11433	0.4038770398105952	NO	-
7918	ZINC01510673	6229	0.4038763208825381	NO	-
7919	ZINC00265123	1688	0.4038705855642748	NO	-
7920	ZINC03974633	13897	0.4038352446955844	NO	-
7921	ZINC04469588	15309	0.4038352446955844	NO	-
7922	ZINC00313238	1872	0.403816690630032	NO	-
7923	ZINC04628498	15536	0.4038118953174415	NO	-
7924	ZINC03766181	11434	0.40379094945138866	NO	-
7925	ZINC00107289	701	0.40378714505897223	NO	-
7926	ZINC02868743	8463	0.4037796872481986	NO	-
7927	ZINC03217249	9014	0.40377312009765925	NO	-
7928	ZINC00121788	796	0.40376776028985967	NO	-
7929	ZINC01940342	6603	0.4037570362963922	NO	-
7930	ZINC00352158	2007	0.40374788991367944	NO	-
7931	ZINC00940127	4612	0.4037303946895471	NO	-
7932	ZINC01030340	4910	0.4037088737072752	NO	-
7933	ZINC03927149	13488	0.40369255538765225	NO	-
7934	ZINC00669245	3945	0.4036833734266161	NO	-
7935	ZINC00612281	3687	0.4036821766739955	NO	-
7936	ZINC04441950	15090	0.40367253119927254	NO	-
7937	ZINC01032621	4917	0.4036700336545363	NO	-
7938	ZINC00171063	1081	0.4036444192582226	NO	-
7939	ZINC03891119	13255	0.40363015784857526	NO	-
7940	ZINC03608018	11270	0.4036182837778054	NO	-
7941	ZINC03972091	13847	0.4036067320588701	NO	-
7942	ZINC03891121	13256	0.40360429545979587	NO	-
7943	ZINC00615512	3733	0.4035951359241826	NO	-
7944	ZINC00130128	848	0.4035906978065438	NO	-
7945	ZINC01981917	6725	0.4035507576827615	NO	-
7946	ZINC03247206	9142	0.4035489778024479	NO	-
7947	ZINC03396963	9778	0.40353000085473506	NO	-
7948	ZINC00634178	3845	0.40352228984749516	NO	-
7949	ZINC02913845	8590	0.40352108060088565	NO	-
7950	ZINC03407006	9875	0.403511789454364	NO	-
7951	ZINC03396961	9777	0.4035111364479926	NO	-
7952	ZINC02792738	8226	0.40350511535161526	NO	-
7953	ZINC00615513	3734	0.4034797887603456	NO	-
7954	ZINC00826015	4340	0.40347566521576045	NO	-
7955	ZINC03073846	8846	0.4034714238884248	NO	-
7956	ZINC04100188	14438	0.4034654205750726	NO	-
7957	ZINC03507215	10615	0.4034529852602763	NO	-
7958	ZINC01981916	6724	0.40342663614832047	NO	-
7959	ZINC00471035	2859	0.4034212592751399	NO	-
7960	ZINC03244705	9127	0.40341910657638713	NO	-
7961	ZINC00826016	4341	0.4034175302821126	NO	-
7962	ZINC02923422	8637	0.4034093949761071	NO	-
7963	ZINC02911464	8585	0.40340830604120353	NO	-
7964	ZINC00111349	725	0.40339973879426577	NO	-
7965	ZINC00656799	3910	0.4033669340948143	NO	-
7966	ZINC00656804	3911	0.40335869548586545	NO	-
7967	ZINC03863074	12539	0.40335437533189417	NO	-
7968	ZINC03972089	13846	0.40335337038758884	NO	-
7969	ZINC00581433	3548	0.40334163695974967	NO	-
7970	ZINC03579676	11162	0.4033361372698509	NO	-
7971	ZINC03868296	12980	0.4033356617872505	NO	-
7972	ZINC03579674	11161	0.4033168902779487	NO	-
7973	ZINC03544566	10912	0.4033157906175434	NO	-
7974	ZINC01052183	5039	0.4033048358563378	NO	-
7975	ZINC00265122	1687	0.4032996885086424	NO	-
7976	ZINC03544567	10913	0.4032861848343162	NO	-
7977	ZINC00703491	4020	0.40327426197320654	NO	-
7978	ZINC02622894	7478	0.40325970210825396	NO	-
7979	ZINC00374922	2147	0.4032582557907827	NO	-
7980	ZINC03301928	9306	0.40313070810409435	NO	-
7981	ZINC00471034	2858	0.4031301000938111	NO	-
7982	ZINC00270139	1702	0.4031262410753913	NO	-
7983	ZINC03319000	9358	0.40311261297725504	NO	-
7984	ZINC04246184	14697	0.40308795514499196	NO	-
7985	ZINC03858333	12248	0.4030774562353942	NO	-
7986	ZINC03927149	13490	0.4030674127930971	NO	-
7987	ZINC03262578	9176	0.4030515988470731	NO	-
7988	ZINC02798608	8294	0.4030335105366593	NO	-
7989	ZINC00510834	3086	0.40302281475932034	NO	-
7990	ZINC02437770	7223	0.4030213779948644	NO	-
7991	ZINC01288097	5753	0.40300769753255905	NO	-
7992	ZINC00042667	169	0.4029972725635056	NO	-
7993	ZINC03890362	13191	0.4029907099206755	NO	-
7994	ZINC03869033	13046	0.40297242597329286	NO	-
7995	ZINC04303388	14832	0.40296004806198304	NO	-
7996	ZINC03506883	10593	0.4029576497951229	NO	-
7997	ZINC00843788	4395	0.402918773453584	NO	-
7998	ZINC02623502	7481	0.40289585558768765	NO	-
7999	ZINC02766297	8119	0.4028791183572462	NO	-
8000	ZINC01410619	5936	0.4028790826914834	NO	-
8001	ZINC00947316	4653	0.4028708160841412	NO	-
8002	ZINC01288096	5752	0.4028651362930078	NO	-
8003	ZINC00111353	726	0.4028525120100228	NO	-
8004	ZINC01770463	6376	0.40285135068547884	NO	-
8005	ZINC00218200	1312	0.40283816091033364	NO	-
8006	ZINC00149376	1011	0.4028139379231106	NO	-
8007	ZINC02718986	7926	0.40275641566889775	NO	-
8008	ZINC01069901	5148	0.4027525687667562	NO	-
8009	ZINC03976338	13933	0.4027122641339196	NO	-
8010	ZINC03968871	13668	0.4027080515697383	NO	-
8011	ZINC00182923	1138	0.4027039154799026	NO	-
8012	ZINC02660232	7646	0.4027031951466303	NO	-
8013	ZINC01980281	6683	0.40269557023140323	NO	-
8014	ZINC02619856	7459	0.40269396028122173	NO	-
8015	ZINC00551772	3348	0.4026836718518117	NO	-
8016	ZINC03869032	13045	0.40266238566744195	NO	-
8017	ZINC02718980	7913	0.40265638879853527	NO	-
8018	ZINC00244498	1516	0.4026464440148287	NO	-
8019	ZINC01074236	5176	0.40264164702916344	NO	-
8020	ZINC01742162	6350	0.4026276538211346	NO	-
8021	ZINC03573563	11111	0.4026249043601141	NO	-
8022	ZINC00049023	220	0.4026196188616226	NO	-
8023	ZINC00244499	1517	0.4026100627938521	NO	-
8024	ZINC00142126	957	0.4026086738090258	NO	-
8025	ZINC03968869	13667	0.4025817648052946	NO	-
8026	ZINC01478016	6111	0.4025746175483355	NO	-
8027	ZINC00841777	4391	0.402571015937029	NO	-
8028	ZINC03430982	10005	0.40256746582526404	NO	-
8029	ZINC02623503	7482	0.4025629344394265	NO	-
8030	ZINC00211823	1284	0.4025514886154784	NO	-
8031	ZINC00843789	4396	0.4025385555898166	NO	-
8032	ZINC02718812	7871	0.4024856123510223	NO	-
8033	ZINC03621940	11369	0.4024486625083617	NO	-
8034	ZINC01307918	5783	0.4024350020661504	NO	-
8035	ZINC00818294	4299	0.4024206474821336	NO	-
8036	ZINC00529513	3209	0.4024121558937543	NO	-
8037	ZINC03391378	9703	0.40240537173032137	NO	-
8038	ZINC02839432	8388	0.4023917545869211	NO	-
8039	ZINC03868292	12979	0.4023641667919948	NO	-
8040	ZINC01126468	5381	0.40232950080953384	NO	-
8041	ZINC03851561	11620	0.402321951092865	NO	-
8042	ZINC03388569	9677	0.40231876634321057	NO	-
8043	ZINC01387013	5858	0.40230439555016795	NO	-
8044	ZINC00541282	3281	0.4023017552964916	NO	-
8045	ZINC02718810	7869	0.4022713107821463	NO	-
8046	ZINC02718810	7870	0.4022713107821463	NO	-
8047	ZINC03858334	12249	0.40224627724352224	NO	-
8048	ZINC02718956	7886	0.40224231871237415	NO	-
8049	ZINC03579636	11158	0.40224069134215623	NO	-
8050	ZINC03579634	11157	0.40222427941128475	NO	-
8051	ZINC00512468	3098	0.40221160585747745	NO	-
8052	ZINC00312462	1868	0.40219733232252913	NO	-
8053	ZINC04176758	14605	0.4021908904164892	NO	-
8054	ZINC02686565	7696	0.40213630951142043	NO	-
8055	ZINC03497685	10509	0.40213486091792766	NO	-
8056	ZINC00049906	228	0.40212294577335983	NO	-
8057	ZINC03262160	9174	0.40208710218166743	NO	-
8058	ZINC00818295	4300	0.4020789424144113	NO	-
8059	ZINC01466625	6078	0.4020692411567144	NO	-
8060	ZINC01124365	5367	0.4020510202413774	NO	-
8061	ZINC00218080	1311	0.40203880189745256	NO	-
8062	ZINC01107891	5295	0.4020370971612119	NO	-
8063	ZINC00721000	4059	0.40200804330443685	NO	-
8064	ZINC02718992	7940	0.4020029528849007	NO	-
8065	ZINC03459517	10193	0.40199999522371155	NO	-
8066	ZINC00721001	4060	0.4019938802738454	NO	-
8067	ZINC00287286	1747	0.4019733361252217	NO	-
8068	ZINC01496030	6168	0.40195711266770273	NO	-
8069	ZINC00703489	4018	0.40195235218911285	NO	-
8070	ZINC00287285	1746	0.40194740280348007	NO	-
8071	ZINC00424325	2477	0.4019407539889542	NO	-
8072	ZINC00612022	3684	0.4019330727984963	NO	-
8073	ZINC01737643	6340	0.4019144396322176	NO	-
8074	ZINC03867423	12710	0.4019117796591379	NO	-
8075	ZINC03891539	13262	0.4019053569276574	NO	-
8076	ZINC00243295	1503	0.4018894797067639	NO	-
8077	ZINC01332352	5802	0.401888412625684	NO	-
8078	ZINC03134752	8905	0.4018866875091812	NO	-
8079	ZINC04466212	15259	0.4018763497422368	NO	-
8080	ZINC02718982	7919	0.4018570106206032	NO	-
8081	ZINC01808394	6424	0.4018500683793129	NO	-
8082	ZINC01808392	6423	0.4018454915380213	NO	-
8083	ZINC04116133	14467	0.4018319617460649	NO	-
8084	ZINC02371908	7124	0.4018233753359216	NO	-
8085	ZINC00049904	226	0.4018086830973632	NO	-
8086	ZINC00512469	3099	0.40179885937273274	NO	-
8087	ZINC03497795	10517	0.4017915901966498	NO	-
8088	ZINC03497797	10518	0.40178840007744426	NO	-
8089	ZINC01981285	6697	0.40177550704859616	NO	-
8090	ZINC01539867	6262	0.401773207644539	NO	-
8091	ZINC04462880	15136	0.4017569793390301	NO	-
8092	ZINC04492815	15426	0.4017456314597774	NO	-
8093	ZINC01981286	6698	0.4017109109802331	NO	-
8094	ZINC01107892	5296	0.4017081723206003	NO	-
8095	ZINC04326528	14891	0.40168758550464734	NO	-
8096	ZINC00446219	2679	0.40167217999775306	NO	-
8097	ZINC00063018	364	0.401645895357596	NO	-
8098	ZINC03620276	11361	0.401637763994174	NO	-
8099	ZINC03889228	13090	0.4016376711203489	NO	-
8100	ZINC03295883	9297	0.4015805833165016	NO	-
8101	ZINC00849093	4413	0.4015583837972815	NO	-
8102	ZINC00243291	1502	0.4015563711682659	NO	-
8103	ZINC03867953	12893	0.40154979845327915	NO	-
8104	ZINC00314755	1886	0.40152650330442585	NO	-
8105	ZINC03854321	11905	0.4015150300515141	NO	-
8106	ZINC00173086	1090	0.401514325773468	NO	-
8107	ZINC03473171	10320	0.40150652940828707	NO	-
8108	ZINC02719005	7953	0.40150012025451254	NO	-
8109	ZINC02719005	7954	0.40150012025451254	NO	-
8110	ZINC00178126	1103	0.4014967414845387	NO	-
8111	ZINC01979311	6679	0.4014959917036593	NO	-
8112	ZINC00581446	3554	0.40149521516563164	NO	-
8113	ZINC04356629	14951	0.401487612750279	NO	-
8114	ZINC00049022	219	0.40147469761629584	NO	-
8115	ZINC03983061	14041	0.40145037848939186	NO	-
8116	ZINC03217267	9015	0.40143536361741605	NO	-
8117	ZINC00919130	4571	0.40142270947589936	NO	-
8118	ZINC03497686	10510	0.4013854932464496	NO	-
8119	ZINC01107090	5290	0.4013613004010854	NO	-
8120	ZINC01432663	6023	0.4013249470220533	NO	-
8121	ZINC00708391	4035	0.4013230295583386	NO	-
8122	ZINC03988832	14115	0.40131852769478343	NO	-
8123	ZINC03857348	12127	0.40131533527812985	NO	-
8124	ZINC00264408	1678	0.401299597412975	NO	-
8125	ZINC03473167	10319	0.40129945613461193	NO	-
8126	ZINC01176172	5509	0.40129281728392246	NO	-
8127	ZINC00980229	4730	0.4012817266762524	NO	-
8128	ZINC00581775	3566	0.401271410463958	NO	-
8129	ZINC01779587	6386	0.401247715519524	NO	-
8130	ZINC00980228	4729	0.4012473972964228	NO	-
8131	ZINC01099839	5266	0.40121299287598416	NO	-
8132	ZINC03859551	12406	0.40121090938709175	NO	-
8133	ZINC03854495	11916	0.40120977514340933	NO	-
8134	ZINC03970382	13782	0.40119191714066116	NO	-
8135	ZINC04467710	15273	0.40119191714066116	NO	-
8136	ZINC00426914	2525	0.40118244389402197	NO	-
8137	ZINC02329765	7061	0.4011332563357049	NO	-
8138	ZINC03539615	10905	0.4011296224550654	NO	-
8139	ZINC03499364	10531	0.4011140827698481	NO	-
8140	ZINC00173084	1089	0.40109155114906964	NO	-
8141	ZINC00470892	2853	0.4010735043938411	NO	-
8142	ZINC04166836	14551	0.40107343047074456	NO	-
8143	ZINC03474035	10329	0.40106514605793947	NO	-
8144	ZINC00643453	3875	0.4010578426487181	NO	-
8145	ZINC00049905	227	0.40101830165271635	NO	-
8146	ZINC00859542	4449	0.4009969694786806	NO	-
8147	ZINC03969429	13710	0.40098905887616293	NO	-
8148	ZINC04492815	15427	0.40096353207318547	NO	-
8149	ZINC02360224	7110	0.40096326339975175	NO	-
8150	ZINC00209104	1267	0.4009503303686497	NO	-
8151	ZINC03851656	11637	0.4009399534979726	NO	-
8152	ZINC01146406	5443	0.40092588627371506	NO	-
8153	ZINC01137827	5415	0.4009234521244836	NO	-
8154	ZINC00854799	4425	0.4009194612917129	NO	-
8155	ZINC03854494	11915	0.4009045080407652	NO	-
8156	ZINC03868286	12978	0.40089855806338354	NO	-
8157	ZINC00686653	3997	0.4008811852914711	NO	-
8158	ZINC04465104	15178	0.4008785620160054	NO	-
8159	ZINC00574032	3500	0.4008743412119194	NO	-
8160	ZINC03889771	13131	0.40086500582463297	NO	-
8161	ZINC03858892	12336	0.4008487450749093	NO	-
8162	ZINC02718995	7944	0.4008147750225648	NO	-
8163	ZINC02718995	7945	0.4008147750225648	NO	-
8164	ZINC01146404	5442	0.4007998747760541	NO	-
8165	ZINC03620740	11365	0.4007923882588386	NO	-
8166	ZINC03579598	11154	0.40078901792887345	NO	-
8167	ZINC03579596	11153	0.40078652313923213	NO	-
8168	ZINC00512478	3100	0.4007799261218527	NO	-
8169	ZINC03858867	12327	0.40076886468505385	NO	-
8170	ZINC00825260	4338	0.40075354253898005	NO	-
8171	ZINC03854595	11936	0.40071552134123534	NO	-
8172	ZINC02765086	8114	0.40068765044862004	NO	-
8173	ZINC03473192	10321	0.40068052459683	NO	-
8174	ZINC00171204	1084	0.40063375105592075	NO	-
8175	ZINC03854594	11935	0.40062738469317877	NO	-
8176	ZINC00051766	250	0.4006138282927634	NO	-
8177	ZINC02718976	7909	0.40060737262377083	NO	-
8178	ZINC01747414	6355	0.4005923355453849	NO	-
8179	ZINC00265116	1686	0.40059107375556263	NO	-
8180	ZINC01747411	6354	0.4005725145694179	NO	-
8181	ZINC00581451	3555	0.4005573046703054	NO	-
8182	ZINC03853966	11857	0.4005566787126085	NO	-
8183	ZINC00798918	4210	0.4005188279480622	NO	-
8184	ZINC00449678	2699	0.4005102456016114	NO	-
8185	ZINC02942071	8670	0.4004955604969603	NO	-
8186	ZINC03602787	11244	0.40049352255750875	NO	-
8187	ZINC00171200	1083	0.40047157988388965	NO	-
8188	ZINC00583732	3584	0.40046572803017216	NO	-
8189	ZINC03441645	10080	0.40045378537998083	NO	-
8190	ZINC00798915	4209	0.40045002081994696	NO	-
8191	ZINC01982213	6726	0.4004424470328735	NO	-
8192	ZINC03867520	12744	0.40042661380323535	NO	-
8193	ZINC02906253	8572	0.400421512208961	NO	-
8194	ZINC00570270	3482	0.400421299330369	NO	-
8195	ZINC00049903	225	0.4004199591017559	NO	-
8196	ZINC00317006	1895	0.4004039277511686	NO	-
8197	ZINC00299693	1802	0.40040325434730545	NO	-
8198	ZINC00563593	3437	0.40039255581234495	NO	-
8199	ZINC03997441	14243	0.4003816096778759	NO	-
8200	ZINC00563590	3435	0.40038043595462863	NO	-
8201	ZINC00854800	4426	0.4003791907545908	NO	-
8202	ZINC00513717	3108	0.4003761866254126	NO	-
8203	ZINC00802934	4220	0.400361245289892	NO	-
8204	ZINC00491683	2977	0.4003319874818475	NO	-
8205	ZINC00825259	4337	0.4003273102615068	NO	-
8206	ZINC03066159	8836	0.4003230149850238	NO	-
8207	ZINC02289912	7001	0.40031408493973114	NO	-
8208	ZINC03437026	10061	0.4003091715164186	NO	-
8209	ZINC03903568	13395	0.40030136783395104	NO	-
8210	ZINC00563591	3436	0.40025760377844594	NO	-
8211	ZINC02423729	7191	0.4002560770745496	NO	-
8212	ZINC03397100	9786	0.4002293014361524	NO	-
8213	ZINC00581493	3558	0.4002286747729968	NO	-
8214	ZINC03473195	10322	0.40019388335378464	NO	-
8215	ZINC03867515	12740	0.4001683668702138	NO	-
8216	ZINC01414087	5940	0.40014005654331547	NO	-
8217	ZINC01162589	5482	0.40012514444603403	NO	-
8218	ZINC02857340	8430	0.40007925368550235	NO	-
8219	ZINC03397070	9783	0.4000668243102819	NO	-
8220	ZINC00477815	2907	0.40003659418697923	NO	-
8221	ZINC03397071	9784	0.40003642153642344	NO	-
8222	ZINC00522197	3142	0.4000325863250893	NO	-
8223	ZINC00581533	3560	0.40000673701961803	NO	-
8224	ZINC03857670	12180	0.4000043787768419	NO	-
8225	ZINC00541913	3286	0.3999912689992597	NO	-
8226	ZINC03275155	9218	0.3999842912054034	NO	-
8227	ZINC01652410	6316	0.3999737484787488	NO	-
8228	ZINC04460191	15129	0.399972643710393	NO	-
8229	ZINC00512479	3101	0.39996777837988035	NO	-
8230	ZINC00652633	3900	0.3999483538940253	NO	-
8231	ZINC03275153	9217	0.3999369277149496	NO	-
8232	ZINC03452461	10135	0.3999275062314754	NO	-
8233	ZINC03907020	13410	0.3999079738292413	NO	-
8234	ZINC00835862	4373	0.39989049182181396	NO	-
8235	ZINC01211952	5599	0.39988837412415335	NO	-
8236	ZINC02794380	8243	0.3998625567889363	NO	-
8237	ZINC03850537	11556	0.39985967015983886	NO	-
8238	ZINC04309082	14840	0.3998436919925134	NO	-
8239	ZINC00835860	4372	0.3998356719314482	NO	-
8240	ZINC03299996	9303	0.3998338321287045	NO	-
8241	ZINC04086268	14407	0.3998225483754548	NO	-
8242	ZINC00628055	3818	0.3998162438451919	NO	-
8243	ZINC02215353	6910	0.39979120383132644	NO	-
8244	ZINC01466556	6070	0.3997724026602717	NO	-
8245	ZINC01466557	6071	0.3997723630262726	NO	-
8246	ZINC02798468	8293	0.3997718877238078	NO	-
8247	ZINC03857440	12137	0.3997684791907	NO	-
8248	ZINC00522198	3143	0.39971107374752035	NO	-
8249	ZINC03352497	9483	0.39970357793329836	NO	-
8250	ZINC01804179	6419	0.3996974303236973	NO	-
8251	ZINC01134525	5406	0.39967451879162763	NO	-
8252	ZINC00941235	4615	0.3996745009100596	NO	-
8253	ZINC01107895	5297	0.39966482850994445	NO	-
8254	ZINC01135200	5410	0.3996620306005139	NO	-
8255	ZINC03816835	11458	0.399649328938134	NO	-
8256	ZINC03306925	9312	0.3996363783066912	NO	-
8257	ZINC03972215	13859	0.3996260530349573	NO	-
8258	ZINC03857818	12196	0.3996194385914103	NO	-
8259	ZINC01107091	5291	0.39958340421281946	NO	-
8260	ZINC03505644	10581	0.39958274007381867	NO	-
8261	ZINC01162588	5481	0.39955416477863975	NO	-
8262	ZINC02709824	7769	0.39953873566778236	NO	-
8263	ZINC00941362	4617	0.3995219180822983	NO	-
8264	ZINC03953615	13507	0.3994999696618475	NO	-
8265	ZINC00320900	1912	0.39949572666794386	NO	-
8266	ZINC02718986	7927	0.3994881844289332	NO	-
8267	ZINC02718986	7928	0.3994881844289332	NO	-
8268	ZINC03407992	9881	0.3994738040904196	NO	-
8269	ZINC00941361	4616	0.39946176742927	NO	-
8270	ZINC02718980	7914	0.39946025168736	NO	-
8271	ZINC02718980	7915	0.39946025168736	NO	-
8272	ZINC03397039	9780	0.3994598684813099	NO	-
8273	ZINC00703490	4019	0.399415607178779	NO	-
8274	ZINC01781370	6391	0.3993868968273995	NO	-
8275	ZINC00194235	1204	0.3993647355758863	NO	-
8276	ZINC01223368	5641	0.39936196293217713	NO	-
8277	ZINC00626130	3810	0.399360381149079	NO	-
8278	ZINC00122824	808	0.39936019582680754	NO	-
8279	ZINC01781368	6390	0.3993555436040746	NO	-
8280	ZINC00626127	3809	0.39934983038924354	NO	-
8281	ZINC03330003	9398	0.3993485466036771	NO	-
8282	ZINC00050105	229	0.39934114227659023	NO	-
8283	ZINC01107896	5298	0.39933021152340764	NO	-
8284	ZINC01223309	5640	0.3993102996250074	NO	-
8285	ZINC04465252	15192	0.399290892910049	NO	-
8286	ZINC03851748	11638	0.3992908929100489	NO	-
8287	ZINC02209094	6896	0.39927330068912115	NO	-
8288	ZINC00978699	4726	0.3992705334001103	NO	-
8289	ZINC00122820	807	0.39926906792907535	NO	-
8290	ZINC03437135	10064	0.39925592055492654	NO	-
8291	ZINC03308016	9315	0.3992465568804584	NO	-
8292	ZINC03857819	12197	0.399227084477445	NO	-
8293	ZINC03972886	13871	0.3992222245128906	NO	-
8294	ZINC00986634	4748	0.39921750199521755	NO	-
8295	ZINC02979856	8738	0.3992162679699108	NO	-
[truncated: 369,938 more chars]
