# Supplementary material for: Optimal assignment methods for ligand-based virtual screening
Source: J Cheminform. 2009 Aug 25;1:14. doi: 10.1186/1758-2946-1-14 (PMC2820492; doi:10.1186/1758-2946-1-14)
Supplement: Additional file 2 — Archive of the result files. The file Results.tar.gz is a Gzip compressed Tar archive containing the results file of each method for each data set. The result files are tab-separated plain text files including the following information: method name, active data set with size, cluster information and the distribution of the molecules over the clusters, decoy data set with size, ratio active:decoy, AUC, awAUC, BEDROC scores for predefined alpha values as suggested by Truchon and Bayly [63], relative enrichment factor [67], ROC enrichments, awROC enrichments at predefined false positive fractions, chemotype enrichment, ROC data points, and the ranking of each structure. [file 1758-2946-1-14-S2.zip › Results/2SHA.SQ.DUD=fxa.Q.FXA_815.sdf.A.DUD_fxa_clustered_I_MM.sdf.D.DUD_fxa_decoys_ID_pass_MWPass_I_MM.sdf.0000644]

###################################################################################################
# Screening Result File
# User: jahn
# Method used: 2SHA
> <Method_Name>
2SHA
# Screening mode: Single Query Screening
#	Calculations performed: 2156
#	Start time of the calculation: Sat Mar 07 12:02:09 CET 2009
#	End time of the calculation: Sat Mar 07 12:05:10 CET 2009
# Data set information
#	Query molecule name:	815 from data set: ./data/queries/FXA_815.sdf
#	Active data set: /rahome/chemoinf/SVS/data/actives/DUD_fxa_clustered_I_MM.sdf with cluster information
#		Size: 64 molecules
#		Number of clusters: 19
#		Cluster Summery:
#			Cluster number	# molecules	% of actives
#			1		10		15.625
#			2		1		1.563
#			3		1		1.563
#			4		1		1.563
#			5		2		3.125
#			6		2		3.125
#			7		31		48.438
#			8		1		1.563
#			9		1		1.563
#			10		2		3.125
#			11		1		1.563
#			12		2		3.125
#			13		2		3.125
#			14		1		1.563
#			15		1		1.563
#			16		1		1.563
#			17		1		1.563
#			18		1		1.563
#			19		2		3.125
#	Decoy data set: /rahome/chemoinf/SVS/data/decoys/DUD_fxa_decoys_ID_pass_MWPass_I_MM.sdf
#		Size: 2092 molecules
#	Ratio actives : decoys
#		1.0 : 32.6875
#	The active and decoy data set were part of the DUD with problem identifier: fxa
> <AUC>
#	 ROC AUC
	0.5880736137667305
> <awAUC>
#	 ROC awAUC
	0.5559897515638849
> <BEDROC Scores>
#	Alpha Values	BEDROC Scores	Literature: J. Chem. Inf. Model., Vol. 47, No. 2, 2007, 488-508
	106.9	0.0526
	100.0	0.0504
	53.6	0.0429
	50.0	0.0433
	32.2	0.0506
	20.0	0.0652
	16.1	0.0745
	10.0	0.108
	8.0	0.1344
> <Relative enrichment factor>
#	Fraction dataset	Enrichment factor	 Literature: DOI: 10.1021/ci800303k
	0.0010	46.38218923933209
	0.01	4.63821892393321
	0.02	2.319109461966605
	0.05	4.6875
	0.1	10.9375
	0.2	12.5
	0.25	15.625
> <ROC Enrichments>
#	True decoy fraction	Enrichment	Literature: J Comput Aided Mol Des (2008) 22:133-139
	0.1	10.895833333333332
	0.5	2.971590909090909
	1.0	1.556547619047619
	2.0	0.7782738095238095
	5.0	0.9339285714285714
	10.0	1.0895833333333333
> <awROC Enrichments>
#	Decoy fraction	Enrichment
	0.1	36.70175438596491
	0.5	10.00956937799043
	1.0	5.243107769423559
	2.0	2.6215538847117794
	5.0	2.6215538847117794
	10.0	2.2021052631578946
> <Chemotype enrichment>
#	% data set	% active cluster	Literature: http://dud.docking.org/wombat/
	0.0	0.0
	0.046	0.0
	0.046	5.263
	3.386	5.263
	3.386	10.526
	4.777	10.526
	4.777	15.789
	5.519	15.789
	5.519	21.053
	7.468	21.053
	7.468	26.316
	20.176	26.316
	20.176	31.579
	25.603	31.579
	25.603	36.842
	28.571	36.842
	28.571	42.105
	32.931	42.105
	32.931	47.368
	38.683	47.368
	38.683	52.632
	43.646	52.632
	43.646	57.895
	51.994	57.895
	51.994	63.158
	56.679	63.158
	56.679	68.421
	61.039	68.421
	61.039	73.684
	61.085	73.684
	61.085	78.947
	73.237	78.947
	73.237	84.211
	79.777	84.211
	79.777	89.474
	91.187	89.474
	91.187	94.737
	100.0	94.737
	100.0	100.0
> <ROC curve data>
#	False positive rate	true positive rate
	0.0	0.0
	0.0	0.0156
	0.0339	0.0156
	0.0339	0.0313
	0.0478	0.0313
	0.0478	0.0469
	0.0535	0.0469
	0.0535	0.0625
	0.0545	0.0625
	0.0545	0.0781
	0.0741	0.0781
	0.0741	0.0938
	0.0808	0.0938
	0.0808	0.1094
	0.1157	0.1094
	0.1157	0.125
	0.2036	0.125
	0.2036	0.1406
	0.251	0.1406
	0.251	0.1563
	0.2586	0.1563
	0.2586	0.1719
	0.2887	0.1719
	0.2887	0.1875
	0.2949	0.1875
	0.2949	0.2031
	0.3054	0.2031
	0.3054	0.2188
	0.3093	0.2188
	0.3093	0.2344
	0.3222	0.2344
	0.3222	0.2656
	0.3279	0.2656
	0.3279	0.2969
	0.3298	0.2969
	0.3298	0.3125
	0.348	0.3125
	0.348	0.3281
	0.3504	0.3281
	0.3504	0.3594
	0.3518	0.3594
	0.3518	0.375
	0.3595	0.375
	0.3595	0.3906
	0.3671	0.3906
	0.3671	0.4063
	0.3767	0.4063
	0.3767	0.4219
	0.3781	0.4219
	0.3781	0.4375
	0.3838	0.4375
	0.3838	0.4531
	0.3843	0.4531
	0.3843	0.4688
	0.3848	0.4688
	0.3848	0.4844
	0.3872	0.4844
	0.3872	0.5
	0.3886	0.5
	0.3886	0.5156
	0.391	0.5156
	0.391	0.5313
	0.3958	0.5313
	0.3958	0.5469
	0.3972	0.5469
	0.3972	0.5625
	0.4006	0.5625
	0.4006	0.5781
	0.4092	0.5781
	0.4092	0.5938
	0.4144	0.5938
	0.4144	0.6094
	0.4159	0.6094
	0.4159	0.625
	0.4207	0.625
	0.4207	0.6406
	0.4273	0.6406
	0.4273	0.6563
	0.4283	0.6563
	0.4283	0.6719
	0.4288	0.6719
	0.4288	0.6875
	0.4355	0.6875
	0.4355	0.7031
	0.4398	0.7031
	0.4398	0.7188
	0.4675	0.7188
	0.4675	0.7344
	0.5033	0.7344
	0.5033	0.75
	0.5124	0.75
	0.5124	0.7656
	0.5588	0.7656
	0.5588	0.7813
	0.5598	0.7813
	0.5598	0.7969
	0.5994	0.7969
	0.5994	0.8125
	0.6013	0.8125
	0.6013	0.8281
	0.6033	0.8281
	0.6033	0.8594
	0.6181	0.8594
	0.6181	0.875
	0.6319	0.875
	0.6319	0.8906
	0.652	0.8906
	0.652	0.9063
	0.7266	0.9063
	0.7266	0.9219
	0.7935	0.9219
	0.7935	0.9375
	0.8346	0.9375
	0.8346	0.9531
	0.9101	0.9531
	0.9101	0.9688
	0.9704	0.9688
	0.9704	0.9844
	1.0	0.9844
	1.0	1.0
> <Screening Table>
# Rank	Mol name	Index in data set	Similarity 2 query	Active	Cluster number
1	ZINC03815573	48	0.8466181504479614	YES	8
2	ZINC02632319	802	0.639718535343636	NO	-
3	ZINC03927481	1673	0.6307283000123378	NO	-
4	ZINC04640273	2084	0.6302327976656147	NO	-
5	ZINC03927481	1672	0.6301656502547083	NO	-
6	ZINC03939455	1693	0.616057984746572	NO	-
7	ZINC03225447	1044	0.611847827805098	NO	-
8	ZINC03320238	1110	0.6019766917575541	NO	-
9	ZINC04147396	1958	0.6009348612192144	NO	-
10	ZINC03404695	1165	0.5991131220987158	NO	-
11	ZINC04147396	1959	0.5955902702579364	NO	-
12	ZINC03823410	1470	0.5926032250440499	NO	-
13	ZINC03358727	1137	0.5922773967642956	NO	-
14	ZINC02853364	951	0.5800180417289488	NO	-
15	ZINC00754362	90	0.5799069513911914	NO	-
16	ZINC03872762	1608	0.5783229769393806	NO	-
17	ZINC03334198	1117	0.5770891547554962	NO	-
18	ZINC00902563	204	0.5770384298108585	NO	-
19	ZINC04257389	1980	0.5752437166674673	NO	-
20	ZINC02657162	827	0.5749496125299363	NO	-
21	ZINC00902563	205	0.5726129489111337	NO	-
22	ZINC02745941	890	0.5651536105480696	NO	-
23	ZINC02745940	889	0.5650834599446527	NO	-
24	ZINC03930674	1678	0.5642609423117544	NO	-
25	ZINC01548683	417	0.5638933706183259	NO	-
26	ZINC03201013	1027	0.562609601410071	NO	-
27	ZINC03854405	1501	0.5614585107054325	NO	-
28	ZINC01305717	350	0.559470639730894	NO	-
29	ZINC03521177	1278	0.5577935816412725	NO	-
30	ZINC01895887	521	0.5576424851712151	NO	-
31	ZINC03179194	1018	0.5572336405649059	NO	-
32	ZINC03422577	1183	0.5569265232564052	NO	-
33	ZINC03521176	1277	0.5562458860826419	NO	-
34	ZINC03823410	1471	0.5559388538006316	NO	-
35	ZINC01844216	506	0.5551423109057805	NO	-
36	ZINC03857786	1526	0.5550103154863738	NO	-
37	ZINC04464575	2019	0.5550103154863738	NO	-
38	ZINC02801784	936	0.5549057886468007	NO	-
39	ZINC02801785	937	0.5548709144138558	NO	-
40	ZINC02400382	736	0.5538783622818163	NO	-
41	ZINC01848326	507	0.5536124953901354	NO	-
42	ZINC01305718	351	0.5529187853190869	NO	-
43	ZINC00808253	118	0.5515607296591828	NO	-
44	ZINC02745900	888	0.5512548408024308	NO	-
45	ZINC04622927	2072	0.5505636286177032	NO	-
46	ZINC03112416	1007	0.5504211197307853	NO	-
47	ZINC03521028	1274	0.5497332926686377	NO	-
48	ZINC04633226	2078	0.5484172646967436	NO	-
49	ZINC03521027	1273	0.5482073461211582	NO	-
50	ZINC04633621	2080	0.5474411341910057	NO	-
51	ZINC02355250	699	0.5470518945833832	NO	-
52	ZINC04254751	1979	0.5464593578973428	NO	-
53	ZINC01501815	398	0.5464220264554319	NO	-
54	ZINC03361195	1141	0.5462505042945262	NO	-
55	ZINC03867871	1594	0.5456814187537223	NO	-
56	ZINC03867870	1592	0.5455854301223386	NO	-
57	ZINC03513310	1258	0.5450887631899043	NO	-
58	ZINC00639855	49	0.544309372067327	NO	-
59	ZINC02441228	754	0.5442225536792846	NO	-
60	ZINC00797117	108	0.544134908453093	NO	-
61	ZINC03866902	1563	0.5436983585319444	NO	-
62	ZINC02785427	932	0.5433353903820287	NO	-
63	ZINC02785426	931	0.5433223653756322	NO	-
64	ZINC03822958	1465	0.5428500702281409	NO	-
65	ZINC00606347	28	0.5426522729921224	NO	-
66	ZINC02769153	928	0.5421897278262789	NO	-
67	ZINC02072205	580	0.5421855115629906	NO	-
68	ZINC03522126	1284	0.541835779370609	NO	-
69	ZINC03522125	1283	0.5417397292713336	NO	-
70	ZINC03867870	1593	0.5416155187716718	NO	-
71	ZINC04633207	2077	0.541351604588075	NO	-
72	ZINC03944062	1710	0.5412292206880691	NO	-
73	ZINC03815604	52	0.5410977269821251	YES	11
74	ZINC03867871	1595	0.5410691035210244	NO	-
75	ZINC03552751	1316	0.5404827637603347	NO	-
76	ZINC02807643	939	0.5404597778528653	NO	-
77	ZINC01746566	462	0.5404214390722359	NO	-
78	ZINC02437870	750	0.5402146482384589	NO	-
79	ZINC01444546	369	0.5398909824701159	NO	-
80	ZINC02453154	773	0.5396936050155645	NO	-
81	ZINC01746566	461	0.5392812980204483	NO	-
82	ZINC02694929	840	0.5390562553493488	NO	-
83	ZINC03618540	1374	0.5387347932207899	NO	-
84	ZINC03866902	1564	0.5386740125357657	NO	-
85	ZINC01444547	370	0.5386666608901883	NO	-
86	ZINC03400665	1159	0.5385115559462152	NO	-
87	ZINC01135841	308	0.5382906086896774	NO	-
88	ZINC02072205	581	0.5381569600880968	NO	-
89	ZINC00754363	91	0.538121451719662	NO	-
90	ZINC02655554	825	0.537973461785599	NO	-
91	ZINC03552752	1317	0.5372649977830481	NO	-
92	ZINC02327425	684	0.537018110858371	NO	-
93	ZINC03766467	1384	0.5369467817225929	NO	-
94	ZINC01746566	460	0.536867227671419	NO	-
95	ZINC01044295	249	0.5367771557404327	NO	-
96	ZINC03828849	1481	0.5367401176746829	NO	-
97	ZINC03822732	1458	0.5360065359929873	NO	-
98	ZINC03365736	1143	0.535785106916631	NO	-
99	ZINC03867785	1590	0.5355816917401977	NO	-
100	ZINC03828845	1480	0.5347851877036224	NO	-
101	ZINC03867785	1591	0.5347609578484354	NO	-
102	ZINC01226927	321	0.5346396520906125	NO	-
103	ZINC04631194	63	0.53456913469658	YES	19
104	ZINC03855117	1513	0.534383953402326	NO	-
105	ZINC03260156	1078	0.5343582587511934	NO	-
106	ZINC03855117	1514	0.534095165063838	NO	-
107	ZINC01143142	310	0.5335258511668871	NO	-
108	ZINC00754651	92	0.5334318917966883	NO	-
109	ZINC04000559	1935	0.5331682203487301	NO	-
110	ZINC00797120	109	0.5330975602782273	NO	-
111	ZINC03822733	1459	0.5328587663020959	NO	-
112	ZINC03977156	1828	0.5323993404466217	NO	-
113	ZINC03977160	1830	0.5322573483772729	NO	-
114	ZINC03977158	1829	0.5322349044728392	NO	-
115	ZINC03822735	1461	0.5322280821063375	NO	-
116	ZINC04631156	62	0.5318421400350287	YES	19
117	ZINC01129605	305	0.5315312975184795	NO	-
118	ZINC03822738	1462	0.5313236574896537	NO	-
119	ZINC01490749	12	0.5311201417166123	YES	4
120	ZINC00806243	117	0.5310865423724875	NO	-
121	ZINC01126401	303	0.530911022579306	NO	-
122	ZINC01073882	271	0.5308676198746103	NO	-
123	ZINC03546492	1314	0.5305835694544914	NO	-
124	ZINC00634454	42	0.5301186516652887	NO	-
125	ZINC03522926	1287	0.5301094141581352	NO	-
126	ZINC03546491	1313	0.5300309774676478	NO	-
127	ZINC00634454	43	0.5299203802219736	NO	-
128	ZINC00634454	44	0.5299203802219735	NO	-
129	ZINC03937577	1682	0.5299079970053511	NO	-
130	ZINC03937577	1681	0.5298966095724804	NO	-
131	ZINC03937577	1683	0.5298966095724804	NO	-
132	ZINC03867776	1589	0.5296685219097722	NO	-
133	ZINC03867776	1588	0.529518795856126	NO	-
134	ZINC03522927	1288	0.5293930273101563	NO	-
135	ZINC03234009	1053	0.5292649014088895	NO	-
136	ZINC03217204	1038	0.5290920256144414	NO	-
137	ZINC02206589	608	0.5290273171110493	NO	-
138	ZINC03460552	1219	0.5288374973662393	NO	-
139	ZINC00792116	106	0.5284491841965057	NO	-
140	ZINC03855114	1511	0.5281496327270558	NO	-
141	ZINC03855114	1512	0.5278580964993036	NO	-
142	ZINC03521357	1282	0.5277215893083793	NO	-
143	ZINC03521356	1281	0.5276931429764434	NO	-
144	ZINC03993229	1927	0.5276126235587232	NO	-
145	ZINC01134715	307	0.5275745932604278	NO	-
146	ZINC01126895	304	0.5269867501160237	NO	-
147	ZINC03334594	1118	0.5269496407938874	NO	-
148	ZINC03926836	1670	0.5266600037644047	NO	-
149	ZINC03867537	1577	0.526619883317933	NO	-
150	ZINC02762931	912	0.5264924774629842	NO	-
151	ZINC01080478	278	0.5264213427565281	NO	-
152	ZINC03402179	1160	0.5261728688979137	NO	-
153	ZINC03460731	1220	0.5260330388621456	NO	-
154	ZINC02762506	908	0.525718811043023	NO	-
155	ZINC00796571	107	0.5254830822436699	NO	-
156	ZINC02879008	972	0.5252337943654902	NO	-
157	ZINC03257604	1077	0.524814248436323	NO	-
158	ZINC03351502	1135	0.5248082444164412	NO	-
159	ZINC04628531	2076	0.524694189298831	NO	-
160	ZINC03961907	1732	0.5245725097247937	NO	-
161	ZINC04631167	0	0.5240488957978542	YES	1
162	ZINC01748262	463	0.5237765869023606	NO	-
163	ZINC00798428	110	0.5231747271562347	NO	-
164	ZINC03858896	1536	0.5225879677333326	NO	-
165	ZINC04443535	1998	0.5224704918978634	NO	-
166	ZINC02377770	722	0.5217961141157933	NO	-
167	ZINC03857265	1521	0.5211979161234906	NO	-
168	ZINC00892792	203	0.5211831791551503	NO	-
169	ZINC00602537	24	0.5210165818482592	NO	-
170	ZINC04627811	2073	0.5208808732706812	NO	-
171	ZINC03992714	1909	0.5208680351966103	NO	-
172	ZINC04464393	2016	0.5208680351966102	NO	-
173	ZINC03851732	1496	0.5208267316981943	NO	-
174	ZINC03992713	1908	0.5207818603788815	NO	-
175	ZINC02891213	978	0.5204593356064776	NO	-
176	ZINC04631097	1	0.5203828375722821	YES	1
177	ZINC03822956	1464	0.5202882312179155	NO	-
178	ZINC00911820	206	0.5200650747235229	NO	-
179	ZINC01120520	300	0.5196357572988249	NO	-
180	ZINC03045199	998	0.5192540696313842	NO	-
181	ZINC02299368	670	0.5192219073822759	NO	-
182	ZINC03851736	1498	0.5191063492533049	NO	-
183	ZINC03822734	1460	0.5190834791815778	NO	-
184	ZINC02299450	671	0.5190551346725049	NO	-
185	ZINC03987783	1893	0.5190334767846445	NO	-
186	ZINC00884795	199	0.5189663482690335	NO	-
187	ZINC03987782	1892	0.5188336537181101	NO	-
188	ZINC02244829	636	0.5185753611550926	NO	-
189	ZINC03295016	1096	0.5184686831881193	NO	-
190	ZINC02244828	635	0.5180709767589468	NO	-
191	ZINC02296845	667	0.5177100896546625	NO	-
192	ZINC02358090	702	0.517585711933246	NO	-
193	ZINC03993161	1920	0.51754209807491	NO	-
194	ZINC00998899	241	0.5175410108040538	NO	-
195	ZINC03194194	1022	0.5172973295670481	NO	-
196	ZINC03295660	1097	0.517190416882229	NO	-
197	ZINC01824218	499	0.5171435007179516	NO	-
198	ZINC02818880	940	0.5170736332417588	NO	-
199	ZINC02764114	919	0.5170645486001932	NO	-
200	ZINC03851736	1499	0.5169873620726865	NO	-
201	ZINC03788848	1390	0.5168606999127756	NO	-
202	ZINC02764448	922	0.5165434075238506	NO	-
203	ZINC04474260	2055	0.5164093010313291	NO	-
204	ZINC00876454	195	0.5162569757312179	NO	-
205	ZINC00876452	193	0.5159407809953248	NO	-
206	ZINC03851732	1497	0.5158136311075527	NO	-
207	ZINC02299324	669	0.5157818646273448	NO	-
208	ZINC03418533	1180	0.5154380337882438	NO	-
209	ZINC03951088	1716	0.5153748230527286	NO	-
210	ZINC01694535	444	0.5153607714513635	NO	-
211	ZINC03922681	1662	0.5153289415168169	NO	-
212	ZINC03986312	1872	0.5150035899197423	NO	-
213	ZINC02358090	701	0.5148346697979043	NO	-
214	ZINC03971701	1777	0.5147981814043227	NO	-
215	ZINC02388065	730	0.5147098859819292	NO	-
216	ZINC03922681	1665	0.5145478019748461	NO	-
217	ZINC00955047	228	0.5142324844510122	NO	-
218	ZINC02746374	891	0.5140964514390651	NO	-
219	ZINC02618801	790	0.5139746330240849	NO	-
220	ZINC03819838	1420	0.5137629251909254	NO	-
221	ZINC03922681	1664	0.5137077388207774	NO	-
222	ZINC04000673	1936	0.5136593877430466	NO	-
223	ZINC03320537	1111	0.5135916347664771	NO	-
224	ZINC00754681	93	0.5133845036345057	NO	-
225	ZINC03533358	1295	0.5130460482798738	NO	-
226	ZINC03533359	1296	0.5130235070598996	NO	-
227	ZINC04492406	2057	0.5127731008357294	NO	-
228	ZINC03169467	1014	0.5126349184799457	NO	-
229	ZINC02427690	745	0.5123869950609016	NO	-
230	ZINC02367730	709	0.5123477621853749	NO	-
231	ZINC03857325	1522	0.5120551587060291	NO	-
232	ZINC03857635	1525	0.511948746492356	NO	-
233	ZINC03294858	1093	0.5114058901233753	NO	-
234	ZINC02072205	582	0.5113528887844809	NO	-
235	ZINC03954971	1725	0.5111986526395196	NO	-
236	ZINC02418661	743	0.5109675764955282	NO	-
237	ZINC03857326	1523	0.510920633532798	NO	-
238	ZINC03857911	1529	0.5107231854599618	NO	-
239	ZINC03971701	1779	0.510706469569839	NO	-
240	ZINC04157660	1968	0.5106006324156375	NO	-
241	ZINC02418660	742	0.5103147679516095	NO	-
242	ZINC02767755	927	0.5101056929457624	NO	-
243	ZINC03238795	1059	0.510028590678707	NO	-
244	ZINC00588191	6	0.5099088597664165	NO	-
245	ZINC02753084	901	0.5098424285866003	NO	-
246	ZINC03293722	1092	0.5097507940846415	NO	-
247	ZINC04474122	2054	0.5095665928992422	NO	-
248	ZINC03857912	1530	0.5094127131340502	NO	-
249	ZINC04287530	1982	0.5091538377875755	NO	-
250	ZINC04631071	2	0.5091393995274052	YES	1
251	ZINC02746375	892	0.5090141136881945	NO	-
252	ZINC03297441	1099	0.5090138305612505	NO	-
253	ZINC00640443	51	0.5089869565721097	NO	-
254	ZINC00640443	52	0.5089869565721095	NO	-
255	ZINC03314263	1107	0.5089160960795747	NO	-
256	ZINC02864483	963	0.5086742679650704	NO	-
257	ZINC02867487	965	0.5086475635595288	NO	-
258	ZINC03294998	1094	0.5085833624956909	NO	-
259	ZINC03851254	1492	0.5085795934812252	NO	-
260	ZINC02881332	976	0.5083298092041081	NO	-
261	ZINC03858027	1531	0.5077015661144263	NO	-
262	ZINC03858028	1532	0.5076194197605305	NO	-
263	ZINC03986314	1873	0.5075353811143892	NO	-
264	ZINC02586764	783	0.5075296985570755	NO	-
265	ZINC02970238	992	0.5075179266605033	NO	-
266	ZINC02767036	925	0.5074551565876232	NO	-
267	ZINC03419467	1182	0.5069789663989214	NO	-
268	ZINC03858757	1535	0.5069695745689881	NO	-
269	ZINC00588177	4	0.5066303518964409	NO	-
270	ZINC03498044	1256	0.5060466240076921	NO	-
271	ZINC01922675	538	0.5059361224920693	NO	-
272	ZINC03971701	1778	0.5058354155658212	NO	-
273	ZINC04459964	2008	0.5055153318259622	NO	-
274	ZINC04000674	1937	0.5055153318259616	NO	-
275	ZINC04481598	2091	0.505430111788401	NO	-
276	ZINC02415107	738	0.5054041608288369	NO	-
277	ZINC03948910	1715	0.5053571842025655	NO	-
278	ZINC03969775	1756	0.5052371109093005	NO	-
279	ZINC03922681	1663	0.5051991436736742	NO	-
280	ZINC00837459	171	0.5046753929656453	NO	-
281	ZINC03970285	1771	0.5045463221157194	NO	-
282	ZINC03819676	1419	0.5044590040858696	NO	-
283	ZINC03217141	1037	0.5042676752910816	NO	-
284	ZINC02760054	905	0.5041792643706878	NO	-
285	ZINC03969773	1754	0.5037688429368036	NO	-
286	ZINC02427814	746	0.50373290012381	NO	-
287	ZINC03959458	1727	0.5032952338292563	NO	-
288	ZINC03970285	1770	0.5031626173135251	NO	-
289	ZINC00588180	5	0.5031331657778548	NO	-
290	ZINC02445362	764	0.5030512743676339	NO	-
291	ZINC03533643	1297	0.5029580182482303	NO	-
292	ZINC00640443	50	0.502772349051419	NO	-
293	ZINC02152138	591	0.5025862025018133	NO	-
294	ZINC03858082	1533	0.502524595858677	NO	-
295	ZINC00890290	200	0.5024932136187636	NO	-
296	ZINC03969776	1757	0.502423222683383	NO	-
297	ZINC02762072	907	0.5023479415415881	NO	-
298	ZINC03983333	1870	0.5020424601103747	NO	-
299	ZINC01539421	404	0.5019589385663519	NO	-
300	ZINC03799481	1395	0.50194985167822	NO	-
301	ZINC01539417	403	0.5016013453224705	NO	-
302	ZINC01329653	352	0.501536462178253	NO	-
303	ZINC03986594	1877	0.5012785618811689	NO	-
304	ZINC00687509	71	0.5012271169224041	NO	-
305	ZINC02876741	971	0.5009537751975554	NO	-
306	ZINC01119701	299	0.5008650838578586	NO	-
307	ZINC03986315	1874	0.5007816047295842	NO	-
308	ZINC03438914	1195	0.5006987822238045	NO	-
309	ZINC03438910	1194	0.5005688345390576	NO	-
310	ZINC02628211	796	0.5005516910023798	NO	-
311	ZINC03890920	1633	0.5000845610398805	NO	-
312	ZINC02361932	703	0.49988653669639665	NO	-
313	ZINC04157660	1969	0.4998346567863335	NO	-
314	ZINC04252072	1978	0.49979148066509804	NO	-
315	ZINC01331350	354	0.49949495489741524	NO	-
316	ZINC03402746	1162	0.49948146021981465	NO	-
317	ZINC02835719	941	0.4993069467472979	NO	-
318	ZINC01553056	424	0.49917906631420333	NO	-
319	ZINC02443879	761	0.49917075789834636	NO	-
320	ZINC03437510	1192	0.4991268577262745	NO	-
321	ZINC03822272	1457	0.4990984118119764	NO	-
322	ZINC04460532	2009	0.49896497352301694	NO	-
323	ZINC03819914	1422	0.4989349517524438	NO	-
324	ZINC03437507	1191	0.4982661116305886	NO	-
325	ZINC02660875	831	0.4981427677534429	NO	-
326	ZINC03974642	1799	0.49801178616484754	NO	-
327	ZINC00827834	165	0.49798526425739786	NO	-
328	ZINC03822272	1456	0.4977788946280472	NO	-
329	ZINC02661093	832	0.4976986139495007	NO	-
330	ZINC02726272	885	0.49765263180179947	NO	-
331	ZINC03969774	1755	0.4975693961179013	NO	-
332	ZINC03465045	1226	0.49753671827553886	NO	-
333	ZINC03252521	1076	0.49735868503960734	NO	-
334	ZINC03922212	1650	0.49709151486351966	NO	-
335	ZINC01092149	286	0.49695325592384093	NO	-
336	ZINC02624838	794	0.4964580268968786	NO	-
337	ZINC02651068	814	0.49645428447872464	NO	-
338	ZINC03788857	1391	0.4964482341704591	NO	-
339	ZINC01329653	353	0.4962865323681394	NO	-
340	ZINC03788838	1388	0.4961493341049846	NO	-
341	ZINC02712488	857	0.4960261848470974	NO	-
342	ZINC02655432	821	0.49579065590780874	NO	-
343	ZINC03404231	1164	0.49550852183927496	NO	-
344	ZINC03969772	1753	0.49533839093007664	NO	-
345	ZINC03937577	1685	0.4952989878754589	NO	-
346	ZINC03937577	1684	0.4952989878754586	NO	-
347	ZINC03822954	1463	0.4952845980197562	NO	-
348	ZINC01548756	418	0.4951947249808083	NO	-
349	ZINC03954969	1724	0.4951257042775597	NO	-
350	ZINC00953846	227	0.49502410095619465	NO	-
351	ZINC01283335	338	0.49501993243970155	NO	-
352	ZINC02952249	987	0.4947147394137577	NO	-
353	ZINC02201819	599	0.4947011204062423	NO	-
354	ZINC01474499	384	0.4944907121948389	NO	-
355	ZINC02369549	710	0.4944669406747102	NO	-
356	ZINC03828711	1478	0.4943829075315033	NO	-
357	ZINC00971866	233	0.49386290886356343	NO	-
358	ZINC03889655	1621	0.49336559977350025	NO	-
359	ZINC01092150	287	0.4931859863562553	NO	-
360	ZINC01092152	288	0.4931821573894786	NO	-
361	ZINC02193265	596	0.4930093920748792	NO	-
362	ZINC02712488	858	0.4929859916887025	NO	-
363	ZINC02386467	728	0.49227196986264793	NO	-
364	ZINC00959978	232	0.492203195018054	NO	-
365	ZINC02712421	842	0.4921872791603473	NO	-
366	ZINC03051789	999	0.49215855006008047	NO	-
367	ZINC03892869	1645	0.49185177041963285	NO	-
368	ZINC03867492	1576	0.4917557002780901	NO	-
369	ZINC04465595	2025	0.49175570027808946	NO	-
370	ZINC03522732	1285	0.49137799480701533	NO	-
371	ZINC03922671	1660	0.4911659203975579	NO	-
372	ZINC02655514	824	0.49113296025456954	NO	-
373	ZINC03970494	2089	0.4908972649357887	NO	-
374	ZINC03922671	1657	0.49067067528582703	NO	-
375	ZINC01278886	337	0.4905624470097724	NO	-
376	ZINC03405887	1166	0.4905390265552123	NO	-
377	ZINC03819914	1423	0.490491169585752	NO	-
378	ZINC03578625	1347	0.4904895276061185	NO	-
379	ZINC03954968	1723	0.4904189026227902	NO	-
380	ZINC00786116	105	0.490410942506682	NO	-
381	ZINC01454743	371	0.49038428744510676	NO	-
382	ZINC03238798	1060	0.4903533150663074	NO	-
383	ZINC03867488	1574	0.49033271839228887	NO	-
384	ZINC03992768	1910	0.49032771682448456	NO	-
385	ZINC01544045	411	0.4902757732996273	NO	-
386	ZINC03467881	1230	0.4902562882742901	NO	-
387	ZINC01795408	492	0.49006245497567646	NO	-
388	ZINC03855096	1508	0.48994443320636943	NO	-
389	ZINC02880090	975	0.48992882822398287	NO	-
390	ZINC02880090	974	0.4899288282239827	NO	-
391	ZINC03521233	1280	0.4899230235931571	NO	-
392	ZINC03496640	1254	0.48989840710704874	NO	-
393	ZINC02712484	856	0.48981186289208034	NO	-
394	ZINC03333314	1116	0.4897541313334968	NO	-
395	ZINC03945466	1711	0.4896722761333234	NO	-
396	ZINC01547302	414	0.4895371040165319	NO	-
397	ZINC03521232	1279	0.48945859692699667	NO	-
398	ZINC00587714	3	0.48942384532290767	NO	-
399	ZINC01454744	372	0.48940201011189655	NO	-
400	ZINC03522733	1286	0.4892912083499572	NO	-
401	ZINC03296142	1098	0.4891072578574022	NO	-
402	ZINC00644800	54	0.4890719951821365	NO	-
403	ZINC02652214	815	0.4890329040712274	NO	-
404	ZINC03788838	1389	0.4889799937927525	NO	-
405	ZINC03987499	1888	0.48896916876875773	NO	-
406	ZINC03457667	1217	0.48896654955294094	NO	-
407	ZINC02447372	768	0.48895163565936134	NO	-
408	ZINC00949961	226	0.4889199391336086	NO	-
409	ZINC01548273	416	0.4887788662847697	NO	-
410	ZINC02236415	631	0.48876813157267035	NO	-
411	ZINC03788857	1392	0.48874546908401195	NO	-
412	ZINC03828708	1477	0.4885868681803088	NO	-
413	ZINC02008910	573	0.4885041592724915	NO	-
414	ZINC03295003	1095	0.4884124899450337	NO	-
415	ZINC00879077	197	0.48826937017072997	NO	-
416	ZINC03457664	1216	0.4881376822651934	NO	-
417	ZINC03457753	1218	0.4880813138927068	NO	-
418	ZINC04469486	2044	0.4880364685411272	NO	-
419	ZINC03992938	1912	0.4880364685411271	NO	-
420	ZINC01873986	510	0.4880312070519891	NO	-
421	ZINC03820532	1430	0.4877681102207092	NO	-
422	ZINC01911614	530	0.4876398880901266	NO	-
423	ZINC03820532	1431	0.48758796445098884	NO	-
424	ZINC02443297	760	0.4875432449430084	NO	-
425	ZINC03945466	1712	0.4874332416652126	NO	-
426	ZINC04251762	1977	0.4873628931758903	NO	-
427	ZINC01172710	314	0.4873609359050433	NO	-
428	ZINC03820616	1432	0.48719547431763893	NO	-
429	ZINC02717765	883	0.487194959435292	NO	-
430	ZINC02860838	959	0.4871482675467707	NO	-
431	ZINC02658665	828	0.4870382409875219	NO	-
432	ZINC03193262	1021	0.48703168673812314	NO	-
433	ZINC03451160	1208	0.4869807420338563	NO	-
434	ZINC03368218	1144	0.48685006413352255	NO	-
435	ZINC04631143	17	0.4868030529246357	YES	7
436	ZINC00605224	25	0.48657257363469836	NO	-
437	ZINC04157660	1970	0.4865518174364482	NO	-
438	ZINC03526082	1289	0.4865392911553594	NO	-
439	ZINC01539885	406	0.4864946153666183	NO	-
440	ZINC03867488	1575	0.48631435248547333	NO	-
441	ZINC03013017	994	0.48615553039769954	NO	-
442	ZINC03922671	1659	0.48600679301940525	NO	-
443	ZINC03456436	1215	0.4859092093754153	NO	-
444	ZINC03931879	1679	0.4858933574906029	NO	-
445	ZINC03456434	1214	0.48588743664651146	NO	-
446	ZINC03380789	1151	0.4858089500052321	NO	-
447	ZINC01303836	349	0.48576195103823877	NO	-
448	ZINC02861072	960	0.48555418755971963	NO	-
449	ZINC02861073	961	0.4855275886511032	NO	-
450	ZINC03452235	1209	0.48543849492622293	NO	-
451	ZINC03088902	1004	0.48540418178372785	NO	-
452	ZINC02635796	805	0.48534030011065593	NO	-
453	ZINC03889247	1614	0.48529026464951497	NO	-
454	ZINC00915739	208	0.4851877204438498	NO	-
455	ZINC03959464	1728	0.4850881405027247	NO	-
456	ZINC03922671	1658	0.48497509384244386	NO	-
457	ZINC03269484	1079	0.48470374476112643	NO	-
458	ZINC03855096	1509	0.4846523599442356	NO	-
459	ZINC02712488	859	0.4845808607825429	NO	-
460	ZINC01263600	327	0.4845673006779727	NO	-
461	ZINC03987562	1889	0.4844612531599482	NO	-
462	ZINC00599266	18	0.48433484946867633	NO	-
463	ZINC03302870	1102	0.4842936143627239	NO	-
464	ZINC01088867	285	0.48423654970057556	NO	-
465	ZINC01479401	386	0.48420499363187497	NO	-
466	ZINC01896065	522	0.4842028885748615	NO	-
467	ZINC02374118	714	0.4840706469455419	NO	-
468	ZINC03828707	1476	0.4840637880663207	NO	-
469	ZINC03344351	1130	0.4839051059701283	NO	-
470	ZINC01544041	409	0.4838398791898123	NO	-
471	ZINC00891798	201	0.4837930340007415	NO	-
472	ZINC01479400	385	0.4837020680412178	NO	-
473	ZINC03889246	1613	0.48369011667533784	NO	-
474	ZINC00605224	26	0.4836766118563951	NO	-
475	ZINC02191046	594	0.48363401389209815	NO	-
476	ZINC01989484	567	0.48360415513971317	NO	-
477	ZINC02865535	964	0.4834844004654665	NO	-
478	ZINC03828712	1479	0.48347020433329274	NO	-
479	ZINC02858500	957	0.4832318744520941	NO	-
480	ZINC00712846	2086	0.483226233776019	NO	-
481	ZINC02880090	973	0.4829676519715967	NO	-
482	ZINC02686535	838	0.482799203577631	NO	-
483	ZINC03977307	1832	0.482643708933531	NO	-
484	ZINC03348655	1132	0.4825825280802784	NO	-
485	ZINC02633561	803	0.4825233821799527	NO	-
486	ZINC01547296	413	0.4824391627923652	NO	-
487	ZINC03484163	1239	0.48239614024630767	NO	-
488	ZINC02278572	654	0.4823487125787808	NO	-
489	ZINC02444357	763	0.48225455897726593	NO	-
490	ZINC03974857	1802	0.4822135104029207	NO	-
491	ZINC00801801	114	0.48210794727769785	NO	-
492	ZINC01462073	377	0.4820006578302169	NO	-
493	ZINC01681393	441	0.48199523343786177	NO	-
494	ZINC01890510	516	0.48199392531357377	NO	-
495	ZINC02840393	944	0.4818560845111894	NO	-
496	ZINC03880694	1612	0.4816672850157744	NO	-
497	ZINC03974860	1803	0.48162649194468005	NO	-
498	ZINC00892429	202	0.4816242833690142	NO	-
499	ZINC03974864	1804	0.48160620251445146	NO	-
500	ZINC00833314	168	0.48152778415696423	NO	-
501	ZINC04633762	2081	0.4814912935967006	NO	-
502	ZINC01890505	515	0.4814580947615587	NO	-
503	ZINC01256528	326	0.4813084304184561	NO	-
504	ZINC03520785	1267	0.48125957943398145	NO	-
505	ZINC02373299	713	0.48122570195188225	NO	-
506	ZINC04633762	2082	0.48120671749866334	NO	-
507	ZINC03521076	1275	0.4811009910485896	NO	-
508	ZINC02655433	822	0.4808849549686914	NO	-
509	ZINC02655491	823	0.48083246229787746	NO	-
510	ZINC02005162	571	0.48075359454976896	NO	-
511	ZINC04001003	1943	0.48071587587353776	NO	-
512	ZINC04468188	2036	0.4805796146167071	NO	-
513	ZINC03991370	1904	0.48057961461670695	NO	-
514	ZINC00679624	70	0.48046120227358086	NO	-
515	ZINC03432515	1187	0.4803894043042655	NO	-
516	ZINC03922671	1661	0.48038095772268097	NO	-
517	ZINC03866712	1557	0.48028409838489444	NO	-
518	ZINC01093294	289	0.4801829351459569	NO	-
519	ZINC00638913	47	0.4800768756878655	NO	-
520	ZINC01544043	410	0.4800227062072632	NO	-
521	ZINC02869165	966	0.48000143239813753	NO	-
522	ZINC03519669	1261	0.47995674547561257	NO	-
523	ZINC03889248	1615	0.4799432616195962	NO	-
524	ZINC04464681	2020	0.47994326161959533	NO	-
525	ZINC02704934	841	0.4799359349717865	NO	-
526	ZINC02836938	943	0.4799112681731057	NO	-
527	ZINC00591277	12	0.4797048933955595	NO	-
528	ZINC01511304	401	0.47965817444164854	NO	-
529	ZINC03270510	1081	0.47908467202396354	NO	-
530	ZINC03519657	1260	0.47888142602888556	NO	-
531	ZINC03534520	1298	0.47884415952268256	NO	-
532	ZINC02712422	843	0.4787983109691611	NO	-
533	ZINC03977095	1822	0.4787124847190476	NO	-
534	ZINC04000966	1942	0.47850123300085257	NO	-
535	ZINC03831899	21	0.47845932490455767	YES	7
536	ZINC02305377	672	0.4784028739689994	NO	-
537	ZINC01462074	378	0.47838396924068716	NO	-
538	ZINC03383043	1152	0.4783794862672523	NO	-
539	ZINC03520786	1268	0.478118708258004	NO	-
540	ZINC03569785	1324	0.4781042582548993	NO	-
541	ZINC03866713	1558	0.4780452915427911	NO	-
542	ZINC03270977	1084	0.4780274127252082	NO	-
543	ZINC02448286	770	0.47800752126522716	NO	-
544	ZINC03569784	1323	0.4779469780644492	NO	-
545	ZINC03372587	1147	0.47788181647158356	NO	-
546	ZINC03307417	1104	0.47785874209775125	NO	-
547	ZINC04633763	2083	0.47762812908939695	NO	-
548	ZINC02202833	601	0.4775583819099852	NO	-
549	ZINC01223750	318	0.4775573043837371	NO	-
550	ZINC01841355	505	0.47748328594821177	NO	-
551	ZINC03922670	1652	0.4774817425461443	NO	-
552	ZINC03791107	61	0.4774013977984008	YES	18
553	ZINC03856061	1516	0.4772440849506122	NO	-
554	ZINC02749750	895	0.47710816254655586	NO	-
555	ZINC03892732	1637	0.4768758771595096	NO	-
556	ZINC00915711	207	0.47670696264310913	NO	-
557	ZINC02118601	585	0.476631998031389	NO	-
558	ZINC01750301	472	0.4766087866354742	NO	-
559	ZINC03922670	1654	0.47658057248442837	NO	-
560	ZINC02750701	896	0.47651562960572846	NO	-
561	ZINC01542113	407	0.4763114376172877	NO	-
562	ZINC04000547	1934	0.4761972119412258	NO	-
563	ZINC03872130	1606	0.47613315602509865	NO	-
564	ZINC03851666	1494	0.4760195174446555	NO	-
565	ZINC04001063	1944	0.47598514074480464	NO	-
566	ZINC02146209	590	0.47592930646796394	NO	-
567	ZINC03492513	1251	0.4758679082910763	NO	-
568	ZINC00915870	209	0.47585143295436205	NO	-
569	ZINC02907972	984	0.4758094357653101	NO	-
570	ZINC03807236	1399	0.47580554819844295	NO	-
571	ZINC03807236	1398	0.47578459317961014	NO	-
572	ZINC03490295	1248	0.4757309926529509	NO	-
573	ZINC03892733	1638	0.4757115251295557	NO	-
574	ZINC02907970	983	0.4756993087757899	NO	-
575	ZINC03892734	1639	0.4756991670015566	NO	-
576	ZINC03494814	1253	0.47561436972193555	NO	-
577	ZINC01691837	443	0.47559601124025136	NO	-
578	ZINC04001064	1945	0.4755787871313306	NO	-
579	ZINC03992985	1913	0.4755665343628321	NO	-
580	ZINC04004864	1948	0.47552699993652153	NO	-
581	ZINC01752294	475	0.47552634109139225	NO	-
582	ZINC02660197	829	0.475488345176509	NO	-
583	ZINC03520809	1270	0.4754742202868065	NO	-
584	ZINC03384945	1154	0.47546943047180656	NO	-
585	ZINC01920704	532	0.4754085006462932	NO	-
586	ZINC01272857	331	0.47534928521526937	NO	-
587	ZINC01272859	332	0.4753461771816621	NO	-
588	ZINC03249916	1075	0.47531829097614064	NO	-
589	ZINC01474117	383	0.4752843243412499	NO	-
590	ZINC03380014	1149	0.47525784337677657	NO	-
591	ZINC02274943	652	0.4752242110517063	NO	-
592	ZINC00943704	220	0.47505411167690903	NO	-
593	ZINC03974853	1801	0.47505164476305567	NO	-
594	ZINC04464072	2011	0.47505164476305517	NO	-
595	ZINC03974850	1800	0.47504621896017957	NO	-
596	ZINC00695583	77	0.47503454827197666	NO	-
597	ZINC02958769	991	0.4749545093033521	NO	-
598	ZINC01270821	330	0.4749227525218202	NO	-
599	ZINC04148820	1963	0.47481175526302843	NO	-
600	ZINC03851666	1495	0.47479352241151057	NO	-
601	ZINC02331699	685	0.4747265474356411	NO	-
602	ZINC03520808	1269	0.47471664467670105	NO	-
603	ZINC03578275	1346	0.47461290603094514	NO	-
604	ZINC03521077	1276	0.4744252983952616	NO	-
605	ZINC02958707	990	0.47407757536430106	NO	-
606	ZINC03892861	1644	0.4739457654363914	NO	-
607	ZINC01242961	324	0.4738122283733813	NO	-
608	ZINC01956045	563	0.4737710647617468	NO	-
609	ZINC03571241	1325	0.4736179614143401	NO	-
610	ZINC03358837	1138	0.4735944709463822	NO	-
611	ZINC01796674	493	0.47359365575291995	NO	-
612	ZINC02632162	801	0.4735043364576696	NO	-
613	ZINC01656014	439	0.4734198508911508	NO	-
614	ZINC03992691	1907	0.4733991884310494	NO	-
615	ZINC02296787	666	0.47333861436069957	NO	-
616	ZINC03831885	53	0.4732364259198146	YES	12
617	ZINC00624198	30	0.47322032270962755	NO	-
618	ZINC03922670	1655	0.47313280883181746	NO	-
619	ZINC01836092	500	0.4730728198717694	NO	-
620	ZINC02308715	675	0.4729578091213657	NO	-
621	ZINC03232942	1052	0.472773983902696	NO	-
622	ZINC03454656	1212	0.4727072011746416	NO	-
623	ZINC00599267	19	0.4727012658300462	NO	-
624	ZINC03531549	1293	0.4726783761760933	NO	-
625	ZINC00928795	210	0.4725761888790251	NO	-
626	ZINC03997178	1933	0.47252731590942754	NO	-
627	ZINC01922790	540	0.4725239947695024	NO	-
628	ZINC03922670	1653	0.47250877918516426	NO	-
629	ZINC03954966	1722	0.4724359240251286	NO	-
630	ZINC04631205	19	0.4723715141799729	YES	7
631	ZINC03213627	1034	0.47223302856755833	NO	-
632	ZINC03466431	1227	0.472142805632551	NO	-
633	ZINC03855154	1515	0.47213267613413795	NO	-
634	ZINC03986960	1882	0.4721022244888068	NO	-
635	ZINC02118568	584	0.47199260646373803	NO	-
636	ZINC03520904	1272	0.4719826033490045	NO	-
637	ZINC03488406	1245	0.4718860799494023	NO	-
638	ZINC03531548	1292	0.4718721462937564	NO	-
639	ZINC03892815	1642	0.4718304862556798	NO	-
640	ZINC03892816	1643	0.47182860650965597	NO	-
641	ZINC03444901	1202	0.47180735807326857	NO	-
642	ZINC02247353	642	0.47180598708914173	NO	-
643	ZINC03975981	1815	0.47179570530075776	NO	-
644	ZINC03663860	1381	0.47169306926259086	NO	-
645	ZINC03993044	1917	0.4716694443471505	NO	-
646	ZINC04469601	2046	0.4716694443471504	NO	-
647	ZINC03520903	1271	0.47155300684333074	NO	-
648	ZINC03430600	1185	0.47144694001923604	NO	-
649	ZINC03993222	1924	0.4712728578939315	NO	-
650	ZINC01242962	325	0.471098197277781	NO	-
651	ZINC03856062	1517	0.4710887143850898	NO	-
652	ZINC01771912	482	0.4710597673770208	NO	-
653	ZINC04631140	18	0.47097220529002204	YES	7
654	ZINC02385457	727	0.4709231097853974	NO	-
655	ZINC00876454	194	0.47082792078846597	NO	-
656	ZINC00876452	192	0.47080918351833156	NO	-
657	ZINC02627970	795	0.470704868321205	NO	-
658	ZINC03629962	1376	0.4706740167163856	NO	-
659	ZINC02629853	798	0.4706725504609847	NO	-
660	ZINC03993224	1926	0.4706595951288413	NO	-
661	ZINC03993223	1925	0.4706516900562015	NO	-
662	ZINC04631098	20	0.47062231697375984	YES	7
663	ZINC04148820	1964	0.47052785404507586	NO	-
664	ZINC01922661	534	0.47045935559598495	NO	-
665	ZINC03819902	1421	0.47035221973262437	NO	-
666	ZINC02717765	881	0.4702809395701616	NO	-
667	ZINC04468366	2039	0.47024511986519435	NO	-
668	ZINC02907934	982	0.47015984464653876	NO	-
669	ZINC03890146	1625	0.46986155568305604	NO	-
670	ZINC02691771	839	0.46982907163186244	NO	-
671	ZINC03973373	1796	0.4697638894996036	NO	-
672	ZINC02629854	799	0.469641147876827	NO	-
673	ZINC03462558	1222	0.46957106978299434	NO	-
674	ZINC03444798	1201	0.469369103812252	NO	-
675	ZINC03867670	1583	0.4693637082043225	NO	-
676	ZINC04465697	2026	0.4693637082043219	NO	-
677	ZINC01923297	545	0.4693429434824576	NO	-
678	ZINC00834809	169	0.469305192181181	NO	-
679	ZINC03448483	1207	0.46926207545272225	NO	-
680	ZINC01342445	355	0.4691109389413239	NO	-
681	ZINC01473843	382	0.46910368094954996	NO	-
682	ZINC03462562	1223	0.4690922052148531	NO	-
683	ZINC00598221	16	0.46900081692409157	NO	-
684	ZINC03962528	1733	0.4689613476208222	NO	-
685	ZINC03544340	1305	0.4689189927794594	NO	-
686	ZINC00860651	180	0.4688313846104396	NO	-
687	ZINC00864037	187	0.46873417091312164	NO	-
688	ZINC03488209	1243	0.46869760791006443	NO	-
689	ZINC03922670	1656	0.4686696086093275	NO	-
690	ZINC04631056	6	0.4686431290469268	YES	1
691	ZINC03815848	22	0.4686271015136492	YES	7
692	ZINC02310876	677	0.468542180100505	NO	-
693	ZINC03857219	1520	0.4684135785700328	NO	-
694	ZINC00860653	182	0.46841103541775014	NO	-
695	ZINC03851366	1493	0.46836254208385025	NO	-
696	ZINC03857169	1519	0.4679210131041368	NO	-
697	ZINC03802013	1397	0.4679041633088274	NO	-
698	ZINC01956052	564	0.4678681849441634	NO	-
699	ZINC02376733	720	0.4677990773384839	NO	-
700	ZINC03232896	1051	0.46760825478265994	NO	-
701	ZINC01188080	315	0.4674777538565693	NO	-
702	ZINC00860652	181	0.4673859809592856	NO	-
703	ZINC02637393	807	0.46729006915327115	NO	-
704	ZINC04631077	25	0.4672809099376313	YES	7
705	ZINC04631137	26	0.467034534379381	YES	7
706	ZINC00930539	211	0.46702621186137544	NO	-
707	ZINC03868979	1604	0.46699538221260417	NO	-
708	ZINC03986898	1879	0.46698903088566146	NO	-
709	ZINC03867242	1568	0.4668743243150637	NO	-
710	ZINC03815594	59	0.4668552702309998	YES	16
711	ZINC03820063	1426	0.46682760602588885	NO	-
712	ZINC03872130	1607	0.4668149716150095	NO	-
713	ZINC03817419	1412	0.4666432574155702	NO	-
714	ZINC02246226	640	0.466636927812122	NO	-
715	ZINC01789886	484	0.4666214382623998	NO	-
716	ZINC02246224	639	0.46661963236556864	NO	-
717	ZINC03850462	1489	0.46660497904885856	NO	-
718	ZINC04464901	2021	0.466604979048858	NO	-
719	ZINC03605686	1360	0.4665669780708985	NO	-
720	ZINC03986902	1880	0.4665257561739486	NO	-
721	ZINC00730116	89	0.4664914278950064	NO	-
722	ZINC01546062	412	0.466245966480377	NO	-
723	ZINC02385251	726	0.46621364083352707	NO	-
724	ZINC03867243	1570	0.4662014666428572	NO	-
725	ZINC01077069	277	0.466147610304763	NO	-
726	ZINC00598221	17	0.46612206148710705	NO	-
727	ZINC03797581	1394	0.46610488447775744	NO	-
728	ZINC00589946	11	0.4660951453629936	NO	-
729	ZINC03478210	1237	0.46607548921105685	NO	-
730	ZINC01076718	272	0.4660038461592282	NO	-
731	ZINC03954965	1721	0.4659851028855352	NO	-
732	ZINC03954961	1719	0.46584952386669215	NO	-
733	ZINC00930541	212	0.4658384461592126	NO	-
734	ZINC03993040	1914	0.4657582547172242	NO	-
735	ZINC03993043	1916	0.46572526987751084	NO	-
736	ZINC03533294	1294	0.4656451324004184	NO	-
737	ZINC01085713	284	0.4655946575300889	NO	-
738	ZINC03438737	1193	0.46556819787939135	NO	-
739	ZINC02363808	704	0.46549866684440305	NO	-
740	ZINC02336329	688	0.46511342593780014	NO	-
741	ZINC02118610	586	0.46503119008287386	NO	-
742	ZINC02118615	587	0.46501350938202707	NO	-
743	ZINC00863828	185	0.46491512857902906	NO	-
744	ZINC01989221	566	0.46484925703546237	NO	-
745	ZINC03817060	1409	0.4647444033828608	NO	-
746	ZINC03993041	1915	0.46473326733839815	NO	-
747	ZINC01110337	295	0.46463919352801014	NO	-
748	ZINC02198314	597	0.464614372305931	NO	-
749	ZINC04631021	4	0.46453486016269807	YES	1
750	ZINC04474647	2056	0.4642807563546106	NO	-
751	ZINC00863829	186	0.46425542695187777	NO	-
752	ZINC00864077	188	0.4642274601843477	NO	-
753	ZINC02763761	915	0.4641492999904923	NO	-
754	ZINC00863804	183	0.4641332308362889	NO	-
755	ZINC04631069	24	0.4641130758548706	YES	7
756	ZINC04631128	27	0.46409815161160056	YES	7
757	ZINC03986891	1878	0.4640690360545887	NO	-
758	ZINC03455080	1213	0.4640296954795853	NO	-
759	ZINC02337131	689	0.4639398207192649	NO	-
760	ZINC04631129	28	0.46391240492506525	YES	7
761	ZINC02717765	882	0.46389993615686664	NO	-
762	ZINC02246013	638	0.4638093640424352	NO	-
763	ZINC02901480	979	0.46377123193266295	NO	-
764	ZINC02592840	784	0.4636857533327711	NO	-
765	ZINC03408104	1170	0.46362780185596314	NO	-
766	ZINC03986939	1881	0.4636255290957911	NO	-
767	ZINC03408107	1171	0.46361861222658296	NO	-
768	ZINC03486950	1242	0.4634300296681088	NO	-
769	ZINC01750343	473	0.46329224835167077	NO	-
770	ZINC02247104	641	0.4632812934551467	NO	-
771	ZINC02645685	811	0.4632510483434342	NO	-
772	ZINC01790855	485	0.4631949922088391	NO	-
773	ZINC03344351	1129	0.463188446070479	NO	-
774	ZINC04156041	1967	0.46316501756477374	NO	-
775	ZINC04101629	1956	0.46312586505101005	NO	-
776	ZINC02726270	884	0.46307662539819394	NO	-
777	ZINC04631039	7	0.4630649374951924	YES	1
778	ZINC02712489	860	0.4626386731016557	NO	-
779	ZINC03969709	1752	0.462602300742178	NO	-
780	ZINC02293882	663	0.46259915586848216	NO	-
781	ZINC01420930	359	0.4625309887383042	NO	-
782	ZINC01420929	358	0.46247612780720365	NO	-
783	ZINC03889417	1618	0.46240231390603737	NO	-
784	ZINC01895774	520	0.46239959562165533	NO	-
785	ZINC03867606	1580	0.46236139171807006	NO	-
786	ZINC03867242	1569	0.46223091301141367	NO	-
787	ZINC00764212	96	0.4619276249340052	NO	-
788	ZINC03820063	1427	0.4619137075459262	NO	-
789	ZINC02619398	791	0.46188712952584166	NO	-
790	ZINC03995180	1931	0.4617721477928733	NO	-
791	ZINC03995177	1928	0.46176616835207857	NO	-
792	ZINC03867606	1581	0.46155710139677897	NO	-
793	ZINC00695584	78	0.4614589655925295	NO	-
794	ZINC04631063	5	0.4614235899106391	YES	1
795	ZINC01132290	306	0.4614045795551059	NO	-
796	ZINC03823320	1469	0.4613308173502677	NO	-
797	ZINC03823320	1467	0.46132680880186844	NO	-
798	ZINC00863805	184	0.46127639437505913	NO	-
799	ZINC02663721	833	0.4612138602430611	NO	-
800	ZINC03600330	1357	0.4611150890317308	NO	-
801	ZINC03817060	1410	0.46108027085378456	NO	-
802	ZINC03817419	1415	0.4610550135695671	NO	-
803	ZINC00593014	13	0.4610366469296533	NO	-
804	ZINC03558520	1319	0.46095785169896425	NO	-
805	ZINC03867243	1571	0.46095467477456936	NO	-
806	ZINC03312254	1106	0.4607818529778371	NO	-
807	ZINC03017649	995	0.46076341610571275	NO	-
808	ZINC03839234	1483	0.46064308970970014	NO	-
809	ZINC02255286	643	0.4606346471717754	NO	-
810	ZINC03312252	1105	0.46061822756202847	NO	-
811	ZINC02337371	690	0.4605102846360181	NO	-
812	ZINC01444512	368	0.46046701473129836	NO	-
813	ZINC03408159	1172	0.460432353064523	NO	-
814	ZINC03995179	1930	0.4603545740903031	NO	-
815	ZINC04631169	32	0.4602901269827164	YES	7
816	ZINC00833300	167	0.460266959610218	NO	-
817	ZINC03611426	1372	0.4602566799288143	NO	-
818	ZINC03828137	1475	0.46016083908541705	NO	-
819	ZINC04631177	36	0.46010972235104153	YES	7
820	ZINC03970269	1769	0.4600671584648652	NO	-
821	ZINC04469791	2047	0.4600671584648648	NO	-
822	ZINC03407463	1169	0.4600353614269222	NO	-
823	ZINC03995178	1929	0.46000669252178944	NO	-
824	ZINC03433125	1188	0.4599720091954975	NO	-
825	ZINC02712436	851	0.4599568430140567	NO	-
826	ZINC00930579	214	0.45994144714897317	NO	-
827	ZINC00930567	213	0.4599325029661453	NO	-
828	ZINC02323197	682	0.4596935611804458	NO	-
829	ZINC03954962	1720	0.4594285733341902	NO	-
830	ZINC03559070	1320	0.4591437388626271	NO	-
831	ZINC02650028	813	0.45902469408069935	NO	-
832	ZINC04631054	30	0.4584649997371277	YES	7
833	ZINC01294933	347	0.4584081857049551	NO	-
834	ZINC04631158	55	0.45840053464594627	YES	13
835	ZINC03987900	1897	0.4583081159416203	NO	-
836	ZINC04631044	33	0.4581632619836367	YES	7
837	ZINC02417686	740	0.4580976695955822	NO	-
838	ZINC00771138	97	0.4580508065862266	NO	-
839	ZINC03867225	1567	0.4577433345973476	NO	-
840	ZINC01996788	569	0.45769421486287376	NO	-
841	ZINC03403677	1163	0.4576393851085392	NO	-
842	ZINC04631113	29	0.4575589754125709	YES	7
843	ZINC03408162	1173	0.45746573286905406	NO	-
844	ZINC02712490	861	0.457455745265133	NO	-
845	ZINC01083718	283	0.4574058553353859	NO	-
846	ZINC04631048	31	0.4574057309532688	YES	7
847	ZINC04235411	1976	0.45736915883334167	NO	-
848	ZINC01922825	543	0.4573018062763832	NO	-
849	ZINC00799922	112	0.4572190397537438	NO	-
850	ZINC01294931	346	0.45710040896582593	NO	-
851	ZINC03867649	1582	0.4570603277994084	NO	-
852	ZINC03815850	23	0.457039868827515	YES	7
853	ZINC02438873	751	0.45688150253934934	NO	-
854	ZINC02265260	650	0.456873929783894	NO	-
855	ZINC00986521	236	0.45686874123916427	NO	-
856	ZINC02712500	868	0.4568358131143953	NO	-
857	ZINC03980795	1860	0.45663739851230306	NO	-
858	ZINC02484169	774	0.45622441851864837	NO	-
859	ZINC03490508	1249	0.45615685871243006	NO	-
860	ZINC04622819	2071	0.45615068415097326	NO	-
861	ZINC03937181	1680	0.4561476041376206	NO	-
862	ZINC00799919	111	0.4560650386158759	NO	-
863	ZINC04631020	3	0.4558943594692276	YES	1
864	ZINC02323195	681	0.45585198303230257	NO	-
865	ZINC01636084	438	0.4558344089588447	NO	-
866	ZINC03817419	1414	0.4557773735801053	NO	-
867	ZINC04631019	8	0.45574124840759456	YES	1
868	ZINC03977702	1839	0.4552730472950091	NO	-
869	ZINC03329775	1115	0.4552343319940515	NO	-
870	ZINC04096587	1955	0.4551993813314555	NO	-
871	ZINC04466268	2031	0.455165704121879	NO	-
872	ZINC03977703	1840	0.45515670893422794	NO	-
873	ZINC01270342	329	0.45504737555654473	NO	-
874	ZINC04400051	1989	0.45495751776703264	NO	-
875	ZINC02007314	45	0.45492747437295045	YES	7
876	ZINC02228062	628	0.45486252971037516	NO	-
877	ZINC02320793	680	0.45484263432569194	NO	-
878	ZINC00778467	101	0.45477978248758905	NO	-
879	ZINC04156041	1966	0.4547642638868936	NO	-
880	ZINC03407051	1167	0.45456201298684645	NO	-
881	ZINC02374126	715	0.4541736404768417	NO	-
882	ZINC00930585	215	0.4541347984277796	NO	-
883	ZINC02388395	731	0.45413347593545245	NO	-
884	ZINC00588653	8	0.45386137045694913	NO	-
885	ZINC03987402	1884	0.4538088122108097	NO	-
886	ZINC02374376	716	0.4537713414487122	NO	-
887	ZINC03538149	1300	0.4537528993618713	NO	-
888	ZINC00930590	216	0.45372510895051243	NO	-
889	ZINC02212538	614	0.45370491100202054	NO	-
890	ZINC01904106	528	0.4534608295325607	NO	-
891	ZINC04409405	1992	0.4534044574257471	NO	-
892	ZINC01923316	546	0.4533373667319819	NO	-
893	ZINC03857572	1524	0.45321381457005494	NO	-
894	ZINC04631162	56	0.4531331577220917	YES	13
895	ZINC02381793	725	0.4531087799544348	NO	-
896	ZINC03240663	1064	0.45305228666222974	NO	-
897	ZINC03240663	1065	0.45305228666222974	NO	-
898	ZINC01049776	255	0.45303766863256106	NO	-
899	ZINC02712491	862	0.45303083861036425	NO	-
900	ZINC02326251	683	0.45294508602557254	NO	-
901	ZINC03968582	1742	0.4527502739976068	NO	-
902	ZINC00588651	7	0.4527183191198321	NO	-
903	ZINC01275092	334	0.4527071728754065	NO	-
904	ZINC03968581	1741	0.45269660783791055	NO	-
905	ZINC01923553	549	0.4526765220197828	NO	-
906	ZINC04631073	40	0.4525669269048428	YES	7
907	ZINC03857095	1518	0.45214924516614513	NO	-
908	ZINC02712449	854	0.45209518149253236	NO	-
909	ZINC02712428	845	0.4520885150187713	NO	-
910	ZINC04631072	41	0.4520597626393025	YES	7
911	ZINC01922673	537	0.45199136033801157	NO	-
912	ZINC00948204	225	0.4519637212065994	NO	-
913	ZINC02617526	788	0.45189944818050515	NO	-
914	ZINC03386630	1156	0.451867048457871	NO	-
915	ZINC03992927	1911	0.4518598904183753	NO	-
916	ZINC02712447	852	0.45176252245716536	NO	-
917	ZINC02375530	718	0.45169513615560003	NO	-
918	ZINC02618049	789	0.45149512676122067	NO	-
919	ZINC00588653	9	0.4513266950735338	NO	-
920	ZINC00588653	10	0.4513266950735338	NO	-
921	ZINC04631119	44	0.4513049652019074	YES	7
922	ZINC03378212	1148	0.45127483441558824	NO	-
923	ZINC01435828	365	0.4512374469994792	NO	-
924	ZINC01492359	391	0.4512129719227525	NO	-
925	ZINC03867989	1596	0.4511643693962043	NO	-
926	ZINC04465905	2027	0.45116436939620397	NO	-
927	ZINC03889522	1619	0.45111149490383173	NO	-
928	ZINC03222964	1042	0.4511024632840009	NO	-
929	ZINC01923474	547	0.4510957844031133	NO	-
930	ZINC01904230	529	0.45101240288551847	NO	-
931	ZINC00799923	113	0.4509761740072152	NO	-
932	ZINC03545147	1308	0.45096567683254585	NO	-
933	ZINC02712513	870	0.45081112159411807	NO	-
934	ZINC04148818	1960	0.4508068092243548	NO	-
935	ZINC03175833	1017	0.45077181587558157	NO	-
936	ZINC04631078	42	0.4507392989787439	YES	7
937	ZINC01278054	336	0.4505944291110134	NO	-
938	ZINC03545167	1309	0.45056439697361433	NO	-
939	ZINC03941406	46	0.4504998731856425	YES	7
940	ZINC03222965	1043	0.4504820709815808	NO	-
941	ZINC03815591	11	0.4504611499719233	YES	3
942	ZINC03784842	1387	0.4504320041947562	NO	-
943	ZINC03386625	1155	0.4503164429256518	NO	-
944	ZINC02403448	737	0.45031448709042615	NO	-
945	ZINC03993125	1919	0.4502875136494568	NO	-
946	ZINC03820860	1440	0.45023690549431256	NO	-
947	ZINC03820860	1442	0.45023690549431256	NO	-
948	ZINC02634709	804	0.4502248002482406	NO	-
949	ZINC00943105	219	0.45021186988018747	NO	-
950	ZINC02712493	864	0.45001225083249047	NO	-
951	ZINC03490899	1250	0.4499132358929927	NO	-
952	ZINC03977647	1838	0.44987297718298436	NO	-
953	ZINC00833294	166	0.44985154087431944	NO	-
954	ZINC02712492	863	0.4497190906196872	NO	-
955	ZINC03860049	1553	0.44970922040341355	NO	-
956	ZINC04631051	54	0.44961921871987276	YES	12
957	ZINC04336962	1984	0.4495063440272909	NO	-
958	ZINC01274002	333	0.44937965596991863	NO	-
959	ZINC00655993	61	0.4493516873515827	NO	-
960	ZINC01750110	469	0.4493160015525434	NO	-
961	ZINC03889816	1623	0.4492523675326946	NO	-
962	ZINC03854920	1506	0.4492141260091172	NO	-
963	ZINC03600294	1356	0.4490889721954656	NO	-
964	ZINC03889928	1624	0.44908767934428967	NO	-
965	ZINC01694556	445	0.44896272807425786	NO	-
966	ZINC04631175	35	0.44893762170499535	YES	7
967	ZINC01220239	316	0.44848171708342627	NO	-
968	ZINC02712450	855	0.44844656705155755	NO	-
969	ZINC04148820	1965	0.4483011511385401	NO	-
970	ZINC04450543	2001	0.4482968560220954	NO	-
971	ZINC01922832	544	0.4482724027190869	NO	-
972	ZINC01750110	471	0.447972282139172	NO	-
973	ZINC03991438	1905	0.44782858897820615	NO	-
974	ZINC03519670	1262	0.4477964541146373	NO	-
975	ZINC02712517	872	0.44778076665654887	NO	-
976	ZINC03890363	1629	0.4477791237375916	NO	-
977	ZINC01270341	328	0.44768580957186194	NO	-
978	ZINC03817419	1413	0.44768523410487143	NO	-
979	ZINC04336962	1986	0.4476770305379462	NO	-
980	ZINC03545147	1307	0.44766070286199605	NO	-
981	ZINC01922779	539	0.4476383403056218	NO	-
982	ZINC03926462	1668	0.44724528388896145	NO	-
983	ZINC03445349	1205	0.44712955663711984	NO	-
984	ZINC01121308	301	0.4471210500032289	NO	-
985	ZINC03445346	1204	0.44711840441543854	NO	-
986	ZINC01750110	470	0.44701087900734554	NO	-
987	ZINC03823320	1466	0.44700496828928354	NO	-
988	ZINC02298450	668	0.4469523679380982	NO	-
989	ZINC02712448	853	0.44677278501168904	NO	-
990	ZINC02712494	865	0.44670800462510707	NO	-
991	ZINC02712427	844	0.4466874817067396	NO	-
992	ZINC03820748	1433	0.44661051128876	NO	-
993	ZINC03823320	1468	0.4465567007287086	NO	-
994	ZINC03671841	1382	0.44621682593241435	NO	-
995	ZINC03240663	1063	0.44605056393821646	NO	-
996	ZINC03867347	1572	0.44600638548897137	NO	-
997	ZINC03340161	1125	0.4459871172955104	NO	-
998	ZINC00599268	20	0.44593397452339556	NO	-
999	ZINC03340164	1126	0.4458413130995298	NO	-
1000	ZINC03987407	1886	0.44575949839736706	NO	-
1001	ZINC02028182	579	0.44555383250203795	NO	-
1002	ZINC03990075	1900	0.44552240287873246	NO	-
1003	ZINC03939601	1694	0.4455007385383122	NO	-
1004	ZINC03344024	1128	0.44527726292669156	NO	-
1005	ZINC04148818	1961	0.44523154537783366	NO	-
1006	ZINC03820064	1428	0.4449856949647665	NO	-
1007	ZINC01923563	550	0.4449790587409141	NO	-
1008	ZINC02712518	873	0.44492944948621477	NO	-
1009	ZINC04450543	2003	0.4447204952942133	NO	-
1010	ZINC03820748	1434	0.4447087630258872	NO	-
1011	ZINC03820748	1435	0.4447087630258872	NO	-
1012	ZINC03824679	1472	0.4446803192100471	NO	-
1013	ZINC02617304	787	0.4446665338558547	NO	-
1014	ZINC04336962	1985	0.4446479301726576	NO	-
1015	ZINC01049746	254	0.44443987109526684	NO	-
1016	ZINC02653373	816	0.44442558325516474	NO	-
1017	ZINC03982816	1866	0.44432116217340056	NO	-
1018	ZINC03982815	1865	0.44431514874849426	NO	-
1019	ZINC01221342	317	0.4443145163110644	NO	-
1020	ZINC03860049	1554	0.44423067732954113	NO	-
1021	ZINC03820064	1429	0.444217812466532	NO	-
1022	ZINC04450543	2002	0.4441935537917488	NO	-
1023	ZINC04507228	2058	0.4441691928040603	NO	-
1024	ZINC01109822	294	0.44414652039440333	NO	-
1025	ZINC04631092	43	0.44413195443800035	YES	7
1026	ZINC03973160	1793	0.44392879612823444	NO	-
1027	ZINC04468359	2038	0.44392879612823416	NO	-
1028	ZINC01923479	548	0.44388229796604056	NO	-
1029	ZINC03977110	1824	0.44381497679241044	NO	-
1030	ZINC01552516	423	0.44361641930609097	NO	-
1031	ZINC03431123	1186	0.4434453076452394	NO	-
1032	ZINC03441515	1199	0.44335929421573284	NO	-
1033	ZINC02712431	847	0.44332120489481724	NO	-
1034	ZINC03368855	1145	0.4431920869571283	NO	-
1035	ZINC00864923	189	0.4431650450605719	NO	-
1036	ZINC04148818	1962	0.44293509138935405	NO	-
1037	ZINC02290847	661	0.4429065916757524	NO	-
1038	ZINC03538399	1301	0.44273899788494075	NO	-
1039	ZINC03859298	1547	0.4426737633308669	NO	-
1040	ZINC02712432	848	0.44264697235617817	NO	-
1041	ZINC03605459	1359	0.44241093428423584	NO	-
1042	ZINC01049693	251	0.4423619602661134	NO	-
1043	ZINC02764549	924	0.44236194842472587	NO	-
1044	ZINC03452380	1211	0.4423407362983861	NO	-
1045	ZINC00654694	58	0.4422615810521119	NO	-
1046	ZINC02712501	869	0.442258583735139	NO	-
1047	ZINC02712430	846	0.4422580195118117	NO	-
1048	ZINC03605824	1365	0.4422431904462418	NO	-
1049	ZINC03545191	1310	0.44216942498355843	NO	-
1050	ZINC01276170	335	0.4421590226925973	NO	-
1051	ZINC02763523	913	0.4421271123361939	NO	-
1052	ZINC03954972	1726	0.44208094834547496	NO	-
1053	ZINC03868856	1603	0.4419611367851061	NO	-
1054	ZINC03993108	1918	0.4418997853963716	NO	-
1055	ZINC01076844	275	0.4418427553766201	NO	-
1056	ZINC04000906	1939	0.4417877073823135	NO	-
1057	ZINC02642231	808	0.44172652541625	NO	-
1058	ZINC02642233	809	0.4416434675486277	NO	-
1059	ZINC01432408	363	0.4414939100371158	NO	-
1060	ZINC01432407	362	0.44133364106536155	NO	-
1061	ZINC03415673	1179	0.4413264177084137	NO	-
1062	ZINC03854152	1500	0.4411939817516167	NO	-
1063	ZINC03977111	1825	0.44118110375296327	NO	-
1064	ZINC03520463	1265	0.44116460513867806	NO	-
1065	ZINC03988592	1899	0.44093604556518123	NO	-
1066	ZINC04467774	2035	0.44074124440557694	NO	-
1067	ZINC03348881	1133	0.44066249019310955	NO	-
1068	ZINC02203523	603	0.44053738608963405	NO	-
1069	ZINC03943357	1708	0.44043201325740355	NO	-
1070	ZINC02522395	777	0.44043103735447914	NO	-
1071	ZINC02712519	874	0.4404080111741381	NO	-
1072	ZINC03820860	1438	0.44017881497678196	NO	-
1073	ZINC02744823	887	0.4399431764261238	NO	-
1074	ZINC01049705	252	0.4397855079051726	NO	-
1075	ZINC03486534	1241	0.4397240849963991	NO	-
1076	ZINC01902490	527	0.43969116161804467	NO	-
1077	ZINC03987397	1883	0.43959782763028865	NO	-
1078	ZINC02764064	918	0.43957177386504104	NO	-
1079	ZINC00695582	76	0.43948491876952805	NO	-
1080	ZINC02871443	967	0.43948193274750186	NO	-
1081	ZINC02202741	600	0.4393635795828973	NO	-
1082	ZINC02655351	820	0.4393254771200619	NO	-
1083	ZINC02354596	696	0.439321002240379	NO	-
1084	ZINC03821339	1455	0.4393178665774252	NO	-
1085	ZINC01552512	422	0.4389349715145961	NO	-
1086	ZINC03970536	1772	0.4386415403514827	NO	-
1087	ZINC04455862	2007	0.4385713732169821	NO	-
1088	ZINC03821339	1454	0.4383972188806511	NO	-
1089	ZINC03977098	1823	0.4383776327582534	NO	-
1090	ZINC03288165	1088	0.4382882568172733	NO	-
1091	ZINC03943357	1709	0.43828249025149896	NO	-
1092	ZINC01896070	523	0.43826523659379324	NO	-
1093	ZINC02200547	598	0.43812583453997944	NO	-
1094	ZINC02369783	711	0.43806698944274863	NO	-
1095	ZINC02203550	604	0.4379332341571943	NO	-
1096	ZINC01114903	298	0.4377480734754136	NO	-
1097	ZINC00695551	74	0.43740238779135926	NO	-
1098	ZINC03858973	1537	0.4374004968938991	NO	-
1099	ZINC00762870	95	0.437389612161035	NO	-
1100	ZINC02712495	866	0.437243713647108	NO	-
1101	ZINC04631047	47	0.43721529204175935	YES	7
1102	ZINC02636334	806	0.43721135632232494	NO	-
1103	ZINC02371216	712	0.4371818345695648	NO	-
1104	ZINC03850835	1490	0.43693437533985197	NO	-
1105	ZINC00642505	53	0.4369183285451099	NO	-
1106	ZINC01083514	281	0.4367790971713997	NO	-
1107	ZINC01080768	280	0.43672439855820594	NO	-
1108	ZINC03410240	1175	0.43665853398430343	NO	-
1109	ZINC01080767	279	0.4365956287002119	NO	-
1110	ZINC01922791	541	0.43659138969298067	NO	-
1111	ZINC03463415	1224	0.43647114701373596	NO	-
1112	ZINC03975161	1813	0.4364379722340541	NO	-
1113	ZINC04464162	2013	0.4364379722340541	NO	-
1114	ZINC03462540	1221	0.436368328835887	NO	-
1115	ZINC03941148	1698	0.4361345204554521	NO	-
1116	ZINC03818722	1417	0.4361273423563883	NO	-
1117	ZINC03609995	1370	0.4360804642443616	NO	-
1118	ZINC01492501	392	0.43604585805081414	NO	-
1119	ZINC02712515	871	0.43604512156714176	NO	-
1120	ZINC03464291	1225	0.43579395790443276	NO	-
1121	ZINC03815612	58	0.43572860977004985	YES	15
1122	ZINC02379693	723	0.4357235973061976	NO	-
1123	ZINC02447096	766	0.435630950436834	NO	-
1124	ZINC03402665	1161	0.43560546932322664	NO	-
1125	ZINC03185845	1019	0.43538759085463613	NO	-
1126	ZINC02712639	880	0.435346170624061	NO	-
1127	ZINC01922662	535	0.4353346367624043	NO	-
1128	ZINC01894188	518	0.43528683116517264	NO	-
1129	ZINC04402529	1991	0.4352396735348658	NO	-
1130	ZINC01001400	242	0.4350435293702082	NO	-
1131	ZINC03867144	1566	0.4349054956865299	NO	-
1132	ZINC02712636	879	0.4348823094187136	NO	-
1133	ZINC03939678	1696	0.4348643534088337	NO	-
1134	ZINC03399672	1158	0.43477531769088607	NO	-
1135	ZINC02712434	850	0.4347609450359674	NO	-
1136	ZINC01083524	282	0.4347514484890525	NO	-
1137	ZINC03859071	1542	0.43461062154918023	NO	-
1138	ZINC03241392	1066	0.4345889761357737	NO	-
1139	ZINC03922206	1649	0.4345526586406362	NO	-
1140	ZINC03923235	1666	0.43447677418282826	NO	-
1141	ZINC03494662	1252	0.43445474813518364	NO	-
1142	ZINC00654696	59	0.43433704325030337	NO	-
1143	ZINC00655995	62	0.4342526822535984	NO	-
1144	ZINC02203009	602	0.4342268148290453	NO	-
1145	ZINC03987569	1890	0.4341940854040674	NO	-
1146	ZINC00655991	60	0.43411807679131525	NO	-
1147	ZINC02451833	772	0.43398871863140515	NO	-
1148	ZINC03820860	1439	0.4339510266517392	NO	-
1149	ZINC03820860	1441	0.4339510266517392	NO	-
1150	ZINC03970536	1774	0.43389443513578585	NO	-
1151	ZINC01911622	531	0.4338911956621336	NO	-
1152	ZINC04000922	1941	0.43366049289424075	NO	-
1153	ZINC04000921	1940	0.43359466731562984	NO	-
1154	ZINC00852502	178	0.4334382102536737	NO	-
1155	ZINC03986333	1876	0.4332674364015595	NO	-
1156	ZINC04400623	1990	0.43326171334433966	NO	-
1157	ZINC01064381	268	0.4332477427999882	NO	-
1158	ZINC03977403	1833	0.43323356833125876	NO	-
1159	ZINC01064384	269	0.43323252583383776	NO	-
1160	ZINC01922799	542	0.43311315541520173	NO	-
1161	ZINC03383837	1153	0.4328311408626059	NO	-
1162	ZINC03528944	1291	0.4328180792154876	NO	-
1163	ZINC03889701	1622	0.4325025666614566	NO	-
1164	ZINC02395413	735	0.43244182717332563	NO	-
1165	ZINC04468475	2041	0.43238701459888895	NO	-
1166	ZINC03850835	1491	0.4323389499773633	NO	-
1167	ZINC03970536	1773	0.4322553161158412	NO	-
1168	ZINC03816461	1404	0.4321819532523255	NO	-
1169	ZINC02664906	834	0.43202766059544495	NO	-
1170	ZINC03221553	1041	0.4319967445678491	NO	-
1171	ZINC03221552	1040	0.43198984775991905	NO	-
1172	ZINC03519807	1263	0.431963180113463	NO	-
1173	ZINC03519808	1264	0.4319325562372835	NO	-
1174	ZINC02224046	626	0.43183488392042824	NO	-
1175	ZINC02393714	733	0.4317913546886795	NO	-
1176	ZINC02712496	867	0.43177158935840076	NO	-
1177	ZINC03923235	1667	0.4316600323217479	NO	-
1178	ZINC02655557	826	0.43158896536125474	NO	-
1179	ZINC02381696	724	0.43148385741947454	NO	-
1180	ZINC03544167	1304	0.43074903284349725	NO	-
1181	ZINC02443934	762	0.43072023407320514	NO	-
1182	ZINC01012527	247	0.43067379699386893	NO	-
1183	ZINC00695552	75	0.43064043483735115	NO	-
1184	ZINC02393449	732	0.4305278886582957	NO	-
1185	ZINC02712433	849	0.43040003913641234	NO	-
1186	ZINC02712522	876	0.43025098337122814	NO	-
1187	ZINC03938248	1688	0.4301844627536254	NO	-
1188	ZINC03199485	1025	0.4301636719432441	NO	-
1189	ZINC01485557	387	0.43014482030781603	NO	-
1190	ZINC03538137	1299	0.4298369411289617	NO	-
1191	ZINC01547354	415	0.4295787764980496	NO	-
1192	ZINC03577028	1345	0.4295428096967498	NO	-
1193	ZINC03992027	1906	0.42946470800251363	NO	-
1194	ZINC00599926	21	0.4294129538698162	NO	-
1195	ZINC03439726	1196	0.4293623813879402	NO	-
1196	ZINC03859071	1543	0.42931781581115946	NO	-
1197	ZINC01922668	536	0.4287548219038098	NO	-
1198	ZINC01001401	243	0.42871717702490814	NO	-
1199	ZINC03199484	1024	0.4286272709033667	NO	-
1200	ZINC03356669	1136	0.42827902821747826	NO	-
1201	ZINC03199483	1023	0.42826028349661277	NO	-
1202	ZINC03199486	1026	0.4282281808478659	NO	-
1203	ZINC02265049	648	0.4282117922446832	NO	-
1204	ZINC03820864	1444	0.42812584170066204	NO	-
1205	ZINC02541613	779	0.4280824344340136	NO	-
1206	ZINC01076982	276	0.4280153273360024	NO	-
1207	ZINC04003875	1947	0.4280073244545677	NO	-
1208	ZINC03973108	1792	0.4279483728621737	NO	-
1209	ZINC02418464	741	0.42792860270540417	NO	-
1210	ZINC03520529	1266	0.42788248573497556	NO	-
1211	ZINC01076725	273	0.42763514663333946	NO	-
1212	ZINC03820864	1443	0.4276031826449489	NO	-
1213	ZINC02712524	877	0.42751207479090897	NO	-
1214	ZINC02712521	875	0.4274830798379017	NO	-
1215	ZINC01794200	490	0.42746305540464163	NO	-
1216	ZINC04463416	2010	0.42743896563228384	NO	-
1217	ZINC03816957	1407	0.42734854201269434	NO	-
1218	ZINC03605727	1362	0.42708324609328113	NO	-
1219	ZINC04631035	9	0.4269228512246687	YES	1
1220	ZINC03939674	1695	0.42677823466471493	NO	-
1221	ZINC00836645	170	0.4266957753310508	NO	-
1222	ZINC03815607	10	0.4266849644300437	YES	2
1223	ZINC03982821	1867	0.42656888842663415	NO	-
1224	ZINC03982822	1868	0.4265192821390866	NO	-
1225	ZINC02208401	612	0.42645450736849466	NO	-
1226	ZINC03867690	1584	0.426415838927755	NO	-
1227	ZINC03860003	1552	0.42632224795873896	NO	-
1228	ZINC00762021	94	0.4262780156618392	NO	-
1229	ZINC02442404	757	0.4259635213749113	NO	-
1230	ZINC03476007	1235	0.4252518715723932	NO	-
1231	ZINC02871567	968	0.4245697407634435	NO	-
1232	ZINC03433760	1189	0.4243156703747938	NO	-
1233	ZINC00942820	218	0.42424085898121205	NO	-
1234	ZINC00695486	73	0.4241709145298387	NO	-
1235	ZINC03926485	1669	0.42413132728919245	NO	-
1236	ZINC03938248	1686	0.4240645454009694	NO	-
1237	ZINC04470245	2051	0.42395006957249104	NO	-
1238	ZINC03969680	1751	0.4239500695724903	NO	-
1239	ZINC02447475	769	0.42391631219328624	NO	-
1240	ZINC01012525	246	0.4237078470648083	NO	-
1241	ZINC02871568	969	0.42361538746728467	NO	-
1242	ZINC03820982	1445	0.42315704391041314	NO	-
1243	ZINC04176124	1972	0.42310009705807694	NO	-
1244	ZINC03596383	1353	0.4226924901235203	NO	-
1245	ZINC03816957	1408	0.4225858067828211	NO	-
1246	ZINC02218120	621	0.42217489621171655	NO	-
1247	ZINC02712574	878	0.4220499665073483	NO	-
1248	ZINC02903420	980	0.4220034255437933	NO	-
1249	ZINC02009651	574	0.42189670966564163	NO	-
1250	ZINC01894248	519	0.42188970585304186	NO	-
1251	ZINC04001323	1946	0.42178871008780944	NO	-
1252	ZINC01170165	313	0.4215505928083608	NO	-
1253	ZINC01551476	421	0.42145914051017774	NO	-
1254	ZINC03986329	1875	0.4212640176019298	NO	-
1255	ZINC01748444	464	0.42111854740306104	NO	-
1256	ZINC01539449	405	0.4211176410361583	NO	-
1257	ZINC03880446	1611	0.42109658513488446	NO	-
1258	ZINC03350493	1134	0.42097053829610015	NO	-
1259	ZINC03476762	1236	0.4207102192921834	NO	-
1260	ZINC01099389	292	0.42054129873927654	NO	-
1261	ZINC03808433	1400	0.4203724155403019	NO	-
1262	ZINC02265117	649	0.42035199973481996	NO	-
1263	ZINC03234088	1054	0.4202878727337403	NO	-
1264	ZINC03234088	1056	0.4202878727337403	NO	-
1265	ZINC03241970	1067	0.4202077632481133	NO	-
1266	ZINC03243026	1069	0.4201735466036492	NO	-
1267	ZINC03243026	1070	0.4201735466036492	NO	-
1268	ZINC03426314	1184	0.42007874106252047	NO	-
1269	ZINC03868465	1598	0.41983539379087953	NO	-
1270	ZINC01713262	449	0.4198006749014002	NO	-
1271	ZINC02912521	985	0.4197519003866138	NO	-
1272	ZINC03977142	1826	0.41927729801842795	NO	-
1273	ZINC01553076	425	0.4191516769908941	NO	-
1274	ZINC01553599	426	0.4186330869713396	NO	-
1275	ZINC03938248	1687	0.41849767009122885	NO	-
1276	ZINC03938248	1689	0.41849767009122885	NO	-
1277	ZINC03288693	1089	0.4184853721550154	NO	-
1278	ZINC03868466	1599	0.41839720585133466	NO	-
1279	ZINC04466084	2029	0.41839720585133394	NO	-
1280	ZINC03614156	1373	0.41825381804289186	NO	-
1281	ZINC03867692	1586	0.4181747879040179	NO	-
1282	ZINC03987406	1885	0.4181086123551917	NO	-
1283	ZINC03419462	1181	0.41762176389666783	NO	-
1284	ZINC03605699	1361	0.4175194222068062	NO	-
1285	ZINC03975087	1808	0.4174914588862093	NO	-
1286	ZINC02192594	595	0.4174556525699459	NO	-
1287	ZINC01752528	476	0.4172746684317633	NO	-
1288	ZINC03975091	1810	0.41697348845678667	NO	-
1289	ZINC04468475	2040	0.41693767353177535	NO	-
1290	ZINC03977143	1827	0.41690848426327093	NO	-
1291	ZINC01921049	533	0.4166707009517202	NO	-
1292	ZINC00942814	217	0.4165208564446907	NO	-
1293	ZINC01099387	291	0.4163701951945653	NO	-
1294	ZINC03545076	1306	0.41629228293445525	NO	-
1295	ZINC01745795	458	0.41622276666379615	NO	-
1296	ZINC01302065	348	0.41610809909756785	NO	-
1297	ZINC02012433	576	0.4159864020813861	NO	-
1298	ZINC02760205	906	0.4159756479187309	NO	-
1299	ZINC03867690	1585	0.4159317807435271	NO	-
1300	ZINC03867692	1587	0.4159275756493789	NO	-
1301	ZINC03987409	1887	0.4158091523006623	NO	-
1302	ZINC00726366	85	0.4153754079374087	NO	-
1303	ZINC01076729	274	0.4153053522826104	NO	-
1304	ZINC00877027	196	0.41502590374254006	NO	-
1305	ZINC03488276	1244	0.41498612515732364	NO	-
1306	ZINC04631018	34	0.41466882343290673	YES	7
1307	ZINC02203732	605	0.4144641069800127	NO	-
1308	ZINC03875107	1609	0.4143780513963299	NO	-
1309	ZINC02764284	920	0.41436799184504314	NO	-
1310	ZINC01542209	408	0.41422883170892477	NO	-
1311	ZINC02047781	38	0.4141550293645091	YES	7
1312	ZINC01410928	357	0.4139708441170919	NO	-
1313	ZINC02354069	695	0.41391999697522414	NO	-
1314	ZINC00837814	172	0.413814418541817	NO	-
1315	ZINC01701929	446	0.4137792129273292	NO	-
1316	ZINC03815601	60	0.41367767125301885	YES	17
1317	ZINC03815611	14	0.41341965291536653	YES	5
1318	ZINC03952937	1717	0.4133606239178161	NO	-
1319	ZINC01723937	452	0.4132670156197725	NO	-
1320	ZINC00948183	223	0.4131187011927079	NO	-
1321	ZINC01749388	468	0.4130452671326483	NO	-
1322	ZINC03243026	1068	0.412826524469268	NO	-
1323	ZINC02420872	744	0.4128172715550793	NO	-
1324	ZINC02295392	664	0.4127671878852826	NO	-
1325	ZINC01426269	361	0.4127655901670487	NO	-
1326	ZINC03022605	996	0.4126890657568492	NO	-
1327	ZINC03975093	1811	0.41248928235614774	NO	-
1328	ZINC00948184	224	0.4122005926274665	NO	-
1329	ZINC04328901	1983	0.41203674849606753	NO	-
1330	ZINC04468475	2042	0.41180481532005303	NO	-
1331	ZINC00882562	198	0.4117193162066909	NO	-
1332	ZINC03496934	1255	0.4115520845500673	NO	-
1333	ZINC03411677	1178	0.41152036015956034	NO	-
1334	ZINC03528566	1290	0.41115503262855985	NO	-
1335	ZINC03513575	1259	0.41112735354520624	NO	-
1336	ZINC03479032	1238	0.4109596385180574	NO	-
1337	ZINC03854809	1503	0.4109543862784641	NO	-
1338	ZINC03302224	1101	0.4107755432113484	NO	-
1339	ZINC03975088	1809	0.41062108667694136	NO	-
1340	ZINC00634370	41	0.4106130119793827	NO	-
1341	ZINC01287244	340	0.41054502388147346	NO	-
1342	ZINC01748595	466	0.40990744975595983	NO	-
1343	ZINC01748591	465	0.4097732050735594	NO	-
1344	ZINC03558174	1318	0.4094915324255877	NO	-
1345	ZINC00687566	72	0.4094477350478237	NO	-
1346	ZINC01421671	360	0.4093428325976091	NO	-
1347	ZINC03245790	1073	0.4090849494713339	NO	-
1348	ZINC00660977	64	0.40905163496541946	NO	-
1349	ZINC03831927	37	0.40889315304864865	YES	7
1350	ZINC01713262	448	0.4088861860818584	NO	-
1351	ZINC01496604	395	0.408884533980457	NO	-
1352	ZINC01464799	379	0.4088367388927227	NO	-
1353	ZINC02165990	593	0.4087522488450478	NO	-
1354	ZINC03789716	1393	0.40872634057475504	NO	-
1355	ZINC01748601	467	0.4087243526183592	NO	-
1356	ZINC03599428	1355	0.40838535721773794	NO	-
1357	ZINC03574164	1344	0.40782890508824593	NO	-
1358	ZINC02022312	578	0.40775163433355965	NO	-
1359	ZINC02292186	662	0.40758705420066815	NO	-
1360	ZINC01052173	256	0.4073269543814323	NO	-
1361	ZINC01062738	267	0.40728075954896803	NO	-
1362	ZINC02979014	993	0.4071829711581853	NO	-
1363	ZINC00605331	27	0.4071412968583114	NO	-
1364	ZINC03938550	1690	0.4067048844723117	NO	-
1365	ZINC02764528	923	0.40666966599331034	NO	-
1366	ZINC03547907	1315	0.4061550091102832	NO	-
1367	ZINC03466482	1228	0.406016606861655	NO	-
1368	ZINC03466486	1229	0.4060088368977895	NO	-
1369	ZINC03442506	1200	0.4060079449369377	NO	-
1370	ZINC00662964	65	0.4059649949022802	NO	-
1371	ZINC04424454	1994	0.4059485960995781	NO	-
1372	ZINC03340041	1124	0.40546470494910003	NO	-
1373	ZINC03340040	1123	0.40544319041730886	NO	-
1374	ZINC03284643	1087	0.40527188118251534	NO	-
1375	ZINC00992971	237	0.40504468527120013	NO	-
1376	ZINC00992972	238	0.4048820818477541	NO	-
1377	ZINC00992973	239	0.40487074886976704	NO	-
1378	ZINC00818708	150	0.40462322048250005	NO	-
1379	ZINC04631085	39	0.4045505396970695	YES	7
1380	ZINC03445325	1203	0.40434220763710665	NO	-
1381	ZINC01708141	447	0.40431619134117697	NO	-
1382	ZINC01601692	429	0.40429331865180723	NO	-
1383	ZINC00818709	152	0.40394469509789077	NO	-
1384	ZINC00818710	154	0.40393458745603084	NO	-
1385	ZINC00818691	129	0.4038940564552095	NO	-
1386	ZINC00818690	127	0.4038820233985026	NO	-
1387	ZINC00992974	240	0.4034483509301551	NO	-
1388	ZINC00818707	148	0.4034465763434741	NO	-
1389	ZINC02660773	830	0.4032756815657205	NO	-
1390	ZINC00818690	128	0.4030936765909657	NO	-
1391	ZINC00818691	130	0.40307747512995584	NO	-
1392	ZINC03605917	1366	0.4025546834494359	NO	-
1393	ZINC03490228	1246	0.40223887125926344	NO	-
1394	ZINC03619889	1375	0.4021619405206682	NO	-
1395	ZINC01049718	253	0.40215453254978656	NO	-
1396	ZINC03490231	1247	0.4019177514339598	NO	-
1397	ZINC03982615	1864	0.40156672541686117	NO	-
1398	ZINC03599427	1354	0.4015154089966127	NO	-
1399	ZINC03445459	1206	0.4009087078897866	NO	-
1400	ZINC03854810	1504	0.40076096415420864	NO	-
1401	ZINC03339459	1120	0.4007108577423667	NO	-
1402	ZINC02631218	800	0.4005657111741068	NO	-
1403	ZINC04529249	2066	0.40042479000032866	NO	-
1404	ZINC01287281	343	0.4003147489738753	NO	-
1405	ZINC03301795	1100	0.4000372569921435	NO	-
1406	ZINC03854811	1505	0.39990888958043735	NO	-
1407	ZINC03827737	1474	0.39976982294521135	NO	-
1408	ZINC03922228	1651	0.39975022452373776	NO	-
1409	ZINC03369257	1146	0.39943362083862455	NO	-
1410	ZINC03866898	1562	0.3983141185014559	NO	-
1411	ZINC03289743	1090	0.3983076184366456	NO	-
1412	ZINC00818687	121	0.39785865631771367	NO	-
1413	ZINC00818686	119	0.3978543545506473	NO	-
1414	ZINC01070008	270	0.3975757055491801	NO	-
1415	ZINC00818686	120	0.39708265680113014	NO	-
1416	ZINC00818687	122	0.3970710209301572	NO	-
1417	ZINC03605922	1367	0.3962881475189766	NO	-
1418	ZINC00818688	123	0.3960415397720679	NO	-
1419	ZINC00818689	125	0.39582970657712213	NO	-
1420	ZINC01494212	2087	0.3957072691334847	NO	-
1421	ZINC02782079	930	0.3954962107088405	NO	-
1422	ZINC03815610	13	0.3951272730877636	YES	5
1423	ZINC00818688	124	0.3950885710197787	NO	-
1424	ZINC03154786	1013	0.3950651338982327	NO	-
1425	ZINC00818689	126	0.3950617608373648	NO	-
1426	ZINC03845572	1485	0.39504014835145	NO	-
1427	ZINC00818707	147	0.39454626803563586	NO	-
1428	ZINC00818708	149	0.39454222449593457	NO	-
1429	ZINC00818709	151	0.3943530186166748	NO	-
1430	ZINC00818710	153	0.3943343330184188	NO	-
1431	ZINC03248801	1074	0.3942818911491475	NO	-
1432	ZINC02208716	613	0.3937423503976235	NO	-
1433	ZINC01719602	450	0.3937156480332595	NO	-
1434	ZINC03270919	1082	0.39333909868603695	NO	-
1435	ZINC03270919	1083	0.39333909868603695	NO	-
1436	ZINC00538264	0	0.39283417652396163	NO	-
1437	ZINC02847116	948	0.392730289682088	NO	-
1438	ZINC03386721	1157	0.3923759717266499	NO	-
1439	ZINC02754594	903	0.3921841493501644	NO	-
1440	ZINC03234088	1055	0.3913807373415217	NO	-
1441	ZINC01736151	456	0.39133063927965356	NO	-
1442	ZINC03407396	1168	0.3910156158798647	NO	-
1443	ZINC02153612	592	0.39088944520770336	NO	-
1444	ZINC03867397	1573	0.39061993668849887	NO	-
1445	ZINC03976317	1818	0.39054739362779817	NO	-
1446	ZINC03130382	1009	0.38998528993155396	NO	-
1447	ZINC02296577	665	0.389269579040053	NO	-
1448	ZINC04081432	1952	0.38858004768660875	NO	-
1449	ZINC03961311	1731	0.38833442797426926	NO	-
1450	ZINC03962721	1734	0.3880716345203857	NO	-
1451	ZINC03100201	1005	0.3879831136803668	NO	-
1452	ZINC02762886	911	0.3879224999298927	NO	-
1453	ZINC03919816	1648	0.3878087236888932	NO	-
1454	ZINC03601759	1358	0.3873791041133268	NO	-
1455	ZINC03605933	1368	0.3873359352769193	NO	-
1456	ZINC04179384	1973	0.3872312860218127	NO	-
1457	ZINC01902478	526	0.38717000826064907	NO	-
1458	ZINC02394466	734	0.38691949554764715	NO	-
1459	ZINC02767416	926	0.3868838365275598	NO	-
1460	ZINC03339525	1121	0.3858647092412351	NO	-
1461	ZINC01287230	339	0.38547669623562775	NO	-
1462	ZINC00818702	141	0.3848741935439242	NO	-
1463	ZINC00818701	139	0.3848631988622799	NO	-
1464	ZINC04628221	2075	0.3847031838284999	NO	-
1465	ZINC02622048	792	0.38451486905315074	NO	-
1466	ZINC00818701	140	0.3842689416314315	NO	-
1467	ZINC00818702	142	0.38426683876872353	NO	-
1468	ZINC03970605	1776	0.38424283150257965	NO	-
1469	ZINC04467715	2034	0.3842427748616382	NO	-
1470	ZINC03970604	1775	0.38424032603730757	NO	-
1471	ZINC02903572	981	0.38421434294520007	NO	-
1472	ZINC03303016	1103	0.3839797296939394	NO	-
1473	ZINC03410399	1177	0.3833855896634407	NO	-
1474	ZINC03410396	1176	0.38324556123684583	NO	-
1475	ZINC03380216	1150	0.38291634317360707	NO	-
1476	ZINC00818698	134	0.382827381211473	NO	-
1477	ZINC03845144	1484	0.3824588318621563	NO	-
1478	ZINC02308373	674	0.3823666138282441	NO	-
1479	ZINC03966468	1736	0.3822861276872003	NO	-
1480	ZINC03238821	1061	0.3819451109548917	NO	-
1481	ZINC02365763	705	0.38167227940588766	NO	-
1482	ZINC01746446	459	0.3814978659439368	NO	-
1483	ZINC02365765	706	0.38132499436683265	NO	-
1484	ZINC02255503	644	0.3812006158254074	NO	-
1485	ZINC01440822	367	0.38113533950096673	NO	-
1486	ZINC00678104	69	0.3810319842113842	NO	-
1487	ZINC03605801	1363	0.3809546422427588	NO	-
1488	ZINC00818698	133	0.3808507301620942	NO	-
1489	ZINC03605804	1364	0.3808463850559107	NO	-
1490	ZINC03504575	1257	0.3808428108214731	NO	-
1491	ZINC01619259	437	0.3808180547271152	NO	-
1492	ZINC02241223	633	0.3807478913869484	NO	-
1493	ZINC02241224	634	0.3806904021144323	NO	-
1494	ZINC03775169	1385	0.38063337137222336	NO	-
1495	ZINC01490939	390	0.3801875941414104	NO	-
1496	ZINC00818704	145	0.38014802147204885	NO	-
1497	ZINC03408539	1174	0.37992944075070884	NO	-
1498	ZINC03978834	1841	0.3799148590429967	NO	-
1499	ZINC00818696	131	0.3797980930302375	NO	-
1500	ZINC00600179	22	0.37970589538700333	NO	-
1501	ZINC00818704	146	0.37966929083030004	NO	-
1502	ZINC03339532	1122	0.379618316316381	NO	-
1503	ZINC01440819	366	0.37941254526951157	NO	-
1504	ZINC03169682	1015	0.37935250917967983	NO	-
1505	ZINC03970166	1768	0.3793445476267829	NO	-
1506	ZINC03169686	1016	0.37933565346502873	NO	-
1507	ZINC02007110	572	0.3792889745725419	NO	-
1508	ZINC03970165	1767	0.3792405818844824	NO	-
1509	ZINC03871672	1605	0.3791754064636283	NO	-
1510	ZINC00818696	132	0.37916625728942976	NO	-
1511	ZINC02649142	812	0.3788980611030538	NO	-
1512	ZINC02016004	577	0.3782842934559166	NO	-
1513	ZINC03859184	1544	0.37773101267145526	NO	-
1514	ZINC03859185	1545	0.377726134719611	NO	-
1515	ZINC03237714	1057	0.37733197050163286	NO	-
1516	ZINC00818703	143	0.37702716107847684	NO	-
1517	ZINC03960431	1730	0.37687638729660233	NO	-
1518	ZINC00820481	156	0.37684165654647434	NO	-
1519	ZINC02216701	620	0.3767643255281069	NO	-
1520	ZINC03778808	1386	0.37673685828739845	NO	-
1521	ZINC02216697	619	0.3767362313450803	NO	-
1522	ZINC00818700	137	0.37656087766345525	NO	-
1523	ZINC01287269	342	0.37627470177454514	NO	-
1524	ZINC01287268	341	0.37622101379876893	NO	-
1525	ZINC02442665	759	0.37617115600968165	NO	-
1526	ZINC03816394	1403	0.37613067813869944	NO	-
1527	ZINC02442664	758	0.37603613826056004	NO	-
1528	ZINC02433576	748	0.3758480527501491	NO	-
1529	ZINC00818699	135	0.37577605704505784	NO	-
1530	ZINC02433578	749	0.37577004935005653	NO	-
1531	ZINC03543033	1303	0.3756757228924876	NO	-
1532	ZINC00818703	144	0.3755117830189127	NO	-
1533	ZINC03543032	1302	0.3753995845996362	NO	-
1534	ZINC00818700	138	0.3753855777814552	NO	-
1535	ZINC00818699	136	0.3752233539835471	NO	-
1536	ZINC02441881	755	0.3746982248063635	NO	-
1537	ZINC02762803	910	0.37442692840701863	NO	-
1538	ZINC02441883	756	0.37431927874588644	NO	-
1539	ZINC03818166	1416	0.3742791949275045	NO	-
1540	ZINC03970164	1766	0.3742775141576816	NO	-
1541	ZINC03970163	1765	0.3742683727042678	NO	-
1542	ZINC02215677	618	0.3735858546577127	NO	-
1543	ZINC02215676	617	0.37356108479010325	NO	-
1544	ZINC03639403	1379	0.3735510930787827	NO	-
1545	ZINC03826112	1473	0.3732990576131066	NO	-
1546	ZINC03566923	1321	0.37280992435369603	NO	-
1547	ZINC04468349	2037	0.37275797344943434	NO	-
1548	ZINC03566925	1322	0.3725435860491633	NO	-
1549	ZINC03970162	1764	0.3724222709682623	NO	-
1550	ZINC01900413	525	0.37179103771869754	NO	-
1551	ZINC03359797	1139	0.37142240071124616	NO	-
1552	ZINC03317313	1108	0.371385265363294	NO	-
1553	ZINC00639322	48	0.37137820172196656	NO	-
1554	ZINC02259893	647	0.3713048965148018	NO	-
1555	ZINC02215594	615	0.37111609954855224	NO	-
1556	ZINC03239512	1062	0.3710518526763696	NO	-
1557	ZINC03608981	1369	0.3708597640620614	NO	-
1558	ZINC02215596	616	0.3708059547150397	NO	-
1559	ZINC04520828	2059	0.3707430894469912	NO	-
1560	ZINC03230298	1047	0.37071964676529545	NO	-
1561	ZINC04443606	2000	0.37008275379389405	NO	-
1562	ZINC04465100	2024	0.370082753793894	NO	-
1563	ZINC04443603	1999	0.3700686473257322	NO	-
1564	ZINC02439307	752	0.37000108995586367	NO	-
1565	ZINC02439308	753	0.3699622703621104	NO	-
1566	ZINC04107083	1957	0.3698654790828458	NO	-
1567	ZINC03363998	1142	0.3698070473866491	NO	-
1568	ZINC02228284	630	0.36964383960555763	NO	-
1569	ZINC03926871	1671	0.3695996052836381	NO	-
1570	ZINC02228281	629	0.3695835911575746	NO	-
1571	ZINC01751172	474	0.36955738765733787	NO	-
1572	ZINC03975126	1812	0.36934279552518096	NO	-
1573	ZINC03890913	1632	0.3692414820435964	NO	-
1574	ZINC03890317	1626	0.36923123242353934	NO	-
1575	ZINC02009860	575	0.3689877472333768	NO	-
1576	ZINC03809836	1401	0.36876001973293826	NO	-
1577	ZINC03238143	1058	0.36870146249891056	NO	-
1578	ZINC03990802	1901	0.3683449822428744	NO	-
1579	ZINC03815598	15	0.3679920539909274	YES	6
1580	ZINC01730023	454	0.3679443389051585	NO	-
1581	ZINC03452311	1210	0.3678172036867734	NO	-
1582	ZINC03545363	1311	0.3677524242032415	NO	-
1583	ZINC03545364	1312	0.367728422305407	NO	-
1584	ZINC03361130	1140	0.3676556114135132	NO	-
1585	ZINC01604428	430	0.3675203548823697	NO	-
1586	ZINC03890319	1628	0.36719142574070013	NO	-
1587	ZINC04467671	2032	0.3671914257406998	NO	-
1588	ZINC02594036	785	0.36674488982563885	NO	-
1589	ZINC03960430	1729	0.3667150683827745	NO	-
1590	ZINC02643452	810	0.36671455427886884	NO	-
1591	ZINC03470771	1233	0.36664574945796374	NO	-
1592	ZINC02846324	947	0.36650572943697335	NO	-
1593	ZINC03230138	1046	0.36630251587327317	NO	-
1594	ZINC03470785	1234	0.36609589621762095	NO	-
1595	ZINC02351433	693	0.36577829318989863	NO	-
1596	ZINC04365845	1988	0.3656970563465361	NO	-
1597	ZINC01472045	380	0.3656765419730168	NO	-
1598	ZINC03435904	1190	0.36565752507360044	NO	-
1599	ZINC03859813	1551	0.3652445097388144	NO	-
1600	ZINC02351435	694	0.36522933177393746	NO	-
1601	ZINC01725900	453	0.3650944442327704	NO	-
1602	ZINC01472046	381	0.36475618847461827	NO	-
1603	ZINC02332144	686	0.3644932632651351	NO	-
1604	ZINC02332145	687	0.3644499635922234	NO	-
1605	ZINC03209777	1031	0.3644051190903552	NO	-
1606	ZINC02428379	747	0.3642782753268002	NO	-
1607	ZINC03230335	1048	0.36407539007035183	NO	-
1608	ZINC03209380	1030	0.36379965513110674	NO	-
1609	ZINC01055130	261	0.3635496076171181	NO	-
1610	ZINC03573821	1334	0.36347591220627745	NO	-
1611	ZINC03849940	1486	0.3633927996109214	NO	-
1612	ZINC03573768	1328	0.36337219881197963	NO	-
1613	ZINC01055134	262	0.3633370354001381	NO	-
1614	ZINC03829133	1482	0.36287138713995104	NO	-
1615	ZINC02005158	570	0.36286853296699834	NO	-
1616	ZINC01055108	258	0.3627678469409879	NO	-
1617	ZINC03859398	1548	0.3627298782608277	NO	-
1618	ZINC01055103	257	0.3625523727744718	NO	-
1619	ZINC03821014	1446	0.36215243713034484	NO	-
1620	ZINC03857822	1527	0.3620307450034523	NO	-
1621	ZINC03293077	1091	0.3618869455775797	NO	-
1622	ZINC03244324	1072	0.3616963366711771	NO	-
1623	ZINC03282802	1086	0.36165482545966776	NO	-
1624	ZINC03213215	1033	0.361582489016354	NO	-
1625	ZINC02354607	697	0.36144554138818313	NO	-
1626	ZINC00538490	1	0.36141209749069	NO	-
1627	ZINC01287833	345	0.3613671559396099	NO	-
1628	ZINC01455400	373	0.3612257813897273	NO	-
1629	ZINC03335059	1119	0.361155931624262	NO	-
1630	ZINC01287832	344	0.3611171356185819	NO	-
1631	ZINC01455401	374	0.36074916775294597	NO	-
1632	ZINC02354609	698	0.3606947765861726	NO	-
1633	ZINC03817217	1411	0.36031173768735825	NO	-
1634	ZINC03574154	1342	0.35992357607329967	NO	-
1635	ZINC00850881	174	0.35986546857666024	NO	-
1636	ZINC03859398	1549	0.35964023331913547	NO	-
1637	ZINC00850882	176	0.3596169839808711	NO	-
1638	ZINC03995292	1932	0.35949163302152914	NO	-
1639	ZINC03991273	1903	0.3593039226429071	NO	-
1640	ZINC01887234	514	0.3591469928970389	NO	-
1641	ZINC04408720	2090	0.35914645517600524	NO	-
1642	ZINC01055117	260	0.3591380293832667	NO	-
1643	ZINC04442057	1995	0.35903432308928457	NO	-
1644	ZINC03991000	1902	0.35887599842683204	NO	-
1645	ZINC03318384	1109	0.3587941778930416	NO	-
1646	ZINC03220038	1039	0.35871561427263077	NO	-
1647	ZINC01113805	296	0.3586429807658251	NO	-
1648	ZINC02204048	607	0.35863031902719483	NO	-
1649	ZINC02547237	781	0.3585701449391204	NO	-
1650	ZINC03573798	1331	0.3584406833175875	NO	-
1651	ZINC03859013	1540	0.35841850012035253	NO	-
1652	ZINC03573840	1337	0.3583056891063076	NO	-
1653	ZINC01055112	259	0.3583027559594695	NO	-
1654	ZINC03574148	1341	0.3582781138050238	NO	-
1655	ZINC01493707	393	0.35827159082490095	NO	-
1656	ZINC00576547	2	0.35825992571561244	NO	-
1657	ZINC03573822	1335	0.3581513829911391	NO	-
1658	ZINC03573823	1336	0.35810123153276213	NO	-
1659	ZINC04442060	1996	0.357913469669626	NO	-
1660	ZINC01107378	293	0.3579043061412138	NO	-
1661	ZINC03857824	1528	0.35768706996117755	NO	-
1662	ZINC02678922	837	0.3575770564524709	NO	-
1663	ZINC03573783	1329	0.3575307013372647	NO	-
1664	ZINC01783156	483	0.3573572822235164	NO	-
1665	ZINC02203907	606	0.35732665355649035	NO	-
1666	ZINC02853980	952	0.3572405855675378	NO	-
1667	ZINC03867563	1578	0.3572395735445337	NO	-
1668	ZINC03977188	1831	0.3570131600897735	NO	-
1669	ZINC03867563	1579	0.35693586640068675	NO	-
1670	ZINC03819945	1425	0.35686344950787197	NO	-
1671	ZINC03819945	1424	0.35686344950787174	NO	-
1672	ZINC04529088	2065	0.35668861865804713	NO	-
1673	ZINC02764048	917	0.3566130370825629	NO	-
1674	ZINC03855100	1510	0.35644569919021096	NO	-
1675	ZINC04641549	2085	0.35643897553917264	NO	-
1676	ZINC03573896	1339	0.3563814067185903	NO	-
1677	ZINC03486474	1240	0.3563042797905863	NO	-
1678	ZINC03243878	1071	0.3560619719140121	NO	-
1679	ZINC01550309	419	0.35603347560270004	NO	-
1680	ZINC04529347	2069	0.3554961790707971	NO	-
1681	ZINC00632464	39	0.3554947717653205	NO	-
1682	ZINC02849294	949	0.3554522942786418	NO	-
1683	ZINC03850279	1488	0.3553646520306286	NO	-
1684	ZINC04529382	2070	0.3553046728049184	NO	-
1685	ZINC00626144	36	0.3552133933053448	NO	-
1686	ZINC00632459	37	0.3552013884789214	NO	-
1687	ZINC00626142	35	0.35519088153331396	NO	-
1688	ZINC02763773	916	0.35503414205909	NO	-
1689	ZINC03821014	1447	0.35464891934109516	NO	-
1690	ZINC02862166	962	0.35456921884507997	NO	-
1691	ZINC03815892	1402	0.354474280376429	NO	-
1692	ZINC04008344	1949	0.3542432613919376	NO	-
1693	ZINC03069049	1002	0.3541895775138953	NO	-
1694	ZINC03326284	1114	0.35416108039627403	NO	-
1695	ZINC03214347	1036	0.35379170733068277	NO	-
1696	ZINC02764426	921	0.3537485309609309	NO	-
1697	ZINC00706758	79	0.3537261788423467	NO	-
1698	ZINC03574156	1343	0.35367754507224275	NO	-
1699	ZINC03201118	1028	0.35362994223309824	NO	-
1700	ZINC00670386	68	0.3535400419972874	NO	-
1701	ZINC02851676	950	0.3535284922395048	NO	-
1702	ZINC01723658	451	0.35333218441774994	NO	-
1703	ZINC03868159	1597	0.35328108379415424	NO	-
1704	ZINC04465930	2028	0.3532810837941533	NO	-
1705	ZINC03573785	1330	0.35322427869913753	NO	-
1706	ZINC04008344	1950	0.35318278550742904	NO	-
1707	ZINC00850882	177	0.3531467878915279	NO	-
1708	ZINC02245993	637	0.3531445588161026	NO	-
1709	ZINC03229166	1045	0.35310772271129137	NO	-
1710	ZINC03212331	1032	0.3531018170281598	NO	-
1711	ZINC02653497	817	0.353087258959273	NO	-
1712	ZINC03573844	1338	0.35307216378858614	NO	-
1713	ZINC03573817	1332	0.35303346217997517	NO	-
1714	ZINC00637983	45	0.35302226421455296	NO	-
1715	ZINC00850881	175	0.3530123223830509	NO	-
1716	ZINC03573820	1333	0.35299368385613566	NO	-
1717	ZINC03213802	1035	0.3529709433773789	NO	-
1718	ZINC03573765	1326	0.3526357437607573	NO	-
1719	ZINC04529075	2064	0.3526185387590658	NO	-
1720	ZINC03815608	57	0.35238587692878165	YES	14
1721	ZINC04627912	2074	0.35219944257089414	NO	-
1722	ZINC02859087	958	0.35214379852799765	NO	-
1723	ZINC04529342	2067	0.35201458288358306	NO	-
1724	ZINC01058449	266	0.35194775962197716	NO	-
1725	ZINC04529345	2068	0.351897534785084	NO	-
1726	ZINC03573898	1340	0.351824737218423	NO	-
1727	ZINC03859013	1541	0.35178747616928796	NO	-
1728	ZINC03110756	1006	0.35165101549112737	NO	-
1729	ZINC03849940	1487	0.3515597359565974	NO	-
1730	ZINC02316433	678	0.35135652516842714	NO	-
1731	ZINC04529062	2063	0.3513131817727424	NO	-
1732	ZINC04442071	1997	0.3512094693172062	NO	-
1733	ZINC03112743	1008	0.35090857640401973	NO	-
1734	ZINC00842746	173	0.3508605100146849	NO	-
1735	ZINC02417433	739	0.3508244183137805	NO	-
1736	ZINC00626022	33	0.3506750501005324	NO	-
1737	ZINC00626019	31	0.35067309138931413	NO	-
1738	ZINC02604001	786	0.3506442860177269	NO	-
1739	ZINC03876064	1610	0.35060721971458597	NO	-
1740	ZINC00600823	23	0.3505253065743795	NO	-
1741	ZINC04008344	1951	0.3504525267391835	NO	-
1742	ZINC00656978	63	0.35041432146611706	NO	-
1743	ZINC01139095	309	0.35020430933989344	NO	-
1744	ZINC02740743	886	0.34969146627325	NO	-
1745	ZINC03819224	1418	0.349263005731773	NO	-
1746	ZINC04528785	2062	0.34914385294594696	NO	-
1747	ZINC03343974	1127	0.34895644090636746	NO	-
1748	ZINC03866815	1559	0.34893229479886934	NO	-
1749	ZINC03469571	1232	0.34890087196194275	NO	-
1750	ZINC03890318	1627	0.34881690210937566	NO	-
1751	ZINC00632459	38	0.3486774110493326	NO	-
1752	ZINC02881381	977	0.34855472175797036	NO	-
1753	ZINC00632464	40	0.3485006796802068	NO	-
1754	ZINC03866816	1560	0.34775316852500565	NO	-
1755	ZINC04528761	2060	0.34764696065323136	NO	-
1756	ZINC02762782	909	0.3475980142019517	NO	-
1757	ZINC03269592	1080	0.347405100319116	NO	-
1758	ZINC02655243	819	0.3470232202319149	NO	-
1759	ZINC04528776	2061	0.3459829124349128	NO	-
1760	ZINC03928151	1677	0.34597617032999545	NO	-
1761	ZINC01730680	455	0.34576806436384955	NO	-
1762	ZINC00637983	46	0.3456679278143997	NO	-
1763	ZINC03928139	1675	0.34550060553661455	NO	-
1764	ZINC01049548	250	0.34495250301427666	NO	-
1765	ZINC02667127	835	0.3449065075914324	NO	-
1766	ZINC03765104	1383	0.34489010095791084	NO	-
1767	ZINC02668766	836	0.3446938968746857	NO	-
1768	ZINC03800048	1396	0.34466851697972817	NO	-
1769	ZINC03928133	1674	0.3442733063016348	NO	-
1770	ZINC03573767	1327	0.34421560734371076	NO	-
1771	ZINC00626019	32	0.3440463999187618	NO	-
1772	ZINC00626022	34	0.3440399100720523	NO	-
1773	ZINC03972173	1787	0.34390129723072815	NO	-
1774	ZINC02221945	625	0.34305947271297854	NO	-
1775	ZINC02221941	624	0.34284060520283194	NO	-
1776	ZINC02748289	893	0.3422348318307191	NO	-
1777	ZINC01154669	311	0.34173228134176287	NO	-
1778	ZINC02218598	623	0.34104142556977163	NO	-
1779	ZINC02218596	622	0.340947011570294	NO	-
1780	ZINC03928140	1676	0.3408564564114584	NO	-
1781	ZINC02279601	655	0.3405075695293534	NO	-
1782	ZINC03972929	1788	0.34033450416692534	NO	-
1783	ZINC04231822	1974	0.3402109728216431	NO	-
1784	ZINC02280955	656	0.33994325717675306	NO	-
1785	ZINC04231913	1975	0.3385424481340178	NO	-
1786	ZINC02840823	945	0.33847321153367044	NO	-
1787	ZINC02935817	986	0.3382055022102973	NO	-
1788	ZINC01166509	312	0.3376848723183208	NO	-
1789	ZINC01760219	477	0.33747393587352265	NO	-
1790	ZINC03972931	1789	0.33726437721043534	NO	-
1791	ZINC01551242	420	0.33697475895162415	NO	-
1792	ZINC03987700	1891	0.3369101142438611	NO	-
1793	ZINC02857742	955	0.33678226702369485	NO	-
1794	ZINC03972942	1791	0.33620409983981464	NO	-
1795	ZINC03962723	1735	0.33518451061831744	NO	-
1796	ZINC03972936	1790	0.3345603556006724	NO	-
1797	ZINC03816860	1406	0.33412878002900087	NO	-
1798	ZINC02854536	954	0.33409955337547287	NO	-
1799	ZINC02318842	679	0.333964446647391	NO	-
1800	ZINC01681708	442	0.33391077380770384	NO	-
1801	ZINC02522628	778	0.33385742421956566	NO	-
1802	ZINC03816860	1405	0.3332886328174794	NO	-
1803	ZINC02858499	956	0.33283761375964804	NO	-
1804	ZINC02629128	797	0.3323991403812306	NO	-
1805	ZINC03277403	1085	0.3309829827927539	NO	-
1806	ZINC03859679	1550	0.32955063341734214	NO	-
1807	ZINC03815599	16	0.3281227990375347	YES	6
1808	ZINC02579074	782	0.327755855058841	NO	-
1809	ZINC01040941	248	0.327276385226366	NO	-
1810	ZINC01410446	356	0.32710168219366886	NO	-
1811	ZINC03970113	1763	0.32709177663962863	NO	-
1812	ZINC04451434	2004	0.3267489746644103	NO	-
1813	ZINC01893811	517	0.32668860166878383	NO	-
1814	ZINC03938557	1691	0.32649254339516726	NO	-
1815	ZINC04451434	2005	0.3258606738583782	NO	-
1816	ZINC01896517	524	0.3255318062189648	NO	-
1817	ZINC03861792	1555	0.3245367341736914	NO	-
1818	ZINC03954871	1718	0.3244717127802075	NO	-
1819	ZINC00958353	230	0.32440111763201357	NO	-
1820	ZINC00958352	229	0.32364592045003376	NO	-
1821	ZINC02546078	780	0.32275326172496144	NO	-
1822	ZINC03938566	1692	0.32266058656505847	NO	-
1823	ZINC00856539	179	0.3224127135197189	NO	-
1824	ZINC03974432	1798	0.3212309220732506	NO	-
1825	ZINC04469961	2050	0.32123092207325044	NO	-
1826	ZINC04467708	2033	0.3212277196082536	NO	-
1827	ZINC03969877	1759	0.3202307427859212	NO	-
1828	ZINC04469925	2048	0.32023074278592056	NO	-
1829	ZINC03982947	1869	0.31927394640685625	NO	-
1830	ZINC03190768	1020	0.31904686735767257	NO	-
1831	ZINC03889647	1620	0.31901774035317354	NO	-
1832	ZINC01494284	394	0.31848530398814856	NO	-
1833	ZINC00958391	231	0.31738568954074003	NO	-
1834	ZINC01502380	399	0.31650573191821996	NO	-
1835	ZINC02207298	610	0.31596433966062104	NO	-
1836	ZINC01996750	568	0.31574669047926784	NO	-
1837	ZINC03061541	1000	0.31562961576350856	NO	-
1838	ZINC03611340	1371	0.31529739414115404	NO	-
1839	ZINC00706758	80	0.3149288621342918	NO	-
1840	ZINC02375454	717	0.31455927367393044	NO	-
1841	ZINC03969876	1758	0.3140975097466235	NO	-
1842	ZINC02258830	646	0.3138271281851164	NO	-
1843	ZINC01861200	509	0.31364907106857726	NO	-
1844	ZINC00726389	86	0.31343109659929036	NO	-
1845	ZINC03940993	1697	0.31287687648276213	NO	-
1846	ZINC04451434	2006	0.31273473598508983	NO	-
1847	ZINC00711777	81	0.3126076648917345	NO	-
1848	ZINC01095488	290	0.31256056982918645	NO	-
1849	ZINC03974415	1797	0.3121420391367626	NO	-
1850	ZINC04469928	2049	0.3121420391367622	NO	-
1851	ZINC03945915	1713	0.3120643984957613	NO	-
1852	ZINC02836431	942	0.31132508207161597	NO	-
1853	ZINC03945915	1714	0.3102392593300557	NO	-
1854	ZINC02841581	946	0.31013283122065466	NO	-
1855	ZINC01614522	432	0.30973418018141674	NO	-
1856	ZINC03821226	1448	0.3097316776916756	NO	-
1857	ZINC03072995	1003	0.3097046983026592	NO	-
1858	ZINC03987858	1896	0.309396892114679	NO	-
1859	ZINC03987857	1895	0.3093751869886048	NO	-
1860	ZINC03993210	1922	0.3083562418927431	NO	-
1861	ZINC00726391	87	0.3082543774325505	NO	-
1862	ZINC03993209	1921	0.3077701387804756	NO	-
1863	ZINC01501742	397	0.3075153248298006	NO	-
1864	ZINC03969217	1745	0.30744160682693683	NO	-
1865	ZINC01006610	245	0.3074254604275135	NO	-
1866	ZINC01501737	396	0.30671851409859685	NO	-
1867	ZINC00774886	100	0.3064352700483492	NO	-
1868	ZINC03631187	1378	0.30612277708819274	NO	-
1869	ZINC01233378	323	0.3058971111145346	NO	-
1870	ZINC03969985	1762	0.30576930788745	NO	-
1871	ZINC03866847	1561	0.3049299229665237	NO	-
1872	ZINC04464983	2022	0.30492992296652305	NO	-
1873	ZINC01953649	554	0.30480468580903347	NO	-
1874	ZINC03821226	1449	0.30464315506897505	NO	-
1875	ZINC03821226	1450	0.30464315506897505	NO	-
1876	ZINC01958267	565	0.30432397020483143	NO	-
1877	ZINC02807609	938	0.3041473763311392	NO	-
1878	ZINC03976479	1820	0.30388061318738935	NO	-
1879	ZINC03993211	1923	0.30354038392670235	NO	-
1880	ZINC01953714	560	0.3033883423445949	NO	-
1881	ZINC01953670	556	0.3031644420654303	NO	-
1882	ZINC01955538	562	0.3031451875366523	NO	-
1883	ZINC01952475	553	0.3028597036251999	NO	-
1884	ZINC03889355	2088	0.3020074674566144	NO	-
1885	ZINC00820222	155	0.30197202141546275	NO	-
1886	ZINC00806047	116	0.3014718557063423	NO	-
1887	ZINC03586075	1350	0.3012609189360424	NO	-
1888	ZINC02446024	765	0.30119214720733295	NO	-
1889	ZINC00726393	88	0.3011014801541711	NO	-
1890	ZINC00825491	164	0.3008404389834743	NO	-
1891	ZINC03859000	1538	0.3005081362388709	NO	-
1892	ZINC00663054	66	0.3000681502131593	NO	-
1893	ZINC02752615	900	0.29954056516381045	NO	-
1894	ZINC03858437	1534	0.2992462843442215	NO	-
1895	ZINC03821227	1451	0.29914003653483323	NO	-
1896	ZINC01953717	561	0.298932320213978	NO	-
1897	ZINC01885917	512	0.2988135202026536	NO	-
1898	ZINC01002392	244	0.2987487372812438	NO	-
1899	ZINC03890462	1630	0.2987417352408308	NO	-
1900	ZINC01512530	402	0.2986019614389401	NO	-
1901	ZINC01953702	558	0.29834315421879365	NO	-
1902	ZINC03821227	1452	0.2982687350008883	NO	-
1903	ZINC03821227	1453	0.29826873500088824	NO	-
1904	ZINC03028082	997	0.29798713634397234	NO	-
1905	ZINC02447310	767	0.29779495824033214	NO	-
1906	ZINC02258830	645	0.2975431331826223	NO	-
1907	ZINC03914609	1646	0.29715118970332055	NO	-
1908	ZINC02956620	988	0.29685264127437955	NO	-
1909	ZINC00806045	115	0.29679476773932606	NO	-
1910	ZINC03859000	1539	0.295814276218543	NO	-
1911	ZINC01953668	555	0.2947258613946369	NO	-
1912	ZINC00663054	67	0.29468760509751174	NO	-
1913	ZINC03859255	1546	0.2945962111700478	NO	-
1914	ZINC01851708	508	0.2945082057267909	NO	-
1915	ZINC03586073	1349	0.2944084506161466	NO	-
1916	ZINC02267663	651	0.29409334547947164	NO	-
1917	ZINC01953699	557	0.29385234211256234	NO	-
1918	ZINC01881663	511	0.29354717475969816	NO	-
1919	ZINC03976315	1817	0.2930801600645477	NO	-
1920	ZINC03976298	1816	0.2922029898988148	NO	-
1921	ZINC03987856	1894	0.2920556811993023	NO	-
1922	ZINC01885920	513	0.2920227095843898	NO	-
1923	ZINC02133697	588	0.29106321687421	NO	-
1924	ZINC01815895	498	0.2906571854585067	NO	-
1925	ZINC03854741	1502	0.29059017821451394	NO	-
1926	ZINC00593668	14	0.2899231758445813	NO	-
1927	ZINC01953706	559	0.2893558866334262	NO	-
1928	ZINC03586078	1351	0.2892793200321258	NO	-
1929	ZINC00773814	98	0.28922551208241726	NO	-
1930	ZINC00593668	15	0.2889104661448006	NO	-
1931	ZINC04342948	1987	0.28868920554993155	NO	-
1932	ZINC03866962	1565	0.28863605105901297	NO	-
1933	ZINC01947018	551	0.2881759215246414	NO	-
1934	ZINC04176099	1971	0.28801135681663204	NO	-
1935	ZINC01839599	501	0.2878622032480335	NO	-
1936	ZINC01839601	503	0.2878612386583857	NO	-
1937	ZINC02654850	818	0.2873812268024556	NO	-
1938	ZINC02957275	989	0.2873235702285456	NO	-
1939	ZINC03980294	1858	0.28723225730983865	NO	-
1940	ZINC04464566	2017	0.2872322573098385	NO	-
1941	ZINC03980290	1856	0.2872250052742919	NO	-
1942	ZINC01839601	504	0.2870727385403314	NO	-
1943	ZINC01839599	502	0.28705589625874695	NO	-
1944	ZINC02350356	692	0.2866263247237138	NO	-
1945	ZINC03969348	1746	0.2863987117319143	NO	-
1946	ZINC04464566	2018	0.2863720346889905	NO	-
1947	ZINC03980294	1859	0.2863720346889902	NO	-
1948	ZINC03969349	1747	0.28636846822012	NO	-
1949	ZINC02284711	659	0.28627076070466884	NO	-
1950	ZINC02284709	657	0.2862525757972892	NO	-
1951	ZINC03980053	1844	0.286252274907789	NO	-
1952	ZINC03980053	1845	0.2858886720005141	NO	-
1953	ZINC02134132	589	0.28547180656626675	NO	-
1954	ZINC03976639	1821	0.2854366688445598	NO	-
1955	ZINC02871619	970	0.2850980463487186	NO	-
1956	ZINC03065889	1001	0.28494939321347973	NO	-
1957	ZINC03630413	1377	0.28436169303345754	NO	-
1958	ZINC04464349	2015	0.28393067534609856	NO	-
1959	ZINC03980172	1855	0.2839306753460982	NO	-
1960	ZINC04414120	1993	0.2838507426054298	NO	-
1961	ZINC01947869	552	0.28365237815286315	NO	-
1962	ZINC04464349	2014	0.28304633822399927	NO	-
1963	ZINC03980172	1854	0.2830463382239992	NO	-
1964	ZINC03144880	1010	0.2829171309449723	NO	-
1965	ZINC03868581	1600	0.28273766674206596	NO	-
1966	ZINC00587692	50	0.28261299820809593	YES	10
1967	ZINC03980050	1843	0.2824994154978526	NO	-
1968	ZINC02356458	700	0.28248326321902667	NO	-
1969	ZINC01770953	479	0.2824142124226322	NO	-
1970	ZINC01770959	481	0.28239649287528684	NO	-
1971	ZINC03980050	1842	0.28234337714345514	NO	-
1972	ZINC00774863	99	0.282341654903739	NO	-
1973	ZINC02365854	707	0.2823277528110653	NO	-
1974	ZINC03976369	1819	0.28228256961637244	NO	-
1975	ZINC03980160	1848	0.28225146321322514	NO	-
1976	ZINC04468659	2043	0.28213365012859865	NO	-
1977	ZINC01612764	431	0.28205778227155703	NO	-
1978	ZINC03980159	1846	0.28199453027978105	NO	-
1979	ZINC03324854	1113	0.2819497351340132	NO	-
1980	ZINC03324854	1112	0.28194973513401256	NO	-
1981	ZINC01114802	297	0.2818533865025275	NO	-
1982	ZINC01225898	319	0.28178840561642404	NO	-
1983	ZINC01770959	480	0.28162523659102695	NO	-
1984	ZINC01770953	478	0.28161292771842905	NO	-
1985	ZINC03980290	1857	0.2816078302269227	NO	-
1986	ZINC03980168	1850	0.2814797869204086	NO	-
1987	ZINC02284709	658	0.28142289516365904	NO	-
1988	ZINC02284711	660	0.2814152820244116	NO	-
1989	ZINC03980170	1852	0.2813613269916921	NO	-
1990	ZINC01793460	486	0.2812673590917012	NO	-
1991	ZINC01793463	488	0.2812631936390152	NO	-
1992	ZINC03855090	1507	0.28123624951345183	NO	-
1993	ZINC03864386	1556	0.28117424731680035	NO	-
1994	ZINC03980159	1847	0.281050911728086	NO	-
1995	ZINC01490687	389	0.2810266438913693	NO	-
1996	ZINC04633339	2079	0.2808670220074791	NO	-
1997	ZINC01797129	494	0.2808457357985388	NO	-
1998	ZINC01797132	496	0.28084260364758235	NO	-
1999	ZINC02308118	673	0.2807990589130294	NO	-
2000	ZINC03983691	1871	0.280756169273803	NO	-
2001	ZINC03980170	1853	0.28068186591332694	NO	-
2002	ZINC03980168	1851	0.2806794189467771	NO	-
2003	ZINC03980160	1849	0.2806188686957102	NO	-
2004	ZINC02309709	676	0.28044957573089185	NO	-
2005	ZINC03968740	1744	0.2801965186927403	NO	-
2006	ZINC03968739	1743	0.2801185793380071	NO	-
2007	ZINC01797132	497	0.27978053561548316	NO	-
2008	ZINC01797129	495	0.27977876352358966	NO	-
2009	ZINC01617699	436	0.27969077908613776	NO	-
2010	ZINC00870173	190	0.27960747077161424	NO	-
2011	ZINC03971909	1780	0.2794082290609509	NO	-
2012	ZINC00945699	221	0.27916211505392624	NO	-
2013	ZINC01793463	489	0.2790626495368163	NO	-
2014	ZINC01793460	487	0.27903945130218644	NO	-
2015	ZINC01794409	491	0.2789352961103878	NO	-
2016	ZINC02226905	627	0.27859947638500726	NO	-
2017	ZINC02238482	632	0.2783266579145128	NO	-
2018	ZINC03820847	1437	0.277715239701446	NO	-
2019	ZINC01617699	433	0.27762908445022977	NO	-
2020	ZINC02345061	691	0.27760436725013005	NO	-
2021	ZINC03820847	1436	0.2775235951311715	NO	-
2022	ZINC03346785	1131	0.27744982600149204	NO	-
2023	ZINC00974320	234	0.27693023837427017	NO	-
2024	ZINC03441378	1198	0.2765875665800535	NO	-
2025	ZINC03441378	1197	0.27658756658005335	NO	-
2026	ZINC00945699	222	0.2765222629570779	NO	-
2027	ZINC02520171	776	0.2763449904286056	NO	-
2028	ZINC01055322	263	0.27626493463824037	NO	-
2029	ZINC03971910	1781	0.2759469913906152	NO	-
2030	ZINC01617699	434	0.27576460834087474	NO	-
2031	ZINC02622179	793	0.27572442329127517	NO	-
2032	ZINC01225901	320	0.2756065517758428	NO	-
2033	ZINC02275295	653	0.2754942096840738	NO	-
2034	ZINC01434171	364	0.2754769337372588	NO	-
2035	ZINC00722133	82	0.2753828388446984	NO	-
2036	ZINC03969927	1761	0.27516405509915864	NO	-
2037	ZINC00654526	55	0.2751156508872986	NO	-
2038	ZINC00654528	56	0.27511436332881195	NO	-
2039	ZINC00870173	191	0.27458629911200994	NO	-
2040	ZINC03943251	1701	0.2736673787366201	NO	-
2041	ZINC03973231	1794	0.27320240116825856	NO	-
2042	ZINC03943251	1700	0.2730828742819524	NO	-
2043	ZINC02386966	729	0.27302191323426606	NO	-
2044	ZINC00974321	235	0.27299492124250885	NO	-
2045	ZINC02207238	609	0.27297126536631316	NO	-
2046	ZINC02751526	897	0.27252636011618975	NO	-
2047	ZINC03977508	1834	0.2722123676185515	NO	-
2048	ZINC03971915	1784	0.27198720018339895	NO	-
2049	ZINC00820811	160	0.2719859940626737	NO	-
2050	ZINC00820812	161	0.27198123801562507	NO	-
2051	ZINC04090797	1954	0.2717542664111632	NO	-
2052	ZINC03943251	1699	0.27126919627075385	NO	-
2053	ZINC01574129	427	0.27103028317915556	NO	-
2054	ZINC02208076	611	0.27100310177881815	NO	-
2055	ZINC00820807	158	0.27091115124068144	NO	-
2056	ZINC02377006	721	0.2704766571588625	NO	-
2057	ZINC03977535	1836	0.2704413300515597	NO	-
2058	ZINC03943253	1704	0.270092080368715	NO	-
2059	ZINC02748596	894	0.2699995054298503	NO	-
2060	ZINC00820806	157	0.26996791974912215	NO	-
2061	ZINC01458108	375	0.2698490346259042	NO	-
2062	ZINC03943253	1703	0.26970895569712533	NO	-
2063	ZINC03918325	1647	0.269476901962179	NO	-
2064	ZINC03891122	1634	0.26923625323533884	NO	-
2065	ZINC02779752	929	0.26917396695252577	NO	-
2066	ZINC03943254	1706	0.2687851252572603	NO	-
2067	ZINC02800817	934	0.2687536196463196	NO	-
2068	ZINC00822429	163	0.26836551544394854	NO	-
2069	ZINC03943254	1707	0.26829096769722455	NO	-
2070	ZINC03943253	1702	0.26794393561008334	NO	-
2071	ZINC03969446	1748	0.2678752063470979	NO	-
2072	ZINC01124874	302	0.2674866530960668	NO	-
2073	ZINC02520026	775	0.26737001021158463	NO	-
2074	ZINC03968579	1739	0.2670624392216723	NO	-
2075	ZINC02800940	935	0.26694609552716114	NO	-
2076	ZINC01055592	264	0.26680001573675083	NO	-
2077	ZINC03868667	1601	0.26672737422768017	NO	-
2078	ZINC04466195	2030	0.26672737422767934	NO	-
2079	ZINC01490201	388	0.26667717570609034	NO	-
2080	ZINC03977509	1835	0.26667376193540493	NO	-
2081	ZINC02098701	583	0.26660230001056545	NO	-
2082	ZINC03468348	1231	0.2665574578591043	NO	-
2083	ZINC03889290	1616	0.26655604657739285	NO	-
2084	ZINC04000844	1938	0.26646036793809774	NO	-
2085	ZINC03232415	1050	0.26642712834601745	NO	-
2086	ZINC03892736	1641	0.2664069129824508	NO	-
2087	ZINC03892735	1640	0.2663990414857568	NO	-
2088	ZINC03943254	1705	0.26631765737423807	NO	-
2089	ZINC04470311	2053	0.26615753556949073	NO	-
2090	ZINC03971917	1785	0.26614034605752424	NO	-
2091	ZINC01588368	428	0.2654580858535496	NO	-
2092	ZINC01617699	435	0.2654100073196269	NO	-
2093	ZINC03815580	51	0.2653543891347571	YES	10
2094	ZINC00820813	162	0.2653354950917219	NO	-
2095	ZINC02763609	914	0.2652653670059337	NO	-
2096	ZINC01458111	376	0.2652060253457951	NO	-
2097	ZINC02376542	719	0.2645307048967824	NO	-
2098	ZINC03975190	1814	0.26420721231148825	NO	-
2099	ZINC00820809	159	0.26410406837759115	NO	-
2100	ZINC03969899	1760	0.2639714418586122	NO	-
2101	ZINC03971911	1782	0.26340190099705213	NO	-
2102	ZINC03891123	1635	0.2630834835573654	NO	-
2103	ZINC03968580	1740	0.26303271263375605	NO	-
2104	ZINC01507333	400	0.2630120052247305	NO	-
2105	ZINC00779668	104	0.26263097250484463	NO	-
2106	ZINC03969447	1749	0.26253202150768684	NO	-
2107	ZINC03969448	1750	0.2625259479677554	NO	-
2108	ZINC04469547	2045	0.2625259479677554	NO	-
2109	ZINC00779665	102	0.2623566143635362	NO	-
2110	ZINC04470309	2052	0.262218603342173	NO	-
2111	ZINC00722137	83	0.26196175902658647	NO	-
2112	ZINC03889298	1617	0.2618245195023745	NO	-
2113	ZINC01230061	322	0.2618069529085228	NO	-
2114	ZINC02790774	933	0.2617233947068419	NO	-
2115	ZINC04282770	1981	0.2616367465562745	NO	-
2116	ZINC03971912	1783	0.26142835906185397	NO	-
2117	ZINC03580545	1348	0.26142633711580865	NO	-
2118	ZINC03868668	1602	0.26141103367062074	NO	-
2119	ZINC03231963	1049	0.2611879045240641	NO	-
2120	ZINC01662942	440	0.26110465710953285	NO	-
2121	ZINC03973270	1795	0.2609697313523995	NO	-
2122	ZINC02752593	899	0.26096673370066253	NO	-
2123	ZINC03891124	1636	0.2608203431168019	NO	-
2124	ZINC03977575	1837	0.26026439390362477	NO	-
2125	ZINC00722141	84	0.260017026722594	NO	-
2126	ZINC03968540	1737	0.25971278045213625	NO	-
2127	ZINC03206567	1029	0.2595646844509956	NO	-
2128	ZINC03980825	1861	0.2593681012312412	NO	-
2129	ZINC00779667	103	0.25930704058922777	NO	-
2130	ZINC04089467	1953	0.2591721365579778	NO	-
2131	ZINC03588543	1352	0.2585585937264004	NO	-
2132	ZINC03662992	1380	0.2582389838700042	NO	-
2133	ZINC03987956	1898	0.25762646488995494	NO	-
2134	ZINC03147128	1012	0.25752606797415073	NO	-
2135	ZINC02752483	898	0.2570447188408281	NO	-
2136	ZINC03145874	1011	0.256592233115774	NO	-
2137	ZINC03980826	1862	0.25647136635667866	NO	-
2138	ZINC03980827	1863	0.25646925636512946	NO	-
2139	ZINC00654531	57	0.2542559013632568	NO	-
2140	ZINC02449164	771	0.25369548802067077	NO	-
2141	ZINC02366703	708	0.2534440441934472	NO	-
2142	ZINC02759883	904	0.252927279363242	NO	-
2143	ZINC01744142	457	0.2527819060334338	NO	-
2144	ZINC02854269	953	0.25171267250214496	NO	-
2145	ZINC02753447	902	0.2516745324659466	NO	-
2146	ZINC03974975	1805	0.25087384662308	NO	-
2147	ZINC01057244	265	0.250648851346449	NO	-
2148	ZINC03971981	1786	0.25043062045937087	NO	-
2149	ZINC04465030	2023	0.25003603017273696	NO	-
2150	ZINC03890499	1631	0.25003603017273673	NO	-
2151	ZINC03968570	1738	0.24996428517452823	NO	-
2152	ZINC00623136	29	0.24726400776407476	NO	-
2153	ZINC03974977	1806	0.24621670700422696	NO	-
2154	ZINC03974978	1807	0.24621586871627957	NO	-
2155	ZINC04464117	2012	0.24621586871627904	NO	-
2156	ZINC03815585	49	0.14967456032332704	YES	9
