# Supplementary material for: Optimal assignment methods for ligand-based virtual screening
Source: J Cheminform. 2009 Aug 25;1:14. doi: 10.1186/1758-2946-1-14 (PMC2820492; doi:10.1186/1758-2946-1-14)
Supplement: Additional file 2 — Archive of the result files. The file Results.tar.gz is a Gzip compressed Tar archive containing the results file of each method for each data set. The result files are tab-separated plain text files including the following information: method name, active data set with size, cluster information and the distribution of the molecules over the clusters, decoy data set with size, ratio active:decoy, AUC, awAUC, BEDROC scores for predefined alpha values as suggested by Truchon and Bayly [63], relative enrichment factor [67], ROC enrichments, awROC enrichments at predefined false positive fractions, chemotype enrichment, ROC data points, and the ranking of each structure. [file 1758-2946-1-14-S2.zip › Results/2SHA.SQ.DUD=hivrt.Q.HIVRT_MKC.sdf.A.DUD_hivrt_clustered_I_MM.sdf.D.DUD_hivrt_decoys_ID_pass_MWPass_I0000644]

###################################################################################################
# Screening Result File
# User: jahn
# Method used: 2SHA
> <Method_Name>
2SHA
# Screening mode: Single Query Screening
#	Calculations performed: 1528
#	Start time of the calculation: Sat Mar 07 12:05:24 CET 2009
#	End time of the calculation: Sat Mar 07 12:06:48 CET 2009
# Data set information
#	Query molecule name:	MKC from data set: ./data/queries/HIVRT_MKC.sdf
#	Active data set: /rahome/chemoinf/SVS/data/actives/DUD_hivrt_clustered_I_MM.sdf with cluster information
#		Size: 34 molecules
#		Number of clusters: 17
#		Cluster Summery:
#			Cluster number	# molecules	% of actives
#			1		2		5.882
#			2		3		8.824
#			3		2		5.882
#			4		1		2.941
#			5		1		2.941
#			6		6		17.647
#			7		3		8.824
#			8		1		2.941
#			9		1		2.941
#			10		7		20.588
#			11		1		2.941
#			12		1		2.941
#			13		1		2.941
#			14		1		2.941
#			15		1		2.941
#			16		1		2.941
#			17		1		2.941
#	Decoy data set: /rahome/chemoinf/SVS/data/decoys/DUD_hivrt_decoys_ID_pass_MWPass_I_MM.sdf
#		Size: 1494 molecules
#	Ratio actives : decoys
#		1.0 : 43.9412
#	The active and decoy data set were part of the DUD with problem identifier: hivrt
> <AUC>
#	 ROC AUC
	0.5964052287581699
> <awAUC>
#	 ROC awAUC
	0.5296676903693205
> <BEDROC Scores>
#	Alpha Values	BEDROC Scores	Literature: J. Chem. Inf. Model., Vol. 47, No. 2, 2007, 488-508
	106.9	0.3749
	100.0	0.3625
	53.6	0.2854
	50.0	0.2804
	32.2	0.2611
	20.0	0.258
	16.1	0.2616
	10.0	0.2819
	8.0	0.2988
> <Relative enrichment factor>
#	Fraction dataset	Enrichment factor	 Literature: DOI: 10.1021/ci800303k
	0.0010	65.44502617801047
	0.01	39.267015706806276
	0.02	19.633507853403138
	0.05	23.529411764705884
	0.1	26.470588235294116
	0.2	32.35294117647059
	0.25	32.35294117647059
> <ROC Enrichments>
#	True decoy fraction	Enrichment	Literature: J Comput Aided Mol Des (2008) 22:133-139
	0.1	109.8529411764706
	0.5	32.95588235294118
	1.0	17.576470588235296
	2.0	8.788235294117648
	5.0	4.687058823529412
	10.0	2.6364705882352943
> <awROC Enrichments>
#	Decoy fraction	Enrichment
	0.1	73.23529411764706
	0.5	20.139705882352942
	1.0	10.741176470588236
	2.0	5.370588235294118
	5.0	3.515294117647059
	10.0	2.343529411764706
> <Chemotype enrichment>
#	% data set	% active cluster	Literature: http://dud.docking.org/wombat/
	0.0	0.0
	0.065	0.0
	0.065	5.882
	0.196	5.882
	0.196	11.765
	2.945	11.765
	2.945	17.647
	6.872	17.647
	6.872	23.529
	12.958	23.529
	12.958	29.412
	15.38	29.412
	15.38	35.294
	25.196	35.294
	25.196	41.176
	28.338	41.176
	28.338	47.059
	40.183	47.059
	40.183	52.941
	47.448	52.941
	47.448	58.824
	50.262	58.824
	50.262	64.706
	72.448	64.706
	72.448	70.588
	85.537	70.588
	85.537	76.471
	87.369	76.471
	87.369	82.353
	88.154	82.353
	88.154	88.235
	91.819	88.235
	91.819	94.118
	98.233	94.118
	98.233	100.0
	100.0	100.0
> <ROC curve data>
#	False positive rate	true positive rate
	0.0	0.0
	0.0	0.1471
	0.0013	0.1471
	0.0013	0.1765
	0.0254	0.1765
	0.0254	0.2059
	0.0442	0.2059
	0.0442	0.2353
	0.0643	0.2353
	0.0643	0.2647
	0.1258	0.2647
	0.1258	0.2941
	0.1499	0.2941
	0.1499	0.3235
	0.2497	0.3235
	0.2497	0.3529
	0.2811	0.3529
	0.2811	0.3824
	0.3025	0.3824
	0.3025	0.4118
	0.3246	0.4118
	0.3246	0.4706
	0.3996	0.4706
	0.3996	0.5
	0.4197	0.5
	0.4197	0.5588
	0.4297	0.5588
	0.4297	0.5882
	0.4552	0.5882
	0.4552	0.6176
	0.4705	0.6176
	0.4705	0.6471
	0.4987	0.6471
	0.4987	0.6765
	0.5187	0.6765
	0.5187	0.7059
	0.5716	0.7059
	0.5716	0.7353
	0.583	0.7353
	0.583	0.7647
	0.7229	0.7647
	0.7229	0.7941
	0.8561	0.7941
	0.8561	0.8235
	0.8742	0.8235
	0.8742	0.8529
	0.8815	0.8529
	0.8815	0.8824
	0.905	0.8824
	0.905	0.9118
	0.9177	0.9118
	0.9177	0.9412
	0.923	0.9412
	0.923	0.9706
	0.9819	0.9706
	0.9819	1.0
	1.0	1.0
> <Screening Table>
# Rank	Mol name	Index in data set	Similarity 2 query	Active	Cluster number
1	ZINC01536588	13	0.9235198761824305	YES	6
2	ZINC03833869	14	0.784023659523183	YES	6
3	ZINC03580965	31	0.7767832159265864	YES	15
4	ZINC03833867	11	0.6986603371759554	YES	6
5	ZINC03833868	12	0.6986603371759554	YES	6
6	ZINC00161385	121	0.681888291257584	NO	-
7	ZINC00856243	549	0.675367239725442	NO	-
8	ZINC01905250	10	0.6753252233031095	YES	6
9	ZINC00092980	60	0.6746689720089816	NO	-
10	ZINC00041945	21	0.6708132146911657	NO	-
11	ZINC03851211	1188	0.6696299781083438	NO	-
12	ZINC00856243	550	0.6663633895542282	NO	-
13	ZINC00092980	61	0.6657328666329241	NO	-
14	ZINC00041945	22	0.6619199653687634	NO	-
15	ZINC03851211	1189	0.6609683623323349	NO	-
16	ZINC03862000	1256	0.6552571047279031	NO	-
17	ZINC00626314	493	0.6506244936539558	NO	-
18	ZINC03859790	1249	0.6505302689260865	NO	-
19	ZINC03268162	976	0.647929640198108	NO	-
20	ZINC00627273	495	0.6476496727384334	NO	-
21	ZINC01240300	683	0.6459997082075802	NO	-
22	ZINC00626314	494	0.6442016516165193	NO	-
23	ZINC03859790	1250	0.6419738483234638	NO	-
24	ZINC00627273	496	0.6412500393534328	NO	-
25	ZINC00678020	517	0.6370342037566241	NO	-
26	ZINC00678020	518	0.6289363761411557	NO	-
27	ZINC00367887	268	0.6217752987942082	NO	-
28	ZINC03850064	1185	0.6211506427534879	NO	-
29	ZINC03859126	1240	0.6206379434974629	NO	-
30	ZINC00367881	266	0.6196028329266858	NO	-
31	ZINC00628111	497	0.6163313977718822	NO	-
32	ZINC00367887	269	0.6145784086237296	NO	-
33	ZINC00079509	50	0.6144314853621713	NO	-
34	ZINC03850064	1186	0.6136591159198446	NO	-
35	ZINC03859126	1241	0.6131416528049976	NO	-
36	ZINC00367881	267	0.6126310838882629	NO	-
37	ZINC04131393	1404	0.6109876563846974	NO	-
38	ZINC00628111	498	0.607497549914225	NO	-
39	ZINC00629315	500	0.6060167411608026	NO	-
40	ZINC00079509	51	0.6058403730076987	NO	-
41	ZINC04131393	1405	0.6044741526666638	NO	-
42	ZINC02229739	780	0.5956313755197086	NO	-
43	ZINC03612217	1159	0.5912387025090333	NO	-
44	ZINC01614679	748	0.5908221109787768	NO	-
45	ZINC04617885	18	0.5897504076995259	YES	8
46	ZINC00427326	319	0.5739261020487954	NO	-
47	ZINC00383373	287	0.5722930357983077	NO	-
48	ZINC00217414	161	0.5709963433704515	NO	-
49	ZINC00587907	469	0.570527722634898	NO	-
50	ZINC00591166	471	0.5676661663975007	NO	-
51	ZINC00384662	290	0.5608356862988157	NO	-
52	ZINC03041273	946	0.5566882398498618	NO	-
53	ZINC01363169	706	0.5544183647378375	NO	-
54	ZINC01069304	613	0.5536090178680148	NO	-
55	ZINC00930756	563	0.5530034597282507	NO	-
56	ZINC01069302	612	0.5523040930925581	NO	-
57	ZINC00080366	52	0.5517818401513065	NO	-
58	ZINC04108772	1397	0.5504296844624141	NO	-
59	ZINC03283331	980	0.5500723287352312	NO	-
60	ZINC03866858	1270	0.5490109823001956	NO	-
61	ZINC04627831	1487	0.5459243286753822	NO	-
62	ZINC02533264	809	0.5458973827703676	NO	-
63	ZINC00203966	142	0.5457541753660553	NO	-
64	ZINC03271480	977	0.541482652716017	NO	-
65	ZINC03954237	1328	0.5390151669381276	NO	-
66	ZINC02786789	875	0.5377597622019908	NO	-
67	ZINC01240239	682	0.5373144706105109	NO	-
68	ZINC00067979	42	0.5353224665839456	NO	-
69	ZINC04361386	1437	0.5349824160248629	NO	-
70	ZINC03954237	1327	0.5344299582628387	NO	-
71	ZINC04361474	1438	0.5338333556205938	NO	-
72	ZINC00126675	98	0.5322736912109894	NO	-
73	ZINC00126671	97	0.5321243059817422	NO	-
74	ZINC02004030	9	0.5307709703936166	YES	6
75	ZINC01285173	692	0.5282970716810432	NO	-
76	ZINC02787703	876	0.527457892194645	NO	-
77	ZINC00095110	63	0.5263359700119185	NO	-
78	ZINC01281458	688	0.5243332992002	NO	-
79	ZINC00794384	528	0.5239739917176331	NO	-
80	ZINC00429343	326	0.5234220308577326	NO	-
81	ZINC00529143	413	0.523361046245068	NO	-
82	ZINC00533153	420	0.5231940366977126	NO	-
83	ZINC00533154	421	0.522906872024967	NO	-
84	ZINC00031886	16	0.522785532005803	NO	-
85	ZINC03612217	1160	0.522009958996909	NO	-
86	ZINC00526388	405	0.5209682389879623	NO	-
87	ZINC00526394	408	0.5209641263292284	NO	-
88	ZINC00526390	406	0.5208928434046931	NO	-
89	ZINC00526392	407	0.5208777052659336	NO	-
90	ZINC00418213	306	0.5205966219790559	NO	-
91	ZINC00860131	555	0.5187973189647976	NO	-
92	ZINC04119260	1398	0.5180788958603905	NO	-
93	ZINC00425212	317	0.5172954367090928	NO	-
94	ZINC00428597	320	0.5163030051216192	NO	-
95	ZINC01002344	575	0.5157362842109839	NO	-
96	ZINC00503853	394	0.5147572891659818	NO	-
97	ZINC04464418	1459	0.5144140565866914	NO	-
98	ZINC04002885	1378	0.5131906124639775	NO	-
99	ZINC03852974	1200	0.5118132529313868	NO	-
100	ZINC04002885	1380	0.5117959944682818	NO	-
101	ZINC03868840	1299	0.5116295852494134	NO	-
102	ZINC04355997	1436	0.5106836417858958	NO	-
103	ZINC00384633	288	0.5078956956488493	NO	-
104	ZINC03041286	947	0.5075088569304158	NO	-
105	ZINC00014547	30	0.5075031474006941	YES	14
106	ZINC00027336	13	0.5057835454669936	NO	-
107	ZINC03611126	1157	0.5056812713446286	NO	-
108	ZINC00178756	128	0.5041476991058941	NO	-
109	ZINC00951362	566	0.503296238768557	NO	-
110	ZINC01322820	701	0.5030011549659451	NO	-
111	ZINC00469713	360	0.5024714989457284	NO	-
112	ZINC00467330	356	0.5020800554958481	NO	-
113	ZINC00587144	468	0.4999883580325455	NO	-
114	ZINC00813790	538	0.4997012722112797	NO	-
115	ZINC00813789	537	0.49965451995572047	NO	-
116	ZINC01050386	591	0.4989278984687155	NO	-
117	ZINC02751969	862	0.49810663981155323	NO	-
118	ZINC01069691	614	0.49688785010350767	NO	-
119	ZINC04317071	1429	0.4962798866626979	NO	-
120	ZINC04316884	1427	0.49621863187771065	NO	-
121	ZINC03610959	1153	0.4945440415890946	NO	-
122	ZINC03610956	1152	0.4945440115489844	NO	-
123	ZINC00531757	417	0.49389565229878085	NO	-
124	ZINC01405602	716	0.4935781641592291	NO	-
125	ZINC03891758	1318	0.4930471388806184	NO	-
126	ZINC04470317	1477	0.4930471388806182	NO	-
127	ZINC03610973	1155	0.4928179173413029	NO	-
128	ZINC03610970	1154	0.49280524216648897	NO	-
129	ZINC04317086	1431	0.49243508378210615	NO	-
130	ZINC03855031	1212	0.4919805268182346	NO	-
131	ZINC04308340	1424	0.49149149172175727	NO	-
132	ZINC03974303	1352	0.4910074659380746	NO	-
133	ZINC00330856	239	0.4908829343940439	NO	-
134	ZINC03961744	1331	0.49086700545412976	NO	-
135	ZINC03850703	1187	0.49012495328210887	NO	-
136	ZINC03992989	1369	0.4890585845975744	NO	-
137	ZINC00250519	183	0.48863185607448856	NO	-
138	ZINC03855031	1213	0.48830622519962674	NO	-
139	ZINC00161667	122	0.4876856357591022	NO	-
140	ZINC00073869	46	0.4875986374590628	NO	-
141	ZINC00424537	314	0.48663453221870334	NO	-
142	ZINC00433823	329	0.4858752548937683	NO	-
143	ZINC00433825	331	0.48552210198740403	NO	-
144	ZINC00433824	330	0.48550459509927824	NO	-
145	ZINC00412990	304	0.48497954126784354	NO	-
146	ZINC01396436	713	0.4842631135489371	NO	-
147	ZINC02787988	878	0.4821037114102691	NO	-
148	ZINC02796462	899	0.48178709603330394	NO	-
149	ZINC02623838	827	0.4792163268028221	NO	-
150	ZINC03606035	1149	0.478913597635171	NO	-
151	ZINC00683636	519	0.47886672852404993	NO	-
152	ZINC02402393	795	0.4788110053208852	NO	-
153	ZINC03336959	990	0.47833767285599565	NO	-
154	ZINC03563368	1103	0.47796449898740045	NO	-
155	ZINC03563366	1102	0.4779064347986971	NO	-
156	ZINC01036586	584	0.47748881544525357	NO	-
157	ZINC03867596	1282	0.4765176910467781	NO	-
158	ZINC01453047	732	0.47644782030239496	NO	-
159	ZINC01599204	747	0.4763035925637838	NO	-
160	ZINC03563380	1105	0.4762357654699453	NO	-
161	ZINC03563378	1104	0.47618724685696484	NO	-
162	ZINC03974811	1354	0.47612372200189756	NO	-
163	ZINC00138080	108	0.4760884274405654	NO	-
164	ZINC01644836	749	0.4760542319183427	NO	-
165	ZINC00295845	211	0.47577815799724243	NO	-
166	ZINC03958895	1330	0.4751767108641757	NO	-
167	ZINC00318864	234	0.47511222788344915	NO	-
168	ZINC03271480	978	0.47506429347878737	NO	-
169	ZINC03833114	1175	0.47434481382205324	NO	-
170	ZINC00387662	295	0.4742278174973539	NO	-
171	ZINC02578172	818	0.474204581929301	NO	-
172	ZINC00612456	476	0.4741877160895278	NO	-
173	ZINC03508983	1063	0.47401896130126425	NO	-
174	ZINC02718985	850	0.4739810544321187	NO	-
175	ZINC00080410	53	0.47368654307679936	NO	-
176	ZINC00268377	199	0.47360552631379566	NO	-
177	ZINC02794703	889	0.4733581678380545	NO	-
178	ZINC02794702	888	0.473235566628873	NO	-
179	ZINC03616242	1168	0.47193628917951436	NO	-
180	ZINC03507498	1062	0.4718832429981089	NO	-
181	ZINC02859567	915	0.4718808391524163	NO	-
182	ZINC04628067	1488	0.4714237596633	NO	-
183	ZINC01142335	651	0.4705841604055933	NO	-
184	ZINC02795292	892	0.46979419153970575	NO	-
185	ZINC00179798	129	0.46978198313477354	NO	-
186	ZINC00179800	130	0.46973802987023155	NO	-
187	ZINC02795291	891	0.46955670167306457	NO	-
188	ZINC00380363	284	0.46930479986113566	NO	-
189	ZINC00295845	212	0.4691972107375122	NO	-
190	ZINC00122034	90	0.46897927439352416	NO	-
191	ZINC01023177	581	0.46887026085641426	NO	-
192	ZINC02554065	814	0.4681834405686869	NO	-
193	ZINC00612475	477	0.4681548360588708	NO	-
194	ZINC00570300	452	0.4681122679901378	NO	-
195	ZINC03833114	1176	0.4681110525786872	NO	-
196	ZINC00612476	478	0.4679470948066815	NO	-
197	ZINC02718985	852	0.46773061784227515	NO	-
198	ZINC02020188	7	0.46716481697195583	YES	4
199	ZINC00052260	30	0.46708337952909457	NO	-
200	ZINC00374482	278	0.466849823507782	NO	-
201	ZINC00813894	543	0.46657599630737223	NO	-
202	ZINC04128563	1400	0.4663533934681736	NO	-
203	ZINC00813893	542	0.4661076618378363	NO	-
204	ZINC00478707	373	0.465728818494718	NO	-
205	ZINC00813756	533	0.46553456114428593	NO	-
206	ZINC00644645	502	0.46548659527063463	NO	-
207	ZINC00813757	534	0.4653593845152742	NO	-
208	ZINC00203436	141	0.4652486825511805	NO	-
209	ZINC00581562	461	0.46518501761373116	NO	-
210	ZINC00644646	503	0.4649337692363332	NO	-
211	ZINC00200247	140	0.4646488581517073	NO	-
212	ZINC00581564	462	0.4646055475925824	NO	-
213	ZINC01099342	628	0.4640445860420844	NO	-
214	ZINC03987876	1362	0.4637533523791205	NO	-
215	ZINC00583201	463	0.4636474221816247	NO	-
216	ZINC01099343	629	0.46329280295582287	NO	-
217	ZINC00082028	54	0.46300234860324263	NO	-
218	ZINC03853392	1203	0.4625577238188385	NO	-
219	ZINC00617283	486	0.46251873101571106	NO	-
220	ZINC00982642	571	0.46218917017952127	NO	-
221	ZINC02475014	805	0.46214222889530326	NO	-
222	ZINC03853393	1204	0.4621136745843651	NO	-
223	ZINC00583203	464	0.4608811961992858	NO	-
224	ZINC03867548	1281	0.4603337944494504	NO	-
225	ZINC00279984	201	0.4601332781516937	NO	-
226	ZINC02768652	872	0.4600494098126825	NO	-
227	ZINC04295415	1422	0.4599303739364976	NO	-
228	ZINC00120388	89	0.45943014690369477	NO	-
229	ZINC03653955	1172	0.4593334051652964	NO	-
230	ZINC01780134	755	0.4587041398943071	NO	-
231	ZINC01780133	754	0.4586609073721274	NO	-
232	ZINC02213527	777	0.45832612569597725	NO	-
233	ZINC00128289	101	0.45812380916449313	NO	-
234	ZINC00546110	430	0.45811909763086756	NO	-
235	ZINC00005723	0	0.4579981865569977	YES	1
236	ZINC00397739	297	0.4574147509440678	NO	-
237	ZINC03868074	1290	0.45728973430211295	NO	-
238	ZINC02216496	778	0.4570039547467886	NO	-
239	ZINC01347507	704	0.4569860555265719	NO	-
240	ZINC00290771	206	0.45667693005332377	NO	-
241	ZINC00674437	515	0.455713202047121	NO	-
242	ZINC01399041	715	0.4554043210525284	NO	-
243	ZINC01399040	714	0.4553276266836544	NO	-
244	ZINC03630982	1171	0.45520694771304293	NO	-
245	ZINC02795454	893	0.4550951304247813	NO	-
246	ZINC00073132	45	0.45295759663278407	NO	-
247	ZINC03530535	1084	0.45201721661966937	NO	-
248	ZINC02760339	864	0.4518420252269587	NO	-
249	ZINC03234779	971	0.45156689094844404	NO	-
250	ZINC03234778	970	0.4515444337723992	NO	-
251	ZINC03530533	1083	0.4514942493369655	NO	-
252	ZINC04465712	1463	0.4513973929090945	NO	-
253	ZINC03858902	1238	0.4511215795201266	NO	-
254	ZINC01066008	605	0.45111590646641464	NO	-
255	ZINC04466702	1468	0.45107011960483356	NO	-
256	ZINC04176405	1415	0.45059401789394704	NO	-
257	ZINC02653881	840	0.4504266418269867	NO	-
258	ZINC00161670	123	0.44992086074006543	NO	-
259	ZINC00088513	56	0.4498146496970291	NO	-
260	ZINC00119718	88	0.44967295540198376	NO	-
261	ZINC02584063	820	0.44933704842773114	NO	-
262	ZINC00209129	152	0.4489610460397727	NO	-
263	ZINC00209056	151	0.448560497143108	NO	-
264	ZINC03346437	993	0.4479454764390175	NO	-
265	ZINC02172443	771	0.4476971676059629	NO	-
266	ZINC02349727	789	0.44702504175454555	NO	-
267	ZINC02634583	831	0.44634879167946173	NO	-
268	ZINC03358913	996	0.4462372248772785	NO	-
269	ZINC02635859	832	0.44615158863029436	NO	-
270	ZINC00813763	535	0.4452614942164255	NO	-
271	ZINC00563123	444	0.44512447138859973	NO	-
272	ZINC03868991	1300	0.44506417684994204	NO	-
273	ZINC03868991	1301	0.44487497801517606	NO	-
274	ZINC03525573	1076	0.44454876848770664	NO	-
275	ZINC03867609	1283	0.4444730822322564	NO	-
276	ZINC00487330	384	0.44441406244771864	NO	-
277	ZINC00487329	383	0.44417276258576344	NO	-
278	ZINC04466702	1469	0.44376970288806566	NO	-
279	ZINC03464456	1049	0.44368573399927086	NO	-
280	ZINC03404509	1012	0.4435551644993078	NO	-
281	ZINC03250847	972	0.4434318266602547	NO	-
282	ZINC00756911	523	0.4433820944999353	NO	-
283	ZINC00813764	536	0.44323215265991256	NO	-
284	ZINC03616231	1167	0.4430571001356666	NO	-
285	ZINC00813848	539	0.44273866096596187	NO	-
286	ZINC03317791	985	0.44269283531126835	NO	-
287	ZINC00813888	541	0.44259437881871055	NO	-
288	ZINC01202925	668	0.44234471147621757	NO	-
289	ZINC01202928	669	0.4423337500954169	NO	-
290	ZINC00487328	382	0.4422564954962271	NO	-
291	ZINC03525147	1075	0.4422486951477946	NO	-
292	ZINC03322691	986	0.44222962617357714	NO	-
293	ZINC04137675	1407	0.4421684317908111	NO	-
294	ZINC01051738	594	0.4418493378987896	NO	-
295	ZINC00487348	386	0.44179606286778267	NO	-
296	ZINC00487347	385	0.4415484579583317	NO	-
297	ZINC00101922	68	0.44139235725268283	NO	-
298	ZINC00101926	69	0.4413737144235684	NO	-
299	ZINC03397220	1007	0.4412775786188455	NO	-
300	ZINC03451311	1034	0.44107255661703054	NO	-
301	ZINC00563123	443	0.4406379769259761	NO	-
302	ZINC00813887	540	0.44057582863969535	NO	-
303	ZINC00034275	17	0.4403047977522026	NO	-
304	ZINC04469091	1470	0.4401544174612612	NO	-
305	ZINC03470772	1055	0.4401029914601967	NO	-
306	ZINC02199758	776	0.4399959189885663	NO	-
307	ZINC02199757	775	0.4399873673922021	NO	-
308	ZINC03176197	958	0.43988928660868737	NO	-
309	ZINC04308506	1425	0.4398857787178253	NO	-
310	ZINC03176199	959	0.43973986584383895	NO	-
311	ZINC00506103	395	0.43973310606774585	NO	-
312	ZINC00181957	131	0.4395697323921842	NO	-
313	ZINC00181958	132	0.4395513752188924	NO	-
314	ZINC03474041	1057	0.43917293876391805	NO	-
315	ZINC02755090	863	0.43902554653524256	NO	-
316	ZINC03452747	1035	0.4388612442585728	NO	-
317	ZINC01281458	689	0.43852549186238804	NO	-
318	ZINC01281458	690	0.43852549186238804	NO	-
319	ZINC00563121	442	0.4382898138014823	NO	-
320	ZINC02503783	806	0.4375793610542263	NO	-
321	ZINC00928127	562	0.437371287438901	NO	-
322	ZINC00421175	310	0.43727985768755556	NO	-
323	ZINC00421174	309	0.4365863332903521	NO	-
324	ZINC04469091	1471	0.4365398757868279	NO	-
325	ZINC03499366	1060	0.436353534384228	NO	-
326	ZINC01476114	736	0.43622123885625874	NO	-
327	ZINC01290754	695	0.4361532044577114	NO	-
328	ZINC03217270	966	0.4361164059789767	NO	-
329	ZINC02133800	769	0.4359121574188993	NO	-
330	ZINC01185336	659	0.43587142965353526	NO	-
331	ZINC03561174	1097	0.4357829191203829	NO	-
332	ZINC01126982	639	0.43575825760292697	NO	-
333	ZINC00267905	198	0.43566081246847654	NO	-
334	ZINC03561171	1096	0.43565431128221455	NO	-
335	ZINC04128927	1401	0.4345676149888112	NO	-
336	ZINC00421950	311	0.4341752180295203	NO	-
337	ZINC02887392	931	0.43397956274219973	NO	-
338	ZINC03862109	1258	0.43379295462238465	NO	-
339	ZINC00813072	532	0.43354487885156384	NO	-
340	ZINC03777511	1174	0.43246660685827837	NO	-
341	ZINC04128927	1402	0.4324482703359149	NO	-
342	ZINC00097662	64	0.4323469513700632	NO	-
343	ZINC00372999	275	0.4321780842325633	NO	-
344	ZINC00476647	367	0.432092863965837	NO	-
345	ZINC02887396	932	0.4320546901830434	NO	-
346	ZINC03868292	1294	0.43173007271217106	NO	-
347	ZINC00616701	485	0.4316513466243104	NO	-
348	ZINC01431815	724	0.4316097613691971	NO	-
349	ZINC01431814	723	0.4315162342171562	NO	-
350	ZINC04436609	1449	0.43144957236893455	NO	-
351	ZINC00010323	8	0.4314222826296994	NO	-
352	ZINC00260900	190	0.4311187402904204	NO	-
353	ZINC00019876	11	0.4311170614668801	NO	-
354	ZINC03166187	956	0.4309214998972447	NO	-
355	ZINC03854953	1211	0.43069402692148395	NO	-
356	ZINC00527725	410	0.4306670232872211	NO	-
357	ZINC00527724	409	0.43062957462939555	NO	-
358	ZINC00469435	359	0.4302988809698315	NO	-
359	ZINC02388191	792	0.42981270579345005	NO	-
360	ZINC04002885	1379	0.42970139145857655	NO	-
361	ZINC03863657	1265	0.42958097964783937	NO	-
362	ZINC03853224	1202	0.4295036585258401	NO	-
363	ZINC02703443	844	0.4294434008435525	NO	-
364	ZINC02803152	907	0.42862482592963314	NO	-
365	ZINC00372992	274	0.42822700146658416	NO	-
366	ZINC00068604	43	0.4276174444427876	NO	-
367	ZINC03156493	955	0.4275559595928326	NO	-
368	ZINC02751163	861	0.42735952324084897	NO	-
369	ZINC03348485	995	0.4268454906358722	NO	-
370	ZINC00223283	162	0.4265698434713112	NO	-
371	ZINC03527384	1078	0.4257984861448311	NO	-
372	ZINC02659637	841	0.4256899994324116	NO	-
373	ZINC01161338	656	0.4254794563940987	NO	-
374	ZINC03548503	1091	0.4250828908765865	NO	-
375	ZINC00372991	273	0.4247438269437717	NO	-
376	ZINC04316884	1428	0.42471407229997354	NO	-
377	ZINC03527386	1079	0.42459405788107163	NO	-
378	ZINC01067612	610	0.4242215137478034	NO	-
379	ZINC00013204	9	0.42418838832234596	NO	-
380	ZINC03117934	952	0.4241212511220813	NO	-
381	ZINC03590884	1125	0.423984398774156	NO	-
382	ZINC01158839	655	0.42387445720682254	NO	-
383	ZINC03573124	1114	0.4238581925319184	NO	-
384	ZINC00425130	315	0.42383295702077567	NO	-
385	ZINC00005722	5	0.4232691322345186	YES	3
386	ZINC03579391	1119	0.4231319790002833	NO	-
387	ZINC00596883	472	0.42307681508271733	NO	-
388	ZINC02718985	851	0.422956628681257	NO	-
389	ZINC02718985	853	0.422956628681257	NO	-
390	ZINC03866960	1272	0.42294939189397185	NO	-
391	ZINC03580997	1120	0.4228819526185758	NO	-
392	ZINC04464316	1458	0.42271503692236984	NO	-
393	ZINC00373009	276	0.42248489283552665	NO	-
394	ZINC03253246	974	0.4223632561259426	NO	-
395	ZINC03563703	1106	0.42183954426536946	NO	-
396	ZINC03563705	1107	0.42174542530876336	NO	-
397	ZINC03529591	1081	0.42172427888732444	NO	-
398	ZINC01472283	734	0.4215411735782621	NO	-
399	ZINC03563707	1108	0.42152400858801675	NO	-
400	ZINC03858651	1237	0.42146562218857797	NO	-
401	ZINC03399461	1009	0.4213321787013453	NO	-
402	ZINC00013204	10	0.42127154639686826	NO	-
403	ZINC02675831	842	0.42079657725797026	NO	-
404	ZINC03523585	1073	0.4206346089170179	NO	-
405	ZINC03591092	1126	0.4204689990027314	NO	-
406	ZINC00429304	324	0.42012783269862536	NO	-
407	ZINC04042552	1390	0.4200712353832251	NO	-
408	ZINC00212461	154	0.42004396876051875	NO	-
409	ZINC03858385	1230	0.42002948856372707	NO	-
410	ZINC02800427	905	0.41991804074657035	NO	-
411	ZINC04317071	1430	0.419742401951989	NO	-
412	ZINC02637323	834	0.4190996348165418	NO	-
413	ZINC00348146	250	0.4190519394932052	NO	-
414	ZINC00616471	484	0.4189871277181802	NO	-
415	ZINC03864196	1267	0.41887105291719956	NO	-
416	ZINC00290760	205	0.41870156367129446	NO	-
417	ZINC02854077	913	0.41830795149103883	NO	-
418	ZINC02854078	914	0.4182861834186244	NO	-
419	ZINC04414242	1443	0.4182636931651945	NO	-
420	ZINC02637498	835	0.41816064840363043	NO	-
421	ZINC00110716	82	0.41813662921229655	NO	-
422	ZINC01346121	703	0.4181179443163792	NO	-
423	ZINC00110719	83	0.41809478904310143	NO	-
424	ZINC03605281	1145	0.41806820725811794	NO	-
425	ZINC03605284	1148	0.4180485080023404	NO	-
426	ZINC00110715	81	0.41790462832570696	NO	-
427	ZINC02800075	904	0.41787979110315887	NO	-
428	ZINC00110723	84	0.4177186520201935	NO	-
429	ZINC03605090	1140	0.4175046649174647	NO	-
430	ZINC03605086	1137	0.41746385747247816	NO	-
431	ZINC00412728	303	0.4170715235838885	NO	-
432	ZINC00110703	79	0.41705452987032976	NO	-
433	ZINC03832001	24	0.4169867920812876	YES	10
434	ZINC03605078	1136	0.4168882347173717	NO	-
435	ZINC03868126	1291	0.41688781508745076	NO	-
436	ZINC03605071	1133	0.41686705531108975	NO	-
437	ZINC00110711	80	0.4167788360629065	NO	-
438	ZINC01238616	681	0.41676420997090813	NO	-
439	ZINC01238615	680	0.4167466115500286	NO	-
440	ZINC03604970	1129	0.4166248454378351	NO	-
441	ZINC03604975	1132	0.4166213264573907	NO	-
442	ZINC03605282	1146	0.41649223176956063	NO	-
443	ZINC03605181	1141	0.4164451313008762	NO	-
444	ZINC03605185	1144	0.4164239723271375	NO	-
445	ZINC03469392	1050	0.4162862025985856	NO	-
446	ZINC02794560	886	0.4162380139481327	NO	-
447	ZINC04317086	1432	0.4159549362217122	NO	-
448	ZINC03605088	1138	0.4159362130693243	NO	-
449	ZINC03605089	1139	0.41590569391322735	NO	-
450	ZINC02309223	785	0.41588811110621443	NO	-
451	ZINC03572957	1113	0.41573837623727095	NO	-
452	ZINC03605283	1147	0.4157020704263727	NO	-
453	ZINC03537194	1087	0.41566147291305244	NO	-
454	ZINC03537197	1090	0.41564956120905916	NO	-
455	ZINC03473160	1056	0.41559337047769657	NO	-
456	ZINC00198926	138	0.4154629154775793	NO	-
457	ZINC03605076	1135	0.4153529014735846	NO	-
458	ZINC03605074	1134	0.4153321675334804	NO	-
459	ZINC03604972	1130	0.415069026928213	NO	-
460	ZINC00468531	358	0.4150210866165846	NO	-
461	ZINC03604974	1131	0.4150180811260235	NO	-
462	ZINC03605182	1142	0.4148634762300464	NO	-
463	ZINC03605184	1143	0.414852008789091	NO	-
464	ZINC00590227	470	0.4148374233744341	NO	-
465	ZINC00031486	15	0.41481950303985166	NO	-
466	ZINC00598073	26	0.41477395398577976	YES	10
467	ZINC04290462	1420	0.4147037979713399	NO	-
468	ZINC00502655	391	0.4144730761359341	NO	-
469	ZINC00502653	390	0.41434160198357284	NO	-
470	ZINC00365579	265	0.4141569730477452	NO	-
471	ZINC03453563	1037	0.4140966963488349	NO	-
472	ZINC00563603	446	0.4140875779080856	NO	-
473	ZINC03537196	1089	0.4140826077265851	NO	-
474	ZINC03537195	1088	0.41408180078177315	NO	-
475	ZINC03610270	1150	0.4133789381138876	NO	-
476	ZINC03527398	1080	0.41316667784352895	NO	-
477	ZINC02319147	787	0.41227366758475786	NO	-
478	ZINC00127362	100	0.4119976806218917	NO	-
479	ZINC00127359	99	0.41192289565331763	NO	-
480	ZINC03326414	988	0.411695730525821	NO	-
481	ZINC03573154	1115	0.41161523329482846	NO	-
482	ZINC04144459	1412	0.4115970862523151	NO	-
483	ZINC03867689	1284	0.4115321177643783	NO	-
484	ZINC03610285	1151	0.4114491647375723	NO	-
485	ZINC03868316	1296	0.4112664416552604	NO	-
486	ZINC04000927	1376	0.41099160416641495	NO	-
487	ZINC00157183	120	0.40997473324263717	NO	-
488	ZINC00563603	445	0.40992255847306175	NO	-
489	ZINC00314209	230	0.4097724263390376	NO	-
490	ZINC00314210	231	0.40974814719853503	NO	-
491	ZINC03868317	1297	0.40912174721756894	NO	-
492	ZINC01051747	595	0.4089382390058713	NO	-
493	ZINC03855964	1217	0.40883072095179	NO	-
494	ZINC03867450	1278	0.40858364886384424	NO	-
495	ZINC03086123	949	0.4085089823737633	NO	-
496	ZINC01810037	759	0.40842104351904246	NO	-
497	ZINC01741786	751	0.40826520805169786	NO	-
498	ZINC02795613	895	0.4080894875849676	NO	-
499	ZINC00563608	447	0.40738901711958003	NO	-
500	ZINC03832011	20	0.4073835722488066	YES	10
501	ZINC03832009	21	0.4073835722488066	YES	10
502	ZINC00470268	361	0.40730503821723574	NO	-
503	ZINC02313343	786	0.40683636980207877	NO	-
504	ZINC00467089	355	0.40683135586988517	NO	-
505	ZINC03867529	1280	0.40673118903246636	NO	-
506	ZINC02133842	770	0.4059817974961976	NO	-
507	ZINC00433154	328	0.4056692943587317	NO	-
508	ZINC00110725	85	0.40566180383693035	NO	-
509	ZINC00146513	116	0.40517208106353936	NO	-
510	ZINC03867450	1277	0.40516149537847984	NO	-
511	ZINC00230762	168	0.4051469866966098	NO	-
512	ZINC03889850	1309	0.40481904956013987	NO	-
513	ZINC00223347	163	0.40480106647999053	NO	-
514	ZINC01048553	588	0.4047964302990483	NO	-
515	ZINC01048552	587	0.40475953070003573	NO	-
516	ZINC00780322	524	0.4045429747040711	NO	-
517	ZINC00299917	217	0.4045380789078696	NO	-
518	ZINC00780323	525	0.40452432527897475	NO	-
519	ZINC01965571	764	0.40442677543467803	NO	-
520	ZINC01724487	750	0.40393152041280284	NO	-
521	ZINC01312400	700	0.40385780597781346	NO	-
522	ZINC00299911	216	0.40377446009141105	NO	-
523	ZINC00299907	215	0.4037474533470181	NO	-
524	ZINC02610066	821	0.4036827418279264	NO	-
525	ZINC03610982	1156	0.4035513290771429	NO	-
526	ZINC00171429	126	0.40345123359860247	NO	-
527	ZINC03559884	1095	0.4034023101920306	NO	-
528	ZINC03086127	950	0.40321896217560915	NO	-
529	ZINC00793931	527	0.40320921678442373	NO	-
530	ZINC02131933	768	0.40313724497166914	NO	-
531	ZINC03867529	1279	0.4029468374978017	NO	-
532	ZINC01004491	576	0.4024647988456884	NO	-
533	ZINC03859203	1242	0.4023548582424904	NO	-
534	ZINC00528031	411	0.40226834374638	NO	-
535	ZINC00565148	450	0.40224918100050633	NO	-
536	ZINC00613650	480	0.4022450763330988	NO	-
537	ZINC03401021	1011	0.4020017235682088	NO	-
538	ZINC02767230	870	0.401758519263863	NO	-
539	ZINC03378763	1003	0.40149088771497204	NO	-
540	ZINC00188300	134	0.4010600039702585	NO	-
541	ZINC02840507	908	0.40101888023058035	NO	-
542	ZINC03938531	1326	0.40075325249432414	NO	-
543	ZINC02767471	871	0.4002944107445275	NO	-
544	ZINC04143158	1411	0.4001463964600911	NO	-
545	ZINC03366422	998	0.4000598412579656	NO	-
546	ZINC00377349	281	0.39996354134996165	NO	-
547	ZINC03401018	1010	0.39989173415212564	NO	-
548	ZINC00429306	325	0.3997605871774982	NO	-
549	ZINC03620740	1170	0.3996222475714295	NO	-
550	ZINC00123481	91	0.3995074450876045	NO	-
551	ZINC03982989	1358	0.39943262251042416	NO	-
552	ZINC00973242	569	0.39928559282098436	NO	-
553	ZINC04414947	1444	0.399111372081424	NO	-
554	ZINC03399183	1008	0.39886280192584556	NO	-
555	ZINC03876209	1303	0.398783345666749	NO	-
556	ZINC01048667	589	0.3986001935927048	NO	-
557	ZINC03971922	1346	0.39858897226173096	NO	-
558	ZINC01048668	590	0.3983677393037108	NO	-
559	ZINC00382534	286	0.3980702754646863	NO	-
560	ZINC03217249	965	0.39800090180333525	NO	-
561	ZINC03470450	1052	0.3976899486371116	NO	-
562	ZINC03526203	1077	0.39756861894226364	NO	-
563	ZINC00410391	298	0.3973621141644005	NO	-
564	ZINC00509444	396	0.39732960703821163	NO	-
565	ZINC03619934	1169	0.39681411694399543	NO	-
566	ZINC01288087	694	0.39669045367415384	NO	-
567	ZINC03977591	1355	0.39629855150044324	NO	-
568	ZINC04137737	1408	0.39595216007664735	NO	-
569	ZINC03453775	1040	0.3958821320381352	NO	-
570	ZINC03524364	1074	0.39587649409274395	NO	-
571	ZINC00423626	313	0.3956802455837147	NO	-
572	ZINC00423625	312	0.3956574524597364	NO	-
573	ZINC03581752	1124	0.395524959535895	NO	-
574	ZINC03470459	1054	0.39547116169170354	NO	-
575	ZINC03596296	1128	0.39539890278146517	NO	-
576	ZINC01347509	705	0.39538845904602626	NO	-
577	ZINC00412572	300	0.39535220083416306	NO	-
578	ZINC01012054	579	0.39516907291866643	NO	-
579	ZINC00457579	347	0.39498759690376534	NO	-
580	ZINC03470456	1053	0.3949521376382021	NO	-
581	ZINC02795155	890	0.3946919367100265	NO	-
582	ZINC03891927	1319	0.39455192340839423	NO	-
583	ZINC04469873	1475	0.39455192340839423	NO	-
584	ZINC03866960	1271	0.3945143289761061	NO	-
585	ZINC02798460	903	0.3944934682058409	NO	-
586	ZINC03453777	1041	0.39436369426318485	NO	-
587	ZINC03974418	1353	0.39410430659722834	NO	-
588	ZINC01284917	691	0.3937827608687292	NO	-
589	ZINC00420822	308	0.39355337425066617	NO	-
590	ZINC00259734	188	0.3933095768981202	NO	-
591	ZINC03293975	981	0.3926674938911114	NO	-
592	ZINC00412574	301	0.39248839792798357	NO	-
593	ZINC00481475	377	0.39227446901542423	NO	-
594	ZINC03453783	1043	0.39205410508217203	NO	-
595	ZINC02765180	869	0.39204591149830637	NO	-
596	ZINC00232741	170	0.39196438181307275	NO	-
597	ZINC01366332	708	0.3919607041615351	NO	-
598	ZINC03868285	1292	0.39188258455551983	NO	-
599	ZINC02795457	894	0.3914539168752125	NO	-
600	ZINC02378026	791	0.39139507569852083	NO	-
601	ZINC03868304	1295	0.3912776289919618	NO	-
602	ZINC00140556	109	0.391255746683786	NO	-
603	ZINC02798358	902	0.39123870834455554	NO	-
604	ZINC03876209	1302	0.39109761245464003	NO	-
605	ZINC00373704	277	0.3909622489319943	NO	-
606	ZINC01496341	738	0.39081805627441735	NO	-
607	ZINC02764981	868	0.39080345636276587	NO	-
608	ZINC01366333	709	0.3906411419586713	NO	-
609	ZINC00429297	323	0.39044205311932595	NO	-
610	ZINC02784877	874	0.38988247674015974	NO	-
611	ZINC03470421	1051	0.389660915034352	NO	-
612	ZINC03613011	1161	0.38952514675487887	NO	-
613	ZINC03613015	1164	0.38951607449241404	NO	-
614	ZINC03797553	2	0.3894036744390308	YES	2
615	ZINC01090921	623	0.38912983344528396	NO	-
616	ZINC00649848	507	0.38904512274144726	NO	-
617	ZINC03613012	1162	0.38889611610415376	NO	-
618	ZINC03868289	1293	0.38888686356676766	NO	-
619	ZINC03613014	1163	0.3888033801696731	NO	-
620	ZINC00614305	482	0.3887771862092701	NO	-
621	ZINC00141171	110	0.38873382193399636	NO	-
622	ZINC00647463	506	0.3887325139914162	NO	-
623	ZINC01234413	679	0.388256508894896	NO	-
624	ZINC04290449	1419	0.3878564499313035	NO	-
625	ZINC01410619	718	0.38765670612246045	NO	-
626	ZINC03863735	1266	0.3875224178468205	NO	-
627	ZINC02709088	845	0.3873623724822782	NO	-
628	ZINC03432448	1026	0.38729398470552723	NO	-
629	ZINC01448366	731	0.3869600403621402	NO	-
630	ZINC00522982	404	0.3869335233707996	NO	-
631	ZINC00029005	14	0.3866199323756711	NO	-
632	ZINC03474842	1058	0.38659917807895094	NO	-
633	ZINC02217197	779	0.38657431708250334	NO	-
634	ZINC00002820	2	0.3864490882149724	NO	-
635	ZINC00544086	428	0.38644706276419016	NO	-
636	ZINC00110010	78	0.3863420432493148	NO	-
637	ZINC00100217	65	0.3861080910974947	NO	-
638	ZINC00100218	66	0.386088689711279	NO	-
639	ZINC01475369	735	0.3856901874544124	NO	-
640	ZINC00384727	293	0.38548927658713156	NO	-
641	ZINC00113548	86	0.38524290398106187	NO	-
642	ZINC01366336	711	0.38516563378642044	NO	-
643	ZINC01366335	710	0.3851219472221511	NO	-
644	ZINC00231357	169	0.385034501494275	NO	-
645	ZINC03832007	22	0.3850030570681802	YES	10
646	ZINC03832008	23	0.3850030570681802	YES	10
647	ZINC02940296	939	0.3835817552129822	NO	-
648	ZINC03413428	1018	0.38353250502981756	NO	-
649	ZINC03489388	1059	0.383528627875925	NO	-
650	ZINC03337430	992	0.3833922908620443	NO	-
651	ZINC03337427	991	0.3833848925761842	NO	-
652	ZINC02918490	937	0.38294638884877524	NO	-
653	ZINC03532144	1085	0.38281069704757986	NO	-
654	ZINC03532145	1086	0.3827719567927776	NO	-
655	ZINC03864291	1268	0.3826203260868726	NO	-
656	ZINC03907722	1323	0.38244320592108383	NO	-
657	ZINC01751645	752	0.38232858898472677	NO	-
658	ZINC00497871	387	0.3821335505034108	NO	-
659	ZINC00541763	427	0.38188958915876037	NO	-
660	ZINC02796206	897	0.38169247280188145	NO	-
661	ZINC02796205	896	0.38151941672057244	NO	-
662	ZINC03832005	6	0.3812363538432162	YES	3
663	ZINC02626159	828	0.3808548987465726	NO	-
664	ZINC03453578	1038	0.38066145970385123	NO	-
665	ZINC00444291	337	0.38063130896773667	NO	-
666	ZINC00290781	207	0.3806225870265697	NO	-
667	ZINC03453581	1039	0.38061593791157716	NO	-
668	ZINC03509034	1066	0.3801246886042062	NO	-
669	ZINC01037364	585	0.380054216473759	NO	-
670	ZINC03413424	1017	0.37990332957993017	NO	-
671	ZINC03413423	1016	0.3798664822704327	NO	-
672	ZINC03892330	1320	0.3798144346931565	NO	-
673	ZINC03889629	1308	0.3797515724787305	NO	-
674	ZINC00002820	3	0.3796817286878031	NO	-
675	ZINC00904713	559	0.3796629850690488	NO	-
676	ZINC04004929	1383	0.37960609827842534	NO	-
677	ZINC00629127	499	0.3794970478071238	NO	-
678	ZINC04423996	1445	0.37943892989984523	NO	-
679	ZINC00002820	0	0.3793649103999315	NO	-
680	ZINC00532115	418	0.37935671193586107	NO	-
681	ZINC03514566	1069	0.3793430049115391	NO	-
682	ZINC03413294	1014	0.37929263748603176	NO	-
683	ZINC03514568	1070	0.37928313611943676	NO	-
684	ZINC00146575	117	0.3791425775655278	NO	-
685	ZINC03183326	960	0.378877977315471	NO	-
686	ZINC00798270	529	0.37885055373283344	NO	-
687	ZINC01432572	725	0.37828719140482014	NO	-
688	ZINC03369453	1000	0.3782130610009695	NO	-
689	ZINC04423996	1446	0.37819923790109156	NO	-
690	ZINC00550540	434	0.378095816530311	NO	-
691	ZINC03455235	1044	0.3776312057359252	NO	-
692	ZINC00397717	296	0.37745679883107475	NO	-
693	ZINC03512139	1068	0.3774459623564895	NO	-
694	ZINC03184493	961	0.37738942892031	NO	-
695	ZINC01442693	729	0.3773144293451429	NO	-
696	ZINC02881430	927	0.3771692232730592	NO	-
697	ZINC04004929	1382	0.37712777188739444	NO	-
698	ZINC00539607	425	0.3770026533557827	NO	-
699	ZINC01093529	627	0.3767019647848939	NO	-
700	ZINC01065007	602	0.37665748192021137	NO	-
701	ZINC03833870	1	0.3765388331518022	YES	1
702	ZINC01065753	604	0.37652588893951555	NO	-
703	ZINC03970157	1344	0.3765135374303856	NO	-
704	ZINC00311342	228	0.3764818139935988	NO	-
705	ZINC00342537	246	0.37635786544761624	NO	-
706	ZINC00311466	229	0.3762766530277563	NO	-
707	ZINC00185357	133	0.3762633436588101	NO	-
708	ZINC02762792	866	0.3762029765213864	NO	-
709	ZINC00311107	227	0.37612804206599226	NO	-
710	ZINC03453781	1042	0.37610138761792133	NO	-
711	ZINC02241025	781	0.37605426090908844	NO	-
712	ZINC00305200	219	0.37588513345713576	NO	-
713	ZINC03509017	1064	0.37566982667876425	NO	-
714	ZINC03890863	1314	0.37564390236257045	NO	-
715	ZINC04465160	1460	0.3756439023625701	NO	-
716	ZINC01261948	687	0.3756404942993047	NO	-
717	ZINC03529608	1082	0.3753598753154444	NO	-
718	ZINC00532117	419	0.37516491569475396	NO	-
719	ZINC00002820	1	0.37507850169119084	NO	-
720	ZINC01114438	634	0.37500651486299375	NO	-
721	ZINC02632868	830	0.37490302664862	NO	-
722	ZINC03890862	1313	0.3747750999870497	NO	-
723	ZINC00520854	403	0.3747042285571255	NO	-
724	ZINC01261946	686	0.3744485176129742	NO	-
725	ZINC00006488	19	0.3742023338501002	YES	9
726	ZINC02087110	767	0.3740276274096944	NO	-
727	ZINC00309218	224	0.374009796898443	NO	-
728	ZINC02871308	920	0.3736886346797751	NO	-
729	ZINC01459401	733	0.3735426827328824	NO	-
730	ZINC03439950	1031	0.37351699802953814	NO	-
731	ZINC04102756	1393	0.3734583834142655	NO	-
732	ZINC02987042	942	0.3733569988761879	NO	-
733	ZINC00362304	260	0.37327671958834646	NO	-
734	ZINC02884342	929	0.3732206078532846	NO	-
735	ZINC00839834	548	0.3731335245263461	NO	-
736	ZINC00856537	551	0.3731280886810658	NO	-
737	ZINC03441346	1033	0.37309254504423617	NO	-
738	ZINC03439928	1030	0.3724232647111042	NO	-
739	ZINC03360812	997	0.37240795900261964	NO	-
740	ZINC04102756	1394	0.37233984019793176	NO	-
741	ZINC03439837	1028	0.3722645285262997	NO	-
742	ZINC01113068	632	0.37194647525932	NO	-
743	ZINC00306308	220	0.3718824644242405	NO	-
744	ZINC02639622	836	0.37177505902159924	NO	-
745	ZINC02192407	773	0.3715894118815282	NO	-
746	ZINC00617778	487	0.37142384311831916	NO	-
747	ZINC03886656	1304	0.37056899090123724	NO	-
748	ZINC03859554	1243	0.37032057027328075	NO	-
749	ZINC00263725	192	0.3701044433597539	NO	-
750	ZINC01140954	648	0.3700874931924708	NO	-
751	ZINC01140955	649	0.37008464168320143	NO	-
752	ZINC01131545	642	0.3695709834366806	NO	-
753	ZINC00955089	567	0.3692605148345517	NO	-
754	ZINC00207322	149	0.36920286873181724	NO	-
755	ZINC01306472	698	0.3691263548152157	NO	-
756	ZINC00804645	530	0.36911334323888473	NO	-
757	ZINC01067451	609	0.3685642141606231	NO	-
758	ZINC03411955	1013	0.36824747527802204	NO	-
759	ZINC02843766	910	0.3681252900923404	NO	-
760	ZINC00454391	344	0.36809435870616053	NO	-
761	ZINC01079561	619	0.3677736919254733	NO	-
762	ZINC02457113	804	0.36764790521221213	NO	-
763	ZINC00644623	501	0.36759569666408637	NO	-
764	ZINC00479653	376	0.36755619666878464	NO	-
765	ZINC04469091	1472	0.3672149315500083	NO	-
766	ZINC00572691	456	0.36714370517903633	NO	-
767	ZINC04622544	1486	0.3670533374738847	NO	-
768	ZINC03833862	28	0.36674276486825075	YES	12
769	ZINC04641841	1493	0.36653288308561593	NO	-
770	ZINC00037914	19	0.36599849738712376	NO	-
771	ZINC00529184	414	0.365647489236068	NO	-
772	ZINC03017282	944	0.3652843205673054	NO	-
773	ZINC03987392	1360	0.3651800988184486	NO	-
774	ZINC03231072	969	0.3651759931412971	NO	-
775	ZINC03867227	1275	0.3649661003322217	NO	-
776	ZINC03413386	1015	0.3647795333636921	NO	-
777	ZINC03890686	1312	0.36430582413459034	NO	-
778	ZINC03969801	1342	0.3642832858259517	NO	-
779	ZINC03859898	1254	0.36405310755961406	NO	-
780	ZINC03859899	1255	0.3639588682173149	NO	-
781	ZINC04641840	1492	0.3639409197982411	NO	-
782	ZINC04465653	1461	0.36363434040307785	NO	-
783	ZINC04158469	1413	0.36320412342157926	NO	-
784	ZINC03980719	1357	0.36256588821009555	NO	-
785	ZINC03511673	1067	0.3623142700228069	NO	-
786	ZINC03889564	1307	0.3618922536542996	NO	-
787	ZINC02241885	782	0.3607585581918519	NO	-
788	ZINC00146498	115	0.3607472932169321	NO	-
789	ZINC00380361	283	0.36051757543896323	NO	-
790	ZINC00125048	94	0.36044068012693575	NO	-
791	ZINC01113225	633	0.36017860418446285	NO	-
792	ZINC03514717	1071	0.35994210080747274	NO	-
793	ZINC00717913	520	0.3599353141855304	NO	-
794	ZINC00372141	271	0.35984018017687147	NO	-
795	ZINC03963867	1332	0.3595335008919345	NO	-
796	ZINC00147749	118	0.35939946772381054	NO	-
797	ZINC04128927	1403	0.35902588984232	NO	-
798	ZINC03853439	1205	0.3586488854732684	NO	-
799	ZINC01492540	25	0.3579865303398931	YES	10
800	ZINC00857802	554	0.35790401282696716	NO	-
801	ZINC03852057	1192	0.35777950775497297	NO	-
802	ZINC03852055	1191	0.3573870119430255	NO	-
803	ZINC01286606	693	0.3573071498353497	NO	-
804	ZINC04265936	1418	0.3572086597286999	NO	-
805	ZINC00420444	307	0.356972053323421	NO	-
806	ZINC02796351	898	0.35696730439462765	NO	-
807	ZINC03857463	1218	0.35694272980965835	NO	-
808	ZINC02620052	822	0.3566254619551864	NO	-
809	ZINC00310789	226	0.35657938477135503	NO	-
810	ZINC00076463	47	0.3565787649332451	NO	-
811	ZINC01994283	766	0.3565548560977333	NO	-
812	ZINC00475520	364	0.35654235114726657	NO	-
813	ZINC01994281	765	0.356539793588137	NO	-
814	ZINC01208576	673	0.35629324915044974	NO	-
815	ZINC04522158	1484	0.3561228012577984	NO	-
816	ZINC00462543	350	0.3560853572799095	NO	-
817	ZINC03566292	1111	0.35607960839651065	NO	-
818	ZINC02911259	936	0.3558789686314398	NO	-
819	ZINC04469771	1473	0.35546836290891265	NO	-
820	ZINC03993141	1370	0.35546836290891215	NO	-
821	ZINC01142086	650	0.3552778772122605	NO	-
822	ZINC00665494	511	0.35504063849329015	NO	-
823	ZINC03963952	1333	0.35502443240998377	NO	-
824	ZINC02777409	873	0.3550060462552877	NO	-
825	ZINC03368964	999	0.3542286271506261	NO	-
826	ZINC02409670	796	0.35409121700166357	NO	-
827	ZINC02683840	843	0.35375554748378407	NO	-
828	ZINC04522151	1483	0.35370491303892443	NO	-
829	ZINC00464794	351	0.3536156904372877	NO	-
830	ZINC00208227	150	0.3534825388179146	NO	-
831	ZINC03566266	1110	0.3528256493548107	NO	-
832	ZINC02653865	839	0.3527303781968728	NO	-
833	ZINC00384698	291	0.35260739647460315	NO	-
834	ZINC00101206	67	0.35220148447890154	NO	-
835	ZINC04487034	1481	0.3518979003617971	NO	-
836	ZINC02889051	934	0.3517885961307223	NO	-
837	ZINC00103251	76	0.35160352974289216	NO	-
838	ZINC03509025	1065	0.35115144340044707	NO	-
839	ZINC01756059	753	0.35079579028083646	NO	-
840	ZINC00144466	112	0.35055257264448003	NO	-
841	ZINC03974069	1351	0.3501591907797369	NO	-
842	ZINC03455248	1045	0.3500288021386059	NO	-
843	ZINC03439911	1029	0.3499890634326752	NO	-
844	ZINC04423996	1447	0.34986065145051226	NO	-
845	ZINC03992791	1368	0.349017892225975	NO	-
846	ZINC00425530	318	0.3487241524665836	NO	-
847	ZINC03413568	1019	0.3483761999457659	NO	-
848	ZINC03854028	1209	0.3478883472669278	NO	-
849	ZINC02717965	846	0.3478173502692877	NO	-
850	ZINC01340777	702	0.3477703555064016	NO	-
851	ZINC02394834	793	0.34757929063265497	NO	-
852	ZINC02394836	794	0.34753993259377164	NO	-
853	ZINC01447889	730	0.34752109159248534	NO	-
854	ZINC03849870	1184	0.34750095544478743	NO	-
855	ZINC03849868	1183	0.3474977108148592	NO	-
856	ZINC03413578	1021	0.3473790477886867	NO	-
857	ZINC03413575	1020	0.34733635537522684	NO	-
858	ZINC00817511	544	0.3471260512009501	NO	-
859	ZINC03992155	1365	0.34709080471921594	NO	-
860	ZINC01801666	757	0.34701894272524036	NO	-
861	ZINC01545897	744	0.3463398261439151	NO	-
862	ZINC00441722	333	0.3462722926307237	NO	-
863	ZINC03912800	1324	0.3461010273476537	NO	-
864	ZINC00212477	155	0.34589568141381605	NO	-
865	ZINC01124240	638	0.34554354221118533	NO	-
866	ZINC00233010	177	0.3447555212702729	NO	-
867	ZINC00233030	180	0.34449889615085094	NO	-
868	ZINC00223980	164	0.3444779815377071	NO	-
869	ZINC01071697	618	0.3444165306857383	NO	-
870	ZINC00232956	175	0.34375710479294236	NO	-
871	ZINC03251649	973	0.34374124080428003	NO	-
872	ZINC00487270	380	0.3433407215196692	NO	-
873	ZINC03988006	1363	0.34332900397664073	NO	-
874	ZINC02539531	810	0.3430253568531959	NO	-
875	ZINC03663862	1173	0.3430029064642782	NO	-
876	ZINC00233029	178	0.34287075287365026	NO	-
877	ZINC00446819	339	0.3428634285327251	NO	-
878	ZINC04441839	1453	0.34257391936627024	NO	-
879	ZINC01624808	4	0.34251927789103426	YES	2
880	ZINC03852790	1195	0.3425066849907317	NO	-
881	ZINC02797879	901	0.3424502193329399	NO	-
882	ZINC03384857	1004	0.3424089204469797	NO	-
883	ZINC00232954	173	0.3422842601872559	NO	-
884	ZINC04137827	1409	0.34226764611530247	NO	-
885	ZINC00233010	176	0.34226034336609146	NO	-
886	ZINC03153754	954	0.3420646563643338	NO	-
887	ZINC00233030	179	0.3420381628118981	NO	-
888	ZINC00130215	102	0.3420160714278533	NO	-
889	ZINC03857512	1219	0.3418664210552019	NO	-
890	ZINC03847037	1177	0.34158152871702907	NO	-
891	ZINC02717965	847	0.34148126268936313	NO	-
892	ZINC02717965	849	0.34148126268936313	NO	-
893	ZINC03995383	1372	0.3414373288519649	NO	-
894	ZINC03440080	1032	0.3413755485302233	NO	-
895	ZINC00232956	174	0.3413183868679112	NO	-
896	ZINC03389541	1006	0.34114327601857664	NO	-
897	ZINC01625281	3	0.34093887198882306	YES	2
898	ZINC03413797	1023	0.34086804737475374	NO	-
899	ZINC00498961	388	0.3407340280887276	NO	-
900	ZINC03464407	1048	0.3405923159628167	NO	-
901	ZINC00476882	369	0.3400995939143355	NO	-
902	ZINC02549818	811	0.3397287903306338	NO	-
903	ZINC00466436	353	0.339205625475561	NO	-
904	ZINC00137004	107	0.3390613875347827	NO	-
905	ZINC00232952	171	0.33905685364778565	NO	-
906	ZINC00442700	336	0.3389307483181698	NO	-
907	ZINC03413983	1024	0.33890992284089555	NO	-
908	ZINC00503149	392	0.3385165397993057	NO	-
909	ZINC02181818	772	0.33841190356250256	NO	-
910	ZINC00052016	29	0.3381068006946322	NO	-
911	ZINC00968562	568	0.3378454303004516	NO	-
912	ZINC00232952	172	0.33784399524885655	NO	-
913	ZINC02334601	788	0.3375849977333992	NO	-
914	ZINC00175529	127	0.3373809402226911	NO	-
915	ZINC03849324	1181	0.33641081956415514	NO	-
916	ZINC03849318	1179	0.33639419374641466	NO	-
917	ZINC02717965	848	0.33602046722824147	NO	-
918	ZINC00206254	145	0.33586780598466515	NO	-
919	ZINC00206253	144	0.33585224452533685	NO	-
920	ZINC01121160	635	0.3357459656098858	NO	-
921	ZINC03859602	1244	0.33527897409600127	NO	-
922	ZINC02788032	879	0.33525996557304866	NO	-
923	ZINC03853601	1206	0.3350461541788812	NO	-
924	ZINC00206257	146	0.33496481752315727	NO	-
925	ZINC00052551	31	0.3345760276106655	NO	-
926	ZINC02789422	885	0.3345383244522944	NO	-
927	ZINC04249111	1417	0.33432858476925525	NO	-
928	ZINC00006952	5	0.334322098875991	NO	-
929	ZINC03859603	1245	0.33402533641025123	NO	-
930	ZINC00667522	512	0.3339373127621029	NO	-
931	ZINC02996697	943	0.3338704891905854	NO	-
932	ZINC03433791	1027	0.33345353031644415	NO	-
933	ZINC00412580	302	0.33340861474478345	NO	-
934	ZINC00212487	156	0.3332760782171041	NO	-
935	ZINC00362186	259	0.33312243246148543	NO	-
936	ZINC04427553	1448	0.33226016098689964	NO	-
937	ZINC01300165	697	0.3322479674807451	NO	-
938	ZINC00503150	393	0.3321965568668966	NO	-
939	ZINC03463939	1047	0.3320911468327914	NO	-
940	ZINC04103961	1395	0.3319367203700904	NO	-
941	ZINC03389107	1005	0.3317186187324974	NO	-
942	ZINC01479134	737	0.3313166301434003	NO	-
943	ZINC03853186	1201	0.3312690585493031	NO	-
944	ZINC00515566	399	0.3310462719811884	NO	-
945	ZINC01300164	696	0.3310201458455254	NO	-
946	ZINC00060691	34	0.3308663205208771	NO	-
947	ZINC03859806	1251	0.3305037760275573	NO	-
948	ZINC03997252	1373	0.3303863046812644	NO	-
949	ZINC03859808	1252	0.33035981756450344	NO	-
950	ZINC01054642	598	0.3302488551695967	NO	-
951	ZINC01241358	684	0.32983774548692796	NO	-
952	ZINC03849318	1178	0.3295519922749464	NO	-
953	ZINC03849328	1182	0.3294187119978578	NO	-
954	ZINC03849324	1180	0.32938044136606254	NO	-
955	ZINC01216594	674	0.3290398999135617	NO	-
956	ZINC04414016	1442	0.32902945602042727	NO	-
957	ZINC00563878	448	0.32890797477143235	NO	-
958	ZINC04342176	1434	0.32870963773957673	NO	-
959	ZINC01393190	712	0.3285887862895162	NO	-
960	ZINC00332082	240	0.3285812677105789	NO	-
961	ZINC00318201	233	0.32846482396492255	NO	-
962	ZINC03463934	1046	0.3283932704782879	NO	-
963	ZINC04295515	1423	0.3283534307094449	NO	-
964	ZINC00212739	159	0.3280266120995049	NO	-
965	ZINC04376528	1439	0.3280053660327005	NO	-
966	ZINC00498961	389	0.3279645707243032	NO	-
967	ZINC01590800	746	0.327962891574026	NO	-
968	ZINC02885171	930	0.3278079922292059	NO	-
969	ZINC01364053	707	0.32773385764258073	NO	-
970	ZINC04464042	1456	0.32753442903276525	NO	-
971	ZINC00212739	157	0.32742551276807635	NO	-
972	ZINC03859636	1246	0.3271165091604068	NO	-
973	ZINC03859637	1247	0.32625106554682737	NO	-
974	ZINC03859638	1248	0.32622377342479275	NO	-
975	ZINC03863139	1264	0.3261885604607516	NO	-
976	ZINC02879179	926	0.3261342908019345	NO	-
977	ZINC03559110	1094	0.3260707177925407	NO	-
978	ZINC00483964	379	0.32605364019651967	NO	-
979	ZINC03559075	1093	0.3260349047097938	NO	-
980	ZINC02871766	921	0.32591877519443185	NO	-
981	ZINC04441359	1452	0.3258484820974279	NO	-
982	ZINC00265166	196	0.32565987715345707	NO	-
983	ZINC04295217	1421	0.3254443252057146	NO	-
984	ZINC02788717	884	0.3252583324035359	NO	-
985	ZINC00342159	245	0.32457749486792076	NO	-
986	ZINC02620593	826	0.3244951779824084	NO	-
987	ZINC02746950	859	0.3243679664128355	NO	-
988	ZINC02620592	825	0.32402097741433755	NO	-
989	ZINC01067033	608	0.32379714451733776	NO	-
990	ZINC00564557	449	0.32378361201913675	NO	-
991	ZINC02788181	880	0.32358601433244	NO	-
992	ZINC02788182	881	0.323572951445204	NO	-
993	ZINC00049673	28	0.3230605099210601	NO	-
994	ZINC01134533	644	0.32287036806084796	NO	-
995	ZINC01062726	600	0.3221077129171518	NO	-
996	ZINC02868569	918	0.32206383102878705	NO	-
997	ZINC01553345	745	0.3216819904030374	NO	-
998	ZINC02577596	817	0.3210978775309866	NO	-
999	ZINC02740807	857	0.32063102147237604	NO	-
1000	ZINC03858004	1227	0.32047625751609865	NO	-
1001	ZINC02760792	865	0.3197799728332272	NO	-
1002	ZINC02728470	856	0.31930727540071496	NO	-
1003	ZINC02728470	855	0.3191317246856089	NO	-
1004	ZINC00520471	401	0.3185825794478779	NO	-
1005	ZINC00077823	48	0.31855617676650494	NO	-
1006	ZINC01436991	726	0.3183245547017282	NO	-
1007	ZINC00572854	457	0.31832422638556346	NO	-
1008	ZINC00063018	36	0.31822471026457716	NO	-
1009	ZINC01053768	596	0.3181203282583508	NO	-
1010	ZINC00573652	458	0.31785972867258117	NO	-
1011	ZINC01059855	599	0.3175830080798558	NO	-
1012	ZINC00549280	431	0.3175164113599766	NO	-
1013	ZINC00046669	25	0.3174487726274053	NO	-
1014	ZINC00384700	292	0.31741098474003504	NO	-
1015	ZINC00609573	474	0.31709814836563965	NO	-
1016	ZINC03891621	1317	0.31704346548592605	NO	-
1017	ZINC00939783	564	0.31704285089126233	NO	-
1018	ZINC00253706	184	0.31685618354551487	NO	-
1019	ZINC00437873	332	0.3168453565009582	NO	-
1020	ZINC00065416	41	0.31684403833014335	NO	-
1021	ZINC03889115	1305	0.31620101099179365	NO	-
1022	ZINC00212739	158	0.3160121267605225	NO	-
1023	ZINC03566120	1109	0.31526023555546445	NO	-
1024	ZINC00046669	24	0.3146073878875628	NO	-
1025	ZINC03859029	1239	0.3143204520098073	NO	-
1026	ZINC00063018	37	0.3141785376056946	NO	-
1027	ZINC00272219	200	0.3140226358945915	NO	-
1028	ZINC00229004	166	0.3137868361494393	NO	-
1029	ZINC02873249	922	0.3133389704601329	NO	-
1030	ZINC00228907	165	0.31314755089837315	NO	-
1031	ZINC00046670	26	0.31300448334515635	NO	-
1032	ZINC03414008	1025	0.31297304450295815	NO	-
1033	ZINC01127667	641	0.31294988281791497	NO	-
1034	ZINC03413653	1022	0.3128865597773387	NO	-
1035	ZINC00264680	193	0.312595658697745	NO	-
1036	ZINC04441346	1450	0.3124671447927283	NO	-
1037	ZINC00947566	565	0.3123861905083294	NO	-
1038	ZINC04082059	1391	0.3122149436520719	NO	-
1039	ZINC00063382	38	0.3120436456894373	NO	-
1040	ZINC00520471	400	0.31202953163312575	NO	-
1041	ZINC00237924	181	0.31181355809599837	NO	-
1042	ZINC00060692	35	0.31167050328624707	NO	-
1043	ZINC03851960	1190	0.31164223943130165	NO	-
1044	ZINC00384635	289	0.3113306989981389	NO	-
1045	ZINC02195911	774	0.3111818237330136	NO	-
1046	ZINC03852868	1199	0.3108663035238303	NO	-
1047	ZINC00264698	195	0.31058595253463894	NO	-
1048	ZINC00413812	305	0.3101838608190443	NO	-
1049	ZINC00264698	194	0.31009920486335707	NO	-
1050	ZINC02552260	813	0.30970163790035704	NO	-
1051	ZINC03857805	1222	0.30944118272320775	NO	-
1052	ZINC00229279	167	0.30939061225686953	NO	-
1053	ZINC00529431	415	0.3091928527068951	NO	-
1054	ZINC00304089	218	0.30897064040486494	NO	-
1055	ZINC01406598	717	0.3087034258429217	NO	-
1056	ZINC03308731	984	0.30811993389931985	NO	-
1057	ZINC00048547	27	0.30788959750910694	NO	-
1058	ZINC01794645	756	0.30770075254788926	NO	-
1059	ZINC01254638	685	0.30700372619123467	NO	-
1060	ZINC00612817	479	0.30659093860569153	NO	-
1061	ZINC00319875	236	0.3065187127951859	NO	-
1062	ZINC00529432	416	0.30617097605066657	NO	-
1063	ZINC00204293	143	0.30540604752171696	NO	-
1064	ZINC04167565	1414	0.30502774158085	NO	-
1065	ZINC04398474	1441	0.30463666305392895	NO	-
1066	ZINC03968974	1337	0.3043451386306949	NO	-
1067	ZINC00134757	106	0.30433405956053355	NO	-
1068	ZINC03968975	1338	0.3042610004746377	NO	-
1069	ZINC00645598	505	0.3041882739040349	NO	-
1070	ZINC01148852	653	0.30416227639550014	NO	-
1071	ZINC03196602	963	0.3038307394737325	NO	-
1072	ZINC01807569	758	0.30335844297652986	NO	-
1073	ZINC03857845	1225	0.3031966739322907	NO	-
1074	ZINC03853612	1207	0.30314638765757645	NO	-
1075	ZINC01122413	637	0.30307333027877703	NO	-
1076	ZINC00619318	491	0.30293767547665673	NO	-
1077	ZINC03853613	1208	0.30230659365274193	NO	-
1078	ZINC03862802	1262	0.3022722820823895	NO	-
1079	ZINC04377449	1440	0.302139296114892	NO	-
1080	ZINC01070462	616	0.30198805862202155	NO	-
1081	ZINC02629268	829	0.3019373129454817	NO	-
1082	ZINC04349220	1435	0.3019146255293381	NO	-
1083	ZINC01158359	654	0.30162116725588617	NO	-
1084	ZINC01070462	615	0.301461906004853	NO	-
1085	ZINC00609495	473	0.3010747449499682	NO	-
1086	ZINC00206262	147	0.30104086077156383	NO	-
1087	ZINC01051162	592	0.30098507364786053	NO	-
1088	ZINC02647919	837	0.3008231521823443	NO	-
1089	ZINC00611671	475	0.30046643995512573	NO	-
1090	ZINC03308554	983	0.300215042531321	NO	-
1091	ZINC03969979	1343	0.30021064148556204	NO	-
1092	ZINC01139273	646	0.300139178673962	NO	-
1093	ZINC01856833	760	0.2999267776636495	NO	-
1094	ZINC04224273	1416	0.29987505727313485	NO	-
1095	ZINC04091542	1392	0.29981384911191195	NO	-
1096	ZINC00429166	321	0.2996505538919605	NO	-
1097	ZINC00429167	322	0.29964936871949166	NO	-
1098	ZINC01424359	720	0.2994218505987995	NO	-
1099	ZINC00360405	256	0.2986996683873615	NO	-
1100	ZINC03858391	1231	0.29854111445812515	NO	-
1101	ZINC03857809	1224	0.29852899142739364	NO	-
1102	ZINC02787800	877	0.29851247784337415	NO	-
1103	ZINC03857808	1223	0.29825812673660135	NO	-
1104	ZINC00477907	372	0.2981913635978426	NO	-
1105	ZINC00477906	371	0.2981809751742162	NO	-
1106	ZINC02788363	882	0.2981709604945177	NO	-
1107	ZINC00004778	8	0.29798518398912915	YES	5
1108	ZINC00376011	280	0.2975374438151177	NO	-
1109	ZINC03517809	1072	0.29748781860079376	NO	-
1110	ZINC01033916	583	0.29744221005264926	NO	-
1111	ZINC02930611	938	0.29739613562930567	NO	-
1112	ZINC04000595	1374	0.29672177654373516	NO	-
1113	ZINC03561962	1101	0.2965984836598055	NO	-
1114	ZINC00124651	92	0.29654923215849444	NO	-
1115	ZINC03561961	1100	0.2965455959910503	NO	-
1116	ZINC02788484	883	0.2964989742183689	NO	-
1117	ZINC00376011	279	0.2964864073961122	NO	-
1118	ZINC04000676	1375	0.29630266752370016	NO	-
1119	ZINC02555597	815	0.2959151495388567	NO	-
1120	ZINC03858392	1232	0.295685446541533	NO	-
1121	ZINC01066688	606	0.2955591222260715	NO	-
1122	ZINC02889052	935	0.29484474480264866	NO	-
1123	ZINC02889026	933	0.29445781284326683	NO	-
1124	ZINC03867764	1288	0.29438489667443685	NO	-
1125	ZINC04465737	1465	0.2943848966744366	NO	-
1126	ZINC03301981	982	0.29435240125641776	NO	-
1127	ZINC03866842	1269	0.2938167964344371	NO	-
1128	ZINC02874797	923	0.2936567314842983	NO	-
1129	ZINC03281508	979	0.2935379626841348	NO	-
1130	ZINC02443164	800	0.2920491177858146	NO	-
1131	ZINC00355692	252	0.29188914331367666	NO	-
1132	ZINC02869214	919	0.2913817452228618	NO	-
1133	ZINC00425133	316	0.2910917375225601	NO	-
1134	ZINC02452859	801	0.29108893936510755	NO	-
1135	ZINC00079211	49	0.29106487166615863	NO	-
1136	ZINC04006733	1386	0.29095072279253525	NO	-
1137	ZINC00583225	466	0.29086480103218126	NO	-
1138	ZINC03324193	987	0.2905618141951504	NO	-
1139	ZINC02421365	797	0.2905157198348736	NO	-
1140	ZINC03906983	1322	0.29049511278822315	NO	-
1141	ZINC03229273	967	0.2904608763814002	NO	-
1142	ZINC03452752	1036	0.2901304842599292	NO	-
1143	ZINC00347897	248	0.28998712430997614	NO	-
1144	ZINC00347899	249	0.28997560890031393	NO	-
1145	ZINC00820996	545	0.2899636099400919	NO	-
1146	ZINC00132363	105	0.2898230721957979	NO	-
1147	ZINC01959294	763	0.28976134889464983	NO	-
1148	ZINC03857732	1221	0.2895728672324491	NO	-
1149	ZINC02796638	900	0.2895217442651745	NO	-
1150	ZINC01051164	593	0.2894532154744853	NO	-
1151	ZINC03867741	1285	0.2893881687622249	NO	-
1152	ZINC03857731	1220	0.2893834715857068	NO	-
1153	ZINC00090765	58	0.28935126325431604	NO	-
1154	ZINC01126995	640	0.2889506057739074	NO	-
1155	ZINC02431635	798	0.2889469507682477	NO	-
1156	ZINC01206954	671	0.28891625471733895	NO	-
1157	ZINC02844471	911	0.28877690067504336	NO	-
1158	ZINC01064274	601	0.28863920485075567	NO	-
1159	ZINC00341126	244	0.28825602956978347	NO	-
1160	ZINC03862081	1257	0.28810419322460085	NO	-
1161	ZINC02432370	799	0.28801512451180095	NO	-
1162	ZINC04006773	1387	0.2877053408162506	NO	-
1163	ZINC02861945	916	0.2876891608149303	NO	-
1164	ZINC00168555	124	0.28756407640839005	NO	-
1165	ZINC00124653	93	0.28753394392576226	NO	-
1166	ZINC00470843	362	0.2874100104652363	NO	-
1167	ZINC01138951	645	0.28732556697618283	NO	-
1168	ZINC00571910	455	0.28726043360590925	NO	-
1169	ZINC00116098	87	0.28718029757770036	NO	-
1170	ZINC03969470	1340	0.2871005213523685	NO	-
1171	ZINC04470003	1476	0.28710052135236835	NO	-
1172	ZINC00477780	370	0.2868947995769011	NO	-
1173	ZINC00211010	153	0.28681008244046635	NO	-
1174	ZINC02582226	819	0.28673801169589225	NO	-
1175	ZINC01066690	607	0.28661793345930353	NO	-
1176	ZINC02801176	906	0.28654267700976227	NO	-
1177	ZINC03966907	1335	0.2865331698012746	NO	-
1178	ZINC00482714	378	0.2864040754305263	NO	-
1179	ZINC00675652	516	0.2864016165208281	NO	-
1180	ZINC01207176	672	0.28636143649724594	NO	-
1181	ZINC00188740	135	0.2861534515782817	NO	-
1182	ZINC03026573	945	0.2860949833632456	NO	-
1183	ZINC03890918	1315	0.28581750674015366	NO	-
1184	ZINC02877297	924	0.28553166909557187	NO	-
1185	ZINC03890280	1311	0.28540370347281546	NO	-
1186	ZINC03867850	1289	0.2853731959970359	NO	-
1187	ZINC04465758	1466	0.2853731959970359	NO	-
1188	ZINC03968519	1336	0.28511751005028685	NO	-
1189	ZINC03230151	968	0.2845930546805418	NO	-
1190	ZINC01174221	657	0.2845365904875924	NO	-
1191	ZINC02620382	824	0.28447947416534286	NO	-
1192	ZINC03852690	1193	0.28447214180185876	NO	-
1193	ZINC02620381	823	0.28446867463952147	NO	-
1194	ZINC00644647	504	0.28411670663373007	NO	-
1195	ZINC02723816	854	0.2840016560985027	NO	-
1196	ZINC03854556	1210	0.2838767557435025	NO	-
1197	ZINC02877424	925	0.2838148627780291	NO	-
1198	ZINC03977614	1356	0.2836605125130183	NO	-
1199	ZINC01033513	582	0.28350886651075324	NO	-
1200	ZINC01955671	762	0.2833644371280725	NO	-
1201	ZINC02353769	790	0.28335817004024655	NO	-
1202	ZINC01507292	741	0.2833568352301249	NO	-
1203	ZINC00145434	114	0.28328806195896095	NO	-
1204	ZINC02635976	833	0.2830886383546734	NO	-
1205	ZINC03506262	1061	0.28268303652725807	NO	-
1206	ZINC00065392	39	0.28236193262916465	NO	-
1207	ZINC00361236	257	0.28228540056967005	NO	-
1208	ZINC01091132	624	0.2822623543665815	NO	-
1209	ZINC00065406	40	0.2822414370349102	NO	-
1210	ZINC00857795	553	0.2822310447663539	NO	-
1211	ZINC00575911	459	0.28213485455303206	NO	-
1212	ZINC00478856	375	0.2820541121221858	NO	-
1213	ZINC00571898	454	0.2819938684966863	NO	-
1214	ZINC00411264	299	0.28183317885195786	NO	-
1215	ZINC04465729	1464	0.2817437949910995	NO	-
1216	ZINC03867758	1287	0.28174379499109936	NO	-
1217	ZINC03867757	1286	0.28162548474263827	NO	-
1218	ZINC01054638	597	0.28160294679660675	NO	-
1219	ZINC00619148	490	0.2815508149932566	NO	-
1220	ZINC03956537	1329	0.2814468205719829	NO	-
1221	ZINC00857794	552	0.2811306005461969	NO	-
1222	ZINC00319267	235	0.28106535330057497	NO	-
1223	ZINC02763464	867	0.28073726122583664	NO	-
1224	ZINC02794621	887	0.28062882564524944	NO	-
1225	ZINC00024317	12	0.28057636341922937	NO	-
1226	ZINC00476728	368	0.2805430708454631	NO	-
1227	ZINC00756384	522	0.28043281586473295	NO	-
1228	ZINC03857847	1226	0.2803121424001545	NO	-
1229	ZINC00286981	203	0.2803078953290206	NO	-
1230	ZINC03852847	1198	0.28015764609361743	NO	-
1231	ZINC01513702	743	0.2800555959913034	NO	-
1232	ZINC00261521	191	0.27993044807374423	NO	-
1233	ZINC04441352	1451	0.27970538438319176	NO	-
1234	ZINC04469825	1474	0.27932626771929225	NO	-
1235	ZINC03858117	1229	0.2793262677192922	NO	-
1236	ZINC03858492	1233	0.27908794378860596	NO	-
1237	ZINC04470400	1478	0.2790879437886059	NO	-
1238	ZINC00583254	467	0.27904890424032947	NO	-
1239	ZINC02883078	928	0.2788879604392812	NO	-
1240	ZINC02843705	909	0.2787521033760602	NO	-
1241	ZINC03963974	1334	0.27857249680928675	NO	-
1242	ZINC03575506	1116	0.2784263408615562	NO	-
1243	ZINC00364275	263	0.27837583550604356	NO	-
1244	ZINC00583223	465	0.27819088944904524	NO	-
1245	ZINC03863035	1263	0.2780709446996941	NO	-
1246	ZINC03593311	1127	0.2779998547879355	NO	-
1247	ZINC04004958	1385	0.277930154893789	NO	-
1248	ZINC00653432	508	0.2777446836639669	NO	-
1249	ZINC01206116	670	0.2776860090986957	NO	-
1250	ZINC00653432	509	0.2776822087224766	NO	-
1251	ZINC00581538	460	0.2776219697289399	NO	-
1252	ZINC00325713	237	0.2776006318426879	NO	-
1253	ZINC00125154	95	0.27757901759528136	NO	-
1254	ZINC02846017	912	0.2773719016787565	NO	-
1255	ZINC00365467	264	0.27736570600302624	NO	-
1256	ZINC03581482	1123	0.27721420079026027	NO	-
1257	ZINC03194772	962	0.27717980404708525	NO	-
1258	ZINC00512648	397	0.2768710584572891	NO	-
1259	ZINC04004958	1384	0.27674392883910826	NO	-
1260	ZINC04104004	1396	0.27655915539154813	NO	-
1261	ZINC03550576	1092	0.27653595723799573	NO	-
1262	ZINC03581291	1122	0.27651208173182285	NO	-
1263	ZINC03581287	1121	0.27650593917325667	NO	-
1264	ZINC00998925	573	0.27643242940298823	NO	-
1265	ZINC00316689	232	0.2763435214625923	NO	-
1266	ZINC00043485	23	0.2763322241543693	NO	-
1267	ZINC00071930	44	0.2758417177810221	NO	-
1268	ZINC00544537	429	0.2758320267223073	NO	-
1269	ZINC00363230	261	0.27578268101036413	NO	-
1270	ZINC00257428	185	0.2755853288291544	NO	-
1271	ZINC03575576	1117	0.27551029297486285	NO	-
1272	ZINC00125154	96	0.2752497027610692	NO	-
1273	ZINC00534216	422	0.2750844742401032	NO	-
1274	ZINC00005434	4	0.27494919061238604	NO	-
1275	ZINC04141560	1410	0.2749454017619558	NO	-
1276	ZINC04632882	1490	0.27461821364370004	NO	-
1277	ZINC00009466	6	0.2745744574827755	NO	-
1278	ZINC04003822	1381	0.27452192439136736	NO	-
1279	ZINC02455894	802	0.2744923643129897	NO	-
1280	ZINC03867241	1276	0.27425101822326825	NO	-
1281	ZINC00528087	412	0.27420752263835185	NO	-
1282	ZINC00094639	62	0.2741868107766618	NO	-
1283	ZINC01006309	577	0.27391008763977076	NO	-
1284	ZINC01010351	578	0.2738786685509288	NO	-
1285	ZINC03889286	1306	0.2738014850174342	NO	-
1286	ZINC00619588	492	0.2737476823060615	NO	-
1287	ZINC04510694	1482	0.27350002456049816	NO	-
1288	ZINC00009466	7	0.27347129556168887	NO	-
1289	ZINC00196107	137	0.2734405190184917	NO	-
1290	ZINC01065454	603	0.27335746911540704	NO	-
1291	ZINC01421405	719	0.2733194732810694	NO	-
1292	ZINC01080332	620	0.27300564647276	NO	-
1293	ZINC00151894	119	0.272909684379832	NO	-
1294	ZINC03852751	1194	0.2728688231521185	NO	-
1295	ZINC03852794	1196	0.2726788181794126	NO	-
1296	ZINC02868137	917	0.2726177508213421	NO	-
1297	ZINC00387212	294	0.2721598944737893	NO	-
1298	ZINC00355575	251	0.2720969053590594	NO	-
1299	ZINC02550728	812	0.27209383967909273	NO	-
1300	ZINC04632868	1489	0.2720426650325752	NO	-
1301	ZINC03862537	1260	0.2719560090607857	NO	-
1302	ZINC03561723	1099	0.2716742243555734	NO	-
1303	ZINC00450736	340	0.2714881725541118	NO	-
1304	ZINC00355910	253	0.2713476605405755	NO	-
1305	ZINC03347131	994	0.2712037671243383	NO	-
1306	ZINC01105513	631	0.2710531967085202	NO	-
1307	ZINC03833865	17	0.27103486970546814	YES	7
1308	ZINC00554737	435	0.2708728436238252	NO	-
1309	ZINC00615191	483	0.27086016375010735	NO	-
1310	ZINC00088986	57	0.27068864733902726	NO	-
1311	ZINC01121697	636	0.2703901228385169	NO	-
1312	ZINC00465145	352	0.27021761959161905	NO	-
1313	ZINC00804958	531	0.26998508279570704	NO	-
1314	ZINC00786389	526	0.2699761758717601	NO	-
1315	ZINC00309022	223	0.26979022829030147	NO	-
1316	ZINC03613134	1165	0.26972848476156386	NO	-
1317	ZINC03992737	1367	0.26956273100365563	NO	-
1318	ZINC03992736	1366	0.26955941952718604	NO	-
1319	ZINC00347284	247	0.26955798829595917	NO	-
1320	ZINC00199834	139	0.26945871491457973	NO	-
1321	ZINC00540184	426	0.26918488515212674	NO	-
1322	ZINC03891477	1316	0.26918476716229817	NO	-
1323	ZINC01189408	662	0.26917194543267664	NO	-
1324	ZINC00556422	436	0.2691417787581955	NO	-
1325	ZINC00038372	20	0.269048413553475	NO	-
1326	ZINC00571661	453	0.2690175143591269	NO	-
1327	ZINC01185547	660	0.2689054982644439	NO	-
1328	ZINC03611441	1158	0.26878226977732467	NO	-
1329	ZINC00903785	558	0.26875543969650983	NO	-
1330	ZINC00057774	33	0.2685914683096763	NO	-
1331	ZINC00359364	254	0.2685369957158733	NO	-
1332	ZINC03258209	975	0.2684666908598515	NO	-
1333	ZINC01437599	727	0.26842031215293555	NO	-
1334	ZINC04465705	1462	0.2682551016746709	NO	-
1335	ZINC00598801	32	0.26824576683470663	YES	16
1336	ZINC04443544	1454	0.26811903186614483	NO	-
1337	ZINC01140910	647	0.26786294748221046	NO	-
1338	ZINC00309625	225	0.26774277138097796	NO	-
1339	ZINC00307143	221	0.26760722312603746	NO	-
1340	ZINC00618848	488	0.26733154246615476	NO	-
1341	ZINC03855424	1216	0.26729349830385896	NO	-
1342	ZINC00239091	182	0.2672273838027102	NO	-
1343	ZINC00450843	341	0.2671939611211611	NO	-
1344	ZINC04633721	1491	0.2671752045644571	NO	-
1345	ZINC00670782	513	0.2671072077976421	NO	-
1346	ZINC01091256	626	0.26701259706760516	NO	-
1347	ZINC00005563	29	0.2668478005946375	YES	13
1348	ZINC02653663	838	0.2667101230937877	NO	-
1349	ZINC00619074	489	0.26645315280265863	NO	-
1350	ZINC00337802	242	0.26631921718516544	NO	-
1351	ZINC00441959	334	0.2662967130998655	NO	-
1352	ZINC02570906	816	0.26615936596103446	NO	-
1353	ZINC00359366	255	0.266097034383233	NO	-
1354	ZINC00468037	357	0.26601644542071723	NO	-
1355	ZINC00141414	111	0.26598251131774386	NO	-
1356	ZINC00556427	437	0.2657983272632835	NO	-
1357	ZINC01068565	611	0.2656296113880113	NO	-
1358	ZINC00371686	270	0.2656289579827225	NO	-
1359	ZINC01017382	580	0.26560651647589856	NO	-
1360	ZINC03561721	1098	0.2655469280509695	NO	-
1361	ZINC03858012	1228	0.2654661076559693	NO	-
1362	ZINC00381496	285	0.2652334751327567	NO	-
1363	ZINC01183026	658	0.26482753182167895	NO	-
1364	ZINC00457738	348	0.2643393068740501	NO	-
1365	ZINC00442591	335	0.2642167290707461	NO	-
1366	ZINC01428832	722	0.26417620213263215	NO	-
1367	ZINC01428828	721	0.2639963867211315	NO	-
1368	ZINC00295665	210	0.26373283492161614	NO	-
1369	ZINC00326447	238	0.26358392353160537	NO	-
1370	ZINC01000917	574	0.26332208808486945	NO	-
1371	ZINC00834243	547	0.2631210361805678	NO	-
1372	ZINC00284784	202	0.2631043659862937	NO	-
1373	ZINC00556432	438	0.2630171465409834	NO	-
1374	ZINC00476011	366	0.26284282791496505	NO	-
1375	ZINC00473679	363	0.26195572105490894	NO	-
1376	ZINC02741855	858	0.26187850804246726	NO	-
1377	ZINC00559999	441	0.26184255643387616	NO	-
1378	ZINC00461821	349	0.26153113321313853	NO	-
1379	ZINC02951169	940	0.2614302400019	NO	-
1380	ZINC00257585	186	0.26107131842485437	NO	-
1381	ZINC01070960	617	0.26103555609604	NO	-
1382	ZINC01189858	664	0.2610338704392123	NO	-
1383	ZINC00018097	15	0.260902703221685	YES	7
1384	ZINC00973466	570	0.2608602839120956	NO	-
1385	ZINC00206451	148	0.2608249934687362	NO	-
1386	ZINC02521888	808	0.26074269880639644	NO	-
1387	ZINC00090974	59	0.26073740396827433	NO	-
1388	ZINC03858612	1236	0.26071732932039476	NO	-
1389	ZINC02512887	807	0.26063981592893876	NO	-
1390	ZINC04594689	1485	0.2606056577864163	NO	-
1391	ZINC03970808	1345	0.26056883504843176	NO	-
1392	ZINC03855424	1215	0.2605667133941635	NO	-
1393	ZINC03577042	1118	0.26018081830442963	NO	-
1394	ZINC03889960	1310	0.26015638018010623	NO	-
1395	ZINC00568380	451	0.25977573068074256	NO	-
1396	ZINC01188449	661	0.2595271925489225	NO	-
1397	ZINC00475806	365	0.25939993794915456	NO	-
1398	ZINC03211805	964	0.25939190758377856	NO	-
1399	ZINC03859884	1253	0.2592778635246521	NO	-
1400	ZINC02265634	783	0.25917439771525863	NO	-
1401	ZINC00445284	338	0.25894778735319	NO	-
1402	ZINC01311028	699	0.25894587834953914	NO	-
1403	ZINC03832004	27	0.258235909163364	YES	11
1404	ZINC03852835	1197	0.2580327677198861	NO	-
1405	ZINC00055670	32	0.2579373825260853	NO	-
1406	ZINC03972077	1348	0.257914589361601	NO	-
1407	ZINC01088981	622	0.25779194927482113	NO	-
1408	ZINC00145297	113	0.2575779715895001	NO	-
1409	ZINC03173621	957	0.25756543195641096	NO	-
1410	ZINC00340363	243	0.25753389612267413	NO	-
1411	ZINC03912970	1325	0.25741917068371184	NO	-
1412	ZINC03833866	16	0.25739260530551633	YES	7
1413	ZINC00257585	187	0.2572510701999832	NO	-
1414	ZINC00725836	521	0.25713946170034885	NO	-
1415	ZINC02455894	803	0.2561093640991506	NO	-
1416	ZINC00672561	514	0.2560431036872179	NO	-
1417	ZINC01147835	652	0.2558489083533909	NO	-
1418	ZINC03328237	989	0.25541581793397106	NO	-
1419	ZINC04464041	1455	0.25527248872980385	NO	-
1420	ZINC04136954	1406	0.2551771202715841	NO	-
1421	ZINC00308661	222	0.2550160680688826	NO	-
1422	ZINC00456536	346	0.2539989471146586	NO	-
1423	ZINC03093772	951	0.2539630119077869	NO	-
1424	ZINC00363933	262	0.2538826747389605	NO	-
1425	ZINC02986127	941	0.25361705204509744	NO	-
1426	ZINC00103336	77	0.25357721247594495	NO	-
1427	ZINC00102798	71	0.25349816363733396	NO	-
1428	ZINC00102783	70	0.2533995028434817	NO	-
1429	ZINC00294259	209	0.2532924049311504	NO	-
1430	ZINC00132231	103	0.2530898702148256	NO	-
1431	ZINC03858571	1235	0.25287898037484874	NO	-
1432	ZINC00559998	440	0.2528248261346051	NO	-
1433	ZINC03867155	1273	0.2527853544324354	NO	-
1434	ZINC00613980	481	0.25224403138830503	NO	-
1435	ZINC03983281	1359	0.2522128427558265	NO	-
1436	ZINC00296418	213	0.2521414388604559	NO	-
1437	ZINC03372459	1002	0.2518178239173396	NO	-
1438	ZINC03969490	1341	0.2518010961093826	NO	-
1439	ZINC03862538	1261	0.25172556667304913	NO	-
1440	ZINC01508589	742	0.2515545876614295	NO	-
1441	ZINC00337769	241	0.25154761883976745	NO	-
1442	ZINC00291952	208	0.2514060319004675	NO	-
1443	ZINC00432252	327	0.2512160884514587	NO	-
1444	ZINC03615232	1166	0.25114568490058	NO	-
1445	ZINC03972865	1350	0.2506471494027059	NO	-
1446	ZINC04470465	1480	0.2506471494027059	NO	-
1447	ZINC03867156	1274	0.2505901421109691	NO	-
1448	ZINC00265784	197	0.25052919242642246	NO	-
1449	ZINC00288678	204	0.250517727173638	NO	-
1450	ZINC00362176	258	0.25040811893498593	NO	-
1451	ZINC03855040	1214	0.25023764529770703	NO	-
1452	ZINC04470464	1479	0.2501768775733208	NO	-
1453	ZINC03972820	1349	0.2501768775733207	NO	-
1454	ZINC01498344	739	0.24979529951129864	NO	-
1455	ZINC00132260	104	0.24976753292161877	NO	-
1456	ZINC00168643	125	0.24976511007261631	NO	-
1457	ZINC00536316	423	0.2495489512036577	NO	-
1458	ZINC03077377	948	0.24946170455930067	NO	-
1459	ZINC00880795	556	0.24926198922583317	NO	-
1460	ZINC00082108	55	0.24924973487588395	NO	-
1461	ZINC00380168	282	0.24891475361422277	NO	-
1462	ZINC03892730	1321	0.248767242165774	NO	-
1463	ZINC01498344	740	0.24802125320632565	NO	-
1464	ZINC01131608	643	0.24779949026047376	NO	-
1465	ZINC00213528	160	0.2477905194958135	NO	-
1466	ZINC01189767	663	0.24768761542839315	NO	-
1467	ZINC00549463	432	0.24763863470371394	NO	-
1468	ZINC00918931	560	0.24700950056094853	NO	-
1469	ZINC00558248	439	0.24663998620603195	NO	-
1470	ZINC03993189	1371	0.24622520930099365	NO	-
1471	ZINC01100879	630	0.2458739145674985	NO	-
1472	ZINC00657984	510	0.245625573850034	NO	-
1473	ZINC00189425	136	0.24561419668796153	NO	-
1474	ZINC00456363	345	0.24543360767226063	NO	-
1475	ZINC03972036	1347	0.24526255648548928	NO	-
1476	ZINC00536317	424	0.24523301370445974	NO	-
1477	ZINC02750444	860	0.24505640594277484	NO	-
1478	ZINC00260852	189	0.24500541014731525	NO	-
1479	ZINC00880796	557	0.24497938805581349	NO	-
1480	ZINC00103002	73	0.24488281358678643	NO	-
1481	ZINC00103072	75	0.24466886677030708	NO	-
1482	ZINC01192383	667	0.24463173509547512	NO	-
1483	ZINC00478808	374	0.244465082962648	NO	-
1484	ZINC01189895	665	0.2443290578564602	NO	-
1485	ZINC00102994	72	0.24417788308623714	NO	-
1486	ZINC04017800	1389	0.24401323159301086	NO	-
1487	ZINC01437610	728	0.24390754195200645	NO	-
1488	ZINC01230401	677	0.24384198567729365	NO	-
1489	ZINC00453073	343	0.24354597116063428	NO	-
1490	ZINC04466248	1467	0.2432081460101314	NO	-
1491	ZINC03868724	1298	0.2432081460101312	NO	-
1492	ZINC00512947	398	0.2430419978766162	NO	-
1493	ZINC01091255	625	0.24301406135608938	NO	-
1494	ZINC03987440	1361	0.2427876846028638	NO	-
1495	ZINC03969277	1339	0.24273025985913482	NO	-
1496	ZINC00103059	74	0.2426836159545824	NO	-
1497	ZINC00487273	381	0.24263814267223066	NO	-
1498	ZINC00466791	354	0.2423399716568043	NO	-
1499	ZINC04309957	1426	0.24231731502796594	NO	-
1500	ZINC00994336	572	0.24180013140077872	NO	-
1501	ZINC03833863	33	0.2417717590326883	YES	17
1502	ZINC01218306	676	0.24142037813145503	NO	-
1503	ZINC00549464	433	0.2412220107648192	NO	-
1504	ZINC00918934	561	0.2407529240165024	NO	-
1505	ZINC00298445	214	0.24036640391449843	NO	-
1506	ZINC01230710	678	0.24028825289479877	NO	-
1507	ZINC01040721	586	0.2398221885098554	NO	-
1508	ZINC03858565	1234	0.23924870386021183	NO	-
1509	ZINC02294241	784	0.23888632627910905	NO	-
1510	ZINC04464231	1457	0.23874116885750593	NO	-
1511	ZINC03991941	1364	0.23874116885750582	NO	-
1512	ZINC01218260	675	0.23819863458383075	NO	-
1513	ZINC04334681	1433	0.23813414582395567	NO	-
1514	ZINC03569828	1112	0.23610865069172768	NO	-
1515	ZINC04017233	1388	0.23579195978138387	NO	-
1516	ZINC00451975	342	0.23446289198532794	NO	-
1517	ZINC01190017	666	0.2334513713340142	NO	-
1518	ZINC03862201	1259	0.23299472855155193	NO	-
1519	ZINC01856833	761	0.23275156150638923	NO	-
1520	ZINC04001255	1377	0.23139548643250557	NO	-
1521	ZINC00372531	272	0.23055160851402562	NO	-
1522	ZINC00520542	402	0.22877934168032868	NO	-
1523	ZINC00036045	18	0.22744659345765667	NO	-
1524	ZINC00830170	546	0.22713776237744707	NO	-
1525	ZINC01080693	621	0.22198501303113422	NO	-
1526	ZINC03370391	1001	0.2193119039913507	NO	-
1527	ZINC03148025	953	0.21240819140159128	NO	-
1528	ZINC04121991	1399	0.20298691200413663	NO	-
