# Supplementary material for: Optimal assignment methods for ligand-based virtual screening
Source: J Cheminform. 2009 Aug 25;1:14. doi: 10.1186/1758-2946-1-14 (PMC2820492; doi:10.1186/1758-2946-1-14)
Supplement: Additional file 2 — Archive of the result files. The file Results.tar.gz is a Gzip compressed Tar archive containing the results file of each method for each data set. The result files are tab-separated plain text files including the following information: method name, active data set with size, cluster information and the distribution of the molecules over the clusters, decoy data set with size, ratio active:decoy, AUC, awAUC, BEDROC scores for predefined alpha values as suggested by Truchon and Bayly [63], relative enrichment factor [67], ROC enrichments, awROC enrichments at predefined false positive fractions, chemotype enrichment, ROC data points, and the ranking of each structure. [file 1758-2946-1-14-S2.zip › Results/2SHA.SQ.DUD=inha.Q.INHA_GEQ.sdf.A.DUD_inha_clustered_I_MM.sdf.D.DUD_inha_decoys_ID_pass_MWPass_I_MM.0000644]

###################################################################################################
# Screening Result File
# User: jahn
# Method used: 2SHA
> <Method_Name>
2SHA
# Screening mode: Single Query Screening
#	Calculations performed: 2764
#	Start time of the calculation: Sat Mar 07 12:07:13 CET 2009
#	End time of the calculation: Sat Mar 07 12:10:47 CET 2009
# Data set information
#	Query molecule name:	GEQ from data set: ./data/queries/INHA_GEQ.sdf
#	Active data set: /rahome/chemoinf/SVS/data/actives/DUD_inha_clustered_I_MM.sdf with cluster information
#		Size: 57 molecules
#		Number of clusters: 23
#		Cluster Summery:
#			Cluster number	# molecules	% of actives
#			1		1		1.754
#			2		2		3.509
#			3		2		3.509
#			4		4		7.018
#			5		11		19.298
#			6		3		5.263
#			7		1		1.754
#			8		1		1.754
#			9		9		15.789
#			10		1		1.754
#			11		1		1.754
#			12		3		5.263
#			13		1		1.754
#			14		1		1.754
#			15		1		1.754
#			16		2		3.509
#			17		1		1.754
#			18		1		1.754
#			19		1		1.754
#			20		1		1.754
#			21		1		1.754
#			22		1		1.754
#			23		7		12.281
#	Decoy data set: /rahome/chemoinf/SVS/data/decoys/DUD_inha_decoys_ID_pass_MWPass_I_MM.sdf
#		Size: 2707 molecules
#	Ratio actives : decoys
#		1.0 : 47.4912
#	The active and decoy data set were part of the DUD with problem identifier: inha
> <AUC>
#	 ROC AUC
	0.6248517488771801
> <awAUC>
#	 ROC awAUC
	0.6404500912499499
> <BEDROC Scores>
#	Alpha Values	BEDROC Scores	Literature: J. Chem. Inf. Model., Vol. 47, No. 2, 2007, 488-508
	106.9	0.6855
	100.0	0.6739
	53.6	0.5934
	50.0	0.5873
	32.2	0.5585
	20.0	0.5422
	16.1	0.5384
	10.0	0.5374
	8.0	0.5403
> <Relative enrichment factor>
#	Fraction dataset	Enrichment factor	 Literature: DOI: 10.1021/ci800303k
	0.0010	72.3589001447178
	0.01	79.59479015918959
	0.02	48.842257597684515
	0.05	50.87719298245614
	0.1	52.63157894736842
	0.2	54.3859649122807
	0.25	54.3859649122807
> <ROC Enrichments>
#	True decoy fraction	Enrichment	Literature: J Comput Aided Mol Des (2008) 22:133-139
	0.1	316.6081871345029
	0.5	74.62907268170426
	1.0	45.795112781954884
	2.0	24.177352472089314
	5.0	10.126805985552117
	10.0	5.2573315206836275
> <awROC Enrichments>
#	Decoy fraction	Enrichment
	0.1	217.95491143317219
	0.5	57.913733609385766
	1.0	42.267684610075904
	2.0	22.23140096618357
	5.0	9.42334470019892
	10.0	5.16335989446851
> <Chemotype enrichment>
#	% data set	% active cluster	Literature: http://dud.docking.org/wombat/
	0.0	0.0
	0.036	0.0
	0.036	4.348
	0.289	4.348
	0.289	8.696
	0.326	8.696
	0.326	13.043
	0.362	13.043
	0.362	17.391
	0.398	17.391
	0.398	21.739
	0.507	21.739
	0.507	26.087
	0.687	26.087
	0.687	30.435
	0.977	30.435
	0.977	34.783
	1.339	34.783
	1.339	39.13
	1.375	39.13
	1.375	43.478
	1.411	43.478
	1.411	47.826
	7.417	47.826
	7.417	52.174
	19.826	52.174
	19.826	56.522
	31.404	56.522
	31.404	60.87
	32.164	60.87
	32.164	65.217
	60.058	65.217
	60.058	69.565
	64.399	69.565
	64.399	73.913
	78.401	73.913
	78.401	78.261
	86.795	78.261
	86.795	82.609
	88.242	82.609
	88.242	86.957
	96.671	86.957
	96.671	91.304
	99.276	91.304
	99.276	95.652
	99.964	95.652
	99.964	100.0
	100.0	100.0
> <ROC curve data>
#	False positive rate	true positive rate
	0.0	0.0
	0.0	0.2807
	4.0E-4	0.2807
	4.0E-4	0.3509
	0.0015	0.3509
	0.0015	0.3684
	0.0018	0.3684
	0.0018	0.386
	0.0052	0.386
	0.0052	0.4561
	0.0078	0.4561
	0.0078	0.4737
	0.014	0.4737
	0.014	0.4912
	0.031	0.4912
	0.031	0.5088
	0.0646	0.5088
	0.0646	0.5263
	0.191	0.5263
	0.191	0.5439
	0.3088	0.5439
	0.3088	0.5614
	0.3162	0.5614
	0.3162	0.5789
	0.3192	0.5789
	0.3192	0.5965
	0.3365	0.5965
	0.3365	0.614
	0.4056	0.614
	0.4056	0.6316
	0.5996	0.6316
	0.5996	0.6491
	0.6435	0.6491
	0.6435	0.6667
	0.7455	0.6667
	0.7455	0.6842
	0.7857	0.6842
	0.7857	0.7018
	0.8711	0.7018
	0.8711	0.7193
	0.8855	0.7193
	0.8855	0.7368
	0.942	0.7368
	0.942	0.7544
	0.9708	0.7544
	0.9708	0.7719
	0.9741	0.7719
	0.9741	0.7895
	0.9801	0.7895
	0.9801	0.807
	0.9826	0.807
	0.9826	0.8246
	0.9948	0.8246
	0.9948	0.8421
	0.9956	0.8421
	0.9956	0.8596
	0.9985	0.8596
	0.9985	0.8772
	0.9989	0.8772
	0.9989	0.9649
	0.9996	0.9649
	0.9996	1.0
	1.0	1.0
> <Screening Table>
# Rank	Mol name	Index in data set	Similarity 2 query	Active	Cluster number
1	ZINC03833947	50	0.9370469482643999	YES	23
2	ZINC03591551	52	0.882153134228062	YES	23
3	ZINC03833899	51	0.8784731605003631	YES	23
4	ZINC03591572	56	0.8669707814431126	YES	23
5	ZINC03591568	55	0.8656126200481221	YES	23
6	ZINC03833948	54	0.8571184952337292	YES	23
7	ZINC03833949	53	0.8567812642767484	YES	23
8	ZINC03833921	36	0.7959203061333211	YES	12
9	ZINC03833918	46	0.7787748522838666	YES	19
10	ZINC03832027	25	0.7603433740410978	YES	9
11	ZINC03833922	49	0.7374566274328836	YES	22
12	ZINC03832030	27	0.7353531574203417	YES	9
13	ZINC03832029	28	0.7345834694672557	YES	9
14	ZINC03833927	48	0.7335460307259374	YES	21
15	ZINC03832033	29	0.7333418230265462	YES	9
16	ZINC03832028	30	0.7282876515792688	YES	9
17	ZINC02643481	1361	0.7263793228795407	NO	-
18	ZINC03832031	31	0.7225199491286499	YES	9
19	ZINC03833928	20	0.7136193422275761	YES	6
20	ZINC03833917	33	0.6975637402717291	YES	9
21	ZINC03832034	32	0.6957488399411661	YES	9
22	ZINC01059163	664	0.6756627995763255	NO	-
23	ZINC01025792	598	0.6753884842359923	NO	-
24	ZINC01059163	663	0.6753213267271597	NO	-
25	ZINC03833920	21	0.6729361439378798	YES	6
26	ZINC00929791	515	0.6639829562893715	NO	-
27	ZINC03833914	34	0.6592995398842397	YES	10
28	ZINC01028471	600	0.6584719215062336	NO	-
29	ZINC00807631	371	0.6457717750995643	NO	-
30	ZINC01131401	806	0.6453109855319824	NO	-
31	ZINC01042161	634	0.6403202784815007	NO	-
32	ZINC02849808	1516	0.6356228300409501	NO	-
33	ZINC04326752	2571	0.6337442982124948	NO	-
34	ZINC01044210	636	0.6325249135238719	NO	-
35	ZINC03181444	1665	0.6297841556441482	NO	-
36	ZINC04497319	2684	0.625739230678509	NO	-
37	ZINC03833924	1	0.6231861316348897	YES	2
38	ZINC03832026	45	0.6182379814921073	YES	18
39	ZINC03833915	24	0.6177905711140794	YES	8
40	ZINC03833925	38	0.6113173568629392	YES	12
41	ZINC00780466	322	0.6112487132849955	NO	-
42	ZINC00049734	15	0.6105686036176518	NO	-
43	ZINC00461938	123	0.6103327395389441	NO	-
44	ZINC00780491	324	0.6100120844430293	NO	-
45	ZINC02635116	1349	0.6095925043350643	NO	-
46	ZINC00780403	321	0.6092893986938146	NO	-
47	ZINC00583040	150	0.6089627574673049	NO	-
48	ZINC03833929	37	0.6085001974865795	YES	12
49	ZINC00738415	298	0.6081478947980234	NO	-
50	ZINC00807625	370	0.607530509066841	NO	-
51	ZINC00930740	519	0.6065344542750409	NO	-
52	ZINC04595593	2694	0.6061054177224666	NO	-
53	ZINC01835312	1087	0.6047574610361433	NO	-
54	ZINC03453399	1853	0.6036054675062726	NO	-
55	ZINC00780474	323	0.6018626587344683	NO	-
56	ZINC00930733	517	0.6014471139292877	NO	-
57	ZINC03851944	2038	0.6002266001252514	NO	-
58	ZINC03018352	1631	0.5991719450252252	NO	-
59	ZINC03849202	1991	0.5985331657172726	NO	-
60	ZINC04304117	2559	0.5980730155401228	NO	-
61	ZINC01163400	838	0.5969281958298672	NO	-
62	ZINC04304127	2561	0.5965944005916275	NO	-
63	ZINC02198913	1156	0.5952299499621198	NO	-
64	ZINC00930736	518	0.594833409081776	NO	-
65	ZINC04304123	2560	0.5941760260366098	NO	-
66	ZINC03833919	22	0.5941305184440269	YES	6
67	ZINC03855943	2146	0.5937403536165146	NO	-
68	ZINC01195741	871	0.5929826724135037	NO	-
69	ZINC02359928	1226	0.5917768364627983	NO	-
70	ZINC03249270	1698	0.5909718467665301	NO	-
71	ZINC01454340	996	0.5909265568074595	NO	-
72	ZINC01060787	673	0.5909246125377802	NO	-
73	ZINC01060782	672	0.5908419419237294	NO	-
74	ZINC01195739	870	0.5904193867254384	NO	-
75	ZINC00834609	406	0.5902373468127253	NO	-
76	ZINC03855944	2147	0.5902024818246692	NO	-
77	ZINC00869165	439	0.5898031142080373	NO	-
78	ZINC01487109	1017	0.5897906292051565	NO	-
79	ZINC02593888	1328	0.5896941042216566	NO	-
80	ZINC00869165	438	0.5890243100751477	NO	-
81	ZINC04477419	2668	0.5885337475441853	NO	-
82	ZINC03040821	1641	0.5873425858684163	NO	-
83	ZINC03301359	1723	0.5869055754943543	NO	-
84	ZINC03818696	1982	0.5867197552786766	NO	-
85	ZINC03254196	1702	0.5866570977694436	NO	-
86	ZINC01060767	671	0.586343789384151	NO	-
87	ZINC01060762	670	0.5862835855575731	NO	-
88	ZINC00671274	236	0.5861270437205613	NO	-
89	ZINC01487109	1014	0.585971580891267	NO	-
90	ZINC04266324	2535	0.5859445678084194	NO	-
91	ZINC00420005	94	0.5859024568089347	NO	-
92	ZINC01060755	668	0.5856410227287412	NO	-
93	ZINC03411944	1820	0.5855425062694961	NO	-
94	ZINC01060761	669	0.5853485656863724	NO	-
95	ZINC03438330	1841	0.5849431210176034	NO	-
96	ZINC01487109	1015	0.5847215601283147	NO	-
97	ZINC01487109	1016	0.5847215601283147	NO	-
98	ZINC03956147	2316	0.5842559726359847	NO	-
99	ZINC00668116	232	0.5841609528082381	NO	-
100	ZINC01195450	869	0.584135053723782	NO	-
101	ZINC03531049	1917	0.5840242401066282	NO	-
102	ZINC00819408	397	0.5829749664459692	NO	-
103	ZINC03412012	1821	0.5818341550707892	NO	-
104	ZINC03347349	1758	0.58177947725857	NO	-
105	ZINC01243741	894	0.5817627763986006	NO	-
106	ZINC03389094	1792	0.5804711329089943	NO	-
107	ZINC01276563	907	0.5796828690834548	NO	-
108	ZINC00804231	368	0.5796710276871846	NO	-
109	ZINC03955812	2314	0.5794198146681258	NO	-
110	ZINC03313190	1732	0.5784240354691523	NO	-
111	ZINC00868783	436	0.5782982456516799	NO	-
112	ZINC03389092	1791	0.5777488566191573	NO	-
113	ZINC03833926	2	0.5776096027467215	YES	2
114	ZINC04360685	2590	0.5769380351765117	NO	-
115	ZINC01049541	640	0.5761570242895054	NO	-
116	ZINC04304174	2563	0.5755696588890057	NO	-
117	ZINC03049763	1649	0.5735658346778181	NO	-
118	ZINC01090888	739	0.5735395785045246	NO	-
119	ZINC01090889	740	0.5730870853283836	NO	-
120	ZINC01253254	899	0.572914543847387	NO	-
121	ZINC02642780	1359	0.5726817484993073	NO	-
122	ZINC02642779	1358	0.5726525188201196	NO	-
123	ZINC03238827	1693	0.5725924492558866	NO	-
124	ZINC03856103	2150	0.572538451454587	NO	-
125	ZINC03856103	2149	0.5721806233157811	NO	-
126	ZINC03621759	1965	0.5709990629860564	NO	-
127	ZINC00668113	231	0.5706308094080847	NO	-
128	ZINC00671250	235	0.5700910054652079	NO	-
129	ZINC04114308	2471	0.5700714445415057	NO	-
130	ZINC03867351	2254	0.5697496729197364	NO	-
131	ZINC02438431	1277	0.5696100408050553	NO	-
132	ZINC03510069	1892	0.5692965789687774	NO	-
133	ZINC00849886	420	0.569036479957671	NO	-
134	ZINC02783453	1482	0.5685171111488081	NO	-
135	ZINC04307090	2566	0.5685051969983952	NO	-
136	ZINC03389363	1795	0.5684192365136613	NO	-
137	ZINC03389360	1794	0.5683780815156929	NO	-
138	ZINC04111522	2470	0.5683724434756234	NO	-
139	ZINC03389538	1796	0.5682488594694908	NO	-
140	ZINC02114322	1141	0.5681226918951582	NO	-
141	ZINC03859630	2209	0.5677776979055658	NO	-
142	ZINC04156760	2493	0.5677324232201943	NO	-
143	ZINC04156760	2494	0.5676865309691109	NO	-
144	ZINC01158204	834	0.567676782231586	NO	-
145	ZINC03349987	1761	0.5676016560120619	NO	-
146	ZINC00752639	299	0.5675699279544588	NO	-
147	ZINC04156760	2495	0.5667729131473944	NO	-
148	ZINC03372506	1786	0.5664973747234996	NO	-
149	ZINC03621608	1963	0.565345138477397	NO	-
150	ZINC04059358	2447	0.5652374347110745	NO	-
151	ZINC03404855	1808	0.5652156609116162	NO	-
152	ZINC00905562	487	0.5651960720550607	NO	-
153	ZINC00449678	121	0.5649092393900951	NO	-
154	ZINC03337747	1748	0.5646528164945118	NO	-
155	ZINC03337749	1749	0.5646169604138204	NO	-
156	ZINC03941646	2311	0.563898325209836	NO	-
157	ZINC00857339	426	0.5637889433401723	NO	-
158	ZINC03219273	1682	0.5630906180151944	NO	-
159	ZINC03329395	1739	0.5626596695100373	NO	-
160	ZINC00640050	191	0.5620341764362058	NO	-
161	ZINC01491052	1018	0.56146051293734	NO	-
162	ZINC00856423	425	0.5613231073871364	NO	-
163	ZINC03328129	1738	0.5613015410526062	NO	-
164	ZINC04033633	2436	0.5612861899752143	NO	-
165	ZINC03393033	1797	0.5610544549696874	NO	-
166	ZINC03621637	1964	0.5610225358858084	NO	-
167	ZINC00682879	249	0.5608979766736382	NO	-
168	ZINC02119981	1143	0.5606669189906237	NO	-
169	ZINC03039918	1638	0.5604724491173456	NO	-
170	ZINC03467749	1858	0.5604265404002284	NO	-
171	ZINC00738294	297	0.5603978042203932	NO	-
172	ZINC00738293	296	0.5602070561549405	NO	-
173	ZINC03389077	1790	0.5600603803686818	NO	-
174	ZINC00640114	192	0.5598505313479022	NO	-
175	ZINC03516692	1903	0.5597158362697902	NO	-
176	ZINC03516693	1904	0.5597108052647306	NO	-
177	ZINC00803269	366	0.5591469521286497	NO	-
178	ZINC04157149	2496	0.5591223454249394	NO	-
179	ZINC04497523	2685	0.558398237149174	NO	-
180	ZINC03971354	2355	0.5581076365657385	NO	-
181	ZINC00803271	367	0.5580132008633764	NO	-
182	ZINC01491052	1020	0.5572089030787685	NO	-
183	ZINC01090893	742	0.5570249997852439	NO	-
184	ZINC01090892	741	0.5569860885484872	NO	-
185	ZINC01072328	698	0.5567372038669738	NO	-
186	ZINC01072327	697	0.5567293300474646	NO	-
187	ZINC01058137	660	0.5565960043044503	NO	-
188	ZINC02119987	1144	0.5565644717667618	NO	-
189	ZINC00788124	338	0.5564453557691834	NO	-
190	ZINC00788126	339	0.5562231940101616	NO	-
191	ZINC04304144	2562	0.5559051167917141	NO	-
192	ZINC02665236	1372	0.5558984381884413	NO	-
193	ZINC03857462	2160	0.5556492749852104	NO	-
194	ZINC01491052	1019	0.55552756908473	NO	-
195	ZINC01103953	753	0.5553351472319185	NO	-
196	ZINC03970856	2346	0.5551857365044549	NO	-
197	ZINC01103954	754	0.5551531714319244	NO	-
198	ZINC03971354	2356	0.5550306350656788	NO	-
199	ZINC03635745	1968	0.5550056305791418	NO	-
200	ZINC00615522	172	0.554972501970337	NO	-
201	ZINC00615523	173	0.554808069552747	NO	-
202	ZINC01090884	735	0.5546282522076468	NO	-
203	ZINC02118904	1142	0.5546078973798202	NO	-
204	ZINC01090885	736	0.554588406544023	NO	-
205	ZINC00162027	23	0.5545031260463268	YES	7
206	ZINC04465175	2639	0.5544786624188108	NO	-
207	ZINC03890891	2295	0.5544786624188107	NO	-
208	ZINC03530962	1916	0.5540870919099175	NO	-
209	ZINC02427742	1268	0.5539306073365361	NO	-
210	ZINC00525330	126	0.5537885483892745	NO	-
211	ZINC03860097	2223	0.5535977203049872	NO	-
212	ZINC01076351	711	0.5534919600360744	NO	-
213	ZINC03610561	1959	0.5533750054718319	NO	-
214	ZINC03610559	1958	0.5529910847578027	NO	-
215	ZINC00843792	412	0.5529213927839793	NO	-
216	ZINC00612175	171	0.552857102872461	NO	-
217	ZINC03389279	1793	0.5523025471294226	NO	-
218	ZINC03854881	2129	0.5521305055829031	NO	-
219	ZINC03625374	1967	0.5520177529253503	NO	-
220	ZINC01101095	747	0.5518552203860386	NO	-
221	ZINC00665485	229	0.5516035432917729	NO	-
222	ZINC02659071	1369	0.5512966708101512	NO	-
223	ZINC00290115	50	0.5512821579064205	NO	-
224	ZINC00418191	89	0.5512653399060037	NO	-
225	ZINC03657695	1973	0.5509147168670989	NO	-
226	ZINC02352828	1218	0.5508380065123281	NO	-
227	ZINC04394745	2605	0.5506735263878012	NO	-
228	ZINC03864297	2228	0.5502900104331736	NO	-
229	ZINC03416342	1823	0.5502855646764822	NO	-
230	ZINC03467752	1859	0.5498787825023496	NO	-
231	ZINC01581698	1067	0.5498310997368968	NO	-
232	ZINC01163459	839	0.5497973126127504	NO	-
233	ZINC03981741	2368	0.5495798059544145	NO	-
234	ZINC03513718	1900	0.5495538543746171	NO	-
235	ZINC03513717	1899	0.5495476444113047	NO	-
236	ZINC03049697	1648	0.5495146009574227	NO	-
237	ZINC00843793	413	0.549504221267934	NO	-
238	ZINC03366878	1783	0.5494465140861645	NO	-
239	ZINC03513744	1901	0.5493662193240846	NO	-
240	ZINC03571165	1939	0.5493568455401565	NO	-
241	ZINC04306774	2565	0.5492788715489957	NO	-
242	ZINC00470700	124	0.548879008477888	NO	-
243	ZINC04033635	2437	0.5486953544335583	NO	-
244	ZINC02414923	1256	0.5486491402433924	NO	-
245	ZINC03857887	2168	0.5485861164638999	NO	-
246	ZINC00773581	314	0.5485519333742915	NO	-
247	ZINC03513594	1893	0.5484900525719061	NO	-
248	ZINC03513595	1894	0.5484559539962754	NO	-
249	ZINC01101096	748	0.5484215002592319	NO	-
250	ZINC00738260	295	0.5482870744581202	NO	-
251	ZINC01075193	710	0.5481673268143571	NO	-
252	ZINC03043451	1643	0.5481265259360416	NO	-
253	ZINC01001808	593	0.5480787984998393	NO	-
254	ZINC03050069	1650	0.548042286422863	NO	-
255	ZINC03252170	1700	0.5479519954536298	NO	-
256	ZINC00738259	294	0.5479232433139228	NO	-
257	ZINC01303400	915	0.5473887511770598	NO	-
258	ZINC02638776	1354	0.5473625145430087	NO	-
259	ZINC03657694	1972	0.5473432054562513	NO	-
260	ZINC00290118	51	0.5473043776866392	NO	-
261	ZINC01721140	1071	0.5472402731058419	NO	-
262	ZINC02239818	1186	0.5472284246166215	NO	-
263	ZINC03858016	2181	0.5470562574649386	NO	-
264	ZINC04468120	2654	0.5470562574649386	NO	-
265	ZINC03513605	1895	0.5467833987415528	NO	-
266	ZINC03513753	1902	0.5467287021204503	NO	-
267	ZINC04155402	2487	0.546717473822667	NO	-
268	ZINC03335803	1744	0.5466129265820069	NO	-
269	ZINC00784654	336	0.5465201488656116	NO	-
270	ZINC00758038	310	0.5461285713254069	NO	-
271	ZINC00641103	193	0.5461058180242098	NO	-
272	ZINC03175189	1664	0.5460448925115123	NO	-
273	ZINC02636182	1353	0.5459635446125912	NO	-
274	ZINC00641103	194	0.5457894746965885	NO	-
275	ZINC04278474	2545	0.5457873892735529	NO	-
276	ZINC00342969	67	0.5457083449143283	NO	-
277	ZINC01085388	732	0.5456822282961947	NO	-
278	ZINC03851585	2027	0.5456728235279944	NO	-
279	ZINC03482322	1869	0.5456328150421146	NO	-
280	ZINC04494997	2682	0.545624032483388	NO	-
281	ZINC01518429	1064	0.545543073602619	NO	-
282	ZINC04155402	2488	0.5454376590545764	NO	-
283	ZINC00857577	427	0.5454221851718378	NO	-
284	ZINC04274721	2538	0.545420893192642	NO	-
285	ZINC04155402	2489	0.5452940186561179	NO	-
286	ZINC03346964	1756	0.5452091804364724	NO	-
287	ZINC00802914	364	0.5449496700603821	NO	-
288	ZINC02926065	1573	0.5449011863871884	NO	-
289	ZINC02357978	1221	0.5445171534712808	NO	-
290	ZINC03216976	1680	0.544491262081913	NO	-
291	ZINC02972103	1614	0.544341468904675	NO	-
292	ZINC03619457	1962	0.5440159009739227	NO	-
293	ZINC03975978	2364	0.5439679563179205	NO	-
294	ZINC03245294	1696	0.5437996589965269	NO	-
295	ZINC00784656	337	0.543765567221139	NO	-
296	ZINC02504173	1320	0.5437403758153718	NO	-
297	ZINC02635285	1352	0.5435936033625466	NO	-
298	ZINC00802934	365	0.5435647862133793	NO	-
299	ZINC03265213	1704	0.5435199277014114	NO	-
300	ZINC03975973	2363	0.5432267920615739	NO	-
301	ZINC03513607	1896	0.5431600619974793	NO	-
302	ZINC03482324	1870	0.5429667233185914	NO	-
303	ZINC03851585	2028	0.5428165510101707	NO	-
304	ZINC01090886	737	0.5427888152815842	NO	-
305	ZINC01090887	738	0.542768862497695	NO	-
306	ZINC03848547	1989	0.5427635434445166	NO	-
307	ZINC00799092	361	0.5425897055365713	NO	-
308	ZINC00418191	92	0.542177458987954	NO	-
309	ZINC00806855	369	0.5421261003425641	NO	-
310	ZINC03482287	1867	0.5418101233939379	NO	-
311	ZINC03366632	1777	0.541733014660352	NO	-
312	ZINC00957885	575	0.5414065971368439	NO	-
313	ZINC03366786	1780	0.5412471334127559	NO	-
314	ZINC03366788	1781	0.5412441406537103	NO	-
315	ZINC03482372	1871	0.5411904451074331	NO	-
316	ZINC03513609	1897	0.5409716957703352	NO	-
317	ZINC04464416	2635	0.5409095660915939	NO	-
318	ZINC03992740	2382	0.5409095660915935	NO	-
319	ZINC03228150	1684	0.5405374066569818	NO	-
320	ZINC01050062	641	0.5404796874597771	NO	-
321	ZINC03482111	1866	0.5402630061635608	NO	-
322	ZINC00418191	88	0.5402367474453729	NO	-
323	ZINC04156217	2490	0.5402208117217552	NO	-
324	ZINC04156217	2492	0.5402199356419162	NO	-
325	ZINC04304199	2564	0.5400954445000063	NO	-
326	ZINC02661816	1370	0.54008167452654	NO	-
327	ZINC00796555	360	0.5400453195065749	NO	-
328	ZINC03235644	1690	0.5399319243420946	NO	-
329	ZINC03510009	1891	0.5399248178873588	NO	-
330	ZINC01168533	842	0.539853756582738	NO	-
331	ZINC02627475	1343	0.539711462217905	NO	-
332	ZINC03509904	1888	0.5394750576217486	NO	-
333	ZINC03867614	2262	0.5394162889142584	NO	-
334	ZINC03409543	1809	0.5391798912174411	NO	-
335	ZINC03409545	1810	0.5391776686029048	NO	-
336	ZINC03864134	2226	0.5388947465251328	NO	-
337	ZINC00902494	478	0.5388921370636105	NO	-
338	ZINC03657646	1971	0.5387197572273911	NO	-
339	ZINC03850987	2007	0.538719719650226	NO	-
340	ZINC01035725	613	0.5385787019480837	NO	-
341	ZINC01860385	1088	0.5384932502664521	NO	-
342	ZINC03340835	1752	0.53811798380823	NO	-
343	ZINC02621627	1333	0.5380596156239411	NO	-
344	ZINC04036990	2439	0.5380540263236486	NO	-
345	ZINC02627931	1344	0.5379940951226304	NO	-
346	ZINC03850987	2008	0.5376779035400533	NO	-
347	ZINC03519341	1911	0.5376704363330189	NO	-
348	ZINC02621628	1334	0.5375524521030434	NO	-
349	ZINC01136855	812	0.537435294365574	NO	-
350	ZINC00418191	90	0.5372827922356196	NO	-
351	ZINC03867614	2263	0.5367098293875007	NO	-
352	ZINC02874591	1542	0.5365978570609212	NO	-
353	ZINC00784014	334	0.5364423409387239	NO	-
354	ZINC03366717	1779	0.5364066597879573	NO	-
355	ZINC03366714	1778	0.5363906833188979	NO	-
356	ZINC02942716	1586	0.5363716974162651	NO	-
357	ZINC01035725	614	0.5363209946214821	NO	-
358	ZINC01345753	932	0.5362439611856257	NO	-
359	ZINC01441762	990	0.536199722674511	NO	-
360	ZINC00716250	278	0.5361542507400454	NO	-
361	ZINC01441762	989	0.5360564551988161	NO	-
362	ZINC03366905	1784	0.5359581640800614	NO	-
363	ZINC00645317	202	0.5353999177305513	NO	-
364	ZINC03956282	2317	0.5346411364408492	NO	-
365	ZINC04156217	2491	0.5346120285401714	NO	-
366	ZINC01924270	1095	0.534504608827405	NO	-
367	ZINC04278475	2548	0.5343512766200695	NO	-
368	ZINC03025477	1633	0.5341395401981364	NO	-
369	ZINC00643362	197	0.5340806225472631	NO	-
370	ZINC00951848	556	0.5338031350242682	NO	-
371	ZINC00645318	203	0.5337927060872587	NO	-
372	ZINC01284982	910	0.5337801251827615	NO	-
373	ZINC03517229	1906	0.5337696591447282	NO	-
374	ZINC03517228	1905	0.5337616477209102	NO	-
375	ZINC03398454	1803	0.5336309265028404	NO	-
376	ZINC03867245	2249	0.5335333331218252	NO	-
377	ZINC02635162	1350	0.5330005018408805	NO	-
378	ZINC03890125	2293	0.5328055256143043	NO	-
379	ZINC03475656	1861	0.5325596393638657	NO	-
380	ZINC01364754	938	0.5323714246608198	NO	-
381	ZINC01509452	1054	0.5323058495175674	NO	-
382	ZINC03478956	1864	0.5321473389000722	NO	-
383	ZINC04161027	2497	0.5318482727937273	NO	-
384	ZINC00902497	480	0.5317810697429592	NO	-
385	ZINC03509952	1889	0.5317642443105982	NO	-
386	ZINC00902496	479	0.5317434928775373	NO	-
387	ZINC04278474	2546	0.5316049079884838	NO	-
388	ZINC03509954	1890	0.5315922059811707	NO	-
389	ZINC02642865	1360	0.531517222210608	NO	-
390	ZINC00418191	91	0.531431400309979	NO	-
391	ZINC01493705	1024	0.531297591832882	NO	-
392	ZINC03224841	1683	0.5309272829503723	NO	-
393	ZINC02825770	1511	0.5307895159717206	NO	-
394	ZINC01928004	1106	0.5307443631524201	NO	-
395	ZINC00687273	256	0.5307041506370139	NO	-
396	ZINC00792984	345	0.5304074427781992	NO	-
397	ZINC03487204	1873	0.5303930332260167	NO	-
398	ZINC03487202	1872	0.5303607517013643	NO	-
399	ZINC03544898	1922	0.5303491455461102	NO	-
400	ZINC03537285	1920	0.5300403800587112	NO	-
401	ZINC01114129	769	0.5299695661845768	NO	-
402	ZINC01114129	768	0.5298193635506007	NO	-
403	ZINC01114132	770	0.529797062759142	NO	-
404	ZINC03550516	1929	0.5297114592168242	NO	-
405	ZINC00689349	257	0.5296535144296816	NO	-
406	ZINC00626474	182	0.5296327333316766	NO	-
407	ZINC01928003	1105	0.5295717634511039	NO	-
408	ZINC03517253	1907	0.5294215231031774	NO	-
409	ZINC04475140	2666	0.5293320116280132	NO	-
410	ZINC01924312	1098	0.5292782255080083	NO	-
411	ZINC00755360	304	0.5291685658627316	NO	-
412	ZINC04274733	2539	0.5291644619940511	NO	-
413	ZINC01924311	1097	0.5290752738798701	NO	-
414	ZINC03475682	1862	0.5284679046922633	NO	-
415	ZINC03858730	2197	0.528396005983611	NO	-
416	ZINC03858729	2196	0.5282804737451842	NO	-
417	ZINC00418191	93	0.528148528800851	NO	-
418	ZINC01114132	771	0.5280888602258897	NO	-
419	ZINC03352292	1765	0.5280161077752535	NO	-
420	ZINC01155329	832	0.5280118420115454	NO	-
421	ZINC03472498	1860	0.5278951201208973	NO	-
422	ZINC03889518	2292	0.5278639075090741	NO	-
423	ZINC03889517	2291	0.5274601094952726	NO	-
424	ZINC03393166	1799	0.5272751295827256	NO	-
425	ZINC03393164	1798	0.5272536212952033	NO	-
426	ZINC04036990	2440	0.5272193831727627	NO	-
427	ZINC00955006	562	0.5270896913368401	NO	-
428	ZINC02941742	1584	0.5269612313891338	NO	-
429	ZINC04036990	2441	0.5267628136703887	NO	-
430	ZINC01142317	817	0.526595748063427	NO	-
431	ZINC03513673	1898	0.5265221485128194	NO	-
432	ZINC03851060	2011	0.5263305149151677	NO	-
433	ZINC03851057	2010	0.5263033501060771	NO	-
434	ZINC03868676	2285	0.526133929514082	NO	-
435	ZINC04278474	2544	0.5259994470786082	NO	-
436	ZINC04621470	2700	0.5257303638671855	NO	-
437	ZINC03858552	2195	0.5256870762251489	NO	-
438	ZINC02724723	1450	0.5254691278434557	NO	-
439	ZINC03867945	2270	0.5253517640165315	NO	-
440	ZINC03366797	1782	0.5253100387281137	NO	-
441	ZINC01924313	1099	0.5252290071114621	NO	-
442	ZINC02724724	1451	0.5251925967736255	NO	-
443	ZINC00896952	475	0.5250667160319435	NO	-
444	ZINC00416866	85	0.5247672683750269	NO	-
445	ZINC03956139	2315	0.5244551088143242	NO	-
446	ZINC03298149	1720	0.5244257793321775	NO	-
447	ZINC03364823	1773	0.5240820205355642	NO	-
448	ZINC03911582	2310	0.523997212897389	NO	-
449	ZINC00310240	56	0.523721549153054	NO	-
450	ZINC02852573	1518	0.5235913939391681	NO	-
451	ZINC00652560	221	0.523107536446489	NO	-
452	ZINC03864128	2225	0.5230834047726552	NO	-
453	ZINC04278475	2549	0.52299303257698	NO	-
454	ZINC00428318	111	0.5229173966606787	NO	-
455	ZINC01549947	1065	0.52277777839321	NO	-
456	ZINC03867945	2271	0.5227146862692813	NO	-
457	ZINC00250205	45	0.5227104245311199	NO	-
458	ZINC03867164	2242	0.5227064477040814	NO	-
459	ZINC04116100	2472	0.522694838350345	NO	-
460	ZINC02634868	1348	0.5224914098487674	NO	-
461	ZINC03948698	2313	0.5222220394964349	NO	-
462	ZINC02724727	1452	0.5222072302107373	NO	-
463	ZINC01510484	1058	0.5221879987470469	NO	-
464	ZINC00609729	168	0.5221683511417521	NO	-
465	ZINC00937463	524	0.5221444088980313	NO	-
466	ZINC03855111	2131	0.5221225613455183	NO	-
467	ZINC02724728	1453	0.5220632121497778	NO	-
468	ZINC04633710	2706	0.5220557264583164	NO	-
469	ZINC03855111	2130	0.5220042997593313	NO	-
470	ZINC02724782	1463	0.5219649823559217	NO	-
471	ZINC03851052	2009	0.5218997377849578	NO	-
472	ZINC01510487	1059	0.5218746120917546	NO	-
473	ZINC02724781	1462	0.5217126494929227	NO	-
474	ZINC04241834	2522	0.5215854801955229	NO	-
475	ZINC03852570	2043	0.5214699785159164	NO	-
476	ZINC02650396	1363	0.5212384913821589	NO	-
477	ZINC01148991	824	0.5210931348505188	NO	-
478	ZINC00807885	376	0.5210813202205444	NO	-
479	ZINC01388831	950	0.5210799109020804	NO	-
480	ZINC02887438	1545	0.521052083934062	NO	-
481	ZINC03045002	1644	0.5210512325958571	NO	-
482	ZINC04355349	2581	0.5210364559120181	NO	-
483	ZINC00609729	169	0.5210054650671189	NO	-
484	ZINC01924271	1096	0.520982521345342	NO	-
485	ZINC04464374	2633	0.5207738607636923	NO	-
486	ZINC03060389	1655	0.520711239807731	NO	-
487	ZINC01073570	702	0.5206553498960415	NO	-
488	ZINC03604555	1951	0.5206395462992098	NO	-
489	ZINC01006921	596	0.5204444674555172	NO	-
490	ZINC03867164	2243	0.5204346493017525	NO	-
491	ZINC03971202	2350	0.5204345796655369	NO	-
492	ZINC01100441	746	0.5201737081876173	NO	-
493	ZINC04164065	2500	0.5199705503422836	NO	-
494	ZINC03971866	2360	0.5199531793698975	NO	-
495	ZINC00937464	525	0.5198858961191457	NO	-
496	ZINC03971864	2359	0.5198722333262091	NO	-
497	ZINC03868674	2284	0.5198465914707977	NO	-
498	ZINC03482312	1868	0.5198443372223586	NO	-
499	ZINC04116100	2473	0.519740914740217	NO	-
500	ZINC04121826	2475	0.5197217340641697	NO	-
501	ZINC04278475	2547	0.5195352130365	NO	-
502	ZINC00705335	273	0.5193312003853454	NO	-
503	ZINC03604546	1950	0.5192910498390628	NO	-
504	ZINC00428319	112	0.5192235486536025	NO	-
505	ZINC00790262	340	0.5191997095768538	NO	-
506	ZINC02657457	1368	0.5191488107970287	NO	-
507	ZINC00795104	358	0.5191164217206314	NO	-
508	ZINC03864300	2229	0.5189694845734398	NO	-
509	ZINC03040844	1642	0.5189091043634676	NO	-
510	ZINC00944310	543	0.5187417535974237	NO	-
511	ZINC00916526	507	0.5186278378953276	NO	-
512	ZINC00812730	383	0.518621178245845	NO	-
513	ZINC03858528	2193	0.5184512374860466	NO	-
514	ZINC02724187	1431	0.518018138563065	NO	-
515	ZINC02724188	1432	0.5180116352451636	NO	-
516	ZINC03249913	1699	0.5179818853252339	NO	-
517	ZINC03582748	1943	0.517918275008071	NO	-
518	ZINC00412475	82	0.5178437260266787	NO	-
519	ZINC03313393	1733	0.5178396631042559	NO	-
520	ZINC01127912	801	0.5177178645907112	NO	-
521	ZINC04462930	2630	0.5176332792989955	NO	-
522	ZINC03856100	2148	0.5175962777129052	NO	-
523	ZINC02708303	1383	0.517536805435231	NO	-
524	ZINC04492722	2676	0.5175018182476216	NO	-
525	ZINC01043465	635	0.5174579543531352	NO	-
526	ZINC01127917	802	0.5173663008374066	NO	-
527	ZINC01107360	761	0.5172846949624361	NO	-
528	ZINC04464374	2634	0.5171446807092834	NO	-
529	ZINC01441763	992	0.5170642432464981	NO	-
530	ZINC01441763	991	0.5169603832944367	NO	-
531	ZINC01441764	993	0.5169526846137182	NO	-
532	ZINC01127912	800	0.5169157039687986	NO	-
533	ZINC03398357	1802	0.5168784273911123	NO	-
534	ZINC00421213	95	0.516746565304456	NO	-
535	ZINC03857896	2171	0.5166867523560487	NO	-
536	ZINC02642192	1357	0.5165218944872699	NO	-
537	ZINC01363079	936	0.5164782589680827	NO	-
538	ZINC01114737	774	0.5164264595714231	NO	-
539	ZINC01127917	803	0.5163034159173758	NO	-
540	ZINC01026532	599	0.5162182422561259	NO	-
541	ZINC01114740	775	0.5160129645780939	NO	-
542	ZINC01114737	773	0.5159624179077626	NO	-
543	ZINC03853837	2092	0.5159204239524944	NO	-
544	ZINC03868356	2279	0.515652127515616	NO	-
545	ZINC01158185	833	0.5156001264735436	NO	-
546	ZINC04308452	2568	0.5154881576374042	NO	-
547	ZINC02172280	1151	0.5153132079061978	NO	-
548	ZINC03833910	47	0.5153042237471562	YES	20
549	ZINC01441764	994	0.5152927321345164	NO	-
550	ZINC03310997	1731	0.515259455309751	NO	-
551	ZINC03860016	2221	0.5152073927763163	NO	-
552	ZINC04465360	2646	0.5151997668223494	NO	-
553	ZINC00587676	153	0.5151638224251177	NO	-
554	ZINC01927637	1104	0.5150768839135377	NO	-
555	ZINC01509721	1055	0.5149897002245468	NO	-
556	ZINC03401446	1807	0.5149864933386545	NO	-
557	ZINC00783395	333	0.5149383413548871	NO	-
558	ZINC01114740	776	0.5149206414435982	NO	-
559	ZINC01073396	699	0.5146515615160918	NO	-
560	ZINC01509727	1056	0.5145960798771775	NO	-
561	ZINC03867326	2252	0.5145758320142402	NO	-
562	ZINC00948477	550	0.5145599783311606	NO	-
563	ZINC04075768	2454	0.5143976160745856	NO	-
564	ZINC00887630	472	0.5143831085763132	NO	-
565	ZINC03858530	2194	0.5143196623900824	NO	-
566	ZINC04470429	2663	0.5143196623900824	NO	-
567	ZINC01301403	914	0.5142828532732607	NO	-
568	ZINC01178512	854	0.5142193975627408	NO	-
569	ZINC02724575	1446	0.5140589901435412	NO	-
570	ZINC02724576	1447	0.5140512079673492	NO	-
571	ZINC04492782	2678	0.5138960539135824	NO	-
572	ZINC03857895	2170	0.5138784971051288	NO	-
573	ZINC00628719	184	0.5138320996411618	NO	-
574	ZINC04469529	2657	0.5138174028293603	NO	-
575	ZINC03974514	2361	0.5138174028293602	NO	-
576	ZINC02621637	1335	0.5136975583776439	NO	-
577	ZINC02724755	1458	0.5136671943696812	NO	-
578	ZINC02724756	1459	0.5136336355481842	NO	-
579	ZINC03867326	2253	0.5135595293350574	NO	-
580	ZINC00912377	499	0.5135148140845079	NO	-
581	ZINC03039898	1637	0.5132551280287342	NO	-
582	ZINC00882843	458	0.5132468814105028	NO	-
583	ZINC00679750	242	0.5130603029142364	NO	-
584	ZINC00545046	142	0.5129603543140715	NO	-
585	ZINC04492782	2679	0.5128737166136826	NO	-
586	ZINC01498703	1040	0.5128409893084868	NO	-
587	ZINC03852816	2054	0.5126856856752166	NO	-
588	ZINC01363108	937	0.5126723029632488	NO	-
589	ZINC02616515	1329	0.512656706317481	NO	-
590	ZINC04437087	2614	0.5124872635143407	NO	-
591	ZINC03520146	1913	0.5124409772196143	NO	-
592	ZINC03364823	1772	0.5124168729486897	NO	-
593	ZINC04251235	2529	0.5124056596614368	NO	-
594	ZINC03971202	2348	0.5123393521786851	NO	-
595	ZINC03852883	2056	0.51233134322522	NO	-
596	ZINC00310110	55	0.512288678506918	NO	-
597	ZINC01077049	713	0.5122535444646669	NO	-
598	ZINC02337125	1209	0.5121648206228677	NO	-
599	ZINC04358041	2589	0.5120035274977582	NO	-
600	ZINC00779328	320	0.5119215917063549	NO	-
601	ZINC00819397	396	0.5118645088572225	NO	-
602	ZINC04266561	2536	0.511529681707129	NO	-
603	ZINC00592546	156	0.5113993052137362	NO	-
604	ZINC04241834	2521	0.5113815788730219	NO	-
605	ZINC00882828	457	0.5113619395884028	NO	-
606	ZINC01073867	706	0.5112510994870979	NO	-
607	ZINC03397527	1801	0.5112156518438693	NO	-
608	ZINC04239146	2518	0.5110584675094493	NO	-
609	ZINC04462900	2629	0.511049624818565	NO	-
610	ZINC01924437	1103	0.5109910716086136	NO	-
611	ZINC01077049	714	0.5109599553669	NO	-
612	ZINC02724571	1444	0.51087786396123	NO	-
613	ZINC00849424	419	0.5107930491827289	NO	-
614	ZINC03564209	1937	0.5106771815756026	NO	-
615	ZINC03853837	2093	0.5106535267245074	NO	-
616	ZINC01924436	1102	0.5105888471599337	NO	-
617	ZINC00534523	135	0.5104479424294085	NO	-
618	ZINC02724751	1456	0.5104188994781946	NO	-
619	ZINC02724572	1445	0.510413052133539	NO	-
620	ZINC04356020	2582	0.5102779524766462	NO	-
621	ZINC03364823	1774	0.5102496667837795	NO	-
622	ZINC02724752	1457	0.5099939489103353	NO	-
623	ZINC00766376	311	0.509951909022076	NO	-
624	ZINC02763289	1479	0.509779680297283	NO	-
625	ZINC03853825	2086	0.5096613241120755	NO	-
626	ZINC00432942	119	0.5096271781318438	NO	-
627	ZINC03061145	1657	0.5096103748877447	NO	-
628	ZINC00904188	483	0.5095845461409482	NO	-
629	ZINC00790386	342	0.5095718793326587	NO	-
630	ZINC01113429	766	0.5095497308518113	NO	-
631	ZINC01928007	1108	0.5092889893182149	NO	-
632	ZINC03359428	1770	0.50928224328201	NO	-
633	ZINC02818690	1509	0.5092029190656893	NO	-
634	ZINC03971202	2351	0.5091402034881016	NO	-
635	ZINC03359426	1769	0.5090667833723713	NO	-
636	ZINC03341824	1753	0.5090458094463327	NO	-
637	ZINC01924426	1100	0.5089315836815155	NO	-
638	ZINC03495860	1875	0.508881522326644	NO	-
639	ZINC01924427	1101	0.5088042098299762	NO	-
640	ZINC03216567	1679	0.5087860191618023	NO	-
641	ZINC03853836	2090	0.5087785916207216	NO	-
642	ZINC03264059	1703	0.5086487157456331	NO	-
643	ZINC04414352	2608	0.5085976876725167	NO	-
644	ZINC01249085	895	0.5082745197862799	NO	-
645	ZINC00067119	19	0.5081984580192868	NO	-
646	ZINC01498729	1041	0.508184281265498	NO	-
647	ZINC03303722	1725	0.5081321503314445	NO	-
648	ZINC01498675	1039	0.5080756003290977	NO	-
649	ZINC03971202	2352	0.5079818254949495	NO	-
650	ZINC03283420	1708	0.5079783916087343	NO	-
651	ZINC00937467	526	0.5079295935871153	NO	-
652	ZINC03854406	2117	0.5078505179679772	NO	-
653	ZINC00599731	162	0.5078106434456291	NO	-
654	ZINC04492782	2680	0.5074924247047977	NO	-
655	ZINC03853521	2081	0.5074845992248381	NO	-
656	ZINC02407922	1249	0.5074363672658713	NO	-
657	ZINC01053467	646	0.5074300868005569	NO	-
658	ZINC02724165	1427	0.5073502750985565	NO	-
659	ZINC04162197	2498	0.5072663232418987	NO	-
660	ZINC01053468	647	0.5072045199308582	NO	-
661	ZINC00904220	484	0.5069041677777583	NO	-
662	ZINC04241834	2523	0.5068825599602018	NO	-
663	ZINC03040723	1640	0.5068498200560523	NO	-
664	ZINC04477750	2669	0.5067474215200704	NO	-
665	ZINC01928006	1107	0.5066722022583454	NO	-
666	ZINC03891090	2296	0.5065731970902497	NO	-
667	ZINC02724166	1428	0.5063987684608406	NO	-
668	ZINC03855699	2143	0.5063509448945523	NO	-
669	ZINC03859875	2217	0.506203515131213	NO	-
670	ZINC02722795	1419	0.5061486850844851	NO	-
671	ZINC02623094	1337	0.5060628485385072	NO	-
672	ZINC02889241	1546	0.5059895605668427	NO	-
673	ZINC03495970	1876	0.5059214455755994	NO	-
674	ZINC03431317	1837	0.5058277753703169	NO	-
675	ZINC01032887	606	0.5056751941669648	NO	-
676	ZINC03599923	1947	0.5056298740583556	NO	-
677	ZINC00907303	495	0.5055320183897685	NO	-
678	ZINC03853825	2087	0.5053827776768887	NO	-
679	ZINC03859086	2204	0.5053351823036222	NO	-
680	ZINC03366583	1776	0.5052980836628846	NO	-
681	ZINC03971202	2349	0.5052782975915857	NO	-
682	ZINC03853220	2074	0.5052682189354366	NO	-
683	ZINC03854099	2101	0.5052327648572397	NO	-
684	ZINC00536617	136	0.505099933646981	NO	-
685	ZINC03366580	1775	0.5050834244842377	NO	-
686	ZINC02724240	1441	0.5050542429445772	NO	-
687	ZINC02724239	1440	0.5050525452761724	NO	-
688	ZINC03856459	2153	0.505032083918677	NO	-
689	ZINC04470165	2661	0.5050320839186769	NO	-
690	ZINC01056405	656	0.5049879932743443	NO	-
691	ZINC04492722	2675	0.5049593443430198	NO	-
692	ZINC02843220	1514	0.5048938468622889	NO	-
693	ZINC02663874	1371	0.5048430747918193	NO	-
694	ZINC00428366	114	0.5048153401673671	NO	-
695	ZINC01978995	1122	0.5047304047611544	NO	-
696	ZINC03854420	2120	0.5047088411145351	NO	-
697	ZINC03850027	1994	0.5047033055904092	NO	-
698	ZINC01115164	777	0.5047007842508746	NO	-
699	ZINC03252569	1701	0.5046680355613216	NO	-
700	ZINC02635253	1351	0.5046634917529863	NO	-
701	ZINC00948817	552	0.5045201190507189	NO	-
702	ZINC03854419	2119	0.5044555284447887	NO	-
703	ZINC02724567	1442	0.504399546177902	NO	-
704	ZINC02724568	1443	0.504398649671407	NO	-
705	ZINC01018649	597	0.5042597102235615	NO	-
706	ZINC02724748	1455	0.5040418957567777	NO	-
707	ZINC03604574	1953	0.5040234640920296	NO	-
708	ZINC02724747	1454	0.5040113383500997	NO	-
709	ZINC03022932	1632	0.5039842654535706	NO	-
710	ZINC03318225	1736	0.5039575220870143	NO	-
711	ZINC04492722	2677	0.5038218333536115	NO	-
712	ZINC01117226	786	0.5037945130027645	NO	-
713	ZINC03967893	2323	0.5037775333656596	NO	-
714	ZINC01117224	785	0.5037301765279503	NO	-
715	ZINC02724168	1430	0.5036935358102826	NO	-
716	ZINC02724167	1429	0.5036861728983575	NO	-
717	ZINC03549108	1927	0.5036650417048563	NO	-
718	ZINC01387355	948	0.5035927001308086	NO	-
719	ZINC03854409	2118	0.503555775392723	NO	-
720	ZINC03854032	2096	0.5035116003277497	NO	-
721	ZINC02722797	1420	0.5034821579804624	NO	-
722	ZINC01495142	1025	0.5034150305933112	NO	-
723	ZINC01508388	1051	0.5033622660443163	NO	-
724	ZINC00567874	146	0.5033575139666036	NO	-
725	ZINC01508391	1052	0.5033209005630975	NO	-
726	ZINC03853505	2080	0.5032348917568729	NO	-
727	ZINC02973225	1616	0.5030376243775687	NO	-
728	ZINC02872102	1534	0.5030231922433352	NO	-
729	ZINC03855699	2144	0.5029715768818007	NO	-
730	ZINC03855699	2145	0.5029715768818007	NO	-
731	ZINC03853836	2091	0.5028797210838477	NO	-
732	ZINC03288419	1710	0.5024979424683055	NO	-
733	ZINC03852591	2047	0.5024791861990697	NO	-
734	ZINC03864381	2230	0.5023372051122338	NO	-
735	ZINC01366029	940	0.5023172173801742	NO	-
736	ZINC00592547	157	0.5023166753501807	NO	-
737	ZINC03857798	2165	0.5022817965243893	NO	-
738	ZINC00790386	341	0.502238369085392	NO	-
739	ZINC02263584	1191	0.5021868335240098	NO	-
740	ZINC01197386	872	0.5021237829647905	NO	-
741	ZINC00417626	86	0.502118182607111	NO	-
742	ZINC02500128	1306	0.5018586262311542	NO	-
743	ZINC03519400	1912	0.5017369413363395	NO	-
744	ZINC02953137	1607	0.5016629487038944	NO	-
745	ZINC02435024	1274	0.5015280755350615	NO	-
746	ZINC03300386	1721	0.5014966349885609	NO	-
747	ZINC01498579	1037	0.501465315629669	NO	-
748	ZINC03908021	2309	0.5013873701141818	NO	-
749	ZINC01498551	1036	0.5013195421707245	NO	-
750	ZINC02620533	1332	0.501272857989608	NO	-
751	ZINC03850358	1999	0.501235192094331	NO	-
752	ZINC00428367	115	0.5012269485691256	NO	-
753	ZINC02411281	1254	0.5010774519647803	NO	-
754	ZINC02411280	1253	0.5010599852976463	NO	-
755	ZINC02724236	1439	0.5009702014875478	NO	-
756	ZINC03854380	2114	0.5009663043589757	NO	-
757	ZINC03868054	2275	0.5009060299555652	NO	-
758	ZINC03857221	2157	0.5008611137727863	NO	-
759	ZINC04106935	2465	0.5008453239736997	NO	-
760	ZINC04356388	2583	0.5008154171932179	NO	-
761	ZINC04209177	2509	0.5008018769291096	NO	-
762	ZINC03866946	2236	0.5005841074164358	NO	-
763	ZINC04465213	2641	0.5005841074164358	NO	-
764	ZINC03561872	1934	0.5004823956680592	NO	-
765	ZINC03853212	2072	0.5004215281681744	NO	-
766	ZINC03296665	1718	0.5004081964173721	NO	-
767	ZINC03296676	1719	0.500373987981897	NO	-
768	ZINC02400123	1238	0.5003623018080346	NO	-
769	ZINC03853213	2073	0.5003523161150526	NO	-
770	ZINC00862017	428	0.5002479522951432	NO	-
771	ZINC01130586	805	0.50023795959614	NO	-
772	ZINC02500128	1308	0.5002238480576419	NO	-
773	ZINC03908001	2308	0.5001750723129919	NO	-
774	ZINC03851712	2033	0.4998359484499561	NO	-
775	ZINC03851519	2023	0.4998218348575749	NO	-
776	ZINC00819409	398	0.49973540282017537	NO	-
777	ZINC01258016	903	0.4997169311879201	NO	-
778	ZINC02234319	1182	0.4996826201063434	NO	-
779	ZINC03857888	2169	0.4996227078362011	NO	-
780	ZINC03889242	2289	0.4994449586244205	NO	-
781	ZINC03854039	2100	0.4992116640253277	NO	-
782	ZINC00626250	177	0.49916912347770986	NO	-
783	ZINC03967893	2322	0.49894180732431087	NO	-
784	ZINC00948787	551	0.49891668791932287	NO	-
785	ZINC02620257	1331	0.4989111426368363	NO	-
786	ZINC01080787	727	0.4988819135404252	NO	-
787	ZINC03852591	2048	0.4987699612429821	NO	-
788	ZINC03858863	2200	0.49861833538513456	NO	-
789	ZINC02965730	1611	0.49850345406712515	NO	-
790	ZINC02965687	1610	0.49846102881500715	NO	-
791	ZINC02168987	1150	0.4981919656210944	NO	-
792	ZINC03854492	2123	0.49817985838567774	NO	-
793	ZINC01504136	1050	0.49803912218698404	NO	-
794	ZINC03356675	1767	0.49787551340972336	NO	-
795	ZINC01255754	902	0.49783402899760404	NO	-
796	ZINC04268868	2537	0.4978238395898304	NO	-
797	ZINC01255753	901	0.4978179123904773	NO	-
798	ZINC04061611	2449	0.4977851774011415	NO	-
799	ZINC03983389	2375	0.49764725903509655	NO	-
800	ZINC00304220	53	0.4975748230367829	NO	-
801	ZINC03868055	2276	0.49749147233078767	NO	-
802	ZINC02830563	1512	0.4974244229005191	NO	-
803	ZINC04434167	2612	0.4973993276258716	NO	-
804	ZINC01498604	1038	0.49730559582744355	NO	-
805	ZINC04597916	2697	0.49723100146449034	NO	-
806	ZINC03854485	2121	0.4969634377929902	NO	-
807	ZINC00924427	512	0.4969126026550943	NO	-
808	ZINC00563590	145	0.4968731168756597	NO	-
809	ZINC02794695	1493	0.4965007099134078	NO	-
810	ZINC03868056	2277	0.4964912979237563	NO	-
811	ZINC00426371	109	0.4963175169561879	NO	-
812	ZINC03857907	2172	0.49622179510834075	NO	-
813	ZINC04622925	2701	0.4961576915289927	NO	-
814	ZINC01170309	843	0.4959559474031507	NO	-
815	ZINC03858767	2198	0.49581260399717797	NO	-
816	ZINC03237324	1692	0.4956944866684455	NO	-
817	ZINC03604565	1952	0.49567340122163434	NO	-
818	ZINC00414793	83	0.49566178476992756	NO	-
819	ZINC02138375	1146	0.4954894298151676	NO	-
820	ZINC01741106	1076	0.49548598341428324	NO	-
821	ZINC01055835	655	0.49536771844143856	NO	-
822	ZINC02227622	1181	0.49531743821985774	NO	-
823	ZINC03854036	2098	0.49530843390111085	NO	-
824	ZINC03854038	2099	0.4952896412171268	NO	-
825	ZINC04494960	2681	0.4952181619950567	NO	-
826	ZINC02500128	1307	0.49507325138710945	NO	-
827	ZINC04465224	2642	0.49501069362723954	NO	-
828	ZINC03868057	2278	0.4949987968933724	NO	-
829	ZINC03242858	1694	0.4946559258229452	NO	-
830	ZINC00903059	481	0.49460648826654635	NO	-
831	ZINC01073640	703	0.49429110770090867	NO	-
832	ZINC01497081	1032	0.4941051613694049	NO	-
833	ZINC02500128	1309	0.4941026150863204	NO	-
834	ZINC00423602	102	0.4938095311626504	NO	-
835	ZINC03970903	2347	0.4937717059529229	NO	-
836	ZINC02439427	1278	0.49366634875964954	NO	-
837	ZINC03852615	2049	0.49355060674242485	NO	-
838	ZINC03672617	1974	0.493484663274849	NO	-
839	ZINC00904230	485	0.4933660071876338	NO	-
840	ZINC00667807	230	0.49321356836825536	NO	-
841	ZINC02792524	1490	0.49317505823499996	NO	-
842	ZINC02719672	1414	0.4931030950765396	NO	-
843	ZINC02724202	1434	0.49296924436873435	NO	-
844	ZINC02973111	1615	0.49294123499269055	NO	-
845	ZINC01055091	653	0.4929032490483897	NO	-
846	ZINC03004551	1627	0.4928216058631571	NO	-
847	ZINC03859938	2219	0.49277263288599005	NO	-
848	ZINC03971207	2353	0.49262774994559433	NO	-
849	ZINC00003613	2	0.4925288071877872	NO	-
850	ZINC00425654	108	0.492468903398948	NO	-
851	ZINC03867646	2266	0.49224759296131404	NO	-
852	ZINC03858496	2192	0.4922270869386865	NO	-
853	ZINC02722794	1418	0.49209977909526426	NO	-
854	ZINC03850151	1996	0.49209870949367573	NO	-
855	ZINC02957285	1609	0.49190222534461436	NO	-
856	ZINC03854487	2122	0.4918871125577334	NO	-
857	ZINC01171850	844	0.49174636193396887	NO	-
858	ZINC00648589	219	0.4915502977246411	NO	-
859	ZINC00917177	508	0.49154497978813305	NO	-
860	ZINC04308418	2567	0.4915394518929062	NO	-
861	ZINC01938189	1115	0.4914263093066624	NO	-
862	ZINC00915695	501	0.4913859728575014	NO	-
863	ZINC03029341	1635	0.49136697612458907	NO	-
864	ZINC04108167	2468	0.4912650581486034	NO	-
865	ZINC00915700	502	0.491221714838879	NO	-
866	ZINC01068233	686	0.49120760850511036	NO	-
867	ZINC02432169	1270	0.4911445956238889	NO	-
868	ZINC03565391	4	0.49113885785600203	YES	3
869	ZINC03181960	1666	0.4911371813589469	NO	-
870	ZINC02407696	1248	0.4911167963413733	NO	-
871	ZINC03337498	1745	0.49101443648776055	NO	-
872	ZINC02724201	1433	0.4909389570983565	NO	-
873	ZINC03859893	2218	0.4908846912859072	NO	-
874	ZINC03337500	1746	0.4908720938255775	NO	-
875	ZINC01499137	1043	0.49075664706270067	NO	-
876	ZINC01385336	945	0.4907504670206929	NO	-
877	ZINC01059747	667	0.49068387546916614	NO	-
878	ZINC02005456	1128	0.4906625186048749	NO	-
879	ZINC00792969	344	0.4906258578822794	NO	-
880	ZINC03033008	1636	0.49061010903670244	NO	-
881	ZINC00423633	103	0.49053028917765584	NO	-
882	ZINC03467318	1857	0.49040007737844005	NO	-
883	ZINC02851591	1517	0.49039614489211625	NO	-
884	ZINC01387980	949	0.4903611420191476	NO	-
885	ZINC04032557	2414	0.4902851973570626	NO	-
886	ZINC03566579	1938	0.49027305383349495	NO	-
887	ZINC03858768	2199	0.49009998940750205	NO	-
888	ZINC02138460	1147	0.4900254759064047	NO	-
889	ZINC03833908	6	0.49000540940757964	YES	4
890	ZINC01499136	1042	0.4899618233761914	NO	-
891	ZINC03959965	2319	0.4899154087123092	NO	-
892	ZINC01175530	846	0.4898095666884139	NO	-
893	ZINC00903075	482	0.4897630210559998	NO	-
894	ZINC02791752	1489	0.4897409529255358	NO	-
895	ZINC00166137	30	0.48969617195777104	NO	-
896	ZINC04033098	2421	0.48964070257277925	NO	-
897	ZINC02523152	1322	0.48947298173865295	NO	-
898	ZINC03833896	7	0.4891892235701298	YES	4
899	ZINC04162974	2499	0.48913279234785834	NO	-
900	ZINC03850109	1995	0.48910126484584565	NO	-
901	ZINC03859938	2220	0.4889074162883989	NO	-
902	ZINC01503491	1048	0.48890250247825906	NO	-
903	ZINC03060485	1656	0.48886343699034424	NO	-
904	ZINC04412507	2606	0.48886301811075833	NO	-
905	ZINC01366864	942	0.4888418192363932	NO	-
906	ZINC02416638	1257	0.4887792017404289	NO	-
907	ZINC00417658	87	0.4887068784699038	NO	-
908	ZINC03859856	2214	0.48859283760114935	NO	-
909	ZINC00423675	104	0.4885917206721145	NO	-
910	ZINC02388169	1234	0.488575405644091	NO	-
911	ZINC03244705	1695	0.48855957932620836	NO	-
912	ZINC04292049	2555	0.48854604795404566	NO	-
913	ZINC00877105	445	0.48854568026072914	NO	-
914	ZINC01123088	792	0.48853918518593353	NO	-
915	ZINC00587186	152	0.48851268570895107	NO	-
916	ZINC01123086	791	0.48849879366294136	NO	-
917	ZINC04465178	2640	0.4883769110714379	NO	-
918	ZINC01097090	744	0.48831556099358436	NO	-
919	ZINC04091495	2459	0.4882812233735398	NO	-
920	ZINC02410780	1251	0.4882323903755036	NO	-
921	ZINC02425434	1264	0.48818405564003997	NO	-
922	ZINC00728428	293	0.488161901963169	NO	-
923	ZINC02865355	1528	0.4878881491617491	NO	-
924	ZINC03338787	1751	0.48783694843580666	NO	-
925	ZINC04001031	2393	0.48753370650033606	NO	-
926	ZINC02419361	1258	0.4874895420820338	NO	-
927	ZINC00305387	54	0.48741746794361374	NO	-
928	ZINC03862790	2224	0.4872298995541812	NO	-
929	ZINC00352154	72	0.4871611584537336	NO	-
930	ZINC03860035	2222	0.48712334509424626	NO	-
931	ZINC04468665	2656	0.48712334509424615	NO	-
932	ZINC01085428	733	0.4870956313325714	NO	-
933	ZINC04126233	2480	0.48706977324222495	NO	-
934	ZINC04464594	2636	0.48700483630933067	NO	-
935	ZINC03857814	2166	0.48700483630933056	NO	-
936	ZINC03867646	2267	0.48697076146367685	NO	-
937	ZINC04223295	2510	0.4869679661275539	NO	-
938	ZINC03606020	1954	0.48695120648682294	NO	-
939	ZINC03606026	1957	0.4869394875032636	NO	-
940	ZINC03854034	2097	0.4869116033534802	NO	-
941	ZINC02860918	1522	0.4868679124827562	NO	-
942	ZINC00882904	463	0.4868652586771211	NO	-
943	ZINC03606022	1955	0.4868511323077885	NO	-
944	ZINC03606024	1956	0.4868383079299513	NO	-
945	ZINC03857164	2156	0.48683825296672006	NO	-
946	ZINC03833907	5	0.48680137096932663	YES	4
947	ZINC00223744	39	0.48678725591538247	NO	-
948	ZINC01126419	796	0.4867825809299542	NO	-
949	ZINC02279829	1193	0.4867132659026412	NO	-
950	ZINC04374633	2600	0.4865715495872827	NO	-
951	ZINC01035140	612	0.4865637718338236	NO	-
952	ZINC00684912	255	0.48656052202734124	NO	-
953	ZINC00917190	510	0.48630090638730816	NO	-
954	ZINC02686316	1374	0.48628383412301707	NO	-
955	ZINC03866856	2235	0.48624035563645185	NO	-
956	ZINC02725791	1465	0.4862264751416799	NO	-
957	ZINC02255919	1189	0.4862196870866392	NO	-
958	ZINC03853832	2088	0.4860977483670651	NO	-
959	ZINC00718298	283	0.48606191388245096	NO	-
960	ZINC04356680	2584	0.4860289943448859	NO	-
961	ZINC00948020	549	0.4859900318165977	NO	-
962	ZINC00684911	254	0.48595210583713916	NO	-
963	ZINC02938104	1579	0.4858680571347323	NO	-
964	ZINC03384035	1789	0.4857430307671308	NO	-
965	ZINC02725790	1464	0.4857287132153156	NO	-
966	ZINC04164917	2501	0.4856531646395339	NO	-
967	ZINC00352154	73	0.4855912552519232	NO	-
968	ZINC00727262	291	0.4855364404406745	NO	-
969	ZINC04033098	2420	0.48540884629214104	NO	-
970	ZINC04240084	2519	0.4851963274467659	NO	-
971	ZINC01938087	1112	0.48514959637119426	NO	-
972	ZINC04148795	2485	0.4851297553196474	NO	-
973	ZINC02724674	1448	0.48492648117011844	NO	-
974	ZINC04334508	2572	0.48473986518888157	NO	-
975	ZINC01384543	944	0.48473280026293347	NO	-
976	ZINC01910871	1090	0.4846824036660949	NO	-
977	ZINC03971207	2354	0.4846513746926318	NO	-
978	ZINC02410947	1252	0.48463958748457747	NO	-
979	ZINC01496596	1028	0.4846150679732447	NO	-
980	ZINC02917498	1569	0.48457501467287145	NO	-
981	ZINC01938190	1116	0.4844673365583829	NO	-
982	ZINC02265465	1192	0.4844277067246571	NO	-
983	ZINC00882846	459	0.48438170592538615	NO	-
984	ZINC02724675	1449	0.4843210194807669	NO	-
985	ZINC02717957	1399	0.4842689981987427	NO	-
986	ZINC02717957	1401	0.4842689981987426	NO	-
987	ZINC03851579	2026	0.4841787973938863	NO	-
988	ZINC03851572	2025	0.48414666616727153	NO	-
989	ZINC01123340	793	0.48399074047095425	NO	-
990	ZINC01034353	609	0.4839091588964961	NO	-
991	ZINC03376965	1788	0.48382713160237556	NO	-
992	ZINC00235783	42	0.48380470165373124	NO	-
993	ZINC00235785	43	0.48379896416078616	NO	-
994	ZINC04126233	2479	0.4837874231199283	NO	-
995	ZINC03452875	1847	0.48377617969303605	NO	-
996	ZINC03854598	2125	0.4837650679636597	NO	-
997	ZINC03292906	1716	0.4837447639591411	NO	-
998	ZINC00411519	79	0.4836787074572628	NO	-
999	ZINC01468122	1007	0.4836426955355654	NO	-
1000	ZINC00818331	387	0.48363895634244236	NO	-
1001	ZINC00818333	388	0.4836261255412427	NO	-
1002	ZINC02797588	1503	0.48359212687300723	NO	-
1003	ZINC02795564	1500	0.48339148037323126	NO	-
1004	ZINC01034867	610	0.4833888078097615	NO	-
1005	ZINC01341245	928	0.4833719348169445	NO	-
1006	ZINC01252099	898	0.483331362447466	NO	-
1007	ZINC03857856	2167	0.48330191991826116	NO	-
1008	ZINC02871747	1533	0.4832893286368778	NO	-
1009	ZINC02211340	1172	0.4832838890129466	NO	-
1010	ZINC04470367	2662	0.48318501459428403	NO	-
1011	ZINC03854598	2124	0.48317373932236146	NO	-
1012	ZINC02859451	1520	0.48315289509889225	NO	-
1013	ZINC00411605	80	0.4831452702465727	NO	-
1014	ZINC01468122	1008	0.483123208302029	NO	-
1015	ZINC02356688	1219	0.4830514188741993	NO	-
1016	ZINC00882893	460	0.4830324549489949	NO	-
1017	ZINC00062092	16	0.4830115769402331	NO	-
1018	ZINC02356690	1220	0.4830055768761878	NO	-
1019	ZINC03533935	1919	0.48289347176391323	NO	-
1020	ZINC01833495	1085	0.48288821208579763	NO	-
1021	ZINC01074888	709	0.48286069875498727	NO	-
1022	ZINC02861756	1525	0.48283523034696413	NO	-
1023	ZINC02861755	1524	0.4827018739580069	NO	-
1024	ZINC01833496	1086	0.4826876969419255	NO	-
1025	ZINC03942840	2312	0.48264694450394413	NO	-
1026	ZINC01040027	618	0.48263735662331875	NO	-
1027	ZINC01938139	1114	0.4825969008457629	NO	-
1028	ZINC03991393	2380	0.4824587789332579	NO	-
1029	ZINC02406514	1247	0.48240517957982104	NO	-
1030	ZINC02717954	1395	0.48240160113606373	NO	-
1031	ZINC02717954	1397	0.48240160113606373	NO	-
1032	ZINC04032557	2415	0.48234349143045235	NO	-
1033	ZINC00728342	292	0.48230094653308553	NO	-
1034	ZINC02283525	1195	0.48224689385312874	NO	-
1035	ZINC00882901	461	0.48224471770529515	NO	-
1036	ZINC00526887	127	0.48210066489839853	NO	-
1037	ZINC00882903	462	0.4820394276297182	NO	-
1038	ZINC00947724	548	0.48203027628500983	NO	-
1039	ZINC04420125	2609	0.48188623544396647	NO	-
1040	ZINC01054862	651	0.4817853475570086	NO	-
1041	ZINC00526887	128	0.48176717073475295	NO	-
1042	ZINC00352134	70	0.48159131230441454	NO	-
1043	ZINC02724209	1437	0.48157401522114135	NO	-
1044	ZINC00223936	40	0.4815396640651943	NO	-
1045	ZINC04369511	2593	0.48151030066151146	NO	-
1046	ZINC03853832	2089	0.4812718315578415	NO	-
1047	ZINC02724210	1438	0.48121432659825775	NO	-
1048	ZINC01390941	954	0.48119809951569914	NO	-
1049	ZINC03305932	1728	0.48114958830079796	NO	-
1050	ZINC01040046	620	0.4811489156026209	NO	-
1051	ZINC01159702	836	0.48111265400383496	NO	-
1052	ZINC01159701	835	0.48110500886663377	NO	-
1053	ZINC00536987	137	0.4809814529263814	NO	-
1054	ZINC02551016	1327	0.48091737546338964	NO	-
1055	ZINC00783170	332	0.4808506358990047	NO	-
1056	ZINC02787786	1484	0.4808456040018291	NO	-
1057	ZINC00034428	9	0.4807957452256649	NO	-
1058	ZINC00034429	10	0.48078556724985233	NO	-
1059	ZINC00818336	390	0.4807694989760107	NO	-
1060	ZINC00818335	389	0.4807645747546288	NO	-
1061	ZINC02434241	1273	0.4807050788756834	NO	-
1062	ZINC01040046	619	0.4806828078139498	NO	-
1063	ZINC02622415	1336	0.480635103381853	NO	-
1064	ZINC00870536	440	0.48059242655903894	NO	-
1065	ZINC00684616	251	0.48047190438355897	NO	-
1066	ZINC00352134	71	0.48044778480948636	NO	-
1067	ZINC04372136	2598	0.4804251617638319	NO	-
1068	ZINC01342953	931	0.48036958889904224	NO	-
1069	ZINC01040027	617	0.4803689822107176	NO	-
1070	ZINC03424768	1833	0.48031931517467635	NO	-
1071	ZINC02372927	1233	0.4803174635774877	NO	-
1072	ZINC04057033	2443	0.4802702472384362	NO	-
1073	ZINC01142505	818	0.4802330665810619	NO	-
1074	ZINC00875068	443	0.48017340048154694	NO	-
1075	ZINC02724205	1435	0.4800992645014061	NO	-
1076	ZINC02874121	1540	0.4800936250184501	NO	-
1077	ZINC02724206	1436	0.4800718143358501	NO	-
1078	ZINC02874120	1539	0.4800523388090175	NO	-
1079	ZINC00818346	393	0.4799732102439877	NO	-
1080	ZINC02708025	1382	0.4799653876842745	NO	-
1081	ZINC00017742	3	0.4799379024245572	NO	-
1082	ZINC00754333	303	0.47988262272043564	NO	-
1083	ZINC01910873	1091	0.47987926813313286	NO	-
1084	ZINC03867538	2256	0.47983608764205793	NO	-
1085	ZINC04448193	2623	0.4797007099756567	NO	-
1086	ZINC00694634	261	0.4796787784300112	NO	-
1087	ZINC04464961	2637	0.47967022701931544	NO	-
1088	ZINC02062109	1131	0.47965872665826	NO	-
1089	ZINC02717896	1391	0.47965130712622933	NO	-
1090	ZINC02717896	1393	0.47965130712622933	NO	-
1091	ZINC02062110	1132	0.47964936789830653	NO	-
1092	ZINC03418149	1826	0.4796290352587294	NO	-
1093	ZINC03600826	1948	0.4795653592272644	NO	-
1094	ZINC00917184	509	0.47954929499748933	NO	-
1095	ZINC00540033	139	0.4795186421724252	NO	-
1096	ZINC03418151	1827	0.4795047989366527	NO	-
1097	ZINC03867538	2257	0.47938490980166254	NO	-
1098	ZINC03418146	1825	0.4793715953342787	NO	-
1099	ZINC03418144	1824	0.47936701365634754	NO	-
1100	ZINC01153552	829	0.4792729981053231	NO	-
1101	ZINC04276834	2543	0.4792116250124488	NO	-
1102	ZINC00655729	224	0.47898555711220936	NO	-
1103	ZINC03229446	1685	0.4789778584622954	NO	-
1104	ZINC02717895	1389	0.4789563506077373	NO	-
1105	ZINC02717895	1387	0.47895635060773717	NO	-
1106	ZINC02086821	1134	0.47882784684799157	NO	-
1107	ZINC02941746	1585	0.47880441618121483	NO	-
1108	ZINC01034872	611	0.47879259757660697	NO	-
1109	ZINC02395338	1236	0.4787530483493208	NO	-
1110	ZINC00794012	351	0.4786315568706981	NO	-
1111	ZINC02059597	1130	0.47861930398007607	NO	-
1112	ZINC02086822	1135	0.4786123608380295	NO	-
1113	ZINC03419990	1828	0.4786082885956567	NO	-
1114	ZINC00541108	140	0.47857458296236305	NO	-
1115	ZINC00541109	141	0.4785686597564099	NO	-
1116	ZINC00684910	253	0.47855696036846795	NO	-
1117	ZINC00684909	252	0.4785361484908852	NO	-
1118	ZINC02969391	1612	0.4784731185541865	NO	-
1119	ZINC00591295	154	0.478367559713431	NO	-
1120	ZINC03853898	2094	0.4782289969174006	NO	-
1121	ZINC00873273	442	0.4782061712533082	NO	-
1122	ZINC00818326	386	0.47813417395198693	NO	-
1123	ZINC04000933	2390	0.4779742263829415	NO	-
1124	ZINC02209399	1167	0.47791557581191935	NO	-
1125	ZINC03545575	1924	0.47778327612737703	NO	-
1126	ZINC02128517	1145	0.477764124348294	NO	-
1127	ZINC03857630	2161	0.4776125734994496	NO	-
1128	ZINC02717973	1404	0.4776005895960631	NO	-
1129	ZINC03857631	2162	0.47759116249059497	NO	-
1130	ZINC00319304	59	0.47753223303007397	NO	-
1131	ZINC02544604	1325	0.4775293433489189	NO	-
1132	ZINC00877285	446	0.4773179122883162	NO	-
1133	ZINC04501197	2687	0.4772681202773739	NO	-
1134	ZINC03833909	8	0.4772273333248268	YES	4
1135	ZINC00646801	217	0.47698697344227203	NO	-
1136	ZINC01142505	819	0.47698103991837726	NO	-
1137	ZINC00683380	250	0.4769503698019342	NO	-
1138	ZINC02717957	1398	0.47678628552100905	NO	-
1139	ZINC03424707	1832	0.4766004797970065	NO	-
1140	ZINC02503088	1318	0.4765795040873645	NO	-
1141	ZINC03025712	1634	0.4765375373659403	NO	-
1142	ZINC04059309	2445	0.47653440116352436	NO	-
1143	ZINC03852952	2059	0.4764878649321515	NO	-
1144	ZINC03982991	2370	0.4764043993715265	NO	-
1145	ZINC04292051	2556	0.47637418163656886	NO	-
1146	ZINC00319463	60	0.4761645063990165	NO	-
1147	ZINC03852585	2045	0.4761158253274467	NO	-
1148	ZINC04368855	2592	0.475971205886054	NO	-
1149	ZINC03424849	1835	0.47592376431854544	NO	-
1150	ZINC00428148	110	0.4759096494088023	NO	-
1151	ZINC02349139	1215	0.47582346399285996	NO	-
1152	ZINC02349141	1216	0.47580700509163015	NO	-
1153	ZINC00223936	41	0.4757309015317633	NO	-
1154	ZINC02836719	1513	0.4756402799883592	NO	-
1155	ZINC01497039	1030	0.47559097881448503	NO	-
1156	ZINC01407295	967	0.47558862116018535	NO	-
1157	ZINC00345003	68	0.47558576653279433	NO	-
1158	ZINC01407294	966	0.475571569565034	NO	-
1159	ZINC00345007	69	0.4755694892791194	NO	-
1160	ZINC02872636	1537	0.475567362853427	NO	-
1161	ZINC04292047	2554	0.47549628047419495	NO	-
1162	ZINC02717957	1400	0.4754720529665138	NO	-
1163	ZINC01114605	772	0.4753972010275041	NO	-
1164	ZINC00869052	437	0.4753674127945214	NO	-
1165	ZINC02503081	1317	0.47533177459972575	NO	-
1166	ZINC00779150	318	0.475324460213941	NO	-
1167	ZINC03424828	1834	0.4752641123403157	NO	-
1168	ZINC01230788	890	0.47521072910260603	NO	-
1169	ZINC00197803	37	0.4751863491212153	NO	-
1170	ZINC02724760	1461	0.475116861184628	NO	-
1171	ZINC01134162	810	0.47506613044155116	NO	-
1172	ZINC03424286	1829	0.47501085984771185	NO	-
1173	ZINC00017742	5	0.4749604940684874	NO	-
1174	ZINC02404888	1245	0.47489730356916937	NO	-
1175	ZINC02717954	1394	0.474894316368278	NO	-
1176	ZINC03593613	1945	0.47484515151650125	NO	-
1177	ZINC02868399	1531	0.4748075578249287	NO	-
1178	ZINC03409893	1818	0.4748019156027038	NO	-
1179	ZINC03593614	1946	0.4746865745121289	NO	-
1180	ZINC03314416	1734	0.4745953236336262	NO	-
1181	ZINC04354833	2580	0.4745423582293498	NO	-
1182	ZINC04070804	2453	0.4743247543504985	NO	-
1183	ZINC01058092	659	0.47423781824758354	NO	-
1184	ZINC03416218	1822	0.4741026652973068	NO	-
1185	ZINC02910975	1553	0.4741003369515432	NO	-
1186	ZINC00379018	76	0.4740287946700883	NO	-
1187	ZINC01065253	680	0.4739684112547672	NO	-
1188	ZINC00818338	392	0.47388342075941886	NO	-
1189	ZINC03802693	1977	0.4738513033142855	NO	-
1190	ZINC02099931	1140	0.4738511168311382	NO	-
1191	ZINC02430229	1269	0.47365954931052906	NO	-
1192	ZINC02717954	1396	0.4736334633966953	NO	-
1193	ZINC01492047	1023	0.47341859206467934	NO	-
1194	ZINC03332182	1741	0.47339998421159973	NO	-
1195	ZINC00818337	391	0.47336450759681153	NO	-
1196	ZINC02239805	1185	0.47306834826612865	NO	-
1197	ZINC00818355	395	0.4730573748530179	NO	-
1198	ZINC00818354	394	0.47298935855418145	NO	-
1199	ZINC02724759	1460	0.47295773414654535	NO	-
1200	ZINC02224495	1179	0.47287514172320344	NO	-
1201	ZINC03444448	1842	0.472843832045191	NO	-
1202	ZINC03444451	1843	0.4728294116805662	NO	-
1203	ZINC03852585	2046	0.47279776523785266	NO	-
1204	ZINC00950595	555	0.4727303292036873	NO	-
1205	ZINC02717895	1386	0.47269766953997516	NO	-
1206	ZINC03852570	2044	0.47265743581600417	NO	-
1207	ZINC04056371	2442	0.4725358866336323	NO	-
1208	ZINC03853198	2071	0.47241568970526937	NO	-
1209	ZINC00714287	275	0.4724144234981491	NO	-
1210	ZINC01048264	638	0.47238983686596264	NO	-
1211	ZINC02201351	1159	0.4723447054560937	NO	-
1212	ZINC02238633	1183	0.4723164056066776	NO	-
1213	ZINC02717896	1390	0.4722612257357053	NO	-
1214	ZINC01497074	1031	0.47225695565929676	NO	-
1215	ZINC03857654	2163	0.472244273859334	NO	-
1216	ZINC01125185	794	0.4721234387313855	NO	-
1217	ZINC02073583	1133	0.4720971803812113	NO	-
1218	ZINC04249033	2526	0.4720499769886344	NO	-
1219	ZINC03858409	2187	0.4720116849890266	NO	-
1220	ZINC03858410	2188	0.47198556048111034	NO	-
1221	ZINC03857960	2176	0.47194681924285486	NO	-
1222	ZINC01249661	896	0.4719448253605266	NO	-
1223	ZINC03578168	1940	0.471919077334916	NO	-
1224	ZINC04510175	2689	0.47184719115133594	NO	-
1225	ZINC03857959	2175	0.47180047543603604	NO	-
1226	ZINC00675663	237	0.471787328073346	NO	-
1227	ZINC00675666	238	0.47163174052838575	NO	-
1228	ZINC00017742	4	0.4716138192884177	NO	-
1229	ZINC00017742	6	0.4716138192884177	NO	-
1230	ZINC00656865	225	0.4715619946125268	NO	-
1231	ZINC03292685	1715	0.4715570916409743	NO	-
1232	ZINC02717973	1402	0.47144739274822345	NO	-
1233	ZINC00956206	569	0.47141498414516	NO	-
1234	ZINC04148795	2486	0.4713757986313218	NO	-
1235	ZINC04001068	2399	0.47134789638179947	NO	-
1236	ZINC01513329	1061	0.471338417952646	NO	-
1237	ZINC04001067	2398	0.4713355904759421	NO	-
1238	ZINC03857655	2164	0.47120745421061694	NO	-
1239	ZINC04001085	2401	0.47120658527046294	NO	-
1240	ZINC03433241	1839	0.47119438516466033	NO	-
1241	ZINC04001084	2400	0.47119110368801703	NO	-
1242	ZINC04194204	2508	0.4711516036739923	NO	-
1243	ZINC01513325	1060	0.47112323715090754	NO	-
1244	ZINC02724154	1426	0.4710524876274048	NO	-
1245	ZINC04001066	2397	0.47097880865453795	NO	-
1246	ZINC02717895	1388	0.4709668779579241	NO	-
1247	ZINC01938090	1113	0.4709548933762866	NO	-
1248	ZINC04001065	2396	0.47094917337419595	NO	-
1249	ZINC02717896	1392	0.4709204811847331	NO	-
1250	ZINC01249663	897	0.47090287609211295	NO	-
1251	ZINC03858002	2180	0.47086302228134247	NO	-
1252	ZINC01033298	608	0.4707333674140597	NO	-
1253	ZINC03858001	2179	0.47066208664548437	NO	-
1254	ZINC02630197	1345	0.47065986047256525	NO	-
1255	ZINC02882730	1544	0.4705762134500088	NO	-
1256	ZINC03851515	2022	0.4704753508563042	NO	-
1257	ZINC03851512	2021	0.4704559119388566	NO	-
1258	ZINC00897332	477	0.47044089396210653	NO	-
1259	ZINC01129826	804	0.4703861823758031	NO	-
1260	ZINC04123961	2477	0.47030396167822575	NO	-
1261	ZINC01052408	645	0.47014977246676903	NO	-
1262	ZINC03852698	2052	0.47014563601471665	NO	-
1263	ZINC03232031	1686	0.4701319714503471	NO	-
1264	ZINC00907558	497	0.4701183042352504	NO	-
1265	ZINC00756261	308	0.4701128370555696	NO	-
1266	ZINC01502085	1045	0.4701123942530961	NO	-
1267	ZINC03852701	2053	0.4701067386863796	NO	-
1268	ZINC02861976	1526	0.4699733905747619	NO	-
1269	ZINC02405475	1246	0.46990672442947157	NO	-
1270	ZINC00703560	267	0.46982951572642345	NO	-
1271	ZINC02099721	1138	0.4698279021461313	NO	-
1272	ZINC00703559	266	0.4697987569233129	NO	-
1273	ZINC02679170	1373	0.4697316747145141	NO	-
1274	ZINC00703564	270	0.4696823851451568	NO	-
1275	ZINC03333257	1743	0.4696317162020535	NO	-
1276	ZINC03333254	1742	0.46962582780074213	NO	-
1277	ZINC03409805	1815	0.46962240752639295	NO	-
1278	ZINC00822536	399	0.4695779688516934	NO	-
1279	ZINC02099722	1139	0.4695777604019121	NO	-
1280	ZINC00017742	7	0.46943745381161617	NO	-
1281	ZINC01326396	922	0.4693664857057776	NO	-
1282	ZINC01326395	921	0.46934066113085415	NO	-
1283	ZINC00906840	494	0.4692995100484207	NO	-
1284	ZINC02738624	1472	0.46920226316307306	NO	-
1285	ZINC02738622	1471	0.4691814691262928	NO	-
1286	ZINC00634482	187	0.4690044440145548	NO	-
1287	ZINC02789691	1487	0.4689710266842164	NO	-
1288	ZINC02789690	1486	0.46889733570327174	NO	-
1289	ZINC00754231	302	0.4688758150217202	NO	-
1290	ZINC03522950	1914	0.4688554575607547	NO	-
1291	ZINC02789692	1488	0.4688432882062813	NO	-
1292	ZINC00321799	62	0.46883957332854875	NO	-
1293	ZINC03518709	1908	0.4688317872802663	NO	-
1294	ZINC03522951	1915	0.46882566406629256	NO	-
1295	ZINC03853789	2084	0.46872398918774066	NO	-
1296	ZINC00703562	269	0.46868838995521184	NO	-
1297	ZINC00066695	18	0.4686741984807993	NO	-
1298	ZINC00703561	268	0.46864705712671567	NO	-
1299	ZINC02146444	1149	0.46862069881469937	NO	-
1300	ZINC02402548	1242	0.46859210640661	NO	-
1301	ZINC00681778	247	0.468566908992803	NO	-
1302	ZINC02402547	1241	0.46852212720829106	NO	-
1303	ZINC03452649	1845	0.4681638331576406	NO	-
1304	ZINC03452651	1846	0.46809958302171245	NO	-
1305	ZINC03868023	2273	0.4680902093165404	NO	-
1306	ZINC00321735	61	0.4680606162503136	NO	-
1307	ZINC00925059	514	0.46801054817360666	NO	-
1308	ZINC00840297	408	0.4679753433551517	NO	-
1309	ZINC03301499	1724	0.46796769928154197	NO	-
1310	ZINC02087059	1137	0.46792372667529036	NO	-
1311	ZINC01153201	828	0.4679224427824007	NO	-
1312	ZINC00925058	513	0.4678800427279097	NO	-
1313	ZINC04123921	2476	0.46778976547570217	NO	-
1314	ZINC03424518	1830	0.46767847274530017	NO	-
1315	ZINC03424521	1831	0.4676747223974698	NO	-
1316	ZINC02221048	1174	0.4676704959292003	NO	-
1317	ZINC03272050	1707	0.467641490165665	NO	-
1318	ZINC00656865	226	0.4676196386669004	NO	-
1319	ZINC03410269	1819	0.4674347417250668	NO	-
1320	ZINC00815344	384	0.4674189643116912	NO	-
1321	ZINC03852908	2058	0.46735287170253514	NO	-
1322	ZINC04001146	2404	0.4672319683847549	NO	-
1323	ZINC02717973	1403	0.4672097669354126	NO	-
1324	ZINC00529094	130	0.46717325882083266	NO	-
1325	ZINC03858033	2182	0.46716992236741883	NO	-
1326	ZINC03016368	1630	0.4669505377051126	NO	-
1327	ZINC03858034	2183	0.4668530318687357	NO	-
1328	ZINC03292663	1714	0.46685260560235875	NO	-
1329	ZINC01936709	1109	0.46684456792632306	NO	-
1330	ZINC01936710	1110	0.4668312841101863	NO	-
1331	ZINC01468185	1012	0.4668122210032508	NO	-
1332	ZINC03867097	2238	0.466762277253586	NO	-
1333	ZINC03545826	1925	0.4667614915877645	NO	-
1334	ZINC02221048	1175	0.46675038976253636	NO	-
1335	ZINC02221048	1176	0.46675038976253636	NO	-
1336	ZINC04595871	2695	0.4665694949376589	NO	-
1337	ZINC02623224	1338	0.466499927469693	NO	-
1338	ZINC03873718	2287	0.46648226030541295	NO	-
1339	ZINC00930029	516	0.466441737777125	NO	-
1340	ZINC01468185	1011	0.4664187224564295	NO	-
1341	ZINC04442234	2617	0.46631275067844874	NO	-
1342	ZINC03452924	1848	0.4662827857697178	NO	-
1343	ZINC00198425	38	0.4662638101154241	NO	-
1344	ZINC02688967	1375	0.4660784346119507	NO	-
1345	ZINC01438264	986	0.46604397744977066	NO	-
1346	ZINC03854621	2127	0.46604334412579285	NO	-
1347	ZINC02688970	1376	0.4660328209882307	NO	-
1348	ZINC01438263	985	0.4659549670244366	NO	-
1349	ZINC03852841	2055	0.4658432858097381	NO	-
1350	ZINC02718028	1406	0.4657835312909754	NO	-
1351	ZINC02718028	1408	0.4657835312909754	NO	-
1352	ZINC03453002	1852	0.4657684103067773	NO	-
1353	ZINC02139080	1148	0.465638702850859	NO	-
1354	ZINC01141428	816	0.4655914863802151	NO	-
1355	ZINC01438265	987	0.4655740541670208	NO	-
1356	ZINC01438262	984	0.4655695795673664	NO	-
1357	ZINC00279346	49	0.46547911594404273	NO	-
1358	ZINC00360604	74	0.4654196831385417	NO	-
1359	ZINC02432956	1271	0.46534314927012177	NO	-
1360	ZINC01033298	607	0.46526275486438323	NO	-
1361	ZINC02209360	1166	0.46515555445454165	NO	-
1362	ZINC01971188	1119	0.46507268767173804	NO	-
1363	ZINC02620015	1330	0.4649121199885823	NO	-
1364	ZINC01030978	604	0.4649038341437834	NO	-
1365	ZINC04628595	2703	0.464789548573768	NO	-
1366	ZINC03802693	1976	0.46477538492667736	NO	-
1367	ZINC03958803	2318	0.4646696032086227	NO	-
1368	ZINC00703557	264	0.4646390477251735	NO	-
1369	ZINC00703558	265	0.4645796155632391	NO	-
1370	ZINC00591295	155	0.4645747305373615	NO	-
1371	ZINC00947671	547	0.4644354282145519	NO	-
1372	ZINC03351941	1764	0.4643963935636675	NO	-
1373	ZINC00791091	343	0.4643862283084988	NO	-
1374	ZINC01153888	830	0.4643041645078154	NO	-
1375	ZINC00950577	553	0.4642871486293194	NO	-
1376	ZINC00950578	554	0.4642796381026987	NO	-
1377	ZINC02713098	1385	0.46425136627443064	NO	-
1378	ZINC03867549	2258	0.46424891328115725	NO	-
1379	ZINC01499614	1044	0.4642486826154435	NO	-
1380	ZINC03395141	1800	0.46423683189336296	NO	-
1381	ZINC03593611	1944	0.4640459954223072	NO	-
1382	ZINC02718364	1413	0.4639936182387053	NO	-
1383	ZINC03347966	1759	0.4639509817582709	NO	-
1384	ZINC03452927	1849	0.46382475735843837	NO	-
1385	ZINC00872909	441	0.46360382078194945	NO	-
1386	ZINC03867097	2239	0.4634553607975819	NO	-
1387	ZINC02331296	1207	0.4633401271505775	NO	-
1388	ZINC04240240	2520	0.46325096161558443	NO	-
1389	ZINC03851283	2016	0.46310674208645425	NO	-
1390	ZINC04176178	2505	0.4628650157263984	NO	-
1391	ZINC02423425	1261	0.4628416333663545	NO	-
1392	ZINC02203872	1162	0.4626350410450409	NO	-
1393	ZINC04443409	2621	0.4626311477775934	NO	-
1394	ZINC01971243	1121	0.46262317627943295	NO	-
1395	ZINC02203870	1161	0.4626001505931736	NO	-
1396	ZINC03853466	2077	0.4625522599421092	NO	-
1397	ZINC03850667	2006	0.46250601183966306	NO	-
1398	ZINC03850658	2004	0.46248123869730656	NO	-
1399	ZINC03968170	2324	0.4624534444341138	NO	-
1400	ZINC03850665	2005	0.46241001405243126	NO	-
1401	ZINC04357741	2585	0.4623978792637022	NO	-
1402	ZINC01031574	605	0.46238962088025914	NO	-
1403	ZINC04386454	2604	0.4620555592354297	NO	-
1404	ZINC00885480	470	0.46203852081168434	NO	-
1405	ZINC00580793	149	0.4619903414996867	NO	-
1406	ZINC00876297	444	0.46176016875896303	NO	-
1407	ZINC03848478	1987	0.46170876938970057	NO	-
1408	ZINC03409766	1813	0.4616656619609242	NO	-
1409	ZINC01040130	621	0.4616540364574845	NO	-
1410	ZINC00646439	216	0.46160718492067637	NO	-
1411	ZINC00646438	215	0.46160669387124764	NO	-
1412	ZINC00646419	210	0.4615792292082716	NO	-
1413	ZINC03409768	1814	0.46157402047737717	NO	-
1414	ZINC00852679	423	0.4614801303481863	NO	-
1415	ZINC00852678	422	0.4614743833644388	NO	-
1416	ZINC00646418	209	0.46142446293236206	NO	-
1417	ZINC03873666	2286	0.4613989895541289	NO	-
1418	ZINC04059434	2448	0.4612740277816876	NO	-
1419	ZINC01078609	716	0.46123852830766565	NO	-
1420	ZINC01078606	715	0.4612281060493059	NO	-
1421	ZINC03452987	1851	0.4611890975115054	NO	-
1422	ZINC03858871	2201	0.4610631208623357	NO	-
1423	ZINC03506138	1886	0.46092325209814294	NO	-
1424	ZINC00624025	175	0.460922797327843	NO	-
1425	ZINC03506140	1887	0.4609100613146595	NO	-
1426	ZINC02977415	1617	0.4608364836015716	NO	-
1427	ZINC03543191	1921	0.46083103290369326	NO	-
1428	ZINC01326394	920	0.4607545097332318	NO	-
1429	ZINC01326393	919	0.46074661801397737	NO	-
1430	ZINC03291488	1713	0.4607077390606425	NO	-
1431	ZINC01923995	1094	0.4607038722715856	NO	-
1432	ZINC01192454	868	0.4606393760606404	NO	-
1433	ZINC01253327	900	0.4606341227818333	NO	-
1434	ZINC00421748	96	0.4606214728452624	NO	-
1435	ZINC01460048	997	0.46059025521229785	NO	-
1436	ZINC01468125	1009	0.46047700878996584	NO	-
1437	ZINC03344550	1754	0.46034926458085246	NO	-
1438	ZINC02424007	1262	0.46027115986225864	NO	-
1439	ZINC03344553	1755	0.4602527847645095	NO	-
1440	ZINC01079784	719	0.4602002183414105	NO	-
1441	ZINC01079787	720	0.46019186398755324	NO	-
1442	ZINC03560803	1933	0.4601732407263559	NO	-
1443	ZINC01040197	628	0.4600633040271265	NO	-
1444	ZINC01049491	639	0.4600631614899253	NO	-
1445	ZINC01326418	924	0.46005534085871636	NO	-
1446	ZINC00314249	57	0.4600194975475519	NO	-
1447	ZINC03452949	1850	0.45998380800856775	NO	-
1448	ZINC01079781	718	0.4599709606702562	NO	-
1449	ZINC01326416	923	0.45989760601486757	NO	-
1450	ZINC03851458	2020	0.45982507487935453	NO	-
1451	ZINC03851456	2019	0.45981977909453586	NO	-
1452	ZINC03868600	2283	0.459778244791527	NO	-
1453	ZINC01079790	721	0.4597746215682024	NO	-
1454	ZINC03859153	2205	0.4597743633528438	NO	-
1455	ZINC03561952	1936	0.4597579160403621	NO	-
1456	ZINC01468125	1010	0.4597256447629177	NO	-
1457	ZINC01113046	765	0.45951885083076294	NO	-
1458	ZINC01269534	905	0.459517344291824	NO	-
1459	ZINC01269532	904	0.4595026220393251	NO	-
1460	ZINC02388183	1235	0.4592416232826842	NO	-
1461	ZINC00268443	47	0.45923576115387155	NO	-
1462	ZINC02448711	1283	0.459219934145752	NO	-
1463	ZINC03853466	2078	0.45916683162022226	NO	-
1464	ZINC02978734	1623	0.4591486802049963	NO	-
1465	ZINC03851098	2014	0.4591299785374493	NO	-
1466	ZINC01181711	857	0.45912776315966397	NO	-
1467	ZINC01181710	856	0.4591211258607235	NO	-
1468	ZINC02487976	1304	0.45907212861063706	NO	-
1469	ZINC01181709	855	0.45905538043924854	NO	-
1470	ZINC03969498	2337	0.4589170747488802	NO	-
1471	ZINC01148395	823	0.45890376638354663	NO	-
1472	ZINC00375397	75	0.4588918892514305	NO	-
1473	ZINC03969497	2336	0.45886997568712273	NO	-
1474	ZINC00937562	528	0.4588204795215507	NO	-
1475	ZINC00303204	52	0.45875927637065705	NO	-
1476	ZINC03859153	2206	0.4586963844683152	NO	-
1477	ZINC00937561	527	0.45866002309017784	NO	-
1478	ZINC02787332	1483	0.45863192324341534	NO	-
1479	ZINC01088343	734	0.45860695092244763	NO	-
1480	ZINC03851098	2015	0.4586006691351718	NO	-
1481	ZINC01116244	782	0.4585293018799522	NO	-
1482	ZINC03858453	2191	0.45850583863394084	NO	-
1483	ZINC03858452	2190	0.4584994195768363	NO	-
1484	ZINC03857145	2154	0.458479807536168	NO	-
1485	ZINC01116239	781	0.4584590916365589	NO	-
1486	ZINC03857146	2155	0.4584527440240627	NO	-
1487	ZINC01497227	1035	0.4584225100641973	NO	-
1488	ZINC03518751	1909	0.45838274202480084	NO	-
1489	ZINC03452619	1844	0.45837181789700165	NO	-
1490	ZINC00778479	317	0.458336031287236	NO	-
1491	ZINC03372928	1787	0.4583039842391717	NO	-
1492	ZINC01462271	998	0.4582723479141237	NO	-
1493	ZINC00406384	77	0.45823181617142406	NO	-
1494	ZINC02700295	1378	0.4582255644185697	NO	-
1495	ZINC02700291	1377	0.45822413683605845	NO	-
1496	ZINC02872246	1535	0.45820034430992373	NO	-
1497	ZINC00773599	315	0.45819723266569135	NO	-
1498	ZINC02872247	1536	0.4581898930787922	NO	-
1499	ZINC00896955	476	0.4581025330578339	NO	-
1500	ZINC00955872	568	0.4580807729699308	NO	-
1501	ZINC00864933	432	0.45807219423459045	NO	-
1502	ZINC00955871	567	0.4580715457009838	NO	-
1503	ZINC04001061	2394	0.4580017776386292	NO	-
1504	ZINC00279344	48	0.4579891294806449	NO	-
1505	ZINC04001062	2395	0.45798735993497575	NO	-
1506	ZINC04167555	2502	0.45796111806945206	NO	-
1507	ZINC00864932	431	0.45795725819185906	NO	-
1508	ZINC04224144	2515	0.4578869336829698	NO	-
1509	ZINC01223303	886	0.4578857256421765	NO	-
1510	ZINC03853090	2070	0.45788342108483304	NO	-
1511	ZINC01175930	848	0.4578318328635206	NO	-
1512	ZINC00864934	433	0.45782571614780526	NO	-
1513	ZINC00864931	430	0.4578213255113619	NO	-
1514	ZINC01971189	1120	0.45779921717195166	NO	-
1515	ZINC01143107	820	0.45764915853372623	NO	-
1516	ZINC03857955	2174	0.4575786605136957	NO	-
1517	ZINC03857954	2173	0.45756751218813596	NO	-
1518	ZINC02358421	1222	0.45740495590154506	NO	-
1519	ZINC00646423	212	0.4572865419361168	NO	-
1520	ZINC01331282	925	0.45727714846856127	NO	-
1521	ZINC01292046	911	0.4571849961749101	NO	-
1522	ZINC04501002	2686	0.4571362623044103	NO	-
1523	ZINC03844459	1986	0.45713034270145503	NO	-
1524	ZINC00646422	211	0.4571096941225526	NO	-
1525	ZINC03851071	2013	0.4569842401766159	NO	-
1526	ZINC03851071	2012	0.4569280913368251	NO	-
1527	ZINC03497229	1877	0.4568974331205446	NO	-
1528	ZINC04633453	2704	0.4568341988927545	NO	-
1529	ZINC00912365	498	0.4567747163807687	NO	-
1530	ZINC00955867	565	0.45677078959199574	NO	-
1531	ZINC04059313	2446	0.4567322067800177	NO	-
1532	ZINC02718028	1405	0.45673060530612614	NO	-
1533	ZINC00955868	566	0.4566557369101458	NO	-
1534	ZINC02458015	1291	0.4566318021023659	NO	-
1535	ZINC03495554	1874	0.45657316380242363	NO	-
1536	ZINC00779162	319	0.45652794463796353	NO	-
1537	ZINC02426971	1265	0.45645478323695265	NO	-
1538	ZINC02426972	1266	0.4564337596984311	NO	-
1539	ZINC03867525	2255	0.4564208511365494	NO	-
1540	ZINC02970281	1613	0.45626341927081265	NO	-
1541	ZINC04001006	2392	0.45620210732323946	NO	-
1542	ZINC04001005	2391	0.45620062197529565	NO	-
1543	ZINC03338223	1750	0.45614428397616014	NO	-
1544	ZINC00885469	467	0.4559473771638797	NO	-
1545	ZINC00885471	468	0.4559407957455369	NO	-
1546	ZINC02308790	1199	0.4559182363739514	NO	-
1547	ZINC01050298	642	0.4558346004602159	NO	-
1548	ZINC03857321	2159	0.45580293094850133	NO	-
1549	ZINC03857320	2158	0.4558002599620647	NO	-
1550	ZINC01040284	633	0.45577582337338746	NO	-
1551	ZINC00422893	100	0.45574128657128266	NO	-
1552	ZINC00422894	101	0.45571108024221313	NO	-
1553	ZINC03859724	2210	0.45562859574765063	NO	-
1554	ZINC02846695	1515	0.45562529427756016	NO	-
1555	ZINC03848478	1988	0.4555148620613239	NO	-
1556	ZINC02458015	1293	0.4555054848551775	NO	-
1557	ZINC01040190	626	0.4554595893299404	NO	-
1558	ZINC00840297	407	0.45542472562366476	NO	-
1559	ZINC01040130	622	0.4553918020236468	NO	-
1560	ZINC01331285	926	0.4553172692428982	NO	-
1561	ZINC03370469	1785	0.45511089992226733	NO	-
1562	ZINC03858203	2186	0.4547455334278408	NO	-
1563	ZINC02718028	1407	0.45468149400097374	NO	-
1564	ZINC03866853	2234	0.4545833241489649	NO	-
1565	ZINC01366461	941	0.45453857924453445	NO	-
1566	ZINC01131652	808	0.4544589299506756	NO	-
1567	ZINC01131650	807	0.4544454807227681	NO	-
1568	ZINC04442888	2618	0.454440894687992	NO	-
1569	ZINC03399571	1805	0.45409848716985024	NO	-
1570	ZINC03853466	2079	0.45407174293291563	NO	-
1571	ZINC01040284	632	0.4539571279187684	NO	-
1572	ZINC03851671	2031	0.4538976671592103	NO	-
1573	ZINC00422534	97	0.4538216810827766	NO	-
1574	ZINC00416665	84	0.453608752079477	NO	-
1575	ZINC02458015	1292	0.4535355392995816	NO	-
1576	ZINC03866853	2233	0.4534125081540564	NO	-
1577	ZINC03983168	2373	0.4531907027010242	NO	-
1578	ZINC03969317	2332	0.4531596299618504	NO	-
1579	ZINC01040190	625	0.45315666085363043	NO	-
1580	ZINC00815577	385	0.4531373282111418	NO	-
1581	ZINC01062043	677	0.45308576498746217	NO	-
1582	ZINC01062046	678	0.45305536812504255	NO	-
1583	ZINC03851671	2032	0.452997541621492	NO	-
1584	ZINC01346752	933	0.45288237183715535	NO	-
1585	ZINC00959031	577	0.45280599100754915	NO	-
1586	ZINC01210625	882	0.4525532498789131	NO	-
1587	ZINC01210623	881	0.45254790923566596	NO	-
1588	ZINC03497744	1884	0.4524872407194393	NO	-
1589	ZINC03497742	1883	0.45245964231676966	NO	-
1590	ZINC00907548	496	0.4523046805995189	NO	-
1591	ZINC00959030	576	0.4522557465731084	NO	-
1592	ZINC03602632	1949	0.45200703755704147	NO	-
1593	ZINC01185704	862	0.45180504799758187	NO	-
1594	ZINC03409837	1817	0.4517163280758973	NO	-
1595	ZINC00648326	218	0.4515399178656611	NO	-
1596	ZINC00107241	25	0.4515255475542617	NO	-
1597	ZINC03400390	1806	0.45131527659080783	NO	-
1598	ZINC03859863	2215	0.45129871737247074	NO	-
1599	ZINC03409834	1816	0.45128018030652284	NO	-
1600	ZINC03859864	2216	0.45127275567320474	NO	-
1601	ZINC03852660	2050	0.4511289740833008	NO	-
1602	ZINC03899028	2300	0.4510561150447802	NO	-
1603	ZINC02873803	1538	0.451036301996774	NO	-
1604	ZINC03497634	1879	0.45098933035541205	NO	-
1605	ZINC03497636	1880	0.4509748522283484	NO	-
1606	ZINC03497632	1878	0.4509639560021901	NO	-
1607	ZINC03852660	2051	0.4508604896211825	NO	-
1608	ZINC00659430	227	0.45073019064291	NO	-
1609	ZINC04357879	2586	0.45072368801260315	NO	-
1610	ZINC02977641	1619	0.45070063190733	NO	-
1611	ZINC02977640	1618	0.45057053008100073	NO	-
1612	ZINC02977642	1620	0.45043743201547204	NO	-
1613	ZINC03893148	2297	0.4501680121347084	NO	-
1614	ZINC03868505	2281	0.4497663918585938	NO	-
1615	ZINC02718034	1411	0.4497637708337962	NO	-
1616	ZINC02718033	1409	0.4497432303614718	NO	-
1617	ZINC03868504	2280	0.449738615821609	NO	-
1618	ZINC02910993	1555	0.4496777319005183	NO	-
1619	ZINC02524287	1323	0.44954286184435416	NO	-
1620	ZINC01467349	1004	0.44941293513360536	NO	-
1621	ZINC02977643	1621	0.4493693928243527	NO	-
1622	ZINC04357936	2588	0.44910973393630105	NO	-
1623	ZINC03899028	2299	0.44900699203879557	NO	-
1624	ZINC01079999	726	0.44893899071075233	NO	-
1625	ZINC02467175	1301	0.4488919981906917	NO	-
1626	ZINC01040137	623	0.44877597044129275	NO	-
1627	ZINC03322455	1737	0.4487281066611999	NO	-
1628	ZINC03853683	2083	0.4485854361845783	NO	-
1629	ZINC01079997	724	0.4484726870460241	NO	-
1630	ZINC01467348	1003	0.44838896247644766	NO	-
1631	ZINC03518793	1910	0.44829478393292327	NO	-
1632	ZINC01467351	1006	0.4482638752355606	NO	-
1633	ZINC01467350	1005	0.44825401195912046	NO	-
1634	ZINC00626467	181	0.4481954723986572	NO	-
1635	ZINC00626464	180	0.4481951631375982	NO	-
1636	ZINC03545413	1923	0.44805963512748925	NO	-
1637	ZINC02718034	1412	0.447819648966747	NO	-
1638	ZINC02718033	1410	0.44780651068251665	NO	-
1639	ZINC02917051	1565	0.4476872929758016	NO	-
1640	ZINC01079998	725	0.4475978843625868	NO	-
1641	ZINC02465681	1299	0.4475660385467191	NO	-
1642	ZINC01079996	723	0.4473990045443292	NO	-
1643	ZINC00626454	179	0.44723767892611765	NO	-
1644	ZINC00626453	178	0.4472166060141838	NO	-
1645	ZINC00846529	414	0.44720329631950156	NO	-
1646	ZINC03867574	2261	0.44719706140294685	NO	-
1647	ZINC01782233	1080	0.44718434698690646	NO	-
1648	ZINC03817896	1980	0.4471695132057294	NO	-
1649	ZINC04119063	2474	0.44714281663211447	NO	-
1650	ZINC02910978	1554	0.4469668261519778	NO	-
1651	ZINC04326576	2569	0.4469125850401372	NO	-
1652	ZINC00611792	170	0.44680857271930613	NO	-
1653	ZINC03859085	2202	0.4464909383591779	NO	-
1654	ZINC03409663	1811	0.44648734362956477	NO	-
1655	ZINC02184321	1153	0.4462048233961985	NO	-
1656	ZINC00715346	276	0.44617363297221274	NO	-
1657	ZINC04470069	2660	0.44616611809324136	NO	-
1658	ZINC00249681	44	0.446112296522577	NO	-
1659	ZINC02862154	1527	0.4460145020438342	NO	-
1660	ZINC03833913	35	0.4459466154387294	YES	11
1661	ZINC02768468	1480	0.4459438118385821	NO	-
1662	ZINC03817896	1981	0.4457786144686794	NO	-
1663	ZINC03506089	1885	0.44566797624305676	NO	-
1664	ZINC04104150	2464	0.44548088779270095	NO	-
1665	ZINC03864174	2227	0.44535884953983895	NO	-
1666	ZINC01101255	749	0.4453375681791371	NO	-
1667	ZINC00846530	415	0.4453169531754755	NO	-
1668	ZINC00846531	416	0.4452093307697166	NO	-
1669	ZINC01061841	675	0.44493201711833236	NO	-
1670	ZINC01061844	676	0.44486922832333825	NO	-
1671	ZINC00822584	400	0.44474948479725696	NO	-
1672	ZINC03409665	1812	0.444552519922849	NO	-
1673	ZINC01069115	689	0.4444602088224992	NO	-
1674	ZINC03497686	1882	0.4444462452823648	NO	-
1675	ZINC00826018	402	0.44442520306233085	NO	-
1676	ZINC00634781	188	0.4443962405741512	NO	-
1677	ZINC00885472	469	0.444390259770216	NO	-
1678	ZINC02820141	1510	0.44438663031919745	NO	-
1679	ZINC00915720	503	0.44435140427334585	NO	-
1680	ZINC00716809	279	0.44434961192383904	NO	-
1681	ZINC00915726	506	0.44432802123625653	NO	-
1682	ZINC00826020	403	0.44431190630511375	NO	-
1683	ZINC03497685	1881	0.4442691209133202	NO	-
1684	ZINC00716811	281	0.4442501821561504	NO	-
1685	ZINC00716812	282	0.4442202943576525	NO	-
1686	ZINC01126126	795	0.44414027541864	NO	-
1687	ZINC01440538	988	0.4441337971753809	NO	-
1688	ZINC00716810	280	0.4440564920251172	NO	-
1689	ZINC03970412	2339	0.4440351902529743	NO	-
1690	ZINC01466557	1000	0.4439546768735187	NO	-
1691	ZINC01466556	999	0.44391544549573014	NO	-
1692	ZINC03859085	2203	0.44384451801684394	NO	-
1693	ZINC01040137	624	0.4437818743565681	NO	-
1694	ZINC00915724	505	0.4436285590200393	NO	-
1695	ZINC00892841	474	0.44346976896766915	NO	-
1696	ZINC00752647	300	0.44341789956639593	NO	-
1697	ZINC01079989	722	0.4433971493163797	NO	-
1698	ZINC00915721	504	0.44338631013571805	NO	-
1699	ZINC01914648	1093	0.4433534201984331	NO	-
1700	ZINC03855188	2139	0.4433528323716783	NO	-
1701	ZINC00941362	542	0.44332706196339355	NO	-
1702	ZINC02857612	1519	0.44331108714900735	NO	-
1703	ZINC00941361	541	0.4433065602598223	NO	-
1704	ZINC00600412	163	0.4432180817789777	NO	-
1705	ZINC01039194	615	0.44261709560368356	NO	-
1706	ZINC01496985	1029	0.44246713964137396	NO	-
1707	ZINC01914642	1092	0.44244194309381746	NO	-
1708	ZINC02917050	1564	0.4422558167236932	NO	-
1709	ZINC00915669	500	0.4422410954841791	NO	-
1710	ZINC00646424	213	0.4420634080116189	NO	-
1711	ZINC00646425	214	0.4418915589416017	NO	-
1712	ZINC03899028	2302	0.44178201580381854	NO	-
1713	ZINC01113928	767	0.44177348648691056	NO	-
1714	ZINC01421460	974	0.4417695798139645	NO	-
1715	ZINC03305320	1726	0.44169951058323453	NO	-
1716	ZINC03305322	1727	0.4416398253117482	NO	-
1717	ZINC02627417	1342	0.4413902472937423	NO	-
1718	ZINC00885428	466	0.44126894233895303	NO	-
1719	ZINC04437656	2615	0.4412563041789222	NO	-
1720	ZINC03971593	2358	0.4412268230123781	NO	-
1721	ZINC03971590	2357	0.44121707497614043	NO	-
1722	ZINC00885425	465	0.44118155831623873	NO	-
1723	ZINC00341054	64	0.4411440339174976	NO	-
1724	ZINC00317993	58	0.44095229153772997	NO	-
1725	ZINC03899028	2301	0.4409442980648058	NO	-
1726	ZINC02707417	1380	0.44087615387858614	NO	-
1727	ZINC01055529	654	0.4408708325672799	NO	-
1728	ZINC00940449	535	0.440520550895491	NO	-
1729	ZINC00940450	536	0.44050618708012806	NO	-
1730	ZINC02909736	1549	0.4405029258120245	NO	-
1731	ZINC04357931	2587	0.4404442767693575	NO	-
1732	ZINC03549215	1928	0.44041705933026115	NO	-
1733	ZINC02914408	1557	0.44028863399773577	NO	-
1734	ZINC00600412	164	0.4402670171940445	NO	-
1735	ZINC00600412	165	0.4402670171940445	NO	-
1736	ZINC03859825	2213	0.4402444507560839	NO	-
1737	ZINC04251279	2530	0.4402403592871235	NO	-
1738	ZINC01177665	851	0.44010724585468575	NO	-
1739	ZINC01127627	797	0.4400453975758025	NO	-
1740	ZINC04443112	2619	0.4399357222526019	NO	-
1741	ZINC03855188	2140	0.4398143352596039	NO	-
1742	ZINC01502404	1047	0.43968678647936077	NO	-
1743	ZINC01502403	1046	0.4396749694375877	NO	-
1744	ZINC01060797	674	0.4396180875078731	NO	-
1745	ZINC00190483	34	0.43960421673675115	NO	-
1746	ZINC03858197	2184	0.43957938091322885	NO	-
1747	ZINC01426434	977	0.43951154881035415	NO	-
1748	ZINC02348559	1214	0.439511345471732	NO	-
1749	ZINC01426435	978	0.439509555186996	NO	-
1750	ZINC02223012	1178	0.43944963466226616	NO	-
1751	ZINC01111761	763	0.43934544384933405	NO	-
1752	ZINC01111764	764	0.4393423383429599	NO	-
1753	ZINC03616024	1960	0.43915564532043544	NO	-
1754	ZINC03616027	1961	0.43915014463373264	NO	-
1755	ZINC00635356	190	0.43899729035957963	NO	-
1756	ZINC00635354	189	0.4389949790941481	NO	-
1757	ZINC01040197	627	0.4388107475288821	NO	-
1758	ZINC04437769	2616	0.4383776607555405	NO	-
1759	ZINC04488452	2673	0.43808016331161376	NO	-
1760	ZINC03855135	2134	0.4380175175246031	NO	-
1761	ZINC00940451	537	0.4379209875768322	NO	-
1762	ZINC00940452	538	0.4379053052976783	NO	-
1763	ZINC04460379	2627	0.4377423156276802	NO	-
1764	ZINC04464324	2632	0.43771190908084745	NO	-
1765	ZINC01069899	693	0.43756862392702167	NO	-
1766	ZINC01069897	692	0.43751653921043354	NO	-
1767	ZINC04461882	2628	0.43750543308812956	NO	-
1768	ZINC04496457	2683	0.4373657800708462	NO	-
1769	ZINC04246552	2524	0.4372593016365924	NO	-
1770	ZINC03855136	2135	0.4372191980159979	NO	-
1771	ZINC00807869	374	0.43670796662299244	NO	-
1772	ZINC01147069	822	0.43655036775286243	NO	-
1773	ZINC00807871	375	0.4365157052388028	NO	-
1774	ZINC03053542	1651	0.4363043191684386	NO	-
1775	ZINC02722895	1422	0.43622952899184303	NO	-
1776	ZINC02326332	1202	0.43596210419717923	NO	-
1777	ZINC00784163	335	0.4359590087661839	NO	-
1778	ZINC04035124	2438	0.4358737579150803	NO	-
1779	ZINC02500519	1313	0.4358537358758468	NO	-
1780	ZINC03833911	40	0.43574606163838253	YES	14
1781	ZINC00802642	363	0.435559611023104	NO	-
1782	ZINC01497220	1034	0.43552876218467573	NO	-
1783	ZINC01030340	602	0.43552280480834554	NO	-
1784	ZINC01936718	1111	0.4355217530474676	NO	-
1785	ZINC03399496	1804	0.4353849985715264	NO	-
1786	ZINC02347533	1212	0.43529273813979996	NO	-
1787	ZINC02347531	1211	0.43528441419174607	NO	-
1788	ZINC02915797	1560	0.4352784970506593	NO	-
1789	ZINC00551078	144	0.43520499187017997	NO	-
1790	ZINC04465228	2643	0.43496425703379826	NO	-
1791	ZINC00940456	540	0.434950286475569	NO	-
1792	ZINC03839458	1985	0.43494517371807856	NO	-
1793	ZINC00940455	539	0.4349156350993382	NO	-
1794	ZINC01371516	943	0.4348404369971332	NO	-
1795	ZINC02809238	1508	0.4348310757795693	NO	-
1796	ZINC03853229	2075	0.43478791890175494	NO	-
1797	ZINC02918094	1570	0.4347098174253076	NO	-
1798	ZINC03859731	2211	0.43406966729857865	NO	-
1799	ZINC00645509	204	0.43383788974581144	NO	-
1800	ZINC00807867	373	0.4336810684362771	NO	-
1801	ZINC00807865	372	0.4336753564675358	NO	-
1802	ZINC03211069	1672	0.43358660505112256	NO	-
1803	ZINC03859732	2212	0.4335373385632833	NO	-
1804	ZINC02916084	1563	0.43341682925388486	NO	-
1805	ZINC02916081	1562	0.4334100081060715	NO	-
1806	ZINC00641709	195	0.43317283856806604	NO	-
1807	ZINC01497193	1033	0.433137314498666	NO	-
1808	ZINC02915800	1561	0.4330680153867285	NO	-
1809	ZINC03890722	2294	0.432991665715725	NO	-
1810	ZINC02654392	1366	0.43274115506975275	NO	-
1811	ZINC04103147	2462	0.43246402951407037	NO	-
1812	ZINC00678521	241	0.4322539389190487	NO	-
1813	ZINC04427983	2611	0.43223928621409347	NO	-
1814	ZINC01040279	631	0.43196560087161634	NO	-
1815	ZINC04374706	2601	0.43196001659714334	NO	-
1816	ZINC02326335	1203	0.43150505572653697	NO	-
1817	ZINC03348335	1760	0.4315016904889033	NO	-
1818	ZINC01106045	760	0.43137956240363573	NO	-
1819	ZINC04058639	2444	0.43134150786935965	NO	-
1820	ZINC04373647	2599	0.43133069135256447	NO	-
1821	ZINC00607947	167	0.43121402148159843	NO	-
1822	ZINC03683915	1975	0.43115997811335965	NO	-
1823	ZINC03859277	2207	0.4310508242463884	NO	-
1824	ZINC01986879	1126	0.43103194921169236	NO	-
1825	ZINC00944356	544	0.4306576744425348	NO	-
1826	ZINC04326594	2570	0.43057968288973714	NO	-
1827	ZINC00625891	176	0.4305243934342467	NO	-
1828	ZINC02722946	1425	0.43036890527771376	NO	-
1829	ZINC01040279	630	0.4302906368168499	NO	-
1830	ZINC01318607	916	0.43013035903394	NO	-
1831	ZINC02503071	1316	0.42966346931016747	NO	-
1832	ZINC04501939	2688	0.42946710913397856	NO	-
1833	ZINC02624741	1341	0.4293266131123967	NO	-
1834	ZINC00952209	557	0.4292285944659912	NO	-
1835	ZINC00952210	558	0.429224931755496	NO	-
1836	ZINC03968892	2326	0.4291445327613597	NO	-
1837	ZINC02917320	1567	0.4289811009776109	NO	-
1838	ZINC03853269	2076	0.42880536727108143	NO	-
1839	ZINC00801899	362	0.42875475871820934	NO	-
1840	ZINC04103147	2463	0.42875393411173046	NO	-
1841	ZINC00944357	545	0.428742655598301	NO	-
1842	ZINC00645523	206	0.42865481157440993	NO	-
1843	ZINC00645522	205	0.42863361626221	NO	-
1844	ZINC00917456	511	0.42858918327816997	NO	-
1845	ZINC00808488	378	0.4285863974994187	NO	-
1846	ZINC01349238	934	0.42812802185293775	NO	-
1847	ZINC00629454	185	0.42795938962111446	NO	-
1848	ZINC01071171	696	0.42782006056741134	NO	-
1849	ZINC00629454	186	0.427762742402889	NO	-
1850	ZINC02915795	1559	0.4275570986128815	NO	-
1851	ZINC03849458	1992	0.4267436870486404	NO	-
1852	ZINC02915792	1558	0.42674192616755957	NO	-
1853	ZINC02795355	1498	0.4264265953847725	NO	-
1854	ZINC02868743	1532	0.42642055124555694	NO	-
1855	ZINC02624740	1340	0.42641152523581644	NO	-
1856	ZINC01466636	1002	0.4263226923414597	NO	-
1857	ZINC01466635	1001	0.4262931579353294	NO	-
1858	ZINC01283468	909	0.4260852667524294	NO	-
1859	ZINC00429108	116	0.42580468124821746	NO	-
1860	ZINC04633485	2705	0.4256291075070967	NO	-
1861	ZINC02722942	1423	0.4255575808098771	NO	-
1862	ZINC02722943	1424	0.42554092610858635	NO	-
1863	ZINC01127860	799	0.42521636660163814	NO	-
1864	ZINC01175142	845	0.42496262668092144	NO	-
1865	ZINC01127860	798	0.4249580884521544	NO	-
1866	ZINC02500140	1310	0.4247669570476422	NO	-
1867	ZINC01070382	695	0.42454966886077045	NO	-
1868	ZINC03852013	2041	0.42440994467696913	NO	-
1869	ZINC03867250	2251	0.4241733144792732	NO	-
1870	ZINC00086034	23	0.4240800057558306	NO	-
1871	ZINC00724310	286	0.423953455779927	NO	-
1872	ZINC03867249	2250	0.4238727649363525	NO	-
1873	ZINC04467718	2652	0.42374951171312136	NO	-
1874	ZINC02720649	1415	0.42365220759514755	NO	-
1875	ZINC03853981	2095	0.4234066503292944	NO	-
1876	ZINC01899143	1089	0.4234029253609325	NO	-
1877	ZINC03992727	2381	0.42334849744343883	NO	-
1878	ZINC01067713	684	0.423342570895106	NO	-
1879	ZINC03907161	2306	0.42332368964461986	NO	-
1880	ZINC03849458	1993	0.42312458762553495	NO	-
1881	ZINC04471956	2665	0.4229677444796185	NO	-
1882	ZINC03977203	2365	0.4226563959155177	NO	-
1883	ZINC04467558	2650	0.42263810760506826	NO	-
1884	ZINC02728561	1468	0.4223867497546456	NO	-
1885	ZINC02800619	1507	0.42231523620983163	NO	-
1886	ZINC02728560	1467	0.42205305060431403	NO	-
1887	ZINC03858411	2189	0.42201004626011157	NO	-
1888	ZINC02500140	1312	0.4218470034635822	NO	-
1889	ZINC02086824	1136	0.42168448979964085	NO	-
1890	ZINC03979397	2366	0.42148244918621036	NO	-
1891	ZINC00727198	290	0.42126311397230554	NO	-
1892	ZINC01509218	1053	0.4211407966898782	NO	-
1893	ZINC00974721	580	0.42099520670005836	NO	-
1894	ZINC02451017	1288	0.42092482147755067	NO	-
1895	ZINC02451018	1289	0.4209136001237108	NO	-
1896	ZINC00905423	486	0.42085779015531327	NO	-
1897	ZINC02911043	1556	0.4206171538528517	NO	-
1898	ZINC02795344	1497	0.42030089069036497	NO	-
1899	ZINC02360088	1228	0.42027179264271547	NO	-
1900	ZINC02360087	1227	0.42026941720707406	NO	-
1901	ZINC04031736	2413	0.42012223202501875	NO	-
1902	ZINC03853063	2062	0.42008819616166915	NO	-
1903	ZINC02424511	1263	0.4199981109030457	NO	-
1904	ZINC01389438	951	0.4199372125232267	NO	-
1905	ZINC03885569	2288	0.41993072978841994	NO	-
1906	ZINC02464029	1295	0.4198954170233599	NO	-
1907	ZINC02795735	1502	0.41989018966804076	NO	-
1908	ZINC03117237	1661	0.41970610169175115	NO	-
1909	ZINC03531752	1918	0.41961637359677334	NO	-
1910	ZINC01059661	666	0.4191532460076719	NO	-
1911	ZINC03983063	2371	0.4190017868158348	NO	-
1912	ZINC04460273	2626	0.41900178681583455	NO	-
1913	ZINC02500140	1311	0.41885659570785516	NO	-
1914	ZINC02878226	1543	0.41867944244393773	NO	-
1915	ZINC01056841	657	0.4184240140004083	NO	-
1916	ZINC01059138	661	0.4180174067218297	NO	-
1917	ZINC01059140	662	0.418016588618866	NO	-
1918	ZINC04610757	2699	0.41786875492035813	NO	-
1919	ZINC01084872	730	0.41776424133069356	NO	-
1920	ZINC02413496	1255	0.4174967175123187	NO	-
1921	ZINC04467531	2649	0.4173840730523009	NO	-
1922	ZINC03849127	1990	0.4173671599710974	NO	-
1923	ZINC02931587	1575	0.41721235079531366	NO	-
1924	ZINC01154159	831	0.41718161713634766	NO	-
1925	ZINC01491191	1021	0.41716210285490213	NO	-
1926	ZINC03040699	1639	0.4170614315720168	NO	-
1927	ZINC01225066	887	0.41681992642953564	NO	-
1928	ZINC03993030	2384	0.4167165735326247	NO	-
1929	ZINC04363624	2591	0.41659815746746315	NO	-
1930	ZINC03866726	2231	0.4165092699492551	NO	-
1931	ZINC02256387	1190	0.41644797293707336	NO	-
1932	ZINC02992967	1626	0.4161464956764459	NO	-
1933	ZINC03855192	2141	0.41600096293758787	NO	-
1934	ZINC00862695	429	0.4159607299070197	NO	-
1935	ZINC04292236	2557	0.41576595007372386	NO	-
1936	ZINC00825437	401	0.415620453501209	NO	-
1937	ZINC02284824	1196	0.41557502396390333	NO	-
1938	ZINC01063645	679	0.41537485976315325	NO	-
1939	ZINC02646191	1362	0.4151047886543545	NO	-
1940	ZINC02208624	1165	0.41490263129497335	NO	-
1941	ZINC04610752	2698	0.41469868450105696	NO	-
1942	ZINC01503545	1049	0.4146094604800444	NO	-
1943	ZINC01756057	1079	0.4145671397630971	NO	-
1944	ZINC00755712	306	0.41436176738650676	NO	-
1945	ZINC04467812	2653	0.41420122672055226	NO	-
1946	ZINC03638359	1969	0.41411711043541977	NO	-
1947	ZINC01444708	995	0.4140435420448568	NO	-
1948	ZINC03858200	2185	0.41402765478959397	NO	-
1949	ZINC01471245	1013	0.4139532464273729	NO	-
1950	ZINC04443157	2620	0.4138778498623878	NO	-
1951	ZINC03975929	2362	0.41387447691665374	NO	-
1952	ZINC01054799	650	0.41372754740598894	NO	-
1953	ZINC01054797	649	0.41371825021724357	NO	-
1954	ZINC02422469	1260	0.41352573667288095	NO	-
1955	ZINC03854787	2128	0.4134848239398911	NO	-
1956	ZINC02427110	1267	0.4133897223391807	NO	-
1957	ZINC03855192	2142	0.4131688486684593	NO	-
1958	ZINC03866726	2232	0.41302077851315355	NO	-
1959	ZINC02250223	1188	0.41253045660293	NO	-
1960	ZINC04061637	2450	0.41244612042978246	NO	-
1961	ZINC00440118	120	0.41244269692378155	NO	-
1962	ZINC00975418	581	0.4123710634232564	NO	-
1963	ZINC02874553	1541	0.4123629063563432	NO	-
1964	ZINC00773427	312	0.412082162312055	NO	-
1965	ZINC04282926	2553	0.4116889287392006	NO	-
1966	ZINC01514520	1062	0.41152664480851026	NO	-
1967	ZINC00990904	585	0.41113484118709676	NO	-
1968	ZINC03171876	1662	0.41040575664575507	NO	-
1969	ZINC04492427	2674	0.41025882827022747	NO	-
1970	ZINC01561287	1066	0.40971797219209055	NO	-
1971	ZINC00193877	36	0.40921512342177	NO	-
1972	ZINC00193874	35	0.4092121757929434	NO	-
1973	ZINC03455868	1854	0.4088347702903986	NO	-
1974	ZINC04247929	2525	0.40876122826981254	NO	-
1975	ZINC03466207	1856	0.40874824112108277	NO	-
1976	ZINC03466203	1855	0.408689937757978	NO	-
1977	ZINC04518391	2693	0.40868769755822526	NO	-
1978	ZINC03988832	2379	0.4085183575232195	NO	-
1979	ZINC02481019	1302	0.40842783328768	NO	-
1980	ZINC02280221	1194	0.4083255357674589	NO	-
1981	ZINC01516335	1063	0.4082826868387415	NO	-
1982	ZINC04468235	2655	0.4082643710692482	NO	-
1983	ZINC01059278	665	0.4081798439286052	NO	-
1984	ZINC00141985	27	0.40783863253571984	NO	-
1985	ZINC02213915	1173	0.4077273062177301	NO	-
1986	ZINC00773428	313	0.4076069788534321	NO	-
1987	ZINC02465639	1297	0.40715665974401666	NO	-
1988	ZINC02713089	1384	0.4069598012956644	NO	-
1989	ZINC02502470	1315	0.406576806845882	NO	-
1990	ZINC02465636	1296	0.4062174199685224	NO	-
1991	ZINC03868516	2282	0.4057224583926199	NO	-
1992	ZINC02461832	1294	0.4054343223362233	NO	-
1993	ZINC01085154	731	0.4050152935257137	NO	-
1994	ZINC04224229	2516	0.40493451441037726	NO	-
1995	ZINC03853080	2066	0.4046736349579568	NO	-
1996	ZINC03853079	2065	0.4045639691426519	NO	-
1997	ZINC02800560	1506	0.40451223749831416	NO	-
1998	ZINC02800558	1505	0.40449328431445186	NO	-
1999	ZINC01185429	860	0.4043926353673202	NO	-
2000	ZINC00527238	129	0.40432204625472135	NO	-
2001	ZINC01510420	1057	0.4040294045818623	NO	-
2002	ZINC00934392	520	0.40394038536465837	NO	-
2003	ZINC01121417	790	0.40373540087470583	NO	-
2004	ZINC03174129	1663	0.4027839796796327	NO	-
2005	ZINC00721931	284	0.40191840712815763	NO	-
2006	ZINC02720886	1416	0.40179661235830577	NO	-
2007	ZINC03622691	1966	0.4017680477380958	NO	-
2008	ZINC02720887	1417	0.4017679857424207	NO	-
2009	ZINC02937967	1577	0.40168427425966224	NO	-
2010	ZINC03290669	1712	0.4011087599013923	NO	-
2011	ZINC04256180	2533	0.4010675394823921	NO	-
2012	ZINC04256179	2531	0.4010520406763709	NO	-
2013	ZINC02978026	1622	0.4007633866155214	NO	-
2014	ZINC02926873	1574	0.40058201836776863	NO	-
2015	ZINC00954858	560	0.40045666243470784	NO	-
2016	ZINC00780615	326	0.40044451565818295	NO	-
2017	ZINC00780614	325	0.4003686998464327	NO	-
2018	ZINC00945352	546	0.40024783318053464	NO	-
2019	ZINC03969365	2333	0.4002311494014007	NO	-
2020	ZINC03853077	2063	0.4000300511937058	NO	-
2021	ZINC03853078	2064	0.40000155057101894	NO	-
2022	ZINC02800106	1504	0.3999952718202045	NO	-
2023	ZINC01389448	952	0.3997287773792344	NO	-
2024	ZINC03970406	2338	0.39945491181757936	NO	-
2025	ZINC00988099	583	0.39938117511019494	NO	-
2026	ZINC04224010	2511	0.3993710660390732	NO	-
2027	ZINC04371562	2597	0.3991253587102013	NO	-
2028	ZINC00780619	330	0.39848266774172914	NO	-
2029	ZINC00780618	329	0.39843574433618834	NO	-
2030	ZINC04348627	2577	0.3984247486569165	NO	-
2031	ZINC03859471	2208	0.3975496926765352	NO	-
2032	ZINC00184268	33	0.39716643590374195	NO	-
2033	ZINC02501965	1314	0.3968838370786556	NO	-
2034	ZINC00846559	417	0.39688081423717586	NO	-
2035	ZINC03970784	2343	0.396861592604011	NO	-
2036	ZINC03902733	2304	0.3963881590197971	NO	-
2037	ZINC00954859	561	0.3963332706673074	NO	-
2038	ZINC01115269	778	0.3962526150914195	NO	-
2039	ZINC01006919	595	0.3961272912247357	NO	-
2040	ZINC01273384	906	0.39598728695046426	NO	-
2041	ZINC03970783	2342	0.39593545493421656	NO	-
2042	ZINC04459492	2625	0.39585374666761486	NO	-
2043	ZINC01116833	784	0.3957935705616881	NO	-
2044	ZINC02947610	1592	0.3956277064981713	NO	-
2045	ZINC03857973	2178	0.3955593410825161	NO	-
2046	ZINC03857972	2177	0.39553277810873666	NO	-
2047	ZINC00341049	63	0.3953512334651229	NO	-
2048	ZINC01204186	873	0.3953103344422268	NO	-
2049	ZINC00424484	107	0.3950711590374006	NO	-
2050	ZINC03983097	2372	0.39474111136718626	NO	-
2051	ZINC04281599	2550	0.3944867407525634	NO	-
2052	ZINC03889498	2290	0.39444562984064696	NO	-
2053	ZINC00956236	570	0.393859219762671	NO	-
2054	ZINC00956237	571	0.3937250171409882	NO	-
2055	ZINC01115438	780	0.3936791833000618	NO	-
2056	ZINC00423731	106	0.39366619694402843	NO	-
2057	ZINC03833906	3	0.39361921177450127	YES	3
2058	ZINC01115435	779	0.39358275942030546	NO	-
2059	ZINC04475736	2667	0.39323438147511197	NO	-
2060	ZINC00702611	263	0.3931883183179888	NO	-
2061	ZINC01116433	783	0.3931773920827241	NO	-
2062	ZINC01118141	787	0.39304776622013665	NO	-
2063	ZINC04281708	2551	0.3930291967154477	NO	-
2064	ZINC01185390	859	0.393002022135557	NO	-
2065	ZINC04256179	2532	0.39299191228524666	NO	-
2066	ZINC02519867	1321	0.3925635594570003	NO	-
2067	ZINC01109344	762	0.39248422677739525	NO	-
2068	ZINC04004936	2408	0.39232223709416475	NO	-
2069	ZINC04004936	2407	0.39223060735043086	NO	-
2070	ZINC02739717	1473	0.39208234816582915	NO	-
2071	ZINC04224081	2513	0.3919758885847533	NO	-
2072	ZINC01069602	691	0.3918813378235534	NO	-
2073	ZINC04256180	2534	0.3917810420960345	NO	-
2074	ZINC02947881	1598	0.391740740720558	NO	-
2075	ZINC02465994	1300	0.39160739267003225	NO	-
2076	ZINC00704398	271	0.39154394780328006	NO	-
2077	ZINC00184267	32	0.39108473915703224	NO	-
2078	ZINC02204697	1163	0.39090590666853464	NO	-
2079	ZINC02483655	1303	0.3904990326897017	NO	-
2080	ZINC00530520	133	0.3904133546424733	NO	-
2081	ZINC04275417	2541	0.3903750232029723	NO	-
2082	ZINC03187627	1668	0.39024119049634637	NO	-
2083	ZINC00794850	356	0.3901734881644049	NO	-
2084	ZINC00773806	316	0.3901090941479686	NO	-
2085	ZINC02794784	1495	0.3898317987498096	NO	-
2086	ZINC01495583	1026	0.389352494809093	NO	-
2087	ZINC02057665	1129	0.38910493655412515	NO	-
2088	ZINC04422547	2610	0.38885248125327054	NO	-
2089	ZINC03215474	1676	0.3885981608448213	NO	-
2090	ZINC01121395	789	0.38858796985856553	NO	-
2091	ZINC01133921	809	0.3885350384150109	NO	-
2092	ZINC04224025	2512	0.38850508866074696	NO	-
2093	ZINC02209564	1168	0.388247850577514	NO	-
2094	ZINC00342003	65	0.38823450978431484	NO	-
2095	ZINC02245861	1187	0.3881975515809416	NO	-
2096	ZINC03559698	1932	0.388083276068781	NO	-
2097	ZINC02321913	1200	0.38792340628665933	NO	-
2098	ZINC00780617	328	0.38743764648328033	NO	-
2099	ZINC00780616	327	0.38735014070914286	NO	-
2100	ZINC01076710	712	0.3870785256867252	NO	-
2101	ZINC04479467	2671	0.3868541491619963	NO	-
2102	ZINC02397691	1237	0.3868358538272294	NO	-
2103	ZINC02334868	1208	0.3867337933849137	NO	-
2104	ZINC04470454	2664	0.38611499326315246	NO	-
2105	ZINC04249043	2527	0.38608261596164056	NO	-
2106	ZINC04001133	2403	0.3859611081148364	NO	-
2107	ZINC04001132	2402	0.38594891681090654	NO	-
2108	ZINC03983187	2374	0.38586711452648387	NO	-
2109	ZINC00529804	131	0.3858412948578161	NO	-
2110	ZINC04249114	2528	0.3858130045332536	NO	-
2111	ZINC01055012	652	0.3858098868687581	NO	-
2112	ZINC01633779	1069	0.3856296206083093	NO	-
2113	ZINC03851389	2017	0.38556434574325193	NO	-
2114	ZINC03851392	2018	0.38555064472580225	NO	-
2115	ZINC04135502	2482	0.38552909843242306	NO	-
2116	ZINC03998901	2389	0.38524505246094126	NO	-
2117	ZINC03970782	2341	0.3851498726322277	NO	-
2118	ZINC00644742	201	0.3848864620128487	NO	-
2119	ZINC02419847	1259	0.38477382472074156	NO	-
2120	ZINC03852010	2039	0.38472320380030434	NO	-
2121	ZINC03992945	2383	0.384663079327433	NO	-
2122	ZINC03970781	2340	0.3846339360439291	NO	-
2123	ZINC02449782	1286	0.3845511837929901	NO	-
2124	ZINC02904111	1547	0.38453306877361837	NO	-
2125	ZINC02404098	1244	0.38427473681914287	NO	-
2126	ZINC03970794	2345	0.38425014903030896	NO	-
2127	ZINC03998900	2388	0.38412201356074743	NO	-
2128	ZINC01417689	971	0.38399802262243393	NO	-
2129	ZINC03970793	2344	0.38396646487873304	NO	-
2130	ZINC03854307	2111	0.38391975336576534	NO	-
2131	ZINC03357307	1768	0.3839005252601595	NO	-
2132	ZINC01140261	815	0.3837754293530444	NO	-
2133	ZINC01426486	979	0.3837490278405017	NO	-
2134	ZINC00794829	352	0.38362715555962507	NO	-
2135	ZINC04435957	2613	0.38357947331033954	NO	-
2136	ZINC02449783	1287	0.38347358492251693	NO	-
2137	ZINC03014856	1629	0.3833722707537767	NO	-
2138	ZINC04169847	2503	0.3833363379449503	NO	-
2139	ZINC00664950	228	0.38315926256525296	NO	-
2140	ZINC03852010	2040	0.3831514795147374	NO	-
2141	ZINC01418480	972	0.38305093761587355	NO	-
2142	ZINC02438375	1276	0.3828967665631366	NO	-
2143	ZINC04169847	2504	0.3823117236080807	NO	-
2144	ZINC00530334	132	0.38215433381909836	NO	-
2145	ZINC00724736	288	0.38189779240661903	NO	-
2146	ZINC02172757	1152	0.3817902350642707	NO	-
2147	ZINC03309716	1729	0.381673848218259	NO	-
2148	ZINC03055670	1653	0.38164165203095374	NO	-
2149	ZINC03301267	1722	0.3816092372659698	NO	-
2150	ZINC02652540	1365	0.38154693686412167	NO	-
2151	ZINC02358907	1223	0.38152276586354866	NO	-
2152	ZINC00146381	28	0.3813725779556847	NO	-
2153	ZINC00670654	234	0.38130470762940616	NO	-
2154	ZINC02904376	1548	0.38120208419912516	NO	-
2155	ZINC04465370	2647	0.38115151653428325	NO	-
2156	ZINC03867022	2237	0.38115151653428314	NO	-
2157	ZINC04107409	2467	0.38106523298935724	NO	-
2158	ZINC01039985	616	0.38091531323366173	NO	-
2159	ZINC03854378	2113	0.38078534944202497	NO	-
2160	ZINC04088390	2456	0.3806501238897637	NO	-
2161	ZINC01743021	1077	0.3804875097481255	NO	-
2162	ZINC04107347	2466	0.3804466096394077	NO	-
2163	ZINC02788841	1485	0.3804103601901983	NO	-
2164	ZINC02655281	1367	0.380403645286409	NO	-
2165	ZINC00258285	46	0.38039987588658597	NO	-
2166	ZINC01052183	644	0.38035892637083424	NO	-
2167	ZINC03833937	13	0.38024735694965806	YES	5
2168	ZINC04294654	2558	0.38016075976756986	NO	-
2169	ZINC03236169	1691	0.3800448793874184	NO	-
2170	ZINC03968980	2328	0.37986441301448776	NO	-
2171	ZINC00646329	208	0.37986085271175607	NO	-
2172	ZINC01000665	592	0.37973786436007795	NO	-
2173	ZINC03351248	1763	0.3797072112626419	NO	-
2174	ZINC00794850	357	0.379427726022127	NO	-
2175	ZINC00680612	244	0.3794233230816635	NO	-
2176	ZINC03200462	1671	0.3793204412881323	NO	-
2177	ZINC02403521	1243	0.3789385055745081	NO	-
2178	ZINC00593639	158	0.37891717966977173	NO	-
2179	ZINC04512162	2690	0.3787836388191742	NO	-
2180	ZINC00038066	11	0.37866801012544593	NO	-
2181	ZINC00752953	301	0.3785972767625451	NO	-
2182	ZINC01182185	858	0.37843374857928797	NO	-
2183	ZINC01056937	658	0.3780212049955986	NO	-
2184	ZINC04224139	2514	0.3779871790056837	NO	-
2185	ZINC00423727	105	0.37796863834438643	NO	-
2186	ZINC01226656	888	0.3778497954988805	NO	-
2187	ZINC01226658	889	0.3778300773681935	NO	-
2188	ZINC02408212	1250	0.37775400423687616	NO	-
2189	ZINC00461798	122	0.3775527944277296	NO	-
2190	ZINC02748762	1475	0.37751282990412155	NO	-
2191	ZINC03867234	2248	0.37728159657739524	NO	-
2192	ZINC01175910	847	0.3771621838855686	NO	-
2193	ZINC02700630	1379	0.37712387018277843	NO	-
2194	ZINC03310985	1730	0.37709334164975633	NO	-
2195	ZINC03561894	1935	0.37699469296759625	NO	-
2196	ZINC02449781	1285	0.37684164540705134	NO	-
2197	ZINC00794829	353	0.37672764323088825	NO	-
2198	ZINC02211311	1171	0.37664443664673697	NO	-
2199	ZINC01495583	1027	0.3764485844955056	NO	-
2200	ZINC01613762	1068	0.37604563733048557	NO	-
2201	ZINC01341260	929	0.37582222516608227	NO	-
2202	ZINC01101584	750	0.37572392953000144	NO	-
2203	ZINC00811576	381	0.37567813005626155	NO	-
2204	ZINC02910920	1552	0.3756111007175852	NO	-
2205	ZINC00998722	590	0.37559990335364707	NO	-
2206	ZINC02707666	1381	0.37550388048703315	NO	-
2207	ZINC01079316	717	0.37548814586762036	NO	-
2208	ZINC03651768	1970	0.37526531692449766	NO	-
2209	ZINC01743033	1078	0.37509133053016847	NO	-
2210	ZINC00081340	22	0.3749626836923306	NO	-
2211	ZINC01212952	884	0.3749309357829137	NO	-
2212	ZINC03077663	1658	0.37492710652762246	NO	-
2213	ZINC00756466	309	0.3749250753556323	NO	-
2214	ZINC02327554	1204	0.3744395286814959	NO	-
2215	ZINC03008323	1628	0.3743541020622934	NO	-
2216	ZINC03904609	2305	0.3743215043233261	NO	-
2217	ZINC01412545	969	0.37429133183096047	NO	-
2218	ZINC02444576	1281	0.3742542055621147	NO	-
2219	ZINC01281205	908	0.37416673986630605	NO	-
2220	ZINC00793967	348	0.37411374293228705	NO	-
2221	ZINC02364979	1230	0.3739889506653506	NO	-
2222	ZINC03430355	1836	0.3738082702986372	NO	-
2223	ZINC01427142	982	0.3737693200104456	NO	-
2224	ZINC03856231	2152	0.3737494857614195	NO	-
2225	ZINC04517385	2692	0.37356833026553915	NO	-
2226	ZINC00577223	147	0.3734903652155167	NO	-
2227	ZINC02440957	1279	0.3734874005819737	NO	-
2228	ZINC00577223	148	0.37347323737168003	NO	-
2229	ZINC02452275	1290	0.37344194362775823	NO	-
2230	ZINC04275935	2542	0.3733427427473059	NO	-
2231	ZINC02401156	1239	0.37332991653904785	NO	-
2232	ZINC01073795	704	0.37326057097096926	NO	-
2233	ZINC03854285	2104	0.3731723671255578	NO	-
2234	ZINC01065410	683	0.373041052925767	NO	-
2235	ZINC03852105	2042	0.37297022525314855	NO	-
2236	ZINC04465402	2648	0.37297022525314844	NO	-
2237	ZINC01986982	1127	0.3729101817338801	NO	-
2238	ZINC02947886	1600	0.37283162195221026	NO	-
2239	ZINC00585863	151	0.3728247464375456	NO	-
2240	ZINC02947885	1599	0.37280152017013457	NO	-
2241	ZINC03855160	2138	0.3727463143311271	NO	-
2242	ZINC04341978	2573	0.3727014021393889	NO	-
2243	ZINC03330282	1740	0.37236294471818415	NO	-
2244	ZINC04088571	2458	0.37214604495271647	NO	-
2245	ZINC03850272	1998	0.3721446638438888	NO	-
2246	ZINC02371326	1232	0.37199157134263466	NO	-
2247	ZINC00794835	354	0.37186992943139097	NO	-
2248	ZINC03316389	1735	0.3718449868217825	NO	-
2249	ZINC02910840	1551	0.37178721400784703	NO	-
2250	ZINC03480811	1865	0.3716621153967658	NO	-
2251	ZINC01040199	629	0.3716005436382362	NO	-
2252	ZINC02402475	1240	0.3715792862418906	NO	-
2253	ZINC03854301	2108	0.3715468325659715	NO	-
2254	ZINC00755694	305	0.3715283419172547	NO	-
2255	ZINC00983415	582	0.371526470488833	NO	-
2256	ZINC01418481	973	0.3710066432760404	NO	-
2257	ZINC03867571	2260	0.37098401464118075	NO	-
2258	ZINC03867098	2240	0.3708509448047656	NO	-
2259	ZINC03045223	1645	0.3708403655817597	NO	-
2260	ZINC03899115	2303	0.3707544691449182	NO	-
2261	ZINC00937576	530	0.37074979211163106	NO	-
2262	ZINC00937575	529	0.3707357365100696	NO	-
2263	ZINC00957829	574	0.3705297031078413	NO	-
2264	ZINC02449780	1284	0.3703472685713521	NO	-
2265	ZINC01737976	1073	0.37026024450168465	NO	-
2266	ZINC04384594	2603	0.3701726326703233	NO	-
2267	ZINC00645827	207	0.3701362789741197	NO	-
2268	ZINC01738119	1075	0.3700660677493941	NO	-
2269	ZINC00679906	243	0.37003949965522415	NO	-
2270	ZINC01980523	1125	0.3699077689333252	NO	-
2271	ZINC02494671	1305	0.36989537256036903	NO	-
2272	ZINC01000647	591	0.3697858269360209	NO	-
2273	ZINC03961480	2320	0.3697528636253232	NO	-
2274	ZINC01185524	861	0.3697515200661033	NO	-
2275	ZINC02446347	1282	0.36971795304918825	NO	-
2276	ZINC02982441	1624	0.3695790937271119	NO	-
2277	ZINC02947617	1593	0.36957646364645313	NO	-
2278	ZINC00877938	456	0.3695754867726362	NO	-
2279	ZINC02329763	1205	0.36952733777461383	NO	-
2280	ZINC00905715	493	0.3694796615573928	NO	-
2281	ZINC03045303	1646	0.36926248404414097	NO	-
2282	ZINC01104457	755	0.3692524497863527	NO	-
2283	ZINC00063384	17	0.36924704562487076	NO	-
2284	ZINC03851819	2034	0.3689866162564697	NO	-
2285	ZINC03851819	2035	0.3689203288447258	NO	-
2286	ZINC02947855	1596	0.36890845453354326	NO	-
2287	ZINC02947857	1597	0.3688997160461655	NO	-
2288	ZINC02325224	1201	0.3688871991091531	NO	-
2289	ZINC00905707	488	0.3687243293827247	NO	-
2290	ZINC00595553	161	0.36865803096248406	NO	-
2291	ZINC00993658	588	0.36860647969836396	NO	-
2292	ZINC01152393	826	0.36855324351586366	NO	-
2293	ZINC03984335	2376	0.3685059719843074	NO	-
2294	ZINC00044408	12	0.3684809192513845	NO	-
2295	ZINC04465026	2638	0.36838580723827696	NO	-
2296	ZINC00905714	492	0.36835173469745025	NO	-
2297	ZINC03216069	1678	0.36817338996235927	NO	-
2298	ZINC04451875	2624	0.368049426823602	NO	-
2299	ZINC04129900	2481	0.3679412206998312	NO	-
2300	ZINC00534079	134	0.3679217720354752	NO	-
2301	ZINC02329765	1206	0.3677147299602633	NO	-
2302	ZINC03100236	1659	0.36757218604472114	NO	-
2303	ZINC01104461	756	0.3675700196384361	NO	-
2304	ZINC03555555	1930	0.36747525479613524	NO	-
2305	ZINC03867098	2241	0.3674129553666819	NO	-
2306	ZINC00877873	451	0.3673329735840216	NO	-
2307	ZINC03854381	2115	0.36716968294458513	NO	-
2308	ZINC04469703	2658	0.3671217478561844	NO	-
2309	ZINC03993105	2386	0.3671217478561843	NO	-
2310	ZINC00727188	289	0.366842130666444	NO	-
2311	ZINC01426486	980	0.36674065931459604	NO	-
2312	ZINC03855160	2137	0.3665886152726086	NO	-
2313	ZINC00148404	29	0.36654855671609277	NO	-
2314	ZINC01005044	594	0.36654166790941256	NO	-
2315	ZINC02444554	1280	0.36647204433801217	NO	-
2316	ZINC02795307	1496	0.36645619681370173	NO	-
2317	ZINC00794835	355	0.36644967948759566	NO	-
2318	ZINC03854287	2106	0.366441058052958	NO	-
2319	ZINC01737963	1072	0.36641003760542573	NO	-
2320	ZINC00422766	98	0.36633572216876537	NO	-
2321	ZINC03867192	2244	0.36628076226426953	NO	-
2322	ZINC02865835	1529	0.3662305497380759	NO	-
2323	ZINC03851525	2024	0.36621628311900706	NO	-
2324	ZINC01738113	1074	0.36614106876527186	NO	-
2325	ZINC00955622	564	0.3660681348009899	NO	-
2326	ZINC00131122	26	0.3658643616071499	NO	-
2327	ZINC01178447	853	0.36577036864728213	NO	-
2328	ZINC01784880	1083	0.36568955452600543	NO	-
2329	ZINC03347217	1757	0.36552723885521404	NO	-
2330	ZINC02639711	1356	0.36549948662203335	NO	-
2331	ZINC03854286	2105	0.36547500332036376	NO	-
2332	ZINC00408908	78	0.36534644597966803	NO	-
2333	ZINC00712308	274	0.3653250718693981	NO	-
2334	ZINC01405065	964	0.3653231450060791	NO	-
2335	ZINC01365236	939	0.3652932150845992	NO	-
2336	ZINC03852907	2057	0.3652291206078839	NO	-
2337	ZINC00937578	532	0.3651527373204524	NO	-
2338	ZINC01980377	1123	0.3651397907868914	NO	-
2339	ZINC02909773	1550	0.3651177361868721	NO	-
2340	ZINC02503188	1319	0.3651166376309589	NO	-
2341	ZINC04005336	2411	0.3651022409713023	NO	-
2342	ZINC01081678	729	0.36478414510285406	NO	-
2343	ZINC00812118	382	0.36464631550524806	NO	-
2344	ZINC00595551	160	0.36463855782878873	NO	-
2345	ZINC03547603	1926	0.36460639996911764	NO	-
2346	ZINC03993104	2385	0.3645689280301761	NO	-
2347	ZINC00422818	99	0.3644244009615452	NO	-
2348	ZINC03868019	2272	0.3642737456952876	NO	-
2349	ZINC00905713	491	0.36407775143399224	NO	-
2350	ZINC04033085	2418	0.364045962531415	NO	-
2351	ZINC02947939	1603	0.3640193604992694	NO	-
2352	ZINC02239711	1184	0.36401198674713126	NO	-
2353	ZINC01029924	601	0.36398740280024294	NO	-
2354	ZINC04033085	2419	0.3639479905524142	NO	-
2355	ZINC01152394	827	0.36392577191986714	NO	-
2356	ZINC02861711	1523	0.36392034767356135	NO	-
2357	ZINC00868698	435	0.36371856084666127	NO	-
2358	ZINC01320989	917	0.36369354198092513	NO	-
2359	ZINC03854291	2107	0.36369094764586535	NO	-
2360	ZINC04281763	2552	0.3636288905188824	NO	-
2361	ZINC03854302	2109	0.3636026822063048	NO	-
2362	ZINC00808154	377	0.3635946870245657	NO	-
2363	ZINC00877630	448	0.3635486936310287	NO	-
2364	ZINC00955621	563	0.36353863059757546	NO	-
2365	ZINC00905712	490	0.36347994890356217	NO	-
2366	ZINC01393396	955	0.36342235789155974	NO	-
2367	ZINC03854272	2102	0.3633880568214784	NO	-
2368	ZINC00973910	579	0.36337974082397045	NO	-
2369	ZINC03984437	2378	0.36332156884282746	NO	-
2370	ZINC02947823	1594	0.36331113747057	NO	-
2371	ZINC02947825	1595	0.3632900220384349	NO	-
2372	ZINC04342135	2574	0.3631633176848848	NO	-
2373	ZINC02755834	1477	0.36306772753871625	NO	-
2374	ZINC04487103	2672	0.36284140293401995	NO	-
2375	ZINC00096497	24	0.3627543852128295	NO	-
2376	ZINC02982548	1625	0.3627352630821213	NO	-
2377	ZINC03213326	1673	0.3626249517065423	NO	-
2378	ZINC03189508	1669	0.36261848596402896	NO	-
2379	ZINC00046988	13	0.3625337701521401	NO	-
2380	ZINC03854274	2103	0.3624487913371393	NO	-
2381	ZINC03288587	1711	0.3624045538024063	NO	-
2382	ZINC00680653	245	0.36238191288530375	NO	-
2383	ZINC01160737	837	0.3621713810241922	NO	-
2384	ZINC03213853	1675	0.36214259202995586	NO	-
2385	ZINC00937703	533	0.36203333450744296	NO	-
2386	ZINC02918102	1571	0.36196134760577475	NO	-
2387	ZINC01207436	876	0.36150496064353393	NO	-
2388	ZINC00412464	81	0.3614769994125155	NO	-
2389	ZINC01405043	961	0.3612683845101181	NO	-
2390	ZINC01240552	893	0.3612051607529319	NO	-
2391	ZINC03359595	1771	0.3611062490617689	NO	-
2392	ZINC00539181	138	0.3610865399459188	NO	-
2393	ZINC03234357	1688	0.3609743016913634	NO	-
2394	ZINC00704928	272	0.3609015737147063	NO	-
2395	ZINC00884416	464	0.3608872832502725	NO	-
2396	ZINC01961440	1117	0.3608457749719894	NO	-
2397	ZINC03437336	1840	0.3607773289698617	NO	-
2398	ZINC00937577	531	0.3606234029728323	NO	-
2399	ZINC03832023	42	0.36049989006170413	YES	16
2400	ZINC04628264	2702	0.36049230023463996	NO	-
2401	ZINC02631220	1346	0.3604785803904649	NO	-
2402	ZINC02762464	1478	0.36046682760976884	NO	-
2403	ZINC01081028	728	0.36042405970266467	NO	-
2404	ZINC00937704	534	0.360346572499694	NO	-
2405	ZINC02201238	1158	0.3603312103656484	NO	-
2406	ZINC03867192	2245	0.3601217811173229	NO	-
2407	ZINC00046988	14	0.36009119254341876	NO	-
2408	ZINC00782909	331	0.359955385733695	NO	-
2409	ZINC01980451	1124	0.3599357697066695	NO	-
2410	ZINC00693117	259	0.35981428282488354	NO	-
2411	ZINC03898151	2298	0.35978624103330487	NO	-
2412	ZINC01398195	956	0.3596880399196198	NO	-
2413	ZINC03045371	1647	0.3596646290708899	NO	-
2414	ZINC01065350	681	0.3596424550605573	NO	-
2415	ZINC00068411	20	0.3594669507425404	NO	-
2416	ZINC04033146	2429	0.3594603879640569	NO	-
2417	ZINC01104473	758	0.35923914516908734	NO	-
2418	ZINC00693018	258	0.3591731495137528	NO	-
2419	ZINC04033146	2428	0.35916918476225296	NO	-
2420	ZINC03269059	1706	0.3591471558698053	NO	-
2421	ZINC02794712	1494	0.3590734047224833	NO	-
2422	ZINC04348480	2576	0.3590494122760898	NO	-
2423	ZINC04124493	2478	0.35891639516689927	NO	-
2424	ZINC02359880	1225	0.35886340643172393	NO	-
2425	ZINC02359878	1224	0.3588511224766899	NO	-
2426	ZINC00168916	31	0.35868970206254025	NO	-
2427	ZINC03969216	2331	0.3585901197604275	NO	-
2428	ZINC04033143	2426	0.3585752285708253	NO	-
2429	ZINC02308300	1198	0.35851504440630616	NO	-
2430	ZINC01073797	705	0.3584225037350102	NO	-
2431	ZINC00956590	573	0.35840141243972445	NO	-
2432	ZINC00854997	424	0.358298193637583	NO	-
2433	ZINC04063069	2452	0.35826154746152705	NO	-
2434	ZINC03183831	1667	0.3581714407329535	NO	-
2435	ZINC00877785	450	0.3581670231105088	NO	-
2436	ZINC04192678	2507	0.3581154892776852	NO	-
2437	ZINC03993111	2387	0.3580734871982271	NO	-
2438	ZINC04469707	2659	0.35807348719822707	NO	-
2439	ZINC03832025	44	0.3580306874844032	YES	17
2440	ZINC00793969	349	0.35795470733167295	NO	-
2441	ZINC00473854	125	0.35777145177259334	NO	-
2442	ZINC03853089	2069	0.3573970853387681	NO	-
2443	ZINC00992648	586	0.3572976675926381	NO	-
2444	ZINC03969213	2329	0.3572068452144196	NO	-
2445	ZINC03854371	2112	0.3570298431966157	NO	-
2446	ZINC03100320	1660	0.35701031214915024	NO	-
2447	ZINC00795841	359	0.35676597882597816	NO	-
2448	ZINC02206663	1164	0.35665627904869435	NO	-
2449	ZINC04443561	2622	0.35646154490422366	NO	-
2450	ZINC03850171	1997	0.35640105179548437	NO	-
2451	ZINC01139158	814	0.35635740185370757	NO	-
2452	ZINC01139157	813	0.3563333390398083	NO	-
2453	ZINC00877936	455	0.3563008809077633	NO	-
2454	ZINC03854303	2110	0.356015486621924	NO	-
2455	ZINC00905711	489	0.3558951506526931	NO	-
2456	ZINC01177023	850	0.355803037158791	NO	-
2457	ZINC00428349	113	0.35575937143790115	NO	-
2458	ZINC01961446	1118	0.355747011191124	NO	-
2459	ZINC02941688	1581	0.35563865925847954	NO	-
2460	ZINC01069120	690	0.35562232881469347	NO	-
2461	ZINC01047527	637	0.3556068441421065	NO	-
2462	ZINC01073985	707	0.35556446920354684	NO	-
2463	ZINC01651045	1070	0.35552389986523064	NO	-
2464	ZINC02795443	1499	0.3554415125058498	NO	-
2465	ZINC03980816	2367	0.35540476300851	NO	-
2466	ZINC00756245	307	0.355363885633955	NO	-
2467	ZINC00642882	196	0.3553551868653048	NO	-
2468	ZINC02938033	1578	0.3553164623480599	NO	-
2469	ZINC02941702	1583	0.3553080626419314	NO	-
2470	ZINC01177675	852	0.3551933349417449	NO	-
2471	ZINC02947911	1602	0.35517949581729497	NO	-
2472	ZINC02947909	1601	0.3551599896667121	NO	-
2473	ZINC03969379	2334	0.3551032514691245	NO	-
2474	ZINC01386180	947	0.3550986305602341	NO	-
2475	ZINC03969380	2335	0.3550955877209935	NO	-
2476	ZINC02651699	1364	0.3550943267406459	NO	-
2477	ZINC01051584	643	0.35506255574387297	NO	-
2478	ZINC00840740	410	0.35499947353702416	NO	-
2479	ZINC00840740	411	0.35499947353702416	NO	-
2480	ZINC02434210	1272	0.3549540504433747	NO	-
2481	ZINC01103823	752	0.35491275803465655	NO	-
2482	ZINC00668940	233	0.35465129271269896	NO	-
2483	ZINC04348691	2578	0.3546496666259562	NO	-
2484	ZINC01784868	1082	0.35458632796730677	NO	-
2485	ZINC03851869	2037	0.3545425465625013	NO	-
2486	ZINC04342144	2575	0.35452503776892225	NO	-
2487	ZINC01357272	935	0.35437781942596613	NO	-
2488	ZINC04188163	2506	0.35436339650047516	NO	-
2489	ZINC02947940	1604	0.3543499012721466	NO	-
2490	ZINC00970538	578	0.35430549747257895	NO	-
2491	ZINC00076804	21	0.35430479746793514	NO	-
2492	ZINC02364001	1229	0.3542163231151054	NO	-
2493	ZINC01784865	1081	0.3542063412231327	NO	-
2494	ZINC01103823	751	0.3542013724677883	NO	-
2495	ZINC03850447	2000	0.3541683812791154	NO	-
2496	ZINC02948008	1606	0.3541081816215278	NO	-
2497	ZINC02948006	1605	0.35410811317753565	NO	-
2498	ZINC02943170	1591	0.35396355177027	NO	-
2499	ZINC04005336	2412	0.3539138214473328	NO	-
2500	ZINC02351896	1217	0.35389072712860953	NO	-
2501	ZINC02937518	1576	0.35354242834535377	NO	-
2502	ZINC03559292	1931	0.35352037512304235	NO	-
2503	ZINC04033143	2427	0.3533649198612246	NO	-
2504	ZINC02623373	1339	0.3533226344520824	NO	-
2505	ZINC00956577	572	0.35320259835850315	NO	-
2506	ZINC03215593	1677	0.3531365118178969	NO	-
2507	ZINC00989986	584	0.3531307270704368	NO	-
2508	ZINC03213811	1674	0.35307643405155126	NO	-
2509	ZINC01104464	757	0.352852290558215	NO	-
2510	ZINC02943158	1590	0.3528377008612033	NO	-
2511	ZINC02941679	1580	0.3527793186702462	NO	-
2512	ZINC00644201	200	0.3527501642428912	NO	-
2513	ZINC00840740	409	0.3527378979540688	NO	-
2514	ZINC01425625	975	0.3526184148694849	NO	-
2515	ZINC04033105	2423	0.35257532094732463	NO	-
2516	ZINC04275375	2540	0.3525359688990216	NO	-
2517	ZINC02917336	1568	0.3525170133593839	NO	-
2518	ZINC04146910	2483	0.35233828300296327	NO	-
2519	ZINC01104475	759	0.3522838919538651	NO	-
2520	ZINC00952345	559	0.3522588784956132	NO	-
2521	ZINC00877783	449	0.35220488978288234	NO	-
2522	ZINC03851869	2036	0.3522037791598037	NO	-
2523	ZINC04479457	2670	0.352201979268903	NO	-
2524	ZINC02922839	1572	0.3521862742647715	NO	-
2525	ZINC04033105	2422	0.3519037441189295	NO	-
2526	ZINC01166048	841	0.351840915928112	NO	-
2527	ZINC03853087	2067	0.3518230017553699	NO	-
2528	ZINC03247274	1697	0.35168441683148877	NO	-
2529	ZINC02793572	1491	0.35164545748368553	NO	-
2530	ZINC01791415	1084	0.35157596860618956	NO	-
2531	ZINC04465247	2644	0.35150904152807655	NO	-
2532	ZINC00003289	1	0.35144745373302677	NO	-
2533	ZINC00722847	285	0.35142437106448277	NO	-
2534	ZINC00693414	260	0.35119527536704154	NO	-
2535	ZINC00793970	350	0.3508200235314661	NO	-
2536	ZINC01208529	879	0.35070821160496	NO	-
2537	ZINC00003289	0	0.35066586643453324	NO	-
2538	ZINC04108175	2469	0.35059412755070696	NO	-
2539	ZINC01068231	685	0.3505669891327201	NO	-
2540	ZINC02224692	1180	0.3504777347467837	NO	-
2541	ZINC01211759	883	0.35031754788794023	NO	-
2542	ZINC03850585	2002	0.35031194141709787	NO	-
2543	ZINC02943147	1589	0.35030939745705536	NO	-
2544	ZINC04077624	2455	0.3502334807701845	NO	-
2545	ZINC02752758	1476	0.35021054672641216	NO	-
2546	ZINC04063013	2451	0.35019791842365555	NO	-
2547	ZINC00868438	434	0.3500307571073051	NO	-
2548	ZINC00342521	66	0.3500274604455736	NO	-
2549	ZINC04146910	2484	0.35000152999516765	NO	-
2550	ZINC03337612	1747	0.3497977439843255	NO	-
2551	ZINC00033020	8	0.34976595480590844	NO	-
2552	ZINC03854394	2116	0.3495686108901554	NO	-
2553	ZINC00829533	405	0.3495446964300635	NO	-
2554	ZINC01207877	877	0.3495439774317236	NO	-
2555	ZINC03907650	2307	0.3494253691445324	NO	-
2556	ZINC00623775	174	0.3493841635287592	NO	-
2557	ZINC00627119	183	0.34915140854656407	NO	-
2558	ZINC03856110	2151	0.3491309514668031	NO	-
2559	ZINC03867626	2264	0.34912000710746177	NO	-
2560	ZINC03969214	2330	0.34907469929013063	NO	-
2561	ZINC02435834	1275	0.34900248268136924	NO	-
2562	ZINC03850447	2001	0.3488676528650343	NO	-
2563	ZINC04380242	2602	0.3488108196755994	NO	-
2564	ZINC00429800	118	0.3486097351494661	NO	-
2565	ZINC01152153	825	0.34859096238022397	NO	-
2566	ZINC02942933	1587	0.3485518772292244	NO	-
2567	ZINC03853087	2068	0.3485214694449693	NO	-
2568	ZINC01491987	1022	0.34849437441743114	NO	-
2569	ZINC00655465	223	0.34843610346372944	NO	-
2570	ZINC00715365	277	0.34842125751769004	NO	-
2571	ZINC00828054	404	0.3484180570523911	NO	-
2572	ZINC04091631	2460	0.34839941681697356	NO	-
2573	ZINC01136458	811	0.34833387715976816	NO	-
2574	ZINC03356527	1766	0.34821703384285524	NO	-
2575	ZINC01425625	976	0.34819674765508163	NO	-
2576	ZINC03867570	2259	0.34802654870680577	NO	-
2577	ZINC00936139	523	0.34796496696190754	NO	-
2578	ZINC01320994	918	0.34796321915909467	NO	-
2579	ZINC03217400	1681	0.3477761817847516	NO	-
2580	ZINC04032978	2416	0.34767009580813873	NO	-
2581	ZINC04515786	2691	0.347578429858475	NO	-
2582	ZINC00936139	522	0.34752662635694676	NO	-
2583	ZINC04004981	2410	0.3474371287063344	NO	-
2584	ZINC03582272	1941	0.34729669694995907	NO	-
2585	ZINC01073541	700	0.34727969154720956	NO	-
2586	ZINC01398862	957	0.3472343226439935	NO	-
2587	ZINC03853528	2082	0.3471929666333975	NO	-
2588	ZINC03968684	2325	0.347182156015327	NO	-
2589	ZINC01332986	927	0.34712652089539886	NO	-
2590	ZINC03854599	2126	0.3470767936094913	NO	-
2591	ZINC00935962	521	0.3470327589480223	NO	-
2592	ZINC01208457	878	0.3469867242084951	NO	-
2593	ZINC03591542	12	0.34694710378218524	YES	5
2594	ZINC04004981	2409	0.3468875574359652	NO	-
2595	ZINC02348536	1213	0.3468494147381159	NO	-
2596	ZINC02200899	1157	0.34682063501835714	NO	-
2597	ZINC02941695	1582	0.3465987178138288	NO	-
2598	ZINC04032978	2417	0.34643405736734795	NO	-
2599	ZINC03867937	2268	0.34638833142185854	NO	-
2600	ZINC00809784	380	0.34638108601297846	NO	-
2601	ZINC03867626	2265	0.3463778336737557	NO	-
2602	ZINC00429800	117	0.34629364102918964	NO	-
2603	ZINC01427125	981	0.34623913798683714	NO	-
2604	ZINC00593640	159	0.34614561741891403	NO	-
2605	ZINC01207341	875	0.34613676310282093	NO	-
2606	ZINC02221378	1177	0.34606895148096983	NO	-
2607	ZINC04412851	2607	0.3459994088270651	NO	-
2608	ZINC00885951	471	0.3457842902808835	NO	-
2609	ZINC01296653	913	0.34576009863613394	NO	-
2610	ZINC01296651	912	0.34574931412803606	NO	-
2611	ZINC01164752	840	0.34532114368673594	NO	-
2612	ZINC02867583	1530	0.34528056100047955	NO	-
2613	ZINC03850585	2003	0.34517329739333386	NO	-
2614	ZINC01208664	880	0.34511529768133903	NO	-
2615	ZINC01190563	864	0.34511162269862117	NO	-
2616	ZINC01405053	963	0.3449167773932454	NO	-
2617	ZINC00724353	287	0.3447870537493307	NO	-
2618	ZINC03055666	1652	0.34478488255691736	NO	-
2619	ZINC02546642	1326	0.3446904351411014	NO	-
2620	ZINC00877898	454	0.3446751470253291	NO	-
2621	ZINC02532672	1324	0.3445077926006643	NO	-
2622	ZINC01405049	962	0.34445088266005597	NO	-
2623	ZINC02631824	1347	0.3443152052328085	NO	-
2624	ZINC00993634	587	0.34422309730173256	NO	-
2625	ZINC01185989	863	0.344192039262011	NO	-
2626	ZINC00847212	418	0.34417905993493886	NO	-
2627	ZINC00793961	346	0.34412598025753066	NO	-
2628	ZINC01233311	892	0.344068166283157	NO	-
2629	ZINC02768984	1481	0.3440268830478756	NO	-
2630	ZINC04004675	2405	0.3439933380047507	NO	-
2631	ZINC01190639	865	0.34395203570150346	NO	-
2632	ZINC04004675	2406	0.3435887070625708	NO	-
2633	ZINC02338328	1210	0.34351643848046476	NO	-
2634	ZINC03962417	2321	0.3434909313831938	NO	-
2635	ZINC00546636	143	0.34348370173917825	NO	-
2636	ZINC02726718	1466	0.3434730105930155	NO	-
2637	ZINC01398862	958	0.3434456807773563	NO	-
2638	ZINC04033162	2433	0.3434440204869596	NO	-
2639	ZINC04354057	2579	0.3433532266246709	NO	-
2640	ZINC01176657	849	0.3433160094711829	NO	-
2641	ZINC00677428	239	0.3431093094197374	NO	-
2642	ZINC02197016	1154	0.34302892688237896	NO	-
2643	ZINC02209755	1169	0.3429916782296303	NO	-
2644	ZINC02209757	1170	0.34297973482428545	NO	-
2645	ZINC04033109	2425	0.3428935125137881	NO	-
2646	ZINC01073558	701	0.34282171883581963	NO	-
2647	ZINC01436440	983	0.34280785773043293	NO	-
2648	ZINC02465678	1298	0.34267088295050707	NO	-
2649	ZINC03867938	2269	0.34258162120750174	NO	-
2650	ZINC04033162	2432	0.3425207611408967	NO	-
2651	ZINC04101736	2461	0.3424246762963287	NO	-
2652	ZINC03855116	2133	0.34241074698503116	NO	-
2653	ZINC01411721	968	0.34225269681533244	NO	-
2654	ZINC00887730	473	0.34216796863406396	NO	-
2655	ZINC00851893	421	0.34212145718242143	NO	-
2656	ZINC03853822	2085	0.34204460703548717	NO	-
2657	ZINC03582289	1942	0.3418598356297405	NO	-
2658	ZINC01342713	930	0.3416354959431433	NO	-
2659	ZINC03853039	2061	0.3416201021984089	NO	-
2660	ZINC00682813	248	0.34159308211313333	NO	-
2661	ZINC01068285	687	0.3415333691132502	NO	-
2662	ZINC03233713	1687	0.34149770411898905	NO	-
2663	ZINC02639548	1355	0.3414724875456736	NO	-
2664	ZINC01214858	885	0.34141586135320623	NO	-
2665	ZINC02736755	1469	0.34138324574686824	NO	-
2666	ZINC00877896	453	0.34126760248321075	NO	-
2667	ZINC04033109	2424	0.34120004728333636	NO	-
2668	ZINC03477329	1863	0.34097661207974	NO	-
2669	ZINC01191129	867	0.340797197900899	NO	-
2670	ZINC03855116	2132	0.3407639561508799	NO	-
2671	ZINC02722882	1421	0.34068699527521173	NO	-
2672	ZINC03815670	39	0.34054100573631446	YES	13
2673	ZINC01415872	970	0.3404470242797307	NO	-
2674	ZINC01206883	874	0.34042559525313004	NO	-
2675	ZINC03984436	2377	0.3403650205526847	NO	-
2676	ZINC01191124	866	0.34003998766781324	NO	-
2677	ZINC03055672	1654	0.33996538813222066	NO	-
2678	ZINC04233401	2517	0.33979943857871814	NO	-
2679	ZINC01065398	682	0.33966013528787775	NO	-
2680	ZINC02737680	1470	0.3395303104185682	NO	-
2681	ZINC00994840	589	0.33937283493560144	NO	-
2682	ZINC03833900	14	0.3390557186415649	YES	5
2683	ZINC02942944	1588	0.33904789031000365	NO	-
2684	ZINC02284905	1197	0.33893599161032534	NO	-
2685	ZINC00877895	452	0.33833653886434795	NO	-
2686	ZINC01398863	959	0.3377177886005245	NO	-
2687	ZINC02953658	1608	0.33745351764138753	NO	-
2688	ZINC00681083	246	0.336709194205026	NO	-
2689	ZINC01070104	694	0.3366859991777944	NO	-
2690	ZINC01405081	965	0.33642653831368113	NO	-
2691	ZINC01390938	953	0.336156449600062	NO	-
2692	ZINC01120739	788	0.3359805415061621	NO	-
2693	ZINC03816042	1979	0.33593490096826406	NO	-
2694	ZINC01098788	745	0.335894585015664	NO	-
2695	ZINC01386174	946	0.3357406456388922	NO	-
2696	ZINC01232241	891	0.3356660701167925	NO	-
2697	ZINC04370308	2594	0.3355430858522395	NO	-
2698	ZINC04370308	2595	0.33551655113915885	NO	-
2699	ZINC03591544	15	0.33547318839395945	YES	5
2700	ZINC01398863	960	0.33542690828397403	NO	-
2701	ZINC04370308	2596	0.3352691514421682	NO	-
2702	ZINC01068326	688	0.33488296376330245	NO	-
2703	ZINC03982944	2369	0.3347276371758065	NO	-
2704	ZINC04033149	2431	0.3347223310937332	NO	-
2705	ZINC04464289	2631	0.3344863119369656	NO	-
2706	ZINC00793962	347	0.3341775674355159	NO	-
2707	ZINC03833901	43	0.33416397430701433	YES	16
2708	ZINC04033149	2430	0.33398963745023413	NO	-
2709	ZINC00604402	166	0.33365078241649465	NO	-
2710	ZINC03851638	2030	0.3328472440487615	NO	-
2711	ZINC02795590	1501	0.33267208653613467	NO	-
2712	ZINC03816039	1978	0.3324687578493873	NO	-
2713	ZINC03235061	1689	0.3323364987234984	NO	-
2714	ZINC03851638	2029	0.3321250466946367	NO	-
2715	ZINC04033166	2435	0.33160768745288316	NO	-
2716	ZINC02794659	1492	0.3315743486563782	NO	-
2717	ZINC03269003	1705	0.3315244177330485	NO	-
2718	ZINC03855155	2136	0.3314194011684981	NO	-
2719	ZINC00652429	220	0.33081226866926544	NO	-
2720	ZINC02201803	1160	0.3306996795889222	NO	-
2721	ZINC01054009	648	0.3306979092462419	NO	-
2722	ZINC01074202	708	0.3305745091546894	NO	-
2723	ZINC02197229	1155	0.33037919070447425	NO	-
2724	ZINC03868024	2274	0.3298821078129052	NO	-
2725	ZINC04033166	2434	0.32987492266331647	NO	-
2726	ZINC00643849	198	0.3298163744385741	NO	-
2727	ZINC01030504	603	0.32961750096574344	NO	-
2728	ZINC03853038	2060	0.32940440928785636	NO	-
2729	ZINC04596002	2696	0.3284728092741418	NO	-
2730	ZINC03821151	1984	0.32817112702772244	NO	-
2731	ZINC04465271	2645	0.3280052055490202	NO	-
2732	ZINC00809558	379	0.3279646305934359	NO	-
2733	ZINC03296402	1717	0.3279158703513031	NO	-
2734	ZINC02860724	1521	0.3265645074102528	NO	-
2735	ZINC00696894	262	0.3264450761058536	NO	-
2736	ZINC04088569	2457	0.32566740292601404	NO	-
2737	ZINC03821151	1983	0.32531320290715016	NO	-
2738	ZINC01092520	743	0.32460369713119697	NO	-
2739	ZINC00655013	222	0.3235222693722389	NO	-
2740	ZINC00678154	240	0.32277230022744363	NO	-
2741	ZINC03832022	9	0.32186063291977696	YES	5
2742	ZINC03287831	1709	0.32176673956055557	NO	-
2743	ZINC02366129	1231	0.3216287441371219	NO	-
2744	ZINC03833905	0	0.3205140316980476	YES	1
2745	ZINC02917165	1566	0.3200657351110293	NO	-
2746	ZINC00877417	447	0.3188722997004101	NO	-
2747	ZINC01146509	821	0.31870753414123165	NO	-
2748	ZINC03194344	1670	0.3180553399009148	NO	-
2749	ZINC03432920	1838	0.31604410945316647	NO	-
2750	ZINC03968926	2327	0.3159079109755904	NO	-
2751	ZINC00643857	199	0.31429399234121574	NO	-
2752	ZINC04467637	2651	0.31332820081020324	NO	-
2753	ZINC03591536	17	0.3107042897206181	YES	5
2754	ZINC03350252	1762	0.30700650330956186	NO	-
2755	ZINC03591546	18	0.30077818834018794	YES	5
2756	ZINC03833931	16	0.2948417811786092	YES	5
2757	ZINC03591540	19	0.28761063967534	YES	5
2758	ZINC03833923	26	0.2864153096321207	YES	9
2759	ZINC03833904	11	0.27596284855159386	YES	5
2760	ZINC03867226	2246	0.2737959005002767	NO	-
2761	ZINC03867226	2247	0.27136749270299626	NO	-
2762	ZINC03833902	10	0.25913758339605497	YES	5
2763	ZINC03833932	41	0.2564643546437078	YES	15
2764	ZINC02741003	1474	0.24872372847376192	NO	-
