# Supplementary material for: Optimal assignment methods for ligand-based virtual screening
Source: J Cheminform. 2009 Aug 25;1:14. doi: 10.1186/1758-2946-1-14 (PMC2820492; doi:10.1186/1758-2946-1-14)
Supplement: Additional file 2 — Archive of the result files. The file Results.tar.gz is a Gzip compressed Tar archive containing the results file of each method for each data set. The result files are tab-separated plain text files including the following information: method name, active data set with size, cluster information and the distribution of the molecules over the clusters, decoy data set with size, ratio active:decoy, AUC, awAUC, BEDROC scores for predefined alpha values as suggested by Truchon and Bayly [63], relative enrichment factor [67], ROC enrichments, awROC enrichments at predefined false positive fractions, chemotype enrichment, ROC data points, and the ranking of each structure. [file 1758-2946-1-14-S2.zip › Results/2SHA.SQ.DUD=p38.Q.P38_B96.sdf.A.DUD_p38_clustered_I_MM.sdf.D.DUD_p38_decoys_ID_pass_MWPass_I_MM.sdf.0000644]

###################################################################################################
# Screening Result File
# User: jahn
# Method used: 2SHA
> <Method_Name>
2SHA
# Screening mode: Single Query Screening
#	Calculations performed: 6916
#	Start time of the calculation: Sat Mar 07 12:11:42 CET 2009
#	End time of the calculation: Sat Mar 07 12:20:59 CET 2009
# Data set information
#	Query molecule name:	B96 from data set: ./data/queries/P38_B96.sdf
#	Active data set: /rahome/chemoinf/SVS/data/actives/DUD_p38_clustered_I_MM.sdf with cluster information
#		Size: 137 molecules
#		Number of clusters: 20
#		Cluster Summery:
#			Cluster number	# molecules	% of actives
#			1		11		8.029
#			2		19		13.869
#			3		4		2.92
#			4		1		0.73
#			5		1		0.73
#			6		1		0.73
#			7		2		1.46
#			8		2		1.46
#			9		61		44.526
#			10		10		7.299
#			11		1		0.73
#			12		5		3.65
#			13		1		0.73
#			14		1		0.73
#			15		9		6.569
#			16		3		2.19
#			17		2		1.46
#			18		1		0.73
#			19		1		0.73
#			20		1		0.73
#	Decoy data set: /rahome/chemoinf/SVS/data/decoys/DUD_p38_decoys_ID_pass_MWPass_I_MM.sdf
#		Size: 6779 molecules
#	Ratio actives : decoys
#		1.0 : 49.4818
#	The active and decoy data set were part of the DUD with problem identifier: p38
> <AUC>
#	 ROC AUC
	0.7489122160213539
> <awAUC>
#	 ROC awAUC
	0.7559546967030383
> <BEDROC Scores>
#	Alpha Values	BEDROC Scores	Literature: J. Chem. Inf. Model., Vol. 47, No. 2, 2007, 488-508
	106.9	0.1579
	100.0	0.1562
	53.6	0.1515
	50.0	0.1522
	32.2	0.1612
	20.0	0.1819
	16.1	0.1976
	10.0	0.2564
	8.0	0.2977
> <Relative enrichment factor>
#	Fraction dataset	Enrichment factor	 Literature: DOI: 10.1021/ci800303k
	0.0010	28.91844997108155
	0.01	15.905147484094853
	0.02	10.94890510948905
	0.05	16.78832116788321
	0.1	22.62773722627737
	0.2	31.386861313868614
	0.25	44.52554744525548
> <ROC Enrichments>
#	True decoy fraction	Enrichment	Literature: J Comput Aided Mol Des (2008) 22:133-139
	0.1	14.137643378519291
	0.5	11.64276513525118
	1.0	8.732073851438386
	2.0	5.82138256762559
	5.0	3.503132872553453
	10.0	2.2624399801907717
> <awROC Enrichments>
#	Decoy fraction	Enrichment
	0.1	53.80158730158731
	0.5	28.21668386652907
	1.0	16.323701410388722
	2.0	8.83228844169247
	5.0	4.958917611136986
	10.0	2.664661699612354
> <Chemotype enrichment>
#	% data set	% active cluster	Literature: http://dud.docking.org/wombat/
	0.0	0.0
	0.014	0.0
	0.014	5.0
	0.029	5.0
	0.029	10.0
	0.159	10.0
	0.159	15.0
	0.188	15.0
	0.188	20.0
	0.506	20.0
	0.506	25.0
	2.545	25.0
	2.545	30.0
	4.612	30.0
	4.612	35.0
	5.379	35.0
	5.379	40.0
	7.331	40.0
	7.331	45.0
	21.819	45.0
	21.819	50.0
	22.903	50.0
	22.903	55.0
	25.101	55.0
	25.101	60.0
	27.126	60.0
	27.126	65.0
	28.08	65.0
	28.08	70.0
	28.846	70.0
	28.846	75.0
	29.902	75.0
	29.902	80.0
	30.133	80.0
	30.133	85.0
	32.273	85.0
	32.273	90.0
	35.772	90.0
	35.772	95.0
	38.172	95.0
	38.172	100.0
	100.0	100.0
> <ROC curve data>
#	False positive rate	true positive rate
	0.0	0.0
	0.0	0.0146
	0.0012	0.0146
	0.0012	0.0219
	0.0013	0.0219
	0.0013	0.0292
	0.0022	0.0292
	0.0022	0.0438
	0.0028	0.0438
	0.0028	0.0511
	0.0040	0.0511
	0.0040	0.0584
	0.0056	0.0584
	0.0056	0.0657
	0.0066	0.0657
	0.0066	0.073
	0.0072	0.073
	0.0072	0.0803
	0.0093	0.0803
	0.0093	0.0876
	0.0106	0.0876
	0.0106	0.0949
	0.013	0.0949
	0.013	0.1022
	0.0149	0.1022
	0.0149	0.1095
	0.0192	0.1095
	0.0192	0.1168
	0.0235	0.1168
	0.0235	0.1241
	0.0248	0.1241
	0.0248	0.1314
	0.0332	0.1314
	0.0332	0.146
	0.0335	0.146
	0.0335	0.1533
	0.0341	0.1533
	0.0341	0.1606
	0.0437	0.1606
	0.0437	0.1679
	0.0491	0.1679
	0.0491	0.1752
	0.0512	0.1752
	0.0512	0.1825
	0.0558	0.1825
	0.0558	0.1898
	0.0708	0.1898
	0.0708	0.1971
	0.0711	0.1971
	0.0711	0.2117
	0.076	0.2117
	0.076	0.219
	0.0792	0.219
	0.0792	0.2263
	0.1173	0.2263
	0.1173	0.2336
	0.1177	0.2336
	0.1177	0.2409
	0.1297	0.2409
	0.1297	0.2482
	0.13	0.2482
	0.13	0.2555
	0.1369	0.2555
	0.1369	0.2628
	0.1415	0.2628
	0.1415	0.2701
	0.1478	0.2701
	0.1478	0.2774
	0.175	0.2774
	0.175	0.2847
	0.1816	0.2847
	0.1816	0.292
	0.1857	0.292
	0.1857	0.2993
	0.1887	0.2993
	0.1887	0.3066
	0.1918	0.3066
	0.1918	0.3139
	0.2037	0.3139
	0.2037	0.3212
	0.2046	0.3212
	0.2046	0.3285
	0.2099	0.3285
	0.2099	0.3358
	0.2102	0.3358
	0.2102	0.3431
	0.2121	0.3431
	0.2121	0.3504
	0.2154	0.3504
	0.2154	0.3577
	0.2225	0.3577
	0.2225	0.365
	0.2235	0.365
	0.2235	0.3723
	0.2253	0.3723
	0.2253	0.3796
	0.2257	0.3796
	0.2257	0.3942
	0.2282	0.3942
	0.2282	0.4015
	0.2291	0.4015
	0.2291	0.4088
	0.2375	0.4088
	0.2375	0.4161
	0.2384	0.4161
	0.2384	0.4234
	0.24	0.4234
	0.24	0.4307
	0.2437	0.4307
	0.2437	0.438
	0.2438	0.438
	0.2438	0.4453
	0.2469	0.4453
	0.2469	0.4526
	0.249	0.4526
	0.249	0.4599
	0.2497	0.4599
	0.2497	0.4672
	0.2503	0.4672
	0.2503	0.4745
	0.2509	0.4745
	0.2509	0.4818
	0.2521	0.4818
	0.2521	0.4891
	0.2536	0.4891
	0.2536	0.4964
	0.2537	0.4964
	0.2537	0.5036
	0.2561	0.5036
	0.2561	0.5182
	0.2596	0.5182
	0.2596	0.5255
	0.262	0.5255
	0.262	0.5328
	0.2649	0.5328
	0.2649	0.5401
	0.2657	0.5401
	0.2657	0.5474
	0.2671	0.5474
	0.2671	0.5547
	0.2676	0.5547
	0.2676	0.562
	0.2692	0.562
	0.2692	0.5693
	0.2729	0.5693
	0.2729	0.5766
	0.2741	0.5766
	0.2741	0.5839
	0.2742	0.5839
	0.2742	0.5912
	0.2744	0.5912
	0.2744	0.5985
	0.2769	0.5985
	0.2769	0.6058
	0.2773	0.6058
	0.2773	0.6131
	0.2789	0.6131
	0.2789	0.6204
	0.2809	0.6204
	0.2809	0.635
	0.2813	0.635
	0.2813	0.6423
	0.2815	0.6423
	0.2815	0.6496
	0.2816	0.6496
	0.2816	0.6569
	0.2829	0.6569
	0.2829	0.6642
	0.2853	0.6642
	0.2853	0.6715
	0.2869	0.6715
	0.2869	0.6788
	0.2872	0.6788
	0.2872	0.6861
	0.291	0.6861
	0.291	0.6934
	0.2921	0.6934
	0.2921	0.7007
	0.2931	0.7007
	0.2931	0.708
	0.2937	0.708
	0.2937	0.7153
	0.2946	0.7153
	0.2946	0.7226
	0.2956	0.7226
	0.2956	0.7299
	0.2999	0.7299
	0.2999	0.7372
	0.3003	0.7372
	0.3003	0.7445
	0.3046	0.7445
	0.3046	0.7591
	0.311	0.7591
	0.311	0.7664
	0.3114	0.7664
	0.3114	0.7737
	0.3117	0.7737
	0.3117	0.781
	0.3124	0.781
	0.3124	0.7956
	0.313	0.7956
	0.313	0.8029
	0.3132	0.8029
	0.3132	0.8102
	0.3139	0.8102
	0.3139	0.8175
	0.3152	0.8175
	0.3152	0.8248
	0.3167	0.8248
	0.3167	0.8321
	0.3186	0.8321
	0.3186	0.8394
	0.3247	0.8394
	0.3247	0.8467
	0.3251	0.8467
	0.3251	0.854
	0.3259	0.854
	0.3259	0.8613
	0.3411	0.8613
	0.3411	0.8686
	0.3439	0.8686
	0.3439	0.8759
	0.3471	0.8759
	0.3471	0.8832
	0.3644	0.8832
	0.3644	0.8905
	0.3698	0.8905
	0.3698	0.8978
	0.3701	0.8978
	0.3701	0.9051
	0.371	0.9051
	0.371	0.9124
	0.3713	0.9124
	0.3713	0.9197
	0.3714	0.9197
	0.3714	0.9343
	0.3827	0.9343
	0.3827	0.9416
	0.416	0.9416
	0.416	0.9489
	0.9991	0.9489
	0.9991	0.9562
	1.0	0.9562
	1.0	1.0
> <Screening Table>
# Rank	Mol name	Index in data set	Similarity 2 query	Active	Cluster number
1	ZINC03815765	128	0.6060298502961841	YES	15
2	ZINC03794499	136	0.6049770698708653	YES	20
3	ZINC01094361	1936	0.600557224737001	NO	-
4	ZINC01085428	1910	0.5909122762594571	NO	-
5	ZINC01113809	1998	0.5905228546650519	NO	-
6	ZINC00873273	1190	0.5881158670754647	NO	-
7	ZINC01205664	2287	0.5853615197155685	NO	-
8	ZINC00849423	1104	0.5844132364132759	NO	-
9	ZINC03356527	4720	0.5836160153953326	NO	-
10	ZINC03174740	4471	0.5835428266543142	NO	-
11	ZINC03815785	119	0.5832403661842889	YES	14
12	ZINC03215431	4523	0.5798163003522152	NO	-
13	ZINC03834002	28	0.5785476986547965	YES	2
14	ZINC00841579	1088	0.5779598293616137	NO	-
15	ZINC02116947	2982	0.5779116412921075	NO	-
16	ZINC02116949	2983	0.5776908251100129	NO	-
17	ZINC01168211	2180	0.5770772005255105	NO	-
18	ZINC02705614	3681	0.5759206633146603	NO	-
19	ZINC01094365	1937	0.5753841525965042	NO	-
20	ZINC03815744	122	0.5753740860839763	YES	15
21	ZINC03810097	121	0.5734870790007353	YES	15
22	ZINC00541870	431	0.5732596435720555	NO	-
23	ZINC01114716	2005	0.5732164790039138	NO	-
24	ZINC00068411	51	0.5720350857341692	NO	-
25	ZINC03261494	4590	0.571465081999939	NO	-
26	ZINC03815751	124	0.5710929441782641	YES	15
27	ZINC00849424	1105	0.5707972065364115	NO	-
28	ZINC03853038	5241	0.570389932284486	NO	-
29	ZINC00064522	44	0.5691075569602227	NO	-
30	ZINC00803413	982	0.5690293904954491	NO	-
31	ZINC01502403	2706	0.5682146387075153	NO	-
32	ZINC00631759	577	0.567683435942793	NO	-
33	ZINC04224435	6396	0.567289852939705	NO	-
34	ZINC00623238	536	0.5670141862636644	NO	-
35	ZINC03815768	129	0.5661416606844375	YES	16
36	ZINC00623680	538	0.5660814829482245	NO	-
37	ZINC03868055	5809	0.5654714075952828	NO	-
38	ZINC04077253	6248	0.5646231501922931	NO	-
39	ZINC00076804	56	0.5628671206152648	NO	-
40	ZINC03354500	4715	0.5622596889405971	NO	-
41	ZINC00545604	437	0.561297738846432	NO	-
42	ZINC01103823	1954	0.5612001631022032	NO	-
43	ZINC01502404	2707	0.5609253955455566	NO	-
44	ZINC04033773	6211	0.5602953534631244	NO	-
45	ZINC00885951	1265	0.5602058432687388	NO	-
46	ZINC03868054	5808	0.5598300304544589	NO	-
47	ZINC03815754	125	0.5598265218425479	YES	15
48	ZINC03853039	5242	0.5588955904924827	NO	-
49	ZINC00048925	35	0.5586846679964171	NO	-
50	ZINC00917456	1343	0.5584937636234444	NO	-
51	ZINC01103823	1953	0.5581857449462371	NO	-
52	ZINC00734587	856	0.5578293198053	NO	-
53	ZINC01405065	2510	0.5577920175359489	NO	-
54	ZINC01175910	2201	0.5576376821174743	NO	-
55	ZINC03815753	126	0.5571988651343818	YES	15
56	ZINC04033773	6210	0.5571188851160604	NO	-
57	ZINC02794712	3972	0.5568177649089452	NO	-
58	ZINC01208664	2298	0.5561660153531577	NO	-
59	ZINC01034297	1704	0.5560074475930182	NO	-
60	ZINC03815769	123	0.555956639709009	YES	15
61	ZINC04515786	6756	0.5556559487135051	NO	-
62	ZINC00808154	999	0.5554660175331185	NO	-
63	ZINC00707759	799	0.5551269888864834	NO	-
64	ZINC00539181	428	0.5548647150075151	NO	-
65	ZINC00037845	27	0.5548127715666176	NO	-
66	ZINC00815721	1017	0.5545775271144956	NO	-
67	ZINC01175530	2196	0.5545735782489111	NO	-
68	ZINC01115164	2014	0.5545578096576437	NO	-
69	ZINC02688970	3664	0.5540704626557496	NO	-
70	ZINC02688967	3663	0.5538418530365645	NO	-
71	ZINC00530654	409	0.5536747887548854	NO	-
72	ZINC03354500	4716	0.5532226370582842	NO	-
73	ZINC03354500	4717	0.5532226370582842	NO	-
74	ZINC03236169	4555	0.5530440447513872	NO	-
75	ZINC03815745	120	0.5529268420676716	YES	15
76	ZINC00693414	769	0.552612185099112	NO	-
77	ZINC02444576	3404	0.5523707590876308	NO	-
78	ZINC01517087	2754	0.5521722456457946	NO	-
79	ZINC01004685	1634	0.5518953226590761	NO	-
80	ZINC00629190	566	0.5513882466942461	NO	-
81	ZINC00624108	544	0.5511024380440566	NO	-
82	ZINC02659341	3647	0.5506215739269372	NO	-
83	ZINC03243219	4567	0.5505558181104855	NO	-
84	ZINC00989986	1585	0.550413548309056	NO	-
85	ZINC03815764	127	0.5503001935724724	YES	15
86	ZINC01491987	2670	0.5499720215219922	NO	-
87	ZINC01182185	2230	0.5498563331310372	NO	-
88	ZINC01097090	1941	0.5498509588969124	NO	-
89	ZINC01111461	1988	0.549840240105593	NO	-
90	ZINC03854990	5420	0.5495311965129057	NO	-
91	ZINC00390657	243	0.549511069399565	NO	-
92	ZINC00680612	737	0.5493391473814477	NO	-
93	ZINC01139485	2118	0.549198712114101	NO	-
94	ZINC03868057	5811	0.5489728259543895	NO	-
95	ZINC01405071	2511	0.5487214458120189	NO	-
96	ZINC01405079	2512	0.5486112116218644	NO	-
97	ZINC01109807	1983	0.548441106838008	NO	-
98	ZINC01139485	2119	0.5483445411071	NO	-
99	ZINC03970445	5995	0.5480828762769897	NO	-
100	ZINC03855020	5421	0.5473780168486324	NO	-
101	ZINC03852776	5222	0.5473461804740969	NO	-
102	ZINC03833980	21	0.5472418984235571	YES	2
103	ZINC01341245	2437	0.5471826312975814	NO	-
104	ZINC01365236	2453	0.5468646375731399	NO	-
105	ZINC02795590	3980	0.5468212621807146	NO	-
106	ZINC00795697	958	0.54671310771293	NO	-
107	ZINC02713098	3699	0.5467099318661478	NO	-
108	ZINC03209318	4516	0.5466404493208815	NO	-
109	ZINC00655465	677	0.5466154344813166	NO	-
110	ZINC03868056	5810	0.5462946535664427	NO	-
111	ZINC02794148	3966	0.5462476670465254	NO	-
112	ZINC00209418	127	0.5461819580986287	NO	-
113	ZINC02722159	3807	0.5461064880989869	NO	-
114	ZINC00624963	547	0.5458250893749296	NO	-
115	ZINC02119987	2988	0.5457954092345467	NO	-
116	ZINC03834013	18	0.5457825976524368	YES	2
117	ZINC04380242	6553	0.5457129360035378	NO	-
118	ZINC03906511	5897	0.545670700194133	NO	-
119	ZINC00323965	204	0.5453119103510518	NO	-
120	ZINC01405014	2507	0.545090221693489	NO	-
121	ZINC00936618	1442	0.5448953069955358	NO	-
122	ZINC00390657	244	0.5448931125472285	NO	-
123	ZINC03969682	5975	0.5447835548470179	NO	-
124	ZINC03906442	5893	0.5445024786556357	NO	-
125	ZINC02793572	3962	0.5438401943555286	NO	-
126	ZINC04469931	6691	0.5438266883814565	NO	-
127	ZINC03969682	5974	0.5438266883814563	NO	-
128	ZINC02659447	3648	0.543794589038571	NO	-
129	ZINC02795307	3976	0.5435567717777527	NO	-
130	ZINC03907650	5899	0.5435373287142954	NO	-
131	ZINC01177618	2210	0.5433686561548986	NO	-
132	ZINC00883454	1252	0.5430990396470167	NO	-
133	ZINC04033085	6169	0.5429538991234896	NO	-
134	ZINC00829533	1064	0.5429291832226699	NO	-
135	ZINC00995339	1611	0.5429268796204002	NO	-
136	ZINC03866856	5703	0.5428366536968833	NO	-
137	ZINC04033088	6171	0.5425468452304444	NO	-
138	ZINC04033085	6168	0.5424320149718457	NO	-
139	ZINC00671633	709	0.5423949627967953	NO	-
140	ZINC04033088	6170	0.5422794100596291	NO	-
141	ZINC04370827	6543	0.5421181169326644	NO	-
142	ZINC01495439	2678	0.5419143900896788	NO	-
143	ZINC02446347	3407	0.5418805414048721	NO	-
144	ZINC04077254	6249	0.5418436531216606	NO	-
145	ZINC03351248	4709	0.541798895361866	NO	-
146	ZINC03833993	29	0.5417633714605882	YES	2
147	ZINC03190404	4500	0.5417313891488854	NO	-
148	ZINC00656176	681	0.541684975019021	NO	-
149	ZINC02118904	2986	0.5416173912402651	NO	-
150	ZINC01341252	2438	0.5414175475919785	NO	-
151	ZINC03906508	5896	0.5412219905460599	NO	-
152	ZINC02119981	2987	0.5412181411781984	NO	-
153	ZINC00644334	632	0.5409344763850581	NO	-
154	ZINC03852452	5184	0.5408440739762651	NO	-
155	ZINC00624121	545	0.5407709905286899	NO	-
156	ZINC00461798	363	0.5406855969681191	NO	-
157	ZINC00815362	1016	0.5406009024362664	NO	-
158	ZINC03851952	5175	0.5405794307194767	NO	-
159	ZINC04033082	6167	0.5404846745571217	NO	-
160	ZINC00444939	346	0.5402734611478983	NO	-
161	ZINC00530520	408	0.5401522000105126	NO	-
162	ZINC00936618	1443	0.540032029423935	NO	-
163	ZINC01341256	2439	0.539998051972403	NO	-
164	ZINC03906442	5892	0.5391544557690553	NO	-
165	ZINC02953658	4313	0.5391495270454004	NO	-
166	ZINC00602723	509	0.5390537593229001	NO	-
167	ZINC01191894	2259	0.5389360557183495	NO	-
168	ZINC00829511	1062	0.538899449585674	NO	-
169	ZINC03969700	5976	0.5388670698110156	NO	-
170	ZINC02434210	3384	0.5388460775276226	NO	-
171	ZINC02982548	4364	0.5388369791363283	NO	-
172	ZINC04033082	6166	0.5387724951988562	NO	-
173	ZINC02779026	3940	0.5386761865876125	NO	-
174	ZINC03969874	5982	0.538563081048816	NO	-
175	ZINC02503188	3509	0.5380743135467027	NO	-
176	ZINC03810104	118	0.5379395040853879	YES	13
177	ZINC00168916	92	0.5378470217657518	NO	-
178	ZINC00189404	105	0.5378377691566848	NO	-
179	ZINC00637502	607	0.5378213947177757	NO	-
180	ZINC02465994	3448	0.5377515166516711	NO	-
181	ZINC00178936	98	0.5376121920377035	NO	-
182	ZINC00975238	1561	0.5373265289206708	NO	-
183	ZINC02638799	3608	0.5371232723158634	NO	-
184	ZINC01003095	1632	0.537026982548819	NO	-
185	ZINC03816037	5045	0.5368676021077557	NO	-
186	ZINC03833996	25	0.5361740836370478	YES	2
187	ZINC00829528	1063	0.5360347329582607	NO	-
188	ZINC00444939	345	0.5357568956971623	NO	-
189	ZINC00014473	10	0.5357299936096129	NO	-
190	ZINC00648868	664	0.5354444912757435	NO	-
191	ZINC03215474	4525	0.535402628912728	NO	-
192	ZINC01341367	2442	0.5351327699728414	NO	-
193	ZINC03190143	4499	0.5351233860499668	NO	-
194	ZINC00677332	726	0.5351027015445394	NO	-
195	ZINC04033776	6213	0.5350832782800514	NO	-
196	ZINC00753587	872	0.5349808794674912	NO	-
197	ZINC00533848	418	0.5349729271894552	NO	-
198	ZINC04077624	6251	0.5347653388573631	NO	-
199	ZINC02403521	3325	0.5347516207451215	NO	-
200	ZINC02371326	3295	0.5342964216502686	NO	-
201	ZINC03237207	4561	0.5340447124541975	NO	-
202	ZINC00670654	708	0.5337500788552714	NO	-
203	ZINC04033776	6212	0.5336547523323444	NO	-
204	ZINC02338473	3232	0.5336416692247464	NO	-
205	ZINC02722096	3806	0.5335746860587244	NO	-
206	ZINC02794334	3968	0.5334727037831203	NO	-
207	ZINC01170221	2184	0.533415269624403	NO	-
208	ZINC01980451	2910	0.533270079385978	NO	-
209	ZINC00111716	74	0.5332312063057382	NO	-
210	ZINC01980452	2911	0.5332232152406058	NO	-
211	ZINC01418480	2543	0.5331158526730425	NO	-
212	ZINC00115179	75	0.5330606161788453	NO	-
213	ZINC00577147	459	0.5329393046289581	NO	-
214	ZINC00892051	1282	0.5328453064814693	NO	-
215	ZINC02361207	3279	0.5325524745141761	NO	-
216	ZINC02722095	3805	0.532545965413944	NO	-
217	ZINC00530334	407	0.5322979801185895	NO	-
218	ZINC01043390	1747	0.532295111958237	NO	-
219	ZINC01116736	2027	0.5322908415324829	NO	-
220	ZINC03853089	5252	0.5322876882648416	NO	-
221	ZINC03195907	4507	0.532156315804614	NO	-
222	ZINC01176792	2205	0.532150441269984	NO	-
223	ZINC00577147	460	0.5320798745330059	NO	-
224	ZINC01006585	1639	0.5319808623306708	NO	-
225	ZINC04342175	6507	0.531859888334995	NO	-
226	ZINC03215461	4524	0.5316792032878915	NO	-
227	ZINC00638889	614	0.5315078759932675	NO	-
228	ZINC01502414	2708	0.5314843762741096	NO	-
229	ZINC00557885	443	0.5313955339903376	NO	-
230	ZINC00203124	116	0.5312382377060877	NO	-
231	ZINC03851952	5176	0.5312083562323614	NO	-
232	ZINC03359595	4729	0.5310559108181957	NO	-
233	ZINC02938033	4274	0.5309280305944726	NO	-
234	ZINC00184338	103	0.5309040975156614	NO	-
235	ZINC02736755	3900	0.5308500953679699	NO	-
236	ZINC00644334	631	0.5307667599355217	NO	-
237	ZINC02348536	3250	0.5307136721217641	NO	-
238	ZINC02419847	3365	0.5306670033333933	NO	-
239	ZINC03480808	4858	0.5306456179838629	NO	-
240	ZINC03867098	5724	0.5305915945588608	NO	-
241	ZINC00203124	115	0.5305460531575015	NO	-
242	ZINC01063655	1821	0.5305155742658582	NO	-
243	ZINC00828054	1051	0.5304837840451455	NO	-
244	ZINC04617906	16	0.5303968502902842	YES	2
245	ZINC03834001	11	0.5303895733999866	YES	2
246	ZINC02725940	3891	0.530292412214452	NO	-
247	ZINC03206231	4513	0.5301327753791688	NO	-
248	ZINC03834012	19	0.5300503025064851	YES	2
249	ZINC03867098	5725	0.530024752785993	NO	-
250	ZINC03851869	5166	0.5299553222655434	NO	-
251	ZINC02264702	3150	0.5299152333612455	NO	-
252	ZINC02795443	3977	0.5298720847333417	NO	-
253	ZINC03834016	14	0.5298472441644637	YES	2
254	ZINC01126148	2071	0.529821667318087	NO	-
255	ZINC01510374	2739	0.5297688441465491	NO	-
256	ZINC03234357	4545	0.5297639690396205	NO	-
257	ZINC02414246	3355	0.5296019670910882	NO	-
258	ZINC03892410	5872	0.5295911189561197	NO	-
259	ZINC03980688	6033	0.5295648575618664	NO	-
260	ZINC01341287	2441	0.5293267109513262	NO	-
261	ZINC00081340	57	0.529279919863928	NO	-
262	ZINC00936617	1441	0.5291865790102538	NO	-
263	ZINC02114322	2980	0.5291460876245436	NO	-
264	ZINC02357451	3265	0.5291000773718445	NO	-
265	ZINC01208457	2295	0.5290154983993396	NO	-
266	ZINC01980377	2904	0.5288746047121116	NO	-
267	ZINC01980378	2905	0.5288689383806155	NO	-
268	ZINC00848914	1103	0.5288527640758873	NO	-
269	ZINC02943158	4291	0.5288493362198862	NO	-
270	ZINC03851869	5167	0.5287946398832463	NO	-
271	ZINC02941688	4280	0.52878914475237	NO	-
272	ZINC00122462	77	0.5287670680901424	NO	-
273	ZINC03211069	4520	0.5287237333171755	NO	-
274	ZINC02404098	3328	0.5285223602689323	NO	-
275	ZINC00955621	1526	0.5284507592255272	NO	-
276	ZINC00298344	173	0.5284335317277482	NO	-
277	ZINC00936617	1440	0.5284161198234244	NO	-
278	ZINC00038066	28	0.5283914305562881	NO	-
279	ZINC04129894	6301	0.5283007901167028	NO	-
280	ZINC01178447	2216	0.528209298961939	NO	-
281	ZINC00429800	334	0.5281248782595114	NO	-
282	ZINC00794850	955	0.5281169986254043	NO	-
283	ZINC03236168	4554	0.5279791918202026	NO	-
284	ZINC02936165	4259	0.5277653220031474	NO	-
285	ZINC03867626	5782	0.5277638189410674	NO	-
286	ZINC02465678	3447	0.527741458217948	NO	-
287	ZINC00232801	144	0.5277072600462507	NO	-
288	ZINC01054009	1779	0.5276132861496275	NO	-
289	ZINC02662800	3651	0.5275472574687837	NO	-
290	ZINC01039985	1722	0.5273639295540061	NO	-
291	ZINC04249063	6412	0.527295342744857	NO	-
292	ZINC02230204	3102	0.5272416777891022	NO	-
293	ZINC03190143	4498	0.5270747680785404	NO	-
294	ZINC03866868	5704	0.527059184134935	NO	-
295	ZINC04465026	6656	0.5270591841349349	NO	-
296	ZINC01068231	1831	0.5270236553067468	NO	-
297	ZINC01133799	2105	0.5270144777395103	NO	-
298	ZINC04169847	6360	0.5268487207097357	NO	-
299	ZINC00108730	64	0.5267650776859987	NO	-
300	ZINC01178300	2215	0.52672786788314	NO	-
301	ZINC04033105	6178	0.526727690751174	NO	-
302	ZINC03867712	5795	0.52642028211897	NO	-
303	ZINC00623240	537	0.526372495932752	NO	-
304	ZINC03889498	5852	0.5263238684395307	NO	-
305	ZINC03549212	4931	0.5263114658211999	NO	-
306	ZINC04033091	6173	0.5262044370344656	NO	-
307	ZINC03859084	5598	0.5261878940685988	NO	-
308	ZINC00208690	126	0.5260762267007734	NO	-
309	ZINC00471086	379	0.5258972694721008	NO	-
310	ZINC03867262	5751	0.5258620604240022	NO	-
311	ZINC00170904	94	0.5257729766126824	NO	-
312	ZINC00452635	356	0.5257123126502227	NO	-
313	ZINC00534079	420	0.525676245541231	NO	-
314	ZINC02794640	3970	0.5256210779681109	NO	-
315	ZINC03303585	4650	0.5255818145539665	NO	-
316	ZINC00429800	333	0.5255455113121997	NO	-
317	ZINC03867262	5750	0.5255335196212615	NO	-
318	ZINC03816038	5046	0.5255010049776191	NO	-
319	ZINC03832102	110	0.5254217951610826	YES	10
320	ZINC00656270	682	0.5254206834127868	NO	-
321	ZINC02241184	3125	0.5251959077138133	NO	-
322	ZINC01415873	2540	0.525132255827303	NO	-
323	ZINC00951803	1504	0.5251173428467011	NO	-
324	ZINC02878215	4100	0.5251025384931678	NO	-
325	ZINC01341260	2440	0.5250249585426568	NO	-
326	ZINC00447749	350	0.5249692608641457	NO	-
327	ZINC00645827	643	0.5249470958038939	NO	-
328	ZINC00718895	829	0.5248818212209206	NO	-
329	ZINC02236398	3119	0.5247220658054752	NO	-
330	ZINC03853471	5296	0.5246642124200863	NO	-
331	ZINC02627973	3587	0.5245652777432173	NO	-
332	ZINC04033091	6172	0.5245628449740449	NO	-
333	ZINC00885998	1266	0.5245367169515497	NO	-
334	ZINC02757427	3923	0.52445405348451	NO	-
335	ZINC02444554	3403	0.5243800081039678	NO	-
336	ZINC00557883	442	0.5242261901366891	NO	-
337	ZINC01175818	2199	0.5242199477208846	NO	-
338	ZINC04033105	6179	0.5241818124772185	NO	-
339	ZINC02842253	4033	0.5239863985733471	NO	-
340	ZINC02236370	3117	0.5239503153706541	NO	-
341	ZINC01110326	1985	0.5238691905587216	NO	-
342	ZINC01404990	2506	0.5238651629471642	NO	-
343	ZINC03853471	5297	0.5237830704616137	NO	-
344	ZINC03889185	5847	0.523674632714629	NO	-
345	ZINC01204211	2285	0.5236606635142335	NO	-
346	ZINC01129282	2086	0.5236601590166557	NO	-
347	ZINC03481133	4860	0.5235288406171942	NO	-
348	ZINC01405043	2508	0.5235161874027835	NO	-
349	ZINC00471086	377	0.5234960099797863	NO	-
350	ZINC00516085	399	0.5234821157936829	NO	-
351	ZINC04320291	6495	0.523345146613994	NO	-
352	ZINC01510374	2740	0.5233080425356751	NO	-
353	ZINC02625358	3579	0.5232888409245466	NO	-
354	ZINC02938059	4276	0.5232449183790663	NO	-
355	ZINC02794792	3974	0.5232390670814948	NO	-
356	ZINC00904434	1299	0.5231423780741821	NO	-
357	ZINC03834010	24	0.52313299309943	YES	2
358	ZINC01180708	2225	0.5230476325181743	NO	-
359	ZINC03866754	5699	0.5230404171729202	NO	-
360	ZINC00096544	61	0.5229737618257322	NO	-
361	ZINC03867053	5715	0.5229223386988113	NO	-
362	ZINC00773340	896	0.5229058299575077	NO	-
363	ZINC04033146	6187	0.5228622319986937	NO	-
364	ZINC02755576	3920	0.5226420128507735	NO	-
365	ZINC02445048	3406	0.5226300158816046	NO	-
366	ZINC00863666	1145	0.5226234282952485	NO	-
367	ZINC01743021	2810	0.5225464506327071	NO	-
368	ZINC03854302	5362	0.5225413978589861	NO	-
369	ZINC01405095	2514	0.5225190481765013	NO	-
370	ZINC03859049	5594	0.5225082220073118	NO	-
371	ZINC03867712	5796	0.5224569310355698	NO	-
372	ZINC03815763	3	0.522453078849132	YES	1
373	ZINC03867626	5781	0.5224400202955962	NO	-
374	ZINC01405091	2513	0.5223359943086587	NO	-
375	ZINC01415881	2541	0.5222585687551781	NO	-
376	ZINC02909773	4118	0.522199076377329	NO	-
377	ZINC02461656	3441	0.5221172883886936	NO	-
378	ZINC04275935	6448	0.5220819438230466	NO	-
379	ZINC03852806	5224	0.5220413734427801	NO	-
380	ZINC00809539	1002	0.521857707279628	NO	-
381	ZINC02263639	3149	0.521803978197382	NO	-
382	ZINC00956577	1534	0.5217598615645478	NO	-
383	ZINC00917756	1344	0.5217408147018402	NO	-
384	ZINC03983096	6041	0.5216987245153332	NO	-
385	ZINC02795539	3978	0.5216507722736865	NO	-
386	ZINC00462803	366	0.5215114505464462	NO	-
387	ZINC01068285	1835	0.5214816251744406	NO	-
388	ZINC02721997	3802	0.5214767092329928	NO	-
389	ZINC01405106	2515	0.5214660585282999	NO	-
390	ZINC00704928	791	0.5214458689574969	NO	-
391	ZINC00452635	357	0.5213871527373524	NO	-
392	ZINC03853528	5305	0.5212903684165026	NO	-
393	ZINC02438233	3389	0.5212228431201743	NO	-
394	ZINC01218724	2329	0.5211831517495193	NO	-
395	ZINC01357272	2452	0.5211778730345185	NO	-
396	ZINC02211311	3051	0.5211368791402338	NO	-
397	ZINC04033143	6185	0.5211242486667998	NO	-
398	ZINC04033146	6186	0.5210834944342609	NO	-
399	ZINC01518714	2756	0.5210607441891737	NO	-
400	ZINC02374178	3298	0.5210217196092328	NO	-
401	ZINC00208104	125	0.5209971361475418	NO	-
402	ZINC01092520	1933	0.5209965621379088	NO	-
403	ZINC02212824	3056	0.520824395978319	NO	-
404	ZINC03833974	20	0.5208094255118835	YES	2
405	ZINC00203135	118	0.5207585417437111	NO	-
406	ZINC03486494	4869	0.5207396275961356	NO	-
407	ZINC00794850	956	0.5205033840870719	NO	-
408	ZINC03852806	5223	0.5203269895103044	NO	-
409	ZINC00367903	224	0.5203067608796158	NO	-
410	ZINC04320262	6494	0.5202528960873494	NO	-
411	ZINC04032979	6157	0.520130252407782	NO	-
412	ZINC02500417	3499	0.5200358418169727	NO	-
413	ZINC00873733	1194	0.5199250003425063	NO	-
414	ZINC02938050	4275	0.5198855762930554	NO	-
415	ZINC01113173	1996	0.5198696496022824	NO	-
416	ZINC00712857	813	0.5198402098479902	NO	-
417	ZINC03962417	5946	0.519743163761382	NO	-
418	ZINC02631220	3595	0.519734083294809	NO	-
419	ZINC02218616	3061	0.5197307725692186	NO	-
420	ZINC01066010	1829	0.5197192289739669	NO	-
421	ZINC00046988	31	0.5196769055812842	NO	-
422	ZINC01961440	2898	0.5196496575860221	NO	-
423	ZINC01094967	1939	0.5196341980802999	NO	-
424	ZINC03852906	5234	0.5195814239083759	NO	-
425	ZINC01209091	2300	0.5193760519747127	NO	-
426	ZINC02229326	3099	0.5193511677539906	NO	-
427	ZINC04033143	6184	0.5193417254483811	NO	-
428	ZINC01070104	1846	0.5192739037883829	NO	-
429	ZINC01073738	1859	0.519257318385588	NO	-
430	ZINC03455922	4851	0.5192506227512746	NO	-
431	ZINC04320262	6493	0.51909545521506	NO	-
432	ZINC01220406	2331	0.5190948715195359	NO	-
433	ZINC01178837	2218	0.5190698631850701	NO	-
434	ZINC03854393	5378	0.5189621216014123	NO	-
435	ZINC00064694	45	0.5189522601092308	NO	-
436	ZINC02395150	3314	0.5189213890654476	NO	-
437	ZINC03559698	4940	0.5189005722376283	NO	-
438	ZINC04595858	6763	0.5188780883016855	NO	-
439	ZINC01398195	2489	0.5188547588341571	NO	-
440	ZINC03582272	4953	0.5188185302320131	NO	-
441	ZINC02380995	3306	0.5187954618652623	NO	-
442	ZINC00229606	140	0.5187028602411212	NO	-
443	ZINC04386635	6567	0.5186852612960547	NO	-
444	ZINC04249043	6411	0.5186847694295917	NO	-
445	ZINC01207341	2290	0.5186285047178931	NO	-
446	ZINC01073558	1857	0.5185986953502493	NO	-
447	ZINC00609269	517	0.5185893492125397	NO	-
448	ZINC00471086	378	0.5185504135607187	NO	-
449	ZINC00810600	1004	0.518516578643291	NO	-
450	ZINC00512950	397	0.518516111958726	NO	-
451	ZINC04169853	6364	0.5184599573848508	NO	-
452	ZINC00263779	156	0.5184383910369589	NO	-
453	ZINC01074202	1863	0.5184147263399562	NO	-
454	ZINC00752925	868	0.5183392008519284	NO	-
455	ZINC01210373	2307	0.5182868179142869	NO	-
456	ZINC00108735	65	0.5181113076509577	NO	-
457	ZINC00882097	1242	0.5179748324746026	NO	-
458	ZINC01130762	2095	0.5179363976562537	NO	-
459	ZINC02334034	3224	0.5178918149037998	NO	-
460	ZINC01125202	2064	0.5178815492373283	NO	-
461	ZINC01415857	2537	0.5177011031906804	NO	-
462	ZINC03859606	5622	0.5176971482411076	NO	-
463	ZINC03603764	4972	0.5176926398454093	NO	-
464	ZINC00952345	1517	0.5176459518546739	NO	-
465	ZINC00187505	104	0.5175784436059037	NO	-
466	ZINC00131122	80	0.5175603083983656	NO	-
467	ZINC01961446	2899	0.5175593027644921	NO	-
468	ZINC01125063	2063	0.5175588301576349	NO	-
469	ZINC03983729	6049	0.5174971876694773	NO	-
470	ZINC01906904	2859	0.51746649542646	NO	-
471	ZINC02110015	2975	0.5174585399850767	NO	-
472	ZINC02867776	4081	0.5174316389169662	NO	-
473	ZINC02754340	3918	0.5173960571907941	NO	-
474	ZINC00693018	767	0.5173302587229123	NO	-
475	ZINC01024258	1666	0.5172938613882901	NO	-
476	ZINC04503062	6749	0.5172919780929517	NO	-
477	ZINC00122455	76	0.5172726375183802	NO	-
478	ZINC03393184	4768	0.5171538579448582	NO	-
479	ZINC03561639	4943	0.5171202554848321	NO	-
480	ZINC04127039	6293	0.5170837586803051	NO	-
481	ZINC03183831	4489	0.5170513168690191	NO	-
482	ZINC00063384	42	0.5170299747577408	NO	-
483	ZINC02941679	4278	0.5170221133545211	NO	-
484	ZINC00991826	1601	0.516973528373053	NO	-
485	ZINC04512016	6754	0.5169552060727471	NO	-
486	ZINC01068409	1838	0.5169452903262556	NO	-
487	ZINC01191124	2256	0.5169274702658454	NO	-
488	ZINC03868019	5803	0.516910055181217	NO	-
489	ZINC02206663	3042	0.5168932404256998	NO	-
490	ZINC04033093	6175	0.516871691565224	NO	-
491	ZINC03217400	4531	0.5168161906349529	NO	-
492	ZINC00434946	340	0.5168107045140944	NO	-
493	ZINC04033028	6161	0.5167387362720087	NO	-
494	ZINC04267837	6439	0.5166970844452144	NO	-
495	ZINC01784880	2821	0.5166825943125438	NO	-
496	ZINC04000621	6087	0.5166613603791111	NO	-
497	ZINC03189508	4496	0.5166440373314327	NO	-
498	ZINC01425625	2553	0.5165459330631853	NO	-
499	ZINC00203135	117	0.5165307335682813	NO	-
500	ZINC00295525	171	0.5165195265540811	NO	-
501	ZINC04033093	6174	0.5165026696323239	NO	-
502	ZINC00435604	341	0.5164985879612607	NO	-
503	ZINC00629941	573	0.5164169306978099	NO	-
504	ZINC04032978	6156	0.5164106686742251	NO	-
505	ZINC04169853	6363	0.5163429635509175	NO	-
506	ZINC01104825	1967	0.5162943677065365	NO	-
507	ZINC03815761	100	0.5162727661908737	YES	9
508	ZINC02311802	3191	0.5162594598182535	NO	-
509	ZINC03008159	4383	0.516228156257226	NO	-
510	ZINC03834011	26	0.5161265581688173	YES	2
511	ZINC03833999	15	0.5160648528588364	YES	2
512	ZINC00509753	395	0.5160545868398014	NO	-
513	ZINC03561894	4944	0.5159533815728534	NO	-
514	ZINC03867192	5733	0.515835422979802	NO	-
515	ZINC02218704	3062	0.5158336390452367	NO	-
516	ZINC00877417	1210	0.5158284306075293	NO	-
517	ZINC00450521	352	0.51581599105585	NO	-
518	ZINC02762354	3928	0.5156887572057328	NO	-
519	ZINC00536442	424	0.5156608108412138	NO	-
520	ZINC01180123	2220	0.5155999802500514	NO	-
521	ZINC01797763	2824	0.5154612090445326	NO	-
522	ZINC03315127	4662	0.5154446850307929	NO	-
523	ZINC01273026	2389	0.5154165437191963	NO	-
524	ZINC00232803	145	0.5154069596570782	NO	-
525	ZINC02439327	3392	0.5153605012969894	NO	-
526	ZINC02943170	4292	0.5153426330404848	NO	-
527	ZINC02461584	3440	0.5151821382404135	NO	-
528	ZINC01495583	2681	0.5151468873090229	NO	-
529	ZINC01000821	1626	0.5150747137337482	NO	-
530	ZINC01068326	1836	0.5150203854830593	NO	-
531	ZINC00933398	1432	0.5150110047909487	NO	-
532	ZINC00793967	951	0.514999483650559	NO	-
533	ZINC04465271	6666	0.5149458589749902	NO	-
534	ZINC00936139	1438	0.5148855271177953	NO	-
535	ZINC04465231	6664	0.5147934184290602	NO	-
536	ZINC01190563	2252	0.5147708814331994	NO	-
537	ZINC02232226	3106	0.5147541525400214	NO	-
538	ZINC00723270	838	0.5147382698488908	NO	-
539	ZINC01399935	2498	0.514736313743703	NO	-
540	ZINC01126157	2072	0.5147314784581373	NO	-
541	ZINC00655917	679	0.5146386682263681	NO	-
542	ZINC01059278	1800	0.514501305095249	NO	-
543	ZINC02101875	2973	0.5143412990584697	NO	-
544	ZINC03582274	4954	0.5143272899773861	NO	-
545	ZINC03834000	27	0.5143056447761933	YES	2
546	ZINC01297080	2406	0.5142572401596043	NO	-
547	ZINC00367925	225	0.5142276287379639	NO	-
548	ZINC00794835	953	0.5141195570183843	NO	-
549	ZINC02652540	3639	0.514095633193742	NO	-
550	ZINC02442893	3401	0.5140625736441082	NO	-
551	ZINC03850137	5091	0.5140382821523872	NO	-
552	ZINC01980523	2912	0.5140362089465698	NO	-
553	ZINC01980524	2913	0.5140242468088223	NO	-
554	ZINC01498534	2690	0.5139437067686219	NO	-
555	ZINC02722020	3803	0.5139435604320461	NO	-
556	ZINC01180585	2224	0.513889962040353	NO	-
557	ZINC00577613	465	0.5137908157851607	NO	-
558	ZINC01613762	2788	0.5137302265033131	NO	-
559	ZINC00936139	1437	0.513716478868443	NO	-
560	ZINC04032978	6155	0.5136538369040492	NO	-
561	ZINC02846504	4036	0.5136330589773141	NO	-
562	ZINC02737680	3901	0.5135894186476676	NO	-
563	ZINC00802334	974	0.5135256977257002	NO	-
564	ZINC03906457	5895	0.5135142189180077	NO	-
565	ZINC02779407	3941	0.5134443275350448	NO	-
566	ZINC00463775	369	0.5134145114496006	NO	-
567	ZINC00955622	1527	0.5133157722351909	NO	-
568	ZINC03833997	13	0.5133138222269492	YES	2
569	ZINC00868438	1175	0.5132800962992244	NO	-
570	ZINC01125202	2065	0.5132234846941119	NO	-
571	ZINC04072269	6244	0.5131788109637934	NO	-
572	ZINC02943147	4290	0.5131551774513214	NO	-
573	ZINC01737963	2800	0.5131162081038453	NO	-
574	ZINC01000821	1627	0.5130951837088514	NO	-
575	ZINC01169178	2183	0.5130740799650081	NO	-
576	ZINC03821151	5070	0.5130663832695659	NO	-
577	ZINC00312379	183	0.5130619419339013	NO	-
578	ZINC02379363	3303	0.513055382505615	NO	-
579	ZINC03904609	5890	0.5129775838745708	NO	-
580	ZINC00577613	466	0.51287950597276	NO	-
581	ZINC00712308	812	0.5126606001247377	NO	-
582	ZINC00203502	121	0.5126590725086534	NO	-
583	ZINC03816039	5047	0.5125663565272491	NO	-
584	ZINC03819560	5059	0.5125496783953782	NO	-
585	ZINC01281205	2393	0.5125378120299594	NO	-
586	ZINC01425625	2554	0.5125294395118606	NO	-
587	ZINC03854286	5356	0.51250000623795	NO	-
588	ZINC03241557	4566	0.5124004104486756	NO	-
589	ZINC02209608	3047	0.5123691809186268	NO	-
590	ZINC00463362	368	0.5123680325748802	NO	-
591	ZINC02325224	3208	0.5122304362722134	NO	-
592	ZINC00629946	575	0.512182551412865	NO	-
593	ZINC03867266	5752	0.5121751185067255	NO	-
594	ZINC02198265	3021	0.5121564613598224	NO	-
595	ZINC00678086	729	0.5120904832771433	NO	-
596	ZINC02639547	3609	0.51205788674587	NO	-
597	ZINC02435834	3385	0.5120572275039743	NO	-
598	ZINC00756466	887	0.5119816967953277	NO	-
599	ZINC02220708	3069	0.5118960834608554	NO	-
600	ZINC02865835	4076	0.5118574438772553	NO	-
601	ZINC00433385	338	0.511852338491951	NO	-
602	ZINC00848691	1100	0.5117863445211032	NO	-
603	ZINC01207575	2292	0.5117616059946132	NO	-
604	ZINC00387070	239	0.511702112814308	NO	-
605	ZINC03855155	5439	0.511684645270838	NO	-
606	ZINC03855116	5436	0.5116691364686035	NO	-
607	ZINC03867192	5732	0.5116469414641678	NO	-
608	ZINC00629686	572	0.5116446304350648	NO	-
609	ZINC03235974	4552	0.5116315306923669	NO	-
610	ZINC00666511	696	0.5116245779601786	NO	-
611	ZINC00800882	970	0.5115908287324944	NO	-
612	ZINC02364979	3287	0.5115711588453705	NO	-
613	ZINC01175872	2200	0.5115486558210719	NO	-
614	ZINC03867216	5739	0.5114692380413339	NO	-
615	ZINC03819560	5058	0.5114572914286166	NO	-
616	ZINC03854307	5364	0.5114115063806467	NO	-
617	ZINC02714415	3700	0.5114063775541707	NO	-
618	ZINC01184412	2243	0.5113846977504475	NO	-
619	ZINC01138264	2111	0.5113476150613134	NO	-
620	ZINC01083362	1903	0.5113039041029016	NO	-
621	ZINC03821151	5069	0.5112754625596027	NO	-
622	ZINC01210373	2308	0.5112487887334453	NO	-
623	ZINC03906457	5894	0.5111983768266699	NO	-
624	ZINC00263783	157	0.511183289591794	NO	-
625	ZINC01390938	2483	0.5111753966294048	NO	-
626	ZINC02218800	3063	0.5111523892455833	NO	-
627	ZINC00629686	571	0.5110471061484015	NO	-
628	ZINC00387070	238	0.5110443482689518	NO	-
629	ZINC02349715	3252	0.5110151861072701	NO	-
630	ZINC03216069	4526	0.5109825579798746	NO	-
631	ZINC00512862	396	0.5109199491318324	NO	-
632	ZINC01175662	2197	0.5108676935752141	NO	-
633	ZINC01431674	2564	0.5108586083664967	NO	-
634	ZINC00387055	237	0.5107833315852123	NO	-
635	ZINC01405420	2518	0.5107795635273504	NO	-
636	ZINC02351203	3255	0.5107451399382926	NO	-
637	ZINC03851819	5164	0.5106558925400229	NO	-
638	ZINC02942676	4286	0.5106498856683976	NO	-
639	ZINC02639548	3610	0.5106269182428985	NO	-
640	ZINC03852807	5226	0.5105740056095405	NO	-
641	ZINC03852807	5225	0.5105301827634412	NO	-
642	ZINC01055012	1784	0.5105183664817017	NO	-
643	ZINC02937874	4269	0.5104709039156603	NO	-
644	ZINC02204697	3040	0.5104109134663519	NO	-
645	ZINC00096497	60	0.5103788677577744	NO	-
646	ZINC03854294	5360	0.5103618177025306	NO	-
647	ZINC00429799	332	0.5103067410099529	NO	-
648	ZINC01980401	2908	0.5102821085004972	NO	-
649	ZINC01510385	2741	0.5102141508218776	NO	-
650	ZINC03855106	5433	0.5101963767504213	NO	-
651	ZINC00608304	516	0.5101747052568602	NO	-
652	ZINC01061723	1811	0.5101636413333681	NO	-
653	ZINC00263783	158	0.5101576402539238	NO	-
654	ZINC00629946	574	0.5101553739193468	NO	-
655	ZINC02408546	3343	0.5100967931595101	NO	-
656	ZINC01516487	2752	0.5100051497053907	NO	-
657	ZINC00998552	1616	0.5099798299285223	NO	-
658	ZINC00203502	122	0.5099684895940186	NO	-
659	ZINC02002200	2933	0.5099284300974367	NO	-
660	ZINC00229608	141	0.5099231382249154	NO	-
661	ZINC03854954	5417	0.5097482925135517	NO	-
662	ZINC03867216	5740	0.5097265646703021	NO	-
663	ZINC04030232	6143	0.50972081138918	NO	-
664	ZINC01180439	2223	0.5096612748578342	NO	-
665	ZINC01487786	2658	0.5096371987184289	NO	-
666	ZINC01216999	2328	0.5096196915556799	NO	-
667	ZINC00884416	1259	0.5096152929983131	NO	-
668	ZINC04281762	6454	0.5095975640091963	NO	-
669	ZINC01495583	2680	0.5095969419765545	NO	-
670	ZINC02627825	3586	0.5095273806667555	NO	-
671	ZINC00995718	1614	0.5095244618446703	NO	-
672	ZINC01503545	2713	0.5094586561585998	NO	-
673	ZINC00881431	1238	0.5094504476567159	NO	-
674	ZINC01980402	2909	0.509288477044027	NO	-
675	ZINC00532815	415	0.5092709183055502	NO	-
676	ZINC01491191	2667	0.5092369976661357	NO	-
677	ZINC04465231	6663	0.5092308109718793	NO	-
678	ZINC02335601	3226	0.5091965925865627	NO	-
679	ZINC04187454	6371	0.5091865291918267	NO	-
680	ZINC01209091	2301	0.5091407249264768	NO	-
681	ZINC02594986	3538	0.5091314673167664	NO	-
682	ZINC01396614	2488	0.5091191192324872	NO	-
683	ZINC04005336	6132	0.5091003820384682	NO	-
684	ZINC01216622	2325	0.5090525248173569	NO	-
685	ZINC02346864	3247	0.5090313720524761	NO	-
686	ZINC00867762	1174	0.508989852200147	NO	-
687	ZINC01109344	1982	0.5089826999809034	NO	-
688	ZINC01218886	2330	0.508871039938244	NO	-
689	ZINC01435816	2567	0.5088529181802307	NO	-
690	ZINC01208647	2297	0.5087913294125438	NO	-
691	ZINC00464352	370	0.5087272654515779	NO	-
692	ZINC03854301	5361	0.5087225872971218	NO	-
693	ZINC02628515	3588	0.5086603991353468	NO	-
694	ZINC00793970	952	0.508548065503628	NO	-
695	ZINC00794835	954	0.5085246757645647	NO	-
696	ZINC03548284	4930	0.5085239417178303	NO	-
697	ZINC01085425	1909	0.5085210926750241	NO	-
698	ZINC01253327	2376	0.5084441526834151	NO	-
699	ZINC00229711	142	0.5083870105152173	NO	-
700	ZINC01742396	2806	0.5083821298176914	NO	-
701	ZINC01213285	2319	0.5083640422574535	NO	-
702	ZINC04004712	6125	0.5083502554218592	NO	-
703	ZINC01123781	2059	0.5083307485396917	NO	-
704	ZINC03350252	4707	0.5082001460365893	NO	-
705	ZINC01209654	2303	0.5081885402659018	NO	-
706	ZINC02112772	2976	0.5081526190787947	NO	-
707	ZINC00295527	172	0.5081390527183255	NO	-
708	ZINC03867937	5800	0.5080501194323515	NO	-
709	ZINC01247062	2367	0.5080237784437032	NO	-
710	ZINC00058903	39	0.5080039043668277	NO	-
711	ZINC04004712	6124	0.5080013952554729	NO	-
712	ZINC01298782	2407	0.5079367584879326	NO	-
713	ZINC00546700	439	0.5078549753714181	NO	-
714	ZINC02947911	4306	0.5078466124676605	NO	-
715	ZINC03855116	5437	0.5078448141091243	NO	-
716	ZINC02947909	4305	0.5078332386369863	NO	-
717	ZINC03853087	5249	0.5078320719827081	NO	-
718	ZINC01742402	2808	0.5078032171704685	NO	-
719	ZINC01073541	1856	0.5078003595773114	NO	-
720	ZINC02206190	3041	0.5075856476620417	NO	-
721	ZINC03867705	5789	0.5075597894839775	NO	-
722	ZINC03854378	5375	0.5075488623121869	NO	-
723	ZINC03402681	4784	0.5075103109043256	NO	-
724	ZINC01742396	2807	0.5075043773164545	NO	-
725	ZINC00867762	1173	0.507497011132991	NO	-
726	ZINC03363400	4735	0.5074879180342726	NO	-
727	ZINC03357307	4723	0.5074691699263632	NO	-
728	ZINC01742402	2809	0.5074634096718108	NO	-
729	ZINC01213490	2321	0.5074549994286339	NO	-
730	ZINC04267998	6440	0.5074216436902749	NO	-
731	ZINC03867214	5737	0.5074162186762409	NO	-
732	ZINC01426486	2557	0.5073842471150665	NO	-
733	ZINC00806650	990	0.5073810230803554	NO	-
734	ZINC00010040	9	0.5073049920982401	NO	-
735	ZINC02551621	3527	0.507262037571855	NO	-
736	ZINC03867214	5738	0.5072555910739553	NO	-
737	ZINC01185857	2248	0.5071871984787357	NO	-
738	ZINC01906903	2858	0.5071828445151725	NO	-
739	ZINC01393396	2485	0.5071629242920733	NO	-
740	ZINC03008147	4381	0.5070851680379185	NO	-
741	ZINC04005336	6133	0.5069567203384132	NO	-
742	ZINC01801668	2826	0.5069219352011693	NO	-
743	ZINC03247274	4573	0.5069208744256795	NO	-
744	ZINC00681016	739	0.5068971703523001	NO	-
745	ZINC01123008	2056	0.506878931027925	NO	-
746	ZINC00294850	169	0.5068723076329749	NO	-
747	ZINC03008115	4380	0.5068192288979689	NO	-
748	ZINC02433758	3383	0.5068153261383463	NO	-
749	ZINC01068385	1837	0.5067996945122106	NO	-
750	ZINC02937872	4268	0.5067990038070386	NO	-
751	ZINC02292565	3173	0.5067830975590761	NO	-
752	ZINC02236391	3118	0.5067573320724194	NO	-
753	ZINC01207897	2294	0.5067543988339017	NO	-
754	ZINC02101875	2972	0.5067349050381986	NO	-
755	ZINC00666495	695	0.5066635437861864	NO	-
756	ZINC03323859	4666	0.506648706196382	NO	-
757	ZINC02239711	3120	0.506616881643141	NO	-
758	ZINC04033151	6190	0.5065599004997113	NO	-
759	ZINC00809784	1003	0.5065530804312752	NO	-
760	ZINC00046988	32	0.5065291818783013	NO	-
761	ZINC00693117	768	0.5065277836352712	NO	-
762	ZINC00998722	1617	0.5065077800751768	NO	-
763	ZINC04281708	6453	0.5064975464680767	NO	-
764	ZINC01175486	2195	0.5064673142248431	NO	-
765	ZINC00607670	513	0.506464151419402	NO	-
766	ZINC04004568	6120	0.506445543152213	NO	-
767	ZINC03517073	4904	0.5063230031035404	NO	-
768	ZINC02942678	4287	0.5062640648802382	NO	-
769	ZINC02623130	3570	0.5062623761908103	NO	-
770	ZINC00311124	182	0.5062190886154798	NO	-
771	ZINC04033151	6191	0.5062167913757146	NO	-
772	ZINC03902733	5888	0.5061775959143832	NO	-
773	ZINC00832885	1068	0.5061302006881959	NO	-
774	ZINC01026775	1675	0.5061274266046417	NO	-
775	ZINC02755576	3921	0.5060155526041568	NO	-
776	ZINC01516487	2753	0.5060067151534605	NO	-
777	ZINC02401156	3320	0.5059900790052871	NO	-
778	ZINC04135502	6307	0.5059660001940597	NO	-
779	ZINC03855104	5431	0.5058679177029095	NO	-
780	ZINC01146509	2133	0.5058353904788429	NO	-
781	ZINC00877652	1218	0.5057680427801076	NO	-
782	ZINC00933398	1433	0.5056874824663122	NO	-
783	ZINC04512014	6753	0.5056623877842007	NO	-
784	ZINC00873733	1193	0.5056558053733308	NO	-
785	ZINC02941702	4283	0.5055473498495404	NO	-
786	ZINC00918245	1353	0.505503736351629	NO	-
787	ZINC01074047	1861	0.5054714723932753	NO	-
788	ZINC01180183	2221	0.5054278397729323	NO	-
789	ZINC04129705	6296	0.5054196904364584	NO	-
790	ZINC02942668	4285	0.5054046254843044	NO	-
791	ZINC01138317	2112	0.5053358825456948	NO	-
792	ZINC04033149	6189	0.5052739753757145	NO	-
793	ZINC01115632	2018	0.5052637089442199	NO	-
794	ZINC00641708	620	0.505239081616969	NO	-
795	ZINC00830105	1066	0.5052249614826846	NO	-
796	ZINC03452883	4844	0.5052206307854812	NO	-
797	ZINC00148404	89	0.505217018794478	NO	-
798	ZINC01387350	2473	0.5052148807458569	NO	-
799	ZINC03851819	5165	0.5052143827048559	NO	-
800	ZINC00805108	986	0.5051924068369888	NO	-
801	ZINC04003958	6117	0.5051608044122058	NO	-
802	ZINC00780596	919	0.5051561181114324	NO	-
803	ZINC00172798	97	0.5051026995923316	NO	-
804	ZINC03457590	4852	0.5050634566812002	NO	-
805	ZINC03867704	5788	0.5050574177997464	NO	-
806	ZINC03452880	4842	0.5049633328298614	NO	-
807	ZINC02452275	3417	0.5049029932226338	NO	-
808	ZINC03565994	4947	0.5048843927656613	NO	-
809	ZINC04479457	6723	0.5048308670146072	NO	-
810	ZINC01491988	2671	0.5047489637892772	NO	-
811	ZINC00344155	211	0.5047250068971498	NO	-
812	ZINC00806937	991	0.5046980231468294	NO	-
813	ZINC04004568	6121	0.504693121632544	NO	-
814	ZINC03582175	4951	0.5046287507118458	NO	-
815	ZINC02941680	4279	0.5046261963985194	NO	-
816	ZINC01030504	1684	0.5045896191745155	NO	-
817	ZINC00229712	143	0.5045261134976827	NO	-
818	ZINC00937703	1453	0.5044870144229014	NO	-
819	ZINC01177675	2212	0.5044635010337464	NO	-
820	ZINC03233713	4544	0.5044361133432426	NO	-
821	ZINC03867226	5743	0.5044031533939538	NO	-
822	ZINC00247382	149	0.5043606816242066	NO	-
823	ZINC00802255	973	0.5042904693705542	NO	-
824	ZINC01980634	2917	0.5042658704948272	NO	-
825	ZINC01980633	2916	0.5042533225896316	NO	-
826	ZINC00937704	1454	0.504244134882039	NO	-
827	ZINC03815689	46	0.5042384131062357	YES	9
828	ZINC02455967	3422	0.504209876826311	NO	-
829	ZINC02227580	3089	0.5041101591641619	NO	-
830	ZINC00973910	1557	0.5040522320031906	NO	-
831	ZINC03832115	58	0.5039003149592512	YES	9
832	ZINC04033770	6209	0.503821362422276	NO	-
833	ZINC02396505	3315	0.5037905468672973	NO	-
834	ZINC02112954	2977	0.5037665927961797	NO	-
835	ZINC04400751	6572	0.5037188224039314	NO	-
836	ZINC03867226	5744	0.5036991185436723	NO	-
837	ZINC01026789	1676	0.5036935365764433	NO	-
838	ZINC03867234	5745	0.5036849891256387	NO	-
839	ZINC04003958	6116	0.5036401276132269	NO	-
840	ZINC01329968	2428	0.5036090604009041	NO	-
841	ZINC00433385	339	0.5035704175588015	NO	-
842	ZINC02937746	4266	0.5035166174227316	NO	-
843	ZINC00381213	232	0.5035125148354765	NO	-
844	ZINC02937518	4262	0.503494548292322	NO	-
845	ZINC01216866	2327	0.5034932704385421	NO	-
846	ZINC03854285	5355	0.5034726229003769	NO	-
847	ZINC00676345	724	0.5034205394907184	NO	-
848	ZINC01644497	2792	0.5034006068002517	NO	-
849	ZINC01402416	2505	0.5033898132863398	NO	-
850	ZINC04033109	6181	0.5032746028497479	NO	-
851	ZINC02909779	4119	0.503252730422533	NO	-
852	ZINC04357592	6520	0.5031571110342009	NO	-
853	ZINC01076710	1875	0.5030509019274894	NO	-
854	ZINC00067304	49	0.5029426411276583	NO	-
855	ZINC01398862	2492	0.5029075061520214	NO	-
856	ZINC02954893	4315	0.502796385018592	NO	-
857	ZINC02937971	4273	0.5027673138112655	NO	-
858	ZINC03292663	4631	0.5027499195326673	NO	-
859	ZINC02859734	4066	0.5027089880116576	NO	-
860	ZINC01114511	2004	0.5027041676250632	NO	-
861	ZINC00577223	461	0.5026955013614788	NO	-
862	ZINC04033162	6194	0.5025745904328891	NO	-
863	ZINC02941690	4281	0.5025709126338747	NO	-
864	ZINC01405132	2516	0.502530212547012	NO	-
865	ZINC02941695	4282	0.5025222828822761	NO	-
866	ZINC04033109	6180	0.5023248160220904	NO	-
867	ZINC00815356	1015	0.5023234024436612	NO	-
868	ZINC04033030	6163	0.5022176575391919	NO	-
869	ZINC02954435	4314	0.5021362568957233	NO	-
870	ZINC02858641	4056	0.5021078721085803	NO	-
871	ZINC02639711	3612	0.5021067895324811	NO	-
872	ZINC03437336	4824	0.5020990468674077	NO	-
873	ZINC04033149	6188	0.5020887481287118	NO	-
874	ZINC00311124	181	0.5020530873224766	NO	-
875	ZINC03353533	4712	0.502030533466203	NO	-
876	ZINC00815308	1013	0.5019840319109465	NO	-
877	ZINC02942680	4288	0.5019740112968046	NO	-
878	ZINC00792505	945	0.5019692007720985	NO	-
879	ZINC02698644	3669	0.5019583200769274	NO	-
880	ZINC03968684	5956	0.5019575060145309	NO	-
881	ZINC00321735	187	0.5018382847329789	NO	-
882	ZINC00321795	190	0.501801046550037	NO	-
883	ZINC00793961	949	0.5017981612907467	NO	-
884	ZINC02504260	3513	0.5017298732104594	NO	-
885	ZINC00073314	54	0.5016912070572369	NO	-
886	ZINC00795841	961	0.5016307276658685	NO	-
887	ZINC03853508	5302	0.5015545393055916	NO	-
888	ZINC01144059	2128	0.5015185250716371	NO	-
889	ZINC01505541	2719	0.5014572063741026	NO	-
890	ZINC01098788	1943	0.501411781434654	NO	-
891	ZINC02223096	3076	0.5013646749393477	NO	-
892	ZINC00203496	120	0.501330544768578	NO	-
893	ZINC03867315	5754	0.5013240553819096	NO	-
894	ZINC02630197	3594	0.5013037272148145	NO	-
895	ZINC01213290	2320	0.5013008272422722	NO	-
896	ZINC02944900	4293	0.5012989786270866	NO	-
897	ZINC01206883	2289	0.5012960910842258	NO	-
898	ZINC00656162	680	0.5012790558225666	NO	-
899	ZINC00203496	119	0.5012438584187046	NO	-
900	ZINC03867315	5755	0.5012402162115672	NO	-
901	ZINC03855104	5432	0.5012000628040346	NO	-
902	ZINC04033112	6183	0.5011975708571632	NO	-
903	ZINC01156772	2153	0.5011324787202145	NO	-
904	ZINC04379699	6552	0.5010675557086388	NO	-
905	ZINC03819557	5054	0.5010449557157444	NO	-
906	ZINC02750117	3914	0.5010217608371146	NO	-
907	ZINC02762464	3929	0.5010072106522335	NO	-
908	ZINC04033770	6208	0.5009984194988374	NO	-
909	ZINC00882141	1243	0.5009937167481024	NO	-
910	ZINC04033112	6182	0.5007980852974543	NO	-
911	ZINC00827094	1049	0.5007287942448352	NO	-
912	ZINC00073314	55	0.5006837418932555	NO	-
913	ZINC03815724	59	0.5006650125398985	YES	9
914	ZINC03854291	5358	0.5006063573321708	NO	-
915	ZINC00428349	328	0.5005722306929394	NO	-
916	ZINC03832140	60	0.5005719183162289	YES	9
917	ZINC00237457	148	0.5004488403752942	NO	-
918	ZINC03819557	5055	0.5004056621263465	NO	-
919	ZINC01043475	1749	0.5003926309295644	NO	-
920	ZINC04031736	6144	0.5003642522101581	NO	-
921	ZINC02790071	3957	0.5003640967927342	NO	-
922	ZINC00455001	360	0.5003589311653712	NO	-
923	ZINC02229094	3098	0.500351059333353	NO	-
924	ZINC02955869	4318	0.5003029811098214	NO	-
925	ZINC01398862	2491	0.5002931644719574	NO	-
926	ZINC00469906	376	0.5002930768096423	NO	-
927	ZINC03559882	4941	0.5002429458305199	NO	-
928	ZINC00593640	491	0.5001829826467711	NO	-
929	ZINC04033030	6162	0.5001639395779581	NO	-
930	ZINC00877429	1213	0.5001507176967244	NO	-
931	ZINC03659828	5016	0.5001393712780107	NO	-
932	ZINC04470231	6701	0.5001148428399499	NO	-
933	ZINC02944900	4294	0.5000973261895322	NO	-
934	ZINC00676229	723	0.500068519598717	NO	-
935	ZINC02112980	2978	0.5000433260573661	NO	-
936	ZINC02947823	4299	0.49997580384021206	NO	-
937	ZINC02947825	4300	0.4999751697153719	NO	-
938	ZINC01079823	1890	0.49996796942153293	NO	-
939	ZINC02955129	4317	0.4999274106080618	NO	-
940	ZINC04034028	6214	0.49970144195498845	NO	-
941	ZINC03517103	4905	0.4996713841342982	NO	-
942	ZINC03819566	5061	0.4996504087262398	NO	-
943	ZINC01212952	2318	0.4996397751193317	NO	-
944	ZINC01980612	2915	0.4996251426350801	NO	-
945	ZINC01164752	2175	0.49959635945785874	NO	-
946	ZINC03269003	4599	0.49954798920406124	NO	-
947	ZINC00577223	462	0.4995261788006091	NO	-
948	ZINC01129447	2087	0.4994814340606674	NO	-
949	ZINC00867760	1171	0.49946585989319736	NO	-
950	ZINC01389438	2479	0.4994369975551539	NO	-
951	ZINC00640140	618	0.4994191713790905	NO	-
952	ZINC00805645	988	0.49934488377724917	NO	-
953	ZINC00294855	170	0.4993278346452872	NO	-
954	ZINC00773806	904	0.4993192147786471	NO	-
955	ZINC02351896	3256	0.4992051193227941	NO	-
956	ZINC02904376	4116	0.4991197075442714	NO	-
957	ZINC00467436	372	0.49911470084270626	NO	-
958	ZINC02201238	3032	0.4990963719192716	NO	-
959	ZINC03059759	4443	0.49905956742242613	NO	-
960	ZINC01405049	2509	0.4990570768504577	NO	-
961	ZINC01426486	2558	0.4989918487239618	NO	-
962	ZINC00350171	215	0.4989555062977546	NO	-
963	ZINC02947939	4307	0.49886690039129467	NO	-
964	ZINC04617902	48	0.49885059436103046	YES	9
965	ZINC01000648	1622	0.49882529738104714	NO	-
966	ZINC00267835	159	0.49882380799121656	NO	-
967	ZINC01398863	2494	0.4988153999137226	NO	-
968	ZINC01980395	2906	0.4988149210254208	NO	-
969	ZINC00983415	1573	0.49871322703633225	NO	-
970	ZINC01980611	2914	0.49866059310270794	NO	-
971	ZINC04063013	6237	0.4986103517020386	NO	-
972	ZINC04033162	6195	0.4985927234064664	NO	-
973	ZINC04033152	6193	0.49856596829075134	NO	-
974	ZINC00796184	962	0.4985444117417823	NO	-
975	ZINC00623775	540	0.4984907559952984	NO	-
976	ZINC01120339	2042	0.4984725181789525	NO	-
977	ZINC02284824	3167	0.4984700701777365	NO	-
978	ZINC01498656	2694	0.49832711581980577	NO	-
979	ZINC00722847	836	0.49827818781151195	NO	-
980	ZINC00543649	433	0.4982336899686392	NO	-
981	ZINC00635394	593	0.4982108760406149	NO	-
982	ZINC01129447	2088	0.49817944501394484	NO	-
983	ZINC00068524	52	0.4981599889223499	NO	-
984	ZINC02768984	3934	0.49815804264741226	NO	-
985	ZINC01063749	1822	0.4981353157330038	NO	-
986	ZINC04114850	6279	0.49812591212333274	NO	-
987	ZINC01204186	2284	0.4981163161951886	NO	-
988	ZINC01048165	1760	0.49809023567079447	NO	-
989	ZINC03326366	4672	0.49806687701264424	NO	-
990	ZINC00189405	106	0.4980648237987691	NO	-
991	ZINC00464352	371	0.4980145613759026	NO	-
992	ZINC04249064	6413	0.4979337849014874	NO	-
993	ZINC01154159	2145	0.4979148456766058	NO	-
994	ZINC00805645	987	0.4978686000349524	NO	-
995	ZINC02917379	4201	0.4978353349832162	NO	-
996	ZINC03815693	44	0.4978306479103302	YES	9
997	ZINC02754843	3919	0.49781870989335564	NO	-
998	ZINC02948006	4310	0.4977934378006248	NO	-
999	ZINC02948008	4311	0.49779073449254096	NO	-
1000	ZINC02532672	3520	0.4976776874881142	NO	-
1001	ZINC02937519	4263	0.49760607003498136	NO	-
1002	ZINC01980396	2907	0.4975939145856643	NO	-
1003	ZINC00918277	1356	0.4975292355416457	NO	-
1004	ZINC01207877	2293	0.49744750260440523	NO	-
1005	ZINC00851893	1111	0.49737518090261984	NO	-
1006	ZINC03854276	5352	0.49737371918625467	NO	-
1007	ZINC01063888	1823	0.49735899408619577	NO	-
1008	ZINC02750844	3916	0.497352650998639	NO	-
1009	ZINC02290573	3170	0.4973513041196045	NO	-
1010	ZINC02874553	4097	0.49731233911272493	NO	-
1011	ZINC02937499	4260	0.4973008673574399	NO	-
1012	ZINC03850149	5092	0.4972468652618913	NO	-
1013	ZINC00545447	436	0.49721739180889607	NO	-
1014	ZINC00989767	1584	0.49717333297205274	NO	-
1015	ZINC02917383	4203	0.4971216737602771	NO	-
1016	ZINC01311425	2413	0.49710147562776275	NO	-
1017	ZINC03537193	4923	0.4970988027809311	NO	-
1018	ZINC02483655	3473	0.49701255290639595	NO	-
1019	ZINC01185390	2245	0.4969146608116831	NO	-
1020	ZINC01025690	1670	0.49688930160937844	NO	-
1021	ZINC03582193	4952	0.4968315763913555	NO	-
1022	ZINC03205631	4511	0.4968218988820839	NO	-
1023	ZINC03034412	4418	0.4967940786102263	NO	-
1024	ZINC04114850	6280	0.4967794432539649	NO	-
1025	ZINC03972355	6016	0.4967770855689046	NO	-
1026	ZINC02436017	3386	0.4967725306043	NO	-
1027	ZINC04281763	6455	0.4967458959264727	NO	-
1028	ZINC04146910	6311	0.49669411486029824	NO	-
1029	ZINC03972606	6017	0.4966881923412107	NO	-
1030	ZINC04470440	6712	0.4966881923412107	NO	-
1031	ZINC01398863	2493	0.4966627119280097	NO	-
1032	ZINC04146910	6310	0.4966274945913156	NO	-
1033	ZINC01200580	2278	0.4965924147158231	NO	-
1034	ZINC03972355	6015	0.49655090523982587	NO	-
1035	ZINC04033152	6192	0.49649906493785423	NO	-
1036	ZINC04342016	6504	0.4964647879994005	NO	-
1037	ZINC00156944	91	0.49644087890588534	NO	-
1038	ZINC03868110	5812	0.49641402702846843	NO	-
1039	ZINC02441030	3400	0.4963901819772075	NO	-
1040	ZINC03833998	23	0.496333159635885	YES	2
1041	ZINC00801957	972	0.4962766178143989	NO	-
1042	ZINC00642533	621	0.49626443073368204	NO	-
1043	ZINC00403530	246	0.49624678781364345	NO	-
1044	ZINC02947617	4297	0.49621407868334905	NO	-
1045	ZINC00993616	1604	0.49619897287057424	NO	-
1046	ZINC00595553	498	0.4961883071793513	NO	-
1047	ZINC00849465	1106	0.4961482386690107	NO	-
1048	ZINC02504261	3514	0.49599919698266004	NO	-
1049	ZINC00717103	826	0.4959955049572969	NO	-
1050	ZINC02758875	3927	0.4959807161774678	NO	-
1051	ZINC04224233	6393	0.4959644976260183	NO	-
1052	ZINC00350171	216	0.4959136338119306	NO	-
1053	ZINC01024577	1667	0.49590057996674514	NO	-
1054	ZINC00918227	1350	0.49589756083341496	NO	-
1055	ZINC01330013	2431	0.4958260632179285	NO	-
1056	ZINC02181175	3013	0.49577265045880864	NO	-
1057	ZINC02364001	3282	0.49577208125407324	NO	-
1058	ZINC03559292	4939	0.4957618172624147	NO	-
1059	ZINC01504136	2717	0.49572329543725185	NO	-
1060	ZINC03867357	5763	0.49567149817212175	NO	-
1061	ZINC01029924	1682	0.49567000291257735	NO	-
1062	ZINC00867760	1172	0.4956651948765662	NO	-
1063	ZINC00793962	950	0.49566186239918764	NO	-
1064	ZINC03275451	4611	0.4956551713902523	NO	-
1065	ZINC01048166	1761	0.49562554147715754	NO	-
1066	ZINC02750117	3915	0.49562444705811015	NO	-
1067	ZINC01329966	2427	0.4955597350182726	NO	-
1068	ZINC00681083	740	0.49554269386838395	NO	-
1069	ZINC01447603	2614	0.4955166632199491	NO	-
1070	ZINC02904111	4115	0.49547498269748047	NO	-
1071	ZINC03867570	5776	0.4954627517251601	NO	-
1072	ZINC01371516	2457	0.4954429612336995	NO	-
1073	ZINC03651768	5012	0.4954030890461821	NO	-
1074	ZINC03582289	4955	0.4953889065618749	NO	-
1075	ZINC02937733	4264	0.49528370257323756	NO	-
1076	ZINC04363624	6533	0.4951546071336963	NO	-
1077	ZINC00593639	490	0.49513227054666586	NO	-
1078	ZINC04353815	6512	0.4951132923317487	NO	-
1079	ZINC01503578	2715	0.49496692347939686	NO	-
1080	ZINC03117237	4456	0.4947786835999368	NO	-
1081	ZINC01200584	2279	0.4947486801684441	NO	-
1082	ZINC01498551	2691	0.49472378655782234	NO	-
1083	ZINC03969440	5970	0.4947064283715895	NO	-
1084	ZINC02226492	3081	0.4946196787217227	NO	-
1085	ZINC01121395	2048	0.4945975866553775	NO	-
1086	ZINC04362934	6532	0.4945846921492984	NO	-
1087	ZINC02226490	3080	0.49458434202067053	NO	-
1088	ZINC00564211	450	0.4945798644344233	NO	-
1089	ZINC00552432	440	0.4945594537265924	NO	-
1090	ZINC01105973	1970	0.4945471304442723	NO	-
1091	ZINC00988099	1580	0.4945403813991589	NO	-
1092	ZINC03851920	5173	0.49453809790919956	NO	-
1093	ZINC02202443	3035	0.49451622189260286	NO	-
1094	ZINC01447711	2615	0.4944320705401063	NO	-
1095	ZINC01055091	1785	0.49438899395156727	NO	-
1096	ZINC00956737	1544	0.4943313275436851	NO	-
1097	ZINC01084764	1905	0.4943139205257075	NO	-
1098	ZINC03819566	5060	0.4943115256855205	NO	-
1099	ZINC02341568	3235	0.4942812782951385	NO	-
1100	ZINC01073370	1854	0.49427593731823316	NO	-
1101	ZINC02291898	3172	0.4942219655168445	NO	-
1102	ZINC03377848	4753	0.4941314952370763	NO	-
1103	ZINC00124860	78	0.4940699505969005	NO	-
1104	ZINC00773709	901	0.49405052514425013	NO	-
1105	ZINC01101547	1949	0.4940326046313707	NO	-
1106	ZINC01177023	2208	0.4940130457313066	NO	-
1107	ZINC00014474	11	0.49400465361967466	NO	-
1108	ZINC03867705	5790	0.4939477363274596	NO	-
1109	ZINC00678495	730	0.4939217009873264	NO	-
1110	ZINC00014805	12	0.49383550719379304	NO	-
1111	ZINC00127318	79	0.493781202391868	NO	-
1112	ZINC02937512	4261	0.4937811136117456	NO	-
1113	ZINC00172789	96	0.4937782589732367	NO	-
1114	ZINC01272733	2388	0.493712973268203	NO	-
1115	ZINC00623829	541	0.4936377026875724	NO	-
1116	ZINC02181020	3010	0.49361563071329734	NO	-
1117	ZINC01046958	1755	0.49360663409131017	NO	-
1118	ZINC02917377	4200	0.49359770136912273	NO	-
1119	ZINC00685820	752	0.49352113148886867	NO	-
1120	ZINC01079316	1882	0.49351353650273583	NO	-
1121	ZINC04004981	6129	0.4935059262943005	NO	-
1122	ZINC01167852	2179	0.49348470837192465	NO	-
1123	ZINC01028628	1678	0.4934790109074605	NO	-
1124	ZINC01382840	2461	0.49341187497882444	NO	-
1125	ZINC01154739	2147	0.49338135157038715	NO	-
1126	ZINC03933760	5920	0.4933685226077332	NO	-
1127	ZINC01206753	2288	0.493346322296971	NO	-
1128	ZINC00945458	1489	0.49332223927929514	NO	-
1129	ZINC03851920	5172	0.4933218287836202	NO	-
1130	ZINC01207436	2291	0.4932687217533408	NO	-
1131	ZINC00413049	261	0.49323961509636666	NO	-
1132	ZINC04088394	6254	0.493239293115438	NO	-
1133	ZINC00945460	1491	0.493223042228555	NO	-
1134	ZINC02947613	4296	0.4931932986003678	NO	-
1135	ZINC03819559	5057	0.49318813652925736	NO	-
1136	ZINC00778821	910	0.49317185177378237	NO	-
1137	ZINC00676345	725	0.49311725999883316	NO	-
1138	ZINC02917381	4202	0.4931089628153216	NO	-
1139	ZINC03968980	5960	0.49304568607747895	NO	-
1140	ZINC00779046	911	0.49298318273550484	NO	-
1141	ZINC01412545	2529	0.49295049926312495	NO	-
1142	ZINC00854198	1120	0.4928742044618833	NO	-
1143	ZINC00848911	1102	0.4928671799325284	NO	-
1144	ZINC01608409	2786	0.4928510860958599	NO	-
1145	ZINC04004981	6128	0.4927983766306471	NO	-
1146	ZINC00655729	678	0.4927650805458034	NO	-
1147	ZINC00918238	1352	0.49276500362435255	NO	-
1148	ZINC02794511	3969	0.4927415969033762	NO	-
1149	ZINC00863694	1146	0.49267111845230505	NO	-
1150	ZINC00014805	13	0.49266293699947455	NO	-
1151	ZINC01046958	1756	0.49264758737043823	NO	-
1152	ZINC01046958	1757	0.49264758737043823	NO	-
1153	ZINC04443443	6620	0.4926340176903793	NO	-
1154	ZINC03867357	5764	0.49263340780322773	NO	-
1155	ZINC02791970	3960	0.49259426513807303	NO	-
1156	ZINC00644192	628	0.49258315928478413	NO	-
1157	ZINC04169847	6359	0.49254273206126536	NO	-
1158	ZINC03853508	5303	0.4924771200391349	NO	-
1159	ZINC03899381	5883	0.4924763023909341	NO	-
1160	ZINC00977660	1568	0.49238982776760754	NO	-
1161	ZINC03249946	4580	0.4923240670466678	NO	-
1162	ZINC00010040	8	0.4923005632234344	NO	-
1163	ZINC02947857	4302	0.4922707777987099	NO	-
1164	ZINC02947855	4301	0.4922617431103676	NO	-
1165	ZINC02656974	3643	0.4922496432415863	NO	-
1166	ZINC01200580	2277	0.49219294038026745	NO	-
1167	ZINC01054086	1780	0.49217989223073666	NO	-
1168	ZINC00877439	1216	0.4921586037036816	NO	-
1169	ZINC02221533	3070	0.49212972788296505	NO	-
1170	ZINC00577601	463	0.4921000806205835	NO	-
1171	ZINC03969873	5981	0.4920022751621606	NO	-
1172	ZINC01421063	2547	0.4919816219980123	NO	-
1173	ZINC01176891	2207	0.4919095581900603	NO	-
1174	ZINC03854273	5350	0.4918867967200125	NO	-
1175	ZINC02937766	4267	0.491853483138174	NO	-
1176	ZINC02219634	3067	0.49182679707418736	NO	-
1177	ZINC02219321	3066	0.49179889912860775	NO	-
1178	ZINC01006605	1640	0.4917961054962018	NO	-
1179	ZINC03207923	4515	0.4917942666462333	NO	-
1180	ZINC03980816	6034	0.4917917182598678	NO	-
1181	ZINC00594280	494	0.49177462313025555	NO	-
1182	ZINC04342135	6505	0.4917558314200036	NO	-
1183	ZINC02503088	3508	0.4917514037544434	NO	-
1184	ZINC01868726	2843	0.49168764505129386	NO	-
1185	ZINC02204611	3039	0.4916793722553203	NO	-
1186	ZINC03867010	5713	0.49167037665686025	NO	-
1187	ZINC01101584	1950	0.49166821930284266	NO	-
1188	ZINC00321925	200	0.4916583711808958	NO	-
1189	ZINC00724736	843	0.4915999817799008	NO	-
1190	ZINC00685820	753	0.4915631419130817	NO	-
1191	ZINC02947885	4303	0.49144438603736834	NO	-
1192	ZINC02947886	4304	0.4914355091257922	NO	-
1193	ZINC02320420	3199	0.49143489747148034	NO	-
1194	ZINC02658502	3645	0.4914329965982699	NO	-
1195	ZINC00667339	697	0.491321275394201	NO	-
1196	ZINC02947610	4295	0.4913199160003061	NO	-
1197	ZINC01166048	2178	0.49129546315510814	NO	-
1198	ZINC02373396	3297	0.4912613687524177	NO	-
1199	ZINC01423144	2551	0.49122928464536153	NO	-
1200	ZINC04169848	6361	0.49120690848838805	NO	-
1201	ZINC03269059	4600	0.4911875779589016	NO	-
1202	ZINC01427125	2559	0.4911642226151512	NO	-
1203	ZINC03854274	5351	0.4911622816156587	NO	-
1204	ZINC01415148	2536	0.4910010202596949	NO	-
1205	ZINC02937744	4265	0.4909961696127471	NO	-
1206	ZINC02982307	4360	0.4909771526268178	NO	-
1207	ZINC00321916	197	0.4909662641372971	NO	-
1208	ZINC00422832	292	0.4909168714706269	NO	-
1209	ZINC02227806	3094	0.49073418073237096	NO	-
1210	ZINC00918272	1355	0.49072815930089747	NO	-
1211	ZINC03851870	5169	0.49072331188864476	NO	-
1212	ZINC00707754	798	0.49071812463687525	NO	-
1213	ZINC01121086	2045	0.4906946098211576	NO	-
1214	ZINC00679001	733	0.49069266553980917	NO	-
1215	ZINC01069167	1842	0.4906573811794903	NO	-
1216	ZINC01498675	2695	0.4906509229109304	NO	-
1217	ZINC00422833	293	0.49063859109808117	NO	-
1218	ZINC03968420	5955	0.49063206666312636	NO	-
1219	ZINC04467637	6678	0.49063206666312636	NO	-
1220	ZINC02330357	3215	0.49061623574577823	NO	-
1221	ZINC01174934	2191	0.49058544664656645	NO	-
1222	ZINC01495448	2679	0.4905743720332959	NO	-
1223	ZINC03026995	4401	0.49055610123114346	NO	-
1224	ZINC01019090	1661	0.4905155003862025	NO	-
1225	ZINC04617909	57	0.4904684107604824	YES	9
1226	ZINC00457231	362	0.4904387231606715	NO	-
1227	ZINC01394938	2487	0.4903641922368042	NO	-
1228	ZINC03450052	4837	0.4903334687431844	NO	-
1229	ZINC00707781	800	0.4902632129653423	NO	-
1230	ZINC00752953	869	0.49023242712456877	NO	-
1231	ZINC03187627	4492	0.4901803218286658	NO	-
1232	ZINC01152394	2141	0.4901684422712492	NO	-
1233	ZINC03819559	5056	0.49015513323904825	NO	-
1234	ZINC02702356	3679	0.4900749527792583	NO	-
1235	ZINC03853087	5250	0.4900284415376964	NO	-
1236	ZINC01178033	2213	0.4900099071531769	NO	-
1237	ZINC04475438	6718	0.4899875017385529	NO	-
1238	ZINC03854292	5359	0.4899758303662076	NO	-
1239	ZINC02543508	3522	0.48997460475461474	NO	-
1240	ZINC01209811	2306	0.4899634923170327	NO	-
1241	ZINC00706822	797	0.4899422957958495	NO	-
1242	ZINC02922845	4249	0.4898887837982205	NO	-
1243	ZINC02861711	4072	0.489814071261554	NO	-
1244	ZINC00980637	1571	0.4897875308677254	NO	-
1245	ZINC03969906	5983	0.48968410943775437	NO	-
1246	ZINC00797152	965	0.4896715234072556	NO	-
1247	ZINC02998950	4377	0.4896503463643192	NO	-
1248	ZINC04033028	6160	0.4896300900281871	NO	-
1249	ZINC03055670	4442	0.48956310962800004	NO	-
1250	ZINC01152393	2140	0.48943607123234045	NO	-
1251	ZINC04443456	6621	0.48937496301502237	NO	-
1252	ZINC04465461	6670	0.48937496301502237	NO	-
1253	ZINC04093795	6258	0.48932397689866036	NO	-
1254	ZINC01126610	2074	0.48929796046721813	NO	-
1255	ZINC03969873	5980	0.48927145663264626	NO	-
1256	ZINC02200497	3028	0.4892638154790677	NO	-
1257	ZINC00918236	1351	0.48922273344164185	NO	-
1258	ZINC01503579	2716	0.4891949087506018	NO	-
1259	ZINC03995471	6080	0.4891409570814218	NO	-
1260	ZINC04461448	6633	0.4891409570814216	NO	-
1261	ZINC04249114	6415	0.48910944156459346	NO	-
1262	ZINC00423727	303	0.4890381019139207	NO	-
1263	ZINC02748340	3911	0.4889599127970491	NO	-
1264	ZINC01081028	1902	0.4889254746211279	NO	-
1265	ZINC00321917	198	0.48892055908679777	NO	-
1266	ZINC02969852	4335	0.488865234072832	NO	-
1267	ZINC00387599	240	0.4888454977029464	NO	-
1268	ZINC04108188	6272	0.488799578633315	NO	-
1269	ZINC03867704	5787	0.48873531730151604	NO	-
1270	ZINC03298879	4641	0.4886943539559759	NO	-
1271	ZINC03794511	78	0.4886890582271549	YES	9
1272	ZINC03859747	5636	0.4886885127853033	NO	-
1273	ZINC00989602	1583	0.48866696156381284	NO	-
1274	ZINC02651377	3632	0.4886441963610118	NO	-
1275	ZINC02408212	3342	0.48860434499665817	NO	-
1276	ZINC00905682	1306	0.48852745095060385	NO	-
1277	ZINC03272387	4605	0.4885238480271629	NO	-
1278	ZINC01065350	1825	0.4885037765801612	NO	-
1279	ZINC03851870	5168	0.4884737065630222	NO	-
1280	ZINC04467860	6680	0.48845705529687755	NO	-
1281	ZINC03970891	5998	0.4884570552968775	NO	-
1282	ZINC01986982	2920	0.48838936777336844	NO	-
1283	ZINC03077663	4449	0.4883216985680886	NO	-
1284	ZINC04108183	6271	0.4882569231023549	NO	-
1285	ZINC00884414	1258	0.48822112414956353	NO	-
1286	ZINC03851906	5170	0.4881413062154922	NO	-
1287	ZINC00994840	1608	0.48813441551592374	NO	-
1288	ZINC04359395	6528	0.4881292377268368	NO	-
1289	ZINC01229822	2345	0.4881277778320374	NO	-
1290	ZINC00644821	634	0.4881045838154158	NO	-
1291	ZINC04512162	6755	0.48810367714527825	NO	-
1292	ZINC03855192	5444	0.4880933068242514	NO	-
1293	ZINC03899115	5882	0.488090842195259	NO	-
1294	ZINC01504843	2718	0.4880904940341651	NO	-
1295	ZINC03632802	4998	0.4879401383644464	NO	-
1296	ZINC01098301	1942	0.48793894634574503	NO	-
1297	ZINC00945459	1490	0.4878700076605843	NO	-
1298	ZINC01209000	2299	0.4878697255231633	NO	-
1299	ZINC00562783	444	0.48783306657469955	NO	-
1300	ZINC03834018	17	0.4878320985810052	YES	2
1301	ZINC01518010	2755	0.48782432681557636	NO	-
1302	ZINC03817896	5053	0.48782005869572453	NO	-
1303	ZINC03186336	4490	0.48779555789850937	NO	-
1304	ZINC01006619	1642	0.4876919227551679	NO	-
1305	ZINC02403649	3326	0.4876818025191236	NO	-
1306	ZINC01980375	2903	0.4876461761056601	NO	-
1307	ZINC00677428	727	0.4876334633821793	NO	-
1308	ZINC02790106	3958	0.48760256183811634	NO	-
1309	ZINC03347217	4701	0.48757013489661827	NO	-
1310	ZINC03968417	5954	0.4875533459259973	NO	-
1311	ZINC02200899	3030	0.4875186904436962	NO	-
1312	ZINC01118468	2035	0.48750726656409044	NO	-
1313	ZINC03988273	6054	0.48742711664820904	NO	-
1314	ZINC01378909	2459	0.4873202205559937	NO	-
1315	ZINC03867011	5714	0.4872818138992284	NO	-
1316	ZINC04315624	6490	0.4870747176482943	NO	-
1317	ZINC01200403	2276	0.4869391760584344	NO	-
1318	ZINC02982441	4362	0.4869144097730772	NO	-
1319	ZINC02937967	4272	0.48683510899384264	NO	-
1320	ZINC01191863	2258	0.486833780516648	NO	-
1321	ZINC03832156	61	0.4868252246682886	YES	9
1322	ZINC03194267	4503	0.48682492137348643	NO	-
1323	ZINC00577601	464	0.4868160563683606	NO	-
1324	ZINC03272391	4606	0.4867464060980031	NO	-
1325	ZINC03517104	4906	0.4867387097090462	NO	-
1326	ZINC01411721	2528	0.48669343389635705	NO	-
1327	ZINC03997654	6082	0.4866406134421639	NO	-
1328	ZINC02403650	3327	0.4866263153345712	NO	-
1329	ZINC00717103	827	0.4865946804361383	NO	-
1330	ZINC03854394	5379	0.48656608215492014	NO	-
1331	ZINC02856861	4051	0.4865522123289343	NO	-
1332	ZINC02757931	3924	0.4864962186705205	NO	-
1333	ZINC03974955	6019	0.4864747581532958	NO	-
1334	ZINC01414319	2533	0.48642737555113486	NO	-
1335	ZINC01386212	2472	0.48638395006816865	NO	-
1336	ZINC04004675	6123	0.48638199206218174	NO	-
1337	ZINC04315035	6484	0.48635703176636713	NO	-
1338	ZINC01144587	2131	0.4863263357413315	NO	-
1339	ZINC04108175	6269	0.4862639742226676	NO	-
1340	ZINC00877435	1215	0.4862565787036647	NO	-
1341	ZINC02722048	3804	0.486220170871666	NO	-
1342	ZINC00722929	837	0.4861680496201438	NO	-
1343	ZINC03815767	4	0.4861495668758207	YES	1
1344	ZINC00172785	95	0.48609799946642784	NO	-
1345	ZINC00905683	1307	0.48609509054035915	NO	-
1346	ZINC03850272	5095	0.486089233279392	NO	-
1347	ZINC01211795	2316	0.4860872234949985	NO	-
1348	ZINC04004675	6122	0.4860764810526552	NO	-
1349	ZINC03902717	5887	0.4860474493684302	NO	-
1350	ZINC03296097	4635	0.48601071904642096	NO	-
1351	ZINC03817896	5052	0.48601049255765016	NO	-
1352	ZINC01988099	2923	0.4860077271284596	NO	-
1353	ZINC00425136	306	0.485998475808797	NO	-
1354	ZINC03854281	5354	0.48590391829643026	NO	-
1355	ZINC04384594	6565	0.48587842351286886	NO	-
1356	ZINC03200462	4509	0.4858473428019842	NO	-
1357	ZINC03611963	4984	0.48584271031669457	NO	-
1358	ZINC03432352	4817	0.48581990505589057	NO	-
1359	ZINC04229718	6398	0.485813474877638	NO	-
1360	ZINC02860649	4068	0.4857926132674402	NO	-
1361	ZINC02827223	4027	0.48578698043869145	NO	-
1362	ZINC00792506	946	0.4856855878226914	NO	-
1363	ZINC03974208	6018	0.4856542879750653	NO	-
1364	ZINC04511290	6751	0.48561324466460415	NO	-
1365	ZINC01415882	2542	0.48559258851804527	NO	-
1366	ZINC03866726	5696	0.485512108224538	NO	-
1367	ZINC03235061	4546	0.4855074672649144	NO	-
1368	ZINC00722515	835	0.48541498705615443	NO	-
1369	ZINC00974721	1559	0.48539387919431937	NO	-
1370	ZINC04370308	6541	0.48535928606191486	NO	-
1371	ZINC00983418	1574	0.48531958524164515	NO	-
1372	ZINC03517686	4908	0.48530415627241713	NO	-
1373	ZINC00773798	903	0.4853001736491866	NO	-
1374	ZINC03852105	5182	0.4852775857296973	NO	-
1375	ZINC04465402	6668	0.4852775857296973	NO	-
1376	ZINC00342521	210	0.48521890979397897	NO	-
1377	ZINC00905714	1315	0.48520953314544346	NO	-
1378	ZINC03098775	4451	0.48520297302717336	NO	-
1379	ZINC03867255	5749	0.48519940392829325	NO	-
1380	ZINC03316389	4663	0.4851746931760846	NO	-
1381	ZINC00670617	707	0.48514075027542475	NO	-
1382	ZINC01330015	2432	0.4851352074498782	NO	-
1383	ZINC00064281	43	0.48513264694336933	NO	-
1384	ZINC03851906	5171	0.4851030310765253	NO	-
1385	ZINC01147016	2134	0.4850478567599621	NO	-
1386	ZINC01498604	2693	0.4849361881831309	NO	-
1387	ZINC00945845	1493	0.4849218489959009	NO	-
1388	ZINC01330000	2429	0.4849136535021383	NO	-
1389	ZINC00321802	194	0.48490834942252103	NO	-
1390	ZINC00678521	731	0.4848802981208008	NO	-
1391	ZINC02877834	4099	0.4848792561004666	NO	-
1392	ZINC02939986	4277	0.4848703939436025	NO	-
1393	ZINC03286800	4624	0.4848134210047402	NO	-
1394	ZINC02232895	3108	0.48477031883051447	NO	-
1395	ZINC00996178	1615	0.48471442769591083	NO	-
1396	ZINC03855192	5445	0.4845779270042986	NO	-
1397	ZINC00408908	247	0.4845726291933124	NO	-
1398	ZINC03873677	5838	0.48455561464879504	NO	-
1399	ZINC02757954	3926	0.48454177062900644	NO	-
1400	ZINC04169848	6362	0.4845244912017572	NO	-
1401	ZINC00680943	738	0.48451204418562477	NO	-
1402	ZINC02456085	3427	0.48443438091742314	NO	-
1403	ZINC03859747	5637	0.48441831792802403	NO	-
1404	ZINC02456081	3424	0.4844172106410066	NO	-
1405	ZINC03889093	5846	0.4843660153498928	NO	-
1406	ZINC01208529	2296	0.48436312512751667	NO	-
1407	ZINC01988098	2922	0.4843288722908969	NO	-
1408	ZINC01121086	2044	0.484283467931457	NO	-
1409	ZINC01444532	2610	0.4842811038362335	NO	-
1410	ZINC02917165	4198	0.4842511503119805	NO	-
1411	ZINC01138814	2114	0.48421915091898027	NO	-
1412	ZINC03547603	4929	0.4841596994538748	NO	-
1413	ZINC00904307	1298	0.48414575197982346	NO	-
1414	ZINC00892422	1283	0.4841418707058315	NO	-
1415	ZINC02137948	2994	0.48406645071331234	NO	-
1416	ZINC02551038	3526	0.4840530456103704	NO	-
1417	ZINC03398203	4771	0.48395953336069586	NO	-
1418	ZINC00655236	674	0.48395773904244616	NO	-
1419	ZINC01211759	2315	0.4839562778992975	NO	-
1420	ZINC02889944	4112	0.48395392982467333	NO	-
1421	ZINC02889942	4111	0.483948135359644	NO	-
1422	ZINC01200584	2280	0.4839226597605719	NO	-
1423	ZINC03333719	4675	0.48390327607500483	NO	-
1424	ZINC01498579	2692	0.48388872249384485	NO	-
1425	ZINC04617907	55	0.48387731583787696	YES	9
1426	ZINC03998901	6084	0.483860532757983	NO	-
1427	ZINC00664950	691	0.48385941729356047	NO	-
1428	ZINC00067304	50	0.48385349213341194	NO	-
1429	ZINC03206969	4514	0.4838433223193643	NO	-
1430	ZINC01434273	2566	0.48380844594335154	NO	-
1431	ZINC01050103	1772	0.48378896140617605	NO	-
1432	ZINC04617915	85	0.48367456743490894	YES	9
1433	ZINC00677810	728	0.4836166999527589	NO	-
1434	ZINC00422858	296	0.4836086649701251	NO	-
1435	ZINC03866726	5697	0.48360602577905765	NO	-
1436	ZINC03415027	4798	0.4835067339016012	NO	-
1437	ZINC01506685	2720	0.483503036041201	NO	-
1438	ZINC00691531	766	0.4834905451600375	NO	-
1439	ZINC01119607	2039	0.4833935282244914	NO	-
1440	ZINC03855123	5438	0.4833784300280246	NO	-
1441	ZINC01378921	2460	0.4833500902704193	NO	-
1442	ZINC03971519	6004	0.48334326438604797	NO	-
1443	ZINC00644201	629	0.4833385760303869	NO	-
1444	ZINC04186957	6370	0.48329463803167994	NO	-
1445	ZINC01069120	1841	0.48328874984123704	NO	-
1446	ZINC04063077	6238	0.4832179937493778	NO	-
1447	ZINC01152176	2139	0.483202875781248	NO	-
1448	ZINC01516335	2751	0.48309067977543585	NO	-
1449	ZINC00945845	1492	0.4830116199322704	NO	-
1450	ZINC02215749	3057	0.4829888019005952	NO	-
1451	ZINC01065410	1826	0.48285507631277297	NO	-
1452	ZINC03857780	5512	0.4828533392931868	NO	-
1453	ZINC00321798	191	0.4828459511848624	NO	-
1454	ZINC00629535	569	0.4828420680553568	NO	-
1455	ZINC01088646	1916	0.48283676367384987	NO	-
1456	ZINC03854599	5400	0.4828149949012451	NO	-
1457	ZINC01330008	2430	0.4827184649689467	NO	-
1458	ZINC03855198	5446	0.48270870369781216	NO	-
1459	ZINC03100320	4455	0.4827047769046702	NO	-
1460	ZINC02861997	4074	0.48251992534967814	NO	-
1461	ZINC00993606	1603	0.4824785769942728	NO	-
1462	ZINC01744551	2811	0.4824770830846207	NO	-
1463	ZINC03862594	5676	0.48246235031546364	NO	-
1464	ZINC01001968	1631	0.4824391902758508	NO	-
1465	ZINC01955976	2897	0.48243437756313573	NO	-
1466	ZINC03867255	5748	0.4824042792585411	NO	-
1467	ZINC01444532	2611	0.4823797737293255	NO	-
1468	ZINC00877936	1231	0.48234380050154263	NO	-
1469	ZINC03815757	80	0.48232084143213594	YES	9
1470	ZINC02291211	3171	0.48229809350551595	NO	-
1471	ZINC01183416	2242	0.48229610404775075	NO	-
1472	ZINC03815709	88	0.4822725932702141	YES	9
1473	ZINC00710913	809	0.48221939865296526	NO	-
1474	ZINC03854836	5411	0.4822147011575432	NO	-
1475	ZINC01510658	2745	0.48220578732230035	NO	-
1476	ZINC00629535	570	0.4821552907978382	NO	-
1477	ZINC04354057	6513	0.4821509203414795	NO	-
1478	ZINC01414319	2534	0.4821175279005706	NO	-
1479	ZINC00884382	1257	0.4821065012283476	NO	-
1480	ZINC02503071	3506	0.48205543034201676	NO	-
1481	ZINC03998900	6083	0.482050991325364	NO	-
1482	ZINC01152153	2137	0.4819769079989909	NO	-
1483	ZINC01190639	2253	0.4819606882122189	NO	-
1484	ZINC04003948	6115	0.481930944567639	NO	-
1485	ZINC03855198	5447	0.4818075607811028	NO	-
1486	ZINC03832073	66	0.48180575582938345	YES	9
1487	ZINC03993105	6074	0.481776786454058	NO	-
1488	ZINC04469703	6689	0.48177678645405786	NO	-
1489	ZINC03868024	5805	0.48173713272332147	NO	-
1490	ZINC01005698	1637	0.48166059589088617	NO	-
1491	ZINC01737976	2801	0.48157531259851555	NO	-
1492	ZINC01444708	2612	0.4813886415270905	NO	-
1493	ZINC01170518	2187	0.4813630874815654	NO	-
1494	ZINC01738119	2803	0.4813456549660927	NO	-
1495	ZINC02947979	4308	0.4812953252476276	NO	-
1496	ZINC02947980	4309	0.4812936773486772	NO	-
1497	ZINC00993650	1605	0.4812675370287764	NO	-
1498	ZINC04281599	6452	0.4812629253425095	NO	-
1499	ZINC03324955	4667	0.48118054913697406	NO	-
1500	ZINC03971527	6006	0.4811756385964508	NO	-
1501	ZINC04470195	6699	0.4811756385964508	NO	-
1502	ZINC00939291	1457	0.4809886145124688	NO	-
1503	ZINC00412385	256	0.4809425577485661	NO	-
1504	ZINC04053015	6223	0.4809366865782214	NO	-
1505	ZINC01152621	2142	0.4809312168197262	NO	-
1506	ZINC01046646	1753	0.4809025962599297	NO	-
1507	ZINC02982552	4365	0.48089862562543984	NO	-
1508	ZINC04304061	6470	0.480892641580971	NO	-
1509	ZINC03815692	113	0.4808838971094713	YES	12
1510	ZINC00604402	511	0.4808292346776126	NO	-
1511	ZINC00411172	249	0.4807237526150591	NO	-
1512	ZINC00574058	455	0.48070800829198385	NO	-
1513	ZINC00782909	926	0.4806971427391805	NO	-
1514	ZINC04224312	6395	0.4806653748368	NO	-
1515	ZINC03026991	4400	0.48064086160144304	NO	-
1516	ZINC03480811	4859	0.48056100777914107	NO	-
1517	ZINC04161627	6333	0.48054962159871084	NO	-
1518	ZINC04249030	6408	0.480533926541973	NO	-
1519	ZINC04003948	6114	0.48050725684598633	NO	-
1520	ZINC01414319	2532	0.48046314303694304	NO	-
1521	ZINC03166739	4466	0.48045876545586585	NO	-
1522	ZINC01032938	1696	0.4803568147667951	NO	-
1523	ZINC03867179	5731	0.48035082360576303	NO	-
1524	ZINC02405321	3333	0.4802635681007937	NO	-
1525	ZINC04033045	6165	0.480259886102086	NO	-
1526	ZINC04627899	6772	0.48021953093925485	NO	-
1527	ZINC03027048	4404	0.4801952888070128	NO	-
1528	ZINC04368855	6536	0.4801524735802676	NO	-
1529	ZINC01176657	2204	0.4801520686747329	NO	-
1530	ZINC02992934	4373	0.4801268446911914	NO	-
1531	ZINC03549431	4932	0.4800132467405904	NO	-
1532	ZINC01124396	2061	0.48001137742045097	NO	-
1533	ZINC01006607	1641	0.48001045517310925	NO	-
1534	ZINC01115490	2017	0.48000426008222175	NO	-
1535	ZINC00455772	361	0.4799495030444733	NO	-
1536	ZINC01756057	2819	0.4799250839148544	NO	-
1537	ZINC00847212	1098	0.4798975193607822	NO	-
1538	ZINC02629062	3590	0.47979355813200586	NO	-
1539	ZINC03850447	5098	0.4797585065225875	NO	-
1540	ZINC02720881	3793	0.47970264778428995	NO	-
1541	ZINC02323220	3203	0.4796868088118721	NO	-
1542	ZINC01000647	1621	0.4796811885399638	NO	-
1543	ZINC03364287	4737	0.47968074142994666	NO	-
1544	ZINC04033166	6197	0.47967397744860796	NO	-
1545	ZINC01436440	2568	0.4796365874783354	NO	-
1546	ZINC02748830	3913	0.4796208739663642	NO	-
1547	ZINC00773405	897	0.4795616635221458	NO	-
1548	ZINC01092934	1934	0.47953278183432246	NO	-
1549	ZINC03854303	5363	0.4795178493219061	NO	-
1550	ZINC04064571	6239	0.4794310132481244	NO	-
1551	ZINC03863550	5680	0.47942066163925434	NO	-
1552	ZINC00670072	706	0.47939482160769864	NO	-
1553	ZINC03851525	5153	0.4793558192891353	NO	-
1554	ZINC00652429	666	0.4793464809541583	NO	-
1555	ZINC00877431	1214	0.4793415903386842	NO	-
1556	ZINC04372136	6544	0.47930766185702584	NO	-
1557	ZINC04348627	6509	0.4792717625855193	NO	-
1558	ZINC03832064	43	0.4791102669956346	YES	9
1559	ZINC01049883	1770	0.47910201540468816	NO	-
1560	ZINC03993104	6073	0.4790386245232201	NO	-
1561	ZINC00546636	438	0.47902157067947526	NO	-
1562	ZINC00804782	984	0.47900392838591715	NO	-
1563	ZINC04369511	6539	0.4789935043252011	NO	-
1564	ZINC00682221	743	0.478987417450039	NO	-
1565	ZINC00877425	1211	0.47894641443667546	NO	-
1566	ZINC03832090	91	0.47893109431221575	YES	9
1567	ZINC02947624	4298	0.47890739612860506	NO	-
1568	ZINC04224231	6392	0.47889990072982264	NO	-
1569	ZINC03971522	6005	0.47889861151962104	NO	-
1570	ZINC01049881	1769	0.47888282836909213	NO	-
1571	ZINC01175142	2192	0.4788781186836987	NO	-
1572	ZINC01043596	1750	0.47884893645094595	NO	-
1573	ZINC03402653	4783	0.47878575985910515	NO	-
1574	ZINC00993658	1606	0.4787147661889614	NO	-
1575	ZINC00970525	1554	0.47860311606401335	NO	-
1576	ZINC04470256	6702	0.47858913894475036	NO	-
1577	ZINC00627119	555	0.47857326655994514	NO	-
1578	ZINC02397691	3316	0.4785202169534312	NO	-
1579	ZINC03834003	12	0.4785041992288236	YES	2
1580	ZINC02465424	3444	0.4784551109020468	NO	-
1581	ZINC03430355	4814	0.47838837492694175	NO	-
1582	ZINC00623129	533	0.47838579442942053	NO	-
1583	ZINC03815685	108	0.47837945071569193	YES	10
1584	ZINC03832170	37	0.47832909036325244	YES	7
1585	ZINC03622691	4990	0.4783269596736691	NO	-
1586	ZINC00774579	905	0.47828202482976834	NO	-
1587	ZINC01104205	1957	0.47827941780527833	NO	-
1588	ZINC02720879	3791	0.47816531803707013	NO	-
1589	ZINC03335334	4678	0.4781436246273399	NO	-
1590	ZINC01413599	2531	0.4781006907607797	NO	-
1591	ZINC03983085	6040	0.4780944558859405	NO	-
1592	ZINC03851638	5156	0.4780707063220171	NO	-
1593	ZINC04061637	6236	0.4780155572977176	NO	-
1594	ZINC03858464	5557	0.47791017308757133	NO	-
1595	ZINC04627899	6771	0.4779051118822014	NO	-
1596	ZINC01185524	2247	0.4778876373866886	NO	-
1597	ZINC03290669	4628	0.4778000890567341	NO	-
1598	ZINC03977700	6028	0.4776612313358014	NO	-
1599	ZINC02456084	3426	0.4776284119910127	NO	-
1600	ZINC02321913	3200	0.47762190405920957	NO	-
1601	ZINC04033045	6164	0.47762157635202007	NO	-
1602	ZINC03832165	62	0.4775597033288547	YES	9
1603	ZINC04469707	6690	0.4775095446687318	NO	-
1604	ZINC03552656	4936	0.4775036728621594	NO	-
1605	ZINC03337334	4682	0.47748506418865416	NO	-
1606	ZINC02867583	4080	0.4774602976084629	NO	-
1607	ZINC02720829	3790	0.47742051673212116	NO	-
1608	ZINC00321912	196	0.4774135086317782	NO	-
1609	ZINC03832128	41	0.4773856783025054	YES	9
1610	ZINC01462975	2632	0.47731515378215306	NO	-
1611	ZINC00356577	217	0.4773137905518618	NO	-
1612	ZINC00846559	1097	0.47730058585845325	NO	-
1613	ZINC04149692	6315	0.4772996598819118	NO	-
1614	ZINC03859845	5644	0.47728916210227496	NO	-
1615	ZINC03301267	4645	0.47726819279412946	NO	-
1616	ZINC03977701	6029	0.4770942615749515	NO	-
1617	ZINC00905707	1311	0.4770895037789588	NO	-
1618	ZINC02234285	3113	0.4770623577135746	NO	-
1619	ZINC00636084	600	0.47702030638872484	NO	-
1620	ZINC02456082	3425	0.47700847211904146	NO	-
1621	ZINC00321790	188	0.47693297340898494	NO	-
1622	ZINC00954859	1521	0.4769224744310378	NO	-
1623	ZINC04420125	6586	0.4768580606121309	NO	-
1624	ZINC01386155	2465	0.47679751043940155	NO	-
1625	ZINC04370308	6540	0.476758311378178	NO	-
1626	ZINC02057665	2943	0.4767010575077214	NO	-
1627	ZINC00727186	846	0.4766151271337901	NO	-
1628	ZINC01154728	2146	0.4765973721585899	NO	-
1629	ZINC01510420	2742	0.4765694074765023	NO	-
1630	ZINC02357165	3264	0.4765336563102578	NO	-
1631	ZINC01186732	2250	0.4765108385300147	NO	-
1632	ZINC02455175	3421	0.47650868124274975	NO	-
1633	ZINC03765436	5035	0.47634112501707726	NO	-
1634	ZINC00342003	209	0.47623306613648136	NO	-
1635	ZINC01613756	2787	0.4760621886283147	NO	-
1636	ZINC04267135	6435	0.4759814978024989	NO	-
1637	ZINC00773428	899	0.47590041108565145	NO	-
1638	ZINC01032938	1695	0.4758223692754397	NO	-
1639	ZINC02656920	3642	0.475813676862871	NO	-
1640	ZINC02954907	4316	0.4757772336519723	NO	-
1641	ZINC01112475	1992	0.475746713478731	NO	-
1642	ZINC04370308	6542	0.4757313693953693	NO	-
1643	ZINC02198435	3022	0.47572973605411495	NO	-
1644	ZINC01185989	2249	0.47572921088433767	NO	-
1645	ZINC02067532	2949	0.47565841615935633	NO	-
1646	ZINC01104461	1962	0.47558278262957754	NO	-
1647	ZINC01121876	2051	0.47553009013044234	NO	-
1648	ZINC01176437	2203	0.47552158654943655	NO	-
1649	ZINC01988110	2927	0.47550345987086334	NO	-
1650	ZINC02627158	3581	0.4754918593857246	NO	-
1651	ZINC03850447	5099	0.47547011458040384	NO	-
1652	ZINC03969378	5969	0.47533733118172256	NO	-
1653	ZINC01073990	1860	0.4753101082645518	NO	-
1654	ZINC03969377	5968	0.47530536387501	NO	-
1655	ZINC04369381	6538	0.47528255116068313	NO	-
1656	ZINC00905715	1316	0.475196345148343	NO	-
1657	ZINC01480005	2650	0.4751874816435408	NO	-
1658	ZINC00945352	1488	0.4751812712879212	NO	-
1659	ZINC01178163	2214	0.4751809676851685	NO	-
1660	ZINC00867659	1169	0.4751276273796979	NO	-
1661	ZINC03849127	5077	0.47512048052216854	NO	-
1662	ZINC02836890	4032	0.47510612444338607	NO	-
1663	ZINC00317993	186	0.4750818206296822	NO	-
1664	ZINC01552722	2777	0.475080077568485	NO	-
1665	ZINC02234012	3112	0.4750441594728919	NO	-
1666	ZINC02357165	3263	0.4750133644374054	NO	-
1667	ZINC03815752	51	0.474991060996671	YES	9
1668	ZINC02534728	3521	0.47494644817519344	NO	-
1669	ZINC01210847	2311	0.47480481535328756	NO	-
1670	ZINC02878359	4102	0.474802376201732	NO	-
1671	ZINC03867085	5721	0.4747606085196551	NO	-
1672	ZINC00679004	734	0.47472379809744597	NO	-
1673	ZINC03199199	4508	0.4746926761967091	NO	-
1674	ZINC04617926	49	0.4745462630577611	YES	9
1675	ZINC04111522	6277	0.4744859840813574	NO	-
1676	ZINC04101736	6263	0.47444340911968585	NO	-
1677	ZINC01296653	2403	0.47436664486892494	NO	-
1678	ZINC01386190	2471	0.4743615563264102	NO	-
1679	ZINC03307242	4654	0.4742602401955235	NO	-
1680	ZINC01384304	2463	0.4741887844637328	NO	-
1681	ZINC00774580	906	0.4741370565923807	NO	-
1682	ZINC01296651	2402	0.4741125398300415	NO	-
1683	ZINC02859331	4059	0.4740365502409387	NO	-
1684	ZINC03854904	5416	0.4739613842923406	NO	-
1685	ZINC01047527	1759	0.4739579923937937	NO	-
1686	ZINC03815736	42	0.47390761601274506	YES	9
1687	ZINC00321927	201	0.47387427965553863	NO	-
1688	ZINC04224199	6390	0.4738675429648072	NO	-
1689	ZINC03969947	5984	0.4738637912004794	NO	-
1690	ZINC01457018	2620	0.47382755106630003	NO	-
1691	ZINC04265175	6428	0.4738157409327376	NO	-
1692	ZINC00887730	1279	0.4737955284212948	NO	-
1693	ZINC03851638	5157	0.4737669141416238	NO	-
1694	ZINC02072281	2950	0.47376570848684585	NO	-
1695	ZINC02979779	4357	0.47371631169769235	NO	-
1696	ZINC03854287	5357	0.4737048593195031	NO	-
1697	ZINC00726264	844	0.47366138613332476	NO	-
1698	ZINC02220292	3068	0.4736319408645241	NO	-
1699	ZINC04161651	6334	0.4736257526468535	NO	-
1700	ZINC01158132	2160	0.4736062214075264	NO	-
1701	ZINC03854272	5349	0.4735999209926919	NO	-
1702	ZINC00648297	660	0.4735491588101957	NO	-
1703	ZINC01124396	2062	0.4734976081110039	NO	-
1704	ZINC02836890	4031	0.47347785240033374	NO	-
1705	ZINC01332986	2436	0.4734391600712321	NO	-
1706	ZINC00954858	1520	0.4734081364999712	NO	-
1707	ZINC03857638	5503	0.47335346590888094	NO	-
1708	ZINC00752647	866	0.47321271886033545	NO	-
1709	ZINC02466559	3453	0.4731820580779492	NO	-
1710	ZINC01657897	2795	0.47310717983932027	NO	-
1711	ZINC03854381	5377	0.4729506296218413	NO	-
1712	ZINC04617922	75	0.4728915994121709	YES	9
1713	ZINC00813644	1010	0.47284817026749165	NO	-
1714	ZINC03815782	115	0.472780091115071	YES	12
1715	ZINC04627899	6773	0.4727596867778286	NO	-
1716	ZINC02207269	3043	0.47267370158054406	NO	-
1717	ZINC02937911	4270	0.47264320768149426	NO	-
1718	ZINC01150537	2135	0.4726088105075874	NO	-
1719	ZINC04033166	6196	0.4725962986266134	NO	-
1720	ZINC03982975	6038	0.47257844997805665	NO	-
1721	ZINC01988114	2928	0.47255418958131645	NO	-
1722	ZINC02917427	4204	0.4725032775978406	NO	-
1723	ZINC02204107	3038	0.4724843942847723	NO	-
1724	ZINC03308837	4656	0.4724465094335143	NO	-
1725	ZINC00585863	471	0.47240268607341135	NO	-
1726	ZINC00256269	153	0.47231919760047725	NO	-
1727	ZINC03969376	5967	0.4723083660895726	NO	-
1728	ZINC04169839	6358	0.4722383566599534	NO	-
1729	ZINC01988102	2926	0.47221064366782817	NO	-
1730	ZINC03995715	6081	0.47216739460299295	NO	-
1731	ZINC00563962	449	0.47216187252649827	NO	-
1732	ZINC01209488	2302	0.4721549474242354	NO	-
1733	ZINC04188163	6372	0.4720786731420935	NO	-
1734	ZINC01162455	2171	0.47203084589344857	NO	-
1735	ZINC01988101	2925	0.47202063616471784	NO	-
1736	ZINC03815762	135	0.4719711139785622	YES	19
1737	ZINC00877938	1232	0.471921188592304	NO	-
1738	ZINC01029454	1679	0.47183865845115036	NO	-
1739	ZINC01157171	2158	0.4716131858237913	NO	-
1740	ZINC01104457	1961	0.4716100190339996	NO	-
1741	ZINC03016364	4388	0.4715486280127531	NO	-
1742	ZINC01040199	1734	0.47148783795984345	NO	-
1743	ZINC01036815	1713	0.471454419434676	NO	-
1744	ZINC03961480	5945	0.47142728393077826	NO	-
1745	ZINC03188430	4495	0.4712675247499443	NO	-
1746	ZINC03850875	5116	0.4712041541808771	NO	-
1747	ZINC01189803	2251	0.47118965415798447	NO	-
1748	ZINC00989541	1582	0.47114414982817776	NO	-
1749	ZINC01117172	2030	0.47106092653734954	NO	-
1750	ZINC00941369	1479	0.4710487368013143	NO	-
1751	ZINC03815771	47	0.4710358114202668	YES	9
1752	ZINC03859845	5643	0.4710341975497213	NO	-
1753	ZINC04129648	6294	0.4710114647406656	NO	-
1754	ZINC03977697	6027	0.4709601439829873	NO	-
1755	ZINC02460698	3439	0.4708816803148308	NO	-
1756	ZINC03857637	5502	0.4708164983896552	NO	-
1757	ZINC03815735	45	0.47067259175009984	YES	9
1758	ZINC00877427	1212	0.47062565979055554	NO	-
1759	ZINC01175406	2194	0.47060783752336816	NO	-
1760	ZINC00854997	1121	0.47059310189971054	NO	-
1761	ZINC00856102	1128	0.47057228349200736	NO	-
1762	ZINC03815730	1	0.4705096795578982	YES	1
1763	ZINC01386180	2470	0.47042443712592424	NO	-
1764	ZINC02757954	3925	0.47039124786068276	NO	-
1765	ZINC01498822	2696	0.47034480194576683	NO	-
1766	ZINC04038723	6218	0.4702537003290781	NO	-
1767	ZINC04617908	86	0.470223041221084	YES	9
1768	ZINC04169839	6357	0.4701772587193371	NO	-
1769	ZINC03194344	4504	0.47015527843273897	NO	-
1770	ZINC00727188	847	0.4701498927658703	NO	-
1771	ZINC01390121	2482	0.47013470680880787	NO	-
1772	ZINC00798601	966	0.470013118553782	NO	-
1773	ZINC00934390	1434	0.4699092354740244	NO	-
1774	ZINC01988100	2924	0.4698709312497945	NO	-
1775	ZINC02684637	3658	0.46985798258760403	NO	-
1776	ZINC03815775	54	0.4698497694782161	YES	9
1777	ZINC01630241	2789	0.46983694238052526	NO	-
1778	ZINC00937578	1452	0.46975636818045785	NO	-
1779	ZINC02172757	3005	0.4697494588462106	NO	-
1780	ZINC04061635	6235	0.46972191697758253	NO	-
1781	ZINC00882210	1244	0.46952046140166614	NO	-
1782	ZINC01415872	2539	0.46950427127977123	NO	-
1783	ZINC01750070	2813	0.46946277431205286	NO	-
1784	ZINC01456430	2618	0.4693689603723229	NO	-
1785	ZINC04159109	6331	0.4693331283617995	NO	-
1786	ZINC03430536	4815	0.46931635759954876	NO	-
1787	ZINC03815779	89	0.4692994502503017	YES	9
1788	ZINC00810603	1005	0.46929726971963276	NO	-
1789	ZINC03815719	38	0.4692970976810208	YES	7
1790	ZINC02858712	4057	0.469281384660616	NO	-
1791	ZINC02466525	3451	0.4692308022617629	NO	-
1792	ZINC00937577	1451	0.4692163373468537	NO	-
1793	ZINC01226706	2343	0.4691055990035523	NO	-
1794	ZINC01226708	2344	0.4690695306212418	NO	-
1795	ZINC00636137	602	0.4690535561192504	NO	-
1796	ZINC01927528	2875	0.46903191730897215	NO	-
1797	ZINC01127627	2075	0.46902835859744185	NO	-
1798	ZINC00941369	1480	0.4690177413407677	NO	-
1799	ZINC00840740	1085	0.46900557692632877	NO	-
1800	ZINC00447382	349	0.46885603275253973	NO	-
1801	ZINC01114825	2010	0.46881905260330414	NO	-
1802	ZINC03252798	4587	0.46880045803304826	NO	-
1803	ZINC00611792	523	0.46864874353165975	NO	-
1804	ZINC00689349	763	0.4686335654933622	NO	-
1805	ZINC01927527	2874	0.46863322055218476	NO	-
1806	ZINC04617919	77	0.46854212670454265	YES	9
1807	ZINC03815776	68	0.4685288493768063	YES	9
1808	ZINC04129651	6295	0.4684346509731711	NO	-
1809	ZINC00881499	1239	0.46834222800728964	NO	-
1810	ZINC02207269	3044	0.4683346269184832	NO	-
1811	ZINC03055655	4441	0.4682402924195944	NO	-
1812	ZINC02731730	3895	0.468235246032105	NO	-
1813	ZINC01986985	2921	0.46823204545959063	NO	-
1814	ZINC03856110	5464	0.46820545091070087	NO	-
1815	ZINC03588009	4958	0.4681912581654233	NO	-
1816	ZINC01057650	1793	0.4681106904289206	NO	-
1817	ZINC03858485	5564	0.46804589669560154	NO	-
1818	ZINC01175235	2193	0.46798077586368775	NO	-
1819	ZINC02958624	4326	0.46794039275201815	NO	-
1820	ZINC02502470	3505	0.4679218558427999	NO	-
1821	ZINC00938143	1455	0.46789526498993794	NO	-
1822	ZINC04633469	6776	0.46787670483456295	NO	-
1823	ZINC03100236	4452	0.46785039339361867	NO	-
1824	ZINC02728453	3893	0.4677912892551659	NO	-
1825	ZINC04224081	6386	0.467645915555641	NO	-
1826	ZINC04249088	6414	0.4676452966111103	NO	-
1827	ZINC02857980	4055	0.4675556055770811	NO	-
1828	ZINC00321793	189	0.467550391802701	NO	-
1829	ZINC03867571	5777	0.4673140577344103	NO	-
1830	ZINC02466549	3452	0.4672174240784317	NO	-
1831	ZINC01237359	2356	0.4672053449956727	NO	-
1832	ZINC03815759	64	0.46693879454046994	YES	9
1833	ZINC03867076	5716	0.46682756313301854	NO	-
1834	ZINC03859988	5660	0.46675785844752304	NO	-
1835	ZINC03025477	4396	0.46667524176749275	NO	-
1836	ZINC00780705	925	0.4666262226513137	NO	-
1837	ZINC00753009	870	0.4665326046944971	NO	-
1838	ZINC02721894	3801	0.46649773790811844	NO	-
1839	ZINC00340483	205	0.46646003379373757	NO	-
1840	ZINC04267763	6438	0.46634436846541366	NO	-
1841	ZINC02372425	3296	0.46619857146554045	NO	-
1842	ZINC01029667	1680	0.46615044889023355	NO	-
1843	ZINC03959319	5941	0.4661200219935769	NO	-
1844	ZINC02856874	4052	0.466114397791349	NO	-
1845	ZINC01503536	2712	0.4660540319840349	NO	-
1846	ZINC02621126	3559	0.46604127991718014	NO	-
1847	ZINC01017561	1657	0.4660275831880553	NO	-
1848	ZINC02720880	3792	0.4660254631214466	NO	-
1849	ZINC00007453	107	0.4659636078050043	YES	10
1850	ZINC00905711	1312	0.4659623509809825	NO	-
1851	ZINC03858485	5563	0.4659080185542364	NO	-
1852	ZINC00902333	1292	0.46587834113012566	NO	-
1853	ZINC03552663	4937	0.46578821066006176	NO	-
1854	ZINC03970485	5996	0.465759240328433	NO	-
1855	ZINC00033020	22	0.4656620306652789	NO	-
1856	ZINC00863015	1142	0.46564449507340955	NO	-
1857	ZINC00877873	1222	0.46557034654730983	NO	-
1858	ZINC01237359	2355	0.4655507759249283	NO	-
1859	ZINC00840740	1086	0.46552078067547803	NO	-
1860	ZINC00840740	1087	0.46552078067547786	NO	-
1861	ZINC03971877	6011	0.4654249453694287	NO	-
1862	ZINC04348691	6510	0.4653974848135671	NO	-
1863	ZINC02404712	3332	0.46536760017143863	NO	-
1864	ZINC03959326	5942	0.46535652962906243	NO	-
1865	ZINC04470398	6708	0.46535652962906243	NO	-
1866	ZINC03971880	6012	0.46522856442467003	NO	-
1867	ZINC03867077	5718	0.46519945548790076	NO	-
1868	ZINC01427142	2560	0.46517268993779015	NO	-
1869	ZINC01177665	2211	0.4650964753563028	NO	-
1870	ZINC03815784	117	0.465009772618201	YES	12
1871	ZINC03969565	5973	0.46495119312868527	NO	-
1872	ZINC03132963	4462	0.4648976959937185	NO	-
1873	ZINC03850585	5101	0.46486235765114314	NO	-
1874	ZINC03859268	5604	0.46486049543378466	NO	-
1875	ZINC00044408	29	0.46478109625840364	NO	-
1876	ZINC03834007	34	0.4647614661311676	YES	4
1877	ZINC04224139	6387	0.46470072266277407	NO	-
1878	ZINC00648589	663	0.4646043510078136	NO	-
1879	ZINC03867076	5717	0.46457820992066157	NO	-
1880	ZINC00829876	1065	0.4645576138442317	NO	-
1881	ZINC01415870	2538	0.46449302673013104	NO	-
1882	ZINC01102888	1952	0.4644439643254177	NO	-
1883	ZINC01073570	1858	0.4644382656961226	NO	-
1884	ZINC01171050	2188	0.46442563018945815	NO	-
1885	ZINC04267751	6437	0.46439644836225225	NO	-
1886	ZINC02393242	3311	0.4643205319277691	NO	-
1887	ZINC03815731	52	0.4643125583963476	YES	9
1888	ZINC01988128	2929	0.464297918358924	NO	-
1889	ZINC04267134	6434	0.46429198471469074	NO	-
1890	ZINC00321918	199	0.4642876756790812	NO	-
1891	ZINC04617900	81	0.4642371572239723	YES	9
1892	ZINC00724310	840	0.46422643286221593	NO	-
1893	ZINC03335211	4677	0.464099958862742	NO	-
1894	ZINC00629517	568	0.4640905004595041	NO	-
1895	ZINC02284562	3166	0.46406115031923817	NO	-
1896	ZINC04088390	6253	0.46403791224494595	NO	-
1897	ZINC01000665	1624	0.4640366645545085	NO	-
1898	ZINC03855075	5428	0.46403552587333374	NO	-
1899	ZINC00905712	1313	0.46396772341660397	NO	-
1900	ZINC02494671	3485	0.4639368873250392	NO	-
1901	ZINC04436708	6591	0.46392348050168686	NO	-
1902	ZINC04108177	6270	0.46389482897559414	NO	-
1903	ZINC03815756	83	0.46388005899644985	YES	9
1904	ZINC00642882	623	0.4636756977444813	NO	-
1905	ZINC01138850	2116	0.46366555597007014	NO	-
1906	ZINC01405145	2517	0.46364219847791166	NO	-
1907	ZINC04342144	6506	0.4635899249561324	NO	-
1908	ZINC00918266	1354	0.4635320494609974	NO	-
1909	ZINC00784163	934	0.463521145702367	NO	-
1910	ZINC03026922	4399	0.463468849634075	NO	-
1911	ZINC03893148	5874	0.46342521752684196	NO	-
1912	ZINC04070526	6242	0.4633531191369451	NO	-
1913	ZINC03959330	5943	0.46324612985346364	NO	-
1914	ZINC01070382	1847	0.46317702397089705	NO	-
1915	ZINC04638729	6778	0.46303258712387263	NO	-
1916	ZINC03850585	5102	0.46298208232480703	NO	-
1917	ZINC00805090	985	0.4629719836551956	NO	-
1918	ZINC01122631	2055	0.4629637827069138	NO	-
1919	ZINC01114851	2011	0.4628713526114392	NO	-
1920	ZINC01158872	2164	0.46284552805116036	NO	-
1921	ZINC04107409	6268	0.46283715490013316	NO	-
1922	ZINC02755834	3922	0.46279069068596906	NO	-
1923	ZINC02740570	3903	0.4627277542274555	NO	-
1924	ZINC03455868	4850	0.4627252835619182	NO	-
1925	ZINC01182475	2231	0.4626846530096617	NO	-
1926	ZINC02854575	4047	0.46261709854890176	NO	-
1927	ZINC03854280	5353	0.4626148949193213	NO	-
1928	ZINC01171490	2189	0.4625889189820791	NO	-
1929	ZINC00020320	53	0.4625711314852604	YES	9
1930	ZINC04107347	6267	0.46253617679644304	NO	-
1931	ZINC01116187	2020	0.4624660006865598	NO	-
1932	ZINC00411173	250	0.4623446111912847	NO	-
1933	ZINC01017561	1658	0.46228787256823284	NO	-
1934	ZINC01118141	2034	0.4621696643448829	NO	-
1935	ZINC01090203	1920	0.46216360406292545	NO	-
1936	ZINC01195557	2267	0.4621575956615094	NO	-
1937	ZINC01501589	2704	0.4621276180051141	NO	-
1938	ZINC03815727	93	0.4620809209317707	YES	9
1939	ZINC00646329	644	0.46204927518064826	NO	-
1940	ZINC04617912	74	0.46199502064132775	YES	9
1941	ZINC03867564	5774	0.4619278986621681	NO	-
1942	ZINC03815738	112	0.46188712062685205	YES	11
1943	ZINC01126419	2073	0.46188360012327384	NO	-
1944	ZINC00420295	278	0.46181750840813085	NO	-
1945	ZINC03968109	5953	0.46173358114090024	NO	-
1946	ZINC03433239	4821	0.4616604733782753	NO	-
1947	ZINC03867564	5775	0.4615835598202278	NO	-
1948	ZINC03986896	6053	0.46157741196872687	NO	-
1949	ZINC03336076	4681	0.4615602918807971	NO	-
1950	ZINC03336074	4680	0.46154004194159226	NO	-
1951	ZINC01738048	2802	0.46138892200930814	NO	-
1952	ZINC04275417	6447	0.46138070329367115	NO	-
1953	ZINC04470224	6700	0.46131807791072055	NO	-
1954	ZINC01096294	1940	0.4612868867701283	NO	-
1955	ZINC00412464	258	0.4612790416345569	NO	-
1956	ZINC00918225	1349	0.46124186582307364	NO	-
1957	ZINC00366805	223	0.4611594357310703	NO	-
1958	ZINC01046646	1754	0.4610944177348651	NO	-
1959	ZINC01301130	2408	0.4610822780803999	NO	-
1960	ZINC03995359	71	0.4610671371756359	YES	9
1961	ZINC02720906	3796	0.4610224171917871	NO	-
1962	ZINC01104473	1964	0.46102196680749186	NO	-
1963	ZINC00867659	1170	0.4610189180126316	NO	-
1964	ZINC03815747	92	0.4610027587354549	YES	9
1965	ZINC00636052	599	0.4609972974546746	NO	-
1966	ZINC03287831	4625	0.4609655964146194	NO	-
1967	ZINC02523379	3517	0.46096061111974074	NO	-
1968	ZINC01561287	2778	0.46091672731222216	NO	-
1969	ZINC00892043	1281	0.4608651749661003	NO	-
1970	ZINC04249038	6410	0.4608585867726063	NO	-
1971	ZINC00420301	279	0.4608524676741859	NO	-
1972	ZINC03027011	4403	0.4608405208793996	NO	-
1973	ZINC03225664	4537	0.460826796804998	NO	-
1974	ZINC01074969	1867	0.4608095993168039	NO	-
1975	ZINC00636291	606	0.4607901946356457	NO	-
1976	ZINC03815741	76	0.4606570191838569	YES	9
1977	ZINC01121417	2049	0.46063854184327974	NO	-
1978	ZINC03853837	5334	0.4605596473272838	NO	-
1979	ZINC03029412	4407	0.4605163551605101	NO	-
1980	ZINC01056937	1792	0.4605068913835229	NO	-
1981	ZINC03867085	5720	0.46046438956110275	NO	-
1982	ZINC03852907	5235	0.46040731667140256	NO	-
1983	ZINC00655013	669	0.4603825720696274	NO	-
1984	ZINC03029409	4406	0.4603493048858021	NO	-
1985	ZINC03909499	5905	0.46025118819905014	NO	-
1986	ZINC00734953	858	0.46024423487074	NO	-
1987	ZINC00668940	702	0.46023240836903667	NO	-
1988	ZINC03971882	6013	0.4601873632504417	NO	-
1989	ZINC04470304	6703	0.46018736325044113	NO	-
1990	ZINC04617916	82	0.46017992639855265	YES	9
1991	ZINC03815704	50	0.4601725152502385	YES	9
1992	ZINC04465247	6665	0.4601691247403312	NO	-
1993	ZINC01342726	2444	0.46014873667199385	NO	-
1994	ZINC00755694	884	0.46011435520457733	NO	-
1995	ZINC03815723	39	0.4600917982568019	YES	8
1996	ZINC00644742	633	0.4600860614303181	NO	-
1997	ZINC03815710	95	0.4600690117439152	YES	9
1998	ZINC00216273	129	0.4600629125015888	NO	-
1999	ZINC03815680	63	0.46000849463069504	YES	9
2000	ZINC01101702	1951	0.4599556450350141	NO	-
2001	ZINC01054799	1782	0.4598698159602383	NO	-
2002	ZINC01054797	1781	0.45983794137347883	NO	-
2003	ZINC00631101	576	0.4598000281014008	NO	-
2004	ZINC03850066	5087	0.45977722590489584	NO	-
2005	ZINC01387351	2474	0.4597727117444769	NO	-
2006	ZINC04135015	6305	0.45960082871293884	NO	-
2007	ZINC02795564	3979	0.45959833436662967	NO	-
2008	ZINC03271957	4603	0.459547464124125	NO	-
2009	ZINC03815774	116	0.459390318686164	YES	12
2010	ZINC01507278	2722	0.4593839774545197	NO	-
2011	ZINC02720886	3794	0.45936527494014906	NO	-
2012	ZINC03972037	6014	0.45934663958321525	NO	-
2013	ZINC02342937	3244	0.45931983294132883	NO	-
2014	ZINC02720945	3798	0.4593110759027054	NO	-
2015	ZINC04267278	6436	0.4592440788082176	NO	-
2016	ZINC00610090	522	0.4592240116315911	NO	-
2017	ZINC03853837	5335	0.45916913258290365	NO	-
2018	ZINC02751904	3917	0.4591361203004357	NO	-
2019	ZINC03632885	5002	0.45912546274902893	NO	-
2020	ZINC01871997	2844	0.45911877264428835	NO	-
2021	ZINC03855156	5440	0.45910548808592966	NO	-
2022	ZINC03867543	5772	0.45905001885997676	NO	-
2023	ZINC03858428	5554	0.45901842844670976	NO	-
2024	ZINC01068235	1833	0.4590149659652687	NO	-
2025	ZINC03432920	4818	0.4589177865602948	NO	-
2026	ZINC03815700	70	0.45888378142070996	YES	9
2027	ZINC01036119	1712	0.45881901357152277	NO	-
2028	ZINC00827341	1050	0.458802269245014	NO	-
2029	ZINC04511884	6752	0.45877036136912447	NO	-
2030	ZINC01233311	2352	0.45866881949978844	NO	-
2031	ZINC00642662	622	0.45853074335582905	NO	-
2032	ZINC00892039	1280	0.45841601546918986	NO	-
2033	ZINC02866780	4077	0.45826391248969955	NO	-
2034	ZINC03854883	5415	0.4582338617809242	NO	-
2035	ZINC02937963	4271	0.4581597439181987	NO	-
2036	ZINC02873803	4094	0.45807902926386396	NO	-
2037	ZINC04251628	6421	0.4579905156578899	NO	-
2038	ZINC03815706	7	0.4579874861435386	YES	1
2039	ZINC03969365	5965	0.4578582296864708	NO	-
2040	ZINC03033345	4415	0.45776954501691336	NO	-
2041	ZINC03815758	87	0.4577541902428102	YES	9
2042	ZINC00412465	259	0.45768350317636164	NO	-
2043	ZINC01104454	1960	0.457658849208847	NO	-
2044	ZINC03060327	4444	0.4576576264253226	NO	-
2045	ZINC00978261	1570	0.45760494880760866	NO	-
2046	ZINC00508046	394	0.4574792649022045	NO	-
2047	ZINC04135339	6306	0.45736674852269177	NO	-
2048	ZINC03854882	5414	0.4573056330916875	NO	-
2049	ZINC03852821	5229	0.45720409014763896	NO	-
2050	ZINC03854798	5409	0.45720100691247517	NO	-
2051	ZINC03969366	5966	0.4571733015240009	NO	-
2052	ZINC00992648	1602	0.45711292886284666	NO	-
2053	ZINC02319444	3197	0.4571119424213407	NO	-
2054	ZINC03249461	4576	0.4570477282507229	NO	-
2055	ZINC03868260	5813	0.4570189469946812	NO	-
2056	ZINC02720887	3795	0.4570008200725511	NO	-
2057	ZINC02791752	3959	0.45695012101878074	NO	-
2058	ZINC03984335	6050	0.45685646581590267	NO	-
2059	ZINC03281626	4617	0.4568103766758872	NO	-
2060	ZINC03768188	5038	0.45678198601357817	NO	-
2061	ZINC00636126	601	0.4567786746055549	NO	-
2062	ZINC01016721	1655	0.45676968281596647	NO	-
2063	ZINC00653847	668	0.45656688395840406	NO	-
2064	ZINC00756245	886	0.4564500291827501	NO	-
2065	ZINC02189963	3017	0.45635687843234257	NO	-
2066	ZINC02503081	3507	0.4563458986390249	NO	-
2067	ZINC00422847	295	0.4562971946340337	NO	-
2068	ZINC03815694	36	0.45604283364205705	YES	6
2069	ZINC03292923	4633	0.4559509156583357	NO	-
2070	ZINC01389448	2480	0.4559174447268081	NO	-
2071	ZINC01386157	2466	0.45589621861727264	NO	-
2072	ZINC04135754	6308	0.45582012180113335	NO	-
2073	ZINC03911163	5912	0.45572499257052607	NO	-
2074	ZINC02456053	3423	0.45547808377599575	NO	-
2075	ZINC04224144	6388	0.45546412181820556	NO	-
2076	ZINC03815615	97	0.4553864868578201	YES	9
2077	ZINC04464999	6655	0.4553719167590249	NO	-
2078	ZINC04224236	6394	0.4552615609806499	NO	-
2079	ZINC02331421	3219	0.4551497571424767	NO	-
2080	ZINC01738142	2804	0.45512143046231074	NO	-
2081	ZINC04275375	6446	0.4551044241622092	NO	-
2082	ZINC00595548	496	0.4550884285763361	NO	-
2083	ZINC01183302	2240	0.4549944864887615	NO	-
2084	ZINC03815718	35	0.4549209265500267	YES	5
2085	ZINC01006919	1643	0.454865119875951	NO	-
2086	ZINC02620533	3558	0.4548403195883941	NO	-
2087	ZINC04194622	6375	0.45469574276868324	NO	-
2088	ZINC03912252	5916	0.45468619287322604	NO	-
2089	ZINC03815726	6	0.45464732398838054	YES	1
2090	ZINC03858258	5549	0.45456763180193716	NO	-
2091	ZINC00003533	0	0.45452489626324594	NO	-
2092	ZINC02721892	3799	0.45448862221954706	NO	-
2093	ZINC04129857	6299	0.4543474509927059	NO	-
2094	ZINC01513055	2748	0.4543394900217709	NO	-
2095	ZINC00451278	353	0.4542355034404654	NO	-
2096	ZINC03832054	67	0.4541270332980809	YES	9
2097	ZINC00629517	567	0.4541009417718969	NO	-
2098	ZINC00422818	289	0.45400756679981497	NO	-
2099	ZINC03436516	4823	0.4540029446336307	NO	-
2100	ZINC04124452	6287	0.45399988840764194	NO	-
2101	ZINC00877871	1221	0.4539922839805562	NO	-
2102	ZINC02969864	4336	0.4539839268280911	NO	-
2103	ZINC00595551	497	0.453877901074163	NO	-
2104	ZINC03794516	72	0.4538158404469564	YES	9
2105	ZINC00780614	920	0.4536419731756731	NO	-
2106	ZINC00780615	921	0.4536262473814373	NO	-
2107	ZINC03867636	5783	0.45357995208744223	NO	-
2108	ZINC04443564	6622	0.45342686245146424	NO	-
2109	ZINC04475736	6719	0.45341200027561906	NO	-
2110	ZINC02746475	3908	0.4534061312771852	NO	-
2111	ZINC03483567	4868	0.45321267512725405	NO	-
2112	ZINC00623772	539	0.45315941069952437	NO	-
2113	ZINC03193884	4501	0.45313381566398825	NO	-
2114	ZINC02438375	3390	0.4530872177455404	NO	-
2115	ZINC03337612	4683	0.4530525284157689	NO	-
2116	ZINC03262904	4595	0.4529139786616463	NO	-
2117	ZINC01065417	1827	0.4527409523386391	NO	-
2118	ZINC00476303	382	0.4526619655460036	NO	-
2119	ZINC03193938	4502	0.4525727300970144	NO	-
2120	ZINC03970029	5985	0.4525584344803204	NO	-
2121	ZINC02064501	2947	0.4524689896873145	NO	-
2122	ZINC00422766	286	0.4522886327194222	NO	-
2123	ZINC00905697	1310	0.4522227785531237	NO	-
2124	ZINC02503233	3510	0.4522202048908377	NO	-
2125	ZINC00826719	1047	0.45217373019506063	NO	-
2126	ZINC01016723	1656	0.45201814207038005	NO	-
2127	ZINC00223936	137	0.4519669679311738	NO	-
2128	ZINC01126021	2070	0.4519363303842016	NO	-
2129	ZINC01414418	2535	0.45192248444577093	NO	-
2130	ZINC01068282	1834	0.45191227956700464	NO	-
2131	ZINC03849619	5083	0.45190956055414955	NO	-
2132	ZINC01104464	1963	0.45180105136516074	NO	-
2133	ZINC03088486	4450	0.45175467932860147	NO	-
2134	ZINC03815772	98	0.4517494935985571	YES	9
2135	ZINC03853832	5330	0.4516832379541198	NO	-
2136	ZINC03969213	5962	0.4515640587838323	NO	-
2137	ZINC03850171	5094	0.4514839889202664	NO	-
2138	ZINC03815770	73	0.45143678270610343	YES	9
2139	ZINC02867470	4079	0.4513748416068613	NO	-
2140	ZINC01073396	1855	0.45136793314219503	NO	-
2141	ZINC01175721	2198	0.45134671037180285	NO	-
2142	ZINC00633625	585	0.45127138746527795	NO	-
2143	ZINC02765610	3931	0.4511309614547632	NO	-
2144	ZINC02859372	4061	0.45108848074412883	NO	-
2145	ZINC03866724	5695	0.45108790025826556	NO	-
2146	ZINC03855156	5441	0.45104268540496045	NO	-
2147	ZINC02889950	4113	0.4510341355852951	NO	-
2148	ZINC04088579	6256	0.4510095788230937	NO	-
2149	ZINC03969216	5964	0.4509859470707169	NO	-
2150	ZINC03975048	6020	0.45087370703136276	NO	-
2151	ZINC03853832	5331	0.4508645539215328	NO	-
2152	ZINC02639655	3611	0.4508629373538261	NO	-
2153	ZINC00735009	859	0.4508445442897393	NO	-
2154	ZINC01118528	2036	0.4507781030159813	NO	-
2155	ZINC04129901	6303	0.4504797472623715	NO	-
2156	ZINC01183302	2241	0.4504653589277281	NO	-
2157	ZINC00607279	512	0.4504124398121416	NO	-
2158	ZINC01139374	2117	0.4503207285467232	NO	-
2159	ZINC01750037	2812	0.4502025796277788	NO	-
2160	ZINC00877876	1223	0.45018423929842954	NO	-
2161	ZINC02982268	4359	0.45018313483166633	NO	-
2162	ZINC00223936	138	0.45011293608209335	NO	-
2163	ZINC03856112	5465	0.45000986322799297	NO	-
2164	ZINC03026998	4402	0.44988264046781434	NO	-
2165	ZINC03852897	5233	0.449858991359454	NO	-
2166	ZINC00184267	102	0.44984271078689825	NO	-
2167	ZINC03949177	5927	0.44981524224297487	NO	-
2168	ZINC03815725	65	0.44980886983095053	YES	9
2169	ZINC03815746	94	0.4497748355087897	YES	9
2170	ZINC02788841	3951	0.44968140927937766	NO	-
2171	ZINC03100277	4454	0.4496662438140578	NO	-
2172	ZINC04200632	6376	0.4495441274560949	NO	-
2173	ZINC00984805	1577	0.4494831157348278	NO	-
2174	ZINC00636215	604	0.4492351096730088	NO	-
2175	ZINC00593249	487	0.4491792084523916	NO	-
2176	ZINC04169833	6355	0.44908646323574636	NO	-
2177	ZINC00623831	542	0.4490794211966599	NO	-
2178	ZINC00780616	922	0.44902471460406107	NO	-
2179	ZINC04191495	6373	0.4490086423776803	NO	-
2180	ZINC00911871	1323	0.4489522379378883	NO	-
2181	ZINC02366129	3292	0.4489108711178336	NO	-
2182	ZINC00780617	923	0.44887556144226015	NO	-
2183	ZINC04129900	6302	0.44870445034657885	NO	-
2184	ZINC03868260	5814	0.44863149194829	NO	-
2185	ZINC02721893	3800	0.44862266466915357	NO	-
2186	ZINC00422821	290	0.4485356020518152	NO	-
2187	ZINC00780618	924	0.4485146784755359	NO	-
2188	ZINC02720908	3797	0.44845779688406356	NO	-
2189	ZINC03868388	5817	0.4484562239645013	NO	-
2190	ZINC03852818	5228	0.4484268158829933	NO	-
2191	ZINC04103147	6265	0.44836376556124563	NO	-
2192	ZINC03983187	6046	0.44835343590701776	NO	-
2193	ZINC03033683	4417	0.4483530981946676	NO	-
2194	ZINC01519324	2760	0.4483077927946126	NO	-
2195	ZINC01503570	2714	0.44825370617779065	NO	-
2196	ZINC04006669	6136	0.4482361250955711	NO	-
2197	ZINC02763289	3930	0.44822169623022784	NO	-
2198	ZINC04628123	6774	0.4481610334103663	NO	-
2199	ZINC01295332	2400	0.44816067631144596	NO	-
2200	ZINC01519323	2759	0.4481548036690972	NO	-
2201	ZINC00724363	842	0.4481433068071335	NO	-
2202	ZINC00711456	810	0.4481389258170572	NO	-
2203	ZINC00636204	603	0.44810112243287675	NO	-
2204	ZINC04487794	6725	0.44809971637915796	NO	-
2205	ZINC03025712	4398	0.4480101591535797	NO	-
2206	ZINC01226698	2341	0.4479940915775323	NO	-
2207	ZINC04103147	6264	0.4479660363482029	NO	-
2208	ZINC01226658	2340	0.44794728952843915	NO	-
2209	ZINC01214858	2323	0.4479226092911803	NO	-
2210	ZINC03374631	4749	0.4477549352485882	NO	-
2211	ZINC00872286	1186	0.44765813703341417	NO	-
2212	ZINC03100276	4453	0.44745444594758277	NO	-
2213	ZINC03815786	56	0.4474541721002896	YES	9
2214	ZINC03018712	4395	0.44744571841526687	NO	-
2215	ZINC00425377	307	0.4474191073413625	NO	-
2216	ZINC00877900	1228	0.4473949290025439	NO	-
2217	ZINC00833184	79	0.44730302165835667	YES	9
2218	ZINC00134344	84	0.44729262063754827	NO	-
2219	ZINC00422825	291	0.4472441042825598	NO	-
2220	ZINC00602269	114	0.4472296147979785	YES	12
2221	ZINC04386631	6566	0.446972891180678	NO	-
2222	ZINC03969214	5963	0.4467699850751918	NO	-
2223	ZINC00198425	112	0.44664551246677103	NO	-
2224	ZINC04341978	6503	0.446396425535181	NO	-
2225	ZINC01459400	2621	0.4463725567620816	NO	-
2226	ZINC04617913	99	0.44628325721801587	YES	9
2227	ZINC03815617	101	0.4462599955253171	YES	9
2228	ZINC01226656	2339	0.44624680043994785	NO	-
2229	ZINC00501421	389	0.4461718345449905	NO	-
2230	ZINC04032980	6159	0.445981077120956	NO	-
2231	ZINC04169833	6354	0.4459753649762398	NO	-
2232	ZINC04617903	134	0.44596031933756114	YES	18
2233	ZINC00815267	1012	0.44593580882834627	NO	-
2234	ZINC03810100	2	0.44591722553407254	YES	1
2235	ZINC03232031	4543	0.4458572358054253	NO	-
2236	ZINC01519380	2766	0.4458213695213311	NO	-
2237	ZINC01519379	2765	0.445609158315975	NO	-
2238	ZINC01437616	2575	0.44535987321281134	NO	-
2239	ZINC01437612	2574	0.44530060625987666	NO	-
2240	ZINC04617911	84	0.44527100044482776	YES	9
2241	ZINC01049592	1768	0.4452017328070476	NO	-
2242	ZINC02405371	3334	0.44507309750829505	NO	-
2243	ZINC02653831	3640	0.4450264009770275	NO	-
2244	ZINC03557853	4938	0.44493619875997337	NO	-
2245	ZINC00501420	388	0.4447675540333709	NO	-
2246	ZINC02697211	3668	0.4447661015127661	NO	-
2247	ZINC03970032	5986	0.44459540955421367	NO	-
2248	ZINC01116580	2026	0.4444808638458013	NO	-
2249	ZINC04460942	6632	0.4443600100687256	NO	-
2250	ZINC03815721	90	0.444326566223725	YES	9
2251	ZINC02466046	3449	0.4442417223004998	NO	-
2252	ZINC04032980	6158	0.44421528300004215	NO	-
2253	ZINC03983164	6043	0.44408149133041713	NO	-
2254	ZINC01216797	2326	0.4438753527215983	NO	-
2255	ZINC03969856	5979	0.4437967490111109	NO	-
2256	ZINC01519326	2762	0.44354842522573135	NO	-
2257	ZINC01105801	1968	0.4435351969264495	NO	-
2258	ZINC02059191	2944	0.44348405746788244	NO	-
2259	ZINC01020466	1663	0.4434382353538474	NO	-
2260	ZINC01519325	2761	0.4434349552236226	NO	-
2261	ZINC03815705	69	0.4434320058738156	YES	9
2262	ZINC01635171	2791	0.44321756496202724	NO	-
2263	ZINC01519321	2757	0.44315227674813296	NO	-
2264	ZINC03960476	5944	0.44313617540529293	NO	-
2265	ZINC01519521	2773	0.4431206277290519	NO	-
2266	ZINC02941742	4284	0.4431128261365638	NO	-
2267	ZINC01226700	2342	0.4430439853009105	NO	-
2268	ZINC01519322	2758	0.44301341130836314	NO	-
2269	ZINC01056405	1790	0.4430024942738718	NO	-
2270	ZINC02424007	3369	0.4428689495543685	NO	-
2271	ZINC00833500	1070	0.44285195603459404	NO	-
2272	ZINC00905713	1314	0.44279772655370836	NO	-
2273	ZINC02241135	3124	0.4427056582619003	NO	-
2274	ZINC00422840	294	0.44257599701130146	NO	-
2275	ZINC03815750	8	0.4425497793344353	YES	1
2276	ZINC00905723	1317	0.4424865717956273	NO	-
2277	ZINC04134998	6304	0.4424509462916312	NO	-
2278	ZINC02958688	4327	0.4424405553213167	NO	-
2279	ZINC02793845	3964	0.44240384415724415	NO	-
2280	ZINC02990373	4370	0.442389045421671	NO	-
2281	ZINC01142505	2125	0.4422818915586429	NO	-
2282	ZINC04124493	6288	0.44220320810207514	NO	-
2283	ZINC00970539	1555	0.4421566817975644	NO	-
2284	ZINC01519491	2771	0.4420118306865741	NO	-
2285	ZINC02415692	3357	0.44201112832190825	NO	-
2286	ZINC02424806	3372	0.4419495395497591	NO	-
2287	ZINC02942716	4289	0.44186170054015367	NO	-
2288	ZINC04108882	6275	0.44185334773971585	NO	-
2289	ZINC03790549	5042	0.4418429244839389	NO	-
2290	ZINC03025494	4397	0.4418288062773124	NO	-
2291	ZINC02646192	3629	0.44171352269251213	NO	-
2292	ZINC02646191	3628	0.44168721961444457	NO	-
2293	ZINC03288587	4627	0.4416052159515376	NO	-
2294	ZINC01933850	2882	0.4415867823106108	NO	-
2295	ZINC01076305	1873	0.44150647937584575	NO	-
2296	ZINC02768468	3933	0.4414142406299915	NO	-
2297	ZINC04169833	6356	0.4413373987927942	NO	-
2298	ZINC01142505	2124	0.4412577574058379	NO	-
2299	ZINC04148795	6313	0.44115149347010163	NO	-
2300	ZINC01519382	2768	0.44109801440480767	NO	-
2301	ZINC03975929	6021	0.4410907929689868	NO	-
2302	ZINC01519381	2767	0.44092224287306775	NO	-
2303	ZINC01519377	2763	0.4408540907205428	NO	-
2304	ZINC00915672	1328	0.44080161183507993	NO	-
2305	ZINC00915670	1327	0.44078940560719526	NO	-
2306	ZINC01179563	2219	0.44078178626361725	NO	-
2307	ZINC01254581	2380	0.44078053015716945	NO	-
2308	ZINC00877785	1220	0.4407391933365832	NO	-
2309	ZINC01519378	2764	0.4406842766583993	NO	-
2310	ZINC04094420	6259	0.4405354068835506	NO	-
2311	ZINC03867097	5722	0.4405256506899535	NO	-
2312	ZINC00811893	1006	0.4405171146375119	NO	-
2313	ZINC01284982	2396	0.44019176790160824	NO	-
2314	ZINC00514833	398	0.44015394325915175	NO	-
2315	ZINC00502939	390	0.43996705452129975	NO	-
2316	ZINC01386174	2469	0.43995546179998485	NO	-
2317	ZINC03815749	10	0.4398750412590303	YES	1
2318	ZINC03279920	4614	0.43964890138178087	NO	-
2319	ZINC00503088	391	0.4396141828003354	NO	-
2320	ZINC04148795	6312	0.43954443907016166	NO	-
2321	ZINC04617917	96	0.4395176908893027	YES	9
2322	ZINC02819154	4016	0.43951269062882975	NO	-
2323	ZINC04224229	6391	0.4395064598269891	NO	-
2324	ZINC04039002	6219	0.4395042146604772	NO	-
2325	ZINC03459138	4854	0.43947130843715865	NO	-
2326	ZINC03205988	4512	0.4394421756058706	NO	-
2327	ZINC03815695	40	0.4393600409700772	YES	8
2328	ZINC00915669	1326	0.4393040905418829	NO	-
2329	ZINC04209277	6378	0.4391388079042458	NO	-
2330	ZINC01122594	2054	0.43912918314015476	NO	-
2331	ZINC00915674	1329	0.43906440572345495	NO	-
2332	ZINC03357088	4722	0.43897044863571233	NO	-
2333	ZINC02788950	3952	0.43896565003768584	NO	-
2334	ZINC01497198	2686	0.43892720016641557	NO	-
2335	ZINC01088750	1919	0.438926665151333	NO	-
2336	ZINC02794695	3971	0.4387458476085696	NO	-
2337	ZINC04420252	6587	0.43869100286118917	NO	-
2338	ZINC01491736	2668	0.43857800913949985	NO	-
2339	ZINC00643085	624	0.4385016294895308	NO	-
2340	ZINC00309446	178	0.438489942045955	NO	-
2341	ZINC01071171	1850	0.43844175430094157	NO	-
2342	ZINC01047525	1758	0.43830266734920165	NO	-
2343	ZINC01104436	1959	0.43825841747022065	NO	-
2344	ZINC00734671	857	0.4382501940514697	NO	-
2345	ZINC00636267	605	0.43791130427968183	NO	-
2346	ZINC00200539	113	0.4378946816020564	NO	-
2347	ZINC00422871	297	0.43789001725923166	NO	-
2348	ZINC03314840	4661	0.437833675958664	NO	-
2349	ZINC03867372	5765	0.43760390928529613	NO	-
2350	ZINC01519494	2772	0.4375838715527873	NO	-
2351	ZINC00200541	114	0.43752301194085763	NO	-
2352	ZINC04129772	6297	0.4375087111582289	NO	-
2353	ZINC03867097	5723	0.4373998018846504	NO	-
2354	ZINC00643849	627	0.437393616115677	NO	-
2355	ZINC00545046	434	0.4373509772749928	NO	-
2356	ZINC01519489	2769	0.4373424094554018	NO	-
2357	ZINC01519490	2770	0.43720850850546844	NO	-
2358	ZINC01442617	2606	0.4370585108913592	NO	-
2359	ZINC00067119	48	0.4370229737655693	NO	-
2360	ZINC02879789	4105	0.4369609168098488	NO	-
2361	ZINC02818772	4012	0.43695198470639424	NO	-
2362	ZINC01000674	1625	0.4368067210534386	NO	-
2363	ZINC00937575	1450	0.4367617779348012	NO	-
2364	ZINC02655438	3641	0.43673003613332617	NO	-
2365	ZINC00688108	760	0.4366301887597458	NO	-
2366	ZINC03174129	4470	0.4364934303000605	NO	-
2367	ZINC04088571	6255	0.4364858741584428	NO	-
2368	ZINC03632809	4999	0.43647294339072434	NO	-
2369	ZINC01386172	2467	0.4364600035584808	NO	-
2370	ZINC00877940	1233	0.43640850867059916	NO	-
2371	ZINC03912255	5917	0.4361649969534017	NO	-
2372	ZINC03850151	5093	0.4361240193024635	NO	-
2373	ZINC00721177	833	0.435721187600514	NO	-
2374	ZINC03853838	5336	0.4356703353098202	NO	-
2375	ZINC03859856	5645	0.43565148693886907	NO	-
2376	ZINC04129779	6298	0.43563905322929547	NO	-
2377	ZINC01043173	1746	0.4353233924679718	NO	-
2378	ZINC00721931	834	0.4352775816153053	NO	-
2379	ZINC02794064	3965	0.4352267976446572	NO	-
2380	ZINC00877783	1219	0.43513029801485986	NO	-
2381	ZINC03866918	5708	0.4350703982694242	NO	-
2382	ZINC01427968	2561	0.43463167273969333	NO	-
2383	ZINC00422992	299	0.4345093396163228	NO	-
2384	ZINC00361380	221	0.4344237491024121	NO	-
2385	ZINC00469605	375	0.4343650346520772	NO	-
2386	ZINC02788950	3953	0.4343639955015889	NO	-
2387	ZINC04094420	6260	0.4343244984625428	NO	-
2388	ZINC01651045	2793	0.4343001953048333	NO	-
2389	ZINC03853838	5337	0.4342004988041625	NO	-
2390	ZINC03850027	5086	0.4341010444545048	NO	-
2391	ZINC00044933	30	0.4339239645330488	NO	-
2392	ZINC00991803	1598	0.43378794140913846	NO	-
2393	ZINC00991802	1597	0.43377834140798577	NO	-
2394	ZINC04091631	6257	0.43375202648448236	NO	-
2395	ZINC02137023	2993	0.43366969688504786	NO	-
2396	ZINC03292755	4632	0.43352417134428006	NO	-
2397	ZINC03850358	5096	0.43352017615230926	NO	-
2398	ZINC00309441	177	0.43343128035511747	NO	-
2399	ZINC00422771	287	0.4333434078173506	NO	-
2400	ZINC03134752	4464	0.43334081929793683	NO	-
2401	ZINC00807254	994	0.43325162526407845	NO	-
2402	ZINC00689384	764	0.4331739917573983	NO	-
2403	ZINC03850109	5090	0.43307589711364974	NO	-
2404	ZINC00877630	1217	0.43291273092141724	NO	-
2405	ZINC01120739	2043	0.43276874203387866	NO	-
2406	ZINC00865297	1151	0.43269003005923623	NO	-
2407	ZINC01485966	2653	0.43251425310162284	NO	-
2408	ZINC03820302	5067	0.4325007201097257	NO	-
2409	ZINC03911631	5914	0.4323996280828187	NO	-
2410	ZINC04126233	6290	0.43238635210060444	NO	-
2411	ZINC00877901	1229	0.4323492231416457	NO	-
2412	ZINC00991801	1596	0.4323188047561994	NO	-
2413	ZINC00991804	1599	0.4323114124812767	NO	-
2414	ZINC03984436	6051	0.43224212970096193	NO	-
2415	ZINC00422760	285	0.4321725369254245	NO	-
2416	ZINC00848696	1101	0.4321364752032929	NO	-
2417	ZINC03307811	4655	0.43182332587484323	NO	-
2418	ZINC02931513	4257	0.4318159501836535	NO	-
2419	ZINC03820302	5068	0.43176042163888073	NO	-
2420	ZINC00412463	257	0.43169819492151223	NO	-
2421	ZINC02793696	3963	0.43167873322705824	NO	-
2422	ZINC01386173	2468	0.4315511230691301	NO	-
2423	ZINC03995220	6075	0.43148500895019953	NO	-
2424	ZINC02855796	4048	0.4313175579971986	NO	-
2425	ZINC03995232	6078	0.43101751348868367	NO	-
2426	ZINC01122385	2053	0.4310053046310293	NO	-
2427	ZINC00689386	765	0.4309717166028453	NO	-
2428	ZINC04443413	6619	0.4309349385898158	NO	-
2429	ZINC03995230	6076	0.4309110613865373	NO	-
2430	ZINC03560803	4942	0.4308798920057514	NO	-
2431	ZINC03815740	5	0.43060494449744546	YES	1
2432	ZINC00646798	658	0.4305995823307637	NO	-
2433	ZINC02782508	3942	0.4305353334662667	NO	-
2434	ZINC00877941	1234	0.43040232917561416	NO	-
2435	ZINC02926065	4252	0.4302782551058194	NO	-
2436	ZINC00724353	841	0.4302166163821905	NO	-
2437	ZINC00815344	1014	0.4301074562554953	NO	-
2438	ZINC02254873	3143	0.42999040688610457	NO	-
2439	ZINC02418836	3364	0.42998922175346255	NO	-
2440	ZINC02416561	3358	0.42995593284887895	NO	-
2441	ZINC03262454	4594	0.4298696315759914	NO	-
2442	ZINC01456442	2619	0.4297627713308601	NO	-
2443	ZINC00905692	1309	0.42973429765411286	NO	-
2444	ZINC02856681	4050	0.42972928839192814	NO	-
2445	ZINC03856222	5471	0.4297089356902488	NO	-
2446	ZINC02448783	3412	0.42957533358192157	NO	-
2447	ZINC00754028	876	0.4294811267831896	NO	-
2448	ZINC00422817	288	0.4294654088258061	NO	-
2449	ZINC02212816	3055	0.4294010768514166	NO	-
2450	ZINC01113009	1994	0.42938387643461684	NO	-
2451	ZINC03815713	130	0.4292685861620253	YES	16
2452	ZINC03993027	6071	0.4290991742543467	NO	-
2453	ZINC01006515	1638	0.4288907383708357	NO	-
2454	ZINC00410650	248	0.4287900005349053	NO	-
2455	ZINC02284905	3168	0.4286055557824336	NO	-
2456	ZINC04126233	6289	0.42840387010922354	NO	-
2457	ZINC00877903	1230	0.42838227472585316	NO	-
2458	ZINC00799067	967	0.4283329279668126	NO	-
2459	ZINC00675644	718	0.4283241512413972	NO	-
2460	ZINC03853825	5326	0.42823369498962244	NO	-
2461	ZINC01005380	1636	0.42816205297844395	NO	-
2462	ZINC03853836	5332	0.42797947248966295	NO	-
2463	ZINC02449780	3414	0.42788258551258357	NO	-
2464	ZINC04033098	6177	0.4277015698742473	NO	-
2465	ZINC03856223	5472	0.42763355716841794	NO	-
2466	ZINC00815250	1011	0.4276260284719995	NO	-
2467	ZINC04465434	6669	0.42754044291876486	NO	-
2468	ZINC00340540	206	0.42735581906516174	NO	-
2469	ZINC04462491	6634	0.42734306738146405	NO	-
2470	ZINC00422756	284	0.4272121589973462	NO	-
2471	ZINC03561952	4945	0.42716810142874273	NO	-
2472	ZINC01128496	2081	0.4271460762795733	NO	-
2473	ZINC03984437	6052	0.42708115580609607	NO	-
2474	ZINC03815748	33	0.4269613539211444	YES	3
2475	ZINC00877895	1225	0.42681787337017524	NO	-
2476	ZINC03530873	4920	0.426781614274022	NO	-
2477	ZINC04124442	6286	0.42674679548973876	NO	-
2478	ZINC02174327	3007	0.42645575200148095	NO	-
2479	ZINC01158838	2163	0.4264368668575189	NO	-
2480	ZINC01105801	1969	0.4264274824722144	NO	-
2481	ZINC02218165	3060	0.4263554926917622	NO	-
2482	ZINC03866908	5707	0.4263159614224576	NO	-
2483	ZINC04129888	6300	0.4263111484973806	NO	-
2484	ZINC03866907	5706	0.4263017844752351	NO	-
2485	ZINC00422872	298	0.4262839699373564	NO	-
2486	ZINC03280653	4615	0.4261264084770239	NO	-
2487	ZINC00656865	685	0.42607292669488744	NO	-
2488	ZINC01493705	2675	0.4260555611927257	NO	-
2489	ZINC03855026	5422	0.42590063565314973	NO	-
2490	ZINC03855027	5423	0.4258128306478658	NO	-
2491	ZINC03356453	4719	0.4256120663927919	NO	-
2492	ZINC00365484	222	0.42559379546886744	NO	-
2493	ZINC00358823	218	0.42519211872522145	NO	-
2494	ZINC04033098	6176	0.42505353662735823	NO	-
2495	ZINC00223922	136	0.42501657501129464	NO	-
2496	ZINC03993030	6072	0.4247547159574809	NO	-
2497	ZINC01421460	2548	0.4247545822722763	NO	-
2498	ZINC01421461	2549	0.42471687755971105	NO	-
2499	ZINC00656865	686	0.424462082587178	NO	-
2500	ZINC03589699	4961	0.42426559750283654	NO	-
2501	ZINC03853836	5333	0.423869210460165	NO	-
2502	ZINC01199909	2275	0.42376988353163203	NO	-
2503	ZINC00413701	263	0.4236281928380087	NO	-
2504	ZINC00947671	1495	0.4234698387182655	NO	-
2505	ZINC03868408	5818	0.42337864802031977	NO	-
2506	ZINC04466059	6672	0.42337864802031955	NO	-
2507	ZINC03854380	5376	0.4232744218834419	NO	-
2508	ZINC04361837	6531	0.4231618809000364	NO	-
2509	ZINC01165534	2177	0.42311357484675166	NO	-
2510	ZINC00645523	640	0.42308501450010955	NO	-
2511	ZINC00645522	639	0.42306389724783805	NO	-
2512	ZINC00341049	207	0.4230084223496061	NO	-
2513	ZINC01116240	2022	0.42288128642230355	NO	-
2514	ZINC01116242	2023	0.4228547421135415	NO	-
2515	ZINC02465636	3445	0.42273117463724186	NO	-
2516	ZINC03546665	4928	0.42271490735471334	NO	-
2517	ZINC02078879	2957	0.4225780117774062	NO	-
2518	ZINC03889421	5849	0.4223151600174791	NO	-
2519	ZINC03853825	5327	0.4223125854010722	NO	-
2520	ZINC03995233	6079	0.42198667892401076	NO	-
2521	ZINC03995231	6077	0.4218583413629258	NO	-
2522	ZINC01070680	1849	0.42183415027781956	NO	-
2523	ZINC04369199	6537	0.4215874100646623	NO	-
2524	ZINC01004190	1633	0.421479125144844	NO	-
2525	ZINC02819535	4018	0.42145250911074583	NO	-
2526	ZINC03850431	5097	0.4214107409901488	NO	-
2527	ZINC02417658	3361	0.4212634446542065	NO	-
2528	ZINC01116239	2021	0.42124296953963714	NO	-
2529	ZINC01116244	2024	0.42119533045579777	NO	-
2530	ZINC00704084	788	0.4211306359117084	NO	-
2531	ZINC04109527	6276	0.4211306102036971	NO	-
2532	ZINC03395141	4769	0.4210531267803297	NO	-
2533	ZINC02621628	3563	0.42088541782644356	NO	-
2534	ZINC03892234	5871	0.42085800584124144	NO	-
2535	ZINC02465639	3446	0.4207444222652204	NO	-
2536	ZINC01120090	2041	0.42072773522968715	NO	-
2537	ZINC01000655	1623	0.42068234275260113	NO	-
2538	ZINC02621627	3562	0.42061934226888786	NO	-
2539	ZINC03076735	4448	0.42054790715557383	NO	-
2540	ZINC03261145	4589	0.4203682921157863	NO	-
2541	ZINC01040137	1730	0.4202990729233706	NO	-
2542	ZINC04350855	6511	0.4202146159145279	NO	-
2543	ZINC02417657	3360	0.4201930212330431	NO	-
2544	ZINC00595171	495	0.4201877798240237	NO	-
2545	ZINC01498232	2689	0.4201426399679931	NO	-
2546	ZINC02691571	3665	0.42012969047679666	NO	-
2547	ZINC02117601	2984	0.4201089666809316	NO	-
2548	ZINC02819374	4017	0.4198346422141976	NO	-
2549	ZINC00452034	354	0.419580095246629	NO	-
2550	ZINC00773425	898	0.419547529255524	NO	-
2551	ZINC00441397	344	0.4195465854509995	NO	-
2552	ZINC00848477	1099	0.4194349802142588	NO	-
2553	ZINC03859086	5599	0.41942096039561283	NO	-
2554	ZINC02113602	2979	0.41914895927679413	NO	-
2555	ZINC01040137	1731	0.4190981332512804	NO	-
2556	ZINC01177239	2209	0.4190616471751028	NO	-
2557	ZINC00644204	630	0.41896693014905506	NO	-
2558	ZINC00877898	1227	0.41892256423449825	NO	-
2559	ZINC01074696	1865	0.41887296702835325	NO	-
2560	ZINC02821512	4026	0.41880981357720093	NO	-
2561	ZINC03909919	5908	0.41879251980392473	NO	-
2562	ZINC03588137	4959	0.4187853876202911	NO	-
2563	ZINC04070804	6243	0.41876959802961705	NO	-
2564	ZINC00754007	875	0.4186330296880734	NO	-
2565	ZINC02818879	4015	0.4183920278069672	NO	-
2566	ZINC03050323	4440	0.4182173716303206	NO	-
2567	ZINC03957479	5938	0.41811896777781615	NO	-
2568	ZINC03061145	4447	0.4179194592823636	NO	-
2569	ZINC00452679	358	0.41785693872954094	NO	-
2570	ZINC03856097	5460	0.41775547468749047	NO	-
2571	ZINC00426805	320	0.4175870350525397	NO	-
2572	ZINC03856097	5459	0.4175816299881216	NO	-
2573	ZINC00273347	163	0.41757584943293835	NO	-
2574	ZINC03853826	5328	0.41746683455354455	NO	-
2575	ZINC00905684	1308	0.4173857510214694	NO	-
2576	ZINC04360685	6530	0.4173848409960049	NO	-
2577	ZINC02118580	2985	0.41735741890887246	NO	-
2578	ZINC03041662	4428	0.41731675783100974	NO	-
2579	ZINC00877896	1226	0.41729863492489877	NO	-
2580	ZINC03977031	6024	0.41710128935498136	NO	-
2581	ZINC03662600	5023	0.41703704910573514	NO	-
2582	ZINC00704084	789	0.41660408279747324	NO	-
2583	ZINC03531060	4921	0.41656321443011485	NO	-
2584	ZINC03977140	6025	0.41650269624789094	NO	-
2585	ZINC03329395	4674	0.41625963120584936	NO	-
2586	ZINC01499130	2698	0.41625244029199815	NO	-
2587	ZINC02867448	4078	0.4162397211655287	NO	-
2588	ZINC03188087	4493	0.4160983676327332	NO	-
2589	ZINC04470067	6692	0.4160708088976603	NO	-
2590	ZINC04470069	6693	0.4159742237798319	NO	-
2591	ZINC03858185	5545	0.4159742237798318	NO	-
2592	ZINC03815773	9	0.41595070601720385	YES	1
2593	ZINC01961682	2900	0.4156362790686515	NO	-
2594	ZINC03864371	5685	0.41559396677427474	NO	-
2595	ZINC02509645	3515	0.41557112147088493	NO	-
2596	ZINC01161597	2169	0.41551677456127734	NO	-
2597	ZINC01224434	2336	0.4153193518436728	NO	-
2598	ZINC01000878	1628	0.4152203614679518	NO	-
2599	ZINC00021917	17	0.4152190842877512	NO	-
2600	ZINC00021917	16	0.415219084287751	NO	-
2601	ZINC03039898	4422	0.41515945093966206	NO	-
2602	ZINC01182568	2235	0.4150682714077346	NO	-
2603	ZINC01182565	2232	0.41503402943966305	NO	-
2604	ZINC00021917	15	0.41486899544729683	NO	-
2605	ZINC01961684	2901	0.4146554676651649	NO	-
2606	ZINC01182778	2236	0.4145986891681383	NO	-
2607	ZINC01182781	2239	0.4145930722257615	NO	-
2608	ZINC01052408	1777	0.41452573790437486	NO	-
2609	ZINC03857098	5481	0.41451702244296507	NO	-
2610	ZINC02485409	3474	0.41440818450976946	NO	-
2611	ZINC00864932	1148	0.4143045250388996	NO	-
2612	ZINC00646435	654	0.4142761334163562	NO	-
2613	ZINC00646434	653	0.41427102753710165	NO	-
2614	ZINC00774843	907	0.4142209587946397	NO	-
2615	ZINC00864933	1149	0.41408038249242446	NO	-
2616	ZINC01182566	2233	0.4139384496401753	NO	-
2617	ZINC03858539	5571	0.41393392280415786	NO	-
2618	ZINC01030978	1690	0.41381987195158976	NO	-
2619	ZINC00413688	262	0.41372712859906813	NO	-
2620	ZINC03352013	4711	0.41366256291123793	NO	-
2621	ZINC02820774	4025	0.4135960109506108	NO	-
2622	ZINC00728645	851	0.4135660040336976	NO	-
2623	ZINC03060485	4445	0.4135497779233013	NO	-
2624	ZINC01182779	2237	0.41354534929732567	NO	-
2625	ZINC03858538	5570	0.4135402005369145	NO	-
2626	ZINC01182567	2234	0.41351976510762023	NO	-
2627	ZINC00864934	1150	0.4132972630618601	NO	-
2628	ZINC00864931	1147	0.4132795379796167	NO	-
2629	ZINC01052236	1776	0.4131367817893124	NO	-
2630	ZINC03815707	31	0.41308296618442253	YES	3
2631	ZINC01182780	2238	0.4130390550132605	NO	-
2632	ZINC03858532	5569	0.41301484783496495	NO	-
2633	ZINC03815699	32	0.41294989723096004	YES	3
2634	ZINC04035124	6215	0.4125751537139142	NO	-
2635	ZINC00804259	983	0.41250125968552337	NO	-
2636	ZINC01536528	2774	0.41214648832309786	NO	-
2637	ZINC01497081	2684	0.41203438133366593	NO	-
2638	ZINC00812730	1007	0.4120049353417729	NO	-
2639	ZINC03302514	4649	0.411924616521619	NO	-
2640	ZINC03810102	132	0.4118241752751717	YES	17
2641	ZINC04279258	6450	0.41169266079780076	NO	-
2642	ZINC00704361	790	0.41160997838402413	NO	-
2643	ZINC03815711	30	0.4114907031605856	YES	3
2644	ZINC02359814	3273	0.41141476363423085	NO	-
2645	ZINC03833990	22	0.41139784391672357	YES	2
2646	ZINC00007301	0	0.4113954404901119	YES	1
2647	ZINC00633464	584	0.41125595523963615	NO	-
2648	ZINC02965570	4330	0.41117808326505384	NO	-
2649	ZINC03859471	5612	0.411148196035656	NO	-
2650	ZINC00480046	385	0.4110179274612815	NO	-
2651	ZINC03587965	4957	0.4109087326342261	NO	-
2652	ZINC01048299	1763	0.4109055260102726	NO	-
2653	ZINC01324174	2418	0.4108832645933537	NO	-
2654	ZINC03853826	5329	0.41075114775540533	NO	-
2655	ZINC00956237	1533	0.4106941924952271	NO	-
2656	ZINC00774844	908	0.41063794716328783	NO	-
2657	ZINC03868366	5816	0.4105015650900003	NO	-
2658	ZINC04466006	6671	0.41050156509000024	NO	-
2659	ZINC03625374	4995	0.4101721417640976	NO	-
2660	ZINC01342713	2443	0.4100141994365264	NO	-
2661	ZINC01497227	2688	0.40995611799328413	NO	-
2662	ZINC00915703	1334	0.40992329866186167	NO	-
2663	ZINC02593888	3537	0.4098117041780378	NO	-
2664	ZINC01211903	2317	0.40967880201946005	NO	-
2665	ZINC03864128	5681	0.409555926996345	NO	-
2666	ZINC01160497	2168	0.40955070906532237	NO	-
2667	ZINC01123271	2057	0.40955055549300795	NO	-
2668	ZINC01428816	2562	0.4094819419488139	NO	-
2669	ZINC03853824	5324	0.4094606413547217	NO	-
2670	ZINC01512393	2747	0.4094109859712539	NO	-
2671	ZINC02852530	4045	0.4093635265401401	NO	-
2672	ZINC03909740	5907	0.40930265097415236	NO	-
2673	ZINC02639756	3613	0.4092991339863878	NO	-
2674	ZINC02331939	3221	0.4092603406798789	NO	-
2675	ZINC03032931	4411	0.4089849745115945	NO	-
2676	ZINC02625016	3578	0.4088664215402147	NO	-
2677	ZINC02786960	3949	0.40884724894672936	NO	-
2678	ZINC00975803	1562	0.40884070077947765	NO	-
2679	ZINC00146397	86	0.4087641851213919	NO	-
2680	ZINC03306507	4653	0.4087615607656923	NO	-
2681	ZINC02460547	3435	0.40876095929001033	NO	-
2682	ZINC00955594	1525	0.4086628644045469	NO	-
2683	ZINC00959681	1550	0.40865359026599585	NO	-
2684	ZINC00957885	1546	0.4084798047116007	NO	-
2685	ZINC00728645	852	0.4084780231071082	NO	-
2686	ZINC00021916	14	0.4083434900523243	NO	-
2687	ZINC01131650	2099	0.40833190050276796	NO	-
2688	ZINC01131652	2100	0.40826233419938157	NO	-
2689	ZINC03171876	4469	0.4081815930999841	NO	-
2690	ZINC03908839	5903	0.40814165415902665	NO	-
2691	ZINC02910975	4120	0.4081191982787236	NO	-
2692	ZINC01444251	2609	0.4080871890816539	NO	-
2693	ZINC01385336	2464	0.4080528160424461	NO	-
2694	ZINC00773784	902	0.40797284759022723	NO	-
2695	ZINC00452207	355	0.40772907328264923	NO	-
2696	ZINC00646423	650	0.40764982029736985	NO	-
2697	ZINC03438629	4828	0.40763730099430123	NO	-
2698	ZINC00646422	649	0.4076079529956006	NO	-
2699	ZINC02708303	3688	0.40754155323978236	NO	-
2700	ZINC03348336	4704	0.4074862468603158	NO	-
2701	ZINC02856432	4049	0.40740310296724624	NO	-
2702	ZINC00955586	1524	0.4073808571410789	NO	-
2703	ZINC00991383	1590	0.40737625955954443	NO	-
2704	ZINC03854792	5408	0.40731775658729313	NO	-
2705	ZINC02639757	3614	0.4072477330430105	NO	-
2706	ZINC01033300	1699	0.40721823842728355	NO	-
2707	ZINC00432942	337	0.40720774405649685	NO	-
2708	ZINC01467334	2636	0.4071168414789739	NO	-
2709	ZINC04465178	6658	0.40711201455927754	NO	-
2710	ZINC03858529	5567	0.4070964308551727	NO	-
2711	ZINC04414806	6583	0.4069155315870885	NO	-
2712	ZINC02708302	3687	0.4067978037489522	NO	-
2713	ZINC01489082	2659	0.40672121813084344	NO	-
2714	ZINC03859923	5655	0.4067081122381592	NO	-
2715	ZINC00646439	656	0.4066113848100383	NO	-
2716	ZINC01055529	1786	0.40660348068450164	NO	-
2717	ZINC00646438	655	0.4066010798561743	NO	-
2718	ZINC03983097	6042	0.406505069576155	NO	-
2719	ZINC00609564	518	0.40646960341175165	NO	-
2720	ZINC00991384	1591	0.40640221743761784	NO	-
2721	ZINC02616515	3542	0.4063632664024813	NO	-
2722	ZINC00304220	176	0.4063198298752667	NO	-
2723	ZINC03810103	133	0.40612163893307174	YES	17
2724	ZINC03518793	4912	0.4060578928752816	NO	-
2725	ZINC03246102	4569	0.40595225606105234	NO	-
2726	ZINC00991385	1592	0.40592245489597806	NO	-
2727	ZINC01020508	1664	0.4059175625402105	NO	-
2728	ZINC03853504	5300	0.4058913124869012	NO	-
2729	ZINC03858530	5568	0.4058869746119763	NO	-
2730	ZINC04470429	6710	0.4058869746119763	NO	-
2731	ZINC03033365	4416	0.40584726106832153	NO	-
2732	ZINC00937561	1448	0.4058193776720532	NO	-
2733	ZINC03397527	4770	0.40581453760665565	NO	-
2734	ZINC00937562	1449	0.40577314540496207	NO	-
2735	ZINC01115269	2015	0.40575764994564517	NO	-
2736	ZINC01142317	2123	0.40570148455873606	NO	-
2737	ZINC00646418	645	0.40562854196341935	NO	-
2738	ZINC00646419	646	0.4055787037705211	NO	-
2739	ZINC03853521	5304	0.40551058822481567	NO	-
2740	ZINC03859907	5654	0.4054375166125157	NO	-
2741	ZINC02885271	4109	0.40538561266554746	NO	-
2742	ZINC02977642	4350	0.4053781375506432	NO	-
2743	ZINC01438263	2577	0.4053442087886387	NO	-
2744	ZINC01438264	2578	0.4053376333970324	NO	-
2745	ZINC03926466	5919	0.405302980780008	NO	-
2746	ZINC02067128	2948	0.4052303765082709	NO	-
2747	ZINC02460583	3436	0.4052191019510543	NO	-
2748	ZINC03856527	5477	0.40517060645670727	NO	-
2749	ZINC03855943	5453	0.40506290676747736	NO	-
2750	ZINC01056841	1791	0.40504501620530176	NO	-
2751	ZINC01049576	1767	0.40496618761499786	NO	-
2752	ZINC01400116	2501	0.4048890925191294	NO	-
2753	ZINC01181709	2226	0.4048784979937696	NO	-
2754	ZINC01181712	2229	0.40486867195078957	NO	-
2755	ZINC00857577	1135	0.4048271157475067	NO	-
2756	ZINC04004941	6126	0.4047923886489519	NO	-
2757	ZINC04057033	6224	0.40478115179722296	NO	-
2758	ZINC01112878	1993	0.40471151172789877	NO	-
2759	ZINC03966939	5949	0.4046875586637211	NO	-
2760	ZINC03941646	5922	0.4046562716016698	NO	-
2761	ZINC03129643	4458	0.40463221473367766	NO	-
2762	ZINC01054862	1783	0.40462607421025354	NO	-
2763	ZINC01438262	2576	0.4045859234690949	NO	-
2764	ZINC01438265	2579	0.40458340984992236	NO	-
2765	ZINC00857578	1136	0.40453555414998926	NO	-
2766	ZINC02977643	4351	0.4045244742523801	NO	-
2767	ZINC02977641	4349	0.404472720098746	NO	-
2768	ZINC03948698	5926	0.40440811163820883	NO	-
2769	ZINC03853174	5267	0.40440369516067254	NO	-
2770	ZINC01116833	2029	0.40440167023604845	NO	-
2771	ZINC03980684	6032	0.40410834613365837	NO	-
2772	ZINC03853505	5301	0.4040983615105015	NO	-
2773	ZINC01549947	2776	0.404061472828706	NO	-
2774	ZINC02977640	4348	0.40393547511595074	NO	-
2775	ZINC02820141	4019	0.40390213538687075	NO	-
2776	ZINC00634781	590	0.4038945798541786	NO	-
2777	ZINC01181710	2227	0.40389337447351237	NO	-
2778	ZINC03418130	4801	0.4038799735132819	NO	-
2779	ZINC02501965	3504	0.40384168245885976	NO	-
2780	ZINC02388169	3307	0.4037941085099979	NO	-
2781	ZINC01085154	1908	0.40379338702487	NO	-
2782	ZINC03039918	4424	0.403641300550307	NO	-
2783	ZINC00843953	1094	0.4036351530430078	NO	-
2784	ZINC01059501	1801	0.40361756252817765	NO	-
2785	ZINC02886451	4110	0.40361288354093905	NO	-
2786	ZINC01497193	2685	0.40358722050905044	NO	-
2787	ZINC01499136	2700	0.4035538521434677	NO	-
2788	ZINC01181711	2228	0.4034969225975656	NO	-
2789	ZINC02460593	3437	0.40348065703337405	NO	-
2790	ZINC00915721	1336	0.40344041972375966	NO	-
2791	ZINC03970856	5997	0.4034221862216353	NO	-
2792	ZINC00915724	1337	0.4033477151353104	NO	-
2793	ZINC04437087	6592	0.40333605134930367	NO	-
2794	ZINC03853824	5325	0.40329206030902043	NO	-
2795	ZINC03808291	5044	0.40327931544937756	NO	-
2796	ZINC02248097	3138	0.403258892889624	NO	-
2797	ZINC04228373	6397	0.40325767965230874	NO	-
2798	ZINC01387355	2475	0.4032445041338865	NO	-
2799	ZINC01119760	2040	0.4032067893288488	NO	-
2800	ZINC00754029	877	0.40318106862944153	NO	-
2801	ZINC02308300	3183	0.4025115926189012	NO	-
2802	ZINC01115438	2016	0.4024994871166306	NO	-
2803	ZINC01033302	1700	0.4024993303687308	NO	-
2804	ZINC01123340	2058	0.40241902755859826	NO	-
2805	ZINC00915720	1335	0.4024062031264294	NO	-
2806	ZINC02857612	4054	0.4023260885118652	NO	-
2807	ZINC04004941	6127	0.40195967877398675	NO	-
2808	ZINC00627631	558	0.4018350604431609	NO	-
2809	ZINC01165526	2176	0.4018100301130119	NO	-
2810	ZINC02957828	4325	0.40173393370408145	NO	-
2811	ZINC00915726	1338	0.40171303432590844	NO	-
2812	ZINC03341824	4691	0.4016154272434646	NO	-
2813	ZINC03341825	4692	0.40159393424231493	NO	-
2814	ZINC03284746	4623	0.4015404923555031	NO	-
2815	ZINC02125455	2989	0.40148937411678526	NO	-
2816	ZINC03982991	6039	0.4014802256724519	NO	-
2817	ZINC01116433	2025	0.401443139801702	NO	-
2818	ZINC00428318	326	0.4013255160378477	NO	-
2819	ZINC03045002	4432	0.4010504294503593	NO	-
2820	ZINC04595593	6761	0.40100975658275817	NO	-
2821	ZINC00428319	327	0.4009250000410867	NO	-
2822	ZINC01489082	2660	0.40089702456699866	NO	-
2823	ZINC01489082	2661	0.40089702456699866	NO	-
2824	ZINC00955868	1529	0.40081026967556593	NO	-
2825	ZINC01418575	2544	0.4007797394473518	NO	-
2826	ZINC01489082	2662	0.4007487089217523	NO	-
2827	ZINC00955867	1528	0.40073228136126865	NO	-
2828	ZINC00646440	657	0.40066340633142516	NO	-
2829	ZINC02427742	3376	0.400530830743424	NO	-
2830	ZINC00977616	1567	0.40050649307540326	NO	-
2831	ZINC01499128	2697	0.4004911021019021	NO	-
2832	ZINC03657646	5014	0.40039618056126364	NO	-
2833	ZINC00959030	1548	0.4002108166227299	NO	-
2834	ZINC02460031	3432	0.40016688717711374	NO	-
2835	ZINC03018352	4391	0.4000341092760819	NO	-
2836	ZINC03780271	5041	0.3999127368640258	NO	-
2837	ZINC00959031	1549	0.3997135395842294	NO	-
2838	ZINC03416342	4800	0.3996233008017362	NO	-
2839	ZINC00991809	1600	0.39942334331690105	NO	-
2840	ZINC03982932	6036	0.39928498505236076	NO	-
2841	ZINC00587676	474	0.39927660738007303	NO	-
2842	ZINC01152155	2138	0.3992559537469268	NO	-
2843	ZINC02046564	2937	0.3991964006289006	NO	-
2844	ZINC03039908	4423	0.3990195882235488	NO	-
2845	ZINC03855944	5454	0.39897313840045795	NO	-
2846	ZINC04486983	6724	0.3988863043334247	NO	-
2847	ZINC00066699	47	0.3988863009766351	NO	-
2848	ZINC03867105	5726	0.39885233728132075	NO	-
2849	ZINC03296402	4636	0.3988109888176083	NO	-
2850	ZINC02851591	4042	0.39879162331201085	NO	-
2851	ZINC02747104	3910	0.39876605818033345	NO	-
2852	ZINC00066695	46	0.3986989148960935	NO	-
2853	ZINC01390941	2484	0.39826070519274326	NO	-
2854	ZINC00951496	1503	0.39818490244240234	NO	-
2855	ZINC03042515	4429	0.398017021862477	NO	-
2856	ZINC00646424	651	0.3979699630666532	NO	-
2857	ZINC00587605	473	0.39782061334047886	NO	-
2858	ZINC02230752	3104	0.3977409164085088	NO	-
2859	ZINC03852816	5227	0.397688947000098	NO	-
2860	ZINC00862695	1141	0.3975345591300464	NO	-
2861	ZINC04223295	6382	0.39734060726720477	NO	-
2862	ZINC00645317	636	0.39727453361084625	NO	-
2863	ZINC00646425	652	0.39726479083923566	NO	-
2864	ZINC02851592	4043	0.39720894311276983	NO	-
2865	ZINC00837959	1077	0.3971463035376435	NO	-
2866	ZINC02234319	3114	0.39707343927242944	NO	-
2867	ZINC00703557	781	0.39701744054049454	NO	-
2868	ZINC00703558	782	0.3970114764860472	NO	-
2869	ZINC01048264	1762	0.3967966913656347	NO	-
2870	ZINC00703559	783	0.39675454269240895	NO	-
2871	ZINC00703560	784	0.39674360839476597	NO	-
2872	ZINC04292236	6467	0.39665000440994336	NO	-
2873	ZINC00703561	785	0.39652739911853274	NO	-
2874	ZINC00703562	786	0.39650841541831533	NO	-
2875	ZINC02624432	3574	0.3964350212270966	NO	-
2876	ZINC01539994	2775	0.39641969255341497	NO	-
2877	ZINC00877893	1224	0.39636523319358563	NO	-
2878	ZINC04248107	6405	0.3963172126698904	NO	-
2879	ZINC01178512	2217	0.39617440965104567	NO	-
2880	ZINC02771961	3937	0.3960191484946961	NO	-
2881	ZINC03238266	4563	0.3959438975849447	NO	-
2882	ZINC03377109	4752	0.3958963956449211	NO	-
2883	ZINC04176178	6369	0.3958775207078719	NO	-
2884	ZINC00703564	787	0.3958566107204617	NO	-
2885	ZINC01185429	2246	0.3958324549195842	NO	-
2886	ZINC02624431	3573	0.39580522361532067	NO	-
2887	ZINC02628552	3589	0.39578045703815606	NO	-
2888	ZINC00600412	504	0.3957076848825774	NO	-
2889	ZINC00474451	380	0.39569512788672573	NO	-
2890	ZINC01059163	1798	0.39568078711528115	NO	-
2891	ZINC01502085	2705	0.39567229252634784	NO	-
2892	ZINC00474452	381	0.3956673290074416	NO	-
2893	ZINC00600412	505	0.39560416456363906	NO	-
2894	ZINC00600412	506	0.39560416456363906	NO	-
2895	ZINC01069602	1843	0.39555525841270966	NO	-
2896	ZINC02359878	3274	0.3953732663834137	NO	-
2897	ZINC02359880	3275	0.3953691931882343	NO	-
2898	ZINC03909954	5909	0.39533459923693914	NO	-
2899	ZINC00837622	1076	0.39531587914570093	NO	-
2900	ZINC03858552	5573	0.39530859743924734	NO	-
2901	ZINC00427580	324	0.39529875904894285	NO	-
2902	ZINC00721124	832	0.3952675904123597	NO	-
2903	ZINC00792876	947	0.39523924637914937	NO	-
2904	ZINC01499132	2699	0.39521218604313463	NO	-
2905	ZINC03376111	4751	0.3951871897740498	NO	-
2906	ZINC01497039	2682	0.39501653922940516	NO	-
2907	ZINC01076351	1874	0.3948807308740214	NO	-
2908	ZINC03868663	5825	0.39473136430310984	NO	-
2909	ZINC03657694	5015	0.394651883294417	NO	-
2910	ZINC00954671	1519	0.39462680442433334	NO	-
2911	ZINC01426434	2555	0.3946115063709695	NO	-
2912	ZINC02652502	3638	0.39457876512235257	NO	-
2913	ZINC03851600	5155	0.39447659489782333	NO	-
2914	ZINC03854033	5343	0.39445027746797695	NO	-
2915	ZINC04070465	6241	0.39442168736676453	NO	-
2916	ZINC00799091	968	0.3943868561844814	NO	-
2917	ZINC01426435	2556	0.394375045060001	NO	-
2918	ZINC04404968	6574	0.39428240783570573	NO	-
2919	ZINC01104206	1958	0.3942638870993631	NO	-
2920	ZINC01429207	2563	0.39412833507545864	NO	-
2921	ZINC00954670	1518	0.39411155125257213	NO	-
2922	ZINC02388171	3308	0.3937809978750424	NO	-
2923	ZINC02652488	3637	0.3937724795624821	NO	-
2924	ZINC01056386	1789	0.393757772649857	NO	-
2925	ZINC00948477	1498	0.3937124517412571	NO	-
2926	ZINC02794784	3973	0.3936373335493261	NO	-
2927	ZINC00807871	998	0.3936197430321867	NO	-
2928	ZINC03854032	5342	0.3935930124071635	NO	-
2929	ZINC03854038	5346	0.39357386541691014	NO	-
2930	ZINC03854039	5347	0.39355031010931596	NO	-
2931	ZINC03857482	5496	0.39354455081008705	NO	-
2932	ZINC00807865	995	0.3934516304916179	NO	-
2933	ZINC01070392	1848	0.39344102597081554	NO	-
2934	ZINC03854034	5344	0.39342237999570917	NO	-
2935	ZINC00807867	996	0.39339677594864286	NO	-
2936	ZINC02771961	3935	0.3933850198414236	NO	-
2937	ZINC02388188	3309	0.3933407037316812	NO	-
2938	ZINC03376108	4750	0.39330453549165756	NO	-
2939	ZINC03854036	5345	0.39325206560505527	NO	-
2940	ZINC01035725	1711	0.3931149238689233	NO	-
2941	ZINC04169117	6353	0.393028192544667	NO	-
2942	ZINC03858155	5544	0.39289250066986614	NO	-
2943	ZINC00807869	997	0.3927875755216076	NO	-
2944	ZINC02404447	3330	0.39260993970763275	NO	-
2945	ZINC01035725	1710	0.3925980737035189	NO	-
2946	ZINC02918092	4214	0.3925813975661605	NO	-
2947	ZINC00612022	524	0.39257301547453016	NO	-
2948	ZINC00940449	1458	0.3924640970896995	NO	-
2949	ZINC00940450	1459	0.39239915877915277	NO	-
2950	ZINC03815778	131	0.3922709373800505	YES	16
2951	ZINC01111764	1990	0.39214414660020125	NO	-
2952	ZINC01111761	1989	0.3921376439793992	NO	-
2953	ZINC03889520	5856	0.39204663520133526	NO	-
2954	ZINC00624935	546	0.3919931079227984	NO	-
2955	ZINC04078375	6252	0.39191267546386127	NO	-
2956	ZINC03635745	5004	0.39186857673972186	NO	-
2957	ZINC00900698	1291	0.3916983516122562	NO	-
2958	ZINC02633795	3598	0.3916597142078774	NO	-
2959	ZINC00682879	744	0.3916443200104114	NO	-
2960	ZINC00940455	1462	0.3915793087796657	NO	-
2961	ZINC01191128	2257	0.39157107181881734	NO	-
2962	ZINC00940452	1461	0.39152328796977903	NO	-
2963	ZINC00940456	1463	0.3914921271435859	NO	-
2964	ZINC00646801	659	0.3914144374899515	NO	-
2965	ZINC04621470	6769	0.3913723020321767	NO	-
2966	ZINC02918090	4213	0.391343556476387	NO	-
2967	ZINC01078606	1880	0.3912926596231389	NO	-
2968	ZINC01078609	1881	0.3912832317365707	NO	-
2969	ZINC01059163	1799	0.3912177707515253	NO	-
2970	ZINC01467349	2638	0.3911774103825279	NO	-
2971	ZINC01467348	2637	0.39116684987329603	NO	-
2972	ZINC00521529	401	0.39112240164503875	NO	-
2973	ZINC01467350	2639	0.39092897867584214	NO	-
2974	ZINC00753988	874	0.39091894839812386	NO	-
2975	ZINC01467351	2640	0.3908880369843699	NO	-
2976	ZINC02472631	3471	0.3908807389316444	NO	-
2977	ZINC00940451	1460	0.39082232673370354	NO	-
2978	ZINC00840590	1084	0.39074201311887924	NO	-
2979	ZINC00521528	400	0.3907378007736495	NO	-
2980	ZINC03326015	4670	0.39069574855232087	NO	-
2981	ZINC03458863	4853	0.3905304492099157	NO	-
2982	ZINC02636714	3606	0.3904644002213087	NO	-
2983	ZINC03889519	5855	0.3904126239899348	NO	-
2984	ZINC00006643	4	0.39038338916164245	NO	-
2985	ZINC00416866	267	0.390291672112608	NO	-
2986	ZINC00420007	277	0.39008049208154305	NO	-
2987	ZINC00956233	1532	0.39006857579962106	NO	-
2988	ZINC04441818	6598	0.3900571063784211	NO	-
2989	ZINC00956232	1531	0.39003550260602166	NO	-
2990	ZINC01075529	1871	0.38987172443749607	NO	-
2991	ZINC00949713	1500	0.389852000613179	NO	-
2992	ZINC00949714	1501	0.38982056924437436	NO	-
2993	ZINC03866946	5710	0.38940367843715323	NO	-
2994	ZINC04465213	6661	0.38940367843715323	NO	-
2995	ZINC03296676	4638	0.389399787395348	NO	-
2996	ZINC03775586	5040	0.38939548640113747	NO	-
2997	ZINC03856093	5456	0.3893450441365925	NO	-
2998	ZINC03177623	4483	0.3893361577951636	NO	-
2999	ZINC03296665	4637	0.3893184702403837	NO	-
3000	ZINC02926826	4253	0.38929505257084224	NO	-
3001	ZINC02957285	4324	0.38926353648302353	NO	-
3002	ZINC03889518	5854	0.389218303438272	NO	-
3003	ZINC04354833	6514	0.38917694404033853	NO	-
3004	ZINC00385350	234	0.3891686541490974	NO	-
3005	ZINC00385349	233	0.38913772493851545	NO	-
3006	ZINC02561994	3528	0.3891356432753558	NO	-
3007	ZINC02877009	4098	0.38887056639379897	NO	-
3008	ZINC04497319	6745	0.38877802694703284	NO	-
3009	ZINC03852842	5231	0.38876444888406714	NO	-
3010	ZINC03134448	4463	0.38849537312169036	NO	-
3011	ZINC02358907	3272	0.38832355560499293	NO	-
3012	ZINC02843051	4034	0.38828612170670096	NO	-
3013	ZINC00694634	770	0.3882751365612311	NO	-
3014	ZINC03855061	5425	0.3882128515113016	NO	-
3015	ZINC03855060	5424	0.3881952778377357	NO	-
3016	ZINC00705335	792	0.3881290058336012	NO	-
3017	ZINC04266342	6430	0.3881170577442947	NO	-
3018	ZINC03868023	5804	0.3880816864517965	NO	-
3019	ZINC03050069	4439	0.3879695551367867	NO	-
3020	ZINC02163544	3002	0.38791348288272326	NO	-
3021	ZINC03049697	4437	0.38787665633474117	NO	-
3022	ZINC02239805	3121	0.38780332032459236	NO	-
3023	ZINC03889517	5853	0.3877948643540684	NO	-
3024	ZINC00427563	323	0.38760688499427687	NO	-
3025	ZINC03967669	5950	0.3874977492334406	NO	-
3026	ZINC03518709	4909	0.3873864946417872	NO	-
3027	ZINC03856093	5455	0.3873756175703764	NO	-
3028	ZINC01910871	2861	0.387335459813969	NO	-
3029	ZINC01192454	2260	0.38729562355129804	NO	-
3030	ZINC02623094	3569	0.38728180815419583	NO	-
3031	ZINC01910873	2862	0.38726379968939656	NO	-
3032	ZINC02808810	4005	0.38717782704367126	NO	-
3033	ZINC01211174	2312	0.3871751815718081	NO	-
3034	ZINC00867372	1168	0.3871552704455442	NO	-
3035	ZINC03852841	5230	0.3870854839325217	NO	-
3036	ZINC02317077	3193	0.3870842842370911	NO	-
3037	ZINC01896457	2854	0.38708068866029055	NO	-
3038	ZINC02601707	3541	0.3869772354352691	NO	-
3039	ZINC04266403	6432	0.38697630543388506	NO	-
3040	ZINC01032887	1694	0.3869211974114397	NO	-
3041	ZINC03393033	4765	0.3869126973095588	NO	-
3042	ZINC00646421	648	0.38686909998159136	NO	-
3043	ZINC00646420	647	0.3868555245305643	NO	-
3044	ZINC02978026	4354	0.38674164062109606	NO	-
3045	ZINC03856103	5463	0.38665242292683044	NO	-
3046	ZINC02643481	3625	0.3865896020182314	NO	-
3047	ZINC00009339	6	0.3865442066169201	NO	-
3048	ZINC00537000	427	0.3864781370379666	NO	-
3049	ZINC00956739	1545	0.3864027261625369	NO	-
3050	ZINC03856095	5458	0.3863952012144786	NO	-
3051	ZINC02818791	4013	0.38639510625514134	NO	-
3052	ZINC04167043	6341	0.3863257423515318	NO	-
3053	ZINC02818792	4014	0.38631202506211615	NO	-
3054	ZINC03849458	5080	0.38630339315489165	NO	-
3055	ZINC03849458	5079	0.38608166623548634	NO	-
3056	ZINC01826610	2830	0.38606728760511505	NO	-
3057	ZINC00919435	1390	0.3859715927251398	NO	-
3058	ZINC00919429	1387	0.3859501637469375	NO	-
3059	ZINC02918102	4217	0.38594440769898536	NO	-
3060	ZINC01075529	1872	0.38589921521950826	NO	-
3061	ZINC01499137	2701	0.38589741200694194	NO	-
3062	ZINC01492361	2672	0.38589651589854856	NO	-
3063	ZINC03016368	4389	0.38581606263765517	NO	-
3064	ZINC01020528	1665	0.38576227622107484	NO	-
3065	ZINC02915795	4177	0.3856881294605033	NO	-
3066	ZINC04441821	6599	0.38526835938443227	NO	-
3067	ZINC03433241	4822	0.3852533417638697	NO	-
3068	ZINC00919434	1389	0.38523859070386396	NO	-
3069	ZINC00919431	1388	0.385222778725415	NO	-
3070	ZINC03878792	5840	0.3852098883330659	NO	-
3071	ZINC04442888	6605	0.38519152349346597	NO	-
3072	ZINC03034885	4419	0.38517688599832506	NO	-
3073	ZINC00009339	7	0.3850763387239886	NO	-
3074	ZINC00940710	1475	0.3850725442686612	NO	-
3075	ZINC02700295	3675	0.3847928933800071	NO	-
3076	ZINC02700291	3674	0.384784092463287	NO	-
3077	ZINC03858203	5547	0.3846305230775059	NO	-
3078	ZINC00940709	1474	0.3844582017674012	NO	-
3079	ZINC03856103	5462	0.38435326968764805	NO	-
3080	ZINC03852981	5239	0.3842823281237272	NO	-
3081	ZINC03181444	4487	0.38423399205937486	NO	-
3082	ZINC00461845	364	0.38417678156028096	NO	-
3083	ZINC02139080	2997	0.38404282062438255	NO	-
3084	ZINC03852734	5221	0.3837563232728353	NO	-
3085	ZINC03856095	5457	0.38370705209023853	NO	-
3086	ZINC00944356	1486	0.38369107582770323	NO	-
3087	ZINC00955006	1522	0.3836653221845113	NO	-
3088	ZINC00429598	330	0.3835136101658478	NO	-
3089	ZINC00429598	331	0.3835136101658478	NO	-
3090	ZINC02771961	3936	0.38349309794789865	NO	-
3091	ZINC00919398	1386	0.38341418089431895	NO	-
3092	ZINC00645509	638	0.3834005447017254	NO	-
3093	ZINC00944357	1487	0.3833685482223413	NO	-
3094	ZINC00919390	1384	0.38326328833018103	NO	-
3095	ZINC03864174	5683	0.383103046112215	NO	-
3096	ZINC04364180	6535	0.3830922300533717	NO	-
3097	ZINC00645532	641	0.38293531503466977	NO	-
3098	ZINC02005456	2934	0.382933351162038	NO	-
3099	ZINC00645533	642	0.3829078045961873	NO	-
3100	ZINC00918121	1345	0.38289777035801476	NO	-
3101	ZINC00919395	1385	0.38267912233398443	NO	-
3102	ZINC00944348	1484	0.3826720894614145	NO	-
3103	ZINC00944349	1485	0.3826683618137877	NO	-
3104	ZINC03850967	5120	0.3825213995166672	NO	-
3105	ZINC00795740	959	0.3824604525252671	NO	-
3106	ZINC00919660	1412	0.3823555794418189	NO	-
3107	ZINC00795742	960	0.3822142926728406	NO	-
3108	ZINC00919652	1409	0.38217416260602116	NO	-
3109	ZINC00944347	1483	0.38206654995771455	NO	-
3110	ZINC01948924	2896	0.3820556321112407	NO	-
3111	ZINC02767304	3932	0.38202971337183744	NO	-
3112	ZINC03873666	5837	0.3820226676693068	NO	-
3113	ZINC03412266	4795	0.38201241622946125	NO	-
3114	ZINC00639370	615	0.38198954354712344	NO	-
3115	ZINC00918155	1348	0.3819731319227559	NO	-
3116	ZINC04249016	6407	0.3819452495002167	NO	-
3117	ZINC00944346	1482	0.3819371167145964	NO	-
3118	ZINC00615535	532	0.38192314039164593	NO	-
3119	ZINC03518757	4911	0.38187644887887057	NO	-
3120	ZINC00991566	1593	0.3817692675703522	NO	-
3121	ZINC03850968	5122	0.38174732857459737	NO	-
3122	ZINC00991567	1594	0.38173041241109085	NO	-
3123	ZINC01465250	2633	0.3816692726119212	NO	-
3124	ZINC03228113	4539	0.38164507896586286	NO	-
3125	ZINC00919657	1411	0.3816130305491434	NO	-
3126	ZINC03867646	5784	0.38160219407873597	NO	-
3127	ZINC00949729	1502	0.38153846112740475	NO	-
3128	ZINC02717957	3750	0.381502187344192	NO	-
3129	ZINC00784014	933	0.3814966211479175	NO	-
3130	ZINC00919655	1410	0.38140423361170556	NO	-
3131	ZINC03008153	4382	0.38125472612775624	NO	-
3132	ZINC01948923	2895	0.3811883595384332	NO	-
3133	ZINC02460426	3433	0.3811314920646852	NO	-
3134	ZINC02647047	3630	0.3811002502366986	NO	-
3135	ZINC03857965	5530	0.38104996634177574	NO	-
3136	ZINC03857829	5517	0.3810413946928011	NO	-
3137	ZINC02657161	3644	0.38102247695453934	NO	-
3138	ZINC03852996	5240	0.38100171272551575	NO	-
3139	ZINC03016370	4390	0.380964276758397	NO	-
3140	ZINC02717956	3746	0.38095182483035067	NO	-
3141	ZINC02787786	3950	0.3809431389448984	NO	-
3142	ZINC00615523	531	0.3809013064814002	NO	-
3143	ZINC00703553	780	0.3808922644241794	NO	-
3144	ZINC00615522	530	0.38064106666370084	NO	-
3145	ZINC04149504	6314	0.38060055723358366	NO	-
3146	ZINC02965730	4332	0.38053610276882244	NO	-
3147	ZINC03867320	5756	0.3804796577611707	NO	-
3148	ZINC01892233	2853	0.38047695123213904	NO	-
3149	ZINC01388831	2478	0.3804354680658335	NO	-
3150	ZINC04001020	6091	0.3804121133866985	NO	-
3151	ZINC03850968	5123	0.38040700639435104	NO	-
3152	ZINC03850967	5121	0.38035054738262175	NO	-
3153	ZINC04000605	6086	0.38021443708261043	NO	-
3154	ZINC03857986	5535	0.3801964108467971	NO	-
3155	ZINC04458380	6629	0.38019641084679695	NO	-
3156	ZINC03908239	5901	0.38014332952592605	NO	-
3157	ZINC01059635	1802	0.3801372164809182	NO	-
3158	ZINC02965687	4331	0.3799130778520462	NO	-
3159	ZINC03855069	5427	0.37981501054189265	NO	-
3160	ZINC00614261	528	0.37980528585534723	NO	-
3161	ZINC00773581	900	0.3797931050824774	NO	-
3162	ZINC00614262	529	0.37977116378543774	NO	-
3163	ZINC02717954	3742	0.379709347760409	NO	-
3164	ZINC02717957	3748	0.37970776437017423	NO	-
3165	ZINC03453472	4849	0.3796092092734804	NO	-
3166	ZINC01087596	1913	0.37954314892210844	NO	-
3167	ZINC02358119	3270	0.37949895153707197	NO	-
3168	ZINC02358116	3269	0.37949856963069584	NO	-
3169	ZINC02635253	3602	0.3794201087531431	NO	-
3170	ZINC02717958	3754	0.37937289362238347	NO	-
3171	ZINC02717956	3744	0.3792783579287761	NO	-
3172	ZINC02585210	3530	0.3792677275785674	NO	-
3173	ZINC03855069	5426	0.37926154826400044	NO	-
3174	ZINC02311559	3190	0.3792219809833636	NO	-
3175	ZINC02460541	3434	0.3791914134265612	NO	-
3176	ZINC03347966	4703	0.3791534090373491	NO	-
3177	ZINC00426468	317	0.37903313883346385	NO	-
3178	ZINC02976023	4346	0.37902430403239035	NO	-
3179	ZINC00788126	938	0.37893345000109624	NO	-
3180	ZINC00919437	1391	0.3789286422260326	NO	-
3181	ZINC00919443	1394	0.37890774584628123	NO	-
3182	ZINC01495142	2677	0.37886513322452237	NO	-
3183	ZINC02717892	3729	0.37886119559854986	NO	-
3184	ZINC01103954	1956	0.37883269786199375	NO	-
3185	ZINC01155836	2149	0.3788202158804847	NO	-
3186	ZINC00453152	359	0.37874816861031985	NO	-
3187	ZINC00788124	937	0.37872057159238903	NO	-
3188	ZINC03453399	4848	0.3786569250963665	NO	-
3189	ZINC00887338	1277	0.3786140951241375	NO	-
3190	ZINC01138844	2115	0.3786104356338874	NO	-
3191	ZINC01103953	1955	0.3785855342489678	NO	-
3192	ZINC00147475	87	0.3785051617340428	NO	-
3193	ZINC04001019	6090	0.37847391637529165	NO	-
3194	ZINC02247052	3137	0.3784701952809604	NO	-
3195	ZINC02247051	3136	0.3784550531784541	NO	-
3196	ZINC00147521	88	0.3784447560202357	NO	-
3197	ZINC00425615	308	0.37837875931409365	NO	-
3198	ZINC00940724	1476	0.37833907349329654	NO	-
3199	ZINC01072328	1853	0.37831942043981986	NO	-
3200	ZINC03975978	6023	0.37829115145102954	NO	-
3201	ZINC01418585	2545	0.3782685555045071	NO	-
3202	ZINC02717894	3731	0.3782103828423416	NO	-
3203	ZINC03975973	6022	0.37820993430415567	NO	-
3204	ZINC00919439	1392	0.37819536152663785	NO	-
3205	ZINC01072327	1852	0.3781810893005388	NO	-
3206	ZINC00919441	1393	0.3781637520577011	NO	-
3207	ZINC04437769	6593	0.3781520144347424	NO	-
3208	ZINC00919602	1408	0.3781343815827782	NO	-
3209	ZINC02718028	3767	0.3781253754418369	NO	-
3210	ZINC00919595	1405	0.37811352355058886	NO	-
3211	ZINC02717880	3726	0.3780661417909666	NO	-
3212	ZINC01039132	1720	0.3779991784656654	NO	-
3213	ZINC00948020	1497	0.3779775346765661	NO	-
3214	ZINC02717954	3740	0.37796837239155884	NO	-
3215	ZINC00956657	1535	0.3778109937319248	NO	-
3216	ZINC00956658	1536	0.3777824057354471	NO	-
3217	ZINC03859938	5656	0.3777172110826273	NO	-
3218	ZINC02311558	3189	0.37769412668167684	NO	-
3219	ZINC01721140	2798	0.37767262628943055	NO	-
3220	ZINC02661816	3650	0.37762915123354174	NO	-
3221	ZINC00956660	1537	0.3775721538827543	NO	-
3222	ZINC02717958	3752	0.37755119548148164	NO	-
3223	ZINC00645506	637	0.3774951204110561	NO	-
3224	ZINC03347349	4702	0.3774880149336168	NO	-
3225	ZINC00919600	1407	0.3774878647540898	NO	-
3226	ZINC04251279	6420	0.3774835017315617	NO	-
3227	ZINC00919598	1406	0.37747420916496327	NO	-
3228	ZINC04075768	6247	0.3773196933999377	NO	-
3229	ZINC02718028	3769	0.37723012077327817	NO	-
3230	ZINC00940679	1469	0.3771598126283621	NO	-
3231	ZINC02469041	3456	0.3771114766462321	NO	-
3232	ZINC00679751	736	0.37710455699178386	NO	-
3233	ZINC00679750	735	0.37707988002200366	NO	-
3234	ZINC03867525	5769	0.37707595093626106	NO	-
3235	ZINC02926832	4254	0.377070410598388	NO	-
3236	ZINC02717892	3728	0.37706126443288773	NO	-
3237	ZINC03867323	5758	0.3770287889485894	NO	-
3238	ZINC03983169	6045	0.376969447185043	NO	-
3239	ZINC04061611	6234	0.3769468442776493	NO	-
3240	ZINC00956662	1538	0.3768838448599348	NO	-
3241	ZINC03431515	4816	0.37675488680354197	NO	-
3242	ZINC03909541	5906	0.37661310874505183	NO	-
3243	ZINC00940688	1472	0.3766112606042984	NO	-
3244	ZINC00940687	1471	0.37660013324599123	NO	-
3245	ZINC03969827	5977	0.3765422027283924	NO	-
3246	ZINC03771382	5039	0.376540080185974	NO	-
3247	ZINC04355349	6515	0.37649364722875184	NO	-
3248	ZINC03238246	4562	0.37646451133772174	NO	-
3249	ZINC02717894	3730	0.37644109542616955	NO	-
3250	ZINC03969828	5978	0.37644082473058976	NO	-
3251	ZINC03216284	4527	0.37643829925430655	NO	-
3252	ZINC02620015	3551	0.3764366111178745	NO	-
3253	ZINC02717896	3738	0.376390183025327	NO	-
3254	ZINC00592363	481	0.3763734185919125	NO	-
3255	ZINC00659430	688	0.3763167413246104	NO	-
3256	ZINC02432956	3381	0.37629570805932905	NO	-
3257	ZINC00940673	1467	0.37627435898270944	NO	-
3258	ZINC03848973	5076	0.3762694467054502	NO	-
3259	ZINC00592363	483	0.3762490072642811	NO	-
3260	ZINC00592363	482	0.37624900726428095	NO	-
3261	ZINC03237105	4560	0.37623693879319914	NO	-
3262	ZINC00845062	1095	0.37622115408748996	NO	-
3263	ZINC02717880	3725	0.37617302656893237	NO	-
3264	ZINC03506991	4888	0.3761143270901285	NO	-
3265	ZINC00687273	756	0.37573025218016043	NO	-
3266	ZINC03859938	5657	0.3756615492795992	NO	-
3267	ZINC00432688	336	0.37561871180519407	NO	-
3268	ZINC00940686	1470	0.3756026223293383	NO	-
3269	ZINC00060171	40	0.3755885630271973	NO	-
3270	ZINC03854692	5405	0.3755830689325696	NO	-
3271	ZINC01163400	2173	0.3755814121298386	NO	-
3272	ZINC03857497	5497	0.37552709973112514	NO	-
3273	ZINC01497074	2683	0.37551028890666266	NO	-
3274	ZINC03035497	4420	0.37548881598354805	NO	-
3275	ZINC04276834	6449	0.3753752342439599	NO	-
3276	ZINC04151270	6317	0.3753616918852845	NO	-
3277	ZINC03854485	5386	0.3753019277472392	NO	-
3278	ZINC03599923	4968	0.3751932394993605	NO	-
3279	ZINC03867646	5785	0.37514379260015007	NO	-
3280	ZINC01384129	2462	0.3751188114921561	NO	-
3281	ZINC02717895	3735	0.3751156484159735	NO	-
3282	ZINC02982863	4366	0.37509064097405975	NO	-
3283	ZINC00461938	365	0.3750603775064564	NO	-
3284	ZINC00570338	453	0.3750165197465455	NO	-
3285	ZINC02917320	4199	0.3749872966658195	NO	-
3286	ZINC04281803	6456	0.37493825731319935	NO	-
3287	ZINC02918094	4215	0.37491743449323817	NO	-
3288	ZINC04374706	6548	0.37483211104646685	NO	-
3289	ZINC02636704	3605	0.37482546123494065	NO	-
3290	ZINC01462271	2631	0.374753545779875	NO	-
3291	ZINC00432687	335	0.3747491869219924	NO	-
3292	ZINC00940690	1473	0.3745946394265599	NO	-
3293	ZINC02313434	3192	0.3745534924232573	NO	-
3294	ZINC03859195	5600	0.37454606418981595	NO	-
3295	ZINC00003559	1	0.37451889255086157	NO	-
3296	ZINC03400227	4779	0.3745157140829626	NO	-
3297	ZINC02718029	3771	0.37450205405756753	NO	-
3298	ZINC00290118	168	0.3744890428688409	NO	-
3299	ZINC04121592	6283	0.374447395352462	NO	-
3300	ZINC02962862	4329	0.37433088594585795	NO	-
3301	ZINC02283567	3165	0.3742476214678352	NO	-
3302	ZINC03236361	4557	0.3740714795950257	NO	-
3303	ZINC00780403	915	0.3740646003283627	NO	-
3304	ZINC03857799	5514	0.3740541349963502	NO	-
3305	ZINC03236360	4556	0.37404122061061573	NO	-
3306	ZINC04443933	6624	0.3740167724749247	NO	-
3307	ZINC03857798	5513	0.3739474272631923	NO	-
3308	ZINC02717957	3751	0.3738525113175378	NO	-
3309	ZINC02717957	3749	0.3738525113175376	NO	-
3310	ZINC00250149	150	0.37371311441672883	NO	-
3311	ZINC02718461	3783	0.3736820227526246	NO	-
3312	ZINC01497220	2687	0.37368056612673106	NO	-
3313	ZINC03854629	5402	0.37365835105029616	NO	-
3314	ZINC04443112	6607	0.37364341930732076	NO	-
3315	ZINC00940674	1468	0.37363977417706457	NO	-
3316	ZINC03853554	5306	0.37362589232260446	NO	-
3317	ZINC03908021	5900	0.37359878461519075	NO	-
3318	ZINC02499578	3486	0.3735211167181137	NO	-
3319	ZINC03851712	5161	0.37348868341438723	NO	-
3320	ZINC02718029	3773	0.37345510473019927	NO	-
3321	ZINC02717956	3745	0.373397338182745	NO	-
3322	ZINC02717956	3747	0.37339733818274484	NO	-
3323	ZINC03356675	4721	0.3732316399706381	NO	-
3324	ZINC03578168	4949	0.37322017576263034	NO	-
3325	ZINC02717896	3736	0.3732200133474659	NO	-
3326	ZINC02357923	3268	0.373218996834327	NO	-
3327	ZINC02717895	3732	0.37319539850574857	NO	-
3328	ZINC03942840	5923	0.3731759478874329	NO	-
3329	ZINC00918133	1347	0.37315722493341524	NO	-
3330	ZINC03983168	6044	0.37315445222350224	NO	-
3331	ZINC00918131	1346	0.37315322538560575	NO	-
3332	ZINC02718030	3775	0.37314320569489245	NO	-
3333	ZINC03858197	5546	0.37308050945115695	NO	-
3334	ZINC03857856	5519	0.3730698812990132	NO	-
3335	ZINC00290115	167	0.37301561020093676	NO	-
3336	ZINC02631603	3596	0.3729811834766158	NO	-
3337	ZINC02956498	4322	0.37294224095705686	NO	-
3338	ZINC02956499	4323	0.3729339569298506	NO	-
3339	ZINC01986879	2919	0.37286926900611395	NO	-
3340	ZINC03868679	5828	0.3728516244821776	NO	-
3341	ZINC02718461	3784	0.3728481778601233	NO	-
3342	ZINC02210878	3049	0.37280918678736386	NO	-
3343	ZINC01471419	2647	0.3727629107239742	NO	-
3344	ZINC01936707	2885	0.37267926481978264	NO	-
3345	ZINC01936708	2886	0.3726572348738065	NO	-
3346	ZINC04126300	6292	0.372633059751473	NO	-
3347	ZINC01889903	2851	0.37257893090579586	NO	-
3348	ZINC00843793	1093	0.37247981962811044	NO	-
3349	ZINC04326752	6498	0.3724671759852746	NO	-
3350	ZINC01889910	2852	0.37244387484951336	NO	-
3351	ZINC03854630	5403	0.37244065099058316	NO	-
3352	ZINC00919561	1400	0.3723597166323253	NO	-
3353	ZINC00919559	1399	0.37233601763986246	NO	-
3354	ZINC01936705	2883	0.37231908412709014	NO	-
3355	ZINC02918097	4216	0.3723142367442897	NO	-
3356	ZINC02718030	3776	0.3722788431330834	NO	-
3357	ZINC01936706	2884	0.37223421031472703	NO	-
3358	ZINC03909408	5904	0.372231647879239	NO	-
3359	ZINC04239146	6399	0.37217684029066184	NO	-
3360	ZINC02717954	3741	0.37208718594552537	NO	-
3361	ZINC02717954	3743	0.37208718594552537	NO	-
3362	ZINC04334779	6502	0.3720699298888818	NO	-
3363	ZINC03867205	5736	0.37194532657746543	NO	-
3364	ZINC01101096	1947	0.37188943652847295	NO	-
3365	ZINC02926839	4255	0.37182491145086116	NO	-
3366	ZINC03854099	5348	0.3718147354305732	NO	-
3367	ZINC03859995	5661	0.37179382079195056	NO	-
3368	ZINC03859996	5662	0.3717907501312129	NO	-
3369	ZINC03004657	4379	0.3717503031765804	NO	-
3370	ZINC02717958	3753	0.3716686770943579	NO	-
3371	ZINC02717958	3755	0.3716686770943579	NO	-
3372	ZINC00919676	1416	0.3716296924406695	NO	-
3373	ZINC00919670	1413	0.37162811261810297	NO	-
3374	ZINC01197386	2272	0.37161574074132153	NO	-
3375	ZINC00417626	268	0.37155410216893836	NO	-
3376	ZINC01053467	1778	0.3714842234995354	NO	-
3377	ZINC00872909	1189	0.371465343304814	NO	-
3378	ZINC02830563	4028	0.37140892344425047	NO	-
3379	ZINC00940650	1465	0.37140096802206546	NO	-
3380	ZINC04126300	6291	0.3713969886836217	NO	-
3381	ZINC00589172	475	0.37136311767921476	NO	-
3382	ZINC03968931	5958	0.37135973112230003	NO	-
3383	ZINC00780491	918	0.37135945934335995	NO	-
3384	ZINC02138460	2996	0.3712953329320224	NO	-
3385	ZINC03238435	4564	0.3712878708136458	NO	-
3386	ZINC00726817	845	0.3712130450836365	NO	-
3387	ZINC00463124	367	0.37120814795026585	NO	-
3388	ZINC00626250	549	0.3711962908131376	NO	-
3389	ZINC02718033	3778	0.37118155536639735	NO	-
3390	ZINC02636182	3604	0.3711242224037114	NO	-
3391	ZINC02718358	3781	0.3711003133114012	NO	-
3392	ZINC00843792	1092	0.37102210943095537	NO	-
3393	ZINC01408768	2525	0.37093872092592434	NO	-
3394	ZINC00919672	1414	0.3708788420988224	NO	-
3395	ZINC02973111	4343	0.3708724340794198	NO	-
3396	ZINC01101095	1946	0.3708664443526797	NO	-
3397	ZINC04374713	6549	0.37082969850748265	NO	-
3398	ZINC00919674	1415	0.3708234340226847	NO	-
3399	ZINC00878164	1236	0.37081952193481066	NO	-
3400	ZINC00878162	1235	0.3707748538294278	NO	-
3401	ZINC00428366	329	0.370754226965753	NO	-
3402	ZINC04443157	6608	0.3706367239531608	NO	-
3403	ZINC02917050	4196	0.37056368504665255	NO	-
3404	ZINC01110278	1984	0.3705619492383002	NO	-
3405	ZINC03853198	5269	0.37054682648981146	NO	-
3406	ZINC01399845	2495	0.37046808923809404	NO	-
3407	ZINC01936710	2888	0.3704527910523047	NO	-
3408	ZINC01936709	2887	0.37041899349944235	NO	-
3409	ZINC02546642	3523	0.3703966495774179	NO	-
3410	ZINC02679170	3657	0.370328977533704	NO	-
3411	ZINC00683380	745	0.3701932877292705	NO	-
3412	ZINC02717880	3727	0.37013819082159566	NO	-
3413	ZINC03854698	5406	0.37010881721472094	NO	-
3414	ZINC01175930	2202	0.3700984545796004	NO	-
3415	ZINC00806555	989	0.37001208652526996	NO	-
3416	ZINC02181056	3011	0.3700084780168093	NO	-
3417	ZINC03858768	5583	0.36997487220220343	NO	-
3418	ZINC02340490	3234	0.3699662336686615	NO	-
3419	ZINC00919566	1401	0.3699449822244082	NO	-
3420	ZINC01889888	2849	0.369925732297423	NO	-
3421	ZINC00919573	1404	0.3699254551030139	NO	-
3422	ZINC02718028	3768	0.3698798598156616	NO	-
3423	ZINC02718028	3770	0.3698798598156616	NO	-
3424	ZINC02266855	3154	0.3698511627894169	NO	-
3425	ZINC00780474	917	0.3697792768864002	NO	-
3426	ZINC03305932	4652	0.36975324878946136	NO	-
3427	ZINC02718034	3780	0.36974429632718947	NO	-
3428	ZINC01028471	1677	0.36961884742632617	NO	-
3429	ZINC03971665	6008	0.3696064394737532	NO	-
3430	ZINC00310600	180	0.36958577871284154	NO	-
3431	ZINC04442657	6603	0.36954139225901317	NO	-
3432	ZINC00780466	916	0.36953613682269376	NO	-
3433	ZINC03858681	5578	0.36952386862041897	NO	-
3434	ZINC00423602	300	0.36942807388730453	NO	-
3435	ZINC02401932	3321	0.36942438747228895	NO	-
3436	ZINC02917062	4197	0.3694213781837506	NO	-
3437	ZINC03853372	5287	0.3693552974771803	NO	-
3438	ZINC03857747	5511	0.36932622204182836	NO	-
3439	ZINC00940649	1464	0.36921303529388677	NO	-
3440	ZINC00919571	1403	0.3692108829798141	NO	-
3441	ZINC00919568	1402	0.36920919315954454	NO	-
3442	ZINC00626474	553	0.3691990338219694	NO	-
3443	ZINC03890270	5860	0.3691931990823863	NO	-
3444	ZINC01154134	2144	0.36918034925239407	NO	-
3445	ZINC03850070	5088	0.36916732622861953	NO	-
3446	ZINC02718034	3779	0.3691007212314618	NO	-
3447	ZINC01889889	2850	0.36908536305124484	NO	-
3448	ZINC02718033	3777	0.3690184026633955	NO	-
3449	ZINC04009838	6137	0.3688535620333141	NO	-
3450	ZINC00783951	931	0.3688168816677114	NO	-
3451	ZINC01258293	2383	0.3687589326356057	NO	-
3452	ZINC04266324	6429	0.36864935089255635	NO	-
3453	ZINC02308659	3186	0.36857225084712075	NO	-
3454	ZINC02488017	3476	0.36852988137143544	NO	-
3455	ZINC00999056	1618	0.3684372552020616	NO	-
3456	ZINC00425654	310	0.3684128442361035	NO	-
3457	ZINC02488020	3477	0.3683759543134329	NO	-
3458	ZINC03892895	5873	0.36837485777111245	NO	-
3459	ZINC03851411	5145	0.36831955039704556	NO	-
3460	ZINC00940653	1466	0.3683183620753925	NO	-
3461	ZINC00842154	1090	0.3682521192640996	NO	-
3462	ZINC02717895	3733	0.36823573581496394	NO	-
3463	ZINC02717895	3734	0.36823573581496394	NO	-
3464	ZINC00668116	701	0.3682061482400068	NO	-
3465	ZINC02341795	3241	0.3681808881753947	NO	-
3466	ZINC03968932	5959	0.3681740534507409	NO	-
3467	ZINC00784656	936	0.3681739895707842	NO	-
3468	ZINC02341794	3240	0.368170693244176	NO	-
3469	ZINC03853212	5270	0.36815426409410335	NO	-
3470	ZINC03868701	5829	0.36814209260206854	NO	-
3471	ZINC04466219	6673	0.36814209260206854	NO	-
3472	ZINC01019512	1662	0.36812867495966933	NO	-
3473	ZINC01914648	2863	0.3680819386395663	NO	-
3474	ZINC00567874	452	0.36805071466593114	NO	-
3475	ZINC03899878	5885	0.3680290618393516	NO	-
3476	ZINC03181960	4488	0.3679881909153676	NO	-
3477	ZINC03012957	4386	0.36798602620666754	NO	-
3478	ZINC03851412	5146	0.3679418844146719	NO	-
3479	ZINC03853110	5257	0.36790653485585445	NO	-
3480	ZINC02717896	3737	0.3678678754736483	NO	-
3481	ZINC02717896	3739	0.36786787547364813	NO	-
3482	ZINC02319829	3198	0.3678300132670971	NO	-
3483	ZINC03012955	4385	0.3677913097770839	NO	-
3484	ZINC04094602	6261	0.3676290763769707	NO	-
3485	ZINC02617425	3545	0.36757049722713137	NO	-
3486	ZINC02717739	3701	0.36755725621537905	NO	-
3487	ZINC03859723	5632	0.3675437019851575	NO	-
3488	ZINC04468584	6685	0.3675437019851575	NO	-
3489	ZINC03604565	4978	0.3675190798804811	NO	-
3490	ZINC02820552	4023	0.36749868722883305	NO	-
3491	ZINC03853591	5307	0.3674905316356615	NO	-
3492	ZINC02357923	3267	0.36741766055280844	NO	-
3493	ZINC02335806	3227	0.3673825336815069	NO	-
3494	ZINC02956136	4319	0.3673767139332665	NO	-
3495	ZINC02717802	3709	0.367314698942989	NO	-
3496	ZINC03012954	4384	0.36727369247698394	NO	-
3497	ZINC03890896	5866	0.36716045679138415	NO	-
3498	ZINC02717739	3703	0.36706780446844917	NO	-
3499	ZINC04464197	6643	0.366980550636254	NO	-
3500	ZINC02717804	3713	0.3669559791060859	NO	-
3501	ZINC04442656	6602	0.3669520508072843	NO	-
3502	ZINC01031574	1691	0.3668727376629665	NO	-
3503	ZINC01992658	2932	0.3668611589265589	NO	-
3504	ZINC03854716	5407	0.36684640384290307	NO	-
3505	ZINC03858795	5584	0.3668279629219939	NO	-
3506	ZINC03854472	5383	0.3668240962069799	NO	-
3507	ZINC04249033	6409	0.366805905214829	NO	-
3508	ZINC01936711	2889	0.36680415546497946	NO	-
3509	ZINC03890898	5867	0.3667753473000014	NO	-
3510	ZINC01049541	1765	0.3667340256051504	NO	-
3511	ZINC00849887	1108	0.3667318551112514	NO	-
3512	ZINC02820490	4021	0.36671805296335785	NO	-
3513	ZINC02099929	2970	0.3667061692397123	NO	-
3514	ZINC00952228	1516	0.3666699706973853	NO	-
3515	ZINC00952227	1515	0.36665975941123086	NO	-
3516	ZINC02717802	3711	0.3666560523923337	NO	-
3517	ZINC03853213	5271	0.3666530333632624	NO	-
3518	ZINC03858841	5586	0.3666386867957473	NO	-
3519	ZINC01209693	2304	0.36652499336516275	NO	-
3520	ZINC01209695	2305	0.3665138700252102	NO	-
3521	ZINC02702463	3680	0.36649748449440844	NO	-
3522	ZINC02717740	3705	0.3664541735081754	NO	-
3523	ZINC00566979	451	0.36644743211761593	NO	-
3524	ZINC02181057	3012	0.36642667562833886	NO	-
3525	ZINC03868631	5824	0.3663601453154671	NO	-
3526	ZINC03854406	5380	0.3663153238775933	NO	-
3527	ZINC02717804	3715	0.36628288255810537	NO	-
3528	ZINC01492685	2673	0.36626915052637715	NO	-
3529	ZINC02168987	3004	0.366223467385682	NO	-
3530	ZINC02099721	2968	0.36608717844374566	NO	-
3531	ZINC02718029	3772	0.36606685830816793	NO	-
3532	ZINC02718029	3774	0.3660668583081677	NO	-
3533	ZINC00446311	347	0.3660631306451586	NO	-
3534	ZINC03853227	5277	0.3660141294589305	NO	-
3535	ZINC02857600	4053	0.36599683006326356	NO	-
3536	ZINC02622636	3566	0.3659266832526003	NO	-
3537	ZINC02717740	3707	0.36583467363595507	NO	-
3538	ZINC03854357	5368	0.3657858762906778	NO	-
3539	ZINC04443678	6623	0.3657689331053387	NO	-
3540	ZINC01584286	2785	0.3657539985309994	NO	-
3541	ZINC02198913	3023	0.36575244075614893	NO	-
3542	ZINC01936712	2890	0.36573575873636455	NO	-
3543	ZINC01246723	2366	0.36567592565473667	NO	-
3544	ZINC02359928	3276	0.3656149016979357	NO	-
3545	ZINC00940731	1477	0.36560650552607205	NO	-
3546	ZINC02991003	4371	0.36553262118090285	NO	-
3547	ZINC02985823	4368	0.3655075011503924	NO	-
3548	ZINC01243600	2364	0.3654740676395938	NO	-
3549	ZINC03858600	5576	0.36543971772010586	NO	-
3550	ZINC02718461	3785	0.3654083567059821	NO	-
3551	ZINC02718461	3786	0.3654083567059821	NO	-
3552	ZINC03850987	5125	0.3653941658891421	NO	-
3553	ZINC03854481	5384	0.3653612167090361	NO	-
3554	ZINC03853815	5323	0.36532300815611113	NO	-
3555	ZINC02622636	3567	0.36532279737241247	NO	-
3556	ZINC03853220	5275	0.36531706071771197	NO	-
3557	ZINC03853216	5274	0.365309857720819	NO	-
3558	ZINC04463940	6640	0.3652355850098991	NO	-
3559	ZINC03852723	5220	0.3651952603931936	NO	-
3560	ZINC02916084	4185	0.36516385175784066	NO	-
3561	ZINC04414997	6584	0.3651532488583686	NO	-
3562	ZINC02099931	2971	0.36515114968764334	NO	-
3563	ZINC02916081	4184	0.36515106361398125	NO	-
3564	ZINC03854558	5394	0.3651363580029033	NO	-
3565	ZINC01099994	1944	0.36512771050046794	NO	-
3566	ZINC03854507	5390	0.36511572692484134	NO	-
3567	ZINC03857593	5501	0.36509003433191506	NO	-
3568	ZINC01459838	2623	0.3650781914453269	NO	-
3569	ZINC01459837	2622	0.3650708339094395	NO	-
3570	ZINC00668113	699	0.36504446095050674	NO	-
3571	ZINC00669545	705	0.3650257915637155	NO	-
3572	ZINC01296001	2401	0.36502332404471277	NO	-
3573	ZINC00009076	5	0.36499328293538713	NO	-
3574	ZINC03604393	4973	0.3649861719268679	NO	-
3575	ZINC03262147	4591	0.36494491863343037	NO	-
3576	ZINC03338223	4686	0.3649425725726447	NO	-
3577	ZINC03858763	5581	0.3649275557087737	NO	-
3578	ZINC03338225	4687	0.3649164064827224	NO	-
3579	ZINC02915107	4157	0.36484861003904684	NO	-
3580	ZINC03857411	5494	0.364841114157793	NO	-
3581	ZINC02953137	4312	0.36482091694917024	NO	-
3582	ZINC02915109	4158	0.3648202928047336	NO	-
3583	ZINC00999059	1620	0.36481295375972006	NO	-
3584	ZINC01492685	2674	0.3647518021949872	NO	-
3585	ZINC02973225	4344	0.3647119639836503	NO	-
3586	ZINC03868674	5826	0.36470964193559935	NO	-
3587	ZINC04438066	6595	0.36470830907828816	NO	-
3588	ZINC03857560	5500	0.3646869844695042	NO	-
3589	ZINC03272050	4604	0.36465424758660414	NO	-
3590	ZINC03851071	5130	0.3646505087485147	NO	-
3591	ZINC00591295	479	0.3646321602671775	NO	-
3592	ZINC03864160	5682	0.36459618309901703	NO	-
3593	ZINC00999057	1619	0.3645558103770053	NO	-
3594	ZINC03854359	5370	0.3645555086957825	NO	-
3595	ZINC04251209	6419	0.36454601202430753	NO	-
3596	ZINC03853214	5272	0.36453147412522535	NO	-
3597	ZINC02099722	2969	0.3644372219462467	NO	-
3598	ZINC02138375	2995	0.36442904604204934	NO	-
3599	ZINC02836522	4030	0.36441460844356016	NO	-
3600	ZINC03854363	5372	0.3643614953068512	NO	-
3601	ZINC03857814	5515	0.3643409099063681	NO	-
3602	ZINC04464594	6653	0.3643409099063679	NO	-
3603	ZINC03854358	5369	0.36432012417155346	NO	-
3604	ZINC03518751	4910	0.3642929611471292	NO	-
3605	ZINC03858863	5588	0.36428770207248873	NO	-
3606	ZINC02794158	3967	0.36419503789018515	NO	-
3607	ZINC00881518	1240	0.36410784149030057	NO	-
3608	ZINC03999740	6085	0.3640136046023973	NO	-
3609	ZINC03398357	4772	0.3639994429853535	NO	-
3610	ZINC00686253	754	0.3639778467297439	NO	-
3611	ZINC00360604	220	0.36395432562704455	NO	-
3612	ZINC02820554	4024	0.36389479553178805	NO	-
3613	ZINC00535876	422	0.36386362046938314	NO	-
3614	ZINC02348559	3251	0.36383833108145563	NO	-
3615	ZINC02915357	4169	0.3638019898643919	NO	-
3616	ZINC03854409	5381	0.363797280465455	NO	-
3617	ZINC02979904	4358	0.36374731225393075	NO	-
3618	ZINC02424795	3371	0.36371302437692676	NO	-
3619	ZINC03853215	5273	0.3636951410843235	NO	-
3620	ZINC03867336	5761	0.3636774163497828	NO	-
3621	ZINC03853067	5245	0.36360507729531305	NO	-
3622	ZINC02500519	3500	0.3635886659050333	NO	-
3623	ZINC00668115	700	0.363554460703812	NO	-
3624	ZINC03869118	5834	0.36354296713070205	NO	-
3625	ZINC00940732	1478	0.3634204564017591	NO	-
3626	ZINC03868676	5827	0.36334693640164534	NO	-
3627	ZINC03354056	4713	0.3633079279201958	NO	-
3628	ZINC03859861	5646	0.36325982312171845	NO	-
3629	ZINC04334431	6501	0.3631910867237254	NO	-
3630	ZINC03854360	5371	0.36318405318769814	NO	-
3631	ZINC02820492	4022	0.3631738169213201	NO	-
3632	ZINC03853228	5278	0.36309366817610966	NO	-
3633	ZINC03873718	5839	0.3630554183715723	NO	-
3634	ZINC02847547	4039	0.36304247947060897	NO	-
3635	ZINC01176870	2206	0.36299022534426095	NO	-
3636	ZINC04009838	6138	0.3629754673869511	NO	-
3637	ZINC04266397	6431	0.362926218984793	NO	-
3638	ZINC04463947	6641	0.3628473695686953	NO	-
3639	ZINC03170274	4467	0.3627639056007698	NO	-
3640	ZINC02995095	4374	0.3627221214648178	NO	-
3641	ZINC00360424	219	0.36270075031916166	NO	-
3642	ZINC03858767	5582	0.36269007068806985	NO	-
3643	ZINC02263584	3148	0.362688795227559	NO	-
3644	ZINC01033298	1697	0.3626325659183253	NO	-
3645	ZINC01033298	1698	0.36261286760172473	NO	-
3646	ZINC01035322	1709	0.3625481859319813	NO	-
3647	ZINC02340238	3233	0.3624982514032656	NO	-
3648	ZINC03859862	5647	0.3624498584422435	NO	-
3649	ZINC03971864	6009	0.36243753632391906	NO	-
3650	ZINC02197378	3019	0.3623908621856569	NO	-
3651	ZINC02052453	2940	0.36238579591241327	NO	-
3652	ZINC03853221	5276	0.3623747772843297	NO	-
3653	ZINC03853633	5311	0.36237286238293476	NO	-
3654	ZINC03582748	4956	0.36231264542310637	NO	-
3655	ZINC02201351	3033	0.3622812280960143	NO	-
3656	ZINC02410947	3347	0.36222930115023755	NO	-
3657	ZINC03040844	4426	0.3622190623735722	NO	-
3658	ZINC01195450	2265	0.36203529609232526	NO	-
3659	ZINC02052452	2939	0.3620260142000692	NO	-
3660	ZINC01195455	2266	0.36201204603785186	NO	-
3661	ZINC02357803	3266	0.3620017302704327	NO	-
3662	ZINC03860086	5673	0.3619904776409587	NO	-
3663	ZINC03890752	5863	0.36198151463866307	NO	-
3664	ZINC03262424	4593	0.36197163785731645	NO	-
3665	ZINC03300377	4643	0.3618923280076487	NO	-
3666	ZINC01034872	1707	0.361892014810612	NO	-
3667	ZINC02258632	3146	0.3618878230830912	NO	-
3668	ZINC04094602	6262	0.3618315984667315	NO	-
3669	ZINC03859864	5649	0.36181497902493703	NO	-
3670	ZINC03857274	5488	0.36181267871127426	NO	-
3671	ZINC03859863	5648	0.36180999367241723	NO	-
3672	ZINC02265465	3151	0.36179688277807287	NO	-
3673	ZINC03850987	5124	0.36172263991869963	NO	-
3674	ZINC04443953	6625	0.3617105810413206	NO	-
3675	ZINC02467175	3455	0.36160427618895974	NO	-
3676	ZINC04442897	6606	0.36157311630659084	NO	-
3677	ZINC01121577	2050	0.3615545932036239	NO	-
3678	ZINC01240848	2358	0.3615491931646239	NO	-
3679	ZINC04463938	6639	0.36150468195871777	NO	-
3680	ZINC04596593	6765	0.36142438040813446	NO	-
3681	ZINC01254927	2381	0.3613324755213353	NO	-
3682	ZINC01400391	2502	0.3613043708185651	NO	-
3683	ZINC03864292	5684	0.3612754750370835	NO	-
3684	ZINC03971866	6010	0.3612720390811063	NO	-
3685	ZINC01503491	2711	0.3612533302360781	NO	-
3686	ZINC00919541	1398	0.3612179862531681	NO	-
3687	ZINC03851071	5131	0.3611958097788352	NO	-
3688	ZINC02447662	3411	0.3611764847799063	NO	-
3689	ZINC02726745	3892	0.3611240905396762	NO	-
3690	ZINC02230751	3103	0.36108267468201677	NO	-
3691	ZINC03854351	5367	0.361077859941841	NO	-
3692	ZINC00919534	1395	0.36106455960631134	NO	-
3693	ZINC03967893	5951	0.36104453456296304	NO	-
3694	ZINC01399847	2497	0.3610284070851673	NO	-
3695	ZINC04374633	6546	0.3610262549564268	NO	-
3696	ZINC03849842	5085	0.3609959883811783	NO	-
3697	ZINC01399846	2496	0.36097832590425405	NO	-
3698	ZINC02915797	4178	0.3609775174651771	NO	-
3699	ZINC03859274	5605	0.3609248183192293	NO	-
3700	ZINC00919332	1380	0.36088388105094976	NO	-
3701	ZINC03854487	5387	0.3608837492157238	NO	-
3702	ZINC00919386	1383	0.3608825265369127	NO	-
3703	ZINC00423633	301	0.360861308845406	NO	-
3704	ZINC04464252	6644	0.3608487210858715	NO	-
3705	ZINC03857255	5487	0.3608487210858713	NO	-
3706	ZINC04356388	6516	0.3608173870267791	NO	-
3707	ZINC03857724	5510	0.36078628759570536	NO	-
3708	ZINC04464539	6652	0.36078628759570536	NO	-
3709	ZINC00426397	316	0.36069035878697325	NO	-
3710	ZINC01143107	2126	0.3606173145840756	NO	-
3711	ZINC02466913	3454	0.3605985618919162	NO	-
3712	ZINC02094398	2966	0.3605973257742929	NO	-
3713	ZINC04001266	6112	0.3605948532405031	NO	-
3714	ZINC01171850	2190	0.3605624968107385	NO	-
3715	ZINC00712290	811	0.36051017193331086	NO	-
3716	ZINC00919537	1396	0.3603489896170177	NO	-
3717	ZINC03868356	5815	0.3603335474760572	NO	-
3718	ZINC03854031	5341	0.360313920651199	NO	-
3719	ZINC03854029	5339	0.36029413707937635	NO	-
3720	ZINC00991271	1586	0.360281308105629	NO	-
3721	ZINC00919336	1382	0.36018442991459865	NO	-
3722	ZINC00919334	1381	0.3601550807718898	NO	-
3723	ZINC03854030	5340	0.3601248951724701	NO	-
3724	ZINC01040287	1739	0.36011608218562335	NO	-
3725	ZINC02915800	4179	0.360083029826808	NO	-
3726	ZINC04005003	6130	0.3600303412412055	NO	-
3727	ZINC01004740	1635	0.35998149542067964	NO	-
3728	ZINC02352828	3257	0.3599416540125123	NO	-
3729	ZINC00974998	1560	0.35993082280350386	NO	-
3730	ZINC00591295	480	0.35990991729245114	NO	-
3731	ZINC03860047	5670	0.3598485919721785	NO	-
3732	ZINC04470165	6698	0.3597182437761015	NO	-
3733	ZINC03856459	5475	0.35971824377610134	NO	-
3734	ZINC03854576	5397	0.3596811346446406	NO	-
3735	ZINC03170562	4468	0.35966676404485665	NO	-
3736	ZINC03896474	5876	0.35964433098145115	NO	-
3737	ZINC00423675	302	0.3596377315177303	NO	-
3738	ZINC02446515	3409	0.35962681982684475	NO	-
3739	ZINC01101126	1948	0.35960385004792506	NO	-
3740	ZINC02338233	3231	0.35954069908539543	NO	-
3741	ZINC00868783	1176	0.3595338971778791	NO	-
3742	ZINC02193742	3018	0.3594862570324311	NO	-
3743	ZINC00919538	1397	0.3594402409103788	NO	-
3744	ZINC02717739	3702	0.35938783646605826	NO	-
3745	ZINC02717739	3704	0.35938783646605826	NO	-
3746	ZINC01986714	2918	0.35934906521288307	NO	-
3747	ZINC03854351	5366	0.3593034906490042	NO	-
3748	ZINC01326396	2424	0.3592761164245633	NO	-
3749	ZINC03983549	6048	0.35917696754796863	NO	-
3750	ZINC01121152	2047	0.3591663014225906	NO	-
3751	ZINC02226934	3082	0.35911852460398463	NO	-
3752	ZINC01326395	2423	0.3591168171580316	NO	-
3753	ZINC03859617	5626	0.359074887015183	NO	-
3754	ZINC00702158	777	0.35907010709556686	NO	-
3755	ZINC04209177	6377	0.359056931413446	NO	-
3756	ZINC00991290	1589	0.3590462483831799	NO	-
3757	ZINC04059252	6227	0.35904375369889663	NO	-
3758	ZINC00779328	913	0.3590411799730634	NO	-
3759	ZINC00991289	1588	0.35902322583445617	NO	-
3760	ZINC01889772	2846	0.3590185114525484	NO	-
3761	ZINC02918341	4226	0.3590140641615729	NO	-
3762	ZINC02918339	4225	0.35899806169809156	NO	-
3763	ZINC02717802	3710	0.3589121194118656	NO	-
3764	ZINC02717802	3712	0.3589121194118656	NO	-
3765	ZINC03890611	5861	0.35883750717804747	NO	-
3766	ZINC01060711	1805	0.3588164548257861	NO	-
3767	ZINC03967893	5952	0.35874375247517687	NO	-
3768	ZINC02307268	3182	0.3586153659884525	NO	-
3769	ZINC01459838	2624	0.35857969589648087	NO	-
3770	ZINC01195739	2269	0.35854114801558995	NO	-
3771	ZINC02717804	3714	0.3585363478513087	NO	-
3772	ZINC02717804	3716	0.3585363478513087	NO	-
3773	ZINC04618196	6768	0.35853386631235024	NO	-
3774	ZINC02326332	3210	0.35844992089436456	NO	-
3775	ZINC04442236	6601	0.35842185385364017	NO	-
3776	ZINC00895407	1286	0.3583965147471559	NO	-
3777	ZINC00426487	319	0.358388801760574	NO	-
3778	ZINC00226587	139	0.358374961076997	NO	-
3779	ZINC02342907	3242	0.3583438700816155	NO	-
3780	ZINC01889768	2845	0.3583276782746404	NO	-
3781	ZINC01121151	2046	0.3582998711664796	NO	-
3782	ZINC02978866	4356	0.35825439876285997	NO	-
3783	ZINC03346036	4699	0.3581946352654474	NO	-
3784	ZINC02307267	3181	0.35816059449092863	NO	-
3785	ZINC03631066	4997	0.3581220648860009	NO	-
3786	ZINC00816738	1022	0.3580217026497107	NO	-
3787	ZINC04033706	6201	0.3580072891443774	NO	-
3788	ZINC00816737	1021	0.3579988232750026	NO	-
3789	ZINC02460596	3438	0.35795469960264675	NO	-
3790	ZINC00991272	1587	0.357948921506219	NO	-
3791	ZINC04389227	6568	0.35791951920732457	NO	-
3792	ZINC01136067	2109	0.3579171706075043	NO	-
3793	ZINC02324593	3204	0.35790972069517013	NO	-
3794	ZINC02446515	3408	0.35790602672222466	NO	-
3795	ZINC03853190	5268	0.3578717179548338	NO	-
3796	ZINC02982467	4363	0.3578537615515377	NO	-
3797	ZINC02971720	4337	0.35785003601242704	NO	-
3798	ZINC00688763	761	0.35784808302936477	NO	-
3799	ZINC02717740	3706	0.35784603986802016	NO	-
3800	ZINC02717740	3708	0.35784603986802016	NO	-
3801	ZINC03854483	5385	0.35781763756971974	NO	-
3802	ZINC02487976	3475	0.35779663475621615	NO	-
3803	ZINC04005657	6135	0.35778612033699697	NO	-
3804	ZINC04005656	6134	0.3577425619007583	NO	-
3805	ZINC02324598	3207	0.35767391293389306	NO	-
3806	ZINC01040287	1740	0.357668638485682	NO	-
3807	ZINC01124365	2060	0.35764366660368213	NO	-
3808	ZINC02620384	3555	0.35762670642727645	NO	-
3809	ZINC03363451	4736	0.3576138444439943	NO	-
3810	ZINC03969055	5961	0.35756569537454985	NO	-
3811	ZINC01071887	1851	0.3575578236632167	NO	-
3812	ZINC02326335	3211	0.35754441999044917	NO	-
3813	ZINC01195741	2270	0.35750669120372663	NO	-
3814	ZINC04360034	6529	0.3574240720596391	NO	-
3815	ZINC00695925	774	0.3574156130660712	NO	-
3816	ZINC03303722	4651	0.3574067483512182	NO	-
3817	ZINC01160266	2167	0.35728788800792205	NO	-
3818	ZINC00426370	311	0.35728665999417	NO	-
3819	ZINC03400165	4778	0.35725639898306577	NO	-
3820	ZINC02982331	4361	0.3571846682837874	NO	-
3821	ZINC03858216	5548	0.3571112899411454	NO	-
3822	ZINC04622895	6770	0.35701398697975034	NO	-
3823	ZINC02324597	3206	0.35697931593674165	NO	-
3824	ZINC02324595	3205	0.3569633435870351	NO	-
3825	ZINC02273271	3157	0.35679859497738503	NO	-
3826	ZINC00695922	772	0.35675952062323707	NO	-
3827	ZINC02342909	3243	0.3567582638257898	NO	-
3828	ZINC03366034	4739	0.35675805133626554	NO	-
3829	ZINC02859345	4060	0.3566857393938827	NO	-
3830	ZINC03398454	4773	0.35667493524968563	NO	-
3831	ZINC01194629	2262	0.3566542608894325	NO	-
3832	ZINC04497523	6746	0.35652689241355723	NO	-
3833	ZINC00702158	776	0.3564690526049819	NO	-
3834	ZINC00596776	500	0.35641959450513633	NO	-
3835	ZINC04434167	6588	0.3563930672920626	NO	-
3836	ZINC03853485	5298	0.35635771165114116	NO	-
3837	ZINC02414923	3356	0.35633416963606845	NO	-
3838	ZINC03854470	5382	0.35630595842259083	NO	-
3839	ZINC00695923	773	0.3562839656501118	NO	-
3840	ZINC02973363	4345	0.3562434246629769	NO	-
3841	ZINC00602501	508	0.3561944772260121	NO	-
3842	ZINC02820450	4020	0.35617914411863705	NO	-
3843	ZINC02635162	3601	0.3561597523509938	NO	-
3844	ZINC01093055	1935	0.3561265815570681	NO	-
3845	ZINC02635116	3600	0.3560699913561961	NO	-
3846	ZINC02909611	4117	0.3560404779831959	NO	-
3847	ZINC02720612	3789	0.35596099889787836	NO	-
3848	ZINC01117839	2033	0.3559327512915181	NO	-
3849	ZINC03854621	5401	0.35592098765774516	NO	-
3850	ZINC03853486	5299	0.35583354871775175	NO	-
3851	ZINC01195737	2268	0.3558055765095196	NO	-
3852	ZINC01195743	2271	0.3558050207590661	NO	-
3853	ZINC04059358	6228	0.35577226914392396	NO	-
3854	ZINC00374699	231	0.35574555871848595	NO	-
3855	ZINC00866690	1164	0.35570876794306694	NO	-
3856	ZINC03854541	5391	0.3556942501485494	NO	-
3857	ZINC01301975	2410	0.3556541615993491	NO	-
3858	ZINC01113429	1997	0.3555912713212204	NO	-
3859	ZINC00097934	62	0.355586744064363	NO	-
3860	ZINC03889955	5858	0.35555635132025154	NO	-
3861	ZINC01194631	2263	0.35552702215917115	NO	-
3862	ZINC00866687	1161	0.35546947800656886	NO	-
3863	ZINC03853815	5322	0.3553943591086712	NO	-
3864	ZINC02660841	3649	0.35538728815117304	NO	-
3865	ZINC02915770	4176	0.35537562156912456	NO	-
3866	ZINC02915768	4175	0.35536123279280846	NO	-
3867	ZINC04442234	6600	0.35532633120322377	NO	-
3868	ZINC02720610	3788	0.3553086151715243	NO	-
3869	ZINC00702158	775	0.35526044822821007	NO	-
3870	ZINC03632811	5000	0.355243829724696	NO	-
3871	ZINC02717966	3756	0.3552219048131192	NO	-
3872	ZINC02380855	3304	0.3551922433930829	NO	-
3873	ZINC03857164	5485	0.3550683870090625	NO	-
3874	ZINC02720609	3787	0.3550613225198174	NO	-
3875	ZINC00866688	1162	0.35505236973713444	NO	-
3876	ZINC03563887	4946	0.35501053663871973	NO	-
3877	ZINC01128343	2080	0.354991084823963	NO	-
3878	ZINC03859064	5595	0.35497460368485856	NO	-
3879	ZINC02859686	4064	0.3549089279120902	NO	-
3880	ZINC02916421	4193	0.35490737820922025	NO	-
3881	ZINC03487204	4871	0.3548792843996399	NO	-
3882	ZINC02799395	3987	0.35486820636243227	NO	-
3883	ZINC02916415	4190	0.3548637944857108	NO	-
3884	ZINC03487202	4870	0.35485806187479185	NO	-
3885	ZINC00866689	1163	0.354746877560054	NO	-
3886	ZINC02551016	3525	0.354707861607341	NO	-
3887	ZINC03249913	4579	0.3546498755923085	NO	-
3888	ZINC02635285	3603	0.3545511372663323	NO	-
3889	ZINC03252170	4583	0.3545119045626475	NO	-
3890	ZINC03018626	4392	0.35447050209431724	NO	-
3891	ZINC03867322	5757	0.35441608219659054	NO	-
3892	ZINC01326394	2422	0.35437284035563804	NO	-
3893	ZINC01153201	2143	0.3543464449425428	NO	-
3894	ZINC01326393	2421	0.35433904035358205	NO	-
3895	ZINC03622520	4989	0.3543260782383552	NO	-
3896	ZINC01040130	1728	0.3543136190221011	NO	-
3897	ZINC02080321	2958	0.3542811176787482	NO	-
3898	ZINC02137021	2992	0.3542687768560293	NO	-
3899	ZINC02308790	3187	0.35424006348063425	NO	-
3900	ZINC02798743	3984	0.3542171023140848	NO	-
3901	ZINC04492163	6730	0.35418240876942914	NO	-
3902	ZINC01225734	2337	0.35416211233911676	NO	-
3903	ZINC03859724	5633	0.3540556002815086	NO	-
3904	ZINC01194633	2264	0.3538665126958819	NO	-
3905	ZINC01194627	2261	0.3538593672922974	NO	-
3906	ZINC01060786	1808	0.35385900071082227	NO	-
3907	ZINC00412475	260	0.353815696959499	NO	-
3908	ZINC02225198	3079	0.3537859978214941	NO	-
3909	ZINC03858468	5558	0.353770516973891	NO	-
3910	ZINC02080323	2959	0.35375632803973667	NO	-
3911	ZINC03665075	5026	0.35348317437517995	NO	-
3912	ZINC00716250	819	0.3534332668023646	NO	-
3913	ZINC02051759	2938	0.35343088075320817	NO	-
3914	ZINC02798879	3985	0.3534201092541467	NO	-
3915	ZINC03958515	5939	0.3533324632824436	NO	-
3916	ZINC03858469	5559	0.35332187850397984	NO	-
3917	ZINC03858470	5560	0.3533201670999438	NO	-
3918	ZINC04470358	6705	0.3533201670999438	NO	-
3919	ZINC02344478	3246	0.35325155912850786	NO	-
3920	ZINC02722942	3809	0.3532396843764766	NO	-
3921	ZINC02722943	3810	0.3532337999173708	NO	-
3922	ZINC03366055	4740	0.3532210235141902	NO	-
3923	ZINC01064182	1824	0.35320841284588	NO	-
3924	ZINC01060787	1809	0.3531153323313614	NO	-
3925	ZINC01060782	1806	0.3531148559392808	NO	-
3926	ZINC01150876	2136	0.35303841499004834	NO	-
3927	ZINC00591112	476	0.35302427102321304	NO	-
3928	ZINC01168660	2182	0.3529896395497074	NO	-
3929	ZINC04060826	6232	0.352919233960577	NO	-
3930	ZINC04224183	6389	0.35288985422848906	NO	-
3931	ZINC02717808	3718	0.3528383951435005	NO	-
3932	ZINC03844459	5073	0.3528273156708623	NO	-
3933	ZINC00602501	507	0.3527588276935452	NO	-
3934	ZINC03393166	4767	0.3527388662832962	NO	-
3935	ZINC00818337	1028	0.352707910491152	NO	-
3936	ZINC03393164	4766	0.35269112845492573	NO	-
3937	ZINC03252569	4584	0.3526555590526895	NO	-
3938	ZINC03858471	5561	0.35264003694857454	NO	-
3939	ZINC02629141	3591	0.35263616243297413	NO	-
3940	ZINC00878168	1237	0.35260242662745517	NO	-
3941	ZINC01080828	1901	0.352597515708687	NO	-
3942	ZINC02163832	3003	0.352562102830168	NO	-
3943	ZINC03908251	5902	0.35248006018058003	NO	-
3944	ZINC02099499	2967	0.35247142847301627	NO	-
3945	ZINC04463907	6638	0.35242082421122295	NO	-
3946	ZINC00592546	484	0.35240401396957505	NO	-
3947	ZINC04315394	6485	0.3522965204297824	NO	-
3948	ZINC02717808	3717	0.3522727392832881	NO	-
3949	ZINC01326416	2425	0.3522235193257638	NO	-
3950	ZINC01326418	2426	0.3522214995714968	NO	-
3951	ZINC00938152	1456	0.35207646376078044	NO	-
3952	ZINC03858851	5587	0.3519652889387075	NO	-
3953	ZINC03970119	5987	0.3519588529741316	NO	-
3954	ZINC02642866	3622	0.3518695974928984	NO	-
3955	ZINC02642865	3621	0.3518694037666302	NO	-
3956	ZINC01040130	1729	0.3518657423371753	NO	-
3957	ZINC01040281	1735	0.3517771493388572	NO	-
3958	ZINC04443360	6610	0.3517314893373568	NO	-
3959	ZINC03816338	5050	0.35170451331427877	NO	-
3960	ZINC00591112	478	0.3517013608495522	NO	-
3961	ZINC00818336	1027	0.3516994349202311	NO	-
3962	ZINC03854853	5413	0.3515919962384325	NO	-
3963	ZINC02717966	3758	0.35155909761708204	NO	-
3964	ZINC00633402	582	0.3515341149037387	NO	-
3965	ZINC00633405	583	0.35151858066874136	NO	-
3966	ZINC03236100	4553	0.35149894672963766	NO	-
3967	ZINC04470153	6696	0.3514575255864206	NO	-
3968	ZINC04443366	6613	0.3514539706416891	NO	-
3969	ZINC01184745	2244	0.35141856218605577	NO	-
3970	ZINC04059361	6229	0.3513372056647434	NO	-
3971	ZINC04443409	6618	0.35131330405212235	NO	-
3972	ZINC00655204	670	0.35131293631021737	NO	-
3973	ZINC00655206	671	0.35129442064545835	NO	-
3974	ZINC03581551	4950	0.35119465452655996	NO	-
3975	ZINC02717973	3764	0.3511800550031575	NO	-
3976	ZINC00655214	672	0.3511729849802903	NO	-
3977	ZINC02623225	3571	0.351129890587915	NO	-
3978	ZINC00154470	90	0.35111436885031166	NO	-
3979	ZINC00948817	1499	0.3511081088703615	NO	-
3980	ZINC01230788	2351	0.35102131209405996	NO	-
3981	ZINC00655215	673	0.35101612445688835	NO	-
3982	ZINC04443364	6612	0.35101049714687754	NO	-
3983	ZINC01037104	1716	0.3510093578995586	NO	-
3984	ZINC01230184	2349	0.350980781134773	NO	-
3985	ZINC00755712	885	0.3508505726304558	NO	-
3986	ZINC00924427	1421	0.3508145615896109	NO	-
3987	ZINC04443408	6617	0.3507897283144774	NO	-
3988	ZINC01040197	1732	0.350773157980123	NO	-
3989	ZINC03859968	5658	0.35074198256763073	NO	-
3990	ZINC01040284	1737	0.3505983245062415	NO	-
3991	ZINC02216190	3058	0.3505806502847073	NO	-
3992	ZINC04223127	6379	0.3505617707055154	NO	-
3993	ZINC04464506	6648	0.35054072884032933	NO	-
3994	ZINC01134708	2108	0.350510942095513	NO	-
3995	ZINC00882846	1245	0.35047338801681005	NO	-
3996	ZINC00755210	883	0.3504696009753652	NO	-
3997	ZINC02644474	3626	0.3504541978363249	NO	-
3998	ZINC04271803	6444	0.3504464704068969	NO	-
3999	ZINC01134707	2107	0.3504216191630039	NO	-
4000	ZINC02241641	3130	0.3503944976199423	NO	-
4001	ZINC03853158	5265	0.35015116370459703	NO	-
4002	ZINC04389229	6569	0.3501092914258531	NO	-
4003	ZINC00591112	477	0.3501042514756939	NO	-
4004	ZINC01494050	2676	0.3500953829485552	NO	-
4005	ZINC03854853	5412	0.35007691631036064	NO	-
4006	ZINC00856423	1130	0.3500610754286289	NO	-
4007	ZINC02717823	3724	0.3500589907792561	NO	-
4008	ZINC00424899	304	0.35003501079090077	NO	-
4009	ZINC03855203	5448	0.3500236245121708	NO	-
4010	ZINC03911582	5913	0.35001153146851566	NO	-
4011	ZINC03858523	5566	0.3499814562819739	NO	-
4012	ZINC04470427	6709	0.3499814562819739	NO	-
4013	ZINC00662983	689	0.3499778198744154	NO	-
4014	ZINC03868501	5819	0.3499768012379035	NO	-
4015	ZINC00211075	128	0.3498236820755407	NO	-
4016	ZINC00986636	1578	0.3497291616093176	NO	-
4017	ZINC00666036	694	0.3497160355134996	NO	-
4018	ZINC03857816	5516	0.34967428781375237	NO	-
4019	ZINC00321800	193	0.34962284920387776	NO	-
4020	ZINC03359658	4730	0.3495971710262756	NO	-
4021	ZINC02717823	3723	0.3495755497835097	NO	-
4022	ZINC04271801	6443	0.34957192728449993	NO	-
4023	ZINC01060784	1807	0.3495404527020687	NO	-
4024	ZINC02305340	3179	0.3495316569763629	NO	-
4025	ZINC01726085	2799	0.34952712626112625	NO	-
4026	ZINC01040281	1736	0.3495113991959485	NO	-
4027	ZINC02279012	3159	0.34946113955749186	NO	-
4028	ZINC02967923	4333	0.34945142908702387	NO	-
4029	ZINC00783395	929	0.3494186476627114	NO	-
4030	ZINC01040284	1738	0.34936601735486444	NO	-
4031	ZINC03228727	4541	0.3493370213366543	NO	-
4032	ZINC00937464	1444	0.34933299448256966	NO	-
4033	ZINC04050958	6222	0.34931939406624235	NO	-
4034	ZINC03319224	4664	0.3493132684581658	NO	-
4035	ZINC03859430	5610	0.34926554998485193	NO	-
4036	ZINC03858592	5575	0.3492571719829369	NO	-
4037	ZINC03250725	4581	0.34920902295342826	NO	-
4038	ZINC03859690	5630	0.34920400445933514	NO	-
4039	ZINC00723975	839	0.3491939418670391	NO	-
4040	ZINC03859699	5631	0.3491665028973659	NO	-
4041	ZINC01111904	1991	0.3491372668484931	NO	-
4042	ZINC01230787	2350	0.3489763312986974	NO	-
4043	ZINC02813070	4011	0.34894790397649605	NO	-
4044	ZINC00916526	1339	0.34890970115871084	NO	-
4045	ZINC04492163	6729	0.3488613548305072	NO	-
4046	ZINC00795104	957	0.3488024158256991	NO	-
4047	ZINC00110101	72	0.34876953482961165	NO	-
4048	ZINC03864376	5686	0.3487383878299194	NO	-
4049	ZINC00321799	192	0.34861957612490113	NO	-
4050	ZINC00818338	1029	0.3485560626822154	NO	-
4051	ZINC00857339	1134	0.34853229678227177	NO	-
4052	ZINC03853159	5266	0.348497644096269	NO	-
4053	ZINC03854331	5365	0.34849074349457054	NO	-
4054	ZINC03604555	4977	0.34837575976711527	NO	-
4055	ZINC04223129	6380	0.34827465038893385	NO	-
4056	ZINC03297201	4639	0.3480784616359408	NO	-
4057	ZINC02279829	3160	0.3480664278997372	NO	-
4058	ZINC01201242	2281	0.34805698933014945	NO	-
4059	ZINC03853135	5262	0.34801394507669203	NO	-
4060	ZINC01201243	2282	0.34800858406289836	NO	-
4061	ZINC02783177	3943	0.348000400182061	NO	-
4062	ZINC01042164	1744	0.34797600720391264	NO	-
4063	ZINC00818344	1033	0.34794150442504573	NO	-
4064	ZINC01254104	2377	0.3479090828969375	NO	-
4065	ZINC01037105	1717	0.34787368331741847	NO	-
4066	ZINC01489756	2663	0.34786269555994787	NO	-
4067	ZINC02306644	3180	0.3477544921948557	NO	-
4068	ZINC03853094	5253	0.3477304669339996	NO	-
4069	ZINC01040197	1733	0.34770919422405605	NO	-
4070	ZINC03867792	5799	0.34767960109281987	NO	-
4071	ZINC02504173	3512	0.34767589989304126	NO	-
4072	ZINC02717966	3757	0.3476657468338709	NO	-
4073	ZINC02717966	3759	0.3476657468338709	NO	-
4074	ZINC03472498	4856	0.34763308702297585	NO	-
4075	ZINC03604546	4975	0.3476197247451706	NO	-
4076	ZINC03853318	5283	0.3476130763836069	NO	-
4077	ZINC02717973	3765	0.34760880112894454	NO	-
4078	ZINC02973054	4342	0.34760753076494594	NO	-
4079	ZINC00738293	862	0.3475530947742869	NO	-
4080	ZINC01254104	2378	0.34753186018562066	NO	-
4081	ZINC04358694	6527	0.34750839368435144	NO	-
4082	ZINC02283525	3164	0.3475004530795192	NO	-
4083	ZINC02717822	3722	0.34749564329326144	NO	-
4084	ZINC02717821	3720	0.34741378744002743	NO	-
4085	ZINC00818326	1023	0.34736512363666927	NO	-
4086	ZINC00826827	1048	0.34731634842063597	NO	-
4087	ZINC03851944	5174	0.34726353402118815	NO	-
4088	ZINC01514881	2750	0.34724825509400226	NO	-
4089	ZINC02700630	3676	0.3472370471406526	NO	-
4090	ZINC01034867	1706	0.3472146051264189	NO	-
4091	ZINC00738294	863	0.34715090493522216	NO	-
4092	ZINC03889917	5857	0.347118768318165	NO	-
4093	ZINC03491176	4873	0.3471155318511551	NO	-
4094	ZINC01116755	2028	0.34710960788213713	NO	-
4095	ZINC01033715	1701	0.34708383483984245	NO	-
4096	ZINC03491174	4872	0.3470799204885282	NO	-
4097	ZINC02717972	3760	0.3469778551689005	NO	-
4098	ZINC01033718	1703	0.3469204344619986	NO	-
4099	ZINC03216761	4529	0.3469102984294856	NO	-
4100	ZINC03216760	4528	0.3468918130541393	NO	-
4101	ZINC03859018	5593	0.34678704438789526	NO	-
4102	ZINC03049763	4438	0.34674162535465614	NO	-
4103	ZINC01033717	1702	0.34672524789929243	NO	-
4104	ZINC03852952	5238	0.3466989672237743	NO	-
4105	ZINC00628719	563	0.34668312571090026	NO	-
4106	ZINC00944310	1481	0.3466579731279452	NO	-
4107	ZINC00929791	1426	0.3465280416709311	NO	-
4108	ZINC00947663	1494	0.34648329698242214	NO	-
4109	ZINC00419244	276	0.34643853169238553	NO	-
4110	ZINC03854815	5410	0.34642167111854744	NO	-
4111	ZINC04138376	6309	0.34638352048217225	NO	-
4112	ZINC02622584	3565	0.34633693150824946	NO	-
4113	ZINC00966290	1551	0.34633652545796684	NO	-
4114	ZINC00882903	1250	0.34632539027209186	NO	-
4115	ZINC00882904	1251	0.3462536293987356	NO	-
4116	ZINC03866853	5701	0.34622846634544424	NO	-
4117	ZINC03851109	5136	0.3462261865374008	NO	-
4118	ZINC00269549	161	0.34619740998697185	NO	-
4119	ZINC02350931	3254	0.3461186565944603	NO	-
4120	ZINC00912377	1325	0.3460731491801072	NO	-
4121	ZINC00818335	1026	0.3460642729314853	NO	-
4122	ZINC00727479	849	0.3460465697198565	NO	-
4123	ZINC00628639	560	0.3460465295195911	NO	-
4124	ZINC01927637	2876	0.34603479297132816	NO	-
4125	ZINC01927638	2877	0.3459886713437738	NO	-
4126	ZINC03868592	5822	0.345982482037538	NO	-
4127	ZINC00887630	1278	0.34592994167761715	NO	-
4128	ZINC00754333	881	0.34587235008707373	NO	-
4129	ZINC03936860	5921	0.34584594272442676	NO	-
4130	ZINC03604490	4974	0.3457927930224355	NO	-
4131	ZINC03665075	5027	0.3457833081481158	NO	-
4132	ZINC00840297	1082	0.345740707607882	NO	-
4133	ZINC03298149	4640	0.3457297771642193	NO	-
4134	ZINC00628707	562	0.34572314812533234	NO	-
4135	ZINC04633453	6775	0.3456987132700882	NO	-
4136	ZINC01924427	2871	0.34560359748626784	NO	-
4137	ZINC04032657	6153	0.345578451560246	NO	-
4138	ZINC00882895	1248	0.3455603375276257	NO	-
4139	ZINC00882893	1247	0.3454514622116774	NO	-
4140	ZINC03868600	5823	0.3453283082424852	NO	-
4141	ZINC02717822	3721	0.34530259944390945	NO	-
4142	ZINC01061776	1813	0.3452828368929289	NO	-
4143	ZINC00882901	1249	0.3452719224081979	NO	-
4144	ZINC03274247	4608	0.34523985394766565	NO	-
4145	ZINC00818333	1025	0.34521530728182276	NO	-
4146	ZINC00902494	1293	0.3452112767163619	NO	-
4147	ZINC02977415	4347	0.34519623519753273	NO	-
4148	ZINC00612826	525	0.3451961009469962	NO	-
4149	ZINC02717821	3719	0.34518252061492444	NO	-
4150	ZINC00818331	1024	0.3451498874401186	NO	-
4151	ZINC02861106	4069	0.34507936478820983	NO	-
4152	ZINC03632817	5001	0.3450774773001803	NO	-
4153	ZINC00824760	1042	0.34502126741150146	NO	-
4154	ZINC03853682	5312	0.3450149060100978	NO	-
4155	ZINC01487109	2654	0.344976224027664	NO	-
4156	ZINC02847595	4040	0.344932638392162	NO	-
4157	ZINC03859897	5653	0.3449023672391307	NO	-
4158	ZINC02717972	3762	0.3448329776894299	NO	-
4159	ZINC00426486	318	0.3447150143100668	NO	-
4160	ZINC00628639	561	0.34464087744172617	NO	-
4161	ZINC02636748	3607	0.3446355435314749	NO	-
4162	ZINC03851098	5132	0.3446148630761179	NO	-
4163	ZINC01061773	1812	0.34461200609088966	NO	-
4164	ZINC03604549	4976	0.34460670257294074	NO	-
4165	ZINC03890891	5865	0.3445219842029695	NO	-
4166	ZINC04465175	6657	0.34452198420296914	NO	-
4167	ZINC01487109	2657	0.34448578060249463	NO	-
4168	ZINC03868504	5820	0.3444483943875534	NO	-
4169	ZINC03851671	5159	0.34440517175507523	NO	-
4170	ZINC04610757	6767	0.3442822232489766	NO	-
4171	ZINC00818346	1034	0.344276012484945	NO	-
4172	ZINC02846592	4037	0.3442480921553607	NO	-
4173	ZINC00934747	1436	0.34419846948305277	NO	-
4174	ZINC00862017	1140	0.3441804384139162	NO	-
4175	ZINC00818354	1035	0.34416464239370886	NO	-
4176	ZINC00425627	309	0.3441463477362413	NO	-
4177	ZINC03853683	5313	0.3441081435005927	NO	-
4178	ZINC00834609	1071	0.34409114832782584	NO	-
4179	ZINC02916419	4192	0.3440652660587328	NO	-
4180	ZINC02916417	4191	0.34403174846823914	NO	-
4181	ZINC02708025	3686	0.3439512357836915	NO	-
4182	ZINC00818355	1036	0.34394791051977974	NO	-
4183	ZINC03495860	4878	0.34384372041619704	NO	-
4184	ZINC01075502	1870	0.34375736147577485	NO	-
4185	ZINC01215073	2324	0.3437321126129667	NO	-
4186	ZINC02087164	2962	0.3436783657150878	NO	-
4187	ZINC01487109	2656	0.3436671513005058	NO	-
4188	ZINC01487109	2655	0.3436671513005056	NO	-
4189	ZINC01446017	2613	0.3436482447969679	NO	-
4190	ZINC00956701	1542	0.3436411784338389	NO	-
4191	ZINC02225012	3078	0.3436320961497547	NO	-
4192	ZINC00956702	1543	0.3436267238453835	NO	-
4193	ZINC01006921	1644	0.3436165560797712	NO	-
4194	ZINC02799595	3988	0.3435973529153278	NO	-
4195	ZINC04001251	6111	0.3435698516351158	NO	-
4196	ZINC04470106	6695	0.3435350613173047	NO	-
4197	ZINC02717973	3766	0.3434859682601356	NO	-
4198	ZINC00754211	879	0.34348219696721405	NO	-
4199	ZINC00754210	878	0.3434724584967037	NO	-
4200	ZINC03859968	5659	0.3434492487101932	NO	-
4201	ZINC00489072	386	0.34344091857171194	NO	-
4202	ZINC00840297	1083	0.34343740022317937	NO	-
4203	ZINC03857523	5499	0.34343351727360605	NO	-
4204	ZINC02462960	3442	0.3433292377368547	NO	-
4205	ZINC04443358	6609	0.343324476237024	NO	-
4206	ZINC00808877	1001	0.34330110281907306	NO	-
4207	ZINC04443404	6616	0.34312683942743855	NO	-
4208	ZINC00866704	1166	0.34312345208149053	NO	-
4209	ZINC00634482	589	0.3431183600250875	NO	-
4210	ZINC00593228	486	0.34296171719168395	NO	-
4211	ZINC03866949	5711	0.34294513926958925	NO	-
4212	ZINC03857191	5486	0.34291334128976153	NO	-
4213	ZINC03868505	5821	0.342863021489714	NO	-
4214	ZINC00840293	1080	0.342810053980107	NO	-
4215	ZINC04443362	6611	0.34267531273272217	NO	-
4216	ZINC03857522	5498	0.34266974154339835	NO	-
4217	ZINC04039417	6220	0.3426137279804957	NO	-
4218	ZINC01924426	2870	0.34259654091578906	NO	-
4219	ZINC01420956	2546	0.3425914604827839	NO	-
4220	ZINC01833495	2831	0.3425861733839668	NO	-
4221	ZINC01652426	2794	0.3425660965693347	NO	-
4222	ZINC00592547	485	0.3425027882212902	NO	-
4223	ZINC01290728	2399	0.34250239142282446	NO	-
4224	ZINC03858956	5592	0.3424912531397416	NO	-
4225	ZINC00626971	554	0.3424654763233716	NO	-
4226	ZINC02969391	4334	0.3424637140677827	NO	-
4227	ZINC03351273	4710	0.3424339436225128	NO	-
4228	ZINC00602766	510	0.342382143499585	NO	-
4229	ZINC00818343	1032	0.3423372461792122	NO	-
4230	ZINC01988137	2931	0.34228965486735163	NO	-
4231	ZINC04315399	6486	0.3422588592259965	NO	-
4232	ZINC01058137	1794	0.34225495672418016	NO	-
4233	ZINC02859451	4062	0.34224469542845726	NO	-
4234	ZINC04039417	6221	0.3422337060682995	NO	-
4235	ZINC01988136	2930	0.3422222173952881	NO	-
4236	ZINC00574029	454	0.34205532352241963	NO	-
4237	ZINC03866853	5702	0.34194966415308875	NO	-
4238	ZINC02356688	3261	0.34191431935504696	NO	-
4239	ZINC00449678	351	0.34191175070923935	NO	-
4240	ZINC02412476	3352	0.3418492000585055	NO	-
4241	ZINC01115658	2019	0.3418176037449677	NO	-
4242	ZINC01318607	2415	0.34179177537115507	NO	-
4243	ZINC00818340	1030	0.3417884611132625	NO	-
4244	ZINC04403449	6573	0.34178240913202185	NO	-
4245	ZINC01018649	1659	0.3417757747386054	NO	-
4246	ZINC03312664	4658	0.3417749640580628	NO	-
4247	ZINC01018650	1660	0.34175927519323773	NO	-
4248	ZINC02412475	3351	0.34173093479680205	NO	-
4249	ZINC00818341	1031	0.34172872623188993	NO	-
4250	ZINC00738415	864	0.3417166934863651	NO	-
4251	ZINC03495859	4877	0.3416800584039052	NO	-
4252	ZINC01074888	1866	0.3416568388091433	NO	-
4253	ZINC02438431	3391	0.34160803597660105	NO	-
4254	ZINC01156864	2156	0.3415382410487888	NO	-
4255	ZINC03866717	5694	0.3415376521501954	NO	-
4256	ZINC01502625	2710	0.3415195567107048	NO	-
4257	ZINC02912026	4122	0.3414793254355256	NO	-
4258	ZINC02449086	3413	0.34142745039148975	NO	-
4259	ZINC03440716	4830	0.34137385239837814	NO	-
4260	ZINC01924437	2873	0.34137122907472134	NO	-
4261	ZINC01833496	2832	0.3413416004075562	NO	-
4262	ZINC00667807	698	0.3412994273686389	NO	-
4263	ZINC03238890	4565	0.3411796525303821	NO	-
4264	ZINC03496071	4880	0.34117885115339514	NO	-
4265	ZINC03866717	5693	0.3410908927915342	NO	-
4266	ZINC00628612	559	0.3410677663216129	NO	-
4267	ZINC02356690	3262	0.3410663818017968	NO	-
4268	ZINC00235783	147	0.34102759858832743	NO	-
4269	ZINC03853088	5251	0.34101413299466676	NO	-
4270	ZINC00875071	1200	0.3409343884293001	NO	-
4271	ZINC00625891	548	0.3408498829614421	NO	-
4272	ZINC00875073	1201	0.34084492467127153	NO	-
4273	ZINC03632895	5003	0.3408423418165995	NO	-
4274	ZINC02851878	4044	0.3408321162920798	NO	-
4275	ZINC00875068	1199	0.3408301338619723	NO	-
4276	ZINC03223759	4536	0.34075671756367937	NO	-
4277	ZINC03866950	5712	0.3407213829752328	NO	-
4278	ZINC04465228	6662	0.34072138297523247	NO	-
4279	ZINC03131364	4459	0.3406389768138215	NO	-
4280	ZINC03131365	4460	0.3406315713581849	NO	-
4281	ZINC02601118	3539	0.34050076285763264	NO	-
4282	ZINC04315829	6492	0.3404909767114436	NO	-
4283	ZINC00875077	1202	0.34048341049535946	NO	-
4284	ZINC03867196	5734	0.34045510457925654	NO	-
4285	ZINC00840293	1081	0.3404096517489953	NO	-
4286	ZINC01044210	1752	0.3403695567310213	NO	-
4287	ZINC03852134	5183	0.3403252327021125	NO	-
4288	ZINC03391775	4764	0.34032323469654313	NO	-
4289	ZINC00828833	1053	0.3403198234096779	NO	-
4290	ZINC00828834	1054	0.3403192068167995	NO	-
4291	ZINC03851572	5154	0.340302135013448	NO	-
4292	ZINC00641292	619	0.3402601453402522	NO	-
4293	ZINC00738259	860	0.34025681524877005	NO	-
4294	ZINC03859630	5629	0.3401758882368734	NO	-
4295	ZINC04467881	6681	0.34016580599620944	NO	-
4296	ZINC01025792	1671	0.3401266788729223	NO	-
4297	ZINC03029341	4405	0.3400993391552087	NO	-
4298	ZINC00738260	861	0.3400860407519754	NO	-
4299	ZINC02919365	4244	0.3400421634411534	NO	-
4300	ZINC02919364	4243	0.34003994258236603	NO	-
4301	ZINC02919393	4246	0.3400221995105999	NO	-
4302	ZINC02919391	4245	0.34001403951690007	NO	-
4303	ZINC02493629	3480	0.3400037094324621	NO	-
4304	ZINC01075502	1869	0.339979896419062	NO	-
4305	ZINC04595871	6764	0.3399719006962365	NO	-
4306	ZINC03349689	4705	0.33997033592304976	NO	-
4307	ZINC02919111	4237	0.33996121375821126	NO	-
4308	ZINC04465191	6659	0.33991481053189376	NO	-
4309	ZINC00655249	675	0.33990980658666325	NO	-
4310	ZINC00426385	314	0.3398710534149063	NO	-
4311	ZINC01223309	2334	0.33984330538191126	NO	-
4312	ZINC02184321	3014	0.33980753162580124	NO	-
4313	ZINC00828855	1057	0.339801549235569	NO	-
4314	ZINC03839458	5071	0.3397771034597368	NO	-
4315	ZINC02601119	3540	0.33973884275457017	NO	-
4316	ZINC03495970	4879	0.33973310563671866	NO	-
4317	ZINC01479994	2649	0.33966919668180107	NO	-
4318	ZINC00828858	1059	0.339594539694702	NO	-
4319	ZINC01938190	2893	0.3395285927979118	NO	-
4320	ZINC02956464	4320	0.3395267566484734	NO	-
4321	ZINC04315740	6491	0.33950866242285577	NO	-
4322	ZINC02956466	4321	0.3395038912095531	NO	-
4323	ZINC00303172	175	0.33939391425480275	NO	-
4324	ZINC00882864	1246	0.339393819660468	NO	-
4325	ZINC00303170	174	0.339381421101688	NO	-
4326	ZINC01479993	2648	0.33935871818702157	NO	-
4327	ZINC00752656	867	0.3393500903281858	NO	-
4328	ZINC00875042	1198	0.33934224256818685	NO	-
4329	ZINC02919112	4238	0.3393272417883051	NO	-
4330	ZINC03851671	5160	0.3393011386025347	NO	-
4331	ZINC01514875	2749	0.3392876600385503	NO	-
4332	ZINC02918920	4228	0.3392706932501537	NO	-
4333	ZINC02918918	4227	0.339235384899725	NO	-
4334	ZINC02620367	3554	0.33918410798309945	NO	-
4335	ZINC03851109	5137	0.33915592809288186	NO	-
4336	ZINC03867549	5773	0.33915204212023875	NO	-
4337	ZINC02978734	4355	0.33913077821934773	NO	-
4338	ZINC00783171	928	0.33911995622701546	NO	-
4339	ZINC04032657	6154	0.33909820021060005	NO	-
4340	ZINC03249270	4575	0.3390774389684181	NO	-
4341	ZINC00983705	1576	0.33905249988620706	NO	-
4342	ZINC03816339	5051	0.3390520783002847	NO	-
4343	ZINC00875038	1197	0.33902276477778936	NO	-
4344	ZINC00924655	1422	0.3390211762522902	NO	-
4345	ZINC00181549	101	0.33898533392878516	NO	-
4346	ZINC00783170	927	0.33893477890048634	NO	-
4347	ZINC03337747	4684	0.3388306930867957	NO	-
4348	ZINC03337749	4685	0.33882490682726807	NO	-
4349	ZINC02642663	3618	0.33877007764479444	NO	-
4350	ZINC00877105	1209	0.338765930016777	NO	-
4351	ZINC03850569	5100	0.3387624671646735	NO	-
4352	ZINC00181547	100	0.33876116367199915	NO	-
4353	ZINC01155329	2148	0.3387588156602074	NO	-
4354	ZINC00181545	99	0.33875060875063034	NO	-
4355	ZINC00828856	1058	0.33872364737007626	NO	-
4356	ZINC01389923	2481	0.33872100216352524	NO	-
4357	ZINC02417998	3363	0.3387126316273759	NO	-
4358	ZINC02417997	3362	0.3387007306171394	NO	-
4359	ZINC00903075	1295	0.3386916426830686	NO	-
4360	ZINC03440719	4831	0.33867790643430107	NO	-
4361	ZINC00903059	1294	0.33866019125052055	NO	-
4362	ZINC03852858	5232	0.3386304173007461	NO	-
4363	ZINC01049552	1766	0.3385764863841462	NO	-
4364	ZINC02337427	3229	0.3385518269438262	NO	-
4365	ZINC02918922	4229	0.3384987516093127	NO	-
4366	ZINC02918924	4230	0.33848239354227244	NO	-
4367	ZINC01924436	2872	0.3384659712909272	NO	-
4368	ZINC02493631	3481	0.3384332371847903	NO	-
4369	ZINC00655251	676	0.3384324080572762	NO	-
4370	ZINC00884301	1254	0.3383986547960046	NO	-
4371	ZINC03519400	4915	0.3382856848866003	NO	-
4372	ZINC00884303	1255	0.3382814530032048	NO	-
4373	ZINC00884306	1256	0.3382231385241307	NO	-
4374	ZINC00884298	1253	0.33821844740687057	NO	-
4375	ZINC00983705	1575	0.3379715865816914	NO	-
4376	ZINC00756717	888	0.33796530633702854	NO	-
4377	ZINC03867196	5735	0.33794328284618247	NO	-
4378	ZINC01631755	2790	0.33782723854891117	NO	-
4379	ZINC04121826	6284	0.33776418455512136	NO	-
4380	ZINC04077524	6250	0.3377573983234917	NO	-
4381	ZINC02005915	2935	0.33769102754211494	NO	-
4382	ZINC00713079	814	0.3376237200234146	NO	-
4383	ZINC00856945	1133	0.3375283766596338	NO	-
4384	ZINC01325581	2420	0.3375114714019526	NO	-
4385	ZINC03178274	4484	0.33746485878042476	NO	-
4386	ZINC00599731	503	0.33740076241154054	NO	-
4387	ZINC03853121	5260	0.3373577522036292	NO	-
4388	ZINC01159701	2165	0.3373308320369281	NO	-
4389	ZINC01159702	2166	0.3373166768783306	NO	-
4390	ZINC03868790	5830	0.3372125244236564	NO	-
4391	ZINC02265587	3152	0.3371787106170002	NO	-
4392	ZINC01088708	1917	0.33715409306343663	NO	-
4393	ZINC01741106	2805	0.3371528347128532	NO	-
4394	ZINC04005011	6131	0.33714952813706917	NO	-
4395	ZINC00111659	73	0.33714882110280375	NO	-
4396	ZINC01088709	1918	0.33714618269969265	NO	-
4397	ZINC03851098	5133	0.3371398111770839	NO	-
4398	ZINC02717972	3761	0.3371365659178322	NO	-
4399	ZINC02717972	3763	0.3371365659178322	NO	-
4400	ZINC03854498	5388	0.33708736328103545	NO	-
4401	ZINC01040027	1723	0.3369391505095553	NO	-
4402	ZINC01025906	1672	0.3369271124065231	NO	-
4403	ZINC01180307	2222	0.33691512566179693	NO	-
4404	ZINC04004533	6119	0.33686173150844	NO	-
4405	ZINC01163459	2174	0.3367920669994451	NO	-
4406	ZINC03966923	5948	0.3367066075075517	NO	-
4407	ZINC04279835	6451	0.3366565811517151	NO	-
4408	ZINC03866729	5698	0.3366283310887579	NO	-
4409	ZINC00426372	312	0.3366238525310932	NO	-
4410	ZINC03030978	4410	0.33656766270268546	NO	-
4411	ZINC03853120	5259	0.3365595863458968	NO	-
4412	ZINC01576470	2782	0.3365097516630168	NO	-
4413	ZINC02146444	2998	0.33648834963985474	NO	-
4414	ZINC00426376	313	0.33644410064586705	NO	-
4415	ZINC01040027	1724	0.3363267163824192	NO	-
4416	ZINC00791101	942	0.33632307781389414	NO	-
4417	ZINC03859618	5627	0.3361930762207853	NO	-
4418	ZINC03282807	4620	0.33619033553436856	NO	-
4419	ZINC03816334	5049	0.3361146380950766	NO	-
4420	ZINC03858553	5574	0.33608428965313025	NO	-
4421	ZINC00791091	940	0.33605684219822457	NO	-
4422	ZINC01040046	1725	0.3360507391288401	NO	-
4423	ZINC01706614	2797	0.33597847942775305	NO	-
4424	ZINC01454340	2617	0.3359561287676427	NO	-
4425	ZINC04594323	6759	0.3359401382315647	NO	-
4426	ZINC02310440	3188	0.3358643324960683	NO	-
4427	ZINC03866890	5705	0.3357509365991913	NO	-
4428	ZINC01040046	1726	0.3357435405179684	NO	-
4429	ZINC02860448	4067	0.33570427746607007	NO	-
4430	ZINC01118548	2037	0.3356773605564194	NO	-
4431	ZINC03859304	5606	0.33563745306063664	NO	-
4432	ZINC03235223	4547	0.3356077517035135	NO	-
4433	ZINC00421595	282	0.3356045580397843	NO	-
4434	ZINC03263727	4597	0.33546138050744606	NO	-
4435	ZINC00426390	315	0.3354243310878619	NO	-
4436	ZINC03263729	4598	0.3354070644728412	NO	-
4437	ZINC03867714	5797	0.3354009808093109	NO	-
4438	ZINC01500223	2703	0.335377940765866	NO	-
4439	ZINC01924312	2864	0.3353772044313347	NO	-
4440	ZINC04594703	6760	0.3353559811866234	NO	-
4441	ZINC00421595	283	0.3353090331515935	NO	-
4442	ZINC02859710	4065	0.335288994289142	NO	-
4443	ZINC03178351	4485	0.33524954241141847	NO	-
4444	ZINC00709157	804	0.3352272192867853	NO	-
4445	ZINC00709158	805	0.3352025797341806	NO	-
4446	ZINC03366583	4742	0.33519429316492017	NO	-
4447	ZINC02349841	3253	0.3350958433394021	NO	-
4448	ZINC00756773	890	0.33507076701730226	NO	-
4449	ZINC00869162	1179	0.33497991329729965	NO	-
4450	ZINC02466487	3450	0.33497587015529584	NO	-
4451	ZINC02971873	4338	0.3349594113616472	NO	-
4452	ZINC01924316	2868	0.33487837901747014	NO	-
4453	ZINC00837316	1075	0.3348336322991315	NO	-
4454	ZINC01042157	1741	0.33479387957836093	NO	-
4455	ZINC01924330	2869	0.33476856474585587	NO	-
4456	ZINC00414793	265	0.334710268236862	NO	-
4457	ZINC03982934	6037	0.33467043508269134	NO	-
4458	ZINC01043469	1748	0.33466376503625045	NO	-
4459	ZINC01303400	2411	0.3346591704218017	NO	-
4460	ZINC02500760	3502	0.3346373298056401	NO	-
4461	ZINC04001156	6106	0.33463540303515793	NO	-
4462	ZINC01037019	1714	0.3346295035606123	NO	-
4463	ZINC00756741	889	0.3346231431365791	NO	-
4464	ZINC02643383	3624	0.3345736366014574	NO	-
4465	ZINC01044208	1751	0.3344672544786862	NO	-
4466	ZINC00109657	70	0.33442774852318774	NO	-
4467	ZINC03176697	4473	0.3344241161050822	NO	-
4468	ZINC00753181	871	0.33428974768291403	NO	-
4469	ZINC03340835	4689	0.3342479353826665	NO	-
4470	ZINC02367308	3293	0.3342007375671102	NO	-
4471	ZINC04374637	6547	0.33401928669982406	NO	-
4472	ZINC02972103	4340	0.33399469548196886	NO	-
4473	ZINC03366632	4743	0.33398221230550923	NO	-
4474	ZINC03857078	5478	0.3338887720495121	NO	-
4475	ZINC02627475	3582	0.3338776218964561	NO	-
4476	ZINC03366580	4741	0.3337530690832502	NO	-
4477	ZINC00840289	1078	0.33374149624604704	NO	-
4478	ZINC01401201	2504	0.33351717424711647	NO	-
4479	ZINC03187140	4491	0.3334218886415098	NO	-
4480	ZINC01323858	2417	0.3333426222679013	NO	-
4481	ZINC01040049	1727	0.33326158832197716	NO	-
4482	ZINC03545826	4927	0.3331463772607696	NO	-
4483	ZINC00598769	501	0.3331052739608219	NO	-
4484	ZINC01924313	2865	0.3330100357143341	NO	-
4485	ZINC01924314	2866	0.33300516316972534	NO	-
4486	ZINC03043451	4431	0.3329876034339038	NO	-
4487	ZINC01787210	2823	0.3329660023732694	NO	-
4488	ZINC01787207	2822	0.3329556463146291	NO	-
4489	ZINC02062109	2945	0.33294863631784305	NO	-
4490	ZINC02062110	2946	0.3329431187312442	NO	-
4491	ZINC00752639	865	0.3327912233403782	NO	-
4492	ZINC02916220	4186	0.3327656391386175	NO	-
4493	ZINC00853353	1116	0.33263933878410257	NO	-
4494	ZINC04157070	6327	0.33257857676009456	NO	-
4495	ZINC04256180	6423	0.33248279388872565	NO	-
4496	ZINC01051438	1775	0.33246427456416855	NO	-
4497	ZINC03857291	5489	0.33230485213066263	NO	-
4498	ZINC01323856	2416	0.33230169608395804	NO	-
4499	ZINC03856100	5461	0.3322912034219775	NO	-
4500	ZINC00936558	1439	0.33225423139106447	NO	-
4501	ZINC03853767	5319	0.33223651147232597	NO	-
4502	ZINC03853769	5320	0.33221251229499243	NO	-
4503	ZINC03955812	5934	0.33219898166501083	NO	-
4504	ZINC01056156	1787	0.3321862853913264	NO	-
4505	ZINC02439427	3393	0.33217615919769466	NO	-
4506	ZINC03438512	4827	0.3321689848311836	NO	-
4507	ZINC01413578	2530	0.33205222245493776	NO	-
4508	ZINC00132180	81	0.33204063671935324	NO	-
4509	ZINC00593405	488	0.3320124718422844	NO	-
4510	ZINC01924315	2867	0.3319471197529115	NO	-
4511	ZINC01238222	2357	0.33190644488097143	NO	-
4512	ZINC03857292	5490	0.3319045932192344	NO	-
4513	ZINC01079784	1887	0.3319025521577747	NO	-
4514	ZINC01079787	1888	0.3318995376265499	NO	-
4515	ZINC02115339	2981	0.33188934165157247	NO	-
4516	ZINC00853353	1115	0.3318861147463067	NO	-
4517	ZINC02665236	3653	0.33181533075123354	NO	-
4518	ZINC00321806	195	0.33172863063566216	NO	-
4519	ZINC03858086	5543	0.33169997693848635	NO	-
4520	ZINC00866691	1165	0.3316735726222991	NO	-
4521	ZINC00536254	423	0.3316005219550137	NO	-
4522	ZINC02789690	3954	0.3315324376741647	NO	-
4523	ZINC02086822	2961	0.3315108400190759	NO	-
4524	ZINC02086821	2960	0.3314858042546255	NO	-
4525	ZINC03851985	5177	0.33145386444188074	NO	-
4526	ZINC01342953	2445	0.3314273060779033	NO	-
4527	ZINC03851985	5178	0.3314234590392881	NO	-
4528	ZINC01411092	2526	0.33141859844276167	NO	-
4529	ZINC00702811	778	0.3314144047279203	NO	-
4530	ZINC02918106	4218	0.33140497656708784	NO	-
4531	ZINC02789692	3956	0.3314032998720691	NO	-
4532	ZINC02918107	4219	0.33140004565406145	NO	-
4533	ZINC02789691	3955	0.3313745094482789	NO	-
4534	ZINC00222294	133	0.3313484709769159	NO	-
4535	ZINC02918140	4221	0.3312986299299721	NO	-
4536	ZINC02918138	4220	0.3312926502609168	NO	-
4537	ZINC03344294	4693	0.3312742792940096	NO	-
4538	ZINC00840289	1079	0.33126156264762713	NO	-
4539	ZINC03853789	5321	0.33085709444198647	NO	-
4540	ZINC00613065	527	0.3307044702247675	NO	-
4541	ZINC03859521	5613	0.33061634067375667	NO	-
4542	ZINC00169973	93	0.3305615695086067	NO	-
4543	ZINC03799026	5043	0.33055738843358967	NO	-
4544	ZINC03956282	5937	0.3304163499450981	NO	-
4545	ZINC04443375	6614	0.3304148193511023	NO	-
4546	ZINC01376450	2458	0.3302694620777303	NO	-
4547	ZINC00803271	981	0.3302688696694633	NO	-
4548	ZINC04315556	6488	0.33023940233918814	NO	-
4549	ZINC03854501	5389	0.3301981935755123	NO	-
4550	ZINC02799173	3986	0.33019056130550756	NO	-
4551	ZINC00640050	616	0.3301348890385994	NO	-
4552	ZINC04001030	6092	0.33006396926288295	NO	-
4553	ZINC04414352	6582	0.32995426651553283	NO	-
4554	ZINC02500700	3501	0.32989184336217686	NO	-
4555	ZINC02869310	4085	0.3298639586004528	NO	-
4556	ZINC04001031	6093	0.32985080892206375	NO	-
4557	ZINC00803269	980	0.32984929403330393	NO	-
4558	ZINC02916036	4182	0.3298159048314553	NO	-
4559	ZINC01411093	2527	0.3298133343413856	NO	-
4560	ZINC00640114	617	0.3297920582030916	NO	-
4561	ZINC02869309	4084	0.3297528701870496	NO	-
4562	ZINC02878403	4103	0.3297279276458967	NO	-
4563	ZINC01366029	2454	0.3296768173234113	NO	-
4564	ZINC01042161	1743	0.32965921484847444	NO	-
4565	ZINC01366032	2455	0.3296569088207148	NO	-
4566	ZINC02916037	4183	0.32963914331483407	NO	-
4567	ZINC01131401	2098	0.3295860717806029	NO	-
4568	ZINC04443377	6615	0.32957188092955403	NO	-
4569	ZINC03912206	5915	0.3295416080409366	NO	-
4570	ZINC04157105	6328	0.32952098773787536	NO	-
4571	ZINC04597916	6766	0.3294876615134864	NO	-
4572	ZINC03849585	5081	0.32943447787489943	NO	-
4573	ZINC00593405	489	0.3294312982128548	NO	-
4574	ZINC03857462	5495	0.32937094710641124	NO	-
4575	ZINC02917994	4209	0.3293595897914607	NO	-
4576	ZINC02917996	4210	0.3293535367789751	NO	-
4577	ZINC02919078	4233	0.3293090039723236	NO	-
4578	ZINC02919080	4234	0.32930775441612264	NO	-
4579	ZINC03509952	4890	0.3293034233724897	NO	-
4580	ZINC00937473	1446	0.32929995511458254	NO	-
4581	ZINC02634868	3599	0.32928055208602014	NO	-
4582	ZINC01056165	1788	0.3292780874469011	NO	-
4583	ZINC02073912	2955	0.329246789126798	NO	-
4584	ZINC03359504	4728	0.32918671093295965	NO	-
4585	ZINC01079781	1886	0.32917333982080105	NO	-
4586	ZINC02319355	3196	0.3291133882698573	NO	-
4587	ZINC02319354	3195	0.3291118852665593	NO	-
4588	ZINC03849588	5082	0.32906658061352273	NO	-
4589	ZINC01910357	2860	0.32904402950842554	NO	-
4590	ZINC02914630	4149	0.3289980825829591	NO	-
4591	ZINC02240601	3122	0.32896545855461473	NO	-
4592	ZINC02240602	3123	0.3289626804740649	NO	-
4593	ZINC02859516	4063	0.3288810535097147	NO	-
4594	ZINC00801792	971	0.32885224210996133	NO	-
4595	ZINC00930740	1431	0.3288330027830672	NO	-
4596	ZINC00665485	692	0.3288172905787394	NO	-
4597	ZINC02916374	4189	0.32880481642479403	NO	-
4598	ZINC02916372	4188	0.3287906121320233	NO	-
4599	ZINC03858652	5577	0.32878966553390343	NO	-
4600	ZINC02914631	4150	0.32877769167976156	NO	-
4601	ZINC02488514	3478	0.32871288981488167	NO	-
4602	ZINC03862790	5677	0.3287017269708523	NO	-
4603	ZINC00580793	467	0.3286947901138642	NO	-
4604	ZINC00833315	1069	0.32869457069163877	NO	-
4605	ZINC02488516	3479	0.328681148672826	NO	-
4606	ZINC01443119	2607	0.3286769584642163	NO	-
4607	ZINC01443120	2608	0.3286661492593997	NO	-
4608	ZINC03859549	5615	0.32865687686833334	NO	-
4609	ZINC03851798	5162	0.3285261384222839	NO	-
4610	ZINC03176695	4472	0.3285114690642249	NO	-
4611	ZINC04470106	6694	0.32850659421496087	NO	-
4612	ZINC00955545	1523	0.32846036105578486	NO	-
4613	ZINC02878319	4101	0.3284199178948158	NO	-
4614	ZINC01079790	1889	0.32825248925239087	NO	-
4615	ZINC00321936	202	0.32823822956544596	NO	-
4616	ZINC01016617	1654	0.3281936186370314	NO	-
4617	ZINC03622833	4991	0.3280956507366438	NO	-
4618	ZINC01223284	2332	0.32808921049232964	NO	-
4619	ZINC00822536	1041	0.3280811566214416	NO	-
4620	ZINC00930733	1429	0.32806667737662604	NO	-
4621	ZINC03366797	4747	0.3279839428742939	NO	-
4622	ZINC01510101	2738	0.32793230499858966	NO	-
4623	ZINC03860031	5666	0.32793150747382116	NO	-
4624	ZINC03176704	4476	0.32790931666762624	NO	-
4625	ZINC02798494	3983	0.3278728513784072	NO	-
4626	ZINC00623230	535	0.3277675551335102	NO	-
4627	ZINC02227302	3087	0.327766694659296	NO	-
4628	ZINC01223303	2333	0.32775562832232924	NO	-
4629	ZINC00753617	873	0.32773689503119635	NO	-
4630	ZINC02873725	4090	0.32773620215034627	NO	-
4631	ZINC02873728	4093	0.3277344919399131	NO	-
4632	ZINC00623227	534	0.32772911426909684	NO	-
4633	ZINC02073845	2953	0.32768844163062394	NO	-
4634	ZINC02914517	4137	0.32767422072230307	NO	-
4635	ZINC03990216	6066	0.3276448465435654	NO	-
4636	ZINC03990215	6062	0.327633161266193	NO	-
4637	ZINC03991623	6069	0.3276195951578372	NO	-
4638	ZINC03819894	5062	0.3276016921799237	NO	-
4639	ZINC03990216	6065	0.32759006547843844	NO	-
4640	ZINC03859550	5616	0.32758231621345585	NO	-
4641	ZINC00807037	992	0.32757872073315036	NO	-
4642	ZINC00807038	993	0.32755646316479814	NO	-
4643	ZINC03859521	5614	0.32755545571401024	NO	-
4644	ZINC02073846	2954	0.327550056897686	NO	-
4645	ZINC02914621	4146	0.3275197683926365	NO	-
4646	ZINC04358649	6526	0.3275186485956107	NO	-
4647	ZINC01107360	1974	0.327512182421301	NO	-
4648	ZINC02961697	4328	0.32748274819376927	NO	-
4649	ZINC03510009	4892	0.32740513490305495	NO	-
4650	ZINC02873726	4091	0.3273705793176072	NO	-
4651	ZINC00703536	779	0.3273705013260721	NO	-
4652	ZINC02873727	4092	0.3273575353630059	NO	-
4653	ZINC04441321	6596	0.32735122413671375	NO	-
4654	ZINC00995615	1612	0.3273164002821202	NO	-
4655	ZINC00995616	1613	0.32731133963794695	NO	-
4656	ZINC03990215	6061	0.32730390938593257	NO	-
4657	ZINC01394132	2486	0.32718297525035744	NO	-
4658	ZINC02914410	4132	0.32718101458095167	NO	-
4659	ZINC03894320	5875	0.3271460734312565	NO	-
4660	ZINC02914408	4131	0.32712868840661913	NO	-
4661	ZINC04467812	6679	0.3270957054855245	NO	-
4662	ZINC00952214	1514	0.3270656965914471	NO	-
4663	ZINC00952213	1513	0.3270467323494675	NO	-
4664	ZINC00947724	1496	0.32699593759935097	NO	-
4665	ZINC02914546	4141	0.3269932078665493	NO	-
4666	ZINC02914549	4142	0.326983808531693	NO	-
4667	ZINC03320283	4665	0.32688905088169934	NO	-
4668	ZINC00729872	854	0.32688476749586914	NO	-
4669	ZINC00904218	1297	0.32687596918572565	NO	-
4670	ZINC00729871	853	0.3267764619256003	NO	-
4671	ZINC00820216	1038	0.32676809200240226	NO	-
4672	ZINC00907306	1319	0.32674162589991435	NO	-
4673	ZINC03819894	5063	0.326737252444242	NO	-
4674	ZINC03819894	5064	0.32673725244424184	NO	-
4675	ZINC01061862	1816	0.3266652928216898	NO	-
4676	ZINC01865396	2839	0.3266356616996882	NO	-
4677	ZINC02884956	4107	0.3265640262586522	NO	-
4678	ZINC02884957	4108	0.3265613712943724	NO	-
4679	ZINC03956147	5935	0.3265369337979832	NO	-
4680	ZINC02915367	4170	0.3264510836295573	NO	-
4681	ZINC02914515	4136	0.326445339597491	NO	-
4682	ZINC01088343	1914	0.3264422232412598	NO	-
4683	ZINC02916028	4180	0.3264126312139984	NO	-
4684	ZINC04437799	6594	0.3264088097759762	NO	-
4685	ZINC02592209	3536	0.32640645121815104	NO	-
4686	ZINC04029918	6141	0.3264019856668137	NO	-
4687	ZINC02592208	3535	0.32639347868458846	NO	-
4688	ZINC00937504	1447	0.32638442158289455	NO	-
4689	ZINC02914629	4148	0.32637815426884	NO	-
4690	ZINC02916029	4181	0.3263729902333487	NO	-
4691	ZINC02914620	4145	0.3263385441632197	NO	-
4692	ZINC02915368	4171	0.326246266332085	NO	-
4693	ZINC02223665	3077	0.32621044527100485	NO	-
4694	ZINC03301359	4646	0.32619124485153267	NO	-
4695	ZINC02914628	4147	0.3261655870547532	NO	-
4696	ZINC03854365	5374	0.32612492170658436	NO	-
4697	ZINC03366786	4745	0.3260731673273311	NO	-
4698	ZINC03366788	4746	0.3260677338830175	NO	-
4699	ZINC02126702	2990	0.32605164357115674	NO	-
4700	ZINC03366714	4744	0.3260201757588564	NO	-
4701	ZINC02802736	3993	0.3259761744632613	NO	-
4702	ZINC03851798	5163	0.32593039325943424	NO	-
4703	ZINC01240974	2359	0.3258575385558634	NO	-
4704	ZINC02736111	3897	0.32584681913215796	NO	-
4705	ZINC03389556	4763	0.32583381646691223	NO	-
4706	ZINC01240975	2360	0.3258303227509546	NO	-
4707	ZINC00904189	1296	0.32580948823031447	NO	-
4708	ZINC02087546	2963	0.3257102900546352	NO	-
4709	ZINC00525330	402	0.3256860653393034	NO	-
4710	ZINC01129889	2091	0.32567779256913576	NO	-
4711	ZINC02317561	3194	0.3256150867970215	NO	-
4712	ZINC03524353	4919	0.3255761947545918	NO	-
4713	ZINC03856134	5466	0.32550278821125367	NO	-
4714	ZINC02858932	4058	0.32544336719572176	NO	-
4715	ZINC00834970	1074	0.3254301652256231	NO	-
4716	ZINC03857878	5521	0.3253956183522003	NO	-
4717	ZINC03566579	4948	0.3253804742979191	NO	-
4718	ZINC03602632	4971	0.3252900053217486	NO	-
4719	ZINC03246307	4570	0.3251473538633464	NO	-
4720	ZINC03856135	5467	0.32513381228240534	NO	-
4721	ZINC03860033	5668	0.3250574464336848	NO	-
4722	ZINC03860032	5667	0.32504561289843764	NO	-
4723	ZINC03854364	5373	0.32502739161611544	NO	-
4724	ZINC03857887	5522	0.32502300552704566	NO	-
4725	ZINC03860034	5669	0.32494299689257045	NO	-
4726	ZINC02741282	3905	0.32494205883582744	NO	-
4727	ZINC03178352	4486	0.32493080438577554	NO	-
4728	ZINC02741280	3904	0.3249221501171297	NO	-
4729	ZINC04375348	6550	0.32488007513951367	NO	-
4730	ZINC04119093	6282	0.32483071297369637	NO	-
4731	ZINC02092911	2965	0.3247002775733488	NO	-
4732	ZINC01129887	2090	0.3246852103718183	NO	-
4733	ZINC01938232	2894	0.3246659721376	NO	-
4734	ZINC01199594	2274	0.32460545846103095	NO	-
4735	ZINC03351138	4708	0.3245570059422744	NO	-
4736	ZINC04315564	6489	0.32452743368771114	NO	-
4737	ZINC00626272	550	0.32450013901802377	NO	-
4738	ZINC04464961	6654	0.3244972778053206	NO	-
4739	ZINC03850761	5109	0.32449727780532045	NO	-
4740	ZINC00417658	269	0.32449591788900545	NO	-
4741	ZINC00062092	41	0.32430272515514597	NO	-
4742	ZINC00728342	850	0.3242227860101586	NO	-
4743	ZINC03519259	4913	0.32412509929171424	NO	-
4744	ZINC01202613	2283	0.32407580246869633	NO	-
4745	ZINC03857934	5527	0.324064714269585	NO	-
4746	ZINC01485223	2651	0.3240230078761824	NO	-
4747	ZINC03625283	4993	0.32402271941943256	NO	-
4748	ZINC01001808	1629	0.32400031539332	NO	-
4749	ZINC03262179	4592	0.3239643813418334	NO	-
4750	ZINC03625311	4994	0.32395301814861244	NO	-
4751	ZINC03856295	5473	0.3239502290161466	NO	-
4752	ZINC00477815	384	0.32393536583472066	NO	-
4753	ZINC04448193	6626	0.3237627359825499	NO	-
4754	ZINC02623750	3572	0.3237272330987505	NO	-
4755	ZINC04468120	6682	0.32370981398732745	NO	-
4756	ZINC03858016	5538	0.3237098139873273	NO	-
4757	ZINC03853765	5317	0.32368977314349406	NO	-
4758	ZINC03018679	4393	0.3236555776079043	NO	-
4759	ZINC03856296	5474	0.32354324092471465	NO	-
4760	ZINC03349987	4706	0.3235311480899448	NO	-
4761	ZINC02211340	3052	0.3235311220383368	NO	-
4762	ZINC02642779	3619	0.32329285152031156	NO	-
4763	ZINC02642780	3620	0.3232888630765471	NO	-
4764	ZINC04475140	6717	0.32328073625797826	NO	-
4765	ZINC03850914	5119	0.3232178919226632	NO	-
4766	ZINC02347533	3249	0.323094083075234	NO	-
4767	ZINC02915140	4164	0.3230526836036496	NO	-
4768	ZINC02915139	4163	0.32305028959632626	NO	-
4769	ZINC00205944	124	0.32299253130121097	NO	-
4770	ZINC02364577	3284	0.3229562931278827	NO	-
4771	ZINC02364577	3285	0.3229562931278827	NO	-
4772	ZINC02347531	3248	0.3228957059132497	NO	-
4773	ZINC04492065	6727	0.32288517701869757	NO	-
4774	ZINC00585182	470	0.3228483462385057	NO	-
4775	ZINC03899028	5879	0.32283703271650255	NO	-
4776	ZINC02738624	3902	0.32281234004413534	NO	-
4777	ZINC00553091	441	0.32280938585454433	NO	-
4778	ZINC03389428	4762	0.32280847494093023	NO	-
4779	ZINC03852913	5237	0.32273637062597865	NO	-
4780	ZINC03389094	4759	0.32270929749267213	NO	-
4781	ZINC02254204	3141	0.32270384554194964	NO	-
4782	ZINC00815904	1020	0.3226920425802889	NO	-
4783	ZINC01440246	2584	0.3226776149435616	NO	-
4784	ZINC00930736	1430	0.3226649847490657	NO	-
4785	ZINC03853466	5294	0.32266143482820664	NO	-
4786	ZINC03867127	5727	0.3226232898139545	NO	-
4787	ZINC03852912	5236	0.3225709578629853	NO	-
4788	ZINC03389092	4758	0.322514856045758	NO	-
4789	ZINC02431906	3378	0.32251409121400637	NO	-
4790	ZINC03189744	4497	0.32250739935937084	NO	-
4791	ZINC03482287	4862	0.32249871782546585	NO	-
4792	ZINC04492065	6728	0.3224756811383212	NO	-
4793	ZINC03482372	4867	0.32241607830053665	NO	-
4794	ZINC00952201	1506	0.32241337058929426	NO	-
4795	ZINC03424828	4812	0.32233161740956356	NO	-
4796	ZINC02431909	3379	0.3223286210017414	NO	-
4797	ZINC02667850	3655	0.3222930184693366	NO	-
4798	ZINC03424768	4811	0.32228216225205963	NO	-
4799	ZINC02667849	3654	0.32226898071333315	NO	-
4800	ZINC00952202	1507	0.3222339320352269	NO	-
4801	ZINC04633710	6777	0.32217844213950936	NO	-
4802	ZINC04123961	6285	0.32214354027279646	NO	-
4803	ZINC02416775	3359	0.3221193940811888	NO	-
4804	ZINC02424076	3370	0.32205427399878545	NO	-
4805	ZINC01242630	2362	0.3220473846632754	NO	-
4806	ZINC01242631	2363	0.3220472729362327	NO	-
4807	ZINC03513744	4900	0.3220442762075664	NO	-
4808	ZINC00917177	1340	0.32203661240046544	NO	-
4809	ZINC00908109	1322	0.3219834290963888	NO	-
4810	ZINC02254381	3142	0.32193887614795286	NO	-
4811	ZINC01865463	2840	0.321922741183118	NO	-
4812	ZINC03513753	4901	0.3219126931935625	NO	-
4813	ZINC04167555	6347	0.32189364689742084	NO	-
4814	ZINC03513605	4895	0.3218802663123396	NO	-
4815	ZINC03619457	4988	0.32186539840441875	NO	-
4816	ZINC00754556	882	0.321816599877798	NO	-
4817	ZINC03853465	5292	0.3218163299410036	NO	-
4818	ZINC02246396	3132	0.32181609388496574	NO	-
4819	ZINC01454328	2616	0.32180103203606375	NO	-
4820	ZINC03424707	4810	0.32169914310818376	NO	-
4821	ZINC03424286	4807	0.32168773902189246	NO	-
4822	ZINC00321941	203	0.32167892124348463	NO	-
4823	ZINC03867326	5759	0.32159396874634943	NO	-
4824	ZINC03424849	4813	0.3215807023009622	NO	-
4825	ZINC00843003	1091	0.32150118977074715	NO	-
4826	ZINC01080636	1899	0.32150055315440057	NO	-
4827	ZINC02246397	3133	0.3214421975026264	NO	-
4828	ZINC02246398	3134	0.3214344383757812	NO	-
4829	ZINC02087712	2964	0.3213786873044666	NO	-
4830	ZINC03228150	4540	0.32136035162459287	NO	-
4831	ZINC02246399	3135	0.3213509313740878	NO	-
4832	ZINC00635810	598	0.3213202880360696	NO	-
4833	ZINC01080637	1900	0.32131603765050587	NO	-
4834	ZINC03850080	5089	0.3212862200419233	NO	-
4835	ZINC01042159	1742	0.3210884791334108	NO	-
4836	ZINC02157635	3001	0.32108412814269516	NO	-
4837	ZINC02157632	3000	0.32108408643166164	NO	-
4838	ZINC00672752	716	0.32107341223423286	NO	-
4839	ZINC03851112	5138	0.3210724972845867	NO	-
4840	ZINC00672758	717	0.3210684386546514	NO	-
4841	ZINC03853763	5316	0.3210493030009008	NO	-
4842	ZINC03853615	5310	0.321045919739003	NO	-
4843	ZINC03867326	5760	0.32104285298152707	NO	-
4844	ZINC00688776	762	0.32102997759919705	NO	-
4845	ZINC04314960	6483	0.321001342328992	NO	-
4846	ZINC01465279	2634	0.32093289091037547	NO	-
4847	ZINC03858895	5590	0.3209064158939834	NO	-
4848	ZINC01214469	2322	0.32087680234627936	NO	-
4849	ZINC03867127	5728	0.3208674911373293	NO	-
4850	ZINC03272420	4607	0.3208244624452724	NO	-
4851	ZINC00815896	1018	0.32081748751312283	NO	-
4852	ZINC01440242	2583	0.3208005913319359	NO	-
4853	ZINC04419319	6585	0.3207907801013195	NO	-
4854	ZINC00635803	595	0.3207896229838841	NO	-
4855	ZINC00598855	502	0.3207840818072582	NO	-
4856	ZINC03850612	5103	0.32077627244975704	NO	-
4857	ZINC03663229	5024	0.32077429735318713	NO	-
4858	ZINC03853766	5318	0.32076985016874937	NO	-
4859	ZINC02400155	3319	0.3207411806864527	NO	-
4860	ZINC02667851	3656	0.3206759396139414	NO	-
4861	ZINC00635807	597	0.3206561077714581	NO	-
4862	ZINC00635804	596	0.32064559322184616	NO	-
4863	ZINC01491957	2669	0.32060343939060304	NO	-
4864	ZINC02812274	4010	0.3205594720771568	NO	-
4865	ZINC03859819	5640	0.32055653963841735	NO	-
4866	ZINC03971354	6003	0.3205169241451666	NO	-
4867	ZINC00917190	1341	0.3205094446138978	NO	-
4868	ZINC03270640	4601	0.3204770974805071	NO	-
4869	ZINC02308458	3184	0.3204690425086377	NO	-
4870	ZINC01068233	1832	0.3204444717299593	NO	-
4871	ZINC03045223	4433	0.32042436475291725	NO	-
4872	ZINC02308459	3185	0.32038428124424906	NO	-
4873	ZINC01580627	2783	0.3203508948900277	NO	-
4874	ZINC03867082	5719	0.320332769742344	NO	-
4875	ZINC00815903	1019	0.3203064595675619	NO	-
4876	ZINC00632202	579	0.32028804455143134	NO	-
4877	ZINC03851103	5134	0.32023840240400053	NO	-
4878	ZINC03210059	4518	0.3201666349347608	NO	-
4879	ZINC00937467	1445	0.32013228633014623	NO	-
4880	ZINC01229894	2348	0.32013165584829517	NO	-
4881	ZINC03766582	5036	0.32010073775092635	NO	-
4882	ZINC00763025	892	0.3201005785044182	NO	-
4883	ZINC03766583	5037	0.32009610742778205	NO	-
4884	ZINC01229893	2347	0.3200810323269647	NO	-
4885	ZINC01229892	2346	0.320057585764581	NO	-
4886	ZINC03850839	5114	0.32003281552791535	NO	-
4887	ZINC03858452	5555	0.32000129409003025	NO	-
4888	ZINC00968895	1553	0.31999943185694824	NO	-
4889	ZINC03858453	5556	0.31996428506115715	NO	-
4890	ZINC00856922	1132	0.31989479639005053	NO	-
4891	ZINC00718298	828	0.3198914797654114	NO	-
4892	ZINC03853465	5290	0.31985455440569555	NO	-
4893	ZINC00917197	1342	0.31983989473471336	NO	-
4894	ZINC03252730	4585	0.3198184281354884	NO	-
4895	ZINC03252733	4586	0.3198058010111199	NO	-
4896	ZINC00632200	578	0.3197991194966426	NO	-
4897	ZINC02874120	4095	0.31979895229798766	NO	-
4898	ZINC02874121	4096	0.3197911359498675	NO	-
4899	ZINC04392327	6570	0.3197681111776852	NO	-
4900	ZINC03291278	4629	0.31976079259424434	NO	-
4901	ZINC03045303	4434	0.3197461726669019	NO	-
4902	ZINC00974279	1558	0.3197170667756751	NO	-
4903	ZINC03853466	5293	0.3196957296657978	NO	-
4904	ZINC02736617	3898	0.31965763221299626	NO	-
4905	ZINC02736618	3899	0.31964036764769355	NO	-
4906	ZINC04363897	6534	0.3196221070694192	NO	-
4907	ZINC04292112	6466	0.31958187746084804	NO	-
4908	ZINC00754329	880	0.3195475985247942	NO	-
4909	ZINC03956274	5936	0.31952633928443563	NO	-
4910	ZINC03852660	5204	0.31945091456120395	NO	-
4911	ZINC02707268	3684	0.31940585088703866	NO	-
4912	ZINC02882504	4106	0.319327331555646	NO	-
4913	ZINC02915236	4165	0.3193125970481604	NO	-
4914	ZINC02287978	3169	0.31931075158390776	NO	-
4915	ZINC02915237	4166	0.3192853778151134	NO	-
4916	ZINC01190721	2254	0.3192694035465904	NO	-
4917	ZINC01075185	1868	0.31924076414943064	NO	-
4918	ZINC01190722	2255	0.31923272916478074	NO	-
4919	ZINC03971126	5999	0.3191918731055791	NO	-
4920	ZINC00930029	1427	0.31912636982665143	NO	-
4921	ZINC00035371	26	0.31911248933466196	NO	-
4922	ZINC01440798	2586	0.3190341672472464	NO	-
4923	ZINC03899028	5878	0.31899892275240677	NO	-
4924	ZINC03467752	4855	0.3189606872610299	NO	-
4925	ZINC04156217	6321	0.3189386424477935	NO	-
4926	ZINC04156217	6322	0.318865217945269	NO	-
4927	ZINC03855111	5435	0.31879880976161823	NO	-
4928	ZINC00418191	272	0.3187810819511745	NO	-
4929	ZINC01037031	1715	0.3187296325076675	NO	-
4930	ZINC03855111	5434	0.3186522917367447	NO	-
4931	ZINC02916807	4195	0.318642622939249	NO	-
4932	ZINC00684186	746	0.3186380073377315	NO	-
4933	ZINC03971598	6007	0.3186040236086305	NO	-
4934	ZINC04315461	6487	0.31855553704144846	NO	-
4935	ZINC00633356	580	0.3185445335406108	NO	-
4936	ZINC00633374	581	0.3185218272003964	NO	-
4937	ZINC00609729	520	0.3185023810477167	NO	-
4938	ZINC02915256	4167	0.31847423848414025	NO	-
4939	ZINC03971354	6002	0.31842307998770797	NO	-
4940	ZINC02915258	4168	0.3184008058624786	NO	-
4941	ZINC02846494	4035	0.3183062114388299	NO	-
4942	ZINC00609729	521	0.3182601363360301	NO	-
4943	ZINC02872247	4088	0.3182047842830319	NO	-
4944	ZINC02916805	4194	0.3182044890769102	NO	-
4945	ZINC02872246	4087	0.318184780493537	NO	-
4946	ZINC02902477	4114	0.3181698326220666	NO	-
4947	ZINC00613016	526	0.31816404572167756	NO	-
4948	ZINC03867945	5801	0.318145868971139	NO	-
4949	ZINC01938087	2891	0.3181148049108624	NO	-
4950	ZINC03891024	5869	0.318070560868952	NO	-
4951	ZINC01138762	2113	0.3180579890463915	NO	-
4952	ZINC03520146	4916	0.3180190483105883	NO	-
4953	ZINC02977967	4353	0.31797952252943135	NO	-
4954	ZINC01100444	1945	0.31797797815425655	NO	-
4955	ZINC03280844	4616	0.3179681743953255	NO	-
4956	ZINC03867351	5762	0.3179511867843304	NO	-
4957	ZINC00830378	1067	0.31794287303430263	NO	-
4958	ZINC01050435	1774	0.31792286492357635	NO	-
4959	ZINC02977966	4352	0.31781462042385705	NO	-
4960	ZINC00414606	264	0.3178057203809462	NO	-
4961	ZINC02073584	2952	0.3176784935091747	NO	-
4962	ZINC03176711	4481	0.3176239282616111	NO	-
4963	ZINC02073583	2951	0.31758096184478857	NO	-
4964	ZINC03424299	4808	0.3175533249114453	NO	-
4965	ZINC01132982	2103	0.3174819157094522	NO	-
4966	ZINC01132984	2104	0.3174688759093066	NO	-
4967	ZINC00834969	1073	0.31746421981234263	NO	-
4968	ZINC03176708	4479	0.3174269564449534	NO	-
4969	ZINC00418191	275	0.31736850644603587	NO	-
4970	ZINC04156217	6323	0.3173396794851764	NO	-
4971	ZINC00427358	321	0.31732570928321546	NO	-
4972	ZINC03867945	5802	0.31730352082208235	NO	-
4973	ZINC03990209	6057	0.3172387350254894	NO	-
4974	ZINC00507733	393	0.3172170340863077	NO	-
4975	ZINC03219273	4534	0.3171674238225401	NO	-
4976	ZINC00828843	1055	0.3171484010132654	NO	-
4977	ZINC00828844	1056	0.3171427664764046	NO	-
4978	ZINC04032132	6146	0.3171082195736574	NO	-
4979	ZINC01050434	1773	0.31710749508789576	NO	-
4980	ZINC00345003	212	0.31708724182900233	NO	-
4981	ZINC03852606	5197	0.31706861494758815	NO	-
4982	ZINC00345007	213	0.3170606339085168	NO	-
4983	ZINC03990209	6058	0.3169802136358817	NO	-
4984	ZINC03852604	5195	0.31698014879546454	NO	-
4985	ZINC03176710	4480	0.3169622863115568	NO	-
4986	ZINC00906583	1318	0.3169421412359105	NO	-
4987	ZINC02919072	4232	0.3169272634338504	NO	-
4988	ZINC00784648	935	0.31692283697784307	NO	-
4989	ZINC03852597	5191	0.31684609727781476	NO	-
4990	ZINC00828861	1060	0.316704250274617	NO	-
4991	ZINC02333573	3222	0.3166750161475462	NO	-
4992	ZINC01079997	1892	0.316666674926382	NO	-
4993	ZINC00282194	165	0.3166496829617349	NO	-
4994	ZINC03389360	4760	0.3166399529709291	NO	-
4995	ZINC03389363	4761	0.3166364012979484	NO	-
4996	ZINC01889870	2847	0.31659633283267513	NO	-
4997	ZINC02919071	4231	0.31659063254791137	NO	-
4998	ZINC00828862	1061	0.31658765401936917	NO	-
4999	ZINC01889875	2848	0.3165805820755195	NO	-
5000	ZINC02972115	4341	0.31656434870905575	NO	-
5001	ZINC04173850	6367	0.31652587458217224	NO	-
5002	ZINC03513673	4896	0.3164567005258812	NO	-
5003	ZINC03852627	5202	0.3164310514073238	NO	-
5004	ZINC00418191	270	0.31638753019690286	NO	-
5005	ZINC04057284	6225	0.31630938362192856	NO	-
5006	ZINC00418191	271	0.3163090830044553	NO	-
5007	ZINC00886467	1267	0.31619643978660156	NO	-
5008	ZINC04174503	6368	0.3161918540142773	NO	-
5009	ZINC02353866	3260	0.3161604176664013	NO	-
5010	ZINC00886475	1271	0.3161394018947693	NO	-
5011	ZINC04114636	6278	0.31607839452645575	NO	-
5012	ZINC04382999	6558	0.31607422279839564	NO	-
5013	ZINC03438689	4829	0.3160593138782367	NO	-
5014	ZINC02364577	3283	0.31603621841505436	NO	-
5015	ZINC04266919	6433	0.31601205599678367	NO	-
5016	ZINC01581698	2784	0.31595348053778266	NO	-
5017	ZINC03669027	5028	0.31594450742921276	NO	-
5018	ZINC02730930	3894	0.31594301191025853	NO	-
5019	ZINC00897346	1290	0.3159172773330413	NO	-
5020	ZINC01079998	1893	0.31589286673660316	NO	-
5021	ZINC03867538	5770	0.31588712650324796	NO	-
5022	ZINC00897327	1288	0.3157764608388276	NO	-
5023	ZINC03855099	5429	0.3157392280499994	NO	-
5024	ZINC03855099	5430	0.31573598347927473	NO	-
5025	ZINC00396057	245	0.31570236923676664	NO	-
5026	ZINC03424521	4809	0.3156978523378179	NO	-
5027	ZINC00897332	1289	0.3156329658544711	NO	-
5028	ZINC03231065	4542	0.31562706087828957	NO	-
5029	ZINC00664102	690	0.3156016723998443	NO	-
5030	ZINC03852600	5193	0.31559066128089186	NO	-
5031	ZINC03980427	6030	0.3155794731947062	NO	-
5032	ZINC02776799	3938	0.3155298451684294	NO	-
5033	ZINC03060832	4446	0.31544546778627736	NO	-
5034	ZINC00886471	1269	0.31544082911252747	NO	-
5035	ZINC02972028	4339	0.3154253940353484	NO	-
5036	ZINC03513724	4899	0.31540367213453785	NO	-
5037	ZINC03409921	4793	0.31539012656854626	NO	-
5038	ZINC04032132	6145	0.3153870759477222	NO	-
5039	ZINC03509995	4891	0.3152431121052481	NO	-
5040	ZINC01029783	1681	0.31522201501090563	NO	-
5041	ZINC03669028	5029	0.31519851660885406	NO	-
5042	ZINC03669029	5030	0.31518292058734576	NO	-
5043	ZINC00875264	1204	0.3151219929240443	NO	-
5044	ZINC03851368	5142	0.31510992212912503	NO	-
5045	ZINC03344346	4694	0.3150376851059187	NO	-
5046	ZINC00834966	1072	0.31496499196754624	NO	-
5047	ZINC00635794	594	0.31495333624383864	NO	-
5048	ZINC03858410	5553	0.3147292850086849	NO	-
5049	ZINC01134162	2106	0.3146826600062009	NO	-
5050	ZINC03669030	5031	0.3146483673754708	NO	-
5051	ZINC01938090	2892	0.3146464254626709	NO	-
5052	ZINC03550455	4935	0.3146456974379488	NO	-
5053	ZINC01567141	2781	0.3146314514349089	NO	-
5054	ZINC01077049	1878	0.3146054379270518	NO	-
5055	ZINC00675663	719	0.3146037220676912	NO	-
5056	ZINC01406297	2519	0.31455063893665985	NO	-
5057	ZINC01567141	2780	0.31454728027704765	NO	-
5058	ZINC03853603	5308	0.3145340094071991	NO	-
5059	ZINC03858409	5552	0.31449023220491334	NO	-
5060	ZINC03851103	5135	0.3142016937789913	NO	-
5061	ZINC02641444	3615	0.3141489201332925	NO	-
5062	ZINC04382999	6557	0.3140809802384341	NO	-
5063	ZINC02868399	4082	0.31407353576165925	NO	-
5064	ZINC00869054	1177	0.3140469504595801	NO	-
5065	ZINC00920499	1419	0.3140426808956826	NO	-
5066	ZINC00418191	273	0.31401564361812495	NO	-
5067	ZINC02621253	3560	0.3140096345296345	NO	-
5068	ZINC04032490	6149	0.3140014684268952	NO	-
5069	ZINC03851112	5139	0.3139899655663854	NO	-
5070	ZINC03045371	4435	0.3139837589996335	NO	-
5071	ZINC01118621	2038	0.3139727916210391	NO	-
5072	ZINC02407696	3339	0.31396836872580836	NO	-
5073	ZINC00675666	720	0.31395862825442883	NO	-
5074	ZINC03891090	5870	0.3139462945095666	NO	-
5075	ZINC01140489	2121	0.31392584406602914	NO	-
5076	ZINC03216976	4530	0.31385321056561344	NO	-
5077	ZINC04494997	6741	0.31385239491132394	NO	-
5078	ZINC00418191	274	0.31382642292915525	NO	-
5079	ZINC00427358	322	0.31381219882121375	NO	-
5080	ZINC00886475	1272	0.3137963246717394	NO	-
5081	ZINC01249085	2369	0.3137759785180561	NO	-
5082	ZINC01140489	2120	0.3137205082363745	NO	-
5083	ZINC02853736	4046	0.3137046240237072	NO	-
5084	ZINC00886467	1268	0.31367638226181593	NO	-
5085	ZINC04164917	6337	0.3136426445256728	NO	-
5086	ZINC03513717	4897	0.3136383484215411	NO	-
5087	ZINC03513718	4898	0.31362647364003626	NO	-
5088	ZINC02337125	3228	0.31358614782735905	NO	-
5089	ZINC03409663	4787	0.3135817503793904	NO	-
5090	ZINC00920499	1420	0.31348844322125863	NO	-
5091	ZINC01225816	2338	0.3134562885444685	NO	-
5092	ZINC00633729	586	0.3134548985289995	NO	-
5093	ZINC03852597	5192	0.313427524208773	NO	-
5094	ZINC00428148	325	0.3134264394548744	NO	-
5095	ZINC02914734	4151	0.3134119835952589	NO	-
5096	ZINC02914735	4152	0.31340196572957546	NO	-
5097	ZINC04496457	6743	0.3134014980413381	NO	-
5098	ZINC01077049	1879	0.31338973636741696	NO	-
5099	ZINC03850612	5104	0.3133649578673442	NO	-
5100	ZINC00869055	1178	0.3133508079961536	NO	-
5101	ZINC00109653	69	0.3133479680738484	NO	-
5102	ZINC03854579	5398	0.31330998180894415	NO	-
5103	ZINC01296878	2404	0.31327229492318737	NO	-
5104	ZINC00907546	1320	0.31323655526148375	NO	-
5105	ZINC00633732	587	0.3131677136810507	NO	-
5106	ZINC00907548	1321	0.3131595223542172	NO	-
5107	ZINC03854568	5395	0.3131445398435478	NO	-
5108	ZINC04382999	6559	0.31313967267332415	NO	-
5109	ZINC03859819	5641	0.313129992787411	NO	-
5110	ZINC03513595	4894	0.31309261106299	NO	-
5111	ZINC00629187	564	0.3130744243987119	NO	-
5112	ZINC03513594	4893	0.313068850500448	NO	-
5113	ZINC01296879	2405	0.3130313327895471	NO	-
5114	ZINC00886471	1270	0.31302953552755436	NO	-
5115	ZINC00629189	565	0.31302355742504345	NO	-
5116	ZINC04464521	6649	0.3129853167176678	NO	-
5117	ZINC03293005	4634	0.31296297850839216	NO	-
5118	ZINC00934746	1435	0.3129159458052629	NO	-
5119	ZINC02399846	3317	0.31287654260575515	NO	-
5120	ZINC03409841	4792	0.3128093934446886	NO	-
5121	ZINC00545445	435	0.31276314579376785	NO	-
5122	ZINC03852606	5198	0.312748327310345	NO	-
5123	ZINC03850762	5110	0.31274249384698066	NO	-
5124	ZINC04464163	6642	0.31271094444379577	NO	-
5125	ZINC03857158	5484	0.3127109444437956	NO	-
5126	ZINC03852600	5194	0.31269466003559526	NO	-
5127	ZINC03867538	5771	0.31266374380143	NO	-
5128	ZINC04495083	6742	0.31265159646221097	NO	-
5129	ZINC00976127	1563	0.3126146087299329	NO	-
5130	ZINC03850839	5115	0.31259970266019715	NO	-
5131	ZINC01079996	1891	0.31259201710044093	NO	-
5132	ZINC03852604	5196	0.31253015463866063	NO	-
5133	ZINC03910014	5911	0.3125176081084985	NO	-
5134	ZINC02500251	3497	0.3124993241162358	NO	-
5135	ZINC00995161	1609	0.31248230719217757	NO	-
5136	ZINC00995162	1610	0.31245571687730556	NO	-
5137	ZINC03041617	4427	0.31242105428287925	NO	-
5138	ZINC03298913	4642	0.31241188546783644	NO	-
5139	ZINC01156437	2152	0.3123982231841567	NO	-
5140	ZINC00095744	58	0.31236738416270765	NO	-
5141	ZINC01156436	2151	0.3123555852428858	NO	-
5142	ZINC00563120	445	0.3123505669382077	NO	-
5143	ZINC00095748	59	0.31233908541588495	NO	-
5144	ZINC00684905	747	0.3123066699426971	NO	-
5145	ZINC03235644	4551	0.31228135364611165	NO	-
5146	ZINC03854580	5399	0.3121315773640551	NO	-
5147	ZINC03852660	5205	0.3121099554860147	NO	-
5148	ZINC03859616	5625	0.31210451260322647	NO	-
5149	ZINC03852620	5200	0.3120952045303853	NO	-
5150	ZINC03854569	5396	0.31208761820982894	NO	-
5151	ZINC03413325	4796	0.312044822812431	NO	-
5152	ZINC02103542	2974	0.31202246026353836	NO	-
5153	ZINC00563120	447	0.31200960252731486	NO	-
5154	ZINC00563120	448	0.31200960252731486	NO	-
5155	ZINC03852627	5203	0.3120040082123072	NO	-
5156	ZINC02722795	3808	0.3119953871317398	NO	-
5157	ZINC03859614	5623	0.3119530720797747	NO	-
5158	ZINC03955795	5933	0.31194936925381167	NO	-
5159	ZINC02423425	3367	0.31194280539296826	NO	-
5160	ZINC03385770	4757	0.3118234424982704	NO	-
5161	ZINC02298642	3178	0.31182052487405065	NO	-
5162	ZINC01079999	1894	0.31179227943784327	NO	-
5163	ZINC02228481	3097	0.311770975259791	NO	-
5164	ZINC02174244	3006	0.31167824738250743	NO	-
5165	ZINC03509904	4889	0.31165073446356595	NO	-
5166	ZINC01032065	1692	0.3116158612122921	NO	-
5167	ZINC03850634	5105	0.3115758849572469	NO	-
5168	ZINC03860018	5664	0.3114780600215527	NO	-
5169	ZINC01387981	2477	0.3114730880342013	NO	-
5170	ZINC03385770	4756	0.3114679589749935	NO	-
5171	ZINC00956206	1530	0.3113738305370123	NO	-
5172	ZINC03852623	5201	0.31136009949881555	NO	-
5173	ZINC01387980	2476	0.3113598366133545	NO	-
5174	ZINC01050062	1771	0.311351747285459	NO	-
5175	ZINC00727262	848	0.3113480587569792	NO	-
5176	ZINC00912365	1324	0.31134026775585066	NO	-
5177	ZINC03850832	5112	0.3113359634334269	NO	-
5178	ZINC03867614	5779	0.31133577302143645	NO	-
5179	ZINC00796557	964	0.31133325678617946	NO	-
5180	ZINC03867614	5780	0.31130849866434984	NO	-
5181	ZINC00778479	909	0.31129220905026395	NO	-
5182	ZINC00876297	1208	0.311245294749195	NO	-
5183	ZINC03176727	4482	0.31121362116840373	NO	-
5184	ZINC03860016	5663	0.31105299506029765	NO	-
5185	ZINC00796555	963	0.3110420745167049	NO	-
5186	ZINC00905525	1302	0.31103576246174186	NO	-
5187	ZINC03176702	4474	0.31103245124784074	NO	-
5188	ZINC04285758	6458	0.31103145388997266	NO	-
5189	ZINC04346989	6508	0.3109688956885584	NO	-
5190	ZINC03176703	4475	0.3109514317469108	NO	-
5191	ZINC03236946	4559	0.31094549321791554	NO	-
5192	ZINC02500251	3498	0.310915354420302	NO	-
5193	ZINC02331296	3218	0.3108774377441838	NO	-
5194	ZINC03236945	4558	0.3108563322274464	NO	-
5195	ZINC00976127	1565	0.31083157617472307	NO	-
5196	ZINC00779162	912	0.3107281359824214	NO	-
5197	ZINC01971441	2902	0.31072509176763485	NO	-
5198	ZINC03176707	4478	0.3107043081411073	NO	-
5199	ZINC02707274	3685	0.3106711381745931	NO	-
5200	ZINC00876246	1205	0.3106559549527636	NO	-
5201	ZINC03276800	4612	0.310623411292631	NO	-
5202	ZINC00876275	1207	0.3105944793317063	NO	-
5203	ZINC02413119	3354	0.31049689565919153	NO	-
5204	ZINC02413118	3353	0.310485926604891	NO	-
5205	ZINC00532617	414	0.31043284122373205	NO	-
5206	ZINC04510138	6750	0.3103720675759646	NO	-
5207	ZINC00896955	1287	0.3103317819665979	NO	-
5208	ZINC04032490	6150	0.31032821769094215	NO	-
5209	ZINC00870486	1184	0.3102893514279093	NO	-
5210	ZINC04435978	6590	0.3102765836075366	NO	-
5211	ZINC02217193	3059	0.31027623691582373	NO	-
5212	ZINC02659071	3646	0.3102548590523046	NO	-
5213	ZINC00976322	1566	0.31024628504120594	NO	-
5214	ZINC03176706	4477	0.3102181831396811	NO	-
5215	ZINC04304199	6475	0.3102175904455966	NO	-
5216	ZINC04157119	6329	0.3102034629087377	NO	-
5217	ZINC02406845	3337	0.31019497486795133	NO	-
5218	ZINC03409768	4789	0.31012472771623384	NO	-
5219	ZINC03852010	5180	0.31003497478340886	NO	-
5220	ZINC02406846	3338	0.3100057209554804	NO	-
5221	ZINC03409834	4790	0.3099986949986306	NO	-
5222	ZINC00563120	446	0.3099932104573272	NO	-
5223	ZINC02585253	3531	0.3099919292021343	NO	-
5224	ZINC01757032	2820	0.309967774423527	NO	-
5225	ZINC00876251	1206	0.3099584276009297	NO	-
5226	ZINC00870487	1185	0.309930624260419	NO	-
5227	ZINC03409766	4788	0.3098756271817739	NO	-
5228	ZINC02423008	3366	0.30986309292631065	NO	-
5229	ZINC04168316	6351	0.30984744646609236	NO	-
5230	ZINC03409837	4791	0.3097843398008718	NO	-
5231	ZINC04468574	6684	0.3097752390463101	NO	-
5232	ZINC03859627	5628	0.30977523904630994	NO	-
5233	ZINC03859615	5624	0.30974765177426067	NO	-
5234	ZINC03271947	4602	0.30974487142951707	NO	-
5235	ZINC03859600	5620	0.30973812896428327	NO	-
5236	ZINC03853105	5256	0.3097274654718588	NO	-
5237	ZINC04157149	6330	0.30972616310695794	NO	-
5238	ZINC02333781	3223	0.3096987277016016	NO	-
5239	ZINC03859266	5603	0.30966629460802314	NO	-
5240	ZINC03980427	6031	0.30958418223729073	NO	-
5241	ZINC00534007	419	0.3095587887041706	NO	-
5242	ZINC00583040	468	0.30950052114824095	NO	-
5243	ZINC03612622	4985	0.3094157206266182	NO	-
5244	ZINC03497572	4881	0.309388918089919	NO	-
5245	ZINC03641541	5007	0.3093378729568813	NO	-
5246	ZINC00583046	469	0.30931799932906057	NO	-
5247	ZINC02406269	3335	0.30930470715952313	NO	-
5248	ZINC03859599	5619	0.3092703931685143	NO	-
5249	ZINC03235320	4550	0.3092581507458988	NO	-
5250	ZINC02432169	3380	0.30920257663375855	NO	-
5251	ZINC01835312	2833	0.3091175286236523	NO	-
5252	ZINC03859598	5618	0.30906323741920744	NO	-
5253	ZINC03399496	4774	0.3090342295263343	NO	-
5254	ZINC00952208	1509	0.3089477242968368	NO	-
5255	ZINC04023808	6140	0.3089301042006799	NO	-
5256	ZINC00952207	1508	0.30889113399229395	NO	-
5257	ZINC03885579	5843	0.3088764506095569	NO	-
5258	ZINC02400123	3318	0.30885577643870027	NO	-
5259	ZINC03482312	4864	0.30877046556336646	NO	-
5260	ZINC00477287	383	0.30875007725928905	NO	-
5261	ZINC04263368	6426	0.30872688008307325	NO	-
5262	ZINC00952209	1510	0.30869185157413753	NO	-
5263	ZINC00708857	803	0.3086339218018604	NO	-
5264	ZINC02403138	3324	0.3086114405721299	NO	-
5265	ZINC03866683	5691	0.3086070305822408	NO	-
5266	ZINC01566728	2779	0.3085823475559955	NO	-
5267	ZINC01440145	2582	0.30852299679711676	NO	-
5268	ZINC01440144	2581	0.3085215317127991	NO	-
5269	ZINC04168316	6350	0.3085052228617077	NO	-
5270	ZINC01115038	2013	0.3084934090514792	NO	-
5271	ZINC00105017	63	0.30843970244013263	NO	-
5272	ZINC03853105	5255	0.30841629583381425	NO	-
5273	ZINC01433020	2565	0.3084069704308161	NO	-
5274	ZINC03346964	4700	0.30836159016400094	NO	-
5275	ZINC03358126	4724	0.30832438240189064	NO	-
5276	ZINC03852575	5187	0.30819984057174354	NO	-
5277	ZINC03358129	4725	0.3081913843669243	NO	-
5278	ZINC01034831	1705	0.3081082181218443	NO	-
5279	ZINC02778927	3939	0.3081021755337951	NO	-
5280	ZINC00952211	1511	0.30804446353281323	NO	-
5281	ZINC00952212	1512	0.30799206148473124	NO	-
5282	ZINC03278283	4613	0.3079289596177328	NO	-
5283	ZINC03482324	4866	0.3079273544403101	NO	-
5284	ZINC04023808	6139	0.30790564224028544	NO	-
5285	ZINC04285758	6460	0.30785339547267815	NO	-
5286	ZINC03866683	5692	0.3078421501222379	NO	-
5287	ZINC00905525	1303	0.307807729984626	NO	-
5288	ZINC01130928	2097	0.3078047659705351	NO	-
5289	ZINC04285758	6459	0.3077856475336338	NO	-
5290	ZINC04061601	6233	0.30775292989182407	NO	-
5291	ZINC02620328	3553	0.3077528262404175	NO	-
5292	ZINC04492164	6731	0.3076894477670721	NO	-
5293	ZINC03859601	5621	0.3076294537356732	NO	-
5294	ZINC02748829	3912	0.30755082973258374	NO	-
5295	ZINC00976127	1564	0.3075391916318618	NO	-
5296	ZINC02410780	3346	0.3075318077182839	NO	-
5297	ZINC01210625	2310	0.3075260117323604	NO	-
5298	ZINC03400125	4777	0.30749923981369803	NO	-
5299	ZINC01210623	2309	0.3074772772129191	NO	-
5300	ZINC04268868	6442	0.30743601443426233	NO	-
5301	ZINC04168316	6352	0.3074350482213178	NO	-
5302	ZINC03283420	4621	0.3073790930889839	NO	-
5303	ZINC03910014	5910	0.3073676674756183	NO	-
5304	ZINC02746932	3909	0.30736326898289457	NO	-
5305	ZINC03857833	5518	0.3072513864354261	NO	-
5306	ZINC02524039	3519	0.30724667110272197	NO	-
5307	ZINC00643362	626	0.3071551340537812	NO	-
5308	ZINC02393149	3310	0.30705659901110444	NO	-
5309	ZINC00420680	280	0.3070216809517629	NO	-
5310	ZINC00853599	1117	0.30698792527518737	NO	-
5311	ZINC02412328	3348	0.30696977811822224	NO	-
5312	ZINC00643361	625	0.30693672850605425	NO	-
5313	ZINC03537285	4924	0.30687321131483675	NO	-
5314	ZINC03517253	4907	0.30685352776376185	NO	-
5315	ZINC03537313	4925	0.3068443356310555	NO	-
5316	ZINC03282604	4618	0.30684234257605325	NO	-
5317	ZINC03282605	4619	0.30682918357870376	NO	-
5318	ZINC02404327	3329	0.30679924433659794	NO	-
5319	ZINC00875264	1203	0.30677036945341835	NO	-
5320	ZINC03885580	5844	0.30674665027502535	NO	-
5321	ZINC03482322	4865	0.30667104141190504	NO	-
5322	ZINC01332610	2435	0.3066606477723485	NO	-
5323	ZINC02343827	3245	0.306624603929167	NO	-
5324	ZINC02454143	3419	0.30653051611017584	NO	-
5325	ZINC01130928	2096	0.3065160142432429	NO	-
5326	ZINC02454144	3420	0.30651178527643386	NO	-
5327	ZINC03600644	4969	0.3064352015590237	NO	-
5328	ZINC03853130	5261	0.3063225218167047	NO	-
5329	ZINC01144081	2129	0.3061532165143013	NO	-
5330	ZINC03482292	4863	0.3061427476233312	NO	-
5331	ZINC03866830	5700	0.30599609349301576	NO	-
5332	ZINC01059823	1804	0.30592197477296035	NO	-
5333	ZINC03852591	5189	0.30592016777370107	NO	-
5334	ZINC00905519	1300	0.3058172852601275	NO	-
5335	ZINC03977203	6026	0.30580904203979764	NO	-
5336	ZINC01106045	1971	0.30580009795204527	NO	-
5337	ZINC04161027	6332	0.30570505934600795	NO	-
5338	ZINC03867272	5753	0.30567921056540126	NO	-
5339	ZINC03449033	4836	0.30553641828811606	NO	-
5340	ZINC00109647	68	0.3054933854051036	NO	-
5341	ZINC01507262	2721	0.3054832309434533	NO	-
5342	ZINC02443907	3402	0.3054176078296187	NO	-
5343	ZINC03482111	4861	0.30539332532518815	NO	-
5344	ZINC01042644	1745	0.3053648442793651	NO	-
5345	ZINC03853331	5285	0.30535537570818305	NO	-
5346	ZINC00279346	164	0.30523596228347116	NO	-
5347	ZINC03873582	5836	0.30522477331876796	NO	-
5348	ZINC03850762	5111	0.30521751013645676	NO	-
5349	ZINC03030177	4408	0.3052115945273555	NO	-
5350	ZINC04256180	6424	0.30516806847301675	NO	-
5351	ZINC04470443	6713	0.30515733907443054	NO	-
5352	ZINC00881679	1241	0.3051566284875084	NO	-
5353	ZINC03853330	5284	0.3050145025356847	NO	-
5354	ZINC00856579	1131	0.3049124320426672	NO	-
5355	ZINC04167407	6343	0.30491152065699284	NO	-
5356	ZINC04471956	6716	0.30489208347046703	NO	-
5357	ZINC04167407	6342	0.3048738599811603	NO	-
5358	ZINC03900827	5886	0.30478679264587283	NO	-
5359	ZINC03326323	4671	0.3047525551215176	NO	-
5360	ZINC03903767	5889	0.30474160637291386	NO	-
5361	ZINC04304144	6473	0.3046857947646295	NO	-
5362	ZINC00416665	266	0.30464392904337023	NO	-
5363	ZINC03852575	5188	0.30463030612801517	NO	-
5364	ZINC01198672	2273	0.30462531556886696	NO	-
5365	ZINC04496742	6744	0.30458139685070335	NO	-
5366	ZINC00420680	281	0.30452913294159295	NO	-
5367	ZINC00812970	1009	0.3045132156419982	NO	-
5368	ZINC03970313	5992	0.3045120204799527	NO	-
5369	ZINC02453481	3418	0.3044599800912173	NO	-
5370	ZINC01059823	1803	0.304402968512187	NO	-
5371	ZINC02200755	3029	0.3043862875991347	NO	-
5372	ZINC00132190	82	0.30438221367917073	NO	-
5373	ZINC03638002	5005	0.3043206274076667	NO	-
5374	ZINC00672744	715	0.30431228476502475	NO	-
5375	ZINC00709345	807	0.30427389247068093	NO	-
5376	ZINC03983403	6047	0.30427016129196355	NO	-
5377	ZINC00132192	83	0.3042668220551856	NO	-
5378	ZINC04058639	6226	0.30426564041661996	NO	-
5379	ZINC03033008	4414	0.30423083025440567	NO	-
5380	ZINC03850634	5106	0.304214937976048	NO	-
5381	ZINC02931587	4258	0.3041716753053972	NO	-
5382	ZINC03235224	4548	0.30412357228536846	NO	-
5383	ZINC03860018	5665	0.30408609543808685	NO	-
5384	ZINC03850832	5113	0.3039687713427382	NO	-
5385	ZINC00812951	1008	0.30393735932582683	NO	-
5386	ZINC02202034	3034	0.30388608702059555	NO	-
5387	ZINC02446624	3410	0.303872160831669	NO	-
5388	ZINC02444853	3405	0.30382929001254627	NO	-
5389	ZINC03853605	5309	0.3037995999987925	NO	-
5390	ZINC03854000	5338	0.3037733329835789	NO	-
5391	ZINC00791103	943	0.30376738877114623	NO	-
5392	ZINC00684909	748	0.3037652892877336	NO	-
5393	ZINC00684910	749	0.3037562238263041	NO	-
5394	ZINC02803950	3999	0.30372737078335954	NO	-
5395	ZINC03032972	4412	0.3037065733895527	NO	-
5396	ZINC02736052	3896	0.30368511018324756	NO	-
5397	ZINC03410269	4794	0.30361287554535504	NO	-
5398	ZINC03669204	5033	0.30359594477473284	NO	-
5399	ZINC03873470	5835	0.30358828876980765	NO	-
5400	ZINC04167407	6344	0.3035785973513845	NO	-
5401	ZINC03669201	5032	0.3035709116271945	NO	-
5402	ZINC03867249	5746	0.3034387631969073	NO	-
5403	ZINC01248300	2368	0.30337759092453087	NO	-
5404	ZINC03858911	5591	0.3033484303545825	NO	-
5405	ZINC03400390	4780	0.3033400327374031	NO	-
5406	ZINC03885569	5841	0.3033266263421808	NO	-
5407	ZINC02624756	3577	0.30315715964012074	NO	-
5408	ZINC02369074	3294	0.30311637056662655	NO	-
5409	ZINC02990052	4369	0.3030072464252309	NO	-
5410	ZINC00905519	1301	0.3029236175937194	NO	-
5411	ZINC03970313	5990	0.30291606038525054	NO	-
5412	ZINC02582319	3529	0.3028862486633971	NO	-
5413	ZINC03338787	4688	0.3028811928480465	NO	-
5414	ZINC00574121	456	0.30283293601712163	NO	-
5415	ZINC04308468	6481	0.30283204619582715	NO	-
5416	ZINC02259525	3147	0.3028152776805474	NO	-
5417	ZINC03867665	5786	0.3028132920151924	NO	-
5418	ZINC02803949	3998	0.3027885092835934	NO	-
5419	ZINC00709345	806	0.3027701509360249	NO	-
5420	ZINC03852591	5190	0.3027600559488583	NO	-
5421	ZINC03859875	5650	0.3027549889520919	NO	-
5422	ZINC00709345	808	0.30273984213047356	NO	-
5423	ZINC03506089	4885	0.30266069144572577	NO	-
5424	ZINC01113928	1999	0.3026327037272148	NO	-
5425	ZINC03446116	4834	0.3026214693880315	NO	-
5426	ZINC03382492	4755	0.30261977007965063	NO	-
5427	ZINC03889439	5851	0.3025418204952478	NO	-
5428	ZINC03889438	5850	0.3025409238861674	NO	-
5429	ZINC00574121	458	0.3025339282441906	NO	-
5430	ZINC03854971	5418	0.30253112930950676	NO	-
5431	ZINC01107242	1972	0.3024732871327156	NO	-
5432	ZINC00051853	36	0.3023970412658342	NO	-
5433	ZINC00686693	755	0.30227104591540777	NO	-
5434	ZINC00987528	1579	0.3022361007826377	NO	-
5435	ZINC00411875	253	0.3022026529917858	NO	-
5436	ZINC00648324	661	0.3021469410290346	NO	-
5437	ZINC02406641	3336	0.3020510630566346	NO	-
5438	ZINC02412351	3349	0.30203516477229453	NO	-
5439	ZINC00648326	662	0.30199705202974914	NO	-
5440	ZINC00732273	855	0.3018966349436216	NO	-
5441	ZINC04442877	6604	0.3018965072497011	NO	-
5442	ZINC03990216	6067	0.3018859829815524	NO	-
5443	ZINC03890980	5868	0.301881870454691	NO	-
5444	ZINC00411875	254	0.3018695551415351	NO	-
5445	ZINC03852615	5199	0.3018428341983273	NO	-
5446	ZINC04108458	6274	0.3018410312600889	NO	-
5447	ZINC02804071	4001	0.3018317482369006	NO	-
5448	ZINC00411873	251	0.301782293112327	NO	-
5449	ZINC03990216	6068	0.30172829519679495	NO	-
5450	ZINC03990215	6063	0.30171074552809973	NO	-
5451	ZINC01037522	1718	0.30170764497620073	NO	-
5452	ZINC02622781	3568	0.3016627800502006	NO	-
5453	ZINC04155402	6320	0.3015804533265933	NO	-
5454	ZINC01502503	2709	0.3015753554597858	NO	-
5455	ZINC04470164	6697	0.30156980815614376	NO	-
5456	ZINC03885571	5842	0.30156608365803145	NO	-
5457	ZINC04470306	6704	0.30154147000674864	NO	-
5458	ZINC03970412	5994	0.3014274507263704	NO	-
5459	ZINC00852601	1112	0.3014062639868634	NO	-
5460	ZINC03860077	5671	0.3013918864771165	NO	-
5461	ZINC02230857	3105	0.3013885724472835	NO	-
5462	ZINC02407995	3341	0.3013836124322275	NO	-
5463	ZINC03850880	5117	0.30133501316741523	NO	-
5464	ZINC03030181	4409	0.3012919554215449	NO	-
5465	ZINC01034873	1708	0.301278211315952	NO	-
5466	ZINC00766026	893	0.3012649019334754	NO	-
5467	ZINC03990215	6064	0.3012552552048771	NO	-
5468	ZINC03355138	4718	0.301217977727756	NO	-
5469	ZINC03858496	5565	0.3011549050622613	NO	-
5470	ZINC02504116	3511	0.30109078360949876	NO	-
5471	ZINC01508686	2726	0.3010838987198134	NO	-
5472	ZINC01030784	1689	0.30096656204707506	NO	-
5473	ZINC01090889	1928	0.30076779057365066	NO	-
5474	ZINC02642910	3623	0.30076221182404517	NO	-
5475	ZINC00766376	895	0.3007372420416477	NO	-
5476	ZINC03854972	5419	0.30064925549258	NO	-
5477	ZINC02804070	4000	0.3006236256383302	NO	-
5478	ZINC03981741	6035	0.30059551050757904	NO	-
5479	ZINC01860385	2838	0.30058866066371687	NO	-
5480	ZINC03859254	5601	0.30056329849888047	NO	-
5481	ZINC00386508	236	0.30051325412736807	NO	-
5482	ZINC01107242	1973	0.30049721619134767	NO	-
5483	ZINC00574121	457	0.3004903435046629	NO	-
5484	ZINC00051853	37	0.30048722284754187	NO	-
5485	ZINC00928937	1425	0.3004354522318404	NO	-
5486	ZINC01258016	2382	0.3004303921963207	NO	-
5487	ZINC00791340	944	0.30022541121268936	NO	-
5488	ZINC01346752	2446	0.3001454747376412	NO	-
5489	ZINC01074288	1864	0.30010464525848823	NO	-
5490	ZINC03859254	5602	0.3000872766916003	NO	-
5491	ZINC03867250	5747	0.30005984365716776	NO	-
5492	ZINC03971207	6000	0.30004984231760873	NO	-
5493	ZINC02619954	3550	0.30001713788619844	NO	-
5494	ZINC02523538	3518	0.29999922163627124	NO	-
5495	ZINC03863366	5679	0.2999433136652705	NO	-
5496	ZINC04240468	6400	0.299939768249707	NO	-
5497	ZINC00411875	255	0.2999182769620434	NO	-
5498	ZINC04241834	6404	0.29990244154347295	NO	-
5499	ZINC04268857	6441	0.2998914821837511	NO	-
5500	ZINC01900140	2856	0.29986517515644784	NO	-
5501	ZINC01312130	2414	0.2998632319003863	NO	-
5502	ZINC01900141	2857	0.2998448408873952	NO	-
5503	ZINC04469529	6688	0.2998406167828573	NO	-
5504	ZINC00411873	252	0.29983822286683565	NO	-
5505	ZINC00341054	208	0.29983145840845227	NO	-
5506	ZINC03247156	4572	0.29983111652335953	NO	-
5507	ZINC03849202	5078	0.29982749006407344	NO	-
5508	ZINC03235226	4549	0.2998105088679666	NO	-
5509	ZINC03247154	4571	0.2997731972838975	NO	-
5510	ZINC04264160	6427	0.2997383786209979	NO	-
5511	ZINC03533929	4922	0.2997328327360341	NO	-
5512	ZINC00110066	71	0.2997243822202514	NO	-
5513	ZINC03863365	5678	0.29963046453151265	NO	-
5514	ZINC01460142	2627	0.2996137714894343	NO	-
5515	ZINC03854548	5392	0.299580855976103	NO	-
5516	ZINC03334459	4676	0.29949771001827524	NO	-
5517	ZINC03850880	5118	0.2994956185509599	NO	-
5518	ZINC02433627	3382	0.29943177999339765	NO	-
5519	ZINC03516693	4903	0.2994274930551564	NO	-
5520	ZINC03516692	4902	0.2994183736131578	NO	-
5521	ZINC02619953	3549	0.2993927040643872	NO	-
5522	ZINC01460140	2626	0.29933541160225735	NO	-
5523	ZINC01460143	2629	0.29932441597117454	NO	-
5524	ZINC00587186	472	0.2992783904761629	NO	-
5525	ZINC00886858	1274	0.2992672889828207	NO	-
5526	ZINC00023707	18	0.29923002866393994	NO	-
5527	ZINC00269522	160	0.2991765759785845	NO	-
5528	ZINC03857896	5524	0.29914105508194894	NO	-
5529	ZINC03609851	4980	0.2991373450944416	NO	-
5530	ZINC03857895	5523	0.29911714072877066	NO	-
5531	ZINC00023707	19	0.2988410835185091	NO	-
5532	ZINC01076951	1876	0.29876741999439366	NO	-
5533	ZINC00784001	932	0.2987460868037677	NO	-
5534	ZINC03227180	4538	0.29874263495736925	NO	-
5535	ZINC04326576	6496	0.29873519405621907	NO	-
5536	ZINC00925059	1424	0.29865774220285024	NO	-
5537	ZINC03852010	5179	0.2985128782516145	NO	-
5538	ZINC03594234	4966	0.29843586375420794	NO	-
5539	ZINC01076951	1877	0.2983360825765686	NO	-
5540	ZINC03401977	4782	0.2983046443638124	NO	-
5541	ZINC02642526	3617	0.2982900888659877	NO	-
5542	ZINC04357879	6521	0.29828067919670365	NO	-
5543	ZINC03856216	5469	0.2982805917041206	NO	-
5544	ZINC02642525	3616	0.2982389942737018	NO	-
5545	ZINC03856217	5470	0.29823409873172774	NO	-
5546	ZINC03048846	4436	0.298232186575588	NO	-
5547	ZINC03856215	5468	0.29821634638697514	NO	-
5548	ZINC03963861	5947	0.29810276796461677	NO	-
5549	ZINC03335803	4679	0.2979590537801874	NO	-
5550	ZINC03846490	5074	0.2977787499864291	NO	-
5551	ZINC03971207	6001	0.2977317688188167	NO	-
5552	ZINC00925058	1423	0.29770819698388745	NO	-
5553	ZINC03252160	4582	0.2976435360625057	NO	-
5554	ZINC03506138	4886	0.29763782764945057	NO	-
5555	ZINC04459206	6630	0.2976311896615684	NO	-
5556	ZINC03506140	4887	0.2976290896765084	NO	-
5557	ZINC03626885	4996	0.2975617015392549	NO	-
5558	ZINC01090892	1929	0.2974758621264349	NO	-
5559	ZINC01090893	1930	0.2974663167279559	NO	-
5560	ZINC03653592	5013	0.29739273659224025	NO	-
5561	ZINC04307090	6478	0.2973806897075151	NO	-
5562	ZINC00109141	66	0.29734331374340495	NO	-
5563	ZINC02380966	3305	0.29734228424284825	NO	-
5564	ZINC03859358	5609	0.29733304888622564	NO	-
5565	ZINC04304174	6474	0.29732274823785304	NO	-
5566	ZINC03500596	4883	0.29729652156527864	NO	-
5567	ZINC02523152	3516	0.29721847052336664	NO	-
5568	ZINC04241834	6403	0.297216205850481	NO	-
5569	ZINC03848547	5075	0.2970060245960462	NO	-
5570	ZINC03899028	5880	0.29696446898132556	NO	-
5571	ZINC04464538	6651	0.29692665691200115	NO	-
5572	ZINC00252339	151	0.2969136438864249	NO	-
5573	ZINC03853465	5291	0.2969103981050189	NO	-
5574	ZINC01032110	1693	0.2968764381686431	NO	-
5575	ZINC04358289	6525	0.29687282795425884	NO	-
5576	ZINC04412507	6580	0.29677480913611803	NO	-
5577	ZINC03506073	4884	0.2967083435836412	NO	-
5578	ZINC04468419	6683	0.29669137686623126	NO	-
5579	ZINC02620440	3556	0.29668406496583966	NO	-
5580	ZINC00802642	975	0.29665119403608103	NO	-
5581	ZINC00652560	667	0.2966427048408025	NO	-
5582	ZINC00109147	67	0.2965311922193515	NO	-
5583	ZINC03594233	4965	0.29652200999404427	NO	-
5584	ZINC00645143	635	0.2965139961760718	NO	-
5585	ZINC03853466	5295	0.2964992026384336	NO	-
5586	ZINC03401974	4781	0.29640821434850445	NO	-
5587	ZINC02846695	4038	0.2961285018636938	NO	-
5588	ZINC04326594	6497	0.2961055384337463	NO	-
5589	ZINC04462930	6636	0.29608904288680643	NO	-
5590	ZINC02363154	3281	0.2959821262266492	NO	-
5591	ZINC03888009	5845	0.29597543967465073	NO	-
5592	ZINC02363152	3280	0.2959747810904894	NO	-
5593	ZINC04241834	6402	0.29596323125011226	NO	-
5594	ZINC02804553	4002	0.29584449420319553	NO	-
5595	ZINC01460142	2628	0.29579458190057606	NO	-
5596	ZINC00003613	2	0.2957727230876334	NO	-
5597	ZINC04462900	6635	0.29576520345603796	NO	-
5598	ZINC04492433	6736	0.2957270860139298	NO	-
5599	ZINC02914774	4154	0.2957136634275033	NO	-
5600	ZINC02914776	4155	0.29568666018380874	NO	-
5601	ZINC00665947	693	0.2956766668579627	NO	-
5602	ZINC03378183	4754	0.29564796776565644	NO	-
5603	ZINC02914772	4153	0.2956426466921348	NO	-
5604	ZINC02914777	4156	0.2956413095744514	NO	-
5605	ZINC03032992	4413	0.29560898901931637	NO	-
5606	ZINC01460143	2630	0.2955578045412824	NO	-
5607	ZINC01087398	1912	0.2955574900237576	NO	-
5608	ZINC04070310	6240	0.2953925303163226	NO	-
5609	ZINC04408012	6579	0.29538653448379565	NO	-
5610	ZINC03852680	5210	0.29520199839015604	NO	-
5611	ZINC01168533	2181	0.29518827431348776	NO	-
5612	ZINC00869894	1182	0.29517531880483944	NO	-
5613	ZINC03899028	5881	0.29512298731326236	NO	-
5614	ZINC04032488	6148	0.2950719911050448	NO	-
5615	ZINC01117224	2031	0.29506281878486024	NO	-
5616	ZINC03853145	5263	0.2949896664143811	NO	-
5617	ZINC01117226	2032	0.2949619495663251	NO	-
5618	ZINC02868743	4083	0.29494931405522695	NO	-
5619	ZINC04441535	6597	0.29485354977547135	NO	-
5620	ZINC03853707	5314	0.29472288415230924	NO	-
5621	ZINC03853146	5264	0.29471777831412155	NO	-
5622	ZINC03852570	5186	0.2946802066206463	NO	-
5623	ZINC03854549	5393	0.2946605203741486	NO	-
5624	ZINC03852683	5212	0.2945707033305373	NO	-
5625	ZINC00905526	1304	0.2945632302690112	NO	-
5626	ZINC02923455	4251	0.2945154478047987	NO	-
5627	ZINC03970170	5989	0.29449478894547376	NO	-
5628	ZINC02652034	3635	0.29446080721464724	NO	-
5629	ZINC03860077	5672	0.29444133950611767	NO	-
5630	ZINC03852674	5206	0.2943744970138232	NO	-
5631	ZINC03359426	4727	0.29432525581043506	NO	-
5632	ZINC03859068	5596	0.29430275952270996	NO	-
5633	ZINC03852677	5208	0.294300845867553	NO	-
5634	ZINC00649919	665	0.2942599603291334	NO	-
5635	ZINC02625700	3580	0.29423683415661006	NO	-
5636	ZINC00861965	1137	0.2941951841614214	NO	-
5637	ZINC02500125	3488	0.29418399222393643	NO	-
5638	ZINC00289536	166	0.29412582701359896	NO	-
5639	ZINC02619034	3546	0.29411713509779913	NO	-
5640	ZINC02652033	3634	0.2940976487093573	NO	-
5641	ZINC03853708	5315	0.2940728590393639	NO	-
5642	ZINC03313393	4659	0.2939935373579448	NO	-
5643	ZINC03849712	5084	0.2939862161560178	NO	-
5644	ZINC04381440	6554	0.2939233252625207	NO	-
5645	ZINC04381440	6555	0.293850940181535	NO	-
5646	ZINC00223744	135	0.293844664120936	NO	-
5647	ZINC03859068	5597	0.2938403471183269	NO	-
5648	ZINC03970169	5988	0.29379545003720886	NO	-
5649	ZINC03899531	5884	0.2937888000957494	NO	-
5650	ZINC04466758	6674	0.2937723626091658	NO	-
5651	ZINC00468004	373	0.2937204679466017	NO	-
5652	ZINC00503861	392	0.2937131209030653	NO	-
5653	ZINC00869893	1181	0.2937017435254903	NO	-
5654	ZINC02616568	3543	0.29368806685146187	NO	-
5655	ZINC00374499	229	0.29367238783193456	NO	-
5656	ZINC02179962	3009	0.2936696275975234	NO	-
5657	ZINC00790262	939	0.2936675367410253	NO	-
5658	ZINC00869923	1183	0.29363282591173717	NO	-
5659	ZINC00272932	162	0.2935713210552284	NO	-
5660	ZINC04408012	6577	0.2935375335276359	NO	-
5661	ZINC00716809	820	0.29346664655095417	NO	-
5662	ZINC04408012	6578	0.29345224043150364	NO	-
5663	ZINC03300386	4644	0.29334240368409736	NO	-
5664	ZINC03433198	4820	0.2933256486135492	NO	-
5665	ZINC02227624	3091	0.2933150355291433	NO	-
5666	ZINC03433195	4819	0.293308289288475	NO	-
5667	ZINC03859563	5617	0.29327587880477013	NO	-
5668	ZINC00716811	822	0.29325435010193346	NO	-
5669	ZINC03416218	4799	0.2932510297240296	NO	-
5670	ZINC00425042	305	0.29322021020101885	NO	-
5671	ZINC03372928	4748	0.2931827847216656	NO	-
5672	ZINC00958085	1547	0.29318121917265977	NO	-
5673	ZINC01810983	2827	0.2931801369218788	NO	-
5674	ZINC01090888	1927	0.293145845729726	NO	-
5675	ZINC03399571	4776	0.2931326557349902	NO	-
5676	ZINC01441568	2596	0.2930980979975988	NO	-
5677	ZINC01441567	2594	0.2930826763964359	NO	-
5678	ZINC00541264	429	0.29308197493485716	NO	-
5679	ZINC00869892	1180	0.29308035751621947	NO	-
5680	ZINC00863300	1144	0.2930630718886404	NO	-
5681	ZINC01140582	2122	0.29305688080193415	NO	-
5682	ZINC00915696	1331	0.29302287994134407	NO	-
5683	ZINC00791097	941	0.29300855501741074	NO	-
5684	ZINC00915698	1332	0.292993398625277	NO	-
5685	ZINC01127917	2078	0.29295159537313953	NO	-
5686	ZINC01127912	2076	0.2929472352271038	NO	-
5687	ZINC00541369	430	0.2929454532135988	NO	-
5688	ZINC00863293	1143	0.29291730066092425	NO	-
5689	ZINC03852570	5185	0.292914410468826	NO	-
5690	ZINC02227622	3090	0.292856209471629	NO	-
5691	ZINC03867708	5793	0.292849277470988	NO	-
5692	ZINC03867707	5791	0.2928361528806546	NO	-
5693	ZINC04381440	6556	0.2928115052521669	NO	-
5694	ZINC00873672	1191	0.29280898506957226	NO	-
5695	ZINC04477419	6720	0.2927853991504932	NO	-
5696	ZINC04155402	6318	0.2927510346821835	NO	-
5697	ZINC04032488	6147	0.29274257032277134	NO	-
5698	ZINC02797366	3981	0.2927119071115427	NO	-
5699	ZINC02797367	3982	0.2927078171524733	NO	-
5700	ZINC00374498	228	0.2927054411293747	NO	-
5701	ZINC01354437	2450	0.29270152916216924	NO	-
5702	ZINC00684912	751	0.29267779898821444	NO	-
5703	ZINC00657252	687	0.29265250118226754	NO	-
5704	ZINC01460048	2625	0.29264526072065267	NO	-
5705	ZINC03211261	4521	0.29263851800098223	NO	-
5706	ZINC00374500	230	0.2925899651373287	NO	-
5707	ZINC02053502	2942	0.2925824398124111	NO	-
5708	ZINC03042676	4430	0.2924790133223085	NO	-
5709	ZINC02873100	4089	0.2924262232445928	NO	-
5710	ZINC01243741	2365	0.29233804261223645	NO	-
5711	ZINC01114737	2006	0.2923338649010933	NO	-
5712	ZINC01114740	2008	0.2923238705487486	NO	-
5713	ZINC01354431	2449	0.29231981265812446	NO	-
5714	ZINC01928003	2878	0.2921291310192792	NO	-
5715	ZINC03990209	6059	0.29209881719614694	NO	-
5716	ZINC03990209	6060	0.2920811361805007	NO	-
5717	ZINC04155402	6319	0.292054345939426	NO	-
5718	ZINC01354449	2451	0.2920235743932667	NO	-
5719	ZINC04223217	6381	0.29196437629138755	NO	-
5720	ZINC03858303	5550	0.29193734218612766	NO	-
5721	ZINC00905526	1305	0.2919036618462655	NO	-
5722	ZINC04032635	6152	0.2918121467181691	NO	-
5723	ZINC01130586	2092	0.29177786475545886	NO	-
5724	ZINC02436276	3387	0.2917560983868807	NO	-
5725	ZINC00684911	750	0.29173526992447174	NO	-
5726	ZINC02500128	3490	0.29170078360630913	NO	-
5727	ZINC02035173	2936	0.2916876595743679	NO	-
5728	ZINC04167492	6346	0.29157466018994077	NO	-
5729	ZINC02863869	4075	0.29156907829415085	NO	-
5730	ZINC04356652	6518	0.2914737604826685	NO	-
5731	ZINC01113046	1995	0.2914110482320803	NO	-
5732	ZINC01084939	1906	0.29139515928374576	NO	-
5733	ZINC00915695	1330	0.29139274056599146	NO	-
5734	ZINC02325991	3209	0.2913708215070414	NO	-
5735	ZINC01084940	1907	0.29136393700531377	NO	-
5736	ZINC03890125	5859	0.29133222912598744	NO	-
5737	ZINC02394773	3313	0.2912921763505117	NO	-
5738	ZINC00819397	1037	0.29120344557570577	NO	-
5739	ZINC03195364	4506	0.29119557435029986	NO	-
5740	ZINC00873676	1192	0.29118526231234987	NO	-
5741	ZINC03195362	4505	0.2911847829716954	NO	-
5742	ZINC04299414	6469	0.2911703019130794	NO	-
5743	ZINC00951848	1505	0.2911608414156083	NO	-
5744	ZINC02394771	3312	0.2911420697429476	NO	-
5745	ZINC00915700	1333	0.29108463870061585	NO	-
5746	ZINC03669386	5034	0.29086234100105673	NO	-
5747	ZINC00468499	374	0.2908220994569243	NO	-
5748	ZINC00719970	831	0.2908032457926454	NO	-
5749	ZINC04356595	6517	0.29079814016460015	NO	-
5750	ZINC04466759	6675	0.2907459824061701	NO	-
5751	ZINC01144316	2130	0.29070314018125476	NO	-
5752	ZINC02227630	3093	0.2906925442001757	NO	-
5753	ZINC01660472	2796	0.29068757230459447	NO	-
5754	ZINC02208624	3046	0.29063723501842564	NO	-
5755	ZINC01928004	2879	0.2906343063364909	NO	-
5756	ZINC04465360	6667	0.290616327761343	NO	-
5757	ZINC01084292	1904	0.29058607270923037	NO	-
5758	ZINC04240924	6401	0.2905650278374511	NO	-
5759	ZINC01156324	2150	0.29054115792288476	NO	-
5760	ZINC03014856	4387	0.2905127996904415	NO	-
5761	ZINC04406937	6575	0.2903988005806758	NO	-
5762	ZINC02745847	3907	0.290329242729246	NO	-
5763	ZINC02227626	3092	0.29031656958152185	NO	-
5764	ZINC02500128	3492	0.29029110784928347	NO	-
5765	ZINC00855505	1125	0.2902691645216219	NO	-
5766	ZINC00855506	1126	0.2902323548884129	NO	-
5767	ZINC00252339	152	0.2902165090930423	NO	-
5768	ZINC04460379	6631	0.29021481126523513	NO	-
5769	ZINC01371031	2456	0.29020191232074494	NO	-
5770	ZINC04356680	6519	0.29017608556410157	NO	-
5771	ZINC03550404	4934	0.2900648275235818	NO	-
5772	ZINC04167492	6345	0.2900405098993401	NO	-
5773	ZINC02629795	3592	0.28998695476762226	NO	-
5774	ZINC02629796	3593	0.2899519895423269	NO	-
5775	ZINC03867708	5794	0.28993437488521634	NO	-
5776	ZINC03867707	5792	0.28992754603456317	NO	-
5777	ZINC03247779	4574	0.2899155594290093	NO	-
5778	ZINC03472921	4857	0.28990975174902117	NO	-
5779	ZINC00716810	821	0.28984722894135245	NO	-
5780	ZINC03550390	4933	0.2897984066844748	NO	-
5781	ZINC03594665	4967	0.2897931349902975	NO	-
5782	ZINC03852013	5181	0.289750210583079	NO	-
5783	ZINC00716812	823	0.28969276311445497	NO	-
5784	ZINC00892476	1284	0.2896903606043321	NO	-
5785	ZINC01211627	2313	0.28965334739206877	NO	-
5786	ZINC02232900	3109	0.2896450644389984	NO	-
5787	ZINC04032635	6151	0.2896083541807103	NO	-
5788	ZINC01090897	1932	0.2895846605572213	NO	-
5789	ZINC01928007	2881	0.28957056663699066	NO	-
5790	ZINC00873803	1195	0.2895317986970099	NO	-
5791	ZINC01211630	2314	0.28952075898769436	NO	-
5792	ZINC02233058	3111	0.2895191649252026	NO	-
5793	ZINC03853407	5289	0.28949698621834385	NO	-
5794	ZINC01441568	2597	0.2894948025736685	NO	-
5795	ZINC03444451	4833	0.28946536906333936	NO	-
5796	ZINC03866681	5689	0.28946491971337934	NO	-
5797	ZINC04463011	6637	0.28945565438455334	NO	-
5798	ZINC02233055	3110	0.28945482270886774	NO	-
5799	ZINC03211263	4522	0.2894244377464051	NO	-
5800	ZINC03444448	4832	0.2894006347435893	NO	-
5801	ZINC03905839	5891	0.2893888912432383	NO	-
5802	ZINC00826017	1044	0.2893395826623309	NO	-
5803	ZINC02985096	4367	0.28923145318053584	NO	-
5804	ZINC01127917	2079	0.28921792663701246	NO	-
5805	ZINC00656804	684	0.28921100901467545	NO	-
5806	ZINC00656799	683	0.2892087222287282	NO	-
5807	ZINC03866681	5690	0.28913634959040124	NO	-
5808	ZINC04151026	6316	0.28885979040587223	NO	-
5809	ZINC01090883	1922	0.2888407612652171	NO	-
5810	ZINC00542003	432	0.288822074752443	NO	-
5811	ZINC03851060	5129	0.28878655228588146	NO	-
5812	ZINC01928006	2880	0.28876216942280614	NO	-
5813	ZINC01114740	2009	0.2887470184286822	NO	-
5814	ZINC00536541	425	0.28869508575857705	NO	-
5815	ZINC03851057	5128	0.288692480570701	NO	-
5816	ZINC02923359	4250	0.28862255744965887	NO	-
5817	ZINC00826020	1046	0.2885678933566654	NO	-
5818	ZINC03452615	4838	0.2885415474146714	NO	-
5819	ZINC03036004	4421	0.2885210050398298	NO	-
5820	ZINC01441567	2595	0.2885199294592308	NO	-
5821	ZINC03452924	4845	0.2884770846608818	NO	-
5822	ZINC03543191	4926	0.28846311954902487	NO	-
5823	ZINC03452882	4843	0.28844521846503307	NO	-
5824	ZINC01170309	2185	0.2884006256957806	NO	-
5825	ZINC04467531	6676	0.288377935853011	NO	-
5826	ZINC03452949	4846	0.2882873630135763	NO	-
5827	ZINC01127912	2077	0.2882616826248977	NO	-
5828	ZINC03816230	5048	0.2881700709486821	NO	-
5829	ZINC02917496	4205	0.2879728779121017	NO	-
5830	ZINC01114737	2007	0.28794646479721003	NO	-
5831	ZINC03217527	4532	0.28794131306459436	NO	-
5832	ZINC01090886	1925	0.2879121624396036	NO	-
5833	ZINC01090887	1926	0.28789385432833964	NO	-
5834	ZINC03365936	4738	0.28785995532570485	NO	-
5835	ZINC03217528	4533	0.28784909428952826	NO	-
5836	ZINC03852680	5211	0.28784571281854293	NO	-
5837	ZINC03858359	5551	0.2878320941626429	NO	-
5838	ZINC02832403	4029	0.2878297739792615	NO	-
5839	ZINC01170310	2186	0.2878208006133537	NO	-
5840	ZINC00826018	1045	0.2876105695336953	NO	-
5841	ZINC03409543	4785	0.28736709905544316	NO	-
5842	ZINC03409545	4786	0.28735214181865365	NO	-
5843	ZINC03852683	5213	0.28729132415205283	NO	-
5844	ZINC04074816	6245	0.28725636339597604	NO	-
5845	ZINC02077867	2956	0.28724909604240806	NO	-
5846	ZINC04074826	6246	0.28723320912496125	NO	-
5847	ZINC03859891	5651	0.28718940615320737	NO	-
5848	ZINC00714724	817	0.2870860829668213	NO	-
5849	ZINC01440875	2588	0.2870624254785065	NO	-
5850	ZINC03522950	4917	0.2870581823082666	NO	-
5851	ZINC03522951	4918	0.28705314778147745	NO	-
5852	ZINC04595855	6762	0.28704744024786594	NO	-
5853	ZINC00886824	1273	0.2869842005895549	NO	-
5854	ZINC00766375	894	0.28690795627017823	NO	-
5855	ZINC02500125	3489	0.2867375187890904	NO	-
5856	ZINC03864381	5687	0.28626115787826695	NO	-
5857	ZINC00070733	53	0.28624085762364865	NO	-
5858	ZINC04165748	6338	0.2862324410471037	NO	-
5859	ZINC00006437	3	0.2862281754358987	NO	-
5860	ZINC03448033	4835	0.28618957572984716	NO	-
5861	ZINC01799704	2825	0.28618891181430733	NO	-
5862	ZINC00852679	1114	0.2860233861570614	NO	-
5863	ZINC00852678	1113	0.2860231826405267	NO	-
5864	ZINC03853269	5282	0.28594978103458696	NO	-
5865	ZINC03852674	5207	0.28581763617786077	NO	-
5866	ZINC02617198	3544	0.2857152593325325	NO	-
5867	ZINC03399552	4775	0.28555138086092824	NO	-
5868	ZINC03859440	5611	0.28552768601955747	NO	-
5869	ZINC02663874	3652	0.28538819265790916	NO	-
5870	ZINC03852677	5209	0.28528878688528486	NO	-
5871	ZINC03452838	4840	0.2852721476633059	NO	-
5872	ZINC03867472	5768	0.28523397061133493	NO	-
5873	ZINC03452841	4841	0.2852313558485195	NO	-
5874	ZINC04249578	6418	0.28521938209634123	NO	-
5875	ZINC03912815	5918	0.28518056949418424	NO	-
5876	ZINC04492433	6734	0.2851499101725545	NO	-
5877	ZINC00719970	830	0.28495730729246127	NO	-
5878	ZINC04357955	6524	0.2849463032081494	NO	-
5879	ZINC04492433	6735	0.28484793563627686	NO	-
5880	ZINC00035049	25	0.28474751666905035	NO	-
5881	ZINC04001491	6113	0.28470116183198035	NO	-
5882	ZINC00594130	492	0.2846777987711422	NO	-
5883	ZINC03853229	5279	0.2846636217617598	NO	-
5884	ZINC01407527	2524	0.2846605672916767	NO	-
5885	ZINC01407526	2523	0.2846498341615385	NO	-
5886	ZINC02549965	3524	0.2846203338739454	NO	-
5887	ZINC03867574	5778	0.28447998391456497	NO	-
5888	ZINC03968892	5957	0.2844328285838045	NO	-
5889	ZINC03858730	5580	0.28435641685374785	NO	-
5890	ZINC02917498	4206	0.2843406937652999	NO	-
5891	ZINC03858729	5579	0.2843254566482856	NO	-
5892	ZINC01010130	1653	0.2842066199771609	NO	-
5893	ZINC02500128	3493	0.28406175699384095	NO	-
5894	ZINC02619662	3547	0.28403099636984086	NO	-
5895	ZINC01122068	2052	0.28400197177026	NO	-
5896	ZINC01010129	1652	0.2839637783610745	NO	-
5897	ZINC03301501	4648	0.2839311897886176	NO	-
5898	ZINC03301499	4647	0.2839160368760543	NO	-
5899	ZINC01468122	2642	0.28369009915058674	NO	-
5900	ZINC00855247	1122	0.28365744811940496	NO	-
5901	ZINC03867391	5766	0.2836211020054873	NO	-
5902	ZINC01090884	1923	0.28349555248023595	NO	-
5903	ZINC01090885	1924	0.28347362258719083	NO	-
5904	ZINC00594133	493	0.2833374487778404	NO	-
5905	ZINC03867391	5767	0.28326297598141065	NO	-
5906	ZINC01440874	2587	0.28318969758333873	NO	-
5907	ZINC00849781	1107	0.28314697410685746	NO	-
5908	ZINC04161701	6335	0.28311194929324224	NO	-
5909	ZINC04162829	6336	0.2831068625433982	NO	-
5910	ZINC02500128	3491	0.2830667199128436	NO	-
5911	ZINC02650037	3631	0.28291501414704123	NO	-
5912	ZINC02651713	3633	0.2827712728087799	NO	-
5913	ZINC00886860	1275	0.28275500846457147	NO	-
5914	ZINC00678627	732	0.28274692996755485	NO	-
5915	ZINC02805475	4003	0.28274120681249926	NO	-
5916	ZINC01158185	2161	0.2826862315947286	NO	-
5917	ZINC00886862	1276	0.28267805831483944	NO	-
5918	ZINC03209364	4517	0.2825264094609734	NO	-
5919	ZINC01080014	1897	0.2824981941308361	NO	-
5920	ZINC01080013	1896	0.2824808791529717	NO	-
5921	ZINC04249578	6417	0.2824750075544931	NO	-
5922	ZINC00310240	179	0.2824576606477867	NO	-
5923	ZINC03859803	5638	0.2823731714603057	NO	-
5924	ZINC03855160	5442	0.2823721073651831	NO	-
5925	ZINC01499614	2702	0.2822835141029518	NO	-
5926	ZINC01030655	1687	0.2822183405406797	NO	-
5927	ZINC00920480	1418	0.2822129983709838	NO	-
5928	ZINC01030657	1688	0.28218868345900755	NO	-
5929	ZINC01468185	2646	0.28218704162726216	NO	-
5930	ZINC03495554	4874	0.28209568940378343	NO	-
5931	ZINC04249578	6416	0.2820765116826573	NO	-
5932	ZINC01090881	1921	0.2820587997321821	NO	-
5933	ZINC02805599	4004	0.28199619183726915	NO	-
5934	ZINC04308452	6480	0.2819398259641409	NO	-
5935	ZINC04306774	6476	0.28179214386005474	NO	-
5936	ZINC03855160	5443	0.2817280144893779	NO	-
5937	ZINC03610559	4981	0.2815334718580975	NO	-
5938	ZINC04033722	6204	0.28143513999248376	NO	-
5939	ZINC00134468	85	0.2813882895144603	NO	-
5940	ZINC03495669	4876	0.281362957645046	NO	-
5941	ZINC04033722	6202	0.28122915169815416	NO	-
5942	ZINC01468185	2645	0.2810885908560881	NO	-
5943	ZINC03890807	5864	0.281088494800814	NO	-
5944	ZINC01468122	2641	0.28105969475417103	NO	-
5945	ZINC04223878	6385	0.28095156220480016	NO	-
5946	ZINC01156927	2157	0.2809288930523537	NO	-
5947	ZINC03950538	5929	0.2809170907042981	NO	-
5948	ZINC00853665	1119	0.2808056952695085	NO	-
5949	ZINC00920480	1417	0.28077038296915696	NO	-
5950	ZINC00846550	1096	0.2805952850074204	NO	-
5951	ZINC04457165	6627	0.28059428270785175	NO	-
5952	ZINC01037859	1719	0.28056637878424906	NO	-
5953	ZINC03857866	5520	0.2805402603501298	NO	-
5954	ZINC04156760	6326	0.2804463401701915	NO	-
5955	ZINC03314416	4660	0.28043277356184054	NO	-
5956	ZINC04332070	6499	0.2802075493380247	NO	-
5957	ZINC01158740	2162	0.2800944343440994	NO	-
5958	ZINC02199946	3026	0.28007463009483546	NO	-
5959	ZINC02199946	3027	0.28007463009483546	NO	-
5960	ZINC02179855	3008	0.27998080374297657	NO	-
5961	ZINC03452731	4839	0.2799643716836661	NO	-
5962	ZINC04156760	6325	0.27996311987484773	NO	-
5963	ZINC04252222	6422	0.2799032013877199	NO	-
5964	ZINC03354462	4714	0.27983698059479983	NO	-
5965	ZINC01897495	2855	0.2798351613135652	NO	-
5966	ZINC04156760	6324	0.27979960908027657	NO	-
5967	ZINC00851209	1109	0.27979151581451206	NO	-
5968	ZINC01440876	2589	0.2797297198380578	NO	-
5969	ZINC03851052	5126	0.2796650493148639	NO	-
5970	ZINC03610561	4982	0.2795736460687741	NO	-
5971	ZINC01468125	2644	0.27955462342532106	NO	-
5972	ZINC02199946	3025	0.2795374443780779	NO	-
5973	ZINC01223970	2335	0.27937422250100197	NO	-
5974	ZINC00861985	1138	0.2793727715488373	NO	-
5975	ZINC00861986	1139	0.2793716496648123	NO	-
5976	ZINC02471919	3464	0.2793648522605142	NO	-
5977	ZINC02471921	3465	0.27936138109633457	NO	-
5978	ZINC03868029	5807	0.2792683259092898	NO	-
5979	ZINC00259357	155	0.2792557781557671	NO	-
5980	ZINC00259354	154	0.27925474702417397	NO	-
5981	ZINC03970313	5991	0.279229742780431	NO	-
5982	ZINC00708621	802	0.27915664994594935	NO	-
5983	ZINC01080015	1898	0.2791289622815599	NO	-
5984	ZINC01063645	1820	0.2789879417691066	NO	-
5985	ZINC04469012	6687	0.27890101598633144	NO	-
5986	ZINC04033722	6203	0.27885229191603966	NO	-
5987	ZINC02471820	3461	0.27875028273986235	NO	-
5988	ZINC02471816	3460	0.2787342362662498	NO	-
5989	ZINC03498720	4882	0.2787287354694263	NO	-
5990	ZINC00608036	515	0.27872786622320356	NO	-
5991	ZINC01080012	1895	0.2786687821988997	NO	-
5992	ZINC03263661	4596	0.27864218456556583	NO	-
5993	ZINC02364629	3286	0.27853414744024346	NO	-
5994	ZINC00826008	1043	0.27836819957683195	NO	-
5995	ZINC01049491	1764	0.27835949000491284	NO	-
5996	ZINC01156779	2154	0.2783553670762188	NO	-
5997	ZINC00851712	1110	0.27830705685153284	NO	-
5998	ZINC00994189	1607	0.2782815638995242	NO	-
5999	ZINC02926873	4256	0.2782431989104334	NO	-
6000	ZINC02149079	2999	0.2782274525120865	NO	-
6001	ZINC02471923	3466	0.2781976487908947	NO	-
6002	ZINC03495638	4875	0.2781827439493932	NO	-
6003	ZINC02471918	3463	0.2781817269819971	NO	-
6004	ZINC03862114	5674	0.2780229298743783	NO	-
6005	ZINC04332284	6500	0.27790212002059483	NO	-
6006	ZINC03018680	4394	0.2778580046623174	NO	-
6007	ZINC01436582	2569	0.2777904566336695	NO	-
6008	ZINC01436583	2570	0.2777844701732497	NO	-
6009	ZINC04059456	6231	0.2776867697718268	NO	-
6010	ZINC00980835	1572	0.2776355485888472	NO	-
6011	ZINC03970313	5993	0.2776080384649948	NO	-
6012	ZINC00708598	801	0.27758299154833455	NO	-
6013	ZINC03610704	4983	0.27755300611812683	NO	-
6014	ZINC01030649	1686	0.2775413951942284	NO	-
6015	ZINC03950536	5928	0.27748319919391573	NO	-
6016	ZINC01468125	2643	0.27740487407834036	NO	-
6017	ZINC01109179	1978	0.27735407820343894	NO	-
6018	ZINC00626464	552	0.2772663950126992	NO	-
6019	ZINC01114132	2002	0.2772111841014296	NO	-
6020	ZINC01114129	2000	0.2772059969802858	NO	-
6021	ZINC00873803	1196	0.2771968820083206	NO	-
6022	ZINC03867163	5729	0.27708017301396276	NO	-
6023	ZINC00892476	1285	0.27705651892793065	NO	-
6024	ZINC02471926	3468	0.27703054162039553	NO	-
6025	ZINC02471928	3469	0.2770183735910936	NO	-
6026	ZINC01030646	1685	0.2770049291940815	NO	-
6027	ZINC01465855	2635	0.27688084928664	NO	-
6028	ZINC02725790	3889	0.2768238832596502	NO	-
6029	ZINC01109180	1980	0.2767972575332732	NO	-
6030	ZINC01441205	2590	0.2767691691071006	NO	-
6031	ZINC01125706	2068	0.27675275639110575	NO	-
6032	ZINC01441206	2592	0.27670963282956	NO	-
6033	ZINC00609591	519	0.2767031869746674	NO	-
6034	ZINC02500076	3487	0.2766817047847136	NO	-
6035	ZINC04033633	6198	0.27662389441237056	NO	-
6036	ZINC02725791	3890	0.2765789761203768	NO	-
6037	ZINC04467558	6677	0.2765669100764499	NO	-
6038	ZINC00715346	818	0.2764479380629981	NO	-
6039	ZINC01441761	2602	0.276306231020543	NO	-
6040	ZINC01125703	2066	0.2762495897456598	NO	-
6041	ZINC01441762	2604	0.2762408901351626	NO	-
6042	ZINC01441757	2598	0.27621407923308644	NO	-
6043	ZINC01441758	2600	0.2761752552397952	NO	-
6044	ZINC00675914	722	0.276051379564845	NO	-
6045	ZINC03858887	5589	0.27599946079797694	NO	-
6046	ZINC02471822	3462	0.2758490755845418	NO	-
6047	ZINC02471814	3459	0.27584281523229565	NO	-
6048	ZINC03992740	6070	0.2758348960824893	NO	-
6049	ZINC04464416	6647	0.2758348960824893	NO	-
6050	ZINC03851055	5127	0.2757917809108853	NO	-
6051	ZINC02644550	3627	0.2757750092504208	NO	-
6052	ZINC00822102	1040	0.27577450933497016	NO	-
6053	ZINC04477750	6722	0.2757736539183591	NO	-
6054	ZINC01306208	2412	0.2756952698837355	NO	-
6055	ZINC01441757	2599	0.27559879240530843	NO	-
6056	ZINC00626453	551	0.27557317358591293	NO	-
6057	ZINC02471929	3470	0.275563718480893	NO	-
6058	ZINC02471924	3467	0.2755592831743898	NO	-
6059	ZINC03664237	5025	0.2755235938880718	NO	-
6060	ZINC00799702	969	0.27550651624674394	NO	-
6061	ZINC00822101	1039	0.27549982218071944	NO	-
6062	ZINC02275807	3158	0.27549260200299314	NO	-
6063	ZINC00853661	1118	0.2754210926381639	NO	-
6064	ZINC03326578	4673	0.2753224867504022	NO	-
6065	ZINC03418151	4805	0.2752693204824042	NO	-
6066	ZINC04306840	6477	0.27520268263943487	NO	-
6067	ZINC03868029	5806	0.2751686578945338	NO	-
6068	ZINC00053779	38	0.27514440098852516	NO	-
6069	ZINC03418791	4806	0.2750200403620102	NO	-
6070	ZINC03256809	4588	0.2749950036591564	NO	-
6071	ZINC03418146	4803	0.27495365011375383	NO	-
6072	ZINC03418149	4804	0.2749035547149887	NO	-
6073	ZINC00635356	592	0.2748583969663329	NO	-
6074	ZINC00624025	543	0.2747788136331959	NO	-
6075	ZINC00635354	591	0.2747670525203916	NO	-
6076	ZINC02792389	3961	0.2746184167818436	NO	-
6077	ZINC04304127	6472	0.2745820776579801	NO	-
6078	ZINC04518391	6758	0.27448326225451947	NO	-
6079	ZINC00346490	214	0.2743858323458722	NO	-
6080	ZINC02187814	3016	0.274276776328031	NO	-
6081	ZINC03840351	5072	0.2741945926912223	NO	-
6082	ZINC01441761	2603	0.27417270483529177	NO	-
6083	ZINC01108542	1977	0.2741128013532844	NO	-
6084	ZINC04167722	6348	0.2739778689615466	NO	-
6085	ZINC03857388	5493	0.27388797683627786	NO	-
6086	ZINC03519341	4914	0.27383161050940885	NO	-
6087	ZINC01301403	2409	0.27378494856617597	NO	-
6088	ZINC02229545	3100	0.2737448353452365	NO	-
6089	ZINC03623906	4992	0.2736330552408814	NO	-
6090	ZINC01242056	2361	0.27347939599337656	NO	-
6091	ZINC04477424	6721	0.273421497384936	NO	-
6092	ZINC02228401	3096	0.27340362497663595	NO	-
6093	ZINC00386498	235	0.2732641654083678	NO	-
6094	ZINC01109179	1979	0.27322978461404734	NO	-
6095	ZINC00841958	1089	0.2732217891564816	NO	-
6096	ZINC01441205	2591	0.2731948438770124	NO	-
6097	ZINC03858820	5585	0.2731911663914238	NO	-
6098	ZINC01512202	2746	0.27300528624873227	NO	-
6099	ZINC03418144	4802	0.2729741952229182	NO	-
6100	ZINC01114132	2003	0.27296079486919583	NO	-
6101	ZINC01125703	2067	0.2729261499843583	NO	-
6102	ZINC00446525	348	0.2729032878726704	NO	-
6103	ZINC02878842	4104	0.2728657885597477	NO	-
6104	ZINC04304123	6471	0.2727620933905061	NO	-
6105	ZINC01114129	2001	0.272614267027195	NO	-
6106	ZINC01109180	1981	0.27246532271238194	NO	-
6107	ZINC01441206	2593	0.2724589972606007	NO	-
6108	ZINC02223037	3075	0.2724390731131276	NO	-
6109	ZINC03866922	5709	0.2723971740523197	NO	-
6110	ZINC03188115	4494	0.27236842877752515	NO	-
6111	ZINC04357953	6523	0.27222942585869775	NO	-
6112	ZINC02223035	3074	0.27220178732187084	NO	-
6113	ZINC00780283	914	0.27200750036257615	NO	-
6114	ZINC01065640	1828	0.2719287163843565	NO	-
6115	ZINC02702076	3678	0.2718882367700074	NO	-
6116	ZINC01441758	2601	0.2717035809058169	NO	-
6117	ZINC01125706	2069	0.27170337325386196	NO	-
6118	ZINC01441762	2605	0.2715143027653418	NO	-
6119	ZINC03040640	4425	0.2715058851748776	NO	-
6120	ZINC04033634	6199	0.27149194172169494	NO	-
6121	ZINC04357936	6522	0.2713681556959331	NO	-
6122	ZINC04464374	6646	0.2712679962953876	NO	-
6123	ZINC01114961	2012	0.2712471230178784	NO	-
6124	ZINC04033635	6200	0.271238648518992	NO	-
6125	ZINC01060856	1810	0.27099893001258524	NO	-
6126	ZINC00529671	405	0.2708714850580929	NO	-
6127	ZINC00529674	406	0.27083808344626015	NO	-
6128	ZINC02210919	3050	0.2707106393105915	NO	-
6129	ZINC00808488	1000	0.27067442761706695	NO	-
6130	ZINC00930684	1428	0.27065427949428217	NO	-
6131	ZINC04274721	6445	0.27059289769491957	NO	-
6132	ZINC03867163	5730	0.2704206749786248	NO	-
6133	ZINC04193735	6374	0.27038742592837955	NO	-
6134	ZINC01324210	2419	0.27024033257507596	NO	-
6135	ZINC00885428	1261	0.2701072272339315	NO	-
6136	ZINC00885425	1260	0.2700920979790108	NO	-
6137	ZINC01094442	1938	0.2699740098493233	NO	-
6138	ZINC03853063	5243	0.2699553029003301	NO	-
6139	ZINC01163047	2172	0.269904300559848	NO	-
6140	ZINC01128530	2083	0.26987804682119776	NO	-
6141	ZINC01128528	2082	0.2697551442380057	NO	-
6142	ZINC02128517	2991	0.26971515604545626	NO	-
6143	ZINC03284497	4622	0.2695212179900493	NO	-
6144	ZINC04059434	6230	0.2694706407680638	NO	-
6145	ZINC01156835	2155	0.2694665408066371	NO	-
6146	ZINC02244620	3131	0.2694247115588211	NO	-
6147	ZINC03947948	5925	0.2692746937254579	NO	-
6148	ZINC01129826	2089	0.26926046290631583	NO	-
6149	ZINC03854644	5404	0.2692379330649992	NO	-
6150	ZINC01128531	2084	0.26922396301905693	NO	-
6151	ZINC03853383	5288	0.26918704377093977	NO	-
6152	ZINC01136855	2110	0.26908213974948136	NO	-
6153	ZINC04036920	6217	0.2690463932703983	NO	-
6154	ZINC01157936	2159	0.26902058773431337	NO	-
6155	ZINC03853255	5280	0.26898311982509154	NO	-
6156	ZINC02915118	4160	0.2689602543833794	NO	-
6157	ZINC02915121	4161	0.2689528747244374	NO	-
6158	ZINC02915123	4162	0.26892477900382666	NO	-
6159	ZINC04464374	6645	0.26892392232600865	NO	-
6160	ZINC03452987	4847	0.2689185427221406	NO	-
6161	ZINC03291488	4630	0.26891343803220935	NO	-
6162	ZINC02915115	4159	0.2689085622354639	NO	-
6163	ZINC01128533	2085	0.26882670263354597	NO	-
6164	ZINC01069116	1840	0.2688044397715516	NO	-
6165	ZINC01069115	1839	0.26879277627137643	NO	-
6166	ZINC01088554	1915	0.26877137236168464	NO	-
6167	ZINC00675912	721	0.2687019040142206	NO	-
6168	ZINC00527399	404	0.26858121590358197	NO	-
6169	ZINC00527396	403	0.26857041382199653	NO	-
6170	ZINC01030340	1683	0.26844519273371215	NO	-
6171	ZINC04470366	6706	0.268394575847805	NO	-
6172	ZINC03858478	5562	0.26839457584780485	NO	-
6173	ZINC04223674	6383	0.2681944505848963	NO	-
6174	ZINC03853099	5254	0.2681766932711496	NO	-
6175	ZINC02999285	4378	0.26796202503116623	NO	-
6176	ZINC01087397	1911	0.26785031890151195	NO	-
6177	ZINC03589583	4960	0.26766486401875556	NO	-
6178	ZINC00783556	930	0.2674876515456349	NO	-
6179	ZINC02469530	3458	0.2673794627976033	NO	-
6180	ZINC03851651	5158	0.2673141993112913	NO	-
6181	ZINC04373647	6545	0.26729249516981357	NO	-
6182	ZINC02622415	3564	0.26728535860633995	NO	-
6183	ZINC00312768	184	0.2672216226755832	NO	-
6184	ZINC00312770	185	0.2672124138734415	NO	-
6185	ZINC01820156	2829	0.2671307722309052	NO	-
6186	ZINC01820155	2828	0.26711559259991036	NO	-
6187	ZINC02469529	3457	0.267087580134013	NO	-
6188	ZINC02292855	3174	0.2667786929711602	NO	-
6189	ZINC03414318	4797	0.26677678480581385	NO	-
6190	ZINC02292856	3175	0.26676160791363857	NO	-
6191	ZINC03853256	5281	0.2666201822401897	NO	-
6192	ZINC03600826	4970	0.2663734382766406	NO	-
6193	ZINC03853114	5258	0.2663438855501208	NO	-
6194	ZINC02296195	3177	0.26630546302715863	NO	-
6195	ZINC02296194	3176	0.26628884187698365	NO	-
6196	ZINC01331285	2434	0.2661362759383482	NO	-
6197	ZINC02871747	4086	0.2661175603451127	NO	-
6198	ZINC04407027	6576	0.2660900916941026	NO	-
6199	ZINC03853342	5286	0.2660841307043805	NO	-
6200	ZINC03311447	4657	0.26602305323652714	NO	-
6201	ZINC00706213	796	0.2659941495198063	NO	-
6202	ZINC00713745	815	0.2659842860294019	NO	-
6203	ZINC00713746	816	0.2659794014523534	NO	-
6204	ZINC00706212	795	0.2659760012562546	NO	-
6205	ZINC03437411	4826	0.2656087668128476	NO	-
6206	ZINC02700095	3673	0.26559439941835145	NO	-
6207	ZINC01145506	2132	0.2655897402152516	NO	-
6208	ZINC02334868	3225	0.2655786594841028	NO	-
6209	ZINC01867795	2842	0.26553397003491863	NO	-
6210	ZINC01508391	2725	0.2654947783065852	NO	-
6211	ZINC01508388	2724	0.2654806194777179	NO	-
6212	ZINC02234326	3115	0.2654778613497185	NO	-
6213	ZINC03437409	4825	0.2654383958079715	NO	-
6214	ZINC00669331	703	0.26542314094219666	NO	-
6215	ZINC00669332	704	0.26539974187132964	NO	-
6216	ZINC03858550	5572	0.26538026555528393	NO	-
6217	ZINC04470437	6711	0.2653802655552836	NO	-
6218	ZINC01867794	2841	0.26536483977617503	NO	-
6219	ZINC03952182	5930	0.2651573454432943	NO	-
6220	ZINC02744966	3906	0.26498814917855606	NO	-
6221	ZINC03325142	4669	0.26496894077493244	NO	-
6222	ZINC01143165	2127	0.264752535150576	NO	-
6223	ZINC03867222	5742	0.26472859181372665	NO	-
6224	ZINC02997877	4375	0.26453551837319417	NO	-
6225	ZINC04104150	6266	0.2644290748130096	NO	-
6226	ZINC03288419	4626	0.2642265879995451	NO	-
6227	ZINC01400729	2503	0.26416981588664135	NO	-
6228	ZINC04383940	6562	0.2641474708136496	NO	-
6229	ZINC02998378	4376	0.2640920359173664	NO	-
6230	ZINC02186142	3015	0.264053710958806	NO	-
6231	ZINC03952182	5931	0.26393265328380516	NO	-
6232	ZINC01090896	1931	0.2638164222529451	NO	-
6233	ZINC01205196	2286	0.26380128482239684	NO	-
6234	ZINC00991737	1595	0.26372511839667606	NO	-
6235	ZINC02794894	3975	0.2636603928558615	NO	-
6236	ZINC03249664	4578	0.263639370828312	NO	-
6237	ZINC03249661	4577	0.263633084621402	NO	-
6238	ZINC01287824	2398	0.26360365127077534	NO	-
6239	ZINC01287823	2397	0.26358806959299236	NO	-
6240	ZINC01026689	1673	0.263536620152347	NO	-
6241	ZINC01026692	1674	0.2635353946467786	NO	-
6242	ZINC04004099	6118	0.2635347183912906	NO	-
6243	ZINC01755862	2818	0.26352169855257884	NO	-
6244	ZINC04457261	6628	0.2634336017648827	NO	-
6245	ZINC01400107	2500	0.26309100027440535	NO	-
6246	ZINC02624741	3576	0.26276529556386724	NO	-
6247	ZINC03952182	5932	0.2627018789934957	NO	-
6248	ZINC01108337	1975	0.2626454475047748	NO	-
6249	ZINC00194715	111	0.2625536777129087	NO	-
6250	ZINC02624740	3575	0.262265965957295	NO	-
6251	ZINC04167722	6349	0.2621683261003055	NO	-
6252	ZINC04308418	6479	0.262100984216714	NO	-
6253	ZINC02464029	3443	0.2619559674276919	NO	-
6254	ZINC02430229	3377	0.26194365776760475	NO	-
6255	ZINC03859815	5639	0.2617990046953526	NO	-
6256	ZINC03642310	5010	0.2617810011987322	NO	-
6257	ZINC03867222	5741	0.2617545896964558	NO	-
6258	ZINC00885472	1264	0.26166188443551447	NO	-
6259	ZINC04119063	6281	0.2615217910591651	NO	-
6260	ZINC03642308	5009	0.2614978072023228	NO	-
6261	ZINC02337617	3230	0.2608679597533019	NO	-
6262	ZINC03128957	4457	0.26077479415425114	NO	-
6263	ZINC04383940	6561	0.260732126656553	NO	-
6264	ZINC02700084	3671	0.2606005909483206	NO	-
6265	ZINC04383940	6560	0.26060006292117033	NO	-
6266	ZINC01110546	1986	0.26020447465578445	NO	-
6267	ZINC01110547	1987	0.2602036380560686	NO	-
6268	ZINC02627666	3584	0.26014441143281436	NO	-
6269	ZINC03642312	5011	0.26007856552652886	NO	-
6270	ZINC03642305	5008	0.26007139053311845	NO	-
6271	ZINC03907161	5898	0.26003985522742773	NO	-
6272	ZINC00793365	948	0.25996645577105515	NO	-
6273	ZINC01010003	1645	0.2596379231432534	NO	-
6274	ZINC01010005	1647	0.25961495017894626	NO	-
6275	ZINC01010004	1646	0.259598821503681	NO	-
6276	ZINC02407922	3340	0.2595677404454254	NO	-
6277	ZINC01010006	1648	0.25953108673132214	NO	-
6278	ZINC02227337	3088	0.2594981064170227	NO	-
6279	ZINC02627667	3585	0.2594867363074756	NO	-
6280	ZINC01398302	2490	0.2593938144547678	NO	-
6281	ZINC01108338	1976	0.2593685745480609	NO	-
6282	ZINC04518390	6757	0.2589065160099723	NO	-
6283	ZINC02686321	3659	0.2587381091353982	NO	-
6284	ZINC02809237	4006	0.25860984572372764	NO	-
6285	ZINC02627665	3583	0.2585282445562229	NO	-
6286	ZINC02327056	3213	0.25832367529740535	NO	-
6287	ZINC02500140	3496	0.25790860022842144	NO	-
6288	ZINC03325139	4668	0.2578641300633937	NO	-
6289	ZINC02586751	3532	0.2578328875331544	NO	-
6290	ZINC04166511	6339	0.25775742924515627	NO	-
6291	ZINC02803027	3994	0.25767553080223804	NO	-
6292	ZINC03641522	5006	0.25754676646841984	NO	-
6293	ZINC03606020	4979	0.25698205879355734	NO	-
6294	ZINC01491052	2664	0.2567392003712754	NO	-
6295	ZINC01066090	1830	0.2566411666392788	NO	-
6296	ZINC02809240	4009	0.2565966410688149	NO	-
6297	ZINC02708884	3692	0.25623043294165015	NO	-
6298	ZINC02708886	3693	0.25621605550457344	NO	-
6299	ZINC01491052	2666	0.25615153856247014	NO	-
6300	ZINC00193867	107	0.25614488215703185	NO	-
6301	ZINC00193870	108	0.2561414143800419	NO	-
6302	ZINC03274433	4610	0.25593627351046117	NO	-
6303	ZINC04383940	6564	0.25583195518031404	NO	-
6304	ZINC01508072	2723	0.2555564951069812	NO	-
6305	ZINC03244705	4568	0.2552612357079896	NO	-
6306	ZINC01856818	2837	0.2551458142209451	NO	-
6307	ZINC02500140	3494	0.2549796219020994	NO	-
6308	ZINC04383940	6563	0.25484652910006816	NO	-
6309	ZINC00374379	227	0.2546183929873589	NO	-
6310	ZINC00374374	226	0.2546150794137978	NO	-
6311	ZINC03852707	5217	0.2543672008709141	NO	-
6312	ZINC03859323	5608	0.25432168905060776	NO	-
6313	ZINC01485883	2652	0.25426451432428016	NO	-
6314	ZINC04308599	6482	0.2542606647840544	NO	-
6315	ZINC01491052	2665	0.2539366388474081	NO	-
6316	ZINC00885469	1262	0.25379760656294253	NO	-
6317	ZINC03132095	4461	0.2537758061468888	NO	-
6318	ZINC00885471	1263	0.25374114377863044	NO	-
6319	ZINC03947948	5924	0.25364288159650883	NO	-
6320	ZINC02621261	3561	0.25354989180813614	NO	-
6321	ZINC01331282	2433	0.25312609131939995	NO	-
6322	ZINC02686322	3660	0.253098597034572	NO	-
6323	ZINC03897967	5877	0.25273845184498817	NO	-
6324	ZINC03852704	5216	0.2527280801442214	NO	-
6325	ZINC03852701	5215	0.2527152226873342	NO	-
6326	ZINC04492368	6732	0.2527134226920229	NO	-
6327	ZINC03852698	5214	0.25271215680558995	NO	-
6328	ZINC00536987	426	0.25251764754887873	NO	-
6329	ZINC02710520	3696	0.25237842566892743	NO	-
6330	ZINC02710519	3695	0.2523733930984725	NO	-
6331	ZINC03341714	4690	0.25233607776465433	NO	-
6332	ZINC04223700	6384	0.2522220634129285	NO	-
6333	ZINC03820143	5066	0.2519955983639755	NO	-
6334	ZINC03856480	5476	0.2518727092463837	NO	-
6335	ZINC04470777	6715	0.2518718602933087	NO	-
6336	ZINC04257350	6425	0.25181442814769367	NO	-
6337	ZINC04470776	6714	0.2518101942860534	NO	-
6338	ZINC03592557	4962	0.2516287260379756	NO	-
6339	ZINC01254311	2379	0.2516050233588664	NO	-
6340	ZINC03852713	5219	0.25153086699477706	NO	-
6341	ZINC02500140	3495	0.2514583497679662	NO	-
6342	ZINC03852710	5218	0.251115682273396	NO	-
6343	ZINC03136103	4465	0.2510129748650107	NO	-
6344	ZINC02724154	3811	0.2509887357412433	NO	-
6345	ZINC01058615	1795	0.2509232766389417	NO	-
6346	ZINC00193877	110	0.2507323899730705	NO	-
6347	ZINC00193874	109	0.2507249884051339	NO	-
6348	ZINC00872422	1187	0.2502035875075824	NO	-
6349	ZINC00872423	1188	0.25005878723159164	NO	-
6350	ZINC01069897	1844	0.25005001577381847	NO	-
6351	ZINC01069899	1845	0.2500189224649974	NO	-
6352	ZINC00695689	771	0.25000215224091016	NO	-
6353	ZINC04282926	6457	0.24996671285476652	NO	-
6354	ZINC02476885	3472	0.24996152032842683	NO	-
6355	ZINC02724710	3859	0.2497618155036694	NO	-
6356	ZINC02377626	3301	0.24970316454116326	NO	-
6357	ZINC02377628	3302	0.24969903129698734	NO	-
6358	ZINC02199941	3024	0.24960762943839013	NO	-
6359	ZINC02919199	4240	0.24945055206590516	NO	-
6360	ZINC02919200	4241	0.2494484320432159	NO	-
6361	ZINC00956675	1539	0.24932276512359636	NO	-
6362	ZINC00534523	421	0.24925514952468833	NO	-
6363	ZINC02222732	3071	0.24920781011350787	NO	-
6364	ZINC00956679	1540	0.24906342710657667	NO	-
6365	ZINC00956680	1541	0.24905539215137298	NO	-
6366	ZINC02402547	3322	0.2490157406150226	NO	-
6367	ZINC01283468	2394	0.24895611901345527	NO	-
6368	ZINC01283469	2395	0.24893159861080033	NO	-
6369	ZINC02402548	3323	0.24886444145037734	NO	-
6370	ZINC02358421	3271	0.2488183086969239	NO	-
6371	ZINC00681778	741	0.24856877024084878	NO	-
6372	ZINC02375817	3300	0.24856310288240913	NO	-
6373	ZINC00681779	742	0.24856216546867999	NO	-
6374	ZINC02803030	3997	0.24849661375867735	NO	-
6375	ZINC02724759	3886	0.24843112691203867	NO	-
6376	ZINC02326645	3212	0.24840132994181827	NO	-
6377	ZINC04033728	6207	0.24832283081306414	NO	-
6378	ZINC01438629	2580	0.2481032859887037	NO	-
6379	ZINC00233551	146	0.24810072879326225	NO	-
6380	ZINC04033728	6205	0.24802500402652372	NO	-
6381	ZINC02451018	3416	0.24783186775006302	NO	-
6382	ZINC02451017	3415	0.24782409938648942	NO	-
6383	ZINC03857972	5531	0.24778930676943928	NO	-
6384	ZINC03857973	5532	0.24778041063291792	NO	-
6385	ZINC04292043	6462	0.2476085798154639	NO	-
6386	ZINC01436656	2572	0.24758184686555493	NO	-
6387	ZINC01273384	2390	0.2475704344247542	NO	-
6388	ZINC04166511	6340	0.24749719009098592	NO	-
6389	ZINC02255919	3144	0.24744644490743808	NO	-
6390	ZINC02919198	4239	0.2473459660130576	NO	-
6391	ZINC02919202	4242	0.24733871797551885	NO	-
6392	ZINC04033728	6206	0.24701052461065465	NO	-
6393	ZINC04035225	6216	0.24698266585413484	NO	-
6394	ZINC01436655	2571	0.2469725299703982	NO	-
6395	ZINC02330601	3216	0.24694698542553603	NO	-
6396	ZINC03859322	5607	0.24694647937342815	NO	-
6397	ZINC02708871	3689	0.24630149028860607	NO	-
6398	ZINC04501939	6747	0.24627531611972292	NO	-
6399	ZINC01039134	1721	0.24593188315224643	NO	-
6400	ZINC02708873	3690	0.24586312088844223	NO	-
6401	ZINC03205237	4510	0.24575978446211555	NO	-
6402	ZINC03592559	4963	0.245725637507311	NO	-
6403	ZINC03594143	4964	0.24570139080845868	NO	-
6404	ZINC03274431	4609	0.24568535782269327	NO	-
6405	ZINC00389020	242	0.24525905274911639	NO	-
6406	ZINC00389017	241	0.24525740392930487	NO	-
6407	ZINC01440538	2585	0.2451329821399188	NO	-
6408	ZINC03958803	5940	0.24496413695856853	NO	-
6409	ZINC04292049	6464	0.24485499560631682	NO	-
6410	ZINC01010102	1649	0.24478447191408712	NO	-
6411	ZINC01010105	1651	0.24477781088620013	NO	-
6412	ZINC01062046	1818	0.24464066130825027	NO	-
6413	ZINC00047132	34	0.2446315002208129	NO	-
6414	ZINC00047131	33	0.24461664207083383	NO	-
6415	ZINC01010104	1650	0.24457299847633887	NO	-
6416	ZINC02052483	2941	0.24450948907500292	NO	-
6417	ZINC02992491	4372	0.2442201974694771	NO	-
6418	ZINC02404619	3331	0.24417878297611345	NO	-
6419	ZINC00865853	1159	0.24406159243828252	NO	-
6420	ZINC02330603	3217	0.24384812072567472	NO	-
6421	ZINC00865849	1156	0.24367899855246683	NO	-
6422	ZINC00865850	1157	0.24364904997419945	NO	-
6423	ZINC00918488	1364	0.24355915478363263	NO	-
6424	ZINC01753249	2814	0.2435371632011491	NO	-
6425	ZINC01753251	2815	0.24353474159069194	NO	-
6426	ZINC02282214	3163	0.24335027982441798	NO	-
6427	ZINC00918496	1367	0.2432284382531173	NO	-
6428	ZINC03853078	5246	0.24319245720201632	NO	-
6429	ZINC01061844	1815	0.2430517269068184	NO	-
6430	ZINC01061841	1814	0.243036599947561	NO	-
6431	ZINC03859893	5652	0.2430221798470185	NO	-
6432	ZINC00918490	1365	0.2429054835461147	NO	-
6433	ZINC00918492	1366	0.2428911962872242	NO	-
6434	ZINC03820143	5065	0.24232877291160457	NO	-
6435	ZINC03889283	5848	0.24180789838378416	NO	-
6436	ZINC02918198	4224	0.2416758138687458	NO	-
6437	ZINC02918163	4222	0.2414580457646438	NO	-
6438	ZINC02918169	4223	0.24144636979397646	NO	-
6439	ZINC01407294	2521	0.2413917354158311	NO	-
6440	ZINC01407295	2522	0.241368917004504	NO	-
6441	ZINC03857909	5525	0.2407732885894508	NO	-
6442	ZINC03857910	5526	0.24075670113777609	NO	-
6443	ZINC04001176	6108	0.2403853606583703	NO	-
6444	ZINC04001175	6107	0.24038148807500023	NO	-
6445	ZINC02279849	3161	0.24017897853161665	NO	-
6446	ZINC02360088	3278	0.2400829391920747	NO	-
6447	ZINC02783828	3945	0.24006268576655077	NO	-
6448	ZINC02282213	3162	0.23990599297969684	NO	-
6449	ZINC02783827	3944	0.23981478156177136	NO	-
6450	ZINC02360087	3277	0.2397723018012623	NO	-
6451	ZINC00596582	499	0.23962332705285455	NO	-
6452	ZINC04412636	6581	0.23946599321801182	NO	-
6453	ZINC03858002	5537	0.23942373285667104	NO	-
6454	ZINC03858001	5536	0.23940945337550842	NO	-
6455	ZINC00856390	1129	0.23940891382216	NO	-
6456	ZINC04377335	6551	0.23939600306512834	NO	-
6457	ZINC02209755	3048	0.23936200504464075	NO	-
6458	ZINC02919081	4235	0.23930700223237122	NO	-
6459	ZINC02919087	4236	0.23929978462233648	NO	-
6460	ZINC03857975	5534	0.23918504168449262	NO	-
6461	ZINC00865705	1153	0.23918185852689033	NO	-
6462	ZINC00918636	1373	0.23912641605552856	NO	-
6463	ZINC02918058	4211	0.23910109087303077	NO	-
6464	ZINC02918065	4212	0.23909871916916348	NO	-
6465	ZINC00918643	1376	0.2390828763051145	NO	-
6466	ZINC02919712	4247	0.23895754926817112	NO	-
6467	ZINC02803028	3995	0.23894224493227428	NO	-
6468	ZINC02919719	4248	0.2388997166172472	NO	-
6469	ZINC04292039	6461	0.23887922276768642	NO	-
6470	ZINC03857974	5533	0.2388666853594054	NO	-
6471	ZINC00222192	131	0.23878849590337492	NO	-
6472	ZINC04468665	6686	0.23877972306483805	NO	-
6473	ZINC00222187	130	0.23877572155245824	NO	-
6474	ZINC00918642	1375	0.23873677797541948	NO	-
6475	ZINC00918639	1374	0.23872354569949716	NO	-
6476	ZINC04001085	6101	0.23872213213132842	NO	-
6477	ZINC01350505	2448	0.23870011661151633	NO	-
6478	ZINC04001084	6100	0.2386637497309342	NO	-
6479	ZINC04001072	6099	0.23857290197516834	NO	-
6480	ZINC03851515	5152	0.2384574735707439	NO	-
6481	ZINC03851512	5151	0.23842678509814202	NO	-
6482	ZINC00532478	413	0.238381406332026	NO	-
6483	ZINC02809239	4008	0.2380541790195964	NO	-
6484	ZINC01025215	1668	0.23803406170728825	NO	-
6485	ZINC02724675	3858	0.23800133060185827	NO	-
6486	ZINC04470368	6707	0.2379957927235464	NO	-
6487	ZINC02809238	4007	0.23781748253989027	NO	-
6488	ZINC04294654	6468	0.23759851125907694	NO	-
6489	ZINC00865851	1158	0.23723916446884089	NO	-
6490	ZINC01249661	2370	0.23715367832001233	NO	-
6491	ZINC01249663	2371	0.2371523308709618	NO	-
6492	ZINC02272807	3156	0.2371321012143395	NO	-
6493	ZINC00865848	1155	0.23710145378197126	NO	-
6494	ZINC00918514	1371	0.23704026082084573	NO	-
6495	ZINC00918508	1368	0.23702893734390243	NO	-
6496	ZINC03857654	5504	0.2370081515386104	NO	-
6497	ZINC03857655	5505	0.23687802121040705	NO	-
6498	ZINC00918510	1369	0.2366162348043746	NO	-
6499	ZINC00918512	1370	0.23660919420830662	NO	-
6500	ZINC02423829	3368	0.2365188545175986	NO	-
6501	ZINC02803029	3996	0.23638069498897027	NO	-
6502	ZINC00034428	23	0.2360990142784413	NO	-
6503	ZINC01423586	2552	0.23608666920038662	NO	-
6504	ZINC04435957	6589	0.23608097919331045	NO	-
6505	ZINC02254129	3140	0.23603552607590125	NO	-
6506	ZINC03362830	4731	0.23596646963440893	NO	-
6507	ZINC03858041	5541	0.23593666294769086	NO	-
6508	ZINC03858042	5542	0.23593643300472575	NO	-
6509	ZINC00034429	24	0.23590807238684255	NO	-
6510	ZINC04492542	6739	0.23590315723447997	NO	-
6511	ZINC04001066	6098	0.23579298505131782	NO	-
6512	ZINC03988886	6056	0.235777280660633	NO	-
6513	ZINC04001065	6097	0.23576588036482038	NO	-
6514	ZINC00865704	1152	0.23563486740664227	NO	-
6515	ZINC03858033	5539	0.23562467481091134	NO	-
6516	ZINC01062043	1817	0.23562061065861298	NO	-
6517	ZINC00865707	1154	0.23561161908334793	NO	-
6518	ZINC03858034	5540	0.23532101478181555	NO	-
6519	ZINC04001190	6110	0.2352757496599894	NO	-
6520	ZINC04001189	6109	0.23527364778110635	NO	-
6521	ZINC04001146	6104	0.2349943426416273	NO	-
6522	ZINC04001147	6105	0.23491191550020882	NO	-
6523	ZINC03851389	5143	0.23486892306977228	NO	-
6524	ZINC03851392	5144	0.23486881870430587	NO	-
6525	ZINC01509698	2733	0.2348625019414893	NO	-
6526	ZINC03362832	4732	0.23485078548405539	NO	-
6527	ZINC03362833	4733	0.23484360934257872	NO	-
6528	ZINC02911885	4121	0.23467438817229974	NO	-
6529	ZINC04001133	6103	0.2346133856412484	NO	-
6530	ZINC04001132	6102	0.2346127722016976	NO	-
6531	ZINC02203872	3037	0.2343242567702521	NO	-
6532	ZINC02203870	3036	0.23430740027863273	NO	-
6533	ZINC02424856	3373	0.23414529731485598	NO	-
6534	ZINC01025400	1669	0.23403894047232673	NO	-
6535	ZINC03660398	5020	0.23398568165565545	NO	-
6536	ZINC03660397	5019	0.23398522770808491	NO	-
6537	ZINC03362836	4734	0.2339166948505013	NO	-
6538	ZINC00687884	758	0.23387327198175872	NO	-
6539	ZINC00687885	759	0.23385302028729044	NO	-
6540	ZINC03344553	4697	0.23374575248883273	NO	-
6541	ZINC03344551	4696	0.23374118233571647	NO	-
6542	ZINC01509625	2730	0.23366925567088961	NO	-
6543	ZINC02724719	3860	0.23365251657493424	NO	-
6544	ZINC02235137	3116	0.23364151378664255	NO	-
6545	ZINC02724724	3864	0.23334834303221522	NO	-
6546	ZINC03344550	4695	0.2332962536976622	NO	-
6547	ZINC03344555	4698	0.23329427435798353	NO	-
6548	ZINC03890722	5862	0.2328006893812265	NO	-
6549	ZINC03850667	5108	0.2327860279213327	NO	-
6550	ZINC03850665	5107	0.2327824098755295	NO	-
6551	ZINC00866679	1160	0.2327150213347586	NO	-
6552	ZINC01509636	2732	0.23228578072347883	NO	-
6553	ZINC03868990	5833	0.23221202520484172	NO	-
6554	ZINC02724168	3815	0.23207632602792705	NO	-
6555	ZINC02724167	3814	0.23206403813856635	NO	-
6556	ZINC02724728	3868	0.23192675556518955	NO	-
6557	ZINC02700090	3672	0.23185299032226878	NO	-
6558	ZINC04492563	6740	0.23167500568220842	NO	-
6559	ZINC02724169	3816	0.231511099097161	NO	-
6560	ZINC03660400	5022	0.2313608231415466	NO	-
6561	ZINC03660399	5021	0.23135024559219586	NO	-
6562	ZINC00967961	1552	0.23129870279047213	NO	-
6563	ZINC02724568	3849	0.23104658428644773	NO	-
6564	ZINC02724567	3848	0.2310405782903647	NO	-
6565	ZINC02426972	3375	0.23095332555366588	NO	-
6566	ZINC02426971	3374	0.23093224847950322	NO	-
6567	ZINC02724722	3862	0.23087651178738683	NO	-
6568	ZINC02724721	3861	0.23084741908741094	NO	-
6569	ZINC02914544	4140	0.2307620522657386	NO	-
6570	ZINC02724748	3875	0.2307411695712301	NO	-
6571	ZINC02914538	4139	0.23073682991142766	NO	-
6572	ZINC02724747	3874	0.2307351921567878	NO	-
6573	ZINC00533446	416	0.23064304254140866	NO	-
6574	ZINC00533449	417	0.23063622926760372	NO	-
6575	ZINC00222506	134	0.2306217375468421	NO	-
6576	ZINC03868987	5831	0.2306108287215964	NO	-
6577	ZINC00634011	588	0.23058793559015792	NO	-
6578	ZINC00222200	132	0.23048597419936306	NO	-
6579	ZINC02724538	3843	0.2304356335043988	NO	-
6580	ZINC00205883	123	0.2304343251790294	NO	-
6581	ZINC02799816	3989	0.23040620541805304	NO	-
6582	ZINC01130697	2093	0.23029796860873558	NO	-
6583	ZINC02914555	4144	0.2302786572325223	NO	-
6584	ZINC01130703	2094	0.23025462737990882	NO	-
6585	ZINC02914551	4143	0.23023289601100244	NO	-
6586	ZINC00531927	412	0.23019983884200762	NO	-
6587	ZINC04108252	6273	0.230022713513896	NO	-
6588	ZINC00530907	410	0.22999936846464386	NO	-
6589	ZINC00530910	411	0.2299707523702176	NO	-
6590	ZINC00918515	1372	0.22991693444524566	NO	-
6591	ZINC02724726	3866	0.2298745645212578	NO	-
6592	ZINC03988832	6055	0.22975617089861453	NO	-
6593	ZINC01509621	2729	0.2297407737753304	NO	-
6594	ZINC00607947	514	0.22967814960877717	NO	-
6595	ZINC02708879	3691	0.22955542427782266	NO	-
6596	ZINC02802440	3992	0.22939625865227303	NO	-
6597	ZINC00672104	712	0.22932881219179582	NO	-
6598	ZINC02724723	3863	0.22925747237950173	NO	-
6599	ZINC02686326	3661	0.22922793824139193	NO	-
6600	ZINC02686327	3662	0.2292250641004838	NO	-
6601	ZINC01509552	2728	0.22900345340255868	NO	-
6602	ZINC02724202	3834	0.22886457659818454	NO	-
6603	ZINC01509629	2731	0.22882868507482435	NO	-
6604	ZINC01509721	2736	0.228790007467186	NO	-
6605	ZINC02501393	3503	0.22873819262288206	NO	-
6606	ZINC02724600	3855	0.22867002295475736	NO	-
6607	ZINC02440539	3395	0.22861487506740186	NO	-
6608	ZINC02440536	3394	0.22849789262730985	NO	-
6609	ZINC02212519	3054	0.2284486584930626	NO	-
6610	ZINC02212516	3053	0.22843359313255407	NO	-
6611	ZINC02412455	3350	0.22839878034374209	NO	-
6612	ZINC02724782	3888	0.22834071441467005	NO	-
6613	ZINC02353790	3259	0.2282744850518963	NO	-
6614	ZINC02718364	3782	0.22825660157847028	NO	-
6615	ZINC02724727	3867	0.2282540427352704	NO	-
6616	ZINC04248200	6406	0.22819838965656422	NO	-
6617	ZINC02353789	3258	0.22804568136508768	NO	-
6618	ZINC02914298	4124	0.22801631245156825	NO	-
6619	ZINC02785655	3946	0.22780626971527182	NO	-
6620	ZINC02375815	3299	0.22777648415879478	NO	-
6621	ZINC02724750	3877	0.22772074871731948	NO	-
6622	ZINC00638115	613	0.22770725867347938	NO	-
6623	ZINC00638108	612	0.22769187480995487	NO	-
6624	ZINC02724599	3854	0.22767810029371732	NO	-
6625	ZINC01754175	2817	0.2276740306519825	NO	-
6626	ZINC01754173	2816	0.2276718544747592	NO	-
6627	ZINC02914380	4127	0.227667510163874	NO	-
6628	ZINC02914300	4125	0.2276335324457118	NO	-
6629	ZINC03867722	5798	0.22762593529089398	NO	-
6630	ZINC02724732	3872	0.2276181649210232	NO	-
6631	ZINC02914386	4129	0.2275716827607389	NO	-
6632	ZINC04502297	6748	0.22750187148471274	NO	-
6633	ZINC01422994	2550	0.22744842399489282	NO	-
6634	ZINC00918478	1360	0.22731389708627397	NO	-
6635	ZINC02724781	3887	0.22730378773789345	NO	-
6636	ZINC00918485	1363	0.2273022922807911	NO	-
6637	ZINC02724537	3842	0.22702199780058754	NO	-
6638	ZINC00918481	1361	0.22698608047003754	NO	-
6639	ZINC00918483	1362	0.2269829127572583	NO	-
6640	ZINC04399446	6571	0.22687578462389943	NO	-
6641	ZINC01001928	1630	0.22680842885101396	NO	-
6642	ZINC02914375	4126	0.22671129147964839	NO	-
6643	ZINC02724171	3817	0.2266926037093967	NO	-
6644	ZINC02724172	3818	0.22668885264666458	NO	-
6645	ZINC02914295	4123	0.226640444184279	NO	-
6646	ZINC02724725	3865	0.22651887614928068	NO	-
6647	ZINC02914388	4130	0.22622730113352027	NO	-
6648	ZINC02914382	4128	0.22619329130144708	NO	-
6649	ZINC02724540	3845	0.22596718668452442	NO	-
6650	ZINC02590565	3534	0.22596437489692012	NO	-
6651	ZINC02590564	3533	0.22595180209517868	NO	-
6652	ZINC02724539	3844	0.2259335832657223	NO	-
6653	ZINC01837100	2835	0.22592169630328424	NO	-
6654	ZINC01837099	2834	0.22590045451703697	NO	-
6655	ZINC02696886	3666	0.22586292822896187	NO	-
6656	ZINC02724174	3820	0.22570138113316054	NO	-
6657	ZINC02724173	3819	0.22568952124160507	NO	-
6658	ZINC02456716	3431	0.22557042233838312	NO	-
6659	ZINC02724749	3876	0.22554511107249275	NO	-
6660	ZINC02724729	3869	0.2255352399736462	NO	-
6661	ZINC02724730	3870	0.22546376964613685	NO	-
6662	ZINC00638094	610	0.22538979489673272	NO	-
6663	ZINC00638093	609	0.22538938429618116	NO	-
6664	ZINC02227163	3084	0.22538492355089423	NO	-
6665	ZINC02227165	3085	0.2253679196231098	NO	-
6666	ZINC00687882	757	0.22529856676347945	NO	-
6667	ZINC02241585	3127	0.2252858715823153	NO	-
6668	ZINC02241586	3128	0.22526884768337696	NO	-
6669	ZINC02440578	3398	0.22513892890048656	NO	-
6670	ZINC02440577	3397	0.2251272086406475	NO	-
6671	ZINC00638091	608	0.22491145317941777	NO	-
6672	ZINC00638096	611	0.224889249986696	NO	-
6673	ZINC02437493	3388	0.22485842042655935	NO	-
6674	ZINC02724654	3857	0.22481555557546062	NO	-
6675	ZINC02724556	3847	0.22477394159208405	NO	-
6676	ZINC01062244	1819	0.22472194454334862	NO	-
6677	ZINC02724201	3833	0.22471955785808362	NO	-
6678	ZINC02456713	3430	0.22459075615655544	NO	-
6679	ZINC00672106	713	0.224432017321139	NO	-
6680	ZINC01509727	2737	0.2242311390859822	NO	-
6681	ZINC00672109	714	0.2242161088488909	NO	-
6682	ZINC04292051	6465	0.22416586463807223	NO	-
6683	ZINC00028436	21	0.22365436574123565	NO	-
6684	ZINC00028435	20	0.22364023597482216	NO	-
6685	ZINC02218899	3064	0.22361973778648603	NO	-
6686	ZINC02218908	3065	0.2236045373970049	NO	-
6687	ZINC02266114	3153	0.22349748637619937	NO	-
6688	ZINC03857146	5483	0.22334991837568077	NO	-
6689	ZINC03857145	5482	0.22333377141860675	NO	-
6690	ZINC02227162	3083	0.22329907976611602	NO	-
6691	ZINC02227166	3086	0.22328575812065157	NO	-
6692	ZINC02256387	3145	0.22327190312554396	NO	-
6693	ZINC02440580	3399	0.22326605088675192	NO	-
6694	ZINC02440574	3396	0.2232491659250379	NO	-
6695	ZINC02327554	3214	0.22322908394380223	NO	-
6696	ZINC02241584	3126	0.22310290254349122	NO	-
6697	ZINC02241587	3129	0.22309373777151575	NO	-
6698	ZINC02724731	3871	0.22305760709466155	NO	-
6699	ZINC03857955	5529	0.22305316832748315	NO	-
6700	ZINC03857954	5528	0.22305117235911637	NO	-
6701	ZINC02197857	3020	0.22295268727601011	NO	-
6702	ZINC03857320	5491	0.22294018169974614	NO	-
6703	ZINC03969498	5972	0.2229329782931515	NO	-
6704	ZINC03857321	5492	0.22292655412613288	NO	-
6705	ZINC03969497	5971	0.22290644680923197	NO	-
6706	ZINC00970895	1556	0.2228769052225522	NO	-
6707	ZINC04001061	6095	0.22265209616477585	NO	-
6708	ZINC04001062	6096	0.22263963469079046	NO	-
6709	ZINC02724185	3825	0.22256970415148578	NO	-
6710	ZINC02724186	3826	0.22255854841910416	NO	-
6711	ZINC04001005	6088	0.2225321219791523	NO	-
6712	ZINC04001006	6089	0.22250453220113126	NO	-
6713	ZINC03853079	5247	0.22247931047800218	NO	-
6714	ZINC03616024	4986	0.2224075554761781	NO	-
6715	ZINC03616027	4987	0.2223881569576023	NO	-
6716	ZINC01849869	2836	0.2223815535064295	NO	-
6717	ZINC01277725	2392	0.22234317489979552	NO	-
6718	ZINC02701592	3677	0.2222185970089873	NO	-
6719	ZINC01277723	2391	0.22191150089727169	NO	-
6720	ZINC03853080	5248	0.22190794797056604	NO	-
6721	ZINC01509340	2727	0.2217828561892423	NO	-
6722	ZINC01235306	2353	0.22154979652062415	NO	-
6723	ZINC01235308	2354	0.22154673941615768	NO	-
6724	ZINC03857083	5480	0.2214293795044054	NO	-
6725	ZINC01162098	2170	0.22140095156539075	NO	-
6726	ZINC03857082	5479	0.2213952603401078	NO	-
6727	ZINC02724184	3824	0.22133438832816096	NO	-
6728	ZINC02724653	3856	0.2213027041523004	NO	-
6729	ZINC02915380	4173	0.22124359710815777	NO	-
6730	ZINC01079632	1884	0.22124153552232909	NO	-
6731	ZINC01079633	1885	0.22123648465551027	NO	-
6732	ZINC03851348	5140	0.22111179077343357	NO	-
6733	ZINC04001042	6094	0.2211011510933645	NO	-
6734	ZINC03851350	5141	0.22109109033084115	NO	-
6735	ZINC01269532	2384	0.22087912701590257	NO	-
6736	ZINC01269534	2385	0.22086925735803825	NO	-
6737	ZINC00716955	825	0.2207822800447139	NO	-
6738	ZINC02916250	4187	0.22077698245459	NO	-
6739	ZINC03851456	5147	0.22076014256294207	NO	-
6740	ZINC00716954	824	0.22074059379942348	NO	-
6741	ZINC03851458	5148	0.22073540545616296	NO	-
6742	ZINC02915383	4174	0.2207054838010657	NO	-
6743	ZINC02915379	4172	0.22068445853791205	NO	-
6744	ZINC01079631	1883	0.22063717990147055	NO	-
6745	ZINC02724555	3846	0.2205152115793345	NO	-
6746	ZINC00803084	976	0.22034253668467182	NO	-
6747	ZINC00803087	977	0.22033937558598535	NO	-
6748	ZINC02800560	3991	0.220159370800497	NO	-
6749	ZINC02800558	3990	0.2201472732042555	NO	-
6750	ZINC00803091	979	0.22010240311455634	NO	-
6751	ZINC00803088	978	0.22008863959303857	NO	-
6752	ZINC00705650	793	0.22008467676053386	NO	-
6753	ZINC00705651	794	0.22007552773484315	NO	-
6754	ZINC04292045	6463	0.21995941645777686	NO	-
6755	ZINC02724219	3835	0.21992432503538484	NO	-
6756	ZINC00498931	387	0.21971272846850906	NO	-
6757	ZINC02322921	3201	0.21966328875224467	NO	-
6758	ZINC01269632	2387	0.2196202926537519	NO	-
6759	ZINC01269630	2386	0.21961343562053115	NO	-
6760	ZINC04488452	6726	0.21959223551613308	NO	-
6761	ZINC02700078	3670	0.21948517591097905	NO	-
6762	ZINC00672070	711	0.21932285082369674	NO	-
6763	ZINC00672068	710	0.21931950351575444	NO	-
6764	ZINC00855422	1124	0.2192815401730224	NO	-
6765	ZINC00918450	1359	0.21919023641433585	NO	-
6766	ZINC03862466	5675	0.21917739845667072	NO	-
6767	ZINC04492542	6737	0.21917668954257097	NO	-
6768	ZINC01249765	2375	0.21890496483663907	NO	-
6769	ZINC01249763	2374	0.21890194661417312	NO	-
6770	ZINC00918448	1358	0.21889132985900198	NO	-
6771	ZINC02322925	3202	0.21888543956134124	NO	-
6772	ZINC03851463	5150	0.21886832897817812	NO	-
6773	ZINC03851460	5149	0.21884980758105207	NO	-
6774	ZINC04465197	6660	0.21884980758105171	NO	-
6775	ZINC04492542	6738	0.21883642516558388	NO	-
6776	ZINC04492425	6733	0.21865903521454033	NO	-
6777	ZINC04030219	6142	0.21861375015592527	NO	-
6778	ZINC03868987	5832	0.21841335068483494	NO	-
6779	ZINC02850905	4041	0.21831112318327342	NO	-
6780	ZINC01400072	2499	0.21824081176912719	NO	-
6781	ZINC02914423	4134	0.21823735794735513	NO	-
6782	ZINC00439295	343	0.21815754872256785	NO	-
6783	ZINC00439294	342	0.21814670315894466	NO	-
6784	ZINC04464525	6650	0.21794447850626614	NO	-
6785	ZINC03857687	5508	0.2179444785062656	NO	-
6786	ZINC01249687	2373	0.21792881693672395	NO	-
6787	ZINC02914419	4133	0.21785808024580536	NO	-
6788	ZINC02914425	4135	0.21782102218398558	NO	-
6789	ZINC01249685	2372	0.21776669373383697	NO	-
6790	ZINC03857688	5509	0.2176762967489515	NO	-
6791	ZINC03857658	5507	0.21767173408664253	NO	-
6792	ZINC03857657	5506	0.21765592296467648	NO	-
6793	ZINC00855420	1123	0.21764880421349542	NO	-
6794	ZINC00855959	1127	0.2174297763239077	NO	-
6795	ZINC02706999	3683	0.21739630800825369	NO	-
6796	ZINC02914536	4138	0.21739594150443334	NO	-
6797	ZINC02706991	3682	0.21738110730303725	NO	-
6798	ZINC02710535	3698	0.21690473679427758	NO	-
6799	ZINC02710534	3697	0.21688804660883143	NO	-
6800	ZINC01349238	2447	0.21661174669433877	NO	-
6801	ZINC02341597	3237	0.21650005223878	NO	-
6802	ZINC02341598	3238	0.2164950952139738	NO	-
6803	ZINC01132280	2102	0.21631307429688665	NO	-
6804	ZINC00828365	1052	0.21628773359119183	NO	-
6805	ZINC02724572	3851	0.2159882878188958	NO	-
6806	ZINC02409769	3345	0.21595976590639382	NO	-
6807	ZINC02409766	3344	0.2159379678914919	NO	-
6808	ZINC02724752	3879	0.21566498055419075	NO	-
6809	ZINC03859825	5642	0.2155621410210616	NO	-
6810	ZINC01074160	1862	0.21536022716853453	NO	-
6811	ZINC01104794	1965	0.2153120452912316	NO	-
6812	ZINC02620504	3557	0.21530523260297707	NO	-
6813	ZINC02201003	3031	0.21521879717528786	NO	-
6814	ZINC00988152	1581	0.21486925130620943	NO	-
6815	ZINC00977907	1569	0.21469410412670484	NO	-
6816	ZINC00866767	1167	0.21466058457412973	NO	-
6817	ZINC01104795	1966	0.21462947604412796	NO	-
6818	ZINC00918446	1357	0.2146124632888434	NO	-
6819	ZINC04170035	6366	0.21440467539553568	NO	-
6820	ZINC01131779	2101	0.21432255803267625	NO	-
6821	ZINC02724187	3827	0.21422566988993377	NO	-
6822	ZINC02724188	3828	0.21422503277436747	NO	-
6823	ZINC02341596	3236	0.2139906793229676	NO	-
6824	ZINC02341599	3239	0.2139708573219631	NO	-
6825	ZINC04170035	6365	0.21358726692234808	NO	-
6826	ZINC02917675	4208	0.2135671657785868	NO	-
6827	ZINC02917673	4207	0.21355160364177467	NO	-
6828	ZINC01059140	1797	0.21349680772814256	NO	-
6829	ZINC01059138	1796	0.2134936298780947	NO	-
6830	ZINC00758706	891	0.21332674893480386	NO	-
6831	ZINC02724576	3853	0.21328764154828672	NO	-
6832	ZINC02724575	3852	0.21328325088109304	NO	-
6833	ZINC02456694	3429	0.2131650879228019	NO	-
6834	ZINC02724754	3881	0.21304386174463522	NO	-
6835	ZINC02708887	3694	0.21301376945412087	NO	-
6836	ZINC02724756	3883	0.21301329829286822	NO	-
6837	ZINC02724755	3882	0.21300613444597405	NO	-
6838	ZINC02724571	3850	0.2128357120114987	NO	-
6839	ZINC02456692	3428	0.2125034690496446	NO	-
6840	ZINC02724751	3878	0.21235201531453576	NO	-
6841	ZINC03660385	5017	0.21195336344033774	NO	-
6842	ZINC03660386	5018	0.21194938799025595	NO	-
6843	ZINC01510487	2744	0.21162514689356046	NO	-
6844	ZINC03864384	5688	0.2116159386846053	NO	-
6845	ZINC02724190	3830	0.21158970236792823	NO	-
6846	ZINC02724189	3829	0.21157737813875607	NO	-
6847	ZINC02229728	3101	0.2110640788925572	NO	-
6848	ZINC00918660	1377	0.21079119779334538	NO	-
6849	ZINC00918670	1379	0.21077800215343045	NO	-
6850	ZINC02724176	3821	0.21053374902287977	NO	-
6851	ZINC02494135	3484	0.210525734956297	NO	-
6852	ZINC03853064	5244	0.2105185616749451	NO	-
6853	ZINC02696889	3667	0.21049835081757726	NO	-
6854	ZINC00918666	1378	0.2104922757820515	NO	-
6855	ZINC03859732	5635	0.2103154408547342	NO	-
6856	ZINC02724753	3880	0.20971285870056897	NO	-
6857	ZINC01509717	2735	0.20959306227165958	NO	-
6858	ZINC00627165	557	0.20929640438285596	NO	-
6859	ZINC03859731	5634	0.20869565085323818	NO	-
6860	ZINC02365473	3290	0.20861288723487098	NO	-
6861	ZINC02365470	3289	0.2086046998498735	NO	-
6862	ZINC02724739	3873	0.20855939486796543	NO	-
6863	ZINC01510484	2743	0.20834870883586049	NO	-
6864	ZINC02724240	3839	0.20793998910317157	NO	-
6865	ZINC02724239	3838	0.207934542595641	NO	-
6866	ZINC02724758	3885	0.20774192211212472	NO	-
6867	ZINC02250223	3139	0.20772072331441552	NO	-
6868	ZINC02724757	3884	0.20769149118278776	NO	-
6869	ZINC02232257	3107	0.20767545398461212	NO	-
6870	ZINC01509713	2734	0.20754633366722627	NO	-
6871	ZINC02724236	3836	0.20724961892645327	NO	-
6872	ZINC02272806	3155	0.20708355751737684	NO	-
6873	ZINC02223012	3072	0.20691185849195326	NO	-
6874	ZINC02223017	3073	0.20690530633371945	NO	-
6875	ZINC02365476	3291	0.20659464277922635	NO	-
6876	ZINC02365467	3288	0.2065831999860381	NO	-
6877	ZINC02786010	3948	0.20621409367529753	NO	-
6878	ZINC02786009	3947	0.20619719520487448	NO	-
6879	ZINC02724165	3812	0.2060802726064514	NO	-
6880	ZINC03222097	4535	0.2054439551545841	NO	-
6881	ZINC02724178	3823	0.20472551464502645	NO	-
6882	ZINC02724177	3822	0.20471289630288725	NO	-
6883	ZINC02724166	3813	0.20449231922057579	NO	-
6884	ZINC02861238	4071	0.2033958249558662	NO	-
6885	ZINC02724536	3841	0.20338424616706055	NO	-
6886	ZINC02861237	4070	0.20338080363027491	NO	-
6887	ZINC02724535	3840	0.20337982859008952	NO	-
6888	ZINC02861966	4073	0.20330295995672168	NO	-
6889	ZINC02494130	3483	0.20288796940850654	NO	-
6890	ZINC02494129	3482	0.20288337858328645	NO	-
6891	ZINC03210166	4519	0.20260118121190798	NO	-
6892	ZINC02228146	3095	0.20217239014489521	NO	-
6893	ZINC02331907	3220	0.20209474949171033	NO	-
6894	ZINC02724191	3831	0.20169961419903276	NO	-
6895	ZINC02724192	3832	0.20169047045857016	NO	-
6896	ZINC03358367	4726	0.2001702741784583	NO	-
6897	ZINC03855551	5450	0.20015435821871788	NO	-
6898	ZINC00627165	556	0.19971445261548304	NO	-
6899	ZINC03855551	5449	0.1994071254492945	NO	-
6900	ZINC02633764	3597	0.19934589187274548	NO	-
6901	ZINC02724238	3837	0.19815860993006326	NO	-
6902	ZINC02652436	3636	0.19685860436153593	NO	-
6903	ZINC02208464	3045	0.19517295241621072	NO	-
6904	ZINC03832074	102	0.19431278196037596	YES	10
6905	ZINC02620026	3552	0.19415666651716282	NO	-
6906	ZINC01437060	2573	0.19364219362456064	NO	-
6907	ZINC03855562	5452	0.1919530226140711	NO	-
6908	ZINC03855562	5451	0.1911735048442735	NO	-
6909	ZINC02619669	3548	0.18950245684319433	NO	-
6910	ZINC01406606	2520	0.1838193777158945	NO	-
6911	ZINC03833984	111	0.17872720293749816	YES	10
6912	ZINC03834009	109	0.1716579759119262	YES	10
6913	ZINC03833975	104	0.15721527213490474	YES	10
6914	ZINC03833969	105	0.15519930849825397	YES	10
6915	ZINC03833977	103	0.15443542933473084	YES	10
6916	ZINC03833971	106	0.15351502764450706	YES	10
