# Supplementary material for: Optimal assignment methods for ligand-based virtual screening
Source: J Cheminform. 2009 Aug 25;1:14. doi: 10.1186/1758-2946-1-14 (PMC2820492; doi:10.1186/1758-2946-1-14)
Supplement: Additional file 2 — Archive of the result files. The file Results.tar.gz is a Gzip compressed Tar archive containing the results file of each method for each data set. The result files are tab-separated plain text files including the following information: method name, active data set with size, cluster information and the distribution of the molecules over the clusters, decoy data set with size, ratio active:decoy, AUC, awAUC, BEDROC scores for predefined alpha values as suggested by Truchon and Bayly [63], relative enrichment factor [67], ROC enrichments, awROC enrichments at predefined false positive fractions, chemotype enrichment, ROC data points, and the ranking of each structure. [file 1758-2946-1-14-S2.zip › Results/2SHA.SQ.DUD=pde5.Q.PDE5_Vardenafil.sdf.A.DUD_pde5_clustered_I_MM.sdf.D.DUD_pde5_decoys_ID_pass_MWPas0000644]

###################################################################################################
# Screening Result File
# User: jahn
# Method used: 2SHA
> <Method_Name>
2SHA
# Screening mode: Single Query Screening
#	Calculations performed: 1724
#	Start time of the calculation: Sat Mar 07 12:21:18 CET 2009
#	End time of the calculation: Sat Mar 07 12:23:45 CET 2009
# Data set information
#	Query molecule name:	VDN from data set: ./data/queries/PDE5_Vardenafil.sdf
#	Active data set: /rahome/chemoinf/SVS/data/actives/DUD_pde5_clustered_I_MM.sdf with cluster information
#		Size: 26 molecules
#		Number of clusters: 22
#		Cluster Summery:
#			Cluster number	# molecules	% of actives
#			1		4		15.385
#			2		1		3.846
#			3		1		3.846
#			4		1		3.846
#			5		1		3.846
#			6		1		3.846
#			7		1		3.846
#			8		1		3.846
#			9		1		3.846
#			10		1		3.846
#			11		2		7.692
#			12		1		3.846
#			13		1		3.846
#			14		1		3.846
#			15		1		3.846
#			16		1		3.846
#			17		1		3.846
#			18		1		3.846
#			19		1		3.846
#			20		1		3.846
#			21		1		3.846
#			22		1		3.846
#	Decoy data set: /rahome/chemoinf/SVS/data/decoys/DUD_pde5_decoys_ID_pass_MWPass_I_MM.sdf
#		Size: 1698 molecules
#	Ratio actives : decoys
#		1.0 : 65.3077
#	The active and decoy data set were part of the DUD with problem identifier: pde5
> <AUC>
#	 ROC AUC
	0.4703270816345022
> <awAUC>
#	 ROC awAUC
	0.37595031587964456
> <BEDROC Scores>
#	Alpha Values	BEDROC Scores	Literature: J. Chem. Inf. Model., Vol. 47, No. 2, 2007, 488-508
	106.9	0.1694
	100.0	0.1707
	53.6	0.1912
	50.0	0.194
	32.2	0.2114
	20.0	0.2282
	16.1	0.2349
	10.0	0.2493
	8.0	0.2579
> <Relative enrichment factor>
#	Fraction dataset	Enrichment factor	 Literature: DOI: 10.1021/ci800303k
	0.0010	58.0046403712297
	0.01	11.600928074245939
	0.02	19.23076923076923
	0.05	26.923076923076923
	0.1	26.923076923076923
	0.2	26.923076923076923
	0.25	26.923076923076923
> <ROC Enrichments>
#	True decoy fraction	Enrichment	Literature: J Comput Aided Mol Des (2008) 22:133-139
	0.1	32.65384615384616
	0.5	14.512820512820513
	1.0	7.683257918552036
	2.0	11.524886877828054
	5.0	5.378280542986425
	10.0	2.6891402714932124
> <awROC Enrichments>
#	Decoy fraction	Enrichment
	0.1	9.647727272727273
	0.5	4.287878787878788
	1.0	2.270053475935829
	2.0	4.540106951871658
	5.0	2.7240641711229943
	10.0	1.3620320855614971
> <Chemotype enrichment>
#	% data set	% active cluster	Literature: http://dud.docking.org/wombat/
	0.0	0.0
	0.058	0.0
	0.058	4.545
	1.392	4.545
	1.392	9.091
	4.582	9.091
	4.582	13.636
	35.673	13.636
	35.673	18.182
	39.037	18.182
	39.037	22.727
	50.0	22.727
	50.0	27.273
	51.856	27.273
	51.856	31.818
	53.364	31.818
	53.364	36.364
	58.179	36.364
	58.179	40.909
	60.847	40.909
	60.847	45.455
	61.021	45.455
	61.021	50.0
	61.717	50.0
	61.717	54.545
	67.459	54.545
	67.459	59.091
	83.121	59.091
	83.121	63.636
	84.687	63.636
	84.687	68.182
	90.313	68.182
	90.313	72.727
	90.777	72.727
	90.777	77.273
	91.473	77.273
	91.473	81.818
	92.053	81.818
	92.053	86.364
	95.128	86.364
	95.128	90.909
	98.492	90.909
	98.492	95.455
	99.246	95.455
	99.246	100.0
	100.0	100.0
> <ROC curve data>
#	False positive rate	true positive rate
	0.0	0.0
	0.0	0.0385
	0.0047	0.0385
	0.0047	0.0769
	0.0124	0.0769
	0.0124	0.1154
	0.0141	0.1154
	0.0141	0.1538
	0.0159	0.1538
	0.0159	0.1923
	0.0188	0.1923
	0.0188	0.2308
	0.0424	0.2308
	0.0424	0.2692
	0.3575	0.2692
	0.3575	0.3077
	0.391	0.3077
	0.391	0.3462
	0.5018	0.3462
	0.5018	0.3846
	0.52	0.3846
	0.52	0.4231
	0.5347	0.4231
	0.5347	0.4615
	0.583	0.4615
	0.583	0.5
	0.6095	0.5
	0.6095	0.5385
	0.6107	0.5385
	0.6107	0.5769
	0.6172	0.5769
	0.6172	0.6154
	0.6749	0.6154
	0.6749	0.6538
	0.8333	0.6538
	0.8333	0.6923
	0.8486	0.6923
	0.8486	0.7308
	0.9052	0.7308
	0.9052	0.7692
	0.9093	0.7692
	0.9093	0.8077
	0.9158	0.8077
	0.9158	0.8462
	0.9211	0.8462
	0.9211	0.8846
	0.9517	0.8846
	0.9517	0.9231
	0.9853	0.9231
	0.9853	0.9615
	0.9923	0.9615
	0.9923	1.0
	1.0	1.0
> <Screening Table>
# Rank	Mol name	Index in data set	Similarity 2 query	Active	Cluster number
1	ZINC04199922	2	0.6651752188450943	YES	1
2	ZINC04622602	1682	0.5927566107546975	NO	-
3	ZINC04005138	1384	0.5892215211600631	NO	-
4	ZINC04005138	1385	0.5870416175611801	NO	-
5	ZINC04622839	1685	0.5789504017433679	NO	-
6	ZINC04013189	1399	0.5762273927364758	NO	-
7	ZINC04013189	1398	0.5723902160880647	NO	-
8	ZINC02172716	634	0.5706166207738254	NO	-
9	ZINC03022463	963	0.5699939356875691	NO	-
10	ZINC04199920	3	0.5683805130032371	YES	1
11	ZINC03022720	970	0.561248974619069	NO	-
12	ZINC02721987	872	0.5593576628621848	NO	-
13	ZINC00579735	1	0.557582069244156	NO	-
14	ZINC00579735	3	0.5555654204925883	NO	-
15	ZINC00579735	5	0.5555654204925883	NO	-
16	ZINC03553607	1274	0.5537727339852906	NO	-
17	ZINC00579735	2	0.5482924184660568	NO	-
18	ZINC00579735	6	0.5482924184660566	NO	-
19	ZINC01136175	474	0.5445481208776664	NO	-
20	ZINC00579735	0	0.5422310879034852	NO	-
21	ZINC04057999	1436	0.5408479861043018	NO	-
22	ZINC00645253	61	0.540582498108377	NO	-
23	ZINC00946509	365	0.5364709635944394	NO	-
24	ZINC04199923	13	0.5341633247154277	YES	11
25	ZINC00937600	356	0.5333907503806917	NO	-
26	ZINC02615856	761	0.5333352446104982	NO	-
27	ZINC00725020	134	0.5328053891073125	NO	-
28	ZINC03977827	1	0.5326096965860366	YES	1
29	ZINC00923110	331	0.5316742584293767	NO	-
30	ZINC00991168	398	0.5294080163690285	NO	-
31	ZINC00918581	319	0.5289602770830136	NO	-
32	ZINC04199924	14	0.5286216885125633	YES	11
33	ZINC01057203	434	0.5283123294379987	NO	-
34	ZINC00680098	103	0.5276259388593713	NO	-
35	ZINC01196555	496	0.5274475097186073	NO	-
36	ZINC00792746	200	0.5273244235779873	NO	-
37	ZINC04174144	1509	0.5273185384466601	NO	-
38	ZINC04642455	0	0.5262804499451754	YES	1
39	ZINC03354537	1095	0.5256208156873875	NO	-
40	ZINC02617882	768	0.5255992048173086	NO	-
41	ZINC03242227	1033	0.5250534494399286	NO	-
42	ZINC03024970	974	0.5236279286242911	NO	-
43	ZINC00944851	364	0.5230158314286522	NO	-
44	ZINC01051722	430	0.5229386802407026	NO	-
45	ZINC02617636	767	0.5227393603714812	NO	-
46	ZINC00918584	321	0.5225291253099054	NO	-
47	ZINC03423559	1173	0.522228987387452	NO	-
48	ZINC03366743	1106	0.5220255798343306	NO	-
49	ZINC02459751	734	0.5215032220305765	NO	-
50	ZINC03556086	1280	0.5214159269061887	NO	-
51	ZINC02459741	733	0.5212362684262316	NO	-
52	ZINC02511874	758	0.5211583557914969	NO	-
53	ZINC03047994	995	0.520877781607301	NO	-
54	ZINC03047672	990	0.520572569139247	NO	-
55	ZINC03047663	987	0.5204113327837054	NO	-
56	ZINC03047776	993	0.5201326356627244	NO	-
57	ZINC00645247	60	0.520087371379425	NO	-
58	ZINC03196539	1011	0.5194456381992409	NO	-
59	ZINC01196218	494	0.5191585274766781	NO	-
60	ZINC00645255	62	0.5181957526506327	NO	-
61	ZINC01735419	609	0.5170401072257305	NO	-
62	ZINC03314120	1058	0.5168882092344532	NO	-
63	ZINC04622735	1684	0.5160733446555662	NO	-
64	ZINC03581533	1288	0.5159543196969096	NO	-
65	ZINC02408865	718	0.5158417706510344	NO	-
66	ZINC00711923	121	0.5156279730392638	NO	-
67	ZINC00804710	214	0.5154811761709186	NO	-
68	ZINC03048006	996	0.5150372498632987	NO	-
69	ZINC03047665	988	0.5149985300837353	NO	-
70	ZINC00702557	113	0.5148721446868438	NO	-
71	ZINC02736010	878	0.5138781471954328	NO	-
72	ZINC00792736	198	0.5135937635260683	NO	-
73	ZINC03216017	1016	0.5132863909856186	NO	-
74	ZINC04284104	1553	0.5128572413675743	NO	-
75	ZINC03187175	1009	0.5126121001562488	NO	-
76	ZINC03047670	989	0.512358134707698	NO	-
77	ZINC02853249	903	0.511748042433792	NO	-
78	ZINC02865327	910	0.5115955245218053	NO	-
79	ZINC04199929	6	0.51000999772106	YES	4
80	ZINC02659014	844	0.5099103577487739	NO	-
81	ZINC02459716	732	0.508457104788329	NO	-
82	ZINC02865320	909	0.5080152297455343	NO	-
83	ZINC03456102	1208	0.5079041411828298	NO	-
84	ZINC03556029	1279	0.5077924405874756	NO	-
85	ZINC04174138	1508	0.5074816372193206	NO	-
86	ZINC01088370	453	0.5066690541373347	NO	-
87	ZINC02721984	871	0.5050804327188639	NO	-
88	ZINC02459878	738	0.5040259349424959	NO	-
89	ZINC00674609	91	0.5029187961368236	NO	-
90	ZINC00703708	115	0.5018163969051468	NO	-
91	ZINC00676831	100	0.501553950408686	NO	-
92	ZINC03233764	1026	0.501443095398264	NO	-
93	ZINC04057176	1432	0.5012578237729007	NO	-
94	ZINC00804699	213	0.5008143008187742	NO	-
95	ZINC04035061	1406	0.5005115615688078	NO	-
96	ZINC04056852	1431	0.5002370045867275	NO	-
97	ZINC01507961	599	0.5001271102688848	NO	-
98	ZINC00791133	188	0.499948055082642	NO	-
99	ZINC04070507	1444	0.4997312099959423	NO	-
100	ZINC02459979	741	0.4985149637391993	NO	-
101	ZINC03399718	1143	0.4983962565266755	NO	-
102	ZINC04057727	1435	0.4983725689515368	NO	-
103	ZINC04057726	1434	0.49833078873519143	NO	-
104	ZINC02699298	861	0.49819228954536704	NO	-
105	ZINC03045828	984	0.49798121985349825	NO	-
106	ZINC03046831	986	0.49790148726773226	NO	-
107	ZINC03047880	994	0.4978827190015594	NO	-
108	ZINC00579735	4	0.49776940892518046	NO	-
109	ZINC02459910	739	0.4976381033135745	NO	-
110	ZINC00793029	202	0.4975491914068562	NO	-
111	ZINC03021347	960	0.4963682789711559	NO	-
112	ZINC04196010	1517	0.49610303167382125	NO	-
113	ZINC04597607	1677	0.49607760835712994	NO	-
114	ZINC03232029	1025	0.49551050540981056	NO	-
115	ZINC02214581	655	0.49501524114394024	NO	-
116	ZINC03047738	992	0.49468483318158446	NO	-
117	ZINC02695003	860	0.4946175507303761	NO	-
118	ZINC04058730	1438	0.4945737469365272	NO	-
119	ZINC02478458	749	0.4942867832689361	NO	-
120	ZINC02459974	740	0.4936077194588604	NO	-
121	ZINC04606797	1679	0.4935205339448113	NO	-
122	ZINC03048051	997	0.4921978634115635	NO	-
123	ZINC00923110	332	0.4921779935507142	NO	-
124	ZINC04078329	1446	0.49213364629364353	NO	-
125	ZINC03045837	985	0.4919246812988943	NO	-
126	ZINC03069412	1004	0.491689819617421	NO	-
127	ZINC03410970	1156	0.4914450760878683	NO	-
128	ZINC03547296	1271	0.4913739204824023	NO	-
129	ZINC03021831	962	0.49044315684816636	NO	-
130	ZINC03022572	965	0.49037064111145223	NO	-
131	ZINC04281758	1552	0.49006478023202454	NO	-
132	ZINC00918581	320	0.4896299968588379	NO	-
133	ZINC03047721	991	0.4893173475372124	NO	-
134	ZINC00840844	243	0.4893162884005463	NO	-
135	ZINC03369283	1109	0.4891817154923148	NO	-
136	ZINC03805367	1328	0.48906855448295455	NO	-
137	ZINC01470007	587	0.48798957021541467	NO	-
138	ZINC03021633	961	0.48785319468208393	NO	-
139	ZINC00840803	242	0.48739174695415444	NO	-
140	ZINC04070089	1443	0.4870632897558792	NO	-
141	ZINC00780084	163	0.4870039035058002	NO	-
142	ZINC03470483	1224	0.4864298242890122	NO	-
143	ZINC02258745	681	0.4859908132215604	NO	-
144	ZINC03214128	1015	0.48564753857843496	NO	-
145	ZINC02209500	651	0.4855782470777881	NO	-
146	ZINC03321623	1065	0.4847547117400506	NO	-
147	ZINC03022594	966	0.48446319754184125	NO	-
148	ZINC01105994	456	0.4842764383656443	NO	-
149	ZINC03218702	1018	0.4842197155867517	NO	-
150	ZINC04231112	1520	0.4837813669879818	NO	-
151	ZINC00918584	322	0.4836786383977348	NO	-
152	ZINC00950373	367	0.482597314920223	NO	-
153	ZINC03374824	1114	0.4821644585667084	NO	-
154	ZINC04115450	1473	0.4820709809622872	NO	-
155	ZINC01366880	559	0.4815315963242959	NO	-
156	ZINC02630709	794	0.4813692778846962	NO	-
157	ZINC00629507	39	0.4811060880078183	NO	-
158	ZINC03505843	1246	0.48090526751190804	NO	-
159	ZINC00810761	224	0.48089840512599136	NO	-
160	ZINC00730380	137	0.4808674950036123	NO	-
161	ZINC03805367	1329	0.48073575096164456	NO	-
162	ZINC03561229	1282	0.4805488747055683	NO	-
163	ZINC00793028	201	0.48046001732517185	NO	-
164	ZINC03470112	1222	0.48001770470866273	NO	-
165	ZINC03391474	1135	0.47957443454223314	NO	-
166	ZINC00654064	70	0.47928395055927797	NO	-
167	ZINC03461854	1215	0.4789339986826236	NO	-
168	ZINC00675719	94	0.4776781601132629	NO	-
169	ZINC02433610	723	0.4772293567995247	NO	-
170	ZINC01488510	592	0.4762773519505945	NO	-
171	ZINC04048810	1428	0.47622503755974144	NO	-
172	ZINC02849486	900	0.47617673473472855	NO	-
173	ZINC04005403	1392	0.4754667192284061	NO	-
174	ZINC03270655	1041	0.47531820630061206	NO	-
175	ZINC04485991	1649	0.47467853502704566	NO	-
176	ZINC00937603	357	0.47404628866961435	NO	-
177	ZINC03470071	1221	0.47399700187313826	NO	-
178	ZINC03400169	1144	0.4738460798516183	NO	-
179	ZINC04636268	1696	0.473246041928635	NO	-
180	ZINC04597608	1678	0.4724910846354404	NO	-
181	ZINC04059497	1439	0.4724357226872265	NO	-
182	ZINC02502014	756	0.4723320008694992	NO	-
183	ZINC04037576	1418	0.4719853048216506	NO	-
184	ZINC00913817	313	0.47166882967203405	NO	-
185	ZINC00854328	250	0.47151310232867005	NO	-
186	ZINC03470320	1223	0.47130316867060523	NO	-
187	ZINC03204364	1012	0.47118747665327776	NO	-
188	ZINC00913818	315	0.47097205530168923	NO	-
189	ZINC00780941	173	0.47079045584227486	NO	-
190	ZINC03217010	1017	0.4707553290447825	NO	-
191	ZINC02637313	807	0.4698766630311524	NO	-
192	ZINC02694943	859	0.4698729461438992	NO	-
193	ZINC01087827	452	0.4697241706731543	NO	-
194	ZINC03962944	1377	0.4696556911138131	NO	-
195	ZINC04136460	1477	0.4692122081731183	NO	-
196	ZINC00805009	217	0.46911022956521603	NO	-
197	ZINC00792738	199	0.4688594993517082	NO	-
198	ZINC03054107	999	0.46840128445298446	NO	-
199	ZINC04036109	1414	0.46813906837231567	NO	-
200	ZINC02459991	742	0.4681021157558073	NO	-
201	ZINC04181483	1510	0.4673946394377334	NO	-
202	ZINC02459869	736	0.4672508116100473	NO	-
203	ZINC00913645	312	0.46724563418475246	NO	-
204	ZINC02459877	737	0.4663190341774533	NO	-
205	ZINC00878233	267	0.46629545010954987	NO	-
206	ZINC02648837	821	0.46612045760759463	NO	-
207	ZINC04274445	1550	0.46611098736466156	NO	-
208	ZINC00780093	165	0.4660404040836938	NO	-
209	ZINC04316131	1572	0.46589094445856916	NO	-
210	ZINC00749515	145	0.46588434169859805	NO	-
211	ZINC00644273	56	0.465017731250646	NO	-
212	ZINC02616521	764	0.46479246133429025	NO	-
213	ZINC04138698	1481	0.4646298898434206	NO	-
214	ZINC04037576	1419	0.46452888125139463	NO	-
215	ZINC04005403	1393	0.464385452189122	NO	-
216	ZINC04404763	1619	0.46415134519436174	NO	-
217	ZINC00913601	311	0.463855712578409	NO	-
218	ZINC02459864	735	0.46374023656568075	NO	-
219	ZINC00702496	112	0.46354249720044755	NO	-
220	ZINC03351866	1091	0.46325510353582644	NO	-
221	ZINC02956134	938	0.462829487021962	NO	-
222	ZINC04035221	1407	0.46187824397954524	NO	-
223	ZINC00805006	216	0.4615484499940785	NO	-
224	ZINC01282104	514	0.4612327032014608	NO	-
225	ZINC00791123	187	0.4611385561360059	NO	-
226	ZINC04058485	1437	0.4610315500015384	NO	-
227	ZINC01443803	582	0.4609926659879565	NO	-
228	ZINC00791192	192	0.4605679185533618	NO	-
229	ZINC04136460	1478	0.46052847908804584	NO	-
230	ZINC00671197	87	0.4605202416057327	NO	-
231	ZINC00720300	130	0.46015609002539554	NO	-
232	ZINC00653323	69	0.4598737971776145	NO	-
233	ZINC04005418	1394	0.45982145040019307	NO	-
234	ZINC04005421	1396	0.4598214504001929	NO	-
235	ZINC01135767	473	0.45955294072920705	NO	-
236	ZINC01126864	468	0.45935283859000897	NO	-
237	ZINC04005418	1395	0.4591619165126964	NO	-
238	ZINC04005421	1397	0.45916086139998613	NO	-
239	ZINC04138123	1479	0.45913566103762804	NO	-
240	ZINC00891752	291	0.45901113905637425	NO	-
241	ZINC00908009	306	0.4589579444681319	NO	-
242	ZINC01425941	574	0.45855337841656346	NO	-
243	ZINC02631999	795	0.4585507428386294	NO	-
244	ZINC04048810	1429	0.45796927829186584	NO	-
245	ZINC04414962	1627	0.45791980403306015	NO	-
246	ZINC00645490	63	0.4570237698039542	NO	-
247	ZINC00720300	129	0.45694208891052607	NO	-
248	ZINC02884129	922	0.4563270767899881	NO	-
249	ZINC03432025	1183	0.456007814049952	NO	-
250	ZINC00702251	109	0.45569928521740394	NO	-
251	ZINC02734795	877	0.45452822793829983	NO	-
252	ZINC03820834	1349	0.45432097182365233	NO	-
253	ZINC00674611	92	0.4539304664084997	NO	-
254	ZINC00604600	26	0.4539076321806821	NO	-
255	ZINC00671358	90	0.4538137304228026	NO	-
256	ZINC03537025	1269	0.4537774056742189	NO	-
257	ZINC01365252	544	0.4536189483519647	NO	-
258	ZINC00646373	65	0.45320185972674487	NO	-
259	ZINC00675241	93	0.45310415341321836	NO	-
260	ZINC00712695	122	0.4524385469308354	NO	-
261	ZINC00900833	298	0.45154841921296784	NO	-
262	ZINC02693695	858	0.4513363833832367	NO	-
263	ZINC03820834	1350	0.4509331311425455	NO	-
264	ZINC00676646	99	0.4508753569729676	NO	-
265	ZINC04061576	1442	0.4506820782359161	NO	-
266	ZINC00897402	296	0.45054969611129686	NO	-
267	ZINC00791178	190	0.45047125171951197	NO	-
268	ZINC03887128	1365	0.45021160047231196	NO	-
269	ZINC00755502	147	0.4501720637194933	NO	-
270	ZINC02883381	921	0.4500849324039117	NO	-
271	ZINC04315755	1567	0.4500381308045774	NO	-
272	ZINC00887518	284	0.45002800676042976	NO	-
273	ZINC02396117	715	0.4497557182461465	NO	-
274	ZINC02969632	942	0.4497137678913279	NO	-
275	ZINC00702494	111	0.4496500214777533	NO	-
276	ZINC02235315	673	0.4496278390753671	NO	-
277	ZINC03554574	1276	0.4495178230785505	NO	-
278	ZINC00603860	24	0.4494394804398251	NO	-
279	ZINC00957903	373	0.4492661670379745	NO	-
280	ZINC00679725	102	0.4491643283237722	NO	-
281	ZINC00791239	194	0.44893820566504916	NO	-
282	ZINC01087340	451	0.448777941595686	NO	-
283	ZINC04093236	1456	0.44827912939113185	NO	-
284	ZINC02650405	826	0.44824241753944366	NO	-
285	ZINC04036109	1415	0.4481151401985568	NO	-
286	ZINC03022544	964	0.4481048852696811	NO	-
287	ZINC01282131	515	0.4478160247207398	NO	-
288	ZINC04077697	1445	0.44732764521635315	NO	-
289	ZINC00671108	86	0.44723941049247845	NO	-
290	ZINC03020257	955	0.4471943400333128	NO	-
291	ZINC04623042	1690	0.44715475365307156	NO	-
292	ZINC00702255	110	0.4467606381536757	NO	-
293	ZINC02233404	672	0.4466753282895975	NO	-
294	ZINC03371506	1112	0.44664708840650347	NO	-
295	ZINC02956124	937	0.4461759317225384	NO	-
296	ZINC00791180	191	0.44614953873701774	NO	-
297	ZINC03030289	977	0.44602730323477974	NO	-
298	ZINC02630624	793	0.4460168231346263	NO	-
299	ZINC03364301	1103	0.44599333176230305	NO	-
300	ZINC04231112	1521	0.44575580079728444	NO	-
301	ZINC03020604	956	0.44569851230640056	NO	-
302	ZINC01282132	516	0.4450693846775966	NO	-
303	ZINC02691192	857	0.444754354676607	NO	-
304	ZINC01250270	508	0.4445952431775049	NO	-
305	ZINC03624790	1303	0.44450215562254963	NO	-
306	ZINC00792003	197	0.44432613112159497	NO	-
307	ZINC00791147	189	0.44415890056128904	NO	-
308	ZINC00780277	167	0.44391047759004465	NO	-
309	ZINC02415726	720	0.44385081800699905	NO	-
310	ZINC03449364	1202	0.44352970005151926	NO	-
311	ZINC03532786	1260	0.44345869373250857	NO	-
312	ZINC00636242	48	0.44345548881043956	NO	-
313	ZINC01056079	432	0.44341636859464345	NO	-
314	ZINC00638519	49	0.44275904959374485	NO	-
315	ZINC00677033	101	0.4427151279070806	NO	-
316	ZINC00752640	146	0.44262321382741776	NO	-
317	ZINC01366880	560	0.44222388964786785	NO	-
318	ZINC03425610	1176	0.44215373584800105	NO	-
319	ZINC03554519	1275	0.44166703760825377	NO	-
320	ZINC04142115	1485	0.4416077606830988	NO	-
321	ZINC03938237	1371	0.44137571808346077	NO	-
322	ZINC02720747	870	0.4412527382257176	NO	-
323	ZINC03437486	1188	0.4409463183573436	NO	-
324	ZINC00671349	88	0.4407241550890117	NO	-
325	ZINC00778741	159	0.4406744981692623	NO	-
326	ZINC01436877	579	0.44014202266447616	NO	-
327	ZINC03938238	1372	0.44006688816584744	NO	-
328	ZINC03398735	1141	0.4399377015991459	NO	-
329	ZINC01367800	561	0.4398782889964019	NO	-
330	ZINC03188928	1010	0.4398469410669411	NO	-
331	ZINC03390675	1131	0.43983243885704226	NO	-
332	ZINC03405337	1149	0.4394815577509508	NO	-
333	ZINC00671354	89	0.43921858340035896	NO	-
334	ZINC01141669	476	0.43915869184872197	NO	-
335	ZINC00791236	193	0.4388012967325385	NO	-
336	ZINC01032612	417	0.438019689597327	NO	-
337	ZINC03532790	1261	0.43732820746170725	NO	-
338	ZINC00878150	265	0.4366219642316741	NO	-
339	ZINC03384763	1126	0.4364925381851749	NO	-
340	ZINC02359564	709	0.43619729974860755	NO	-
341	ZINC03390627	1130	0.43560752357445	NO	-
342	ZINC03020968	959	0.4352511060685938	NO	-
343	ZINC00780941	174	0.43511574700151323	NO	-
344	ZINC04329703	1587	0.43481183750974717	NO	-
345	ZINC02629019	791	0.43473342842345447	NO	-
346	ZINC01271882	513	0.43469699713599447	NO	-
347	ZINC03811774	1340	0.43466911317280504	NO	-
348	ZINC03811774	1339	0.43447911642991227	NO	-
349	ZINC01113695	462	0.43398637039793647	NO	-
350	ZINC02216168	656	0.43375786243842834	NO	-
351	ZINC03786304	1315	0.4336793240666074	NO	-
352	ZINC00913817	314	0.4335473713426474	NO	-
353	ZINC03369349	1110	0.4335117717423269	NO	-
354	ZINC00715649	123	0.4332020059875167	NO	-
355	ZINC02336458	697	0.43312163493521283	NO	-
356	ZINC01196562	497	0.4331165949498202	NO	-
357	ZINC02848353	899	0.432971112567993	NO	-
358	ZINC00780084	164	0.4329340010163454	NO	-
359	ZINC02225318	668	0.43273298841031405	NO	-
360	ZINC01119383	466	0.4324378524586878	NO	-
361	ZINC00913818	316	0.4323642706433292	NO	-
362	ZINC00878282	268	0.43211716831714314	NO	-
363	ZINC02649773	822	0.4320413358211053	NO	-
364	ZINC03585935	1289	0.43173018130602514	NO	-
365	ZINC00711358	120	0.43168143678214	NO	-
366	ZINC03555592	1277	0.43159840148321815	NO	-
367	ZINC00880752	269	0.43156599826789144	NO	-
368	ZINC03806382	1333	0.43136978594409536	NO	-
369	ZINC01420906	571	0.43134273236314635	NO	-
370	ZINC02205692	644	0.4309984193392955	NO	-
371	ZINC04472799	1642	0.430806702679208	NO	-
372	ZINC01117622	464	0.4306563114567713	NO	-
373	ZINC02858403	906	0.43064253322189194	NO	-
374	ZINC00730375	136	0.43037614718468714	NO	-
375	ZINC01158243	483	0.43026794440485755	NO	-
376	ZINC04315940	1569	0.4300536899419547	NO	-
377	ZINC03806382	1332	0.4299322464231873	NO	-
378	ZINC02096665	626	0.4298784915896888	NO	-
379	ZINC00595641	18	0.42966916279147876	NO	-
380	ZINC01537057	601	0.4295680314792336	NO	-
381	ZINC04354596	1600	0.42943848210449703	NO	-
382	ZINC00935678	352	0.4293965639194379	NO	-
383	ZINC00696107	108	0.42930000861026235	NO	-
384	ZINC03511449	1248	0.42924036463260345	NO	-
385	ZINC01058705	436	0.4291875508295059	NO	-
386	ZINC03808646	1338	0.42915189429452694	NO	-
387	ZINC03808646	1337	0.42898662913505825	NO	-
388	ZINC00921140	328	0.42840553223818645	NO	-
389	ZINC03811778	1343	0.4282893353422913	NO	-
390	ZINC02623128	776	0.4278665212468889	NO	-
391	ZINC00781043	175	0.4278080961524416	NO	-
392	ZINC02049068	619	0.427785275319832	NO	-
393	ZINC03601977	1294	0.4274443646853237	NO	-
394	ZINC04485763	1647	0.4273926123476755	NO	-
395	ZINC02973502	946	0.42723455372353586	NO	-
396	ZINC03811778	1344	0.42715958693358363	NO	-
397	ZINC04005242	1387	0.426992842148033	NO	-
398	ZINC03555594	1278	0.42645831649415245	NO	-
399	ZINC00794096	203	0.4262765949145306	NO	-
400	ZINC04169796	1501	0.42624783245779296	NO	-
401	ZINC04183942	1512	0.4259869975384168	NO	-
402	ZINC02876249	918	0.4259089489738396	NO	-
403	ZINC00640259	54	0.4255771380112223	NO	-
404	ZINC04111424	1472	0.42553192287558406	NO	-
405	ZINC00646227	64	0.42539999461164757	NO	-
406	ZINC04093558	1458	0.42534575183570966	NO	-
407	ZINC03425694	1177	0.4252698343316945	NO	-
408	ZINC01111597	460	0.42524231579201377	NO	-
409	ZINC00659363	73	0.4251966861302893	NO	-
410	ZINC02217777	659	0.4251827586434226	NO	-
411	ZINC01141654	475	0.42494090818318997	NO	-
412	ZINC00780093	166	0.4248283584119853	NO	-
413	ZINC02275041	689	0.4245693605060377	NO	-
414	ZINC03987100	1380	0.42455505229908347	NO	-
415	ZINC03430723	1181	0.42445429938872575	NO	-
416	ZINC04335419	1594	0.42437743720539417	NO	-
417	ZINC00781044	176	0.42428984497092154	NO	-
418	ZINC01003661	404	0.4242502293861744	NO	-
419	ZINC03374908	1115	0.42419847137955086	NO	-
420	ZINC04320234	1579	0.4240160569805866	NO	-
421	ZINC04552939	1674	0.42341911297930623	NO	-
422	ZINC00840433	240	0.4232950806542764	NO	-
423	ZINC02855436	905	0.4232815579110947	NO	-
424	ZINC03325935	1067	0.4229157739594197	NO	-
425	ZINC01056967	433	0.4229026344787184	NO	-
426	ZINC04249567	1538	0.42275860769043894	NO	-
427	ZINC00667251	81	0.42233371262751834	NO	-
428	ZINC03008476	951	0.42222874603656585	NO	-
429	ZINC04005242	1386	0.4219726606317118	NO	-
430	ZINC04106270	1469	0.42183751517890705	NO	-
431	ZINC01366536	556	0.4217850904456199	NO	-
432	ZINC03816336	1346	0.42168551229565093	NO	-
433	ZINC02662347	848	0.42139460042853283	NO	-
434	ZINC04324647	1581	0.4213820812844597	NO	-
435	ZINC03425708	1178	0.421136646482657	NO	-
436	ZINC03328104	1070	0.4208704866051336	NO	-
437	ZINC03334547	1078	0.420869126739938	NO	-
438	ZINC04499383	1662	0.4208229246418004	NO	-
439	ZINC03334544	1077	0.4208051455168693	NO	-
440	ZINC00924328	334	0.4206716558352686	NO	-
441	ZINC00900882	299	0.42046962000311067	NO	-
442	ZINC00602018	22	0.4203085014164965	NO	-
443	ZINC02359670	710	0.42018266354006023	NO	-
444	ZINC00640186	53	0.42005808764348046	NO	-
445	ZINC04315957	1570	0.41997864593022066	NO	-
446	ZINC04053794	1430	0.4194860395858863	NO	-
447	ZINC03334564	1079	0.4194761476040247	NO	-
448	ZINC02594530	759	0.41928652857163656	NO	-
449	ZINC03435272	1187	0.41910659850721527	NO	-
450	ZINC00799690	207	0.4189125912055938	NO	-
451	ZINC01447213	584	0.41883065316423057	NO	-
452	ZINC04249567	1537	0.41861457670932045	NO	-
453	ZINC00891752	292	0.4185198459648686	NO	-
454	ZINC03240965	1030	0.4181458108316668	NO	-
455	ZINC04333052	1592	0.41806083359826407	NO	-
456	ZINC01132589	471	0.4177326094610581	NO	-
457	ZINC01885642	613	0.41766220660183495	NO	-
458	ZINC03390792	1132	0.41716251554810807	NO	-
459	ZINC04485763	1646	0.4169785586638117	NO	-
460	ZINC01029367	414	0.41685800671454754	NO	-
461	ZINC03334605	1080	0.4163668442663028	NO	-
462	ZINC00800461	211	0.4163023103831521	NO	-
463	ZINC00883837	282	0.4162915632067837	NO	-
464	ZINC03517731	1250	0.41526883339934656	NO	-
465	ZINC04092462	1453	0.41475162247295105	NO	-
466	ZINC03249308	1035	0.41470622654125605	NO	-
467	ZINC00911965	309	0.4145623540967507	NO	-
468	ZINC03391031	1133	0.4145095792069212	NO	-
469	ZINC03340495	1084	0.4144702688581802	NO	-
470	ZINC00624336	33	0.4143639251683807	NO	-
471	ZINC03413375	1161	0.4142955141473798	NO	-
472	ZINC03359082	1097	0.4141140567826634	NO	-
473	ZINC01573843	603	0.4139265071600079	NO	-
474	ZINC04517921	1673	0.4137006193587555	NO	-
475	ZINC00682141	104	0.413696911509616	NO	-
476	ZINC03392996	1136	0.41361207152132756	NO	-
477	ZINC02305465	691	0.41327642554771366	NO	-
478	ZINC03321132	1063	0.41281143287075556	NO	-
479	ZINC03525005	1255	0.4126444283359026	NO	-
480	ZINC04048633	1424	0.412637984657175	NO	-
481	ZINC02475024	747	0.4125372781760488	NO	-
482	ZINC02909807	927	0.411888817453951	NO	-
483	ZINC03798971	1326	0.4118519263482612	NO	-
484	ZINC03239528	1029	0.41184872883848717	NO	-
485	ZINC01196509	495	0.4114794272585636	NO	-
486	ZINC04622971	1689	0.41123192438630984	NO	-
487	ZINC03779478	1312	0.41119338303676795	NO	-
488	ZINC04425883	1632	0.4111736512570975	NO	-
489	ZINC00684919	105	0.41113811178805415	NO	-
490	ZINC02627365	787	0.41105052257894403	NO	-
491	ZINC00665751	79	0.41076266682164775	NO	-
492	ZINC04186531	1513	0.4103421388166892	NO	-
493	ZINC02626984	785	0.4102875665203182	NO	-
494	ZINC02965009	941	0.4102169104357341	NO	-
495	ZINC02335866	696	0.4101894369744852	NO	-
496	ZINC00667360	82	0.41000653654709296	NO	-
497	ZINC02759471	882	0.4099661244639413	NO	-
498	ZINC00814619	230	0.40994023345882097	NO	-
499	ZINC04362936	1604	0.40969089599855224	NO	-
500	ZINC04048633	1425	0.4096814524364426	NO	-
501	ZINC02628509	789	0.4096481787547009	NO	-
502	ZINC04622971	1688	0.40962353453134914	NO	-
503	ZINC03362835	1101	0.40940761678976584	NO	-
504	ZINC04251511	1540	0.409309720193556	NO	-
505	ZINC00920975	325	0.40891616968224703	NO	-
506	ZINC04252809	1543	0.40888092552735855	NO	-
507	ZINC03605564	1295	0.408873844561381	NO	-
508	ZINC03955952	1374	0.4087869448101654	NO	-
509	ZINC00910936	307	0.40865814863681965	NO	-
510	ZINC00805037	218	0.40837221376957983	NO	-
511	ZINC01964326	616	0.4082643864529491	NO	-
512	ZINC00589247	10	0.4082438254930293	NO	-
513	ZINC03027515	975	0.40823773315519746	NO	-
514	ZINC04030183	1403	0.4080520981543302	NO	-
515	ZINC01160763	486	0.4079855963742082	NO	-
516	ZINC04143363	1486	0.40786460752519155	NO	-
517	ZINC02127727	633	0.40771985538567046	NO	-
518	ZINC03236251	1027	0.4074532239936905	NO	-
519	ZINC00667367	83	0.40732731761344443	NO	-
520	ZINC00652462	68	0.40729603159234323	NO	-
521	ZINC01489280	594	0.40674217544840163	NO	-
522	ZINC02794298	887	0.40651312921817156	NO	-
523	ZINC01036575	425	0.406510865712015	NO	-
524	ZINC02852401	902	0.4064892026825156	NO	-
525	ZINC03391063	1134	0.4063749382329014	NO	-
526	ZINC03407089	1151	0.4063307895577419	NO	-
527	ZINC02868636	912	0.40600509242928556	NO	-
528	ZINC02712329	864	0.40582051607030445	NO	-
529	ZINC04315960	1571	0.4055258033636121	NO	-
530	ZINC02636306	806	0.4053954373084045	NO	-
531	ZINC02636306	804	0.40537713894564703	NO	-
532	ZINC04251511	1539	0.405169799261593	NO	-
533	ZINC02480421	751	0.405014122871909	NO	-
534	ZINC00873243	263	0.4050016252625777	NO	-
535	ZINC04231122	1522	0.4048961827252061	NO	-
536	ZINC03473100	1225	0.40488393702108194	NO	-
537	ZINC04319530	1577	0.4048504593383919	NO	-
538	ZINC00595262	16	0.404441742099372	NO	-
539	ZINC02650956	827	0.40434307245025347	NO	-
540	ZINC02478220	748	0.4039296806338887	NO	-
541	ZINC02240495	675	0.4038209164297858	NO	-
542	ZINC03363037	1102	0.40356731510475663	NO	-
543	ZINC01467362	586	0.40353795371005613	NO	-
544	ZINC02633614	799	0.4034151002539181	NO	-
545	ZINC02712288	863	0.4032674598480389	NO	-
546	ZINC02800269	891	0.40317186081477885	NO	-
547	ZINC01269505	512	0.4030532957719342	NO	-
548	ZINC02469980	746	0.40270895325705003	NO	-
549	ZINC00812608	227	0.40268334682545454	NO	-
550	ZINC02210613	652	0.40246476661579256	NO	-
551	ZINC02645742	817	0.4022639405110635	NO	-
552	ZINC03031348	979	0.40208415558260663	NO	-
553	ZINC03315430	1060	0.4020745796960429	NO	-
554	ZINC04346960	1596	0.40195958034050705	NO	-
555	ZINC03031796	980	0.40163535079965024	NO	-
556	ZINC01237511	503	0.4014906302782519	NO	-
557	ZINC03361071	1100	0.4014682478480091	NO	-
558	ZINC00915360	317	0.4014139736988909	NO	-
559	ZINC01118228	465	0.4014077578839475	NO	-
560	ZINC03605566	1296	0.40116898901696896	NO	-
561	ZINC02624439	780	0.401008827486565	NO	-
562	ZINC01537053	600	0.4009302056694247	NO	-
563	ZINC01290773	523	0.40083614806822204	NO	-
564	ZINC02223606	665	0.40082973138292544	NO	-
565	ZINC00965190	389	0.40071279832071593	NO	-
566	ZINC02647968	820	0.40055991110523287	NO	-
567	ZINC03030308	978	0.40053653989856525	NO	-
568	ZINC02481093	753	0.40026217687097954	NO	-
569	ZINC03024611	973	0.40011815890401414	NO	-
570	ZINC00936015	353	0.399867294893063	NO	-
571	ZINC01346552	534	0.39947406770763494	NO	-
572	ZINC02636306	805	0.39946569720844605	NO	-
573	ZINC00790427	186	0.39925607407300345	NO	-
574	ZINC04005335	1389	0.399200205997946	NO	-
575	ZINC03379659	1119	0.399194104705566	NO	-
576	ZINC02921663	932	0.399138147985132	NO	-
577	ZINC02372870	713	0.39897110091684834	NO	-
578	ZINC03302078	1054	0.3988522402903294	NO	-
579	ZINC03317083	1061	0.3988205070217008	NO	-
580	ZINC04005335	1388	0.3986555629266401	NO	-
581	ZINC02406531	717	0.3986037576958753	NO	-
582	ZINC00778201	155	0.3983336125325767	NO	-
583	ZINC01164054	489	0.3983297620282624	NO	-
584	ZINC02013822	618	0.3982110570933871	NO	-
585	ZINC03494741	1239	0.39796616814828145	NO	-
586	ZINC02105325	630	0.39792555969195154	NO	-
587	ZINC03656751	1306	0.3979017698279371	NO	-
588	ZINC02203663	641	0.3978476982635202	NO	-
589	ZINC04372456	1610	0.3977590491207327	NO	-
590	ZINC03433361	1186	0.39714803114755204	NO	-
591	ZINC04319614	1578	0.3970931658331793	NO	-
592	ZINC02241071	676	0.39709276036318697	NO	-
593	ZINC02632326	796	0.3970400564212402	NO	-
594	ZINC03376622	1117	0.39703591139686906	NO	-
595	ZINC02265575	687	0.3970009147141633	NO	-
596	ZINC03549272	1272	0.39674434473876974	NO	-
597	ZINC02876332	919	0.3967151754717503	NO	-
598	ZINC02646797	818	0.3966828292759844	NO	-
599	ZINC01365743	549	0.39614682336341256	NO	-
600	ZINC00940635	361	0.3960862380701665	NO	-
601	ZINC02645742	815	0.39577773358362883	NO	-
602	ZINC00631085	44	0.3957046860990444	NO	-
603	ZINC01034905	421	0.3957039329432371	NO	-
604	ZINC02507795	757	0.3956916487463151	NO	-
605	ZINC02305771	692	0.3956740060259363	NO	-
606	ZINC04138685	1480	0.3955683395088802	NO	-
607	ZINC00872653	262	0.3953830612951942	NO	-
608	ZINC00791367	195	0.39507064474278114	NO	-
609	ZINC00720430	131	0.3950283269354209	NO	-
610	ZINC03384450	1124	0.3946963775189036	NO	-
611	ZINC02635309	802	0.3946277452851499	NO	-
612	ZINC00883846	283	0.39461413098431	NO	-
613	ZINC03486118	1232	0.3946129303075872	NO	-
614	ZINC00778494	156	0.3943868818294688	NO	-
615	ZINC04199939	16	0.3943514287716416	YES	13
616	ZINC00812608	228	0.39431352691558624	NO	-
617	ZINC02434540	724	0.39419472036559033	NO	-
618	ZINC01329071	528	0.3941462431613504	NO	-
619	ZINC04315776	1568	0.39401001246966244	NO	-
620	ZINC02643558	813	0.3939883667497865	NO	-
621	ZINC02712235	862	0.39367449185803494	NO	-
622	ZINC02264985	686	0.39328810259074015	NO	-
623	ZINC02663520	852	0.3932273534546479	NO	-
624	ZINC00774439	154	0.3931628958838488	NO	-
625	ZINC03332866	1074	0.39315768725813105	NO	-
626	ZINC03331683	1072	0.3930952747232031	NO	-
627	ZINC00935537	350	0.3930775272274575	NO	-
628	ZINC04333843	1593	0.39296959879061855	NO	-
629	ZINC04388384	1616	0.3929111631117145	NO	-
630	ZINC01158711	484	0.39280957858381615	NO	-
631	ZINC02107378	631	0.3927952249462103	NO	-
632	ZINC01325736	527	0.39250724444478424	NO	-
633	ZINC02216177	657	0.3924230839421575	NO	-
634	ZINC00905556	303	0.39221117347487316	NO	-
635	ZINC04059505	1441	0.3922098300480336	NO	-
636	ZINC00962061	384	0.39219899875790565	NO	-
637	ZINC03493847	1238	0.3919071570232223	NO	-
638	ZINC04059504	1440	0.3919021832335011	NO	-
639	ZINC02627347	786	0.39187667995883957	NO	-
640	ZINC03355599	1096	0.39183724954111315	NO	-
641	ZINC02100750	628	0.391780010233109	NO	-
642	ZINC02917072	931	0.39176337771370834	NO	-
643	ZINC00807891	223	0.39172744341210564	NO	-
644	ZINC00937954	358	0.3916560403927258	NO	-
645	ZINC04297060	1559	0.39134542390512955	NO	-
646	ZINC01610054	604	0.39124772518977446	NO	-
647	ZINC01365815	551	0.39112573432801295	NO	-
648	ZINC02004081	617	0.3910979390750707	NO	-
649	ZINC02727949	874	0.39099820010005665	NO	-
650	ZINC00773835	152	0.3906431191959326	NO	-
651	ZINC01365737	548	0.390610918764177	NO	-
652	ZINC00921020	327	0.3905892743045783	NO	-
653	ZINC03820836	1351	0.3905478683909356	NO	-
654	ZINC04622664	1683	0.3905412269021141	NO	-
655	ZINC03354218	1094	0.39053845225963046	NO	-
656	ZINC03806123	1330	0.3904328405540884	NO	-
657	ZINC00634594	47	0.3901412447194705	NO	-
658	ZINC01264371	510	0.39004897449253534	NO	-
659	ZINC03806123	1331	0.38979391791849827	NO	-
660	ZINC02263663	683	0.38967174935451154	NO	-
661	ZINC01128645	469	0.38950823884927094	NO	-
662	ZINC03030285	976	0.38929678816625685	NO	-
663	ZINC02343400	704	0.38915893341425434	NO	-
664	ZINC03485425	1231	0.3888216685517136	NO	-
665	ZINC00961429	381	0.3886103479488796	NO	-
666	ZINC02312045	693	0.388583974746301	NO	-
667	ZINC02417054	721	0.3884949769858294	NO	-
668	ZINC03542733	1270	0.3883346024690024	NO	-
669	ZINC02224381	666	0.3883041534211322	NO	-
670	ZINC00935538	351	0.38829157863403857	NO	-
671	ZINC02467806	744	0.38820342710316075	NO	-
672	ZINC00954702	369	0.38796607259104865	NO	-
673	ZINC01659942	4	0.38795563200447936	YES	2
674	ZINC04327967	1585	0.38769268960743397	NO	-
675	ZINC02206249	648	0.38765538569856445	NO	-
676	ZINC02206249	647	0.38765538569856434	NO	-
677	ZINC03991412	1383	0.3875254293919459	NO	-
678	ZINC00660147	75	0.3874180763475444	NO	-
679	ZINC04623109	1693	0.38740004763351493	NO	-
680	ZINC04181514	1511	0.38738128559463925	NO	-
681	ZINC00632610	45	0.38729476771681765	NO	-
682	ZINC01368322	562	0.38722308768926555	NO	-
683	ZINC02618427	769	0.3871769403819016	NO	-
684	ZINC00780479	168	0.3870758816632708	NO	-
685	ZINC02206249	646	0.38702993380281625	NO	-
686	ZINC00915751	318	0.3867740304210672	NO	-
687	ZINC03331683	1071	0.38667147746381614	NO	-
688	ZINC03789135	1320	0.3866298783584693	NO	-
689	ZINC03410347	1154	0.3865676219526033	NO	-
690	ZINC03354218	1093	0.3863853020143918	NO	-
691	ZINC02263908	684	0.38633186547494414	NO	-
692	ZINC03443044	1193	0.38608211231444883	NO	-
693	ZINC00964416	386	0.38592349024691996	NO	-
694	ZINC03020928	958	0.3859231714524804	NO	-
695	ZINC03798783	1324	0.38591199384523084	NO	-
696	ZINC02652593	831	0.3858832236836089	NO	-
697	ZINC03566282	1284	0.3858073802268027	NO	-
698	ZINC02231896	671	0.38579349245991584	NO	-
699	ZINC00837784	236	0.3856921407387516	NO	-
700	ZINC03798783	1325	0.3854679794837538	NO	-
701	ZINC01215041	501	0.3854334362881785	NO	-
702	ZINC03067696	1003	0.38526180227649337	NO	-
703	ZINC02428456	722	0.3852421548964838	NO	-
704	ZINC00783903	181	0.3852100403407856	NO	-
705	ZINC01355781	540	0.38518525504333523	NO	-
706	ZINC03210179	1014	0.38498349247288416	NO	-
707	ZINC03820836	1352	0.384866433250985	NO	-
708	ZINC00921016	326	0.38478457428511714	NO	-
709	ZINC00644353	57	0.3845143862048423	NO	-
710	ZINC02760492	883	0.3844416042384095	NO	-
711	ZINC04315753	1566	0.38432501842607253	NO	-
712	ZINC04623109	1692	0.3843046249269206	NO	-
713	ZINC01658655	605	0.3840969093700473	NO	-
714	ZINC00869062	257	0.38404806132192454	NO	-
715	ZINC04138788	1482	0.38400858063318677	NO	-
716	ZINC03578645	1286	0.38397793469363567	NO	-
717	ZINC04109214	1470	0.3838784365139485	NO	-
718	ZINC04501114	1663	0.38378439081327276	NO	-
719	ZINC03376216	1116	0.38376502084537306	NO	-
720	ZINC01080781	448	0.38371327274281647	NO	-
721	ZINC02457909	729	0.3836479288547454	NO	-
722	ZINC00991093	397	0.38363261263524745	NO	-
723	ZINC03937946	1370	0.3836301358622881	NO	-
724	ZINC03354179	1092	0.3835623104115406	NO	-
725	ZINC04623109	1691	0.38353105354280287	NO	-
726	ZINC04492123	1653	0.38350658350826566	NO	-
727	ZINC03803183	1327	0.38336067689200887	NO	-
728	ZINC00791372	196	0.38333644862830457	NO	-
729	ZINC04319334	1575	0.38324210182225343	NO	-
730	ZINC03923819	1366	0.38310326856573756	NO	-
731	ZINC03055513	1002	0.38296288716586885	NO	-
732	ZINC00736768	138	0.3827046670495632	NO	-
733	ZINC02952754	936	0.3827000558565572	NO	-
734	ZINC03020917	957	0.38266665154283486	NO	-
735	ZINC03533305	1262	0.3825376602115757	NO	-
736	ZINC00634587	46	0.38213267311515864	NO	-
737	ZINC03410287	1153	0.38193920753137695	NO	-
738	ZINC01058372	435	0.3816637927516694	NO	-
739	ZINC04225924	1519	0.3814173017050433	NO	-
740	ZINC03182285	1006	0.3807983174017319	NO	-
741	ZINC02221986	664	0.3807472528623632	NO	-
742	ZINC03790700	1322	0.38073142855611225	NO	-
743	ZINC01162453	488	0.3805861014935093	NO	-
744	ZINC03820060	1347	0.3804793784257269	NO	-
745	ZINC02480504	752	0.38021528968205787	NO	-
746	ZINC04157649	1492	0.38019222090574456	NO	-
747	ZINC04034366	1404	0.38013419018623845	NO	-
748	ZINC03790700	1321	0.3800367793434194	NO	-
749	ZINC01366380	555	0.3799697574969043	NO	-
750	ZINC03277697	1044	0.37992985541750224	NO	-
751	ZINC01194220	493	0.37987316380649433	NO	-
752	ZINC03369196	1108	0.37970820212123785	NO	-
753	ZINC02339758	701	0.3796053077576191	NO	-
754	ZINC00706272	119	0.37949058109964495	NO	-
755	ZINC01365917	552	0.3794682972809994	NO	-
756	ZINC03786587	1316	0.3792736541407679	NO	-
757	ZINC04492123	1652	0.37915654085924716	NO	-
758	ZINC03051300	998	0.3790555416890166	NO	-
759	ZINC00603301	23	0.379014711503463	NO	-
760	ZINC03990349	1382	0.3789900597821573	NO	-
761	ZINC00705552	117	0.37897096553516135	NO	-
762	ZINC02184847	635	0.37889312290162697	NO	-
763	ZINC01366754	558	0.37876864624641376	NO	-
764	ZINC00639865	52	0.37870176529430677	NO	-
765	ZINC03182771	1007	0.3783825498732735	NO	-
766	ZINC01366379	554	0.37836748244384266	NO	-
767	ZINC04621418	1681	0.3783252393589067	NO	-
768	ZINC01001944	403	0.3780550271989722	NO	-
769	ZINC02480250	750	0.37792624296072286	NO	-
770	ZINC01004500	405	0.37750286471759376	NO	-
771	ZINC00932995	348	0.37750171069986405	NO	-
772	ZINC03854878	1359	0.37726887981591156	NO	-
773	ZINC04383580	1612	0.37710808074993823	NO	-
774	ZINC00606006	30	0.37685179472634683	NO	-
775	ZINC03497028	1240	0.37681231126285136	NO	-
776	ZINC03055502	1000	0.37659539852918383	NO	-
777	ZINC02622084	773	0.376493554678589	NO	-
778	ZINC03286377	1049	0.3762696406111817	NO	-
779	ZINC02624742	782	0.37624131984570247	NO	-
780	ZINC03531756	1258	0.37601059388639185	NO	-
781	ZINC02788299	886	0.37597875484073445	NO	-
782	ZINC00872597	261	0.37597419753749883	NO	-
783	ZINC01380243	564	0.3759541773917467	NO	-
784	ZINC02075109	623	0.3758324596503483	NO	-
785	ZINC02192596	636	0.37580869858289584	NO	-
786	ZINC03009231	952	0.37574090381147757	NO	-
787	ZINC01347153	535	0.37538619984232807	NO	-
788	ZINC00773750	151	0.3751793778065457	NO	-
789	ZINC04596095	1676	0.37506603458744975	NO	-
790	ZINC02073909	622	0.37500042692080054	NO	-
791	ZINC04319402	1576	0.3747897764823434	NO	-
792	ZINC03820060	1348	0.3744591648471784	NO	-
793	ZINC01353364	536	0.3743963438357544	NO	-
794	ZINC03417013	1164	0.37436518014195463	NO	-
795	ZINC00880887	272	0.37434725888346754	NO	-
796	ZINC03430290	1180	0.37433637664103797	NO	-
797	ZINC03022664	967	0.37428521818008786	NO	-
798	ZINC00880887	271	0.37426845666481645	NO	-
799	ZINC03043876	983	0.37426457851571027	NO	-
800	ZINC04172756	1507	0.3737646215807878	NO	-
801	ZINC00784030	183	0.37373055968930224	NO	-
802	ZINC00625723	37	0.37367621161628223	NO	-
803	ZINC03321597	1064	0.37349548883141737	NO	-
804	ZINC03452678	1205	0.3734733981069356	NO	-
805	ZINC00990792	396	0.3734706847830838	NO	-
806	ZINC02204175	642	0.37343222833061135	NO	-
807	ZINC01160971	487	0.3733637215529633	NO	-
808	ZINC02102568	629	0.3732482877081289	NO	-
809	ZINC03444557	1195	0.373125916026803	NO	-
810	ZINC00964467	388	0.3727265149520728	NO	-
811	ZINC02615938	762	0.3726609746040314	NO	-
812	ZINC04319278	1574	0.3723958325881588	NO	-
813	ZINC00961356	379	0.3723461117938523	NO	-
814	ZINC02621364	772	0.3722506375463243	NO	-
815	ZINC03230806	1024	0.37205984982748413	NO	-
816	ZINC01424151	573	0.3719174279396452	NO	-
817	ZINC04386716	1614	0.371652217336574	NO	-
818	ZINC00774334	153	0.371490548603956	NO	-
819	ZINC03586094	1290	0.37145672842167193	NO	-
820	ZINC02650313	825	0.37142969580170854	NO	-
821	ZINC01222988	502	0.37140138742347123	NO	-
822	ZINC03454954	1207	0.3713974781849727	NO	-
823	ZINC01153343	482	0.3713938041554027	NO	-
824	ZINC02095627	625	0.3713721611319184	NO	-
825	ZINC01342347	531	0.3713417217379678	NO	-
826	ZINC00594672	14	0.37123904634807386	NO	-
827	ZINC04157649	1491	0.3711784722530399	NO	-
828	ZINC00925068	335	0.37106790942295514	NO	-
829	ZINC02746261	879	0.37099136698356183	NO	-
830	ZINC02871134	916	0.3707361967041138	NO	-
831	ZINC02722842	873	0.37070733882828333	NO	-
832	ZINC01160700	485	0.3705673670104721	NO	-
833	ZINC03987362	1381	0.37046635000631056	NO	-
834	ZINC03784334	1313	0.370393148114157	NO	-
835	ZINC03022687	969	0.37029902218402255	NO	-
836	ZINC01047881	428	0.3700092205744408	NO	-
837	ZINC03382851	1121	0.36986717937820696	NO	-
838	ZINC03022845	971	0.3698325668272801	NO	-
839	ZINC02639958	808	0.3697967739531612	NO	-
840	ZINC02639958	809	0.3697931461903131	NO	-
841	ZINC04414044	1626	0.36957173855027453	NO	-
842	ZINC00923731	333	0.3693156400461773	NO	-
843	ZINC00988796	395	0.36931154714006054	NO	-
844	ZINC00747836	144	0.3692152630256496	NO	-
845	ZINC03359475	1099	0.36920521334007667	NO	-
846	ZINC04048633	1427	0.3691917407271619	NO	-
847	ZINC00705542	116	0.3691100570539907	NO	-
848	ZINC02890558	924	0.3691085364527685	NO	-
849	ZINC00844782	245	0.36890887077789597	NO	-
850	ZINC00870601	258	0.3688991894673594	NO	-
851	ZINC03812176	1345	0.36889172844058693	NO	-
852	ZINC03444557	1194	0.36879949903368314	NO	-
853	ZINC02656831	840	0.3684813418554699	NO	-
854	ZINC01362812	542	0.36844651021733077	NO	-
855	ZINC00920900	324	0.36841872892874583	NO	-
856	ZINC04013192	1400	0.3683536231028511	NO	-
857	ZINC01355654	539	0.3683263699264342	NO	-
858	ZINC00872594	260	0.3683152040940837	NO	-
859	ZINC04013192	1401	0.368247268218974	NO	-
860	ZINC00839993	239	0.36810516873807914	NO	-
861	ZINC00784618	185	0.3679214134079602	NO	-
862	ZINC01487393	21	0.3678916161915882	YES	18
863	ZINC03022666	968	0.3678163853282704	NO	-
864	ZINC00607059	32	0.3677953648680008	NO	-
865	ZINC00958639	377	0.36777976107872706	NO	-
866	ZINC02067503	621	0.3677733101247197	NO	-
867	ZINC01238235	505	0.36764032693600784	NO	-
868	ZINC03533457	1264	0.3674314800321949	NO	-
869	ZINC01126400	467	0.3674132366530078	NO	-
870	ZINC02626010	783	0.36737856718276196	NO	-
871	ZINC03498997	1241	0.3671921105579108	NO	-
872	ZINC03344262	1086	0.36717901804334685	NO	-
873	ZINC04048633	1426	0.3670359194527006	NO	-
874	ZINC00747828	143	0.3668431426893746	NO	-
875	ZINC02658584	842	0.3667576850351029	NO	-
876	ZINC03339416	1083	0.36673085195655336	NO	-
877	ZINC00604311	25	0.3665973380457573	NO	-
878	ZINC00882917	280	0.3664827842166205	NO	-
879	ZINC02633271	798	0.3664174264281384	NO	-
880	ZINC04437049	1633	0.36640317626794894	NO	-
881	ZINC04313187	1563	0.3662385977069437	NO	-
882	ZINC01132641	472	0.36622233213651884	NO	-
883	ZINC01146507	479	0.366194901806173	NO	-
884	ZINC03379846	1120	0.36593622795248326	NO	-
885	ZINC04425084	1629	0.3659040366841932	NO	-
886	ZINC02194462	638	0.36587579344976323	NO	-
887	ZINC00977630	392	0.3658476397236058	NO	-
888	ZINC02628786	790	0.365794710800817	NO	-
889	ZINC03411647	1157	0.36569173086372125	NO	-
890	ZINC04166901	1494	0.36569167569485034	NO	-
891	ZINC03811776	1342	0.36560689570592847	NO	-
892	ZINC04172756	1505	0.3655163375037059	NO	-
893	ZINC03811776	1341	0.36525042326663276	NO	-
894	ZINC03998803	17	0.3650950625922927	YES	14
895	ZINC02859715	907	0.36499411170857193	NO	-
896	ZINC01144827	478	0.36460786466867123	NO	-
897	ZINC02656831	839	0.36447391358483405	NO	-
898	ZINC00888995	287	0.36444095952954964	NO	-
899	ZINC02644185	814	0.36432144385148585	NO	-
900	ZINC03514151	1249	0.36416115634991436	NO	-
901	ZINC04172377	1503	0.3641561595559437	NO	-
902	ZINC00591139	11	0.36413298708148395	NO	-
903	ZINC00928686	341	0.3641132385928224	NO	-
904	ZINC03447129	1197	0.3640584241657878	NO	-
905	ZINC00932923	347	0.36401347056929007	NO	-
906	ZINC02866604	911	0.3637432363911482	NO	-
907	ZINC01445394	583	0.36369924529309355	NO	-
908	ZINC02841952	898	0.3636244823300926	NO	-
909	ZINC02092644	624	0.36344990319497444	NO	-
910	ZINC02656188	835	0.36325127771839083	NO	-
911	ZINC02337476	700	0.36323100542839076	NO	-
912	ZINC02337476	699	0.3632310054283905	NO	-
913	ZINC03867968	1364	0.36315642177015406	NO	-
914	ZINC03418098	1168	0.36305286695386585	NO	-
915	ZINC00795405	204	0.36295936053299266	NO	-
916	ZINC01366719	557	0.36292934933082704	NO	-
917	ZINC01365447	546	0.3627439559122485	NO	-
918	ZINC02952682	935	0.36269994809964434	NO	-
919	ZINC00954788	370	0.36268443665800665	NO	-
920	ZINC04199925	19	0.36262607556992227	YES	16
921	ZINC00799663	206	0.36249107867099717	NO	-
922	ZINC02337476	698	0.362490013110258	NO	-
923	ZINC00719901	128	0.3624066772342915	NO	-
924	ZINC03055508	1001	0.3623299650491622	NO	-
925	ZINC00958191	374	0.3622833469301863	NO	-
926	ZINC03785081	1314	0.3621795708213303	NO	-
927	ZINC00844782	246	0.3621114894942857	NO	-
928	ZINC00922879	330	0.3619849157090382	NO	-
929	ZINC01366151	553	0.36176589623083416	NO	-
930	ZINC00639701	51	0.3617455206889602	NO	-
931	ZINC00888906	285	0.3616773377963562	NO	-
932	ZINC03419558	1169	0.36145945011661623	NO	-
933	ZINC00812122	226	0.36124234599112415	NO	-
934	ZINC02211789	653	0.3611599909340789	NO	-
935	ZINC00626456	38	0.36105929735633013	NO	-
936	ZINC03533413	1263	0.3610385648956646	NO	-
937	ZINC00928398	340	0.36061801506103824	NO	-
938	ZINC00910936	308	0.3604709903212946	NO	-
939	ZINC00922571	329	0.36041466421377494	NO	-
940	ZINC02218349	660	0.36039792229378753	NO	-
941	ZINC00889204	289	0.3601812343358109	NO	-
942	ZINC03867968	1363	0.3601331774315125	NO	-
943	ZINC00929988	342	0.36005716979434754	NO	-
944	ZINC00607058	31	0.35981892683757494	NO	-
945	ZINC01485252	591	0.35961577114545545	NO	-
946	ZINC02204998	643	0.35887071690601213	NO	-
947	ZINC03186025	1008	0.35884112421350783	NO	-
948	ZINC02970935	943	0.3588235567627953	NO	-
949	ZINC03463440	1217	0.35866796707201687	NO	-
950	ZINC02616428	763	0.35864170866913686	NO	-
951	ZINC00719901	127	0.35858421032740667	NO	-
952	ZINC01068305	441	0.3582599573871334	NO	-
953	ZINC03414399	1162	0.35815470754547474	NO	-
954	ZINC00719901	126	0.35805741674844427	NO	-
955	ZINC03452620	1204	0.3580238254000553	NO	-
956	ZINC00941363	362	0.35778555420281505	NO	-
957	ZINC00877416	264	0.3575021256275833	NO	-
958	ZINC04251511	1541	0.3574971653324354	NO	-
959	ZINC00980841	393	0.3566667702730129	NO	-
960	ZINC01297412	524	0.3563434698558328	NO	-
961	ZINC03429528	1179	0.356214884366598	NO	-
962	ZINC04102939	1465	0.3561596791633985	NO	-
963	ZINC00958291	376	0.3561367330143098	NO	-
964	ZINC04386716	1615	0.35611583172393346	NO	-
965	ZINC04232847	1523	0.356109795785127	NO	-
966	ZINC04172377	1502	0.3560507239106461	NO	-
967	ZINC04246622	1535	0.3559901088240812	NO	-
968	ZINC03533599	1265	0.3559832730549103	NO	-
969	ZINC04642292	1697	0.3559634402822541	NO	-
970	ZINC01355811	541	0.3558362417850049	NO	-
971	ZINC03442532	1192	0.35567412184118924	NO	-
972	ZINC03806391	1334	0.3556302410265422	NO	-
973	ZINC00892883	294	0.35552865011569174	NO	-
974	ZINC02347651	706	0.35551083507241427	NO	-
975	ZINC02796305	889	0.3554326146702888	NO	-
976	ZINC02875537	917	0.35540632295550706	NO	-
977	ZINC02868962	913	0.3552792519363318	NO	-
978	ZINC02435899	725	0.3552239728762767	NO	-
979	ZINC01482989	589	0.35516083214396393	NO	-
980	ZINC03228621	1022	0.35508008982976136	NO	-
981	ZINC02970954	944	0.35500526403248933	NO	-
982	ZINC00624549	34	0.3549606529991707	NO	-
983	ZINC04285336	1556	0.354948450597938	NO	-
984	ZINC04628950	1694	0.3548936753230935	NO	-
985	ZINC02970954	945	0.35484244010452637	NO	-
986	ZINC00587903	9	0.35481898673921586	NO	-
987	ZINC01085741	450	0.3548000967545491	NO	-
988	ZINC03221139	1019	0.3547279364388786	NO	-
989	ZINC00719885	125	0.35468640768152243	NO	-
990	ZINC01070264	444	0.3545157860532827	NO	-
991	ZINC03005861	949	0.35449249590406023	NO	-
992	ZINC00938704	359	0.354409890394967	NO	-
993	ZINC01325619	526	0.3543074603659455	NO	-
994	ZINC03459922	1212	0.3542983987581291	NO	-
995	ZINC04284961	1554	0.3542791184542135	NO	-
996	ZINC00630835	43	0.3541714666692586	NO	-
997	ZINC01428267	575	0.35414578483062836	NO	-
998	ZINC00804712	215	0.3540892069673835	NO	-
999	ZINC04444645	1637	0.35395515518772963	NO	-
1000	ZINC04406190	1621	0.35383878825918663	NO	-
1001	ZINC02208721	650	0.3538360261434822	NO	-
1002	ZINC01342938	532	0.3537509818172807	NO	-
1003	ZINC04199955	5	0.35365563138150485	YES	3
1004	ZINC03042258	982	0.3535936822559504	NO	-
1005	ZINC00954828	371	0.3535493489801604	NO	-
1006	ZINC03518042	1251	0.3534291506377354	NO	-
1007	ZINC00719441	124	0.353422487576136	NO	-
1008	ZINC02838263	897	0.3532243426228248	NO	-
1009	ZINC03252412	1036	0.35321482991151143	NO	-
1010	ZINC03419936	1171	0.3531927794295382	NO	-
1011	ZINC00630798	41	0.3530946064443185	NO	-
1012	ZINC03447390	1198	0.35304033912947885	NO	-
1013	ZINC01147922	480	0.353000615104327	NO	-
1014	ZINC04351804	1599	0.35299664871579	NO	-
1015	ZINC01365762	550	0.3529760271837592	NO	-
1016	ZINC00958278	375	0.35294974421658015	NO	-
1017	ZINC04346956	1595	0.352838967081277	NO	-
1018	ZINC02720119	869	0.352715752747165	NO	-
1019	ZINC02915493	928	0.3527152947431206	NO	-
1020	ZINC00591206	12	0.3525814387514711	NO	-
1021	ZINC00814804	231	0.35230922269199055	NO	-
1022	ZINC02652365	830	0.3523028138983078	NO	-
1023	ZINC00587903	8	0.35226766673770354	NO	-
1024	ZINC02241582	678	0.3519550468057202	NO	-
1025	ZINC03379214	1118	0.3518567530232115	NO	-
1026	ZINC02624492	781	0.3518038944155068	NO	-
1027	ZINC00904358	301	0.35107124164041253	NO	-
1028	ZINC00747097	142	0.3509832317950193	NO	-
1029	ZINC00961492	382	0.3507738986730009	NO	-
1030	ZINC00812121	225	0.3505810133783964	NO	-
1031	ZINC02342283	703	0.35023077159905497	NO	-
1032	ZINC01212831	500	0.3502073089369309	NO	-
1033	ZINC00597525	19	0.35019071096242377	NO	-
1034	ZINC03532287	1259	0.3500574216406228	NO	-
1035	ZINC00982383	394	0.3499292473224023	NO	-
1036	ZINC03523797	1254	0.34986397031972954	NO	-
1037	ZINC04102939	1466	0.3498135604188263	NO	-
1038	ZINC01034529	420	0.3497493876387819	NO	-
1039	ZINC03372188	1113	0.3497387811566455	NO	-
1040	ZINC02226763	669	0.3497333453470702	NO	-
1041	ZINC04240483	1532	0.34969142945141535	NO	-
1042	ZINC03560509	1281	0.34965810219413274	NO	-
1043	ZINC03923837	1367	0.34937592304697596	NO	-
1044	ZINC04510181	1667	0.3492068519507984	NO	-
1045	ZINC00687516	107	0.3490426866717169	NO	-
1046	ZINC03262716	1039	0.34883246130831647	NO	-
1047	ZINC01659150	606	0.34873865205622034	NO	-
1048	ZINC02645742	816	0.34857364336970176	NO	-
1049	ZINC04199927	23	0.3485476142516631	YES	20
1050	ZINC04400985	1618	0.3484787407860624	NO	-
1051	ZINC02197625	640	0.3484225368985332	NO	-
1052	ZINC03792330	24	0.3483521656665885	YES	21
1053	ZINC03367494	1107	0.3482242807335631	NO	-
1054	ZINC00660113	74	0.3481929756864715	NO	-
1055	ZINC01355605	538	0.3481455868470275	NO	-
1056	ZINC00939565	360	0.3480974411338524	NO	-
1057	ZINC01085138	449	0.34808443176462517	NO	-
1058	ZINC02109268	632	0.34797840210181397	NO	-
1059	ZINC03331683	1073	0.3478866386825707	NO	-
1060	ZINC04517147	1672	0.3478683223239823	NO	-
1061	ZINC01365439	545	0.34780802188234905	NO	-
1062	ZINC04246933	1536	0.34776074132980833	NO	-
1063	ZINC01466399	585	0.34768173702215527	NO	-
1064	ZINC04199926	25	0.347609292748587	YES	22
1065	ZINC00783958	182	0.3473449339102695	NO	-
1066	ZINC04240483	1531	0.3472687459457808	NO	-
1067	ZINC02836351	896	0.3471276829437006	NO	-
1068	ZINC02365538	712	0.34694622334007913	NO	-
1069	ZINC02759118	881	0.3468383455478385	NO	-
1070	ZINC04281040	1551	0.34679998921038496	NO	-
1071	ZINC01549595	602	0.34668705657878607	NO	-
1072	ZINC04622880	1687	0.3466317474645308	NO	-
1073	ZINC02797985	890	0.34659541736304833	NO	-
1074	ZINC02641047	812	0.3464886027026629	NO	-
1075	ZINC00605225	28	0.34630137340442213	NO	-
1076	ZINC00685659	106	0.34627804164809534	NO	-
1077	ZINC04005371	1390	0.3461991315312619	NO	-
1078	ZINC04507728	1665	0.3460960589310006	NO	-
1079	ZINC03441128	1190	0.3459612654045856	NO	-
1080	ZINC02390755	714	0.34580266535231646	NO	-
1081	ZINC02225165	667	0.3457518408358785	NO	-
1082	ZINC00807887	222	0.34562741600825186	NO	-
1083	ZINC03333122	1075	0.3456024374767689	NO	-
1084	ZINC01029343	413	0.3453612726835977	NO	-
1085	ZINC01365561	547	0.3453567341400425	NO	-
1086	ZINC03413029	1160	0.3453096500106517	NO	-
1087	ZINC01264128	509	0.34529580837399093	NO	-
1088	ZINC02680350	856	0.3450390769100204	NO	-
1089	ZINC03500119	1243	0.34494965082505913	NO	-
1090	ZINC04490591	1651	0.34460467395112615	NO	-
1091	ZINC00605225	29	0.3445519879555081	NO	-
1092	ZINC00594778	15	0.34437967270775544	NO	-
1093	ZINC02876857	920	0.34420238499571576	NO	-
1094	ZINC01906143	614	0.3440957630689615	NO	-
1095	ZINC00806840	221	0.34404167531546453	NO	-
1096	ZINC01330832	529	0.34388747461064006	NO	-
1097	ZINC00905649	305	0.3437573235018261	NO	-
1098	ZINC00702912	114	0.34370372206128935	NO	-
1099	ZINC00605225	27	0.34365829006459336	NO	-
1100	ZINC02221734	663	0.3436296087668071	NO	-
1101	ZINC04406190	1620	0.3435921935669425	NO	-
1102	ZINC00814440	229	0.3432056225047691	NO	-
1103	ZINC01094195	454	0.34315010432993714	NO	-
1104	ZINC03370155	1111	0.3430306956728093	NO	-
1105	ZINC04332674	1591	0.34301431261200505	NO	-
1106	ZINC04407678	1623	0.34287352789114667	NO	-
1107	ZINC00742117	140	0.3425272200664515	NO	-
1108	ZINC02664484	854	0.3424367285270149	NO	-
1109	ZINC04018814	1402	0.342393566556939	NO	-
1110	ZINC04492816	1655	0.3423717948199658	NO	-
1111	ZINC04444314	1635	0.34219731650747376	NO	-
1112	ZINC02632494	797	0.34207092342911233	NO	-
1113	ZINC00840453	241	0.341715595920098	NO	-
1114	ZINC02854640	904	0.3417040680081926	NO	-
1115	ZINC01238074	504	0.341606344876546	NO	-
1116	ZINC01111688	461	0.341523727570982	NO	-
1117	ZINC03348195	1088	0.34151666335904135	NO	-
1118	ZINC00962194	385	0.3411549291568665	NO	-
1119	ZINC03022871	972	0.34080202003815674	NO	-
1120	ZINC01386375	566	0.34074676057812664	NO	-
1121	ZINC03419692	1170	0.3405947607547474	NO	-
1122	ZINC00961502	383	0.34042316157380736	NO	-
1123	ZINC04320243	1580	0.34036977201460167	NO	-
1124	ZINC02351145	707	0.3402445105987751	NO	-
1125	ZINC04469002	1640	0.340038283854059	NO	-
1126	ZINC03420064	1172	0.3398659053646319	NO	-
1127	ZINC01423913	572	0.339794669223011	NO	-
1128	ZINC00624705	35	0.33956507520183526	NO	-
1129	ZINC04501890	1664	0.33954758041030614	NO	-
1130	ZINC01325591	525	0.339333095675946	NO	-
1131	ZINC02327018	695	0.3391147789216825	NO	-
1132	ZINC03339203	1082	0.3390157059845571	NO	-
1133	ZINC01386378	567	0.33890590165935386	NO	-
1134	ZINC04089323	1452	0.33857966385593724	NO	-
1135	ZINC04425691	1631	0.3384978923206536	NO	-
1136	ZINC02662942	851	0.3383998802697852	NO	-
1137	ZINC02216674	658	0.3383589293095791	NO	-
1138	ZINC02624012	779	0.33830281201801665	NO	-
1139	ZINC03326310	1068	0.3382243603302529	NO	-
1140	ZINC03395264	1137	0.33817677229832566	NO	-
1141	ZINC02465339	743	0.3381711002237347	NO	-
1142	ZINC04005371	1391	0.33798338177027903	NO	-
1143	ZINC04191411	1514	0.33786377736417883	NO	-
1144	ZINC01070795	445	0.33782075786809973	NO	-
1145	ZINC01203223	499	0.33776240126378504	NO	-
1146	ZINC03778470	1311	0.3377216059519368	NO	-
1147	ZINC00778506	157	0.3375631316412064	NO	-
1148	ZINC04168470	1495	0.33741636690794724	NO	-
1149	ZINC04368952	1607	0.33733393757273317	NO	-
1150	ZINC01000363	401	0.337300758350063	NO	-
1151	ZINC03411946	1158	0.33702154184047006	NO	-
1152	ZINC04273449	1549	0.33700548035638667	NO	-
1153	ZINC03461576	1214	0.3369478505948415	NO	-
1154	ZINC03808223	1336	0.3368426597988651	NO	-
1155	ZINC00844779	244	0.33671554122303843	NO	-
1156	ZINC03341393	1085	0.3364984257975383	NO	-
1157	ZINC00739452	139	0.3364814926670277	NO	-
1158	ZINC04620261	1680	0.3364579893440509	NO	-
1159	ZINC03808223	1335	0.3363906771159902	NO	-
1160	ZINC03778470	1310	0.3362297118624901	NO	-
1161	ZINC02809496	894	0.33621971079422985	NO	-
1162	ZINC03850308	1358	0.33614169407926414	NO	-
1163	ZINC04199950	18	0.3358764427337224	YES	15
1164	ZINC03448426	1200	0.3358166401106765	NO	-
1165	ZINC00648362	67	0.33579484327082115	NO	-
1166	ZINC04260715	1547	0.3357411515677555	NO	-
1167	ZINC01379090	563	0.3356694909211609	NO	-
1168	ZINC03625176	1304	0.33554773474725746	NO	-
1169	ZINC00669002	85	0.3355356843660448	NO	-
1170	ZINC02651057	828	0.335396155124568	NO	-
1171	ZINC04400841	1617	0.3350054320547676	NO	-
1172	ZINC02652182	829	0.33485204466887597	NO	-
1173	ZINC02616918	765	0.33474031465182397	NO	-
1174	ZINC01026912	410	0.33473430196479614	NO	-
1175	ZINC03229114	1023	0.33458653544966394	NO	-
1176	ZINC00765989	150	0.33451550996968615	NO	-
1177	ZINC04168470	1496	0.3344582488455607	NO	-
1178	ZINC02622946	775	0.33425239792294625	NO	-
1179	ZINC03405473	1150	0.3340385751995744	NO	-
1180	ZINC04292102	1557	0.3340017892341977	NO	-
1181	ZINC00849277	247	0.33393023863493915	NO	-
1182	ZINC00800388	208	0.3338463464754996	NO	-
1183	ZINC01290490	522	0.33380839116324634	NO	-
1184	ZINC00580917	7	0.33378975556376916	NO	-
1185	ZINC00827199	234	0.33374826445060934	NO	-
1186	ZINC00925367	337	0.33369163002915303	NO	-
1187	ZINC03957875	1376	0.3336568372856028	NO	-
1188	ZINC00630811	42	0.3334802762430785	NO	-
1189	ZINC01062585	437	0.33346673502614826	NO	-
1190	ZINC04191564	1515	0.3332329826868731	NO	-
1191	ZINC02664097	853	0.3331912949663421	NO	-
1192	ZINC03401531	1147	0.33311467410784096	NO	-
1193	ZINC04346961	1597	0.33305641214398846	NO	-
1194	ZINC04459262	1638	0.33282480927574504	NO	-
1195	ZINC00956663	372	0.3326732771828055	NO	-
1196	ZINC03414404	1163	0.33267285579862993	NO	-
1197	ZINC00658402	72	0.3326610505547642	NO	-
1198	ZINC00880962	273	0.3326396837489879	NO	-
1199	ZINC00814807	232	0.3324782268943577	NO	-
1200	ZINC04492831	1660	0.33245922428855607	NO	-
1201	ZINC04057440	1433	0.332380181638494	NO	-
1202	ZINC04492831	1659	0.33237045543870314	NO	-
1203	ZINC01108286	458	0.33225590679636574	NO	-
1204	ZINC00880824	270	0.33220556296725195	NO	-
1205	ZINC00784083	184	0.3314030177958957	NO	-
1206	ZINC03451198	1203	0.331322619143429	NO	-
1207	ZINC02634592	800	0.33129451815863714	NO	-
1208	ZINC04254185	1544	0.3312831316162828	NO	-
1209	ZINC00668636	84	0.3312292213111477	NO	-
1210	ZINC02661111	846	0.33120611929583277	NO	-
1211	ZINC03956346	1375	0.33115128477447636	NO	-
1212	ZINC02656425	837	0.3311313465978955	NO	-
1213	ZINC02247836	680	0.3308672961376573	NO	-
1214	ZINC02236918	674	0.3308456658693783	NO	-
1215	ZINC04331724	1589	0.3307982594559486	NO	-
1216	ZINC04083273	1448	0.3306682527583458	NO	-
1217	ZINC04492123	1654	0.3305475113119834	NO	-
1218	ZINC00892065	293	0.330527500990825	NO	-
1219	ZINC02622503	774	0.3304068618062698	NO	-
1220	ZINC03594647	1293	0.33033919899342745	NO	-
1221	ZINC04106169	1467	0.3303255334518259	NO	-
1222	ZINC00756868	148	0.33020713045676797	NO	-
1223	ZINC03534285	1268	0.3298920444795509	NO	-
1224	ZINC03448426	1199	0.32985797960609525	NO	-
1225	ZINC02096954	627	0.32982816054285485	NO	-
1226	ZINC01019737	407	0.32953241896508	NO	-
1227	ZINC03856091	1360	0.32952638867827994	NO	-
1228	ZINC01063165	438	0.3294795555379139	NO	-
1229	ZINC00806746	220	0.32939805381625603	NO	-
1230	ZINC02265866	688	0.3293345751417536	NO	-
1231	ZINC01181979	491	0.32887393218531397	NO	-
1232	ZINC04329403	1586	0.32885061429535584	NO	-
1233	ZINC03668243	1307	0.32863934042252024	NO	-
1234	ZINC03827510	1353	0.32855811778469135	NO	-
1235	ZINC01048465	429	0.3285278640922242	NO	-
1236	ZINC00800443	209	0.3285026224139509	NO	-
1237	ZINC00800572	212	0.32846786439107406	NO	-
1238	ZINC00806100	219	0.32788687410151085	NO	-
1239	ZINC02649778	823	0.3278708513990671	NO	-
1240	ZINC02358360	708	0.32780820809773353	NO	-
1241	ZINC03350051	1089	0.3277861649857019	NO	-
1242	ZINC00905581	304	0.3277029696521246	NO	-
1243	ZINC04361044	1603	0.3276929887915865	NO	-
1244	ZINC04089219	1451	0.3276243065881466	NO	-
1245	ZINC00782116	177	0.3275182308031144	NO	-
1246	ZINC04516168	1671	0.3274910913298012	NO	-
1247	ZINC00932508	345	0.3271237488614361	NO	-
1248	ZINC04168470	1497	0.32680593063133284	NO	-
1249	ZINC01102534	455	0.32640713003405614	NO	-
1250	ZINC04492831	1658	0.32625454699385237	NO	-
1251	ZINC04492831	1656	0.326186408346185	NO	-
1252	ZINC04191566	1516	0.3259435959344229	NO	-
1253	ZINC04326324	1582	0.325742672229675	NO	-
1254	ZINC03552908	1273	0.3256133372122731	NO	-
1255	ZINC03348060	1087	0.32547559174057855	NO	-
1256	ZINC00888995	288	0.3253593250173716	NO	-
1257	ZINC04622845	1686	0.32525966291189434	NO	-
1258	ZINC00961371	380	0.32522717165790016	NO	-
1259	ZINC04484740	1645	0.3252070844035817	NO	-
1260	ZINC04106171	1468	0.32511216364509515	NO	-
1261	ZINC00676436	95	0.32490071753045585	NO	-
1262	ZINC04313293	1564	0.3248050767335906	NO	-
1263	ZINC02218349	661	0.324502432628852	NO	-
1264	ZINC01068148	440	0.3243777029136652	NO	-
1265	ZINC03314343	1059	0.32436282539921096	NO	-
1266	ZINC00705653	118	0.3241790767648756	NO	-
1267	ZINC02862490	908	0.32416079893723715	NO	-
1268	ZINC02294814	690	0.3241154046040103	NO	-
1269	ZINC00676437	96	0.3240903405614666	NO	-
1270	ZINC02211789	654	0.32373106578707683	NO	-
1271	ZINC00864062	252	0.3235589267038673	NO	-
1272	ZINC02483561	754	0.323536245883996	NO	-
1273	ZINC02658987	843	0.3235253876102227	NO	-
1274	ZINC02655852	834	0.3234522117721582	NO	-
1275	ZINC00943456	363	0.32336341238661054	NO	-
1276	ZINC01489874	595	0.3231266509779857	NO	-
1277	ZINC01912320	615	0.3230928846017878	NO	-
1278	ZINC04470043	1641	0.3230025615636576	NO	-
1279	ZINC03397989	1139	0.3227118755354121	NO	-
1280	ZINC00888906	286	0.32247078948058516	NO	-
1281	ZINC00800450	210	0.32245509653783894	NO	-
1282	ZINC03469114	1220	0.32242617912633237	NO	-
1283	ZINC04233349	1525	0.3221927797591663	NO	-
1284	ZINC01007136	406	0.3219041648985934	NO	-
1285	ZINC02712922	865	0.32169828379316723	NO	-
1286	ZINC00778975	160	0.3216713447163674	NO	-
1287	ZINC02653462	832	0.3216022830310472	NO	-
1288	ZINC04411549	1625	0.3213890848230776	NO	-
1289	ZINC00676552	98	0.32137679171777966	NO	-
1290	ZINC01364310	543	0.3212705659057414	NO	-
1291	ZINC04092656	1454	0.3212009271166297	NO	-
1292	ZINC04425093	1630	0.32105871686792586	NO	-
1293	ZINC00889204	290	0.3209501658735638	NO	-
1294	ZINC00796298	205	0.32088500098021966	NO	-
1295	ZINC00905353	302	0.3208138780013266	NO	-
1296	ZINC04233639	1527	0.3207873326324285	NO	-
1297	ZINC04360888	1602	0.32077631982182553	NO	-
1298	ZINC00971216	390	0.3207383037486438	NO	-
1299	ZINC02628079	788	0.32071451660876177	NO	-
1300	ZINC03444557	1196	0.3206583508160175	NO	-
1301	ZINC03481727	1227	0.32056605769408664	NO	-
1302	ZINC04444548	1636	0.3203625437178377	NO	-
1303	ZINC03248773	1034	0.3203419026296191	NO	-
1304	ZINC00868639	256	0.3203291371809792	NO	-
1305	ZINC02964513	940	0.3202961188686302	NO	-
1306	ZINC01043199	426	0.3201780818142157	NO	-
1307	ZINC00676524	97	0.319925082366153	NO	-
1308	ZINC01795895	610	0.3198523793220104	NO	-
1309	ZINC03236275	1028	0.319766604846602	NO	-
1310	ZINC02928060	933	0.3196517271414182	NO	-
1311	ZINC00742143	141	0.3196377902170882	NO	-
1312	ZINC03009404	954	0.31950460314525886	NO	-
1313	ZINC01867307	612	0.3194709809492404	NO	-
1314	ZINC00599333	20	0.31945439450146823	NO	-
1315	ZINC04483298	1644	0.3192128261367429	NO	-
1316	ZINC00925397	338	0.31919514967423845	NO	-
1317	ZINC02219123	662	0.31915770105815605	NO	-
1318	ZINC00778975	162	0.3191293832255989	NO	-
1319	ZINC03930357	1368	0.3190738333669308	NO	-
1320	ZINC01246386	507	0.31861258142389937	NO	-
1321	ZINC00723599	133	0.31848177263748073	NO	-
1322	ZINC04633649	1695	0.3184068742353576	NO	-
1323	ZINC03491603	1237	0.31840663665607727	NO	-
1324	ZINC02365535	711	0.3184044634850599	NO	-
1325	ZINC04370638	1609	0.31828597159328115	NO	-
1326	ZINC03302038	1053	0.31803654613616505	NO	-
1327	ZINC00952310	368	0.31791735747390204	NO	-
1328	ZINC03439576	1189	0.31780194697146097	NO	-
1329	ZINC01027590	411	0.31765044470833603	NO	-
1330	ZINC01027603	412	0.3175237758185409	NO	-
1331	ZINC04233328	1524	0.3173205842907735	NO	-
1332	ZINC03261859	1038	0.31727254763902596	NO	-
1333	ZINC00639019	50	0.3171970795609535	NO	-
1334	ZINC04237264	1530	0.3171120924214726	NO	-
1335	ZINC00654537	71	0.31708433143271114	NO	-
1336	ZINC03482097	1230	0.31689931939206717	NO	-
1337	ZINC03942442	1373	0.3167187699089727	NO	-
1338	ZINC01019742	409	0.3166886356664286	NO	-
1339	ZINC03652560	1305	0.3166031402711844	NO	-
1340	ZINC00834328	235	0.316537841538624	NO	-
1341	ZINC04252247	1542	0.31653297034036104	NO	-
1342	ZINC03366494	1105	0.31647886791282076	NO	-
1343	ZINC00646432	66	0.31646215118993165	NO	-
1344	ZINC03489020	1234	0.3164153403427945	NO	-
1345	ZINC00899384	297	0.3163056631585169	NO	-
1346	ZINC00866174	253	0.31619246813804625	NO	-
1347	ZINC03441723	1191	0.31616763259005226	NO	-
1348	ZINC02635654	803	0.31612419188357543	NO	-
1349	ZINC00881682	277	0.3160864259487908	NO	-
1350	ZINC04088606	1449	0.3158783869949214	NO	-
1351	ZINC04493776	1661	0.3157504473228993	NO	-
1352	ZINC02641042	811	0.3156746959498937	NO	-
1353	ZINC03840314	1354	0.3155885762815685	NO	-
1354	ZINC02870402	915	0.3153794505394375	NO	-
1355	ZINC03333469	1076	0.31535840952288946	NO	-
1356	ZINC00820829	233	0.31530983929483064	NO	-
1357	ZINC04036287	1417	0.3152761199295789	NO	-
1358	ZINC00630558	40	0.31492815748864766	NO	-
1359	ZINC03038886	981	0.31476077808669045	NO	-
1360	ZINC04510408	1668	0.3146920018745485	NO	-
1361	ZINC01810559	611	0.3146469382355913	NO	-
1362	ZINC03856091	1361	0.31461200031955694	NO	-
1363	ZINC04331851	1590	0.3145330823342154	NO	-
1364	ZINC03856091	1362	0.31452093032910183	NO	-
1365	ZINC03301955	1052	0.3145139141704961	NO	-
1366	ZINC01384325	565	0.31448204321038514	NO	-
1367	ZINC03210025	1013	0.31432922248809986	NO	-
1368	ZINC03408169	1152	0.3142881066780621	NO	-
1369	ZINC04233649	1528	0.31414553658122907	NO	-
1370	ZINC03621453	1302	0.3139697837012069	NO	-
1371	ZINC00849564	248	0.31396306634915644	NO	-
1372	ZINC02750979	880	0.3138811055948946	NO	-
1373	ZINC03241605	1032	0.3133447247869454	NO	-
1374	ZINC04139018	1483	0.3133438607838344	NO	-
1375	ZINC04356248	1601	0.3128696249800046	NO	-
1376	ZINC00892883	295	0.3127331414310653	NO	-
1377	ZINC01019741	408	0.3127260736283374	NO	-
1378	ZINC03488923	1233	0.3127133932719066	NO	-
1379	ZINC00839782	238	0.31250260337578895	NO	-
1380	ZINC00778975	161	0.3123004145188465	NO	-
1381	ZINC01143826	477	0.3122308813081894	NO	-
1382	ZINC02938327	934	0.3121248568292681	NO	-
1383	ZINC04459946	1639	0.3116741106191617	NO	-
1384	ZINC02849876	901	0.3113652092412753	NO	-
1385	ZINC02409784	719	0.31098108235600724	NO	-
1386	ZINC02469091	745	0.31059345464953986	NO	-
1387	ZINC03009287	953	0.3104441511860052	NO	-
1388	ZINC03567740	1285	0.3101245945213208	NO	-
1389	ZINC01043600	427	0.31009568384882874	NO	-
1390	ZINC00881682	278	0.3097666726760903	NO	-
1391	ZINC04233631	1526	0.3095421587461029	NO	-
1392	ZINC00758494	149	0.309534199203093	NO	-
1393	ZINC00783716	179	0.30908607854903936	NO	-
1394	ZINC04092656	1455	0.30901604468502036	NO	-
1395	ZINC02441621	728	0.3086555164594467	NO	-
1396	ZINC00878159	266	0.3083837034899083	NO	-
1397	ZINC02886293	923	0.3081457808305712	NO	-
1398	ZINC04586880	1675	0.30783467365940065	NO	-
1399	ZINC03467525	1219	0.30769592551157326	NO	-
1400	ZINC04351387	1598	0.30768080653433355	NO	-
1401	ZINC02623686	777	0.30744343256239537	NO	-
1402	ZINC04139062	1484	0.3072711999772404	NO	-
1403	ZINC03412674	1159	0.3072180787894254	NO	-
1404	ZINC01409808	569	0.30703051489583394	NO	-
1405	ZINC01115899	463	0.3069947963438965	NO	-
1406	ZINC04034819	1405	0.3069497276892636	NO	-
1407	ZINC01431668	577	0.3068882076596103	NO	-
1408	ZINC03273494	1042	0.3068254962437681	NO	-
1409	ZINC04163751	1493	0.30678491232311367	NO	-
1410	ZINC03448756	1201	0.3065557055813327	NO	-
1411	ZINC02194226	637	0.30654827836418846	NO	-
1412	ZINC01686233	607	0.30640911434029494	NO	-
1413	ZINC01033872	418	0.3063407087196483	NO	-
1414	ZINC00881270	274	0.3062695947706351	NO	-
1415	ZINC02895979	926	0.3061269558590723	NO	-
1416	ZINC02397538	716	0.30603969336935927	NO	-
1417	ZINC00780855	170	0.30603193683511	NO	-
1418	ZINC03790707	1323	0.3059692873455593	NO	-
1419	ZINC03431434	1182	0.3059146992468912	NO	-
1420	ZINC01035879	423	0.30503946807937	NO	-
1421	ZINC03424255	1174	0.3049808906554663	NO	-
1422	ZINC01035584	422	0.30496097949916773	NO	-
1423	ZINC03299329	1050	0.30478303440579085	NO	-
1424	ZINC00780855	169	0.30447445817541424	NO	-
1425	ZINC03983350	1379	0.3035887728897923	NO	-
1426	ZINC02891140	925	0.3035594347750078	NO	-
1427	ZINC03400433	1145	0.3035016590680862	NO	-
1428	ZINC03302559	1055	0.3034948412592623	NO	-
1429	ZINC04241590	1534	0.30328629940864715	NO	-
1430	ZINC01488851	593	0.3032637715077217	NO	-
1431	ZINC01242445	506	0.3030137896777476	NO	-
1432	ZINC03611116	1298	0.3029246400017846	NO	-
1433	ZINC04199953	12	0.30286205506111824	YES	10
1434	ZINC02729365	875	0.3028398639389799	NO	-
1435	ZINC00593145	13	0.3028318191939632	NO	-
1436	ZINC03173125	1005	0.3028065880753154	NO	-
1437	ZINC02662889	850	0.3028036150250475	NO	-
1438	ZINC02264057	685	0.30276374409952606	NO	-
1439	ZINC03527508	1256	0.3025272767319228	NO	-
1440	ZINC03561492	1283	0.30242578935927955	NO	-
1441	ZINC03615692	1300	0.30224931932360566	NO	-
1442	ZINC02623794	778	0.30219235789921245	NO	-
1443	ZINC01289178	517	0.3021419422518718	NO	-
1444	ZINC04476664	1643	0.3019276198483599	NO	-
1445	ZINC00839635	237	0.3015007450947731	NO	-
1446	ZINC04151305	1487	0.3013981561405342	NO	-
1447	ZINC00882888	279	0.30137056480671315	NO	-
1448	ZINC04373482	1611	0.3012857358053124	NO	-
1449	ZINC03228483	1021	0.30123333632082433	NO	-
1450	ZINC04508996	1666	0.3011813498885709	NO	-
1451	ZINC00964418	387	0.30086272414042226	NO	-
1452	ZINC03417795	1165	0.30057452095093046	NO	-
1453	ZINC01353523	537	0.30039603246191543	NO	-
1454	ZINC04408146	1624	0.30037944642835496	NO	-
1455	ZINC03458995	1211	0.30025843046266926	NO	-
1456	ZINC03417795	1166	0.30022048775585325	NO	-
1457	ZINC02618622	770	0.30012907239945796	NO	-
1458	ZINC04172377	1504	0.30003024052199173	NO	-
1459	ZINC00595372	17	0.3000299894995534	NO	-
1460	ZINC04199932	22	0.2993824659668594	YES	19
1461	ZINC03226685	1020	0.2988025596794818	NO	-
1462	ZINC03317807	1062	0.2986994064158156	NO	-
1463	ZINC01201775	498	0.29836664745136326	NO	-
1464	ZINC02658361	841	0.29826943867412853	NO	-
1465	ZINC02810688	895	0.29821751450263567	NO	-
1466	ZINC00662162	76	0.29818277773412327	NO	-
1467	ZINC04285312	1555	0.2979500697551583	NO	-
1468	ZINC04111231	1471	0.29791864792754774	NO	-
1469	ZINC01289391	521	0.29759018848350016	NO	-
1470	ZINC04119305	1474	0.29749167362683265	NO	-
1471	ZINC03481959	1228	0.29739138289238076	NO	-
1472	ZINC03615692	1301	0.29733759991555925	NO	-
1473	ZINC03478821	1226	0.29730772987173093	NO	-
1474	ZINC04172756	1506	0.2969805118680428	NO	-
1475	ZINC02441295	727	0.2969735823931436	NO	-
1476	ZINC04512330	1669	0.2969516378954884	NO	-
1477	ZINC01148654	481	0.296792879339062	NO	-
1478	ZINC01029685	415	0.2967442848511815	NO	-
1479	ZINC02205961	645	0.29672129284723964	NO	-
1480	ZINC00948378	366	0.29641776210744036	NO	-
1481	ZINC00932160	343	0.2962201321974014	NO	-
1482	ZINC00780855	172	0.2961643186697679	NO	-
1483	ZINC03518615	1252	0.29606389955896983	NO	-
1484	ZINC01471629	588	0.2959702457658972	NO	-
1485	ZINC03312821	1057	0.29590153665962216	NO	-
1486	ZINC04438423	1634	0.2954285535858393	NO	-
1487	ZINC02634764	801	0.29539313869903794	NO	-
1488	ZINC04168534	1499	0.29522500251881495	NO	-
1489	ZINC04088611	1450	0.2950306122345456	NO	-
1490	ZINC01164767	490	0.2950302131809918	NO	-
1491	ZINC01289254	519	0.2948311526654425	NO	-
1492	ZINC00780855	171	0.2947076630513278	NO	-
1493	ZINC02613692	760	0.2946157234670794	NO	-
1494	ZINC02916666	930	0.2942302168849962	NO	-
1495	ZINC03389775	1129	0.2938552675655626	NO	-
1496	ZINC03417795	1167	0.2937841308365171	NO	-
1497	ZINC02664749	855	0.29368430238632426	NO	-
1498	ZINC03387763	1128	0.29317685244029423	NO	-
1499	ZINC04367449	1605	0.29317214674812675	NO	-
1500	ZINC03387366	1127	0.2929477857082366	NO	-
1501	ZINC03433286	1185	0.2929063831647808	NO	-
1502	ZINC03936622	1369	0.2929025766505232	NO	-
1503	ZINC04330046	1588	0.29251875014985756	NO	-
1504	ZINC03508464	1247	0.2924095496385536	NO	-
1505	ZINC02064716	620	0.2922175859248871	NO	-
1506	ZINC03281977	1047	0.292183470777425	NO	-
1507	ZINC01495924	596	0.2920060484928651	NO	-
1508	ZINC03453961	1206	0.29176010723883267	NO	-
1509	ZINC04406190	1622	0.29171888499901283	NO	-
1510	ZINC02647149	819	0.29168197159731457	NO	-
1511	ZINC04168534	1498	0.29149619409883426	NO	-
1512	ZINC01501374	598	0.2911727495314109	NO	-
1513	ZINC03240984	1031	0.29114319048779636	NO	-
1514	ZINC00937496	355	0.29106682024795355	NO	-
1515	ZINC03979599	1378	0.29098513787271996	NO	-
1516	ZINC02491945	755	0.2909255394358003	NO	-
1517	ZINC00902688	300	0.29075582038132114	NO	-
1518	ZINC04156554	1490	0.29036551750417616	NO	-
1519	ZINC00932511	346	0.29029280079780445	NO	-
1520	ZINC04156554	1489	0.2901739358397784	NO	-
1521	ZINC04156554	1488	0.2900026101292953	NO	-
1522	ZINC03771837	1308	0.28988039203710025	NO	-
1523	ZINC01443727	580	0.28979204550388415	NO	-
1524	ZINC00783724	180	0.2897163367030078	NO	-
1525	ZINC00667002	80	0.2896883712061059	NO	-
1526	ZINC00971961	391	0.28967131897370096	NO	-
1527	ZINC03350113	1090	0.2895110816166487	NO	-
1528	ZINC02655412	833	0.28915666928044276	NO	-
1529	ZINC01069440	442	0.2884977283812534	NO	-
1530	ZINC03771837	1309	0.2879575356351985	NO	-
1531	ZINC04308282	1560	0.287840042548225	NO	-
1532	ZINC00782116	178	0.28705787677901795	NO	-
1533	ZINC03533716	1266	0.28663509703045814	NO	-
1534	ZINC03462572	1216	0.2865941587039094	NO	-
1535	ZINC01345738	533	0.28651369991830006	NO	-
1536	ZINC03505223	1245	0.2862670488865847	NO	-
1537	ZINC01443729	581	0.2861229232439852	NO	-
1538	ZINC00625425	36	0.28602345322212996	NO	-
1539	ZINC00912393	310	0.2857721087854837	NO	-
1540	ZINC02325561	694	0.28561413672139885	NO	-
1541	ZINC04036102	1413	0.2855471903098819	NO	-
1542	ZINC01034243	419	0.28550992041060724	NO	-
1543	ZINC01341269	530	0.2853383581722932	NO	-
1544	ZINC00932500	344	0.285242435540253	NO	-
1545	ZINC02916034	929	0.2851647465408981	NO	-
1546	ZINC03383734	1122	0.28513864739465167	NO	-
1547	ZINC04168534	1500	0.2851230349343095	NO	-
1548	ZINC04078937	1447	0.28499301820972006	NO	-
1549	ZINC03458389	1210	0.284942258148156	NO	-
1550	ZINC04235668	1529	0.2848735537413014	NO	-
1551	ZINC03460110	1213	0.28421549312438904	NO	-
1552	ZINC00862234	251	0.2841311904501382	NO	-
1553	ZINC01030132	416	0.28351773628367233	NO	-
1554	ZINC03611121	1299	0.28351194424092785	NO	-
1555	ZINC04385323	1613	0.28347548430583835	NO	-
1556	ZINC01289249	518	0.283371835461177	NO	-
1557	ZINC03973126	15	0.2832192345378978	YES	12
1558	ZINC02662553	849	0.28309461991573215	NO	-
1559	ZINC02617220	766	0.28298933383215674	NO	-
1560	ZINC00881630	276	0.28298550312071885	NO	-
1561	ZINC03482010	1229	0.2828029852382026	NO	-
1562	ZINC02619263	771	0.2827302216636655	NO	-
1563	ZINC02781010	885	0.2824739057417642	NO	-
1564	ZINC03365906	1104	0.28230161173000295	NO	-
1565	ZINC00538404	20	0.2818396837903098	YES	17
1566	ZINC03589779	1291	0.28161244008533604	NO	-
1567	ZINC04326494	1583	0.28131323416204923	NO	-
1568	ZINC01289262	520	0.2810024696452493	NO	-
1569	ZINC04423644	1628	0.280945381720837	NO	-
1570	ZINC01000728	402	0.2808414266000053	NO	-
1571	ZINC03400598	1146	0.28062544618262786	NO	-
1572	ZINC01428478	576	0.2805933600772825	NO	-
1573	ZINC03464167	1218	0.28044803746175473	NO	-
1574	ZINC03501602	1244	0.27987832385363903	NO	-
1575	ZINC04368887	1606	0.2797542891466454	NO	-
1576	ZINC03458080	1209	0.2796621896347332	NO	-
1577	ZINC04199948	7	0.2795923666899177	YES	5
1578	ZINC00925133	336	0.2795334141888327	NO	-
1579	ZINC00961347	378	0.2794460584925313	NO	-
1580	ZINC03270534	1040	0.2792505459038942	NO	-
1581	ZINC02959858	939	0.27921706848461775	NO	-
1582	ZINC02247035	679	0.27912516447619323	NO	-
1583	ZINC00778570	158	0.2791014381089498	NO	-
1584	ZINC03285482	1048	0.27867564137553796	NO	-
1585	ZINC03424631	1175	0.27865725324123164	NO	-
1586	ZINC02626228	784	0.2781563373599529	NO	-
1587	ZINC04199949	10	0.2776419652233669	YES	8
1588	ZINC03008436	950	0.27753180716271547	NO	-
1589	ZINC04240483	1533	0.2775006436766341	NO	-
1590	ZINC01069440	443	0.2774482759193191	NO	-
1591	ZINC00933544	349	0.2774336227967915	NO	-
1592	ZINC01484454	590	0.27733782947462027	NO	-
1593	ZINC03590172	1292	0.2772175769032252	NO	-
1594	ZINC03306231	1056	0.2765995327500342	NO	-
1595	ZINC04318686	1573	0.27647419969172826	NO	-
1596	ZINC04492831	1657	0.27606012023906845	NO	-
1597	ZINC01703520	608	0.27593255977961195	NO	-
1598	ZINC00720472	132	0.27583315442243034	NO	-
1599	ZINC04293479	1558	0.27576217724316127	NO	-
1600	ZINC02207848	649	0.2757297613480634	NO	-
1601	ZINC02713836	868	0.27567262830923583	NO	-
1602	ZINC04036160	1416	0.2755632978599311	NO	-
1603	ZINC04125629	1475	0.275259581881053	NO	-
1604	ZINC03359177	1098	0.2751476834322746	NO	-
1605	ZINC02649780	824	0.2749879578905657	NO	-
1606	ZINC02629253	792	0.2748876268165035	NO	-
1607	ZINC03579473	1287	0.2747961283069959	NO	-
1608	ZINC00936865	354	0.274362875298629	NO	-
1609	ZINC03256702	1037	0.2738070328730561	NO	-
1610	ZINC04326525	1584	0.27372829897357676	NO	-
1611	ZINC00928345	339	0.2730901813196479	NO	-
1612	ZINC03399009	1142	0.272945634866243	NO	-
1613	ZINC01431775	578	0.27284137054942165	NO	-
1614	ZINC02800610	893	0.272160224766653	NO	-
1615	ZINC02999918	948	0.2720867259641386	NO	-
1616	ZINC04260741	1548	0.27137864264868683	NO	-
1617	ZINC00992216	399	0.2713106329394815	NO	-
1618	ZINC00662263	78	0.2712879763393475	NO	-
1619	ZINC02800444	892	0.27104787892377635	NO	-
1620	ZINC01067315	439	0.2709201017408019	NO	-
1621	ZINC00919751	323	0.27050643603083674	NO	-
1622	ZINC02794432	888	0.2698195766800642	NO	-
1623	ZINC01053126	431	0.26979060025273716	NO	-
1624	ZINC03397314	1138	0.2696750549563991	NO	-
1625	ZINC03410783	1155	0.26949576962073757	NO	-
1626	ZINC00642824	55	0.269229080002994	NO	-
1627	ZINC02656695	838	0.2689977970139433	NO	-
1628	ZINC00662166	77	0.2687226940820205	NO	-
1629	ZINC01395469	568	0.26859317853353154	NO	-
1630	ZINC04260703	1546	0.26858959623141904	NO	-
1631	ZINC01078142	447	0.26852978419795687	NO	-
1632	ZINC04125629	1476	0.26770864970967656	NO	-
1633	ZINC03499729	1242	0.2676481035560447	NO	-
1634	ZINC03606170	1297	0.26740301014122553	NO	-
1635	ZINC04197412	1518	0.2673703701395363	NO	-
1636	ZINC04039592	1421	0.267263949662405	NO	-
1637	ZINC03278307	1045	0.26721270410842496	NO	-
1638	ZINC04039595	1423	0.2672102152018782	NO	-
1639	ZINC03528384	1257	0.26669804722535706	NO	-
1640	ZINC03802172	9	0.2665983327678776	YES	7
1641	ZINC00881628	275	0.26652796658743877	NO	-
1642	ZINC04039592	1420	0.2665208353330419	NO	-
1643	ZINC04485802	1648	0.26650028601009845	NO	-
1644	ZINC04039595	1422	0.2664780108489401	NO	-
1645	ZINC00868537	254	0.26631570329639354	NO	-
1646	ZINC03398258	1140	0.2659135328917124	NO	-
1647	ZINC02713731	866	0.265905828935392	NO	-
1648	ZINC03520351	1253	0.2657049674048285	NO	-
1649	ZINC02441014	726	0.2655954843937229	NO	-
1650	ZINC02640401	810	0.265255362267222	NO	-
1651	ZINC02662088	847	0.2651442379723658	NO	-
1652	ZINC04036039	1410	0.26500040569029176	NO	-
1653	ZINC03321727	1066	0.2646401791140329	NO	-
1654	ZINC01108189	457	0.2643531599838496	NO	-
1655	ZINC00645071	58	0.2642688489526315	NO	-
1656	ZINC03402641	1148	0.2637326683858617	NO	-
1657	ZINC02230859	670	0.26348517748641787	NO	-
1658	ZINC00992222	400	0.2634797800463584	NO	-
1659	ZINC04313587	1565	0.2633415764839923	NO	-
1660	ZINC02660677	845	0.26310075904323	NO	-
1661	ZINC03788500	1317	0.26179433907998384	NO	-
1662	ZINC02656245	836	0.2614785604514391	NO	-
1663	ZINC04093290	1457	0.2613376979992431	NO	-
1664	ZINC03337716	1081	0.26131865582892677	NO	-
1665	ZINC03841806	1357	0.2608309851495024	NO	-
1666	ZINC01265655	511	0.26068769951268783	NO	-
1667	ZINC02760583	884	0.2606273413185013	NO	-
1668	ZINC03841252	1355	0.2602119567202809	NO	-
1669	ZINC04035985	1408	0.26013789514744046	NO	-
1670	ZINC03384639	1125	0.2599734098495029	NO	-
1671	ZINC00872299	259	0.25919046054517586	NO	-
1672	ZINC04260654	1545	0.25876797345766606	NO	-
1673	ZINC01415070	570	0.2581671719186349	NO	-
1674	ZINC04369308	1608	0.2580382356296896	NO	-
1675	ZINC04102449	1459	0.2579433013441874	NO	-
1676	ZINC04309221	1561	0.25790943648860404	NO	-
1677	ZINC04102449	1460	0.2577880328880923	NO	-
1678	ZINC00868603	255	0.2561103657799173	NO	-
1679	ZINC04036053	1411	0.255811206155442	NO	-
1680	ZINC03788500	1319	0.2557280039998149	NO	-
1681	ZINC03841275	1356	0.2554539256692816	NO	-
1682	ZINC03326907	1069	0.25506479560332385	NO	-
1683	ZINC02458019	731	0.25499409875050283	NO	-
1684	ZINC01496576	597	0.2544047097834641	NO	-
1685	ZINC03489442	1235	0.2524812916411508	NO	-
1686	ZINC02870291	914	0.25226946319698573	NO	-
1687	ZINC04036090	1412	0.25132263417353073	NO	-
1688	ZINC04102623	1464	0.25116807462544544	NO	-
1689	ZINC04102623	1461	0.2511450508449437	NO	-
1690	ZINC04102623	1462	0.25068163440515806	NO	-
1691	ZINC04515546	1670	0.25048790003492094	NO	-
1692	ZINC03534168	1267	0.2504564878600403	NO	-
1693	ZINC02713733	867	0.2504469445126343	NO	-
1694	ZINC04102623	1463	0.25037669594001616	NO	-
1695	ZINC02458019	730	0.2502010601132255	NO	-
1696	ZINC00645072	59	0.24939404602079016	NO	-
1697	ZINC04486737	1650	0.24770851494230506	NO	-
1698	ZINC03824369	11	0.2475901548019721	YES	9
1699	ZINC03384326	1123	0.2452406430581848	NO	-
1700	ZINC03279148	1046	0.24449663564119836	NO	-
1701	ZINC01185044	492	0.24444456631417957	NO	-
1702	ZINC03788500	1318	0.24270218736956783	NO	-
1703	ZINC04035997	1409	0.24223588506187008	NO	-
1704	ZINC03299559	1051	0.24110629357518626	NO	-
1705	ZINC03276698	1043	0.24055788747573206	NO	-
1706	ZINC02258816	682	0.2404208751054316	NO	-
1707	ZINC03490984	1236	0.23473665327567497	NO	-
1708	ZINC03432687	1184	0.2344818538020333	NO	-
1709	ZINC01077371	446	0.23424665623476346	NO	-
1710	ZINC04309279	1562	0.23421345649935293	NO	-
1711	ZINC04199947	8	0.23379272051875044	YES	6
1712	ZINC02195118	639	0.232063885443434	NO	-
1713	ZINC00852259	249	0.22919110970532142	NO	-
1714	ZINC01109125	459	0.22722806324720096	NO	-
1715	ZINC02730106	876	0.22625568224088796	NO	-
1716	ZINC01130005	470	0.22238360814983807	NO	-
1717	ZINC02976982	947	0.22152223798202178	NO	-
1718	ZINC00882982	281	0.22026277951015893	NO	-
1719	ZINC00729371	135	0.2177213334362015	NO	-
1720	ZINC00600012	21	0.2165192217948855	NO	-
1721	ZINC02347437	705	0.2133106037380636	NO	-
1722	ZINC02340289	702	0.2101729541948402	NO	-
1723	ZINC01036454	424	0.2033207305101495	NO	-
1724	ZINC02241398	677	0.2027782206922531	NO	-
