# Supplementary material for: Optimal assignment methods for ligand-based virtual screening
Source: J Cheminform. 2009 Aug 25;1:14. doi: 10.1186/1758-2946-1-14 (PMC2820492; doi:10.1186/1758-2946-1-14)
Supplement: Additional file 2 — Archive of the result files. The file Results.tar.gz is a Gzip compressed Tar archive containing the results file of each method for each data set. The result files are tab-separated plain text files including the following information: method name, active data set with size, cluster information and the distribution of the molecules over the clusters, decoy data set with size, ratio active:decoy, AUC, awAUC, BEDROC scores for predefined alpha values as suggested by Truchon and Bayly [63], relative enrichment factor [67], ROC enrichments, awROC enrichments at predefined false positive fractions, chemotype enrichment, ROC data points, and the ranking of each structure. [file 1758-2946-1-14-S2.zip › Results/2SHA.SQ.DUD=pdgfrb.Q.PDGFRB_STI.sdf.A.DUD_pdgfrb_clustered_I_MM.sdf.D.DUD_pdgfrb_decoys_ID_pass_MWPa0000644]

###################################################################################################
# Screening Result File
# User: jahn
# Method used: 2SHA
> <Method_Name>
2SHA
# Screening mode: Single Query Screening
#	Calculations performed: 5727
#	Start time of the calculation: Sat Mar 07 12:24:29 CET 2009
#	End time of the calculation: Sat Mar 07 12:31:35 CET 2009
# Data set information
#	Query molecule name:	STI from data set: ./data/queries/PDGFRB_STI.sdf
#	Active data set: /rahome/chemoinf/SVS/data/actives/DUD_pdgfrb_clustered_I_MM.sdf with cluster information
#		Size: 124 molecules
#		Number of clusters: 22
#		Cluster Summery:
#			Cluster number	# molecules	% of actives
#			1		13		10.484
#			2		1		0.806
#			3		17		13.71
#			4		25		20.161
#			5		1		0.806
#			6		7		5.645
#			7		2		1.613
#			8		5		4.032
#			9		8		6.452
#			10		1		0.806
#			11		1		0.806
#			12		5		4.032
#			13		17		13.71
#			14		1		0.806
#			15		1		0.806
#			16		1		0.806
#			17		5		4.032
#			18		7		5.645
#			19		1		0.806
#			20		3		2.419
#			21		1		0.806
#			22		1		0.806
#	Decoy data set: /rahome/chemoinf/SVS/data/decoys/DUD_pdgfrb_decoys_ID_pass_MWPass_I_MM.sdf
#		Size: 5603 molecules
#	Ratio actives : decoys
#		1.0 : 45.1855
#	The active and decoy data set were part of the DUD with problem identifier: pdgfrb
> <AUC>
#	 ROC AUC
	0.34033035297910674
> <awAUC>
#	 ROC awAUC
	0.4870658173457356
> <BEDROC Scores>
#	Alpha Values	BEDROC Scores	Literature: J. Chem. Inf. Model., Vol. 47, No. 2, 2007, 488-508
	106.9	0.206
	100.0	0.1974
	53.6	0.143
	50.0	0.1391
	32.2	0.1227
	20.0	0.1177
	16.1	0.1194
	10.0	0.1318
	8.0	0.1422
> <Relative enrichment factor>
#	Fraction dataset	Enrichment factor	 Literature: DOI: 10.1021/ci800303k
	0.0010	87.30574471800244
	0.01	19.207263837960536
	0.02	9.603631918980268
	0.05	8.870967741935484
	0.1	11.290322580645162
	0.2	16.93548387096774
	0.25	19.35483870967742
> <ROC Enrichments>
#	True decoy fraction	Enrichment	Literature: J Comput Aided Mol Des (2008) 22:133-139
	0.1	82.84005376344086
	0.5	17.13932146829811
	1.0	8.720005659309566
	2.0	4.398586925492435
	5.0	1.768826770749627
	10.0	1.1276234834109595
> <awROC Enrichments>
#	Decoy fraction	Enrichment
	0.1	212.23484848484847
	0.5	43.910658307210035
	1.0	22.34051036682616
	2.0	11.269106999195493
	5.0	4.531704949854416
	10.0	2.3500052427388063
> <Chemotype enrichment>
#	% data set	% active cluster	Literature: http://dud.docking.org/wombat/
	0.0	0.0
	0.017	0.0
	0.017	4.545
	0.035	4.545
	0.035	9.091
	0.14	9.091
	0.14	13.636
	0.157	13.636
	0.157	18.182
	0.175	18.182
	0.175	22.727
	8.399	22.727
	8.399	27.273
	10.442	27.273
	10.442	31.818
	13.305	31.818
	13.305	36.364
	16.483	36.364
	16.483	40.909
	19.696	40.909
	19.696	45.455
	30.208	45.455
	30.208	50.0
	41.208	50.0
	41.208	54.545
	62.389	54.545
	62.389	59.091
	63.89	59.091
	63.89	63.636
	76.288	63.636
	76.288	68.182
	82.574	68.182
	82.574	72.727
	88.266	72.727
	88.266	77.273
	90.03	77.273
	90.03	81.818
	95.897	81.818
	95.897	86.364
	96.909	86.364
	96.909	90.909
	96.927	90.909
	96.927	95.455
	97.87	95.455
	97.87	100.0
	100.0	100.0
> <ROC curve data>
#	False positive rate	true positive rate
	0.0	0.0
	0.0	0.0887
	0.0837	0.0887
	0.0837	0.0968
	0.0862	0.0968
	0.0862	0.1048
	0.0996	0.1048
	0.0996	0.1129
	0.1003	0.1129
	0.1003	0.121
	0.1039	0.121
	0.1039	0.129
	0.131	0.129
	0.131	0.1371
	0.1328	0.1371
	0.1328	0.1452
	0.1478	0.1452
	0.1478	0.1532
	0.1649	0.1532
	0.1649	0.1613
	0.1976	0.1613
	0.1976	0.1694
	0.2263	0.1694
	0.2263	0.1774
	0.2295	0.1774
	0.2295	0.1855
	0.2477	0.1855
	0.2477	0.1935
	0.2695	0.1935
	0.2695	0.2016
	0.3041	0.2016
	0.3041	0.2097
	0.3072	0.2097
	0.3072	0.2177
	0.3327	0.2177
	0.3327	0.2258
	0.3505	0.2258
	0.3505	0.2339
	0.3514	0.2339
	0.3514	0.2419
	0.3595	0.2419
	0.3595	0.25
	0.3662	0.25
	0.3662	0.2581
	0.3839	0.2581
	0.3839	0.2661
	0.3941	0.2661
	0.3941	0.2742
	0.3998	0.2742
	0.3998	0.2823
	0.4032	0.2823
	0.4032	0.2903
	0.4075	0.2903
	0.4075	0.2984
	0.4144	0.2984
	0.4144	0.3065
	0.4749	0.3065
	0.4749	0.3145
	0.4803	0.3145
	0.4803	0.3226
	0.5021	0.3226
	0.5021	0.3306
	0.6302	0.3306
	0.6302	0.3468
	0.6452	0.3468
	0.6452	0.3548
	0.6638	0.3548
	0.6638	0.3629
	0.6718	0.3629
	0.6718	0.371
	0.7012	0.371
	0.7012	0.379
	0.7043	0.379
	0.7043	0.3871
	0.7127	0.3871
	0.7127	0.3952
	0.7219	0.3952
	0.7219	0.4032
	0.7273	0.4032
	0.7273	0.4113
	0.7328	0.4113
	0.7328	0.4194
	0.7337	0.4194
	0.7337	0.4274
	0.7416	0.4274
	0.7416	0.4355
	0.7505	0.4355
	0.7505	0.4435
	0.7523	0.4435
	0.7523	0.4516
	0.756	0.4516
	0.756	0.4597
	0.7562	0.4597
	0.7562	0.4677
	0.758	0.4677
	0.758	0.4758
	0.7644	0.4758
	0.7644	0.4839
	0.7671	0.4839
	0.7671	0.4919
	0.7687	0.4919
	0.7687	0.5
	0.7748	0.5
	0.7748	0.5081
	0.7996	0.5081
	0.7996	0.5161
	0.8285	0.5161
	0.8285	0.5242
	0.8322	0.5242
	0.8322	0.5323
	0.8528	0.5323
	0.8528	0.5484
	0.8535	0.5484
	0.8535	0.5565
	0.8665	0.5565
	0.8665	0.5645
	0.8752	0.5645
	0.8752	0.5726
	0.8893	0.5726
	0.8893	0.5887
	0.8929	0.5887
	0.8929	0.5968
	0.9022	0.5968
	0.9022	0.6048
	0.9067	0.6048
	0.9067	0.6129
	0.9186	0.6129
	0.9186	0.629
	0.9192	0.629
	0.9192	0.6371
	0.9199	0.6371
	0.9199	0.6452
	0.9206	0.6452
	0.9206	0.6532
	0.927	0.6532
	0.927	0.6613
	0.9336	0.6613
	0.9336	0.6694
	0.9366	0.6694
	0.9366	0.6774
	0.9375	0.6774
	0.9375	0.6855
	0.9384	0.6855
	0.9384	0.7016
	0.9407	0.7016
	0.9407	0.7097
	0.9411	0.7097
	0.9411	0.7177
	0.9427	0.7177
	0.9427	0.7258
	0.954	0.7258
	0.954	0.7339
	0.9563	0.7339
	0.9563	0.7419
	0.959	0.7419
	0.959	0.75
	0.9604	0.75
	0.9604	0.7581
	0.9632	0.7581
	0.9632	0.7661
	0.9666	0.7661
	0.9666	0.7742
	0.9679	0.7742
	0.9679	0.7823
	0.9704	0.7823
	0.9704	0.7903
	0.9709	0.7903
	0.9709	0.7984
	0.9713	0.7984
	0.9713	0.8065
	0.9725	0.8065
	0.9725	0.8226
	0.9727	0.8226
	0.9727	0.8306
	0.9734	0.8306
	0.9734	0.8468
	0.9743	0.8468
	0.9743	0.8548
	0.9747	0.8548
	0.9747	0.8629
	0.9748	0.8629
	0.9748	0.871
	0.975	0.871
	0.975	0.8871
	0.9764	0.8871
	0.9764	0.8952
	0.9773	0.8952
	0.9773	0.9032
	0.9802	0.9032
	0.9802	0.9113
	0.982	0.9113
	0.982	0.9274
	0.983	0.9274
	0.983	0.9355
	0.9902	0.9355
	0.9902	0.9435
	0.9905	0.9435
	0.9905	0.9516
	0.9909	0.9516
	0.9909	0.9597
	0.9938	0.9597
	0.9938	0.9677
	0.9939	0.9677
	0.9939	0.9758
	0.995	0.9758
	0.995	0.9839
	0.9961	0.9839
	0.9961	0.9919
	0.998	0.9919
	0.998	1.0
	1.0	1.0
> <Screening Table>
# Rank	Mol name	Index in data set	Similarity 2 query	Active	Cluster number
1	ZINC03832239	118	0.7466493111571219	YES	19
2	ZINC03832219	115	0.7420314696295908	YES	18
3	ZINC00600761	112	0.7405494386202136	YES	18
4	ZINC03832221	116	0.7398154707984416	YES	18
5	ZINC03832244	117	0.7245189420666336	YES	18
6	ZINC03832265	113	0.7194244771648042	YES	18
7	ZINC03832233	114	0.7086659321759347	YES	18
8	ZINC03832225	123	0.705059879922373	YES	22
9	ZINC03832227	122	0.7025135697407716	YES	21
10	ZINC03832260	105	0.6105108190939597	YES	16
11	ZINC03832264	111	0.5865660155174877	YES	18
12	ZINC01040588	1380	0.5851350812330613	NO	-
13	ZINC00867259	1061	0.5818051655363412	NO	-
14	ZINC04358041	5388	0.5775217792604094	NO	-
15	ZINC04595593	5584	0.5745142220276571	NO	-
16	ZINC00624783	666	0.5656330006635736	NO	-
17	ZINC03372506	3276	0.5651293129471315	NO	-
18	ZINC02224495	2210	0.5572319025784327	NO	-
19	ZINC00801792	927	0.5567909106674517	NO	-
20	ZINC00907880	1154	0.5565750665352281	NO	-
21	ZINC02372700	2295	0.5565236826656064	NO	-
22	ZINC03312861	3173	0.5561449592447851	NO	-
23	ZINC04355748	5376	0.5553155390781631	NO	-
24	ZINC00386073	375	0.5549530741306465	NO	-
25	ZINC00801793	928	0.5542919158750237	NO	-
26	ZINC02380260	2300	0.5537999349405717	NO	-
27	ZINC02238633	2220	0.5523661520022316	NO	-
28	ZINC02231847	2217	0.5517635441984821	NO	-
29	ZINC00049734	43	0.5511190031294226	NO	-
30	ZINC02419361	2335	0.5510117304634972	NO	-
31	ZINC03550393	3868	0.5497170747413264	NO	-
32	ZINC02427065	2349	0.5489846357409621	NO	-
33	ZINC00386072	374	0.5488185001920481	NO	-
34	ZINC02408688	2325	0.5485856179908084	NO	-
35	ZINC01117159	1537	0.5485321106912859	NO	-
36	ZINC02209360	2189	0.5483734109040177	NO	-
37	ZINC00712610	780	0.5477891635697868	NO	-
38	ZINC00428188	454	0.5476589200031821	NO	-
39	ZINC02372927	2296	0.547049006689953	NO	-
40	ZINC02398670	2312	0.5468713373853453	NO	-
41	ZINC00568574	598	0.5465916100668166	NO	-
42	ZINC01924270	1998	0.544903723835082	NO	-
43	ZINC01415068	1789	0.5448369143310594	NO	-
44	ZINC03029412	2970	0.5441586765295185	NO	-
45	ZINC00616518	648	0.5440293879184976	NO	-
46	ZINC00411871	395	0.5438506893212401	NO	-
47	ZINC02796385	2726	0.5437004125763604	NO	-
48	ZINC02216656	2202	0.5432905104359728	NO	-
49	ZINC02722795	2611	0.5423171568860103	NO	-
50	ZINC03672617	4061	0.5423005472736465	NO	-
51	ZINC00279344	280	0.5410569918237736	NO	-
52	ZINC02398747	2313	0.5406386081799494	NO	-
53	ZINC00411636	392	0.5404410967169397	NO	-
54	ZINC03550452	3871	0.5396238472855248	NO	-
55	ZINC00863265	1059	0.5395689413278807	NO	-
56	ZINC00107241	100	0.5395324361486322	NO	-
57	ZINC02805517	2766	0.539328348954404	NO	-
58	ZINC00905525	1144	0.5387421385495335	NO	-
59	ZINC03550402	3870	0.538716553526796	NO	-
60	ZINC01924271	1999	0.5384518468966257	NO	-
61	ZINC00917177	1172	0.5380697491607196	NO	-
62	ZINC02708425	2574	0.5380499907132753	NO	-
63	ZINC00645145	713	0.5377050611474359	NO	-
64	ZINC03497229	3703	0.5375178893220359	NO	-
65	ZINC03513609	3794	0.5373418910714207	NO	-
66	ZINC04392460	5411	0.5372661820450993	NO	-
67	ZINC00428178	453	0.5369259286110956	NO	-
68	ZINC03017126	2966	0.5368131216479951	NO	-
69	ZINC03017126	2965	0.5368131216479949	NO	-
70	ZINC00375397	365	0.5364742656326216	NO	-
71	ZINC03452649	3552	0.5359004492642844	NO	-
72	ZINC02796296	2720	0.5357975106622386	NO	-
73	ZINC02796396	2728	0.5357152026463665	NO	-
74	ZINC01059163	1422	0.5351799406575997	NO	-
75	ZINC00379018	368	0.5351788692962252	NO	-
76	ZINC03452619	3551	0.5351388714231381	NO	-
77	ZINC02440935	2366	0.5350665733664517	NO	-
78	ZINC00085267	78	0.5348634317894088	NO	-
79	ZINC01924268	1997	0.5336352020557666	NO	-
80	ZINC01025519	1329	0.5336199824000517	NO	-
81	ZINC04355349	5375	0.5335921480337595	NO	-
82	ZINC02124119	2142	0.5334616788375947	NO	-
83	ZINC04356680	5379	0.5333489963509329	NO	-
84	ZINC00714287	791	0.5332213345675316	NO	-
85	ZINC00319867	314	0.5330513516108151	NO	-
86	ZINC03550400	3869	0.5330335286785471	NO	-
87	ZINC03452927	3554	0.5329501913200895	NO	-
88	ZINC00905525	1145	0.5328397246130411	NO	-
89	ZINC03602708	4009	0.5325191944645616	NO	-
90	ZINC02887438	2873	0.532406012948461	NO	-
91	ZINC01249085	1692	0.5323393744012443	NO	-
92	ZINC02400123	2314	0.5320625831103833	NO	-
93	ZINC00303204	286	0.5319509829671287	NO	-
94	ZINC02796315	2721	0.5318132628307718	NO	-
95	ZINC02796362	2724	0.5317478259268558	NO	-
96	ZINC00645144	712	0.5316853373203035	NO	-
97	ZINC00406384	384	0.5316255604368754	NO	-
98	ZINC00039399	31	0.5315570948747714	NO	-
99	ZINC00906839	1149	0.5310789390471585	NO	-
100	ZINC00857411	1046	0.5305759673273235	NO	-
101	ZINC00906840	1150	0.5305295586054498	NO	-
102	ZINC00464701	493	0.5302096107618278	NO	-
103	ZINC00411519	390	0.5301684888691632	NO	-
104	ZINC02432169	2357	0.530127651565894	NO	-
105	ZINC03452999	3557	0.5298020521348837	NO	-
106	ZINC01332584	1718	0.5297604180880314	NO	-
107	ZINC02435024	2361	0.5296253169078913	NO	-
108	ZINC01392682	1780	0.5295546776298043	NO	-
109	ZINC03340133	3211	0.529423361199266	NO	-
110	ZINC00937463	1198	0.529416811908726	NO	-
111	ZINC01059163	1423	0.5291364686463864	NO	-
112	ZINC04357741	5382	0.5289926811511877	NO	-
113	ZINC00411605	391	0.5289287638042617	NO	-
114	ZINC00411639	393	0.5288124103630899	NO	-
115	ZINC01224426	1676	0.528786208955973	NO	-
116	ZINC00255606	260	0.5287540982863582	NO	-
117	ZINC01224425	1675	0.5287439258505293	NO	-
118	ZINC00779135	850	0.5284185644194465	NO	-
119	ZINC00251544	251	0.5283988219654747	NO	-
120	ZINC02796331	2723	0.5283936057778102	NO	-
121	ZINC02796383	2725	0.5278395037727274	NO	-
122	ZINC03292685	3152	0.5277549892901146	NO	-
123	ZINC03855077	4362	0.5276893959096339	NO	-
124	ZINC03283420	3140	0.5273205395280324	NO	-
125	ZINC00858833	1048	0.5272718954679712	NO	-
126	ZINC03453002	3558	0.5271820305659705	NO	-
127	ZINC03513607	3793	0.5270291465763771	NO	-
128	ZINC03855049	4359	0.5268622894782792	NO	-
129	ZINC03409665	3419	0.5268040756262873	NO	-
130	ZINC02664821	2554	0.526792368446397	NO	-
131	ZINC00916526	1165	0.5266308594679654	NO	-
132	ZINC01332678	1719	0.5264746193218904	NO	-
133	ZINC01040572	1379	0.5262367897019153	NO	-
134	ZINC03506089	3745	0.52621958627638	NO	-
135	ZINC03409893	3425	0.5261556838196556	NO	-
136	ZINC02376744	2298	0.5257889043190228	NO	-
137	ZINC03550455	3872	0.5257180238542459	NO	-
138	ZINC02444604	2372	0.52552141007333	NO	-
139	ZINC02663439	2547	0.5254991012405907	NO	-
140	ZINC02805528	2767	0.5254943220211601	NO	-
141	ZINC02407542	2323	0.5253860213157978	NO	-
142	ZINC03246400	3109	0.5252851020373399	NO	-
143	ZINC01100441	1501	0.5252075451041616	NO	-
144	ZINC00255610	261	0.5251583512839181	NO	-
145	ZINC01113928	1526	0.5249803268462296	NO	-
146	ZINC02224635	2211	0.5249721402726065	NO	-
147	ZINC00869051	1073	0.5248851484972207	NO	-
148	ZINC00869052	1074	0.5248726795043538	NO	-
149	ZINC00687417	768	0.5247631640177134	NO	-
150	ZINC03501502	3734	0.5247059983886789	NO	-
151	ZINC02796596	2741	0.5245577481163533	NO	-
152	ZINC01415045	1788	0.5243862260411285	NO	-
153	ZINC04501002	5568	0.5242691872533534	NO	-
154	ZINC00857084	1044	0.5241783416404132	NO	-
155	ZINC00872532	1089	0.5240849293907097	NO	-
156	ZINC00714292	792	0.5240606447494055	NO	-
157	ZINC00917184	1173	0.5239977731043811	NO	-
158	ZINC03245832	3108	0.5238859957396481	NO	-
159	ZINC02786736	2689	0.5238673128575126	NO	-
160	ZINC00812973	963	0.5236203013528058	NO	-
161	ZINC02796461	2731	0.5234056867476955	NO	-
162	ZINC02336626	2265	0.5231803500390094	NO	-
163	ZINC01132618	1575	0.5231642035112282	NO	-
164	ZINC02410780	2327	0.5231213097108705	NO	-
165	ZINC00907556	1152	0.5229706572643784	NO	-
166	ZINC03224410	3071	0.52287578695889	NO	-
167	ZINC02336668	2266	0.5227425794196349	NO	-
168	ZINC02427028	2347	0.5227325376090265	NO	-
169	ZINC00428148	451	0.5225238888674164	NO	-
170	ZINC04394745	5412	0.5224628930494504	NO	-
171	ZINC03459066	3572	0.5223358442389312	NO	-
172	ZINC02885204	2872	0.5222860367451424	NO	-
173	ZINC03452996	3556	0.5222730516015801	NO	-
174	ZINC00869037	1072	0.5221978158643592	NO	-
175	ZINC03438246	3525	0.5221861925004808	NO	-
176	ZINC02380284	2301	0.5221026492172262	NO	-
177	ZINC00907558	1153	0.521758119534256	NO	-
178	ZINC00414793	410	0.521696820189926	NO	-
179	ZINC00812968	962	0.5214461622435841	NO	-
180	ZINC02209399	2190	0.5214454692271732	NO	-
181	ZINC00856429	1041	0.5208841400543828	NO	-
182	ZINC02796586	2738	0.5205536038096279	NO	-
183	ZINC00856421	1039	0.5205344733858961	NO	-
184	ZINC03452979	3555	0.5204682204075745	NO	-
185	ZINC00873771	1094	0.5204128119479684	NO	-
186	ZINC02404888	2319	0.5203855048564512	NO	-
187	ZINC03904721	4819	0.5202391772701874	NO	-
188	ZINC02429832	2354	0.5200375324223518	NO	-
189	ZINC03253504	3120	0.5199921788549138	NO	-
190	ZINC02796659	2743	0.5198217409332728	NO	-
191	ZINC00613243	641	0.5198179235820884	NO	-
192	ZINC03244285	3106	0.5198042521542765	NO	-
193	ZINC03618829	4027	0.5197721377872608	NO	-
194	ZINC02787169	2690	0.5196787393759554	NO	-
195	ZINC03980786	5026	0.5196101238073788	NO	-
196	ZINC02796386	2727	0.5194733120073551	NO	-
197	ZINC02380518	2302	0.5192508525042877	NO	-
198	ZINC02201637	2177	0.5192017953254272	NO	-
199	ZINC00917192	1175	0.5190982237939327	NO	-
200	ZINC03372928	3277	0.5190720402585832	NO	-
201	ZINC03495554	3687	0.5190624871133142	NO	-
202	ZINC03497259	3704	0.51885192732614	NO	-
203	ZINC00803263	930	0.5186568229706129	NO	-
204	ZINC03452589	3550	0.5185937865138865	NO	-
205	ZINC02873474	2852	0.5185502647783498	NO	-
206	ZINC00035371	26	0.5185425432894772	NO	-
207	ZINC00417658	418	0.5184972444499579	NO	-
208	ZINC03458855	3566	0.518493197747084	NO	-
209	ZINC03458852	3565	0.5184510046186571	NO	-
210	ZINC03495860	3691	0.5183710908433969	NO	-
211	ZINC03867849	4667	0.5183406011301268	NO	-
212	ZINC03393856	3340	0.5181235445710579	NO	-
213	ZINC03449604	3540	0.5181108179711343	NO	-
214	ZINC03449601	3539	0.5181034664703164	NO	-
215	ZINC04359395	5393	0.5181021803181551	NO	-
216	ZINC04357931	5387	0.5180210214691866	NO	-
217	ZINC00857419	1047	0.5178628759803715	NO	-
218	ZINC03404533	3406	0.5174917886820241	NO	-
219	ZINC02524216	2421	0.5174093625363372	NO	-
220	ZINC00103509	93	0.5173832424959681	NO	-
221	ZINC02699487	2569	0.5173260592928014	NO	-
222	ZINC03409663	3418	0.5173149553869282	NO	-
223	ZINC00063765	63	0.5173034469870076	NO	-
224	ZINC03017126	2964	0.5172002905785859	NO	-
225	ZINC00338379	327	0.5168990644701923	NO	-
226	ZINC00428488	458	0.5168893490129994	NO	-
227	ZINC03562359	3922	0.5168752197052738	NO	-
228	ZINC02238709	2221	0.5167450166395343	NO	-
229	ZINC03591853	3982	0.5166063965802516	NO	-
230	ZINC00121084	123	0.5165822996706878	NO	-
231	ZINC03459063	3571	0.5165813627328321	NO	-
232	ZINC00779134	849	0.5165578107856473	NO	-
233	ZINC00181604	181	0.5164537566713556	NO	-
234	ZINC01069205	1446	0.5163797546251484	NO	-
235	ZINC02796590	2739	0.5162656052000483	NO	-
236	ZINC01090884	1491	0.5162611752947033	NO	-
237	ZINC00686691	766	0.5161738315448235	NO	-
238	ZINC00856428	1040	0.5160787431442664	NO	-
239	ZINC03497261	3705	0.5159172056706771	NO	-
240	ZINC04357783	5385	0.5158952519540372	NO	-
241	ZINC02796445	2730	0.5156456643514807	NO	-
242	ZINC00648259	720	0.515624888588948	NO	-
243	ZINC02796398	2729	0.5155766788334151	NO	-
244	ZINC02796745	2744	0.5155236211199807	NO	-
245	ZINC00319463	313	0.5153832639548044	NO	-
246	ZINC04059309	5130	0.5152350746459947	NO	-
247	ZINC03410269	3426	0.5151345061904745	NO	-
248	ZINC00858834	1049	0.5150839582974458	NO	-
249	ZINC00862854	1057	0.515030659170015	NO	-
250	ZINC03244084	3105	0.5150253520147612	NO	-
251	ZINC00130022	129	0.5149986497686214	NO	-
252	ZINC00417626	417	0.5149763635200072	NO	-
253	ZINC02426867	2343	0.5149706657057221	NO	-
254	ZINC00648261	721	0.5149381819007137	NO	-
255	ZINC00428166	452	0.5148121651638438	NO	-
256	ZINC03264059	3126	0.5145704457524685	NO	-
257	ZINC03530795	3834	0.5145342215768587	NO	-
258	ZINC01119186	1539	0.5144790883678745	NO	-
259	ZINC03267166	3130	0.5144640133331558	NO	-
260	ZINC01066215	1439	0.5143278144998917	NO	-
261	ZINC03530796	3835	0.5142508222301869	NO	-
262	ZINC01392678	1779	0.5142001722476996	NO	-
263	ZINC00856420	1038	0.5140795354972525	NO	-
264	ZINC01371912	1770	0.5140722972687617	NO	-
265	ZINC00976161	1262	0.5140177658946326	NO	-
266	ZINC00253747	257	0.5139487569069336	NO	-
267	ZINC02800436	2754	0.5138955569999464	NO	-
268	ZINC03850887	4122	0.5138843643150969	NO	-
269	ZINC01468185	1852	0.5138442181350763	NO	-
270	ZINC03438679	3527	0.5137946490630602	NO	-
271	ZINC00205132	211	0.5137772763535896	NO	-
272	ZINC00342903	334	0.513769686947781	NO	-
273	ZINC03545817	3854	0.5136919974205796	NO	-
274	ZINC01098104	1499	0.5136080297654326	NO	-
275	ZINC00976162	1263	0.5135424410132713	NO	-
276	ZINC00386096	376	0.5134143407459781	NO	-
277	ZINC01360701	1747	0.513317915296274	NO	-
278	ZINC03416218	3443	0.513280296267765	NO	-
279	ZINC00941902	1214	0.513235396799988	NO	-
280	ZINC03983548	5053	0.5132162135719945	NO	-
281	ZINC00897334	1132	0.5131922813516785	NO	-
282	ZINC00418310	422	0.5129962014844903	NO	-
283	ZINC03459030	3570	0.512933081337521	NO	-
284	ZINC03459026	3569	0.5127530991406887	NO	-
285	ZINC03591880	3984	0.5127098160625508	NO	-
286	ZINC01044210	1385	0.5125228170085065	NO	-
287	ZINC00235835	239	0.5124974010867362	NO	-
288	ZINC03459110	3573	0.512337676355746	NO	-
289	ZINC03591878	3983	0.5123139094502156	NO	-
290	ZINC02969395	2931	0.5122999039292078	NO	-
291	ZINC02969396	2932	0.5122863182653867	NO	-
292	ZINC03444448	3534	0.5122039422519075	NO	-
293	ZINC03444451	3535	0.5121829858605035	NO	-
294	ZINC02798220	2747	0.5121069956699885	NO	-
295	ZINC03497226	3702	0.5120389774353734	NO	-
296	ZINC00862208	1056	0.5119819361518059	NO	-
297	ZINC03252569	3118	0.5117915003139771	NO	-
298	ZINC00087781	79	0.5117458719254977	NO	-
299	ZINC02643383	2507	0.5116950473253363	NO	-
300	ZINC02805438	2765	0.5116744136653539	NO	-
301	ZINC04275531	5320	0.5116671376209249	NO	-
302	ZINC03422905	3476	0.5115070419327854	NO	-
303	ZINC01052408	1394	0.5114500091966133	NO	-
304	ZINC01083536	1479	0.5113853745310151	NO	-
305	ZINC04356020	5377	0.5113848758797315	NO	-
306	ZINC01465855	1844	0.5112826774780909	NO	-
307	ZINC00620252	659	0.5112565355589958	NO	-
308	ZINC01428437	1812	0.5112246459784747	NO	-
309	ZINC00254200	258	0.5111864115270011	NO	-
310	ZINC00798779	921	0.5110375835397225	NO	-
311	ZINC00052277	47	0.5108656487794725	NO	-
312	ZINC02664603	2551	0.5107464611430653	NO	-
313	ZINC01431455	1815	0.5106309636515464	NO	-
314	ZINC00316369	307	0.5106242818611626	NO	-
315	ZINC03382606	3297	0.5105972272826729	NO	-
316	ZINC03552748	3878	0.5104874188942016	NO	-
317	ZINC00428366	456	0.5104728504915675	NO	-
318	ZINC00857083	1043	0.5103653140920047	NO	-
319	ZINC02449926	2378	0.5103013467851814	NO	-
320	ZINC03252942	3119	0.5102709088027961	NO	-
321	ZINC00803263	931	0.5101798873053245	NO	-
322	ZINC00215908	219	0.5101041732804804	NO	-
323	ZINC03424714	3482	0.5100246932358418	NO	-
324	ZINC02629228	2484	0.5099578874080689	NO	-
325	ZINC02524287	2425	0.5099475626214711	NO	-
326	ZINC02201022	2175	0.5099041705163269	NO	-
327	ZINC02660903	2541	0.5098986906921774	NO	-
328	ZINC00440249	469	0.5097169156848084	NO	-
329	ZINC02524252	2424	0.5096843757496717	NO	-
330	ZINC01032065	1336	0.5096477828124625	NO	-
331	ZINC03850863	4119	0.5096374645826098	NO	-
332	ZINC03561855	3920	0.5095483455093105	NO	-
333	ZINC00191537	199	0.5094892015488345	NO	-
334	ZINC00863261	1058	0.5094785334502004	NO	-
335	ZINC03850887	4123	0.509433714394096	NO	-
336	ZINC02800093	2751	0.5094214077766891	NO	-
337	ZINC03672618	4062	0.5093841028699833	NO	-
338	ZINC00428490	459	0.5093838226459985	NO	-
339	ZINC04434167	5431	0.509318011755848	NO	-
340	ZINC02910763	2887	0.5092132045596754	NO	-
341	ZINC03467318	3591	0.509160717521185	NO	-
342	ZINC03567512	3946	0.50910518113794	NO	-
343	ZINC00853610	1033	0.5089868867686455	NO	-
344	ZINC03384035	3303	0.5089703039329888	NO	-
345	ZINC00081271	75	0.5089349225518952	NO	-
346	ZINC00063765	64	0.5089339169752539	NO	-
347	ZINC03604574	4011	0.5088465578983353	NO	-
348	ZINC00628786	676	0.5088275810330978	NO	-
349	ZINC00422715	435	0.5086154920613909	NO	-
350	ZINC02722794	2610	0.5086149415295996	NO	-
351	ZINC04392459	5410	0.5085633397030465	NO	-
352	ZINC01027108	1330	0.5085436438202884	NO	-
353	ZINC00285814	282	0.5082917012288308	NO	-
354	ZINC00181604	182	0.5082556103522734	NO	-
355	ZINC03867840	4663	0.5081427281635209	NO	-
356	ZINC03395114	3348	0.5080465136314549	NO	-
357	ZINC02416638	2334	0.5080257730106306	NO	-
358	ZINC03292906	3153	0.5080114643048042	NO	-
359	ZINC01000859	1293	0.5078731980676148	NO	-
360	ZINC03395111	3347	0.5078327947081471	NO	-
361	ZINC00856921	1042	0.5077840547795869	NO	-
362	ZINC02201737	2179	0.5077580179815422	NO	-
363	ZINC00110187	101	0.5076881752439693	NO	-
364	ZINC00386509	377	0.5074821038336427	NO	-
365	ZINC03192249	3042	0.507470705938448	NO	-
366	ZINC02423065	2338	0.5074294426345021	NO	-
367	ZINC03855146	4369	0.5071621537233472	NO	-
368	ZINC03868993	4741	0.5071445382768589	NO	-
369	ZINC01054444	1404	0.5070740479467353	NO	-
370	ZINC03571228	3960	0.5070459107584835	NO	-
371	ZINC02429976	2355	0.5070087153863085	NO	-
372	ZINC03366636	3258	0.5069994210422785	NO	-
373	ZINC03567311	3938	0.506970082085541	NO	-
374	ZINC03490743	3681	0.5068735211154185	NO	-
375	ZINC02426868	2344	0.5068157131901933	NO	-
376	ZINC02968924	2930	0.5067206319234961	NO	-
377	ZINC02427194	2351	0.5066496655494521	NO	-
378	ZINC00917188	1174	0.5065580649425333	NO	-
379	ZINC00235835	240	0.5064772564077282	NO	-
380	ZINC03310997	3171	0.5064161916648687	NO	-
381	ZINC03192829	3044	0.506364663689177	NO	-
382	ZINC03507667	3770	0.5062934135717929	NO	-
383	ZINC03515838	3799	0.5062473076040838	NO	-
384	ZINC03515835	3798	0.5062473063854531	NO	-
385	ZINC00215908	220	0.5062260630083963	NO	-
386	ZINC03977711	5021	0.5059742294412851	NO	-
387	ZINC03850863	4120	0.5059303070968594	NO	-
388	ZINC04356590	5378	0.5058946824863777	NO	-
389	ZINC03236073	3091	0.5058455114438742	NO	-
390	ZINC03313660	3175	0.5057495353212577	NO	-
391	ZINC00812730	961	0.5057167471574368	NO	-
392	ZINC03291495	3149	0.5056391304891964	NO	-
393	ZINC00428367	457	0.5054851665680073	NO	-
394	ZINC03853051	4227	0.5054235308963424	NO	-
395	ZINC03602694	4008	0.5053965892653013	NO	-
396	ZINC00971036	1256	0.505373518798203	NO	-
397	ZINC03236290	3095	0.5053477085696038	NO	-
398	ZINC00422893	436	0.5052346099919156	NO	-
399	ZINC03490742	3680	0.5051913086035076	NO	-
400	ZINC03599923	4004	0.5051691179698887	NO	-
401	ZINC00422894	437	0.5050017847264019	NO	-
402	ZINC03389092	3326	0.5050002057057821	NO	-
403	ZINC01290848	1709	0.5049764719629949	NO	-
404	ZINC00115187	112	0.5049394143313162	NO	-
405	ZINC01429814	1814	0.5049374497848176	NO	-
406	ZINC02969399	2933	0.5048541845476545	NO	-
407	ZINC02969401	2934	0.5048199201018397	NO	-
408	ZINC03513788	3795	0.504753370675869	NO	-
409	ZINC03602632	4007	0.5045981087182384	NO	-
410	ZINC02796559	2737	0.5045834293438346	NO	-
411	ZINC03970885	4948	0.5045435179584713	NO	-
412	ZINC00779137	851	0.5045115613126672	NO	-
413	ZINC03495769	3690	0.5045048746081039	NO	-
414	ZINC00269301	274	0.5044889191669368	NO	-
415	ZINC00944666	1223	0.5043692656111155	NO	-
416	ZINC02214869	2201	0.5042394187706305	NO	-
417	ZINC00795609	917	0.5042072639000406	NO	-
418	ZINC03988889	5074	0.5039466688893017	NO	-
419	ZINC03204482	3047	0.5039031148479474	NO	-
420	ZINC00716554	797	0.5038654207351065	NO	-
421	ZINC03854361	4310	0.5038039812025397	NO	-
422	ZINC03222903	3069	0.5037040512565003	NO	-
423	ZINC03409805	3423	0.5036972407878483	NO	-
424	ZINC00628167	673	0.5035801199212191	NO	-
425	ZINC00026917	19	0.5035757395979692	NO	-
426	ZINC04111522	5167	0.503511786206986	NO	-
427	ZINC03567447	3944	0.5034742339927089	NO	-
428	ZINC02511226	2416	0.5034320794638159	NO	-
429	ZINC01332522	1717	0.5033800816382262	NO	-
430	ZINC00413915	406	0.5033479503830537	NO	-
431	ZINC01362675	1750	0.5033085996706289	NO	-
432	ZINC00373744	362	0.5032317329723063	NO	-
433	ZINC03497224	3701	0.5032183815739002	NO	-
434	ZINC00933483	1195	0.5032119860779833	NO	-
435	ZINC00211916	216	0.5032006097618231	NO	-
436	ZINC02425434	2340	0.5030644022890027	NO	-
437	ZINC00670994	743	0.5030486530705338	NO	-
438	ZINC02973363	2943	0.5030287434954798	NO	-
439	ZINC03551274	3877	0.5029673257458765	NO	-
440	ZINC03408163	3417	0.5028893025169533	NO	-
441	ZINC00933484	1196	0.5028645629358502	NO	-
442	ZINC03395163	3350	0.5028539732032534	NO	-
443	ZINC01509794	1886	0.5028378193265977	NO	-
444	ZINC01491736	1863	0.5027008857233919	NO	-
445	ZINC00905543	1147	0.502573446400558	NO	-
446	ZINC00181639	183	0.5024412268201675	NO	-
447	ZINC04129587	5178	0.502334323270983	NO	-
448	ZINC00857339	1045	0.5023135715242	NO	-
449	ZINC04221232	5226	0.5022655630782568	NO	-
450	ZINC02738349	2631	0.5022356888400774	NO	-
451	ZINC00792547	908	0.5019604290794376	NO	-
452	ZINC01050298	1389	0.5019438321614217	NO	-
453	ZINC03519265	3811	0.5019047994827366	NO	-
454	ZINC04357766	5383	0.5018072302432152	NO	-
455	ZINC03390308	3328	0.5017985886886984	NO	-
456	ZINC03422389	3474	0.5017517842196153	NO	-
457	ZINC03452836	3553	0.5017021653971427	NO	-
458	ZINC00976207	1264	0.5016553221172294	NO	-
459	ZINC00418311	423	0.5016120747036966	NO	-
460	ZINC02796598	2742	0.501513576595228	NO	-
461	ZINC03395166	3351	0.5014528177332964	NO	-
462	ZINC03293219	3154	0.5014509515230721	NO	-
463	ZINC00087781	80	0.5013783675549663	NO	-
464	ZINC00021108	13	0.501342751392914	NO	-
465	ZINC00181767	185	0.5013128535534729	NO	-
466	ZINC03867831	4659	0.5012537046614598	NO	-
467	ZINC00181767	184	0.5012352424564245	NO	-
468	ZINC03867830	4657	0.501232356429628	NO	-
469	ZINC03453027	3559	0.5011034716829484	NO	-
470	ZINC00176088	176	0.5010131839605074	NO	-
471	ZINC01124257	1554	0.5009724739432552	NO	-
472	ZINC02406514	2322	0.5007960607875992	NO	-
473	ZINC03466393	3590	0.5006905212122122	NO	-
474	ZINC00824313	993	0.5006827777611612	NO	-
475	ZINC03359422	3250	0.5005690363032668	NO	-
476	ZINC03359421	3249	0.5005425574711727	NO	-
477	ZINC00502274	517	0.500530743911963	NO	-
478	ZINC00268443	273	0.5004678373855901	NO	-
479	ZINC00224670	228	0.5002974256968945	NO	-
480	ZINC02734964	2627	0.5002651575832643	NO	-
481	ZINC03832250	87	0.5002056302819831	YES	13
482	ZINC03192258	3043	0.5001678089474031	NO	-
483	ZINC04465178	5474	0.5001426431417639	NO	-
484	ZINC00870536	1082	0.5000785239580136	NO	-
485	ZINC04167030	5202	0.5000429604317356	NO	-
486	ZINC00363563	355	0.49991208948192223	NO	-
487	ZINC03040645	2986	0.4998312143660678	NO	-
488	ZINC03314935	3176	0.4998178467455708	NO	-
489	ZINC00202629	207	0.4998138398269123	NO	-
490	ZINC03561952	3921	0.49975611385887747	NO	-
491	ZINC04241504	5256	0.4997309754467666	NO	-
492	ZINC03867840	4664	0.49968944403793486	NO	-
493	ZINC01083541	1480	0.49960368149888557	NO	-
494	ZINC03867494	4622	0.49959925703803504	NO	-
495	ZINC03279949	3136	0.49957969370719946	NO	-
496	ZINC03832243	86	0.49947956418698514	YES	13
497	ZINC01924436	2001	0.4994291252340192	NO	-
498	ZINC03536692	3847	0.4993719207419685	NO	-
499	ZINC01924416	2000	0.49934531098814955	NO	-
500	ZINC00847482	1017	0.49930314426497613	NO	-
501	ZINC01468185	1853	0.499278630688864	NO	-
502	ZINC03977709	5020	0.4991201287506136	NO	-
503	ZINC02638727	2502	0.49910104121724386	NO	-
504	ZINC03855146	4370	0.49900902760498994	NO	-
505	ZINC02410057	2326	0.49896257973896946	NO	-
506	ZINC01924437	2002	0.4989251848031934	NO	-
507	ZINC00812658	960	0.4988875215217012	NO	-
508	ZINC00111940	107	0.4987798202654265	NO	-
509	ZINC03227865	3078	0.49876717462318865	NO	-
510	ZINC02625016	2466	0.49869941465454154	NO	-
511	ZINC01001808	1295	0.4985775745915822	NO	-
512	ZINC02615907	2437	0.4985538221330885	NO	-
513	ZINC00410375	388	0.4985287175977084	NO	-
514	ZINC00887452	1125	0.49836212433788957	NO	-
515	ZINC03853040	4220	0.49832815240608574	NO	-
516	ZINC00381713	369	0.49823188634868776	NO	-
517	ZINC03495737	3688	0.4982207634466389	NO	-
518	ZINC03853044	4224	0.4981270246593202	NO	-
519	ZINC00617681	651	0.4980841056250233	NO	-
520	ZINC03506138	3746	0.4980762817232541	NO	-
521	ZINC04053833	5124	0.49791343611630173	NO	-
522	ZINC04365402	5398	0.49784842991882833	NO	-
523	ZINC03867856	4670	0.49774485280398445	NO	-
524	ZINC00947724	1229	0.4977321806464751	NO	-
525	ZINC03867855	4668	0.49771434183629387	NO	-
526	ZINC02787786	2691	0.4977129728970599	NO	-
527	ZINC03516345	3801	0.4976963030204907	NO	-
528	ZINC00111913	106	0.49768828443660307	NO	-
529	ZINC03613119	4021	0.49761899511368296	NO	-
530	ZINC03519292	3812	0.49753410728359515	NO	-
531	ZINC03867547	4630	0.4975044490272312	NO	-
532	ZINC04240084	5253	0.4974707589671787	NO	-
533	ZINC03613574	4023	0.49726542238931676	NO	-
534	ZINC02872636	2851	0.49723425491837636	NO	-
535	ZINC00238508	243	0.49721150111369516	NO	-
536	ZINC02616474	2439	0.4971817177100603	NO	-
537	ZINC02616473	2438	0.4971415067239932	NO	-
538	ZINC03867965	4693	0.49704688515294837	NO	-
539	ZINC00484269	512	0.497003055094809	NO	-
540	ZINC00413916	407	0.4968617133810284	NO	-
541	ZINC00779392	873	0.4968355555481333	NO	-
542	ZINC03477293	3625	0.4968143455696637	NO	-
543	ZINC00373745	363	0.496807402404475	NO	-
544	ZINC03516344	3800	0.4966501575073944	NO	-
545	ZINC00783258	879	0.4966470742586982	NO	-
546	ZINC00413918	409	0.49662468893352096	NO	-
547	ZINC02735206	2629	0.4965826261303299	NO	-
548	ZINC03546342	3856	0.49652403397896866	NO	-
549	ZINC00778569	845	0.49651465281274876	NO	-
550	ZINC03310887	3170	0.4965137059869221	NO	-
551	ZINC00903569	1140	0.49646229294463495	NO	-
552	ZINC00528863	555	0.4963886341899102	NO	-
553	ZINC00672929	744	0.4963398435304437	NO	-
554	ZINC02478286	2392	0.4963281460675068	NO	-
555	ZINC03347349	3223	0.4962829805548548	NO	-
556	ZINC04032578	5116	0.4962168761451144	NO	-
557	ZINC00464009	491	0.49621630681393925	NO	-
558	ZINC03546343	3857	0.49619600266433417	NO	-
559	ZINC01206013	1651	0.49612595973596024	NO	-
560	ZINC01117650	1538	0.49611139271774596	NO	-
561	ZINC03867947	4681	0.49607488726829607	NO	-
562	ZINC00905542	1146	0.49604778970486585	NO	-
563	ZINC00472393	502	0.49601190449556126	NO	-
564	ZINC00202629	209	0.4960068805054002	NO	-
565	ZINC00784652	884	0.4960063429888835	NO	-
566	ZINC03867948	4683	0.4960028796606824	NO	-
567	ZINC03610135	4016	0.4958170263893404	NO	-
568	ZINC00632882	690	0.4957902961901165	NO	-
569	ZINC00319304	312	0.4956952643530024	NO	-
570	ZINC00166137	172	0.4956619007109751	NO	-
571	ZINC00779150	853	0.49561969527742067	NO	-
572	ZINC03832231	88	0.4956001229026256	YES	13
573	ZINC03591083	3981	0.49552854818243247	NO	-
574	ZINC03409885	3424	0.4954855812162043	NO	-
575	ZINC01230627	1683	0.49541499399235456	NO	-
576	ZINC02658949	2538	0.49534003209696376	NO	-
577	ZINC03832238	89	0.49530984057845606	YES	13
578	ZINC02410980	2328	0.49529677341986167	NO	-
579	ZINC00269301	275	0.49517671159409077	NO	-
580	ZINC00633071	693	0.49517224096053525	NO	-
581	ZINC03867831	4660	0.49511902269733443	NO	-
582	ZINC03867830	4658	0.49511088134720277	NO	-
583	ZINC03458969	3568	0.4949556862686737	NO	-
584	ZINC03545826	3855	0.4949072818969556	NO	-
585	ZINC03458965	3567	0.4949008932509986	NO	-
586	ZINC03610137	4017	0.49478297582893294	NO	-
587	ZINC03538404	3852	0.49469901887439094	NO	-
588	ZINC03852565	4189	0.49468296313151655	NO	-
589	ZINC03016368	2963	0.49465007286352036	NO	-
590	ZINC04116100	5170	0.4946498307485447	NO	-
591	ZINC04484857	5548	0.49459720667177787	NO	-
592	ZINC00664058	733	0.4945901327866615	NO	-
593	ZINC00628719	675	0.49458272044161067	NO	-
594	ZINC00821180	990	0.4945770982684485	NO	-
595	ZINC00821181	991	0.49450875009118156	NO	-
596	ZINC04475140	5536	0.4944697642978358	NO	-
597	ZINC00304220	289	0.49427736164427183	NO	-
598	ZINC03832263	80	0.4942623769199017	YES	11
599	ZINC01008575	1310	0.49408198143885035	NO	-
600	ZINC03867494	4623	0.4940682991053936	NO	-
601	ZINC00853607	1032	0.49397908214137715	NO	-
602	ZINC02644268	2509	0.4939176113199	NO	-
603	ZINC02796484	2733	0.49376230605007154	NO	-
604	ZINC03317642	3180	0.4937620071218541	NO	-
605	ZINC03342721	3216	0.4937231353999042	NO	-
606	ZINC00630206	683	0.49366485568570767	NO	-
607	ZINC00942214	1216	0.4936595640177846	NO	-
608	ZINC00853589	1031	0.4936051817886299	NO	-
609	ZINC00905546	1148	0.4935989523791134	NO	-
610	ZINC00314249	305	0.49357165232186856	NO	-
611	ZINC03867948	4684	0.4935479221222588	NO	-
612	ZINC03852642	4197	0.4934812006564587	NO	-
613	ZINC03867947	4682	0.4934767102670087	NO	-
614	ZINC03225603	3074	0.493414210172273	NO	-
615	ZINC02734983	2628	0.49341281801780235	NO	-
616	ZINC01063627	1435	0.493284767392172	NO	-
617	ZINC00268362	272	0.4932586522422966	NO	-
618	ZINC01000969	1294	0.49318995171767654	NO	-
619	ZINC03216048	3059	0.4931745721920405	NO	-
620	ZINC00250093	248	0.4931300398459589	NO	-
621	ZINC00223763	226	0.4930466620418871	NO	-
622	ZINC03867965	4694	0.49297215591408927	NO	-
623	ZINC02761661	2660	0.4929313155864642	NO	-
624	ZINC00017742	6	0.49290953900847717	NO	-
625	ZINC03400430	3380	0.49287217471301853	NO	-
626	ZINC03867547	4631	0.4928473463625234	NO	-
627	ZINC03891090	4782	0.4928269944571003	NO	-
628	ZINC00096085	86	0.4927444619351721	NO	-
629	ZINC03549996	3867	0.4927122162362509	NO	-
630	ZINC00907535	1151	0.49257431705322374	NO	-
631	ZINC03408163	3415	0.49247292800055814	NO	-
632	ZINC01116518	1535	0.492459844498754	NO	-
633	ZINC03851362	4148	0.4923775426609977	NO	-
634	ZINC03963972	4855	0.4922876144571125	NO	-
635	ZINC02836719	2795	0.49224347040504524	NO	-
636	ZINC02389603	2306	0.49220194586014804	NO	-
637	ZINC04594264	5579	0.49217626097188205	NO	-
638	ZINC04053836	5125	0.49211273094759955	NO	-
639	ZINC01163459	1616	0.49207306206669593	NO	-
640	ZINC00017742	7	0.49205807656459316	NO	-
641	ZINC00017742	9	0.49205807656459316	NO	-
642	ZINC02524231	2422	0.49203312522235415	NO	-
643	ZINC03340212	3212	0.4919110980456867	NO	-
644	ZINC01053919	1399	0.4918880554253846	NO	-
645	ZINC02865491	2841	0.49187598155566076	NO	-
646	ZINC03277913	3135	0.49182390388140756	NO	-
647	ZINC01208878	1653	0.4917983678875808	NO	-
648	ZINC02988047	2951	0.49175944514903946	NO	-
649	ZINC00870527	1081	0.4917242058555106	NO	-
650	ZINC00783395	880	0.4917016716959846	NO	-
651	ZINC00202045	205	0.49170023893505255	NO	-
652	ZINC04501197	5569	0.4916721925292276	NO	-
653	ZINC00999679	1288	0.49164936613319304	NO	-
654	ZINC03105413	3021	0.4915507683432804	NO	-
655	ZINC03854009	4293	0.4914524609962086	NO	-
656	ZINC03532485	3841	0.4914383711772174	NO	-
657	ZINC04275801	5321	0.4914268080825618	NO	-
658	ZINC03332182	3196	0.49134418266216284	NO	-
659	ZINC03400125	3373	0.4912908404903768	NO	-
660	ZINC02633465	2493	0.4911869695492081	NO	-
661	ZINC00793014	909	0.4911836692060659	NO	-
662	ZINC01517960	1896	0.4911137353019539	NO	-
663	ZINC02544604	2428	0.4911096319708864	NO	-
664	ZINC03853042	4222	0.4911040671543893	NO	-
665	ZINC03853011	4219	0.4910707678879971	NO	-
666	ZINC00670563	740	0.49099623630680783	NO	-
667	ZINC03383362	3299	0.4909914579338775	NO	-
668	ZINC03867953	4689	0.49095695189370137	NO	-
669	ZINC01332516	1716	0.4909452152115344	NO	-
670	ZINC03522950	3816	0.490939333848231	NO	-
671	ZINC03522951	3817	0.4909284353351361	NO	-
672	ZINC03867856	4671	0.4908830040986173	NO	-
673	ZINC03226603	3075	0.4908760274970232	NO	-
674	ZINC04032578	5117	0.49072398692836877	NO	-
675	ZINC03495970	3694	0.49071455364163724	NO	-
676	ZINC03868244	4718	0.4907140118810247	NO	-
677	ZINC01074563	1456	0.4904301963917442	NO	-
678	ZINC00525330	545	0.4904075826947777	NO	-
679	ZINC02331296	2261	0.4902734537456637	NO	-
680	ZINC03523437	3821	0.49026764615444896	NO	-
681	ZINC01408768	1786	0.49020922338855627	NO	-
682	ZINC03366878	3264	0.49018866545031503	NO	-
683	ZINC04484746	5547	0.490170857574198	NO	-
684	ZINC00617681	652	0.4901271323836633	NO	-
685	ZINC03382520	3296	0.4901137861444337	NO	-
686	ZINC03578335	3967	0.49010049062988437	NO	-
687	ZINC02862154	2832	0.4900770091373247	NO	-
688	ZINC03613350	4022	0.49005112182698896	NO	-
689	ZINC03852653	4199	0.49004557264882587	NO	-
690	ZINC00876297	1098	0.48999440384356996	NO	-
691	ZINC03478991	3630	0.4899485744546926	NO	-
692	ZINC00881690	1112	0.4898433583924023	NO	-
693	ZINC04136854	5186	0.48981838048064413	NO	-
694	ZINC03851712	4172	0.48978384551154514	NO	-
695	ZINC03959965	4846	0.4896588649077111	NO	-
696	ZINC02647105	2515	0.4896275759790624	NO	-
697	ZINC00563165	587	0.48962253880474865	NO	-
698	ZINC00563164	586	0.4896089253347262	NO	-
699	ZINC00464009	492	0.48959998782069014	NO	-
700	ZINC00899377	1133	0.4895029045998824	NO	-
701	ZINC03604565	4010	0.4894724967794655	NO	-
702	ZINC03409766	3421	0.48932197051034737	NO	-
703	ZINC02818690	2787	0.4892752271455679	NO	-
704	ZINC03478988	3629	0.4892650042940671	NO	-
705	ZINC03302074	3161	0.48919555791530867	NO	-
706	ZINC03409768	3422	0.4891586795459228	NO	-
707	ZINC03505628	3742	0.48909739921767403	NO	-
708	ZINC03867855	4669	0.4889756856352543	NO	-
709	ZINC03852565	4190	0.4889682675749532	NO	-
710	ZINC00574032	603	0.48893376297041113	NO	-
711	ZINC03038904	2979	0.4888436942993895	NO	-
712	ZINC00421748	433	0.4887759275579676	NO	-
713	ZINC01090887	1493	0.4886697852705831	NO	-
714	ZINC01090886	1492	0.4886597768371866	NO	-
715	ZINC02734641	2625	0.4886313576390256	NO	-
716	ZINC02796517	2734	0.4884707987574008	NO	-
717	ZINC02730814	2623	0.4883813026479	NO	-
718	ZINC01514753	1893	0.48837474253624275	NO	-
719	ZINC00518509	541	0.488323716487657	NO	-
720	ZINC04087312	5144	0.48830584166707985	NO	-
721	ZINC00489155	514	0.4882279702784971	NO	-
722	ZINC03408163	3416	0.48814918206059543	NO	-
723	ZINC00017742	8	0.48810110973375287	NO	-
724	ZINC03391089	3330	0.4880078454639691	NO	-
725	ZINC01972519	2049	0.48800540557190103	NO	-
726	ZINC03963921	4854	0.48796656634504604	NO	-
727	ZINC03495741	3689	0.48792408121209924	NO	-
728	ZINC00628551	674	0.487923073279694	NO	-
729	ZINC00449678	479	0.4878441873406348	NO	-
730	ZINC04059313	5131	0.48781604289850555	NO	-
731	ZINC03853047	4226	0.4877748992492137	NO	-
732	ZINC04136854	5185	0.48773388690824554	NO	-
733	ZINC00528863	556	0.4877296518335774	NO	-
734	ZINC03955812	4834	0.48772161405928205	NO	-
735	ZINC02762017	2661	0.4876670004768843	NO	-
736	ZINC03505697	3743	0.48766222867733744	NO	-
737	ZINC01364338	1752	0.4876464831463739	NO	-
738	ZINC00321930	320	0.4876332230683398	NO	-
739	ZINC00096085	87	0.48761686235564683	NO	-
740	ZINC01364495	1758	0.48761217871763257	NO	-
741	ZINC03505699	3744	0.4876071081644275	NO	-
742	ZINC03852642	4198	0.48758441204289443	NO	-
743	ZINC03399496	3365	0.4875466524883871	NO	-
744	ZINC00035356	24	0.487546221580704	NO	-
745	ZINC00035357	25	0.487522877846411	NO	-
746	ZINC00869063	1075	0.4873803667785941	NO	-
747	ZINC04116100	5171	0.4873235926616377	NO	-
748	ZINC03244841	3107	0.48730029909645567	NO	-
749	ZINC04075768	5141	0.487274481938619	NO	-
750	ZINC02796552	2736	0.48726092184212305	NO	-
751	ZINC03815545	101	0.4872519557140522	YES	13
752	ZINC01384543	1774	0.4869449161170252	NO	-
753	ZINC00342969	335	0.4869409251660091	NO	-
754	ZINC03867499	4624	0.48680503844801254	NO	-
755	ZINC00870489	1080	0.48679196721359286	NO	-
756	ZINC03387888	3320	0.4867631774856084	NO	-
757	ZINC00374917	364	0.4867595943286432	NO	-
758	ZINC03208147	3048	0.4867075652663166	NO	-
759	ZINC00111913	104	0.4865977412838676	NO	-
760	ZINC00428805	460	0.48641469685713484	NO	-
761	ZINC00899430	1134	0.48633450766187647	NO	-
762	ZINC03832237	103	0.4863154555977634	YES	14
763	ZINC02625404	2468	0.4862851217350094	NO	-
764	ZINC03337935	3206	0.4862202428331783	NO	-
765	ZINC03519183	3810	0.4862065815824287	NO	-
766	ZINC03233688	3088	0.48610064736907166	NO	-
767	ZINC02625403	2467	0.4860945457856332	NO	-
768	ZINC00881690	1113	0.48593630231732715	NO	-
769	ZINC00896955	1131	0.4859113256175284	NO	-
770	ZINC04276834	5326	0.48585186758611	NO	-
771	ZINC00017742	10	0.4858462391599779	NO	-
772	ZINC00027286	20	0.4858337194872727	NO	-
773	ZINC03118076	3024	0.48575428243747565	NO	-
774	ZINC02523725	2420	0.4856807853641385	NO	-
775	ZINC00779162	854	0.4856241116238622	NO	-
776	ZINC02429573	2352	0.4855765904358396	NO	-
777	ZINC03853408	4257	0.48546267894086886	NO	-
778	ZINC02796471	2732	0.4854622736174368	NO	-
779	ZINC01153552	1604	0.4854366395030575	NO	-
780	ZINC00249681	247	0.48541292370261563	NO	-
781	ZINC00992978	1281	0.48538087241658806	NO	-
782	ZINC03424768	3484	0.4853531233329938	NO	-
783	ZINC02868399	2843	0.4852731347974218	NO	-
784	ZINC02726508	2616	0.48523108751924837	NO	-
785	ZINC03857324	4430	0.48520694015556187	NO	-
786	ZINC03210765	3051	0.48515263896295596	NO	-
787	ZINC01141428	1588	0.4850248941843485	NO	-
788	ZINC03507596	3768	0.48502261083088055	NO	-
789	ZINC00223756	224	0.4849930375066818	NO	-
790	ZINC00853374	1030	0.4849909708201799	NO	-
791	ZINC00420940	429	0.48492456302574144	NO	-
792	ZINC03479462	3644	0.4848836374384443	NO	-
793	ZINC02627932	2476	0.48476743365267566	NO	-
794	ZINC02627931	2475	0.4847536924775844	NO	-
795	ZINC01063627	1436	0.48471887766752975	NO	-
796	ZINC01129809	1567	0.4847138258625188	NO	-
797	ZINC01943018	2033	0.4846001159486569	NO	-
798	ZINC00999417	1287	0.48459127159442567	NO	-
799	ZINC04357774	5384	0.4845292991152684	NO	-
800	ZINC00360604	350	0.4843476885697301	NO	-
801	ZINC03857323	4429	0.48432831507022983	NO	-
802	ZINC01446017	1839	0.48430831345340813	NO	-
803	ZINC02393825	2309	0.484294048727714	NO	-
804	ZINC00613247	642	0.4842297014977585	NO	-
805	ZINC03853134	4238	0.4842284107545203	NO	-
806	ZINC00136088	137	0.48420608666257653	NO	-
807	ZINC03242064	3101	0.4841905520854143	NO	-
808	ZINC02479637	2397	0.48416842444590796	NO	-
809	ZINC03658322	4051	0.4841215518380029	NO	-
810	ZINC03366905	3265	0.48400114235715175	NO	-
811	ZINC01429226	1813	0.4839664457319269	NO	-
812	ZINC02467175	2389	0.48395349828542295	NO	-
813	ZINC03852653	4200	0.4838174046799939	NO	-
814	ZINC03479239	3634	0.4837647668949246	NO	-
815	ZINC03659238	4053	0.4837481478364997	NO	-
816	ZINC01055835	1408	0.4836922786290876	NO	-
817	ZINC00882669	1114	0.48363953898006423	NO	-
818	ZINC03500786	3733	0.4836225311774658	NO	-
819	ZINC03500784	3732	0.48357784641611257	NO	-
820	ZINC03519393	3813	0.483555058182312	NO	-
821	ZINC00097809	90	0.48353628688282063	NO	-
822	ZINC02699467	2568	0.48352474357227365	NO	-
823	ZINC00202045	206	0.48351843856344406	NO	-
824	ZINC01980262	2057	0.48351822255015847	NO	-
825	ZINC02336063	2263	0.483510502761783	NO	-
826	ZINC01980263	2058	0.483502048157268	NO	-
827	ZINC00413230	397	0.48347818786688523	NO	-
828	ZINC03254330	3122	0.48334462486917507	NO	-
829	ZINC03853062	4229	0.4833427704752622	NO	-
830	ZINC03419990	3453	0.48330704450410394	NO	-
831	ZINC02433036	2358	0.4832982968934167	NO	-
832	ZINC00804716	934	0.4832791461149178	NO	-
833	ZINC00613694	645	0.48327066015430187	NO	-
834	ZINC02627899	2474	0.4832534121167172	NO	-
835	ZINC00976245	1266	0.48324212022184204	NO	-
836	ZINC01364340	1753	0.4831499339974727	NO	-
837	ZINC03391086	3329	0.4830284443250868	NO	-
838	ZINC03520176	3814	0.4830062742653334	NO	-
839	ZINC00684052	764	0.4828202649393371	NO	-
840	ZINC04386454	5407	0.4828063164114185	NO	-
841	ZINC03851615	4162	0.4827656775629711	NO	-
842	ZINC03851612	4160	0.48274439885404324	NO	-
843	ZINC00423629	441	0.4826330475138788	NO	-
844	ZINC04221244	5227	0.4824645881517984	NO	-
845	ZINC00778479	843	0.4824601346834026	NO	-
846	ZINC03479475	3645	0.48239961475016996	NO	-
847	ZINC03815509	102	0.4823927077460002	YES	13
848	ZINC00591295	620	0.4823913547876007	NO	-
849	ZINC03424721	3483	0.4823218459507228	NO	-
850	ZINC01002315	1298	0.48229973949644045	NO	-
851	ZINC03852585	4191	0.4822260535368283	NO	-
852	ZINC02940152	2915	0.4822113827446651	NO	-
853	ZINC03857111	4409	0.48217431758660706	NO	-
854	ZINC00912365	1163	0.4821438872029809	NO	-
855	ZINC00338386	328	0.48213191047772574	NO	-
856	ZINC03061145	3009	0.48212094254586135	NO	-
857	ZINC02786516	2688	0.4820872204680187	NO	-
858	ZINC00468581	497	0.4820526740940788	NO	-
859	ZINC01132990	1576	0.48205215774060867	NO	-
860	ZINC01012570	1314	0.482002920218352	NO	-
861	ZINC00111913	105	0.4820023680409794	NO	-
862	ZINC02364516	2288	0.4819802466106386	NO	-
863	ZINC01698188	1914	0.4819708895932948	NO	-
864	ZINC04467881	5511	0.4819392663680647	NO	-
865	ZINC03855148	4372	0.48193926636806467	NO	-
866	ZINC03851934	4177	0.4818919555785962	NO	-
867	ZINC03496995	3699	0.48187403834667775	NO	-
868	ZINC01364341	1754	0.4818015634324674	NO	-
869	ZINC01121074	1543	0.4817711808286621	NO	-
870	ZINC00819411	987	0.48174980535258105	NO	-
871	ZINC01134162	1578	0.48173973273374576	NO	-
872	ZINC00869064	1076	0.48167548749663236	NO	-
873	ZINC02623792	2459	0.48163504416023195	NO	-
874	ZINC03482119	3657	0.48162734607376034	NO	-
875	ZINC00948396	1230	0.4815010234471566	NO	-
876	ZINC04267572	5307	0.4813909576647299	NO	-
877	ZINC00779146	852	0.4813867418258801	NO	-
878	ZINC01219313	1670	0.4813529536915396	NO	-
879	ZINC02652754	2528	0.48127647981485777	NO	-
880	ZINC02722946	2614	0.4812318769785781	NO	-
881	ZINC02657630	2536	0.48114966013588467	NO	-
882	ZINC02763161	2665	0.4810840961126135	NO	-
883	ZINC03042896	2995	0.4810803752220257	NO	-
884	ZINC02524238	2423	0.48105665716759655	NO	-
885	ZINC03249270	3114	0.48105243154284183	NO	-
886	ZINC03354538	3238	0.4810287017001405	NO	-
887	ZINC00477815	509	0.4810019603627755	NO	-
888	ZINC00477816	510	0.4809513599447141	NO	-
889	ZINC03867499	4625	0.4809060949209575	NO	-
890	ZINC03424286	3478	0.480903206933939	NO	-
891	ZINC03853045	4225	0.48088582980269484	NO	-
892	ZINC00260868	262	0.4808544455408054	NO	-
893	ZINC00563169	589	0.48080354704910516	NO	-
894	ZINC00563168	588	0.4807518483034945	NO	-
895	ZINC03633895	4037	0.48074007287587667	NO	-
896	ZINC03853043	4223	0.48058995338528526	NO	-
897	ZINC03351356	3232	0.48058480045414	NO	-
898	ZINC03229446	3081	0.4805097069524355	NO	-
899	ZINC04357791	5386	0.480502771589093	NO	-
900	ZINC00622127	662	0.48050200367386475	NO	-
901	ZINC00527238	553	0.4804118202491018	NO	-
902	ZINC03490710	3678	0.48035988177061284	NO	-
903	ZINC01053930	1400	0.4803379264154981	NO	-
904	ZINC00930651	1189	0.48031716995009244	NO	-
905	ZINC00907990	1155	0.48028228600267875	NO	-
906	ZINC00908186	1157	0.4802457086639348	NO	-
907	ZINC00881535	1109	0.4801696508686395	NO	-
908	ZINC04633485	5601	0.48009032801420987	NO	-
909	ZINC03851861	4175	0.4800883394693936	NO	-
910	ZINC01124981	1555	0.4800603339989536	NO	-
911	ZINC02779585	2683	0.48005787359296775	NO	-
912	ZINC03867839	4661	0.4797822640006762	NO	-
913	ZINC02779584	2682	0.4797723519054123	NO	-
914	ZINC00274407	278	0.47970197190742736	NO	-
915	ZINC00902891	1136	0.47965831909067597	NO	-
916	ZINC02951421	2926	0.4795320497168429	NO	-
917	ZINC03438042	3524	0.4795133163592366	NO	-
918	ZINC03424697	3481	0.47945521850927214	NO	-
919	ZINC01135282	1581	0.4794267829286649	NO	-
920	ZINC00719743	800	0.4793367489344108	NO	-
921	ZINC03490712	3679	0.4791917785689159	NO	-
922	ZINC02651574	2525	0.4791637613583374	NO	-
923	ZINC02195033	2169	0.47914896877977176	NO	-
924	ZINC00031488	22	0.47909382341707374	NO	-
925	ZINC00930652	1190	0.4789709193639741	NO	-
926	ZINC03560314	3917	0.4789636629616231	NO	-
927	ZINC00246002	244	0.47894814812126624	NO	-
928	ZINC03851597	4158	0.4789442099542053	NO	-
929	ZINC00974372	1260	0.4789235997905059	NO	-
930	ZINC00413231	398	0.4787941906060711	NO	-
931	ZINC03851098	4130	0.4787763737894818	NO	-
932	ZINC00523590	543	0.47872662160406626	NO	-
933	ZINC03853542	4262	0.47871911657147587	NO	-
934	ZINC00581492	613	0.47871651291832323	NO	-
935	ZINC03493724	3682	0.4787156368282449	NO	-
936	ZINC00612901	639	0.47860370582678874	NO	-
937	ZINC01492047	1865	0.47857523125650614	NO	-
938	ZINC00305387	290	0.47855491521258264	NO	-
939	ZINC01513325	1889	0.47853094818629355	NO	-
940	ZINC00985892	1274	0.47851344043807675	NO	-
941	ZINC00447982	475	0.4784448842456701	NO	-
942	ZINC00728428	813	0.47839491069225204	NO	-
943	ZINC00902892	1137	0.4783095290431473	NO	-
944	ZINC03832242	104	0.47830508370331504	YES	15
945	ZINC01224249	1674	0.47829646193046266	NO	-
946	ZINC01513329	1890	0.478228565601056	NO	-
947	ZINC03851615	4163	0.4782019604354399	NO	-
948	ZINC03867400	4609	0.47816347058415715	NO	-
949	ZINC01144093	1592	0.47811905481399514	NO	-
950	ZINC04221279	5228	0.4781048753860178	NO	-
951	ZINC03852908	4214	0.4780808915632093	NO	-
952	ZINC00182839	186	0.4780544346741956	NO	-
953	ZINC00088626	81	0.4779724712296384	NO	-
954	ZINC03853543	4264	0.47795810138140726	NO	-
955	ZINC00873185	1092	0.47791260847746186	NO	-
956	ZINC03479456	3642	0.4778415227933685	NO	-
957	ZINC01129315	1564	0.47783727101377493	NO	-
958	ZINC03366717	3262	0.4778358269894173	NO	-
959	ZINC03366714	3261	0.47782012579215494	NO	-
960	ZINC02094521	2137	0.47780098537415344	NO	-
961	ZINC03857112	4410	0.4777724051795459	NO	-
962	ZINC01077062	1462	0.4777322622216677	NO	-
963	ZINC00214422	217	0.4776874205815133	NO	-
964	ZINC00783413	881	0.47768415116357055	NO	-
965	ZINC00447982	473	0.4776698135762468	NO	-
966	ZINC03280167	3137	0.4776677776402984	NO	-
967	ZINC00613392	643	0.4776146483750896	NO	-
968	ZINC04241834	5257	0.4775008036251844	NO	-
969	ZINC00562984	583	0.47743017825475553	NO	-
970	ZINC00310968	302	0.47739637188840817	NO	-
971	ZINC03400927	3395	0.47738504002639276	NO	-
972	ZINC03424828	3486	0.4773830333041636	NO	-
973	ZINC02223482	2208	0.47732749340837527	NO	-
974	ZINC03868069	4711	0.4772548576594314	NO	-
975	ZINC04465914	5496	0.4772548576594314	NO	-
976	ZINC03567536	3947	0.4772335479728676	NO	-
977	ZINC03851612	4161	0.4772092958657677	NO	-
978	ZINC03532992	3842	0.4771813947467674	NO	-
979	ZINC03395318	3352	0.47709898844093374	NO	-
980	ZINC01943019	2034	0.4770474173551547	NO	-
981	ZINC03889242	4754	0.4770301257717773	NO	-
982	ZINC02663980	2549	0.47700999803921135	NO	-
983	ZINC03855173	4377	0.4769894256107136	NO	-
984	ZINC00223760	225	0.4769609384797801	NO	-
985	ZINC03867733	4647	0.47693918486318204	NO	-
986	ZINC00944853	1224	0.47667847418408466	NO	-
987	ZINC03424802	3485	0.4766741865227411	NO	-
988	ZINC02628784	2480	0.4766129078859127	NO	-
989	ZINC04059324	5132	0.4765740011608311	NO	-
990	ZINC03852585	4192	0.4765737305795315	NO	-
991	ZINC00102768	92	0.47654335067248604	NO	-
992	ZINC03867848	4666	0.47649205558747554	NO	-
993	ZINC03411466	3431	0.4764623185772656	NO	-
994	ZINC00412865	396	0.4764296158873395	NO	-
995	ZINC02630197	2485	0.4763398829016085	NO	-
996	ZINC01121074	1544	0.47631582094499	NO	-
997	ZINC00681594	759	0.47631549951946406	NO	-
998	ZINC00274407	279	0.4762026359839109	NO	-
999	ZINC03857113	4411	0.4761971387250279	NO	-
1000	ZINC03908001	4821	0.47603842978866645	NO	-
1001	ZINC00883038	1117	0.47600823491566285	NO	-
1002	ZINC03410558	3428	0.475886415783591	NO	-
1003	ZINC02722942	2613	0.4758485896965846	NO	-
1004	ZINC01012812	1315	0.47579169907466123	NO	-
1005	ZINC01130700	1571	0.4757863637737205	NO	-
1006	ZINC03410559	3429	0.47577881839325825	NO	-
1007	ZINC00819412	988	0.47568026353208576	NO	-
1008	ZINC03867825	4653	0.4756704998752472	NO	-
1009	ZINC02860918	2825	0.4756165410793768	NO	-
1010	ZINC01134580	1579	0.47561619089096036	NO	-
1011	ZINC03350660	3230	0.4755788977680244	NO	-
1012	ZINC00097809	91	0.4755294637638315	NO	-
1013	ZINC03892927	4806	0.4755269011251255	NO	-
1014	ZINC02405475	2320	0.4754601987180234	NO	-
1015	ZINC02860917	2824	0.47542051216290093	NO	-
1016	ZINC00189376	194	0.47541733699033234	NO	-
1017	ZINC03505566	3740	0.47541347796724626	NO	-
1018	ZINC01368508	1767	0.47540545830561004	NO	-
1019	ZINC03505569	3741	0.4753897153683243	NO	-
1020	ZINC00416664	415	0.4753744788083393	NO	-
1021	ZINC04370806	5400	0.4753345260828732	NO	-
1022	ZINC02213786	2197	0.4753292888199747	NO	-
1023	ZINC03384023	3302	0.47531080138971565	NO	-
1024	ZINC03384961	3309	0.4753086569383864	NO	-
1025	ZINC00318849	311	0.4752778920785006	NO	-
1026	ZINC00905423	1143	0.4752482736655079	NO	-
1027	ZINC03558533	3895	0.4752345541137184	NO	-
1028	ZINC01148395	1600	0.4752339206461664	NO	-
1029	ZINC03867847	4665	0.4752218177821238	NO	-
1030	ZINC00138081	140	0.4752038974629667	NO	-
1031	ZINC00581491	612	0.47506843435606466	NO	-
1032	ZINC04332571	5354	0.475002550455304	NO	-
1033	ZINC03487121	3672	0.4748504928637849	NO	-
1034	ZINC04468273	5513	0.4747802281061175	NO	-
1035	ZINC03858355	4484	0.47478022810611736	NO	-
1036	ZINC01943020	2035	0.47472291484574236	NO	-
1037	ZINC00563852	593	0.47465560144525415	NO	-
1038	ZINC00149893	164	0.47460343470704847	NO	-
1039	ZINC03499627	3731	0.47454461677129145	NO	-
1040	ZINC02619010	2448	0.4745269392380856	NO	-
1041	ZINC03867826	4655	0.47442871045488977	NO	-
1042	ZINC03851597	4159	0.47441010557073493	NO	-
1043	ZINC04001321	5111	0.4743679798932778	NO	-
1044	ZINC02796591	2740	0.4742830896936599	NO	-
1045	ZINC00272781	276	0.47426965373524127	NO	-
1046	ZINC03851934	4178	0.4742297862431928	NO	-
1047	ZINC02382468	2303	0.47422779927188197	NO	-
1048	ZINC00912287	1161	0.47422332141356344	NO	-
1049	ZINC02648146	2517	0.4742232231860611	NO	-
1050	ZINC02648145	2516	0.4742106142798239	NO	-
1051	ZINC02623598	2458	0.47413844435204483	NO	-
1052	ZINC02622572	2457	0.4741135870800981	NO	-
1053	ZINC03424518	3479	0.4741004615344818	NO	-
1054	ZINC02874121	2857	0.4740784121538594	NO	-
1055	ZINC03424521	3480	0.47402384629904126	NO	-
1056	ZINC03867400	4610	0.4740216895681966	NO	-
1057	ZINC01363089	1751	0.47402104015963914	NO	-
1058	ZINC03558866	3897	0.4740140250550042	NO	-
1059	ZINC02794695	2711	0.47401329297625905	NO	-
1060	ZINC02511227	2417	0.47399437763892005	NO	-
1061	ZINC03316648	3179	0.47394134936919846	NO	-
1062	ZINC02541703	2427	0.4739098280093744	NO	-
1063	ZINC02061538	2118	0.47388419364320206	NO	-
1064	ZINC03316646	3178	0.4738739700726486	NO	-
1065	ZINC04224109	5237	0.47379552276894604	NO	-
1066	ZINC03213803	3054	0.47368674425622265	NO	-
1067	ZINC00778476	842	0.47363664841278136	NO	-
1068	ZINC00675575	747	0.47348506651128763	NO	-
1069	ZINC01125185	1556	0.4734839189296664	NO	-
1070	ZINC04315396	5344	0.4734212046167224	NO	-
1071	ZINC03851861	4176	0.4733081660821658	NO	-
1072	ZINC00360653	351	0.4732636211628775	NO	-
1073	ZINC03592502	3992	0.4732444766855672	NO	-
1074	ZINC03851098	4131	0.47322859477111145	NO	-
1075	ZINC03504382	3738	0.4732020061781646	NO	-
1076	ZINC02762606	2664	0.4732012421260229	NO	-
1077	ZINC03504384	3739	0.4731615961565482	NO	-
1078	ZINC02005456	2110	0.47313512012289016	NO	-
1079	ZINC03956638	4837	0.47306755510895326	NO	-
1080	ZINC00447982	474	0.47292518411743567	NO	-
1081	ZINC03354356	3237	0.4728686499706148	NO	-
1082	ZINC03867401	4611	0.4728624972244793	NO	-
1083	ZINC03353174	3236	0.47281966182313706	NO	-
1084	ZINC00784855	888	0.47280822816255025	NO	-
1085	ZINC03504380	3737	0.4727332983517856	NO	-
1086	ZINC00574050	604	0.47272956000346733	NO	-
1087	ZINC01346710	1734	0.47272683539117577	NO	-
1088	ZINC02624637	2465	0.47267259188264765	NO	-
1089	ZINC00054257	52	0.47263337723564175	NO	-
1090	ZINC03553959	3883	0.47256195883288	NO	-
1091	ZINC00540649	566	0.4724344675663916	NO	-
1092	ZINC03853542	4263	0.4724286362139812	NO	-
1093	ZINC03554309	3887	0.4724223198046718	NO	-
1094	ZINC01502700	1880	0.47240746603816236	NO	-
1095	ZINC00528219	554	0.4724067996999954	NO	-
1096	ZINC00627050	669	0.47235775118387513	NO	-
1097	ZINC04001320	5110	0.47211489718949046	NO	-
1098	ZINC00899763	1135	0.47201182925795954	NO	-
1099	ZINC02796547	2735	0.4719865792872471	NO	-
1100	ZINC04240045	5252	0.47192901369890056	NO	-
1101	ZINC04465224	5476	0.4718195108396303	NO	-
1102	ZINC03851522	4156	0.47181951083963025	NO	-
1103	ZINC03493779	3683	0.4717982293875178	NO	-
1104	ZINC00423580	438	0.47176484677052066	NO	-
1105	ZINC03852631	4195	0.4717456374131513	NO	-
1106	ZINC01332840	1721	0.4717398380262613	NO	-
1107	ZINC01462271	1842	0.4717219902936799	NO	-
1108	ZINC02194750	2168	0.4717114596628487	NO	-
1109	ZINC03507441	3765	0.4716896298170557	NO	-
1110	ZINC00976654	1267	0.47164783009616046	NO	-
1111	ZINC03507443	3766	0.47158258485640786	NO	-
1112	ZINC03853543	4265	0.47157427541672	NO	-
1113	ZINC00704589	777	0.47155620475752485	NO	-
1114	ZINC03357251	3247	0.47153981746062706	NO	-
1115	ZINC03236191	3094	0.4715354347183205	NO	-
1116	ZINC03465772	3586	0.4714844465114579	NO	-
1117	ZINC03867839	4662	0.47148219349287657	NO	-
1118	ZINC02644246	2508	0.47147278199508774	NO	-
1119	ZINC00413234	400	0.47127838386253984	NO	-
1120	ZINC03969317	4880	0.4712442575742229	NO	-
1121	ZINC03858888	4514	0.4712364141966449	NO	-
1122	ZINC04468389	5515	0.4712364141966442	NO	-
1123	ZINC00985891	1273	0.4712061533517029	NO	-
1124	ZINC03479356	3639	0.47118518882707167	NO	-
1125	ZINC03409717	3420	0.471167526699376	NO	-
1126	ZINC00687273	767	0.4711319627252062	NO	-
1127	ZINC04249033	5273	0.47110076944798746	NO	-
1128	ZINC03832235	57	0.47107562004963655	YES	6
1129	ZINC02392703	2308	0.47103995940649035	NO	-
1130	ZINC03462225	3581	0.47100349841478684	NO	-
1131	ZINC03265213	3128	0.47094283472074955	NO	-
1132	ZINC03608921	4015	0.4709313761682604	NO	-
1133	ZINC03424233	3477	0.4709075243904487	NO	-
1134	ZINC03968496	4861	0.4709045899054033	NO	-
1135	ZINC01225066	1681	0.4708720783305155	NO	-
1136	ZINC01053855	1398	0.4708448000450355	NO	-
1137	ZINC00413236	401	0.4707894159796192	NO	-
1138	ZINC04241834	5258	0.4707889557224748	NO	-
1139	ZINC00581476	611	0.4707826021361437	NO	-
1140	ZINC03355608	3241	0.4707826014666584	NO	-
1141	ZINC00659298	729	0.47075337308492365	NO	-
1142	ZINC03867401	4612	0.4706775594274167	NO	-
1143	ZINC01147069	1599	0.47067498957001	NO	-
1144	ZINC00930760	1191	0.4706614841324802	NO	-
1145	ZINC03969318	4881	0.470647963756144	NO	-
1146	ZINC00877105	1099	0.47057825321268876	NO	-
1147	ZINC01225065	1680	0.4705759639470875	NO	-
1148	ZINC00138081	141	0.47057288303313083	NO	-
1149	ZINC00591295	621	0.47049502286266515	NO	-
1150	ZINC03305932	3166	0.4704870171720371	NO	-
1151	ZINC04221227	5225	0.4704344286227376	NO	-
1152	ZINC03475815	3610	0.4704281362289961	NO	-
1153	ZINC03621608	4030	0.47041888666610854	NO	-
1154	ZINC03475811	3609	0.47041122196715845	NO	-
1155	ZINC03355606	3240	0.47040363193679674	NO	-
1156	ZINC04274733	5314	0.470225803141741	NO	-
1157	ZINC00778516	844	0.4701791244685978	NO	-
1158	ZINC02636182	2496	0.47007423450042257	NO	-
1159	ZINC02458806	2384	0.470036903241561	NO	-
1160	ZINC00940543	1209	0.4699202452432791	NO	-
1161	ZINC03858867	4509	0.46987915801476476	NO	-
1162	ZINC03309950	3169	0.4698657154185724	NO	-
1163	ZINC03873542	4743	0.46973995399195745	NO	-
1164	ZINC02620659	2451	0.4697322554356901	NO	-
1165	ZINC00961052	1249	0.4697211692056072	NO	-
1166	ZINC03858884	4513	0.46966224062528866	NO	-
1167	ZINC03468026	3594	0.4696591573718687	NO	-
1168	ZINC03468021	3593	0.46965468688131984	NO	-
1169	ZINC03510081	3774	0.4696075994621409	NO	-
1170	ZINC02664239	2550	0.46957385829677745	NO	-
1171	ZINC02883521	2870	0.46954458054423387	NO	-
1172	ZINC03322928	3184	0.46949513258322123	NO	-
1173	ZINC00427747	448	0.4694676243084323	NO	-
1174	ZINC02838162	2797	0.46945494377442354	NO	-
1175	ZINC03855173	4378	0.46938913153695583	NO	-
1176	ZINC03380264	3291	0.46936903404107655	NO	-
1177	ZINC00624003	665	0.46931581318670235	NO	-
1178	ZINC02626341	2471	0.46930643171129893	NO	-
1179	ZINC03851079	4128	0.46926069837637197	NO	-
1180	ZINC03867335	4606	0.46925961530707333	NO	-
1181	ZINC03971202	4956	0.4692268750529305	NO	-
1182	ZINC00183220	188	0.46916087518999855	NO	-
1183	ZINC00183217	187	0.4691541825780151	NO	-
1184	ZINC03370469	3272	0.46911374389595273	NO	-
1185	ZINC03578168	3966	0.46909833921625727	NO	-
1186	ZINC03868643	4731	0.46904441777667655	NO	-
1187	ZINC03550516	3873	0.46903915026186205	NO	-
1188	ZINC03867733	4648	0.46901895682781386	NO	-
1189	ZINC03368478	3266	0.4689420591836217	NO	-
1190	ZINC03336860	3204	0.4689288503301315	NO	-
1191	ZINC03558966	3902	0.46889438851122767	NO	-
1192	ZINC01125932	1557	0.4688131417113764	NO	-
1193	ZINC01043465	1383	0.4687908442559784	NO	-
1194	ZINC04176715	5209	0.46874251251440846	NO	-
1195	ZINC03572907	3961	0.4687242955870576	NO	-
1196	ZINC03507382	3762	0.46870752961148915	NO	-
1197	ZINC03075628	3012	0.46870424875863076	NO	-
1198	ZINC02479637	2395	0.4686838155158792	NO	-
1199	ZINC03867245	4602	0.4686774714853401	NO	-
1200	ZINC02662081	2546	0.46862167117312387	NO	-
1201	ZINC03399731	3367	0.46853774757095207	NO	-
1202	ZINC03507384	3763	0.4685261419131629	NO	-
1203	ZINC00318670	310	0.46852189729460236	NO	-
1204	ZINC03380266	3292	0.4684994740387492	NO	-
1205	ZINC00427748	449	0.46844876603342267	NO	-
1206	ZINC03476097	3616	0.4684056689294618	NO	-
1207	ZINC02669177	2561	0.4683984731216615	NO	-
1208	ZINC03388758	3324	0.46839213844095595	NO	-
1209	ZINC02656827	2534	0.46838278333685224	NO	-
1210	ZINC02064706	2125	0.46837363947004496	NO	-
1211	ZINC02064707	2126	0.4683671356749065	NO	-
1212	ZINC00822584	992	0.4683657547436406	NO	-
1213	ZINC04241834	5259	0.4682980979298165	NO	-
1214	ZINC00427749	450	0.468155008983271	NO	-
1215	ZINC03344716	3218	0.46813187499810643	NO	-
1216	ZINC03867825	4654	0.46806583739688495	NO	-
1217	ZINC02798966	2749	0.46801987118561206	NO	-
1218	ZINC04252282	5290	0.46796664476877026	NO	-
1219	ZINC03558970	3903	0.46795863337456195	NO	-
1220	ZINC02213975	2199	0.46794288687011765	NO	-
1221	ZINC00145238	146	0.4678839148311887	NO	-
1222	ZINC02213974	2198	0.46786317842274944	NO	-
1223	ZINC03499609	3729	0.46779476053728075	NO	-
1224	ZINC01288187	1708	0.4677923896559544	NO	-
1225	ZINC01142792	1590	0.467783650745538	NO	-
1226	ZINC02627553	2473	0.4677833930893251	NO	-
1227	ZINC02664673	2552	0.4677224881215763	NO	-
1228	ZINC03268383	3132	0.46761737128404407	NO	-
1229	ZINC03192063	3041	0.46758762817379457	NO	-
1230	ZINC02883566	2871	0.4675736247104531	NO	-
1231	ZINC02738631	2634	0.4675107925988829	NO	-
1232	ZINC03858871	4510	0.4674682362186681	NO	-
1233	ZINC00321916	319	0.4674566380971833	NO	-
1234	ZINC00903075	1138	0.4674035772082821	NO	-
1235	ZINC04070804	5139	0.4673924547773798	NO	-
1236	ZINC03434289	3501	0.4673885184533232	NO	-
1237	ZINC03592195	3990	0.4673646331025299	NO	-
1238	ZINC00882904	1116	0.4673253861470248	NO	-
1239	ZINC03818696	4082	0.4673116864050351	NO	-
1240	ZINC00050105	44	0.46728164651173454	NO	-
1241	ZINC02803127	2762	0.46727628432889484	NO	-
1242	ZINC01466638	1851	0.4672025912238378	NO	-
1243	ZINC02169122	2151	0.46716715219267463	NO	-
1244	ZINC03852631	4196	0.4671643667692822	NO	-
1245	ZINC01327780	1713	0.46713474836718394	NO	-
1246	ZINC03388816	3325	0.4670300294583615	NO	-
1247	ZINC03531060	3836	0.4668969522315116	NO	-
1248	ZINC01241037	1689	0.4668703890455778	NO	-
1249	ZINC00872909	1091	0.4668649049390663	NO	-
1250	ZINC03249913	3115	0.466842158679693	NO	-
1251	ZINC03507454	3767	0.4668251342285203	NO	-
1252	ZINC00995924	1286	0.4668205942796876	NO	-
1253	ZINC03867826	4656	0.46680320244829054	NO	-
1254	ZINC04407852	5416	0.46674328213191824	NO	-
1255	ZINC02971621	2941	0.46674204556950416	NO	-
1256	ZINC00695984	771	0.4666981835267799	NO	-
1257	ZINC03215131	3056	0.4666796760242238	NO	-
1258	ZINC03268381	3131	0.4666778761829155	NO	-
1259	ZINC00779350	862	0.46665895746844127	NO	-
1260	ZINC04252381	5291	0.4666580433040788	NO	-
1261	ZINC03854899	4352	0.4666278586247308	NO	-
1262	ZINC04485607	5550	0.4666264506049109	NO	-
1263	ZINC02939558	2914	0.46656666630239724	NO	-
1264	ZINC00607276	627	0.4665662024302166	NO	-
1265	ZINC00659298	730	0.4664844214644973	NO	-
1266	ZINC00448150	476	0.46646266620602395	NO	-
1267	ZINC00116640	113	0.4664169381698217	NO	-
1268	ZINC04165748	5199	0.46640881854095007	NO	-
1269	ZINC03394649	3345	0.46638517559862563	NO	-
1270	ZINC00360114	346	0.46637327788880184	NO	-
1271	ZINC01960624	2040	0.4663605815767175	NO	-
1272	ZINC03467749	3592	0.4663415802536144	NO	-
1273	ZINC00311498	303	0.4663194644999936	NO	-
1274	ZINC03422556	3475	0.46630993383262315	NO	-
1275	ZINC03335490	3202	0.46630008868744693	NO	-
1276	ZINC03487123	3673	0.46627607707563	NO	-
1277	ZINC01114129	1527	0.46627299410818396	NO	-
1278	ZINC03410272	3427	0.46625731651407265	NO	-
1279	ZINC02617500	2441	0.46621668418381246	NO	-
1280	ZINC00803413	932	0.46616053250170597	NO	-
1281	ZINC02879334	2865	0.4661382241766085	NO	-
1282	ZINC02633403	2492	0.46610443664644713	NO	-
1283	ZINC02303943	2250	0.46609565963072724	NO	-
1284	ZINC04106941	5162	0.4660693254488279	NO	-
1285	ZINC02631800	2486	0.46586933399050084	NO	-
1286	ZINC02210594	2194	0.46586336495125236	NO	-
1287	ZINC02631801	2487	0.46583000162695676	NO	-
1288	ZINC01078956	1464	0.4656250295966066	NO	-
1289	ZINC00130658	130	0.46562234183716134	NO	-
1290	ZINC00601820	92	0.46558749218344614	YES	13
1291	ZINC04597916	5588	0.46545185166367953	NO	-
1292	ZINC01148695	1601	0.4654390309498958	NO	-
1293	ZINC01123088	1547	0.46540303637446967	NO	-
1294	ZINC02712936	2583	0.4653703188561493	NO	-
1295	ZINC00200549	204	0.465355489475744	NO	-
1296	ZINC00611976	636	0.4653469023886112	NO	-
1297	ZINC03596443	4000	0.46530217696695003	NO	-
1298	ZINC00048133	41	0.46529385164308684	NO	-
1299	ZINC00223925	227	0.465269295569905	NO	-
1300	ZINC03971202	4960	0.46524512107491905	NO	-
1301	ZINC03510969	3783	0.46521447171482816	NO	-
1302	ZINC03388719	3323	0.4651831965077011	NO	-
1303	ZINC04176178	5208	0.4651558663749014	NO	-
1304	ZINC03221213	3065	0.46500350763698434	NO	-
1305	ZINC03479459	3643	0.4649711551350872	NO	-
1306	ZINC02855998	2818	0.4649479010576515	NO	-
1307	ZINC02917320	2898	0.46491876297043144	NO	-
1308	ZINC02627978	2477	0.4648810156959672	NO	-
1309	ZINC00838734	91	0.4648790667104827	YES	13
1310	ZINC03379500	3285	0.46484743241571796	NO	-
1311	ZINC04251576	5284	0.4648399005970871	NO	-
1312	ZINC00972593	1257	0.46480522975858507	NO	-
1313	ZINC03359633	3252	0.46479578097972274	NO	-
1314	ZINC03989515	5075	0.46474273846111885	NO	-
1315	ZINC02730501	2622	0.4647102312420864	NO	-
1316	ZINC01168533	1622	0.46465197145982684	NO	-
1317	ZINC03867646	4643	0.4646349593840162	NO	-
1318	ZINC03969976	4909	0.4645430036306189	NO	-
1319	ZINC04254854	5294	0.4645334993230855	NO	-
1320	ZINC03482322	3658	0.46452869923875495	NO	-
1321	ZINC01364566	1759	0.4645190898899854	NO	-
1322	ZINC03359632	3251	0.4645110961906059	NO	-
1323	ZINC00411860	394	0.4645032136899555	NO	-
1324	ZINC00793164	911	0.46448921686556943	NO	-
1325	ZINC00877285	1100	0.4644746572662033	NO	-
1326	ZINC01061229	1431	0.4644334516704625	NO	-
1327	ZINC03867273	4605	0.4644289214179025	NO	-
1328	ZINC01392260	1778	0.46436815038566764	NO	-
1329	ZINC00793163	910	0.4643551078219064	NO	-
1330	ZINC03982933	5032	0.46430274187090165	NO	-
1331	ZINC03558858	3896	0.4642944719876545	NO	-
1332	ZINC03030094	2972	0.4642647498620284	NO	-
1333	ZINC02634868	2494	0.46420479096918427	NO	-
1334	ZINC03592496	3991	0.4641827682283665	NO	-
1335	ZINC01123086	1546	0.4641769958747931	NO	-
1336	ZINC00587676	619	0.46414151490144184	NO	-
1337	ZINC03419408	3449	0.4641200328265382	NO	-
1338	ZINC02064705	2124	0.46410725475250886	NO	-
1339	ZINC03088751	3017	0.4640923750788704	NO	-
1340	ZINC01148697	1602	0.46397292440016613	NO	-
1341	ZINC02064704	2123	0.4638524847731925	NO	-
1342	ZINC03392640	3337	0.4638112918264529	NO	-
1343	ZINC03475656	3603	0.46378788681075356	NO	-
1344	ZINC03476075	3613	0.46375839660482704	NO	-
1345	ZINC04492864	5562	0.4637407117016022	NO	-
1346	ZINC03496967	3698	0.46373830992005755	NO	-
1347	ZINC00779307	857	0.4637347305292242	NO	-
1348	ZINC01033442	1345	0.46370917023688374	NO	-
1349	ZINC03479553	3650	0.4637089961599232	NO	-
1350	ZINC03851079	4129	0.46369519901169126	NO	-
1351	ZINC01116441	1534	0.46366892713107405	NO	-
1352	ZINC00645171	714	0.4636273522587494	NO	-
1353	ZINC00318233	309	0.4635784373425018	NO	-
1354	ZINC01116439	1533	0.4635234057339322	NO	-
1355	ZINC00172918	174	0.463511854640925	NO	-
1356	ZINC03528026	3832	0.4634939342540989	NO	-
1357	ZINC03499617	3730	0.4634287384958843	NO	-
1358	ZINC03867164	4595	0.46340980823919786	NO	-
1359	ZINC03479507	3646	0.46337489754378747	NO	-
1360	ZINC00953584	1239	0.4633594648302088	NO	-
1361	ZINC03452421	3545	0.46333699166380926	NO	-
1362	ZINC03475926	3612	0.4633185796838398	NO	-
1363	ZINC03592129	3985	0.46327251100339606	NO	-
1364	ZINC03475923	3611	0.46326700556890243	NO	-
1365	ZINC00969996	1251	0.4632664921266923	NO	-
1366	ZINC02624368	2461	0.46325295345258183	NO	-
1367	ZINC03411271	3430	0.4632076923694576	NO	-
1368	ZINC00779351	863	0.46319764588777307	NO	-
1369	ZINC00969996	1252	0.46315055576635267	NO	-
1370	ZINC03420946	3466	0.4631156650076458	NO	-
1371	ZINC03213800	3053	0.4631132323152008	NO	-
1372	ZINC03219591	3064	0.46310916909139743	NO	-
1373	ZINC03497027	3700	0.4630640194986987	NO	-
1374	ZINC03422217	3473	0.46300116787417284	NO	-
1375	ZINC04267954	5308	0.4629839893735814	NO	-
1376	ZINC04091928	5150	0.46297917991748044	NO	-
1377	ZINC03971202	4957	0.46296932773843946	NO	-
1378	ZINC03867971	4697	0.4629422751678424	NO	-
1379	ZINC02740408	2635	0.46293481964332006	NO	-
1380	ZINC03474031	3596	0.4629319960642045	NO	-
1381	ZINC03852612	4193	0.4628852386116404	NO	-
1382	ZINC03528025	3831	0.4628224907298749	NO	-
1383	ZINC02873656	2853	0.4628194511838353	NO	-
1384	ZINC02657457	2535	0.4627910119083205	NO	-
1385	ZINC03347645	3224	0.46271660482385607	NO	-
1386	ZINC03868085	4713	0.46270452149788616	NO	-
1387	ZINC03854805	4343	0.46266971145921415	NO	-
1388	ZINC02838395	2800	0.4626410861180063	NO	-
1389	ZINC02838395	2801	0.4626410861180063	NO	-
1390	ZINC03450982	3542	0.462621828542933	NO	-
1391	ZINC03450980	3541	0.462602527785325	NO	-
1392	ZINC04409088	5417	0.4625967005716467	NO	-
1393	ZINC01383886	1772	0.4625798300831316	NO	-
1394	ZINC03481655	3655	0.4625729473100348	NO	-
1395	ZINC02461832	2385	0.4625592984828188	NO	-
1396	ZINC03908333	4824	0.4625519142295405	NO	-
1397	ZINC00928499	1179	0.4625488207787221	NO	-
1398	ZINC03867985	4707	0.4625430113965748	NO	-
1399	ZINC04465901	5494	0.46254301139657467	NO	-
1400	ZINC04622589	5589	0.46248442656893557	NO	-
1401	ZINC03476094	3615	0.46247977731519074	NO	-
1402	ZINC04292111	5334	0.46245932822322905	NO	-
1403	ZINC03380273	3293	0.4624498718103068	NO	-
1404	ZINC00670959	742	0.4624131026799417	NO	-
1405	ZINC03558950	3901	0.46240079912145393	NO	-
1406	ZINC03481652	3654	0.4623861965592925	NO	-
1407	ZINC03496094	3695	0.46237997903520467	NO	-
1408	ZINC03079495	3014	0.46236348816091294	NO	-
1409	ZINC00779356	864	0.46234605854399097	NO	-
1410	ZINC00235783	238	0.4623399418683554	NO	-
1411	ZINC03621637	4031	0.46230845651587565	NO	-
1412	ZINC03815354	90	0.4622944063987583	YES	13
1413	ZINC02479637	2396	0.4622803606153895	NO	-
1414	ZINC00003613	2	0.4621977450373973	NO	-
1415	ZINC02795735	2718	0.46206258050042986	NO	-
1416	ZINC02193007	2162	0.46205476875881674	NO	-
1417	ZINC01217678	1668	0.4618139632479698	NO	-
1418	ZINC00526887	551	0.461775748302605	NO	-
1419	ZINC03857130	4413	0.46177431445584294	NO	-
1420	ZINC01078606	1463	0.4617683825147172	NO	-
1421	ZINC00991258	1279	0.4617661746311572	NO	-
1422	ZINC02989474	2952	0.4616628620657768	NO	-
1423	ZINC03853231	4247	0.46164779795715977	NO	-
1424	ZINC04467677	5502	0.46164779795715977	NO	-
1425	ZINC01350961	1741	0.46155153134163196	NO	-
1426	ZINC03125659	3026	0.46154656403876065	NO	-
1427	ZINC04094763	5155	0.46154413909124503	NO	-
1428	ZINC03867945	4679	0.4615249509765646	NO	-
1429	ZINC00851444	1025	0.46149053776071675	NO	-
1430	ZINC01349181	1737	0.4614882904500416	NO	-
1431	ZINC03859003	4522	0.4614815487493709	NO	-
1432	ZINC00813735	964	0.4614681787822325	NO	-
1433	ZINC03868643	4732	0.46145050751883937	NO	-
1434	ZINC03971202	4959	0.4614450047415868	NO	-
1435	ZINC00107103	98	0.46143433485754765	NO	-
1436	ZINC01749221	1924	0.4614242181497036	NO	-
1437	ZINC00194533	202	0.46135976296495546	NO	-
1438	ZINC03438282	3526	0.46135436784523925	NO	-
1439	ZINC00145826	148	0.4613513695443384	NO	-
1440	ZINC03376965	3280	0.4613109712615157	NO	-
1441	ZINC04266516	5304	0.4612831912103192	NO	-
1442	ZINC02618098	2444	0.4612742705450434	NO	-
1443	ZINC03397601	3364	0.4612463369300569	NO	-
1444	ZINC01961912	2043	0.4612362498359007	NO	-
1445	ZINC02721104	2609	0.46120305796060923	NO	-
1446	ZINC00856291	1037	0.4611908033018597	NO	-
1447	ZINC02450952	2380	0.46113023586506313	NO	-
1448	ZINC02622285	2456	0.461074108110409	NO	-
1449	ZINC03475809	3608	0.4610276246141202	NO	-
1450	ZINC03475807	3607	0.461016546058834	NO	-
1451	ZINC03508197	3771	0.461009827231223	NO	-
1452	ZINC01024089	1328	0.46096654328330494	NO	-
1453	ZINC03381932	3294	0.46085237216302855	NO	-
1454	ZINC03854807	4344	0.460831503429606	NO	-
1455	ZINC03859004	4523	0.4608305026846412	NO	-
1456	ZINC00111009	102	0.46081382594346737	NO	-
1457	ZINC01114940	1532	0.4608090228928872	NO	-
1458	ZINC01364573	1760	0.46073488874693613	NO	-
1459	ZINC04465490	5489	0.4604929126696523	NO	-
1460	ZINC04001265	5109	0.46047868598191327	NO	-
1461	ZINC02193005	2161	0.46043789831274656	NO	-
1462	ZINC03479379	3641	0.4604151727889936	NO	-
1463	ZINC00976215	1265	0.4604038564875877	NO	-
1464	ZINC00413917	408	0.4603785527810603	NO	-
1465	ZINC03867646	4644	0.4603226033700845	NO	-
1466	ZINC03479524	3649	0.460313142967191	NO	-
1467	ZINC00341054	330	0.4603010480345015	NO	-
1468	ZINC02760898	2655	0.4602780221457628	NO	-
1469	ZINC00567874	597	0.46026990409657437	NO	-
1470	ZINC01120906	1542	0.46026880804965786	NO	-
1471	ZINC00645523	716	0.4602393463862052	NO	-
1472	ZINC04231145	5243	0.46015575918652313	NO	-
1473	ZINC00360401	347	0.46011452563170596	NO	-
1474	ZINC01197386	1642	0.4601072249723399	NO	-
1475	ZINC01442534	1835	0.46010705723228973	NO	-
1476	ZINC03482111	3656	0.460084111214217	NO	-
1477	ZINC00150913	167	0.4600543606110637	NO	-
1478	ZINC02650396	2521	0.46005332656646036	NO	-
1479	ZINC01466632	1847	0.4600291200962078	NO	-
1480	ZINC00367684	358	0.45999425929884613	NO	-
1481	ZINC00462934	490	0.4599492225353146	NO	-
1482	ZINC00360402	348	0.45991440349785556	NO	-
1483	ZINC03479521	3648	0.4599133384341494	NO	-
1484	ZINC02403614	2317	0.45988411185713557	NO	-
1485	ZINC02341966	2268	0.45987730814188327	NO	-
1486	ZINC03564210	3930	0.45980447664333457	NO	-
1487	ZINC03479519	3647	0.4598039047661791	NO	-
1488	ZINC03564209	3929	0.45979261358564627	NO	-
1489	ZINC03857133	4414	0.4597778659948941	NO	-
1490	ZINC03857134	4415	0.45975597022269227	NO	-
1491	ZINC02800101	2752	0.45970699333705434	NO	-
1492	ZINC03859487	4546	0.45969445126891456	NO	-
1493	ZINC03294233	3156	0.45966459560863093	NO	-
1494	ZINC01342930	1731	0.4596603621426935	NO	-
1495	ZINC03420920	3464	0.45965633796812144	NO	-
1496	ZINC01772523	1930	0.45965259750948884	NO	-
1497	ZINC00882903	1115	0.45953221652864773	NO	-
1498	ZINC03854040	4295	0.45943497266401845	NO	-
1499	ZINC00969996	1253	0.4593886859959712	NO	-
1500	ZINC01960608	2039	0.4593810749773667	NO	-
1501	ZINC01204134	1650	0.4593803571967751	NO	-
1502	ZINC01204133	1649	0.4593474663590773	NO	-
1503	ZINC00719993	801	0.4593412647667854	NO	-
1504	ZINC00563060	585	0.4593037980732239	NO	-
1505	ZINC02651091	2522	0.4593009498400655	NO	-
1506	ZINC00260922	264	0.4592765179258393	NO	-
1507	ZINC00719994	802	0.45925273470359657	NO	-
1508	ZINC01051756	1390	0.4592284790004968	NO	-
1509	ZINC01230886	1684	0.4591993535259903	NO	-
1510	ZINC03231772	3085	0.4591813545752453	NO	-
1511	ZINC01006488	1302	0.4591639014221524	NO	-
1512	ZINC00413233	399	0.45908809787042404	NO	-
1513	ZINC01501114	1879	0.4590608737967889	NO	-
1514	ZINC00645522	715	0.4590525121532189	NO	-
1515	ZINC01162682	1613	0.45898838382295065	NO	-
1516	ZINC03391466	3331	0.4589579133212554	NO	-
1517	ZINC04633453	5600	0.45894377996488006	NO	-
1518	ZINC01960607	2038	0.45892588924138356	NO	-
1519	ZINC00780177	876	0.45892028632851156	NO	-
1520	ZINC03420689	3456	0.4588686653021488	NO	-
1521	ZINC03420687	3455	0.4588629953210323	NO	-
1522	ZINC00797003	919	0.45885496211162535	NO	-
1523	ZINC03851987	4181	0.4588136409870743	NO	-
1524	ZINC04128573	5176	0.45881056705579354	NO	-
1525	ZINC02388467	2305	0.4587706143987354	NO	-
1526	ZINC03332950	3197	0.4587698839141124	NO	-
1527	ZINC03559713	3912	0.45873111874259503	NO	-
1528	ZINC00801456	926	0.45871886056668526	NO	-
1529	ZINC03396022	3353	0.4586948366779954	NO	-
1530	ZINC00525198	544	0.45868062430554063	NO	-
1531	ZINC00563059	584	0.45866293528319074	NO	-
1532	ZINC01972468	2048	0.45864667161237294	NO	-
1533	ZINC02795747	2719	0.458620114197097	NO	-
1534	ZINC01775908	1933	0.45859345954866926	NO	-
1535	ZINC03815350	94	0.4584788015110273	YES	13
1536	ZINC01051758	1391	0.45846588742710437	NO	-
1537	ZINC01981794	2096	0.4584649193856073	NO	-
1538	ZINC03969733	4903	0.4584648112608997	NO	-
1539	ZINC01981795	2097	0.45844570923497585	NO	-
1540	ZINC04266859	5305	0.4584318919572872	NO	-
1541	ZINC00875721	1096	0.45840401245101353	NO	-
1542	ZINC04240363	5254	0.45831917818129225	NO	-
1543	ZINC01073370	1451	0.4583106853345655	NO	-
1544	ZINC02502848	2414	0.45828661646218416	NO	-
1545	ZINC03806540	4074	0.4582861400508662	NO	-
1546	ZINC00873444	1093	0.4582207996103255	NO	-
1547	ZINC00172924	175	0.4582098273977987	NO	-
1548	ZINC03047384	3000	0.4581392136855548	NO	-
1549	ZINC02641364	2506	0.4581131045228078	NO	-
1550	ZINC03969734	4904	0.45808028401867584	NO	-
1551	ZINC00779312	859	0.4580347346942693	NO	-
1552	ZINC00818326	974	0.4580200344028043	NO	-
1553	ZINC00779309	858	0.45800481249544034	NO	-
1554	ZINC00260924	265	0.4579692534293428	NO	-
1555	ZINC00350947	338	0.4579519394330696	NO	-
1556	ZINC00577256	605	0.45794884787675694	NO	-
1557	ZINC00179464	179	0.4579440638644173	NO	-
1558	ZINC03867971	4698	0.4579309724022049	NO	-
1559	ZINC01013818	1316	0.4579124391055981	NO	-
1560	ZINC01440326	1824	0.45790825580384675	NO	-
1561	ZINC00350944	337	0.4578996746829684	NO	-
1562	ZINC01114129	1528	0.45787124541063756	NO	-
1563	ZINC04093794	5151	0.4578007031419578	NO	-
1564	ZINC03004551	2960	0.45776000959013674	NO	-
1565	ZINC03434288	3500	0.45775776612172897	NO	-
1566	ZINC01191326	1639	0.4577282544785018	NO	-
1567	ZINC03968415	4860	0.4577265926041712	NO	-
1568	ZINC01503447	1881	0.4577258500161641	NO	-
1569	ZINC04223295	5230	0.4577082976081788	NO	-
1570	ZINC00706648	778	0.457680975968653	NO	-
1571	ZINC01916412	1979	0.457661035231876	NO	-
1572	ZINC03350628	3229	0.4576531680439088	NO	-
1573	ZINC04286435	5332	0.457643647247153	NO	-
1574	ZINC00826827	994	0.45761919638867515	NO	-
1575	ZINC01056990	1412	0.4576160736617146	NO	-
1576	ZINC01056988	1411	0.4576102654880304	NO	-
1577	ZINC02718332	2591	0.45751010191820857	NO	-
1578	ZINC04374706	5403	0.4574166465901158	NO	-
1579	ZINC02729394	2618	0.4573957249358998	NO	-
1580	ZINC04231145	5242	0.45736321282950293	NO	-
1581	ZINC00849773	1021	0.457324452416689	NO	-
1582	ZINC00145827	149	0.4573147376666064	NO	-
1583	ZINC03820249	4085	0.4572757336523479	NO	-
1584	ZINC03867945	4680	0.45724362273936425	NO	-
1585	ZINC03850854	4117	0.4572089458641174	NO	-
1586	ZINC03538371	3850	0.457199437021369	NO	-
1587	ZINC04201821	5221	0.45716667838828934	NO	-
1588	ZINC01364378	1755	0.45713741417643833	NO	-
1589	ZINC03867715	4645	0.4571167681296419	NO	-
1590	ZINC03504078	3736	0.45707220870248866	NO	-
1591	ZINC01088708	1487	0.45704392283339573	NO	-
1592	ZINC01088709	1488	0.4570374724143081	NO	-
1593	ZINC01466633	1848	0.4569714099072031	NO	-
1594	ZINC00612005	637	0.456953541895115	NO	-
1595	ZINC00986215	1276	0.4569493621399377	NO	-
1596	ZINC01074005	1453	0.45693721704819745	NO	-
1597	ZINC03332952	3198	0.4569007008336113	NO	-
1598	ZINC03968414	4859	0.45688577412840753	NO	-
1599	ZINC01987235	2107	0.45686886938236937	NO	-
1600	ZINC01364575	1761	0.4568493480404343	NO	-
1601	ZINC00849784	1023	0.45682387986947015	NO	-
1602	ZINC01074047	1454	0.4567983825257337	NO	-
1603	ZINC02873656	2855	0.45678263252952955	NO	-
1604	ZINC02873656	2854	0.4567826325295294	NO	-
1605	ZINC02621432	2454	0.4567808926242476	NO	-
1606	ZINC01938903	2029	0.4567259411388506	NO	-
1607	ZINC03507605	3769	0.4566922498339097	NO	-
1608	ZINC02791752	2698	0.4566709042133129	NO	-
1609	ZINC01056841	1410	0.45666058080441774	NO	-
1610	ZINC03435629	3502	0.4566299258746005	NO	-
1611	ZINC00159021	169	0.4566280427643479	NO	-
1612	ZINC04254854	5295	0.4565189389115422	NO	-
1613	ZINC02433395	2359	0.4565143225019388	NO	-
1614	ZINC03228150	3079	0.4565135294170572	NO	-
1615	ZINC00526887	552	0.45640643534863556	NO	-
1616	ZINC01773784	1931	0.45639114993076846	NO	-
1617	ZINC00444261	471	0.45638644442277115	NO	-
1618	ZINC00444262	472	0.45632634940928396	NO	-
1619	ZINC00321735	315	0.45631390694968005	NO	-
1620	ZINC00610584	634	0.45628666810914964	NO	-
1621	ZINC03566261	3931	0.456266301018218	NO	-
1622	ZINC03566262	3932	0.45626255874451327	NO	-
1623	ZINC03867940	4677	0.45624315356056894	NO	-
1624	ZINC00050320	45	0.45623410701217915	NO	-
1625	ZINC03248669	3112	0.45619821639876146	NO	-
1626	ZINC01922894	1995	0.45617607009783057	NO	-
1627	ZINC00422423	434	0.45616120649385555	NO	-
1628	ZINC03504077	3735	0.45610953069926014	NO	-
1629	ZINC03484530	3662	0.4560970799548102	NO	-
1630	ZINC03484528	3661	0.45609206148805453	NO	-
1631	ZINC01981280	2074	0.4560790341657297	NO	-
1632	ZINC01981279	2073	0.45607004216048425	NO	-
1633	ZINC01981792	2094	0.45604479771450473	NO	-
1634	ZINC01981793	2095	0.45602649585050137	NO	-
1635	ZINC00779364	869	0.45600897418382574	NO	-
1636	ZINC01111260	1520	0.45597216576784816	NO	-
1637	ZINC03216438	3060	0.45594069315643343	NO	-
1638	ZINC03452409	3544	0.45592654783898456	NO	-
1639	ZINC03475682	3604	0.4558343884129998	NO	-
1640	ZINC00885375	1122	0.455801615502966	NO	-
1641	ZINC03479207	3632	0.4557619757257218	NO	-
1642	ZINC03479210	3633	0.45575794160769983	NO	-
1643	ZINC03852612	4194	0.4557558020223757	NO	-
1644	ZINC00875699	1095	0.4557424639165754	NO	-
1645	ZINC03351225	3231	0.45574019906592816	NO	-
1646	ZINC03853067	4230	0.4557096455562857	NO	-
1647	ZINC03216976	3062	0.45570575812165587	NO	-
1648	ZINC02795414	2716	0.4556903752078993	NO	-
1649	ZINC00862017	1054	0.4556430816929985	NO	-
1650	ZINC00862018	1055	0.4556381913114682	NO	-
1651	ZINC02908017	2884	0.45552718711331996	NO	-
1652	ZINC00421378	432	0.4555009298770339	NO	-
1653	ZINC03858787	4505	0.4554400935511255	NO	-
1654	ZINC02141893	2147	0.4554303119312929	NO	-
1655	ZINC01225870	1682	0.4554183244530226	NO	-
1656	ZINC02915795	2895	0.4552163649011505	NO	-
1657	ZINC00310879	301	0.45519342549999275	NO	-
1658	ZINC01938441	2020	0.4551741051766793	NO	-
1659	ZINC00716250	796	0.4551540485972394	NO	-
1660	ZINC01223278	1671	0.4551372680861097	NO	-
1661	ZINC01185600	1631	0.4551159724209965	NO	-
1662	ZINC02501173	2412	0.455094326926215	NO	-
1663	ZINC02201351	2176	0.4550736326285853	NO	-
1664	ZINC01148991	1603	0.45501831435159823	NO	-
1665	ZINC03806542	4075	0.45500909228227143	NO	-
1666	ZINC04166865	5201	0.4549501476097051	NO	-
1667	ZINC03854043	4297	0.454926891112999	NO	-
1668	ZINC03476822	3621	0.4549107045270438	NO	-
1669	ZINC00145828	150	0.45490656797746426	NO	-
1670	ZINC03250463	3117	0.45488822372318055	NO	-
1671	ZINC00620679	660	0.4548518040871187	NO	-
1672	ZINC03250461	3116	0.4548273749461906	NO	-
1673	ZINC00853326	1026	0.4548119877627622	NO	-
1674	ZINC04427983	5428	0.45476625059861026	NO	-
1675	ZINC03516810	3802	0.4546751466507765	NO	-
1676	ZINC01185601	1632	0.45467295256879064	NO	-
1677	ZINC00123439	126	0.45459205999313596	NO	-
1678	ZINC02766848	2668	0.45458979212116996	NO	-
1679	ZINC03867525	4628	0.45457735667057375	NO	-
1680	ZINC02700291	2571	0.4545445681319376	NO	-
1681	ZINC00062678	59	0.45449532812407595	NO	-
1682	ZINC00944357	1222	0.45447143759967623	NO	-
1683	ZINC03478956	3627	0.454382793724025	NO	-
1684	ZINC00746219	818	0.4543703474462711	NO	-
1685	ZINC00746222	821	0.45436450849298715	NO	-
1686	ZINC03859277	4539	0.45433327345737023	NO	-
1687	ZINC03384958	3308	0.4543271963716498	NO	-
1688	ZINC02766849	2669	0.4542117956698035	NO	-
1689	ZINC03857751	4463	0.4542028102116781	NO	-
1690	ZINC00746220	819	0.4541998707968095	NO	-
1691	ZINC02766850	2670	0.4541952033196301	NO	-
1692	ZINC01938749	2022	0.4541380136112627	NO	-
1693	ZINC02471399	2390	0.45412514853064284	NO	-
1694	ZINC01439655	1823	0.4540797388500666	NO	-
1695	ZINC01816678	1947	0.4540764220372378	NO	-
1696	ZINC00563864	594	0.4540664707121754	NO	-
1697	ZINC03425321	3487	0.4540518513140341	NO	-
1698	ZINC00352154	339	0.45402437692774195	NO	-
1699	ZINC03857541	4447	0.4540057281035439	NO	-
1700	ZINC03420881	3460	0.4539784990082629	NO	-
1701	ZINC03976840	5009	0.45394203075324757	NO	-
1702	ZINC03976841	5010	0.45392825273002135	NO	-
1703	ZINC00111009	103	0.4539227156441001	NO	-
1704	ZINC02188025	2158	0.45390068982143544	NO	-
1705	ZINC01143107	1591	0.45388209623830406	NO	-
1706	ZINC00053008	48	0.4538819836323348	NO	-
1707	ZINC00929997	1185	0.4538813338344036	NO	-
1708	ZINC02395080	2310	0.45386616017604114	NO	-
1709	ZINC02651970	2527	0.45386232674965754	NO	-
1710	ZINC00470096	498	0.45381104689564894	NO	-
1711	ZINC00746221	820	0.45379140602222184	NO	-
1712	ZINC04094763	5152	0.4537873306200578	NO	-
1713	ZINC00303591	287	0.45373164523187165	NO	-
1714	ZINC03854042	4296	0.4536325155027239	NO	-
1715	ZINC00885375	1123	0.4535828933825491	NO	-
1716	ZINC03416368	3444	0.4535757690155438	NO	-
1717	ZINC01922893	1994	0.45357407802945027	NO	-
1718	ZINC03420884	3461	0.453490505957711	NO	-
1719	ZINC00881518	1108	0.4534554695926814	NO	-
1720	ZINC02252474	2227	0.4534503994003888	NO	-
1721	ZINC03198245	3046	0.4534136390472596	NO	-
1722	ZINC02910057	2885	0.4534112871017628	NO	-
1723	ZINC01159701	1610	0.4533985688032427	NO	-
1724	ZINC01159702	1611	0.45338725907978566	NO	-
1725	ZINC03851987	4182	0.4533618081495668	NO	-
1726	ZINC02910059	2886	0.45335527777099033	NO	-
1727	ZINC02864333	2839	0.4533215347922946	NO	-
1728	ZINC03972969	4986	0.45329012885081627	NO	-
1729	ZINC00951489	1231	0.45328393951545337	NO	-
1730	ZINC03832259	81	0.4532376330600651	YES	12
1731	ZINC03857410	4436	0.45323053621768944	NO	-
1732	ZINC00839780	1007	0.4532165013518379	NO	-
1733	ZINC01029379	1331	0.4532092821928102	NO	-
1734	ZINC03397108	3357	0.4531020882001013	NO	-
1735	ZINC03857066	4405	0.45307939582152623	NO	-
1736	ZINC00774700	839	0.453045787968831	NO	-
1737	ZINC03967012	4856	0.45304196477909464	NO	-
1738	ZINC01938753	2023	0.45303416891925596	NO	-
1739	ZINC01938905	2031	0.4530291395010085	NO	-
1740	ZINC01938904	2030	0.4529964923401155	NO	-
1741	ZINC03568508	3955	0.4528979092572975	NO	-
1742	ZINC02760967	2656	0.45289664005554825	NO	-
1743	ZINC03514951	3797	0.45284150696105524	NO	-
1744	ZINC03305383	3165	0.45280698622436416	NO	-
1745	ZINC00023683	16	0.45280673314563	NO	-
1746	ZINC01364394	1756	0.45278930946127854	NO	-
1747	ZINC04252160	5287	0.4527892243294213	NO	-
1748	ZINC03815520	95	0.45276698357096473	YES	13
1749	ZINC04485959	5551	0.45276396728437385	NO	-
1750	ZINC00970304	1254	0.45276269630359345	NO	-
1751	ZINC01938440	2019	0.4526694008136324	NO	-
1752	ZINC04251576	5282	0.45264797917381266	NO	-
1753	ZINC03517014	3805	0.4526425659741741	NO	-
1754	ZINC00853359	1028	0.45262199905282263	NO	-
1755	ZINC03484691	3664	0.4525980447432567	NO	-
1756	ZINC00617991	653	0.45259036452435125	NO	-
1757	ZINC03216782	3061	0.4525838004698681	NO	-
1758	ZINC00849783	1022	0.4525747560292234	NO	-
1759	ZINC00779357	865	0.4525713771055238	NO	-
1760	ZINC00617992	654	0.45256181575386084	NO	-
1761	ZINC01052183	1393	0.45253126758689977	NO	-
1762	ZINC02236516	2219	0.45246810211856936	NO	-
1763	ZINC03557238	3894	0.45241538295128186	NO	-
1764	ZINC00563962	596	0.45240165427744056	NO	-
1765	ZINC03867940	4678	0.45238758082951913	NO	-
1766	ZINC00467847	495	0.4523685355374755	NO	-
1767	ZINC03307535	3167	0.45234948511979367	NO	-
1768	ZINC03857299	4427	0.45228463667825003	NO	-
1769	ZINC00987486	1278	0.45226941004760285	NO	-
1770	ZINC01040129	1367	0.45223444773364885	NO	-
1771	ZINC02487980	2403	0.4521681135949935	NO	-
1772	ZINC03982848	5031	0.45216419172851485	NO	-
1773	ZINC03229173	3080	0.45215846613648597	NO	-
1774	ZINC00683380	763	0.4521270101781818	NO	-
1775	ZINC04275333	5318	0.45211666981181625	NO	-
1776	ZINC03857114	4412	0.45207338972554956	NO	-
1777	ZINC00727262	811	0.45206769461922575	NO	-
1778	ZINC03566430	3934	0.4520553832191708	NO	-
1779	ZINC01090867	1490	0.45205246457705833	NO	-
1780	ZINC03566428	3933	0.4520507379914894	NO	-
1781	ZINC01388831	1776	0.45202696182839097	NO	-
1782	ZINC00435948	466	0.45201902194133864	NO	-
1783	ZINC03619304	4028	0.45201616150164353	NO	-
1784	ZINC03392347	3335	0.4519629491855854	NO	-
1785	ZINC01218047	1669	0.4519380114286859	NO	-
1786	ZINC01090865	1489	0.4519304764945563	NO	-
1787	ZINC02544681	2429	0.4519067448621674	NO	-
1788	ZINC03894320	4808	0.45190463920263	NO	-
1789	ZINC01981545	2079	0.4518955440940786	NO	-
1790	ZINC03227662	3077	0.45188944371972695	NO	-
1791	ZINC03853622	4274	0.4518653421293748	NO	-
1792	ZINC00756726	824	0.4518202472852641	NO	-
1793	ZINC03980728	5025	0.4518123229725475	NO	-
1794	ZINC02734956	2626	0.45181124595888233	NO	-
1795	ZINC00779306	856	0.45179996363660896	NO	-
1796	ZINC00942223	1217	0.4517980539350358	NO	-
1797	ZINC03982847	5030	0.45179780094005667	NO	-
1798	ZINC03040709	2988	0.4517863198635868	NO	-
1799	ZINC03509904	3772	0.4517393964471767	NO	-
1800	ZINC00460897	489	0.45170965374277977	NO	-
1801	ZINC02855420	2816	0.45169268132864654	NO	-
1802	ZINC00860493	1053	0.45167322780620917	NO	-
1803	ZINC01938748	2021	0.45167056483696955	NO	-
1804	ZINC00860492	1052	0.45165976170175504	NO	-
1805	ZINC00807867	945	0.45153068032108024	NO	-
1806	ZINC00929872	1183	0.45152829131860917	NO	-
1807	ZINC00807865	944	0.4515076302217271	NO	-
1808	ZINC03995246	5094	0.4514782650345667	NO	-
1809	ZINC03185858	3039	0.4514599839364509	NO	-
1810	ZINC03820249	4086	0.45143765163005395	NO	-
1811	ZINC00941235	1211	0.451422250781429	NO	-
1812	ZINC03420911	3462	0.4513942351886619	NO	-
1813	ZINC00410623	389	0.45137191278711697	NO	-
1814	ZINC03853621	4273	0.45133287518407955	NO	-
1815	ZINC03229990	3082	0.451310329227668	NO	-
1816	ZINC00399693	381	0.4513101633483059	NO	-
1817	ZINC00941234	1210	0.4513035519134737	NO	-
1818	ZINC03854421	4311	0.45128336753235676	NO	-
1819	ZINC03533602	3844	0.4512794596538688	NO	-
1820	ZINC04326559	5352	0.4512689087489673	NO	-
1821	ZINC04103147	5158	0.4512181391093964	NO	-
1822	ZINC00159021	170	0.45121756764853665	NO	-
1823	ZINC01504890	1882	0.45119684453515263	NO	-
1824	ZINC00150851	166	0.4511662286958146	NO	-
1825	ZINC04597417	5587	0.4511542024492872	NO	-
1826	ZINC02976142	2946	0.4511491606099243	NO	-
1827	ZINC00150850	165	0.4511361995354875	NO	-
1828	ZINC00609729	631	0.4510659226798463	NO	-
1829	ZINC00537895	563	0.45104031629203345	NO	-
1830	ZINC03476080	3614	0.45101598814335353	NO	-
1831	ZINC03909475	4827	0.45101168855182444	NO	-
1832	ZINC00940456	1208	0.4509963116137806	NO	-
1833	ZINC00310615	299	0.45098882809605995	NO	-
1834	ZINC03854992	4358	0.45098787361415427	NO	-
1835	ZINC04292850	5337	0.4509852330664095	NO	-
1836	ZINC04254854	5296	0.4509835723227458	NO	-
1837	ZINC03436227	3513	0.4509669670121713	NO	-
1838	ZINC00766376	826	0.4509279990231401	NO	-
1839	ZINC03497435	3710	0.4509150019181407	NO	-
1840	ZINC03497433	3709	0.4509094727287728	NO	-
1841	ZINC03452490	3547	0.4509067393820813	NO	-
1842	ZINC03088736	3016	0.4508850604088199	NO	-
1843	ZINC00816737	971	0.45088039362611065	NO	-
1844	ZINC04128573	5177	0.4508705374968557	NO	-
1845	ZINC03969902	4906	0.45085234723107115	NO	-
1846	ZINC03507297	3760	0.4508051790527419	NO	-
1847	ZINC00111944	108	0.45073502218373684	NO	-
1848	ZINC00131931	133	0.45072788885644915	NO	-
1849	ZINC00505846	526	0.4507236521175197	NO	-
1850	ZINC00779316	861	0.45072080314777246	NO	-
1851	ZINC03568202	3949	0.4507128884152483	NO	-
1852	ZINC02334890	2262	0.45069987536556655	NO	-
1853	ZINC03859085	4525	0.45067949913701427	NO	-
1854	ZINC03956274	4835	0.45065855539428284	NO	-
1855	ZINC03619361	4029	0.45062840648627467	NO	-
1856	ZINC01934389	2010	0.45056318688442104	NO	-
1857	ZINC03581738	3976	0.45055256925582343	NO	-
1858	ZINC03590855	3980	0.45054543922589174	NO	-
1859	ZINC00149428	160	0.450543739046699	NO	-
1860	ZINC03853061	4228	0.45054325025380143	NO	-
1861	ZINC00308366	292	0.4505259623438198	NO	-
1862	ZINC04358532	5389	0.4504932124964864	NO	-
1863	ZINC03240238	3098	0.4504522137914262	NO	-
1864	ZINC00888201	1126	0.4504231355440615	NO	-
1865	ZINC00713683	786	0.45039666083557983	NO	-
1866	ZINC03854534	4317	0.4503064920418597	NO	-
1867	ZINC03531752	3838	0.45029107514875766	NO	-
1868	ZINC02663975	2548	0.4502519944901553	NO	-
1869	ZINC01210621	1654	0.4502342059156932	NO	-
1870	ZINC00836513	1006	0.45022305249333466	NO	-
1871	ZINC02791882	2700	0.4502063999568961	NO	-
1872	ZINC01210624	1655	0.4501951776679496	NO	-
1873	ZINC04495178	5565	0.4501919853232191	NO	-
1874	ZINC01466635	1849	0.4501340641133084	NO	-
1875	ZINC03506946	3751	0.4500733541320803	NO	-
1876	ZINC01780152	1938	0.4500222830789388	NO	-
1877	ZINC01780153	1939	0.45001339207730195	NO	-
1878	ZINC04357555	5381	0.4500070032818415	NO	-
1879	ZINC00807869	946	0.4499797704222457	NO	-
1880	ZINC00881274	1106	0.4499637544480104	NO	-
1881	ZINC00609646	630	0.44995662091852073	NO	-
1882	ZINC03439714	3529	0.44995172394211536	NO	-
1883	ZINC03862790	4563	0.4499337356581977	NO	-
1884	ZINC03436455	3518	0.4499243585704339	NO	-
1885	ZINC02792234	2703	0.4498796891095693	NO	-
1886	ZINC03854533	4316	0.4498545062695816	NO	-
1887	ZINC01938901	2027	0.449832890239606	NO	-
1888	ZINC00932989	1194	0.44980194183708594	NO	-
1889	ZINC01274185	1703	0.4497799485398939	NO	-
1890	ZINC01938902	2028	0.4497633528682268	NO	-
1891	ZINC04518429	5577	0.4497436457632994	NO	-
1892	ZINC03815309	98	0.449650664760489	YES	13
1893	ZINC03867549	4632	0.4496389157028002	NO	-
1894	ZINC00929998	1186	0.44963590948743404	NO	-
1895	ZINC01466636	1850	0.4496219878491366	NO	-
1896	ZINC03859200	4536	0.44960622124907196	NO	-
1897	ZINC03506767	3747	0.44960327525973814	NO	-
1898	ZINC04089453	5148	0.44957125489576666	NO	-
1899	ZINC03516861	3803	0.4495479523883071	NO	-
1900	ZINC03487204	3674	0.4495419237751165	NO	-
1901	ZINC03972233	4977	0.44952447528053163	NO	-
1902	ZINC03516862	3804	0.44951975220191775	NO	-
1903	ZINC02962039	2929	0.44945861640482015	NO	-
1904	ZINC03850854	4118	0.4494370196275228	NO	-
1905	ZINC04052605	5123	0.4494356676338143	NO	-
1906	ZINC04337195	5356	0.4494121640231595	NO	-
1907	ZINC00509560	531	0.4493839663092302	NO	-
1908	ZINC00563879	595	0.4493671334522177	NO	-
1909	ZINC03452428	3546	0.4493343146055504	NO	-
1910	ZINC00875773	1097	0.4493139661885977	NO	-
1911	ZINC03388582	3322	0.4492779905166999	NO	-
1912	ZINC02799035	2750	0.44926560855959946	NO	-
1913	ZINC03987432	5065	0.44925535153820156	NO	-
1914	ZINC00118540	115	0.4492294303183638	NO	-
1915	ZINC00475151	505	0.4492259784200027	NO	-
1916	ZINC00475150	504	0.4492141786172279	NO	-
1917	ZINC00829996	997	0.44919302396994354	NO	-
1918	ZINC01364395	1757	0.44918638373140213	NO	-
1919	ZINC02317589	2253	0.44916379048589694	NO	-
1920	ZINC03384241	3305	0.44916131258023345	NO	-
1921	ZINC03366797	3263	0.44916066938250737	NO	-
1922	ZINC00389406	378	0.44908984741280944	NO	-
1923	ZINC02797935	2745	0.44907273004552184	NO	-
1924	ZINC03485518	3665	0.4490430022821429	NO	-
1925	ZINC01057181	1413	0.4490266045418674	NO	-
1926	ZINC01426435	1807	0.4490000974906276	NO	-
1927	ZINC01426434	1806	0.44899963919841773	NO	-
1928	ZINC02853356	2813	0.44899278370912205	NO	-
1929	ZINC00818335	977	0.4489292910700394	NO	-
1930	ZINC04354304	5374	0.44892789993208576	NO	-
1931	ZINC00389407	379	0.4489231633543036	NO	-
1932	ZINC00818336	978	0.44889225118163983	NO	-
1933	ZINC01441763	1831	0.4488096319336395	NO	-
1934	ZINC02871775	2847	0.44880089916916344	NO	-
1935	ZINC00753703	823	0.44879289523327903	NO	-
1936	ZINC01441764	1833	0.44877889165721657	NO	-
1937	ZINC02465636	2386	0.44877349753819196	NO	-
1938	ZINC04251576	5283	0.4487317808430329	NO	-
1939	ZINC03507057	3753	0.4486978035124352	NO	-
1940	ZINC03956282	4836	0.4486154232292809	NO	-
1941	ZINC02848711	2811	0.4486128395104821	NO	-
1942	ZINC00849770	1020	0.4485941766602755	NO	-
1943	ZINC01938909	2032	0.44855461280773	NO	-
1944	ZINC03507055	3752	0.44854189957422924	NO	-
1945	ZINC03912151	4829	0.44847135191151255	NO	-
1946	ZINC00208870	214	0.4484045813582057	NO	-
1947	ZINC00208386	213	0.44839365603983283	NO	-
1948	ZINC03242858	3103	0.4483383948708413	NO	-
1949	ZINC00352154	340	0.44833084052305705	NO	-
1950	ZINC00421190	431	0.4483144981020351	NO	-
1951	ZINC04337195	5357	0.4483031212551325	NO	-
1952	ZINC00044730	37	0.44828914428505906	NO	-
1953	ZINC03987698	5070	0.44825233434119005	NO	-
1954	ZINC01938755	2025	0.4482144225286548	NO	-
1955	ZINC01194909	1641	0.44818687950836333	NO	-
1956	ZINC00421189	430	0.4481819131354521	NO	-
1957	ZINC00226817	231	0.44811830003691067	NO	-
1958	ZINC00226812	230	0.448109156440154	NO	-
1959	ZINC00829995	996	0.44810400877827794	NO	-
1960	ZINC00956524	1245	0.4480880037963231	NO	-
1961	ZINC03590802	3979	0.4480690555869541	NO	-
1962	ZINC01934415	2011	0.4480555094520855	NO	-
1963	ZINC01135631	1582	0.448044203217344	NO	-
1964	ZINC00807871	947	0.44797608070161354	NO	-
1965	ZINC03854046	4299	0.4479480700599788	NO	-
1966	ZINC00686664	765	0.44792660026257697	NO	-
1967	ZINC00107104	99	0.447898159851333	NO	-
1968	ZINC03867103	4593	0.4478855987567887	NO	-
1969	ZINC00470671	499	0.4478704866489675	NO	-
1970	ZINC01891371	1966	0.44784012367518583	NO	-
1971	ZINC04595871	5585	0.44782858584183116	NO	-
1972	ZINC04252165	5288	0.4477970012943844	NO	-
1973	ZINC00853326	1027	0.447790349940429	NO	-
1974	ZINC02995789	2954	0.4477283603612021	NO	-
1975	ZINC03510009	3773	0.4477169441388942	NO	-
1976	ZINC01031949	1335	0.44770722816506836	NO	-
1977	ZINC03499165	3728	0.44770327204060145	NO	-
1978	ZINC03868765	4733	0.4476944015222507	NO	-
1979	ZINC04385519	5406	0.4476877465868524	NO	-
1980	ZINC00779365	870	0.44768538438693967	NO	-
1981	ZINC01778271	1934	0.4476363232108996	NO	-
1982	ZINC02259006	2230	0.4475919788367544	NO	-
1983	ZINC00149869	163	0.44757113917907754	NO	-
1984	ZINC03411941	3435	0.4475626779712945	NO	-
1985	ZINC04493282	5564	0.44754142241113226	NO	-
1986	ZINC00818333	976	0.4474959232380297	NO	-
1987	ZINC00818331	975	0.44748411591803827	NO	-
1988	ZINC00470672	500	0.4474494004884811	NO	-
1989	ZINC02644960	2510	0.4474397123571362	NO	-
1990	ZINC01024077	1326	0.4474394029542744	NO	-
1991	ZINC00525633	550	0.4473638009483544	NO	-
1992	ZINC04465269	5478	0.44736266203077457	NO	-
1993	ZINC03815288	93	0.44734264919852407	YES	13
1994	ZINC00142030	144	0.44734108648568827	NO	-
1995	ZINC03684804	4066	0.44732438434078414	NO	-
1996	ZINC02838395	2799	0.44731239688803887	NO	-
1997	ZINC03971202	4958	0.4472955192834491	NO	-
1998	ZINC03867164	4596	0.44729529552519115	NO	-
1999	ZINC02047503	96	0.4472931536093102	YES	13
2000	ZINC03854044	4298	0.44723868442339193	NO	-
2001	ZINC03421058	3469	0.4472324480438013	NO	-
2002	ZINC00569296	599	0.44721973021437916	NO	-
2003	ZINC03548854	3858	0.4472114524060587	NO	-
2004	ZINC00456416	486	0.44720724260517336	NO	-
2005	ZINC01130014	1570	0.4471833279732572	NO	-
2006	ZINC03857578	4448	0.4470854367599265	NO	-
2007	ZINC00061666	56	0.44707556943828586	NO	-
2008	ZINC00810441	956	0.4470671865166671	NO	-
2009	ZINC03559236	3907	0.44703072729243254	NO	-
2010	ZINC00908101	1156	0.44697809582996856	NO	-
2011	ZINC03435728	3505	0.44695482687185917	NO	-
2012	ZINC03469197	3595	0.44695424793029653	NO	-
2013	ZINC00810439	955	0.4469426976684817	NO	-
2014	ZINC03969335	4888	0.4469247325673775	NO	-
2015	ZINC00849285	1018	0.44690451027888706	NO	-
2016	ZINC00839780	1008	0.4469022173405539	NO	-
2017	ZINC00839780	1009	0.4469022173405539	NO	-
2018	ZINC00849287	1019	0.44688238565886446	NO	-
2019	ZINC03867632	4640	0.44687270992146294	NO	-
2020	ZINC01130011	1569	0.4468692183891995	NO	-
2021	ZINC03288079	3144	0.4468692180860197	NO	-
2022	ZINC03040633	2984	0.4468642379992279	NO	-
2023	ZINC02861755	2827	0.4468425048694647	NO	-
2024	ZINC01893033	1967	0.44683509384789205	NO	-
2025	ZINC02861756	2828	0.4467884703159	NO	-
2026	ZINC02856099	2819	0.44678803100016046	NO	-
2027	ZINC03436040	3510	0.4467649879236075	NO	-
2028	ZINC00467656	494	0.4467503385822334	NO	-
2029	ZINC01077049	1460	0.4467174652663803	NO	-
2030	ZINC03340322	3213	0.4466432955393523	NO	-
2031	ZINC00508420	528	0.4466084403646938	NO	-
2032	ZINC03851127	4132	0.44660374932797736	NO	-
2033	ZINC00646392	718	0.44660374871940206	NO	-
2034	ZINC03851128	4133	0.4465918533180057	NO	-
2035	ZINC00779361	866	0.44657575759702756	NO	-
2036	ZINC03858516	4498	0.44656898411807033	NO	-
2037	ZINC00942344	1218	0.4465672882427282	NO	-
2038	ZINC04357551	5380	0.4465653033840566	NO	-
2039	ZINC03397211	3360	0.4465184147487399	NO	-
2040	ZINC02880081	2867	0.44650958728197876	NO	-
2041	ZINC03040636	2985	0.44636315173821206	NO	-
2042	ZINC04274830	5317	0.4463466593650957	NO	-
2043	ZINC01059405	1424	0.44627672909248256	NO	-
2044	ZINC00714089	787	0.4462424665553644	NO	-
2045	ZINC03815223	97	0.4462422547557714	YES	13
2046	ZINC03684804	4065	0.44623571254116806	NO	-
2047	ZINC01981274	2072	0.4461919312225729	NO	-
2048	ZINC01981273	2071	0.4461864450514863	NO	-
2049	ZINC00181516	180	0.44618570808117214	NO	-
2050	ZINC00105810	96	0.44618511545742373	NO	-
2051	ZINC01167864	1619	0.44608629500679126	NO	-
2052	ZINC00094387	85	0.4460507092672647	NO	-
2053	ZINC03411504	3432	0.44604576067333335	NO	-
2054	ZINC00930011	1187	0.4460405089087927	NO	-
2055	ZINC03420926	3465	0.44599371979527147	NO	-
2056	ZINC01981787	2093	0.4459844063257005	NO	-
2057	ZINC01981786	2092	0.44598131768364274	NO	-
2058	ZINC03559235	3906	0.44596406273550077	NO	-
2059	ZINC03533702	3845	0.44596164025156526	NO	-
2060	ZINC03559237	3908	0.4459414669506953	NO	-
2061	ZINC00618651	655	0.4459188749274962	NO	-
2062	ZINC01024080	1327	0.44589674644664706	NO	-
2063	ZINC03209318	3049	0.44588327423867724	NO	-
2064	ZINC00929875	1184	0.44586534978312103	NO	-
2065	ZINC02170073	2152	0.4458422316854275	NO	-
2066	ZINC01938754	2024	0.445821734491781	NO	-
2067	ZINC03320961	3181	0.4457806976774375	NO	-
2068	ZINC00382582	371	0.44576066204001724	NO	-
2069	ZINC03550588	3874	0.44574788628577566	NO	-
2070	ZINC00713402	785	0.4457362287954313	NO	-
2071	ZINC03858890	4515	0.44572082094937576	NO	-
2072	ZINC00530228	558	0.4457198769237758	NO	-
2073	ZINC01922462	1992	0.44571322895767834	NO	-
2074	ZINC01123600	1549	0.4456906938363984	NO	-
2075	ZINC04361527	5395	0.4456758289921276	NO	-
2076	ZINC03902741	4817	0.44566167745412844	NO	-
2077	ZINC01044172	1384	0.44563249772100927	NO	-
2078	ZINC03209319	3050	0.44561920052203174	NO	-
2079	ZINC01123601	1551	0.4456068842271959	NO	-
2080	ZINC04426963	5427	0.4456010428186361	NO	-
2081	ZINC00853359	1029	0.4455828145648951	NO	-
2082	ZINC00456417	487	0.4454591151743938	NO	-
2083	ZINC03162338	3030	0.4454442368591442	NO	-
2084	ZINC03832229	85	0.44543034376443064	YES	12
2085	ZINC00942876	1219	0.4453946953242745	NO	-
2086	ZINC03854047	4300	0.4453620469713224	NO	-
2087	ZINC03971421	4962	0.44535482743645766	NO	-
2088	ZINC01167865	1620	0.44529931898453223	NO	-
2089	ZINC03868807	4735	0.4452805061757394	NO	-
2090	ZINC04087382	5145	0.44527006898242466	NO	-
2091	ZINC00869165	1078	0.4452065039219965	NO	-
2092	ZINC00879617	1104	0.44520241076549405	NO	-
2093	ZINC00930029	1188	0.445180304222173	NO	-
2094	ZINC02861976	2831	0.44515217296258686	NO	-
2095	ZINC03667501	4057	0.44514939991676944	NO	-
2096	ZINC03868808	4736	0.44513951229577586	NO	-
2097	ZINC02861975	2830	0.44513111028497626	NO	-
2098	ZINC04413412	5420	0.44511191002958306	NO	-
2099	ZINC01909287	1976	0.4451042431062162	NO	-
2100	ZINC00794322	914	0.44502549665135216	NO	-
2101	ZINC03971423	4963	0.44502321899819064	NO	-
2102	ZINC00794321	913	0.4450203309130665	NO	-
2103	ZINC00382581	370	0.4449973020423144	NO	-
2104	ZINC03384727	3307	0.4449424891644768	NO	-
2105	ZINC04250179	5281	0.44492376306765025	NO	-
2106	ZINC01287582	1707	0.44492278228964083	NO	-
2107	ZINC03867250	4604	0.44490265554563646	NO	-
2108	ZINC03852522	4187	0.44489674863829853	NO	-
2109	ZINC04467628	5501	0.44489674863829837	NO	-
2110	ZINC00713041	783	0.44488959457115296	NO	-
2111	ZINC00713043	784	0.4448717209013456	NO	-
2112	ZINC03867249	4603	0.44487010054036025	NO	-
2113	ZINC04248627	5264	0.44486894426618007	NO	-
2114	ZINC04103147	5159	0.4448473237875502	NO	-
2115	ZINC00633047	692	0.44475771014940707	NO	-
2116	ZINC01016172	1320	0.4447516166558149	NO	-
2117	ZINC01016173	1321	0.4447420690993994	NO	-
2118	ZINC00151209	168	0.44471839171309563	NO	-
2119	ZINC03970101	4910	0.4446690445114352	NO	-
2120	ZINC00117743	114	0.4446606391129202	NO	-
2121	ZINC03852976	4218	0.4446289866036105	NO	-
2122	ZINC00507450	527	0.4445693090079855	NO	-
2123	ZINC03397204	3359	0.44444507236769226	NO	-
2124	ZINC01934211	2007	0.4443456732617885	NO	-
2125	ZINC00455769	483	0.44434364208209604	NO	-
2126	ZINC00367760	359	0.44434220501921257	NO	-
2127	ZINC03568236	3950	0.4443371901062634	NO	-
2128	ZINC00675666	749	0.4443255003353355	NO	-
2129	ZINC03969327	4886	0.44428668141029304	NO	-
2130	ZINC03858496	4491	0.44427850928483725	NO	-
2131	ZINC00621123	661	0.444225768844089	NO	-
2132	ZINC04079591	5142	0.44418707380086253	NO	-
2133	ZINC03383377	3300	0.4441829258569329	NO	-
2134	ZINC01146517	1598	0.44412866626019604	NO	-
2135	ZINC00643261	706	0.44405272907803894	NO	-
2136	ZINC03851506	4155	0.44405107389656606	NO	-
2137	ZINC03397201	3358	0.44400285112816407	NO	-
2138	ZINC01981253	2068	0.4440017007909551	NO	-
2139	ZINC04465269	5479	0.4439931294844865	NO	-
2140	ZINC03549215	3863	0.44393248427126153	NO	-
2141	ZINC02388400	2304	0.4438938511836678	NO	-
2142	ZINC00675663	748	0.44378117198177514	NO	-
2143	ZINC00371640	361	0.44377397315251865	NO	-
2144	ZINC00779362	867	0.4437406848017016	NO	-
2145	ZINC00416135	414	0.44373223418203817	NO	-
2146	ZINC01922464	1993	0.44373029260330277	NO	-
2147	ZINC03549213	3862	0.44372858296600454	NO	-
2148	ZINC01934216	2008	0.4437142037443921	NO	-
2149	ZINC02626229	2469	0.44368650169788043	NO	-
2150	ZINC03384053	3304	0.4436791262623702	NO	-
2151	ZINC00400247	383	0.4436544654372848	NO	-
2152	ZINC02888419	2880	0.44361059939575975	NO	-
2153	ZINC01095414	1497	0.44359305092611734	NO	-
2154	ZINC03882273	4751	0.44358701336326317	NO	-
2155	ZINC03507070	3754	0.4435815177513632	NO	-
2156	ZINC03507073	3755	0.4435758736442315	NO	-
2157	ZINC03379623	3288	0.4435419239358404	NO	-
2158	ZINC02064702	2121	0.4434814418894495	NO	-
2159	ZINC02918094	2902	0.4434797401333952	NO	-
2160	ZINC02948987	2922	0.4434426772519472	NO	-
2161	ZINC03859085	4526	0.44342688772760325	NO	-
2162	ZINC00249518	245	0.4434035021834025	NO	-
2163	ZINC02810541	2780	0.4433807261831587	NO	-
2164	ZINC02810542	2781	0.44337907193457393	NO	-
2165	ZINC03476182	3617	0.44337253986078407	NO	-
2166	ZINC03476184	3618	0.4433600789160093	NO	-
2167	ZINC01943660	2036	0.44335953094462366	NO	-
2168	ZINC02818657	2786	0.44334947696370347	NO	-
2169	ZINC03236993	3096	0.44334231505127886	NO	-
2170	ZINC03407006	3414	0.4433296634792892	NO	-
2171	ZINC03882273	4748	0.44332103289932806	NO	-
2172	ZINC03867103	4594	0.4433180987338716	NO	-
2173	ZINC03343677	3217	0.44324550714353306	NO	-
2174	ZINC02064703	2122	0.443244868693078	NO	-
2175	ZINC04627531	5594	0.4431935296125833	NO	-
2176	ZINC03858452	4486	0.4431925047832043	NO	-
2177	ZINC03411916	3433	0.4431144774981128	NO	-
2178	ZINC03889777	4757	0.44311279082697685	NO	-
2179	ZINC00362276	354	0.44309667460606156	NO	-
2180	ZINC04252249	5289	0.4430602453424462	NO	-
2181	ZINC03972281	4981	0.44302493206408405	NO	-
2182	ZINC00713019	781	0.4429926271600418	NO	-
2183	ZINC01007996	1308	0.4429666292392414	NO	-
2184	ZINC03832268	82	0.4429611393405601	YES	12
2185	ZINC00713022	782	0.44296034688275415	NO	-
2186	ZINC03963910	4853	0.44287960605506427	NO	-
2187	ZINC01007995	1307	0.44285675754662107	NO	-
2188	ZINC01167866	1621	0.4427848166587153	NO	-
2189	ZINC00609729	632	0.44272258865885755	NO	-
2190	ZINC01324421	1712	0.44270682419924245	NO	-
2191	ZINC03108159	3022	0.4426878340368375	NO	-
2192	ZINC03667499	4056	0.44265765383772854	NO	-
2193	ZINC01040130	1368	0.442643748274642	NO	-
2194	ZINC01167863	1618	0.44263644614232844	NO	-
2195	ZINC01012180	1313	0.44258083198404297	NO	-
2196	ZINC01943665	2037	0.4425326350423141	NO	-
2197	ZINC00360417	349	0.4424692809219292	NO	-
2198	ZINC03400782	3388	0.4424303414544779	NO	-
2199	ZINC00063564	62	0.4423994482564299	NO	-
2200	ZINC03425343	3488	0.4423926895119262	NO	-
2201	ZINC03848547	4092	0.4423592260357065	NO	-
2202	ZINC02888418	2879	0.4423582752151537	NO	-
2203	ZINC00482502	511	0.4423313813190373	NO	-
2204	ZINC03383474	3301	0.44232753818770004	NO	-
2205	ZINC00773428	829	0.4423274811632091	NO	-
2206	ZINC03853699	4275	0.44232691021104115	NO	-
2207	ZINC03857711	4460	0.4423143572513006	NO	-
2208	ZINC03466207	3589	0.44230805603374335	NO	-
2209	ZINC02645640	2512	0.44226801591804243	NO	-
2210	ZINC03397501	3363	0.4422443644990293	NO	-
2211	ZINC03497720	3719	0.4422343929956323	NO	-
2212	ZINC03377645	3282	0.4421643674746723	NO	-
2213	ZINC00580354	606	0.4421591290866004	NO	-
2214	ZINC01938090	2013	0.442145685981854	NO	-
2215	ZINC01069602	1447	0.44214286370178874	NO	-
2216	ZINC00260871	263	0.44214138350371135	NO	-
2217	ZINC03851950	4179	0.4421298584617617	NO	-
2218	ZINC04511495	5571	0.4421266054938963	NO	-
2219	ZINC00580355	607	0.4421174982236499	NO	-
2220	ZINC03466203	3588	0.4421079118098977	NO	-
2221	ZINC00384159	373	0.4420729470732897	NO	-
2222	ZINC01032465	1337	0.4420649040762339	NO	-
2223	ZINC01934256	2009	0.44203984170914246	NO	-
2224	ZINC03857460	4442	0.44201548663434853	NO	-
2225	ZINC03377644	3281	0.44200421881109564	NO	-
2226	ZINC03969339	4889	0.44200304427281667	NO	-
2227	ZINC03411938	3434	0.4419962099735167	NO	-
2228	ZINC03413016	3437	0.44199510553026583	NO	-
2229	ZINC03484681	3663	0.4419932303517046	NO	-
2230	ZINC00871053	1086	0.4419755210582043	NO	-
2231	ZINC02064574	2119	0.4419180979824932	NO	-
2232	ZINC00688763	770	0.44190068301998975	NO	-
2233	ZINC03394565	3343	0.4418827892107934	NO	-
2234	ZINC02820394	2789	0.4418734600783776	NO	-
2235	ZINC02820395	2790	0.4418581498484698	NO	-
2236	ZINC00399726	382	0.44173959812200025	NO	-
2237	ZINC00570232	601	0.44173928511444754	NO	-
2238	ZINC03854322	4308	0.44173692301134065	NO	-
2239	ZINC02229264	2213	0.44170112797039457	NO	-
2240	ZINC03868442	4724	0.44168793292563646	NO	-
2241	ZINC03867973	4699	0.4416631985668302	NO	-
2242	ZINC03815556	99	0.44163637416593055	YES	13
2243	ZINC02654510	2532	0.44163321841716346	NO	-
2244	ZINC00871052	1085	0.44162556403969105	NO	-
2245	ZINC01225053	1679	0.44161571284711476	NO	-
2246	ZINC03497721	3720	0.44161328334317895	NO	-
2247	ZINC03969331	4887	0.44159853865810694	NO	-
2248	ZINC00551078	572	0.44158698608452474	NO	-
2249	ZINC03857341	4433	0.44154650033442233	NO	-
2250	ZINC02785024	2687	0.4415372978474563	NO	-
2251	ZINC00508422	529	0.4415344892998103	NO	-
2252	ZINC03368559	3267	0.44152407108327096	NO	-
2253	ZINC02636320	2497	0.4415149032961017	NO	-
2254	ZINC03368562	3268	0.44151353533172566	NO	-
2255	ZINC03040623	2983	0.44150283164239096	NO	-
2256	ZINC03497428	3708	0.4414303140857092	NO	-
2257	ZINC01441764	1834	0.4414169903181754	NO	-
2258	ZINC02229265	2214	0.44139223901623376	NO	-
2259	ZINC00135861	136	0.44139084278886265	NO	-
2260	ZINC03397243	3362	0.4413408663330172	NO	-
2261	ZINC04248530	5263	0.4413371590034773	NO	-
2262	ZINC03397240	3361	0.4413367827858761	NO	-
2263	ZINC03581880	3977	0.44133626977560914	NO	-
2264	ZINC03385377	3312	0.44132550011482596	NO	-
2265	ZINC04099637	5156	0.4413201658568606	NO	-
2266	ZINC04433619	5430	0.4413126642870011	NO	-
2267	ZINC03497742	3721	0.4413056904372893	NO	-
2268	ZINC04362958	5396	0.4412884159677273	NO	-
2269	ZINC03969902	4905	0.44123727073131025	NO	-
2270	ZINC01833495	1952	0.44120566440344283	NO	-
2271	ZINC00953562	1238	0.4411958249063078	NO	-
2272	ZINC00559878	579	0.4411879485251781	NO	-
2273	ZINC00308560	293	0.4411275788525167	NO	-
2274	ZINC02763320	2666	0.441120453511411	NO	-
2275	ZINC03832266	83	0.4411174179704792	YES	12
2276	ZINC04252160	5285	0.4411158517606687	NO	-
2277	ZINC03400244	3375	0.4411118017505449	NO	-
2278	ZINC00867249	1060	0.441039512394374	NO	-
2279	ZINC00429150	462	0.44098800381855696	NO	-
2280	ZINC03497426	3707	0.4409813162770604	NO	-
2281	ZINC00112251	110	0.4409678820297791	NO	-
2282	ZINC03497744	3722	0.4409677278571658	NO	-
2283	ZINC01206793	1652	0.4408621686424261	NO	-
2284	ZINC04061614	5135	0.44085065788360545	NO	-
2285	ZINC03040621	2982	0.44083189885327306	NO	-
2286	ZINC02738622	2632	0.44078679514779634	NO	-
2287	ZINC02738624	2633	0.4407772711389156	NO	-
2288	ZINC00416078	413	0.44070715829204227	NO	-
2289	ZINC03237324	3097	0.4406593680398642	NO	-
2290	ZINC00044729	36	0.4406497195889559	NO	-
2291	ZINC00044728	35	0.44064078101339965	NO	-
2292	ZINC02848306	2810	0.44063722092174085	NO	-
2293	ZINC03601333	4006	0.44063109485148244	NO	-
2294	ZINC00778928	846	0.44062488991126414	NO	-
2295	ZINC03834030	60	0.4406204292645191	YES	6
2296	ZINC02455812	2382	0.44060576323903616	NO	-
2297	ZINC00717862	798	0.44058743922952254	NO	-
2298	ZINC00717863	799	0.44057696989679906	NO	-
2299	ZINC01441763	1832	0.44053420567167545	NO	-
2300	ZINC02848305	2809	0.4405234158774474	NO	-
2301	ZINC03601331	4005	0.4405231441122313	NO	-
2302	ZINC00417978	419	0.4405152005140651	NO	-
2303	ZINC03847536	4088	0.4405059261973622	NO	-
2304	ZINC02219246	2203	0.4404757003352082	NO	-
2305	ZINC00800599	923	0.4403881097887823	NO	-
2306	ZINC00501896	516	0.44037609095228447	NO	-
2307	ZINC02828845	2792	0.4403701274762098	NO	-
2308	ZINC00800600	924	0.4403682784849112	NO	-
2309	ZINC03497422	3706	0.4403456116529462	NO	-
2310	ZINC00628014	670	0.4403441293814639	NO	-
2311	ZINC01972921	2050	0.440308930805412	NO	-
2312	ZINC03497685	3717	0.4402904436957965	NO	-
2313	ZINC03528676	3833	0.4402807503391414	NO	-
2314	ZINC02713299	2587	0.4401942107788972	NO	-
2315	ZINC03241997	3100	0.44019310040280346	NO	-
2316	ZINC03852796	4209	0.44019229139579735	NO	-
2317	ZINC03537184	3849	0.4401533352413671	NO	-
2318	ZINC00551079	573	0.44012291662364855	NO	-
2319	ZINC03567374	3941	0.44011416026332423	NO	-
2320	ZINC03815299	100	0.4400756313027641	YES	13
2321	ZINC00664171	734	0.44003163365954073	NO	-
2322	ZINC03658888	4052	0.4400113943310489	NO	-
2323	ZINC02865271	2840	0.43997666013840575	NO	-
2324	ZINC03312199	3172	0.43988226317077694	NO	-
2325	ZINC01415148	1790	0.4398695633014584	NO	-
2326	ZINC00417979	420	0.4398488409443778	NO	-
2327	ZINC03510825	3780	0.43984522153986183	NO	-
2328	ZINC02622083	2455	0.43984258953846467	NO	-
2329	ZINC03857461	4443	0.43982847969040023	NO	-
2330	ZINC03852775	4205	0.4398270900061244	NO	-
2331	ZINC03852774	4204	0.43980915640121127	NO	-
2332	ZINC00413239	402	0.43978639051089546	NO	-
2333	ZINC03497686	3718	0.4397702279771655	NO	-
2334	ZINC03497797	3725	0.43975511438583004	NO	-
2335	ZINC03435692	3504	0.43972577974760335	NO	-
2336	ZINC03379650	3289	0.4397230543921467	NO	-
2337	ZINC01053406	1395	0.4397133008261438	NO	-
2338	ZINC00779314	860	0.4397064316550364	NO	-
2339	ZINC00806714	938	0.43970385434276965	NO	-
2340	ZINC04266502	5303	0.4396815319619646	NO	-
2341	ZINC03510907	3782	0.4396763240100395	NO	-
2342	ZINC01034353	1350	0.43967504615080905	NO	-
2343	ZINC03507317	3761	0.4396551571250058	NO	-
2344	ZINC02715698	2589	0.439589904336768	NO	-
2345	ZINC01040284	1377	0.43958512241709563	NO	-
2346	ZINC03567350	3940	0.4395289146861162	NO	-
2347	ZINC04292850	5335	0.43949583570536704	NO	-
2348	ZINC00938928	1202	0.43948916674395944	NO	-
2349	ZINC01015424	1319	0.4393786738547706	NO	-
2350	ZINC03908152	4823	0.43937275802673226	NO	-
2351	ZINC03475790	3606	0.43936252517926666	NO	-
2352	ZINC01811991	1946	0.4393482860123838	NO	-
2353	ZINC03866856	4584	0.43934823107437543	NO	-
2354	ZINC01015423	1318	0.43934608105975204	NO	-
2355	ZINC03475788	3605	0.43934308498936714	NO	-
2356	ZINC03981741	5028	0.43933370779068676	NO	-
2357	ZINC00613914	646	0.4393289963871178	NO	-
2358	ZINC01981272	2070	0.4393270895053004	NO	-
2359	ZINC03379718	3290	0.43931641741331756	NO	-
2360	ZINC03815800	19	0.4392903333871877	YES	3
2361	ZINC03497795	3724	0.43925617281898705	NO	-
2362	ZINC00559980	580	0.4392505080847342	NO	-
2363	ZINC03510905	3781	0.4392120938542428	NO	-
2364	ZINC00856289	1036	0.43907333340510424	NO	-
2365	ZINC01938781	2026	0.43904950219281724	NO	-
2366	ZINC01981271	2069	0.43902148663833696	NO	-
2367	ZINC01077049	1461	0.43896173077015355	NO	-
2368	ZINC00683037	762	0.43893936269996997	NO	-
2369	ZINC02632956	2491	0.43893801206538746	NO	-
2370	ZINC00714089	788	0.4389277471535449	NO	-
2371	ZINC00806729	942	0.4389036095734115	NO	-
2372	ZINC02879378	2866	0.4388975374222921	NO	-
2373	ZINC03555214	3891	0.4388955635199983	NO	-
2374	ZINC01224588	1677	0.43888693251972405	NO	-
2375	ZINC01224588	1678	0.43888693251972405	NO	-
2376	ZINC03419577	3451	0.43888538465790816	NO	-
2377	ZINC00792009	899	0.4388841841568676	NO	-
2378	ZINC00806728	941	0.4388762818532753	NO	-
2379	ZINC00429108	461	0.43882883650497523	NO	-
2380	ZINC02664780	2553	0.43873473322527223	NO	-
2381	ZINC03406783	3413	0.438732111780016	NO	-
2382	ZINC01833496	1953	0.43870758797361775	NO	-
2383	ZINC03394567	3344	0.438688798790386	NO	-
2384	ZINC00188530	193	0.43868233988835587	NO	-
2385	ZINC00806715	939	0.4386763755603752	NO	-
2386	ZINC01140489	1586	0.43867565445399215	NO	-
2387	ZINC04470213	5525	0.4386563878150412	NO	-
2388	ZINC04035124	5120	0.4386430195770528	NO	-
2389	ZINC01984065	2103	0.43863130264790035	NO	-
2390	ZINC00677228	753	0.43858712003782757	NO	-
2391	ZINC03375587	3279	0.43857635944570805	NO	-
2392	ZINC01981679	2082	0.43851811394919005	NO	-
2393	ZINC01040130	1369	0.4385100910908504	NO	-
2394	ZINC01981680	2083	0.43850110360043276	NO	-
2395	ZINC03328129	3191	0.43849234290753325	NO	-
2396	ZINC03436549	3521	0.43846406791471126	NO	-
2397	ZINC01123600	1550	0.43846160588641914	NO	-
2398	ZINC01040284	1378	0.4384166101857849	NO	-
2399	ZINC02087059	2136	0.43841477298912224	NO	-
2400	ZINC00144539	145	0.4384094178073571	NO	-
2401	ZINC01040197	1373	0.4383813932224808	NO	-
2402	ZINC03538397	3851	0.43837207084653584	NO	-
2403	ZINC00622412	663	0.4383317519268099	NO	-
2404	ZINC04167555	5204	0.4383243438852162	NO	-
2405	ZINC01918975	1981	0.4383063479553631	NO	-
2406	ZINC01984064	2102	0.43818190205052443	NO	-
2407	ZINC00611564	635	0.4381311535602155	NO	-
2408	ZINC00514507	539	0.43812699872267635	NO	-
2409	ZINC00651621	723	0.43812293438556404	NO	-
2410	ZINC00514508	540	0.43809264526351055	NO	-
2411	ZINC00626464	667	0.43807932239844966	NO	-
2412	ZINC00044748	38	0.43807616111552955	NO	-
2413	ZINC03537183	3848	0.43804531586309564	NO	-
2414	ZINC02756170	2649	0.43801334867634084	NO	-
2415	ZINC02181819	2156	0.4379823590555539	NO	-
2416	ZINC03452492	3548	0.43795227814342924	NO	-
2417	ZINC00626467	668	0.43790398654190504	NO	-
2418	ZINC03379471	3284	0.43790342365794804	NO	-
2419	ZINC03181960	3038	0.4378783534729502	NO	-
2420	ZINC04252160	5286	0.4378719100492482	NO	-
2421	ZINC03487397	3675	0.437850702569627	NO	-
2422	ZINC03867988	4708	0.4378495403879534	NO	-
2423	ZINC04465904	5495	0.4378495403879532	NO	-
2424	ZINC03366292	3257	0.4378313660032798	NO	-
2425	ZINC00879307	1102	0.43783106233617475	NO	-
2426	ZINC03231652	3084	0.4378271363298329	NO	-
2427	ZINC00641539	705	0.4377778459967726	NO	-
2428	ZINC03868442	4725	0.4377576129630368	NO	-
2429	ZINC02810321	2778	0.4377332022338535	NO	-
2430	ZINC03549427	3866	0.43770368787525715	NO	-
2431	ZINC03436033	3509	0.43770015178591415	NO	-
2432	ZINC03512248	3786	0.4376737303699902	NO	-
2433	ZINC01123601	1552	0.4376090201673287	NO	-
2434	ZINC03977674	5019	0.43758713938625154	NO	-
2435	ZINC03852527	4188	0.43754530807160164	NO	-
2436	ZINC01008004	1309	0.4375306383226237	NO	-
2437	ZINC04308468	5343	0.43751756972277467	NO	-
2438	ZINC01061873	1434	0.43751417616063176	NO	-
2439	ZINC03567433	3943	0.4374980275343564	NO	-
2440	ZINC01087998	1486	0.4374664137355977	NO	-
2441	ZINC01918980	1982	0.43745980281075114	NO	-
2442	ZINC01383762	1771	0.43742741672618335	NO	-
2443	ZINC02767656	2671	0.43742538892813776	NO	-
2444	ZINC02845860	2805	0.4374115438812143	NO	-
2445	ZINC02845861	2806	0.4374000605823564	NO	-
2446	ZINC03388419	3321	0.4373662414175996	NO	-
2447	ZINC02023357	2112	0.4373653784529796	NO	-
2448	ZINC04156760	5193	0.43733276288945333	NO	-
2449	ZINC02791852	2699	0.43730800320670826	NO	-
2450	ZINC03867973	4700	0.4372981564838815	NO	-
2451	ZINC03397050	3356	0.437293621514597	NO	-
2452	ZINC02319243	2254	0.43725524311261627	NO	-
2453	ZINC02651691	2526	0.43724236289102064	NO	-
2454	ZINC03857669	4457	0.4372233873011385	NO	-
2455	ZINC02793859	2709	0.43719441290329525	NO	-
2456	ZINC00188519	192	0.43713695286990545	NO	-
2457	ZINC00714092	789	0.4371169652104625	NO	-
2458	ZINC03397048	3355	0.4371077517626033	NO	-
2459	ZINC01441523	1827	0.43710492306116605	NO	-
2460	ZINC03040919	2992	0.437097594974998	NO	-
2461	ZINC03566533	3935	0.43709422077026266	NO	-
2462	ZINC03406578	3412	0.4370799552956334	NO	-
2463	ZINC04538897	5578	0.43707636010824524	NO	-
2464	ZINC03882273	4749	0.4370590711069473	NO	-
2465	ZINC03566552	3936	0.43703375606452216	NO	-
2466	ZINC03260148	3125	0.4369795744079552	NO	-
2467	ZINC02810322	2779	0.4369408921746019	NO	-
2468	ZINC01076972	1458	0.43693379523584813	NO	-
2469	ZINC00619017	658	0.4369330301730836	NO	-
2470	ZINC00415381	411	0.43692442540805065	NO	-
2471	ZINC00415382	412	0.43690990672786756	NO	-
2472	ZINC02181822	2157	0.43688122544004604	NO	-
2473	ZINC00846529	1014	0.436862810429529	NO	-
2474	ZINC03328390	3192	0.43682122130444867	NO	-
2475	ZINC00806708	937	0.4368209056920339	NO	-
2476	ZINC01782233	1940	0.43681665061659	NO	-
2477	ZINC03882273	4750	0.43676994504418093	NO	-
2478	ZINC03436022	3508	0.4367686284621054	NO	-
2479	ZINC02348328	2272	0.4367515446321371	NO	-
2480	ZINC03866861	4585	0.4367083588680685	NO	-
2481	ZINC04595973	5586	0.43669447608390966	NO	-
2482	ZINC00569895	600	0.43667758191638606	NO	-
2483	ZINC04467678	5503	0.43666617151856785	NO	-
2484	ZINC03853236	4248	0.4366661715185674	NO	-
2485	ZINC01102385	1504	0.43665096711781937	NO	-
2486	ZINC03867635	4642	0.43664525752357103	NO	-
2487	ZINC00797000	918	0.4366084990584013	NO	-
2488	ZINC02064700	2120	0.4365957401223214	NO	-
2489	ZINC01441524	1828	0.4365848972817039	NO	-
2490	ZINC00909588	1158	0.4365757417464312	NO	-
2491	ZINC00909588	1159	0.4365757417464312	NO	-
2492	ZINC04156760	5192	0.4364497217899232	NO	-
2493	ZINC03042103	2994	0.4364139552913725	NO	-
2494	ZINC00051706	46	0.4364047098897996	NO	-
2495	ZINC03322455	3182	0.43639319138817106	NO	-
2496	ZINC00570339	602	0.43636607662367805	NO	-
2497	ZINC03436497	3520	0.43630648639042224	NO	-
2498	ZINC00360012	345	0.43629916751003367	NO	-
2499	ZINC02073485	2128	0.43624227575605806	NO	-
2500	ZINC03854856	4348	0.43620165772927016	NO	-
2501	ZINC01006636	1305	0.436181370129676	NO	-
2502	ZINC04000762	5102	0.43617424154739803	NO	-
2503	ZINC04156760	5194	0.4361679654288065	NO	-
2504	ZINC00921115	1178	0.43615383503190674	NO	-
2505	ZINC00556114	575	0.436152702542637	NO	-
2506	ZINC03436706	3522	0.4361522493434965	NO	-
2507	ZINC03314988	3177	0.43614860961492435	NO	-
2508	ZINC00533040	561	0.43613879626570223	NO	-
2509	ZINC02858620	2822	0.43613056740120676	NO	-
2510	ZINC03992789	5084	0.4360218482427154	NO	-
2511	ZINC04464483	5463	0.4360218482427154	NO	-
2512	ZINC00037991	28	0.4359772436027449	NO	-
2513	ZINC02639718	2504	0.43590367873381836	NO	-
2514	ZINC00670510	739	0.435848998675735	NO	-
2515	ZINC00131233	132	0.4358327428742173	NO	-
2516	ZINC00810036	950	0.43580281303738344	NO	-
2517	ZINC04306765	5340	0.4357940651967735	NO	-
2518	ZINC03417910	3446	0.43577509405846154	NO	-
2519	ZINC03969289	4876	0.4357703024645962	NO	-
2520	ZINC00321790	317	0.43571085058117576	NO	-
2521	ZINC00503020	521	0.4356840299921032	NO	-
2522	ZINC02616863	2440	0.43565368870635507	NO	-
2523	ZINC01981682	2085	0.4356407190961414	NO	-
2524	ZINC03549425	3865	0.43563978405619064	NO	-
2525	ZINC01981681	2084	0.4356288676751356	NO	-
2526	ZINC03476253	3619	0.43559596919040233	NO	-
2527	ZINC01102384	1503	0.43558954894816454	NO	-
2528	ZINC03476254	3620	0.4355833523347408	NO	-
2529	ZINC04292850	5336	0.4355775660074889	NO	-
2530	ZINC02998679	2959	0.4355226240543993	NO	-
2531	ZINC04248669	5265	0.43552211998670765	NO	-
2532	ZINC01938087	2012	0.43551898134903283	NO	-
2533	ZINC04464324	5459	0.4354723989145136	NO	-
2534	ZINC03608779	4013	0.4354435765056189	NO	-
2535	ZINC03434282	3499	0.43543790854338305	NO	-
2536	ZINC01922897	1996	0.4354216538446549	NO	-
2537	ZINC01401373	1783	0.4354062203481063	NO	-
2538	ZINC02998678	2958	0.4353942102960638	NO	-
2539	ZINC02639719	2505	0.43538270016319297	NO	-
2540	ZINC01124058	1553	0.4353754948831164	NO	-
2541	ZINC00779363	868	0.4353625395544961	NO	-
2542	ZINC00312199	304	0.43535866025941683	NO	-
2543	ZINC03322457	3183	0.43535041674328584	NO	-
2544	ZINC00424991	447	0.43531763749868124	NO	-
2545	ZINC03510769	3779	0.4353129484196868	NO	-
2546	ZINC02796318	2722	0.43530823365591975	NO	-
2547	ZINC03512246	3785	0.43530020641618067	NO	-
2548	ZINC00773427	828	0.4352826503045774	NO	-
2549	ZINC03510767	3778	0.43526778569630775	NO	-
2550	ZINC04460686	5450	0.4352420273497243	NO	-
2551	ZINC03977599	5014	0.4352316980215978	NO	-
2552	ZINC00419937	424	0.43520761446384587	NO	-
2553	ZINC03307566	3168	0.4351282707775555	NO	-
2554	ZINC03615769	4026	0.4351200196960983	NO	-
2555	ZINC00322842	322	0.4350918258054474	NO	-
2556	ZINC01981704	2091	0.43506752293788964	NO	-
2557	ZINC01981703	2090	0.4350420249287646	NO	-
2558	ZINC03902127	4815	0.4350196172406116	NO	-
2559	ZINC00456917	488	0.4349815392010504	NO	-
2560	ZINC04274830	5315	0.434965691017864	NO	-
2561	ZINC01981190	2065	0.43496404234400216	NO	-
2562	ZINC01922269	1986	0.4349558131853992	NO	-
2563	ZINC01922267	1985	0.4349501215740743	NO	-
2564	ZINC03443118	3530	0.43494925995210026	NO	-
2565	ZINC03507258	3758	0.4349415462671228	NO	-
2566	ZINC01984066	2104	0.43493370719693814	NO	-
2567	ZINC03379568	3286	0.43490336024637405	NO	-
2568	ZINC01441525	1829	0.4348775508903922	NO	-
2569	ZINC03862689	4562	0.4348736796269812	NO	-
2570	ZINC01332831	1720	0.43486888834801385	NO	-
2571	ZINC03992727	5081	0.43486567872076287	NO	-
2572	ZINC03379571	3287	0.4348495551717936	NO	-
2573	ZINC03419406	3448	0.43480109791590277	NO	-
2574	ZINC03395161	3349	0.43469893777817536	NO	-
2575	ZINC01981189	2064	0.43468690710733277	NO	-
2576	ZINC01441526	1830	0.4346739281283295	NO	-
2577	ZINC02631874	2489	0.4346477973457386	NO	-
2578	ZINC00791630	897	0.4346070060213472	NO	-
2579	ZINC01981170	2061	0.43459528001606734	NO	-
2580	ZINC04274182	5311	0.43459146138904453	NO	-
2581	ZINC03415738	3441	0.4345782375120677	NO	-
2582	ZINC01981169	2060	0.4345769386520435	NO	-
2583	ZINC02232900	2218	0.4345616186798952	NO	-
2584	ZINC03524060	3825	0.4345123898569469	NO	-
2585	ZINC01984067	2105	0.4345047685679376	NO	-
2586	ZINC03983389	5052	0.4344840886099199	NO	-
2587	ZINC03851950	4180	0.4344637077669199	NO	-
2588	ZINC02761532	2659	0.43442895198870496	NO	-
2589	ZINC01040197	1374	0.4344241084549627	NO	-
2590	ZINC03443828	3532	0.43437959125978337	NO	-
2591	ZINC03524059	3824	0.4343515610024261	NO	-
2592	ZINC03394378	3341	0.4343428708492874	NO	-
2593	ZINC00810432	953	0.43433703583204636	NO	-
2594	ZINC03394381	3342	0.4343178165584954	NO	-
2595	ZINC00618831	656	0.4342945184482501	NO	-
2596	ZINC01981577	2081	0.4342854316934425	NO	-
2597	ZINC01981576	2080	0.4342755844940733	NO	-
2598	ZINC00047996	40	0.43427068314942935	NO	-
2599	ZINC02768229	2672	0.4342614278626895	NO	-
2600	ZINC03851197	4138	0.4342539068682999	NO	-
2601	ZINC00630597	684	0.43424613151800756	NO	-
2602	ZINC00044273	33	0.4342282876837695	NO	-
2603	ZINC00106255	97	0.4342019041218162	NO	-
2604	ZINC03256933	3124	0.4342005888782077	NO	-
2605	ZINC00810433	954	0.43413432895281223	NO	-
2606	ZINC01163956	1617	0.4341090375383479	NO	-
2607	ZINC00810035	949	0.43406179764776043	NO	-
2608	ZINC02692774	2563	0.4340518919606633	NO	-
2609	ZINC00956206	1244	0.43399578414246254	NO	-
2610	ZINC00223744	223	0.43398492338162803	NO	-
2611	ZINC03510089	3775	0.43393692718077204	NO	-
2612	ZINC00879617	1105	0.43388703004055784	NO	-
2613	ZINC02624455	2464	0.4338747608674832	NO	-
2614	ZINC02162832	2150	0.43386760999517127	NO	-
2615	ZINC00500813	515	0.4338629169636459	NO	-
2616	ZINC02795390	2715	0.43380912680047884	NO	-
2617	ZINC02855613	2817	0.4337897516049665	NO	-
2618	ZINC03866929	4587	0.43378945434633115	NO	-
2619	ZINC03331480	3194	0.4337867443090105	NO	-
2620	ZINC03329555	3193	0.43372013160935646	NO	-
2621	ZINC03977600	5015	0.4336867544632325	NO	-
2622	ZINC02793421	2704	0.43367254619965556	NO	-
2623	ZINC03576174	3963	0.43365148695384875	NO	-
2624	ZINC00237510	241	0.43361065697883555	NO	-
2625	ZINC02793422	2705	0.4335982132640071	NO	-
2626	ZINC01962514	2045	0.43358053792624446	NO	-
2627	ZINC00951498	1232	0.4335719407356083	NO	-
2628	ZINC03969061	4873	0.4335622599793919	NO	-
2629	ZINC02174103	2154	0.433521934260245	NO	-
2630	ZINC03858893	4516	0.4335153885923862	NO	-
2631	ZINC03421134	3472	0.4334688338012482	NO	-
2632	ZINC03854799	4341	0.433458601008878	NO	-
2633	ZINC02872247	2850	0.43344898794647996	NO	-
2634	ZINC00790309	892	0.4334358598503779	NO	-
2635	ZINC00790309	893	0.4334358598503779	NO	-
2636	ZINC03437336	3523	0.4334333346087867	NO	-
2637	ZINC02872246	2849	0.4334084955569499	NO	-
2638	ZINC00714092	790	0.4333178412998109	NO	-
2639	ZINC03507260	3759	0.43330631984587287	NO	-
2640	ZINC03341950	3215	0.43326943584533445	NO	-
2641	ZINC03817701	4079	0.4332474759615004	NO	-
2642	ZINC02450286	2379	0.43323375894033567	NO	-
2643	ZINC00149210	158	0.43316067004767134	NO	-
2644	ZINC04250179	5279	0.4330928700264344	NO	-
2645	ZINC03284140	3141	0.4330653456027475	NO	-
2646	ZINC03970779	4932	0.4330653227573153	NO	-
2647	ZINC03406454	3411	0.4330324131627963	NO	-
2648	ZINC03393058	3338	0.43301573221865997	NO	-
2649	ZINC03419398	3447	0.4330031926228535	NO	-
2650	ZINC03855135	4367	0.43299859182358374	NO	-
2651	ZINC03435644	3503	0.43296069560735695	NO	-
2652	ZINC02692790	2564	0.43293771976210976	NO	-
2653	ZINC01981187	2062	0.4329078168446624	NO	-
2654	ZINC03385735	3316	0.4328970304388574	NO	-
2655	ZINC03385732	3315	0.4328911863779335	NO	-
2656	ZINC04484185	5542	0.43288665357659545	NO	-
2657	ZINC03857350	4434	0.4328186554851296	NO	-
2658	ZINC03405135	3407	0.43280014899606534	NO	-
2659	ZINC03405138	3408	0.4327718794937832	NO	-
2660	ZINC01127431	1560	0.4327717148624651	NO	-
2661	ZINC01981281	2075	0.4327554506509141	NO	-
2662	ZINC00941361	1212	0.43274791947521046	NO	-
2663	ZINC03436430	3516	0.432713251426693	NO	-
2664	ZINC04462491	5453	0.43269805693676766	NO	-
2665	ZINC00228748	232	0.4326937349008488	NO	-
2666	ZINC01903707	1972	0.432692382505744	NO	-
2667	ZINC04496644	5567	0.43265465204205006	NO	-
2668	ZINC03856515	4401	0.43264605520925775	NO	-
2669	ZINC03857433	4439	0.43264504798864356	NO	-
2670	ZINC04214720	5223	0.43263354475363297	NO	-
2671	ZINC00941362	1213	0.432610831837647	NO	-
2672	ZINC01466557	1846	0.4326086650506399	NO	-
2673	ZINC01466556	1845	0.43259982618893317	NO	-
2674	ZINC02713290	2586	0.4325806880234796	NO	-
2675	ZINC03287495	3142	0.4325785487284539	NO	-
2676	ZINC01922308	1989	0.4325768816086431	NO	-
2677	ZINC03867431	4615	0.4325419720084274	NO	-
2678	ZINC04465564	5491	0.4325419720084274	NO	-
2679	ZINC00792005	898	0.43253813938096514	NO	-
2680	ZINC00309378	296	0.43249919509067297	NO	-
2681	ZINC03969316	4879	0.4324700810817803	NO	-
2682	ZINC03506916	3749	0.4324547116981218	NO	-
2683	ZINC03506918	3750	0.432434747137014	NO	-
2684	ZINC00310240	298	0.43243010414252836	NO	-
2685	ZINC03436428	3515	0.4324212089052091	NO	-
2686	ZINC03970775	4928	0.4323805587567161	NO	-
2687	ZINC03909166	4826	0.4323675087309421	NO	-
2688	ZINC02777689	2677	0.4323270562542542	NO	-
2689	ZINC03419550	3450	0.43232544528533096	NO	-
2690	ZINC00609179	629	0.4323140003670106	NO	-
2691	ZINC00149223	159	0.4323110578240767	NO	-
2692	ZINC02712167	2576	0.43230472117888896	NO	-
2693	ZINC03860050	4556	0.4322945183529918	NO	-
2694	ZINC00947098	1228	0.4322767481416892	NO	-
2695	ZINC02877369	2859	0.43226902409732604	NO	-
2696	ZINC03518795	3809	0.43225551044591887	NO	-
2697	ZINC01199658	1643	0.43225088513787074	NO	-
2698	ZINC04268648	5309	0.4322295818720172	NO	-
2699	ZINC03855136	4368	0.4322226231614446	NO	-
2700	ZINC03832257	84	0.43221105470537163	YES	12
2701	ZINC03858512	4495	0.4321838295089731	NO	-
2702	ZINC02174013	2153	0.4321440386747636	NO	-
2703	ZINC00662193	732	0.4320886115742078	NO	-
2704	ZINC02729880	2619	0.4320688026672186	NO	-
2705	ZINC04037474	5121	0.4320630353303684	NO	-
2706	ZINC03571165	3959	0.43205938546566547	NO	-
2707	ZINC03494261	3684	0.4320005008482584	NO	-
2708	ZINC00512923	538	0.4319962830942101	NO	-
2709	ZINC03856516	4402	0.43199407620254704	NO	-
2710	ZINC02880125	2868	0.4319659657947391	NO	-
2711	ZINC01156932	1607	0.43193933883726526	NO	-
2712	ZINC01960663	2042	0.4319326735653002	NO	-
2713	ZINC00512923	536	0.43192918936507174	NO	-
2714	ZINC03428564	3490	0.4319033142224893	NO	-
2715	ZINC04094763	5153	0.4318872511456987	NO	-
2716	ZINC04094763	5154	0.43188585863139956	NO	-
2717	ZINC04274830	5316	0.4318737787768647	NO	-
2718	ZINC03902115	4814	0.4318627184990969	NO	-
2719	ZINC03987710	5071	0.43186218665659537	NO	-
2720	ZINC03866929	4586	0.43184248131021885	NO	-
2721	ZINC03366649	3259	0.4318048410940686	NO	-
2722	ZINC00879307	1103	0.4317985286039519	NO	-
2723	ZINC01040190	1372	0.43177432814457894	NO	-
2724	ZINC02705770	2573	0.4317585239254803	NO	-
2725	ZINC03302690	3162	0.4317513200061909	NO	-
2726	ZINC01040217	1375	0.43169366449823016	NO	-
2727	ZINC02319654	2255	0.43164678875344337	NO	-
2728	ZINC01126127	1559	0.4316323762802912	NO	-
2729	ZINC00846530	1015	0.43161842970714187	NO	-
2730	ZINC01889791	1959	0.43158824604056334	NO	-
2731	ZINC03832256	63	0.4315712086022661	YES	6
2732	ZINC00325084	324	0.43156141866310016	NO	-
2733	ZINC03225356	3073	0.4315505398952003	NO	-
2734	ZINC03857177	4421	0.4315198061582797	NO	-
2735	ZINC00835696	1005	0.43151392488762297	NO	-
2736	ZINC02620861	2453	0.43148264352492155	NO	-
2737	ZINC02620860	2452	0.43146142395765186	NO	-
2738	ZINC00477288	508	0.43136959779790557	NO	-
2739	ZINC00715346	794	0.4313551397034684	NO	-
2740	ZINC02692831	2567	0.4313467393179041	NO	-
2741	ZINC03439381	3528	0.43133750794953823	NO	-
2742	ZINC01040190	1371	0.4313224356008784	NO	-
2743	ZINC00264160	269	0.4313093807299433	NO	-
2744	ZINC03852657	4201	0.43129585811354776	NO	-
2745	ZINC02777690	2678	0.43119818916007363	NO	-
2746	ZINC03854718	4333	0.4311198757834432	NO	-
2747	ZINC03645574	4042	0.431053091613193	NO	-
2748	ZINC00119467	119	0.4310091356138983	NO	-
2749	ZINC01156622	1606	0.43100327886683	NO	-
2750	ZINC03305320	3163	0.43096630617162035	NO	-
2751	ZINC02795355	2714	0.4309608406939685	NO	-
2752	ZINC00818583	981	0.43093955982278215	NO	-
2753	ZINC03902127	4816	0.43092730622757175	NO	-
2754	ZINC02759905	2653	0.43092510660665007	NO	-
2755	ZINC01009162	1311	0.43090420272408153	NO	-
2756	ZINC03234398	3090	0.4308973399008102	NO	-
2757	ZINC02487976	2402	0.43085577457594026	NO	-
2758	ZINC03855089	4363	0.430851983967397	NO	-
2759	ZINC03414316	3439	0.43083483138888357	NO	-
2760	ZINC03029341	2969	0.43080208632589284	NO	-
2761	ZINC00630599	685	0.4307886384334913	NO	-
2762	ZINC00850432	1024	0.4307629079927233	NO	-
2763	ZINC00846531	1016	0.43075222331884816	NO	-
2764	ZINC01140489	1587	0.43066636094359323	NO	-
2765	ZINC04347001	5364	0.4306396417560914	NO	-
2766	ZINC03924745	4831	0.4306077929880768	NO	-
2767	ZINC01092679	1494	0.43060419754900425	NO	-
2768	ZINC03443758	3531	0.4305743879108158	NO	-
2769	ZINC03909740	4828	0.43056093558289993	NO	-
2770	ZINC03858627	4499	0.43055248561810344	NO	-
2771	ZINC01040217	1376	0.4304940912065431	NO	-
2772	ZINC03419629	3452	0.430465085662655	NO	-
2773	ZINC01185390	1630	0.4304638713572531	NO	-
2774	ZINC01981700	2087	0.43045658265175196	NO	-
2775	ZINC02077000	2129	0.4304542328662746	NO	-
2776	ZINC01981699	2086	0.4304253338046081	NO	-
2777	ZINC03592177	3988	0.4304195102094425	NO	-
2778	ZINC01981188	2063	0.43039812805585703	NO	-
2779	ZINC03848478	4090	0.4303908330176156	NO	-
2780	ZINC03855147	4371	0.4303863093177999	NO	-
2781	ZINC00453912	480	0.4303686620705296	NO	-
2782	ZINC03523478	3823	0.4303613757343829	NO	-
2783	ZINC02692812	2566	0.4303217052539722	NO	-
2784	ZINC00044647	34	0.4303197782752339	NO	-
2785	ZINC00148055	155	0.4302883290101187	NO	-
2786	ZINC03859177	4533	0.43025668958475	NO	-
2787	ZINC03489929	3677	0.43025242580900847	NO	-
2788	ZINC00039392	29	0.4302144807506377	NO	-
2789	ZINC03305322	3164	0.4301913154354667	NO	-
2790	ZINC03592175	3987	0.43017519030832885	NO	-
2791	ZINC03476925	3622	0.43012654344062384	NO	-
2792	ZINC01491052	1860	0.43007187952094916	NO	-
2793	ZINC01006496	1303	0.4300595128088138	NO	-
2794	ZINC00424552	445	0.4300594435395101	NO	-
2795	ZINC03420955	3467	0.43005873964595953	NO	-
2796	ZINC00316609	308	0.4300443580027958	NO	-
2797	ZINC00119456	116	0.429975997625107	NO	-
2798	ZINC02424584	2339	0.4299446028510615	NO	-
2799	ZINC03857668	4456	0.4299417928087384	NO	-
2800	ZINC02753895	2644	0.42994008070230055	NO	-
2801	ZINC03040699	2987	0.42991800081429515	NO	-
2802	ZINC00806726	940	0.4298696301826345	NO	-
2803	ZINC03868836	4740	0.4298494324658806	NO	-
2804	ZINC04466326	5499	0.42984943246588037	NO	-
2805	ZINC00721931	803	0.4298481539138878	NO	-
2806	ZINC03851312	4145	0.42980901091988255	NO	-
2807	ZINC03420959	3468	0.4297632843200902	NO	-
2808	ZINC00476158	506	0.4297594717599789	NO	-
2809	ZINC03851197	4139	0.4297344569995795	NO	-
2810	ZINC00476159	507	0.4297230987456855	NO	-
2811	ZINC01040027	1366	0.4297038761932967	NO	-
2812	ZINC03970794	4946	0.429695366804605	NO	-
2813	ZINC01491052	1862	0.4296948106763161	NO	-
2814	ZINC00778928	847	0.4296168688000323	NO	-
2815	ZINC01072725	1450	0.4295799705220917	NO	-
2816	ZINC03567309	3937	0.42956857010889443	NO	-
2817	ZINC00986080	1275	0.429525681210044	NO	-
2818	ZINC01068752	1444	0.4295000376215319	NO	-
2819	ZINC03567329	3939	0.429467412720775	NO	-
2820	ZINC03523471	3822	0.42944926604642536	NO	-
2821	ZINC03854332	4309	0.42942715317311636	NO	-
2822	ZINC00584505	615	0.4294180603085109	NO	-
2823	ZINC03852797	4210	0.4294011472778037	NO	-
2824	ZINC02069738	2127	0.4292893035385903	NO	-
2825	ZINC01917341	1980	0.4292544840917961	NO	-
2826	ZINC01495583	1869	0.4292301010625062	NO	-
2827	ZINC00039393	30	0.4292152594418496	NO	-
2828	ZINC01102703	1505	0.4292102147472428	NO	-
2829	ZINC01387612	1775	0.4291987581539908	NO	-
2830	ZINC00377777	366	0.42917524231711185	NO	-
2831	ZINC00309065	294	0.42914686740704233	NO	-
2832	ZINC01040027	1365	0.429142028383768	NO	-
2833	ZINC01076972	1459	0.42913567340934805	NO	-
2834	ZINC03060667	3008	0.4291277463315294	NO	-
2835	ZINC03079668	3015	0.4291158860151342	NO	-
2836	ZINC01036534	1363	0.429087501179933	NO	-
2837	ZINC01351331	1742	0.4290492445132244	NO	-
2838	ZINC03970776	4929	0.4290385920358989	NO	-
2839	ZINC01981112	2059	0.4289633128728532	NO	-
2840	ZINC01922311	1991	0.4289616785131745	NO	-
2841	ZINC00439087	467	0.42894491680172075	NO	-
2842	ZINC01922310	1990	0.4289432567855023	NO	-
2843	ZINC03510585	3777	0.42893836335003177	NO	-
2844	ZINC03510582	3776	0.42893780640136653	NO	-
2845	ZINC00377778	367	0.42893518283321475	NO	-
2846	ZINC04250179	5280	0.4289121036291775	NO	-
2847	ZINC03852911	4215	0.42888599710849307	NO	-
2848	ZINC03561717	3919	0.4288434781212851	NO	-
2849	ZINC02948916	2921	0.4288420011286002	NO	-
2850	ZINC03857455	4440	0.42881635358527337	NO	-
2851	ZINC00641446	703	0.4288074582789809	NO	-
2852	ZINC00641448	704	0.4287613518875776	NO	-
2853	ZINC00869165	1077	0.4287323284826964	NO	-
2854	ZINC03834031	59	0.4287217318771221	YES	6
2855	ZINC03452531	3549	0.42865646426084814	NO	-
2856	ZINC00798601	920	0.4286369537950882	NO	-
2857	ZINC03852657	4202	0.4285389870328104	NO	-
2858	ZINC04462623	5454	0.4285295861954403	NO	-
2859	ZINC02853624	2815	0.4284718361693446	NO	-
2860	ZINC00190457	196	0.42842304725059493	NO	-
2861	ZINC03027568	2968	0.4283928087791215	NO	-
2862	ZINC01982767	2100	0.4283903049532228	NO	-
2863	ZINC02284824	2240	0.42835907168000537	NO	-
2864	ZINC00582529	614	0.4283477448359652	NO	-
2865	ZINC01982768	2101	0.4283465161424803	NO	-
2866	ZINC00869720	1079	0.4283272915115022	NO	-
2867	ZINC02770079	2674	0.42830175561522066	NO	-
2868	ZINC02789691	2695	0.4282618359819366	NO	-
2869	ZINC02915797	2896	0.428251312678431	NO	-
2870	ZINC01960654	2041	0.42824157563284865	NO	-
2871	ZINC01101255	1502	0.4282181377638832	NO	-
2872	ZINC00062092	58	0.42820886581549844	NO	-
2873	ZINC03970793	4945	0.42820431019817323	NO	-
2874	ZINC00728342	812	0.42816997584810357	NO	-
2875	ZINC00019548	11	0.4281499261174702	NO	-
2876	ZINC02789692	2696	0.4281363218632462	NO	-
2877	ZINC04358795	5391	0.42811651064676937	NO	-
2878	ZINC03892661	4789	0.4281048066071876	NO	-
2879	ZINC03866984	4589	0.42809074046375084	NO	-
2880	ZINC03867439	4616	0.4280883702484836	NO	-
2881	ZINC02970895	2939	0.4280641800626827	NO	-
2882	ZINC03671203	4059	0.4280234900459142	NO	-
2883	ZINC02915800	2897	0.4279924148699047	NO	-
2884	ZINC00433772	463	0.42798482228913426	NO	-
2885	ZINC00225037	229	0.42793879586733835	NO	-
2886	ZINC03857699	4458	0.4279383112109884	NO	-
2887	ZINC00806704	935	0.4278965624512504	NO	-
2888	ZINC02136721	2146	0.4278930923806787	NO	-
2889	ZINC03867939	4675	0.42788712704482984	NO	-
2890	ZINC00955259	1243	0.42787404739805135	NO	-
2891	ZINC00413248	403	0.4277308793575841	NO	-
2892	ZINC00420667	426	0.4276971612091785	NO	-
2893	ZINC00806705	936	0.42766822658646425	NO	-
2894	ZINC03403320	3405	0.4276462606363914	NO	-
2895	ZINC00434918	465	0.4276344497495728	NO	-
2896	ZINC03403318	3404	0.4276140355205422	NO	-
2897	ZINC02712846	2578	0.4276135604339702	NO	-
2898	ZINC01400329	1782	0.4275740061658796	NO	-
2899	ZINC03970781	4933	0.42757090125414543	NO	-
2900	ZINC02789690	2694	0.42752371622183366	NO	-
2901	ZINC01351344	1743	0.427467347089409	NO	-
2902	ZINC03848478	4091	0.42742489626726343	NO	-
2903	ZINC03486152	3670	0.42741147030246185	NO	-
2904	ZINC02374617	2297	0.42737809386060777	NO	-
2905	ZINC03483199	3659	0.4273767950061629	NO	-
2906	ZINC02915792	2894	0.4273143468080298	NO	-
2907	ZINC02449111	2377	0.4273014963474612	NO	-
2908	ZINC01146193	1596	0.42726097416565917	NO	-
2909	ZINC01725057	1915	0.4272380780394729	NO	-
2910	ZINC02086827	2134	0.4272175439221182	NO	-
2911	ZINC02086828	2135	0.4272075875869652	NO	-
2912	ZINC00614935	647	0.4272049558227696	NO	-
2913	ZINC02713287	2585	0.427203315617553	NO	-
2914	ZINC03392471	3336	0.4271814944218834	NO	-
2915	ZINC04492427	5558	0.42713124268130853	NO	-
2916	ZINC00115183	111	0.42710702557250485	NO	-
2917	ZINC01019042	1323	0.42707258550333155	NO	-
2918	ZINC01111571	1523	0.42705506784456315	NO	-
2919	ZINC04228836	5241	0.4270363942806438	NO	-
2920	ZINC00366501	357	0.42701525742261753	NO	-
2921	ZINC03853426	4258	0.4270041077377284	NO	-
2922	ZINC00134349	135	0.4269909852872299	NO	-
2923	ZINC00778928	848	0.42698621746111093	NO	-
2924	ZINC04348388	5365	0.42696464264859285	NO	-
2925	ZINC02701439	2572	0.42694465047618246	NO	-
2926	ZINC03400909	3392	0.4268737830969815	NO	-
2927	ZINC00512923	537	0.4268619850201589	NO	-
2928	ZINC01146195	1597	0.42683500963695276	NO	-
2929	ZINC03415773	3442	0.4267530350514615	NO	-
2930	ZINC01496596	1870	0.42674548242664767	NO	-
2931	ZINC01145147	1593	0.4266795692915882	NO	-
2932	ZINC01422245	1801	0.42665521491705977	NO	-
2933	ZINC03420919	3463	0.4266549029992467	NO	-
2934	ZINC04117295	5173	0.42659381349104286	NO	-
2935	ZINC01111570	1522	0.4265578340445469	NO	-
2936	ZINC03969319	4882	0.4265403291682907	NO	-
2937	ZINC00888470	1127	0.426533746618939	NO	-
2938	ZINC03867962	4691	0.42652896972716675	NO	-
2939	ZINC00522585	542	0.42649791004967347	NO	-
2940	ZINC03851671	4170	0.42649560787575236	NO	-
2941	ZINC01981191	2066	0.4264854947171418	NO	-
2942	ZINC01981192	2067	0.42647959395497703	NO	-
2943	ZINC03032842	2977	0.42647447862391896	NO	-
2944	ZINC00630603	686	0.42644620322066096	NO	-
2945	ZINC03436206	3511	0.42643342808070217	NO	-
2946	ZINC03513119	3789	0.42639064099868634	NO	-
2947	ZINC03436209	3512	0.4263817122881047	NO	-
2948	ZINC03513121	3790	0.42635691609048154	NO	-
2949	ZINC03222634	3068	0.4263423251159864	NO	-
2950	ZINC04464949	5467	0.4263413886181867	NO	-
2951	ZINC03866829	4581	0.42634138861818666	NO	-
2952	ZINC03222633	3067	0.4263155296239708	NO	-
2953	ZINC03613854	4025	0.42630756558692146	NO	-
2954	ZINC03785930	4071	0.42629814342471295	NO	-
2955	ZINC01426045	1805	0.426221295353397	NO	-
2956	ZINC03464941	3584	0.42619819751298826	NO	-
2957	ZINC03176341	3036	0.4261875604579177	NO	-
2958	ZINC03436476	3519	0.4261856566829277	NO	-
2959	ZINC03613853	4024	0.4261685259969911	NO	-
2960	ZINC01012018	1312	0.42615522891515584	NO	-
2961	ZINC03345760	3220	0.42615080570950364	NO	-
2962	ZINC04414385	5421	0.4261503777569899	NO	-
2963	ZINC00929840	1182	0.426127415206232	NO	-
2964	ZINC03853241	4249	0.42606128278944694	NO	-
2965	ZINC02856752	2820	0.4260604897636713	NO	-
2966	ZINC00543080	568	0.42597819616792715	NO	-
2967	ZINC00417980	421	0.42595175586491657	NO	-
2968	ZINC00390761	380	0.42590240398676427	NO	-
2969	ZINC04037474	5122	0.4258853538973249	NO	-
2970	ZINC03336382	3203	0.4258141427596397	NO	-
2971	ZINC03969587	4902	0.42577978199597255	NO	-
2972	ZINC03524613	3828	0.42575546658821506	NO	-
2973	ZINC02326332	2257	0.42572814397624226	NO	-
2974	ZINC02192284	2160	0.4257273772266724	NO	-
2975	ZINC04274587	5312	0.42571339102204014	NO	-
2976	ZINC01003866	1299	0.425672004487513	NO	-
2977	ZINC03357307	3248	0.425625060338512	NO	-
2978	ZINC03857539	4446	0.4256152170850809	NO	-
2979	ZINC00443562	470	0.4256110644189974	NO	-
2980	ZINC04001544	5114	0.4256047410062028	NO	-
2981	ZINC00943941	1221	0.42560229934780003	NO	-
2982	ZINC03873718	4745	0.4255631380419775	NO	-
2983	ZINC03684804	4063	0.42553850897063034	NO	-
2984	ZINC01903693	1971	0.4255277543622234	NO	-
2985	ZINC03039900	2980	0.42546600825759345	NO	-
2986	ZINC02618370	2447	0.42546282136656927	NO	-
2987	ZINC02868876	2845	0.42545034554365496	NO	-
2988	ZINC00361373	353	0.4254147194146182	NO	-
2989	ZINC01070382	1449	0.4254129947168802	NO	-
2990	ZINC03857776	4466	0.4253793199180903	NO	-
2991	ZINC03433005	3497	0.42537879440520965	NO	-
2992	ZINC03559707	3911	0.4253615059638325	NO	-
2993	ZINC03459894	3577	0.4253264569935271	NO	-
2994	ZINC03970782	4934	0.42530157293372517	NO	-
2995	ZINC03866984	4588	0.4252921066403471	NO	-
2996	ZINC00762290	825	0.4252788311928093	NO	-
2997	ZINC01491052	1861	0.4252607091013836	NO	-
2998	ZINC03524138	3826	0.42524321103147544	NO	-
2999	ZINC03402926	3402	0.4252259203535178	NO	-
3000	ZINC03421117	3471	0.4251991606936169	NO	-
3001	ZINC03867442	4617	0.42515602621803517	NO	-
3002	ZINC03459956	3578	0.42515327599666325	NO	-
3003	ZINC02795344	2712	0.42512916290411074	NO	-
3004	ZINC02755761	2648	0.4250835854989422	NO	-
3005	ZINC03400870	3390	0.4250667040907521	NO	-
3006	ZINC02836245	2794	0.4250645681928073	NO	-
3007	ZINC02500119	2408	0.42503552705388203	NO	-
3008	ZINC02784675	2686	0.4249866194523643	NO	-
3009	ZINC00321802	318	0.4249506759254745	NO	-
3010	ZINC04622622	5590	0.4249501001633125	NO	-
3011	ZINC02818790	2788	0.42494396442127463	NO	-
3012	ZINC02910920	2889	0.424915819059365	NO	-
3013	ZINC02314607	2251	0.42490978236686583	NO	-
3014	ZINC01111569	1521	0.42490833732409217	NO	-
3015	ZINC01079787	1467	0.4248402056896318	NO	-
3016	ZINC01079784	1466	0.4248217958086905	NO	-
3017	ZINC00471130	501	0.4248179177890971	NO	-
3018	ZINC04325826	5351	0.4247812391333167	NO	-
3019	ZINC01063751	1437	0.42478099917717155	NO	-
3020	ZINC03860050	4557	0.4247485413522794	NO	-
3021	ZINC02761229	2657	0.42474667305926334	NO	-
3022	ZINC04352456	5373	0.4247388258591511	NO	-
3023	ZINC00673850	745	0.4247207080425176	NO	-
3024	ZINC03867430	4614	0.4247154285096296	NO	-
3025	ZINC00420667	427	0.42469124996120394	NO	-
3026	ZINC03389644	3327	0.4246866361249633	NO	-
3027	ZINC01287581	1706	0.4246835449325312	NO	-
3028	ZINC00975418	1261	0.4246630650402895	NO	-
3029	ZINC04415498	5423	0.42459609461534886	NO	-
3030	ZINC03401446	3397	0.4245357975544013	NO	-
3031	ZINC03385310	3310	0.4244910036235752	NO	-
3032	ZINC03475456	3599	0.4244695476194527	NO	-
3033	ZINC03391909	3333	0.42442368053068585	NO	-
3034	ZINC03684804	4064	0.42440450206732244	NO	-
3035	ZINC03391911	3334	0.42437090618046247	NO	-
3036	ZINC03339573	3207	0.42436773603906724	NO	-
3037	ZINC00131192	131	0.4243673241528025	NO	-
3038	ZINC03853789	4279	0.4243347373666923	NO	-
3039	ZINC02661170	2543	0.4243344246403673	NO	-
3040	ZINC00603855	626	0.4243267194179997	NO	-
3041	ZINC03983270	5043	0.424312206136892	NO	-
3042	ZINC03428166	3489	0.42427143654611377	NO	-
3043	ZINC01111572	1524	0.42425794616449897	NO	-
3044	ZINC01114579	1530	0.42422902674550034	NO	-
3045	ZINC03890288	4767	0.42421604409538577	NO	-
3046	ZINC03970783	4935	0.4242086167784514	NO	-
3047	ZINC02412138	2330	0.42420047815067363	NO	-
3048	ZINC02022475	2111	0.4241229790532352	NO	-
3049	ZINC00264160	270	0.42409536816642684	NO	-
3050	ZINC03049162	3003	0.42407586234614547	NO	-
3051	ZINC03598056	4002	0.42407349397945493	NO	-
3052	ZINC03466028	3587	0.42404849141504597	NO	-
3053	ZINC03867429	4613	0.4240437673622778	NO	-
3054	ZINC02837983	2796	0.42401911599195685	NO	-
3055	ZINC03536399	3846	0.4240142574212025	NO	-
3056	ZINC03851671	4171	0.4239934742902018	NO	-
3057	ZINC01040189	1370	0.42398458884551615	NO	-
3058	ZINC02861803	2829	0.4239722618806169	NO	-
3059	ZINC03970393	4915	0.42396875394032807	NO	-
3060	ZINC00687774	769	0.42396495211440327	NO	-
3061	ZINC03555555	3892	0.4239577633419914	NO	-
3062	ZINC01129369	1565	0.4239543896693294	NO	-
3063	ZINC03465285	3585	0.423934861404094	NO	-
3064	ZINC03558931	3899	0.42393111272518874	NO	-
3065	ZINC03485937	3666	0.42392958819209464	NO	-
3066	ZINC00361142	352	0.4239223610044183	NO	-
3067	ZINC01146191	1595	0.4238968325543936	NO	-
3068	ZINC03854549	4318	0.4238851541087356	NO	-
3069	ZINC03479240	3635	0.4238645244913409	NO	-
3070	ZINC03479576	3651	0.42386214053911425	NO	-
3071	ZINC04493282	5563	0.42382231136318993	NO	-
3072	ZINC00202629	208	0.4238143300337729	NO	-
3073	ZINC03400326	3376	0.4237877301704464	NO	-
3074	ZINC04348466	5366	0.42378523086737724	NO	-
3075	ZINC03497632	3713	0.4237768221259951	NO	-
3076	ZINC04286748	5333	0.4237636826827724	NO	-
3077	ZINC03858045	4473	0.4237625505899631	NO	-
3078	ZINC00534079	562	0.4237499690333401	NO	-
3079	ZINC01079997	1474	0.4237099797131456	NO	-
3080	ZINC03030401	2973	0.4236693324153597	NO	-
3081	ZINC03867974	4701	0.423650278473256	NO	-
3082	ZINC03854727	4336	0.423616793217367	NO	-
3083	ZINC03030438	2975	0.4236034763303275	NO	-
3084	ZINC03969425	4893	0.42358613671234474	NO	-
3085	ZINC01114581	1531	0.42358481696440364	NO	-
3086	ZINC03567416	3942	0.42357482898383014	NO	-
3087	ZINC03497501	3711	0.42357475475790446	NO	-
3088	ZINC00081340	76	0.42354608197489546	NO	-
3089	ZINC00819107	982	0.4235418182369029	NO	-
3090	ZINC01055091	1406	0.4234974071990258	NO	-
3091	ZINC03970784	4936	0.42348629386581416	NO	-
3092	ZINC00358827	344	0.42347286420747066	NO	-
3093	ZINC03533008	3843	0.4234661514475618	NO	-
3094	ZINC03478982	3628	0.4234395579613244	NO	-
3095	ZINC03863067	4564	0.4234313846400298	NO	-
3096	ZINC03848081	4089	0.42342669740277555	NO	-
3097	ZINC03215671	3058	0.4233829125212572	NO	-
3098	ZINC03497639	3716	0.4233707227514901	NO	-
3099	ZINC02084544	2130	0.4233346358079215	NO	-
3100	ZINC02871777	2848	0.4233207715059703	NO	-
3101	ZINC00955245	1242	0.4232894554341261	NO	-
3102	ZINC01079999	1476	0.42325777867028813	NO	-
3103	ZINC04252801	5292	0.42324274284026825	NO	-
3104	ZINC03857176	4420	0.4232206617011017	NO	-
3105	ZINC03364352	3256	0.4232079017863805	NO	-
3106	ZINC02628315	2478	0.4231998410707621	NO	-
3107	ZINC02247862	2225	0.4231991110423848	NO	-
3108	ZINC03867939	4676	0.42318047002439635	NO	-
3109	ZINC02624455	2462	0.4231468357703324	NO	-
3110	ZINC03421085	3470	0.4231427224141465	NO	-
3111	ZINC01079998	1475	0.4231291475571521	NO	-
3112	ZINC03497503	3712	0.42311549832346773	NO	-
3113	ZINC03648903	4043	0.42306837292381505	NO	-
3114	ZINC03280303	3138	0.42304555666861315	NO	-
3115	ZINC00148962	157	0.42303314241011963	NO	-
3116	ZINC03514239	3796	0.42296362124684883	NO	-
3117	ZINC03497634	3714	0.42296332314907925	NO	-
3118	ZINC03486111	3669	0.42293888997920565	NO	-
3119	ZINC02801242	2759	0.42292685949086783	NO	-
3120	ZINC01922303	1988	0.4229175014164271	NO	-
3121	ZINC02124454	2143	0.4229014314379058	NO	-
3122	ZINC01922301	1987	0.42290119223405775	NO	-
3123	ZINC04123961	5174	0.42286017359002787	NO	-
3124	ZINC00309354	295	0.4228529151174034	NO	-
3125	ZINC04406327	5415	0.42283509890032445	NO	-
3126	ZINC03853474	4259	0.4228283986430024	NO	-
3127	ZINC03400746	3387	0.4227897392412138	NO	-
3128	ZINC03400743	3386	0.4227570108204747	NO	-
3129	ZINC00310860	300	0.4227522085518245	NO	-
3130	ZINC03553200	3880	0.4227478475906076	NO	-
3131	ZINC03983168	5040	0.4227461969425731	NO	-
3132	ZINC03983302	5048	0.42255984680952097	NO	-
3133	ZINC01255910	1694	0.42255976266149536	NO	-
3134	ZINC01255910	1695	0.42255976266149536	NO	-
3135	ZINC00408318	385	0.4225296885990693	NO	-
3136	ZINC03868072	4712	0.42248981668002633	NO	-
3137	ZINC04465917	5497	0.42248981668002633	NO	-
3138	ZINC03497636	3715	0.42248247026547303	NO	-
3139	ZINC01897911	1969	0.4224769604297951	NO	-
3140	ZINC02970296	2937	0.42245320953581483	NO	-
3141	ZINC03991952	5078	0.42244738037220386	NO	-
3142	ZINC00249553	246	0.422445494082029	NO	-
3143	ZINC00774580	838	0.422443350791511	NO	-
3144	ZINC00454630	481	0.42239965107144417	NO	-
3145	ZINC03559089	3904	0.422367065892966	NO	-
3146	ZINC03040915	2991	0.42233248990468425	NO	-
3147	ZINC04224144	5239	0.42231306521326795	NO	-
3148	ZINC03400187	3374	0.4223121793335811	NO	-
3149	ZINC03401450	3398	0.4222874613285673	NO	-
3150	ZINC03858203	4480	0.4221927253121678	NO	-
3151	ZINC02998065	2956	0.4221793731162076	NO	-
3152	ZINC01032938	1339	0.4221729032070434	NO	-
3153	ZINC03859177	4534	0.42214041801069835	NO	-
3154	ZINC03854510	4315	0.422120713557722	NO	-
3155	ZINC03975389	4995	0.4220877018599687	NO	-
3156	ZINC01079996	1473	0.4220169805662157	NO	-
3157	ZINC02648617	2518	0.42201562808666965	NO	-
3158	ZINC03403316	3403	0.4219608882276978	NO	-
3159	ZINC03858197	4478	0.4219431964718839	NO	-
3160	ZINC02254063	2229	0.4219101007762359	NO	-
3161	ZINC03975394	4996	0.42186189887824094	NO	-
3162	ZINC00191829	200	0.42185959163512243	NO	-
3163	ZINC02434241	2360	0.4218310176056167	NO	-
3164	ZINC00980645	1270	0.42179323766924004	NO	-
3165	ZINC03867975	4703	0.4217703013764761	NO	-
3166	ZINC03853828	4283	0.4217679974610849	NO	-
3167	ZINC03867976	4705	0.42176661424342454	NO	-
3168	ZINC03867804	4652	0.42174718498719377	NO	-
3169	ZINC04465750	5493	0.4217471849871936	NO	-
3170	ZINC01032938	1340	0.42174657237739555	NO	-
3171	ZINC04496457	5566	0.4217281370719639	NO	-
3172	ZINC03638359	4039	0.4217072476186714	NO	-
3173	ZINC02850179	2812	0.42170423167896937	NO	-
3174	ZINC03969421	4892	0.4216850647251085	NO	-
3175	ZINC00440118	468	0.42167981286709294	NO	-
3176	ZINC04275956	5324	0.421647794730805	NO	-
3177	ZINC02617989	2443	0.4216171564273112	NO	-
3178	ZINC02651231	2523	0.42160302948758155	NO	-
3179	ZINC02985997	2950	0.4215674042910949	NO	-
3180	ZINC02752189	2641	0.4215343320726214	NO	-
3181	ZINC00191226	198	0.42152463205419377	NO	-
3182	ZINC00300212	284	0.4214837279837506	NO	-
3183	ZINC00779368	872	0.42148043748624114	NO	-
3184	ZINC03233086	3087	0.42145976002767643	NO	-
3185	ZINC01979372	2056	0.4214560603334197	NO	-
3186	ZINC00939226	1205	0.4214415994024627	NO	-
3187	ZINC03968892	4868	0.4214168976704993	NO	-
3188	ZINC03867962	4692	0.42140998803037366	NO	-
3189	ZINC01059751	1425	0.4213830252332785	NO	-
3190	ZINC01102703	1506	0.42136554247097024	NO	-
3191	ZINC01059753	1426	0.42135723498021554	NO	-
3192	ZINC03854598	4322	0.4213370304805274	NO	-
3193	ZINC03495962	3693	0.4213181941525937	NO	-
3194	ZINC03495959	3692	0.4213003443350444	NO	-
3195	ZINC01122056	1545	0.42129988104581145	NO	-
3196	ZINC03638508	4041	0.4212546116886633	NO	-
3197	ZINC02500140	2410	0.4212509721792653	NO	-
3198	ZINC03452223	3543	0.4212220750721317	NO	-
3199	ZINC03867949	4685	0.42121864856459024	NO	-
3200	ZINC00253215	256	0.4212169908199377	NO	-
3201	ZINC03867950	4687	0.4212138942793034	NO	-
3202	ZINC01981702	2089	0.4212063197710529	NO	-
3203	ZINC00264330	271	0.4211978171556338	NO	-
3204	ZINC01096068	1498	0.4211911082231559	NO	-
3205	ZINC03858493	4489	0.4211758934136745	NO	-
3206	ZINC03858494	4490	0.4211649570474807	NO	-
3207	ZINC04224025	5233	0.42112699410090404	NO	-
3208	ZINC04484701	5543	0.4211076954145598	NO	-
3209	ZINC03853229	4246	0.42110655764457927	NO	-
3210	ZINC00341049	329	0.42103349387233663	NO	-
3211	ZINC03867955	4690	0.420949206993426	NO	-
3212	ZINC03393671	3339	0.42093831537970094	NO	-
3213	ZINC02561483	2432	0.4208522187637697	NO	-
3214	ZINC03855179	4379	0.42082631895723327	NO	-
3215	ZINC02866780	2842	0.4208235689689344	NO	-
3216	ZINC04594633	5581	0.42075202077817636	NO	-
3217	ZINC03400504	3382	0.42073391833202434	NO	-
3218	ZINC02926872	2911	0.4206932468381323	NO	-
3219	ZINC00840297	1011	0.420687765037894	NO	-
3220	ZINC03857183	4422	0.42064220747834646	NO	-
3221	ZINC02917893	2901	0.4206065957355959	NO	-
3222	ZINC02917892	2900	0.4205893653628712	NO	-
3223	ZINC04465537	5490	0.42058909070391637	NO	-
3224	ZINC01977140	2052	0.42057982511712944	NO	-
3225	ZINC02795345	2713	0.42055509879241887	NO	-
3226	ZINC00779189	855	0.4205428489945433	NO	-
3227	ZINC00145555	147	0.4205283118760507	NO	-
3228	ZINC01079790	1468	0.42052433851446813	NO	-
3229	ZINC01079781	1465	0.42051624904154744	NO	-
3230	ZINC01962495	2044	0.42051173610606457	NO	-
3231	ZINC04435500	5432	0.420490519293248	NO	-
3232	ZINC03486186	3671	0.42043435001455953	NO	-
3233	ZINC03867633	4641	0.42041133222953836	NO	-
3234	ZINC03851275	4141	0.420407731355266	NO	-
3235	ZINC01342949	1732	0.42039070692725083	NO	-
3236	ZINC01276563	1705	0.42038732538026036	NO	-
3237	ZINC02970281	2935	0.42037913428977547	NO	-
3238	ZINC04442888	5437	0.4203768579327851	NO	-
3239	ZINC02446747	2373	0.4203631492449982	NO	-
3240	ZINC02970282	2936	0.42035887488831847	NO	-
3241	ZINC03857614	4452	0.42032240718905434	NO	-
3242	ZINC01981701	2088	0.42031536288233146	NO	-
3243	ZINC03446469	3538	0.42031522572123065	NO	-
3244	ZINC00580967	608	0.4203065661974828	NO	-
3245	ZINC03475243	3597	0.4202728484847558	NO	-
3246	ZINC01549844	1900	0.4202573398199516	NO	-
3247	ZINC03458031	3562	0.4202368580984521	NO	-
3248	ZINC03851277	4142	0.42021072074655674	NO	-
3249	ZINC03969902	4907	0.42019711192775266	NO	-
3250	ZINC03436426	3514	0.420180497224416	NO	-
3251	ZINC00807033	943	0.42017249025817954	NO	-
3252	ZINC03889228	4753	0.4201703605355321	NO	-
3253	ZINC00951541	1233	0.4201544160983877	NO	-
3254	ZINC03867771	4651	0.42013637536344417	NO	-
3255	ZINC00840297	1010	0.42013543933447844	NO	-
3256	ZINC00044261	32	0.42011557549089124	NO	-
3257	ZINC03890289	4768	0.42011074621214606	NO	-
3258	ZINC03400882	3391	0.4201102365809125	NO	-
3259	ZINC00054510	53	0.4201020476245505	NO	-
3260	ZINC02298289	2247	0.4200067076848152	NO	-
3261	ZINC01211956	1663	0.41999827687799896	NO	-
3262	ZINC03638445	4040	0.4199551104905907	NO	-
3263	ZINC03892547	4786	0.4199538996119414	NO	-
3264	ZINC03507224	3757	0.4199533250986321	NO	-
3265	ZINC03532364	3839	0.4199427252935466	NO	-
3266	ZINC03851283	4143	0.4199419997609547	NO	-
3267	ZINC03477101	3624	0.41992441042376943	NO	-
3268	ZINC03859529	4547	0.4199202897039099	NO	-
3269	ZINC00309498	297	0.4198571846062709	NO	-
3270	ZINC03446466	3537	0.41981438218050704	NO	-
3271	ZINC04492815	5559	0.41981398218691	NO	-
3272	ZINC02887786	2878	0.41980940801878824	NO	-
3273	ZINC00066614	65	0.4197932755640524	NO	-
3274	ZINC03181906	3037	0.4197657168639139	NO	-
3275	ZINC03991953	5079	0.41972640703453407	NO	-
3276	ZINC01911923	1977	0.41965132096905183	NO	-
3277	ZINC04443112	5439	0.4195951023236414	NO	-
3278	ZINC03857615	4453	0.41959427838601815	NO	-
3279	ZINC03047590	3001	0.4195916513744247	NO	-
3280	ZINC03549396	3864	0.4195503981218563	NO	-
3281	ZINC00939896	1207	0.41954660745974925	NO	-
3282	ZINC03532365	3840	0.41953517339786134	NO	-
3283	ZINC02412475	2331	0.41952129140083894	NO	-
3284	ZINC03867613	4636	0.4195153404582389	NO	-
3285	ZINC03399902	3370	0.41947261630362326	NO	-
3286	ZINC04467763	5505	0.41946550838844876	NO	-
3287	ZINC03854130	4302	0.41946550838844865	NO	-
3288	ZINC03400915	3393	0.41946387732181795	NO	-
3289	ZINC04089012	5147	0.41945443909735225	NO	-
3290	ZINC03436431	3517	0.41943402164071597	NO	-
3291	ZINC01211952	1661	0.4194196583823464	NO	-
3292	ZINC03512722	3788	0.41940831720227084	NO	-
3293	ZINC03892551	4787	0.41937404941572254	NO	-
3294	ZINC01977141	2053	0.4193693796568644	NO	-
3295	ZINC03512719	3787	0.4193636186139016	NO	-
3296	ZINC03486029	3667	0.4193539032781565	NO	-
3297	ZINC03853831	4285	0.41932555693406004	NO	-
3298	ZINC02412476	2332	0.41932203548763974	NO	-
3299	ZINC03506888	3748	0.41931304942579695	NO	-
3300	ZINC02950205	2924	0.4192744939361408	NO	-
3301	ZINC03432962	3495	0.41924000986702636	NO	-
3302	ZINC03432967	3496	0.419237880558209	NO	-
3303	ZINC00784830	885	0.4192068232701439	NO	-
3304	ZINC03047592	3002	0.41918341167359846	NO	-
3305	ZINC03858200	4479	0.41914945648001284	NO	-
3306	ZINC00077079	69	0.41913568317094474	NO	-
3307	ZINC03969902	4908	0.41912888686409794	NO	-
3308	ZINC01110236	1518	0.41912767371489396	NO	-
3309	ZINC01019057	1324	0.41910853904883744	NO	-
3310	ZINC00230762	234	0.4190868117532829	NO	-
3311	ZINC01067714	1443	0.41906259795315687	NO	-
3312	ZINC03294179	3155	0.41905785274460167	NO	-
3313	ZINC02972103	2942	0.41905758913589447	NO	-
3314	ZINC03292553	3150	0.41894765208455265	NO	-
3315	ZINC00530520	560	0.41893693444662583	NO	-
3316	ZINC03486031	3668	0.4189304693157825	NO	-
3317	ZINC03369384	3269	0.41892789173618655	NO	-
3318	ZINC02624455	2463	0.41892409186862056	NO	-
3319	ZINC03400334	3377	0.4188361880994131	NO	-
3320	ZINC03299350	3159	0.4188018362487979	NO	-
3321	ZINC03868461	4726	0.4187959290253843	NO	-
3322	ZINC03553126	3879	0.4187859836101456	NO	-
3323	ZINC01938189	2018	0.41877554464592703	NO	-
3324	ZINC01054439	1403	0.41875144202352704	NO	-
3325	ZINC00784846	886	0.4187452502748996	NO	-
3326	ZINC01067713	1442	0.4186873384135622	NO	-
3327	ZINC00632665	689	0.4186815410765357	NO	-
3328	ZINC02623811	2460	0.41861336398611004	NO	-
3329	ZINC03853269	4250	0.4186019812581399	NO	-
3330	ZINC03400802	3389	0.41856662331969957	NO	-
3331	ZINC00791134	896	0.41856499071250364	NO	-
3332	ZINC03379448	3283	0.4185548427306201	NO	-
3333	ZINC02937967	2913	0.41852476549417766	NO	-
3334	ZINC00951542	1234	0.41851158571439917	NO	-
3335	ZINC03857090	4406	0.41850647391217044	NO	-
3336	ZINC03867974	4702	0.4184577576712753	NO	-
3337	ZINC02397248	2311	0.4184461056233678	NO	-
3338	ZINC01979371	2055	0.41843564798348715	NO	-
3339	ZINC03857091	4407	0.4184276982891065	NO	-
3340	ZINC02750359	2640	0.4184121322975269	NO	-
3341	ZINC04370983	5401	0.418381928821804	NO	-
3342	ZINC03858684	4501	0.4183772106056869	NO	-
3343	ZINC03971562	4965	0.41837576949826916	NO	-
3344	ZINC04000947	5103	0.41837537567121463	NO	-
3345	ZINC04463211	5456	0.41836150696846996	NO	-
3346	ZINC03055666	3004	0.418357417088833	NO	-
3347	ZINC00810347	951	0.41831220436465416	NO	-
3348	ZINC03060493	3007	0.4182947202127615	NO	-
3349	ZINC03857775	4465	0.41829287063462267	NO	-
3350	ZINC03400383	3378	0.4182779719051534	NO	-
3351	ZINC03853980	4291	0.41827479849829524	NO	-
3352	ZINC04348708	5372	0.4182686414151566	NO	-
3353	ZINC03400954	3396	0.41825321939672155	NO	-
3354	ZINC00703495	775	0.41824547188290423	NO	-
3355	ZINC04627839	5595	0.41823909194735914	NO	-
3356	ZINC03971565	4966	0.4182018608339759	NO	-
3357	ZINC00678521	756	0.4181954893381918	NO	-
3358	ZINC01158071	1608	0.41817395006029895	NO	-
3359	ZINC01186394	1633	0.41815912166343744	NO	-
3360	ZINC00810348	952	0.4181503540151954	NO	-
3361	ZINC00530334	559	0.41814469324642645	NO	-
3362	ZINC03517788	3807	0.41813287299469987	NO	-
3363	ZINC02803793	2764	0.4181124868218712	NO	-
3364	ZINC00804231	933	0.4180832306156795	NO	-
3365	ZINC03971575	4967	0.4180516470617358	NO	-
3366	ZINC03893148	4807	0.41802593038743063	NO	-
3367	ZINC03478106	3626	0.41801154560622883	NO	-
3368	ZINC04274721	5313	0.4180079935373081	NO	-
3369	ZINC00263060	267	0.41798511756528467	NO	-
3370	ZINC04275932	5323	0.41792746901526984	NO	-
3371	ZINC02848282	2808	0.41792572825045937	NO	-
3372	ZINC03475420	3598	0.417924450733959	NO	-
3373	ZINC03399886	3368	0.4178922199007615	NO	-
3374	ZINC03399889	3369	0.4178775409456107	NO	-
3375	ZINC03507401	3764	0.41786797568976436	NO	-
3376	ZINC04485570	5549	0.41786310450644476	NO	-
3377	ZINC04465359	5483	0.41786219681740766	NO	-
3378	ZINC02628446	2479	0.4178529508194157	NO	-
3379	ZINC01042401	1381	0.41777899421088766	NO	-
3380	ZINC03971926	4974	0.4177781246911845	NO	-
3381	ZINC04470313	5527	0.4177781246911845	NO	-
3382	ZINC03853981	4292	0.4177528805073926	NO	-
3383	ZINC04275982	5325	0.417736435743495	NO	-
3384	ZINC03039904	2981	0.417711978442021	NO	-
3385	ZINC02653255	2529	0.41766796052229466	NO	-
3386	ZINC03523160	3819	0.4176599201078014	NO	-
3387	ZINC03523161	3820	0.4176588899612387	NO	-
3388	ZINC03387359	3319	0.4176377662334327	NO	-
3389	ZINC02813883	2783	0.4176375960072773	NO	-
3390	ZINC03854128	4301	0.41760362566166453	NO	-
3391	ZINC01067009	1440	0.41758615227092716	NO	-
3392	ZINC01938139	2017	0.4175794927217325	NO	-
3393	ZINC02917336	2899	0.41757320588713465	NO	-
3394	ZINC01977139	2051	0.4175358955462158	NO	-
3395	ZINC03857538	4445	0.4175301180084259	NO	-
3396	ZINC01362280	1748	0.4175100200403293	NO	-
3397	ZINC03527881	3830	0.41748692143630584	NO	-
3398	ZINC02371913	2294	0.4174801886083232	NO	-
3399	ZINC03859530	4548	0.4174679823928025	NO	-
3400	ZINC01362281	1749	0.4174678600924435	NO	-
3401	ZINC02371908	2293	0.4174616920308881	NO	-
3402	ZINC02868957	2846	0.4174538673562282	NO	-
3403	ZINC00315517	306	0.41745120475076614	NO	-
3404	ZINC00766381	827	0.41735509611112165	NO	-
3405	ZINC01211955	1662	0.417338969658291	NO	-
3406	ZINC03231942	3086	0.41732061110392205	NO	-
3407	ZINC01211957	1664	0.41731948376152694	NO	-
3408	ZINC03971923	4973	0.4173019601608561	NO	-
3409	ZINC04622872	5592	0.4172928506698426	NO	-
3410	ZINC00937375	1197	0.4172805076388458	NO	-
3411	ZINC03857774	4464	0.41723951009442367	NO	-
3412	ZINC03853820	4281	0.41721852428631645	NO	-
3413	ZINC03497792	3723	0.417187635690979	NO	-
3414	ZINC01979370	2054	0.4170958144243097	NO	-
3415	ZINC03851642	4168	0.41707939359095175	NO	-
3416	ZINC04191196	5216	0.4170487070661701	NO	-
3417	ZINC03867949	4686	0.4170450533901165	NO	-
3418	ZINC03867950	4688	0.41703750689644925	NO	-
3419	ZINC03045223	2997	0.416952649906875	NO	-
3420	ZINC03335470	3201	0.41694745263610494	NO	-
3421	ZINC03400434	3381	0.41694057041296817	NO	-
3422	ZINC03346248	3221	0.41686640674174075	NO	-
3423	ZINC02649318	2519	0.41685662215150016	NO	-
3424	ZINC03867508	4626	0.4168512834686761	NO	-
3425	ZINC03346250	3222	0.4168475709984429	NO	-
3426	ZINC00199067	203	0.4168444526976735	NO	-
3427	ZINC03971555	4964	0.4168385663070044	NO	-
3428	ZINC00089958	82	0.4168056685501029	NO	-
3429	ZINC02868743	2844	0.4168041369607413	NO	-
3430	ZINC04345117	5361	0.41678325313628545	NO	-
3431	ZINC01492685	1866	0.41676869806173283	NO	-
3432	ZINC00702611	773	0.41676494999185526	NO	-
3433	ZINC01006515	1304	0.4167433936337178	NO	-
3434	ZINC03400926	3394	0.4167091069691217	NO	-
3435	ZINC03993142	5093	0.4166745291071453	NO	-
3436	ZINC03867976	4706	0.41661478523528966	NO	-
3437	ZINC02998367	2957	0.4166142417943752	NO	-
3438	ZINC03867975	4704	0.4166056519980552	NO	-
3439	ZINC02350778	2277	0.4166037690282459	NO	-
3440	ZINC02350778	2278	0.41660376902824586	NO	-
3441	ZINC03069479	3011	0.4165248518905774	NO	-
3442	ZINC03545413	3853	0.41642311301506685	NO	-
3443	ZINC03475486	3600	0.416413969902703	NO	-
3444	ZINC03853385	4255	0.4163554676658074	NO	-
3445	ZINC03402373	3400	0.41631928846983945	NO	-
3446	ZINC03971921	4972	0.4162872212073302	NO	-
3447	ZINC01498551	1873	0.41628719297380234	NO	-
3448	ZINC03563511	3923	0.41627326448072677	NO	-
3449	ZINC03292663	3151	0.4162718729758495	NO	-
3450	ZINC03563512	3924	0.4162509453673499	NO	-
3451	ZINC02626321	2470	0.41623645579325674	NO	-
3452	ZINC01780114	1937	0.416193677262133	NO	-
3453	ZINC03857352	4435	0.41619302601948005	NO	-
3454	ZINC03971579	4968	0.4161775763550609	NO	-
3455	ZINC01346751	1735	0.41616034609927466	NO	-
3456	ZINC03970791	4943	0.4161310223505076	NO	-
3457	ZINC04224010	5232	0.4161134597333764	NO	-
3458	ZINC03396925	3354	0.4160954518909099	NO	-
3459	ZINC04465402	5486	0.41608475550104057	NO	-
3460	ZINC03852105	4183	0.4160847555010404	NO	-
3461	ZINC01036448	1362	0.41607282943638985	NO	-
3462	ZINC00943591	1220	0.41607123418373065	NO	-
3463	ZINC00138699	142	0.4160702866811976	NO	-
3464	ZINC00667318	737	0.4160307112207479	NO	-
3465	ZINC04224139	5238	0.41602138603702926	NO	-
3466	ZINC03495392	3686	0.4159295967621911	NO	-
3467	ZINC01034867	1355	0.415897078287098	NO	-
3468	ZINC02806901	2768	0.41581493721186846	NO	-
3469	ZINC03972262	4978	0.4158129597797471	NO	-
3470	ZINC00811576	959	0.41578911989199363	NO	-
3471	ZINC01498579	1874	0.4157827880129584	NO	-
3472	ZINC03969286	4875	0.41575094098217585	NO	-
3473	ZINC02713325	2588	0.41574245923748443	NO	-
3474	ZINC02692804	2565	0.4157408219538095	NO	-
3475	ZINC00715751	795	0.41569648960066197	NO	-
3476	ZINC00580967	609	0.4156949403189002	NO	-
3477	ZINC00580967	610	0.4156949403189001	NO	-
3478	ZINC03854727	4337	0.4156567633816788	NO	-
3479	ZINC03890041	4763	0.41564945366335304	NO	-
3480	ZINC03402374	3401	0.41564347762103043	NO	-
3481	ZINC00675312	746	0.41563090597849495	NO	-
3482	ZINC02203947	2184	0.41562255391811803	NO	-
3483	ZINC00725272	807	0.41560437858967125	NO	-
3484	ZINC03890820	4775	0.41559662070793835	NO	-
3485	ZINC03890796	4773	0.4155311497294038	NO	-
3486	ZINC00667315	736	0.4155091637382591	NO	-
3487	ZINC03892671	4793	0.4154999755771716	NO	-
3488	ZINC04465348	5482	0.4154999755771716	NO	-
3489	ZINC03970792	4944	0.41548812815515956	NO	-
3490	ZINC03857143	4417	0.4154750375246713	NO	-
3491	ZINC01135643	1584	0.41546681761901133	NO	-
3492	ZINC03976320	5005	0.41545925853455107	NO	-
3493	ZINC00779367	871	0.41545377052543475	NO	-
3494	ZINC03867534	4629	0.4154506885238918	NO	-
3495	ZINC01498604	1875	0.4154273903074526	NO	-
3496	ZINC02350778	2276	0.41541472390669665	NO	-
3497	ZINC03400400	3379	0.4153365000623603	NO	-
3498	ZINC02716296	2590	0.415322964466083	NO	-
3499	ZINC02627329	2472	0.41530029443673927	NO	-
3500	ZINC00077140	70	0.41528907818268135	NO	-
3501	ZINC01135642	1583	0.4152803518972274	NO	-
3502	ZINC00077145	72	0.41526413970633475	NO	-
3503	ZINC03859136	4529	0.415246992305521	NO	-
3504	ZINC03859153	4531	0.41524298334719295	NO	-
3505	ZINC01903775	1973	0.41520086497625586	NO	-
3506	ZINC01514253	1891	0.41517230369200575	NO	-
3507	ZINC03554303	3886	0.41515607975831775	NO	-
3508	ZINC03854852	4347	0.41514081581736634	NO	-
3509	ZINC00091294	84	0.4151310688710783	NO	-
3510	ZINC01993761	2109	0.41510568933874975	NO	-
3511	ZINC00419937	425	0.4150977095013884	NO	-
3512	ZINC01847626	1954	0.4150970859167498	NO	-
3513	ZINC03608806	4014	0.4150910488440672	NO	-
3514	ZINC04248495	5262	0.41508244908101444	NO	-
3515	ZINC03211165	3052	0.41506856131448594	NO	-
3516	ZINC04444433	5443	0.415068042357166	NO	-
3517	ZINC00250107	249	0.4150586812339363	NO	-
3518	ZINC03236169	3093	0.4150435144628315	NO	-
3519	ZINC00819107	983	0.4150264777524893	NO	-
3520	ZINC03294623	3157	0.41501507689569006	NO	-
3521	ZINC03890671	4772	0.415008580199226	NO	-
3522	ZINC03972227	4976	0.4149786359895873	NO	-
3523	ZINC03045303	2998	0.4149145726997175	NO	-
3524	ZINC02798494	2748	0.41491333974795175	NO	-
3525	ZINC00807955	948	0.4148893762799603	NO	-
3526	ZINC00714674	793	0.4148885916508237	NO	-
3527	ZINC03896333	4809	0.4148520330636861	NO	-
3528	ZINC03853203	4243	0.41483468467451495	NO	-
3529	ZINC01060374	1429	0.4148078878044003	NO	-
3530	ZINC03868023	4709	0.41479405605886077	NO	-
3531	ZINC00556596	576	0.414735920697589	NO	-
3532	ZINC00725269	805	0.41471302554520506	NO	-
3533	ZINC01497173	1871	0.41469715572529053	NO	-
3534	ZINC03223759	3070	0.4146593682308486	NO	-
3535	ZINC03912366	4830	0.41457298509092533	NO	-
3536	ZINC03867628	4639	0.41455617682461504	NO	-
3537	ZINC03852782	4207	0.4144827557534223	NO	-
3538	ZINC02667852	2558	0.41446365690541354	NO	-
3539	ZINC02667851	2557	0.41442384320695913	NO	-
3540	ZINC02447856	2375	0.414395790732669	NO	-
3541	ZINC00791091	894	0.4143688614505463	NO	-
3542	ZINC03969293	4878	0.41435790690538793	NO	-
3543	ZINC02730278	2621	0.41429890752609155	NO	-
3544	ZINC03612567	4020	0.4142891571040653	NO	-
3545	ZINC03852743	4203	0.41427668061861855	NO	-
3546	ZINC01807609	1945	0.41425578983949546	NO	-
3547	ZINC03399571	3366	0.41419836491682555	NO	-
3548	ZINC03892670	4792	0.4141380902079699	NO	-
3549	ZINC03852781	4206	0.41413673298563514	NO	-
3550	ZINC03247657	3111	0.414128868426061	NO	-
3551	ZINC02661352	2544	0.41412765710113125	NO	-
3552	ZINC00207625	212	0.41409420421719906	NO	-
3553	ZINC01421511	1797	0.4140404221081142	NO	-
3554	ZINC00966318	1250	0.4139719552642047	NO	-
3555	ZINC00703494	774	0.4139185733612836	NO	-
3556	ZINC04459210	5447	0.4139059172458022	NO	-
3557	ZINC01421513	1799	0.41389818547994794	NO	-
3558	ZINC00980695	1271	0.41389635169103883	NO	-
3559	ZINC00128038	128	0.41388713492805895	NO	-
3560	ZINC03853828	4284	0.4138398630048207	NO	-
3561	ZINC02437930	2365	0.4138215983859332	NO	-
3562	ZINC04162501	5195	0.41380782785644005	NO	-
3563	ZINC03853567	4267	0.41379984789065194	NO	-
3564	ZINC03435955	3506	0.41368769776732117	NO	-
3565	ZINC03040711	2989	0.41368589970812125	NO	-
3566	ZINC03435974	3507	0.41368045214447685	NO	-
3567	ZINC04465341	5480	0.41367457142981595	NO	-
3568	ZINC03400097	3371	0.4135779422664104	NO	-
3569	ZINC03400098	3372	0.41356180951909105	NO	-
3570	ZINC03983061	5035	0.41356171777334166	NO	-
3571	ZINC03479203	3631	0.4135393637527649	NO	-
3572	ZINC01749773	1925	0.4135276009028085	NO	-
3573	ZINC03832251	64	0.4134927412786919	YES	7
3574	ZINC04628820	65	0.4134927412786917	YES	7
3575	ZINC03858498	4492	0.41346989663182004	NO	-
3576	ZINC03983378	5051	0.4133835519803721	NO	-
3577	ZINC01175142	1623	0.41336926969223614	NO	-
3578	ZINC03976395	5007	0.41334004619305803	NO	-
3579	ZINC03384384	3306	0.4133346340987966	NO	-
3580	ZINC00725271	806	0.4133070870513954	NO	-
3581	ZINC00789491	890	0.413306012078361	NO	-
3582	ZINC00725273	808	0.4133048579191684	NO	-
3583	ZINC03400657	3385	0.4133016553175947	NO	-
3584	ZINC00868698	1071	0.4132867639723468	NO	-
3585	ZINC03400654	3384	0.4132699269688254	NO	-
3586	ZINC03857427	4438	0.4132524062466654	NO	-
3587	ZINC04464378	5460	0.41325240624666526	NO	-
3588	ZINC01508983	1883	0.41323599045956105	NO	-
3589	ZINC03854598	4323	0.4132305293552115	NO	-
3590	ZINC04443316	5442	0.41316493362961904	NO	-
3591	ZINC02661353	2545	0.4131414371035247	NO	-
3592	ZINC03983108	5038	0.41313567877044366	NO	-
3593	ZINC00413253	404	0.4131340222589421	NO	-
3594	ZINC00550244	571	0.41312552697433413	NO	-
3595	ZINC03858511	4494	0.4131028960967715	NO	-
3596	ZINC03890818	4774	0.41307434276582833	NO	-
3597	ZINC03977203	5013	0.41307112825599873	NO	-
3598	ZINC01442728	1836	0.4130592273238351	NO	-
3599	ZINC03976397	5008	0.4130404553545143	NO	-
3600	ZINC03854565	4319	0.41301521683193837	NO	-
3601	ZINC00304184	288	0.41301393417615306	NO	-
3602	ZINC00122289	125	0.4129949728416737	NO	-
3603	ZINC02446871	2374	0.4129817727940205	NO	-
3604	ZINC00613441	644	0.4129731160344761	NO	-
3605	ZINC03858848	4508	0.41294108595245066	NO	-
3606	ZINC03854616	4324	0.4129358168015026	NO	-
3607	ZINC02862163	2833	0.41292743404863363	NO	-
3608	ZINC00670654	741	0.41289204259659973	NO	-
3609	ZINC00775580	841	0.41288989902475953	NO	-
3610	ZINC01421512	1798	0.4128156753675319	NO	-
3611	ZINC03867477	4620	0.41280640589955797	NO	-
3612	ZINC03867476	4618	0.41279701092402316	NO	-
3613	ZINC04167118	5203	0.41279617945896574	NO	-
3614	ZINC03569932	3958	0.41279014406239356	NO	-
3615	ZINC03858510	4493	0.41278202155836363	NO	-
3616	ZINC03856410	4400	0.4127600809474134	NO	-
3617	ZINC03401661	3399	0.4127559058095902	NO	-
3618	ZINC01927579	2004	0.4127524235787186	NO	-
3619	ZINC03987374	5063	0.41272944529296257	NO	-
3620	ZINC01210697	1656	0.41272692543611955	NO	-
3621	ZINC01421514	1800	0.4127159253464015	NO	-
3622	ZINC01425625	1803	0.41271110381409165	NO	-
3623	ZINC02646598	2513	0.4126417267636271	NO	-
3624	ZINC03563822	3926	0.412615486747542	NO	-
3625	ZINC02783453	2685	0.41257759282294415	NO	-
3626	ZINC01210699	1658	0.41256467382890394	NO	-
3627	ZINC03417823	3445	0.41253903169018874	NO	-
3628	ZINC03563820	3925	0.41252793299201157	NO	-
3629	ZINC02876715	2858	0.41251778872000194	NO	-
3630	ZINC03853793	4280	0.41251415335651626	NO	-
3631	ZINC03242200	3102	0.4125014265280713	NO	-
3632	ZINC03400606	3383	0.4124704017742636	NO	-
3633	ZINC03859365	4541	0.4124414314686768	NO	-
3634	ZINC00327479	326	0.41243783945826107	NO	-
3635	ZINC03241843	3099	0.4123953821965592	NO	-
3636	ZINC03859307	4540	0.4123589928445929	NO	-
3637	ZINC00644146	709	0.4122210225723505	NO	-
3638	ZINC00502838	518	0.4121799858685028	NO	-
3639	ZINC04484723	5544	0.41217207786924487	NO	-
3640	ZINC04162555	5197	0.4121461876016626	NO	-
3641	ZINC00881669	1111	0.4120648191910189	NO	-
3642	ZINC00781756	877	0.4120640484129039	NO	-
3643	ZINC03858974	4518	0.41206075500319767	NO	-
3644	ZINC00792300	900	0.4120571980712894	NO	-
3645	ZINC03563826	3928	0.41204682959154126	NO	-
3646	ZINC00781757	878	0.41204094774102856	NO	-
3647	ZINC00792304	901	0.41203044562096025	NO	-
3648	ZINC03859537	4549	0.41202882371519806	NO	-
3649	ZINC04513907	5572	0.4120218404940538	NO	-
3650	ZINC01108509	1515	0.41202063435067293	NO	-
3651	ZINC03987372	5062	0.4120110683975687	NO	-
3652	ZINC02478113	2391	0.4120096176662726	NO	-
3653	ZINC03563825	3927	0.41193787048742714	NO	-
3654	ZINC01130799	1572	0.41193429650148145	NO	-
3655	ZINC04628160	5596	0.4119157741370836	NO	-
3656	ZINC00080708	74	0.41190982757685657	NO	-
3657	ZINC02809723	2777	0.411903039334226	NO	-
3658	ZINC03462258	3583	0.4118552048099995	NO	-
3659	ZINC03834041	106	0.4118198335873581	YES	17
3660	ZINC00939895	1206	0.4118162131666152	NO	-
3661	ZINC03213811	3055	0.41171158343755915	NO	-
3662	ZINC03512197	3784	0.4116615217563085	NO	-
3663	ZINC04492166	5556	0.41164707588146104	NO	-
3664	ZINC03853831	4286	0.4115533785387347	NO	-
3665	ZINC03868086	4714	0.41150565548946394	NO	-
3666	ZINC03864144	4575	0.41150273528073134	NO	-
3667	ZINC03420821	3459	0.41148351719814924	NO	-
3668	ZINC00644148	710	0.4114618180941509	NO	-
3669	ZINC00939222	1204	0.41142989252112927	NO	-
3670	ZINC01210698	1657	0.4113713610685038	NO	-
3671	ZINC03851642	4169	0.4113606117409215	NO	-
3672	ZINC01492685	1867	0.4113297622182586	NO	-
3673	ZINC00784846	887	0.4113191489959038	NO	-
3674	ZINC03507202	3756	0.41125499477076244	NO	-
3675	ZINC01210700	1659	0.4112094895123418	NO	-
3676	ZINC00703507	776	0.41119708055263393	NO	-
3677	ZINC04492815	5560	0.41119615841020773	NO	-
3678	ZINC03854566	4320	0.41118410602085526	NO	-
3679	ZINC03969253	4874	0.41117593855611945	NO	-
3680	ZINC03592137	3986	0.4111630669550443	NO	-
3681	ZINC03854617	4325	0.41114929341039946	NO	-
3682	ZINC03855150	4373	0.411126490404219	NO	-
3683	ZINC04469447	5518	0.41110755611179145	NO	-
3684	ZINC01848955	1955	0.41106798486535157	NO	-
3685	ZINC03856517	4403	0.4110535048759334	NO	-
3686	ZINC02291376	2244	0.4110292161807578	NO	-
3687	ZINC01123340	1548	0.41101555693730857	NO	-
3688	ZINC02291374	2243	0.4110129244997384	NO	-
3689	ZINC03853822	4282	0.41101074607564064	NO	-
3690	ZINC03851307	4144	0.41096975324198237	NO	-
3691	ZINC04465146	5473	0.41096975324198215	NO	-
3692	ZINC03968509	4862	0.4109541219728527	NO	-
3693	ZINC03496840	3696	0.4109530880621446	NO	-
3694	ZINC03867970	4695	0.41081057400630133	NO	-
3695	ZINC02481019	2399	0.410792816772139	NO	-
3696	ZINC00559115	578	0.41078699448129	NO	-
3697	ZINC03971164	4954	0.4107704759316216	NO	-
3698	ZINC03651691	4044	0.41074760793073467	NO	-
3699	ZINC03854903	4354	0.4107336612858946	NO	-
3700	ZINC03976392	5006	0.41072365629223295	NO	-
3701	ZINC01791404	1941	0.41063864822963714	NO	-
3702	ZINC03983106	5037	0.4106363743547063	NO	-
3703	ZINC02895329	2881	0.4106121825809652	NO	-
3704	ZINC03215274	3057	0.4105438908932281	NO	-
3705	ZINC01058518	1419	0.4105213621048181	NO	-
3706	ZINC01231510	1685	0.41049165518429753	NO	-
3707	ZINC01054009	1402	0.4104093689376189	NO	-
3708	ZINC01904848	1974	0.4103878791919184	NO	-
3709	ZINC00104114	95	0.4103848583109985	NO	-
3710	ZINC03633172	4036	0.41031751864310156	NO	-
3711	ZINC02497778	2406	0.4103047973791015	NO	-
3712	ZINC03864019	4572	0.4102986815418772	NO	-
3713	ZINC00007518	4	0.41027849480975975	NO	-
3714	ZINC03331848	3195	0.4102473332193524	NO	-
3715	ZINC01725309	1916	0.4102377292458664	NO	-
3716	ZINC02223476	2206	0.41023542275773556	NO	-
3717	ZINC02223476	2207	0.41023542275773556	NO	-
3718	ZINC00326618	325	0.41021479008724415	NO	-
3719	ZINC03654725	4050	0.4102053492532377	NO	-
3720	ZINC00485160	513	0.41020106774345794	NO	-
3721	ZINC01058518	1417	0.41017792856289703	NO	-
3722	ZINC03976266	5003	0.41016814467005125	NO	-
3723	ZINC00170666	173	0.4101676047678786	NO	-
3724	ZINC04484723	5545	0.4101666959723672	NO	-
3725	ZINC03568405	3954	0.41011730060077434	NO	-
3726	ZINC03462253	3582	0.41009230466772667	NO	-
3727	ZINC03971272	4961	0.41007527146832545	NO	-
3728	ZINC03867574	4635	0.4100746970988599	NO	-
3729	ZINC03339574	3208	0.410029551617618	NO	-
3730	ZINC03859153	4532	0.41001229746288276	NO	-
3731	ZINC01636490	1903	0.40998963556689183	NO	-
3732	ZINC04471956	5535	0.40994240448363295	NO	-
3733	ZINC00814819	965	0.4098973675458978	NO	-
3734	ZINC03976270	5004	0.4098351412393416	NO	-
3735	ZINC01518008	1897	0.4097743787660604	NO	-
3736	ZINC00294181	283	0.4097259559356931	NO	-
3737	ZINC01129019	1563	0.40971258144620015	NO	-
3738	ZINC03554312	3888	0.409664501637624	NO	-
3739	ZINC01499614	1878	0.40965885109306294	NO	-
3740	ZINC04070141	5138	0.40964117275183404	NO	-
3741	ZINC03867190	4599	0.4096127920641219	NO	-
3742	ZINC01060372	1428	0.4095696027620722	NO	-
3743	ZINC03855151	4374	0.40956732832590315	NO	-
3744	ZINC03231140	3083	0.4095400397133816	NO	-
3745	ZINC02241915	2223	0.40953024971518714	NO	-
3746	ZINC03633169	4035	0.40951247802718255	NO	-
3747	ZINC00652323	724	0.40950373770816073	NO	-
3748	ZINC04000739	5101	0.40949786095595975	NO	-
3749	ZINC00789489	889	0.40946298202754433	NO	-
3750	ZINC03479287	3638	0.40939438056687516	NO	-
3751	ZINC04170917	5206	0.4093938679855587	NO	-
3752	ZINC00915720	1164	0.4093876096818765	NO	-
3753	ZINC02223476	2205	0.4093664295355025	NO	-
3754	ZINC03856518	4404	0.4093435297687054	NO	-
3755	ZINC01514537	1892	0.4093355433611231	NO	-
3756	ZINC01424298	1802	0.40932646818451646	NO	-
3757	ZINC04249046	5274	0.4093218534780544	NO	-
3758	ZINC03479257	3637	0.4093176462552704	NO	-
3759	ZINC01938095	2015	0.4092649545855977	NO	-
3760	ZINC03385659	3314	0.40923150270809433	NO	-
3761	ZINC02638799	2503	0.4092194323736924	NO	-
3762	ZINC04422547	5425	0.40919231561056835	NO	-
3763	ZINC01498703	1876	0.40917670889786134	NO	-
3764	ZINC03832228	62	0.40915880607737604	YES	6
3765	ZINC01141863	1589	0.4091507390685162	NO	-
3766	ZINC03854902	4353	0.40914673538637386	NO	-
3767	ZINC02654464	2530	0.40912885464630777	NO	-
3768	ZINC03864020	4573	0.40906609350384554	NO	-
3769	ZINC03040742	2990	0.4090505218203847	NO	-
3770	ZINC03255501	3123	0.40904252439554023	NO	-
3771	ZINC04256180	5300	0.409035646283422	NO	-
3772	ZINC04256179	5298	0.4090247766835935	NO	-
3773	ZINC00146381	151	0.4090063921321771	NO	-
3774	ZINC03976264	5002	0.4089676305135523	NO	-
3775	ZINC03853396	4256	0.40895679204022056	NO	-
3776	ZINC03892687	4796	0.40893533422544004	NO	-
3777	ZINC03972285	4982	0.4089268734631615	NO	-
3778	ZINC00891059	1128	0.40888884515633467	NO	-
3779	ZINC00891059	1129	0.40888884515633467	NO	-
3780	ZINC02435130	2362	0.4088340116683897	NO	-
3781	ZINC03366703	3260	0.40883318831276444	NO	-
3782	ZINC01473181	1857	0.4087738964914657	NO	-
3783	ZINC04415502	5424	0.40876659946626104	NO	-
3784	ZINC01498729	1877	0.40874888977145085	NO	-
3785	ZINC00352158	341	0.4087227909531007	NO	-
3786	ZINC03857271	4426	0.4087227857296406	NO	-
3787	ZINC01068752	1445	0.4087169641014767	NO	-
3788	ZINC02654465	2531	0.40868674647317943	NO	-
3789	ZINC03853900	4289	0.4086803446486979	NO	-
3790	ZINC01972002	2047	0.4085761867598794	NO	-
3791	ZINC03892410	4785	0.40853649073686193	NO	-
3792	ZINC03288419	3146	0.40848865373158727	NO	-
3793	ZINC03344901	3219	0.4084871632475697	NO	-
3794	ZINC03173972	3033	0.4084279904250358	NO	-
3795	ZINC02591763	2434	0.4084178524917894	NO	-
3796	ZINC02497774	2405	0.40835636025746147	NO	-
3797	ZINC00555385	574	0.408351181876771	NO	-
3798	ZINC00939221	1203	0.40834752383499745	NO	-
3799	ZINC02429757	2353	0.40833888786642325	NO	-
3800	ZINC03867508	4627	0.40830336587865135	NO	-
3801	ZINC03394842	3346	0.40828517926160846	NO	-
3802	ZINC04628595	5599	0.40827678316673904	NO	-
3803	ZINC03802693	4072	0.40826956372095474	NO	-
3804	ZINC03356080	3242	0.4082394923203297	NO	-
3805	ZINC00136306	138	0.4082082757223215	NO	-
3806	ZINC04492815	5561	0.40817483074425637	NO	-
3807	ZINC00773806	835	0.40816756145864486	NO	-
3808	ZINC01894059	1968	0.40812541435899535	NO	-
3809	ZINC01498096	1872	0.40812326986689096	NO	-
3810	ZINC03834019	58	0.40809418827336236	YES	6
3811	ZINC02179962	2155	0.40803617661177716	NO	-
3812	ZINC03983274	5044	0.4080275345866822	NO	-
3813	ZINC03855052	4360	0.407913282234231	NO	-
3814	ZINC03651739	4047	0.4079067708267864	NO	-
3815	ZINC03412047	3436	0.4078457794733227	NO	-
3816	ZINC03853881	4287	0.40784024137430397	NO	-
3817	ZINC04492166	5557	0.4078042174349702	NO	-
3818	ZINC00251212	250	0.4078013243740584	NO	-
3819	ZINC01427821	1811	0.40774842178953546	NO	-
3820	ZINC03980833	5027	0.4077313973160174	NO	-
3821	ZINC00077140	71	0.40773003830967974	NO	-
3822	ZINC00077145	73	0.40772867240570754	NO	-
3823	ZINC00773466	830	0.4077243709619703	NO	-
3824	ZINC01183938	1627	0.4077196588926499	NO	-
3825	ZINC04233431	5247	0.4076488694699135	NO	-
3826	ZINC00613093	640	0.407636459130255	NO	-
3827	ZINC03352810	3235	0.4076057194686728	NO	-
3828	ZINC03462077	3580	0.4075776543640443	NO	-
3829	ZINC00136309	139	0.40756569169718754	NO	-
3830	ZINC04059053	5129	0.4075533154795428	NO	-
3831	ZINC03983098	5036	0.4075473518608499	NO	-
3832	ZINC01427820	1810	0.40750805242559707	NO	-
3833	ZINC02915625	2893	0.4075069287235095	NO	-
3834	ZINC01366555	1765	0.4074874348715751	NO	-
3835	ZINC00148960	156	0.4074844087210684	NO	-
3836	ZINC04443157	5440	0.4074591315764261	NO	-
3837	ZINC03867476	4619	0.40739821514738817	NO	-
3838	ZINC00792307	902	0.4073957802408214	NO	-
3839	ZINC03867477	4621	0.40739338899486266	NO	-
3840	ZINC04136331	5183	0.40738002036625326	NO	-
3841	ZINC03863722	4566	0.4073654705367535	NO	-
3842	ZINC01054649	1405	0.407338863729528	NO	-
3843	ZINC04412149	5418	0.4073348354083656	NO	-
3844	ZINC02712843	2577	0.4072368695426783	NO	-
3845	ZINC03858217	4481	0.40720810880515157	NO	-
3846	ZINC00545022	570	0.4071907742985315	NO	-
3847	ZINC03496942	3697	0.40708198015743285	NO	-
3848	ZINC01800714	1944	0.4070678331080618	NO	-
3849	ZINC00178911	177	0.4070037243451713	NO	-
3850	ZINC03971164	4955	0.40699283689003585	NO	-
3851	ZINC00540747	567	0.4069862027302523	NO	-
3852	ZINC03938231	4832	0.4069814164223789	NO	-
3853	ZINC00048573	42	0.40698021657731237	NO	-
3854	ZINC01927575	2003	0.40697974299922757	NO	-
3855	ZINC03970907	4950	0.4069593448889216	NO	-
3856	ZINC01932690	2005	0.40694216513904075	NO	-
3857	ZINC03970869	4947	0.4069243530080447	NO	-
3858	ZINC03568300	3953	0.4068072156203892	NO	-
3859	ZINC03867562	4633	0.4067801185209608	NO	-
3860	ZINC03970452	4921	0.4067731775973771	NO	-
3861	ZINC04467862	5509	0.40672362187489386	NO	-
3862	ZINC03851185	4137	0.4067083867289272	NO	-
3863	ZINC03249081	3113	0.40669646680254823	NO	-
3864	ZINC04134686	5179	0.4066950341606163	NO	-
3865	ZINC00503088	523	0.40664750030339336	NO	-
3866	ZINC03983306	5049	0.4066321288734377	NO	-
3867	ZINC01402161	1784	0.40661231880130744	NO	-
3868	ZINC00871163	1088	0.4065979779280771	NO	-
3869	ZINC04413022	5419	0.40656615822549497	NO	-
3870	ZINC01415152	1791	0.4065616164882039	NO	-
3871	ZINC01057374	1414	0.40655108104634985	NO	-
3872	ZINC04622698	5591	0.40654751647411286	NO	-
3873	ZINC02194260	2164	0.40654315088486703	NO	-
3874	ZINC01158386	1609	0.40650063534864267	NO	-
3875	ZINC01246959	1690	0.4064582860056316	NO	-
3876	ZINC01938132	2016	0.40636367000721196	NO	-
3877	ZINC02795590	2717	0.4062941319598988	NO	-
3878	ZINC03513500	3791	0.4062825791540244	NO	-
3879	ZINC03513502	3792	0.4062825467465091	NO	-
3880	ZINC03853882	4288	0.4062779175479287	NO	-
3881	ZINC03488224	3676	0.40626167034010074	NO	-
3882	ZINC00233978	237	0.4062570130789726	NO	-
3883	ZINC03853565	4266	0.40622171065704993	NO	-
3884	ZINC00119470	120	0.40620232804460166	NO	-
3885	ZINC02878225	2862	0.4061879970581538	NO	-
3886	ZINC02878226	2863	0.40617899757035664	NO	-
3887	ZINC04487254	5553	0.4061724095489576	NO	-
3888	ZINC00911786	1160	0.40616800348680004	NO	-
3889	ZINC00119472	121	0.40615970899392984	NO	-
3890	ZINC03559785	3916	0.4061564348555062	NO	-
3891	ZINC01110393	1519	0.4061485410945378	NO	-
3892	ZINC03968641	4865	0.40614131016602695	NO	-
3893	ZINC03857458	4441	0.40614099963930034	NO	-
3894	ZINC03857988	4471	0.4061070499912524	NO	-
3895	ZINC04469650	5519	0.4061070499912524	NO	-
3896	ZINC02194261	2165	0.4060936370837338	NO	-
3897	ZINC03983308	5050	0.4060787841611578	NO	-
3898	ZINC01495583	1868	0.40606387955866546	NO	-
3899	ZINC01986879	2106	0.40604422910420906	NO	-
3900	ZINC00423595	440	0.4060390943038114	NO	-
3901	ZINC00601866	624	0.4060081278166856	NO	-
3902	ZINC04345267	5362	0.406004070880766	NO	-
3903	ZINC01350943	1739	0.40599354654937786	NO	-
3904	ZINC04389061	5408	0.40599335418701366	NO	-
3905	ZINC02556042	2431	0.40597022973447766	NO	-
3906	ZINC04220741	5224	0.40591432550467543	NO	-
3907	ZINC04248743	5268	0.4059001786014548	NO	-
3908	ZINC03559756	3915	0.4058602159177027	NO	-
3909	ZINC00792311	903	0.4058564098612314	NO	-
3910	ZINC01425625	1804	0.4057867257375958	NO	-
3911	ZINC02117428	2139	0.4057613470285928	NO	-
3912	ZINC02779090	2680	0.4057551759602272	NO	-
3913	ZINC03866846	4583	0.405740786340693	NO	-
3914	ZINC03867970	4696	0.4056445459474394	NO	-
3915	ZINC02117413	2138	0.40563551268876524	NO	-
3916	ZINC02629062	2483	0.40559863287323217	NO	-
3917	ZINC01114296	1529	0.40559426937109355	NO	-
3918	ZINC03855699	4385	0.4055279913675162	NO	-
3919	ZINC03983298	5046	0.4054553084667374	NO	-
3920	ZINC03325117	3188	0.4054483395165338	NO	-
3921	ZINC03325112	3187	0.40542757995649514	NO	-
3922	ZINC02329765	2260	0.4054108722334011	NO	-
3923	ZINC02726530	2617	0.40540720135958047	NO	-
3924	ZINC02349139	2274	0.405366824671668	NO	-
3925	ZINC03983300	5047	0.40536171214799394	NO	-
3926	ZINC00792313	904	0.405356770330403	NO	-
3927	ZINC00792316	905	0.405355124788263	NO	-
3928	ZINC03853083	4235	0.40533954548470347	NO	-
3929	ZINC02342409	2269	0.4053150579717931	NO	-
3930	ZINC01637446	1905	0.4052945322080212	NO	-
3931	ZINC02119987	2140	0.4052825857283465	NO	-
3932	ZINC04166846	5200	0.4052447136792903	NO	-
3933	ZINC03462068	3579	0.4052417395886204	NO	-
3934	ZINC01060376	1430	0.4052160270929953	NO	-
3935	ZINC03851134	4134	0.40518578162162683	NO	-
3936	ZINC00587186	618	0.40512168021451983	NO	-
3937	ZINC04001199	5108	0.40509798914674583	NO	-
3938	ZINC01060370	1427	0.40506365002667327	NO	-
3939	ZINC04479457	5540	0.4050236287785152	NO	-
3940	ZINC03975404	4998	0.4050222387977821	NO	-
3941	ZINC04054148	5126	0.4049902153838479	NO	-
3942	ZINC01938094	2014	0.4049461142953712	NO	-
3943	ZINC03857730	4461	0.40490226266287194	NO	-
3944	ZINC03567460	3945	0.40489684862103836	NO	-
3945	ZINC03420643	3454	0.40479879637066674	NO	-
3946	ZINC02500119	2407	0.4047688206610719	NO	-
3947	ZINC01509326	1884	0.4047108670126261	NO	-
3948	ZINC03975405	4999	0.4046695132401838	NO	-
3949	ZINC00841238	1012	0.40464024948349736	NO	-
3950	ZINC03853610	4271	0.40462488796978974	NO	-
3951	ZINC01058518	1418	0.4045827936016093	NO	-
3952	ZINC04334871	5355	0.4045697297513505	NO	-
3953	ZINC03867562	4634	0.40449542596640975	NO	-
3954	ZINC03497924	3726	0.40446001203365983	NO	-
3955	ZINC03868829	4738	0.40445072097665274	NO	-
3956	ZINC01981510	2078	0.40444099806978756	NO	-
3957	ZINC03497926	3727	0.4044359147063469	NO	-
3958	ZINC03855699	4386	0.40443433976871207	NO	-
3959	ZINC03855699	4387	0.40443433976871207	NO	-
3960	ZINC03221861	3066	0.4044240613745079	NO	-
3961	ZINC02636960	2498	0.4044035193566243	NO	-
3962	ZINC00141985	143	0.4044028239378729	NO	-
3963	ZINC03975403	4997	0.40439943619535723	NO	-
3964	ZINC00995006	1285	0.4043794655698481	NO	-
3965	ZINC04439132	5435	0.40431313716482303	NO	-
3966	ZINC01436953	1822	0.404168990623682	NO	-
3967	ZINC00163586	171	0.40413769297582935	NO	-
3968	ZINC03063629	3010	0.4041225498293533	NO	-
3969	ZINC02910840	2888	0.4041169960664815	NO	-
3970	ZINC01516746	1894	0.4040940674418752	NO	-
3971	ZINC01002088	1296	0.4040525695447801	NO	-
3972	ZINC02759548	2652	0.4040503305749502	NO	-
3973	ZINC01200919	1644	0.4040306707367369	NO	-
3974	ZINC04170917	5207	0.40402389782930925	NO	-
3975	ZINC00792526	907	0.4040168573401339	NO	-
3976	ZINC03834020	107	0.4040031800712177	YES	17
3977	ZINC02759546	2651	0.4040016148068285	NO	-
3978	ZINC02982548	2949	0.4039926111404261	NO	-
3979	ZINC03976256	5001	0.4039668974328284	NO	-
3980	ZINC00264120	268	0.4039230065050019	NO	-
3981	ZINC04233481	5248	0.4039229832668619	NO	-
3982	ZINC03975383	4993	0.40381912670492986	NO	-
3983	ZINC02853413	2814	0.40381875802175415	NO	-
3984	ZINC03849399	4094	0.40381602738643607	NO	-
3985	ZINC02658237	2537	0.4037801047967415	NO	-
3986	ZINC00677242	754	0.40376316295296216	NO	-
3987	ZINC01034872	1359	0.4037597099723138	NO	-
3988	ZINC00148036	153	0.4037500933524658	NO	-
3989	ZINC00211061	215	0.40373880956441055	NO	-
3990	ZINC03274969	3134	0.40372437982881815	NO	-
3991	ZINC03975386	4994	0.4037238635270034	NO	-
3992	ZINC03968684	4866	0.4036930422170175	NO	-
3993	ZINC03866845	4582	0.40366407695718076	NO	-
3994	ZINC03815792	17	0.4036297681862626	YES	3
3995	ZINC00563270	590	0.40362604636265625	NO	-
3996	ZINC02618314	2446	0.4036157740324883	NO	-
3997	ZINC03166163	3031	0.40358366006771423	NO	-
3998	ZINC03854025	4294	0.40356877245076717	NO	-
3999	ZINC02201709	2178	0.40352729579135505	NO	-
4000	ZINC02349141	2275	0.4035184951214448	NO	-
4001	ZINC03983726	5057	0.4034724131934318	NO	-
4002	ZINC02085774	2131	0.4034380194681344	NO	-
4003	ZINC00959162	1247	0.4033967282918674	NO	-
4004	ZINC02500140	2409	0.403305477579299	NO	-
4005	ZINC02722853	2612	0.4032926136572576	NO	-
4006	ZINC00815577	969	0.4032744439296085	NO	-
4007	ZINC03851136	4135	0.40327073682514175	NO	-
4008	ZINC01516749	1895	0.4032585537432232	NO	-
4009	ZINC00540199	565	0.4032549449867823	NO	-
4010	ZINC03975375	4992	0.4032256000183107	NO	-
4011	ZINC01154513	1605	0.4031515925644916	NO	-
4012	ZINC04107409	5163	0.4031284908708568	NO	-
4013	ZINC03853608	4270	0.4030877014654379	NO	-
4014	ZINC01292069	1710	0.40306997771480085	NO	-
4015	ZINC02346017	2270	0.40306888071877783	NO	-
4016	ZINC00119544	122	0.4030256280988229	NO	-
4017	ZINC03969544	4900	0.40302422456323966	NO	-
4018	ZINC02348843	2273	0.4029862249814091	NO	-
4019	ZINC00252971	252	0.40296539029208267	NO	-
4020	ZINC04400437	5413	0.4029442006411248	NO	-
4021	ZINC02948008	2920	0.4029351095938133	NO	-
4022	ZINC00632935	691	0.40293256988473275	NO	-
4023	ZINC02948006	2919	0.4029304003459115	NO	-
4024	ZINC01238957	1687	0.4029035129809487	NO	-
4025	ZINC03420789	3457	0.40282868711310466	NO	-
4026	ZINC01741960	1921	0.4028052742781908	NO	-
4027	ZINC02230093	2215	0.4028031825770968	NO	-
4028	ZINC01079991	1472	0.4027888149005291	NO	-
4029	ZINC02712872	2581	0.4027491251174949	NO	-
4030	ZINC03851634	4164	0.4026941014108253	NO	-
4031	ZINC00252974	253	0.40267874633465317	NO	-
4032	ZINC03287742	3143	0.4026346409927414	NO	-
4033	ZINC03857268	4424	0.40262079032834	NO	-
4034	ZINC02873803	2856	0.40258893707502325	NO	-
4035	ZINC03858050	4474	0.40252965630110826	NO	-
4036	ZINC00062743	60	0.40251935740019423	NO	-
4037	ZINC03420791	3458	0.40250161605111145	NO	-
4038	ZINC02922839	2908	0.4024967924691385	NO	-
4039	ZINC00062744	61	0.4024846332617681	NO	-
4040	ZINC04136331	5182	0.4024603262193167	NO	-
4041	ZINC00618981	657	0.40243605232884816	NO	-
4042	ZINC03815790	29	0.4024055299500242	YES	3
4043	ZINC03854896	4351	0.4023683014523721	NO	-
4044	ZINC00423656	442	0.40234798079087897	NO	-
4045	ZINC03651753	4048	0.4023173844405446	NO	-
4046	ZINC04252816	5293	0.40231518551665935	NO	-
4047	ZINC02191909	2159	0.4022675546944589	NO	-
4048	ZINC00321771	316	0.40226195194052944	NO	-
4049	ZINC03854864	4350	0.40219494395866334	NO	-
4050	ZINC02133509	2145	0.40218331771916016	NO	-
4051	ZINC01981968	2098	0.4021750397075692	NO	-
4052	ZINC03854863	4349	0.4021660208883566	NO	-
4053	ZINC03873556	4744	0.4021513304874409	NO	-
4054	ZINC03862466	4561	0.402138800207034	NO	-
4055	ZINC01079990	1471	0.40213639632179904	NO	-
4056	ZINC00003906	3	0.40210082173932815	NO	-
4057	ZINC01440880	1826	0.40207890562370624	NO	-
4058	ZINC03852933	4216	0.40205831923690916	NO	-
4059	ZINC00423594	439	0.40205357765954425	NO	-
4060	ZINC01933110	2006	0.40201623082451976	NO	-
4061	ZINC02212578	2195	0.40197588311237986	NO	-
4062	ZINC04059468	5133	0.4019653103913227	NO	-
4063	ZINC00871131	1087	0.4019607862248399	NO	-
4064	ZINC00473854	503	0.4019536257036892	NO	-
4065	ZINC03592188	3989	0.4019380893029209	NO	-
4066	ZINC04058639	5128	0.4018951999535766	NO	-
4067	ZINC03873750	4746	0.4018771147230619	NO	-
4068	ZINC02207584	2188	0.40186363646115086	NO	-
4069	ZINC01981970	2099	0.4018537226528214	NO	-
4070	ZINC03853519	4260	0.4018386856333663	NO	-
4071	ZINC00655013	726	0.40183008202892434	NO	-
4072	ZINC04116133	5172	0.40181581345164213	NO	-
4073	ZINC00980414	1269	0.4017951856152401	NO	-
4074	ZINC04239074	5251	0.4017304239684389	NO	-
4075	ZINC03027548	2967	0.4017041656916561	NO	-
4076	ZINC03868483	4728	0.40169989456906297	NO	-
4077	ZINC04178794	5212	0.4016515825583886	NO	-
4078	ZINC03854685	4330	0.4016361933334478	NO	-
4079	ZINC04223089	5229	0.40163435179949175	NO	-
4080	ZINC01079988	1469	0.4016195424832975	NO	-
4081	ZINC00260941	266	0.401603025492906	NO	-
4082	ZINC03970774	4927	0.40158878885578714	NO	-
4083	ZINC00342003	333	0.4015189598059407	NO	-
4084	ZINC01232449	1686	0.4014667012707023	NO	-
4085	ZINC04317738	5346	0.4014386908895672	NO	-
4086	ZINC03370450	3270	0.4013984010996965	NO	-
4087	ZINC04248682	5266	0.4013792848875309	NO	-
4088	ZINC03370454	3271	0.4013324018988763	NO	-
4089	ZINC04330343	5353	0.4012945571575155	NO	-
4090	ZINC00679906	757	0.40128678219889513	NO	-
4091	ZINC01079989	1470	0.4012851840823073	NO	-
4092	ZINC03852934	4217	0.4012836364862443	NO	-
4093	ZINC01080296	1477	0.40126164322896735	NO	-
4094	ZINC00858943	1050	0.4012583357913861	NO	-
4095	ZINC03815793	20	0.40122290768469393	YES	3
4096	ZINC03480675	3653	0.40116154925860636	NO	-
4097	ZINC00502883	519	0.40111624226871073	NO	-
4098	ZINC00856087	1035	0.40107327476761323	NO	-
4099	ZINC03459590	3575	0.4010677506315695	NO	-
4100	ZINC03853520	4261	0.4010272709130418	NO	-
4101	ZINC00658385	727	0.4010114535524913	NO	-
4102	ZINC04484723	5546	0.4010113690852999	NO	-
4103	ZINC03802693	4073	0.40100622795983837	NO	-
4104	ZINC00658387	728	0.4009964673183108	NO	-
4105	ZINC02500140	2411	0.4009611117529119	NO	-
4106	ZINC00773717	832	0.4009374668086172	NO	-
4107	ZINC02768984	2673	0.4009253782006752	NO	-
4108	ZINC00795227	915	0.40090751379878364	NO	-
4109	ZINC00970538	1255	0.400883874160164	NO	-
4110	ZINC03651736	4046	0.4008725798136073	NO	-
4111	ZINC00044768	39	0.40079570143812093	NO	-
4112	ZINC02200899	2174	0.4007543267609691	NO	-
4113	ZINC02809107	2773	0.4007501569822987	NO	-
4114	ZINC00352158	342	0.40070448884774634	NO	-
4115	ZINC01993677	2108	0.4005889296737727	NO	-
4116	ZINC02054074	2114	0.40056813560790655	NO	-
4117	ZINC03569835	3956	0.40056396575303876	NO	-
4118	ZINC03849627	4099	0.40051828042890436	NO	-
4119	ZINC03853210	4244	0.4005152370845168	NO	-
4120	ZINC03327482	3189	0.4004665140145689	NO	-
4121	ZINC00560764	582	0.40045657404011636	NO	-
4122	ZINC03868515	4729	0.4004251207593788	NO	-
4123	ZINC03108289	3023	0.4004219965636718	NO	-
4124	ZINC03857412	4437	0.40038047979890423	NO	-
4125	ZINC03385625	3313	0.40036082059371136	NO	-
4126	ZINC03832262	23	0.4003421985327463	YES	3
4127	ZINC03385342	3311	0.40033904168773504	NO	-
4128	ZINC03857817	4467	0.40033419789542973	NO	-
4129	ZINC03853607	4269	0.40030480471599256	NO	-
4130	ZINC02857612	2821	0.40027986958271145	NO	-
4131	ZINC00867953	1068	0.4002646588703848	NO	-
4132	ZINC02718982	2596	0.4002532586822075	NO	-
4133	ZINC01132079	1574	0.4002165920182583	NO	-
4134	ZINC02758496	2650	0.40019119321474356	NO	-
4135	ZINC01440877	1825	0.40017090976276926	NO	-
4136	ZINC02442524	2368	0.4001676537953547	NO	-
4137	ZINC04462798	5455	0.40014933630891775	NO	-
4138	ZINC01112469	1525	0.400145516401236	NO	-
4139	ZINC01000651	1289	0.40012990712616686	NO	-
4140	ZINC03854771	4339	0.40003830215500086	NO	-
4141	ZINC00802342	929	0.4000340428636805	NO	-
4142	ZINC01033208	1344	0.40003354268142144	NO	-
4143	ZINC01080299	1478	0.3999640459904473	NO	-
4144	ZINC02718995	2601	0.3999562486848598	NO	-
4145	ZINC03094493	3018	0.39992162322253644	NO	-
4146	ZINC02442522	2367	0.39991741096414923	NO	-
4147	ZINC02887690	2874	0.39979695394520365	NO	-
4148	ZINC00917002	1166	0.39977810779854217	NO	-
4149	ZINC00917004	1167	0.39975519978783475	NO	-
4150	ZINC03313393	3174	0.39974574027092497	NO	-
4151	ZINC03867898	4672	0.3997217242949182	NO	-
4152	ZINC03554335	3890	0.3997183948975966	NO	-
4153	ZINC02655126	2533	0.3997087139327704	NO	-
4154	ZINC03568289	3952	0.39962207907391134	NO	-
4155	ZINC00815155	967	0.39961142703883273	NO	-
4156	ZINC02718980	2593	0.39959431859702815	NO	-
4157	ZINC03987401	5064	0.3995896528571497	NO	-
4158	ZINC03815791	30	0.39958298269879206	YES	3
4159	ZINC02956567	2928	0.39957389324246645	NO	-
4160	ZINC03855052	4361	0.39955803557440067	NO	-
4161	ZINC00529804	557	0.39950933713886494	NO	-
4162	ZINC04507817	5570	0.39950468879703627	NO	-
4163	ZINC03959038	4843	0.39946962533251507	NO	-
4164	ZINC00007489	16	0.3994189866178385	YES	3
4165	ZINC03479357	3640	0.3994163502952496	NO	-
4166	ZINC03969322	4884	0.399400082300582	NO	-
4167	ZINC04470240	5526	0.39937218196419655	NO	-
4168	ZINC00255338	259	0.39934301123316496	NO	-
4169	ZINC02206376	2187	0.3993394743087214	NO	-
4170	ZINC00698728	772	0.3993296498125302	NO	-
4171	ZINC00903306	1139	0.39923745753086665	NO	-
4172	ZINC00867953	1069	0.39921583482728457	NO	-
4173	ZINC01033207	1343	0.39920410296217773	NO	-
4174	ZINC02954716	2927	0.3991985400248088	NO	-
4175	ZINC04358633	5390	0.39917004148947716	NO	-
4176	ZINC03853611	4272	0.3991633736668769	NO	-
4177	ZINC00191071	197	0.3991085993931768	NO	-
4178	ZINC03851166	4136	0.3990884477791875	NO	-
4179	ZINC02838216	2798	0.39907032954513877	NO	-
4180	ZINC02901732	2882	0.3990599287456862	NO	-
4181	ZINC03853211	4245	0.3990471916640107	NO	-
4182	ZINC02901733	2883	0.39902916160406693	NO	-
4183	ZINC03853604	4268	0.3990161175270674	NO	-
4184	ZINC01350947	1740	0.3990139895840968	NO	-
4185	ZINC00610265	633	0.3989990296157384	NO	-
4186	ZINC00424916	446	0.39896602836880374	NO	-
4187	ZINC03868189	4715	0.39890914983180353	NO	-
4188	ZINC04325410	5350	0.3989009002565352	NO	-
4189	ZINC00083956	77	0.3988910624122815	NO	-
4190	ZINC00179141	178	0.39881282272468865	NO	-
4191	ZINC01366553	1764	0.3987086702317834	NO	-
4192	ZINC03858775	4503	0.3987013656348878	NO	-
4193	ZINC03651710	4045	0.39869422570970336	NO	-
4194	ZINC02230722	2216	0.39867987891157897	NO	-
4195	ZINC03521634	3815	0.3986609098024665	NO	-
4196	ZINC01223374	1673	0.3986474979315202	NO	-
4197	ZINC03849399	4095	0.3985718230608729	NO	-
4198	ZINC01034870	1357	0.39856805886052643	NO	-
4199	ZINC03382486	3295	0.3985593240388062	NO	-
4200	ZINC02712869	2580	0.3985005262124902	NO	-
4201	ZINC02053502	2113	0.3984946865066984	NO	-
4202	ZINC00147343	152	0.39847061733076183	NO	-
4203	ZINC03236168	3092	0.39843607973807915	NO	-
4204	ZINC01981407	2077	0.3984152247958993	NO	-
4205	ZINC03849628	4100	0.39840806614780294	NO	-
4206	ZINC00602256	625	0.39840784660685097	NO	-
4207	ZINC01981406	2076	0.39838542442752595	NO	-
4208	ZINC00508913	530	0.39835063145942123	NO	-
4209	ZINC03815798	15	0.39832871992270474	YES	3
4210	ZINC02480459	2398	0.39827959688004416	NO	-
4211	ZINC03857136	4416	0.39826924089127136	NO	-
4212	ZINC01365182	1762	0.39824780707373425	NO	-
4213	ZINC03568138	3948	0.39823660677630196	NO	-
4214	ZINC03970412	4919	0.3982061580704766	NO	-
4215	ZINC02887693	2876	0.3981951839815208	NO	-
4216	ZINC03359901	3253	0.3981943919207824	NO	-
4217	ZINC02365384	2289	0.3981785061638932	NO	-
4218	ZINC01104475	1514	0.39813452932426324	NO	-
4219	ZINC02261100	2232	0.3980430872423148	NO	-
4220	ZINC03858301	4482	0.39804221239414994	NO	-
4221	ZINC03459758	3576	0.3980208074985232	NO	-
4222	ZINC03858303	4483	0.3980201856025501	NO	-
4223	ZINC03635259	4038	0.398018588954851	NO	-
4224	ZINC00097259	89	0.39801597025759383	NO	-
4225	ZINC01509345	1885	0.39800443965622423	NO	-
4226	ZINC03405354	3409	0.39799427323432757	NO	-
4227	ZINC00097256	88	0.3979829378911412	NO	-
4228	ZINC01002089	1297	0.3979694496432463	NO	-
4229	ZINC04065814	5136	0.3979690022193265	NO	-
4230	ZINC00773639	831	0.39794672298390904	NO	-
4231	ZINC03857267	4423	0.39792512574772565	NO	-
4232	ZINC01018207	1322	0.3978936703641302	NO	-
4233	ZINC03873470	4742	0.3978625057174444	NO	-
4234	ZINC03386751	3318	0.39785188304182917	NO	-
4235	ZINC02918102	2903	0.39780940268305215	NO	-
4236	ZINC04465124	5472	0.3977786759234956	NO	-
4237	ZINC03851250	4140	0.3977786759234953	NO	-
4238	ZINC02617525	2442	0.3977469341514133	NO	-
4239	ZINC02632367	2490	0.3977160329202652	NO	-
4240	ZINC00885480	1124	0.3976892738480797	NO	-
4241	ZINC04192730	5218	0.39767954074151296	NO	-
4242	ZINC03858776	4504	0.39766848373561736	NO	-
4243	ZINC00184268	190	0.3976595066686368	NO	-
4244	ZINC03891076	4780	0.39758761994442543	NO	-
4245	ZINC00644742	711	0.39756614939748797	NO	-
4246	ZINC01510658	1887	0.39752852969119884	NO	-
4247	ZINC03041824	2993	0.3974725030261026	NO	-
4248	ZINC01336944	1723	0.397419033457061	NO	-
4249	ZINC03526504	3829	0.3973576598563276	NO	-
4250	ZINC04057387	5127	0.39735026417501773	NO	-
4251	ZINC01743021	1923	0.39734748090766076	NO	-
4252	ZINC02718995	2602	0.3973220311571196	NO	-
4253	ZINC02718995	2603	0.39732203115711945	NO	-
4254	ZINC03867937	4673	0.39720574382010293	NO	-
4255	ZINC03891077	4781	0.3971860799085379	NO	-
4256	ZINC00560734	581	0.3971474317704345	NO	-
4257	ZINC01055214	1407	0.39714226879941067	NO	-
4258	ZINC04308448	5342	0.3971343243577046	NO	-
4259	ZINC03559720	3913	0.39711610619446935	NO	-
4260	ZINC03815546	109	0.3971107874992766	YES	17
4261	ZINC03008323	2962	0.3971095847395357	NO	-
4262	ZINC03554297	3885	0.3970715203973271	NO	-
4263	ZINC02292302	2245	0.39701544364806374	NO	-
4264	ZINC04358945	5392	0.3970093099212739	NO	-
4265	ZINC03374631	3278	0.3969762215542191	NO	-
4266	ZINC03854801	4342	0.3969417898257507	NO	-
4267	ZINC03889476	4755	0.3969367777059468	NO	-
4268	ZINC03970788	4940	0.3969280565958196	NO	-
4269	ZINC01417689	1795	0.39692102104760796	NO	-
4270	ZINC03970787	4939	0.396917269046983	NO	-
4271	ZINC00017525	14	0.39690427015142843	YES	3
4272	ZINC03854578	4321	0.39689375429956525	NO	-
4273	ZINC03599776	4003	0.3968871791120622	NO	-
4274	ZINC02718996	2604	0.396869047844829	NO	-
4275	ZINC03854983	4356	0.3968582133690159	NO	-
4276	ZINC00223694	222	0.39684481289209295	NO	-
4277	ZINC03477080	3623	0.39683829220478695	NO	-
4278	ZINC02197479	2170	0.3968263125981801	NO	-
4279	ZINC03858177	4476	0.39679652265306214	NO	-
4280	ZINC02718980	2594	0.3967963819404697	NO	-
4281	ZINC02718980	2595	0.3967963819404697	NO	-
4282	ZINC03858898	4517	0.3967033199367791	NO	-
4283	ZINC01215212	1666	0.39669032146492017	NO	-
4284	ZINC02197707	2171	0.39664772593618236	NO	-
4285	ZINC02887699	2877	0.3966391369747985	NO	-
4286	ZINC04000697	5100	0.3966283287332314	NO	-
4287	ZINC02712888	2582	0.39660713485702564	NO	-
4288	ZINC02143931	2148	0.39659921193248204	NO	-
4289	ZINC00502890	520	0.3965898689858828	NO	-
4290	ZINC03574868	3962	0.39655514478668796	NO	-
4291	ZINC03959048	4845	0.3965475904260391	NO	-
4292	ZINC00053302	49	0.3965034803009206	NO	-
4293	ZINC03815796	21	0.3964998595312712	YES	3
4294	ZINC00917589	1177	0.39647899044637724	NO	-
4295	ZINC03834029	61	0.39641833537131255	YES	6
4296	ZINC03868482	4727	0.3962475625416003	NO	-
4297	ZINC03340353	3214	0.3962312316621842	NO	-
4298	ZINC03858178	4477	0.3961552291604507	NO	-
4299	ZINC03851338	4146	0.396152975228964	NO	-
4300	ZINC02761511	2658	0.3960806940569732	NO	-
4301	ZINC03858802	4506	0.39605630874604153	NO	-
4302	ZINC03569878	3957	0.3960463364274402	NO	-
4303	ZINC03983042	5034	0.3960363429196217	NO	-
4304	ZINC02379167	2299	0.3959562639860554	NO	-
4305	ZINC03851634	4165	0.39587628705487804	NO	-
4306	ZINC03832258	25	0.39585039317574006	YES	3
4307	ZINC02731469	2624	0.39582536950512953	NO	-
4308	ZINC04275819	5322	0.3957586078745344	NO	-
4309	ZINC00121102	124	0.3957128068752742	NO	-
4310	ZINC01215212	1667	0.3956628837722081	NO	-
4311	ZINC03433299	3498	0.39560841898478666	NO	-
4312	ZINC03351556	3234	0.3956032112156562	NO	-
4313	ZINC03890910	4776	0.3955771784536153	NO	-
4314	ZINC00037990	27	0.39551211552242493	NO	-
4315	ZINC03148705	3028	0.39550978464185776	NO	-
4316	ZINC03854246	4305	0.39542062147114726	NO	-
4317	ZINC01342530	1730	0.395419813203841	NO	-
4318	ZINC04233398	5244	0.3954061831457333	NO	-
4319	ZINC02809291	2776	0.3953944412431871	NO	-
4320	ZINC02426762	2342	0.39537074501097424	NO	-
4321	ZINC00792473	906	0.39535902654713195	NO	-
4322	ZINC03867186	4597	0.39530662058098653	NO	-
4323	ZINC00870687	1084	0.3952950653113174	NO	-
4324	ZINC02427056	2348	0.3952747166987738	NO	-
4325	ZINC03958803	4842	0.3951975373204374	NO	-
4326	ZINC03858680	4500	0.395191181786725	NO	-
4327	ZINC03892721	4798	0.39514854171977737	NO	-
4328	ZINC04233401	5245	0.3950542320691189	NO	-
4329	ZINC00841571	1013	0.395053507571428	NO	-
4330	ZINC00014626	5	0.3950386880073899	NO	-
4331	ZINC04348672	5369	0.3950295204152821	NO	-
4332	ZINC03892724	4799	0.39501921039282356	NO	-
4333	ZINC01104461	1512	0.3949482587958524	NO	-
4334	ZINC03483224	3660	0.3948948647942352	NO	-
4335	ZINC02718982	2597	0.3948908936373605	NO	-
4336	ZINC02718982	2598	0.3948908936373605	NO	-
4337	ZINC02887692	2875	0.39488591961614106	NO	-
4338	ZINC02712868	2579	0.3948557674963324	NO	-
4339	ZINC00149481	161	0.39479373759276	NO	-
4340	ZINC03890911	4777	0.3947121925120145	NO	-
4341	ZINC04267278	5306	0.3946992233566474	NO	-
4342	ZINC03851835	4173	0.39463513319063115	NO	-
4343	ZINC03834046	108	0.3945810273707685	YES	17
4344	ZINC01365184	1763	0.39450746325338737	NO	-
4345	ZINC03356145	3243	0.3944979322872874	NO	-
4346	ZINC03247300	3110	0.3944878074941275	NO	-
4347	ZINC04477747	5538	0.3944421095679755	NO	-
4348	ZINC04136331	5184	0.3944085608915631	NO	-
4349	ZINC03857092	4408	0.3943168392834566	NO	-
4350	ZINC01239565	1688	0.394303293990741	NO	-
4351	ZINC02245424	2224	0.3942890300243399	NO	-
4352	ZINC00365484	356	0.39427928217183494	NO	-
4353	ZINC00883215	1118	0.3942604288703868	NO	-
4354	ZINC03356146	3244	0.39425019308775566	NO	-
4355	ZINC01371526	1768	0.39421883242828154	NO	-
4356	ZINC00525498	547	0.3941990493386912	NO	-
4357	ZINC00525495	546	0.3941983449495847	NO	-
4358	ZINC04483961	5541	0.39419270831018366	NO	-
4359	ZINC03815794	18	0.3941740439083352	YES	3
4360	ZINC01889799	1961	0.39414666040981355	NO	-
4361	ZINC01889797	1960	0.3941415337371327	NO	-
4362	ZINC00638803	700	0.39413812593289244	NO	-
4363	ZINC00727188	809	0.3941143648214362	NO	-
4364	ZINC00952210	1236	0.3940934500899026	NO	-
4365	ZINC02793805	2707	0.39409334531462714	NO	-
4366	ZINC00952209	1235	0.39409145693694303	NO	-
4367	ZINC02718996	2606	0.3940400271257234	NO	-
4368	ZINC02718996	2605	0.3940400271257232	NO	-
4369	ZINC03834038	72	0.3939523600981217	YES	9
4370	ZINC04149676	5190	0.3939516941288447	NO	-
4371	ZINC00664950	735	0.39393935047119183	NO	-
4372	ZINC00870686	1083	0.3939318326845349	NO	-
4373	ZINC02920575	2906	0.3939190835658142	NO	-
4374	ZINC02920577	2907	0.39390147403032466	NO	-
4375	ZINC01371527	1769	0.39389949837845156	NO	-
4376	ZINC03959041	4844	0.39385126858652136	NO	-
4377	ZINC04249605	5276	0.3938140411199996	NO	-
4378	ZINC00904707	1142	0.3938001358879527	NO	-
4379	ZINC02947885	2918	0.3937950532728303	NO	-
4380	ZINC02637411	2499	0.3937840448070138	NO	-
4381	ZINC00904305	1141	0.3937722811073488	NO	-
4382	ZINC04348480	5367	0.3937432401332181	NO	-
4383	ZINC03854636	4327	0.3937417848618543	NO	-
4384	ZINC03386530	3317	0.39371148401099193	NO	-
4385	ZINC01043264	1382	0.393705989636062	NO	-
4386	ZINC00957829	1246	0.3936997025483713	NO	-
4387	ZINC02354293	2281	0.3936262633258758	NO	-
4388	ZINC00410278	387	0.39362041790477476	NO	-
4389	ZINC02265232	2233	0.39361518205216073	NO	-
4390	ZINC01831904	1951	0.3935977333887893	NO	-
4391	ZINC00410277	386	0.3935844962242563	NO	-
4392	ZINC00818493	980	0.39356074969284693	NO	-
4393	ZINC03858769	4502	0.39350516536968566	NO	-
4394	ZINC01443125	1837	0.39350104057929447	NO	-
4395	ZINC02710885	2575	0.39347148643714996	NO	-
4396	ZINC02778234	2679	0.39344418825636057	NO	-
4397	ZINC04307623	5341	0.3934368448092335	NO	-
4398	ZINC03370784	3275	0.3934114847823451	NO	-
4399	ZINC03867010	4590	0.39339691853382747	NO	-
4400	ZINC01751288	1926	0.39335744273412154	NO	-
4401	ZINC02798116	2746	0.39333718945358714	NO	-
4402	ZINC03859195	4535	0.39330830565745256	NO	-
4403	ZINC01253924	1693	0.39329511905236025	NO	-
4404	ZINC03815485	73	0.3932825628465026	YES	9
4405	ZINC03890220	4766	0.39325509523933844	NO	-
4406	ZINC03857328	4432	0.3932499404353605	NO	-
4407	ZINC02667850	2556	0.3932468875629751	NO	-
4408	ZINC01188846	1637	0.3932336416760232	NO	-
4409	ZINC03890218	4765	0.39323181371861127	NO	-
4410	ZINC02209564	2191	0.3931948050744649	NO	-
4411	ZINC00371112	360	0.3931829179561299	NO	-
4412	ZINC03908467	4825	0.39317882827114975	NO	-
4413	ZINC02426971	2345	0.39317877706131155	NO	-
4414	ZINC02667849	2555	0.39314818601440893	NO	-
4415	ZINC02426972	2346	0.39314609948555806	NO	-
4416	ZINC02718979	2592	0.39314425735738995	NO	-
4417	ZINC01355812	1746	0.3931317593683516	NO	-
4418	ZINC04517460	5576	0.3931213004474029	NO	-
4419	ZINC01074202	1455	0.3931139723762338	NO	-
4420	ZINC02590827	2433	0.3930521433071423	NO	-
4421	ZINC01830301	1950	0.39297921682713405	NO	-
4422	ZINC02779137	2681	0.392956671390122	NO	-
4423	ZINC03867011	4591	0.39289777148077004	NO	-
4424	ZINC00382739	372	0.3928718678734822	NO	-
4425	ZINC02465978	2387	0.39280063490860434	NO	-
4426	ZINC04176758	5210	0.39277713353412363	NO	-
4427	ZINC02919913	2905	0.3927459161839988	NO	-
4428	ZINC01354451	1744	0.3927412193637583	NO	-
4429	ZINC02618127	2445	0.3927393863011345	NO	-
4430	ZINC04464515	5465	0.39273854067817254	NO	-
4431	ZINC01331282	1714	0.3927243100531509	NO	-
4432	ZINC00751776	822	0.39271987496026395	NO	-
4433	ZINC02452275	2381	0.3927115927012071	NO	-
4434	ZINC00973325	1258	0.39269288918145656	NO	-
4435	ZINC00680653	758	0.3926650708100783	NO	-
4436	ZINC03857592	4450	0.3926613519719759	NO	-
4437	ZINC00184267	189	0.39263900946673524	NO	-
4438	ZINC01459248	1840	0.3926272132487983	NO	-
4439	ZINC00192256	201	0.39259606512013895	NO	-
4440	ZINC00021529	15	0.392582822160939	NO	-
4441	ZINC01331285	1715	0.39256794302056575	NO	-
4442	ZINC03852825	4212	0.39255678123380794	NO	-
4443	ZINC03607607	4012	0.39248975594117375	NO	-
4444	ZINC03175435	3035	0.39247165402207224	NO	-
4445	ZINC03175432	3034	0.3924538821023803	NO	-
4446	ZINC02240971	2222	0.39244832010886	NO	-
4447	ZINC02947855	2917	0.3923365280519182	NO	-
4448	ZINC00133336	134	0.39233209893434284	NO	-
4449	ZINC00774460	837	0.39231034659328806	NO	-
4450	ZINC01000665	1291	0.3922939424846328	NO	-
4451	ZINC01349171	1736	0.39225796661409146	NO	-
4452	ZINC03854983	4357	0.39223839856999576	NO	-
4453	ZINC01184151	1629	0.39222558830526644	NO	-
4454	ZINC01432093	1819	0.39212120577858967	NO	-
4455	ZINC03854850	4346	0.3921059427878316	NO	-
4456	ZINC00586791	616	0.3920998676261333	NO	-
4457	ZINC04594426	5580	0.39205766737013836	NO	-
4458	ZINC00215041	218	0.39204883617391956	NO	-
4459	ZINC03864342	4576	0.3920481239866008	NO	-
4460	ZINC02408212	2324	0.3920360150531341	NO	-
4461	ZINC03854848	4345	0.3920336614019243	NO	-
4462	ZINC04138465	5188	0.39202309972637556	NO	-
4463	ZINC01922194	1984	0.3920148149618383	NO	-
4464	ZINC00416787	416	0.3919999191785575	NO	-
4465	ZINC03568286	3951	0.3919992069476096	NO	-
4466	ZINC04490250	5555	0.3919690677429925	NO	-
4467	ZINC00815019	966	0.39196194472705537	NO	-
4468	ZINC02320853	2256	0.3919146226965109	NO	-
4469	ZINC02371246	2290	0.39186874737583965	NO	-
4470	ZINC04249605	5277	0.3918655678932661	NO	-
4471	ZINC04595096	5583	0.3918260436400155	NO	-
4472	ZINC03948389	4833	0.39179878268973045	NO	-
4473	ZINC03854625	4326	0.391763370123632	NO	-
4474	ZINC04224040	5234	0.3917487777315224	NO	-
4475	ZINC03889021	4752	0.39171959054227323	NO	-
4476	ZINC02742702	2637	0.39166694447855305	NO	-
4477	ZINC02742703	2638	0.3916594590403942	NO	-
4478	ZINC03224990	3072	0.39165271319931283	NO	-
4479	ZINC02466048	2388	0.39164998490045005	NO	-
4480	ZINC03850658	4111	0.3916481040156776	NO	-
4481	ZINC01126126	1558	0.3915804030465568	NO	-
4482	ZINC03899115	4812	0.3915421554830871	NO	-
4483	ZINC03850122	4107	0.3915359217620446	NO	-
4484	ZINC00623535	664	0.39152685167173995	NO	-
4485	ZINC00868438	1070	0.391509995776765	NO	-
4486	ZINC02371246	2292	0.3914950132012797	NO	-
4487	ZINC01058550	1420	0.39148879364196076	NO	-
4488	ZINC00413590	405	0.39148326276191203	NO	-
4489	ZINC03957395	4839	0.3914794768045603	NO	-
4490	ZINC04471674	5532	0.39147676982425256	NO	-
4491	ZINC01212952	1665	0.39147010673195665	NO	-
4492	ZINC01058551	1421	0.3914692134625671	NO	-
4493	ZINC04471672	5531	0.3914590989259657	NO	-
4494	ZINC04338408	5358	0.3914445618566105	NO	-
4495	ZINC04405540	5414	0.3914096729563343	NO	-
4496	ZINC00773798	834	0.39140284207297715	NO	-
4497	ZINC03856346	4397	0.39138353078477495	NO	-
4498	ZINC03849646	4101	0.391355469453813	NO	-
4499	ZINC03558947	3900	0.39131965544248254	NO	-
4500	ZINC01184046	1628	0.3912876139211609	NO	-
4501	ZINC00774356	836	0.3912320962483823	NO	-
4502	ZINC00323765	323	0.39121142817321725	NO	-
4503	ZINC04317738	5347	0.3911838737993489	NO	-
4504	ZINC00119460	117	0.39118197995925397	NO	-
4505	ZINC00119464	118	0.3911703696296385	NO	-
4506	ZINC03559175	3905	0.3911540180587823	NO	-
4507	ZINC00306859	291	0.391134344966114	NO	-
4508	ZINC01034870	1358	0.3910734236423813	NO	-
4509	ZINC03553629	3881	0.3910731893607914	NO	-
4510	ZINC01791469	1943	0.3910683463945828	NO	-
4511	ZINC00033020	23	0.3910537457775953	NO	-
4512	ZINC03553631	3882	0.3910170005399262	NO	-
4513	ZINC02371246	2291	0.3909970549520589	NO	-
4514	ZINC00738230	815	0.3909850702334064	NO	-
4515	ZINC03850699	4112	0.39096457818034874	NO	-
4516	ZINC03849517	4098	0.39087864924171467	NO	-
4517	ZINC04181465	5213	0.3908404577710337	NO	-
4518	ZINC03610871	4019	0.39082517017585544	NO	-
4519	ZINC02645359	2511	0.390824663082741	NO	-
4520	ZINC03610869	4018	0.3908217980159359	NO	-
4521	ZINC03455790	3560	0.3907755442035854	NO	-
4522	ZINC00028732	21	0.39075657248457674	NO	-
4523	ZINC00917024	1168	0.39070432725608406	NO	-
4524	ZINC04162507	5196	0.3906607760153363	NO	-
4525	ZINC04248699	5267	0.3906583886382295	NO	-
4526	ZINC03853136	4239	0.39065313770433047	NO	-
4527	ZINC01354455	1745	0.39058083081311473	NO	-
4528	ZINC03037009	2978	0.39057352478299817	NO	-
4529	ZINC00928621	1180	0.3904945979924863	NO	-
4530	ZINC02996577	2955	0.3903708850735215	NO	-
4531	ZINC00816710	970	0.39036288498370825	NO	-
4532	ZINC00632567	687	0.39034648776735265	NO	-
4533	ZINC00149487	162	0.39033774596996396	NO	-
4534	ZINC01084869	1481	0.3903035064598846	NO	-
4535	ZINC00675934	752	0.3902761378175704	NO	-
4536	ZINC02126841	2144	0.39027394801699206	NO	-
4537	ZINC03970907	4949	0.3902011427907798	NO	-
4538	ZINC00993658	1283	0.39019331814021807	NO	-
4539	ZINC04636578	5602	0.3901276956554526	NO	-
4540	ZINC03977630	5016	0.3901085629772534	NO	-
4541	ZINC04467862	5507	0.39005877026844593	NO	-
4542	ZINC02667884	2560	0.390039639857795	NO	-
4543	ZINC02667883	2559	0.39003079400822777	NO	-
4544	ZINC03834035	110	0.39000013950315676	YES	17
4545	ZINC02296233	2246	0.38997669135970775	NO	-
4546	ZINC03227464	3076	0.3899711985167634	NO	-
4547	ZINC01000653	1290	0.3899512652080658	NO	-
4548	ZINC02404730	2318	0.38994238061064745	NO	-
4549	ZINC03983122	5039	0.3899343126093417	NO	-
4550	ZINC04241369	5255	0.38987605717505275	NO	-
4551	ZINC01084872	1483	0.3897658358139059	NO	-
4552	ZINC01084870	1482	0.3897474006663742	NO	-
4553	ZINC03778770	4070	0.38973627356591156	NO	-
4554	ZINC00854694	1034	0.3897238236205031	NO	-
4555	ZINC00819397	985	0.38965596960524523	NO	-
4556	ZINC02651307	2524	0.38960418069738667	NO	-
4557	ZINC02346611	2271	0.38949918537295747	NO	-
4558	ZINC03858988	4519	0.38948367506339676	NO	-
4559	ZINC00643640	707	0.3894624992076945	NO	-
4560	ZINC01889920	1965	0.3894541312730076	NO	-
4561	ZINC01889916	1964	0.3894148859107674	NO	-
4562	ZINC04342135	5360	0.38936445849282925	NO	-
4563	ZINC02915510	2892	0.3893635734775127	NO	-
4564	ZINC01129532	1566	0.3893526914047557	NO	-
4565	ZINC03970778	4931	0.3893123906540992	NO	-
4566	ZINC02502470	2413	0.3893087473281127	NO	-
4567	ZINC02336288	2264	0.38929138601314006	NO	-
4568	ZINC02416023	2333	0.38927761974672986	NO	-
4569	ZINC03853362	4253	0.3892262473892615	NO	-
4570	ZINC02839482	2802	0.3891895351673292	NO	-
4571	ZINC03868775	4734	0.38913167041126584	NO	-
4572	ZINC04466284	5498	0.38913167041126584	NO	-
4573	ZINC03849872	4105	0.3891056170454172	NO	-
4574	ZINC00668522	738	0.3890892216493867	NO	-
4575	ZINC02719004	2607	0.3890797238367132	NO	-
4576	ZINC03851638	4167	0.38905895053865386	NO	-
4577	ZINC00322543	321	0.38901351774917897	NO	-
4578	ZINC01338056	1727	0.38900844759803127	NO	-
4579	ZINC03853363	4254	0.38899329252344617	NO	-
4580	ZINC02844243	2803	0.3889730313429553	NO	-
4581	ZINC01337951	1726	0.38894876737421924	NO	-
4582	ZINC03859893	4554	0.3888999519608522	NO	-
4583	ZINC03970790	4942	0.3888967856379004	NO	-
4584	ZINC01116906	1536	0.38888689512776825	NO	-
4585	ZINC03055672	3005	0.38882883604777774	NO	-
4586	ZINC01034365	1351	0.38880934056955174	NO	-
4587	ZINC00811256	957	0.3888078269303362	NO	-
4588	ZINC00894895	1130	0.3887910733181497	NO	-
4589	ZINC03868024	4710	0.38877580235147263	NO	-
4590	ZINC02203704	2183	0.388773393801712	NO	-
4591	ZINC02199523	2172	0.38876161622561073	NO	-
4592	ZINC02793572	2706	0.3887374893270166	NO	-
4593	ZINC03288587	3147	0.3887371971653356	NO	-
4594	ZINC03554278	3884	0.38872219272862535	NO	-
4595	ZINC01211522	1660	0.3887129349246384	NO	-
4596	ZINC03819430	4083	0.3886815216671092	NO	-
4597	ZINC00423697	443	0.388645284807429	NO	-
4598	ZINC02781672	2684	0.3886101847830167	NO	-
4599	ZINC02808165	2769	0.38859564698441484	NO	-
4600	ZINC01264130	1699	0.38857031771750916	NO	-
4601	ZINC03853137	4240	0.38856822776797423	NO	-
4602	ZINC04149676	5191	0.38851592400394225	NO	-
4603	ZINC00881640	1110	0.3885071511961121	NO	-
4604	ZINC04224106	5236	0.3884580698722408	NO	-
4605	ZINC04468235	5512	0.3884341685267184	NO	-
4606	ZINC02411465	2329	0.38838871528152136	NO	-
4607	ZINC03970777	4930	0.3883842820708269	NO	-
4608	ZINC03851638	4166	0.3883720191875447	NO	-
4609	ZINC03853041	4221	0.3883709441526135	NO	-
4610	ZINC03889796	4758	0.3883245409003831	NO	-
4611	ZINC00830375	998	0.3882917554566656	NO	-
4612	ZINC01791415	1942	0.38825431803809446	NO	-
4613	ZINC03524357	3827	0.3882006560704022	NO	-
4614	ZINC04256179	5299	0.3881910140540189	NO	-
4615	ZINC02448915	2376	0.3881800494330831	NO	-
4616	ZINC01642494	1907	0.3881601410627218	NO	-
4617	ZINC02430368	2356	0.38813368397157744	NO	-
4618	ZINC04266403	5302	0.3881167440815547	NO	-
4619	ZINC02793851	2708	0.38811629536126396	NO	-
4620	ZINC02503088	2415	0.38808101610155477	NO	-
4621	ZINC01024030	1325	0.38802348190696345	NO	-
4622	ZINC03889797	4759	0.3879925907125271	NO	-
4623	ZINC03234357	3089	0.38798592622673483	NO	-
4624	ZINC03970907	4951	0.38798103833606307	NO	-
4625	ZINC03857327	4431	0.38796813101031385	NO	-
4626	ZINC03855704	4388	0.3879554418842299	NO	-
4627	ZINC04084970	5143	0.387938340635695	NO	-
4628	ZINC03405981	3410	0.38780976201941875	NO	-
4629	ZINC01306910	1711	0.3877269114406157	NO	-
4630	ZINC02199525	2173	0.3877233919353612	NO	-
4631	ZINC02878185	2861	0.387721682510766	NO	-
4632	ZINC01459248	1841	0.3876739705774062	NO	-
4633	ZINC00801296	925	0.38766549599032935	NO	-
4634	ZINC03854244	4304	0.38764922845770083	NO	-
4635	ZINC02760198	2654	0.3876288371490431	NO	-
4636	ZINC03672173	4060	0.38757241716033364	NO	-
4637	ZINC00652429	725	0.38755310007032795	NO	-
4638	ZINC03855704	4389	0.3875508141708098	NO	-
4639	ZINC04377146	5405	0.38755026799696357	NO	-
4640	ZINC01061287	1432	0.3875258019213	NO	-
4641	ZINC03855704	4390	0.38749828262787045	NO	-
4642	ZINC00917024	1169	0.3874236868027526	NO	-
4643	ZINC04138282	5187	0.3874005768111069	NO	-
4644	ZINC01176107	1624	0.38739685795987067	NO	-
4645	ZINC00928621	1181	0.38733697354609004	NO	-
4646	ZINC03867186	4598	0.38733349873831985	NO	-
4647	ZINC03854243	4303	0.38724339628941956	NO	-
4648	ZINC02478301	2393	0.3872284738744115	NO	-
4649	ZINC00252985	254	0.3871537195268254	NO	-
4650	ZINC03859389	4542	0.38712456006157153	NO	-
4651	ZINC03851835	4174	0.38703371574095885	NO	-
4652	ZINC04256180	5301	0.38694398572201666	NO	-
4653	ZINC02629008	2481	0.38689820023229904	NO	-
4654	ZINC00252991	255	0.3867733215239086	NO	-
4655	ZINC01906692	1975	0.3867526075288856	NO	-
4656	ZINC04459492	5448	0.3866865982441596	NO	-
4657	ZINC02720829	2608	0.38666889113198083	NO	-
4658	ZINC02792065	2702	0.3866597941285275	NO	-
4659	ZINC04467862	5508	0.3866360870966808	NO	-
4660	ZINC03480327	3652	0.3865802683927778	NO	-
4661	ZINC00511483	533	0.38652865321690466	NO	-
4662	ZINC03961480	4847	0.3864090442411872	NO	-
4663	ZINC01415586	1793	0.38638445566266394	NO	-
4664	ZINC02427110	2350	0.3863711581659895	NO	-
4665	ZINC03558873	3898	0.3861547378191852	NO	-
4666	ZINC04249605	5278	0.38608524822811374	NO	-
4667	ZINC02950189	2923	0.3860319377477597	NO	-
4668	ZINC01188644	1635	0.38598469790616297	NO	-
4669	ZINC03857591	4449	0.3859655607648606	NO	-
4670	ZINC03819430	4084	0.3858537442299511	NO	-
4671	ZINC03043508	2996	0.3858329286410949	NO	-
4672	ZINC02787910	2692	0.38582600045570925	NO	-
4673	ZINC04436708	5433	0.38582054071024546	NO	-
4674	ZINC03858019	4472	0.3858080080509745	NO	-
4675	ZINC01055894	1409	0.3857920755383505	NO	-
4676	ZINC00819482	989	0.3857651515548225	NO	-
4677	ZINC04517385	5575	0.38574306010520587	NO	-
4678	ZINC03475615	3601	0.38573964133779437	NO	-
4679	ZINC03860126	4559	0.3857219154000403	NO	-
4680	ZINC03475619	3602	0.3857128859495673	NO	-
4681	ZINC01413012	1787	0.38571118162282575	NO	-
4682	ZINC00525611	548	0.38569787815093565	NO	-
4683	ZINC00511469	532	0.38567755988251384	NO	-
4684	ZINC03857707	4459	0.38565023447868263	NO	-
4685	ZINC00525616	549	0.38563281839162156	NO	-
4686	ZINC03868816	4737	0.3856294881956	NO	-
4687	ZINC04317738	5348	0.38561637419176314	NO	-
4688	ZINC02950265	2925	0.38556959555539166	NO	-
4689	ZINC01052165	1392	0.3855408372226289	NO	-
4690	ZINC03596651	4001	0.3855381685556747	NO	-
4691	ZINC00883254	1120	0.3854402004081447	NO	-
4692	ZINC00883254	1121	0.3854402004081434	NO	-
4693	ZINC04001415	5113	0.385431501085053	NO	-
4694	ZINC03857735	4462	0.38540988134985144	NO	-
4695	ZINC04001414	5112	0.38536596899823566	NO	-
4696	ZINC03857665	4455	0.3853645456317127	NO	-
4697	ZINC02478303	2394	0.3853536728388315	NO	-
4698	ZINC01176693	1625	0.38530231991818337	NO	-
4699	ZINC01431986	1818	0.3853020001387737	NO	-
4700	ZINC00609142	628	0.3852670688185306	NO	-
4701	ZINC00539181	564	0.38526454273538785	NO	-
4702	ZINC01000674	1292	0.3851630293283308	NO	-
4703	ZINC04271328	5310	0.3851319271661871	NO	-
4704	ZINC03857514	4444	0.3850888121019452	NO	-
4705	ZINC03858819	4507	0.38501287597961326	NO	-
4706	ZINC04246552	5260	0.3849807538846488	NO	-
4707	ZINC03815799	22	0.3849354148924573	YES	3
4708	ZINC03851340	4147	0.3848690644023505	NO	-
4709	ZINC01058058	1415	0.38486013819305087	NO	-
4710	ZINC01822788	1948	0.3848334792640894	NO	-
4711	ZINC00423731	444	0.3847217178942732	NO	-
4712	ZINC03852518	4185	0.3847192108983215	NO	-
4713	ZINC03970789	4941	0.38471262143105434	NO	-
4714	ZINC02203703	2182	0.3847076272953532	NO	-
4715	ZINC04437829	5434	0.3846033128367142	NO	-
4716	ZINC00931540	1192	0.38454383799031	NO	-
4717	ZINC00931540	1193	0.38454383799031	NO	-
4718	ZINC04135668	5181	0.384515343343228	NO	-
4719	ZINC04191187	5215	0.38445859731285653	NO	-
4720	ZINC01415584	1792	0.38445049150230454	NO	-
4721	ZINC02213222	2196	0.38438277778950375	NO	-
4722	ZINC02862663	2834	0.38436790983412467	NO	-
4723	ZINC01034674	1353	0.38436476634593425	NO	-
4724	ZINC00942150	1215	0.3842772790390539	NO	-
4725	ZINC03857322	4428	0.3841865738582261	NO	-
4726	ZINC03968530	4863	0.38416290348224935	NO	-
4727	ZINC02862663	2835	0.3841197807510034	NO	-
4728	ZINC00945586	1225	0.3841131129843522	NO	-
4729	ZINC03832218	3	0.3840795200304037	YES	1
4730	ZINC00675670	750	0.3840644041781535	NO	-
4731	ZINC04428162	5429	0.384043163482219	NO	-
4732	ZINC03849079	4093	0.3840423249482406	NO	-
4733	ZINC01135058	1580	0.38403969874248495	NO	-
4734	ZINC02990052	2953	0.38403435557476817	NO	-
4735	ZINC04471871	5533	0.3840308413389423	NO	-
4736	ZINC04471872	5534	0.3840010605858718	NO	-
4737	ZINC02765842	2667	0.383978770525989	NO	-
4738	ZINC03853087	4236	0.3839766117080812	NO	-
4739	ZINC03980687	5024	0.3839614276793189	NO	-
4740	ZINC03288205	3145	0.38395635977032766	NO	-
4741	ZINC00977186	1268	0.3839448640582957	NO	-
4742	ZINC00341954	331	0.3839390393845326	NO	-
4743	ZINC03555893	3893	0.38391243220667226	NO	-
4744	ZINC00428349	455	0.3838998614207279	NO	-
4745	ZINC03854770	4338	0.38389813797356565	NO	-
4746	ZINC00228817	233	0.3838183124548232	NO	-
4747	ZINC01472310	1856	0.38375078449080435	NO	-
4748	ZINC03479254	3636	0.3836879589523996	NO	-
4749	ZINC02419883	2336	0.38368491156321394	NO	-
4750	ZINC03970785	4937	0.38368436072548634	NO	-
4751	ZINC00232895	236	0.3836579297056596	NO	-
4752	ZINC01095089	1496	0.3836088564813796	NO	-
4753	ZINC00675672	751	0.38358677981341044	NO	-
4754	ZINC03853705	4277	0.38353217002329093	NO	-
4755	ZINC04467718	5504	0.3835321700232908	NO	-
4756	ZINC03853704	4276	0.38348928973953234	NO	-
4757	ZINC03858411	4485	0.3834701575846051	NO	-
4758	ZINC00817942	972	0.3834669778225776	NO	-
4759	ZINC01191382	1640	0.3834540553121771	NO	-
4760	ZINC00817943	973	0.38345157040284295	NO	-
4761	ZINC00994955	1284	0.38344342967162126	NO	-
4762	ZINC02635274	2495	0.3833919689184815	NO	-
4763	ZINC00867760	1064	0.3833621080337887	NO	-
4764	ZINC00745678	817	0.38317476106280796	NO	-
4765	ZINC02259525	2231	0.38313378342357496	NO	-
4766	ZINC03968889	4867	0.38307337058883945	NO	-
4767	ZINC02202809	2181	0.3830247598051726	NO	-
4768	ZINC01681809	1913	0.38299119523580266	NO	-
4769	ZINC00867760	1065	0.38283746888690173	NO	-
4770	ZINC01104454	1510	0.3828282004416741	NO	-
4771	ZINC02971110	2940	0.38282517727469384	NO	-
4772	ZINC03047064	2999	0.38279777009870425	NO	-
4773	ZINC02771690	2675	0.38279025722303084	NO	-
4774	ZINC00204348	210	0.382747355415973	NO	-
4775	ZINC03963897	4851	0.38272389664176754	NO	-
4776	ZINC02862663	2836	0.38270720208188164	NO	-
4777	ZINC03588111	3978	0.38269140772247534	NO	-
4778	ZINC03849709	4102	0.3826444232266091	NO	-
4779	ZINC04281708	5329	0.3826431602288503	NO	-
4780	ZINC03864027	4574	0.3826214702590526	NO	-
4781	ZINC03852808	4211	0.38261370115512033	NO	-
4782	ZINC02877834	2860	0.38258189755089245	NO	-
4783	ZINC03517106	3806	0.3825310380502715	NO	-
4784	ZINC03867765	4650	0.3825055475475623	NO	-
4785	ZINC00738237	816	0.38248685257161874	NO	-
4786	ZINC01899143	1970	0.38245083934053525	NO	-
4787	ZINC04305195	5339	0.3823764682403534	NO	-
4788	ZINC03301267	3160	0.38237633664329784	NO	-
4789	ZINC00232874	235	0.38232506908362024	NO	-
4790	ZINC03339595	3209	0.38229298254364735	NO	-
4791	ZINC03339599	3210	0.3822286170736245	NO	-
4792	ZINC04178350	5211	0.38220482615841667	NO	-
4793	ZINC00738228	814	0.38219834589427726	NO	-
4794	ZINC03264879	3127	0.3821600540295569	NO	-
4795	ZINC04389196	5409	0.38213729307729866	NO	-
4796	ZINC04135668	5180	0.3820203663366595	NO	-
4797	ZINC03889620	4756	0.38200742457546055	NO	-
4798	ZINC01087834	1485	0.3819605263121534	NO	-
4799	ZINC04249049	5275	0.38191658808982454	NO	-
4800	ZINC03963898	4852	0.38187780513458003	NO	-
4801	ZINC03459517	3574	0.3818449140869468	NO	-
4802	ZINC00556598	577	0.3817770569035248	NO	-
4803	ZINC02918244	2904	0.38167843615915337	NO	-
4804	ZINC03270142	3133	0.38146475514386885	NO	-
4805	ZINC02922850	2910	0.3814438447610801	NO	-
4806	ZINC00789963	891	0.3814192137023337	NO	-
4807	ZINC00054087	51	0.38140051457602897	NO	-
4808	ZINC01053943	1401	0.38136243232641376	NO	-
4809	ZINC00937577	1200	0.38135927198645386	NO	-
4810	ZINC04465070	5471	0.38132306895847584	NO	-
4811	ZINC04101208	5157	0.38128058824583444	NO	-
4812	ZINC03980360	5022	0.3812686364450279	NO	-
4813	ZINC02661041	2542	0.3812497160675489	NO	-
4814	ZINC03362510	3255	0.3812459500622798	NO	-
4815	ZINC01073985	1452	0.38115498768343287	NO	-
4816	ZINC03854444	4312	0.3811274537024395	NO	-
4817	ZINC03851458	4152	0.3810909040809348	NO	-
4818	ZINC03851456	4151	0.3810609107330942	NO	-
4819	ZINC00612462	638	0.38103193971678934	NO	-
4820	ZINC03854959	4355	0.3810274555269318	NO	-
4821	ZINC03349390	3225	0.3810192727434754	NO	-
4822	ZINC02326450	2258	0.3809874383848931	NO	-
4823	ZINC03187627	3040	0.38098127615153393	NO	-
4824	ZINC03852845	4213	0.38097408906494934	NO	-
4825	ZINC03593467	3993	0.3809727945317689	NO	-
4826	ZINC01415718	1794	0.38095216687919603	NO	-
4827	ZINC02354091	2280	0.3809287106617067	NO	-
4828	ZINC03593469	3994	0.3809141411268329	NO	-
4829	ZINC02495281	2404	0.3808227104032754	NO	-
4830	ZINC03858513	4496	0.3807711819086617	NO	-
4831	ZINC03858514	4497	0.38074946214612276	NO	-
4832	ZINC03867723	4646	0.3807354671019189	NO	-
4833	ZINC02086826	2133	0.3807171103451669	NO	-
4834	ZINC02086824	2132	0.3807034937237006	NO	-
4835	ZINC01269534	1701	0.3806476723841942	NO	-
4836	ZINC03854453	4313	0.3806264423619456	NO	-
4837	ZINC03854454	4314	0.3806235371351401	NO	-
4838	ZINC04467812	5506	0.3806235371351399	NO	-
4839	ZINC01269532	1700	0.3806162883362252	NO	-
4840	ZINC02978000	2947	0.3805989528609379	NO	-
4841	ZINC02978002	2948	0.38057427965731455	NO	-
4842	ZINC03860035	4555	0.38057376103605084	NO	-
4843	ZINC04468665	5517	0.38057376103605084	NO	-
4844	ZINC01332986	1722	0.38056715669621655	NO	-
4845	ZINC03832249	28	0.3805135799334448	YES	3
4846	ZINC04628819	26	0.3805135799334446	YES	3
4847	ZINC03987763	5072	0.38039375596659547	NO	-
4848	ZINC04224105	5235	0.38037593073319204	NO	-
4849	ZINC03853968	4290	0.38036575695895725	NO	-
4850	ZINC00563590	591	0.38031431823800405	NO	-
4851	ZINC03832252	24	0.38029456357937874	YES	3
4852	ZINC03664222	4055	0.3802510273537397	NO	-
4853	ZINC03594181	3997	0.38020694422766604	NO	-
4854	ZINC00632606	688	0.3801835110502078	NO	-
4855	ZINC02859293	2823	0.380156954055863	NO	-
4856	ZINC03850977	4126	0.38011742973521634	NO	-
4857	ZINC03853749	4278	0.38007410823285803	NO	-
4858	ZINC02912814	2890	0.3800302789504912	NO	-
4859	ZINC02912816	2891	0.38001251735819447	NO	-
4860	ZINC04348690	5370	0.3799922159312617	NO	-
4861	ZINC03549078	3859	0.37997616088213026	NO	-
4862	ZINC03860089	4558	0.37996490702061114	NO	-
4863	ZINC03559292	3909	0.37994312258839846	NO	-
4864	ZINC00563593	592	0.3798156428601736	NO	-
4865	ZINC03854772	4340	0.37978594594485593	NO	-
4866	ZINC03980685	5023	0.37975559308777246	NO	-
4867	ZINC00054087	50	0.3797147485035273	NO	-
4868	ZINC02942430	2916	0.3797057049468509	NO	-
4869	ZINC00867762	1066	0.37965866495848166	NO	-
4870	ZINC03281861	3139	0.3796559119159081	NO	-
4871	ZINC03594183	3998	0.3796177628084801	NO	-
4872	ZINC03651768	4049	0.3796078886549546	NO	-
4873	ZINC03855547	4382	0.37960391991974896	NO	-
4874	ZINC02752758	2643	0.37959909417459287	NO	-
4875	ZINC03138870	3027	0.37958868593028167	NO	-
4876	ZINC03852516	4184	0.37948458729038886	NO	-
4877	ZINC04467626	5500	0.3794845872903887	NO	-
4878	ZINC00091254	83	0.3794698893823049	NO	-
4879	ZINC00350666	336	0.37936888562864	NO	-
4880	ZINC01418481	1796	0.3793442109955474	NO	-
4881	ZINC01065374	1438	0.3792385825730209	NO	-
4882	ZINC00341957	332	0.3792336281138894	NO	-
4883	ZINC03494810	3685	0.37913029708266227	NO	-
4884	ZINC03970353	4912	0.3790713357578972	NO	-
4885	ZINC00238463	242	0.37906953125308673	NO	-
4886	ZINC02752324	2642	0.37898123560688274	NO	-
4887	ZINC00285349	281	0.3789676572002792	NO	-
4888	ZINC01201962	1646	0.37896034099984766	NO	-
4889	ZINC03551250	3876	0.37894109850056173	NO	-
4890	ZINC01201965	1648	0.37893741361857997	NO	-
4891	ZINC02809283	2774	0.378906827275537	NO	-
4892	ZINC00867762	1067	0.37890603070384754	NO	-
4893	ZINC02975376	2945	0.37890152934413207	NO	-
4894	ZINC04001061	5104	0.37873515233225935	NO	-
4895	ZINC04001062	5105	0.3787317288246613	NO	-
4896	ZINC03863729	4567	0.3787252223696576	NO	-
4897	ZINC03855547	4381	0.37864505948733407	NO	-
4898	ZINC04441992	5436	0.3786233057272121	NO	-
4899	ZINC02974338	2944	0.3786149319905286	NO	-
4900	ZINC02745652	2639	0.37855914459974177	NO	-
4901	ZINC02922848	2909	0.37854492836525244	NO	-
4902	ZINC03963400	4849	0.37848667732788127	NO	-
4903	ZINC01030504	1333	0.37844427150942567	NO	-
4904	ZINC02809284	2775	0.378399731759589	NO	-
4905	ZINC03970405	4916	0.3782654181701107	NO	-
4906	ZINC04468280	5514	0.3782654181701107	NO	-
4907	ZINC02808368	2770	0.3782250707239731	NO	-
4908	ZINC02808369	2771	0.37821742013476156	NO	-
4909	ZINC03857954	4468	0.37819702767822655	NO	-
4910	ZINC00455644	482	0.37815781361587253	NO	-
4911	ZINC02351896	2279	0.37814822035343293	NO	-
4912	ZINC02620592	2450	0.37814595688056435	NO	-
4913	ZINC02803147	2763	0.37812739979966487	NO	-
4914	ZINC02436696	2363	0.37794117525173576	NO	-
4915	ZINC04478318	5539	0.3779218440282117	NO	-
4916	ZINC03970202	4911	0.3779103443740637	NO	-
4917	ZINC02755576	2646	0.3778275189858673	NO	-
4918	ZINC03863730	4568	0.3778155513521457	NO	-
4919	ZINC03892884	4804	0.37780210517628116	NO	-
4920	ZINC03858069	4475	0.37778847264324017	NO	-
4921	ZINC03983713	5054	0.37775800133450904	NO	-
4922	ZINC04341978	5359	0.3777389820111016	NO	-
4923	ZINC00973419	1259	0.37771615627321237	NO	-
4924	ZINC03992757	5083	0.37770240521386506	NO	-
4925	ZINC03834032	74	0.3776703442968672	YES	9
4926	ZINC02808531	2772	0.37764416513814825	NO	-
4927	ZINC03856235	4396	0.3776438974019169	NO	-
4928	ZINC03337612	3205	0.3776074215046445	NO	-
4929	ZINC03327543	3190	0.3775886464074676	NO	-
4930	ZINC01132055	1573	0.3775567323910885	NO	-
4931	ZINC03968532	4864	0.3774274800853187	NO	-
4932	ZINC03857955	4469	0.3774239838409112	NO	-
4933	ZINC04465070	5470	0.377413007089868	NO	-
4934	ZINC04248867	5271	0.37739740020156815	NO	-
4935	ZINC04317738	5349	0.3773739182392164	NO	-
4936	ZINC03970407	4918	0.3772459204830727	NO	-
4937	ZINC03100320	3020	0.3772222041077747	NO	-
4938	ZINC00799003	922	0.37716859621129245	NO	-
4939	ZINC04415448	5422	0.3771645153284027	NO	-
4940	ZINC01034865	1354	0.3771559372781583	NO	-
4941	ZINC04469654	5521	0.37713539850404054	NO	-
4942	ZINC03333257	3200	0.37709346664316584	NO	-
4943	ZINC03333254	3199	0.3770866889814083	NO	-
4944	ZINC03029843	2971	0.37701705521614004	NO	-
4945	ZINC01654555	1911	0.37695431875750435	NO	-
4946	ZINC04361239	5394	0.3769339669654402	NO	-
4947	ZINC01658193	1912	0.37692294369371565	NO	-
4948	ZINC03444059	3533	0.3769192169824557	NO	-
4949	ZINC01058058	1416	0.3768569768727947	NO	-
4950	ZINC02791296	2697	0.37684867602065547	NO	-
4951	ZINC03868552	4730	0.37684128689138285	NO	-
4952	ZINC01032939	1342	0.3768388556182898	NO	-
4953	ZINC00791103	895	0.37668054170913473	NO	-
4954	ZINC03970406	4917	0.3766576989745398	NO	-
4955	ZINC01104457	1511	0.37664477957740305	NO	-
4956	ZINC02329763	2259	0.3766398868406542	NO	-
4957	ZINC03857175	4419	0.376585090372582	NO	-
4958	ZINC03867626	4638	0.3765667830776216	NO	-
4959	ZINC01047508	1388	0.37655726105343745	NO	-
4960	ZINC01032939	1341	0.37654923298451115	NO	-
4961	ZINC01069901	1448	0.3765415678302475	NO	-
4962	ZINC02879133	2864	0.3764972423308854	NO	-
4963	ZINC03968988	4871	0.3763184009023155	NO	-
4964	ZINC00724353	804	0.3763059424688738	NO	-
4965	ZINC03853087	4237	0.3763050745139832	NO	-
4966	ZINC03668664	4058	0.3762689104039078	NO	-
4967	ZINC01346122	1733	0.3762462182741334	NO	-
4968	ZINC03993063	5090	0.3761942293311481	NO	-
4969	ZINC03983715	5056	0.3761559877554173	NO	-
4970	ZINC03856234	4395	0.37608722540949185	NO	-
4971	ZINC01109634	1516	0.3760797404133444	NO	-
4972	ZINC03968989	4872	0.3760718544978062	NO	-
4973	ZINC03975984	5000	0.37604333911363724	NO	-
4974	ZINC02794659	2710	0.3759967108968992	NO	-
4975	ZINC03832267	27	0.37593878108813406	YES	3
4976	ZINC02861394	2826	0.375911904283697	NO	-
4977	ZINC01034868	1356	0.37581114993323417	NO	-
4978	ZINC04191400	5217	0.37576540775017403	NO	-
4979	ZINC03857595	4451	0.3757468533403732	NO	-
4980	ZINC04464448	5462	0.3757224820297027	NO	-
4981	ZINC02629011	2482	0.3756932513747978	NO	-
4982	ZINC04317648	5345	0.37568340170164505	NO	-
4983	ZINC02762087	2663	0.37567790519643113	NO	-
4984	ZINC03892885	4805	0.37564145551801026	NO	-
4985	ZINC00867701	1062	0.3756344497276965	NO	-
4986	ZINC03856230	4393	0.3755912745029318	NO	-
4987	ZINC02523463	2419	0.37556788071223385	NO	-
4988	ZINC03983714	5055	0.3755669689759991	NO	-
4989	ZINC03969389	4891	0.37556041458143546	NO	-
4990	ZINC03856347	4398	0.375558839294488	NO	-
4991	ZINC04464240	5457	0.3755330127318435	NO	-
4992	ZINC01633779	1902	0.3755026672597571	NO	-
4993	ZINC03970450	4920	0.3754106411916734	NO	-
4994	ZINC03296402	3158	0.3753710775923122	NO	-
4995	ZINC00433864	464	0.37536026945221973	NO	-
4996	ZINC01034574	1352	0.37529433637480764	NO	-
4997	ZINC03859271	4537	0.3752911284174786	NO	-
4998	ZINC04442986	5438	0.3752276363492613	NO	-
4999	ZINC00784007	883	0.37521618651478733	NO	-
5000	ZINC03858485	4487	0.375139656796063	NO	-
5001	ZINC01247694	1691	0.3751113202295956	NO	-
5002	ZINC01889895	1962	0.375060593069022	NO	-
5003	ZINC03856110	4391	0.37503307389249346	NO	-
5004	ZINC03370696	3273	0.3750003115268072	NO	-
5005	ZINC00706822	779	0.37498228615351453	NO	-
5006	ZINC02718989	2600	0.37495563464605575	NO	-
5007	ZINC03859151	4530	0.37484867148839485	NO	-
5008	ZINC03856231	4394	0.374838554680667	NO	-
5009	ZINC01053638	1397	0.37482462457847626	NO	-
5010	ZINC03899235	4813	0.3748039644509016	NO	-
5011	ZINC00912360	1162	0.3747252899018033	NO	-
5012	ZINC02755576	2647	0.3747100407743689	NO	-
5013	ZINC04469654	5520	0.37467364595419045	NO	-
5014	ZINC00917456	1176	0.37462983439975023	NO	-
5015	ZINC03382623	3298	0.3746287125777949	NO	-
5016	ZINC03969388	4890	0.3746167075779072	NO	-
5017	ZINC00616940	650	0.37460257511104594	NO	-
5018	ZINC03859272	4538	0.3745414097512405	NO	-
5019	ZINC01780008	1936	0.37453625229951004	NO	-
5020	ZINC03554328	3889	0.37448908750162724	NO	-
5021	ZINC04460936	5451	0.3744359522452125	NO	-
5022	ZINC01518344	1898	0.3744196367021869	NO	-
5023	ZINC03970786	4938	0.3744047965778996	NO	-
5024	ZINC03867759	4649	0.3743656315451952	NO	-
5025	ZINC04465730	5492	0.37436563154519503	NO	-
5026	ZINC03970482	4923	0.3743572347310388	NO	-
5027	ZINC03892883	4803	0.37432288053943047	NO	-
5028	ZINC00867701	1063	0.37430843072820746	NO	-
5029	ZINC03355481	3239	0.3743057327831089	NO	-
5030	ZINC04514327	5574	0.37429504313250234	NO	-
5031	ZINC03858873	4512	0.37427797920951417	NO	-
5032	ZINC03370698	3274	0.3742746138362769	NO	-
5033	ZINC03867626	4637	0.3742220114647016	NO	-
5034	ZINC03858872	4511	0.37421372364001404	NO	-
5035	ZINC00616939	649	0.3741334778699916	NO	-
5036	ZINC03855128	4366	0.3740794500401131	NO	-
5037	ZINC04467879	5510	0.374079450040113	NO	-
5038	ZINC00917166	1170	0.37407632758983556	NO	-
5039	ZINC01889898	1963	0.3740622951764448	NO	-
5040	ZINC02443001	2371	0.37396241442285955	NO	-
5041	ZINC00795607	916	0.3738825770082051	NO	-
5042	ZINC02481178	2400	0.37366735569015286	NO	-
5043	ZINC03030417	2974	0.37359413692690213	NO	-
5044	ZINC00072074	67	0.3735311885707387	NO	-
5045	ZINC00883215	1119	0.3734914483280677	NO	-
5046	ZINC01445403	1838	0.3734827033028486	NO	-
5047	ZINC01075095	1457	0.3734808382291396	NO	-
5048	ZINC03970484	4924	0.37347200600302644	NO	-
5049	ZINC03854261	4306	0.37342504595695425	NO	-
5050	ZINC03851469	4153	0.37339230994108447	NO	-
5051	ZINC04348691	5371	0.3733642753089599	NO	-
5052	ZINC01742022	1922	0.3733381281515147	NO	-
5053	ZINC01880810	1958	0.37331503925907894	NO	-
5054	ZINC03993064	5091	0.3732864852777344	NO	-
5055	ZINC03832253	32	0.3732752848129645	YES	4
5056	ZINC03815504	75	0.3732624425710269	YES	9
5057	ZINC02228467	2212	0.3732037705297018	NO	-
5058	ZINC00783955	882	0.3732011561087195	NO	-
5059	ZINC00061892	57	0.3731952554738227	NO	-
5060	ZINC03458404	3563	0.3731527908760627	NO	-
5061	ZINC03458407	3564	0.3731280072130149	NO	-
5062	ZINC01384043	1773	0.37312766961188176	NO	-
5063	ZINC02800619	2757	0.3731131364656694	NO	-
5064	ZINC01201964	1647	0.37307455865889066	NO	-
5065	ZINC03850943	4125	0.37304213036898054	NO	-
5066	ZINC03850941	4124	0.3730392586240335	NO	-
5067	ZINC02638215	2500	0.3729789179519519	NO	-
5068	ZINC01491987	1864	0.37295697486530305	NO	-
5069	ZINC00826948	995	0.37293910967294097	NO	-
5070	ZINC03855116	4365	0.37293431859710197	NO	-
5071	ZINC00072031	66	0.372923361681519	NO	-
5072	ZINC00072084	68	0.3728891387742173	NO	-
5073	ZINC04281612	5327	0.37278760391086796	NO	-
5074	ZINC01034338	1349	0.3727505327592658	NO	-
5075	ZINC03854651	4329	0.372723307871185	NO	-
5076	ZINC03854650	4328	0.3726954196539634	NO	-
5077	ZINC03815484	71	0.37261686079604045	YES	9
5078	ZINC00917169	1171	0.3725255681520276	NO	-
5079	ZINC03559698	3910	0.3725239347326281	NO	-
5080	ZINC01436440	1821	0.3724946803613897	NO	-
5081	ZINC02358421	2282	0.37248996933397815	NO	-
5082	ZINC03971032	4952	0.3723537289332696	NO	-
5083	ZINC01336950	1724	0.3723245381874583	NO	-
5084	ZINC04074966	5140	0.3722857825620415	NO	-
5085	ZINC03194617	3045	0.37228187746410835	NO	-
5086	ZINC04224000	5231	0.3722025507316472	NO	-
5087	ZINC03969504	4894	0.3721995287103829	NO	-
5088	ZINC02620246	2449	0.37218461197692826	NO	-
5089	ZINC00773781	833	0.37208717799157004	NO	-
5090	ZINC02481180	2401	0.3720688871713676	NO	-
5091	ZINC01399039	1781	0.37203521329713074	NO	-
5092	ZINC03971032	4953	0.3719899799781342	NO	-
5093	ZINC04475736	5537	0.37190070221837773	NO	-
5094	ZINC00223225	221	0.37188796187350254	NO	-
5095	ZINC00819393	984	0.3718715326388601	NO	-
5096	ZINC03170916	3032	0.37183648539272773	NO	-
5097	ZINC03243953	3104	0.37181249949629563	NO	-
5098	ZINC02638270	2501	0.37180648013668033	NO	-
5099	ZINC02688960	2562	0.37179402644683335	NO	-
5100	ZINC03890546	4769	0.37171465956625027	NO	-
5101	ZINC03878140	4747	0.3716724410084064	NO	-
5102	ZINC00938498	1201	0.37165372191986673	NO	-
5103	ZINC03890034	4761	0.37163876433308113	NO	-
5104	ZINC00815159	968	0.37163321370558744	NO	-
5105	ZINC00512540	535	0.3716215856062496	NO	-
5106	ZINC03983294	5045	0.3714912163533561	NO	-
5107	ZINC01201960	1645	0.3714044418214007	NO	-
5108	ZINC03856348	4399	0.371379255626855	NO	-
5109	ZINC03561716	3918	0.371378193840168	NO	-
5110	ZINC03551184	3875	0.3713545810972135	NO	-
5111	ZINC01653433	1910	0.3713438719365204	NO	-
5112	ZINC01560632	1901	0.37132256979455214	NO	-
5113	ZINC01518391	1899	0.37131305845997753	NO	-
5114	ZINC02201803	2180	0.3712909602498022	NO	-
5115	ZINC01406030	1785	0.37126362387236933	NO	-
5116	ZINC00872558	1090	0.3712235251161954	NO	-
5117	ZINC00682813	761	0.37115747572690966	NO	-
5118	ZINC03969506	4896	0.37110313463035827	NO	-
5119	ZINC03991975	5080	0.37100748402375905	NO	-
5120	ZINC02280507	2238	0.3709839445876471	NO	-
5121	ZINC01338100	1728	0.3708899627090297	NO	-
5122	ZINC01915106	1978	0.37087755239707326	NO	-
5123	ZINC02863203	2838	0.37087667635103666	NO	-
5124	ZINC01035497	1360	0.3708750941477185	NO	-
5125	ZINC03993111	5092	0.3708672278356323	NO	-
5126	ZINC04469707	5523	0.3708672278356323	NO	-
5127	ZINC03987680	5069	0.37073637600099274	NO	-
5128	ZINC04209657	5222	0.37066530655108415	NO	-
5129	ZINC01349238	1738	0.3706544965320711	NO	-
5130	ZINC03832261	33	0.3706511473488318	YES	4
5131	ZINC03859443	4543	0.3705745492274283	NO	-
5132	ZINC04468555	5516	0.3705745492274281	NO	-
5133	ZINC00818353	979	0.3705510470246462	NO	-
5134	ZINC03995264	5098	0.3705491734692178	NO	-
5135	ZINC01922043	1983	0.37051307024992275	NO	-
5136	ZINC03867938	4674	0.3704842404735044	NO	-
5137	ZINC04348627	5368	0.37047293908737333	NO	-
5138	ZINC01188443	1634	0.37034267843310026	NO	-
5139	ZINC03531584	3837	0.37034053621372537	NO	-
5140	ZINC04595084	5582	0.37030818568960877	NO	-
5141	ZINC03850447	4109	0.37028543547130094	NO	-
5142	ZINC00682812	760	0.3702772508596229	NO	-
5143	ZINC00993634	1282	0.37023984231498464	NO	-
5144	ZINC03413114	3438	0.3702256870922429	NO	-
5145	ZINC00628124	672	0.3700798140640018	NO	-
5146	ZINC01389449	1777	0.370038985167923	NO	-
5147	ZINC00628124	671	0.37002186557565186	NO	-
5148	ZINC01736643	1917	0.36993311069115836	NO	-
5149	ZINC01259039	1696	0.36992890177067467	NO	-
5150	ZINC01138992	1585	0.3698785427944899	NO	-
5151	ZINC04275375	5319	0.369870160104084	NO	-
5152	ZINC00646793	719	0.3697649705608521	NO	-
5153	ZINC04091631	5149	0.3696935560851096	NO	-
5154	ZINC02863203	2837	0.3696744285840862	NO	-
5155	ZINC01053425	1396	0.3696092380277993	NO	-
5156	ZINC04632533	119	0.36959831049357317	YES	20
5157	ZINC03559735	3914	0.369497163462535	NO	-
5158	ZINC03593612	3996	0.3694730560095824	NO	-
5159	ZINC00503134	524	0.36944736089922847	NO	-
5160	ZINC03593611	3995	0.36941001840771825	NO	-
5161	ZINC02610625	2436	0.36935681432694384	NO	-
5162	ZINC02649568	2520	0.3692876648064434	NO	-
5163	ZINC04514292	5573	0.36928364431257893	NO	-
5164	ZINC03969510	4897	0.36926929480658915	NO	-
5165	ZINC00599904	623	0.3692618909747844	NO	-
5166	ZINC00774905	840	0.3691798930227293	NO	-
5167	ZINC02604911	2435	0.3691190572536062	NO	-
5168	ZINC03988832	5073	0.369117511632008	NO	-
5169	ZINC03055686	3006	0.3690481534407344	NO	-
5170	ZINC01432376	1820	0.3690457532139174	NO	-
5171	ZINC00859243	1051	0.36901590619421865	NO	-
5172	ZINC03962417	4848	0.36901271233087374	NO	-
5173	ZINC03855116	4364	0.36885854609972973	NO	-
5174	ZINC00629454	679	0.36879775741422555	NO	-
5175	ZINC03123392	3025	0.36877334149629093	NO	-
5176	ZINC03890550	4770	0.36877127312509683	NO	-
5177	ZINC02762087	2662	0.368727527659872	NO	-
5178	ZINC00819409	986	0.3687259446823114	NO	-
5179	ZINC03969511	4898	0.36869035224078855	NO	-
5180	ZINC01338111	1729	0.3686782413484339	NO	-
5181	ZINC04487103	5552	0.3686772243511984	NO	-
5182	ZINC02252530	2228	0.36867296698081087	NO	-
5183	ZINC01483262	1858	0.3686025288168001	NO	-
5184	ZINC03455868	3561	0.36854370169663087	NO	-
5185	ZINC03863736	4569	0.36846941967117464	NO	-
5186	ZINC01865919	1957	0.3682757128459248	NO	-
5187	ZINC03969505	4895	0.3682277986933069	NO	-
5188	ZINC03972737	4984	0.3682010544877887	NO	-
5189	ZINC01767615	1929	0.36813564121383463	NO	-
5190	ZINC03863737	4570	0.3681043054656908	NO	-
5191	ZINC00300218	285	0.3680240391270111	NO	-
5192	ZINC03768188	4069	0.36794166998248196	NO	-
5193	ZINC01756057	1927	0.3679041200180686	NO	-
5194	ZINC02926873	2912	0.3678994208808297	NO	-
5195	ZINC03972742	4985	0.3678733215825585	NO	-
5196	ZINC04470454	5528	0.3678733215825585	NO	-
5197	ZINC03868271	4721	0.3678338557747223	NO	-
5198	ZINC02405525	2321	0.3677987522267139	NO	-
5199	ZINC04233682	5249	0.36774415096158725	NO	-
5200	ZINC03987629	5067	0.3676195200018021	NO	-
5201	ZINC04425695	5426	0.36748288914315297	NO	-
5202	ZINC03852520	4186	0.36744546482426893	NO	-
5203	ZINC03579741	3974	0.36739067529418734	NO	-
5204	ZINC03579743	3975	0.3673793341191842	NO	-
5205	ZINC01005678	1300	0.36735151947691463	NO	-
5206	ZINC03983193	5041	0.36726331404845175	NO	-
5207	ZINC02718984	2599	0.3672567406928834	NO	-
5208	ZINC01127860	1561	0.36722775679032743	NO	-
5209	ZINC03969512	4899	0.36714652155677646	NO	-
5210	ZINC01005678	1301	0.36704503679817735	NO	-
5211	ZINC02422469	2337	0.3669995720493582	NO	-
5212	ZINC00468111	496	0.36694431164418645	NO	-
5213	ZINC01366780	1766	0.36686005033472696	NO	-
5214	ZINC03854261	4307	0.3668007165818319	NO	-
5215	ZINC02339549	2267	0.3667754403965417	NO	-
5216	ZINC04367322	5399	0.3667603303054309	NO	-
5217	ZINC00189442	195	0.3666989039661487	NO	-
5218	ZINC03859116	4528	0.3666861783785485	NO	-
5219	ZINC01104394	1508	0.36658943981954095	NO	-
5220	ZINC03987627	5066	0.3665694931100236	NO	-
5221	ZINC04233696	5250	0.36654878658935564	NO	-
5222	ZINC03633117	4034	0.36651154856817475	NO	-
5223	ZINC04060796	5134	0.3664268378614721	NO	-
5224	ZINC03834036	37	0.36636801274031905	YES	4
5225	ZINC00008076	4	0.36636773728985295	YES	1
5226	ZINC02631824	2488	0.3663605255761048	NO	-
5227	ZINC00455981	484	0.3662565150113474	NO	-
5228	ZINC00148048	154	0.3662280362545031	NO	-
5229	ZINC03832234	52	0.3662069646363897	YES	4
5230	ZINC00629454	680	0.3661340838186547	NO	-
5231	ZINC03100236	3019	0.3660178774366901	NO	-
5232	ZINC00593640	622	0.3660103590844132	NO	-
5233	ZINC03850447	4110	0.36600226623331883	NO	-
5234	ZINC03832246	31	0.3659253242415682	YES	4
5235	ZINC04144484	5189	0.36585285059563255	NO	-
5236	ZINC03254156	3121	0.3658512583782694	NO	-
5237	ZINC02713089	2584	0.36573537616375434	NO	-
5238	ZINC01046401	1387	0.36570638394750515	NO	-
5239	ZINC03834039	77	0.36561110676502095	YES	9
5240	ZINC03983195	5042	0.3655713944265625	NO	-
5241	ZINC04346689	5363	0.36552921804406246	NO	-
5242	ZINC01470563	1855	0.36552675750357755	NO	-
5243	ZINC03971786	4971	0.3653923663092515	NO	-
5244	ZINC03971785	4970	0.36533756477263585	NO	-
5245	ZINC03868832	4739	0.3652231759653545	NO	-
5246	ZINC00126076	127	0.3652229235140564	NO	-
5247	ZINC00273661	277	0.3652152159999752	NO	-
5248	ZINC04255376	5297	0.3652091112336331	NO	-
5249	ZINC01470561	1854	0.3651147725785937	NO	-
5250	ZINC00811446	958	0.36510809685588225	NO	-
5251	ZINC00503135	525	0.365014033652057	NO	-
5252	ZINC03855553	4383	0.36476820824963485	NO	-
5253	ZINC00629179	677	0.3646586136764577	NO	-
5254	ZINC03859016	4524	0.3645817805821193	NO	-
5255	ZINC00060560	55	0.3645480255962843	NO	-
5256	ZINC01127860	1562	0.36453467884813057	NO	-
5257	ZINC04284902	5331	0.36439723008338337	NO	-
5258	ZINC02813043	2782	0.36430396856357106	NO	-
5259	ZINC03594604	3999	0.36429357952344416	NO	-
5260	ZINC00793961	912	0.3642670420990956	NO	-
5261	ZINC00677428	755	0.3642518498900523	NO	-
5262	ZINC04371204	5402	0.36420701659428933	NO	-
5263	ZINC00945831	1227	0.36416451881589657	NO	-
5264	ZINC03863849	4571	0.3641337444940201	NO	-
5265	ZINC03391827	3332	0.3639657970918193	NO	-
5266	ZINC03970385	4914	0.3639095396933737	NO	-
5267	ZINC03855553	4384	0.36388835847715106	NO	-
5268	ZINC03890628	4771	0.363853954823312	NO	-
5269	ZINC03579674	3970	0.36376145756649997	NO	-
5270	ZINC03579676	3971	0.363737901808973	NO	-
5271	ZINC00025471	17	0.36373757507035775	NO	-
5272	ZINC03892149	4784	0.363632580647062	NO	-
5273	ZINC04465247	5477	0.363632580647062	NO	-
5274	ZINC03660590	4054	0.363607018109303	NO	-
5275	ZINC03866685	4577	0.363604138559604	NO	-
5276	ZINC03832230	5	0.3635859816644506	YES	1
5277	ZINC03549110	3861	0.3635649879088424	NO	-
5278	ZINC03549107	3860	0.36353158635448807	NO	-
5279	ZINC04188163	5214	0.3634552352307785	NO	-
5280	ZINC00060558	54	0.3634263847211716	NO	-
5281	ZINC03992991	5089	0.36335064380923615	NO	-
5282	ZINC04104150	5161	0.3633421470940001	NO	-
5283	ZINC03855166	4376	0.3633326936891459	NO	-
5284	ZINC01109951	1517	0.3632777868696824	NO	-
5285	ZINC03868296	4722	0.363273424743212	NO	-
5286	ZINC02511408	2418	0.3632430926573478	NO	-
5287	ZINC03579634	3968	0.3632092302982079	NO	-
5288	ZINC01104473	1513	0.3632040656062869	NO	-
5289	ZINC03579636	3969	0.36319806787588227	NO	-
5290	ZINC00104094	94	0.3631590567537021	NO	-
5291	ZINC01098116	1500	0.3631251028235177	NO	-
5292	ZINC03289803	3148	0.3631186877425123	NO	-
5293	ZINC01061841	1433	0.36300505774183467	NO	-
5294	ZINC03987630	5068	0.3629587468721015	NO	-
5295	ZINC01181311	1626	0.36266729967722283	NO	-
5296	ZINC00629179	678	0.3626195256157084	NO	-
5297	ZINC01162901	1614	0.3624717007522354	NO	-
5298	ZINC04470110	5524	0.3624532117501779	NO	-
5299	ZINC01738948	1920	0.3623056404646748	NO	-
5300	ZINC00638271	698	0.3621917442806918	NO	-
5301	ZINC01738903	1919	0.36212207668754287	NO	-
5302	ZINC03908056	4822	0.36210661316882314	NO	-
5303	ZINC00992648	1280	0.3621065713799954	NO	-
5304	ZINC01262729	1698	0.36205042374678653	NO	-
5305	ZINC03219023	3063	0.362018721726984	NO	-
5306	ZINC03970489	4925	0.3619963624440213	NO	-
5307	ZINC04450584	5444	0.3619938640582846	NO	-
5308	ZINC03863686	4565	0.3619748362583692	NO	-
5309	ZINC03266347	3129	0.361871957724042	NO	-
5310	ZINC00959342	1248	0.36185293575759914	NO	-
5311	ZINC02223888	2209	0.3618114690439447	NO	-
5312	ZINC03958068	4841	0.36178468129993063	NO	-
5313	ZINC02391055	2307	0.36176139462571455	NO	-
5314	ZINC03834021	2	0.3616427519416152	YES	1
5315	ZINC02647078	2514	0.3616205164930613	NO	-
5316	ZINC03517810	3808	0.36147108535474753	NO	-
5317	ZINC04164917	5198	0.3614469276636215	NO	-
5318	ZINC03904484	4818	0.3614467866414483	NO	-
5319	ZINC03971784	4969	0.36141224009020584	NO	-
5320	ZINC03957390	4838	0.3613260057880306	NO	-
5321	ZINC04069899	5137	0.3613220686766255	NO	-
5322	ZINC00945819	1226	0.36130936703779853	NO	-
5323	ZINC00638271	699	0.3612093708949606	NO	-
5324	ZINC03970384	4913	0.3611730963291241	NO	-
5325	ZINC03351437	3233	0.36109566714671	NO	-
5326	ZINC01104428	1509	0.36088155921082515	NO	-
5327	ZINC01637408	1904	0.3607380791536223	NO	-
5328	ZINC03821073	4087	0.3607165617844978	NO	-
5329	ZINC04465007	5469	0.3607142681861982	NO	-
5330	ZINC04464295	5458	0.360541370434979	NO	-
5331	ZINC04034014	5119	0.3605188493879454	NO	-
5332	ZINC04632535	121	0.3604630224963695	YES	20
5333	ZINC03866723	4578	0.3604568693707541	NO	-
5334	ZINC02209757	2193	0.3602823997804216	NO	-
5335	ZINC02209755	2192	0.36021703914639996	NO	-
5336	ZINC03970481	4922	0.3601814679009377	NO	-
5337	ZINC03817469	4078	0.3599905974528272	NO	-
5338	ZINC03834025	39	0.35998849933739985	YES	4
5339	ZINC03866763	4580	0.35990935217878517	NO	-
5340	ZINC03890982	4779	0.3597344137175578	NO	-
5341	ZINC03324370	3185	0.35972302911251675	NO	-
5342	ZINC00881323	1107	0.3595101299302938	NO	-
5343	ZINC03890981	4778	0.35945389700223185	NO	-
5344	ZINC04617831	120	0.3593855466025863	YES	20
5345	ZINC03815368	54	0.35930791576178733	YES	4
5346	ZINC00646329	717	0.35927602971928546	NO	-
5347	ZINC01032618	1338	0.35927110050251404	NO	-
5348	ZINC04087530	5146	0.359211174228333	NO	-
5349	ZINC00987284	1277	0.35920626297584035	NO	-
5350	ZINC03849443	4096	0.3591484620616237	NO	-
5351	ZINC02531736	2426	0.3591392566520668	NO	-
5352	ZINC04248775	5269	0.35897835843961723	NO	-
5353	ZINC04443181	5441	0.3588139411620691	NO	-
5354	ZINC03957479	4840	0.35878825221785476	NO	-
5355	ZINC04470463	5530	0.35876840387029313	NO	-
5356	ZINC01736649	1918	0.3587207876636493	NO	-
5357	ZINC04470462	5529	0.35870708996379863	NO	-
5358	ZINC00420856	428	0.3585650959363572	NO	-
5359	ZINC03834033	76	0.3585238336935857	YES	9
5360	ZINC04363996	5397	0.35850978822945645	NO	-
5361	ZINC02363274	2284	0.3584564114145418	NO	-
5362	ZINC03834024	38	0.3582586449098153	YES	4
5363	ZINC00503066	522	0.3582391346827916	NO	-
5364	ZINC01188689	1636	0.3582177101573359	NO	-
5365	ZINC01031768	1334	0.35816617435922243	NO	-
5366	ZINC03866761	4579	0.35814003703353997	NO	-
5367	ZINC04464876	5466	0.3581400370335396	NO	-
5368	ZINC02123438	2141	0.3580087138813785	NO	-
5369	ZINC03624079	4032	0.35793569345197845	NO	-
5370	ZINC03849820	4103	0.3578345619777881	NO	-
5371	ZINC03765562	4068	0.35782822418259436	NO	-
5372	ZINC03834028	40	0.35761266177514994	YES	4
5373	ZINC02792018	2701	0.3575885208464921	NO	-
5374	ZINC03992945	5088	0.3575518838565427	NO	-
5375	ZINC00952584	1237	0.3574795790256292	NO	-
5376	ZINC02736106	2630	0.35743512458476223	NO	-
5377	ZINC04465345	5481	0.3574029876838477	NO	-
5378	ZINC03892669	4791	0.3574029876838475	NO	-
5379	ZINC02725752	2615	0.35727212794223556	NO	-
5380	ZINC04469703	5522	0.3572357673452149	NO	-
5381	ZINC03850824	4116	0.3571355518392915	NO	-
5382	ZINC03857269	4425	0.3570095316643459	NO	-
5383	ZINC04458237	5446	0.3569988573498256	NO	-
5384	ZINC02214264	2200	0.35697317101254383	NO	-
5385	ZINC04458236	5445	0.3569255906729048	NO	-
5386	ZINC01966564	2046	0.35673107857419	NO	-
5387	ZINC03850824	4115	0.35655293852171777	NO	-
5388	ZINC00112049	109	0.3564457116530749	NO	-
5389	ZINC02363274	2285	0.3564084246553584	NO	-
5390	ZINC02802649	2760	0.3563696687273344	NO	-
5391	ZINC03579708	3973	0.35623852175528153	NO	-
5392	ZINC03579706	3972	0.3562252094225042	NO	-
5393	ZINC04375779	5404	0.35619003088089685	NO	-
5394	ZINC01260442	1697	0.3561857300736953	NO	-
5395	ZINC01644809	1908	0.3561721786565633	NO	-
5396	ZINC00021280	14	0.35595964603019326	NO	-
5397	ZINC03523138	3818	0.3557681888557595	NO	-
5398	ZINC02194440	2166	0.35571949874597325	NO	-
5399	ZINC03431433	3494	0.3557068276845092	NO	-
5400	ZINC02194440	2167	0.3556938686548059	NO	-
5401	ZINC03765561	4067	0.35569314936327506	NO	-
5402	ZINC03992944	5087	0.355678303220965	NO	-
5403	ZINC03890174	4764	0.3556301725683775	NO	-
5404	ZINC02437632	2364	0.3555898661106813	NO	-
5405	ZINC00448628	477	0.3555406032634683	NO	-
5406	ZINC04294654	5338	0.3555274629278497	NO	-
5407	ZINC00448630	478	0.3555265755373934	NO	-
5408	ZINC03849443	4097	0.3555022217281211	NO	-
5409	ZINC03868298	4723	0.3554335536434059	NO	-
5410	ZINC03991945	5076	0.35543047568452407	NO	-
5411	ZINC02777342	2676	0.3552159180248636	NO	-
5412	ZINC01431478	1816	0.3551450501109585	NO	-
5413	ZINC01431479	1817	0.35514293820634374	NO	-
5414	ZINC02835326	2793	0.3550632629250397	NO	-
5415	ZINC03982832	5029	0.3550295501463031	NO	-
5416	ZINC02364249	2286	0.3549947891985802	NO	-
5417	ZINC02364251	2287	0.3549933092115738	NO	-
5418	ZINC01464479	1843	0.354899850334966	NO	-
5419	ZINC00937575	1199	0.3548483635589092	NO	-
5420	ZINC03149511	3029	0.3548357130225347	NO	-
5421	ZINC04033640	5118	0.3548258233044832	NO	-
5422	ZINC04628165	5598	0.35472788628728413	NO	-
5423	ZINC00586880	617	0.3546718096572778	NO	-
5424	ZINC03892684	4794	0.35463622993932936	NO	-
5425	ZINC04465362	5484	0.35463622993932936	NO	-
5426	ZINC00456201	485	0.3544139211940774	NO	-
5427	ZINC03851525	4157	0.3544055064891448	NO	-
5428	ZINC03849820	4104	0.3543941761953798	NO	-
5429	ZINC03817900	4080	0.3541772529644871	NO	-
5430	ZINC03969323	4885	0.35411216480629437	NO	-
5431	ZINC03972267	4979	0.3541070086965765	NO	-
5432	ZINC02442974	2370	0.3541044975052549	NO	-
5433	ZINC01030340	1332	0.35402213323315956	NO	-
5434	ZINC00634935	696	0.3540106879507505	NO	-
5435	ZINC04459499	5449	0.3539971810610109	NO	-
5436	ZINC03834047	78	0.3539332294119905	YES	9
5437	ZINC04464999	5468	0.3538572217905524	NO	-
5438	ZINC02442974	2369	0.35383997068471984	NO	-
5439	ZINC00629479	681	0.35375252750362024	NO	-
5440	ZINC03892685	4795	0.35348325407153314	NO	-
5441	ZINC04465363	5485	0.35348325407153275	NO	-
5442	ZINC03868216	4717	0.3531683803902473	NO	-
5443	ZINC03856161	4392	0.3531343374827153	NO	-
5444	ZINC03858485	4488	0.3530774985854608	NO	-
5445	ZINC04115905	5169	0.353067037990933	NO	-
5446	ZINC03859852	4553	0.3530494117354183	NO	-
5447	ZINC00543408	569	0.3529252057033376	NO	-
5448	ZINC03972275	4980	0.35290340739671805	NO	-
5449	ZINC00649450	722	0.3529009476022775	NO	-
5450	ZINC03834044	8	0.35279643057289667	YES	1
5451	ZINC02970817	2938	0.3527620164959621	NO	-
5452	ZINC01129826	1568	0.35272258860537997	NO	-
5453	ZINC03362212	3254	0.35259602314502697	NO	-
5454	ZINC03816039	4076	0.35249219676119076	NO	-
5455	ZINC01120739	1540	0.3523455582358319	NO	-
5456	ZINC01120740	1541	0.35230872919727746	NO	-
5457	ZINC03892757	4801	0.3521574583369925	NO	-
5458	ZINC02426380	2341	0.35214675102002746	NO	-
5459	ZINC03892756	4800	0.35202136640855103	NO	-
5460	ZINC04465416	5487	0.35202136640855075	NO	-
5461	ZINC01774682	1932	0.35196028321532496	NO	-
5462	ZINC03816042	4077	0.35187764042873376	NO	-
5463	ZINC03817900	4081	0.3518572416687915	NO	-
5464	ZINC03991947	5077	0.3518073024429808	NO	-
5465	ZINC03892665	4790	0.3517550456915498	NO	-
5466	ZINC03832240	0	0.35173252123254617	YES	1
5467	ZINC04004664	5115	0.3516204591310805	NO	-
5468	ZINC00025473	18	0.3515965687610046	NO	-
5469	ZINC01045791	1386	0.3514658801673035	NO	-
5470	ZINC01087083	1484	0.35129670227866294	NO	-
5471	ZINC03868215	4716	0.3512041683601041	NO	-
5472	ZINC03969290	4877	0.3511905950685076	NO	-
5473	ZINC03859001	4520	0.35090707754133804	NO	-
5474	ZINC03969321	4883	0.3508359057575197	NO	-
5475	ZINC00008074	45	0.3508357369202203	YES	4
5476	ZINC03868264	4720	0.35054159260153894	NO	-
5477	ZINC01034337	1348	0.35051762297958006	NO	-
5478	ZINC02279708	2237	0.35010933017807466	NO	-
5479	ZINC04109960	5166	0.3500821114789557	NO	-
5480	ZINC04001099	5106	0.350054932925554	NO	-
5481	ZINC02281090	2239	0.3500151338840598	NO	-
5482	ZINC03969584	4901	0.35000519905190075	NO	-
5483	ZINC03576709	3964	0.34991916102557225	NO	-
5484	ZINC03974018	4988	0.349891321773264	NO	-
5485	ZINC01223372	1672	0.3498256373222566	NO	-
5486	ZINC02730110	2620	0.34976863524639484	NO	-
5487	ZINC03859451	4544	0.34967597107351167	NO	-
5488	ZINC03576711	3965	0.34951021982595715	NO	-
5489	ZINC03976949	5011	0.3494778721026187	NO	-
5490	ZINC04464427	5461	0.34929367030714215	NO	-
5491	ZINC03862135	4560	0.34922762334811785	NO	-
5492	ZINC03834042	79	0.34920129675624545	YES	10
5493	ZINC02788841	2693	0.34912872996888855	NO	-
5494	ZINC03972146	4975	0.34910152509628073	NO	-
5495	ZINC03855476	4380	0.34905420607170357	NO	-
5496	ZINC03868264	4719	0.34883452759372086	NO	-
5497	ZINC00511571	534	0.3488005822816963	NO	-
5498	ZINC03859453	4545	0.34854240275172005	NO	-
5499	ZINC02277130	2235	0.3483687640556255	NO	-
5500	ZINC02284905	2241	0.3482067704952197	NO	-
5501	ZINC01037606	1364	0.3476567522619188	NO	-
5502	ZINC03907161	4820	0.347616856039238	NO	-
5503	ZINC04115904	5168	0.3475830219767533	NO	-
5504	ZINC03974012	4987	0.3474203396864854	NO	-
5505	ZINC03859001	4521	0.3473135244638556	NO	-
5506	ZINC03357121	3245	0.3472917286713094	NO	-
5507	ZINC03357123	3246	0.3472554704080981	NO	-
5508	ZINC03445368	3536	0.3472059174151042	NO	-
5509	ZINC00727189	810	0.34716195102067676	NO	-
5510	ZINC00832590	999	0.34709521642114977	NO	-
5511	ZINC00832601	1003	0.3470496039400509	NO	-
5512	ZINC03834037	47	0.34697018120845485	YES	4
5513	ZINC02193868	2163	0.34681433048833676	NO	-
5514	ZINC01511986	1888	0.34680065458008896	NO	-
5515	ZINC00634544	694	0.3464570891686713	NO	-
5516	ZINC00184409	191	0.34642173615359173	NO	-
5517	ZINC04281692	5328	0.3464106430088477	NO	-
5518	ZINC03997971	5099	0.3459377917996475	NO	-
5519	ZINC04628164	5597	0.3456689185330597	NO	-
5520	ZINC03832248	49	0.34557880149820064	YES	4
5521	ZINC01336952	1725	0.34549191186308503	NO	-
5522	ZINC03850072	4106	0.3454872819695723	NO	-
5523	ZINC00641036	701	0.34534566570227193	NO	-
5524	ZINC03892688	4797	0.34530158305515984	NO	-
5525	ZINC00832591	1001	0.3450958269912041	NO	-
5526	ZINC01160232	1612	0.34506974618641234	NO	-
5527	ZINC03859111	4527	0.34506395927861694	NO	-
5528	ZINC01067408	1441	0.3450090728219911	NO	-
5529	ZINC01485752	1859	0.3450067645865059	NO	-
5530	ZINC03972290	4983	0.3447817730091291	NO	-
5531	ZINC02753898	2645	0.34432800309804934	NO	-
5532	ZINC01015288	1317	0.343794094752125	NO	-
5533	ZINC03854723	4335	0.34353577785353917	NO	-
5534	ZINC03008292	2961	0.34353480817915294	NO	-
5535	ZINC03834023	1	0.3432939402855115	YES	1
5536	ZINC03627598	4033	0.34304212464267025	NO	-
5537	ZINC01189477	1638	0.34282980555805775	NO	-
5538	ZINC04108686	5164	0.34252719591622816	NO	-
5539	ZINC03815526	53	0.3423872405968266	YES	4
5540	ZINC03889875	4760	0.34224743167668914	NO	-
5541	ZINC03974073	4989	0.34219352076783827	NO	-
5542	ZINC03834034	10	0.34213590869283983	YES	1
5543	ZINC01103063	1507	0.34201162725611883	NO	-
5544	ZINC02360087	2283	0.3414876698878333	NO	-
5545	ZINC01273384	1702	0.3414830501602415	NO	-
5546	ZINC01145246	1594	0.34128911173804255	NO	-
5547	ZINC02057665	2117	0.34112014440994237	NO	-
5548	ZINC02152339	2149	0.3408811748213892	NO	-
5549	ZINC03963880	4850	0.3408558963237251	NO	-
5550	ZINC03815538	67	0.34079687628467276	YES	8
5551	ZINC03815797	13	0.3406878965491919	YES	2
5552	ZINC02278207	2236	0.3402977508716222	NO	-
5553	ZINC03834040	46	0.3402691340680288	YES	4
5554	ZINC00020636	12	0.34021167765278437	NO	-
5555	ZINC04170655	5205	0.3400635198456725	NO	-
5556	ZINC02057409	2115	0.34002912831818954	NO	-
5557	ZINC01133921	1577	0.33995040519928876	NO	-
5558	ZINC03815788	41	0.33976039856467366	YES	4
5559	ZINC00008079	6	0.33973935718568754	YES	1
5560	ZINC03867100	4592	0.3393737754691417	NO	-
5561	ZINC04461503	5452	0.3393737754691417	NO	-
5562	ZINC00634935	697	0.33931644506552844	NO	-
5563	ZINC00629479	682	0.3390084517397113	NO	-
5564	ZINC01763413	1928	0.338824798264323	NO	-
5565	ZINC03832245	34	0.33876673948541713	YES	4
5566	ZINC04246886	5261	0.3387423468114147	NO	-
5567	ZINC04248795	5270	0.33854967040708434	NO	-
5568	ZINC03832232	36	0.3385332105456495	YES	4
5569	ZINC02057411	2116	0.3383994316979814	NO	-
5570	ZINC00008075	7	0.33829963397882573	YES	1
5571	ZINC03891125	4783	0.3381029748789365	NO	-
5572	ZINC00008077	48	0.33753316697965113	YES	4
5573	ZINC03834026	9	0.3370670441494961	YES	1
5574	ZINC03977141	5012	0.33675930877730553	NO	-
5575	ZINC04233418	5246	0.3365027762215485	NO	-
5576	ZINC02802926	2761	0.3363043710090207	NO	-
5577	ZINC03975217	4990	0.3361846352387253	NO	-
5578	ZINC03324413	3186	0.3361248524919561	NO	-
5579	ZINC04623039	5593	0.33592978706751364	NO	-
5580	ZINC03859722	4550	0.3358800991669688	NO	-
5581	ZINC03892655	4788	0.33567201078296577	NO	-
5582	ZINC03815559	55	0.3353676290506763	YES	4
5583	ZINC01094770	1495	0.33507333204084694	NO	-
5584	ZINC03898151	4810	0.33479390135110254	NO	-
5585	ZINC03349443	3226	0.33476024097366347	NO	-
5586	ZINC03857172	4418	0.334388191483926	NO	-
5587	ZINC01036418	1361	0.3343732049910439	NO	-
5588	ZINC03834050	66	0.3340725366060345	YES	8
5589	ZINC04228413	5240	0.33396537443618973	NO	-
5590	ZINC01426830	1809	0.3338593282813578	NO	-
5591	ZINC03430355	3493	0.3338062873715185	NO	-
5592	ZINC03992730	5082	0.33362704238028945	NO	-
5593	ZINC01426829	1808	0.3334389407832186	NO	-
5594	ZINC02401929	2316	0.3333292568478567	NO	-
5595	ZINC01274326	1704	0.33315651360640874	NO	-
5596	ZINC03349443	3227	0.3331249450674193	NO	-
5597	ZINC02457107	2383	0.3330936714796968	NO	-
5598	ZINC03975219	4991	0.3330239727323859	NO	-
5599	ZINC03079234	3013	0.33294069725282155	NO	-
5600	ZINC03867380	4607	0.3327607864656138	NO	-
5601	ZINC00355938	343	0.3325235750020741	NO	-
5602	ZINC00634544	695	0.33251106600046504	NO	-
5603	ZINC00832590	1000	0.3323294388866475	NO	-
5604	ZINC00832601	1004	0.3322629562790662	NO	-
5605	ZINC03832255	56	0.33193683110994016	YES	5
5606	ZINC03867380	4608	0.3318981251260302	NO	-
5607	ZINC00641036	702	0.33177128083199564	NO	-
5608	ZINC02816747	2784	0.3316423846411542	NO	-
5609	ZINC02816749	2785	0.3315459866996996	NO	-
5610	ZINC03853169	4241	0.33122771093935927	NO	-
5611	ZINC03853170	4242	0.3312097553031808	NO	-
5612	ZINC04193510	5220	0.33074486704319406	NO	-
5613	ZINC03857964	4470	0.3305231801344955	NO	-
5614	ZINC00832591	1002	0.3303083099927068	NO	-
5615	ZINC02546642	2430	0.33027804444380787	NO	-
5616	ZINC03834022	11	0.3297632656531383	YES	1
5617	ZINC03815557	44	0.3297056761994637	YES	4
5618	ZINC03992803	5086	0.3296131599606759	NO	-
5619	ZINC00779483	874	0.3295665677389104	NO	-
5620	ZINC03854722	4334	0.32940800468245923	NO	-
5621	ZINC00779484	875	0.3294067441992677	NO	-
5622	ZINC03970609	4926	0.32931489911446543	NO	-
5623	ZINC04108829	5165	0.3292468720492557	NO	-
5624	ZINC03832247	35	0.329210782526204	YES	4
5625	ZINC04001132	5107	0.3291195696118321	NO	-
5626	ZINC04248876	5272	0.3287403142004454	NO	-
5627	ZINC03851389	4149	0.3285983596971916	NO	-
5628	ZINC03429371	3491	0.32856729078857505	NO	-
5629	ZINC03851392	4150	0.3285597956058636	NO	-
5630	ZINC03429374	3492	0.3285522029431623	NO	-
5631	ZINC03850797	4114	0.3285256258108885	NO	-
5632	ZINC03850795	4113	0.3284960945717624	NO	-
5633	ZINC02316141	2252	0.3275124469142931	NO	-
5634	ZINC02303056	2249	0.3273966581237381	NO	-
5635	ZINC03859774	4551	0.3271863088695032	NO	-
5636	ZINC01779587	1935	0.3268451446851843	NO	-
5637	ZINC02660070	2539	0.3267452992864437	NO	-
5638	ZINC02302845	2248	0.32665275714152703	NO	-
5639	ZINC03867239	4600	0.32628732775773467	NO	-
5640	ZINC00954815	1241	0.32607980643957546	NO	-
5641	ZINC00954813	1240	0.3260784413131403	NO	-
5642	ZINC02827810	2791	0.326064163639779	NO	-
5643	ZINC03859776	4552	0.3259466112097481	NO	-
5644	ZINC03853325	4251	0.32574131940708867	NO	-
5645	ZINC04281720	5330	0.3254803422916845	NO	-
5646	ZINC03855153	4375	0.32547086937367464	NO	-
5647	ZINC01163176	1615	0.3253200233247217	NO	-
5648	ZINC03968926	4869	0.32496241269684406	NO	-
5649	ZINC01033755	1346	0.3248671617431243	NO	-
5650	ZINC03857629	4454	0.324682860113421	NO	-
5651	ZINC04464499	5464	0.324682860113421	NO	-
5652	ZINC03853327	4252	0.32451015702793845	NO	-
5653	ZINC01033756	1347	0.32421465023356766	NO	-
5654	ZINC01006919	1306	0.32421282194997897	NO	-
5655	ZINC03984434	5058	0.3241158858865339	NO	-
5656	ZINC03968928	4870	0.3239587179346767	NO	-
5657	ZINC01651045	1909	0.3238787002690718	NO	-
5658	ZINC04193509	5219	0.32377349983674253	NO	-
5659	ZINC02846020	2807	0.3225354249460877	NO	-
5660	ZINC03850877	4121	0.32207094216402055	NO	-
5661	ZINC04103973	5160	0.32200426007410504	NO	-
5662	ZINC01638933	1906	0.3219090862399014	NO	-
5663	ZINC03986515	5060	0.3217910612544401	NO	-
5664	ZINC02223039	2204	0.3214486752267738	NO	-
5665	ZINC03832236	12	0.321111464008753	YES	1
5666	ZINC03850240	4108	0.3210322151784153	NO	-
5667	ZINC02700044	2570	0.3203243444871764	NO	-
5668	ZINC03832254	43	0.32004569413438305	YES	4
5669	ZINC02800106	2753	0.31998581453506636	NO	-
5670	ZINC02401120	2315	0.31989311836651374	NO	-
5671	ZINC03815532	69	0.3198834068763637	YES	8
5672	ZINC03986513	5059	0.3193629853479043	NO	-
5673	ZINC03854713	4332	0.31898343676452967	NO	-
5674	ZINC03854711	4331	0.31896219615344373	NO	-
5675	ZINC02800768	2758	0.3189132006186532	NO	-
5676	ZINC03853077	4231	0.3187223690413077	NO	-
5677	ZINC03853078	4232	0.3185407500409214	NO	-
5678	ZINC03890034	4762	0.31758368657769637	NO	-
5679	ZINC04124048	5175	0.31723621220124104	NO	-
5680	ZINC00003289	0	0.31705923219643256	NO	-
5681	ZINC02800560	2756	0.31694559568127306	NO	-
5682	ZINC02800558	2755	0.3169341212583152	NO	-
5683	ZINC03030968	2976	0.31680484084757055	NO	-
5684	ZINC02204086	2185	0.3167771159682355	NO	-
5685	ZINC03853080	4234	0.31669289595604927	NO	-
5686	ZINC02845700	2804	0.3163205786265898	NO	-
5687	ZINC03982944	5033	0.3162474668337153	NO	-
5688	ZINC03832241	51	0.3162107095384875	YES	4
5689	ZINC00660004	731	0.3161945903825257	NO	-
5690	ZINC03815537	68	0.31603585106076565	YES	8
5691	ZINC00877895	1101	0.31598309532738034	NO	-
5692	ZINC00003289	1	0.31569142888437157	NO	-
5693	ZINC03853079	4233	0.31555691995507223	NO	-
5694	ZINC03986518	5061	0.31537409075281037	NO	-
5695	ZINC00981524	1272	0.31507649868945653	NO	-
5696	ZINC03349443	3228	0.3145511535249111	NO	-
5697	ZINC03815789	42	0.31367564816510707	YES	4
5698	ZINC03867239	4601	0.311915072214624	NO	-
5699	ZINC03414318	3440	0.3103501072165477	NO	-
5700	ZINC02660594	2540	0.309706449965588	NO	-
5701	ZINC03968198	4858	0.30949562562714567	NO	-
5702	ZINC04465434	5488	0.3078749487966912	NO	-
5703	ZINC03850993	4127	0.30779255863632016	NO	-
5704	ZINC03834043	50	0.3077658746935648	YES	4
5705	ZINC03852789	4208	0.3075214079132914	NO	-
5706	ZINC03967675	4857	0.3072146315987457	NO	-
5707	ZINC04488452	5554	0.3069519113080494	NO	-
5708	ZINC02267389	2234	0.3062533961837732	NO	-
5709	ZINC03851471	4154	0.3050890016356962	NO	-
5710	ZINC04465207	5475	0.30508900163569597	NO	-
5711	ZINC02741003	2636	0.3039651491069279	NO	-
5712	ZINC02205377	2186	0.3028775120598065	NO	-
5713	ZINC00643849	708	0.2999450361440774	NO	-
5714	ZINC02250223	2226	0.29877215344164954	NO	-
5715	ZINC03892761	4802	0.2985655305622266	NO	-
5716	ZINC03815527	70	0.2980407777810459	YES	8
5717	ZINC03992792	5085	0.2911930323321159	NO	-
5718	ZINC01823147	1949	0.2895013565112217	NO	-
5719	ZINC02289912	2242	0.28895208441662634	NO	-
5720	ZINC03898471	4811	0.2883017080491424	NO	-
5721	ZINC02881085	2869	0.28818479080297127	NO	-
5722	ZINC01861231	1956	0.2833002282609826	NO	-
5723	ZINC03977672	5018	0.2817108541058379	NO	-
5724	ZINC03995262	5097	0.28011201800142665	NO	-
5725	ZINC03995259	5095	0.27931430596932194	NO	-
5726	ZINC03977672	5017	0.2786648250906449	NO	-
5727	ZINC03995260	5096	0.2784284887795014	NO	-
