# Supplementary material for: Optimal assignment methods for ligand-based virtual screening
Source: J Cheminform. 2009 Aug 25;1:14. doi: 10.1186/1758-2946-1-14 (PMC2820492; doi:10.1186/1758-2946-1-14)
Supplement: Additional file 2 — Archive of the result files. The file Results.tar.gz is a Gzip compressed Tar archive containing the results file of each method for each data set. The result files are tab-separated plain text files including the following information: method name, active data set with size, cluster information and the distribution of the molecules over the clusters, decoy data set with size, ratio active:decoy, AUC, awAUC, BEDROC scores for predefined alpha values as suggested by Truchon and Bayly [63], relative enrichment factor [67], ROC enrichments, awROC enrichments at predefined false positive fractions, chemotype enrichment, ROC data points, and the ranking of each structure. [file 1758-2946-1-14-S2.zip › Results/2SHA.SQ.DUD=src.Q.SRC_ANP.sdf.A.DUD_src_clustered_I_MM.sdf.D.DUD_src_decoys_ID_pass_MWPass_I_MM.sdf.0000644]

###################################################################################################
# Screening Result File
# User: jahn
# Method used: 2SHA
> <Method_Name>
2SHA
# Screening mode: Single Query Screening
#	Calculations performed: 5777
#	Start time of the calculation: Sat Mar 07 12:32:22 CET 2009
#	End time of the calculation: Sat Mar 07 12:39:41 CET 2009
# Data set information
#	Query molecule name:	ANP from data set: ./data/queries/SRC_ANP.sdf
#	Active data set: /rahome/chemoinf/SVS/data/actives/DUD_src_clustered_I_MM.sdf with cluster information
#		Size: 98 molecules
#		Number of clusters: 21
#		Cluster Summery:
#			Cluster number	# molecules	% of actives
#			1		2		2.041
#			2		2		2.041
#			3		1		1.02
#			4		1		1.02
#			5		28		28.571
#			6		3		3.061
#			7		13		13.265
#			8		1		1.02
#			9		4		4.082
#			10		1		1.02
#			11		2		2.041
#			12		16		16.327
#			13		1		1.02
#			14		12		12.245
#			15		2		2.041
#			16		1		1.02
#			17		1		1.02
#			18		1		1.02
#			19		1		1.02
#			20		4		4.082
#			21		1		1.02
#	Decoy data set: /rahome/chemoinf/SVS/data/decoys/DUD_src_decoys_ID_pass_MWPass_I_MM.sdf
#		Size: 5679 molecules
#	Ratio actives : decoys
#		1.0 : 57.949
#	The active and decoy data set were part of the DUD with problem identifier: src
> <AUC>
#	 ROC AUC
	0.7626989517412882
> <awAUC>
#	 ROC awAUC
	0.738665233703344
> <BEDROC Scores>
#	Alpha Values	BEDROC Scores	Literature: J. Chem. Inf. Model., Vol. 47, No. 2, 2007, 488-508
	106.9	0.1944
	100.0	0.1978
	53.6	0.2361
	50.0	0.2413
	32.2	0.2786
	20.0	0.3272
	16.1	0.3522
	10.0	0.4146
	8.0	0.4477
> <Relative enrichment factor>
#	Fraction dataset	Enrichment factor	 Literature: DOI: 10.1021/ci800303k
	0.0010	0.0
	0.01	22.503029253938028
	0.02	18.367346938775512
	0.05	33.673469387755105
	0.1	44.89795918367347
	0.2	57.142857142857146
	0.25	62.244897959183675
> <ROC Enrichments>
#	True decoy fraction	Enrichment	Literature: J Comput Aided Mol Des (2008) 22:133-139
	0.1	0.0
	0.5	11.989444053483462
	1.0	15.249731471535982
	2.0	11.18313641245972
	5.0	7.141599597585513
	10.0	4.591028312733544
> <awROC Enrichments>
#	Decoy fraction	Enrichment
	0.1	0.0
	0.5	4.303902993558166
	1.0	9.658163265306122
	2.0	7.73782670963122
	5.0	6.35942440356424
	10.0	3.6062243999712544
> <Chemotype enrichment>
#	% data set	% active cluster	Literature: http://dud.docking.org/wombat/
	0.0	0.0
	0.312	0.0
	0.312	4.762
	1.021	4.762
	1.021	9.524
	1.142	9.524
	1.142	14.286
	2.06	14.286
	2.06	19.048
	2.077	19.048
	2.077	23.81
	2.597	23.81
	2.597	28.571
	3.358	28.571
	3.358	33.333
	4.881	33.333
	4.881	38.095
	9.642	38.095
	9.642	42.857
	10.559	42.857
	10.559	47.619
	11.563	47.619
	11.563	52.381
	13.208	52.381
	13.208	57.143
	14.402	57.143
	14.402	61.905
	30.379	61.905
	30.379	66.667
	31.383	66.667
	31.383	71.429
	43.587	71.429
	43.587	76.19
	44.694	76.19
	44.694	80.952
	55.444	80.952
	55.444	85.714
	59.945	85.714
	59.945	90.476
	61.866	90.476
	61.866	95.238
	62.835	95.238
	62.835	100.0
	100.0	100.0
> <ROC curve data>
#	False positive rate	true positive rate
	0.0	0.0
	0.0	0.0
	0.0030	0.0
	0.0030	0.0204
	0.0032	0.0204
	0.0032	0.0306
	0.0046	0.0306
	0.0046	0.0408
	0.0049	0.0408
	0.0049	0.0612
	0.0056	0.0612
	0.0056	0.0816
	0.0063	0.0816
	0.0063	0.1224
	0.0065	0.1224
	0.0065	0.1327
	0.0079	0.1327
	0.0079	0.1429
	0.0090	0.1429
	0.0090	0.1531
	0.0118	0.1531
	0.0118	0.1633
	0.0143	0.1633
	0.0143	0.1735
	0.0148	0.1735
	0.0148	0.1837
	0.0176	0.1837
	0.0176	0.2143
	0.0185	0.2143
	0.0185	0.2245
	0.0203	0.2245
	0.0203	0.2347
	0.0222	0.2347
	0.0222	0.2449
	0.0252	0.2449
	0.0252	0.2551
	0.0296	0.2551
	0.0296	0.2653
	0.0303	0.2653
	0.0303	0.2755
	0.0324	0.2755
	0.0324	0.2857
	0.034	0.2857
	0.034	0.2959
	0.0343	0.2959
	0.0343	0.3061
	0.0365	0.3061
	0.0365	0.3163
	0.0421	0.3163
	0.0421	0.3265
	0.0438	0.3265
	0.0438	0.3367
	0.0461	0.3367
	0.0461	0.3469
	0.0465	0.3469
	0.0465	0.3571
	0.0525	0.3571
	0.0525	0.3673
	0.0535	0.3673
	0.0535	0.3776
	0.0585	0.3776
	0.0585	0.3878
	0.0586	0.3878
	0.0586	0.398
	0.059	0.398
	0.059	0.4184
	0.0592	0.4184
	0.0592	0.4286
	0.0748	0.4286
	0.0748	0.4388
	0.0903	0.4388
	0.0903	0.449
	0.0995	0.449
	0.0995	0.4592
	0.1072	0.4592
	0.1072	0.4694
	0.1094	0.4694
	0.1094	0.4796
	0.1116	0.4796
	0.1116	0.4898
	0.1257	0.4898
	0.1257	0.5
	0.1377	0.5
	0.1377	0.5102
	0.1553	0.5102
	0.1553	0.5204
	0.1634	0.5204
	0.1634	0.5306
	0.165	0.5306
	0.165	0.5408
	0.1683	0.5408
	0.1683	0.551
	0.1727	0.551
	0.1727	0.5612
	0.1838	0.5612
	0.1838	0.5714
	0.2078	0.5714
	0.2078	0.5816
	0.2228	0.5816
	0.2228	0.5918
	0.2233	0.5918
	0.2233	0.602
	0.2326	0.602
	0.2326	0.6122
	0.2407	0.6122
	0.2407	0.6224
	0.2439	0.6224
	0.2439	0.6327
	0.2474	0.6327
	0.2474	0.6429
	0.2515	0.6429
	0.2515	0.6531
	0.2564	0.6531
	0.2564	0.6633
	0.2569	0.6633
	0.2569	0.6735
	0.2898	0.6735
	0.2898	0.6837
	0.2971	0.6837
	0.2971	0.6939
	0.3022	0.6939
	0.3022	0.7041
	0.3069	0.7041
	0.3069	0.7143
	0.3411	0.7143
	0.3411	0.7245
	0.3649	0.7245
	0.3649	0.7347
	0.3767	0.7347
	0.3767	0.7449
	0.3916	0.7449
	0.3916	0.7551
	0.4071	0.7551
	0.4071	0.7653
	0.4091	0.7653
	0.4091	0.7755
	0.4298	0.7755
	0.4298	0.7857
	0.4305	0.7857
	0.4305	0.7959
	0.4407	0.7959
	0.4407	0.8061
	0.482	0.8061
	0.482	0.8163
	0.5387	0.8163
	0.5387	0.8265
	0.5496	0.8265
	0.5496	0.8367
	0.5952	0.8367
	0.5952	0.8469
	0.6049	0.8469
	0.6049	0.8571
	0.6144	0.8571
	0.6144	0.8673
	0.6161	0.8673
	0.6161	0.8776
	0.6167	0.8776
	0.6167	0.8878
	0.6237	0.8878
	0.6237	0.898
	0.6276	0.898
	0.6276	0.9082
	0.639	0.9082
	0.639	0.9184
	0.6515	0.9184
	0.6515	0.9286
	0.7426	0.9286
	0.7426	0.9388
	0.7452	0.9388
	0.7452	0.949
	0.7545	0.949
	0.7545	0.9592
	0.8815	0.9592
	0.8815	0.9694
	0.9579	0.9694
	0.9579	0.9796
	0.966	0.9796
	0.966	0.9898
	0.9738	0.9898
	0.9738	1.0
	1.0	1.0
> <Screening Table>
# Rank	Mol name	Index in data set	Similarity 2 query	Active	Cluster number
1	ZINC00584948	13	0.44126617732843515	NO	-
2	ZINC01489195	1741	0.3829279626934557	NO	-
3	ZINC00607281	41	0.3619499708161229	NO	-
4	ZINC02412138	2257	0.36098678900288045	NO	-
5	ZINC02196002	2054	0.3463301024832032	NO	-
6	ZINC02196000	2053	0.3463288908128763	NO	-
7	ZINC02417661	2269	0.34590397784860594	NO	-
8	ZINC02417662	2270	0.34584009152169826	NO	-
9	ZINC02253600	2126	0.3458080335305815	NO	-
10	ZINC02245249	2120	0.3441057610968086	NO	-
11	ZINC02245252	2121	0.34403660205665576	NO	-
12	ZINC00577062	12	0.34329378387915316	NO	-
13	ZINC03817896	4244	0.34265362914975694	NO	-
14	ZINC03817896	4245	0.33853909129792953	NO	-
15	ZINC04494138	5621	0.331622635099674	NO	-
16	ZINC02354491	2217	0.3312276936583958	NO	-
17	ZINC04272771	5335	0.33039782250905736	NO	-
18	ZINC03832343	45	0.3287634178859427	YES	7
19	ZINC03832342	46	0.3286879099327214	YES	7
20	ZINC00904559	776	0.3283034447055026	NO	-
21	ZINC03815323	47	0.3276626619967191	YES	7
22	ZINC00904560	777	0.3273479454808316	NO	-
23	ZINC03684852	4221	0.327184838895194	NO	-
24	ZINC00646720	109	0.3258493088550447	NO	-
25	ZINC04250505	5308	0.3225363148926052	NO	-
26	ZINC00702822	273	0.3223121746556997	NO	-
27	ZINC03684830	4219	0.321990558719286	NO	-
28	ZINC02715007	2572	0.3205103861503351	NO	-
29	ZINC04166425	5215	0.31935496421359577	NO	-
30	ZINC03815324	48	0.318832278472789	YES	7
31	ZINC03452364	3589	0.31879131026226176	NO	-
32	ZINC01352522	1582	0.318312843573844	NO	-
33	ZINC03832353	41	0.31634631333530805	YES	7
34	ZINC03815390	49	0.316339584629885	YES	7
35	ZINC03816475	4238	0.3162575606299545	NO	-
36	ZINC02499936	2361	0.3161285323090217	NO	-
37	ZINC03452364	3588	0.31440976004739407	NO	-
38	ZINC00624644	54	0.31355351946289817	NO	-
39	ZINC01609260	37	0.3130118801560288	YES	7
40	ZINC03815351	43	0.31299586599854806	YES	7
41	ZINC00624645	56	0.31282732013530634	NO	-
42	ZINC00884421	723	0.31210443472577903	NO	-
43	ZINC02499785	2359	0.3109762773459155	NO	-
44	ZINC03819003	4248	0.30856418158842047	NO	-
45	ZINC03815377	38	0.3081346774544812	YES	7
46	ZINC03815376	39	0.3079728449755053	YES	7
47	ZINC03815391	44	0.3070855800891704	YES	7
48	ZINC03815366	40	0.3070532740190502	YES	7
49	ZINC02886738	2890	0.3067988796922706	NO	-
50	ZINC01609268	42	0.3059884805324406	YES	7
51	ZINC00594976	29	0.3052473451560054	NO	-
52	ZINC03684719	4216	0.3050010238063061	NO	-
53	ZINC00874647	668	0.3042459300086317	NO	-
54	ZINC02649209	2496	0.3031961852380039	NO	-
55	ZINC00624644	55	0.3027785053674503	NO	-
56	ZINC00624645	57	0.30233140148347093	NO	-
57	ZINC01247415	1438	0.3008241440474711	NO	-
58	ZINC03868614	4738	0.3006290136663825	NO	-
59	ZINC03815548	16	0.3003015927811952	YES	5
60	ZINC00612151	42	0.3002801845508793	NO	-
61	ZINC01247416	1439	0.3002645842256375	NO	-
62	ZINC01584627	1781	0.3002541184500537	NO	-
63	ZINC00890759	740	0.29992131778509573	NO	-
64	ZINC00890759	741	0.29992131778509573	NO	-
65	ZINC03868614	4739	0.29927979813204075	NO	-
66	ZINC03834095	92	0.2984652309850687	YES	19
67	ZINC02427545	2283	0.29789412628853157	NO	-
68	ZINC02415946	2264	0.2977284799309326	NO	-
69	ZINC02415877	2263	0.29761808020478797	NO	-
70	ZINC00773347	331	0.2971255811244282	NO	-
71	ZINC02932474	2915	0.2969990160598517	NO	-
72	ZINC03631377	4172	0.2968554693969368	NO	-
73	ZINC02327126	2188	0.29658546138407765	NO	-
74	ZINC00595263	30	0.29621039594035126	NO	-
75	ZINC01013264	1010	0.2961963313395571	NO	-
76	ZINC01346653	1579	0.2955234455454904	NO	-
77	ZINC02415379	2262	0.29540480920339685	NO	-
78	ZINC00877379	674	0.29538466645241945	NO	-
79	ZINC02499631	2357	0.29524326059871714	NO	-
80	ZINC02335645	2203	0.2941664729210841	NO	-
81	ZINC03331683	3375	0.2940101968038855	NO	-
82	ZINC00877379	675	0.2939622521916209	NO	-
83	ZINC03815554	12	0.2933208246414709	YES	5
84	ZINC00774582	348	0.29291875419737734	NO	-
85	ZINC00784944	379	0.29287196499268614	NO	-
86	ZINC03851303	4304	0.2924982185268131	NO	-
87	ZINC01331479	1560	0.29232189811886133	NO	-
88	ZINC01123658	1235	0.29217044379969737	NO	-
89	ZINC02588342	2372	0.29202234761807044	NO	-
90	ZINC02970841	2954	0.2915705272730514	NO	-
91	ZINC04241433	5283	0.29143070261876264	NO	-
92	ZINC02970843	2955	0.29108362311912767	NO	-
93	ZINC03805362	4233	0.29093545963884404	NO	-
94	ZINC03631894	4176	0.29088143551958884	NO	-
95	ZINC03631896	4177	0.2903983147193223	NO	-
96	ZINC03684852	4220	0.28971688300125714	NO	-
97	ZINC00648757	113	0.2893462378430834	NO	-
98	ZINC03815560	15	0.2887355646156379	YES	5
99	ZINC03867142	4635	0.2887176068141314	NO	-
100	ZINC01364457	1598	0.28861687331966096	NO	-
101	ZINC03867142	4636	0.28788407047656833	NO	-
102	ZINC03815553	17	0.2874333621459786	YES	5
103	ZINC02196431	2055	0.2874187005915856	NO	-
104	ZINC04289663	5356	0.2873456800446156	NO	-
105	ZINC03584807	4012	0.28707951939587956	NO	-
106	ZINC03442105	3563	0.28686187009529684	NO	-
107	ZINC03442108	3564	0.2868572538158936	NO	-
108	ZINC03805362	4234	0.2866629818796419	NO	-
109	ZINC04492948	5613	0.2859664084908297	NO	-
110	ZINC01485425	1732	0.2857991272689351	NO	-
111	ZINC03854352	4414	0.28576656066588396	NO	-
112	ZINC03684830	4218	0.2856162789936932	NO	-
113	ZINC03854353	4415	0.2853246316220792	NO	-
114	ZINC03867799	4689	0.28522827174690496	NO	-
115	ZINC04176130	5229	0.2852169445247549	NO	-
116	ZINC03868556	4737	0.28518700404029435	NO	-
117	ZINC00908067	803	0.2850942108495873	NO	-
118	ZINC03444557	3570	0.28507735184731003	NO	-
119	ZINC00839396	57	0.28505820270314275	YES	11
120	ZINC03832354	79	0.28500720712816985	YES	14
121	ZINC03815082	56	0.28487047029917906	YES	11
122	ZINC02309955	2160	0.28465908694155007	NO	-
123	ZINC02212534	2085	0.28408503832438875	NO	-
124	ZINC01109661	1188	0.283972010454662	NO	-
125	ZINC00835193	504	0.2839385824129889	NO	-
126	ZINC03584818	4013	0.28382249751017125	NO	-
127	ZINC03815567	20	0.2836654403742984	YES	5
128	ZINC03867404	4664	0.28362955895737035	NO	-
129	ZINC03630196	4160	0.28325101849940326	NO	-
130	ZINC03873225	4761	0.2831950684465877	NO	-
131	ZINC01427092	1692	0.2831707164542535	NO	-
132	ZINC03630420	4164	0.2830846179364221	NO	-
133	ZINC03630418	4163	0.2830668630866546	NO	-
134	ZINC01041819	1040	0.2829177549639382	NO	-
135	ZINC01427092	1691	0.2828665593879777	NO	-
136	ZINC03630198	4161	0.2827554258491092	NO	-
137	ZINC04091821	5171	0.28246684878411105	NO	-
138	ZINC03832357	83	0.28245017484855883	YES	14
139	ZINC00860568	564	0.2824427896835605	NO	-
140	ZINC02855758	2815	0.2824042281042999	NO	-
141	ZINC00773340	330	0.28234148852259133	NO	-
142	ZINC02331058	2197	0.28226889726381094	NO	-
143	ZINC03867799	4690	0.28181387964639254	NO	-
144	ZINC00694065	261	0.28166625856291044	NO	-
145	ZINC00765697	322	0.2816464844940848	NO	-
146	ZINC04266055	5323	0.28163255551410754	NO	-
147	ZINC01018145	1011	0.2815318038210691	NO	-
148	ZINC02305840	2156	0.2813894784453873	NO	-
149	ZINC03410152	3507	0.2813010203572238	NO	-
150	ZINC03832355	4	0.2810937596828563	YES	3
151	ZINC04091821	5172	0.28107458656696993	NO	-
152	ZINC00694155	270	0.28097000413299356	NO	-
153	ZINC00969310	926	0.28092521464047865	NO	-
154	ZINC04161308	5212	0.28090944846684224	NO	-
155	ZINC02333423	2200	0.28084709174760036	NO	-
156	ZINC03312174	3337	0.28079819366889663	NO	-
157	ZINC02970854	2956	0.28073334718531034	NO	-
158	ZINC03983590	5042	0.28067191174125034	NO	-
159	ZINC01041821	1041	0.28060027714796715	NO	-
160	ZINC00969310	927	0.28052882745165214	NO	-
161	ZINC02442307	2305	0.2804300704864334	NO	-
162	ZINC03285104	3301	0.2802743469073589	NO	-
163	ZINC02970856	2957	0.2802621076756908	NO	-
164	ZINC03983589	5041	0.27978056829746184	NO	-
165	ZINC00909540	808	0.279636904041715	NO	-
166	ZINC03631930	4180	0.2795757098509336	NO	-
167	ZINC03051641	3122	0.2793683255906861	NO	-
168	ZINC03834089	8	0.2793013073156414	YES	5
169	ZINC02434235	2290	0.27926746018893306	NO	-
170	ZINC01331371	1559	0.27917917442280527	NO	-
171	ZINC02499936	2360	0.27917186951742134	NO	-
172	ZINC03631944	4185	0.279140173996965	NO	-
173	ZINC03631932	4181	0.2790667511819668	NO	-
174	ZINC02499517	2356	0.2789505993287723	NO	-
175	ZINC04250505	5306	0.27888980946374464	NO	-
176	ZINC04166896	5217	0.2788201540197363	NO	-
177	ZINC03630218	4162	0.27879188917425857	NO	-
178	ZINC03631955	4187	0.2787381135388378	NO	-
179	ZINC02228600	2103	0.27871401638283877	NO	-
180	ZINC00794457	401	0.2786707680785803	NO	-
181	ZINC03631946	4186	0.2786359466863884	NO	-
182	ZINC03043876	3111	0.2786155959314182	NO	-
183	ZINC01485425	1733	0.27860696360662374	NO	-
184	ZINC01485425	1734	0.27860696360662374	NO	-
185	ZINC03352275	3410	0.2783749692746818	NO	-
186	ZINC00773963	341	0.2783654513349061	NO	-
187	ZINC03631957	4188	0.2782380309544309	NO	-
188	ZINC03631940	4184	0.27810334130152026	NO	-
189	ZINC02861308	2832	0.27740890683503544	NO	-
190	ZINC02221069	2095	0.2773767459540462	NO	-
191	ZINC00908049	799	0.27735614741223774	NO	-
192	ZINC02221070	2096	0.27734614028427695	NO	-
193	ZINC01331509	1561	0.2769674819531215	NO	-
194	ZINC03815213	55	0.27692413700402113	YES	10
195	ZINC01738040	1806	0.2766537309716289	NO	-
196	ZINC04250297	5305	0.27650886289208715	NO	-
197	ZINC03282934	3297	0.2762844318507679	NO	-
198	ZINC04250505	5307	0.27624039196345035	NO	-
199	ZINC03834090	14	0.2761007996538729	YES	5
200	ZINC02457643	2322	0.27607085632267997	NO	-
201	ZINC04250047	5299	0.27602641565260866	NO	-
202	ZINC03867410	4665	0.27601997882094015	NO	-
203	ZINC02005039	1973	0.27586798091050235	NO	-
204	ZINC01043811	1044	0.27570480834423	NO	-
205	ZINC03316599	3349	0.2756818956316976	NO	-
206	ZINC03873756	4763	0.2756596298801641	NO	-
207	ZINC04250031	5296	0.2755870113077803	NO	-
208	ZINC04250208	5302	0.27553439913668	NO	-
209	ZINC04250015	5293	0.2754132500900377	NO	-
210	ZINC01222988	1419	0.27532337530861356	NO	-
211	ZINC00594215	28	0.2752930008278313	NO	-
212	ZINC03815557	11	0.27512792571593275	YES	5
213	ZINC02499785	2358	0.27512004041765215	NO	-
214	ZINC01115212	1211	0.27509437450925217	NO	-
215	ZINC01550061	1779	0.27506005489780555	NO	-
216	ZINC00630903	70	0.2749505591619306	NO	-
217	ZINC00630900	69	0.27493603605554584	NO	-
218	ZINC03867293	4639	0.27485183831008836	NO	-
219	ZINC03949080	4863	0.2747929954544019	NO	-
220	ZINC03631907	4178	0.2746946068470002	NO	-
221	ZINC04130145	5182	0.2746415053797846	NO	-
222	ZINC03834091	19	0.27445216355482893	YES	5
223	ZINC00629377	67	0.2743648154462998	NO	-
224	ZINC02657261	2515	0.27432472418593806	NO	-
225	ZINC03832362	82	0.27429335464214183	YES	14
226	ZINC02370792	2225	0.2742457735414717	NO	-
227	ZINC03631909	4179	0.2742346080915018	NO	-
228	ZINC01432812	1703	0.27379820123833654	NO	-
229	ZINC03174198	3166	0.27376690560224776	NO	-
230	ZINC02941561	2923	0.27367013242419586	NO	-
231	ZINC03626452	4154	0.2735034330152462	NO	-
232	ZINC02248908	2122	0.27348198489274866	NO	-
233	ZINC03867410	4666	0.2733966107756352	NO	-
234	ZINC02746367	2638	0.27318284922658514	NO	-
235	ZINC01404529	1675	0.27309662558481757	NO	-
236	ZINC01404526	1673	0.2729853002990555	NO	-
237	ZINC00603301	40	0.2729007309555528	NO	-
238	ZINC03815518	25	0.2727537030232865	YES	5
239	ZINC01404527	1674	0.2725715569017979	NO	-
240	ZINC03341312	3392	0.2724617956361117	NO	-
241	ZINC01177714	1359	0.2724118093733151	NO	-
242	ZINC01491227	1744	0.27239258840507397	NO	-
243	ZINC01177713	1358	0.2723030354723689	NO	-
244	ZINC01485419	1729	0.2722864145220465	NO	-
245	ZINC00774503	347	0.2721901055927389	NO	-
246	ZINC02774711	2685	0.2721854525831427	NO	-
247	ZINC03606916	4137	0.27208850264467427	NO	-
248	ZINC01738116	1807	0.27191291117691324	NO	-
249	ZINC03992361	5069	0.27189894066078535	NO	-
250	ZINC01737968	1805	0.27188640674267345	NO	-
251	ZINC00908066	802	0.2717396777162892	NO	-
252	ZINC03867293	4640	0.27137346603259166	NO	-
253	ZINC03963097	4868	0.27130757850829007	NO	-
254	ZINC02775567	2686	0.27120464242661774	NO	-
255	ZINC01502701	1756	0.2708267865940045	NO	-
256	ZINC03631933	4182	0.2708234216141633	NO	-
257	ZINC02213698	2087	0.2708127055417482	NO	-
258	ZINC03868362	4715	0.2706451565466235	NO	-
259	ZINC00822556	486	0.27060344002411063	NO	-
260	ZINC03868364	4717	0.27060039145482173	NO	-
261	ZINC00822557	487	0.27057856299146704	NO	-
262	ZINC03631936	4183	0.2703200683608165	NO	-
263	ZINC03049102	3116	0.27030490623005504	NO	-
264	ZINC03868361	4714	0.269895316795803	NO	-
265	ZINC03868363	4716	0.2698687000648479	NO	-
266	ZINC03969937	4905	0.2697984749564876	NO	-
267	ZINC00873605	644	0.2696708020437099	NO	-
268	ZINC01503649	1758	0.2696377452862499	NO	-
269	ZINC01191256	1387	0.26947128589285596	NO	-
270	ZINC02450448	2315	0.26929034166667004	NO	-
271	ZINC03815559	32	0.26921094630525944	YES	5
272	ZINC00873511	639	0.26911640090747396	NO	-
273	ZINC03500782	3810	0.26860058661599806	NO	-
274	ZINC00815541	476	0.26858140868437547	NO	-
275	ZINC04507231	5631	0.2685555845102981	NO	-
276	ZINC02337373	2205	0.2684925329267324	NO	-
277	ZINC01502702	1757	0.26845695636464967	NO	-
278	ZINC01068578	1094	0.26836437567502597	NO	-
279	ZINC00663908	133	0.2682115857042829	NO	-
280	ZINC04484718	5580	0.26811140013267953	NO	-
281	ZINC03851766	4324	0.26810611322712413	NO	-
282	ZINC03815564	88	0.2680901065193081	YES	15
283	ZINC03239909	3216	0.2680000348051659	NO	-
284	ZINC00815539	475	0.26799715078102765	NO	-
285	ZINC03851766	4325	0.26795895981588397	NO	-
286	ZINC02416852	2266	0.26777960963315267	NO	-
287	ZINC01120404	1222	0.2677553344061059	NO	-
288	ZINC02874291	2849	0.26770123707245286	NO	-
289	ZINC02871777	2845	0.2676278644400962	NO	-
290	ZINC01120405	1223	0.267617715216813	NO	-
291	ZINC01125122	1241	0.26747885661234927	NO	-
292	ZINC02855419	2813	0.2674002076186662	NO	-
293	ZINC02424782	2280	0.267304593825565	NO	-
294	ZINC00862073	576	0.26730225387118867	NO	-
295	ZINC01151763	1331	0.2672832746408789	NO	-
296	ZINC03834094	21	0.2672688469911707	YES	5
297	ZINC03021718	3005	0.2672402555969392	NO	-
298	ZINC00884421	722	0.26722255274667933	NO	-
299	ZINC03834088	87	0.2670018510863994	YES	15
300	ZINC02377402	2231	0.2668665941907531	NO	-
301	ZINC00629377	68	0.2667723002387229	NO	-
302	ZINC01485419	1731	0.2667697025063149	NO	-
303	ZINC01485419	1730	0.2667697025063146	NO	-
304	ZINC03618074	4143	0.26676351959109745	NO	-
305	ZINC04633811	5673	0.2666987521601067	NO	-
306	ZINC00796585	414	0.26627224878767125	NO	-
307	ZINC00815673	478	0.2662633461275799	NO	-
308	ZINC00796584	413	0.2662029226722347	NO	-
309	ZINC03289813	3306	0.2661939017297543	NO	-
310	ZINC02881785	2876	0.2660253099027431	NO	-
311	ZINC03867944	4701	0.2659419656397078	NO	-
312	ZINC02331659	2198	0.265842371743207	NO	-
313	ZINC01933392	1910	0.2657062148597358	NO	-
314	ZINC01933392	1911	0.2657062148597358	NO	-
315	ZINC04408179	5450	0.2656452874540423	NO	-
316	ZINC02431815	2286	0.2656062802699517	NO	-
317	ZINC03437413	3546	0.26555801165867576	NO	-
318	ZINC03425936	3530	0.26548376258970696	NO	-
319	ZINC01324749	1533	0.265477957299365	NO	-
320	ZINC00590964	21	0.26521545089867643	NO	-
321	ZINC03456202	3608	0.2652144636766624	NO	-
322	ZINC03456200	3607	0.2651913519119856	NO	-
323	ZINC00796603	415	0.2651621503929967	NO	-
324	ZINC03794864	4229	0.2651098108235522	NO	-
325	ZINC03548288	3945	0.26504921790553393	NO	-
326	ZINC02409821	2255	0.2649702318432679	NO	-
327	ZINC03943428	4855	0.26496932080826957	NO	-
328	ZINC03787353	4228	0.26491984719769096	NO	-
329	ZINC04166880	5216	0.2648888583626739	NO	-
330	ZINC01332699	1562	0.2648657939093186	NO	-
331	ZINC01151652	1329	0.2647694096631292	NO	-
332	ZINC01062965	1079	0.2646398477280838	NO	-
333	ZINC00796603	417	0.26460944039449213	NO	-
334	ZINC03815352	78	0.26453224033577455	YES	14
335	ZINC00991020	978	0.264488079500494	NO	-
336	ZINC01080629	1135	0.26442941750769416	NO	-
337	ZINC01324748	1532	0.264413108837478	NO	-
338	ZINC02432170	2287	0.26440182295303694	NO	-
339	ZINC03943428	4856	0.26425263713490915	NO	-
340	ZINC02337503	2207	0.26415484428485686	NO	-
341	ZINC03815571	13	0.2640625189304484	YES	5
342	ZINC01325654	1546	0.26392905536129835	NO	-
343	ZINC01325654	1548	0.26392905536129835	NO	-
344	ZINC01933388	1909	0.26389011857806793	NO	-
345	ZINC01933388	1908	0.2638901185780679	NO	-
346	ZINC00991015	977	0.26382650118288775	NO	-
347	ZINC00796603	416	0.26379541321312167	NO	-
348	ZINC03479698	3738	0.2637873729342075	NO	-
349	ZINC03855112	4457	0.2637720266413364	NO	-
350	ZINC01161864	1338	0.26376144445340255	NO	-
351	ZINC03428696	3534	0.2637004867474765	NO	-
352	ZINC00862079	577	0.2636975526641862	NO	-
353	ZINC00862080	578	0.2636967343816104	NO	-
354	ZINC01161865	1339	0.2636648748590035	NO	-
355	ZINC03929505	4850	0.26366091460793206	NO	-
356	ZINC00886835	736	0.2636562577419624	NO	-
357	ZINC00886699	732	0.26364203118529633	NO	-
358	ZINC00899332	768	0.263611859217728	NO	-
359	ZINC01282206	1497	0.26360249657792123	NO	-
360	ZINC01282206	1498	0.26360249657792123	NO	-
361	ZINC00833654	502	0.2635820973994286	NO	-
362	ZINC01123742	1236	0.26355296911408993	NO	-
363	ZINC01123744	1237	0.2635312390847977	NO	-
364	ZINC00991021	979	0.2634639739629104	NO	-
365	ZINC01884291	1838	0.26345131371548236	NO	-
366	ZINC02724059	2601	0.2633512498158906	NO	-
367	ZINC01282211	1500	0.2632429124157076	NO	-
368	ZINC01282211	1501	0.2632429124157076	NO	-
369	ZINC01291432	1515	0.2632361093620205	NO	-
370	ZINC03815526	24	0.2631218112055829	YES	5
371	ZINC03819003	4247	0.263026736896592	NO	-
372	ZINC03834096	28	0.26302519526853735	YES	5
373	ZINC02879976	2871	0.26293951005812555	NO	-
374	ZINC00874647	667	0.2628970159082901	NO	-
375	ZINC03815345	26	0.2628784180562435	YES	5
376	ZINC03815511	22	0.26279598064815946	YES	5
377	ZINC03867944	4702	0.26277506475873114	NO	-
378	ZINC03815368	27	0.26274025318133426	YES	5
379	ZINC03546255	3943	0.2626761561097535	NO	-
380	ZINC04274705	5344	0.26261657853748527	NO	-
381	ZINC00796603	418	0.2625814865980146	NO	-
382	ZINC03866985	4627	0.2621961529153237	NO	-
383	ZINC03959716	4866	0.2621494288559871	NO	-
384	ZINC03866985	4628	0.2620333231276927	NO	-
385	ZINC02744401	2636	0.2620056201655897	NO	-
386	ZINC02744400	2635	0.262005269319888	NO	-
387	ZINC04518730	5645	0.2619844640906805	NO	-
388	ZINC00929939	851	0.2618950132074491	NO	-
389	ZINC00929940	852	0.2618255093832906	NO	-
390	ZINC01364529	1605	0.2618123734562254	NO	-
391	ZINC00924323	836	0.26178223092061875	NO	-
392	ZINC00886841	737	0.26176358851151954	NO	-
393	ZINC02877221	2862	0.2616744610194988	NO	-
394	ZINC00908064	801	0.2614847344914966	NO	-
395	ZINC02141326	2025	0.2613470408450086	NO	-
396	ZINC03860011	4610	0.2612359794021559	NO	-
397	ZINC00906429	783	0.2612220852668768	NO	-
398	ZINC03819153	4251	0.261219375283381	NO	-
399	ZINC01364530	1606	0.2612164973507059	NO	-
400	ZINC03860010	4609	0.26120446789724594	NO	-
401	ZINC03974208	4960	0.2611322135333711	NO	-
402	ZINC01324756	1537	0.2610908947971968	NO	-
403	ZINC04331700	5401	0.26109073091100177	NO	-
404	ZINC00886845	738	0.2610110030076778	NO	-
405	ZINC03443802	3566	0.2607894113838706	NO	-
406	ZINC04252165	5316	0.26067262402429886	NO	-
407	ZINC02209578	2080	0.2605752406841439	NO	-
408	ZINC02209576	2079	0.2605669646766608	NO	-
409	ZINC00924302	833	0.26053749332716514	NO	-
410	ZINC03083799	3142	0.2604937949976264	NO	-
411	ZINC02976023	2986	0.26048103401999423	NO	-
412	ZINC03631866	4173	0.2604665708202732	NO	-
413	ZINC02836692	2762	0.26032667996599146	NO	-
414	ZINC04252471	5321	0.2602473826775182	NO	-
415	ZINC02948946	2929	0.26022717140207985	NO	-
416	ZINC01148579	1320	0.26015196035779614	NO	-
417	ZINC04251656	5313	0.2600222860235382	NO	-
418	ZINC02617208	2390	0.2599456980561665	NO	-
419	ZINC03819003	4249	0.2598718450475653	NO	-
420	ZINC02326990	2186	0.2598713464121592	NO	-
421	ZINC03854835	4432	0.25983592915140935	NO	-
422	ZINC01324754	1536	0.25980763229475556	NO	-
423	ZINC00886824	735	0.2598027018446617	NO	-
424	ZINC01512397	1765	0.25977319179822705	NO	-
425	ZINC03854834	4431	0.25971204267864206	NO	-
426	ZINC02836693	2763	0.25969753670315243	NO	-
427	ZINC01350943	1580	0.25964144306660564	NO	-
428	ZINC02454209	2320	0.25958288977800487	NO	-
429	ZINC03820769	4258	0.2595620918270705	NO	-
430	ZINC00986163	962	0.2595536120090884	NO	-
431	ZINC00986164	963	0.25952583158711495	NO	-
432	ZINC01324753	1535	0.25949732533142433	NO	-
433	ZINC03054133	3126	0.2594487582435935	NO	-
434	ZINC01933361	1904	0.2594150398190143	NO	-
435	ZINC01933361	1905	0.2594150398190142	NO	-
436	ZINC03054129	3125	0.25921833614076323	NO	-
437	ZINC01364445	1597	0.25920968481749035	NO	-
438	ZINC01148581	1321	0.2591545052302519	NO	-
439	ZINC01147728	1318	0.2591543256417484	NO	-
440	ZINC03940602	4854	0.25895852248518453	NO	-
441	ZINC01364519	1604	0.258954326793375	NO	-
442	ZINC01223969	1421	0.25889755241401663	NO	-
443	ZINC03794872	4230	0.25884866848438215	NO	-
444	ZINC03820769	4261	0.25881532069493446	NO	-
445	ZINC03820769	4259	0.2588153206949344	NO	-
446	ZINC02970350	2953	0.2588068185771499	NO	-
447	ZINC00691913	249	0.2587589363799491	NO	-
448	ZINC00877521	679	0.25871678361759143	NO	-
449	ZINC01933360	1903	0.2586495635617139	NO	-
450	ZINC03867968	4704	0.2586420126568049	NO	-
451	ZINC00882483	714	0.25860213272709964	NO	-
452	ZINC03857727	4521	0.2585721322072322	NO	-
453	ZINC03857728	4522	0.25855776010436665	NO	-
454	ZINC01324751	1534	0.25850121054769365	NO	-
455	ZINC03867802	4691	0.2584496077232722	NO	-
456	ZINC01324759	1539	0.2583969353317595	NO	-
457	ZINC03854862	4439	0.25838946848637034	NO	-
458	ZINC03854860	4437	0.2583844415564094	NO	-
459	ZINC00706280	276	0.25832251723484806	NO	-
460	ZINC00706280	277	0.2582131806199231	NO	-
461	ZINC03949102	4864	0.25809229690433555	NO	-
462	ZINC03005257	2997	0.2580784150157933	NO	-
463	ZINC00883003	716	0.2580456458433683	NO	-
464	ZINC00877523	680	0.2580136142626061	NO	-
465	ZINC03629388	4157	0.2579420714360169	NO	-
466	ZINC03920778	4844	0.2578883522395246	NO	-
467	ZINC00878067	686	0.2578681169694655	NO	-
468	ZINC03815539	29	0.25782947462810946	YES	5
469	ZINC03859987	4607	0.25779823353549675	NO	-
470	ZINC03323022	3363	0.2577977792456508	NO	-
471	ZINC03854861	4438	0.25774453116195634	NO	-
472	ZINC01364503	1601	0.25770720831120264	NO	-
473	ZINC03854859	4436	0.25764600447727887	NO	-
474	ZINC00591658	24	0.2575950004281336	NO	-
475	ZINC04366743	5420	0.25745983965365654	NO	-
476	ZINC01364501	1600	0.2573785774331852	NO	-
477	ZINC04312174	5372	0.2573699729378543	NO	-
478	ZINC01324757	1538	0.2572586779746579	NO	-
479	ZINC04166901	5218	0.25725048003358714	NO	-
480	ZINC02858905	2828	0.25723210767714694	NO	-
481	ZINC01364500	1599	0.25722868027048984	NO	-
482	ZINC01071611	1102	0.2571192853758411	NO	-
483	ZINC04312174	5370	0.2571121044586194	NO	-
484	ZINC01964530	1931	0.2570788710652558	NO	-
485	ZINC01276214	1471	0.2570366654730279	NO	-
486	ZINC01964531	1932	0.2568999625117802	NO	-
487	ZINC00691915	250	0.2568145594973881	NO	-
488	ZINC02836351	2760	0.25677832051958194	NO	-
489	ZINC00818495	480	0.25673728381003075	NO	-
490	ZINC01970942	1945	0.2566555460127478	NO	-
491	ZINC01513026	1766	0.25663972928112366	NO	-
492	ZINC00817558	479	0.2565955660893936	NO	-
493	ZINC03852837	4346	0.2564981619322835	NO	-
494	ZINC03852837	4345	0.2564379694297668	NO	-
495	ZINC02959583	2941	0.2563793723068027	NO	-
496	ZINC01070935	1101	0.25631714629194163	NO	-
497	ZINC04479860	5575	0.2562580194061775	NO	-
498	ZINC02883429	2880	0.2562348095902237	NO	-
499	ZINC00694057	260	0.25614766894106533	NO	-
500	ZINC03857872	4525	0.25614065049792106	NO	-
501	ZINC00974247	931	0.2561024524669298	NO	-
502	ZINC03851623	4314	0.25607484198398484	NO	-
503	ZINC00929937	849	0.256046918244063	NO	-
504	ZINC00929938	850	0.25603898940143216	NO	-
505	ZINC04252185	5317	0.2559924737593603	NO	-
506	ZINC02645655	2484	0.25592019391512427	NO	-
507	ZINC00891414	752	0.25591937357199424	NO	-
508	ZINC00891412	751	0.255781499715294	NO	-
509	ZINC02225435	2101	0.2557812460888123	NO	-
510	ZINC03851861	4327	0.25573086443907816	NO	-
511	ZINC03022917	3025	0.255725149525817	NO	-
512	ZINC04239342	5282	0.25572378316499883	NO	-
513	ZINC03022919	3026	0.2556640612722674	NO	-
514	ZINC03772467	4224	0.2556361087056188	NO	-
515	ZINC03772466	4223	0.2556112395923995	NO	-
516	ZINC03859986	4605	0.25556062918696354	NO	-
517	ZINC03867968	4705	0.2555365623106522	NO	-
518	ZINC03618969	4150	0.25550270954046084	NO	-
519	ZINC00694050	259	0.25549994828467754	NO	-
520	ZINC01123136	1228	0.2554698357031909	NO	-
521	ZINC00758494	320	0.25544567727809014	NO	-
522	ZINC03867459	4668	0.25544470523475193	NO	-
523	ZINC02977866	2988	0.2554025117314676	NO	-
524	ZINC04598434	5658	0.25539397881183923	NO	-
525	ZINC03820769	4260	0.2553772187643235	NO	-
526	ZINC02977865	2987	0.25537448557458814	NO	-
527	ZINC03855112	4458	0.25535984015356644	NO	-
528	ZINC03867802	4692	0.2553509178622856	NO	-
529	ZINC00694140	269	0.2553129617843662	NO	-
530	ZINC03851861	4328	0.25528902212866217	NO	-
531	ZINC02205861	2074	0.2552377500182709	NO	-
532	ZINC03851623	4315	0.25520124746405604	NO	-
533	ZINC01134349	1274	0.25518951290722497	NO	-
534	ZINC03501897	3812	0.2551640850953846	NO	-
535	ZINC01123138	1230	0.25515813201975956	NO	-
536	ZINC00664509	136	0.25514123396616323	NO	-
537	ZINC00624541	53	0.25509314589866977	NO	-
538	ZINC03649982	4201	0.2549643657369607	NO	-
539	ZINC01094508	1161	0.25494714105695376	NO	-
540	ZINC04411591	5453	0.25493139748612437	NO	-
541	ZINC01071611	1103	0.25491261777140783	NO	-
542	ZINC01364508	1602	0.254887030091425	NO	-
543	ZINC00694072	262	0.254865605534791	NO	-
544	ZINC01123136	1229	0.25483891541558523	NO	-
545	ZINC01371923	1614	0.2548309931343959	NO	-
546	ZINC01494690	1751	0.25477842510764503	NO	-
547	ZINC01112673	1207	0.2547403044320778	NO	-
548	ZINC00694138	268	0.25469965738314815	NO	-
549	ZINC00983261	945	0.2546369567971296	NO	-
550	ZINC01364513	1603	0.25458312956013973	NO	-
551	ZINC02948942	2928	0.25457795344078754	NO	-
552	ZINC00642560	101	0.25456267524896703	NO	-
553	ZINC02618237	2392	0.25449332595969065	NO	-
554	ZINC00983261	944	0.254491177740069	NO	-
555	ZINC03298932	3321	0.2543789985107226	NO	-
556	ZINC01123138	1231	0.25433388231361864	NO	-
557	ZINC04617936	2	0.2543193532403118	YES	2
558	ZINC03314363	3342	0.2543094126810587	NO	-
559	ZINC02057032	1987	0.25423128787159877	NO	-
560	ZINC01094511	1164	0.2542105168999622	NO	-
561	ZINC03859987	4608	0.25410655640509794	NO	-
562	ZINC01094510	1162	0.25404783623006577	NO	-
563	ZINC00694129	265	0.25399528267888566	NO	-
564	ZINC00877518	677	0.25396890821691137	NO	-
565	ZINC00642500	98	0.25395899046543874	NO	-
566	ZINC00877519	678	0.2539299330805844	NO	-
567	ZINC00883086	720	0.25387858297091637	NO	-
568	ZINC02192596	2048	0.2538538996034117	NO	-
569	ZINC00924322	835	0.2538465063994188	NO	-
570	ZINC00705653	275	0.2537316756283862	NO	-
571	ZINC03485392	3755	0.2536700861195192	NO	-
572	ZINC01487314	1740	0.2536252113407561	NO	-
573	ZINC02400928	2244	0.25360413988174574	NO	-
574	ZINC04254373	5322	0.2535781940824612	NO	-
575	ZINC03032339	3076	0.2535641921310144	NO	-
576	ZINC00878072	688	0.2535524171901838	NO	-
577	ZINC03032341	3077	0.25352581230644256	NO	-
578	ZINC03855377	4467	0.25343779579009285	NO	-
579	ZINC00692659	254	0.2533192808395437	NO	-
580	ZINC02915859	2907	0.2533064986825391	NO	-
581	ZINC03386785	3472	0.2532512454539249	NO	-
582	ZINC01134349	1275	0.25324048037493013	NO	-
583	ZINC03323022	3362	0.2532401912585336	NO	-
584	ZINC02871333	2843	0.25320842805389054	NO	-
585	ZINC01142404	1296	0.25312669119126974	NO	-
586	ZINC00878071	687	0.2531167569311329	NO	-
587	ZINC03501789	3811	0.2530831516257447	NO	-
588	ZINC02241524	2115	0.2530218330759496	NO	-
589	ZINC03945142	4858	0.25287644658530756	NO	-
590	ZINC03982079	5010	0.2527251901444204	NO	-
591	ZINC03867459	4669	0.2526113155294955	NO	-
592	ZINC00810892	455	0.25253296895609084	NO	-
593	ZINC03854879	4446	0.25252479344344536	NO	-
594	ZINC03489499	3761	0.25249022970067303	NO	-
595	ZINC01989717	1967	0.25247602363405514	NO	-
596	ZINC02836701	2764	0.2524617737391926	NO	-
597	ZINC03819056	4250	0.25241040333964027	NO	-
598	ZINC00692656	253	0.25239506459176614	NO	-
599	ZINC00878059	684	0.25233380764607893	NO	-
600	ZINC01040194	1034	0.25226931394673185	NO	-
601	ZINC04312174	5371	0.2522330186880048	NO	-
602	ZINC03857872	4526	0.25221979545403767	NO	-
603	ZINC03859986	4606	0.252206789076629	NO	-
604	ZINC01905098	1872	0.25219521885915236	NO	-
605	ZINC01064167	1083	0.25214864917875485	NO	-
606	ZINC03854868	4440	0.25214814479306263	NO	-
607	ZINC00882491	715	0.2521204318896072	NO	-
608	ZINC02662042	2530	0.2520970472795024	NO	-
609	ZINC01989718	1968	0.2520662626154022	NO	-
610	ZINC02047503	68	0.25198303948924	YES	12
611	ZINC04485511	5588	0.25196423939410745	NO	-
612	ZINC01034237	1028	0.251910115233975	NO	-
613	ZINC04321412	5397	0.25190680570873425	NO	-
614	ZINC01921855	1891	0.2518933478791718	NO	-
615	ZINC02857090	2820	0.2518477568754766	NO	-
616	ZINC02614798	2384	0.2518385016852912	NO	-
617	ZINC00694095	264	0.2517528401728844	NO	-
618	ZINC01019425	1012	0.2517087248727235	NO	-
619	ZINC00694083	263	0.25164630142970423	NO	-
620	ZINC03276664	3288	0.25164400891601596	NO	-
621	ZINC02249069	2123	0.25158929221370874	NO	-
622	ZINC01736686	1804	0.25158826211453805	NO	-
623	ZINC01282194	1486	0.2515096089143971	NO	-
624	ZINC01282194	1485	0.251509608914397	NO	-
625	ZINC02436999	2294	0.2515018373793219	NO	-
626	ZINC03857700	4519	0.2514492523639346	NO	-
627	ZINC01282196	1488	0.2514443800701405	NO	-
628	ZINC01282196	1489	0.2514443800701405	NO	-
629	ZINC04251772	5314	0.25135102672851406	NO	-
630	ZINC01329397	1550	0.25130974209265694	NO	-
631	ZINC01113578	1210	0.25129186882925064	NO	-
632	ZINC01094510	1163	0.2512866963415196	NO	-
633	ZINC00908071	805	0.2512839613337882	NO	-
634	ZINC03853020	4361	0.2512756872398918	NO	-
635	ZINC02724033	2600	0.251229549286594	NO	-
636	ZINC02499489	2354	0.2512271212191285	NO	-
637	ZINC00812301	461	0.25122143059414626	NO	-
638	ZINC01136877	1278	0.25119026638147696	NO	-
639	ZINC04014426	5120	0.25117862120611756	NO	-
640	ZINC00908046	796	0.25112489766777946	NO	-
641	ZINC00908072	806	0.25108883389675984	NO	-
642	ZINC04179826	5238	0.2510672496439366	NO	-
643	ZINC01062196	1077	0.25101937476842767	NO	-
644	ZINC03854878	4445	0.25096728206754104	NO	-
645	ZINC00632538	74	0.2509321093254407	NO	-
646	ZINC00694133	267	0.2509277620893751	NO	-
647	ZINC03436499	3545	0.2508661648696065	NO	-
648	ZINC00694131	266	0.25081190563202976	NO	-
649	ZINC00624535	52	0.2507836979869327	NO	-
650	ZINC00651893	118	0.2507439021013659	NO	-
651	ZINC00904078	774	0.2506757437739487	NO	-
652	ZINC03331683	3373	0.25061560991574894	NO	-
653	ZINC01136913	1280	0.25061195075693254	NO	-
654	ZINC02297623	2149	0.2505781990027248	NO	-
655	ZINC03834108	33	0.25057049093287087	YES	5
656	ZINC03849893	4281	0.25052864685970055	NO	-
657	ZINC01282192	1479	0.25051124883138165	NO	-
658	ZINC01282192	1480	0.25051124883138165	NO	-
659	ZINC00861978	572	0.25046904246954416	NO	-
660	ZINC00908047	797	0.2504437476948212	NO	-
661	ZINC03545091	3938	0.25042431079453886	NO	-
662	ZINC00908048	798	0.2504167200347699	NO	-
663	ZINC04221387	5262	0.2503964909223548	NO	-
664	ZINC02480292	2343	0.25038910164363554	NO	-
665	ZINC03849888	4279	0.25036120109033705	NO	-
666	ZINC04333604	5406	0.2502310317919637	NO	-
667	ZINC02957700	2936	0.25020690945932106	NO	-
668	ZINC03832361	89	0.250185702955207	YES	16
669	ZINC03854877	4444	0.25017943857239144	NO	-
670	ZINC04329708	5400	0.25017459692485616	NO	-
671	ZINC01282197	1491	0.2501421844377187	NO	-
672	ZINC01282197	1492	0.2501421844377187	NO	-
673	ZINC03455179	3604	0.2501213666624241	NO	-
674	ZINC00908062	800	0.25009674481569283	NO	-
675	ZINC00861979	573	0.2500830519121418	NO	-
676	ZINC03455183	3605	0.25004171233470535	NO	-
677	ZINC00861977	571	0.25003897102389677	NO	-
678	ZINC00861980	574	0.2500355579902252	NO	-
679	ZINC03849888	4280	0.2499762278018125	NO	-
680	ZINC03849893	4282	0.24990817848602237	NO	-
681	ZINC00877598	682	0.249907875113094	NO	-
682	ZINC03834104	9	0.24986774433353703	YES	5
683	ZINC01054959	1064	0.24984229940664088	NO	-
684	ZINC02845153	2779	0.24982615266368902	NO	-
685	ZINC02845153	2781	0.24982615266368902	NO	-
686	ZINC02849817	2786	0.24980462935716544	NO	-
687	ZINC02849817	2788	0.24980462935716544	NO	-
688	ZINC03043737	3103	0.24977805861903124	NO	-
689	ZINC03820708	4255	0.24970761367949354	NO	-
690	ZINC03438751	3551	0.2496990204091433	NO	-
691	ZINC03970892	4923	0.24958284640954623	NO	-
692	ZINC04169265	5223	0.24947766605792884	NO	-
693	ZINC03938330	4852	0.2494726503362158	NO	-
694	ZINC04443984	5477	0.24946777491683272	NO	-
695	ZINC03297675	3318	0.24943628962491132	NO	-
696	ZINC01484470	1728	0.24940341074199152	NO	-
697	ZINC00803875	430	0.2493568754310922	NO	-
698	ZINC01142514	1299	0.2493192940320699	NO	-
699	ZINC03855531	4469	0.2493030582285504	NO	-
700	ZINC02835549	2757	0.24930103830944758	NO	-
701	ZINC04493067	5617	0.24929703558757516	NO	-
702	ZINC00924305	834	0.24923996075503757	NO	-
703	ZINC00877597	681	0.24922737588868354	NO	-
704	ZINC03820708	4257	0.24921848299977128	NO	-
705	ZINC04422761	5459	0.24921200375787148	NO	-
706	ZINC03545226	3941	0.24915861032222703	NO	-
707	ZINC00628450	66	0.24912513652348267	NO	-
708	ZINC03797843	4231	0.2490649374380847	NO	-
709	ZINC01070300	1099	0.24903828970849975	NO	-
710	ZINC01282190	1476	0.24894612359528365	NO	-
711	ZINC01282190	1477	0.24894612359528365	NO	-
712	ZINC00756867	318	0.2488607671776425	NO	-
713	ZINC00862177	584	0.24879034711639678	NO	-
714	ZINC04422763	5461	0.24878296310933298	NO	-
715	ZINC03857700	4520	0.24876544216400892	NO	-
716	ZINC00872549	636	0.24870637479481222	NO	-
717	ZINC03867809	4696	0.2486043145714242	NO	-
718	ZINC00976131	932	0.2485552828355191	NO	-
719	ZINC01123389	1233	0.24852653710658731	NO	-
720	ZINC00879354	695	0.24850362237581758	NO	-
721	ZINC00879354	696	0.24850362237581758	NO	-
722	ZINC03853020	4362	0.2485006345599442	NO	-
723	ZINC02853216	2806	0.2483364380941195	NO	-
724	ZINC03851728	4323	0.24826132452256414	NO	-
725	ZINC03818920	4246	0.24814752787769054	NO	-
726	ZINC00853664	546	0.24813973598577635	NO	-
727	ZINC00917732	823	0.2481324042639677	NO	-
728	ZINC00678298	220	0.2481237777611404	NO	-
729	ZINC01654549	1797	0.24812193459148552	NO	-
730	ZINC00678297	219	0.24811625845582203	NO	-
731	ZINC04176147	5230	0.24803887052767334	NO	-
732	ZINC03946757	4861	0.24803795873376544	NO	-
733	ZINC01414975	1679	0.24801043717145171	NO	-
734	ZINC03384168	3469	0.2479899896530963	NO	-
735	ZINC00908070	804	0.2479513173626632	NO	-
736	ZINC02975451	2985	0.24789053158506358	NO	-
737	ZINC00878062	685	0.24775387273324811	NO	-
738	ZINC01282193	1482	0.24774947325583263	NO	-
739	ZINC01282193	1483	0.24774947325583263	NO	-
740	ZINC02720114	2589	0.24759446254525197	NO	-
741	ZINC01329397	1551	0.2475671963444786	NO	-
742	ZINC04620040	5662	0.2475202806492118	NO	-
743	ZINC00910007	809	0.24745173342396012	NO	-
744	ZINC01441094	1708	0.24737382833102217	NO	-
745	ZINC00591657	23	0.24734793013208997	NO	-
746	ZINC04445643	5479	0.24731259267545988	NO	-
747	ZINC00908043	795	0.24728560443558328	NO	-
748	ZINC03406975	3504	0.24719162353279475	NO	-
749	ZINC02618640	2394	0.24714328601433982	NO	-
750	ZINC01534821	1773	0.24702599431267092	NO	-
751	ZINC01117642	1214	0.24702530860434996	NO	-
752	ZINC01350961	1581	0.24700222507840378	NO	-
753	ZINC03991295	5062	0.24693965243905475	NO	-
754	ZINC04252239	5318	0.24691197887513547	NO	-
755	ZINC01441094	1709	0.24690799792922444	NO	-
756	ZINC00871672	627	0.24690110006770477	NO	-
757	ZINC02202077	2066	0.24688330472803927	NO	-
758	ZINC04484718	5579	0.24687683220590587	NO	-
759	ZINC01933375	1907	0.2468741313206408	NO	-
760	ZINC00871673	628	0.24686265756854983	NO	-
761	ZINC00871674	629	0.2468572030514363	NO	-
762	ZINC00871671	626	0.24682928388524222	NO	-
763	ZINC03832229	97	0.2467109903382548	YES	21
764	ZINC04484718	5578	0.24667332614598447	NO	-
765	ZINC01144366	1308	0.24663588339511378	NO	-
766	ZINC01111800	1199	0.24663213260549627	NO	-
767	ZINC04346969	5408	0.24658881940592586	NO	-
768	ZINC00588468	15	0.2465611147234618	NO	-
769	ZINC03496968	3785	0.2465268319587884	NO	-
770	ZINC01144364	1307	0.24647411787909976	NO	-
771	ZINC01329709	1553	0.24637373589532643	NO	-
772	ZINC01111800	1200	0.24634278394719425	NO	-
773	ZINC03631066	4165	0.2462908875729408	NO	-
774	ZINC04606838	5660	0.24625760395794236	NO	-
775	ZINC00643260	104	0.24621481099732218	NO	-
776	ZINC00676586	201	0.24616462894029512	NO	-
777	ZINC02857624	2823	0.2461274110969869	NO	-
778	ZINC03453718	3593	0.2461136691989707	NO	-
779	ZINC01026532	1018	0.24607052942664043	NO	-
780	ZINC04033709	5131	0.2459937044019501	NO	-
781	ZINC02268095	2133	0.2459393697456256	NO	-
782	ZINC02658104	2521	0.24581661383912046	NO	-
783	ZINC03851955	4332	0.24580560094674295	NO	-
784	ZINC00986198	965	0.24577915962296856	NO	-
785	ZINC00929921	848	0.24576706910812335	NO	-
786	ZINC00986197	964	0.24576524335373456	NO	-
787	ZINC04491636	5595	0.2457402749555611	NO	-
788	ZINC02971621	2970	0.2456982846677149	NO	-
789	ZINC02687903	2547	0.24564608468908092	NO	-
790	ZINC03545072	3937	0.24563501103773475	NO	-
791	ZINC04289663	5354	0.245558577507038	NO	-
792	ZINC02689530	2548	0.24554322092608993	NO	-
793	ZINC01366248	1607	0.24550474333288513	NO	-
794	ZINC00599334	37	0.245403542903552	NO	-
795	ZINC04126327	5180	0.24535230775043346	NO	-
796	ZINC04225496	5271	0.24532635258121735	NO	-
797	ZINC04599127	5659	0.24532167424784218	NO	-
798	ZINC02957715	2938	0.24528448460662747	NO	-
799	ZINC03025417	3059	0.24525499397917136	NO	-
800	ZINC03820708	4256	0.24524691931209192	NO	-
801	ZINC02645680	2485	0.24522085476824323	NO	-
802	ZINC01117964	1217	0.24519909860775002	NO	-
803	ZINC02645556	2482	0.24518126475717927	NO	-
804	ZINC02879499	2869	0.24516250633293407	NO	-
805	ZINC00676584	200	0.2451086488357558	NO	-
806	ZINC03525856	3910	0.24504440933301058	NO	-
807	ZINC04131219	5184	0.24489956996702317	NO	-
808	ZINC04317329	5395	0.24480212745675867	NO	-
809	ZINC03192065	3178	0.24478425653667493	NO	-
810	ZINC01029732	1023	0.24477769006992933	NO	-
811	ZINC04053420	5149	0.24470138444135056	NO	-
812	ZINC03867809	4697	0.2446866293169184	NO	-
813	ZINC02491945	2350	0.24463297839413572	NO	-
814	ZINC01035618	1031	0.2445582476633452	NO	-
815	ZINC04386424	5431	0.24452625378265577	NO	-
816	ZINC02957713	2937	0.24451505733506881	NO	-
817	ZINC04292319	5359	0.24447193103415205	NO	-
818	ZINC02320555	2178	0.24446732556908488	NO	-
819	ZINC03497818	3790	0.24444725344184512	NO	-
820	ZINC01273412	1467	0.2444223412655971	NO	-
821	ZINC02423123	2277	0.24441735135042453	NO	-
822	ZINC01329699	1552	0.24436866708959107	NO	-
823	ZINC04271810	5334	0.2443536380980508	NO	-
824	ZINC04485485	5585	0.24433580409189454	NO	-
825	ZINC01274971	1468	0.24428132779184455	NO	-
826	ZINC03250055	3241	0.2442646504987169	NO	-
827	ZINC02498407	2353	0.24419431768870067	NO	-
828	ZINC03496951	3784	0.244184300271045	NO	-
829	ZINC03411829	3509	0.24412766713988365	NO	-
830	ZINC02444401	2307	0.24410946932988206	NO	-
831	ZINC02851181	2791	0.24408357622834967	NO	-
832	ZINC03815530	91	0.24401288050499068	YES	18
833	ZINC00924604	837	0.24397569931975563	NO	-
834	ZINC01075598	1117	0.24390365283426835	NO	-
835	ZINC03970893	4924	0.24389205114513304	NO	-
836	ZINC02970894	2960	0.24386012853499264	NO	-
837	ZINC01245990	1436	0.2438547069032788	NO	-
838	ZINC00779200	362	0.24384385127648994	NO	-
839	ZINC01429402	1693	0.24373691205769205	NO	-
840	ZINC01311441	1525	0.24373341619556654	NO	-
841	ZINC01311442	1527	0.24373159459587135	NO	-
842	ZINC03192063	3177	0.2437298559598397	NO	-
843	ZINC01515797	1768	0.2437032275970717	NO	-
844	ZINC01148652	1323	0.2435011960977285	NO	-
845	ZINC01125379	1247	0.24343478280243633	NO	-
846	ZINC01125381	1248	0.24342866353355555	NO	-
847	ZINC04133209	5188	0.24342514138643198	NO	-
848	ZINC01269652	1460	0.24340755520646593	NO	-
849	ZINC03497149	3788	0.2432528571712875	NO	-
850	ZINC04183624	5241	0.24322640825726044	NO	-
851	ZINC04251281	5309	0.24315882270191874	NO	-
852	ZINC02957719	2939	0.2431461301852482	NO	-
853	ZINC03496709	3782	0.24313506358764267	NO	-
854	ZINC02389708	2239	0.24313118503290376	NO	-
855	ZINC02874490	2850	0.2431092591760291	NO	-
856	ZINC03851955	4333	0.24302195223662099	NO	-
857	ZINC02969760	2951	0.2429754819323011	NO	-
858	ZINC03853014	4359	0.2429586001647519	NO	-
859	ZINC02480218	2340	0.2428511961732485	NO	-
860	ZINC02720589	2592	0.24281728297591199	NO	-
861	ZINC01141306	1290	0.24280059369709023	NO	-
862	ZINC02457643	2321	0.2426997072296853	NO	-
863	ZINC04266621	5324	0.24269218709707485	NO	-
864	ZINC02689563	2552	0.24268461212846512	NO	-
865	ZINC02657524	2518	0.24263286797646388	NO	-
866	ZINC01329709	1554	0.2426305746835756	NO	-
867	ZINC02689539	2550	0.24263050754107227	NO	-
868	ZINC04000930	5103	0.2426261204525801	NO	-
869	ZINC03857681	4516	0.2425109301783052	NO	-
870	ZINC03851662	4318	0.24247307999323664	NO	-
871	ZINC01329760	1555	0.24228617998577573	NO	-
872	ZINC02289681	2144	0.242215235898073	NO	-
873	ZINC00773593	337	0.2420974012997629	NO	-
874	ZINC01786873	1816	0.24208995283073673	NO	-
875	ZINC01371921	1613	0.24208853790425466	NO	-
876	ZINC02482114	2347	0.24207283216706224	NO	-
877	ZINC02997581	2993	0.24203947778134097	NO	-
878	ZINC03331683	3374	0.2419939424509075	NO	-
879	ZINC02852485	2798	0.24197546057829838	NO	-
880	ZINC03851659	4316	0.24195640273076202	NO	-
881	ZINC00892394	758	0.2419115695544856	NO	-
882	ZINC00787322	389	0.24183574727144505	NO	-
883	ZINC01282198	1494	0.24182478667508275	NO	-
884	ZINC01282198	1495	0.24182478667508275	NO	-
885	ZINC01111588	1197	0.2418103726082883	NO	-
886	ZINC04492976	5615	0.24173709842939384	NO	-
887	ZINC00642394	96	0.2416891911583221	NO	-
888	ZINC00787324	390	0.24168334197662195	NO	-
889	ZINC04160473	5209	0.2415970114135221	NO	-
890	ZINC02622867	2408	0.24154937913129212	NO	-
891	ZINC02405214	2248	0.24153696644820186	NO	-
892	ZINC01358913	1593	0.2415259952297575	NO	-
893	ZINC01148652	1324	0.24147994692449137	NO	-
894	ZINC03018658	3003	0.24138476183626298	NO	-
895	ZINC00602001	38	0.24137573111283298	NO	-
896	ZINC04443926	5476	0.2413612261087331	NO	-
897	ZINC04192259	5248	0.2412819385875617	NO	-
898	ZINC02802119	2731	0.2412809907110184	NO	-
899	ZINC03370856	3455	0.24122253824152107	NO	-
900	ZINC04014426	5121	0.24114705117290422	NO	-
901	ZINC02971612	2969	0.24114611367552166	NO	-
902	ZINC01238981	1432	0.241097021847775	NO	-
903	ZINC04493080	5619	0.24101822298384665	NO	-
904	ZINC03851659	4317	0.2409409035713643	NO	-
905	ZINC01315155	1529	0.24092658703433245	NO	-
906	ZINC04289663	5355	0.24092459718341191	NO	-
907	ZINC03192060	3175	0.240865699641746	NO	-
908	ZINC00781520	371	0.24084707739611866	NO	-
909	ZINC04138436	5194	0.24083817554507114	NO	-
910	ZINC00806557	446	0.2408109024567929	NO	-
911	ZINC03851662	4319	0.24080706916739122	NO	-
912	ZINC03192061	3176	0.24073058779836812	NO	-
913	ZINC03444557	3568	0.24070098211114177	NO	-
914	ZINC00627151	63	0.24063568186317846	NO	-
915	ZINC03189744	3172	0.24059075447744743	NO	-
916	ZINC00829852	499	0.24052110508289798	NO	-
917	ZINC00626343	61	0.24052098404312372	NO	-
918	ZINC03458735	3621	0.240511810641745	NO	-
919	ZINC03189745	3173	0.24049990982105832	NO	-
920	ZINC04268529	5330	0.24046515132759655	NO	-
921	ZINC04225295	5267	0.2404543466958511	NO	-
922	ZINC04492948	5611	0.24038743871463913	NO	-
923	ZINC02868962	2839	0.24037205133112685	NO	-
924	ZINC01160334	1337	0.24029658699271983	NO	-
925	ZINC00852457	535	0.2402916989866679	NO	-
926	ZINC03819858	4252	0.24027610664114252	NO	-
927	ZINC04225151	5265	0.2402612696380054	NO	-
928	ZINC03853014	4360	0.24025871226694206	NO	-
929	ZINC03545057	3936	0.24020013501355209	NO	-
930	ZINC04362964	5415	0.24019154577054283	NO	-
931	ZINC01049311	1053	0.24017326994407748	NO	-
932	ZINC00852463	537	0.2401642120082915	NO	-
933	ZINC03815545	72	0.24005275779934948	YES	12
934	ZINC03396914	3486	0.24005100647609917	NO	-
935	ZINC00719305	299	0.2400500239533818	NO	-
936	ZINC02661308	2525	0.2400382526537431	NO	-
937	ZINC02809052	2739	0.2400213345788697	NO	-
938	ZINC03599203	4124	0.2399401905718258	NO	-
939	ZINC00597878	34	0.23987717033571893	NO	-
940	ZINC03382779	3466	0.23986224709966372	NO	-
941	ZINC03322478	3360	0.2398032033663444	NO	-
942	ZINC04394865	5438	0.2397792671917849	NO	-
943	ZINC01065591	1085	0.239774505124153	NO	-
944	ZINC03332416	3378	0.23968984209812658	NO	-
945	ZINC01111588	1198	0.23968355812798536	NO	-
946	ZINC00806566	447	0.2396600950235431	NO	-
947	ZINC00873799	647	0.23962298676603286	NO	-
948	ZINC04386424	5430	0.23960917678737226	NO	-
949	ZINC02613986	2383	0.23957249445358728	NO	-
950	ZINC01418847	1683	0.23951413994848514	NO	-
951	ZINC02874593	2851	0.23946651114579695	NO	-
952	ZINC00873536	641	0.2393855793865162	NO	-
953	ZINC04386424	5429	0.2393851199682178	NO	-
954	ZINC00873534	640	0.2393761407580799	NO	-
955	ZINC03545101	3939	0.23932729479314122	NO	-
956	ZINC01423535	1685	0.23932493660532503	NO	-
957	ZINC02971474	2968	0.2392556405119201	NO	-
958	ZINC03506910	3861	0.23922970140685468	NO	-
959	ZINC03302377	3324	0.23921199547306593	NO	-
960	ZINC03533815	3924	0.2391913082999953	NO	-
961	ZINC03452368	3590	0.23918908667810568	NO	-
962	ZINC02402679	2247	0.23915239814853675	NO	-
963	ZINC00588468	16	0.23911447428828678	NO	-
964	ZINC00588468	17	0.23911447428828678	NO	-
965	ZINC00678532	221	0.23911134236585563	NO	-
966	ZINC03507250	3863	0.2390900881241629	NO	-
967	ZINC00678535	223	0.2390898433523573	NO	-
968	ZINC00835172	503	0.239041310022866	NO	-
969	ZINC03851329	4307	0.2390305669463807	NO	-
970	ZINC04121483	5177	0.23898231795908906	NO	-
971	ZINC04145011	5198	0.23892956459422723	NO	-
972	ZINC03508700	3867	0.23892690878663547	NO	-
973	ZINC01254733	1449	0.23892082694788944	NO	-
974	ZINC00714795	287	0.23891041076000818	NO	-
975	ZINC03043549	3092	0.23888893025814809	NO	-
976	ZINC01933360	1902	0.23886662306802067	NO	-
977	ZINC03513653	3871	0.23880098840505898	NO	-
978	ZINC01922865	1896	0.23875315516547918	NO	-
979	ZINC02809051	2738	0.2387350556363658	NO	-
980	ZINC04617935	3	0.23873268387001512	YES	2
981	ZINC04230914	5272	0.23864388693679014	NO	-
982	ZINC03385719	3470	0.23861494917721437	NO	-
983	ZINC01913339	1878	0.2385851701726616	NO	-
984	ZINC04492831	5610	0.2385745932214154	NO	-
985	ZINC01922748	1892	0.23856026245967113	NO	-
986	ZINC02970347	2952	0.23852209088581267	NO	-
987	ZINC02748038	2641	0.23851604853941138	NO	-
988	ZINC03599301	4127	0.23843359984562482	NO	-
989	ZINC02635207	2449	0.2384310188145002	NO	-
990	ZINC03815288	64	0.23842426032798872	YES	12
991	ZINC00678087	217	0.2383781739548934	NO	-
992	ZINC04594492	5653	0.23837475425592453	NO	-
993	ZINC01283369	1503	0.23836133759230518	NO	-
994	ZINC00678085	215	0.23836098350586898	NO	-
995	ZINC03545137	3940	0.23836008684656307	NO	-
996	ZINC03496739	3783	0.23834398070796847	NO	-
997	ZINC03444557	3569	0.23816318213012092	NO	-
998	ZINC02664260	2538	0.23809588539754284	NO	-
999	ZINC01294126	1518	0.2380663812430361	NO	-
1000	ZINC04622737	5666	0.23806516157175012	NO	-
1001	ZINC03819858	4253	0.23801475079709794	NO	-
1002	ZINC03362241	3436	0.23798473969134945	NO	-
1003	ZINC01109661	1187	0.23794982265481077	NO	-
1004	ZINC02613985	2382	0.23794597709538873	NO	-
1005	ZINC01659148	1801	0.23794318971814002	NO	-
1006	ZINC02656296	2513	0.2379378793295102	NO	-
1007	ZINC02613984	2381	0.23793016619372304	NO	-
1008	ZINC00862001	575	0.2378930573657368	NO	-
1009	ZINC00928948	846	0.2378638463775669	NO	-
1010	ZINC03815520	66	0.23784106900555568	YES	12
1011	ZINC03477835	3734	0.23781252837071779	NO	-
1012	ZINC03545242	3942	0.23775465025466389	NO	-
1013	ZINC03362191	3435	0.23771400399746023	NO	-
1014	ZINC03497039	3786	0.2376743048849544	NO	-
1015	ZINC00899290	765	0.23767223620923708	NO	-
1016	ZINC03985898	5044	0.23766062549289932	NO	-
1017	ZINC00896727	762	0.23757945120336593	NO	-
1018	ZINC03477808	3733	0.2374978091839994	NO	-
1019	ZINC03599234	4126	0.23736803223040814	NO	-
1020	ZINC02375203	2229	0.23729876532367752	NO	-
1021	ZINC03681482	4212	0.23728956698748174	NO	-
1022	ZINC00907356	787	0.23728385645976258	NO	-
1023	ZINC02663138	2536	0.23728082224576916	NO	-
1024	ZINC03497055	3787	0.2372790245221533	NO	-
1025	ZINC03024434	3051	0.23727678192932797	NO	-
1026	ZINC03451483	3587	0.23714682275627078	NO	-
1027	ZINC00912692	812	0.23714518966825995	NO	-
1028	ZINC02387386	2237	0.23711455113892077	NO	-
1029	ZINC02206232	2076	0.23711316511692113	NO	-
1030	ZINC04492948	5612	0.23706271308995458	NO	-
1031	ZINC00899280	764	0.2370290605279869	NO	-
1032	ZINC00853325	541	0.23702804292165905	NO	-
1033	ZINC04374709	5424	0.23693896143263357	NO	-
1034	ZINC00809862	452	0.2369053235208491	NO	-
1035	ZINC02421944	2276	0.23687265231259855	NO	-
1036	ZINC03815299	71	0.23686738777513228	YES	12
1037	ZINC04273876	5340	0.2368649865156021	NO	-
1038	ZINC00982626	940	0.23681080424799184	NO	-
1039	ZINC02717728	2573	0.23676030074325513	NO	-
1040	ZINC03410152	3505	0.23675566791172253	NO	-
1041	ZINC00846116	521	0.23675188220890922	NO	-
1042	ZINC00907347	786	0.23674718648885734	NO	-
1043	ZINC01162075	1340	0.23674448214591226	NO	-
1044	ZINC00928940	845	0.2367253634859699	NO	-
1045	ZINC01922776	1893	0.2367228467882114	NO	-
1046	ZINC00809862	451	0.23671338323400465	NO	-
1047	ZINC01654698	1798	0.23669266695100796	NO	-
1048	ZINC00642394	97	0.23668379770697462	NO	-
1049	ZINC00886696	731	0.2366695145885844	NO	-
1050	ZINC00886685	730	0.23658132361711476	NO	-
1051	ZINC01079886	1132	0.23657027796479788	NO	-
1052	ZINC04106346	5173	0.23656894618837798	NO	-
1053	ZINC02350917	2212	0.23656102469128146	NO	-
1054	ZINC00886677	727	0.23655623243425758	NO	-
1055	ZINC02973625	2979	0.2365520985265655	NO	-
1056	ZINC00907900	794	0.23654416731487166	NO	-
1057	ZINC02739613	2630	0.23649853470030113	NO	-
1058	ZINC02219026	2091	0.2364813374220518	NO	-
1059	ZINC02232149	2109	0.23642877500148243	NO	-
1060	ZINC00874574	656	0.23642276060160627	NO	-
1061	ZINC00874574	657	0.23642276060160627	NO	-
1062	ZINC04400876	5441	0.2364005109219934	NO	-
1063	ZINC02995153	2992	0.2363933052582298	NO	-
1064	ZINC03420848	3519	0.23638467754157774	NO	-
1065	ZINC03500662	3806	0.23637241232676823	NO	-
1066	ZINC00787017	383	0.23637133417230172	NO	-
1067	ZINC03852840	4351	0.23636460611998267	NO	-
1068	ZINC02628237	2425	0.2363431994390628	NO	-
1069	ZINC04405041	5445	0.2363266591470677	NO	-
1070	ZINC03889259	4764	0.23632393780003136	NO	-
1071	ZINC03029294	3061	0.23632167447773864	NO	-
1072	ZINC04466023	5523	0.2362462527239621	NO	-
1073	ZINC04594492	5655	0.23622801788339987	NO	-
1074	ZINC01133980	1273	0.23622643504970825	NO	-
1075	ZINC02450498	2316	0.23622594347639203	NO	-
1076	ZINC03852043	4334	0.23621918539270323	NO	-
1077	ZINC02413472	2260	0.23621420594041553	NO	-
1078	ZINC01491737	1745	0.2361986278730957	NO	-
1079	ZINC04160518	5211	0.23618911999033312	NO	-
1080	ZINC00779370	364	0.23615974291891123	NO	-
1081	ZINC03500660	3805	0.23615819474176442	NO	-
1082	ZINC00899278	763	0.23614026494745605	NO	-
1083	ZINC00794467	403	0.23610507394623997	NO	-
1084	ZINC01068675	1095	0.23607891899704572	NO	-
1085	ZINC04594492	5654	0.23604558544063128	NO	-
1086	ZINC03959979	4867	0.23601425805603593	NO	-
1087	ZINC02479174	2339	0.23601256552553998	NO	-
1088	ZINC03544034	3935	0.23601104040642681	NO	-
1089	ZINC03303039	3327	0.23600641291925264	NO	-
1090	ZINC01922810	1894	0.235972399119297	NO	-
1091	ZINC01119383	1219	0.23594539319487426	NO	-
1092	ZINC00868715	615	0.23590154695930363	NO	-
1093	ZINC04406686	5447	0.23587789276533092	NO	-
1094	ZINC03866714	4616	0.2358494388515267	NO	-
1095	ZINC03928460	4849	0.2358000685110884	NO	-
1096	ZINC02925451	2910	0.23579502594759197	NO	-
1097	ZINC03303041	3328	0.2357481225351125	NO	-
1098	ZINC01989796	1970	0.23574220384603725	NO	-
1099	ZINC01301818	1521	0.2357310351654246	NO	-
1100	ZINC03815509	73	0.23568070757188778	YES	12
1101	ZINC00940717	874	0.235662636313046	NO	-
1102	ZINC03438813	3552	0.23565786615082654	NO	-
1103	ZINC03599211	4125	0.2356152128643612	NO	-
1104	ZINC00883084	718	0.23561310300033744	NO	-
1105	ZINC00843787	519	0.23559420871655604	NO	-
1106	ZINC03243818	3225	0.23559243656186626	NO	-
1107	ZINC03867623	4682	0.23555048509153534	NO	-
1108	ZINC01441110	1711	0.23551346134402956	NO	-
1109	ZINC01441110	1712	0.23551346134402956	NO	-
1110	ZINC00827961	495	0.2354118828094806	NO	-
1111	ZINC00843787	520	0.2354081017459077	NO	-
1112	ZINC00827962	497	0.23540158964037816	NO	-
1113	ZINC03890103	4792	0.23532170712293773	NO	-
1114	ZINC04464900	5501	0.23532170712293773	NO	-
1115	ZINC02971113	2962	0.2353030295740099	NO	-
1116	ZINC03189754	3174	0.235280172564604	NO	-
1117	ZINC02948940	2926	0.2352482433101968	NO	-
1118	ZINC01889910	1858	0.2352175356744485	NO	-
1119	ZINC00599332	36	0.23519294006179897	NO	-
1120	ZINC01989797	1971	0.23516720992226256	NO	-
1121	ZINC02747705	2640	0.23515852014652514	NO	-
1122	ZINC01085800	1143	0.2351534650109752	NO	-
1123	ZINC00706858	279	0.2351522208477828	NO	-
1124	ZINC03890038	4789	0.23512932359907907	NO	-
1125	ZINC04251813	5315	0.23509928762617302	NO	-
1126	ZINC01109661	1189	0.23506564451342285	NO	-
1127	ZINC02635121	2447	0.23504901472762746	NO	-
1128	ZINC00874585	660	0.23502938936913614	NO	-
1129	ZINC00874585	661	0.23502938936913614	NO	-
1130	ZINC03500751	3809	0.23501404006352267	NO	-
1131	ZINC00787036	386	0.2349976495701631	NO	-
1132	ZINC02797813	2708	0.23499237785829555	NO	-
1133	ZINC02206232	2075	0.23497645087481095	NO	-
1134	ZINC02604425	2380	0.23493658468148615	NO	-
1135	ZINC00879938	699	0.23489145999407232	NO	-
1136	ZINC00879938	700	0.23489145999407232	NO	-
1137	ZINC02635122	2448	0.23487074461799332	NO	-
1138	ZINC03043687	3101	0.2348589784185345	NO	-
1139	ZINC02948941	2927	0.2348166091341682	NO	-
1140	ZINC00985359	959	0.23476318920962266	NO	-
1141	ZINC01127559	1258	0.23465527760354835	NO	-
1142	ZINC02104300	2002	0.23464963095613525	NO	-
1143	ZINC00871707	630	0.23464553628800414	NO	-
1144	ZINC01494662	1750	0.23462058163359445	NO	-
1145	ZINC03855582	4472	0.23461521629656407	NO	-
1146	ZINC03970234	4921	0.2345665377259222	NO	-
1147	ZINC03567527	3972	0.2345444767934343	NO	-
1148	ZINC03336238	3385	0.23452575158457553	NO	-
1149	ZINC02457643	2323	0.23452040398093624	NO	-
1150	ZINC03852043	4335	0.2345159436891066	NO	-
1151	ZINC02481974	2345	0.23449144610743397	NO	-
1152	ZINC00592251	25	0.23448520834893344	NO	-
1153	ZINC03007381	2998	0.23446948914792728	NO	-
1154	ZINC01889903	1856	0.23437173325382996	NO	-
1155	ZINC04439741	5473	0.234339691884236	NO	-
1156	ZINC00879663	697	0.2342381976023647	NO	-
1157	ZINC00879663	698	0.2342381976023647	NO	-
1158	ZINC04273724	5337	0.2341460548594395	NO	-
1159	ZINC00886683	729	0.23411671219653876	NO	-
1160	ZINC04034898	5136	0.23411657769491775	NO	-
1161	ZINC03410152	3506	0.2341110437185225	NO	-
1162	ZINC00985736	961	0.23403815519853893	NO	-
1163	ZINC02971846	2972	0.23401619920061256	NO	-
1164	ZINC02461165	2332	0.23399798066121208	NO	-
1165	ZINC02858672	2827	0.23398640912684068	NO	-
1166	ZINC01889906	1857	0.23395411952178005	NO	-
1167	ZINC00920473	826	0.233941653619862	NO	-
1168	ZINC03484090	3753	0.23393644040192754	NO	-
1169	ZINC01889793	1846	0.23391967471617886	NO	-
1170	ZINC01139192	1286	0.2339055714214552	NO	-
1171	ZINC03022277	3017	0.2338923431450889	NO	-
1172	ZINC03215454	3188	0.23389117007761415	NO	-
1173	ZINC04285737	5353	0.23388311724131886	NO	-
1174	ZINC02787752	2692	0.23382951475133903	NO	-
1175	ZINC03571205	3983	0.23380973264728716	NO	-
1176	ZINC01001474	994	0.23380486124238384	NO	-
1177	ZINC03571206	3984	0.23375653141375177	NO	-
1178	ZINC02958649	2940	0.23375416497314175	NO	-
1179	ZINC02969738	2949	0.2337489458208008	NO	-
1180	ZINC01270318	1462	0.23373957266098042	NO	-
1181	ZINC03867623	4683	0.23373855823773337	NO	-
1182	ZINC01952788	1922	0.2337254141363633	NO	-
1183	ZINC01952792	1923	0.23362185144849554	NO	-
1184	ZINC03868324	4713	0.23358187621681775	NO	-
1185	ZINC02699207	2560	0.23357077881882363	NO	-
1186	ZINC03851538	4312	0.23356744672604107	NO	-
1187	ZINC01905506	1875	0.23352413210791156	NO	-
1188	ZINC01905502	1874	0.23351803328776635	NO	-
1189	ZINC02686601	2546	0.23349116863120167	NO	-
1190	ZINC03500619	3803	0.2334894256407397	NO	-
1191	ZINC00906906	784	0.23347693337919423	NO	-
1192	ZINC01889791	1845	0.23344205618629998	NO	-
1193	ZINC04268529	5329	0.233418662131048	NO	-
1194	ZINC04376917	5425	0.2334097417301642	NO	-
1195	ZINC00636326	87	0.23339850041150897	NO	-
1196	ZINC00960063	924	0.2333878129015076	NO	-
1197	ZINC02722842	2599	0.2333280733479956	NO	-
1198	ZINC04268529	5331	0.23332353138073972	NO	-
1199	ZINC03890127	4793	0.23329787500814098	NO	-
1200	ZINC00899306	766	0.2332749223434801	NO	-
1201	ZINC00882479	713	0.23325242967055596	NO	-
1202	ZINC02443472	2306	0.2332349815845106	NO	-
1203	ZINC00899313	767	0.23319703804898378	NO	-
1204	ZINC03043685	3100	0.2331826763429549	NO	-
1205	ZINC00891618	754	0.2331573342616632	NO	-
1206	ZINC03850537	4295	0.23315250737106458	NO	-
1207	ZINC04250208	5300	0.23311834783937746	NO	-
1208	ZINC04428419	5468	0.23308511905015725	NO	-
1209	ZINC04315496	5379	0.23306681337825252	NO	-
1210	ZINC00960062	923	0.23305812610546287	NO	-
1211	ZINC04059268	5154	0.23304795420518223	NO	-
1212	ZINC00773476	333	0.23303822755853942	NO	-
1213	ZINC04250297	5303	0.23297003134497987	NO	-
1214	ZINC02932318	2914	0.23295729201469934	NO	-
1215	ZINC03043522	3091	0.23295334254493094	NO	-
1216	ZINC00829852	500	0.23292969777049036	NO	-
1217	ZINC04267411	5325	0.23292896331159504	NO	-
1218	ZINC00626343	62	0.2329193161236529	NO	-
1219	ZINC03356618	3419	0.232877771621501	NO	-
1220	ZINC03400034	3488	0.2328728667991542	NO	-
1221	ZINC03617957	4142	0.2328443244833849	NO	-
1222	ZINC03890127	4794	0.2328292340773599	NO	-
1223	ZINC03851538	4313	0.23280405783611754	NO	-
1224	ZINC04248924	5290	0.2327254863941383	NO	-
1225	ZINC03400031	3487	0.23271864096291828	NO	-
1226	ZINC03043520	3090	0.23270066065916306	NO	-
1227	ZINC03400037	3489	0.23268495825941862	NO	-
1228	ZINC03851917	4330	0.23264755112776941	NO	-
1229	ZINC01061757	1075	0.23263990122130798	NO	-
1230	ZINC03828837	4264	0.23258218266822286	NO	-
1231	ZINC03043605	3095	0.23255349199245035	NO	-
1232	ZINC00893688	760	0.23250962615315376	NO	-
1233	ZINC00893688	761	0.23250962615315376	NO	-
1234	ZINC01338867	1565	0.2324425414239303	NO	-
1235	ZINC01486060	1737	0.23243197349236477	NO	-
1236	ZINC01148699	1325	0.23241929337397965	NO	-
1237	ZINC03815309	70	0.23239454036950483	YES	12
1238	ZINC00907523	791	0.23239255936684436	NO	-
1239	ZINC04317320	5389	0.2323782232767453	NO	-
1240	ZINC03400040	3490	0.23236449594450242	NO	-
1241	ZINC03265475	3272	0.23234992111471117	NO	-
1242	ZINC01075188	1112	0.23231798423751884	NO	-
1243	ZINC04032885	5129	0.23231517004260982	NO	-
1244	ZINC00874580	658	0.23230577898321103	NO	-
1245	ZINC00874580	659	0.23230577898321103	NO	-
1246	ZINC03852840	4352	0.2322688556726075	NO	-
1247	ZINC03507449	3865	0.2322316947261478	NO	-
1248	ZINC02095992	1996	0.23221383143917992	NO	-
1249	ZINC02095996	1997	0.23220827616611886	NO	-
1250	ZINC00774706	353	0.2321902513916482	NO	-
1251	ZINC04164841	5214	0.23218895823868127	NO	-
1252	ZINC02325625	2184	0.23215383880512247	NO	-
1253	ZINC01294776	1519	0.23214176975873746	NO	-
1254	ZINC00850071	528	0.23213615940819635	NO	-
1255	ZINC04383981	5426	0.23210603931229462	NO	-
1256	ZINC03868806	4753	0.23210162037132587	NO	-
1257	ZINC03817331	4242	0.23209103441451776	NO	-
1258	ZINC02971277	2963	0.23201192315539312	NO	-
1259	ZINC00886704	733	0.23197015110830885	NO	-
1260	ZINC01486060	1738	0.23191992795730784	NO	-
1261	ZINC02380851	2234	0.23191329715324885	NO	-
1262	ZINC03857667	4514	0.2319077346244338	NO	-
1263	ZINC00627151	64	0.2318997265749908	NO	-
1264	ZINC04628152	5670	0.2318951691670339	NO	-
1265	ZINC03868806	4754	0.23185713890002355	NO	-
1266	ZINC00642501	99	0.23185035088067404	NO	-
1267	ZINC02646458	2490	0.23184535203158038	NO	-
1268	ZINC00766620	328	0.23183883970726976	NO	-
1269	ZINC04250047	5297	0.23175554117174507	NO	-
1270	ZINC03851917	4331	0.23171980573576542	NO	-
1271	ZINC03507450	3866	0.23166714357398127	NO	-
1272	ZINC03507444	3864	0.23164778775354408	NO	-
1273	ZINC03024431	3049	0.23164384518031614	NO	-
1274	ZINC00787026	384	0.23161083063917365	NO	-
1275	ZINC00886679	728	0.2315883357277188	NO	-
1276	ZINC03817333	4243	0.23157370899912935	NO	-
1277	ZINC03025353	3057	0.23156812228291904	NO	-
1278	ZINC01423466	1684	0.2315655865595441	NO	-
1279	ZINC00612356	43	0.23154790311457868	NO	-
1280	ZINC04423231	5464	0.231546236415257	NO	-
1281	ZINC03024429	3048	0.23151331797545402	NO	-
1282	ZINC03890849	4812	0.23147287447690562	NO	-
1283	ZINC04465149	5506	0.23147287447690562	NO	-
1284	ZINC01950224	1921	0.23146334241594346	NO	-
1285	ZINC03022137	3011	0.2314608199533979	NO	-
1286	ZINC03316599	3348	0.23142623213564592	NO	-
1287	ZINC03500627	3804	0.23142510913963324	NO	-
1288	ZINC04250015	5291	0.2313712697783192	NO	-
1289	ZINC04323825	5398	0.23137116900435778	NO	-
1290	ZINC03853058	4365	0.231360706881899	NO	-
1291	ZINC00806194	443	0.2313595505883029	NO	-
1292	ZINC03024428	3047	0.23135334921158018	NO	-
1293	ZINC04250031	5294	0.23134747897458155	NO	-
1294	ZINC01277353	1472	0.23134522559116225	NO	-
1295	ZINC04317264	5386	0.2313420941533327	NO	-
1296	ZINC03559697	3959	0.23134037547412814	NO	-
1297	ZINC02969754	2950	0.23132410130729297	NO	-
1298	ZINC03024432	3050	0.231319467932538	NO	-
1299	ZINC04033721	5133	0.2312898592518418	NO	-
1300	ZINC00787033	385	0.23125609353000756	NO	-
1301	ZINC04158153	5206	0.231191233943231	NO	-
1302	ZINC00959969	919	0.23117277735505895	NO	-
1303	ZINC03866714	4617	0.23116982909326106	NO	-
1304	ZINC01272984	1464	0.23112258388199444	NO	-
1305	ZINC03332903	3381	0.23111262918076114	NO	-
1306	ZINC02380851	2235	0.23107034235362048	NO	-
1307	ZINC02616931	2389	0.23104597769599783	NO	-
1308	ZINC03855072	4455	0.23099344570201313	NO	-
1309	ZINC01033978	1027	0.23098816722303886	NO	-
1310	ZINC01287019	1505	0.23098811716456688	NO	-
1311	ZINC04317262	5383	0.23097004311267685	NO	-
1312	ZINC03167606	3164	0.2309695543887397	NO	-
1313	ZINC00678532	222	0.23091231318350686	NO	-
1314	ZINC00678535	224	0.2309051547935434	NO	-
1315	ZINC00766402	325	0.2309003549931089	NO	-
1316	ZINC00987101	970	0.23087520748284718	NO	-
1317	ZINC00987101	971	0.23087520748284718	NO	-
1318	ZINC03043618	3097	0.2308599294483902	NO	-
1319	ZINC04491838	5598	0.2308277732728731	NO	-
1320	ZINC02212718	2086	0.23078907174199306	NO	-
1321	ZINC02619809	2396	0.2307784145219324	NO	-
1322	ZINC02337444	2206	0.23072816482699826	NO	-
1323	ZINC03815556	69	0.230724335646053	YES	12
1324	ZINC01923310	1897	0.23072117486408447	NO	-
1325	ZINC01486054	1735	0.23070806870918123	NO	-
1326	ZINC04204963	5253	0.23070674493446333	NO	-
1327	ZINC03832250	58	0.2306365332808888	YES	12
1328	ZINC03867314	4644	0.23062563331148964	NO	-
1329	ZINC00793087	399	0.23060780156361096	NO	-
1330	ZINC04250208	5301	0.23059985378846434	NO	-
1331	ZINC03867313	4642	0.2305997919083941	NO	-
1332	ZINC00806071	441	0.2305803091327389	NO	-
1333	ZINC00892161	755	0.23051864454978838	NO	-
1334	ZINC02787936	2694	0.23047265240250928	NO	-
1335	ZINC03854366	4416	0.23041111868365372	NO	-
1336	ZINC01486054	1736	0.2303952219129385	NO	-
1337	ZINC02276581	2137	0.2303599131304234	NO	-
1338	ZINC04273724	5338	0.23035798931937043	NO	-
1339	ZINC01214384	1410	0.23035792673154426	NO	-
1340	ZINC04463925	5487	0.23034328809157065	NO	-
1341	ZINC04512621	5636	0.23031250362076605	NO	-
1342	ZINC01080629	1133	0.2302998431943316	NO	-
1343	ZINC02925597	2911	0.23029684271191456	NO	-
1344	ZINC04273724	5339	0.23026905094479405	NO	-
1345	ZINC03857359	4496	0.23023462741063325	NO	-
1346	ZINC03841046	4266	0.2301960446156032	NO	-
1347	ZINC03204482	3184	0.23013202098510574	NO	-
1348	ZINC03354029	3414	0.23010973586699254	NO	-
1349	ZINC00773563	336	0.23009884527761085	NO	-
1350	ZINC02484135	2348	0.23006523451506442	NO	-
1351	ZINC01658527	1800	0.23001987889257067	NO	-
1352	ZINC01275043	1469	0.22996143020609097	NO	-
1353	ZINC03580583	4010	0.22996075462578283	NO	-
1354	ZINC04492831	5609	0.22993496107764233	NO	-
1355	ZINC04622696	5665	0.22990624272296445	NO	-
1356	ZINC04250297	5304	0.22987710208509657	NO	-
1357	ZINC00622650	44	0.22987140303267556	NO	-
1358	ZINC03401139	3494	0.22986898577160975	NO	-
1359	ZINC03341312	3390	0.22984994148987203	NO	-
1360	ZINC03867803	4693	0.22983398379317876	NO	-
1361	ZINC03486930	3757	0.2298274788497818	NO	-
1362	ZINC03869134	4755	0.22979699526368724	NO	-
1363	ZINC03331762	3376	0.22978620919833775	NO	-
1364	ZINC03331764	3377	0.22978092903813804	NO	-
1365	ZINC00678085	216	0.22974446206718876	NO	-
1366	ZINC00678087	218	0.22973918896187423	NO	-
1367	ZINC01537573	1774	0.2297277785524029	NO	-
1368	ZINC03857667	4515	0.2297161757489764	NO	-
1369	ZINC01045482	1047	0.22964622293668513	NO	-
1370	ZINC03868031	4706	0.2296006673153326	NO	-
1371	ZINC03851701	4320	0.22958801295107978	NO	-
1372	ZINC00912049	811	0.22958722605511875	NO	-
1373	ZINC02219202	2092	0.2295800818522412	NO	-
1374	ZINC03550596	3950	0.22955769488082753	NO	-
1375	ZINC01045481	1046	0.2295378850770941	NO	-
1376	ZINC03869135	4758	0.22952706130906375	NO	-
1377	ZINC02441423	2303	0.22952212450206502	NO	-
1378	ZINC04113176	5175	0.22949213196672372	NO	-
1379	ZINC03867313	4643	0.22948682418300254	NO	-
1380	ZINC00806139	442	0.22948419180248317	NO	-
1381	ZINC03832345	85	0.22947921753505052	YES	14
1382	ZINC03867314	4645	0.2294748099365193	NO	-
1383	ZINC04193519	5250	0.22946812225417085	NO	-
1384	ZINC04492831	5606	0.2294546353997051	NO	-
1385	ZINC01060436	1070	0.22943618053965545	NO	-
1386	ZINC02718977	2582	0.2293634705787261	NO	-
1387	ZINC02718977	2583	0.2293634705787261	NO	-
1388	ZINC03500712	3807	0.22933824063005265	NO	-
1389	ZINC03500714	3808	0.22932933750652235	NO	-
1390	ZINC02971873	2973	0.22931038359679856	NO	-
1391	ZINC02438147	2295	0.2293038335160473	NO	-
1392	ZINC01489242	1742	0.22930284914206045	NO	-
1393	ZINC01889797	1847	0.2292686315169942	NO	-
1394	ZINC04317324	5392	0.2292293165296922	NO	-
1395	ZINC01889799	1848	0.22922798728430532	NO	-
1396	ZINC02797677	2705	0.22919093529366422	NO	-
1397	ZINC04492831	5607	0.22916699530524745	NO	-
1398	ZINC03786584	4226	0.229162388234058	NO	-
1399	ZINC04362967	5416	0.2291582133506228	NO	-
1400	ZINC03370067	3452	0.22913963257665868	NO	-
1401	ZINC04268949	5332	0.22913895882319324	NO	-
1402	ZINC04250047	5298	0.22913079192070548	NO	-
1403	ZINC04332359	5402	0.22910068405779885	NO	-
1404	ZINC03332490	3380	0.2290836802836055	NO	-
1405	ZINC03332488	3379	0.2290757018542483	NO	-
1406	ZINC03292909	3312	0.22902721747353166	NO	-
1407	ZINC00888688	739	0.229025674121032	NO	-
1408	ZINC02310963	2163	0.22899151849656382	NO	-
1409	ZINC00936986	866	0.22898223577817645	NO	-
1410	ZINC04038249	5142	0.22897376030205924	NO	-
1411	ZINC03851701	4321	0.22890605907793746	NO	-
1412	ZINC03852839	4349	0.22883534424515747	NO	-
1413	ZINC03022270	3014	0.22881566448600146	NO	-
1414	ZINC04038249	5139	0.2288078227504412	NO	-
1415	ZINC03867064	4633	0.22879245418583502	NO	-
1416	ZINC03852839	4350	0.22878431773979138	NO	-
1417	ZINC03855241	4465	0.22878125198054375	NO	-
1418	ZINC02797678	2706	0.22875870512738755	NO	-
1419	ZINC04250015	5292	0.2287080331198834	NO	-
1420	ZINC01223617	1420	0.22868244223333992	NO	-
1421	ZINC03022272	3015	0.22866640093367632	NO	-
1422	ZINC00976359	934	0.2286401849993681	NO	-
1423	ZINC03867845	4698	0.22863829937229854	NO	-
1424	ZINC03022273	3016	0.22862620168813255	NO	-
1425	ZINC01329067	1549	0.22861319764858154	NO	-
1426	ZINC02590342	2376	0.22858944735174672	NO	-
1427	ZINC03536391	3929	0.22858914422690962	NO	-
1428	ZINC03815223	67	0.22857033421464665	YES	12
1429	ZINC04250031	5295	0.2285578654796684	NO	-
1430	ZINC03243444	3224	0.22855649703317324	NO	-
1431	ZINC03851334	4309	0.2285255331074065	NO	-
1432	ZINC00622650	45	0.22848888424597102	NO	-
1433	ZINC03241582	3221	0.22848679851696865	NO	-
1434	ZINC03867845	4699	0.22848291847430668	NO	-
1435	ZINC03867500	4670	0.22843591469944804	NO	-
1436	ZINC04135226	5190	0.22842740256381908	NO	-
1437	ZINC03618576	4144	0.2283849080372239	NO	-
1438	ZINC03022269	3013	0.22838465628092258	NO	-
1439	ZINC04595911	5657	0.2283148224748959	NO	-
1440	ZINC03418746	3515	0.22830122885570364	NO	-
1441	ZINC04059224	5153	0.22827964372549672	NO	-
1442	ZINC01121759	1226	0.22826946008752133	NO	-
1443	ZINC00648775	114	0.2281992737366172	NO	-
1444	ZINC00886706	734	0.2281693150458155	NO	-
1445	ZINC00983559	950	0.22810473549279064	NO	-
1446	ZINC03852838	4347	0.22810405485494895	NO	-
1447	ZINC00601820	60	0.2281037268091604	YES	12
1448	ZINC04485042	5582	0.22808757844998945	NO	-
1449	ZINC03852838	4348	0.22807496587244688	NO	-
1450	ZINC02721043	2597	0.22806213950487875	NO	-
1451	ZINC01066944	1089	0.2279907444506703	NO	-
1452	ZINC02155030	2036	0.22797784831181164	NO	-
1453	ZINC00774780	356	0.22794294378753302	NO	-
1454	ZINC02994596	2991	0.22792429429041874	NO	-
1455	ZINC02645590	2483	0.22791280010935064	NO	-
1456	ZINC01933375	1906	0.22789283547765662	NO	-
1457	ZINC04463923	5486	0.22784721107476297	NO	-
1458	ZINC00907364	788	0.22780387234414037	NO	-
1459	ZINC03023397	3035	0.22773446437836475	NO	-
1460	ZINC04315922	5380	0.22773384597286359	NO	-
1461	ZINC00916968	813	0.22772800602461585	NO	-
1462	ZINC02480280	2342	0.22772616842840812	NO	-
1463	ZINC03023391	3034	0.2276804470046769	NO	-
1464	ZINC04516292	5642	0.2276065831498141	NO	-
1465	ZINC04268469	5327	0.2275771442013924	NO	-
1466	ZINC04313359	5377	0.2275448219661245	NO	-
1467	ZINC01342470	1574	0.22752690538485706	NO	-
1468	ZINC03815354	63	0.22748107838262419	YES	12
1469	ZINC04057197	5151	0.227377686443614	NO	-
1470	ZINC00936861	862	0.22737182476950493	NO	-
1471	ZINC00936862	863	0.22736302198362152	NO	-
1472	ZINC00983535	947	0.22736191869843494	NO	-
1473	ZINC01530670	1771	0.22734409479972623	NO	-
1474	ZINC00928733	844	0.2272602613542603	NO	-
1475	ZINC03341312	3391	0.22725282611092007	NO	-
1476	ZINC02796194	2704	0.22724461940274998	NO	-
1477	ZINC01415045	1680	0.22722181674502537	NO	-
1478	ZINC00593415	26	0.2271860401678508	NO	-
1479	ZINC00813799	465	0.2271849585588137	NO	-
1480	ZINC01342987	1578	0.2271691925761432	NO	-
1481	ZINC03857358	4495	0.22714959273405094	NO	-
1482	ZINC00891333	750	0.22710555432639865	NO	-
1483	ZINC03022989	3028	0.22708981900517708	NO	-
1484	ZINC01507644	1760	0.22708391121174887	NO	-
1485	ZINC00649733	116	0.22706309149429238	NO	-
1486	ZINC02787928	2693	0.22701019687849508	NO	-
1487	ZINC00874592	665	0.22697077209129557	NO	-
1488	ZINC00874592	666	0.22697077209129557	NO	-
1489	ZINC03868031	4707	0.22696253564757718	NO	-
1490	ZINC03867803	4694	0.22694119718205696	NO	-
1491	ZINC02662875	2535	0.22689807283889946	NO	-
1492	ZINC00838734	62	0.2268875786372925	YES	12
1493	ZINC03549813	3947	0.22683501917368445	NO	-
1494	ZINC00862124	580	0.2268263656834614	NO	-
1495	ZINC01431440	1697	0.22682636379063123	NO	-
1496	ZINC04470047	5567	0.22677721318583113	NO	-
1497	ZINC01151652	1328	0.22671361310304056	NO	-
1498	ZINC03856446	4476	0.22668687535266	NO	-
1499	ZINC04500316	5623	0.22664321620474978	NO	-
1500	ZINC04492831	5608	0.2266129334602758	NO	-
1501	ZINC03569771	3977	0.22660203913981042	NO	-
1502	ZINC00634517	85	0.2265999039711071	NO	-
1503	ZINC00707338	280	0.22655251520937805	NO	-
1504	ZINC01080629	1134	0.22644375970468572	NO	-
1505	ZINC02117352	2009	0.226417950626743	NO	-
1506	ZINC02718998	2585	0.22641153867556052	NO	-
1507	ZINC02718998	2586	0.22641153867556052	NO	-
1508	ZINC00874589	664	0.2264004689867158	NO	-
1509	ZINC00874589	663	0.22640046898671573	NO	-
1510	ZINC02310886	2162	0.2263892840362943	NO	-
1511	ZINC01340063	1572	0.22636503308682587	NO	-
1512	ZINC03867617	4680	0.22635566164721468	NO	-
1513	ZINC04268523	5328	0.22624136754276775	NO	-
1514	ZINC02660538	2524	0.22622774634730325	NO	-
1515	ZINC01252045	1446	0.22621874546244905	NO	-
1516	ZINC03979846	5000	0.22620121535974244	NO	-
1517	ZINC03025283	3055	0.22614716915167168	NO	-
1518	ZINC04083323	5160	0.22614621769874002	NO	-
1519	ZINC03618861	4149	0.22608987298937958	NO	-
1520	ZINC02200863	2064	0.2260581055531768	NO	-
1521	ZINC03832231	59	0.22603811036205568	YES	12
1522	ZINC03513653	3872	0.22603602957753335	NO	-
1523	ZINC01176476	1357	0.22602790611312104	NO	-
1524	ZINC03629382	4155	0.22602357695557945	NO	-
1525	ZINC03832350	77	0.22602234148198233	YES	14
1526	ZINC03832740	4265	0.2259826357605202	NO	-
1527	ZINC04622525	5664	0.22593712670585697	NO	-
1528	ZINC00976163	933	0.22593611598840607	NO	-
1529	ZINC03520034	3897	0.22585578693492983	NO	-
1530	ZINC00702494	272	0.22580352400047796	NO	-
1531	ZINC03343924	3395	0.22576727689450976	NO	-
1532	ZINC03867500	4671	0.22575821775161925	NO	-
1533	ZINC03896584	4840	0.22575309425675272	NO	-
1534	ZINC02718966	2579	0.22572187158427098	NO	-
1535	ZINC02718966	2580	0.22572187158427098	NO	-
1536	ZINC04268454	5326	0.22572126759060296	NO	-
1537	ZINC01076329	1119	0.22570741939582406	NO	-
1538	ZINC01142804	1302	0.2256986979026467	NO	-
1539	ZINC02235157	2110	0.22568670009613956	NO	-
1540	ZINC03869134	4757	0.2256751990318827	NO	-
1541	ZINC01277477	1473	0.22566521493303274	NO	-
1542	ZINC00827961	496	0.2256573692596179	NO	-
1543	ZINC00827962	498	0.22564301437358542	NO	-
1544	ZINC02689549	2551	0.2256344603026025	NO	-
1545	ZINC01151652	1330	0.22559862997622285	NO	-
1546	ZINC03290984	3308	0.22559532192579237	NO	-
1547	ZINC03290982	3307	0.2255880909843008	NO	-
1548	ZINC03018547	3002	0.22556844925187744	NO	-
1549	ZINC03043668	3098	0.2255596117944103	NO	-
1550	ZINC00773672	340	0.22554610421640472	NO	-
1551	ZINC03493359	3767	0.225459436260285	NO	-
1552	ZINC04273969	5342	0.22544035390552417	NO	-
1553	ZINC04252383	5320	0.2254218194855661	NO	-
1554	ZINC04464473	5495	0.22541351239836713	NO	-
1555	ZINC00841659	518	0.22538155905330978	NO	-
1556	ZINC02655416	2509	0.22538149188795428	NO	-
1557	ZINC03827409	4262	0.22537861999731862	NO	-
1558	ZINC02655415	2508	0.225372908336537	NO	-
1559	ZINC01430699	1696	0.22534071457120808	NO	-
1560	ZINC00920473	827	0.22533257345456037	NO	-
1561	ZINC02972110	2976	0.22531399708475436	NO	-
1562	ZINC00711822	283	0.22530595076979723	NO	-
1563	ZINC00774691	351	0.22530233118972243	NO	-
1564	ZINC03519979	3894	0.22525897887604204	NO	-
1565	ZINC02798635	2723	0.22523592418790792	NO	-
1566	ZINC01315428	1530	0.22522718670462305	NO	-
1567	ZINC03866835	4622	0.22520402457660366	NO	-
1568	ZINC03684770	4217	0.22519833719052973	NO	-
1569	ZINC03855643	4475	0.22514232841092707	NO	-
1570	ZINC00694915	271	0.2251412779269264	NO	-
1571	ZINC03519997	3895	0.22511314061662907	NO	-
1572	ZINC00852453	534	0.22510848453308055	NO	-
1573	ZINC03855177	4463	0.22510841276298907	NO	-
1574	ZINC00852452	533	0.2251035705500299	NO	-
1575	ZINC03519256	3886	0.225077764405521	NO	-
1576	ZINC00920497	829	0.22507482960687902	NO	-
1577	ZINC00875469	671	0.22505947920930455	NO	-
1578	ZINC00875469	672	0.22505947920930444	NO	-
1579	ZINC00664366	135	0.22504810435994418	NO	-
1580	ZINC00773643	339	0.22504223490309577	NO	-
1581	ZINC03606916	4136	0.22498260177860263	NO	-
1582	ZINC01051225	1060	0.22495998220492452	NO	-
1583	ZINC00850111	529	0.22495830004428155	NO	-
1584	ZINC03807021	4235	0.22494664805862905	NO	-
1585	ZINC00736844	315	0.22491956395706975	NO	-
1586	ZINC03869135	4760	0.22476339772693757	NO	-
1587	ZINC00936902	865	0.22470393301874925	NO	-
1588	ZINC02798801	2724	0.22470085714612167	NO	-
1589	ZINC00936901	864	0.2246817164244437	NO	-
1590	ZINC02194983	2052	0.22467351507116406	NO	-
1591	ZINC01501289	1754	0.22467250381993661	NO	-
1592	ZINC00852462	536	0.22466478653329272	NO	-
1593	ZINC03605881	4135	0.22463633670682334	NO	-
1594	ZINC03867617	4681	0.22463494206403334	NO	-
1595	ZINC02667855	2542	0.22462735979591733	NO	-
1596	ZINC04218120	5258	0.22462500840477004	NO	-
1597	ZINC02667856	2543	0.224623715840551	NO	-
1598	ZINC01355573	1587	0.2246003229111164	NO	-
1599	ZINC00855501	548	0.22458288409165186	NO	-
1600	ZINC01249196	1442	0.22456620030583468	NO	-
1601	ZINC04433539	5469	0.22453388512994657	NO	-
1602	ZINC01145503	1315	0.22451798266797618	NO	-
1603	ZINC00637802	91	0.2245038455734812	NO	-
1604	ZINC03454944	3596	0.22445969025827828	NO	-
1605	ZINC00903222	773	0.22442211164564618	NO	-
1606	ZINC01889786	1844	0.22441692084631862	NO	-
1607	ZINC03455124	3602	0.22441167655844874	NO	-
1608	ZINC04170036	5224	0.22437369160469556	NO	-
1609	ZINC00774621	350	0.2243551968916209	NO	-
1610	ZINC02163382	2037	0.22435004726155508	NO	-
1611	ZINC03528381	3913	0.2243443491664353	NO	-
1612	ZINC02799058	2725	0.2243399306833322	NO	-
1613	ZINC03528383	3914	0.224319876930521	NO	-
1614	ZINC03867624	4684	0.22431207796379285	NO	-
1615	ZINC01042820	1042	0.22430126933767955	NO	-
1616	ZINC03849701	4276	0.22429713621336453	NO	-
1617	ZINC04620101	5663	0.2242706706160077	NO	-
1618	ZINC03454947	3597	0.22425968047110975	NO	-
1619	ZINC02316378	2171	0.22421556358437486	NO	-
1620	ZINC03855583	4473	0.2241936607930488	NO	-
1621	ZINC04004717	5113	0.22418057715809722	NO	-
1622	ZINC00983605	954	0.22412869386086587	NO	-
1623	ZINC03869134	4756	0.2241191222192181	NO	-
1624	ZINC03454933	3595	0.2240937239280358	NO	-
1625	ZINC01355573	1586	0.22408128808564456	NO	-
1626	ZINC00941371	875	0.22406454964019556	NO	-
1627	ZINC00983596	953	0.22405075903682223	NO	-
1628	ZINC03051430	3119	0.22404538620004394	NO	-
1629	ZINC01480004	1727	0.22404263198880495	NO	-
1630	ZINC01889768	1840	0.22403743127576578	NO	-
1631	ZINC03533496	3921	0.22403182954080977	NO	-
1632	ZINC02788454	2695	0.2240193361136308	NO	-
1633	ZINC03455145	3603	0.22400834007293371	NO	-
1634	ZINC00983606	955	0.2240053133497349	NO	-
1635	ZINC00815647	477	0.22396966912476898	NO	-
1636	ZINC01889783	1843	0.22395776804158046	NO	-
1637	ZINC02875679	2854	0.22393646914684245	NO	-
1638	ZINC03820184	4254	0.22390098152868085	NO	-
1639	ZINC01261642	1454	0.2238797164052177	NO	-
1640	ZINC03520004	3896	0.22387877303646483	NO	-
1641	ZINC03043759	3104	0.2238112669166043	NO	-
1642	ZINC03987722	5054	0.22380483896864947	NO	-
1643	ZINC03869135	4759	0.22380252165614417	NO	-
1644	ZINC03866835	4621	0.2237720712746883	NO	-
1645	ZINC00872279	633	0.22375726503092455	NO	-
1646	ZINC03867929	4700	0.22374774097708047	NO	-
1647	ZINC04465865	5520	0.2237477409770804	NO	-
1648	ZINC01432698	1702	0.22373065929627783	NO	-
1649	ZINC01269879	1461	0.22373064792998495	NO	-
1650	ZINC01092081	1155	0.22372462579189112	NO	-
1651	ZINC01209383	1403	0.22368913280748504	NO	-
1652	ZINC03400279	3491	0.22367442510375812	NO	-
1653	ZINC03890852	4813	0.2235653922934548	NO	-
1654	ZINC04003693	5110	0.22353828155089278	NO	-
1655	ZINC04090652	5170	0.22352411766751357	NO	-
1656	ZINC02310612	2161	0.2234519166642787	NO	-
1657	ZINC03618659	4145	0.22337891861372888	NO	-
1658	ZINC03889722	4781	0.22337881744051588	NO	-
1659	ZINC03424404	3525	0.22336521457858444	NO	-
1660	ZINC01889777	1842	0.22336321271621737	NO	-
1661	ZINC01081846	1138	0.22334670909318946	NO	-
1662	ZINC00736843	314	0.2233226415038007	NO	-
1663	ZINC00891615	753	0.22326725386584703	NO	-
1664	ZINC01889772	1841	0.22320023945820433	NO	-
1665	ZINC02804447	2733	0.22319875768944333	NO	-
1666	ZINC04462804	5485	0.22316472006471666	NO	-
1667	ZINC00929720	847	0.22311202700222016	NO	-
1668	ZINC04620023	5661	0.2231103750073705	NO	-
1669	ZINC00993681	983	0.22309074291284214	NO	-
1670	ZINC00857408	556	0.22308379622092245	NO	-
1671	ZINC03854725	4424	0.2230279126277193	NO	-
1672	ZINC01178701	1364	0.22299806451468188	NO	-
1673	ZINC00675241	188	0.22295159145993906	NO	-
1674	ZINC00774129	343	0.22291596152658286	NO	-
1675	ZINC00773458	332	0.2228701375240462	NO	-
1676	ZINC00872279	635	0.22285153902447752	NO	-
1677	ZINC02193871	2049	0.22283988152131495	NO	-
1678	ZINC00806070	440	0.22283444660056417	NO	-
1679	ZINC00792026	396	0.22272458210951898	NO	-
1680	ZINC00672384	158	0.22269343638085418	NO	-
1681	ZINC01185256	1376	0.22258050272934055	NO	-
1682	ZINC04000471	5095	0.22252988728722625	NO	-
1683	ZINC04079379	5158	0.22251803377892718	NO	-
1684	ZINC04167540	5221	0.22251029632442726	NO	-
1685	ZINC01278588	1474	0.22247669029487166	NO	-
1686	ZINC02459992	2328	0.22245802226431224	NO	-
1687	ZINC00983229	941	0.22240414292440971	NO	-
1688	ZINC00857412	559	0.22233195467040856	NO	-
1689	ZINC03515884	3876	0.22223693128672348	NO	-
1690	ZINC03466296	3702	0.2222349610095523	NO	-
1691	ZINC00637627	89	0.22221729898866874	NO	-
1692	ZINC04486987	5589	0.2221604491864866	NO	-
1693	ZINC01005078	999	0.22212301734156017	NO	-
1694	ZINC03850537	4296	0.22208551254515763	NO	-
1695	ZINC00680505	227	0.22208393996055584	NO	-
1696	ZINC03532772	3918	0.22207816939013375	NO	-
1697	ZINC01048613	1051	0.22204708977159682	NO	-
1698	ZINC03268823	3274	0.22204626158028679	NO	-
1699	ZINC04466051	5527	0.22204015998917428	NO	-
1700	ZINC02773559	2683	0.22202629224743928	NO	-
1701	ZINC00801901	426	0.22196436471940317	NO	-
1702	ZINC04160462	5207	0.22196377077475193	NO	-
1703	ZINC00630910	71	0.22195477291136262	NO	-
1704	ZINC03315143	3344	0.2219506187275659	NO	-
1705	ZINC00675641	190	0.22191167641990087	NO	-
1706	ZINC03173559	3165	0.22188410123642618	NO	-
1707	ZINC00779369	363	0.22187604805017397	NO	-
1708	ZINC02736189	2627	0.2218514135745013	NO	-
1709	ZINC01271277	1463	0.22180732241595627	NO	-
1710	ZINC01193641	1391	0.2217711165999196	NO	-
1711	ZINC02909329	2905	0.221760558677784	NO	-
1712	ZINC04273927	5341	0.22171930844696985	NO	-
1713	ZINC03832347	86	0.2216451106943345	YES	14
1714	ZINC04135226	5191	0.2216423960823966	NO	-
1715	ZINC03043761	3105	0.2216384038185894	NO	-
1716	ZINC01273147	1465	0.22163113468020387	NO	-
1717	ZINC00667624	146	0.2216233430568955	NO	-
1718	ZINC03043762	3106	0.2216224690444307	NO	-
1719	ZINC03410599	3508	0.22161638964056846	NO	-
1720	ZINC03854967	4451	0.22160176464960255	NO	-
1721	ZINC03051428	3118	0.22159713052886865	NO	-
1722	ZINC01045468	1045	0.22158810635211446	NO	-
1723	ZINC01075396	1114	0.2215826166905265	NO	-
1724	ZINC03852860	4353	0.22156915356673493	NO	-
1725	ZINC00891136	744	0.22151748662378326	NO	-
1726	ZINC00891136	745	0.22151748662378326	NO	-
1727	ZINC01338864	1564	0.22150570097945632	NO	-
1728	ZINC03991929	5063	0.2214996840170116	NO	-
1729	ZINC04445393	5478	0.221493096799641	NO	-
1730	ZINC03969146	4896	0.2214762600771757	NO	-
1731	ZINC02876671	2859	0.22146129349185978	NO	-
1732	ZINC03618834	4148	0.22144325025916997	NO	-
1733	ZINC00543398	10	0.22143812566007937	NO	-
1734	ZINC02859728	2830	0.22143203101158598	NO	-
1735	ZINC03229899	3197	0.22142425444160668	NO	-
1736	ZINC00863684	589	0.22137061090731733	NO	-
1737	ZINC03889364	4766	0.2213228900396415	NO	-
1738	ZINC00925454	843	0.22130926817254032	NO	-
1739	ZINC03889429	4768	0.22129678421458096	NO	-
1740	ZINC03867624	4685	0.22126307048729765	NO	-
1741	ZINC00784860	378	0.2211924140416888	NO	-
1742	ZINC01210222	1405	0.22117247151397218	NO	-
1743	ZINC03889455	4771	0.2211395670954259	NO	-
1744	ZINC04468947	5552	0.2211309883759628	NO	-
1745	ZINC04251656	5311	0.22112269270423845	NO	-
1746	ZINC00993681	984	0.22111871333983202	NO	-
1747	ZINC04167370	5220	0.22109652730863769	NO	-
1748	ZINC02856024	2817	0.22108318196683988	NO	-
1749	ZINC03889365	4767	0.2210807843399013	NO	-
1750	ZINC01324849	1542	0.22107637116815193	NO	-
1751	ZINC01224423	1425	0.22103888160170163	NO	-
1752	ZINC04468947	5553	0.22103312038357523	NO	-
1753	ZINC00642555	100	0.2210280460269654	NO	-
1754	ZINC01889885	1855	0.22101409371716157	NO	-
1755	ZINC03834105	0	0.22100566975989197	YES	1
1756	ZINC01324850	1543	0.22096932127880095	NO	-
1757	ZINC03470476	3719	0.22090844102660595	NO	-
1758	ZINC02970884	2958	0.22086955216874307	NO	-
1759	ZINC00872279	634	0.2208566732064319	NO	-
1760	ZINC02969737	2948	0.22078098023688614	NO	-
1761	ZINC00930570	855	0.2207609971603708	NO	-
1762	ZINC01889882	1854	0.22075404521947975	NO	-
1763	ZINC01273147	1466	0.22074343703102928	NO	-
1764	ZINC01889881	1853	0.22073939060612766	NO	-
1765	ZINC02741017	2632	0.22073902746489185	NO	-
1766	ZINC00971036	929	0.22059938921215166	NO	-
1767	ZINC02836909	2765	0.2205976990491012	NO	-
1768	ZINC00676451	196	0.22055645123044357	NO	-
1769	ZINC01177738	1360	0.22052983198112622	NO	-
1770	ZINC03631161	4167	0.22051120769912622	NO	-
1771	ZINC01338895	1568	0.22049688643827028	NO	-
1772	ZINC02720604	2594	0.2204497281269161	NO	-
1773	ZINC01307869	1523	0.2204332279088356	NO	-
1774	ZINC01922858	1895	0.2203592539371497	NO	-
1775	ZINC00903018	772	0.2203331817918092	NO	-
1776	ZINC02773087	2681	0.22028711282203517	NO	-
1777	ZINC02773087	2682	0.22028711282203517	NO	-
1778	ZINC02773030	2678	0.22024963224652158	NO	-
1779	ZINC02773030	2679	0.22024963224652158	NO	-
1780	ZINC00774150	344	0.22024504871821007	NO	-
1781	ZINC01130928	1264	0.2202218514154024	NO	-
1782	ZINC04483218	5577	0.22019835317357325	NO	-
1783	ZINC00766055	323	0.2201678810436774	NO	-
1784	ZINC03340322	3387	0.22015117583961866	NO	-
1785	ZINC03815350	65	0.22010932102353406	YES	12
1786	ZINC02884196	2883	0.22002064613371	NO	-
1787	ZINC00856430	550	0.21998040560091323	NO	-
1788	ZINC03946757	4860	0.21990597223927827	NO	-
1789	ZINC03854725	4425	0.21984381689987587	NO	-
1790	ZINC01178701	1365	0.21981193732043616	NO	-
1791	ZINC03034371	3084	0.2198054311233166	NO	-
1792	ZINC04408179	5448	0.21980005753512505	NO	-
1793	ZINC01048615	1052	0.21977791018499587	NO	-
1794	ZINC02970891	2959	0.21975414405221955	NO	-
1795	ZINC03460091	3622	0.21971173677989478	NO	-
1796	ZINC04517956	5644	0.21971032587943526	NO	-
1797	ZINC03868368	4719	0.21970644287330982	NO	-
1798	ZINC04517954	5643	0.21963705061014197	NO	-
1799	ZINC02852924	2803	0.2196072937238272	NO	-
1800	ZINC01245161	1435	0.21960311534195165	NO	-
1801	ZINC03550400	3948	0.21957795981911496	NO	-
1802	ZINC01324847	1541	0.21952836363303144	NO	-
1803	ZINC04443507	5475	0.21940711277857486	NO	-
1804	ZINC01324852	1544	0.21940388375412978	NO	-
1805	ZINC01224437	1426	0.2193943584873295	NO	-
1806	ZINC00632998	81	0.21937310400299523	NO	-
1807	ZINC00920497	830	0.2193694760324109	NO	-
1808	ZINC00632977	75	0.21936452634403905	NO	-
1809	ZINC03321769	3357	0.219348943927556	NO	-
1810	ZINC01000564	991	0.21933796965022584	NO	-
1811	ZINC03992888	5082	0.21933332938990355	NO	-
1812	ZINC02452662	2318	0.2193258241558433	NO	-
1813	ZINC03815532	53	0.21928900970748885	YES	9
1814	ZINC03043874	3110	0.21927194217295934	NO	-
1815	ZINC00812605	462	0.21925889402754725	NO	-
1816	ZINC01127301	1253	0.21924915826915228	NO	-
1817	ZINC02973370	2977	0.21921492494082684	NO	-
1818	ZINC03425936	3529	0.21914715981254634	NO	-
1819	ZINC01224345	1423	0.21911870898408714	NO	-
1820	ZINC03356679	3422	0.2191126719008919	NO	-
1821	ZINC01889810	1849	0.21909363766479223	NO	-
1822	ZINC03827726	4263	0.21909042990767638	NO	-
1823	ZINC03258704	3255	0.21908279842486816	NO	-
1824	ZINC03258704	3257	0.21908279842486816	NO	-
1825	ZINC00632984	77	0.21907256665216554	NO	-
1826	ZINC00632991	79	0.21906681633498404	NO	-
1827	ZINC00778707	359	0.2190048401915875	NO	-
1828	ZINC02975448	2984	0.21899820283467203	NO	-
1829	ZINC00675239	187	0.21898715447602213	NO	-
1830	ZINC03043680	3099	0.21896810111837595	NO	-
1831	ZINC03470104	3715	0.21896513902603823	NO	-
1832	ZINC01224347	1424	0.2189415941558615	NO	-
1833	ZINC00983240	942	0.21894002797405607	NO	-
1834	ZINC01233948	1428	0.21890038917926694	NO	-
1835	ZINC03852860	4354	0.21885626649159431	NO	-
1836	ZINC04484894	5581	0.21881077753409778	NO	-
1837	ZINC00648128	111	0.21879406657914774	NO	-
1838	ZINC02268095	2132	0.21870322535027448	NO	-
1839	ZINC01889814	1850	0.21866184796868499	NO	-
1840	ZINC01249650	1443	0.21865028642638412	NO	-
1841	ZINC00649397	115	0.21859013967182575	NO	-
1842	ZINC03681738	4215	0.21857888535218334	NO	-
1843	ZINC01075364	1113	0.21857510325318993	NO	-
1844	ZINC04137655	5193	0.21854963682218276	NO	-
1845	ZINC01034363	1029	0.21854894225372382	NO	-
1846	ZINC00867955	610	0.21853059948246892	NO	-
1847	ZINC04179606	5237	0.2185239630238528	NO	-
1848	ZINC03105569	3156	0.21851534942573814	NO	-
1849	ZINC02875776	2856	0.21841408048232047	NO	-
1850	ZINC01889842	1851	0.21838744692949563	NO	-
1851	ZINC03346298	3398	0.21833432243031983	NO	-
1852	ZINC03816158	4237	0.21830968545688237	NO	-
1853	ZINC04149287	5201	0.21824777533728498	NO	-
1854	ZINC03889315	4765	0.21824182634103098	NO	-
1855	ZINC04038249	5141	0.2182067492400251	NO	-
1856	ZINC03854901	4447	0.2182001375482014	NO	-
1857	ZINC03855131	4461	0.21817402017871604	NO	-
1858	ZINC03346300	3399	0.21815153474153787	NO	-
1859	ZINC01177738	1361	0.21815029144533926	NO	-
1860	ZINC02798371	2719	0.21814894672423754	NO	-
1861	ZINC01889845	1852	0.2181146401005939	NO	-
1862	ZINC02721117	2598	0.21807656842068157	NO	-
1863	ZINC03629383	4156	0.21806616882007215	NO	-
1864	ZINC01045484	1048	0.21805995222005134	NO	-
1865	ZINC03631121	4166	0.2180459673843456	NO	-
1866	ZINC03890082	4790	0.21802910425779304	NO	-
1867	ZINC00867955	611	0.21802409556759236	NO	-
1868	ZINC02971421	2965	0.2180078169294394	NO	-
1869	ZINC03967922	4871	0.21799301425050926	NO	-
1870	ZINC01235238	1429	0.21792671393271015	NO	-
1871	ZINC01130928	1265	0.21788429794096817	NO	-
1872	ZINC02971881	2974	0.21784654007973567	NO	-
1873	ZINC01292266	1516	0.21781602888425666	NO	-
1874	ZINC00774121	342	0.21781136770596393	NO	-
1875	ZINC00891178	748	0.2177926229507107	NO	-
1876	ZINC00774612	349	0.21774447568033817	NO	-
1877	ZINC03890900	4816	0.21773762953445658	NO	-
1878	ZINC00930596	858	0.21772022112962658	NO	-
1879	ZINC01127178	1252	0.2177190588853097	NO	-
1880	ZINC03857768	4523	0.2176839183761895	NO	-
1881	ZINC01486458	1739	0.21767782579529835	NO	-
1882	ZINC03563158	3967	0.2176758532560592	NO	-
1883	ZINC02636378	2455	0.2176195356427218	NO	-
1884	ZINC00773504	334	0.21760773312555945	NO	-
1885	ZINC02636377	2454	0.21760330308503986	NO	-
1886	ZINC02975390	2980	0.21759330826417975	NO	-
1887	ZINC03855132	4462	0.21759201654732735	NO	-
1888	ZINC00758625	321	0.21757177279391063	NO	-
1889	ZINC01342537	1577	0.2175541069453258	NO	-
1890	ZINC01162189	1342	0.2175479756032678	NO	-
1891	ZINC01162188	1341	0.21754531732823612	NO	-
1892	ZINC03563157	3966	0.2175424373966413	NO	-
1893	ZINC02971472	2967	0.21753602619257628	NO	-
1894	ZINC02835179	2755	0.21752783109303886	NO	-
1895	ZINC03867541	4675	0.21752688128643882	NO	-
1896	ZINC00873773	645	0.21748977727035737	NO	-
1897	ZINC04038249	5140	0.21748839833785724	NO	-
1898	ZINC03968010	4873	0.21747957472286586	NO	-
1899	ZINC02458063	2325	0.21747087134637774	NO	-
1900	ZINC00958282	908	0.21746814378764476	NO	-
1901	ZINC03967922	4872	0.21743892571760998	NO	-
1902	ZINC00853581	543	0.21735652524622398	NO	-
1903	ZINC01095082	1168	0.21732965672902402	NO	-
1904	ZINC01249650	1444	0.2172915799595425	NO	-
1905	ZINC00891115	742	0.21726119817234946	NO	-
1906	ZINC00891115	743	0.21726119817234946	NO	-
1907	ZINC02975391	2981	0.21724655068573073	NO	-
1908	ZINC02138083	2023	0.2172231856956012	NO	-
1909	ZINC02322236	2181	0.21716094224303295	NO	-
1910	ZINC04468411	5543	0.21713542132209668	NO	-
1911	ZINC03858953	4574	0.2171354213220966	NO	-
1912	ZINC00773639	338	0.21710188986336215	NO	-
1913	ZINC03867540	4673	0.21709977327242477	NO	-
1914	ZINC01235238	1430	0.2170951821110189	NO	-
1915	ZINC01060865	1071	0.21709301407298515	NO	-
1916	ZINC00794485	404	0.21708263068312625	NO	-
1917	ZINC03849422	4268	0.21705475994718557	NO	-
1918	ZINC01355612	1589	0.2170369885492193	NO	-
1919	ZINC03043594	3093	0.21702288723334198	NO	-
1920	ZINC04408179	5449	0.2169913965609312	NO	-
1921	ZINC04285189	5349	0.21697113765980874	NO	-
1922	ZINC01074919	1111	0.2169351455826573	NO	-
1923	ZINC03587951	4014	0.2169337034687687	NO	-
1924	ZINC02908988	2900	0.21686680351436916	NO	-
1925	ZINC02908988	2901	0.21686680351436916	NO	-
1926	ZINC01292266	1517	0.2168656628865141	NO	-
1927	ZINC01034367	1030	0.21686289222711153	NO	-
1928	ZINC04251656	5312	0.21686027818188341	NO	-
1929	ZINC01070196	1097	0.2168561764738944	NO	-
1930	ZINC02554769	2368	0.21684485500544756	NO	-
1931	ZINC02908988	2899	0.2167919657535361	NO	-
1932	ZINC00632998	82	0.2167882333515236	NO	-
1933	ZINC01207599	1400	0.21677886125869142	NO	-
1934	ZINC00632977	76	0.21675850891520693	NO	-
1935	ZINC03269064	3275	0.216757614203293	NO	-
1936	ZINC03968010	4874	0.21675031449069987	NO	-
1937	ZINC01325654	1545	0.2167373244070861	NO	-
1938	ZINC00920488	828	0.21668612955031485	NO	-
1939	ZINC03059255	3128	0.21668330048968917	NO	-
1940	ZINC03059255	3129	0.2166772319548428	NO	-
1941	ZINC01108515	1183	0.21667117903038244	NO	-
1942	ZINC01074723	1110	0.21665827178556324	NO	-
1943	ZINC04038315	5145	0.21665687118468085	NO	-
1944	ZINC02645715	2486	0.21665624827176092	NO	-
1945	ZINC03998909	5093	0.2166242101971548	NO	-
1946	ZINC03645881	4195	0.2166125037859668	NO	-
1947	ZINC04285158	5347	0.21656008984574118	NO	-
1948	ZINC02972089	2975	0.21652721704590405	NO	-
1949	ZINC02971422	2966	0.2165257318776783	NO	-
1950	ZINC00595637	32	0.21650175203563096	NO	-
1951	ZINC01342485	1575	0.21643104955490172	NO	-
1952	ZINC02130688	2011	0.21641489635719635	NO	-
1953	ZINC01924549	1898	0.21639276629430185	NO	-
1954	ZINC03868192	4710	0.21639091403217514	NO	-
1955	ZINC03024436	3052	0.21635690409532676	NO	-
1956	ZINC00675237	186	0.21633546410954974	NO	-
1957	ZINC02975446	2983	0.21633408592447634	NO	-
1958	ZINC03470579	3721	0.21628287676449054	NO	-
1959	ZINC02798552	2722	0.21628228354814283	NO	-
1960	ZINC03868365	4718	0.21618556756620402	NO	-
1961	ZINC04466004	5521	0.21618556756620375	NO	-
1962	ZINC03450475	3580	0.21615754013067137	NO	-
1963	ZINC01103475	1175	0.2161302130861699	NO	-
1964	ZINC01103477	1176	0.21612983966792998	NO	-
1965	ZINC02962018	2947	0.21612010735580625	NO	-
1966	ZINC03043607	3096	0.2161105751288777	NO	-
1967	ZINC00954796	898	0.21610009477375755	NO	-
1968	ZINC03474942	3727	0.2160887752090621	NO	-
1969	ZINC01040192	1033	0.21608225289571995	NO	-
1970	ZINC01059762	1069	0.2160269872851701	NO	-
1971	ZINC03247299	3230	0.21600250929712472	NO	-
1972	ZINC00632991	80	0.21598414802652643	NO	-
1973	ZINC03023827	3042	0.21598034919295844	NO	-
1974	ZINC00632984	78	0.21595979753015332	NO	-
1975	ZINC02327074	2187	0.21595883202638666	NO	-
1976	ZINC00983589	952	0.21594278826519664	NO	-
1977	ZINC03575234	3990	0.2158641561220461	NO	-
1978	ZINC03867541	4676	0.21586335940080606	NO	-
1979	ZINC03867540	4674	0.2158583354687428	NO	-
1980	ZINC01644223	1793	0.21585334536146414	NO	-
1981	ZINC04414254	5454	0.2158428529730189	NO	-
1982	ZINC00840866	517	0.2157835846374524	NO	-
1983	ZINC02641342	2468	0.21574052618443088	NO	-
1984	ZINC00634517	86	0.21569048122201379	NO	-
1985	ZINC01127304	1255	0.21564586684522954	NO	-
1986	ZINC01338890	1566	0.2156441791643973	NO	-
1987	ZINC02720603	2593	0.21563068658429257	NO	-
1988	ZINC00930572	857	0.21559547579562272	NO	-
1989	ZINC02333045	2199	0.21559021350888183	NO	-
1990	ZINC03024188	3044	0.21556759862280644	NO	-
1991	ZINC01225062	1427	0.21556049417102033	NO	-
1992	ZINC03257386	3253	0.2155461691472819	NO	-
1993	ZINC03892376	4828	0.2155383815028341	NO	-
1994	ZINC03450383	3577	0.21546376049973576	NO	-
1995	ZINC02499498	2355	0.21546302747777316	NO	-
1996	ZINC02460981	2331	0.21546256421213597	NO	-
1997	ZINC02396704	2242	0.21546017761095795	NO	-
1998	ZINC00907310	785	0.2154520585579453	NO	-
1999	ZINC00993916	986	0.21543678943290165	NO	-
2000	ZINC03405360	3502	0.21540602261206968	NO	-
2001	ZINC02720119	2590	0.21538272192421332	NO	-
2002	ZINC03260941	3261	0.21537274264081235	NO	-
2003	ZINC02720110	2588	0.21536329371911647	NO	-
2004	ZINC02971796	2971	0.21533267905280326	NO	-
2005	ZINC03588133	4018	0.21531249240205938	NO	-
2006	ZINC01478598	1726	0.21531033789758863	NO	-
2007	ZINC00774767	355	0.21530031591631907	NO	-
2008	ZINC03832352	81	0.21529948403679078	YES	14
2009	ZINC03024420	3046	0.21528626078199423	NO	-
2010	ZINC01342467	1573	0.21527947029616204	NO	-
2011	ZINC03631285	4169	0.2152595487291025	NO	-
2012	ZINC00675232	185	0.21516984099604955	NO	-
2013	ZINC04279577	5345	0.2151352981747442	NO	-
2014	ZINC02720588	2591	0.2151349398829365	NO	-
2015	ZINC01426369	1689	0.21511326188756633	NO	-
2016	ZINC00983249	943	0.21511100798347263	NO	-
2017	ZINC03031205	3065	0.21510094713360142	NO	-
2018	ZINC02378589	2232	0.21507582668981748	NO	-
2019	ZINC02652866	2501	0.21506726009917296	NO	-
2020	ZINC02720607	2596	0.2150433416777322	NO	-
2021	ZINC03854496	4419	0.21503626168017012	NO	-
2022	ZINC03854795	4428	0.21503370132851807	NO	-
2023	ZINC00671024	152	0.2150273505725042	NO	-
2024	ZINC03051668	3123	0.21501563265409346	NO	-
2025	ZINC02315845	2167	0.21499713873088688	NO	-
2026	ZINC01089482	1154	0.2149712599190395	NO	-
2027	ZINC02836049	2759	0.2149532620804352	NO	-
2028	ZINC01533495	1772	0.2149451636182846	NO	-
2029	ZINC03047992	3114	0.21492672541343122	NO	-
2030	ZINC03232102	3202	0.21491446411309406	NO	-
2031	ZINC01766799	1810	0.2149067678431888	NO	-
2032	ZINC02971412	2964	0.21490579607343527	NO	-
2033	ZINC04180712	5240	0.21486076768247153	NO	-
2034	ZINC01355612	1588	0.21486049958367673	NO	-
2035	ZINC03939399	4853	0.21485321607329794	NO	-
2036	ZINC02797718	2707	0.21481821757362463	NO	-
2037	ZINC00799477	422	0.2148140816003886	NO	-
2038	ZINC02799782	2726	0.21479937558735326	NO	-
2039	ZINC03853107	4367	0.2147733669672769	NO	-
2040	ZINC02956134	2935	0.21466634979302007	NO	-
2041	ZINC00853582	544	0.21462965698789735	NO	-
2042	ZINC03443802	3565	0.21461344907878419	NO	-
2043	ZINC03470489	3720	0.21460929165982923	NO	-
2044	ZINC01659726	1802	0.21459966860148252	NO	-
2045	ZINC02856846	2819	0.21459015045680083	NO	-
2046	ZINC03024179	3043	0.214585785602067	NO	-
2047	ZINC03588038	4017	0.21456250878080085	NO	-
2048	ZINC03598219	4122	0.2145539833468174	NO	-
2049	ZINC00959975	920	0.21453751448825542	NO	-
2050	ZINC03868375	4722	0.21452589248963486	NO	-
2051	ZINC01282759	1502	0.21452282786826804	NO	-
2052	ZINC01107643	1181	0.2145112398276953	NO	-
2053	ZINC00672062	155	0.2145005447169773	NO	-
2054	ZINC03559759	3960	0.21447399732091788	NO	-
2055	ZINC03022033	3008	0.21445699332739931	NO	-
2056	ZINC03352721	3411	0.21442404301464926	NO	-
2057	ZINC02690042	2553	0.21442341227784562	NO	-
2058	ZINC03023820	3041	0.21441469984931738	NO	-
2059	ZINC03631283	4168	0.21437031089882222	NO	-
2060	ZINC03388628	3474	0.2143462626956016	NO	-
2061	ZINC00930571	856	0.21433720261556274	NO	-
2062	ZINC02460282	2329	0.21429951822787296	NO	-
2063	ZINC03470206	3716	0.21429716503104515	NO	-
2064	ZINC03567659	3973	0.2142689181003387	NO	-
2065	ZINC02480251	2341	0.21426196760267505	NO	-
2066	ZINC02797985	2710	0.21419960994604864	NO	-
2067	ZINC01287031	1506	0.2141577846069487	NO	-
2068	ZINC02973501	2978	0.21415207864163532	NO	-
2069	ZINC00925056	839	0.21412750433871672	NO	-
2070	ZINC02891039	2894	0.2140480664775936	NO	-
2071	ZINC00979660	937	0.21404360985119925	NO	-
2072	ZINC03849424	4270	0.21404356681298733	NO	-
2073	ZINC04170036	5225	0.21401634891557425	NO	-
2074	ZINC03598211	4121	0.2140110196922143	NO	-
2075	ZINC00628315	65	0.21399700642277497	NO	-
2076	ZINC02628267	2426	0.21398326610878687	NO	-
2077	ZINC03516056	3878	0.21398273953657318	NO	-
2078	ZINC00637802	92	0.21396924140866738	NO	-
2079	ZINC01069729	1096	0.21395277373674645	NO	-
2080	ZINC01795392	1818	0.21394409978081458	NO	-
2081	ZINC03851332	4308	0.213934527074052	NO	-
2082	ZINC04465158	5508	0.2139345270740518	NO	-
2083	ZINC01614677	1784	0.2139067975771594	NO	-
2084	ZINC03855583	4474	0.21389370260285584	NO	-
2085	ZINC03347834	3403	0.21386931196582878	NO	-
2086	ZINC02219753	2093	0.21383716257025992	NO	-
2087	ZINC04466016	5522	0.21382313179505832	NO	-
2088	ZINC03868370	4721	0.21382313179505813	NO	-
2089	ZINC03275422	3283	0.21381239989253073	NO	-
2090	ZINC01415071	1681	0.21380181672583537	NO	-
2091	ZINC01342513	1576	0.21379966409819048	NO	-
2092	ZINC01338862	1563	0.21379804147456138	NO	-
2093	ZINC04121598	5178	0.21378283681606336	NO	-
2094	ZINC00785018	380	0.21376851479498793	NO	-
2095	ZINC03849701	4277	0.21375617671092714	NO	-
2096	ZINC00857410	558	0.2137518822615603	NO	-
2097	ZINC04273986	5343	0.2137361419640067	NO	-
2098	ZINC03023690	3040	0.21371391840812845	NO	-
2099	ZINC04469641	5557	0.21368705913001146	NO	-
2100	ZINC03993067	5086	0.21368705913001138	NO	-
2101	ZINC02590212	2375	0.21366630657840896	NO	-
2102	ZINC00857409	557	0.2136644220507956	NO	-
2103	ZINC00791094	393	0.21365722965370976	NO	-
2104	ZINC03094939	3150	0.21365422358337507	NO	-
2105	ZINC01325654	1547	0.21362058992539976	NO	-
2106	ZINC01078599	1128	0.21361307715156783	NO	-
2107	ZINC00595435	31	0.21359583610550784	NO	-
2108	ZINC00955864	903	0.21357684218559148	NO	-
2109	ZINC00892359	757	0.21357484101554378	NO	-
2110	ZINC04406533	5446	0.21355037459432008	NO	-
2111	ZINC04033937	5134	0.21354129172760797	NO	-
2112	ZINC03451288	3583	0.21350688266316284	NO	-
2113	ZINC01102351	1174	0.21350315670216083	NO	-
2114	ZINC01130454	1261	0.21347074262848476	NO	-
2115	ZINC02199962	2060	0.21344884361622704	NO	-
2116	ZINC01795389	1817	0.21342503547626712	NO	-
2117	ZINC01275996	1470	0.2134228445442991	NO	-
2118	ZINC00674357	177	0.2134082332291173	NO	-
2119	ZINC01143213	1303	0.2133923045470598	NO	-
2120	ZINC03974623	4964	0.2133261187570314	NO	-
2121	ZINC04033937	5135	0.2133077956074661	NO	-
2122	ZINC03569893	3979	0.21326926730362827	NO	-
2123	ZINC03858536	4545	0.21326824198944497	NO	-
2124	ZINC00952006	897	0.2132151601668275	NO	-
2125	ZINC03550477	3949	0.21319258530069585	NO	-
2126	ZINC03858537	4546	0.2131647944160254	NO	-
2127	ZINC03853580	4385	0.21307719925727428	NO	-
2128	ZINC02975392	2982	0.2130699989491218	NO	-
2129	ZINC02318997	2177	0.2130631914755892	NO	-
2130	ZINC00774242	345	0.2130561665729845	NO	-
2131	ZINC03384010	3468	0.21301433800297523	NO	-
2132	ZINC02720606	2595	0.21301045750437977	NO	-
2133	ZINC03867056	4631	0.2129794919552331	NO	-
2134	ZINC04423993	5465	0.21294040668883107	NO	-
2135	ZINC03037077	3088	0.21291530915046553	NO	-
2136	ZINC01966652	1936	0.21286731719389138	NO	-
2137	ZINC02633702	2441	0.2128634529404984	NO	-
2138	ZINC01338892	1567	0.21284922427516442	NO	-
2139	ZINC02658104	2520	0.21284289634522743	NO	-
2140	ZINC04485511	5586	0.21284195082185794	NO	-
2141	ZINC00712122	285	0.2128358850624498	NO	-
2142	ZINC00715132	288	0.21279975055796532	NO	-
2143	ZINC03853580	4386	0.21276095274331128	NO	-
2144	ZINC03832365	75	0.21272580764948099	YES	14
2145	ZINC01966650	1934	0.21272043154249012	NO	-
2146	ZINC02792281	2697	0.212708092540031	NO	-
2147	ZINC00862123	579	0.21269609029250483	NO	-
2148	ZINC03497502	3789	0.21268084819406136	NO	-
2149	ZINC03867056	4632	0.21263116503237497	NO	-
2150	ZINC03890972	4817	0.21262598008033234	NO	-
2151	ZINC00773552	335	0.21261095977922723	NO	-
2152	ZINC01425836	1688	0.21260324859235338	NO	-
2153	ZINC00774698	352	0.21257780820307784	NO	-
2154	ZINC03485491	3756	0.2125592086592452	NO	-
2155	ZINC00670977	151	0.21254443060071934	NO	-
2156	ZINC00712122	286	0.21253800629083638	NO	-
2157	ZINC03227354	3194	0.21249356048484327	NO	-
2158	ZINC00443664	7	0.21248031581943627	NO	-
2159	ZINC01085620	1141	0.21243833483348884	NO	-
2160	ZINC01338947	1570	0.21243647341550081	NO	-
2161	ZINC03466665	3703	0.21241940668156287	NO	-
2162	ZINC01854018	1831	0.2123737480923757	NO	-
2163	ZINC03461575	3632	0.21235100172913682	NO	-
2164	ZINC01338914	1569	0.21228626234719647	NO	-
2165	ZINC00443663	6	0.21226706606083046	NO	-
2166	ZINC00853584	545	0.21226494992997155	NO	-
2167	ZINC02843319	2775	0.21225414182235233	NO	-
2168	ZINC03854155	4408	0.21222234413358962	NO	-
2169	ZINC00680562	228	0.21219190673265936	NO	-
2170	ZINC01509985	1763	0.21215559981657212	NO	-
2171	ZINC01891211	1865	0.21215414311707897	NO	-
2172	ZINC02284211	2142	0.21213566589799623	NO	-
2173	ZINC02314106	2166	0.21212205241535007	NO	-
2174	ZINC03024419	3045	0.2120689633674301	NO	-
2175	ZINC03359496	3429	0.2119783974431037	NO	-
2176	ZINC02755198	2647	0.21197838784594342	NO	-
2177	ZINC00806551	445	0.21197781977096652	NO	-
2178	ZINC01142551	1301	0.21195658655789448	NO	-
2179	ZINC03474125	3726	0.2119524812066931	NO	-
2180	ZINC04285158	5348	0.21194990229021168	NO	-
2181	ZINC04285189	5350	0.21194767516229115	NO	-
2182	ZINC02788659	2696	0.21193567225865464	NO	-
2183	ZINC04308566	5365	0.21192777289415915	NO	-
2184	ZINC00633987	83	0.2119195314758131	NO	-
2185	ZINC03907212	4843	0.21191228955833588	NO	-
2186	ZINC03516050	3877	0.2119119939408085	NO	-
2187	ZINC03043766	3107	0.21181001507775735	NO	-
2188	ZINC01005078	1000	0.21179631940582727	NO	-
2189	ZINC02324161	2183	0.21178391956699036	NO	-
2190	ZINC01180004	1367	0.21177469073134655	NO	-
2191	ZINC02315974	2169	0.211773605775189	NO	-
2192	ZINC01113129	1208	0.21177325825631846	NO	-
2193	ZINC04469924	5562	0.21175462176177082	NO	-
2194	ZINC00637627	90	0.21173692433504526	NO	-
2195	ZINC00959817	916	0.2117311891755268	NO	-
2196	ZINC00719521	300	0.21173019350838895	NO	-
2197	ZINC03043801	3108	0.21171329204356001	NO	-
2198	ZINC04345241	5407	0.21171185647162855	NO	-
2199	ZINC00924612	838	0.2116956912865907	NO	-
2200	ZINC00774256	346	0.2116835507078167	NO	-
2201	ZINC03031204	3064	0.21166762327262428	NO	-
2202	ZINC02875776	2855	0.21165244575842443	NO	-
2203	ZINC04422811	5462	0.21164080287171144	NO	-
2204	ZINC03979853	5001	0.21163367132662383	NO	-
2205	ZINC02899299	2896	0.21162845641740435	NO	-
2206	ZINC03512551	3869	0.21162308645422012	NO	-
2207	ZINC02997641	2994	0.2116140115832311	NO	-
2208	ZINC02652059	2499	0.21159354106906655	NO	-
2209	ZINC00666049	140	0.2115886481380954	NO	-
2210	ZINC01355663	1590	0.21155935232282064	NO	-
2211	ZINC00958131	905	0.21152789183966317	NO	-
2212	ZINC03832366	76	0.21148411195239378	YES	14
2213	ZINC02866361	2835	0.21143552640810015	NO	-
2214	ZINC00658099	125	0.21138400239994132	NO	-
2215	ZINC03292972	3314	0.2113799834193519	NO	-
2216	ZINC00992561	981	0.21136866539996935	NO	-
2217	ZINC00670957	150	0.2113365023570475	NO	-
2218	ZINC03853107	4368	0.2113026355802987	NO	-
2219	ZINC03979845	4999	0.21126723084979862	NO	-
2220	ZINC02869597	2841	0.21125686995267004	NO	-
2221	ZINC03945142	4859	0.21125610679078607	NO	-
2222	ZINC02624946	2413	0.21124309973779798	NO	-
2223	ZINC04464497	5497	0.21123707556717375	NO	-
2224	ZINC03859786	4599	0.2111801369009447	NO	-
2225	ZINC02866385	2836	0.2111452860016349	NO	-
2226	ZINC00873777	646	0.2110678531410242	NO	-
2227	ZINC02469093	2337	0.2110588778761176	NO	-
2228	ZINC02786274	2691	0.21104697511010964	NO	-
2229	ZINC03859635	4587	0.21103689034874235	NO	-
2230	ZINC04628236	5671	0.21100865048723935	NO	-
2231	ZINC03022020	3007	0.2109824169519832	NO	-
2232	ZINC04036382	5138	0.2109225534913739	NO	-
2233	ZINC04620192	5678	0.21089710253627197	NO	-
2234	ZINC02466078	2336	0.21088012180189789	NO	-
2235	ZINC01058091	1068	0.21081988336084773	NO	-
2236	ZINC03037062	3086	0.21076921263987472	NO	-
2237	ZINC04294240	5360	0.2107419956937459	NO	-
2238	ZINC00658100	126	0.21073397131554264	NO	-
2239	ZINC00676688	204	0.21067077757363203	NO	-
2240	ZINC00725742	307	0.21066475997870276	NO	-
2241	ZINC00676471	198	0.21060887120360053	NO	-
2242	ZINC02959858	2943	0.21060399552251619	NO	-
2243	ZINC00715132	289	0.2105726831642423	NO	-
2244	ZINC03023388	3033	0.21051449832949923	NO	-
2245	ZINC02353141	2216	0.21049565437405462	NO	-
2246	ZINC00905527	782	0.210486991962075	NO	-
2247	ZINC01338948	1571	0.210467607242228	NO	-
2248	ZINC02911458	2906	0.21046743189220424	NO	-
2249	ZINC03415963	3513	0.21044109521877358	NO	-
2250	ZINC03451461	3585	0.21043668238275717	NO	-
2251	ZINC02623580	2410	0.21040052997758946	NO	-
2252	ZINC00814028	467	0.2103916517096897	NO	-
2253	ZINC03618829	4147	0.210352878327832	NO	-
2254	ZINC00905527	781	0.21034919786848535	NO	-
2255	ZINC02959856	2942	0.21025396081930905	NO	-
2256	ZINC04252298	5319	0.21023972301954252	NO	-
2257	ZINC01426562	1690	0.21023539536694247	NO	-
2258	ZINC00954828	901	0.21014725504305615	NO	-
2259	ZINC02634353	2445	0.21014617244343003	NO	-
2260	ZINC03323610	3367	0.21007055159783564	NO	-
2261	ZINC03323609	3365	0.21006385913045156	NO	-
2262	ZINC00806221	444	0.2100521883160367	NO	-
2263	ZINC03022845	3022	0.21003399262793912	NO	-
2264	ZINC00683219	233	0.20996602716327006	NO	-
2265	ZINC02772831	2676	0.209950226645756	NO	-
2266	ZINC03037047	3085	0.20990882397446517	NO	-
2267	ZINC03233658	3203	0.20990842251647807	NO	-
2268	ZINC02623758	2411	0.20990156744932084	NO	-
2269	ZINC01066292	1088	0.20989999893648806	NO	-
2270	ZINC01145171	1314	0.20989736677336582	NO	-
2271	ZINC00862978	587	0.20980737513116254	NO	-
2272	ZINC03214861	3187	0.20977060170709144	NO	-
2273	ZINC02857122	2821	0.20976298883818717	NO	-
2274	ZINC03450521	3581	0.20974260386582627	NO	-
2275	ZINC04422811	5463	0.20971270903492753	NO	-
2276	ZINC03462212	3645	0.2097113633675547	NO	-
2277	ZINC00775736	357	0.20965267587068614	NO	-
2278	ZINC00478797	8	0.2096258885530421	NO	-
2279	ZINC03857168	4483	0.20959030355417488	NO	-
2280	ZINC03605767	4134	0.20958895553759926	NO	-
2281	ZINC03462215	3646	0.20957403407889774	NO	-
2282	ZINC03376939	3465	0.20948008450100594	NO	-
2283	ZINC02201639	2065	0.20947854946728364	NO	-
2284	ZINC03228149	3195	0.20943893416063897	NO	-
2285	ZINC04485511	5587	0.20943712331399122	NO	-
2286	ZINC04627318	5669	0.20943690765977416	NO	-
2287	ZINC03991976	5068	0.20941640413039497	NO	-
2288	ZINC04464293	5490	0.20941640413039486	NO	-
2289	ZINC04309581	5368	0.20935687351325866	NO	-
2290	ZINC03970178	4910	0.20933162640758232	NO	-
2291	ZINC04470034	5565	0.20933162640758204	NO	-
2292	ZINC02848518	2783	0.2091971313110929	NO	-
2293	ZINC02417426	2268	0.20914630402706993	NO	-
2294	ZINC02615938	2385	0.20912211499514488	NO	-
2295	ZINC03618763	4146	0.20909033295139262	NO	-
2296	ZINC00891138	746	0.20908072722293922	NO	-
2297	ZINC00891138	747	0.20908072722293922	NO	-
2298	ZINC03832344	80	0.2090001408272949	YES	14
2299	ZINC03023409	3036	0.2089459556491247	NO	-
2300	ZINC03970177	4908	0.20894513518357033	NO	-
2301	ZINC03855074	4456	0.20893408024302515	NO	-
2302	ZINC03817260	4240	0.2089192210141373	NO	-
2303	ZINC03973492	4955	0.2089111469168283	NO	-
2304	ZINC02798134	2714	0.20891076357850294	NO	-
2305	ZINC02843323	2776	0.20884334357065548	NO	-
2306	ZINC01045497	1049	0.2088324161872193	NO	-
2307	ZINC02940959	2921	0.2088297630407845	NO	-
2308	ZINC03043603	3094	0.20877586566643666	NO	-
2309	ZINC00725075	306	0.20874598904648423	NO	-
2310	ZINC03120080	3158	0.20872303022433583	NO	-
2311	ZINC02843317	2774	0.20872076967415285	NO	-
2312	ZINC04149287	5202	0.20870499227270187	NO	-
2313	ZINC00673609	168	0.2086710224881577	NO	-
2314	ZINC03868554	4736	0.2086567244914495	NO	-
2315	ZINC01111017	1194	0.2086031468855178	NO	-
2316	ZINC01061706	1074	0.20857696273726414	NO	-
2317	ZINC04422761	5458	0.20853301315016914	NO	-
2318	ZINC00665954	139	0.20849732206633767	NO	-
2319	ZINC03272048	3279	0.20848391349651343	NO	-
2320	ZINC01890485	1860	0.2084461664945205	NO	-
2321	ZINC03272046	3278	0.20838510409811495	NO	-
2322	ZINC00850241	530	0.2083728441594146	NO	-
2323	ZINC03358843	3428	0.2083487708990961	NO	-
2324	ZINC00680587	229	0.20832697986779264	NO	-
2325	ZINC00774743	354	0.2082856960589512	NO	-
2326	ZINC04357793	5412	0.20828108492564204	NO	-
2327	ZINC03857966	4528	0.20827626819941028	NO	-
2328	ZINC01006523	1003	0.20826202903270302	NO	-
2329	ZINC00883086	719	0.20825846647362972	NO	-
2330	ZINC00954799	900	0.20822075594351858	NO	-
2331	ZINC03278804	3290	0.20819824503254708	NO	-
2332	ZINC04422763	5460	0.20818754011836116	NO	-
2333	ZINC00954797	899	0.20818591087831934	NO	-
2334	ZINC03853127	4370	0.20817960262697918	NO	-
2335	ZINC03519943	3893	0.2081302702166983	NO	-
2336	ZINC01125121	1240	0.20807600474340532	NO	-
2337	ZINC02335783	2204	0.20806893044070512	NO	-
2338	ZINC03043844	3109	0.20806550153810016	NO	-
2339	ZINC01890491	1861	0.2080507846677876	NO	-
2340	ZINC03853126	4369	0.20804491440255188	NO	-
2341	ZINC03097241	3153	0.2079540373820296	NO	-
2342	ZINC03271981	3277	0.2079499229632456	NO	-
2343	ZINC03314363	3341	0.20793902647136675	NO	-
2344	ZINC00656523	123	0.20789096453170017	NO	-
2345	ZINC02298888	2151	0.20788210010869917	NO	-
2346	ZINC00683240	235	0.20784019080979405	NO	-
2347	ZINC01072701	1104	0.2078301398261237	NO	-
2348	ZINC00958283	909	0.20783012640099252	NO	-
2349	ZINC01476067	1723	0.2077956933596287	NO	-
2350	ZINC03233685	3204	0.2077602920971238	NO	-
2351	ZINC02664530	2540	0.20775476043259866	NO	-
2352	ZINC00930006	853	0.20775417073270624	NO	-
2353	ZINC00683287	240	0.2077452171841899	NO	-
2354	ZINC03991930	5064	0.20774335391239238	NO	-
2355	ZINC03451480	3586	0.2077408636126821	NO	-
2356	ZINC02938449	2916	0.20773573828877154	NO	-
2357	ZINC03022981	3027	0.20773336251370958	NO	-
2358	ZINC03850824	4298	0.2077028214884973	NO	-
2359	ZINC03263689	3270	0.2076861094672603	NO	-
2360	ZINC01505622	1759	0.20762454328948912	NO	-
2361	ZINC03974623	4965	0.20761582857169691	NO	-
2362	ZINC03857792	4524	0.20759684374081716	NO	-
2363	ZINC03405350	3500	0.2075688889782611	NO	-
2364	ZINC00840859	516	0.20755812846829066	NO	-
2365	ZINC03519936	3892	0.2075414748169313	NO	-
2366	ZINC01890501	1863	0.20749827172229612	NO	-
2367	ZINC02798067	2712	0.20749062155358453	NO	-
2368	ZINC02798066	2711	0.20747892571090726	NO	-
2369	ZINC01890498	1862	0.2074356890558579	NO	-
2370	ZINC00650590	117	0.20743176266402122	NO	-
2371	ZINC03390579	3476	0.2074183525738698	NO	-
2372	ZINC02877194	2861	0.20741605199155874	NO	-
2373	ZINC03968799	4887	0.207393307987908	NO	-
2374	ZINC03993259	5090	0.20737659886781198	NO	-
2375	ZINC02883221	2878	0.20736815463166122	NO	-
2376	ZINC02925351	2909	0.20736030228790003	NO	-
2377	ZINC01645186	1795	0.20733811448753464	NO	-
2378	ZINC01654937	1799	0.20733319880811116	NO	-
2379	ZINC03463763	3662	0.20731878220369024	NO	-
2380	ZINC01127304	1256	0.20729544751952353	NO	-
2381	ZINC03007382	2999	0.20728532858323886	NO	-
2382	ZINC01127301	1254	0.20728464662418533	NO	-
2383	ZINC01061308	1072	0.20722463857724624	NO	-
2384	ZINC03619004	4151	0.20716581809851373	NO	-
2385	ZINC01165482	1344	0.20716021556100833	NO	-
2386	ZINC03388841	3475	0.20708592015730728	NO	-
2387	ZINC03834098	1	0.20703178048179163	YES	1
2388	ZINC03992797	5070	0.20698606917564957	NO	-
2389	ZINC00591042	22	0.20692564461687266	NO	-
2390	ZINC03945142	4857	0.20692454829236523	NO	-
2391	ZINC03568172	3975	0.2069235683173742	NO	-
2392	ZINC02798196	2715	0.20690694538204588	NO	-
2393	ZINC02877526	2864	0.20689903748896066	NO	-
2394	ZINC01075414	1115	0.20688454364498426	NO	-
2395	ZINC02112954	2007	0.20684632419239554	NO	-
2396	ZINC02268348	2134	0.20676511417970034	NO	-
2397	ZINC04326324	5399	0.2067443005268906	NO	-
2398	ZINC01890452	1859	0.20667783993178793	NO	-
2399	ZINC03832356	84	0.20667536544976936	YES	14
2400	ZINC04368473	5421	0.20667352834067845	NO	-
2401	ZINC04292319	5357	0.20663852073079167	NO	-
2402	ZINC02203385	2067	0.2065574473866419	NO	-
2403	ZINC00839433	513	0.2065401483081312	NO	-
2404	ZINC04388666	5433	0.20652904414524859	NO	-
2405	ZINC02348830	2210	0.2065168696200496	NO	-
2406	ZINC00958192	906	0.20651055237631705	NO	-
2407	ZINC03295189	3317	0.20649752980289715	NO	-
2408	ZINC02798272	2717	0.20647430227680866	NO	-
2409	ZINC00758432	319	0.2064717561910667	NO	-
2410	ZINC03855034	4454	0.2064603554285633	NO	-
2411	ZINC04042550	5146	0.2064524382942736	NO	-
2412	ZINC04633671	5672	0.20643724280752063	NO	-
2413	ZINC03859786	4600	0.2063930139035442	NO	-
2414	ZINC03353174	3413	0.2063568738051197	NO	-
2415	ZINC02641332	2467	0.20628260226189266	NO	-
2416	ZINC04176605	5232	0.2062759288523223	NO	-
2417	ZINC03632259	4190	0.20626749527166524	NO	-
2418	ZINC01509985	1764	0.20624718920785726	NO	-
2419	ZINC04387658	5432	0.20617883457935723	NO	-
2420	ZINC01966653	1937	0.20614269821328277	NO	-
2421	ZINC02653785	2503	0.20613119748865358	NO	-
2422	ZINC01966651	1935	0.20609683471304596	NO	-
2423	ZINC02619411	2395	0.20609380924253995	NO	-
2424	ZINC03853033	4364	0.20606540905524923	NO	-
2425	ZINC03969967	4906	0.2060494122271922	NO	-
2426	ZINC01007136	1006	0.20603344527433023	NO	-
2427	ZINC03549704	3946	0.20602997060902872	NO	-
2428	ZINC03568510	3976	0.20601646406690285	NO	-
2429	ZINC00986498	967	0.20600693753072838	NO	-
2430	ZINC03855377	4466	0.20598618834497287	NO	-
2431	ZINC04440777	5474	0.20596682882056574	NO	-
2432	ZINC04220655	5260	0.20593094524903996	NO	-
2433	ZINC02868208	2837	0.20591051252082634	NO	-
2434	ZINC04247438	5286	0.20589422469035362	NO	-
2435	ZINC02705125	2564	0.20584458577619785	NO	-
2436	ZINC00977813	935	0.20580599678373962	NO	-
2437	ZINC01355663	1591	0.20578559587989673	NO	-
2438	ZINC00839433	514	0.20576970919998303	NO	-
2439	ZINC00839433	515	0.20576970919998291	NO	-
2440	ZINC01040425	1036	0.20571573419850975	NO	-
2441	ZINC00667048	141	0.20571546930238865	NO	-
2442	ZINC01892136	1866	0.20569788271936992	NO	-
2443	ZINC02802440	2732	0.20566495156262823	NO	-
2444	ZINC03857967	4529	0.20564113622528524	NO	-
2445	ZINC03357251	3423	0.20560294251518954	NO	-
2446	ZINC02917473	2908	0.20549413053921933	NO	-
2447	ZINC03279148	3291	0.2054890766810717	NO	-
2448	ZINC02852683	2800	0.20541527925710337	NO	-
2449	ZINC03558377	3957	0.20540042318531557	NO	-
2450	ZINC03867299	4641	0.20538191628274544	NO	-
2451	ZINC02662045	2531	0.20536659588899506	NO	-
2452	ZINC04447251	5480	0.20536515418973098	NO	-
2453	ZINC03855565	4470	0.2053525595723094	NO	-
2454	ZINC04018900	5122	0.20529004818495378	NO	-
2455	ZINC01363980	1595	0.20528757324072094	NO	-
2456	ZINC01363983	1596	0.20528014405156378	NO	-
2457	ZINC03849422	4269	0.20527895195929186	NO	-
2458	ZINC03849424	4271	0.20527551769797098	NO	-
2459	ZINC00725742	308	0.20525552227002283	NO	-
2460	ZINC01040424	1035	0.20525484324276455	NO	-
2461	ZINC03855034	4453	0.20522784434886812	NO	-
2462	ZINC00724194	304	0.205214143744054	NO	-
2463	ZINC04225496	5270	0.20518577553462233	NO	-
2464	ZINC00813373	464	0.20516188537804092	NO	-
2465	ZINC04143528	5195	0.20513769333682358	NO	-
2466	ZINC00798696	421	0.20513348635229425	NO	-
2467	ZINC02658104	2522	0.20510782548778694	NO	-
2468	ZINC03816156	4236	0.20510714123450458	NO	-
2469	ZINC03462204	3644	0.20510598547661774	NO	-
2470	ZINC03853460	4381	0.2050566343494406	NO	-
2471	ZINC03470453	3718	0.20505643383964312	NO	-
2472	ZINC03842434	4267	0.20503155182178448	NO	-
2473	ZINC03394694	3484	0.20502985048626673	NO	-
2474	ZINC00823876	488	0.2050163614254694	NO	-
2475	ZINC03306934	3333	0.20498675410970574	NO	-
2476	ZINC01324845	1540	0.20495614463410752	NO	-
2477	ZINC03867052	4629	0.20495474668344854	NO	-
2478	ZINC01302562	1522	0.20495142528067467	NO	-
2479	ZINC03394690	3483	0.204947064647016	NO	-
2480	ZINC02352870	2214	0.20494557700510016	NO	-
2481	ZINC03859635	4588	0.20491844642620696	NO	-
2482	ZINC02352872	2215	0.20491587409789958	NO	-
2483	ZINC04470041	5566	0.2048307165859291	NO	-
2484	ZINC02482034	2346	0.20479872672205035	NO	-
2485	ZINC03394675	3482	0.20474295520953492	NO	-
2486	ZINC01645185	1794	0.20473439897876855	NO	-
2487	ZINC01909331	1877	0.20473378744037127	NO	-
2488	ZINC04191684	5247	0.20472444910640694	NO	-
2489	ZINC01868099	1834	0.20472340234204564	NO	-
2490	ZINC03394672	3481	0.20465027343492406	NO	-
2491	ZINC03360161	3431	0.20463870187070846	NO	-
2492	ZINC02798087	2713	0.20461784253648396	NO	-
2493	ZINC01431444	1698	0.20461150885555193	NO	-
2494	ZINC00661171	129	0.2045597224361338	NO	-
2495	ZINC00881272	712	0.20454902212818488	NO	-
2496	ZINC01152458	1333	0.20451382443720376	NO	-
2497	ZINC02402377	2246	0.20449783196429064	NO	-
2498	ZINC03868076	4708	0.2044959159644294	NO	-
2499	ZINC03527862	3912	0.20442265622683517	NO	-
2500	ZINC03533022	3919	0.20438179824643915	NO	-
2501	ZINC02852725	2801	0.20436982932726463	NO	-
2502	ZINC02793918	2698	0.20433900365839908	NO	-
2503	ZINC00810142	454	0.20432327982317897	NO	-
2504	ZINC03315163	3345	0.2042929799303914	NO	-
2505	ZINC00800386	423	0.2042841574502846	NO	-
2506	ZINC03970178	4911	0.20428373295234853	NO	-
2507	ZINC04333335	5405	0.2042827872447026	NO	-
2508	ZINC02852316	2797	0.2042604673802575	NO	-
2509	ZINC02826372	2748	0.20423003960407832	NO	-
2510	ZINC01596779	1783	0.20419149896478697	NO	-
2511	ZINC03868269	4711	0.20417656256380554	NO	-
2512	ZINC02402376	2245	0.20416754652368793	NO	-
2513	ZINC04246187	5284	0.2041431397608139	NO	-
2514	ZINC03225716	3192	0.20413671923089388	NO	-
2515	ZINC02112450	2004	0.20411733908464932	NO	-
2516	ZINC00715893	295	0.20411180925683464	NO	-
2517	ZINC00715895	296	0.20409717168585484	NO	-
2518	ZINC03815814	5	0.20408508220388297	YES	4
2519	ZINC03453427	3592	0.20407671759685309	NO	-
2520	ZINC04491636	5593	0.2040672050080809	NO	-
2521	ZINC01282206	1496	0.20402168045705876	NO	-
2522	ZINC01112016	1204	0.20400372861622146	NO	-
2523	ZINC03832359	61	0.20400367734820446	YES	12
2524	ZINC03867161	4638	0.20398340811670612	NO	-
2525	ZINC00705180	274	0.20394049300231812	NO	-
2526	ZINC02798238	2716	0.20391294266488968	NO	-
2527	ZINC02636069	2453	0.20390524303173774	NO	-
2528	ZINC00793014	398	0.20390405989502933	NO	-
2529	ZINC03968804	4888	0.20388478674835425	NO	-
2530	ZINC02419840	2273	0.20386332564700266	NO	-
2531	ZINC02419841	2274	0.2038599726487332	NO	-
2532	ZINC03533023	3920	0.2038333086182409	NO	-
2533	ZINC03970177	4909	0.2038137649318368	NO	-
2534	ZINC01282211	1499	0.20379827331639958	NO	-
2535	ZINC00980695	938	0.20374039819962728	NO	-
2536	ZINC03334123	3383	0.203734678378233	NO	-
2537	ZINC01224301	1422	0.20368256546920563	NO	-
2538	ZINC03572379	3985	0.2036548492141934	NO	-
2539	ZINC02317230	2174	0.20355817255084357	NO	-
2540	ZINC04001148	5104	0.2035462400019314	NO	-
2541	ZINC01056465	1066	0.20354589386913674	NO	-
2542	ZINC01243973	1434	0.20354209741590712	NO	-
2543	ZINC02769566	2673	0.20352765121853564	NO	-
2544	ZINC01665614	1803	0.20348707900179616	NO	-
2545	ZINC03514211	3873	0.20345468733205876	NO	-
2546	ZINC01119743	1221	0.20345354053775078	NO	-
2547	ZINC04292319	5358	0.20343962029256568	NO	-
2548	ZINC02651463	2498	0.20342012599190945	NO	-
2549	ZINC00648631	112	0.20339798974486137	NO	-
2550	ZINC04133209	5187	0.20338728138285345	NO	-
2551	ZINC03854841	4433	0.2033744719201684	NO	-
2552	ZINC02209734	2081	0.20336798687752944	NO	-
2553	ZINC03931115	4851	0.20334694179852367	NO	-
2554	ZINC02763412	2664	0.20331167562813812	NO	-
2555	ZINC03858804	4561	0.20331153330264057	NO	-
2556	ZINC04160473	5208	0.2032978052632988	NO	-
2557	ZINC03854842	4434	0.20325396916924188	NO	-
2558	ZINC03867160	4637	0.20322999213978843	NO	-
2559	ZINC03969670	4903	0.20321862542369118	NO	-
2560	ZINC04033709	5130	0.2031978698802752	NO	-
2561	ZINC03259637	3260	0.2031752282537054	NO	-
2562	ZINC03858035	4534	0.20317167511879283	NO	-
2563	ZINC03054209	3127	0.20312572045690525	NO	-
2564	ZINC02143975	2030	0.20312550018995829	NO	-
2565	ZINC04485485	5583	0.2030867353231617	NO	-
2566	ZINC03857080	4478	0.20306633902102614	NO	-
2567	ZINC03315329	3346	0.2030494047896207	NO	-
2568	ZINC00850241	531	0.20302090218638072	NO	-
2569	ZINC01516487	1769	0.20300464404321394	NO	-
2570	ZINC01088911	1153	0.20296005661580221	NO	-
2571	ZINC00645775	108	0.2029494371752136	NO	-
2572	ZINC01032782	1025	0.20294379678036856	NO	-
2573	ZINC01032781	1024	0.20292598073182935	NO	-
2574	ZINC02406026	2250	0.20289023317782467	NO	-
2575	ZINC02460783	2330	0.20288480871458756	NO	-
2576	ZINC00672205	157	0.20285833426127373	NO	-
2577	ZINC04001193	5105	0.20284357616535356	NO	-
2578	ZINC01379075	1661	0.20277062603279447	NO	-
2579	ZINC03853461	4382	0.2027660886466347	NO	-
2580	ZINC04167542	5222	0.20276564740314768	NO	-
2581	ZINC02751103	2645	0.2027571660707892	NO	-
2582	ZINC01916185	74	0.20272952085004325	YES	13
2583	ZINC04003604	5106	0.20272706330051948	NO	-
2584	ZINC02886274	2888	0.2027182810559661	NO	-
2585	ZINC02447874	2311	0.2027056107780473	NO	-
2586	ZINC03852397	4341	0.2027052262349913	NO	-
2587	ZINC03889450	4770	0.202699133613801	NO	-
2588	ZINC04384552	5427	0.20265530436160806	NO	-
2589	ZINC03470054	3712	0.20262544124590048	NO	-
2590	ZINC04218120	5257	0.20260334121898035	NO	-
2591	ZINC02798384	2720	0.20259870284392878	NO	-
2592	ZINC03999713	5094	0.2025808403331985	NO	-
2593	ZINC04218120	5256	0.20256126060476612	NO	-
2594	ZINC03054032	3124	0.2024877548958442	NO	-
2595	ZINC02408766	2253	0.20248191079122566	NO	-
2596	ZINC01492724	1749	0.2024798136192716	NO	-
2597	ZINC03864388	4613	0.20247795298995666	NO	-
2598	ZINC02189851	2045	0.2024563490039353	NO	-
2599	ZINC02189853	2046	0.20245360572218857	NO	-
2600	ZINC03858996	4576	0.20245022390263814	NO	-
2601	ZINC01108740	1184	0.20243182325652828	NO	-
2602	ZINC04355754	5410	0.20240607247881573	NO	-
2603	ZINC03444045	3567	0.20240336283594518	NO	-
2604	ZINC03589623	4024	0.20239308881791915	NO	-
2605	ZINC01549595	1778	0.20239293250812507	NO	-
2606	ZINC01136174	1277	0.2023465237756612	NO	-
2607	ZINC02970905	2961	0.20234174612144112	NO	-
2608	ZINC03857128	4481	0.20232603454136502	NO	-
2609	ZINC03368554	3450	0.20230874687323325	NO	-
2610	ZINC02633375	2439	0.20229899140049895	NO	-
2611	ZINC02633376	2440	0.2022814883282112	NO	-
2612	ZINC03470363	3717	0.20227843222748307	NO	-
2613	ZINC00959917	917	0.20226997373810401	NO	-
2614	ZINC01108741	1185	0.20226019152247243	NO	-
2615	ZINC02350611	2211	0.20225915173646744	NO	-
2616	ZINC03386279	3471	0.2022329697057531	NO	-
2617	ZINC03059483	3130	0.20222185254653643	NO	-
2618	ZINC03982907	5014	0.20217460889471614	NO	-
2619	ZINC03982906	5013	0.20215355910261898	NO	-
2620	ZINC03367862	3445	0.20215171403441032	NO	-
2621	ZINC02909137	2903	0.20213418487559753	NO	-
2622	ZINC02909137	2904	0.20213418487559753	NO	-
2623	ZINC01358913	1592	0.20209474917457917	NO	-
2624	ZINC04233657	5277	0.2020930436052717	NO	-
2625	ZINC02408767	2254	0.2020909037242797	NO	-
2626	ZINC00814048	471	0.20207758004767484	NO	-
2627	ZINC03415725	3512	0.20204124019349046	NO	-
2628	ZINC03363374	3440	0.2019731419241684	NO	-
2629	ZINC02650057	2497	0.20194718117495256	NO	-
2630	ZINC03309786	3336	0.20194376399557565	NO	-
2631	ZINC01966590	1933	0.20193285706506317	NO	-
2632	ZINC04131219	5183	0.20193166785810648	NO	-
2633	ZINC00643839	106	0.20193045499591025	NO	-
2634	ZINC03608437	4138	0.20192661963118047	NO	-
2635	ZINC01810749	1824	0.2019191349379256	NO	-
2636	ZINC03867746	4688	0.20191193737707278	NO	-
2637	ZINC03868404	4726	0.2019055893222421	NO	-
2638	ZINC04466052	5528	0.2019055893222421	NO	-
2639	ZINC03858118	4537	0.201867221979634	NO	-
2640	ZINC04469827	5560	0.20186722197963392	NO	-
2641	ZINC02884650	2885	0.2018570376289236	NO	-
2642	ZINC04512943	5637	0.20185625811016358	NO	-
2643	ZINC04464351	5492	0.20183403113453638	NO	-
2644	ZINC03309784	3335	0.20182447730945255	NO	-
2645	ZINC01311441	1524	0.2017833750502292	NO	-
2646	ZINC01311442	1526	0.20177811919808772	NO	-
2647	ZINC03991970	5067	0.2016974669310994	NO	-
2648	ZINC02732218	2620	0.20169699216513062	NO	-
2649	ZINC04145011	5196	0.2016757267215221	NO	-
2650	ZINC03854855	4435	0.2016591477987872	NO	-
2651	ZINC02051995	1986	0.2016517869653653	NO	-
2652	ZINC03852330	4338	0.2016248732559069	NO	-
2653	ZINC01002401	995	0.20161904429204114	NO	-
2654	ZINC02639852	2466	0.20160614886275788	NO	-
2655	ZINC02887966	2892	0.2015425763949503	NO	-
2656	ZINC02502165	2362	0.20144013444255218	NO	-
2657	ZINC00830257	501	0.20142358676186423	NO	-
2658	ZINC01076032	1118	0.20140273186833194	NO	-
2659	ZINC00943151	884	0.2013904575200691	NO	-
2660	ZINC02841630	2771	0.20137258664569996	NO	-
2661	ZINC03317467	3351	0.20136167295117816	NO	-
2662	ZINC02497443	2352	0.2013280296727709	NO	-
2663	ZINC04470300	5572	0.20130514092283203	NO	-
2664	ZINC03857389	4497	0.20130321862345063	NO	-
2665	ZINC04464351	5494	0.20129891344145998	NO	-
2666	ZINC03889998	4788	0.20127301005451317	NO	-
2667	ZINC03975094	4971	0.20122814622836913	NO	-
2668	ZINC02338718	2208	0.20119678982078038	NO	-
2669	ZINC01260444	1451	0.20116971953954363	NO	-
2670	ZINC03681692	4214	0.20116882197141045	NO	-
2671	ZINC02071256	1994	0.2011209601463148	NO	-
2672	ZINC03589155	4019	0.20112010763849744	NO	-
2673	ZINC02464255	2334	0.2011171161518659	NO	-
2674	ZINC02417315	2267	0.2010945696186078	NO	-
2675	ZINC03969967	4907	0.20108974684059797	NO	-
2676	ZINC02217862	2089	0.2010878600317497	NO	-
2677	ZINC01516487	1770	0.20104039756323827	NO	-
2678	ZINC02897891	2895	0.20096908805196712	NO	-
2679	ZINC03589298	4021	0.20095689114510237	NO	-
2680	ZINC03574121	3989	0.20094423923479587	NO	-
2681	ZINC01000556	990	0.20085280136365938	NO	-
2682	ZINC02210510	2083	0.20084938031056143	NO	-
2683	ZINC02909137	2902	0.20084839865485185	NO	-
2684	ZINC00900698	769	0.20082902747026696	NO	-
2685	ZINC03272324	3280	0.20079273450673124	NO	-
2686	ZINC03779125	4225	0.20075501769027743	NO	-
2687	ZINC03412636	3510	0.20075161626298552	NO	-
2688	ZINC04493899	5620	0.2007244650941794	NO	-
2689	ZINC03868390	4725	0.2006697005664084	NO	-
2690	ZINC04248924	5288	0.20066326017464575	NO	-
2691	ZINC04167282	5219	0.20060908070405853	NO	-
2692	ZINC03480278	3748	0.2005773154952544	NO	-
2693	ZINC01050810	1057	0.20056253604071644	NO	-
2694	ZINC04145011	5197	0.2005615324916269	NO	-
2695	ZINC02645730	2487	0.20055471830598048	NO	-
2696	ZINC03975095	4972	0.20054963711037832	NO	-
2697	ZINC03526137	3911	0.20054617885850443	NO	-
2698	ZINC03906626	4842	0.2005165426019262	NO	-
2699	ZINC03868381	4723	0.20050564406541052	NO	-
2700	ZINC00715683	290	0.2004488976038261	NO	-
2701	ZINC02369394	2223	0.20043865552795997	NO	-
2702	ZINC03868269	4712	0.20043259787852197	NO	-
2703	ZINC03275730	3284	0.20035453914170437	NO	-
2704	ZINC01001189	992	0.20034619001296558	NO	-
2705	ZINC01899121	1871	0.20034460382793068	NO	-
2706	ZINC03275732	3285	0.200342018071753	NO	-
2707	ZINC03235802	3211	0.2003341046800928	NO	-
2708	ZINC03480096	3744	0.20032739386634077	NO	-
2709	ZINC03301905	3323	0.20029639238206687	NO	-
2710	ZINC01784090	1815	0.20028432392980822	NO	-
2711	ZINC03857693	4517	0.20027566124385676	NO	-
2712	ZINC03448359	3574	0.2002542453986084	NO	-
2713	ZINC01026515	1017	0.20023107087200678	NO	-
2714	ZINC01102188	1173	0.2002210904043973	NO	-
2715	ZINC03480276	3747	0.2002050058330578	NO	-
2716	ZINC00857174	551	0.2001933530932664	NO	-
2717	ZINC00993815	985	0.20019090441550774	NO	-
2718	ZINC00814025	466	0.20017947284374732	NO	-
2719	ZINC04160518	5210	0.20017854500271998	NO	-
2720	ZINC03135254	3160	0.20014364087648182	NO	-
2721	ZINC02205509	2073	0.20013892067369776	NO	-
2722	ZINC00857175	552	0.20010988119934384	NO	-
2723	ZINC03852930	4357	0.2000985649744388	NO	-
2724	ZINC00857238	553	0.20009607765648094	NO	-
2725	ZINC03852931	4358	0.2000796660395738	NO	-
2726	ZINC03868626	4740	0.20003473601927807	NO	-
2727	ZINC00857239	554	0.2000112471320335	NO	-
2728	ZINC01253522	1447	0.19999607354062796	NO	-
2729	ZINC02876560	2857	0.19995803803280907	NO	-
2730	ZINC01095080	1166	0.19993435501151224	NO	-
2731	ZINC01967775	1941	0.19992236527067062	NO	-
2732	ZINC03969653	4902	0.19983596618574823	NO	-
2733	ZINC02199578	2058	0.19983139528814656	NO	-
2734	ZINC02205509	2072	0.19981675469116691	NO	-
2735	ZINC00823876	489	0.19979101531486815	NO	-
2736	ZINC04509317	5633	0.19978480210268904	NO	-
2737	ZINC02734698	2624	0.1997543002066931	NO	-
2738	ZINC01967543	1939	0.19974097273440042	NO	-
2739	ZINC00810042	453	0.19973653577580036	NO	-
2740	ZINC03431966	3539	0.19973192626653308	NO	-
2741	ZINC03453237	3591	0.19973088571217057	NO	-
2742	ZINC00826740	493	0.19972493781021292	NO	-
2743	ZINC02740905	2631	0.1996858855334012	NO	-
2744	ZINC03850824	4299	0.1996184880021772	NO	-
2745	ZINC02446761	2309	0.19957077521947017	NO	-
2746	ZINC01253523	1448	0.19954233490627746	NO	-
2747	ZINC03854871	4441	0.19952966071109945	NO	-
2748	ZINC04491636	5594	0.19952288377652155	NO	-
2749	ZINC02328563	2192	0.19944025999038578	NO	-
2750	ZINC02328568	2193	0.19943102971612972	NO	-
2751	ZINC04492352	5600	0.19941752799092144	NO	-
2752	ZINC03868385	4724	0.19940790002190148	NO	-
2753	ZINC04391204	5436	0.19937459498926507	NO	-
2754	ZINC03366558	3443	0.19935133981228412	NO	-
2755	ZINC01095081	1167	0.19934027297046503	NO	-
2756	ZINC01868097	1833	0.1993398873949449	NO	-
2757	ZINC03589273	4020	0.19932785517745835	NO	-
2758	ZINC00675629	189	0.1993156122012306	NO	-
2759	ZINC03926873	4845	0.1993145790434382	NO	-
2760	ZINC03470089	3714	0.19929208877227184	NO	-
2761	ZINC03803179	4232	0.19922304392080595	NO	-
2762	ZINC03199718	3181	0.1991981652476115	NO	-
2763	ZINC00937615	868	0.19919089340942914	NO	-
2764	ZINC03855582	4471	0.19916379346074284	NO	-
2765	ZINC03071458	3134	0.19914965651490255	NO	-
2766	ZINC02690275	2554	0.19913524708082248	NO	-
2767	ZINC04502717	5629	0.19912905671883574	NO	-
2768	ZINC04469470	5555	0.19911911871939025	NO	-
2769	ZINC01137874	1283	0.19910512835335015	NO	-
2770	ZINC03425444	3526	0.19909765794383733	NO	-
2771	ZINC02776494	2687	0.1990450348943237	NO	-
2772	ZINC03258704	3254	0.19902547789012595	NO	-
2773	ZINC02628155	2423	0.1990217597328963	NO	-
2774	ZINC04507006	5630	0.19900006904266831	NO	-
2775	ZINC02877365	2863	0.19897560482226426	NO	-
2776	ZINC00622853	49	0.19896186451030892	NO	-
2777	ZINC00622848	47	0.19895889883415924	NO	-
2778	ZINC03817262	4241	0.1989435683059096	NO	-
2779	ZINC03253719	3250	0.1989383175060095	NO	-
2780	ZINC00937616	869	0.1988833282456577	NO	-
2781	ZINC00958208	907	0.1988640992830624	NO	-
2782	ZINC04466045	5525	0.19884759544547162	NO	-
2783	ZINC01492166	1747	0.19883450689229518	NO	-
2784	ZINC02189842	2044	0.19883071855290713	NO	-
2785	ZINC03589423	4022	0.19878958333965746	NO	-
2786	ZINC03258704	3256	0.19877474231531742	NO	-
2787	ZINC01496659	1753	0.19876539922435693	NO	-
2788	ZINC01094768	1165	0.1987376914750776	NO	-
2789	ZINC03454186	3594	0.1987191878096134	NO	-
2790	ZINC03470083	3713	0.19871151589679162	NO	-
2791	ZINC03859525	4583	0.19867471433226402	NO	-
2792	ZINC02446761	2308	0.19867092174277606	NO	-
2793	ZINC04514411	5639	0.1986685312922176	NO	-
2794	ZINC04403362	5444	0.19864805700156807	NO	-
2795	ZINC01927636	1901	0.19864378020770165	NO	-
2796	ZINC01241385	1433	0.19863605952402244	NO	-
2797	ZINC02830522	2753	0.1986340057889246	NO	-
2798	ZINC04485485	5584	0.19863301169433903	NO	-
2799	ZINC03427718	3531	0.19862926799069014	NO	-
2800	ZINC01063431	1082	0.19861867330184158	NO	-
2801	ZINC00725075	305	0.19861570262608733	NO	-
2802	ZINC03858995	4575	0.19861151883440625	NO	-
2803	ZINC03120508	3159	0.19859895272694889	NO	-
2804	ZINC03864387	4612	0.19859749145357813	NO	-
2805	ZINC01492164	1746	0.19858692766098685	NO	-
2806	ZINC03574080	3988	0.1985781224803989	NO	-
2807	ZINC00741565	316	0.1985011432790155	NO	-
2808	ZINC01496657	1752	0.1984765371164418	NO	-
2809	ZINC04248924	5289	0.19846989914617466	NO	-
2810	ZINC00867750	601	0.19845765549857983	NO	-
2811	ZINC03247009	3229	0.1984553964890719	NO	-
2812	ZINC01938191	1916	0.19844939663601538	NO	-
2813	ZINC03854876	4443	0.19842733946598642	NO	-
2814	ZINC03855504	4468	0.19839837699553667	NO	-
2815	ZINC02841541	2770	0.19839231690544923	NO	-
2816	ZINC03850043	4285	0.19838868201985663	NO	-
2817	ZINC03815543	51	0.19838691581109807	YES	9
2818	ZINC03859526	4584	0.19837285822394765	NO	-
2819	ZINC01917501	1885	0.19834431072590622	NO	-
2820	ZINC01196156	1392	0.19827936083789666	NO	-
2821	ZINC02858428	2826	0.19827593930529674	NO	-
2822	ZINC00876105	673	0.1982756300989808	NO	-
2823	ZINC03514269	3875	0.19826458056776064	NO	-
2824	ZINC03514267	3874	0.19826334064290632	NO	-
2825	ZINC04225343	5268	0.19825368328927068	NO	-
2826	ZINC01795460	1820	0.19824617908873857	NO	-
2827	ZINC04361071	5413	0.19821125506111753	NO	-
2828	ZINC04121472	5176	0.19818159288940224	NO	-
2829	ZINC00719528	301	0.19817351807141145	NO	-
2830	ZINC03889471	4773	0.19816149752598103	NO	-
2831	ZINC03596548	4109	0.19815906978129114	NO	-
2832	ZINC03889470	4772	0.1981387861885126	NO	-
2833	ZINC02628156	2424	0.19813577250617	NO	-
2834	ZINC03596547	4108	0.19813028112898964	NO	-
2835	ZINC02878116	2867	0.19811446989607437	NO	-
2836	ZINC01358913	1594	0.198060328162639	NO	-
2837	ZINC02805610	2734	0.19805555133545807	NO	-
2838	ZINC03894762	4839	0.19804825039589896	NO	-
2839	ZINC03395680	3485	0.19803248909544924	NO	-
2840	ZINC01795457	1819	0.1980303141324074	NO	-
2841	ZINC03520351	3898	0.19802024356160425	NO	-
2842	ZINC00857248	555	0.19798914248901794	NO	-
2843	ZINC02135867	2017	0.19797128027131755	NO	-
2844	ZINC00787314	388	0.19797057729901238	NO	-
2845	ZINC01177863	1362	0.19796369198412558	NO	-
2846	ZINC01196750	1393	0.19795129738259887	NO	-
2847	ZINC03360818	3432	0.1979506295813621	NO	-
2848	ZINC01937845	1912	0.19792033831381756	NO	-
2849	ZINC00814051	472	0.19789765118924965	NO	-
2850	ZINC02168967	2038	0.19788397543203562	NO	-
2851	ZINC03646345	4197	0.19788281297670132	NO	-
2852	ZINC03980792	5008	0.19786270780574786	NO	-
2853	ZINC00622853	48	0.1978523849351416	NO	-
2854	ZINC03418885	3517	0.19783897289561667	NO	-
2855	ZINC03969670	4904	0.1978321024006236	NO	-
2856	ZINC00622848	46	0.19782699424092126	NO	-
2857	ZINC00814053	473	0.19781870462517556	NO	-
2858	ZINC03418883	3516	0.1978126918539001	NO	-
2859	ZINC04464351	5493	0.1978059319712882	NO	-
2860	ZINC03983266	5039	0.1977679339942866	NO	-
2861	ZINC00971446	930	0.19774806994538208	NO	-
2862	ZINC00878477	692	0.19774428522415863	NO	-
2863	ZINC01953823	1925	0.19770357214591935	NO	-
2864	ZINC00780959	369	0.19768782721155156	NO	-
2865	ZINC04417798	5457	0.19766825351745734	NO	-
2866	ZINC00867268	591	0.19766212031647362	NO	-
2867	ZINC04192872	5249	0.1976446446951003	NO	-
2868	ZINC03852903	4355	0.1976087792537601	NO	-
2869	ZINC00814045	468	0.19759911977088698	NO	-
2870	ZINC03020942	3004	0.19758992643086498	NO	-
2871	ZINC00676470	197	0.19757396311697759	NO	-
2872	ZINC03852904	4356	0.19756306202878354	NO	-
2873	ZINC00814047	470	0.19756239226466138	NO	-
2874	ZINC02199827	2059	0.19751719726511974	NO	-
2875	ZINC00623732	51	0.19749877460383355	NO	-
2876	ZINC03980790	5006	0.1974939548188516	NO	-
2877	ZINC03595146	4073	0.1974378598968875	NO	-
2878	ZINC03587970	4015	0.19743457641937306	NO	-
2879	ZINC02771948	2675	0.1974327930658353	NO	-
2880	ZINC04466344	5535	0.19743055616638974	NO	-
2881	ZINC03022428	3019	0.19742482639368808	NO	-
2882	ZINC03022128	3009	0.19741725368634516	NO	-
2883	ZINC02851927	2795	0.19741448164264205	NO	-
2884	ZINC02069781	1992	0.19737393260267372	NO	-
2885	ZINC00983582	951	0.19736495086545663	NO	-
2886	ZINC00692815	255	0.19732717707219669	NO	-
2887	ZINC02249368	2124	0.1973220253462755	NO	-
2888	ZINC00794467	402	0.19727037513127052	NO	-
2889	ZINC01967779	1943	0.19727007466626417	NO	-
2890	ZINC02643084	2473	0.19725979657481565	NO	-
2891	ZINC02113153	2008	0.19724254440343783	NO	-
2892	ZINC03889445	4769	0.19723652115274545	NO	-
2893	ZINC03646368	4198	0.19721085759962073	NO	-
2894	ZINC03646370	4199	0.1971972182843558	NO	-
2895	ZINC04121610	5179	0.19718694696059724	NO	-
2896	ZINC03025347	3056	0.1971502259408039	NO	-
2897	ZINC03051460	3120	0.19713663599313644	NO	-
2898	ZINC03419240	3518	0.19713512332896557	NO	-
2899	ZINC04225295	5266	0.19711450622476628	NO	-
2900	ZINC03858018	4533	0.19709568163488825	NO	-
2901	ZINC04469704	5559	0.19709568163488825	NO	-
2902	ZINC03322997	3361	0.19709254960542716	NO	-
2903	ZINC00814046	469	0.1970902029237965	NO	-
2904	ZINC03356656	3421	0.1970822256372177	NO	-
2905	ZINC03022129	3010	0.19706704835506147	NO	-
2906	ZINC02829446	2752	0.19706403079754425	NO	-
2907	ZINC00644104	107	0.19705379036118334	NO	-
2908	ZINC04251547	5310	0.19702634482002582	NO	-
2909	ZINC02618327	2393	0.19702455136671365	NO	-
2910	ZINC04464295	5491	0.19701584452554693	NO	-
2911	ZINC00821801	485	0.19699132012995813	NO	-
2912	ZINC01441110	1710	0.196987880806044	NO	-
2913	ZINC01063066	1081	0.19693976747329844	NO	-
2914	ZINC01197021	1396	0.19692831267832056	NO	-
2915	ZINC03850445	4293	0.19691923242376644	NO	-
2916	ZINC02643083	2472	0.19689145596680463	NO	-
2917	ZINC03241302	3220	0.19680628124601307	NO	-
2918	ZINC00948540	894	0.19675922035490137	NO	-
2919	ZINC03852330	4339	0.19674714114842495	NO	-
2920	ZINC03857088	4479	0.1967398168907207	NO	-
2921	ZINC00893688	759	0.1967181788943285	NO	-
2922	ZINC00938170	871	0.19667692838783263	NO	-
2923	ZINC03105061	3154	0.1966243304597378	NO	-
2924	ZINC03632089	4189	0.19661745333829253	NO	-
2925	ZINC02617859	2391	0.19659960542884505	NO	-
2926	ZINC00881055	704	0.1965932055197483	NO	-
2927	ZINC03600640	4130	0.19658981645028661	NO	-
2928	ZINC02849817	2787	0.19658775012720678	NO	-
2929	ZINC02845153	2780	0.19655937823981162	NO	-
2930	ZINC03980791	5007	0.19653373962336734	NO	-
2931	ZINC02112465	2005	0.1965225812705109	NO	-
2932	ZINC02706814	2566	0.19650152779541868	NO	-
2933	ZINC02706811	2565	0.19649064298973518	NO	-
2934	ZINC04191189	5242	0.19647149515140971	NO	-
2935	ZINC03472236	3724	0.196470050653655	NO	-
2936	ZINC03472240	3725	0.19646207953670894	NO	-
2937	ZINC00867750	600	0.1964294100659185	NO	-
2938	ZINC00676682	203	0.1964235731968178	NO	-
2939	ZINC01898571	1870	0.19641662751817107	NO	-
2940	ZINC03593682	4049	0.19640479103236771	NO	-
2941	ZINC03240299	3218	0.1963965316681161	NO	-
2942	ZINC00877829	683	0.19632928259471558	NO	-
2943	ZINC01052671	1063	0.1963172244498348	NO	-
2944	ZINC03593681	4048	0.19629414788467373	NO	-
2945	ZINC00868824	616	0.19628547992055623	NO	-
2946	ZINC03786861	4227	0.19626608671408038	NO	-
2947	ZINC00877401	676	0.1962636379934233	NO	-
2948	ZINC03292477	3311	0.19626286558151684	NO	-
2949	ZINC03292475	3310	0.19626164647781166	NO	-
2950	ZINC03857089	4480	0.19624872512574423	NO	-
2951	ZINC03051475	3121	0.19624219700974646	NO	-
2952	ZINC03631303	4171	0.1962386003544756	NO	-
2953	ZINC00854636	547	0.19622040408763108	NO	-
2954	ZINC04046678	5147	0.19620967491007626	NO	-
2955	ZINC02112839	2006	0.19619117832507305	NO	-
2956	ZINC01889518	1839	0.19616988257148077	NO	-
2957	ZINC00880859	701	0.19616694773750606	NO	-
2958	ZINC02719674	2587	0.19614683683816514	NO	-
2959	ZINC01491199	1743	0.19614500989843622	NO	-
2960	ZINC03465210	3690	0.1961377898936681	NO	-
2961	ZINC01379073	1660	0.19613777685346245	NO	-
2962	ZINC03465207	3689	0.1961325284096908	NO	-
2963	ZINC00937639	870	0.19611757267806243	NO	-
2964	ZINC04493067	5616	0.1960981671778706	NO	-
2965	ZINC03246614	3228	0.1960749985548972	NO	-
2966	ZINC01187602	1384	0.19606568221852122	NO	-
2967	ZINC03448093	3573	0.19604112807893087	NO	-
2968	ZINC03207191	3186	0.19597248529261907	NO	-
2969	ZINC00766618	327	0.19596288556855937	NO	-
2970	ZINC03850468	4294	0.19596216883353607	NO	-
2971	ZINC03322377	3358	0.19593798459698525	NO	-
2972	ZINC01184308	1371	0.19593643908767883	NO	-
2973	ZINC03322379	3359	0.19592265539213724	NO	-
2974	ZINC00791954	395	0.19589135450862374	NO	-
2975	ZINC00791952	394	0.19587993470210374	NO	-
2976	ZINC03854104	4404	0.195870721357162	NO	-
2977	ZINC01144373	1309	0.19580441585542027	NO	-
2978	ZINC02462642	2333	0.19578092069151967	NO	-
2979	ZINC04000695	5097	0.19576812054805742	NO	-
2980	ZINC01185174	1375	0.1957675058146763	NO	-
2981	ZINC00766400	324	0.19576734601160456	NO	-
2982	ZINC00796878	420	0.19574606303787587	NO	-
2983	ZINC00796876	419	0.19571709523357347	NO	-
2984	ZINC03478821	3737	0.19570591364776938	NO	-
2985	ZINC01862815	1832	0.19570258191420567	NO	-
2986	ZINC01475265	1722	0.19567084857187428	NO	-
2987	ZINC00881088	706	0.19566897414672987	NO	-
2988	ZINC03854103	4403	0.1956268791566414	NO	-
2989	ZINC02856006	2816	0.19562116267430552	NO	-
2990	ZINC03462814	3653	0.19560831742131352	NO	-
2991	ZINC01137874	1284	0.1955940416008269	NO	-
2992	ZINC04176705	5233	0.19558905112180275	NO	-
2993	ZINC00878834	694	0.19558675521655186	NO	-
2994	ZINC03037064	3087	0.19554967684134245	NO	-
2995	ZINC00958579	911	0.1955314942805162	NO	-
2996	ZINC00958578	910	0.1955162255686726	NO	-
2997	ZINC00801503	425	0.1954968853938377	NO	-
2998	ZINC02940212	2920	0.19548215925426982	NO	-
2999	ZINC02940211	2919	0.19546985498918001	NO	-
3000	ZINC04488437	5592	0.195466721519311	NO	-
3001	ZINC02713762	2571	0.1954598377614082	NO	-
3002	ZINC01471821	1719	0.19544732647604046	NO	-
3003	ZINC03594460	4063	0.19538288510831636	NO	-
3004	ZINC04179027	5235	0.19534239856329266	NO	-
3005	ZINC03858798	4557	0.19533991171182663	NO	-
3006	ZINC01642494	1792	0.19531340471495998	NO	-
3007	ZINC03868685	4742	0.19529398210392604	NO	-
3008	ZINC01142465	1297	0.19529123130557607	NO	-
3009	ZINC03578610	3997	0.19527633993406962	NO	-
3010	ZINC02458661	2327	0.19526730323261218	NO	-
3011	ZINC02279900	2139	0.1952637904091765	NO	-
3012	ZINC01415092	1682	0.19526286344602858	NO	-
3013	ZINC02093409	1995	0.1952626756280767	NO	-
3014	ZINC02940208	2917	0.19525260965714408	NO	-
3015	ZINC02940209	2918	0.19525160538353203	NO	-
3016	ZINC03973822	4959	0.19524200643007641	NO	-
3017	ZINC02872135	2846	0.19516645251832138	NO	-
3018	ZINC02876884	2860	0.19516346646925978	NO	-
3019	ZINC00985242	957	0.19512633503316898	NO	-
3020	ZINC03008876	3000	0.19511941834682026	NO	-
3021	ZINC03988886	5061	0.19508832652430513	NO	-
3022	ZINC01366449	1608	0.1950690845971522	NO	-
3023	ZINC00642598	102	0.19505731610296392	NO	-
3024	ZINC03947974	4862	0.19503629836689787	NO	-
3025	ZINC02318182	2175	0.19501686923027117	NO	-
3026	ZINC01868735	1835	0.19501564407658062	NO	-
3027	ZINC02571210	2370	0.19500258317379582	NO	-
3028	ZINC01142210	1292	0.19498197063054626	NO	-
3029	ZINC01142211	1293	0.19498068226385276	NO	-
3030	ZINC02802002	2730	0.1949755865702927	NO	-
3031	ZINC02481093	2344	0.1949696991239853	NO	-
3032	ZINC04385362	5428	0.19495067904814672	NO	-
3033	ZINC03594462	4064	0.1949442453561398	NO	-
3034	ZINC03248471	3234	0.1949081166598774	NO	-
3035	ZINC03248473	3235	0.1949029607350204	NO	-
3036	ZINC01168265	1349	0.1948841540269778	NO	-
3037	ZINC00778180	358	0.19487985334222135	NO	-
3038	ZINC03983189	5036	0.19487165074753035	NO	-
3039	ZINC03047717	3113	0.1948619227099355	NO	-
3040	ZINC03251977	3248	0.19485944582753642	NO	-
3041	ZINC03437825	3548	0.19482516227235586	NO	-
3042	ZINC03983191	5038	0.194822465648384	NO	-
3043	ZINC03850308	4290	0.19482233826307604	NO	-
3044	ZINC03437820	3547	0.1948200703158899	NO	-
3045	ZINC01142466	1298	0.19481819184698565	NO	-
3046	ZINC00671237	153	0.19480928393104938	NO	-
3047	ZINC01187604	1385	0.19475789738507923	NO	-
3048	ZINC04468490	5545	0.1947467480795942	NO	-
3049	ZINC04357698	5411	0.1947417669219	NO	-
3050	ZINC00891333	749	0.19472938594193198	NO	-
3051	ZINC04032776	5126	0.1947056972822618	NO	-
3052	ZINC01967777	1942	0.19466317766868022	NO	-
3053	ZINC02330566	2195	0.19461539300204464	NO	-
3054	ZINC00985242	958	0.1946070270735788	NO	-
3055	ZINC02330568	2196	0.1946050882178944	NO	-
3056	ZINC03032806	3081	0.1945832026745824	NO	-
3057	ZINC03340956	3389	0.1945676439856628	NO	-
3058	ZINC02627184	2415	0.1945532070579309	NO	-
3059	ZINC01967545	1940	0.19454245327232228	NO	-
3060	ZINC00874587	662	0.19454092765677364	NO	-
3061	ZINC00826825	494	0.1945388305442561	NO	-
3062	ZINC03032804	3080	0.19452731330672585	NO	-
3063	ZINC04030390	5124	0.19452063843015557	NO	-
3064	ZINC00960060	921	0.19451494962690632	NO	-
3065	ZINC03428918	3535	0.19450276594394514	NO	-
3066	ZINC02318183	2176	0.1944923797330485	NO	-
3067	ZINC00881055	705	0.19446356594124814	NO	-
3068	ZINC02879253	2868	0.19441182816015037	NO	-
3069	ZINC02471771	2338	0.19430973526198705	NO	-
3070	ZINC00656755	124	0.19425546235910893	NO	-
3071	ZINC03451328	3584	0.19423756359221414	NO	-
3072	ZINC03207184	3185	0.19419623101376748	NO	-
3073	ZINC00868824	617	0.1941852582154447	NO	-
3074	ZINC03858110	4536	0.19417925462742514	NO	-
3075	ZINC00787312	387	0.19414885541034393	NO	-
3076	ZINC03449505	3575	0.1940996966725784	NO	-
3077	ZINC01366534	1610	0.19408805390041933	NO	-
3078	ZINC00880859	702	0.19408660777663286	NO	-
3079	ZINC02718388	2575	0.1940859117227108	NO	-
3080	ZINC03854193	4412	0.19408323144629636	NO	-
3081	ZINC03595368	4085	0.19407894925391536	NO	-
3082	ZINC02718389	2576	0.19407233850225905	NO	-
3083	ZINC03595367	4084	0.19407062219072665	NO	-
3084	ZINC03573989	3987	0.19405332096524183	NO	-
3085	ZINC02984552	2990	0.19402277175552582	NO	-
3086	ZINC01128216	1259	0.1940091641597907	NO	-
3087	ZINC01366450	1609	0.19400663197184978	NO	-
3088	ZINC02627529	2416	0.19400308859396004	NO	-
3089	ZINC00824139	490	0.19398247991706533	NO	-
3090	ZINC02809065	2740	0.19396612074288327	NO	-
3091	ZINC00907900	792	0.19396180907092503	NO	-
3092	ZINC03854493	4418	0.19393031862146398	NO	-
3093	ZINC03023681	3038	0.193920704566619	NO	-
3094	ZINC03023684	3039	0.1938884954579506	NO	-
3095	ZINC02484253	2349	0.19387407023679337	NO	-
3096	ZINC00783982	375	0.19387084628409432	NO	-
3097	ZINC01807174	1823	0.19385387244691768	NO	-
3098	ZINC01094195	1160	0.19384848913992503	NO	-
3099	ZINC03854164	4409	0.19378800001336768	NO	-
3100	ZINC03857456	4507	0.19378463318566078	NO	-
3101	ZINC00997450	988	0.1937209760538062	NO	-
3102	ZINC04179054	5236	0.19372035717385452	NO	-
3103	ZINC00784009	376	0.1936964992390396	NO	-
3104	ZINC03646330	4196	0.19368395436746144	NO	-
3105	ZINC03337144	3386	0.19367463735635093	NO	-
3106	ZINC01379066	1659	0.19362027143855814	NO	-
3107	ZINC00881088	707	0.19357813969276802	NO	-
3108	ZINC00655145	121	0.19356158205341883	NO	-
3109	ZINC03983190	5037	0.19355418885317957	NO	-
3110	ZINC01289557	1512	0.19350526222211392	NO	-
3111	ZINC00643598	105	0.19349546396420972	NO	-
3112	ZINC04492624	5603	0.1934852415171008	NO	-
3113	ZINC01384082	1671	0.19340890918380235	NO	-
3114	ZINC01207336	1399	0.19333109596111808	NO	-
3115	ZINC03431276	3538	0.19333023745614175	NO	-
3116	ZINC02380427	2233	0.19332401365824445	NO	-
3117	ZINC00780863	368	0.19327910467792303	NO	-
3118	ZINC02244725	2118	0.1932638522153564	NO	-
3119	ZINC00821371	484	0.19325779086580627	NO	-
3120	ZINC04030394	5125	0.19323971305076693	NO	-
3121	ZINC02870582	2842	0.19318884512856224	NO	-
3122	ZINC01130666	1263	0.19317549618683044	NO	-
3123	ZINC03022914	3024	0.19315017057130865	NO	-
3124	ZINC03513490	3870	0.1931302924495026	NO	-
3125	ZINC04312248	5376	0.193114246883811	NO	-
3126	ZINC01550749	1780	0.19311360578047934	NO	-
3127	ZINC02858034	2825	0.19305338884421344	NO	-
3128	ZINC03199721	3183	0.19304016374062216	NO	-
3129	ZINC00881131	708	0.19303944311403395	NO	-
3130	ZINC04087350	5168	0.19303024190178678	NO	-
3131	ZINC02806624	2736	0.19299653501976352	NO	-
3132	ZINC03194156	3179	0.1929955976874023	NO	-
3133	ZINC04047825	5148	0.19299310711826834	NO	-
3134	ZINC00883084	717	0.19298371560961358	NO	-
3135	ZINC03465187	3687	0.19296371989964092	NO	-
3136	ZINC03465191	3688	0.19295875882164695	NO	-
3137	ZINC03465285	3693	0.19295693342834572	NO	-
3138	ZINC04087359	5169	0.1929475079810916	NO	-
3139	ZINC02244724	2117	0.1929207443489484	NO	-
3140	ZINC03815527	54	0.1928948408854504	YES	9
3141	ZINC01123198	1232	0.19289161848133443	NO	-
3142	ZINC03285770	3303	0.19288686764391402	NO	-
3143	ZINC03983188	5035	0.19287586839040302	NO	-
3144	ZINC01384084	1672	0.1928610577342003	NO	-
3145	ZINC01158390	1336	0.1928446153302792	NO	-
3146	ZINC01967871	1944	0.1928130917915294	NO	-
3147	ZINC01432376	1701	0.19278139596936836	NO	-
3148	ZINC03464951	3686	0.19276452589593418	NO	-
3149	ZINC01109858	1190	0.19275669971903123	NO	-
3150	ZINC03464947	3685	0.19275048327575384	NO	-
3151	ZINC02656194	2512	0.1926538137377213	NO	-
3152	ZINC04003645	5109	0.19264151563831342	NO	-
3153	ZINC00672204	156	0.19263827177521595	NO	-
3154	ZINC02144403	2033	0.19261785082486774	NO	-
3155	ZINC02321051	2180	0.1925980430329224	NO	-
3156	ZINC03533787	3923	0.1925932928345424	NO	-
3157	ZINC03295151	3315	0.19259281231053588	NO	-
3158	ZINC01937853	1913	0.19259126391834092	NO	-
3159	ZINC00958589	912	0.19258282311199412	NO	-
3160	ZINC03259020	3258	0.1925745119997101	NO	-
3161	ZINC03030277	3062	0.1925737279737038	NO	-
3162	ZINC01147941	1319	0.19254810130820407	NO	-
3163	ZINC03593335	4032	0.19254592505945212	NO	-
3164	ZINC03304632	3332	0.19254519945881104	NO	-
3165	ZINC00789440	391	0.19253066094531512	NO	-
3166	ZINC01148649	1322	0.19252838355308413	NO	-
3167	ZINC02406814	2251	0.19251426764885124	NO	-
3168	ZINC04280257	5346	0.19248835191663988	NO	-
3169	ZINC00642121	95	0.1924755579865684	NO	-
3170	ZINC03593337	4033	0.19246537152287066	NO	-
3171	ZINC03295152	3316	0.19244269264718725	NO	-
3172	ZINC03259135	3259	0.1924090484153164	NO	-
3173	ZINC01119731	1220	0.19238549926842713	NO	-
3174	ZINC04191403	5244	0.19237139208896636	NO	-
3175	ZINC04231551	5273	0.19229810118284224	NO	-
3176	ZINC03927155	4846	0.1922957564362642	NO	-
3177	ZINC04032784	5127	0.1922861596507953	NO	-
3178	ZINC03250321	3243	0.1922861452951567	NO	-
3179	ZINC03250318	3242	0.19228377867351718	NO	-
3180	ZINC03850028	4283	0.192257876926747	NO	-
3181	ZINC00795195	409	0.19223700876450353	NO	-
3182	ZINC00795197	410	0.19223231073497507	NO	-
3183	ZINC02742832	2634	0.19216472912896526	NO	-
3184	ZINC03970217	4915	0.1921543729594237	NO	-
3185	ZINC02321050	2179	0.1921418502359333	NO	-
3186	ZINC03975052	4969	0.19211274523417907	NO	-
3187	ZINC00789444	392	0.19205536831339837	NO	-
3188	ZINC00800595	424	0.19201408895413738	NO	-
3189	ZINC01125208	1245	0.19199410627532418	NO	-
3190	ZINC02928060	2913	0.19199161954460367	NO	-
3191	ZINC01443429	1714	0.1919911422596642	NO	-
3192	ZINC01443428	1713	0.1919910438470583	NO	-
3193	ZINC00880970	703	0.19198414672818254	NO	-
3194	ZINC01125206	1244	0.1919794696347172	NO	-
3195	ZINC01924642	1899	0.19197714135439004	NO	-
3196	ZINC02582295	2371	0.19193287998821132	NO	-
3197	ZINC03248427	3232	0.19192776813869528	NO	-
3198	ZINC03248428	3233	0.19189400150815672	NO	-
3199	ZINC02312242	2165	0.19187897619787925	NO	-
3200	ZINC02312241	2164	0.1918750421486938	NO	-
3201	ZINC03850105	4286	0.19187124252739235	NO	-
3202	ZINC00795192	407	0.1918602868941797	NO	-
3203	ZINC03834106	90	0.1918478763132046	YES	17
3204	ZINC03858496	4544	0.19182329190686426	NO	-
3205	ZINC03858330	4539	0.1918225397333614	NO	-
3206	ZINC00795194	408	0.19182011806997323	NO	-
3207	ZINC02260568	2129	0.19181990365856846	NO	-
3208	ZINC04032885	5128	0.1918195675379183	NO	-
3209	ZINC03578636	3998	0.19181386287700594	NO	-
3210	ZINC02309655	2158	0.19180097140821303	NO	-
3211	ZINC02884185	2882	0.1917892762238109	NO	-
3212	ZINC04033721	5132	0.1917516092180075	NO	-
3213	ZINC00905072	780	0.19175071511646322	NO	-
3214	ZINC03970219	4919	0.19165245296864075	NO	-
3215	ZINC03927155	4848	0.191641214909088	NO	-
3216	ZINC03858097	4535	0.19161128154410584	NO	-
3217	ZINC03504599	3821	0.19160670005798955	NO	-
3218	ZINC00868825	618	0.19159827006040325	NO	-
3219	ZINC02979026	2989	0.19159637947809574	NO	-
3220	ZINC03450423	3578	0.19158691381028356	NO	-
3221	ZINC00664053	134	0.19157016770025934	NO	-
3222	ZINC02627534	2418	0.19153116723724867	NO	-
3223	ZINC02627533	2417	0.1915243429774382	NO	-
3224	ZINC02838647	2766	0.19151988732000141	NO	-
3225	ZINC03504600	3822	0.1914942907819248	NO	-
3226	ZINC03858807	4563	0.19148836903915756	NO	-
3227	ZINC00683218	232	0.19147583056301484	NO	-
3228	ZINC03550660	3951	0.19146646127027783	NO	-
3229	ZINC04511562	5635	0.19138648944370512	NO	-
3230	ZINC03858806	4562	0.19135711194723307	NO	-
3231	ZINC02309656	2159	0.19135249642336039	NO	-
3232	ZINC04285737	5351	0.19129252010679137	NO	-
3233	ZINC02795651	2703	0.191274436042021	NO	-
3234	ZINC01107911	1182	0.1912153200417962	NO	-
3235	ZINC00853513	542	0.1911673277344255	NO	-
3236	ZINC04627258	5668	0.1911522021432163	NO	-
3237	ZINC00937553	867	0.191139079298445	NO	-
3238	ZINC04428154	5467	0.19112852130556887	NO	-
3239	ZINC01126988	1250	0.1910809018657336	NO	-
3240	ZINC01938264	1917	0.191004372002132	NO	-
3241	ZINC03313889	3340	0.1910009698752849	NO	-
3242	ZINC03401044	3493	0.19099896990326296	NO	-
3243	ZINC03313887	3339	0.19098792012800322	NO	-
3244	ZINC04586966	5651	0.19096605969256633	NO	-
3245	ZINC00683215	231	0.19096308713192497	NO	-
3246	ZINC03927155	4847	0.19094852653969988	NO	-
3247	ZINC03975053	4970	0.19094241365934414	NO	-
3248	ZINC04491838	5596	0.19093947595366598	NO	-
3249	ZINC00676473	199	0.1908882509170754	NO	-
3250	ZINC01174894	1355	0.19085796256293894	NO	-
3251	ZINC01040433	1037	0.19084574149714342	NO	-
3252	ZINC03588018	4016	0.19083735822466594	NO	-
3253	ZINC02186640	2043	0.19076454683268287	NO	-
3254	ZINC00881131	709	0.19074276120323125	NO	-
3255	ZINC03537457	3932	0.19069455026340904	NO	-
3256	ZINC02141682	2026	0.19067263277399907	NO	-
3257	ZINC01006531	1005	0.19066039647883795	NO	-
3258	ZINC02849817	2785	0.19065730265317668	NO	-
3259	ZINC01937892	1914	0.19064778201957328	NO	-
3260	ZINC03967716	4870	0.19059168738320015	NO	-
3261	ZINC03611129	4140	0.19058379939585746	NO	-
3262	ZINC03186069	3171	0.1905474395580667	NO	-
3263	ZINC02845153	2778	0.19051897715226013	NO	-
3264	ZINC02632496	2437	0.19049139138169682	NO	-
3265	ZINC01095518	1170	0.19047268426705258	NO	-
3266	ZINC04369997	5423	0.19045745036988604	NO	-
3267	ZINC00692081	251	0.1904560203943422	NO	-
3268	ZINC03333521	3382	0.19043540980420484	NO	-
3269	ZINC00962146	925	0.190402234196309	NO	-
3270	ZINC03850157	4287	0.1903940393659906	NO	-
3271	ZINC02150273	2035	0.19032048161757834	NO	-
3272	ZINC03970217	4916	0.19029625272339593	NO	-
3273	ZINC03850182	4288	0.19027488927567998	NO	-
3274	ZINC03855241	4464	0.19025116137015838	NO	-
3275	ZINC04391204	5435	0.19022747004775345	NO	-
3276	ZINC03537458	3933	0.1901866254867333	NO	-
3277	ZINC03850034	4284	0.19018099271964747	NO	-
3278	ZINC02799788	2727	0.19015829269719178	NO	-
3279	ZINC03631289	4170	0.19013174594911447	NO	-
3280	ZINC03610713	4139	0.1901066819861562	NO	-
3281	ZINC01000429	989	0.1901009425177328	NO	-
3282	ZINC03868369	4720	0.1900966952146338	NO	-
3283	ZINC03022863	3023	0.19005674250278268	NO	-
3284	ZINC00814104	474	0.19002633537851887	NO	-
3285	ZINC01430090	1694	0.18999152487707546	NO	-
3286	ZINC02631908	2433	0.1899806741032836	NO	-
3287	ZINC04308486	5363	0.18997806765526692	NO	-
3288	ZINC04466027	5524	0.189927251442646	NO	-
3289	ZINC00683288	241	0.18992222978377926	NO	-
3290	ZINC02436101	2293	0.18991548002578937	NO	-
3291	ZINC03970219	4920	0.18988590218262344	NO	-
3292	ZINC03866797	4620	0.1898856765019378	NO	-
3293	ZINC00683242	236	0.18988012472795956	NO	-
3294	ZINC04307058	5362	0.18982692172128912	NO	-
3295	ZINC01430202	1695	0.1898203392840727	NO	-
3296	ZINC03854789	4427	0.1898082313507235	NO	-
3297	ZINC03455412	3606	0.18980699370062845	NO	-
3298	ZINC00907900	793	0.18978843725893954	NO	-
3299	ZINC03596183	4100	0.18976377620504706	NO	-
3300	ZINC02633766	2443	0.18976244544687682	NO	-
3301	ZINC03854801	4429	0.18974745470804105	NO	-
3302	ZINC03596181	4099	0.18974385231863658	NO	-
3303	ZINC00676681	202	0.1897382528975975	NO	-
3304	ZINC03972214	4950	0.18973087885128584	NO	-
3305	ZINC01004064	998	0.18972151959054528	NO	-
3306	ZINC04191411	5245	0.1897056593443713	NO	-
3307	ZINC02636940	2458	0.18962512462381423	NO	-
3308	ZINC02718349	2574	0.1895318546243709	NO	-
3309	ZINC03504595	3819	0.18951731649814596	NO	-
3310	ZINC01110104	1191	0.1895172882712363	NO	-
3311	ZINC03504597	3820	0.18951713625932826	NO	-
3312	ZINC00683246	237	0.18950366527811957	NO	-
3313	ZINC00683281	238	0.18948703426975483	NO	-
3314	ZINC02851225	2792	0.18948636343759426	NO	-
3315	ZINC02633765	2442	0.18946717119903186	NO	-
3316	ZINC00868825	619	0.1894478824223233	NO	-
3317	ZINC03519341	3887	0.18943741028513342	NO	-
3318	ZINC02890504	2893	0.18943368708630196	NO	-
3319	ZINC04416362	5456	0.18940886907743093	NO	-
3320	ZINC03854101	4401	0.18940678388338336	NO	-
3321	ZINC02784094	2690	0.1893904333552162	NO	-
3322	ZINC00659123	127	0.1893857846482494	NO	-
3323	ZINC02620861	2402	0.1893729447035813	NO	-
3324	ZINC02620860	2401	0.18937122546690516	NO	-
3325	ZINC02881737	2875	0.1892917493454564	NO	-
3326	ZINC00907523	789	0.18925878395561205	NO	-
3327	ZINC01282192	1478	0.18919553624717014	NO	-
3328	ZINC03849771	4278	0.1891921069467842	NO	-
3329	ZINC03972642	4953	0.18918373967066762	NO	-
3330	ZINC04469958	5564	0.18918373967066762	NO	-
3331	ZINC03853175	4373	0.18916587479938174	NO	-
3332	ZINC03866796	4619	0.18916587081005284	NO	-
3333	ZINC03284499	3300	0.18915832065537486	NO	-
3334	ZINC00672985	166	0.1891238326662593	NO	-
3335	ZINC03853176	4374	0.1891234176838961	NO	-
3336	ZINC03631882	4175	0.18912150197923736	NO	-
3337	ZINC00960061	922	0.18907436218225238	NO	-
3338	ZINC02289805	2145	0.18907002612825757	NO	-
3339	ZINC01634538	1789	0.18906741372729718	NO	-
3340	ZINC01196859	1395	0.18906350562902585	NO	-
3341	ZINC04474342	5573	0.18904122045381208	NO	-
3342	ZINC03853149	4371	0.18903605894211964	NO	-
3343	ZINC02315954	2168	0.1890325532395996	NO	-
3344	ZINC03320257	3355	0.18896164200081336	NO	-
3345	ZINC01282194	1484	0.18890771447193064	NO	-
3346	ZINC03854118	4406	0.18890640992943614	NO	-
3347	ZINC01145888	1316	0.18890331820543338	NO	-
3348	ZINC02814391	2743	0.18888418472173557	NO	-
3349	ZINC01192800	1390	0.18887285640638105	NO	-
3350	ZINC04317329	5394	0.18884535813776343	NO	-
3351	ZINC02873674	2848	0.1888149559013216	NO	-
3352	ZINC01282196	1487	0.18881035033834054	NO	-
3353	ZINC03854102	4402	0.18878868590970405	NO	-
3354	ZINC04191565	5246	0.18873333620754085	NO	-
3355	ZINC04225465	5269	0.18872878072300894	NO	-
3356	ZINC03351869	3409	0.18867357246996733	NO	-
3357	ZINC01282197	1490	0.1886540109730641	NO	-
3358	ZINC01073902	1106	0.18863842842994402	NO	-
3359	ZINC01003774	996	0.18863583700874864	NO	-
3360	ZINC03570780	3982	0.18859677487987103	NO	-
3361	ZINC03854119	4407	0.18859440541258937	NO	-
3362	ZINC03521377	3901	0.18855457135673478	NO	-
3363	ZINC02852839	2802	0.1885300213585241	NO	-
3364	ZINC03023410	3037	0.1885293227788761	NO	-
3365	ZINC03022766	3021	0.1885169092481733	NO	-
3366	ZINC02960293	2945	0.18850678634664417	NO	-
3367	ZINC00987725	974	0.18849993052263372	NO	-
3368	ZINC03992864	5081	0.18848423629639455	NO	-
3369	ZINC03032346	3078	0.18846730384925905	NO	-
3370	ZINC00686715	245	0.18846730238398515	NO	-
3371	ZINC03631880	4174	0.18845066540266395	NO	-
3372	ZINC01041322	1039	0.18844286055906972	NO	-
3373	ZINC03868109	4709	0.18842490080806257	NO	-
3374	ZINC01169816	1351	0.18842147862094008	NO	-
3375	ZINC00987726	975	0.18837689787083164	NO	-
3376	ZINC02797984	2709	0.18837383754657538	NO	-
3377	ZINC03533830	3925	0.1883705623527835	NO	-
3378	ZINC03199719	3182	0.18835895752728843	NO	-
3379	ZINC03450469	3579	0.1883530696261752	NO	-
3380	ZINC00868390	613	0.18832642407714273	NO	-
3381	ZINC00667262	143	0.1883199458973962	NO	-
3382	ZINC04466318	5534	0.1883110972045205	NO	-
3383	ZINC03031861	3073	0.18823095669920578	NO	-
3384	ZINC03596728	4113	0.18821419813277004	NO	-
3385	ZINC00881133	710	0.1882032288309572	NO	-
3386	ZINC01540766	1775	0.18819462588228295	NO	-
3387	ZINC03521376	3900	0.1881733242428909	NO	-
3388	ZINC01492171	1748	0.18817009371107096	NO	-
3389	ZINC03596726	4112	0.1881684803164008	NO	-
3390	ZINC00993084	982	0.1881623274934179	NO	-
3391	ZINC00878473	691	0.18816223236598514	NO	-
3392	ZINC01438241	1705	0.18815683955167706	NO	-
3393	ZINC03630104	4158	0.1881332172575776	NO	-
3394	ZINC00917862	825	0.18812271237810496	NO	-
3395	ZINC00675727	191	0.1881079816196526	NO	-
3396	ZINC02297504	2147	0.18810265694855624	NO	-
3397	ZINC02370637	2224	0.1880986711771764	NO	-
3398	ZINC04478201	5574	0.18809036379499783	NO	-
3399	ZINC03853784	4394	0.18806292279448528	NO	-
3400	ZINC03890615	4807	0.18802833653570158	NO	-
3401	ZINC00804724	436	0.1880207974158715	NO	-
3402	ZINC03853785	4395	0.1880143850852053	NO	-
3403	ZINC01128497	1260	0.18799775297653104	NO	-
3404	ZINC02616930	2388	0.18794272912286186	NO	-
3405	ZINC00849001	523	0.1878866950125794	NO	-
3406	ZINC03366680	3444	0.18788596412461425	NO	-
3407	ZINC02549573	2367	0.18787923206914017	NO	-
3408	ZINC01041321	1038	0.18786634254562545	NO	-
3409	ZINC04492391	5601	0.1878644722806843	NO	-
3410	ZINC03970218	4917	0.18782984392167953	NO	-
3411	ZINC00878472	690	0.1878060295441924	NO	-
3412	ZINC04365883	5419	0.18779798984735233	NO	-
3413	ZINC02764599	2670	0.187782150890508	NO	-
3414	ZINC02136458	2020	0.1877798980350826	NO	-
3415	ZINC02451973	2317	0.18777039088621697	NO	-
3416	ZINC03537448	3930	0.18776947919576323	NO	-
3417	ZINC01982335	1961	0.18775930384288952	NO	-
3418	ZINC03563007	3965	0.18770532183684605	NO	-
3419	ZINC04493080	5618	0.1876905589194646	NO	-
3420	ZINC00793973	400	0.18768210350314893	NO	-
3421	ZINC00633991	84	0.18762752934894553	NO	-
3422	ZINC03563005	3964	0.18761126562650662	NO	-
3423	ZINC03983070	5018	0.1875992322345052	NO	-
3424	ZINC01141483	1291	0.18757285787023711	NO	-
3425	ZINC01237026	1431	0.18755782180539246	NO	-
3426	ZINC03032701	3079	0.1874892878986967	NO	-
3427	ZINC00938776	872	0.18743665880112284	NO	-
3428	ZINC04312248	5374	0.1874305795808315	NO	-
3429	ZINC03261696	3262	0.1874299219191864	NO	-
3430	ZINC04308585	5366	0.1874026106243106	NO	-
3431	ZINC00987101	969	0.18740223005127554	NO	-
3432	ZINC03198298	3180	0.1873637326251316	NO	-
3433	ZINC01282190	1475	0.18735618069991214	NO	-
3434	ZINC03595998	4094	0.1873538310152515	NO	-
3435	ZINC01067374	1090	0.187352554814769	NO	-
3436	ZINC03595996	4093	0.18734593225374682	NO	-
3437	ZINC04285737	5352	0.18727867721647717	NO	-
3438	ZINC03854171	4410	0.18723970095212333	NO	-
3439	ZINC01153579	1334	0.1872249509642128	NO	-
3440	ZINC02877927	2866	0.18721910234931072	NO	-
3441	ZINC01290802	1514	0.18720563099240783	NO	-
3442	ZINC01022536	1014	0.18718756395790775	NO	-
3443	ZINC03630187	4159	0.18714584730953998	NO	-
3444	ZINC04312248	5373	0.1871387124064063	NO	-
3445	ZINC03854636	4421	0.18713482371762005	NO	-
3446	ZINC03867365	4648	0.18705179211157832	NO	-
3447	ZINC00959968	918	0.18704286894169392	NO	-
3448	ZINC01282193	1481	0.18702936086757854	NO	-
3449	ZINC00983544	948	0.18700894913073682	NO	-
3450	ZINC02261476	2130	0.18700822101338307	NO	-
3451	ZINC03595582	4091	0.18699948819234008	NO	-
3452	ZINC03048846	3115	0.1869943919788788	NO	-
3453	ZINC03595580	4090	0.18699249435811313	NO	-
3454	ZINC01166415	1345	0.18698950025939723	NO	-
3455	ZINC03031614	3071	0.18694467619054456	NO	-
3456	ZINC01062952	1078	0.18692463390974043	NO	-
3457	ZINC03681684	4213	0.18688467547480456	NO	-
3458	ZINC03317027	3350	0.18687042435775436	NO	-
3459	ZINC02030188	1976	0.18686565350745293	NO	-
3460	ZINC03854994	4452	0.18683849059540727	NO	-
3461	ZINC00667188	142	0.18683549891120943	NO	-
3462	ZINC02690758	2556	0.1868213181102411	NO	-
3463	ZINC04632533	93	0.186790598528335	YES	20
3464	ZINC03330506	3372	0.18670848991080508	NO	-
3465	ZINC03854172	4411	0.18669364713625974	NO	-
3466	ZINC01976819	1949	0.18668999112098442	NO	-
3467	ZINC00983550	949	0.18668899936077693	NO	-
3468	ZINC04491838	5597	0.18668084238618532	NO	-
3469	ZINC02664438	2539	0.18665534721555532	NO	-
3470	ZINC02809213	2741	0.18665242623280118	NO	-
3471	ZINC03866848	4624	0.18665137512024488	NO	-
3472	ZINC02999012	2996	0.18664795177947485	NO	-
3473	ZINC00959817	914	0.18661833473717934	NO	-
3474	ZINC03363254	3439	0.18660753245896555	NO	-
3475	ZINC03992863	5080	0.18658104642784473	NO	-
3476	ZINC03523959	3906	0.18658079036800634	NO	-
3477	ZINC01051120	1059	0.18651895608914915	NO	-
3478	ZINC04462018	5482	0.1864581258762344	NO	-
3479	ZINC03350555	3408	0.18641893845285484	NO	-
3480	ZINC01290527	1513	0.1864171730887101	NO	-
3481	ZINC04492976	5614	0.18635720393824515	NO	-
3482	ZINC00786932	382	0.18635406469222346	NO	-
3483	ZINC00868390	614	0.18634668563149642	NO	-
3484	ZINC02741278	2633	0.18632405464570226	NO	-
3485	ZINC01921536	1890	0.18631857845485011	NO	-
3486	ZINC03666247	4210	0.1863086579750144	NO	-
3487	ZINC00667424	145	0.18625062454652794	NO	-
3488	ZINC00852557	540	0.186234727257982	NO	-
3489	ZINC04003614	5107	0.1862142369706312	NO	-
3490	ZINC00881133	711	0.18620807422201371	NO	-
3491	ZINC00878827	693	0.18620567169005123	NO	-
3492	ZINC01891206	1864	0.1861884912665211	NO	-
3493	ZINC03464934	3683	0.18618648830071446	NO	-
3494	ZINC03537450	3931	0.18618386544529186	NO	-
3495	ZINC00672833	164	0.18615924684281387	NO	-
3496	ZINC02886256	2887	0.1861365590986415	NO	-
3497	ZINC04158153	5204	0.18613541511057413	NO	-
3498	ZINC03857194	4485	0.18611387368010743	NO	-
3499	ZINC03857991	4531	0.18611036899584515	NO	-
3500	ZINC00950437	896	0.1860854776271852	NO	-
3501	ZINC00781740	373	0.18605713841637625	NO	-
3502	ZINC00781739	372	0.18605671361727952	NO	-
3503	ZINC03621476	4153	0.18605029601680337	NO	-
3504	ZINC01063009	1080	0.18604947680311645	NO	-
3505	ZINC03968891	4889	0.1860446824945879	NO	-
3506	ZINC00983528	946	0.18603402371345837	NO	-
3507	ZINC02843477	2777	0.1860221890220421	NO	-
3508	ZINC03853259	4375	0.18598603308482856	NO	-
3509	ZINC01142388	1295	0.18597809741109117	NO	-
3510	ZINC01142387	1294	0.1859462287361175	NO	-
3511	ZINC03891021	4822	0.1859402694780461	NO	-
3512	ZINC04481585	5576	0.18592101255604768	NO	-
3513	ZINC03891018	4821	0.1859144524589928	NO	-
3514	ZINC03596698	4110	0.18584770624363842	NO	-
3515	ZINC03464941	3684	0.18582439480060706	NO	-
3516	ZINC03596700	4111	0.185822204112816	NO	-
3517	ZINC03972630	4951	0.1858031647157803	NO	-
3518	ZINC02764839	2671	0.18576846341019923	NO	-
3519	ZINC04617837	95	0.18576044969201702	YES	20
3520	ZINC02391614	2240	0.18574726520245283	NO	-
3521	ZINC02229173	2105	0.18574260809088874	NO	-
3522	ZINC02656076	2510	0.1857052179371949	NO	-
3523	ZINC02856263	2818	0.18568321813631036	NO	-
3524	ZINC04318699	5396	0.1856720437477797	NO	-
3525	ZINC00959817	915	0.18566283226308536	NO	-
3526	ZINC00925349	842	0.18565729144764712	NO	-
3527	ZINC02400852	2243	0.1856406739976622	NO	-
3528	ZINC02300318	2152	0.1856267300250386	NO	-
3529	ZINC03970218	4918	0.1856159632279247	NO	-
3530	ZINC02664753	2541	0.1855887428575001	NO	-
3531	ZINC01767702	1812	0.1855621729494509	NO	-
3532	ZINC03582306	4011	0.18551999917926562	NO	-
3533	ZINC04225151	5264	0.18551331817994157	NO	-
3534	ZINC00907523	790	0.18547205001287229	NO	-
3535	ZINC04464891	5500	0.1854611178722762	NO	-
3536	ZINC02621807	2405	0.18545443515513682	NO	-
3537	ZINC03992853	5078	0.1854455050854944	NO	-
3538	ZINC01124317	1238	0.18544137844992617	NO	-
3539	ZINC02621806	2404	0.18544049809951502	NO	-
3540	ZINC03596791	4115	0.18542473463819983	NO	-
3541	ZINC03596789	4114	0.18541780083398787	NO	-
3542	ZINC00923862	832	0.18540335961313711	NO	-
3543	ZINC01971487	1947	0.18533923905151636	NO	-
3544	ZINC03402641	3497	0.18533850709726482	NO	-
3545	ZINC03451029	3582	0.18529230618265016	NO	-
3546	ZINC04467768	5541	0.18528477713363556	NO	-
3547	ZINC02627560	2420	0.18526614328758137	NO	-
3548	ZINC01086627	1147	0.1852575892741198	NO	-
3549	ZINC04470279	5571	0.1852528942533152	NO	-
3550	ZINC01894878	1867	0.18522600886089144	NO	-
3551	ZINC03368542	3448	0.1852193259518748	NO	-
3552	ZINC03250557	3244	0.18518657136393088	NO	-
3553	ZINC04004924	5115	0.185165536930285	NO	-
3554	ZINC02627559	2419	0.18516197631043543	NO	-
3555	ZINC01061849	1076	0.1851564990190239	NO	-
3556	ZINC00878176	689	0.18512355650546236	NO	-
3557	ZINC03369537	3451	0.18511375590596446	NO	-
3558	ZINC03538131	3934	0.1851128039478933	NO	-
3559	ZINC03855121	4459	0.18510739161935694	NO	-
3560	ZINC03368546	3449	0.1850657488618681	NO	-
3561	ZINC03977193	4989	0.1850642620215607	NO	-
3562	ZINC03858344	4542	0.1850603799644573	NO	-
3563	ZINC04470266	5570	0.1850603799644572	NO	-
3564	ZINC04082791	5159	0.18503290143386658	NO	-
3565	ZINC02181050	2041	0.18502037112191552	NO	-
3566	ZINC02887701	2891	0.18501249281382123	NO	-
3567	ZINC03853442	4380	0.18500470812643316	NO	-
3568	ZINC02194981	2051	0.18498140925965953	NO	-
3569	ZINC02861616	2833	0.18496007557075161	NO	-
3570	ZINC02883223	2879	0.18495266365322208	NO	-
3571	ZINC03250558	3245	0.18494374139434683	NO	-
3572	ZINC03854455	4417	0.18493990505536245	NO	-
3573	ZINC02329855	2194	0.1849086026930498	NO	-
3574	ZINC03834086	34	0.18488371312629262	YES	6
3575	ZINC00867957	612	0.18486153573843875	NO	-
3576	ZINC04004923	5114	0.18482100857153147	NO	-
3577	ZINC03361085	3433	0.18479887818992127	NO	-
3578	ZINC04248749	5287	0.18477184753027476	NO	-
3579	ZINC03868687	4744	0.18475121789972795	NO	-
3580	ZINC00917634	817	0.18473614458420054	NO	-
3581	ZINC01086626	1146	0.18473379159469075	NO	-
3582	ZINC01134478	1276	0.1846800458293116	NO	-
3583	ZINC03480514	3749	0.18467175666590227	NO	-
3584	ZINC03480517	3750	0.1846582329620817	NO	-
3585	ZINC04632535	94	0.18464810760224465	YES	20
3586	ZINC00905064	779	0.18464734190066584	NO	-
3587	ZINC00917675	818	0.18461111852821419	NO	-
3588	ZINC01472363	1720	0.18460902860281223	NO	-
3589	ZINC04617831	96	0.18451908921533736	YES	20
3590	ZINC01184048	1370	0.18449881728375206	NO	-
3591	ZINC03973304	4954	0.18447589664371114	NO	-
3592	ZINC01472365	1721	0.18446965283360336	NO	-
3593	ZINC03987707	5051	0.18444511596555693	NO	-
3594	ZINC02728712	2606	0.18443865531373527	NO	-
3595	ZINC02764261	2668	0.18440127008650642	NO	-
3596	ZINC00676239	195	0.18433765482475115	NO	-
3597	ZINC02761401	2656	0.18433535851808966	NO	-
3598	ZINC00905061	778	0.18432596525469858	NO	-
3599	ZINC04308530	5364	0.18431061573679702	NO	-
3600	ZINC03596545	4106	0.18424946635745484	NO	-
3601	ZINC03596546	4107	0.18423366704756008	NO	-
3602	ZINC03023155	3031	0.18420222022971455	NO	-
3603	ZINC04467756	5539	0.18420204897489875	NO	-
3604	ZINC03464087	3667	0.18411450613009972	NO	-
3605	ZINC03249953	3240	0.184105774312767	NO	-
3606	ZINC01384015	1669	0.18408734722568154	NO	-
3607	ZINC03668981	4211	0.18407662087033347	NO	-
3608	ZINC03578643	3999	0.18406402530559843	NO	-
3609	ZINC02734687	2621	0.1840419603014398	NO	-
3610	ZINC03464085	3666	0.184023208303786	NO	-
3611	ZINC00873991	653	0.18402306202863877	NO	-
3612	ZINC03854516	4420	0.18396822103996494	NO	-
3613	ZINC03358574	3427	0.18392592855903295	NO	-
3614	ZINC03031237	3066	0.18391733439256983	NO	-
3615	ZINC03021862	3006	0.1838910840556269	NO	-
3616	ZINC01262713	1455	0.18385858607593095	NO	-
3617	ZINC00874009	655	0.18384433208384798	NO	-
3618	ZINC03992854	5079	0.18383624527181958	NO	-
3619	ZINC03022368	3018	0.18379873859077528	NO	-
3620	ZINC00874007	654	0.1837974255845976	NO	-
3621	ZINC01125163	1243	0.1837846712458358	NO	-
3622	ZINC02835320	2756	0.18374779328067067	NO	-
3623	ZINC02628034	2422	0.18370477113404912	NO	-
3624	ZINC00873988	652	0.18366087234551148	NO	-
3625	ZINC03850233	4289	0.1836496584497323	NO	-
3626	ZINC03890664	4811	0.18357609206997455	NO	-
3627	ZINC01125160	1242	0.18354623167587875	NO	-
3628	ZINC00873448	638	0.18352988848711585	NO	-
3629	ZINC02852303	2796	0.1835154606238563	NO	-
3630	ZINC00058174	50	0.18350119393931588	YES	8
3631	ZINC02648043	2495	0.18348593425631565	NO	-
3632	ZINC00917715	821	0.18348207392690005	NO	-
3633	ZINC04135573	5192	0.1834531190353081	NO	-
3634	ZINC02658201	2523	0.18344220385843016	NO	-
3635	ZINC03480603	3751	0.18341990874530625	NO	-
3636	ZINC03480607	3752	0.18340328861297597	NO	-
3637	ZINC02059664	1988	0.18338434056863592	NO	-
3638	ZINC04312248	5375	0.18336525646191087	NO	-
3639	ZINC03968645	4886	0.183358945119582	NO	-
3640	ZINC01085787	1142	0.1833495834434595	NO	-
3641	ZINC00873985	651	0.18331132936516678	NO	-
3642	ZINC02729749	2615	0.18330228868167084	NO	-
3643	ZINC03853554	4384	0.18327284595425175	NO	-
3644	ZINC03890167	4796	0.18319351715009827	NO	-
3645	ZINC04465095	5502	0.18316707243133246	NO	-
3646	ZINC03890170	4797	0.18316707243133226	NO	-
3647	ZINC00780524	367	0.18314628781341216	NO	-
3648	ZINC01425452	1686	0.1831088308352609	NO	-
3649	ZINC01158153	1335	0.1830964361225509	NO	-
3650	ZINC02746289	2637	0.18309123498581353	NO	-
3651	ZINC00778749	360	0.18307778668870078	NO	-
3652	ZINC00599071	35	0.18307611582082847	NO	-
3653	ZINC03815522	18	0.18301222319458535	YES	5
3654	ZINC02439129	2298	0.18294430797327588	NO	-
3655	ZINC02439127	2297	0.18293369150381047	NO	-
3656	ZINC02997916	2995	0.1829303620393855	NO	-
3657	ZINC01217376	1414	0.18292248912387113	NO	-
3658	ZINC03968614	4884	0.182885740091014	NO	-
3659	ZINC01074274	1107	0.18286914786135153	NO	-
3660	ZINC03987706	5050	0.18285766822633218	NO	-
3661	ZINC00805898	439	0.18284955577069187	NO	-
3662	ZINC00873151	637	0.18283711141735925	NO	-
3663	ZINC03866848	4625	0.18282125195466897	NO	-
3664	ZINC02729748	2614	0.1828150181878407	NO	-
3665	ZINC04467765	5540	0.18280826748199996	NO	-
3666	ZINC03857193	4484	0.18279780173426385	NO	-
3667	ZINC03866686	4614	0.1827491905022505	NO	-
3668	ZINC04492558	5602	0.18270739957688223	NO	-
3669	ZINC03523279	3904	0.18269464412280842	NO	-
3670	ZINC00729003	310	0.18266961595342115	NO	-
3671	ZINC01971485	1946	0.182668601441685	NO	-
3672	ZINC03266648	3273	0.1826423060238322	NO	-
3673	ZINC00729004	311	0.18264187355342407	NO	-
3674	ZINC04469663	5558	0.18264084314103735	NO	-
3675	ZINC03866687	4615	0.18260884509282266	NO	-
3676	ZINC01218271	1418	0.18260738915622768	NO	-
3677	ZINC03034134	3083	0.18260575973330426	NO	-
3678	ZINC02206585	2078	0.18260364447282112	NO	-
3679	ZINC03488874	3760	0.18260050671952643	NO	-
3680	ZINC04158153	5205	0.18257299065208535	NO	-
3681	ZINC00661517	131	0.18257055468367375	NO	-
3682	ZINC03596920	4118	0.1825470606294167	NO	-
3683	ZINC02620279	2398	0.18254635065075453	NO	-
3684	ZINC01139912	1287	0.18248416199029333	NO	-
3685	ZINC02620278	2397	0.1824816940614976	NO	-
3686	ZINC02229928	2107	0.18245635704795715	NO	-
3687	ZINC04492336	5599	0.18245529438930905	NO	-
3688	ZINC03022670	3020	0.18244552905506425	NO	-
3689	ZINC01139914	1288	0.18242979363850223	NO	-
3690	ZINC04174590	5228	0.18238489063078694	NO	-
3691	ZINC03575635	3991	0.18238248311995522	NO	-
3692	ZINC02713734	2570	0.18236907241229067	NO	-
3693	ZINC01113134	1209	0.1823685004786806	NO	-
3694	ZINC00677171	210	0.18235632564039103	NO	-
3695	ZINC02229926	2106	0.18235141131644683	NO	-
3696	ZINC02206583	2077	0.18234984010004882	NO	-
3697	ZINC03558144	3955	0.1823343743070771	NO	-
3698	ZINC02756446	2649	0.1822902463850064	NO	-
3699	ZINC02692975	2557	0.18219515914588166	NO	-
3700	ZINC01513288	1767	0.18216338087806525	NO	-
3701	ZINC02466040	2335	0.18216177236280048	NO	-
3702	ZINC04492635	5604	0.18214755983086914	NO	-
3703	ZINC01767698	1811	0.18211456935251932	NO	-
3704	ZINC02643081	2471	0.18210374375657187	NO	-
3705	ZINC02643832	2478	0.18209346401582532	NO	-
3706	ZINC02827552	2750	0.18209023806006408	NO	-
3707	ZINC03326450	3369	0.18207636042137335	NO	-
3708	ZINC02657267	2517	0.18204118500091657	NO	-
3709	ZINC02441280	2302	0.1820239608400659	NO	-
3710	ZINC03854934	4450	0.18202386984716926	NO	-
3711	ZINC03433174	3540	0.18201353035143547	NO	-
3712	ZINC02657266	2516	0.18201276460732735	NO	-
3713	ZINC03095908	3152	0.18200201212084183	NO	-
3714	ZINC01107389	1179	0.18199172055980656	NO	-
3715	ZINC00675768	193	0.18197497064879564	NO	-
3716	ZINC02521698	2364	0.18196929469354625	NO	-
3717	ZINC02441278	2301	0.18196901541139904	NO	-
3718	ZINC02643833	2479	0.18193667242614053	NO	-
3719	ZINC03834101	36	0.18188596386600578	YES	6
3720	ZINC04304634	5361	0.18185522155934786	NO	-
3721	ZINC02738231	2628	0.18182150158167118	NO	-
3722	ZINC00883459	721	0.181818534564057	NO	-
3723	ZINC03983051	5017	0.18178349187153364	NO	-
3724	ZINC00982340	939	0.1817794870916032	NO	-
3725	ZINC01282198	1493	0.18177865092373335	NO	-
3726	ZINC02241001	2114	0.18169482707980142	NO	-
3727	ZINC02881919	2877	0.1816497288049467	NO	-
3728	ZINC01894884	1869	0.1816404773376141	NO	-
3729	ZINC01371464	1612	0.18157652380700173	NO	-
3730	ZINC02198025	2057	0.1815706085855583	NO	-
3731	ZINC03853923	4398	0.18156481856935558	NO	-
3732	ZINC00685856	244	0.18153965134037675	NO	-
3733	ZINC03867625	4686	0.18150444972092836	NO	-
3734	ZINC03853922	4397	0.18150293488860844	NO	-
3735	ZINC01005678	1002	0.1814997350373555	NO	-
3736	ZINC02418334	2272	0.18149026979985525	NO	-
3737	ZINC02636793	2457	0.1814714168090873	NO	-
3738	ZINC03024496	3053	0.1814404706924325	NO	-
3739	ZINC01811193	1825	0.18143829292393912	NO	-
3740	ZINC03968461	4875	0.18143614365729613	NO	-
3741	ZINC01143231	1304	0.18142559618392815	NO	-
3742	ZINC03383553	3467	0.18141983906235365	NO	-
3743	ZINC01143232	1305	0.18141742839856312	NO	-
3744	ZINC04199175	5252	0.18137109932257395	NO	-
3745	ZINC01167966	1348	0.1813655976252446	NO	-
3746	ZINC02631237	2432	0.1813159385106006	NO	-
3747	ZINC00766404	326	0.1812906506364785	NO	-
3748	ZINC04233655	5276	0.18128774343377255	NO	-
3749	ZINC03024523	3054	0.18127625307028764	NO	-
3750	ZINC03079535	3135	0.18124823816027885	NO	-
3751	ZINC00873982	650	0.18123029223606765	NO	-
3752	ZINC00711837	284	0.18119667761008934	NO	-
3753	ZINC01106947	1178	0.18119219291498737	NO	-
3754	ZINC04501941	5628	0.1811875137283477	NO	-
3755	ZINC00930569	854	0.18118522347518326	NO	-
3756	ZINC01151433	1327	0.18115797300574102	NO	-
3757	ZINC03237629	3213	0.18114567019906858	NO	-
3758	ZINC01218011	1416	0.18111273255316082	NO	-
3759	ZINC01001388	993	0.18108998031837947	NO	-
3760	ZINC00711511	282	0.18107033571583564	NO	-
3761	ZINC00873977	649	0.1810702252302705	NO	-
3762	ZINC00873976	648	0.1810588275780871	NO	-
3763	ZINC04131921	5186	0.18105276445479326	NO	-
3764	ZINC04369128	5422	0.18104533230744216	NO	-
3765	ZINC03237628	3212	0.18103408322648337	NO	-
3766	ZINC03157759	3163	0.18102287228499406	NO	-
3767	ZINC02696893	2559	0.18099511628652126	NO	-
3768	ZINC04131921	5185	0.1809764899800565	NO	-
3769	ZINC03579804	4002	0.18094729550187383	NO	-
3770	ZINC03579805	4003	0.18094351397256156	NO	-
3771	ZINC00692896	256	0.1809378776947353	NO	-
3772	ZINC00677186	211	0.18090504452924533	NO	-
3773	ZINC01144483	1311	0.1809021042816156	NO	-
3774	ZINC03031150	3063	0.18089830832246892	NO	-
3775	ZINC01476208	1725	0.18087936190274356	NO	-
3776	ZINC03287372	3304	0.1808656607295759	NO	-
3777	ZINC03859657	4593	0.18085934878446855	NO	-
3778	ZINC01476207	1724	0.18085828677778165	NO	-
3779	ZINC00986667	968	0.1808339366174568	NO	-
3780	ZINC02851292	2793	0.18081712833403346	NO	-
3781	ZINC01009905	1007	0.18079239096440047	NO	-
3782	ZINC04003614	5108	0.18078274718571505	NO	-
3783	ZINC03017522	3001	0.180747770159849	NO	-
3784	ZINC00660150	128	0.18073484574460424	NO	-
3785	ZINC01353292	1583	0.18070232920834745	NO	-
3786	ZINC03599168	4123	0.18069831606471815	NO	-
3787	ZINC03346764	3401	0.18064545970311555	NO	-
3788	ZINC03525698	3908	0.1806422239263212	NO	-
3789	ZINC03346766	3402	0.1806408544008482	NO	-
3790	ZINC01967454	1938	0.18062890098839526	NO	-
3791	ZINC03834097	35	0.1806270953597368	YES	6
3792	ZINC03857195	4486	0.18062545174005668	NO	-
3793	ZINC03352810	3412	0.18060981919047883	NO	-
3794	ZINC00661584	132	0.18055074919134312	NO	-
3795	ZINC01989795	1969	0.1805090856225569	NO	-
3796	ZINC03031713	3072	0.18050806056890867	NO	-
3797	ZINC02828602	2751	0.18049546789116283	NO	-
3798	ZINC00707444	281	0.18048777707255503	NO	-
3799	ZINC03023146	3029	0.1804783607449471	NO	-
3800	ZINC01107390	1180	0.1804499080996351	NO	-
3801	ZINC00631142	73	0.1804457091122522	NO	-
3802	ZINC01144481	1310	0.18043803278391546	NO	-
3803	ZINC02907641	2898	0.18042694881126783	NO	-
3804	ZINC03275207	3282	0.1803979514919165	NO	-
3805	ZINC01166792	1347	0.18036250073514112	NO	-
3806	ZINC01093443	1156	0.18035589568706	NO	-
3807	ZINC04468910	5551	0.18035506674764457	NO	-
3808	ZINC01196760	1394	0.18034788501341034	NO	-
3809	ZINC00668920	147	0.18029588277448325	NO	-
3810	ZINC04492639	5605	0.18029197494236204	NO	-
3811	ZINC03320884	3356	0.1802704159513547	NO	-
3812	ZINC01088475	1152	0.18024340150937687	NO	-
3813	ZINC00941650	883	0.18020297902234284	NO	-
3814	ZINC00941649	882	0.18019138914829017	NO	-
3815	ZINC03022259	3012	0.18016216616698363	NO	-
3816	ZINC00685048	243	0.18012243994229213	NO	-
3817	ZINC03857992	4532	0.18011890471737224	NO	-
3818	ZINC00715886	291	0.18007875515289964	NO	-
3819	ZINC00812085	459	0.18006627958817514	NO	-
3820	ZINC01081788	1137	0.1800656594194234	NO	-
3821	ZINC00719267	298	0.18005647982022693	NO	-
3822	ZINC01767707	1813	0.1800528499051227	NO	-
3823	ZINC01410855	1677	0.18004988064317518	NO	-
3824	ZINC00871711	631	0.180039270966403	NO	-
3825	ZINC03031241	3067	0.1800148534149924	NO	-
3826	ZINC03023161	3032	0.180008485007814	NO	-
3827	ZINC03971559	4941	0.18000453688957568	NO	-
3828	ZINC03579844	4008	0.1799896819320977	NO	-
3829	ZINC03579846	4009	0.17998700580547783	NO	-
3830	ZINC04317329	5393	0.17998359686852772	NO	-
3831	ZINC01207336	1398	0.1799822037637227	NO	-
3832	ZINC01143856	1306	0.17996983091670712	NO	-
3833	ZINC00639449	93	0.1799594945699673	NO	-
3834	ZINC01837896	1830	0.1799269296907039	NO	-
3835	ZINC02096676	1999	0.17987051164337042	NO	-
3836	ZINC00781498	370	0.1798474025398872	NO	-
3837	ZINC01247695	1440	0.17984665668959346	NO	-
3838	ZINC00729043	312	0.1798258278201412	NO	-
3839	ZINC01184047	1369	0.17981500934789366	NO	-
3840	ZINC02864282	2834	0.17980616455165296	NO	-
3841	ZINC04233639	5275	0.1798018900901341	NO	-
3842	ZINC04400976	5442	0.17977664645746716	NO	-
3843	ZINC03023148	3030	0.17976877065951363	NO	-
3844	ZINC00812086	460	0.17974537645959604	NO	-
3845	ZINC01050830	1058	0.17972778543318685	NO	-
3846	ZINC01378965	1635	0.1796978019188842	NO	-
3847	ZINC01009906	1008	0.1796769267021385	NO	-
3848	ZINC02278237	2138	0.17958683810535908	NO	-
3849	ZINC03977316	4992	0.17957118356103044	NO	-
3850	ZINC01378918	1629	0.17957037042007373	NO	-
3851	ZINC02735029	2625	0.17953945749764666	NO	-
3852	ZINC01094178	1157	0.17949905662120552	NO	-
3853	ZINC00875428	669	0.17949089447434607	NO	-
3854	ZINC00875429	670	0.17949007506644352	NO	-
3855	ZINC02761979	2659	0.17942556573680205	NO	-
3856	ZINC03278711	3289	0.17941083730363488	NO	-
3857	ZINC02632590	2438	0.17938860151284247	NO	-
3858	ZINC00819404	482	0.17938002224849964	NO	-
3859	ZINC03579836	4007	0.1793774407587886	NO	-
3860	ZINC00715888	292	0.17937559368174716	NO	-
3861	ZINC03579835	4006	0.17936136992609475	NO	-
3862	ZINC01152278	1332	0.1793449459101768	NO	-
3863	ZINC04496620	5622	0.17933789749646786	NO	-
3864	ZINC01215569	1411	0.17933625503183065	NO	-
3865	ZINC02179578	2040	0.17933318113194785	NO	-
3866	ZINC02209803	2082	0.17929936689553386	NO	-
3867	ZINC00795363	411	0.17926000991524835	NO	-
3868	ZINC01212023	1408	0.17923722663740055	NO	-
3869	ZINC03868688	4745	0.179236600197897	NO	-
3870	ZINC02738255	2629	0.1792231575790002	NO	-
3871	ZINC02947615	2925	0.17921132814388632	NO	-
3872	ZINC01894881	1868	0.1792035553398052	NO	-
3873	ZINC03873715	4762	0.17919356704312367	NO	-
3874	ZINC04038315	5143	0.17915813799166275	NO	-
3875	ZINC00677168	209	0.17914434960741746	NO	-
3876	ZINC01109220	1186	0.17910589904949634	NO	-
3877	ZINC03307332	3334	0.17909781914603892	NO	-
3878	ZINC03597366	4119	0.17908036073800887	NO	-
3879	ZINC02204794	2068	0.17906885519387922	NO	-
3880	ZINC03434274	3542	0.17905440111297855	NO	-
3881	ZINC03577221	3993	0.17905222050459021	NO	-
3882	ZINC03641415	4193	0.1790135039142642	NO	-
3883	ZINC03971554	4940	0.17900876813961697	NO	-
3884	ZINC00766622	329	0.17898817082283663	NO	-
3885	ZINC02066155	1991	0.1789401603136397	NO	-
3886	ZINC03597369	4120	0.17893850772939535	NO	-
3887	ZINC03968462	4877	0.1789324165035733	NO	-
3888	ZINC01501540	1755	0.17892276394276782	NO	-
3889	ZINC02439799	2299	0.178879404221435	NO	-
3890	ZINC02450394	2314	0.17882946011683898	NO	-
3891	ZINC00655145	120	0.1788268937890197	NO	-
3892	ZINC02427526	2282	0.17882369239362764	NO	-
3893	ZINC02734690	2622	0.1787868095278562	NO	-
3894	ZINC00589274	18	0.17878267273573037	NO	-
3895	ZINC02204796	2069	0.1787694373502995	NO	-
3896	ZINC02756921	2651	0.1787655302799732	NO	-
3897	ZINC01384063	1670	0.17874150173232037	NO	-
3898	ZINC04467518	5537	0.17873085485405385	NO	-
3899	ZINC02386909	2236	0.17872266711872362	NO	-
3900	ZINC01905494	1873	0.17869561843041207	NO	-
3901	ZINC02452919	2319	0.17868672204169256	NO	-
3902	ZINC02810519	2742	0.17868365364450556	NO	-
3903	ZINC01095486	1169	0.17867546397547673	NO	-
3904	ZINC03247650	3231	0.1786248853635522	NO	-
3905	ZINC03857397	4498	0.17861264733198254	NO	-
3906	ZINC03577527	3994	0.1786078002855059	NO	-
3907	ZINC03596844	4117	0.17858640390543973	NO	-
3908	ZINC03596842	4116	0.1785804431643365	NO	-
3909	ZINC01094180	1159	0.1785724302753933	NO	-
3910	ZINC03028152	3060	0.1785483566992914	NO	-
3911	ZINC03889646	4776	0.17853945950955227	NO	-
3912	ZINC03993051	5083	0.17853822505196562	NO	-
3913	ZINC02439801	2300	0.17843762183655523	NO	-
3914	ZINC00590789	20	0.17840948902572829	NO	-
3915	ZINC03854745	4426	0.17840628822116333	NO	-
3916	ZINC03564135	3969	0.17838512672001963	NO	-
3917	ZINC03564133	3968	0.17836800251102664	NO	-
3918	ZINC03857398	4499	0.1783488070115188	NO	-
3919	ZINC03434277	3543	0.17829881789238472	NO	-
3920	ZINC01087729	1151	0.1782798257580558	NO	-
3921	ZINC01087728	1150	0.17826919610825406	NO	-
3922	ZINC03324751	3368	0.17826374708423948	NO	-
3923	ZINC02662267	2532	0.17825648866972776	NO	-
3924	ZINC00873585	643	0.17822560310532476	NO	-
3925	ZINC01144487	1312	0.1782240121334589	NO	-
3926	ZINC02734691	2623	0.1782033810423571	NO	-
3927	ZINC04309724	5369	0.17819903492021524	NO	-
3928	ZINC01623955	1788	0.17819005272350602	NO	-
3929	ZINC03505049	3859	0.17811911506300968	NO	-
3930	ZINC03505051	3860	0.17811672935536202	NO	-
3931	ZINC04038315	5144	0.17809593446220076	NO	-
3932	ZINC01301130	1520	0.17809573045310992	NO	-
3933	ZINC03579820	4004	0.1780781916230458	NO	-
3934	ZINC03987718	5052	0.17807213835686708	NO	-
3935	ZINC03579821	4005	0.1780628300551243	NO	-
3936	ZINC02795043	2702	0.17803453062774438	NO	-
3937	ZINC03850577	4297	0.17803332658234194	NO	-
3938	ZINC00970943	928	0.1780313160272807	NO	-
3939	ZINC03525702	3909	0.17801922593919092	NO	-
3940	ZINC03487831	3759	0.17801448429658362	NO	-
3941	ZINC00852500	538	0.1779971365211915	NO	-
3942	ZINC01094179	1158	0.17797609293560657	NO	-
3943	ZINC03405330	3499	0.17795516615733714	NO	-
3944	ZINC03487829	3758	0.17794273801778115	NO	-
3945	ZINC03348945	3404	0.1779351517315353	NO	-
3946	ZINC01972002	1948	0.17792800359157143	NO	-
3947	ZINC03890608	4806	0.17791931714676967	NO	-
3948	ZINC00661389	130	0.17791533236551427	NO	-
3949	ZINC03503035	3813	0.17789682871556262	NO	-
3950	ZINC00867701	592	0.1778846917284267	NO	-
3951	ZINC03971395	4926	0.1778540052092461	NO	-
3952	ZINC02662787	2533	0.17784334938786453	NO	-
3953	ZINC03868686	4743	0.17783241097152253	NO	-
3954	ZINC03987719	5053	0.17778176896534623	NO	-
3955	ZINC01906145	1876	0.17774101962833308	NO	-
3956	ZINC01074660	1109	0.1777231359909792	NO	-
3957	ZINC03977315	4991	0.17768121690579644	NO	-
3958	ZINC04220819	5261	0.17764320127385752	NO	-
3959	ZINC00862167	582	0.1776431424497243	NO	-
3960	ZINC01111943	1201	0.1775977618778234	NO	-
3961	ZINC00715892	294	0.17759456006361957	NO	-
3962	ZINC00715890	293	0.17758550993740388	NO	-
3963	ZINC03414047	3511	0.17757909791750232	NO	-
3964	ZINC00683284	239	0.1775700796282703	NO	-
3965	ZINC03992809	5071	0.17753426865518532	NO	-
3966	ZINC03503037	3814	0.17747623601846782	NO	-
3967	ZINC01211758	1406	0.1774549011884822	NO	-
3968	ZINC03596175	4098	0.1774265487652266	NO	-
3969	ZINC03596173	4097	0.17742525745528112	NO	-
3970	ZINC00959019	913	0.17742266089839265	NO	-
3971	ZINC04194239	5251	0.17740703710989075	NO	-
3972	ZINC01637965	1791	0.1773749147058525	NO	-
3973	ZINC01376055	1619	0.17737464922301266	NO	-
3974	ZINC03971399	4928	0.17735039568321068	NO	-
3975	ZINC03983114	5028	0.1773124479884241	NO	-
3976	ZINC03136391	3162	0.17730354163010378	NO	-
3977	ZINC00978539	936	0.1773016299099324	NO	-
3978	ZINC04462776	5484	0.17729750730626143	NO	-
3979	ZINC04313589	5378	0.17729598390481044	NO	-
3980	ZINC03596191	4102	0.17727267550909748	NO	-
3981	ZINC04235631	5280	0.17725392077838112	NO	-
3982	ZINC03890240	4800	0.17724556161196908	NO	-
3983	ZINC01405781	1676	0.17723837476109744	NO	-
3984	ZINC03968511	4880	0.17722598622104624	NO	-
3985	ZINC02735160	2626	0.17720665401739039	NO	-
3986	ZINC04501333	5625	0.17720360769873264	NO	-
3987	ZINC01081720	1136	0.17719214817910262	NO	-
3988	ZINC03596189	4101	0.17714661086199182	NO	-
3989	ZINC01164595	1343	0.1771406396411301	NO	-
3990	ZINC03983116	5029	0.17713985997104784	NO	-
3991	ZINC03890241	4801	0.17712333470210775	NO	-
3992	ZINC03031440	3070	0.17711973869843503	NO	-
3993	ZINC02710359	2567	0.17709625846243102	NO	-
3994	ZINC04191358	5243	0.17709509885078642	NO	-
3995	ZINC01073432	1105	0.17707900318710745	NO	-
3996	ZINC03031287	3069	0.1770376569978359	NO	-
3997	ZINC01117638	1213	0.17699087942459416	NO	-
3998	ZINC00941637	881	0.1769874293162651	NO	-
3999	ZINC03462576	3650	0.1769719448200868	NO	-
4000	ZINC00941635	879	0.17696728153225574	NO	-
4001	ZINC00941634	878	0.17696074981146573	NO	-
4002	ZINC02729728	2612	0.17695182517415634	NO	-
4003	ZINC03504800	3834	0.17695160052102477	NO	-
4004	ZINC03504802	3835	0.1769513885218633	NO	-
4005	ZINC00852501	539	0.17694706988739797	NO	-
4006	ZINC02773030	2677	0.17694686691692152	NO	-
4007	ZINC01211761	1407	0.17694491638907087	NO	-
4008	ZINC02773087	2680	0.176918575260682	NO	-
4009	ZINC02297508	2148	0.17685257231949505	NO	-
4010	ZINC00867701	593	0.17676362328298342	NO	-
4011	ZINC03971397	4927	0.17676238137600903	NO	-
4012	ZINC03519918	3889	0.17673863888390312	NO	-
4013	ZINC01755042	1809	0.1767186349554352	NO	-
4014	ZINC03480036	3742	0.17670112592096784	NO	-
4015	ZINC00674701	183	0.1766859564196022	NO	-
4016	ZINC01984771	1963	0.17668550054143217	NO	-
4017	ZINC03480037	3743	0.17667136462548702	NO	-
4018	ZINC04465434	5512	0.17664777330606168	NO	-
4019	ZINC00858476	562	0.17664183569263897	NO	-
4020	ZINC01938154	1915	0.17663854595485265	NO	-
4021	ZINC02458063	2324	0.17663329955709794	NO	-
4022	ZINC03031279	3068	0.1766143872168843	NO	-
4023	ZINC02375379	2230	0.1765919657783577	NO	-
4024	ZINC04146312	5200	0.17658128126341963	NO	-
4025	ZINC03992810	5072	0.1765350297622452	NO	-
4026	ZINC04464510	5498	0.1765350297622452	NO	-
4027	ZINC02415183	2261	0.17653236538812167	NO	-
4028	ZINC01127096	1251	0.1765279845471101	NO	-
4029	ZINC02729729	2613	0.1764776168681227	NO	-
4030	ZINC03405360	3501	0.17647300766590307	NO	-
4031	ZINC03463895	3663	0.17646324277082073	NO	-
4032	ZINC03463899	3664	0.1764543342037089	NO	-
4033	ZINC00672642	160	0.17645164936447857	NO	-
4034	ZINC01086707	1148	0.1764475560546153	NO	-
4035	ZINC03504827	3840	0.17642399614132062	NO	-
4036	ZINC03980714	5004	0.17638757558891302	NO	-
4037	ZINC01508072	1761	0.17635851464344526	NO	-
4038	ZINC00647233	110	0.1763018164285785	NO	-
4039	ZINC00941636	880	0.17630007268575304	NO	-
4040	ZINC02205423	2071	0.1762545990112316	NO	-
4041	ZINC00674590	182	0.17623630029753087	NO	-
4042	ZINC03503118	3815	0.17621299667328985	NO	-
4043	ZINC00672985	165	0.17621168235162632	NO	-
4044	ZINC03977257	4990	0.17618516886478514	NO	-
4045	ZINC02374088	2228	0.17618429913413663	NO	-
4046	ZINC01353312	1584	0.1761521160637113	NO	-
4047	ZINC02635381	2450	0.17614825383420632	NO	-
4048	ZINC01078074	1123	0.17614555428039064	NO	-
4049	ZINC03462831	3656	0.17614114676698872	NO	-
4050	ZINC03462828	3655	0.1761347262098797	NO	-
4051	ZINC01261276	1453	0.1760781752400343	NO	-
4052	ZINC03892805	4835	0.1760718725566741	NO	-
4053	ZINC03355028	3417	0.1760494419933752	NO	-
4054	ZINC00287787	5	0.17604864618156169	NO	-
4055	ZINC02432602	2288	0.17597558727564117	NO	-
4056	ZINC03281260	3296	0.17596125635527377	NO	-
4057	ZINC03504926	3849	0.17594755203341236	NO	-
4058	ZINC03479996	3740	0.17594423955697705	NO	-
4059	ZINC03504836	3843	0.1759333336996814	NO	-
4060	ZINC03421434	3523	0.17593264786921453	NO	-
4061	ZINC03479999	3741	0.17592929847113442	NO	-
4062	ZINC03892807	4836	0.17591994165544686	NO	-
4063	ZINC03480136	3745	0.1759111656567613	NO	-
4064	ZINC01353330	1585	0.17591104712170036	NO	-
4065	ZINC03504838	3844	0.17590682619961284	NO	-
4066	ZINC03853631	4387	0.1758971288664754	NO	-
4067	ZINC03480139	3746	0.17589453963759888	NO	-
4068	ZINC00867709	595	0.17588429184087143	NO	-
4069	ZINC03421431	3522	0.17587477071542235	NO	-
4070	ZINC02764135	2667	0.17586553029586893	NO	-
4071	ZINC03993188	5087	0.17584731538602233	NO	-
4072	ZINC04469857	5561	0.17584731538602213	NO	-
4073	ZINC03462032	3642	0.17583980442474473	NO	-
4074	ZINC00674330	175	0.17582905068462687	NO	-
4075	ZINC01086039	1144	0.17582251228240312	NO	-
4076	ZINC02432603	2289	0.17581968984282725	NO	-
4077	ZINC01261275	1452	0.17578521824039103	NO	-
4078	ZINC01946463	1918	0.17577914269865583	NO	-
4079	ZINC00867709	594	0.17575554706393348	NO	-
4080	ZINC04225151	5263	0.17574214345144792	NO	-
4081	ZINC00867711	597	0.17573468585033686	NO	-
4082	ZINC02212123	2084	0.1757146448025529	NO	-
4083	ZINC03094053	3149	0.17567762005959892	NO	-
4084	ZINC02205422	2070	0.1756436439052012	NO	-
4085	ZINC03853654	4391	0.1756341094093219	NO	-
4086	ZINC02729789	2616	0.17561112787327263	NO	-
4087	ZINC03594968	4069	0.17560542496464104	NO	-
4088	ZINC03594970	4070	0.17560026730710385	NO	-
4089	ZINC02729790	2617	0.17559546130333678	NO	-
4090	ZINC02356374	2218	0.17556504894849403	NO	-
4091	ZINC03504831	3841	0.17554194177993257	NO	-
4092	ZINC04317264	5385	0.1755411454324825	NO	-
4093	ZINC01431918	1699	0.17552771424309765	NO	-
4094	ZINC01431919	1700	0.17552352613351582	NO	-
4095	ZINC03856464	4477	0.17551312068745284	NO	-
4096	ZINC04465753	5519	0.1755108492557965	NO	-
4097	ZINC03867807	4695	0.17551084925579638	NO	-
4098	ZINC00941633	877	0.1754987416930942	NO	-
4099	ZINC03649436	4200	0.17548546248272406	NO	-
4100	ZINC01192800	1389	0.17548403913652508	NO	-
4101	ZINC00941632	876	0.1754810486262493	NO	-
4102	ZINC04317320	5388	0.17547789945845538	NO	-
4103	ZINC03504581	3818	0.17545833991965612	NO	-
4104	ZINC03853632	4388	0.17545743056775287	NO	-
4105	ZINC03504579	3817	0.17544655610705162	NO	-
4106	ZINC03859714	4595	0.1754409987904211	NO	-
4107	ZINC02412779	2258	0.17543778972675048	NO	-
4108	ZINC03504834	3842	0.17543688433063104	NO	-
4109	ZINC03402738	3498	0.17543457331489568	NO	-
4110	ZINC03596145	4096	0.1754335206506604	NO	-
4111	ZINC03596143	4095	0.17541837081026818	NO	-
4112	ZINC03279937	3293	0.17538248281484076	NO	-
4113	ZINC03853653	4390	0.17537382296735887	NO	-
4114	ZINC04414812	5455	0.17536156044741136	NO	-
4115	ZINC04465614	5517	0.17531810656375987	NO	-
4116	ZINC03867523	4672	0.17531810656375973	NO	-
4117	ZINC02200411	2062	0.17527443858687133	NO	-
4118	ZINC01376061	1623	0.1752742553180094	NO	-
4119	ZINC02200413	2063	0.1752707584102384	NO	-
4120	ZINC03853664	4393	0.1752631991094577	NO	-
4121	ZINC03579686	4000	0.17525747770198438	NO	-
4122	ZINC03579688	4001	0.17524308741917624	NO	-
4123	ZINC02513690	2363	0.1752424554072367	NO	-
4124	ZINC02755791	2648	0.17523715937652182	NO	-
4125	ZINC00819656	483	0.17523357332995199	NO	-
4126	ZINC03968510	4879	0.17522221339220453	NO	-
4127	ZINC03970203	4912	0.1752005121562099	NO	-
4128	ZINC03859713	4594	0.17519948866570081	NO	-
4129	ZINC00138631	4	0.17518002016518175	NO	-
4130	ZINC04317262	5382	0.1751356012315597	NO	-
4131	ZINC03521379	3903	0.17512216605965622	NO	-
4132	ZINC03857401	4502	0.1751109942499302	NO	-
4133	ZINC03283707	3298	0.17508893881585114	NO	-
4134	ZINC03521378	3902	0.17508571207104803	NO	-
4135	ZINC03968547	4882	0.1750773352908609	NO	-
4136	ZINC00858475	561	0.17506798001223486	NO	-
4137	ZINC01250065	1445	0.17506575866641494	NO	-
4138	ZINC01125325	1246	0.175044551741767	NO	-
4139	ZINC03853663	4392	0.1750369930230088	NO	-
4140	ZINC01086040	1145	0.1750356610252008	NO	-
4141	ZINC02359843	2220	0.17501561299625124	NO	-
4142	ZINC02359842	2219	0.17498719175804162	NO	-
4143	ZINC02458063	2326	0.1749576373482555	NO	-
4144	ZINC03464332	3673	0.17494336918674436	NO	-
4145	ZINC01070199	1098	0.17493158618743934	NO	-
4146	ZINC03461547	3631	0.17491594777741715	NO	-
4147	ZINC02842863	2772	0.1749036228803411	NO	-
4148	ZINC01379089	1664	0.17488769266980125	NO	-
4149	ZINC03857402	4503	0.17487955306630626	NO	-
4150	ZINC02767487	2672	0.17487773799220838	NO	-
4151	ZINC03464328	3672	0.17487630953970734	NO	-
4152	ZINC00624786	58	0.17486504207498513	NO	-
4153	ZINC03504928	3850	0.17484292827299355	NO	-
4154	ZINC04529474	5648	0.17483943387497974	NO	-
4155	ZINC03589460	4023	0.17481791975933805	NO	-
4156	ZINC03858331	4540	0.17476695609451134	NO	-
4157	ZINC02316444	2172	0.174737427229009	NO	-
4158	ZINC03519219	3884	0.17470333527586304	NO	-
4159	ZINC00996517	987	0.17467625918127924	NO	-
4160	ZINC02620859	2400	0.1746671656451362	NO	-
4161	ZINC03504869	3845	0.17465338081466825	NO	-
4162	ZINC01989645	1965	0.17465185778730477	NO	-
4163	ZINC03032100	3075	0.17461384603122387	NO	-
4164	ZINC02643925	2480	0.17461293261598956	NO	-
4165	ZINC04487838	5591	0.1746075183032987	NO	-
4166	ZINC03546671	3944	0.17457369992599697	NO	-
4167	ZINC02620858	2399	0.17456293064306655	NO	-
4168	ZINC03892803	4833	0.17453555889959207	NO	-
4169	ZINC03437880	3549	0.17453121259629942	NO	-
4170	ZINC03519218	3883	0.17452673064644111	NO	-
4171	ZINC00933543	861	0.17449490560172537	NO	-
4172	ZINC00672833	163	0.17447676824179964	NO	-
4173	ZINC00134363	3	0.174451299500277	NO	-
4174	ZINC01881665	1837	0.1744485411586627	NO	-
4175	ZINC02417667	2271	0.1744048837597661	NO	-
4176	ZINC03464354	3675	0.17439035288124635	NO	-
4177	ZINC03464350	3674	0.1743899543287867	NO	-
4178	ZINC03354610	3415	0.17438862972673333	NO	-
4179	ZINC04145381	5199	0.17438369727501246	NO	-
4180	ZINC02447418	2310	0.17437981154888643	NO	-
4181	ZINC03428253	3532	0.17436697873127238	NO	-
4182	ZINC04501934	5627	0.1743617995988094	NO	-
4183	ZINC03300226	3322	0.17431967926579767	NO	-
4184	ZINC03892804	4834	0.17431101747251787	NO	-
4185	ZINC03596203	4104	0.17429860081689433	NO	-
4186	ZINC00597796	33	0.17429336471928145	NO	-
4187	ZINC03858810	4565	0.17426786168994918	NO	-
4188	ZINC03972630	4952	0.17424756033687147	NO	-
4189	ZINC00911987	810	0.17421803500829844	NO	-
4190	ZINC03596201	4103	0.17417433672705052	NO	-
4191	ZINC03319237	3352	0.17415851373537827	NO	-
4192	ZINC03504971	3855	0.17413803358276908	NO	-
4193	ZINC03504972	3856	0.17413773163113125	NO	-
4194	ZINC03262188	3267	0.17410843602483875	NO	-
4195	ZINC03504871	3846	0.17408300009251712	NO	-
4196	ZINC03504804	3836	0.17407230944797253	NO	-
4197	ZINC03504806	3837	0.17407195014244015	NO	-
4198	ZINC01916962	1880	0.17404687279495287	NO	-
4199	ZINC02855649	2814	0.174043786284626	NO	-
4200	ZINC03504640	3823	0.1740397351201316	NO	-
4201	ZINC03858332	4541	0.1740118789412448	NO	-
4202	ZINC01916960	1879	0.1740046075841624	NO	-
4203	ZINC02647951	2494	0.174003566748249	NO	-
4204	ZINC03979767	4998	0.17399071953166692	NO	-
4205	ZINC00734199	313	0.17399060063163507	NO	-
4206	ZINC02144140	2032	0.17395999441602436	NO	-
4207	ZINC03980365	5002	0.17395220833095362	NO	-
4208	ZINC04466049	5526	0.17392146167936937	NO	-
4209	ZINC01379042	1651	0.17391279311539928	NO	-
4210	ZINC02096260	1998	0.17390570054391016	NO	-
4211	ZINC00886110	725	0.173895080481281	NO	-
4212	ZINC02624930	2412	0.1738157128793556	NO	-
4213	ZINC04459132	5481	0.17381158066672445	NO	-
4214	ZINC02798401	2721	0.17381125068394043	NO	-
4215	ZINC03354946	3416	0.17380091882733967	NO	-
4216	ZINC03461782	3636	0.17378662213648943	NO	-
4217	ZINC03262140	3265	0.17377427975675733	NO	-
4218	ZINC00985240	956	0.17375897104782778	NO	-
4219	ZINC01079304	1131	0.17375795020880433	NO	-
4220	ZINC02826927	2749	0.17373831452424873	NO	-
4221	ZINC02798368	2718	0.17373392806866556	NO	-
4222	ZINC03971393	4925	0.17372887263013767	NO	-
4223	ZINC01079302	1130	0.17372690419391046	NO	-
4224	ZINC02413212	2259	0.173716288429443	NO	-
4225	ZINC00677187	212	0.1737010439756825	NO	-
4226	ZINC01217291	1412	0.17369554225777017	NO	-
4227	ZINC01142550	1300	0.1736775080645819	NO	-
4228	ZINC03868627	4741	0.17364655099689316	NO	-
4229	ZINC04233634	5274	0.1736296224459453	NO	-
4230	ZINC03433272	3541	0.17362404039129323	NO	-
4231	ZINC01378919	1630	0.17360551298216056	NO	-
4232	ZINC00667424	144	0.1736050926481438	NO	-
4233	ZINC02260058	2128	0.17360291060883487	NO	-
4234	ZINC03519915	3888	0.17353962505119003	NO	-
4235	ZINC03504768	3832	0.1735205099517962	NO	-
4236	ZINC03504767	3831	0.17350064258552098	NO	-
4237	ZINC01982134	1959	0.17349952034791996	NO	-
4238	ZINC01982135	1960	0.17349402481980503	NO	-
4239	ZINC00671769	154	0.1734801238819568	NO	-
4240	ZINC00134341	2	0.17347391819196864	NO	-
4241	ZINC03867616	4679	0.17347281446320031	NO	-
4242	ZINC03365555	3442	0.1734702353413107	NO	-
4243	ZINC02730059	2618	0.1734406405660179	NO	-
4244	ZINC02138936	2024	0.17339831150241775	NO	-
4245	ZINC04006987	5119	0.17337309874992954	NO	-
4246	ZINC02728987	2608	0.1733453027148293	NO	-
4247	ZINC03504765	3830	0.17332114773141866	NO	-
4248	ZINC03858772	4547	0.1733180850875168	NO	-
4249	ZINC03504770	3833	0.1733174568046846	NO	-
4250	ZINC02875341	2853	0.173311164144309	NO	-
4251	ZINC03859402	4581	0.17329078941061968	NO	-
4252	ZINC02718815	2577	0.1732036869855674	NO	-
4253	ZINC03859127	4578	0.17319506540198965	NO	-
4254	ZINC02726224	2602	0.1731894710743643	NO	-
4255	ZINC03271923	3276	0.17317489870222377	NO	-
4256	ZINC02728986	2607	0.17314319742999268	NO	-
4257	ZINC03973529	4956	0.17312356707078053	NO	-
4258	ZINC03238775	3215	0.1731014448374374	NO	-
4259	ZINC00946271	893	0.1730743587714972	NO	-
4260	ZINC01320990	1531	0.17307360956292475	NO	-
4261	ZINC03866913	4626	0.17305225274667865	NO	-
4262	ZINC02302316	2153	0.1730519656857827	NO	-
4263	ZINC03462835	3657	0.17304232110386342	NO	-
4264	ZINC02316723	2173	0.17304110707227688	NO	-
4265	ZINC03262215	3268	0.17303264397457208	NO	-
4266	ZINC00946271	892	0.17302858475327576	NO	-
4267	ZINC03291936	3309	0.1730086272648842	NO	-
4268	ZINC03285188	3302	0.17297942613336673	NO	-
4269	ZINC03504983	3857	0.17297604544376874	NO	-
4270	ZINC01917007	1883	0.17297113372780867	NO	-
4271	ZINC03595351	4080	0.17296975974926004	NO	-
4272	ZINC03504813	3839	0.1729692045785346	NO	-
4273	ZINC01984566	1962	0.17296857602172008	NO	-
4274	ZINC03504985	3858	0.172967819196328	NO	-
4275	ZINC03504812	3838	0.172950047655468	NO	-
4276	ZINC01917009	1884	0.1729371362315102	NO	-
4277	ZINC02731558	2619	0.1729275573798951	NO	-
4278	ZINC03595353	4081	0.17291948754999856	NO	-
4279	ZINC03462823	3654	0.17291354379710944	NO	-
4280	ZINC01124634	1239	0.17289104376797215	NO	-
4281	ZINC03461546	3630	0.1728816368451546	NO	-
4282	ZINC03461807	3637	0.17286587143159463	NO	-
4283	ZINC01132594	1268	0.17286497640312712	NO	-
4284	ZINC00603168	39	0.17286080041067256	NO	-
4285	ZINC00825606	492	0.1728016138196231	NO	-
4286	ZINC03857400	4501	0.17277894064962182	NO	-
4287	ZINC04469024	5554	0.17277755657419144	NO	-
4288	ZINC03567920	3974	0.17276097151222333	NO	-
4289	ZINC03365178	3441	0.17272380682341704	NO	-
4290	ZINC03465246	3692	0.17272199265068586	NO	-
4291	ZINC03462046	3643	0.1726905758523028	NO	-
4292	ZINC03519922	3891	0.17268546863650874	NO	-
4293	ZINC03465244	3691	0.17268494266705162	NO	-
4294	ZINC00945833	891	0.17264647012362622	NO	-
4295	ZINC03972011	4947	0.1725988449875585	NO	-
4296	ZINC01038159	1032	0.17252035010950545	NO	-
4297	ZINC02769784	2674	0.1725074459519197	NO	-
4298	ZINC01049577	1055	0.17250676573936272	NO	-
4299	ZINC03595287	4076	0.17249816616344998	NO	-
4300	ZINC03857399	4500	0.1724949594286481	NO	-
4301	ZINC03595288	4077	0.1724939817746756	NO	-
4302	ZINC00850359	532	0.17248767569056062	NO	-
4303	ZINC02661802	2527	0.17242339682187205	NO	-
4304	ZINC01989644	1964	0.17241567186624196	NO	-
4305	ZINC00873579	642	0.17236734533763562	NO	-
4306	ZINC04501844	5626	0.1723604542915686	NO	-
4307	ZINC02661801	2526	0.17235163693222524	NO	-
4308	ZINC01178296	1363	0.17234874868225483	NO	-
4309	ZINC03815515	23	0.17234070728416864	YES	5
4310	ZINC02645785	2488	0.1723143258051186	NO	-
4311	ZINC03519073	3880	0.17224082408719973	NO	-
4312	ZINC03866731	4618	0.1722295899593837	NO	-
4313	ZINC01379091	1666	0.17222249645890336	NO	-
4314	ZINC02405397	2249	0.17220137463918636	NO	-
4315	ZINC00665571	138	0.17219330162569355	NO	-
4316	ZINC03256759	3251	0.1721905982142878	NO	-
4317	ZINC03461441	3628	0.1721905504405087	NO	-
4318	ZINC00867749	598	0.1721891527644644	NO	-
4319	ZINC02761401	2657	0.17217084317737144	NO	-
4320	ZINC01436611	1704	0.17213926698552162	NO	-
4321	ZINC02218084	2090	0.17212693319286176	NO	-
4322	ZINC02849455	2784	0.17212022242510888	NO	-
4323	ZINC03595335	4078	0.17211497426042938	NO	-
4324	ZINC02622927	2409	0.17209786905768895	NO	-
4325	ZINC03834102	6	0.17208614879892928	YES	5
4326	ZINC03504649	3827	0.17205241934278362	NO	-
4327	ZINC03504644	3824	0.17205164014120963	NO	-
4328	ZINC03980686	5003	0.17205137606051174	NO	-
4329	ZINC03595336	4079	0.17204974511082285	NO	-
4330	ZINC04218052	5255	0.17204819774270388	NO	-
4331	ZINC00804726	438	0.1720282439443569	NO	-
4332	ZINC03461999	3641	0.1720025097273227	NO	-
4333	ZINC01085214	1140	0.17199845124965213	NO	-
4334	ZINC00676239	194	0.17198645279301988	NO	-
4335	ZINC00945823	888	0.17197815615697704	NO	-
4336	ZINC03519225	3885	0.1719613241476232	NO	-
4337	ZINC03859779	4597	0.1719131495547539	NO	-
4338	ZINC02703740	2562	0.17191007625130997	NO	-
4339	ZINC03853400	4378	0.17190081883808428	NO	-
4340	ZINC03504647	3826	0.1718989704270585	NO	-
4341	ZINC04317324	5391	0.17189390017946926	NO	-
4342	ZINC04462700	5483	0.1718885220296659	NO	-
4343	ZINC03504645	3825	0.17187497224381548	NO	-
4344	ZINC01379061	1657	0.1718729572416829	NO	-
4345	ZINC03136276	3161	0.1718712975670321	NO	-
4346	ZINC03854875	4442	0.17186402510626447	NO	-
4347	ZINC03464412	3678	0.17180274850820618	NO	-
4348	ZINC00784131	377	0.1717984083216343	NO	-
4349	ZINC02371210	2226	0.17178291067237575	NO	-
4350	ZINC03504651	3828	0.17176331008334791	NO	-
4351	ZINC04170720	5226	0.17174758022019454	NO	-
4352	ZINC03464416	3679	0.17174676741863276	NO	-
4353	ZINC03858877	4572	0.17172823842568352	NO	-
4354	ZINC00892218	756	0.1717084271830774	NO	-
4355	ZINC03892663	4832	0.17166217698757594	NO	-
4356	ZINC04086270	5161	0.17163594038515576	NO	-
4357	ZINC04468537	5548	0.171625512759551	NO	-
4358	ZINC00886110	724	0.17161250371300968	NO	-
4359	ZINC00933542	860	0.17155525082216677	NO	-
4360	ZINC04507755	5632	0.17152818851871318	NO	-
4361	ZINC00867711	596	0.17150721734630417	NO	-
4362	ZINC03855122	4460	0.17145648788370502	NO	-
4363	ZINC01445597	1715	0.17143350545375236	NO	-
4364	ZINC03853401	4379	0.17142579081812714	NO	-
4365	ZINC01379058	1656	0.17141753925270545	NO	-
4366	ZINC03461826	3639	0.1714144877299614	NO	-
4367	ZINC02662872	2534	0.1713664720857453	NO	-
4368	ZINC02326519	2185	0.17136584636869862	NO	-
4369	ZINC01916963	1881	0.1713010221865959	NO	-
4370	ZINC01916966	1882	0.17129661939416327	NO	-
4371	ZINC00804725	437	0.1712741698447616	NO	-
4372	ZINC04529511	5649	0.1712711302098395	NO	-
4373	ZINC00945823	889	0.17126296623894835	NO	-
4374	ZINC00692094	252	0.1712619287484475	NO	-
4375	ZINC03867366	4649	0.17124062857306294	NO	-
4376	ZINC04424594	5466	0.17122934897179365	NO	-
4377	ZINC03858874	4571	0.17119492723670118	NO	-
4378	ZINC01085210	1139	0.17115981192409893	NO	-
4379	ZINC03815533	52	0.1711489188274594	YES	9
4380	ZINC02352017	2213	0.171113334236832	NO	-
4381	ZINC03858859	4566	0.1710313992850385	NO	-
4382	ZINC01379036	1647	0.17102569927254876	NO	-
4383	ZINC03464400	3676	0.17097434007450021	NO	-
4384	ZINC01132314	1267	0.17096222757507018	NO	-
4385	ZINC03853029	4363	0.17094992090541497	NO	-
4386	ZINC03851003	4303	0.17094875820544	NO	-
4387	ZINC03464402	3677	0.1709110239928224	NO	-
4388	ZINC01087504	1149	0.17090638379620338	NO	-
4389	ZINC01262960	1457	0.17090621260105926	NO	-
4390	ZINC01262959	1456	0.17088905242139926	NO	-
4391	ZINC03504963	3851	0.17087655170395563	NO	-
4392	ZINC03578484	3996	0.1708551013484132	NO	-
4393	ZINC00867781	608	0.17084646127098901	NO	-
4394	ZINC02061511	1989	0.1708434393832902	NO	-
4395	ZINC03374537	3460	0.17079633283385123	NO	-
4396	ZINC03858799	4558	0.1707867911996415	NO	-
4397	ZINC00867749	599	0.1707757936521987	NO	-
4398	ZINC02007691	1975	0.17076323508167257	NO	-
4399	ZINC04235556	5279	0.17075623469553933	NO	-
4400	ZINC00587696	14	0.17074653432704778	NO	-
4401	ZINC03859783	4598	0.17073326209710057	NO	-
4402	ZINC01921439	1886	0.1707148006382045	NO	-
4403	ZINC01061646	1073	0.17070337347276246	NO	-
4404	ZINC02728591	2605	0.17068740971202107	NO	-
4405	ZINC02702134	2561	0.1706795086226182	NO	-
4406	ZINC00786476	381	0.17067854741473543	NO	-
4407	ZINC03464620	3680	0.17066442928197534	NO	-
4408	ZINC03356628	3420	0.17064108802542305	NO	-
4409	ZINC03968614	4885	0.1704643037931971	NO	-
4410	ZINC03957479	4865	0.1704632670208507	NO	-
4411	ZINC02656963	2514	0.1704521978672826	NO	-
4412	ZINC03980718	5005	0.17042967920113744	NO	-
4413	ZINC03621402	4152	0.17041710788021916	NO	-
4414	ZINC02003073	1972	0.17041108590853538	NO	-
4415	ZINC01217291	1413	0.17027593644144276	NO	-
4416	ZINC01268852	1458	0.17026147911348885	NO	-
4417	ZINC01378921	1631	0.17025691533167378	NO	-
4418	ZINC04180300	5239	0.17018803076987166	NO	-
4419	ZINC01268853	1459	0.17017767912327916	NO	-
4420	ZINC02703742	2563	0.17016748847526594	NO	-
4421	ZINC03853352	4377	0.1701377055829533	NO	-
4422	ZINC00719256	297	0.17013104502118184	NO	-
4423	ZINC00847493	522	0.17009786268080815	NO	-
4424	ZINC00675768	192	0.17009392693275352	NO	-
4425	ZINC03504965	3852	0.17009144881004057	NO	-
4426	ZINC03504652	3829	0.1700865345838532	NO	-
4427	ZINC03968461	4876	0.17008055176146983	NO	-
4428	ZINC04235405	5278	0.1700781357586331	NO	-
4429	ZINC03852235	4336	0.17004024866213946	NO	-
4430	ZINC02364907	2221	0.1700183975297447	NO	-
4431	ZINC00818877	481	0.1700165976154705	NO	-
4432	ZINC03859069	4577	0.17000122765941073	NO	-
4433	ZINC03462284	3648	0.16996678053671138	NO	-
4434	ZINC03535896	3927	0.16996484220508765	NO	-
4435	ZINC01119055	1218	0.169954191084288	NO	-
4436	ZINC03535897	3928	0.1699431631306892	NO	-
4437	ZINC03641390	4192	0.1699300136441393	NO	-
4438	ZINC03596258	4105	0.16991635438871242	NO	-
4439	ZINC03479819	3739	0.1698999688833117	NO	-
4440	ZINC02051828	1985	0.16986157459329598	NO	-
4441	ZINC04465119	5504	0.1698458420201038	NO	-
4442	ZINC03462289	3649	0.16984372443205356	NO	-
4443	ZINC03533780	3922	0.16983901966016396	NO	-
4444	ZINC02423582	2278	0.16981823141906469	NO	-
4445	ZINC00861839	570	0.16977480882843127	NO	-
4446	ZINC03858801	4560	0.16974817236441359	NO	-
4447	ZINC03043698	3102	0.16974051581777644	NO	-
4448	ZINC02756446	2650	0.16965636514954088	NO	-
4449	ZINC03262086	3264	0.16965006839003163	NO	-
4450	ZINC02215058	2088	0.16964650735728146	NO	-
4451	ZINC03852394	4340	0.1696422587896852	NO	-
4452	ZINC03068111	3133	0.16954782933161075	NO	-
4453	ZINC02007686	1974	0.16953311693552753	NO	-
4454	ZINC01209648	1404	0.16948901063973068	NO	-
4455	ZINC03461712	3633	0.16942507409875138	NO	-
4456	ZINC03852791	4344	0.16942053086029668	NO	-
4457	ZINC02806786	2737	0.16941665733942773	NO	-
4458	ZINC03464289	3670	0.16940448749263692	NO	-
4459	ZINC01110145	1192	0.1694044819194535	NO	-
4460	ZINC03464294	3671	0.1693966925959221	NO	-
4461	ZINC03357711	3424	0.1693280572869497	NO	-
4462	ZINC03357713	3425	0.16932692921029738	NO	-
4463	ZINC03476209	3729	0.16932482660283826	NO	-
4464	ZINC01132594	1269	0.1693170000700839	NO	-
4465	ZINC02641931	2469	0.16923143369070953	NO	-
4466	ZINC00925124	841	0.16922185409767287	NO	-
4467	ZINC02641932	2470	0.16921169105128928	NO	-
4468	ZINC02751865	2646	0.16913175704135905	NO	-
4469	ZINC02880776	2872	0.16912831302202178	NO	-
4470	ZINC03476260	3731	0.16912772709266652	NO	-
4471	ZINC03461991	3640	0.1691274425895487	NO	-
4472	ZINC03476257	3730	0.16909672062206893	NO	-
4473	ZINC01376058	1621	0.1690960813408742	NO	-
4474	ZINC03771454	4222	0.1690881502295042	NO	-
4475	ZINC01379093	1667	0.1690742167371512	NO	-
4476	ZINC01132311	1266	0.1690502040829387	NO	-
4477	ZINC02372258	2227	0.16904287093829035	NO	-
4478	ZINC02815394	2744	0.16902905163186283	NO	-
4479	ZINC01376062	1624	0.16901416817061865	NO	-
4480	ZINC00624793	59	0.16900401863310913	NO	-
4481	ZINC04438699	5472	0.16898143652096273	NO	-
4482	ZINC00867781	609	0.16898098290207786	NO	-
4483	ZINC02592454	2378	0.16897891095321135	NO	-
4484	ZINC01130617	1262	0.1689534729046992	NO	-
4485	ZINC03850336	4291	0.16894602038770523	NO	-
4486	ZINC04176480	5231	0.1689322559492569	NO	-
4487	ZINC02441505	2304	0.1688713964074303	NO	-
4488	ZINC01005678	1001	0.16885981160205643	NO	-
4489	ZINC03562675	3963	0.16885427079419937	NO	-
4490	ZINC03519919	3890	0.168835980022019	NO	-
4491	ZINC03851867	4329	0.16883367829200904	NO	-
4492	ZINC03595601	4092	0.1687637536667233	NO	-
4493	ZINC01379099	1668	0.16875813028476735	NO	-
4494	ZINC00945833	890	0.1687351193883774	NO	-
4495	ZINC04466212	5530	0.1686653141963635	NO	-
4496	ZINC03868697	4748	0.16866531419636338	NO	-
4497	ZINC03987545	5049	0.16866328572146716	NO	-
4498	ZINC03595364	4082	0.16865448360858193	NO	-
4499	ZINC00867756	603	0.16863222475459272	NO	-
4500	ZINC03595365	4083	0.1685907622837723	NO	-
4501	ZINC04035740	5137	0.1685901433054685	NO	-
4502	ZINC03521370	3899	0.16857248476295233	NO	-
4503	ZINC03595229	4074	0.1685659854937457	NO	-
4504	ZINC01379062	1658	0.16854933334731514	NO	-
4505	ZINC03595230	4075	0.1685338695313643	NO	-
4506	ZINC03402640	3496	0.16852698323581164	NO	-
4507	ZINC03858800	4559	0.16849356616977015	NO	-
4508	ZINC04437067	5471	0.16845576147615213	NO	-
4509	ZINC03484130	3754	0.16843219099397896	NO	-
4510	ZINC03850960	4300	0.1684226922934145	NO	-
4511	ZINC04170720	5227	0.16841437708493284	NO	-
4512	ZINC02328538	2191	0.16838949125332078	NO	-
4513	ZINC01921493	1888	0.1683519072661598	NO	-
4514	ZINC00813305	463	0.16833094470610155	NO	-
4515	ZINC04246881	5285	0.16830182602978633	NO	-
4516	ZINC00655965	122	0.1682961571932976	NO	-
4517	ZINC03970208	4914	0.16829110839369824	NO	-
4518	ZINC00870380	620	0.16829100532038904	NO	-
4519	ZINC02328536	2190	0.16827899220077513	NO	-
4520	ZINC03593708	4053	0.16825090609210172	NO	-
4521	ZINC03346625	3400	0.16823023741354431	NO	-
4522	ZINC03245975	3227	0.16819994818623796	NO	-
4523	ZINC01379043	1652	0.16818952585659605	NO	-
4524	ZINC03462229	3647	0.16814200564757983	NO	-
4525	ZINC03593707	4052	0.1681374188231639	NO	-
4526	ZINC03659297	4203	0.16810929996653223	NO	-
4527	ZINC03446835	3572	0.1681066125346277	NO	-
4528	ZINC01379038	1648	0.1681057778624996	NO	-
4529	ZINC03446832	3571	0.1680889368096917	NO	-
4530	ZINC04466368	5536	0.16808402718423532	NO	-
4531	ZINC00987298	972	0.1680834988757265	NO	-
4532	ZINC03456822	3613	0.16807950646039208	NO	-
4533	ZINC03456819	3612	0.16803843734760218	NO	-
4534	ZINC03519214	3881	0.16800840577519113	NO	-
4535	ZINC03519215	3882	0.16799946436237342	NO	-
4536	ZINC02645977	2489	0.16799463295340436	NO	-
4537	ZINC00863304	588	0.16798470144496036	NO	-
4538	ZINC04273460	5336	0.16795995088203325	NO	-
4539	ZINC03461818	3638	0.16793919606047508	NO	-
4540	ZINC01311536	1528	0.16791230219485695	NO	-
4541	ZINC03850963	4301	0.16789896084967243	NO	-
4542	ZINC04077727	5157	0.16787214449547372	NO	-
4543	ZINC01078166	1125	0.16786128134675096	NO	-
4544	ZINC02877647	2865	0.16779861129727222	NO	-
4545	ZINC03970208	4913	0.16778240854753154	NO	-
4546	ZINC04111185	5174	0.16772400782205382	NO	-
4547	ZINC01169259	1350	0.16768667543567067	NO	-
4548	ZINC02694845	2558	0.16763921580193383	NO	-
4549	ZINC00867757	605	0.16757761110437838	NO	-
4550	ZINC00867756	602	0.1675491124752296	NO	-
4551	ZINC01921441	1887	0.16752322175179862	NO	-
4552	ZINC00858262	560	0.16750860737959725	NO	-
4553	ZINC03858789	4556	0.16743801440701217	NO	-
4554	ZINC02960567	2946	0.1674237274356433	NO	-
4555	ZINC01425708	1687	0.16742177487707793	NO	-
4556	ZINC02298314	2150	0.1674165182328861	NO	-
4557	ZINC03857197	4487	0.1674104081374101	NO	-
4558	ZINC03593776	4056	0.1673562605627515	NO	-
4559	ZINC04309169	5367	0.16735431267647038	NO	-
4560	ZINC04511418	5634	0.1673459981544254	NO	-
4561	ZINC03858868	4569	0.1673385828054925	NO	-
4562	ZINC03858885	4573	0.16732114854418942	NO	-
4563	ZINC03858808	4564	0.1673143293939244	NO	-
4564	ZINC03489872	3762	0.16731168020477036	NO	-
4565	ZINC03858774	4549	0.16726898346378208	NO	-
4566	ZINC00867759	607	0.16726800130129893	NO	-
4567	ZINC02638699	2465	0.16725813639242096	NO	-
4568	ZINC03858778	4551	0.16725712812508817	NO	-
4569	ZINC03968462	4878	0.1672505511381754	NO	-
4570	ZINC03858773	4548	0.16724783548846195	NO	-
4571	ZINC02638697	2464	0.16724727926659422	NO	-
4572	ZINC03595402	4086	0.167243457463863	NO	-
4573	ZINC03302782	3325	0.1672132345997894	NO	-
4574	ZINC03498018	3791	0.1672124884767902	NO	-
4575	ZINC02144095	2031	0.16720673334955266	NO	-
4576	ZINC03854248	4413	0.16719605403357327	NO	-
4577	ZINC03504969	3854	0.16718699739338702	NO	-
4578	ZINC03504967	3853	0.16717475687279873	NO	-
4579	ZINC04220595	5259	0.1671657846167812	NO	-
4580	ZINC03273404	3281	0.1671571122794453	NO	-
4581	ZINC03853821	4396	0.16712500377278117	NO	-
4582	ZINC03858788	4555	0.16712118993623098	NO	-
4583	ZINC03578224	3995	0.16711232314249796	NO	-
4584	ZINC03858780	4553	0.16709476333396764	NO	-
4585	ZINC04513234	5638	0.16709238986771155	NO	-
4586	ZINC03595000	4072	0.16706820454922156	NO	-
4587	ZINC03594999	4071	0.16703958451238746	NO	-
4588	ZINC02141993	2028	0.16702536304312696	NO	-
4589	ZINC03858777	4550	0.16701318044422875	NO	-
4590	ZINC01204156	1397	0.1669857555342894	NO	-
4591	ZINC03851806	4326	0.16696305542620796	NO	-
4592	ZINC03858779	4552	0.1669417434183481	NO	-
4593	ZINC02123450	2010	0.16693987032704946	NO	-
4594	ZINC03049692	3117	0.16692953562637738	NO	-
4595	ZINC03558079	3954	0.1669215879460488	NO	-
4596	ZINC03558172	3956	0.16691148926562452	NO	-
4597	ZINC03853634	4389	0.16688132748434847	NO	-
4598	ZINC02654425	2505	0.1668595312370991	NO	-
4599	ZINC02654424	2504	0.16685624255662196	NO	-
4600	ZINC03976905	4988	0.1668485156586857	NO	-
4601	ZINC02729369	2610	0.16684458429755752	NO	-
4602	ZINC02729370	2611	0.16682465237572594	NO	-
4603	ZINC03302784	3326	0.1668131908853515	NO	-
4604	ZINC00987299	973	0.1668063307676175	NO	-
4605	ZINC02728210	2604	0.16678929795639988	NO	-
4606	ZINC00925122	840	0.16678071498420913	NO	-
4607	ZINC00870382	621	0.1667574313837212	NO	-
4608	ZINC03987808	5055	0.16674838420034988	NO	-
4609	ZINC03867958	4703	0.16673835380344035	NO	-
4610	ZINC03464655	3682	0.16672091215424792	NO	-
4611	ZINC03464653	3681	0.16668803597101	NO	-
4612	ZINC03850436	4292	0.16668030012781374	NO	-
4613	ZINC03993056	5085	0.1666529927611666	NO	-
4614	ZINC01025212	1015	0.16662406306762745	NO	-
4615	ZINC03859649	4590	0.16659485905795396	NO	-
4616	ZINC00886113	726	0.1665933657437305	NO	-
4617	ZINC03343041	3394	0.16658217566173036	NO	-
4618	ZINC04468557	5549	0.16656243845877697	NO	-
4619	ZINC03859503	4582	0.1665624384587768	NO	-
4620	ZINC02960229	2944	0.1665427788222676	NO	-
4621	ZINC03303654	3330	0.16654109838374598	NO	-
4622	ZINC03303652	3329	0.16653539906880407	NO	-
4623	ZINC02953838	2931	0.16652047264774683	NO	-
4624	ZINC02235357	2111	0.16647763864952062	NO	-
4625	ZINC03346297	3397	0.16647495478537752	NO	-
4626	ZINC02438247	2296	0.1664701208909269	NO	-
4627	ZINC02365501	2222	0.16646969618416418	NO	-
4628	ZINC04053560	5150	0.16646243505185374	NO	-
4629	ZINC03983317	5040	0.16645441105911493	NO	-
4630	ZINC02416360	2265	0.16641664559674751	NO	-
4631	ZINC04317320	5387	0.16639482751645734	NO	-
4632	ZINC03243156	3223	0.1663521102774936	NO	-
4633	ZINC02435767	2292	0.16635080554153875	NO	-
4634	ZINC03854112	4405	0.16633692757896357	NO	-
4635	ZINC02773566	2684	0.16633491487680446	NO	-
4636	ZINC03262182	3266	0.16631446344093298	NO	-
4637	ZINC02729263	2609	0.16626898014851849	NO	-
4638	ZINC01589621	1782	0.16623932139811787	NO	-
4639	ZINC00949888	895	0.16615844193528725	NO	-
4640	ZINC03982866	5011	0.16614673527783738	NO	-
4641	ZINC04177285	5234	0.1661369765151893	NO	-
4642	ZINC04317264	5384	0.16611497973670653	NO	-
4643	ZINC02836579	2761	0.16610421363316857	NO	-
4644	ZINC00849658	526	0.16603485864761985	NO	-
4645	ZINC03504919	3848	0.16599128963031343	NO	-
4646	ZINC03504917	3847	0.16598723974461888	NO	-
4647	ZINC00563602	11	0.16596633769905267	NO	-
4648	ZINC03460687	3624	0.1659594919780301	NO	-
4649	ZINC03460691	3625	0.16594075314119378	NO	-
4650	ZINC03982868	5012	0.16591907387408947	NO	-
4651	ZINC01078551	1126	0.1658681139073677	NO	-
4652	ZINC02653631	2502	0.16585653624967603	NO	-
4653	ZINC03987809	5056	0.1657752729470732	NO	-
4654	ZINC00867759	606	0.16576816467302632	NO	-
4655	ZINC02654977	2507	0.16576079366058602	NO	-
4656	ZINC04317262	5381	0.1657147126975248	NO	-
4657	ZINC03429327	3536	0.16568852333128356	NO	-
4658	ZINC02135533	2013	0.16566117940648187	NO	-
4659	ZINC01026627	1019	0.16562344497619158	NO	-
4660	ZINC02286178	2143	0.1656218437015626	NO	-
4661	ZINC01921495	1889	0.16562061801618927	NO	-
4662	ZINC03230806	3199	0.16554946010949775	NO	-
4663	ZINC01123511	1234	0.16554303399002487	NO	-
4664	ZINC03567340	3970	0.16552756026577753	NO	-
4665	ZINC00867757	604	0.16550851744860753	NO	-
4666	ZINC03854813	4430	0.16546192844162394	NO	-
4667	ZINC00755633	317	0.16542713126539896	NO	-
4668	ZINC02801994	2729	0.16538619681765482	NO	-
4669	ZINC00870436	622	0.16535130725255365	NO	-
4670	ZINC01097438	1171	0.16529938716181852	NO	-
4671	ZINC02622099	2406	0.16526046574036346	NO	-
4672	ZINC02654976	2506	0.16525318930605368	NO	-
4673	ZINC03476046	3728	0.16525217651450078	NO	-
4674	ZINC03109570	3157	0.1652300183323456	NO	-
4675	ZINC02622100	2407	0.1651865846458564	NO	-
4676	ZINC01635878	1790	0.16514085783760743	NO	-
4677	ZINC04126853	5181	0.16513539540596664	NO	-
4678	ZINC00849659	527	0.1650874482796211	NO	-
4679	ZINC01170879	1352	0.16508102337386535	NO	-
4680	ZINC03467078	3704	0.16507653758272656	NO	-
4681	ZINC01379047	1654	0.1650716204722167	NO	-
4682	ZINC03467085	3705	0.16502159028429172	NO	-
4683	ZINC03567461	3971	0.16502059105295988	NO	-
4684	ZINC00921697	831	0.16501364401819038	NO	-
4685	ZINC03292924	3313	0.16495950152162575	NO	-
4686	ZINC03859649	4591	0.1649190130363938	NO	-
4687	ZINC03858864	4567	0.16490452171327769	NO	-
4688	ZINC02632478	2435	0.16490209545077136	NO	-
4689	ZINC02632479	2436	0.16489058386528105	NO	-
4690	ZINC02629051	2427	0.16488133151653894	NO	-
4691	ZINC03461772	3635	0.16486906525577066	NO	-
4692	ZINC03461768	3634	0.1648457377576478	NO	-
4693	ZINC01368353	1611	0.16482837712163945	NO	-
4694	ZINC02629052	2428	0.16482531858354915	NO	-
4695	ZINC03456873	3618	0.16480449418573542	NO	-
4696	ZINC03248531	3238	0.16479336469112843	NO	-
4697	ZINC03857198	4488	0.16477797939924033	NO	-
4698	ZINC03858785	4554	0.16477147884181634	NO	-
4699	ZINC03456870	3617	0.16474853403269146	NO	-
4700	ZINC03854923	4449	0.16472873121803008	NO	-
4701	ZINC02184388	2042	0.16468294907285658	NO	-
4702	ZINC03263983	3271	0.1646744863494282	NO	-
4703	ZINC03391239	3477	0.16466403189925496	NO	-
4704	ZINC03315768	3347	0.16465071573620632	NO	-
4705	ZINC03593365	4036	0.16464904433373706	NO	-
4706	ZINC03344720	3396	0.16462038028539594	NO	-
4707	ZINC04638655	5674	0.1646064519110268	NO	-
4708	ZINC03852238	4337	0.1645939344738794	NO	-
4709	ZINC03851361	4311	0.16458339011760528	NO	-
4710	ZINC00122323	1	0.16458137885774474	NO	-
4711	ZINC03227128	3193	0.16449734102069116	NO	-
4712	ZINC03857421	4504	0.16449364123232463	NO	-
4713	ZINC04364128	5417	0.16448671275578225	NO	-
4714	ZINC03593711	4055	0.1643967699505393	NO	-
4715	ZINC03298772	3320	0.16439261459734708	NO	-
4716	ZINC03371725	3458	0.16438974632091424	NO	-
4717	ZINC03042932	3089	0.16436892485248014	NO	-
4718	ZINC00955447	902	0.16434593430080865	NO	-
4719	ZINC03298770	3319	0.1643082002654343	NO	-
4720	ZINC03857239	4490	0.16427848835287656	NO	-
4721	ZINC01411754	1678	0.16423183992752935	NO	-
4722	ZINC00677271	213	0.16423143093165457	NO	-
4723	ZINC00917699	820	0.16417200338202753	NO	-
4724	ZINC03417215	3514	0.1641691824190938	NO	-
4725	ZINC03594525	4068	0.16416052051839625	NO	-
4726	ZINC03595578	4088	0.16415482265833892	NO	-
4727	ZINC03595579	4089	0.16415158003923125	NO	-
4728	ZINC03095901	3151	0.16415023565044876	NO	-
4729	ZINC03593710	4054	0.1641322541469314	NO	-
4730	ZINC03594523	4067	0.16409022086701808	NO	-
4731	ZINC02276340	2136	0.1640803176181963	NO	-
4732	ZINC03976742	4987	0.16407298131127845	NO	-
4733	ZINC03573548	3986	0.1640511374985494	NO	-
4734	ZINC00838074	506	0.16398595448271744	NO	-
4735	ZINC03319985	3353	0.16395679672671307	NO	-
4736	ZINC03319987	3354	0.163886611395707	NO	-
4737	ZINC00862165	581	0.16384198995086752	NO	-
4738	ZINC03973530	4957	0.16381385445586366	NO	-
4739	ZINC00939258	873	0.1637818866493594	NO	-
4740	ZINC04361695	5414	0.16367974771901941	NO	-
4741	ZINC03973531	4958	0.1636355379356711	NO	-
4742	ZINC03853983	4400	0.16361527444957166	NO	-
4743	ZINC02718977	2581	0.16354814466635545	NO	-
4744	ZINC03853982	4399	0.16354763282703766	NO	-
4745	ZINC04468450	5544	0.16352105054845367	NO	-
4746	ZINC00594040	27	0.1634954742327982	NO	-
4747	ZINC01111973	1203	0.16348884223569815	NO	-
4748	ZINC01111972	1202	0.16347757788221998	NO	-
4749	ZINC01379048	1655	0.16341890333741693	NO	-
4750	ZINC03360022	3430	0.16339678309011588	NO	-
4751	ZINC01003784	997	0.16335834607496588	NO	-
4752	ZINC02616355	2386	0.16334986574915017	NO	-
4753	ZINC02230644	2108	0.1633196599119711	NO	-
4754	ZINC01547315	1776	0.16328795790518966	NO	-
4755	ZINC04623649	5667	0.16328237678517832	NO	-
4756	ZINC04397856	5439	0.16324258040523298	NO	-
4757	ZINC03456840	3616	0.16322868502827795	NO	-
4758	ZINC02637061	2459	0.1632233603778475	NO	-
4759	ZINC01379008	1640	0.1632137388506714	NO	-
4760	ZINC03495584	3781	0.16320931888268342	NO	-
4761	ZINC03341460	3393	0.16317984833891627	NO	-
4762	ZINC03967716	4869	0.1631682688070151	NO	-
4763	ZINC03635270	4191	0.16316412320052462	NO	-
4764	ZINC03867055	4630	0.16310434468713228	NO	-
4765	ZINC02637062	2460	0.16310263476873893	NO	-
4766	ZINC03593323	4031	0.16307371026923154	NO	-
4767	ZINC01749324	1808	0.16302304323528277	NO	-
4768	ZINC03349489	3405	0.16298026813430405	NO	-
4769	ZINC01289253	1511	0.16296253875430944	NO	-
4770	ZINC02328015	2189	0.16294604385254655	NO	-
4771	ZINC02661901	2529	0.1628408715708473	NO	-
4772	ZINC00860687	568	0.16281028435438727	NO	-
4773	ZINC03456654	3610	0.16280715330969084	NO	-
4774	ZINC03456652	3609	0.16277055373810786	NO	-
4775	ZINC02335049	2202	0.16274995982534365	NO	-
4776	ZINC00636996	88	0.16274814893823839	NO	-
4777	ZINC02661900	2528	0.16273823663172418	NO	-
4778	ZINC02219754	2094	0.1626872521563954	NO	-
4779	ZINC02244620	2116	0.1626851510406272	NO	-
4780	ZINC02224632	2099	0.16268397877648402	NO	-
4781	ZINC01989646	1966	0.16267890259028622	NO	-
4782	ZINC03456879	3620	0.16267880582013516	NO	-
4783	ZINC04317324	5390	0.16267677386393825	NO	-
4784	ZINC03284339	3299	0.16265939953274064	NO	-
4785	ZINC01378909	1627	0.16265030917180406	NO	-
4786	ZINC03456877	3619	0.16263292592979992	NO	-
4787	ZINC03593688	4051	0.16262949577696256	NO	-
4788	ZINC01012736	1009	0.16262266163638292	NO	-
4789	ZINC03857342	4493	0.16262164637188356	NO	-
4790	ZINC03593687	4050	0.16259544395630057	NO	-
4791	ZINC03594440	4062	0.16259186573511314	NO	-
4792	ZINC03968547	4883	0.16258814962270385	NO	-
4793	ZINC03248509	3236	0.16257471104716845	NO	-
4794	ZINC03248511	3237	0.16257264218588235	NO	-
4795	ZINC00908398	807	0.16257197947499613	NO	-
4796	ZINC00726398	309	0.1625653414008532	NO	-
4797	ZINC03613196	4141	0.16255030689217428	NO	-
4798	ZINC03428544	3533	0.1625334270970972	NO	-
4799	ZINC03594438	4061	0.1625003438572647	NO	-
4800	ZINC03371479	3457	0.16248318511258306	NO	-
4801	ZINC00589276	19	0.16245818726045488	NO	-
4802	ZINC01064513	1084	0.1624488426979862	NO	-
4803	ZINC02224991	2100	0.1624172756708498	NO	-
4804	ZINC02303419	2154	0.16241429359597379	NO	-
4805	ZINC03454978	3599	0.16238579179584037	NO	-
4806	ZINC03394465	3480	0.16238221203614067	NO	-
4807	ZINC03462721	3651	0.16237259251814684	NO	-
4808	ZINC02281310	2140	0.16236450852665602	NO	-
4809	ZINC03454976	3598	0.16236223831860794	NO	-
4810	ZINC00624797	60	0.16234540071986847	NO	-
4811	ZINC03969112	4895	0.1623450452477817	NO	-
4812	ZINC03462726	3652	0.16232163733332397	NO	-
4813	ZINC02424149	2279	0.16231199098026905	NO	-
4814	ZINC03559204	3958	0.16229406966777588	NO	-
4815	ZINC00838074	505	0.16226575171656996	NO	-
4816	ZINC00917695	819	0.1622605155835716	NO	-
4817	ZINC04066730	5155	0.16223354985896835	NO	-
4818	ZINC03025376	3058	0.16222733993077573	NO	-
4819	ZINC03456834	3615	0.16218633684661402	NO	-
4820	ZINC03456831	3614	0.16217301668208464	NO	-
4821	ZINC01378917	1628	0.16215899275436255	NO	-
4822	ZINC01122773	1227	0.16215655444881655	NO	-
4823	ZINC03402460	3495	0.16215071845462234	NO	-
4824	ZINC03186006	3170	0.16214788448162215	NO	-
4825	ZINC01379007	1639	0.16214683750430894	NO	-
4826	ZINC01217837	1415	0.1621370330377472	NO	-
4827	ZINC02689531	2549	0.16209070443994075	NO	-
4828	ZINC01376047	1615	0.1620026960033924	NO	-
4829	ZINC03593448	4037	0.1619982492252426	NO	-
4830	ZINC03221810	3190	0.16195636692579563	NO	-
4831	ZINC03221811	3191	0.1619434959532187	NO	-
4832	ZINC03449793	3576	0.16194268610934984	NO	-
4833	ZINC00866236	590	0.16192786470609907	NO	-
4834	ZINC03462840	3658	0.16192644160753925	NO	-
4835	ZINC03462844	3659	0.1618686297776812	NO	-
4836	ZINC03857343	4494	0.1618533809402518	NO	-
4837	ZINC02259562	2127	0.16185116733100416	NO	-
4838	ZINC03600440	4129	0.1618417733503472	NO	-
4839	ZINC03976186	4984	0.16181670904222506	NO	-
4840	ZINC03593296	4030	0.16176008601426814	NO	-
4841	ZINC01376054	1618	0.16175808139647627	NO	-
4842	ZINC03857241	4491	0.1617374495793073	NO	-
4843	ZINC01117719	1215	0.1617324019271016	NO	-
4844	ZINC01982006	1954	0.1617163653414993	NO	-
4845	ZINC00933347	859	0.16171528371375468	NO	-
4846	ZINC01982005	1953	0.1617081040754809	NO	-
4847	ZINC03969111	4894	0.16170076638409958	NO	-
4848	ZINC03593294	4029	0.16169859783231463	NO	-
4849	ZINC04348726	5409	0.16164929780805037	NO	-
4850	ZINC04235631	5281	0.16164822998661182	NO	-
4851	ZINC03851705	4322	0.16159545100417505	NO	-
4852	ZINC04465236	5510	0.16159545100417486	NO	-
4853	ZINC03600436	4128	0.16157650500465967	NO	-
4854	ZINC03245419	3226	0.16151848845678576	NO	-
4855	ZINC01376049	1616	0.16151132264933887	NO	-
4856	ZINC01376056	1620	0.16150019558037532	NO	-
4857	ZINC01379028	1643	0.16148390365374524	NO	-
4858	ZINC03854683	4423	0.16146791873280295	NO	-
4859	ZINC03593492	4038	0.16146248816619851	NO	-
4860	ZINC03593495	4039	0.16142885948431085	NO	-
4861	ZINC03593662	4047	0.16140777964826128	NO	-
4862	ZINC03593660	4046	0.1614050279496807	NO	-
4863	ZINC01208258	1402	0.16135561233208348	NO	-
4864	ZINC00917172	816	0.1613522871052023	NO	-
4865	ZINC01379020	1641	0.1613508950999143	NO	-
4866	ZINC01208255	1401	0.1613405807943509	NO	-
4867	ZINC01104522	1177	0.1612966428675156	NO	-
4868	ZINC01378943	1633	0.16128950291007113	NO	-
4869	ZINC01376050	1617	0.1612835478128532	NO	-
4870	ZINC01378966	1636	0.16122005048621374	NO	-
4871	ZINC00917170	815	0.16121772027256698	NO	-
4872	ZINC03594391	4059	0.16121243057725707	NO	-
4873	ZINC02762533	2660	0.16119848570998668	NO	-
4874	ZINC00672667	161	0.161184612826405	NO	-
4875	ZINC03371108	3456	0.16114764912995155	NO	-
4876	ZINC03460577	3623	0.16111928885053706	NO	-
4877	ZINC03229463	3196	0.1611185283083156	NO	-
4878	ZINC03280744	3295	0.16109634836909928	NO	-
4879	ZINC03594393	4060	0.16109061472333733	NO	-
4880	ZINC03280742	3294	0.16108643855855043	NO	-
4881	ZINC01379024	1642	0.1610858837616775	NO	-
4882	ZINC03857131	4482	0.16104301894087952	NO	-
4883	ZINC02782723	2688	0.1610074495198467	NO	-
4884	ZINC00812081	458	0.16098241638368244	NO	-
4885	ZINC03593646	4045	0.16094479375031912	NO	-
4886	ZINC03593644	4044	0.16094269007350293	NO	-
4887	ZINC02835571	2758	0.16087969553819317	NO	-
4888	ZINC02718998	2584	0.16087654720950362	NO	-
4889	ZINC03850966	4302	0.16087000937101495	NO	-
4890	ZINC03858397	4543	0.1608696736131828	NO	-
4891	ZINC02669031	2544	0.16084344104003204	NO	-
4892	ZINC02718966	2578	0.16083699069094778	NO	-
4893	ZINC03456703	3611	0.16082733501292118	NO	-
4894	ZINC03593359	4034	0.16079476446126373	NO	-
4895	ZINC03490845	3765	0.16078401501619646	NO	-
4896	ZINC03593360	4035	0.16078004604551224	NO	-
4897	ZINC03490846	3766	0.16077838128802507	NO	-
4898	ZINC01982008	1956	0.1607763571317941	NO	-
4899	ZINC03593287	4028	0.16075627767947837	NO	-
4900	ZINC03593285	4027	0.16074975802199276	NO	-
4901	ZINC01982009	1957	0.16074896542881204	NO	-
4902	ZINC01379041	1650	0.1607473311397617	NO	-
4903	ZINC01982010	1958	0.16074586468720817	NO	-
4904	ZINC03889914	4786	0.16071011216642672	NO	-
4905	ZINC01982007	1955	0.16069736035315899	NO	-
4906	ZINC01150265	1326	0.16068029328065186	NO	-
4907	ZINC01379082	1663	0.1606774360743686	NO	-
4908	ZINC01185041	1374	0.16065455857955993	NO	-
4909	ZINC00917160	814	0.16056491325719044	NO	-
4910	ZINC03507030	3862	0.16056019118684892	NO	-
4911	ZINC03391589	3478	0.16054483587854113	NO	-
4912	ZINC01378954	1634	0.1605283299922759	NO	-
4913	ZINC03438621	3550	0.16044866960285337	NO	-
4914	ZINC03421539	3524	0.16041442874433356	NO	-
4915	ZINC00674336	176	0.16035881781798397	NO	-
4916	ZINC00838285	507	0.160352597584249	NO	-
4917	ZINC04270367	5333	0.16032627556160287	NO	-
4918	ZINC01378929	1632	0.16032350580815813	NO	-
4919	ZINC03429641	3537	0.1603072013986205	NO	-
4920	ZINC03508835	3868	0.16028153138773835	NO	-
4921	ZINC00803512	429	0.16027328666604312	NO	-
4922	ZINC03890147	5676	0.16025836542874627	NO	-
4923	ZINC03594376	4058	0.16025423922647705	NO	-
4924	ZINC03889916	4787	0.16024825925191033	NO	-
4925	ZINC02657852	2519	0.16021781969662058	NO	-
4926	ZINC03594371	4057	0.16019643145669546	NO	-
4927	ZINC01379033	1645	0.160176571043332	NO	-
4928	ZINC02388359	2238	0.16013181365467383	NO	-
4929	ZINC03969226	4898	0.1600817126680683	NO	-
4930	ZINC04436519	5470	0.1600770715400662	NO	-
4931	ZINC02762830	2661	0.16005926494438572	NO	-
4932	ZINC03387330	3473	0.16004897309689886	NO	-
4933	ZINC03593640	4042	0.16004304173394127	NO	-
4934	ZINC03987506	5048	0.16000349299899044	NO	-
4935	ZINC03593642	4043	0.15997134104526534	NO	-
4936	ZINC00693065	258	0.15994515038836768	NO	-
4937	ZINC00812071	457	0.15994400478083284	NO	-
4938	ZINC03889913	4785	0.1599315569421851	NO	-
4939	ZINC00802347	427	0.15992880047332272	NO	-
4940	ZINC04468495	5546	0.1599145564476461	NO	-
4941	ZINC02634010	2444	0.1599063714046096	NO	-
4942	ZINC02794279	2699	0.15988170696711457	NO	-
4943	ZINC01379090	1665	0.1598491293308495	NO	-
4944	ZINC00991966	980	0.15982010313210446	NO	-
4945	ZINC02449774	2313	0.15981709867398544	NO	-
4946	ZINC01378977	1637	0.1597971477664367	NO	-
4947	ZINC00693063	257	0.15979388596137692	NO	-
4948	ZINC01379081	1662	0.15976948713924083	NO	-
4949	ZINC03436159	3544	0.1597640013302198	NO	-
4950	ZINC02136633	2021	0.15975760440779865	NO	-
4951	ZINC02341990	2209	0.15968832571110064	NO	-
4952	ZINC03969501	4900	0.15968139749506277	NO	-
4953	ZINC03987949	5060	0.1596604530108764	NO	-
4954	ZINC00812069	456	0.15957796835199423	NO	-
4955	ZINC01074630	1108	0.15954804064320263	NO	-
4956	ZINC01379000	1638	0.1595140567216496	NO	-
4957	ZINC04066730	5156	0.15949840421997646	NO	-
4958	ZINC02136400	2019	0.15942634894810542	NO	-
4959	ZINC01376060	1622	0.1594015185449305	NO	-
4960	ZINC03857422	4505	0.15935382095913644	NO	-
4961	ZINC02800231	2728	0.1593437927329781	NO	-
4962	ZINC02946798	2924	0.15929109425726273	NO	-
4963	ZINC01379030	1644	0.1592871939959793	NO	-
4964	ZINC00860686	567	0.15921906308889883	NO	-
4965	ZINC01032888	1026	0.15921720233080824	NO	-
4966	ZINC02196877	2056	0.1591951072042967	NO	-
4967	ZINC02762897	2662	0.1591623766892994	NO	-
4968	ZINC03249072	3239	0.15914728064159028	NO	-
4969	ZINC02427606	2284	0.1591466571071819	NO	-
4970	ZINC04087192	5167	0.15912783516806814	NO	-
4971	ZINC03969225	4897	0.1590758889972945	NO	-
4972	ZINC00859152	563	0.1590744599966844	NO	-
4973	ZINC00862170	583	0.15903339457662347	NO	-
4974	ZINC01175656	1356	0.15901214034975225	NO	-
4975	ZINC01077757	1122	0.15900576953626883	NO	-
4976	ZINC02135563	2014	0.15899989705792805	NO	-
4977	ZINC00540456	9	0.15897101216665646	NO	-
4978	ZINC03889626	4775	0.15891479168110553	NO	-
4979	ZINC03867443	4667	0.1588885384095636	NO	-
4980	ZINC02245008	2119	0.1588756886684926	NO	-
4981	ZINC03421174	3520	0.15884730886334256	NO	-
4982	ZINC00986261	966	0.15884552552735204	NO	-
4983	ZINC00862291	586	0.15881459633821018	NO	-
4984	ZINC00802348	428	0.15881405931601622	NO	-
4985	ZINC02853483	2809	0.15878790932176323	NO	-
4986	ZINC02853482	2808	0.15878314642886923	NO	-
4987	ZINC03560397	3962	0.15876177581903425	NO	-
4988	ZINC04390324	5434	0.15874137795024124	NO	-
4989	ZINC03326598	3370	0.15872031380006837	NO	-
4990	ZINC03889621	4774	0.15871856278924437	NO	-
4991	ZINC01379044	1653	0.15869707050111365	NO	-
4992	ZINC01376063	1625	0.15868802068873275	NO	-
4993	ZINC02950155	2930	0.15863885476614478	NO	-
4994	ZINC03361462	3434	0.15862547558051698	NO	-
4995	ZINC02853898	2811	0.15858884619240918	NO	-
4996	ZINC03230801	3198	0.158556197425578	NO	-
4997	ZINC03326600	3371	0.15850852757030595	NO	-
4998	ZINC02850979	2790	0.158498631663466	NO	-
4999	ZINC03393762	3479	0.15847539874675334	NO	-
5000	ZINC02782835	2689	0.1584677293085531	NO	-
5001	ZINC03185981	3169	0.15843287060296085	NO	-
5002	ZINC03176507	3167	0.1584243877362261	NO	-
5003	ZINC01379040	1649	0.1583638091552834	NO	-
5004	ZINC02886293	2889	0.1582982306579017	NO	-
5005	ZINC03859882	4602	0.15829449237843235	NO	-
5006	ZINC01120823	1224	0.15826150074940437	NO	-
5007	ZINC03857423	4506	0.1582461592667385	NO	-
5008	ZINC04464258	5489	0.15824080338156912	NO	-
5009	ZINC03857260	4492	0.158240803381569	NO	-
5010	ZINC04030153	5123	0.15822952156126857	NO	-
5011	ZINC04465115	5503	0.1582002338062496	NO	-
5012	ZINC03858870	4570	0.15818325526033655	NO	-
5013	ZINC00672495	159	0.15810239188573477	NO	-
5014	ZINC03977651	4997	0.15807591508926588	NO	-
5015	ZINC04161699	5213	0.15805310171904974	NO	-
5016	ZINC03858865	4568	0.15803085626947366	NO	-
5017	ZINC01980323	1951	0.15797689665907538	NO	-
5018	ZINC03852784	4342	0.1579754331013827	NO	-
5019	ZINC01379035	1646	0.15796876722009567	NO	-
5020	ZINC02630395	2429	0.15791060371169685	NO	-
5021	ZINC02630397	2430	0.15790009439450642	NO	-
5022	ZINC02334145	2201	0.15778870127737984	NO	-
5023	ZINC01980322	1950	0.15778233232862796	NO	-
5024	ZINC02855010	2812	0.15774988095328069	NO	-
5025	ZINC03857649	4513	0.15765987481995825	NO	-
5026	ZINC02169070	2039	0.1576071592887279	NO	-
5027	ZINC01192507	1388	0.1576049259688962	NO	-
5028	ZINC01043409	1043	0.15759457869557322	NO	-
5029	ZINC03852787	4343	0.15758966130630117	NO	-
5030	ZINC03984404	5043	0.15758541310136207	NO	-
5031	ZINC04468536	5547	0.15758541310136207	NO	-
5032	ZINC04500736	5624	0.1575684588686879	NO	-
5033	ZINC03857956	4527	0.15752627421937673	NO	-
5034	ZINC04469618	5556	0.15752627421937673	NO	-
5035	ZINC03593050	4026	0.15749340725387423	NO	-
5036	ZINC03889773	4782	0.15749081263393577	NO	-
5037	ZINC03593047	4025	0.15748096582638585	NO	-
5038	ZINC01138227	1285	0.15744632012371865	NO	-
5039	ZINC02621366	2403	0.15739424488024328	NO	-
5040	ZINC01133773	1271	0.15732237053940262	NO	-
5041	ZINC02852993	2805	0.15731944975018944	NO	-
5042	ZINC03889775	4784	0.157293780956499	NO	-
5043	ZINC03234083	3205	0.15725700891603525	NO	-
5044	ZINC02396082	2241	0.15723494468333898	NO	-
5045	ZINC03889774	4783	0.15722851201142843	NO	-
5046	ZINC00871288	625	0.15722288616498026	NO	-
5047	ZINC02632474	2434	0.15721385523998457	NO	-
5048	ZINC02237517	2113	0.15720388769785684	NO	-
5049	ZINC03525039	3907	0.1571520699771035	NO	-
5050	ZINC04087093	5166	0.157086964796808	NO	-
5051	ZINC03349776	3406	0.15705248713135136	NO	-
5052	ZINC04398003	5440	0.15704102390260158	NO	-
5053	ZINC02237515	2112	0.15691222010333308	NO	-
5054	ZINC03279755	3292	0.15689926512429334	NO	-
5055	ZINC03261743	3263	0.15687087593244953	NO	-
5056	ZINC03490799	3763	0.15675219189766315	NO	-
5057	ZINC03490801	3764	0.15673778167835242	NO	-
5058	ZINC02656194	2511	0.15672456885249667	NO	-
5059	ZINC02847515	2782	0.15671331523970783	NO	-
5060	ZINC00904305	775	0.15670827539678833	NO	-
5061	ZINC03357918	3426	0.1566806284373702	NO	-
5062	ZINC01819334	1827	0.15651246643993094	NO	-
5063	ZINC02927911	2912	0.15648331986474057	NO	-
5064	ZINC02305643	2155	0.1564782631401152	NO	-
5065	ZINC03851327	4306	0.15643305771631752	NO	-
5066	ZINC04465156	5507	0.15643305771631752	NO	-
5067	ZINC03854670	4422	0.15641621324839816	NO	-
5068	ZINC00673584	167	0.15637642593011272	NO	-
5069	ZINC04529235	5647	0.15631419382304984	NO	-
5070	ZINC03593595	4040	0.15631030152236788	NO	-
5071	ZINC01067630	1092	0.15621407919983077	NO	-
5072	ZINC01179795	1366	0.15617706438984402	NO	-
5073	ZINC00860683	565	0.15612428985980123	NO	-
5074	ZINC03334491	3384	0.15611124545957947	NO	-
5075	ZINC03421392	3521	0.1560957412764494	NO	-
5076	ZINC04087042	5164	0.15603522359433608	NO	-
5077	ZINC03593597	4041	0.15602042982043424	NO	-
5078	ZINC02589896	2374	0.15596379027642532	NO	-
5079	ZINC02635930	2451	0.1559365784068531	NO	-
5080	ZINC02805892	2735	0.15593372704397776	NO	-
5081	ZINC02635931	2452	0.15592614199887886	NO	-
5082	ZINC03849437	4272	0.15591798690622896	NO	-
5083	ZINC03476916	3732	0.15589568637516613	NO	-
5084	ZINC02137100	2022	0.15588414756833524	NO	-
5085	ZINC01141165	1289	0.15580563241183265	NO	-
5086	ZINC01078991	1129	0.15578832761477795	NO	-
5087	ZINC01980329	1952	0.155787810084077	NO	-
5088	ZINC03533886	3926	0.15572222605541353	NO	-
5089	ZINC03849441	4273	0.15565793474138429	NO	-
5090	ZINC02840749	2768	0.1556514479655494	NO	-
5091	ZINC03859913	4603	0.15564595620526256	NO	-
5092	ZINC02249748	2125	0.15563220577664674	NO	-
5093	ZINC00795132	406	0.1555458537363864	NO	-
5094	ZINC00795131	405	0.15554388213321366	NO	-
5095	ZINC03987823	5057	0.15550296055650004	NO	-
5096	ZINC02227541	2102	0.15539556086013678	NO	-
5097	ZINC03066998	3132	0.15538701953329886	NO	-
5098	ZINC02871597	2844	0.1553695908265242	NO	-
5099	ZINC02647319	2493	0.15531118336549304	NO	-
5100	ZINC03993053	5084	0.15529634411533963	NO	-
5101	ZINC03815550	7	0.15528736918711675	YES	5
5102	ZINC03906290	4841	0.15527873491419686	NO	-
5103	ZINC03992839	5074	0.1551015987631528	NO	-
5104	ZINC03275928	3286	0.15506169599815345	NO	-
5105	ZINC00706824	278	0.15500365244426395	NO	-
5106	ZINC03987928	5059	0.15499750685407884	NO	-
5107	ZINC02861173	2831	0.1549946706800701	NO	-
5108	ZINC00623553	50	0.15490054056119004	NO	-
5109	ZINC03217286	3189	0.15485192394446776	NO	-
5110	ZINC03992841	5076	0.154829786192929	NO	-
5111	ZINC01137353	1282	0.15477239042648122	NO	-
5112	ZINC02859293	2829	0.15471894819211066	NO	-
5113	ZINC03275931	3287	0.15469650202665414	NO	-
5114	ZINC03532143	3917	0.1546720186291834	NO	-
5115	ZINC02825583	2747	0.15463773147955048	NO	-
5116	ZINC02853883	2810	0.1546154899322793	NO	-
5117	ZINC00685035	242	0.15460891046041392	NO	-
5118	ZINC01172818	1353	0.15454903438745873	NO	-
5119	ZINC03997777	5092	0.1545422336898085	NO	-
5120	ZINC01284956	1504	0.15447880937713326	NO	-
5121	ZINC02589352	2373	0.15425170613466418	NO	-
5122	ZINC04087028	5163	0.15394038476407534	NO	-
5123	ZINC02857950	2824	0.15389328572175567	NO	-
5124	ZINC01076800	1120	0.1538569914363395	NO	-
5125	ZINC01378893	1626	0.15383432418135384	NO	-
5126	ZINC03461342	3626	0.1538071120574337	NO	-
5127	ZINC00809582	448	0.1537320549111172	NO	-
5128	ZINC03577186	3992	0.15365881273932627	NO	-
5129	ZINC03461348	3627	0.15364980947582793	NO	-
5130	ZINC01026376	1016	0.15363205738065908	NO	-
5131	ZINC02852973	2804	0.1536288777153887	NO	-
5132	ZINC02625185	2414	0.15358564144802556	NO	-
5133	ZINC03559804	3961	0.1535193153894027	NO	-
5134	ZINC00679598	226	0.15347566246918	NO	-
5135	ZINC03892144	4823	0.15339142845222892	NO	-
5136	ZINC02954675	2933	0.15337032917690835	NO	-
5137	ZINC03853171	4372	0.15331184123307798	NO	-
5138	ZINC02852633	2799	0.15326585769038814	NO	-
5139	ZINC03315143	3343	0.15322225555457172	NO	-
5140	ZINC03230819	3200	0.15317865690492324	NO	-
5141	ZINC04087023	5162	0.1531700932148923	NO	-
5142	ZINC03494634	3780	0.15313431126917718	NO	-
5143	ZINC02435277	2291	0.1531214598956887	NO	-
5144	ZINC01218179	1417	0.1530429581762666	NO	-
5145	ZINC03867354	4646	0.15288042958220183	NO	-
5146	ZINC02954635	2932	0.15286362620151017	NO	-
5147	ZINC02591755	2377	0.15285590331457222	NO	-
5148	ZINC01254978	1450	0.15282341172036926	NO	-
5149	ZINC03867355	4647	0.15282056617365378	NO	-
5150	ZINC04465517	5513	0.15282056617365378	NO	-
5151	ZINC03969072	4891	0.1527908161732006	NO	-
5152	ZINC04000900	5101	0.15267849157204247	NO	-
5153	ZINC03661185	4207	0.15262747818895303	NO	-
5154	ZINC04005063	5116	0.15261451213537403	NO	-
5155	ZINC04005066	5117	0.15261272159821643	NO	-
5156	ZINC03867743	4687	0.15260807555597394	NO	-
5157	ZINC03253379	3249	0.15260663094168983	NO	-
5158	ZINC02726886	2603	0.15260461457707605	NO	-
5159	ZINC02523173	2365	0.15259687699119734	NO	-
5160	ZINC03439672	3561	0.15259364543977755	NO	-
5161	ZINC02141718	2027	0.152572404366616	NO	-
5162	ZINC03594512	4065	0.15257071573579528	NO	-
5163	ZINC03478345	3736	0.15256523857904558	NO	-
5164	ZINC03370721	3453	0.15255131605976377	NO	-
5165	ZINC03370725	3454	0.1525409795808574	NO	-
5166	ZINC03594514	4066	0.15250669051678778	NO	-
5167	ZINC03851318	4305	0.15245611873649392	NO	-
5168	ZINC00862290	585	0.15245208245776334	NO	-
5169	ZINC00860684	566	0.15244540044393295	NO	-
5170	ZINC03857557	4510	0.1524182942287424	NO	-
5171	ZINC03661186	4208	0.15241731122863805	NO	-
5172	ZINC04394848	5437	0.15241546227911063	NO	-
5173	ZINC00795388	412	0.15238389141503517	NO	-
5174	ZINC01022087	1013	0.15233768509518444	NO	-
5175	ZINC04638699	5675	0.15233582363862727	NO	-
5176	ZINC02831091	2754	0.15228573404192824	NO	-
5177	ZINC04402070	5443	0.15227928656589473	NO	-
5178	ZINC01773895	1814	0.15227852991581473	NO	-
5179	ZINC02749739	2643	0.15225476270716753	NO	-
5180	ZINC00902685	770	0.15224751662288902	NO	-
5181	ZINC00902686	771	0.1522371886814746	NO	-
5182	ZINC01816672	1826	0.15220736228661572	NO	-
5183	ZINC03664170	4209	0.15218608289296992	NO	-
5184	ZINC03425617	3528	0.15210396436622095	NO	-
5185	ZINC03867090	4634	0.15205761541273813	NO	-
5186	ZINC02638693	2462	0.1520425098475114	NO	-
5187	ZINC03406613	3503	0.1520309807965993	NO	-
5188	ZINC01067405	1091	0.1519738484882607	NO	-
5189	ZINC02760015	2653	0.15196573958709836	NO	-
5190	ZINC03374656	3464	0.15196506764834172	NO	-
5191	ZINC00860688	569	0.15191772173196402	NO	-
5192	ZINC02638695	2463	0.15183728832120538	NO	-
5193	ZINC01186749	1382	0.15182111321985206	NO	-
5194	ZINC02868739	2838	0.15181861973306637	NO	-
5195	ZINC00849600	525	0.15175083831199934	NO	-
5196	ZINC00855890	549	0.15171475098162499	NO	-
5197	ZINC03425611	3527	0.1516939658822447	NO	-
5198	ZINC03868692	4747	0.15166487937716364	NO	-
5199	ZINC00849599	524	0.15164679923650418	NO	-
5200	ZINC01547317	1777	0.15164473709842657	NO	-
5201	ZINC03868703	4751	0.15164189418493942	NO	-
5202	ZINC04466222	5533	0.15164189418493923	NO	-
5203	ZINC01508700	1762	0.15163493262990121	NO	-
5204	ZINC03374650	3463	0.15162422347150184	NO	-
5205	ZINC02194954	2050	0.15156523556140522	NO	-
5206	ZINC03853068	4366	0.15149732462382365	NO	-
5207	ZINC01287234	1509	0.15133993437732002	NO	-
5208	ZINC03461499	3629	0.15132086593845892	NO	-
5209	ZINC03374645	3462	0.15131510280959148	NO	-
5210	ZINC02497190	2351	0.15131256937705775	NO	-
5211	ZINC03374638	3461	0.15128752537567872	NO	-
5212	ZINC04529233	5646	0.1512873242145441	NO	-
5213	ZINC02794956	2701	0.15127896960981743	NO	-
5214	ZINC02663745	2537	0.1511831597492002	NO	-
5215	ZINC03356332	3418	0.15116394057499158	NO	-
5216	ZINC03992838	5073	0.1511474323169193	NO	-
5217	ZINC02050813	1978	0.15114258832113195	NO	-
5218	ZINC01831222	1829	0.15114160832585913	NO	-
5219	ZINC03992840	5075	0.15114046738738113	NO	-
5220	ZINC02627789	2421	0.1511123334383076	NO	-
5221	ZINC02561754	2369	0.15096544529810596	NO	-
5222	ZINC03859189	4579	0.1508684045852035	NO	-
5223	ZINC03975878	4983	0.1508592861440744	NO	-
5224	ZINC00955937	904	0.15078797196230864	NO	-
5225	ZINC01821687	1828	0.15077737932130433	NO	-
5226	ZINC03868428	4731	0.15076946389968354	NO	-
5227	ZINC00053161	0	0.15075716179377668	NO	-
5228	ZINC02136384	2018	0.15063174405271512	NO	-
5229	ZINC00631080	72	0.15060092485347176	NO	-
5230	ZINC03439483	3554	0.15058364441054764	NO	-
5231	ZINC03853305	4376	0.15057110530690057	NO	-
5232	ZINC02223050	2097	0.15053687910196606	NO	-
5233	ZINC02616736	2387	0.15051211212191543	NO	-
5234	ZINC00724177	303	0.15049751301863412	NO	-
5235	ZINC02223051	2098	0.1504803410257615	NO	-
5236	ZINC00780019	365	0.15047029313205337	NO	-
5237	ZINC03439486	3555	0.1504056857372089	NO	-
5238	ZINC02408254	2252	0.15032105788059516	NO	-
5239	ZINC01137110	1281	0.1503204525692633	NO	-
5240	ZINC03991954	5065	0.15029214426105406	NO	-
5241	ZINC02431722	2285	0.15028361773049817	NO	-
5242	ZINC03991955	5066	0.1502755552695473	NO	-
5243	ZINC03868691	4746	0.15025590103021325	NO	-
5244	ZINC03867395	4662	0.1502519880417555	NO	-
5245	ZINC04464528	5499	0.15023864832776151	NO	-
5246	ZINC03857695	4518	0.1502386483277614	NO	-
5247	ZINC03859917	4604	0.15022319051240463	NO	-
5248	ZINC03595435	4087	0.15016857138064504	NO	-
5249	ZINC03867581	4677	0.15014151832796443	NO	-
5250	ZINC00677165	208	0.15012662707851018	NO	-
5251	ZINC00870714	624	0.15011463890354199	NO	-
5252	ZINC03970400	4922	0.15008125646885104	NO	-
5253	ZINC04468278	5542	0.15008125646885104	NO	-
5254	ZINC03854911	4448	0.15007814246966467	NO	-
5255	ZINC00670723	149	0.15003999381046196	NO	-
5256	ZINC04000899	5100	0.1500109297288757	NO	-
5257	ZINC00677159	206	0.1499919899669534	NO	-
5258	ZINC00990793	976	0.1499697880864494	NO	-
5259	ZINC01052308	1062	0.14990557395867604	NO	-
5260	ZINC03504157	3816	0.14984605763543335	NO	-
5261	ZINC02850311	2789	0.14984242123087177	NO	-
5262	ZINC03235379	3210	0.14984011485962673	NO	-
5263	ZINC04364218	5418	0.14981592521303153	NO	-
5264	ZINC00677156	205	0.14980903859503017	NO	-
5265	ZINC00804266	432	0.14979436878766553	NO	-
5266	ZINC00804265	431	0.14978944967333868	NO	-
5267	ZINC03494495	3769	0.1497740794626672	NO	-
5268	ZINC03867396	4663	0.14977156116557902	NO	-
5269	ZINC04465543	5516	0.14977156116557894	NO	-
5270	ZINC03968919	4890	0.14976701162164704	NO	-
5271	ZINC03975236	4982	0.14974776341044438	NO	-
5272	ZINC03987828	5058	0.14973613915487857	NO	-
5273	ZINC00872020	632	0.14973082946626104	NO	-
5274	ZINC03975229	4980	0.14972190343014372	NO	-
5275	ZINC03974267	4961	0.149714813782751	NO	-
5276	ZINC00804267	433	0.14967786546154357	NO	-
5277	ZINC00804268	434	0.14967734793081433	NO	-
5278	ZINC04003921	5112	0.14960870111678704	NO	-
5279	ZINC01027889	1021	0.14960518338109705	NO	-
5280	ZINC03974268	4962	0.1495308154269175	NO	-
5281	ZINC03983036	5016	0.14950858877410253	NO	-
5282	ZINC02840825	2769	0.14943144949457884	NO	-
5283	ZINC01172819	1354	0.14942777548311037	NO	-
5284	ZINC04409083	5451	0.14941391928905892	NO	-
5285	ZINC02764493	2669	0.1493518601499193	NO	-
5286	ZINC03968535	4881	0.1493071999298388	NO	-
5287	ZINC04487830	5590	0.14930634412097624	NO	-
5288	ZINC04595745	5656	0.14927740677671078	NO	-
5289	ZINC01287058	1508	0.149232985861808	NO	-
5290	ZINC02760890	2654	0.14920928005058312	NO	-
5291	ZINC03494603	3774	0.14916985890295092	NO	-
5292	ZINC01125543	1249	0.14909431527586348	NO	-
5293	ZINC03400624	3492	0.14908578632699074	NO	-
5294	ZINC03868429	4732	0.14908424297504277	NO	-
5295	ZINC03500447	3793	0.14906716800814798	NO	-
5296	ZINC01470757	1718	0.149065283621424	NO	-
5297	ZINC01121186	1225	0.14905414720094556	NO	-
5298	ZINC01070380	1100	0.1490323686097545	NO	-
5299	ZINC03439506	3556	0.14897161847275273	NO	-
5300	ZINC04515546	5641	0.14894539281395003	NO	-
5301	ZINC01651575	1796	0.14886526448644805	NO	-
5302	ZINC03464263	3669	0.14883419942765114	NO	-
5303	ZINC03240835	3219	0.14883377708571865	NO	-
5304	ZINC03257379	3252	0.14883143190804515	NO	-
5305	ZINC01186386	1380	0.14878607877860722	NO	-
5306	ZINC01186387	1381	0.14878502447538167	NO	-
5307	ZINC03976363	4985	0.1487772639621642	NO	-
5308	ZINC01620634	1785	0.14876917338728282	NO	-
5309	ZINC03867387	4658	0.14867554323558818	NO	-
5310	ZINC00778835	361	0.14864748481733606	NO	-
5311	ZINC03867389	4660	0.14864667449066263	NO	-
5312	ZINC02955491	2934	0.14864556387464423	NO	-
5313	ZINC03857228	4489	0.1486420111011764	NO	-
5314	ZINC04465634	5518	0.148607933625702	NO	-
5315	ZINC03867582	4678	0.1486079336257019	NO	-
5316	ZINC03857546	4509	0.14860789037770722	NO	-
5317	ZINC02872155	2847	0.14858394284262627	NO	-
5318	ZINC03464065	3665	0.1485401267595304	NO	-
5319	ZINC02048783	1977	0.14850482739076212	NO	-
5320	ZINC02940979	2922	0.14847431028228703	NO	-
5321	ZINC03500516	3798	0.14846035254687193	NO	-
5322	ZINC03867390	4661	0.14845601058645538	NO	-
5323	ZINC04465535	5515	0.1484560105864552	NO	-
5324	ZINC02883502	2881	0.1484416392954046	NO	-
5325	ZINC02711352	2568	0.14843438465367936	NO	-
5326	ZINC01133856	1272	0.14842125097828932	NO	-
5327	ZINC02425212	2281	0.14840655774251912	NO	-
5328	ZINC02884292	2884	0.14840550197031827	NO	-
5329	ZINC01186334	1379	0.148403126813205	NO	-
5330	ZINC02051659	1980	0.1484002447858001	NO	-
5331	ZINC03362975	3438	0.14839563203374764	NO	-
5332	ZINC02410838	2256	0.1483950514804873	NO	-
5333	ZINC02711358	2569	0.14837309662195403	NO	-
5334	ZINC03500557	3802	0.14836819395872358	NO	-
5335	ZINC02051657	1979	0.14836623022286796	NO	-
5336	ZINC01186333	1378	0.14836064095019982	NO	-
5337	ZINC01065819	1086	0.14828524807630908	NO	-
5338	ZINC03439723	3562	0.1482777442645204	NO	-
5339	ZINC03439629	3557	0.14826156961112008	NO	-
5340	ZINC03857582	4511	0.14824088230423174	NO	-
5341	ZINC02316308	2170	0.14820406126315094	NO	-
5342	ZINC03494614	3778	0.1481884420475921	NO	-
5343	ZINC01075572	1116	0.1481801040125891	NO	-
5344	ZINC00944573	886	0.14815862434240207	NO	-
5345	ZINC03993193	5088	0.14814305541791345	NO	-
5346	ZINC03890291	4803	0.14806328813713227	NO	-
5347	ZINC03992848	5077	0.14804822562306863	NO	-
5348	ZINC03969566	4901	0.1480373926521582	NO	-
5349	ZINC01186750	1383	0.14803602553618206	NO	-
5350	ZINC03642914	4194	0.14801124090050125	NO	-
5351	ZINC00804271	435	0.14801036982855298	NO	-
5352	ZINC03494606	3775	0.14797866774330393	NO	-
5353	ZINC01055473	1065	0.14793633333643577	NO	-
5354	ZINC00677162	207	0.14790898394295157	NO	-
5355	ZINC03892585	4831	0.14786979364776992	NO	-
5356	ZINC04000924	5102	0.14786807001471367	NO	-
5357	ZINC01953918	1926	0.14786294346295045	NO	-
5358	ZINC03890290	4802	0.14783773343626994	NO	-
5359	ZINC03455002	3601	0.14781893714708041	NO	-
5360	ZINC02070370	1993	0.14780488986198384	NO	-
5361	ZINC00670629	148	0.14777633415048091	NO	-
5362	ZINC01330056	1557	0.14775693470919424	NO	-
5363	ZINC02643465	2476	0.14773857023456388	NO	-
5364	ZINC03868700	4750	0.14771091392925875	NO	-
5365	ZINC04466215	5532	0.14771091392925875	NO	-
5366	ZINC03454999	3600	0.14770236200213846	NO	-
5367	ZINC01287236	1510	0.14767345956250824	NO	-
5368	ZINC03034113	3082	0.14764921592152888	NO	-
5369	ZINC03892581	4830	0.14763045916773163	NO	-
5370	ZINC00944574	887	0.14762037185798163	NO	-
5371	ZINC02190143	2047	0.1475924651666427	NO	-
5372	ZINC02643466	2477	0.14758144820016803	NO	-
5373	ZINC01287037	1507	0.14757217307116463	NO	-
5374	ZINC02763623	2665	0.1475574606647523	NO	-
5375	ZINC01078142	1124	0.14751855374765258	NO	-
5376	ZINC03500525	3801	0.14749812494500475	NO	-
5377	ZINC00838407	511	0.14747364669233193	NO	-
5378	ZINC02449086	2312	0.14741965805502186	NO	-
5379	ZINC03601432	4133	0.14733567814622978	NO	-
5380	ZINC03500518	3799	0.14727629407592685	NO	-
5381	ZINC03239984	3217	0.14726296107015346	NO	-
5382	ZINC03851352	4310	0.14724738221743738	NO	-
5383	ZINC04465167	5509	0.14724738221743727	NO	-
5384	ZINC03464223	3668	0.14723100477865714	NO	-
5385	ZINC03494504	3770	0.1472040603303884	NO	-
5386	ZINC03494507	3771	0.14720083977189694	NO	-
5387	ZINC03570040	3981	0.14719143928865075	NO	-
5388	ZINC03974968	4966	0.1471742831327365	NO	-
5389	ZINC03463332	3660	0.14716379874080976	NO	-
5390	ZINC03439632	3558	0.14713220535996172	NO	-
5391	ZINC03084957	3145	0.14712777966730747	NO	-
5392	ZINC01006524	1004	0.14710482146374776	NO	-
5393	ZINC01027772	1020	0.14707549681217547	NO	-
5394	ZINC03890897	4814	0.14702567101587843	NO	-
5395	ZINC02421760	2275	0.14700459089950726	NO	-
5396	ZINC00838400	510	0.14700087494035877	NO	-
5397	ZINC03463338	3661	0.14699389855183967	NO	-
5398	ZINC03494621	3779	0.1469853956197031	NO	-
5399	ZINC03517639	3879	0.14696675045926239	NO	-
5400	ZINC03976374	4986	0.1469562808253316	NO	-
5401	ZINC03971548	4937	0.1469448267480263	NO	-
5402	ZINC03975151	4976	0.14692819615585748	NO	-
5403	ZINC03313875	3338	0.1469180821449704	NO	-
5404	ZINC03867388	4659	0.14688758938914281	NO	-
5405	ZINC03975149	4974	0.14687444478412676	NO	-
5406	ZINC03032099	3074	0.1468624298126693	NO	-
5407	ZINC04087056	5165	0.1468607704212323	NO	-
5408	ZINC01806505	1822	0.14684853830685038	NO	-
5409	ZINC01184326	1373	0.14679528791121074	NO	-
5410	ZINC02853402	2807	0.1467885630469778	NO	-
5411	ZINC00722858	302	0.14678235117151123	NO	-
5412	ZINC00780020	366	0.14666056963384982	NO	-
5413	ZINC00674513	181	0.14662297684842296	NO	-
5414	ZINC00825380	491	0.14661567720513985	NO	-
5415	ZINC03478342	3735	0.1465731222488502	NO	-
5416	ZINC03500456	3795	0.1465354831193877	NO	-
5417	ZINC03500453	3794	0.1465352079804509	NO	-
5418	ZINC01184325	1372	0.14649501843248558	NO	-
5419	ZINC03867383	4654	0.14649149622746813	NO	-
5420	ZINC00809586	449	0.1464894378012549	NO	-
5421	ZINC03469833	3707	0.14645903014008907	NO	-
5422	ZINC03867376	4650	0.14645835908825072	NO	-
5423	ZINC03089208	3147	0.1464514103194265	NO	-
5424	ZINC03439652	3560	0.14643866127149918	NO	-
5425	ZINC03469829	3706	0.14642676229241738	NO	-
5426	ZINC03890899	4815	0.14640870130383896	NO	-
5427	ZINC03465441	3696	0.14640273292310158	NO	-
5428	ZINC01099429	1172	0.14640184211062296	NO	-
5429	ZINC00809712	450	0.14639495221476664	NO	-
5430	ZINC03494613	3777	0.14637096203695868	NO	-
5431	ZINC03557354	3952	0.14636659771514135	NO	-
5432	ZINC03557356	3953	0.14636541417155818	NO	-
5433	ZINC03868426	4729	0.14633207790028477	NO	-
5434	ZINC02884948	2886	0.14632967547142547	NO	-
5435	ZINC03975228	4979	0.1463115043088496	NO	-
5436	ZINC01330035	1556	0.14627127419553435	NO	-
5437	ZINC03975233	4981	0.1462656506337589	NO	-
5438	ZINC03868715	4752	0.14626351096069792	NO	-
5439	ZINC02268619	2135	0.14625294051461113	NO	-
5440	ZINC03465444	3697	0.14624214688439513	NO	-
5441	ZINC04134722	5189	0.14621522077451307	NO	-
5442	ZINC00674166	174	0.14621073127305856	NO	-
5443	ZINC02630451	2431	0.14619973704300604	NO	-
5444	ZINC03974411	4963	0.1461924960810561	NO	-
5445	ZINC04210397	5254	0.14617172740812326	NO	-
5446	ZINC01136878	1279	0.1461698071111503	NO	-
5447	ZINC03868522	4734	0.14616398306764694	NO	-
5448	ZINC02145502	2034	0.14614213122786512	NO	-
5449	ZINC03971675	4946	0.14607880122025377	NO	-
5450	ZINC03082646	3141	0.14606678511542054	NO	-
5451	ZINC03659893	4205	0.14601708766155277	NO	-
5452	ZINC03374455	3459	0.14600017421935654	NO	-
5453	ZINC02051661	1981	0.14598016329177682	NO	-
5454	ZINC03500523	3800	0.14593747879613697	NO	-
5455	ZINC02757082	2652	0.14592949479021575	NO	-
5456	ZINC03867377	4651	0.1458791565475629	NO	-
5457	ZINC03082645	3140	0.145864065946772	NO	-
5458	ZINC01117746	1216	0.1458440238425563	NO	-
5459	ZINC03439644	3559	0.14580781131462475	NO	-
5460	ZINC00674446	178	0.14578315879541212	NO	-
5461	ZINC03250822	3247	0.14575769842112488	NO	-
5462	ZINC03867378	4652	0.1457455139740845	NO	-
5463	ZINC01877446	1836	0.1457148442246515	NO	-
5464	ZINC03494608	3776	0.1456561534770221	NO	-
5465	ZINC02637241	2461	0.14563054402803707	NO	-
5466	ZINC01959994	1928	0.14557766825936327	NO	-
5467	ZINC01078585	1127	0.1455674206162245	NO	-
5468	ZINC03569797	3978	0.14554835055068557	NO	-
5469	ZINC00673771	171	0.14552845933881944	NO	-
5470	ZINC03971545	4936	0.14551566832442558	NO	-
5471	ZINC00838414	512	0.14548971264074562	NO	-
5472	ZINC03977481	4995	0.1454648781407708	NO	-
5473	ZINC01046758	1050	0.1453142660557024	NO	-
5474	ZINC03977630	4996	0.14529003295673076	NO	-
5475	ZINC02051663	1982	0.14527991221361622	NO	-
5476	ZINC03892982	4838	0.14521285644276594	NO	-
5477	ZINC03868523	4735	0.14518739665730462	NO	-
5478	ZINC04466111	5529	0.14518739665730443	NO	-
5479	ZINC03234912	3208	0.14517643166024904	NO	-
5480	ZINC03892981	4837	0.1451169219630868	NO	-
5481	ZINC03601430	4132	0.1450904982807873	NO	-
5482	ZINC03971542	4935	0.14507676623462143	NO	-
5483	ZINC03971569	4943	0.14506830429202183	NO	-
5484	ZINC04470205	5568	0.14506830429202183	NO	-
5485	ZINC03263275	3269	0.14502701554085448	NO	-
5486	ZINC02636605	2456	0.14501599154757805	NO	-
5487	ZINC02228623	2104	0.1449908576880373	NO	-
5488	ZINC03867379	4653	0.14492740128132187	NO	-
5489	ZINC04465524	5514	0.14492740128132187	NO	-
5490	ZINC03971564	4942	0.1449057098346459	NO	-
5491	ZINC02747454	2639	0.14486095634102722	NO	-
5492	ZINC01146454	1317	0.1448410639945244	NO	-
5493	ZINC01248025	1441	0.14480199688091044	NO	-
5494	ZINC01132793	1270	0.14479974509141844	NO	-
5495	ZINC01028649	1022	0.14479109814333616	NO	-
5496	ZINC03469858	3709	0.14476713218747098	NO	-
5497	ZINC01115889	1212	0.14473343529604601	NO	-
5498	ZINC03082643	3139	0.14471484808861812	NO	-
5499	ZINC00792519	397	0.14470277439075357	NO	-
5500	ZINC04467554	5538	0.14464400077664358	NO	-
5501	ZINC03859816	4601	0.14461785787795256	NO	-
5502	ZINC02851529	2794	0.14458303524053087	NO	-
5503	ZINC03890084	4791	0.1445451146945625	NO	-
5504	ZINC03859644	4589	0.14454491207768072	NO	-
5505	ZINC02634768	2446	0.14452149445147125	NO	-
5506	ZINC01111521	1196	0.144488526069281	NO	-
5507	ZINC03234936	3209	0.14447466504263842	NO	-
5508	ZINC02646630	2492	0.14447112339351684	NO	-
5509	ZINC03465469	3698	0.14446992415409707	NO	-
5510	ZINC02646628	2491	0.1444692716110243	NO	-
5511	ZINC03362789	3437	0.14443841615073189	NO	-
5512	ZINC03975194	4978	0.14442831616646273	NO	-
5513	ZINC04000803	5098	0.1444017771746684	NO	-
5514	ZINC01181180	1368	0.14439012149739483	NO	-
5515	ZINC00944572	885	0.1443503689749731	NO	-
5516	ZINC03971537	4932	0.14434721791148145	NO	-
5517	ZINC03971536	4931	0.14434147405942782	NO	-
5518	ZINC03975148	4973	0.14433499604927666	NO	-
5519	ZINC00653495	119	0.14433301545843405	NO	-
5520	ZINC03975150	4975	0.1443305820063245	NO	-
5521	ZINC03975193	4977	0.14432608605478012	NO	-
5522	ZINC02142137	2029	0.14432601851865728	NO	-
5523	ZINC03494547	3773	0.14429052374993065	NO	-
5524	ZINC00838369	508	0.14428019639735448	NO	-
5525	ZINC03494545	3772	0.14427271414936005	NO	-
5526	ZINC03971534	4929	0.1442515602341197	NO	-
5527	ZINC03867384	4655	0.14422803451998364	NO	-
5528	ZINC03304218	3331	0.14422570632098441	NO	-
5529	ZINC01803117	1821	0.14420710464171657	NO	-
5530	ZINC03971535	4930	0.144104600056567	NO	-
5531	ZINC03817142	4239	0.14410295069213283	NO	-
5532	ZINC03859314	4580	0.14409854858344337	NO	-
5533	ZINC03494346	3768	0.14407368685260213	NO	-
5534	ZINC02690719	2555	0.14406887671156424	NO	-
5535	ZINC03859568	4585	0.1440474578359937	NO	-
5536	ZINC02006382	31	0.14402922878989072	YES	5
5537	ZINC03500490	3796	0.1438800541947541	NO	-
5538	ZINC03500492	3797	0.1438758369515432	NO	-
5539	ZINC03890298	4805	0.14386472682240517	NO	-
5540	ZINC03890297	4804	0.14385741525423304	NO	-
5541	ZINC03234868	3206	0.14384620246507912	NO	-
5542	ZINC03368156	3446	0.14380091825503055	NO	-
5543	ZINC00781768	374	0.14379942318224426	NO	-
5544	ZINC03368160	3447	0.14379116351403995	NO	-
5545	ZINC03859569	4586	0.1437797273515084	NO	-
5546	ZINC03469935	3710	0.14376386061288546	NO	-
5547	ZINC03892183	4825	0.14369061538728808	NO	-
5548	ZINC03601428	4131	0.143602661687662	NO	-
5549	ZINC00683213	230	0.1435766577975434	NO	-
5550	ZINC03892148	4824	0.14355370992813618	NO	-
5551	ZINC03465539	3699	0.14354149311285394	NO	-
5552	ZINC03983113	5027	0.14352511451565084	NO	-
5553	ZINC03983112	5026	0.14352499068107144	NO	-
5554	ZINC03868427	4730	0.1435191365126613	NO	-
5555	ZINC01946973	1919	0.1434904333973484	NO	-
5556	ZINC03231887	3201	0.14348387765116782	NO	-
5557	ZINC03892373	4827	0.1434079373771794	NO	-
5558	ZINC01066016	1087	0.1434031817009271	NO	-
5559	ZINC03242820	3222	0.14339430953535773	NO	-
5560	ZINC03500372	3792	0.1433895648692462	NO	-
5561	ZINC03983098	5019	0.14337121509234466	NO	-
5562	ZINC00838388	509	0.14332245654579406	NO	-
5563	ZINC03471596	3723	0.1433183788271022	NO	-
5564	ZINC03439331	3553	0.14326204911798826	NO	-
5565	ZINC03657466	4202	0.14324705693431727	NO	-
5566	ZINC02307858	2157	0.14321262402402019	NO	-
5567	ZINC02825540	2745	0.143203760530997	NO	-
5568	ZINC02825542	2746	0.1431960887503161	NO	-
5569	ZINC00985669	960	0.1431870876405958	NO	-
5570	ZINC04333029	5403	0.1431867089926667	NO	-
5571	ZINC03570039	3980	0.1431832386304156	NO	-
5572	ZINC02051667	1984	0.1431765094837715	NO	-
5573	ZINC02051665	1983	0.14317202551403055	NO	-
5574	ZINC03971551	4938	0.14313525322309043	NO	-
5575	ZINC03971553	4939	0.1431332237834877	NO	-
5576	ZINC02857209	2822	0.1430913959792314	NO	-
5577	ZINC00673757	169	0.14304544143331815	NO	-
5578	ZINC01212925	1409	0.14303673234645303	NO	-
5579	ZINC00683237	234	0.14302625762011012	NO	-
5580	ZINC03340663	3388	0.1430018630417229	NO	-
5581	ZINC01185836	1377	0.14295572468574153	NO	-
5582	ZINC02763998	2666	0.14294260196925412	NO	-
5583	ZINC03815521	30	0.14293312070766245	YES	5
5584	ZINC04470207	5569	0.1429183299684285	NO	-
5585	ZINC03971578	4945	0.14291832996842818	NO	-
5586	ZINC03983103	5021	0.14291586533635683	NO	-
5587	ZINC03983102	5020	0.14291262988093417	NO	-
5588	ZINC03471593	3722	0.14290948731129022	NO	-
5589	ZINC02794943	2700	0.14283716326805193	NO	-
5590	ZINC03983157	5032	0.14283254737781712	NO	-
5591	ZINC03971576	4944	0.1428303001595255	NO	-
5592	ZINC03983158	5033	0.14280790539261215	NO	-
5593	ZINC02100625	2001	0.14277728551162908	NO	-
5594	ZINC04003844	5111	0.14276607332339344	NO	-
5595	ZINC03983159	5034	0.14273777843726915	NO	-
5596	ZINC03868698	4749	0.14273746320184422	NO	-
5597	ZINC04466214	5531	0.14273746320184413	NO	-
5598	ZINC03250818	3246	0.14272812521107972	NO	-
5599	ZINC03980846	5009	0.14271049830269897	NO	-
5600	ZINC00672673	162	0.14269411617728675	NO	-
5601	ZINC00674503	180	0.14268540776765606	NO	-
5602	ZINC04333033	5404	0.14265049094294874	NO	-
5603	ZINC04411047	5452	0.14264605755958465	NO	-
5604	ZINC04000821	5099	0.14258186702009204	NO	-
5605	ZINC00678030	214	0.14254623848797215	NO	-
5606	ZINC03983156	5031	0.1425414154154551	NO	-
5607	ZINC03890218	4798	0.14249582424425877	NO	-
5608	ZINC04583684	5650	0.14249010055570346	NO	-
5609	ZINC03890220	4799	0.14247444266684853	NO	-
5610	ZINC03523937	3905	0.1423263264014103	NO	-
5611	ZINC03969278	4899	0.14231965675062003	NO	-
5612	ZINC02760947	2655	0.14230645127997787	NO	-
5613	ZINC01067866	1093	0.14229620339584337	NO	-
5614	ZINC03972070	4949	0.14215120035736	NO	-
5615	ZINC03045369	3112	0.14212402934394552	NO	-
5616	ZINC02843105	2773	0.14202253925106234	NO	-
5617	ZINC01926510	1900	0.14201514233797363	NO	-
5618	ZINC03323609	3364	0.14200272842989914	NO	-
5619	ZINC03323610	3366	0.14199837421432357	NO	-
5620	ZINC03892372	4826	0.14197534968047965	NO	-
5621	ZINC03660221	4206	0.14188889373482574	NO	-
5622	ZINC03469853	3708	0.1418202416696824	NO	-
5623	ZINC01330057	1558	0.1417929951265875	NO	-
5624	ZINC01622771	1787	0.1417658903497694	NO	-
5625	ZINC02532047	2366	0.14175506064180948	NO	-
5626	ZINC00917727	822	0.14172430390037968	NO	-
5627	ZINC03983118	5030	0.14164064228362339	NO	-
5628	ZINC03815531	10	0.14160473160106524	YES	5
5629	ZINC03061520	3131	0.14148036673962835	NO	-
5630	ZINC00917733	824	0.14147042136441496	NO	-
5631	ZINC03892409	4829	0.1414469366608695	NO	-
5632	ZINC04465311	5511	0.1414469366608694	NO	-
5633	ZINC03983108	5025	0.14143715598182516	NO	-
5634	ZINC03084491	3144	0.1414340007418457	NO	-
5635	ZINC01622437	1786	0.1414019976434499	NO	-
5636	ZINC03889670	4778	0.14140030012695776	NO	-
5637	ZINC03889673	4779	0.14139856891023958	NO	-
5638	ZINC01959996	1929	0.14136097112464058	NO	-
5639	ZINC02750818	2644	0.141340639518902	NO	-
5640	ZINC03087802	3146	0.14130826483272718	NO	-
5641	ZINC00674145	172	0.1412990623121756	NO	-
5642	ZINC00643256	103	0.14120817589824336	NO	-
5643	ZINC01189372	1386	0.14118796257572017	NO	-
5644	ZINC03465293	3695	0.14114584733230326	NO	-
5645	ZINC03465290	3694	0.14112253601058647	NO	-
5646	ZINC04514647	5640	0.1411139656874668	NO	-
5647	ZINC03469943	3711	0.14105515664778254	NO	-
5648	ZINC03993207	5089	0.1410097547754414	NO	-
5649	ZINC04469933	5563	0.1410097547754414	NO	-
5650	ZINC03089989	3148	0.14096687809348385	NO	-
5651	ZINC03853510	4383	0.1409593229051318	NO	-
5652	ZINC01077650	1121	0.14088949336429862	NO	-
5653	ZINC03857600	4512	0.14087134274314467	NO	-
5654	ZINC04464488	5496	0.14087134274314447	NO	-
5655	ZINC03465558	3701	0.14086618998817454	NO	-
5656	ZINC03857976	4530	0.14079305625462504	NO	-
5657	ZINC02876637	2858	0.1407503983837264	NO	-
5658	ZINC00687837	247	0.14073003013772445	NO	-
5659	ZINC03889674	4780	0.14070623242884467	NO	-
5660	ZINC03529745	3915	0.14069638586239486	NO	-
5661	ZINC03977444	4993	0.14068147932240319	NO	-
5662	ZINC03977445	4994	0.14066771496018401	NO	-
5663	ZINC02643298	2475	0.14063556627933452	NO	-
5664	ZINC02643297	2474	0.14063480500116587	NO	-
5665	ZINC02748766	2642	0.14057854501240094	NO	-
5666	ZINC03857508	4508	0.140515343116069	NO	-
5667	ZINC03890135	4795	0.1404231891001044	NO	-
5668	ZINC04465127	5505	0.14038782066519437	NO	-
5669	ZINC02135637	2015	0.14033880131220858	NO	-
5670	ZINC01057620	1067	0.1402641538583506	NO	-
5671	ZINC02840021	2767	0.1401753573086486	NO	-
5672	ZINC02869320	2840	0.14014866209464136	NO	-
5673	ZINC00687841	248	0.14012501804975702	NO	-
5674	ZINC01439470	1706	0.13987888814027333	NO	-
5675	ZINC03983106	5024	0.13984851607233947	NO	-
5676	ZINC03234904	3207	0.13983963720731185	NO	-
5677	ZINC03890992	4820	0.139772845620552	NO	-
5678	ZINC01953940	1927	0.13973128862117742	NO	-
5679	ZINC03465555	3700	0.13964041043456524	NO	-
5680	ZINC02283191	2141	0.13963784076174163	NO	-
5681	ZINC02881190	2874	0.1396312933480851	NO	-
5682	ZINC02874719	2852	0.13956176364320402	NO	-
5683	ZINC03287929	3305	0.139412854909127	NO	-
5684	ZINC03983104	5022	0.13936752017049023	NO	-
5685	ZINC01470753	1717	0.1393212634180226	NO	-
5686	ZINC03983105	5023	0.13929221911794065	NO	-
5687	ZINC03859656	4592	0.13929059071684768	NO	-
5688	ZINC02135711	2016	0.1392860991866721	NO	-
5689	ZINC01439816	1707	0.1392585628027642	NO	-
5690	ZINC00674157	173	0.13919365301125408	NO	-
5691	ZINC01110702	1193	0.13916282869529142	NO	-
5692	ZINC01112515	1206	0.13911912705128973	NO	-
5693	ZINC01952939	1924	0.13903744181233657	NO	-
5694	ZINC00673765	170	0.13893656665683235	NO	-
5695	ZINC03982909	5015	0.1388291215874914	NO	-
5696	ZINC03890989	4818	0.13877852436532828	NO	-
5697	ZINC03971538	4933	0.13874396358471122	NO	-
5698	ZINC03890990	4819	0.13865597584637765	NO	-
5699	ZINC03859730	4596	0.13863791910301615	NO	-
5700	ZINC04468586	5550	0.13863791910301615	NO	-
5701	ZINC03971540	4934	0.1386095635236292	NO	-
5702	ZINC01049608	1056	0.13857769284384414	NO	-
5703	ZINC03350131	3407	0.13848600092944638	NO	-
5704	ZINC00687810	246	0.13847885717754055	NO	-
5705	ZINC02879625	2870	0.1382562153034504	NO	-
5706	ZINC02905647	2897	0.13820229706732526	NO	-
5707	ZINC00665520	137	0.13818455015500924	NO	-
5708	ZINC03969092	4893	0.13816554515795051	NO	-
5709	ZINC00640347	94	0.13799888421875178	NO	-
5710	ZINC02064500	1990	0.1377165762545889	NO	-
5711	ZINC02597751	2379	0.13758186247570592	NO	-
5712	ZINC02109323	2003	0.13755278173262558	NO	-
5713	ZINC02200013	2061	0.13745335547570464	NO	-
5714	ZINC01051588	1061	0.13723136028127136	NO	-
5715	ZINC04005073	5118	0.137183186956124	NO	-
5716	ZINC04464154	5488	0.1371825395486912	NO	-
5717	ZINC03969077	4892	0.1371553189639676	NO	-
5718	ZINC03177504	3168	0.13701039585310346	NO	-
5719	ZINC04586974	5652	0.13693782725088433	NO	-
5720	ZINC02323580	2182	0.13687616354467258	NO	-
5721	ZINC00674958	184	0.13686837146507724	NO	-
5722	ZINC02652314	2500	0.13684430695578645	NO	-
5723	ZINC02761615	2658	0.13682686831153254	NO	-
5724	ZINC03974971	4967	0.13658055733896768	NO	-
5725	ZINC03987395	5045	0.13652401983093995	NO	-
5726	ZINC01166605	1346	0.13652235048116104	NO	-
5727	ZINC04156340	5203	0.13645453748490002	NO	-
5728	ZINC01049380	1054	0.1364382346980391	NO	-
5729	ZINC03084114	3143	0.13638410767537204	NO	-
5730	ZINC03972027	4948	0.13632918052787873	NO	-
5731	ZINC00674498	179	0.136241891975517	NO	-
5732	ZINC01462531	1716	0.13619789683899916	NO	-
5733	ZINC03868430	4733	0.13618082958343689	NO	-
5734	ZINC01111501	1195	0.13617017362426523	NO	-
5735	ZINC02763126	2663	0.13611909753083687	NO	-
5736	ZINC03868424	4727	0.1360745218245566	NO	-
5737	ZINC03079629	3136	0.1359734686300747	NO	-
5738	ZINC00870646	623	0.13584491655884917	NO	-
5739	ZINC01127388	1257	0.13581064208228766	NO	-
5740	ZINC03105223	3155	0.1357493381446206	NO	-
5741	ZINC03082050	3138	0.1356903217523717	NO	-
5742	ZINC04000606	5096	0.13558688036274485	NO	-
5743	ZINC03867385	4656	0.1355559804552485	NO	-
5744	ZINC03974974	4968	0.13543177884385904	NO	-
5745	ZINC02881122	2873	0.13526331760550736	NO	-
5746	ZINC02644440	2481	0.135213517746949	NO	-
5747	ZINC02685277	2545	0.13494572330665183	NO	-
5748	ZINC00678977	225	0.1349309584778277	NO	-
5749	ZINC03889669	4777	0.1346979514302023	NO	-
5750	ZINC03530639	3916	0.13458470878125525	NO	-
5751	ZINC03995502	5091	0.1340454062387004	NO	-
5752	ZINC01247169	1437	0.13395358820213885	NO	-
5753	ZINC03659711	4204	0.13385295616853302	NO	-
5754	ZINC03868425	4728	0.13334766675813423	NO	-
5755	ZINC02265922	2131	0.13320905491844842	NO	-
5756	ZINC02291969	2146	0.1330272714094722	NO	-
5757	ZINC03987482	5046	0.13277540134836271	NO	-
5758	ZINC03081080	3137	0.13267346590936793	NO	-
5759	ZINC03987483	5047	0.13255748183130012	NO	-
5760	ZINC02132116	2012	0.1325460249161288	NO	-
5761	ZINC03890637	4808	0.13252837598366923	NO	-
5762	ZINC03866840	4623	0.13243996333296545	NO	-
5763	ZINC01112497	1205	0.13223299334972774	NO	-
5764	ZINC01949708	1920	0.1318537704486052	NO	-
5765	ZINC03867386	4657	0.13173401952055067	NO	-
5766	ZINC01960481	1930	0.13145134075512074	NO	-
5767	ZINC02098522	2000	0.13144479654432864	NO	-
5768	ZINC03237908	3214	0.13097375419522383	NO	-
5769	ZINC03890646	4809	0.13040503668176306	NO	-
5770	ZINC03890647	4810	0.13009851076974185	NO	-
5771	ZINC03858157	4538	0.1299138100762622	NO	-
5772	ZINC04058984	5152	0.128881131347771	NO	-
5773	ZINC03849454	4275	0.1279115366323945	NO	-
5774	ZINC01144591	1313	0.1268719169862304	NO	-
5775	ZINC03849449	4274	0.12667145698385887	NO	-
5776	ZINC03982882	5677	0.12463304755689147	NO	-
5777	ZINC03860127	4611	0.12197679494363059	NO	-
