# Supplementary material for: Optimal assignment methods for ligand-based virtual screening
Source: J Cheminform. 2009 Aug 25;1:14. doi: 10.1186/1758-2946-1-14 (PMC2820492; doi:10.1186/1758-2946-1-14)
Supplement: Additional file 2 — Archive of the result files. The file Results.tar.gz is a Gzip compressed Tar archive containing the results file of each method for each data set. The result files are tab-separated plain text files including the following information: method name, active data set with size, cluster information and the distribution of the molecules over the clusters, decoy data set with size, ratio active:decoy, AUC, awAUC, BEDROC scores for predefined alpha values as suggested by Truchon and Bayly [63], relative enrichment factor [67], ROC enrichments, awROC enrichments at predefined false positive fractions, chemotype enrichment, ROC data points, and the ranking of each structure. [file 1758-2946-1-14-S2.zip › Results/2SHA.SQ.DUD=vegfr2.Q.VEGFR2_SU5402.sdf.A.DUD_vegfr2_clustered_I_MM.sdf.D.DUD_vegfr2_decoys_ID_pass_M0000644]

###################################################################################################
# Screening Result File
# User: jahn
# Method used: 2SHA
> <Method_Name>
2SHA
# Screening mode: Single Query Screening
#	Calculations performed: 2760
#	Start time of the calculation: Sat Mar 07 12:40:06 CET 2009
#	End time of the calculation: Sat Mar 07 12:43:16 CET 2009
# Data set information
#	Query molecule name:	SU1 from data set: ./data/queries/VEGFR2_SU5402.sdf
#	Active data set: /rahome/chemoinf/SVS/data/actives/DUD_vegfr2_clustered_I_MM.sdf with cluster information
#		Size: 48 molecules
#		Number of clusters: 31
#		Cluster Summery:
#			Cluster number	# molecules	% of actives
#			1		1		2.083
#			2		1		2.083
#			3		2		4.167
#			4		2		4.167
#			5		2		4.167
#			6		1		2.083
#			7		1		2.083
#			8		8		16.667
#			9		1		2.083
#			10		1		2.083
#			11		1		2.083
#			12		1		2.083
#			13		1		2.083
#			14		1		2.083
#			15		1		2.083
#			16		6		12.5
#			17		1		2.083
#			18		1		2.083
#			19		1		2.083
#			20		1		2.083
#			21		2		4.167
#			22		1		2.083
#			23		1		2.083
#			24		2		4.167
#			25		1		2.083
#			26		1		2.083
#			27		1		2.083
#			28		1		2.083
#			29		1		2.083
#			30		1		2.083
#			31		1		2.083
#	Decoy data set: /rahome/chemoinf/SVS/data/decoys/DUD_vegfr2_decoys_ID_pass_MWPass_I_MM.sdf
#		Size: 2712 molecules
#	Ratio actives : decoys
#		1.0 : 56.5
#	The active and decoy data set were part of the DUD with problem identifier: vegfr2
> <AUC>
#	 ROC AUC
	0.4703555186823992
> <awAUC>
#	 ROC awAUC
	0.5444420655311322
> <BEDROC Scores>
#	Alpha Values	BEDROC Scores	Literature: J. Chem. Inf. Model., Vol. 47, No. 2, 2007, 488-508
	106.9	0.1898
	100.0	0.1881
	53.6	0.1857
	50.0	0.1864
	32.2	0.194
	20.0	0.2057
	16.1	0.2122
	10.0	0.231
	8.0	0.2435
> <Relative enrichment factor>
#	Fraction dataset	Enrichment factor	 Literature: DOI: 10.1021/ci800303k
	0.0010	72.46376811594202
	0.01	14.492753623188404
	0.02	16.666666666666668
	0.05	20.833333333333332
	0.1	22.916666666666668
	0.2	27.083333333333332
	0.25	29.166666666666668
> <ROC Enrichments>
#	True decoy fraction	Enrichment	Literature: J Comput Aided Mol Des (2008) 22:133-139
	0.1	56.5
	0.5	12.107142857142858
	1.0	8.071428571428571
	2.0	8.218181818181817
	5.0	4.154411764705882
	10.0	2.284926470588235
> <awROC Enrichments>
#	Decoy fraction	Enrichment
	0.1	58.32258064516129
	0.5	12.497695852534562
	1.0	9.373271889400922
	2.0	9.543695014662756
	5.0	4.502846299810247
	10.0	2.5730550284629983
> <Chemotype enrichment>
#	% data set	% active cluster	Literature: http://dud.docking.org/wombat/
	0.0	0.0
	0.036	0.0
	0.036	3.226
	0.145	3.226
	0.145	6.452
	0.87	6.452
	0.87	9.677
	1.232	9.677
	1.232	12.903
	1.268	12.903
	1.268	16.129
	1.884	16.129
	1.884	19.355
	2.572	19.355
	2.572	22.581
	5.326	22.581
	5.326	25.806
	10.942	25.806
	10.942	29.032
	19.601	29.032
	19.601	32.258
	23.333	32.258
	23.333	35.484
	30.616	35.484
	30.616	38.71
	32.572	38.71
	32.572	41.935
	34.964	41.935
	34.964	45.161
	44.674	45.161
	44.674	48.387
	45.399	48.387
	45.399	51.613
	46.123	51.613
	46.123	54.839
	51.775	54.839
	51.775	58.065
	52.536	58.065
	52.536	61.29
	53.188	61.29
	53.188	64.516
	58.007	64.516
	58.007	67.742
	64.855	67.742
	64.855	70.968
	66.775	70.968
	66.775	74.194
	71.051	74.194
	71.051	77.419
	87.101	77.419
	87.101	80.645
	91.014	80.645
	91.014	83.871
	91.703	83.871
	91.703	87.097
	93.696	87.097
	93.696	90.323
	95.978	90.323
	95.978	93.548
	96.014	93.548
	96.014	96.774
	99.928	96.774
	99.928	100.0
	100.0	100.0
> <ROC curve data>
#	False positive rate	true positive rate
	0.0	0.0
	0.0	0.0417
	4.0E-4	0.0417
	4.0E-4	0.0625
	0.0074	0.0625
	0.0074	0.0833
	0.0107	0.0833
	0.0107	0.125
	0.014	0.125
	0.014	0.1458
	0.0162	0.1458
	0.0162	0.1667
	0.0229	0.1667
	0.0229	0.1875
	0.0354	0.1875
	0.0354	0.2083
	0.0501	0.2083
	0.0501	0.2292
	0.1069	0.2292
	0.1069	0.25
	0.1947	0.25
	0.1947	0.2708
	0.2323	0.2708
	0.2323	0.2917
	0.306	0.2917
	0.306	0.3125
	0.3223	0.3125
	0.3223	0.3333
	0.3252	0.3333
	0.3252	0.3542
	0.3492	0.3542
	0.3492	0.375
	0.4476	0.375
	0.4476	0.3958
	0.4546	0.3958
	0.4546	0.4167
	0.4617	0.4167
	0.4617	0.4375
	0.5188	0.4375
	0.5188	0.4583
	0.5262	0.4583
	0.5262	0.4792
	0.5324	0.4792
	0.5324	0.5
	0.5811	0.5
	0.5811	0.5208
	0.6504	0.5208
	0.6504	0.5417
	0.6696	0.5417
	0.6696	0.5625
	0.6737	0.5625
	0.6737	0.5833
	0.7124	0.5833
	0.7124	0.6042
	0.726	0.6042
	0.726	0.625
	0.7493	0.625
	0.7493	0.6458
	0.7743	0.6458
	0.7743	0.6667
	0.8743	0.6667
	0.8743	0.6875
	0.8861	0.6875
	0.8861	0.7083
	0.9133	0.7083
	0.9133	0.7292
	0.92	0.7292
	0.92	0.75
	0.9204	0.75
	0.9204	0.7917
	0.931	0.7917
	0.931	0.8125
	0.9314	0.8125
	0.9314	0.8333
	0.9384	0.8333
	0.9384	0.8542
	0.9417	0.8542
	0.9417	0.875
	0.9436	0.875
	0.9436	0.8958
	0.9491	0.8958
	0.9491	0.9167
	0.9517	0.9167
	0.9517	0.9375
	0.9598	0.9375
	0.9598	0.9792
	0.9993	0.9792
	0.9993	1.0
	1.0	1.0
> <Screening Table>
# Rank	Mol name	Index in data set	Similarity 2 query	Active	Cluster number
1	ZINC03834195	3	0.8363920255801267	YES	3
2	ZINC03834201	2	0.7054544965615205	YES	3
3	ZINC03854837	2108	0.5524673518787411	NO	-
4	ZINC01907301	8	0.5518678425328619	YES	6
5	ZINC03854841	2109	0.5467698999122393	NO	-
6	ZINC01744551	975	0.5463440038924537	NO	-
7	ZINC00602841	92	0.5459283511432653	NO	-
8	ZINC03854903	2125	0.5441530396381533	NO	-
9	ZINC03854848	2110	0.543543879764202	NO	-
10	ZINC03854850	2112	0.5435289762061634	NO	-
11	ZINC03854851	2113	0.543300273305666	NO	-
12	ZINC03854849	2111	0.5432730141962527	NO	-
13	ZINC03054167	1527	0.5429022764038254	NO	-
14	ZINC03589734	1933	0.54253258840014	NO	-
15	ZINC03064200	1533	0.5407783313163382	NO	-
16	ZINC03854834	2106	0.5382442254386597	NO	-
17	ZINC03054129	1524	0.5381824018539483	NO	-
18	ZINC03054133	1525	0.5380419840812233	NO	-
19	ZINC03428166	1720	0.5378754503047445	NO	-
20	ZINC03853898	2080	0.5378560459013407	NO	-
21	ZINC03064184	1532	0.5375207206249951	NO	-
22	ZINC03588120	1932	0.5371567306215159	NO	-
23	ZINC03854902	2124	0.5371284383542493	NO	-
24	ZINC03832412	20	0.5362753407874448	YES	11
25	ZINC03054141	1526	0.5358900068715872	NO	-
26	ZINC03854836	2107	0.5352870911858257	NO	-
27	ZINC03587951	1929	0.5344747521614852	NO	-
28	ZINC03854854	2114	0.5343556479700142	NO	-
29	ZINC00867953	382	0.5313248397992609	NO	-
30	ZINC02910920	1470	0.531175619280602	NO	-
31	ZINC04397367	2591	0.5295437484416592	NO	-
32	ZINC03854855	2115	0.5290912440141904	NO	-
33	ZINC00867953	383	0.5286290193275838	NO	-
34	ZINC02549646	6	0.5278220173331862	YES	5
35	ZINC00008981	23	0.5267293764805124	YES	14
36	ZINC03983731	2432	0.5267095488354624	NO	-
37	ZINC03854896	2123	0.5264043618441754	NO	-
38	ZINC00232895	22	0.5256652516704576	NO	-
39	ZINC03588111	1930	0.5255931796873786	NO	-
40	ZINC03588115	1931	0.52558639961852	NO	-
41	ZINC03854864	2121	0.525423101371152	NO	-
42	ZINC03854863	2120	0.5250862917632353	NO	-
43	ZINC03063993	1531	0.5229499141680153	NO	-
44	ZINC03983729	2431	0.5227784031412723	NO	-
45	ZINC03815833	7	0.5226651593184706	YES	5
46	ZINC03867365	2239	0.5221549407753721	NO	-
47	ZINC03059525	1529	0.5221290146257535	NO	-
48	ZINC03059528	1530	0.5221257476761165	NO	-
49	ZINC03868362	2273	0.521784282514691	NO	-
50	ZINC03993259	2463	0.521770122559019	NO	-
51	ZINC03868364	2275	0.5217130043295382	NO	-
52	ZINC00007582	0	0.5216620279714913	YES	1
53	ZINC03983100	2418	0.521596494914566	NO	-
54	ZINC03854859	2116	0.5212226926237575	NO	-
55	ZINC03854861	2118	0.5211318391359725	NO	-
56	ZINC02862163	1424	0.5207557990672727	NO	-
57	ZINC00613441	96	0.5204900225459063	NO	-
58	ZINC03868361	2272	0.5204703892308875	NO	-
59	ZINC03868363	2274	0.5203697513187164	NO	-
60	ZINC02197073	1102	0.5196962226867265	NO	-
61	ZINC01837709	994	0.5196228610293393	NO	-
62	ZINC01837707	993	0.5192517458577716	NO	-
63	ZINC03854860	2117	0.5179205226528649	NO	-
64	ZINC03854862	2119	0.517913159027473	NO	-
65	ZINC03854904	2126	0.5178133005298374	NO	-
66	ZINC04467763	2647	0.5173579634182709	NO	-
67	ZINC01378919	879	0.5172945003042214	NO	-
68	ZINC03073562	1535	0.5166337970913034	NO	-
69	ZINC03073564	1536	0.5166298418012097	NO	-
70	ZINC03983108	2423	0.5163558730950726	NO	-
71	ZINC00023575	5	0.515344947910566	YES	4
72	ZINC03371295	1694	0.5149776663652296	NO	-
73	ZINC03983109	2424	0.514965333978623	NO	-
74	ZINC03890221	2307	0.5147837471014921	NO	-
75	ZINC03890219	2305	0.5147814585881982	NO	-
76	ZINC03983107	2422	0.5145783503698421	NO	-
77	ZINC03854905	2127	0.5145748242155449	NO	-
78	ZINC01966590	1046	0.514372908799578	NO	-
79	ZINC03983098	2417	0.5141723468513137	NO	-
80	ZINC03976686	2400	0.5140166393230914	NO	-
81	ZINC03976688	2401	0.5140017299801661	NO	-
82	ZINC03992851	2452	0.5139365125208303	NO	-
83	ZINC03992852	2453	0.5139162289471236	NO	-
84	ZINC03991955	2441	0.5138189602931093	NO	-
85	ZINC03991954	2440	0.5138129912816687	NO	-
86	ZINC03853822	2078	0.5137863461329384	NO	-
87	ZINC01110236	679	0.513602210896547	NO	-
88	ZINC03889043	2293	0.5130376562879738	NO	-
89	ZINC02236714	1123	0.5129730848956089	NO	-
90	ZINC02829446	1397	0.5123102465703627	NO	-
91	ZINC04135668	2498	0.5123065564261146	NO	-
92	ZINC02101875	1079	0.5122856298082854	NO	-
93	ZINC03988273	2437	0.5117601152314242	NO	-
94	ZINC01516487	963	0.5116624759049417	NO	-
95	ZINC03977445	2407	0.5115179678749386	NO	-
96	ZINC03977444	2406	0.5115135857121377	NO	-
97	ZINC03970915	2373	0.5112579005547218	NO	-
98	ZINC03229173	1581	0.5107834975151245	NO	-
99	ZINC02101875	1080	0.5104721784573308	NO	-
100	ZINC03889044	2294	0.5101595523807897	NO	-
101	ZINC03468021	1778	0.5099329612439879	NO	-
102	ZINC03468026	1779	0.5098706165872231	NO	-
103	ZINC03983106	2421	0.5094089987577209	NO	-
104	ZINC03971537	2375	0.5091036659425228	NO	-
105	ZINC03971536	2374	0.509103305880848	NO	-
106	ZINC00008576	4	0.508713658924204	YES	4
107	ZINC02353762	1164	0.508454997805201	NO	-
108	ZINC03890220	2306	0.5084548695570589	NO	-
109	ZINC03992685	2447	0.5084509956888331	NO	-
110	ZINC03890218	2304	0.5084397826574564	NO	-
111	ZINC01516487	962	0.5080057869325989	NO	-
112	ZINC01153627	745	0.507953883659881	NO	-
113	ZINC03992687	2448	0.5077038341629042	NO	-
114	ZINC00054087	2	0.5076427926816469	NO	-
115	ZINC03371295	1695	0.5075355195386212	NO	-
116	ZINC03977443	2405	0.5075346159649794	NO	-
117	ZINC01751902	978	0.5074882517141622	NO	-
118	ZINC01751899	977	0.5074842012453119	NO	-
119	ZINC03977442	2404	0.5074758023357078	NO	-
120	ZINC04469974	2658	0.5073333872298714	NO	-
121	ZINC00651274	146	0.5072959875411671	NO	-
122	ZINC04135668	2499	0.5070647902255045	NO	-
123	ZINC01172904	755	0.5069297280127334	NO	-
124	ZINC00350666	34	0.5063849731477187	NO	-
125	ZINC03454186	1732	0.5059377570721952	NO	-
126	ZINC00870721	398	0.5057149730915395	NO	-
127	ZINC00054087	3	0.5054452064879007	NO	-
128	ZINC00867750	365	0.5052989414940637	NO	-
129	ZINC00232874	21	0.5052895289011938	NO	-
130	ZINC03580635	1925	0.5047195868360582	NO	-
131	ZINC03868326	2271	0.5045270487082296	NO	-
132	ZINC04465984	2641	0.5045270487082288	NO	-
133	ZINC03545413	1877	0.5042431479006321	NO	-
134	ZINC00072273	9	0.5041753520140707	NO	-
135	ZINC03343677	1660	0.5041593707070079	NO	-
136	ZINC00871399	399	0.5037821595581543	NO	-
137	ZINC00642560	133	0.5030681249576306	NO	-
138	ZINC03533602	1873	0.5030218646947605	NO	-
139	ZINC02482034	1217	0.5030138933075576	NO	-
140	ZINC00072280	10	0.5029219983722795	NO	-
141	ZINC03868513	2279	0.5029110853377211	NO	-
142	ZINC01052408	617	0.5028821986050594	NO	-
143	ZINC04239307	2523	0.5027260295099851	NO	-
144	ZINC03976503	2399	0.5026333185313716	NO	-
145	ZINC02630197	1267	0.5026078542369531	NO	-
146	ZINC00795363	264	0.5025153876091508	NO	-
147	ZINC03832403	34	0.5022312751757372	YES	20
148	ZINC02768468	1365	0.5021450498172296	NO	-
149	ZINC03867981	2264	0.5017670536861526	NO	-
150	ZINC03970788	2368	0.5016956610799044	NO	-
151	ZINC01142317	726	0.5016249839173281	NO	-
152	ZINC01796046	987	0.5015979042989784	NO	-
153	ZINC01796042	986	0.5015922874781149	NO	-
154	ZINC00685820	181	0.5015101790680534	NO	-
155	ZINC04464999	2629	0.5013084503086073	NO	-
156	ZINC00637502	124	0.5011339237247232	NO	-
157	ZINC03970787	2367	0.5010793547438607	NO	-
158	ZINC02726530	1341	0.5007102470467332	NO	-
159	ZINC00685820	180	0.5004169812620431	NO	-
160	ZINC03970790	2370	0.5004157432006323	NO	-
161	ZINC03538339	1874	0.5001307986823847	NO	-
162	ZINC01378925	881	0.4999938340164494	NO	-
163	ZINC03868251	2268	0.499971495430224	NO	-
164	ZINC01378912	875	0.4999044112364473	NO	-
165	ZINC03970259	2359	0.4996799261697747	NO	-
166	ZINC01216866	794	0.49949353332683033	NO	-
167	ZINC02353759	1163	0.499473060900709	NO	-
168	ZINC03991975	2443	0.49940758480883596	NO	-
169	ZINC03970789	2369	0.4993807866611922	NO	-
170	ZINC04439588	2607	0.49933886787142384	NO	-
171	ZINC01427968	917	0.4991455109548396	NO	-
172	ZINC03853087	2064	0.49897285860546003	NO	-
173	ZINC01127559	711	0.4989064611624344	NO	-
174	ZINC03853087	2063	0.4987795943006004	NO	-
175	ZINC01427969	918	0.4986403536728458	NO	-
176	ZINC04470207	2660	0.4983330570305789	NO	-
177	ZINC03971578	2380	0.49833305703057795	NO	-
178	ZINC01172905	756	0.49828921246202623	NO	-
179	ZINC00676345	170	0.49825848919631555	NO	-
180	ZINC03173972	1550	0.49796744400207815	NO	-
181	ZINC00124397	15	0.49792777873813365	NO	-
182	ZINC02856006	1411	0.4978484137357482	NO	-
183	ZINC04464543	2627	0.4978431710669872	NO	-
184	ZINC00867750	366	0.4978383494464816	NO	-
185	ZINC01737968	971	0.49759938198371145	NO	-
186	ZINC01378903	871	0.49755526049486887	NO	-
187	ZINC03970259	2360	0.4974508723008387	NO	-
188	ZINC00136309	17	0.4974211327648271	NO	-
189	ZINC03858010	2167	0.49740755460782143	NO	-
190	ZINC00868096	387	0.4972189232561993	NO	-
191	ZINC01378892	869	0.49711620692460284	NO	-
192	ZINC03873875	2291	0.49709010158828754	NO	-
193	ZINC00676345	169	0.49704187190302285	NO	-
194	ZINC03850858	2032	0.4970158785373438	NO	-
195	ZINC02051667	1066	0.4969715809176395	NO	-
196	ZINC02319238	1147	0.496918766293623	NO	-
197	ZINC03992848	2451	0.4968628447263543	NO	-
198	ZINC03969566	2350	0.4968599743803008	NO	-
199	ZINC00056188	4	0.4966859934344469	NO	-
200	ZINC00806937	284	0.4966752449119086	NO	-
201	ZINC03971610	2381	0.4964292694633793	NO	-
202	ZINC04470231	2662	0.4964292694633789	NO	-
203	ZINC00435645	48	0.4963801472718657	NO	-
204	ZINC01051042	610	0.49630760763507387	NO	-
205	ZINC02859372	1414	0.4962372737123876	NO	-
206	ZINC00868082	384	0.4961650868046379	NO	-
207	ZINC01144059	727	0.49601767679262226	NO	-
208	ZINC01791404	985	0.49573901462942077	NO	-
209	ZINC03858806	2192	0.49570658794406064	NO	-
210	ZINC00868174	389	0.4956852561686947	NO	-
211	ZINC01738116	972	0.49555337928983767	NO	-
212	ZINC02970347	1488	0.49555180182497616	NO	-
213	ZINC03561952	1900	0.4954374644101278	NO	-
214	ZINC00533815	68	0.4953974966199198	NO	-
215	ZINC04409094	2598	0.4953782343325825	NO	-
216	ZINC03983294	2429	0.4952358232569102	NO	-
217	ZINC04467768	2648	0.4951356037803842	NO	-
218	ZINC03969557	2349	0.4951251277367547	NO	-
219	ZINC00798359	270	0.4950994517992114	NO	-
220	ZINC01172818	753	0.49495618360515536	NO	-
221	ZINC00108890	12	0.4949488192908996	NO	-
222	ZINC03175435	1552	0.4949426703362628	NO	-
223	ZINC03969555	2347	0.4949091238855101	NO	-
224	ZINC03175432	1551	0.4948382215523352	NO	-
225	ZINC02661352	1293	0.49482281627192515	NO	-
226	ZINC03983104	2419	0.4947076979282758	NO	-
227	ZINC00993084	550	0.4946487966305877	NO	-
228	ZINC03354947	1669	0.49456960080262746	NO	-
229	ZINC03095908	1540	0.49456776063652125	NO	-
230	ZINC04465127	2631	0.4945286397596772	NO	-
231	ZINC03890816	2310	0.49452863975967615	NO	-
232	ZINC01498232	952	0.49451730036858227	NO	-
233	ZINC03532772	1872	0.494516915532859	NO	-
234	ZINC03631285	1994	0.49423477135391986	NO	-
235	ZINC03890815	2309	0.49417409661840855	NO	-
236	ZINC01379078	897	0.49410267359910554	NO	-
237	ZINC02763289	1364	0.49397506672590963	NO	-
238	ZINC04345241	2573	0.4939025363374892	NO	-
239	ZINC01104461	672	0.4938800767540997	NO	-
240	ZINC03854171	2084	0.49384717666498995	NO	-
241	ZINC02661353	1294	0.49368004213339206	NO	-
242	ZINC01378911	874	0.49356469646754103	NO	-
243	ZINC00867760	367	0.4935206377690919	NO	-
244	ZINC01054862	621	0.4935088912074048	NO	-
245	ZINC01379020	887	0.49311673096016334	NO	-
246	ZINC01329968	836	0.4929244012913177	NO	-
247	ZINC01055894	626	0.4928164781661729	NO	-
248	ZINC01379007	885	0.4928050940342126	NO	-
249	ZINC03889674	2298	0.4927027760359143	NO	-
250	ZINC00774706	232	0.49268075275136625	NO	-
251	ZINC03903175	2324	0.49243299331434986	NO	-
252	ZINC00802342	276	0.49241834679432667	NO	-
253	ZINC03357251	1678	0.49241300991549436	NO	-
254	ZINC03983389	2430	0.4923625119239544	NO	-
255	ZINC04464293	2624	0.49223383755343564	NO	-
256	ZINC01163515	750	0.49204630958333734	NO	-
257	ZINC03983105	2420	0.49200814458762826	NO	-
258	ZINC04362953	2580	0.49194822277090566	NO	-
259	ZINC04112970	2492	0.4919356569300582	NO	-
260	ZINC03976500	2398	0.4918046162149846	NO	-
261	ZINC03890844	2311	0.49174693981622575	NO	-
262	ZINC04193018	2515	0.4916047438538476	NO	-
263	ZINC00435476	47	0.491599626562633	NO	-
264	ZINC03868260	2269	0.4915685874788209	NO	-
265	ZINC00822584	306	0.49154889323390194	NO	-
266	ZINC01513325	959	0.49149330673982156	NO	-
267	ZINC00670597	154	0.4913416451027184	NO	-
268	ZINC00868083	386	0.49113926062326047	NO	-
269	ZINC03199718	1564	0.4911318341577857	NO	-
270	ZINC03294623	1627	0.49110651090985435	NO	-
271	ZINC03977562	2408	0.491054876784298	NO	-
272	ZINC01960308	1044	0.4910439047043432	NO	-
273	ZINC03969556	2348	0.4908747298316077	NO	-
274	ZINC03974933	2394	0.4908143299482642	NO	-
275	ZINC01180183	763	0.4907616866558848	NO	-
276	ZINC00868824	395	0.49072286985553915	NO	-
277	ZINC03425444	1717	0.4904401402295905	NO	-
278	ZINC00868096	388	0.490380142048022	NO	-
279	ZINC03993253	2462	0.4903230323118812	NO	-
280	ZINC03971541	2379	0.49014236339800804	NO	-
281	ZINC03971539	2377	0.49013315553709	NO	-
282	ZINC03222633	1573	0.49010685599588205	NO	-
283	ZINC02795735	1386	0.4901012385330929	NO	-
284	ZINC03222634	1574	0.4900987593952386	NO	-
285	ZINC00798601	271	0.48989443538941796	NO	-
286	ZINC01513329	960	0.4897331956582122	NO	-
287	ZINC01051042	611	0.4895049878715703	NO	-
288	ZINC02653785	1287	0.489463511314878	NO	-
289	ZINC04465524	2639	0.4894363847370788	NO	-
290	ZINC03431966	1724	0.4894341246837602	NO	-
291	ZINC01379067	894	0.4893780337146495	NO	-
292	ZINC02625017	1258	0.4893758441295311	NO	-
293	ZINC02624930	1256	0.48911404904983113	NO	-
294	ZINC00868174	390	0.4889797741870485	NO	-
295	ZINC01378921	880	0.4889542554210204	NO	-
296	ZINC00624644	106	0.4888259578373683	NO	-
297	ZINC03244712	1598	0.48879032800468125	NO	-
298	ZINC03867248	2227	0.4887493895121581	NO	-
299	ZINC00624644	107	0.48868629392042046	NO	-
300	ZINC04112970	2493	0.4885152969514597	NO	-
301	ZINC03853714	2075	0.4881634521082002	NO	-
302	ZINC03832406	42	0.48812666226099083	YES	26
303	ZINC01426562	916	0.488104290679771	NO	-
304	ZINC00867761	369	0.48809099461017386	NO	-
305	ZINC01379008	886	0.4880649669759245	NO	-
306	ZINC00868824	396	0.4879848098242476	NO	-
307	ZINC01378928	883	0.4879368897329478	NO	-
308	ZINC00867762	371	0.48785510555738315	NO	-
309	ZINC01059661	635	0.4877223831029193	NO	-
310	ZINC00867739	362	0.48768538571290476	NO	-
311	ZINC00587651	82	0.4876234280110515	NO	-
312	ZINC00072084	8	0.4874831831026506	NO	-
313	ZINC01378909	873	0.4874631546634838	NO	-
314	ZINC02625016	1257	0.48734205245960144	NO	-
315	ZINC03976497	2397	0.4873374815123542	NO	-
316	ZINC00264567	24	0.4871908771779701	NO	-
317	ZINC04470224	2661	0.4871854682864386	NO	-
318	ZINC03858293	2173	0.4871854682864379	NO	-
319	ZINC03854800	2099	0.48717896876535643	NO	-
320	ZINC00867793	378	0.48699383452003153	NO	-
321	ZINC03862690	2212	0.48696264791540594	NO	-
322	ZINC00867738	360	0.4868489556566576	NO	-
323	ZINC04224010	2517	0.48671526322497655	NO	-
324	ZINC00773466	225	0.4865590615349473	NO	-
325	ZINC03854799	2098	0.4863130883546981	NO	-
326	ZINC03970634	2363	0.48629054845849023	NO	-
327	ZINC03971538	2376	0.4862593235193659	NO	-
328	ZINC02133823	1085	0.4862109112389217	NO	-
329	ZINC03862689	2211	0.4861546399461252	NO	-
330	ZINC03855192	2143	0.4861280308398609	NO	-
331	ZINC00811576	291	0.4861087288147736	NO	-
332	ZINC03225603	1577	0.4860186933923316	NO	-
333	ZINC04248128	2528	0.48593959017834354	NO	-
334	ZINC00072074	7	0.4859031827370274	NO	-
335	ZINC02594986	1244	0.48589931771540823	NO	-
336	ZINC04000899	2470	0.485878287421021	NO	-
337	ZINC00867760	368	0.485789076489409	NO	-
338	ZINC02651091	1285	0.4857268808360382	NO	-
339	ZINC01378927	882	0.4856106506815688	NO	-
340	ZINC03043520	1519	0.4853865786891226	NO	-
341	ZINC00622650	102	0.4853686446298194	NO	-
342	ZINC03971540	2378	0.485243057785655	NO	-
343	ZINC03631853	1995	0.48518508756132955	NO	-
344	ZINC04469447	2653	0.4851767455182299	NO	-
345	ZINC03992908	2455	0.4851767455182292	NO	-
346	ZINC00902694	455	0.4850831118272349	NO	-
347	ZINC03992907	2454	0.4850821288881227	NO	-
348	ZINC01330008	838	0.4849751317237205	NO	-
349	ZINC00917004	479	0.48477921823423575	NO	-
350	ZINC00917002	478	0.48477218659133625	NO	-
351	ZINC03983118	2425	0.48467363424831034	NO	-
352	ZINC03857791	2162	0.484423430560313	NO	-
353	ZINC00798358	269	0.4842143400419922	NO	-
354	ZINC03858804	2190	0.4841131437993773	NO	-
355	ZINC03867010	2222	0.4840546697611911	NO	-
356	ZINC00945693	514	0.4840104780146742	NO	-
357	ZINC03857792	2163	0.4839638825137293	NO	-
358	ZINC03854875	2122	0.48386474733722185	NO	-
359	ZINC02073548	1075	0.48379997644698836	NO	-
360	ZINC01216797	793	0.48376360227530296	NO	-
361	ZINC03866726	2215	0.48346339699810026	NO	-
362	ZINC01294960	827	0.48327221312809693	NO	-
363	ZINC01378913	876	0.48319898318409055	NO	-
364	ZINC00867761	370	0.4831357364489457	NO	-
365	ZINC00945799	517	0.48303901982686165	NO	-
366	ZINC01172819	754	0.4827325999253271	NO	-
367	ZINC00867883	380	0.48263484017070807	NO	-
368	ZINC04004717	2473	0.4825422021130009	NO	-
369	ZINC01086626	654	0.48253088783434167	NO	-
370	ZINC03867248	2228	0.48252452551718866	NO	-
371	ZINC04001618	2472	0.4824799235304853	NO	-
372	ZINC03980177	2412	0.48239103824491614	NO	-
373	ZINC00945693	513	0.482273464655778	NO	-
374	ZINC01200403	783	0.48225349482139684	NO	-
375	ZINC00867883	381	0.4822270196758049	NO	-
376	ZINC00867793	379	0.4819572325916095	NO	-
377	ZINC02636377	1275	0.48195391382179475	NO	-
378	ZINC03230184	1583	0.4819356133426411	NO	-
379	ZINC03991982	2444	0.4819028573687022	NO	-
380	ZINC04464295	2625	0.48190285736870153	NO	-
381	ZINC03992694	2449	0.4818728232153371	NO	-
382	ZINC00072031	6	0.481842035990797	NO	-
383	ZINC00622650	103	0.4817388574270986	NO	-
384	ZINC03892982	2321	0.48167377310881315	NO	-
385	ZINC00678041	173	0.4816278450987883	NO	-
386	ZINC03855192	2142	0.4815947079429854	NO	-
387	ZINC03457590	1737	0.4815611929736348	NO	-
388	ZINC02520405	1228	0.4815559601403934	NO	-
389	ZINC02446761	1207	0.4814143864094792	NO	-
390	ZINC03867011	2223	0.48138561233368443	NO	-
391	ZINC00264567	25	0.4813264212671524	NO	-
392	ZINC03892981	2320	0.4812824118583554	NO	-
393	ZINC02112839	1082	0.4812625933971075	NO	-
394	ZINC00867763	373	0.4812611929158636	NO	-
395	ZINC00946594	523	0.4811933304603735	NO	-
396	ZINC01330030	839	0.48110304141098525	NO	-
397	ZINC02851591	1406	0.48099968527763054	NO	-
398	ZINC03853968	2081	0.4809951454650092	NO	-
399	ZINC01008679	571	0.48097684945034447	NO	-
400	ZINC00321802	29	0.480918170639682	NO	-
401	ZINC00054044	1	0.4808750593394501	NO	-
402	ZINC03242858	1595	0.48085312734274105	NO	-
403	ZINC03858805	2191	0.48075796550413247	NO	-
404	ZINC04294240	2553	0.4807562405691422	NO	-
405	ZINC00868082	385	0.48073268702594996	NO	-
406	ZINC02942430	1475	0.480712668609766	NO	-
407	ZINC02520405	1227	0.48059799210038273	NO	-
408	ZINC00806551	281	0.48048760173727545	NO	-
409	ZINC01120339	689	0.4804848165644951	NO	-
410	ZINC04127575	2496	0.4803290086934797	NO	-
411	ZINC02797935	1387	0.48025427882785693	NO	-
412	ZINC03357088	1675	0.4802248813610509	NO	-
413	ZINC02446761	1206	0.48015103830232175	NO	-
414	ZINC00790748	254	0.480074541143102	NO	-
415	ZINC03641415	2001	0.4799709948392745	NO	-
416	ZINC02771948	1367	0.4799206496270089	NO	-
417	ZINC04465402	2635	0.47987645489462427	NO	-
418	ZINC00593640	86	0.479829753945688	NO	-
419	ZINC03213326	1566	0.47981752628937097	NO	-
420	ZINC03342312	1659	0.47977366380675157	NO	-
421	ZINC03342312	1658	0.47977366380675146	NO	-
422	ZINC04087350	2488	0.4797500999687321	NO	-
423	ZINC00774612	231	0.4795501750468479	NO	-
424	ZINC03866726	2214	0.4795494136570698	NO	-
425	ZINC02112465	1081	0.4795089038789949	NO	-
426	ZINC00867762	372	0.4794804649070615	NO	-
427	ZINC03853842	2079	0.47933500929812317	NO	-
428	ZINC02795355	1385	0.4793244163066463	NO	-
429	ZINC02755576	1353	0.47931127478007135	NO	-
430	ZINC02720111	1334	0.4792712618518214	NO	-
431	ZINC02784094	1376	0.47922624754954846	NO	-
432	ZINC01491987	946	0.47919797535615405	NO	-
433	ZINC03857228	2158	0.4791595700368921	NO	-
434	ZINC02755576	1354	0.4790495278915335	NO	-
435	ZINC00624642	104	0.47897514008907704	NO	-
436	ZINC00624642	105	0.47883867252492474	NO	-
437	ZINC03195907	1563	0.47862197921699906	NO	-
438	ZINC02628515	1265	0.47861994060106033	NO	-
439	ZINC02909736	1467	0.4784963101058349	NO	-
440	ZINC03857505	2160	0.47839427419479325	NO	-
441	ZINC03974411	2392	0.47834048881136243	NO	-
442	ZINC03591853	1934	0.4783220252152543	NO	-
443	ZINC02860926	1415	0.4781046342718706	NO	-
444	ZINC03213811	1567	0.47807204316247776	NO	-
445	ZINC00840970	317	0.47803268310926256	NO	-
446	ZINC02052162	1067	0.4779440041364169	NO	-
447	ZINC00996178	553	0.4779210506779965	NO	-
448	ZINC01378916	877	0.4778169131796874	NO	-
449	ZINC02135572	1088	0.47775751810258643	NO	-
450	ZINC01742485	974	0.47773672452557114	NO	-
451	ZINC02773030	1368	0.47771373620931623	NO	-
452	ZINC03980365	2414	0.47768836438158335	NO	-
453	ZINC01378898	870	0.47768335723748107	NO	-
454	ZINC00902691	454	0.47767423195577513	NO	-
455	ZINC03479287	1802	0.47755598267002386	NO	-
456	ZINC04464528	2626	0.47753850059446795	NO	-
457	ZINC03857695	2161	0.4775385005944655	NO	-
458	ZINC01089482	659	0.47752506736579536	NO	-
459	ZINC03867143	2226	0.47737971573861465	NO	-
460	ZINC00935945	500	0.4773621539114282	NO	-
461	ZINC02702356	1318	0.4771462177990997	NO	-
462	ZINC04103973	2491	0.4771362524471741	NO	-
463	ZINC00778821	236	0.47712811368461994	NO	-
464	ZINC04586974	2704	0.47701675168058383	NO	-
465	ZINC03906626	2325	0.47687930895972913	NO	-
466	ZINC01492171	948	0.4768502853601538	NO	-
467	ZINC01329966	835	0.4767961739704286	NO	-
468	ZINC01086627	655	0.4767583337742483	NO	-
469	ZINC00867738	359	0.4767333602848834	NO	-
470	ZINC01379024	888	0.476633933384311	NO	-
471	ZINC03857798	2164	0.4765511680405954	NO	-
472	ZINC01379082	899	0.47648817390960024	NO	-
473	ZINC02316585	1145	0.4764819198948163	NO	-
474	ZINC01120739	692	0.4764493540264006	NO	-
475	ZINC00946205	521	0.47641531204324616	NO	-
476	ZINC01120740	693	0.4764063613150487	NO	-
477	ZINC03857799	2165	0.47633009703329754	NO	-
478	ZINC03969836	2354	0.47617349336444154	NO	-
479	ZINC01049577	606	0.47615535219037675	NO	-
480	ZINC02750316	1349	0.4761421420131926	NO	-
481	ZINC00793973	261	0.47592711135379273	NO	-
482	ZINC01006605	567	0.4758964908564297	NO	-
483	ZINC03327629	1644	0.4755911820643985	NO	-
484	ZINC03031861	1515	0.4755450073367657	NO	-
485	ZINC00724736	207	0.47553615635447144	NO	-
486	ZINC02082172	1076	0.47552493933848805	NO	-
487	ZINC02650816	1284	0.47550755922122345	NO	-
488	ZINC03549431	1884	0.4754640866908562	NO	-
489	ZINC00945629	512	0.47543670396280435	NO	-
490	ZINC01033105	580	0.4753034641165509	NO	-
491	ZINC02750316	1350	0.47518667946435195	NO	-
492	ZINC01742485	973	0.4750312185887389	NO	-
493	ZINC00945799	518	0.47498776941055937	NO	-
494	ZINC01379091	900	0.47487521583097586	NO	-
495	ZINC02773087	1371	0.47482227085385426	NO	-
496	ZINC01379079	898	0.4747956422464007	NO	-
497	ZINC02795344	1384	0.47465430260647445	NO	-
498	ZINC04191189	2512	0.47464563234826734	NO	-
499	ZINC02866780	1425	0.47441271006490127	NO	-
500	ZINC01161864	748	0.4742263967238814	NO	-
501	ZINC03244712	1597	0.4742159142212476	NO	-
502	ZINC03244712	1599	0.4742159142212476	NO	-
503	ZINC01802726	991	0.4741577286920773	NO	-
504	ZINC03187627	1556	0.47411315348513017	NO	-
505	ZINC00867705	355	0.47400942296386234	NO	-
506	ZINC00674330	164	0.4739174571333395	NO	-
507	ZINC03857410	2159	0.4737324627271131	NO	-
508	ZINC00796184	266	0.4737319084647219	NO	-
509	ZINC03186105	1555	0.4737065393191792	NO	-
510	ZINC01189803	771	0.47369992075821055	NO	-
511	ZINC02480281	1216	0.47339621642528334	NO	-
512	ZINC02482087	1218	0.4733526810058488	NO	-
513	ZINC00773639	229	0.4733227438133221	NO	-
514	ZINC00773581	227	0.4733163305624727	NO	-
515	ZINC03969092	2340	0.47323885718294134	NO	-
516	ZINC03962417	2332	0.4731640512513117	NO	-
517	ZINC01378907	872	0.47309022769045667	NO	-
518	ZINC00867705	356	0.47303868191435455	NO	-
519	ZINC03993187	2461	0.472867976832166	NO	-
520	ZINC04469856	2657	0.472867976832166	NO	-
521	ZINC03802693	2009	0.4728674911704178	NO	-
522	ZINC03405354	1708	0.472830314649693	NO	-
523	ZINC01123742	706	0.47274533928224366	NO	-
524	ZINC01415152	909	0.4727288605112827	NO	-
525	ZINC00946205	522	0.4727174295078876	NO	-
526	ZINC01123744	707	0.4727160170632931	NO	-
527	ZINC00806650	283	0.472715498288886	NO	-
528	ZINC00456202	51	0.4727055081119607	NO	-
529	ZINC00778835	237	0.47261962952314346	NO	-
530	ZINC00806556	282	0.4725576093312411	NO	-
531	ZINC01379075	896	0.4725215997981523	NO	-
532	ZINC02720110	1333	0.4724500928232119	NO	-
533	ZINC02708446	1319	0.47244074024438554	NO	-
534	ZINC00867749	363	0.47241916857785277	NO	-
535	ZINC00648270	141	0.47224358504531166	NO	-
536	ZINC03402653	1707	0.4720499986697849	NO	-
537	ZINC03970785	2365	0.47204827477375655	NO	-
538	ZINC01046646	604	0.47199413230070997	NO	-
539	ZINC03631859	1996	0.47189225785130934	NO	-
540	ZINC03331398	1648	0.471817683043815	NO	-
541	ZINC03832404	22	0.4718044237067781	YES	13
542	ZINC01209811	789	0.47174348752211215	NO	-
543	ZINC04275956	2548	0.47172955171632985	NO	-
544	ZINC01032887	578	0.4717262964167791	NO	-
545	ZINC03980367	2415	0.4716980741161796	NO	-
546	ZINC04487103	2676	0.4716922362439774	NO	-
547	ZINC03274713	1611	0.4716299761570895	NO	-
548	ZINC01173832	757	0.4716229138148591	NO	-
549	ZINC02720588	1335	0.47158763358361583	NO	-
550	ZINC00902711	456	0.4715822780657266	NO	-
551	ZINC03970786	2366	0.47157478865051206	NO	-
552	ZINC01378929	884	0.47153125614412916	NO	-
553	ZINC02718359	1325	0.4715004404393446	NO	-
554	ZINC01104457	671	0.47146287295085226	NO	-
555	ZINC02757954	1356	0.47138087618801583	NO	-
556	ZINC01424106	913	0.47135316061328486	NO	-
557	ZINC00867739	361	0.471351927944062	NO	-
558	ZINC03854967	2131	0.47135088792268887	NO	-
559	ZINC02861173	1418	0.4713445504938237	NO	-
560	ZINC03852773	2050	0.47132140542626444	NO	-
561	ZINC00719528	204	0.47130903201196434	NO	-
562	ZINC03974413	2393	0.4712651237863452	NO	-
563	ZINC03859471	2202	0.47115051449666323	NO	-
564	ZINC03222224	1572	0.47104147570433635	NO	-
565	ZINC00809712	289	0.4709964385549055	NO	-
566	ZINC01436611	921	0.4709628500120642	NO	-
567	ZINC01424106	914	0.47083637033198106	NO	-
568	ZINC00867781	376	0.4707229732512133	NO	-
569	ZINC02135582	1090	0.47061204726988565	NO	-
570	ZINC01243388	802	0.4705605921482059	NO	-
571	ZINC03237207	1591	0.47048108271036315	NO	-
572	ZINC02755791	1355	0.4704666677918236	NO	-
573	ZINC01190152	772	0.47042278862465764	NO	-
574	ZINC00647233	139	0.47041702191564905	NO	-
575	ZINC02113153	1083	0.4702265634069287	NO	-
576	ZINC01466020	939	0.4701947458106777	NO	-
577	ZINC02794695	1383	0.47015797751957683	NO	-
578	ZINC02718349	1324	0.4701425082559759	NO	-
579	ZINC01243390	803	0.47003858878738186	NO	-
580	ZINC00719224	203	0.4698847254295902	NO	-
581	ZINC02849817	1400	0.46986817081877474	NO	-
582	ZINC02849817	1402	0.46986817081877474	NO	-
583	ZINC03242200	1594	0.4697286948248256	NO	-
584	ZINC03363374	1682	0.46971604499390457	NO	-
585	ZINC04000728	2469	0.46971154177491764	NO	-
586	ZINC01378918	878	0.46966683224735606	NO	-
587	ZINC01190154	774	0.46956732941981955	NO	-
588	ZINC01379029	889	0.4695035415381728	NO	-
589	ZINC04459927	2618	0.46941799084657193	NO	-
590	ZINC00568587	74	0.4692002790988827	NO	-
591	ZINC03868260	2270	0.46919952028913015	NO	-
592	ZINC03351273	1666	0.4691439031896753	NO	-
593	ZINC04465415	2636	0.46913758284231705	NO	-
594	ZINC01006607	568	0.46912648492626136	NO	-
595	ZINC04469703	2654	0.4690556129334775	NO	-
596	ZINC03866930	2221	0.4690331828877662	NO	-
597	ZINC03857856	2166	0.4690224059939973	NO	-
598	ZINC03970248	2357	0.46899130890581414	NO	-
599	ZINC03852330	2047	0.4689825070092119	NO	-
600	ZINC02436101	1198	0.468872514821695	NO	-
601	ZINC00425042	46	0.4687789775167888	NO	-
602	ZINC03230801	1584	0.4687728373925121	NO	-
603	ZINC00341936	32	0.4686577209780672	NO	-
604	ZINC02799788	1390	0.4686414401633802	NO	-
605	ZINC01055473	622	0.46859531797566084	NO	-
606	ZINC03858485	2177	0.46854597492517347	NO	-
607	ZINC00867777	374	0.4685407442869155	NO	-
608	ZINC02940959	1474	0.46842513295113375	NO	-
609	ZINC03991971	2442	0.46835492810876167	NO	-
610	ZINC04464289	2623	0.4683549281087612	NO	-
611	ZINC03355694	1672	0.4683395224365046	NO	-
612	ZINC03969029	2339	0.46833196257546705	NO	-
613	ZINC00822799	307	0.46820900439871194	NO	-
614	ZINC01363210	860	0.46818228961505687	NO	-
615	ZINC00798779	272	0.46814648424794725	NO	-
616	ZINC02414350	1183	0.4680861718419255	NO	-
617	ZINC02379167	1172	0.4680381599555863	NO	-
618	ZINC04443933	2614	0.46792533280087784	NO	-
619	ZINC02792281	1380	0.4678260068765744	NO	-
620	ZINC01186750	768	0.4678031113385371	NO	-
621	ZINC00693063	183	0.4677803604022601	NO	-
622	ZINC01188689	770	0.46774265080999167	NO	-
623	ZINC00693065	184	0.4677144335733557	NO	-
624	ZINC00783258	244	0.4676925495956273	NO	-
625	ZINC01046646	603	0.4676016956627491	NO	-
626	ZINC04251576	2532	0.4675620616472725	NO	-
627	ZINC01736686	969	0.46743719386974364	NO	-
628	ZINC01376061	867	0.46732482527256436	NO	-
629	ZINC03858787	2189	0.46727642696228194	NO	-
630	ZINC00672495	159	0.46727503696552775	NO	-
631	ZINC03559804	1897	0.4672279817474628	NO	-
632	ZINC00643857	134	0.4671895949318264	NO	-
633	ZINC02196877	1101	0.46718809322034455	NO	-
634	ZINC00773340	223	0.46706975804992423	NO	-
635	ZINC02757954	1357	0.4670691047451317	NO	-
636	ZINC04470047	2659	0.46699110484015066	NO	-
637	ZINC01405781	903	0.4669757234170271	NO	-
638	ZINC00674166	163	0.4668912847544441	NO	-
639	ZINC03970248	2358	0.4668684020527992	NO	-
640	ZINC00994794	551	0.46685209163443775	NO	-
641	ZINC03970104	2355	0.46679294958671835	NO	-
642	ZINC01190152	773	0.4667813812736481	NO	-
643	ZINC01032891	579	0.46677446233652825	NO	-
644	ZINC04617988	37	0.4667374800126851	YES	22
645	ZINC00945703	515	0.4667259663242142	NO	-
646	ZINC01379042	891	0.46671241124733664	NO	-
647	ZINC00630206	114	0.4667122444524047	NO	-
648	ZINC03549104	1882	0.46669189204242867	NO	-
649	ZINC01005678	566	0.46668067714955974	NO	-
650	ZINC02661085	1292	0.46667429766527924	NO	-
651	ZINC00773458	224	0.4666635362280116	NO	-
652	ZINC02205509	1105	0.4666598397326591	NO	-
653	ZINC03992815	2450	0.4665869104416696	NO	-
654	ZINC01138992	722	0.4665108791871413	NO	-
655	ZINC00867749	364	0.4664388591435462	NO	-
656	ZINC03561872	1899	0.4663839832390454	NO	-
657	ZINC03854421	2088	0.4662926893991675	NO	-
658	ZINC04075768	2486	0.46626996478946287	NO	-
659	ZINC03548495	1879	0.4661647667659874	NO	-
660	ZINC00806550	280	0.46603721120621894	NO	-
661	ZINC04246552	2526	0.4659292004079822	NO	-
662	ZINC00867781	377	0.4659096784890807	NO	-
663	ZINC00365484	37	0.46582028657461816	NO	-
664	ZINC02721888	1338	0.46580806800436897	NO	-
665	ZINC01462271	937	0.46573831622045003	NO	-
666	ZINC00673771	161	0.4656891974856478	NO	-
667	ZINC00631080	117	0.465685157131279	NO	-
668	ZINC02861718	1420	0.4656812878010211	NO	-
669	ZINC03854911	2128	0.46566790279195813	NO	-
670	ZINC01204186	784	0.46556764192927064	NO	-
671	ZINC01173833	758	0.465560480074667	NO	-
672	ZINC01005678	565	0.4653302304778289	NO	-
673	ZINC03968408	2333	0.46511111008495254	NO	-
674	ZINC03474548	1784	0.4650435826872307	NO	-
675	ZINC03866848	2219	0.4650163088445621	NO	-
676	ZINC02889871	1459	0.4649915314984608	NO	-
677	ZINC03866848	2220	0.4649108471437898	NO	-
678	ZINC02773030	1369	0.4648966972764531	NO	-
679	ZINC02773030	1370	0.46489669727645294	NO	-
680	ZINC02631176	1268	0.4648652573928012	NO	-
681	ZINC02994596	1504	0.4648284221200951	NO	-
682	ZINC01190154	775	0.46480583528973046	NO	-
683	ZINC01120404	690	0.46458000421796486	NO	-
684	ZINC03100236	1541	0.46446340690184373	NO	-
685	ZINC01120405	691	0.4644487455995066	NO	-
686	ZINC04251576	2531	0.4644456686969438	NO	-
687	ZINC01376048	864	0.46424790926185183	NO	-
688	ZINC00514831	66	0.4642340939957634	NO	-
689	ZINC01737643	970	0.46423101598968486	NO	-
690	ZINC02966876	1482	0.4641888646708459	NO	-
691	ZINC02966878	1483	0.46418735337535494	NO	-
692	ZINC03975148	2395	0.4641704875287831	NO	-
693	ZINC03296402	1630	0.46410390049302314	NO	-
694	ZINC00945703	516	0.4640425759590724	NO	-
695	ZINC03972742	2386	0.4639472932874357	NO	-
696	ZINC04470454	2664	0.4639472932874348	NO	-
697	ZINC03972737	2385	0.46392009778350624	NO	-
698	ZINC01946460	1042	0.46389602524778506	NO	-
699	ZINC03970104	2356	0.46380146274601747	NO	-
700	ZINC01858922	995	0.46367551411802155	NO	-
701	ZINC01056841	627	0.4636552699948783	NO	-
702	ZINC01330033	840	0.4634621430537562	NO	-
703	ZINC03867626	2250	0.46342714335408697	NO	-
704	ZINC00341937	33	0.46333195170911823	NO	-
705	ZINC00867777	375	0.4632440124985796	NO	-
706	ZINC03969381	2346	0.4631773463429185	NO	-
707	ZINC03976374	2396	0.4631720500705809	NO	-
708	ZINC04253318	2539	0.46316332816758926	NO	-
709	ZINC01055576	623	0.4631624352038302	NO	-
710	ZINC01432376	919	0.46313908246572244	NO	-
711	ZINC01107092	673	0.46310139585201987	NO	-
712	ZINC01924416	1037	0.4630952396312216	NO	-
713	ZINC00847527	319	0.4630598197789807	NO	-
714	ZINC03991989	2445	0.46301354741088796	NO	-
715	ZINC02730501	1343	0.4630080546136991	NO	-
716	ZINC04466344	2645	0.46300482983669566	NO	-
717	ZINC00945831	520	0.4629684902795171	NO	-
718	ZINC01871019	1001	0.46283325455017654	NO	-
719	ZINC04463923	2622	0.46281706698281627	NO	-
720	ZINC00991015	549	0.4627952462073034	NO	-
721	ZINC03854919	2129	0.46275532612681847	NO	-
722	ZINC02205509	1104	0.4627098617416075	NO	-
723	ZINC00942214	511	0.46270113343001307	NO	-
724	ZINC01001189	556	0.46239932412274437	NO	-
725	ZINC03569727	1917	0.4623240245512907	NO	-
726	ZINC00668896	152	0.46230648939425345	NO	-
727	ZINC01364495	861	0.46228755729191856	NO	-
728	ZINC02773087	1372	0.46227755728795006	NO	-
729	ZINC02773087	1373	0.46227755728795006	NO	-
730	ZINC02497236	1225	0.4622201770430009	NO	-
731	ZINC02335645	1158	0.4621781432617494	NO	-
732	ZINC03365178	1684	0.4621709415245	NO	-
733	ZINC00903569	458	0.4621326454700038	NO	-
734	ZINC02971807	1494	0.462111354111924	NO	-
735	ZINC04135573	2497	0.46204877493648294	NO	-
736	ZINC00812081	294	0.46199604850171216	NO	-
737	ZINC04475736	2667	0.46183412228417275	NO	-
738	ZINC00857339	339	0.46183399392752367	NO	-
739	ZINC03374631	1698	0.46181071246822203	NO	-
740	ZINC02971480	1493	0.4617379114497291	NO	-
741	ZINC02971421	1490	0.4616711585836043	NO	-
742	ZINC02971422	1491	0.4616293947652376	NO	-
743	ZINC01329981	837	0.46158583191963526	NO	-
744	ZINC03867626	2249	0.46153278617327426	NO	-
745	ZINC01043409	598	0.46147972901787665	NO	-
746	ZINC00774503	230	0.4613774629115842	NO	-
747	ZINC03852330	2048	0.4613493000041031	NO	-
748	ZINC02972103	1499	0.46118406133676265	NO	-
749	ZINC03858485	2176	0.461122202281565	NO	-
750	ZINC01614672	965	0.4610515274495573	NO	-
751	ZINC00941369	508	0.46091704486697094	NO	-
752	ZINC00915720	477	0.4609122024807809	NO	-
753	ZINC00838046	315	0.46089516940996095	NO	-
754	ZINC03549101	1881	0.46086132200153657	NO	-
755	ZINC00774743	233	0.4608524003368494	NO	-
756	ZINC00671698	158	0.460848446731161	NO	-
757	ZINC03222146	1571	0.460815831582214	NO	-
758	ZINC02699200	1312	0.4606864197389702	NO	-
759	ZINC02972035	1497	0.4606684507089833	NO	-
760	ZINC02972089	1498	0.4606406722870833	NO	-
761	ZINC00725075	208	0.46063630986365733	NO	-
762	ZINC01121201	694	0.46053116626276813	NO	-
763	ZINC00945819	519	0.46045347451451085	NO	-
764	ZINC04169833	2505	0.46043636144121264	NO	-
765	ZINC01049617	607	0.46039956900750145	NO	-
766	ZINC03866771	2216	0.4603730051886896	NO	-
767	ZINC04464891	2628	0.4603730051886885	NO	-
768	ZINC04267841	2543	0.460346218363406	NO	-
769	ZINC00318670	27	0.46024999532130656	NO	-
770	ZINC00941369	509	0.46012377759729306	NO	-
771	ZINC00695984	186	0.4600996700458297	NO	-
772	ZINC03867849	2261	0.46005882608083787	NO	-
773	ZINC01786843	984	0.46005683570365946	NO	-
774	ZINC02206232	1108	0.46004576473430614	NO	-
775	ZINC03342312	1657	0.46002965037691057	NO	-
776	ZINC03973304	2388	0.4599805316367397	NO	-
777	ZINC01035725	589	0.4599697787565424	NO	-
778	ZINC02699200	1314	0.4599616063221784	NO	-
779	ZINC03458848	1739	0.4599136748701122	NO	-
780	ZINC02771690	1366	0.4598783510727258	NO	-
781	ZINC03272050	1610	0.45987673269372464	NO	-
782	ZINC03545575	1878	0.4598316612615414	NO	-
783	ZINC03854814	2105	0.4598053292709256	NO	-
784	ZINC01212952	792	0.4597884026505011	NO	-
785	ZINC01506689	957	0.45968751820705167	NO	-
786	ZINC00940718	505	0.45968728714407553	NO	-
787	ZINC01005392	563	0.459679647073441	NO	-
788	ZINC00940717	504	0.459677206563488	NO	-
789	ZINC01075502	650	0.4596767011193711	NO	-
790	ZINC01228118	800	0.4596522795087628	NO	-
791	ZINC00841571	318	0.4596356772502355	NO	-
792	ZINC03621437	1987	0.4595836497045763	NO	-
793	ZINC01121202	695	0.45953070743649266	NO	-
794	ZINC03341460	1656	0.45948291305157474	NO	-
795	ZINC03017126	1507	0.45946403982081	NO	-
796	ZINC01411754	905	0.4594150637410393	NO	-
797	ZINC00933542	499	0.4593586646140013	NO	-
798	ZINC00773552	226	0.45934051277604265	NO	-
799	ZINC01192800	777	0.45928041791989527	NO	-
800	ZINC00643860	135	0.45924569963478984	NO	-
801	ZINC01098104	667	0.4592354057867129	NO	-
802	ZINC02872636	1427	0.45916519395979216	NO	-
803	ZINC00838046	314	0.45914786621554005	NO	-
804	ZINC02713491	1322	0.4590596118164948	NO	-
805	ZINC00502939	61	0.458963842558128	NO	-
806	ZINC03854813	2104	0.4589568564926378	NO	-
807	ZINC01035725	590	0.45893602653160986	NO	-
808	ZINC02541701	1234	0.4589193354546001	NO	-
809	ZINC02889872	1460	0.4587453713885403	NO	-
810	ZINC01376050	865	0.45873851465593446	NO	-
811	ZINC01005391	562	0.45865953826838435	NO	-
812	ZINC03970668	2364	0.4586248598040924	NO	-
813	ZINC00640347	130	0.4585604389869456	NO	-
814	ZINC00612151	94	0.4584923734669699	NO	-
815	ZINC00508931	64	0.45842757006414814	NO	-
816	ZINC01192800	778	0.4584254427049203	NO	-
817	ZINC00675768	168	0.4583282914942211	NO	-
818	ZINC03430355	1723	0.45831600789429233	NO	-
819	ZINC00725075	209	0.4582634817507645	NO	-
820	ZINC03859153	2197	0.4582402100780587	NO	-
821	ZINC00826740	311	0.4581160020345597	NO	-
822	ZINC00570334	76	0.4581015613900693	NO	-
823	ZINC03851522	2036	0.45796848909901944	NO	-
824	ZINC04465224	2632	0.4579684890990187	NO	-
825	ZINC03856255	2152	0.45783032408487934	NO	-
826	ZINC03356628	1674	0.4578097656389147	NO	-
827	ZINC02853883	1410	0.4577356976722671	NO	-
828	ZINC02293706	1136	0.4576401480723702	NO	-
829	ZINC02721889	1339	0.4575273196462423	NO	-
830	ZINC02450498	1209	0.4575222607208683	NO	-
831	ZINC04191403	2514	0.4574941235714988	NO	-
832	ZINC03968651	2336	0.45748250389593564	NO	-
833	ZINC01505884	956	0.45739013736902656	NO	-
834	ZINC03851519	2035	0.4573697605855101	NO	-
835	ZINC01642494	966	0.45736614340741416	NO	-
836	ZINC03022932	1511	0.45724923248153065	NO	-
837	ZINC00675768	167	0.4572112872989632	NO	-
838	ZINC02762087	1361	0.457149894120332	NO	-
839	ZINC04507755	2696	0.45694448929956966	NO	-
840	ZINC01784640	983	0.45678508637008935	NO	-
841	ZINC03549108	1883	0.45675230226269486	NO	-
842	ZINC00877632	411	0.4566765996103779	NO	-
843	ZINC02405214	1177	0.4566235401210016	NO	-
844	ZINC02762087	1362	0.45659868563282413	NO	-
845	ZINC01494208	35	0.45647230926749416	YES	21
846	ZINC01145246	729	0.4563735351454986	NO	-
847	ZINC02215882	1114	0.4563061529601713	NO	-
848	ZINC02215879	1113	0.45627756541203673	NO	-
849	ZINC03859176	2199	0.4562746725779462	NO	-
850	ZINC00540456	69	0.4562728974093592	NO	-
851	ZINC02541701	1235	0.456262475994221	NO	-
852	ZINC00985293	543	0.4562228991732145	NO	-
853	ZINC01148046	733	0.45611394127680677	NO	-
854	ZINC01073985	646	0.45608831969298613	NO	-
855	ZINC03371725	1696	0.45596509317885653	NO	-
856	ZINC03107282	1543	0.455959156834297	NO	-
857	ZINC02465636	1210	0.4558481183198657	NO	-
858	ZINC03569021	1916	0.45577017648959117	NO	-
859	ZINC02620969	1253	0.45575702603369933	NO	-
860	ZINC01055835	624	0.4557523379773797	NO	-
861	ZINC01379066	893	0.4557303182315641	NO	-
862	ZINC03852791	2055	0.4556667318941103	NO	-
863	ZINC03526137	1869	0.4556089124844779	NO	-
864	ZINC00651955	148	0.4555247006487243	NO	-
865	ZINC01142257	725	0.45552216318156075	NO	-
866	ZINC01114130	683	0.4553458638394219	NO	-
867	ZINC02465639	1211	0.45530501469495605	NO	-
868	ZINC03868994	2288	0.45525804145146026	NO	-
869	ZINC03868225	2267	0.45524758354053874	NO	-
870	ZINC00902889	457	0.45518438023078084	NO	-
871	ZINC04374706	2584	0.4551679260547852	NO	-
872	ZINC03890127	2301	0.4551633690528469	NO	-
873	ZINC03859153	2198	0.4551196695082339	NO	-
874	ZINC03957479	2331	0.45511008048175766	NO	-
875	ZINC00552452	71	0.4550312757955685	NO	-
876	ZINC02333423	1157	0.45490168896743044	NO	-
877	ZINC02523379	1230	0.45486102958172214	NO	-
878	ZINC04371562	2583	0.4548588995219737	NO	-
879	ZINC03968430	2334	0.4548415536240479	NO	-
880	ZINC02752324	1352	0.4547482502317882	NO	-
881	ZINC02303754	1140	0.45473157410999293	NO	-
882	ZINC03983191	2428	0.4546967227070505	NO	-
883	ZINC03969833	2353	0.4546563662216511	NO	-
884	ZINC02294364	1137	0.45463192402819325	NO	-
885	ZINC03890127	2302	0.45459020119934274	NO	-
886	ZINC00886110	431	0.45452377395868254	NO	-
887	ZINC03598500	1971	0.4545190660950917	NO	-
888	ZINC02319782	1149	0.4542917469862004	NO	-
889	ZINC02005456	1062	0.4542284350275215	NO	-
890	ZINC03815841	36	0.45418385691454566	YES	21
891	ZINC00670629	155	0.4541460600880678	NO	-
892	ZINC00793961	260	0.45408668706076544	NO	-
893	ZINC04642077	2711	0.45403811373344577	NO	-
894	ZINC02319780	1148	0.45403264372743496	NO	-
895	ZINC02849817	1401	0.45380047190872447	NO	-
896	ZINC03899115	2323	0.4537583534975607	NO	-
897	ZINC04169833	2504	0.453714278568239	NO	-
898	ZINC03236290	1590	0.4536742164905857	NO	-
899	ZINC03832394	33	0.4535938372005288	YES	19
900	ZINC02541701	1233	0.4535883658028089	NO	-
901	ZINC02449774	1208	0.4535232184393553	NO	-
902	ZINC00321790	28	0.45350607819758026	NO	-
903	ZINC03977315	2402	0.453477021717537	NO	-
904	ZINC03559292	1896	0.4534718284787185	NO	-
905	ZINC00683219	178	0.4533383172617405	NO	-
906	ZINC03987718	2434	0.45328980714241435	NO	-
907	ZINC03973292	2387	0.45314916896943114	NO	-
908	ZINC01037606	591	0.4531227061263826	NO	-
909	ZINC01000674	555	0.4531196613269032	NO	-
910	ZINC00917699	482	0.45302709626891574	NO	-
911	ZINC03470453	1782	0.4530156660542188	NO	-
912	ZINC01121395	696	0.45294819238230355	NO	-
913	ZINC03432882	1725	0.4529285843697168	NO	-
914	ZINC03977316	2403	0.4528516508368569	NO	-
915	ZINC03227894	1579	0.45280597162673847	NO	-
916	ZINC00451131	49	0.4527913289570321	NO	-
917	ZINC03330395	1647	0.4527730183907482	NO	-
918	ZINC03983189	2427	0.4527407378243841	NO	-
919	ZINC01125894	709	0.4527340725638857	NO	-
920	ZINC01006621	569	0.45273053855902023	NO	-
921	ZINC01075502	649	0.4525793647476552	NO	-
922	ZINC01156937	747	0.4524675732927361	NO	-
923	ZINC03008088	1506	0.4523883438135512	NO	-
924	ZINC02971873	1495	0.4522885322625242	NO	-
925	ZINC03470489	1783	0.4522414435885265	NO	-
926	ZINC01072701	645	0.45222859221966916	NO	-
927	ZINC03852784	2053	0.4521762993452905	NO	-
928	ZINC00886113	433	0.45215493263783013	NO	-
929	ZINC03857113	2155	0.4521501886965556	NO	-
930	ZINC03566443	1905	0.4521347993021489	NO	-
931	ZINC01136458	721	0.45212467161961245	NO	-
932	ZINC02971474	1492	0.4521081800574275	NO	-
933	ZINC02713089	1321	0.4520499176992066	NO	-
934	ZINC01152411	743	0.4520282731038848	NO	-
935	ZINC03974266	2391	0.45189287911013226	NO	-
936	ZINC03618829	1985	0.45182650504183225	NO	-
937	ZINC02303655	1139	0.4517565780210545	NO	-
938	ZINC03969832	2352	0.4517056601891558	NO	-
939	ZINC03519982	1866	0.45163805157234904	NO	-
940	ZINC02405475	1179	0.4516074825400141	NO	-
941	ZINC03857111	2153	0.4515968862806115	NO	-
942	ZINC01115889	686	0.45154556225213094	NO	-
943	ZINC01037607	592	0.45128288905363345	NO	-
944	ZINC03359633	1680	0.4512600035339571	NO	-
945	ZINC03519981	1865	0.4511330271267065	NO	-
946	ZINC03974265	2390	0.4510820728609498	NO	-
947	ZINC00645522	137	0.451075918243961	NO	-
948	ZINC01196456	780	0.45106998050825536	NO	-
949	ZINC03350628	1665	0.45091372896228193	NO	-
950	ZINC04466215	2644	0.45088250119960527	NO	-
951	ZINC00912367	476	0.4508821643392266	NO	-
952	ZINC03892659	2316	0.45080227396180483	NO	-
953	ZINC03372030	1697	0.45076233833954016	NO	-
954	ZINC01040190	595	0.450702960224297	NO	-
955	ZINC04316926	2561	0.4506832467422965	NO	-
956	ZINC00645523	138	0.45066974399426674	NO	-
957	ZINC03519978	1864	0.45065184739587694	NO	-
958	ZINC03359632	1679	0.450638071246512	NO	-
959	ZINC03868085	2266	0.45060416267561676	NO	-
960	ZINC03857112	2154	0.45058116037871065	NO	-
961	ZINC03066998	1534	0.45054079002127	NO	-
962	ZINC00900698	453	0.4504738444076326	NO	-
963	ZINC01175406	760	0.4504552389089816	NO	-
964	ZINC02206232	1107	0.4502530974649363	NO	-
965	ZINC00026943	19	0.4502176677910076	YES	10
966	ZINC02761401	1360	0.450204277444448	NO	-
967	ZINC03868696	2283	0.45017916504761674	NO	-
968	ZINC04466211	2643	0.45017916504761585	NO	-
969	ZINC02793918	1381	0.45016730312668146	NO	-
970	ZINC02237515	1124	0.45013535785322123	NO	-
971	ZINC01746685	976	0.45007139035101257	NO	-
972	ZINC00904305	459	0.45003504600378624	NO	-
973	ZINC02667884	1307	0.4499899440035105	NO	-
974	ZINC03851900	2042	0.4499593968128875	NO	-
975	ZINC03987719	2435	0.4499550448731695	NO	-
976	ZINC03868993	2286	0.44995061186523505	NO	-
977	ZINC03868994	2287	0.44993998537620217	NO	-
978	ZINC00867713	358	0.44988429795375734	NO	-
979	ZINC00341049	31	0.44982433453558907	NO	-
980	ZINC03853461	2066	0.449790965046825	NO	-
981	ZINC03983188	2426	0.4497656896155179	NO	-
982	ZINC02760890	1358	0.44975659066068957	NO	-
983	ZINC03340322	1655	0.44974635864555923	NO	-
984	ZINC01053425	618	0.4497448862159742	NO	-
985	ZINC01069602	643	0.4497359098692048	NO	-
986	ZINC01115906	687	0.44972082923785855	NO	-
987	ZINC02761401	1359	0.44972043256615407	NO	-
988	ZINC03802693	2010	0.44955246231159607	NO	-
989	ZINC02194662	1099	0.44953075999291525	NO	-
990	ZINC01077650	651	0.4494541934055408	NO	-
991	ZINC00886110	432	0.4494256619016455	NO	-
992	ZINC01196857	782	0.4493956406023936	NO	-
993	ZINC00668940	153	0.44938167701358767	NO	-
994	ZINC01185829	766	0.44937601766192603	NO	-
995	ZINC02957700	1478	0.44927410263585654	NO	-
996	ZINC00773599	228	0.44927162312217533	NO	-
997	ZINC02431815	1194	0.4492064764088567	NO	-
998	ZINC00411491	42	0.4491740385147228	NO	-
999	ZINC04465236	2633	0.44913794157439324	NO	-
1000	ZINC03851705	2038	0.4491379415743921	NO	-
1001	ZINC03243444	1596	0.4491308912771539	NO	-
1002	ZINC01330056	841	0.44907931294423836	NO	-
1003	ZINC00893688	447	0.4490772751815367	NO	-
1004	ZINC00595258	88	0.44906147218122816	NO	-
1005	ZINC04485614	2675	0.44902640900265145	NO	-
1006	ZINC00508913	63	0.4489804045581453	NO	-
1007	ZINC01099525	669	0.44895829732074605	NO	-
1008	ZINC03651768	2002	0.4489557879097944	NO	-
1009	ZINC01099524	668	0.44894565803000336	NO	-
1010	ZINC00674145	162	0.4489355147943787	NO	-
1011	ZINC03817900	2017	0.4489217401871665	NO	-
1012	ZINC04540766	2701	0.4488928911845298	NO	-
1013	ZINC02744402	1348	0.4488255929744536	NO	-
1014	ZINC02957695	1477	0.44870099385160944	NO	-
1015	ZINC04406533	2594	0.44862519532860484	NO	-
1016	ZINC00595258	87	0.4486180918368508	NO	-
1017	ZINC01151652	740	0.4486063467430531	NO	-
1018	ZINC03106997	1542	0.4485987793276468	NO	-
1019	ZINC01188443	769	0.4485984910314688	NO	-
1020	ZINC03851900	2041	0.44859361802075776	NO	-
1021	ZINC02237517	1125	0.448568675617445	NO	-
1022	ZINC03366905	1687	0.4485456558070726	NO	-
1023	ZINC03274828	1612	0.4485421895733669	NO	-
1024	ZINC01779587	980	0.4485359349164147	NO	-
1025	ZINC04253318	2540	0.44853133076212676	NO	-
1026	ZINC03889445	2295	0.4484484656656133	NO	-
1027	ZINC03817900	2018	0.44834943378096037	NO	-
1028	ZINC00813305	295	0.44834835104838805	NO	-
1029	ZINC02337503	1159	0.44832349146446554	NO	-
1030	ZINC01043410	599	0.44830866864602326	NO	-
1031	ZINC01441110	926	0.4482787482815488	NO	-
1032	ZINC03332797	1651	0.448259197646385	NO	-
1033	ZINC00678086	174	0.44825079338895496	NO	-
1034	ZINC00574050	79	0.44822953557868833	NO	-
1035	ZINC03519265	1861	0.44817359026581716	NO	-
1036	ZINC03866781	2217	0.44813252186178976	NO	-
1037	ZINC02849817	1399	0.44810328154824	NO	-
1038	ZINC02667883	1306	0.44781225719751566	NO	-
1039	ZINC01465461	938	0.4475655495494024	NO	-
1040	ZINC01175721	761	0.4475372867822997	NO	-
1041	ZINC00673757	160	0.4474950625415973	NO	-
1042	ZINC02957693	1476	0.4474750780456087	NO	-
1043	ZINC03425936	1718	0.4474148535008154	NO	-
1044	ZINC01868726	999	0.4473340620364065	NO	-
1045	ZINC02722946	1340	0.4472478138829277	NO	-
1046	ZINC02590342	1243	0.4472358986737641	NO	-
1047	ZINC01376062	868	0.44719726268817256	NO	-
1048	ZINC04478201	2668	0.44718535239163254	NO	-
1049	ZINC04460686	2620	0.44714060014358264	NO	-
1050	ZINC01052183	616	0.44711769903310356	NO	-
1051	ZINC01151652	738	0.44705260585991297	NO	-
1052	ZINC01040190	594	0.4470401719066065	NO	-
1053	ZINC00064202	5	0.4470370174202527	NO	-
1054	ZINC00740852	217	0.44690651821079946	NO	-
1055	ZINC03974208	2389	0.44685593763264475	NO	-
1056	ZINC00597796	90	0.4468153102860893	NO	-
1057	ZINC04233655	2521	0.44675210673718213	NO	-
1058	ZINC03855126	2136	0.4466014349700407	NO	-
1059	ZINC01379043	892	0.44658661219803897	NO	-
1060	ZINC01018649	573	0.4465726397396905	NO	-
1061	ZINC04492558	2689	0.4465073301397377	NO	-
1062	ZINC01889920	1025	0.4463627804752616	NO	-
1063	ZINC01122336	697	0.4463548085027128	NO	-
1064	ZINC00794467	262	0.4463347326008008	NO	-
1065	ZINC04442888	2608	0.4463319498526614	NO	-
1066	ZINC01834624	992	0.4463229808887792	NO	-
1067	ZINC02788841	1378	0.44631762875358394	NO	-
1068	ZINC03384035	1701	0.4462881915366433	NO	-
1069	ZINC02689563	1311	0.4461480154090596	NO	-
1070	ZINC02968924	1484	0.44593309343940574	NO	-
1071	ZINC02876647	1433	0.44593270956504966	NO	-
1072	ZINC03339315	1654	0.44591232738483494	NO	-
1073	ZINC02389708	1173	0.4458605632423972	NO	-
1074	ZINC03938641	2328	0.4456647246014483	NO	-
1075	ZINC01589621	964	0.44564748866229115	NO	-
1076	ZINC03859621	2203	0.4456034560551838	NO	-
1077	ZINC00603168	93	0.4456010108387083	NO	-
1078	ZINC03892805	2318	0.4455980455531768	NO	-
1079	ZINC03623971	1988	0.4455948061556417	NO	-
1080	ZINC00678091	175	0.4455795033206815	NO	-
1081	ZINC01330057	842	0.44553817255492184	NO	-
1082	ZINC03817896	2015	0.44548824503939244	NO	-
1083	ZINC00874165	407	0.44545440906953526	NO	-
1084	ZINC02539561	1232	0.44545092179811513	NO	-
1085	ZINC00882078	426	0.44532791661652976	NO	-
1086	ZINC03858203	2172	0.44512213166239384	NO	-
1087	ZINC04248669	2529	0.44504541991392976	NO	-
1088	ZINC02196431	1100	0.4450204634367368	NO	-
1089	ZINC03538404	1875	0.4449986338620006	NO	-
1090	ZINC03366797	1686	0.4448812505895131	NO	-
1091	ZINC01756057	979	0.44482415849375573	NO	-
1092	ZINC03817896	2016	0.44477104957572644	NO	-
1093	ZINC00586964	81	0.4447676119396577	NO	-
1094	ZINC02971881	1496	0.4447660115949399	NO	-
1095	ZINC04540766	2700	0.444687747267555	NO	-
1096	ZINC03852787	2054	0.4446737470099095	NO	-
1097	ZINC04341978	2572	0.444665363562144	NO	-
1098	ZINC01301130	832	0.44456200844799587	NO	-
1099	ZINC00613694	97	0.4445151451517266	NO	-
1100	ZINC00780705	241	0.4444724432717828	NO	-
1101	ZINC03580583	1924	0.4444473748646151	NO	-
1102	ZINC03348840	1664	0.4444289068771855	NO	-
1103	ZINC03854804	2103	0.4443680511512454	NO	-
1104	ZINC02315954	1143	0.44436538360372374	NO	-
1105	ZINC04191397	2513	0.4443552400288613	NO	-
1106	ZINC03265213	1606	0.44434616856585096	NO	-
1107	ZINC04397856	2592	0.44431389522255366	NO	-
1108	ZINC03892807	2319	0.4441998252826934	NO	-
1109	ZINC00892292	444	0.4441882696228647	NO	-
1110	ZINC01889916	1024	0.4441086762171614	NO	-
1111	ZINC00877632	412	0.44410641869809475	NO	-
1112	ZINC03854802	2101	0.44399162034493317	NO	-
1113	ZINC04082791	2487	0.44395059685747673	NO	-
1114	ZINC01027887	576	0.44388510564348344	NO	-
1115	ZINC02279900	1131	0.4438832501654455	NO	-
1116	ZINC03850658	2027	0.4438794278885602	NO	-
1117	ZINC03383553	1699	0.4437668647356328	NO	-
1118	ZINC03854801	2100	0.44365116732636584	NO	-
1119	ZINC01332840	848	0.44364845925818414	NO	-
1120	ZINC00649450	143	0.4435136797739869	NO	-
1121	ZINC00856921	338	0.44350628205530856	NO	-
1122	ZINC01376058	866	0.44336310930827466	NO	-
1123	ZINC02503233	1226	0.4432835100885287	NO	-
1124	ZINC00715365	200	0.44322459325634983	NO	-
1125	ZINC01115810	685	0.4431904771128288	NO	-
1126	ZINC02629558	1266	0.44303010182453656	NO	-
1127	ZINC02969395	1485	0.44302062581458457	NO	-
1128	ZINC03519259	1860	0.44301798681193544	NO	-
1129	ZINC01421673	912	0.4430141471355927	NO	-
1130	ZINC03868500	2278	0.4429007824183069	NO	-
1131	ZINC04466106	2642	0.4429007824183057	NO	-
1132	ZINC00877285	409	0.44288241833591757	NO	-
1133	ZINC03170274	1548	0.4428371092209002	NO	-
1134	ZINC04286748	2550	0.4427362497193409	NO	-
1135	ZINC01379038	890	0.44271414010265914	NO	-
1136	ZINC03854803	2102	0.4427099909092854	NO	-
1137	ZINC01044099	601	0.442647941330449	NO	-
1138	ZINC03519985	1867	0.44260186123042333	NO	-
1139	ZINC04251576	2533	0.44254970601103827	NO	-
1140	ZINC03519994	1868	0.4424015155517552	NO	-
1141	ZINC02403271	1176	0.44226021392856596	NO	-
1142	ZINC03457516	1736	0.44225409466701887	NO	-
1143	ZINC01148991	736	0.44223062659455437	NO	-
1144	ZINC00269549	26	0.44221643534246613	NO	-
1145	ZINC01418481	910	0.44203083870356685	NO	-
1146	ZINC03969137	2343	0.4418634102615141	NO	-
1147	ZINC01050157	608	0.44179841778492207	NO	-
1148	ZINC01332561	846	0.44177586975297517	NO	-
1149	ZINC03434089	1728	0.441737070178716	NO	-
1150	ZINC03854361	2087	0.44168658202532096	NO	-
1151	ZINC03229899	1582	0.44167507894369246	NO	-
1152	ZINC00591295	84	0.4416555737374064	NO	-
1153	ZINC02885154	1441	0.4416385023664181	NO	-
1154	ZINC02663138	1299	0.44162979909044975	NO	-
1155	ZINC00790742	253	0.44161710628871587	NO	-
1156	ZINC03304632	1632	0.4415961055413396	NO	-
1157	ZINC00455893	50	0.44159442924249065	NO	-
1158	ZINC03969176	2345	0.4415777204800345	NO	-
1159	ZINC01801668	990	0.44152474344776993	NO	-
1160	ZINC04316926	2562	0.4415244391367974	NO	-
1161	ZINC01067405	640	0.4415168851610913	NO	-
1162	ZINC02541703	1236	0.44128351260559756	NO	-
1163	ZINC00905525	461	0.4412359525252025	NO	-
1164	ZINC01208558	787	0.44123278386096504	NO	-
1165	ZINC04233657	2522	0.4411657212975767	NO	-
1166	ZINC03858177	2171	0.4411561213330852	NO	-
1167	ZINC04501197	2694	0.4411554220974568	NO	-
1168	ZINC03969175	2344	0.44101464265436346	NO	-
1169	ZINC03868687	2282	0.44098957835479324	NO	-
1170	ZINC00591295	85	0.4409053350706971	NO	-
1171	ZINC00873771	406	0.4408477120015292	NO	-
1172	ZINC03856110	2151	0.44083172901124035	NO	-
1173	ZINC01050162	609	0.44079157127790775	NO	-
1174	ZINC04394745	2590	0.44050750111310405	NO	-
1175	ZINC04492391	2681	0.44041001171742894	NO	-
1176	ZINC00928499	489	0.44026199201139654	NO	-
1177	ZINC02861394	1419	0.44022455135969607	NO	-
1178	ZINC00905525	462	0.4399042067519153	NO	-
1179	ZINC00456647	52	0.43983908242711744	NO	-
1180	ZINC00853353	329	0.4398085915074045	NO	-
1181	ZINC00977961	539	0.4394463632010938	NO	-
1182	ZINC03853029	2060	0.43944542859272123	NO	-
1183	ZINC02291474	1135	0.43936858296394127	NO	-
1184	ZINC01128125	712	0.4393546960677122	NO	-
1185	ZINC00722932	206	0.4393105001200033	NO	-
1186	ZINC02874593	1432	0.4392088502728276	NO	-
1187	ZINC00411636	43	0.43918126492256526	NO	-
1188	ZINC00679743	177	0.4391756219295673	NO	-
1189	ZINC00881690	424	0.43916649033853455	NO	-
1190	ZINC03497226	1834	0.43904735080395896	NO	-
1191	ZINC04126327	2495	0.439016345409441	NO	-
1192	ZINC00825606	310	0.43898237604364326	NO	-
1193	ZINC00995924	552	0.4388950578317235	NO	-
1194	ZINC03853555	2070	0.43887287021437105	NO	-
1195	ZINC03508197	1850	0.43884564056987313	NO	-
1196	ZINC01933518	1039	0.43878719465070926	NO	-
1197	ZINC03497224	1833	0.4387779283613159	NO	-
1198	ZINC04292236	2552	0.43877492523955336	NO	-
1199	ZINC03853554	2069	0.43874416367416036	NO	-
1200	ZINC01247695	806	0.43874133099884616	NO	-
1201	ZINC02654465	1288	0.4387056445857049	NO	-
1202	ZINC00795609	265	0.4386189801899833	NO	-
1203	ZINC04465121	2630	0.4384382823975826	NO	-
1204	ZINC03851238	2034	0.4384382823975825	NO	-
1205	ZINC02660903	1291	0.4383783272453708	NO	-
1206	ZINC03858397	2175	0.43835070425466804	NO	-
1207	ZINC03568508	1915	0.43830395661293675	NO	-
1208	ZINC02642192	1278	0.43827698280808414	NO	-
1209	ZINC02741003	1347	0.4381447558677713	NO	-
1210	ZINC03252733	1604	0.43809649483272334	NO	-
1211	ZINC03252730	1603	0.43809642081960115	NO	-
1212	ZINC03969111	2341	0.43804357278819467	NO	-
1213	ZINC03400125	1706	0.4378879244355998	NO	-
1214	ZINC03980360	2413	0.43788218443223187	NO	-
1215	ZINC03858111	2170	0.43781449481259604	NO	-
1216	ZINC00867713	357	0.43781220938301685	NO	-
1217	ZINC03507605	1849	0.4377974803904275	NO	-
1218	ZINC03969112	2342	0.4375697046943737	NO	-
1219	ZINC04252160	2535	0.437269237376644	NO	-
1220	ZINC00887338	439	0.43712435029366564	NO	-
1221	ZINC00675575	166	0.4370770072158554	NO	-
1222	ZINC02487972	1219	0.4370337066623654	NO	-
1223	ZINC03571197	1920	0.4367934548171696	NO	-
1224	ZINC00779200	239	0.43669871337924276	NO	-
1225	ZINC00761998	220	0.4366792734157535	NO	-
1226	ZINC03868816	2285	0.43656380082046214	NO	-
1227	ZINC01889895	1019	0.43655094920816023	NO	-
1228	ZINC00563200	72	0.4365313267192856	NO	-
1229	ZINC00881690	423	0.4365028138898746	NO	-
1230	ZINC00734257	214	0.4364927726080195	NO	-
1231	ZINC03357121	1676	0.4364893278610003	NO	-
1232	ZINC03357123	1677	0.43647836919881566	NO	-
1233	ZINC03816601	46	0.4364635136283907	YES	30
1234	ZINC03236073	1589	0.4363823857328395	NO	-
1235	ZINC00853353	330	0.4363588122117496	NO	-
1236	ZINC03497484	1835	0.4362295478238644	NO	-
1237	ZINC03987548	2433	0.4361989640521866	NO	-
1238	ZINC04465434	2637	0.43618917204016777	NO	-
1239	ZINC00858263	343	0.43611272401220136	NO	-
1240	ZINC03851955	2043	0.4361086078272901	NO	-
1241	ZINC03855135	2137	0.43608336797763164	NO	-
1242	ZINC04346969	2574	0.4359418837652276	NO	-
1243	ZINC03055686	1528	0.43580475437155464	NO	-
1244	ZINC00802332	275	0.4357628817729612	NO	-
1245	ZINC03850795	2028	0.43573700488545974	NO	-
1246	ZINC02290745	1134	0.4357319983139648	NO	-
1247	ZINC03228150	1580	0.4357274184126481	NO	-
1248	ZINC03567522	1907	0.43572425882490623	NO	-
1249	ZINC00936567	501	0.4356805081211493	NO	-
1250	ZINC01868735	1000	0.4356212874420611	NO	-
1251	ZINC03370469	1692	0.43560202577111723	NO	-
1252	ZINC04061614	2485	0.4355168429420083	NO	-
1253	ZINC03832387	21	0.4352488361912106	YES	12
1254	ZINC04054157	2480	0.4351979263468084	NO	-
1255	ZINC03816042	2013	0.43519120830277597	NO	-
1256	ZINC00899377	452	0.43517584080599436	NO	-
1257	ZINC03850797	2029	0.4351637173517281	NO	-
1258	ZINC04428419	2605	0.43515916126903964	NO	-
1259	ZINC03551274	1894	0.4350791227187753	NO	-
1260	ZINC03548854	1880	0.4350628151953239	NO	-
1261	ZINC01005393	564	0.43504125686593526	NO	-
1262	ZINC00849001	320	0.4348619553780738	NO	-
1263	ZINC00860963	346	0.43484649301195116	NO	-
1264	ZINC01889910	1022	0.43483080445059874	NO	-
1265	ZINC03987914	2436	0.4346507517412722	NO	-
1266	ZINC01027772	575	0.4345185102306514	NO	-
1267	ZINC04032875	2476	0.43447888594076634	NO	-
1268	ZINC00358612	35	0.43429731243685016	NO	-
1269	ZINC00492231	59	0.43426181970032546	NO	-
1270	ZINC02878116	1435	0.4342070150044873	NO	-
1271	ZINC04454603	2615	0.43413970677384556	NO	-
1272	ZINC01320997	834	0.4339548701812297	NO	-
1273	ZINC03815839	45	0.4338916059259469	YES	29
1274	ZINC01355620	856	0.43386523743092203	NO	-
1275	ZINC01889903	1020	0.4338042573345274	NO	-
1276	ZINC03851955	2044	0.43379442513956373	NO	-
1277	ZINC00728326	211	0.4337680149533917	NO	-
1278	ZINC01960632	1045	0.4337347547810692	NO	-
1279	ZINC03672618	2005	0.43367279159604843	NO	-
1280	ZINC02554769	1240	0.4336562277529745	NO	-
1281	ZINC04252160	2534	0.4334936317618347	NO	-
1282	ZINC03977630	2409	0.4334833685434442	NO	-
1283	ZINC00716554	201	0.4334421596502175	NO	-
1284	ZINC03293219	1626	0.4334413425456796	NO	-
1285	ZINC03279949	1617	0.4333793292580148	NO	-
1286	ZINC03855147	2139	0.4332675888841665	NO	-
1287	ZINC03604588	1983	0.43324624370994974	NO	-
1288	ZINC01889913	1023	0.43305601927398396	NO	-
1289	ZINC00613247	95	0.433033752938251	NO	-
1290	ZINC04088569	2490	0.4330174887909069	NO	-
1291	ZINC03232102	1586	0.4329347463391187	NO	-
1292	ZINC00867701	354	0.43290091237465433	NO	-
1293	ZINC01363108	859	0.43287379261681586	NO	-
1294	ZINC02419883	1189	0.43285467892516405	NO	-
1295	ZINC00917188	480	0.43280378714602014	NO	-
1296	ZINC02992933	1503	0.4327659767796516	NO	-
1297	ZINC00947859	525	0.43275856190995277	NO	-
1298	ZINC00882908	428	0.4327444065210833	NO	-
1299	ZINC00867701	353	0.4327255796775097	NO	-
1300	ZINC00882910	429	0.43266996157998905	NO	-
1301	ZINC00792969	258	0.43264559736432306	NO	-
1302	ZINC01355612	853	0.4324661875835224	NO	-
1303	ZINC02794659	1382	0.4324233349094544	NO	-
1304	ZINC03604532	1982	0.4324141892003774	NO	-
1305	ZINC02416638	1185	0.43239405222033483	NO	-
1306	ZINC03816156	2014	0.4323493083304642	NO	-
1307	ZINC03493019	1829	0.43226596601886874	NO	-
1308	ZINC03577527	1922	0.432264441717556	NO	-
1309	ZINC01282194	822	0.4322492316201887	NO	-
1310	ZINC01355620	857	0.43218438051010577	NO	-
1311	ZINC01889906	1021	0.432181281417395	NO	-
1312	ZINC02467175	1213	0.432162412423676	NO	-
1313	ZINC00917733	484	0.43214394856859406	NO	-
1314	ZINC01196750	781	0.43209893511034025	NO	-
1315	ZINC00905526	463	0.43206669712253437	NO	-
1316	ZINC00677379	172	0.4320138170653368	NO	-
1317	ZINC02316308	1144	0.43197383721029037	NO	-
1318	ZINC02007686	1063	0.4318735271605413	NO	-
1319	ZINC03493172	1830	0.43185680908032065	NO	-
1320	ZINC01208255	785	0.43185501650664054	NO	-
1321	ZINC03249913	1601	0.43184912788226665	NO	-
1322	ZINC02136400	1093	0.43177448794483864	NO	-
1323	ZINC02418334	1188	0.43176654375063706	NO	-
1324	ZINC00878078	416	0.4317512659878773	NO	-
1325	ZINC00469605	53	0.4316413738414978	NO	-
1326	ZINC03855136	2138	0.4314602298797418	NO	-
1327	ZINC02711708	1320	0.43134510107240204	NO	-
1328	ZINC01514847	961	0.43132772004406356	NO	-
1329	ZINC03891053	2312	0.43131221681346327	NO	-
1330	ZINC01068675	642	0.43118911052311254	NO	-
1331	ZINC03858019	2169	0.4311836795067499	NO	-
1332	ZINC01208258	786	0.431158826368182	NO	-
1333	ZINC00878065	413	0.4311393632856872	NO	-
1334	ZINC02416852	1186	0.43111959019017865	NO	-
1335	ZINC01899143	1027	0.4310179836910502	NO	-
1336	ZINC02007691	1064	0.4308324668065594	NO	-
1337	ZINC00728326	212	0.4307567389717474	NO	-
1338	ZINC00883459	430	0.4306429157115405	NO	-
1339	ZINC03873723	2290	0.4306356962026485	NO	-
1340	ZINC03578168	1923	0.4306106917732385	NO	-
1341	ZINC02401120	1175	0.4305734889754365	NO	-
1342	ZINC00971036	535	0.43054844989240915	NO	-
1343	ZINC00891418	443	0.4305298810187755	NO	-
1344	ZINC00860568	345	0.4304491390836665	NO	-
1345	ZINC00806998	286	0.43041838593540493	NO	-
1346	ZINC00882903	427	0.43041093281654424	NO	-
1347	ZINC02777690	1375	0.4303071013336067	NO	-
1348	ZINC00953584	528	0.43021985766656423	NO	-
1349	ZINC00905526	464	0.42991445912332854	NO	-
1350	ZINC00856126	334	0.4298262896060249	NO	-
1351	ZINC03295189	1629	0.42981155117370273	NO	-
1352	ZINC03280167	1618	0.4297963921502409	NO	-
1353	ZINC01957523	1043	0.42978164174617306	NO	-
1354	ZINC01889885	1016	0.42977582080968874	NO	-
1355	ZINC00853571	332	0.42971232505852514	NO	-
1356	ZINC01008575	570	0.42970845879599917	NO	-
1357	ZINC00917722	483	0.4296304774596525	NO	-
1358	ZINC00882070	425	0.429554358184446	NO	-
1359	ZINC02699200	1313	0.42949047243550276	NO	-
1360	ZINC01151433	737	0.4294440616625798	NO	-
1361	ZINC00856127	335	0.4294230477378601	NO	-
1362	ZINC03892986	2322	0.4293888137706683	NO	-
1363	ZINC04467610	2646	0.42938881377066795	NO	-
1364	ZINC00862434	348	0.42926609516884	NO	-
1365	ZINC03176341	1554	0.4290642689331944	NO	-
1366	ZINC03514211	1855	0.42903358936936775	NO	-
1367	ZINC00853570	331	0.4289802123321766	NO	-
1368	ZINC00863265	350	0.42891238160735123	NO	-
1369	ZINC00856123	333	0.4288740099246239	NO	-
1370	ZINC00792519	257	0.4288262701947689	NO	-
1371	ZINC02221048	1116	0.4287882487193488	NO	-
1372	ZINC04087359	2489	0.4287668249221808	NO	-
1373	ZINC03017126	1508	0.4287006484993355	NO	-
1374	ZINC03017126	1509	0.4287006484993355	NO	-
1375	ZINC01070768	644	0.4286610382293523	NO	-
1376	ZINC03999713	2467	0.4285812993499448	NO	-
1377	ZINC03492575	1828	0.42853308435882004	NO	-
1378	ZINC00985293	544	0.42851990345899044	NO	-
1379	ZINC00985293	545	0.42851990345899044	NO	-
1380	ZINC03567536	1909	0.4284241198817793	NO	-
1381	ZINC01355612	852	0.42834679031645306	NO	-
1382	ZINC01061229	638	0.4282654685233485	NO	-
1383	ZINC03346842	1662	0.42813876283299807	NO	-
1384	ZINC01445507	935	0.4281152343950568	NO	-
1385	ZINC02777689	1374	0.42800004460911606	NO	-
1386	ZINC00112875	13	0.4278410005931473	NO	-
1387	ZINC02669095	1308	0.4278116582902159	NO	-
1388	ZINC03564210	1904	0.42778553519024876	NO	-
1389	ZINC03564209	1903	0.4277713469127049	NO	-
1390	ZINC00328347	30	0.4276944846447311	NO	-
1391	ZINC00947724	524	0.4276266294338022	NO	-
1392	ZINC00629304	111	0.42753952806954915	NO	-
1393	ZINC00987725	547	0.4274867192694137	NO	-
1394	ZINC02221048	1118	0.42746163564767414	NO	-
1395	ZINC02221048	1117	0.42746163564767403	NO	-
1396	ZINC01927697	1038	0.4272843573011498	NO	-
1397	ZINC00987726	548	0.4272299373834278	NO	-
1398	ZINC02853145	1409	0.42722567542667195	NO	-
1399	ZINC01799730	989	0.4272173169414338	NO	-
1400	ZINC04170720	2508	0.4271775124701512	NO	-
1401	ZINC04633710	2710	0.427123168451411	NO	-
1402	ZINC03451029	1730	0.4270087357820113	NO	-
1403	ZINC03308256	1636	0.42695470459649393	NO	-
1404	ZINC02877834	1434	0.42679973005133515	NO	-
1405	ZINC01445507	936	0.42671074165875855	NO	-
1406	ZINC01889888	1017	0.42665437335095047	NO	-
1407	ZINC02465681	1212	0.42665290938352873	NO	-
1408	ZINC02762830	1363	0.42662422517553844	NO	-
1409	ZINC03853067	2062	0.42661252498589547	NO	-
1410	ZINC02488020	1224	0.4266084093455109	NO	-
1411	ZINC01108515	677	0.4264233973697704	NO	-
1412	ZINC00677159	171	0.42639637778368744	NO	-
1413	ZINC01889832	1012	0.42636200102577804	NO	-
1414	ZINC00630200	113	0.42630667048489207	NO	-
1415	ZINC01001372	557	0.4262864511808533	NO	-
1416	ZINC01194472	779	0.4262841973242017	NO	-
1417	ZINC00411654	44	0.42624623568799447	NO	-
1418	ZINC00707394	193	0.42612033391726684	NO	-
1419	ZINC03410558	1709	0.4260205750601539	NO	-
1420	ZINC03599267	1975	0.4260060684976493	NO	-
1421	ZINC00917695	481	0.4259194920200867	NO	-
1422	ZINC02617520	1246	0.425918438270456	NO	-
1423	ZINC03410559	1710	0.42573804976488205	NO	-
1424	ZINC02488017	1223	0.4257064485867148	NO	-
1425	ZINC02433036	1195	0.4256875806209379	NO	-
1426	ZINC01355619	854	0.42567718166747853	NO	-
1427	ZINC03664222	2004	0.425642974191735	NO	-
1428	ZINC02429573	1193	0.42562670209404874	NO	-
1429	ZINC03832386	29	0.42556268972208533	YES	16
1430	ZINC04475140	2666	0.4254512428101617	NO	-
1431	ZINC01889889	1018	0.4253726762617832	NO	-
1432	ZINC03507384	1845	0.4253724171640546	NO	-
1433	ZINC03868069	2265	0.4252964785119078	NO	-
1434	ZINC04465914	2640	0.4252964785119075	NO	-
1435	ZINC03507382	1844	0.42515519207235725	NO	-
1436	ZINC03507443	1847	0.42503944753417594	NO	-
1437	ZINC03507441	1846	0.4250240696389581	NO	-
1438	ZINC04059313	2484	0.4249390759981363	NO	-
1439	ZINC02859293	1413	0.42474623884271856	NO	-
1440	ZINC03855017	2132	0.42470962750895663	NO	-
1441	ZINC03550452	1890	0.4246350937461097	NO	-
1442	ZINC01889835	1013	0.4246279165205208	NO	-
1443	ZINC01897911	1026	0.42445812478132516	NO	-
1444	ZINC03384023	1700	0.4244413098533342	NO	-
1445	ZINC00873605	405	0.424422547516719	NO	-
1446	ZINC04169833	2506	0.4243547417904105	NO	-
1447	ZINC02862024	1421	0.42433389286752266	NO	-
1448	ZINC00783413	245	0.42432130106654325	NO	-
1449	ZINC00933347	498	0.4242977729539064	NO	-
1450	ZINC03832409	44	0.4241786382934793	YES	28
1451	ZINC01282190	816	0.424177643250673	NO	-
1452	ZINC03569893	1918	0.4241743105981595	NO	-
1453	ZINC00806997	285	0.42408819121237257	NO	-
1454	ZINC01355619	855	0.42406636899136413	NO	-
1455	ZINC03087802	1538	0.4237618757745393	NO	-
1456	ZINC03970443	2362	0.42373807478870495	NO	-
1457	ZINC00783414	246	0.4237325972058684	NO	-
1458	ZINC00825380	309	0.42357322210618725	NO	-
1459	ZINC03223759	1575	0.42353589451619306	NO	-
1460	ZINC01026532	574	0.4235127277060503	NO	-
1461	ZINC03413016	1711	0.42350288271619135	NO	-
1462	ZINC03867022	2224	0.42344248412475544	NO	-
1463	ZINC04465370	2634	0.4234424841247537	NO	-
1464	ZINC03853821	2077	0.42340767549857355	NO	-
1465	ZINC02219753	1115	0.4233428490105102	NO	-
1466	ZINC03425936	1719	0.4232915920858108	NO	-
1467	ZINC00629304	112	0.4232809094789075	NO	-
1468	ZINC03834197	39	0.4231554653697826	YES	24
1469	ZINC02224635	1120	0.42313194639513735	NO	-
1470	ZINC01088475	656	0.42312460890718084	NO	-
1471	ZINC03867773	2253	0.4231217445822441	NO	-
1472	ZINC03867772	2251	0.4231090980081451	NO	-
1473	ZINC00878071	414	0.4230291503960717	NO	-
1474	ZINC03858868	2194	0.4230275136967038	NO	-
1475	ZINC01980255	1050	0.4229512294530671	NO	-
1476	ZINC01980254	1049	0.42293521640216786	NO	-
1477	ZINC03855017	2133	0.4228423152264192	NO	-
1478	ZINC00878072	415	0.42275550615170904	NO	-
1479	ZINC03858864	2193	0.42270920012432267	NO	-
1480	ZINC02962039	1481	0.42266755127943967	NO	-
1481	ZINC01889770	1004	0.42263918865151584	NO	-
1482	ZINC00809586	288	0.4225928974519063	NO	-
1483	ZINC03853634	2074	0.42250096091560035	NO	-
1484	ZINC01438819	924	0.42237458789461907	NO	-
1485	ZINC03852782	2052	0.4221959175975059	NO	-
1486	ZINC01889764	1002	0.42213207318610907	NO	-
1487	ZINC00908411	473	0.421961097533564	NO	-
1488	ZINC03555318	1895	0.4219552959882365	NO	-
1489	ZINC01117746	688	0.42190433009503536	NO	-
1490	ZINC02618314	1248	0.42189390642353974	NO	-
1491	ZINC03254679	1605	0.4218394380119223	NO	-
1492	ZINC00908398	472	0.4218304062195893	NO	-
1493	ZINC00812069	292	0.42181827998860943	NO	-
1494	ZINC00822557	305	0.421814986983757	NO	-
1495	ZINC00712483	199	0.4218034952616288	NO	-
1496	ZINC00822556	304	0.4217966498800146	NO	-
1497	ZINC01889774	1006	0.42176082230705425	NO	-
1498	ZINC02487976	1220	0.42166173034750287	NO	-
1499	ZINC03283420	1619	0.42151604837692674	NO	-
1500	ZINC03852781	2051	0.4214894848044422	NO	-
1501	ZINC02882527	1437	0.4214779896821822	NO	-
1502	ZINC02882526	1436	0.4214703402057672	NO	-
1503	ZINC00595553	89	0.4213116471585512	NO	-
1504	ZINC04271810	2546	0.42129407571885197	NO	-
1505	ZINC03867773	2254	0.4212154403032603	NO	-
1506	ZINC03867772	2252	0.4211566026148521	NO	-
1507	ZINC01889768	1003	0.4208555771809819	NO	-
1508	ZINC00796585	268	0.42079481836552807	NO	-
1509	ZINC03356618	1673	0.4206987407921036	NO	-
1510	ZINC03657466	2003	0.4206094230484738	NO	-
1511	ZINC01185836	767	0.42060891684962365	NO	-
1512	ZINC00796584	267	0.4205638583301163	NO	-
1513	ZINC03868765	2284	0.42049224076986935	NO	-
1514	ZINC01366461	862	0.42037548726656526	NO	-
1515	ZINC03980789	2416	0.4203681635397136	NO	-
1516	ZINC03617957	1984	0.42033916843099095	NO	-
1517	ZINC00674503	165	0.42029164521795576	NO	-
1518	ZINC03852016	2045	0.4201164152627883	NO	-
1519	ZINC02617525	1247	0.4200452987545118	NO	-
1520	ZINC01043345	597	0.4200351937193778	NO	-
1521	ZINC00961052	531	0.41995344369171	NO	-
1522	ZINC02910059	1469	0.4198727159152413	NO	-
1523	ZINC02910057	1468	0.4198330733783904	NO	-
1524	ZINC02699205	1315	0.41982683037033947	NO	-
1525	ZINC01889772	1005	0.4197873897557805	NO	-
1526	ZINC03816039	2012	0.4196557372259264	NO	-
1527	ZINC01151652	739	0.41963328841758407	NO	-
1528	ZINC01972002	1047	0.4195775899087414	NO	-
1529	ZINC03467318	1776	0.41949748841173284	NO	-
1530	ZINC03227354	1578	0.41948136413026094	NO	-
1531	ZINC02434235	1196	0.41944617776700355	NO	-
1532	ZINC02136384	1092	0.4193793271862267	NO	-
1533	ZINC01152016	741	0.41934580849572806	NO	-
1534	ZINC04032875	2477	0.41931507752590025	NO	-
1535	ZINC00929921	490	0.4192679069295492	NO	-
1536	ZINC00893688	449	0.419212326338348	NO	-
1537	ZINC00893688	448	0.4192123263383479	NO	-
1538	ZINC00678154	176	0.4191996670957699	NO	-
1539	ZINC02487981	1222	0.4191313529617458	NO	-
1540	ZINC04421005	2603	0.4190710199059332	NO	-
1541	ZINC03415738	1714	0.41905241802941645	NO	-
1542	ZINC01282194	823	0.4190371426889033	NO	-
1543	ZINC01282194	824	0.4190371426889033	NO	-
1544	ZINC02641332	1277	0.4189343931271335	NO	-
1545	ZINC01051756	612	0.41892136248002315	NO	-
1546	ZINC01938191	1041	0.418908470766791	NO	-
1547	ZINC03571228	1921	0.41890039944172525	NO	-
1548	ZINC00857411	341	0.4188664820690064	NO	-
1549	ZINC04286836	2551	0.41884319199313885	NO	-
1550	ZINC00892347	446	0.418842686474477	NO	-
1551	ZINC00892346	445	0.41881159726688805	NO	-
1552	ZINC00787024	248	0.4187762023352813	NO	-
1553	ZINC02326332	1153	0.41873283546806356	NO	-
1554	ZINC03531752	1871	0.4186442712256217	NO	-
1555	ZINC03415773	1715	0.4186289356208181	NO	-
1556	ZINC00877608	410	0.41861187846203635	NO	-
1557	ZINC04433414	2606	0.4186067947931631	NO	-
1558	ZINC03596700	1964	0.4185084249157193	NO	-
1559	ZINC01051758	613	0.4184929972564289	NO	-
1560	ZINC00794467	263	0.4184205457721105	NO	-
1561	ZINC03596698	1963	0.4183588061708943	NO	-
1562	ZINC00727262	210	0.41830377792463297	NO	-
1563	ZINC01152231	742	0.418302149056259	NO	-
1564	ZINC03519292	1862	0.41827114082171923	NO	-
1565	ZINC01282192	819	0.41822331203589275	NO	-
1566	ZINC00577062	80	0.4182172009892974	NO	-
1567	ZINC03858785	2188	0.41819088313560926	NO	-
1568	ZINC02973370	1500	0.41817361837410905	NO	-
1569	ZINC03414316	1712	0.4181366436753269	NO	-
1570	ZINC00791091	255	0.4180536395781961	NO	-
1571	ZINC00790386	251	0.41801608504076976	NO	-
1572	ZINC04355349	2575	0.4178986414965413	NO	-
1573	ZINC03582383	1928	0.41786145215454884	NO	-
1574	ZINC02487980	1221	0.41785474970011866	NO	-
1575	ZINC04170720	2507	0.4177829005005307	NO	-
1576	ZINC00787007	247	0.417779441212548	NO	-
1577	ZINC04540766	2702	0.41769267889127926	NO	-
1578	ZINC03867547	2244	0.41765661834857576	NO	-
1579	ZINC03288608	1624	0.4172720533912205	NO	-
1580	ZINC01441110	928	0.4171932358839071	NO	-
1581	ZINC01441110	927	0.41719323588390667	NO	-
1582	ZINC01922043	1032	0.41717196490918107	NO	-
1583	ZINC01174894	759	0.41710813478925435	NO	-
1584	ZINC01903711	1028	0.41700673440092495	NO	-
1585	ZINC03363841	1683	0.4169816106201003	NO	-
1586	ZINC03550429	1889	0.4169722507591157	NO	-
1587	ZINC02207269	1110	0.41696089991347307	NO	-
1588	ZINC03278676	1616	0.4169101278530974	NO	-
1589	ZINC01192507	776	0.4167403378606445	NO	-
1590	ZINC00924305	488	0.416734315414691	NO	-
1591	ZINC01442534	930	0.4167217768866769	NO	-
1592	ZINC03599292	1978	0.41670916673864083	NO	-
1593	ZINC00812071	293	0.41647845703297476	NO	-
1594	ZINC04253318	2541	0.41636373339430727	NO	-
1595	ZINC02207269	1109	0.4163412581681862	NO	-
1596	ZINC00850376	323	0.4162659689581108	NO	-
1597	ZINC03854795	2097	0.4162298526997979	NO	-
1598	ZINC00976207	537	0.4161902919366903	NO	-
1599	ZINC01924284	1036	0.4161595153076302	NO	-
1600	ZINC03599178	1973	0.41611836820650006	NO	-
1601	ZINC03832396	9	0.4160930378013818	YES	7
1602	ZINC04176238	2509	0.41604577470559806	NO	-
1603	ZINC03599269	1976	0.41601769874764505	NO	-
1604	ZINC03991295	2439	0.41599628745829176	NO	-
1605	ZINC00411871	45	0.4159335079108034	NO	-
1606	ZINC01074723	648	0.4158954525350973	NO	-
1607	ZINC01055875	625	0.4158803555685504	NO	-
1608	ZINC01080563	653	0.4158353483734676	NO	-
1609	ZINC02268095	1130	0.41583120148355035	NO	-
1610	ZINC03467752	1777	0.4158288028202308	NO	-
1611	ZINC00809582	287	0.41577171635127	NO	-
1612	ZINC03599175	1972	0.4157481261403291	NO	-
1613	ZINC03855377	2145	0.4157124928580576	NO	-
1614	ZINC03599271	1977	0.4155942730303613	NO	-
1615	ZINC03867271	2230	0.41556792237565393	NO	-
1616	ZINC04465490	2638	0.4155679223756526	NO	-
1617	ZINC00779137	238	0.41555581908030215	NO	-
1618	ZINC04059252	2483	0.41545417392648126	NO	-
1619	ZINC03852016	2046	0.41542224835793695	NO	-
1620	ZINC01040192	596	0.4153856558154111	NO	-
1621	ZINC01889810	1011	0.41533655166834876	NO	-
1622	ZINC03354960	1670	0.4153282765911801	NO	-
1623	ZINC01366553	863	0.41532301706276936	NO	-
1624	ZINC00131038	16	0.41522686234456346	NO	-
1625	ZINC03550485	1893	0.41521677479355157	NO	-
1626	ZINC03582081	1927	0.41517649354928127	NO	-
1627	ZINC02825783	1396	0.4148604297812175	NO	-
1628	ZINC03623971	1989	0.41481836940324773	NO	-
1629	ZINC01980271	1051	0.4147278605752254	NO	-
1630	ZINC01889882	1015	0.4146831892334523	NO	-
1631	ZINC01889881	1014	0.41466597598754446	NO	-
1632	ZINC03370117	1691	0.4146332392216664	NO	-
1633	ZINC03568236	1913	0.41462870535559015	NO	-
1634	ZINC03854351	2085	0.41460857639357057	NO	-
1635	ZINC03550393	1886	0.4145720745857523	NO	-
1636	ZINC02357165	1168	0.41453437590332315	NO	-
1637	ZINC00568574	73	0.41448399009251335	NO	-
1638	ZINC02268095	1129	0.41441886472962486	NO	-
1639	ZINC04266641	2542	0.4144167352461108	NO	-
1640	ZINC03417910	1716	0.41423205717761585	NO	-
1641	ZINC03550391	1885	0.4142251341338696	NO	-
1642	ZINC01053468	620	0.41421147124949403	NO	-
1643	ZINC03131364	1544	0.41418487249985303	NO	-
1644	ZINC01053467	619	0.41417198670254673	NO	-
1645	ZINC03131365	1545	0.41415560759913417	NO	-
1646	ZINC00791094	256	0.414151744201584	NO	-
1647	ZINC00850376	322	0.4139945568504336	NO	-
1648	ZINC03853061	2061	0.4139904749356203	NO	-
1649	ZINC02625410	1259	0.4139339182115924	NO	-
1650	ZINC03485498	1825	0.41388799937339	NO	-
1651	ZINC01889793	1008	0.41382482222593076	NO	-
1652	ZINC02181819	1097	0.4137729252640973	NO	-
1653	ZINC03550402	1888	0.413670202568443	NO	-
1654	ZINC00790386	252	0.4136476878344599	NO	-
1655	ZINC03854351	2086	0.4136352362848554	NO	-
1656	ZINC02851225	1404	0.41360448638763525	NO	-
1657	ZINC03485518	1826	0.4135384270850456	NO	-
1658	ZINC04240240	2524	0.4133923076263575	NO	-
1659	ZINC00929937	491	0.4133531360627112	NO	-
1660	ZINC00929938	492	0.41334559369825336	NO	-
1661	ZINC03571165	1919	0.4132986366330619	NO	-
1662	ZINC03889607	2296	0.4132749191573616	NO	-
1663	ZINC03344716	1661	0.4131124004303938	NO	-
1664	ZINC00891412	442	0.4130957978331419	NO	-
1665	ZINC01079302	652	0.4130939910312662	NO	-
1666	ZINC02643383	1282	0.41297489532537307	NO	-
1667	ZINC02331659	1156	0.41287787305576623	NO	-
1668	ZINC03485369	1824	0.4128019903395169	NO	-
1669	ZINC02915859	1472	0.41278092859690274	NO	-
1670	ZINC03867547	2245	0.4127796108272248	NO	-
1671	ZINC03599180	1974	0.41275184112727054	NO	-
1672	ZINC01889791	1007	0.41264981323440575	NO	-
1673	ZINC03332488	1649	0.41263071882205565	NO	-
1674	ZINC01986714	1060	0.41262397194926037	NO	-
1675	ZINC03332490	1650	0.4125099470929026	NO	-
1676	ZINC03867256	2229	0.4123817407803879	NO	-
1677	ZINC01269879	813	0.41238027146816514	NO	-
1678	ZINC03500751	1843	0.41236193110823033	NO	-
1679	ZINC03567527	1908	0.4123440743548004	NO	-
1680	ZINC01040189	593	0.4123208677447284	NO	-
1681	ZINC03313149	1637	0.4121643708625477	NO	-
1682	ZINC03313152	1638	0.4121361479163313	NO	-
1683	ZINC02057032	1068	0.4120953008596289	NO	-
1684	ZINC00762931	222	0.41200123625814444	NO	-
1685	ZINC01491191	945	0.4119990486809295	NO	-
1686	ZINC00803512	278	0.411991153779337	NO	-
1687	ZINC00762767	221	0.41198430900881955	NO	-
1688	ZINC01799704	988	0.4119709321245142	NO	-
1689	ZINC03517232	1856	0.4119202397681605	NO	-
1690	ZINC00832412	312	0.41184913163156367	NO	-
1691	ZINC04252160	2536	0.4118358788153085	NO	-
1692	ZINC02546642	1237	0.4118250056201185	NO	-
1693	ZINC01865263	998	0.4117910205368383	NO	-
1694	ZINC02357165	1167	0.4117301593884932	NO	-
1695	ZINC00863267	352	0.41171602276274555	NO	-
1696	ZINC03992934	2457	0.4116984308883027	NO	-
1697	ZINC00863266	351	0.411677844358978	NO	-
1698	ZINC00930029	495	0.4116670584137179	NO	-
1699	ZINC00817318	297	0.4116557688637585	NO	-
1700	ZINC03853789	2076	0.41162291235633924	NO	-
1701	ZINC00908106	471	0.41153050767127813	NO	-
1702	ZINC00923707	487	0.4115218338752989	NO	-
1703	ZINC04443504	2611	0.41151257257613844	NO	-
1704	ZINC04356680	2577	0.41146425662967673	NO	-
1705	ZINC01142249	724	0.41135468440990175	NO	-
1706	ZINC01282190	817	0.4112880404336966	NO	-
1707	ZINC01282190	818	0.4112880404336966	NO	-
1708	ZINC03550477	1892	0.41107172287357324	NO	-
1709	ZINC00879104	417	0.4110527088545236	NO	-
1710	ZINC03415725	1713	0.41104308762662767	NO	-
1711	ZINC03368785	1690	0.4110146568537211	NO	-
1712	ZINC00857412	342	0.4109458114290827	NO	-
1713	ZINC01492047	947	0.41093276675950513	NO	-
1714	ZINC03480517	1811	0.41090727157090257	NO	-
1715	ZINC03480514	1810	0.41085199394061334	NO	-
1716	ZINC03005257	1505	0.4108239335992669	NO	-
1717	ZINC00923706	486	0.4107777909121483	NO	-
1718	ZINC00857408	340	0.41076914736307973	NO	-
1719	ZINC04356590	2576	0.41076283316887807	NO	-
1720	ZINC01408768	904	0.4107587888815405	NO	-
1721	ZINC01184848	765	0.4107220519741077	NO	-
1722	ZINC03892745	2317	0.41072163816779267	NO	-
1723	ZINC03873542	2289	0.4106538471172429	NO	-
1724	ZINC03779125	2008	0.4105056760224328	NO	-
1725	ZINC03992935	2458	0.4104884029100816	NO	-
1726	ZINC03550455	1891	0.41036601685761687	NO	-
1727	ZINC00899313	451	0.4102870590948571	NO	-
1728	ZINC03852804	2057	0.41026268276272976	NO	-
1729	ZINC04247438	2527	0.41025550590525245	NO	-
1730	ZINC04315740	2559	0.41024085324511883	NO	-
1731	ZINC01379073	895	0.4102226383936018	NO	-
1732	ZINC03853126	2065	0.4101882427382502	NO	-
1733	ZINC03853565	2071	0.4101598769305084	NO	-
1734	ZINC03854497	2091	0.41015252775810684	NO	-
1735	ZINC03596546	1960	0.4101472394686479	NO	-
1736	ZINC00907366	465	0.4101158322107486	NO	-
1737	ZINC00907368	466	0.41010064821614595	NO	-
1738	ZINC02884196	1440	0.41004821715438566	NO	-
1739	ZINC03596545	1959	0.41004107091265696	NO	-
1740	ZINC00912287	475	0.41003273850253924	NO	-
1741	ZINC02699207	1316	0.40990186458510997	NO	-
1742	ZINC03365936	1685	0.4098418842893038	NO	-
1743	ZINC00899306	450	0.4097633001357948	NO	-
1744	ZINC03968496	2335	0.40959751161994434	NO	-
1745	ZINC03852803	2056	0.40948811857829454	NO	-
1746	ZINC01513026	958	0.4094251468708526	NO	-
1747	ZINC02873656	1429	0.4093733987202755	NO	-
1748	ZINC03283509	1620	0.4093283727303527	NO	-
1749	ZINC03854496	2090	0.40931640085318904	NO	-
1750	ZINC03392136	1703	0.4092876179464799	NO	-
1751	ZINC04315496	2558	0.4092851244784664	NO	-
1752	ZINC01219313	795	0.40905543214384965	NO	-
1753	ZINC02422469	1191	0.4090451497991252	NO	-
1754	ZINC02405525	1180	0.4090003994457677	NO	-
1755	ZINC01153552	744	0.40898630094982613	NO	-
1756	ZINC04491223	2678	0.4089840758781986	NO	-
1757	ZINC00503268	62	0.4089621874881328	NO	-
1758	ZINC04443502	2610	0.4089291757096751	NO	-
1759	ZINC03596548	1962	0.4088868842840672	NO	-
1760	ZINC03596547	1961	0.40885052466924365	NO	-
1761	ZINC01860385	996	0.40875338390610433	NO	-
1762	ZINC03392139	1704	0.4086087501325877	NO	-
1763	ZINC03500631	1838	0.40853460141442843	NO	-
1764	ZINC03500629	1837	0.40847350582181763	NO	-
1765	ZINC02318059	1146	0.4084221005570079	NO	-
1766	ZINC00801901	274	0.4084125597982868	NO	-
1767	ZINC00630607	116	0.40830657014773375	NO	-
1768	ZINC00630605	115	0.4082958315739435	NO	-
1769	ZINC02135527	1086	0.4081838185078852	NO	-
1770	ZINC04032776	2475	0.4079929951481148	NO	-
1771	ZINC03857221	2157	0.4079240901080483	NO	-
1772	ZINC02064486	1071	0.40790199357813084	NO	-
1773	ZINC03550400	1887	0.40784898998103986	NO	-
1774	ZINC03567311	1906	0.4076631273986672	NO	-
1775	ZINC03222102	1570	0.40760358725783935	NO	-
1776	ZINC01332678	847	0.4075637663684789	NO	-
1777	ZINC03270135	1608	0.4074674845099764	NO	-
1778	ZINC02891039	1461	0.4074157630329835	NO	-
1779	ZINC04494138	2693	0.40734350341202774	NO	-
1780	ZINC04487830	2677	0.40730629797731127	NO	-
1781	ZINC02970282	1487	0.4072203683121116	NO	-
1782	ZINC02970281	1486	0.40720514344697933	NO	-
1783	ZINC01501540	953	0.4071152980925806	NO	-
1784	ZINC02787332	1377	0.4069600845191652	NO	-
1785	ZINC04240363	2525	0.4068340907536034	NO	-
1786	ZINC02424127	1192	0.4067631514906912	NO	-
1787	ZINC02400330	1174	0.4066835235319105	NO	-
1788	ZINC01658527	968	0.40668145338072875	NO	-
1789	ZINC03992920	2456	0.40666433906548444	NO	-
1790	ZINC01494651	43	0.40659260781305007	YES	27
1791	ZINC00649733	144	0.4065864705490531	NO	-
1792	ZINC01043432	600	0.40656527665759756	NO	-
1793	ZINC04413962	2599	0.4063226645306628	NO	-
1794	ZINC03859402	2200	0.4063140943124914	NO	-
1795	ZINC03596726	1965	0.4061399164165308	NO	-
1796	ZINC04443505	2612	0.40607786518251154	NO	-
1797	ZINC03043522	1520	0.4060637361628177	NO	-
1798	ZINC03596728	1966	0.40604445733539485	NO	-
1799	ZINC03170743	1549	0.4059476303535823	NO	-
1800	ZINC01282192	820	0.4058849637405271	NO	-
1801	ZINC01282192	821	0.4058849637405271	NO	-
1802	ZINC02420180	1190	0.4058681219080265	NO	-
1803	ZINC02637602	1276	0.40583482029424417	NO	-
1804	ZINC03858537	2179	0.40567938999326864	NO	-
1805	ZINC03970892	2372	0.4053824353938178	NO	-
1806	ZINC00850376	324	0.4053494003175907	NO	-
1807	ZINC00850376	325	0.4053494003175907	NO	-
1808	ZINC00072606	11	0.40530691180602096	NO	-
1809	ZINC00921115	485	0.4051486649582973	NO	-
1810	ZINC03581551	1926	0.40496442913474706	NO	-
1811	ZINC03858496	2178	0.40493050907594735	NO	-
1812	ZINC01049491	605	0.4049150507840013	NO	-
1813	ZINC03480642	1819	0.4048907193145612	NO	-
1814	ZINC03480639	1818	0.4048901106400775	NO	-
1815	ZINC03368559	1689	0.40483862969298895	NO	-
1816	ZINC03854657	2095	0.4048383106153797	NO	-
1817	ZINC03368464	1688	0.4047637732681328	NO	-
1818	ZINC03995262	2465	0.40474220448405573	NO	-
1819	ZINC01439655	925	0.4047312693062271	NO	-
1820	ZINC00886832	435	0.4047117195025971	NO	-
1821	ZINC03765623	2007	0.4046246307212309	NO	-
1822	ZINC04622518	2706	0.4044965203343134	NO	-
1823	ZINC00374447	38	0.40446916929585525	NO	-
1824	ZINC02871777	1426	0.4044063910088781	NO	-
1825	ZINC01249196	807	0.40430889861559344	NO	-
1826	ZINC02627560	1261	0.40430175571649624	NO	-
1827	ZINC02064702	1074	0.404194069342608	NO	-
1828	ZINC04443507	2613	0.40413186436293114	NO	-
1829	ZINC03480278	1809	0.40394469391594157	NO	-
1830	ZINC03517235	1857	0.4038963560279597	NO	-
1831	ZINC01162682	749	0.4038476489811921	NO	-
1832	ZINC00707444	194	0.40362530731251883	NO	-
1833	ZINC03992019	2446	0.4036218772108988	NO	-
1834	ZINC03949102	2329	0.40353290362430166	NO	-
1835	ZINC04414440	2602	0.4034420756734602	NO	-
1836	ZINC02412138	1182	0.40343262476994357	NO	-
1837	ZINC03765621	2006	0.40331621659750244	NO	-
1838	ZINC04428162	2604	0.40310891938620375	NO	-
1839	ZINC03458404	1738	0.40310493882338155	NO	-
1840	ZINC02628034	1264	0.4026087082233359	NO	-
1841	ZINC03619465	1986	0.40249059175739477	NO	-
1842	ZINC00226812	20	0.40243265649263205	NO	-
1843	ZINC03832402	18	0.40237419696174576	YES	9
1844	ZINC02970891	1489	0.40227273686210796	NO	-
1845	ZINC02662770	1297	0.4021548903573803	NO	-
1846	ZINC02627559	1260	0.4020561448268945	NO	-
1847	ZINC00694868	185	0.4017601493294334	NO	-
1848	ZINC03480276	1808	0.40172989232412387	NO	-
1849	ZINC02223050	1119	0.40163547787799214	NO	-
1850	ZINC01130586	714	0.4016237223385556	NO	-
1851	ZINC03631283	1993	0.4014754063986427	NO	-
1852	ZINC03292906	1625	0.4014560818030467	NO	-
1853	ZINC02913034	1471	0.401399094489082	NO	-
1854	ZINC02620258	1250	0.4013916846735469	NO	-
1855	ZINC01493842	30	0.401330708403446	YES	16
1856	ZINC00172924	18	0.40131591610674355	NO	-
1857	ZINC03999720	2468	0.40123798030140834	NO	-
1858	ZINC01435958	920	0.4011456065714206	NO	-
1859	ZINC01221477	796	0.40102491498692333	NO	-
1860	ZINC00976399	538	0.40100028375724867	NO	-
1861	ZINC00908071	469	0.40079056036895655	NO	-
1862	ZINC01780152	981	0.40061957837852474	NO	-
1863	ZINC01780153	982	0.4006059815445669	NO	-
1864	ZINC00873444	403	0.40051635138620495	NO	-
1865	ZINC00787039	250	0.4004861353290334	NO	-
1866	ZINC00787036	249	0.40044198193511316	NO	-
1867	ZINC04492433	2685	0.4001014252264823	NO	-
1868	ZINC04414254	2601	0.40008650111124267	NO	-
1869	ZINC02957719	1480	0.40007581231901956	NO	-
1870	ZINC02620257	1249	0.4000277139156204	NO	-
1871	ZINC01468128	940	0.39996495664314075	NO	-
1872	ZINC03518261	1858	0.3999229400033652	NO	-
1873	ZINC02849808	1398	0.39992219573947735	NO	-
1874	ZINC03859877	2207	0.3999185547286164	NO	-
1875	ZINC03518262	1859	0.3998969258085701	NO	-
1876	ZINC01034353	584	0.39987954489680577	NO	-
1877	ZINC04268841	2544	0.3998094811334869	NO	-
1878	ZINC00702611	187	0.3998079541465636	NO	-
1879	ZINC02720998	1336	0.3997986601175202	NO	-
1880	ZINC02064574	1073	0.3996285010674937	NO	-
1881	ZINC03305322	1633	0.3994973117694584	NO	-
1882	ZINC02627899	1263	0.3994356172386121	NO	-
1883	ZINC04248874	2530	0.3993061730213642	NO	-
1884	ZINC03968926	2338	0.3992623427430705	NO	-
1885	ZINC00940766	507	0.39925160755092454	NO	-
1886	ZINC00940765	506	0.39924637967092486	NO	-
1887	ZINC00983564	542	0.3990760981342073	NO	-
1888	ZINC04315922	2560	0.3989538197475348	NO	-
1889	ZINC04408179	2596	0.3988964085228107	NO	-
1890	ZINC03971615	2384	0.398806820439354	NO	-
1891	ZINC01154513	746	0.39855088182046916	NO	-
1892	ZINC03224841	1576	0.3985240075065163	NO	-
1893	ZINC03997674	2466	0.398492997480316	NO	-
1894	ZINC00648757	142	0.3984811825253668	NO	-
1895	ZINC00856291	336	0.398469008931173	NO	-
1896	ZINC04414137	2600	0.3984271740459404	NO	-
1897	ZINC03859877	2208	0.39820468202962217	NO	-
1898	ZINC03484681	1823	0.39792244834744167	NO	-
1899	ZINC02858479	1412	0.39780606727364504	NO	-
1900	ZINC03971615	2383	0.39776544594628577	NO	-
1901	ZINC04443157	2609	0.3977585695284111	NO	-
1902	ZINC03313889	1640	0.3975102592973091	NO	-
1903	ZINC00909540	474	0.3975041297305616	NO	-
1904	ZINC03313887	1639	0.3974929279990168	NO	-
1905	ZINC03490788	1827	0.3974637978133353	NO	-
1906	ZINC00781740	243	0.397457668949516	NO	-
1907	ZINC03595364	1952	0.3974561811448913	NO	-
1908	ZINC00781739	242	0.3974429125057198	NO	-
1909	ZINC00628551	110	0.39738857883241435	NO	-
1910	ZINC02155030	1095	0.3973474479353489	NO	-
1911	ZINC03597366	1970	0.397337294944482	NO	-
1912	ZINC02873656	1430	0.39733611990534246	NO	-
1913	ZINC02873656	1431	0.39733611990534246	NO	-
1914	ZINC03481652	1820	0.39733301687469874	NO	-
1915	ZINC00709345	198	0.3973036890035777	NO	-
1916	ZINC01473181	941	0.3972069927514981	NO	-
1917	ZINC03500627	1836	0.3971272163879685	NO	-
1918	ZINC02957713	1479	0.39694950573179566	NO	-
1919	ZINC03595365	1953	0.39675098672960385	NO	-
1920	ZINC01090888	662	0.3966986061977214	NO	-
1921	ZINC00470104	54	0.3966907170739076	NO	-
1922	ZINC02798801	1389	0.39665252561446307	NO	-
1923	ZINC02407696	1181	0.39651388567052004	NO	-
1924	ZINC01124113	708	0.3964932568931114	NO	-
1925	ZINC00671237	156	0.39644204950951156	NO	-
1926	ZINC03971615	2382	0.39640581558692106	NO	-
1927	ZINC00886824	434	0.3963901546854625	NO	-
1928	ZINC00886835	436	0.39637757653655514	NO	-
1929	ZINC00709345	197	0.3963728616530345	NO	-
1930	ZINC00873554	404	0.39631115960892616	NO	-
1931	ZINC02064489	1072	0.3963018162009373	NO	-
1932	ZINC01003784	558	0.3962329724803588	NO	-
1933	ZINC03476184	1794	0.39621507978411763	NO	-
1934	ZINC00706280	191	0.3960558300129057	NO	-
1935	ZINC03476046	1791	0.3958039535882179	NO	-
1936	ZINC03476231	1797	0.39575565013783826	NO	-
1937	ZINC03476233	1798	0.3957345831673418	NO	-
1938	ZINC00470106	55	0.3956686536057695	NO	-
1939	ZINC03476182	1793	0.3956614247132231	NO	-
1940	ZINC04408179	2595	0.395649215464287	NO	-
1941	ZINC01146878	732	0.395595172357569	NO	-
1942	ZINC00684905	179	0.3955171067188433	NO	-
1943	ZINC03476114	1792	0.3954985922788511	NO	-
1944	ZINC00980695	541	0.3952906992320842	NO	-
1945	ZINC03854932	2130	0.39508286902318573	NO	-
1946	ZINC00908046	467	0.3949615103973122	NO	-
1947	ZINC00709345	196	0.3949251761235314	NO	-
1948	ZINC03476188	1796	0.39485503085562007	NO	-
1949	ZINC01033633	581	0.39484244083961795	NO	-
1950	ZINC03476186	1795	0.3948404870649642	NO	-
1951	ZINC03596143	1956	0.3948119756758336	NO	-
1952	ZINC03475788	1785	0.3947435599973949	NO	-
1953	ZINC03475790	1786	0.39469497684102184	NO	-
1954	ZINC01132618	719	0.39466666800928074	NO	-
1955	ZINC03239909	1593	0.39451901611310336	NO	-
1956	ZINC02437680	1199	0.39443045270790067	NO	-
1957	ZINC00908047	468	0.3943400787751846	NO	-
1958	ZINC00801899	273	0.3943231722296632	NO	-
1959	ZINC03630418	1992	0.39429454064877706	NO	-
1960	ZINC03451480	1731	0.39428323722382175	NO	-
1961	ZINC04617981	47	0.3941653978676923	YES	31
1962	ZINC03907212	2326	0.39415672443638616	NO	-
1963	ZINC02524287	1231	0.39391385419526914	NO	-
1964	ZINC02721003	1337	0.3938557493667162	NO	-
1965	ZINC02636182	1274	0.39375480003653884	NO	-
1966	ZINC02135577	1089	0.39369963020898335	NO	-
1967	ZINC02434241	1197	0.39364354254827894	NO	-
1968	ZINC03853999	2082	0.393552617769659	NO	-
1969	ZINC00868638	394	0.3935523348936878	NO	-
1970	ZINC02247862	1127	0.3934684156010387	NO	-
1971	ZINC03892376	2314	0.3933793200138305	NO	-
1972	ZINC03245623	1600	0.3932984837019643	NO	-
1973	ZINC02665248	1301	0.3932638320627438	NO	-
1974	ZINC03867617	2247	0.39322411562715	NO	-
1975	ZINC00706280	192	0.3931874015420486	NO	-
1976	ZINC04492433	2684	0.3931836906555088	NO	-
1977	ZINC03596842	1969	0.393176787908123	NO	-
1978	ZINC00868635	393	0.3931272387370696	NO	-
1979	ZINC02736052	1345	0.3930896851451497	NO	-
1980	ZINC04166865	2503	0.39300186470759146	NO	-
1981	ZINC03859068	2195	0.3929887362634685	NO	-
1982	ZINC03867400	2241	0.39296341152762626	NO	-
1983	ZINC04492433	2683	0.3928912671036591	NO	-
1984	ZINC04471956	2665	0.39289046632894553	NO	-
1985	ZINC00956409	530	0.39284477879620344	NO	-
1986	ZINC02990052	1502	0.39276838875851267	NO	-
1987	ZINC00868547	392	0.39265411911252796	NO	-
1988	ZINC04492722	2691	0.3925861891549424	NO	-
1989	ZINC02211340	1112	0.39247179890309236	NO	-
1990	ZINC03462204	1746	0.3924411072814358	NO	-
1991	ZINC01130928	715	0.3924029581279325	NO	-
1992	ZINC02469093	1214	0.3923827398726494	NO	-
1993	ZINC01362675	858	0.3922977504172961	NO	-
1994	ZINC03560779	1898	0.3922514657414037	NO	-
1995	ZINC00868545	391	0.3922376038208687	NO	-
1996	ZINC01212023	791	0.39220932089096466	NO	-
1997	ZINC01211758	790	0.39219884783743975	NO	-
1998	ZINC02064445	1069	0.3921795147532759	NO	-
1999	ZINC03834202	40	0.39214533018330405	YES	24
2000	ZINC03854000	2083	0.3921260163661982	NO	-
2001	ZINC03500662	1840	0.3920536219789873	NO	-
2002	ZINC03500660	1839	0.39194398455028157	NO	-
2003	ZINC03885569	2292	0.3919388065807744	NO	-
2004	ZINC02290383	1133	0.3919300773638662	NO	-
2005	ZINC01090892	663	0.39190642942503323	NO	-
2006	ZINC01090893	664	0.3919016063193221	NO	-
2007	ZINC03855377	2146	0.3918351286920094	NO	-
2008	ZINC00871671	400	0.39181228941483653	NO	-
2009	ZINC03854547	2092	0.391788559394209	NO	-
2010	ZINC03602632	1981	0.3917732749593802	NO	-
2011	ZINC03867401	2243	0.391639153248296	NO	-
2012	ZINC03301499	1631	0.39159486942213423	NO	-
2013	ZINC01130928	716	0.39142589218919577	NO	-
2014	ZINC01140627	723	0.39140182069151236	NO	-
2015	ZINC03596789	1967	0.3913659193943507	NO	-
2016	ZINC01059823	636	0.3912288064041653	NO	-
2017	ZINC03484530	1822	0.3912106215165625	NO	-
2018	ZINC03596791	1968	0.3912035558834715	NO	-
2019	ZINC03462534	1751	0.3912031597210647	NO	-
2020	ZINC03484528	1821	0.39118521860594957	NO	-
2021	ZINC04492722	2690	0.39109594931637076	NO	-
2022	ZINC03867400	2240	0.39103094115702014	NO	-
2023	ZINC03462532	1750	0.39102941832321314	NO	-
2024	ZINC00486481	58	0.3910202173440277	NO	-
2025	ZINC00930740	497	0.3910136345381785	NO	-
2026	ZINC01501835	954	0.39100680228910323	NO	-
2027	ZINC01209383	788	0.3909964182653684	NO	-
2028	ZINC03480589	1814	0.39096181186947065	NO	-
2029	ZINC03480592	1815	0.3908828294033722	NO	-
2030	ZINC00930733	496	0.3908400576262393	NO	-
2031	ZINC00871709	402	0.3908363708557846	NO	-
2032	ZINC03867401	2242	0.39080962754625104	NO	-
2033	ZINC03475815	1790	0.39079623087096943	NO	-
2034	ZINC03475811	1789	0.3907761864609109	NO	-
2035	ZINC03462589	1753	0.39074043493260474	NO	-
2036	ZINC03480255	1806	0.39068637441607607	NO	-
2037	ZINC03480259	1807	0.39063846787848594	NO	-
2038	ZINC03475809	1788	0.39055000349219793	NO	-
2039	ZINC03475807	1787	0.3905491621370924	NO	-
2040	ZINC04176758	2510	0.3905436383005624	NO	-
2041	ZINC03500712	1841	0.3905245448234141	NO	-
2042	ZINC02713762	1323	0.3905240709158934	NO	-
2043	ZINC03500714	1842	0.39052304594123793	NO	-
2044	ZINC03462587	1752	0.390514468247944	NO	-
2045	ZINC03462199	1744	0.3903314557000366	NO	-
2046	ZINC02367700	1171	0.39032791944009176	NO	-
2047	ZINC03307535	1635	0.39021785365871703	NO	-
2048	ZINC00687417	182	0.39007309602806023	NO	-
2049	ZINC02441995	1205	0.3900676727524575	NO	-
2050	ZINC01273147	815	0.39006716860970986	NO	-
2051	ZINC02405397	1178	0.3899786111989379	NO	-
2052	ZINC02417667	1187	0.38995710947901485	NO	-
2053	ZINC00819411	301	0.38994668179002484	NO	-
2054	ZINC00819412	302	0.38993518351837886	NO	-
2055	ZINC03630196	1990	0.3898382064503944	NO	-
2056	ZINC03462202	1745	0.3898122361512861	NO	-
2057	ZINC02253600	1128	0.3898100853411309	NO	-
2058	ZINC03630198	1991	0.3897373042265116	NO	-
2059	ZINC02873100	1428	0.389545608278731	NO	-
2060	ZINC03867617	2248	0.3894854941746003	NO	-
2061	ZINC02616274	1245	0.3894817429635453	NO	-
2062	ZINC03231140	1585	0.3894286452146489	NO	-
2063	ZINC03832399	28	0.38942710423034776	YES	16
2064	ZINC01059021	630	0.3893020632082959	NO	-
2065	ZINC00641539	132	0.389103081026735	NO	-
2066	ZINC03859068	2196	0.3891009551735601	NO	-
2067	ZINC03480603	1816	0.38906161043223214	NO	-
2068	ZINC03147658	1547	0.38905703039297274	NO	-
2069	ZINC03480607	1817	0.38905412408468815	NO	-
2070	ZINC03479459	1803	0.389027569390603	NO	-
2071	ZINC01441523	929	0.3889155205299323	NO	-
2072	ZINC02314106	1142	0.38889829240110263	NO	-
2073	ZINC00671250	157	0.38889773051330484	NO	-
2074	ZINC01501835	955	0.38881404317622487	NO	-
2075	ZINC01934424	1040	0.3888048895090468	NO	-
2076	ZINC00852462	328	0.38870708650242053	NO	-
2077	ZINC04400876	2593	0.38849526942527457	NO	-
2078	ZINC02622930	1254	0.388493305871757	NO	-
2079	ZINC01059823	637	0.38849114273042396	NO	-
2080	ZINC03455412	1734	0.38847083054097253	NO	-
2081	ZINC02643081	1279	0.3884561274496771	NO	-
2082	ZINC00648128	140	0.38845566296037914	NO	-
2083	ZINC03192066	1562	0.38823796722315423	NO	-
2084	ZINC03979853	2411	0.3881083002470684	NO	-
2085	ZINC03867820	2255	0.3880979758733944	NO	-
2086	ZINC00871707	401	0.3880643747457173	NO	-
2087	ZINC00849509	321	0.3880332403239456	NO	-
2088	ZINC00852452	326	0.3878969848734592	NO	-
2089	ZINC00852453	327	0.38789245493660474	NO	-
2090	ZINC01245652	805	0.3878817007479387	NO	-
2091	ZINC03325067	1643	0.387768254371277	NO	-
2092	ZINC00738302	215	0.3876137465584647	NO	-
2093	ZINC00738304	216	0.38760347014744584	NO	-
2094	ZINC01095414	666	0.3875959709146786	NO	-
2095	ZINC03266648	1607	0.38757431161202843	NO	-
2096	ZINC03866686	2213	0.3875273482301472	NO	-
2097	ZINC01415068	908	0.38750723645266455	NO	-
2098	ZINC01111800	680	0.38746036728029315	NO	-
2099	ZINC02887810	1452	0.38744480643690676	NO	-
2100	ZINC01273147	814	0.3873439658501023	NO	-
2101	ZINC02135532	1087	0.3872305590336341	NO	-
2102	ZINC03969734	2351	0.3872208999997738	NO	-
2103	ZINC04627258	2708	0.38707580407826353	NO	-
2104	ZINC00886862	438	0.38701525816929777	NO	-
2105	ZINC01972524	1048	0.387001807729796	NO	-
2106	ZINC01650469	967	0.38692091613728136	NO	-
2107	ZINC02310612	1141	0.3867926521476657	NO	-
2108	ZINC03867820	2256	0.3866649896509502	NO	-
2109	ZINC03234904	1587	0.38662713308671665	NO	-
2110	ZINC02798494	1388	0.3864850577747505	NO	-
2111	ZINC02862043	1422	0.3864194654635821	NO	-
2112	ZINC00886860	437	0.3862926358861951	NO	-
2113	ZINC03465555	1774	0.3862082980579501	NO	-
2114	ZINC03513675	1854	0.3862029641937159	NO	-
2115	ZINC03433176	1727	0.38620209925529236	NO	-
2116	ZINC03513673	1853	0.38620039119442273	NO	-
2117	ZINC03433174	1726	0.3861957510866911	NO	-
2118	ZINC01033869	582	0.3861582889739243	NO	-
2119	ZINC03507454	1848	0.3860014421650424	NO	-
2120	ZINC03979841	2410	0.3859498185513159	NO	-
2121	ZINC03858359	2174	0.38575969700454316	NO	-
2122	ZINC03287929	1623	0.3857564890562821	NO	-
2123	ZINC01123601	704	0.38569462970076945	NO	-
2124	ZINC00779330	240	0.38561300669431114	NO	-
2125	ZINC03595998	1955	0.3855602285898315	NO	-
2126	ZINC00223729	19	0.3854785738289241	NO	-
2127	ZINC00389407	40	0.3854627833964562	NO	-
2128	ZINC01123600	702	0.385444569281051	NO	-
2129	ZINC04333029	2569	0.38542586716134464	NO	-
2130	ZINC03595996	1954	0.38537741926952696	NO	-
2131	ZINC00389406	39	0.3853311723176751	NO	-
2132	ZINC00007460	26	0.38530289164106796	YES	16
2133	ZINC01148533	735	0.3852152673193692	NO	-
2134	ZINC02232900	1121	0.38499465360096763	NO	-
2135	ZINC04517568	2699	0.38495425538654315	NO	-
2136	ZINC03867845	2259	0.3849134253827703	NO	-
2137	ZINC00870224	397	0.3848793587623927	NO	-
2138	ZINC00879307	418	0.3848126569886554	NO	-
2139	ZINC04515108	2698	0.3847330744419745	NO	-
2140	ZINC01111800	681	0.3844481813589732	NO	-
2141	ZINC02739749	1346	0.3842508781551276	NO	-
2142	ZINC01107389	674	0.3840358145537708	NO	-
2143	ZINC03867574	2246	0.3839430497659835	NO	-
2144	ZINC00879617	420	0.3838700633352707	NO	-
2145	ZINC01090886	660	0.38382369632148666	NO	-
2146	ZINC01090887	661	0.38381361694078503	NO	-
2147	ZINC00970759	534	0.3836224362230428	NO	-
2148	ZINC00908101	470	0.38359294487682055	NO	-
2149	ZINC01107390	675	0.38340314810475795	NO	-
2150	ZINC02323222	1150	0.3833884748020174	NO	-
2151	ZINC03495741	1832	0.38336674968563106	NO	-
2152	ZINC01107643	676	0.3830703377022422	NO	-
2153	ZINC01299353	828	0.3829551781396135	NO	-
2154	ZINC01123601	705	0.3828690113457974	NO	-
2155	ZINC03892189	2313	0.38267782319246235	NO	-
2156	ZINC03867052	2225	0.3826416723873296	NO	-
2157	ZINC01299354	830	0.38262010615557407	NO	-
2158	ZINC01123138	700	0.38256783150101953	NO	-
2159	ZINC02648227	1283	0.38256665915407817	NO	-
2160	ZINC02182887	1098	0.38253444779353074	NO	-
2161	ZINC03858775	2182	0.38253108292097043	NO	-
2162	ZINC01180518	764	0.3824278527581263	NO	-
2163	ZINC00877140	408	0.3823815708462587	NO	-
2164	ZINC00656401	150	0.38238152042527207	NO	-
2165	ZINC03596173	1957	0.38236781439504	NO	-
2166	ZINC03596175	1958	0.3823577771047726	NO	-
2167	ZINC03858777	2184	0.3822447262304136	NO	-
2168	ZINC03853495	2067	0.3821852381602682	NO	-
2169	ZINC04460191	2619	0.3821256731180996	NO	-
2170	ZINC02680255	1309	0.3819991664617724	NO	-
2171	ZINC00778820	235	0.381978614270489	NO	-
2172	ZINC01123600	703	0.3819152125886309	NO	-
2173	ZINC03867845	2260	0.38190177302970846	NO	-
2174	ZINC03465285	1771	0.3818791799192648	NO	-
2175	ZINC01148531	734	0.3818218818174783	NO	-
2176	ZINC02908017	1466	0.38176351503132316	NO	-
2177	ZINC03867309	2231	0.38166684181568195	NO	-
2178	ZINC02887818	1455	0.3816583222130432	NO	-
2179	ZINC00929940	494	0.38163372782546523	NO	-
2180	ZINC00929939	493	0.381574758801157	NO	-
2181	ZINC03045223	1521	0.38155406316937834	NO	-
2182	ZINC03858779	2186	0.3815332667954381	NO	-
2183	ZINC02179962	1096	0.38148465327301967	NO	-
2184	ZINC03858776	2183	0.3814615976389383	NO	-
2185	ZINC00400248	41	0.38143906589943266	NO	-
2186	ZINC01923111	1035	0.3814173812574772	NO	-
2187	ZINC03867830	2257	0.3814106210814916	NO	-
2188	ZINC03858773	2180	0.38134934111978136	NO	-
2189	ZINC03192060	1559	0.38126193482092396	NO	-
2190	ZINC01981892	1057	0.3812308433145012	NO	-
2191	ZINC02352617	1162	0.3812239641288776	NO	-
2192	ZINC02662872	1298	0.38115716535729716	NO	-
2193	ZINC03858778	2185	0.38114544697267855	NO	-
2194	ZINC02883937	1439	0.38110594063229974	NO	-
2195	ZINC03215090	1568	0.38094189419205415	NO	-
2196	ZINC01123136	698	0.38091904927021203	NO	-
2197	ZINC03189745	1558	0.38079922836011115	NO	-
2198	ZINC04492722	2692	0.3807816085051665	NO	-
2199	ZINC02471399	1215	0.38076553973733673	NO	-
2200	ZINC02887690	1444	0.38076060108263726	NO	-
2201	ZINC04269089	2545	0.38074304011716426	NO	-
2202	ZINC02568745	1241	0.3807136355009673	NO	-
2203	ZINC03508335	1851	0.38070379152585104	NO	-
2204	ZINC02633766	1273	0.380683664063747	NO	-
2205	ZINC02064448	1070	0.380670913655344	NO	-
2206	ZINC03508337	1852	0.38063786810988964	NO	-
2207	ZINC01245651	804	0.38050139120713417	NO	-
2208	ZINC03867310	2233	0.3804672519675398	NO	-
2209	ZINC03189744	1557	0.38046079088528206	NO	-
2210	ZINC03858780	2187	0.3804406571337846	NO	-
2211	ZINC02887494	1442	0.3803965816565257	NO	-
2212	ZINC03860126	2210	0.3803920559283924	NO	-
2213	ZINC01058309	629	0.3803471919341037	NO	-
2214	ZINC01058307	628	0.3803326128633113	NO	-
2215	ZINC01299353	829	0.3803294834194481	NO	-
2216	ZINC01299354	831	0.38026610283705503	NO	-
2217	ZINC03858774	2181	0.38022405200527715	NO	-
2218	ZINC04586966	2703	0.3802010330194424	NO	-
2219	ZINC01114387	684	0.3800670999846977	NO	-
2220	ZINC01910791	1030	0.3800441383802625	NO	-
2221	ZINC03867830	2258	0.3800417503294997	NO	-
2222	ZINC01910795	1031	0.3800416053214087	NO	-
2223	ZINC03860125	2209	0.3799833567827156	NO	-
2224	ZINC02657852	1289	0.37993517118263015	NO	-
2225	ZINC00955316	529	0.3799284980081788	NO	-
2226	ZINC00976134	536	0.37988646970338297	NO	-
2227	ZINC03428937	1721	0.37977129239148955	NO	-
2228	ZINC03858018	2168	0.37976004642086214	NO	-
2229	ZINC04469704	2655	0.3797600464208613	NO	-
2230	ZINC03428939	1722	0.3797395967326389	NO	-
2231	ZINC04622525	2707	0.3794794841241472	NO	-
2232	ZINC04115458	2494	0.3794213151591358	NO	-
2233	ZINC00862854	349	0.3793834415482746	NO	-
2234	ZINC01923109	1034	0.3793382670992651	NO	-
2235	ZINC01981253	1052	0.37929310582060843	NO	-
2236	ZINC00618654	100	0.3792589137683651	NO	-
2237	ZINC01981254	1053	0.3792288769662967	NO	-
2238	ZINC01123136	699	0.37917128956734764	NO	-
2239	ZINC01981891	1056	0.3791351501021819	NO	-
2240	ZINC01223969	797	0.37907654020310877	NO	-
2241	ZINC01415045	907	0.3789923296348131	NO	-
2242	ZINC03040699	1517	0.37872337098822995	NO	-
2243	ZINC01445048	932	0.3787004019403652	NO	-
2244	ZINC01445049	933	0.37854907236593976	NO	-
2245	ZINC01051831	615	0.37848014624189846	NO	-
2246	ZINC02633765	1272	0.3784643300544433	NO	-
2247	ZINC01051829	614	0.37838538738312844	NO	-
2248	ZINC02135934	1091	0.37836270477575173	NO	-
2249	ZINC03192065	1561	0.3781347077139617	NO	-
2250	ZINC03306934	1634	0.3779829330548951	NO	-
2251	ZINC03855073	2134	0.377957556795164	NO	-
2252	ZINC01862815	997	0.37788215143378157	NO	-
2253	ZINC00523316	67	0.37771796339751607	NO	-
2254	ZINC00704023	190	0.377430445942298	NO	-
2255	ZINC02861135	1416	0.3774058804612034	NO	-
2256	ZINC02861136	1417	0.377382705890954	NO	-
2257	ZINC03480556	1812	0.3772097355380158	NO	-
2258	ZINC03480558	1813	0.377124087894396	NO	-
2259	ZINC03192063	1560	0.377097335766932	NO	-
2260	ZINC01123138	701	0.3770730676957218	NO	-
2261	ZINC03478956	1800	0.3768998586573563	NO	-
2262	ZINC03851861	2039	0.37681252644972907	NO	-
2263	ZINC03867310	2234	0.37658857286565306	NO	-
2264	ZINC03867309	2232	0.37657601280723746	NO	-
2265	ZINC01224354	798	0.37657129685747354	NO	-
2266	ZINC03355028	1671	0.37623787703584516	NO	-
2267	ZINC00775736	234	0.3761083954020348	NO	-
2268	ZINC03855073	2135	0.37597772395829543	NO	-
2269	ZINC02862044	1423	0.375959644926058	NO	-
2270	ZINC02806900	1394	0.3758456136708793	NO	-
2271	ZINC04179826	2511	0.3756655672269087	NO	-
2272	ZINC01240351	801	0.37559894358515794	NO	-
2273	ZINC00632882	119	0.3754892367735565	NO	-
2274	ZINC00813373	296	0.37536332614357565	NO	-
2275	ZINC02887699	1447	0.37533551205976806	NO	-
2276	ZINC03519341	1863	0.37520852840917385	NO	-
2277	ZINC00511420	65	0.375185576034757	NO	-
2278	ZINC03853495	2068	0.3750528523362581	NO	-
2279	ZINC01981522	1055	0.37491565435366914	NO	-
2280	ZINC03857132	2156	0.37480605950502655	NO	-
2281	ZINC04462018	2621	0.37470215840728577	NO	-
2282	ZINC00570337	77	0.37464457201065504	NO	-
2283	ZINC04334662	2571	0.374612764099062	NO	-
2284	ZINC03853580	2072	0.3744932725217429	NO	-
2285	ZINC02851082	1403	0.3744874611118617	NO	-
2286	ZINC04633709	2709	0.3743845851851446	NO	-
2287	ZINC01986879	1061	0.3742646842745019	NO	-
2288	ZINC02851905	1408	0.3741786035218971	NO	-
2289	ZINC03867314	2237	0.3740679542803595	NO	-
2290	ZINC03867313	2235	0.3740585005394778	NO	-
2291	ZINC04307058	2556	0.3739132573065188	NO	-
2292	ZINC04383940	2586	0.37385647717743864	NO	-
2293	ZINC02851904	1407	0.37367253471161443	NO	-
2294	ZINC02548670	1238	0.37365450078553514	NO	-
2295	ZINC00655429	149	0.3736297931739514	NO	-
2296	ZINC00569308	75	0.3736089839846975	NO	-
2297	ZINC03462686	1754	0.3734772715657776	NO	-
2298	ZINC04383940	2585	0.37338780076228983	NO	-
2299	ZINC00861977	347	0.3732912360303748	NO	-
2300	ZINC03529403	1870	0.3728419594545963	NO	-
2301	ZINC00570339	78	0.37280429904980555	NO	-
2302	ZINC01981521	1054	0.3727738723235114	NO	-
2303	ZINC01260444	808	0.3727169433313505	NO	-
2304	ZINC01982710	1059	0.37264862138528615	NO	-
2305	ZINC01982709	1058	0.37263317764410236	NO	-
2306	ZINC03477020	1799	0.372587633736196	NO	-
2307	ZINC03854787	2096	0.37257216508050706	NO	-
2308	ZINC03853580	2073	0.3723473623276067	NO	-
2309	ZINC01421514	911	0.37229655550226065	NO	-
2310	ZINC04326594	2566	0.3721975434672689	NO	-
2311	ZINC01290218	826	0.37208321372756953	NO	-
2312	ZINC03868442	2276	0.3720789590430239	NO	-
2313	ZINC02887813	1453	0.3720502312931774	NO	-
2314	ZINC00253747	23	0.3720371958674221	NO	-
2315	ZINC03462289	1748	0.37199929183276237	NO	-
2316	ZINC03462284	1747	0.3719110476419454	NO	-
2317	ZINC00122218	14	0.3717500713096515	NO	-
2318	ZINC03854635	2093	0.3716860864242003	NO	-
2319	ZINC03868442	2277	0.37132964304594784	NO	-
2320	ZINC04408179	2597	0.37118238086088695	NO	-
2321	ZINC03851861	2040	0.3710814144841069	NO	-
2322	ZINC04326643	2567	0.3708399676471126	NO	-
2323	ZINC03462690	1755	0.3704961223687788	NO	-
2324	ZINC00969310	532	0.37041939108880406	NO	-
2325	ZINC03464934	1762	0.370347488428546	NO	-
2326	ZINC03395124	1705	0.37020634727467305	NO	-
2327	ZINC03568405	1914	0.3700192645966784	NO	-
2328	ZINC04317324	2563	0.37001615529484544	NO	-
2329	ZINC03992944	2459	0.3697921671934715	NO	-
2330	ZINC03563007	1902	0.36977818399774615	NO	-
2331	ZINC04360685	2579	0.369771128315773	NO	-
2332	ZINC03460577	1740	0.3697341361254202	NO	-
2333	ZINC00941371	510	0.36956547383857	NO	-
2334	ZINC03867314	2238	0.3695618498498581	NO	-
2335	ZINC04317324	2564	0.3693898836546862	NO	-
2336	ZINC03867313	2236	0.3693477857325618	NO	-
2337	ZINC03992945	2460	0.3693432748349308	NO	-
2338	ZINC02851293	1405	0.36923180362773245	NO	-
2339	ZINC03854636	2094	0.36913187430490796	NO	-
2340	ZINC04459492	2617	0.3691281408458338	NO	-
2341	ZINC04383940	2589	0.36904029017468143	NO	-
2342	ZINC02887815	1454	0.36886032857442835	NO	-
2343	ZINC04365883	2581	0.3687940037233113	NO	-
2344	ZINC01067713	641	0.3687925175159329	NO	-
2345	ZINC04383940	2588	0.36875915459459996	NO	-
2346	ZINC01486459	944	0.3686935647375952	NO	-
2347	ZINC00615827	98	0.36858921868566874	NO	-
2348	ZINC01224437	799	0.3685035985295604	NO	-
2349	ZINC00969310	533	0.36836192145854735	NO	-
2350	ZINC02887786	1451	0.36825980936255504	NO	-
2351	ZINC00640745	131	0.3680869719373452	NO	-
2352	ZINC02620860	1251	0.36806770628024493	NO	-
2353	ZINC02620861	1252	0.3680603046406321	NO	-
2354	ZINC02887819	1456	0.3679035854466637	NO	-
2355	ZINC04317324	2565	0.3678553717710395	NO	-
2356	ZINC03563005	1901	0.3677665998935312	NO	-
2357	ZINC03464941	1763	0.3677450817613612	NO	-
2358	ZINC02338312	1160	0.36746729203808626	NO	-
2359	ZINC01034367	586	0.3674134887322199	NO	-
2360	ZINC04001053	2471	0.36739163648285966	NO	-
2361	ZINC03889620	2297	0.3673409694722864	NO	-
2362	ZINC03465244	1769	0.36724105272306606	NO	-
2363	ZINC03995246	2464	0.3670536277716502	NO	-
2364	ZINC03593495	1937	0.36703626770541437	NO	-
2365	ZINC00802642	277	0.3669561404249754	NO	-
2366	ZINC02658402	1290	0.3668458455662868	NO	-
2367	ZINC01350961	851	0.3668430730285132	NO	-
2368	ZINC01059021	631	0.36658981748978126	NO	-
2369	ZINC01059021	632	0.36658981748978126	NO	-
2370	ZINC03353174	1668	0.3665555597672572	NO	-
2371	ZINC03462706	1757	0.36633242105575525	NO	-
2372	ZINC03568202	1912	0.3662867890431134	NO	-
2373	ZINC04274721	2547	0.366286174244212	NO	-
2374	ZINC03462703	1756	0.3662607761431014	NO	-
2375	ZINC01059163	633	0.3661414361399688	NO	-
2376	ZINC01906775	1029	0.3660226755332412	NO	-
2377	ZINC00360012	36	0.3657472788108326	NO	-
2378	ZINC02887693	1446	0.365637956992735	NO	-
2379	ZINC04137655	2500	0.36557978397900587	NO	-
2380	ZINC03465246	1770	0.365369918073978	NO	-
2381	ZINC03216782	1569	0.3653617900850497	NO	-
2382	ZINC00949887	526	0.3653145441941546	NO	-
2383	ZINC00879617	421	0.3651693946817	NO	-
2384	ZINC00717862	202	0.3651671656860127	NO	-
2385	ZINC04366516	2582	0.3651451444036259	NO	-
2386	ZINC00704022	189	0.3648031087675472	NO	-
2387	ZINC02887692	1445	0.3647422232355288	NO	-
2388	ZINC03853020	2059	0.36469290407521165	NO	-
2389	ZINC00639042	129	0.36451485657277727	NO	-
2390	ZINC04332436	2568	0.36448669941011563	NO	-
2391	ZINC01059163	634	0.3644636074068543	NO	-
2392	ZINC02887496	1443	0.3644239187896365	NO	-
2393	ZINC00805898	279	0.36434546516292904	NO	-
2394	ZINC00707616	195	0.36407710710094715	NO	-
2395	ZINC02048783	1065	0.3638929047765569	NO	-
2396	ZINC03461499	1741	0.3638588981290726	NO	-
2397	ZINC01486458	943	0.363748183674817	NO	-
2398	ZINC01133461	720	0.36357365206880277	NO	-
2399	ZINC03853020	2058	0.36346298429061413	NO	-
2400	ZINC02803793	1393	0.36334099727279584	NO	-
2401	ZINC00500813	60	0.3631345575208918	NO	-
2402	ZINC04492361	2680	0.36312467575294743	NO	-
2403	ZINC02887823	1457	0.3630490442811091	NO	-
2404	ZINC03832393	31	0.36299511811340013	YES	17
2405	ZINC04383940	2587	0.36289011419701706	NO	-
2406	ZINC01074660	647	0.36254383640367144	NO	-
2407	ZINC04304628	2554	0.36251497022669826	NO	-
2408	ZINC03145170	1546	0.3619801822769802	NO	-
2409	ZINC03239779	1592	0.36191480539125753	NO	-
2410	ZINC02984356	1501	0.36191305113880556	NO	-
2411	ZINC03049200	1523	0.3618932588052841	NO	-
2412	ZINC03892413	2315	0.36188196459162997	NO	-
2413	ZINC02887700	1448	0.36181061766331574	NO	-
2414	ZINC01436954	923	0.36177667157765675	NO	-
2415	ZINC01095089	665	0.3616946342048287	NO	-
2416	ZINC02667850	1303	0.36137219077557553	NO	-
2417	ZINC03464354	1761	0.36132933753238544	NO	-
2418	ZINC00879307	419	0.361293207679407	NO	-
2419	ZINC02806901	1395	0.361264242979513	NO	-
2420	ZINC03464350	1760	0.36124665892882585	NO	-
2421	ZINC00824339	308	0.3612087097151182	NO	-
2422	ZINC03461923	1743	0.3608597196167726	NO	-
2423	ZINC03593682	1943	0.3608519309524282	NO	-
2424	ZINC00619794	101	0.3607514130677159	NO	-
2425	ZINC02633375	1270	0.36070152425966207	NO	-
2426	ZINC02789496	1379	0.36065005851745924	NO	-
2427	ZINC02633376	1271	0.36064812979567185	NO	-
2428	ZINC03600644	1979	0.36046055046105724	NO	-
2429	ZINC03319985	1641	0.360358410994002	NO	-
2430	ZINC03594523	1948	0.3602502003425504	NO	-
2431	ZINC03593708	1945	0.36020864201092107	NO	-
2432	ZINC01384063	901	0.3600011738343038	NO	-
2433	ZINC01436953	922	0.3599228999698034	NO	-
2434	ZINC00618651	99	0.3597916932893171	NO	-
2435	ZINC03594525	1949	0.35973148476128197	NO	-
2436	ZINC03593681	1942	0.35972787157551805	NO	-
2437	ZINC03832389	25	0.359660545477948	YES	16
2438	ZINC03319987	1642	0.35961455887439664	NO	-
2439	ZINC01004449	559	0.359536255422387	NO	-
2440	ZINC02667849	1302	0.3595326357157585	NO	-
2441	ZINC03593707	1944	0.35950172911219785	NO	-
2442	ZINC03568184	1911	0.35934908101367585	NO	-
2443	ZINC01034872	588	0.35926816603941	NO	-
2444	ZINC00660150	151	0.35907068006732423	NO	-
2445	ZINC03479521	1805	0.3589375101982092	NO	-
2446	ZINC02354612	1165	0.3587116512434115	NO	-
2447	ZINC03970885	2371	0.3586534109812156	NO	-
2448	ZINC02130688	1084	0.3585638086531613	NO	-
2449	ZINC03854444	2089	0.3581120433198012	NO	-
2450	ZINC01425147	915	0.3578522132836646	NO	-
2451	ZINC04035855	2479	0.3577869162336706	NO	-
2452	ZINC03479519	1804	0.3577176126660081	NO	-
2453	ZINC03462302	1749	0.3577110774882032	NO	-
2454	ZINC02667851	1304	0.35760608602021193	NO	-
2455	ZINC02667852	1305	0.35759495042999945	NO	-
2456	ZINC01287037	825	0.35755221559858796	NO	-
2457	ZINC04252249	2537	0.3575518897320731	NO	-
2458	ZINC03461920	1742	0.3575338885106315	NO	-
2459	ZINC03968889	2337	0.3574630127603759	NO	-
2460	ZINC01034867	587	0.357409271904112	NO	-
2461	ZINC01443735	931	0.35738367153259293	NO	-
2462	ZINC03048846	1522	0.3572855262636147	NO	-
2463	ZINC01403810	902	0.3572478746191437	NO	-
2464	ZINC02623412	1255	0.35719451261631163	NO	-
2465	ZINC01102351	670	0.35717005919455663	NO	-
2466	ZINC02887701	1449	0.35689157717384506	NO	-
2467	ZINC01168265	751	0.35687298418633834	NO	-
2468	ZINC03594999	1950	0.35678040656374443	NO	-
2469	ZINC04252471	2538	0.35670671621089367	NO	-
2470	ZINC03083799	1537	0.35668107736364696	NO	-
2471	ZINC00949888	527	0.3565480250628357	NO	-
2472	ZINC03204482	1565	0.3565176641594848	NO	-
2473	ZINC03333254	1652	0.3554966492374008	NO	-
2474	ZINC03333257	1653	0.3554704022985473	NO	-
2475	ZINC03465210	1768	0.3554327929965756	NO	-
2476	ZINC03465207	1767	0.3553880689848992	NO	-
2477	ZINC03593050	1936	0.3553333780590874	NO	-
2478	ZINC01088555	658	0.3549579655327662	NO	-
2479	ZINC01088554	657	0.3549437625953958	NO	-
2480	ZINC01414975	906	0.3548907323652827	NO	-
2481	ZINC00891059	440	0.35480616941596244	NO	-
2482	ZINC00891059	441	0.35480616941596244	NO	-
2483	ZINC03595000	1951	0.35463541138875715	NO	-
2484	ZINC03176180	1553	0.35458443760500163	NO	-
2485	ZINC03361273	1681	0.3540149405129329	NO	-
2486	ZINC00053161	0	0.35379858219684573	NO	-
2487	ZINC03851651	2037	0.3536178897317489	NO	-
2488	ZINC01113129	682	0.3533484320796243	NO	-
2489	ZINC03593047	1935	0.3531462980479017	NO	-
2490	ZINC00905471	460	0.35298449806291	NO	-
2491	ZINC01034365	585	0.3527128098728138	NO	-
2492	ZINC02136721	1094	0.35249534778431474	NO	-
2493	ZINC01889799	1010	0.35191167814835284	NO	-
2494	ZINC01889797	1009	0.3518965320208465	NO	-
2495	ZINC00840375	316	0.3518846368988043	NO	-
2496	ZINC01000564	554	0.3516408710727586	NO	-
2497	ZINC03890807	2308	0.35158470211728676	NO	-
2498	ZINC02244620	1126	0.35096112125410084	NO	-
2499	ZINC00835193	313	0.3507178070725003	NO	-
2500	ZINC03638359	1998	0.3504910780434053	NO	-
2501	ZINC03370856	1693	0.3501832987013389	NO	-
2502	ZINC03464947	1764	0.3500266457508984	NO	-
2503	ZINC04469024	2652	0.34992803644816417	NO	-
2504	ZINC00702822	188	0.3499027875244841	NO	-
2505	ZINC03040681	1516	0.34959482369729394	NO	-
2506	ZINC03867945	2263	0.3495545196335641	NO	-
2507	ZINC04284194	2549	0.3492117359592397	NO	-
2508	ZINC03465187	1765	0.3491746069274424	NO	-
2509	ZINC03465191	1766	0.3491619234289477	NO	-
2510	ZINC00589662	83	0.3491191550096672	NO	-
2511	ZINC03272046	1609	0.34886346743316354	NO	-
2512	ZINC03834190	14	0.3487354943585123	YES	8
2513	ZINC00810635	290	0.3483784723638264	NO	-
2514	ZINC03638445	1999	0.3483425944402375	NO	-
2515	ZINC03030417	1514	0.3480758629502928	NO	-
2516	ZINC03638508	2000	0.34805781654460716	NO	-
2517	ZINC03593640	1940	0.3479939142198606	NO	-
2518	ZINC03594371	1946	0.34789022606591424	NO	-
2519	ZINC03469853	1781	0.34783482334906146	NO	-
2520	ZINC03469849	1780	0.3478286059694607	NO	-
2521	ZINC03568160	1910	0.347638920960213	NO	-
2522	ZINC04485193	2670	0.34746351453361657	NO	-
2523	ZINC03465465	1773	0.3474554947617486	NO	-
2524	ZINC03465462	1772	0.3474521615805747	NO	-
2525	ZINC03465581	1775	0.34733631432681783	NO	-
2526	ZINC02632149	1269	0.34710494912828876	NO	-
2527	ZINC00756377	218	0.34693121463957066	NO	-
2528	ZINC03347220	1663	0.34690750792172165	NO	-
2529	ZINC03593642	1941	0.3466902948507072	NO	-
2530	ZINC04513234	2697	0.34663480890083004	NO	-
2531	ZINC04617989	1	0.34654245180603016	YES	2
2532	ZINC04334276	2570	0.34653023922889253	NO	-
2533	ZINC03832385	27	0.34648016257038744	YES	16
2534	ZINC03834194	15	0.34645941956196513	YES	8
2535	ZINC03462721	1758	0.3463375973272255	NO	-
2536	ZINC02627665	1262	0.3462853768334279	NO	-
2537	ZINC03594438	1947	0.34622954440118925	NO	-
2538	ZINC03600737	1980	0.3460383223285089	NO	-
2539	ZINC04308566	2557	0.3459405602055422	NO	-
2540	ZINC03462726	1759	0.3456988503831834	NO	-
2541	ZINC02438247	1200	0.3455213973140834	NO	-
2542	ZINC03327736	1645	0.3450114884810906	NO	-
2543	ZINC02521698	1229	0.34465424380897625	NO	-
2544	ZINC02664702	1300	0.34459668636780827	NO	-
2545	ZINC00650590	145	0.34452173845432504	NO	-
2546	ZINC03890174	2303	0.3443177765394642	NO	-
2547	ZINC03250822	1602	0.3442151953113357	NO	-
2548	ZINC04501934	2695	0.34398755526131314	NO	-
2549	ZINC01033993	583	0.34396718021021155	NO	-
2550	ZINC03234912	1588	0.3437114100845345	NO	-
2551	ZINC04194239	2516	0.34343522319484293	NO	-
2552	ZINC02887824	1458	0.3432704863118394	NO	-
2553	ZINC03284339	1621	0.3432273152908251	NO	-
2554	ZINC00731903	213	0.34311393085885306	NO	-
2555	ZINC01265041	811	0.34293991311418526	NO	-
2556	ZINC01478113	942	0.3420470299236219	NO	-
2557	ZINC02577724	1242	0.3419331547702288	NO	-
2558	ZINC02926873	1473	0.3419111328936876	NO	-
2559	ZINC03593611	1938	0.3417824422567304	NO	-
2560	ZINC00651621	147	0.3416695957119979	NO	-
2561	ZINC03593612	1939	0.3416380965940413	NO	-
2562	ZINC03455982	1735	0.34159927306385734	NO	-
2563	ZINC04160462	2502	0.34113008352474633	NO	-
2564	ZINC03832397	12	0.3403676016958867	YES	8
2565	ZINC00719743	205	0.3399041550602476	NO	-
2566	ZINC03832388	10	0.33904530028669483	YES	8
2567	ZINC03030281	1513	0.33903498083621586	NO	-
2568	ZINC03030277	1512	0.338993386581638	NO	-
2569	ZINC03088717	1539	0.3379845552717014	NO	-
2570	ZINC01012570	572	0.33791494602165223	NO	-
2571	ZINC03352810	1667	0.33766720704122166	NO	-
2572	ZINC02887703	1450	0.3374696663765802	NO	-
2573	ZINC03855236	2144	0.3370757965370883	NO	-
2574	ZINC03439641	1729	0.3369122587228839	NO	-
2575	ZINC02718812	1326	0.3368368715737919	NO	-
2576	ZINC02643084	1281	0.3367278390434286	NO	-
2577	ZINC02661890	1295	0.33670150911695024	NO	-
2578	ZINC02643083	1280	0.3366206957999149	NO	-
2579	ZINC00543398	70	0.33645859753513624	NO	-
2580	ZINC04492352	2679	0.33640601269246817	NO	-
2581	ZINC03849517	2020	0.3357754536036359	NO	-
2582	ZINC02718979	1329	0.3355074422495248	NO	-
2583	ZINC03970353	2361	0.33513364932249723	NO	-
2584	ZINC01331509	845	0.33469203896392735	NO	-
2585	ZINC02718971	1328	0.3343803690438242	NO	-
2586	ZINC04617984	38	0.33428957244207524	YES	23
2587	ZINC02719004	1332	0.333265702893397	NO	-
2588	ZINC02686628	1310	0.33279106136924946	NO	-
2589	ZINC03859816	2206	0.3327095869678313	NO	-
2590	ZINC00819393	298	0.3325813996981671	NO	-
2591	ZINC03285770	1622	0.33245382437040016	NO	-
2592	ZINC04485570	2674	0.3322521301132368	NO	-
2593	ZINC03890071	2300	0.3315176484942674	NO	-
2594	ZINC03890070	2299	0.3315120409972096	NO	-
2595	ZINC03386279	1702	0.3306564256608527	NO	-
2596	ZINC01895097	11	0.3306013048854993	YES	8
2597	ZINC04305195	2555	0.32982178323364214	NO	-
2598	ZINC02751865	1351	0.3296758217650576	NO	-
2599	ZINC02662042	1296	0.32945344360641343	NO	-
2600	ZINC03855160	2140	0.32882607415834125	NO	-
2601	ZINC01350943	850	0.3287276833879518	NO	-
2602	ZINC01895146	17	0.3286384994222547	YES	8
2603	ZINC03295151	1628	0.3275831772629921	NO	-
2604	ZINC03454999	1733	0.32754619928084966	NO	-
2605	ZINC03855160	2141	0.32740650743145633	NO	-
2606	ZINC02802646	1392	0.32727013589772486	NO	-
2607	ZINC04470279	2663	0.3263182426741634	NO	-
2608	ZINC03867945	2262	0.3260765327021755	NO	-
2609	ZINC04492419	2682	0.3255887158299906	NO	-
2610	ZINC01496659	951	0.3253730861017892	NO	-
2611	ZINC01496654	949	0.3252421832597236	NO	-
2612	ZINC02802440	1391	0.32488621720310035	NO	-
2613	ZINC02101095	1077	0.324882474051712	NO	-
2614	ZINC03956139	2330	0.3247988103354623	NO	-
2615	ZINC02101098	1078	0.32472851939151676	NO	-
2616	ZINC01496657	950	0.32460759274521006	NO	-
2617	ZINC03851229	2033	0.3241114426014681	NO	-
2618	ZINC03834189	13	0.32354396575914574	YES	8
2619	ZINC00758432	219	0.32329561396619616	NO	-
2620	ZINC04459210	2616	0.3231273000606075	NO	-
2621	ZINC03868614	2280	0.3230891426008672	NO	-
2622	ZINC02551611	1239	0.32305490681956994	NO	-
2623	ZINC00793014	259	0.32253323931245625	NO	-
2624	ZINC03479207	1801	0.32216391676171485	NO	-
2625	ZINC03849701	2023	0.32203732397466317	NO	-
2626	ZINC01895417	16	0.321715706246747	YES	8
2627	ZINC01129826	713	0.32074251010093924	NO	-
2628	ZINC03855699	2148	0.320479817199977	NO	-
2629	ZINC04469797	2656	0.32046306126003693	NO	-
2630	ZINC03542643	1876	0.3200350526329825	NO	-
2631	ZINC03855699	2149	0.3198844818927095	NO	-
2632	ZINC03855699	2150	0.3198844818927095	NO	-
2633	ZINC01176107	762	0.31949759759567425	NO	-
2634	ZINC03868614	2281	0.31940059032725726	NO	-
2635	ZINC03855611	2147	0.3181409563437534	NO	-
2636	ZINC03849701	2024	0.31791469278846507	NO	-
2637	ZINC00859243	344	0.31766347186532806	NO	-
2638	ZINC04358945	2578	0.3176346761443073	NO	-
2639	ZINC03020942	1510	0.31762165783258295	NO	-
2640	ZINC03277000	1613	0.31752289813544843	NO	-
2641	ZINC01172309	752	0.31739402103162445	NO	-
2642	ZINC03866787	2218	0.31738038621764103	NO	-
2643	ZINC02235357	1122	0.31689174461788744	NO	-
2644	ZINC02416360	1184	0.3168253929579312	NO	-
2645	ZINC01145175	728	0.3164318535828649	NO	-
2646	ZINC02883223	1438	0.3163413187726795	NO	-
2647	ZINC03277000	1614	0.31614340230126725	NO	-
2648	ZINC00985736	546	0.3155332686215352	NO	-
2649	ZINC03832401	32	0.31533790140096996	YES	18
2650	ZINC04617990	41	0.3146491745196911	YES	25
2651	ZINC00880322	422	0.3138281881194918	NO	-
2652	ZINC01315428	833	0.3135279048474307	NO	-
2653	ZINC02356901	1166	0.3127271094256865	NO	-
2654	ZINC01445403	934	0.3125097426291985	NO	-
2655	ZINC03494810	1831	0.3120211151031616	NO	-
2656	ZINC03041824	1518	0.3114331347172347	NO	-
2657	ZINC01061841	639	0.3112709373835462	NO	-
2658	ZINC00644104	136	0.3110687670627585	NO	-
2659	ZINC00856390	337	0.31048404334158364	NO	-
2660	ZINC00819480	303	0.3102472102642101	NO	-
2661	ZINC01145511	731	0.3102351196177316	NO	-
2662	ZINC02718984	1330	0.31014757287460937	NO	-
2663	ZINC00477816	57	0.3098573741637702	NO	-
2664	ZINC00477815	56	0.3095922281601509	NO	-
2665	ZINC02718989	1331	0.30955303230102	NO	-
2666	ZINC00627951	108	0.3094764189089525	NO	-
2667	ZINC02653631	1286	0.3093413580760727	NO	-
2668	ZINC03816006	2011	0.30888604017089144	NO	-
2669	ZINC03820184	2019	0.30838799297545133	NO	-
2670	ZINC02206016	1106	0.30812964719625363	NO	-
2671	ZINC01349171	849	0.3077660728595	NO	-
2672	ZINC02907988	1463	0.3071769410505412	NO	-
2673	ZINC02907996	1465	0.306991834645824	NO	-
2674	ZINC02326246	1151	0.30642397792789017	NO	-
2675	ZINC02326247	1152	0.30641498608544077	NO	-
2676	ZINC04620101	2705	0.30619172699281577	NO	-
2677	ZINC00637627	125	0.3054718692543664	NO	-
2678	ZINC00627951	109	0.30521998067202644	NO	-
2679	ZINC00637627	126	0.3050754819115314	NO	-
2680	ZINC00632567	118	0.3049422289385836	NO	-
2681	ZINC01262959	809	0.3038107415625109	NO	-
2682	ZINC01262960	810	0.3034978834183872	NO	-
2683	ZINC02201265	1103	0.30324362050540554	NO	-
2684	ZINC04030390	2474	0.3023531468252678	NO	-
2685	ZINC04483218	2669	0.3022980904744486	NO	-
2686	ZINC03933818	2327	0.3010813030207878	NO	-
2687	ZINC01331319	843	0.30092028642558266	NO	-
2688	ZINC04492542	2688	0.2994223326284653	NO	-
2689	ZINC04492542	2686	0.2992744733497168	NO	-
2690	ZINC04225151	2519	0.29922962625758615	NO	-
2691	ZINC04492542	2687	0.2986746275329628	NO	-
2692	ZINC02439885	1202	0.29834440904716153	NO	-
2693	ZINC02439883	1201	0.29831179191458657	NO	-
2694	ZINC02328536	1155	0.2979874394568409	NO	-
2695	ZINC02209755	1111	0.29784195431130966	NO	-
2696	ZINC01265654	812	0.2977859990531628	NO	-
2697	ZINC04225151	2518	0.2977160643784101	NO	-
2698	ZINC03849694	2022	0.29741969341183644	NO	-
2699	ZINC04485511	2671	0.2968912430309937	NO	-
2700	ZINC00634517	120	0.2967749766308013	NO	-
2701	ZINC02907986	1462	0.296730038883951	NO	-
2702	ZINC02907995	1464	0.29660687823310244	NO	-
2703	ZINC03988886	2438	0.2965513071489257	NO	-
2704	ZINC03633117	1997	0.29654689347695207	NO	-
2705	ZINC01045751	602	0.29621721162480996	NO	-
2706	ZINC00634517	121	0.29595242326995186	NO	-
2707	ZINC04033640	2478	0.29568336368258674	NO	-
2708	ZINC00819404	299	0.294318994442153	NO	-
2709	ZINC02718815	1327	0.2935168996294017	NO	-
2710	ZINC04468947	2650	0.29312413277714094	NO	-
2711	ZINC03850824	2030	0.29307270125565826	NO	-
2712	ZINC02349798	1161	0.29220226589327253	NO	-
2713	ZINC02365791	1170	0.29198892349586314	NO	-
2714	ZINC01109951	678	0.29176608533678006	NO	-
2715	ZINC01131779	717	0.2914692372060811	NO	-
2716	ZINC01131781	718	0.29146571944495986	NO	-
2717	ZINC02365789	1169	0.2912885016145699	NO	-
2718	ZINC01126999	710	0.2912314540894847	NO	-
2719	ZINC02280507	1132	0.29111599392038323	NO	-
2720	ZINC03859443	2201	0.2909089937782676	NO	-
2721	ZINC04468555	2649	0.2909089937782672	NO	-
2722	ZINC04485511	2672	0.29087962639333365	NO	-
2723	ZINC02440806	1203	0.290810951600948	NO	-
2724	ZINC02440807	1204	0.29079539466487564	NO	-
2725	ZINC01145506	730	0.29004869564868685	NO	-
2726	ZINC04468947	2651	0.29001512426903686	NO	-
2727	ZINC00602001	91	0.28997893683322296	NO	-
2728	ZINC02326519	1154	0.2893829197056676	NO	-
2729	ZINC03849694	2021	0.2885715803922244	NO	-
2730	ZINC02730110	1342	0.28602770442343084	NO	-
2731	ZINC02730723	1344	0.28580061510075444	NO	-
2732	ZINC03850824	2031	0.2851330380744958	NO	-
2733	ZINC03852536	2049	0.2849739466912895	NO	-
2734	ZINC04225151	2520	0.28446700812130105	NO	-
2735	ZINC03850008	2025	0.2820515865285666	NO	-
2736	ZINC02300318	1138	0.28040541580101747	NO	-
2737	ZINC00819408	300	0.2802219750005904	NO	-
2738	ZINC00637248	123	0.2801157228337526	NO	-
2739	ZINC01005078	560	0.2795129157603455	NO	-
2740	ZINC00637802	127	0.27944954629352575	NO	-
2741	ZINC00936861	502	0.27943247811435146	NO	-
2742	ZINC00936862	503	0.279417301888822	NO	-
2743	ZINC00637248	122	0.27926538615079033	NO	-
2744	ZINC00637802	128	0.2791810889267398	NO	-
2745	ZINC01005078	561	0.27913784672223213	NO	-
2746	ZINC01331325	844	0.2780585531982232	NO	-
2747	ZINC03328129	1646	0.2772486340744102	NO	-
2748	ZINC01922748	1033	0.27669715632781045	NO	-
2749	ZINC03277071	1615	0.2746805716206157	NO	-
2750	ZINC01029732	577	0.2732174766880128	NO	-
2751	ZINC04058368	2481	0.2725864385659556	NO	-
2752	ZINC04058369	2482	0.2719861065752154	NO	-
2753	ZINC03859722	2205	0.26971971940241257	NO	-
2754	ZINC03859721	2204	0.26959193138679505	NO	-
2755	ZINC04485511	2673	0.26832123141834757	NO	-
2756	ZINC00978699	540	0.265058832087234	NO	-
2757	ZINC02701592	1317	0.2648629542782748	NO	-
2758	ZINC01493965	24	0.26102520755573205	YES	15
2759	ZINC03850577	2026	0.258261771392543	NO	-
2760	ZINC04144115	2501	0.24928169684262147	NO	-
