# Supplementary material for: Optimal assignment methods for ligand-based virtual screening
Source: J Cheminform. 2009 Aug 25;1:14. doi: 10.1186/1758-2946-1-14 (PMC2820492; doi:10.1186/1758-2946-1-14)
Supplement: Additional file 2 — Archive of the result files. The file Results.tar.gz is a Gzip compressed Tar archive containing the results file of each method for each data set. The result files are tab-separated plain text files including the following information: method name, active data set with size, cluster information and the distribution of the molecules over the clusters, decoy data set with size, ratio active:decoy, AUC, awAUC, BEDROC scores for predefined alpha values as suggested by Truchon and Bayly [63], relative enrichment factor [67], ROC enrichments, awROC enrichments at predefined false positive fractions, chemotype enrichment, ROC data points, and the ranking of each structure. [file 1758-2946-1-14-S2.zip › Results/DOCK.DUD.A.DUD_ace_clustered_I_MM.sdf.D.DUD_ace_decoys_ID_pass_MWPass_I_MM.sdf.srf]

###################################################################################################
# Screening Result File
# User: jahn
# Method used: DOCK
> <Method_Name>
DOCK
# Screening mode: Single Query Screening
#	Calculations performed: 0
#	Start time of the calculation: null
#	End time of the calculation: null
# Data set information
#	Active data set: /rahome/chemoinf/SVS/data/actives/DUD_ace_clustered_I_MM.sdf with cluster information
#		Size: 46 molecules
#		Number of clusters: 19
#		Cluster Summery:
#			Cluster number	# molecules	% of actives
#			0		1		2.174
#			1		11		23.913
#			2		1		2.174
#			3		9		19.565
#			4		1		2.174
#			5		2		4.348
#			6		5		10.87
#			7		4		8.696
#			8		1		2.174
#			9		1		2.174
#			10		1		2.174
#			11		1		2.174
#			12		1		2.174
#			13		1		2.174
#			14		1		2.174
#			15		1		2.174
#			16		1		2.174
#			17		2		4.348
#			18		1		2.174
#	Decoy data set: /rahome/chemoinf/SVS/data/decoys/DUD_ace_decoys_ID_pass_MWPass_I_MM.sdf
#		Size: 1710 molecules
#	Ratio actives : decoys
#		1.0 : 37.1739
#	The active and decoy data set were part of the DUD with problem identifier: ace
> <AUC>
#	 ROC AUC
	0.6831934909738113
> <awAUC>
#	 ROC awAUC
	0.6650075703168963
> <BEDROC Scores>
#	Alpha Values	BEDROC Scores	Literature: J. Chem. Inf. Model., Vol. 47, No. 2, 2007, 488-508
	106.9	0.2105
	100.0	0.2073
	53.6	0.1955
	50.0	0.196
	32.2	0.2073
	20.0	0.236
	16.1	0.2555
	10.0	0.3143
	8.0	0.3489
> <Relative enrichment factor>
#	Fraction dataset	Enrichment factor	 Literature: DOI: 10.1021/ci800303k
	0.0010	56.94760820045558
	0.01	17.084282460136677
	0.02	19.931662870159453
	0.05	19.565217391304348
	0.1	30.434782608695652
	0.2	43.47826086956522
	0.25	58.69565217391305
> <ROC Enrichments>
#	True decoy fraction	Enrichment	Literature: J Comput Aided Mol Des (2008) 22:133-139
	0.1	37.17391304347826
	0.5	12.391304347826086
	1.0	8.26086956521739
	2.0	7.434782608695653
	5.0	3.890293225480283
	10.0	3.0434782608695654
> <awROC Enrichments>
#	Decoy fraction	Enrichment
	0.1	67.5
	0.5	17.0
	1.0	13.5
	2.0	8.205194805194807
	5.0	4.5951374207188165
	10.0	2.5821371610845287
> <Chemotype enrichment>
#	% data set	% active cluster	Literature: http://dud.docking.org/wombat/
	0.0	0.0
	0.057	0.0
	0.057	5.263
	0.171	5.263
	0.171	10.526
	0.513	10.526
	0.513	15.789
	1.082	15.789
	1.082	21.053
	1.993	21.053
	1.993	26.316
	3.417	26.316
	3.417	31.579
	5.866	31.579
	5.866	36.842
	14.977	36.842
	14.977	42.105
	15.604	42.105
	15.604	47.368
	20.387	47.368
	20.387	52.632
	20.558	52.632
	20.558	57.895
	22.039	57.895
	22.039	63.158
	29.954	63.158
	29.954	68.421
	39.465	68.421
	39.465	73.684
	44.476	73.684
	44.476	78.947
	54.328	78.947
	54.328	84.211
	59.795	84.211
	59.795	89.474
	87.187	89.474
	87.187	94.737
	98.462	94.737
	98.462	100.0
	100.0	100.0
> <ROC curve data>
#	False positive rate	true positive rate
	0.0	0.0
	0.0	0.0217
	6.0E-4	0.0217
	6.0E-4	0.0435
	0.0035	0.0435
	0.0035	0.0652
	0.0088	0.0652
	0.0088	0.087
	0.0135	0.087
	0.0135	0.1087
	0.0158	0.1087
	0.0158	0.1304
	0.0164	0.1304
	0.0164	0.1522
	0.0304	0.1522
	0.0304	0.1739
	0.0327	0.1739
	0.0327	0.1957
	0.0544	0.1957
	0.0544	0.2174
	0.0643	0.2174
	0.0643	0.2391
	0.0684	0.2391
	0.0684	0.2609
	0.069	0.2609
	0.069	0.2826
	0.0743	0.2826
	0.0743	0.3043
	0.1076	0.3043
	0.1076	0.3261
	0.1316	0.3261
	0.1316	0.3478
	0.1368	0.3478
	0.1368	0.3696
	0.1433	0.3696
	0.1433	0.3913
	0.1491	0.3913
	0.1491	0.413
	0.1719	0.413
	0.1719	0.4348
	0.1971	0.4348
	0.1971	0.4565
	0.1982	0.4565
	0.1982	0.4783
	0.2	0.4783
	0.2	0.5
	0.2058	0.5
	0.2058	0.5217
	0.2094	0.5217
	0.2094	0.5435
	0.2111	0.5435
	0.2111	0.5652
	0.2246	0.5652
	0.2246	0.587
	0.2848	0.587
	0.2848	0.6087
	0.2906	0.6087
	0.2906	0.6304
	0.3023	0.6304
	0.3023	0.6522
	0.3193	0.6522
	0.3193	0.6739
	0.3737	0.6739
	0.3737	0.6957
	0.386	0.6957
	0.386	0.7174
	0.4246	0.7174
	0.4246	0.7391
	0.4363	0.7391
	0.4363	0.7609
	0.5368	0.7609
	0.5368	0.7826
	0.5924	0.7826
	0.5924	0.8043
	0.6766	0.8043
	0.6766	0.8261
	0.8357	0.8261
	0.8357	0.8478
	0.8427	0.8478
	0.8427	0.8696
	0.8713	0.8696
	0.8713	0.8913
	0.8865	0.8913
	0.8865	0.913
	0.8988	0.913
	0.8988	0.9348
	0.9023	0.9348
	0.9023	0.9565
	0.9848	0.9565
	0.9848	0.9783
	0.9889	0.9783
	0.9889	1.0
	1.0	1.0
> <Screening Table>
# Rank	Mol name	Index in data set	Similarity 2 query	Active	Cluster number
1	ZINC03809801	35	-97.02	YES	9
2	ZINC04000422	1649	-93.04	NO	-
3	ZINC03814181	44	-92.23	YES	17
4	ZINC04000254	1647	-91.91	NO	-
5	ZINC04033760	1656	-88.87	NO	-
6	ZINC04248452	1714	-88.13	NO	-
7	ZINC04325161	1749	-86.48	NO	-
8	ZINC02354414	572	-86.05	NO	-
9	ZINC03812851	27	-85.03	YES	6
10	ZINC01529246	177	-84.83	NO	-
11	ZINC04327940	1752	-84.69	NO	-
12	ZINC03862244	1422	-84.32	NO	-
13	ZINC02703211	709	-84.24	NO	-
14	ZINC04248541	1716	-84.22	NO	-
15	ZINC02556760	656	-84.2	NO	-
16	ZINC03797173	1069	-83.67	NO	-
17	ZINC04215281	1701	-82.7	NO	-
18	ZINC02197800	510	-82.34	NO	-
19	ZINC03814157	0	-81.96	YES	0
20	ZINC03874132	1552	-81.43	NO	-
21	ZINC03983052	1633	-81.34	NO	-
22	ZINC02856907	739	-81.33	NO	-
23	ZINC02726694	713	-81.15	NO	-
24	ZINC03524474	984	-80.95	NO	-
25	ZINC03863105	1479	-80.72	NO	-
26	ZINC02656340	695	-80.65	NO	-
27	ZINC03510315	972	-80.48	NO	-
28	ZINC03814176	25	-80.34	YES	6
29	ZINC03312897	853	-80.33	NO	-
30	ZINC03862822	1466	-80.15	NO	-
31	ZINC03249252	825	-80.02	NO	-
32	ZINC03510312	971	-79.84	NO	-
33	ZINC03814183	28	-79.43	YES	6
34	ZINC03571578	997	-79.42	NO	-
35	ZINC03814167	1	-79.26	YES	1
36	ZINC03338466	864	-78.95	NO	-
37	ZINC03863133	1480	-78.71	NO	-
38	ZINC03517943	976	-78.56	NO	-
39	ZINC03535062	992	-78.54	NO	-
40	ZINC02858579	744	-78.47	NO	-
41	ZINC04628223	1791	-78.46	NO	-
42	ZINC02242352	536	-78.45	NO	-
43	ZINC02348045	566	-78.45	NO	-
44	ZINC03256514	832	-78.24	NO	-
45	ZINC03908362	1591	-78.1	NO	-
46	ZINC03421229	896	-78.05	NO	-
47	ZINC00808161	135	-77.86	NO	-
48	ZINC03245387	816	-77.65	NO	-
49	ZINC03856412	1151	-77.43	NO	-
50	ZINC02097677	259	-77.12	NO	-
51	ZINC03245388	817	-77.11	NO	-
52	ZINC01326611	166	-77.09	NO	-
53	ZINC03430180	903	-76.88	NO	-
54	ZINC03278625	838	-76.61	NO	-
55	ZINC03295197	849	-76.61	NO	-
56	ZINC02572690	665	-76.47	NO	-
57	ZINC04327945	1753	-76.4	NO	-
58	ZINC04228925	1706	-76.31	NO	-
59	ZINC03856416	1155	-75.92	NO	-
60	ZINC03814185	38	-75.89	YES	12
61	ZINC02096710	256	-75.83	NO	-
62	ZINC02136711	449	-75.8	NO	-
63	ZINC03856253	1148	-75.76	NO	-
64	ZINC03510326	973	-75.53	NO	-
65	ZINC03775164	26	-75.44	YES	6
66	ZINC03442006	914	-75.2	NO	-
67	ZINC03863470	1496	-75.2	NO	-
68	ZINC02138495	458	-75.17	NO	-
69	ZINC03233963	809	-75.13	NO	-
70	ZINC03354201	872	-75.1	NO	-
71	ZINC03571579	998	-75.04	NO	-
72	ZINC03980773	1627	-74.98	NO	-
73	ZINC03891890	1571	-74.91	NO	-
74	ZINC03858500	1377	-74.86	NO	-
75	ZINC02745377	719	-74.8	NO	-
76	ZINC03862228	1421	-74.72	NO	-
77	ZINC02444907	620	-74.55	NO	-
78	ZINC03856413	1152	-74.45	NO	-
79	ZINC03241286	813	-74.38	NO	-
80	ZINC02158957	488	-74.36	NO	-
81	ZINC04248535	1715	-74.25	NO	-
82	ZINC04228923	1705	-74.05	NO	-
83	ZINC02131708	411	-74.02	NO	-
84	ZINC03856415	1154	-74.01	NO	-
85	ZINC03862923	1470	-73.8	NO	-
86	ZINC03856414	1153	-73.76	NO	-
87	ZINC03249691	826	-73.74	NO	-
88	ZINC02133304	423	-73.56	NO	-
89	ZINC02350989	570	-73.54	NO	-
90	ZINC04118051	1679	-73.52	NO	-
91	ZINC03667163	1060	-73.47	NO	-
92	ZINC03571584	1002	-73.3	NO	-
93	ZINC02136336	443	-73.05	NO	-
94	ZINC03491040	946	-73.03	NO	-
95	ZINC03821275	1089	-72.98	NO	-
96	ZINC03571588	1006	-72.89	NO	-
97	ZINC02636828	686	-72.88	NO	-
98	ZINC03862575	1451	-72.87	NO	-
99	ZINC03287092	842	-72.82	NO	-
100	ZINC03857081	1354	-72.79	NO	-
101	ZINC03908353	1589	-72.75	NO	-
102	ZINC03862221	1414	-72.68	NO	-
103	ZINC03814186	16	-72.65	YES	3
104	ZINC03248742	824	-72.57	NO	-
105	ZINC03862125	1400	-72.5	NO	-
106	ZINC03571587	1005	-72.45	NO	-
107	ZINC03867047	1534	-72.45	NO	-
108	ZINC03863243	1482	-72.44	NO	-
109	ZINC03571585	1003	-72.43	NO	-
110	ZINC03248736	820	-72.35	NO	-
111	ZINC03271578	834	-72.32	NO	-
112	ZINC03571582	1001	-72.24	NO	-
113	ZINC03908371	1593	-72.24	NO	-
114	ZINC03248739	822	-72.22	NO	-
115	ZINC03571592	1007	-72.2	NO	-
116	ZINC03862127	1402	-72.09	NO	-
117	ZINC00808158	132	-71.98	NO	-
118	ZINC02326137	552	-71.98	NO	-
119	ZINC03519777	978	-71.96	NO	-
120	ZINC02127205	363	-71.95	NO	-
121	ZINC03814163	18	-71.81	YES	3
122	ZINC03272703	837	-71.78	NO	-
123	ZINC03038127	777	-71.77	NO	-
124	ZINC03863803	1513	-71.75	NO	-
125	ZINC02117586	316	-71.62	NO	-
126	ZINC02102052	269	-71.61	NO	-
127	ZINC02129839	387	-71.56	NO	-
128	ZINC03863559	1502	-71.39	NO	-
129	ZINC03814191	3	-71.29	YES	1
130	ZINC03867074	1538	-71.28	NO	-
131	ZINC03814179	14	-71.26	YES	3
132	ZINC03618737	1018	-71.16	NO	-
133	ZINC03571581	1000	-71.09	NO	-
134	ZINC03571580	999	-71.01	NO	-
135	ZINC03223088	802	-70.91	NO	-
136	ZINC03571586	1004	-70.91	NO	-
137	ZINC03618741	1019	-70.89	NO	-
138	ZINC03871993	1550	-70.89	NO	-
139	ZINC03867073	1536	-70.82	NO	-
140	ZINC03430179	902	-70.63	NO	-
141	ZINC03812885	4	-70.55	YES	1
142	ZINC03862128	1403	-70.51	NO	-
143	ZINC02771003	726	-70.45	NO	-
144	ZINC03306503	852	-70.39	NO	-
145	ZINC02200834	514	-70.01	NO	-
146	ZINC02623742	680	-69.98	NO	-
147	ZINC02432433	599	-69.62	NO	-
148	ZINC03862948	1473	-69.58	NO	-
149	ZINC02537187	655	-69.49	NO	-
150	ZINC02430883	597	-69.48	NO	-
151	ZINC03248741	823	-69.45	NO	-
152	ZINC03839554	1094	-69.45	NO	-
153	ZINC03857821	1365	-69.43	NO	-
154	ZINC03862568	1444	-69.37	NO	-
155	ZINC03248737	821	-69.34	NO	-
156	ZINC03191837	796	-69.29	NO	-
157	ZINC04465367	1776	-69.24	NO	-
158	ZINC02123873	345	-69.19	NO	-
159	ZINC03038125	776	-69.19	NO	-
160	ZINC02581756	667	-69.07	NO	-
161	ZINC03255159	831	-69.03	NO	-
162	ZINC02114515	309	-68.99	NO	-
163	ZINC02860036	745	-68.99	NO	-
164	ZINC03862225	1418	-68.93	NO	-
165	ZINC03255155	829	-68.9	NO	-
166	ZINC03851145	1114	-68.9	NO	-
167	ZINC02636829	687	-68.89	NO	-
168	ZINC03830507	1093	-68.85	NO	-
169	ZINC04090585	1672	-68.83	NO	-
170	ZINC01549993	195	-68.77	NO	-
171	ZINC03784466	1067	-68.73	NO	-
172	ZINC03862164	1410	-68.73	NO	-
173	ZINC03892693	1573	-68.67	NO	-
174	ZINC03971811	1617	-68.67	NO	-
175	ZINC02116766	311	-68.65	NO	-
176	ZINC03287548	843	-68.64	NO	-
177	ZINC03862549	1442	-68.61	NO	-
178	ZINC02830983	733	-68.59	NO	-
179	ZINC03862218	1412	-68.5	NO	-
180	ZINC02433376	602	-68.48	NO	-
181	ZINC03890559	1567	-68.46	NO	-
182	ZINC04324767	1748	-68.4	NO	-
183	ZINC02151851	469	-68.35	NO	-
184	ZINC03862224	1417	-68.29	NO	-
185	ZINC02348458	567	-68.26	NO	-
186	ZINC03441783	910	-68.23	NO	-
187	ZINC03862860	1467	-68.22	NO	-
188	ZINC02127475	366	-68.13	NO	-
189	ZINC02136823	450	-68.06	NO	-
190	ZINC02503026	647	-67.86	NO	-
191	ZINC03863980	1529	-67.76	NO	-
192	ZINC02899055	757	-67.73	NO	-
193	ZINC03856656	1206	-67.73	NO	-
194	ZINC03863467	1493	-67.65	NO	-
195	ZINC01576000	203	-67.57	NO	-
196	ZINC03862227	1420	-67.36	NO	-
197	ZINC02117590	317	-67.28	NO	-
198	ZINC03535061	991	-67.23	NO	-
199	ZINC03814162	2	-67.2	YES	1
200	ZINC03890562	1568	-67.2	NO	-
201	ZINC02130392	392	-67.19	NO	-
202	ZINC04118059	1680	-67.19	NO	-
203	ZINC03510308	970	-67.12	NO	-
204	ZINC02444450	619	-67.1	NO	-
205	ZINC02131743	414	-67.08	NO	-
206	ZINC03881884	1555	-67.06	NO	-
207	ZINC03863702	1509	-67.04	NO	-
208	ZINC03862223	1416	-66.97	NO	-
209	ZINC02106758	283	-66.86	NO	-
210	ZINC02128224	371	-66.72	NO	-
211	ZINC03856150	1144	-66.57	NO	-
212	ZINC03347863	869	-66.55	NO	-
213	ZINC03863338	1490	-66.53	NO	-
214	ZINC02503027	648	-66.52	NO	-
215	ZINC03863838	1524	-66.51	NO	-
216	ZINC03851139	1108	-66.45	NO	-
217	ZINC03856712	1247	-66.42	NO	-
218	ZINC03821380	1091	-66.38	NO	-
219	ZINC04118070	1681	-66.32	NO	-
220	ZINC03863341	1492	-66.3	NO	-
221	ZINC00416578	50	-66.2	NO	-
222	ZINC02667969	701	-66.02	NO	-
223	ZINC02206694	518	-66.0	NO	-
224	ZINC03890997	1570	-66.0	NO	-
225	ZINC03890054	1566	-65.92	NO	-
226	ZINC02435293	607	-65.86	NO	-
227	ZINC02134794	432	-65.72	NO	-
228	ZINC03856657	1207	-65.68	NO	-
229	ZINC02229089	529	-65.63	NO	-
230	ZINC02858578	743	-65.61	NO	-
231	ZINC02133244	422	-65.6	NO	-
232	ZINC03510300	968	-65.57	NO	-
233	ZINC02484855	641	-65.5	NO	-
234	ZINC03856680	1221	-65.5	NO	-
235	ZINC03862222	1415	-65.36	NO	-
236	ZINC01664993	218	-65.3	NO	-
237	ZINC02771524	727	-65.14	NO	-
238	ZINC02124477	347	-65.13	NO	-
239	ZINC03520636	981	-65.13	NO	-
240	ZINC03971808	1615	-65.09	NO	-
241	ZINC03814168	15	-65.06	YES	3
242	ZINC02210593	519	-65.04	NO	-
243	ZINC04135122	1682	-65.03	NO	-
244	ZINC02157404	483	-64.94	NO	-
245	ZINC03980771	1626	-64.92	NO	-
246	ZINC03862146	1406	-64.91	NO	-
247	ZINC03862124	1399	-64.68	NO	-
248	ZINC04620278	1788	-64.47	NO	-
249	ZINC03442007	916	-64.32	NO	-
250	ZINC02122993	338	-64.12	NO	-
251	ZINC03814159	17	-64.01	YES	3
252	ZINC02130980	401	-63.94	NO	-
253	ZINC02484853	640	-63.82	NO	-
254	ZINC02523111	651	-63.77	NO	-
255	ZINC03992699	1645	-63.76	NO	-
256	ZINC02130907	400	-63.73	NO	-
257	ZINC02128362	372	-63.7	NO	-
258	ZINC03649527	1038	-63.65	NO	-
259	ZINC03863468	1494	-63.56	NO	-
260	ZINC03862775	1461	-63.51	NO	-
261	ZINC02120425	330	-63.44	NO	-
262	ZINC02238995	535	-63.44	NO	-
263	ZINC03814171	22	-63.41	YES	4
264	ZINC03863469	1495	-63.38	NO	-
265	ZINC02856906	738	-63.32	NO	-
266	ZINC03287090	841	-63.27	NO	-
267	ZINC02160919	499	-63.24	NO	-
268	ZINC03863246	1483	-63.24	NO	-
269	ZINC03969063	1611	-63.24	NO	-
270	ZINC02159855	491	-63.17	NO	-
271	ZINC03857047	1344	-63.17	NO	-
272	ZINC02102526	273	-63.16	NO	-
273	ZINC03839558	1095	-63.14	NO	-
274	ZINC03814170	12	-63.06	YES	2
275	ZINC03046411	779	-62.9	NO	-
276	ZINC03805457	1075	-62.84	NO	-
277	ZINC02328411	554	-62.82	NO	-
278	ZINC02126668	355	-62.78	NO	-
279	ZINC03856630	1185	-62.6	NO	-
280	ZINC02503028	649	-62.49	NO	-
281	ZINC03287755	845	-62.46	NO	-
282	ZINC03862220	1413	-62.35	NO	-
283	ZINC03862145	1405	-62.34	NO	-
284	ZINC04000375	1648	-62.21	NO	-
285	ZINC02486376	643	-62.04	NO	-
286	ZINC03856642	1192	-61.99	NO	-
287	ZINC03857014	1328	-61.78	NO	-
288	ZINC00168679	21	-61.74	NO	-
289	ZINC03856998	1322	-61.67	NO	-
290	ZINC03906752	1585	-61.6	NO	-
291	ZINC00808160	134	-61.53	NO	-
292	ZINC03856865	1284	-61.5	NO	-
293	ZINC02364567	578	-61.49	NO	-
294	ZINC02328310	553	-61.42	NO	-
295	ZINC02342151	565	-61.39	NO	-
296	ZINC03856938	1314	-61.39	NO	-
297	ZINC03856745	1255	-61.35	NO	-
298	ZINC03856857	1280	-61.34	NO	-
299	ZINC02153171	475	-61.31	NO	-
300	ZINC02131319	404	-61.3	NO	-
301	ZINC03857024	1332	-61.29	NO	-
302	ZINC03856565	1168	-61.27	NO	-
303	ZINC03856850	1278	-61.2	NO	-
304	ZINC02135227	437	-61.18	NO	-
305	ZINC03856655	1205	-61.18	NO	-
306	ZINC03971806	1614	-61.15	NO	-
307	ZINC04236332	1707	-61.15	NO	-
308	ZINC03862572	1448	-61.12	NO	-
309	ZINC03862577	1453	-61.0	NO	-
310	ZINC03862524	1436	-60.99	NO	-
311	ZINC03086171	787	-60.97	NO	-
312	ZINC02106626	282	-60.95	NO	-
313	ZINC02202399	515	-60.93	NO	-
314	ZINC03814160	13	-60.91	YES	3
315	ZINC02125236	349	-60.89	NO	-
316	ZINC03856740	1251	-60.85	NO	-
317	ZINC02113982	307	-60.83	NO	-
318	ZINC03862778	1463	-60.79	NO	-
319	ZINC03320308	856	-60.77	NO	-
320	ZINC03863295	1487	-60.75	NO	-
321	ZINC03140884	793	-60.73	NO	-
322	ZINC02117658	319	-60.71	NO	-
323	ZINC02129748	385	-60.62	NO	-
324	ZINC01653630	213	-60.61	NO	-
325	ZINC00454623	92	-60.59	NO	-
326	ZINC03856706	1245	-60.57	NO	-
327	ZINC03856813	1269	-60.55	NO	-
328	ZINC04511141	1782	-60.52	NO	-
329	ZINC03800812	1073	-60.42	NO	-
330	ZINC03863540	1501	-60.42	NO	-
331	ZINC03230995	808	-60.39	NO	-
332	ZINC03856640	1190	-60.37	NO	-
333	ZINC03856679	1220	-60.15	NO	-
334	ZINC02667966	698	-60.12	NO	-
335	ZINC03863497	1497	-60.07	NO	-
336	ZINC03983493	1634	-60.07	NO	-
337	ZINC03856654	1204	-60.05	NO	-
338	ZINC03856670	1212	-60.03	NO	-
339	ZINC03856888	1296	-59.99	NO	-
340	ZINC04167059	1691	-59.93	NO	-
341	ZINC03856648	1198	-59.91	NO	-
342	ZINC03862567	1443	-59.91	NO	-
343	ZINC03797848	1070	-59.9	NO	-
344	ZINC03839585	1097	-59.83	NO	-
345	ZINC03862574	1450	-59.74	NO	-
346	ZINC03862780	1465	-59.73	NO	-
347	ZINC04620271	1786	-59.71	NO	-
348	ZINC02557491	658	-59.67	NO	-
349	ZINC03863506	1498	-59.59	NO	-
350	ZINC03318052	854	-59.58	NO	-
351	ZINC04090313	1671	-59.56	NO	-
352	ZINC04620284	1790	-59.55	NO	-
353	ZINC02356859	574	-59.51	NO	-
354	ZINC03983668	1637	-59.45	NO	-
355	ZINC03863339	1491	-59.39	NO	-
356	ZINC02439338	612	-59.38	NO	-
357	ZINC04620264	1784	-59.37	NO	-
358	ZINC03814177	23	-59.24	YES	5
359	ZINC03858577	1379	-59.15	NO	-
360	ZINC03230673	807	-59.11	NO	-
361	ZINC03814180	34	-59.11	YES	8
362	ZINC04620267	1785	-59.05	NO	-
363	ZINC03930437	1601	-59.04	NO	-
364	ZINC03862570	1446	-58.96	NO	-
365	ZINC03814165	19	-58.94	YES	3
366	ZINC04090204	1670	-58.92	NO	-
367	ZINC02340976	562	-58.83	NO	-
368	ZINC03856891	1299	-58.83	NO	-
369	ZINC03890652	1569	-58.78	NO	-
370	ZINC02330059	556	-58.77	NO	-
371	ZINC00614285	123	-58.74	NO	-
372	ZINC02097882	261	-58.71	NO	-
373	ZINC03800276	1072	-58.6	NO	-
374	ZINC02355106	573	-58.48	NO	-
375	ZINC02748151	720	-58.45	NO	-
376	ZINC03814172	21	-58.4	YES	3
377	ZINC03857045	1342	-58.39	NO	-
378	ZINC00808159	133	-58.34	NO	-
379	ZINC03223091	804	-58.34	NO	-
380	ZINC02006393	245	-58.31	NO	-
381	ZINC02133390	424	-58.27	NO	-
382	ZINC04107593	1676	-58.16	NO	-
383	ZINC03814169	20	-58.07	YES	3
384	ZINC03981506	1628	-58.04	NO	-
385	ZINC04260750	1720	-58.04	NO	-
386	ZINC02125237	350	-58.02	NO	-
387	ZINC03814184	39	-57.97	YES	13
388	ZINC03862126	1401	-57.77	NO	-
389	ZINC03345586	868	-57.73	NO	-
390	ZINC03291098	846	-57.65	NO	-
391	ZINC04334716	1756	-57.63	NO	-
392	ZINC02112961	300	-57.52	NO	-
393	ZINC02629473	684	-57.51	NO	-
394	ZINC03862322	1429	-57.45	NO	-
395	ZINC00326163	33	-57.44	NO	-
396	ZINC03330569	860	-57.43	NO	-
397	ZINC03857046	1343	-57.43	NO	-
398	ZINC03856948	1319	-57.35	NO	-
399	ZINC03874128	1551	-57.34	NO	-
400	ZINC03581080	1010	-57.33	NO	-
401	ZINC02237169	534	-57.32	NO	-
402	ZINC03856935	1312	-57.3	NO	-
403	ZINC02094109	254	-57.24	NO	-
404	ZINC02130427	393	-57.22	NO	-
405	ZINC03856933	1310	-57.21	NO	-
406	ZINC03856567	1170	-57.2	NO	-
407	ZINC02136226	441	-57.16	NO	-
408	ZINC02291004	543	-57.02	NO	-
409	ZINC03857016	1330	-57.0	NO	-
410	ZINC02557490	657	-56.91	NO	-
411	ZINC03814161	6	-56.89	YES	1
412	ZINC03800819	1074	-56.79	NO	-
413	ZINC03856688	1228	-56.71	NO	-
414	ZINC02439473	613	-56.69	NO	-
415	ZINC02124195	346	-56.67	NO	-
416	ZINC03856689	1229	-56.65	NO	-
417	ZINC03862421	1432	-56.64	NO	-
418	ZINC02102054	270	-56.6	NO	-
419	ZINC03255158	830	-56.6	NO	-
420	ZINC03856650	1200	-56.43	NO	-
421	ZINC02152944	472	-56.42	NO	-
422	ZINC03856682	1223	-56.36	NO	-
423	ZINC01840345	236	-56.35	NO	-
424	ZINC03862187	1411	-56.32	NO	-
425	ZINC03889225	1563	-56.24	NO	-
426	ZINC03856866	1285	-56.22	NO	-
427	ZINC03491485	947	-56.21	NO	-
428	ZINC03856568	1171	-56.19	NO	-
429	ZINC03857004	1324	-56.15	NO	-
430	ZINC04317041	1743	-56.15	NO	-
431	ZINC03856859	1282	-56.13	NO	-
432	ZINC04633907	1794	-56.05	NO	-
433	ZINC02641241	688	-56.0	NO	-
434	ZINC02131417	407	-55.94	NO	-
435	ZINC03868977	1548	-55.88	NO	-
436	ZINC03856742	1253	-55.78	NO	-
437	ZINC04377667	1766	-55.78	NO	-
438	ZINC03856692	1231	-55.75	NO	-
439	ZINC03863622	1506	-55.58	NO	-
440	ZINC03856594	1180	-55.51	NO	-
441	ZINC03856629	1184	-55.47	NO	-
442	ZINC03856570	1173	-55.33	NO	-
443	ZINC02104066	276	-55.32	NO	-
444	ZINC03856890	1298	-55.32	NO	-
445	ZINC02147306	467	-55.26	NO	-
446	ZINC03906754	1587	-55.25	NO	-
447	ZINC03780182	1066	-55.21	NO	-
448	ZINC03856828	1275	-55.17	NO	-
449	ZINC03862226	1419	-55.11	NO	-
450	ZINC03119521	791	-55.1	NO	-
451	ZINC03856195	1146	-55.1	NO	-
452	ZINC02565015	663	-55.03	NO	-
453	ZINC03856823	1271	-55.0	NO	-
454	ZINC04377656	1765	-54.95	NO	-
455	ZINC00324189	30	-54.89	NO	-
456	ZINC03857033	1335	-54.84	NO	-
457	ZINC02138586	460	-54.81	NO	-
458	ZINC03856744	1254	-54.79	NO	-
459	ZINC03856848	1276	-54.79	NO	-
460	ZINC02858576	741	-54.77	NO	-
461	ZINC03093383	790	-54.71	NO	-
462	ZINC03862569	1445	-54.67	NO	-
463	ZINC03856827	1274	-54.62	NO	-
464	ZINC03867656	1546	-54.61	NO	-
465	ZINC02250663	537	-54.46	NO	-
466	ZINC04196148	1698	-54.33	NO	-
467	ZINC03856707	1246	-54.26	NO	-
468	ZINC03906753	1586	-54.26	NO	-
469	ZINC03839582	1096	-54.24	NO	-
470	ZINC03279595	839	-54.23	NO	-
471	ZINC03983676	1638	-54.07	NO	-
472	ZINC03892738	1576	-53.98	NO	-
473	ZINC02004560	244	-53.96	NO	-
474	ZINC04314743	1736	-53.88	NO	-
475	ZINC01892777	240	-53.85	NO	-
476	ZINC03868976	1547	-53.82	NO	-
477	ZINC03856569	1172	-53.81	NO	-
478	ZINC02486374	642	-53.71	NO	-
479	ZINC03199366	797	-53.54	NO	-
480	ZINC03856814	1270	-53.5	NO	-
481	ZINC03856672	1214	-53.49	NO	-
482	ZINC03856940	1316	-53.45	NO	-
483	ZINC03863974	1528	-53.42	NO	-
484	ZINC00421574	80	-53.4	NO	-
485	ZINC00420634	71	-53.39	NO	-
486	ZINC02099240	265	-53.36	NO	-
487	ZINC03863523	1500	-53.33	NO	-
488	ZINC03856858	1281	-53.29	NO	-
489	ZINC03856713	1248	-53.27	NO	-
490	ZINC03625385	1030	-53.14	NO	-
491	ZINC03856748	1258	-53.13	NO	-
492	ZINC02291005	544	-53.1	NO	-
493	ZINC02107060	285	-53.0	NO	-
494	ZINC04620282	1789	-52.94	NO	-
495	ZINC04316859	1741	-52.92	NO	-
496	ZINC02117351	315	-52.87	NO	-
497	ZINC02140341	462	-52.81	NO	-
498	ZINC03625279	1026	-52.78	NO	-
499	ZINC00419620	65	-52.76	NO	-
500	ZINC02107059	284	-52.72	NO	-
501	ZINC02100772	268	-52.68	NO	-
502	ZINC03857006	1326	-52.67	NO	-
503	ZINC02291006	545	-52.66	NO	-
504	ZINC03857037	1338	-52.64	NO	-
505	ZINC02125812	352	-52.56	NO	-
506	ZINC02165013	504	-52.56	NO	-
507	ZINC03777089	1065	-52.55	NO	-
508	ZINC03805458	1076	-52.51	NO	-
509	ZINC04167130	1692	-52.5	NO	-
510	ZINC03862439	1434	-52.49	NO	-
511	ZINC03862580	1454	-52.42	NO	-
512	ZINC03892737	1575	-52.41	NO	-
513	ZINC02113399	304	-52.4	NO	-
514	ZINC03863520	1499	-52.4	NO	-
515	ZINC01535869	8	-52.36	YES	1
516	ZINC04343503	1759	-52.27	NO	-
517	ZINC01750406	226	-52.25	NO	-
518	ZINC03520635	980	-52.11	NO	-
519	ZINC01905201	241	-52.09	NO	-
520	ZINC02387116	584	-52.06	NO	-
521	ZINC03862107	1398	-52.04	NO	-
522	ZINC03862576	1452	-51.99	NO	-
523	ZINC04314666	1734	-51.96	NO	-
524	ZINC02125904	353	-51.85	NO	-
525	ZINC03850710	1102	-51.8	NO	-
526	ZINC03814190	41	-51.78	YES	15
527	ZINC04167051	1689	-51.77	NO	-
528	ZINC02118150	322	-51.72	NO	-
529	ZINC03971809	1616	-51.71	NO	-
530	ZINC02664352	697	-51.66	NO	-
531	ZINC02136588	446	-51.65	NO	-
532	ZINC03075266	786	-51.65	NO	-
533	ZINC03856596	1182	-51.59	NO	-
534	ZINC03861938	1392	-51.59	NO	-
535	ZINC03320295	855	-51.55	NO	-
536	ZINC03856889	1297	-51.54	NO	-
537	ZINC04108108	1677	-51.52	NO	-
538	ZINC00273529	28	-51.51	NO	-
539	ZINC03863833	1521	-51.5	NO	-
540	ZINC03621838	1020	-51.44	NO	-
541	ZINC03856651	1201	-51.36	NO	-
542	ZINC03441839	912	-51.33	NO	-
543	ZINC03863612	1504	-51.21	NO	-
544	ZINC03862147	1407	-51.17	NO	-
545	ZINC03821274	1088	-51.16	NO	-
546	ZINC00419626	66	-51.1	NO	-
547	ZINC03814173	43	-51.09	YES	17
548	ZINC04167058	1690	-51.09	NO	-
549	ZINC01750389	224	-51.05	NO	-
550	ZINC03851137	1106	-51.05	NO	-
551	ZINC03856876	1291	-51.05	NO	-
552	ZINC03933556	1605	-51.0	NO	-
553	ZINC02107798	288	-50.99	NO	-
554	ZINC03442116	917	-50.98	NO	-
555	ZINC03856811	1268	-50.9	NO	-
556	ZINC03912701	1594	-50.88	NO	-
557	ZINC04001482	1651	-50.86	NO	-
558	ZINC02601928	674	-50.85	NO	-
559	ZINC03851683	1124	-50.85	NO	-
560	ZINC00419278	63	-50.72	NO	-
561	ZINC03856671	1213	-50.7	NO	-
562	ZINC03856874	1289	-50.68	NO	-
563	ZINC03906709	1583	-50.64	NO	-
564	ZINC04355340	1763	-50.64	NO	-
565	ZINC04620274	1787	-50.6	NO	-
566	ZINC03851140	1110	-50.58	NO	-
567	ZINC00419154	59	-50.57	NO	-
568	ZINC01748613	223	-50.56	NO	-
569	ZINC03862438	1433	-50.54	NO	-
570	ZINC03858263	1373	-50.49	NO	-
571	ZINC01552491	198	-50.43	NO	-
572	ZINC00419245	61	-50.4	NO	-
573	ZINC02108678	290	-50.38	NO	-
574	ZINC03856104	1143	-50.37	NO	-
575	ZINC03994815	1646	-50.35	NO	-
576	ZINC02195091	508	-50.34	NO	-
577	ZINC03814164	7	-50.32	YES	1
578	ZINC03856168	1145	-50.27	NO	-
579	ZINC02083419	251	-50.11	NO	-
580	ZINC03856632	1187	-50.09	NO	-
581	ZINC03857035	1337	-50.05	NO	-
582	ZINC01576179	206	-50.02	NO	-
583	ZINC02127171	360	-49.97	NO	-
584	ZINC02128692	378	-49.96	NO	-
585	ZINC03863830	1520	-49.94	NO	-
586	ZINC02146698	466	-49.92	NO	-
587	ZINC00422468	86	-49.91	NO	-
588	ZINC00107068	19	-49.88	NO	-
589	ZINC03850487	1099	-49.88	NO	-
590	ZINC03863982	1531	-49.8	NO	-
591	ZINC03856593	1179	-49.76	NO	-
592	ZINC04325188	1750	-49.67	NO	-
593	ZINC02456248	628	-49.61	NO	-
594	ZINC02095716	255	-49.6	NO	-
595	ZINC03856641	1191	-49.6	NO	-
596	ZINC04217434	1702	-49.6	NO	-
597	ZINC03861977	1394	-49.46	NO	-
598	ZINC03856878	1293	-49.44	NO	-
599	ZINC03856631	1186	-49.35	NO	-
600	ZINC02332425	558	-49.29	NO	-
601	ZINC03856747	1257	-49.23	NO	-
602	ZINC03862949	1474	-49.23	NO	-
603	ZINC03811730	1078	-49.19	NO	-
604	ZINC04314550	1732	-49.19	NO	-
605	ZINC04414039	1770	-49.19	NO	-
606	ZINC03863964	1527	-49.17	NO	-
607	ZINC00420510	68	-49.13	NO	-
608	ZINC04088830	1669	-49.12	NO	-
609	ZINC00421421	78	-49.0	NO	-
610	ZINC02099358	266	-49.0	NO	-
611	ZINC03862404	1431	-48.98	NO	-
612	ZINC00003662	1	-48.97	NO	-
613	ZINC03977186	1623	-48.97	NO	-
614	ZINC02858577	742	-48.93	NO	-
615	ZINC02777568	729	-48.87	NO	-
616	ZINC03857015	1329	-48.86	NO	-
617	ZINC01536831	184	-48.81	NO	-
618	ZINC02328599	555	-48.76	NO	-
619	ZINC03857032	1334	-48.68	NO	-
620	ZINC02103800	274	-48.66	NO	-
621	ZINC00420614	70	-48.64	NO	-
622	ZINC02291007	546	-48.64	NO	-
623	ZINC02679873	703	-48.62	NO	-
624	ZINC03850929	1103	-48.62	NO	-
625	ZINC03857038	1339	-48.61	NO	-
626	ZINC02160084	493	-48.57	NO	-
627	ZINC00067498	8	-48.48	NO	-
628	ZINC02944526	760	-48.48	NO	-
629	ZINC02407659	589	-48.47	NO	-
630	ZINC02087529	252	-48.45	NO	-
631	ZINC02126807	357	-48.42	NO	-
632	ZINC00496243	98	-48.39	NO	-
633	ZINC00419259	62	-48.37	NO	-
634	ZINC00420580	69	-48.34	NO	-
635	ZINC03223090	803	-48.34	NO	-
636	ZINC04239613	1711	-48.3	NO	-
637	ZINC03856860	1283	-48.28	NO	-
638	ZINC03856582	1176	-48.24	NO	-
639	ZINC03017661	772	-48.23	NO	-
640	ZINC03857025	1333	-48.19	NO	-
641	ZINC03646028	1037	-48.15	NO	-
642	ZINC03863827	1518	-48.12	NO	-
643	ZINC03856581	1175	-48.09	NO	-
644	ZINC03863292	1484	-48.04	NO	-
645	ZINC03867588	1543	-48.03	NO	-
646	ZINC00422256	85	-48.0	NO	-
647	ZINC03856673	1215	-48.0	NO	-
648	ZINC03889226	1564	-47.95	NO	-
649	ZINC03122736	792	-47.9	NO	-
650	ZINC03764905	1061	-47.82	NO	-
651	ZINC03982949	1630	-47.82	NO	-
652	ZINC03856536	1158	-47.76	NO	-
653	ZINC03862573	1449	-47.73	NO	-
654	ZINC03862774	1460	-47.67	NO	-
655	ZINC03435430	904	-47.57	NO	-
656	ZINC02211586	520	-47.56	NO	-
657	ZINC03058817	780	-47.56	NO	-
658	ZINC03220996	800	-47.54	NO	-
659	ZINC02151482	468	-47.49	NO	-
660	ZINC03888354	1561	-47.49	NO	-
661	ZINC02738764	717	-47.48	NO	-
662	ZINC02116962	314	-47.47	NO	-
663	ZINC03863188	1481	-47.4	NO	-
664	ZINC03974055	1620	-47.4	NO	-
665	ZINC02774200	728	-47.39	NO	-
666	ZINC00107874	20	-47.35	NO	-
667	ZINC03506641	967	-47.35	NO	-
668	ZINC02667968	700	-47.32	NO	-
669	ZINC02113038	302	-47.31	NO	-
670	ZINC02567652	664	-47.31	NO	-
671	ZINC03814158	5	-47.31	YES	1
672	ZINC03856557	1166	-47.3	NO	-
673	ZINC02258906	538	-47.15	NO	-
674	ZINC03863087	1478	-47.13	NO	-
675	ZINC03856571	1174	-47.1	NO	-
676	ZINC02118638	324	-47.08	NO	-
677	ZINC00468137	96	-46.96	NO	-
678	ZINC03863293	1485	-46.96	NO	-
679	ZINC02645407	692	-46.93	NO	-
680	ZINC03906750	1584	-46.93	NO	-
681	ZINC03885971	1557	-46.92	NO	-
682	ZINC03856873	1288	-46.91	NO	-
683	ZINC03933549	1603	-46.91	NO	-
684	ZINC03410708	895	-46.9	NO	-
685	ZINC03862245	1423	-46.88	NO	-
686	ZINC00419288	64	-46.86	NO	-
687	ZINC03862946	1471	-46.84	NO	-
688	ZINC02229786	531	-46.82	NO	-
689	ZINC03477515	935	-46.82	NO	-
690	ZINC03863823	1516	-46.79	NO	-
691	ZINC02212736	521	-46.74	NO	-
692	ZINC02620172	678	-46.74	NO	-
693	ZINC03814178	37	-46.73	YES	11
694	ZINC00033334	5	-46.71	NO	-
695	ZINC03863828	1519	-46.64	NO	-
696	ZINC03271874	835	-46.62	NO	-
697	ZINC01663962	216	-46.6	NO	-
698	ZINC00813601	136	-46.59	NO	-
699	ZINC03933552	1604	-46.58	NO	-
700	ZINC04316718	1739	-46.56	NO	-
701	ZINC04324762	1746	-46.56	NO	-
702	ZINC02120005	328	-46.55	NO	-
703	ZINC03977019	1622	-46.55	NO	-
704	ZINC02731603	716	-46.5	NO	-
705	ZINC03857048	1345	-46.49	NO	-
706	ZINC03764907	1062	-46.46	NO	-
707	ZINC03853771	1135	-46.46	NO	-
708	ZINC00422014	82	-46.45	NO	-
709	ZINC03427356	899	-46.43	NO	-
710	ZINC02125338	351	-46.42	NO	-
711	ZINC00421567	79	-46.41	NO	-
712	ZINC03654099	1043	-46.38	NO	-
713	ZINC03856555	1164	-46.36	NO	-
714	ZINC00420479	67	-46.34	NO	-
715	ZINC02668817	702	-46.34	NO	-
716	ZINC00326157	32	-46.33	NO	-
717	ZINC03856687	1227	-46.3	NO	-
718	ZINC00904439	142	-46.22	NO	-
719	ZINC03535340	993	-46.19	NO	-
720	ZINC02843257	735	-46.15	NO	-
721	ZINC03862542	1437	-46.13	NO	-
722	ZINC02159392	490	-46.12	NO	-
723	ZINC02097749	260	-46.11	NO	-
724	ZINC02898620	756	-46.06	NO	-
725	ZINC03856584	1178	-46.06	NO	-
726	ZINC03969281	1612	-46.05	NO	-
727	ZINC04065159	1659	-46.0	NO	-
728	ZINC04001235	1650	-45.96	NO	-
729	ZINC03861939	1393	-45.95	NO	-
730	ZINC04343607	1762	-45.94	NO	-
731	ZINC04414286	1771	-45.87	NO	-
732	ZINC02116933	312	-45.84	NO	-
733	ZINC03862546	1441	-45.73	NO	-
734	ZINC04318666	1744	-45.7	NO	-
735	ZINC02530787	654	-45.68	NO	-
736	ZINC02221783	527	-45.65	NO	-
737	ZINC03856880	1295	-45.65	NO	-
738	ZINC03529837	987	-45.63	NO	-
739	ZINC03818471	1086	-45.63	NO	-
740	ZINC03351288	870	-45.6	NO	-
741	ZINC03856947	1318	-45.6	NO	-
742	ZINC03856681	1222	-45.59	NO	-
743	ZINC03992177	1644	-45.57	NO	-
744	ZINC01122676	158	-45.56	NO	-
745	ZINC02310495	547	-45.54	NO	-
746	ZINC02832691	734	-45.54	NO	-
747	ZINC02122472	336	-45.53	NO	-
748	ZINC03325148	858	-45.53	NO	-
749	ZINC03863822	1515	-45.4	NO	-
750	ZINC04324763	1747	-45.37	NO	-
751	ZINC03224820	805	-45.36	NO	-
752	ZINC02203201	517	-45.3	NO	-
753	ZINC02102367	271	-45.29	NO	-
754	ZINC02153097	474	-45.29	NO	-
755	ZINC02136320	442	-45.27	NO	-
756	ZINC03219636	799	-45.27	NO	-
757	ZINC03892694	1574	-45.26	NO	-
758	ZINC00410679	47	-45.25	NO	-
759	ZINC04628281	1792	-45.24	NO	-
760	ZINC03814194	11	-45.23	YES	1
761	ZINC02113288	303	-45.12	NO	-
762	ZINC03448912	920	-45.1	NO	-
763	ZINC03441836	911	-45.03	NO	-
764	ZINC01576054	205	-45.0	NO	-
765	ZINC03857049	1346	-45.0	NO	-
766	ZINC00998160	146	-44.94	NO	-
767	ZINC03862544	1439	-44.94	NO	-
768	ZINC03856547	1162	-44.92	NO	-
769	ZINC00249762	27	-44.91	NO	-
770	ZINC02593953	668	-44.89	NO	-
771	ZINC02348583	568	-44.85	NO	-
772	ZINC02331845	557	-44.84	NO	-
773	ZINC04143752	1684	-44.79	NO	-
774	ZINC00904437	141	-44.72	NO	-
775	ZINC01061869	148	-44.72	NO	-
776	ZINC03851142	1112	-44.69	NO	-
777	ZINC02856905	737	-44.62	NO	-
778	ZINC03857040	1341	-44.58	NO	-
779	ZINC03892740	1577	-44.57	NO	-
780	ZINC02996891	771	-44.55	NO	-
781	ZINC03814166	45	-44.48	YES	18
782	ZINC03575724	1009	-44.47	NO	-
783	ZINC03851594	1120	-44.45	NO	-
784	ZINC03950411	1609	-44.45	NO	-
785	ZINC01509623	176	-44.39	NO	-
786	ZINC02152498	471	-44.38	NO	-
787	ZINC01576183	207	-44.37	NO	-
788	ZINC03856684	1225	-44.3	NO	-
789	ZINC03857034	1336	-44.21	NO	-
790	ZINC02218109	524	-44.19	NO	-
791	ZINC03410703	894	-44.19	NO	-
792	ZINC03881755	1554	-44.18	NO	-
793	ZINC03851395	1117	-44.16	NO	-
794	ZINC01574050	200	-44.15	NO	-
795	ZINC01743954	222	-44.14	NO	-
796	ZINC03818465	1084	-44.14	NO	-
797	ZINC03863834	1522	-44.13	NO	-
798	ZINC02887414	754	-44.11	NO	-
799	ZINC03861836	1388	-44.05	NO	-
800	ZINC03919304	1596	-44.03	NO	-
801	ZINC00610255	121	-44.02	NO	-
802	ZINC04465179	1775	-44.0	NO	-
803	ZINC04465690	1778	-43.98	NO	-
804	ZINC03862779	1464	-43.96	NO	-
805	ZINC03477368	934	-43.92	NO	-
806	ZINC02730129	715	-43.9	NO	-
807	ZINC03850532	1101	-43.87	NO	-
808	ZINC01628895	208	-43.81	NO	-
809	ZINC02130731	399	-43.81	NO	-
810	ZINC02456246	627	-43.78	NO	-
811	ZINC03867652	1545	-43.78	NO	-
812	ZINC01483276	172	-43.75	NO	-
813	ZINC03660288	1059	-43.75	NO	-
814	ZINC03856810	1267	-43.66	NO	-
815	ZINC03856877	1292	-43.65	NO	-
816	ZINC00422054	83	-43.62	NO	-
817	ZINC01536832	185	-43.62	NO	-
818	ZINC02744830	718	-43.62	NO	-
819	ZINC03930426	1599	-43.61	NO	-
820	ZINC02113036	301	-43.6	NO	-
821	ZINC03863294	1486	-43.58	NO	-
822	ZINC00062436	7	-43.57	NO	-
823	ZINC04026671	1654	-43.56	NO	-
824	ZINC02861552	747	-43.55	NO	-
825	ZINC03824882	1092	-43.52	NO	-
826	ZINC03567250	994	-43.51	NO	-
827	ZINC03982951	1632	-43.51	NO	-
828	ZINC02623086	679	-43.5	NO	-
829	ZINC03818134	1083	-43.48	NO	-
830	ZINC03248313	819	-43.42	NO	-
831	ZINC02725853	711	-43.38	NO	-
832	ZINC03245996	818	-43.36	NO	-
833	ZINC00249594	26	-43.34	NO	-
834	ZINC03244600	815	-43.29	NO	-
835	ZINC02428542	596	-43.28	NO	-
836	ZINC02112709	297	-43.27	NO	-
837	ZINC02341140	563	-43.25	NO	-
838	ZINC02118733	325	-43.24	NO	-
839	ZINC03982950	1631	-43.23	NO	-
840	ZINC00421600	81	-43.22	NO	-
841	ZINC03534593	988	-43.21	NO	-
842	ZINC02713783	710	-43.17	NO	-
843	ZINC03851546	1118	-43.17	NO	-
844	ZINC03510301	969	-43.16	NO	-
845	ZINC03862163	1409	-43.16	NO	-
846	ZINC04193598	1696	-43.14	NO	-
847	ZINC02365415	579	-43.06	NO	-
848	ZINC03407963	892	-43.05	NO	-
849	ZINC04466293	1779	-43.04	NO	-
850	ZINC03244599	814	-42.95	NO	-
851	ZINC03862908	1469	-42.94	NO	-
852	ZINC00200607	22	-42.89	NO	-
853	ZINC02879536	751	-42.89	NO	-
854	ZINC01750412	227	-42.86	NO	-
855	ZINC02573111	666	-42.85	NO	-
856	ZINC03859594	1384	-42.83	NO	-
857	ZINC03861854	1389	-42.81	NO	-
858	ZINC03857005	1325	-42.71	NO	-
859	ZINC03534993	990	-42.68	NO	-
860	ZINC00541471	110	-42.66	NO	-
861	ZINC02645408	693	-42.65	NO	-
862	ZINC02130472	394	-42.64	NO	-
863	ZINC03371591	876	-42.6	NO	-
864	ZINC02882921	752	-42.58	NO	-
865	ZINC02477405	639	-42.57	NO	-
866	ZINC02116961	313	-42.55	NO	-
867	ZINC03856554	1163	-42.55	NO	-
868	ZINC01536839	186	-42.54	NO	-
869	ZINC02649631	694	-42.53	NO	-
870	ZINC03292777	848	-42.49	NO	-
871	ZINC03520337	979	-42.47	NO	-
872	ZINC04509852	1781	-42.41	NO	-
873	ZINC00419159	60	-42.4	NO	-
874	ZINC02375807	582	-42.38	NO	-
875	ZINC03861904	1391	-42.36	NO	-
876	ZINC00412458	49	-42.35	NO	-
877	ZINC03862399	1430	-42.26	NO	-
878	ZINC03863784	1511	-42.22	NO	-
879	ZINC03534935	989	-42.19	NO	-
880	ZINC00557304	115	-42.18	NO	-
881	ZINC00424871	90	-42.17	NO	-
882	ZINC03856564	1167	-42.15	NO	-
883	ZINC03863669	1508	-42.15	NO	-
884	ZINC00540639	109	-42.13	NO	-
885	ZINC03450882	924	-42.13	NO	-
886	ZINC02120847	331	-42.06	NO	-
887	ZINC03850931	1104	-42.06	NO	-
888	ZINC03892254	1572	-42.06	NO	-
889	ZINC03861855	1390	-42.03	NO	-
890	ZINC03330980	861	-42.01	NO	-
891	ZINC03867589	1544	-41.99	NO	-
892	ZINC02118024	320	-41.98	NO	-
893	ZINC03856635	1189	-41.97	NO	-
894	ZINC01414582	168	-41.94	NO	-
895	ZINC01544958	192	-41.94	NO	-
896	ZINC00421340	77	-41.93	NO	-
897	ZINC00541521	111	-41.93	NO	-
898	ZINC03334056	863	-41.93	NO	-
899	ZINC03851595	1122	-41.93	NO	-
900	ZINC03856950	1320	-41.89	NO	-
901	ZINC03037010	775	-41.85	NO	-
902	ZINC03855700	1141	-41.85	NO	-
903	ZINC00543281	112	-41.84	NO	-
904	ZINC01537488	187	-41.83	NO	-
905	ZINC03399649	882	-41.83	NO	-
906	ZINC02619230	677	-41.76	NO	-
907	ZINC03221916	801	-41.76	NO	-
908	ZINC04465638	1777	-41.72	NO	-
909	ZINC04138649	1683	-41.68	NO	-
910	ZINC03862144	1404	-41.67	NO	-
911	ZINC03513201	975	-41.62	NO	-
912	ZINC04249002	1719	-41.62	NO	-
913	ZINC03866920	1532	-41.61	NO	-
914	ZINC03304792	851	-41.58	NO	-
915	ZINC03857039	1340	-41.56	NO	-
916	ZINC02229788	532	-41.52	NO	-
917	ZINC00537576	103	-41.51	NO	-
918	ZINC02431335	598	-41.5	NO	-
919	ZINC02108761	292	-41.44	NO	-
920	ZINC03399652	883	-41.44	NO	-
921	ZINC04260752	1721	-41.44	NO	-
922	ZINC01443612	171	-41.42	NO	-
923	ZINC02435292	606	-41.39	NO	-
924	ZINC02761481	724	-41.39	NO	-
925	ZINC03567925	995	-41.39	NO	-
926	ZINC01922522	242	-41.38	NO	-
927	ZINC03848781	1098	-41.38	NO	-
928	ZINC04246397	1713	-41.34	NO	-
929	ZINC04045057	1658	-41.3	NO	-
930	ZINC02091787	253	-41.28	NO	-
931	ZINC03597092	1013	-41.28	NO	-
932	ZINC04084655	1666	-41.25	NO	-
933	ZINC03625278	1025	-41.24	NO	-
934	ZINC03856775	1260	-41.24	NO	-
935	ZINC00613281	122	-41.23	NO	-
936	ZINC02145747	465	-41.23	NO	-
937	ZINC04297427	1727	-41.22	NO	-
938	ZINC04284484	1725	-41.19	NO	-
939	ZINC04398806	1769	-41.19	NO	-
940	ZINC04111764	1678	-41.18	NO	-
941	ZINC04414910	1772	-41.16	NO	-
942	ZINC03862460	1435	-41.15	NO	-
943	ZINC03362790	874	-41.14	NO	-
944	ZINC02760169	723	-41.1	NO	-
945	ZINC03856849	1277	-41.08	NO	-
946	ZINC03862777	1462	-41.07	NO	-
947	ZINC02403062	588	-41.02	NO	-
948	ZINC00089825	14	-41.01	NO	-
949	ZINC02112647	296	-41.0	NO	-
950	ZINC02152491	470	-40.91	NO	-
951	ZINC03856875	1290	-40.89	NO	-
952	ZINC02131937	415	-40.88	NO	-
953	ZINC03402766	884	-40.83	NO	-
954	ZINC03814193	42	-40.83	YES	16
955	ZINC03862162	1408	-40.82	NO	-
956	ZINC00822453	137	-40.81	NO	-
957	ZINC02123623	342	-40.79	NO	-
958	ZINC02436498	609	-40.73	NO	-
959	ZINC03167463	795	-40.73	NO	-
960	ZINC02103803	275	-40.66	NO	-
961	ZINC03358551	873	-40.65	NO	-
962	ZINC00419039	57	-40.64	NO	-
963	ZINC02138530	459	-40.62	NO	-
964	ZINC02644405	690	-40.52	NO	-
965	ZINC00419051	58	-40.5	NO	-
966	ZINC02160777	495	-40.5	NO	-
967	ZINC03303846	850	-40.48	NO	-
968	ZINC03522966	983	-40.47	NO	-
969	ZINC03450885	925	-40.46	NO	-
970	ZINC00089874	16	-40.43	NO	-
971	ZINC02111228	295	-40.43	NO	-
972	ZINC03351290	871	-40.43	NO	-
973	ZINC03868999	1549	-40.37	NO	-
974	ZINC03856643	1193	-40.33	NO	-
975	ZINC03463755	931	-40.32	NO	-
976	ZINC03478287	936	-40.28	NO	-
977	ZINC04246234	1712	-40.26	NO	-
978	ZINC00418612	55	-40.22	NO	-
979	ZINC03862947	1472	-40.21	NO	-
980	ZINC02417420	593	-40.17	NO	-
981	ZINC02876991	749	-40.14	NO	-
982	ZINC03856696	1235	-40.12	NO	-
983	ZINC03403001	885	-40.08	NO	-
984	ZINC03601775	1014	-40.08	NO	-
985	ZINC03863560	1503	-40.07	NO	-
986	ZINC02129803	386	-39.96	NO	-
987	ZINC02644404	689	-39.96	NO	-
988	ZINC03856776	1261	-39.96	NO	-
989	ZINC04227858	1704	-39.91	NO	-
990	ZINC03527945	985	-39.87	NO	-
991	ZINC02962058	764	-39.84	NO	-
992	ZINC03857373	1355	-39.84	NO	-
993	ZINC03569500	996	-39.83	NO	-
994	ZINC03410108	893	-39.77	NO	-
995	ZINC03450297	923	-39.75	NO	-
996	ZINC02351375	571	-39.72	NO	-
997	ZINC02786454	732	-39.72	NO	-
998	ZINC04221170	1703	-39.69	NO	-
999	ZINC00536933	102	-39.68	NO	-
1000	ZINC02123445	341	-39.67	NO	-
1001	ZINC02755700	721	-39.67	NO	-
1002	ZINC02115624	310	-39.64	NO	-
1003	ZINC03439455	908	-39.59	NO	-
1004	ZINC03818467	1085	-39.59	NO	-
1005	ZINC00418617	56	-39.57	NO	-
1006	ZINC03528892	986	-39.55	NO	-
1007	ZINC03654035	1042	-39.5	NO	-
1008	ZINC02624199	681	-39.49	NO	-
1009	ZINC02601724	669	-39.48	NO	-
1010	ZINC03522964	982	-39.42	NO	-
1011	ZINC00105410	18	-39.4	NO	-
1012	ZINC02626837	683	-39.36	NO	-
1013	ZINC02120903	332	-39.35	NO	-
1014	ZINC00544608	113	-39.34	NO	-
1015	ZINC03863826	1517	-39.34	NO	-
1016	ZINC02118087	321	-39.32	NO	-
1017	ZINC00510176	100	-39.3	NO	-
1018	ZINC00547939	114	-39.29	NO	-
1019	ZINC03856426	1156	-39.28	NO	-
1020	ZINC04390079	1768	-39.22	NO	-
1021	ZINC00072422	10	-39.2	NO	-
1022	ZINC03862722	1457	-39.14	NO	-
1023	ZINC02106384	281	-39.13	NO	-
1024	ZINC00062435	6	-39.05	NO	-
1025	ZINC04085354	1668	-39.05	NO	-
1026	ZINC00466617	93	-39.04	NO	-
1027	ZINC02387115	583	-39.04	NO	-
1028	ZINC02761482	725	-39.01	NO	-
1029	ZINC02105158	279	-38.99	NO	-
1030	ZINC03889224	1562	-38.9	NO	-
1031	ZINC02023887	249	-38.89	NO	-
1032	ZINC00983044	145	-38.88	NO	-
1033	ZINC02902767	758	-38.87	NO	-
1034	ZINC02601728	671	-38.8	NO	-
1035	ZINC03862545	1440	-38.79	NO	-
1036	ZINC02661712	696	-38.76	NO	-
1037	ZINC03396109	881	-38.76	NO	-
1038	ZINC04181541	1694	-38.76	NO	-
1039	ZINC02449324	623	-38.73	NO	-
1040	ZINC03896561	1580	-38.71	NO	-
1041	ZINC03856697	1236	-38.64	NO	-
1042	ZINC02023857	248	-38.62	NO	-
1043	ZINC03272312	836	-38.6	NO	-
1044	ZINC03504685	957	-38.59	NO	-
1045	ZINC02154596	477	-38.57	NO	-
1046	ZINC00422097	84	-38.56	NO	-
1047	ZINC02699386	707	-38.51	NO	-
1048	ZINC00420707	74	-38.5	NO	-
1049	ZINC02460794	635	-38.5	NO	-
1050	ZINC03814192	30	-38.5	YES	7
1051	ZINC01541980	191	-38.45	NO	-
1052	ZINC02102403	272	-38.42	NO	-
1053	ZINC03863056	1476	-38.41	NO	-
1054	ZINC04325335	1751	-38.41	NO	-
1055	ZINC01541124	189	-38.4	NO	-
1056	ZINC00344564	36	-38.35	NO	-
1057	ZINC02135145	436	-38.34	NO	-
1058	ZINC00416834	53	-38.32	NO	-
1059	ZINC02365593	580	-38.31	NO	-
1060	ZINC00089832	15	-38.23	NO	-
1061	ZINC02625399	682	-38.16	NO	-
1062	ZINC00083818	12	-38.12	NO	-
1063	ZINC02944528	761	-38.12	NO	-
1064	ZINC03654103	1044	-38.12	NO	-
1065	ZINC03862021	1395	-38.12	NO	-
1066	ZINC00420965	76	-38.09	NO	-
1067	ZINC03941869	1608	-38.07	NO	-
1068	ZINC00423021	87	-38.05	NO	-
1069	ZINC02858270	740	-38.05	NO	-
1070	ZINC02959832	763	-38.05	NO	-
1071	ZINC03856934	1311	-38.05	NO	-
1072	ZINC03973842	1619	-38.05	NO	-
1073	ZINC02020159	247	-38.03	NO	-
1074	ZINC00067501	9	-38.0	NO	-
1075	ZINC03862571	1447	-37.87	NO	-
1076	ZINC01661266	215	-37.85	NO	-
1077	ZINC03857885	1366	-37.83	NO	-
1078	ZINC04337125	1757	-37.77	NO	-
1079	ZINC03654029	1041	-37.74	NO	-
1080	ZINC03234941	812	-37.73	NO	-
1081	ZINC03856605	1183	-37.72	NO	-
1082	ZINC00082060	11	-37.7	NO	-
1083	ZINC02601726	670	-37.7	NO	-
1084	ZINC03572770	1008	-37.69	NO	-
1085	ZINC02601729	672	-37.54	NO	-
1086	ZINC00412457	48	-37.47	NO	-
1087	ZINC00031891	4	-37.45	NO	-
1088	ZINC03856746	1256	-37.45	NO	-
1089	ZINC02100696	267	-37.41	NO	-
1090	ZINC03492753	948	-37.37	NO	-
1091	ZINC02134989	434	-37.35	NO	-
1092	ZINC03856741	1252	-37.32	NO	-
1093	ZINC03634123	1034	-37.3	NO	-
1094	ZINC03597090	1012	-37.25	NO	-
1095	ZINC00382800	45	-37.24	NO	-
1096	ZINC00386460	46	-37.21	NO	-
1097	ZINC03504697	962	-37.2	NO	-
1098	ZINC03504690	960	-37.19	NO	-
1099	ZINC02463844	637	-37.13	NO	-
1100	ZINC03494077	950	-37.08	NO	-
1101	ZINC02065563	250	-37.07	NO	-
1102	ZINC03857051	1348	-37.07	NO	-
1103	ZINC02113931	306	-37.06	NO	-
1104	ZINC03504695	961	-36.97	NO	-
1105	ZINC02202401	516	-36.95	NO	-
1106	ZINC02126076	354	-36.93	NO	-
1107	ZINC03504701	963	-36.84	NO	-
1108	ZINC01535879	182	-36.81	NO	-
1109	ZINC00571039	117	-36.79	NO	-
1110	ZINC01535875	180	-36.77	NO	-
1111	ZINC02416367	592	-36.76	NO	-
1112	ZINC00416832	52	-36.75	NO	-
1113	ZINC02132907	420	-36.71	NO	-
1114	ZINC03856879	1294	-36.61	NO	-
1115	ZINC04066922	1661	-36.59	NO	-
1116	ZINC03856595	1181	-36.58	NO	-
1117	ZINC03504676	955	-36.56	NO	-
1118	ZINC03504687	958	-36.56	NO	-
1119	ZINC03428859	900	-36.54	NO	-
1120	ZINC03492754	949	-36.54	NO	-
1121	ZINC02113407	305	-36.53	NO	-
1122	ZINC03856556	1165	-36.52	NO	-
1123	ZINC00375139	38	-36.49	NO	-
1124	ZINC03882134	1556	-36.47	NO	-
1125	ZINC02137363	452	-36.46	NO	-
1126	ZINC03089011	788	-36.46	NO	-
1127	ZINC00360365	37	-36.43	NO	-
1128	ZINC00524985	101	-36.43	NO	-
1129	ZINC03606247	1015	-36.4	NO	-
1130	ZINC03504916	966	-36.34	NO	-
1131	ZINC02434313	604	-36.28	NO	-
1132	ZINC03449532	922	-36.26	NO	-
1133	ZINC03856951	1321	-36.26	NO	-
1134	ZINC03504915	965	-36.2	NO	-
1135	ZINC03641801	1036	-36.16	NO	-
1136	ZINC03856538	1160	-36.14	NO	-
1137	ZINC03861835	1387	-36.13	NO	-
1138	ZINC00003015	0	-36.11	NO	-
1139	ZINC02127173	361	-36.02	NO	-
1140	ZINC00326099	31	-35.99	NO	-
1141	ZINC00313690	29	-35.93	NO	-
1142	ZINC02145743	464	-35.92	NO	-
1143	ZINC03470148	933	-35.9	NO	-
1144	ZINC02199593	512	-35.89	NO	-
1145	ZINC03649734	1039	-35.89	NO	-
1146	ZINC03856678	1219	-35.87	NO	-
1147	ZINC03504703	964	-35.85	NO	-
1148	ZINC02461734	636	-35.82	NO	-
1149	ZINC03510328	974	-35.82	NO	-
1150	ZINC02158521	487	-35.76	NO	-
1151	ZINC03633329	1033	-35.75	NO	-
1152	ZINC03913740	1595	-35.72	NO	-
1153	ZINC00625453	126	-35.66	NO	-
1154	ZINC02128694	379	-35.64	NO	-
1155	ZINC01135326	159	-35.59	NO	-
1156	ZINC01066642	149	-35.55	NO	-
1157	ZINC02125144	348	-35.55	NO	-
1158	ZINC00622456	124	-35.54	NO	-
1159	ZINC03504689	959	-35.54	NO	-
1160	ZINC03821276	1090	-35.54	NO	-
1161	ZINC02700579	708	-35.46	NO	-
1162	ZINC02155428	480	-35.43	NO	-
1163	ZINC03896575	1581	-35.42	NO	-
1164	ZINC03863057	1477	-35.39	NO	-
1165	ZINC03862042	1397	-35.35	NO	-
1166	ZINC01546644	194	-35.34	NO	-
1167	ZINC04237152	1708	-35.34	NO	-
1168	ZINC03470145	932	-35.33	NO	-
1169	ZINC02527661	652	-35.25	NO	-
1170	ZINC02886171	753	-35.25	NO	-
1171	ZINC03889824	1565	-35.22	NO	-
1172	ZINC02437672	610	-35.21	NO	-
1173	ZINC02442966	618	-35.2	NO	-
1174	ZINC01496539	174	-35.19	NO	-
1175	ZINC03406767	887	-35.19	NO	-
1176	ZINC03856646	1196	-35.19	NO	-
1177	ZINC03862543	1438	-35.14	NO	-
1178	ZINC02155456	481	-35.09	NO	-
1179	ZINC03856703	1242	-35.09	NO	-
1180	ZINC04268820	1724	-35.07	NO	-
1181	ZINC03043422	778	-35.06	NO	-
1182	ZINC03519268	977	-35.02	NO	-
1183	ZINC01093671	153	-34.99	NO	-
1184	ZINC03454225	928	-34.98	NO	-
1185	ZINC03863614	1505	-34.97	NO	-
1186	ZINC03494166	953	-34.83	NO	-
1187	ZINC03654164	1052	-34.8	NO	-
1188	ZINC02679882	704	-34.79	NO	-
1189	ZINC01164029	163	-34.77	NO	-
1190	ZINC03863841	1525	-34.77	NO	-
1191	ZINC03504678	956	-34.73	NO	-
1192	ZINC03654178	1054	-34.73	NO	-
1193	ZINC02846257	736	-34.71	NO	-
1194	ZINC02760168	722	-34.63	NO	-
1195	ZINC03814195	31	-34.62	YES	7
1196	ZINC00009202	2	-34.61	NO	-
1197	ZINC00416719	51	-34.61	NO	-
1198	ZINC02679884	705	-34.6	NO	-
1199	ZINC03654167	1053	-34.59	NO	-
1200	ZINC01050797	147	-34.57	NO	-
1201	ZINC03325146	857	-34.55	NO	-
1202	ZINC02617871	676	-34.53	NO	-
1203	ZINC02158399	485	-34.51	NO	-
1204	ZINC03072050	783	-34.48	NO	-
1205	ZINC04388508	1767	-34.46	NO	-
1206	ZINC04361123	1764	-34.45	NO	-
1207	ZINC03494155	952	-34.43	NO	-
1208	ZINC02152945	473	-34.41	NO	-
1209	ZINC04494162	1780	-34.4	NO	-
1210	ZINC00538768	104	-34.37	NO	-
1211	ZINC01795269	233	-34.37	NO	-
1212	ZINC02988906	768	-34.32	NO	-
1213	ZINC03863981	1530	-34.32	NO	-
1214	ZINC01750422	230	-34.31	NO	-
1215	ZINC01750392	225	-34.3	NO	-
1216	ZINC00424872	91	-34.25	NO	-
1217	ZINC02154077	476	-34.25	NO	-
1218	ZINC03856659	1208	-34.23	NO	-
1219	ZINC02120920	334	-34.21	NO	-
1220	ZINC02190401	506	-34.21	NO	-
1221	ZINC02120918	333	-34.2	NO	-
1222	ZINC03090040	789	-34.2	NO	-
1223	ZINC01100427	154	-34.16	NO	-
1224	ZINC03856649	1199	-34.16	NO	-
1225	ZINC03488011	941	-34.14	NO	-
1226	ZINC03654149	1049	-34.09	NO	-
1227	ZINC03856941	1317	-34.09	NO	-
1228	ZINC03270345	833	-34.05	NO	-
1229	ZINC04020403	1652	-34.0	NO	-
1230	ZINC03856652	1202	-33.99	NO	-
1231	ZINC03403004	886	-33.96	NO	-
1232	ZINC01750414	228	-33.94	NO	-
1233	ZINC02456543	633	-33.91	NO	-
1234	ZINC00540205	108	-33.9	NO	-
1235	ZINC03494822	954	-33.89	NO	-
1236	ZINC03856583	1177	-33.89	NO	-
1237	ZINC02456498	631	-33.88	NO	-
1238	ZINC03982879	1629	-33.8	NO	-
1239	ZINC03857007	1327	-33.77	NO	-
1240	ZINC04641279	1795	-33.76	NO	-
1241	ZINC03427127	897	-33.75	NO	-
1242	ZINC03863055	1475	-33.71	NO	-
1243	ZINC02131078	403	-33.7	NO	-
1244	ZINC03851694	1126	-33.67	NO	-
1245	ZINC03856661	1210	-33.66	NO	-
1246	ZINC03856566	1169	-33.63	NO	-
1247	ZINC00539683	106	-33.62	NO	-
1248	ZINC02456282	630	-33.54	NO	-
1249	ZINC03286843	840	-33.53	NO	-
1250	ZINC03654119	1046	-33.46	NO	-
1251	ZINC02198778	511	-33.41	NO	-
1252	ZINC01664712	217	-33.4	NO	-
1253	ZINC02497318	644	-33.4	NO	-
1254	ZINC02617870	675	-33.36	NO	-
1255	ZINC03863751	1510	-33.27	NO	-
1256	ZINC03454060	927	-33.17	NO	-
1257	ZINC03867159	1539	-33.11	NO	-
1258	ZINC02726168	712	-33.09	NO	-
1259	ZINC04443686	1773	-33.09	NO	-
1260	ZINC02393649	586	-33.06	NO	-
1261	ZINC02158520	486	-33.04	NO	-
1262	ZINC02449184	622	-33.04	NO	-
1263	ZINC03856851	1279	-33.04	NO	-
1264	ZINC02452327	624	-33.01	NO	-
1265	ZINC02108680	291	-32.95	NO	-
1266	ZINC04607979	1783	-32.93	NO	-
1267	ZINC00539684	107	-32.92	NO	-
1268	ZINC03435434	905	-32.75	NO	-
1269	ZINC04302236	1729	-32.74	NO	-
1270	ZINC02860873	746	-32.71	NO	-
1271	ZINC04198226	1699	-32.67	NO	-
1272	ZINC01108984	155	-32.63	NO	-
1273	ZINC03037008	774	-32.63	NO	-
1274	ZINC04308270	1730	-32.61	NO	-
1275	ZINC03856909	1301	-32.57	NO	-
1276	ZINC03852455	1128	-32.52	NO	-
1277	ZINC02633003	685	-32.48	NO	-
1278	ZINC03428870	901	-32.39	NO	-
1279	ZINC02106371	280	-32.34	NO	-
1280	ZINC01839341	235	-32.33	NO	-
1281	ZINC03863301	1489	-32.32	NO	-
1282	ZINC02117638	318	-32.3	NO	-
1283	ZINC03856922	1307	-32.29	NO	-
1284	ZINC03859107	1382	-32.27	NO	-
1285	ZINC03857017	1331	-32.25	NO	-
1286	ZINC02120003	327	-32.2	NO	-
1287	ZINC02123730	344	-32.2	NO	-
1288	ZINC02130707	398	-32.15	NO	-
1289	ZINC00326554	35	-32.06	NO	-
1290	ZINC03856206	1147	-32.02	NO	-
1291	ZINC03326495	859	-31.96	NO	-
1292	ZINC02975286	766	-31.95	NO	-
1293	ZINC01536333	183	-31.89	NO	-
1294	ZINC00416839	54	-31.87	NO	-
1295	ZINC02433022	601	-31.84	NO	-
1296	ZINC02110249	293	-31.83	NO	-
1297	ZINC03856676	1217	-31.82	NO	-
1298	ZINC03857055	1352	-31.79	NO	-
1299	ZINC03856936	1313	-31.75	NO	-
1300	ZINC01080659	152	-31.73	NO	-
1301	ZINC02499406	645	-31.73	NO	-
1302	ZINC02130600	395	-31.71	NO	-
1303	ZINC02679885	706	-31.71	NO	-
1304	ZINC03856644	1194	-31.71	NO	-
1305	ZINC02956395	762	-31.7	NO	-
1306	ZINC02097176	258	-31.68	NO	-
1307	ZINC02112727	299	-31.61	NO	-
1308	ZINC00567040	116	-31.58	NO	-
1309	ZINC00202467	23	-31.57	NO	-
1310	ZINC02342060	564	-31.55	NO	-
1311	ZINC00202471	24	-31.5	NO	-
1312	ZINC03856939	1315	-31.46	NO	-
1313	ZINC02601733	673	-31.38	NO	-
1314	ZINC03817940	1081	-31.32	NO	-
1315	ZINC00591590	118	-31.25	NO	-
1316	ZINC01551652	197	-31.22	NO	-
1317	ZINC00379665	42	-31.18	NO	-
1318	ZINC02134382	429	-31.15	NO	-
1319	ZINC02160002	492	-31.14	NO	-
1320	ZINC03856693	1232	-30.98	NO	-
1321	ZINC03440046	909	-30.97	NO	-
1322	ZINC03819121	1087	-30.95	NO	-
1323	ZINC02108295	289	-30.94	NO	-
1324	ZINC02879043	750	-30.93	NO	-
1325	ZINC02311217	549	-30.9	NO	-
1326	ZINC03488013	942	-30.83	NO	-
1327	ZINC00379130	41	-30.82	NO	-
1328	ZINC03857050	1347	-30.81	NO	-
1329	ZINC03019419	773	-30.71	NO	-
1330	ZINC03857052	1349	-30.69	NO	-
1331	ZINC01541817	190	-30.61	NO	-
1332	ZINC04162189	1687	-30.57	NO	-
1333	ZINC00379122	40	-30.56	NO	-
1334	ZINC03853004	1133	-30.48	NO	-
1335	ZINC02337614	560	-30.47	NO	-
1336	ZINC02432504	600	-30.47	NO	-
1337	ZINC02104662	278	-30.44	NO	-
1338	ZINC02097069	257	-30.42	NO	-
1339	ZINC01661265	214	-30.41	NO	-
1340	ZINC00930530	143	-30.39	NO	-
1341	ZINC03859974	1385	-30.39	NO	-
1342	ZINC04262525	1723	-30.39	NO	-
1343	ZINC01332221	167	-30.32	NO	-
1344	ZINC02357332	575	-30.25	NO	-
1345	ZINC03456282	929	-30.19	NO	-
1346	ZINC00031727	3	-30.15	NO	-
1347	ZINC04332784	1754	-30.09	NO	-
1348	ZINC03974547	1621	-30.07	NO	-
1349	ZINC01535872	179	-30.05	NO	-
1350	ZINC03853002	1131	-29.87	NO	-
1351	ZINC02456259	629	-29.79	NO	-
1352	ZINC03435504	906	-29.73	NO	-
1353	ZINC02128375	374	-29.69	NO	-
1354	ZINC03856690	1230	-29.69	NO	-
1355	ZINC03853001	1130	-29.61	NO	-
1356	ZINC02157489	484	-29.57	NO	-
1357	ZINC02862280	748	-29.57	NO	-
1358	ZINC02001463	243	-29.55	NO	-
1359	ZINC02156610	482	-29.5	NO	-
1360	ZINC03654155	1050	-29.49	NO	-
1361	ZINC04101653	1675	-29.47	NO	-
1362	ZINC03863300	1488	-29.46	NO	-
1363	ZINC03862028	1396	-29.44	NO	-
1364	ZINC03452861	926	-29.42	NO	-
1365	ZINC03378484	879	-29.41	NO	-
1366	ZINC02974437	765	-29.36	NO	-
1367	ZINC02221459	526	-29.34	NO	-
1368	ZINC03488853	944	-29.29	NO	-
1369	ZINC02133763	428	-29.26	NO	-
1370	ZINC02121917	335	-29.24	NO	-
1371	ZINC03623416	1021	-29.21	NO	-
1372	ZINC02400101	587	-29.2	NO	-
1373	ZINC03481489	937	-29.18	NO	-
1374	ZINC03654201	1056	-29.16	NO	-
1375	ZINC01575969	202	-29.11	NO	-
1376	ZINC03654108	1045	-29.09	NO	-
1377	ZINC03625255	1022	-29.06	NO	-
1378	ZINC03894743	1579	-28.97	NO	-
1379	ZINC02337612	559	-28.96	NO	-
1380	ZINC03983636	1636	-28.82	NO	-
1381	ZINC02358866	577	-28.71	NO	-
1382	ZINC00379841	44	-28.62	NO	-
1383	ZINC02160864	498	-28.6	NO	-
1384	ZINC00800022	130	-28.5	NO	-
1385	ZINC00326170	34	-28.45	NO	-
1386	ZINC03490946	945	-28.45	NO	-
1387	ZINC03378478	877	-28.44	NO	-
1388	ZINC03494153	951	-28.41	NO	-
1389	ZINC02112725	298	-28.39	NO	-
1390	ZINC02128553	377	-28.31	NO	-
1391	ZINC02785627	731	-28.28	NO	-
1392	ZINC03854529	1138	-28.26	NO	-
1393	ZINC03287592	844	-28.23	NO	-
1394	ZINC00972349	144	-28.22	NO	-
1395	ZINC02280611	541	-28.22	NO	-
1396	ZINC02197333	509	-28.16	NO	-
1397	ZINC02132146	418	-28.13	NO	-
1398	ZINC03457689	930	-27.93	NO	-
1399	ZINC03985310	1641	-27.87	NO	-
1400	ZINC02118151	323	-27.81	NO	-
1401	ZINC02439540	614	-27.81	NO	-
1402	ZINC03854222	1136	-27.75	NO	-
1403	ZINC03817951	1082	-27.73	NO	-
1404	ZINC03858328	1374	-27.72	NO	-
1405	ZINC03650469	1040	-27.68	NO	-
1406	ZINC02438341	611	-27.56	NO	-
1407	ZINC02123729	343	-27.52	NO	-
1408	ZINC03625369	1027	-27.51	NO	-
1409	ZINC02159215	489	-27.38	NO	-
1410	ZINC00800020	128	-27.35	NO	-
1411	ZINC03817939	1080	-27.34	NO	-
1412	ZINC03856749	1259	-27.32	NO	-
1413	ZINC04093025	1673	-27.27	NO	-
1414	ZINC04334702	1755	-27.22	NO	-
1415	ZINC02107137	287	-27.16	NO	-
1416	ZINC03856546	1161	-27.16	NO	-
1417	ZINC04341407	1758	-27.1	NO	-
1418	ZINC00824182	138	-27.09	NO	-
1419	ZINC02888420	755	-27.07	NO	-
1420	ZINC02123443	340	-27.05	NO	-
1421	ZINC02456233	626	-27.01	NO	-
1422	ZINC00591591	119	-26.81	NO	-
1423	ZINC03856683	1224	-26.63	NO	-
1424	ZINC01530711	178	-26.52	NO	-
1425	ZINC02499410	646	-26.52	NO	-
1426	ZINC04083222	1662	-26.52	NO	-
1427	ZINC02133009	421	-26.49	NO	-
1428	ZINC03486226	940	-26.48	NO	-
1429	ZINC03488851	943	-26.45	NO	-
1430	ZINC02127183	362	-26.44	NO	-
1431	ZINC00498511	99	-26.36	NO	-
1432	ZINC03973290	1618	-26.29	NO	-
1433	ZINC03856376	1150	-26.18	NO	-
1434	ZINC00602375	120	-26.12	NO	-
1435	ZINC02127112	359	-26.12	NO	-
1436	ZINC03856999	1323	-26.09	NO	-
1437	ZINC02440058	617	-26.06	NO	-
1438	ZINC02104661	277	-26.02	NO	-
1439	ZINC04464340	1774	-26.01	NO	-
1440	ZINC00424869	88	-26.0	NO	-
1441	ZINC03435530	907	-25.9	NO	-
1442	ZINC01493282	173	-25.86	NO	-
1443	ZINC01890760	239	-25.77	NO	-
1444	ZINC03481504	938	-25.64	NO	-
1445	ZINC03856824	1272	-25.61	NO	-
1446	ZINC03858329	1375	-25.6	NO	-
1447	ZINC02558710	659	-25.59	NO	-
1448	ZINC02118875	326	-25.53	NO	-
1449	ZINC03851692	1125	-25.5	NO	-
1450	ZINC02172620	505	-25.48	NO	-
1451	ZINC04038182	1657	-25.48	NO	-
1452	ZINC02440001	615	-25.46	NO	-
1453	ZINC02436496	608	-25.37	NO	-
1454	ZINC03930431	1600	-25.37	NO	-
1455	ZINC03930386	1597	-25.33	NO	-
1456	ZINC02144692	463	-25.31	NO	-
1457	ZINC03370158	875	-25.3	NO	-
1458	ZINC02128415	375	-25.22	NO	-
1459	ZINC02129245	381	-25.22	NO	-
1460	ZINC02412337	591	-25.16	NO	-
1461	ZINC00424870	89	-25.15	NO	-
1462	ZINC00086904	13	-25.12	NO	-
1463	ZINC00379835	43	-25.08	NO	-
1464	ZINC02235626	533	-25.06	NO	-
1465	ZINC03863802	1512	-24.99	NO	-
1466	ZINC02097914	263	-24.96	NO	-
1467	ZINC02466823	638	-24.93	NO	-
1468	ZINC03814189	24	-24.87	YES	5
1469	ZINC01666073	219	-24.79	NO	-
1470	ZINC02114508	308	-24.76	NO	-
1471	ZINC02215517	522	-24.76	NO	-
1472	ZINC02728565	714	-24.76	NO	-
1473	ZINC03867568	1542	-24.76	NO	-
1474	ZINC03857374	1356	-24.71	NO	-
1475	ZINC03427129	898	-24.7	NO	-
1476	ZINC02227207	528	-24.55	NO	-
1477	ZINC03856701	1240	-24.42	NO	-
1478	ZINC01301218	165	-24.19	NO	-
1479	ZINC02358865	576	-24.19	NO	-
1480	ZINC03209303	798	-24.19	NO	-
1481	ZINC03814200	9	-24.16	YES	1
1482	ZINC03338832	866	-23.97	NO	-
1483	ZINC03811359	1077	-23.97	NO	-
1484	ZINC04084348	1664	-23.95	NO	-
1485	ZINC02199786	513	-23.92	NO	-
1486	ZINC02645088	691	-23.9	NO	-
1487	ZINC02987688	767	-23.72	NO	-
1488	ZINC00857990	140	-23.69	NO	-
1489	ZINC02123097	339	-23.66	NO	-
1490	ZINC01076662	150	-23.64	NO	-
1491	ZINC03625271	1023	-23.64	NO	-
1492	ZINC03858742	1380	-23.63	NO	-
1493	ZINC01141626	160	-23.52	NO	-
1494	ZINC03862759	1459	-23.5	NO	-
1495	ZINC00827458	139	-23.48	NO	-
1496	ZINC03857376	1357	-23.47	NO	-
1497	ZINC03654129	1048	-23.46	NO	-
1498	ZINC03863813	1514	-23.32	NO	-
1499	ZINC04085256	1667	-23.26	NO	-
1500	ZINC03072028	781	-23.13	NO	-
1501	ZINC02527662	653	-23.12	NO	-
1502	ZINC03941360	1607	-22.94	NO	-
1503	ZINC02667967	699	-22.83	NO	-
1504	ZINC01496564	175	-22.73	NO	-
1505	ZINC01298539	164	-22.59	NO	-
1506	ZINC00652448	127	-22.56	NO	-
1507	ZINC02521491	650	-22.48	NO	-
1508	ZINC01885531	238	-22.42	NO	-
1509	ZINC02448771	621	-22.37	NO	-
1510	ZINC03654158	1051	-22.3	NO	-
1511	ZINC03338830	865	-22.28	NO	-
1512	ZINC03853003	1132	-22.27	NO	-
1513	ZINC03799348	1071	-22.25	NO	-
1514	ZINC03625378	1028	-22.22	NO	-
1515	ZINC03625380	1029	-22.19	NO	-
1516	ZINC03856781	1263	-22.11	NO	-
1517	ZINC03251566	828	-22.06	NO	-
1518	ZINC02135639	439	-22.01	NO	-
1519	ZINC02133489	426	-21.96	NO	-
1520	ZINC02421343	595	-21.77	NO	-
1521	ZINC02161186	502	-21.67	NO	-
1522	ZINC04194821	1697	-21.6	NO	-
1523	ZINC00538872	105	-21.57	NO	-
1524	ZINC03851699	1127	-21.52	NO	-
1525	ZINC02559992	660	-21.49	NO	-
1526	ZINC04099170	1674	-21.48	NO	-
1527	ZINC04084228	1663	-21.42	NO	-
1528	ZINC01142076	161	-21.41	NO	-
1529	ZINC01750420	229	-21.4	NO	-
1530	ZINC00213648	25	-21.34	NO	-
1531	ZINC03814182	40	-21.31	YES	14
1532	ZINC02561167	662	-21.25	NO	-
1533	ZINC02434840	605	-21.24	NO	-
1534	ZINC03867565	1540	-21.22	NO	-
1535	ZINC01795301	234	-21.19	NO	-
1536	ZINC02131365	405	-21.17	NO	-
1537	ZINC02389632	585	-21.05	NO	-
1538	ZINC02456541	632	-20.98	NO	-
1539	ZINC03863837	1523	-20.97	NO	-
1540	ZINC03251564	827	-20.93	NO	-
1541	ZINC03856699	1238	-20.92	NO	-
1542	ZINC03856634	1188	-20.8	NO	-
1543	ZINC02131402	406	-20.79	NO	-
1544	ZINC01544959	193	-20.76	NO	-
1545	ZINC03166802	794	-20.67	NO	-
1546	ZINC03338833	867	-20.53	NO	-
1547	ZINC02132052	416	-20.51	NO	-
1548	ZINC02154817	478	-20.12	NO	-
1549	ZINC02120036	329	-20.06	NO	-
1550	ZINC00376431	39	-19.93	NO	-
1551	ZINC03481506	939	-19.83	NO	-
1552	ZINC03892748	1578	-19.49	NO	-
1553	ZINC03863844	1526	-19.45	NO	-
1554	ZINC01147567	162	-19.35	NO	-
1555	ZINC02440057	616	-19.27	NO	-
1556	ZINC03856867	1286	-19.01	NO	-
1557	ZINC02128122	370	-18.97	NO	-
1558	ZINC03814197	10	-18.95	YES	1
1559	ZINC03856705	1244	-18.92	NO	-
1560	ZINC02129089	380	-18.9	NO	-
1561	ZINC01535876	181	-18.88	NO	-
1562	ZINC02160783	496	-18.79	NO	-
1563	ZINC03856700	1239	-18.79	NO	-
1564	ZINC03856924	1309	-18.69	NO	-
1565	ZINC02340396	561	-18.65	NO	-
1566	ZINC00800023	131	-18.59	NO	-
1567	ZINC02127962	369	-18.59	NO	-
1568	ZINC03610269	1016	-18.57	NO	-
1569	ZINC04324667	1745	-18.57	NO	-
1570	ZINC00800021	129	-18.55	NO	-
1571	ZINC03857053	1350	-18.55	NO	-
1572	ZINC02122668	337	-18.43	NO	-
1573	ZINC03625276	1024	-18.41	NO	-
1574	ZINC02275583	539	-18.38	NO	-
1575	ZINC04024254	1653	-18.27	NO	-
1576	ZINC01668563	220	-18.18	NO	-
1577	ZINC02138901	461	-18.16	NO	-
1578	ZINC03593230	1011	-18.15	NO	-
1579	ZINC03901883	1582	-18.15	NO	-
1580	ZINC03814198	33	-18.09	YES	7
1581	ZINC02783507	730	-17.98	NO	-
1582	ZINC03816734	1079	-17.98	NO	-
1583	ZINC04288466	1726	-17.98	NO	-
1584	ZINC03857971	1369	-17.96	NO	-
1585	ZINC03072058	785	-17.89	NO	-
1586	ZINC03856698	1237	-17.86	NO	-
1587	ZINC03814199	29	-17.81	YES	6
1588	ZINC02127952	368	-17.76	NO	-
1589	ZINC04181805	1695	-17.71	NO	-
1590	ZINC02129741	384	-17.7	NO	-
1591	ZINC03983542	1635	-17.7	NO	-
1592	ZINC03933777	1606	-17.67	NO	-
1593	ZINC03854223	1137	-17.6	NO	-
1594	ZINC03862287	1425	-17.54	NO	-
1595	ZINC02128416	376	-17.44	NO	-
1596	ZINC02229092	530	-17.42	NO	-
1597	ZINC03856647	1197	-17.37	NO	-
1598	ZINC02417922	594	-17.2	NO	-
1599	ZINC04632848	1793	-17.03	NO	-
1600	ZINC02127268	364	-17.01	NO	-
1601	ZINC04237886	1709	-16.97	NO	-
1602	ZINC03856695	1234	-16.91	NO	-
1603	ZINC03856910	1302	-16.72	NO	-
1604	ZINC03969864	1613	-16.69	NO	-
1605	ZINC02097913	262	-16.63	NO	-
1606	ZINC02287437	542	-16.59	NO	-
1607	ZINC01576012	204	-16.52	NO	-
1608	ZINC03856908	1300	-16.52	NO	-
1609	ZINC03856911	1303	-16.48	NO	-
1610	ZINC03856923	1308	-16.45	NO	-
1611	ZINC02280610	540	-16.34	NO	-
1612	ZINC02129278	383	-15.91	NO	-
1613	ZINC03856719	1249	-15.87	NO	-
1614	ZINC02367235	581	-15.86	NO	-
1615	ZINC03862758	1458	-15.84	NO	-
1616	ZINC03654232	1058	-15.8	NO	-
1617	ZINC01575531	201	-15.79	NO	-
1618	ZINC02131509	408	-15.77	NO	-
1619	ZINC03867566	1541	-15.59	NO	-
1620	ZINC02130333	391	-15.42	NO	-
1621	ZINC03856780	1262	-15.38	NO	-
1622	ZINC02134742	430	-15.37	NO	-
1623	ZINC03856921	1306	-15.34	NO	-
1624	ZINC02098319	264	-15.3	NO	-
1625	ZINC02131032	402	-15.22	NO	-
1626	ZINC03856782	1264	-15.22	NO	-
1627	ZINC03856645	1195	-15.21	NO	-
1628	ZINC02350583	569	-15.15	NO	-
1629	ZINC03654194	1055	-15.13	NO	-
1630	ZINC04212073	1700	-15.08	NO	-
1631	ZINC03856720	1250	-14.78	NO	-
1632	ZINC02215586	523	-14.74	NO	-
1633	ZINC02130211	390	-14.64	NO	-
1634	ZINC01541123	188	-14.63	NO	-
1635	ZINC01750424	231	-14.56	NO	-
1636	ZINC03863660	1507	-14.51	NO	-
1637	ZINC04237887	1710	-14.28	NO	-
1638	ZINC03856375	1149	-14.18	NO	-
1639	ZINC03856702	1241	-14.13	NO	-
1640	ZINC03072032	782	-13.98	NO	-
1641	ZINC03862907	1468	-13.91	NO	-
1642	ZINC03654128	1047	-13.86	NO	-
1643	ZINC03856694	1233	-13.62	NO	-
1644	ZINC02137886	455	-13.37	NO	-
1645	ZINC03856685	1226	-13.33	NO	-
1646	ZINC03856704	1243	-13.27	NO	-
1647	ZINC01557190	199	-13.25	NO	-
1648	ZINC02110251	294	-13.09	NO	-
1649	ZINC03857054	1351	-12.9	NO	-
1650	ZINC02155167	479	-12.77	NO	-
1651	ZINC03856675	1216	-12.45	NO	-
1652	ZINC03856825	1273	-12.06	NO	-
1653	ZINC03072054	784	-11.82	NO	-
1654	ZINC03856535	1157	-11.78	NO	-
1655	ZINC03856783	1265	-11.58	NO	-
1656	ZINC02560893	661	-11.55	NO	-
1657	ZINC03930417	1598	-11.5	NO	-
1658	ZINC02924492	759	-10.9	NO	-
1659	ZINC02132054	417	-10.78	NO	-
1660	ZINC02218110	525	-10.75	NO	-
1661	ZINC04260809	1722	-10.75	NO	-
1662	ZINC03856662	1211	-10.67	NO	-
1663	ZINC02131678	410	-10.48	NO	-
1664	ZINC03378486	880	-10.44	NO	-
1665	ZINC03629248	1032	-10.35	NO	-
1666	ZINC03856653	1203	-10.17	NO	-
1667	ZINC01792778	232	-10.09	NO	-
1668	ZINC01077063	151	-10.03	NO	-
1669	ZINC03856868	1287	-9.94	NO	-
1670	ZINC03859108	1383	-9.81	NO	-
1671	ZINC02126838	358	-9.73	NO	-
1672	ZINC03956832	1610	-9.68	NO	-
1673	ZINC03856660	1209	-9.51	NO	-
1674	ZINC03852458	1129	-9.49	NO	-
1675	ZINC02127283	365	-9.18	NO	-
1676	ZINC03862290	1427	-9.15	NO	-
1677	ZINC02128370	373	-9.0	NO	-
1678	ZINC03862286	1424	-8.91	NO	-
1679	ZINC02411777	590	-8.85	NO	-
1680	ZINC03880264	1553	-8.83	NO	-
1681	ZINC03378481	878	-8.76	NO	-
1682	ZINC03887257	1558	-8.5	NO	-
1683	ZINC04084520	1665	-8.38	NO	-
1684	ZINC03617392	1017	-8.23	NO	-
1685	ZINC02133534	427	-8.22	NO	-
1686	ZINC02130619	396	-8.18	NO	-
1687	ZINC03862288	1426	-8.1	NO	-
1688	ZINC03764928	1063	-7.98	NO	-
1689	ZINC02434312	603	-7.83	NO	-
1690	ZINC02107135	286	-7.51	NO	-
1691	ZINC03857970	1368	-7.45	NO	-
1692	ZINC02137694	453	-7.43	NO	-
1693	ZINC02194611	507	-7.42	NO	-
1694	ZINC02160768	494	-7.22	NO	-
1695	ZINC02137799	454	-7.2	NO	-
1696	ZINC02131740	412	-7.17	NO	-
1697	ZINC02136663	448	-7.16	NO	-
1698	ZINC02134893	433	-6.96	NO	-
1699	ZINC02136901	451	-6.92	NO	-
1700	ZINC02130166	389	-6.74	NO	-
1701	ZINC02161048	501	-6.67	NO	-
1702	ZINC03985253	1639	-6.66	NO	-
1703	ZINC02136641	447	-6.63	NO	-
1704	ZINC02129275	382	-6.5	NO	-
1705	ZINC02130687	397	-6.46	NO	-
1706	ZINC03985274	1640	-6.17	NO	-
1707	ZINC02137997	457	-6.1	NO	-
1708	ZINC02136438	444	-6.02	NO	-
1709	ZINC02126784	356	-5.81	NO	-
1710	ZINC02135353	438	-5.76	NO	-
1711	ZINC02135682	440	-5.55	NO	-
1712	ZINC02127903	367	-5.53	NO	-
1713	ZINC02134744	431	-5.52	NO	-
1714	ZINC02137889	456	-5.5	NO	-
1715	ZINC03856919	1304	-5.45	NO	-
1716	ZINC02160861	497	-5.43	NO	-
1717	ZINC02135136	435	-5.38	NO	-
1718	ZINC02130017	388	-5.36	NO	-
1719	ZINC02160990	500	-5.32	NO	-
1720	ZINC03856920	1305	-5.22	NO	-
1721	ZINC03856784	1266	-5.19	NO	-
1722	ZINC02131742	413	-5.01	NO	-
1723	ZINC03638001	1035	-4.98	NO	-
1724	ZINC03862706	1456	-4.57	NO	-
1725	ZINC02132171	419	-4.54	NO	-
1726	ZINC02133434	425	-4.35	NO	-
1727	ZINC03851227	1116	-4.04	NO	-
1728	ZINC02161240	503	-3.8	NO	-
1729	ZINC03814187	36	-3.52	YES	10
1730	ZINC03859975	1386	-3.41	NO	-
1731	ZINC02136482	445	-3.33	NO	-
1732	ZINC02311216	548	-3.13	NO	-
1733	ZINC02131608	409	-1.28	NO	-
1734	ZINC03931937	1602	-0.02	NO	-
1735	ZINC03857886	1367	0.38	NO	-
1736	ZINC01885530	237	0.92	NO	-
1737	ZINC03814196	32	1.31	YES	7
1738	ZINC03858066	1371	2.52	NO	-
1739	ZINC03654230	1057	2.68	NO	-
1740	ZINC03857404	1360	5.43	NO	-
1741	ZINC02012855	246	5.82	NO	-
1742	ZINC03857448	1363	6.06	NO	-
1743	ZINC03629246	1031	10.75	NO	-
1744	ZINC03858878	1381	12.29	NO	-
1745	ZINC00420955	75	13.84	NO	-
1746	ZINC04299582	1728	15.59	NO	-
1747	ZINC03856537	1159	18.54	NO	-
1748	ZINC03857446	1361	21.85	NO	-
1749	ZINC03856677	1218	23.07	NO	-
1750	ZINC02453425	625	34.35	NO	-
1751	ZINC01705150	221	36.95	NO	-
1752	ZINC01550454	196	42.85	NO	-
1753	ZINC02457434	634	44.63	NO	-
1754	ZINC03862609	1455	44.89	NO	-
1755	ZINC03851223	1115	58.08	NO	-
1756	ZINC03857447	1362	176.18	NO	-
