# Supplementary material for: Optimal assignment methods for ligand-based virtual screening
Source: J Cheminform. 2009 Aug 25;1:14. doi: 10.1186/1758-2946-1-14 (PMC2820492; doi:10.1186/1758-2946-1-14)
Supplement: Additional file 2 — Archive of the result files. The file Results.tar.gz is a Gzip compressed Tar archive containing the results file of each method for each data set. The result files are tab-separated plain text files including the following information: method name, active data set with size, cluster information and the distribution of the molecules over the clusters, decoy data set with size, ratio active:decoy, AUC, awAUC, BEDROC scores for predefined alpha values as suggested by Truchon and Bayly [63], relative enrichment factor [67], ROC enrichments, awROC enrichments at predefined false positive fractions, chemotype enrichment, ROC data points, and the ranking of each structure. [file 1758-2946-1-14-S2.zip › Results/DOCK.DUD.A.DUD_ache_clustered_I_MM.sdf.D.DUD_ache_decoys_ID_pass_MWPass_I_MM.sdf.srf]

###################################################################################################
# Screening Result File
# User: jahn
# Method used: DOCK
> <Method_Name>
DOCK
# Screening mode: Single Query Screening
#	Calculations performed: 0
#	Start time of the calculation: null
#	End time of the calculation: null
# Data set information
#	Active data set: /rahome/chemoinf/SVS/data/actives/DUD_ache_clustered_I_MM.sdf with cluster information
#		Size: 100 molecules
#		Number of clusters: 19
#		Cluster Summery:
#			Cluster number	# molecules	% of actives
#			0		1		1.0
#			1		14		14.0
#			2		3		3.0
#			3		1		1.0
#			4		1		1.0
#			5		1		1.0
#			6		1		1.0
#			7		1		1.0
#			8		1		1.0
#			9		21		21.0
#			10		20		20.0
#			11		7		7.0
#			12		12		12.0
#			13		7		7.0
#			14		1		1.0
#			15		5		5.0
#			16		1		1.0
#			17		1		1.0
#			18		1		1.0
#	Decoy data set: /rahome/chemoinf/SVS/data/decoys/DUD_ache_decoys_ID_pass_MWPass_I_MM.sdf
#		Size: 3674 molecules
#	Ratio actives : decoys
#		1.0 : 36.74
#	The active and decoy data set were part of the DUD with problem identifier: ache
> <AUC>
#	 ROC AUC
	0.6840364725095265
> <awAUC>
#	 ROC awAUC
	0.5664735123055324
> <BEDROC Scores>
#	Alpha Values	BEDROC Scores	Literature: J. Chem. Inf. Model., Vol. 47, No. 2, 2007, 488-508
	106.9	0.0055
	100.0	0.0067
	53.6	0.0319
	50.0	0.0367
	32.2	0.0778
	20.0	0.1422
	16.1	0.1773
	10.0	0.264
	8.0	0.3082
> <Relative enrichment factor>
#	Fraction dataset	Enrichment factor	 Literature: DOI: 10.1021/ci800303k
	0.0010	0.0
	0.01	0.0
	0.02	0.0
	0.05	6.0
	0.1	36.0
	0.2	48.0
	0.25	56.0
> <ROC Enrichments>
#	True decoy fraction	Enrichment	Literature: J Comput Aided Mol Des (2008) 22:133-139
	0.1	0.0
	0.5	0.0
	1.0	0.0
	2.0	0.0
	5.0	1.597391304347826
	10.0	3.693967391304348
> <awROC Enrichments>
#	Decoy fraction	Enrichment
	0.1	0.0
	0.5	0.0
	1.0	0.0
	2.0	0.0
	5.0	0.7531559877955757
	10.0	1.7164950419527074
> <Chemotype enrichment>
#	% data set	% active cluster	Literature: http://dud.docking.org/wombat/
	0.0	0.0
	2.597	0.0
	2.597	5.263
	3.63	5.263
	3.63	10.526
	3.683	10.526
	3.683	15.789
	3.763	15.789
	3.763	21.053
	5.034	21.053
	5.034	26.316
	9.009	26.316
	9.009	31.579
	16.137	31.579
	16.137	36.842
	20.058	36.842
	20.058	42.105
	21.198	42.105
	21.198	47.368
	32.538	47.368
	32.538	52.632
	40.62	52.632
	40.62	57.895
	45.628	57.895
	45.628	63.158
	57.631	63.158
	57.631	68.421
	63.778	68.421
	63.778	73.684
	71.33	73.684
	71.33	78.947
	73.132	78.947
	73.132	84.211
	75.411	84.211
	75.411	89.474
	78.537	89.474
	78.537	94.737
	93.641	94.737
	93.641	100.0
	100.0	100.0
> <ROC curve data>
#	False positive rate	true positive rate
	0.0	0.0
	0.0	0.0
	0.0264	0.0
	0.0264	0.01
	0.0367	0.01
	0.0367	0.04
	0.0373	0.04
	0.0373	0.05
	0.0455	0.05
	0.0455	0.06
	0.0495	0.06
	0.0495	0.08
	0.0517	0.08
	0.0517	0.09
	0.0525	0.09
	0.0525	0.1
	0.0531	0.1
	0.0531	0.11
	0.0593	0.11
	0.0593	0.12
	0.0599	0.12
	0.0599	0.13
	0.0602	0.13
	0.0602	0.15
	0.0623	0.15
	0.0623	0.16
	0.0634	0.16
	0.0634	0.18
	0.0637	0.18
	0.0637	0.19
	0.0645	0.19
	0.0645	0.2
	0.0648	0.2
	0.0648	0.21
	0.0702	0.21
	0.0702	0.24
	0.0705	0.24
	0.0705	0.25
	0.0713	0.25
	0.0713	0.26
	0.0762	0.26
	0.0762	0.27
	0.08	0.27
	0.08	0.28
	0.0806	0.28
	0.0806	0.29
	0.0808	0.29
	0.0808	0.3
	0.0822	0.3
	0.0822	0.31
	0.0838	0.31
	0.0838	0.32
	0.0849	0.32
	0.0849	0.33
	0.0852	0.33
	0.0852	0.34
	0.0882	0.34
	0.0882	0.35
	0.0904	0.35
	0.0904	0.36
	0.0942	0.36
	0.0942	0.37
	0.1094	0.37
	0.1094	0.38
	0.1154	0.38
	0.1154	0.39
	0.1334	0.39
	0.1334	0.4
	0.1394	0.4
	0.1394	0.41
	0.141	0.41
	0.141	0.42
	0.1541	0.42
	0.1541	0.44
	0.156	0.44
	0.156	0.45
	0.1685	0.45
	0.1685	0.46
	0.1726	0.46
	0.1726	0.47
	0.1908	0.47
	0.1908	0.48
	0.1927	0.48
	0.1927	0.49
	0.1954	0.49
	0.1954	0.5
	0.2039	0.5
	0.2039	0.51
	0.2131	0.51
	0.2131	0.52
	0.2194	0.52
	0.2194	0.53
	0.2205	0.53
	0.2205	0.55
	0.2251	0.55
	0.2251	0.56
	0.2431	0.56
	0.2431	0.57
	0.2458	0.57
	0.2458	0.58
	0.2548	0.58
	0.2548	0.59
	0.2588	0.59
	0.2588	0.6
	0.2842	0.6
	0.2842	0.61
	0.2872	0.61
	0.2872	0.62
	0.2918	0.62
	0.2918	0.63
	0.3168	0.63
	0.3168	0.64
	0.325	0.64
	0.325	0.65
	0.3351	0.65
	0.3351	0.66
	0.341	0.66
	0.341	0.67
	0.3443	0.67
	0.3443	0.68
	0.3985	0.68
	0.3985	0.69
	0.4281	0.69
	0.4281	0.7
	0.4483	0.7
	0.4483	0.71
	0.4491	0.71
	0.4491	0.72
	0.4826	0.72
	0.4826	0.73
	0.5	0.73
	0.5	0.74
	0.5476	0.74
	0.5476	0.75
	0.5713	0.75
	0.5713	0.76
	0.5846	0.76
	0.5846	0.77
	0.6072	0.77
	0.6072	0.78
	0.6336	0.78
	0.6336	0.79
	0.6445	0.79
	0.6445	0.8
	0.6603	0.8
	0.6603	0.81
	0.6761	0.81
	0.6761	0.82
	0.6905	0.82
	0.6905	0.83
	0.7099	0.83
	0.7099	0.84
	0.7191	0.84
	0.7191	0.85
	0.7278	0.85
	0.7278	0.86
	0.736	0.86
	0.736	0.87
	0.7379	0.87
	0.7379	0.88
	0.7504	0.88
	0.7504	0.89
	0.7621	0.89
	0.7621	0.9
	0.782	0.9
	0.782	0.91
	0.798	0.91
	0.798	0.92
	0.8402	0.92
	0.8402	0.93
	0.8615	0.93
	0.8615	0.94
	0.8718	0.94
	0.8718	0.95
	0.893	0.95
	0.893	0.96
	0.923	0.96
	0.923	0.97
	0.9352	0.97
	0.9352	0.98
	0.9984	0.98
	0.9984	1.0
	1.0	1.0
> <Screening Table>
# Rank	Mol name	Index in data set	Similarity 2 query	Active	Cluster number
1	ZINC03965267	2840	-50.0	NO	-
2	ZINC03970288	2950	-48.08	NO	-
3	ZINC01930857	398	-47.14	NO	-
4	ZINC03419702	1291	-45.84	NO	-
5	ZINC04119117	3446	-45.21	NO	-
6	ZINC01688842	272	-45.16	NO	-
7	ZINC03863054	2283	-45.02	NO	-
8	ZINC03971339	2977	-44.88	NO	-
9	ZINC04346802	3673	-44.86	NO	-
10	ZINC01654522	249	-44.82	NO	-
11	ZINC03855385	1920	-44.74	NO	-
12	ZINC02751545	975	-43.83	NO	-
13	ZINC02886240	1022	-43.72	NO	-
14	ZINC03066769	1088	-43.66	NO	-
15	ZINC03582741	1368	-43.57	NO	-
16	ZINC01817503	319	-43.52	NO	-
17	ZINC01323516	170	-43.22	NO	-
18	ZINC03322276	1208	-43.22	NO	-
19	ZINC02635078	887	-42.9	NO	-
20	ZINC03401460	1273	-42.9	NO	-
21	ZINC03926528	2707	-42.84	NO	-
22	ZINC03873654	2489	-42.8	NO	-
23	ZINC03285641	1180	-42.62	NO	-
24	ZINC03969024	2861	-42.59	NO	-
25	ZINC03970578	2960	-42.46	NO	-
26	ZINC03292402	1189	-42.42	NO	-
27	ZINC03963347	2839	-42.3	NO	-
28	ZINC01225345	142	-42.23	NO	-
29	ZINC03971338	2975	-42.18	NO	-
30	ZINC03795011	1628	-42.11	NO	-
31	ZINC03846608	1796	-42.02	NO	-
32	ZINC03448261	1307	-41.98	NO	-
33	ZINC03292418	1190	-41.88	NO	-
34	ZINC02315615	667	-41.82	NO	-
35	ZINC04422622	3730	-41.79	NO	-
36	ZINC02514888	837	-41.78	NO	-
37	ZINC03863207	2303	-41.77	NO	-
38	ZINC00578183	37	-41.7	NO	-
39	ZINC03856523	1997	-41.7	NO	-
40	ZINC03803925	1678	-41.68	NO	-
41	ZINC04230877	3568	-41.55	NO	-
42	ZINC03820407	1764	-41.5	NO	-
43	ZINC01225274	139	-41.42	NO	-
44	ZINC03855383	1918	-41.37	NO	-
45	ZINC01301033	163	-41.23	NO	-
46	ZINC03967880	2847	-41.19	NO	-
47	ZINC03554822	1345	-41.18	NO	-
48	ZINC02910457	1042	-41.17	NO	-
49	ZINC03783166	1567	-41.16	NO	-
50	ZINC02680219	930	-41.12	NO	-
51	ZINC03889359	2540	-41.12	NO	-
52	ZINC00814646	82	-41.11	NO	-
53	ZINC03981974	3129	-41.07	NO	-
54	ZINC01541057	197	-41.06	NO	-
55	ZINC03863216	2306	-41.01	NO	-
56	ZINC03237472	1155	-40.82	NO	-
57	ZINC01391378	171	-40.8	NO	-
58	ZINC03856341	1968	-40.76	NO	-
59	ZINC03862748	2200	-40.76	NO	-
60	ZINC04267561	3592	-40.75	NO	-
61	ZINC03273227	1170	-40.74	NO	-
62	ZINC03969028	2863	-40.73	NO	-
63	ZINC04474859	3774	-40.73	NO	-
64	ZINC02194554	584	-40.66	NO	-
65	ZINC03208407	1132	-40.65	NO	-
66	ZINC04368636	3695	-40.65	NO	-
67	ZINC03186442	1119	-40.62	NO	-
68	ZINC02324704	670	-40.61	NO	-
69	ZINC03777375	1532	-40.61	NO	-
70	ZINC02234998	622	-40.51	NO	-
71	ZINC03982936	3154	-40.49	NO	-
72	ZINC03868655	2462	-40.44	NO	-
73	ZINC03855384	1919	-40.43	NO	-
74	ZINC01817506	321	-40.37	NO	-
75	ZINC03820399	1760	-40.37	NO	-
76	ZINC03862755	2205	-40.27	NO	-
77	ZINC04392812	3712	-40.18	NO	-
78	ZINC03848317	1816	-40.16	NO	-
79	ZINC03977571	3056	-40.13	NO	-
80	ZINC01537531	191	-40.09	NO	-
81	ZINC03540841	1342	-40.08	NO	-
82	ZINC03862750	2202	-40.07	NO	-
83	ZINC03859841	2039	-40.04	NO	-
84	ZINC00144359	18	-40.02	NO	-
85	ZINC03862202	2093	-40.01	NO	-
86	ZINC03991391	3243	-39.97	NO	-
87	ZINC03322285	1209	-39.91	NO	-
88	ZINC04372282	3697	-39.9	NO	-
89	ZINC04001438	3330	-39.81	NO	-
90	ZINC03863753	2346	-39.78	NO	-
91	ZINC04001082	3301	-39.77	NO	-
92	ZINC02157961	566	-39.75	NO	-
93	ZINC01667691	260	-39.74	NO	-
94	ZINC02298955	661	-39.71	NO	-
95	ZINC03803913	1675	-39.7	NO	-
96	ZINC04007605	3350	-39.63	NO	-
97	ZINC04144545	3492	-39.6	NO	-
98	ZINC03814269	24	-39.58	YES	9
99	ZINC03970573	2956	-39.57	NO	-
100	ZINC02884186	1020	-39.56	NO	-
101	ZINC02154501	558	-39.55	NO	-
102	ZINC03173008	1111	-39.55	NO	-
103	ZINC02451417	764	-39.54	NO	-
104	ZINC02514554	830	-39.5	NO	-
105	ZINC02123677	528	-39.49	NO	-
106	ZINC03970581	2962	-39.49	NO	-
107	ZINC00075570	13	-39.48	NO	-
108	ZINC02419158	723	-39.44	NO	-
109	ZINC03775691	1524	-39.44	NO	-
110	ZINC04345798	3668	-39.44	NO	-
111	ZINC03855387	1922	-39.36	NO	-
112	ZINC03338889	1233	-39.35	NO	-
113	ZINC03451066	1309	-39.34	NO	-
114	ZINC02398320	708	-39.32	NO	-
115	ZINC04253459	3583	-39.29	NO	-
116	ZINC01604641	235	-39.28	NO	-
117	ZINC02567725	851	-39.28	NO	-
118	ZINC03970575	2958	-39.28	NO	-
119	ZINC02153089	556	-39.26	NO	-
120	ZINC03331313	1222	-39.24	NO	-
121	ZINC03980150	3087	-39.23	NO	-
122	ZINC03983723	3166	-39.23	NO	-
123	ZINC03783342	1570	-39.22	NO	-
124	ZINC04001596	3340	-39.19	NO	-
125	ZINC03980151	3089	-39.16	NO	-
126	ZINC03966213	2842	-39.13	NO	-
127	ZINC03980147	3085	-39.13	NO	-
128	ZINC03632835	1452	-39.12	NO	-
129	ZINC03890188	2555	-39.11	NO	-
130	ZINC03889927	2549	-39.1	NO	-
131	ZINC03980098	3081	-39.1	NO	-
132	ZINC00928626	111	-39.09	NO	-
133	ZINC03878255	2512	-39.06	NO	-
134	ZINC04084382	3411	-39.06	NO	-
135	ZINC01729464	289	-39.04	NO	-
136	ZINC03863592	2323	-38.99	NO	-
137	ZINC03814227	75	-38.97	YES	12
138	ZINC03814217	78	-38.96	YES	12
139	ZINC03814275	47	-38.95	YES	10
140	ZINC03969754	2910	-38.94	NO	-
141	ZINC03571069	1352	-38.93	NO	-
142	ZINC03814236	90	-38.92	YES	13
143	ZINC03855386	1921	-38.92	NO	-
144	ZINC03988914	3230	-38.89	NO	-
145	ZINC03858103	2007	-38.85	NO	-
146	ZINC01227048	144	-38.81	NO	-
147	ZINC02420813	725	-38.78	NO	-
148	ZINC03966216	2843	-38.76	NO	-
149	ZINC03863861	2374	-38.71	NO	-
150	ZINC04001389	3321	-38.71	NO	-
151	ZINC02148062	551	-38.62	NO	-
152	ZINC02103396	460	-38.59	NO	-
153	ZINC02667919	914	-38.59	NO	-
154	ZINC02749708	973	-38.56	NO	-
155	ZINC04429974	3735	-38.55	NO	-
156	ZINC03643450	1472	-38.54	NO	-
157	ZINC02113166	469	-38.52	NO	-
158	ZINC02635079	888	-38.45	NO	-
159	ZINC02750814	974	-38.44	NO	-
160	ZINC04586756	3793	-38.44	NO	-
161	ZINC03165950	1105	-38.41	NO	-
162	ZINC02445929	757	-38.38	NO	-
163	ZINC01868143	358	-38.37	NO	-
164	ZINC03440575	1304	-38.37	NO	-
165	ZINC02158372	569	-38.33	NO	-
166	ZINC02184210	580	-38.31	NO	-
167	ZINC03540041	1339	-38.29	NO	-
168	ZINC01301153	164	-38.25	NO	-
169	ZINC03790326	1605	-38.23	NO	-
170	ZINC03320266	1204	-38.21	NO	-
171	ZINC01266148	155	-38.2	NO	-
172	ZINC01035661	131	-38.18	NO	-
173	ZINC03814223	77	-38.17	YES	12
174	ZINC03794824	1624	-38.13	NO	-
175	ZINC03459449	1317	-38.1	NO	-
176	ZINC01782041	306	-38.09	NO	-
177	ZINC03583291	1371	-38.08	NO	-
178	ZINC03927119	2714	-38.07	NO	-
179	ZINC03969003	2858	-38.04	NO	-
180	ZINC04083179	3408	-38.04	NO	-
181	ZINC03437551	1299	-38.0	NO	-
182	ZINC03853917	1900	-38.0	NO	-
183	ZINC02634193	882	-37.99	NO	-
184	ZINC03775019	1519	-37.98	NO	-
185	ZINC03806997	1697	-37.98	NO	-
186	ZINC02426379	731	-37.97	NO	-
187	ZINC01817505	320	-37.94	NO	-
188	ZINC02634248	884	-37.94	NO	-
189	ZINC03814220	76	-37.94	YES	12
190	ZINC03814243	68	-37.94	YES	11
191	ZINC03343764	1243	-37.93	NO	-
192	ZINC04056871	3393	-37.93	NO	-
193	ZINC03865453	2439	-37.87	NO	-
194	ZINC03378275	1268	-37.86	NO	-
195	ZINC04341575	3665	-37.86	NO	-
196	ZINC02440620	756	-37.85	NO	-
197	ZINC03854825	1913	-37.85	NO	-
198	ZINC04034427	3375	-37.85	NO	-
199	ZINC03814276	46	-37.84	YES	10
200	ZINC03708646	1501	-37.83	NO	-
201	ZINC03861970	2064	-37.82	NO	-
202	ZINC03982901	3147	-37.81	NO	-
203	ZINC03814229	73	-37.78	YES	12
204	ZINC04114739	3438	-37.78	NO	-
205	ZINC01298649	161	-37.77	NO	-
206	ZINC03814248	65	-37.77	YES	11
207	ZINC03982900	3146	-37.76	NO	-
208	ZINC04302772	3616	-37.76	NO	-
209	ZINC02324703	669	-37.69	NO	-
210	ZINC03901576	2663	-37.69	NO	-
211	ZINC02380058	698	-37.64	NO	-
212	ZINC03797596	1636	-37.62	NO	-
213	ZINC03868743	2466	-37.62	NO	-
214	ZINC03783340	1569	-37.6	NO	-
215	ZINC01256107	153	-37.59	NO	-
216	ZINC03204433	1128	-37.58	NO	-
217	ZINC04367616	3691	-37.57	NO	-
218	ZINC03538721	1332	-37.56	NO	-
219	ZINC03539919	1337	-37.56	NO	-
220	ZINC04240820	3575	-37.56	NO	-
221	ZINC03444381	1305	-37.54	NO	-
222	ZINC03823451	1773	-37.54	NO	-
223	ZINC03853540	1886	-37.53	NO	-
224	ZINC04001484	3336	-37.53	NO	-
225	ZINC01691528	274	-37.51	NO	-
226	ZINC04387304	3705	-37.51	NO	-
227	ZINC03848313	1815	-37.5	NO	-
228	ZINC03985591	3175	-37.5	NO	-
229	ZINC03854824	1912	-37.49	NO	-
230	ZINC03814259	33	-37.43	YES	9
231	ZINC00023179	10	-37.42	NO	-
232	ZINC03788677	1596	-37.42	NO	-
233	ZINC03814264	35	-37.41	YES	9
234	ZINC03345395	1247	-37.39	NO	-
235	ZINC03814216	74	-37.39	YES	12
236	ZINC03814234	88	-37.36	YES	13
237	ZINC03895525	2648	-37.35	NO	-
238	ZINC03810931	1713	-37.34	NO	-
239	ZINC00000806	0	-37.33	NO	-
240	ZINC04417846	3727	-37.33	NO	-
241	ZINC00950133	121	-37.32	NO	-
242	ZINC02198246	587	-37.31	NO	-
243	ZINC02696099	949	-37.29	NO	-
244	ZINC02180647	577	-37.28	NO	-
245	ZINC03814233	85	-37.28	YES	13
246	ZINC03554811	1344	-37.27	NO	-
247	ZINC03966630	2845	-37.26	NO	-
248	ZINC04321449	3635	-37.26	NO	-
249	ZINC00275611	28	-37.25	NO	-
250	ZINC03814266	29	-37.25	YES	9
251	ZINC03814219	82	-37.24	YES	12
252	ZINC03986723	3182	-37.24	NO	-
253	ZINC03814231	84	-37.23	YES	13
254	ZINC04458980	3750	-37.23	NO	-
255	ZINC03862865	2238	-37.21	NO	-
256	ZINC03994986	3260	-37.19	NO	-
257	ZINC03814235	87	-37.18	YES	13
258	ZINC03862752	2204	-37.17	NO	-
259	ZINC03814245	71	-37.16	YES	11
260	ZINC02119860	510	-37.13	NO	-
261	ZINC01622049	237	-37.12	NO	-
262	ZINC03783157	1566	-37.12	NO	-
263	ZINC03862810	2216	-37.1	NO	-
264	ZINC02623282	865	-37.09	NO	-
265	ZINC02633369	880	-37.09	NO	-
266	ZINC03862143	2086	-37.09	NO	-
267	ZINC03982911	3149	-37.08	NO	-
268	ZINC01889325	365	-37.07	NO	-
269	ZINC03165373	1104	-37.07	NO	-
270	ZINC02240888	630	-37.06	NO	-
271	ZINC03977727	3065	-37.05	NO	-
272	ZINC03862747	2199	-37.04	NO	-
273	ZINC00755626	67	-37.03	NO	-
274	ZINC01646403	246	-37.03	NO	-
275	ZINC03794644	1621	-37.0	NO	-
276	ZINC03861932	2056	-37.0	NO	-
277	ZINC02850135	1010	-36.99	NO	-
278	ZINC03855388	1923	-36.99	NO	-
279	ZINC04001543	3337	-36.99	NO	-
280	ZINC03814215	28	-36.96	YES	9
281	ZINC03814262	43	-36.95	YES	9
282	ZINC03814263	39	-36.95	YES	9
283	ZINC01930776	390	-36.93	NO	-
284	ZINC03814258	32	-36.93	YES	9
285	ZINC02434844	748	-36.92	NO	-
286	ZINC02100540	459	-36.91	NO	-
287	ZINC03793881	1615	-36.9	NO	-
288	ZINC03814246	69	-36.9	YES	11
289	ZINC02580980	855	-36.89	NO	-
290	ZINC03451063	1308	-36.89	NO	-
291	ZINC03891617	2606	-36.89	NO	-
292	ZINC02580973	854	-36.87	NO	-
293	ZINC03862182	2088	-36.87	NO	-
294	ZINC04087002	3423	-36.86	NO	-
295	ZINC03417580	1288	-36.85	NO	-
296	ZINC03862751	2203	-36.83	NO	-
297	ZINC03566480	1349	-36.81	NO	-
298	ZINC02627735	872	-36.8	NO	-
299	ZINC02434681	747	-36.79	NO	-
300	ZINC04024566	3363	-36.79	NO	-
301	ZINC02407084	716	-36.77	NO	-
302	ZINC03826945	1786	-36.77	NO	-
303	ZINC04465942	3765	-36.77	NO	-
304	ZINC01997182	411	-36.76	NO	-
305	ZINC03864390	2431	-36.76	NO	-
306	ZINC03339481	1239	-36.74	NO	-
307	ZINC03814274	48	-36.74	YES	10
308	ZINC03873618	2488	-36.74	NO	-
309	ZINC03711097	1511	-36.71	NO	-
310	ZINC03783471	1572	-36.71	NO	-
311	ZINC02844384	1007	-36.69	NO	-
312	ZINC03820635	1767	-36.69	NO	-
313	ZINC03862941	2246	-36.67	NO	-
314	ZINC03890712	2575	-36.67	NO	-
315	ZINC03987232	3190	-36.66	NO	-
316	ZINC03583706	1373	-36.64	NO	-
317	ZINC03969540	2891	-36.64	NO	-
318	ZINC03862809	2215	-36.63	NO	-
319	ZINC03980661	3098	-36.62	NO	-
320	ZINC03855389	1924	-36.61	NO	-
321	ZINC03868622	2458	-36.61	NO	-
322	ZINC03814270	25	-36.59	YES	9
323	ZINC04223539	3559	-36.58	NO	-
324	ZINC03862185	2090	-36.56	NO	-
325	ZINC03814265	30	-36.55	YES	9
326	ZINC03344561	1244	-36.51	NO	-
327	ZINC03814267	40	-36.51	YES	9
328	ZINC03926814	2710	-36.5	NO	-
329	ZINC03868207	2455	-36.49	NO	-
330	ZINC04265494	3588	-36.47	NO	-
331	ZINC02227184	615	-36.46	NO	-
332	ZINC02514499	829	-36.45	NO	-
333	ZINC03814251	72	-36.44	YES	12
334	ZINC02630471	874	-36.43	NO	-
335	ZINC04001169	3306	-36.43	NO	-
336	ZINC04266062	3589	-36.42	NO	-
337	ZINC01555483	223	-36.39	NO	-
338	ZINC02631295	876	-36.39	NO	-
339	ZINC02616671	864	-36.38	NO	-
340	ZINC03814239	94	-36.37	YES	15
341	ZINC03794993	1626	-36.34	NO	-
342	ZINC03437555	1300	-36.32	NO	-
343	ZINC03993328	3253	-36.3	NO	-
344	ZINC03454224	1315	-36.27	NO	-
345	ZINC03814218	83	-36.26	YES	12
346	ZINC03795003	1627	-36.25	NO	-
347	ZINC03814226	80	-36.25	YES	12
348	ZINC03848184	1809	-36.25	NO	-
349	ZINC03855390	1925	-36.25	NO	-
350	ZINC01724392	286	-36.23	NO	-
351	ZINC03854571	1902	-36.23	NO	-
352	ZINC02514726	835	-36.22	NO	-
353	ZINC01604644	236	-36.2	NO	-
354	ZINC03779173	1547	-36.2	NO	-
355	ZINC03863783	2353	-36.2	NO	-
356	ZINC04122115	3452	-36.18	NO	-
357	ZINC04315236	3632	-36.17	NO	-
358	ZINC02229867	616	-36.16	NO	-
359	ZINC03814221	81	-36.16	YES	12
360	ZINC04086895	3417	-36.16	NO	-
361	ZINC00075574	14	-36.15	NO	-
362	ZINC02686941	932	-36.15	NO	-
363	ZINC04268061	3597	-36.15	NO	-
364	ZINC03891653	2615	-36.1	NO	-
365	ZINC03969235	2879	-36.1	NO	-
366	ZINC04001077	3300	-36.1	NO	-
367	ZINC01820528	325	-36.09	NO	-
368	ZINC03814230	86	-36.08	YES	13
369	ZINC04057413	3394	-36.08	NO	-
370	ZINC02511708	826	-36.07	NO	-
371	ZINC03891697	2617	-36.07	NO	-
372	ZINC01536936	190	-36.06	NO	-
373	ZINC03854820	1908	-36.06	NO	-
374	ZINC03856342	1969	-36.02	NO	-
375	ZINC04225967	3561	-36.02	NO	-
376	ZINC00950127	120	-35.98	NO	-
377	ZINC02353962	687	-35.98	NO	-
378	ZINC02501042	818	-35.97	NO	-
379	ZINC03868203	2452	-35.97	NO	-
380	ZINC03958538	2816	-35.97	NO	-
381	ZINC02154505	559	-35.95	NO	-
382	ZINC03338890	1234	-35.95	NO	-
383	ZINC03814272	27	-35.94	YES	9
384	ZINC00803886	73	-35.93	NO	-
385	ZINC03894163	2646	-35.92	NO	-
386	ZINC03809310	1711	-35.91	NO	-
387	ZINC00838928	86	-35.9	NO	-
388	ZINC00941923	114	-35.9	NO	-
389	ZINC02157637	565	-35.89	NO	-
390	ZINC03330251	1217	-35.89	NO	-
391	ZINC03331084	1220	-35.88	NO	-
392	ZINC03863778	2352	-35.88	NO	-
393	ZINC04124543	3463	-35.88	NO	-
394	ZINC03955875	2789	-35.87	NO	-
395	ZINC01904624	381	-35.86	NO	-
396	ZINC03609005	1397	-35.86	NO	-
397	ZINC03781629	1558	-35.86	NO	-
398	ZINC03811207	1717	-35.85	NO	-
399	ZINC03862204	2094	-35.85	NO	-
400	ZINC02514714	832	-35.84	NO	-
401	ZINC04184116	3518	-35.84	NO	-
402	ZINC02939541	1056	-35.81	NO	-
403	ZINC02943490	1060	-35.8	NO	-
404	ZINC04001222	3311	-35.8	NO	-
405	ZINC00917119	108	-35.79	NO	-
406	ZINC03854819	1907	-35.78	NO	-
407	ZINC03969883	2920	-35.77	NO	-
408	ZINC03540057	1341	-35.76	NO	-
409	ZINC03861811	2046	-35.75	NO	-
410	ZINC03938038	2738	-35.75	NO	-
411	ZINC03956225	2798	-35.75	NO	-
412	ZINC02122779	519	-35.74	NO	-
413	ZINC03862586	2154	-35.73	NO	-
414	ZINC03863714	2340	-35.73	NO	-
415	ZINC04267014	3591	-35.72	NO	-
416	ZINC04457570	3748	-35.71	NO	-
417	ZINC03969541	2892	-35.69	NO	-
418	ZINC02431304	740	-35.68	NO	-
419	ZINC04114696	3432	-35.68	NO	-
420	ZINC03982804	3134	-35.66	NO	-
421	ZINC02425482	730	-35.65	NO	-
422	ZINC01294878	160	-35.64	NO	-
423	ZINC02580996	856	-35.64	NO	-
424	ZINC03863800	2358	-35.61	NO	-
425	ZINC04216118	3545	-35.6	NO	-
426	ZINC00578174	36	-35.59	NO	-
427	ZINC04310116	3627	-35.59	NO	-
428	ZINC02763662	987	-35.58	NO	-
429	ZINC03776790	1530	-35.58	NO	-
430	ZINC01485343	174	-35.57	NO	-
431	ZINC03993327	3252	-35.57	NO	-
432	ZINC02472483	805	-35.56	NO	-
433	ZINC01940752	403	-35.55	NO	-
434	ZINC01930791	393	-35.54	NO	-
435	ZINC04413656	3725	-35.54	NO	-
436	ZINC03987770	3202	-35.53	NO	-
437	ZINC03808774	1704	-35.52	NO	-
438	ZINC01782047	308	-35.51	NO	-
439	ZINC02350990	686	-35.51	NO	-
440	ZINC03814271	26	-35.5	YES	9
441	ZINC03848089	1805	-35.5	NO	-
442	ZINC02220495	613	-35.48	NO	-
443	ZINC02121946	515	-35.47	NO	-
444	ZINC03987816	3205	-35.47	NO	-
445	ZINC03973805	3012	-35.46	NO	-
446	ZINC02292216	655	-35.45	NO	-
447	ZINC03339479	1238	-35.45	NO	-
448	ZINC01782051	309	-35.43	NO	-
449	ZINC02407013	715	-35.43	NO	-
450	ZINC03862670	2182	-35.42	NO	-
451	ZINC04347054	3674	-35.42	NO	-
452	ZINC01542839	199	-35.41	NO	-
453	ZINC03975055	3024	-35.41	NO	-
454	ZINC03862175	2087	-35.39	NO	-
455	ZINC04325985	3639	-35.39	NO	-
456	ZINC03810942	1716	-35.37	NO	-
457	ZINC03862259	2096	-35.37	NO	-
458	ZINC03916754	2696	-35.36	NO	-
459	ZINC03862843	2232	-35.35	NO	-
460	ZINC01550587	215	-35.34	NO	-
461	ZINC02431037	738	-35.34	NO	-
462	ZINC02514713	831	-35.34	NO	-
463	ZINC03814232	89	-35.34	YES	13
464	ZINC03897565	2654	-35.33	NO	-
465	ZINC03808739	1703	-35.3	NO	-
466	ZINC04021953	3358	-35.3	NO	-
467	ZINC02099424	457	-35.28	NO	-
468	ZINC02941748	1059	-35.28	NO	-
469	ZINC03958536	2814	-35.28	NO	-
470	ZINC04216669	3547	-35.28	NO	-
471	ZINC03854818	1906	-35.27	NO	-
472	ZINC02514778	836	-35.26	NO	-
473	ZINC01930827	397	-35.24	NO	-
474	ZINC03958537	2815	-35.24	NO	-
475	ZINC03856377	1978	-35.22	NO	-
476	ZINC02123313	526	-35.21	NO	-
477	ZINC03949133	2766	-35.19	NO	-
478	ZINC02098476	456	-35.18	NO	-
479	ZINC03980828	3119	-35.18	NO	-
480	ZINC03783337	1568	-35.17	NO	-
481	ZINC03995938	3267	-35.17	NO	-
482	ZINC04494002	3778	-35.17	NO	-
483	ZINC01905921	383	-35.15	NO	-
484	ZINC02198427	588	-35.15	NO	-
485	ZINC04321656	3637	-35.14	NO	-
486	ZINC03891019	2584	-35.13	NO	-
487	ZINC03995191	3265	-35.13	NO	-
488	ZINC02660950	909	-35.12	NO	-
489	ZINC02395333	707	-35.09	NO	-
490	ZINC03891066	2586	-35.09	NO	-
491	ZINC04253181	3582	-35.09	NO	-
492	ZINC02634250	886	-35.08	NO	-
493	ZINC03794816	1622	-35.08	NO	-
494	ZINC03805391	1688	-35.08	NO	-
495	ZINC03969767	2912	-35.06	NO	-
496	ZINC03863805	2359	-35.05	NO	-
497	ZINC02756680	979	-35.04	NO	-
498	ZINC03782565	1563	-35.04	NO	-
499	ZINC04001331	3315	-35.04	NO	-
500	ZINC03989613	3234	-35.02	NO	-
501	ZINC02411922	719	-35.01	NO	-
502	ZINC03862405	2134	-35.01	NO	-
503	ZINC00022901	8	-35.0	NO	-
504	ZINC01654528	250	-34.99	NO	-
505	ZINC04335338	3649	-34.99	NO	-
506	ZINC02634247	883	-34.98	NO	-
507	ZINC03863130	2288	-34.98	NO	-
508	ZINC01739545	292	-34.97	NO	-
509	ZINC02513012	828	-34.97	NO	-
510	ZINC03862352	2105	-34.97	NO	-
511	ZINC04003559	3341	-34.96	NO	-
512	ZINC02013998	431	-34.95	NO	-
513	ZINC04088211	3424	-34.95	NO	-
514	ZINC03900433	2659	-34.94	NO	-
515	ZINC01225302	141	-34.93	NO	-
516	ZINC03969125	2869	-34.93	NO	-
517	ZINC04001048	3295	-34.92	NO	-
518	ZINC03993325	3251	-34.91	NO	-
519	ZINC03856708	1999	-34.9	NO	-
520	ZINC03969248	2880	-34.9	NO	-
521	ZINC03966528	2844	-34.88	NO	-
522	ZINC03338064	1230	-34.87	NO	-
523	ZINC03818809	1744	-34.87	NO	-
524	ZINC02883663	1019	-34.86	NO	-
525	ZINC03623843	1441	-34.86	NO	-
526	ZINC00109055	15	-34.85	NO	-
527	ZINC01930789	391	-34.85	NO	-
528	ZINC03644955	1474	-34.84	NO	-
529	ZINC02275936	651	-34.83	NO	-
530	ZINC03814291	56	-34.83	YES	10
531	ZINC03539903	1335	-34.8	NO	-
532	ZINC03848474	1824	-34.8	NO	-
533	ZINC01845789	344	-34.79	NO	-
534	ZINC03290494	1183	-34.79	NO	-
535	ZINC03359360	1262	-34.79	NO	-
536	ZINC03892069	2626	-34.79	NO	-
537	ZINC03790292	1604	-34.78	NO	-
538	ZINC04384972	3703	-34.78	NO	-
539	ZINC00804771	74	-34.77	NO	-
540	ZINC01286879	157	-34.77	NO	-
541	ZINC03384654	1269	-34.76	NO	-
542	ZINC04488483	3775	-34.73	NO	-
543	ZINC02639168	896	-34.72	NO	-
544	ZINC03825293	1782	-34.72	NO	-
545	ZINC03863775	2351	-34.71	NO	-
546	ZINC01035472	130	-34.7	NO	-
547	ZINC03974503	3016	-34.7	NO	-
548	ZINC01930820	394	-34.69	NO	-
549	ZINC02225594	614	-34.69	NO	-
550	ZINC03979287	3068	-34.68	NO	-
551	ZINC02118804	498	-34.67	NO	-
552	ZINC03803266	1669	-34.67	NO	-
553	ZINC03814286	59	-34.67	YES	10
554	ZINC03901563	2662	-34.65	NO	-
555	ZINC03794819	1623	-34.64	NO	-
556	ZINC03803915	1676	-34.64	NO	-
557	ZINC03862800	2212	-34.64	NO	-
558	ZINC02123010	521	-34.63	NO	-
559	ZINC03856306	1959	-34.62	NO	-
560	ZINC03814285	58	-34.61	YES	10
561	ZINC03227833	1151	-34.6	NO	-
562	ZINC03328328	1215	-34.6	NO	-
563	ZINC03373848	1267	-34.6	NO	-
564	ZINC04038808	3378	-34.6	NO	-
565	ZINC00839007	87	-34.59	NO	-
566	ZINC03440403	1303	-34.59	NO	-
567	ZINC01852336	352	-34.58	NO	-
568	ZINC03988611	3225	-34.58	NO	-
569	ZINC03848182	1808	-34.57	NO	-
570	ZINC04628295	3848	-34.57	NO	-
571	ZINC01771010	298	-34.56	NO	-
572	ZINC02214303	606	-34.56	NO	-
573	ZINC03890718	2576	-34.56	NO	-
574	ZINC03863773	2349	-34.55	NO	-
575	ZINC03889100	2528	-34.54	NO	-
576	ZINC00207177	22	-34.53	NO	-
577	ZINC03862585	2153	-34.52	NO	-
578	ZINC03950129	2767	-34.52	NO	-
579	ZINC03969398	2885	-34.52	NO	-
580	ZINC03969884	2921	-34.52	NO	-
581	ZINC03200340	1126	-34.51	NO	-
582	ZINC04383656	3701	-34.51	NO	-
583	ZINC03413927	1281	-34.5	NO	-
584	ZINC03477333	1321	-34.5	NO	-
585	ZINC03862390	2132	-34.5	NO	-
586	ZINC04001188	3310	-34.5	NO	-
587	ZINC04185151	3519	-34.5	NO	-
588	ZINC02371900	696	-34.49	NO	-
589	ZINC03856709	2000	-34.49	NO	-
590	ZINC03912202	2681	-34.47	NO	-
591	ZINC03648567	1476	-34.46	NO	-
592	ZINC02344838	683	-34.45	NO	-
593	ZINC04223355	3555	-34.44	NO	-
594	ZINC03855595	1933	-34.43	NO	-
595	ZINC03987923	3216	-34.42	NO	-
596	ZINC04183220	3515	-34.42	NO	-
597	ZINC03980152	3091	-34.4	NO	-
598	ZINC01930821	395	-34.39	NO	-
599	ZINC03848537	1826	-34.39	NO	-
600	ZINC03862584	2152	-34.37	NO	-
601	ZINC04086981	3422	-34.37	NO	-
602	ZINC03862075	2077	-34.36	NO	-
603	ZINC03987924	3217	-34.34	NO	-
604	ZINC02118144	492	-34.33	NO	-
605	ZINC03810926	1712	-34.31	NO	-
606	ZINC04004444	3344	-34.31	NO	-
607	ZINC02701385	952	-34.29	NO	-
608	ZINC03632180	1450	-34.28	NO	-
609	ZINC03814250	23	-34.28	YES	8
610	ZINC03814257	31	-34.28	YES	9
611	ZINC03848179	1807	-34.28	NO	-
612	ZINC03854821	1909	-34.28	NO	-
613	ZINC03854826	1914	-34.28	NO	-
614	ZINC03969955	2927	-34.28	NO	-
615	ZINC03002661	1074	-34.27	NO	-
616	ZINC03862969	2251	-34.26	NO	-
617	ZINC03934498	2730	-34.26	NO	-
618	ZINC03814252	38	-34.25	YES	9
619	ZINC02126066	536	-34.23	NO	-
620	ZINC03848322	1817	-34.23	NO	-
621	ZINC03863909	2381	-34.23	NO	-
622	ZINC03803752	1674	-34.21	NO	-
623	ZINC03855959	1937	-34.21	NO	-
624	ZINC01930822	396	-34.2	NO	-
625	ZINC03855250	1917	-34.2	NO	-
626	ZINC02117838	488	-34.19	NO	-
627	ZINC04021114	3355	-34.19	NO	-
628	ZINC04062768	3401	-34.19	NO	-
629	ZINC04213834	3538	-34.19	NO	-
630	ZINC02692776	936	-34.18	NO	-
631	ZINC03892080	2633	-34.17	NO	-
632	ZINC04091491	3425	-34.17	NO	-
633	ZINC03890594	2574	-34.16	NO	-
634	ZINC02231796	619	-34.15	NO	-
635	ZINC03956528	2805	-34.15	NO	-
636	ZINC03792035	1613	-34.13	NO	-
637	ZINC03994987	3261	-34.13	NO	-
638	ZINC01540962	195	-34.12	NO	-
639	ZINC03856388	1985	-34.12	NO	-
640	ZINC01904621	380	-34.11	NO	-
641	ZINC00209209	23	-34.09	NO	-
642	ZINC01841829	341	-34.09	NO	-
643	ZINC03111508	1097	-34.09	NO	-
644	ZINC03905208	2676	-34.08	NO	-
645	ZINC01106226	135	-34.07	NO	-
646	ZINC03969172	2873	-34.06	NO	-
647	ZINC03977669	3063	-34.05	NO	-
648	ZINC02073306	451	-34.04	NO	-
649	ZINC03788674	1595	-34.04	NO	-
650	ZINC02763661	986	-34.03	NO	-
651	ZINC03901998	2664	-34.03	NO	-
652	ZINC03988610	3224	-34.02	NO	-
653	ZINC02117470	487	-34.01	NO	-
654	ZINC03330250	1216	-34.01	NO	-
655	ZINC00209359	24	-34.0	NO	-
656	ZINC02213482	605	-33.99	NO	-
657	ZINC02437336	750	-33.98	NO	-
658	ZINC02119825	509	-33.95	NO	-
659	ZINC03786923	1583	-33.95	NO	-
660	ZINC03903636	2668	-33.93	NO	-
661	ZINC03986782	3187	-33.92	NO	-
662	ZINC04190387	3527	-33.92	NO	-
663	ZINC04464971	3760	-33.92	NO	-
664	ZINC03582664	1367	-33.91	NO	-
665	ZINC03814280	53	-33.91	YES	10
666	ZINC00892488	98	-33.9	NO	-
667	ZINC02021307	437	-33.9	NO	-
668	ZINC02570744	852	-33.9	NO	-
669	ZINC03387559	1271	-33.88	NO	-
670	ZINC04605533	3813	-33.88	NO	-
671	ZINC03934489	2729	-33.87	NO	-
672	ZINC01902975	379	-33.86	NO	-
673	ZINC03123333	1101	-33.84	NO	-
674	ZINC03349061	1251	-33.84	NO	-
675	ZINC03991134	3242	-33.84	NO	-
676	ZINC03782826	1564	-33.83	NO	-
677	ZINC03891446	2605	-33.83	NO	-
678	ZINC04223543	3560	-33.83	NO	-
679	ZINC03291326	1187	-33.82	NO	-
680	ZINC03980807	3110	-33.82	NO	-
681	ZINC03814283	54	-33.81	YES	10
682	ZINC03970868	2966	-33.81	NO	-
683	ZINC00862822	92	-33.8	NO	-
684	ZINC03414787	1283	-33.77	NO	-
685	ZINC03407296	1276	-33.75	NO	-
686	ZINC03891104	2589	-33.72	NO	-
687	ZINC02905023	1035	-33.71	NO	-
688	ZINC03862388	2130	-33.71	NO	-
689	ZINC00845902	90	-33.7	NO	-
690	ZINC00891624	95	-33.7	NO	-
691	ZINC03459446	1316	-33.69	NO	-
692	ZINC04124739	3464	-33.69	NO	-
693	ZINC04468588	3771	-33.69	NO	-
694	ZINC02009236	425	-33.68	NO	-
695	ZINC03818940	1746	-33.68	NO	-
696	ZINC03873722	2496	-33.67	NO	-
697	ZINC03889126	2534	-33.67	NO	-
698	ZINC03958541	2817	-33.67	NO	-
699	ZINC02363201	693	-33.64	NO	-
700	ZINC03980144	3083	-33.64	NO	-
701	ZINC03969401	2887	-33.63	NO	-
702	ZINC01482582	173	-33.61	NO	-
703	ZINC01550585	214	-33.61	NO	-
704	ZINC03862113	2084	-33.6	NO	-
705	ZINC03951644	2770	-33.6	NO	-
706	ZINC03958533	2812	-33.6	NO	-
707	ZINC03892074	2629	-33.59	NO	-
708	ZINC00814718	83	-33.58	NO	-
709	ZINC03398580	1272	-33.57	NO	-
710	ZINC03855596	1935	-33.57	NO	-
711	ZINC03313552	1203	-33.56	NO	-
712	ZINC03971730	2986	-33.56	NO	-
713	ZINC04040271	3382	-33.56	NO	-
714	ZINC04618422	3819	-33.56	NO	-
715	ZINC03868206	2454	-33.55	NO	-
716	ZINC00907311	104	-33.54	NO	-
717	ZINC03969933	2924	-33.54	NO	-
718	ZINC01782044	307	-33.53	NO	-
719	ZINC02432772	743	-33.53	NO	-
720	ZINC03776631	1528	-33.53	NO	-
721	ZINC03803920	1677	-33.52	NO	-
722	ZINC03848132	1806	-33.52	NO	-
723	ZINC02007747	421	-33.51	NO	-
724	ZINC03849490	1855	-33.51	NO	-
725	ZINC04383657	3702	-33.48	NO	-
726	ZINC04628606	3849	-33.48	NO	-
727	ZINC00005164	1	-33.47	NO	-
728	ZINC02903220	1034	-33.46	NO	-
729	ZINC03800827	1657	-33.46	NO	-
730	ZINC00809665	75	-33.45	NO	-
731	ZINC03856420	1992	-33.45	NO	-
732	ZINC04132258	3477	-33.45	NO	-
733	ZINC03862628	2164	-33.44	NO	-
734	ZINC04123418	3459	-33.44	NO	-
735	ZINC04359595	3682	-33.44	NO	-
736	ZINC04460922	3751	-33.44	NO	-
737	ZINC03982941	3155	-33.43	NO	-
738	ZINC03861942	2057	-33.42	NO	-
739	ZINC03863978	2391	-33.42	NO	-
740	ZINC03928210	2725	-33.42	NO	-
741	ZINC03969402	2888	-33.41	NO	-
742	ZINC01692983	276	-33.4	NO	-
743	ZINC03889122	2532	-33.4	NO	-
744	ZINC03968960	2853	-33.4	NO	-
745	ZINC03960584	2823	-33.39	NO	-
746	ZINC03969353	2884	-33.39	NO	-
747	ZINC03114544	1098	-33.38	NO	-
748	ZINC03905034	2672	-33.38	NO	-
749	ZINC03779000	57	-33.37	YES	10
750	ZINC03962296	2835	-33.37	NO	-
751	ZINC02271497	647	-33.36	NO	-
752	ZINC03362712	1263	-33.36	NO	-
753	ZINC03304133	1197	-33.35	NO	-
754	ZINC03889685	2545	-33.35	NO	-
755	ZINC00941143	113	-33.34	NO	-
756	ZINC03597449	1379	-33.34	NO	-
757	ZINC03795925	18	-33.34	YES	3
758	ZINC03849466	1853	-33.34	NO	-
759	ZINC04086932	3419	-33.33	NO	-
760	ZINC01782071	310	-33.32	NO	-
761	ZINC02751784	976	-33.32	NO	-
762	ZINC03817421	1735	-33.32	NO	-
763	ZINC03862350	2103	-33.31	NO	-
764	ZINC03889302	2538	-33.31	NO	-
765	ZINC00578190	38	-33.3	NO	-
766	ZINC00869985	93	-33.3	NO	-
767	ZINC02282744	654	-33.3	NO	-
768	ZINC03814281	61	-33.3	YES	10
769	ZINC02695819	942	-33.29	NO	-
770	ZINC02007749	422	-33.28	NO	-
771	ZINC02239503	628	-33.28	NO	-
772	ZINC02339323	681	-33.28	NO	-
773	ZINC03982805	3135	-33.28	NO	-
774	ZINC04043438	3386	-33.28	NO	-
775	ZINC03035119	1080	-33.27	NO	-
776	ZINC03862840	2231	-33.27	NO	-
777	ZINC03897564	2653	-33.27	NO	-
778	ZINC02157523	564	-33.25	NO	-
779	ZINC03291328	1188	-33.25	NO	-
780	ZINC03423470	1295	-33.25	NO	-
781	ZINC03988747	3228	-33.25	NO	-
782	ZINC04455946	3747	-33.25	NO	-
783	ZINC02120498	514	-33.23	NO	-
784	ZINC03891698	2618	-33.22	NO	-
785	ZINC03987968	3219	-33.22	NO	-
786	ZINC02117086	485	-33.21	NO	-
787	ZINC03779140	1546	-33.21	NO	-
788	ZINC01546404	204	-33.19	NO	-
789	ZINC02009585	426	-33.19	NO	-
790	ZINC03074895	1090	-33.19	NO	-
791	ZINC01540965	196	-33.18	NO	-
792	ZINC02180646	576	-33.17	NO	-
793	ZINC02217176	611	-33.17	NO	-
794	ZINC02455053	769	-33.17	NO	-
795	ZINC02123125	522	-33.16	NO	-
796	ZINC04239225	3574	-33.15	NO	-
797	ZINC02203656	595	-33.14	NO	-
798	ZINC03863913	2385	-33.14	NO	-
799	ZINC04488586	3776	-33.14	NO	-
800	ZINC03814249	20	-33.13	YES	5
801	ZINC03890092	2552	-33.12	NO	-
802	ZINC01602793	234	-33.11	NO	-
803	ZINC03778974	1545	-33.11	NO	-
804	ZINC03969171	2872	-33.11	NO	-
805	ZINC03890251	2562	-33.1	NO	-
806	ZINC03905209	2677	-33.1	NO	-
807	ZINC03984506	3169	-33.09	NO	-
808	ZINC02495852	810	-33.08	NO	-
809	ZINC03905036	2673	-33.08	NO	-
810	ZINC02759577	981	-33.07	NO	-
811	ZINC00928592	110	-33.05	NO	-
812	ZINC03709509	1503	-33.05	NO	-
813	ZINC03583703	1372	-33.04	NO	-
814	ZINC01995347	407	-33.03	NO	-
815	ZINC03960585	2824	-33.03	NO	-
816	ZINC04064243	3404	-33.03	NO	-
817	ZINC02432775	744	-33.02	NO	-
818	ZINC03892911	2640	-33.02	NO	-
819	ZINC03861963	2063	-33.01	NO	-
820	ZINC03928190	2724	-33.01	NO	-
821	ZINC03973705	3010	-33.01	NO	-
822	ZINC04086977	3421	-33.0	NO	-
823	ZINC02657944	907	-32.99	NO	-
824	ZINC03969489	2890	-32.99	NO	-
825	ZINC03790429	1606	-32.98	NO	-
826	ZINC03858278	2018	-32.98	NO	-
827	ZINC03969002	2857	-32.98	NO	-
828	ZINC03974575	3017	-32.98	NO	-
829	ZINC03977620	3060	-32.98	NO	-
830	ZINC03980711	3101	-32.98	NO	-
831	ZINC04452656	3741	-32.98	NO	-
832	ZINC02686960	933	-32.97	NO	-
833	ZINC03855432	1929	-32.97	NO	-
834	ZINC03991395	3244	-32.97	NO	-
835	ZINC03814256	44	-32.96	YES	9
836	ZINC04301014	3608	-32.96	NO	-
837	ZINC04640061	3858	-32.96	NO	-
838	ZINC02020797	436	-32.93	NO	-
839	ZINC02863630	1014	-32.93	NO	-
840	ZINC03810938	1715	-32.93	NO	-
841	ZINC03862093	2080	-32.93	NO	-
842	ZINC03864353	2411	-32.93	NO	-
843	ZINC03855967	1938	-32.92	NO	-
844	ZINC03862844	2233	-32.92	NO	-
845	ZINC04310251	3628	-32.92	NO	-
846	ZINC04001047	3294	-32.91	NO	-
847	ZINC04021762	3356	-32.91	NO	-
848	ZINC03862434	2135	-32.9	NO	-
849	ZINC03853910	1894	-32.89	NO	-
850	ZINC01836714	335	-32.87	NO	-
851	ZINC03890249	2561	-32.87	NO	-
852	ZINC03890939	2580	-32.86	NO	-
853	ZINC02460370	797	-32.84	NO	-
854	ZINC03197110	1124	-32.84	NO	-
855	ZINC03891619	2608	-32.84	NO	-
856	ZINC01846991	345	-32.83	NO	-
857	ZINC03862017	2068	-32.83	NO	-
858	ZINC03166915	1106	-32.82	NO	-
859	ZINC03814287	60	-32.82	YES	10
860	ZINC03960967	2827	-32.81	NO	-
861	ZINC03982569	3132	-32.81	NO	-
862	ZINC02327426	672	-32.8	NO	-
863	ZINC03018537	1077	-32.8	NO	-
864	ZINC03814261	42	-32.8	YES	9
865	ZINC03814260	41	-32.78	YES	9
866	ZINC03944750	2763	-32.78	NO	-
867	ZINC02122072	517	-32.77	NO	-
868	ZINC03862944	2249	-32.77	NO	-
869	ZINC03868594	2456	-32.77	NO	-
870	ZINC04001344	3316	-32.77	NO	-
871	ZINC04058541	3398	-32.77	NO	-
872	ZINC01691667	275	-32.76	NO	-
873	ZINC02356504	689	-32.76	NO	-
874	ZINC03891067	2587	-32.76	NO	-
875	ZINC03989050	3233	-32.76	NO	-
876	ZINC04515135	3784	-32.76	NO	-
877	ZINC03862945	2250	-32.75	NO	-
878	ZINC03942562	2755	-32.75	NO	-
879	ZINC04001165	3305	-32.75	NO	-
880	ZINC04001002	3290	-32.74	NO	-
881	ZINC02155602	560	-32.73	NO	-
882	ZINC03801257	1660	-32.72	NO	-
883	ZINC03814240	96	-32.72	YES	15
884	ZINC03905207	2675	-32.72	NO	-
885	ZINC04000912	3286	-32.72	NO	-
886	ZINC04130381	3469	-32.72	NO	-
887	ZINC00209567	25	-32.71	NO	-
888	ZINC03854570	1901	-32.71	NO	-
889	ZINC04000760	3285	-32.71	NO	-
890	ZINC02501156	819	-32.7	NO	-
891	ZINC03892132	2635	-32.7	NO	-
892	ZINC02399862	710	-32.69	NO	-
893	ZINC03583734	1374	-32.69	NO	-
894	ZINC03863042	2276	-32.69	NO	-
895	ZINC00148197	19	-32.68	NO	-
896	ZINC00017493	6	-32.67	NO	-
897	ZINC04419182	3728	-32.67	NO	-
898	ZINC00917082	106	-32.66	NO	-
899	ZINC03863796	2357	-32.66	NO	-
900	ZINC00663541	56	-32.65	NO	-
901	ZINC03338039	1228	-32.65	NO	-
902	ZINC02123155	524	-32.64	NO	-
903	ZINC03082312	1091	-32.64	NO	-
904	ZINC03981977	3130	-32.64	NO	-
905	ZINC02541639	843	-32.63	NO	-
906	ZINC03952813	2780	-32.63	NO	-
907	ZINC02124897	531	-32.62	NO	-
908	ZINC02765211	988	-32.62	NO	-
909	ZINC03304813	1198	-32.62	NO	-
910	ZINC03862275	2097	-32.62	NO	-
911	ZINC03896341	2650	-32.62	NO	-
912	ZINC04086963	3420	-32.62	NO	-
913	ZINC03863914	2386	-32.6	NO	-
914	ZINC03927127	2717	-32.6	NO	-
915	ZINC03820255	1758	-32.59	NO	-
916	ZINC02459585	794	-32.55	NO	-
917	ZINC03453997	1310	-32.55	NO	-
918	ZINC03647963	1475	-32.55	NO	-
919	ZINC03863633	2325	-32.55	NO	-
920	ZINC03873515	2485	-32.55	NO	-
921	ZINC03890292	2566	-32.55	NO	-
922	ZINC03932952	2728	-32.55	NO	-
923	ZINC04001386	3320	-32.55	NO	-
924	ZINC02696085	944	-32.54	NO	-
925	ZINC03291320	1186	-32.54	NO	-
926	ZINC04223501	3557	-32.54	NO	-
927	ZINC01845048	342	-32.53	NO	-
928	ZINC02158326	568	-32.53	NO	-
929	ZINC03862671	2183	-32.53	NO	-
930	ZINC03977619	3059	-32.52	NO	-
931	ZINC03873720	2494	-32.51	NO	-
932	ZINC01672759	262	-32.5	NO	-
933	ZINC02642856	898	-32.5	NO	-
934	ZINC02826999	1001	-32.5	NO	-
935	ZINC03965397	2841	-32.5	NO	-
936	ZINC02273575	649	-32.49	NO	-
937	ZINC02633886	881	-32.49	NO	-
938	ZINC03882783	2520	-32.49	NO	-
939	ZINC03358035	1261	-32.48	NO	-
940	ZINC03863819	2363	-32.48	NO	-
941	ZINC03863749	2345	-32.47	NO	-
942	ZINC03981986	3131	-32.47	NO	-
943	ZINC04301020	3609	-32.47	NO	-
944	ZINC04302755	3612	-32.47	NO	-
945	ZINC03539921	1338	-32.46	NO	-
946	ZINC03863003	2256	-32.46	NO	-
947	ZINC04128833	3467	-32.46	NO	-
948	ZINC04162491	3504	-32.46	NO	-
949	ZINC02021510	441	-32.45	NO	-
950	ZINC03814237	92	-32.45	YES	15
951	ZINC03863160	2293	-32.44	NO	-
952	ZINC04605546	3815	-32.44	NO	-
953	ZINC01897524	375	-32.43	NO	-
954	ZINC02005390	415	-32.43	NO	-
955	ZINC03890949	2582	-32.43	NO	-
956	ZINC02440259	755	-32.42	NO	-
957	ZINC02118581	496	-32.41	NO	-
958	ZINC03862611	2158	-32.41	NO	-
959	ZINC03969187	2874	-32.41	NO	-
960	ZINC03789655	1601	-32.39	NO	-
961	ZINC03814247	67	-32.39	YES	11
962	ZINC03977228	3046	-32.39	NO	-
963	ZINC04223503	3558	-32.39	NO	-
964	ZINC03868623	2459	-32.38	NO	-
965	ZINC04502783	3780	-32.38	NO	-
966	ZINC02761503	984	-32.35	NO	-
967	ZINC04375109	3698	-32.35	NO	-
968	ZINC02119311	506	-32.34	NO	-
969	ZINC03817244	1733	-32.34	NO	-
970	ZINC03856359	1976	-32.34	NO	-
971	ZINC04051184	3389	-32.34	NO	-
972	ZINC01488993	176	-32.33	NO	-
973	ZINC03862635	2171	-32.33	NO	-
974	ZINC02234677	621	-32.32	NO	-
975	ZINC02634249	885	-32.32	NO	-
976	ZINC03960676	2825	-32.32	NO	-
977	ZINC04632031	3852	-32.32	NO	-
978	ZINC03338062	1229	-32.31	NO	-
979	ZINC03849425	1843	-32.31	NO	-
980	ZINC03862838	2230	-32.31	NO	-
981	ZINC02113802	474	-32.3	NO	-
982	ZINC03864359	2414	-32.3	NO	-
983	ZINC03987746	3194	-32.3	NO	-
984	ZINC02281108	653	-32.29	NO	-
985	ZINC03863023	2265	-32.29	NO	-
986	ZINC03987634	3193	-32.27	NO	-
987	ZINC03602619	1387	-32.26	NO	-
988	ZINC03800701	1655	-32.26	NO	-
989	ZINC03970673	2963	-32.26	NO	-
990	ZINC04304499	3625	-32.26	NO	-
991	ZINC01653712	247	-32.25	NO	-
992	ZINC03849409	1837	-32.25	NO	-
993	ZINC00585886	44	-32.24	NO	-
994	ZINC03345477	1248	-32.24	NO	-
995	ZINC03814288	63	-32.23	YES	10
996	ZINC03825292	1780	-32.23	NO	-
997	ZINC03987896	3213	-32.23	NO	-
998	ZINC04001185	3309	-32.23	NO	-
999	ZINC03970061	2935	-32.22	NO	-
1000	ZINC03987881	3212	-32.22	NO	-
1001	ZINC03892070	2627	-32.21	NO	-
1002	ZINC04000913	3287	-32.2	NO	-
1003	ZINC03864369	2424	-32.19	NO	-
1004	ZINC01545353	203	-32.18	NO	-
1005	ZINC02100401	458	-32.18	NO	-
1006	ZINC03708592	1500	-32.18	NO	-
1007	ZINC02927906	1049	-32.17	NO	-
1008	ZINC03892131	2634	-32.15	NO	-
1009	ZINC03987769	3201	-32.15	NO	-
1010	ZINC02211713	600	-32.14	NO	-
1011	ZINC03814254	37	-32.14	YES	9
1012	ZINC03858277	2017	-32.14	NO	-
1013	ZINC03628528	1442	-32.12	NO	-
1014	ZINC03969067	2866	-32.11	NO	-
1015	ZINC04238167	3573	-32.11	NO	-
1016	ZINC02514717	833	-32.1	NO	-
1017	ZINC03416598	1285	-32.1	NO	-
1018	ZINC03420614	1292	-32.09	NO	-
1019	ZINC03780063	1552	-32.09	NO	-
1020	ZINC03794989	1625	-32.09	NO	-
1021	ZINC03848352	1822	-32.09	NO	-
1022	ZINC03993324	3250	-32.09	NO	-
1023	ZINC02130040	539	-32.07	NO	-
1024	ZINC03905206	2674	-32.07	NO	-
1025	ZINC04040415	3383	-32.07	NO	-
1026	ZINC04503332	3782	-32.07	NO	-
1027	ZINC03863312	2312	-32.06	NO	-
1028	ZINC03784374	1578	-32.05	NO	-
1029	ZINC04132792	3479	-32.05	NO	-
1030	ZINC04466623	3766	-32.05	NO	-
1031	ZINC03863879	2376	-32.04	NO	-
1032	ZINC02502264	823	-32.03	NO	-
1033	ZINC03889744	2547	-32.03	NO	-
1034	ZINC04278789	3606	-32.03	NO	-
1035	ZINC01688838	271	-32.02	NO	-
1036	ZINC04052828	3391	-32.02	NO	-
1037	ZINC01836372	333	-32.01	NO	-
1038	ZINC03799913	1652	-32.01	NO	-
1039	ZINC02310177	666	-32.0	NO	-
1040	ZINC03583736	1375	-32.0	NO	-
1041	ZINC03890356	2570	-32.0	NO	-
1042	ZINC02692927	937	-31.99	NO	-
1043	ZINC03863710	2339	-31.99	NO	-
1044	ZINC03979152	3066	-31.99	NO	-
1045	ZINC02262040	642	-31.98	NO	-
1046	ZINC02556388	849	-31.98	NO	-
1047	ZINC03616813	1419	-31.98	NO	-
1048	ZINC01553371	219	-31.97	NO	-
1049	ZINC03862624	2161	-31.97	NO	-
1050	ZINC03891955	2624	-31.97	NO	-
1051	ZINC03848621	1831	-31.96	NO	-
1052	ZINC03293097	1193	-31.95	NO	-
1053	ZINC03980819	3118	-31.95	NO	-
1054	ZINC02131929	544	-31.94	NO	-
1055	ZINC02449868	761	-31.93	NO	-
1056	ZINC02459597	795	-31.93	NO	-
1057	ZINC03127284	1102	-31.93	NO	-
1058	ZINC03980059	3079	-31.93	NO	-
1059	ZINC02987348	1067	-31.92	NO	-
1060	ZINC03807025	1698	-31.92	NO	-
1061	ZINC03862806	2214	-31.92	NO	-
1062	ZINC03892073	2628	-31.92	NO	-
1063	ZINC03969560	2894	-31.92	NO	-
1064	ZINC02386071	702	-31.91	NO	-
1065	ZINC03896335	2649	-31.91	NO	-
1066	ZINC04001376	3318	-31.89	NO	-
1067	ZINC03345330	1246	-31.88	NO	-
1068	ZINC03789744	1602	-31.87	NO	-
1069	ZINC02237753	625	-31.86	NO	-
1070	ZINC03952630	2778	-31.86	NO	-
1071	ZINC03980759	3103	-31.86	NO	-
1072	ZINC04040000	3379	-31.86	NO	-
1073	ZINC01489636	177	-31.85	NO	-
1074	ZINC03984593	3170	-31.85	NO	-
1075	ZINC03863228	2308	-31.84	NO	-
1076	ZINC03872830	2468	-31.84	NO	-
1077	ZINC03892079	2632	-31.84	NO	-
1078	ZINC02860560	1012	-31.82	NO	-
1079	ZINC02939538	1055	-31.82	NO	-
1080	ZINC04627369	3841	-31.81	NO	-
1081	ZINC02117082	484	-31.8	NO	-
1082	ZINC03977273	3050	-31.8	NO	-
1083	ZINC03864010	2393	-31.79	NO	-
1084	ZINC03913490	2693	-31.79	NO	-
1085	ZINC03980810	3113	-31.79	NO	-
1086	ZINC02005860	417	-31.78	NO	-
1087	ZINC02126063	535	-31.78	NO	-
1088	ZINC03969315	2883	-31.78	NO	-
1089	ZINC03984291	3168	-31.78	NO	-
1090	ZINC03997212	3269	-31.78	NO	-
1091	ZINC04062726	3400	-31.78	NO	-
1092	ZINC02411923	720	-31.77	NO	-
1093	ZINC03277457	1171	-31.77	NO	-
1094	ZINC03879942	2518	-31.76	NO	-
1095	ZINC01669896	261	-31.75	NO	-
1096	ZINC01972929	406	-31.74	NO	-
1097	ZINC02386633	703	-31.74	NO	-
1098	ZINC02679933	929	-31.73	NO	-
1099	ZINC02123152	523	-31.72	NO	-
1100	ZINC02137370	548	-31.72	NO	-
1101	ZINC02503080	824	-31.72	NO	-
1102	ZINC03863748	2344	-31.72	NO	-
1103	ZINC03985371	3173	-31.72	NO	-
1104	ZINC02254771	638	-31.7	NO	-
1105	ZINC03814255	36	-31.69	YES	9
1106	ZINC03849501	1859	-31.69	NO	-
1107	ZINC03862761	2207	-31.69	NO	-
1108	ZINC00599609	49	-31.68	NO	-
1109	ZINC04386437	3704	-31.68	NO	-
1110	ZINC02896580	1032	-31.67	NO	-
1111	ZINC03980058	3077	-31.67	NO	-
1112	ZINC01905924	384	-31.66	NO	-
1113	ZINC01932143	400	-31.66	NO	-
1114	ZINC02841572	1005	-31.66	NO	-
1115	ZINC03980776	3106	-31.66	NO	-
1116	ZINC04086907	3418	-31.66	NO	-
1117	ZINC03814241	93	-31.65	YES	15
1118	ZINC00891646	97	-31.64	NO	-
1119	ZINC03038162	1081	-31.64	NO	-
1120	ZINC03863280	2311	-31.64	NO	-
1121	ZINC03891105	2590	-31.64	NO	-
1122	ZINC03776783	1529	-31.63	NO	-
1123	ZINC03868649	2460	-31.63	NO	-
1124	ZINC04181107	3514	-31.63	NO	-
1125	ZINC02332293	676	-31.61	NO	-
1126	ZINC02434673	746	-31.61	NO	-
1127	ZINC03607127	1393	-31.61	NO	-
1128	ZINC01539102	193	-31.6	NO	-
1129	ZINC02761504	985	-31.6	NO	-
1130	ZINC04408961	3724	-31.59	NO	-
1131	ZINC03822606	1769	-31.58	NO	-
1132	ZINC03862833	2225	-31.57	NO	-
1133	ZINC01549681	207	-31.56	NO	-
1134	ZINC04631993	3850	-31.56	NO	-
1135	ZINC03814242	66	-31.55	YES	11
1136	ZINC03709612	1507	-31.54	NO	-
1137	ZINC03862837	2229	-31.53	NO	-
1138	ZINC03863699	2336	-31.53	NO	-
1139	ZINC01829849	328	-31.52	NO	-
1140	ZINC03912455	2687	-31.52	NO	-
1141	ZINC01536786	188	-31.51	NO	-
1142	ZINC02684079	931	-31.51	NO	-
1143	ZINC03987815	3204	-31.51	NO	-
1144	ZINC04269729	3599	-31.51	NO	-
1145	ZINC01428513	172	-31.5	NO	-
1146	ZINC01871606	359	-31.5	NO	-
1147	ZINC03864366	2421	-31.5	NO	-
1148	ZINC01532936	182	-31.49	NO	-
1149	ZINC03848068	1801	-31.49	NO	-
1150	ZINC03982888	3143	-31.49	NO	-
1151	ZINC04001001	3289	-31.49	NO	-
1152	ZINC01717565	282	-31.48	NO	-
1153	ZINC03427013	1296	-31.48	NO	-
1154	ZINC03864363	2418	-31.47	NO	-
1155	ZINC02844308	1006	-31.46	NO	-
1156	ZINC03290720	1185	-31.46	NO	-
1157	ZINC03805660	1689	-31.46	NO	-
1158	ZINC03853916	1899	-31.46	NO	-
1159	ZINC03988488	3222	-31.46	NO	-
1160	ZINC00292028	29	-31.45	NO	-
1161	ZINC03849426	1845	-31.44	NO	-
1162	ZINC03942558	2753	-31.44	NO	-
1163	ZINC02367367	695	-31.43	NO	-
1164	ZINC03265068	1167	-31.43	NO	-
1165	ZINC03980808	3111	-31.43	NO	-
1166	ZINC03863688	2330	-31.42	NO	-
1167	ZINC04262938	3584	-31.41	NO	-
1168	ZINC03775612	1523	-31.4	NO	-
1169	ZINC03862938	2244	-31.39	NO	-
1170	ZINC03863903	2379	-31.39	NO	-
1171	ZINC03923050	2704	-31.39	NO	-
1172	ZINC03988541	3223	-31.39	NO	-
1173	ZINC04054198	3392	-31.39	NO	-
1174	ZINC03861930	2054	-31.38	NO	-
1175	ZINC03969559	2893	-31.38	NO	-
1176	ZINC03778694	1543	-31.37	NO	-
1177	ZINC02113805	475	-31.36	NO	-
1178	ZINC03856403	1989	-31.36	NO	-
1179	ZINC04408494	3722	-31.34	NO	-
1180	ZINC02433623	745	-31.33	NO	-
1181	ZINC03862209	2095	-31.33	NO	-
1182	ZINC03927123	2716	-31.33	NO	-
1183	ZINC03264951	1165	-31.32	NO	-
1184	ZINC03873657	2490	-31.32	NO	-
1185	ZINC03977719	3064	-31.32	NO	-
1186	ZINC01535407	187	-31.31	NO	-
1187	ZINC03889721	2546	-31.31	NO	-
1188	ZINC02867844	1015	-31.3	NO	-
1189	ZINC03805378	1687	-31.3	NO	-
1190	ZINC03862943	2248	-31.3	NO	-
1191	ZINC00891628	96	-31.29	NO	-
1192	ZINC01836373	334	-31.29	NO	-
1193	ZINC01905917	382	-31.29	NO	-
1194	ZINC03863036	2274	-31.29	NO	-
1195	ZINC00206224	21	-31.28	NO	-
1196	ZINC02664985	911	-31.28	NO	-
1197	ZINC03863175	2297	-31.28	NO	-
1198	ZINC00663670	58	-31.27	NO	-
1199	ZINC01909706	387	-31.26	NO	-
1200	ZINC02194665	585	-31.26	NO	-
1201	ZINC01823524	327	-31.24	NO	-
1202	ZINC03181489	1115	-31.24	NO	-
1203	ZINC03709613	1508	-31.24	NO	-
1204	ZINC03969066	2865	-31.24	NO	-
1205	ZINC03983030	3160	-31.24	NO	-
1206	ZINC03413811	1280	-31.23	NO	-
1207	ZINC04217335	3552	-31.23	NO	-
1208	ZINC03800823	1656	-31.22	NO	-
1209	ZINC02325431	671	-31.21	NO	-
1210	ZINC01653907	248	-31.2	NO	-
1211	ZINC02449869	762	-31.2	NO	-
1212	ZINC03566828	1350	-31.2	NO	-
1213	ZINC02338295	679	-31.19	NO	-
1214	ZINC02840375	1004	-31.19	NO	-
1215	ZINC03621438	1434	-31.19	NO	-
1216	ZINC03969900	2922	-31.19	NO	-
1217	ZINC02118215	493	-31.18	NO	-
1218	ZINC03816710	1724	-31.18	NO	-
1219	ZINC04328109	3640	-31.18	NO	-
1220	ZINC00812286	80	-31.17	NO	-
1221	ZINC02438715	752	-31.17	NO	-
1222	ZINC03863474	2316	-31.17	NO	-
1223	ZINC03952637	2779	-31.17	NO	-
1224	ZINC03987768	3200	-31.17	NO	-
1225	ZINC02501172	820	-31.16	NO	-
1226	ZINC03862490	2144	-31.16	NO	-
1227	ZINC03003243	1075	-31.14	NO	-
1228	ZINC03814201	97	-31.14	YES	16
1229	ZINC03970150	2939	-31.14	NO	-
1230	ZINC04271622	3600	-31.14	NO	-
1231	ZINC04594828	3799	-31.14	NO	-
1232	ZINC01805759	313	-31.13	NO	-
1233	ZINC04183490	3517	-31.13	NO	-
1234	ZINC00605487	51	-31.12	NO	-
1235	ZINC03808553	1701	-31.12	NO	-
1236	ZINC03706354	1499	-31.11	NO	-
1237	ZINC04000759	3284	-31.11	NO	-
1238	ZINC00156931	20	-31.09	NO	-
1239	ZINC01688837	270	-31.09	NO	-
1240	ZINC01736341	290	-31.09	NO	-
1241	ZINC02945304	1061	-31.09	NO	-
1242	ZINC01298651	162	-31.08	NO	-
1243	ZINC03788273	1588	-31.07	NO	-
1244	ZINC03788288	1590	-31.07	NO	-
1245	ZINC03858195	2012	-31.07	NO	-
1246	ZINC02118583	497	-31.05	NO	-
1247	ZINC02241708	631	-31.05	NO	-
1248	ZINC03571655	1353	-31.05	NO	-
1249	ZINC02250716	635	-31.04	NO	-
1250	ZINC02358545	691	-31.03	NO	-
1251	ZINC03862119	2085	-31.03	NO	-
1252	ZINC04378563	3699	-31.03	NO	-
1253	ZINC02241740	632	-31.02	NO	-
1254	ZINC03290491	1182	-31.02	NO	-
1255	ZINC03859970	2041	-31.02	NO	-
1256	ZINC04355103	3679	-31.02	NO	-
1257	ZINC03862831	2223	-31.01	NO	-
1258	ZINC01081316	134	-31.0	NO	-
1259	ZINC03814277	51	-30.99	YES	10
1260	ZINC03863597	2324	-30.98	NO	-
1261	ZINC03863916	2387	-30.98	NO	-
1262	ZINC04228450	3563	-30.98	NO	-
1263	ZINC00625383	52	-30.97	NO	-
1264	ZINC02133600	547	-30.97	NO	-
1265	ZINC02501658	822	-30.97	NO	-
1266	ZINC03969728	2902	-30.96	NO	-
1267	ZINC02118217	494	-30.95	NO	-
1268	ZINC04636256	3857	-30.95	NO	-
1269	ZINC03986687	3181	-30.94	NO	-
1270	ZINC03816814	1725	-30.93	NO	-
1271	ZINC03862448	2139	-30.93	NO	-
1272	ZINC03863691	2333	-30.93	NO	-
1273	ZINC04304498	3624	-30.92	NO	-
1274	ZINC03863910	2382	-30.9	NO	-
1275	ZINC03891415	2603	-30.89	NO	-
1276	ZINC02459149	791	-30.88	NO	-
1277	ZINC00900580	102	-30.86	NO	-
1278	ZINC01506431	179	-30.86	NO	-
1279	ZINC03000732	1072	-30.86	NO	-
1280	ZINC03803333	1670	-30.85	NO	-
1281	ZINC03977099	3040	-30.85	NO	-
1282	ZINC01855833	355	-30.84	NO	-
1283	ZINC03808439	1699	-30.83	NO	-
1284	ZINC03975051	3022	-30.83	NO	-
1285	ZINC03416959	1286	-30.82	NO	-
1286	ZINC03459477	1319	-30.82	NO	-
1287	ZINC03977261	3049	-30.81	NO	-
1288	ZINC04186158	3520	-30.8	NO	-
1289	ZINC03848609	1828	-30.79	NO	-
1290	ZINC02638493	891	-30.78	NO	-
1291	ZINC02768600	990	-30.78	NO	-
1292	ZINC00663669	57	-30.77	NO	-
1293	ZINC03862436	2137	-30.77	NO	-
1294	ZINC03862664	2176	-30.76	NO	-
1295	ZINC03987754	3197	-30.76	NO	-
1296	ZINC00811683	79	-30.75	NO	-
1297	ZINC03814282	79	-30.75	YES	12
1298	ZINC03890209	2557	-30.75	NO	-
1299	ZINC02760582	983	-30.74	NO	-
1300	ZINC03863908	2380	-30.74	NO	-
1301	ZINC01840886	339	-30.73	NO	-
1302	ZINC02437184	749	-30.73	NO	-
1303	ZINC03633924	1455	-30.73	NO	-
1304	ZINC03893499	2643	-30.73	NO	-
1305	ZINC00422081	33	-30.72	NO	-
1306	ZINC02121978	516	-30.72	NO	-
1307	ZINC03890229	2560	-30.71	NO	-
1308	ZINC03900372	2657	-30.71	NO	-
1309	ZINC03868671	2465	-30.7	NO	-
1310	ZINC03537921	1325	-30.69	NO	-
1311	ZINC00917100	107	-30.67	NO	-
1312	ZINC03855989	1939	-30.67	NO	-
1313	ZINC04058131	3396	-30.67	NO	-
1314	ZINC03853600	1888	-30.66	NO	-
1315	ZINC04135250	3482	-30.66	NO	-
1316	ZINC01886854	362	-30.65	NO	-
1317	ZINC02888924	1025	-30.64	NO	-
1318	ZINC03849504	1861	-30.63	NO	-
1319	ZINC03331085	1221	-30.62	NO	-
1320	ZINC03814222	34	-30.62	YES	9
1321	ZINC03864374	2428	-30.62	NO	-
1322	ZINC03987824	3206	-30.62	NO	-
1323	ZINC03215334	1140	-30.61	NO	-
1324	ZINC03862351	2104	-30.61	NO	-
1325	ZINC04366902	3686	-30.61	NO	-
1326	ZINC00594114	47	-30.6	NO	-
1327	ZINC00976160	124	-30.6	NO	-
1328	ZINC03955938	2793	-30.6	NO	-
1329	ZINC03958534	2813	-30.6	NO	-
1330	ZINC04247710	3577	-30.6	NO	-
1331	ZINC04323718	3638	-30.6	NO	-
1332	ZINC02496137	811	-30.59	NO	-
1333	ZINC03814292	45	-30.59	YES	10
1334	ZINC03817424	1739	-30.59	NO	-
1335	ZINC02202197	592	-30.58	NO	-
1336	ZINC03864368	2423	-30.58	NO	-
1337	ZINC03890276	2565	-30.58	NO	-
1338	ZINC01836715	336	-30.57	NO	-
1339	ZINC03856324	1962	-30.57	NO	-
1340	ZINC03975318	3025	-30.57	NO	-
1341	ZINC03265070	1169	-30.56	NO	-
1342	ZINC03617011	1423	-30.56	NO	-
1343	ZINC03970161	2942	-30.56	NO	-
1344	ZINC03987757	3199	-30.56	NO	-
1345	ZINC03780058	1551	-30.55	NO	-
1346	ZINC03864017	2395	-30.55	NO	-
1347	ZINC03232092	1153	-30.54	NO	-
1348	ZINC03601037	1383	-30.54	NO	-
1349	ZINC03784708	1579	-30.54	NO	-
1350	ZINC03862472	2141	-30.54	NO	-
1351	ZINC03900396	2658	-30.54	NO	-
1352	ZINC02239868	629	-30.53	NO	-
1353	ZINC02361546	692	-30.53	NO	-
1354	ZINC02887855	1024	-30.53	NO	-
1355	ZINC03413807	1279	-30.53	NO	-
1356	ZINC04468473	3770	-30.53	NO	-
1357	ZINC03987753	3196	-30.52	NO	-
1358	ZINC02298539	659	-30.51	NO	-
1359	ZINC03956590	2810	-30.51	NO	-
1360	ZINC03977100	3041	-30.5	NO	-
1361	ZINC00422080	32	-30.49	NO	-
1362	ZINC03970377	2951	-30.49	NO	-
1363	ZINC03437296	1298	-30.48	NO	-
1364	ZINC03863580	2322	-30.48	NO	-
1365	ZINC02049848	450	-30.46	NO	-
1366	ZINC01231024	147	-30.45	NO	-
1367	ZINC03305291	1201	-30.45	NO	-
1368	ZINC03861896	2050	-30.44	NO	-
1369	ZINC03977128	3044	-30.44	NO	-
1370	ZINC03987839	3207	-30.42	NO	-
1371	ZINC04122276	3456	-30.42	NO	-
1372	ZINC02453135	768	-30.41	NO	-
1373	ZINC03863012	2263	-30.41	NO	-
1374	ZINC03879811	2516	-30.4	NO	-
1375	ZINC03825521	1785	-30.38	NO	-
1376	ZINC04362638	3683	-30.38	NO	-
1377	ZINC03040047	1082	-30.37	NO	-
1378	ZINC03852872	1883	-30.37	NO	-
1379	ZINC02104820	466	-30.36	NO	-
1380	ZINC02270281	645	-30.36	NO	-
1381	ZINC03994808	3257	-30.36	NO	-
1382	ZINC02626015	869	-30.35	NO	-
1383	ZINC03855478	1931	-30.35	NO	-
1384	ZINC02124576	529	-30.34	NO	-
1385	ZINC02887852	1023	-30.34	NO	-
1386	ZINC04398801	3719	-30.33	NO	-
1387	ZINC03863692	2334	-30.32	NO	-
1388	ZINC03902565	2665	-30.32	NO	-
1389	ZINC03971400	2978	-30.32	NO	-
1390	ZINC03969677	2897	-30.31	NO	-
1391	ZINC01622120	238	-30.3	NO	-
1392	ZINC03118548	1099	-30.3	NO	-
1393	ZINC01886867	363	-30.29	NO	-
1394	ZINC04001393	3322	-30.29	NO	-
1395	ZINC04600012	3805	-30.29	NO	-
1396	ZINC03862197	2092	-30.28	NO	-
1397	ZINC01660227	253	-30.26	NO	-
1398	ZINC01845565	343	-30.26	NO	-
1399	ZINC02696083	943	-30.25	NO	-
1400	ZINC03864360	2415	-30.25	NO	-
1401	ZINC03890359	2571	-30.25	NO	-
1402	ZINC03912457	2688	-30.25	NO	-
1403	ZINC03984691	3171	-30.25	NO	-
1404	ZINC03864066	2400	-30.24	NO	-
1405	ZINC03118683	1100	-30.22	NO	-
1406	ZINC03293049	1192	-30.22	NO	-
1407	ZINC03999009	3276	-30.22	NO	-
1408	ZINC03873721	2495	-30.21	NO	-
1409	ZINC03980812	3114	-30.21	NO	-
1410	ZINC01540262	194	-30.19	NO	-
1411	ZINC03789363	1600	-30.19	NO	-
1412	ZINC01930790	392	-30.18	NO	-
1413	ZINC02638538	892	-30.18	NO	-
1414	ZINC04535080	3785	-30.18	NO	-
1415	ZINC01049863	132	-30.17	NO	-
1416	ZINC02460361	796	-30.17	NO	-
1417	ZINC03987840	3208	-30.17	NO	-
1418	ZINC03862668	2180	-30.16	NO	-
1419	ZINC03973804	3011	-30.16	NO	-
1420	ZINC00754448	64	-30.15	NO	-
1421	ZINC00841108	89	-30.15	NO	-
1422	ZINC01547615	205	-30.14	NO	-
1423	ZINC02596798	860	-30.14	NO	-
1424	ZINC03865419	2436	-30.14	NO	-
1425	ZINC03980809	3112	-30.14	NO	-
1426	ZINC02421154	727	-30.13	NO	-
1427	ZINC04627224	3838	-30.13	NO	-
1428	ZINC02501036	817	-30.12	NO	-
1429	ZINC03003656	1076	-30.12	NO	-
1430	ZINC03282759	1172	-30.12	NO	-
1431	ZINC03825391	1783	-30.12	NO	-
1432	ZINC03849438	1847	-30.12	NO	-
1433	ZINC02140076	550	-30.11	NO	-
1434	ZINC02237246	624	-30.11	NO	-
1435	ZINC03613668	1405	-30.11	NO	-
1436	ZINC03633842	1454	-30.11	NO	-
1437	ZINC04128773	3466	-30.11	NO	-
1438	ZINC03537937	1326	-30.1	NO	-
1439	ZINC03789952	1603	-30.1	NO	-
1440	ZINC03803704	1672	-30.1	NO	-
1441	ZINC03986781	3186	-30.1	NO	-
1442	ZINC01932078	399	-30.09	NO	-
1443	ZINC03799516	1645	-30.09	NO	-
1444	ZINC03862612	2159	-30.09	NO	-
1445	ZINC03903468	2666	-30.09	NO	-
1446	ZINC03862489	2143	-30.08	NO	-
1447	ZINC03985873	3176	-30.08	NO	-
1448	ZINC03863045	2278	-30.06	NO	-
1449	ZINC03889303	2539	-30.06	NO	-
1450	ZINC00023124	9	-30.05	NO	-
1451	ZINC01539100	192	-30.05	NO	-
1452	ZINC03862631	2167	-30.05	NO	-
1453	ZINC03863503	2318	-30.05	NO	-
1454	ZINC04122134	3454	-30.05	NO	-
1455	ZINC03863170	2295	-30.04	NO	-
1456	ZINC03991928	3249	-30.04	NO	-
1457	ZINC04301423	3610	-30.04	NO	-
1458	ZINC03819340	1756	-30.03	NO	-
1459	ZINC02128426	538	-30.02	NO	-
1460	ZINC03810937	1714	-30.02	NO	-
1461	ZINC02380975	699	-30.0	NO	-
1462	ZINC03987756	3198	-30.0	NO	-
1463	ZINC01286915	158	-29.99	NO	-
1464	ZINC04263700	3586	-29.98	NO	-
1465	ZINC03285597	1179	-29.97	NO	-
1466	ZINC03604545	1390	-29.97	NO	-
1467	ZINC04130549	3470	-29.97	NO	-
1468	ZINC03601986	1384	-29.96	NO	-
1469	ZINC03987926	3218	-29.96	NO	-
1470	ZINC03537961	1329	-29.95	NO	-
1471	ZINC03987899	3215	-29.95	NO	-
1472	ZINC04302781	3618	-29.95	NO	-
1473	ZINC02280125	652	-29.93	NO	-
1474	ZINC03538924	1333	-29.93	NO	-
1475	ZINC03803719	1673	-29.93	NO	-
1476	ZINC04174610	3511	-29.93	NO	-
1477	ZINC03353093	1254	-29.92	NO	-
1478	ZINC03891652	2614	-29.92	NO	-
1479	ZINC04275294	3604	-29.92	NO	-
1480	ZINC04394276	3717	-29.92	NO	-
1481	ZINC03214794	1138	-29.91	NO	-
1482	ZINC03575313	1365	-29.91	NO	-
1483	ZINC04336351	3651	-29.91	NO	-
1484	ZINC03999486	3278	-29.9	NO	-
1485	ZINC03961117	2829	-29.89	NO	-
1486	ZINC03977127	3043	-29.89	NO	-
1487	ZINC04214865	3542	-29.89	NO	-
1488	ZINC04303421	3621	-29.89	NO	-
1489	ZINC02117429	486	-29.88	NO	-
1490	ZINC02881333	1018	-29.88	NO	-
1491	ZINC03848346	1821	-29.88	NO	-
1492	ZINC03983543	3164	-29.88	NO	-
1493	ZINC01831120	329	-29.87	NO	-
1494	ZINC02465560	802	-29.87	NO	-
1495	ZINC03254726	1159	-29.86	NO	-
1496	ZINC03969023	2860	-29.86	NO	-
1497	ZINC04058130	3395	-29.86	NO	-
1498	ZINC04001116	3304	-29.85	NO	-
1499	ZINC03709555	1505	-29.84	NO	-
1500	ZINC03864341	2407	-29.84	NO	-
1501	ZINC03864367	2422	-29.84	NO	-
1502	ZINC03989764	3237	-29.84	NO	-
1503	ZINC03571749	1354	-29.83	NO	-
1504	ZINC03868656	2463	-29.83	NO	-
1505	ZINC02013843	430	-29.82	NO	-
1506	ZINC03794440	1620	-29.82	NO	-
1507	ZINC03856398	1987	-29.82	NO	-
1508	ZINC02500889	816	-29.81	NO	-
1509	ZINC03862541	2148	-29.81	NO	-
1510	ZINC03970044	2934	-29.81	NO	-
1511	ZINC03357668	1259	-29.8	NO	-
1512	ZINC03863996	2392	-29.79	NO	-
1513	ZINC02022757	443	-29.78	NO	-
1514	ZINC04356376	3680	-29.78	NO	-
1515	ZINC02431049	739	-29.77	NO	-
1516	ZINC03862813	2219	-29.77	NO	-
1517	ZINC03863032	2272	-29.77	NO	-
1518	ZINC03989037	3232	-29.77	NO	-
1519	ZINC03857179	2005	-29.76	NO	-
1520	ZINC03863129	2287	-29.76	NO	-
1521	ZINC03438838	1302	-29.75	NO	-
1522	ZINC03862625	2162	-29.75	NO	-
1523	ZINC03889120	2530	-29.75	NO	-
1524	ZINC02789521	993	-29.74	NO	-
1525	ZINC03862305	2098	-29.74	NO	-
1526	ZINC04215322	3543	-29.74	NO	-
1527	ZINC01552107	217	-29.73	NO	-
1528	ZINC02585703	859	-29.73	NO	-
1529	ZINC03282813	1173	-29.72	NO	-
1530	ZINC03305635	1202	-29.72	NO	-
1531	ZINC04507575	3783	-29.72	NO	-
1532	ZINC00938539	112	-29.71	NO	-
1533	ZINC03814211	13	-29.71	YES	1
1534	ZINC03827651	1788	-29.71	NO	-
1535	ZINC04393142	3713	-29.7	NO	-
1536	ZINC03002009	1073	-29.69	NO	-
1537	ZINC02694478	939	-29.68	NO	-
1538	ZINC03696980	1495	-29.68	NO	-
1539	ZINC03891159	2599	-29.68	NO	-
1540	ZINC03980420	3093	-29.68	NO	-
1541	ZINC03900520	2660	-29.67	NO	-
1542	ZINC04628107	3847	-29.67	NO	-
1543	ZINC04299940	3607	-29.66	NO	-
1544	ZINC04618548	3823	-29.66	NO	-
1545	ZINC01718136	283	-29.65	NO	-
1546	ZINC02686969	934	-29.65	NO	-
1547	ZINC02768199	989	-29.65	NO	-
1548	ZINC02890595	1030	-29.65	NO	-
1549	ZINC03801108	1659	-29.65	NO	-
1550	ZINC03863897	2378	-29.64	NO	-
1551	ZINC03858938	2027	-29.63	NO	-
1552	ZINC03980424	3097	-29.63	NO	-
1553	ZINC03986859	3189	-29.63	NO	-
1554	ZINC03862663	2175	-29.62	NO	-
1555	ZINC04001027	3293	-29.62	NO	-
1556	ZINC03982878	3140	-29.6	NO	-
1557	ZINC03357659	1258	-29.58	NO	-
1558	ZINC03863169	2294	-29.58	NO	-
1559	ZINC03863848	2365	-29.58	NO	-
1560	ZINC03973105	3006	-29.58	NO	-
1561	ZINC02696091	945	-29.57	NO	-
1562	ZINC02294431	657	-29.56	NO	-
1563	ZINC03962082	2832	-29.56	NO	-
1564	ZINC04134825	3481	-29.56	NO	-
1565	ZINC03325377	1210	-29.55	NO	-
1566	ZINC03575325	1366	-29.55	NO	-
1567	ZINC03788340	1591	-29.55	NO	-
1568	ZINC03856381	1982	-29.55	NO	-
1569	ZINC03862372	2115	-29.55	NO	-
1570	ZINC02298857	660	-29.54	NO	-
1571	ZINC04211259	3534	-29.54	NO	-
1572	ZINC01639770	242	-29.53	NO	-
1573	ZINC03804228	1679	-29.53	NO	-
1574	ZINC03806339	1690	-29.53	NO	-
1575	ZINC03984757	3172	-29.53	NO	-
1576	ZINC03986398	3178	-29.53	NO	-
1577	ZINC02112468	468	-29.52	NO	-
1578	ZINC02881239	1017	-29.52	NO	-
1579	ZINC04046445	3387	-29.52	NO	-
1580	ZINC03856404	1990	-29.51	NO	-
1581	ZINC03971710	2981	-29.5	NO	-
1582	ZINC04150645	3499	-29.5	NO	-
1583	ZINC02694626	940	-29.49	NO	-
1584	ZINC03212654	1137	-29.49	NO	-
1585	ZINC03587051	1377	-29.49	NO	-
1586	ZINC03777431	1533	-29.49	NO	-
1587	ZINC02465550	801	-29.48	NO	-
1588	ZINC03305287	1200	-29.48	NO	-
1589	ZINC03862749	2201	-29.48	NO	-
1590	ZINC03863063	2286	-29.48	NO	-
1591	ZINC03868193	2444	-29.48	NO	-
1592	ZINC02500873	815	-29.47	NO	-
1593	ZINC03862695	2193	-29.47	NO	-
1594	ZINC03863171	2296	-29.47	NO	-
1595	ZINC03969901	2923	-29.47	NO	-
1596	ZINC03987772	3203	-29.47	NO	-
1597	ZINC02455059	771	-29.45	NO	-
1598	ZINC02531952	840	-29.45	NO	-
1599	ZINC02844573	1008	-29.45	NO	-
1600	ZINC03969768	2913	-29.45	NO	-
1601	ZINC02627723	870	-29.44	NO	-
1602	ZINC03607676	1395	-29.44	NO	-
1603	ZINC03912405	2684	-29.44	NO	-
1604	ZINC04552859	3787	-29.44	NO	-
1605	ZINC02686971	935	-29.43	NO	-
1606	ZINC03990240	3239	-29.43	NO	-
1607	ZINC03987747	3195	-29.42	NO	-
1608	ZINC03991396	3245	-29.42	NO	-
1609	ZINC03868650	2461	-29.41	NO	-
1610	ZINC04001322	3314	-29.41	NO	-
1611	ZINC02199127	591	-29.4	NO	-
1612	ZINC02549719	848	-29.4	NO	-
1613	ZINC03864021	2396	-29.4	NO	-
1614	ZINC03862832	2224	-29.39	NO	-
1615	ZINC04001052	3297	-29.39	NO	-
1616	ZINC03862464	2140	-29.38	NO	-
1617	ZINC04139194	3487	-29.38	NO	-
1618	ZINC04228446	3562	-29.38	NO	-
1619	ZINC03889616	2542	-29.37	NO	-
1620	ZINC03892919	2642	-29.37	NO	-
1621	ZINC02328305	673	-29.36	NO	-
1622	ZINC02465167	799	-29.36	NO	-
1623	ZINC03539868	1334	-29.36	NO	-
1624	ZINC03889812	2548	-29.35	NO	-
1625	ZINC03980844	3125	-29.35	NO	-
1626	ZINC04148598	3494	-29.35	NO	-
1627	ZINC02979474	1065	-29.34	NO	-
1628	ZINC03969307	2882	-29.34	NO	-
1629	ZINC04339515	3655	-29.33	NO	-
1630	ZINC01729452	288	-29.32	NO	-
1631	ZINC02296728	658	-29.32	NO	-
1632	ZINC03862387	2129	-29.32	NO	-
1633	ZINC03109320	1095	-29.31	NO	-
1634	ZINC04367486	3689	-29.31	NO	-
1635	ZINC02104175	464	-29.3	NO	-
1636	ZINC03000516	1071	-29.3	NO	-
1637	ZINC02580936	853	-29.27	NO	-
1638	ZINC03788672	1594	-29.27	NO	-
1639	ZINC03969232	2877	-29.27	NO	-
1640	ZINC03808566	1702	-29.26	NO	-
1641	ZINC03459475	1318	-29.25	NO	-
1642	ZINC03982929	3153	-29.25	NO	-
1643	ZINC03814244	70	-29.24	YES	11
1644	ZINC03863896	2377	-29.23	NO	-
1645	ZINC03977392	3055	-29.23	NO	-
1646	ZINC03980000	3071	-29.23	NO	-
1647	ZINC03862108	2083	-29.22	NO	-
1648	ZINC04315212	3631	-29.22	NO	-
1649	ZINC03548814	1343	-29.21	NO	-
1650	ZINC03799138	1642	-29.21	NO	-
1651	ZINC03868197	2447	-29.2	NO	-
1652	ZINC02465178	800	-29.19	NO	-
1653	ZINC03868205	2453	-29.18	NO	-
1654	ZINC04040188	3381	-29.18	NO	-
1655	ZINC04594791	3797	-29.18	NO	-
1656	ZINC03264620	1163	-29.17	NO	-
1657	ZINC02012822	429	-29.16	NO	-
1658	ZINC03912460	2690	-29.16	NO	-
1659	ZINC04302785	3620	-29.16	NO	-
1660	ZINC00969238	122	-29.15	NO	-
1661	ZINC02388718	704	-29.15	NO	-
1662	ZINC01815636	318	-29.14	NO	-
1663	ZINC03264619	1162	-29.14	NO	-
1664	ZINC02830731	1002	-29.12	NO	-
1665	ZINC03863157	2290	-29.12	NO	-
1666	ZINC03863205	2302	-29.12	NO	-
1667	ZINC04465939	3764	-29.12	NO	-
1668	ZINC02696092	946	-29.11	NO	-
1669	ZINC01675860	264	-29.1	NO	-
1670	ZINC03813956	1723	-29.1	NO	-
1671	ZINC01811764	315	-29.09	NO	-
1672	ZINC04489565	3777	-29.08	NO	-
1673	ZINC02294430	656	-29.07	NO	-
1674	ZINC03795564	1632	-29.07	NO	-
1675	ZINC03862094	2081	-29.07	NO	-
1676	ZINC03912407	2685	-29.07	NO	-
1677	ZINC04024572	3365	-29.07	NO	-
1678	ZINC00917615	109	-29.06	NO	-
1679	ZINC03848303	1813	-29.06	NO	-
1680	ZINC02458230	782	-29.05	NO	-
1681	ZINC03863693	2335	-29.05	NO	-
1682	ZINC03969250	2881	-29.05	NO	-
1683	ZINC02988918	1068	-29.04	NO	-
1684	ZINC03862799	2211	-29.03	NO	-
1685	ZINC03863918	2388	-29.03	NO	-
1686	ZINC04275270	3603	-29.03	NO	-
1687	ZINC02419396	724	-29.02	NO	-
1688	ZINC03344729	1245	-29.02	NO	-
1689	ZINC03864526	2435	-29.02	NO	-
1690	ZINC03912200	2680	-29.02	NO	-
1691	ZINC02255939	639	-29.01	NO	-
1692	ZINC03863671	2328	-29.01	NO	-
1693	ZINC02329083	674	-29.0	NO	-
1694	ZINC02567721	850	-29.0	NO	-
1695	ZINC03264672	1164	-29.0	NO	-
1696	ZINC03849533	1867	-29.0	NO	-
1697	ZINC03863793	2354	-29.0	NO	-
1698	ZINC03971699	2979	-29.0	NO	-
1699	ZINC04389252	3707	-29.0	NO	-
1700	ZINC03961105	2828	-28.99	NO	-
1701	ZINC04619140	3825	-28.99	NO	-
1702	ZINC03572145	1355	-28.98	NO	-
1703	ZINC03864370	2425	-28.97	NO	-
1704	ZINC03848066	1799	-28.96	NO	-
1705	ZINC03891704	2619	-28.96	NO	-
1706	ZINC02420957	726	-28.95	NO	-
1707	ZINC03862930	2241	-28.95	NO	-
1708	ZINC03989700	3236	-28.94	NO	-
1709	ZINC01699491	280	-28.93	NO	-
1710	ZINC02348292	685	-28.93	NO	-
1711	ZINC03800128	1653	-28.92	NO	-
1712	ZINC00005416	2	-28.91	NO	-
1713	ZINC03849637	1871	-28.91	NO	-
1714	ZINC03861848	2047	-28.91	NO	-
1715	ZINC03891710	2622	-28.91	NO	-
1716	ZINC03997957	3272	-28.91	NO	-
1717	ZINC01534059	186	-28.89	NO	-
1718	ZINC03814238	95	-28.89	YES	15
1719	ZINC03980814	3116	-28.89	NO	-
1720	ZINC03982898	3144	-28.88	NO	-
1721	ZINC04223463	3556	-28.88	NO	-
1722	ZINC01663056	22	-28.87	YES	7
1723	ZINC03289365	1181	-28.87	NO	-
1724	ZINC03788665	1593	-28.87	NO	-
1725	ZINC03864523	2434	-28.87	NO	-
1726	ZINC03923052	2706	-28.87	NO	-
1727	ZINC03985495	3174	-28.87	NO	-
1728	ZINC03823858	1776	-28.86	NO	-
1729	ZINC03863156	2289	-28.86	NO	-
1730	ZINC03862636	2172	-28.85	NO	-
1731	ZINC04064066	3403	-28.85	NO	-
1732	ZINC03862727	2198	-28.84	NO	-
1733	ZINC03863764	2347	-28.84	NO	-
1734	ZINC04001015	3291	-28.84	NO	-
1735	ZINC03862836	2228	-28.83	NO	-
1736	ZINC03863976	2390	-28.82	NO	-
1737	ZINC03976052	3033	-28.82	NO	-
1738	ZINC04006482	3347	-28.82	NO	-
1739	ZINC01820547	326	-28.81	NO	-
1740	ZINC04000980	3288	-28.81	NO	-
1741	ZINC02431725	741	-28.8	NO	-
1742	ZINC03328326	1214	-28.8	NO	-
1743	ZINC03849464	1851	-28.8	NO	-
1744	ZINC03861945	2058	-28.8	NO	-
1745	ZINC03891650	2612	-28.79	NO	-
1746	ZINC03891740	2623	-28.79	NO	-
1747	ZINC04001107	3303	-28.79	NO	-
1748	ZINC01736354	291	-28.77	NO	-
1749	ZINC03856308	1960	-28.77	NO	-
1750	ZINC03831348	1792	-28.76	NO	-
1751	ZINC03977279	3051	-28.76	NO	-
1752	ZINC02924659	1048	-28.75	NO	-
1753	ZINC03575281	1359	-28.75	NO	-
1754	ZINC03848301	1812	-28.75	NO	-
1755	ZINC03956532	2807	-28.75	NO	-
1756	ZINC02233639	620	-28.74	NO	-
1757	ZINC03890323	2568	-28.73	NO	-
1758	ZINC03863004	2257	-28.71	NO	-
1759	ZINC03956569	2809	-28.71	NO	-
1760	ZINC00907313	105	-28.7	NO	-
1761	ZINC03863767	2348	-28.7	NO	-
1762	ZINC04266092	3590	-28.7	NO	-
1763	ZINC03856351	1970	-28.69	NO	-
1764	ZINC03853908	1892	-28.67	NO	-
1765	ZINC03640601	1469	-28.66	NO	-
1766	ZINC03891092	2588	-28.66	NO	-
1767	ZINC04392526	3709	-28.66	NO	-
1768	ZINC02459556	792	-28.65	NO	-
1769	ZINC03856352	1971	-28.65	NO	-
1770	ZINC04171493	3510	-28.65	NO	-
1771	ZINC03862894	2239	-28.64	NO	-
1772	ZINC03864056	2398	-28.64	NO	-
1773	ZINC03884554	2526	-28.63	NO	-
1774	ZINC04001546	3338	-28.63	NO	-
1775	ZINC04265243	3587	-28.63	NO	-
1776	ZINC04267672	3593	-28.63	NO	-
1777	ZINC02623486	866	-28.62	NO	-
1778	ZINC04464736	3755	-28.62	NO	-
1779	ZINC04001384	3319	-28.61	NO	-
1780	ZINC03864057	2399	-28.6	NO	-
1781	ZINC04194044	3531	-28.6	NO	-
1782	ZINC03977085	3039	-28.59	NO	-
1783	ZINC01831625	330	-28.58	NO	-
1784	ZINC03022414	1078	-28.58	NO	-
1785	ZINC03863703	2337	-28.58	NO	-
1786	ZINC04268223	3598	-28.58	NO	-
1787	ZINC04331975	3641	-28.58	NO	-
1788	ZINC03423467	1294	-28.57	NO	-
1789	ZINC03830227	1790	-28.55	NO	-
1790	ZINC03863687	2329	-28.55	NO	-
1791	ZINC03864362	2417	-28.53	NO	-
1792	ZINC01677696	265	-28.52	NO	-
1793	ZINC04001374	3317	-28.52	NO	-
1794	ZINC03050751	1087	-28.51	NO	-
1795	ZINC03868201	2451	-28.51	NO	-
1796	ZINC01995912	409	-28.5	NO	-
1797	ZINC02207259	597	-28.5	NO	-
1798	ZINC04029164	3368	-28.5	NO	-
1799	ZINC02346814	684	-28.48	NO	-
1800	ZINC03322273	1207	-28.48	NO	-
1801	ZINC03636062	1466	-28.47	NO	-
1802	ZINC03890419	2572	-28.47	NO	-
1803	ZINC03863526	2319	-28.46	NO	-
1804	ZINC03864356	2413	-28.46	NO	-
1805	ZINC03970006	2933	-28.46	NO	-
1806	ZINC02408596	718	-28.45	NO	-
1807	ZINC03998913	3275	-28.45	NO	-
1808	ZINC02401668	712	-28.44	NO	-
1809	ZINC02667117	913	-28.44	NO	-
1810	ZINC02888955	1026	-28.44	NO	-
1811	ZINC03575300	1364	-28.44	NO	-
1812	ZINC03862522	2147	-28.43	NO	-
1813	ZINC00860553	91	-28.42	NO	-
1814	ZINC03862484	2142	-28.42	NO	-
1815	ZINC03951840	2774	-28.42	NO	-
1816	ZINC04001026	3292	-28.42	NO	-
1817	ZINC02462836	798	-28.41	NO	-
1818	ZINC03912403	2683	-28.41	NO	-
1819	ZINC03919861	2701	-28.41	NO	-
1820	ZINC04152703	3500	-28.41	NO	-
1821	ZINC04214601	3540	-28.41	NO	-
1822	ZINC04464943	3758	-28.41	NO	-
1823	ZINC03856386	1983	-28.4	NO	-
1824	ZINC00527415	35	-28.39	NO	-
1825	ZINC01553719	220	-28.39	NO	-
1826	ZINC03892917	2641	-28.39	NO	-
1827	ZINC02499178	813	-28.38	NO	-
1828	ZINC03891033	2585	-28.38	NO	-
1829	ZINC04357492	3681	-28.37	NO	-
1830	ZINC03954467	2783	-28.36	NO	-
1831	ZINC03181060	1114	-28.35	NO	-
1832	ZINC03889238	2535	-28.35	NO	-
1833	ZINC04275514	3605	-28.35	NO	-
1834	ZINC02184697	581	-28.34	NO	-
1835	ZINC02338439	680	-28.34	NO	-
1836	ZINC01840887	340	-28.33	NO	-
1837	ZINC02459568	793	-28.33	NO	-
1838	ZINC02677482	926	-28.33	NO	-
1839	ZINC03941580	2749	-28.33	NO	-
1840	ZINC03977595	3057	-28.33	NO	-
1841	ZINC02246781	634	-28.32	NO	-
1842	ZINC02655331	903	-28.32	NO	-
1843	ZINC03858275	2015	-28.31	NO	-
1844	ZINC04117333	3444	-28.3	NO	-
1845	ZINC03793991	1616	-28.29	NO	-
1846	ZINC03814210	12	-28.29	YES	1
1847	ZINC03980037	3075	-28.29	NO	-
1848	ZINC03864522	2433	-28.28	NO	-
1849	ZINC03884517	2525	-28.28	NO	-
1850	ZINC03928487	2726	-28.28	NO	-
1851	ZINC02395221	706	-28.27	NO	-
1852	ZINC03620230	1429	-28.27	NO	-
1853	ZINC03864365	2420	-28.26	NO	-
1854	ZINC03977230	3047	-28.26	NO	-
1855	ZINC04001446	3334	-28.26	NO	-
1856	ZINC00663270	55	-28.25	NO	-
1857	ZINC02939517	1054	-28.25	NO	-
1858	ZINC02153953	557	-28.24	NO	-
1859	ZINC03790990	1609	-28.24	NO	-
1860	ZINC01225398	143	-28.23	NO	-
1861	ZINC03969097	2868	-28.23	NO	-
1862	ZINC03986725	3183	-28.23	NO	-
1863	ZINC02531955	842	-28.22	NO	-
1864	ZINC03890078	2551	-28.22	NO	-
1865	ZINC03976985	3035	-28.22	NO	-
1866	ZINC03862437	2138	-28.21	NO	-
1867	ZINC01024526	129	-28.2	NO	-
1868	ZINC03863005	2258	-28.2	NO	-
1869	ZINC03863794	2355	-28.2	NO	-
1870	ZINC01554834	222	-28.19	NO	-
1871	ZINC02021449	439	-28.17	NO	-
1872	ZINC02122938	520	-28.16	NO	-
1873	ZINC03864024	2397	-28.16	NO	-
1874	ZINC03940585	2742	-28.16	NO	-
1875	ZINC01665957	257	-28.15	NO	-
1876	ZINC03539917	1336	-28.15	NO	-
1877	ZINC04022233	3359	-28.15	NO	-
1878	ZINC04132249	3475	-28.15	NO	-
1879	ZINC04333895	3647	-28.15	NO	-
1880	ZINC04341954	3666	-28.15	NO	-
1881	ZINC02859934	1011	-28.14	NO	-
1882	ZINC03927129	2718	-28.14	NO	-
1883	ZINC03958553	2818	-28.14	NO	-
1884	ZINC02667116	912	-28.13	NO	-
1885	ZINC04010761	3351	-28.13	NO	-
1886	ZINC02542180	844	-28.12	NO	-
1887	ZINC04392541	3711	-28.12	NO	-
1888	ZINC04464951	3759	-28.12	NO	-
1889	ZINC01238143	150	-28.11	NO	-
1890	ZINC03864354	2412	-28.11	NO	-
1891	ZINC04085592	3416	-28.11	NO	-
1892	ZINC03891649	2611	-28.1	NO	-
1893	ZINC01891808	367	-28.09	NO	-
1894	ZINC03225613	1148	-28.09	NO	-
1895	ZINC03864361	2416	-28.09	NO	-
1896	ZINC03982829	3136	-28.08	NO	-
1897	ZINC04187246	3521	-28.08	NO	-
1898	ZINC03863046	2279	-28.07	NO	-
1899	ZINC03912459	2689	-28.07	NO	-
1900	ZINC03987898	3214	-28.07	NO	-
1901	ZINC02506017	825	-28.06	NO	-
1902	ZINC03202507	1127	-28.06	NO	-
1903	ZINC03926791	2709	-28.06	NO	-
1904	ZINC03977280	3052	-28.06	NO	-
1905	ZINC03172652	1109	-28.05	NO	-
1906	ZINC03363673	1264	-28.05	NO	-
1907	ZINC03491578	1322	-28.05	NO	-
1908	ZINC03986795	3188	-28.05	NO	-
1909	ZINC03988692	3227	-28.05	NO	-
1910	ZINC03801766	1665	-28.04	NO	-
1911	ZINC03814278	52	-28.04	YES	10
1912	ZINC03794354	1618	-28.03	NO	-
1913	ZINC03863062	2285	-28.03	NO	-
1914	ZINC04620334	3835	-28.03	NO	-
1915	ZINC01049865	133	-28.01	NO	-
1916	ZINC03420988	1293	-28.01	NO	-
1917	ZINC03958508	2811	-28.01	NO	-
1918	ZINC02888995	1028	-28.0	NO	-
1919	ZINC03293099	1195	-28.0	NO	-
1920	ZINC03969727	2901	-28.0	NO	-
1921	ZINC01768313	296	-27.99	NO	-
1922	ZINC03208667	1133	-27.99	NO	-
1923	ZINC03636045	1464	-27.99	NO	-
1924	ZINC03973112	3007	-27.99	NO	-
1925	ZINC01554008	221	-27.98	NO	-
1926	ZINC03597454	1380	-27.98	NO	-
1927	ZINC03332935	1223	-27.97	NO	-
1928	ZINC03629900	1445	-27.96	NO	-
1929	ZINC03849404	1835	-27.96	NO	-
1930	ZINC03864373	2427	-27.95	NO	-
1931	ZINC02130784	541	-27.94	NO	-
1932	ZINC03813954	1722	-27.94	NO	-
1933	ZINC04194562	3532	-27.94	NO	-
1934	ZINC04368045	3693	-27.94	NO	-
1935	ZINC02399600	709	-27.93	NO	-
1936	ZINC03891647	2609	-27.93	NO	-
1937	ZINC03980829	3120	-27.93	NO	-
1938	ZINC04063988	3402	-27.93	NO	-
1939	ZINC03780066	1553	-27.92	NO	-
1940	ZINC03196250	1123	-27.91	NO	-
1941	ZINC03862519	2146	-27.91	NO	-
1942	ZINC02213392	604	-27.9	NO	-
1943	ZINC03969810	2916	-27.9	NO	-
1944	ZINC03971223	2972	-27.9	NO	-
1945	ZINC02639169	897	-27.89	NO	-
1946	ZINC02449710	760	-27.88	NO	-
1947	ZINC03890253	2563	-27.88	NO	-
1948	ZINC03958554	2819	-27.88	NO	-
1949	ZINC04123393	3458	-27.88	NO	-
1950	ZINC02905151	1036	-27.87	NO	-
1951	ZINC03849440	1849	-27.87	NO	-
1952	ZINC02416049	722	-27.85	NO	-
1953	ZINC02423503	729	-27.85	NO	-
1954	ZINC03805293	1686	-27.85	NO	-
1955	ZINC04193672	3530	-27.85	NO	-
1956	ZINC03783376	1571	-27.84	NO	-
1957	ZINC04007012	3349	-27.84	NO	-
1958	ZINC04267879	3596	-27.84	NO	-
1959	ZINC04454514	3743	-27.84	NO	-
1960	ZINC02696096	947	-27.83	NO	-
1961	ZINC03338865	1232	-27.82	NO	-
1962	ZINC02330944	675	-27.81	NO	-
1963	ZINC03970089	2936	-27.8	NO	-
1964	ZINC04362993	3684	-27.8	NO	-
1965	ZINC03795472	1630	-27.79	NO	-
1966	ZINC03862696	2194	-27.79	NO	-
1967	ZINC03327281	1212	-27.78	NO	-
1968	ZINC03620282	1430	-27.78	NO	-
1969	ZINC03652175	1478	-27.78	NO	-
1970	ZINC03977130	3045	-27.78	NO	-
1971	ZINC00895155	100	-27.77	NO	-
1972	ZINC03974576	3018	-27.77	NO	-
1973	ZINC03987872	3211	-27.77	NO	-
1974	ZINC04123207	3457	-27.76	NO	-
1975	ZINC01257071	154	-27.75	NO	-
1976	ZINC02025522	446	-27.75	NO	-
1977	ZINC02449952	763	-27.75	NO	-
1978	ZINC03293098	1194	-27.75	NO	-
1979	ZINC03575267	1358	-27.75	NO	-
1980	ZINC03980842	3123	-27.75	NO	-
1981	ZINC00821040	85	-27.74	NO	-
1982	ZINC03819336	1750	-27.74	NO	-
1983	ZINC03864364	2419	-27.74	NO	-
1984	ZINC03977026	3036	-27.74	NO	-
1985	ZINC03862363	2109	-27.73	NO	-
1986	ZINC03171455	1108	-27.72	NO	-
1987	ZINC03889123	2533	-27.72	NO	-
1988	ZINC03340408	1240	-27.71	NO	-
1989	ZINC03970159	2940	-27.71	NO	-
1990	ZINC01132104	136	-27.7	NO	-
1991	ZINC01700406	281	-27.69	NO	-
1992	ZINC03863689	2331	-27.69	NO	-
1993	ZINC03327279	1211	-27.68	NO	-
1994	ZINC01778372	304	-27.67	NO	-
1995	ZINC04465938	3763	-27.67	NO	-
1996	ZINC04339667	3657	-27.65	NO	-
1997	ZINC00906833	103	-27.64	NO	-
1998	ZINC02888967	1027	-27.64	NO	-
1999	ZINC03856082	1945	-27.63	NO	-
2000	ZINC03610775	1402	-27.62	NO	-
2001	ZINC04441366	3739	-27.62	NO	-
2002	ZINC02612896	862	-27.61	NO	-
2003	ZINC03994804	3256	-27.61	NO	-
2004	ZINC03229245	1152	-27.6	NO	-
2005	ZINC03862186	2091	-27.6	NO	-
2006	ZINC03800838	1658	-27.59	NO	-
2007	ZINC03848299	1811	-27.58	NO	-
2008	ZINC03862942	2247	-27.58	NO	-
2009	ZINC03968943	2852	-27.58	NO	-
2010	ZINC03863690	2332	-27.57	NO	-
2011	ZINC02705840	953	-27.56	NO	-
2012	ZINC03412927	1278	-27.55	NO	-
2013	ZINC03905655	2679	-27.55	NO	-
2014	ZINC03873731	2498	-27.54	NO	-
2015	ZINC04183221	3516	-27.54	NO	-
2016	ZINC02158225	567	-27.53	NO	-
2017	ZINC03960001	2822	-27.53	NO	-
2018	ZINC01778374	305	-27.52	NO	-
2019	ZINC03858276	2016	-27.52	NO	-
2020	ZINC04366919	3687	-27.52	NO	-
2021	ZINC00969904	123	-27.51	NO	-
2022	ZINC03819335	1748	-27.51	NO	-
2023	ZINC03823859	1777	-27.51	NO	-
2024	ZINC03416595	1284	-27.5	NO	-
2025	ZINC04350773	3676	-27.5	NO	-
2026	ZINC03862705	2197	-27.49	NO	-
2027	ZINC04394279	3718	-27.49	NO	-
2028	ZINC03454000	1311	-27.48	NO	-
2029	ZINC03868198	2448	-27.48	NO	-
2030	ZINC02846552	1009	-27.47	NO	-
2031	ZINC03331046	1219	-27.47	NO	-
2032	ZINC03448214	1306	-27.47	NO	-
2033	ZINC04632002	3851	-27.45	NO	-
2034	ZINC01719653	284	-27.44	NO	-
2035	ZINC03868195	2446	-27.44	NO	-
2036	ZINC04347639	3675	-27.43	NO	-
2037	ZINC03566831	1351	-27.42	NO	-
2038	ZINC03866697	2442	-27.42	NO	-
2039	ZINC03954924	2784	-27.42	NO	-
2040	ZINC04555743	3788	-27.42	NO	-
2041	ZINC00588918	46	-27.41	NO	-
2042	ZINC02130878	542	-27.41	NO	-
2043	ZINC02343621	682	-27.41	NO	-
2044	ZINC02939500	1053	-27.41	NO	-
2045	ZINC03215897	1142	-27.41	NO	-
2046	ZINC03975650	3031	-27.41	NO	-
2047	ZINC03342973	1242	-27.4	NO	-
2048	ZINC03613919	1407	-27.39	NO	-
2049	ZINC03864372	2426	-27.39	NO	-
2050	ZINC04413851	3726	-27.39	NO	-
2051	ZINC03801920	1666	-27.38	NO	-
2052	ZINC03986395	3177	-27.38	NO	-
2053	ZINC03781227	1557	-27.37	NO	-
2054	ZINC03862702	2196	-27.37	NO	-
2055	ZINC02405635	714	-27.36	NO	-
2056	ZINC01544741	201	-27.35	NO	-
2057	ZINC01657819	251	-27.35	NO	-
2058	ZINC03926790	2708	-27.35	NO	-
2059	ZINC03982904	3148	-27.34	NO	-
2060	ZINC02692928	938	-27.33	NO	-
2061	ZINC02907802	1040	-27.33	NO	-
2062	ZINC03792987	1614	-27.33	NO	-
2063	ZINC03848305	1814	-27.32	NO	-
2064	ZINC03977118	3042	-27.32	NO	-
2065	ZINC04454708	3744	-27.32	NO	-
2066	ZINC03858555	2020	-27.31	NO	-
2067	ZINC04468292	3768	-27.31	NO	-
2068	ZINC04594854	3801	-27.31	NO	-
2069	ZINC03961799	2831	-27.3	NO	-
2070	ZINC03969488	2889	-27.3	NO	-
2071	ZINC03862665	2177	-27.29	NO	-
2072	ZINC03856356	1973	-27.28	NO	-
2073	ZINC01301812	165	-27.27	NO	-
2074	ZINC03621443	1435	-27.27	NO	-
2075	ZINC03863911	2383	-27.26	NO	-
2076	ZINC03986593	3180	-27.26	NO	-
2077	ZINC03194215	1122	-27.25	NO	-
2078	ZINC03853915	1898	-27.25	NO	-
2079	ZINC03862632	2168	-27.24	NO	-
2080	ZINC03863912	2384	-27.24	NO	-
2081	ZINC03892077	2630	-27.23	NO	-
2082	ZINC02833473	1003	-27.22	NO	-
2083	ZINC03407293	1275	-27.22	NO	-
2084	ZINC03860024	2043	-27.22	NO	-
2085	ZINC03969231	2876	-27.22	NO	-
2086	ZINC04211597	3535	-27.22	NO	-
2087	ZINC03814279	50	-27.21	YES	10
2088	ZINC03891706	2620	-27.21	NO	-
2089	ZINC02710219	956	-27.2	NO	-
2090	ZINC03293047	1191	-27.2	NO	-
2091	ZINC03969813	2917	-27.19	NO	-
2092	ZINC03357670	1260	-27.18	NO	-
2093	ZINC03640609	1470	-27.18	NO	-
2094	ZINC03862793	2208	-27.18	NO	-
2095	ZINC03890269	2564	-27.18	NO	-
2096	ZINC04627666	3842	-27.18	NO	-
2097	ZINC03583021	1370	-27.17	NO	-
2098	ZINC03969155	2871	-27.17	NO	-
2099	ZINC02449681	759	-27.16	NO	-
2100	ZINC03863842	2364	-27.15	NO	-
2101	ZINC03864068	2402	-27.15	NO	-
2102	ZINC03863031	2271	-27.14	NO	-
2103	ZINC03977353	3054	-27.14	NO	-
2104	ZINC03998578	3273	-27.14	NO	-
2105	ZINC02628448	873	-27.13	NO	-
2106	ZINC03554831	1346	-27.13	NO	-
2107	ZINC03620953	1432	-27.13	NO	-
2108	ZINC03858578	2022	-27.13	NO	-
2109	ZINC04253085	3580	-27.13	NO	-
2110	ZINC01889499	366	-27.12	NO	-
2111	ZINC03194209	1121	-27.12	NO	-
2112	ZINC03417167	1287	-27.12	NO	-
2113	ZINC04548716	3786	-27.12	NO	-
2114	ZINC00980128	126	-27.11	NO	-
2115	ZINC02638539	893	-27.1	NO	-
2116	ZINC03575258	1357	-27.09	NO	-
2117	ZINC03779789	1550	-27.09	NO	-
2118	ZINC03853618	1890	-27.09	NO	-
2119	ZINC03862566	2149	-27.09	NO	-
2120	ZINC04470477	3772	-27.09	NO	-
2121	ZINC03575238	1356	-27.08	NO	-
2122	ZINC01550088	212	-27.07	NO	-
2123	ZINC01658770	252	-27.07	NO	-
2124	ZINC02657934	906	-27.07	NO	-
2125	ZINC02616060	863	-27.06	NO	-
2126	ZINC03584147	1376	-27.04	NO	-
2127	ZINC03785658	1580	-27.04	NO	-
2128	ZINC03788680	1597	-27.04	NO	-
2129	ZINC04124482	3462	-27.04	NO	-
2130	ZINC02880847	1016	-27.02	NO	-
2131	ZINC03417583	1289	-27.02	NO	-
2132	ZINC02678702	927	-27.01	NO	-
2133	ZINC03873716	2493	-27.01	NO	-
2134	ZINC03937541	2737	-27.01	NO	-
2135	ZINC00876580	94	-27.0	NO	-
2136	ZINC02633263	879	-27.0	NO	-
2137	ZINC03863877	2375	-26.99	NO	-
2138	ZINC03980712	3102	-26.99	NO	-
2139	ZINC03889239	2536	-26.98	NO	-
2140	ZINC03940564	2739	-26.98	NO	-
2141	ZINC01999515	412	-26.97	NO	-
2142	ZINC04117006	3442	-26.97	NO	-
2143	ZINC04393832	3716	-26.97	NO	-
2144	ZINC00809677	78	-26.96	NO	-
2145	ZINC04453666	3742	-26.96	NO	-
2146	ZINC00352575	30	-26.95	NO	-
2147	ZINC03926973	2711	-26.95	NO	-
2148	ZINC04401031	3720	-26.95	NO	-
2149	ZINC01294213	159	-26.94	NO	-
2150	ZINC03849537	1869	-26.94	NO	-
2151	ZINC00756524	70	-26.93	NO	-
2152	ZINC02408414	717	-26.93	NO	-
2153	ZINC02514720	834	-26.92	NO	-
2154	ZINC01550356	213	-26.9	NO	-
2155	ZINC03582984	1369	-26.89	NO	-
2156	ZINC01760213	295	-26.88	NO	-
2157	ZINC03858939	2028	-26.87	NO	-
2158	ZINC03956301	2800	-26.87	NO	-
2159	ZINC01773531	299	-26.86	NO	-
2160	ZINC02755557	978	-26.86	NO	-
2161	ZINC02965295	1064	-26.86	NO	-
2162	ZINC03941116	2746	-26.86	NO	-
2163	ZINC02639067	895	-26.84	NO	-
2164	ZINC03818268	1742	-26.84	NO	-
2165	ZINC00587760	45	-26.83	NO	-
2166	ZINC04132254	3476	-26.82	NO	-
2167	ZINC02119643	508	-26.81	NO	-
2168	ZINC03956308	2801	-26.81	NO	-
2169	ZINC03622951	1438	-26.8	NO	-
2170	ZINC03952626	2777	-26.8	NO	-
2171	ZINC01897523	374	-26.79	NO	-
2172	ZINC02655332	904	-26.78	NO	-
2173	ZINC02254000	637	-26.77	NO	-
2174	ZINC03789248	1599	-26.77	NO	-
2175	ZINC03814253	99	-26.77	YES	18
2176	ZINC03868657	2464	-26.77	NO	-
2177	ZINC03989036	3231	-26.77	NO	-
2178	ZINC03328132	1213	-26.76	NO	-
2179	ZINC03897550	2651	-26.76	NO	-
2180	ZINC04345529	3667	-26.76	NO	-
2181	ZINC02694632	941	-26.74	NO	-
2182	ZINC04064478	3405	-26.74	NO	-
2183	ZINC02439593	753	-26.73	NO	-
2184	ZINC02631241	875	-26.73	NO	-
2185	ZINC03454010	1312	-26.73	NO	-
2186	ZINC03890943	2581	-26.73	NO	-
2187	ZINC04618336	3818	-26.73	NO	-
2188	ZINC02137797	549	-26.72	NO	-
2189	ZINC02308477	665	-26.72	NO	-
2190	ZINC03224704	1146	-26.72	NO	-
2191	ZINC03634351	1458	-26.72	NO	-
2192	ZINC03932364	2727	-26.72	NO	-
2193	ZINC03956037	2795	-26.72	NO	-
2194	ZINC03859347	2033	-26.71	NO	-
2195	ZINC02696098	948	-26.7	NO	-
2196	ZINC03859705	2036	-26.7	NO	-
2197	ZINC04001557	3339	-26.7	NO	-
2198	ZINC03953083	2782	-26.69	NO	-
2199	ZINC00756475	69	-26.68	NO	-
2200	ZINC02120102	513	-26.68	NO	-
2201	ZINC02819230	1000	-26.68	NO	-
2202	ZINC03232093	1154	-26.68	NO	-
2203	ZINC03927104	2712	-26.67	NO	-
2204	ZINC04366921	3688	-26.67	NO	-
2205	ZINC03862895	2240	-26.66	NO	-
2206	ZINC04159475	3503	-26.66	NO	-
2207	ZINC01672761	263	-26.65	NO	-
2208	ZINC03777700	1537	-26.65	NO	-
2209	ZINC03856337	1967	-26.64	NO	-
2210	ZINC04058682	3399	-26.64	NO	-
2211	ZINC04472877	3773	-26.63	NO	-
2212	ZINC01592299	232	-26.62	NO	-
2213	ZINC03861983	2065	-26.62	NO	-
2214	ZINC01769214	297	-26.61	NO	-
2215	ZINC02400974	711	-26.61	NO	-
2216	ZINC03799856	1650	-26.61	NO	-
2217	ZINC03862366	2112	-26.61	NO	-
2218	ZINC03863235	2309	-26.61	NO	-
2219	ZINC04333235	3642	-26.61	NO	-
2220	ZINC03891161	2601	-26.6	NO	-
2221	ZINC03904795	2671	-26.6	NO	-
2222	ZINC02625083	868	-26.59	NO	-
2223	ZINC02889257	1029	-26.59	NO	-
2224	ZINC03971219	2971	-26.59	NO	-
2225	ZINC03789953	64	-26.58	YES	10
2226	ZINC03804938	1683	-26.57	NO	-
2227	ZINC03921462	2702	-26.57	NO	-
2228	ZINC03971886	2987	-26.57	NO	-
2229	ZINC00134450	17	-26.56	NO	-
2230	ZINC03858221	2013	-26.56	NO	-
2231	ZINC04217228	3549	-26.56	NO	-
2232	ZINC03856004	1940	-26.55	NO	-
2233	ZINC04093415	3428	-26.55	NO	-
2234	ZINC03955808	2786	-26.54	NO	-
2235	ZINC03862098	2082	-26.53	NO	-
2236	ZINC04458886	3749	-26.53	NO	-
2237	ZINC03214795	1139	-26.51	NO	-
2238	ZINC03575285	1360	-26.51	NO	-
2239	ZINC03709554	1504	-26.51	NO	-
2240	ZINC03799858	1651	-26.51	NO	-
2241	ZINC03809151	1706	-26.51	NO	-
2242	ZINC03851100	1875	-26.51	NO	-
2243	ZINC02110564	467	-26.5	NO	-
2244	ZINC02122173	518	-26.49	NO	-
2245	ZINC03418072	1290	-26.49	NO	-
2246	ZINC03821726	1768	-26.49	NO	-
2247	ZINC03862435	2136	-26.49	NO	-
2248	ZINC03537966	1330	-26.47	NO	-
2249	ZINC03856284	1956	-26.47	NO	-
2250	ZINC04033860	3372	-26.47	NO	-
2251	ZINC04188486	3525	-26.47	NO	-
2252	ZINC03854823	1911	-26.45	NO	-
2253	ZINC03874298	2509	-26.45	NO	-
2254	ZINC04372177	3696	-26.45	NO	-
2255	ZINC00840820	88	-26.44	NO	-
2256	ZINC02118138	491	-26.44	NO	-
2257	ZINC02814041	999	-26.44	NO	-
2258	ZINC00390294	31	-26.43	NO	-
2259	ZINC02710217	955	-26.43	NO	-
2260	ZINC03434597	1297	-26.43	NO	-
2261	ZINC04114774	3440	-26.43	NO	-
2262	ZINC04605114	3808	-26.43	NO	-
2263	ZINC00756473	68	-26.41	NO	-
2264	ZINC02358520	690	-26.41	NO	-
2265	ZINC03863741	2343	-26.41	NO	-
2266	ZINC04388347	3706	-26.41	NO	-
2267	ZINC03809153	1710	-26.4	NO	-
2268	ZINC01592298	231	-26.39	NO	-
2269	ZINC02631334	877	-26.39	NO	-
2270	ZINC03684161	1493	-26.39	NO	-
2271	ZINC04084756	3413	-26.39	NO	-
2272	ZINC02383359	700	-26.38	NO	-
2273	ZINC03856298	1958	-26.38	NO	-
2274	ZINC03537959	1328	-26.37	NO	-
2275	ZINC03850711	1874	-26.37	NO	-
2276	ZINC03959146	2821	-26.36	NO	-
2277	ZINC04204968	3533	-26.36	NO	-
2278	ZINC03864340	2406	-26.35	NO	-
2279	ZINC03914942	2695	-26.35	NO	-
2280	ZINC04594844	3800	-26.35	NO	-
2281	ZINC04634118	3856	-26.35	NO	-
2282	ZINC01316870	167	-26.34	NO	-
2283	ZINC04129601	3468	-26.33	NO	-
2284	ZINC00008050	4	-26.32	NO	-
2285	ZINC01625569	239	-26.32	NO	-
2286	ZINC00809669	76	-26.31	NO	-
2287	ZINC02211816	601	-26.31	NO	-
2288	ZINC04029139	3367	-26.31	NO	-
2289	ZINC03778885	1544	-26.3	NO	-
2290	ZINC03785663	1581	-26.3	NO	-
2291	ZINC02184204	579	-26.29	NO	-
2292	ZINC03955840	2788	-26.29	NO	-
2293	ZINC03613588	1404	-26.28	NO	-
2294	ZINC03889637	2543	-26.28	NO	-
2295	ZINC03982962	3158	-26.28	NO	-
2296	ZINC04408662	3723	-26.28	NO	-
2297	ZINC02451819	765	-26.25	NO	-
2298	ZINC03859707	2038	-26.25	NO	-
2299	ZINC03912454	2686	-26.25	NO	-
2300	ZINC03941328	2748	-26.22	NO	-
2301	ZINC01932167	401	-26.21	NO	-
2302	ZINC03831003	1791	-26.2	NO	-
2303	ZINC03863033	2273	-26.19	NO	-
2304	ZINC03970005	2932	-26.19	NO	-
2305	ZINC04238136	3572	-26.19	NO	-
2306	ZINC03371116	1266	-26.18	NO	-
2307	ZINC03787351	1584	-26.17	NO	-
2308	ZINC02124894	530	-26.16	NO	-
2309	ZINC03814213	10	-26.16	YES	1
2310	ZINC04619446	3829	-26.16	NO	-
2311	ZINC03862629	2165	-26.15	NO	-
2312	ZINC03631323	1448	-26.13	NO	-
2313	ZINC02734781	971	-26.12	NO	-
2314	ZINC03575291	1363	-26.12	NO	-
2315	ZINC03862666	2178	-26.12	NO	-
2316	ZINC03890293	2567	-26.12	NO	-
2317	ZINC04122127	3453	-26.12	NO	-
2318	ZINC03265069	1168	-26.11	NO	-
2319	ZINC03622889	1437	-26.11	NO	-
2320	ZINC04564889	3789	-26.1	NO	-
2321	ZINC02657933	905	-26.09	NO	-
2322	ZINC00947946	115	-26.08	NO	-
2323	ZINC02252958	636	-26.08	NO	-
2324	ZINC03709359	1502	-26.08	NO	-
2325	ZINC04451303	3740	-26.08	NO	-
2326	ZINC03972053	2992	-26.07	NO	-
2327	ZINC03863029	2270	-26.05	NO	-
2328	ZINC03863851	2367	-26.04	NO	-
2329	ZINC04004113	3343	-26.04	NO	-
2330	ZINC02490837	809	-26.02	NO	-
2331	ZINC02531954	841	-26.02	NO	-
2332	ZINC03856314	1961	-26.02	NO	-
2333	ZINC03891708	2621	-26.02	NO	-
2334	ZINC04001439	3331	-26.02	NO	-
2335	ZINC03862798	2210	-26.01	NO	-
2336	ZINC04272910	3601	-26.0	NO	-
2337	ZINC03851249	1881	-25.99	NO	-
2338	ZINC03982724	3133	-25.99	NO	-
2339	ZINC03050746	1085	-25.98	NO	-
2340	ZINC03971700	2980	-25.97	NO	-
2341	ZINC04085118	3414	-25.97	NO	-
2342	ZINC03817423	1737	-25.96	NO	-
2343	ZINC03856355	1972	-25.96	NO	-
2344	ZINC03977061	3038	-25.96	NO	-
2345	ZINC00022154	7	-25.95	NO	-
2346	ZINC03863158	2291	-25.95	NO	-
2347	ZINC01536847	189	-25.94	NO	-
2348	ZINC02194924	586	-25.94	NO	-
2349	ZINC03823999	1778	-25.94	NO	-
2350	ZINC02458261	783	-25.93	NO	-
2351	ZINC03861903	2053	-25.93	NO	-
2352	ZINC03890217	2558	-25.93	NO	-
2353	ZINC03892638	2636	-25.93	NO	-
2354	ZINC03890197	2556	-25.92	NO	-
2355	ZINC03304814	1199	-25.91	NO	-
2356	ZINC03862852	2234	-25.91	NO	-
2357	ZINC03913399	2692	-25.91	NO	-
2358	ZINC02458293	785	-25.9	NO	-
2359	ZINC02261878	641	-25.89	NO	-
2360	ZINC04131051	3472	-25.88	NO	-
2361	ZINC04502984	3781	-25.88	NO	-
2362	ZINC03873212	2473	-25.86	NO	-
2363	ZINC00460207	34	-25.85	NO	-
2364	ZINC02087707	452	-25.85	NO	-
2365	ZINC01234002	148	-25.84	NO	-
2366	ZINC03293102	1196	-25.84	NO	-
2367	ZINC04392539	3710	-25.84	NO	-
2368	ZINC02696101	950	-25.83	NO	-
2369	ZINC04001441	3332	-25.83	NO	-
2370	ZINC04464939	3757	-25.83	NO	-
2371	ZINC02451828	766	-25.82	NO	-
2372	ZINC03956268	2799	-25.82	NO	-
2373	ZINC03616788	1416	-25.81	NO	-
2374	ZINC03863044	2277	-25.81	NO	-
2375	ZINC04187885	3522	-25.81	NO	-
2376	ZINC03816897	1726	-25.8	NO	-
2377	ZINC04052120	3390	-25.8	NO	-
2378	ZINC03795706	1633	-25.79	NO	-
2379	ZINC03862630	2166	-25.78	NO	-
2380	ZINC03859706	2037	-25.77	NO	-
2381	ZINC02039089	449	-25.76	NO	-
2382	ZINC02985846	1066	-25.76	NO	-
2383	ZINC02377889	697	-25.75	NO	-
2384	ZINC03977319	3053	-25.74	NO	-
2385	ZINC01899878	377	-25.73	NO	-
2386	ZINC03863648	2326	-25.73	NO	-
2387	ZINC03941114	2744	-25.73	NO	-
2388	ZINC03029200	1079	-25.72	NO	-
2389	ZINC03208755	1135	-25.72	NO	-
2390	ZINC03927109	2713	-25.7	NO	-
2391	ZINC04267854	3595	-25.7	NO	-
2392	ZINC04315641	3634	-25.7	NO	-
2393	ZINC03980421	3095	-25.69	NO	-
2394	ZINC03864348	2409	-25.68	NO	-
2395	ZINC02336502	677	-25.66	NO	-
2396	ZINC02389463	705	-25.66	NO	-
2397	ZINC03857085	2002	-25.66	NO	-
2398	ZINC03863774	2350	-25.64	NO	-
2399	ZINC04001170	3307	-25.63	NO	-
2400	ZINC02773872	991	-25.61	NO	-
2401	ZINC03405338	1274	-25.61	NO	-
2402	ZINC01851883	350	-25.6	NO	-
2403	ZINC03863795	2356	-25.6	NO	-
2404	ZINC03856205	1952	-25.59	NO	-
2405	ZINC02729910	969	-25.58	NO	-
2406	ZINC04586959	3795	-25.58	NO	-
2407	ZINC03814290	91	-25.57	YES	14
2408	ZINC03874691	2510	-25.57	NO	-
2409	ZINC03853909	1893	-25.56	NO	-
2410	ZINC04001442	3333	-25.56	NO	-
2411	ZINC00727441	62	-25.55	NO	-
2412	ZINC03245554	1156	-25.55	NO	-
2413	ZINC03892910	2639	-25.55	NO	-
2414	ZINC02116352	482	-25.54	NO	-
2415	ZINC03979653	3070	-25.54	NO	-
2416	ZINC04217435	3554	-25.54	NO	-
2417	ZINC03999464	3277	-25.52	NO	-
2418	ZINC02426700	732	-25.51	NO	-
2419	ZINC03799022	1641	-25.51	NO	-
2420	ZINC03284280	1174	-25.5	NO	-
2421	ZINC03983762	3167	-25.48	NO	-
2422	ZINC03856360	1977	-25.47	NO	-
2423	ZINC04122271	3455	-25.47	NO	-
2424	ZINC04143195	3491	-25.47	NO	-
2425	ZINC03856389	1986	-25.46	NO	-
2426	ZINC03956458	2802	-25.46	NO	-
2427	ZINC03181552	1117	-25.45	NO	-
2428	ZINC03670734	1482	-25.45	NO	-
2429	ZINC03968477	2849	-25.44	NO	-
2430	ZINC00585304	40	-25.43	NO	-
2431	ZINC01953423	404	-25.42	NO	-
2432	ZINC02238640	627	-25.42	NO	-
2433	ZINC03874154	2508	-25.42	NO	-
2434	ZINC03856016	1941	-25.41	NO	-
2435	ZINC03856328	1963	-25.4	NO	-
2436	ZINC03862581	2150	-25.4	NO	-
2437	ZINC03863214	2305	-25.4	NO	-
2438	ZINC03971205	2969	-25.4	NO	-
2439	ZINC02320788	668	-25.39	NO	-
2440	ZINC03285403	1178	-25.38	NO	-
2441	ZINC03794333	1617	-25.38	NO	-
2442	ZINC04001076	3299	-25.37	NO	-
2443	ZINC04217279	3551	-25.37	NO	-
2444	ZINC03352332	1253	-25.36	NO	-
2445	ZINC03951523	2769	-25.36	NO	-
2446	ZINC03970559	2954	-25.36	NO	-
2447	ZINC03784303	1576	-25.35	NO	-
2448	ZINC03814273	49	-25.35	YES	10
2449	ZINC03960843	2826	-25.35	NO	-
2450	ZINC01854208	354	-25.34	NO	-
2451	ZINC03969400	2886	-25.34	NO	-
2452	ZINC04619152	3827	-25.34	NO	-
2453	ZINC01270767	156	-25.32	NO	-
2454	ZINC01905927	385	-25.32	NO	-
2455	ZINC03969804	2914	-25.32	NO	-
2456	ZINC03956534	2808	-25.3	NO	-
2457	ZINC03982899	3145	-25.3	NO	-
2458	ZINC03338983	1237	-25.29	NO	-
2459	ZINC03858963	2029	-25.29	NO	-
2460	ZINC03862678	2190	-25.29	NO	-
2461	ZINC01246606	151	-25.28	NO	-
2462	ZINC03636053	1465	-25.27	NO	-
2463	ZINC03849494	1857	-25.27	NO	-
2464	ZINC03891686	2616	-25.27	NO	-
2465	ZINC04123419	3460	-25.27	NO	-
2466	ZINC02364536	694	-25.26	NO	-
2467	ZINC04627297	3839	-25.26	NO	-
2468	ZINC03865436	2438	-25.25	NO	-
2469	ZINC03927786	2722	-25.25	NO	-
2470	ZINC03969730	2904	-25.25	NO	-
2471	ZINC02458158	778	-25.23	NO	-
2472	ZINC02939740	1058	-25.23	NO	-
2473	ZINC03856260	1954	-25.23	NO	-
2474	ZINC03863818	2362	-25.23	NO	-
2475	ZINC03890183	2554	-25.23	NO	-
2476	ZINC02307860	664	-25.22	NO	-
2477	ZINC03856017	1942	-25.2	NO	-
2478	ZINC03863857	2372	-25.2	NO	-
2479	ZINC03969761	2911	-25.2	NO	-
2480	ZINC04577817	3792	-25.2	NO	-
2481	ZINC00895131	99	-25.19	NO	-
2482	ZINC03265067	1166	-25.18	NO	-
2483	ZINC03709617	1510	-25.18	NO	-
2484	ZINC03742137	1514	-25.17	NO	-
2485	ZINC03975054	3023	-25.17	NO	-
2486	ZINC00978705	125	-25.16	NO	-
2487	ZINC03858556	2021	-25.13	NO	-
2488	ZINC03777737	1539	-25.12	NO	-
2489	ZINC03959139	2820	-25.12	NO	-
2490	ZINC03849412	1839	-25.11	NO	-
2491	ZINC04339770	3660	-25.11	NO	-
2492	ZINC01229256	145	-25.1	NO	-
2493	ZINC03801607	1662	-25.1	NO	-
2494	ZINC03951677	2772	-25.1	NO	-
2495	ZINC03209295	1136	-25.09	NO	-
2496	ZINC03859391	2034	-25.09	NO	-
2497	ZINC03892078	2631	-25.09	NO	-
2498	ZINC03971225	2973	-25.09	NO	-
2499	ZINC03856329	1964	-25.08	NO	-
2500	ZINC03862614	2160	-25.07	NO	-
2501	ZINC03856083	1946	-25.05	NO	-
2502	ZINC01876143	361	-25.04	NO	-
2503	ZINC02548626	847	-25.03	NO	-
2504	ZINC02748671	972	-25.03	NO	-
2505	ZINC03817192	1730	-25.03	NO	-
2506	ZINC03891648	2610	-25.03	NO	-
2507	ZINC01530756	11	-25.02	YES	1
2508	ZINC03864383	2430	-25.02	NO	-
2509	ZINC01549928	210	-25.01	NO	-
2510	ZINC03215455	1141	-25.01	NO	-
2511	ZINC04455937	3746	-25.01	NO	-
2512	ZINC02781084	992	-25.0	NO	-
2513	ZINC04216270	3546	-25.0	NO	-
2514	ZINC04304276	3623	-24.99	NO	-
2515	ZINC02020052	435	-24.98	NO	-
2516	ZINC04127093	3465	-24.98	NO	-
2517	ZINC04350780	3677	-24.97	NO	-
2518	ZINC00784471	72	-24.95	NO	-
2519	ZINC03972716	3003	-24.95	NO	-
2520	ZINC04606724	3816	-24.95	NO	-
2521	ZINC03537957	1327	-24.94	NO	-
2522	ZINC03927792	2723	-24.94	NO	-
2523	ZINC04030291	3370	-24.94	NO	-
2524	ZINC04131013	3471	-24.93	NO	-
2525	ZINC01229258	146	-24.92	NO	-
2526	ZINC04620013	3831	-24.92	NO	-
2527	ZINC03858579	2023	-24.91	NO	-
2528	ZINC04455728	3745	-24.91	NO	-
2529	ZINC03802120	1667	-24.9	NO	-
2530	ZINC04180286	3513	-24.9	NO	-
2531	ZINC03045021	1084	-24.89	NO	-
2532	ZINC03348974	1250	-24.87	NO	-
2533	ZINC03969645	2896	-24.87	NO	-
2534	ZINC01641834	243	-24.86	NO	-
2535	ZINC03537967	1331	-24.86	NO	-
2536	ZINC04212058	3536	-24.86	NO	-
2537	ZINC02021447	438	-24.85	NO	-
2538	ZINC02114067	477	-24.85	NO	-
2539	ZINC03918363	2697	-24.85	NO	-
2540	ZINC04321471	3636	-24.85	NO	-
2541	ZINC04627343	3840	-24.85	NO	-
2542	ZINC03788112	1586	-24.83	NO	-
2543	ZINC04146319	3493	-24.83	NO	-
2544	ZINC01493086	178	-24.82	NO	-
2545	ZINC02449680	758	-24.82	NO	-
2546	ZINC02238339	626	-24.8	NO	-
2547	ZINC03349552	1252	-24.8	NO	-
2548	ZINC03862794	2209	-24.8	NO	-
2549	ZINC03969742	2909	-24.8	NO	-
2550	ZINC03979153	3067	-24.8	NO	-
2551	ZINC02661981	910	-24.78	NO	-
2552	ZINC03799140	1643	-24.78	NO	-
2553	ZINC04001421	3323	-24.78	NO	-
2554	ZINC03827174	1787	-24.77	NO	-
2555	ZINC03226287	1149	-24.75	NO	-
2556	ZINC02998223	1070	-24.74	NO	-
2557	ZINC03995187	3264	-24.74	NO	-
2558	ZINC04214073	3539	-24.74	NO	-
2559	ZINC04620380	3836	-24.74	NO	-
2560	ZINC03179577	1113	-24.72	NO	-
2561	ZINC03856087	1947	-24.72	NO	-
2562	ZINC03941120	2747	-24.72	NO	-
2563	ZINC02199115	590	-24.71	NO	-
2564	ZINC04594768	3796	-24.71	NO	-
2565	ZINC00717105	60	-24.7	NO	-
2566	ZINC03814209	3	-24.7	YES	1
2567	ZINC02183623	578	-24.69	NO	-
2568	ZINC02476152	806	-24.67	NO	-
2569	ZINC02651801	900	-24.67	NO	-
2570	ZINC03648939	1477	-24.67	NO	-
2571	ZINC04117111	3443	-24.67	NO	-
2572	ZINC03087160	1092	-24.66	NO	-
2573	ZINC04083805	3409	-24.66	NO	-
2574	ZINC02207441	598	-24.65	NO	-
2575	ZINC02678704	928	-24.65	NO	-
2576	ZINC01811762	314	-24.64	NO	-
2577	ZINC03338864	1231	-24.64	NO	-
2578	ZINC03988833	3229	-24.62	NO	-
2579	ZINC03780853	1555	-24.61	NO	-
2580	ZINC03819338	1752	-24.61	NO	-
2581	ZINC03971887	2988	-24.61	NO	-
2582	ZINC02651799	899	-24.6	NO	-
2583	ZINC03803379	1671	-24.6	NO	-
2584	ZINC03861894	2049	-24.6	NO	-
2585	ZINC04212360	3537	-24.59	NO	-
2586	ZINC03856358	1975	-24.58	NO	-
2587	ZINC03856387	1984	-24.58	NO	-
2588	ZINC03861897	2051	-24.58	NO	-
2589	ZINC03955886	2790	-24.58	NO	-
2590	ZINC03974681	3019	-24.58	NO	-
2591	ZINC03987871	3210	-24.58	NO	-
2592	ZINC03863159	2292	-24.57	NO	-
2593	ZINC03962115	2834	-24.57	NO	-
2594	ZINC04464112	3754	-24.57	NO	-
2595	ZINC02007101	419	-24.55	NO	-
2596	ZINC02023758	445	-24.55	NO	-
2597	ZINC04131891	3473	-24.54	NO	-
2598	ZINC03974959	3021	-24.53	NO	-
2599	ZINC04632950	3853	-24.53	NO	-
2600	ZINC03224702	1144	-24.52	NO	-
2601	ZINC03863028	2269	-24.52	NO	-
2602	ZINC03889970	2550	-24.52	NO	-
2603	ZINC02205350	596	-24.51	NO	-
2604	ZINC02922692	1047	-24.51	NO	-
2605	ZINC03614853	1408	-24.51	NO	-
2606	ZINC00727373	61	-24.5	NO	-
2607	ZINC03355011	1257	-24.5	NO	-
2608	ZINC03629909	1446	-24.5	NO	-
2609	ZINC03990022	3238	-24.5	NO	-
2610	ZINC03796360	1634	-24.49	NO	-
2611	ZINC04620110	3833	-24.49	NO	-
2612	ZINC02423455	728	-24.48	NO	-
2613	ZINC03849518	1865	-24.48	NO	-
2614	ZINC03863204	2301	-24.48	NO	-
2615	ZINC03956530	2806	-24.48	NO	-
2616	ZINC04605373	3812	-24.48	NO	-
2617	ZINC00809675	77	-24.47	NO	-
2618	ZINC03863652	2327	-24.47	NO	-
2619	ZINC03856378	1979	-24.46	NO	-
2620	ZINC03814208	4	-24.45	YES	1
2621	ZINC03818764	1743	-24.45	NO	-
2622	ZINC01909960	388	-24.44	NO	-
2623	ZINC02159989	571	-24.44	NO	-
2624	ZINC04140311	3490	-24.44	NO	-
2625	ZINC03856399	1988	-24.43	NO	-
2626	ZINC03873397	2478	-24.43	NO	-
2627	ZINC03919823	2699	-24.43	NO	-
2628	ZINC02658065	908	-24.42	NO	-
2629	ZINC02997928	1069	-24.42	NO	-
2630	ZINC03863817	2361	-24.42	NO	-
2631	ZINC03863858	2373	-24.42	NO	-
2632	ZINC00821037	84	-24.4	NO	-
2633	ZINC01688480	268	-24.4	NO	-
2634	ZINC03980818	3117	-24.4	NO	-
2635	ZINC03969027	2862	-24.36	NO	-
2636	ZINC03849414	1841	-24.35	NO	-
2637	ZINC02458352	787	-24.33	NO	-
2638	ZINC02472091	804	-24.33	NO	-
2639	ZINC03857178	2004	-24.33	NO	-
2640	ZINC04627827	3843	-24.33	NO	-
2641	ZINC02354485	688	-24.32	NO	-
2642	ZINC02130595	540	-24.31	NO	-
2643	ZINC04167727	3506	-24.31	NO	-
2644	ZINC03968973	2855	-24.3	NO	-
2645	ZINC04333585	3646	-24.29	NO	-
2646	ZINC01551344	216	-24.28	NO	-
2647	ZINC03788420	1592	-24.28	NO	-
2648	ZINC03862814	2220	-24.28	NO	-
2649	ZINC03972722	3005	-24.27	NO	-
2650	ZINC00759019	71	-24.26	NO	-
2651	ZINC02939734	1057	-24.26	NO	-
2652	ZINC03980760	3104	-24.26	NO	-
2653	ZINC03609298	1398	-24.25	NO	-
2654	ZINC03863053	2282	-24.24	NO	-
2655	ZINC04085281	3415	-24.23	NO	-
2656	ZINC03862864	2237	-24.22	NO	-
2657	ZINC02451830	767	-24.21	NO	-
2658	ZINC04586815	3794	-24.21	NO	-
2659	ZINC03962305	2836	-24.2	NO	-
2660	ZINC03200317	1125	-24.18	NO	-
2661	ZINC03862674	2186	-24.18	NO	-
2662	ZINC01902087	378	-24.17	NO	-
2663	ZINC03890094	2553	-24.17	NO	-
2664	ZINC03969829	2919	-24.17	NO	-
2665	ZINC02215632	609	-24.16	NO	-
2666	ZINC03848992	1833	-24.16	NO	-
2667	ZINC03335434	1224	-24.15	NO	-
2668	ZINC03937003	2735	-24.15	NO	-
2669	ZINC02157501	563	-24.14	NO	-
2670	ZINC04267808	3594	-24.14	NO	-
2671	ZINC01625575	240	-24.13	NO	-
2672	ZINC03775412	1522	-24.13	NO	-
2673	ZINC00272905	27	-24.12	NO	-
2674	ZINC02458144	772	-24.11	NO	-
2675	ZINC03171452	1107	-24.09	NO	-
2676	ZINC03181549	1116	-24.09	NO	-
2677	ZINC03891156	2596	-24.09	NO	-
2678	ZINC02216929	610	-24.08	NO	-
2679	ZINC03880621	2519	-24.08	NO	-
2680	ZINC03941115	2745	-24.08	NO	-
2681	ZINC03976032	3032	-24.08	NO	-
2682	ZINC04302760	3614	-24.08	NO	-
2683	ZINC03050749	1086	-24.07	NO	-
2684	ZINC03634270	1457	-24.07	NO	-
2685	ZINC01216516	138	-24.06	NO	-
2686	ZINC02012811	427	-24.06	NO	-
2687	ZINC02458207	780	-24.06	NO	-
2688	ZINC03224703	1145	-24.05	NO	-
2689	ZINC03703304	1497	-24.04	NO	-
2690	ZINC03849515	1863	-24.04	NO	-
2691	ZINC03970160	2941	-24.04	NO	-
2692	ZINC01532339	0	-24.03	YES	0
2693	ZINC02402626	713	-24.03	NO	-
2694	ZINC04346151	3670	-24.03	NO	-
2695	ZINC03969952	2926	-24.02	NO	-
2696	ZINC04005554	3345	-24.02	NO	-
2697	ZINC03331043	1218	-24.01	NO	-
2698	ZINC03819339	1754	-24.01	NO	-
2699	ZINC03988297	3221	-24.01	NO	-
2700	ZINC03616817	1421	-24.0	NO	-
2701	ZINC03813883	1721	-24.0	NO	-
2702	ZINC03856330	1965	-24.0	NO	-
2703	ZINC03861931	2055	-24.0	NO	-
2704	ZINC02753986	977	-23.98	NO	-
2705	ZINC03616537	1415	-23.98	NO	-
2706	ZINC03862338	2102	-23.98	NO	-
2707	ZINC03775055	1520	-23.96	NO	-
2708	ZINC03776479	1526	-23.95	NO	-
2709	ZINC04425532	3732	-23.95	NO	-
2710	ZINC03986741	3184	-23.94	NO	-
2711	ZINC03805050	1685	-23.93	NO	-
2712	ZINC02710221	957	-23.92	NO	-
2713	ZINC03709606	1506	-23.92	NO	-
2714	ZINC03858628	2024	-23.92	NO	-
2715	ZINC03994701	3255	-23.92	NO	-
2716	ZINC02428978	735	-23.9	NO	-
2717	ZINC03862667	2179	-23.9	NO	-
2718	ZINC02246309	633	-23.88	NO	-
2719	ZINC03969068	2867	-23.87	NO	-
2720	ZINC02094411	454	-23.86	NO	-
2721	ZINC03778452	1542	-23.86	NO	-
2722	ZINC03861952	2060	-23.86	NO	-
2723	ZINC02125116	533	-23.85	NO	-
2724	ZINC02584188	858	-23.84	NO	-
2725	ZINC03702344	1496	-23.84	NO	-
2726	ZINC03338970	1236	-23.83	NO	-
2727	ZINC02156329	9	-23.81	YES	1
2728	ZINC03856531	1998	-23.81	NO	-
2729	ZINC03988613	3226	-23.8	NO	-
2730	ZINC01905947	386	-23.79	NO	-
2731	ZINC03208743	1134	-23.78	NO	-
2732	ZINC03796910	1635	-23.78	NO	-
2733	ZINC03853232	1884	-23.78	NO	-
2734	ZINC03981725	3128	-23.78	NO	-
2735	ZINC04465106	3761	-23.78	NO	-
2736	ZINC03863545	2320	-23.77	NO	-
2737	ZINC02458209	781	-23.76	NO	-
2738	ZINC04619147	3826	-23.76	NO	-
2739	ZINC03904378	2670	-23.75	NO	-
2740	ZINC03969060	2864	-23.75	NO	-
2741	ZINC04114730	3434	-23.75	NO	-
2742	ZINC04000176	3282	-23.73	NO	-
2743	ZINC03680829	1486	-23.72	NO	-
2744	ZINC03942644	2756	-23.72	NO	-
2745	ZINC03980855	3126	-23.72	NO	-
2746	ZINC03956003	2794	-23.7	NO	-
2747	ZINC03878959	2513	-23.69	NO	-
2748	ZINC03891154	2594	-23.69	NO	-
2749	ZINC04392348	3708	-23.68	NO	-
2750	ZINC01913155	389	-23.66	NO	-
2751	ZINC03980841	3122	-23.66	NO	-
2752	ZINC01995888	408	-23.63	NO	-
2753	ZINC03408591	1277	-23.63	NO	-
2754	ZINC03980843	3124	-23.63	NO	-
2755	ZINC02114690	479	-23.62	NO	-
2756	ZINC03862805	2213	-23.62	NO	-
2757	ZINC01897913	376	-23.61	NO	-
2758	ZINC02021451	440	-23.61	NO	-
2759	ZINC04241368	3576	-23.61	NO	-
2760	ZINC01592424	17	-23.6	YES	2
2761	ZINC03856380	1981	-23.59	NO	-
2762	ZINC04315238	3633	-23.59	NO	-
2763	ZINC02807208	998	-23.58	NO	-
2764	ZINC03848296	1810	-23.58	NO	-
2765	ZINC03969983	2929	-23.58	NO	-
2766	ZINC03894027	2645	-23.57	NO	-
2767	ZINC03991611	3246	-23.57	NO	-
2768	ZINC04217400	3553	-23.57	NO	-
2769	ZINC03851152	1876	-23.56	NO	-
2770	ZINC03912402	2682	-23.56	NO	-
2771	ZINC03969808	2915	-23.56	NO	-
2772	ZINC03972371	2994	-23.56	NO	-
2773	ZINC03956169	2797	-23.55	NO	-
2774	ZINC02007767	423	-23.53	NO	-
2775	ZINC02116881	483	-23.53	NO	-
2776	ZINC03942252	2751	-23.53	NO	-
2777	ZINC04040580	3384	-23.53	NO	-
2778	ZINC03602542	1386	-23.52	NO	-
2779	ZINC03927121	2715	-23.52	NO	-
2780	ZINC01690589	273	-23.51	NO	-
2781	ZINC03961161	2830	-23.51	NO	-
2782	ZINC03852853	1882	-23.5	NO	-
2783	ZINC03856357	1974	-23.5	NO	-
2784	ZINC03865719	2440	-23.5	NO	-
2785	ZINC03804335	1680	-23.49	NO	-
2786	ZINC02150022	552	-23.48	NO	-
2787	ZINC03861851	2048	-23.48	NO	-
2788	ZINC03890340	2569	-23.48	NO	-
2789	ZINC03851170	1877	-23.47	NO	-
2790	ZINC04339762	3659	-23.47	NO	-
2791	ZINC02012157	15	-23.46	YES	2
2792	ZINC03809152	1708	-23.46	NO	-
2793	ZINC03969561	2895	-23.46	NO	-
2794	ZINC02263544	643	-23.45	NO	-
2795	ZINC03776481	1527	-23.45	NO	-
2796	ZINC03862672	2184	-23.44	NO	-
2797	ZINC03969816	2918	-23.44	NO	-
2798	ZINC03454013	1313	-23.43	NO	-
2799	ZINC03814289	62	-23.43	YES	10
2800	ZINC04468413	3769	-23.43	NO	-
2801	ZINC02215631	608	-23.42	NO	-
2802	ZINC02458262	784	-23.42	NO	-
2803	ZINC04188485	3524	-23.42	NO	-
2804	ZINC02757051	980	-23.4	NO	-
2805	ZINC03604604	1392	-23.39	NO	-
2806	ZINC03889121	2531	-23.39	NO	-
2807	ZINC03666170	1481	-23.38	NO	-
2808	ZINC03466459	1320	-23.37	NO	-
2809	ZINC03936915	2733	-23.34	NO	-
2810	ZINC04003685	3342	-23.34	NO	-
2811	ZINC03623127	1439	-23.33	NO	-
2812	ZINC03858194	2011	-23.32	NO	-
2813	ZINC03936919	2734	-23.32	NO	-
2814	ZINC02893808	1031	-23.31	NO	-
2815	ZINC03865435	2437	-23.31	NO	-
2816	ZINC03982881	3141	-23.31	NO	-
2817	ZINC02429773	736	-23.29	NO	-
2818	ZINC03818939	1745	-23.29	NO	-
2819	ZINC00126363	16	-23.28	NO	-
2820	ZINC03891445	2604	-23.28	NO	-
2821	ZINC03973339	3008	-23.28	NO	-
2822	ZINC01558432	224	-23.27	NO	-
2823	ZINC02128070	537	-23.27	NO	-
2824	ZINC03777742	1540	-23.27	NO	-
2825	ZINC03868595	2457	-23.27	NO	-
2826	ZINC03854822	1910	-23.26	NO	-
2827	ZINC03889441	2541	-23.26	NO	-
2828	ZINC02458151	774	-23.22	NO	-
2829	ZINC03454061	1314	-23.22	NO	-
2830	ZINC03997311	3271	-23.22	NO	-
2831	ZINC01851881	349	-23.2	NO	-
2832	ZINC01852225	351	-23.19	NO	-
2833	ZINC03861899	2052	-23.19	NO	-
2834	ZINC03903990	2669	-23.18	NO	-
2835	ZINC01665714	255	-23.17	NO	-
2836	ZINC03172655	1110	-23.17	NO	-
2837	ZINC03783080	1565	-23.17	NO	-
2838	ZINC03890592	2573	-23.17	NO	-
2839	ZINC03969234	2878	-23.17	NO	-
2840	ZINC03616815	1420	-23.16	NO	-
2841	ZINC03801608	1664	-23.16	NO	-
2842	ZINC03857097	2003	-23.16	NO	-
2843	ZINC04303749	3622	-23.15	NO	-
2844	ZINC04333507	3645	-23.15	NO	-
2845	ZINC02458156	777	-23.14	NO	-
2846	ZINC03814203	21	-23.14	YES	6
2847	ZINC03855947	1936	-23.14	NO	-
2848	ZINC03600624	1381	-23.13	NO	-
2849	ZINC03812730	1718	-23.13	NO	-
2850	ZINC03956525	2804	-23.13	NO	-
2851	ZINC03862862	2235	-23.12	NO	-
2852	ZINC04050798	3388	-23.12	NO	-
2853	ZINC02012818	428	-23.11	NO	-
2854	ZINC02458154	776	-23.11	NO	-
2855	ZINC02007275	420	-23.1	NO	-
2856	ZINC02123161	525	-23.1	NO	-
2857	ZINC03987298	3192	-23.09	NO	-
2858	ZINC00006348	3	-23.06	NO	-
2859	ZINC03635083	1460	-23.06	NO	-
2860	ZINC03980762	3105	-23.06	NO	-
2861	ZINC01552785	218	-23.05	NO	-
2862	ZINC03616509	1414	-23.04	NO	-
2863	ZINC03858192	2010	-23.04	NO	-
2864	ZINC03927646	2721	-23.04	NO	-
2865	ZINC03864382	2429	-23.03	NO	-
2866	ZINC03780704	1554	-23.02	NO	-
2867	ZINC03969230	2875	-23.02	NO	-
2868	ZINC02014110	432	-23.0	NO	-
2869	ZINC03980830	3121	-23.0	NO	-
2870	ZINC02458374	789	-22.99	NO	-
2871	ZINC03853544	1887	-22.98	NO	-
2872	ZINC03969981	2928	-22.98	NO	-
2873	ZINC04366800	3685	-22.97	NO	-
2874	ZINC02458354	788	-22.96	NO	-
2875	ZINC02501455	821	-22.96	NO	-
2876	ZINC03862940	2245	-22.96	NO	-
2877	ZINC03863361	2313	-22.95	NO	-
2878	ZINC02636996	889	-22.94	NO	-
2879	ZINC03853658	1891	-22.94	NO	-
2880	ZINC03863715	2341	-22.94	NO	-
2881	ZINC04155586	3502	-22.94	NO	-
2882	ZINC03998908	3274	-22.93	NO	-
2883	ZINC03285372	1175	-22.92	NO	-
2884	ZINC00813013	81	-22.91	NO	-
2885	ZINC03858191	2009	-22.91	NO	-
2886	ZINC03863027	2268	-22.91	NO	-
2887	ZINC02734780	970	-22.9	NO	-
2888	ZINC03856422	1993	-22.9	NO	-
2889	ZINC02939316	1051	-22.88	NO	-
2890	ZINC03814205	6	-22.88	YES	1
2891	ZINC03540047	1340	-22.87	NO	-
2892	ZINC04393143	3714	-22.84	NO	-
2893	ZINC03610770	1401	-22.83	NO	-
2894	ZINC03285400	1176	-22.81	NO	-
2895	ZINC04564897	3790	-22.81	NO	-
2896	ZINC02488395	807	-22.8	NO	-
2897	ZINC03862183	2089	-22.8	NO	-
2898	ZINC03862638	2173	-22.8	NO	-
2899	ZINC03975582	3029	-22.8	NO	-
2900	ZINC04383638	3700	-22.8	NO	-
2901	ZINC03980035	3073	-22.79	NO	-
2902	ZINC02095901	455	-22.78	NO	-
2903	ZINC03784106	1573	-22.78	NO	-
2904	ZINC03890861	2578	-22.78	NO	-
2905	ZINC03952350	2775	-22.77	NO	-
2906	ZINC01892731	370	-22.76	NO	-
2907	ZINC03795463	1629	-22.76	NO	-
2908	ZINC03780989	1556	-22.75	NO	-
2909	ZINC04230370	3566	-22.75	NO	-
2910	ZINC02455057	770	-22.74	NO	-
2911	ZINC03616819	1422	-22.74	NO	-
2912	ZINC03891618	2607	-22.74	NO	-
2913	ZINC03874124	2506	-22.73	NO	-
2914	ZINC03802200	1668	-22.7	NO	-
2915	ZINC03889119	2529	-22.7	NO	-
2916	ZINC03787965	1585	-22.69	NO	-
2917	ZINC03955923	2792	-22.69	NO	-
2918	ZINC03703672	1498	-22.68	NO	-
2919	ZINC03873218	2474	-22.67	NO	-
2920	ZINC04022624	3361	-22.67	NO	-
2921	ZINC02337660	678	-22.66	NO	-
2922	ZINC02427084	733	-22.65	NO	-
2923	ZINC03337536	1225	-22.65	NO	-
2924	ZINC02458145	773	-22.64	NO	-
2925	ZINC03970500	2952	-22.64	NO	-
2926	ZINC04131968	3474	-22.64	NO	-
2927	ZINC01225295	140	-22.63	NO	-
2928	ZINC03890888	2579	-22.63	NO	-
2929	ZINC04564936	3791	-22.63	NO	-
2930	ZINC04605537	3814	-22.63	NO	-
2931	ZINC03864345	2408	-22.62	NO	-
2932	ZINC01692991	277	-22.61	NO	-
2933	ZINC03858189	2008	-22.61	NO	-
2934	ZINC02008149	424	-22.6	NO	-
2935	ZINC02458160	779	-22.59	NO	-
2936	ZINC03862863	2236	-22.59	NO	-
2937	ZINC03893715	2644	-22.59	NO	-
2938	ZINC01999727	413	-22.57	NO	-
2939	ZINC03873865	2502	-22.57	NO	-
2940	ZINC01741588	293	-22.56	NO	-
2941	ZINC00210853	26	-22.55	NO	-
2942	ZINC03905379	2678	-22.55	NO	-
2943	ZINC03936864	2731	-22.55	NO	-
2944	ZINC03968972	2854	-22.55	NO	-
2945	ZINC02627734	871	-22.54	NO	-
2946	ZINC03858731	2026	-22.54	NO	-
2947	ZINC03873869	2503	-22.54	NO	-
2948	ZINC02521075	838	-22.53	NO	-
2949	ZINC03862835	2227	-22.52	NO	-
2950	ZINC03977596	3058	-22.52	NO	-
2951	ZINC03781975	1560	-22.5	NO	-
2952	ZINC03854734	1903	-22.5	NO	-
2953	ZINC03856204	1951	-22.5	NO	-
2954	ZINC03999814	3280	-22.45	NO	-
2955	ZINC03634741	1459	-22.44	NO	-
2956	ZINC03861947	2059	-22.44	NO	-
2957	ZINC03873205	2472	-22.43	NO	-
2958	ZINC03973559	3009	-22.43	NO	-
2959	ZINC02458376	790	-22.42	NO	-
2960	ZINC01802727	312	-22.41	NO	-
2961	ZINC03862760	2206	-22.41	NO	-
2962	ZINC02429810	737	-22.4	NO	-
2963	ZINC03742136	1513	-22.4	NO	-
2964	ZINC03814212	19	-22.4	YES	4
2965	ZINC02428781	734	-22.39	NO	-
2966	ZINC03827654	1789	-22.39	NO	-
2967	ZINC03797656	1637	-22.38	NO	-
2968	ZINC03798703	1640	-22.35	NO	-
2969	ZINC03855037	1915	-22.34	NO	-
2970	ZINC04605107	3806	-22.34	NO	-
2971	ZINC00585125	39	-22.33	NO	-
2972	ZINC02885327	1021	-22.33	NO	-
2973	ZINC03603174	1388	-22.33	NO	-
2974	ZINC03794439	1619	-22.33	NO	-
2975	ZINC03878960	2514	-22.32	NO	-
2976	ZINC00752344	63	-22.31	NO	-
2977	ZINC02583978	857	-22.31	NO	-
2978	ZINC03864194	2404	-22.31	NO	-
2979	ZINC03340411	1241	-22.29	NO	-
2980	ZINC03856278	1955	-22.29	NO	-
2981	ZINC04619449	3830	-22.27	NO	-
2982	ZINC03975586	3030	-22.25	NO	-
2983	ZINC02674980	924	-22.23	NO	-
2984	ZINC03856428	1995	-22.22	NO	-
2985	ZINC03631627	1449	-22.21	NO	-
2986	ZINC03975579	3028	-22.21	NO	-
2987	ZINC04436860	3738	-22.19	NO	-
2988	ZINC02488397	808	-22.18	NO	-
2989	ZINC03856379	1980	-22.18	NO	-
2990	ZINC03980813	3115	-22.18	NO	-
2991	ZINC03681474	1489	-22.17	NO	-
2992	ZINC03858980	2030	-22.17	NO	-
2993	ZINC01530748	180	-22.15	NO	-
2994	ZINC02021910	442	-22.14	NO	-
2995	ZINC03968911	2851	-22.14	NO	-
2996	ZINC02113308	472	-22.13	NO	-
2997	ZINC03873730	2497	-22.13	NO	-
2998	ZINC03891000	2583	-22.13	NO	-
2999	ZINC03862328	2101	-22.12	NO	-
3000	ZINC02198658	589	-22.11	NO	-
3001	ZINC02015221	433	-22.08	NO	-
3002	ZINC03862392	2133	-22.07	NO	-
3003	ZINC03862932	2242	-22.07	NO	-
3004	ZINC03610767	1400	-22.05	NO	-
3005	ZINC03962930	2838	-22.05	NO	-
3006	ZINC04001436	3329	-22.05	NO	-
3007	ZINC03109819	1096	-22.04	NO	-
3008	ZINC01594058	233	-22.03	NO	-
3009	ZINC03862669	2181	-22.03	NO	-
3010	ZINC03969688	2898	-22.03	NO	-
3011	ZINC03983579	3165	-22.03	NO	-
3012	ZINC02458152	775	-22.02	NO	-
3013	ZINC02792973	994	-22.02	NO	-
3014	ZINC04346736	3672	-22.01	NO	-
3015	ZINC03856081	1944	-22.0	NO	-
3016	ZINC03951269	2768	-22.0	NO	-
3017	ZINC03859680	2035	-21.99	NO	-
3018	ZINC02861641	1013	-21.98	NO	-
3019	ZINC03863024	2266	-21.98	NO	-
3020	ZINC03879799	2515	-21.98	NO	-
3021	ZINC03863052	2281	-21.96	NO	-
3022	ZINC01254912	152	-21.95	NO	-
3023	ZINC03975578	3027	-21.94	NO	-
3024	ZINC02572146	16	-21.93	YES	2
3025	ZINC03862679	2191	-21.93	NO	-
3026	ZINC03862815	2221	-21.92	NO	-
3027	ZINC03862823	2222	-21.92	NO	-
3028	ZINC01542357	198	-21.91	NO	-
3029	ZINC04339095	3653	-21.91	NO	-
3030	ZINC03632318	1451	-21.9	NO	-
3031	ZINC03806675	1696	-21.9	NO	-
3032	ZINC03862677	2189	-21.9	NO	-
3033	ZINC03914344	2694	-21.9	NO	-
3034	ZINC02760522	982	-21.88	NO	-
3035	ZINC01544982	202	-21.87	NO	-
3036	ZINC02458294	786	-21.87	NO	-
3037	ZINC03806406	1692	-21.86	NO	-
3038	ZINC04340163	3662	-21.86	NO	-
3039	ZINC00014551	5	-21.85	NO	-
3040	ZINC03982913	3151	-21.85	NO	-
3041	ZINC04627884	3844	-21.85	NO	-
3042	ZINC04036535	3376	-21.8	NO	-
3043	ZINC02922686	1044	-21.79	NO	-
3044	ZINC03779242	1548	-21.79	NO	-
3045	ZINC04605112	3807	-21.79	NO	-
3046	ZINC02231691	617	-21.77	NO	-
3047	ZINC03862364	2110	-21.77	NO	-
3048	ZINC03619402	1426	-21.76	NO	-
3049	ZINC01688515	269	-21.74	NO	-
3050	ZINC02907794	1037	-21.74	NO	-
3051	ZINC03975572	3026	-21.74	NO	-
3052	ZINC03246789	1157	-21.71	NO	-
3053	ZINC04594826	3798	-21.71	NO	-
3054	ZINC03890765	2577	-21.7	NO	-
3055	ZINC01860457	357	-21.69	NO	-
3056	ZINC02005536	416	-21.69	NO	-
3057	ZINC02160434	574	-21.69	NO	-
3058	ZINC04433524	3737	-21.69	NO	-
3059	ZINC03709616	1509	-21.67	NO	-
3060	ZINC04393646	3715	-21.67	NO	-
3061	ZINC02653747	901	-21.66	NO	-
3062	ZINC00601779	50	-21.64	NO	-
3063	ZINC04215639	3544	-21.64	NO	-
3064	ZINC03613915	1406	-21.63	NO	-
3065	ZINC03671260	1483	-21.63	NO	-
3066	ZINC02547067	845	-21.6	NO	-
3067	ZINC02623487	867	-21.6	NO	-
3068	ZINC03217476	1143	-21.6	NO	-
3069	ZINC03864067	2401	-21.59	NO	-
3070	ZINC04273080	3602	-21.58	NO	-
3071	ZINC02413069	721	-21.57	NO	-
3072	ZINC02674981	925	-21.57	NO	-
3073	ZINC03873704	2491	-21.57	NO	-
3074	ZINC03995181	3262	-21.57	NO	-
3075	ZINC04155323	3501	-21.56	NO	-
3076	ZINC02023681	444	-21.53	NO	-
3077	ZINC03968910	2850	-21.53	NO	-
3078	ZINC03634244	1456	-21.51	NO	-
3079	ZINC03862627	2163	-21.5	NO	-
3080	ZINC03575289	1362	-21.49	NO	-
3081	ZINC03862374	2117	-21.49	NO	-
3082	ZINC04263392	3585	-21.45	NO	-
3083	ZINC03347342	1249	-21.44	NO	-
3084	ZINC04001465	3335	-21.43	NO	-
3085	ZINC04193420	3529	-21.42	NO	-
3086	ZINC01665803	256	-21.41	NO	-
3087	ZINC01817884	322	-21.4	NO	-
3088	ZINC04001287	3312	-21.39	NO	-
3089	ZINC03607821	1396	-21.37	NO	-
3090	ZINC03790721	1608	-21.35	NO	-
3091	ZINC03994930	3259	-21.33	NO	-
3092	ZINC01683406	266	-21.32	NO	-
3093	ZINC02035728	448	-21.27	NO	-
3094	ZINC03901042	2661	-21.27	NO	-
3095	ZINC01696571	279	-21.26	NO	-
3096	ZINC02114530	478	-21.21	NO	-
3097	ZINC03868200	2450	-21.2	NO	-
3098	ZINC03863058	2284	-21.17	NO	-
3099	ZINC01147750	137	-21.16	NO	-
3100	ZINC04001425	3325	-21.16	NO	-
3101	ZINC01688289	267	-21.15	NO	-
3102	ZINC02965293	1063	-21.15	NO	-
3103	ZINC00985325	127	-21.14	NO	-
3104	ZINC03205126	1129	-21.14	NO	-
3105	ZINC03862354	2106	-21.14	NO	-
3106	ZINC03863816	2360	-21.14	NO	-
3107	ZINC03980798	3107	-21.14	NO	-
3108	ZINC03206152	1130	-21.13	NO	-
3109	ZINC03799519	1649	-21.13	NO	-
3110	ZINC03891651	2613	-21.13	NO	-
3111	ZINC03969729	2903	-21.13	NO	-
3112	ZINC04116912	3441	-21.13	NO	-
3113	ZINC02103847	461	-21.12	NO	-
3114	ZINC02119236	503	-21.12	NO	-
3115	ZINC01592276	229	-21.11	NO	-
3116	ZINC02113849	476	-21.11	NO	-
3117	ZINC03862373	2116	-21.11	NO	-
3118	ZINC03927632	2719	-21.11	NO	-
3119	ZINC02132775	545	-21.1	NO	-
3120	ZINC03321376	1206	-21.1	NO	-
3121	ZINC04618533	3822	-21.1	NO	-
3122	ZINC03863578	2321	-21.07	NO	-
3123	ZINC03868194	2445	-21.06	NO	-
3124	ZINC04058422	3397	-21.06	NO	-
3125	ZINC03354454	1255	-21.04	NO	-
3126	ZINC03818261	1741	-21.03	NO	-
3127	ZINC04150374	3498	-21.02	NO	-
3128	ZINC02123503	527	-21.01	NO	-
3129	ZINC04619209	3828	-21.01	NO	-
3130	ZINC01849669	346	-21.0	NO	-
3131	ZINC02117897	490	-21.0	NO	-
3132	ZINC03575287	1361	-20.99	NO	-
3133	ZINC03856136	1949	-20.98	NO	-
3134	ZINC03884282	2521	-20.98	NO	-
3135	ZINC03629554	1444	-20.97	NO	-
3136	ZINC03841915	1795	-20.97	NO	-
3137	ZINC03616279	1411	-20.95	NO	-
3138	ZINC03864349	2410	-20.95	NO	-
3139	ZINC04594862	3803	-20.95	NO	-
3140	ZINC02160258	573	-20.94	NO	-
3141	ZINC03873219	2475	-20.94	NO	-
3142	ZINC04021844	3357	-20.93	NO	-
3143	ZINC04001432	3327	-20.92	NO	-
3144	ZINC01323146	169	-20.9	NO	-
3145	ZINC03767129	1517	-20.9	NO	-
3146	ZINC04001423	3324	-20.9	NO	-
3147	ZINC02032246	447	-20.88	NO	-
3148	ZINC03604550	1391	-20.87	NO	-
3149	ZINC03864393	2432	-20.87	NO	-
3150	ZINC01696399	278	-20.84	NO	-
3151	ZINC02231693	618	-20.84	NO	-
3152	ZINC03290651	1184	-20.84	NO	-
3153	ZINC04467699	3767	-20.84	NO	-
3154	ZINC03602417	1385	-20.82	NO	-
3155	ZINC01544718	200	-20.78	NO	-
3156	ZINC03776791	1531	-20.76	NO	-
3157	ZINC03974919	3020	-20.75	NO	-
3158	ZINC02203453	593	-20.73	NO	-
3159	ZINC03320319	1205	-20.72	NO	-
3160	ZINC03767060	1515	-20.72	NO	-
3161	ZINC03956046	2796	-20.69	NO	-
3162	ZINC02498136	812	-20.68	NO	-
3163	ZINC01585466	228	-20.67	NO	-
3164	ZINC03862583	2151	-20.67	NO	-
3165	ZINC04001049	3296	-20.67	NO	-
3166	ZINC04621247	3837	-20.64	NO	-
3167	ZINC03813017	1719	-20.61	NO	-
3168	ZINC04336352	3652	-20.61	NO	-
3169	ZINC03995183	3263	-20.6	NO	-
3170	ZINC03778419	1541	-20.58	NO	-
3171	ZINC03607422	1394	-20.57	NO	-
3172	ZINC04118098	3445	-20.55	NO	-
3173	ZINC02119235	502	-20.53	NO	-
3174	ZINC03534436	1323	-20.53	NO	-
3175	ZINC03936914	2732	-20.53	NO	-
3176	ZINC02912361	1043	-20.52	NO	-
3177	ZINC02104800	465	-20.51	NO	-
3178	ZINC02511832	827	-20.51	NO	-
3179	ZINC02124922	532	-20.5	NO	-
3180	ZINC00001341	1	-20.48	YES	1
3181	ZINC03970003	2930	-20.48	NO	-
3182	ZINC03986497	3179	-20.48	NO	-
3183	ZINC01665083	254	-20.47	NO	-
3184	ZINC03861954	2062	-20.46	NO	-
3185	ZINC04430020	3736	-20.46	NO	-
3186	ZINC02260544	640	-20.45	NO	-
3187	ZINC02639066	894	-20.45	NO	-
3188	ZINC03850340	1872	-20.44	NO	-
3189	ZINC03178953	1112	-20.43	NO	-
3190	ZINC04620055	3832	-20.43	NO	-
3191	ZINC03862673	2185	-20.41	NO	-
3192	ZINC03873735	2499	-20.4	NO	-
3193	ZINC04460995	3752	-20.39	NO	-
3194	ZINC03804900	1681	-20.38	NO	-
3195	ZINC02118569	495	-20.37	NO	-
3196	ZINC03863200	2300	-20.37	NO	-
3197	ZINC04120717	3449	-20.37	NO	-
3198	ZINC02304382	662	-20.35	NO	-
3199	ZINC03847179	1797	-20.35	NO	-
3200	ZINC03951676	2771	-20.32	NO	-
3201	ZINC02157499	562	-20.31	NO	-
3202	ZINC02431987	742	-20.31	NO	-
3203	ZINC02633046	878	-20.3	NO	-
3204	ZINC03565586	1348	-20.3	NO	-
3205	ZINC02729909	968	-20.29	NO	-
3206	ZINC04403766	3721	-20.29	NO	-
3207	ZINC03863021	2264	-20.28	NO	-
3208	ZINC03742086	1512	-20.27	NO	-
3209	ZINC03041132	1083	-20.26	NO	-
3210	ZINC01802113	311	-20.25	NO	-
3211	ZINC04165924	3505	-20.25	NO	-
3212	ZINC03982928	3152	-20.24	NO	-
3213	ZINC04217269	3550	-20.23	NO	-
3214	ZINC03991926	3247	-20.22	NO	-
3215	ZINC03982942	3156	-20.21	NO	-
3216	ZINC03873203	2470	-20.19	NO	-
3217	ZINC02597604	861	-20.16	NO	-
3218	ZINC04120859	3450	-20.15	NO	-
3219	ZINC03879853	2517	-20.13	NO	-
3220	ZINC03363676	1265	-20.12	NO	-
3221	ZINC03972482	2997	-20.12	NO	-
3222	ZINC04594869	3804	-20.12	NO	-
3223	ZINC02157497	561	-20.11	NO	-
3224	ZINC01547649	206	-20.09	NO	-
3225	ZINC01837315	337	-20.07	NO	-
3226	ZINC03997265	3270	-20.07	NO	-
3227	ZINC01316871	168	-20.05	NO	-
3228	ZINC03889099	2527	-20.04	NO	-
3229	ZINC04121036	3451	-20.04	NO	-
3230	ZINC03767061	1516	-20.02	NO	-
3231	ZINC03559777	1347	-20.01	NO	-
3232	ZINC02636998	890	-20.0	NO	-
3233	ZINC03873705	2492	-20.0	NO	-
3234	ZINC03873736	2500	-20.0	NO	-
3235	ZINC03863209	2304	-19.99	NO	-
3236	ZINC04340821	3663	-19.97	NO	-
3237	ZINC04333961	3648	-19.96	NO	-
3238	ZINC03597436	1378	-19.95	NO	-
3239	ZINC03790716	1607	-19.95	NO	-
3240	ZINC01853556	353	-19.94	NO	-
3241	ZINC01488561	175	-19.89	NO	-
3242	ZINC03068303	1089	-19.88	NO	-
3243	ZINC01549927	209	-19.87	NO	-
3244	ZINC01895243	372	-19.87	NO	-
3245	ZINC00643150	54	-19.84	NO	-
3246	ZINC03969006	2859	-19.84	NO	-
3247	ZINC02902533	1033	-19.81	NO	-
3248	ZINC03892909	2638	-19.8	NO	-
3249	ZINC01850749	347	-19.79	NO	-
3250	ZINC03859044	2031	-19.79	NO	-
3251	ZINC03823852	1775	-19.78	NO	-
3252	ZINC02132776	546	-19.77	NO	-
3253	ZINC03943347	2759	-19.77	NO	-
3254	ZINC03860096	2045	-19.75	NO	-
3255	ZINC01316756	166	-19.71	NO	-
3256	ZINC03784110	1574	-19.7	NO	-
3257	ZINC03786297	1582	-19.7	NO	-
3258	ZINC03813368	1720	-19.69	NO	-
3259	ZINC03814207	5	-19.69	YES	1
3260	ZINC04498168	3779	-19.68	NO	-
3261	ZINC02807207	997	-19.67	NO	-
3262	ZINC03862034	2069	-19.67	NO	-
3263	ZINC03868199	2449	-19.67	NO	-
3264	ZINC01645934	245	-19.65	NO	-
3265	ZINC03862974	2254	-19.65	NO	-
3266	ZINC00024422	11	-19.63	NO	-
3267	ZINC03856336	1966	-19.58	NO	-
3268	ZINC03937038	2736	-19.58	NO	-
3269	ZINC04339711	3658	-19.56	NO	-
3270	ZINC02119128	500	-19.55	NO	-
3271	ZINC03656840	1480	-19.55	NO	-
3272	ZINC03862012	2067	-19.54	NO	-
3273	ZINC03652912	1479	-19.53	NO	-
3274	ZINC04333439	3643	-19.53	NO	-
3275	ZINC04084402	3412	-19.52	NO	-
3276	ZINC03862639	2174	-19.51	NO	-
3277	ZINC03862676	2188	-19.49	NO	-
3278	ZINC03259323	1160	-19.47	NO	-
3279	ZINC02131252	543	-19.46	NO	-
3280	ZINC03615045	1409	-19.41	NO	-
3281	ZINC03683294	1491	-19.41	NO	-
3282	ZINC03982883	3142	-19.39	NO	-
3283	ZINC03952625	2776	-19.38	NO	-
3284	ZINC03789231	1598	-19.37	NO	-
3285	ZINC03799518	1647	-19.35	NO	-
3286	ZINC03823045	1771	-19.35	NO	-
3287	ZINC03942645	2757	-19.35	NO	-
3288	ZINC03862605	2157	-19.33	NO	-
3289	ZINC03863026	2267	-19.33	NO	-
3290	ZINC03206155	1131	-19.31	NO	-
3291	ZINC03355010	1256	-19.29	NO	-
3292	ZINC04001184	3308	-19.29	NO	-
3293	ZINC02674799	920	-19.28	NO	-
3294	ZINC03862038	2073	-19.28	NO	-
3295	ZINC03863852	2368	-19.28	NO	-
3296	ZINC03616431	1413	-19.26	NO	-
3297	ZINC03891158	2598	-19.24	NO	-
3298	ZINC01717164	2	-19.23	YES	1
3299	ZINC03862316	2099	-19.23	NO	-
3300	ZINC04618532	3821	-19.22	NO	-
3301	ZINC03534437	1324	-19.21	NO	-
3302	ZINC03861953	2061	-19.21	NO	-
3303	ZINC04001434	3328	-19.21	NO	-
3304	ZINC03863708	2338	-19.18	NO	-
3305	ZINC03873409	2480	-19.18	NO	-
3306	ZINC03891155	2595	-19.15	NO	-
3307	ZINC03971725	2982	-19.13	NO	-
3308	ZINC04230375	3567	-19.13	NO	-
3309	ZINC02939318	1052	-19.11	NO	-
3310	ZINC03863217	2307	-19.11	NO	-
3311	ZINC03969731	2905	-19.08	NO	-
3312	ZINC04619040	3824	-19.06	NO	-
3313	ZINC00643147	53	-19.05	NO	-
3314	ZINC02125756	534	-19.05	NO	-
3315	ZINC03971919	2990	-19.05	NO	-
3316	ZINC04136182	3486	-19.05	NO	-
3317	ZINC04169079	3507	-19.05	NO	-
3318	ZINC03940821	2743	-19.03	NO	-
3319	ZINC03874125	2507	-19.02	NO	-
3320	ZINC03955901	2791	-19.02	NO	-
3321	ZINC04000030	3281	-18.98	NO	-
3322	ZINC03977644	3062	-18.97	NO	-
3323	ZINC03987297	3191	-18.97	NO	-
3324	ZINC03994816	3258	-18.97	NO	-
3325	ZINC02712131	967	-18.96	NO	-
3326	ZINC03972498	3001	-18.96	NO	-
3327	ZINC02712119	965	-18.94	NO	-
3328	ZINC03890228	2559	-18.93	NO	-
3329	ZINC03857933	2006	-18.91	NO	-
3330	ZINC03628873	1443	-18.89	NO	-
3331	ZINC03968416	2848	-18.89	NO	-
3332	ZINC04214622	3541	-18.88	NO	-
3333	ZINC03990303	3240	-18.85	NO	-
3334	ZINC03891149	2591	-18.83	NO	-
3335	ZINC03987870	3209	-18.81	NO	-
3336	ZINC03260728	1161	-18.8	NO	-
3337	ZINC03862389	2131	-18.8	NO	-
3338	ZINC04064954	3406	-18.8	NO	-
3339	ZINC03683252	1490	-18.79	NO	-
3340	ZINC01720652	285	-18.78	NO	-
3341	ZINC02151693	554	-18.78	NO	-
3342	ZINC03800344	1654	-18.78	NO	-
3343	ZINC03969732	2906	-18.78	NO	-
3344	ZINC03862812	2218	-18.76	NO	-
3345	ZINC03972308	2993	-18.75	NO	-
3346	ZINC03863002	2255	-18.74	NO	-
3347	ZINC02526779	839	-18.71	NO	-
3348	ZINC03863199	2299	-18.71	NO	-
3349	ZINC03972483	3000	-18.7	NO	-
3350	ZINC04001428	3326	-18.68	NO	-
3351	ZINC03632894	1453	-18.67	NO	-
3352	ZINC04464741	3756	-18.67	NO	-
3353	ZINC03862633	2169	-18.64	NO	-
3354	ZINC04311796	3630	-18.63	NO	-
3355	ZINC03862604	2156	-18.62	NO	-
3356	ZINC02159678	570	-18.61	NO	-
3357	ZINC04192362	3528	-18.6	NO	-
3358	ZINC01561600	225	-18.59	NO	-
3359	ZINC03623611	1440	-18.57	NO	-
3360	ZINC03863966	2389	-18.53	NO	-
3361	ZINC03853617	1889	-18.52	NO	-
3362	ZINC02805900	995	-18.51	NO	-
3363	ZINC03806616	1693	-18.49	NO	-
3364	ZINC02236068	623	-18.48	NO	-
3365	ZINC04594856	3802	-18.47	NO	-
3366	ZINC03856207	1953	-18.45	NO	-
3367	ZINC03862011	2066	-18.45	NO	-
3368	ZINC02500471	814	-18.44	NO	-
3369	ZINC03338968	1235	-18.44	NO	-
3370	ZINC03782111	1562	-18.44	NO	-
3371	ZINC03969725	2900	-18.43	NO	-
3372	ZINC04350790	3678	-18.43	NO	-
3373	ZINC01834686	331	-18.41	NO	-
3374	ZINC01533440	183	-18.38	NO	-
3375	ZINC03989695	3235	-18.37	NO	-
3376	ZINC04423254	3731	-18.37	NO	-
3377	ZINC00001792	7	-18.36	YES	1
3378	ZINC03841909	1794	-18.36	NO	-
3379	ZINC01850977	348	-18.34	NO	-
3380	ZINC03856289	1957	-18.34	NO	-
3381	ZINC03677916	1484	-18.33	NO	-
3382	ZINC03862376	2118	-18.33	NO	-
3383	ZINC03862377	2119	-18.32	NO	-
3384	ZINC02119129	501	-18.31	NO	-
3385	ZINC04037968	3377	-18.3	NO	-
3386	ZINC01892429	368	-18.25	NO	-
3387	ZINC03253420	1158	-18.24	NO	-
3388	ZINC03877724	2511	-18.24	NO	-
3389	ZINC03898255	2655	-18.23	NO	-
3390	ZINC02119434	507	-18.21	NO	-
3391	ZINC03862811	2217	-18.19	NO	-
3392	ZINC04620112	3834	-18.19	NO	-
3393	ZINC04628071	3845	-18.19	NO	-
3394	ZINC01742685	294	-18.18	NO	-
3395	ZINC03616377	1412	-18.18	NO	-
3396	ZINC01533797	184	-18.16	NO	-
3397	ZINC01875224	360	-18.13	NO	-
3398	ZINC03969154	2870	-18.07	NO	-
3399	ZINC04001312	3313	-18.07	NO	-
3400	ZINC02103852	462	-18.06	NO	-
3401	ZINC02160569	575	-18.06	NO	-
3402	ZINC03862970	2252	-18.06	NO	-
3403	ZINC04605116	3809	-18.04	NO	-
3404	ZINC03227832	1150	-18.03	NO	-
3405	ZINC03866695	2441	-18.02	NO	-
3406	ZINC04618531	3820	-18.02	NO	-
3407	ZINC03977642	3061	-18.01	NO	-
3408	ZINC03681275	1488	-17.97	NO	-
3409	ZINC03863453	2315	-17.97	NO	-
3410	ZINC03891151	2593	-17.97	NO	-
3411	ZINC02203455	594	-17.95	NO	-
3412	ZINC02674801	921	-17.93	NO	-
3413	ZINC03856427	1994	-17.93	NO	-
3414	ZINC02922690	1046	-17.92	NO	-
3415	ZINC03862041	2076	-17.92	NO	-
3416	ZINC03615400	1410	-17.91	NO	-
3417	ZINC03980856	3127	-17.87	NO	-
3418	ZINC01837316	338	-17.86	NO	-
3419	ZINC04123836	3461	-17.85	NO	-
3420	ZINC01565842	226	-17.82	NO	-
3421	ZINC03873375	2477	-17.82	NO	-
3422	ZINC03983022	3159	-17.81	NO	-
3423	ZINC03853913	1896	-17.8	NO	-
3424	ZINC03864193	2403	-17.8	NO	-
3425	ZINC03873604	2487	-17.8	NO	-
3426	ZINC04000434	3283	-17.79	NO	-
3427	ZINC03956465	2803	-17.78	NO	-
3428	ZINC04237307	3571	-17.77	NO	-
3429	ZINC04190114	3526	-17.76	NO	-
3430	ZINC01892432	369	-17.75	NO	-
3431	ZINC02674794	915	-17.72	NO	-
3432	ZINC03977034	3037	-17.72	NO	-
3433	ZINC03900058	2656	-17.71	NO	-
3434	ZINC02805901	996	-17.69	NO	-
3435	ZINC03804902	1682	-17.68	NO	-
3436	ZINC04346259	3671	-17.67	NO	-
3437	ZINC03856170	1950	-17.66	NO	-
3438	ZINC03976212	3034	-17.66	NO	-
3439	ZINC04311036	3629	-17.65	NO	-
3440	ZINC03862973	2253	-17.6	NO	-
3441	ZINC03864012	2394	-17.6	NO	-
3442	ZINC03991927	3248	-17.6	NO	-
3443	ZINC02017397	434	-17.59	NO	-
3444	ZINC01818342	324	-17.56	NO	-
3445	ZINC03858261	2014	-17.56	NO	-
3446	ZINC01549933	211	-17.54	NO	-
3447	ZINC02547076	846	-17.53	NO	-
3448	ZINC02907803	1041	-17.51	NO	-
3449	ZINC03104899	1093	-17.49	NO	-
3450	ZINC03806620	1694	-17.46	NO	-
3451	ZINC03862365	2111	-17.46	NO	-
3452	ZINC03609611	1399	-17.45	NO	-
3453	ZINC01630801	241	-17.42	NO	-
3454	ZINC03873448	2483	-17.42	NO	-
3455	ZINC02710243	958	-17.39	NO	-
3456	ZINC02711895	960	-17.39	NO	-
3457	ZINC03983539	3163	-17.39	NO	-
3458	ZINC01896218	373	-17.38	NO	-
3459	ZINC03862379	2121	-17.37	NO	-
3460	ZINC03862385	2127	-17.37	NO	-
3461	ZINC04005613	3346	-17.37	NO	-
3462	ZINC02674803	922	-17.36	NO	-
3463	ZINC02304383	663	-17.34	NO	-
3464	ZINC03862675	2187	-17.32	NO	-
3465	ZINC03863496	2317	-17.31	NO	-
3466	ZINC03892029	2625	-17.3	NO	-
3467	ZINC03993904	3254	-17.3	NO	-
3468	ZINC03600958	1382	-17.28	NO	-
3469	ZINC03863051	2280	-17.27	NO	-
3470	ZINC03285402	1177	-17.26	NO	-
3471	ZINC01895240	371	-17.25	NO	-
3472	ZINC02103856	463	-17.24	NO	-
3473	ZINC03897554	2652	-17.24	NO	-
3474	ZINC04033996	3374	-17.23	NO	-
3475	ZINC00062421	12	-17.21	NO	-
3476	ZINC03862933	2243	-17.21	NO	-
3477	ZINC03955729	2785	-17.21	NO	-
3478	ZINC02964653	1062	-17.18	NO	-
3479	ZINC03853912	1895	-17.18	NO	-
3480	ZINC01834687	332	-17.17	NO	-
3481	ZINC03863855	2371	-17.17	NO	-
3482	ZINC03862680	2192	-17.16	NO	-
3483	ZINC03873202	2469	-17.16	NO	-
3484	ZINC03616810	1418	-17.12	NO	-
3485	ZINC03825501	1784	-17.12	NO	-
3486	ZINC01533803	185	-17.1	NO	-
3487	ZINC03864282	2405	-17.09	NO	-
3488	ZINC03814284	55	-17.08	YES	10
3489	ZINC03862383	2125	-17.08	NO	-
3490	ZINC04139300	3488	-17.08	NO	-
3491	ZINC03862361	2107	-17.07	NO	-
3492	ZINC00585881	43	-17.06	NO	-
3493	ZINC03681267	1487	-17.04	NO	-
3494	ZINC03970146	2938	-17.03	NO	-
3495	ZINC04120686	3448	-17.01	NO	-
3496	ZINC03971726	2983	-17.0	NO	-
3497	ZINC03775410	1521	-16.96	NO	-
3498	ZINC03863008	2260	-16.96	NO	-
3499	ZINC02004036	414	-16.95	NO	-
3500	ZINC03873404	2479	-16.93	NO	-
3501	ZINC04170087	3509	-16.93	NO	-
3502	ZINC03971215	2970	-16.89	NO	-
3503	ZINC03386155	1270	-16.88	NO	-
3504	ZINC03971727	2984	-16.88	NO	-
3505	ZINC04217195	3548	-16.88	NO	-
3506	ZINC03969724	2899	-16.87	NO	-
3507	ZINC04006941	3348	-16.87	NO	-
3508	ZINC03971127	2968	-16.86	NO	-
3509	ZINC02006351	418	-16.85	NO	-
3510	ZINC03777454	1534	-16.82	NO	-
3511	ZINC03838606	1793	-16.82	NO	-
3512	ZINC03863178	2298	-16.82	NO	-
3513	ZINC03863007	2259	-16.81	NO	-
3514	ZINC03863850	2366	-16.81	NO	-
3515	ZINC03892844	2637	-16.81	NO	-
3516	ZINC02212453	602	-16.79	NO	-
3517	ZINC03782110	1561	-16.76	NO	-
3518	ZINC03856018	1943	-16.76	NO	-
3519	ZINC03969737	2908	-16.73	NO	-
3520	ZINC01581645	227	-16.72	NO	-
3521	ZINC02119239	504	-16.72	NO	-
3522	ZINC02150801	553	-16.7	NO	-
3523	ZINC04340923	3664	-16.69	NO	-
3524	ZINC02214699	607	-16.64	NO	-
3525	ZINC02674795	916	-16.64	NO	-
3526	ZINC03677917	1485	-16.64	NO	-
3527	ZINC04135817	3484	-16.64	NO	-
3528	ZINC04429880	3734	-16.64	NO	-
3529	ZINC04016707	3352	-16.63	NO	-
3530	ZINC03779592	1549	-16.62	NO	-
3531	ZINC03970145	2937	-16.59	NO	-
3532	ZINC02712120	966	-16.57	NO	-
3533	ZINC03856088	1948	-16.57	NO	-
3534	ZINC03814206	98	-16.56	YES	17
3535	ZINC03862386	2128	-16.56	NO	-
3536	ZINC03980802	3109	-16.53	NO	-
3537	ZINC02674797	918	-16.5	NO	-
3538	ZINC01774073	303	-16.49	NO	-
3539	ZINC03817182	1729	-16.49	NO	-
3540	ZINC01812006	316	-16.47	NO	-
3541	ZINC03862701	2195	-16.42	NO	-
3542	ZINC04633611	3854	-16.42	NO	-
3543	ZINC03848341	1819	-16.39	NO	-
3544	ZINC03999684	3279	-16.39	NO	-
3545	ZINC04606815	3817	-16.39	NO	-
3546	ZINC03980801	3108	-16.38	NO	-
3547	ZINC03996031	3268	-16.36	NO	-
3548	ZINC03777457	1536	-16.35	NO	-
3549	ZINC03862587	2155	-16.34	NO	-
3550	ZINC03823049	1772	-16.33	NO	-
3551	ZINC01996917	410	-16.3	NO	-
3552	ZINC02711996	962	-16.3	NO	-
3553	ZINC03862378	2120	-16.3	NO	-
3554	ZINC04093283	3426	-16.29	NO	-
3555	ZINC03109311	1094	-16.25	NO	-
3556	ZINC03855391	1927	-16.23	NO	-
3557	ZINC03969736	2907	-16.23	NO	-
3558	ZINC03862382	2124	-16.21	NO	-
3559	ZINC03862317	2100	-16.2	NO	-
3560	ZINC03974501	3014	-16.2	NO	-
3561	ZINC03980709	3099	-16.19	NO	-
3562	ZINC04030101	3369	-16.19	NO	-
3563	ZINC02674796	917	-16.18	NO	-
3564	ZINC04026777	3366	-16.18	NO	-
3565	ZINC04149324	3496	-16.14	NO	-
3566	ZINC02210311	599	-16.13	NO	-
3567	ZINC03619394	1424	-16.11	NO	-
3568	ZINC04465144	3762	-16.11	NO	-
3569	ZINC03971035	2967	-16.1	NO	-
3570	ZINC03862381	2123	-16.07	NO	-
3571	ZINC02712118	964	-16.06	NO	-
3572	ZINC02119306	505	-16.05	NO	-
3573	ZINC02468147	803	-16.04	NO	-
3574	ZINC04229282	3565	-16.01	NO	-
3575	ZINC03619748	1428	-15.97	NO	-
3576	ZINC03982912	3150	-15.94	NO	-
3577	ZINC02674798	919	-15.91	NO	-
3578	ZINC03871517	2467	-15.91	NO	-
3579	ZINC02113665	473	-15.9	NO	-
3580	ZINC03982943	3157	-15.9	NO	-
3581	ZINC03851247	1879	-15.87	NO	-
3582	ZINC03891150	2592	-15.87	NO	-
3583	ZINC04605298	3810	-15.87	NO	-
3584	ZINC02711997	963	-15.85	NO	-
3585	ZINC03970752	2964	-15.85	NO	-
3586	ZINC03913182	2691	-15.84	NO	-
3587	ZINC03971728	2985	-15.81	NO	-
3588	ZINC02939309	1050	-15.78	NO	-
3589	ZINC03776172	1525	-15.76	NO	-
3590	ZINC03983438	3161	-15.72	NO	-
3591	ZINC03823043	1770	-15.71	NO	-
3592	ZINC03873454	2484	-15.69	NO	-
3593	ZINC03188352	1120	-15.68	NO	-
3594	ZINC01971979	405	-15.67	NO	-
3595	ZINC03863853	2369	-15.66	NO	-
3596	ZINC02265165	644	-15.62	NO	-
3597	ZINC04043408	3385	-15.61	NO	-
3598	ZINC03616807	1417	-15.59	NO	-
3599	ZINC03988008	3220	-15.58	NO	-
3600	ZINC01933168	402	-15.57	NO	-
3601	ZINC04628072	3846	-15.57	NO	-
3602	ZINC03775004	1518	-15.52	NO	-
3603	ZINC02192292	582	-15.46	NO	-
3604	ZINC03133766	1103	-15.46	NO	-
3605	ZINC04119580	3447	-15.44	NO	-
3606	ZINC03969951	2925	-15.43	NO	-
3607	ZINC03970275	2946	-15.41	NO	-
3608	ZINC02160255	572	-15.39	NO	-
3609	ZINC03873419	2482	-15.37	NO	-
3610	ZINC02907798	1039	-15.31	NO	-
3611	ZINC02119889	511	-15.28	NO	-
3612	ZINC03862384	2126	-15.23	NO	-
3613	ZINC04066810	3407	-15.21	NO	-
3614	ZINC03891157	2597	-15.2	NO	-
3615	ZINC02218443	612	-15.18	NO	-
3616	ZINC03643767	1473	-15.18	NO	-
3617	ZINC01645292	244	-15.14	NO	-
3618	ZINC03862362	2108	-15.12	NO	-
3619	ZINC04428679	3733	-15.11	NO	-
3620	ZINC03862037	2072	-15.08	NO	-
3621	ZINC01530934	181	-15.02	NO	-
3622	ZINC02710245	959	-15.02	NO	-
3623	ZINC03863009	2261	-15.02	NO	-
3624	ZINC04461467	3753	-14.99	NO	-
3625	ZINC02115523	480	-14.98	NO	-
3626	ZINC03947774	2764	-14.96	NO	-
3627	ZINC02212454	603	-14.95	NO	-
3628	ZINC04236228	3569	-14.94	NO	-
3629	ZINC03873754	2501	-14.92	NO	-
3630	ZINC04339275	3654	-14.91	NO	-
3631	ZINC01814966	317	-14.88	NO	-
3632	ZINC03863380	2314	-14.88	NO	-
3633	ZINC03873304	2476	-14.88	NO	-
3634	ZINC04345894	3669	-14.88	NO	-
3635	ZINC03848085	1803	-14.86	NO	-
3636	ZINC02119126	499	-14.84	NO	-
3637	ZINC03962655	2837	-14.77	NO	-
3638	ZINC04139962	3489	-14.72	NO	-
3639	ZINC03685858	1494	-14.71	NO	-
3640	ZINC04019479	3354	-14.67	NO	-
3641	ZINC03874038	2505	-14.66	NO	-
3642	ZINC04305641	3626	-14.66	NO	-
3643	ZINC02192293	583	-14.63	NO	-
3644	ZINC00898405	101	-14.62	NO	-
3645	ZINC03970753	2965	-14.62	NO	-
3646	ZINC01666343	259	-14.61	NO	-
3647	ZINC03927635	2720	-14.61	NO	-
3648	ZINC03863237	2310	-14.6	NO	-
3649	ZINC03619405	1427	-14.58	NO	-
3650	ZINC03853914	1897	-14.53	NO	-
3651	ZINC03862634	2170	-14.53	NO	-
3652	ZINC03873880	2504	-14.51	NO	-
3653	ZINC02275877	650	-14.48	NO	-
3654	ZINC03982870	3137	-14.45	NO	-
3655	ZINC04633619	3855	-14.44	NO	-
3656	ZINC03995286	3266	-14.42	NO	-
3657	ZINC03891160	2600	-14.37	NO	-
3658	ZINC03862369	2114	-14.36	NO	-
3659	ZINC03955823	2787	-14.35	NO	-
3660	ZINC03863854	2370	-14.24	NO	-
3661	ZINC03862040	2075	-14.22	NO	-
3662	ZINC03620444	1431	-14.16	NO	-
3663	ZINC03635126	1463	-14.13	NO	-
3664	ZINC04018672	3353	-14.1	NO	-
3665	ZINC02907796	1038	-14.08	NO	-
3666	ZINC03918687	2698	-14.07	NO	-
3667	ZINC03970532	2953	-14.06	NO	-
3668	ZINC03863010	2262	-14.04	NO	-
3669	ZINC03637978	1468	-14.0	NO	-
3670	ZINC03862035	2070	-14.0	NO	-
3671	ZINC03863041	2275	-13.98	NO	-
3672	ZINC02117894	489	-13.94	NO	-
3673	ZINC03862368	2113	-13.9	NO	-
3674	ZINC03854816	1904	-13.89	NO	-
3675	ZINC02674807	923	-13.87	NO	-
3676	ZINC03862092	2079	-13.83	NO	-
3677	ZINC03858358	2019	-13.81	NO	-
3678	ZINC03862039	2074	-13.81	NO	-
3679	ZINC03889270	2537	-13.79	NO	-
3680	ZINC00585611	41	-13.76	NO	-
3681	ZINC03604224	1389	-13.67	NO	-
3682	ZINC04001094	3302	-13.65	NO	-
3683	ZINC04333465	3644	-13.64	NO	-
3684	ZINC03862834	2226	-13.61	NO	-
3685	ZINC02439908	754	-13.59	NO	-
3686	ZINC03848614	1830	-13.52	NO	-
3687	ZINC02087738	453	-13.5	NO	-
3688	ZINC03873554	2486	-13.41	NO	-
3689	ZINC00985326	128	-13.4	NO	-
3690	ZINC03862380	2122	-13.4	NO	-
3691	ZINC01774071	302	-13.3	NO	-
3692	ZINC03982871	3138	-13.3	NO	-
3693	ZINC01726503	287	-13.28	NO	-
3694	ZINC02113209	470	-13.25	NO	-
3695	ZINC02922688	1045	-13.24	NO	-
3696	ZINC03856429	1996	-13.24	NO	-
3697	ZINC03862504	2145	-13.24	NO	-
3698	ZINC04188429	3523	-13.24	NO	-
3699	ZINC02271176	646	-13.2	NO	-
3700	ZINC03619398	1425	-13.19	NO	-
3701	ZINC04605336	3811	-13.16	NO	-
3702	ZINC03862091	2078	-13.15	NO	-
3703	ZINC03949039	2765	-13.07	NO	-
3704	ZINC00585614	42	-13.02	NO	-
3705	ZINC03613584	1403	-12.99	NO	-
3706	ZINC03990383	3241	-12.98	NO	-
3707	ZINC02115527	481	-12.96	NO	-
3708	ZINC03854817	1905	-12.96	NO	-
3709	ZINC03781669	1559	-12.91	NO	-
3710	ZINC03823826	1774	-12.89	NO	-
3711	ZINC03986743	3185	-12.79	NO	-
3712	ZINC04228775	3564	-12.77	NO	-
3713	ZINC03873204	2471	-12.64	NO	-
3714	ZINC00706771	59	-12.58	NO	-
3715	ZINC03873414	2481	-12.58	NO	-
3716	ZINC01818341	323	-12.54	NO	-
3717	ZINC00598033	48	-12.44	NO	-
3718	ZINC04107656	3429	-12.43	NO	-
3719	ZINC00754597	66	-12.37	NO	-
3720	ZINC04247787	3579	-12.33	NO	-
3721	ZINC03980710	3100	-12.27	NO	-
3722	ZINC01774067	300	-12.25	NO	-
3723	ZINC03894364	2647	-12.07	NO	-
3724	ZINC03889668	2544	-12.05	NO	-
3725	ZINC03817803	1740	-11.86	NO	-
3726	ZINC03635111	1461	-11.83	NO	-
3727	ZINC04247782	3578	-11.83	NO	-
3728	ZINC01774069	301	-11.81	NO	-
3729	ZINC00950059	117	-11.8	NO	-
3730	ZINC01860447	356	-11.8	NO	-
3731	ZINC02699212	951	-11.79	NO	-
3732	ZINC03962101	2833	-11.58	NO	-
3733	ZINC03951681	2773	-11.52	NO	-
3734	ZINC04236394	3570	-11.42	NO	-
3735	ZINC01549708	208	-11.4	NO	-
3736	ZINC02385303	701	-11.3	NO	-
3737	ZINC03414711	1282	-11.07	NO	-
3738	ZINC03856411	1991	-10.97	NO	-
3739	ZINC03224705	1147	-10.96	NO	-
3740	ZINC02151694	555	-10.94	NO	-
3741	ZINC01666334	258	-10.89	NO	-
3742	ZINC04001069	3298	-10.54	NO	-
3743	ZINC04022613	3360	-10.47	NO	-
3744	ZINC03862036	2071	-10.17	NO	-
3745	ZINC02438438	751	-10.07	NO	-
3746	ZINC04336345	3650	-10.02	NO	-
3747	ZINC01592296	230	-10.0	NO	-
3748	ZINC00950063	119	-9.49	NO	-
3749	ZINC03635116	1462	-9.34	NO	-
3750	ZINC02707736	954	-8.97	NO	-
3751	ZINC03983517	3162	-8.81	NO	-
3752	ZINC04084320	3410	-8.72	NO	-
3753	ZINC03621002	1433	-8.7	NO	-
3754	ZINC01888407	364	-8.03	NO	-
3755	ZINC00950062	118	-7.91	NO	-
3756	ZINC03970004	2931	-7.77	NO	-
3757	ZINC03622143	1436	-7.28	NO	-
3758	ZINC04178938	3512	-6.7	NO	-
3759	ZINC03952911	2781	-6.6	NO	-
3760	ZINC02113212	471	-6.54	NO	-
3761	ZINC03683922	1492	-6.27	NO	-
3762	ZINC02272749	648	-5.28	NO	-
3763	ZINC02119893	512	-4.68	NO	-
3764	ZINC03185277	1118	-3.09	NO	-
3765	ZINC03868093	2443	-2.23	NO	-
3766	ZINC00950058	116	-0.88	NO	-
3767	ZINC01903720	8	-0.28	YES	1
3768	ZINC03814214	14	0.3	YES	1
3769	ZINC03863738	2342	0.39	NO	-
3770	ZINC03804941	1684	7.02	NO	-
3771	ZINC03968999	2856	7.9	NO	-
3772	ZINC02711939	961	144.21	NO	-
3773	ZINC03641882	1471	163.6	NO	-
3774	ZINC03630770	1447	180.33	NO	-
