# Supplementary material for: Optimal assignment methods for ligand-based virtual screening
Source: J Cheminform. 2009 Aug 25;1:14. doi: 10.1186/1758-2946-1-14 (PMC2820492; doi:10.1186/1758-2946-1-14)
Supplement: Additional file 2 — Archive of the result files. The file Results.tar.gz is a Gzip compressed Tar archive containing the results file of each method for each data set. The result files are tab-separated plain text files including the following information: method name, active data set with size, cluster information and the distribution of the molecules over the clusters, decoy data set with size, ratio active:decoy, AUC, awAUC, BEDROC scores for predefined alpha values as suggested by Truchon and Bayly [63], relative enrichment factor [67], ROC enrichments, awROC enrichments at predefined false positive fractions, chemotype enrichment, ROC data points, and the ranking of each structure. [file 1758-2946-1-14-S2.zip › Results/DOCK.DUD.A.DUD_cdk2_clustered_I_MM.sdf.D.DUD_cdk2_decoys_ID_pass_MWPass_I_MM.sdf.srf]

###################################################################################################
# Screening Result File
# User: jahn
# Method used: DOCK
> <Method_Name>
DOCK
# Screening mode: Single Query Screening
#	Calculations performed: 0
#	Start time of the calculation: null
#	End time of the calculation: null
# Data set information
#	Active data set: /rahome/chemoinf/SVS/data/actives/DUD_cdk2_clustered_I_MM.sdf with cluster information
#		Size: 47 molecules
#		Number of clusters: 32
#		Cluster Summery:
#			Cluster number	# molecules	% of actives
#			1		1		2.128
#			2		2		4.255
#			3		5		10.638
#			4		1		2.128
#			5		2		4.255
#			6		1		2.128
#			7		1		2.128
#			8		2		4.255
#			9		1		2.128
#			10		2		4.255
#			11		3		6.383
#			12		2		4.255
#			13		1		2.128
#			14		3		6.383
#			15		1		2.128
#			16		2		4.255
#			17		1		2.128
#			18		1		2.128
#			19		1		2.128
#			20		1		2.128
#			21		2		4.255
#			22		1		2.128
#			23		1		2.128
#			24		1		2.128
#			25		1		2.128
#			26		1		2.128
#			27		1		2.128
#			28		1		2.128
#			29		1		2.128
#			30		1		2.128
#			31		1		2.128
#			32		1		2.128
#	Decoy data set: /rahome/chemoinf/SVS/data/decoys/DUD_cdk2_decoys_ID_pass_MWPass_I_MM.sdf
#		Size: 1547 molecules
#	Ratio actives : decoys
#		1.0 : 32.9149
#	The active and decoy data set were part of the DUD with problem identifier: cdk2
> <AUC>
#	 ROC AUC
	0.5653632975285039
> <awAUC>
#	 ROC awAUC
	0.5279876373626373
> <BEDROC Scores>
#	Alpha Values	BEDROC Scores	Literature: J. Chem. Inf. Model., Vol. 47, No. 2, 2007, 488-508
	106.9	0.2181
	100.0	0.2153
	53.6	0.1917
	50.0	0.1898
	32.2	0.1831
	20.0	0.1882
	16.1	0.1954
	10.0	0.2249
	8.0	0.2464
> <Relative enrichment factor>
#	Fraction dataset	Enrichment factor	 Literature: DOI: 10.1021/ci800303k
	0.0010	0.0
	0.01	25.094102885821833
	0.02	21.957340025094105
	0.05	14.893617021276595
	0.1	21.27659574468085
	0.2	27.659574468085108
	0.25	31.914893617021278
> <ROC Enrichments>
#	True decoy fraction	Enrichment	Literature: J Comput Aided Mol Des (2008) 22:133-139
	0.1	16.45744680851064
	0.5	8.22872340425532
	1.0	10.28590425531915
	2.0	7.432395332875771
	5.0	2.953900709219858
	10.0	2.3358956760466714
> <awROC Enrichments>
#	Decoy fraction	Enrichment
	0.1	8.057291666666666
	0.5	4.028645833333333
	1.0	9.568033854166666
	2.0	7.017641129032257
	5.0	2.7890625
	10.0	2.2456451612903225
> <Chemotype enrichment>
#	% data set	% active cluster	Literature: http://dud.docking.org/wombat/
	0.0	0.0
	0.125	0.0
	0.125	3.125
	0.502	3.125
	0.502	6.25
	0.69	6.25
	0.69	9.375
	0.753	9.375
	0.753	12.5
	1.255	12.5
	1.255	15.625
	1.694	15.625
	1.694	18.75
	8.156	18.75
	8.156	21.875
	8.783	21.875
	8.783	25.0
	9.034	25.0
	9.034	28.125
	10.163	28.125
	10.163	31.25
	14.178	31.25
	14.178	34.375
	17.691	34.375
	17.691	37.5
	20.64	37.5
	20.64	40.625
	24.279	40.625
	24.279	43.75
	25.784	43.75
	25.784	46.875
	27.353	46.875
	27.353	50.0
	28.67	50.0
	28.67	53.125
	32.56	53.125
	32.56	56.25
	46.424	56.25
	46.424	59.375
	51.945	59.375
	51.945	62.5
	52.447	62.5
	52.447	65.625
	73.275	65.625
	73.275	68.75
	73.526	68.75
	73.526	71.875
	75.282	71.875
	75.282	75.0
	78.795	75.0
	78.795	78.125
	80.678	78.125
	80.678	81.25
	83.312	81.25
	83.312	84.375
	86.01	84.375
	86.01	87.5
	90.527	87.5
	90.527	90.625
	93.476	90.625
	93.476	93.75
	94.856	93.75
	94.856	96.875
	95.797	96.875
	95.797	100.0
	100.0	100.0
> <ROC curve data>
#	False positive rate	true positive rate
	0.0	0.0
	0.0	0.0
	6.0E-4	0.0
	6.0E-4	0.0213
	0.0039	0.0213
	0.0039	0.0426
	0.0052	0.0426
	0.0052	0.0851
	0.0097	0.0851
	0.0097	0.1064
	0.0116	0.1064
	0.0116	0.1277
	0.0129	0.1277
	0.0129	0.1489
	0.0789	0.1489
	0.0789	0.1702
	0.0847	0.1702
	0.0847	0.1915
	0.0866	0.1915
	0.0866	0.2128
	0.0976	0.2128
	0.0976	0.234
	0.1383	0.234
	0.1383	0.2553
	0.1739	0.2553
	0.1739	0.2766
	0.2036	0.2766
	0.2036	0.2979
	0.2405	0.2979
	0.2405	0.3191
	0.2553	0.3191
	0.2553	0.3404
	0.2708	0.3404
	0.2708	0.3617
	0.2838	0.3617
	0.2838	0.383
	0.3148	0.383
	0.3148	0.4043
	0.3226	0.4043
	0.3226	0.4255
	0.3271	0.4255
	0.3271	0.4468
	0.3284	0.4468
	0.3284	0.4681
	0.3297	0.4681
	0.3297	0.4894
	0.3348	0.4894
	0.3348	0.5106
	0.3937	0.5106
	0.3937	0.5319
	0.415	0.5319
	0.415	0.5532
	0.4609	0.5532
	0.4609	0.5745
	0.501	0.5745
	0.501	0.5957
	0.5165	0.5957
	0.5165	0.617
	0.521	0.617
	0.521	0.6383
	0.5805	0.6383
	0.5805	0.6596
	0.6432	0.6596
	0.6432	0.6809
	0.7311	0.6809
	0.7311	0.7021
	0.733	0.7021
	0.733	0.7234
	0.735	0.7234
	0.735	0.7447
	0.7401	0.7447
	0.7401	0.766
	0.7518	0.766
	0.7518	0.7872
	0.7873	0.7872
	0.7873	0.8085
	0.8061	0.8085
	0.8061	0.8298
	0.8203	0.8298
	0.8203	0.8511
	0.8319	0.8511
	0.8319	0.8723
	0.8591	0.8723
	0.8591	0.8936
	0.905	0.8936
	0.905	0.9149
	0.9347	0.9149
	0.9347	0.9362
	0.936	0.9362
	0.936	0.9574
	0.9476	0.9574
	0.9476	0.9787
	0.9567	0.9787
	0.9567	1.0
	1.0	1.0
> <Screening Table>
# Rank	Mol name	Index in data set	Similarity 2 query	Active	Cluster number
1	ZINC00422916	290	-39.22	NO	-
2	ZINC03814475	20	-38.76	YES	11
3	ZINC03424585	1322	-37.95	NO	-
4	ZINC03401099	1298	-37.75	NO	-
5	ZINC01639371	869	-37.44	NO	-
6	ZINC03859350	1575	-36.71	NO	-
7	ZINC03906579	1686	-36.16	NO	-
8	ZINC03814441	24	-35.31	YES	14
9	ZINC01159067	707	-35.22	NO	-
10	ZINC00537430	400	-35.19	NO	-
11	ZINC03814444	39	-35.15	YES	25
12	ZINC03814465	32	-34.97	YES	19
13	ZINC00111773	92	-34.48	NO	-
14	ZINC01409208	775	-34.48	NO	-
15	ZINC03906620	1687	-34.29	NO	-
16	ZINC02503176	1078	-34.25	NO	-
17	ZINC00539938	406	-34.22	NO	-
18	ZINC02218054	962	-33.9	NO	-
19	ZINC03430767	1324	-33.88	NO	-
20	ZINC00582575	34	-33.87	YES	21
21	ZINC01542456	857	-33.85	NO	-
22	ZINC00204943	153	-33.77	NO	-
23	ZINC00218284	160	-33.77	NO	-
24	ZINC03814476	18	-33.76	YES	11
25	ZINC03399998	1296	-33.7	NO	-
26	ZINC03421791	1319	-33.54	NO	-
27	ZINC03814447	38	-33.47	YES	24
28	ZINC03908450	1696	-33.45	NO	-
29	ZINC00026882	24	-33.43	NO	-
30	ZINC03192256	1219	-33.3	NO	-
31	ZINC00632673	488	-33.19	NO	-
32	ZINC00773601	517	-33.02	NO	-
33	ZINC00306331	220	-32.96	NO	-
34	ZINC03513691	1372	-32.71	NO	-
35	ZINC02241203	987	-32.67	NO	-
36	ZINC00573720	436	-32.53	NO	-
37	ZINC00680571	498	-32.49	NO	-
38	ZINC00385130	262	-32.42	NO	-
39	ZINC02201250	951	-32.31	NO	-
40	ZINC04252233	1932	-32.3	NO	-
41	ZINC02358367	1031	-32.22	NO	-
42	ZINC03611421	1433	-32.11	NO	-
43	ZINC03443309	1329	-32.07	NO	-
44	ZINC04263883	1941	-32.07	NO	-
45	ZINC02626208	1092	-32.06	NO	-
46	ZINC00948458	612	-31.81	NO	-
47	ZINC03513665	1371	-31.8	NO	-
48	ZINC01923565	919	-31.79	NO	-
49	ZINC03490940	1362	-31.77	NO	-
50	ZINC00537429	397	-31.74	NO	-
51	ZINC03625390	1441	-31.74	NO	-
52	ZINC03908601	1698	-31.74	NO	-
53	ZINC00774161	519	-31.65	NO	-
54	ZINC03524412	1381	-31.65	NO	-
55	ZINC00627266	483	-31.64	NO	-
56	ZINC02350476	1025	-31.57	NO	-
57	ZINC02206022	954	-31.56	NO	-
58	ZINC02455498	1065	-31.53	NO	-
59	ZINC03421125	1317	-31.48	NO	-
60	ZINC04444068	1998	-31.48	NO	-
61	ZINC02656491	1108	-31.43	NO	-
62	ZINC04339085	1970	-31.43	NO	-
63	ZINC00414338	278	-31.31	NO	-
64	ZINC03409156	1303	-31.29	NO	-
65	ZINC00240267	171	-31.27	NO	-
66	ZINC03303856	1255	-31.26	NO	-
67	ZINC03400580	1297	-31.21	NO	-
68	ZINC00302347	214	-31.11	NO	-
69	ZINC00682264	499	-31.06	NO	-
70	ZINC00311458	223	-31.03	NO	-
71	ZINC03277114	1252	-31.01	NO	-
72	ZINC00414317	274	-30.99	NO	-
73	ZINC03859924	1578	-30.99	NO	-
74	ZINC00385011	260	-30.93	NO	-
75	ZINC00835013	573	-30.93	NO	-
76	ZINC03452289	1339	-30.92	NO	-
77	ZINC00385170	263	-30.89	NO	-
78	ZINC03233731	1229	-30.8	NO	-
79	ZINC00414337	277	-30.79	NO	-
80	ZINC00240282	172	-30.74	NO	-
81	ZINC00522045	373	-30.74	NO	-
82	ZINC02635905	1096	-30.65	NO	-
83	ZINC00795157	531	-30.6	NO	-
84	ZINC02957652	1194	-30.55	NO	-
85	ZINC03476479	1356	-30.54	NO	-
86	ZINC02032655	934	-30.51	NO	-
87	ZINC00385129	261	-30.43	NO	-
88	ZINC04333542	1965	-30.38	NO	-
89	ZINC01226303	725	-30.35	NO	-
90	ZINC00619616	471	-30.31	NO	-
91	ZINC01133011	696	-30.25	NO	-
92	ZINC00414335	275	-30.24	NO	-
93	ZINC04460325	2011	-30.22	NO	-
94	ZINC01177047	712	-30.2	NO	-
95	ZINC01133013	697	-30.19	NO	-
96	ZINC03911020	1712	-30.18	NO	-
97	ZINC00384991	258	-30.11	NO	-
98	ZINC03969515	1763	-30.11	NO	-
99	ZINC00621224	479	-30.1	NO	-
100	ZINC03906621	1688	-30.1	NO	-
101	ZINC00414336	276	-30.06	NO	-
102	ZINC00850688	581	-30.06	NO	-
103	ZINC04087362	1874	-30.03	NO	-
104	ZINC03899739	1670	-30.02	NO	-
105	ZINC03854221	1517	-30.01	NO	-
106	ZINC04249870	1931	-29.99	NO	-
107	ZINC03903110	1679	-29.91	NO	-
108	ZINC03500673	1364	-29.9	NO	-
109	ZINC03859952	1580	-29.89	NO	-
110	ZINC01414232	783	-29.85	NO	-
111	ZINC04274663	1942	-29.83	NO	-
112	ZINC02957721	1195	-29.81	NO	-
113	ZINC01274349	743	-29.79	NO	-
114	ZINC00828771	569	-29.71	NO	-
115	ZINC04510180	2054	-29.67	NO	-
116	ZINC00773686	518	-29.64	NO	-
117	ZINC01414231	781	-29.62	NO	-
118	ZINC01408883	771	-29.6	NO	-
119	ZINC00173711	123	-29.59	NO	-
120	ZINC00616033	465	-29.57	NO	-
121	ZINC04130122	1890	-29.57	NO	-
122	ZINC03859117	1566	-29.54	NO	-
123	ZINC00468095	330	-29.53	NO	-
124	ZINC04123400	1887	-29.51	NO	-
125	ZINC01395945	763	-29.5	NO	-
126	ZINC03850674	1490	-29.48	NO	-
127	ZINC03599237	1423	-29.45	NO	-
128	ZINC03451805	1336	-29.44	NO	-
129	ZINC03567268	1398	-29.42	NO	-
130	ZINC03814464	12	-29.4	YES	7
131	ZINC00632664	487	-29.39	NO	-
132	ZINC01829243	902	-29.39	NO	-
133	ZINC00073386	66	-29.37	NO	-
134	ZINC02957650	1193	-29.36	NO	-
135	ZINC03451257	1335	-29.32	NO	-
136	ZINC03859256	1570	-29.32	NO	-
137	ZINC02201893	952	-29.21	NO	-
138	ZINC02206143	955	-29.21	NO	-
139	ZINC03250347	1238	-29.21	NO	-
140	ZINC03814458	4	-29.19	YES	3
141	ZINC03854085	1515	-29.17	NO	-
142	ZINC01518201	856	-29.14	NO	-
143	ZINC00314531	228	-29.11	NO	-
144	ZINC03814477	15	-29.11	YES	9
145	ZINC04500759	2050	-29.11	NO	-
146	ZINC03549491	1395	-29.05	NO	-
147	ZINC03847448	1476	-29.05	NO	-
148	ZINC03562567	1397	-29.04	NO	-
149	ZINC02838937	1151	-29.03	NO	-
150	ZINC04016575	1865	-28.95	NO	-
151	ZINC04225078	1927	-28.93	NO	-
152	ZINC03247320	1237	-28.92	NO	-
153	ZINC01408856	770	-28.91	NO	-
154	ZINC00051499	52	-28.89	NO	-
155	ZINC00488644	355	-28.81	NO	-
156	ZINC03533002	1386	-28.81	NO	-
157	ZINC01419240	785	-28.79	NO	-
158	ZINC03388109	1291	-28.77	NO	-
159	ZINC01414222	779	-28.69	NO	-
160	ZINC02640211	1101	-28.63	NO	-
161	ZINC02501815	1077	-28.61	NO	-
162	ZINC00003491	13	-28.54	YES	8
163	ZINC01409204	773	-28.54	NO	-
164	ZINC03324120	1267	-28.51	NO	-
165	ZINC03903596	1680	-28.51	NO	-
166	ZINC02746649	1133	-28.5	NO	-
167	ZINC03852063	1493	-28.5	NO	-
168	ZINC03277957	1253	-28.48	NO	-
169	ZINC03961836	1746	-28.46	NO	-
170	ZINC02627708	1093	-28.43	NO	-
171	ZINC03551212	1396	-28.4	NO	-
172	ZINC04131200	1891	-28.4	NO	-
173	ZINC02957637	1192	-28.39	NO	-
174	ZINC03859309	1573	-28.38	NO	-
175	ZINC04115821	1880	-28.37	NO	-
176	ZINC01414899	784	-28.36	NO	-
177	ZINC01331362	760	-28.31	NO	-
178	ZINC03857261	1547	-28.31	NO	-
179	ZINC01468986	822	-28.3	NO	-
180	ZINC01049914	647	-28.29	NO	-
181	ZINC04509491	2053	-28.25	NO	-
182	ZINC01053398	650	-28.24	NO	-
183	ZINC03819713	1470	-28.21	NO	-
184	ZINC00088067	77	-28.16	NO	-
185	ZINC03567272	1399	-28.16	NO	-
186	ZINC01257904	736	-28.09	NO	-
187	ZINC03908817	1710	-28.09	NO	-
188	ZINC01496007	843	-28.04	NO	-
189	ZINC02718711	1128	-28.02	NO	-
190	ZINC00160140	117	-28.01	NO	-
191	ZINC02718696	1125	-28.01	NO	-
192	ZINC03848250	1477	-27.99	NO	-
193	ZINC04465605	2023	-27.99	NO	-
194	ZINC02639567	1100	-27.92	NO	-
195	ZINC02394634	1044	-27.91	NO	-
196	ZINC03855134	1529	-27.91	NO	-
197	ZINC02222522	967	-27.89	NO	-
198	ZINC01468998	824	-27.87	NO	-
199	ZINC00386462	266	-27.83	NO	-
200	ZINC01647428	873	-27.83	NO	-
201	ZINC02956113	1191	-27.83	NO	-
202	ZINC03417633	1308	-27.83	NO	-
203	ZINC00423393	291	-27.8	NO	-
204	ZINC03403272	1299	-27.78	NO	-
205	ZINC00545788	416	-27.73	NO	-
206	ZINC01648569	874	-27.73	NO	-
207	ZINC01922752	917	-27.73	NO	-
208	ZINC04400600	1987	-27.73	NO	-
209	ZINC04001306	1859	-27.65	NO	-
210	ZINC04209900	1906	-27.64	NO	-
211	ZINC00419436	284	-27.63	NO	-
212	ZINC03908811	1707	-27.63	NO	-
213	ZINC01901294	908	-27.58	NO	-
214	ZINC04047444	1870	-27.58	NO	-
215	ZINC03462023	1347	-27.54	NO	-
216	ZINC03908805	1704	-27.54	NO	-
217	ZINC01487985	836	-27.5	NO	-
218	ZINC03203516	1221	-27.49	NO	-
219	ZINC03406022	1301	-27.46	NO	-
220	ZINC01440225	809	-27.45	NO	-
221	ZINC02742899	1131	-27.44	NO	-
222	ZINC00108905	88	-27.42	NO	-
223	ZINC03979757	1807	-27.42	NO	-
224	ZINC02927738	1188	-27.4	NO	-
225	ZINC03518223	1375	-27.37	NO	-
226	ZINC03814452	21	-27.36	YES	12
227	ZINC03457402	1343	-27.35	NO	-
228	ZINC01290658	754	-27.34	NO	-
229	ZINC03418676	1309	-27.33	NO	-
230	ZINC04184177	1902	-27.32	NO	-
231	ZINC02636591	1097	-27.3	NO	-
232	ZINC00140767	111	-27.29	NO	-
233	ZINC00179064	127	-27.27	NO	-
234	ZINC01001471	634	-27.24	NO	-
235	ZINC01504513	847	-27.2	NO	-
236	ZINC03908217	1695	-27.2	NO	-
237	ZINC01130655	691	-27.17	NO	-
238	ZINC03855199	1531	-27.17	NO	-
239	ZINC00192916	139	-27.15	NO	-
240	ZINC00046592	51	-27.1	NO	-
241	ZINC00542446	407	-27.08	NO	-
242	ZINC00545944	417	-27.08	NO	-
243	ZINC01150082	703	-27.05	NO	-
244	ZINC01923449	918	-27.05	NO	-
245	ZINC00174868	124	-27.04	NO	-
246	ZINC03946539	1735	-27.04	NO	-
247	ZINC00006108	2	-26.98	NO	-
248	ZINC01501298	845	-26.93	NO	-
249	ZINC02281984	1002	-26.88	NO	-
250	ZINC01649532	875	-26.86	NO	-
251	ZINC04457821	2005	-26.86	NO	-
252	ZINC00053422	53	-26.84	NO	-
253	ZINC03854083	1513	-26.84	NO	-
254	ZINC01516393	851	-26.83	NO	-
255	ZINC03044893	1206	-26.83	NO	-
256	ZINC03633167	1444	-26.83	NO	-
257	ZINC01501285	844	-26.79	NO	-
258	ZINC03040096	1205	-26.79	NO	-
259	ZINC02646102	1104	-26.77	NO	-
260	ZINC02288808	1009	-26.76	NO	-
261	ZINC03398403	1293	-26.76	NO	-
262	ZINC03950311	1739	-26.72	NO	-
263	ZINC00090175	78	-26.69	NO	-
264	ZINC02800860	1145	-26.67	NO	-
265	ZINC04316941	1955	-26.66	NO	-
266	ZINC01086387	673	-26.65	NO	-
267	ZINC02861066	1158	-26.65	NO	-
268	ZINC03408381	1302	-26.61	NO	-
269	ZINC03430828	1325	-26.61	NO	-
270	ZINC04225062	1924	-26.6	NO	-
271	ZINC00406639	272	-26.58	NO	-
272	ZINC03569041	1400	-26.58	NO	-
273	ZINC03992897	1838	-26.58	NO	-
274	ZINC02425992	1053	-26.56	NO	-
275	ZINC02637648	1099	-26.54	NO	-
276	ZINC02653437	1107	-26.54	NO	-
277	ZINC03850098	1486	-26.53	NO	-
278	ZINC03030062	1201	-26.51	NO	-
279	ZINC01849267	904	-26.48	NO	-
280	ZINC00784486	529	-26.47	NO	-
281	ZINC04414852	1990	-26.47	NO	-
282	ZINC03814462	28	-26.46	YES	16
283	ZINC00505204	364	-26.45	NO	-
284	ZINC03855613	1535	-26.45	NO	-
285	ZINC00230102	164	-26.44	NO	-
286	ZINC01287012	747	-26.4	NO	-
287	ZINC00523794	376	-26.39	NO	-
288	ZINC03315424	1262	-26.39	NO	-
289	ZINC03848466	1478	-26.38	NO	-
290	ZINC02849038	1154	-26.34	NO	-
291	ZINC00828772	571	-26.31	NO	-
292	ZINC02205681	953	-26.31	NO	-
293	ZINC03256326	1243	-26.31	NO	-
294	ZINC04443746	1997	-26.31	NO	-
295	ZINC04464841	2017	-26.31	NO	-
296	ZINC02701715	1118	-26.3	NO	-
297	ZINC00266266	192	-26.28	NO	-
298	ZINC02869356	1162	-26.28	NO	-
299	ZINC00544452	409	-26.25	NO	-
300	ZINC02441614	1059	-26.22	NO	-
301	ZINC03860009	1582	-26.22	NO	-
302	ZINC03819466	1465	-26.19	NO	-
303	ZINC04225008	1912	-26.19	NO	-
304	ZINC00949673	613	-26.18	NO	-
305	ZINC02745558	1132	-26.16	NO	-
306	ZINC03819467	1467	-26.14	NO	-
307	ZINC03961966	1747	-26.13	NO	-
308	ZINC04469807	2040	-26.12	NO	-
309	ZINC02414821	1052	-26.1	NO	-
310	ZINC01034440	646	-26.09	NO	-
311	ZINC03357298	1280	-26.09	NO	-
312	ZINC01122918	683	-26.07	NO	-
313	ZINC03475056	1351	-26.07	NO	-
314	ZINC02872187	1165	-26.05	NO	-
315	ZINC01123416	684	-26.04	NO	-
316	ZINC00202450	152	-26.02	NO	-
317	ZINC00484384	349	-26.02	NO	-
318	ZINC03521633	1377	-26.02	NO	-
319	ZINC04164300	1898	-26.02	NO	-
320	ZINC00954834	617	-26.0	NO	-
321	ZINC02928150	1189	-26.0	NO	-
322	ZINC03048129	1207	-25.97	NO	-
323	ZINC03418903	1311	-25.97	NO	-
324	ZINC00384992	259	-25.96	NO	-
325	ZINC03033338	1202	-25.95	NO	-
326	ZINC00408342	273	-25.93	NO	-
327	ZINC04622860	2063	-25.93	NO	-
328	ZINC00602630	456	-25.91	NO	-
329	ZINC03814453	33	-25.89	YES	20
330	ZINC02955379	1190	-25.87	NO	-
331	ZINC03987655	1825	-25.87	NO	-
332	ZINC01565908	864	-25.82	NO	-
333	ZINC04116118	1883	-25.82	NO	-
334	ZINC04225027	1918	-25.81	NO	-
335	ZINC04354261	1973	-25.8	NO	-
336	ZINC00366897	245	-25.77	NO	-
337	ZINC04121320	1886	-25.77	NO	-
338	ZINC00026735	22	-25.76	NO	-
339	ZINC00156146	116	-25.76	NO	-
340	ZINC01331337	759	-25.76	NO	-
341	ZINC01442519	811	-25.75	NO	-
342	ZINC04466204	2028	-25.75	NO	-
343	ZINC00543176	408	-25.74	NO	-
344	ZINC03950313	1740	-25.74	NO	-
345	ZINC01062292	659	-25.71	NO	-
346	ZINC03236367	1233	-25.68	NO	-
347	ZINC00889193	592	-25.66	NO	-
348	ZINC03475717	1353	-25.66	NO	-
349	ZINC03422313	1320	-25.63	NO	-
350	ZINC00370871	251	-25.62	NO	-
351	ZINC04083562	1873	-25.62	NO	-
352	ZINC01067715	664	-25.58	NO	-
353	ZINC00202207	151	-25.54	NO	-
354	ZINC04164369	1899	-25.54	NO	-
355	ZINC00469975	332	-25.52	NO	-
356	ZINC00536746	386	-25.52	NO	-
357	ZINC00634089	489	-25.51	NO	-
358	ZINC01019119	640	-25.5	NO	-
359	ZINC03507638	1366	-25.5	NO	-
360	ZINC03873764	1625	-25.49	NO	-
361	ZINC03889963	1644	-25.49	NO	-
362	ZINC01422528	787	-25.48	NO	-
363	ZINC01875861	906	-25.48	NO	-
364	ZINC01427091	791	-25.47	NO	-
365	ZINC02757241	1135	-25.45	NO	-
366	ZINC00030345	31	-25.43	NO	-
367	ZINC02551044	1080	-25.43	NO	-
368	ZINC00299763	212	-25.39	NO	-
369	ZINC01159464	708	-25.39	NO	-
370	ZINC00423412	294	-25.38	NO	-
371	ZINC02444461	1063	-25.38	NO	-
372	ZINC03854086	1516	-25.38	NO	-
373	ZINC04262754	1939	-25.38	NO	-
374	ZINC00998370	631	-25.37	NO	-
375	ZINC02571071	1084	-25.37	NO	-
376	ZINC00536819	387	-25.36	NO	-
377	ZINC01086630	674	-25.36	NO	-
378	ZINC01149065	702	-25.36	NO	-
379	ZINC02911114	1186	-25.35	NO	-
380	ZINC03545052	1392	-25.34	NO	-
381	ZINC03911072	1713	-25.34	NO	-
382	ZINC00618711	470	-25.32	NO	-
383	ZINC00732046	512	-25.32	NO	-
384	ZINC00415281	279	-25.3	NO	-
385	ZINC03979716	1801	-25.28	NO	-
386	ZINC03856131	1538	-25.27	NO	-
387	ZINC04617746	40	-25.27	YES	26
388	ZINC03856350	1540	-25.26	NO	-
389	ZINC01079717	669	-25.23	NO	-
390	ZINC03461841	1346	-25.22	NO	-
391	ZINC04143893	1895	-25.22	NO	-
392	ZINC02616089	1086	-25.19	NO	-
393	ZINC00175333	125	-25.17	NO	-
394	ZINC04003092	1861	-25.17	NO	-
395	ZINC03311553	1260	-25.15	NO	-
396	ZINC00429751	300	-25.13	NO	-
397	ZINC01002240	635	-25.13	NO	-
398	ZINC03406014	1300	-25.13	NO	-
399	ZINC04252423	1933	-25.12	NO	-
400	ZINC03907213	1689	-25.11	NO	-
401	ZINC03908803	1701	-25.09	NO	-
402	ZINC01125011	686	-25.08	NO	-
403	ZINC00800924	542	-25.07	NO	-
404	ZINC04316746	1953	-25.06	NO	-
405	ZINC00420138	285	-25.04	NO	-
406	ZINC03867604	1597	-25.04	NO	-
407	ZINC01796995	897	-25.03	NO	-
408	ZINC01287047	752	-25.0	NO	-
409	ZINC03543351	1391	-24.99	NO	-
410	ZINC02624806	1090	-24.96	NO	-
411	ZINC03814470	10	-24.95	YES	5
412	ZINC00200590	146	-24.93	NO	-
413	ZINC02447652	1064	-24.92	NO	-
414	ZINC00086200	74	-24.91	NO	-
415	ZINC00216210	159	-24.91	NO	-
416	ZINC03357297	1279	-24.91	NO	-
417	ZINC01026085	645	-24.9	NO	-
418	ZINC00389256	267	-24.89	NO	-
419	ZINC03854077	1511	-24.86	NO	-
420	ZINC03495848	1363	-24.83	NO	-
421	ZINC03997564	1851	-24.83	NO	-
422	ZINC03516690	1373	-24.82	NO	-
423	ZINC03816083	1459	-24.81	NO	-
424	ZINC00144849	113	-24.8	NO	-
425	ZINC00545520	413	-24.79	NO	-
426	ZINC02285496	1006	-24.78	NO	-
427	ZINC02437100	1057	-24.78	NO	-
428	ZINC03569956	1401	-24.78	NO	-
429	ZINC02875345	1168	-24.77	NO	-
430	ZINC03991076	1834	-24.77	NO	-
431	ZINC03847309	1475	-24.76	NO	-
432	ZINC02282306	1003	-24.75	NO	-
433	ZINC04176046	1900	-24.75	NO	-
434	ZINC04465475	2021	-24.75	NO	-
435	ZINC02394847	1045	-24.72	NO	-
436	ZINC03814459	1	-24.71	YES	2
437	ZINC04469726	2039	-24.71	NO	-
438	ZINC01020411	641	-24.7	NO	-
439	ZINC02295145	1012	-24.69	NO	-
440	ZINC03907514	1693	-24.69	NO	-
441	ZINC00423416	296	-24.68	NO	-
442	ZINC03330634	1270	-24.66	NO	-
443	ZINC01238258	732	-24.62	NO	-
444	ZINC00115651	98	-24.61	NO	-
445	ZINC03509822	1370	-24.61	NO	-
446	ZINC03907499	1692	-24.61	NO	-
447	ZINC03867603	1595	-24.6	NO	-
448	ZINC03971672	1784	-24.6	NO	-
449	ZINC00033458	37	-24.59	NO	-
450	ZINC00634110	491	-24.58	NO	-
451	ZINC02281793	1001	-24.56	NO	-
452	ZINC00803803	548	-24.55	NO	-
453	ZINC03398506	1294	-24.53	NO	-
454	ZINC00433797	301	-24.51	NO	-
455	ZINC00809825	562	-24.51	NO	-
456	ZINC03518222	1374	-24.51	NO	-
457	ZINC03814479	8	-24.51	YES	4
458	ZINC00882482	590	-24.49	NO	-
459	ZINC01921257	911	-24.49	NO	-
460	ZINC00619819	473	-24.48	NO	-
461	ZINC03346126	1274	-24.48	NO	-
462	ZINC03378050	1287	-24.48	NO	-
463	ZINC00423413	295	-24.46	NO	-
464	ZINC03422316	1321	-24.46	NO	-
465	ZINC00337066	233	-24.45	NO	-
466	ZINC02767278	1137	-24.45	NO	-
467	ZINC03575225	1403	-24.45	NO	-
468	ZINC00232114	166	-24.42	NO	-
469	ZINC00420563	286	-24.42	NO	-
470	ZINC04467883	2032	-24.41	NO	-
471	ZINC01178205	715	-24.4	NO	-
472	ZINC03418909	1313	-24.39	NO	-
473	ZINC03907516	1694	-24.38	NO	-
474	ZINC00753986	514	-24.36	NO	-
475	ZINC00899089	600	-24.36	NO	-
476	ZINC00594111	451	-24.32	NO	-
477	ZINC03474356	1349	-24.32	NO	-
478	ZINC04225028	1921	-24.32	NO	-
479	ZINC03439903	1327	-24.31	NO	-
480	ZINC02620245	1087	-24.3	NO	-
481	ZINC04468422	2033	-24.3	NO	-
482	ZINC03242403	1236	-24.28	NO	-
483	ZINC03909297	1711	-24.28	NO	-
484	ZINC00288284	199	-24.27	NO	-
485	ZINC01178204	714	-24.27	NO	-
486	ZINC04469897	2041	-24.27	NO	-
487	ZINC03312328	1261	-24.25	NO	-
488	ZINC00423403	292	-24.24	NO	-
489	ZINC00616753	469	-24.24	NO	-
490	ZINC00894595	599	-24.24	NO	-
491	ZINC01086386	672	-24.24	NO	-
492	ZINC03254008	1242	-24.24	NO	-
493	ZINC03612643	1438	-24.24	NO	-
494	ZINC00063405	59	-24.23	NO	-
495	ZINC02706520	1120	-24.18	NO	-
496	ZINC03310584	1258	-24.18	NO	-
497	ZINC00536909	390	-24.17	NO	-
498	ZINC03475713	1352	-24.14	NO	-
499	ZINC04467850	2029	-24.11	NO	-
500	ZINC00778548	520	-24.1	NO	-
501	ZINC04263628	1940	-24.1	NO	-
502	ZINC00200589	144	-24.09	NO	-
503	ZINC03207937	1222	-24.09	NO	-
504	ZINC00621164	478	-24.08	NO	-
505	ZINC00268949	193	-24.07	NO	-
506	ZINC00023543	3	-24.04	YES	3
507	ZINC00208895	156	-24.04	NO	-
508	ZINC01556760	858	-24.03	NO	-
509	ZINC00902554	605	-24.02	NO	-
510	ZINC00730214	511	-24.01	NO	-
511	ZINC02107081	942	-24.01	NO	-
512	ZINC03963079	1748	-23.99	NO	-
513	ZINC04479358	2047	-23.99	NO	-
514	ZINC02394307	1042	-23.98	NO	-
515	ZINC00257702	185	-23.97	NO	-
516	ZINC01123502	685	-23.97	NO	-
517	ZINC04468620	2036	-23.97	NO	-
518	ZINC01398659	766	-23.96	NO	-
519	ZINC03814457	0	-23.96	YES	1
520	ZINC03853152	1501	-23.96	NO	-
521	ZINC02412977	1051	-23.95	NO	-
522	ZINC03545071	1393	-23.95	NO	-
523	ZINC00423409	293	-23.94	NO	-
524	ZINC04317212	1958	-23.92	NO	-
525	ZINC01933412	931	-23.9	NO	-
526	ZINC03855594	1534	-23.9	NO	-
527	ZINC03814443	25	-23.86	YES	14
528	ZINC00244316	179	-23.85	NO	-
529	ZINC01118516	680	-23.84	NO	-
530	ZINC01487345	7	-23.82	YES	3
531	ZINC04225006	1909	-23.82	NO	-
532	ZINC00071925	64	-23.81	NO	-
533	ZINC01641925	5	-23.81	YES	3
534	ZINC01564714	863	-23.8	NO	-
535	ZINC02898108	1183	-23.8	NO	-
536	ZINC01078715	668	-23.78	NO	-
537	ZINC03885403	1635	-23.78	NO	-
538	ZINC01893624	907	-23.77	NO	-
539	ZINC04280317	1944	-23.77	NO	-
540	ZINC03507809	1368	-23.76	NO	-
541	ZINC00299766	213	-23.75	NO	-
542	ZINC03814460	2	-23.75	YES	2
543	ZINC03906393	1685	-23.75	NO	-
544	ZINC00091359	81	-23.74	NO	-
545	ZINC00288907	201	-23.73	NO	-
546	ZINC00367746	246	-23.73	NO	-
547	ZINC03455255	1342	-23.73	NO	-
548	ZINC02344649	1024	-23.72	NO	-
549	ZINC04257438	1936	-23.71	NO	-
550	ZINC01933353	927	-23.69	NO	-
551	ZINC02695916	1117	-23.68	NO	-
552	ZINC00460879	312	-23.67	NO	-
553	ZINC01774311	895	-23.66	NO	-
554	ZINC02464124	1068	-23.66	NO	-
555	ZINC01493911	842	-23.65	NO	-
556	ZINC04355893	1974	-23.61	NO	-
557	ZINC00116246	99	-23.59	NO	-
558	ZINC03487860	1361	-23.59	NO	-
559	ZINC01486508	834	-23.58	NO	-
560	ZINC00195959	140	-23.57	NO	-
561	ZINC00305680	219	-23.57	NO	-
562	ZINC00755030	516	-23.57	NO	-
563	ZINC03605594	1427	-23.57	NO	-
564	ZINC00288913	202	-23.56	NO	-
565	ZINC02884887	1179	-23.56	NO	-
566	ZINC03507808	1367	-23.56	NO	-
567	ZINC04465480	2022	-23.56	NO	-
568	ZINC00620935	476	-23.54	NO	-
569	ZINC04500766	2051	-23.54	NO	-
570	ZINC03905171	1683	-23.52	NO	-
571	ZINC00707790	503	-23.51	NO	-
572	ZINC03852400	1495	-23.49	NO	-
573	ZINC02280695	1000	-23.48	NO	-
574	ZINC00111808	93	-23.47	NO	-
575	ZINC03612639	1436	-23.47	NO	-
576	ZINC02762092	1136	-23.46	NO	-
577	ZINC00835772	575	-23.45	NO	-
578	ZINC04013676	1864	-23.44	NO	-
579	ZINC04387006	1983	-23.44	NO	-
580	ZINC01170602	710	-23.42	NO	-
581	ZINC00532000	385	-23.41	NO	-
582	ZINC01933339	923	-23.41	NO	-
583	ZINC03855459	1533	-23.41	NO	-
584	ZINC01933349	925	-23.4	NO	-
585	ZINC00471238	334	-23.39	NO	-
586	ZINC01136286	698	-23.38	NO	-
587	ZINC02241863	988	-23.37	NO	-
588	ZINC00419224	281	-23.36	NO	-
589	ZINC02055809	935	-23.36	NO	-
590	ZINC03262087	1247	-23.35	NO	-
591	ZINC04257391	1934	-23.35	NO	-
592	ZINC01069513	665	-23.34	NO	-
593	ZINC03262185	1248	-23.34	NO	-
594	ZINC02390764	1040	-23.33	NO	-
595	ZINC02664126	1113	-23.31	NO	-
596	ZINC03912694	1722	-23.31	NO	-
597	ZINC03997186	1845	-23.31	NO	-
598	ZINC04387106	1984	-23.31	NO	-
599	ZINC00809474	561	-23.28	NO	-
600	ZINC00285933	198	-23.26	NO	-
601	ZINC00531981	384	-23.26	NO	-
602	ZINC01921207	910	-23.26	NO	-
603	ZINC01287013	748	-23.24	NO	-
604	ZINC00147887	115	-23.23	NO	-
605	ZINC03127361	1211	-23.23	NO	-
606	ZINC03365833	1283	-23.23	NO	-
607	ZINC00790039	530	-23.22	NO	-
608	ZINC02643434	1102	-23.22	NO	-
609	ZINC03384831	1289	-23.22	NO	-
610	ZINC02889987	1181	-23.21	NO	-
611	ZINC02123307	944	-23.2	NO	-
612	ZINC01148705	701	-23.19	NO	-
613	ZINC03380464	1288	-23.18	NO	-
614	ZINC00501669	363	-23.17	NO	-
615	ZINC01933411	929	-23.17	NO	-
616	ZINC03908590	1697	-23.17	NO	-
617	ZINC02319490	1013	-23.16	NO	-
618	ZINC03852151	1494	-23.16	NO	-
619	ZINC00784478	527	-23.15	NO	-
620	ZINC01583340	865	-23.14	NO	-
621	ZINC02208649	957	-23.14	NO	-
622	ZINC04277178	1943	-23.14	NO	-
623	ZINC01216699	721	-23.13	NO	-
624	ZINC03819371	1462	-23.13	NO	-
625	ZINC03867713	1600	-23.13	NO	-
626	ZINC03599947	1424	-23.11	NO	-
627	ZINC00804199	550	-23.1	NO	-
628	ZINC00471237	333	-23.09	NO	-
629	ZINC03946861	1737	-23.09	NO	-
630	ZINC03259140	1244	-23.07	NO	-
631	ZINC01196922	720	-23.06	NO	-
632	ZINC00296088	208	-23.05	NO	-
633	ZINC02646581	1105	-23.04	NO	-
634	ZINC01649340	6	-23.03	YES	3
635	ZINC02370715	1039	-23.03	NO	-
636	ZINC02193841	947	-23.02	NO	-
637	ZINC02283905	1005	-23.02	NO	-
638	ZINC00626811	480	-23.01	NO	-
639	ZINC03542986	1390	-23.01	NO	-
640	ZINC03857262	1548	-23.01	NO	-
641	ZINC02565335	1081	-23.0	NO	-
642	ZINC03451937	1337	-23.0	NO	-
643	ZINC00835015	574	-22.98	NO	-
644	ZINC03356307	1278	-22.98	NO	-
645	ZINC03896584	1667	-22.98	NO	-
646	ZINC03878226	1626	-22.97	NO	-
647	ZINC04455842	2002	-22.96	NO	-
648	ZINC00444594	307	-22.95	NO	-
649	ZINC00466925	328	-22.95	NO	-
650	ZINC01131178	692	-22.94	NO	-
651	ZINC04337669	1967	-22.94	NO	-
652	ZINC00056094	54	-22.91	NO	-
653	ZINC00634100	490	-22.91	NO	-
654	ZINC02503741	1079	-22.91	NO	-
655	ZINC00080999	72	-22.89	NO	-
656	ZINC00524445	377	-22.89	NO	-
657	ZINC01097629	678	-22.89	NO	-
658	ZINC03250759	1240	-22.89	NO	-
659	ZINC03367199	1284	-22.89	NO	-
660	ZINC00037147	43	-22.87	NO	-
661	ZINC03354854	1277	-22.87	NO	-
662	ZINC03370728	1285	-22.87	NO	-
663	ZINC01677089	878	-22.86	NO	-
664	ZINC03440590	1328	-22.86	NO	-
665	ZINC03906387	1684	-22.86	NO	-
666	ZINC00479618	345	-22.84	NO	-
667	ZINC01683957	880	-22.84	NO	-
668	ZINC03814467	9	-22.84	YES	5
669	ZINC04138271	1892	-22.84	NO	-
670	ZINC01759701	890	-22.82	NO	-
671	ZINC03907498	1691	-22.82	NO	-
672	ZINC00201361	150	-22.81	NO	-
673	ZINC03523313	1378	-22.8	NO	-
674	ZINC01841772	903	-22.79	NO	-
675	ZINC03942104	1732	-22.79	NO	-
676	ZINC01397428	764	-22.77	NO	-
677	ZINC00784480	528	-22.76	NO	-
678	ZINC01076219	667	-22.76	NO	-
679	ZINC03985039	1822	-22.76	NO	-
680	ZINC03523894	1379	-22.75	NO	-
681	ZINC03605629	1428	-22.75	NO	-
682	ZINC03569957	1402	-22.74	NO	-
683	ZINC03657382	1449	-22.74	NO	-
684	ZINC03857800	1555	-22.74	NO	-
685	ZINC01489524	837	-22.73	NO	-
686	ZINC03375427	1286	-22.72	NO	-
687	ZINC03581231	1422	-22.72	NO	-
688	ZINC00201168	149	-22.7	NO	-
689	ZINC03399027	1295	-22.7	NO	-
690	ZINC03892123	1660	-22.68	NO	-
691	ZINC00727263	509	-22.67	NO	-
692	ZINC03625097	1440	-22.67	NO	-
693	ZINC01921555	914	-22.66	NO	-
694	ZINC00312149	224	-22.65	NO	-
695	ZINC03191611	1218	-22.59	NO	-
696	ZINC02391227	1041	-22.58	NO	-
697	ZINC02686997	1116	-22.58	NO	-
698	ZINC03231911	1225	-22.57	NO	-
699	ZINC00905575	606	-22.56	NO	-
700	ZINC04468463	2035	-22.55	NO	-
701	ZINC02366590	1037	-22.54	NO	-
702	ZINC01559383	859	-22.53	NO	-
703	ZINC02282906	1004	-22.53	NO	-
704	ZINC00063411	60	-22.52	NO	-
705	ZINC00588371	449	-22.52	NO	-
706	ZINC01504350	846	-22.52	NO	-
707	ZINC00457156	311	-22.51	NO	-
708	ZINC00131561	103	-22.5	NO	-
709	ZINC02134257	945	-22.5	NO	-
710	ZINC00499027	362	-22.48	NO	-
711	ZINC04149018	1897	-22.48	NO	-
712	ZINC00344276	238	-22.46	NO	-
713	ZINC00034136	38	-22.45	NO	-
714	ZINC01516501	854	-22.45	NO	-
715	ZINC00184122	134	-22.43	NO	-
716	ZINC03605510	1425	-22.42	NO	-
717	ZINC00612070	460	-22.4	NO	-
718	ZINC04469720	2038	-22.39	NO	-
719	ZINC02461441	1066	-22.38	NO	-
720	ZINC00524878	380	-22.37	NO	-
721	ZINC00087451	76	-22.36	NO	-
722	ZINC03857926	1556	-22.36	NO	-
723	ZINC02602352	1085	-22.35	NO	-
724	ZINC00230801	165	-22.32	NO	-
725	ZINC03579580	1411	-22.32	NO	-
726	ZINC01398087	765	-22.31	NO	-
727	ZINC04517021	2056	-22.3	NO	-
728	ZINC00091356	80	-22.29	NO	-
729	ZINC02569032	1083	-22.29	NO	-
730	ZINC03893108	1666	-22.29	NO	-
731	ZINC02636918	1098	-22.28	NO	-
732	ZINC01741722	882	-22.27	NO	-
733	ZINC03892014	1659	-22.27	NO	-
734	ZINC03526225	1385	-22.25	NO	-
735	ZINC03605753	1429	-22.24	NO	-
736	ZINC03264694	1250	-22.22	NO	-
737	ZINC03890793	1651	-22.21	NO	-
738	ZINC00609289	458	-22.2	NO	-
739	ZINC04469951	2043	-22.2	NO	-
740	ZINC00023841	30	-22.19	YES	17
741	ZINC00950289	615	-22.19	NO	-
742	ZINC04505136	2052	-22.19	NO	-
743	ZINC01063549	661	-22.18	NO	-
744	ZINC01177943	713	-22.16	NO	-
745	ZINC00911865	608	-22.15	NO	-
746	ZINC03872756	1624	-22.14	NO	-
747	ZINC04454236	1999	-22.14	NO	-
748	ZINC00449951	308	-22.13	NO	-
749	ZINC01490962	840	-22.13	NO	-
750	ZINC04468440	2034	-22.13	NO	-
751	ZINC02873919	1167	-22.12	NO	-
752	ZINC02880011	1169	-22.11	NO	-
753	ZINC03507636	1365	-22.1	NO	-
754	ZINC03907399	1690	-22.1	NO	-
755	ZINC01132406	695	-22.08	NO	-
756	ZINC02795765	1144	-22.08	NO	-
757	ZINC03605572	1426	-22.06	NO	-
758	ZINC00620845	475	-22.05	NO	-
759	ZINC00160866	118	-22.04	NO	-
760	ZINC04386416	1980	-22.03	NO	-
761	ZINC00523032	375	-22.02	NO	-
762	ZINC01125293	687	-22.02	NO	-
763	ZINC00063412	61	-22.01	NO	-
764	ZINC03817246	1460	-22.01	NO	-
765	ZINC03868783	1620	-22.0	NO	-
766	ZINC04001046	1854	-22.0	NO	-
767	ZINC02974475	1196	-21.97	NO	-
768	ZINC03886810	1636	-21.97	NO	-
769	ZINC00596540	453	-21.96	NO	-
770	ZINC01679981	879	-21.96	NO	-
771	ZINC03862078	1584	-21.96	NO	-
772	ZINC00516382	371	-21.95	NO	-
773	ZINC01066689	663	-21.95	NO	-
774	ZINC02239389	983	-21.94	NO	-
775	ZINC00357252	241	-21.93	NO	-
776	ZINC00112082	95	-21.92	NO	-
777	ZINC00131422	102	-21.91	NO	-
778	ZINC00131980	104	-21.9	NO	-
779	ZINC00182687	132	-21.9	NO	-
780	ZINC04115421	1878	-21.9	NO	-
781	ZINC03768044	1455	-21.89	NO	-
782	ZINC00232118	167	-21.87	NO	-
783	ZINC01428351	792	-21.87	NO	-
784	ZINC03239959	1235	-21.87	NO	-
785	ZINC00013886	6	-21.86	NO	-
786	ZINC00424178	297	-21.85	NO	-
787	ZINC04116896	1884	-21.85	NO	-
788	ZINC00480399	348	-21.84	NO	-
789	ZINC00524891	381	-21.84	NO	-
790	ZINC01054225	651	-21.84	NO	-
791	ZINC03848752	1480	-21.84	NO	-
792	ZINC00467851	329	-21.83	NO	-
793	ZINC03858300	1563	-21.82	NO	-
794	ZINC04531388	2060	-21.81	NO	-
795	ZINC01054565	652	-21.79	NO	-
796	ZINC03629241	1442	-21.79	NO	-
797	ZINC01943942	932	-21.78	NO	-
798	ZINC03335478	1272	-21.77	NO	-
799	ZINC03081892	1208	-21.76	NO	-
800	ZINC01050089	648	-21.74	NO	-
801	ZINC00704338	501	-21.73	NO	-
802	ZINC02404828	1048	-21.72	NO	-
803	ZINC04617747	26	-21.72	YES	14
804	ZINC00011462	3	-21.71	NO	-
805	ZINC04470138	2045	-21.7	NO	-
806	ZINC00858222	582	-21.69	NO	-
807	ZINC03346440	1275	-21.67	NO	-
808	ZINC04038098	1869	-21.66	NO	-
809	ZINC03310808	1259	-21.64	NO	-
810	ZINC00386402	264	-21.63	NO	-
811	ZINC00953372	616	-21.63	NO	-
812	ZINC00210582	157	-21.62	NO	-
813	ZINC04322035	1963	-21.62	NO	-
814	ZINC01406259	769	-21.6	NO	-
815	ZINC01742873	883	-21.59	NO	-
816	ZINC04257400	1935	-21.58	NO	-
817	ZINC03545563	1394	-21.57	NO	-
818	ZINC01057166	655	-21.56	NO	-
819	ZINC03854735	1522	-21.56	NO	-
820	ZINC03848866	1484	-21.55	NO	-
821	ZINC00200627	147	-21.52	NO	-
822	ZINC00017176	11	-21.51	NO	-
823	ZINC01762580	891	-21.5	NO	-
824	ZINC03250349	1239	-21.5	NO	-
825	ZINC03385737	1290	-21.49	NO	-
826	ZINC01287224	753	-21.48	NO	-
827	ZINC00809405	558	-21.47	NO	-
828	ZINC03814450	31	-21.46	YES	18
829	ZINC04465805	2025	-21.45	NO	-
830	ZINC03969632	2067	-21.44	NO	-
831	ZINC01234546	731	-21.43	NO	-
832	ZINC03902931	1677	-21.43	NO	-
833	ZINC03521367	1376	-21.41	NO	-
834	ZINC00754802	515	-21.4	NO	-
835	ZINC01690047	881	-21.4	NO	-
836	ZINC03814451	37	-21.4	YES	23
837	ZINC03452854	1340	-21.39	NO	-
838	ZINC00296101	210	-21.37	NO	-
839	ZINC02398872	1047	-21.37	NO	-
840	ZINC03447830	1333	-21.37	NO	-
841	ZINC00241720	175	-21.36	NO	-
842	ZINC00621001	477	-21.35	NO	-
843	ZINC01055805	653	-21.33	NO	-
844	ZINC02091772	940	-21.33	NO	-
845	ZINC02241864	989	-21.33	NO	-
846	ZINC00289930	203	-21.32	NO	-
847	ZINC02230028	975	-21.29	NO	-
848	ZINC00884868	591	-21.28	NO	-
849	ZINC03344605	1273	-21.27	NO	-
850	ZINC03867702	1598	-21.27	NO	-
851	ZINC04437605	1992	-21.27	NO	-
852	ZINC00801751	545	-21.26	NO	-
853	ZINC00477228	343	-21.25	NO	-
854	ZINC00524820	379	-21.25	NO	-
855	ZINC00645784	495	-21.25	NO	-
856	ZINC01257009	735	-21.25	NO	-
857	ZINC03538375	1388	-21.25	NO	-
858	ZINC03538373	1387	-21.24	NO	-
859	ZINC04225010	1915	-21.23	NO	-
860	ZINC01164451	709	-21.21	NO	-
861	ZINC00585137	448	-21.18	NO	-
862	ZINC03315679	1266	-21.18	NO	-
863	ZINC03448750	1334	-21.18	NO	-
864	ZINC00420818	289	-21.17	NO	-
865	ZINC00444432	305	-21.17	NO	-
866	ZINC02664125	1112	-21.17	NO	-
867	ZINC03848773	1482	-21.17	NO	-
868	ZINC02089039	938	-21.16	NO	-
869	ZINC00538090	403	-21.15	NO	-
870	ZINC00638480	493	-21.14	NO	-
871	ZINC00949674	614	-21.14	NO	-
872	ZINC00020212	15	-21.12	NO	-
873	ZINC00020730	16	-21.12	NO	-
874	ZINC00192823	138	-21.12	NO	-
875	ZINC00892395	594	-21.1	NO	-
876	ZINC00318835	230	-21.09	NO	-
877	ZINC03261619	1246	-21.09	NO	-
878	ZINC00205663	155	-21.08	NO	-
879	ZINC00928787	610	-21.08	NO	-
880	ZINC03672785	1450	-21.07	NO	-
881	ZINC00480398	347	-21.06	NO	-
882	ZINC01150869	704	-21.05	NO	-
883	ZINC03852061	1492	-21.05	NO	-
884	ZINC00545519	411	-21.04	NO	-
885	ZINC01006661	636	-21.04	NO	-
886	ZINC03857263	1549	-21.04	NO	-
887	ZINC03579551	1407	-21.03	NO	-
888	ZINC01475243	828	-21.02	NO	-
889	ZINC02432793	1055	-21.02	NO	-
890	ZINC00545600	415	-21.01	NO	-
891	ZINC02873537	1166	-21.01	NO	-
892	ZINC00020210	13	-21.0	NO	-
893	ZINC02242380	995	-20.98	NO	-
894	ZINC00425636	298	-20.96	NO	-
895	ZINC00558000	431	-20.96	NO	-
896	ZINC03474387	1350	-20.96	NO	-
897	ZINC00216209	158	-20.94	NO	-
898	ZINC00471590	335	-20.94	NO	-
899	ZINC01803016	898	-20.93	NO	-
900	ZINC02659983	1109	-20.93	NO	-
901	ZINC02224268	969	-20.92	NO	-
902	ZINC02286082	1008	-20.92	NO	-
903	ZINC00972467	625	-20.91	NO	-
904	ZINC01013829	639	-20.91	NO	-
905	ZINC03002481	1198	-20.91	NO	-
906	ZINC00243607	178	-20.9	NO	-
907	ZINC03850101	1488	-20.9	NO	-
908	ZINC00537312	394	-20.87	NO	-
909	ZINC01148703	700	-20.87	NO	-
910	ZINC00833420	572	-20.86	NO	-
911	ZINC03480404	1359	-20.86	NO	-
912	ZINC00486917	351	-20.84	NO	-
913	ZINC00859413	583	-20.84	NO	-
914	ZINC00508861	365	-20.82	NO	-
915	ZINC02865347	1160	-20.79	NO	-
916	ZINC01324658	758	-20.76	NO	-
917	ZINC01151508	706	-20.75	NO	-
918	ZINC04412065	1989	-20.74	NO	-
919	ZINC01751661	886	-20.72	NO	-
920	ZINC02831043	1150	-20.71	NO	-
921	ZINC00419226	282	-20.7	NO	-
922	ZINC00848824	580	-20.7	NO	-
923	ZINC02064740	937	-20.7	NO	-
924	ZINC00510745	368	-20.69	NO	-
925	ZINC00516672	372	-20.68	NO	-
926	ZINC01472306	825	-20.68	NO	-
927	ZINC03579578	1410	-20.68	NO	-
928	ZINC04192758	1905	-20.68	NO	-
929	ZINC03814454	22	-20.67	YES	12
930	ZINC00602554	455	-20.65	NO	-
931	ZINC03209767	1223	-20.65	NO	-
932	ZINC04317740	1962	-20.65	NO	-
933	ZINC04618467	2061	-20.65	NO	-
934	ZINC02064738	936	-20.64	NO	-
935	ZINC04459965	2010	-20.64	NO	-
936	ZINC04464814	2016	-20.64	NO	-
937	ZINC00030061	29	-20.63	NO	-
938	ZINC04306131	1947	-20.59	NO	-
939	ZINC00472535	339	-20.56	NO	-
940	ZINC04384164	1978	-20.56	NO	-
941	ZINC03394618	1292	-20.55	NO	-
942	ZINC00205662	154	-20.53	NO	-
943	ZINC00307448	221	-20.53	NO	-
944	ZINC00970022	622	-20.53	NO	-
945	ZINC02792937	1143	-20.52	NO	-
946	ZINC00024494	19	-20.51	NO	-
947	ZINC02663849	1111	-20.51	NO	-
948	ZINC02855742	1155	-20.51	NO	-
949	ZINC00235408	170	-20.5	NO	-
950	ZINC01464985	817	-20.5	NO	-
951	ZINC03891492	1655	-20.5	NO	-
952	ZINC00472489	337	-20.49	NO	-
953	ZINC04469667	2037	-20.49	NO	-
954	ZINC01151507	705	-20.48	NO	-
955	ZINC03903795	1681	-20.48	NO	-
956	ZINC00304032	218	-20.43	NO	-
957	ZINC00462783	314	-20.42	NO	-
958	ZINC00463202	317	-20.41	NO	-
959	ZINC03414169	1304	-20.41	NO	-
960	ZINC03507831	1369	-20.41	NO	-
961	ZINC00260968	186	-20.4	NO	-
962	ZINC03447015	1332	-20.37	NO	-
963	ZINC00600716	454	-20.36	NO	-
964	ZINC04396022	1985	-20.35	NO	-
965	ZINC03364172	1282	-20.33	NO	-
966	ZINC00288904	200	-20.32	NO	-
967	ZINC00581973	441	-20.32	NO	-
968	ZINC00444455	306	-20.31	NO	-
969	ZINC00452803	309	-20.31	NO	-
970	ZINC00798419	535	-20.31	NO	-
971	ZINC00859871	585	-20.31	NO	-
972	ZINC01752717	887	-20.31	NO	-
973	ZINC02139584	946	-20.31	NO	-
974	ZINC00594085	450	-20.3	NO	-
975	ZINC00136339	107	-20.29	NO	-
976	ZINC00302412	215	-20.29	NO	-
977	ZINC04464867	2018	-20.29	NO	-
978	ZINC00046565	49	-20.27	NO	-
979	ZINC00296098	209	-20.26	NO	-
980	ZINC00480397	346	-20.22	NO	-
981	ZINC02218983	966	-20.22	NO	-
982	ZINC00253966	183	-20.19	NO	-
983	ZINC04470451	2046	-20.19	NO	-
984	ZINC04484140	2048	-20.13	NO	-
985	ZINC03443406	1330	-20.11	NO	-
986	ZINC04188299	1903	-20.11	NO	-
987	ZINC00036871	42	-20.08	NO	-
988	ZINC03716133	1454	-20.05	NO	-
989	ZINC03232480	1228	-20.04	NO	-
990	ZINC02812305	1147	-20.03	NO	-
991	ZINC00514219	369	-20.02	NO	-
992	ZINC03859547	1577	-20.02	NO	-
993	ZINC00798420	536	-19.99	NO	-
994	ZINC01933338	921	-19.99	NO	-
995	ZINC04464443	2015	-19.98	NO	-
996	ZINC00730212	510	-19.97	NO	-
997	ZINC00171219	119	-19.96	NO	-
998	ZINC00182207	130	-19.96	NO	-
999	ZINC03418907	1312	-19.96	NO	-
1000	ZINC03579696	1417	-19.96	NO	-
1001	ZINC01795259	896	-19.95	NO	-
1002	ZINC00416710	280	-19.94	NO	-
1003	ZINC02755015	1134	-19.94	NO	-
1004	ZINC03251052	1241	-19.92	NO	-
1005	ZINC00438112	302	-19.91	NO	-
1006	ZINC03857662	1553	-19.9	NO	-
1007	ZINC00613475	464	-19.89	NO	-
1008	ZINC01191698	719	-19.89	NO	-
1009	ZINC00058582	55	-19.88	NO	-
1010	ZINC03579609	1413	-19.88	NO	-
1011	ZINC04001228	1858	-19.88	NO	-
1012	ZINC00264694	191	-19.87	NO	-
1013	ZINC01188054	716	-19.87	NO	-
1014	ZINC04229215	1929	-19.87	NO	-
1015	ZINC01226928	728	-19.86	NO	-
1016	ZINC03310264	1257	-19.86	NO	-
1017	ZINC03848745	1479	-19.86	NO	-
1018	ZINC00859942	587	-19.84	NO	-
1019	ZINC01491556	841	-19.84	NO	-
1020	ZINC03839468	1474	-19.84	NO	-
1021	ZINC03889962	1643	-19.84	NO	-
1022	ZINC02884767	1178	-19.82	NO	-
1023	ZINC01673110	877	-19.81	NO	-
1024	ZINC03930676	1726	-19.78	NO	-
1025	ZINC00466653	327	-19.74	NO	-
1026	ZINC01287014	749	-19.74	NO	-
1027	ZINC00603011	29	-19.72	YES	16
1028	ZINC03191456	1217	-19.72	NO	-
1029	ZINC00454299	310	-19.71	NO	-
1030	ZINC03983467	1819	-19.69	NO	-
1031	ZINC02230029	976	-19.68	NO	-
1032	ZINC04464245	2014	-19.67	NO	-
1033	ZINC03820622	1472	-19.64	NO	-
1034	ZINC03969562	1764	-19.64	NO	-
1035	ZINC00516369	370	-19.63	NO	-
1036	ZINC03857661	1552	-19.63	NO	-
1037	ZINC03988254	1830	-19.62	NO	-
1038	ZINC00638477	492	-19.59	NO	-
1039	ZINC00610103	459	-19.53	NO	-
1040	ZINC02889561	1180	-19.53	NO	-
1041	ZINC02218057	965	-19.51	NO	-
1042	ZINC00809403	557	-19.5	NO	-
1043	ZINC02883110	1174	-19.5	NO	-
1044	ZINC00269547	195	-19.49	NO	-
1045	ZINC00620375	474	-19.48	NO	-
1046	ZINC03579723	1419	-19.48	NO	-
1047	ZINC00371036	252	-19.47	NO	-
1048	ZINC00475021	342	-19.47	NO	-
1049	ZINC02364274	1036	-19.46	NO	-
1050	ZINC00242784	177	-19.45	NO	-
1051	ZINC03653491	1448	-19.45	NO	-
1052	ZINC00619715	472	-19.43	NO	-
1053	ZINC03609966	1430	-19.43	NO	-
1054	ZINC00359140	242	-19.42	NO	-
1055	ZINC02208645	956	-19.41	NO	-
1056	ZINC03848801	1483	-19.41	NO	-
1057	ZINC00035578	39	-19.4	NO	-
1058	ZINC00582103	442	-19.4	NO	-
1059	ZINC01430703	796	-19.4	NO	-
1060	ZINC00837458	576	-19.39	NO	-
1061	ZINC00352127	240	-19.38	NO	-
1062	ZINC03437006	1326	-19.38	NO	-
1063	ZINC03852427	1496	-19.37	NO	-
1064	ZINC03969043	1754	-19.35	NO	-
1065	ZINC03853153	1502	-19.31	NO	-
1066	ZINC01426143	788	-19.3	NO	-
1067	ZINC03579694	1416	-19.3	NO	-
1068	ZINC00077379	70	-19.28	NO	-
1069	ZINC00340320	237	-19.28	NO	-
1070	ZINC03579745	1420	-19.28	NO	-
1071	ZINC02907399	1185	-19.27	NO	-
1072	ZINC03859303	1572	-19.27	NO	-
1073	ZINC00291524	206	-19.26	NO	-
1074	ZINC00360394	244	-19.26	NO	-
1075	ZINC00561559	433	-19.26	NO	-
1076	ZINC01486605	835	-19.26	NO	-
1077	ZINC00112768	97	-19.25	NO	-
1078	ZINC01464778	816	-19.25	NO	-
1079	ZINC03152896	1214	-19.24	NO	-
1080	ZINC04459670	2008	-19.24	NO	-
1081	ZINC00030867	33	-19.21	NO	-
1082	ZINC00464766	324	-19.21	NO	-
1083	ZINC00011880	4	-19.2	NO	-
1084	ZINC00249385	180	-19.19	NO	-
1085	ZINC00241030	174	-19.17	NO	-
1086	ZINC02438586	1058	-19.17	NO	-
1087	ZINC00427775	299	-19.16	NO	-
1088	ZINC02461453	1067	-19.16	NO	-
1089	ZINC00262118	188	-19.14	NO	-
1090	ZINC03331253	1271	-19.13	NO	-
1091	ZINC00029692	26	-19.11	NO	-
1092	ZINC00031246	34	-19.08	NO	-
1093	ZINC01430048	794	-19.08	NO	-
1094	ZINC03818681	1461	-19.06	NO	-
1095	ZINC02230035	979	-19.05	NO	-
1096	ZINC01921806	916	-19.04	NO	-
1097	ZINC00570028	435	-19.03	NO	-
1098	ZINC00015788	8	-19.02	NO	-
1099	ZINC00200632	148	-19.02	NO	-
1100	ZINC00240440	173	-19.02	NO	-
1101	ZINC02331091	1015	-19.02	NO	-
1102	ZINC02652000	1106	-19.02	NO	-
1103	ZINC00605940	457	-19.01	NO	-
1104	ZINC01633085	866	-19.01	NO	-
1105	ZINC00191061	137	-18.99	NO	-
1106	ZINC02880012	1170	-18.99	NO	-
1107	ZINC00971529	624	-18.98	NO	-
1108	ZINC01750506	885	-18.96	NO	-
1109	ZINC00902552	603	-18.95	NO	-
1110	ZINC02293438	1010	-18.94	NO	-
1111	ZINC01282729	745	-18.9	NO	-
1112	ZINC02334610	1019	-18.89	NO	-
1113	ZINC00035660	40	-18.87	NO	-
1114	ZINC00251956	182	-18.87	NO	-
1115	ZINC03476660	1358	-18.87	NO	-
1116	ZINC03621269	1439	-18.87	NO	-
1117	ZINC04092555	1876	-18.87	NO	-
1118	ZINC00037928	44	-18.85	NO	-
1119	ZINC03853646	1504	-18.85	NO	-
1120	ZINC03912608	1719	-18.83	NO	-
1121	ZINC00041963	46	-18.81	NO	-
1122	ZINC00461594	313	-18.79	NO	-
1123	ZINC00474730	341	-18.79	NO	-
1124	ZINC00719257	508	-18.79	NO	-
1125	ZINC02708086	1121	-18.79	NO	-
1126	ZINC01659142	876	-18.78	NO	-
1127	ZINC00368635	248	-18.76	NO	-
1128	ZINC00108901	87	-18.74	NO	-
1129	ZINC03899983	1671	-18.74	NO	-
1130	ZINC00177981	126	-18.73	NO	-
1131	ZINC01000015	633	-18.73	NO	-
1132	ZINC00419360	283	-18.72	NO	-
1133	ZINC01508268	848	-18.72	NO	-
1134	ZINC00030796	32	-18.7	NO	-
1135	ZINC00444408	304	-18.7	NO	-
1136	ZINC04488323	2049	-18.7	NO	-
1137	ZINC00076679	69	-18.69	NO	-
1138	ZINC00892400	597	-18.66	NO	-
1139	ZINC02342307	1023	-18.66	NO	-
1140	ZINC03853647	1505	-18.66	NO	-
1141	ZINC00199882	141	-18.65	NO	-
1142	ZINC03114015	1210	-18.65	NO	-
1143	ZINC00060962	56	-18.64	NO	-
1144	ZINC01218273	722	-18.63	NO	-
1145	ZINC03525556	1384	-18.63	NO	-
1146	ZINC02568372	1082	-18.62	NO	-
1147	ZINC01287026	750	-18.61	NO	-
1148	ZINC01458802	815	-18.61	NO	-
1149	ZINC03879159	1627	-18.61	NO	-
1150	ZINC03990116	1833	-18.61	NO	-
1151	ZINC00046591	50	-18.6	NO	-
1152	ZINC00497633	361	-18.6	NO	-
1153	ZINC00182438	131	-18.59	NO	-
1154	ZINC00184781	135	-18.57	NO	-
1155	ZINC03239152	1234	-18.57	NO	-
1156	ZINC03539616	1389	-18.56	NO	-
1157	ZINC00676471	497	-18.54	NO	-
1158	ZINC00804424	552	-18.54	NO	-
1159	ZINC01021235	644	-18.54	NO	-
1160	ZINC00024689	21	-18.53	NO	-
1161	ZINC03579747	1421	-18.53	NO	-
1162	ZINC01768737	892	-18.52	NO	-
1163	ZINC03629243	1443	-18.51	NO	-
1164	ZINC03814437	35	-18.49	YES	21
1165	ZINC00612172	461	-18.47	NO	-
1166	ZINC02865348	1161	-18.47	NO	-
1167	ZINC00822266	566	-18.46	NO	-
1168	ZINC03814449	23	-18.46	YES	13
1169	ZINC00031648	35	-18.44	NO	-
1170	ZINC00656938	496	-18.44	NO	-
1171	ZINC01175432	711	-18.44	NO	-
1172	ZINC03814455	11	-18.43	YES	6
1173	ZINC02355945	1028	-18.42	NO	-
1174	ZINC01475798	830	-18.41	NO	-
1175	ZINC00716305	504	-18.39	NO	-
1176	ZINC01269215	738	-18.35	NO	-
1177	ZINC03196310	1220	-18.35	NO	-
1178	ZINC03415256	1306	-18.32	NO	-
1179	ZINC03168325	1216	-18.31	NO	-
1180	ZINC03263124	1249	-18.3	NO	-
1181	ZINC00023904	19	-18.28	YES	11
1182	ZINC01323132	757	-18.27	NO	-
1183	ZINC00616249	466	-18.26	NO	-
1184	ZINC04399775	1986	-18.25	NO	-
1185	ZINC02444459	1062	-18.22	NO	-
1186	ZINC03484042	1360	-18.2	NO	-
1187	ZINC03471000	1348	-18.19	NO	-
1188	ZINC00044363	48	-18.18	NO	-
1189	ZINC03579721	1418	-18.18	NO	-
1190	ZINC00798337	534	-18.17	NO	-
1191	ZINC03890758	1648	-18.17	NO	-
1192	ZINC01468101	818	-18.15	NO	-
1193	ZINC00029703	28	-18.14	NO	-
1194	ZINC03579649	1415	-18.14	NO	-
1195	ZINC00303420	217	-18.12	NO	-
1196	ZINC01069617	666	-18.09	NO	-
1197	ZINC00350899	239	-18.08	NO	-
1198	ZINC02779975	1140	-18.07	NO	-
1199	ZINC00444406	303	-18.05	NO	-
1200	ZINC03814439	36	-18.04	YES	22
1201	ZINC04627346	2064	-18.04	NO	-
1202	ZINC03233795	1230	-18.03	NO	-
1203	ZINC00103368	86	-18.01	NO	-
1204	ZINC02229252	972	-18.01	NO	-
1205	ZINC03853685	1507	-17.95	NO	-
1206	ZINC03857518	1551	-17.95	NO	-
1207	ZINC00645252	494	-17.94	NO	-
1208	ZINC00892397	595	-17.9	NO	-
1209	ZINC02229254	974	-17.9	NO	-
1210	ZINC03854736	1523	-17.9	NO	-
1211	ZINC02228301	970	-17.88	NO	-
1212	ZINC03315507	1263	-17.86	NO	-
1213	ZINC00405969	269	-17.85	NO	-
1214	ZINC02443543	1060	-17.85	NO	-
1215	ZINC03857449	1550	-17.85	NO	-
1216	ZINC00463972	320	-17.84	NO	-
1217	ZINC03890841	2066	-17.84	NO	-
1218	ZINC00030344	30	-17.82	NO	-
1219	ZINC04465318	2019	-17.82	NO	-
1220	ZINC02213593	959	-17.81	NO	-
1221	ZINC00474231	340	-17.78	NO	-
1222	ZINC00803011	546	-17.78	NO	-
1223	ZINC01410157	776	-17.78	NO	-
1224	ZINC00200529	142	-17.76	NO	-
1225	ZINC03946244	1733	-17.76	NO	-
1226	ZINC00290924	205	-17.73	NO	-
1227	ZINC01458801	814	-17.73	NO	-
1228	ZINC03428816	1323	-17.73	NO	-
1229	ZINC02294211	1011	-17.71	NO	-
1230	ZINC03415262	1307	-17.7	NO	-
1231	ZINC00537288	391	-17.68	NO	-
1232	ZINC00493386	358	-17.66	NO	-
1233	ZINC02861550	1159	-17.66	NO	-
1234	ZINC03856349	1539	-17.65	NO	-
1235	ZINC03461798	1345	-17.64	NO	-
1236	ZINC03523895	1380	-17.63	NO	-
1237	ZINC02737585	1130	-17.59	NO	-
1238	ZINC01366443	761	-17.58	NO	-
1239	ZINC00183494	133	-17.55	NO	-
1240	ZINC00464378	321	-17.53	NO	-
1241	ZINC01127103	688	-17.53	NO	-
1242	ZINC03525107	1382	-17.53	NO	-
1243	ZINC03579607	1412	-17.52	NO	-
1244	ZINC04465903	2026	-17.52	NO	-
1245	ZINC01050101	649	-17.5	NO	-
1246	ZINC03579555	1409	-17.49	NO	-
1247	ZINC03859546	1576	-17.49	NO	-
1248	ZINC00013885	5	-17.48	NO	-
1249	ZINC03887459	1637	-17.48	NO	-
1250	ZINC00472534	338	-17.45	NO	-
1251	ZINC02103242	941	-17.43	NO	-
1252	ZINC03415139	1305	-17.42	NO	-
1253	ZINC04124245	1889	-17.42	NO	-
1254	ZINC00291660	207	-17.4	NO	-
1255	ZINC02624887	1091	-17.39	NO	-
1256	ZINC03591113	44	-17.39	YES	30
1257	ZINC02883111	1176	-17.38	NO	-
1258	ZINC00552243	430	-17.36	NO	-
1259	ZINC00082027	73	-17.34	NO	-
1260	ZINC02242379	992	-17.32	NO	-
1261	ZINC03459709	1344	-17.3	NO	-
1262	ZINC03418933	1314	-17.28	NO	-
1263	ZINC04511285	2055	-17.21	NO	-
1264	ZINC00582153	444	-17.2	NO	-
1265	ZINC02662213	1110	-17.2	NO	-
1266	ZINC00368638	250	-17.19	NO	-
1267	ZINC03579549	1406	-17.14	NO	-
1268	ZINC01059884	658	-17.13	NO	-
1269	ZINC02841894	1152	-17.11	NO	-
1270	ZINC03838332	1473	-17.11	NO	-
1271	ZINC01562968	860	-17.1	NO	-
1272	ZINC02675026	1114	-17.09	NO	-
1273	ZINC04469934	2042	-17.09	NO	-
1274	ZINC04001083	1855	-17.07	NO	-
1275	ZINC00092130	82	-17.06	NO	-
1276	ZINC01009042	638	-17.06	NO	-
1277	ZINC04088451	1875	-17.02	NO	-
1278	ZINC01091063	677	-16.97	NO	-
1279	ZINC04457938	2007	-16.97	NO	-
1280	ZINC02622008	1088	-16.96	NO	-
1281	ZINC03856130	1537	-16.94	NO	-
1282	ZINC00338018	234	-16.9	NO	-
1283	ZINC00338129	235	-16.9	NO	-
1284	ZINC00029693	27	-16.86	NO	-
1285	ZINC03890759	1649	-16.82	NO	-
1286	ZINC03814468	16	-16.78	YES	10
1287	ZINC00806199	553	-16.72	NO	-
1288	ZINC03854084	1514	-16.72	NO	-
1289	ZINC00263080	189	-16.71	NO	-
1290	ZINC03853684	1506	-16.7	NO	-
1291	ZINC00026736	23	-16.68	NO	-
1292	ZINC00859873	586	-16.67	NO	-
1293	ZINC03858168	1561	-16.67	NO	-
1294	ZINC00371350	253	-16.65	NO	-
1295	ZINC03357945	1281	-16.65	NO	-
1296	ZINC03447011	1331	-16.65	NO	-
1297	ZINC01921716	915	-16.64	NO	-
1298	ZINC03869100	1621	-16.64	NO	-
1299	ZINC03900725	1674	-16.56	NO	-
1300	ZINC00099180	85	-16.55	NO	-
1301	ZINC03857122	1541	-16.55	NO	-
1302	ZINC03863213	1585	-16.54	NO	-
1303	ZINC00232244	168	-16.51	NO	-
1304	ZINC01226646	727	-16.49	NO	-
1305	ZINC00314236	226	-16.47	NO	-
1306	ZINC00559951	432	-16.47	NO	-
1307	ZINC00138774	108	-16.46	NO	-
1308	ZINC00261822	187	-16.44	NO	-
1309	ZINC03814469	17	-16.44	YES	10
1310	ZINC03855968	1536	-16.41	NO	-
1311	ZINC01248309	733	-16.4	NO	-
1312	ZINC00269543	194	-16.37	NO	-
1313	ZINC02432791	1054	-16.36	NO	-
1314	ZINC02770016	1139	-16.34	NO	-
1315	ZINC00463201	316	-16.29	NO	-
1316	ZINC00612499	463	-16.29	NO	-
1317	ZINC03454137	1341	-16.28	NO	-
1318	ZINC01226644	726	-16.26	NO	-
1319	ZINC01063649	662	-16.21	NO	-
1320	ZINC01021169	642	-16.13	NO	-
1321	ZINC02628513	1094	-16.13	NO	-
1322	ZINC03900317	1672	-16.12	NO	-
1323	ZINC01055888	654	-16.1	NO	-
1324	ZINC00956535	618	-16.08	NO	-
1325	ZINC04633254	2065	-16.08	NO	-
1326	ZINC03949012	1738	-16.06	NO	-
1327	ZINC00804384	551	-16.04	NO	-
1328	ZINC04617748	42	-16.02	YES	28
1329	ZINC00958247	620	-16.0	NO	-
1330	ZINC00042824	47	-15.99	NO	-
1331	ZINC00067894	63	-15.99	NO	-
1332	ZINC01009031	637	-15.99	NO	-
1333	ZINC03900896	1675	-15.99	NO	-
1334	ZINC01902225	909	-15.97	NO	-
1335	ZINC03857999	1558	-15.97	NO	-
1336	ZINC01062654	660	-15.92	NO	-
1337	ZINC00290896	204	-15.88	NO	-
1338	ZINC01966570	933	-15.85	NO	-
1339	ZINC03315508	1264	-15.84	NO	-
1340	ZINC00099178	84	-15.83	NO	-
1341	ZINC01059584	656	-15.77	NO	-
1342	ZINC02366591	1038	-15.77	NO	-
1343	ZINC00111293	89	-15.75	NO	-
1344	ZINC02342306	1021	-15.74	NO	-
1345	ZINC02499743	1076	-15.72	NO	-
1346	ZINC03325389	1268	-15.72	NO	-
1347	ZINC03576280	1404	-15.72	NO	-
1348	ZINC03648322	1447	-15.69	NO	-
1349	ZINC00023778	17	-15.67	NO	-
1350	ZINC04061397	1872	-15.63	NO	-
1351	ZINC03871987	1622	-15.62	NO	-
1352	ZINC00179323	128	-15.61	NO	-
1353	ZINC03579553	1408	-15.61	NO	-
1354	ZINC00371351	254	-15.6	NO	-
1355	ZINC00381188	257	-15.58	NO	-
1356	ZINC01233421	730	-15.55	NO	-
1357	ZINC01472307	826	-15.52	NO	-
1358	ZINC03310261	1256	-15.51	NO	-
1359	ZINC02769180	1138	-15.5	NO	-
1360	ZINC02279894	999	-15.47	NO	-
1361	ZINC04335551	1966	-15.47	NO	-
1362	ZINC02890243	1182	-15.46	NO	-
1363	ZINC04284111	1945	-15.42	NO	-
1364	ZINC00063403	58	-15.39	NO	-
1365	ZINC03959725	1744	-15.38	NO	-
1366	ZINC01021233	643	-15.32	NO	-
1367	ZINC03994742	1841	-15.32	NO	-
1368	ZINC00628252	484	-15.31	NO	-
1369	ZINC00002112	1	-15.23	NO	-
1370	ZINC00527353	382	-15.21	NO	-
1371	ZINC03814478	45	-15.17	YES	31
1372	ZINC01485420	833	-15.15	NO	-
1373	ZINC02273578	998	-15.08	NO	-
1374	ZINC03638858	1446	-15.05	NO	-
1375	ZINC03579647	1414	-15.02	NO	-
1376	ZINC03476658	1357	-15.0	NO	-
1377	ZINC00907969	607	-14.99	NO	-
1378	ZINC01410159	777	-14.98	NO	-
1379	ZINC00892393	593	-14.95	NO	-
1380	ZINC02842257	1153	-14.95	NO	-
1381	ZINC02119734	943	-14.9	NO	-
1382	ZINC00471591	336	-14.88	NO	-
1383	ZINC03857207	1545	-14.84	NO	-
1384	ZINC00297622	211	-14.81	NO	-
1385	ZINC00469559	331	-14.81	NO	-
1386	ZINC00980184	627	-14.79	NO	-
1387	ZINC00463141	315	-14.77	NO	-
1388	ZINC00581181	439	-14.74	NO	-
1389	ZINC00999033	632	-14.74	NO	-
1390	ZINC03327463	1269	-14.65	NO	-
1391	ZINC00073812	67	-14.64	NO	-
1392	ZINC01088128	675	-14.62	NO	-
1393	ZINC01191511	717	-14.59	NO	-
1394	ZINC01314018	755	-14.58	NO	-
1395	ZINC00612374	462	-14.5	NO	-
1396	ZINC02906730	1184	-14.5	NO	-
1397	ZINC02675027	1115	-14.49	NO	-
1398	ZINC03525372	1383	-14.48	NO	-
1399	ZINC04470039	2044	-14.42	NO	-
1400	ZINC02736849	1129	-14.38	NO	-
1401	ZINC02871468	1164	-14.35	NO	-
1402	ZINC01137185	699	-14.31	NO	-
1403	ZINC00582562	447	-14.3	NO	-
1404	ZINC00129955	101	-14.24	NO	-
1405	ZINC03982846	1813	-14.23	NO	-
1406	ZINC04000920	1853	-14.2	NO	-
1407	ZINC00171422	120	-14.1	NO	-
1408	ZINC02285620	1007	-14.09	NO	-
1409	ZINC00496110	359	-14.05	NO	-
1410	ZINC00122316	100	-13.96	NO	-
1411	ZINC03982845	1812	-13.86	NO	-
1412	ZINC00311448	222	-13.82	NO	-
1413	ZINC02251491	996	-13.8	NO	-
1414	ZINC03684813	1453	-13.74	NO	-
1415	ZINC00188976	136	-13.72	NO	-
1416	ZINC02644838	1103	-13.62	NO	-
1417	ZINC00539173	404	-13.6	NO	-
1418	ZINC03857206	1544	-13.59	NO	-
1419	ZINC00582398	446	-13.56	NO	-
1420	ZINC00837460	577	-13.56	NO	-
1421	ZINC00522668	374	-13.5	NO	-
1422	ZINC04405560	1988	-13.49	NO	-
1423	ZINC03885399	1631	-13.48	NO	-
1424	ZINC02881801	1172	-13.43	NO	-
1425	ZINC00405999	271	-13.4	NO	-
1426	ZINC00379784	256	-13.39	NO	-
1427	ZINC01420979	786	-13.39	NO	-
1428	ZINC02497938	1074	-13.38	NO	-
1429	ZINC00144593	112	-13.34	NO	-
1430	ZINC03918624	1724	-13.33	NO	-
1431	ZINC03857165	1542	-13.22	NO	-
1432	ZINC03858540	1564	-13.21	NO	-
1433	ZINC00270140	197	-13.2	NO	-
1434	ZINC03684751	1451	-13.2	NO	-
1435	ZINC00405998	270	-13.18	NO	-
1436	ZINC01059586	657	-13.14	NO	-
1437	ZINC04001106	1856	-13.09	NO	-
1438	ZINC02629084	1095	-13.04	NO	-
1439	ZINC00242394	176	-13.0	NO	-
1440	ZINC03819372	1463	-12.93	NO	-
1441	ZINC01921497	913	-12.92	NO	-
1442	ZINC01768798	893	-12.91	NO	-
1443	ZINC03814440	27	-12.88	YES	15
1444	ZINC01921444	912	-12.85	NO	-
1445	ZINC00899378	601	-12.8	NO	-
1446	ZINC00067891	62	-12.78	NO	-
1447	ZINC00809456	559	-12.74	NO	-
1448	ZINC00016242	9	-12.67	NO	-
1449	ZINC01864135	905	-12.65	NO	-
1450	ZINC04049838	1871	-12.53	NO	-
1451	ZINC00478429	344	-12.47	NO	-
1452	ZINC00809473	560	-12.47	NO	-
1453	ZINC01427076	789	-12.39	NO	-
1454	ZINC04123815	1888	-12.36	NO	-
1455	ZINC00314545	229	-12.29	NO	-
1456	ZINC00716307	505	-12.28	NO	-
1457	ZINC02263907	997	-12.25	NO	-
1458	ZINC02622009	1089	-12.24	NO	-
1459	ZINC04177054	1901	-12.07	NO	-
1460	ZINC03866803	1587	-12.04	NO	-
1461	ZINC01475794	829	-11.99	NO	-
1462	ZINC02881720	1171	-11.9	NO	-
1463	ZINC00819646	564	-11.72	NO	-
1464	ZINC03971750	2068	-11.69	NO	-
1465	ZINC03983468	1820	-11.63	NO	-
1466	ZINC02817772	1149	-11.54	NO	-
1467	ZINC03982892	1814	-11.43	NO	-
1468	ZINC02998512	1197	-11.22	NO	-
1469	ZINC03932775	1727	-11.22	NO	-
1470	ZINC00463897	319	-11.17	NO	-
1471	ZINC01314019	756	-11.05	NO	-
1472	ZINC03260190	1245	-11.03	NO	-
1473	ZINC00892399	596	-10.95	NO	-
1474	ZINC00303324	216	-10.91	NO	-
1475	ZINC01088131	676	-10.74	NO	-
1476	ZINC04464215	2013	-10.7	NO	-
1477	ZINC03982893	1815	-10.56	NO	-
1478	ZINC02811392	1146	-10.44	NO	-
1479	ZINC03890791	1650	-10.41	NO	-
1480	ZINC00466139	326	-10.31	NO	-
1481	ZINC04239409	1930	-10.3	NO	-
1482	ZINC01438427	799	-10.29	NO	-
1483	ZINC04436478	2069	-10.26	NO	-
1484	ZINC02362449	1034	-10.21	NO	-
1485	ZINC02239738	984	-10.14	NO	-
1486	ZINC00314337	227	-10.08	NO	-
1487	ZINC00466138	325	-10.07	NO	-
1488	ZINC03969361	1759	-10.06	NO	-
1489	ZINC00978964	626	-10.01	NO	-
1490	ZINC03831630	46	-9.94	YES	32
1491	ZINC04140357	1893	-9.92	NO	-
1492	ZINC00596539	452	-9.65	NO	-
1493	ZINC03814473	14	-9.51	YES	8
1494	ZINC00396454	268	-9.22	NO	-
1495	ZINC03969358	1757	-9.22	NO	-
1496	ZINC00628254	485	-9.2	NO	-
1497	ZINC04306374	1949	-9.18	NO	-
1498	ZINC02394556	1043	-9.08	NO	-
1499	ZINC01646589	871	-9.01	NO	-
1500	ZINC04306149	1948	-9.01	NO	-
1501	ZINC03969363	1761	-8.98	NO	-
1502	ZINC01111842	679	-8.91	NO	-
1503	ZINC03939563	1730	-8.86	NO	-
1504	ZINC03969743	1766	-8.83	NO	-
1505	ZINC03969357	1756	-8.76	NO	-
1506	ZINC03937864	1728	-8.69	NO	-
1507	ZINC01490039	838	-8.68	NO	-
1508	ZINC03138355	1213	-8.31	NO	-
1509	ZINC01438430	808	-8.3	NO	-
1510	ZINC00112763	96	-8.04	NO	-
1511	ZINC03299205	1254	-7.99	NO	-
1512	ZINC04617745	41	-7.91	YES	27
1513	ZINC00892402	598	-7.74	NO	-
1514	ZINC03937865	1729	-7.58	NO	-
1515	ZINC02485379	1071	-7.33	NO	-
1516	ZINC01770633	894	-7.01	NO	-
1517	ZINC01085868	670	-6.97	NO	-
1518	ZINC01642466	870	-6.86	NO	-
1519	ZINC01191528	718	-6.85	NO	-
1520	ZINC00496370	360	-6.79	NO	-
1521	ZINC03854526	1519	-6.77	NO	-
1522	ZINC03857166	1543	-6.7	NO	-
1523	ZINC00463896	318	-6.47	NO	-
1524	ZINC03946515	1734	-6.28	NO	-
1525	ZINC00808721	556	-6.23	NO	-
1526	ZINC03577161	1405	-5.38	NO	-
1527	ZINC03814433	43	-5.34	YES	29
1528	ZINC02475412	1070	-5.27	NO	-
1529	ZINC00859491	584	-4.6	NO	-
1530	ZINC04301499	1946	-4.6	NO	-
1531	ZINC04036978	1867	-4.05	NO	-
1532	ZINC04618623	2062	-4.05	NO	-
1533	ZINC02359833	1033	-4.0	NO	-
1534	ZINC01121015	682	-3.82	NO	-
1535	ZINC02474569	1069	-3.4	NO	-
1536	ZINC03223828	1224	-3.29	NO	-
1537	ZINC03890998	1654	-3.14	NO	-
1538	ZINC02195168	948	-2.96	NO	-
1539	ZINC02364272	1035	-2.83	NO	-
1540	ZINC04140358	1894	-1.42	NO	-
1541	ZINC01220755	723	-1.01	NO	-
1542	ZINC03854082	1512	0.33	NO	-
1543	ZINC01287040	751	2.55	NO	-
1544	ZINC01438429	805	4.28	NO	-
1545	ZINC04517096	2058	4.3	NO	-
1546	ZINC01445823	813	5.41	NO	-
1547	ZINC03854527	1520	5.42	NO	-
1548	ZINC03798959	1458	6.79	NO	-
1549	ZINC00538061	401	6.98	NO	-
1550	ZINC00075929	68	7.4	NO	-
1551	ZINC04357769	1975	7.86	NO	-
1552	ZINC02433720	1056	7.9	NO	-
1553	ZINC02331095	1017	8.54	NO	-
1554	ZINC00270138	196	8.73	NO	-
1555	ZINC00778980	526	9.66	NO	-
1556	ZINC02230037	982	11.29	NO	-
1557	ZINC02710542	1122	12.6	NO	-
1558	ZINC00753072	513	13.18	NO	-
1559	ZINC00797907	533	13.44	NO	-
1560	ZINC03929451	1725	14.45	NO	-
1561	ZINC03860916	1583	15.75	NO	-
1562	ZINC02490472	1072	16.13	NO	-
1563	ZINC01743784	884	16.16	NO	-
1564	ZINC00002103	0	16.34	NO	-
1565	ZINC01438428	802	16.93	NO	-
1566	ZINC01086128	671	17.07	NO	-
1567	ZINC02914418	1187	17.72	NO	-
1568	ZINC01121013	681	21.57	NO	-
1569	ZINC02351195	1026	23.04	NO	-
1570	ZINC00531980	383	23.25	NO	-
1571	ZINC00778934	523	24.12	NO	-
1572	ZINC00806331	555	25.18	NO	-
1573	ZINC04189180	1904	27.8	NO	-
1574	ZINC02359831	1032	28.55	NO	-
1575	ZINC02490475	1073	29.35	NO	-
1576	ZINC02090285	939	36.21	NO	-
1577	ZINC01275284	744	43.5	NO	-
1578	ZINC03855454	1532	51.65	NO	-
1579	ZINC03859205	1567	52.04	NO	-
1580	ZINC00994145	630	62.98	NO	-
1581	ZINC00800928	544	64.23	NO	-
1582	ZINC00035663	41	66.8	NO	-
1583	ZINC00685711	500	68.77	NO	-
1584	ZINC04316714	1951	76.88	NO	-
1585	ZINC02701912	1119	78.3	NO	-
1586	ZINC02351196	1027	114.34	NO	-
1587	ZINC03912682	1721	121.46	NO	-
1588	ZINC02871334	1163	138.95	NO	-
1589	ZINC00706105	502	259.74	NO	-
1590	ZINC00536828	388	272.15	NO	-
1591	ZINC00536829	389	470.94	NO	-
1592	ZINC00377620	255	950.97	NO	-
1593	ZINC01820117	900	1193.74	NO	-
1594	ZINC01820118	901	2477.21	NO	-
