# Supplementary material for: Optimal assignment methods for ligand-based virtual screening
Source: J Cheminform. 2009 Aug 25;1:14. doi: 10.1186/1758-2946-1-14 (PMC2820492; doi:10.1186/1758-2946-1-14)
Supplement: Additional file 2 — Archive of the result files. The file Results.tar.gz is a Gzip compressed Tar archive containing the results file of each method for each data set. The result files are tab-separated plain text files including the following information: method name, active data set with size, cluster information and the distribution of the molecules over the clusters, decoy data set with size, ratio active:decoy, AUC, awAUC, BEDROC scores for predefined alpha values as suggested by Truchon and Bayly [63], relative enrichment factor [67], ROC enrichments, awROC enrichments at predefined false positive fractions, chemotype enrichment, ROC data points, and the ranking of each structure. [file 1758-2946-1-14-S2.zip › Results/DOCK.DUD.A.DUD_cox2_clustered_I_MM.sdf.D.DUD_cox2_decoys_ID_pass_MWPass_I_MM.sdf.srf]

###################################################################################################
# Screening Result File
# User: jahn
# Method used: DOCK
> <Method_Name>
DOCK
# Screening mode: Single Query Screening
#	Calculations performed: 0
#	Start time of the calculation: null
#	End time of the calculation: null
# Data set information
#	Active data set: /rahome/chemoinf/SVS/data/actives/DUD_cox2_clustered_I_MM.sdf with cluster information
#		Size: 207 molecules
#		Number of clusters: 43
#		Cluster Summery:
#			Cluster number	# molecules	% of actives
#			1		1		0.483
#			2		3		1.449
#			3		9		4.348
#			4		3		1.449
#			5		3		1.449
#			6		1		0.483
#			7		99		47.826
#			8		1		0.483
#			9		1		0.483
#			10		15		7.246
#			11		1		0.483
#			12		2		0.966
#			13		2		0.966
#			14		5		2.415
#			15		3		1.449
#			16		9		4.348
#			17		6		2.899
#			18		1		0.483
#			19		7		3.382
#			20		6		2.899
#			21		2		0.966
#			22		2		0.966
#			23		1		0.483
#			24		1		0.483
#			25		1		0.483
#			26		1		0.483
#			27		1		0.483
#			28		1		0.483
#			29		4		1.932
#			30		1		0.483
#			31		1		0.483
#			32		1		0.483
#			33		1		0.483
#			34		1		0.483
#			35		2		0.966
#			37		1		0.483
#			38		1		0.483
#			39		1		0.483
#			40		1		0.483
#			41		1		0.483
#			42		1		0.483
#			43		1		0.483
#			44		1		0.483
#	Decoy data set: /rahome/chemoinf/SVS/data/decoys/DUD_cox2_decoys_ID_pass_MWPass_I_MM.sdf
#		Size: 9809 molecules
#	Ratio actives : decoys
#		1.0 : 47.3865
#	The active and decoy data set were part of the DUD with problem identifier: cox2
> <AUC>
#	 ROC AUC
	0.8158863274041438
> <awAUC>
#	 ROC awAUC
	0.6830946483041023
> <BEDROC Scores>
#	Alpha Values	BEDROC Scores	Literature: J. Chem. Inf. Model., Vol. 47, No. 2, 2007, 488-508
	106.9	0.2626
	100.0	0.2648
	53.6	0.3014
	50.0	0.3075
	32.2	0.3532
	20.0	0.4128
	16.1	0.4422
	10.0	0.5105
	8.0	0.5441
> <Relative enrichment factor>
#	Fraction dataset	Enrichment factor	 Literature: DOI: 10.1021/ci800303k
	0.0010	0.0
	0.01	30.950479233226837
	0.02	21.46565495207668
	0.05	44.44444444444444
	0.1	58.93719806763285
	0.2	66.66666666666667
	0.25	73.42995169082126
> <ROC Enrichments>
#	True decoy fraction	Enrichment	Literature: J Comput Aided Mol Des (2008) 22:133-139
	0.1	0.0
	0.5	18.954589371980678
	1.0	16.75279363685161
	2.0	12.027023713185708
	5.0	9.940543306079478
	10.0	6.03803178261362
> <awROC Enrichments>
#	Decoy fraction	Enrichment
	0.1	0.0
	0.5	1.8940563777307966
	1.0	5.25411902846716
	2.0	5.9438125116793525
	5.0	5.5420919823373325
	10.0	3.4014787934068234
> <Chemotype enrichment>
#	% data set	% active cluster	Literature: http://dud.docking.org/wombat/
	0.0	0.0
	0.15	0.0
	0.15	2.326
	0.439	2.326
	0.439	4.651
	0.609	4.651
	0.609	6.977
	0.869	6.977
	0.869	9.302
	0.889	9.302
	0.889	11.628
	0.958	11.628
	0.958	13.953
	1.088	13.953
	1.088	16.279
	1.607	16.279
	1.607	18.605
	1.637	18.605
	1.637	20.93
	1.987	20.93
	1.987	23.256
	2.496	23.256
	2.496	25.581
	2.576	25.581
	2.576	27.907
	2.865	27.907
	2.865	30.233
	4.193	30.233
	4.193	32.558
	4.223	32.558
	4.223	34.884
	5.182	34.884
	5.182	37.209
	9.175	37.209
	9.175	39.535
	9.704	39.535
	9.704	41.86
	10.683	41.86
	10.683	44.186
	12.58	44.186
	12.58	46.512
	12.59	46.512
	12.59	48.837
	14.527	48.837
	14.527	51.163
	15.715	51.163
	15.715	53.488
	18.001	53.488
	18.001	55.814
	18.56	55.814
	18.56	58.14
	20.837	58.14
	20.837	60.465
	28.794	60.465
	28.794	62.791
	29.243	62.791
	29.243	65.116
	29.772	65.116
	29.772	67.442
	34.195	67.442
	34.195	69.767
	38.618	69.767
	38.618	72.093
	43.271	72.093
	43.271	74.419
	45.897	74.419
	45.897	76.744
	47.903	76.744
	47.903	79.07
	59.365	79.07
	59.365	81.395
	63.099	81.395
	63.099	83.721
	65.835	83.721
	65.835	86.047
	66.364	86.047
	66.364	88.372
	76.767	88.372
	76.767	90.698
	85.393	90.698
	85.393	93.023
	85.633	93.023
	85.633	95.349
	87.67	95.349
	87.67	97.674
	91.154	97.674
	91.154	100.0
	100.0	100.0
> <ROC curve data>
#	False positive rate	true positive rate
	0.0	0.0
	0.0	0.0
	0.0014	0.0
	0.0014	0.0145
	0.0015	0.0145
	0.0015	0.0242
	0.0027	0.0242
	0.0027	0.029
	0.0029	0.029
	0.0029	0.0386
	0.0035	0.0386
	0.0035	0.0483
	0.0037	0.0483
	0.0037	0.0531
	0.0038	0.0531
	0.0038	0.0676
	0.0043	0.0676
	0.0043	0.0773
	0.0045	0.0773
	0.0045	0.0918
	0.0050	0.0918
	0.0050	0.0966
	0.0051	0.0966
	0.0051	0.1014
	0.0053	0.1014
	0.0053	0.1063
	0.0057	0.1063
	0.0057	0.1159
	0.0058	0.1159
	0.0058	0.1208
	0.0059	0.1208
	0.0059	0.1256
	0.0061	0.1256
	0.0061	0.1304
	0.0062	0.1304
	0.0062	0.1353
	0.0063	0.1353
	0.0063	0.1401
	0.0066	0.1401
	0.0066	0.1498
	0.0078	0.1498
	0.0078	0.1594
	0.0082	0.1594
	0.0082	0.1643
	0.0086	0.1643
	0.0086	0.1691
	0.0105	0.1691
	0.0105	0.1787
	0.0117	0.1787
	0.0117	0.1836
	0.0124	0.1836
	0.0124	0.1884
	0.0126	0.1884
	0.0126	0.1932
	0.0127	0.1932
	0.0127	0.1981
	0.013	0.1981
	0.013	0.2029
	0.0159	0.2029
	0.0159	0.2077
	0.016	0.2077
	0.016	0.2126
	0.0163	0.2126
	0.0163	0.2174
	0.0165	0.2174
	0.0165	0.2222
	0.0167	0.2222
	0.0167	0.2271
	0.0174	0.2271
	0.0174	0.2367
	0.018	0.2367
	0.018	0.2415
	0.0203	0.2415
	0.0203	0.2464
	0.021	0.2464
	0.021	0.2512
	0.0226	0.2512
	0.0226	0.256
	0.0227	0.256
	0.0227	0.2609
	0.0237	0.2609
	0.0237	0.2657
	0.0249	0.2657
	0.0249	0.2705
	0.025	0.2705
	0.025	0.2754
	0.0255	0.2754
	0.0255	0.2802
	0.0258	0.2802
	0.0258	0.285
	0.0261	0.285
	0.0261	0.2899
	0.0283	0.2899
	0.0283	0.2947
	0.0286	0.2947
	0.0286	0.2995
	0.0303	0.2995
	0.0303	0.3043
	0.0305	0.3043
	0.0305	0.3092
	0.0308	0.3092
	0.0308	0.314
	0.0311	0.314
	0.0311	0.3188
	0.0312	0.3188
	0.0312	0.3237
	0.0318	0.3237
	0.0318	0.3285
	0.0321	0.3285
	0.0321	0.3333
	0.0324	0.3333
	0.0324	0.3382
	0.0328	0.3382
	0.0328	0.343
	0.0333	0.343
	0.0333	0.3478
	0.0334	0.3478
	0.0334	0.3671
	0.0337	0.3671
	0.0337	0.372
	0.0341	0.372
	0.0341	0.3768
	0.0344	0.3768
	0.0344	0.3816
	0.0345	0.3816
	0.0345	0.3865
	0.0346	0.3865
	0.0346	0.3913
	0.0347	0.3913
	0.0347	0.401
	0.0348	0.401
	0.0348	0.4058
	0.0362	0.4058
	0.0362	0.4155
	0.0364	0.4155
	0.0364	0.4203
	0.0365	0.4203
	0.0365	0.4251
	0.037	0.4251
	0.037	0.43
	0.0372	0.43
	0.0372	0.4348
	0.0397	0.4348
	0.0397	0.4396
	0.0399	0.4396
	0.0399	0.4444
	0.0419	0.4444
	0.0419	0.4493
	0.0423	0.4493
	0.0423	0.4541
	0.0424	0.4541
	0.0424	0.4589
	0.043	0.4589
	0.043	0.4686
	0.0443	0.4686
	0.0443	0.4734
	0.0451	0.4734
	0.0451	0.4783
	0.0452	0.4783
	0.0452	0.4831
	0.0463	0.4831
	0.0463	0.4879
	0.047	0.4879
	0.047	0.4928
	0.0474	0.4928
	0.0474	0.4976
	0.0511	0.4976
	0.0511	0.5024
	0.0548	0.5024
	0.0548	0.5072
	0.0552	0.5072
	0.0552	0.5121
	0.0558	0.5121
	0.0558	0.5169
	0.057	0.5169
	0.057	0.5217
	0.0597	0.5217
	0.0597	0.5266
	0.0667	0.5266
	0.0667	0.5314
	0.07	0.5314
	0.07	0.5362
	0.0705	0.5362
	0.0705	0.5411
	0.0742	0.5411
	0.0742	0.5459
	0.0779	0.5459
	0.0779	0.5507
	0.082	0.5507
	0.082	0.5556
	0.0821	0.5556
	0.0821	0.5604
	0.0829	0.5604
	0.0829	0.5652
	0.0832	0.5652
	0.0832	0.57
	0.0862	0.57
	0.0862	0.5797
	0.0868	0.5797
	0.0868	0.5845
	0.088	0.5845
	0.088	0.5894
	0.0965	0.5894
	0.0965	0.5942
	0.0991	0.5942
	0.0991	0.599
	0.0992	0.599
	0.0992	0.6039
	0.1156	0.6039
	0.1156	0.6135
	0.1161	0.6135
	0.1161	0.6184
	0.1173	0.6184
	0.1173	0.6232
	0.1239	0.6232
	0.1239	0.628
	0.135	0.628
	0.135	0.6329
	0.1392	0.6329
	0.1392	0.6377
	0.1469	0.6377
	0.1469	0.6425
	0.1587	0.6425
	0.1587	0.6473
	0.1612	0.6473
	0.1612	0.6522
	0.1676	0.6522
	0.1676	0.657
	0.1698	0.657
	0.1698	0.6618
	0.1755	0.6618
	0.1755	0.6667
	0.1977	0.6667
	0.1977	0.6715
	0.1985	0.6715
	0.1985	0.6763
	0.2012	0.6763
	0.2012	0.6812
	0.2065	0.6812
	0.2065	0.686
	0.2067	0.686
	0.2067	0.6908
	0.2086	0.6908
	0.2086	0.6957
	0.2188	0.6957
	0.2188	0.7005
	0.2191	0.7005
	0.2191	0.7053
	0.2228	0.7053
	0.2228	0.7101
	0.2239	0.7101
	0.2239	0.715
	0.226	0.715
	0.226	0.7198
	0.2325	0.7198
	0.2325	0.7246
	0.2336	0.7246
	0.2336	0.7295
	0.2372	0.7295
	0.2372	0.7343
	0.2524	0.7343
	0.2524	0.7391
	0.2578	0.7391
	0.2578	0.744
	0.2677	0.744
	0.2677	0.7488
	0.277	0.7488
	0.277	0.7536
	0.278	0.7536
	0.278	0.7585
	0.2825	0.7585
	0.2825	0.7633
	0.2878	0.7633
	0.2878	0.7681
	0.2917	0.7681
	0.2917	0.7729
	0.2939	0.7729
	0.2939	0.7778
	0.2973	0.7778
	0.2973	0.7826
	0.3042	0.7826
	0.3042	0.7874
	0.3324	0.7874
	0.3324	0.7923
	0.3332	0.7923
	0.3332	0.7971
	0.341	0.7971
	0.341	0.8019
	0.3472	0.8019
	0.3472	0.8068
	0.3478	0.8068
	0.3478	0.8116
	0.3512	0.8116
	0.3512	0.8164
	0.36	0.8164
	0.36	0.8213
	0.3769	0.8213
	0.3769	0.8261
	0.3845	0.8261
	0.3845	0.8309
	0.4022	0.8309
	0.4022	0.8357
	0.4227	0.8357
	0.4227	0.8406
	0.424	0.8406
	0.424	0.8454
	0.4275	0.8454
	0.4275	0.8502
	0.4278	0.8502
	0.4278	0.8551
	0.445	0.8551
	0.445	0.8599
	0.4504	0.8599
	0.4504	0.8647
	0.4705	0.8647
	0.4705	0.8696
	0.4707	0.8696
	0.4707	0.8744
	0.4758	0.8744
	0.4758	0.8792
	0.4911	0.8792
	0.4911	0.8841
	0.5754	0.8841
	0.5754	0.8889
	0.5873	0.8889
	0.5873	0.8937
	0.6027	0.8937
	0.6027	0.8986
	0.6065	0.8986
	0.6065	0.9034
	0.6251	0.9034
	0.6251	0.9082
	0.6252	0.9082
	0.6252	0.913
	0.6308	0.913
	0.6308	0.9179
	0.6528	0.9179
	0.6528	0.9227
	0.6581	0.9227
	0.6581	0.9275
	0.6715	0.9275
	0.6715	0.9324
	0.7641	0.9324
	0.7641	0.9372
	0.7982	0.9372
	0.7982	0.942
	0.7991	0.942
	0.7991	0.9469
	0.8422	0.9469
	0.8422	0.9517
	0.8518	0.9517
	0.8518	0.9565
	0.853	0.9565
	0.853	0.9614
	0.854	0.9614
	0.854	0.9662
	0.8747	0.9662
	0.8747	0.971
	0.8749	0.971
	0.8749	0.9758
	0.8777	0.9758
	0.8777	0.9807
	0.887	0.9807
	0.887	0.9855
	0.8909	0.9855
	0.8909	0.9903
	0.8987	0.9903
	0.8987	0.9952
	0.9097	0.9952
	0.9097	1.0
	1.0	1.0
> <Screening Table>
# Rank	Mol name	Index in data set	Similarity 2 query	Active	Cluster number
1	ZINC00646558	951	-39.55	NO	-
2	ZINC04121250	11638	-34.49	NO	-
3	ZINC02316169	4907	-33.32	NO	-
4	ZINC01388013	3814	-33.17	NO	-
5	ZINC00593361	695	-33.08	NO	-
6	ZINC04512693	12549	-32.88	NO	-
7	ZINC00795747	1439	-32.73	NO	-
8	ZINC03336074	7606	-32.57	NO	-
9	ZINC01073694	2948	-32.48	NO	-
10	ZINC02653672	5694	-32.15	NO	-
11	ZINC00024377	13	-31.88	NO	-
12	ZINC01169924	3432	-31.57	NO	-
13	ZINC01030745	2607	-31.24	NO	-
14	ZINC02982327	7012	-30.86	NO	-
15	ZINC03814612	98	-30.86	YES	7
16	ZINC03814722	91	-30.76	YES	7
17	ZINC03814618	55	-30.15	YES	7
18	ZINC00625369	771	-29.92	NO	-
19	ZINC03814617	56	-29.84	YES	7
20	ZINC03814548	73	-29.78	YES	7
21	ZINC00706283	1156	-29.69	NO	-
22	ZINC01068436	2880	-29.26	NO	-
23	ZINC04379115	12137	-29.04	NO	-
24	ZINC03546315	8893	-28.83	NO	-
25	ZINC04281720	11946	-28.8	NO	-
26	ZINC02483541	5327	-28.74	NO	-
27	ZINC00598647	705	-28.72	NO	-
28	ZINC02639662	5617	-28.6	NO	-
29	ZINC02982664	7014	-28.49	NO	-
30	ZINC02424424	5183	-28.36	NO	-
31	ZINC02483574	5330	-28.3	NO	-
32	ZINC03814616	75	-28.29	YES	7
33	ZINC00563603	619	-28.19	NO	-
34	ZINC04462638	12288	-28.07	NO	-
35	ZINC03814558	70	-27.93	YES	7
36	ZINC03814600	41	-27.66	YES	7
37	ZINC02483550	5328	-27.53	NO	-
38	ZINC02192786	4676	-27.48	NO	-
39	ZINC04496732	12504	-27.39	NO	-
40	ZINC01034025	2639	-27.36	NO	-
41	ZINC02478277	5321	-27.36	NO	-
42	ZINC02480291	5323	-27.33	NO	-
43	ZINC03814582	106	-27.33	YES	7
44	ZINC03814604	166	-27.3	YES	17
45	ZINC03325244	7555	-27.26	NO	-
46	ZINC03620329	9371	-27.26	NO	-
47	ZINC03814622	80	-27.23	YES	7
48	ZINC04496457	12497	-27.11	NO	-
49	ZINC00602158	33	-27.08	YES	7
50	ZINC03814580	61	-27.03	YES	7
51	ZINC00602593	34	-26.9	YES	7
52	ZINC03893240	10994	-26.9	NO	-
53	ZINC00222486	272	-26.74	NO	-
54	ZINC02638023	5610	-26.64	NO	-
55	ZINC00222488	273	-26.63	NO	-
56	ZINC02544540	5415	-26.55	NO	-
57	ZINC03814623	79	-26.53	YES	7
58	ZINC03814714	100	-26.43	YES	7
59	ZINC01447509	4016	-26.39	NO	-
60	ZINC00881972	2017	-26.34	NO	-
61	ZINC03814671	131	-26.29	YES	10
62	ZINC03814583	114	-26.27	YES	7
63	ZINC00581585	45	-26.22	YES	7
64	ZINC03512216	8700	-26.22	NO	-
65	ZINC04407768	12196	-26.02	NO	-
66	ZINC02784701	6153	-25.85	NO	-
67	ZINC03469008	8367	-25.84	NO	-
68	ZINC01018857	2531	-25.79	NO	-
69	ZINC03814581	62	-25.71	YES	7
70	ZINC02796296	6250	-25.65	NO	-
71	ZINC03814590	105	-25.62	YES	7
72	ZINC03186324	7201	-25.59	NO	-
73	ZINC03081884	7148	-25.58	NO	-
74	ZINC03814551	24	-25.58	YES	7
75	ZINC03433509	8090	-25.52	NO	-
76	ZINC01059825	2850	-25.49	NO	-
77	ZINC04273338	11904	-25.46	NO	-
78	ZINC03488629	8445	-25.31	NO	-
79	ZINC00006916	30	-25.29	YES	7
80	ZINC00006596	26	-25.28	YES	7
81	ZINC00069631	57	-25.27	NO	-
82	ZINC00602119	69	-25.22	YES	7
83	ZINC01442407	4008	-25.19	NO	-
84	ZINC00021008	40	-25.17	YES	7
85	ZINC04420379	12216	-25.16	NO	-
86	ZINC00803244	1485	-25.1	NO	-
87	ZINC00009201	10	-25.02	YES	3
88	ZINC00574081	639	-24.99	NO	-
89	ZINC00841385	170	-24.97	YES	19
90	ZINC03318676	7530	-24.97	NO	-
91	ZINC00008604	35	-24.85	YES	7
92	ZINC00628430	799	-24.84	NO	-
93	ZINC04242859	11832	-24.84	NO	-
94	ZINC00726136	1243	-24.81	NO	-
95	ZINC03814748	63	-24.8	YES	7
96	ZINC03814683	190	-24.76	YES	27
97	ZINC00585753	657	-24.74	NO	-
98	ZINC03476329	8389	-24.73	NO	-
99	ZINC03400221	7935	-24.64	NO	-
100	ZINC03517302	8730	-24.6	NO	-
101	ZINC00051107	42	-24.54	NO	-
102	ZINC03460237	8260	-24.51	NO	-
103	ZINC03496363	8517	-24.51	NO	-
104	ZINC01037826	2686	-24.45	NO	-
105	ZINC00613181	726	-24.41	NO	-
106	ZINC02475067	5319	-24.41	NO	-
107	ZINC03890653	10961	-24.4	NO	-
108	ZINC03613612	9353	-24.39	NO	-
109	ZINC03814772	184	-24.36	YES	22
110	ZINC03814721	103	-24.34	YES	7
111	ZINC00416852	437	-24.28	NO	-
112	ZINC04252818	11875	-24.24	NO	-
113	ZINC04107134	11614	-24.23	NO	-
114	ZINC03814549	118	-24.22	YES	7
115	ZINC03224068	7270	-24.17	NO	-
116	ZINC03906271	11006	-24.12	NO	-
117	ZINC03250488	7336	-24.11	NO	-
118	ZINC02660232	5734	-24.08	NO	-
119	ZINC00006662	36	-24.07	YES	7
120	ZINC00512958	546	-24.04	NO	-
121	ZINC00985117	2415	-24.02	NO	-
122	ZINC00194240	208	-23.97	NO	-
123	ZINC03459924	8248	-23.96	NO	-
124	ZINC02629287	5571	-23.94	NO	-
125	ZINC02918261	6736	-23.91	NO	-
126	ZINC01839383	4394	-23.78	NO	-
127	ZINC02918927	6760	-23.74	NO	-
128	ZINC02911336	6555	-23.7	NO	-
129	ZINC04462768	12294	-23.68	NO	-
130	ZINC00970071	2350	-23.65	NO	-
131	ZINC02937804	6846	-23.54	NO	-
132	ZINC03459966	8251	-23.48	NO	-
133	ZINC00410517	416	-23.47	NO	-
134	ZINC04088369	11590	-23.47	NO	-
135	ZINC03867497	10752	-23.43	NO	-
136	ZINC02982521	7013	-23.41	NO	-
137	ZINC00200581	212	-23.38	NO	-
138	ZINC03420150	8026	-23.22	NO	-
139	ZINC03814634	173	-23.17	YES	19
140	ZINC00607803	102	-23.02	YES	7
141	ZINC03451179	8171	-22.99	NO	-
142	ZINC04242390	11829	-22.98	NO	-
143	ZINC03386977	7886	-22.97	NO	-
144	ZINC03621940	9381	-22.93	NO	-
145	ZINC04462269	12286	-22.92	NO	-
146	ZINC04088031	11586	-22.88	NO	-
147	ZINC02937802	6845	-22.85	NO	-
148	ZINC01491049	4156	-22.76	NO	-
149	ZINC03382449	7840	-22.63	NO	-
150	ZINC00678562	1076	-22.55	NO	-
151	ZINC00411634	418	-22.51	NO	-
152	ZINC00828669	1681	-22.51	NO	-
153	ZINC03814713	76	-22.49	YES	7
154	ZINC01072413	2939	-22.48	NO	-
155	ZINC01923359	4419	-22.47	NO	-
156	ZINC04461566	12284	-22.46	NO	-
157	ZINC04407873	12198	-22.45	NO	-
158	ZINC04325397	12047	-22.44	NO	-
159	ZINC00563120	617	-22.37	NO	-
160	ZINC02914690	6631	-22.37	NO	-
161	ZINC03814807	15	-22.36	YES	4
162	ZINC03369568	7793	-22.33	NO	-
163	ZINC02243966	4820	-22.3	NO	-
164	ZINC03814677	200	-22.25	YES	34
165	ZINC03654315	9432	-22.2	NO	-
166	ZINC03814774	108	-22.18	YES	7
167	ZINC00218551	230	-22.14	NO	-
168	ZINC02437127	5218	-22.11	NO	-
169	ZINC03281066	7418	-22.11	NO	-
170	ZINC03814620	82	-22.08	YES	7
171	ZINC00149828	168	-22.06	NO	-
172	ZINC03300692	7480	-22.0	NO	-
173	ZINC04407780	12197	-21.97	NO	-
174	ZINC01068234	2878	-21.95	NO	-
175	ZINC02918045	6719	-21.95	NO	-
176	ZINC02214925	4737	-21.94	NO	-
177	ZINC00425654	473	-21.93	NO	-
178	ZINC03938662	11036	-21.93	NO	-
179	ZINC01442317	4007	-21.9	NO	-
180	ZINC03151839	7173	-21.9	NO	-
181	ZINC04348480	12089	-21.85	NO	-
182	ZINC02914619	6625	-21.83	NO	-
183	ZINC02926260	6817	-21.83	NO	-
184	ZINC03314102	7515	-21.83	NO	-
185	ZINC03400304	7939	-21.83	NO	-
186	ZINC03777709	9502	-21.79	NO	-
187	ZINC04364105	12120	-21.78	NO	-
188	ZINC01171607	3438	-21.77	NO	-
189	ZINC03499364	8607	-21.74	NO	-
190	ZINC04462976	12296	-21.72	NO	-
191	ZINC01081953	3005	-21.71	NO	-
192	ZINC02802136	6280	-21.65	NO	-
193	ZINC00131897	148	-21.64	NO	-
194	ZINC03370306	7804	-21.64	NO	-
195	ZINC02238633	4806	-21.63	NO	-
196	ZINC04052076	11541	-21.6	NO	-
197	ZINC04144676	11673	-21.59	NO	-
198	ZINC03605554	9268	-21.5	NO	-
199	ZINC03814509	199	-21.44	YES	33
200	ZINC03386232	7881	-21.43	NO	-
201	ZINC03814630	169	-21.42	YES	19
202	ZINC00881908	2015	-21.34	NO	-
203	ZINC02869023	6455	-21.3	NO	-
204	ZINC04513118	12551	-21.29	NO	-
205	ZINC03814636	175	-21.27	YES	19
206	ZINC04415466	12214	-21.25	NO	-
207	ZINC01111583	3097	-21.19	NO	-
208	ZINC03814625	77	-21.14	YES	7
209	ZINC04400827	12176	-21.06	NO	-
210	ZINC00554575	603	-21.04	NO	-
211	ZINC03814712	68	-21.01	YES	7
212	ZINC03554935	8954	-20.99	NO	-
213	ZINC02655298	5699	-20.94	NO	-
214	ZINC00865851	1947	-20.91	NO	-
215	ZINC02957684	6944	-20.88	NO	-
216	ZINC03605555	9269	-20.87	NO	-
217	ZINC03543371	8879	-20.84	NO	-
218	ZINC03524681	8765	-20.82	NO	-
219	ZINC00841383	85	-20.79	YES	7
220	ZINC00006694	28	-20.74	YES	7
221	ZINC04496569	12502	-20.71	NO	-
222	ZINC03867486	10750	-20.7	NO	-
223	ZINC00727038	1245	-20.67	NO	-
224	ZINC02916043	6675	-20.66	NO	-
225	ZINC01115158	3127	-20.63	NO	-
226	ZINC00222251	247	-20.58	NO	-
227	ZINC03814588	104	-20.57	YES	7
228	ZINC00593746	699	-20.52	NO	-
229	ZINC00991567	2449	-20.51	NO	-
230	ZINC03334751	7601	-20.4	NO	-
231	ZINC02523782	5408	-20.36	NO	-
232	ZINC03216390	7244	-20.36	NO	-
233	ZINC00773571	1322	-20.3	NO	-
234	ZINC00416418	434	-20.29	NO	-
235	ZINC03488599	8443	-20.29	NO	-
236	ZINC02631590	5585	-20.28	NO	-
237	ZINC03502281	8625	-20.14	NO	-
238	ZINC00416313	433	-20.09	NO	-
239	ZINC03497476	8533	-20.02	NO	-
240	ZINC00593412	696	-20.01	NO	-
241	ZINC02717815	5937	-19.96	NO	-
242	ZINC04201835	11792	-19.93	NO	-
243	ZINC04366292	12125	-19.87	NO	-
244	ZINC02640989	5624	-19.84	NO	-
245	ZINC03263385	7367	-19.81	NO	-
246	ZINC04004240	11478	-19.77	NO	-
247	ZINC03403149	7949	-19.72	NO	-
248	ZINC04242159	11827	-19.71	NO	-
249	ZINC03241214	7305	-19.68	NO	-
250	ZINC01489152	204	-19.62	YES	37
251	ZINC00873471	1981	-19.59	NO	-
252	ZINC04001324	11459	-19.59	NO	-
253	ZINC02319692	4916	-19.58	NO	-
254	ZINC03488709	8451	-19.58	NO	-
255	ZINC03331821	7582	-19.56	NO	-
256	ZINC02523738	5406	-19.54	NO	-
257	ZINC04005380	11485	-19.54	NO	-
258	ZINC03779977	0	-19.46	YES	1
259	ZINC00131945	149	-19.41	NO	-
260	ZINC00272932	321	-19.36	NO	-
261	ZINC02800277	6271	-19.33	NO	-
262	ZINC04485189	12435	-19.25	NO	-
263	ZINC03429651	8077	-19.23	NO	-
264	ZINC02665114	5760	-19.22	NO	-
265	ZINC04361720	12117	-19.22	NO	-
266	ZINC01588733	4308	-19.18	NO	-
267	ZINC02638086	5611	-19.15	NO	-
268	ZINC01782922	4365	-19.11	NO	-
269	ZINC02879045	6501	-19.11	NO	-
270	ZINC02211932	4730	-19.08	NO	-
271	ZINC00826892	1656	-19.07	NO	-
272	ZINC00223925	289	-19.05	NO	-
273	ZINC02917690	6714	-19.05	NO	-
274	ZINC02918345	6740	-19.02	NO	-
275	ZINC03814715	42	-19.0	YES	7
276	ZINC02937807	6847	-18.96	NO	-
277	ZINC03814724	164	-18.91	YES	17
278	ZINC04242812	11831	-18.91	NO	-
279	ZINC03228974	7287	-18.85	NO	-
280	ZINC03450157	8167	-18.81	NO	-
281	ZINC03460042	8255	-18.77	NO	-
282	ZINC00563609	620	-18.75	NO	-
283	ZINC03514777	8715	-18.75	NO	-
284	ZINC02354226	5025	-18.72	NO	-
285	ZINC03512199	8699	-18.72	NO	-
286	ZINC03852957	9769	-18.69	NO	-
287	ZINC03814778	156	-18.68	YES	16
288	ZINC00222393	263	-18.67	NO	-
289	ZINC03519209	8735	-18.67	NO	-
290	ZINC04485600	12456	-18.64	NO	-
291	ZINC03908642	11017	-18.59	NO	-
292	ZINC02916042	6674	-18.57	NO	-
293	ZINC03181694	7195	-18.57	NO	-
294	ZINC03368657	7778	-18.57	NO	-
295	ZINC02871730	6463	-18.55	NO	-
296	ZINC04032871	11505	-18.54	NO	-
297	ZINC03488694	8447	-18.49	NO	-
298	ZINC03331236	7580	-18.48	NO	-
299	ZINC02914618	6624	-18.45	NO	-
300	ZINC02570895	87	-18.38	YES	7
301	ZINC03460000	8253	-18.36	NO	-
302	ZINC03814515	167	-18.36	YES	17
303	ZINC04252222	11873	-18.35	NO	-
304	ZINC03536076	8850	-18.33	NO	-
305	ZINC03537770	8856	-18.32	NO	-
306	ZINC04003971	11477	-18.31	NO	-
307	ZINC03894878	10996	-18.27	NO	-
308	ZINC00601201	50	-18.21	YES	7
309	ZINC00461635	518	-18.19	NO	-
310	ZINC03269871	7382	-18.17	NO	-
311	ZINC04061637	11559	-18.14	NO	-
312	ZINC03814621	74	-18.13	YES	7
313	ZINC00817341	1598	-18.09	NO	-
314	ZINC00428148	484	-18.08	NO	-
315	ZINC02302235	4884	-18.06	NO	-
316	ZINC03814760	95	-18.03	YES	7
317	ZINC03313011	7506	-17.98	NO	-
318	ZINC00377291	384	-17.93	NO	-
319	ZINC03459672	8240	-17.91	NO	-
320	ZINC02874164	6477	-17.87	NO	-
321	ZINC03488696	8448	-17.83	NO	-
322	ZINC04275320	11916	-17.81	NO	-
323	ZINC02640666	5622	-17.8	NO	-
324	ZINC00425698	474	-17.77	NO	-
325	ZINC00988374	2433	-17.73	NO	-
326	ZINC04330037	12058	-17.69	NO	-
327	ZINC04436447	12238	-17.69	NO	-
328	ZINC02914505	6610	-17.64	NO	-
329	ZINC03401924	7944	-17.64	NO	-
330	ZINC00693386	1123	-17.63	NO	-
331	ZINC00251183	305	-17.62	NO	-
332	ZINC04407078	12190	-17.62	NO	-
333	ZINC01014153	2521	-17.57	NO	-
334	ZINC01177391	3449	-17.56	NO	-
335	ZINC02868805	6450	-17.53	NO	-
336	ZINC03331847	7583	-17.52	NO	-
337	ZINC03459998	8252	-17.52	NO	-
338	ZINC03283951	7428	-17.48	NO	-
339	ZINC00838698	160	-17.41	YES	16
340	ZINC00106519	114	-17.38	NO	-
341	ZINC02788007	6169	-17.33	NO	-
342	ZINC00863293	1940	-17.3	NO	-
343	ZINC03814699	94	-17.28	YES	7
344	ZINC03232831	7289	-17.27	NO	-
345	ZINC03459948	8250	-17.26	NO	-
346	ZINC03519928	8739	-17.23	NO	-
347	ZINC03268810	7381	-17.22	NO	-
348	ZINC03370795	7807	-17.22	NO	-
349	ZINC01223309	3572	-17.19	NO	-
350	ZINC02791864	6199	-17.19	NO	-
351	ZINC01415114	3893	-17.17	NO	-
352	ZINC02262023	4835	-17.16	NO	-
353	ZINC03227462	7282	-17.15	NO	-
354	ZINC03908647	11018	-17.14	NO	-
355	ZINC03521634	8746	-17.12	NO	-
356	ZINC03336076	7607	-17.08	NO	-
357	ZINC01196002	3501	-17.06	NO	-
358	ZINC03248009	7328	-17.06	NO	-
359	ZINC03436935	8106	-17.05	NO	-
360	ZINC03814655	162	-17.05	YES	17
361	ZINC00620081	738	-16.99	NO	-
362	ZINC04273732	11906	-16.99	NO	-
363	ZINC03814635	174	-16.97	YES	19
364	ZINC02917680	6713	-16.96	NO	-
365	ZINC04061277	11558	-16.96	NO	-
366	ZINC00859847	1931	-16.95	NO	-
367	ZINC03814717	49	-16.95	YES	7
368	ZINC03854728	10167	-16.95	NO	-
369	ZINC03459936	8249	-16.94	NO	-
370	ZINC03523658	8756	-16.94	NO	-
371	ZINC03814711	44	-16.93	YES	7
372	ZINC01415136	3894	-16.88	NO	-
373	ZINC00007001	37	-16.85	YES	7
374	ZINC03245781	7313	-16.83	NO	-
375	ZINC03858945	10505	-16.82	NO	-
376	ZINC02633909	5588	-16.8	NO	-
377	ZINC00863302	1942	-16.79	NO	-
378	ZINC01327015	3692	-16.78	NO	-
379	ZINC03273038	7390	-16.73	NO	-
380	ZINC03814687	111	-16.71	YES	7
381	ZINC00813307	1559	-16.69	NO	-
382	ZINC02210422	4726	-16.67	NO	-
383	ZINC04496549	12501	-16.67	NO	-
384	ZINC00598515	11	-16.65	YES	3
385	ZINC01163459	3406	-16.65	NO	-
386	ZINC00297117	327	-16.64	NO	-
387	ZINC04454037	12277	-16.64	NO	-
388	ZINC03814652	32	-16.63	YES	7
389	ZINC00467656	525	-16.62	NO	-
390	ZINC01491442	4158	-16.62	NO	-
391	ZINC03431169	8082	-16.6	NO	-
392	ZINC03867794	10781	-16.59	NO	-
393	ZINC03814696	165	-16.53	YES	17
394	ZINC01792282	4369	-16.52	NO	-
395	ZINC04221390	11796	-16.51	NO	-
396	ZINC00947353	2257	-16.5	NO	-
397	ZINC02469733	5314	-16.48	NO	-
398	ZINC04242150	11826	-16.46	NO	-
399	ZINC03814585	88	-16.44	YES	7
400	ZINC03249946	7333	-16.42	NO	-
401	ZINC03814702	99	-16.42	YES	7
402	ZINC00601816	154	-16.4	YES	16
403	ZINC00601195	71	-16.39	YES	7
404	ZINC00007002	29	-16.38	YES	7
405	ZINC02633910	5589	-16.36	NO	-
406	ZINC03497858	8566	-16.36	NO	-
407	ZINC04463274	12300	-16.35	NO	-
408	ZINC03814706	97	-16.34	YES	7
409	ZINC01070491	2892	-16.33	NO	-
410	ZINC00696881	1130	-16.32	NO	-
411	ZINC03466393	8354	-16.32	NO	-
412	ZINC00601196	84	-16.31	YES	7
413	ZINC00410518	417	-16.28	NO	-
414	ZINC04059365	11556	-16.27	NO	-
415	ZINC02732887	6057	-16.25	NO	-
416	ZINC03814718	93	-16.23	YES	7
417	ZINC04121597	11642	-16.2	NO	-
418	ZINC03814632	171	-16.19	YES	19
419	ZINC03235675	7297	-16.18	NO	-
420	ZINC03814741	178	-16.18	YES	20
421	ZINC00361479	374	-16.17	NO	-
422	ZINC03814773	185	-16.16	YES	22
423	ZINC03951599	189	-16.15	YES	26
424	ZINC02752964	6093	-16.14	NO	-
425	ZINC00020206	53	-16.13	YES	7
426	ZINC02665113	5759	-16.12	NO	-
427	ZINC00800729	1469	-16.1	NO	-
428	ZINC02135582	4640	-16.07	NO	-
429	ZINC02635915	5598	-16.04	NO	-
430	ZINC04365402	12121	-16.04	NO	-
431	ZINC04297960	11979	-16.03	NO	-
432	ZINC00602183	710	-16.02	NO	-
433	ZINC03361671	7723	-15.99	NO	-
434	ZINC00410516	415	-15.98	NO	-
435	ZINC02717974	5961	-15.98	NO	-
436	ZINC01517166	4262	-15.97	NO	-
437	ZINC03206279	7225	-15.97	NO	-
438	ZINC04031746	11501	-15.95	NO	-
439	ZINC00619916	737	-15.91	NO	-
440	ZINC03814725	52	-15.91	YES	7
441	ZINC03814824	86	-15.91	YES	7
442	ZINC01495490	4162	-15.89	NO	-
443	ZINC00258782	310	-15.83	NO	-
444	ZINC03814705	90	-15.83	YES	7
445	ZINC00590214	672	-15.81	NO	-
446	ZINC03814570	43	-15.78	YES	7
447	ZINC03852971	9778	-15.78	NO	-
448	ZINC04161530	11723	-15.78	NO	-
449	ZINC02915370	6647	-15.69	NO	-
450	ZINC00879529	2005	-15.68	NO	-
451	ZINC02731672	6055	-15.68	NO	-
452	ZINC03814567	60	-15.66	YES	7
453	ZINC00843954	1767	-15.59	NO	-
454	ZINC03318667	7528	-15.59	NO	-
455	ZINC03814637	47	-15.59	YES	7
456	ZINC04496487	12498	-15.59	NO	-
457	ZINC00412663	420	-15.57	NO	-
458	ZINC04157105	11701	-15.56	NO	-
459	ZINC04357856	12107	-15.56	NO	-
460	ZINC04426921	12225	-15.56	NO	-
461	ZINC01109414	3084	-15.55	NO	-
462	ZINC03008120	7044	-15.52	NO	-
463	ZINC02640982	5623	-15.51	NO	-
464	ZINC03515794	8716	-15.51	NO	-
465	ZINC03867353	10743	-15.51	NO	-
466	ZINC01018846	2530	-15.5	NO	-
467	ZINC01037522	2679	-15.5	NO	-
468	ZINC03497759	8554	-15.5	NO	-
469	ZINC03867946	10794	-15.42	NO	-
470	ZINC04348388	12085	-15.41	NO	-
471	ZINC04246194	11837	-15.4	NO	-
472	ZINC04357867	12109	-15.4	NO	-
473	ZINC02430126	5197	-15.39	NO	-
474	ZINC03620771	9374	-15.39	NO	-
475	ZINC01098007	3039	-15.37	NO	-
476	ZINC00683663	1102	-15.33	NO	-
477	ZINC03500455	8619	-15.31	NO	-
478	ZINC03867224	10725	-15.31	NO	-
479	ZINC03459894	8247	-15.3	NO	-
480	ZINC03814571	117	-15.3	YES	7
481	ZINC02926263	6818	-15.26	NO	-
482	ZINC00838926	1746	-15.25	NO	-
483	ZINC03814716	51	-15.23	YES	7
484	ZINC03260855	7359	-15.22	NO	-
485	ZINC00958252	2325	-15.21	NO	-
486	ZINC02503188	5381	-15.21	NO	-
487	ZINC03460239	8261	-15.21	NO	-
488	ZINC03446468	8145	-15.19	NO	-
489	ZINC04249605	11863	-15.19	NO	-
490	ZINC01012991	2510	-15.18	NO	-
491	ZINC02641558	5625	-15.12	NO	-
492	ZINC03499352	8606	-15.11	NO	-
493	ZINC04240924	11824	-15.1	NO	-
494	ZINC02620160	5479	-15.09	NO	-
495	ZINC03497920	8573	-15.09	NO	-
496	ZINC03851115	9671	-15.08	NO	-
497	ZINC04623074	12591	-15.08	NO	-
498	ZINC03858314	10420	-15.07	NO	-
499	ZINC02846827	6375	-15.05	NO	-
500	ZINC02622074	5501	-15.03	NO	-
501	ZINC03396854	7920	-15.02	NO	-
502	ZINC00613698	727	-15.01	NO	-
503	ZINC01428993	3950	-15.0	NO	-
504	ZINC03814648	163	-14.96	YES	17
505	ZINC04242922	11835	-14.96	NO	-
506	ZINC00621464	743	-14.92	NO	-
507	ZINC03475040	8383	-14.92	NO	-
508	ZINC02926145	6815	-14.89	NO	-
509	ZINC03814788	9	-14.88	YES	3
510	ZINC03369286	7790	-14.87	NO	-
511	ZINC03814697	89	-14.87	YES	7
512	ZINC03853532	9909	-14.86	NO	-
513	ZINC02942427	6866	-14.83	NO	-
514	ZINC03492336	8462	-14.83	NO	-
515	ZINC03172762	7185	-14.82	NO	-
516	ZINC00354033	361	-14.81	NO	-
517	ZINC03216341	7243	-14.8	NO	-
518	ZINC03814701	101	-14.77	YES	7
519	ZINC03814628	207	-14.76	YES	40
520	ZINC01502625	4190	-14.73	NO	-
521	ZINC03388088	7897	-14.73	NO	-
522	ZINC03497721	8550	-14.73	NO	-
523	ZINC04090014	11597	-14.71	NO	-
524	ZINC01059848	2851	-14.7	NO	-
525	ZINC03300341	7477	-14.68	NO	-
526	ZINC03459618	8233	-14.66	NO	-
527	ZINC02911335	6554	-14.63	NO	-
528	ZINC01122493	3166	-14.61	NO	-
529	ZINC02880063	6503	-14.6	NO	-
530	ZINC03852667	9743	-14.6	NO	-
531	ZINC00368264	377	-14.59	NO	-
532	ZINC00638115	859	-14.59	NO	-
533	ZINC03814684	58	-14.59	YES	7
534	ZINC04013830	11488	-14.59	NO	-
535	ZINC04462660	12290	-14.59	NO	-
536	ZINC04079263	11577	-14.58	NO	-
537	ZINC03497686	8548	-14.55	NO	-
538	ZINC00450188	497	-14.54	NO	-
539	ZINC02355779	5029	-14.54	NO	-
540	ZINC02808658	6318	-14.53	NO	-
541	ZINC00022443	23	-14.5	YES	7
542	ZINC00097683	104	-14.5	NO	-
543	ZINC00601817	153	-14.44	YES	16
544	ZINC00853590	1861	-14.43	NO	-
545	ZINC00186259	194	-14.42	NO	-
546	ZINC04465092	12320	-14.41	NO	-
547	ZINC00512957	545	-14.4	NO	-
548	ZINC03499366	8608	-14.39	NO	-
549	ZINC01034870	2653	-14.37	NO	-
550	ZINC03851123	9672	-14.37	NO	-
551	ZINC03308757	7494	-14.33	NO	-
552	ZINC00815183	1587	-14.32	NO	-
553	ZINC04462742	12293	-14.3	NO	-
554	ZINC00645027	916	-14.28	NO	-
555	ZINC03814586	64	-14.28	YES	7
556	ZINC00222456	267	-14.27	NO	-
557	ZINC03331920	7586	-14.26	NO	-
558	ZINC02791145	6191	-14.24	NO	-
559	ZINC03297752	7471	-14.24	NO	-
560	ZINC00411847	419	-14.23	NO	-
561	ZINC03435229	8097	-14.23	NO	-
562	ZINC01926539	4421	-14.21	NO	-
563	ZINC03814704	96	-14.2	YES	7
564	ZINC04273696	11905	-14.2	NO	-
565	ZINC00865848	1944	-14.19	NO	-
566	ZINC03851543	9692	-14.18	NO	-
567	ZINC03459886	8246	-14.17	NO	-
568	ZINC03814698	92	-14.17	YES	7
569	ZINC04379699	12141	-14.17	NO	-
570	ZINC00021431	11	-14.16	NO	-
571	ZINC00587847	663	-14.16	NO	-
572	ZINC03867244	10728	-14.16	NO	-
573	ZINC00222516	279	-14.14	NO	-
574	ZINC03497423	8531	-14.09	NO	-
575	ZINC03268335	7378	-14.05	NO	-
576	ZINC03451182	8172	-14.05	NO	-
577	ZINC03297248	7469	-14.04	NO	-
578	ZINC04292371	11975	-14.02	NO	-
579	ZINC02436504	5214	-14.01	NO	-
580	ZINC04510138	12541	-14.01	NO	-
581	ZINC01373421	3779	-14.0	NO	-
582	ZINC04461503	12283	-13.96	NO	-
583	ZINC00222380	261	-13.95	NO	-
584	ZINC01388051	3815	-13.95	NO	-
585	ZINC03535990	8849	-13.95	NO	-
586	ZINC04251219	11869	-13.95	NO	-
587	ZINC03331979	7587	-13.94	NO	-
588	ZINC01540499	4302	-13.9	NO	-
589	ZINC00969257	2346	-13.87	NO	-
590	ZINC03366844	7742	-13.86	NO	-
591	ZINC03385465	7868	-13.85	NO	-
592	ZINC03529671	8802	-13.85	NO	-
593	ZINC04496824	12506	-13.84	NO	-
594	ZINC00224401	291	-13.83	NO	-
595	ZINC03858318	10424	-13.81	NO	-
596	ZINC03431339	8083	-13.8	NO	-
597	ZINC03508723	8684	-13.78	NO	-
598	ZINC04121434	11641	-13.78	NO	-
599	ZINC04251225	11872	-13.78	NO	-
600	ZINC01385071	3800	-13.77	NO	-
601	ZINC03318669	7529	-13.77	NO	-
602	ZINC01113639	3113	-13.76	NO	-
603	ZINC02503032	5380	-13.74	NO	-
604	ZINC03497636	8541	-13.73	NO	-
605	ZINC03814766	38	-13.73	YES	7
606	ZINC00755210	1310	-13.72	NO	-
607	ZINC03310101	7496	-13.72	NO	-
608	ZINC03445615	8139	-13.72	NO	-
609	ZINC00421595	440	-13.71	NO	-
610	ZINC04365588	12123	-13.7	NO	-
611	ZINC03332020	7588	-13.69	NO	-
612	ZINC03436119	8102	-13.69	NO	-
613	ZINC03858044	10393	-13.66	NO	-
614	ZINC03405263	7954	-13.6	NO	-
615	ZINC03500755	8622	-13.6	NO	-
616	ZINC03508562	8681	-13.57	NO	-
617	ZINC00675535	1055	-13.56	NO	-
618	ZINC00535410	578	-13.55	NO	-
619	ZINC00945180	2240	-13.53	NO	-
620	ZINC02209360	4722	-13.52	NO	-
621	ZINC03276680	7406	-13.52	NO	-
622	ZINC03533099	8828	-13.52	NO	-
623	ZINC02978789	7007	-13.5	NO	-
624	ZINC03317737	7523	-13.45	NO	-
625	ZINC02808802	6323	-13.44	NO	-
626	ZINC02873827	6475	-13.44	NO	-
627	ZINC00815146	1585	-13.43	NO	-
628	ZINC01384070	3797	-13.41	NO	-
629	ZINC04485142	12434	-13.41	NO	-
630	ZINC03367422	7749	-13.36	NO	-
631	ZINC02926147	6816	-13.34	NO	-
632	ZINC04496707	12503	-13.32	NO	-
633	ZINC04281574	11939	-13.3	NO	-
634	ZINC03300795	7482	-13.28	NO	-
635	ZINC03497477	8534	-13.28	NO	-
636	ZINC03488698	8449	-13.26	NO	-
637	ZINC03519288	8736	-13.26	NO	-
638	ZINC01184066	3472	-13.21	NO	-
639	ZINC02356161	5031	-13.21	NO	-
640	ZINC01029859	2603	-13.18	NO	-
641	ZINC01163249	3401	-13.18	NO	-
642	ZINC02788334	6173	-13.18	NO	-
643	ZINC03814591	113	-13.18	YES	7
644	ZINC02762576	6114	-13.17	NO	-
645	ZINC00873468	1980	-13.13	NO	-
646	ZINC02800604	6278	-13.13	NO	-
647	ZINC03814595	83	-13.11	YES	7
648	ZINC00861820	1936	-13.09	NO	-
649	ZINC03247405	7321	-13.09	NO	-
650	ZINC00069134	55	-13.06	NO	-
651	ZINC00278162	322	-13.06	NO	-
652	ZINC00648297	954	-13.04	NO	-
653	ZINC02796269	6249	-13.04	NO	-
654	ZINC03814708	112	-13.04	YES	7
655	ZINC02918267	6737	-13.02	NO	-
656	ZINC04492935	12492	-13.01	NO	-
657	ZINC03818696	9524	-13.0	NO	-
658	ZINC02229968	4786	-12.99	NO	-
659	ZINC00713254	1178	-12.97	NO	-
660	ZINC04180801	11763	-12.95	NO	-
661	ZINC03246307	7314	-12.94	NO	-
662	ZINC03421803	8038	-12.93	NO	-
663	ZINC04119061	11635	-12.92	NO	-
664	ZINC03387187	7892	-12.91	NO	-
665	ZINC03475100	8386	-12.89	NO	-
666	ZINC01487141	4143	-12.87	NO	-
667	ZINC03814609	110	-12.87	YES	7
668	ZINC03850927	9651	-12.86	NO	-
669	ZINC02784492	6152	-12.8	NO	-
670	ZINC00616467	735	-12.79	NO	-
671	ZINC03345966	7654	-12.78	NO	-
672	ZINC04276005	11923	-12.78	NO	-
673	ZINC03315053	7517	-12.76	NO	-
674	ZINC03419873	8021	-12.73	NO	-
675	ZINC03855098	10190	-12.73	NO	-
676	ZINC02731594	6054	-12.72	NO	-
677	ZINC03851066	9663	-12.72	NO	-
678	ZINC00848229	1811	-12.71	NO	-
679	ZINC03263659	7369	-12.71	NO	-
680	ZINC03387306	7896	-12.7	NO	-
681	ZINC03856470	10255	-12.7	NO	-
682	ZINC03497862	8568	-12.68	NO	-
683	ZINC04077524	11574	-12.68	NO	-
684	ZINC00640894	892	-12.67	NO	-
685	ZINC03548098	8902	-12.67	NO	-
686	ZINC00651559	961	-12.66	NO	-
687	ZINC03258924	7350	-12.64	NO	-
688	ZINC00175315	183	-12.63	NO	-
689	ZINC02022493	4580	-12.62	NO	-
690	ZINC00928621	2146	-12.61	NO	-
691	ZINC02630114	5575	-12.6	NO	-
692	ZINC03505648	8646	-12.59	NO	-
693	ZINC03971157	11190	-12.59	NO	-
694	ZINC02735831	6061	-12.58	NO	-
695	ZINC03814707	115	-12.58	YES	7
696	ZINC03857501	10328	-12.57	NO	-
697	ZINC03495333	8493	-12.56	NO	-
698	ZINC02330071	4945	-12.55	NO	-
699	ZINC04331568	12064	-12.54	NO	-
700	ZINC01035533	2659	-12.53	NO	-
701	ZINC03349260	7673	-12.5	NO	-
702	ZINC03471150	8369	-12.5	NO	-
703	ZINC02720355	6007	-12.49	NO	-
704	ZINC03562217	9003	-12.49	NO	-
705	ZINC03477582	8395	-12.48	NO	-
706	ZINC03320657	7540	-12.46	NO	-
707	ZINC01059747	2847	-12.45	NO	-
708	ZINC00940741	2205	-12.44	NO	-
709	ZINC02721754	6011	-12.44	NO	-
710	ZINC04497523	12513	-12.44	NO	-
711	ZINC02937800	6844	-12.41	NO	-
712	ZINC04087768	11583	-12.39	NO	-
713	ZINC02173371	4662	-12.38	NO	-
714	ZINC02475032	5317	-12.37	NO	-
715	ZINC00644507	914	-12.36	NO	-
716	ZINC01390471	3826	-12.36	NO	-
717	ZINC01247514	3609	-12.32	NO	-
718	ZINC04415428	12213	-12.32	NO	-
719	ZINC03498614	8581	-12.31	NO	-
720	ZINC03567376	9066	-12.3	NO	-
721	ZINC02411025	5153	-12.29	NO	-
722	ZINC02625570	5533	-12.29	NO	-
723	ZINC00235731	298	-12.28	NO	-
724	ZINC00520839	554	-12.28	NO	-
725	ZINC01089803	3019	-12.27	NO	-
726	ZINC03611798	9333	-12.25	NO	-
727	ZINC04268026	11899	-12.25	NO	-
728	ZINC02443848	5228	-12.23	NO	-
729	ZINC00118276	135	-12.18	NO	-
730	ZINC02686584	5774	-12.18	NO	-
731	ZINC01200628	3518	-12.16	NO	-
732	ZINC01027061	2578	-12.14	NO	-
733	ZINC03406552	7966	-12.14	NO	-
734	ZINC00974657	2364	-12.12	NO	-
735	ZINC01230886	3587	-12.12	NO	-
736	ZINC02425599	5188	-12.12	NO	-
737	ZINC03366850	7743	-12.12	NO	-
738	ZINC03221073	7260	-12.11	NO	-
739	ZINC02629478	5572	-12.1	NO	-
740	ZINC00222379	260	-12.07	NO	-
741	ZINC00915669	2111	-12.07	NO	-
742	ZINC03851084	9665	-12.07	NO	-
743	ZINC04292112	11971	-12.03	NO	-
744	ZINC00095763	94	-12.01	NO	-
745	ZINC01053513	2800	-11.99	NO	-
746	ZINC03528683	8799	-11.99	NO	-
747	ZINC03851620	9696	-11.97	NO	-
748	ZINC03857435	10315	-11.94	NO	-
749	ZINC02808796	6322	-11.93	NO	-
750	ZINC01040555	2725	-11.92	NO	-
751	ZINC02793680	6221	-11.92	NO	-
752	ZINC02794506	6232	-11.91	NO	-
753	ZINC02333938	4953	-11.89	NO	-
754	ZINC03289784	7447	-11.89	NO	-
755	ZINC04121356	11640	-11.89	NO	-
756	ZINC03531817	8816	-11.88	NO	-
757	ZINC03460024	8254	-11.86	NO	-
758	ZINC04107409	11618	-11.86	NO	-
759	ZINC03526217	8774	-11.85	NO	-
760	ZINC03322069	7544	-11.82	NO	-
761	ZINC00795800	1441	-11.81	NO	-
762	ZINC02915144	6638	-11.81	NO	-
763	ZINC03263473	7368	-11.79	NO	-
764	ZINC03814594	81	-11.77	YES	7
765	ZINC01038366	2696	-11.75	NO	-
766	ZINC02957742	6946	-11.75	NO	-
767	ZINC03325279	7556	-11.75	NO	-
768	ZINC01087447	3012	-11.74	NO	-
769	ZINC03417910	8015	-11.73	NO	-
770	ZINC03512055	8694	-11.73	NO	-
771	ZINC04107412	11619	-11.71	NO	-
772	ZINC03982997	11334	-11.7	NO	-
773	ZINC02914632	6626	-11.68	NO	-
774	ZINC01185524	3477	-11.67	NO	-
775	ZINC02976279	7003	-11.67	NO	-
776	ZINC03563565	9021	-11.65	NO	-
777	ZINC03631272	9407	-11.65	NO	-
778	ZINC02511345	5396	-11.64	NO	-
779	ZINC03853072	9804	-11.63	NO	-
780	ZINC04281714	11945	-11.63	NO	-
781	ZINC01284915	3647	-11.61	NO	-
782	ZINC00537114	582	-11.57	NO	-
783	ZINC03649263	9424	-11.53	NO	-
784	ZINC01069315	2885	-11.52	NO	-
785	ZINC03432544	8087	-11.49	NO	-
786	ZINC02642385	5629	-11.46	NO	-
787	ZINC03345525	7649	-11.44	NO	-
788	ZINC03579181	9092	-11.42	NO	-
789	ZINC03851269	9680	-11.42	NO	-
790	ZINC00381058	385	-11.41	NO	-
791	ZINC03867964	10798	-11.41	NO	-
792	ZINC03219434	7257	-11.4	NO	-
793	ZINC03449812	8159	-11.35	NO	-
794	ZINC03908021	11008	-11.34	NO	-
795	ZINC04275344	11918	-11.34	NO	-
796	ZINC04385887	12156	-11.31	NO	-
797	ZINC02651307	5680	-11.29	NO	-
798	ZINC03814812	157	-11.28	YES	16
799	ZINC03272268	7389	-11.27	NO	-
800	ZINC03429053	8071	-11.27	NO	-
801	ZINC03551481	8926	-11.27	NO	-
802	ZINC02884520	6519	-11.25	NO	-
803	ZINC03265050	7372	-11.24	NO	-
804	ZINC00007588	25	-11.23	YES	7
805	ZINC00423675	451	-11.22	NO	-
806	ZINC02769322	6132	-11.21	NO	-
807	ZINC03419861	8020	-11.21	NO	-
808	ZINC02648394	5657	-11.2	NO	-
809	ZINC03488708	8450	-11.19	NO	-
810	ZINC03602493	9240	-11.18	NO	-
811	ZINC03366881	7745	-11.17	NO	-
812	ZINC03573398	9078	-11.12	NO	-
813	ZINC04486058	12460	-11.12	NO	-
814	ZINC00384380	389	-11.11	NO	-
815	ZINC03853530	9907	-11.09	NO	-
816	ZINC02957672	6943	-11.08	NO	-
817	ZINC03531750	8811	-11.08	NO	-
818	ZINC03473863	8373	-11.06	NO	-
819	ZINC04307075	11987	-11.04	NO	-
820	ZINC02624637	5521	-11.03	NO	-
821	ZINC03419886	8023	-11.03	NO	-
822	ZINC00628270	797	-11.02	NO	-
823	ZINC04275333	11917	-11.02	NO	-
824	ZINC03370266	7801	-11.01	NO	-
825	ZINC01840060	4395	-10.98	NO	-
826	ZINC03324872	7551	-10.98	NO	-
827	ZINC01108503	3072	-10.97	NO	-
828	ZINC03568066	9068	-10.97	NO	-
829	ZINC00416312	431	-10.96	NO	-
830	ZINC02733821	6058	-10.95	NO	-
831	ZINC00489353	536	-10.9	NO	-
832	ZINC02433529	5207	-10.9	NO	-
833	ZINC02322163	4920	-10.89	NO	-
834	ZINC04414447	12212	-10.89	NO	-
835	ZINC00716798	1194	-10.87	NO	-
836	ZINC03554314	8947	-10.87	NO	-
837	ZINC03828071	9552	-10.87	NO	-
838	ZINC02624879	5524	-10.86	NO	-
839	ZINC03585980	9139	-10.85	NO	-
840	ZINC02325204	4927	-10.81	NO	-
841	ZINC03814800	17	-10.79	YES	4
842	ZINC04496540	12500	-10.79	NO	-
843	ZINC00026580	15	-10.77	NO	-
844	ZINC00423633	447	-10.74	NO	-
845	ZINC03459840	8242	-10.74	NO	-
846	ZINC01047241	2762	-10.73	NO	-
847	ZINC04136643	11663	-10.71	NO	-
848	ZINC00569484	629	-10.7	NO	-
849	ZINC02686586	5775	-10.7	NO	-
850	ZINC03175137	7186	-10.7	NO	-
851	ZINC02656119	5702	-10.67	NO	-
852	ZINC03008122	7046	-10.67	NO	-
853	ZINC04281726	11947	-10.62	NO	-
854	ZINC03327092	7569	-10.61	NO	-
855	ZINC02787743	6165	-10.59	NO	-
856	ZINC03230613	7288	-10.59	NO	-
857	ZINC03631270	9406	-10.59	NO	-
858	ZINC02621496	5491	-10.58	NO	-
859	ZINC01288098	3649	-10.55	NO	-
860	ZINC01385507	3804	-10.54	NO	-
861	ZINC01170260	3433	-10.52	NO	-
862	ZINC00822292	1630	-10.51	NO	-
863	ZINC03971153	11189	-10.51	NO	-
864	ZINC00674437	1048	-10.5	NO	-
865	ZINC04348393	12086	-10.5	NO	-
866	ZINC00804231	1488	-10.49	NO	-
867	ZINC03854592	10127	-10.49	NO	-
868	ZINC04326559	12054	-10.49	NO	-
869	ZINC03404418	7951	-10.47	NO	-
870	ZINC00949730	2268	-10.46	NO	-
871	ZINC02342707	4978	-10.45	NO	-
872	ZINC03506784	8660	-10.44	NO	-
873	ZINC02588022	5440	-10.43	NO	-
874	ZINC03561026	8993	-10.43	NO	-
875	ZINC03452391	8176	-10.42	NO	-
876	ZINC02338554	4961	-10.4	NO	-
877	ZINC03365268	7736	-10.39	NO	-
878	ZINC03814686	119	-10.38	YES	7
879	ZINC02977889	7006	-10.37	NO	-
880	ZINC03549309	8914	-10.37	NO	-
881	ZINC03052128	7135	-10.34	NO	-
882	ZINC01050434	2786	-10.33	NO	-
883	ZINC02800492	6277	-10.32	NO	-
884	ZINC02503783	5385	-10.31	NO	-
885	ZINC02918135	6722	-10.31	NO	-
886	ZINC04348455	12088	-10.31	NO	-
887	ZINC03571210	9073	-10.3	NO	-
888	ZINC04107392	11617	-10.29	NO	-
889	ZINC04135339	11660	-10.29	NO	-
890	ZINC01365212	3770	-10.28	NO	-
891	ZINC03853594	9921	-10.27	NO	-
892	ZINC01324091	3684	-10.26	NO	-
893	ZINC03339768	7625	-10.26	NO	-
894	ZINC01387981	3813	-10.25	NO	-
895	ZINC03497860	8567	-10.22	NO	-
896	ZINC03507257	8668	-10.22	NO	-
897	ZINC03459624	8234	-10.2	NO	-
898	ZINC03317654	7521	-10.16	NO	-
899	ZINC00805126	1493	-10.15	NO	-
900	ZINC00928937	2150	-10.13	NO	-
901	ZINC00933056	2155	-10.13	NO	-
902	ZINC00976350	2368	-10.13	NO	-
903	ZINC03406462	7964	-10.11	NO	-
904	ZINC02692775	5791	-10.1	NO	-
905	ZINC02718810	5974	-10.09	NO	-
906	ZINC04174097	11756	-10.09	NO	-
907	ZINC03857659	10343	-10.08	NO	-
908	ZINC00533076	577	-10.07	NO	-
909	ZINC00917207	2124	-10.07	NO	-
910	ZINC01119279	3150	-10.06	NO	-
911	ZINC03339388	7622	-10.01	NO	-
912	ZINC02795422	6245	-10.0	NO	-
913	ZINC02362359	5050	-9.99	NO	-
914	ZINC02794025	6228	-9.98	NO	-
915	ZINC03620383	9372	-9.98	NO	-
916	ZINC03853852	9992	-9.98	NO	-
917	ZINC04470433	12392	-9.98	NO	-
918	ZINC04221285	11795	-9.97	NO	-
919	ZINC01546537	148	-9.96	YES	14
920	ZINC02754955	6096	-9.96	NO	-
921	ZINC03814682	133	-9.96	YES	10
922	ZINC02313775	4906	-9.94	NO	-
923	ZINC02220644	4762	-9.93	NO	-
924	ZINC00856195	1886	-9.92	NO	-
925	ZINC01122598	3168	-9.91	NO	-
926	ZINC03854147	10046	-9.89	NO	-
927	ZINC01777543	4360	-9.87	NO	-
928	ZINC03867503	10756	-9.87	NO	-
929	ZINC00714804	1187	-9.86	NO	-
930	ZINC00020207	39	-9.85	YES	7
931	ZINC04348496	12090	-9.84	NO	-
932	ZINC00976251	2367	-9.83	NO	-
933	ZINC03400165	7933	-9.81	NO	-
934	ZINC00007455	27	-9.8	YES	7
935	ZINC03210130	7230	-9.8	NO	-
936	ZINC03602507	9241	-9.8	NO	-
937	ZINC00067302	52	-9.79	NO	-
938	ZINC00918281	2127	-9.79	NO	-
939	ZINC03867356	10744	-9.78	NO	-
940	ZINC04242206	11828	-9.78	NO	-
941	ZINC00856723	1900	-9.74	NO	-
942	ZINC01126326	3211	-9.74	NO	-
943	ZINC00718697	1213	-9.73	NO	-
944	ZINC00171426	181	-9.72	NO	-
945	ZINC00704025	1149	-9.72	NO	-
946	ZINC03249515	7332	-9.71	NO	-
947	ZINC04331499	12063	-9.7	NO	-
948	ZINC03186003	7200	-9.69	NO	-
949	ZINC03497817	8561	-9.69	NO	-
950	ZINC03507214	8666	-9.68	NO	-
951	ZINC02794768	6238	-9.67	NO	-
952	ZINC03497666	8544	-9.67	NO	-
953	ZINC00780871	1373	-9.66	NO	-
954	ZINC02938017	6850	-9.64	NO	-
955	ZINC04281640	11943	-9.63	NO	-
956	ZINC03475043	8384	-9.62	NO	-
957	ZINC03331852	7584	-9.6	NO	-
958	ZINC03866989	10713	-9.59	NO	-
959	ZINC02194830	4682	-9.57	NO	-
960	ZINC02832880	6359	-9.57	NO	-
961	ZINC04174008	11755	-9.57	NO	-
962	ZINC04087812	11585	-9.55	NO	-
963	ZINC00723865	1236	-9.54	NO	-
964	ZINC03497153	8520	-9.52	NO	-
965	ZINC00838696	159	-9.51	YES	16
966	ZINC00017499	145	-9.49	YES	14
967	ZINC03526184	8772	-9.47	NO	-
968	ZINC03890455	10959	-9.47	NO	-
969	ZINC03530128	8806	-9.46	NO	-
970	ZINC00384819	390	-9.45	NO	-
971	ZINC00991200	2446	-9.45	NO	-
972	ZINC03814783	122	-9.43	YES	9
973	ZINC02713320	5901	-9.4	NO	-
974	ZINC04513633	12553	-9.39	NO	-
975	ZINC02523745	5407	-9.37	NO	-
976	ZINC04223973	11799	-9.36	NO	-
977	ZINC03377294	7827	-9.35	NO	-
978	ZINC04088320	11589	-9.35	NO	-
979	ZINC04174157	11757	-9.35	NO	-
980	ZINC03386164	7880	-9.34	NO	-
981	ZINC01060711	2853	-9.33	NO	-
982	ZINC02796315	6251	-9.33	NO	-
983	ZINC00938552	2184	-9.32	NO	-
984	ZINC00779162	1347	-9.31	NO	-
985	ZINC03814816	155	-9.31	YES	16
986	ZINC04390234	12166	-9.3	NO	-
987	ZINC01178841	3456	-9.29	NO	-
988	ZINC02922880	6809	-9.27	NO	-
989	ZINC03497720	8549	-9.27	NO	-
990	ZINC03857607	10338	-9.24	NO	-
991	ZINC01489582	4148	-9.23	NO	-
992	ZINC01004740	2496	-9.22	NO	-
993	ZINC03853643	9934	-9.21	NO	-
994	ZINC02627474	5550	-9.19	NO	-
995	ZINC03181291	7194	-9.19	NO	-
996	ZINC02692816	5799	-9.18	NO	-
997	ZINC03368036	7762	-9.16	NO	-
998	ZINC04277678	11927	-9.16	NO	-
999	ZINC01391240	3830	-9.14	NO	-
1000	ZINC04357863	12108	-9.13	NO	-
1001	ZINC03557588	8967	-9.12	NO	-
1002	ZINC03621395	9379	-9.12	NO	-
1003	ZINC04513644	12554	-9.11	NO	-
1004	ZINC01885038	4403	-9.09	NO	-
1005	ZINC04488229	12464	-9.08	NO	-
1006	ZINC01428896	3949	-9.07	NO	-
1007	ZINC00897215	2069	-9.04	NO	-
1008	ZINC00794796	1427	-9.03	NO	-
1009	ZINC01175560	3447	-9.02	NO	-
1010	ZINC02692795	5794	-9.02	NO	-
1011	ZINC03602468	9238	-9.02	NO	-
1012	ZINC02399215	5121	-9.01	NO	-
1013	ZINC03449959	8163	-8.99	NO	-
1014	ZINC04373680	12132	-8.99	NO	-
1015	ZINC03492124	8460	-8.98	NO	-
1016	ZINC01440876	3987	-8.95	NO	-
1017	ZINC01047730	2767	-8.93	NO	-
1018	ZINC01902050	4411	-8.93	NO	-
1019	ZINC04274463	11907	-8.93	NO	-
1020	ZINC03248188	7330	-8.92	NO	-
1021	ZINC03859068	10516	-8.91	NO	-
1022	ZINC02762552	6113	-8.9	NO	-
1023	ZINC03867963	10796	-8.89	NO	-
1024	ZINC03408627	7977	-8.88	NO	-
1025	ZINC03613170	9347	-8.88	NO	-
1026	ZINC03858316	10422	-8.88	NO	-
1027	ZINC03368776	7787	-8.85	NO	-
1028	ZINC03366635	7739	-8.82	NO	-
1029	ZINC03852956	9768	-8.82	NO	-
1030	ZINC01032049	2612	-8.8	NO	-
1031	ZINC01450473	4027	-8.79	NO	-
1032	ZINC02692835	5802	-8.78	NO	-
1033	ZINC03586016	9143	-8.77	NO	-
1034	ZINC03257792	7348	-8.76	NO	-
1035	ZINC02722982	6018	-8.74	NO	-
1036	ZINC03368526	7773	-8.73	NO	-
1037	ZINC00452207	504	-8.71	NO	-
1038	ZINC03611910	9334	-8.71	NO	-
1039	ZINC02871337	6460	-8.7	NO	-
1040	ZINC01504920	4205	-8.68	NO	-
1041	ZINC02590605	5443	-8.64	NO	-
1042	ZINC03497797	8558	-8.64	NO	-
1043	ZINC03368511	7772	-8.63	NO	-
1044	ZINC03479422	8416	-8.63	NO	-
1045	ZINC02466913	5298	-8.62	NO	-
1046	ZINC00684186	1108	-8.61	NO	-
1047	ZINC01147015	3313	-8.6	NO	-
1048	ZINC02393545	5105	-8.6	NO	-
1049	ZINC02449554	5243	-8.59	NO	-
1050	ZINC03495225	8490	-8.56	NO	-
1051	ZINC03450928	8170	-8.55	NO	-
1052	ZINC03400209	7934	-8.54	NO	-
1053	ZINC01772228	4356	-8.52	NO	-
1054	ZINC03447994	8149	-8.52	NO	-
1055	ZINC03858036	10392	-8.51	NO	-
1056	ZINC03883471	10889	-8.51	NO	-
1057	ZINC02684637	5768	-8.49	NO	-
1058	ZINC03349616	7677	-8.49	NO	-
1059	ZINC00911973	2103	-8.48	NO	-
1060	ZINC01510919	4235	-8.48	NO	-
1061	ZINC02628464	5566	-8.48	NO	-
1062	ZINC00120875	140	-8.47	NO	-
1063	ZINC03497780	8556	-8.47	NO	-
1064	ZINC03609014	9289	-8.47	NO	-
1065	ZINC00622987	752	-8.46	NO	-
1066	ZINC02625505	5531	-8.44	NO	-
1067	ZINC02799026	6263	-8.41	NO	-
1068	ZINC03479541	8420	-8.37	NO	-
1069	ZINC03867295	10735	-8.37	NO	-
1070	ZINC04617754	150	-8.37	YES	15
1071	ZINC03857713	10352	-8.36	NO	-
1072	ZINC01392858	3836	-8.35	NO	-
1073	ZINC00897327	2071	-8.34	NO	-
1074	ZINC04316234	12021	-8.34	NO	-
1075	ZINC03493251	8479	-8.32	NO	-
1076	ZINC00622651	747	-8.31	NO	-
1077	ZINC00949732	2270	-8.31	NO	-
1078	ZINC04246203	11838	-8.31	NO	-
1079	ZINC02809153	6326	-8.3	NO	-
1080	ZINC02623955	5518	-8.29	NO	-
1081	ZINC03494210	8487	-8.27	NO	-
1082	ZINC04248755	11852	-8.26	NO	-
1083	ZINC04463211	12299	-8.26	NO	-
1084	ZINC01428895	3948	-8.25	NO	-
1085	ZINC04079329	11578	-8.24	NO	-
1086	ZINC03043688	7130	-8.23	NO	-
1087	ZINC03391089	7904	-8.23	NO	-
1088	ZINC00779326	1350	-8.22	NO	-
1089	ZINC01505256	4207	-8.22	NO	-
1090	ZINC00753962	1306	-8.21	NO	-
1091	ZINC03859078	10518	-8.21	NO	-
1092	ZINC00683716	1105	-8.19	NO	-
1093	ZINC04246347	11843	-8.18	NO	-
1094	ZINC00111509	127	-8.17	NO	-
1095	ZINC00586040	658	-8.17	NO	-
1096	ZINC03617632	6	-8.17	YES	3
1097	ZINC03428166	8069	-8.14	NO	-
1098	ZINC03814710	120	-8.12	YES	7
1099	ZINC03313040	7507	-8.11	NO	-
1100	ZINC04281533	11937	-8.1	NO	-
1101	ZINC00216859	226	-8.09	NO	-
1102	ZINC03215403	7240	-8.07	NO	-
1103	ZINC03908360	11014	-8.06	NO	-
1104	ZINC00423602	446	-8.04	NO	-
1105	ZINC03300470	7479	-8.04	NO	-
1106	ZINC04351141	12096	-8.04	NO	-
1107	ZINC01141348	3292	-8.03	NO	-
1108	ZINC02346611	4986	-8.03	NO	-
1109	ZINC00622975	751	-8.02	NO	-
1110	ZINC03261974	7362	-8.02	NO	-
1111	ZINC00413240	427	-8.01	NO	-
1112	ZINC03300695	7481	-8.0	NO	-
1113	ZINC03602470	9239	-7.98	NO	-
1114	ZINC04387166	12159	-7.98	NO	-
1115	ZINC00881549	2012	-7.97	NO	-
1116	ZINC03561164	8997	-7.97	NO	-
1117	ZINC04243588	11836	-7.97	NO	-
1118	ZINC01036534	2672	-7.96	NO	-
1119	ZINC01077435	2974	-7.95	NO	-
1120	ZINC03377523	7833	-7.95	NO	-
1121	ZINC03373867	7824	-7.92	NO	-
1122	ZINC02793676	6220	-7.91	NO	-
1123	ZINC02550182	5418	-7.84	NO	-
1124	ZINC02914676	6629	-7.83	NO	-
1125	ZINC03489610	8454	-7.82	NO	-
1126	ZINC00520467	552	-7.8	NO	-
1127	ZINC02636247	5600	-7.8	NO	-
1128	ZINC00815724	1596	-7.79	NO	-
1129	ZINC00779372	1354	-7.77	NO	-
1130	ZINC01391241	3831	-7.75	NO	-
1131	ZINC02869022	6454	-7.75	NO	-
1132	ZINC04156136	11687	-7.74	NO	-
1133	ZINC03453725	8191	-7.73	NO	-
1134	ZINC03320656	7539	-7.7	NO	-
1135	ZINC00452034	502	-7.69	NO	-
1136	ZINC04001419	11466	-7.69	NO	-
1137	ZINC00959682	2342	-7.68	NO	-
1138	ZINC01032662	2621	-7.68	NO	-
1139	ZINC03525002	8766	-7.68	NO	-
1140	ZINC03602546	9242	-7.64	NO	-
1141	ZINC03506767	8657	-7.63	NO	-
1142	ZINC00918754	2129	-7.6	NO	-
1143	ZINC03475109	8387	-7.6	NO	-
1144	ZINC03857418	10312	-7.6	NO	-
1145	ZINC03857436	10316	-7.6	NO	-
1146	ZINC03867340	10742	-7.59	NO	-
1147	ZINC00805188	1495	-7.57	NO	-
1148	ZINC04485233	12437	-7.57	NO	-
1149	ZINC00634686	835	-7.55	NO	-
1150	ZINC03497422	8530	-7.55	NO	-
1151	ZINC02636035	5599	-7.54	NO	-
1152	ZINC02914510	6613	-7.54	NO	-
1153	ZINC03334948	7602	-7.54	NO	-
1154	ZINC03386374	7883	-7.52	NO	-
1155	ZINC03612123	9339	-7.5	NO	-
1156	ZINC03909475	11019	-7.5	NO	-
1157	ZINC04496496	12499	-7.49	NO	-
1158	ZINC03497852	8563	-7.48	NO	-
1159	ZINC03852951	9766	-7.48	NO	-
1160	ZINC02918926	6759	-7.47	NO	-
1161	ZINC04157970	11719	-7.47	NO	-
1162	ZINC00217175	229	-7.45	NO	-
1163	ZINC04107347	11616	-7.45	NO	-
1164	ZINC00641734	899	-7.44	NO	-
1165	ZINC00557825	604	-7.43	NO	-
1166	ZINC02793956	6226	-7.43	NO	-
1167	ZINC03585983	9140	-7.42	NO	-
1168	ZINC02808272	6312	-7.41	NO	-
1169	ZINC04485954	12457	-7.41	NO	-
1170	ZINC03851597	9694	-7.4	NO	-
1171	ZINC00849570	1837	-7.37	NO	-
1172	ZINC03467239	8363	-7.37	NO	-
1173	ZINC02422358	5178	-7.36	NO	-
1174	ZINC00150192	169	-7.34	NO	-
1175	ZINC02802473	6288	-7.33	NO	-
1176	ZINC03260781	7357	-7.33	NO	-
1177	ZINC02320010	4917	-7.32	NO	-
1178	ZINC03855551	10213	-7.32	NO	-
1179	ZINC00520676	553	-7.3	NO	-
1180	ZINC03971250	11198	-7.3	NO	-
1181	ZINC02093162	4624	-7.29	NO	-
1182	ZINC03357904	7709	-7.25	NO	-
1183	ZINC03479374	8415	-7.25	NO	-
1184	ZINC03349638	7678	-7.24	NO	-
1185	ZINC00569621	631	-7.23	NO	-
1186	ZINC01040113	2706	-7.23	NO	-
1187	ZINC02802750	6293	-7.23	NO	-
1188	ZINC01054042	2807	-7.22	NO	-
1189	ZINC01111949	3103	-7.22	NO	-
1190	ZINC01917341	4417	-7.21	NO	-
1191	ZINC03434933	8094	-7.21	NO	-
1192	ZINC03479475	8418	-7.21	NO	-
1193	ZINC03578130	9083	-7.19	NO	-
1194	ZINC04248418	11848	-7.18	NO	-
1195	ZINC03415452	8003	-7.14	NO	-
1196	ZINC03497744	8552	-7.12	NO	-
1197	ZINC03620801	9376	-7.12	NO	-
1198	ZINC04436253	12235	-7.12	NO	-
1199	ZINC00479765	529	-7.1	NO	-
1200	ZINC03195822	7214	-7.1	NO	-
1201	ZINC03493086	8471	-7.1	NO	-
1202	ZINC01231063	3588	-7.09	NO	-
1203	ZINC01450483	4033	-7.09	NO	-
1204	ZINC03662528	9446	-7.09	NO	-
1205	ZINC00423691	453	-7.08	NO	-
1206	ZINC03463802	8329	-7.07	NO	-
1207	ZINC03369631	7794	-7.06	NO	-
1208	ZINC00638810	865	-7.05	NO	-
1209	ZINC03521630	8745	-7.05	NO	-
1210	ZINC04462164	12285	-7.05	NO	-
1211	ZINC03194216	7212	-7.0	NO	-
1212	ZINC00940754	2212	-6.99	NO	-
1213	ZINC02194492	4681	-6.99	NO	-
1214	ZINC01089804	3020	-6.98	NO	-
1215	ZINC01078500	2984	-6.97	NO	-
1216	ZINC02717830	5951	-6.97	NO	-
1217	ZINC03391086	7903	-6.97	NO	-
1218	ZINC00217045	228	-6.96	NO	-
1219	ZINC00412861	422	-6.96	NO	-
1220	ZINC03368772	7786	-6.96	NO	-
1221	ZINC00188288	197	-6.93	NO	-
1222	ZINC01423312	3915	-6.93	NO	-
1223	ZINC02411943	5155	-6.93	NO	-
1224	ZINC02660841	5740	-6.93	NO	-
1225	ZINC02808739	6321	-6.93	NO	-
1226	ZINC02919071	6771	-6.93	NO	-
1227	ZINC03368729	7783	-6.93	NO	-
1228	ZINC03475031	8380	-6.92	NO	-
1229	ZINC03857603	10335	-6.91	NO	-
1230	ZINC01451100	4042	-6.89	NO	-
1231	ZINC01035689	2660	-6.87	NO	-
1232	ZINC02928000	6833	-6.87	NO	-
1233	ZINC03427666	8067	-6.87	NO	-
1234	ZINC00527238	565	-6.86	NO	-
1235	ZINC01176074	3448	-6.86	NO	-
1236	ZINC04157892	11713	-6.86	NO	-
1237	ZINC02956052	6911	-6.84	NO	-
1238	ZINC03442789	8121	-6.84	NO	-
1239	ZINC03523823	8757	-6.84	NO	-
1240	ZINC03479462	8417	-6.83	NO	-
1241	ZINC00620377	740	-6.82	NO	-
1242	ZINC00212744	224	-6.81	NO	-
1243	ZINC02073911	4597	-6.81	NO	-
1244	ZINC03531661	8809	-6.81	NO	-
1245	ZINC03497685	8547	-6.8	NO	-
1246	ZINC03497795	8557	-6.79	NO	-
1247	ZINC00413049	424	-6.78	NO	-
1248	ZINC01512249	4240	-6.77	NO	-
1249	ZINC03479371	8414	-6.77	NO	-
1250	ZINC03479255	8411	-6.75	NO	-
1251	ZINC03092739	7154	-6.74	NO	-
1252	ZINC04406453	12187	-6.74	NO	-
1253	ZINC04409092	12203	-6.74	NO	-
1254	ZINC01808392	4376	-6.73	NO	-
1255	ZINC02940428	6856	-6.73	NO	-
1256	ZINC03527877	8791	-6.73	NO	-
1257	ZINC03856467	10254	-6.72	NO	-
1258	ZINC00246098	304	-6.69	NO	-
1259	ZINC03462514	8313	-6.67	NO	-
1260	ZINC03814521	141	-6.67	YES	12
1261	ZINC03814823	139	-6.66	YES	11
1262	ZINC02112393	4630	-6.64	NO	-
1263	ZINC00916806	2117	-6.63	NO	-
1264	ZINC02940435	6858	-6.63	NO	-
1265	ZINC01043167	2739	-6.62	NO	-
1266	ZINC01223303	3571	-6.61	NO	-
1267	ZINC00021455	46	-6.59	YES	7
1268	ZINC00906583	2096	-6.59	NO	-
1269	ZINC04167516	11730	-6.59	NO	-
1270	ZINC02836574	6361	-6.58	NO	-
1271	ZINC02937961	6849	-6.58	NO	-
1272	ZINC02940430	6857	-6.57	NO	-
1273	ZINC03531807	8814	-6.57	NO	-
1274	ZINC03867391	10746	-6.56	NO	-
1275	ZINC00897169	2065	-6.52	NO	-
1276	ZINC03475065	8385	-6.52	NO	-
1277	ZINC04162555	11725	-6.52	NO	-
1278	ZINC03270466	7385	-6.5	NO	-
1279	ZINC04161531	11724	-6.5	NO	-
1280	ZINC00022442	48	-6.49	YES	7
1281	ZINC02499960	5357	-6.49	NO	-
1282	ZINC03478909	8400	-6.49	NO	-
1283	ZINC00675644	1060	-6.48	NO	-
1284	ZINC03497757	8553	-6.48	NO	-
1285	ZINC04224040	11801	-6.48	NO	-
1286	ZINC03497819	8562	-6.46	NO	-
1287	ZINC03553856	8935	-6.46	NO	-
1288	ZINC02700427	5834	-6.45	NO	-
1289	ZINC04421834	12219	-6.45	NO	-
1290	ZINC00446055	492	-6.44	NO	-
1291	ZINC03854606	10133	-6.44	NO	-
1292	ZINC00413147	425	-6.43	NO	-
1293	ZINC00779327	1351	-6.43	NO	-
1294	ZINC03453521	8190	-6.42	NO	-
1295	ZINC03478991	8403	-6.42	NO	-
1296	ZINC00778724	1335	-6.4	NO	-
1297	ZINC02475050	5318	-6.4	NO	-
1298	ZINC03424768	8057	-6.4	NO	-
1299	ZINC03620276	9370	-6.4	NO	-
1300	ZINC00869920	1965	-6.39	NO	-
1301	ZINC00422535	442	-6.37	NO	-
1302	ZINC00571824	638	-6.35	NO	-
1303	ZINC03562329	9006	-6.35	NO	-
1304	ZINC00940746	2207	-6.34	NO	-
1305	ZINC03969923	11134	-6.34	NO	-
1306	ZINC00303638	330	-6.33	NO	-
1307	ZINC01245071	3604	-6.32	NO	-
1308	ZINC02649402	5666	-6.31	NO	-
1309	ZINC04246329	11842	-6.3	NO	-
1310	ZINC01226050	3575	-6.29	NO	-
1311	ZINC03857196	10284	-6.29	NO	-
1312	ZINC00908103	2100	-6.28	NO	-
1313	ZINC03859703	10617	-6.28	NO	-
1314	ZINC01080707	3001	-6.27	NO	-
1315	ZINC02209399	4723	-6.27	NO	-
1316	ZINC02374411	5081	-6.27	NO	-
1317	ZINC03479567	8421	-6.27	NO	-
1318	ZINC01047621	2766	-6.26	NO	-
1319	ZINC03982833	11324	-6.24	NO	-
1320	ZINC00842539	1759	-6.23	NO	-
1321	ZINC00554574	602	-6.2	NO	-
1322	ZINC01432995	3969	-6.19	NO	-
1323	ZINC02649401	5665	-6.19	NO	-
1324	ZINC03382722	7846	-6.19	NO	-
1325	ZINC02639494	5615	-6.17	NO	-
1326	ZINC02807410	6310	-6.17	NO	-
1327	ZINC03479350	8412	-6.16	NO	-
1328	ZINC00642964	903	-6.15	NO	-
1329	ZINC01064182	2867	-6.15	NO	-
1330	ZINC01503491	4197	-6.14	NO	-
1331	ZINC03192456	7211	-6.14	NO	-
1332	ZINC00779325	1349	-6.12	NO	-
1333	ZINC01506071	4210	-6.12	NO	-
1334	ZINC04167028	11729	-6.12	NO	-
1335	ZINC02916273	6677	-6.11	NO	-
1336	ZINC02969391	6970	-6.11	NO	-
1337	ZINC02861238	6423	-6.09	NO	-
1338	ZINC03562312	9005	-6.09	NO	-
1339	ZINC04160944	11722	-6.09	NO	-
1340	ZINC03613490	9352	-6.08	NO	-
1341	ZINC00048369	35	-6.07	NO	-
1342	ZINC02639548	5616	-6.07	NO	-
1343	ZINC03343605	7640	-6.07	NO	-
1344	ZINC03368741	7784	-6.07	NO	-
1345	ZINC03814734	179	-6.07	YES	20
1346	ZINC00675677	1064	-6.06	NO	-
1347	ZINC00663754	999	-6.05	NO	-
1348	ZINC04275377	11919	-6.05	NO	-
1349	ZINC00912365	2105	-6.04	NO	-
1350	ZINC03372928	7823	-6.04	NO	-
1351	ZINC03497742	8551	-6.04	NO	-
1352	ZINC03572899	9077	-6.04	NO	-
1353	ZINC03594852	9184	-6.03	NO	-
1354	ZINC03127574	7164	-6.01	NO	-
1355	ZINC02940527	6860	-6.0	NO	-
1356	ZINC03562331	9007	-5.99	NO	-
1357	ZINC02757253	6104	-5.98	NO	-
1358	ZINC03497856	8565	-5.98	NO	-
1359	ZINC04441544	12246	-5.98	NO	-
1360	ZINC01213991	3555	-5.97	NO	-
1361	ZINC01508286	4217	-5.97	NO	-
1362	ZINC00360424	371	-5.95	NO	-
1363	ZINC02868957	6451	-5.93	NO	-
1364	ZINC00457825	517	-5.92	NO	-
1365	ZINC03485715	8433	-5.92	NO	-
1366	ZINC00905566	2093	-5.91	NO	-
1367	ZINC04252282	11874	-5.89	NO	-
1368	ZINC02915407	6653	-5.88	NO	-
1369	ZINC01183834	3470	-5.87	NO	-
1370	ZINC03857790	10362	-5.87	NO	-
1371	ZINC04396732	12175	-5.84	NO	-
1372	ZINC01183772	3469	-5.83	NO	-
1373	ZINC01924513	4420	-5.83	NO	-
1374	ZINC00753937	1305	-5.81	NO	-
1375	ZINC03498567	8578	-5.8	NO	-
1376	ZINC00222391	262	-5.77	NO	-
1377	ZINC03620804	9377	-5.77	NO	-
1378	ZINC03352267	7688	-5.76	NO	-
1379	ZINC03850985	9657	-5.75	NO	-
1380	ZINC03508548	8677	-5.74	NO	-
1381	ZINC01127710	3217	-5.73	NO	-
1382	ZINC04289626	11963	-5.73	NO	-
1383	ZINC03415550	8007	-5.68	NO	-
1384	ZINC00222254	248	-5.67	NO	-
1385	ZINC00827224	1664	-5.66	NO	-
1386	ZINC03435580	8098	-5.66	NO	-
1387	ZINC04315603	12010	-5.66	NO	-
1388	ZINC03227456	7280	-5.65	NO	-
1389	ZINC03478911	8401	-5.64	NO	-
1390	ZINC03586011	9142	-5.64	NO	-
1391	ZINC01441206	3994	-5.62	NO	-
1392	ZINC04330036	12057	-5.62	NO	-
1393	ZINC02873849	6476	-5.61	NO	-
1394	ZINC03505744	8649	-5.61	NO	-
1395	ZINC04224144	11803	-5.6	NO	-
1396	ZINC02418402	5169	-5.59	NO	-
1397	ZINC00114832	130	-5.58	NO	-
1398	ZINC03031226	7112	-5.57	NO	-
1399	ZINC03475034	8381	-5.55	NO	-
1400	ZINC03579823	9131	-5.55	NO	-
1401	ZINC00708391	1162	-5.52	NO	-
1402	ZINC01252559	3613	-5.52	NO	-
1403	ZINC03400768	7941	-5.51	NO	-
1404	ZINC02835422	6360	-5.5	NO	-
1405	ZINC03320531	7538	-5.49	NO	-
1406	ZINC03332540	7595	-5.46	NO	-
1407	ZINC04325810	12049	-5.45	NO	-
1408	ZINC00399648	413	-5.42	NO	-
1409	ZINC03630732	9396	-5.41	NO	-
1410	ZINC03497669	8546	-5.4	NO	-
1411	ZINC03598812	9206	-5.4	NO	-
1412	ZINC04281643	11944	-5.38	NO	-
1413	ZINC04401039	12177	-5.38	NO	-
1414	ZINC02917894	6715	-5.37	NO	-
1415	ZINC03533456	8833	-5.34	NO	-
1416	ZINC00107104	116	-5.33	NO	-
1417	ZINC00312185	341	-5.33	NO	-
1418	ZINC00805462	1496	-5.33	NO	-
1419	ZINC02919162	6778	-5.33	NO	-
1420	ZINC03850892	9648	-5.33	NO	-
1421	ZINC03524387	8761	-5.32	NO	-
1422	ZINC03497870	8570	-5.3	NO	-
1423	ZINC03531775	8812	-5.3	NO	-
1424	ZINC00863300	1941	-5.26	NO	-
1425	ZINC00778069	1327	-5.24	NO	-
1426	ZINC03969924	11135	-5.24	NO	-
1427	ZINC00225037	296	-5.23	NO	-
1428	ZINC00852672	1860	-5.23	NO	-
1429	ZINC02787450	6164	-5.22	NO	-
1430	ZINC03611942	9338	-5.22	NO	-
1431	ZINC04281728	11948	-5.22	NO	-
1432	ZINC04371376	12129	-5.21	NO	-
1433	ZINC00558189	608	-5.19	NO	-
1434	ZINC02356163	5032	-5.19	NO	-
1435	ZINC02697830	5808	-5.19	NO	-
1436	ZINC02927951	6832	-5.19	NO	-
1437	ZINC03253148	7340	-5.19	NO	-
1438	ZINC00428169	486	-5.16	NO	-
1439	ZINC03357906	7710	-5.16	NO	-
1440	ZINC03507597	8676	-5.16	NO	-
1441	ZINC00016589	7	-5.15	NO	-
1442	ZINC01071377	2897	-5.15	NO	-
1443	ZINC04436256	12236	-5.15	NO	-
1444	ZINC00955503	2306	-5.14	NO	-
1445	ZINC02765075	6127	-5.14	NO	-
1446	ZINC03859131	10521	-5.13	NO	-
1447	ZINC04410168	12204	-5.12	NO	-
1448	ZINC02800457	6276	-5.11	NO	-
1449	ZINC03330032	7576	-5.11	NO	-
1450	ZINC00151215	171	-5.07	NO	-
1451	ZINC00645828	922	-5.06	NO	-
1452	ZINC00686662	1114	-5.06	NO	-
1453	ZINC00779391	1355	-5.06	NO	-
1454	ZINC03475038	8382	-5.06	NO	-
1455	ZINC03814523	121	-5.06	YES	8
1456	ZINC03352265	7687	-5.05	NO	-
1457	ZINC03490546	8457	-5.05	NO	-
1458	ZINC03506219	8656	-5.05	NO	-
1459	ZINC03508664	8682	-5.03	NO	-
1460	ZINC03529608	8801	-5.03	NO	-
1461	ZINC03549989	8916	-5.03	NO	-
1462	ZINC03560608	8991	-5.03	NO	-
1463	ZINC04463209	12298	-5.02	NO	-
1464	ZINC00613825	728	-5.01	NO	-
1465	ZINC00956291	2314	-5.01	NO	-
1466	ZINC02762812	6115	-5.01	NO	-
1467	ZINC02383869	5093	-5.0	NO	-
1468	ZINC02399496	5122	-5.0	NO	-
1469	ZINC02797758	6259	-5.0	NO	-
1470	ZINC00979565	2387	-4.98	NO	-
1471	ZINC02152544	4654	-4.97	NO	-
1472	ZINC03478900	8399	-4.97	NO	-
1473	ZINC03008080	7043	-4.95	NO	-
1474	ZINC03555208	8956	-4.95	NO	-
1475	ZINC01390470	3825	-4.94	NO	-
1476	ZINC02622046	5500	-4.94	NO	-
1477	ZINC03567509	9067	-4.94	NO	-
1478	ZINC03851088	9667	-4.94	NO	-
1479	ZINC03854590	10125	-4.92	NO	-
1480	ZINC03507322	8673	-4.91	NO	-
1481	ZINC03562214	9002	-4.91	NO	-
1482	ZINC03986166	11380	-4.91	NO	-
1483	ZINC01903630	4413	-4.89	NO	-
1484	ZINC00204950	216	-4.87	NO	-
1485	ZINC04325897	12050	-4.86	NO	-
1486	ZINC03435968	8101	-4.85	NO	-
1487	ZINC00374115	380	-4.83	NO	-
1488	ZINC02224495	4771	-4.81	NO	-
1489	ZINC03140347	7170	-4.81	NO	-
1490	ZINC03308755	7493	-4.81	NO	-
1491	ZINC03587166	9147	-4.81	NO	-
1492	ZINC00480545	530	-4.79	NO	-
1493	ZINC00920577	2131	-4.79	NO	-
1494	ZINC02802708	6292	-4.79	NO	-
1495	ZINC03340114	7627	-4.79	NO	-
1496	ZINC03586009	9141	-4.79	NO	-
1497	ZINC03814614	107	-4.78	YES	7
1498	ZINC01004399	2492	-4.77	NO	-
1499	ZINC03497854	8564	-4.77	NO	-
1500	ZINC00183236	190	-4.76	NO	-
1501	ZINC02706732	5844	-4.76	NO	-
1502	ZINC03497867	8569	-4.75	NO	-
1503	ZINC00886832	2028	-4.74	NO	-
1504	ZINC02651790	5687	-4.74	NO	-
1505	ZINC01152200	3342	-4.73	NO	-
1506	ZINC00896261	2057	-4.72	NO	-
1507	ZINC03611931	9335	-4.72	NO	-
1508	ZINC02859488	6413	-4.65	NO	-
1509	ZINC00052830	46	-4.64	NO	-
1510	ZINC00217023	227	-4.64	NO	-
1511	ZINC02369848	5068	-4.64	NO	-
1512	ZINC03867498	10754	-4.64	NO	-
1513	ZINC00628402	798	-4.63	NO	-
1514	ZINC01077424	2973	-4.62	NO	-
1515	ZINC01108495	3071	-4.61	NO	-
1516	ZINC02777550	6139	-4.61	NO	-
1517	ZINC00223770	288	-4.6	NO	-
1518	ZINC01379178	3783	-4.6	NO	-
1519	ZINC03038185	7123	-4.6	NO	-
1520	ZINC03526213	8773	-4.6	NO	-
1521	ZINC00260933	312	-4.59	NO	-
1522	ZINC00638108	856	-4.59	NO	-
1523	ZINC00624025	759	-4.57	NO	-
1524	ZINC03620237	9369	-4.57	NO	-
1525	ZINC04369218	12128	-4.57	NO	-
1526	ZINC01059351	2843	-4.53	NO	-
1527	ZINC03352484	7689	-4.53	NO	-
1528	ZINC03855409	10199	-4.52	NO	-
1529	ZINC00778396	1329	-4.51	NO	-
1530	ZINC02800373	6274	-4.51	NO	-
1531	ZINC01988200	4559	-4.48	NO	-
1532	ZINC02431479	5204	-4.47	NO	-
1533	ZINC03475126	8388	-4.47	NO	-
1534	ZINC03280699	7417	-4.46	NO	-
1535	ZINC02749346	6086	-4.42	NO	-
1536	ZINC00946147	2245	-4.4	NO	-
1537	ZINC03507318	8671	-4.4	NO	-
1538	ZINC02197613	4687	-4.39	NO	-
1539	ZINC02616501	5460	-4.38	NO	-
1540	ZINC02619212	5469	-4.38	NO	-
1541	ZINC04406509	12188	-4.38	NO	-
1542	ZINC04503505	12526	-4.38	NO	-
1543	ZINC02591721	5447	-4.35	NO	-
1544	ZINC00992860	2454	-4.32	NO	-
1545	ZINC01022694	2554	-4.31	NO	-
1546	ZINC03533587	8834	-4.31	NO	-
1547	ZINC00422715	443	-4.3	NO	-
1548	ZINC01903629	4412	-4.3	NO	-
1549	ZINC02650037	5678	-4.28	NO	-
1550	ZINC03608601	9282	-4.27	NO	-
1551	ZINC03505604	8643	-4.26	NO	-
1552	ZINC03893148	10993	-4.25	NO	-
1553	ZINC03412922	7996	-4.23	NO	-
1554	ZINC02918137	6723	-4.22	NO	-
1555	ZINC03479533	8419	-4.22	NO	-
1556	ZINC03507183	8662	-4.22	NO	-
1557	ZINC04286738	11954	-4.21	NO	-
1558	ZINC03599098	9213	-4.2	NO	-
1559	ZINC00974385	2362	-4.18	NO	-
1560	ZINC01043168	2740	-4.18	NO	-
1561	ZINC00341954	353	-4.15	NO	-
1562	ZINC03455857	8194	-4.14	NO	-
1563	ZINC04462658	12289	-4.14	NO	-
1564	ZINC03402717	7947	-4.12	NO	-
1565	ZINC01360643	3743	-4.11	NO	-
1566	ZINC00224757	293	-4.09	NO	-
1567	ZINC01057658	2833	-4.09	NO	-
1568	ZINC00801497	1476	-4.08	NO	-
1569	ZINC00940742	2206	-4.08	NO	-
1570	ZINC02731280	6050	-4.08	NO	-
1571	ZINC03854176	10047	-4.08	NO	-
1572	ZINC02793883	6225	-4.07	NO	-
1573	ZINC00627050	789	-4.06	NO	-
1574	ZINC03814803	196	-4.05	YES	30
1575	ZINC03304132	7487	-4.03	NO	-
1576	ZINC03858310	10418	-4.02	NO	-
1577	ZINC01510855	4234	-4.0	NO	-
1578	ZINC02928109	6836	-3.99	NO	-
1579	ZINC01332351	3701	-3.98	NO	-
1580	ZINC02220641	4761	-3.98	NO	-
1581	ZINC00467070	524	-3.96	NO	-
1582	ZINC03484029	8430	-3.94	NO	-
1583	ZINC04375988	12133	-3.94	NO	-
1584	ZINC00427387	483	-3.92	NO	-
1585	ZINC02305520	4889	-3.91	NO	-
1586	ZINC00851200	1845	-3.9	NO	-
1587	ZINC03384961	7858	-3.9	NO	-
1588	ZINC02325497	4928	-3.89	NO	-
1589	ZINC00856293	1895	-3.88	NO	-
1590	ZINC03482292	8423	-3.88	NO	-
1591	ZINC03370877	7808	-3.87	NO	-
1592	ZINC03868459	10836	-3.87	NO	-
1593	ZINC00814980	1581	-3.85	NO	-
1594	ZINC03867504	10758	-3.84	NO	-
1595	ZINC04512270	12548	-3.84	NO	-
1596	ZINC00301810	329	-3.83	NO	-
1597	ZINC01428186	3937	-3.83	NO	-
1598	ZINC02956530	6932	-3.83	NO	-
1599	ZINC00222352	259	-3.82	NO	-
1600	ZINC04427132	12228	-3.82	NO	-
1601	ZINC03449615	8156	-3.81	NO	-
1602	ZINC02794507	6233	-3.8	NO	-
1603	ZINC00315521	348	-3.79	NO	-
1604	ZINC00569624	633	-3.79	NO	-
1605	ZINC02922926	6813	-3.78	NO	-
1606	ZINC02340007	4971	-3.77	NO	-
1607	ZINC00753714	1301	-3.76	NO	-
1608	ZINC03237001	7300	-3.74	NO	-
1609	ZINC02581860	5432	-3.73	NO	-
1610	ZINC00376483	383	-3.7	NO	-
1611	ZINC02915142	6637	-3.67	NO	-
1612	ZINC01405298	3888	-3.65	NO	-
1613	ZINC02282897	4857	-3.64	NO	-
1614	ZINC01143107	3301	-3.61	NO	-
1615	ZINC04059327	11554	-3.61	NO	-
1616	ZINC03031222	7111	-3.6	NO	-
1617	ZINC03496181	8515	-3.6	NO	-
1618	ZINC01431363	3960	-3.59	NO	-
1619	ZINC02788416	6175	-3.59	NO	-
1620	ZINC03497668	8545	-3.58	NO	-
1621	ZINC00881497	2011	-3.57	NO	-
1622	ZINC00877119	1984	-3.56	NO	-
1623	ZINC01240300	3597	-3.56	NO	-
1624	ZINC02631246	5583	-3.53	NO	-
1625	ZINC02622590	5504	-3.52	NO	-
1626	ZINC03234823	7292	-3.51	NO	-
1627	ZINC00578713	645	-3.5	NO	-
1628	ZINC02437322	5219	-3.5	NO	-
1629	ZINC00294195	325	-3.48	NO	-
1630	ZINC00905177	2087	-3.46	NO	-
1631	ZINC02749612	6088	-3.46	NO	-
1632	ZINC03493248	8478	-3.46	NO	-
1633	ZINC01129505	3232	-3.45	NO	-
1634	ZINC03317658	7522	-3.42	NO	-
1635	ZINC00703554	1140	-3.41	NO	-
1636	ZINC00947350	2256	-3.41	NO	-
1637	ZINC02617967	5468	-3.41	NO	-
1638	ZINC00423650	449	-3.4	NO	-
1639	ZINC00827742	1672	-3.4	NO	-
1640	ZINC01402161	3872	-3.39	NO	-
1641	ZINC01441758	4002	-3.38	NO	-
1642	ZINC02940496	6859	-3.38	NO	-
1643	ZINC03423912	8049	-3.37	NO	-
1644	ZINC00215041	225	-3.34	NO	-
1645	ZINC00678722	1078	-3.34	NO	-
1646	ZINC00703582	1144	-3.32	NO	-
1647	ZINC01038100	2690	-3.31	NO	-
1648	ZINC01771875	4355	-3.3	NO	-
1649	ZINC02806497	6307	-3.28	NO	-
1650	ZINC02622606	5505	-3.27	NO	-
1651	ZINC03426639	8064	-3.26	NO	-
1652	ZINC03505732	8648	-3.26	NO	-
1653	ZINC00567785	625	-3.25	NO	-
1654	ZINC02214226	4735	-3.25	NO	-
1655	ZINC01856818	4397	-3.24	NO	-
1656	ZINC02713238	5887	-3.24	NO	-
1657	ZINC00510302	543	-3.23	NO	-
1658	ZINC04194695	11788	-3.22	NO	-
1659	ZINC03337997	7616	-3.2	NO	-
1660	ZINC02524278	5410	-3.17	NO	-
1661	ZINC01126450	3212	-3.16	NO	-
1662	ZINC00856285	1893	-3.15	NO	-
1663	ZINC03866901	10711	-3.14	NO	-
1664	ZINC03942711	11037	-3.14	NO	-
1665	ZINC02522434	5403	-3.13	NO	-
1666	ZINC00237924	300	-3.09	NO	-
1667	ZINC00973516	2359	-3.08	NO	-
1668	ZINC01962495	4489	-3.08	NO	-
1669	ZINC03562309	9004	-3.08	NO	-
1670	ZINC02884395	6518	-3.07	NO	-
1671	ZINC02956545	6936	-3.07	NO	-
1672	ZINC03854255	10060	-3.07	NO	-
1673	ZINC02850364	6387	-3.06	NO	-
1674	ZINC02241530	4817	-3.04	NO	-
1675	ZINC02874199	6483	-3.04	NO	-
1676	ZINC03339645	7624	-3.04	NO	-
1677	ZINC01132984	3249	-3.03	NO	-
1678	ZINC03467136	8355	-3.03	NO	-
1679	ZINC02628891	5567	-3.02	NO	-
1680	ZINC00509455	542	-3.01	NO	-
1681	ZINC00853609	1862	-3.0	NO	-
1682	ZINC00879339	2003	-3.0	NO	-
1683	ZINC02698858	5817	-2.99	NO	-
1684	ZINC02916041	6673	-2.99	NO	-
1685	ZINC03290462	7449	-2.99	NO	-
1686	ZINC04169488	11733	-2.99	NO	-
1687	ZINC01393657	3839	-2.97	NO	-
1688	ZINC02226283	4779	-2.97	NO	-
1689	ZINC04179111	11762	-2.97	NO	-
1690	ZINC04316829	12029	-2.97	NO	-
1691	ZINC00006509	176	-2.95	YES	20
1692	ZINC02692503	5788	-2.95	NO	-
1693	ZINC01004648	2495	-2.94	NO	-
1694	ZINC03346003	7656	-2.94	NO	-
1695	ZINC01498579	4171	-2.91	NO	-
1696	ZINC01145479	3308	-2.86	NO	-
1697	ZINC03452399	8177	-2.85	NO	-
1698	ZINC04479359	12408	-2.83	NO	-
1699	ZINC02735492	6060	-2.82	NO	-
1700	ZINC00830378	1688	-2.81	NO	-
1701	ZINC03468104	8365	-2.8	NO	-
1702	ZINC03852671	9745	-2.8	NO	-
1703	ZINC03853387	9863	-2.8	NO	-
1704	ZINC00778479	1331	-2.79	NO	-
1705	ZINC00084232	76	-2.78	NO	-
1706	ZINC02523219	5404	-2.76	NO	-
1707	ZINC03354813	7693	-2.76	NO	-
1708	ZINC01455319	4071	-2.75	NO	-
1709	ZINC04135002	11658	-2.73	NO	-
1710	ZINC00712419	1170	-2.71	NO	-
1711	ZINC02660651	5737	-2.7	NO	-
1712	ZINC02692773	5789	-2.69	NO	-
1713	ZINC00789910	1403	-2.68	NO	-
1714	ZINC03560193	8989	-2.68	NO	-
1715	ZINC03577856	9079	-2.68	NO	-
1716	ZINC03814661	123	-2.68	YES	10
1717	ZINC00641435	897	-2.67	NO	-
1718	ZINC03399673	7932	-2.67	NO	-
1719	ZINC03424942	8059	-2.66	NO	-
1720	ZINC03524386	8760	-2.66	NO	-
1721	ZINC03854596	10131	-2.65	NO	-
1722	ZINC02723010	6019	-2.64	NO	-
1723	ZINC00940752	2210	-2.63	NO	-
1724	ZINC03410810	7990	-2.62	NO	-
1725	ZINC03586054	9145	-2.61	NO	-
1726	ZINC02787407	6163	-2.6	NO	-
1727	ZINC04119702	11637	-2.6	NO	-
1728	ZINC03385925	7871	-2.58	NO	-
1729	ZINC03899345	10998	-2.57	NO	-
1730	ZINC02398833	5119	-2.56	NO	-
1731	ZINC03368857	7789	-2.56	NO	-
1732	ZINC01000878	2480	-2.55	NO	-
1733	ZINC03529579	8800	-2.55	NO	-
1734	ZINC00667132	1010	-2.54	NO	-
1735	ZINC03336206	7610	-2.54	NO	-
1736	ZINC03367979	7759	-2.54	NO	-
1737	ZINC01619731	4315	-2.53	NO	-
1738	ZINC03288552	7445	-2.53	NO	-
1739	ZINC03315464	7519	-2.53	NO	-
1740	ZINC03434158	8092	-2.53	NO	-
1741	ZINC03041823	7124	-2.52	NO	-
1742	ZINC03520202	8744	-2.51	NO	-
1743	ZINC00703580	1142	-2.5	NO	-
1744	ZINC01178441	3453	-2.49	NO	-
1745	ZINC03531793	8813	-2.49	NO	-
1746	ZINC03611733	9331	-2.48	NO	-
1747	ZINC02856099	6402	-2.45	NO	-
1748	ZINC01047540	2765	-2.44	NO	-
1749	ZINC02692501	5787	-2.42	NO	-
1750	ZINC02977822	7005	-2.42	NO	-
1751	ZINC02686626	5776	-2.4	NO	-
1752	ZINC00977626	2377	-2.39	NO	-
1753	ZINC00983230	2403	-2.39	NO	-
1754	ZINC03385439	7864	-2.39	NO	-
1755	ZINC03497242	8523	-2.39	NO	-
1756	ZINC02713207	5876	-2.38	NO	-
1757	ZINC02922850	6805	-2.38	NO	-
1758	ZINC02795322	6242	-2.37	NO	-
1759	ZINC03387054	7888	-2.37	NO	-
1760	ZINC03578112	9081	-2.33	NO	-
1761	ZINC02652562	5690	-2.32	NO	-
1762	ZINC01500125	4186	-2.3	NO	-
1763	ZINC00860996	1933	-2.29	NO	-
1764	ZINC00988689	2434	-2.28	NO	-
1765	ZINC00638047	853	-2.27	NO	-
1766	ZINC02713232	5885	-2.27	NO	-
1767	ZINC03116917	7163	-2.26	NO	-
1768	ZINC03234457	7291	-2.26	NO	-
1769	ZINC03561162	8996	-2.25	NO	-
1770	ZINC00648016	953	-2.24	NO	-
1771	ZINC03310869	7500	-2.24	NO	-
1772	ZINC01512036	4238	-2.23	NO	-
1773	ZINC00951475	2283	-2.2	NO	-
1774	ZINC01157408	3364	-2.2	NO	-
1775	ZINC04255852	11881	-2.2	NO	-
1776	ZINC00784762	1393	-2.16	NO	-
1777	ZINC00648927	957	-2.14	NO	-
1778	ZINC03259059	7351	-2.11	NO	-
1779	ZINC03410179	7985	-2.1	NO	-
1780	ZINC03814703	116	-2.09	YES	7
1781	ZINC00465391	523	-2.07	NO	-
1782	ZINC03549313	8915	-2.07	NO	-
1783	ZINC03586037	9144	-2.05	NO	-
1784	ZINC04485335	12439	-2.03	NO	-
1785	ZINC00420554	438	-2.01	NO	-
1786	ZINC03449961	8164	-2.01	NO	-
1787	ZINC04141910	11670	-2.01	NO	-
1788	ZINC01068233	2877	-1.98	NO	-
1789	ZINC02627929	5555	-1.98	NO	-
1790	ZINC03496071	8514	-1.97	NO	-
1791	ZINC03853054	9801	-1.95	NO	-
1792	ZINC01109939	3091	-1.91	NO	-
1793	ZINC04377158	12136	-1.91	NO	-
1794	ZINC03969855	11124	-1.87	NO	-
1795	ZINC02617407	5467	-1.86	NO	-
1796	ZINC00099307	107	-1.84	NO	-
1797	ZINC03828085	9553	-1.83	NO	-
1798	ZINC02699055	5825	-1.82	NO	-
1799	ZINC01148663	3331	-1.8	NO	-
1800	ZINC03405423	7956	-1.79	NO	-
1801	ZINC03346995	7665	-1.78	NO	-
1802	ZINC01440014	3980	-1.77	NO	-
1803	ZINC03814538	197	-1.75	YES	31
1804	ZINC02436838	5216	-1.74	NO	-
1805	ZINC03293910	7460	-1.73	NO	-
1806	ZINC03302389	7485	-1.73	NO	-
1807	ZINC04221409	11797	-1.71	NO	-
1808	ZINC02699045	5822	-1.7	NO	-
1809	ZINC03432036	8084	-1.7	NO	-
1810	ZINC00814040	1565	-1.69	NO	-
1811	ZINC02705752	5839	-1.68	NO	-
1812	ZINC00814729	1573	-1.67	NO	-
1813	ZINC03366856	7744	-1.67	NO	-
1814	ZINC03499011	8596	-1.63	NO	-
1815	ZINC02630768	5581	-1.62	NO	-
1816	ZINC00489083	534	-1.61	NO	-
1817	ZINC00806731	1506	-1.6	NO	-
1818	ZINC01053504	2799	-1.6	NO	-
1819	ZINC04052068	11540	-1.6	NO	-
1820	ZINC02919667	6797	-1.59	NO	-
1821	ZINC02669328	5764	-1.58	NO	-
1822	ZINC01432689	3968	-1.57	NO	-
1823	ZINC01767615	4353	-1.57	NO	-
1824	ZINC03467141	8357	-1.57	NO	-
1825	ZINC03312798	7505	-1.56	NO	-
1826	ZINC03459078	8223	-1.53	NO	-
1827	ZINC00959681	2341	-1.52	NO	-
1828	ZINC02956042	6909	-1.52	NO	-
1829	ZINC02616511	5461	-1.51	NO	-
1830	ZINC03423843	8048	-1.51	NO	-
1831	ZINC03602675	9244	-1.51	NO	-
1832	ZINC00807038	1519	-1.48	NO	-
1833	ZINC03452987	8187	-1.45	NO	-
1834	ZINC04341978	12073	-1.45	NO	-
1835	ZINC04479881	12413	-1.45	NO	-
1836	ZINC02425600	5189	-1.42	NO	-
1837	ZINC00428351	487	-1.41	NO	-
1838	ZINC04131933	11651	-1.41	NO	-
1839	ZINC00124106	143	-1.4	NO	-
1840	ZINC03436908	8105	-1.4	NO	-
1841	ZINC02761984	6111	-1.39	NO	-
1842	ZINC03470804	8368	-1.37	NO	-
1843	ZINC02715835	5925	-1.34	NO	-
1844	ZINC02621866	5495	-1.33	NO	-
1845	ZINC03259370	7353	-1.32	NO	-
1846	ZINC03858010	10390	-1.3	NO	-
1847	ZINC00703536	1137	-1.28	NO	-
1848	ZINC03355833	7700	-1.26	NO	-
1849	ZINC04032865	11503	-1.25	NO	-
1850	ZINC00154470	174	-1.24	NO	-
1851	ZINC02717975	5965	-1.24	NO	-
1852	ZINC03592150	9153	-1.22	NO	-
1853	ZINC00095758	93	-1.21	NO	-
1854	ZINC03594979	9191	-1.21	NO	-
1855	ZINC03238814	7301	-1.2	NO	-
1856	ZINC03448787	8152	-1.19	NO	-
1857	ZINC00452679	509	-1.17	NO	-
1858	ZINC02396642	5114	-1.17	NO	-
1859	ZINC03814574	192	-1.16	YES	29
1860	ZINC03382944	7851	-1.15	NO	-
1861	ZINC00945181	2241	-1.13	NO	-
1862	ZINC00958315	2328	-1.13	NO	-
1863	ZINC03600876	9235	-1.09	NO	-
1864	ZINC03393115	7909	-1.08	NO	-
1865	ZINC03862847	10673	-1.05	NO	-
1866	ZINC02914708	6633	-1.04	NO	-
1867	ZINC03485771	8435	-1.04	NO	-
1868	ZINC04134626	11652	-1.03	NO	-
1869	ZINC02457135	5262	-1.01	NO	-
1870	ZINC00851728	1853	-0.99	NO	-
1871	ZINC01058011	2837	-0.94	NO	-
1872	ZINC01332417	3702	-0.94	NO	-
1873	ZINC04483753	12419	-0.93	NO	-
1874	ZINC03533237	8829	-0.92	NO	-
1875	ZINC04503560	12528	-0.89	NO	-
1876	ZINC01043410	2745	-0.87	NO	-
1877	ZINC00940822	2214	-0.86	NO	-
1878	ZINC00998363	2475	-0.86	NO	-
1879	ZINC03891079	10973	-0.86	NO	-
1880	ZINC02241135	4814	-0.85	NO	-
1881	ZINC03547863	8900	-0.84	NO	-
1882	ZINC01803243	4374	-0.83	NO	-
1883	ZINC02726331	6032	-0.83	NO	-
1884	ZINC03851106	9669	-0.82	NO	-
1885	ZINC01509326	4225	-0.81	NO	-
1886	ZINC02651544	5686	-0.81	NO	-
1887	ZINC03853531	9908	-0.81	NO	-
1888	ZINC02411024	5152	-0.8	NO	-
1889	ZINC03250489	7337	-0.8	NO	-
1890	ZINC03853031	9795	-0.8	NO	-
1891	ZINC03970297	11170	-0.79	NO	-
1892	ZINC00192158	204	-0.78	NO	-
1893	ZINC00633398	832	-0.78	NO	-
1894	ZINC02474064	5315	-0.77	NO	-
1895	ZINC03477162	8390	-0.77	NO	-
1896	ZINC00375082	382	-0.76	NO	-
1897	ZINC03538423	8870	-0.74	NO	-
1898	ZINC04462593	12287	-0.72	NO	-
1899	ZINC04499795	12516	-0.7	NO	-
1900	ZINC04264226	11889	-0.68	NO	-
1901	ZINC03097832	7158	-0.64	NO	-
1902	ZINC04348692	12092	-0.64	NO	-
1903	ZINC04107183	11615	-0.61	NO	-
1904	ZINC01125692	3199	-0.6	NO	-
1905	ZINC04485410	12444	-0.59	NO	-
1906	ZINC01152967	3344	-0.58	NO	-
1907	ZINC03982946	11330	-0.58	NO	-
1908	ZINC00987730	2424	-0.57	NO	-
1909	ZINC00937464	2170	-0.56	NO	-
1910	ZINC04194497	11786	-0.56	NO	-
1911	ZINC00829651	1684	-0.55	NO	-
1912	ZINC03358171	7715	-0.55	NO	-
1913	ZINC02386490	5097	-0.52	NO	-
1914	ZINC01107885	3069	-0.5	NO	-
1915	ZINC03432920	8088	-0.5	NO	-
1916	ZINC00845061	1771	-0.48	NO	-
1917	ZINC02902623	6531	-0.46	NO	-
1918	ZINC00569317	628	-0.45	NO	-
1919	ZINC00452773	510	-0.44	NO	-
1920	ZINC00646327	929	-0.4	NO	-
1921	ZINC04276006	11924	-0.4	NO	-
1922	ZINC04462880	12295	-0.4	NO	-
1923	ZINC03368715	7782	-0.39	NO	-
1924	ZINC00594108	702	-0.38	NO	-
1925	ZINC03397251	7929	-0.38	NO	-
1926	ZINC03857192	10283	-0.38	NO	-
1927	ZINC00133298	151	-0.35	NO	-
1928	ZINC02328165	4937	-0.35	NO	-
1929	ZINC02787760	6166	-0.35	NO	-
1930	ZINC03867041	10715	-0.35	NO	-
1931	ZINC00527573	566	-0.34	NO	-
1932	ZINC00812107	1549	-0.34	NO	-
1933	ZINC02916040	6672	-0.34	NO	-
1934	ZINC02919111	6775	-0.32	NO	-
1935	ZINC03367925	7757	-0.3	NO	-
1936	ZINC03488558	8442	-0.3	NO	-
1937	ZINC03851676	9700	-0.28	NO	-
1938	ZINC02868452	6448	-0.26	NO	-
1939	ZINC04491562	12475	-0.22	NO	-
1940	ZINC02927583	6820	-0.21	NO	-
1941	ZINC03276384	7405	-0.19	NO	-
1942	ZINC01056233	2821	-0.18	NO	-
1943	ZINC00256207	309	-0.17	NO	-
1944	ZINC01040115	2708	-0.17	NO	-
1945	ZINC02868450	6447	-0.13	NO	-
1946	ZINC03851669	9698	-0.11	NO	-
1947	ZINC00628454	800	-0.1	NO	-
1948	ZINC00958522	2329	-0.1	NO	-
1949	ZINC03850585	9621	-0.09	NO	-
1950	ZINC02410474	5151	-0.08	NO	-
1951	ZINC00594044	701	-0.05	NO	-
1952	ZINC03371714	7819	-0.05	NO	-
1953	ZINC03537288	8854	-0.05	NO	-
1954	ZINC00756528	1315	-0.02	NO	-
1955	ZINC00633087	830	0.0	NO	-
1956	ZINC02455814	5250	0.0	NO	-
1957	ZINC00986343	2422	0.01	NO	-
1958	ZINC03856222	10241	0.01	NO	-
1959	ZINC02444926	5231	0.02	NO	-
1960	ZINC00073967	67	0.04	NO	-
1961	ZINC00758693	1316	0.07	NO	-
1962	ZINC03551645	8927	0.08	NO	-
1963	ZINC03826461	9550	0.08	NO	-
1964	ZINC02919160	6777	0.1	NO	-
1965	ZINC03858881	10494	0.1	NO	-
1966	ZINC00620376	739	0.13	NO	-
1967	ZINC03404155	7950	0.13	NO	-
1968	ZINC00896441	2062	0.16	NO	-
1969	ZINC01441107	3990	0.16	NO	-
1970	ZINC02732073	6056	0.16	NO	-
1971	ZINC00975905	2366	0.17	NO	-
1972	ZINC00112875	129	0.18	NO	-
1973	ZINC00551078	601	0.18	NO	-
1974	ZINC00779157	1346	0.19	NO	-
1975	ZINC01000880	2481	0.19	NO	-
1976	ZINC01119309	3151	0.2	NO	-
1977	ZINC02274127	4846	0.2	NO	-
1978	ZINC04088592	11594	0.2	NO	-
1979	ZINC00703717	1148	0.21	NO	-
1980	ZINC02503429	5383	0.22	NO	-
1981	ZINC02915961	6666	0.22	NO	-
1982	ZINC03479361	8413	0.23	NO	-
1983	ZINC03529805	8803	0.23	NO	-
1984	ZINC00931564	2154	0.24	NO	-
1985	ZINC01074517	2955	0.24	NO	-
1986	ZINC01038055	2688	0.25	NO	-
1987	ZINC01038062	2689	0.25	NO	-
1988	ZINC01757737	4352	0.25	NO	-
1989	ZINC00912377	2106	0.26	NO	-
1990	ZINC03502475	8628	0.26	NO	-
1991	ZINC03278685	7412	0.27	NO	-
1992	ZINC02798851	6262	0.28	NO	-
1993	ZINC00632378	826	0.29	NO	-
1994	ZINC00996377	2469	0.3	NO	-
1995	ZINC03555008	8955	0.3	NO	-
1996	ZINC02800033	6269	0.35	NO	-
1997	ZINC03382537	7841	0.35	NO	-
1998	ZINC00936053	2164	0.36	NO	-
1999	ZINC03497894	8571	0.36	NO	-
2000	ZINC00721044	1231	0.37	NO	-
2001	ZINC02919364	6791	0.37	NO	-
2002	ZINC02627930	5556	0.39	NO	-
2003	ZINC04518521	12571	0.39	NO	-
2004	ZINC00818369	1607	0.4	NO	-
2005	ZINC00030763	17	0.42	NO	-
2006	ZINC03524384	8759	0.46	NO	-
2007	ZINC03547603	8896	0.46	NO	-
2008	ZINC01223284	3570	0.47	NO	-
2009	ZINC04228420	11816	0.47	NO	-
2010	ZINC01781368	4363	0.48	NO	-
2011	ZINC03867867	10788	0.49	NO	-
2012	ZINC03008121	7045	0.51	NO	-
2013	ZINC03325753	7560	0.51	NO	-
2014	ZINC00937375	2169	0.55	NO	-
2015	ZINC00991975	2452	0.55	NO	-
2016	ZINC02244370	4821	0.56	NO	-
2017	ZINC00832782	1702	0.6	NO	-
2018	ZINC01123135	3177	0.6	NO	-
2019	ZINC02797207	6257	0.61	NO	-
2020	ZINC01074918	2959	0.62	NO	-
2021	ZINC01173729	3442	0.64	NO	-
2022	ZINC01312102	3672	0.64	NO	-
2023	ZINC03858296	10412	0.64	NO	-
2024	ZINC02629539	5573	0.66	NO	-
2025	ZINC02648410	5658	0.66	NO	-
2026	ZINC03406991	7972	0.67	NO	-
2027	ZINC03740112	9496	0.68	NO	-
2028	ZINC00092724	92	0.69	NO	-
2029	ZINC00971397	2354	0.69	NO	-
2030	ZINC04038542	11526	0.7	NO	-
2031	ZINC02651542	5684	0.72	NO	-
2032	ZINC01101890	3044	0.73	NO	-
2033	ZINC03497922	8574	0.76	NO	-
2034	ZINC03857712	10351	0.77	NO	-
2035	ZINC01130620	3238	0.79	NO	-
2036	ZINC02973282	6996	0.79	NO	-
2037	ZINC03533839	8836	0.79	NO	-
2038	ZINC02872873	6471	0.81	NO	-
2039	ZINC03856217	10238	0.82	NO	-
2040	ZINC02649259	5664	0.85	NO	-
2041	ZINC03179360	7192	0.85	NO	-
2042	ZINC03509849	8686	0.86	NO	-
2043	ZINC03859907	10641	0.86	NO	-
2044	ZINC00270139	319	0.91	NO	-
2045	ZINC04194501	11787	0.91	NO	-
2046	ZINC04475259	12400	0.91	NO	-
2047	ZINC00139412	156	0.92	NO	-
2048	ZINC00806847	1516	0.98	NO	-
2049	ZINC03517192	8727	1.0	NO	-
2050	ZINC00313008	342	1.01	NO	-
2051	ZINC00662329	992	1.01	NO	-
2052	ZINC00815305	1592	1.01	NO	-
2053	ZINC02918260	6735	1.01	NO	-
2054	ZINC03353606	7692	1.01	NO	-
2055	ZINC02394952	5110	1.02	NO	-
2056	ZINC00806842	1514	1.03	NO	-
2057	ZINC03850890	9646	1.04	NO	-
2058	ZINC03449809	8158	1.07	NO	-
2059	ZINC03452617	8180	1.08	NO	-
2060	ZINC03867466	10748	1.08	NO	-
2061	ZINC00877067	1983	1.11	NO	-
2062	ZINC01498240	4170	1.11	NO	-
2063	ZINC01509336	4226	1.11	NO	-
2064	ZINC03890051	10936	1.11	NO	-
2065	ZINC01451096	4039	1.12	NO	-
2066	ZINC01115584	3131	1.14	NO	-
2067	ZINC02713328	5904	1.14	NO	-
2068	ZINC03505634	8644	1.14	NO	-
2069	ZINC01510031	4229	1.15	NO	-
2070	ZINC00630176	818	1.17	NO	-
2071	ZINC00807692	1522	1.18	NO	-
2072	ZINC01724487	4342	1.18	NO	-
2073	ZINC01136583	3273	1.19	NO	-
2074	ZINC01365322	3771	1.21	NO	-
2075	ZINC04499836	12518	1.23	NO	-
2076	ZINC02914691	6632	1.25	NO	-
2077	ZINC04289216	11960	1.25	NO	-
2078	ZINC03814507	72	1.27	YES	7
2079	ZINC02496207	5345	1.28	NO	-
2080	ZINC03435648	8099	1.29	NO	-
2081	ZINC01049576	2779	1.3	NO	-
2082	ZINC02916378	6686	1.3	NO	-
2083	ZINC02940626	6861	1.3	NO	-
2084	ZINC00590227	674	1.32	NO	-
2085	ZINC03478857	8398	1.34	NO	-
2086	ZINC03410182	7986	1.35	NO	-
2087	ZINC03814786	2	1.35	YES	2
2088	ZINC03287831	7441	1.36	NO	-
2089	ZINC03332108	7589	1.43	NO	-
2090	ZINC01509349	4227	1.44	NO	-
2091	ZINC04330038	12059	1.45	NO	-
2092	ZINC00728342	1250	1.47	NO	-
2093	ZINC01385725	3810	1.47	NO	-
2094	ZINC00453832	512	1.48	NO	-
2095	ZINC01075859	2962	1.48	NO	-
2096	ZINC01122584	3167	1.48	NO	-
2097	ZINC03507211	8665	1.48	NO	-
2098	ZINC03857502	10329	1.49	NO	-
2099	ZINC03448033	8150	1.5	NO	-
2100	ZINC03611606	9328	1.53	NO	-
2101	ZINC02796546	6255	1.54	NO	-
2102	ZINC03020712	7068	1.56	NO	-
2103	ZINC02331296	4947	1.57	NO	-
2104	ZINC03854660	10144	1.61	NO	-
2105	ZINC00848230	1812	1.64	NO	-
2106	ZINC02798586	6261	1.64	NO	-
2107	ZINC00858133	1924	1.66	NO	-
2108	ZINC02919112	6776	1.66	NO	-
2109	ZINC04627879	12594	1.66	NO	-
2110	ZINC03327732	7573	1.67	NO	-
2111	ZINC03873658	10865	1.68	NO	-
2112	ZINC03434155	8091	1.69	NO	-
2113	ZINC03400262	7936	1.7	NO	-
2114	ZINC03526222	8775	1.7	NO	-
2115	ZINC03814534	194	1.7	YES	29
2116	ZINC03853667	9943	1.7	NO	-
2117	ZINC03973589	11267	1.7	NO	-
2118	ZINC01489236	4146	1.71	NO	-
2119	ZINC03269887	7383	1.71	NO	-
2120	ZINC01040334	2723	1.72	NO	-
2121	ZINC02727984	6035	1.72	NO	-
2122	ZINC02657556	5720	1.73	NO	-
2123	ZINC01415844	3900	1.75	NO	-
2124	ZINC03508549	8678	1.75	NO	-
2125	ZINC00627880	792	1.76	NO	-
2126	ZINC01132899	3247	1.77	NO	-
2127	ZINC04274805	11910	1.77	NO	-
2128	ZINC00879344	2004	1.78	NO	-
2129	ZINC02629557	5574	1.78	NO	-
2130	ZINC00869540	1964	1.8	NO	-
2131	ZINC01508179	4216	1.84	NO	-
2132	ZINC02467198	5307	1.87	NO	-
2133	ZINC02636321	5602	1.87	NO	-
2134	ZINC03319171	7532	1.87	NO	-
2135	ZINC03280674	7415	1.88	NO	-
2136	ZINC04315624	12011	1.89	NO	-
2137	ZINC00423728	455	1.9	NO	-
2138	ZINC00944310	2237	1.91	NO	-
2139	ZINC03858760	10478	1.91	NO	-
2140	ZINC02802380	6284	1.92	NO	-
2141	ZINC04492815	12486	1.93	NO	-
2142	ZINC02633186	5586	1.95	NO	-
2143	ZINC04288307	11957	1.95	NO	-
2144	ZINC03858319	10425	1.96	NO	-
2145	ZINC01422530	3913	1.97	NO	-
2146	ZINC03851358	9686	1.97	NO	-
2147	ZINC00530456	574	1.98	NO	-
2148	ZINC00648821	955	2.0	NO	-
2149	ZINC00990223	2440	2.0	NO	-
2150	ZINC00858866	1927	2.01	NO	-
2151	ZINC03353106	7690	2.03	NO	-
2152	ZINC04221258	11794	2.07	NO	-
2153	ZINC02200810	4699	2.08	NO	-
2154	ZINC03369681	7795	2.08	NO	-
2155	ZINC03594929	9188	2.09	NO	-
2156	ZINC00984243	2412	2.1	NO	-
2157	ZINC02879277	6502	2.1	NO	-
2158	ZINC03222610	7267	2.1	NO	-
2159	ZINC00813784	1562	2.12	NO	-
2160	ZINC00367904	376	2.13	NO	-
2161	ZINC02622636	5507	2.13	NO	-
2162	ZINC02917678	6712	2.13	NO	-
2163	ZINC03397082	7926	2.13	NO	-
2164	ZINC02910834	6546	2.16	NO	-
2165	ZINC03214197	7237	2.16	NO	-
2166	ZINC03340666	7630	2.16	NO	-
2167	ZINC03853233	9832	2.17	NO	-
2168	ZINC03814732	177	2.19	YES	20
2169	ZINC04332111	12065	2.19	NO	-
2170	ZINC00455839	516	2.2	NO	-
2171	ZINC00601833	140	2.21	YES	12
2172	ZINC03890052	10937	2.24	NO	-
2173	ZINC00793022	1419	2.25	NO	-
2174	ZINC03265922	7374	2.25	NO	-
2175	ZINC01013819	2514	2.26	NO	-
2176	ZINC03395318	7912	2.26	NO	-
2177	ZINC03488926	8452	2.26	NO	-
2178	ZINC03859678	10608	2.26	NO	-
2179	ZINC02652441	5688	2.29	NO	-
2180	ZINC02918696	6752	2.29	NO	-
2181	ZINC03341634	7635	2.29	NO	-
2182	ZINC03459069	8221	2.29	NO	-
2183	ZINC03551832	8928	2.29	NO	-
2184	ZINC03586060	9146	2.32	NO	-
2185	ZINC03984657	11378	2.32	NO	-
2186	ZINC00052067	44	2.33	NO	-
2187	ZINC02181819	4670	2.33	NO	-
2188	ZINC00366717	375	2.34	NO	-
2189	ZINC00547356	599	2.35	NO	-
2190	ZINC03814633	172	2.35	YES	19
2191	ZINC03919294	11026	2.35	NO	-
2192	ZINC03479215	8406	2.36	NO	-
2193	ZINC01466557	4082	2.37	NO	-
2194	ZINC02798360	6260	2.38	NO	-
2195	ZINC03508683	8683	2.42	NO	-
2196	ZINC03857253	10290	2.42	NO	-
2197	ZINC00988037	2430	2.43	NO	-
2198	ZINC03850725	9632	2.43	NO	-
2199	ZINC00014626	6	2.44	NO	-
2200	ZINC01365453	3772	2.44	NO	-
2201	ZINC00453389	511	2.47	NO	-
2202	ZINC01123821	3183	2.48	NO	-
2203	ZINC02092911	4623	2.49	NO	-
2204	ZINC03400804	7942	2.49	NO	-
2205	ZINC03479224	8408	2.5	NO	-
2206	ZINC00937521	2171	2.51	NO	-
2207	ZINC03219427	7256	2.51	NO	-
2208	ZINC00665494	1007	2.52	NO	-
2209	ZINC02918268	6738	2.53	NO	-
2210	ZINC03857604	10336	2.53	NO	-
2211	ZINC02058134	4588	2.54	NO	-
2212	ZINC00525544	563	2.55	NO	-
2213	ZINC01431337	3958	2.55	NO	-
2214	ZINC04348411	12087	2.56	NO	-
2215	ZINC01379177	3782	2.59	NO	-
2216	ZINC00097308	102	2.63	NO	-
2217	ZINC01002754	2489	2.63	NO	-
2218	ZINC03534157	8840	2.68	NO	-
2219	ZINC02197406	4685	2.69	NO	-
2220	ZINC04241127	11825	2.69	NO	-
2221	ZINC03421837	8039	2.71	NO	-
2222	ZINC03345977	7655	2.72	NO	-
2223	ZINC02917381	6701	2.73	NO	-
2224	ZINC03410278	7989	2.73	NO	-
2225	ZINC03414359	8000	2.73	NO	-
2226	ZINC01179563	3457	2.74	NO	-
2227	ZINC04101289	11609	2.75	NO	-
2228	ZINC04633485	12599	2.77	NO	-
2229	ZINC01509829	4228	2.78	NO	-
2230	ZINC03467170	8358	2.78	NO	-
2231	ZINC03459648	8236	2.81	NO	-
2232	ZINC03459842	8243	2.82	NO	-
2233	ZINC00952672	2295	2.83	NO	-
2234	ZINC03517253	8729	2.83	NO	-
2235	ZINC01054638	2810	2.84	NO	-
2236	ZINC03444853	8133	2.84	NO	-
2237	ZINC03858320	10426	2.85	NO	-
2238	ZINC03820047	9538	2.86	NO	-
2239	ZINC04000958	11448	2.86	NO	-
2240	ZINC02861971	6429	2.9	NO	-
2241	ZINC03437948	8109	2.92	NO	-
2242	ZINC02799296	6266	2.94	NO	-
2243	ZINC03396300	7915	2.94	NO	-
2244	ZINC03851325	9685	2.95	NO	-
2245	ZINC01276563	3642	2.96	NO	-
2246	ZINC00902363	2078	2.97	NO	-
2247	ZINC03497808	8559	2.97	NO	-
2248	ZINC01118879	3146	2.98	NO	-
2249	ZINC03530048	8805	2.98	NO	-
2250	ZINC04514458	12561	2.98	NO	-
2251	ZINC02407910	5144	3.02	NO	-
2252	ZINC02794190	6230	3.02	NO	-
2253	ZINC02868958	6452	3.03	NO	-
2254	ZINC02453472	5248	3.04	NO	-
2255	ZINC04487770	12462	3.04	NO	-
2256	ZINC01428667	3943	3.05	NO	-
2257	ZINC03369700	7798	3.05	NO	-
2258	ZINC03854254	10058	3.06	NO	-
2259	ZINC02236614	4799	3.08	NO	-
2260	ZINC01040046	2705	3.1	NO	-
2261	ZINC02619402	5470	3.11	NO	-
2262	ZINC02264522	4839	3.13	NO	-
2263	ZINC03345733	7651	3.13	NO	-
2264	ZINC03697026	9493	3.14	NO	-
2265	ZINC00943215	2226	3.16	NO	-
2266	ZINC01507505	4214	3.17	NO	-
2267	ZINC03856499	10261	3.18	NO	-
2268	ZINC03512056	8695	3.2	NO	-
2269	ZINC00108609	121	3.21	NO	-
2270	ZINC01324210	3687	3.22	NO	-
2271	ZINC03820246	9540	3.22	NO	-
2272	ZINC01539916	4300	3.23	NO	-
2273	ZINC02652934	5693	3.25	NO	-
2274	ZINC00424330	458	3.27	NO	-
2275	ZINC00907274	2098	3.27	NO	-
2276	ZINC02922841	6803	3.27	NO	-
2277	ZINC03437124	8107	3.27	NO	-
2278	ZINC00429682	488	3.28	NO	-
2279	ZINC04506137	12539	3.28	NO	-
2280	ZINC01042671	2735	3.31	NO	-
2281	ZINC04443473	12263	3.31	NO	-
2282	ZINC02424076	5182	3.32	NO	-
2283	ZINC03664948	9450	3.32	NO	-
2284	ZINC00650978	960	3.34	NO	-
2285	ZINC00779368	1352	3.35	NO	-
2286	ZINC03500444	8615	3.35	NO	-
2287	ZINC00628132	793	3.36	NO	-
2288	ZINC04518490	12568	3.36	NO	-
2289	ZINC01036455	2671	3.38	NO	-
2290	ZINC02844226	6370	3.4	NO	-
2291	ZINC03814673	135	3.4	YES	10
2292	ZINC00374287	381	3.42	NO	-
2293	ZINC00531982	575	3.42	NO	-
2294	ZINC04330012	12056	3.42	NO	-
2295	ZINC00009969	54	3.44	YES	7
2296	ZINC00843754	1762	3.46	NO	-
2297	ZINC00870860	1970	3.46	NO	-
2298	ZINC03502288	8626	3.47	NO	-
2299	ZINC00994835	2463	3.48	NO	-
2300	ZINC03617727	9359	3.49	NO	-
2301	ZINC01075861	2963	3.5	NO	-
2302	ZINC03349225	7672	3.5	NO	-
2303	ZINC00925331	2143	3.52	NO	-
2304	ZINC00590223	673	3.54	NO	-
2305	ZINC00696829	1129	3.56	NO	-
2306	ZINC03199237	7218	3.56	NO	-
2307	ZINC03455692	8192	3.56	NO	-
2308	ZINC03890441	10958	3.56	NO	-
2309	ZINC00586567	660	3.58	NO	-
2310	ZINC00816226	1597	3.58	NO	-
2311	ZINC01068385	2879	3.58	NO	-
2312	ZINC00614554	729	3.61	NO	-
2313	ZINC02794640	6236	3.61	NO	-
2314	ZINC01023468	2556	3.62	NO	-
2315	ZINC02713272	5892	3.64	NO	-
2316	ZINC01401959	3869	3.65	NO	-
2317	ZINC00718298	1212	3.66	NO	-
2318	ZINC01501206	4187	3.66	NO	-
2319	ZINC01332424	3703	3.67	NO	-
2320	ZINC03262792	7364	3.68	NO	-
2321	ZINC03608681	9285	3.68	NO	-
2322	ZINC04032972	11507	3.68	NO	-
2323	ZINC03271029	7387	3.72	NO	-
2324	ZINC02419361	5172	3.74	NO	-
2325	ZINC01128857	3230	3.75	NO	-
2326	ZINC02802478	6289	3.75	NO	-
2327	ZINC02800315	6273	3.76	NO	-
2328	ZINC00726995	1244	3.77	NO	-
2329	ZINC03425125	8060	3.78	NO	-
2330	ZINC03890749	10962	3.8	NO	-
2331	ZINC01202935	3522	3.81	NO	-
2332	ZINC03814653	31	3.82	YES	7
2333	ZINC03495741	8506	3.83	NO	-
2334	ZINC02740617	6071	3.85	NO	-
2335	ZINC02914174	6564	3.85	NO	-
2336	ZINC02867163	6443	3.86	NO	-
2337	ZINC03275969	7404	3.86	NO	-
2338	ZINC02717832	5954	3.88	NO	-
2339	ZINC00622340	745	3.89	NO	-
2340	ZINC03855410	10201	3.89	NO	-
2341	ZINC03867614	10768	3.89	NO	-
2342	ZINC01145080	3307	3.93	NO	-
2343	ZINC04503726	12529	3.93	NO	-
2344	ZINC02383046	7	3.95	YES	3
2345	ZINC02601118	5452	3.95	NO	-
2346	ZINC03495857	8508	3.95	NO	-
2347	ZINC03400278	7938	3.98	NO	-
2348	ZINC03060724	7138	3.99	NO	-
2349	ZINC03499382	8609	4.0	NO	-
2350	ZINC03866900	10709	4.0	NO	-
2351	ZINC04000957	11447	4.0	NO	-
2352	ZINC03015143	7061	4.01	NO	-
2353	ZINC02396923	5116	4.02	NO	-
2354	ZINC03956587	11050	4.02	NO	-
2355	ZINC04492166	12479	4.02	NO	-
2356	ZINC03387149	7891	4.04	NO	-
2357	ZINC03420927	8032	4.04	NO	-
2358	ZINC03430536	8078	4.05	NO	-
2359	ZINC03697493	9494	4.05	NO	-
2360	ZINC02628441	5565	4.07	NO	-
2361	ZINC00523590	560	4.08	NO	-
2362	ZINC00646476	946	4.09	NO	-
2363	ZINC01313357	3675	4.1	NO	-
2364	ZINC02363863	5054	4.11	NO	-
2365	ZINC02202809	4706	4.12	NO	-
2366	ZINC03814663	130	4.12	YES	10
2367	ZINC03980731	11316	4.12	NO	-
2368	ZINC00246095	303	4.13	NO	-
2369	ZINC00706648	1157	4.13	NO	-
2370	ZINC01054113	2808	4.13	NO	-
2371	ZINC03571257	9074	4.13	NO	-
2372	ZINC03645824	9418	4.13	NO	-
2373	ZINC01868235	4401	4.14	NO	-
2374	ZINC04164325	11726	4.14	NO	-
2375	ZINC03379886	7838	4.17	NO	-
2376	ZINC03587270	9148	4.19	NO	-
2377	ZINC01540203	4301	4.2	NO	-
2378	ZINC03478988	8402	4.2	NO	-
2379	ZINC03892675	10989	4.2	NO	-
2380	ZINC03983630	11363	4.21	NO	-
2381	ZINC01508501	4219	4.22	NO	-
2382	ZINC02660532	5735	4.23	NO	-
2383	ZINC00714298	1184	4.26	NO	-
2384	ZINC03853117	9808	4.26	NO	-
2385	ZINC04094598	11606	4.26	NO	-
2386	ZINC01195779	3500	4.27	NO	-
2387	ZINC02466927	5300	4.27	NO	-
2388	ZINC03535967	8848	4.27	NO	-
2389	ZINC01107476	3062	4.29	NO	-
2390	ZINC01808394	4377	4.29	NO	-
2391	ZINC00888165	2036	4.3	NO	-
2392	ZINC02802504	6290	4.3	NO	-
2393	ZINC02210420	4725	4.31	NO	-
2394	ZINC03487142	8438	4.32	NO	-
2395	ZINC01025690	2571	4.34	NO	-
2396	ZINC02201351	4703	4.34	NO	-
2397	ZINC00425405	468	4.36	NO	-
2398	ZINC00514828	548	4.36	NO	-
2399	ZINC03368618	7775	4.36	NO	-
2400	ZINC01698188	4339	4.38	NO	-
2401	ZINC04518493	12569	4.38	NO	-
2402	ZINC00222489	274	4.39	NO	-
2403	ZINC01324203	3685	4.4	NO	-
2404	ZINC03601316	9237	4.41	NO	-
2405	ZINC02915875	6664	4.43	NO	-
2406	ZINC03605882	9270	4.43	NO	-
2407	ZINC01118279	3144	4.45	NO	-
2408	ZINC01503488	4196	4.46	NO	-
2409	ZINC02404888	5135	4.46	NO	-
2410	ZINC03280698	7416	4.46	NO	-
2411	ZINC03554608	8950	4.47	NO	-
2412	ZINC01426275	3925	4.49	NO	-
2413	ZINC00008728	4	4.5	NO	-
2414	ZINC00840542	1753	4.51	NO	-
2415	ZINC00888916	2041	4.51	NO	-
2416	ZINC04504964	12534	4.51	NO	-
2417	ZINC00193519	205	4.52	NO	-
2418	ZINC03299220	7473	4.52	NO	-
2419	ZINC01077613	2975	4.53	NO	-
2420	ZINC03459751	8241	4.53	NO	-
2421	ZINC00826687	1650	4.54	NO	-
2422	ZINC01390368	3823	4.55	NO	-
2423	ZINC02466061	5293	4.56	NO	-
2424	ZINC03261973	7361	4.56	NO	-
2425	ZINC03447093	8146	4.57	NO	-
2426	ZINC03497779	8555	4.6	NO	-
2427	ZINC03513650	8713	4.6	NO	-
2428	ZINC03890312	10947	4.63	NO	-
2429	ZINC01076466	2968	4.66	NO	-
2430	ZINC03858967	10507	4.66	NO	-
2431	ZINC00006765	1	4.68	YES	2
2432	ZINC02218656	4750	4.68	NO	-
2433	ZINC03497244	8524	4.69	NO	-
2434	ZINC01124002	3185	4.7	NO	-
2435	ZINC00390756	412	4.72	NO	-
2436	ZINC00924229	2139	4.72	NO	-
2437	ZINC00655698	974	4.73	NO	-
2438	ZINC00887636	2032	4.73	NO	-
2439	ZINC03479237	8409	4.74	NO	-
2440	ZINC03556954	8966	4.74	NO	-
2441	ZINC03599217	9215	4.76	NO	-
2442	ZINC03814611	109	4.77	YES	7
2443	ZINC00796999	1451	4.78	NO	-
2444	ZINC02150596	4652	4.78	NO	-
2445	ZINC01077907	2978	4.79	NO	-
2446	ZINC01514396	4254	4.79	NO	-
2447	ZINC03542450	8871	4.8	NO	-
2448	ZINC01037364	2678	4.82	NO	-
2449	ZINC02356707	5034	4.83	NO	-
2450	ZINC03347460	7667	4.84	NO	-
2451	ZINC04134627	11653	4.85	NO	-
2452	ZINC03526382	8783	4.87	NO	-
2453	ZINC04325164	12045	4.88	NO	-
2454	ZINC01307495	3670	4.89	NO	-
2455	ZINC03216581	7247	4.93	NO	-
2456	ZINC01511980	4236	4.94	NO	-
2457	ZINC03368684	7780	4.94	NO	-
2458	ZINC00705687	1153	4.95	NO	-
2459	ZINC04134995	11657	4.95	NO	-
2460	ZINC00360420	370	4.97	NO	-
2461	ZINC00984805	2414	4.97	NO	-
2462	ZINC00895394	2053	4.98	NO	-
2463	ZINC03526227	8776	4.98	NO	-
2464	ZINC02764023	6122	4.99	NO	-
2465	ZINC01029496	2597	5.0	NO	-
2466	ZINC01128246	3224	5.02	NO	-
2467	ZINC03579624	9106	5.04	NO	-
2468	ZINC03856465	10253	5.04	NO	-
2469	ZINC00568951	627	5.05	NO	-
2470	ZINC03474913	8378	5.06	NO	-
2471	ZINC01034801	2647	5.07	NO	-
2472	ZINC00424936	462	5.09	NO	-
2473	ZINC00570332	635	5.11	NO	-
2474	ZINC01323858	3682	5.11	NO	-
2475	ZINC00738176	1267	5.13	NO	-
2476	ZINC00836169	1722	5.13	NO	-
2477	ZINC02786317	6160	5.13	NO	-
2478	ZINC00978238	2381	5.15	NO	-
2479	ZINC03814657	66	5.15	YES	7
2480	ZINC03602699	9245	5.17	NO	-
2481	ZINC01567274	4307	5.19	NO	-
2482	ZINC00794781	1425	5.2	NO	-
2483	ZINC00605916	717	5.21	NO	-
2484	ZINC02620052	5478	5.21	NO	-
2485	ZINC03857815	10366	5.27	NO	-
2486	ZINC00319463	350	5.28	NO	-
2487	ZINC01454221	4067	5.31	NO	-
2488	ZINC02651541	5683	5.34	NO	-
2489	ZINC00003289	1	5.38	NO	-
2490	ZINC00594041	700	5.4	NO	-
2491	ZINC01076468	2969	5.4	NO	-
2492	ZINC02636981	5606	5.4	NO	-
2493	ZINC00916804	2116	5.41	NO	-
2494	ZINC03959900	11053	5.42	NO	-
2495	ZINC01115038	3124	5.43	NO	-
2496	ZINC02730616	6041	5.44	NO	-
2497	ZINC03542451	8872	5.44	NO	-
2498	ZINC00846665	1808	5.45	NO	-
2499	ZINC01109309	3081	5.45	NO	-
2500	ZINC00092713	88	5.46	NO	-
2501	ZINC01055697	2817	5.46	NO	-
2502	ZINC03857507	10331	5.46	NO	-
2503	ZINC03579141	9087	5.47	NO	-
2504	ZINC00832736	1701	5.5	NO	-
2505	ZINC01405002	3885	5.52	NO	-
2506	ZINC02922883	6810	5.53	NO	-
2507	ZINC01033324	2630	5.54	NO	-
2508	ZINC02272849	4845	5.54	NO	-
2509	ZINC01043775	2747	5.55	NO	-
2510	ZINC02956132	6915	5.56	NO	-
2511	ZINC03410173	7984	5.57	NO	-
2512	ZINC03386980	7887	5.59	NO	-
2513	ZINC02788167	6172	5.6	NO	-
2514	ZINC03436639	8103	5.6	NO	-
2515	ZINC03969252	11097	5.6	NO	-
2516	ZINC01508520	4220	5.61	NO	-
2517	ZINC00870861	1971	5.62	NO	-
2518	ZINC03982837	11328	5.63	NO	-
2519	ZINC03287642	7440	5.64	NO	-
2520	ZINC03423720	8045	5.64	NO	-
2521	ZINC03452436	8178	5.64	NO	-
2522	ZINC00878894	2000	5.66	NO	-
2523	ZINC03497578	8538	5.66	NO	-
2524	ZINC01119260	3149	5.67	NO	-
2525	ZINC01512397	4242	5.67	NO	-
2526	ZINC03235061	7293	5.68	NO	-
2527	ZINC02630155	5576	5.69	NO	-
2528	ZINC03459849	8245	5.69	NO	-
2529	ZINC02657518	5719	5.7	NO	-
2530	ZINC03457368	8214	5.7	NO	-
2531	ZINC03948389	11039	5.7	NO	-
2532	ZINC01001152	2484	5.72	NO	-
2533	ZINC03513647	8711	5.72	NO	-
2534	ZINC02433627	5208	5.73	NO	-
2535	ZINC03579183	9093	5.73	NO	-
2536	ZINC03983643	11365	5.73	NO	-
2537	ZINC01961243	4487	5.76	NO	-
2538	ZINC01113173	3112	5.77	NO	-
2539	ZINC01159445	3386	5.77	NO	-
2540	ZINC03441648	8119	5.78	NO	-
2541	ZINC03857996	10389	5.78	NO	-
2542	ZINC02649566	5672	5.79	NO	-
2543	ZINC02625506	5532	5.8	NO	-
2544	ZINC04164465	11727	5.81	NO	-
2545	ZINC00703475	1136	5.84	NO	-
2546	ZINC03579078	9086	5.85	NO	-
2547	ZINC01175347	3445	5.86	NO	-
2548	ZINC00675090	1051	5.9	NO	-
2549	ZINC01466650	4109	5.91	NO	-
2550	ZINC03338787	7620	5.91	NO	-
2551	ZINC00780831	1370	5.93	NO	-
2552	ZINC04316171	12018	5.93	NO	-
2553	ZINC02791924	6201	5.96	NO	-
2554	ZINC01040323	2721	5.97	NO	-
2555	ZINC01187335	3482	5.97	NO	-
2556	ZINC04308617	11998	5.98	NO	-
2557	ZINC03176456	7188	5.99	NO	-
2558	ZINC02183273	4671	6.0	NO	-
2559	ZINC03963898	11061	6.0	NO	-
2560	ZINC03561923	8999	6.01	NO	-
2561	ZINC00655013	969	6.02	NO	-
2562	ZINC00222250	246	6.04	NO	-
2563	ZINC01424825	3922	6.05	NO	-
2564	ZINC03553756	8933	6.06	NO	-
2565	ZINC02423729	5180	6.07	NO	-
2566	ZINC03959898	11052	6.07	NO	-
2567	ZINC01111909	3101	6.1	NO	-
2568	ZINC03447722	8148	6.11	NO	-
2569	ZINC00222325	253	6.15	NO	-
2570	ZINC01392860	3837	6.16	NO	-
2571	ZINC02770436	6134	6.16	NO	-
2572	ZINC03274180	7391	6.18	NO	-
2573	ZINC04274933	11915	6.18	NO	-
2574	ZINC03370790	7806	6.19	NO	-
2575	ZINC03479222	8407	6.28	NO	-
2576	ZINC03512579	8702	6.28	NO	-
2577	ZINC03477171	8392	6.29	NO	-
2578	ZINC04316341	12025	6.31	NO	-
2579	ZINC04076421	11572	6.32	NO	-
2580	ZINC02730999	6046	6.33	NO	-
2581	ZINC04502297	12525	6.33	NO	-
2582	ZINC00626621	784	6.35	NO	-
2583	ZINC00940128	2196	6.35	NO	-
2584	ZINC00999556	2477	6.35	NO	-
2585	ZINC03866346	10691	6.35	NO	-
2586	ZINC04316312	12022	6.36	NO	-
2587	ZINC03610894	9317	6.38	NO	-
2588	ZINC01043345	2744	6.4	NO	-
2589	ZINC02592386	5449	6.4	NO	-
2590	ZINC03474768	8375	6.4	NO	-
2591	ZINC03867814	10785	6.41	NO	-
2592	ZINC00778517	1332	6.42	NO	-
2593	ZINC03853884	9999	6.42	NO	-
2594	ZINC01070630	2894	6.43	NO	-
2595	ZINC00849064	1820	6.44	NO	-
2596	ZINC03368007	7760	6.45	NO	-
2597	ZINC03858813	10482	6.45	NO	-
2598	ZINC04275997	11922	6.46	NO	-
2599	ZINC03292213	7454	6.47	NO	-
2600	ZINC03537214	8853	6.5	NO	-
2601	ZINC01385072	3801	6.51	NO	-
2602	ZINC02482112	5325	6.52	NO	-
2603	ZINC03857420	10314	6.52	NO	-
2604	ZINC04492065	12477	6.52	NO	-
2605	ZINC01256109	3617	6.54	NO	-
2606	ZINC01390627	3828	6.54	NO	-
2607	ZINC00117115	132	6.55	NO	-
2608	ZINC03377456	7831	6.55	NO	-
2609	ZINC03770718	9499	6.55	NO	-
2610	ZINC02804349	6299	6.57	NO	-
2611	ZINC02919190	6780	6.57	NO	-
2612	ZINC03533059	8827	6.57	NO	-
2613	ZINC01491048	4153	6.59	NO	-
2614	ZINC03379885	7837	6.59	NO	-
2615	ZINC03495078	8489	6.6	NO	-
2616	ZINC02713335	5907	6.64	NO	-
2617	ZINC00048975	36	6.65	NO	-
2618	ZINC01510751	4233	6.66	NO	-
2619	ZINC00821644	1628	6.69	NO	-
2620	ZINC02808464	6314	6.69	NO	-
2621	ZINC02762017	6112	6.7	NO	-
2622	ZINC03294191	7461	6.7	NO	-
2623	ZINC03320189	7537	6.72	NO	-
2624	ZINC03457181	8212	6.72	NO	-
2625	ZINC03868638	10845	6.72	NO	-
2626	ZINC00795407	1432	6.73	NO	-
2627	ZINC03507209	8664	6.73	NO	-
2628	ZINC03857254	10291	6.74	NO	-
2629	ZINC03814809	151	6.75	YES	15
2630	ZINC03294590	7463	6.76	NO	-
2631	ZINC03853122	9809	6.79	NO	-
2632	ZINC01136383	3270	6.8	NO	-
2633	ZINC03222599	7266	6.8	NO	-
2634	ZINC03477172	8393	6.81	NO	-
2635	ZINC03987961	11395	6.82	NO	-
2636	ZINC01226954	3577	6.83	NO	-
2637	ZINC01495493	4163	6.83	NO	-
2638	ZINC02466902	5296	6.84	NO	-
2639	ZINC02918147	6725	6.84	NO	-
2640	ZINC03242195	7307	6.84	NO	-
2641	ZINC01272630	3636	6.89	NO	-
2642	ZINC04316170	12017	6.92	NO	-
2643	ZINC02440706	5225	6.94	NO	-
2644	ZINC03423705	8044	6.94	NO	-
2645	ZINC02410473	5150	6.95	NO	-
2646	ZINC02635641	5595	6.95	NO	-
2647	ZINC02970166	6975	6.95	NO	-
2648	ZINC03859823	10628	6.95	NO	-
2649	ZINC04484425	12424	6.95	NO	-
2650	ZINC03561581	8998	6.96	NO	-
2651	ZINC00798433	1460	6.97	NO	-
2652	ZINC00829416	1683	6.97	NO	-
2653	ZINC03854594	10129	6.98	NO	-
2654	ZINC00046785	32	6.99	NO	-
2655	ZINC03015127	7059	6.99	NO	-
2656	ZINC02656737	5715	7.01	NO	-
2657	ZINC00714217	1183	7.03	NO	-
2658	ZINC00003906	2	7.04	NO	-
2659	ZINC03387281	7895	7.05	NO	-
2660	ZINC00780973	1374	7.09	NO	-
2661	ZINC04628595	12597	7.14	NO	-
2662	ZINC00949720	2266	7.15	NO	-
2663	ZINC02591720	5446	7.15	NO	-
2664	ZINC03385405	7862	7.18	NO	-
2665	ZINC03406543	7965	7.19	NO	-
2666	ZINC04062228	11560	7.19	NO	-
2667	ZINC02078070	4605	7.24	NO	-
2668	ZINC03854505	10100	7.24	NO	-
2669	ZINC00412867	423	7.26	NO	-
2670	ZINC00842540	1760	7.26	NO	-
2671	ZINC00426922	479	7.27	NO	-
2672	ZINC02861653	6426	7.28	NO	-
2673	ZINC00834069	1704	7.32	NO	-
2674	ZINC02466929	5301	7.33	NO	-
2675	ZINC04359841	12115	7.33	NO	-
2676	ZINC03856488	10257	7.34	NO	-
2677	ZINC01141428	3293	7.35	NO	-
2678	ZINC02627158	5545	7.36	NO	-
2679	ZINC03042034	7125	7.36	NO	-
2680	ZINC04479451	12409	7.38	NO	-
2681	ZINC00567012	622	7.39	NO	-
2682	ZINC01226280	3576	7.4	NO	-
2683	ZINC03814624	78	7.41	YES	7
2684	ZINC04517329	12564	7.42	NO	-
2685	ZINC03357314	7706	7.43	NO	-
2686	ZINC00624871	766	7.45	NO	-
2687	ZINC03852121	9719	7.46	NO	-
2688	ZINC03371287	7818	7.48	NO	-
2689	ZINC03221195	7262	7.49	NO	-
2690	ZINC03423738	8046	7.49	NO	-
2691	ZINC00586562	659	7.5	NO	-
2692	ZINC01036426	2670	7.5	NO	-
2693	ZINC03267166	7376	7.54	NO	-
2694	ZINC02592385	5448	7.55	NO	-
2695	ZINC00073645	66	7.6	NO	-
2696	ZINC03385923	7870	7.61	NO	-
2697	ZINC03889399	10904	7.61	NO	-
2698	ZINC01163420	3403	7.64	NO	-
2699	ZINC00778070	1328	7.65	NO	-
2700	ZINC04518501	12570	7.65	NO	-
2701	ZINC00790456	1405	7.67	NO	-
2702	ZINC00317395	349	7.69	NO	-
2703	ZINC03867132	10720	7.7	NO	-
2704	ZINC01030810	2609	7.71	NO	-
2705	ZINC01147890	3324	7.71	NO	-
2706	ZINC01415149	3895	7.72	NO	-
2707	ZINC03267565	7377	7.72	NO	-
2708	ZINC03372546	7822	7.72	NO	-
2709	ZINC03423798	8047	7.73	NO	-
2710	ZINC00092699	84	7.76	NO	-
2711	ZINC04281625	11942	7.78	NO	-
2712	ZINC00721384	1233	7.79	NO	-
2713	ZINC01961244	4488	7.79	NO	-
2714	ZINC02663684	5756	7.79	NO	-
2715	ZINC00940704	2203	7.81	NO	-
2716	ZINC02755306	6099	7.81	NO	-
2717	ZINC02150038	4651	7.82	NO	-
2718	ZINC03854588	10123	7.83	NO	-
2719	ZINC04353808	12102	7.83	NO	-
2720	ZINC03506217	8655	7.85	NO	-
2721	ZINC04488348	12469	7.85	NO	-
2722	ZINC01098597	3041	7.86	NO	-
2723	ZINC03853797	9985	7.86	NO	-
2724	ZINC03366836	7741	7.87	NO	-
2725	ZINC02224392	4770	7.9	NO	-
2726	ZINC02405243	5139	7.9	NO	-
2727	ZINC02869371	6457	7.9	NO	-
2728	ZINC00428163	485	7.94	NO	-
2729	ZINC02743922	6074	7.94	NO	-
2730	ZINC03386107	7875	7.95	NO	-
2731	ZINC00943589	2229	7.96	NO	-
2732	ZINC01084641	3010	7.96	NO	-
2733	ZINC00779324	1348	7.99	NO	-
2734	ZINC03983057	11339	8.0	NO	-
2735	ZINC00683666	1103	8.02	NO	-
2736	ZINC00022341	12	8.03	NO	-
2737	ZINC00846459	1798	8.03	NO	-
2738	ZINC03479213	8405	8.03	NO	-
2739	ZINC02325811	4929	8.04	NO	-
2740	ZINC00427367	481	8.05	NO	-
2741	ZINC02768835	6129	8.06	NO	-
2742	ZINC04358365	12110	8.08	NO	-
2743	ZINC02647605	5650	8.09	NO	-
2744	ZINC01156383	3357	8.12	NO	-
2745	ZINC00657070	981	8.15	NO	-
2746	ZINC01781370	4364	8.16	NO	-
2747	ZINC00544367	597	8.19	NO	-
2748	ZINC00680616	1093	8.19	NO	-
2749	ZINC00754308	1308	8.23	NO	-
2750	ZINC02290675	4867	8.25	NO	-
2751	ZINC02290853	4870	8.3	NO	-
2752	ZINC03377296	7828	8.3	NO	-
2753	ZINC00622864	750	8.31	NO	-
2754	ZINC02376744	5084	8.31	NO	-
2755	ZINC02493629	5337	8.31	NO	-
2756	ZINC02662620	5750	8.33	NO	-
2757	ZINC04198376	11789	8.33	NO	-
2758	ZINC04275474	11920	8.33	NO	-
2759	ZINC03562574	9008	8.34	NO	-
2760	ZINC00978319	2382	8.36	NO	-
2761	ZINC02627931	5557	8.38	NO	-
2762	ZINC02663505	5754	8.44	NO	-
2763	ZINC04137667	11664	8.44	NO	-
2764	ZINC01210623	3538	8.47	NO	-
2765	ZINC01051771	2794	8.48	NO	-
2766	ZINC01425938	3924	8.48	NO	-
2767	ZINC01300757	3662	8.5	NO	-
2768	ZINC01122873	3171	8.53	NO	-
2769	ZINC02713330	5905	8.53	NO	-
2770	ZINC00221355	233	8.56	NO	-
2771	ZINC04249668	11866	8.56	NO	-
2772	ZINC03456446	8198	8.57	NO	-
2773	ZINC03554107	8940	8.57	NO	-
2774	ZINC02357783	5035	8.59	NO	-
2775	ZINC03867531	10762	8.6	NO	-
2776	ZINC00982720	2392	8.61	NO	-
2777	ZINC03538287	8868	8.61	NO	-
2778	ZINC03064095	7140	8.63	NO	-
2779	ZINC01036060	2666	8.64	NO	-
2780	ZINC02793805	6223	8.64	NO	-
2781	ZINC00537736	152	8.67	YES	15
2782	ZINC02914503	6609	8.67	NO	-
2783	ZINC00426894	478	8.68	NO	-
2784	ZINC03275019	7400	8.68	NO	-
2785	ZINC00806733	1508	8.69	NO	-
2786	ZINC04200632	11791	8.69	NO	-
2787	ZINC01498604	4172	8.7	NO	-
2788	ZINC03301469	7483	8.7	NO	-
2789	ZINC03434947	8096	8.71	NO	-
2790	ZINC01130621	3239	8.74	NO	-
2791	ZINC00558039	607	8.77	NO	-
2792	ZINC00646438	941	8.77	NO	-
2793	ZINC00382586	387	8.78	NO	-
2794	ZINC00794980	1430	8.79	NO	-
2795	ZINC04035346	11517	8.79	NO	-
2796	ZINC03534828	8847	8.8	NO	-
2797	ZINC04483339	12415	8.8	NO	-
2798	ZINC00984241	2411	8.83	NO	-
2799	ZINC04316178	12020	8.87	NO	-
2800	ZINC02622415	5502	8.88	NO	-
2801	ZINC02466979	5306	8.89	NO	-
2802	ZINC04316368	12026	8.89	NO	-
2803	ZINC01058725	2840	8.92	NO	-
2804	ZINC04248501	11850	8.93	NO	-
2805	ZINC04248562	11851	8.94	NO	-
2806	ZINC00837563	1737	8.95	NO	-
2807	ZINC02466904	5297	8.96	NO	-
2808	ZINC02466930	5302	8.96	NO	-
2809	ZINC02209095	4718	8.98	NO	-
2810	ZINC03638644	9413	8.98	NO	-
2811	ZINC02622007	5497	9.02	NO	-
2812	ZINC03345735	7653	9.02	NO	-
2813	ZINC02785780	6156	9.04	NO	-
2814	ZINC02466917	5299	9.05	NO	-
2815	ZINC01142170	3295	9.06	NO	-
2816	ZINC03554337	8949	9.06	NO	-
2817	ZINC04513729	12557	9.06	NO	-
2818	ZINC03569783	9070	9.08	NO	-
2819	ZINC02394330	5107	9.11	NO	-
2820	ZINC03385441	7865	9.11	NO	-
2821	ZINC03386117	7878	9.11	NO	-
2822	ZINC02830700	6354	9.14	NO	-
2823	ZINC04186815	11770	9.15	NO	-
2824	ZINC01018858	2532	9.17	NO	-
2825	ZINC01109413	3083	9.17	NO	-
2826	ZINC01421902	3904	9.2	NO	-
2827	ZINC01008952	2502	9.21	NO	-
2828	ZINC01402155	3871	9.21	NO	-
2829	ZINC04361837	12118	9.21	NO	-
2830	ZINC02916037	6671	9.22	NO	-
2831	ZINC00638094	855	9.23	NO	-
2832	ZINC02374520	5082	9.24	NO	-
2833	ZINC03579829	9134	9.24	NO	-
2834	ZINC02497901	5351	9.25	NO	-
2835	ZINC03493223	8475	9.25	NO	-
2836	ZINC02911618	6559	9.26	NO	-
2837	ZINC00622667	749	9.27	NO	-
2838	ZINC00879335	2002	9.27	NO	-
2839	ZINC02383528	5092	9.28	NO	-
2840	ZINC02705770	5842	9.32	NO	-
2841	ZINC03361563	7722	9.32	NO	-
2842	ZINC04088372	11591	9.32	NO	-
2843	ZINC01129754	3233	9.34	NO	-
2844	ZINC01032431	2617	9.35	NO	-
2845	ZINC02306206	4893	9.35	NO	-
2846	ZINC03444432	8127	9.37	NO	-
2847	ZINC00222350	258	9.38	NO	-
2848	ZINC04479457	12411	9.38	NO	-
2849	ZINC03527876	8790	9.39	NO	-
2850	ZINC00849066	1828	9.4	NO	-
2851	ZINC03336455	7612	9.41	NO	-
2852	ZINC04353810	12103	9.41	NO	-
2853	ZINC01119255	3148	9.42	NO	-
2854	ZINC02911512	6557	9.43	NO	-
2855	ZINC02915103	6635	9.43	NO	-
2856	ZINC00944067	2234	9.44	NO	-
2857	ZINC00083134	72	9.47	NO	-
2858	ZINC03486774	8437	9.47	NO	-
2859	ZINC00908104	2101	9.5	NO	-
2860	ZINC03556777	8965	9.5	NO	-
2861	ZINC03350110	7680	9.53	NO	-
2862	ZINC03367440	7751	9.53	NO	-
2863	ZINC00814899	1578	9.59	NO	-
2864	ZINC00385410	394	9.6	NO	-
2865	ZINC02937852	6848	9.6	NO	-
2866	ZINC03856406	10247	9.62	NO	-
2867	ZINC01113009	3111	9.65	NO	-
2868	ZINC01387980	3812	9.65	NO	-
2869	ZINC01130898	3242	9.67	NO	-
2870	ZINC04267863	11898	9.7	NO	-
2871	ZINC02717826	5944	9.72	NO	-
2872	ZINC03531583	8808	9.77	NO	-
2873	ZINC03814575	193	9.78	YES	29
2874	ZINC03495638	8500	9.8	NO	-
2875	ZINC01013840	2515	9.81	NO	-
2876	ZINC02914489	6602	9.82	NO	-
2877	ZINC02501250	5377	9.83	NO	-
2878	ZINC02755762	6100	9.84	NO	-
2879	ZINC02625287	5529	9.86	NO	-
2880	ZINC04484644	12430	9.86	NO	-
2881	ZINC02698315	5811	9.88	NO	-
2882	ZINC02730779	6043	9.88	NO	-
2883	ZINC03513290	8708	9.89	NO	-
2884	ZINC03775137	18	9.9	YES	5
2885	ZINC03971757	11214	9.9	NO	-
2886	ZINC03444451	8130	9.91	NO	-
2887	ZINC02857340	6405	9.92	NO	-
2888	ZINC00451059	499	9.93	NO	-
2889	ZINC03506781	8659	9.94	NO	-
2890	ZINC01323856	3681	9.95	NO	-
2891	ZINC03855424	10203	9.96	NO	-
2892	ZINC02775135	6136	9.98	NO	-
2893	ZINC02914710	6634	9.99	NO	-
2894	ZINC03853269	9840	10.0	NO	-
2895	ZINC04457688	12280	10.03	NO	-
2896	ZINC03850565	9618	10.04	NO	-
2897	ZINC00389221	402	10.05	NO	-
2898	ZINC02467204	5308	10.06	NO	-
2899	ZINC02657980	5723	10.07	NO	-
2900	ZINC00826686	1649	10.08	NO	-
2901	ZINC02699047	5824	10.08	NO	-
2902	ZINC03477163	8391	10.09	NO	-
2903	ZINC03419883	8022	10.12	NO	-
2904	ZINC03495514	8498	10.14	NO	-
2905	ZINC00163317	175	10.17	NO	-
2906	ZINC00578693	643	10.2	NO	-
2907	ZINC02625493	5530	10.2	NO	-
2908	ZINC02804507	6300	10.21	NO	-
2909	ZINC04478276	12407	10.21	NO	-
2910	ZINC01508682	4222	10.22	NO	-
2911	ZINC02937781	6843	10.26	NO	-
2912	ZINC03330504	7577	10.26	NO	-
2913	ZINC02858469	6407	10.27	NO	-
2914	ZINC03268739	7380	10.32	NO	-
2915	ZINC00826008	1641	10.34	NO	-
2916	ZINC03275214	7403	10.34	NO	-
2917	ZINC03554032	8939	10.34	NO	-
2918	ZINC04365514	12122	10.34	NO	-
2919	ZINC03579790	9126	10.36	NO	-
2920	ZINC01154980	3351	10.37	NO	-
2921	ZINC00652051	963	10.38	NO	-
2922	ZINC03608383	9277	10.39	NO	-
2923	ZINC01365068	3769	10.41	NO	-
2924	ZINC02324841	4926	10.42	NO	-
2925	ZINC03315123	7518	10.42	NO	-
2926	ZINC03633117	9408	10.42	NO	-
2927	ZINC03462868	8324	10.43	NO	-
2928	ZINC02403908	5134	10.44	NO	-
2929	ZINC03814517	21	10.46	YES	6
2930	ZINC00646238	928	10.47	NO	-
2931	ZINC00027160	16	10.48	NO	-
2932	ZINC03227448	7279	10.48	NO	-
2933	ZINC02914575	6619	10.51	NO	-
2934	ZINC04496736	12505	10.51	NO	-
2935	ZINC00754248	1307	10.52	NO	-
2936	ZINC00178931	186	10.53	NO	-
2937	ZINC00222512	278	10.53	NO	-
2938	ZINC03314988	7516	10.53	NO	-
2939	ZINC03499160	8605	10.53	NO	-
2940	ZINC03613042	9345	10.53	NO	-
2941	ZINC03851044	9660	10.54	NO	-
2942	ZINC03406578	7968	10.55	NO	-
2943	ZINC00865850	1946	10.56	NO	-
2944	ZINC00448597	495	10.57	NO	-
2945	ZINC03324042	7549	10.57	NO	-
2946	ZINC04467763	12355	10.57	NO	-
2947	ZINC03654316	9433	10.58	NO	-
2948	ZINC03326318	7564	10.59	NO	-
2949	ZINC03514636	8714	10.59	NO	-
2950	ZINC04485064	12433	10.59	NO	-
2951	ZINC02356007	5030	10.6	NO	-
2952	ZINC00358823	367	10.62	NO	-
2953	ZINC03969064	11088	10.63	NO	-
2954	ZINC01069758	2888	10.64	NO	-
2955	ZINC03169284	7180	10.64	NO	-
2956	ZINC00940821	2213	10.65	NO	-
2957	ZINC01427142	3927	10.65	NO	-
2958	ZINC03793666	9511	10.65	NO	-
2959	ZINC01034820	2649	10.66	NO	-
2960	ZINC04316334	12024	10.66	NO	-
2961	ZINC03988816	11396	10.67	NO	-
2962	ZINC02262485	4837	10.68	NO	-
2963	ZINC00949738	2272	10.7	NO	-
2964	ZINC01468122	4115	10.72	NO	-
2965	ZINC03579144	9088	10.72	NO	-
2966	ZINC03579778	9120	10.72	NO	-
2967	ZINC03258235	7349	10.73	NO	-
2968	ZINC03483338	8428	10.76	NO	-
2969	ZINC02728079	6036	10.79	NO	-
2970	ZINC00429826	489	10.8	NO	-
2971	ZINC01005421	2499	10.8	NO	-
2972	ZINC03534155	8839	10.81	NO	-
2973	ZINC02794830	6240	10.82	NO	-
2974	ZINC03604240	9249	10.83	NO	-
2975	ZINC03858315	10421	10.84	NO	-
2976	ZINC00537854	585	10.86	NO	-
2977	ZINC01057599	2832	10.87	NO	-
2978	ZINC02914456	6595	10.87	NO	-
2979	ZINC02794007	6227	10.88	NO	-
2980	ZINC03868446	10832	10.88	NO	-
2981	ZINC01291359	3656	10.9	NO	-
2982	ZINC03814751	168	10.9	YES	18
2983	ZINC03856453	10252	10.9	NO	-
2984	ZINC02793344	6217	10.92	NO	-
2985	ZINC04138282	11667	10.94	NO	-
2986	ZINC04441531	12244	10.94	NO	-
2987	ZINC00881910	2016	10.96	NO	-
2988	ZINC02855011	6399	10.96	NO	-
2989	ZINC03608385	9278	10.96	NO	-
2990	ZINC01484447	4135	10.98	NO	-
2991	ZINC02457053	5258	10.98	NO	-
2992	ZINC03665069	9452	10.98	NO	-
2993	ZINC03219696	7258	10.99	NO	-
2994	ZINC03385008	7859	10.99	NO	-
2995	ZINC03467220	8362	11.02	NO	-
2996	ZINC00188293	200	11.03	NO	-
2997	ZINC03448036	8151	11.04	NO	-
2998	ZINC03579833	9136	11.07	NO	-
2999	ZINC04499833	12517	11.08	NO	-
3000	ZINC03579782	9122	11.09	NO	-
3001	ZINC03436906	8104	11.1	NO	-
3002	ZINC01115118	3126	11.11	NO	-
3003	ZINC02956074	6913	11.11	NO	-
3004	ZINC02415372	5164	11.12	NO	-
3005	ZINC03559324	8985	11.12	NO	-
3006	ZINC03613851	9355	11.13	NO	-
3007	ZINC01118129	3143	11.14	NO	-
3008	ZINC04479453	12410	11.15	NO	-
3009	ZINC01144081	3303	11.16	NO	-
3010	ZINC03547766	8898	11.17	NO	-
3011	ZINC01212010	3549	11.19	NO	-
3012	ZINC02629237	5570	11.19	NO	-
3013	ZINC00857145	1902	11.2	NO	-
3014	ZINC03313956	7514	11.21	NO	-
3015	ZINC02465493	5279	11.22	NO	-
3016	ZINC00422534	441	11.23	NO	-
3017	ZINC01058724	2839	11.25	NO	-
3018	ZINC00907458	2099	11.27	NO	-
3019	ZINC03520183	8743	11.27	NO	-
3020	ZINC04346997	12080	11.27	NO	-
3021	ZINC00840871	13	11.29	YES	3
3022	ZINC01158308	3374	11.3	NO	-
3023	ZINC01504925	4206	11.3	NO	-
3024	ZINC02616718	5463	11.3	NO	-
3025	ZINC03856489	10258	11.3	NO	-
3026	ZINC04281551	11938	11.31	NO	-
3027	ZINC04268836	11902	11.33	NO	-
3028	ZINC03388157	7899	11.38	NO	-
3029	ZINC02755189	6098	11.41	NO	-
3030	ZINC00222256	250	11.42	NO	-
3031	ZINC00856283	1892	11.43	NO	-
3032	ZINC04488255	12467	11.44	NO	-
3033	ZINC02957644	6940	11.45	NO	-
3034	ZINC00222468	268	11.46	NO	-
3035	ZINC03554933	8953	11.46	NO	-
3036	ZINC01441523	3996	11.48	NO	-
3037	ZINC01430392	3956	11.49	NO	-
3038	ZINC00385409	393	11.52	NO	-
3039	ZINC00807044	1521	11.54	NO	-
3040	ZINC03493062	8470	11.54	NO	-
3041	ZINC04249578	11860	11.54	NO	-
3042	ZINC04242747	11830	11.59	NO	-
3043	ZINC02852448	6393	11.63	NO	-
3044	ZINC03814693	59	11.63	YES	7
3045	ZINC04488377	12470	11.63	NO	-
3046	ZINC01960654	4485	11.67	NO	-
3047	ZINC03645858	9422	11.69	NO	-
3048	ZINC04485512	12450	11.69	NO	-
3049	ZINC03468579	8366	11.71	NO	-
3050	ZINC02616568	5462	11.72	NO	-
3051	ZINC02965700	6963	11.73	NO	-
3052	ZINC02311278	4903	11.74	NO	-
3053	ZINC03554253	8942	11.75	NO	-
3054	ZINC03608655	9284	11.75	NO	-
3055	ZINC03528445	8796	11.76	NO	-
3056	ZINC00905423	2088	11.77	NO	-
3057	ZINC03452619	8181	11.77	NO	-
3058	ZINC00570270	634	11.79	NO	-
3059	ZINC03617963	9361	11.8	NO	-
3060	ZINC00948254	2259	11.81	NO	-
3061	ZINC03402298	7945	11.82	NO	-
3062	ZINC00679521	1083	11.83	NO	-
3063	ZINC02448690	5241	11.83	NO	-
3064	ZINC03853697	9958	11.84	NO	-
3065	ZINC03850824	9637	11.85	NO	-
3066	ZINC03868787	10853	11.88	NO	-
3067	ZINC01036596	2675	11.91	NO	-
3068	ZINC03266709	7375	11.91	NO	-
3069	ZINC00537855	586	11.93	NO	-
3070	ZINC01063328	2862	11.94	NO	-
3071	ZINC03538244	8860	11.95	NO	-
3072	ZINC00822511	1633	11.97	NO	-
3073	ZINC03599096	9212	11.98	NO	-
3074	ZINC00677985	1072	11.99	NO	-
3075	ZINC04193349	11780	11.99	NO	-
3076	ZINC01489250	4147	12.02	NO	-
3077	ZINC03295645	7467	12.02	NO	-
3078	ZINC03814654	57	12.02	YES	7
3079	ZINC03421706	8036	12.04	NO	-
3080	ZINC03216451	7245	12.05	NO	-
3081	ZINC01660907	4337	12.06	NO	-
3082	ZINC01122770	3170	12.08	NO	-
3083	ZINC00905561	2090	12.09	NO	-
3084	ZINC00954657	2300	12.1	NO	-
3085	ZINC01147639	3317	12.1	NO	-
3086	ZINC02863590	6437	12.12	NO	-
3087	ZINC03526322	8779	12.15	NO	-
3088	ZINC01941508	4476	12.18	NO	-
3089	ZINC03579812	9128	12.18	NO	-
3090	ZINC01988101	4555	12.19	NO	-
3091	ZINC02883593	6515	12.22	NO	-
3092	ZINC01134580	3259	12.24	NO	-
3093	ZINC03547803	8899	12.24	NO	-
3094	ZINC02638773	5614	12.25	NO	-
3095	ZINC00670319	1021	12.27	NO	-
3096	ZINC00806844	1515	12.27	NO	-
3097	ZINC02795296	6241	12.27	NO	-
3098	ZINC03368703	7781	12.28	NO	-
3099	ZINC03497576	8537	12.28	NO	-
3100	ZINC01165603	3420	12.29	NO	-
3101	ZINC03360286	7718	12.3	NO	-
3102	ZINC04510261	12542	12.31	NO	-
3103	ZINC00051549	43	12.32	NO	-
3104	ZINC00850312	1842	12.32	NO	-
3105	ZINC03499156	8604	12.32	NO	-
3106	ZINC03563553	9019	12.32	NO	-
3107	ZINC03278679	7411	12.35	NO	-
3108	ZINC02679233	5766	12.36	NO	-
3109	ZINC03645348	9415	12.36	NO	-
3110	ZINC00780256	1359	12.37	NO	-
3111	ZINC01071703	2900	12.37	NO	-
3112	ZINC02299284	4879	12.38	NO	-
3113	ZINC00495778	539	12.4	NO	-
3114	ZINC00646418	934	12.4	NO	-
3115	ZINC03400434	7940	12.4	NO	-
3116	ZINC02663584	5755	12.41	NO	-
3117	ZINC03873875	10876	12.41	NO	-
3118	ZINC00940753	2211	12.45	NO	-
3119	ZINC01123968	3184	12.47	NO	-
3120	ZINC02908864	6541	12.48	NO	-
3121	ZINC02347358	4992	12.49	NO	-
3122	ZINC02523538	5405	12.52	NO	-
3123	ZINC02847387	6376	12.53	NO	-
3124	ZINC00413180	426	12.54	NO	-
3125	ZINC02802250	6281	12.54	NO	-
3126	ZINC03459602	8232	12.55	NO	-
3127	ZINC03492902	8465	12.56	NO	-
3128	ZINC03524538	8764	12.59	NO	-
3129	ZINC04496125	12495	12.6	NO	-
3130	ZINC03224734	7272	12.63	NO	-
3131	ZINC03857679	10347	12.63	NO	-
3132	ZINC00104716	112	12.66	NO	-
3133	ZINC01056340	2822	12.68	NO	-
3134	ZINC00593052	689	12.7	NO	-
3135	ZINC01384891	3798	12.7	NO	-
3136	ZINC03227460	7281	12.72	NO	-
3137	ZINC01040027	2703	12.74	NO	-
3138	ZINC01519254	4271	12.77	NO	-
3139	ZINC00646474	944	12.78	NO	-
3140	ZINC03275153	7401	12.78	NO	-
3141	ZINC03153637	7176	12.82	NO	-
3142	ZINC03491459	8459	12.82	NO	-
3143	ZINC01428171	3933	12.83	NO	-
3144	ZINC00983072	2393	12.84	NO	-
3145	ZINC00843799	1764	12.88	NO	-
3146	ZINC03318174	7525	12.9	NO	-
3147	ZINC00838584	65	12.91	YES	7
3148	ZINC03464895	8350	12.92	NO	-
3149	ZINC03550403	8924	12.94	NO	-
3150	ZINC01465279	4079	12.95	NO	-
3151	ZINC00832170	1696	12.96	NO	-
3152	ZINC04396349	12172	12.98	NO	-
3153	ZINC02661745	5742	12.99	NO	-
3154	ZINC00602951	712	13.0	NO	-
3155	ZINC03853566	9913	13.0	NO	-
3156	ZINC02870575	6459	13.01	NO	-
3157	ZINC03496368	8519	13.02	NO	-
3158	ZINC04485513	12453	13.02	NO	-
3159	ZINC00110963	126	13.03	NO	-
3160	ZINC03285108	7431	13.03	NO	-
3161	ZINC00667777	1013	13.04	NO	-
3162	ZINC02626746	5539	13.04	NO	-
3163	ZINC03340407	7628	13.04	NO	-
3164	ZINC03452388	8175	13.06	NO	-
3165	ZINC03498954	8590	13.07	NO	-
3166	ZINC03169506	7182	13.09	NO	-
3167	ZINC03556265	8964	13.09	NO	-
3168	ZINC04088245	11587	13.09	NO	-
3169	ZINC03645822	9417	13.11	NO	-
3170	ZINC03857094	10269	13.11	NO	-
3171	ZINC03396447	7917	13.12	NO	-
3172	ZINC04492425	12480	13.12	NO	-
3173	ZINC03969061	11087	13.15	NO	-
3174	ZINC03536743	8852	13.16	NO	-
3175	ZINC04315744	12015	13.16	NO	-
3176	ZINC00644190	912	13.18	NO	-
3177	ZINC04424509	12220	13.19	NO	-
3178	ZINC01103295	3049	13.2	NO	-
3179	ZINC03497414	8529	13.2	NO	-
3180	ZINC03457702	8218	13.23	NO	-
3181	ZINC04089012	11595	13.24	NO	-
3182	ZINC00543346	596	13.25	NO	-
3183	ZINC01130730	3240	13.25	NO	-
3184	ZINC02794530	6234	13.25	NO	-
3185	ZINC03297479	7470	13.26	NO	-
3186	ZINC00995313	2465	13.27	NO	-
3187	ZINC03183673	7197	13.27	NO	-
3188	ZINC00826788	1653	13.32	NO	-
3189	ZINC00855937	1881	13.32	NO	-
3190	ZINC01428175	3936	13.32	NO	-
3191	ZINC02645575	5639	13.32	NO	-
3192	ZINC03542783	8873	13.32	NO	-
3193	ZINC01123432	3182	13.37	NO	-
3194	ZINC03370268	7802	13.37	NO	-
3195	ZINC03368767	7785	13.39	NO	-
3196	ZINC00879331	2001	13.4	NO	-
3197	ZINC03592497	9154	13.4	NO	-
3198	ZINC03538263	8864	13.41	NO	-
3199	ZINC00869167	1962	13.42	NO	-
3200	ZINC02916036	6670	13.43	NO	-
3201	ZINC03598463	9201	13.43	NO	-
3202	ZINC03421379	8033	13.45	NO	-
3203	ZINC00814934	1579	13.46	NO	-
3204	ZINC00881693	2014	13.47	NO	-
3205	ZINC03892243	10984	13.47	NO	-
3206	ZINC00780257	1360	13.48	NO	-
3207	ZINC01976786	4495	13.51	NO	-
3208	ZINC03134448	7168	13.51	NO	-
3209	ZINC03133785	7166	13.52	NO	-
3210	ZINC02658168	5725	13.53	NO	-
3211	ZINC03034885	7119	13.56	NO	-
3212	ZINC03382966	7852	13.56	NO	-
3213	ZINC04317860	12039	13.57	NO	-
3214	ZINC03025011	7095	13.58	NO	-
3215	ZINC03417747	8014	13.59	NO	-
3216	ZINC01323960	3683	13.6	NO	-
3217	ZINC03037860	7122	13.61	NO	-
3218	ZINC04094955	11608	13.61	NO	-
3219	ZINC01030773	2608	13.62	NO	-
3220	ZINC02780248	6142	13.62	NO	-
3221	ZINC03366457	7738	13.62	NO	-
3222	ZINC01466637	4102	13.63	NO	-
3223	ZINC03854586	10121	13.64	NO	-
3224	ZINC02794567	6235	13.65	NO	-
3225	ZINC03385687	7869	13.65	NO	-
3226	ZINC00153717	172	13.67	NO	-
3227	ZINC02789691	6184	13.69	NO	-
3228	ZINC03048780	7132	13.69	NO	-
3229	ZINC04275787	11921	13.7	NO	-
3230	ZINC02795348	6243	13.71	NO	-
3231	ZINC03854198	10050	13.72	NO	-
3232	ZINC03371091	7814	13.74	NO	-
3233	ZINC02792321	6209	13.75	NO	-
3234	ZINC03598461	9200	13.75	NO	-
3235	ZINC03882437	10888	13.76	NO	-
3236	ZINC04407553	12194	13.76	NO	-
3237	ZINC04465730	12336	13.76	NO	-
3238	ZINC03854686	10153	13.78	NO	-
3239	ZINC01053768	2804	13.79	NO	-
3240	ZINC03247206	7320	13.8	NO	-
3241	ZINC02788978	6180	13.81	NO	-
3242	ZINC00092711	87	13.82	NO	-
3243	ZINC00222503	276	13.82	NO	-
3244	ZINC02916272	6676	13.82	NO	-
3245	ZINC03276685	7407	13.83	NO	-
3246	ZINC03424293	8051	13.83	NO	-
3247	ZINC01379196	3784	13.86	NO	-
3248	ZINC02918965	6764	13.87	NO	-
3249	ZINC02981834	7010	13.87	NO	-
3250	ZINC00511687	544	13.88	NO	-
3251	ZINC02339189	4969	13.88	NO	-
3252	ZINC02466041	5290	13.88	NO	-
3253	ZINC03442865	8122	13.88	NO	-
3254	ZINC00358129	366	13.89	NO	-
3255	ZINC00703584	1146	13.89	NO	-
3256	ZINC01194959	3497	13.9	NO	-
3257	ZINC00855900	1879	13.91	NO	-
3258	ZINC00792445	1416	13.94	NO	-
3259	ZINC01052134	2797	13.94	NO	-
3260	ZINC03547868	8901	13.94	NO	-
3261	ZINC03549042	8912	13.94	NO	-
3262	ZINC03891027	10970	13.95	NO	-
3263	ZINC03608164	9275	13.96	NO	-
3264	ZINC00070733	61	13.97	NO	-
3265	ZINC00646478	947	13.97	NO	-
3266	ZINC02276729	4849	13.99	NO	-
3267	ZINC03352169	7686	13.99	NO	-
3268	ZINC04463011	12297	13.99	NO	-
3269	ZINC02220045	4757	14.0	NO	-
3270	ZINC02718956	5981	14.0	NO	-
3271	ZINC01284924	3648	14.01	NO	-
3272	ZINC03259250	7352	14.02	NO	-
3273	ZINC04000969	11449	14.02	NO	-
3274	ZINC03211992	7235	14.05	NO	-
3275	ZINC03490531	8456	14.07	NO	-
3276	ZINC03859860	10633	14.07	NO	-
3277	ZINC04485191	12436	14.07	NO	-
3278	ZINC03505473	8642	14.09	NO	-
3279	ZINC03334291	7599	14.1	NO	-
3280	ZINC03857590	10333	14.11	NO	-
3281	ZINC03519437	8737	14.14	NO	-
3282	ZINC03854233	10053	14.16	NO	-
3283	ZINC03411579	7994	14.17	NO	-
3284	ZINC00947148	2254	14.2	NO	-
3285	ZINC03420879	8030	14.21	NO	-
3286	ZINC02333491	4951	14.22	NO	-
3287	ZINC00451971	501	14.24	NO	-
3288	ZINC03853773	9978	14.29	NO	-
3289	ZINC03497395	8526	14.3	NO	-
3290	ZINC00221510	235	14.31	NO	-
3291	ZINC02914509	6612	14.32	NO	-
3292	ZINC00644448	913	14.35	NO	-
3293	ZINC03289008	7446	14.35	NO	-
3294	ZINC03561038	8994	14.38	NO	-
3295	ZINC00361371	372	14.39	NO	-
3296	ZINC02911654	6560	14.4	NO	-
3297	ZINC00583673	656	14.41	NO	-
3298	ZINC00958788	2333	14.42	NO	-
3299	ZINC00793054	1420	14.44	NO	-
3300	ZINC01197455	3509	14.44	NO	-
3301	ZINC01393404	3838	14.44	NO	-
3302	ZINC02910932	6552	14.44	NO	-
3303	ZINC00703673	1147	14.45	NO	-
3304	ZINC03532828	8822	14.45	NO	-
3305	ZINC03856366	10245	14.47	NO	-
3306	ZINC04225012	11810	14.47	NO	-
3307	ZINC00958787	2332	14.49	NO	-
3308	ZINC04326499	12053	14.56	NO	-
3309	ZINC01115438	3129	14.59	NO	-
3310	ZINC01137379	3277	14.59	NO	-
3311	ZINC03274438	7396	14.59	NO	-
3312	ZINC03509340	8685	14.59	NO	-
3313	ZINC00638812	866	14.6	NO	-
3314	ZINC04442861	12250	14.6	NO	-
3315	ZINC00826018	1645	14.61	NO	-
3316	ZINC03523040	8751	14.62	NO	-
3317	ZINC03497639	8542	14.65	NO	-
3318	ZINC03578155	9084	14.65	NO	-
3319	ZINC00896171	2055	14.66	NO	-
3320	ZINC01438707	3972	14.66	NO	-
3321	ZINC00801219	1475	14.69	NO	-
3322	ZINC03528443	8795	14.69	NO	-
3323	ZINC03563555	9020	14.69	NO	-
3324	ZINC03598451	9199	14.69	NO	-
3325	ZINC02914487	6601	14.7	NO	-
3326	ZINC03602666	9243	14.73	NO	-
3327	ZINC03868022	10799	14.74	NO	-
3328	ZINC00832735	1700	14.78	NO	-
3329	ZINC03522932	8749	14.78	NO	-
3330	ZINC03524391	8762	14.78	NO	-
3331	ZINC03509854	8687	14.79	NO	-
3332	ZINC00416657	436	14.8	NO	-
3333	ZINC00857168	1909	14.8	NO	-
3334	ZINC03549215	8913	14.81	NO	-
3335	ZINC01072209	2913	14.82	NO	-
3336	ZINC00806026	1503	14.83	NO	-
3337	ZINC03613374	9351	14.83	NO	-
3338	ZINC04361616	12116	14.84	NO	-
3339	ZINC03613352	9350	14.85	NO	-
3340	ZINC04406765	12189	14.85	NO	-
3341	ZINC01153432	3346	14.86	NO	-
3342	ZINC03969383	11101	14.86	NO	-
3343	ZINC03449293	8153	14.88	NO	-
3344	ZINC03467430	8364	14.88	NO	-
3345	ZINC03867700	10769	14.89	NO	-
3346	ZINC02919910	6800	14.91	NO	-
3347	ZINC03850059	9612	14.93	NO	-
3348	ZINC00384919	391	14.94	NO	-
3349	ZINC01200970	3519	14.94	NO	-
3350	ZINC01795221	4372	14.94	NO	-
3351	ZINC03493230	8476	14.94	NO	-
3352	ZINC04326673	12055	14.94	NO	-
3353	ZINC03867815	10787	14.95	NO	-
3354	ZINC02363267	5053	14.96	NO	-
3355	ZINC00542999	593	14.97	NO	-
3356	ZINC00988015	2428	14.97	NO	-
3357	ZINC03369686	7796	14.98	NO	-
3358	ZINC03982835	11326	14.99	NO	-
3359	ZINC03532824	8820	15.0	NO	-
3360	ZINC03579743	9118	15.01	NO	-
3361	ZINC03415321	8001	15.02	NO	-
3362	ZINC00628719	801	15.05	NO	-
3363	ZINC03674139	9457	15.07	NO	-
3364	ZINC02915436	6657	15.08	NO	-
3365	ZINC03018104	7065	15.09	NO	-
3366	ZINC03383497	7855	15.09	NO	-
3367	ZINC02463717	5272	15.1	NO	-
3368	ZINC02712167	5858	15.11	NO	-
3369	ZINC00525260	561	15.12	NO	-
3370	ZINC02756170	6101	15.12	NO	-
3371	ZINC03608324	9276	15.12	NO	-
3372	ZINC04342014	12075	15.13	NO	-
3373	ZINC04389226	12161	15.13	NO	-
3374	ZINC03513289	8707	15.15	NO	-
3375	ZINC00807693	1523	15.16	NO	-
3376	ZINC02731098	6047	15.17	NO	-
3377	ZINC00917190	2123	15.18	NO	-
3378	ZINC03500621	8621	15.18	NO	-
3379	ZINC02447237	5238	15.19	NO	-
3380	ZINC00753722	1303	15.21	NO	-
3381	ZINC00221531	236	15.22	NO	-
3382	ZINC03241429	7306	15.23	NO	-
3383	ZINC03550288	8920	15.25	NO	-
3384	ZINC01331867	3700	15.27	NO	-
3385	ZINC03611378	9323	15.27	NO	-
3386	ZINC03474772	8376	15.28	NO	-
3387	ZINC03855166	10193	15.28	NO	-
3388	ZINC01126258	3208	15.31	NO	-
3389	ZINC03097239	7157	15.31	NO	-
3390	ZINC00096497	95	15.33	NO	-
3391	ZINC02957330	6938	15.34	NO	-
3392	ZINC02914399	6588	15.38	NO	-
3393	ZINC01097090	3035	15.42	NO	-
3394	ZINC02319269	4913	15.42	NO	-
3395	ZINC03292442	7456	15.44	NO	-
3396	ZINC00529405	569	15.45	NO	-
3397	ZINC03459590	8230	15.45	NO	-
3398	ZINC02686661	5781	15.46	NO	-
3399	ZINC03867335	10741	15.46	NO	-
3400	ZINC00891995	2043	15.51	NO	-
3401	ZINC03443433	8123	15.53	NO	-
3402	ZINC01112759	3107	15.55	NO	-
3403	ZINC04485393	12442	15.55	NO	-
3404	ZINC04279702	11936	15.58	NO	-
3405	ZINC00958867	2336	15.6	NO	-
3406	ZINC01125695	3200	15.6	NO	-
3407	ZINC01427133	3926	15.6	NO	-
3408	ZINC02147944	4649	15.6	NO	-
3409	ZINC03262424	7363	15.61	NO	-
3410	ZINC03570763	9072	15.61	NO	-
3411	ZINC02799952	6267	15.63	NO	-
3412	ZINC00190643	203	15.65	NO	-
3413	ZINC00694031	1125	15.68	NO	-
3414	ZINC03353195	7691	15.68	NO	-
3415	ZINC02381181	5090	15.71	NO	-
3416	ZINC02917580	6711	15.71	NO	-
3417	ZINC00580367	653	15.72	NO	-
3418	ZINC01121228	3164	15.72	NO	-
3419	ZINC03286365	7435	15.72	NO	-
3420	ZINC04516184	12563	15.72	NO	-
3421	ZINC02956482	6919	15.74	NO	-
3422	ZINC04596026	12577	15.74	NO	-
3423	ZINC03492126	8461	15.76	NO	-
3424	ZINC04320292	12042	15.81	NO	-
3425	ZINC03814533	209	15.85	YES	42
3426	ZINC03246920	7316	15.86	NO	-
3427	ZINC00809766	1533	15.87	NO	-
3428	ZINC03853538	9910	15.88	NO	-
3429	ZINC00942388	2224	15.9	NO	-
3430	ZINC02523997	5409	15.9	NO	-
3431	ZINC01415827	3899	15.91	NO	-
3432	ZINC03620773	9375	15.91	NO	-
3433	ZINC03814781	147	15.91	YES	14
3434	ZINC03387058	7889	15.93	NO	-
3435	ZINC00731703	1259	15.95	NO	-
3436	ZINC02876903	6491	15.97	NO	-
3437	ZINC00912914	2110	16.0	NO	-
3438	ZINC01404964	3883	16.01	NO	-
3439	ZINC02686659	5780	16.01	NO	-
3440	ZINC02918250	6734	16.01	NO	-
3441	ZINC02720614	6008	16.03	NO	-
3442	ZINC01487669	4144	16.05	NO	-
3443	ZINC02444663	5229	16.05	NO	-
3444	ZINC00222159	243	16.06	NO	-
3445	ZINC02917540	6709	16.06	NO	-
3446	ZINC03908219	11011	16.06	NO	-
3447	ZINC02631383	5584	16.07	NO	-
3448	ZINC00309355	335	16.09	NO	-
3449	ZINC03450649	8169	16.09	NO	-
3450	ZINC03490548	8458	16.1	NO	-
3451	ZINC02659027	5729	16.11	NO	-
3452	ZINC00638045	852	16.13	NO	-
3453	ZINC01152948	3343	16.13	NO	-
3454	ZINC01440875	3986	16.14	NO	-
3455	ZINC00522585	558	16.15	NO	-
3456	ZINC00866263	1948	16.15	NO	-
3457	ZINC03968980	11082	16.15	NO	-
3458	ZINC04088485	11592	16.15	NO	-
3459	ZINC02070950	4595	16.17	NO	-
3460	ZINC03868041	10802	16.17	NO	-
3461	ZINC03496365	8518	16.18	NO	-
3462	ZINC00756440	1313	16.19	NO	-
3463	ZINC00897174	2067	16.19	NO	-
3464	ZINC04281622	11940	16.22	NO	-
3465	ZINC02465961	5285	16.23	NO	-
3466	ZINC03908597	11016	16.24	NO	-
3467	ZINC02915354	6640	16.25	NO	-
3468	ZINC03459847	8244	16.27	NO	-
3469	ZINC02616854	5466	16.28	NO	-
3470	ZINC04186114	11768	16.28	NO	-
3471	ZINC01756055	4350	16.3	NO	-
3472	ZINC04496398	12496	16.32	NO	-
3473	ZINC01048679	2776	16.33	NO	-
3474	ZINC02744091	6075	16.38	NO	-
3475	ZINC03294201	7462	16.4	NO	-
3476	ZINC01134050	3256	16.46	NO	-
3477	ZINC02914350	6580	16.46	NO	-
3478	ZINC00222470	269	16.47	NO	-
3479	ZINC01504890	4201	16.5	NO	-
3480	ZINC02809774	6328	16.5	NO	-
3481	ZINC00693599	1124	16.51	NO	-
3482	ZINC02794792	6239	16.54	NO	-
3483	ZINC00464424	522	16.56	NO	-
3484	ZINC01960194	4483	16.56	NO	-
3485	ZINC00806848	1517	16.59	NO	-
3486	ZINC02196506	4684	16.6	NO	-
3487	ZINC04470054	12383	16.6	NO	-
3488	ZINC03247926	7326	16.61	NO	-
3489	ZINC04403989	12181	16.61	NO	-
3490	ZINC03876241	10878	16.62	NO	-
3491	ZINC04281623	11941	16.62	NO	-
3492	ZINC02698330	5814	16.63	NO	-
3493	ZINC01104391	3051	16.65	NO	-
3494	ZINC01501208	4188	16.65	NO	-
3495	ZINC03598197	9197	16.66	NO	-
3496	ZINC01508976	4224	16.67	NO	-
3497	ZINC02718015	5969	16.68	NO	-
3498	ZINC03970045	11149	16.7	NO	-
3499	ZINC00812616	1554	16.71	NO	-
3500	ZINC03579617	9102	16.73	NO	-
3501	ZINC04426878	12223	16.75	NO	-
3502	ZINC00958651	2330	16.76	NO	-
3503	ZINC03497896	8572	16.76	NO	-
3504	ZINC00652931	968	16.77	NO	-
3505	ZINC01397423	3855	16.78	NO	-
3506	ZINC00827223	1663	16.79	NO	-
3507	ZINC01781184	4361	16.82	NO	-
3508	ZINC03507320	8672	16.82	NO	-
3509	ZINC00619868	736	16.83	NO	-
3510	ZINC00671452	1040	16.84	NO	-
3511	ZINC03814789	19	16.84	YES	5
3512	ZINC03497632	8539	16.86	NO	-
3513	ZINC00047042	34	16.87	NO	-
3514	ZINC00866704	1954	16.89	NO	-
3515	ZINC01472512	4127	16.89	NO	-
3516	ZINC03979752	11311	16.89	NO	-
3517	ZINC03856432	10249	16.92	NO	-
3518	ZINC02973321	7000	16.96	NO	-
3519	ZINC03397257	7930	16.96	NO	-
3520	ZINC03552665	8931	16.96	NO	-
3521	ZINC00222478	270	16.97	NO	-
3522	ZINC01227187	3581	16.97	NO	-
3523	ZINC03393194	7910	16.99	NO	-
3524	ZINC03455855	8193	16.99	NO	-
3525	ZINC04246302	11841	17.01	NO	-
3526	ZINC04295601	11977	17.02	NO	-
3527	ZINC00854835	1867	17.05	NO	-
3528	ZINC04598214	12581	17.06	NO	-
3529	ZINC01035892	2662	17.14	NO	-
3530	ZINC01431304	3957	17.14	NO	-
3531	ZINC03974404	11277	17.14	NO	-
3532	ZINC03528437	8793	17.15	NO	-
3533	ZINC02656842	5717	17.16	NO	-
3534	ZINC02802573	6291	17.16	NO	-
3535	ZINC00424299	457	17.17	NO	-
3536	ZINC00678737	1080	17.17	NO	-
3537	ZINC02284824	4863	17.23	NO	-
3538	ZINC03868448	10834	17.26	NO	-
3539	ZINC00354031	360	17.28	NO	-
3540	ZINC01039211	2700	17.3	NO	-
3541	ZINC01109400	3082	17.3	NO	-
3542	ZINC02965740	6964	17.3	NO	-
3543	ZINC02869318	6456	17.33	NO	-
3544	ZINC01107845	3065	17.34	NO	-
3545	ZINC03936641	11033	17.34	NO	-
3546	ZINC03292441	7455	17.37	NO	-
3547	ZINC02239390	4810	17.39	NO	-
3548	ZINC00983457	2407	17.4	NO	-
3549	ZINC01466580	4093	17.41	NO	-
3550	ZINC01431362	3959	17.43	NO	-
3551	ZINC02293610	4873	17.43	NO	-
3552	ZINC00071800	62	17.44	NO	-
3553	ZINC01102749	3048	17.45	NO	-
3554	ZINC00662326	991	17.46	NO	-
3555	ZINC01757734	4351	17.47	NO	-
3556	ZINC01792280	4368	17.47	NO	-
3557	ZINC02457618	5263	17.47	NO	-
3558	ZINC03868447	10833	17.48	NO	-
3559	ZINC00638817	868	17.49	NO	-
3560	ZINC00139409	155	17.53	NO	-
3561	ZINC02398834	5120	17.56	NO	-
3562	ZINC02635724	5596	17.58	NO	-
3563	ZINC00956563	2316	17.6	NO	-
3564	ZINC03368114	7764	17.63	NO	-
3565	ZINC03971351	11200	17.66	NO	-
3566	ZINC00857228	1916	17.67	NO	-
3567	ZINC03543785	8880	17.68	NO	-
3568	ZINC00812764	1558	17.7	NO	-
3569	ZINC02736131	6064	17.7	NO	-
3570	ZINC00810235	1534	17.71	NO	-
3571	ZINC03356527	7701	17.71	NO	-
3572	ZINC04134688	11654	17.72	NO	-
3573	ZINC03814577	195	17.73	YES	29
3574	ZINC04350651	12094	17.74	NO	-
3575	ZINC00223661	286	17.83	NO	-
3576	ZINC00641178	893	17.83	NO	-
3577	ZINC00645057	920	17.84	NO	-
3578	ZINC02651543	5685	17.84	NO	-
3579	ZINC02456553	5256	17.85	NO	-
3580	ZINC03814790	20	17.87	YES	5
3581	ZINC00646437	940	17.89	NO	-
3582	ZINC01084491	3009	17.9	NO	-
3583	ZINC00652339	964	17.91	NO	-
3584	ZINC02818772	6339	17.91	NO	-
3585	ZINC00117123	134	17.92	NO	-
3586	ZINC02957410	6939	17.92	NO	-
3587	ZINC02200899	4700	17.93	NO	-
3588	ZINC00007518	3	17.94	NO	-
3589	ZINC01183226	3464	17.96	NO	-
3590	ZINC00021280	10	17.98	NO	-
3591	ZINC00183867	191	17.98	NO	-
3592	ZINC04039002	11527	17.98	NO	-
3593	ZINC03409663	7979	18.0	NO	-
3594	ZINC03579077	9085	18.02	NO	-
3595	ZINC02465497	5280	18.03	NO	-
3596	ZINC02904053	6533	18.05	NO	-
3597	ZINC03497574	8536	18.08	NO	-
3598	ZINC03856513	10262	18.11	NO	-
3599	ZINC01441205	3992	18.13	NO	-
3600	ZINC03188405	7206	18.14	NO	-
3601	ZINC03891449	10979	18.15	NO	-
3602	ZINC04623124	12592	18.15	NO	-
3603	ZINC00896265	2059	18.16	NO	-
3604	ZINC03417666	8013	18.17	NO	-
3605	ZINC02713212	5879	18.18	NO	-
3606	ZINC03579598	9100	18.18	NO	-
3607	ZINC02353625	5016	18.19	NO	-
3608	ZINC00958652	2331	18.23	NO	-
3609	ZINC01981916	4530	18.23	NO	-
3610	ZINC03528460	8798	18.23	NO	-
3611	ZINC00903253	2084	18.25	NO	-
3612	ZINC01075864	2965	18.25	NO	-
3613	ZINC02780387	6143	18.27	NO	-
3614	ZINC03814526	134	18.27	YES	10
3615	ZINC00268443	315	18.29	NO	-
3616	ZINC00935452	2161	18.29	NO	-
3617	ZINC02860911	6420	18.29	NO	-
3618	ZINC03867921	10789	18.3	NO	-
3619	ZINC00670837	1034	18.31	NO	-
3620	ZINC00813772	1561	18.33	NO	-
3621	ZINC00646481	950	18.34	NO	-
3622	ZINC00084424	77	18.36	NO	-
3623	ZINC02499967	5358	18.36	NO	-
3624	ZINC00646435	938	18.37	NO	-
3625	ZINC02500078	5363	18.38	NO	-
3626	ZINC03858769	10480	18.4	NO	-
3627	ZINC04139799	11668	18.4	NO	-
3628	ZINC02239325	4808	18.41	NO	-
3629	ZINC03459593	8231	18.41	NO	-
3630	ZINC04193506	11781	18.43	NO	-
3631	ZINC00715141	1190	18.45	NO	-
3632	ZINC00808542	1524	18.46	NO	-
3633	ZINC02646779	5649	18.47	NO	-
3634	ZINC03459073	8222	18.47	NO	-
3635	ZINC04610757	12583	18.47	NO	-
3636	ZINC01633081	4320	18.48	NO	-
3637	ZINC03862251	10666	18.48	NO	-
3638	ZINC00360403	368	18.49	NO	-
3639	ZINC01464775	4078	18.51	NO	-
3640	ZINC02859640	6415	18.51	NO	-
3641	ZINC03857660	10344	18.53	NO	-
3642	ZINC00738246	1272	18.56	NO	-
3643	ZINC00570338	636	18.57	NO	-
3644	ZINC03859681	10609	18.58	NO	-
3645	ZINC03304672	7489	18.59	NO	-
3646	ZINC02915965	6668	18.6	NO	-
3647	ZINC02799057	6264	18.61	NO	-
3648	ZINC01133166	3251	18.62	NO	-
3649	ZINC01213671	3554	18.62	NO	-
3650	ZINC03251797	7339	18.62	NO	-
3651	ZINC00710913	1167	18.68	NO	-
3652	ZINC02808713	6320	18.68	NO	-
3653	ZINC00911984	2104	18.69	NO	-
3654	ZINC03619920	9365	18.69	NO	-
3655	ZINC01197589	3510	18.71	NO	-
3656	ZINC01058010	2836	18.72	NO	-
3657	ZINC04038539	11525	18.73	NO	-
3658	ZINC02466038	5288	18.74	NO	-
3659	ZINC01123207	3178	18.77	NO	-
3660	ZINC02495439	5342	18.77	NO	-
3661	ZINC02747202	6083	18.77	NO	-
3662	ZINC03495072	8488	18.78	NO	-
3663	ZINC00264684	314	18.79	NO	-
3664	ZINC01078477	2983	18.79	NO	-
3665	ZINC04314939	12006	18.79	NO	-
3666	ZINC03368642	7777	18.81	NO	-
3667	ZINC01111911	3102	18.82	NO	-
3668	ZINC04518360	12567	18.82	NO	-
3669	ZINC00924230	2140	18.84	NO	-
3670	ZINC04474903	12397	18.84	NO	-
3671	ZINC03500443	8614	18.85	NO	-
3672	ZINC03868457	10835	18.85	NO	-
3673	ZINC03450324	8168	18.87	NO	-
3674	ZINC03474364	8374	18.88	NO	-
3675	ZINC00805919	1500	18.9	NO	-
3676	ZINC01636490	4325	18.9	NO	-
3677	ZINC01184545	3474	18.91	NO	-
3678	ZINC00444765	490	18.93	NO	-
3679	ZINC00646226	925	18.95	NO	-
3680	ZINC01332493	3704	18.95	NO	-
3681	ZINC00593640	698	18.96	NO	-
3682	ZINC00945179	2239	18.96	NO	-
3683	ZINC01070614	2893	18.96	NO	-
3684	ZINC01432573	3967	18.97	NO	-
3685	ZINC00783458	1375	18.98	NO	-
3686	ZINC03438552	8111	18.99	NO	-
3687	ZINC00626371	779	19.0	NO	-
3688	ZINC01111496	3096	19.0	NO	-
3689	ZINC03970495	11183	19.04	NO	-
3690	ZINC00426885	477	19.05	NO	-
3691	ZINC00360417	369	19.06	NO	-
3692	ZINC03809502	9518	19.09	NO	-
3693	ZINC03187605	7204	19.1	NO	-
3694	ZINC03819427	9533	19.1	NO	-
3695	ZINC00803269	1486	19.13	NO	-
3696	ZINC03357088	7703	19.13	NO	-
3697	ZINC03892674	10988	19.13	NO	-
3698	ZINC00656799	979	19.16	NO	-
3699	ZINC02588021	5439	19.19	NO	-
3700	ZINC02793436	6219	19.2	NO	-
3701	ZINC03814656	67	19.2	YES	7
3702	ZINC01379176	3781	19.21	NO	-
3703	ZINC04504959	12533	19.21	NO	-
3704	ZINC00117120	133	19.22	NO	-
3705	ZINC00712897	1175	19.24	NO	-
3706	ZINC03196048	7216	19.27	NO	-
3707	ZINC00633395	831	19.28	NO	-
3708	ZINC02078072	4607	19.28	NO	-
3709	ZINC03855562	10215	19.34	NO	-
3710	ZINC00870478	1969	19.35	NO	-
3711	ZINC00806760	1510	19.37	NO	-
3712	ZINC02914353	6581	19.39	NO	-
3713	ZINC03619001	9363	19.4	NO	-
3714	ZINC03853539	9911	19.4	NO	-
3715	ZINC01005611	2500	19.42	NO	-
3716	ZINC02914587	6620	19.43	NO	-
3717	ZINC04488104	12463	19.44	NO	-
3718	ZINC02320033	4918	19.45	NO	-
3719	ZINC00679837	1088	19.46	NO	-
3720	ZINC03618496	9362	19.47	NO	-
3721	ZINC03858048	10394	19.48	NO	-
3722	ZINC02647964	5654	19.52	NO	-
3723	ZINC00705318	1152	19.53	NO	-
3724	ZINC02915797	6662	19.54	NO	-
3725	ZINC00282741	324	19.55	NO	-
3726	ZINC02252156	4826	19.56	NO	-
3727	ZINC00793123	1421	19.57	NO	-
3728	ZINC02656219	5703	19.57	NO	-
3729	ZINC00928347	2144	19.59	NO	-
3730	ZINC02387028	5098	19.62	NO	-
3731	ZINC00667741	1012	19.65	NO	-
3732	ZINC02871787	6469	19.66	NO	-
3733	ZINC00896955	2064	19.67	NO	-
3734	ZINC00928917	2148	19.67	NO	-
3735	ZINC01043264	2743	19.67	NO	-
3736	ZINC01147719	3318	19.67	NO	-
3737	ZINC03858217	10409	19.68	NO	-
3738	ZINC03507326	8674	19.7	NO	-
3739	ZINC02636919	5604	19.72	NO	-
3740	ZINC03859682	10610	19.72	NO	-
3741	ZINC00825260	1637	19.74	NO	-
3742	ZINC02688960	5783	19.74	NO	-
3743	ZINC00887677	2033	19.76	NO	-
3744	ZINC03851674	9699	19.76	NO	-
3745	ZINC00638273	860	19.77	NO	-
3746	ZINC00779371	1353	19.77	NO	-
3747	ZINC03527746	8789	19.8	NO	-
3748	ZINC00879619	2007	19.81	NO	-
3749	ZINC00795754	1440	19.82	NO	-
3750	ZINC03282026	7419	19.86	NO	-
3751	ZINC03507586	8675	19.87	NO	-
3752	ZINC02216496	4745	19.89	NO	-
3753	ZINC00426538	475	19.9	NO	-
3754	ZINC03368478	7771	19.93	NO	-
3755	ZINC02233055	4791	19.97	NO	-
3756	ZINC00092718	90	19.98	NO	-
3757	ZINC03371088	7813	19.98	NO	-
3758	ZINC00936616	2166	20.01	NO	-
3759	ZINC01499914	4181	20.05	NO	-
3760	ZINC03493775	8484	20.05	NO	-
3761	ZINC00357246	365	20.07	NO	-
3762	ZINC02487425	5335	20.09	NO	-
3763	ZINC03332276	7591	20.09	NO	-
3764	ZINC00521353	556	20.1	NO	-
3765	ZINC02756317	6103	20.11	NO	-
3766	ZINC03487212	8439	20.12	NO	-
3767	ZINC03363527	7734	20.13	NO	-
3768	ZINC00536744	579	20.15	NO	-
3769	ZINC00868698	1959	20.15	NO	-
3770	ZINC01025415	2570	20.15	NO	-
3771	ZINC03511689	8693	20.15	NO	-
3772	ZINC03579152	9090	20.15	NO	-
3773	ZINC00839357	1747	20.16	NO	-
3774	ZINC00977783	2378	20.16	NO	-
3775	ZINC03857678	10346	20.16	NO	-
3776	ZINC02712166	5857	20.17	NO	-
3777	ZINC00221493	234	20.18	NO	-
3778	ZINC00611238	723	20.18	NO	-
3779	ZINC02713282	5893	20.18	NO	-
3780	ZINC03262904	7365	20.18	NO	-
3781	ZINC03493061	8469	20.19	NO	-
3782	ZINC02870042	6458	20.2	NO	-
3783	ZINC03641541	9414	20.21	NO	-
3784	ZINC00166137	178	20.22	NO	-
3785	ZINC03400271	7937	20.23	NO	-
3786	ZINC03423615	8043	20.23	NO	-
3787	ZINC02808500	6315	20.24	NO	-
3788	ZINC02799953	6268	20.28	NO	-
3789	ZINC02809286	6327	20.29	NO	-
3790	ZINC04486983	12461	20.3	NO	-
3791	ZINC03983587	11360	20.32	NO	-
3792	ZINC04436665	12239	20.33	NO	-
3793	ZINC03599172	9214	20.35	NO	-
3794	ZINC00780837	1372	20.39	NO	-
3795	ZINC01140645	3287	20.39	NO	-
3796	ZINC00924429	2141	20.4	NO	-
3797	ZINC02219005	4753	20.41	NO	-
3798	ZINC02919072	6772	20.41	NO	-
3799	ZINC03488681	8446	20.41	NO	-
3800	ZINC03853877	9993	20.43	NO	-
3801	ZINC01441529	3997	20.47	NO	-
3802	ZINC00389219	401	20.48	NO	-
3803	ZINC03439999	8116	20.48	NO	-
3804	ZINC01536529	4299	20.49	NO	-
3805	ZINC03526337	8780	20.49	NO	-
3806	ZINC02909731	6543	20.51	NO	-
3807	ZINC04088255	11588	20.52	NO	-
3808	ZINC04436326	12237	20.53	NO	-
3809	ZINC04451766	12275	20.53	NO	-
3810	ZINC02511257	5394	20.56	NO	-
3811	ZINC04314955	12007	20.57	NO	-
3812	ZINC03645410	9416	20.59	NO	-
3813	ZINC00314293	346	20.6	NO	-
3814	ZINC01074147	2950	20.6	NO	-
3815	ZINC00806732	1507	20.61	NO	-
3816	ZINC03270346	7384	20.61	NO	-
3817	ZINC00716809	1197	20.62	NO	-
3818	ZINC00448459	494	20.63	NO	-
3819	ZINC01264766	3626	20.64	NO	-
3820	ZINC02394954	5111	20.64	NO	-
3821	ZINC03355481	7697	20.65	NO	-
3822	ZINC00950991	2278	20.66	NO	-
3823	ZINC03497572	8535	20.67	NO	-
3824	ZINC03850844	9641	20.67	NO	-
3825	ZINC00642599	902	20.69	NO	-
3826	ZINC03849605	9589	20.69	NO	-
3827	ZINC04193237	11778	20.69	NO	-
3828	ZINC02465546	5281	20.71	NO	-
3829	ZINC03368681	7779	20.71	NO	-
3830	ZINC00685811	1113	20.72	NO	-
3831	ZINC02642491	5630	20.72	NO	-
3832	ZINC04342012	12074	20.73	NO	-
3833	ZINC02466932	5303	20.74	NO	-
3834	ZINC00918063	2125	20.75	NO	-
3835	ZINC00083240	73	20.79	NO	-
3836	ZINC03512863	8703	20.79	NO	-
3837	ZINC00525265	562	20.81	NO	-
3838	ZINC02847595	6381	20.83	NO	-
3839	ZINC03868044	10804	20.85	NO	-
3840	ZINC00621358	742	20.87	NO	-
3841	ZINC00971143	2353	20.88	NO	-
3842	ZINC00468767	527	20.91	NO	-
3843	ZINC01428301	3941	20.91	NO	-
3844	ZINC04511495	12544	20.91	NO	-
3845	ZINC01269118	3630	20.92	NO	-
3846	ZINC04503729	12530	20.92	NO	-
3847	ZINC02367020	5062	20.94	NO	-
3848	ZINC02078069	4604	20.96	NO	-
3849	ZINC02347937	4995	20.98	NO	-
3850	ZINC03563725	9037	20.98	NO	-
3851	ZINC03852023	9716	20.99	NO	-
3852	ZINC03389484	7902	21.01	NO	-
3853	ZINC02439705	5224	21.02	NO	-
3854	ZINC03030135	7103	21.03	NO	-
3855	ZINC04188030	11771	21.06	NO	-
3856	ZINC03504185	8637	21.07	NO	-
3857	ZINC03492848	8464	21.08	NO	-
3858	ZINC02914172	6563	21.09	NO	-
3859	ZINC02394771	5108	21.1	NO	-
3860	ZINC02499921	5356	21.11	NO	-
3861	ZINC02878319	6495	21.12	NO	-
3862	ZINC01777541	4359	21.13	NO	-
3863	ZINC03304860	7490	21.15	NO	-
3864	ZINC00541264	590	21.18	NO	-
3865	ZINC02988978	7020	21.18	NO	-
3866	ZINC02401923	5128	21.19	NO	-
3867	ZINC03357983	7712	21.2	NO	-
3868	ZINC03814791	191	21.2	YES	28
3869	ZINC02499920	5355	21.24	NO	-
3870	ZINC02917579	6710	21.26	NO	-
3871	ZINC00545445	598	21.27	NO	-
3872	ZINC00921248	2134	21.27	NO	-
3873	ZINC00630049	814	21.29	NO	-
3874	ZINC01429265	3951	21.29	NO	-
3875	ZINC00936606	2165	21.3	NO	-
3876	ZINC01443906	4012	21.31	NO	-
3877	ZINC03866680	10693	21.31	NO	-
3878	ZINC03908356	11013	21.31	NO	-
3879	ZINC00540843	588	21.32	NO	-
3880	ZINC00625659	773	21.33	NO	-
3881	ZINC01960663	4486	21.34	NO	-
3882	ZINC00837616	1738	21.36	NO	-
3883	ZINC03571258	9075	21.37	NO	-
3884	ZINC03543046	8875	21.38	NO	-
3885	ZINC01290924	3654	21.39	NO	-
3886	ZINC03499002	8594	21.39	NO	-
3887	ZINC01123088	3176	21.41	NO	-
3888	ZINC01430264	3955	21.41	NO	-
3889	ZINC03523138	8753	21.41	NO	-
3890	ZINC00815259	1591	21.43	NO	-
3891	ZINC01212146	3552	21.43	NO	-
3892	ZINC02786232	6157	21.43	NO	-
3893	ZINC00203512	214	21.47	NO	-
3894	ZINC01191313	3487	21.48	NO	-
3895	ZINC00222285	252	21.49	NO	-
3896	ZINC01499911	4180	21.49	NO	-
3897	ZINC01120947	3161	21.51	NO	-
3898	ZINC00543297	595	21.53	NO	-
3899	ZINC02293988	4874	21.56	NO	-
3900	ZINC02371637	5072	21.56	NO	-
3901	ZINC02911482	6556	21.56	NO	-
3902	ZINC00838306	1740	21.59	NO	-
3903	ZINC03434932	8093	21.6	NO	-
3904	ZINC03498573	8580	21.6	NO	-
3905	ZINC02283506	4858	21.63	NO	-
3906	ZINC03497664	8543	21.63	NO	-
3907	ZINC00871401	1972	21.64	NO	-
3908	ZINC00425570	469	21.71	NO	-
3909	ZINC04476793	12402	21.71	NO	-
3910	ZINC02658838	5728	21.72	NO	-
3911	ZINC04479471	12412	21.72	NO	-
3912	ZINC02317582	4910	21.73	NO	-
3913	ZINC02718961	5985	21.73	NO	-
3914	ZINC00424909	459	21.74	NO	-
3915	ZINC03578113	9082	21.76	NO	-
3916	ZINC01821001	4385	21.78	NO	-
3917	ZINC00679775	1086	21.79	NO	-
3918	ZINC02299398	4880	21.8	NO	-
3919	ZINC02795687	6248	21.81	NO	-
3920	ZINC03867232	10726	21.84	NO	-
3921	ZINC00880483	2010	21.93	NO	-
3922	ZINC02718994	5999	21.94	NO	-
3923	ZINC00386371	395	21.97	NO	-
3924	ZINC02616839	5465	21.97	NO	-
3925	ZINC04143236	11672	21.97	NO	-
3926	ZINC01000087	2479	21.98	NO	-
3927	ZINC01080105	2999	21.99	NO	-
3928	ZINC03554301	8946	21.99	NO	-
3929	ZINC03452949	8186	22.0	NO	-
3930	ZINC02638345	5612	22.03	NO	-
3931	ZINC03853666	9942	22.03	NO	-
3932	ZINC04246270	11839	22.04	NO	-
3933	ZINC01499928	4185	22.05	NO	-
3934	ZINC02290677	4868	22.05	NO	-
3935	ZINC03611936	9336	22.05	NO	-
3936	ZINC03259502	7356	22.07	NO	-
3937	ZINC02485546	5334	22.1	NO	-
3938	ZINC00819533	1616	22.14	NO	-
3939	ZINC01071693	2898	22.15	NO	-
3940	ZINC01038101	2691	22.17	NO	-
3941	ZINC00896258	2056	22.19	NO	-
3942	ZINC02094683	4628	22.19	NO	-
3943	ZINC04365606	12124	22.19	NO	-
3944	ZINC03814730	181	22.2	YES	20
3945	ZINC04193565	11783	22.2	NO	-
3946	ZINC00780178	1358	22.21	NO	-
3947	ZINC00905560	2089	22.21	NO	-
3948	ZINC03936444	11031	22.21	NO	-
3949	ZINC00539123	587	22.22	NO	-
3950	ZINC04151511	11683	22.23	NO	-
3951	ZINC03633172	9409	22.24	NO	-
3952	ZINC00019333	8	22.25	NO	-
3953	ZINC03191680	7209	22.25	NO	-
3954	ZINC02497897	5350	22.26	NO	-
3955	ZINC03959408	11051	22.26	NO	-
3956	ZINC00834071	1705	22.29	NO	-
3957	ZINC00623772	756	22.3	NO	-
3958	ZINC00710196	1166	22.3	NO	-
3959	ZINC03538262	8863	22.3	NO	-
3960	ZINC03410876	7993	22.31	NO	-
3961	ZINC02853413	6394	22.32	NO	-
3962	ZINC02070820	4594	22.33	NO	-
3963	ZINC00928918	2149	22.34	NO	-
3964	ZINC02793845	6224	22.34	NO	-
3965	ZINC01072230	2917	22.35	NO	-
3966	ZINC03405558	7960	22.36	NO	-
3967	ZINC03409921	7983	22.36	NO	-
3968	ZINC02782063	6146	22.39	NO	-
3969	ZINC03565776	9050	22.39	NO	-
3970	ZINC00780175	1357	22.4	NO	-
3971	ZINC02499970	5360	22.41	NO	-
3972	ZINC00641304	894	22.43	NO	-
3973	ZINC01227147	3579	22.43	NO	-
3974	ZINC03526246	8778	22.43	NO	-
3975	ZINC00045197	31	22.44	NO	-
3976	ZINC02371819	5073	22.44	NO	-
3977	ZINC03487243	8441	22.46	NO	-
3978	ZINC04001192	11455	22.46	NO	-
3979	ZINC00998592	2476	22.47	NO	-
3980	ZINC00851729	1854	22.48	NO	-
3981	ZINC03560628	8992	22.49	NO	-
3982	ZINC00784029	1387	22.52	NO	-
3983	ZINC00788206	1399	22.52	NO	-
3984	ZINC01123367	3181	22.52	NO	-
3985	ZINC04035452	11518	22.52	NO	-
3986	ZINC01428297	3940	22.54	NO	-
3987	ZINC01303295	3664	22.55	NO	-
3988	ZINC00592554	683	22.58	NO	-
3989	ZINC00708260	1161	22.58	NO	-
3990	ZINC03445069	8134	22.59	NO	-
3991	ZINC00659042	985	22.61	NO	-
3992	ZINC02407995	5145	22.61	NO	-
3993	ZINC04285758	11951	22.62	NO	-
3994	ZINC00855938	1882	22.65	NO	-
3995	ZINC01135369	3263	22.65	NO	-
3996	ZINC04462665	12291	22.66	NO	-
3997	ZINC03963897	11060	22.68	NO	-
3998	ZINC02795683	6247	22.69	NO	-
3999	ZINC00588134	665	22.74	NO	-
4000	ZINC01005381	2497	22.74	NO	-
4001	ZINC01049290	2778	22.75	NO	-
4002	ZINC02645954	5641	22.75	NO	-
4003	ZINC04380352	12142	22.76	NO	-
4004	ZINC01788880	4366	22.77	NO	-
4005	ZINC03935683	11030	22.77	NO	-
4006	ZINC02324840	4925	22.78	NO	-
4007	ZINC02840784	6364	22.78	NO	-
4008	ZINC01044047	2750	22.81	NO	-
4009	ZINC03512426	8701	22.81	NO	-
4010	ZINC00044315	29	22.83	NO	-
4011	ZINC01132982	3248	22.84	NO	-
4012	ZINC02406641	5142	22.84	NO	-
4013	ZINC03395808	7914	22.84	NO	-
4014	ZINC02651169	5679	22.86	NO	-
4015	ZINC02359878	5043	22.88	NO	-
4016	ZINC00807037	1518	22.92	NO	-
4017	ZINC03554331	8948	22.93	NO	-
4018	ZINC01281714	3643	22.94	NO	-
4019	ZINC03427622	8066	22.95	NO	-
4020	ZINC03429049	8070	22.95	NO	-
4021	ZINC01036235	2669	22.96	NO	-
4022	ZINC01090856	3023	22.98	NO	-
4023	ZINC02201489	4704	22.98	NO	-
4024	ZINC03549991	8917	22.99	NO	-
4025	ZINC00139406	154	23.0	NO	-
4026	ZINC02080347	4617	23.0	NO	-
4027	ZINC03015124	7057	23.08	NO	-
4028	ZINC02629229	5569	23.1	NO	-
4029	ZINC02699044	5821	23.11	NO	-
4030	ZINC02206756	4710	23.15	NO	-
4031	ZINC03493234	8477	23.15	NO	-
4032	ZINC03599251	9216	23.16	NO	-
4033	ZINC00940703	2202	23.17	NO	-
4034	ZINC03997175	11427	23.18	NO	-
4035	ZINC00471034	528	23.19	NO	-
4036	ZINC00092715	89	23.2	NO	-
4037	ZINC00704982	1150	23.2	NO	-
4038	ZINC01116239	3139	23.2	NO	-
4039	ZINC01432572	3966	23.2	NO	-
4040	ZINC02390962	5103	23.2	NO	-
4041	ZINC02875235	6486	23.2	NO	-
4042	ZINC03497410	8527	23.2	NO	-
4043	ZINC02922878	6808	23.21	NO	-
4044	ZINC02956489	6921	23.21	NO	-
4045	ZINC02181354	4667	23.23	NO	-
4046	ZINC04308376	11991	23.24	NO	-
4047	ZINC02862263	6431	23.26	NO	-
4048	ZINC01001528	2485	23.27	NO	-
4049	ZINC03861986	10663	23.27	NO	-
4050	ZINC02790371	6190	23.28	NO	-
4051	ZINC02503929	5387	23.29	NO	-
4052	ZINC02366625	5061	23.3	NO	-
4053	ZINC03516860	8724	23.3	NO	-
4054	ZINC00810624	1544	23.32	NO	-
4055	ZINC01210625	3540	23.32	NO	-
4056	ZINC02713334	5906	23.32	NO	-
4057	ZINC00821643	1627	23.36	NO	-
4058	ZINC00684121	1107	23.37	NO	-
4059	ZINC02736111	6063	23.38	NO	-
4060	ZINC03561039	8995	23.38	NO	-
4061	ZINC04274830	11913	23.43	NO	-
4062	ZINC02452128	5246	23.47	NO	-
4063	ZINC03013602	7053	23.47	NO	-
4064	ZINC03594977	9190	23.47	NO	-
4065	ZINC01404963	3882	23.48	NO	-
4066	ZINC00646449	943	23.49	NO	-
4067	ZINC02874198	6482	23.49	NO	-
4068	ZINC00921209	2132	23.5	NO	-
4069	ZINC02973309	6999	23.5	NO	-
4070	ZINC03416218	8008	23.53	NO	-
4071	ZINC00970070	2349	23.55	NO	-
4072	ZINC02627343	5547	23.56	NO	-
4073	ZINC00953139	2297	23.58	NO	-
4074	ZINC00905564	2092	23.61	NO	-
4075	ZINC03579676	9112	23.64	NO	-
4076	ZINC03565682	9049	23.65	NO	-
4077	ZINC00882443	2019	23.66	NO	-
4078	ZINC02914674	6628	23.66	NO	-
4079	ZINC03579636	9108	23.66	NO	-
4080	ZINC03959901	11054	23.67	NO	-
4081	ZINC02378298	5086	23.69	NO	-
4082	ZINC02718997	6004	23.69	NO	-
4083	ZINC02686629	5777	23.72	NO	-
4084	ZINC00780616	1363	23.76	NO	-
4085	ZINC02662033	5744	23.78	NO	-
4086	ZINC02914495	6605	23.79	NO	-
4087	ZINC02915356	6642	23.81	NO	-
4088	ZINC02218756	4751	23.82	NO	-
4089	ZINC00389222	403	23.84	NO	-
4090	ZINC02369350	5066	23.86	NO	-
4091	ZINC03600874	9234	23.86	NO	-
4092	ZINC03974208	11273	23.86	NO	-
4093	ZINC01428191	3938	23.89	NO	-
4094	ZINC00222345	257	23.91	NO	-
4095	ZINC00719741	1219	23.92	NO	-
4096	ZINC01776041	4357	23.92	NO	-
4097	ZINC01133662	3252	23.93	NO	-
4098	ZINC02918993	6768	23.93	NO	-
4099	ZINC00537011	581	23.95	NO	-
4100	ZINC02466040	5289	23.96	NO	-
4101	ZINC02916274	6678	23.97	NO	-
4102	ZINC00193962	207	23.98	NO	-
4103	ZINC03579145	9089	23.99	NO	-
4104	ZINC00797414	1456	24.0	NO	-
4105	ZINC02787177	6161	24.01	NO	-
4106	ZINC00888708	2038	24.02	NO	-
4107	ZINC02916352	6684	24.02	NO	-
4108	ZINC03568196	9069	24.05	NO	-
4109	ZINC00897346	2073	24.06	NO	-
4110	ZINC03386350	7882	24.09	NO	-
4111	ZINC03529825	8804	24.09	NO	-
4112	ZINC00011460	5	24.11	NO	-
4113	ZINC00341054	352	24.13	NO	-
4114	ZINC03417021	8012	24.13	NO	-
4115	ZINC00978162	2379	24.14	NO	-
4116	ZINC00784764	1395	24.15	NO	-
4117	ZINC03598468	9203	24.17	NO	-
4118	ZINC03801048	149	24.22	YES	14
4119	ZINC00951897	2288	24.27	NO	-
4120	ZINC00622666	748	24.28	NO	-
4121	ZINC02874573	6485	24.29	NO	-
4122	ZINC00937550	2172	24.3	NO	-
4123	ZINC01183712	3468	24.32	NO	-
4124	ZINC00807042	1520	24.33	NO	-
4125	ZINC02914502	6608	24.34	NO	-
4126	ZINC03200434	7219	24.35	NO	-
4127	ZINC00921246	2133	24.36	NO	-
4128	ZINC00655265	971	24.4	NO	-
4129	ZINC02919365	6792	24.4	NO	-
4130	ZINC00672501	1044	24.42	NO	-
4131	ZINC03526339	8781	24.42	NO	-
4132	ZINC02925013	6814	24.43	NO	-
4133	ZINC03565644	9045	24.44	NO	-
4134	ZINC02626263	5538	24.45	NO	-
4135	ZINC02956054	6912	24.47	NO	-
4136	ZINC03857252	10289	24.47	NO	-
4137	ZINC03386111	7877	24.49	NO	-
4138	ZINC01052087	2795	24.56	NO	-
4139	ZINC03424717	8055	24.57	NO	-
4140	ZINC00712845	1172	24.58	NO	-
4141	ZINC00800599	1467	24.59	NO	-
4142	ZINC00949737	2271	24.59	NO	-
4143	ZINC03216567	7246	24.61	NO	-
4144	ZINC03382859	7850	24.64	NO	-
4145	ZINC00645885	923	24.7	NO	-
4146	ZINC03594578	9174	24.7	NO	-
4147	ZINC03279949	7414	24.71	NO	-
4148	ZINC00638815	867	24.72	NO	-
4149	ZINC00843798	1763	24.73	NO	-
4150	ZINC04315967	12016	24.74	NO	-
4151	ZINC03495707	8504	24.75	NO	-
4152	ZINC03309468	7495	24.76	NO	-
4153	ZINC01055151	2812	24.77	NO	-
4154	ZINC02493631	5338	24.8	NO	-
4155	ZINC02635897	5597	24.8	NO	-
4156	ZINC01115634	3132	24.81	NO	-
4157	ZINC03853703	9962	24.81	NO	-
4158	ZINC01988127	4557	24.83	NO	-
4159	ZINC02658038	5724	24.85	NO	-
4160	ZINC03579786	9124	24.85	NO	-
4161	ZINC01141087	3289	24.87	NO	-
4162	ZINC04265927	11890	24.88	NO	-
4163	ZINC00895397	2054	24.89	NO	-
4164	ZINC03579160	9091	24.91	NO	-
4165	ZINC00825259	1636	24.98	NO	-
4166	ZINC03395451	7913	25.0	NO	-
4167	ZINC02794475	6231	25.02	NO	-
4168	ZINC01450465	4024	25.07	NO	-
4169	ZINC03306676	7491	25.11	NO	-
4170	ZINC03288551	7444	25.14	NO	-
4171	ZINC03367443	7752	25.15	NO	-
4172	ZINC03891026	10969	25.15	NO	-
4173	ZINC02915963	6667	25.17	NO	-
4174	ZINC03969385	11103	25.19	NO	-
4175	ZINC04510049	12540	25.21	NO	-
4176	ZINC00819660	1623	25.22	NO	-
4177	ZINC03538257	8862	25.22	NO	-
4178	ZINC03936446	11032	25.23	NO	-
4179	ZINC00797415	1457	25.24	NO	-
4180	ZINC03859589	10581	25.24	NO	-
4181	ZINC00798434	1463	25.26	NO	-
4182	ZINC02906227	6535	25.26	NO	-
4183	ZINC03512197	8698	25.27	NO	-
4184	ZINC03292976	7457	25.31	NO	-
4185	ZINC02651497	5682	25.33	NO	-
4186	ZINC04078726	11575	25.33	NO	-
4187	ZINC01498232	4169	25.35	NO	-
4188	ZINC01274256	3637	25.39	NO	-
4189	ZINC03858383	10442	25.4	NO	-
4190	ZINC01365024	3767	25.41	NO	-
4191	ZINC03523391	8754	25.41	NO	-
4192	ZINC00224783	294	25.45	NO	-
4193	ZINC03344716	7645	25.45	NO	-
4194	ZINC03552663	8930	25.45	NO	-
4195	ZINC00887976	2034	25.46	NO	-
4196	ZINC00222255	249	25.47	NO	-
4197	ZINC02664821	5758	25.47	NO	-
4198	ZINC00717311	1200	25.48	NO	-
4199	ZINC03563693	9032	25.5	NO	-
4200	ZINC00827304	1666	25.51	NO	-
4201	ZINC00940748	2208	25.51	NO	-
4202	ZINC03506089	8652	25.53	NO	-
4203	ZINC01519213	4269	25.55	NO	-
4204	ZINC02777011	6137	25.55	NO	-
4205	ZINC02698852	5815	25.58	NO	-
4206	ZINC03397134	7927	25.58	NO	-
4207	ZINC03531746	8810	25.59	NO	-
4208	ZINC04134719	11655	25.59	NO	-
4209	ZINC03563469	9014	25.61	NO	-
4210	ZINC04062272	11562	25.61	NO	-
4211	ZINC01196356	3504	25.62	NO	-
4212	ZINC04403212	12178	25.63	NO	-
4213	ZINC02233609	4793	25.64	NO	-
4214	ZINC03660505	9443	25.64	NO	-
4215	ZINC00848486	1814	25.65	NO	-
4216	ZINC03987323	11389	25.67	NO	-
4217	ZINC03318587	7526	25.71	NO	-
4218	ZINC00331193	351	25.73	NO	-
4219	ZINC02973308	6998	25.73	NO	-
4220	ZINC00536987	580	25.74	NO	-
4221	ZINC03439953	8115	25.81	NO	-
4222	ZINC02209094	4717	25.82	NO	-
4223	ZINC02636558	5603	25.83	NO	-
4224	ZINC02731402	6051	25.85	NO	-
4225	ZINC01250704	3610	25.86	NO	-
4226	ZINC03291444	7451	25.86	NO	-
4227	ZINC01495694	4165	25.89	NO	-
4228	ZINC00660909	989	25.9	NO	-
4229	ZINC00819531	1614	25.9	NO	-
4230	ZINC01126127	3206	25.9	NO	-
4231	ZINC02297711	4876	25.9	NO	-
4232	ZINC00452561	507	25.93	NO	-
4233	ZINC01107869	3068	25.93	NO	-
4234	ZINC03506888	8661	25.93	NO	-
4235	ZINC03802693	9515	25.96	NO	-
4236	ZINC00813895	1563	25.99	NO	-
4237	ZINC01194957	3496	25.99	NO	-
4238	ZINC03605364	9254	25.99	NO	-
4239	ZINC03675983	9468	25.99	NO	-
4240	ZINC01032479	2619	26.02	NO	-
4241	ZINC01072200	2911	26.05	NO	-
4242	ZINC03382540	7842	26.05	NO	-
4243	ZINC01071750	2901	26.08	NO	-
4244	ZINC01401960	3870	26.1	NO	-
4245	ZINC00348146	356	26.11	NO	-
4246	ZINC04497563	12514	26.11	NO	-
4247	ZINC00656396	978	26.12	NO	-
4248	ZINC01465855	4081	26.12	NO	-
4249	ZINC01042753	2738	26.14	NO	-
4250	ZINC01359310	3727	26.14	NO	-
4251	ZINC04317483	12031	26.14	NO	-
4252	ZINC02919912	6801	26.15	NO	-
4253	ZINC03392545	7908	26.15	NO	-
4254	ZINC03852802	9759	26.15	NO	-
4255	ZINC03983170	11342	26.15	NO	-
4256	ZINC01169872	3431	26.16	NO	-
4257	ZINC02644190	5634	26.17	NO	-
4258	ZINC01062095	2858	26.18	NO	-
4259	ZINC02718996	6002	26.18	NO	-
4260	ZINC04403521	12179	26.18	NO	-
4261	ZINC02715815	5917	26.19	NO	-
4262	ZINC04598159	12579	26.2	NO	-
4263	ZINC02846119	6374	26.21	NO	-
4264	ZINC00990244	2441	26.22	NO	-
4265	ZINC02565787	5423	26.23	NO	-
4266	ZINC04193540	11782	26.24	NO	-
4267	ZINC00952576	2294	26.26	NO	-
4268	ZINC00643519	909	26.28	NO	-
4269	ZINC01160904	3388	26.28	NO	-
4270	ZINC03579640	9110	26.29	NO	-
4271	ZINC03911656	11022	26.31	NO	-
4272	ZINC01026731	2577	26.34	NO	-
4273	ZINC00858134	1925	26.36	NO	-
4274	ZINC03983644	11366	26.36	NO	-
4275	ZINC01109577	3086	26.38	NO	-
4276	ZINC02396922	5115	26.38	NO	-
4277	ZINC02500251	5373	26.41	NO	-
4278	ZINC00593179	691	26.42	NO	-
4279	ZINC02661853	5743	26.43	NO	-
4280	ZINC00613065	725	26.45	NO	-
4281	ZINC03457183	8213	26.5	NO	-
4282	ZINC01080515	3000	26.51	NO	-
4283	ZINC01132521	3246	26.51	NO	-
4284	ZINC03438001	8110	26.51	NO	-
4285	ZINC03982838	11329	26.53	NO	-
4286	ZINC00361380	373	26.54	NO	-
4287	ZINC00959659	2340	26.54	NO	-
4288	ZINC00294962	326	26.55	NO	-
4289	ZINC03088866	7153	26.56	NO	-
4290	ZINC01654698	4334	26.57	NO	-
4291	ZINC01388614	3816	26.59	NO	-
4292	ZINC02590564	5441	26.6	NO	-
4293	ZINC01034865	2650	26.61	NO	-
4294	ZINC03340494	7629	26.61	NO	-
4295	ZINC01837099	4392	26.62	NO	-
4296	ZINC02483658	5331	26.62	NO	-
4297	ZINC00569498	630	26.65	NO	-
4298	ZINC03364759	7735	26.67	NO	-
4299	ZINC01195300	3498	26.68	NO	-
4300	ZINC01499917	4182	26.68	NO	-
4301	ZINC03479239	8410	26.69	NO	-
4302	ZINC01289461	3651	26.7	NO	-
4303	ZINC00452580	508	26.72	NO	-
4304	ZINC04412679	12208	26.72	NO	-
4305	ZINC01122927	3174	26.75	NO	-
4306	ZINC02634843	5594	26.77	NO	-
4307	ZINC00805903	1499	26.79	NO	-
4308	ZINC01397438	3856	26.8	NO	-
4309	ZINC03282562	7422	26.8	NO	-
4310	ZINC04326446	12052	26.83	NO	-
4311	ZINC00890078	2042	26.85	NO	-
4312	ZINC01000074	2478	26.85	NO	-
4313	ZINC01044046	2749	26.85	NO	-
4314	ZINC04225722	11815	26.87	NO	-
4315	ZINC01384896	3799	26.88	NO	-
4316	ZINC00461845	519	26.89	NO	-
4317	ZINC03492844	8463	26.89	NO	-
4318	ZINC03579191	9094	26.9	NO	-
4319	ZINC03563601	9024	26.94	NO	-
4320	ZINC03812990	5	26.95	YES	3
4321	ZINC00866707	1956	26.98	NO	-
4322	ZINC03208686	7228	27.02	NO	-
4323	ZINC00222490	275	27.08	NO	-
4324	ZINC01048096	2770	27.09	NO	-
4325	ZINC02319691	4915	27.09	NO	-
4326	ZINC02713240	5888	27.09	NO	-
4327	ZINC03860094	10656	27.09	NO	-
4328	ZINC01014045	2519	27.1	NO	-
4329	ZINC01495944	4166	27.12	NO	-
4330	ZINC00148866	167	27.14	NO	-
4331	ZINC01404545	3879	27.16	NO	-
4332	ZINC02623811	5517	27.16	NO	-
4333	ZINC02329765	4942	27.17	NO	-
4334	ZINC03814799	188	27.18	YES	25
4335	ZINC03445599	8136	27.2	NO	-
4336	ZINC02499968	5359	27.21	NO	-
4337	ZINC02065646	4592	27.22	NO	-
4338	ZINC02904738	6534	27.23	NO	-
4339	ZINC02971112	6981	27.23	NO	-
4340	ZINC00784761	1392	27.24	NO	-
4341	ZINC01025165	2566	27.28	NO	-
4342	ZINC01470340	4123	27.28	NO	-
4343	ZINC00993729	2458	27.29	NO	-
4344	ZINC03531816	8815	27.3	NO	-
4345	ZINC03967669	11063	27.3	NO	-
4346	ZINC03313664	7512	27.33	NO	-
4347	ZINC00831824	1694	27.35	NO	-
4348	ZINC02398189	5117	27.35	NO	-
4349	ZINC00309437	336	27.38	NO	-
4350	ZINC01062584	2861	27.42	NO	-
4351	ZINC03526341	8782	27.42	NO	-
4352	ZINC00851770	1856	27.43	NO	-
4353	ZINC03171902	7184	27.45	NO	-
4354	ZINC00154440	173	27.47	NO	-
4355	ZINC00372305	379	27.47	NO	-
4356	ZINC00678686	1077	27.5	NO	-
4357	ZINC00865849	1945	27.51	NO	-
4358	ZINC00805902	1498	27.53	NO	-
4359	ZINC04285887	11953	27.54	NO	-
4360	ZINC02229739	4785	27.55	NO	-
4361	ZINC03611388	9326	27.57	NO	-
4362	ZINC00182482	187	27.58	NO	-
4363	ZINC03889228	10895	27.59	NO	-
4364	ZINC00190190	202	27.62	NO	-
4365	ZINC03543191	8878	27.62	NO	-
4366	ZINC01356129	3724	27.63	NO	-
4367	ZINC02915437	6658	27.63	NO	-
4368	ZINC01075862	2964	27.64	NO	-
4369	ZINC03814804	128	27.65	YES	10
4370	ZINC03819401	9531	27.65	NO	-
4371	ZINC02466901	5295	27.68	NO	-
4372	ZINC03133787	7167	27.68	NO	-
4373	ZINC03814674	136	27.71	YES	10
4374	ZINC03975110	11289	27.74	NO	-
4375	ZINC00826016	1643	27.75	NO	-
4376	ZINC03866723	10697	27.75	NO	-
4377	ZINC02624656	5523	27.78	NO	-
4378	ZINC00400342	414	27.79	NO	-
4379	ZINC03886686	10892	27.79	NO	-
4380	ZINC02713289	5895	27.8	NO	-
4381	ZINC02717825	5940	27.81	NO	-
4382	ZINC03236346	7299	27.81	NO	-
4383	ZINC03849855	9607	27.82	NO	-
4384	ZINC03498772	8585	27.86	NO	-
4385	ZINC03799704	9513	27.86	NO	-
4386	ZINC04598162	12580	27.87	NO	-
4387	ZINC01120739	3160	27.88	NO	-
4388	ZINC01371517	3778	27.91	NO	-
4389	ZINC02883539	6512	27.91	NO	-
4390	ZINC00305588	331	27.92	NO	-
4391	ZINC00872709	1979	27.93	NO	-
4392	ZINC01210624	3539	27.94	NO	-
4393	ZINC00949731	2269	27.97	NO	-
4394	ZINC03498775	8586	27.98	NO	-
4395	ZINC03531859	8817	27.98	NO	-
4396	ZINC03545379	8891	27.98	NO	-
4397	ZINC03610439	9299	27.98	NO	-
4398	ZINC00949729	2267	28.0	NO	-
4399	ZINC03968168	11067	28.01	NO	-
4400	ZINC02193318	4678	28.04	NO	-
4401	ZINC02715814	5916	28.04	NO	-
4402	ZINC03505756	8650	28.04	NO	-
4403	ZINC03675959	9459	28.05	NO	-
4404	ZINC01371516	3777	28.07	NO	-
4405	ZINC04470021	12381	28.07	NO	-
4406	ZINC00837562	1736	28.08	NO	-
4407	ZINC02883521	6511	28.09	NO	-
4408	ZINC04315737	12013	28.09	NO	-
4409	ZINC00678417	1073	28.11	NO	-
4410	ZINC00977579	2375	28.11	NO	-
4411	ZINC00451278	500	28.12	NO	-
4412	ZINC03578111	9080	28.14	NO	-
4413	ZINC02238309	4803	28.16	NO	-
4414	ZINC03849585	9584	28.17	NO	-
4415	ZINC02915353	6639	28.18	NO	-
4416	ZINC03579621	9104	28.18	NO	-
4417	ZINC00528218	567	28.21	NO	-
4418	ZINC01440082	3981	28.21	NO	-
4419	ZINC00679924	1091	28.22	NO	-
4420	ZINC00067011	51	28.24	NO	-
4421	ZINC01478456	4130	28.25	NO	-
4422	ZINC02612848	5456	28.25	NO	-
4423	ZINC00897173	2066	28.26	NO	-
4424	ZINC03902579	11000	28.26	NO	-
4425	ZINC01030978	2611	28.27	NO	-
4426	ZINC00308560	333	28.28	NO	-
4427	ZINC01245892	3605	28.29	NO	-
4428	ZINC00897332	2072	28.3	NO	-
4429	ZINC01502649	4191	28.32	NO	-
4430	ZINC00070101	60	28.33	NO	-
4431	ZINC01212009	3548	28.34	NO	-
4432	ZINC02914507	6611	28.35	NO	-
4433	ZINC00598769	706	28.38	NO	-
4434	ZINC01431951	3964	28.38	NO	-
4435	ZINC00898919	2076	28.39	NO	-
4436	ZINC00682237	1095	28.4	NO	-
4437	ZINC00148404	166	28.41	NO	-
4438	ZINC00983539	2408	28.41	NO	-
4439	ZINC03982975	11331	28.41	NO	-
4440	ZINC02663462	5753	28.42	NO	-
4441	ZINC03410811	7991	28.52	NO	-
4442	ZINC02639749	5618	28.55	NO	-
4443	ZINC03579735	9116	28.55	NO	-
4444	ZINC01508813	4223	28.56	NO	-
4445	ZINC00708755	1163	28.57	NO	-
4446	ZINC02996398	7030	28.59	NO	-
4447	ZINC03868568	10841	28.59	NO	-
4448	ZINC03969652	11114	28.59	NO	-
4449	ZINC03030088	7101	28.61	NO	-
4450	ZINC00444766	491	28.62	NO	-
4451	ZINC01227710	3582	28.62	NO	-
4452	ZINC00886824	2027	28.64	NO	-
4453	ZINC00721192	1232	28.66	NO	-
4454	ZINC01148435	3328	28.67	NO	-
4455	ZINC03336359	7611	28.67	NO	-
4456	ZINC00805926	1502	28.68	NO	-
4457	ZINC00895388	2051	28.69	NO	-
4458	ZINC03326798	7566	28.69	NO	-
4459	ZINC00084427	78	28.71	NO	-
4460	ZINC02658542	5727	28.71	NO	-
4461	ZINC03866721	10695	28.73	NO	-
4462	ZINC03594885	9185	28.74	NO	-
4463	ZINC02722869	6013	28.75	NO	-
4464	ZINC03497634	8540	28.75	NO	-
4465	ZINC02445681	5235	28.79	NO	-
4466	ZINC01193736	3491	28.82	NO	-
4467	ZINC02918695	6751	28.85	NO	-
4468	ZINC03859141	10522	28.87	NO	-
4469	ZINC03842339	9573	28.88	NO	-
4470	ZINC03431071	8081	28.9	NO	-
4471	ZINC00188292	199	28.91	NO	-
4472	ZINC00634189	833	28.92	NO	-
4473	ZINC00841777	1757	28.92	NO	-
4474	ZINC03625514	9386	28.92	NO	-
4475	ZINC00827136	1658	28.93	NO	-
4476	ZINC03524352	8758	28.93	NO	-
4477	ZINC02781593	6145	28.94	NO	-
4478	ZINC04200453	11790	28.96	NO	-
4479	ZINC02917999	6718	28.98	NO	-
4480	ZINC01274762	3639	29.01	NO	-
4481	ZINC02914497	6606	29.01	NO	-
4482	ZINC01397271	3854	29.02	NO	-
4483	ZINC04502134	12524	29.03	NO	-
4484	ZINC00826015	1642	29.04	NO	-
4485	ZINC03015126	7058	29.05	NO	-
4486	ZINC03857137	10276	29.05	NO	-
4487	ZINC03840298	9565	29.09	NO	-
4488	ZINC00188290	198	29.1	NO	-
4489	ZINC02731227	6049	29.1	NO	-
4490	ZINC03859435	10543	29.1	NO	-
4491	ZINC03463843	8330	29.12	NO	-
4492	ZINC02215353	4738	29.14	NO	-
4493	ZINC02722880	6016	29.14	NO	-
4494	ZINC03579780	9121	29.14	NO	-
4495	ZINC00998092	2474	29.15	NO	-
4496	ZINC03859704	10618	29.15	NO	-
4497	ZINC00092706	86	29.17	NO	-
4498	ZINC02426762	5190	29.2	NO	-
4499	ZINC03335624	7605	29.2	NO	-
4500	ZINC00341957	354	29.21	NO	-
4501	ZINC02957660	6941	29.23	NO	-
4502	ZINC04088491	11593	29.23	NO	-
4503	ZINC00084052	75	29.25	NO	-
4504	ZINC01962525	4491	29.26	NO	-
4505	ZINC01081952	3004	29.28	NO	-
4506	ZINC01204582	3525	29.29	NO	-
4507	ZINC03593054	9157	29.29	NO	-
4508	ZINC03318589	7527	29.3	NO	-
4509	ZINC02646031	5646	29.33	NO	-
4510	ZINC03511150	8690	29.34	NO	-
4511	ZINC02499971	5361	29.36	NO	-
4512	ZINC03970041	11148	29.37	NO	-
4513	ZINC00175583	184	29.43	NO	-
4514	ZINC02405798	5141	29.43	NO	-
4515	ZINC01046805	2761	29.48	NO	-
4516	ZINC01141820	3294	29.5	NO	-
4517	ZINC00684880	1110	29.54	NO	-
4518	ZINC03600498	9224	29.54	NO	-
4519	ZINC00990222	2439	29.55	NO	-
4520	ZINC02259525	4832	29.58	NO	-
4521	ZINC03859623	10594	29.6	NO	-
4522	ZINC01013841	2516	29.62	NO	-
4523	ZINC01439413	3975	29.64	NO	-
4524	ZINC01156869	3360	29.65	NO	-
4525	ZINC01504904	4203	29.66	NO	-
4526	ZINC00837618	1739	29.69	NO	-
4527	ZINC00991566	2448	29.69	NO	-
4528	ZINC02738376	6069	29.69	NO	-
4529	ZINC02996401	7033	29.69	NO	-
4530	ZINC01122874	3172	29.7	NO	-
4531	ZINC01227711	3583	29.73	NO	-
4532	ZINC02457059	5259	29.76	NO	-
4533	ZINC02665145	5761	29.77	NO	-
4534	ZINC03178342	7189	29.77	NO	-
4535	ZINC03396842	7919	29.78	NO	-
4536	ZINC03857781	10358	29.81	NO	-
4537	ZINC02475314	5320	29.84	NO	-
4538	ZINC03600826	9232	29.85	NO	-
4539	ZINC03553895	8936	29.86	NO	-
4540	ZINC01051770	2793	29.87	NO	-
4541	ZINC03247932	7327	29.87	NO	-
4542	ZINC03534242	8841	29.88	NO	-
4543	ZINC03814735	180	29.88	YES	20
4544	ZINC03245529	7312	29.98	NO	-
4545	ZINC01072411	2938	29.99	NO	-
4546	ZINC02616485	5459	29.99	NO	-
4547	ZINC00849414	1833	30.0	NO	-
4548	ZINC01088454	3018	30.02	NO	-
4549	ZINC02747201	6082	30.02	NO	-
4550	ZINC03613055	9346	30.02	NO	-
4551	ZINC03432232	8085	30.03	NO	-
4552	ZINC02713315	5899	30.04	NO	-
4553	ZINC04033833	11512	30.04	NO	-
4554	ZINC00671433	1038	30.05	NO	-
4555	ZINC01281715	3644	30.06	NO	-
4556	ZINC03594822	9181	30.07	NO	-
4557	ZINC02499522	5354	30.08	NO	-
4558	ZINC03389085	7901	30.09	NO	-
4559	ZINC03430898	8080	30.1	NO	-
4560	ZINC00196256	209	30.11	NO	-
4561	ZINC00592691	684	30.11	NO	-
4562	ZINC03507216	8667	30.12	NO	-
4563	ZINC00643095	905	30.16	NO	-
4564	ZINC02367022	5063	30.16	NO	-
4565	ZINC03442684	8120	30.17	NO	-
4566	ZINC00175116	182	30.18	NO	-
4567	ZINC01515599	4257	30.19	NO	-
4568	ZINC00912806	2108	30.2	NO	-
4569	ZINC00939028	2190	30.2	NO	-
4570	ZINC02414942	5159	30.2	NO	-
4571	ZINC02224376	4767	30.22	NO	-
4572	ZINC00941067	2215	30.23	NO	-
4573	ZINC04488239	12465	30.26	NO	-
4574	ZINC01422343	3910	30.28	NO	-
4575	ZINC03504193	8638	30.3	NO	-
4576	ZINC02716259	5933	30.31	NO	-
4577	ZINC03859151	10524	30.31	NO	-
4578	ZINC03512067	8697	30.32	NO	-
4579	ZINC02910824	6545	30.36	NO	-
4580	ZINC02715834	5924	30.38	NO	-
4581	ZINC00640444	890	30.4	NO	-
4582	ZINC00800600	1468	30.41	NO	-
4583	ZINC01056165	2820	30.41	NO	-
4584	ZINC01484327	4134	30.41	NO	-
4585	ZINC00784028	1386	30.44	NO	-
4586	ZINC02359880	5044	30.45	NO	-
4587	ZINC02918247	6733	30.46	NO	-
4588	ZINC00827305	1667	30.49	NO	-
4589	ZINC01262660	3620	30.49	NO	-
4590	ZINC01394201	3841	30.5	NO	-
4591	ZINC03013600	7052	30.51	NO	-
4592	ZINC03478855	8397	30.51	NO	-
4593	ZINC01038564	2698	30.52	NO	-
4594	ZINC02434932	5211	30.53	NO	-
4595	ZINC02329539	4941	30.54	NO	-
4596	ZINC02627932	5558	30.54	NO	-
4597	ZINC03814808	186	30.54	YES	23
4598	ZINC00918352	2128	30.58	NO	-
4599	ZINC00845813	1776	30.59	NO	-
4600	ZINC00896443	2063	30.6	NO	-
4601	ZINC01034956	2654	30.6	NO	-
4602	ZINC00806764	1512	30.62	NO	-
4603	ZINC02290852	4869	30.62	NO	-
4604	ZINC02544888	5416	30.63	NO	-
4605	ZINC03598855	9209	30.63	NO	-
4606	ZINC03857811	10364	30.65	NO	-
4607	ZINC04504241	12531	30.65	NO	-
4608	ZINC03437336	8108	30.68	NO	-
4609	ZINC03560473	8990	30.69	NO	-
4610	ZINC03302756	7486	30.73	NO	-
4611	ZINC00628978	806	30.75	NO	-
4612	ZINC00773672	1323	30.77	NO	-
4613	ZINC03522935	8750	30.78	NO	-
4614	ZINC03852785	9757	30.79	NO	-
4615	ZINC00222481	271	30.81	NO	-
4616	ZINC02850887	6391	30.84	NO	-
4617	ZINC02349727	5003	30.85	NO	-
4618	ZINC02914448	6591	30.85	NO	-
4619	ZINC03397035	7924	30.85	NO	-
4620	ZINC03983625	11362	30.85	NO	-
4621	ZINC00463331	520	30.86	NO	-
4622	ZINC02914472	6596	30.88	NO	-
4623	ZINC03495859	8510	30.9	NO	-
4624	ZINC00447974	493	30.92	NO	-
4625	ZINC01305301	3666	30.92	NO	-
4626	ZINC03311870	7501	30.94	NO	-
4627	ZINC03369475	7791	30.94	NO	-
4628	ZINC00224734	292	30.95	NO	-
4629	ZINC02634643	5591	30.95	NO	-
4630	ZINC03368619	7776	30.95	NO	-
4631	ZINC02871502	6461	30.96	NO	-
4632	ZINC00646475	945	31.0	NO	-
4633	ZINC00738236	1268	31.0	NO	-
4634	ZINC02621019	5480	31.0	NO	-
4635	ZINC03300139	7475	31.0	NO	-
4636	ZINC00672548	1045	31.03	NO	-
4637	ZINC01182734	3463	31.03	NO	-
4638	ZINC00941206	2216	31.04	NO	-
4639	ZINC00715347	1193	31.06	NO	-
4640	ZINC01365459	3773	31.06	NO	-
4641	ZINC00270086	317	31.07	NO	-
4642	ZINC03970033	11145	31.08	NO	-
4643	ZINC00603537	713	31.13	NO	-
4644	ZINC02889363	6522	31.13	NO	-
4645	ZINC03366175	7737	31.13	NO	-
4646	ZINC00849415	1834	31.17	NO	-
4647	ZINC00025802	14	31.18	NO	-
4648	ZINC02224391	4769	31.19	NO	-
4649	ZINC03474977	8379	31.21	NO	-
4650	ZINC03487218	8440	31.21	NO	-
4651	ZINC04493125	12494	31.23	NO	-
4652	ZINC03579588	9098	31.26	NO	-
4653	ZINC01110133	3092	31.27	NO	-
4654	ZINC03406656	7971	31.29	NO	-
4655	ZINC03858487	10459	31.31	NO	-
4656	ZINC00452281	505	31.37	NO	-
4657	ZINC01976868	4509	31.38	NO	-
4658	ZINC04512997	12550	31.39	NO	-
4659	ZINC03857419	10313	31.4	NO	-
4660	ZINC03603203	9247	31.43	NO	-
4661	ZINC03859015	10512	31.48	NO	-
4662	ZINC00870039	1966	31.49	NO	-
4663	ZINC03559363	8986	31.51	NO	-
4664	ZINC03867196	10722	31.51	NO	-
4665	ZINC03565863	9057	31.55	NO	-
4666	ZINC00897255	2070	31.56	NO	-
4667	ZINC02741774	6073	31.56	NO	-
4668	ZINC02264426	4838	31.59	NO	-
4669	ZINC01002630	2487	31.61	NO	-
4670	ZINC00630052	815	31.65	NO	-
4671	ZINC03388153	7898	31.65	NO	-
4672	ZINC02365246	5056	31.66	NO	-
4673	ZINC03501605	8623	31.67	NO	-
4674	ZINC02210572	4727	31.71	NO	-
4675	ZINC03997911	11431	31.71	NO	-
4676	ZINC03983664	11369	31.72	NO	-
4677	ZINC00952471	2293	31.73	NO	-
4678	ZINC01791469	4367	31.73	NO	-
4679	ZINC01980619	4523	31.77	NO	-
4680	ZINC00940751	2209	31.78	NO	-
4681	ZINC01112604	3104	31.78	NO	-
4682	ZINC00738292	1286	31.79	NO	-
4683	ZINC03855056	10188	31.8	NO	-
4684	ZINC03240621	7304	31.83	NO	-
4685	ZINC00820306	1624	31.87	NO	-
4686	ZINC02956486	6920	31.9	NO	-
4687	ZINC02419604	5174	31.92	NO	-
4688	ZINC04622812	12589	31.93	NO	-
4689	ZINC03329847	7575	31.96	NO	-
4690	ZINC03334709	7600	31.98	NO	-
4691	ZINC03608474	9279	31.98	NO	-
4692	ZINC04050391	11539	31.98	NO	-
4693	ZINC01072228	2916	31.99	NO	-
4694	ZINC01069577	2886	32.0	NO	-
4695	ZINC03565839	9056	32.0	NO	-
4696	ZINC00666960	1009	32.01	NO	-
4697	ZINC03563599	9023	32.01	NO	-
4698	ZINC01107664	3064	32.02	NO	-
4699	ZINC01405013	3886	32.02	NO	-
4700	ZINC01096799	3034	32.03	NO	-
4701	ZINC03594849	9183	32.04	NO	-
4702	ZINC02209000	4716	32.05	NO	-
4703	ZINC01318051	3680	32.06	NO	-
4704	ZINC00766380	1321	32.07	NO	-
4705	ZINC02791669	6196	32.09	NO	-
4706	ZINC03859200	10526	32.09	NO	-
4707	ZINC00468255	526	32.13	NO	-
4708	ZINC03440080	8117	32.16	NO	-
4709	ZINC00729871	1258	32.18	NO	-
4710	ZINC01061690	2856	32.21	NO	-
4711	ZINC02686647	5779	32.21	NO	-
4712	ZINC02713023	5863	32.21	NO	-
4713	ZINC03401810	7943	32.22	NO	-
4714	ZINC01053930	2806	32.27	NO	-
4715	ZINC02708401	5851	32.27	NO	-
4716	ZINC02311630	4904	32.3	NO	-
4717	ZINC00728344	1251	32.31	NO	-
4718	ZINC00390755	411	32.33	NO	-
4719	ZINC02914677	6630	32.36	NO	-
4720	ZINC01043173	2741	32.43	NO	-
4721	ZINC00200621	213	32.45	NO	-
4722	ZINC03482312	8424	32.45	NO	-
4723	ZINC00828633	1679	32.48	NO	-
4724	ZINC03851678	9701	32.5	NO	-
4725	ZINC04386631	12157	32.5	NO	-
4726	ZINC00526802	564	32.53	NO	-
4727	ZINC01385336	3803	32.53	NO	-
4728	ZINC02362582	5052	32.54	NO	-
4729	ZINC02500107	5366	32.55	NO	-
4730	ZINC00670781	1032	32.56	NO	-
4731	ZINC02651308	5681	32.57	NO	-
4732	ZINC00918082	2126	32.59	NO	-
4733	ZINC02353688	5019	32.59	NO	-
4734	ZINC04517391	12566	32.59	NO	-
4735	ZINC01276004	3640	32.6	NO	-
4736	ZINC03334186	7598	32.62	NO	-
4737	ZINC02699042	5820	32.63	NO	-
4738	ZINC04297044	11978	32.65	NO	-
4739	ZINC02686643	5778	32.66	NO	-
4740	ZINC01959287	4481	32.67	NO	-
4741	ZINC03856188	10233	32.67	NO	-
4742	ZINC03983425	11350	32.67	NO	-
4743	ZINC00625688	774	32.72	NO	-
4744	ZINC02857005	6404	32.74	NO	-
4745	ZINC03853798	9986	32.74	NO	-
4746	ZINC03018556	7067	32.78	NO	-
4747	ZINC03429152	8074	32.78	NO	-
4748	ZINC03367837	7756	32.79	NO	-
4749	ZINC03396490	7918	32.79	NO	-
4750	ZINC03950034	11043	32.79	NO	-
4751	ZINC01122068	3165	32.81	NO	-
4752	ZINC04092018	11600	32.82	NO	-
4753	ZINC01067403	2876	32.84	NO	-
4754	ZINC03037037	7121	32.85	NO	-
4755	ZINC03498920	8589	32.87	NO	-
4756	ZINC01041074	2731	32.9	NO	-
4757	ZINC03499054	8602	32.9	NO	-
4758	ZINC03858055	10396	32.9	NO	-
4759	ZINC01034803	2648	32.91	NO	-
4760	ZINC01127912	3219	32.92	NO	-
4761	ZINC03892834	10992	32.93	NO	-
4762	ZINC03579573	9096	32.94	NO	-
4763	ZINC03523392	8755	32.97	NO	-
4764	ZINC00558304	610	33.0	NO	-
4765	ZINC01211627	3545	33.03	NO	-
4766	ZINC03405266	7955	33.03	NO	-
4767	ZINC04137703	11666	33.04	NO	-
4768	ZINC02712165	5856	33.06	NO	-
4769	ZINC03889331	10901	33.07	NO	-
4770	ZINC02715841	5927	33.12	NO	-
4771	ZINC04279573	11935	33.16	NO	-
4772	ZINC01227146	3578	33.18	NO	-
4773	ZINC03554149	8941	33.2	NO	-
4774	ZINC03563509	9016	33.21	NO	-
4775	ZINC02656266	5712	33.22	NO	-
4776	ZINC01136067	3267	33.25	NO	-
4777	ZINC02373068	5075	33.27	NO	-
4778	ZINC03295151	7465	33.3	NO	-
4779	ZINC00949692	2263	33.31	NO	-
4780	ZINC03938231	11035	33.31	NO	-
4781	ZINC01660905	4336	33.32	NO	-
4782	ZINC02768934	6130	33.33	NO	-
4783	ZINC00384926	392	33.4	NO	-
4784	ZINC01503545	4198	33.41	NO	-
4785	ZINC01119612	3155	33.42	NO	-
4786	ZINC03444565	8131	33.42	NO	-
4787	ZINC02720887	6010	33.46	NO	-
4788	ZINC03858491	10461	33.48	NO	-
4789	ZINC03972873	11250	33.49	NO	-
4790	ZINC03271240	7388	33.5	NO	-
4791	ZINC04268181	11901	33.5	NO	-
4792	ZINC03411806	7995	33.51	NO	-
4793	ZINC00939030	2192	33.53	NO	-
4794	ZINC00938928	2186	33.55	NO	-
4795	ZINC03814801	16	33.56	YES	4
4796	ZINC00104114	110	33.62	NO	-
4797	ZINC03866805	10703	33.63	NO	-
4798	ZINC03959950	182	33.63	YES	21
4799	ZINC00343970	355	33.64	NO	-
4800	ZINC03526237	8777	33.65	NO	-
4801	ZINC02400960	5126	33.66	NO	-
4802	ZINC03392162	7905	33.69	NO	-
4803	ZINC01090887	3026	33.7	NO	-
4804	ZINC01062583	2860	33.71	NO	-
4805	ZINC03857680	10348	33.72	NO	-
4806	ZINC00100462	108	33.83	NO	-
4807	ZINC03498561	8577	33.88	NO	-
4808	ZINC03246975	7317	33.95	NO	-
4809	ZINC03579733	9115	33.95	NO	-
4810	ZINC00800883	1474	33.97	NO	-
4811	ZINC03645856	9421	33.97	NO	-
4812	ZINC03603045	9246	33.98	NO	-
4813	ZINC04464876	12313	33.98	NO	-
4814	ZINC03499046	8601	34.0	NO	-
4815	ZINC03867813	10783	34.0	NO	-
4816	ZINC01072365	2927	34.01	NO	-
4817	ZINC02808701	6319	34.05	NO	-
4818	ZINC01504136	4200	34.06	NO	-
4819	ZINC01771872	4354	34.08	NO	-
4820	ZINC02341966	4973	34.11	NO	-
4821	ZINC02927914	6831	34.12	NO	-
4822	ZINC01114737	3117	34.13	NO	-
4823	ZINC04148631	11678	34.13	NO	-
4824	ZINC00977588	2376	34.16	NO	-
4825	ZINC00414832	429	34.19	NO	-
4826	ZINC01040284	2717	34.2	NO	-
4827	ZINC03368791	7788	34.21	NO	-
4828	ZINC03856295	10243	34.22	NO	-
4829	ZINC03857749	10356	34.24	NO	-
4830	ZINC01163757	3410	34.26	NO	-
4831	ZINC04278835	11933	34.26	NO	-
4832	ZINC00625831	775	34.29	NO	-
4833	ZINC00222326	254	34.3	NO	-
4834	ZINC00716807	1195	34.3	NO	-
4835	ZINC02119880	4633	34.31	NO	-
4836	ZINC03493807	8485	34.31	NO	-
4837	ZINC03236332	7298	34.32	NO	-
4838	ZINC02232062	4788	34.4	NO	-
4839	ZINC00952207	2289	34.42	NO	-
4840	ZINC03590682	9150	34.45	NO	-
4841	ZINC01654555	4333	34.46	NO	-
4842	ZINC00389225	405	34.49	NO	-
4843	ZINC03444439	8128	34.5	NO	-
4844	ZINC01149395	3336	34.52	NO	-
4845	ZINC03434944	8095	34.52	NO	-
4846	ZINC01119484	3153	34.54	NO	-
4847	ZINC01133117	3250	34.54	NO	-
4848	ZINC02359575	5041	34.55	NO	-
4849	ZINC03814681	132	34.55	YES	10
4850	ZINC02918145	6724	34.56	NO	-
4851	ZINC01074902	2958	34.58	NO	-
4852	ZINC00703553	1139	34.62	NO	-
4853	ZINC03563460	9013	34.66	NO	-
4854	ZINC02914358	6584	34.67	NO	-
4855	ZINC02724261	6028	34.68	NO	-
4856	ZINC00827220	1662	34.69	NO	-
4857	ZINC00795605	1436	34.7	NO	-
4858	ZINC03408106	7974	34.71	NO	-
4859	ZINC01392436	3832	34.72	NO	-
4860	ZINC03598847	9208	34.72	NO	-
4861	ZINC03850883	9644	34.72	NO	-
4862	ZINC02808811	6325	34.76	NO	-
4863	ZINC00703581	1143	34.78	NO	-
4864	ZINC03950047	11044	34.8	NO	-
4865	ZINC00688076	1115	34.82	NO	-
4866	ZINC02427761	5193	34.82	NO	-
4867	ZINC03565999	9063	34.83	NO	-
4868	ZINC02455833	5251	34.85	NO	-
4869	ZINC00425586	472	34.87	NO	-
4870	ZINC01132231	3245	34.87	NO	-
4871	ZINC03558485	8975	34.88	NO	-
4872	ZINC00826020	1647	34.91	NO	-
4873	ZINC00416637	435	34.92	NO	-
4874	ZINC00716808	1196	34.92	NO	-
4875	ZINC04094419	11603	34.92	NO	-
4876	ZINC00925304	2142	34.93	NO	-
4877	ZINC01519350	4276	34.94	NO	-
4878	ZINC00941370	2220	34.95	NO	-
4879	ZINC03030665	7108	34.97	NO	-
4880	ZINC03386110	7876	34.97	NO	-
4881	ZINC03849745	9598	35.01	NO	-
4882	ZINC00912804	2107	35.05	NO	-
4883	ZINC02796394	6253	35.08	NO	-
4884	ZINC03857989	10387	35.08	NO	-
4885	ZINC01379197	3785	35.12	NO	-
4886	ZINC02692812	5797	35.14	NO	-
4887	ZINC02940063	6852	35.15	NO	-
4888	ZINC02749573	6087	35.16	NO	-
4889	ZINC00577520	642	35.19	NO	-
4890	ZINC01060860	2854	35.25	NO	-
4891	ZINC03250027	7334	35.28	NO	-
4892	ZINC03867115	10718	35.28	NO	-
4893	ZINC03222576	7265	35.29	NO	-
4894	ZINC02555991	5419	35.3	NO	-
4895	ZINC00222161	245	35.31	NO	-
4896	ZINC01162581	3394	35.32	NO	-
4897	ZINC04113474	11629	35.32	NO	-
4898	ZINC01896283	4410	35.33	NO	-
4899	ZINC00646448	942	35.34	NO	-
4900	ZINC01441757	4000	35.35	NO	-
4901	ZINC01059132	2842	35.39	NO	-
4902	ZINC02718812	5975	35.39	NO	-
4903	ZINC03549994	8918	35.41	NO	-
4904	ZINC02349127	5002	35.43	NO	-
4905	ZINC02850436	6388	35.43	NO	-
4906	ZINC01462606	4073	35.44	NO	-
4907	ZINC03452385	8174	35.47	NO	-
4908	ZINC04240363	11822	35.47	NO	-
4909	ZINC00949691	2262	35.48	NO	-
4910	ZINC00184337	193	35.52	NO	-
4911	ZINC00803056	1484	35.53	NO	-
4912	ZINC03295152	7466	35.53	NO	-
4913	ZINC02848192	6384	35.54	NO	-
4914	ZINC00389227	407	35.55	NO	-
4915	ZINC01212014	3551	35.59	NO	-
4916	ZINC01119491	3154	35.64	NO	-
4917	ZINC03859607	10589	35.64	NO	-
4918	ZINC03971585	11207	35.64	NO	-
4919	ZINC03555650	8962	35.66	NO	-
4920	ZINC01404983	3884	35.68	NO	-
4921	ZINC00814853	1577	35.69	NO	-
4922	ZINC00977296	2373	35.7	NO	-
4923	ZINC00264089	313	35.73	NO	-
4924	ZINC02656770	5716	35.73	NO	-
4925	ZINC03570046	9071	35.76	NO	-
4926	ZINC00609492	722	35.78	NO	-
4927	ZINC03257707	7347	35.78	NO	-
4928	ZINC00086592	79	35.79	NO	-
4929	ZINC00907258	2097	35.81	NO	-
4930	ZINC00826891	1655	35.83	NO	-
4931	ZINC00795604	1435	35.89	NO	-
4932	ZINC03579710	9113	35.97	NO	-
4933	ZINC00851730	1855	36.0	NO	-
4934	ZINC04224231	11804	36.0	NO	-
4935	ZINC03372167	7820	36.02	NO	-
4936	ZINC03217226	7249	36.06	NO	-
4937	ZINC03959919	11055	36.06	NO	-
4938	ZINC02915355	6641	36.09	NO	-
4939	ZINC03405426	7957	36.09	NO	-
4940	ZINC00806791	1513	36.1	NO	-
4941	ZINC03495554	8499	36.11	NO	-
4942	ZINC01428891	3947	36.12	NO	-
4943	ZINC03387117	7890	36.14	NO	-
4944	ZINC02077000	4598	36.16	NO	-
4945	ZINC03970066	11152	36.16	NO	-
4946	ZINC04349943	12093	36.16	NO	-
4947	ZINC01128242	3223	36.17	NO	-
4948	ZINC03562706	9009	36.19	NO	-
4949	ZINC01106285	3057	36.21	NO	-
4950	ZINC02787359	6162	36.24	NO	-
4951	ZINC03857190	10282	36.24	NO	-
4952	ZINC00778477	1330	36.27	NO	-
4953	ZINC03656462	9435	36.27	NO	-
4954	ZINC01195756	3499	36.28	NO	-
4955	ZINC01151941	3340	36.3	NO	-
4956	ZINC00718025	1209	36.31	NO	-
4957	ZINC04492677	12483	36.31	NO	-
4958	ZINC03287603	7439	36.33	NO	-
4959	ZINC01543604	4305	36.34	NO	-
4960	ZINC03313393	7508	36.34	NO	-
4961	ZINC01004623	2493	36.35	NO	-
4962	ZINC00389228	408	36.4	NO	-
4963	ZINC00723864	1235	36.4	NO	-
4964	ZINC02428840	5196	36.42	NO	-
4965	ZINC01212012	3550	36.43	NO	-
4966	ZINC02860469	6416	36.48	NO	-
4967	ZINC01058723	2838	36.49	NO	-
4968	ZINC02708871	5852	36.49	NO	-
4969	ZINC01977224	4518	36.54	NO	-
4970	ZINC00092702	85	36.56	NO	-
4971	ZINC00815118	1584	36.57	NO	-
4972	ZINC00738248	1274	36.58	NO	-
4973	ZINC01050435	2787	36.58	NO	-
4974	ZINC03505689	8647	36.58	NO	-
4975	ZINC03598737	9205	36.58	NO	-
4976	ZINC03853499	9899	36.65	NO	-
4977	ZINC03205595	7223	36.66	NO	-
4978	ZINC03511194	8691	36.67	NO	-
4979	ZINC02919092	6774	36.69	NO	-
4980	ZINC00780623	1366	36.7	NO	-
4981	ZINC03008135	7048	36.7	NO	-
4982	ZINC00270137	318	36.74	NO	-
4983	ZINC02858607	6408	36.75	NO	-
4984	ZINC02268119	4843	36.78	NO	-
4985	ZINC04186806	11769	36.87	NO	-
4986	ZINC03187611	7205	36.97	NO	-
4987	ZINC00644553	915	36.98	NO	-
4988	ZINC01216551	3564	36.98	NO	-
4989	ZINC03504001	8632	36.99	NO	-
4990	ZINC00260884	311	37.01	NO	-
4991	ZINC03538413	8869	37.03	NO	-
4992	ZINC02740902	6072	37.04	NO	-
4993	ZINC03855653	10216	37.04	NO	-
4994	ZINC03404817	7952	37.05	NO	-
4995	ZINC03859858	10632	37.05	NO	-
4996	ZINC00495378	538	37.08	NO	-
4997	ZINC00831382	1691	37.13	NO	-
4998	ZINC03817675	9521	37.15	NO	-
4999	ZINC00712729	1171	37.16	NO	-
5000	ZINC03814675	138	37.17	YES	10
5001	ZINC04169837	11741	37.2	NO	-
5002	ZINC03971152	11188	37.23	NO	-
5003	ZINC01390474	3827	37.24	NO	-
5004	ZINC03860022	10649	37.24	NO	-
5005	ZINC02621262	5486	37.26	NO	-
5006	ZINC03850572	9619	37.28	NO	-
5007	ZINC01114740	3119	37.29	NO	-
5008	ZINC03357174	7704	37.29	NO	-
5009	ZINC02914441	6589	37.3	NO	-
5010	ZINC01503377	4194	37.31	NO	-
5011	ZINC02996400	7032	37.33	NO	-
5012	ZINC00712848	1173	37.45	NO	-
5013	ZINC00054031	47	37.46	NO	-
5014	ZINC02686565	5773	37.48	NO	-
5015	ZINC02922839	6802	37.52	NO	-
5016	ZINC03383377	7854	37.55	NO	-
5017	ZINC00615505	734	37.57	NO	-
5018	ZINC03854931	10178	37.58	NO	-
5019	ZINC02627607	5551	37.6	NO	-
5020	ZINC02425381	5184	37.66	NO	-
5021	ZINC03283771	7427	37.69	NO	-
5022	ZINC01276229	3641	37.8	NO	-
5023	ZINC02718958	5984	37.8	NO	-
5024	ZINC00983228	2400	37.83	NO	-
5025	ZINC03244705	7309	37.86	NO	-
5026	ZINC03409841	7981	37.89	NO	-
5027	ZINC03534443	8845	37.94	NO	-
5028	ZINC04412744	12209	37.97	NO	-
5029	ZINC03554264	8944	37.99	NO	-
5030	ZINC03520098	8741	38.01	NO	-
5031	ZINC00423596	445	38.03	NO	-
5032	ZINC03855101	10191	38.04	NO	-
5033	ZINC00109420	124	38.05	NO	-
5034	ZINC02198489	4691	38.05	NO	-
5035	ZINC03598843	9207	38.05	NO	-
5036	ZINC03270719	7386	38.06	NO	-
5037	ZINC03385456	7867	38.06	NO	-
5038	ZINC00724961	1240	38.13	NO	-
5039	ZINC04394516	12169	38.13	NO	-
5040	ZINC01087966	3014	38.18	NO	-
5041	ZINC04148649	11679	38.18	NO	-
5042	ZINC00628253	795	38.19	NO	-
5043	ZINC03969412	11104	38.19	NO	-
5044	ZINC02236522	4797	38.2	NO	-
5045	ZINC00641631	898	38.23	NO	-
5046	ZINC03351411	7684	38.23	NO	-
5047	ZINC03492904	8466	38.27	NO	-
5048	ZINC02763048	6117	38.33	NO	-
5049	ZINC02812051	6332	38.33	NO	-
5050	ZINC03513130	8704	38.38	NO	-
5051	ZINC02723960	6024	38.41	NO	-
5052	ZINC01059653	2846	38.42	NO	-
5053	ZINC02867424	6445	38.42	NO	-
5054	ZINC00946440	2250	38.43	NO	-
5055	ZINC03492993	8468	38.46	NO	-
5056	ZINC02914397	6587	38.54	NO	-
5057	ZINC02465963	5286	38.58	NO	-
5058	ZINC03370920	7809	38.58	NO	-
5059	ZINC02914499	6607	38.59	NO	-
5060	ZINC03594583	9175	38.61	NO	-
5061	ZINC04121334	11639	38.62	NO	-
5062	ZINC01513055	4245	38.64	NO	-
5063	ZINC01046707	2759	38.74	NO	-
5064	ZINC02977821	7004	38.74	NO	-
5065	ZINC01466641	4105	38.76	NO	-
5066	ZINC03600157	9217	38.76	NO	-
5067	ZINC00703579	1141	38.77	NO	-
5068	ZINC01158307	3373	38.8	NO	-
5069	ZINC00670886	1036	38.83	NO	-
5070	ZINC02370923	5071	38.86	NO	-
5071	ZINC03867302	10737	38.86	NO	-
5072	ZINC04488243	12466	38.86	NO	-
5073	ZINC03854146	10045	38.88	NO	-
5074	ZINC01466649	4108	38.9	NO	-
5075	ZINC00667988	1014	38.93	NO	-
5076	ZINC02902637	6532	38.95	NO	-
5077	ZINC00450802	498	38.97	NO	-
5078	ZINC03507274	8670	38.97	NO	-
5079	ZINC02647982	5656	38.99	NO	-
5080	ZINC03293005	7458	39.01	NO	-
5081	ZINC02841929	6367	39.03	NO	-
5082	ZINC02712164	5855	39.05	NO	-
5083	ZINC00301807	328	39.07	NO	-
5084	ZINC02803642	6295	39.09	NO	-
5085	ZINC03864333	10690	39.09	NO	-
5086	ZINC04288240	11956	39.11	NO	-
5087	ZINC00950776	2274	39.18	NO	-
5088	ZINC03853625	9929	39.19	NO	-
5089	ZINC03675958	9458	39.25	NO	-
5090	ZINC00738274	1284	39.28	NO	-
5091	ZINC02396016	5113	39.32	NO	-
5092	ZINC04062270	11561	39.34	NO	-
5093	ZINC00941946	2222	39.37	NO	-
5094	ZINC00044313	27	39.41	NO	-
5095	ZINC01451448	4045	39.42	NO	-
5096	ZINC02803643	6296	39.42	NO	-
5097	ZINC03853995	10035	39.43	NO	-
5098	ZINC04620225	12586	39.44	NO	-
5099	ZINC01359809	3735	39.45	NO	-
5100	ZINC00615497	732	39.47	NO	-
5101	ZINC01120090	3158	39.49	NO	-
5102	ZINC03827365	9551	39.58	NO	-
5103	ZINC02764536	6124	39.62	NO	-
5104	ZINC02573594	5430	39.64	NO	-
5105	ZINC03012414	7051	39.65	NO	-
5106	ZINC04023808	11496	39.7	NO	-
5107	ZINC01050606	2788	39.73	NO	-
5108	ZINC02223096	4766	39.74	NO	-
5109	ZINC02656265	5711	39.74	NO	-
5110	ZINC00705718	1155	39.76	NO	-
5111	ZINC03319735	7536	39.8	NO	-
5112	ZINC03853034	9796	39.81	NO	-
5113	ZINC03854899	10173	39.83	NO	-
5114	ZINC02628011	5559	39.85	NO	-
5115	ZINC01133935	3254	39.86	NO	-
5116	ZINC02715836	5926	39.88	NO	-
5117	ZINC00071835	65	39.92	NO	-
5118	ZINC01151275	3338	39.92	NO	-
5119	ZINC00709800	1165	39.93	NO	-
5120	ZINC03471393	8371	39.93	NO	-
5121	ZINC03619953	9366	39.93	NO	-
5122	ZINC01056156	2819	39.94	NO	-
5123	ZINC01027844	2585	39.95	NO	-
5124	ZINC03562179	9001	39.95	NO	-
5125	ZINC00850712	1844	40.0	NO	-
5126	ZINC00638093	854	40.04	NO	-
5127	ZINC01072363	2926	40.04	NO	-
5128	ZINC01748010	4344	40.06	NO	-
5129	ZINC00810274	1536	40.07	NO	-
5130	ZINC03854488	10093	40.09	NO	-
5131	ZINC02418401	5168	40.1	NO	-
5132	ZINC03456458	8199	40.1	NO	-
5133	ZINC01207323	3529	40.13	NO	-
5134	ZINC03594590	9177	40.13	NO	-
5135	ZINC03452615	8179	40.14	NO	-
5136	ZINC02497590	5347	40.15	NO	-
5137	ZINC00224787	295	40.16	NO	-
5138	ZINC03167083	7179	40.16	NO	-
5139	ZINC00645532	921	40.19	NO	-
5140	ZINC00727479	1246	40.22	NO	-
5141	ZINC00642036	900	40.25	NO	-
5142	ZINC03348471	7670	40.26	NO	-
5143	ZINC02915385	6649	40.27	NO	-
5144	ZINC03222413	7263	40.28	NO	-
5145	ZINC03969848	11119	40.28	NO	-
5146	ZINC03420922	8031	40.3	NO	-
5147	ZINC00487793	533	40.31	NO	-
5148	ZINC03498992	8592	40.33	NO	-
5149	ZINC01165441	3419	40.35	NO	-
5150	ZINC01441761	4004	40.38	NO	-
5151	ZINC02803212	6294	40.38	NO	-
5152	ZINC00187205	195	40.39	NO	-
5153	ZINC03854262	10062	40.39	NO	-
5154	ZINC02715818	5919	40.43	NO	-
5155	ZINC02863588	6435	40.43	NO	-
5156	ZINC01157936	3370	40.44	NO	-
5157	ZINC03467140	8356	40.47	NO	-
5158	ZINC00092721	91	40.48	NO	-
5159	ZINC04037560	11523	40.5	NO	-
5160	ZINC00718023	1207	40.51	NO	-
5161	ZINC02792369	6210	40.51	NO	-
5162	ZINC03790549	9503	40.57	NO	-
5163	ZINC00796280	1444	40.61	NO	-
5164	ZINC01431493	3961	40.61	NO	-
5165	ZINC01268382	3627	40.62	NO	-
5166	ZINC02988161	7019	40.64	NO	-
5167	ZINC02151371	4653	40.65	NO	-
5168	ZINC04376029	12135	40.66	NO	-
5169	ZINC04407433	12193	40.66	NO	-
5170	ZINC00882944	2020	40.68	NO	-
5171	ZINC02969287	6969	40.73	NO	-
5172	ZINC03512066	8696	40.73	NO	-
5173	ZINC00713283	1179	40.74	NO	-
5174	ZINC01107864	3066	40.74	NO	-
5175	ZINC00122461	141	40.76	NO	-
5176	ZINC02347356	4991	40.77	NO	-
5177	ZINC02692961	5803	40.78	NO	-
5178	ZINC00609405	721	40.8	NO	-
5179	ZINC02974073	7001	40.81	NO	-
5180	ZINC03525023	8767	40.83	NO	-
5181	ZINC03856011	10220	40.87	NO	-
5182	ZINC00222149	237	40.88	NO	-
5183	ZINC03867308	10739	40.88	NO	-
5184	ZINC03493840	8486	40.89	NO	-
5185	ZINC01189548	3484	40.91	NO	-
5186	ZINC03386130	7879	40.91	NO	-
5187	ZINC01125689	3197	40.93	NO	-
5188	ZINC04484174	12420	40.94	NO	-
5189	ZINC02971110	6980	40.96	NO	-
5190	ZINC03416362	8009	40.98	NO	-
5191	ZINC02853936	6396	41.0	NO	-
5192	ZINC03858250	10410	41.02	NO	-
5193	ZINC01109179	3078	41.04	NO	-
5194	ZINC00815189	1589	41.06	NO	-
5195	ZINC01441530	3998	41.06	NO	-
5196	ZINC01516567	4259	41.09	NO	-
5197	ZINC03506088	8651	41.09	NO	-
5198	ZINC02889902	6525	41.12	NO	-
5199	ZINC01212149	3553	41.13	NO	-
5200	ZINC03850715	9630	41.13	NO	-
5201	ZINC02709882	5853	41.15	NO	-
5202	ZINC03856190	10234	41.16	NO	-
5203	ZINC00828328	1677	41.21	NO	-
5204	ZINC03462787	8322	41.21	NO	-
5205	ZINC00849418	1836	41.23	NO	-
5206	ZINC03458309	8220	41.24	NO	-
5207	ZINC04249088	11853	41.25	NO	-
5208	ZINC04045967	11537	41.26	NO	-
5209	ZINC00849703	1840	41.3	NO	-
5210	ZINC04005158	11482	41.32	NO	-
5211	ZINC00606121	718	41.34	NO	-
5212	ZINC04622969	12590	41.36	NO	-
5213	ZINC04193231	11777	41.37	NO	-
5214	ZINC02713346	5908	41.45	NO	-
5215	ZINC01149342	3332	41.46	NO	-
5216	ZINC04389367	12163	41.46	NO	-
5217	ZINC03565830	9055	41.47	NO	-
5218	ZINC03609214	9291	41.47	NO	-
5219	ZINC04311830	12002	41.48	NO	-
5220	ZINC03859648	10601	41.51	NO	-
5221	ZINC03498557	8576	41.52	NO	-
5222	ZINC01390938	3829	41.55	NO	-
5223	ZINC03386798	7885	41.56	NO	-
5224	ZINC02792372	6211	41.57	NO	-
5225	ZINC02927687	6825	41.57	NO	-
5226	ZINC03525065	8769	41.6	NO	-
5227	ZINC00846903	1809	41.63	NO	-
5228	ZINC00784565	1391	41.64	NO	-
5229	ZINC00718020	1204	41.65	NO	-
5230	ZINC04347803	12083	41.69	NO	-
5231	ZINC01503379	4195	41.7	NO	-
5232	ZINC02302564	4885	41.72	NO	-
5233	ZINC04170302	11753	41.72	NO	-
5234	ZINC03358126	7713	41.73	NO	-
5235	ZINC03857606	10337	41.76	NO	-
5236	ZINC03366797	7740	41.77	NO	-
5237	ZINC04385433	12155	41.82	NO	-
5238	ZINC03358129	7714	41.84	NO	-
5239	ZINC03565642	9044	41.85	NO	-
5240	ZINC03867534	10763	41.86	NO	-
5241	ZINC00955118	2303	41.89	NO	-
5242	ZINC02347227	4989	41.9	NO	-
5243	ZINC04404868	12183	41.93	NO	-
5244	ZINC03579827	9133	41.98	NO	-
5245	ZINC02400961	5127	41.99	NO	-
5246	ZINC02691556	5784	42.01	NO	-
5247	ZINC02437632	5220	42.02	NO	-
5248	ZINC00718024	1208	42.03	NO	-
5249	ZINC02061937	4589	42.03	NO	-
5250	ZINC03613324	9348	42.05	NO	-
5251	ZINC04246286	11840	42.1	NO	-
5252	ZINC03862466	10669	42.13	NO	-
5253	ZINC03384252	7856	42.15	NO	-
5254	ZINC03548335	8905	42.19	NO	-
5255	ZINC00993923	2460	42.21	NO	-
5256	ZINC03609618	9292	42.22	NO	-
5257	ZINC00625014	770	42.28	NO	-
5258	ZINC02917379	6700	42.33	NO	-
5259	ZINC03558533	8980	42.33	NO	-
5260	ZINC03479176	8404	42.34	NO	-
5261	ZINC02624655	5522	42.39	NO	-
5262	ZINC01353472	3716	42.4	NO	-
5263	ZINC00718022	1206	42.41	NO	-
5264	ZINC03249461	7331	42.44	NO	-
5265	ZINC01366029	3774	42.53	NO	-
5266	ZINC01466647	4106	42.54	NO	-
5267	ZINC01627683	4319	42.56	NO	-
5268	ZINC01061851	2857	42.58	NO	-
5269	ZINC01347399	3709	42.59	NO	-
5270	ZINC04485310	12438	42.61	NO	-
5271	ZINC04266551	11893	42.63	NO	-
5272	ZINC02763122	6118	42.67	NO	-
5273	ZINC01068572	2882	42.69	NO	-
5274	ZINC01197846	3511	42.69	NO	-
5275	ZINC03350587	7681	42.69	NO	-
5276	ZINC03853079	9805	42.69	NO	-
5277	ZINC03987325	11390	42.75	NO	-
5278	ZINC04443464	12260	42.77	NO	-
5279	ZINC00857170	1910	42.79	NO	-
5280	ZINC03565788	9051	42.83	NO	-
5281	ZINC00811724	1548	42.84	NO	-
5282	ZINC03501745	8624	42.87	NO	-
5283	ZINC02918352	6744	42.88	NO	-
5284	ZINC02918945	6763	42.89	NO	-
5285	ZINC02199937	4694	42.9	NO	-
5286	ZINC00705717	1154	42.91	NO	-
5287	ZINC02956127	6914	42.91	NO	-
5288	ZINC03358476	7716	42.91	NO	-
5289	ZINC00720254	1228	42.97	NO	-
5290	ZINC00514836	550	42.98	NO	-
5291	ZINC02433830	5209	42.99	NO	-
5292	ZINC03245526	7311	42.99	NO	-
5293	ZINC01183363	3465	43.0	NO	-
5294	ZINC00814245	1566	43.03	NO	-
5295	ZINC03852962	9774	43.04	NO	-
5296	ZINC00108941	123	43.07	NO	-
5297	ZINC03367802	7755	43.08	NO	-
5298	ZINC03227904	7284	43.09	NO	-
5299	ZINC01134620	3260	43.1	NO	-
5300	ZINC00990597	2442	43.12	NO	-
5301	ZINC04307374	11989	43.15	NO	-
5302	ZINC02665263	5763	43.16	NO	-
5303	ZINC03358604	7717	43.16	NO	-
5304	ZINC00713284	1180	43.18	NO	-
5305	ZINC00955782	2307	43.18	NO	-
5306	ZINC03460328	8270	43.19	NO	-
5307	ZINC03866722	10696	43.21	NO	-
5308	ZINC00120408	139	43.23	NO	-
5309	ZINC00664242	1003	43.28	NO	-
5310	ZINC01196869	3507	43.28	NO	-
5311	ZINC02723933	6023	43.29	NO	-
5312	ZINC03579818	9130	43.29	NO	-
5313	ZINC04246370	11844	43.33	NO	-
5314	ZINC00843801	1766	43.35	NO	-
5315	ZINC03611940	9337	43.38	NO	-
5316	ZINC04316653	12027	43.42	NO	-
5317	ZINC00558588	612	43.43	NO	-
5318	ZINC00646661	952	43.45	NO	-
5319	ZINC01018845	2529	43.46	NO	-
5320	ZINC03533455	8832	43.46	NO	-
5321	ZINC00425574	470	43.53	NO	-
5322	ZINC00812108	1550	43.53	NO	-
5323	ZINC01165765	3421	43.54	NO	-
5324	ZINC00987948	2427	43.57	NO	-
5325	ZINC00044314	28	43.62	NO	-
5326	ZINC01149343	3333	43.63	NO	-
5327	ZINC03463847	8331	43.66	NO	-
5328	ZINC00675362	1052	43.67	NO	-
5329	ZINC00949715	2264	43.7	NO	-
5330	ZINC02293329	4872	43.7	NO	-
5331	ZINC02804036	6297	43.7	NO	-
5332	ZINC03339917	7626	43.73	NO	-
5333	ZINC03558965	8981	43.73	NO	-
5334	ZINC02800131	6270	43.76	NO	-
5335	ZINC00939027	2188	43.77	NO	-
5336	ZINC04059324	11553	43.77	NO	-
5337	ZINC04233598	11819	43.77	NO	-
5338	ZINC01363105	3746	43.79	NO	-
5339	ZINC03321170	7542	43.8	NO	-
5340	ZINC00938503	2179	43.81	NO	-
5341	ZINC03970030	11142	43.85	NO	-
5342	ZINC03516713	8723	43.86	NO	-
5343	ZINC03867709	10772	43.89	NO	-
5344	ZINC00423656	450	43.9	NO	-
5345	ZINC00784763	1394	43.9	NO	-
5346	ZINC02914349	6579	43.9	NO	-
5347	ZINC04358748	12112	43.91	NO	-
5348	ZINC04023832	11498	43.95	NO	-
5349	ZINC03329659	7574	43.98	NO	-
5350	ZINC02896456	6526	44.0	NO	-
5351	ZINC03538283	8867	44.0	NO	-
5352	ZINC00448599	496	44.01	NO	-
5353	ZINC04484623	12427	44.03	NO	-
5354	ZINC01485032	4136	44.08	NO	-
5355	ZINC02918916	6758	44.08	NO	-
5356	ZINC02215355	4739	44.09	NO	-
5357	ZINC03499001	8593	44.1	NO	-
5358	ZINC01196051	3502	44.12	NO	-
5359	ZINC02730068	6039	44.12	NO	-
5360	ZINC03594886	9186	44.12	NO	-
5361	ZINC01511995	4237	44.13	NO	-
5362	ZINC02625991	5534	44.13	NO	-
5363	ZINC01130251	3237	44.17	NO	-
5364	ZINC00903107	2083	44.18	NO	-
5365	ZINC01385579	3806	44.2	NO	-
5366	ZINC03497456	8532	44.2	NO	-
5367	ZINC00718027	1211	44.27	NO	-
5368	ZINC00558030	605	44.28	NO	-
5369	ZINC02713264	5891	44.29	NO	-
5370	ZINC00991199	2445	44.32	NO	-
5371	ZINC00423594	444	44.36	NO	-
5372	ZINC00806138	1504	44.36	NO	-
5373	ZINC02730930	6045	44.36	NO	-
5374	ZINC03889735	10915	44.38	NO	-
5375	ZINC01095176	3032	44.39	NO	-
5376	ZINC02376753	5085	44.41	NO	-
5377	ZINC00252339	307	44.43	NO	-
5378	ZINC00811410	1546	44.43	NO	-
5379	ZINC04002427	11470	44.43	NO	-
5380	ZINC01105526	3052	44.45	NO	-
5381	ZINC03855102	10192	44.45	NO	-
5382	ZINC03993028	11423	44.48	NO	-
5383	ZINC01236717	3594	44.5	NO	-
5384	ZINC00951621	2287	44.56	NO	-
5385	ZINC03410255	7987	44.56	NO	-
5386	ZINC00646334	930	44.6	NO	-
5387	ZINC02713192	5870	44.62	NO	-
5388	ZINC01136264	3269	44.63	NO	-
5389	ZINC02374038	5080	44.63	NO	-
5390	ZINC00958261	2327	44.64	NO	-
5391	ZINC03248142	7329	44.64	NO	-
5392	ZINC02351364	5011	44.65	NO	-
5393	ZINC02699066	5832	44.65	NO	-
5394	ZINC03857810	10363	44.71	NO	-
5395	ZINC01024702	2564	44.72	NO	-
5396	ZINC00256205	308	44.74	NO	-
5397	ZINC02384961	5096	44.76	NO	-
5398	ZINC00814938	1580	44.77	NO	-
5399	ZINC01080902	3003	44.78	NO	-
5400	ZINC03462247	8308	44.79	NO	-
5401	ZINC03956586	11049	44.79	NO	-
5402	ZINC01422529	3912	44.84	NO	-
5403	ZINC01024089	2560	44.85	NO	-
5404	ZINC00937224	2168	44.87	NO	-
5405	ZINC03889937	10930	44.87	NO	-
5406	ZINC02304564	4887	44.89	NO	-
5407	ZINC03890172	10939	44.91	NO	-
5408	ZINC03513272	8706	44.93	NO	-
5409	ZINC04335440	12071	44.95	NO	-
5410	ZINC00780174	1356	45.02	NO	-
5411	ZINC01125703	3202	45.06	NO	-
5412	ZINC03555646	8961	45.08	NO	-
5413	ZINC01052748	2798	45.13	NO	-
5414	ZINC01936738	4435	45.14	NO	-
5415	ZINC01128953	3231	45.16	NO	-
5416	ZINC03858299	10415	45.29	NO	-
5417	ZINC00897557	2074	45.32	NO	-
5418	ZINC00815361	1593	45.38	NO	-
5419	ZINC03555559	8957	45.41	NO	-
5420	ZINC01111903	3099	45.43	NO	-
5421	ZINC02625276	5528	45.43	NO	-
5422	ZINC03859647	10600	45.45	NO	-
5423	ZINC00675652	1061	45.46	NO	-
5424	ZINC04145544	11677	45.5	NO	-
5425	ZINC01394949	3845	45.55	NO	-
5426	ZINC00920337	2130	45.56	NO	-
5427	ZINC03493105	8472	45.57	NO	-
5428	ZINC03861971	10661	45.59	NO	-
5429	ZINC02660928	5741	45.63	NO	-
5430	ZINC02956416	6916	45.63	NO	-
5431	ZINC04178409	11760	45.65	NO	-
5432	ZINC04464924	12315	45.66	NO	-
5433	ZINC01023804	2557	45.67	NO	-
5434	ZINC01936737	4434	45.73	NO	-
5435	ZINC03969999	11139	45.73	NO	-
5436	ZINC00933980	2158	45.8	NO	-
5437	ZINC04308402	11993	45.83	NO	-
5438	ZINC02199938	4695	45.84	NO	-
5439	ZINC02215930	4742	45.86	NO	-
5440	ZINC03424374	8053	45.92	NO	-
5441	ZINC03409665	7980	45.93	NO	-
5442	ZINC00117101	131	45.95	NO	-
5443	ZINC01422615	3914	45.95	NO	-
5444	ZINC02328831	4939	45.95	NO	-
5445	ZINC03430794	8079	45.95	NO	-
5446	ZINC03453064	8189	45.95	NO	-
5447	ZINC03857812	10365	45.97	NO	-
5448	ZINC02369351	5067	46.06	NO	-
5449	ZINC02628013	5561	46.06	NO	-
5450	ZINC00959162	2338	46.08	NO	-
5451	ZINC01380555	3788	46.08	NO	-
5452	ZINC00424991	463	46.13	NO	-
5453	ZINC01519468	4297	46.14	NO	-
5454	ZINC02561792	5422	46.16	NO	-
5455	ZINC04325446	12048	46.17	NO	-
5456	ZINC02612849	5457	46.22	NO	-
5457	ZINC00701901	1132	46.24	NO	-
5458	ZINC00830006	1685	46.26	NO	-
5459	ZINC02730751	6042	46.26	NO	-
5460	ZINC02485179	5333	46.27	NO	-
5461	ZINC02868399	6446	46.27	NO	-
5462	ZINC02660805	5739	46.3	NO	-
5463	ZINC02802464	6287	46.3	NO	-
5464	ZINC02621035	5481	46.31	NO	-
5465	ZINC01015890	2523	46.32	NO	-
5466	ZINC00871846	1976	46.33	NO	-
5467	ZINC00955273	2305	46.34	NO	-
5468	ZINC04008118	11486	46.38	NO	-
5469	ZINC02624018	5519	46.43	NO	-
5470	ZINC03176258	7187	46.46	NO	-
5471	ZINC00855254	1873	46.48	NO	-
5472	ZINC01072206	2912	46.48	NO	-
5473	ZINC02918929	6761	46.49	NO	-
5474	ZINC02916281	6680	46.5	NO	-
5475	ZINC03474822	8377	46.55	NO	-
5476	ZINC01025382	2568	46.56	NO	-
5477	ZINC04317648	12032	46.57	NO	-
5478	ZINC03410272	7988	46.61	NO	-
5479	ZINC02747108	6081	46.62	NO	-
5480	ZINC00652806	966	46.63	NO	-
5481	ZINC03559083	8982	46.65	NO	-
5482	ZINC01155878	3354	46.66	NO	-
5483	ZINC03856012	10221	46.71	NO	-
5484	ZINC03217528	7252	46.73	NO	-
5485	ZINC02713256	5889	46.77	NO	-
5486	ZINC02764716	6126	46.77	NO	-
5487	ZINC00050877	40	46.81	NO	-
5488	ZINC01137329	3275	46.81	NO	-
5489	ZINC02465644	5282	46.85	NO	-
5490	ZINC02713227	5883	46.85	NO	-
5491	ZINC03505644	8645	46.86	NO	-
5492	ZINC03621399	9380	46.89	NO	-
5493	ZINC02918155	6726	46.91	NO	-
5494	ZINC03462715	8319	46.91	NO	-
5495	ZINC03987960	11394	46.94	NO	-
5496	ZINC02788950	6178	46.95	NO	-
5497	ZINC03508559	8680	46.97	NO	-
5498	ZINC01507757	4215	47.04	NO	-
5499	ZINC02752536	6091	47.04	NO	-
5500	ZINC00877464	1985	47.07	NO	-
5501	ZINC03553933	8937	47.08	NO	-
5502	ZINC00193683	206	47.13	NO	-
5503	ZINC01424561	3920	47.16	NO	-
5504	ZINC03488613	8444	47.16	NO	-
5505	ZINC02626077	5535	47.22	NO	-
5506	ZINC01466573	4087	47.23	NO	-
5507	ZINC03867297	10736	47.23	NO	-
5508	ZINC02646029	5644	47.25	NO	-
5509	ZINC03368019	7761	47.25	NO	-
5510	ZINC02715842	5928	47.28	NO	-
5511	ZINC00827128	1657	47.31	NO	-
5512	ZINC02234326	4795	47.33	NO	-
5513	ZINC01428887	3946	47.35	NO	-
5514	ZINC03445935	8142	47.41	NO	-
5515	ZINC02265804	4841	47.42	NO	-
5516	ZINC03554648	8951	47.47	NO	-
5517	ZINC03852899	9762	47.48	NO	-
5518	ZINC03336855	7614	47.49	NO	-
5519	ZINC03399571	7931	47.51	NO	-
5520	ZINC02917375	6698	47.53	NO	-
5521	ZINC02914573	6618	47.57	NO	-
5522	ZINC02914633	6627	47.59	NO	-
5523	ZINC01020466	2549	47.6	NO	-
5524	ZINC01466579	4092	47.62	NO	-
5525	ZINC01182143	3461	47.64	NO	-
5526	ZINC02970296	6977	47.65	NO	-
5527	ZINC04000738	11442	47.68	NO	-
5528	ZINC00150850	170	47.7	NO	-
5529	ZINC01170742	3434	47.7	NO	-
5530	ZINC03579586	9097	47.7	NO	-
5531	ZINC03970035	11146	47.71	NO	-
5532	ZINC04246790	11846	47.71	NO	-
5533	ZINC01115220	3128	47.74	NO	-
5534	ZINC01657439	4335	47.75	NO	-
5535	ZINC03565652	9046	47.76	NO	-
5536	ZINC02216157	4743	47.77	NO	-
5537	ZINC01415826	3898	47.79	NO	-
5538	ZINC03630722	9395	47.81	NO	-
5539	ZINC00068604	54	47.86	NO	-
5540	ZINC01046120	2757	47.87	NO	-
5541	ZINC03449821	8161	47.87	NO	-
5542	ZINC02500076	5362	47.88	NO	-
5543	ZINC01040614	2726	47.89	NO	-
5544	ZINC03857121	10273	47.89	NO	-
5545	ZINC03511425	8692	47.92	NO	-
5546	ZINC04249113	11857	47.96	NO	-
5547	ZINC03467212	8359	47.97	NO	-
5548	ZINC03553839	8934	47.97	NO	-
5549	ZINC02355157	5027	47.99	NO	-
5550	ZINC00827165	1659	48.0	NO	-
5551	ZINC03325600	7558	48.04	NO	-
5552	ZINC04260785	11886	48.06	NO	-
5553	ZINC03429352	8075	48.13	NO	-
5554	ZINC03462552	8316	48.16	NO	-
5555	ZINC02956494	6922	48.19	NO	-
5556	ZINC03497811	8560	48.19	NO	-
5557	ZINC01513120	4247	48.2	NO	-
5558	ZINC02023357	4582	48.22	NO	-
5559	ZINC01072250	2923	48.23	NO	-
5560	ZINC02437024	5217	48.27	NO	-
5561	ZINC03600686	9227	48.28	NO	-
5562	ZINC03889958	10935	48.28	NO	-
5563	ZINC03859016	10513	48.3	NO	-
5564	ZINC04108186	11624	48.31	NO	-
5565	ZINC03854669	10147	48.33	NO	-
5566	ZINC04326424	12051	48.35	NO	-
5567	ZINC00222398	266	48.36	NO	-
5568	ZINC03452652	8183	48.37	NO	-
5569	ZINC02713236	5886	48.38	NO	-
5570	ZINC01889870	4404	48.39	NO	-
5571	ZINC01390358	3822	48.41	NO	-
5572	ZINC02919264	6787	48.42	NO	-
5573	ZINC03493294	8480	48.42	NO	-
5574	ZINC02916276	6679	48.45	NO	-
5575	ZINC00958253	2326	48.46	NO	-
5576	ZINC03854930	10177	48.46	NO	-
5577	ZINC00050878	41	48.48	NO	-
5578	ZINC03519472	8738	48.5	NO	-
5579	ZINC01380472	3786	48.53	NO	-
5580	ZINC02919276	6789	48.56	NO	-
5581	ZINC04505668	12538	48.57	NO	-
5582	ZINC01010130	2508	48.58	NO	-
5583	ZINC01440127	3983	48.66	NO	-
5584	ZINC00930698	2153	48.67	NO	-
5585	ZINC03379882	7836	48.68	NO	-
5586	ZINC02241935	4818	48.7	NO	-
5587	ZINC03153566	7174	48.77	NO	-
5588	ZINC03563837	9038	48.77	NO	-
5589	ZINC02793681	6222	48.8	NO	-
5590	ZINC03622691	9382	48.8	NO	-
5591	ZINC02646030	5645	48.83	NO	-
5592	ZINC02353278	5015	48.85	NO	-
5593	ZINC00958801	2334	48.88	NO	-
5594	ZINC03467214	8360	48.89	NO	-
5595	ZINC04359039	12113	48.91	NO	-
5596	ZINC02735014	6059	48.92	NO	-
5597	ZINC01032085	2613	48.94	NO	-
5598	ZINC03030090	7102	48.97	NO	-
5599	ZINC03397068	7925	48.97	NO	-
5600	ZINC01394390	3844	49.02	NO	-
5601	ZINC02792058	6204	49.02	NO	-
5602	ZINC00107272	117	49.06	NO	-
5603	ZINC02918691	6749	49.08	NO	-
5604	ZINC01748356	4346	49.1	NO	-
5605	ZINC04169841	11745	49.11	NO	-
5606	ZINC03518123	8731	49.15	NO	-
5607	ZINC02712183	5861	49.17	NO	-
5608	ZINC02355127	5026	49.18	NO	-
5609	ZINC01077010	2972	49.2	NO	-
5610	ZINC03016364	7063	49.2	NO	-
5611	ZINC02860800	6419	49.32	NO	-
5612	ZINC02656225	5705	49.38	NO	-
5613	ZINC03243910	7308	49.39	NO	-
5614	ZINC01822100	4386	49.41	NO	-
5615	ZINC03867292	10734	49.44	NO	-
5616	ZINC03600790	9231	49.55	NO	-
5617	ZINC01148062	3325	49.63	NO	-
5618	ZINC01135675	3265	49.76	NO	-
5619	ZINC02324106	4922	49.8	NO	-
5620	ZINC00591483	677	49.85	NO	-
5621	ZINC03559182	8984	49.86	NO	-
5622	ZINC01441762	4006	49.89	NO	-
5623	ZINC02626962	5544	49.9	NO	-
5624	ZINC04308657	12001	49.9	NO	-
5625	ZINC03325647	7559	49.99	NO	-
5626	ZINC00088210	82	50.01	NO	-
5627	ZINC02628014	5562	50.05	NO	-
5628	ZINC00683715	1104	50.14	NO	-
5629	ZINC02425413	5187	50.14	NO	-
5630	ZINC02915390	6652	50.15	NO	-
5631	ZINC03497390	8525	50.17	NO	-
5632	ZINC03360310	7720	50.22	NO	-
5633	ZINC02299056	4878	50.23	NO	-
5634	ZINC03565790	9052	50.23	NO	-
5635	ZINC03518844	8733	50.25	NO	-
5636	ZINC03863019	10676	50.29	NO	-
5637	ZINC01002478	2486	50.32	NO	-
5638	ZINC00894999	2048	50.33	NO	-
5639	ZINC02390181	5100	50.34	NO	-
5640	ZINC01120722	3159	50.35	NO	-
5641	ZINC01976811	4505	50.35	NO	-
5642	ZINC03377309	7830	50.35	NO	-
5643	ZINC02328832	4940	50.36	NO	-
5644	ZINC02919278	6790	50.38	NO	-
5645	ZINC01422344	3911	50.46	NO	-
5646	ZINC01977216	4514	50.49	NO	-
5647	ZINC03600738	9229	50.51	NO	-
5648	ZINC02624451	5520	50.52	NO	-
5649	ZINC03030664	7107	50.54	NO	-
5650	ZINC03371237	7817	50.56	NO	-
5651	ZINC00861714	1935	50.58	NO	-
5652	ZINC00783989	1381	50.7	NO	-
5653	ZINC01495692	4164	50.71	NO	-
5654	ZINC03445719	8141	50.75	NO	-
5655	ZINC03179204	7191	50.78	NO	-
5656	ZINC00487792	532	50.83	NO	-
5657	ZINC03559698	8987	50.84	NO	-
5658	ZINC00383316	388	50.97	NO	-
5659	ZINC00915956	2115	50.98	NO	-
5660	ZINC01045957	2755	51.02	NO	-
5661	ZINC01057324	2826	51.02	NO	-
5662	ZINC04464412	12304	51.03	NO	-
5663	ZINC01115797	3135	51.04	NO	-
5664	ZINC00674961	1049	51.06	NO	-
5665	ZINC03553660	8932	51.12	NO	-
5666	ZINC01111876	3098	51.16	NO	-
5667	ZINC03471192	8370	51.19	NO	-
5668	ZINC03357045	7702	51.2	NO	-
5669	ZINC01054444	2809	51.21	NO	-
5670	ZINC01439910	3977	51.22	NO	-
5671	ZINC04042651	11533	51.22	NO	-
5672	ZINC00665861	1008	51.23	NO	-
5673	ZINC01005382	2498	51.33	NO	-
5674	ZINC01162795	3395	51.39	NO	-
5675	ZINC00655701	975	51.42	NO	-
5676	ZINC01466625	4096	51.42	NO	-
5677	ZINC03660386	9441	51.42	NO	-
5678	ZINC01443540	4011	51.43	NO	-
5679	ZINC02947467	6879	51.44	NO	-
5680	ZINC03444083	8125	51.44	NO	-
5681	ZINC00800460	1466	51.51	NO	-
5682	ZINC03462541	8315	51.53	NO	-
5683	ZINC00133902	152	51.54	NO	-
5684	ZINC03493335	8481	51.54	NO	-
5685	ZINC04279258	11934	51.54	NO	-
5686	ZINC00950775	2273	51.57	NO	-
5687	ZINC02201263	4702	51.57	NO	-
5688	ZINC02914450	6592	51.57	NO	-
5689	ZINC00178324	185	51.59	NO	-
5690	ZINC03377306	7829	51.61	NO	-
5691	ZINC00107310	119	51.63	NO	-
5692	ZINC00801883	1478	51.63	NO	-
5693	ZINC02932481	6839	51.64	NO	-
5694	ZINC03534442	8844	51.64	NO	-
5695	ZINC00638842	875	51.71	NO	-
5696	ZINC03551902	8929	51.72	NO	-
5697	ZINC01079429	2988	51.74	NO	-
5698	ZINC00814845	1575	51.76	NO	-
5699	ZINC02794054	6229	51.76	NO	-
5700	ZINC00630375	819	51.77	NO	-
5701	ZINC03459538	8226	51.77	NO	-
5702	ZINC03594608	9180	51.78	NO	-
5703	ZINC04292039	11970	51.78	NO	-
5704	ZINC01353670	3719	51.79	NO	-
5705	ZINC03594824	9182	51.83	NO	-
5706	ZINC00732273	1261	51.84	NO	-
5707	ZINC02860470	6417	51.86	NO	-
5708	ZINC03816740	9520	51.88	NO	-
5709	ZINC03853342	9853	51.88	NO	-
5710	ZINC02630684	5580	51.89	NO	-
5711	ZINC01519462	4293	51.9	NO	-
5712	ZINC02328295	4938	51.9	NO	-
5713	ZINC02474906	5316	51.9	NO	-
5714	ZINC02918967	6765	51.95	NO	-
5715	ZINC03402627	7946	51.95	NO	-
5716	ZINC00896262	2058	51.96	NO	-
5717	ZINC00567835	626	51.99	NO	-
5718	ZINC03591226	9152	51.99	NO	-
5719	ZINC03853466	9881	52.01	NO	-
5720	ZINC00719221	1215	52.03	NO	-
5721	ZINC00588632	670	52.05	NO	-
5722	ZINC02947624	6883	52.05	NO	-
5723	ZINC00282739	323	52.07	NO	-
5724	ZINC03546622	8894	52.09	NO	-
5725	ZINC03523041	8752	52.1	NO	-
5726	ZINC00071822	64	52.11	NO	-
5727	ZINC04224013	11800	52.19	NO	-
5728	ZINC04407951	12201	52.32	NO	-
5729	ZINC02911608	6558	52.36	NO	-
5730	ZINC00314292	345	52.38	NO	-
5731	ZINC00711147	1168	52.4	NO	-
5732	ZINC02722966	6017	52.4	NO	-
5733	ZINC00887635	2031	52.41	NO	-
5734	ZINC03257246	7345	52.42	NO	-
5735	ZINC03467218	8361	52.43	NO	-
5736	ZINC01263157	3624	52.48	NO	-
5737	ZINC03852953	9767	52.49	NO	-
5738	ZINC03415493	8005	52.5	NO	-
5739	ZINC01109755	3089	52.51	NO	-
5740	ZINC02431323	5203	52.57	NO	-
5741	ZINC03982995	11332	52.59	NO	-
5742	ZINC02646028	5643	52.6	NO	-
5743	ZINC03263011	7366	52.65	NO	-
5744	ZINC00638839	874	52.67	NO	-
5745	ZINC03559180	8983	52.74	NO	-
5746	ZINC03444080	8124	52.78	NO	-
5747	ZINC03319579	7533	52.79	NO	-
5748	ZINC01141162	3290	52.84	NO	-
5749	ZINC03833348	9556	52.86	NO	-
5750	ZINC00622642	746	52.87	NO	-
5751	ZINC00846034	1780	52.87	NO	-
5752	ZINC02699046	5823	52.87	NO	-
5753	ZINC03504057	8634	52.87	NO	-
5754	ZINC03547605	8897	52.89	NO	-
5755	ZINC02327820	4936	52.95	NO	-
5756	ZINC03506780	8658	52.97	NO	-
5757	ZINC04464593	12308	52.97	NO	-
5758	ZINC00905563	2091	52.98	NO	-
5759	ZINC01028095	2586	52.98	NO	-
5760	ZINC04481372	12414	53.02	NO	-
5761	ZINC01359876	3737	53.05	NO	-
5762	ZINC00684886	1111	53.06	NO	-
5763	ZINC02794658	6237	53.06	NO	-
5764	ZINC00389218	400	53.12	NO	-
5765	ZINC02680190	5767	53.15	NO	-
5766	ZINC02215749	4740	53.18	NO	-
5767	ZINC00246091	302	53.21	NO	-
5768	ZINC03462864	8323	53.27	NO	-
5769	ZINC03533453	8831	53.28	NO	-
5770	ZINC02914474	6597	53.3	NO	-
5771	ZINC02338766	4964	53.31	NO	-
5772	ZINC04070262	11566	53.31	NO	-
5773	ZINC02446340	5236	53.32	NO	-
5774	ZINC02831023	6356	53.32	NO	-
5775	ZINC03247746	7323	53.32	NO	-
5776	ZINC03460548	8278	53.32	NO	-
5777	ZINC02310663	4901	53.35	NO	-
5778	ZINC03868636	10844	53.37	NO	-
5779	ZINC01146509	3310	53.39	NO	-
5780	ZINC01122926	3173	53.43	NO	-
5781	ZINC02656235	5708	53.48	NO	-
5782	ZINC02917336	6696	53.48	NO	-
5783	ZINC01246128	3606	53.51	NO	-
5784	ZINC03445654	8140	53.54	NO	-
5785	ZINC03312246	7503	53.58	NO	-
5786	ZINC03495858	8509	53.62	NO	-
5787	ZINC00600721	709	53.64	NO	-
5788	ZINC01478848	4132	53.65	NO	-
5789	ZINC01037593	2681	53.66	NO	-
5790	ZINC00044259	25	53.67	NO	-
5791	ZINC01589287	4310	53.71	NO	-
5792	ZINC03970169	11163	53.72	NO	-
5793	ZINC02922853	6806	53.73	NO	-
5794	ZINC00702811	1135	53.74	NO	-
5795	ZINC02793337	6216	53.74	NO	-
5796	ZINC02956634	6937	53.76	NO	-
5797	ZINC01057831	2835	53.78	NO	-
5798	ZINC01069901	2891	53.78	NO	-
5799	ZINC02590606	5444	53.78	NO	-
5800	ZINC01057433	2830	53.83	NO	-
5801	ZINC00675622	1059	53.87	NO	-
5802	ZINC00713171	1177	53.87	NO	-
5803	ZINC02792041	6203	53.93	NO	-
5804	ZINC00841778	1758	53.95	NO	-
5805	ZINC04056829	11549	53.95	NO	-
5806	ZINC00877465	1986	53.96	NO	-
5807	ZINC01072217	2915	53.97	NO	-
5808	ZINC00851413	1849	53.99	NO	-
5809	ZINC00626130	777	54.0	NO	-
5810	ZINC03247156	7319	54.0	NO	-
5811	ZINC00452375	506	54.08	NO	-
5812	ZINC00734141	1264	54.08	NO	-
5813	ZINC02843366	6368	54.13	NO	-
5814	ZINC00309779	338	54.14	NO	-
5815	ZINC03571469	9076	54.14	NO	-
5816	ZINC03255174	7343	54.16	NO	-
5817	ZINC02170015	4660	54.18	NO	-
5818	ZINC00236048	299	54.22	NO	-
5819	ZINC03452882	8185	54.28	NO	-
5820	ZINC02917164	6691	54.3	NO	-
5821	ZINC02917895	6716	54.3	NO	-
5822	ZINC04087359	11581	54.32	NO	-
5823	ZINC02215927	4741	54.33	NO	-
5824	ZINC01032817	2625	54.39	NO	-
5825	ZINC02843367	6369	54.39	NO	-
5826	ZINC01086310	3011	54.41	NO	-
5827	ZINC01107090	3060	54.45	NO	-
5828	ZINC03814771	183	54.49	YES	21
5829	ZINC03867130	10719	54.49	NO	-
5830	ZINC03052196	7136	54.54	NO	-
5831	ZINC03228403	7286	54.55	NO	-
5832	ZINC00646342	932	54.57	NO	-
5833	ZINC03082537	7149	54.58	NO	-
5834	ZINC03554255	8943	54.59	NO	-
5835	ZINC02351780	5013	54.65	NO	-
5836	ZINC03250600	7338	54.65	NO	-
5837	ZINC02050669	4585	54.66	NO	-
5838	ZINC00221343	231	54.71	NO	-
5839	ZINC02916028	6669	54.71	NO	-
5840	ZINC03528436	8792	54.71	NO	-
5841	ZINC02777109	6138	54.74	NO	-
5842	ZINC02783649	6148	54.74	NO	-
5843	ZINC01353601	3717	54.75	NO	-
5844	ZINC02786315	6159	54.75	NO	-
5845	ZINC03600698	9228	54.76	NO	-
5846	ZINC04389371	12164	54.77	NO	-
5847	ZINC02500284	5374	54.79	NO	-
5848	ZINC01125152	3192	54.8	NO	-
5849	ZINC01021585	2551	54.85	NO	-
5850	ZINC00818895	1610	54.89	NO	-
5851	ZINC01960624	4484	54.91	NO	-
5852	ZINC01366331	3775	54.92	NO	-
5853	ZINC01451095	4036	54.96	NO	-
5854	ZINC00810272	1535	55.02	NO	-
5855	ZINC01072375	2933	55.03	NO	-
5856	ZINC00632779	829	55.04	NO	-
5857	ZINC03493169	8473	55.05	NO	-
5858	ZINC00679593	1084	55.06	NO	-
5859	ZINC03226271	7274	55.08	NO	-
5860	ZINC01191115	3486	55.1	NO	-
5861	ZINC03969947	11138	55.15	NO	-
5862	ZINC04121610	11643	55.21	NO	-
5863	ZINC02883451	6510	55.27	NO	-
5864	ZINC03971587	11208	55.28	NO	-
5865	ZINC00895001	2049	55.29	NO	-
5866	ZINC03445611	8138	55.29	NO	-
5867	ZINC03597917	9196	55.29	NO	-
5868	ZINC03396889	7921	55.32	NO	-
5869	ZINC00703583	1145	55.35	NO	-
5870	ZINC03853878	9994	55.37	NO	-
5871	ZINC00797317	1454	55.38	NO	-
5872	ZINC04193333	11779	55.39	NO	-
5873	ZINC00884327	2022	55.47	NO	-
5874	ZINC00956264	2312	55.48	NO	-
5875	ZINC02382042	5091	55.5	NO	-
5876	ZINC00309776	337	55.52	NO	-
5877	ZINC02212680	4732	55.53	NO	-
5878	ZINC03656783	9436	55.59	NO	-
5879	ZINC03557916	8968	55.63	NO	-
5880	ZINC02400745	5125	55.64	NO	-
5881	ZINC00222342	255	55.65	NO	-
5882	ZINC03890227	10942	55.65	NO	-
5883	ZINC03950538	11046	55.72	NO	-
5884	ZINC02657349	5718	55.73	NO	-
5885	ZINC01518342	4264	55.74	NO	-
5886	ZINC03239642	7303	55.74	NO	-
5887	ZINC02864491	6439	55.78	NO	-
5888	ZINC00784465	1389	55.8	NO	-
5889	ZINC00818879	1609	55.81	NO	-
5890	ZINC00943216	2227	55.81	NO	-
5891	ZINC02237819	4802	55.82	NO	-
5892	ZINC03868666	10848	55.83	NO	-
5893	ZINC03971870	11219	55.83	NO	-
5894	ZINC02658243	5726	55.85	NO	-
5895	ZINC00846904	1810	55.86	NO	-
5896	ZINC02404903	5136	55.86	NO	-
5897	ZINC03498980	8591	55.88	NO	-
5898	ZINC01211952	3547	55.92	NO	-
5899	ZINC00948690	2261	55.96	NO	-
5900	ZINC03816527	9519	55.96	NO	-
5901	ZINC03327484	7571	56.0	NO	-
5902	ZINC03533411	8830	56.0	NO	-
5903	ZINC00638819	869	56.01	NO	-
5904	ZINC00856292	1894	56.01	NO	-
5905	ZINC00951562	2286	56.06	NO	-
5906	ZINC01814617	4381	56.11	NO	-
5907	ZINC01095620	3033	56.13	NO	-
5908	ZINC01364536	3764	56.14	NO	-
5909	ZINC01119379	3152	56.15	NO	-
5910	ZINC02621679	5492	56.16	NO	-
5911	ZINC00222153	240	56.18	NO	-
5912	ZINC01485754	4137	56.23	NO	-
5913	ZINC01499924	4184	56.25	NO	-
5914	ZINC03866762	10700	56.27	NO	-
5915	ZINC03889743	10918	56.27	NO	-
5916	ZINC00646479	948	56.28	NO	-
5917	ZINC00069682	58	56.32	NO	-
5918	ZINC00858971	1930	56.32	NO	-
5919	ZINC03385453	7866	56.33	NO	-
5920	ZINC00788097	1398	56.34	NO	-
5921	ZINC04307132	11988	56.34	NO	-
5922	ZINC00655683	973	56.36	NO	-
5923	ZINC01291364	3657	56.36	NO	-
5924	ZINC00638109	857	56.38	NO	-
5925	ZINC00097313	103	56.4	NO	-
5926	ZINC01002696	2488	56.48	NO	-
5927	ZINC00675591	1056	56.5	NO	-
5928	ZINC01229998	3585	56.51	NO	-
5929	ZINC02601964	5454	56.51	NO	-
5930	ZINC03867506	10759	56.53	NO	-
5931	ZINC01056841	2825	56.59	NO	-
5932	ZINC01146531	3311	56.59	NO	-
5933	ZINC02859480	6412	56.72	NO	-
5934	ZINC03495790	8507	56.73	NO	-
5935	ZINC02437770	5221	56.74	NO	-
5936	ZINC03851681	9702	56.74	NO	-
5937	ZINC03853059	9802	56.83	NO	-
5938	ZINC02660072	5733	56.85	NO	-
5939	ZINC01364200	3753	56.93	NO	-
5940	ZINC00123762	142	56.94	NO	-
5941	ZINC04462714	12292	56.95	NO	-
5942	ZINC04056497	11548	56.96	NO	-
5943	ZINC00836173	1726	56.97	NO	-
5944	ZINC02124256	4636	57.0	NO	-
5945	ZINC00751858	1291	57.01	NO	-
5946	ZINC03814768	142	57.01	YES	13
5947	ZINC02316350	4908	57.04	NO	-
5948	ZINC01071697	2899	57.05	NO	-
5949	ZINC03902709	11001	57.1	NO	-
5950	ZINC02326883	4933	57.11	NO	-
5951	ZINC02854671	6397	57.12	NO	-
5952	ZINC02465669	5284	57.16	NO	-
5953	ZINC00805920	1501	57.26	NO	-
5954	ZINC03994465	11424	57.29	NO	-
5955	ZINC00836267	1728	57.32	NO	-
5956	ZINC00425583	471	57.33	NO	-
5957	ZINC00638289	861	57.33	NO	-
5958	ZINC00222156	241	57.38	NO	-
5959	ZINC01440874	3985	57.4	NO	-
5960	ZINC02793345	6218	57.41	NO	-
5961	ZINC03968139	11066	57.47	NO	-
5962	ZINC01072372	2931	57.54	NO	-
5963	ZINC00986288	2421	57.56	NO	-
5964	ZINC00827418	1669	57.58	NO	-
5965	ZINC03313538	7509	57.61	NO	-
5966	ZINC02714370	5912	57.62	NO	-
5967	ZINC03857789	10360	57.66	NO	-
5968	ZINC04292216	11972	57.67	NO	-
5969	ZINC03593734	9167	57.68	NO	-
5970	ZINC03853123	9810	57.72	NO	-
5971	ZINC01463529	4077	57.73	NO	-
5972	ZINC02806233	6305	57.74	NO	-
5973	ZINC01142578	3299	57.75	NO	-
5974	ZINC01057797	2834	57.76	NO	-
5975	ZINC03857492	10323	57.77	NO	-
5976	ZINC03385289	7861	57.8	NO	-
5977	ZINC00426837	476	57.86	NO	-
5978	ZINC02206976	4712	57.89	NO	-
5979	ZINC03950536	11045	57.97	NO	-
5980	ZINC03852489	9737	57.98	NO	-
5981	ZINC02914589	6621	57.99	NO	-
5982	ZINC03200577	7220	58.02	NO	-
5983	ZINC03987372	11391	58.02	NO	-
5984	ZINC03287063	7436	58.03	NO	-
5985	ZINC02309407	4897	58.04	NO	-
5986	ZINC02804945	6304	58.04	NO	-
5987	ZINC01107868	3067	58.05	NO	-
5988	ZINC02889102	6521	58.06	NO	-
5989	ZINC01210621	3537	58.07	NO	-
5990	ZINC00738242	1270	58.09	NO	-
5991	ZINC00098424	106	58.11	NO	-
5992	ZINC01072422	2941	58.13	NO	-
5993	ZINC02344517	4984	58.13	NO	-
5994	ZINC03974308	11275	58.13	NO	-
5995	ZINC00738296	1288	58.14	NO	-
5996	ZINC00973397	2358	58.14	NO	-
5997	ZINC02796324	6252	58.16	NO	-
5998	ZINC02919193	6782	58.17	NO	-
5999	ZINC00592878	685	58.18	NO	-
6000	ZINC02206755	4709	58.18	NO	-
6001	ZINC00983223	2397	58.21	NO	-
6002	ZINC01144201	3304	58.21	NO	-
6003	ZINC03382826	7849	58.23	NO	-
6004	ZINC02229207	4784	58.26	NO	-
6005	ZINC00780614	1362	58.27	NO	-
6006	ZINC03274728	7397	58.28	NO	-
6007	ZINC03265226	7373	58.3	NO	-
6008	ZINC00492032	537	58.33	NO	-
6009	ZINC01240351	3598	58.34	NO	-
6010	ZINC03855463	10206	58.34	NO	-
6011	ZINC00675513	1054	58.36	NO	-
6012	ZINC02724190	6026	58.36	NO	-
6013	ZINC00414710	428	58.37	NO	-
6014	ZINC03971593	11210	58.39	NO	-
6015	ZINC01156835	3359	58.42	NO	-
6016	ZINC03676071	9473	58.43	NO	-
6017	ZINC00791118	1410	58.44	NO	-
6018	ZINC01034297	2641	58.45	NO	-
6019	ZINC01135850	3266	58.45	NO	-
6020	ZINC01178660	3455	58.45	NO	-
6021	ZINC01364456	3754	58.45	NO	-
6022	ZINC03290669	7450	58.46	NO	-
6023	ZINC04233888	11820	58.46	NO	-
6024	ZINC03023511	7088	58.5	NO	-
6025	ZINC01147812	3323	58.58	NO	-
6026	ZINC03864173	10683	58.59	NO	-
6027	ZINC01157901	3369	58.66	NO	-
6028	ZINC02956044	6910	58.7	NO	-
6029	ZINC04511776	12546	58.72	NO	-
6030	ZINC01512202	4239	58.74	NO	-
6031	ZINC03545828	8892	58.75	NO	-
6032	ZINC03499004	8595	58.77	NO	-
6033	ZINC04315017	12009	58.78	NO	-
6034	ZINC00814841	1574	58.8	NO	-
6035	ZINC00425018	464	58.81	NO	-
6036	ZINC00637089	850	58.84	NO	-
6037	ZINC03859597	10584	58.89	NO	-
6038	ZINC00834590	1709	58.91	NO	-
6039	ZINC00588142	667	58.93	NO	-
6040	ZINC00628786	802	58.97	NO	-
6041	ZINC00212465	223	58.98	NO	-
6042	ZINC02467702	5310	58.98	NO	-
6043	ZINC02889901	6524	58.98	NO	-
6044	ZINC03961768	11058	59.03	NO	-
6045	ZINC00580365	649	59.06	NO	-
6046	ZINC02216332	4744	59.08	NO	-
6047	ZINC02249659	4825	59.11	NO	-
6048	ZINC04606769	12582	59.11	NO	-
6049	ZINC00423727	454	59.12	NO	-
6050	ZINC04001418	11465	59.16	NO	-
6051	ZINC00861830	1937	59.2	NO	-
6052	ZINC02846020	6372	59.2	NO	-
6053	ZINC00638833	872	59.21	NO	-
6054	ZINC02430537	5201	59.21	NO	-
6055	ZINC02390423	5102	59.23	NO	-
6056	ZINC02715825	5922	59.24	NO	-
6057	ZINC02922921	6812	59.24	NO	-
6058	ZINC03507197	8663	59.31	NO	-
6059	ZINC01069899	2890	59.33	NO	-
6060	ZINC04225016	11813	59.33	NO	-
6061	ZINC02914452	6593	59.38	NO	-
6062	ZINC01988094	4554	59.41	NO	-
6063	ZINC02646101	5647	59.41	NO	-
6064	ZINC00855902	1880	59.42	NO	-
6065	ZINC03869104	10857	59.42	NO	-
6066	ZINC00564134	621	59.44	NO	-
6067	ZINC02649534	5667	59.48	NO	-
6068	ZINC03630797	9403	59.48	NO	-
6069	ZINC02874553	6484	59.49	NO	-
6070	ZINC00916920	2120	59.5	NO	-
6071	ZINC00876297	1982	59.51	NO	-
6072	ZINC03492922	8467	59.54	NO	-
6073	ZINC02871731	6464	59.56	NO	-
6074	ZINC02627345	5549	59.57	NO	-
6075	ZINC04117292	11631	59.57	NO	-
6076	ZINC02747795	6085	59.59	NO	-
6077	ZINC03420159	8027	59.62	NO	-
6078	ZINC03600352	9219	59.62	NO	-
6079	ZINC01055526	2816	59.67	NO	-
6080	ZINC00043059	21	59.68	NO	-
6081	ZINC01230184	3586	59.68	NO	-
6082	ZINC02940296	6853	59.68	NO	-
6083	ZINC00991942	2451	59.7	NO	-
6084	ZINC00858965	1929	59.72	NO	-
6085	ZINC00578696	644	59.73	NO	-
6086	ZINC00423690	452	59.91	NO	-
6087	ZINC03645861	9423	59.95	NO	-
6088	ZINC01404596	3881	59.99	NO	-
6089	ZINC02388956	5099	60.0	NO	-
6090	ZINC00614591	730	60.05	NO	-
6091	ZINC00389233	410	60.07	NO	-
6092	ZINC00828668	1680	60.16	NO	-
6093	ZINC01222274	3569	60.22	NO	-
6094	ZINC03854521	10103	60.25	NO	-
6095	ZINC03319677	7535	60.27	NO	-
6096	ZINC00819657	1622	60.35	NO	-
6097	ZINC04154952	11684	60.42	NO	-
6098	ZINC04617756	146	60.43	YES	14
6099	ZINC03555616	8958	60.46	NO	-
6100	ZINC01211241	3541	60.5	NO	-
6101	ZINC03385998	7874	60.5	NO	-
6102	ZINC03653345	9430	60.51	NO	-
6103	ZINC03446279	8144	60.55	NO	-
6104	ZINC01077696	2977	60.6	NO	-
6105	ZINC04102592	11611	60.62	NO	-
6106	ZINC03460282	8264	60.63	NO	-
6107	ZINC00529513	573	60.68	NO	-
6108	ZINC01252091	3612	60.74	NO	-
6109	ZINC01158337	3376	60.79	NO	-
6110	ZINC00044312	26	60.81	NO	-
6111	ZINC00929246	2151	60.85	NO	-
6112	ZINC01972519	4494	60.86	NO	-
6113	ZINC02078102	4609	60.87	NO	-
6114	ZINC00989610	2438	60.95	NO	-
6115	ZINC03853503	9900	60.96	NO	-
6116	ZINC00856298	1896	60.98	NO	-
6117	ZINC01269677	3633	60.98	NO	-
6118	ZINC03854711	10162	61.01	NO	-
6119	ZINC03598891	9211	61.04	NO	-
6120	ZINC00814849	1576	61.07	NO	-
6121	ZINC02647963	5653	61.07	NO	-
6122	ZINC03857748	10355	61.08	NO	-
6123	ZINC01359875	3736	61.12	NO	-
6124	ZINC01099398	3042	61.15	NO	-
6125	ZINC04070152	11564	61.16	NO	-
6126	ZINC00738254	1276	61.2	NO	-
6127	ZINC01359798	3733	61.22	NO	-
6128	ZINC00724962	1241	61.25	NO	-
6129	ZINC00639539	882	61.27	NO	-
6130	ZINC00389208	397	61.28	NO	-
6131	ZINC00815188	1588	61.34	NO	-
6132	ZINC02207444	4714	61.34	NO	-
6133	ZINC00635288	839	61.38	NO	-
6134	ZINC03516712	8722	61.4	NO	-
6135	ZINC01219707	3568	61.42	NO	-
6136	ZINC00579472	125	61.43	YES	10
6137	ZINC01013818	2513	61.43	NO	-
6138	ZINC04514574	12562	61.44	NO	-
6139	ZINC03385227	7860	61.45	NO	-
6140	ZINC01029667	2599	61.52	NO	-
6141	ZINC00798916	1464	61.54	NO	-
6142	ZINC01364459	3755	61.57	NO	-
6143	ZINC04355595	12105	61.59	NO	-
6144	ZINC02662928	5751	61.6	NO	-
6145	ZINC01239835	3596	61.62	NO	-
6146	ZINC01404557	3880	61.62	NO	-
6147	ZINC02746896	6080	61.63	NO	-
6148	ZINC00832948	1703	61.64	NO	-
6149	ZINC03215838	7241	61.66	NO	-
6150	ZINC03498543	8575	61.66	NO	-
6151	ZINC03977599	11303	61.74	NO	-
6152	ZINC03600644	9225	61.75	NO	-
6153	ZINC00626818	785	61.76	NO	-
6154	ZINC03858297	10413	61.76	NO	-
6155	ZINC01127917	3221	61.81	NO	-
6156	ZINC03982836	11327	61.84	NO	-
6157	ZINC03406454	7963	61.9	NO	-
6158	ZINC02622894	5508	61.91	NO	-
6159	ZINC03283549	7425	61.99	NO	-
6160	ZINC03970311	11174	62.01	NO	-
6161	ZINC01982511	4551	62.02	NO	-
6162	ZINC00543000	594	62.03	NO	-
6163	ZINC01087507	3013	62.05	NO	-
6164	ZINC03851751	9705	62.06	NO	-
6165	ZINC03563264	9011	62.1	NO	-
6166	ZINC04170239	11751	62.11	NO	-
6167	ZINC03857313	10303	62.12	NO	-
6168	ZINC00684120	1106	62.21	NO	-
6169	ZINC00126050	145	62.22	NO	-
6170	ZINC00133280	150	62.23	NO	-
6171	ZINC02919090	6773	62.27	NO	-
6172	ZINC03857589	10332	62.28	NO	-
6173	ZINC02713205	5875	62.29	NO	-
6174	ZINC02914557	6614	62.29	NO	-
6175	ZINC02800308	6272	62.3	NO	-
6176	ZINC03355690	7698	62.3	NO	-
6177	ZINC03610890	9315	62.31	NO	-
6178	ZINC01168270	3428	62.32	NO	-
6179	ZINC02367526	5065	62.34	NO	-
6180	ZINC00896270	2060	62.35	NO	-
6181	ZINC01033718	2635	62.48	NO	-
6182	ZINC03166037	7177	62.48	NO	-
6183	ZINC02916376	6685	62.5	NO	-
6184	ZINC03630747	9398	62.54	NO	-
6185	ZINC00969701	2348	62.56	NO	-
6186	ZINC00940474	2199	62.6	NO	-
6187	ZINC03021358	7071	62.6	NO	-
6188	ZINC00857229	1917	62.61	NO	-
6189	ZINC03499996	8611	62.61	NO	-
6190	ZINC04469902	12379	62.63	NO	-
6191	ZINC02918172	6728	62.65	NO	-
6192	ZINC02861966	6428	62.68	NO	-
6193	ZINC03854344	10075	62.7	NO	-
6194	ZINC03283550	7426	62.75	NO	-
6195	ZINC03852690	9746	62.79	NO	-
6196	ZINC02849594	6386	62.81	NO	-
6197	ZINC03859369	10536	62.85	NO	-
6198	ZINC01184868	3475	62.87	NO	-
6199	ZINC00189274	201	62.89	NO	-
6200	ZINC03462201	8307	62.89	NO	-
6201	ZINC03593665	9163	62.9	NO	-
6202	ZINC01264571	3625	62.94	NO	-
6203	ZINC01451803	4051	62.99	NO	-
6204	ZINC04513823	12558	62.99	NO	-
6205	ZINC00630046	813	63.0	NO	-
6206	ZINC01519325	4275	63.03	NO	-
6207	ZINC01353602	3718	63.04	NO	-
6208	ZINC03866726	10699	63.05	NO	-
6209	ZINC02713325	5902	63.07	NO	-
6210	ZINC03385995	7873	63.07	NO	-
6211	ZINC04118760	11634	63.1	NO	-
6212	ZINC02198269	4690	63.12	NO	-
6213	ZINC00835018	1716	63.17	NO	-
6214	ZINC00988035	2429	63.18	NO	-
6215	ZINC02561680	5421	63.2	NO	-
6216	ZINC01519466	4295	63.25	NO	-
6217	ZINC03866890	10707	63.31	NO	-
6218	ZINC00952453	2291	63.45	NO	-
6219	ZINC00170560	179	63.49	NO	-
6220	ZINC03286085	7434	63.49	NO	-
6221	ZINC03369531	7792	63.49	NO	-
6222	ZINC00680929	1094	63.6	NO	-
6223	ZINC00989189	2437	63.61	NO	-
6224	ZINC02731213	6048	63.63	NO	-
6225	ZINC03969350	11098	63.63	NO	-
6226	ZINC01491441	4157	63.68	NO	-
6227	ZINC00624913	768	63.71	NO	-
6228	ZINC02859639	6414	63.71	NO	-
6229	ZINC00950930	2275	63.74	NO	-
6230	ZINC01115572	3130	63.74	NO	-
6231	ZINC03563483	9015	63.79	NO	-
6232	ZINC01072094	2905	63.84	NO	-
6233	ZINC04501042	12521	63.85	NO	-
6234	ZINC02821512	6349	63.99	NO	-
6235	ZINC01183837	3471	64.01	NO	-
6236	ZINC00389229	409	64.02	NO	-
6237	ZINC01068752	2884	64.05	NO	-
6238	ZINC03406264	7962	64.06	NO	-
6239	ZINC03894033	10995	64.07	NO	-
6240	ZINC00832643	1699	64.08	NO	-
6241	ZINC02995565	7027	64.09	NO	-
6242	ZINC01483729	4133	64.1	NO	-
6243	ZINC01018184	2527	64.14	NO	-
6244	ZINC01034868	2651	64.18	NO	-
6245	ZINC01047949	2769	64.23	NO	-
6246	ZINC02395285	5112	64.26	NO	-
6247	ZINC00826017	1644	64.29	NO	-
6248	ZINC03460285	8265	64.29	NO	-
6249	ZINC00348642	358	64.33	NO	-
6250	ZINC02764309	6123	64.33	NO	-
6251	ZINC00997717	2472	64.35	NO	-
6252	ZINC01164940	3413	64.39	NO	-
6253	ZINC03450041	8166	64.39	NO	-
6254	ZINC02781592	6144	64.4	NO	-
6255	ZINC03268672	7379	64.4	NO	-
6256	ZINC02861237	6422	64.44	NO	-
6257	ZINC03891746	10981	64.46	NO	-
6258	ZINC01033715	2633	64.49	NO	-
6259	ZINC03449552	8155	64.49	NO	-
6260	ZINC00846033	1779	64.5	NO	-
6261	ZINC00849704	1841	64.53	NO	-
6262	ZINC01519354	4277	64.54	NO	-
6263	ZINC04074966	11571	64.54	NO	-
6264	ZINC01794867	4370	64.6	NO	-
6265	ZINC01976838	4507	64.61	NO	-
6266	ZINC00678439	1074	64.67	NO	-
6267	ZINC04175670	11758	64.72	NO	-
6268	ZINC01158048	3371	64.74	NO	-
6269	ZINC01211345	3543	64.74	NO	-
6270	ZINC01112695	3105	64.75	NO	-
6271	ZINC00423649	448	64.81	NO	-
6272	ZINC01050950	2789	64.84	NO	-
6273	ZINC01024657	2562	64.91	NO	-
6274	ZINC03856116	10226	64.91	NO	-
6275	ZINC02627344	5548	64.93	NO	-
6276	ZINC03499994	8610	64.93	NO	-
6277	ZINC02180981	4666	64.95	NO	-
6278	ZINC00205353	219	65.09	NO	-
6279	ZINC02692813	5798	65.1	NO	-
6280	ZINC02713215	5880	65.12	NO	-
6281	ZINC02840623	6363	65.12	NO	-
6282	ZINC00655750	976	65.13	NO	-
6283	ZINC01004232	2491	65.13	NO	-
6284	ZINC03463769	8328	65.16	NO	-
6285	ZINC00223037	283	65.18	NO	-
6286	ZINC00514829	549	65.18	NO	-
6287	ZINC01738035	4343	65.18	NO	-
6288	ZINC00145226	161	65.24	NO	-
6289	ZINC00897194	2068	65.24	NO	-
6290	ZINC04465417	12329	65.24	NO	-
6291	ZINC03859142	10523	65.28	NO	-
6292	ZINC01977215	4513	65.29	NO	-
6293	ZINC03853125	9812	65.32	NO	-
6294	ZINC03508557	8679	65.36	NO	-
6295	ZINC02306218	4895	65.37	NO	-
6296	ZINC02638655	5613	65.38	NO	-
6297	ZINC03852411	9727	65.4	NO	-
6298	ZINC03420876	8029	65.46	NO	-
6299	ZINC02918170	6727	65.48	NO	-
6300	ZINC03274431	7394	65.52	NO	-
6301	ZINC01149393	3335	65.54	NO	-
6302	ZINC02728424	6037	65.64	NO	-
6303	ZINC03533698	8835	65.66	NO	-
6304	ZINC01128532	3227	65.67	NO	-
6305	ZINC02643949	5631	65.69	NO	-
6306	ZINC01128603	3229	65.72	NO	-
6307	ZINC02414614	5157	65.75	NO	-
6308	ZINC03856219	10240	65.77	NO	-
6309	ZINC03030137	7104	65.78	NO	-
6310	ZINC03620142	9368	65.85	NO	-
6311	ZINC00815064	1583	65.86	NO	-
6312	ZINC01454991	4068	65.89	NO	-
6313	ZINC02708399	5850	65.89	NO	-
6314	ZINC03858664	10468	65.94	NO	-
6315	ZINC01126265	3209	66.0	NO	-
6316	ZINC04501000	12519	66.06	NO	-
6317	ZINC03675979	9467	66.08	NO	-
6318	ZINC02078103	4610	66.09	NO	-
6319	ZINC00855940	1883	66.16	NO	-
6320	ZINC03814518	210	66.17	YES	43
6321	ZINC00987601	2423	66.19	NO	-
6322	ZINC03814805	127	66.2	YES	10
6323	ZINC02868983	6453	66.25	NO	-
6324	ZINC02880818	6506	66.25	NO	-
6325	ZINC02917998	6717	66.27	NO	-
6326	ZINC00846461	1805	66.29	NO	-
6327	ZINC00838635	1745	66.3	NO	-
6328	ZINC00806730	1505	66.31	NO	-
6329	ZINC01829455	4389	66.37	NO	-
6330	ZINC02763232	6119	66.4	NO	-
6331	ZINC03029918	7099	66.45	NO	-
6332	ZINC02623696	5515	66.46	NO	-
6333	ZINC02769672	6133	66.47	NO	-
6334	ZINC03558447	8971	66.52	NO	-
6335	ZINC04443304	12256	66.6	NO	-
6336	ZINC01043258	2742	66.62	NO	-
6337	ZINC04464961	12317	66.62	NO	-
6338	ZINC00871583	1973	66.65	NO	-
6339	ZINC04157064	11699	66.66	NO	-
6340	ZINC00857207	1914	66.67	NO	-
6341	ZINC00755580	1311	66.78	NO	-
6342	ZINC00642598	901	66.79	NO	-
6343	ZINC00593249	692	66.84	NO	-
6344	ZINC00637071	845	66.85	NO	-
6345	ZINC01111904	3100	66.85	NO	-
6346	ZINC04145150	11676	66.89	NO	-
6347	ZINC04469578	12376	66.89	NO	-
6348	ZINC01468125	4117	66.97	NO	-
6349	ZINC02789692	6185	66.98	NO	-
6350	ZINC03889943	10932	66.99	NO	-
6351	ZINC00813619	1560	67.0	NO	-
6352	ZINC04070265	11567	67.0	NO	-
6353	ZINC02647907	5652	67.01	NO	-
6354	ZINC02949037	6902	67.02	NO	-
6355	ZINC01072240	2919	67.06	NO	-
6356	ZINC02227302	4781	67.09	NO	-
6357	ZINC04414385	12211	67.09	NO	-
6358	ZINC00724353	1238	67.11	NO	-
6359	ZINC01519323	4273	67.11	NO	-
6360	ZINC00870472	1968	67.12	NO	-
6361	ZINC03610523	9308	67.19	NO	-
6362	ZINC01072195	2910	67.2	NO	-
6363	ZINC02918817	6754	67.27	NO	-
6364	ZINC02092161	4622	67.35	NO	-
6365	ZINC03983766	11373	67.39	NO	-
6366	ZINC01549923	4306	67.47	NO	-
6367	ZINC02713327	5903	67.48	NO	-
6368	ZINC01107091	3061	67.52	NO	-
6369	ZINC03538252	8861	67.53	NO	-
6370	ZINC02637404	5609	67.54	NO	-
6371	ZINC00857155	1906	67.57	NO	-
6372	ZINC01519324	4274	67.63	NO	-
6373	ZINC00827198	1661	67.65	NO	-
6374	ZINC01290768	3652	67.65	NO	-
6375	ZINC00811650	1547	67.66	NO	-
6376	ZINC00872266	1978	67.69	NO	-
6377	ZINC01363187	3749	67.69	NO	-
6378	ZINC03814770	14	67.7	YES	3
6379	ZINC00841676	1756	67.73	NO	-
6380	ZINC02965744	6965	67.79	NO	-
6381	ZINC02877974	6494	67.8	NO	-
6382	ZINC03859207	10528	67.81	NO	-
6383	ZINC00638848	876	67.84	NO	-
6384	ZINC00955272	2304	67.84	NO	-
6385	ZINC01389448	3821	67.86	NO	-
6386	ZINC02915877	6665	67.86	NO	-
6387	ZINC03464599	8349	67.88	NO	-
6388	ZINC00867950	1958	67.97	NO	-
6389	ZINC03855461	10205	67.97	NO	-
6390	ZINC00983139	2394	68.01	NO	-
6391	ZINC03495468	8497	68.01	NO	-
6392	ZINC03288350	7443	68.03	NO	-
6393	ZINC01105936	3054	68.1	NO	-
6394	ZINC00182923	189	68.13	NO	-
6395	ZINC00313239	344	68.16	NO	-
6396	ZINC02288122	4864	68.16	NO	-
6397	ZINC02927622	6823	68.18	NO	-
6398	ZINC02720886	6009	68.19	NO	-
6399	ZINC02500113	5369	68.22	NO	-
6400	ZINC00956296	2315	68.24	NO	-
6401	ZINC02841568	6366	68.28	NO	-
6402	ZINC03676051	9470	68.28	NO	-
6403	ZINC04137681	11665	68.32	NO	-
6404	ZINC02665225	5762	68.37	NO	-
6405	ZINC02791908	6200	68.37	NO	-
6406	ZINC03499016	8597	68.43	NO	-
6407	ZINC03603687	9248	68.46	NO	-
6408	ZINC03504206	8639	68.53	NO	-
6409	ZINC00846456	1790	68.55	NO	-
6410	ZINC03023327	7085	68.56	NO	-
6411	ZINC02660594	5736	68.58	NO	-
6412	ZINC00780633	1367	68.6	NO	-
6413	ZINC03858484	10457	68.6	NO	-
6414	ZINC00957829	2322	68.62	NO	-
6415	ZINC00310279	340	68.67	NO	-
6416	ZINC03654274	9431	68.7	NO	-
6417	ZINC03368464	7769	68.73	NO	-
6418	ZINC01034674	2645	68.76	NO	-
6419	ZINC02283525	4859	68.76	NO	-
6420	ZINC01214569	3559	68.78	NO	-
6421	ZINC01503579	4199	68.82	NO	-
6422	ZINC02400155	5123	68.83	NO	-
6423	ZINC01466627	4098	68.84	NO	-
6424	ZINC01028478	2589	68.87	NO	-
6425	ZINC03396438	7916	68.88	NO	-
6426	ZINC03854668	10146	68.88	NO	-
6427	ZINC00081340	70	68.9	NO	-
6428	ZINC03579825	9132	68.91	NO	-
6429	ZINC01125706	3204	68.97	NO	-
6430	ZINC00827313	1668	69.05	NO	-
6431	ZINC02466043	5291	69.05	NO	-
6432	ZINC00184335	192	69.06	NO	-
6433	ZINC02290958	4871	69.06	NO	-
6434	ZINC04240468	11823	69.1	NO	-
6435	ZINC01071075	2896	69.11	NO	-
6436	ZINC02631219	5582	69.12	NO	-
6437	ZINC00709476	1164	69.18	NO	-
6438	ZINC02948184	6901	69.18	NO	-
6439	ZINC01072244	2921	69.2	NO	-
6440	ZINC04442437	12248	69.22	NO	-
6441	ZINC03600829	9233	69.23	NO	-
6442	ZINC02916349	6682	69.24	NO	-
6443	ZINC03232866	7290	69.24	NO	-
6444	ZINC02245964	4823	69.34	NO	-
6445	ZINC02225992	4778	69.35	NO	-
6446	ZINC03021528	7074	69.37	NO	-
6447	ZINC00105873	113	69.38	NO	-
6448	ZINC02746895	6079	69.41	NO	-
6449	ZINC00514843	551	69.42	NO	-
6450	ZINC00092697	83	69.43	NO	-
6451	ZINC03327482	7570	69.5	NO	-
6452	ZINC03498884	8587	69.54	NO	-
6453	ZINC01312131	3674	69.6	NO	-
6454	ZINC00815155	1586	69.63	NO	-
6455	ZINC03285897	7432	69.66	NO	-
6456	ZINC02927689	6826	69.76	NO	-
6457	ZINC00835016	1715	69.77	NO	-
6458	ZINC01360588	3739	69.77	NO	-
6459	ZINC03854502	10097	69.83	NO	-
6460	ZINC00088207	81	69.84	NO	-
6461	ZINC02919263	6786	69.9	NO	-
6462	ZINC00677747	1068	69.91	NO	-
6463	ZINC02973274	6995	69.95	NO	-
6464	ZINC01057431	2829	69.98	NO	-
6465	ZINC00945189	2242	70.01	NO	-
6466	ZINC00856274	1890	70.02	NO	-
6467	ZINC00877895	1987	70.02	NO	-
6468	ZINC00541084	589	70.05	NO	-
6469	ZINC03291488	7452	70.16	NO	-
6470	ZINC03868183	10811	70.17	NO	-
6471	ZINC04469967	12380	70.2	NO	-
6472	ZINC02917427	6705	70.24	NO	-
6473	ZINC00611239	724	70.26	NO	-
6474	ZINC01198854	3512	70.27	NO	-
6475	ZINC01781186	4362	70.32	NO	-
6476	ZINC04148899	11680	70.32	NO	-
6477	ZINC01072405	2937	70.36	NO	-
6478	ZINC03975064	11288	70.38	NO	-
6479	ZINC00679906	1090	70.4	NO	-
6480	ZINC01037643	2683	70.43	NO	-
6481	ZINC02590565	5442	70.43	NO	-
6482	ZINC03459550	8229	70.5	NO	-
6483	ZINC03558455	8972	70.52	NO	-
6484	ZINC01030269	2604	70.53	NO	-
6485	ZINC03853174	9823	70.53	NO	-
6486	ZINC03851798	9707	70.54	NO	-
6487	ZINC01109578	3087	70.56	NO	-
6488	ZINC01240352	3599	70.58	NO	-
6489	ZINC02917122	6688	70.6	NO	-
6490	ZINC02787910	6168	70.61	NO	-
6491	ZINC04522086	12572	70.61	NO	-
6492	ZINC03645843	9419	70.62	NO	-
6493	ZINC00634742	836	70.69	NO	-
6494	ZINC03499026	8599	70.79	NO	-
6495	ZINC03245025	7310	70.9	NO	-
6496	ZINC00826775	1652	70.96	NO	-
6497	ZINC02871741	6467	70.96	NO	-
6498	ZINC03563839	9039	71.04	NO	-
6499	ZINC00778723	1334	71.09	NO	-
6500	ZINC01076405	2967	71.11	NO	-
6501	ZINC03504022	8633	71.12	NO	-
6502	ZINC00940735	2204	71.13	NO	-
6503	ZINC03853989	10031	71.2	NO	-
6504	ZINC01161780	3389	71.22	NO	-
6505	ZINC03327711	7572	71.22	NO	-
6506	ZINC03854539	10104	71.22	NO	-
6507	ZINC02699056	5826	71.23	NO	-
6508	ZINC02692774	5790	71.25	NO	-
6509	ZINC04079199	11576	71.32	NO	-
6510	ZINC01038134	2693	71.34	NO	-
6511	ZINC03022310	7081	71.48	NO	-
6512	ZINC01034292	2640	71.51	NO	-
6513	ZINC01519322	4272	71.53	NO	-
6514	ZINC02299948	4881	71.64	NO	-
6515	ZINC03854775	10169	71.7	NO	-
6516	ZINC04070185	11565	71.76	NO	-
6517	ZINC01600552	4311	71.81	NO	-
6518	ZINC03864186	10685	71.81	NO	-
6519	ZINC03544566	8882	71.87	NO	-
6520	ZINC00857164	1908	71.9	NO	-
6521	ZINC00849416	1835	71.91	NO	-
6522	ZINC01072248	2922	71.93	NO	-
6523	ZINC01037355	2677	71.95	NO	-
6524	ZINC01519212	4268	71.98	NO	-
6525	ZINC03649656	9427	72.03	NO	-
6526	ZINC03909499	11020	72.03	NO	-
6527	ZINC03610892	9316	72.08	NO	-
6528	ZINC02699062	5830	72.09	NO	-
6529	ZINC00846458	1794	72.12	NO	-
6530	ZINC00846664	1807	72.12	NO	-
6531	ZINC03222883	7268	72.17	NO	-
6532	ZINC03660503	9442	72.17	NO	-
6533	ZINC00734880	1266	72.23	NO	-
6534	ZINC01980620	4524	72.26	NO	-
6535	ZINC03488934	8453	72.28	NO	-
6536	ZINC03538266	8865	72.3	NO	-
6537	ZINC01033896	2637	72.33	NO	-
6538	ZINC03345308	7648	72.36	NO	-
6539	ZINC03452650	8182	72.36	NO	-
6540	ZINC00683657	1101	72.41	NO	-
6541	ZINC01156917	3362	72.43	NO	-
6542	ZINC01175061	3443	72.47	NO	-
6543	ZINC01514798	4256	72.5	NO	-
6544	ZINC02200330	4697	72.52	NO	-
6545	ZINC03460307	8268	72.54	NO	-
6546	ZINC01032111	2615	72.56	NO	-
6547	ZINC03858873	10493	72.56	NO	-
6548	ZINC01541440	4304	72.57	NO	-
6549	ZINC03483341	8429	72.6	NO	-
6550	ZINC00720042	1225	72.62	NO	-
6551	ZINC02917384	6703	72.63	NO	-
6552	ZINC03593700	9165	72.64	NO	-
6553	ZINC02648889	5662	72.65	NO	-
6554	ZINC00489155	535	72.72	NO	-
6555	ZINC03867560	10765	72.75	NO	-
6556	ZINC00684267	1109	72.78	NO	-
6557	ZINC03367162	7746	72.8	NO	-
6558	ZINC02146777	4648	72.81	NO	-
6559	ZINC01466577	4090	72.89	NO	-
6560	ZINC00639833	887	72.94	NO	-
6561	ZINC02445542	5234	73.0	NO	-
6562	ZINC02587435	5436	73.05	NO	-
6563	ZINC02699061	5829	73.07	NO	-
6564	ZINC03023717	7090	73.07	NO	-
6565	ZINC01291391	3659	73.1	NO	-
6566	ZINC00794321	1422	73.19	NO	-
6567	ZINC03221109	7261	73.21	NO	-
6568	ZINC03857506	10330	73.21	NO	-
6569	ZINC00389224	404	73.27	NO	-
6570	ZINC03368423	7768	73.27	NO	-
6571	ZINC00044728	30	73.3	NO	-
6572	ZINC03421668	8034	73.3	NO	-
6573	ZINC01040331	2722	73.34	NO	-
6574	ZINC01010129	2507	73.43	NO	-
6575	ZINC04369170	12127	73.44	NO	-
6576	ZINC02571166	5427	73.46	NO	-
6577	ZINC00971067	2352	73.49	NO	-
6578	ZINC02398478	5118	73.53	NO	-
6579	ZINC03558428	8969	73.53	NO	-
6580	ZINC04000552	11439	73.54	NO	-
6581	ZINC01837100	4393	73.58	NO	-
6582	ZINC02309310	4896	73.58	NO	-
6583	ZINC00849702	1839	73.69	NO	-
6584	ZINC02228773	4782	73.69	NO	-
6585	ZINC00104100	109	73.7	NO	-
6586	ZINC02219499	4756	73.73	NO	-
6587	ZINC01048677	2775	73.75	NO	-
6588	ZINC02324105	4921	73.76	NO	-
6589	ZINC02445251	5232	73.82	NO	-
6590	ZINC01506150	4211	73.84	NO	-
6591	ZINC02744649	6076	73.85	NO	-
6592	ZINC01408768	3890	73.91	NO	-
6593	ZINC03368559	7774	73.91	NO	-
6594	ZINC01485832	198	73.92	YES	32
6595	ZINC03543047	8876	73.93	NO	-
6596	ZINC04001417	11464	73.99	NO	-
6597	ZINC00629517	808	74.0	NO	-
6598	ZINC03548315	8904	74.0	NO	-
6599	ZINC00976354	2369	74.06	NO	-
6600	ZINC01029855	2601	74.06	NO	-
6601	ZINC00222344	256	74.08	NO	-
6602	ZINC03969902	11132	74.1	NO	-
6603	ZINC01354431	3720	74.15	NO	-
6604	ZINC02792154	6206	74.19	NO	-
6605	ZINC00646343	933	74.2	NO	-
6606	ZINC00972745	2357	74.22	NO	-
6607	ZINC03341519	7634	74.25	NO	-
6608	ZINC00819652	1621	74.3	NO	-
6609	ZINC02915409	6654	74.32	NO	-
6610	ZINC01059647	2845	74.36	NO	-
6611	ZINC01196752	3506	74.36	NO	-
6612	ZINC01215212	3562	74.37	NO	-
6613	ZINC03525864	8770	74.37	NO	-
6614	ZINC02095704	4629	74.42	NO	-
6615	ZINC03854607	10134	74.42	NO	-
6616	ZINC02276731	4850	74.45	NO	-
6617	ZINC00855064	1870	74.49	NO	-
6618	ZINC03024156	7092	74.55	NO	-
6619	ZINC01976869	4510	74.6	NO	-
6620	ZINC03499018	8598	74.63	NO	-
6621	ZINC03675960	9460	74.7	NO	-
6622	ZINC03021559	7077	74.71	NO	-
6623	ZINC01354449	3722	74.72	NO	-
6624	ZINC03605886	9272	74.77	NO	-
6625	ZINC00985384	2416	74.84	NO	-
6626	ZINC03548908	8910	74.92	NO	-
6627	ZINC00809428	1532	74.95	NO	-
6628	ZINC03579831	9135	74.98	NO	-
6629	ZINC00958109	2323	75.01	NO	-
6630	ZINC02956517	6929	75.13	NO	-
6631	ZINC02917377	6699	75.15	NO	-
6632	ZINC02692809	5796	75.18	NO	-
6633	ZINC01505634	4209	75.2	NO	-
6634	ZINC03854267	10066	75.2	NO	-
6635	ZINC03558472	8973	75.24	NO	-
6636	ZINC01447875	4018	75.31	NO	-
6637	ZINC02717973	5957	75.33	NO	-
6638	ZINC01421284	3902	75.42	NO	-
6639	ZINC01016566	2524	75.43	NO	-
6640	ZINC02497891	5349	75.45	NO	-
6641	ZINC00096992	99	75.46	NO	-
6642	ZINC02972103	6985	75.49	NO	-
6643	ZINC00715142	1191	75.5	NO	-
6644	ZINC01228820	3584	75.53	NO	-
6645	ZINC02698856	5816	75.55	NO	-
6646	ZINC00994075	2461	75.56	NO	-
6647	ZINC04617757	211	75.57	YES	44
6648	ZINC03889330	10900	75.58	NO	-
6649	ZINC02713197	5871	75.59	NO	-
6650	ZINC03563888	9041	75.66	NO	-
6651	ZINC03493762	8483	75.67	NO	-
6652	ZINC04460686	12281	75.76	NO	-
6653	ZINC04465935	12339	75.78	NO	-
6654	ZINC03548461	8909	75.84	NO	-
6655	ZINC03548341	8906	75.86	NO	-
6656	ZINC01380655	3789	75.88	NO	-
6657	ZINC00848924	1816	75.89	NO	-
6658	ZINC01040524	2724	75.89	NO	-
6659	ZINC02199037	4692	75.9	NO	-
6660	ZINC04434777	12231	75.9	NO	-
6661	ZINC01126226	3207	75.94	NO	-
6662	ZINC03855175	10195	75.95	NO	-
6663	ZINC00992641	2453	75.96	NO	-
6664	ZINC02717829	5947	75.99	NO	-
6665	ZINC02981809	7009	75.99	NO	-
6666	ZINC02919262	6785	76.0	NO	-
6667	ZINC03015145	7062	76.05	NO	-
6668	ZINC00879635	2008	76.06	NO	-
6669	ZINC00896273	2061	76.07	NO	-
6670	ZINC01425749	3923	76.08	NO	-
6671	ZINC03185557	7199	76.09	NO	-
6672	ZINC03908266	11012	76.16	NO	-
6673	ZINC01072368	2929	76.18	NO	-
6674	ZINC00826019	1646	76.19	NO	-
6675	ZINC03403146	7948	76.23	NO	-
6676	ZINC01196451	3505	76.24	NO	-
6677	ZINC01519355	4278	76.24	NO	-
6678	ZINC03882272	10887	76.27	NO	-
6679	ZINC00810615	1541	76.31	NO	-
6680	ZINC03466263	8352	76.31	NO	-
6681	ZINC02197611	4686	76.32	NO	-
6682	ZINC03982807	11322	76.33	NO	-
6683	ZINC03460471	8275	76.35	NO	-
6684	ZINC03645849	9420	76.4	NO	-
6685	ZINC03594927	9187	76.42	NO	-
6686	ZINC00537354	583	76.49	NO	-
6687	ZINC03021526	7073	76.49	NO	-
6688	ZINC00522586	559	76.51	NO	-
6689	ZINC00678745	1081	76.51	NO	-
6690	ZINC02415545	5165	76.54	NO	-
6691	ZINC00904393	2085	76.57	NO	-
6692	ZINC03550694	8925	76.6	NO	-
6693	ZINC00713170	1176	76.64	NO	-
6694	ZINC02367142	5064	76.65	NO	-
6695	ZINC01496596	4167	76.72	NO	-
6696	ZINC04381893	12148	76.73	NO	-
6697	ZINC01203029	3523	76.75	NO	-
6698	ZINC04266701	11894	76.75	NO	-
6699	ZINC03050323	7134	76.8	NO	-
6700	ZINC03610882	9313	76.81	NO	-
6701	ZINC03341714	7636	76.84	NO	-
6702	ZINC04192896	11775	76.84	NO	-
6703	ZINC03030401	7105	76.86	NO	-
6704	ZINC03852966	9776	76.87	NO	-
6705	ZINC02715808	5913	76.94	NO	-
6706	ZINC00895386	2050	77.02	NO	-
6707	ZINC02614120	5458	77.05	NO	-
6708	ZINC04268051	11900	77.05	NO	-
6709	ZINC03351760	7685	77.15	NO	-
6710	ZINC03853275	9841	77.17	NO	-
6711	ZINC03889742	10917	77.17	NO	-
6712	ZINC00638803	864	77.24	NO	-
6713	ZINC02788388	6174	77.25	NO	-
6714	ZINC00860669	1932	77.26	NO	-
6715	ZINC03349975	7679	77.26	NO	-
6716	ZINC00635346	840	77.27	NO	-
6717	ZINC02713290	5896	77.34	NO	-
6718	ZINC01359465	3728	77.35	NO	-
6719	ZINC04331140	12060	77.36	NO	-
6720	ZINC01927680	4422	77.37	NO	-
6721	ZINC02344433	4982	77.38	NO	-
6722	ZINC02928023	6834	77.44	NO	-
6723	ZINC00626467	783	77.49	NO	-
6724	ZINC04246448	11845	77.54	NO	-
6725	ZINC01519434	4282	77.55	NO	-
6726	ZINC00070096	59	77.56	NO	-
6727	ZINC00940140	2197	77.56	NO	-
6728	ZINC02628032	5563	77.6	NO	-
6729	ZINC00670444	1024	77.62	NO	-
6730	ZINC03008136	7049	77.65	NO	-
6731	ZINC03854661	10145	77.66	NO	-
6732	ZINC03047590	7131	77.73	NO	-
6733	ZINC03325139	7553	77.76	NO	-
6734	ZINC02715819	5920	77.87	NO	-
6735	ZINC01072215	2914	77.88	NO	-
6736	ZINC03496217	8516	77.9	NO	-
6737	ZINC00455180	514	77.91	NO	-
6738	ZINC02619826	5477	77.92	NO	-
6739	ZINC00224029	290	77.96	NO	-
6740	ZINC02500111	5368	77.98	NO	-
6741	ZINC03853483	9892	78.0	NO	-
6742	ZINC01162377	3392	78.01	NO	-
6743	ZINC01165278	3415	78.03	NO	-
6744	ZINC04492934	12489	78.03	NO	-
6745	ZINC02927632	6824	78.04	NO	-
6746	ZINC03977363	11302	78.04	NO	-
6747	ZINC03031327	7113	78.11	NO	-
6748	ZINC00542003	591	78.14	NO	-
6749	ZINC00615504	733	78.21	NO	-
6750	ZINC01380787	3794	78.23	NO	-
6751	ZINC01288106	3650	78.27	NO	-
6752	ZINC03498758	8583	78.27	NO	-
6753	ZINC02943081	6868	78.28	NO	-
6754	ZINC02219249	4755	78.3	NO	-
6755	ZINC03544860	8890	78.35	NO	-
6756	ZINC02350778	5006	78.39	NO	-
6757	ZINC02619659	5471	78.4	NO	-
6758	ZINC02405037	5137	78.43	NO	-
6759	ZINC03867521	10760	78.47	NO	-
6760	ZINC00795126	1431	78.49	NO	-
6761	ZINC03851323	9684	78.5	NO	-
6762	ZINC00758773	1318	78.51	NO	-
6763	ZINC01404128	3878	78.51	NO	-
6764	ZINC02466977	5305	78.53	NO	-
6765	ZINC02621261	5485	78.56	NO	-
6766	ZINC02919391	6793	78.62	NO	-
6767	ZINC00856087	1884	78.63	NO	-
6768	ZINC00856221	1887	78.63	NO	-
6769	ZINC01029117	2590	78.63	NO	-
6770	ZINC03513396	8709	78.73	NO	-
6771	ZINC00843800	1765	78.74	NO	-
6772	ZINC04059085	11550	78.74	NO	-
6773	ZINC02621799	5493	78.85	NO	-
6774	ZINC03969384	11102	78.96	NO	-
6775	ZINC02722877	6014	79.02	NO	-
6776	ZINC03852933	9764	79.02	NO	-
6777	ZINC02053502	4587	79.06	NO	-
6778	ZINC01072396	2935	79.07	NO	-
6779	ZINC01158810	3383	79.13	NO	-
6780	ZINC03814806	126	79.14	YES	10
6781	ZINC00124283	144	79.17	NO	-
6782	ZINC03858728	10476	79.23	NO	-
6783	ZINC00976988	2371	79.27	NO	-
6784	ZINC03456673	8203	79.32	NO	-
6785	ZINC02764621	6125	79.35	NO	-
6786	ZINC03854509	10102	79.42	NO	-
6787	ZINC04266423	11892	79.42	NO	-
6788	ZINC04331310	12062	79.44	NO	-
6789	ZINC01059129	2841	79.47	NO	-
6790	ZINC03461722	8299	79.48	NO	-
6791	ZINC01313481	3676	79.5	NO	-
6792	ZINC00623577	754	79.55	NO	-
6793	ZINC01042725	2737	79.56	NO	-
6794	ZINC00805187	1494	79.57	NO	-
6795	ZINC02174013	4664	79.66	NO	-
6796	ZINC01290888	3653	79.67	NO	-
6797	ZINC03986165	11379	79.72	NO	-
6798	ZINC03606304	9273	79.73	NO	-
6799	ZINC04485463	12447	79.74	NO	-
6800	ZINC00588627	669	79.76	NO	-
6801	ZINC03084447	7151	79.78	NO	-
6802	ZINC00928889	2147	79.79	NO	-
6803	ZINC01364471	3759	79.82	NO	-
6804	ZINC02698871	5818	79.87	NO	-
6805	ZINC02948180	6899	79.87	NO	-
6806	ZINC01072072	2904	79.88	NO	-
6807	ZINC01154211	3348	79.92	NO	-
6808	ZINC02455894	5253	79.99	NO	-
6809	ZINC01466640	4104	80.0	NO	-
6810	ZINC00753665	1300	80.1	NO	-
6811	ZINC00819651	1620	80.14	NO	-
6812	ZINC00983692	2409	80.19	NO	-
6813	ZINC01173550	3441	80.22	NO	-
6814	ZINC00802934	1482	80.27	NO	-
6815	ZINC02918693	6750	80.3	NO	-
6816	ZINC02964170	6962	80.34	NO	-
6817	ZINC03983436	11353	80.42	NO	-
6818	ZINC02943857	6872	80.44	NO	-
6819	ZINC02642269	5627	80.48	NO	-
6820	ZINC03592557	9155	80.7	NO	-
6821	ZINC02914446	6590	80.71	NO	-
6822	ZINC03579741	9117	80.73	NO	-
6823	ZINC03310867	7499	80.74	NO	-
6824	ZINC01140712	3288	80.78	NO	-
6825	ZINC01158838	3385	80.83	NO	-
6826	ZINC03853694	9956	80.83	NO	-
6827	ZINC03354818	7694	80.89	NO	-
6828	ZINC02753942	6094	80.93	NO	-
6829	ZINC01163472	3408	80.94	NO	-
6830	ZINC03024413	7094	80.98	NO	-
6831	ZINC02973286	6997	81.05	NO	-
6832	ZINC02919482	6795	81.09	NO	-
6833	ZINC01982510	4550	81.11	NO	-
6834	ZINC01981917	4531	81.13	NO	-
6835	ZINC03427708	8068	81.13	NO	-
6836	ZINC01227186	3580	81.14	NO	-
6837	ZINC03438925	8112	81.14	NO	-
6838	ZINC01181278	3460	81.2	NO	-
6839	ZINC02878941	6499	81.24	NO	-
6840	ZINC00718026	1210	81.27	NO	-
6841	ZINC00170562	180	81.29	NO	-
6842	ZINC03516309	8717	81.29	NO	-
6843	ZINC03864179	10684	81.39	NO	-
6844	ZINC03377466	7832	81.43	NO	-
6845	ZINC02343979	4979	81.44	NO	-
6846	ZINC02626843	5541	81.47	NO	-
6847	ZINC01074970	2961	81.48	NO	-
6848	ZINC01109003	3076	81.59	NO	-
6849	ZINC02279829	4851	81.59	NO	-
6850	ZINC00634771	837	81.62	NO	-
6851	ZINC00662237	990	81.62	NO	-
6852	ZINC01499615	4177	81.63	NO	-
6853	ZINC03969382	11100	81.67	NO	-
6854	ZINC00626821	786	81.71	NO	-
6855	ZINC01976857	4508	81.71	NO	-
6856	ZINC03853651	9938	81.76	NO	-
6857	ZINC03850989	9658	81.79	NO	-
6858	ZINC03856216	10237	81.81	NO	-
6859	ZINC02971875	6983	81.82	NO	-
6860	ZINC03579788	9125	81.83	NO	-
6861	ZINC03444448	8129	81.86	NO	-
6862	ZINC04351854	12098	81.87	NO	-
6863	ZINC03392542	7907	81.9	NO	-
6864	ZINC03462379	8312	81.91	NO	-
6865	ZINC02466892	5294	81.95	NO	-
6866	ZINC00888745	2040	81.97	NO	-
6867	ZINC03023815	7091	82.0	NO	-
6868	ZINC00818372	1608	82.06	NO	-
6869	ZINC04389448	12165	82.14	NO	-
6870	ZINC03291775	7453	82.25	NO	-
6871	ZINC02910921	6551	82.27	NO	-
6872	ZINC02392378	5104	82.33	NO	-
6873	ZINC02225721	4775	82.36	NO	-
6874	ZINC03497224	8522	82.4	NO	-
6875	ZINC00641308	896	82.43	NO	-
6876	ZINC00854836	1868	82.47	NO	-
6877	ZINC03527636	8784	82.48	NO	-
6878	ZINC00818314	1606	82.5	NO	-
6879	ZINC02918944	6762	82.5	NO	-
6880	ZINC00627354	790	82.53	NO	-
6881	ZINC00588139	666	82.55	NO	-
6882	ZINC04351857	12099	82.59	NO	-
6883	ZINC02969796	6972	82.63	NO	-
6884	ZINC00794504	1423	82.64	NO	-
6885	ZINC00983222	2396	82.67	NO	-
6886	ZINC00626454	781	82.73	NO	-
6887	ZINC01162183	3391	82.74	NO	-
6888	ZINC03345226	7647	82.74	NO	-
6889	ZINC03459540	8227	82.88	NO	-
6890	ZINC00135986	153	82.89	NO	-
6891	ZINC03562124	9000	83.05	NO	-
6892	ZINC03610474	9303	83.05	NO	-
6893	ZINC01025407	2569	83.07	NO	-
6894	ZINC01040792	2728	83.07	NO	-
6895	ZINC03321169	7541	83.09	NO	-
6896	ZINC04435986	12234	83.13	NO	-
6897	ZINC03558497	8978	83.15	NO	-
6898	ZINC01445206	4014	83.17	NO	-
6899	ZINC00425042	465	83.27	NO	-
6900	ZINC03439899	8114	83.28	NO	-
6901	ZINC02282213	4854	83.33	NO	-
6902	ZINC04465251	12322	83.36	NO	-
6903	ZINC00669961	1020	83.37	NO	-
6904	ZINC04596820	12578	83.41	NO	-
6905	ZINC04627976	12595	83.47	NO	-
6906	ZINC01502700	4193	83.5	NO	-
6907	ZINC01183541	3467	83.53	NO	-
6908	ZINC00657339	982	83.56	NO	-
6909	ZINC01512867	4244	83.56	NO	-
6910	ZINC02030832	4584	83.58	NO	-
6911	ZINC01348633	3712	83.63	NO	-
6912	ZINC00734847	1265	83.68	NO	-
6913	ZINC02999285	7037	83.7	NO	-
6914	ZINC03543048	8877	83.71	NO	-
6915	ZINC03991902	11410	83.75	NO	-
6916	ZINC00309148	334	83.76	NO	-
6917	ZINC03656785	9437	83.78	NO	-
6918	ZINC00636890	844	83.8	NO	-
6919	ZINC03495860	8511	83.8	NO	-
6920	ZINC00147521	165	83.81	NO	-
6921	ZINC00790774	1409	83.82	NO	-
6922	ZINC00830193	1687	83.82	NO	-
6923	ZINC01424233	3917	83.82	NO	-
6924	ZINC03563887	9040	83.83	NO	-
6925	ZINC03495651	8502	83.88	NO	-
6926	ZINC03217527	7251	83.91	NO	-
6927	ZINC00678735	1079	83.96	NO	-
6928	ZINC01495336	4160	83.96	NO	-
6929	ZINC02656291	5713	83.98	NO	-
6930	ZINC00646335	931	84.08	NO	-
6931	ZINC01929394	4431	84.09	NO	-
6932	ZINC03579619	9103	84.15	NO	-
6933	ZINC03854263	10064	84.15	NO	-
6934	ZINC00929820	2152	84.16	NO	-
6935	ZINC03346248	7659	84.17	NO	-
6936	ZINC00675675	1063	84.27	NO	-
6937	ZINC03462195	8305	84.27	NO	-
6938	ZINC00624916	769	84.32	NO	-
6939	ZINC04488259	12468	84.33	NO	-
6940	ZINC01126272	3210	84.38	NO	-
6941	ZINC01163468	3407	84.39	NO	-
6942	ZINC00996155	2466	84.4	NO	-
6943	ZINC02927601	6822	84.42	NO	-
6944	ZINC02932400	6838	84.46	NO	-
6945	ZINC00678748	1082	84.51	NO	-
6946	ZINC03598466	9202	84.56	NO	-
6947	ZINC00119539	137	84.6	NO	-
6948	ZINC04468456	12362	84.62	NO	-
6949	ZINC00641305	895	84.69	NO	-
6950	ZINC03405043	7953	84.7	NO	-
6951	ZINC03518846	8734	84.71	NO	-
6952	ZINC03520163	8742	84.76	NO	-
6953	ZINC00483983	531	84.8	NO	-
6954	ZINC02649537	5669	84.8	NO	-
6955	ZINC03369693	7797	84.82	NO	-
6956	ZINC03890977	10965	84.86	NO	-
6957	ZINC01045791	2753	84.87	NO	-
6958	ZINC03498761	8584	84.9	NO	-
6959	ZINC04059211	11551	84.92	NO	-
6960	ZINC03969906	11133	84.95	NO	-
6961	ZINC01211244	3542	84.99	NO	-
6962	ZINC04000739	11443	85.0	NO	-
6963	ZINC02645657	5640	85.02	NO	-
6964	ZINC01913356	4416	85.03	NO	-
6965	ZINC03022458	7082	85.06	NO	-
6966	ZINC03967010	11062	85.06	NO	-
6967	ZINC01162580	3393	85.1	NO	-
6968	ZINC03852963	9775	85.12	NO	-
6969	ZINC01194015	3492	85.16	NO	-
6970	ZINC04477775	12406	85.34	NO	-
6971	ZINC02353916	5024	85.4	NO	-
6972	ZINC04316176	12019	85.58	NO	-
6973	ZINC02722878	6015	85.63	NO	-
6974	ZINC01038155	2694	85.66	NO	-
6975	ZINC03852347	9723	85.71	NO	-
6976	ZINC02871775	6468	85.77	NO	-
6977	ZINC00425248	466	85.79	NO	-
6978	ZINC03478110	8396	85.89	NO	-
6979	ZINC01040197	2710	85.9	NO	-
6980	ZINC03846534	9575	85.96	NO	-
6981	ZINC03225905	7273	85.98	NO	-
6982	ZINC00789567	1401	86.01	NO	-
6983	ZINC02726508	6033	86.04	NO	-
6984	ZINC00714011	1182	86.06	NO	-
6985	ZINC03857874	10372	86.08	NO	-
6986	ZINC03611350	9320	86.16	NO	-
6987	ZINC01401354	3865	86.18	NO	-
6988	ZINC03382620	7845	86.18	NO	-
6989	ZINC03594143	9168	86.22	NO	-
6990	ZINC01124976	3190	86.24	NO	-
6991	ZINC01194100	3493	86.36	NO	-
6992	ZINC03015131	7060	86.37	NO	-
6993	ZINC02424057	5181	86.58	NO	-
6994	ZINC03867934	10792	86.59	NO	-
6995	ZINC03868028	10800	86.59	NO	-
6996	ZINC03852467	9732	86.6	NO	-
6997	ZINC02991275	7023	86.62	NO	-
6998	ZINC03456063	8196	86.67	NO	-
6999	ZINC01194102	3494	86.7	NO	-
7000	ZINC00728417	1252	86.76	NO	-
7001	ZINC02236524	4798	86.79	NO	-
7002	ZINC02845175	6371	86.81	NO	-
7003	ZINC00464075	521	87.01	NO	-
7004	ZINC03853987	10029	87.05	NO	-
7005	ZINC00632667	828	87.14	NO	-
7006	ZINC02917373	6697	87.17	NO	-
7007	ZINC00814336	1572	87.2	NO	-
7008	ZINC03613350	9349	87.21	NO	-
7009	ZINC02700614	5835	87.22	NO	-
7010	ZINC03449933	8162	87.22	NO	-
7011	ZINC01519449	4288	87.31	NO	-
7012	ZINC00849065	1824	87.32	NO	-
7013	ZINC01110911	3095	87.33	NO	-
7014	ZINC03261145	7360	87.35	NO	-
7015	ZINC03558474	8974	87.38	NO	-
7016	ZINC01072366	2928	87.39	NO	-
7017	ZINC00977467	2374	87.41	NO	-
7018	ZINC01097915	3038	87.43	NO	-
7019	ZINC02919267	6788	87.45	NO	-
7020	ZINC01519467	4296	87.48	NO	-
7021	ZINC01157463	3366	87.62	NO	-
7022	ZINC01026662	2575	87.72	NO	-
7023	ZINC01163554	3409	87.72	NO	-
7024	ZINC03548436	8907	87.73	NO	-
7025	ZINC01211348	3544	87.8	NO	-
7026	ZINC00111659	128	87.85	NO	-
7027	ZINC00805898	1497	87.89	NO	-
7028	ZINC00714967	1188	87.9	NO	-
7029	ZINC03579623	9105	87.97	NO	-
7030	ZINC03858739	10477	87.97	NO	-
7031	ZINC02625232	5526	88.05	NO	-
7032	ZINC00974382	2361	88.1	NO	-
7033	ZINC01072404	2936	88.1	NO	-
7034	ZINC02380944	5087	88.11	NO	-
7035	ZINC02792233	6207	88.22	NO	-
7036	ZINC03257007	7344	88.26	NO	-
7037	ZINC03495890	8512	88.26	NO	-
7038	ZINC02621224	5483	88.28	NO	-
7039	ZINC00580811	654	88.34	NO	-
7040	ZINC03313639	7510	88.36	NO	-
7041	ZINC00630001	811	88.39	NO	-
7042	ZINC04465274	12325	88.47	NO	-
7043	ZINC02622416	5503	88.61	NO	-
7044	ZINC01359541	3731	88.69	NO	-
7045	ZINC03975818	11292	88.69	NO	-
7046	ZINC02873656	6474	88.74	NO	-
7047	ZINC03460467	8274	88.75	NO	-
7048	ZINC04321014	12043	88.75	NO	-
7049	ZINC00939175	2194	88.8	NO	-
7050	ZINC02193072	4677	88.83	NO	-
7051	ZINC02957740	6945	88.87	NO	-
7052	ZINC00355492	364	88.94	NO	-
7053	ZINC03548314	8903	89.02	NO	-
7054	ZINC04299414	11982	89.03	NO	-
7055	ZINC04359041	12114	89.03	NO	-
7056	ZINC03349443	7676	89.05	NO	-
7057	ZINC04497097	12507	89.06	NO	-
7058	ZINC00412777	421	89.09	NO	-
7059	ZINC03510982	8689	89.14	NO	-
7060	ZINC03857093	10268	89.19	NO	-
7061	ZINC02982268	7011	89.26	NO	-
7062	ZINC01032476	2618	89.29	NO	-
7063	ZINC02457116	5261	89.3	NO	-
7064	ZINC03498886	8588	89.32	NO	-
7065	ZINC00790769	1406	89.49	NO	-
7066	ZINC02915414	6656	89.57	NO	-
7067	ZINC00753202	1299	89.6	NO	-
7068	ZINC01422342	3909	89.6	NO	-
7069	ZINC00310240	339	89.67	NO	-
7070	ZINC03422207	8040	89.71	NO	-
7071	ZINC03282560	7421	89.73	NO	-
7072	ZINC02309673	4899	89.78	NO	-
7073	ZINC00731704	1260	89.91	NO	-
7074	ZINC00979150	2385	89.92	NO	-
7075	ZINC02511346	5398	89.95	NO	-
7076	ZINC02715832	5923	89.96	NO	-
7077	ZINC04000766	11445	90.0	NO	-
7078	ZINC00630057	817	90.04	NO	-
7079	ZINC01424532	3919	90.04	NO	-
7080	ZINC01094442	3031	90.05	NO	-
7081	ZINC03853005	9794	90.07	NO	-
7082	ZINC02336823	4955	90.11	NO	-
7083	ZINC00825375	1640	90.13	NO	-
7084	ZINC00724317	1237	90.18	NO	-
7085	ZINC02355724	5028	90.23	NO	-
7086	ZINC03464363	8345	90.25	NO	-
7087	ZINC00222160	244	90.31	NO	-
7088	ZINC00628255	796	90.31	NO	-
7089	ZINC02915360	6644	90.32	NO	-
7090	ZINC03579596	9099	90.35	NO	-
7091	ZINC00954656	2299	90.36	NO	-
7092	ZINC03205736	7224	90.4	NO	-
7093	ZINC03579817	9129	90.48	NO	-
7094	ZINC04315013	12008	90.51	NO	-
7095	ZINC03360345	7721	90.53	NO	-
7096	ZINC01116070	3137	90.57	NO	-
7097	ZINC04033818	11511	90.68	NO	-
7098	ZINC03563658	9027	90.77	NO	-
7099	ZINC03857452	10319	90.91	NO	-
7100	ZINC00854155	1863	91.0	NO	-
7101	ZINC02435105	5213	91.15	NO	-
7102	ZINC00789425	1400	91.26	NO	-
7103	ZINC04248212	11847	91.29	NO	-
7104	ZINC00815207	1590	91.3	NO	-
7105	ZINC01156239	3356	91.3	NO	-
7106	ZINC01232438	3590	91.39	NO	-
7107	ZINC00727796	1249	91.41	NO	-
7108	ZINC03445608	8137	91.67	NO	-
7109	ZINC03853932	10018	91.67	NO	-
7110	ZINC00640114	888	91.73	NO	-
7111	ZINC00822428	1631	91.73	NO	-
7112	ZINC00635621	842	91.75	NO	-
7113	ZINC02786314	6158	91.75	NO	-
7114	ZINC03563511	9017	91.76	NO	-
7115	ZINC00670802	1033	91.81	NO	-
7116	ZINC03500493	8620	91.87	NO	-
7117	ZINC03608476	9280	91.9	NO	-
7118	ZINC03849880	9608	91.94	NO	-
7119	ZINC02648900	5663	91.96	NO	-
7120	ZINC02637305	5608	92.0	NO	-
7121	ZINC02654347	5698	92.0	NO	-
7122	ZINC01244870	3603	92.02	NO	-
7123	ZINC02622031	5499	92.05	NO	-
7124	ZINC03420731	8028	92.11	NO	-
7125	ZINC03579784	9123	92.11	NO	-
7126	ZINC02465341	5275	92.15	NO	-
7127	ZINC03461717	8298	92.17	NO	-
7128	ZINC01128150	3222	92.26	NO	-
7129	ZINC02919665	6796	92.28	NO	-
7130	ZINC00630016	812	92.31	NO	-
7131	ZINC02656234	5707	92.31	NO	-
7132	ZINC03433239	8089	92.31	NO	-
7133	ZINC00856281	1891	92.33	NO	-
7134	ZINC01324204	3686	92.35	NO	-
7135	ZINC03563700	9035	92.36	NO	-
7136	ZINC03538282	8866	92.42	NO	-
7137	ZINC02943523	6870	92.43	NO	-
7138	ZINC02713188	5869	92.45	NO	-
7139	ZINC02649553	5671	92.46	NO	-
7140	ZINC04586984	12576	92.49	NO	-
7141	ZINC01332603	3705	92.51	NO	-
7142	ZINC03247154	7318	92.51	NO	-
7143	ZINC03598871	9210	92.51	NO	-
7144	ZINC01133760	3253	92.52	NO	-
7145	ZINC01269011	3628	92.61	NO	-
7146	ZINC01923166	4418	92.65	NO	-
7147	ZINC01454992	4069	92.66	NO	-
7148	ZINC03864235	10687	92.66	NO	-
7149	ZINC00831819	1693	92.68	NO	-
7150	ZINC01078956	2986	92.7	NO	-
7151	ZINC02918343	6739	92.8	NO	-
7152	ZINC03853070	9803	92.82	NO	-
7153	ZINC00857233	1921	92.84	NO	-
7154	ZINC01072421	2940	92.86	NO	-
7155	ZINC03534245	8842	92.91	NO	-
7156	ZINC01748352	4345	92.92	NO	-
7157	ZINC02915373	6648	92.94	NO	-
7158	ZINC02918587	6746	93.01	NO	-
7159	ZINC03226272	7275	93.03	NO	-
7160	ZINC03313641	7511	93.11	NO	-
7161	ZINC00182525	188	93.2	NO	-
7162	ZINC03477550	8394	93.2	NO	-
7163	ZINC01029857	2602	93.22	NO	-
7164	ZINC02582318	5433	93.23	NO	-
7165	ZINC00941362	2219	93.25	NO	-
7166	ZINC04315742	12014	93.27	NO	-
7167	ZINC01163294	3402	93.29	NO	-
7168	ZINC03858200	10408	93.33	NO	-
7169	ZINC02708329	5849	93.35	NO	-
7170	ZINC00886839	2029	93.37	NO	-
7171	ZINC00639055	880	93.4	NO	-
7172	ZINC00663193	997	93.46	NO	-
7173	ZINC03892174	10983	93.58	NO	-
7174	ZINC01072432	2943	93.6	NO	-
7175	ZINC03863348	10680	93.69	NO	-
7176	ZINC04278008	11928	93.76	NO	-
7177	ZINC03675972	9465	93.81	NO	-
7178	ZINC01466583	4095	93.82	NO	-
7179	ZINC03859739	10623	93.82	NO	-
7180	ZINC02346017	4985	93.9	NO	-
7181	ZINC03322830	7546	93.94	NO	-
7182	ZINC01037691	2684	93.96	NO	-
7183	ZINC00827292	1665	94.0	NO	-
7184	ZINC00959658	2339	94.09	NO	-
7185	ZINC03558491	8976	94.1	NO	-
7186	ZINC03409843	7982	94.12	NO	-
7187	ZINC04036920	11520	94.14	NO	-
7188	ZINC02715820	5921	94.16	NO	-
7189	ZINC00826768	1651	94.28	NO	-
7190	ZINC03382785	7848	94.32	NO	-
7191	ZINC00719754	1220	94.36	NO	-
7192	ZINC01025792	2572	94.42	NO	-
7193	ZINC01009461	2503	94.44	NO	-
7194	ZINC01359802	3734	94.46	NO	-
7195	ZINC01865114	4400	94.46	NO	-
7196	ZINC03461941	8303	94.47	NO	-
7197	ZINC00752639	1295	94.6	NO	-
7198	ZINC00752480	1294	94.69	NO	-
7199	ZINC03371204	7816	94.69	NO	-
7200	ZINC00958802	2335	94.85	NO	-
7201	ZINC03856114	10224	94.86	NO	-
7202	ZINC03550290	8921	94.9	NO	-
7203	ZINC01105937	3055	94.96	NO	-
7204	ZINC04362107	12119	94.96	NO	-
7205	ZINC00779101	1345	94.98	NO	-
7206	ZINC04443584	12271	95.06	NO	-
7207	ZINC00655314	972	95.08	NO	-
7208	ZINC03367743	7754	95.09	NO	-
7209	ZINC02800455	6275	95.1	NO	-
7210	ZINC03493190	8474	95.1	NO	-
7211	ZINC02797229	6258	95.11	NO	-
7212	ZINC02986242	7016	95.12	NO	-
7213	ZINC01040114	2707	95.13	NO	-
7214	ZINC01158785	3381	95.19	NO	-
7215	ZINC02504173	5388	95.19	NO	-
7216	ZINC02652573	5691	95.27	NO	-
7217	ZINC00862303	1938	95.29	NO	-
7218	ZINC02715817	5918	95.29	NO	-
7219	ZINC03370923	7810	95.31	NO	-
7220	ZINC04464837	12312	95.31	NO	-
7221	ZINC00033594	19	95.32	NO	-
7222	ZINC00126076	146	95.36	NO	-
7223	ZINC02706999	5848	95.42	NO	-
7224	ZINC03462782	8320	95.42	NO	-
7225	ZINC01478731	4131	95.45	NO	-
7226	ZINC02224377	4768	95.47	NO	-
7227	ZINC03534292	8843	95.51	NO	-
7228	ZINC00270190	320	95.55	NO	-
7229	ZINC02763878	6121	95.57	NO	-
7230	ZINC01444128	4013	95.62	NO	-
7231	ZINC02115480	4632	95.65	NO	-
7232	ZINC00778819	1336	95.68	NO	-
7233	ZINC00628167	794	95.69	NO	-
7234	ZINC00893215	2047	95.74	NO	-
7235	ZINC01114999	3123	95.75	NO	-
7236	ZINC03983603	11361	95.88	NO	-
7237	ZINC03903649	11003	95.96	NO	-
7238	ZINC02465349	5277	95.99	NO	-
7239	ZINC03610482	9304	96.0	NO	-
7240	ZINC02699063	5831	96.01	NO	-
7241	ZINC00567727	623	96.05	NO	-
7242	ZINC03594592	9179	96.14	NO	-
7243	ZINC02647899	5651	96.26	NO	-
7244	ZINC03021360	7072	96.26	NO	-
7245	ZINC02713184	5867	96.3	NO	-
7246	ZINC04499414	12515	96.32	NO	-
7247	ZINC02616830	5464	96.33	NO	-
7248	ZINC01074294	2954	96.35	NO	-
7249	ZINC02219246	4754	96.37	NO	-
7250	ZINC01051761	2792	96.39	NO	-
7251	ZINC03598378	9198	96.42	NO	-
7252	ZINC00716811	1198	96.43	NO	-
7253	ZINC00952208	2290	96.45	NO	-
7254	ZINC03851746	9703	96.45	NO	-
7255	ZINC00389226	406	96.54	NO	-
7256	ZINC03610425	9295	96.6	NO	-
7257	ZINC03889953	10933	96.62	NO	-
7258	ZINC00638837	873	96.64	NO	-
7259	ZINC02348697	4998	96.64	NO	-
7260	ZINC03460263	8263	96.68	NO	-
7261	ZINC03975780	11291	96.74	NO	-
7262	ZINC00980645	2388	96.77	NO	-
7263	ZINC01158517	3377	96.77	NO	-
7264	ZINC03605365	9255	96.8	NO	-
7265	ZINC02877409	6493	96.83	NO	-
7266	ZINC02621800	5494	96.85	NO	-
7267	ZINC04000566	11440	96.89	NO	-
7268	ZINC04017450	11494	96.93	NO	-
7269	ZINC00866694	1953	96.96	NO	-
7270	ZINC01440873	3984	97.02	NO	-
7271	ZINC03660590	9444	97.17	NO	-
7272	ZINC03975034	11286	97.2	NO	-
7273	ZINC01401336	3863	97.26	NO	-
7274	ZINC00626824	787	97.29	NO	-
7275	ZINC03405935	7961	97.29	NO	-
7276	ZINC00222504	277	97.32	NO	-
7277	ZINC00827197	1660	97.39	NO	-
7278	ZINC04511902	12547	97.4	NO	-
7279	ZINC03346790	7664	97.48	NO	-
7280	ZINC02867416	6444	97.59	NO	-
7281	ZINC00035049	20	97.63	NO	-
7282	ZINC01122768	3169	97.67	NO	-
7283	ZINC00637073	846	97.69	NO	-
7284	ZINC03873753	10875	97.69	NO	-
7285	ZINC04299487	11983	97.75	NO	-
7286	ZINC00630055	816	97.83	NO	-
7287	ZINC00211061	221	97.86	NO	-
7288	ZINC03600890	9236	97.86	NO	-
7289	ZINC03579638	9109	97.93	NO	-
7290	ZINC03022037	7080	97.97	NO	-
7291	ZINC00537777	584	98.03	NO	-
7292	ZINC01124953	3189	98.08	NO	-
7293	ZINC03981361	11318	98.08	NO	-
7294	ZINC04170190	11750	98.08	NO	-
7295	ZINC00558031	606	98.1	NO	-
7296	ZINC03460261	8262	98.12	NO	-
7297	ZINC00893190	2046	98.18	NO	-
7298	ZINC01117775	3141	98.19	NO	-
7299	ZINC03856115	10225	98.2	NO	-
7300	ZINC03852491	9738	98.21	NO	-
7301	ZINC01305836	3667	98.23	NO	-
7302	ZINC02795349	6244	98.23	NO	-
7303	ZINC00780836	1371	98.25	NO	-
7304	ZINC03853130	9814	98.31	NO	-
7305	ZINC03986550	11384	98.33	NO	-
7306	ZINC00626971	788	98.41	NO	-
7307	ZINC01282772	3645	98.42	NO	-
7308	ZINC00638850	877	98.47	NO	-
7309	ZINC00855255	1874	98.52	NO	-
7310	ZINC04108177	11623	98.54	NO	-
7311	ZINC00083131	71	98.57	NO	-
7312	ZINC03971590	11209	98.64	NO	-
7313	ZINC03447336	8147	98.69	NO	-
7314	ZINC00810347	1537	98.85	NO	-
7315	ZINC03867705	10771	98.86	NO	-
7316	ZINC01156457	3358	98.87	NO	-
7317	ZINC02648758	5660	98.87	NO	-
7318	ZINC03396894	7922	98.89	NO	-
7319	ZINC00797312	1452	98.94	NO	-
7320	ZINC00222150	238	99.0	NO	-
7321	ZINC04347774	12082	99.05	NO	-
7322	ZINC04441950	12247	99.14	NO	-
7323	ZINC01451805	4057	99.17	NO	-
7324	ZINC01428290	3939	99.22	NO	-
7325	ZINC03593055	9158	99.23	NO	-
7326	ZINC03184997	7198	99.24	NO	-
7327	ZINC03853142	9816	99.27	NO	-
7328	ZINC02959818	6950	99.42	NO	-
7329	ZINC02655438	5700	99.44	NO	-
7330	ZINC02445253	5233	99.46	NO	-
7331	ZINC03907387	11007	99.46	NO	-
7332	ZINC02662412	5747	99.47	NO	-
7333	ZINC03890339	10948	99.48	NO	-
7334	ZINC03524399	8763	99.53	NO	-
7335	ZINC03956282	11048	99.53	NO	-
7336	ZINC01078312	2979	99.54	NO	-
7337	ZINC00354419	363	99.56	NO	-
7338	ZINC01157421	3365	99.58	NO	-
7339	ZINC03885220	10890	99.6	NO	-
7340	ZINC02724757	6030	99.61	NO	-
7341	ZINC00979149	2384	99.7	NO	-
7342	ZINC01354437	3721	99.7	NO	-
7343	ZINC03854407	10084	99.77	NO	-
7344	ZINC01432050	3965	99.84	NO	-
7345	ZINC03861965	10660	99.84	NO	-
7346	ZINC03976949	11298	99.85	NO	-
7347	ZINC01428401	3942	99.93	NO	-
7348	ZINC02327610	4935	99.94	NO	-
7349	ZINC04443465	12261	99.96	NO	-
7350	ZINC00638882	878	99.97	NO	-
7351	ZINC03566579	9065	100.03	NO	-
7352	ZINC02199039	4693	100.04	NO	-
7353	ZINC02692802	5795	100.16	NO	-
7354	ZINC02836839	6362	100.16	NO	-
7355	ZINC03516310	8718	100.22	NO	-
7356	ZINC03858340	10432	100.22	NO	-
7357	ZINC03970170	11164	100.23	NO	-
7358	ZINC00638112	858	100.25	NO	-
7359	ZINC04254213	11879	100.37	NO	-
7360	ZINC03548438	8908	100.48	NO	-
7361	ZINC01147806	3321	100.51	NO	-
7362	ZINC04334768	12067	100.61	NO	-
7363	ZINC03653343	9429	100.65	NO	-
7364	ZINC00806759	1509	100.66	NO	-
7365	ZINC01010003	2504	100.7	NO	-
7366	ZINC02927581	6819	100.78	NO	-
7367	ZINC02336827	4957	100.79	NO	-
7368	ZINC04566836	12573	100.8	NO	-
7369	ZINC02918071	6720	100.83	NO	-
7370	ZINC01072242	2920	100.89	NO	-
7371	ZINC03550299	8923	101.01	NO	-
7372	ZINC02340487	4972	101.02	NO	-
7373	ZINC04355232	12104	101.02	NO	-
7374	ZINC02960479	6953	101.07	NO	-
7375	ZINC00787346	1397	101.13	NO	-
7376	ZINC02804149	6298	101.25	NO	-
7377	ZINC03969355	11099	101.33	NO	-
7378	ZINC02744853	6078	101.36	NO	-
7379	ZINC00837557	1734	101.47	NO	-
7380	ZINC03496042	8513	101.53	NO	-
7381	ZINC03413209	7997	101.57	NO	-
7382	ZINC02284644	4860	101.67	NO	-
7383	ZINC01072281	2924	101.73	NO	-
7384	ZINC03031086	7109	101.73	NO	-
7385	ZINC03653265	9428	101.75	NO	-
7386	ZINC01177455	3450	101.76	NO	-
7387	ZINC03853678	9951	101.76	NO	-
7388	ZINC00855362	1878	101.84	NO	-
7389	ZINC03022013	7078	101.85	NO	-
7390	ZINC03558437	8970	101.87	NO	-
7391	ZINC01518580	4267	101.91	NO	-
7392	ZINC02779281	6140	101.91	NO	-
7393	ZINC03849712	9594	102.0	NO	-
7394	ZINC01308267	3671	102.13	NO	-
7395	ZINC00222257	251	102.16	NO	-
7396	ZINC02715843	5929	102.27	NO	-
7397	ZINC02804553	6301	102.28	NO	-
7398	ZINC03548920	8911	102.3	NO	-
7399	ZINC03850756	9634	102.31	NO	-
7400	ZINC03180717	7193	102.36	NO	-
7401	ZINC03858968	10508	102.36	NO	-
7402	ZINC02795539	6246	102.41	NO	-
7403	ZINC00784004	1385	102.45	NO	-
7404	ZINC01138906	3282	102.53	NO	-
7405	ZINC02655439	5701	102.53	NO	-
7406	ZINC02848191	6383	102.54	NO	-
7407	ZINC03853885	10000	102.67	NO	-
7408	ZINC03367971	7758	102.68	NO	-
7409	ZINC01364467	3758	102.69	NO	-
7410	ZINC02145768	4647	102.7	NO	-
7411	ZINC01427641	3930	102.74	NO	-
7412	ZINC03971567	11203	102.76	NO	-
7413	ZINC01401356	3866	102.82	NO	-
7414	ZINC03021245	7069	102.84	NO	-
7415	ZINC00915720	2113	102.92	NO	-
7416	ZINC03322714	7545	102.95	NO	-
7417	ZINC03192258	7210	102.97	NO	-
7418	ZINC00844789	1770	102.98	NO	-
7419	ZINC01519437	4285	102.98	NO	-
7420	ZINC03566218	9064	103.07	NO	-
7421	ZINC01175344	3444	103.1	NO	-
7422	ZINC01516598	4261	103.11	NO	-
7423	ZINC00128462	147	103.16	NO	-
7424	ZINC01364461	3756	103.16	NO	-
7425	ZINC04312429	12004	103.16	NO	-
7426	ZINC00083827	74	103.22	NO	-
7427	ZINC01033919	2638	103.27	NO	-
7428	ZINC04467613	12349	103.35	NO	-
7429	ZINC02812050	6331	103.5	NO	-
7430	ZINC03849601	9587	103.56	NO	-
7431	ZINC00915703	2112	103.57	NO	-
7432	ZINC04470443	12393	103.57	NO	-
7433	ZINC03853331	9851	103.59	NO	-
7434	ZINC00631201	824	103.67	NO	-
7435	ZINC00779100	1344	103.69	NO	-
7436	ZINC02876136	6488	103.72	NO	-
7437	ZINC02455799	5249	103.73	NO	-
7438	ZINC01396520	3853	103.81	NO	-
7439	ZINC04124898	11645	103.94	NO	-
7440	ZINC03911059	11021	104.18	NO	-
7441	ZINC00354418	362	104.23	NO	-
7442	ZINC02858620	6409	104.23	NO	-
7443	ZINC00808949	1527	104.24	NO	-
7444	ZINC01359538	3730	104.43	NO	-
7445	ZINC01170879	3435	104.49	NO	-
7446	ZINC03325939	7563	104.5	NO	-
7447	ZINC01364464	3757	104.54	NO	-
7448	ZINC03031090	7110	104.57	NO	-
7449	ZINC03868408	10831	104.57	NO	-
7450	ZINC03983072	11340	104.57	NO	-
7451	ZINC03344763	7646	104.69	NO	-
7452	ZINC00559787	613	104.74	NO	-
7453	ZINC00855275	1876	104.8	NO	-
7454	ZINC01398862	3859	104.9	NO	-
7455	ZINC03626893	9388	104.98	NO	-
7456	ZINC03890788	10963	104.98	NO	-
7457	ZINC02207305	4713	105.06	NO	-
7458	ZINC02301206	4882	105.11	NO	-
7459	ZINC03506197	8654	105.27	NO	-
7460	ZINC02656220	5704	105.37	NO	-
7461	ZINC03520089	8740	105.45	NO	-
7462	ZINC01072430	2942	105.52	NO	-
7463	ZINC02482116	5326	105.52	NO	-
7464	ZINC03605884	9271	105.52	NO	-
7465	ZINC03868240	10813	105.54	NO	-
7466	ZINC01421903	3906	105.55	NO	-
7467	ZINC02915386	6650	105.57	NO	-
7468	ZINC02647981	5655	105.59	NO	-
7469	ZINC03854004	10039	105.72	NO	-
7470	ZINC01158801	3382	105.74	NO	-
7471	ZINC02713230	5884	105.89	NO	-
7472	ZINC01487037	4142	105.92	NO	-
7473	ZINC01035709	2661	105.96	NO	-
7474	ZINC02712180	5860	105.97	NO	-
7475	ZINC00452038	503	106.02	NO	-
7476	ZINC03238890	7302	106.02	NO	-
7477	ZINC04105280	11613	106.02	NO	-
7478	ZINC01106081	3056	106.15	NO	-
7479	ZINC00630615	822	106.19	NO	-
7480	ZINC01030272	2605	106.23	NO	-
7481	ZINC01158740	3379	106.26	NO	-
7482	ZINC00790772	1408	106.31	NO	-
7483	ZINC04640070	12605	106.32	NO	-
7484	ZINC03463880	8335	106.33	NO	-
7485	ZINC01364544	3766	106.34	NO	-
7486	ZINC04249101	11854	106.34	NO	-
7487	ZINC01143165	3302	106.4	NO	-
7488	ZINC01401823	3868	106.46	NO	-
7489	ZINC03461602	8295	106.46	NO	-
7490	ZINC01046801	2760	106.52	NO	-
7491	ZINC00308470	332	106.55	NO	-
7492	ZINC02818790	6340	106.57	NO	-
7493	ZINC03611387	9325	106.6	NO	-
7494	ZINC04052599	11543	106.66	NO	-
7495	ZINC04466059	12344	106.67	NO	-
7496	ZINC00981534	2391	106.73	NO	-
7497	ZINC03609175	9290	106.74	NO	-
7498	ZINC00892989	2045	106.75	NO	-
7499	ZINC03495640	8501	106.81	NO	-
7500	ZINC01125430	3194	106.85	NO	-
7501	ZINC03859857	10631	106.87	NO	-
7502	ZINC02792147	6205	106.88	NO	-
7503	ZINC01820156	4383	106.89	NO	-
7504	ZINC04166317	11728	106.89	NO	-
7505	ZINC04464717	12310	106.9	NO	-
7506	ZINC02875834	6487	107.03	NO	-
7507	ZINC03970000	11140	107.03	NO	-
7508	ZINC01107896	3070	107.05	NO	-
7509	ZINC01380543	3787	107.07	NO	-
7510	ZINC04170035	11747	107.12	NO	-
7511	ZINC01079638	2991	107.13	NO	-
7512	ZINC03483334	8427	107.15	NO	-
7513	ZINC02348699	4999	107.22	NO	-
7514	ZINC03558521	8979	107.38	NO	-
7515	ZINC01633083	4321	107.4	NO	-
7516	ZINC03382557	7843	107.4	NO	-
7517	ZINC02656226	5706	107.43	NO	-
7518	ZINC02718689	5971	107.45	NO	-
7519	ZINC03499066	8603	107.52	NO	-
7520	ZINC03854490	10095	107.65	NO	-
7521	ZINC01327466	3698	107.67	NO	-
7522	ZINC01820155	4382	107.69	NO	-
7523	ZINC03853790	9980	107.73	NO	-
7524	ZINC01415792	3897	107.78	NO	-
7525	ZINC03629980	9390	107.83	NO	-
7526	ZINC02652540	5689	107.84	NO	-
7527	ZINC00108939	122	107.86	NO	-
7528	ZINC04465950	12341	107.96	NO	-
7529	ZINC04501146	12523	107.99	NO	-
7530	ZINC02818793	6343	108.02	NO	-
7531	ZINC02878827	6496	108.02	NO	-
7532	ZINC02802414	6286	108.04	NO	-
7533	ZINC02712178	5859	108.09	NO	-
7534	ZINC04001396	11462	108.13	NO	-
7535	ZINC03616024	9357	108.15	NO	-
7536	ZINC01147590	3315	108.19	NO	-
7537	ZINC01982092	4532	108.22	NO	-
7538	ZINC03856186	10232	108.33	NO	-
7539	ZINC01109180	3080	108.37	NO	-
7540	ZINC03283109	7424	108.53	NO	-
7541	ZINC01088070	3017	108.54	NO	-
7542	ZINC01401320	3860	108.65	NO	-
7543	ZINC00801759	1477	108.71	NO	-
7544	ZINC01430081	3954	108.71	NO	-
7545	ZINC02723932	6022	108.71	NO	-
7546	ZINC02878996	6500	108.79	NO	-
7547	ZINC00389209	398	108.81	NO	-
7548	ZINC03610473	9302	108.84	NO	-
7549	ZINC02947886	6891	108.86	NO	-
7550	ZINC01300640	3661	108.9	NO	-
7551	ZINC01508681	4221	108.9	NO	-
7552	ZINC00630606	821	108.98	NO	-
7553	ZINC03858900	10500	109.07	NO	-
7554	ZINC02918349	6742	109.13	NO	-
7555	ZINC03544567	8883	109.21	NO	-
7556	ZINC02209147	4719	109.22	NO	-
7557	ZINC03007467	7042	109.22	NO	-
7558	ZINC01508482	4218	109.23	NO	-
7559	ZINC02713202	5873	109.26	NO	-
7560	ZINC01937940	4447	109.33	NO	-
7561	ZINC02457063	5260	109.35	NO	-
7562	ZINC03819393	9529	109.42	NO	-
7563	ZINC01822746	4387	109.45	NO	-
7564	ZINC00902701	2082	109.63	NO	-
7565	ZINC01776043	4358	109.75	NO	-
7566	ZINC00643330	906	109.77	NO	-
7567	ZINC01117188	3140	109.8	NO	-
7568	ZINC02713217	5881	109.8	NO	-
7569	ZINC00878158	1988	109.82	NO	-
7570	ZINC03972517	11245	109.82	NO	-
7571	ZINC04439325	12241	109.93	NO	-
7572	ZINC03043508	7129	109.95	NO	-
7573	ZINC00592513	682	109.99	NO	-
7574	ZINC02623697	5516	110.01	NO	-
7575	ZINC03382565	7844	110.02	NO	-
7576	ZINC03991256	11405	110.04	NO	-
7577	ZINC00165005	177	110.11	NO	-
7578	ZINC03452752	8184	110.17	NO	-
7579	ZINC03382753	7847	110.18	NO	-
7580	ZINC03858490	10460	110.18	NO	-
7581	ZINC01114832	3120	110.2	NO	-
7582	ZINC01106395	3058	110.29	NO	-
7583	ZINC04225001	11807	110.29	NO	-
7584	ZINC03608830	9286	110.48	NO	-
7585	ZINC03859862	10634	110.48	NO	-
7586	ZINC03864197	10686	110.58	NO	-
7587	ZINC02623526	5510	110.6	NO	-
7588	ZINC03983424	11349	110.63	NO	-
7589	ZINC03854491	10096	110.64	NO	-
7590	ZINC03889400	10905	110.68	NO	-
7591	ZINC02917165	6692	110.72	NO	-
7592	ZINC02791501	6195	110.77	NO	-
7593	ZINC03497222	8521	110.9	NO	-
7594	ZINC01754767	4349	111.05	NO	-
7595	ZINC00118916	136	111.07	NO	-
7596	ZINC03593732	9166	111.09	NO	-
7597	ZINC00812241	1552	111.32	NO	-
7598	ZINC01020299	2541	111.32	NO	-
7599	ZINC03507265	8669	111.36	NO	-
7600	ZINC03853124	9811	111.38	NO	-
7601	ZINC03285899	7433	111.39	NO	-
7602	ZINC03971691	11212	111.43	NO	-
7603	ZINC00670710	1031	111.61	NO	-
7604	ZINC03804386	9516	111.61	NO	-
7605	ZINC02456577	5257	111.62	NO	-
7606	ZINC03461504	8289	111.69	NO	-
7607	ZINC02995564	7026	111.7	NO	-
7608	ZINC00857171	1911	111.73	NO	-
7609	ZINC02724753	6029	111.73	NO	-
7610	ZINC03300088	7474	111.78	NO	-
7611	ZINC03676076	9476	111.86	NO	-
7612	ZINC01034757	2646	111.91	NO	-
7613	ZINC04123117	11644	111.92	NO	-
7614	ZINC01003866	2490	111.98	NO	-
7615	ZINC01029499	2598	112.13	NO	-
7616	ZINC02863591	6438	112.16	NO	-
7617	ZINC01072373	2932	112.18	NO	-
7618	ZINC03460309	8269	112.21	NO	-
7619	ZINC00828858	1682	112.22	NO	-
7620	ZINC01115636	3133	112.26	NO	-
7621	ZINC02995789	7029	112.26	NO	-
7622	ZINC04468522	12368	112.34	NO	-
7623	ZINC02627342	5546	112.45	NO	-
7624	ZINC00801890	1479	112.51	NO	-
7625	ZINC03859364	10535	112.54	NO	-
7626	ZINC03853686	9952	112.56	NO	-
7627	ZINC00840540	1752	112.66	NO	-
7628	ZINC02626192	5537	112.66	NO	-
7629	ZINC02713313	5898	112.67	NO	-
7630	ZINC00670534	1027	112.71	NO	-
7631	ZINC03325598	7557	112.71	NO	-
7632	ZINC03853348	9855	112.74	NO	-
7633	ZINC03858298	10414	112.78	NO	-
7634	ZINC03998304	11435	112.93	NO	-
7635	ZINC03970101	11153	113.0	NO	-
7636	ZINC03550192	8919	113.08	NO	-
7637	ZINC02702153	5838	113.13	NO	-
7638	ZINC04091631	11598	113.32	NO	-
7639	ZINC01201862	3521	113.41	NO	-
7640	ZINC03637599	9412	113.46	NO	-
7641	ZINC00791171	1412	113.61	NO	-
7642	ZINC00845859	1777	113.73	NO	-
7643	ZINC03463715	8327	113.79	NO	-
7644	ZINC04464916	12314	113.79	NO	-
7645	ZINC04000919	11446	113.86	NO	-
7646	ZINC04468527	12369	113.93	NO	-
7647	ZINC02634653	5592	114.11	NO	-
7648	ZINC00796822	1447	114.12	NO	-
7649	ZINC03970112	11156	114.14	NO	-
7650	ZINC03970174	11167	114.17	NO	-
7651	ZINC01191315	3488	114.21	NO	-
7652	ZINC02714347	5911	114.22	NO	-
7653	ZINC03367435	7750	114.24	NO	-
7654	ZINC01078712	2985	114.25	NO	-
7655	ZINC04622626	12587	114.29	NO	-
7656	ZINC00954858	2301	114.37	NO	-
7657	ZINC03435735	8100	114.5	NO	-
7658	ZINC01072192	2909	114.52	NO	-
7659	ZINC02713183	5866	114.6	NO	-
7660	ZINC02242521	4819	114.65	NO	-
7661	ZINC02788979	6181	114.65	NO	-
7662	ZINC03544789	8886	114.68	NO	-
7663	ZINC03394842	7911	114.73	NO	-
7664	ZINC03873470	10862	114.78	NO	-
7665	ZINC03338785	7619	114.81	NO	-
7666	ZINC02570389	5424	114.83	NO	-
7667	ZINC03449819	8160	114.86	NO	-
7668	ZINC01365043	3768	115.0	NO	-
7669	ZINC01148607	3330	115.02	NO	-
7670	ZINC02715812	5915	115.08	NO	-
7671	ZINC04417188	12215	115.18	NO	-
7672	ZINC03858814	10483	115.19	NO	-
7673	ZINC00806763	1511	115.33	NO	-
7674	ZINC01966568	4493	115.35	NO	-
7675	ZINC00849412	1831	115.42	NO	-
7676	ZINC00940670	2201	115.58	NO	-
7677	ZINC03858074	10399	115.67	NO	-
7678	ZINC03610434	9296	115.91	NO	-
7679	ZINC00915726	2114	115.92	NO	-
7680	ZINC03852961	9773	115.96	NO	-
7681	ZINC02626078	5536	116.0	NO	-
7682	ZINC04473091	12396	116.02	NO	-
7683	ZINC01072284	2925	116.03	NO	-
7684	ZINC01032333	2616	116.08	NO	-
7685	ZINC02946132	6875	116.24	NO	-
7686	ZINC01059818	2849	116.38	NO	-
7687	ZINC03859372	10537	116.38	NO	-
7688	ZINC02986394	7017	116.47	NO	-
7689	ZINC03814535	208	116.5	YES	41
7690	ZINC00223665	287	116.51	NO	-
7691	ZINC00719758	1221	116.64	NO	-
7692	ZINC02633615	5587	116.67	NO	-
7693	ZINC02693140	5805	116.67	NO	-
7694	ZINC03460539	8277	116.71	NO	-
7695	ZINC03594159	9171	116.71	NO	-
7696	ZINC01139785	3283	116.74	NO	-
7697	ZINC04442988	12252	116.74	NO	-
7698	ZINC04465486	12330	116.76	NO	-
7699	ZINC01032746	2622	116.8	NO	-
7700	ZINC04513668	12556	116.83	NO	-
7701	ZINC02914491	6603	116.87	NO	-
7702	ZINC02359577	5042	116.92	NO	-
7703	ZINC00837558	1735	117.0	NO	-
7704	ZINC03858584	10466	117.12	NO	-
7705	ZINC04248423	11849	117.13	NO	-
7706	ZINC02705768	5841	117.23	NO	-
7707	ZINC02358495	5036	117.29	NO	-
7708	ZINC00718975	1214	117.34	NO	-
7709	ZINC03259430	7355	117.43	NO	-
7710	ZINC03983654	11368	117.47	NO	-
7711	ZINC04622698	12588	117.55	NO	-
7712	ZINC00810348	1538	117.58	NO	-
7713	ZINC00629535	810	117.68	NO	-
7714	ZINC02139639	4641	117.69	NO	-
7715	ZINC03581158	9137	117.7	NO	-
7716	ZINC00222524	282	117.8	NO	-
7717	ZINC03029820	7098	117.81	NO	-
7718	ZINC03612988	9344	117.85	NO	-
7719	ZINC03970032	11144	117.88	NO	-
7720	ZINC03550297	8922	118.19	NO	-
7721	ZINC03517137	8726	118.24	NO	-
7722	ZINC02645471	5637	118.27	NO	-
7723	ZINC01068570	2881	118.41	NO	-
7724	ZINC03969196	11094	118.52	NO	-
7725	ZINC00646480	949	118.57	NO	-
7726	ZINC02816749	6337	118.58	NO	-
7727	ZINC00646420	935	118.63	NO	-
7728	ZINC02466963	5304	118.63	NO	-
7729	ZINC03254863	7341	118.7	NO	-
7730	ZINC04267470	11897	118.75	NO	-
7731	ZINC03859935	10648	118.87	NO	-
7732	ZINC01029119	2591	118.91	NO	-
7733	ZINC00738268	1280	118.94	NO	-
7734	ZINC02078057	4599	118.99	NO	-
7735	ZINC03023355	7086	119.01	NO	-
7736	ZINC00942064	2223	119.04	NO	-
7737	ZINC01017266	2525	119.07	NO	-
7738	ZINC00680550	1092	119.12	NO	-
7739	ZINC01072096	2906	119.12	NO	-
7740	ZINC03287601	7438	119.14	NO	-
7741	ZINC03853662	9941	119.32	NO	-
7742	ZINC00871820	1974	119.33	NO	-
7743	ZINC04033839	11513	119.35	NO	-
7744	ZINC00060444	50	119.36	NO	-
7745	ZINC00917024	2122	119.38	NO	-
7746	ZINC01437009	3970	119.45	NO	-
7747	ZINC02914242	6568	119.46	NO	-
7748	ZINC00783885	1379	119.52	NO	-
7749	ZINC01024250	2561	119.76	NO	-
7750	ZINC01013103	2511	119.81	NO	-
7751	ZINC03858857	10488	119.92	NO	-
7752	ZINC00688093	1116	120.05	NO	-
7753	ZINC02855998	6401	120.09	NO	-
7754	ZINC03029921	7100	120.14	NO	-
7755	ZINC01025036	2565	120.18	NO	-
7756	ZINC00958874	2337	120.27	NO	-
7757	ZINC03660381	9439	120.37	NO	-
7758	ZINC03032923	7117	120.38	NO	-
7759	ZINC03336163	7609	120.42	NO	-
7760	ZINC01489858	4150	120.46	NO	-
7761	ZINC00940669	2200	120.68	NO	-
7762	ZINC01749917	4348	120.79	NO	-
7763	ZINC00389207	396	120.83	NO	-
7764	ZINC00728433	1254	120.95	NO	-
7765	ZINC02916347	6681	120.97	NO	-
7766	ZINC03889814	10925	120.98	NO	-
7767	ZINC04167703	11732	121.01	NO	-
7768	ZINC00567738	624	121.04	NO	-
7769	ZINC00795616	1438	121.1	NO	-
7770	ZINC00851725	1850	121.13	NO	-
7771	ZINC02344230	4980	121.14	NO	-
7772	ZINC01158811	3384	121.19	NO	-
7773	ZINC01398101	3857	121.21	NO	-
7774	ZINC03854712	10163	121.35	NO	-
7775	ZINC03246918	7315	121.38	NO	-
7776	ZINC02664575	5757	121.63	NO	-
7777	ZINC03858177	10407	121.68	NO	-
7778	ZINC01833495	4391	121.69	NO	-
7779	ZINC02928025	6835	121.76	NO	-
7780	ZINC02811843	6330	121.78	NO	-
7781	ZINC02960724	6954	121.78	NO	-
7782	ZINC03424286	8050	121.95	NO	-
7783	ZINC03563701	9036	121.97	NO	-
7784	ZINC01032660	2620	122.01	NO	-
7785	ZINC04351558	12097	122.01	NO	-
7786	ZINC02909748	6544	122.06	NO	-
7787	ZINC02494671	5340	122.23	NO	-
7788	ZINC03579776	9119	122.38	NO	-
7789	ZINC03857102	10271	122.4	NO	-
7790	ZINC04504900	12532	122.42	NO	-
7791	ZINC00204949	215	122.44	NO	-
7792	ZINC02927725	6829	122.48	NO	-
7793	ZINC03853626	9930	122.52	NO	-
7794	ZINC01134162	3257	122.53	NO	-
7795	ZINC03866806	10704	122.55	NO	-
7796	ZINC02449977	5244	122.57	NO	-
7797	ZINC03859830	10630	122.62	NO	-
7798	ZINC01136855	3274	122.71	NO	-
7799	ZINC02648759	5661	122.74	NO	-
7800	ZINC03386619	7884	122.83	NO	-
7801	ZINC00590004	671	122.84	NO	-
7802	ZINC00624910	767	122.85	NO	-
7803	ZINC01137362	3276	122.92	NO	-
7804	ZINC00638802	863	122.95	NO	-
7805	ZINC01451802	4048	123.04	NO	-
7806	ZINC02623531	5512	123.05	NO	-
7807	ZINC03563698	9034	123.06	NO	-
7808	ZINC02861365	6425	123.1	NO	-
7809	ZINC00423756	456	123.15	NO	-
7810	ZINC03853520	9906	123.24	NO	-
7811	ZINC04318590	12040	123.31	NO	-
7812	ZINC04034450	11516	123.4	NO	-
7813	ZINC00638831	871	123.47	NO	-
7814	ZINC01035531	2658	123.47	NO	-
7815	ZINC03363469	7733	123.52	NO	-
7816	ZINC02204472	4707	123.58	NO	-
7817	ZINC02969907	6974	123.59	NO	-
7818	ZINC02791949	6202	123.66	NO	-
7819	ZINC00986106	2417	123.74	NO	-
7820	ZINC03018480	7066	123.76	NO	-
7821	ZINC04379310	12140	123.78	NO	-
7822	ZINC03860135	10658	123.8	NO	-
7823	ZINC04030232	11500	123.82	NO	-
7824	ZINC02761002	6106	123.83	NO	-
7825	ZINC03840294	9563	123.84	NO	-
7826	ZINC04192652	11774	123.87	NO	-
7827	ZINC02621295	5487	123.9	NO	-
7828	ZINC03077134	7147	124.02	NO	-
7829	ZINC00784564	1390	124.03	NO	-
7830	ZINC00796871	1449	124.14	NO	-
7831	ZINC03976747	11297	124.28	NO	-
7832	ZINC00107088	115	124.31	NO	-
7833	ZINC00796606	1445	124.34	NO	-
7834	ZINC03483298	8425	124.34	NO	-
7835	ZINC02796469	6254	124.44	NO	-
7836	ZINC02413838	5156	124.54	NO	-
7837	ZINC02362543	5051	124.68	NO	-
7838	ZINC02338061	4960	124.69	NO	-
7839	ZINC01468185	4119	124.78	NO	-
7840	ZINC02621455	5490	124.8	NO	-
7841	ZINC03612368	9342	124.82	NO	-
7842	ZINC04477747	12405	124.98	NO	-
7843	ZINC01305957	3668	125.07	NO	-
7844	ZINC02409023	5148	125.16	NO	-
7845	ZINC00684912	1112	125.23	NO	-
7846	ZINC03853374	9860	125.27	NO	-
7847	ZINC01000999	2482	125.29	NO	-
7848	ZINC00205221	217	125.31	NO	-
7849	ZINC01186444	3479	125.39	NO	-
7850	ZINC00600415	707	125.41	NO	-
7851	ZINC02284812	4862	125.56	NO	-
7852	ZINC03862922	10675	125.58	NO	-
7853	ZINC02918968	6766	125.61	NO	-
7854	ZINC00660004	987	125.66	NO	-
7855	ZINC00646436	939	125.73	NO	-
7856	ZINC00951522	2285	125.76	NO	-
7857	ZINC02808810	6324	125.79	NO	-
7858	ZINC03969481	11105	125.8	NO	-
7859	ZINC02941367	6862	125.92	NO	-
7860	ZINC03853669	9945	125.97	NO	-
7861	ZINC00798917	1465	126.01	NO	-
7862	ZINC02914354	6582	126.09	NO	-
7863	ZINC02915105	6636	126.1	NO	-
7864	ZINC03555633	8960	126.16	NO	-
7865	ZINC03460415	8273	126.17	NO	-
7866	ZINC00790439	1404	126.3	NO	-
7867	ZINC03856218	10239	126.48	NO	-
7868	ZINC01038176	2695	126.61	NO	-
7869	ZINC01115729	3134	126.71	NO	-
7870	ZINC00866706	1955	126.82	NO	-
7871	ZINC03500450	8617	126.82	NO	-
7872	ZINC01024701	2563	126.86	NO	-
7873	ZINC01128359	3225	126.9	NO	-
7874	ZINC02730600	6040	127.11	NO	-
7875	ZINC04443576	12270	127.13	NO	-
7876	ZINC03855489	10208	127.14	NO	-
7877	ZINC03368078	7763	127.22	NO	-
7878	ZINC01235306	3592	127.27	NO	-
7879	ZINC01364533	3763	127.29	NO	-
7880	ZINC03850943	9654	127.39	NO	-
7881	ZINC00724363	1239	127.41	NO	-
7882	ZINC01020301	2548	127.79	NO	-
7883	ZINC01389438	3820	127.8	NO	-
7884	ZINC04159562	11721	127.8	NO	-
7885	ZINC04443436	12259	127.87	NO	-
7886	ZINC01650665	4328	127.91	NO	-
7887	ZINC01072370	2930	128.0	NO	-
7888	ZINC01055257	2814	128.07	NO	-
7889	ZINC02570558	5426	128.13	NO	-
7890	ZINC00857144	1901	128.18	NO	-
7891	ZINC01519250	4270	128.22	NO	-
7892	ZINC02094521	4626	128.22	NO	-
7893	ZINC02849593	6385	128.23	NO	-
7894	ZINC02947466	6878	128.24	NO	-
7895	ZINC04001315	11456	128.24	NO	-
7896	ZINC01718168	4341	128.29	NO	-
7897	ZINC00855143	1871	128.31	NO	-
7898	ZINC03166187	7178	128.31	NO	-
7899	ZINC02807632	6311	128.51	NO	-
7900	ZINC02206974	4711	128.63	NO	-
7901	ZINC01136251	3268	128.72	NO	-
7902	ZINC02619824	5475	128.72	NO	-
7903	ZINC01495381	4161	128.74	NO	-
7904	ZINC03459654	8239	128.79	NO	-
7905	ZINC00803031	1483	128.96	NO	-
7906	ZINC02965757	6966	128.97	NO	-
7907	ZINC03675969	9462	129.02	NO	-
7908	ZINC01061410	2855	129.45	NO	-
7909	ZINC01504895	4202	129.48	NO	-
7910	ZINC02576638	5431	129.54	NO	-
7911	ZINC00675040	1050	129.58	NO	-
7912	ZINC02419594	5173	129.62	NO	-
7913	ZINC04464829	12311	129.67	NO	-
7914	ZINC04266777	11895	129.79	NO	-
7915	ZINC03460967	8283	129.8	NO	-
7916	ZINC00205225	218	129.81	NO	-
7917	ZINC02351403	5012	129.89	NO	-
7918	ZINC00665329	1005	129.96	NO	-
7919	ZINC02431783	5205	130.01	NO	-
7920	ZINC03890980	10967	130.08	NO	-
7921	ZINC00910927	2102	130.09	NO	-
7922	ZINC01049166	2777	130.09	NO	-
7923	ZINC00976987	2370	130.2	NO	-
7924	ZINC03043379	7127	130.3	NO	-
7925	ZINC03424828	8058	130.31	NO	-
7926	ZINC03061883	7139	130.34	NO	-
7927	ZINC00670376	1022	130.54	NO	-
7928	ZINC02791357	6193	130.56	NO	-
7929	ZINC02797196	6256	130.57	NO	-
7930	ZINC01042162	2734	130.59	NO	-
7931	ZINC01364195	3752	130.59	NO	-
7932	ZINC03850018	9611	130.72	NO	-
7933	ZINC03461623	8297	130.74	NO	-
7934	ZINC03971566	11202	130.77	NO	-
7935	ZINC03264643	7371	130.93	NO	-
7936	ZINC03849808	9602	130.98	NO	-
7937	ZINC01282773	3646	131.02	NO	-
7938	ZINC00054136	48	131.19	NO	-
7939	ZINC03908063	11009	131.27	NO	-
7940	ZINC02545889	5417	131.31	NO	-
7941	ZINC04193741	11785	131.31	NO	-
7942	ZINC00902697	2080	131.36	NO	-
7943	ZINC03853037	9797	131.39	NO	-
7944	ZINC01070680	2895	131.47	NO	-
7945	ZINC03582148	9138	131.48	NO	-
7946	ZINC04394092	12168	131.49	NO	-
7947	ZINC02316450	4909	131.51	NO	-
7948	ZINC02783818	6149	131.56	NO	-
7949	ZINC03456661	8201	131.58	NO	-
7950	ZINC00110844	125	131.6	NO	-
7951	ZINC02918915	6757	131.6	NO	-
7952	ZINC00646434	937	131.65	NO	-
7953	ZINC04317735	12036	131.79	NO	-
7954	ZINC00738272	1282	131.8	NO	-
7955	ZINC02859229	6411	131.8	NO	-
7956	ZINC00695463	1127	131.96	NO	-
7957	ZINC03633429	9410	131.98	NO	-
7958	ZINC04117295	11632	132.07	NO	-
7959	ZINC04464594	12309	132.12	NO	-
7960	ZINC01154212	3349	132.21	NO	-
7961	ZINC03506194	8653	132.55	NO	-
7962	ZINC03858901	10501	132.65	NO	-
7963	ZINC00789577	1402	132.67	NO	-
7964	ZINC01026660	2574	132.71	NO	-
7965	ZINC00819649	1619	132.72	NO	-
7966	ZINC02421248	5177	132.84	NO	-
7967	ZINC02248864	4824	132.86	NO	-
7968	ZINC01151310	3339	132.88	NO	-
7969	ZINC04299412	11981	133.05	NO	-
7970	ZINC04381952	12151	133.15	NO	-
7971	ZINC02587434	5435	133.17	NO	-
7972	ZINC00708026	1160	133.27	NO	-
7973	ZINC00348392	357	133.3	NO	-
7974	ZINC03579810	9127	133.34	NO	-
7975	ZINC03983283	11343	133.46	NO	-
7976	ZINC03460226	8259	133.55	NO	-
7977	ZINC04004262	11479	133.58	NO	-
7978	ZINC03839462	9561	133.59	NO	-
7979	ZINC01155205	3352	133.77	NO	-
7980	ZINC02464031	5274	133.77	NO	-
7981	ZINC03426366	8063	133.87	NO	-
7982	ZINC00951403	2282	134.08	NO	-
7983	ZINC03868864	10856	134.11	NO	-
7984	ZINC01158539	3378	134.14	NO	-
7985	ZINC01112781	3109	134.16	NO	-
7986	ZINC02313622	4905	134.18	NO	-
7987	ZINC02919192	6781	134.28	NO	-
7988	ZINC03854540	10105	134.37	NO	-
7989	ZINC03841237	9570	134.4	NO	-
7990	ZINC03859424	10541	134.45	NO	-
7991	ZINC00902699	2081	134.89	NO	-
7992	ZINC02883566	6513	134.9	NO	-
7993	ZINC03460172	8256	134.91	NO	-
7994	ZINC03069482	7145	134.93	NO	-
7995	ZINC02310664	4902	135.01	NO	-
7996	ZINC02194052	4680	135.07	NO	-
7997	ZINC03498569	8579	135.07	NO	-
7998	ZINC00823031	1634	135.16	NO	-
7999	ZINC00208865	220	135.21	NO	-
8000	ZINC04443435	12258	135.3	NO	-
8001	ZINC03908425	11015	135.41	NO	-
8002	ZINC03310363	7497	135.46	NO	-
8003	ZINC02376264	5083	135.52	NO	-
8004	ZINC03330673	7579	135.56	NO	-
8005	ZINC03853991	10033	135.59	NO	-
8006	ZINC03274251	7393	135.63	NO	-
8007	ZINC00669414	1019	135.66	NO	-
8008	ZINC03858872	10492	135.72	NO	-
8009	ZINC03887340	10893	135.75	NO	-
8010	ZINC00645056	919	135.76	NO	-
8011	ZINC01079988	2995	135.96	NO	-
8012	ZINC03973900	11271	135.98	NO	-
8013	ZINC00986287	2420	136.26	NO	-
8014	ZINC01050103	2784	136.3	NO	-
8015	ZINC02906698	6537	136.31	NO	-
8016	ZINC03850186	9613	136.34	NO	-
8017	ZINC00222396	265	136.36	NO	-
8018	ZINC02957669	6942	136.37	NO	-
8019	ZINC00784111	1388	136.51	NO	-
8020	ZINC01051759	2791	136.51	NO	-
8021	ZINC03819970	9536	136.56	NO	-
8022	ZINC00080844	69	136.6	NO	-
8023	ZINC02792955	6213	136.62	NO	-
8024	ZINC03278901	7413	136.64	NO	-
8025	ZINC03814651	22	136.68	YES	7
8026	ZINC03850363	9614	136.77	NO	-
8027	ZINC03417018	8011	136.79	NO	-
8028	ZINC02927697	6828	136.81	NO	-
8029	ZINC03889935	10929	136.89	NO	-
8030	ZINC02464029	5273	136.91	NO	-
8031	ZINC00313238	343	137.09	NO	-
8032	ZINC03347057	7666	137.09	NO	-
8033	ZINC02532643	5411	137.12	NO	-
8034	ZINC03814802	129	137.12	YES	10
8035	ZINC00591636	679	137.18	NO	-
8036	ZINC02652604	5692	137.26	NO	-
8037	ZINC03528441	8794	137.27	NO	-
8038	ZINC03858394	10446	137.4	NO	-
8039	ZINC02940368	6854	137.52	NO	-
8040	ZINC02761511	6107	137.54	NO	-
8041	ZINC01214570	3560	137.55	NO	-
8042	ZINC02791256	6192	137.63	NO	-
8043	ZINC03858311	10419	137.72	NO	-
8044	ZINC03370933	7812	137.83	NO	-
8045	ZINC01348562	3710	137.96	NO	-
8046	ZINC02447114	5237	138.13	NO	-
8047	ZINC02927591	6821	138.26	NO	-
8048	ZINC04443036	12253	138.51	NO	-
8049	ZINC04308358	11990	138.61	NO	-
8050	ZINC02262275	4836	138.62	NO	-
8051	ZINC03671208	9454	138.69	NO	-
8052	ZINC00052558	45	138.72	NO	-
8053	ZINC01501555	4189	138.85	NO	-
8054	ZINC03375608	7826	138.91	NO	-
8055	ZINC03017173	7064	138.97	NO	-
8056	ZINC03983355	11348	139.04	NO	-
8057	ZINC01118762	3145	139.13	NO	-
8058	ZINC03579674	9111	139.14	NO	-
8059	ZINC02914356	6583	139.34	NO	-
8060	ZINC02725940	6031	139.67	NO	-
8061	ZINC03612471	9343	139.73	NO	-
8062	ZINC01364473	3760	139.89	NO	-
8063	ZINC02659590	5730	139.9	NO	-
8064	ZINC00983925	2410	139.98	NO	-
8065	ZINC03867207	10723	139.99	NO	-
8066	ZINC01059815	2848	140.0	NO	-
8067	ZINC03660385	9440	140.06	NO	-
8068	ZINC03969870	11127	140.07	NO	-
8069	ZINC03456671	8202	140.14	NO	-
8070	ZINC02318760	4912	140.18	NO	-
8071	ZINC01496891	4168	140.22	NO	-
8072	ZINC03971890	11220	140.39	NO	-
8073	ZINC03563598	9022	140.49	NO	-
8074	ZINC01123365	3180	140.68	NO	-
8075	ZINC03839445	9560	140.74	NO	-
8076	ZINC03852934	9765	140.8	NO	-
8077	ZINC04032980	11509	141.05	NO	-
8078	ZINC03933760	11027	141.11	NO	-
8079	ZINC00791120	1411	141.2	NO	-
8080	ZINC01364475	3761	141.31	NO	-
8081	ZINC02513372	5401	141.39	NO	-
8082	ZINC03392404	7906	141.49	NO	-
8083	ZINC00795615	1437	141.58	NO	-
8084	ZINC00048976	37	141.59	NO	-
8085	ZINC03983426	11351	141.62	NO	-
8086	ZINC00738253	1275	141.7	NO	-
8087	ZINC02430391	5198	141.7	NO	-
8088	ZINC02423335	5179	142.06	NO	-
8089	ZINC02461542	5269	142.08	NO	-
8090	ZINC03274824	7398	142.14	NO	-
8091	ZINC02078101	4608	142.15	NO	-
8092	ZINC03022947	7084	142.19	NO	-
8093	ZINC00849413	1832	142.24	NO	-
8094	ZINC02804923	6303	142.55	NO	-
8095	ZINC01364481	3762	142.56	NO	-
8096	ZINC02719001	6005	142.65	NO	-
8097	ZINC02863511	6434	142.79	NO	-
8098	ZINC04110933	11628	142.79	NO	-
8099	ZINC04004664	11480	142.86	NO	-
8100	ZINC01363131	3747	142.87	NO	-
8101	ZINC01121019	3162	142.99	NO	-
8102	ZINC03368467	7770	143.05	NO	-
8103	ZINC01114940	3121	143.1	NO	-
8104	ZINC04117386	11633	143.11	NO	-
8105	ZINC02338060	4959	143.13	NO	-
8106	ZINC02065654	4593	143.33	NO	-
8107	ZINC01157070	3363	143.56	NO	-
8108	ZINC03856151	10230	143.58	NO	-
8109	ZINC03022480	7083	143.6	NO	-
8110	ZINC03969799	11116	143.62	NO	-
8111	ZINC01389370	3819	143.9	NO	-
8112	ZINC03853484	9893	143.94	NO	-
8113	ZINC03858054	10395	144.0	NO	-
8114	ZINC00455778	515	144.03	NO	-
8115	ZINC03544790	8887	144.43	NO	-
8116	ZINC00096987	98	144.44	NO	-
8117	ZINC01136501	3271	144.49	NO	-
8118	ZINC03858727	10475	144.53	NO	-
8119	ZINC03544827	8888	144.6	NO	-
8120	ZINC00145227	162	144.73	NO	-
8121	ZINC02699057	5827	144.81	NO	-
8122	ZINC03975046	11287	144.82	NO	-
8123	ZINC00043060	22	144.85	NO	-
8124	ZINC03579634	9107	144.85	NO	-
8125	ZINC02956466	6918	144.91	NO	-
8126	ZINC02884945	6520	144.95	NO	-
8127	ZINC03493724	8482	145.03	NO	-
8128	ZINC00956739	2320	145.06	NO	-
8129	ZINC00905756	2095	145.07	NO	-
8130	ZINC04093795	11601	145.12	NO	-
8131	ZINC04325165	12046	145.15	NO	-
8132	ZINC01360596	3740	145.33	NO	-
8133	ZINC02625231	5525	145.55	NO	-
8134	ZINC01361945	3744	145.68	NO	-
8135	ZINC00646424	936	145.74	NO	-
8136	ZINC01336821	3708	145.95	NO	-
8137	ZINC03990209	11400	145.97	NO	-
8138	ZINC02718969	5995	146.0	NO	-
8139	ZINC03862846	10672	146.03	NO	-
8140	ZINC03857120	10272	146.07	NO	-
8141	ZINC01029336	2595	146.08	NO	-
8142	ZINC02956544	6935	146.11	NO	-
8143	ZINC03284097	7429	146.18	NO	-
8144	ZINC01148605	3329	146.35	NO	-
8145	ZINC03030409	7106	146.39	NO	-
8146	ZINC01078328	2980	146.42	NO	-
8147	ZINC00943591	2230	146.54	NO	-
8148	ZINC01466574	4088	146.84	NO	-
8149	ZINC03981739	11320	146.85	NO	-
8150	ZINC00938143	2176	147.02	NO	-
8151	ZINC03891078	10972	147.13	NO	-
8152	ZINC00558586	611	147.14	NO	-
8153	ZINC02724189	6025	147.15	NO	-
8154	ZINC04177552	11759	147.2	NO	-
8155	ZINC03605373	9259	147.47	NO	-
8156	ZINC03610462	9301	147.51	NO	-
8157	ZINC02716078	5932	147.74	NO	-
8158	ZINC02401924	5129	147.75	NO	-
8159	ZINC01465280	4080	147.76	NO	-
8160	ZINC02347533	4994	148.05	NO	-
8161	ZINC00790771	1407	148.09	NO	-
8162	ZINC00638822	870	148.21	NO	-
8163	ZINC01167995	3427	148.35	NO	-
8164	ZINC04501002	12520	148.44	NO	-
8165	ZINC03868560	10839	148.49	NO	-
8166	ZINC03971868	11217	148.52	NO	-
8167	ZINC01966567	4492	148.53	NO	-
8168	ZINC02724191	6027	148.54	NO	-
8169	ZINC00981367	2390	148.66	NO	-
8170	ZINC03889278	10898	148.68	NO	-
8171	ZINC02305338	4888	148.93	NO	-
8172	ZINC04408594	12202	148.95	NO	-
8173	ZINC00630600	820	148.96	NO	-
8174	ZINC00389210	399	148.97	NO	-
8175	ZINC04627597	12593	149.05	NO	-
8176	ZINC02623539	5514	149.11	NO	-
8177	ZINC01006133	2501	149.12	NO	-
8178	ZINC02330215	4946	149.21	NO	-
8179	ZINC04156236	11690	149.34	NO	-
8180	ZINC03855654	10217	149.44	NO	-
8181	ZINC00145294	163	149.52	NO	-
8182	ZINC01076478	2970	149.6	NO	-
8183	ZINC03339365	7621	149.63	NO	-
8184	ZINC00688789	1120	149.7	NO	-
8185	ZINC03183670	7196	149.73	NO	-
8186	ZINC01112780	3108	149.78	NO	-
8187	ZINC03247637	7322	149.85	NO	-
8188	ZINC00679867	1089	150.0	NO	-
8189	ZINC02649568	5674	150.1	NO	-
8190	ZINC03456882	8208	150.2	NO	-
8191	ZINC02226592	4780	150.31	NO	-
8192	ZINC02641767	5626	150.35	NO	-
8193	ZINC02971871	6982	150.44	NO	-
8194	ZINC01980964	4526	150.48	NO	-
8195	ZINC00645055	918	150.5	NO	-
8196	ZINC03274433	7395	150.58	NO	-
8197	ZINC02078104	4611	150.63	NO	-
8198	ZINC02373255	5077	150.71	NO	-
8199	ZINC02407706	5143	150.83	NO	-
8200	ZINC03970313	11178	151.02	NO	-
8201	ZINC03593456	9160	151.28	NO	-
8202	ZINC00921781	2138	151.44	NO	-
8203	ZINC01512311	4241	151.66	NO	-
8204	ZINC03675968	9461	151.75	NO	-
8205	ZINC00851726	1851	151.88	NO	-
8206	ZINC03527657	8787	151.88	NO	-
8207	ZINC03489964	8455	151.89	NO	-
8208	ZINC00720034	1224	151.9	NO	-
8209	ZINC02669330	5765	151.98	NO	-
8210	ZINC02144160	4643	152.0	NO	-
8211	ZINC01154204	3347	152.02	NO	-
8212	ZINC03669386	9453	152.19	NO	-
8213	ZINC03408033	7973	152.35	NO	-
8214	ZINC01074874	2957	152.4	NO	-
8215	ZINC00569623	632	152.48	NO	-
8216	ZINC03367164	7747	152.51	NO	-
8217	ZINC02468574	5313	152.52	NO	-
8218	ZINC03456825	8204	152.54	NO	-
8219	ZINC00831224	1690	152.62	NO	-
8220	ZINC03362832	7726	152.63	NO	-
8221	ZINC00822510	1632	152.66	NO	-
8222	ZINC02364296	5055	152.72	NO	-
8223	ZINC03371126	7815	152.74	NO	-
8224	ZINC04157926	11716	152.74	NO	-
8225	ZINC00855361	1877	152.84	NO	-
8226	ZINC02947855	6886	152.84	NO	-
8227	ZINC03977616	11305	153.05	NO	-
8228	ZINC02899408	6529	153.14	NO	-
8229	ZINC03860111	10657	153.16	NO	-
8230	ZINC02763732	6120	153.21	NO	-
8231	ZINC03536363	8851	153.24	NO	-
8232	ZINC03461509	8291	153.27	NO	-
8233	ZINC04443298	12255	153.42	NO	-
8234	ZINC02987042	7018	153.5	NO	-
8235	ZINC03855276	10197	153.62	NO	-
8236	ZINC01513112	4246	153.67	NO	-
8237	ZINC03854564	10117	153.69	NO	-
8238	ZINC03853478	9888	153.75	NO	-
8239	ZINC03388605	7900	153.77	NO	-
8240	ZINC03424707	8054	153.84	NO	-
8241	ZINC02736844	6066	153.85	NO	-
8242	ZINC02498205	5352	153.87	NO	-
8243	ZINC03610484	9305	153.9	NO	-
8244	ZINC02506158	5391	154.16	NO	-
8245	ZINC01360600	3742	154.19	NO	-
8246	ZINC01021954	2552	154.36	NO	-
8247	ZINC03858486	10458	154.36	NO	-
8248	ZINC03024382	7093	154.39	NO	-
8249	ZINC03676097	9479	154.48	NO	-
8250	ZINC00044258	24	154.53	NO	-
8251	ZINC01053591	2802	154.65	NO	-
8252	ZINC01988128	4558	154.72	NO	-
8253	ZINC03974403	11276	154.79	NO	-
8254	ZINC00521772	557	154.85	NO	-
8255	ZINC03615660	9356	154.99	NO	-
8256	ZINC00866315	1949	155.4	NO	-
8257	ZINC00945352	2243	155.55	NO	-
8258	ZINC02324512	4923	155.85	NO	-
8259	ZINC00949716	2265	155.89	NO	-
8260	ZINC03849812	9603	155.93	NO	-
8261	ZINC03868292	10816	155.95	NO	-
8262	ZINC00643637	910	156.0	NO	-
8263	ZINC03418151	8019	156.16	NO	-
8264	ZINC00832171	1697	156.39	NO	-
8265	ZINC00856222	1888	156.46	NO	-
8266	ZINC03980372	11314	156.46	NO	-
8267	ZINC03610510	9306	156.85	NO	-
8268	ZINC00921777	2137	156.96	NO	-
8269	ZINC03980745	11317	157.01	NO	-
8270	ZINC00677228	1067	157.18	NO	-
8271	ZINC01424525	3918	157.21	NO	-
8272	ZINC03849946	9610	157.29	NO	-
8273	ZINC03460370	8271	157.41	NO	-
8274	ZINC04443316	12257	157.47	NO	-
8275	ZINC00665331	1006	157.49	NO	-
8276	ZINC01076305	2966	157.57	NO	-
8277	ZINC03868286	10815	157.57	NO	-
8278	ZINC01017306	2526	157.64	NO	-
8279	ZINC03968557	11074	157.64	NO	-
8280	ZINC00728707	1256	157.68	NO	-
8281	ZINC02793093	6214	157.82	NO	-
8282	ZINC00868851	1960	157.87	NO	-
8283	ZINC02917320	6695	157.88	NO	-
8284	ZINC03857127	10275	158.09	NO	-
8285	ZINC01033717	2634	158.15	NO	-
8286	ZINC03799698	9512	158.16	NO	-
8287	ZINC02094538	4627	158.42	NO	-
8288	ZINC01032747	2623	158.59	NO	-
8289	ZINC01105723	3053	158.59	NO	-
8290	ZINC04109527	11626	158.94	NO	-
8291	ZINC02265309	4840	159.01	NO	-
8292	ZINC03675970	9463	159.02	NO	-
8293	ZINC03991257	11406	159.13	NO	-
8294	ZINC03858081	10403	159.14	NO	-
8295	ZINC01104390	3050	159.15	NO	-
8296	ZINC03022029	7079	159.16	NO	-
8297	ZINC00667327	1011	159.19	NO	-
8298	ZINC00835940	1717	159.36	NO	-
8299	ZINC02433219	5206	159.36	NO	-
8300	ZINC00933094	2156	159.5	NO	-
8301	ZINC03449295	8154	159.56	NO	-
8302	ZINC01962514	4490	159.59	NO	-
8303	ZINC00881981	2018	159.61	NO	-
8304	ZINC02663139	5752	159.62	NO	-
8305	ZINC03850630	9626	159.62	NO	-
8306	ZINC03852387	9724	159.64	NO	-
8307	ZINC03854413	10086	159.68	NO	-
8308	ZINC01504914	4204	160.03	NO	-
8309	ZINC03341750	7638	160.13	NO	-
8310	ZINC03611352	9321	160.14	NO	-
8311	ZINC02428761	5194	160.15	NO	-
8312	ZINC02630681	5577	160.15	NO	-
8313	ZINC02914493	6604	160.24	NO	-
8314	ZINC02718962	5988	160.27	NO	-
8315	ZINC03769089	9498	160.45	NO	-
8316	ZINC03346789	7663	160.46	NO	-
8317	ZINC01982348	4548	160.6	NO	-
8318	ZINC03462374	8311	160.61	NO	-
8319	ZINC03600748	9230	160.63	NO	-
8320	ZINC03857990	10388	160.68	NO	-
8321	ZINC03869117	10859	160.7	NO	-
8322	ZINC03565901	9058	160.71	NO	-
8323	ZINC01028470	2588	160.89	NO	-
8324	ZINC01042701	2736	160.92	NO	-
8325	ZINC03456934	8210	160.95	NO	-
8326	ZINC03525865	8771	161.05	NO	-
8327	ZINC00942768	2225	161.29	NO	-
8328	ZINC02914321	6574	161.43	NO	-
8329	ZINC01451804	4054	161.56	NO	-
8330	ZINC03361673	7724	161.76	NO	-
8331	ZINC01029309	2594	161.78	NO	-
8332	ZINC02692445	5786	161.9	NO	-
8333	ZINC01137905	3279	161.94	NO	-
8334	ZINC01023465	2555	162.08	NO	-
8335	ZINC00986286	2419	162.1	NO	-
8336	ZINC04345122	12078	162.1	NO	-
8337	ZINC04389352	12162	162.13	NO	-
8338	ZINC01467369	4111	162.22	NO	-
8339	ZINC01046454	2758	162.24	NO	-
8340	ZINC00634781	838	162.41	NO	-
8341	ZINC00878160	1989	162.74	NO	-
8342	ZINC03936860	11034	162.81	NO	-
8343	ZINC03459548	8228	163.04	NO	-
8344	ZINC02150009	4650	163.08	NO	-
8345	ZINC03857316	10306	163.13	NO	-
8346	ZINC00902695	2079	163.21	NO	-
8347	ZINC03892310	10985	163.22	NO	-
8348	ZINC02630683	5579	163.46	NO	-
8349	ZINC03853702	9961	163.66	NO	-
8350	ZINC03970065	11151	163.79	NO	-
8351	ZINC03565663	9047	163.81	NO	-
8352	ZINC03971582	11206	163.84	NO	-
8353	ZINC03854690	10155	164.22	NO	-
8354	ZINC00682476	1096	164.64	NO	-
8355	ZINC01363164	3748	164.64	NO	-
8356	ZINC01401324	3861	164.65	NO	-
8357	ZINC03362830	7725	164.65	NO	-
8358	ZINC02878931	6498	164.87	NO	-
8359	ZINC00878175	1997	164.88	NO	-
8360	ZINC03495270	8492	164.9	NO	-
8361	ZINC03228232	7285	165.26	NO	-
8362	ZINC03854595	10130	165.36	NO	-
8363	ZINC03859590	10582	165.41	NO	-
8364	ZINC01499507	4175	165.46	NO	-
8365	ZINC02500117	5371	165.51	NO	-
8366	ZINC01981396	4527	165.68	NO	-
8367	ZINC02761532	6108	165.73	NO	-
8368	ZINC04308570	11996	166.12	NO	-
8369	ZINC00703537	1138	166.16	NO	-
8370	ZINC01046119	2756	166.31	NO	-
8371	ZINC03659643	9438	166.46	NO	-
8372	ZINC03331754	7581	166.75	NO	-
8373	ZINC03983785	11375	166.93	NO	-
8374	ZINC01001126	2483	167.03	NO	-
8375	ZINC03462192	8304	167.19	NO	-
8376	ZINC03464422	8347	167.28	NO	-
8377	ZINC00819644	1617	167.39	NO	-
8378	ZINC03132969	7165	167.4	NO	-
8379	ZINC00878170	1994	167.57	NO	-
8380	ZINC01047525	2764	167.6	NO	-
8381	ZINC04440755	12242	167.63	NO	-
8382	ZINC01042159	2732	167.75	NO	-
8383	ZINC00097734	105	167.81	NO	-
8384	ZINC03332499	7592	167.82	NO	-
8385	ZINC02995566	7028	167.86	NO	-
8386	ZINC03970443	11182	168.1	NO	-
8387	ZINC01183479	3466	168.21	NO	-
8388	ZINC03873494	10863	168.25	NO	-
8389	ZINC00753040	1298	168.42	NO	-
8390	ZINC03854713	10164	168.48	NO	-
8391	ZINC03605394	9267	168.51	NO	-
8392	ZINC03873675	10867	168.51	NO	-
8393	ZINC01327434	3693	169.02	NO	-
8394	ZINC02970281	6976	169.02	NO	-
8395	ZINC01138083	3280	169.03	NO	-
8396	ZINC03983584	11359	169.45	NO	-
8397	ZINC03630982	9405	169.57	NO	-
8398	ZINC01423683	3916	169.85	NO	-
8399	ZINC03282438	7420	169.96	NO	-
8400	ZINC03463710	8326	170.15	NO	-
8401	ZINC04442986	12251	170.18	NO	-
8402	ZINC03852414	9728	170.32	NO	-
8403	ZINC03461512	8292	170.34	NO	-
8404	ZINC00636641	843	170.48	NO	-
8405	ZINC02646112	5648	170.49	NO	-
8406	ZINC00656262	977	170.64	NO	-
8407	ZINC01388620	3817	170.66	NO	-
8408	ZINC03853882	9998	170.67	NO	-
8409	ZINC03974620	11279	170.85	NO	-
8410	ZINC02787857	6167	170.88	NO	-
8411	ZINC03600496	9223	170.96	NO	-
8412	ZINC01117839	3142	171.09	NO	-
8413	ZINC02282214	4855	171.1	NO	-
8414	ZINC00783852	1377	171.12	NO	-
8415	ZINC03972874	11251	171.44	NO	-
8416	ZINC04497317	12510	171.5	NO	-
8417	ZINC02761783	6110	171.59	NO	-
8418	ZINC01072823	2944	171.66	NO	-
8419	ZINC02915361	6645	171.72	NO	-
8420	ZINC03858653	10467	171.75	NO	-
8421	ZINC03023471	7087	171.79	NO	-
8422	ZINC01470341	4126	171.99	NO	-
8423	ZINC03331888	7585	172.03	NO	-
8424	ZINC02390421	5101	172.26	NO	-
8425	ZINC03023512	7089	172.27	NO	-
8426	ZINC01010113	2506	172.43	NO	-
8427	ZINC00650478	959	172.46	NO	-
8428	ZINC01057595	2831	172.51	NO	-
8429	ZINC02812602	6333	172.54	NO	-
8430	ZINC02914559	6615	172.57	NO	-
8431	ZINC02918995	6769	172.75	NO	-
8432	ZINC03562750	9010	172.79	NO	-
8433	ZINC00857231	1919	173.74	NO	-
8434	ZINC02947878	6888	173.74	NO	-
8435	ZINC02634148	5590	173.78	NO	-
8436	ZINC02791685	6197	174.01	NO	-
8437	ZINC00637085	848	174.03	NO	-
8438	ZINC03971568	11204	174.1	NO	-
8439	ZINC03857312	10302	174.14	NO	-
8440	ZINC03853760	9973	174.21	NO	-
8441	ZINC03605372	9258	174.24	NO	-
8442	ZINC01889875	4405	174.42	NO	-
8443	ZINC02910871	6550	174.43	NO	-
8444	ZINC03247777	7324	174.45	NO	-
8445	ZINC03418149	8018	174.46	NO	-
8446	ZINC03858802	10481	174.59	NO	-
8447	ZINC03594152	9170	174.62	NO	-
8448	ZINC01246935	3608	175.09	NO	-
8449	ZINC03517198	8728	175.1	NO	-
8450	ZINC03235516	7296	175.15	NO	-
8451	ZINC03594161	9172	175.4	NO	-
8452	ZINC03842566	9574	175.61	NO	-
8453	ZINC03886656	10891	175.74	NO	-
8454	ZINC04464952	12316	175.85	NO	-
8455	ZINC01125129	3191	175.93	NO	-
8456	ZINC01512467	4243	175.97	NO	-
8457	ZINC02193432	4679	176.01	NO	-
8458	ZINC03814532	12	176.28	YES	3
8459	ZINC03890271	10943	176.28	NO	-
8460	ZINC00983424	2404	176.55	NO	-
8461	ZINC03608834	9288	176.62	NO	-
8462	ZINC02819154	6345	176.64	NO	-
8463	ZINC03858473	10454	176.67	NO	-
8464	ZINC03565664	9048	176.73	NO	-
8465	ZINC03858077	10402	176.92	NO	-
8466	ZINC00864681	1943	176.94	NO	-
8467	ZINC03284100	7430	176.99	NO	-
8468	ZINC04511607	12545	177.16	NO	-
8469	ZINC00810412	1540	177.26	NO	-
8470	ZINC01029186	2592	177.28	NO	-
8471	ZINC00670854	1035	177.73	NO	-
8472	ZINC02713218	5882	177.73	NO	-
8473	ZINC04465354	12327	177.86	NO	-
8474	ZINC00814334	1569	177.92	NO	-
8475	ZINC03021344	7070	178.18	NO	-
8476	ZINC03219103	7255	178.35	NO	-
8477	ZINC04412436	12207	178.39	NO	-
8478	ZINC03463852	8333	178.49	NO	-
8479	ZINC02420722	5176	178.64	NO	-
8480	ZINC02465424	5278	178.92	NO	-
8481	ZINC01030880	2610	178.95	NO	-
8482	ZINC01123086	3175	179.09	NO	-
8483	ZINC01380800	3795	179.42	NO	-
8484	ZINC02918347	6741	179.51	NO	-
8485	ZINC01439275	3974	179.53	NO	-
8486	ZINC02619718	5473	179.71	NO	-
8487	ZINC04470363	12388	179.86	NO	-
8488	ZINC02692828	5800	179.87	NO	-
8489	ZINC03216304	7242	179.87	NO	-
8490	ZINC02502361	5378	179.98	NO	-
8491	ZINC00269522	316	179.99	NO	-
8492	ZINC01235308	3593	179.99	NO	-
8493	ZINC03460535	8276	180.09	NO	-
8494	ZINC02408304	5146	180.1	NO	-
8495	ZINC03859335	10533	180.13	NO	-
8496	ZINC01148395	3327	180.15	NO	-
8497	ZINC00019543	9	180.23	NO	-
8498	ZINC01518517	4265	180.26	NO	-
8499	ZINC01505452	4208	180.31	NO	-
8500	ZINC04343646	12076	180.33	NO	-
8501	ZINC04501128	12522	180.35	NO	-
8502	ZINC01038119	2692	180.37	NO	-
8503	ZINC03555676	8963	180.37	NO	-
8504	ZINC03972471	11236	180.61	NO	-
8505	ZINC01415543	3896	180.81	NO	-
8506	ZINC03852754	9749	180.84	NO	-
8507	ZINC03456886	8209	180.87	NO	-
8508	ZINC03630795	9402	180.91	NO	-
8509	ZINC03462197	8306	181.01	NO	-
8510	ZINC03464092	8337	181.2	NO	-
8511	ZINC01989656	4578	181.46	NO	-
8512	ZINC03676117	9481	181.48	NO	-
8513	ZINC00632031	825	181.59	NO	-
8514	ZINC01499476	4173	181.75	NO	-
8515	ZINC03853234	9833	181.82	NO	-
8516	ZINC01404127	3877	181.87	NO	-
8517	ZINC00592918	688	182.02	NO	-
8518	ZINC03969928	11137	182.15	NO	-
8519	ZINC01134631	3261	182.48	NO	-
8520	ZINC03867786	10779	182.58	NO	-
8521	ZINC03630739	9397	182.63	NO	-
8522	ZINC03341716	7637	182.68	NO	-
8523	ZINC00826827	1654	182.7	NO	-
8524	ZINC03858501	10463	182.71	NO	-
8525	ZINC01485883	4138	182.85	NO	-
8526	ZINC01466570	4084	182.9	NO	-
8527	ZINC03021534	7075	183.08	NO	-
8528	ZINC03594150	9169	183.1	NO	-
8529	ZINC03495397	8496	183.17	NO	-
8530	ZINC03611379	9324	183.3	NO	-
8531	ZINC01215943	3563	183.38	NO	-
8532	ZINC02910842	6548	183.55	NO	-
8533	ZINC00734140	1263	183.84	NO	-
8534	ZINC00837549	1733	183.92	NO	-
8535	ZINC03869116	10858	183.99	NO	-
8536	ZINC00834969	1714	184.17	NO	-
8537	ZINC03031421	7114	184.29	NO	-
8538	ZINC02212682	4733	184.51	NO	-
8539	ZINC00784765	1396	185.14	NO	-
8540	ZINC03908140	11010	185.31	NO	-
8541	ZINC00695460	1126	185.33	NO	-
8542	ZINC04369162	12126	185.62	NO	-
8543	ZINC00888138	2035	185.71	NO	-
8544	ZINC03355693	7699	185.74	NO	-
8545	ZINC01214312	3557	186.0	NO	-
8546	ZINC00978163	2380	186.12	NO	-
8547	ZINC01938122	4459	186.45	NO	-
8548	ZINC00951401	2280	186.5	NO	-
8549	ZINC02713596	5909	186.68	NO	-
8550	ZINC00828327	1676	186.73	NO	-
8551	ZINC01403163	3875	186.74	NO	-
8552	ZINC01401325	3862	186.79	NO	-
8553	ZINC03814825	202	186.93	YES	35
8554	ZINC00783947	1380	186.98	NO	-
8555	ZINC03855518	10211	187.0	NO	-
8556	ZINC03892677	10991	187.35	NO	-
8557	ZINC03853650	9937	187.36	NO	-
8558	ZINC02699060	5828	187.37	NO	-
8559	ZINC01130900	3243	187.55	NO	-
8560	ZINC01440083	3982	187.56	NO	-
8561	ZINC03858075	10400	187.56	NO	-
8562	ZINC03857200	10286	187.59	NO	-
8563	ZINC04638630	12600	188.03	NO	-
8564	ZINC02428839	5195	188.37	NO	-
8565	ZINC02169113	4658	188.54	NO	-
8566	ZINC03814815	158	188.57	YES	16
8567	ZINC00625548	772	188.74	NO	-
8568	ZINC03325899	7561	189.27	NO	-
8569	ZINC03310365	7498	189.28	NO	-
8570	ZINC02087697	4621	189.34	NO	-
8571	ZINC03419903	8025	189.41	NO	-
8572	ZINC01364540	3765	189.42	NO	-
8573	ZINC03453056	8188	189.91	NO	-
8574	ZINC03463650	8325	190.02	NO	-
8575	ZINC04514292	12560	190.19	NO	-
8576	ZINC03471397	8372	190.28	NO	-
8577	ZINC00023049	187	190.29	YES	24
8578	ZINC03968805	11078	190.32	NO	-
8579	ZINC03495708	8505	190.38	NO	-
8580	ZINC01142189	3297	190.5	NO	-
8581	ZINC00741778	1289	190.53	NO	-
8582	ZINC04260630	11884	190.63	NO	-
8583	ZINC02947617	6882	190.89	NO	-
8584	ZINC03857082	10266	190.92	NO	-
8585	ZINC01541436	4303	191.0	NO	-
8586	ZINC03852959	9771	191.01	NO	-
8587	ZINC01063759	2863	191.19	NO	-
8588	ZINC03464481	8348	191.26	NO	-
8589	ZINC02719003	6006	191.27	NO	-
8590	ZINC01036555	2673	191.79	NO	-
8591	ZINC01119174	3147	191.86	NO	-
8592	ZINC01394387	3842	191.93	NO	-
8593	ZINC02790215	6187	191.96	NO	-
8594	ZINC03675971	9464	192.15	NO	-
8595	ZINC02861364	6424	192.19	NO	-
8596	ZINC00791930	1414	192.2	NO	-
8597	ZINC03867522	10761	192.24	NO	-
8598	ZINC00989011	2435	192.66	NO	-
8599	ZINC03821151	9549	193.17	NO	-
8600	ZINC03620108	9367	193.19	NO	-
8601	ZINC03613833	9354	193.2	NO	-
8602	ZINC03856124	10228	193.37	NO	-
8603	ZINC03986513	11382	193.37	NO	-
8604	ZINC04001491	11467	193.38	NO	-
8605	ZINC00854700	1866	193.84	NO	-
8606	ZINC02601119	5453	193.92	NO	-
8607	ZINC04291573	11969	194.47	NO	-
8608	ZINC03527652	8785	194.7	NO	-
8609	ZINC04407617	12195	194.74	NO	-
8610	ZINC03867305	10738	194.96	NO	-
8611	ZINC01613400	4313	195.11	NO	-
8612	ZINC04265951	11891	195.14	NO	-
8613	ZINC02458032	5265	195.15	NO	-
8614	ZINC03853420	9868	195.32	NO	-
8615	ZINC03396956	7923	195.67	NO	-
8616	ZINC03857347	10309	195.97	NO	-
8617	ZINC04157588	11710	196.16	NO	-
8618	ZINC03610438	9298	196.25	NO	-
8619	ZINC04468621	12371	196.53	NO	-
8620	ZINC04468370	12359	196.57	NO	-
8621	ZINC02570458	5425	196.64	NO	-
8622	ZINC03275155	7402	196.95	NO	-
8623	ZINC02860584	6418	196.97	NO	-
8624	ZINC00372149	378	197.08	NO	-
8625	ZINC04469581	12377	197.21	NO	-
8626	ZINC02500109	5367	197.48	NO	-
8627	ZINC01027149	2579	197.63	NO	-
8628	ZINC03522910	8748	197.95	NO	-
8629	ZINC00834222	1707	198.08	NO	-
8630	ZINC02957835	6947	198.11	NO	-
8631	ZINC00668158	1016	198.54	NO	-
8632	ZINC00987795	2425	198.63	NO	-
8633	ZINC03108289	7162	198.68	NO	-
8634	ZINC00425377	467	198.89	NO	-
8635	ZINC01067128	2875	198.9	NO	-
8636	ZINC03854557	10111	198.91	NO	-
8637	ZINC03363440	7729	198.93	NO	-
8638	ZINC03497411	8528	199.07	NO	-
8639	ZINC00187211	196	199.13	NO	-
8640	ZINC00707299	1159	199.56	NO	-
8641	ZINC04184290	11766	199.6	NO	-
8642	ZINC01072186	2908	199.96	NO	-
8643	ZINC00077670	68	200.44	NO	-
8644	ZINC03858396	10448	200.44	NO	-
8645	ZINC03418146	8017	200.46	NO	-
8646	ZINC01057425	2828	200.52	NO	-
8647	ZINC03854696	10158	200.72	NO	-
8648	ZINC01102737	3047	201.04	NO	-
8649	ZINC04465720	12335	201.55	NO	-
8650	ZINC03169449	7181	201.61	NO	-
8651	ZINC02847513	6379	201.63	NO	-
8652	ZINC00858928	1928	201.68	NO	-
8653	ZINC00649727	958	201.72	NO	-
8654	ZINC00096999	101	201.79	NO	-
8655	ZINC03912765	11025	201.83	NO	-
8656	ZINC04156760	11696	201.87	NO	-
8657	ZINC03504122	8636	201.91	NO	-
8658	ZINC03976502	11295	202.3	NO	-
8659	ZINC03500016	8612	202.31	NO	-
8660	ZINC00796824	1448	202.43	NO	-
8661	ZINC04404798	12182	202.58	NO	-
8662	ZINC00851412	1848	202.61	NO	-
8663	ZINC01014044	2518	202.7	NO	-
8664	ZINC00637485	851	202.76	NO	-
8665	ZINC03977140	11300	203.04	NO	-
8666	ZINC00424917	461	203.11	NO	-
8667	ZINC00753931	1304	203.11	NO	-
8668	ZINC02403079	5132	203.31	NO	-
8669	ZINC02960353	6952	203.36	NO	-
8670	ZINC03593453	9159	203.36	NO	-
8671	ZINC02366345	5060	203.56	NO	-
8672	ZINC00954859	2302	203.8	NO	-
8673	ZINC04185507	11767	203.84	NO	-
8674	ZINC00087287	80	204.0	NO	-
8675	ZINC03889736	10916	204.04	NO	-
8676	ZINC01859975	4399	204.15	NO	-
8677	ZINC01494140	4159	204.24	NO	-
8678	ZINC02956507	6927	204.32	NO	-
8679	ZINC01354451	3723	204.47	NO	-
8680	ZINC03854197	10049	204.52	NO	-
8681	ZINC00957798	2321	204.53	NO	-
8682	ZINC01314885	3677	204.59	NO	-
8683	ZINC02731563	6052	204.64	NO	-
8684	ZINC00827902	1675	204.81	NO	-
8685	ZINC03461756	8301	205.05	NO	-
8686	ZINC00854174	1864	205.17	NO	-
8687	ZINC01499923	4183	205.25	NO	-
8688	ZINC00895392	2052	205.44	NO	-
8689	ZINC03461752	8300	205.56	NO	-
8690	ZINC03419889	8024	205.8	NO	-
8691	ZINC04517385	12565	205.88	NO	-
8692	ZINC00869316	1963	206.04	NO	-
8693	ZINC01184144	3473	206.14	NO	-
8694	ZINC04452674	12276	206.35	NO	-
8695	ZINC03408893	7978	206.49	NO	-
8696	ZINC03971571	11205	206.73	NO	-
8697	ZINC01327442	3695	206.77	NO	-
8698	ZINC00623579	755	206.78	NO	-
8699	ZINC02209353	4721	206.96	NO	-
8700	ZINC03378346	7834	206.99	NO	-
8701	ZINC01326948	3691	207.03	NO	-
8702	ZINC00814246	1567	207.08	NO	-
8703	ZINC02441294	5226	207.28	NO	-
8704	ZINC03617779	9360	207.34	NO	-
8705	ZINC03852431	9729	207.37	NO	-
8706	ZINC03852136	9720	207.38	NO	-
8707	ZINC02919393	6794	207.42	NO	-
8708	ZINC03457544	8217	207.43	NO	-
8709	ZINC03619479	9364	207.48	NO	-
8710	ZINC03459529	8225	207.64	NO	-
8711	ZINC03330594	7578	207.69	NO	-
8712	ZINC03323782	7548	208.18	NO	-
8713	ZINC00944089	2236	208.2	NO	-
8714	ZINC03347787	7668	208.28	NO	-
8715	ZINC01407127	3889	208.47	NO	-
8716	ZINC03859333	10532	208.61	NO	-
8717	ZINC01035146	2655	208.72	NO	-
8718	ZINC00791340	1413	208.81	NO	-
8719	ZINC03857963	10384	208.88	NO	-
8720	ZINC03591191	9151	209.04	NO	-
8721	ZINC03975821	11293	209.34	NO	-
8722	ZINC03204254	7222	209.43	NO	-
8723	ZINC01089989	3021	209.44	NO	-
8724	ZINC01984528	4552	209.46	NO	-
8725	ZINC03853772	9977	209.71	NO	-
8726	ZINC03630764	9400	210.03	NO	-
8727	ZINC00639541	883	210.04	NO	-
8728	ZINC00796872	1450	210.04	NO	-
8729	ZINC03857923	10379	210.09	NO	-
8730	ZINC04638631	12601	210.39	NO	-
8731	ZINC04470306	12386	210.62	NO	-
8732	ZINC01326946	3690	210.66	NO	-
8733	ZINC02947885	6890	210.67	NO	-
8734	ZINC02353778	5023	210.76	NO	-
8735	ZINC03298551	7472	210.91	NO	-
8736	ZINC00679774	1085	211.11	NO	-
8737	ZINC03852984	9780	211.16	NO	-
8738	ZINC00979564	2386	211.22	NO	-
8739	ZINC03594591	9178	211.23	NO	-
8740	ZINC02403426	5133	211.98	NO	-
8741	ZINC03851046	9661	212.01	NO	-
8742	ZINC03222575	7264	212.08	NO	-
8743	ZINC02356688	5033	212.09	NO	-
8744	ZINC02996399	7031	212.11	NO	-
8745	ZINC03662219	9445	212.2	NO	-
8746	ZINC00801891	1480	212.24	NO	-
8747	ZINC01048265	2773	212.28	NO	-
8748	ZINC03833709	9559	212.33	NO	-
8749	ZINC04468402	12360	212.35	NO	-
8750	ZINC02792310	6208	212.48	NO	-
8751	ZINC00676792	1066	212.51	NO	-
8752	ZINC03215131	7239	212.51	NO	-
8753	ZINC00728432	1253	212.53	NO	-
8754	ZINC02408356	5147	212.66	NO	-
8755	ZINC03323780	7547	212.89	NO	-
8756	ZINC03969148	11092	213.21	NO	-
8757	ZINC03462537	8314	213.26	NO	-
8758	ZINC00968683	2343	213.38	NO	-
8759	ZINC00991172	2444	213.38	NO	-
8760	ZINC03610424	9294	213.47	NO	-
8761	ZINC03859455	10554	213.87	NO	-
8762	ZINC00643760	911	213.92	NO	-
8763	ZINC02947911	6892	213.94	NO	-
8764	ZINC02619825	5476	214.02	NO	-
8765	ZINC02458006	5264	214.1	NO	-
8766	ZINC02948008	6896	214.68	NO	-
8767	ZINC02483847	5332	214.81	NO	-
8768	ZINC04469513	12375	214.93	NO	-
8769	ZINC02023555	4583	214.97	NO	-
8770	ZINC03856296	10244	215.1	NO	-
8771	ZINC00846559	1806	215.31	NO	-
8772	ZINC01054702	2811	215.33	NO	-
8773	ZINC00808919	1526	215.68	NO	-
8774	ZINC02982861	7015	215.71	NO	-
8775	ZINC04395283	12171	216.0	NO	-
8776	ZINC00783995	1383	216.11	NO	-
8777	ZINC00882998	2021	216.13	NO	-
8778	ZINC03250201	7335	216.18	NO	-
8779	ZINC01462975	4074	216.19	NO	-
8780	ZINC01144299	3305	216.38	NO	-
8781	ZINC03814676	206	216.45	YES	39
8782	ZINC03227463	7283	216.51	NO	-
8783	ZINC00738264	1278	216.61	NO	-
8784	ZINC03814769	143	216.62	YES	13
8785	ZINC03975113	11290	216.92	NO	-
8786	ZINC02687651	5782	217.38	NO	-
8787	ZINC03538198	8858	217.44	NO	-
8788	ZINC03969888	11128	217.55	NO	-
8789	ZINC01136521	3272	217.77	NO	-
8790	ZINC03868389	10828	217.96	NO	-
8791	ZINC03860063	10654	218.17	NO	-
8792	ZINC01033893	2636	218.47	NO	-
8793	ZINC00696882	1131	218.55	NO	-
8794	ZINC03971893	11221	218.99	NO	-
8795	ZINC00821180	1626	219.17	NO	-
8796	ZINC03970056	11150	219.27	NO	-
8797	ZINC01044210	2751	219.75	NO	-
8798	ZINC03207913	7226	220.18	NO	-
8799	ZINC02922845	6804	220.57	NO	-
8800	ZINC00943976	2232	220.85	NO	-
8801	ZINC00675620	1058	220.93	NO	-
8802	ZINC02503434	5384	220.98	NO	-
8803	ZINC00995161	2464	221.29	NO	-
8804	ZINC02071327	4596	221.48	NO	-
8805	ZINC01147618	3316	221.56	NO	-
8806	ZINC04351868	12100	221.7	NO	-
8807	ZINC01977214	4512	221.8	NO	-
8808	ZINC01488400	4145	221.85	NO	-
8809	ZINC03460224	8258	221.96	NO	-
8810	ZINC04464538	12306	222.03	NO	-
8811	ZINC03853698	9959	222.07	NO	-
8812	ZINC03814662	124	222.81	YES	10
8813	ZINC03676167	9487	223.75	NO	-
8814	ZINC02705761	5840	223.79	NO	-
8815	ZINC03868056	10806	223.86	NO	-
8816	ZINC03853488	9895	223.97	NO	-
8817	ZINC00815391	1594	224.05	NO	-
8818	ZINC03259393	7354	224.08	NO	-
8819	ZINC01199849	3515	224.24	NO	-
8820	ZINC01393822	3840	224.27	NO	-
8821	ZINC02706996	5847	224.31	NO	-
8822	ZINC02467663	5309	224.55	NO	-
8823	ZINC00222152	239	224.6	NO	-
8824	ZINC02512892	5400	224.6	NO	-
8825	ZINC00791933	1415	224.76	NO	-
8826	ZINC03516987	8725	224.79	NO	-
8827	ZINC02815601	6335	224.99	NO	-
8828	ZINC01165279	3417	225.31	NO	-
8829	ZINC02762981	6116	226.8	NO	-
8830	ZINC04381440	12145	226.82	NO	-
8831	ZINC02156993	4656	227.01	NO	-
8832	ZINC03850941	9653	227.13	NO	-
8833	ZINC00802914	1481	227.35	NO	-
8834	ZINC03867727	10775	227.71	NO	-
8835	ZINC00933475	2157	227.94	NO	-
8836	ZINC01092679	3028	228.07	NO	-
8837	ZINC01360582	3738	228.1	NO	-
8838	ZINC02713311	5897	228.12	NO	-
8839	ZINC02449978	5245	228.13	NO	-
8840	ZINC03854597	10132	228.94	NO	-
8841	ZINC04427086	12226	228.99	NO	-
8842	ZINC01029852	2600	229.15	NO	-
8843	ZINC04238103	11821	229.17	NO	-
8844	ZINC01191863	3489	229.68	NO	-
8845	ZINC03970412	11181	230.14	NO	-
8846	ZINC02256557	4828	230.36	NO	-
8847	ZINC03848478	9577	230.58	NO	-
8848	ZINC00943588	2228	230.74	NO	-
8849	ZINC03224264	7271	230.75	NO	-
8850	ZINC03968927	11080	231.06	NO	-
8851	ZINC01113678	3114	231.07	NO	-
8852	ZINC03970015	11141	231.1	NO	-
8853	ZINC02372808	5074	231.28	NO	-
8854	ZINC00529174	568	231.49	NO	-
8855	ZINC03854774	10168	231.61	NO	-
8856	ZINC03565928	9060	231.83	NO	-
8857	ZINC03853974	10023	232.04	NO	-
8858	ZINC03464359	8344	232.29	NO	-
8859	ZINC03462711	8318	232.31	NO	-
8860	ZINC03857594	10334	232.61	NO	-
8861	ZINC00899927	2077	232.87	NO	-
8862	ZINC03868296	10818	233.0	NO	-
8863	ZINC03857189	10281	233.52	NO	-
8864	ZINC01072238	2918	233.72	NO	-
8865	ZINC02627855	5554	233.73	NO	-
8866	ZINC04260738	11885	233.8	NO	-
8867	ZINC01175377	3446	233.9	NO	-
8868	ZINC01144323	3306	233.92	NO	-
8869	ZINC01055153	2813	234.08	NO	-
8870	ZINC01180294	3458	234.2	NO	-
8871	ZINC00689264	1121	234.31	NO	-
8872	ZINC03859463	10557	234.39	NO	-
8873	ZINC01401352	3864	234.42	NO	-
8874	ZINC00822291	1629	234.44	NO	-
8875	ZINC00692967	1122	234.56	NO	-
8876	ZINC02806496	6306	234.66	NO	-
8877	ZINC01165440	3418	234.98	NO	-
8878	ZINC03456658	8200	235.05	NO	-
8879	ZINC00970627	2351	235.2	NO	-
8880	ZINC01141166	3291	235.2	NO	-
8881	ZINC00824610	1635	235.59	NO	-
8882	ZINC03212980	7236	235.6	NO	-
8883	ZINC00938509	2181	235.64	NO	-
8884	ZINC00593526	697	236.23	NO	-
8885	ZINC03462783	8321	236.33	NO	-
8886	ZINC03854247	10056	236.35	NO	-
8887	ZINC04464484	12305	236.39	NO	-
8888	ZINC03854615	10136	236.41	NO	-
8889	ZINC03852985	9781	236.44	NO	-
8890	ZINC03853262	9839	236.44	NO	-
8891	ZINC00861653	1934	236.67	NO	-
8892	ZINC04264140	11888	236.82	NO	-
8893	ZINC01032807	2624	236.87	NO	-
8894	ZINC03464089	8336	237.0	NO	-
8895	ZINC00652810	967	237.19	NO	-
8896	ZINC02699041	5819	237.26	NO	-
8897	ZINC00513717	547	237.37	NO	-
8898	ZINC02793123	6215	237.85	NO	-
8899	ZINC03194344	7213	237.9	NO	-
8900	ZINC00940456	2198	237.91	NO	-
8901	ZINC04053792	11545	238.23	NO	-
8902	ZINC03853468	9883	238.42	NO	-
8903	ZINC00857205	1913	238.55	NO	-
8904	ZINC03103527	7160	238.67	NO	-
8905	ZINC03814524	201	239.13	YES	35
8906	ZINC00717276	1199	239.17	NO	-
8907	ZINC02225198	4774	239.17	NO	-
8908	ZINC02621296	5488	239.42	NO	-
8909	ZINC03858325	10431	239.42	NO	-
8910	ZINC00830007	1686	239.71	NO	-
8911	ZINC03849427	9579	240.3	NO	-
8912	ZINC00712101	1169	240.56	NO	-
8913	ZINC03502616	8629	240.92	NO	-
8914	ZINC01108888	3075	240.95	NO	-
8915	ZINC01127527	3216	240.95	NO	-
8916	ZINC01079897	2994	241.03	NO	-
8917	ZINC02956464	6917	241.38	NO	-
8918	ZINC01938123	4460	241.44	NO	-
8919	ZINC04150969	11681	241.53	NO	-
8920	ZINC04477715	12404	241.89	NO	-
8921	ZINC03898471	10997	242.41	NO	-
8922	ZINC03464418	8346	242.53	NO	-
8923	ZINC03972879	11252	242.53	NO	-
8924	ZINC02649575	5677	242.63	NO	-
8925	ZINC02713204	5874	242.77	NO	-
8926	ZINC01938189	4469	242.84	NO	-
8927	ZINC04470467	12394	243.2	NO	-
8928	ZINC01519377	4279	243.21	NO	-
8929	ZINC00702229	1133	243.6	NO	-
8930	ZINC03518424	8732	243.79	NO	-
8931	ZINC01270825	3634	244.08	NO	-
8932	ZINC03500018	8613	244.1	NO	-
8933	ZINC02462960	5271	244.26	NO	-
8934	ZINC03563691	9031	244.27	NO	-
8935	ZINC04483451	12416	244.29	NO	-
8936	ZINC01466633	4100	244.58	NO	-
8937	ZINC01473731	4129	244.68	NO	-
8938	ZINC00720255	1229	244.8	NO	-
8939	ZINC03856452	10251	244.86	NO	-
8940	ZINC01040269	2711	244.87	NO	-
8941	ZINC00856272	1889	245.23	NO	-
8942	ZINC04348554	12091	245.23	NO	-
8943	ZINC01047767	2768	245.4	NO	-
8944	ZINC03814819	3	245.8	YES	2
8945	ZINC03499044	8600	245.91	NO	-
8946	ZINC02726543	6034	245.93	NO	-
8947	ZINC00950990	2277	245.94	NO	-
8948	ZINC03853141	9815	246.28	NO	-
8949	ZINC01467368	4110	246.4	NO	-
8950	ZINC03287342	7437	246.49	NO	-
8951	ZINC03858483	10456	247.09	NO	-
8952	ZINC02645955	5642	247.27	NO	-
8953	ZINC03069479	7144	247.4	NO	-
8954	ZINC03858869	10491	247.54	NO	-
8955	ZINC02791686	6198	247.6	NO	-
8956	ZINC02898607	6527	247.75	NO	-
8957	ZINC04586834	12575	248.02	NO	-
8958	ZINC01843145	4396	248.12	NO	-
8959	ZINC02914561	6616	248.51	NO	-
8960	ZINC00688108	1118	248.52	NO	-
8961	ZINC02309408	4898	248.54	NO	-
8962	ZINC00586685	661	248.59	NO	-
8963	ZINC00119544	138	249.14	NO	-
8964	ZINC03593698	9164	249.44	NO	-
8965	ZINC00643421	908	249.48	NO	-
8966	ZINC01981397	4528	249.8	NO	-
8967	ZINC03868648	10847	250.22	NO	-
8968	ZINC02592790	5450	250.26	NO	-
8969	ZINC02713317	5900	250.3	NO	-
8970	ZINC00878166	1992	250.53	NO	-
8971	ZINC02718963	5991	251.29	NO	-
8972	ZINC00679791	1087	251.51	NO	-
8973	ZINC03991258	11407	251.72	NO	-
8974	ZINC02927693	6827	251.76	NO	-
8975	ZINC04001042	11451	251.86	NO	-
8976	ZINC03308058	7492	252.09	NO	-
8977	ZINC01351318	3714	252.27	NO	-
8978	ZINC00634397	834	252.46	NO	-
8979	ZINC00672384	1043	252.74	NO	-
8980	ZINC00738291	1285	252.87	NO	-
8981	ZINC03889232	10897	253.06	NO	-
8982	ZINC02716077	5931	253.08	NO	-
8983	ZINC02947979	6893	253.1	NO	-
8984	ZINC02557738	5420	253.39	NO	-
8985	ZINC01200411	3517	253.63	NO	-
8986	ZINC03605374	9260	253.74	NO	-
8987	ZINC03983354	11347	253.77	NO	-
8988	ZINC03854562	10115	254.29	NO	-
8989	ZINC03611354	9322	254.3	NO	-
8990	ZINC00314571	347	254.36	NO	-
8991	ZINC01938233	4471	254.37	NO	-
8992	ZINC01429735	3953	254.7	NO	-
8993	ZINC01037720	2685	255.05	NO	-
8994	ZINC00832168	1695	255.35	NO	-
8995	ZINC02465344	5276	255.37	NO	-
8996	ZINC03858387	10444	255.64	NO	-
8997	ZINC03459644	8235	255.85	NO	-
8998	ZINC03868284	10814	255.93	NO	-
8999	ZINC00738273	1283	256.11	NO	-
9000	ZINC03859829	10629	256.17	NO	-
9001	ZINC01181076	3459	256.36	NO	-
9002	ZINC03853620	9928	256.73	NO	-
9003	ZINC03620610	9373	256.74	NO	-
9004	ZINC00678442	1075	256.86	NO	-
9005	ZINC01152102	3341	257.09	NO	-
9006	ZINC01427706	3931	257.31	NO	-
9007	ZINC03565924	9059	257.63	NO	-
9008	ZINC01063864	2865	257.83	NO	-
9009	ZINC03868786	10852	258.11	NO	-
9010	ZINC03854936	10180	258.67	NO	-
9011	ZINC03998307	11438	259.03	NO	-
9012	ZINC00852309	1859	259.23	NO	-
9013	ZINC03891100	10974	259.26	NO	-
9014	ZINC00558286	609	259.29	NO	-
9015	ZINC02458033	5266	259.78	NO	-
9016	ZINC01402221	3873	259.83	NO	-
9017	ZINC03852762	9755	259.84	NO	-
9018	ZINC00382585	386	259.91	NO	-
9019	ZINC03889229	10896	260.15	NO	-
9020	ZINC01327444	3696	260.36	NO	-
9021	ZINC00838704	161	260.41	YES	16
9022	ZINC02792682	6212	260.47	NO	-
9023	ZINC00866693	1952	261.09	NO	-
9024	ZINC02958586	6949	261.28	NO	-
9025	ZINC02426971	5192	261.74	NO	-
9026	ZINC02963608	6960	261.89	NO	-
9027	ZINC01090886	3025	261.93	NO	-
9028	ZINC03608831	9287	262.33	NO	-
9029	ZINC03857258	10293	262.44	NO	-
9030	ZINC00905569	2094	262.48	NO	-
9031	ZINC01269012	3629	262.63	NO	-
9032	ZINC03485929	8436	262.89	NO	-
9033	ZINC02426963	5191	262.95	NO	-
9034	ZINC00068312	53	262.97	NO	-
9035	ZINC01982302	4537	263.02	NO	-
9036	ZINC03856223	10242	263.32	NO	-
9037	ZINC01060518	2852	263.38	NO	-
9038	ZINC00996363	2468	263.55	NO	-
9039	ZINC02723851	6021	263.63	NO	-
9040	ZINC03466284	8353	263.67	NO	-
9041	ZINC02718964	5994	263.74	NO	-
9042	ZINC00639537	881	263.89	NO	-
9043	ZINC00977295	2372	264.11	NO	-
9044	ZINC03858321	10427	264.19	NO	-
9045	ZINC00851727	1852	264.34	NO	-
9046	ZINC01073071	2947	264.38	NO	-
9047	ZINC03424740	8056	264.38	NO	-
9048	ZINC03853975	10024	264.64	NO	-
9049	ZINC00718021	1205	264.69	NO	-
9050	ZINC00239915	301	264.92	NO	-
9051	ZINC01097268	3037	264.98	NO	-
9052	ZINC02172757	4661	265.32	NO	-
9053	ZINC02660693	5738	265.56	NO	-
9054	ZINC00834609	1710	266.29	NO	-
9055	ZINC04414352	12210	266.33	NO	-
9056	ZINC01050062	2783	266.45	NO	-
9057	ZINC03223743	7269	266.5	NO	-
9058	ZINC01027252	2582	266.86	NO	-
9059	ZINC03820379	9542	267.3	NO	-
9060	ZINC03235224	7294	267.78	NO	-
9061	ZINC03538206	8859	267.95	NO	-
9062	ZINC02883572	6514	267.97	NO	-
9063	ZINC01208147	3532	268.14	NO	-
9064	ZINC01072825	2945	268.21	NO	-
9065	ZINC02915800	6663	268.32	NO	-
9066	ZINC03317639	7520	268.62	NO	-
9067	ZINC04169831	11735	269.06	NO	-
9068	ZINC04231541	11817	269.9	NO	-
9069	ZINC00796220	1442	270.42	NO	-
9070	ZINC03854546	10107	270.52	NO	-
9071	ZINC01093394	3029	271.19	NO	-
9072	ZINC02329984	4943	271.23	NO	-
9073	ZINC03346067	7658	271.24	NO	-
9074	ZINC01171654	3439	271.46	NO	-
9075	ZINC01035445	2657	271.79	NO	-
9076	ZINC03555620	8959	272.04	NO	-
9077	ZINC00989188	2436	272.09	NO	-
9078	ZINC03424299	8052	272.33	NO	-
9079	ZINC00577254	640	272.41	NO	-
9080	ZINC02865661	6441	272.55	NO	-
9081	ZINC02883011	6509	272.6	NO	-
9082	ZINC03406602	7969	272.76	NO	-
9083	ZINC03380080	7839	272.84	NO	-
9084	ZINC01027259	2583	272.97	NO	-
9085	ZINC04278679	11931	272.99	NO	-
9086	ZINC00857209	1915	273.32	NO	-
9087	ZINC03532826	8821	273.64	NO	-
9088	ZINC03968513	11071	273.74	NO	-
9089	ZINC03873696	10870	273.91	NO	-
9090	ZINC00780830	1369	274.07	NO	-
9091	ZINC03868054	10805	274.26	NO	-
9092	ZINC02942105	6865	274.64	NO	-
9093	ZINC03852695	9747	274.77	NO	-
9094	ZINC03324955	7552	274.87	NO	-
9095	ZINC03891024	10968	274.87	NO	-
9096	ZINC04191467	11772	275.18	NO	-
9097	ZINC01450482	4030	276.18	NO	-
9098	ZINC00797314	1453	276.68	NO	-
9099	ZINC01402641	3874	276.7	NO	-
9100	ZINC03997654	11430	276.73	NO	-
9101	ZINC03338687	7618	276.87	NO	-
9102	ZINC03858583	10465	277.19	NO	-
9103	ZINC04036384	11519	277.32	NO	-
9104	ZINC00050007	39	277.49	NO	-
9105	ZINC02962862	6957	277.53	NO	-
9106	ZINC02347531	4993	277.71	NO	-
9107	ZINC00812760	1557	277.78	NO	-
9108	ZINC03862483	10671	277.87	NO	-
9109	ZINC02649552	5670	278.35	NO	-
9110	ZINC03593614	9162	278.42	NO	-
9111	ZINC00849701	1838	278.83	NO	-
9112	ZINC02830892	6355	279.17	NO	-
9113	ZINC00668678	1018	280.03	NO	-
9114	ZINC00848448	1813	280.5	NO	-
9115	ZINC02755123	6097	280.97	NO	-
9116	ZINC02801674	6279	281.54	NO	-
9117	ZINC02995563	7025	281.95	NO	-
9118	ZINC03974646	11281	281.95	NO	-
9119	ZINC02653935	5696	282.05	NO	-
9120	ZINC03864035	10682	282.19	NO	-
9121	ZINC01210183	3536	282.27	NO	-
9122	ZINC01980963	4525	282.49	NO	-
9123	ZINC04070963	11569	282.78	NO	-
9124	ZINC04003948	11475	283.01	NO	-
9125	ZINC03525060	8768	283.36	NO	-
9126	ZINC03972455	11232	283.65	NO	-
9127	ZINC02871503	6462	283.85	NO	-
9128	ZINC03611613	9329	283.97	NO	-
9129	ZINC01078330	2981	284.01	NO	-
9130	ZINC01486412	205	284.03	YES	38
9131	ZINC03563656	9026	284.16	NO	-
9132	ZINC00717315	1201	284.65	NO	-
9133	ZINC01370823	3776	284.87	NO	-
9134	ZINC00968895	2345	284.93	NO	-
9135	ZINC00727734	1248	285.03	NO	-
9136	ZINC03858393	10445	285.06	NO	-
9137	ZINC02625275	5527	286.08	NO	-
9138	ZINC03463877	8334	286.25	NO	-
9139	ZINC01301131	3663	286.57	NO	-
9140	ZINC02402461	5130	286.61	NO	-
9141	ZINC01146464	3309	287.51	NO	-
9142	ZINC02918819	6755	287.77	NO	-
9143	ZINC01385281	3802	287.84	NO	-
9144	ZINC01499625	4179	287.94	NO	-
9145	ZINC03889772	10919	288.35	NO	-
9146	ZINC04467586	12348	288.74	NO	-
9147	ZINC01079893	2993	289.27	NO	-
9148	ZINC00796607	1446	289.62	NO	-
9149	ZINC03857277	10295	290.35	NO	-
9150	ZINC01037019	2676	290.55	NO	-
9151	ZINC01010112	2505	290.56	NO	-
9152	ZINC02212578	4731	290.65	NO	-
9153	ZINC03464142	8338	290.78	NO	-
9154	ZINC00857230	1918	291.03	NO	-
9155	ZINC03441110	8118	291.32	NO	-
9156	ZINC01315721	3678	291.55	NO	-
9157	ZINC02239661	4811	291.79	NO	-
9158	ZINC03370784	7805	291.91	NO	-
9159	ZINC01109484	3085	292.08	NO	-
9160	ZINC00682705	1097	292.63	NO	-
9161	ZINC03868757	10851	292.91	NO	-
9162	ZINC03890226	10941	293.03	NO	-
9163	ZINC02405797	5140	293.15	NO	-
9164	ZINC01137863	3278	293.4	NO	-
9165	ZINC02841414	6365	293.47	NO	-
9166	ZINC04464374	12303	294.04	NO	-
9167	ZINC03461938	8302	294.09	NO	-
9168	ZINC01938091	4456	294.36	NO	-
9169	ZINC04403810	12180	294.4	NO	-
9170	ZINC00811291	1545	294.47	NO	-
9171	ZINC02947825	6885	294.81	NO	-
9172	ZINC02628012	5560	294.9	NO	-
9173	ZINC03853753	9970	295.27	NO	-
9174	ZINC00643351	907	295.3	NO	-
9175	ZINC02947613	6881	295.51	NO	-
9176	ZINC01938090	4455	295.73	NO	-
9177	ZINC01034673	2644	296.11	NO	-
9178	ZINC04469600	12378	296.14	NO	-
9179	ZINC01035900	2663	296.24	NO	-
9180	ZINC01652421	4331	297.04	NO	-
9181	ZINC02458059	5267	297.35	NO	-
9182	ZINC00784001	1384	297.54	NO	-
9183	ZINC02208996	4715	298.45	NO	-
9184	ZINC03987794	11393	298.56	NO	-
9185	ZINC03840295	9564	298.75	NO	-
9186	ZINC02754083	6095	299.06	NO	-
9187	ZINC03605379	9261	299.5	NO	-
9188	ZINC01090884	3024	300.04	NO	-
9189	ZINC03563689	9030	300.77	NO	-
9190	ZINC04513938	12559	300.96	NO	-
9191	ZINC03853976	10025	301.32	NO	-
9192	ZINC03890185	10940	301.44	NO	-
9193	ZINC01210026	3535	302.12	NO	-
9194	ZINC03974473	11278	302.83	NO	-
9195	ZINC01938232	4470	302.84	NO	-
9196	ZINC00640374	889	302.95	NO	-
9197	ZINC00830948	1689	303.01	NO	-
9198	ZINC03854503	10098	303.16	NO	-
9199	ZINC02693020	5804	303.41	NO	-
9200	ZINC00809080	1528	303.82	NO	-
9201	ZINC00196313	210	303.92	NO	-
9202	ZINC01065521	2871	304.01	NO	-
9203	ZINC00800830	1471	304.03	NO	-
9204	ZINC01164503	3412	304.69	NO	-
9205	ZINC03859599	10586	304.94	NO	-
9206	ZINC00941235	2218	305.03	NO	-
9207	ZINC00938697	2185	305.05	NO	-
9208	ZINC03513132	8705	305.06	NO	-
9209	ZINC00713414	1181	305.18	NO	-
9210	ZINC02380947	5088	305.59	NO	-
9211	ZINC01072395	2934	305.77	NO	-
9212	ZINC03087642	7152	306.14	NO	-
9213	ZINC03324253	7550	306.46	NO	-
9214	ZINC03862341	10668	306.58	NO	-
9215	ZINC03452224	8173	306.94	NO	-
9216	ZINC00751776	1290	307.21	NO	-
9217	ZINC00810411	1539	307.5	NO	-
9218	ZINC03859864	10635	307.74	NO	-
9219	ZINC02656236	5709	308.41	NO	-
9220	ZINC03296090	7468	308.45	NO	-
9221	ZINC03971792	11215	309.37	NO	-
9222	ZINC03662609	9448	309.63	NO	-
9223	ZINC03855491	10210	310.44	NO	-
9224	ZINC04169833	11738	310.82	NO	-
9225	ZINC03858365	10434	311.03	NO	-
9226	ZINC01427610	3928	311.16	NO	-
9227	ZINC00665317	1004	311.19	NO	-
9228	ZINC02880798	6505	311.22	NO	-
9229	ZINC03971216	11191	311.22	NO	-
9230	ZINC01037877	2687	311.35	NO	-
9231	ZINC03976278	11294	311.51	NO	-
9232	ZINC03890978	10966	312.3	NO	-
9233	ZINC03858083	10404	312.39	NO	-
9234	ZINC03970154	11161	312.42	NO	-
9235	ZINC03853649	9936	313.03	NO	-
9236	ZINC03853763	9974	313.11	NO	-
9237	ZINC02331578	4948	313.58	NO	-
9238	ZINC01073840	2949	313.62	NO	-
9239	ZINC04089620	11596	313.72	NO	-
9240	ZINC00738245	1271	314.29	NO	-
9241	ZINC02956537	6933	314.56	NO	-
9242	ZINC03854005	10040	314.65	NO	-
9243	ZINC02644478	5635	314.79	NO	-
9244	ZINC00773802	1325	315.86	NO	-
9245	ZINC04044878	11536	316.12	NO	-
9246	ZINC03891116	10978	316.16	NO	-
9247	ZINC02713179	5865	316.64	NO	-
9248	ZINC03858858	10489	317.72	NO	-
9249	ZINC03983427	11352	318.04	NO	-
9250	ZINC03135787	7169	318.59	NO	-
9251	ZINC03600363	9222	318.77	NO	-
9252	ZINC03464146	8339	319.13	NO	-
9253	ZINC03460303	8266	319.24	NO	-
9254	ZINC02173812	4663	319.71	NO	-
9255	ZINC03858375	10439	319.83	NO	-
9256	ZINC01124385	3188	319.91	NO	-
9257	ZINC03853759	9972	320.51	NO	-
9258	ZINC00980835	2389	320.61	NO	-
9259	ZINC00046786	33	321.46	NO	-
9260	ZINC01519380	4280	321.96	NO	-
9261	ZINC04001062	11453	322.11	NO	-
9262	ZINC03538196	8857	322.17	NO	-
9263	ZINC02350931	5007	322.39	NO	-
9264	ZINC01938089	4454	322.46	NO	-
9265	ZINC03857887	10377	322.54	NO	-
9266	ZINC03858866	10490	323.55	NO	-
9267	ZINC01489756	4149	323.99	NO	-
9268	ZINC01014152	2520	324.12	NO	-
9269	ZINC02220529	4759	324.18	NO	-
9270	ZINC00978442	2383	324.37	NO	-
9271	ZINC00668382	1017	325.3	NO	-
9272	ZINC01652426	4332	325.34	NO	-
9273	ZINC03500448	8616	325.5	NO	-
9274	ZINC04465949	12340	325.53	NO	-
9275	ZINC03987315	11388	325.67	NO	-
9276	ZINC04468120	12357	325.74	NO	-
9277	ZINC03912251	11023	326.21	NO	-
9278	ZINC00934392	2160	326.28	NO	-
9279	ZINC02947980	6894	326.7	NO	-
9280	ZINC03997581	11428	326.78	NO	-
9281	ZINC03527653	8786	326.96	NO	-
9282	ZINC03483301	8426	326.98	NO	-
9283	ZINC03858016	10391	327.14	NO	-
9284	ZINC00780619	1365	327.31	NO	-
9285	ZINC02209150	4720	327.37	NO	-
9286	ZINC03676121	9483	327.45	NO	-
9287	ZINC02864534	6440	328.21	NO	-
9288	ZINC03630182	9391	328.43	NO	-
9289	ZINC03862921	10674	328.87	NO	-
9290	ZINC03528447	8797	328.94	NO	-
9291	ZINC02155098	4655	329.35	NO	-
9292	ZINC03335211	7603	329.65	NO	-
9293	ZINC02347125	4987	329.79	NO	-
9294	ZINC03990221	11404	330.12	NO	-
9295	ZINC03854714	10165	330.18	NO	-
9296	ZINC04157070	11700	330.49	NO	-
9297	ZINC00846268	1786	330.58	NO	-
9298	ZINC03853691	9955	330.84	NO	-
9299	ZINC00707267	1158	331.29	NO	-
9300	ZINC04505522	12535	331.68	NO	-
9301	ZINC03301533	7484	332.09	NO	-
9302	ZINC02918589	6747	332.45	NO	-
9303	ZINC03868239	10812	332.53	NO	-
9304	ZINC01079992	2996	333.08	NO	-
9305	ZINC02910840	6547	333.12	NO	-
9306	ZINC01428725	3944	333.51	NO	-
9307	ZINC02949679	6905	334.62	NO	-
9308	ZINC03853053	9800	334.71	NO	-
9309	ZINC02225722	4776	335.01	NO	-
9310	ZINC01519448	4287	335.12	NO	-
9311	ZINC03867728	10776	336.18	NO	-
9312	ZINC03858323	10429	338.02	NO	-
9313	ZINC03867083	10717	338.47	NO	-
9314	ZINC03429481	8076	339.31	NO	-
9315	ZINC00846460	1802	339.66	NO	-
9316	ZINC01794868	4371	339.72	NO	-
9317	ZINC03344553	7643	340.3	NO	-
9318	ZINC01438184	3971	341.19	NO	-
9319	ZINC01808533	4378	341.38	NO	-
9320	ZINC00221345	232	341.61	NO	-
9321	ZINC01218200	3565	342.74	NO	-
9322	ZINC01049692	2782	343.14	NO	-
9323	ZINC01890150	4408	343.15	NO	-
9324	ZINC03857203	10288	343.7	NO	-
9325	ZINC02947880	6889	344.13	NO	-
9326	ZINC01116057	3136	344.25	NO	-
9327	ZINC03553952	8938	345.38	NO	-
9328	ZINC03277514	7408	345.51	NO	-
9329	ZINC01327439	3694	345.84	NO	-
9330	ZINC00814335	1571	346.11	NO	-
9331	ZINC03977707	11308	346.43	NO	-
9332	ZINC02338867	4965	346.44	NO	-
9333	ZINC02405038	5138	346.56	NO	-
9334	ZINC03969173	11093	346.69	NO	-
9335	ZINC03312244	7502	347.27	NO	-
9336	ZINC03868309	10820	348.53	NO	-
9337	ZINC02791494	6194	349.03	NO	-
9338	ZINC00044256	23	349.29	NO	-
9339	ZINC01317959	3679	349.61	NO	-
9340	ZINC00758694	1317	350.17	NO	-
9341	ZINC04619926	12585	351.07	NO	-
9342	ZINC02874168	6480	351.41	NO	-
9343	ZINC03970037	11147	351.61	NO	-
9344	ZINC02788977	6179	351.65	NO	-
9345	ZINC03605340	9252	351.9	NO	-
9346	ZINC03856084	10223	351.91	NO	-
9347	ZINC03855985	10219	352.69	NO	-
9348	ZINC02416943	5166	352.81	NO	-
9349	ZINC02917430	6707	353.05	NO	-
9350	ZINC02997731	7034	353.47	NO	-
9351	ZINC02918175	6730	353.83	NO	-
9352	ZINC03859901	10639	353.94	NO	-
9353	ZINC03858367	10436	355.47	NO	-
9354	ZINC03622831	9383	355.76	NO	-
9355	ZINC04052579	11542	355.99	NO	-
9356	ZINC03857199	10285	356.55	NO	-
9357	ZINC03034378	7118	356.66	NO	-
9358	ZINC03867276	10732	356.81	NO	-
9359	ZINC03856444	10250	357.89	NO	-
9360	ZINC03853687	9953	357.95	NO	-
9361	ZINC00837128	1730	358.35	NO	-
9362	ZINC03977696	11306	358.83	NO	-
9363	ZINC01977222	4516	359.0	NO	-
9364	ZINC03456846	8207	359.98	NO	-
9365	ZINC01652410	4330	360.06	NO	-
9366	ZINC01040287	2719	360.09	NO	-
9367	ZINC01519454	4291	361.32	NO	-
9368	ZINC00719795	1223	361.4	NO	-
9369	ZINC03849415	9578	361.58	NO	-
9370	ZINC04346642	12079	361.99	NO	-
9371	ZINC02200573	4698	362.33	NO	-
9372	ZINC00107273	118	363.19	NO	-
9373	ZINC01510658	4232	363.79	NO	-
9374	ZINC03854177	10048	363.99	NO	-
9375	ZINC03992872	11420	364.78	NO	-
9376	ZINC00991050	2443	365.29	NO	-
9377	ZINC00815019	1582	365.74	NO	-
9378	ZINC03858459	10449	366.49	NO	-
9379	ZINC02320422	4919	366.58	NO	-
9380	ZINC03544547	8881	366.87	NO	-
9381	ZINC03605391	9266	368.57	NO	-
9382	ZINC02789890	6186	368.8	NO	-
9383	ZINC03853588	9918	368.85	NO	-
9384	ZINC00991718	2450	369.29	NO	-
9385	ZINC04443544	12267	369.73	NO	-
9386	ZINC02876477	6489	370.73	NO	-
9387	ZINC03455943	8195	370.85	NO	-
9388	ZINC03851125	9673	373.7	NO	-
9389	ZINC02975995	7002	375.39	NO	-
9390	ZINC03408218	7976	375.74	NO	-
9391	ZINC04157572	11707	376.95	NO	-
9392	ZINC02591426	5445	377.08	NO	-
9393	ZINC00905161	2086	377.13	NO	-
9394	ZINC03862135	10665	378.33	NO	-
9395	ZINC01038941	2699	378.92	NO	-
9396	ZINC03983583	11358	378.99	NO	-
9397	ZINC03853210	9828	379.23	NO	-
9398	ZINC03970171	11165	379.64	NO	-
9399	ZINC02971917	6984	379.68	NO	-
9400	ZINC03462350	8309	379.82	NO	-
9401	ZINC04392327	12167	379.95	NO	-
9402	ZINC02353690	5022	380.36	NO	-
9403	ZINC03456828	8205	381.0	NO	-
9404	ZINC02997877	7036	382.12	NO	-
9405	ZINC04435054	12232	382.76	NO	-
9406	ZINC03592559	9156	383.46	NO	-
9407	ZINC01074153	2951	384.87	NO	-
9408	ZINC03857083	10267	384.91	NO	-
9409	ZINC02115477	4631	384.97	NO	-
9410	ZINC01502678	4192	386.04	NO	-
9411	ZINC01636056	4324	386.18	NO	-
9412	ZINC00635619	841	388.42	NO	-
9413	ZINC03867725	10774	388.7	NO	-
9414	ZINC03841276	9572	388.92	NO	-
9415	ZINC03983645	11367	389.39	NO	-
9416	ZINC01101102	3043	389.53	NO	-
9417	ZINC01506402	4212	390.27	NO	-
9418	ZINC03877273	10879	390.92	NO	-
9419	ZINC01064153	2866	390.95	NO	-
9420	ZINC03456844	8206	391.06	NO	-
9421	ZINC04291543	11966	391.27	NO	-
9422	ZINC01093652	3030	391.28	NO	-
9423	ZINC01938132	4465	391.49	NO	-
9424	ZINC03857256	10292	391.53	NO	-
9425	ZINC00570530	637	391.58	NO	-
9426	ZINC01401357	3867	393.0	NO	-
9427	ZINC02973130	6990	393.23	NO	-
9428	ZINC03589699	9149	393.64	NO	-
9429	ZINC02326662	4932	394.49	NO	-
9430	ZINC01362088	3745	395.7	NO	-
9431	ZINC01938087	4453	396.21	NO	-
9432	ZINC00670959	1037	396.4	NO	-
9433	ZINC02963598	6958	396.99	NO	-
9434	ZINC02236460	4796	397.2	NO	-
9435	ZINC02145575	4646	397.6	NO	-
9436	ZINC03319674	7534	397.9	NO	-
9437	ZINC03853711	9964	398.33	NO	-
9438	ZINC03853080	9806	398.37	NO	-
9439	ZINC00812116	1551	398.4	NO	-
9440	ZINC04334777	12069	399.43	NO	-
9441	ZINC04470340	12387	399.76	NO	-
9442	ZINC02438701	5222	401.16	NO	-
9443	ZINC04316327	12023	401.73	NO	-
9444	ZINC03495395	8495	401.74	NO	-
9445	ZINC03854567	10118	402.07	NO	-
9446	ZINC03858461	10451	402.79	NO	-
9447	ZINC03858893	10497	403.61	NO	-
9448	ZINC01200182	3516	404.94	NO	-
9449	ZINC01142180	3296	405.88	NO	-
9450	ZINC02882798	6507	407.11	NO	-
9451	ZINC03853511	9902	407.12	NO	-
9452	ZINC02713199	5872	407.93	NO	-
9453	ZINC02466046	5292	408.33	NO	-
9454	ZINC03527658	8788	409.68	NO	-
9455	ZINC00717320	1202	411.07	NO	-
9456	ZINC03676077	9477	412.78	NO	-
9457	ZINC03304187	7488	413.12	NO	-
9458	ZINC01982093	4533	413.17	NO	-
9459	ZINC01142521	3298	414.49	NO	-
9460	ZINC01107477	3063	414.92	NO	-
9461	ZINC02184790	4674	415.74	NO	-
9462	ZINC03857875	10374	415.89	NO	-
9463	ZINC02078121	4612	415.95	NO	-
9464	ZINC00845302	1772	415.98	NO	-
9465	ZINC03853568	9914	416.06	NO	-
9466	ZINC03857453	10320	416.32	NO	-
9467	ZINC04372247	12131	416.9	NO	-
9468	ZINC03325142	7554	416.92	NO	-
9469	ZINC00672626	1046	417.29	NO	-
9470	ZINC02918970	6767	418.54	NO	-
9471	ZINC01115064	3125	418.73	NO	-
9472	ZINC01025883	2573	418.87	NO	-
9473	ZINC01466571	4085	419.63	NO	-
9474	ZINC01392853	3834	420.43	NO	-
9475	ZINC04484186	12421	420.58	NO	-
9476	ZINC03432452	8086	421.18	NO	-
9477	ZINC00727733	1247	422.14	NO	-
9478	ZINC02078124	4615	422.16	NO	-
9479	ZINC00937626	2173	422.96	NO	-
9480	ZINC03853791	9981	424.98	NO	-
9481	ZINC03217835	7254	425.67	NO	-
9482	ZINC01218438	3566	425.72	NO	-
9483	ZINC01466639	4103	425.74	NO	-
9484	ZINC03948177	11038	425.83	NO	-
9485	ZINC02769194	6131	426.1	NO	-
9486	ZINC01128360	3226	427.04	NO	-
9487	ZINC00631155	823	427.05	NO	-
9488	ZINC00844100	1769	428.5	NO	-
9489	ZINC01004642	2494	428.9	NO	-
9490	ZINC02767092	6128	430.87	NO	-
9491	ZINC03850535	9617	431.0	NO	-
9492	ZINC03191415	7208	431.41	NO	-
9493	ZINC01033126	2629	431.6	NO	-
9494	ZINC03858899	10499	432.38	NO	-
9495	ZINC02648655	5659	432.86	NO	-
9496	ZINC03969498	11108	433.42	NO	-
9497	ZINC03859665	10604	433.65	NO	-
9498	ZINC04291536	11965	434.52	NO	-
9499	ZINC03854589	10124	436.44	NO	-
9500	ZINC02622904	5509	436.7	NO	-
9501	ZINC01052110	2796	436.97	NO	-
9502	ZINC02360810	5047	437.01	NO	-
9503	ZINC03853675	9950	438.49	NO	-
9504	ZINC00592510	681	439.18	NO	-
9505	ZINC02649536	5668	439.35	NO	-
9506	ZINC04465975	12343	440.37	NO	-
9507	ZINC04249102	11855	440.72	NO	-
9508	ZINC03346065	7657	440.8	NO	-
9509	ZINC01392852	3833	441.79	NO	-
9510	ZINC02228775	4783	443.51	NO	-
9511	ZINC03991259	11408	443.55	NO	-
9512	ZINC03854489	10094	444.65	NO	-
9513	ZINC01020567	2550	445.39	NO	-
9514	ZINC02465667	5283	446.66	NO	-
9515	ZINC01499482	4174	447.0	NO	-
9516	ZINC02956542	6934	448.22	NO	-
9517	ZINC04042645	11532	448.45	NO	-
9518	ZINC03853986	10028	448.63	NO	-
9519	ZINC01380784	3792	448.66	NO	-
9520	ZINC03973292	11253	449.18	NO	-
9521	ZINC04046612	11538	450.12	NO	-
9522	ZINC02705773	5843	451.68	NO	-
9523	ZINC04291527	11964	451.94	NO	-
9524	ZINC00993605	2455	452.25	NO	-
9525	ZINC04131692	11647	452.42	NO	-
9526	ZINC00600659	708	452.7	NO	-
9527	ZINC03854707	10161	452.84	NO	-
9528	ZINC00912881	2109	453.55	NO	-
9529	ZINC02712961	5862	454.76	NO	-
9530	ZINC02713260	5890	454.95	NO	-
9531	ZINC00675594	1057	455.33	NO	-
9532	ZINC02830116	6353	456.22	NO	-
9533	ZINC00956206	2311	456.36	NO	-
9534	ZINC03854960	10183	456.74	NO	-
9535	ZINC03853965	10021	458.5	NO	-
9536	ZINC03853170	9822	459.8	NO	-
9537	ZINC02948182	6900	460.06	NO	-
9538	ZINC03263994	7370	460.47	NO	-
9539	ZINC03970109	11154	460.62	NO	-
9540	ZINC02827460	6350	462.19	NO	-
9541	ZINC00715063	1189	462.73	NO	-
9542	ZINC00851406	1847	463.54	NO	-
9543	ZINC03480846	8422	464.97	NO	-
9544	ZINC00455179	513	465.02	NO	-
9545	ZINC03610460	9300	465.05	NO	-
9546	ZINC03459527	8224	465.84	NO	-
9547	ZINC02788031	6170	466.7	NO	-
9548	ZINC03397165	7928	467.21	NO	-
9549	ZINC01937930	4443	467.25	NO	-
9550	ZINC03605366	9256	469.18	NO	-
9551	ZINC01588921	4309	469.71	NO	-
9552	ZINC03853802	9989	470.07	NO	-
9553	ZINC03348679	7671	470.78	NO	-
9554	ZINC02911296	6553	470.83	NO	-
9555	ZINC03605362	9253	470.85	NO	-
9556	ZINC02628316	5564	472.57	NO	-
9557	ZINC03982806	11321	473.47	NO	-
9558	ZINC04140911	11669	473.92	NO	-
9559	ZINC02326645	4931	474.16	NO	-
9560	ZINC01048264	2772	474.33	NO	-
9561	ZINC03853114	9807	474.96	NO	-
9562	ZINC00165003	176	475.34	NO	-
9563	ZINC03850606	9622	475.97	NO	-
9564	ZINC02637107	5607	476.37	NO	-
9565	ZINC03853049	9799	477.2	NO	-
9566	ZINC03333678	7597	478.03	NO	-
9567	ZINC03970111	11155	478.67	NO	-
9568	ZINC03858674	10471	478.68	NO	-
9569	ZINC03857126	10274	479.44	NO	-
9570	ZINC00670446	1025	479.7	NO	-
9571	ZINC01171031	3436	479.83	NO	-
9572	ZINC03979397	11309	480.53	NO	-
9573	ZINC04059351	11555	481.37	NO	-
9574	ZINC04477697	12403	482.4	NO	-
9575	ZINC04278482	11930	482.92	NO	-
9576	ZINC03889635	10908	483.0	NO	-
9577	ZINC03867740	10778	483.03	NO	-
9578	ZINC00222518	280	484.31	NO	-
9579	ZINC00738271	1281	486.54	NO	-
9580	ZINC02329985	4944	486.66	NO	-
9581	ZINC01451869	4064	487.6	NO	-
9582	ZINC03095780	7155	488.59	NO	-
9583	ZINC01270879	3635	489.01	NO	-
9584	ZINC03336459	7613	489.08	NO	-
9585	ZINC02656295	5714	489.41	NO	-
9586	ZINC02582319	5434	489.84	NO	-
9587	ZINC01030554	2606	491.18	NO	-
9588	ZINC02883010	6508	492.77	NO	-
9589	ZINC01158742	3380	493.07	NO	-
9590	ZINC03853800	9988	493.19	NO	-
9591	ZINC03344551	7642	495.65	NO	-
9592	ZINC02238311	4804	496.3	NO	-
9593	ZINC03853990	10032	496.41	NO	-
9594	ZINC02970895	6978	496.56	NO	-
9595	ZINC01040279	2713	498.8	NO	-
9596	ZINC00809426	1531	499.56	NO	-
9597	ZINC02324595	4924	500.8	NO	-
9598	ZINC03853988	10030	501.38	NO	-
9599	ZINC03565807	9054	502.2	NO	-
9600	ZINC02571238	5428	502.45	NO	-
9601	ZINC00688109	1119	502.52	NO	-
9602	ZINC03370037	7799	502.94	NO	-
9603	ZINC03463848	8332	503.32	NO	-
9604	ZINC00870280	1967	504.35	NO	-
9605	ZINC03221009	7259	505.54	NO	-
9606	ZINC01392854	3835	505.66	NO	-
9607	ZINC01396020	3847	506.37	NO	-
9608	ZINC01074549	2956	508.74	NO	-
9609	ZINC00937856	2175	509.12	NO	-
9610	ZINC02693960	5806	509.17	NO	-
9611	ZINC02078071	4606	509.53	NO	-
9612	ZINC01160670	3387	510.12	NO	-
9613	ZINC04119093	11636	510.14	NO	-
9614	ZINC01134476	3258	510.35	NO	-
9615	ZINC00886858	2030	514.5	NO	-
9616	ZINC02232064	4789	515.02	NO	-
9617	ZINC02692831	5801	515.23	NO	-
9618	ZINC03042896	7126	516.23	NO	-
9619	ZINC03294629	7464	517.22	NO	-
9620	ZINC03338420	7617	518.15	NO	-
9621	ZINC03969556	11111	520.43	NO	-
9622	ZINC02861746	6427	521.66	NO	-
9623	ZINC03960729	11056	522.26	NO	-
9624	ZINC00670401	1023	523.4	NO	-
9625	ZINC02201491	4705	523.98	NO	-
9626	ZINC03676075	9475	524.3	NO	-
9627	ZINC03857982	10386	525.52	NO	-
9628	ZINC00780423	1361	526.77	NO	-
9629	ZINC02344231	4981	527.21	NO	-
9630	ZINC00840293	1749	528.25	NO	-
9631	ZINC04352060	12101	531.02	NO	-
9632	ZINC03464249	8341	532.98	NO	-
9633	ZINC01443119	4009	533.65	NO	-
9634	ZINC00944078	2235	538.92	NO	-
9635	ZINC03335401	7604	540.37	NO	-
9636	ZINC01616395	4314	541.04	NO	-
9637	ZINC02373070	5076	544.21	NO	-
9638	ZINC03856123	10227	545.62	NO	-
9639	ZINC03972442	11225	546.18	NO	-
9640	ZINC00671714	1041	550.66	NO	-
9641	ZINC03854402	10082	550.83	NO	-
9642	ZINC02448324	5240	551.17	NO	-
9643	ZINC01147587	3314	551.93	NO	-
9644	ZINC03464244	8340	551.95	NO	-
9645	ZINC01348635	3713	552.01	NO	-
9646	ZINC03460175	8257	552.46	NO	-
9647	ZINC03992705	11416	552.87	NO	-
9648	ZINC04468464	12365	552.89	NO	-
9649	ZINC03889861	10928	554.49	NO	-
9650	ZINC03459653	8238	554.99	NO	-
9651	ZINC01499616	4178	555.04	NO	-
9652	ZINC03370930	7811	557.4	NO	-
9653	ZINC03676213	9489	558.92	NO	-
9654	ZINC02713209	5877	559.71	NO	-
9655	ZINC03859090	10519	560.01	NO	-
9656	ZINC00107314	120	561.94	NO	-
9657	ZINC03854644	10141	562.09	NO	-
9658	ZINC03461484	8288	562.95	NO	-
9659	ZINC03853256	9837	563.01	NO	-
9660	ZINC03852476	9734	564.27	NO	-
9661	ZINC01048622	2774	567.35	NO	-
9662	ZINC00804782	1490	569.46	NO	-
9663	ZINC03630826	9404	569.84	NO	-
9664	ZINC03968518	11073	570.44	NO	-
9665	ZINC01148268	3326	570.54	NO	-
9666	ZINC01455662	4072	570.61	NO	-
9667	ZINC03851977	9713	572.62	NO	-
9668	ZINC02619717	5472	574.26	NO	-
9669	ZINC03853443	9871	575.53	NO	-
9670	ZINC03819394	9530	575.86	NO	-
9671	ZINC03768341	9497	577.72	NO	-
9672	ZINC03500452	8618	578.0	NO	-
9673	ZINC03853229	9831	578.49	NO	-
9674	ZINC03605339	9251	579.42	NO	-
9675	ZINC00947760	2258	579.9	NO	-
9676	ZINC03073249	7146	580.58	NO	-
9677	ZINC00897632	2075	584.36	NO	-
9678	ZINC02623530	5511	584.47	NO	-
9679	ZINC03933926	11028	585.01	NO	-
9680	ZINC04412415	12205	586.02	NO	-
9681	ZINC01125604	3195	586.12	NO	-
9682	ZINC01072184	2907	589.17	NO	-
9683	ZINC01466569	4083	590.24	NO	-
9684	ZINC00595507	704	590.61	NO	-
9685	ZINC01169750	3430	590.67	NO	-
9686	ZINC01042161	2733	591.28	NO	-
9687	ZINC01976796	4501	592.59	NO	-
9688	ZINC00592396	680	593.23	NO	-
9689	ZINC03495674	8503	602.81	NO	-
9690	ZINC01168660	3429	606.84	NO	-
9691	ZINC01079728	2992	610.23	NO	-
9692	ZINC03850378	9615	615.23	NO	-
9693	ZINC03043451	7128	615.64	NO	-
9694	ZINC03855011	10185	615.65	NO	-
9695	ZINC02846053	6373	617.82	NO	-
9696	ZINC03853148	9819	618.23	NO	-
9697	ZINC00608036	720	618.29	NO	-
9698	ZINC04131931	11648	618.87	NO	-
9699	ZINC03853143	9817	620.58	NO	-
9700	ZINC04033661	11510	622.49	NO	-
9701	ZINC04427114	12227	622.56	NO	-
9702	ZINC03868299	10819	623.52	NO	-
9703	ZINC00682814	1100	625.97	NO	-
9704	ZINC02402462	5131	626.68	NO	-
9705	ZINC02351296	5008	630.02	NO	-
9706	ZINC04256873	11883	630.75	NO	-
9707	ZINC01979312	4520	631.62	NO	-
9708	ZINC03983778	11374	632.0	NO	-
9709	ZINC03676123	9485	632.46	NO	-
9710	ZINC01364191	3750	634.6	NO	-
9711	ZINC01396041	3850	634.69	NO	-
9712	ZINC03968608	11076	635.46	NO	-
9713	ZINC00800847	1473	638.87	NO	-
9714	ZINC04293685	11976	639.25	NO	-
9715	ZINC03857443	10318	639.56	NO	-
9716	ZINC01029189	2593	641.8	NO	-
9717	ZINC04003617	11473	644.11	NO	-
9718	ZINC04116038	11630	645.93	NO	-
9719	ZINC03368418	7767	646.49	NO	-
9720	ZINC03610871	9311	649.77	NO	-
9721	ZINC02373326	5078	651.06	NO	-
9722	ZINC01988110	4556	651.43	NO	-
9723	ZINC01274698	3638	653.15	NO	-
9724	ZINC02715974	5930	658.49	NO	-
9725	ZINC02200993	4701	661.57	NO	-
9726	ZINC02488730	5336	663.19	NO	-
9727	ZINC01110141	3093	663.69	NO	-
9728	ZINC03992703	11414	663.72	NO	-
9729	ZINC03565803	9053	665.05	NO	-
9730	ZINC03600350	9218	667.92	NO	-
9731	ZINC03032193	7115	668.48	NO	-
9732	ZINC02500115	5370	671.12	NO	-
9733	ZINC03853309	9846	672.57	NO	-
9734	ZINC03853674	9949	678.26	NO	-
9735	ZINC00720112	1226	678.97	NO	-
9736	ZINC03191412	7207	679.54	NO	-
9737	ZINC03554907	8952	680.49	NO	-
9738	ZINC04271833	11903	681.01	NO	-
9739	ZINC03828993	9554	683.61	NO	-
9740	ZINC02718980	5998	684.36	NO	-
9741	ZINC02860986	6421	686.32	NO	-
9742	ZINC00780617	1364	686.99	NO	-
9743	ZINC00660036	988	687.01	NO	-
9744	ZINC02078123	4614	689.57	NO	-
9745	ZINC00997377	2471	690.98	NO	-
9746	ZINC01938130	4464	695.24	NO	-
9747	ZINC00857235	1923	697.74	NO	-
9748	ZINC02640052	5620	698.72	NO	-
9749	ZINC04042643	11531	700.96	NO	-
9750	ZINC04042641	11530	701.42	NO	-
9751	ZINC03495250	8491	703.17	NO	-
9752	ZINC02626844	5542	706.3	NO	-
9753	ZINC02851158	6392	707.8	NO	-
9754	ZINC01799643	4373	713.72	NO	-
9755	ZINC01262372	3619	717.37	NO	-
9756	ZINC03325908	7562	721.63	NO	-
9757	ZINC03853879	9995	722.8	NO	-
9758	ZINC03605367	9257	723.09	NO	-
9759	ZINC02713210	5878	725.25	NO	-
9760	ZINC02789690	6183	726.18	NO	-
9761	ZINC03532855	8826	728.47	NO	-
9762	ZINC03859488	10561	728.47	NO	-
9763	ZINC00857157	1907	729.87	NO	-
9764	ZINC02414968	5160	732.09	NO	-
9765	ZINC01450464	4021	733.67	NO	-
9766	ZINC03969147	11091	733.97	NO	-
9767	ZINC03854591	10126	734.56	NO	-
9768	ZINC01074160	2952	741.82	NO	-
9769	ZINC02706991	5845	742.18	NO	-
9770	ZINC00593251	694	743.34	NO	-
9771	ZINC03656287	9434	744.37	NO	-
9772	ZINC02718813	5978	744.45	NO	-
9773	ZINC03857980	10385	746.58	NO	-
9774	ZINC04225708	11814	747.32	NO	-
9775	ZINC00682813	1099	749.13	NO	-
9776	ZINC02623538	5513	751.92	NO	-
9777	ZINC04000740	11444	755.11	NO	-
9778	ZINC04291553	11967	758.77	NO	-
9779	ZINC03854560	10113	759.06	NO	-
9780	ZINC03532637	8818	763.81	NO	-
9781	ZINC03532851	8825	764.86	NO	-
9782	ZINC02862057	6430	766.24	NO	-
9783	ZINC02659966	5731	767.81	NO	-
9784	ZINC01043642	2746	768.28	NO	-
9785	ZINC01976789	4498	769.35	NO	-
9786	ZINC03852992	9786	776.36	NO	-
9787	ZINC03889640	10909	777.55	NO	-
9788	ZINC03854638	10140	777.57	NO	-
9789	ZINC01326408	3689	785.69	NO	-
9790	ZINC04157519	11704	793.31	NO	-
9791	ZINC03630762	9399	799.96	NO	-
9792	ZINC02434698	5210	803.66	NO	-
9793	ZINC03857934	10380	809.88	NO	-
9794	ZINC03427403	8065	811.88	NO	-
9795	ZINC02883991	6517	813.12	NO	-
9796	ZINC03235352	7295	813.75	NO	-
9797	ZINC04169839	11743	814.03	NO	-
9798	ZINC01380726	3790	817.32	NO	-
9799	ZINC02876717	6490	818.78	NO	-
9800	ZINC01211630	3546	820.23	NO	-
9801	ZINC03495392	8494	820.65	NO	-
9802	ZINC03290177	7448	833.87	NO	-
9803	ZINC02736097	6062	834.62	NO	-
9804	ZINC02209448	4724	835.85	NO	-
9805	ZINC04497253	12509	836.93	NO	-
9806	ZINC00638800	862	841.21	NO	-
9807	ZINC02970896	6979	841.88	NO	-
9808	ZINC03852958	9770	845.97	NO	-
9809	ZINC02465982	5287	851.37	NO	-
9810	ZINC02692790	5793	852.74	NO	-
9811	ZINC00424916	460	857.97	NO	-
9812	ZINC00676051	1065	863.61	NO	-
9813	ZINC02503927	5386	865.34	NO	-
9814	ZINC03859456	10555	868.99	NO	-
9815	ZINC01027166	2580	872.5	NO	-
9816	ZINC04308386	11992	874.85	NO	-
9817	ZINC01067127	2874	875.22	NO	-
9818	ZINC00222523	281	875.63	NO	-
9819	ZINC02078122	4613	876.3	NO	-
9820	ZINC02225060	4773	877.71	NO	-
9821	ZINC03854587	10122	878.68	NO	-
9822	ZINC03991443	11409	881.48	NO	-
9823	ZINC02500080	5364	882.61	NO	-
9824	ZINC03969049	11086	887.3	NO	-
9825	ZINC00814038	1564	887.96	NO	-
9826	ZINC03853695	9957	890.34	NO	-
9827	ZINC00939406	2195	892.98	NO	-
9828	ZINC03859358	10534	895.14	NO	-
9829	ZINC03841241	9571	895.89	NO	-
9830	ZINC02948006	6895	901.28	NO	-
9831	ZINC03464262	8342	902.52	NO	-
9832	ZINC00738247	1273	908.19	NO	-
9833	ZINC02872707	6470	910.72	NO	-
9834	ZINC00892723	2044	922.71	NO	-
9835	ZINC02722175	6012	925.25	NO	-
9836	ZINC04249103	11856	927.01	NO	-
9837	ZINC03986634	11385	933.04	NO	-
9838	ZINC00779035	1340	933.38	NO	-
9839	ZINC02621454	5489	937.5	NO	-
9840	ZINC03852994	9788	939.61	NO	-
9841	ZINC03859563	10570	945.96	NO	-
9842	ZINC01499614	4176	948.06	NO	-
9843	ZINC03563660	9028	950.9	NO	-
9844	ZINC02940387	6855	956.31	NO	-
9845	ZINC02430536	5200	958.7	NO	-
9846	ZINC03354820	7695	960.21	NO	-
9847	ZINC01959285	4480	967.45	NO	-
9848	ZINC04107608	11620	970.25	NO	-
9849	ZINC02079924	4616	976.29	NO	-
9850	ZINC03854593	10128	977.65	NO	-
9851	ZINC02692788	5792	979.91	NO	-
9852	ZINC04299406	11980	986.32	NO	-
9853	ZINC03969557	11112	1005.96	NO	-
9854	ZINC03609697	9293	1006.99	NO	-
9855	ZINC00145224	160	1008.09	NO	-
9856	ZINC03594586	9176	1008.77	NO	-
9857	ZINC02910848	6549	1013.52	NO	-
9858	ZINC02956498	6924	1013.64	NO	-
9859	ZINC03207943	7227	1018.94	NO	-
9860	ZINC00834610	1711	1020.85	NO	-
9861	ZINC02867146	6442	1022.4	NO	-
9862	ZINC01428886	3945	1024.13	NO	-
9863	ZINC03594465	9173	1026.67	NO	-
9864	ZINC03970172	11166	1028.34	NO	-
9865	ZINC04513659	12555	1030.19	NO	-
9866	ZINC02200246	4696	1030.43	NO	-
9867	ZINC02143931	4642	1032.56	NO	-
9868	ZINC03853881	9997	1034.81	NO	-
9869	ZINC04468460	12363	1037.92	NO	-
9870	ZINC03859064	10514	1045.77	NO	-
9871	ZINC03853512	9903	1050.98	NO	-
9872	ZINC01466578	4091	1055.63	NO	-
9873	ZINC04134963	11656	1059.95	NO	-
9874	ZINC03972089	11223	1060.28	NO	-
9875	ZINC03866785	10701	1062.25	NO	-
9876	ZINC00590302	675	1062.62	NO	-
9877	ZINC03983638	11364	1068.71	NO	-
9878	ZINC01186531	3480	1086.66	NO	-
9879	ZINC03970157	11162	1097.11	NO	-
9880	ZINC01360598	3741	1098.86	NO	-
9881	ZINC03457427	8215	1110.66	NO	-
9882	ZINC04382999	12154	1115.15	NO	-
9883	ZINC03460373	8272	1135.08	NO	-
9884	ZINC01207704	3530	1153.8	NO	-
9885	ZINC01938095	4458	1155.11	NO	-
9886	ZINC01522189	4298	1160.16	NO	-
9887	ZINC01291358	3655	1167.99	NO	-
9888	ZINC04420526	12218	1172.36	NO	-
9889	ZINC03254976	7342	1209.9	NO	-
9890	ZINC01232437	3589	1212.5	NO	-
9891	ZINC03981413	11319	1216.29	NO	-
9892	ZINC03355083	7696	1219.88	NO	-
9893	ZINC00948506	2260	1230.0	NO	-
9894	ZINC03859711	10619	1232.03	NO	-
9895	ZINC01037568	2680	1241.13	NO	-
9896	ZINC03889790	10923	1248.59	NO	-
9897	ZINC02319574	4914	1275.84	NO	-
9898	ZINC03853889	10003	1282.7	NO	-
9899	ZINC01515718	4258	1284.1	NO	-
9900	ZINC01032939	2627	1290.27	NO	-
9901	ZINC01076710	2971	1309.62	NO	-
9902	ZINC00783990	1382	1317.72	NO	-
9903	ZINC04445364	12273	1323.45	NO	-
9904	ZINC03972870	11249	1326.51	NO	-
9905	ZINC04347259	12081	1331.89	NO	-
9906	ZINC03337489	7615	1337.63	NO	-
9907	ZINC00738295	1287	1355.28	NO	-
9908	ZINC03346250	7660	1365.25	NO	-
9909	ZINC00994466	2462	1380.19	NO	-
9910	ZINC03563512	9018	1400.89	NO	-
9911	ZINC02958474	6948	1415.55	NO	-
9912	ZINC03416813	8010	1439.71	NO	-
9913	ZINC01014623	2522	1486.15	NO	-
9914	ZINC02626950	5543	1510.94	NO	-
9915	ZINC02218871	4752	1547.38	NO	-
9916	ZINC03326414	7565	1561.39	NO	-
9917	ZINC03867082	10716	1562.45	NO	-
9918	ZINC00738241	1269	1572.81	NO	-
9919	ZINC04427406	12229	1574.91	NO	-
9920	ZINC02360226	5046	1578.99	NO	-
9921	ZINC03853672	9948	1590.81	NO	-
9922	ZINC02802413	6285	1611.67	NO	-
9923	ZINC00838308	1741	1612.54	NO	-
9924	ZINC04002624	11472	1632.77	NO	-
9925	ZINC01055501	2815	1645.27	NO	-
9926	ZINC01109756	3090	1646.72	NO	-
9927	ZINC03857317	10307	1664.29	NO	-
9928	ZINC02358751	5038	1687.92	NO	-
9929	ZINC04314699	12005	1696.07	NO	-
9930	ZINC02653823	5695	1701.1	NO	-
9931	ZINC03600360	9221	1711.51	NO	-
9932	ZINC04256589	11882	1786.91	NO	-
9933	ZINC00952454	2292	1812.25	NO	-
9934	ZINC02949677	6904	1823.36	NO	-
9935	ZINC03485119	8431	1877.59	NO	-
9936	ZINC00997764	2473	1921.96	NO	-
9937	ZINC03565588	9043	1957.71	NO	-
9938	ZINC01351320	3715	1958.06	NO	-
9939	ZINC02802346	6283	1980.02	NO	-
9940	ZINC01439274	3973	2006.48	NO	-
9941	ZINC03868057	10807	2023.28	NO	-
9942	ZINC03464266	8343	2025.15	NO	-
9943	ZINC04170655	11754	2042.71	NO	-
9944	ZINC02918857	6756	2054.39	NO	-
9945	ZINC03853330	9850	2072.35	NO	-
9946	ZINC03866845	10706	2072.47	NO	-
9947	ZINC01208115	3531	2102.49	NO	-
9948	ZINC00663835	1000	2116.44	NO	-
9949	ZINC03186686	7202	2122.92	NO	-
9950	ZINC00832210	1698	2132.22	NO	-
9951	ZINC01201043	3520	2154.38	NO	-
9952	ZINC03579712	9114	2192.52	NO	-
9953	ZINC02439650	5223	2242.77	NO	-
9954	ZINC03605316	9250	2260.86	NO	-
9955	ZINC04178794	11761	2288.03	NO	-
9956	ZINC03544682	8885	2317.59	NO	-
9957	ZINC01020300	2544	2345.25	NO	-
9958	ZINC02874166	6478	2353.02	NO	-
9959	ZINC03853754	9971	2405.63	NO	-
9960	ZINC01935502	4432	2406.34	NO	-
9961	ZINC02222634	4765	2484.59	NO	-
9962	ZINC02744852	6077	2511.62	NO	-
9963	ZINC01124058	3186	2614.05	NO	-
9964	ZINC03970871	11186	2620.41	NO	-
9965	ZINC01033448	2632	2632.76	NO	-
9966	ZINC03565582	9042	2656.96	NO	-
9967	ZINC01977223	4517	2789.87	NO	-
9968	ZINC01056357	2823	2830.72	NO	-
9969	ZINC02022961	4581	2880.4	NO	-
9970	ZINC01830771	4390	2887.32	NO	-
9971	ZINC01150816	3337	2960.12	NO	-
9972	ZINC01036182	2668	3039.85	NO	-
9973	ZINC03610869	9310	3133.2	NO	-
9974	ZINC03532850	8824	3140.71	NO	-
9975	ZINC03889704	10912	3212.74	NO	-
9976	ZINC00623071	753	3244.67	NO	-
9977	ZINC03854574	10119	3398.02	NO	-
9978	ZINC00755096	1309	3420.99	NO	-
9979	ZINC04331217	12061	3433.61	NO	-
9980	ZINC03565954	9061	3462.39	NO	-
9981	ZINC03854400	10080	3474.61	NO	-
9982	ZINC01403832	3876	3636.74	NO	-
9983	ZINC02960739	6955	3802.68	NO	-
9984	ZINC03554297	8945	3879.6	NO	-
9985	ZINC03873659	10866	4094.75	NO	-
9986	ZINC03854959	10182	4400.72	NO	-
9987	ZINC03516559	8719	4549.71	NO	-
9988	ZINC03563687	9029	4567.37	NO	-
9989	ZINC03857878	10375	4725.61	NO	-
9990	ZINC03595332	9192	4781.6	NO	-
9991	ZINC03852921	9763	4865.06	NO	-
9992	ZINC03868383	10826	5474.37	NO	-
9993	ZINC03889833	10926	5553.74	NO	-
9994	ZINC03853191	9824	5915.28	NO	-
9995	ZINC02309903	4900	6291.44	NO	-
9996	ZINC03485766	8434	6394.56	NO	-
9997	ZINC03853519	9905	6592.68	NO	-
9998	ZINC01625004	4317	6768.48	NO	-
9999	ZINC02816747	6336	6955.21	NO	-
10000	ZINC03983498	11354	7414.6	NO	-
10001	ZINC02543400	5412	7614.34	NO	-
10002	ZINC03890296	10944	7702.09	NO	-
10003	ZINC02943182	6869	8132.01	NO	-
10004	ZINC04037280	11521	9158.14	NO	-
10005	ZINC03559801	8988	9363.27	NO	-
10006	ZINC03853295	9843	12530.64	NO	-
10007	ZINC03563630	9025	12912.74	NO	-
10008	ZINC00804755	1489	12946.15	NO	-
10009	ZINC01380786	3793	13424.81	NO	-
10010	ZINC03444622	8132	13950.46	NO	-
10011	ZINC03854559	10112	16663.34	NO	-
10012	ZINC03851134	9676	16951.0	NO	-
10013	ZINC03449979	8165	24543.38	NO	-
10014	ZINC02874169	6481	30846.3	NO	-
10015	ZINC00854634	1865	31999.29	NO	-
10016	ZINC02414843	5158	522217.13	NO	-
