# Supplementary material for: Optimal assignment methods for ligand-based virtual screening
Source: J Cheminform. 2009 Aug 25;1:14. doi: 10.1186/1758-2946-1-14 (PMC2820492; doi:10.1186/1758-2946-1-14)
Supplement: Additional file 2 — Archive of the result files. The file Results.tar.gz is a Gzip compressed Tar archive containing the results file of each method for each data set. The result files are tab-separated plain text files including the following information: method name, active data set with size, cluster information and the distribution of the molecules over the clusters, decoy data set with size, ratio active:decoy, AUC, awAUC, BEDROC scores for predefined alpha values as suggested by Truchon and Bayly [63], relative enrichment factor [67], ROC enrichments, awROC enrichments at predefined false positive fractions, chemotype enrichment, ROC data points, and the ranking of each structure. [file 1758-2946-1-14-S2.zip › Results/DOCK.DUD.A.DUD_egfr_clustered_I_MM.sdf.D.DUD_egfr_decoys_ID_pass_MWPass_I_MM.sdf.srf]

###################################################################################################
# Screening Result File
# User: jahn
# Method used: DOCK
> <Method_Name>
DOCK
# Screening mode: Single Query Screening
#	Calculations performed: 0
#	Start time of the calculation: null
#	End time of the calculation: null
# Data set information
#	Active data set: /rahome/chemoinf/SVS/data/actives/DUD_egfr_clustered_I_MM.sdf with cluster information
#		Size: 365 molecules
#		Number of clusters: 40
#		Cluster Summery:
#			Cluster number	# molecules	% of actives
#			1		9		2.466
#			2		183		50.137
#			3		12		3.288
#			4		1		0.274
#			5		2		0.548
#			6		9		2.466
#			7		7		1.918
#			8		1		0.274
#			9		26		7.123
#			10		10		2.74
#			11		1		0.274
#			12		6		1.644
#			13		2		0.548
#			14		11		3.014
#			15		2		0.548
#			16		16		4.384
#			17		1		0.274
#			18		10		2.74
#			19		2		0.548
#			20		3		0.822
#			21		1		0.274
#			22		3		0.822
#			23		2		0.548
#			24		1		0.274
#			25		3		0.822
#			26		1		0.274
#			27		2		0.548
#			28		4		1.096
#			29		1		0.274
#			30		2		0.548
#			31		10		2.74
#			32		1		0.274
#			33		6		1.644
#			34		2		0.548
#			35		2		0.548
#			36		1		0.274
#			37		2		0.548
#			38		1		0.274
#			39		2		0.548
#			40		4		1.096
#	Decoy data set: /rahome/chemoinf/SVS/data/decoys/DUD_egfr_decoys_ID_pass_MWPass_I_MM.sdf
#		Size: 12793 molecules
#	Ratio actives : decoys
#		1.0 : 35.0493
#	The active and decoy data set were part of the DUD with problem identifier: egfr
> <AUC>
#	 ROC AUC
	0.574597195169876
> <awAUC>
#	 ROC awAUC
	0.5509947338084683
> <BEDROC Scores>
#	Alpha Values	BEDROC Scores	Literature: J. Chem. Inf. Model., Vol. 47, No. 2, 2007, 488-508
	106.9	0.1125
	100.0	0.1139
	53.6	0.1297
	50.0	0.1321
	32.2	0.1509
	20.0	0.1827
	16.1	0.2022
	10.0	0.2569
	8.0	0.2877
> <Relative enrichment factor>
#	Fraction dataset	Enrichment factor	 Literature: DOI: 10.1021/ci800303k
	0.0010	0.0
	0.01	9.879920960632314
	0.02	11.399908800729593
	0.05	16.164383561643834
	0.1	23.561643835616437
	0.2	42.465753424657535
	0.25	47.12328767123287
> <ROC Enrichments>
#	True decoy fraction	Enrichment	Literature: J Comput Aided Mol Des (2008) 22:133-139
	0.1	0.0
	0.5	3.285873287671232
	1.0	4.381164383561644
	2.0	4.928809931506849
	5.0	3.450166952054795
	10.0	2.491787243150685
> <awROC Enrichments>
#	Decoy fraction	Enrichment
	0.1	0.0
	0.5	7.551423611111113
	1.0	7.657620359241454
	2.0	7.155923513995341
	5.0	4.472312998406737
	10.0	3.291650626277215
> <Chemotype enrichment>
#	% data set	% active cluster	Literature: http://dud.docking.org/wombat/
	0.0	0.0
	0.175	0.0
	0.175	2.5
	0.236	2.5
	0.236	5.0
	0.342	5.0
	0.342	7.5
	0.585	7.5
	0.585	10.0
	0.768	10.0
	0.768	12.5
	0.98	12.5
	0.98	15.0
	0.996	15.0
	0.996	17.5
	1.087	17.5
	1.087	20.0
	1.17	20.0
	1.17	22.5
	1.915	22.5
	1.915	25.0
	2.06	25.0
	2.06	27.5
	2.364	27.5
	2.364	30.0
	2.835	30.0
	2.835	32.5
	3.291	32.5
	3.291	35.0
	6.179	35.0
	6.179	37.5
	6.186	37.5
	6.186	40.0
	7.121	40.0
	7.121	42.5
	7.896	42.5
	7.896	45.0
	8.892	45.0
	8.892	47.5
	9.926	47.5
	9.926	50.0
	14.934	50.0
	14.934	52.5
	15.185	52.5
	15.185	55.0
	17.373	55.0
	17.373	57.5
	26.349	57.5
	26.349	60.0
	27.945	60.0
	27.945	62.5
	31.494	62.5
	31.494	65.0
	33.706	65.0
	33.706	67.5
	48.518	67.5
	48.518	70.0
	60.8	70.0
	60.8	72.5
	70.467	72.5
	70.467	75.0
	72.412	75.0
	72.412	77.5
	89.466	77.5
	89.466	80.0
	92.081	80.0
	92.081	82.5
	92.788	82.5
	92.788	85.0
	96.185	85.0
	96.185	87.5
	97.576	87.5
	97.576	90.0
	98.814	90.0
	98.814	92.5
	99.909	92.5
	99.909	95.0
	99.954	95.0
	99.954	97.5
	99.977	97.5
	99.977	100.0
	100.0	100.0
> <ROC curve data>
#	False positive rate	true positive rate
	0.0	0.0
	0.0	0.0
	0.0017	0.0
	0.0017	0.0027
	0.0023	0.0027
	0.0023	0.0055
	0.0027	0.0055
	0.0027	0.0082
	0.0032	0.0082
	0.0032	0.0137
	0.0034	0.0137
	0.0034	0.0164
	0.0055	0.0164
	0.0055	0.0219
	0.0057	0.0219
	0.0057	0.0247
	0.0071	0.0247
	0.0071	0.0274
	0.0090	0.0274
	0.0090	0.0301
	0.0091	0.0301
	0.0091	0.0329
	0.0092	0.0329
	0.0092	0.0384
	0.0093	0.0384
	0.0093	0.0411
	0.0099	0.0411
	0.0099	0.0438
	0.0101	0.0438
	0.0101	0.0466
	0.0106	0.0466
	0.0106	0.0521
	0.0109	0.0521
	0.0109	0.0548
	0.011	0.0548
	0.011	0.0575
	0.0112	0.0575
	0.0112	0.0603
	0.0113	0.0603
	0.0113	0.063
	0.0119	0.063
	0.0119	0.0658
	0.0123	0.0658
	0.0123	0.0685
	0.0136	0.0685
	0.0136	0.074
	0.0152	0.074
	0.0152	0.0767
	0.017	0.0767
	0.017	0.0795
	0.0174	0.0795
	0.0174	0.0822
	0.0184	0.0822
	0.0184	0.0904
	0.0185	0.0904
	0.0185	0.0932
	0.0186	0.0932
	0.0186	0.0959
	0.0195	0.0959
	0.0195	0.0986
	0.0214	0.0986
	0.0214	0.1014
	0.0227	0.1014
	0.0227	0.1041
	0.0234	0.1041
	0.0234	0.1096
	0.026	0.1096
	0.026	0.1151
	0.0262	0.1151
	0.0262	0.1178
	0.0265	0.1178
	0.0265	0.1205
	0.0282	0.1205
	0.0282	0.1233
	0.0303	0.1233
	0.0303	0.126
	0.0313	0.126
	0.0313	0.1288
	0.0315	0.1288
	0.0315	0.1315
	0.0346	0.1315
	0.0346	0.1342
	0.035	0.1342
	0.035	0.137
	0.0351	0.137
	0.0351	0.1397
	0.0366	0.1397
	0.0366	0.1425
	0.0395	0.1425
	0.0395	0.1452
	0.04	0.1452
	0.04	0.1479
	0.0408	0.1479
	0.0408	0.1507
	0.0431	0.1507
	0.0431	0.1562
	0.0441	0.1562
	0.0441	0.1589
	0.0467	0.1589
	0.0467	0.1616
	0.0471	0.1616
	0.0471	0.1644
	0.0486	0.1644
	0.0486	0.1671
	0.0498	0.1671
	0.0498	0.1726
	0.0551	0.1726
	0.0551	0.1753
	0.0575	0.1753
	0.0575	0.1781
	0.0584	0.1781
	0.0584	0.1836
	0.059	0.1836
	0.059	0.1863
	0.0594	0.1863
	0.0594	0.189
	0.0623	0.189
	0.0623	0.1918
	0.0633	0.1918
	0.0633	0.1945
	0.0635	0.1945
	0.0635	0.1973
	0.0675	0.1973
	0.0675	0.2
	0.0691	0.2
	0.0691	0.2027
	0.0754	0.2027
	0.0754	0.2055
	0.0761	0.2055
	0.0761	0.2082
	0.077	0.2082
	0.077	0.211
	0.0795	0.211
	0.0795	0.2137
	0.0803	0.2137
	0.0803	0.2164
	0.0818	0.2164
	0.0818	0.2192
	0.0851	0.2192
	0.0851	0.2219
	0.0861	0.2219
	0.0861	0.2247
	0.087	0.2247
	0.087	0.2274
	0.0893	0.2274
	0.0893	0.2301
	0.0928	0.2301
	0.0928	0.2329
	0.0954	0.2329
	0.0954	0.2356
	0.0961	0.2356
	0.0961	0.2384
	0.0966	0.2384
	0.0966	0.2411
	0.0979	0.2411
	0.0979	0.2493
	0.102	0.2493
	0.102	0.2521
	0.103	0.2521
	0.103	0.2575
	0.1039	0.2575
	0.1039	0.2603
	0.1069	0.2603
	0.1069	0.263
	0.1105	0.263
	0.1105	0.2658
	0.1109	0.2658
	0.1109	0.2685
	0.1123	0.2685
	0.1123	0.2712
	0.1149	0.2712
	0.1149	0.274
	0.1156	0.274
	0.1156	0.2767
	0.1163	0.2767
	0.1163	0.2795
	0.1176	0.2795
	0.1176	0.2822
	0.1201	0.2822
	0.1201	0.2849
	0.122	0.2849
	0.122	0.2877
	0.1226	0.2877
	0.1226	0.2904
	0.1255	0.2904
	0.1255	0.2986
	0.1266	0.2986
	0.1266	0.3014
	0.1302	0.3014
	0.1302	0.3041
	0.1305	0.3041
	0.1305	0.3068
	0.1318	0.3068
	0.1318	0.3123
	0.1351	0.3123
	0.1351	0.3151
	0.1356	0.3151
	0.1356	0.3178
	0.1379	0.3178
	0.1379	0.3233
	0.1398	0.3233
	0.1398	0.326
	0.1409	0.326
	0.1409	0.3288
	0.1423	0.3288
	0.1423	0.3342
	0.143	0.3342
	0.143	0.337
	0.1439	0.337
	0.1439	0.3397
	0.1446	0.3397
	0.1446	0.3425
	0.145	0.3425
	0.145	0.3452
	0.1463	0.3452
	0.1463	0.3479
	0.1504	0.3479
	0.1504	0.3507
	0.1527	0.3507
	0.1527	0.3562
	0.1566	0.3562
	0.1566	0.3589
	0.158	0.3589
	0.158	0.3644
	0.1586	0.3644
	0.1586	0.3671
	0.1611	0.3671
	0.1611	0.3699
	0.1619	0.3699
	0.1619	0.3726
	0.1638	0.3726
	0.1638	0.3808
	0.1649	0.3808
	0.1649	0.3836
	0.1658	0.3836
	0.1658	0.3863
	0.1672	0.3863
	0.1672	0.389
	0.1675	0.389
	0.1675	0.3918
	0.1726	0.3918
	0.1726	0.3945
	0.1733	0.3945
	0.1733	0.4
	0.174	0.4
	0.174	0.4027
	0.1775	0.4027
	0.1775	0.4055
	0.1781	0.4055
	0.1781	0.4082
	0.1789	0.4082
	0.1789	0.411
	0.181	0.411
	0.181	0.4137
	0.1825	0.4137
	0.1825	0.4164
	0.1884	0.4164
	0.1884	0.4192
	0.189	0.4192
	0.189	0.4219
	0.1935	0.4219
	0.1935	0.4247
	0.2008	0.4247
	0.2008	0.4274
	0.2012	0.4274
	0.2012	0.4301
	0.2029	0.4301
	0.2029	0.4329
	0.2075	0.4329
	0.2075	0.4356
	0.2113	0.4356
	0.2113	0.4384
	0.2142	0.4384
	0.2142	0.4411
	0.215	0.4411
	0.215	0.4438
	0.2151	0.4438
	0.2151	0.4466
	0.221	0.4466
	0.221	0.4493
	0.2215	0.4493
	0.2215	0.4521
	0.2217	0.4521
	0.2217	0.4548
	0.2225	0.4548
	0.2225	0.4603
	0.2315	0.4603
	0.2315	0.463
	0.2329	0.463
	0.2329	0.4658
	0.2384	0.4658
	0.2384	0.4685
	0.2401	0.4685
	0.2401	0.4712
	0.2445	0.4712
	0.2445	0.474
	0.2461	0.474
	0.2461	0.4767
	0.2476	0.4767
	0.2476	0.4795
	0.2513	0.4795
	0.2513	0.4849
	0.2558	0.4849
	0.2558	0.4877
	0.257	0.4877
	0.257	0.4904
	0.2594	0.4904
	0.2594	0.4932
	0.2605	0.4932
	0.2605	0.4959
	0.263	0.4959
	0.263	0.4986
	0.2648	0.4986
	0.2648	0.5014
	0.2714	0.5014
	0.2714	0.5041
	0.273	0.5041
	0.273	0.5068
	0.2826	0.5068
	0.2826	0.5096
	0.2889	0.5096
	0.2889	0.5123
	0.2909	0.5123
	0.2909	0.5151
	0.2931	0.5151
	0.2931	0.5178
	0.302	0.5178
	0.302	0.5205
	0.3073	0.5205
	0.3073	0.5233
	0.3089	0.5233
	0.3089	0.526
	0.3131	0.526
	0.3131	0.5288
	0.3137	0.5288
	0.3137	0.5315
	0.317	0.5315
	0.317	0.5342
	0.3262	0.5342
	0.3262	0.537
	0.3291	0.537
	0.3291	0.5397
	0.3312	0.5397
	0.3312	0.5425
	0.3315	0.5425
	0.3315	0.5452
	0.3332	0.5452
	0.3332	0.5479
	0.3446	0.5479
	0.3446	0.5507
	0.3453	0.5507
	0.3453	0.5534
	0.3461	0.5534
	0.3461	0.5562
	0.3506	0.5562
	0.3506	0.5589
	0.3555	0.5589
	0.3555	0.5616
	0.3582	0.5616
	0.3582	0.5644
	0.3611	0.5644
	0.3611	0.5671
	0.3629	0.5671
	0.3629	0.5699
	0.3687	0.5699
	0.3687	0.5726
	0.3689	0.5726
	0.3689	0.5753
	0.3734	0.5753
	0.3734	0.5781
	0.3832	0.5781
	0.3832	0.5808
	0.3918	0.5808
	0.3918	0.5836
	0.3971	0.5836
	0.3971	0.5863
	0.4066	0.5863
	0.4066	0.589
	0.4132	0.589
	0.4132	0.5918
	0.4142	0.5918
	0.4142	0.5945
	0.4171	0.5945
	0.4171	0.5973
	0.4175	0.5973
	0.4175	0.6
	0.4311	0.6
	0.4311	0.6027
	0.4325	0.6027
	0.4325	0.6055
	0.443	0.6055
	0.443	0.6082
	0.452	0.6082
	0.452	0.611
	0.4603	0.611
	0.4603	0.6164
	0.4633	0.6164
	0.4633	0.6192
	0.4642	0.6192
	0.4642	0.6219
	0.4745	0.6219
	0.4745	0.6247
	0.4811	0.6247
	0.4811	0.6274
	0.4819	0.6274
	0.4819	0.6301
	0.4915	0.6301
	0.4915	0.6329
	0.496	0.6329
	0.496	0.6356
	0.5068	0.6356
	0.5068	0.6384
	0.5143	0.6384
	0.5143	0.6411
	0.5148	0.6411
	0.5148	0.6438
	0.5154	0.6438
	0.5154	0.6466
	0.5236	0.6466
	0.5236	0.6493
	0.5345	0.6493
	0.5345	0.6521
	0.5772	0.6521
	0.5772	0.6548
	0.5777	0.6548
	0.5777	0.6575
	0.5824	0.6575
	0.5824	0.6603
	0.5945	0.6603
	0.5945	0.663
	0.5958	0.663
	0.5958	0.6658
	0.5969	0.6658
	0.5969	0.6685
	0.6062	0.6685
	0.6062	0.6712
	0.6118	0.6712
	0.6118	0.6767
	0.6246	0.6767
	0.6246	0.6795
	0.631	0.6795
	0.631	0.6849
	0.6525	0.6849
	0.6525	0.6877
	0.6547	0.6877
	0.6547	0.6904
	0.6665	0.6904
	0.6665	0.6932
	0.6679	0.6932
	0.6679	0.6959
	0.6699	0.6959
	0.6699	0.6986
	0.6779	0.6986
	0.6779	0.7014
	0.6858	0.7014
	0.6858	0.7041
	0.6888	0.7041
	0.6888	0.7068
	0.7045	0.7068
	0.7045	0.7096
	0.7175	0.7096
	0.7175	0.7123
	0.7241	0.7123
	0.7241	0.7151
	0.7243	0.7151
	0.7243	0.7178
	0.7286	0.7178
	0.7286	0.7205
	0.7354	0.7205
	0.7354	0.7233
	0.7365	0.7233
	0.7365	0.726
	0.7403	0.726
	0.7403	0.7288
	0.7452	0.7288
	0.7452	0.7315
	0.7809	0.7315
	0.7809	0.7342
	0.8018	0.7342
	0.8018	0.737
	0.8054	0.737
	0.8054	0.7397
	0.8397	0.7397
	0.8397	0.7425
	0.8695	0.7425
	0.8695	0.7452
	0.8918	0.7452
	0.8918	0.7479
	0.8988	0.7479
	0.8988	0.7507
	0.8992	0.7507
	0.8992	0.7534
	0.9083	0.7534
	0.9083	0.7562
	0.9089	0.7562
	0.9089	0.7589
	0.9132	0.7589
	0.9132	0.7616
	0.9159	0.7616
	0.9159	0.7644
	0.9246	0.7644
	0.9246	0.7671
	0.9251	0.7671
	0.9251	0.7699
	0.9323	0.7699
	0.9323	0.7726
	0.9379	0.7726
	0.9379	0.7753
	0.9411	0.7753
	0.9411	0.7781
	0.9415	0.7781
	0.9415	0.7808
	0.9436	0.7808
	0.9436	0.7836
	0.95	0.7836
	0.95	0.7863
	0.9517	0.7863
	0.9517	0.789
	0.9548	0.789
	0.9548	0.7918
	0.9562	0.7918
	0.9562	0.7945
	0.9569	0.7945
	0.9569	0.7973
	0.9634	0.7973
	0.9634	0.8
	0.9662	0.8
	0.9662	0.8027
	0.9663	0.8027
	0.9663	0.8055
	0.9738	0.8055
	0.9738	0.8082
	0.978	0.8082
	0.978	0.811
	0.9804	0.811
	0.9804	0.8137
	0.9815	0.8137
	0.9815	0.8164
	0.982	0.8164
	0.982	0.8192
	0.9823	0.8192
	0.9823	0.8219
	0.9826	0.8219
	0.9826	0.8247
	0.9836	0.8247
	0.9836	0.8274
	0.9844	0.8274
	0.9844	0.8301
	0.9876	0.8301
	0.9876	0.8329
	0.9882	0.8329
	0.9882	0.8356
	0.9884	0.8356
	0.9884	0.8384
	0.9892	0.8384
	0.9892	0.8411
	0.9895	0.8411
	0.9895	0.8438
	0.9903	0.8438
	0.9903	0.8466
	0.992	0.8466
	0.992	0.8521
	0.993	0.8521
	0.993	0.8603
	0.9934	0.8603
	0.9934	0.8658
	0.994	0.8658
	0.994	0.8685
	0.9946	0.8685
	0.9946	0.8712
	0.9947	0.8712
	0.9947	0.874
	0.9951	0.874
	0.9951	0.8767
	0.9955	0.8767
	0.9955	0.8795
	0.996	0.8795
	0.996	0.8822
	0.9963	0.8822
	0.9963	0.8849
	0.9964	0.8849
	0.9964	0.8877
	0.9974	0.8877
	0.9974	0.8932
	0.9975	0.8932
	0.9975	0.8959
	0.9976	0.8959
	0.9976	0.9014
	0.9977	0.9014
	0.9977	0.9068
	0.9978	0.9068
	0.9978	0.9096
	0.998	0.9096
	0.998	0.9123
	0.9981	0.9123
	0.9981	0.9151
	0.9982	0.9151
	0.9982	0.9178
	0.9985	0.9178
	0.9985	0.9233
	0.9989	0.9233
	0.9989	0.926
	0.9993	0.926
	0.9993	0.9288
	0.9994	0.9288
	0.9994	0.9342
	0.9995	0.9342
	0.9995	0.9425
	0.9997	0.9425
	0.9997	0.9507
	0.9998	0.9507
	0.9998	0.9534
	0.9999	0.9534
	0.9999	0.9753
	1.0	0.9753
> <Screening Table>
# Rank	Mol name	Index in data set	Similarity 2 query	Active	Cluster number
1	ZINC03948177	13504	-42.85	NO	-
2	ZINC00856292	4440	-42.13	NO	-
3	ZINC00846034	4407	-41.46	NO	-
4	ZINC01496030	6168	-41.44	NO	-
5	ZINC00856289	4439	-40.99	NO	-
6	ZINC02956042	8693	-40.98	NO	-
7	ZINC02956044	8694	-40.93	NO	-
8	ZINC00856283	4437	-40.67	NO	-
9	ZINC04576424	15500	-40.53	NO	-
10	ZINC02896758	8559	-40.01	NO	-
11	ZINC00856285	4438	-39.54	NO	-
12	ZINC02809264	8347	-39.4	NO	-
13	ZINC00869540	4482	-39.03	NO	-
14	ZINC03908573	13442	-38.81	NO	-
15	ZINC02840020	8389	-38.58	NO	-
16	ZINC00846033	4406	-38.52	NO	-
17	ZINC00634482	3846	-38.47	NO	-
18	ZINC00423700	2468	-38.18	NO	-
19	ZINC03244836	9128	-38.03	NO	-
20	ZINC04281859	14808	-38.01	NO	-
21	ZINC00204768	1251	-37.98	NO	-
22	ZINC03908585	13443	-37.94	NO	-
23	ZINC03815403	324	-37.88	YES	26
24	ZINC01658551	6321	-37.81	NO	-
25	ZINC02466061	7294	-37.8	NO	-
26	ZINC02761229	8086	-37.79	NO	-
27	ZINC00819393	4317	-37.77	NO	-
28	ZINC03459624	10200	-37.75	NO	-
29	ZINC03908001	13423	-37.73	NO	-
30	ZINC02675637	7681	-37.63	NO	-
31	ZINC03815169	306	-37.59	YES	18
32	ZINC00026881	102	-37.56	NO	-
33	ZINC04169833	14571	-37.55	NO	-
34	ZINC04317860	14877	-37.54	NO	-
35	ZINC03908360	13437	-37.45	NO	-
36	ZINC01324210	5794	-37.3	NO	-
37	ZINC00021592	299	-37.24	YES	18
38	ZINC03983294	14045	-37.12	NO	-
39	ZINC00423734	2473	-37.06	NO	-
40	ZINC03654701	11402	-37.01	NO	-
41	ZINC03908158	13427	-36.99	NO	-
42	ZINC02181061	6852	-36.95	NO	-
43	ZINC00593251	3622	-36.91	NO	-
44	ZINC02896263	8558	-36.9	NO	-
45	ZINC03815156	211	-36.9	YES	6
46	ZINC00839396	301	-36.88	YES	18
47	ZINC02732887	7974	-36.88	NO	-
48	ZINC02465961	7286	-36.87	NO	-
49	ZINC02466038	7290	-36.84	NO	-
50	ZINC03815150	305	-36.75	YES	18
51	ZINC02763387	8104	-36.74	NO	-
52	ZINC00655157	3908	-36.64	NO	-
53	ZINC01307918	5783	-36.62	NO	-
54	ZINC02465969	7288	-36.59	NO	-
55	ZINC03599172	11227	-36.46	NO	-
56	ZINC01054688	5057	-36.43	NO	-
57	ZINC01394938	5896	-36.37	NO	-
58	ZINC03909499	13450	-36.34	NO	-
59	ZINC02756317	8068	-36.29	NO	-
60	ZINC00628719	3825	-36.28	NO	-
61	ZINC03512242	10728	-36.28	NO	-
62	ZINC00709476	4039	-36.25	NO	-
63	ZINC03387218	9645	-36.25	NO	-
64	ZINC03231942	9074	-36.24	NO	-
65	ZINC02713273	7800	-36.23	NO	-
66	ZINC00933094	4594	-36.22	NO	-
67	ZINC00423727	2471	-36.21	NO	-
68	ZINC03854917	11970	-36.2	NO	-
69	ZINC01252212	5705	-36.17	NO	-
70	ZINC03938608	13497	-36.17	NO	-
71	ZINC00419637	2405	-36.15	NO	-
72	ZINC03908219	13429	-36.15	NO	-
73	ZINC03519153	10796	-36.14	NO	-
74	ZINC02466043	7292	-36.09	NO	-
75	ZINC03435137	10020	-36.09	NO	-
76	ZINC04169831	14565	-36.07	NO	-
77	ZINC03815376	274	-36.01	YES	14
78	ZINC00839389	304	-36.0	YES	18
79	ZINC04109055	14454	-35.99	NO	-
80	ZINC03368559	9533	-35.97	NO	-
81	ZINC02185929	6862	-35.94	NO	-
82	ZINC03815194	303	-35.94	YES	18
83	ZINC01296641	5766	-35.88	NO	-
84	ZINC03244837	9129	-35.88	NO	-
85	ZINC03507254	10618	-35.88	NO	-
86	ZINC01833593	6449	-35.87	NO	-
87	ZINC00684905	3995	-35.83	NO	-
88	ZINC01961858	6654	-35.83	NO	-
89	ZINC03598338	11202	-35.83	NO	-
90	ZINC04013830	14328	-35.83	NO	-
91	ZINC01423555	5966	-35.81	NO	-
92	ZINC02465978	7289	-35.81	NO	-
93	ZINC02466040	7291	-35.8	NO	-
94	ZINC00658385	3918	-35.75	NO	-
95	ZINC01096805	5255	-35.75	NO	-
96	ZINC00423659	2461	-35.74	NO	-
97	ZINC02249513	6962	-35.71	NO	-
98	ZINC01243619	5692	-35.7	NO	-
99	ZINC02465963	7287	-35.65	NO	-
100	ZINC03654702	11403	-35.62	NO	-
101	ZINC03815310	206	-35.62	YES	5
102	ZINC03867646	12783	-35.6	NO	-
103	ZINC03969852	13746	-35.6	NO	-
104	ZINC00572869	3498	-35.59	NO	-
105	ZINC03451453	10120	-35.59	NO	-
106	ZINC03926475	13487	-35.59	NO	-
107	ZINC01241090	5687	-35.57	NO	-
108	ZINC00360584	2082	-35.56	NO	-
109	ZINC02713287	7802	-35.56	NO	-
110	ZINC03859272	12380	-35.52	NO	-
111	ZINC03908464	13439	-35.52	NO	-
112	ZINC02957695	8701	-35.49	NO	-
113	ZINC03319000	9358	-35.49	NO	-
114	ZINC03434155	10012	-35.48	NO	-
115	ZINC01846274	6456	-35.47	NO	-
116	ZINC03400434	9829	-35.46	NO	-
117	ZINC00563599	3438	-35.45	NO	-
118	ZINC03849202	11512	-35.45	NO	-
119	ZINC04316312	14853	-35.44	NO	-
120	ZINC01491052	6145	-35.41	NO	-
121	ZINC04169837	14574	-35.39	NO	-
122	ZINC01045791	5008	-35.37	NO	-
123	ZINC03460038	10212	-35.37	NO	-
124	ZINC00383377	2195	-35.35	NO	-
125	ZINC02437127	7220	-35.35	NO	-
126	ZINC01609268	275	-35.33	YES	14
127	ZINC00991566	4767	-35.32	NO	-
128	ZINC03241214	9116	-35.3	NO	-
129	ZINC03815213	311	-35.27	YES	20
130	ZINC00010040	41	-35.26	NO	-
131	ZINC00838734	335	-35.26	YES	31
132	ZINC03815265	300	-35.26	YES	18
133	ZINC00849770	4416	-35.25	NO	-
134	ZINC03815223	340	-35.25	YES	31
135	ZINC00423649	2458	-35.24	NO	-
136	ZINC01960609	6648	-35.24	NO	-
137	ZINC03324413	9372	-35.22	NO	-
138	ZINC01432663	6023	-35.2	NO	-
139	ZINC00428367	2551	-35.18	NO	-
140	ZINC02655374	7629	-35.18	NO	-
141	ZINC03853828	11845	-35.16	NO	-
142	ZINC04470468	15361	-35.15	NO	-
143	ZINC04617775	239	-35.15	YES	9
144	ZINC00425042	2503	-35.13	NO	-
145	ZINC01321892	5791	-35.11	NO	-
146	ZINC03815350	338	-35.1	YES	31
147	ZINC03625514	11372	-35.09	NO	-
148	ZINC01170341	5498	-35.08	NO	-
149	ZINC04418570	15061	-35.05	NO	-
150	ZINC00563600	3439	-35.03	NO	-
151	ZINC00819404	4322	-35.02	NO	-
152	ZINC00217635	1310	-35.01	NO	-
153	ZINC01834580	6452	-34.98	NO	-
154	ZINC03815161	317	-34.97	YES	22
155	ZINC03815336	215	-34.97	YES	6
156	ZINC00525269	3165	-34.95	NO	-
157	ZINC02435305	7216	-34.94	NO	-
158	ZINC00523491	3152	-34.93	NO	-
159	ZINC00888470	4518	-34.92	NO	-
160	ZINC03815244	212	-34.92	YES	6
161	ZINC00987084	4750	-34.91	NO	-
162	ZINC03815151	312	-34.91	YES	20
163	ZINC00423731	2472	-34.89	NO	-
164	ZINC03081076	8856	-34.89	NO	-
165	ZINC00020645	213	-34.88	YES	6
166	ZINC03504067	10565	-34.88	NO	-
167	ZINC03815073	235	-34.87	YES	9
168	ZINC02792524	8224	-34.85	NO	-
169	ZINC03987654	14093	-34.84	NO	-
170	ZINC02544544	7392	-34.83	NO	-
171	ZINC03474031	10328	-34.83	NO	-
172	ZINC00638115	3856	-34.82	NO	-
173	ZINC02627930	7512	-34.8	NO	-
174	ZINC03868584	13015	-34.8	NO	-
175	ZINC03508706	10663	-34.78	NO	-
176	ZINC03815391	276	-34.77	YES	14
177	ZINC03912393	13469	-34.77	NO	-
178	ZINC03293910	9289	-34.76	NO	-
179	ZINC03430458	10003	-34.74	NO	-
180	ZINC02713210	7791	-34.73	NO	-
181	ZINC03508704	10662	-34.73	NO	-
182	ZINC03815171	316	-34.73	YES	22
183	ZINC03816540	11456	-34.72	NO	-
184	ZINC03816671	11457	-34.72	NO	-
185	ZINC04135084	14502	-34.72	NO	-
186	ZINC02692795	7726	-34.71	NO	-
187	ZINC03972886	13871	-34.71	NO	-
188	ZINC04054663	14375	-34.71	NO	-
189	ZINC00217024	1305	-34.7	NO	-
190	ZINC00563163	3434	-34.7	NO	-
191	ZINC03854714	11954	-34.7	NO	-
192	ZINC00223926	1376	-34.69	NO	-
193	ZINC04393777	15013	-34.69	NO	-
194	ZINC03457885	10175	-34.68	NO	-
195	ZINC01378921	5841	-34.66	NO	-
196	ZINC03853829	11847	-34.66	NO	-
197	ZINC03908356	13436	-34.66	NO	-
198	ZINC03519075	10785	-34.65	NO	-
199	ZINC00429593	2566	-34.64	NO	-
200	ZINC02047503	341	-34.61	YES	31
201	ZINC04617795	241	-34.61	YES	9
202	ZINC00717320	4057	-34.59	NO	-
203	ZINC03908021	13424	-34.58	NO	-
204	ZINC01283193	5743	-34.57	NO	-
205	ZINC02485179	7325	-34.56	NO	-
206	ZINC04488364	15413	-34.56	NO	-
207	ZINC02636321	7551	-34.55	NO	-
208	ZINC03868637	13017	-34.55	NO	-
209	ZINC00006083	24	-34.54	NO	-
210	ZINC03976305	13929	-34.54	NO	-
211	ZINC01893626	6494	-34.53	NO	-
212	ZINC02239354	6954	-34.53	NO	-
213	ZINC02315544	7030	-34.53	NO	-
214	ZINC00441148	2645	-34.51	NO	-
215	ZINC02623641	7483	-34.5	NO	-
216	ZINC02767234	8121	-34.5	NO	-
217	ZINC03422217	9959	-34.5	NO	-
218	ZINC03890911	13240	-34.5	NO	-
219	ZINC03908223	13430	-34.49	NO	-
220	ZINC03853823	11843	-34.48	NO	-
221	ZINC00223925	1375	-34.47	NO	-
222	ZINC02622003	7473	-34.47	NO	-
223	ZINC03815394	209	-34.47	YES	6
224	ZINC03908064	13425	-34.47	NO	-
225	ZINC00423675	2463	-34.46	NO	-
226	ZINC02209141	6898	-34.46	NO	-
227	ZINC00581791	3567	-34.45	NO	-
228	ZINC01074967	5182	-34.45	NO	-
229	ZINC02592094	7435	-34.45	NO	-
230	ZINC03435951	10031	-34.45	NO	-
231	ZINC03459761	10203	-34.43	NO	-
232	ZINC00003613	16	-34.42	NO	-
233	ZINC00773686	4100	-34.41	NO	-
234	ZINC04466284	15262	-34.41	NO	-
235	ZINC03037037	8802	-34.4	NO	-
236	ZINC03519072	10784	-34.4	NO	-
237	ZINC03854632	11941	-34.39	NO	-
238	ZINC02808796	8343	-34.38	NO	-
239	ZINC03512244	10729	-34.38	NO	-
240	ZINC01304951	5777	-34.37	NO	-
241	ZINC03466107	10281	-34.37	NO	-
242	ZINC03868449	12994	-34.37	NO	-
243	ZINC04622717	15514	-34.37	NO	-
244	ZINC00222456	1343	-34.36	NO	-
245	ZINC03599096	11225	-34.36	NO	-
246	ZINC03815082	302	-34.36	YES	18
247	ZINC00457766	2760	-34.34	NO	-
248	ZINC00703494	4021	-34.34	NO	-
249	ZINC02888611	8544	-34.34	NO	-
250	ZINC03599205	11228	-34.34	NO	-
251	ZINC03498775	10528	-34.33	NO	-
252	ZINC04617803	292	-34.33	YES	16
253	ZINC00886832	4514	-34.32	NO	-
254	ZINC03631266	11378	-34.32	NO	-
255	ZINC01301129	5774	-34.31	NO	-
256	ZINC03854728	11956	-34.31	NO	-
257	ZINC03280674	9238	-34.29	NO	-
258	ZINC04618550	15510	-34.29	NO	-
259	ZINC00779325	4120	-34.28	NO	-
260	ZINC02478303	7311	-34.28	NO	-
261	ZINC02718989	7936	-34.28	NO	-
262	ZINC04162501	14542	-34.28	NO	-
263	ZINC02478301	7310	-34.27	NO	-
264	ZINC03489652	10441	-34.27	NO	-
265	ZINC03495972	10480	-34.27	NO	-
266	ZINC03815402	214	-34.27	YES	6
267	ZINC03815309	339	-34.26	YES	31
268	ZINC02391775	232	-34.24	YES	9
269	ZINC02713272	7799	-34.24	NO	-
270	ZINC03908140	13426	-34.23	NO	-
271	ZINC00016978	146	-34.22	YES	2
272	ZINC03609236	11286	-34.22	NO	-
273	ZINC03815230	313	-34.22	YES	20
274	ZINC04332097	14899	-34.22	NO	-
275	ZINC03496967	10489	-34.21	NO	-
276	ZINC00515069	3116	-34.2	NO	-
277	ZINC00614608	3724	-34.2	NO	-
278	ZINC03608266	11272	-34.2	NO	-
279	ZINC00423724	2470	-34.19	NO	-
280	ZINC02713264	7798	-34.19	NO	-
281	ZINC00554725	3373	-34.18	NO	-
282	ZINC03868633	13016	-34.18	NO	-
283	ZINC03045642	8818	-34.17	NO	-
284	ZINC00773864	4103	-34.16	NO	-
285	ZINC02884209	8535	-34.16	NO	-
286	ZINC03815354	334	-34.16	YES	31
287	ZINC03366850	9527	-34.15	NO	-
288	ZINC04575335	15495	-34.15	NO	-
289	ZINC02750316	8038	-34.14	NO	-
290	ZINC02779340	8167	-34.14	NO	-
291	ZINC01257952	5711	-34.13	NO	-
292	ZINC03850824	11568	-34.13	NO	-
293	ZINC00423656	2460	-34.12	NO	-
294	ZINC01503491	6209	-34.11	NO	-
295	ZINC01934125	6568	-34.11	NO	-
296	ZINC03347472	9458	-34.1	NO	-
297	ZINC04462593	15135	-34.1	NO	-
298	ZINC04469737	15317	-34.1	NO	-
299	ZINC00423690	2465	-34.09	NO	-
300	ZINC02734609	7977	-34.08	NO	-
301	ZINC03907646	13418	-34.08	NO	-
302	ZINC00832948	4362	-34.07	NO	-
303	ZINC01032887	4919	-34.07	NO	-
304	ZINC01088343	5225	-34.07	NO	-
305	ZINC03859151	12372	-34.07	NO	-
306	ZINC00423667	2462	-34.05	NO	-
307	ZINC02713310	7804	-34.05	NO	-
308	ZINC03244705	9127	-34.05	NO	-
309	ZINC03519080	10787	-34.04	NO	-
310	ZINC03891829	13292	-34.04	NO	-
311	ZINC00600430	326	-34.03	YES	27
312	ZINC03246416	9136	-34.02	NO	-
313	ZINC00080708	482	-34.01	NO	-
314	ZINC01241285	5689	-34.01	NO	-
315	ZINC04463211	15138	-34.01	NO	-
316	ZINC00549934	3330	-34.0	NO	-
317	ZINC02713282	7801	-34.0	NO	-
318	ZINC03391147	9701	-34.0	NO	-
319	ZINC00547162	3319	-33.99	NO	-
320	ZINC01502700	6208	-33.99	NO	-
321	ZINC02621487	7470	-33.99	NO	-
322	ZINC00423602	2452	-33.98	NO	-
323	ZINC00815183	4288	-33.98	NO	-
324	ZINC03857171	12096	-33.98	NO	-
325	ZINC00216859	1300	-33.97	NO	-
326	ZINC02686628	7698	-33.97	NO	-
327	ZINC00423580	2446	-33.96	NO	-
328	ZINC01633454	6302	-33.96	NO	-
329	ZINC03815057	234	-33.96	YES	9
330	ZINC01077435	5193	-33.95	NO	-
331	ZINC02713186	7785	-33.95	NO	-
332	ZINC03292847	9285	-33.95	NO	-
333	ZINC03368715	9536	-33.95	NO	-
334	ZINC03479462	10405	-33.95	NO	-
335	ZINC00553500	3356	-33.94	NO	-
336	ZINC03436561	10045	-33.94	NO	-
337	ZINC00819398	4318	-33.92	NO	-
338	ZINC03815288	337	-33.92	YES	31
339	ZINC03815292	118	-33.92	YES	2
340	ZINC01744551	6352	-33.91	NO	-
341	ZINC02426971	7194	-33.91	NO	-
342	ZINC03819426	11474	-33.91	NO	-
343	ZINC04119217	14473	-33.91	NO	-
344	ZINC02437661	7222	-33.9	NO	-
345	ZINC00413240	2346	-33.89	NO	-
346	ZINC03295487	9296	-33.89	NO	-
347	ZINC02466046	7293	-33.88	NO	-
348	ZINC02688960	7702	-33.88	NO	-
349	ZINC04469902	15322	-33.88	NO	-
350	ZINC00779324	4119	-33.87	NO	-
351	ZINC01251606	5703	-33.87	NO	-
352	ZINC00023714	86	-33.86	NO	-
353	ZINC03489961	10448	-33.86	NO	-
354	ZINC03514288	10744	-33.86	NO	-
355	ZINC00819141	4315	-33.85	NO	-
356	ZINC02662033	7654	-33.85	NO	-
357	ZINC03560608	11007	-33.84	NO	-
358	ZINC00099012	659	-33.83	NO	-
359	ZINC04252381	14742	-33.83	NO	-
360	ZINC02427039	7196	-33.82	NO	-
361	ZINC03524352	10815	-33.82	NO	-
362	ZINC03097559	8875	-33.81	NO	-
363	ZINC03500755	10555	-33.81	NO	-
364	ZINC03866726	12600	-33.81	NO	-
365	ZINC01478893	6115	-33.79	NO	-
366	ZINC00423697	2467	-33.78	NO	-
367	ZINC01479059	6119	-33.78	NO	-
368	ZINC02592385	7436	-33.78	NO	-
369	ZINC00383017	2191	-33.77	NO	-
370	ZINC04465423	15210	-33.77	NO	-
371	ZINC00538303	3270	-33.76	NO	-
372	ZINC02713325	7806	-33.76	NO	-
373	ZINC03815025	280	-33.76	YES	15
374	ZINC03815219	308	-33.76	YES	18
375	ZINC00641178	3866	-33.75	NO	-
376	ZINC03571189	11086	-33.75	NO	-
377	ZINC00211061	1276	-33.74	NO	-
378	ZINC00006094	325	-33.73	YES	27
379	ZINC00424484	2482	-33.73	NO	-
380	ZINC00429724	2569	-33.73	NO	-
381	ZINC01425678	5980	-33.73	NO	-
382	ZINC01491047	6136	-33.73	NO	-
383	ZINC03815160	315	-33.71	YES	22
384	ZINC04426811	15071	-33.71	NO	-
385	ZINC03016368	8780	-33.7	NO	-
386	ZINC01260442	5713	-33.69	NO	-
387	ZINC03868133	12956	-33.69	NO	-
388	ZINC04412092	15049	-33.69	NO	-
389	ZINC01308288	5785	-33.67	NO	-
390	ZINC02349727	7089	-33.67	NO	-
391	ZINC03853188	11765	-33.67	NO	-
392	ZINC01184066	5525	-33.66	NO	-
393	ZINC04198378	14634	-33.66	NO	-
394	ZINC00515219	3119	-33.65	NO	-
395	ZINC03906334	13407	-33.64	NO	-
396	ZINC00201240	1237	-33.63	NO	-
397	ZINC00627043	3816	-33.63	NO	-
398	ZINC01533496	6256	-33.63	NO	-
399	ZINC00149210	1007	-33.62	NO	-
400	ZINC02713315	7805	-33.62	NO	-
401	ZINC02957330	8697	-33.62	NO	-
402	ZINC03500604	10546	-33.62	NO	-
403	ZINC02627929	7511	-33.61	NO	-
404	ZINC03912292	13463	-33.61	NO	-
405	ZINC00223225	1353	-33.59	NO	-
406	ZINC03815377	271	-33.59	YES	14
407	ZINC00806056	4227	-33.58	NO	-
408	ZINC03282091	9248	-33.58	NO	-
409	ZINC01073694	5173	-33.57	NO	-
410	ZINC03225905	9051	-33.57	NO	-
411	ZINC03452924	10149	-33.57	NO	-
412	ZINC03858642	12306	-33.57	NO	-
413	ZINC03992755	14145	-33.57	NO	-
414	ZINC01218794	5631	-33.56	NO	-
415	ZINC01428784	6001	-33.56	NO	-
416	ZINC02808272	8336	-33.56	NO	-
417	ZINC02861585	8449	-33.56	NO	-
418	ZINC02917336	8611	-33.56	NO	-
419	ZINC03281861	9246	-33.56	NO	-
420	ZINC03458848	10181	-33.56	NO	-
421	ZINC02715841	7821	-33.55	NO	-
422	ZINC01485223	6129	-33.54	NO	-
423	ZINC02794501	8246	-33.54	NO	-
424	ZINC02718979	7912	-33.53	NO	-
425	ZINC03896502	13367	-33.53	NO	-
426	ZINC00028928	121	-33.52	NO	-
427	ZINC03908592	13444	-33.52	NO	-
428	ZINC03972199	13858	-33.52	NO	-
429	ZINC00819124	4313	-33.51	NO	-
430	ZINC00879104	4491	-33.51	NO	-
431	ZINC01240939	5685	-33.51	NO	-
432	ZINC02994358	8754	-33.51	NO	-
433	ZINC03815120	255	-33.51	YES	10
434	ZINC02171648	6847	-33.5	NO	-
435	ZINC02713332	7809	-33.5	NO	-
436	ZINC03867965	12900	-33.5	NO	-
437	ZINC00412184	2333	-33.49	NO	-
438	ZINC02762087	8095	-33.49	NO	-
439	ZINC03392356	9734	-33.49	NO	-
440	ZINC03479237	10400	-33.49	NO	-
441	ZINC03992952	14170	-33.49	NO	-
442	ZINC04108183	14449	-33.48	NO	-
443	ZINC02800082	8304	-33.46	NO	-
444	ZINC03868568	13012	-33.46	NO	-
445	ZINC03890347	13189	-33.46	NO	-
446	ZINC03612217	11316	-33.45	NO	-
447	ZINC03815199	133	-33.45	YES	2
448	ZINC00709578	4040	-33.44	NO	-
449	ZINC03599295	11230	-33.44	NO	-
450	ZINC03620610	11364	-33.44	NO	-
451	ZINC00006798	269	-33.43	YES	14
452	ZINC00028914	120	-33.43	NO	-
453	ZINC01041074	4985	-33.43	NO	-
454	ZINC02750117	8036	-33.41	NO	-
455	ZINC03968871	13668	-33.41	NO	-
456	ZINC00908104	4564	-33.4	NO	-
457	ZINC02699062	7745	-33.39	NO	-
458	ZINC03658104	11408	-33.39	NO	-
459	ZINC01880858	6476	-33.38	NO	-
460	ZINC02863346	8453	-33.38	NO	-
461	ZINC03095908	8874	-33.38	NO	-
462	ZINC03859611	12416	-33.38	NO	-
463	ZINC01427424	5992	-33.37	NO	-
464	ZINC04057837	14377	-33.37	NO	-
465	ZINC00928937	4584	-33.36	NO	-
466	ZINC01812431	6427	-33.36	NO	-
467	ZINC04225109	14676	-33.36	NO	-
468	ZINC00109737	719	-33.35	NO	-
469	ZINC03494768	10462	-33.35	NO	-
470	ZINC03561858	11012	-33.35	NO	-
471	ZINC00019543	73	-33.34	NO	-
472	ZINC01273752	5733	-33.34	NO	-
473	ZINC01981253	6694	-33.34	NO	-
474	ZINC03612094	11313	-33.34	NO	-
475	ZINC00381005	2178	-33.33	NO	-
476	ZINC00424317	2474	-33.33	NO	-
477	ZINC02393545	7144	-33.33	NO	-
478	ZINC03889493	13109	-33.33	NO	-
479	ZINC00819399	4319	-33.32	NO	-
480	ZINC01468122	6093	-33.32	NO	-
481	ZINC03444744	10090	-33.32	NO	-
482	ZINC03868024	12915	-33.32	NO	-
483	ZINC01025905	4896	-33.31	NO	-
484	ZINC01257290	5710	-33.31	NO	-
485	ZINC03436622	10049	-33.31	NO	-
486	ZINC04001017	14275	-33.31	NO	-
487	ZINC01247712	5698	-33.3	NO	-
488	ZINC03599098	11226	-33.3	NO	-
489	ZINC02713335	7811	-33.29	NO	-
490	ZINC03393115	9742	-33.29	NO	-
491	ZINC00255271	1607	-33.28	NO	-
492	ZINC00601820	336	-33.28	YES	31
493	ZINC01243716	5693	-33.28	NO	-
494	ZINC03416726	9917	-33.28	NO	-
495	ZINC02171645	6846	-33.26	NO	-
496	ZINC02369016	7122	-33.26	NO	-
497	ZINC03599258	11229	-33.26	NO	-
498	ZINC03815273	141	-33.26	YES	2
499	ZINC01240469	5683	-33.25	NO	-
500	ZINC01609260	270	-33.25	YES	14
501	ZINC03867335	12699	-33.25	NO	-
502	ZINC01079638	5201	-33.24	NO	-
503	ZINC01105526	5284	-33.24	NO	-
504	ZINC03454056	10166	-33.24	NO	-
505	ZINC03858643	12307	-33.24	NO	-
506	ZINC00016589	60	-33.23	NO	-
507	ZINC00416313	2371	-33.23	NO	-
508	ZINC03859578	12411	-33.23	NO	-
509	ZINC00540055	3276	-33.22	NO	-
510	ZINC00669414	3946	-33.22	NO	-
511	ZINC00783287	4142	-33.22	NO	-
512	ZINC01302041	5776	-33.22	NO	-
513	ZINC04169841	14578	-33.22	NO	-
514	ZINC01466623	6076	-33.21	NO	-
515	ZINC02718983	7924	-33.21	NO	-
516	ZINC03516253	10760	-33.21	NO	-
517	ZINC03974651	13898	-33.21	NO	-
518	ZINC00417623	2389	-33.2	NO	-
519	ZINC03228672	9057	-33.2	NO	-
520	ZINC03815066	157	-33.2	YES	2
521	ZINC04034014	14361	-33.2	NO	-
522	ZINC00784855	4161	-33.19	NO	-
523	ZINC02800193	8305	-33.19	NO	-
524	ZINC03516861	10763	-33.19	NO	-
525	ZINC01480004	6125	-33.18	NO	-
526	ZINC01757734	6368	-33.18	NO	-
527	ZINC02277101	6977	-33.18	NO	-
528	ZINC02917050	8607	-33.17	NO	-
529	ZINC00528355	3184	-33.16	NO	-
530	ZINC02466913	7298	-33.16	NO	-
531	ZINC02717971	7828	-33.16	NO	-
532	ZINC03506913	10595	-33.16	NO	-
533	ZINC01390358	5884	-33.15	NO	-
534	ZINC03850537	11557	-33.15	NO	-
535	ZINC02466917	7299	-33.14	NO	-
536	ZINC02511291	7356	-33.14	NO	-
537	ZINC03037040	8803	-33.14	NO	-
538	ZINC03037044	8804	-33.14	NO	-
539	ZINC03415550	9912	-33.14	NO	-
540	ZINC00810235	4246	-33.12	NO	-
541	ZINC02182948	6857	-33.12	NO	-
542	ZINC04406765	15034	-33.11	NO	-
543	ZINC01272733	5730	-33.1	NO	-
544	ZINC03457924	10177	-33.1	NO	-
545	ZINC03909408	13448	-33.1	NO	-
546	ZINC01784504	6393	-33.09	NO	-
547	ZINC03614426	11335	-33.09	NO	-
548	ZINC00156310	1041	-33.08	NO	-
549	ZINC00548525	3324	-33.08	NO	-
550	ZINC00632031	3841	-33.08	NO	-
551	ZINC01485218	6128	-33.08	NO	-
552	ZINC02466487	7295	-33.08	NO	-
553	ZINC03452748	10145	-33.08	NO	-
554	ZINC04268648	14768	-33.08	NO	-
555	ZINC04596820	15508	-33.08	NO	-
556	ZINC00533040	3219	-33.07	NO	-
557	ZINC02749437	8030	-33.07	NO	-
558	ZINC03815351	273	-33.06	YES	14
559	ZINC03851393	11608	-33.06	NO	-
560	ZINC01960531	6642	-33.05	NO	-
561	ZINC02623955	7486	-33.05	NO	-
562	ZINC03424390	9981	-33.05	NO	-
563	ZINC01244325	5694	-33.04	NO	-
564	ZINC03029341	8789	-33.04	NO	-
565	ZINC03302389	9307	-33.04	NO	-
566	ZINC03815054	230	-33.04	YES	9
567	ZINC00773672	4099	-33.03	NO	-
568	ZINC03453480	10154	-33.03	NO	-
569	ZINC03495468	10466	-33.03	NO	-
570	ZINC00703489	4018	-33.02	NO	-
571	ZINC01972499	6670	-33.02	NO	-
572	ZINC01981390	6701	-33.02	NO	-
573	ZINC02644268	7581	-33.02	NO	-
574	ZINC02692835	7731	-33.02	NO	-
575	ZINC04391966	15011	-33.02	NO	-
576	ZINC02461832	7278	-33.01	NO	-
577	ZINC03815266	93	-33.01	YES	2
578	ZINC00423687	2464	-33.0	NO	-
579	ZINC00424330	2478	-33.0	NO	-
580	ZINC02713190	7787	-33.0	NO	-
581	ZINC02793436	8232	-33.0	NO	-
582	ZINC03317413	9352	-33.0	NO	-
583	ZINC04169842	14581	-33.0	NO	-
584	ZINC01660567	6322	-32.98	NO	-
585	ZINC03977723	13995	-32.98	NO	-
586	ZINC00413147	2343	-32.97	NO	-
587	ZINC00019548	74	-32.96	NO	-
588	ZINC00038635	165	-32.96	NO	-
589	ZINC00306536	1832	-32.96	NO	-
590	ZINC00467656	2814	-32.96	NO	-
591	ZINC01301851	5775	-32.96	NO	-
592	ZINC02194260	6867	-32.96	NO	-
593	ZINC02346017	7081	-32.96	NO	-
594	ZINC02692816	7729	-32.96	NO	-
595	ZINC02917051	8608	-32.96	NO	-
596	ZINC03366717	9525	-32.96	NO	-
597	ZINC03716024	11425	-32.96	NO	-
598	ZINC03983725	14065	-32.96	NO	-
599	ZINC03436497	10044	-32.95	NO	-
600	ZINC03544144	10911	-32.95	NO	-
601	ZINC03907020	13410	-32.95	NO	-
602	ZINC04135339	14503	-32.95	NO	-
603	ZINC00111121	724	-32.94	NO	-
604	ZINC01386212	5857	-32.94	NO	-
605	ZINC02705770	7757	-32.94	NO	-
606	ZINC00017742	68	-32.93	NO	-
607	ZINC00417626	2390	-32.93	NO	-
608	ZINC00839395	307	-32.93	YES	18
609	ZINC03815366	272	-32.93	YES	14
610	ZINC00554967	3379	-32.92	NO	-
611	ZINC02624451	7488	-32.92	NO	-
612	ZINC03856235	12062	-32.92	NO	-
613	ZINC02214925	6909	-32.91	NO	-
614	ZINC02713205	7789	-32.91	NO	-
615	ZINC03554337	10970	-32.91	NO	-
616	ZINC04464448	15152	-32.91	NO	-
617	ZINC01654555	6317	-32.9	NO	-
618	ZINC02290194	7002	-32.9	NO	-
619	ZINC02699044	7742	-32.9	NO	-
620	ZINC03524399	10819	-32.9	NO	-
621	ZINC03614429	11336	-32.9	NO	-
622	ZINC03815326	207	-32.9	YES	6
623	ZINC00496984	2991	-32.89	NO	-
624	ZINC00553675	3363	-32.89	NO	-
625	ZINC02715817	7819	-32.89	NO	-
626	ZINC02713334	7810	-32.88	NO	-
627	ZINC03403196	9852	-32.88	NO	-
628	ZINC00218609	1318	-32.87	NO	-
629	ZINC01387980	5866	-32.87	NO	-
630	ZINC02761984	8092	-32.87	NO	-
631	ZINC03292553	9281	-32.87	NO	-
632	ZINC02222605	6924	-32.86	NO	-
633	ZINC02950150	8684	-32.86	NO	-
634	ZINC03573718	11117	-32.86	NO	-
635	ZINC03663131	11417	-32.86	NO	-
636	ZINC00426834	2524	-32.85	NO	-
637	ZINC03415577	9914	-32.85	NO	-
638	ZINC00028760	117	-32.84	NO	-
639	ZINC00245819	1519	-32.84	NO	-
640	ZINC00819401	4320	-32.84	NO	-
641	ZINC03238890	9100	-32.84	NO	-
642	ZINC03434158	10013	-32.84	NO	-
643	ZINC02757954	8075	-32.83	NO	-
644	ZINC03862477	12504	-32.83	NO	-
645	ZINC02226839	6930	-32.82	NO	-
646	ZINC01250607	5702	-32.81	NO	-
647	ZINC04311830	14843	-32.81	NO	-
648	ZINC00515218	3118	-32.8	NO	-
649	ZINC00520361	3128	-32.8	NO	-
650	ZINC01658111	6319	-32.8	NO	-
651	ZINC02941531	8669	-32.8	NO	-
652	ZINC04332495	14904	-32.8	NO	-
653	ZINC02591721	7434	-32.79	NO	-
654	ZINC00423646	2457	-32.78	NO	-
655	ZINC03400802	9832	-32.78	NO	-
656	ZINC03439807	10075	-32.78	NO	-
657	ZINC03815187	111	-32.78	YES	2
658	ZINC00773601	4097	-32.77	NO	-
659	ZINC01781368	6390	-32.77	NO	-
660	ZINC02713327	7807	-32.77	NO	-
661	ZINC02718712	7843	-32.77	NO	-
662	ZINC02863869	8454	-32.77	NO	-
663	ZINC03815390	278	-32.77	YES	14
664	ZINC04169830	14563	-32.77	NO	-
665	ZINC02588971	7429	-32.76	NO	-
666	ZINC03519178	10798	-32.76	NO	-
667	ZINC04465147	15182	-32.76	NO	-
668	ZINC00721384	4063	-32.75	NO	-
669	ZINC03567536	11060	-32.75	NO	-
670	ZINC03849793	11540	-32.75	NO	-
671	ZINC00539123	3273	-32.74	NO	-
672	ZINC03613454	11327	-32.74	NO	-
673	ZINC04465168	15184	-32.74	NO	-
674	ZINC00424357	2481	-32.73	NO	-
675	ZINC02466495	7297	-32.73	NO	-
676	ZINC04484435	15381	-32.73	NO	-
677	ZINC00175659	1096	-32.72	NO	-
678	ZINC00554370	3367	-32.72	NO	-
679	ZINC00773639	4098	-32.72	NO	-
680	ZINC02628891	7521	-32.72	NO	-
681	ZINC03351273	9479	-32.72	NO	-
682	ZINC03366292	9522	-32.72	NO	-
683	ZINC03815190	112	-32.72	YES	2
684	ZINC01253866	5709	-32.71	NO	-
685	ZINC02447701	7238	-32.71	NO	-
686	ZINC03157938	8933	-32.71	NO	-
687	ZINC03220952	9029	-32.71	NO	-
688	ZINC01241083	5686	-32.7	NO	-
689	ZINC03631270	11379	-32.7	NO	-
690	ZINC01294344	5764	-32.69	NO	-
691	ZINC03388396	9664	-32.69	NO	-
692	ZINC02418130	7176	-32.68	NO	-
693	ZINC02692772	7720	-32.68	NO	-
694	ZINC03490326	10449	-32.68	NO	-
695	ZINC03868442	12990	-32.68	NO	-
696	ZINC00051549	242	-32.67	NO	-
697	ZINC00974657	4716	-32.67	NO	-
698	ZINC02718810	7870	-32.67	NO	-
699	ZINC03815277	210	-32.67	YES	6
700	ZINC00116937	131	-32.66	YES	2
701	ZINC00121684	794	-32.66	NO	-
702	ZINC01408768	5933	-32.66	NO	-
703	ZINC01949281	6626	-32.66	NO	-
704	ZINC00365798	2108	-32.65	NO	-
705	ZINC00839357	4386	-32.65	NO	-
706	ZINC01495504	6162	-32.65	NO	-
707	ZINC02718971	7905	-32.65	NO	-
708	ZINC02718995	7945	-32.64	NO	-
709	ZINC00425381	2511	-32.63	NO	-
710	ZINC03511237	10706	-32.63	NO	-
711	ZINC03648134	11397	-32.63	NO	-
712	ZINC04169839	14576	-32.63	NO	-
713	ZINC00952699	4664	-32.62	NO	-
714	ZINC02994148	8751	-32.62	NO	-
715	ZINC02357126	7103	-32.61	NO	-
716	ZINC02950737	8688	-32.61	NO	-
717	ZINC02957713	8702	-32.61	NO	-
718	ZINC03437042	10062	-32.61	NO	-
719	ZINC03613092	11324	-32.61	NO	-
720	ZINC03853128	11755	-32.61	NO	-
721	ZINC03853342	11782	-32.61	NO	-
722	ZINC04426184	15070	-32.61	NO	-
723	ZINC01547557	6269	-32.6	NO	-
724	ZINC03909396	13447	-32.6	NO	-
725	ZINC00449593	2698	-32.59	NO	-
726	ZINC00882903	4502	-32.59	NO	-
727	ZINC02274127	6972	-32.59	NO	-
728	ZINC03859608	12414	-32.59	NO	-
729	ZINC00916916	4570	-32.58	NO	-
730	ZINC01478954	6116	-32.58	NO	-
731	ZINC01832050	6448	-32.57	NO	-
732	ZINC03857172	12097	-32.57	NO	-
733	ZINC00619868	3772	-32.56	NO	-
734	ZINC02393825	7145	-32.55	NO	-
735	ZINC02798608	8294	-32.55	NO	-
736	ZINC03400954	9840	-32.55	NO	-
737	ZINC03452284	10129	-32.55	NO	-
738	ZINC03849640	11536	-32.55	NO	-
739	ZINC00423588	2447	-32.54	NO	-
740	ZINC01209091	5583	-32.54	NO	-
741	ZINC03428493	9999	-32.54	NO	-
742	ZINC03507274	10621	-32.54	NO	-
743	ZINC00434383	2598	-32.53	NO	-
744	ZINC03519134	10794	-32.53	NO	-
745	ZINC04464876	15167	-32.53	NO	-
746	ZINC00425654	2515	-32.52	NO	-
747	ZINC00439365	2637	-32.52	NO	-
748	ZINC01137379	5414	-32.51	NO	-
749	ZINC03153439	8926	-32.51	NO	-
750	ZINC03382785	9606	-32.51	NO	-
751	ZINC02319692	7043	-32.5	NO	-
752	ZINC03521634	10806	-32.5	NO	-
753	ZINC01491049	6142	-32.49	NO	-
754	ZINC01922194	6524	-32.49	NO	-
755	ZINC01949279	6625	-32.49	NO	-
756	ZINC03500746	10553	-32.49	NO	-
757	ZINC02478113	7309	-32.48	NO	-
758	ZINC03963891	13570	-32.48	NO	-
759	ZINC00128033	839	-32.47	NO	-
760	ZINC00520705	3134	-32.47	NO	-
761	ZINC01934129	6571	-32.47	NO	-
762	ZINC02794506	8247	-32.47	NO	-
763	ZINC00148660	1004	-32.46	NO	-
764	ZINC00189769	1179	-32.46	NO	-
765	ZINC03519077	10786	-32.46	NO	-
766	ZINC03970450	13788	-32.46	NO	-
767	ZINC01355594	5824	-32.45	NO	-
768	ZINC02808739	8341	-32.45	NO	-
769	ZINC03815103	245	-32.44	YES	9
770	ZINC03890275	13184	-32.44	NO	-
771	ZINC04501000	15454	-32.44	NO	-
772	ZINC00810624	4251	-32.43	NO	-
773	ZINC03598384	11203	-32.43	NO	-
774	ZINC00423654	2459	-32.42	NO	-
775	ZINC00628270	3821	-32.42	NO	-
776	ZINC01240652	5684	-32.42	NO	-
777	ZINC03478909	10395	-32.42	NO	-
778	ZINC03969429	13710	-32.42	NO	-
779	ZINC00217026	1306	-32.41	NO	-
780	ZINC00221225	1330	-32.41	NO	-
781	ZINC00269912	1701	-32.41	NO	-
782	ZINC03890193	13179	-32.41	NO	-
783	ZINC01737643	6340	-32.39	NO	-
784	ZINC01742416	6351	-32.39	NO	-
785	ZINC01808392	6423	-32.39	NO	-
786	ZINC02914619	8601	-32.39	NO	-
787	ZINC03818687	11467	-32.39	NO	-
788	ZINC03858401	12264	-32.39	NO	-
789	ZINC01134580	5408	-32.38	NO	-
790	ZINC01385336	5848	-32.38	NO	-
791	ZINC02868137	8458	-32.38	NO	-
792	ZINC00217015	1303	-32.37	NO	-
793	ZINC01922303	6530	-32.37	NO	-
794	ZINC03277592	9230	-32.37	NO	-
795	ZINC03349631	9470	-32.37	NO	-
796	ZINC03477341	10391	-32.37	NO	-
797	ZINC00475151	2896	-32.36	NO	-
798	ZINC01387612	5864	-32.36	NO	-
799	ZINC03599092	11224	-32.36	NO	-
800	ZINC04617801	290	-32.36	YES	16
801	ZINC00520711	3136	-32.35	NO	-
802	ZINC00593249	3620	-32.35	NO	-
803	ZINC02740570	8000	-32.35	NO	-
804	ZINC03389377	9695	-32.35	NO	-
805	ZINC03452617	10139	-32.35	NO	-
806	ZINC01366262	5834	-32.34	NO	-
807	ZINC02799476	8300	-32.34	NO	-
808	ZINC03240983	9114	-32.34	NO	-
809	ZINC03818839	11471	-32.34	NO	-
810	ZINC02692778	7724	-32.33	NO	-
811	ZINC02738539	7995	-32.33	NO	-
812	ZINC02756514	8070	-32.33	NO	-
813	ZINC03815113	353	-32.33	YES	35
814	ZINC00007282	6	-32.32	YES	1
815	ZINC00126050	821	-32.32	NO	-
816	ZINC00819403	4321	-32.32	NO	-
817	ZINC00897332	4531	-32.32	NO	-
818	ZINC01087447	5220	-32.32	NO	-
819	ZINC03408033	9882	-32.32	NO	-
820	ZINC03971751	13825	-32.32	NO	-
821	ZINC01948341	6621	-32.31	NO	-
822	ZINC03400835	9834	-32.31	NO	-
823	ZINC03815159	70	-32.31	YES	2
824	ZINC03990114	14116	-32.31	NO	-
825	ZINC03293010	9288	-32.3	NO	-
826	ZINC04464946	15170	-32.3	NO	-
827	ZINC00130841	852	-32.29	NO	-
828	ZINC02718981	7918	-32.29	NO	-
829	ZINC03815188	243	-32.29	YES	9
830	ZINC04155306	14521	-32.29	NO	-
831	ZINC04169832	14568	-32.29	NO	-
832	ZINC00450804	2705	-32.28	NO	-
833	ZINC03339596	9431	-32.28	NO	-
834	ZINC03393732	9745	-32.28	NO	-
835	ZINC03435138	10021	-32.28	NO	-
836	ZINC03892692	13333	-32.28	NO	-
837	ZINC00384382	2199	-32.27	NO	-
838	ZINC02718976	7911	-32.27	NO	-
839	ZINC03468401	10289	-32.27	NO	-
840	ZINC03567999	11066	-32.27	NO	-
841	ZINC03859609	12415	-32.27	NO	-
842	ZINC03864191	12583	-32.27	NO	-
843	ZINC00217023	1304	-32.26	NO	-
844	ZINC00482490	2936	-32.26	NO	-
845	ZINC00905560	4557	-32.26	NO	-
846	ZINC01491997	6147	-32.26	NO	-
847	ZINC02718990	7939	-32.26	NO	-
848	ZINC03416362	9916	-32.26	NO	-
849	ZINC03850875	11571	-32.26	NO	-
850	ZINC00002946	3	-32.25	NO	-
851	ZINC01046646	5013	-32.25	NO	-
852	ZINC02811028	8352	-32.25	NO	-
853	ZINC03260855	9172	-32.25	NO	-
854	ZINC03613833	11331	-32.25	NO	-
855	ZINC04317187	14860	-32.25	NO	-
856	ZINC00373910	2140	-32.23	NO	-
857	ZINC00815019	4281	-32.23	NO	-
858	ZINC02282571	6993	-32.23	NO	-
859	ZINC02691562	7712	-32.23	NO	-
860	ZINC03339595	9430	-32.23	NO	-
861	ZINC00421951	2432	-32.22	NO	-
862	ZINC03328733	9394	-32.22	NO	-
863	ZINC03391408	9706	-32.22	NO	-
864	ZINC03394087	9748	-32.22	NO	-
865	ZINC03573696	11114	-32.22	NO	-
866	ZINC03573714	11116	-32.22	NO	-
867	ZINC00020363	101	-32.21	YES	2
868	ZINC00806065	4228	-32.21	NO	-
869	ZINC00933980	4595	-32.21	NO	-
870	ZINC01861250	6460	-32.21	NO	-
871	ZINC02794475	8244	-32.21	NO	-
872	ZINC03543045	10908	-32.21	NO	-
873	ZINC03510916	10690	-32.2	NO	-
874	ZINC03777709	11439	-32.2	NO	-
875	ZINC00397771	2268	-32.19	NO	-
876	ZINC00815153	4284	-32.19	NO	-
877	ZINC03908179	13428	-32.19	NO	-
878	ZINC00028935	123	-32.18	NO	-
879	ZINC00553489	3355	-32.18	NO	-
880	ZINC03419917	9943	-32.18	NO	-
881	ZINC00006271	225	-32.17	YES	9
882	ZINC00206253	1257	-32.17	NO	-
883	ZINC01124365	5367	-32.17	NO	-
884	ZINC03815361	5	-32.17	YES	1
885	ZINC00651276	3892	-32.16	NO	-
886	ZINC03851634	11633	-32.16	NO	-
887	ZINC00416261	2367	-32.15	NO	-
888	ZINC01364497	5832	-32.15	NO	-
889	ZINC01993399	6737	-32.15	NO	-
890	ZINC02719001	7951	-32.15	NO	-
891	ZINC04470232	15339	-32.15	NO	-
892	ZINC02511290	7355	-32.14	NO	-
893	ZINC03867239	12685	-32.14	NO	-
894	ZINC04266473	14759	-32.14	NO	-
895	ZINC01135950	5411	-32.13	NO	-
896	ZINC04492755	15424	-32.13	NO	-
897	ZINC01078477	5196	-32.12	NO	-
898	ZINC01323858	5793	-32.12	NO	-
899	ZINC02466494	7296	-32.12	NO	-
900	ZINC02728507	7970	-32.12	NO	-
901	ZINC03361131	9508	-32.11	NO	-
902	ZINC03859471	12395	-32.11	NO	-
903	ZINC04059309	14382	-32.11	NO	-
904	ZINC00390685	2254	-32.1	NO	-
905	ZINC00545904	3306	-32.1	NO	-
906	ZINC02392115	7143	-32.1	NO	-
907	ZINC03911063	13454	-32.1	NO	-
908	ZINC00252967	1589	-32.09	NO	-
909	ZINC02919190	8626	-32.09	NO	-
910	ZINC03452619	10140	-32.09	NO	-
911	ZINC03858847	12326	-32.09	NO	-
912	ZINC04316162	14852	-32.09	NO	-
913	ZINC01941336	6607	-32.08	NO	-
914	ZINC02914618	8600	-32.08	NO	-
915	ZINC03563887	11043	-32.08	NO	-
916	ZINC04200453	14636	-32.08	NO	-
917	ZINC00424318	2475	-32.07	NO	-
918	ZINC01948348	6622	-32.07	NO	-
919	ZINC03415452	9909	-32.07	NO	-
920	ZINC03997184	14226	-32.07	NO	-
921	ZINC01259075	5712	-32.06	NO	-
922	ZINC02475314	7305	-32.06	NO	-
923	ZINC03339599	9433	-32.06	NO	-
924	ZINC04002627	14300	-32.06	NO	-
925	ZINC00401812	2283	-32.05	NO	-
926	ZINC00477293	2903	-32.05	NO	-
927	ZINC00865521	4462	-32.05	NO	-
928	ZINC01506795	6215	-32.05	NO	-
929	ZINC02501173	7343	-32.05	NO	-
930	ZINC02957410	8698	-32.05	NO	-
931	ZINC00121640	793	-32.04	NO	-
932	ZINC00419636	2404	-32.04	NO	-
933	ZINC00520262	3127	-32.04	NO	-
934	ZINC02006428	6748	-32.04	NO	-
935	ZINC02718962	7897	-32.04	NO	-
936	ZINC03853554	11798	-32.04	NO	-
937	ZINC00007342	217	-32.03	YES	7
938	ZINC00546026	3308	-32.03	NO	-
939	ZINC02713187	7786	-32.03	NO	-
940	ZINC03415457	9910	-32.03	NO	-
941	ZINC03266881	9195	-32.02	NO	-
942	ZINC00073314	445	-32.01	NO	-
943	ZINC04225016	14670	-32.01	NO	-
944	ZINC04348706	14942	-32.01	NO	-
945	ZINC00413180	2344	-32.0	NO	-
946	ZINC01934128	6570	-32.0	NO	-
947	ZINC02692769	7719	-32.0	NO	-
948	ZINC01479089	6122	-31.99	NO	-
949	ZINC03151476	8921	-31.99	NO	-
950	ZINC03518709	10779	-31.99	NO	-
951	ZINC03856272	12066	-31.99	NO	-
952	ZINC03890535	13208	-31.99	NO	-
953	ZINC00255511	1610	-31.98	NO	-
954	ZINC03391409	9707	-31.98	NO	-
955	ZINC03393671	9744	-31.98	NO	-
956	ZINC02172757	6849	-31.97	NO	-
957	ZINC02427040	7197	-31.97	NO	-
958	ZINC03815212	115	-31.97	YES	2
959	ZINC00123757	813	-31.96	NO	-
960	ZINC00421949	2430	-31.96	NO	-
961	ZINC01454742	6057	-31.96	NO	-
962	ZINC02220644	6923	-31.96	NO	-
963	ZINC02281348	6990	-31.96	NO	-
964	ZINC02798054	8289	-31.96	NO	-
965	ZINC03992728	14134	-31.96	NO	-
966	ZINC04264843	14754	-31.96	NO	-
967	ZINC04294654	14825	-31.96	NO	-
968	ZINC01024059	4886	-31.95	NO	-
969	ZINC03452044	10124	-31.95	NO	-
970	ZINC04157064	14528	-31.95	NO	-
971	ZINC00773426	4092	-31.94	NO	-
972	ZINC04170190	14590	-31.94	NO	-
973	ZINC04465341	15197	-31.94	NO	-
974	ZINC00152296	1030	-31.93	NO	-
975	ZINC00575217	3507	-31.93	NO	-
976	ZINC02068811	6778	-31.93	NO	-
977	ZINC03305383	9311	-31.93	NO	-
978	ZINC03339597	9432	-31.93	NO	-
979	ZINC04086611	14410	-31.93	NO	-
980	ZINC00252971	1590	-31.92	NO	-
981	ZINC00547120	3318	-31.92	NO	-
982	ZINC03376965	9555	-31.92	NO	-
983	ZINC03987983	14114	-31.92	NO	-
984	ZINC03992785	14152	-31.92	NO	-
985	ZINC00791103	4171	-31.91	NO	-
986	ZINC00812724	4264	-31.91	NO	-
987	ZINC02615831	7446	-31.91	NO	-
988	ZINC03818691	11468	-31.91	NO	-
989	ZINC04001879	14298	-31.91	NO	-
990	ZINC00213989	1292	-31.9	NO	-
991	ZINC00788206	4165	-31.9	NO	-
992	ZINC01468123	6095	-31.9	NO	-
993	ZINC01495496	6161	-31.9	NO	-
994	ZINC04465201	15187	-31.9	NO	-
995	ZINC00108856	708	-31.89	NO	-
996	ZINC01478537	6114	-31.89	NO	-
997	ZINC02870125	8470	-31.89	NO	-
998	ZINC03452445	10133	-31.89	NO	-
999	ZINC03856223	12057	-31.89	NO	-
1000	ZINC03443583	10088	-31.88	NO	-
1001	ZINC00089197	555	-31.87	NO	-
1002	ZINC00526496	3171	-31.87	NO	-
1003	ZINC01877446	6469	-31.87	NO	-
1004	ZINC02025985	6755	-31.87	NO	-
1005	ZINC03189784	8968	-31.87	NO	-
1006	ZINC04469966	15327	-31.87	NO	-
1007	ZINC00589212	3610	-31.86	NO	-
1008	ZINC02601964	7443	-31.86	NO	-
1009	ZINC02743937	8009	-31.86	NO	-
1010	ZINC03862054	12481	-31.86	NO	-
1011	ZINC03972449	13867	-31.86	NO	-
1012	ZINC01478517	6112	-31.85	NO	-
1013	ZINC02059273	6766	-31.85	NO	-
1014	ZINC02152542	6831	-31.85	NO	-
1015	ZINC03820249	11476	-31.85	NO	-
1016	ZINC04087350	14412	-31.85	NO	-
1017	ZINC04228420	14682	-31.85	NO	-
1018	ZINC00368129	2125	-31.84	NO	-
1019	ZINC02480291	7316	-31.84	NO	-
1020	ZINC02492829	7332	-31.84	NO	-
1021	ZINC02639662	7564	-31.84	NO	-
1022	ZINC02808748	8342	-31.84	NO	-
1023	ZINC02998521	8763	-31.84	NO	-
1024	ZINC04004810	14315	-31.84	NO	-
1025	ZINC02061632	6771	-31.83	NO	-
1026	ZINC03858394	12259	-31.83	NO	-
1027	ZINC00028744	115	-31.82	NO	-
1028	ZINC00422739	2439	-31.82	NO	-
1029	ZINC00703491	4020	-31.82	NO	-
1030	ZINC00798413	4198	-31.82	NO	-
1031	ZINC01113105	5328	-31.82	NO	-
1032	ZINC04469578	15308	-31.82	NO	-
1033	ZINC00027286	110	-31.81	NO	-
1034	ZINC00054586	278	-31.81	NO	-
1035	ZINC00554926	3378	-31.81	NO	-
1036	ZINC00773466	4094	-31.81	NO	-
1037	ZINC02713179	7782	-31.81	NO	-
1038	ZINC03409766	9886	-31.81	NO	-
1039	ZINC03815093	267	-31.81	YES	13
1040	ZINC00081584	496	-31.8	NO	-
1041	ZINC00130662	850	-31.8	NO	-
1042	ZINC00147475	996	-31.8	NO	-
1043	ZINC00482438	2935	-31.8	NO	-
1044	ZINC00536134	3252	-31.8	NO	-
1045	ZINC03411541	9891	-31.8	NO	-
1046	ZINC03519087	10788	-31.8	NO	-
1047	ZINC01792282	6398	-31.79	NO	-
1048	ZINC02970881	8727	-31.79	NO	-
1049	ZINC03815382	250	-31.79	YES	10
1050	ZINC00252499	1582	-31.78	NO	-
1051	ZINC03429053	10000	-31.78	NO	-
1052	ZINC03500744	10552	-31.78	NO	-
1053	ZINC03889067	13083	-31.78	NO	-
1054	ZINC02718742	7858	-31.77	NO	-
1055	ZINC03432920	10008	-31.77	NO	-
1056	ZINC03436872	10056	-31.77	NO	-
1057	ZINC03867186	12672	-31.77	NO	-
1058	ZINC03974222	13890	-31.77	NO	-
1059	ZINC02808676	8340	-31.76	NO	-
1060	ZINC03612096	11314	-31.76	NO	-
1061	ZINC03858399	12263	-31.76	NO	-
1062	ZINC04617767	226	-31.76	YES	9
1063	ZINC00423695	2466	-31.75	NO	-
1064	ZINC03496167	10483	-31.75	NO	-
1065	ZINC03976867	13937	-31.75	NO	-
1066	ZINC04118760	14471	-31.75	NO	-
1067	ZINC04274805	14787	-31.75	NO	-
1068	ZINC00624779	3804	-31.74	NO	-
1069	ZINC03151839	8923	-31.74	NO	-
1070	ZINC03340322	9434	-31.74	NO	-
1071	ZINC03601836	11237	-31.74	NO	-
1072	ZINC00472971	2879	-31.73	NO	-
1073	ZINC02718730	7849	-31.73	NO	-
1074	ZINC02736112	7982	-31.73	NO	-
1075	ZINC02873827	8489	-31.73	NO	-
1076	ZINC03436716	10052	-31.73	NO	-
1077	ZINC03854595	11936	-31.73	NO	-
1078	ZINC03977031	13940	-31.73	NO	-
1079	ZINC04392073	15012	-31.73	NO	-
1080	ZINC03411945	9895	-31.72	NO	-
1081	ZINC03453056	10153	-31.72	NO	-
1082	ZINC01814617	6432	-31.71	NO	-
1083	ZINC03419577	9939	-31.71	NO	-
1084	ZINC01430273	6015	-31.7	NO	-
1085	ZINC03391827	9719	-31.7	NO	-
1086	ZINC03393735	9746	-31.7	NO	-
1087	ZINC02333938	7064	-31.69	NO	-
1088	ZINC02721941	7957	-31.69	NO	-
1089	ZINC03226211	9052	-31.69	NO	-
1090	ZINC00128009	838	-31.68	NO	-
1091	ZINC00791101	4170	-31.68	NO	-
1092	ZINC03048780	8821	-31.68	NO	-
1093	ZINC03311555	9333	-31.68	NO	-
1094	ZINC03613490	11328	-31.68	NO	-
1095	ZINC03815203	36	-31.68	YES	2
1096	ZINC04469631	15313	-31.68	NO	-
1097	ZINC01724487	6334	-31.67	NO	-
1098	ZINC02232900	6938	-31.67	NO	-
1099	ZINC00204769	1252	-31.66	NO	-
1100	ZINC00247003	1535	-31.66	NO	-
1101	ZINC00554913	3377	-31.66	NO	-
1102	ZINC01479069	6120	-31.66	NO	-
1103	ZINC03189787	8969	-31.66	NO	-
1104	ZINC03500666	10549	-31.66	NO	-
1105	ZINC03853264	11773	-31.66	NO	-
1106	ZINC00020644	2	-31.65	YES	1
1107	ZINC03455792	10169	-31.65	NO	-
1108	ZINC03858590	12301	-31.65	NO	-
1109	ZINC03909475	13449	-31.65	NO	-
1110	ZINC01799704	6408	-31.64	NO	-
1111	ZINC02917168	8610	-31.64	NO	-
1112	ZINC03407992	9881	-31.64	NO	-
1113	ZINC00559115	3411	-31.63	NO	-
1114	ZINC00812725	4265	-31.63	NO	-
1115	ZINC03224858	9044	-31.63	NO	-
1116	ZINC03433426	10010	-31.63	NO	-
1117	ZINC03863019	12533	-31.63	NO	-
1118	ZINC00402038	2284	-31.62	NO	-
1119	ZINC02787915	8208	-31.62	NO	-
1120	ZINC02957721	8703	-31.62	NO	-
1121	ZINC03260846	9170	-31.62	NO	-
1122	ZINC00027221	109	-31.61	NO	-
1123	ZINC00832171	4358	-31.61	NO	-
1124	ZINC00944310	4635	-31.61	NO	-
1125	ZINC01392855	5890	-31.61	NO	-
1126	ZINC03436935	10057	-31.61	NO	-
1127	ZINC03815341	208	-31.61	YES	6
1128	ZINC03867868	12872	-31.61	NO	-
1129	ZINC00260933	1654	-31.6	NO	-
1130	ZINC00411633	2324	-31.6	NO	-
1131	ZINC01128857	5390	-31.59	NO	-
1132	ZINC03434932	10017	-31.59	NO	-
1133	ZINC03458740	10180	-31.59	NO	-
1134	ZINC03854795	11962	-31.59	NO	-
1135	ZINC00993634	4779	-31.58	NO	-
1136	ZINC01777541	6385	-31.58	NO	-
1137	ZINC01815479	6436	-31.58	NO	-
1138	ZINC02344840	7079	-31.58	NO	-
1139	ZINC03105571	8882	-31.58	NO	-
1140	ZINC04039066	14366	-31.58	NO	-
1141	ZINC04157892	14531	-31.58	NO	-
1142	ZINC04251238	14738	-31.58	NO	-
1143	ZINC00150850	1020	-31.57	NO	-
1144	ZINC00632606	3842	-31.57	NO	-
1145	ZINC00906583	4561	-31.57	NO	-
1146	ZINC02779505	8168	-31.57	NO	-
1147	ZINC02808658	8339	-31.57	NO	-
1148	ZINC03327092	9383	-31.57	NO	-
1149	ZINC03366635	9523	-31.57	NO	-
1150	ZINC03899381	13377	-31.57	NO	-
1151	ZINC01136067	5412	-31.56	NO	-
1152	ZINC00672929	3964	-31.55	NO	-
1153	ZINC00773429	4093	-31.55	NO	-
1154	ZINC00815305	4291	-31.55	NO	-
1155	ZINC02712868	7781	-31.55	NO	-
1156	ZINC03322474	9367	-31.55	NO	-
1157	ZINC03452745	10144	-31.55	NO	-
1158	ZINC00484186	2941	-31.54	NO	-
1159	ZINC00779371	4126	-31.54	NO	-
1160	ZINC00920577	4575	-31.54	NO	-
1161	ZINC02616601	7450	-31.54	NO	-
1162	ZINC02715807	7816	-31.54	NO	-
1163	ZINC02846695	8399	-31.54	NO	-
1164	ZINC02965740	8716	-31.54	NO	-
1165	ZINC04108176	14448	-31.54	NO	-
1166	ZINC04516467	15477	-31.54	NO	-
1167	ZINC00500813	3000	-31.53	NO	-
1168	ZINC02768957	8135	-31.53	NO	-
1169	ZINC02970342	8724	-31.53	NO	-
1170	ZINC03815234	223	-31.53	YES	8
1171	ZINC03890441	13199	-31.53	NO	-
1172	ZINC00205357	1254	-31.52	NO	-
1173	ZINC00235783	1466	-31.52	NO	-
1174	ZINC00554575	3370	-31.52	NO	-
1175	ZINC02718809	7867	-31.52	NO	-
1176	ZINC02798259	8290	-31.52	NO	-
1177	ZINC02917067	8609	-31.52	NO	-
1178	ZINC00546409	3311	-31.51	NO	-
1179	ZINC00908103	4563	-31.51	NO	-
1180	ZINC01050434	5025	-31.51	NO	-
1181	ZINC01798790	6405	-31.51	NO	-
1182	ZINC02341966	7074	-31.51	NO	-
1183	ZINC03815258	136	-31.51	YES	2
1184	ZINC03899204	13373	-31.51	NO	-
1185	ZINC00066944	391	-31.5	NO	-
1186	ZINC03969586	13733	-31.5	NO	-
1187	ZINC00168645	1068	-31.49	NO	-
1188	ZINC01495494	6159	-31.49	NO	-
1189	ZINC02713207	7790	-31.49	NO	-
1190	ZINC03424828	9983	-31.49	NO	-
1191	ZINC03890046	13162	-31.49	NO	-
1192	ZINC01981510	6703	-31.48	NO	-
1193	ZINC02868957	8466	-31.48	NO	-
1194	ZINC02914229	8595	-31.48	NO	-
1195	ZINC03435317	10024	-31.48	NO	-
1196	ZINC03815255	257	-31.48	YES	10
1197	ZINC04469438	15301	-31.48	NO	-
1198	ZINC00111913	732	-31.47	NO	-
1199	ZINC00564086	3446	-31.47	NO	-
1200	ZINC00988099	4756	-31.47	NO	-
1201	ZINC01204016	5566	-31.47	NO	-
1202	ZINC01495382	6153	-31.47	NO	-
1203	ZINC03854675	11949	-31.47	NO	-
1204	ZINC01100442	5268	-31.46	NO	-
1205	ZINC01104173	5279	-31.46	NO	-
1206	ZINC01241167	5688	-31.46	NO	-
1207	ZINC02117337	6805	-31.46	NO	-
1208	ZINC03035866	8801	-31.46	NO	-
1209	ZINC03455790	10168	-31.46	NO	-
1210	ZINC04183715	14618	-31.46	NO	-
1211	ZINC00422555	2436	-31.45	NO	-
1212	ZINC00507733	3038	-31.45	NO	-
1213	ZINC01928569	6556	-31.45	NO	-
1214	ZINC02718996	7948	-31.45	NO	-
1215	ZINC03237648	9097	-31.45	NO	-
1216	ZINC04426878	15073	-31.45	NO	-
1217	ZINC00815155	4286	-31.44	NO	-
1218	ZINC02751160	8047	-31.44	NO	-
1219	ZINC03855140	12027	-31.44	NO	-
1220	ZINC00800883	4214	-31.43	NO	-
1221	ZINC01478990	6117	-31.43	NO	-
1222	ZINC01495490	6157	-31.43	NO	-
1223	ZINC02465945	7285	-31.43	NO	-
1224	ZINC02523997	7376	-31.43	NO	-
1225	ZINC03400926	9838	-31.43	NO	-
1226	ZINC03815189	143	-31.43	YES	2
1227	ZINC04292850	14824	-31.43	NO	-
1228	ZINC00290464	1764	-31.42	NO	-
1229	ZINC00554713	3372	-31.42	NO	-
1230	ZINC00773571	4095	-31.42	NO	-
1231	ZINC02504013	7348	-31.42	NO	-
1232	ZINC03437026	10061	-31.42	NO	-
1233	ZINC03550390	10948	-31.42	NO	-
1234	ZINC03862056	12482	-31.42	NO	-
1235	ZINC00955249	4681	-31.41	NO	-
1236	ZINC03276991	9225	-31.41	NO	-
1237	ZINC03511809	10716	-31.41	NO	-
1238	ZINC03568070	11068	-31.41	NO	-
1239	ZINC00068697	401	-31.4	NO	-
1240	ZINC00469038	2830	-31.4	NO	-
1241	ZINC00955247	4680	-31.4	NO	-
1242	ZINC01035498	4947	-31.4	NO	-
1243	ZINC01981581	6709	-31.4	NO	-
1244	ZINC02718816	7881	-31.4	NO	-
1245	ZINC03478911	10396	-31.4	NO	-
1246	ZINC03858614	12305	-31.4	NO	-
1247	ZINC04086374	14409	-31.4	NO	-
1248	ZINC00546933	3314	-31.39	NO	-
1249	ZINC00905564	4560	-31.39	NO	-
1250	ZINC01008962	4832	-31.39	NO	-
1251	ZINC03906274	13406	-31.39	NO	-
1252	ZINC00554901	3376	-31.38	NO	-
1253	ZINC01423683	5967	-31.38	NO	-
1254	ZINC01479101	6123	-31.38	NO	-
1255	ZINC02692775	7723	-31.38	NO	-
1256	ZINC02713202	7788	-31.38	NO	-
1257	ZINC03517253	10772	-31.38	NO	-
1258	ZINC03857451	12139	-31.38	NO	-
1259	ZINC00115554	753	-31.37	NO	-
1260	ZINC00425239	2507	-31.37	NO	-
1261	ZINC03507267	10620	-31.37	NO	-
1262	ZINC04470276	15346	-31.37	NO	-
1263	ZINC01500998	6195	-31.36	NO	-
1264	ZINC01900076	6495	-31.36	NO	-
1265	ZINC04252282	14741	-31.36	NO	-
1266	ZINC01737963	6341	-31.35	NO	-
1267	ZINC02450104	7246	-31.35	NO	-
1268	ZINC03489555	10440	-31.35	NO	-
1269	ZINC03993137	14190	-31.35	NO	-
1270	ZINC00515217	3117	-31.34	NO	-
1271	ZINC02918135	8617	-31.34	NO	-
1272	ZINC03815251	33	-31.34	YES	2
1273	ZINC00553198	3353	-31.33	NO	-
1274	ZINC01387350	5859	-31.33	NO	-
1275	ZINC03267565	9197	-31.33	NO	-
1276	ZINC03849745	11539	-31.33	NO	-
1277	ZINC00216002	1298	-31.32	NO	-
1278	ZINC00469885	2843	-31.32	NO	-
1279	ZINC00482427	2934	-31.32	NO	-
1280	ZINC00559434	3414	-31.32	NO	-
1281	ZINC00641631	3873	-31.32	NO	-
1282	ZINC01427833	5995	-31.32	NO	-
1283	ZINC02193462	6865	-31.32	NO	-
1284	ZINC03869028	13042	-31.32	NO	-
1285	ZINC04170189	14587	-31.32	NO	-
1286	ZINC00072064	426	-31.31	NO	-
1287	ZINC00422728	2438	-31.31	NO	-
1288	ZINC00424916	2492	-31.31	NO	-
1289	ZINC03489831	10444	-31.31	NO	-
1290	ZINC03559698	11000	-31.31	NO	-
1291	ZINC03852725	11675	-31.31	NO	-
1292	ZINC01054439	5053	-31.3	NO	-
1293	ZINC02323160	7050	-31.3	NO	-
1294	ZINC02550755	7406	-31.3	NO	-
1295	ZINC02718988	7935	-31.3	NO	-
1296	ZINC03391949	9724	-31.3	NO	-
1297	ZINC03500594	10545	-31.3	NO	-
1298	ZINC03853703	11826	-31.3	NO	-
1299	ZINC03986711	14081	-31.3	NO	-
1300	ZINC00315517	1890	-31.29	NO	-
1301	ZINC00667539	3938	-31.29	NO	-
1302	ZINC03366856	9528	-31.29	NO	-
1303	ZINC03374631	9548	-31.29	NO	-
1304	ZINC03607020	11263	-31.29	NO	-
1305	ZINC03853050	11739	-31.29	NO	-
1306	ZINC04617814	309	-31.29	YES	19
1307	ZINC00471339	2864	-31.28	NO	-
1308	ZINC00677747	3979	-31.28	NO	-
1309	ZINC03423607	9974	-31.28	NO	-
1310	ZINC03890924	13242	-31.28	NO	-
1311	ZINC00426914	2525	-31.27	NO	-
1312	ZINC00593640	3623	-31.27	NO	-
1313	ZINC01767947	6370	-31.27	NO	-
1314	ZINC01948335	6620	-31.27	NO	-
1315	ZINC03519209	10800	-31.27	NO	-
1316	ZINC03815162	65	-31.27	YES	2
1317	ZINC00149364	1010	-31.26	NO	-
1318	ZINC00441147	2644	-31.26	NO	-
1319	ZINC02061567	6770	-31.26	NO	-
1320	ZINC02465661	7284	-31.26	NO	-
1321	ZINC02713290	7803	-31.26	NO	-
1322	ZINC02718966	7904	-31.26	NO	-
1323	ZINC03230184	9063	-31.26	NO	-
1324	ZINC03815200	224	-31.26	YES	9
1325	ZINC03982886	14026	-31.26	NO	-
1326	ZINC01421611	5959	-31.25	NO	-
1327	ZINC02718997	7950	-31.25	NO	-
1328	ZINC02795594	8266	-31.25	NO	-
1329	ZINC03499364	10531	-31.25	NO	-
1330	ZINC04193565	14627	-31.25	NO	-
1331	ZINC00469542	2838	-31.24	NO	-
1332	ZINC00865848	4467	-31.24	NO	-
1333	ZINC00890078	4523	-31.24	NO	-
1334	ZINC00956945	4687	-31.24	NO	-
1335	ZINC03111958	8889	-31.24	NO	-
1336	ZINC03383285	9613	-31.24	NO	-
1337	ZINC03237574	9095	-31.23	NO	-
1338	ZINC04164278	14548	-31.23	NO	-
1339	ZINC04372206	14992	-31.23	NO	-
1340	ZINC00399718	2278	-31.22	NO	-
1341	ZINC00465653	2803	-31.22	NO	-
1342	ZINC03815030	231	-31.22	YES	9
1343	ZINC03815112	252	-31.22	YES	10
1344	ZINC03815222	268	-31.22	YES	13
1345	ZINC04307682	14836	-31.22	NO	-
1346	ZINC04470189	15335	-31.22	NO	-
1347	ZINC00585085	3602	-31.21	NO	-
1348	ZINC00618831	3762	-31.21	NO	-
1349	ZINC01767955	6371	-31.21	NO	-
1350	ZINC03052070	8822	-31.21	NO	-
1351	ZINC03326431	9379	-31.21	NO	-
1352	ZINC03509340	10677	-31.21	NO	-
1353	ZINC03547603	10924	-31.21	NO	-
1354	ZINC03659958	11411	-31.21	NO	-
1355	ZINC04115433	14463	-31.21	NO	-
1356	ZINC04443181	15098	-31.21	NO	-
1357	ZINC00408318	2301	-31.2	NO	-
1358	ZINC00897327	4530	-31.2	NO	-
1359	ZINC01389438	5881	-31.2	NO	-
1360	ZINC01934133	6573	-31.2	NO	-
1361	ZINC02209346	6899	-31.2	NO	-
1362	ZINC02718980	7915	-31.2	NO	-
1363	ZINC04401039	15020	-31.2	NO	-
1364	ZINC00147449	995	-31.19	NO	-
1365	ZINC00944045	4633	-31.19	NO	-
1366	ZINC03433148	10009	-31.19	NO	-
1367	ZINC00309883	1854	-31.18	NO	-
1368	ZINC03389430	9697	-31.18	NO	-
1369	ZINC03489828	10443	-31.18	NO	-
1370	ZINC03568057	11067	-31.18	NO	-
1371	ZINC03631272	11380	-31.18	NO	-
1372	ZINC03971589	13816	-31.18	NO	-
1373	ZINC00849768	4415	-31.17	NO	-
1374	ZINC00121491	788	-31.16	NO	-
1375	ZINC00150851	1021	-31.16	NO	-
1376	ZINC00554651	3371	-31.16	NO	-
1377	ZINC01479107	6124	-31.16	NO	-
1378	ZINC03549991	10945	-31.16	NO	-
1379	ZINC03889640	13118	-31.16	NO	-
1380	ZINC00583435	3579	-31.15	NO	-
1381	ZINC03488055	10425	-31.15	NO	-
1382	ZINC03950084	13506	-31.15	NO	-
1383	ZINC00456938	2755	-31.14	NO	-
1384	ZINC00473122	2881	-31.14	NO	-
1385	ZINC00682813	3992	-31.14	NO	-
1386	ZINC00850107	4419	-31.14	NO	-
1387	ZINC02859488	8436	-31.14	NO	-
1388	ZINC03579784	11169	-31.14	NO	-
1389	ZINC04174363	14597	-31.14	NO	-
1390	ZINC04176381	14601	-31.14	NO	-
1391	ZINC01903174	6499	-31.13	NO	-
1392	ZINC02104540	6800	-31.13	NO	-
1393	ZINC02419604	7180	-31.13	NO	-
1394	ZINC02546642	7395	-31.13	NO	-
1395	ZINC02797799	8286	-31.13	NO	-
1396	ZINC03517648	10775	-31.13	NO	-
1397	ZINC03815393	110	-31.13	YES	2
1398	ZINC00784023	4154	-31.12	NO	-
1399	ZINC02690039	7705	-31.12	NO	-
1400	ZINC02718957	7891	-31.12	NO	-
1401	ZINC03855410	12043	-31.12	NO	-
1402	ZINC03858237	12235	-31.12	NO	-
1403	ZINC00991957	4770	-31.11	NO	-
1404	ZINC02181819	6853	-31.11	NO	-
1405	ZINC02453070	7253	-31.11	NO	-
1406	ZINC03076821	8849	-31.11	NO	-
1407	ZINC03497730	10514	-31.11	NO	-
1408	ZINC04326559	14892	-31.11	NO	-
1409	ZINC02794552	8249	-31.1	NO	-
1410	ZINC03436053	10039	-31.1	NO	-
1411	ZINC03815186	258	-31.1	YES	10
1412	ZINC03815250	130	-31.1	YES	2
1413	ZINC04464378	15145	-31.1	NO	-
1414	ZINC00554508	3368	-31.09	NO	-
1415	ZINC01017659	4859	-31.09	NO	-
1416	ZINC03394842	9762	-31.09	NO	-
1417	ZINC03452988	10152	-31.09	NO	-
1418	ZINC03898151	13369	-31.09	NO	-
1419	ZINC03967927	13615	-31.09	NO	-
1420	ZINC00121469	786	-31.08	NO	-
1421	ZINC01495493	6158	-31.08	NO	-
1422	ZINC01993665	6744	-31.08	NO	-
1423	ZINC03857500	12152	-31.08	NO	-
1424	ZINC00104782	29	-31.07	YES	2
1425	ZINC00451902	2711	-31.07	NO	-
1426	ZINC00553745	3364	-31.07	NO	-
1427	ZINC00703475	4016	-31.07	NO	-
1428	ZINC01378919	5840	-31.07	NO	-
1429	ZINC02455972	7268	-31.07	NO	-
1430	ZINC03550477	10953	-31.07	NO	-
1431	ZINC01115620	5338	-31.06	NO	-
1432	ZINC02990141	8743	-31.06	NO	-
1433	ZINC03451705	10122	-31.06	NO	-
1434	ZINC03479239	10401	-31.06	NO	-
1435	ZINC03858491	12285	-31.06	NO	-
1436	ZINC04000617	14260	-31.06	NO	-
1437	ZINC00131029	859	-31.05	NO	-
1438	ZINC01815171	6434	-31.05	NO	-
1439	ZINC02665419	7668	-31.05	NO	-
1440	ZINC02715821	7820	-31.05	NO	-
1441	ZINC04353810	14949	-31.05	NO	-
1442	ZINC03038581	8808	-31.04	NO	-
1443	ZINC03893729	13361	-31.04	NO	-
1444	ZINC04353808	14948	-31.04	NO	-
1445	ZINC04470231	15338	-31.04	NO	-
1446	ZINC00110593	722	-31.03	NO	-
1447	ZINC00252974	1591	-31.03	NO	-
1448	ZINC01378899	5839	-31.03	NO	-
1449	ZINC02327810	7055	-31.03	NO	-
1450	ZINC03239777	9107	-31.03	NO	-
1451	ZINC04375779	14995	-31.03	NO	-
1452	ZINC00032565	139	-31.02	NO	-
1453	ZINC00618810	3761	-31.02	NO	-
1454	ZINC00929997	4588	-31.02	NO	-
1455	ZINC02647543	7590	-31.02	NO	-
1456	ZINC02918137	8618	-31.02	NO	-
1457	ZINC04496752	15447	-31.02	NO	-
1458	ZINC00424902	2489	-31.01	NO	-
1459	ZINC00904393	4553	-31.01	NO	-
1460	ZINC00988890	4758	-31.01	NO	-
1461	ZINC01245071	5695	-31.01	NO	-
1462	ZINC02749269	8027	-31.01	NO	-
1463	ZINC03507183	10610	-31.01	NO	-
1464	ZINC03815411	69	-31.01	YES	2
1465	ZINC03859641	12418	-31.01	NO	-
1466	ZINC03907639	13417	-31.01	NO	-
1467	ZINC00434929	2603	-31.0	NO	-
1468	ZINC02743886	8007	-31.0	NO	-
1469	ZINC03382788	9607	-31.0	NO	-
1470	ZINC04442492	15092	-31.0	NO	-
1471	ZINC00206254	1258	-30.99	NO	-
1472	ZINC00366504	2112	-30.99	NO	-
1473	ZINC01826471	6446	-30.99	NO	-
1474	ZINC02236441	6945	-30.99	NO	-
1475	ZINC02927725	8650	-30.99	NO	-
1476	ZINC03509221	10675	-30.99	NO	-
1477	ZINC03858992	12358	-30.99	NO	-
1478	ZINC00375904	2158	-30.98	NO	-
1479	ZINC00664242	3931	-30.98	NO	-
1480	ZINC01993670	6745	-30.98	NO	-
1481	ZINC03500715	10550	-30.98	NO	-
1482	ZINC03611606	11311	-30.98	NO	-
1483	ZINC03862684	12514	-30.98	NO	-
1484	ZINC00066695	387	-30.97	NO	-
1485	ZINC00337074	1942	-30.97	NO	-
1486	ZINC00529470	3206	-30.97	NO	-
1487	ZINC01495505	6163	-30.97	NO	-
1488	ZINC04078454	14403	-30.97	NO	-
1489	ZINC04251225	14735	-30.97	NO	-
1490	ZINC00246664	1533	-30.96	NO	-
1491	ZINC00439757	2638	-30.96	NO	-
1492	ZINC01478531	6113	-30.96	NO	-
1493	ZINC02957693	8700	-30.96	NO	-
1494	ZINC02969391	8718	-30.96	NO	-
1495	ZINC03117307	8893	-30.96	NO	-
1496	ZINC03388344	9662	-30.96	NO	-
1497	ZINC03506915	10596	-30.96	NO	-
1498	ZINC04167555	14559	-30.96	NO	-
1499	ZINC00818976	4308	-30.95	NO	-
1500	ZINC00999914	4805	-30.95	NO	-
1501	ZINC01069901	5148	-30.95	NO	-
1502	ZINC01769669	6375	-30.95	NO	-
1503	ZINC02503594	7347	-30.95	NO	-
1504	ZINC03377657	9563	-30.95	NO	-
1505	ZINC03395318	9764	-30.95	NO	-
1506	ZINC03459960	10210	-30.95	NO	-
1507	ZINC03858252	12236	-30.95	NO	-
1508	ZINC04023808	14339	-30.95	NO	-
1509	ZINC00260941	1655	-30.94	NO	-
1510	ZINC03504001	10563	-30.94	NO	-
1511	ZINC03815179	251	-30.94	YES	10
1512	ZINC00264567	1681	-30.93	NO	-
1513	ZINC00543408	3293	-30.93	NO	-
1514	ZINC00791091	4169	-30.93	NO	-
1515	ZINC04457575	15118	-30.93	NO	-
1516	ZINC00318776	1906	-30.92	NO	-
1517	ZINC03815324	279	-30.92	YES	14
1518	ZINC03820807	11480	-30.92	NO	-
1519	ZINC04310753	14842	-30.92	NO	-
1520	ZINC02795296	8255	-30.91	NO	-
1521	ZINC00530808	3213	-30.9	NO	-
1522	ZINC02654763	7628	-30.9	NO	-
1523	ZINC03250728	9150	-30.9	NO	-
1524	ZINC03503871	10559	-30.9	NO	-
1525	ZINC03890442	13200	-30.89	NO	-
1526	ZINC04513048	15471	-30.89	NO	-
1527	ZINC01090856	5230	-30.88	NO	-
1528	ZINC01993403	6740	-30.88	NO	-
1529	ZINC03347977	9463	-30.88	NO	-
1530	ZINC03400927	9839	-30.88	NO	-
1531	ZINC04628163	15533	-30.88	NO	-
1532	ZINC00144902	975	-30.87	NO	-
1533	ZINC00432582	2589	-30.87	NO	-
1534	ZINC00536617	3259	-30.87	NO	-
1535	ZINC03277572	9229	-30.87	NO	-
1536	ZINC03815206	120	-30.87	YES	2
1537	ZINC03862682	12512	-30.87	NO	-
1538	ZINC03546686	10921	-30.86	NO	-
1539	ZINC03853275	11774	-30.86	NO	-
1540	ZINC00424323	2476	-30.85	NO	-
1541	ZINC01024007	4884	-30.85	NO	-
1542	ZINC02265232	6969	-30.85	NO	-
1543	ZINC03610013	11287	-30.85	NO	-
1544	ZINC03890025	13157	-30.85	NO	-
1545	ZINC03971590	13817	-30.85	NO	-
1546	ZINC00138699	932	-30.84	NO	-
1547	ZINC00201672	1240	-30.84	NO	-
1548	ZINC01491048	6139	-30.84	NO	-
1549	ZINC02455969	7267	-30.84	NO	-
1550	ZINC03599020	11222	-30.84	NO	-
1551	ZINC03601891	11239	-30.84	NO	-
1552	ZINC04501197	15457	-30.84	NO	-
1553	ZINC00350547	1995	-30.83	NO	-
1554	ZINC00422534	2435	-30.83	NO	-
1555	ZINC00550997	3346	-30.83	NO	-
1556	ZINC00703476	4017	-30.83	NO	-
1557	ZINC01045445	5006	-30.83	NO	-
1558	ZINC01479071	6121	-30.83	NO	-
1559	ZINC01861263	6461	-30.83	NO	-
1560	ZINC03263549	9182	-30.83	NO	-
1561	ZINC03308016	9315	-30.83	NO	-
1562	ZINC03672630	11423	-30.83	NO	-
1563	ZINC00147709	998	-30.82	NO	-
1564	ZINC00461138	2775	-30.82	NO	-
1565	ZINC00533076	3220	-30.82	NO	-
1566	ZINC00663532	3929	-30.82	NO	-
1567	ZINC00679906	3988	-30.82	NO	-
1568	ZINC00718298	4058	-30.82	NO	-
1569	ZINC00794832	4178	-30.82	NO	-
1570	ZINC03815080	104	-30.82	YES	2
1571	ZINC03853061	11743	-30.82	NO	-
1572	ZINC00468526	2824	-30.81	NO	-
1573	ZINC00905563	4559	-30.81	NO	-
1574	ZINC00971832	4700	-30.81	NO	-
1575	ZINC01982768	6730	-30.81	NO	-
1576	ZINC03221213	9030	-30.81	NO	-
1577	ZINC03454038	10165	-30.81	NO	-
1578	ZINC03859596	12412	-30.81	NO	-
1579	ZINC03468861	10292	-30.8	NO	-
1580	ZINC03815401	185	-30.8	YES	2
1581	ZINC03972080	13843	-30.8	NO	-
1582	ZINC04079590	14404	-30.8	NO	-
1583	ZINC04465948	15247	-30.8	NO	-
1584	ZINC04467710	15273	-30.8	NO	-
1585	ZINC00425241	2508	-30.79	NO	-
1586	ZINC01993674	6746	-30.79	NO	-
1587	ZINC03400400	9828	-30.79	NO	-
1588	ZINC03474038	10330	-30.79	NO	-
1589	ZINC03550452	10952	-30.79	NO	-
1590	ZINC03815144	74	-30.79	YES	2
1591	ZINC00269549	1700	-30.78	NO	-
1592	ZINC00779391	4127	-30.78	NO	-
1593	ZINC01479014	6118	-30.78	NO	-
1594	ZINC02549934	7403	-30.78	NO	-
1595	ZINC03231146	9067	-30.78	NO	-
1596	ZINC03287404	9266	-30.78	NO	-
1597	ZINC03320657	9364	-30.78	NO	-
1598	ZINC03418618	9927	-30.77	NO	-
1599	ZINC03469390	10295	-30.77	NO	-
1600	ZINC04353807	14947	-30.77	NO	-
1601	ZINC00121596	791	-30.76	NO	-
1602	ZINC00302964	1815	-30.76	NO	-
1603	ZINC00645143	3883	-30.76	NO	-
1604	ZINC00797152	4194	-30.76	NO	-
1605	ZINC01059501	5095	-30.76	NO	-
1606	ZINC01433039	6025	-30.76	NO	-
1607	ZINC02762017	8093	-30.76	NO	-
1608	ZINC03815300	152	-30.76	YES	2
1609	ZINC04341978	14917	-30.76	NO	-
1610	ZINC04518364	15486	-30.76	NO	-
1611	ZINC00427387	2537	-30.75	NO	-
1612	ZINC02443848	7231	-30.75	NO	-
1613	ZINC02718975	7908	-30.75	NO	-
1614	ZINC02795701	8268	-30.75	NO	-
1615	ZINC02801997	8316	-30.75	NO	-
1616	ZINC00544706	3302	-30.74	NO	-
1617	ZINC02713231	7797	-30.74	NO	-
1618	ZINC02748687	8025	-30.74	NO	-
1619	ZINC03851934	11650	-30.74	NO	-
1620	ZINC03852895	11704	-30.74	NO	-
1621	ZINC00111940	733	-30.73	NO	-
1622	ZINC01431455	6018	-30.73	NO	-
1623	ZINC03411504	9890	-30.73	NO	-
1624	ZINC03420778	9947	-30.73	NO	-
1625	ZINC03455943	10171	-30.73	NO	-
1626	ZINC03993139	14191	-30.73	NO	-
1627	ZINC04492166	15419	-30.73	NO	-
1628	ZINC00670615	3953	-30.72	NO	-
1629	ZINC03225356	9049	-30.72	NO	-
1630	ZINC03508983	10669	-30.72	NO	-
1631	ZINC01034337	4933	-30.71	NO	-
1632	ZINC02194830	6871	-30.71	NO	-
1633	ZINC02419623	7181	-30.71	NO	-
1634	ZINC02631874	7537	-30.71	NO	-
1635	ZINC03382449	9591	-30.71	NO	-
1636	ZINC04407553	15036	-30.71	NO	-
1637	ZINC00318174	1903	-30.7	NO	-
1638	ZINC00773775	4101	-30.7	NO	-
1639	ZINC02957318	8696	-30.7	NO	-
1640	ZINC03600083	11231	-30.7	NO	-
1641	ZINC03815140	80	-30.7	YES	2
1642	ZINC03844519	11491	-30.7	NO	-
1643	ZINC04135668	14505	-30.7	NO	-
1644	ZINC00999866	4804	-30.69	NO	-
1645	ZINC01981192	6693	-30.69	NO	-
1646	ZINC02799575	8301	-30.69	NO	-
1647	ZINC00417591	2388	-30.68	NO	-
1648	ZINC03346036	9452	-30.68	NO	-
1649	ZINC03567979	11063	-30.68	NO	-
1650	ZINC03601185	11236	-30.68	NO	-
1651	ZINC04000608	14258	-30.68	NO	-
1652	ZINC04273451	14772	-30.68	NO	-
1653	ZINC02220641	6922	-30.67	NO	-
1654	ZINC02718703	7834	-30.67	NO	-
1655	ZINC03029921	8792	-30.67	NO	-
1656	ZINC03980347	14009	-30.67	NO	-
1657	ZINC04465652	15221	-30.67	NO	-
1658	ZINC04493256	15433	-30.67	NO	-
1659	ZINC00054044	261	-30.66	NO	-
1660	ZINC01147618	5447	-30.66	NO	-
1661	ZINC01417689	5953	-30.66	NO	-
1662	ZINC03868234	12964	-30.66	NO	-
1663	ZINC01293722	5762	-30.65	NO	-
1664	ZINC03061080	8829	-30.65	NO	-
1665	ZINC03246920	9138	-30.65	NO	-
1666	ZINC03815348	135	-30.65	YES	2
1667	ZINC04121591	14487	-30.65	NO	-
1668	ZINC04518373	15488	-30.65	NO	-
1669	ZINC04623043	15519	-30.65	NO	-
1670	ZINC00408201	2299	-30.64	NO	-
1671	ZINC02229739	6935	-30.64	NO	-
1672	ZINC02522187	7373	-30.64	NO	-
1673	ZINC03217249	9014	-30.64	NO	-
1674	ZINC03246918	9137	-30.64	NO	-
1675	ZINC03815290	145	-30.64	YES	2
1676	ZINC04315622	14849	-30.64	NO	-
1677	ZINC00361479	2089	-30.63	NO	-
1678	ZINC01123968	5366	-30.63	NO	-
1679	ZINC02806828	8329	-30.63	NO	-
1680	ZINC02914227	8594	-30.63	NO	-
1681	ZINC04332290	14902	-30.63	NO	-
1682	ZINC00222489	1349	-30.62	NO	-
1683	ZINC00590227	3611	-30.62	NO	-
1684	ZINC00614194	3720	-30.62	NO	-
1685	ZINC01246216	5697	-30.62	NO	-
1686	ZINC02068960	6779	-30.62	NO	-
1687	ZINC03469469	10299	-30.62	NO	-
1688	ZINC03499046	10529	-30.62	NO	-
1689	ZINC03543860	10910	-30.62	NO	-
1690	ZINC03866722	12597	-30.62	NO	-
1691	ZINC04317483	14869	-30.62	NO	-
1692	ZINC00255144	1606	-30.61	NO	-
1693	ZINC01543536	6266	-30.61	NO	-
1694	ZINC03478988	10398	-30.61	NO	-
1695	ZINC03968715	13662	-30.61	NO	-
1696	ZINC00600288	3627	-30.6	NO	-
1697	ZINC01034674	4935	-30.6	NO	-
1698	ZINC01206685	5575	-30.6	NO	-
1699	ZINC01979312	6680	-30.6	NO	-
1700	ZINC03314062	9345	-30.6	NO	-
1701	ZINC00527877	3177	-30.59	NO	-
1702	ZINC00796280	4191	-30.59	NO	-
1703	ZINC01035533	4948	-30.59	NO	-
1704	ZINC01932675	6557	-30.59	NO	-
1705	ZINC02855019	8423	-30.59	NO	-
1706	ZINC03226219	9053	-30.59	NO	-
1707	ZINC04325793	14888	-30.59	NO	-
1708	ZINC00390762	2261	-30.58	NO	-
1709	ZINC01433040	6026	-30.58	NO	-
1710	ZINC03083375	8859	-30.58	NO	-
1711	ZINC03244641	9126	-30.58	NO	-
1712	ZINC03613042	11323	-30.58	NO	-
1713	ZINC03815032	139	-30.58	YES	2
1714	ZINC03815106	281	-30.58	YES	15
1715	ZINC03815404	184	-30.58	YES	2
1716	ZINC04003617	14307	-30.58	NO	-
1717	ZINC00945799	4643	-30.57	NO	-
1718	ZINC01070517	5152	-30.57	NO	-
1719	ZINC01514011	6239	-30.57	NO	-
1720	ZINC02794507	8248	-30.57	NO	-
1721	ZINC02893244	8550	-30.57	NO	-
1722	ZINC03294623	9292	-30.57	NO	-
1723	ZINC03357265	9500	-30.57	NO	-
1724	ZINC03374845	9552	-30.57	NO	-
1725	ZINC03459918	10207	-30.57	NO	-
1726	ZINC03859577	12410	-30.57	NO	-
1727	ZINC04281543	14804	-30.57	NO	-
1728	ZINC04465232	15188	-30.57	NO	-
1729	ZINC03459099	10188	-30.56	NO	-
1730	ZINC03815046	45	-30.56	YES	2
1731	ZINC00390250	2250	-30.55	NO	-
1732	ZINC00819392	4316	-30.55	NO	-
1733	ZINC01132517	5403	-30.55	NO	-
1734	ZINC01753757	6364	-30.55	NO	-
1735	ZINC00510481	3082	-30.54	NO	-
1736	ZINC01090854	5229	-30.54	NO	-
1737	ZINC01934169	6574	-30.54	NO	-
1738	ZINC02279737	6985	-30.54	NO	-
1739	ZINC03155506	8932	-30.54	NO	-
1740	ZINC03391541	9717	-30.54	NO	-
1741	ZINC03458969	10185	-30.54	NO	-
1742	ZINC00078912	473	-30.53	NO	-
1743	ZINC00255606	1612	-30.53	NO	-
1744	ZINC00929246	4585	-30.53	NO	-
1745	ZINC01216959	5623	-30.53	NO	-
1746	ZINC02628916	7522	-30.53	NO	-
1747	ZINC00285845	1740	-30.52	NO	-
1748	ZINC00424344	2479	-30.52	NO	-
1749	ZINC00471424	2866	-30.52	NO	-
1750	ZINC01922311	6534	-30.52	NO	-
1751	ZINC01922748	6539	-30.52	NO	-
1752	ZINC02509433	7352	-30.52	NO	-
1753	ZINC03081884	8858	-30.52	NO	-
1754	ZINC03890925	13243	-30.52	NO	-
1755	ZINC03992727	14133	-30.52	NO	-
1756	ZINC00912377	4566	-30.51	NO	-
1757	ZINC01455319	6059	-30.51	NO	-
1758	ZINC01934295	6575	-30.51	NO	-
1759	ZINC02718812	7871	-30.51	NO	-
1760	ZINC03389381	9696	-30.51	NO	-
1761	ZINC03423726	9979	-30.51	NO	-
1762	ZINC03525086	10824	-30.51	NO	-
1763	ZINC03855129	12022	-30.51	NO	-
1764	ZINC03900529	13381	-30.51	NO	-
1765	ZINC03977721	13993	-30.51	NO	-
1766	ZINC00609438	3647	-30.5	NO	-
1767	ZINC01443737	6047	-30.5	NO	-
1768	ZINC03398819	9814	-30.5	NO	-
1769	ZINC03435955	10032	-30.5	NO	-
1770	ZINC03648164	11400	-30.5	NO	-
1771	ZINC03853531	11795	-30.5	NO	-
1772	ZINC03867571	12759	-30.5	NO	-
1773	ZINC04452463	15115	-30.5	NO	-
1774	ZINC00080642	481	-30.49	NO	-
1775	ZINC00416078	2364	-30.49	NO	-
1776	ZINC00554574	3369	-30.49	NO	-
1777	ZINC01386818	121	-30.49	YES	2
1778	ZINC03854494	11915	-30.49	NO	-
1779	ZINC00019242	70	-30.48	NO	-
1780	ZINC02874573	8492	-30.48	NO	-
1781	ZINC03815048	254	-30.48	YES	10
1782	ZINC03890729	13219	-30.48	NO	-
1783	ZINC04224010	14655	-30.48	NO	-
1784	ZINC00083073	508	-30.47	NO	-
1785	ZINC00345172	1970	-30.47	NO	-
1786	ZINC00424325	2477	-30.47	NO	-
1787	ZINC00815020	4282	-30.47	NO	-
1788	ZINC03498557	10526	-30.47	NO	-
1789	ZINC03546634	10918	-30.47	NO	-
1790	ZINC03858294	12244	-30.47	NO	-
1791	ZINC03971531	13812	-30.47	NO	-
1792	ZINC04246886	14710	-30.47	NO	-
1793	ZINC00387708	2221	-30.46	NO	-
1794	ZINC02436276	7217	-30.46	NO	-
1795	ZINC02467179	7300	-30.46	NO	-
1796	ZINC02735831	7979	-30.46	NO	-
1797	ZINC02864406	8455	-30.46	NO	-
1798	ZINC03567988	11065	-30.46	NO	-
1799	ZINC03815183	75	-30.46	YES	2
1800	ZINC03815241	229	-30.46	YES	9
1801	ZINC03867302	12695	-30.46	NO	-
1802	ZINC04465720	15231	-30.46	NO	-
1803	ZINC04633279	15538	-30.46	NO	-
1804	ZINC00222251	1334	-30.45	NO	-
1805	ZINC00554869	3375	-30.45	NO	-
1806	ZINC02663980	7660	-30.45	NO	-
1807	ZINC03857299	12119	-30.45	NO	-
1808	ZINC01399039	5909	-30.44	NO	-
1809	ZINC01505621	6213	-30.44	NO	-
1810	ZINC01981702	6713	-30.44	NO	-
1811	ZINC03483224	10411	-30.44	NO	-
1812	ZINC03601837	11238	-30.44	NO	-
1813	ZINC03868898	13041	-30.44	NO	-
1814	ZINC04342012	14918	-30.44	NO	-
1815	ZINC04518363	15485	-30.44	NO	-
1816	ZINC00395807	2265	-30.43	NO	-
1817	ZINC01685092	6329	-30.43	NO	-
1818	ZINC02367700	7120	-30.43	NO	-
1819	ZINC02455886	7264	-30.43	NO	-
1820	ZINC02777359	8163	-30.43	NO	-
1821	ZINC00285720	1738	-30.42	NO	-
1822	ZINC00669245	3945	-30.42	NO	-
1823	ZINC00978699	4726	-30.42	NO	-
1824	ZINC01470561	6100	-30.42	NO	-
1825	ZINC02847124	8402	-30.42	NO	-
1826	ZINC02874553	8491	-30.42	NO	-
1827	ZINC02971110	8728	-30.42	NO	-
1828	ZINC03233957	9082	-30.42	NO	-
1829	ZINC03550393	10949	-30.42	NO	-
1830	ZINC03608601	11275	-30.42	NO	-
1831	ZINC04157970	14534	-30.42	NO	-
1832	ZINC02190547	6863	-30.41	NO	-
1833	ZINC03225242	9048	-30.41	NO	-
1834	ZINC03392516	9737	-30.41	NO	-
1835	ZINC03855135	12024	-30.41	NO	-
1836	ZINC04389230	15009	-30.41	NO	-
1837	ZINC04469954	15326	-30.41	NO	-
1838	ZINC00038954	166	-30.4	NO	-
1839	ZINC00815160	4287	-30.4	NO	-
1840	ZINC02848077	8403	-30.4	NO	-
1841	ZINC03398352	9803	-30.4	NO	-
1842	ZINC04407492	15035	-30.4	NO	-
1843	ZINC00116727	99	-30.39	YES	2
1844	ZINC00390704	2255	-30.39	NO	-
1845	ZINC00422407	2434	-30.39	NO	-
1846	ZINC00937462	4602	-30.39	NO	-
1847	ZINC01986879	6731	-30.39	NO	-
1848	ZINC02616612	7451	-30.39	NO	-
1849	ZINC03385730	9631	-30.39	NO	-
1850	ZINC03636997	11388	-30.39	NO	-
1851	ZINC03815298	154	-30.39	YES	2
1852	ZINC00623230	3798	-30.38	NO	-
1853	ZINC02432488	7210	-30.38	NO	-
1854	ZINC02718719	7846	-30.38	NO	-
1855	ZINC03186324	8966	-30.38	NO	-
1856	ZINC03239196	9104	-30.38	NO	-
1857	ZINC03500717	10551	-30.38	NO	-
1858	ZINC03857577	12168	-30.38	NO	-
1859	ZINC00309778	1853	-30.37	NO	-
1860	ZINC00905561	4558	-30.37	NO	-
1861	ZINC03817246	11462	-30.37	NO	-
1862	ZINC03852955	11714	-30.37	NO	-
1863	ZINC04470338	15353	-30.37	NO	-
1864	ZINC00109747	720	-30.36	NO	-
1865	ZINC00783395	4145	-30.36	NO	-
1866	ZINC01063864	5121	-30.36	NO	-
1867	ZINC01736684	6339	-30.36	NO	-
1868	ZINC02772380	8148	-30.36	NO	-
1869	ZINC03274438	9215	-30.36	NO	-
1870	ZINC03388569	9677	-30.36	NO	-
1871	ZINC03420933	9953	-30.36	NO	-
1872	ZINC00139531	938	-30.35	NO	-
1873	ZINC00208703	1265	-30.35	NO	-
1874	ZINC00825417	4339	-30.35	NO	-
1875	ZINC01035689	4949	-30.35	NO	-
1876	ZINC02713212	7792	-30.35	NO	-
1877	ZINC03178705	8957	-30.35	NO	-
1878	ZINC03233623	9079	-30.35	NO	-
1879	ZINC03511709	10713	-30.35	NO	-
1880	ZINC03516862	10764	-30.35	NO	-
1881	ZINC03815136	96	-30.35	YES	2
1882	ZINC03815353	8	-30.35	YES	1
1883	ZINC03816042	11454	-30.35	NO	-
1884	ZINC03854772	11958	-30.35	NO	-
1885	ZINC04107409	14447	-30.35	NO	-
1886	ZINC01249085	5700	-30.34	NO	-
1887	ZINC01288087	5750	-30.34	NO	-
1888	ZINC02445140	7234	-30.34	NO	-
1889	ZINC02624879	7492	-30.34	NO	-
1890	ZINC02718747	7864	-30.34	NO	-
1891	ZINC02900142	8563	-30.34	NO	-
1892	ZINC03853532	11796	-30.34	NO	-
1893	ZINC00624025	3803	-30.33	NO	-
1894	ZINC02718705	7837	-30.33	NO	-
1895	ZINC02914350	8597	-30.33	NO	-
1896	ZINC03366878	9529	-30.33	NO	-
1897	ZINC03509269	10676	-30.33	NO	-
1898	ZINC03613614	11330	-30.33	NO	-
1899	ZINC00192156	1191	-30.32	NO	-
1900	ZINC00241931	1496	-30.32	NO	-
1901	ZINC00535410	3236	-30.32	NO	-
1902	ZINC01144601	5433	-30.32	NO	-
1903	ZINC01146509	5444	-30.32	NO	-
1904	ZINC02647544	7591	-30.32	NO	-
1905	ZINC02793952	8238	-30.32	NO	-
1906	ZINC02881476	8522	-30.32	NO	-
1907	ZINC03391560	9718	-30.32	NO	-
1908	ZINC03815358	182	-30.32	YES	2
1909	ZINC00201679	1242	-30.31	NO	-
1910	ZINC00411019	2315	-30.31	NO	-
1911	ZINC00563852	3442	-30.31	NO	-
1912	ZINC01005612	4824	-30.31	NO	-
1913	ZINC01500223	6187	-30.31	NO	-
1914	ZINC02857340	8430	-30.31	NO	-
1915	ZINC04414349	15055	-30.31	NO	-
1916	ZINC00429682	2567	-30.3	NO	-
1917	ZINC01501114	6199	-30.3	NO	-
1918	ZINC02842843	8391	-30.3	NO	-
1919	ZINC03264337	9184	-30.3	NO	-
1920	ZINC03474885	10344	-30.3	NO	-
1921	ZINC03499362	10530	-30.3	NO	-
1922	ZINC03815028	227	-30.3	YES	9
1923	ZINC03849625	11534	-30.3	NO	-
1924	ZINC00553505	3358	-30.29	NO	-
1925	ZINC00612151	3685	-30.29	NO	-
1926	ZINC01084506	5210	-30.29	NO	-
1927	ZINC01183363	5522	-30.29	NO	-
1928	ZINC02915582	8606	-30.29	NO	-
1929	ZINC04464538	15158	-30.29	NO	-
1930	ZINC01033442	4926	-30.28	NO	-
1931	ZINC01396449	5898	-30.28	NO	-
1932	ZINC01972538	6672	-30.28	NO	-
1933	ZINC02649589	7602	-30.28	NO	-
1934	ZINC02660719	7649	-30.28	NO	-
1935	ZINC00111786	728	-30.27	NO	-
1936	ZINC00667541	3939	-30.27	NO	-
1937	ZINC04267134	14762	-30.27	NO	-
1938	ZINC01495495	6160	-30.26	NO	-
1939	ZINC02654440	7625	-30.26	NO	-
1940	ZINC03387936	9653	-30.26	NO	-
1941	ZINC03815052	233	-30.26	YES	9
1942	ZINC03815079	106	-30.26	YES	2
1943	ZINC03974208	13889	-30.26	NO	-
1944	ZINC04075926	14398	-30.26	NO	-
1945	ZINC00416657	2376	-30.25	NO	-
1946	ZINC00849765	4414	-30.25	NO	-
1947	ZINC00922341	4580	-30.25	NO	-
1948	ZINC01040129	4969	-30.25	NO	-
1949	ZINC02974074	8736	-30.25	NO	-
1950	ZINC03235644	9089	-30.25	NO	-
1951	ZINC03239023	9101	-30.25	NO	-
1952	ZINC03451053	10118	-30.25	NO	-
1953	ZINC03815208	248	-30.25	YES	9
1954	ZINC03953615	13507	-30.25	NO	-
1955	ZINC04470240	15340	-30.25	NO	-
1956	ZINC00553463	3354	-30.24	NO	-
1957	ZINC01952865	6629	-30.24	NO	-
1958	ZINC03387204	9644	-30.24	NO	-
1959	ZINC03478991	10399	-30.24	NO	-
1960	ZINC04469557	15307	-30.24	NO	-
1961	ZINC00423629	2455	-30.23	NO	-
1962	ZINC00425018	2502	-30.23	NO	-
1963	ZINC00520261	3126	-30.23	NO	-
1964	ZINC00873619	4488	-30.23	NO	-
1965	ZINC03815123	327	-30.23	YES	28
1966	ZINC03987855	14103	-30.23	NO	-
1967	ZINC00107276	699	-30.22	NO	-
1968	ZINC00131027	858	-30.22	NO	-
1969	ZINC00222350	1339	-30.22	NO	-
1970	ZINC00491654	2971	-30.22	NO	-
1971	ZINC02201637	6887	-30.22	NO	-
1972	ZINC02660805	7650	-30.22	NO	-
1973	ZINC03455258	10167	-30.22	NO	-
1974	ZINC03658030	11406	-30.22	NO	-
1975	ZINC03815264	34	-30.22	YES	2
1976	ZINC03857105	12085	-30.22	NO	-
1977	ZINC04178794	14611	-30.22	NO	-
1978	ZINC00072854	440	-30.21	NO	-
1979	ZINC00222391	1340	-30.21	NO	-
1980	ZINC00439294	2633	-30.21	NO	-
1981	ZINC03815236	37	-30.21	YES	2
1982	ZINC03908333	13435	-30.21	NO	-
1983	ZINC04075768	14397	-30.21	NO	-
1984	ZINC04320292	14880	-30.21	NO	-
1985	ZINC00054082	268	-30.2	NO	-
1986	ZINC00132194	877	-30.2	NO	-
1987	ZINC00462867	2785	-30.2	NO	-
1988	ZINC00553091	3351	-30.2	NO	-
1989	ZINC01223309	5640	-30.2	NO	-
1990	ZINC02889241	8545	-30.2	NO	-
1991	ZINC03066159	8836	-30.2	NO	-
1992	ZINC03851543	11616	-30.2	NO	-
1993	ZINC00850363	4420	-30.19	NO	-
1994	ZINC00942873	4623	-30.19	NO	-
1995	ZINC02049650	6760	-30.19	NO	-
1996	ZINC02201737	6888	-30.19	NO	-
1997	ZINC02324702	7052	-30.19	NO	-
1998	ZINC03815322	260	-30.19	YES	11
1999	ZINC00411848	2328	-30.18	NO	-
2000	ZINC02726508	7960	-30.18	NO	-
2001	ZINC00494888	2984	-30.17	NO	-
2002	ZINC00506723	3029	-30.17	NO	-
2003	ZINC00564082	3445	-30.17	NO	-
2004	ZINC03474768	10341	-30.17	NO	-
2005	ZINC04248669	14720	-30.17	NO	-
2006	ZINC04317186	14857	-30.17	NO	-
2007	ZINC00072066	427	-30.16	NO	-
2008	ZINC00790677	4168	-30.16	NO	-
2009	ZINC02027867	6757	-30.16	NO	-
2010	ZINC02715814	7818	-30.16	NO	-
2011	ZINC02915144	8605	-30.16	NO	-
2012	ZINC02918145	8619	-30.16	NO	-
2013	ZINC03452206	10127	-30.16	NO	-
2014	ZINC03497797	10518	-30.16	NO	-
2015	ZINC03519382	10802	-30.16	NO	-
2016	ZINC04078375	14402	-30.16	NO	-
2017	ZINC04346487	14927	-30.16	NO	-
2018	ZINC04442861	15093	-30.16	NO	-
2019	ZINC00019913	75	-30.15	NO	-
2020	ZINC00222393	1341	-30.15	NO	-
2021	ZINC00551772	3348	-30.15	NO	-
2022	ZINC00553840	3365	-30.15	NO	-
2023	ZINC00756245	4085	-30.15	NO	-
2024	ZINC02449554	7242	-30.15	NO	-
2025	ZINC02726656	7962	-30.15	NO	-
2026	ZINC03419629	9940	-30.15	NO	-
2027	ZINC03421139	9958	-30.15	NO	-
2028	ZINC00523367	3151	-30.14	NO	-
2029	ZINC01305113	5778	-30.14	NO	-
2030	ZINC01379073	5842	-30.14	NO	-
2031	ZINC01397438	5900	-30.14	NO	-
2032	ZINC01415068	5942	-30.14	NO	-
2033	ZINC02069756	6780	-30.14	NO	-
2034	ZINC02626364	7498	-30.14	NO	-
2035	ZINC02692774	7722	-30.14	NO	-
2036	ZINC02873474	8485	-30.14	NO	-
2037	ZINC03497794	10516	-30.14	NO	-
2038	ZINC00252991	1593	-30.13	NO	-
2039	ZINC01001372	4813	-30.13	NO	-
2040	ZINC02654464	7626	-30.13	NO	-
2041	ZINC02802978	8322	-30.13	NO	-
2042	ZINC03233696	9081	-30.13	NO	-
2043	ZINC04465947	15246	-30.13	NO	-
2044	ZINC00571694	3491	-30.12	NO	-
2045	ZINC00602841	3629	-30.12	NO	-
2046	ZINC00813072	4269	-30.12	NO	-
2047	ZINC03507297	10624	-30.12	NO	-
2048	ZINC03969760	13740	-30.12	NO	-
2049	ZINC03977599	13983	-30.12	NO	-
2050	ZINC04003159	14306	-30.12	NO	-
2051	ZINC00026078	97	-30.11	NO	-
2052	ZINC00151212	12	-30.11	YES	2
2053	ZINC00384819	2204	-30.11	NO	-
2054	ZINC00849876	4418	-30.11	NO	-
2055	ZINC03231045	9065	-30.11	NO	-
2056	ZINC03461729	10236	-30.11	NO	-
2057	ZINC03496217	10487	-30.11	NO	-
2058	ZINC03550489	10954	-30.11	NO	-
2059	ZINC04086270	14408	-30.11	NO	-
2060	ZINC00350130	1989	-30.1	NO	-
2061	ZINC00521353	3137	-30.1	NO	-
2062	ZINC00795747	4188	-30.1	NO	-
2063	ZINC02645272	7584	-30.1	NO	-
2064	ZINC02859713	8438	-30.1	NO	-
2065	ZINC03040633	8809	-30.1	NO	-
2066	ZINC04162553	14543	-30.1	NO	-
2067	ZINC00224029	1379	-30.09	NO	-
2068	ZINC00520414	3129	-30.09	NO	-
2069	ZINC00548637	3325	-30.09	NO	-
2070	ZINC00848229	4412	-30.09	NO	-
2071	ZINC01111121	5317	-30.09	NO	-
2072	ZINC01960646	6650	-30.09	NO	-
2073	ZINC03519065	10783	-30.09	NO	-
2074	ZINC03853530	11794	-30.09	NO	-
2075	ZINC03902085	13385	-30.09	NO	-
2076	ZINC04464594	15161	-30.09	NO	-
2077	ZINC00211804	1283	-30.08	NO	-
2078	ZINC00272932	1710	-30.08	NO	-
2079	ZINC00316198	1892	-30.08	NO	-
2080	ZINC02893362	8553	-30.08	NO	-
2081	ZINC03507498	10633	-30.08	NO	-
2082	ZINC03519133	10792	-30.08	NO	-
2083	ZINC03815384	148	-30.08	YES	2
2084	ZINC03815387	173	-30.08	YES	2
2085	ZINC03958068	13529	-30.08	NO	-
2086	ZINC04032980	14353	-30.08	NO	-
2087	ZINC04443411	15100	-30.08	NO	-
2088	ZINC04468280	15290	-30.08	NO	-
2089	ZINC00100691	667	-30.07	NO	-
2090	ZINC00204348	1250	-30.07	NO	-
2091	ZINC00241343	1495	-30.07	NO	-
2092	ZINC00483439	2939	-30.07	NO	-
2093	ZINC00620696	3784	-30.07	NO	-
2094	ZINC00937466	4604	-30.07	NO	-
2095	ZINC00998688	4800	-30.07	NO	-
2096	ZINC03029918	8791	-30.07	NO	-
2097	ZINC03237207	9092	-30.07	NO	-
2098	ZINC03578595	11140	-30.07	NO	-
2099	ZINC03602708	11243	-30.07	NO	-
2100	ZINC04513118	15472	-30.07	NO	-
2101	ZINC00616538	3740	-30.06	NO	-
2102	ZINC01436011	6035	-30.06	NO	-
2103	ZINC01940343	6604	-30.06	NO	-
2104	ZINC01961940	6658	-30.06	NO	-
2105	ZINC02346611	7082	-30.06	NO	-
2106	ZINC02390677	7140	-30.06	NO	-
2107	ZINC02835604	8375	-30.06	NO	-
2108	ZINC03420776	9946	-30.06	NO	-
2109	ZINC03488703	10428	-30.06	NO	-
2110	ZINC03490751	10452	-30.06	NO	-
2111	ZINC03908251	13433	-30.06	NO	-
2112	ZINC04442863	15094	-30.06	NO	-
2113	ZINC00065798	382	-30.05	NO	-
2114	ZINC00537011	3263	-30.05	NO	-
2115	ZINC02372927	7126	-30.05	NO	-
2116	ZINC02404888	7158	-30.05	NO	-
2117	ZINC03313660	9342	-30.05	NO	-
2118	ZINC03398609	9808	-30.05	NO	-
2119	ZINC00411159	2316	-30.04	NO	-
2120	ZINC00773578	4096	-30.04	NO	-
2121	ZINC02692790	7725	-30.04	NO	-
2122	ZINC02705757	7756	-30.04	NO	-
2123	ZINC02918927	8622	-30.04	NO	-
2124	ZINC03892746	13344	-30.04	NO	-
2125	ZINC04492425	15420	-30.04	NO	-
2126	ZINC00107289	701	-30.03	NO	-
2127	ZINC00178931	1112	-30.03	NO	-
2128	ZINC00294962	1786	-30.03	NO	-
2129	ZINC00895388	4528	-30.03	NO	-
2130	ZINC02756721	8071	-30.03	NO	-
2131	ZINC02786516	8204	-30.03	NO	-
2132	ZINC03401286	9843	-30.03	NO	-
2133	ZINC03504065	10564	-30.03	NO	-
2134	ZINC03815345	221	-30.03	YES	7
2135	ZINC04059324	14383	-30.03	NO	-
2136	ZINC04464439	15151	-30.03	NO	-
2137	ZINC00260922	1653	-30.02	NO	-
2138	ZINC00411870	2332	-30.02	NO	-
2139	ZINC00644192	3878	-30.02	NO	-
2140	ZINC00943591	4632	-30.02	NO	-
2141	ZINC01288106	5754	-30.02	NO	-
2142	ZINC02798468	8293	-30.02	NO	-
2143	ZINC02915142	8604	-30.02	NO	-
2144	ZINC03255394	9160	-30.02	NO	-
2145	ZINC03389319	9693	-30.02	NO	-
2146	ZINC03399102	9815	-30.02	NO	-
2147	ZINC03848478	11499	-30.02	NO	-
2148	ZINC04251219	14732	-30.02	NO	-
2149	ZINC04633485	15540	-30.02	NO	-
2150	ZINC00051766	250	-30.01	NO	-
2151	ZINC00151491	1028	-30.01	NO	-
2152	ZINC02838395	8385	-30.01	NO	-
2153	ZINC03815061	253	-30.01	YES	10
2154	ZINC03815118	89	-30.01	YES	2
2155	ZINC03899115	13372	-30.01	NO	-
2156	ZINC04464427	15148	-30.01	NO	-
2157	ZINC04518360	15484	-30.01	NO	-
2158	ZINC01408814	5934	-30.0	NO	-
2159	ZINC02627926	7510	-30.0	NO	-
2160	ZINC03266872	9194	-30.0	NO	-
2161	ZINC03404418	9859	-30.0	NO	-
2162	ZINC03485195	10418	-30.0	NO	-
2163	ZINC03815397	150	-30.0	YES	2
2164	ZINC03906271	13404	-30.0	NO	-
2165	ZINC00182179	1137	-29.99	NO	-
2166	ZINC00194240	1205	-29.99	NO	-
2167	ZINC00378304	2173	-29.99	NO	-
2168	ZINC02793310	8229	-29.99	NO	-
2169	ZINC03165160	8935	-29.99	NO	-
2170	ZINC03412004	9898	-29.99	NO	-
2171	ZINC03858485	12280	-29.99	NO	-
2172	ZINC04162555	14544	-29.99	NO	-
2173	ZINC00411849	2329	-29.98	NO	-
2174	ZINC02736111	7981	-29.98	NO	-
2175	ZINC02737070	7988	-29.98	NO	-
2176	ZINC03238781	9099	-29.98	NO	-
2177	ZINC03437135	10064	-29.98	NO	-
2178	ZINC03599085	11223	-29.98	NO	-
2179	ZINC03862591	12508	-29.98	NO	-
2180	ZINC03941322	13500	-29.98	NO	-
2181	ZINC03969105	13686	-29.98	NO	-
2182	ZINC00062252	356	-29.97	NO	-
2183	ZINC00246648	1532	-29.97	NO	-
2184	ZINC00324872	1923	-29.97	NO	-
2185	ZINC00546920	3313	-29.97	NO	-
2186	ZINC01770463	6376	-29.97	NO	-
2187	ZINC01934127	6569	-29.97	NO	-
2188	ZINC02401932	7152	-29.97	NO	-
2189	ZINC04229194	14686	-29.97	NO	-
2190	ZINC04452464	15116	-29.97	NO	-
2191	ZINC00132155	873	-29.96	NO	-
2192	ZINC00225037	1396	-29.96	NO	-
2193	ZINC00416418	2372	-29.96	NO	-
2194	ZINC01918981	6517	-29.96	NO	-
2195	ZINC02718741	7855	-29.96	NO	-
2196	ZINC03815316	147	-29.96	YES	2
2197	ZINC03858333	12248	-29.96	NO	-
2198	ZINC04033661	14360	-29.96	NO	-
2199	ZINC00411378	2320	-29.95	NO	-
2200	ZINC00667543	3940	-29.95	NO	-
2201	ZINC01210847	5594	-29.95	NO	-
2202	ZINC03508666	10658	-29.95	NO	-
2203	ZINC03519495	10803	-29.95	NO	-
2204	ZINC03578584	11138	-29.95	NO	-
2205	ZINC00252070	1573	-29.94	NO	-
2206	ZINC00429764	2578	-29.94	NO	-
2207	ZINC00600292	113	-29.94	YES	2
2208	ZINC01076710	5191	-29.94	NO	-
2209	ZINC01430578	6016	-29.94	NO	-
2210	ZINC01510855	6231	-29.94	NO	-
2211	ZINC01961884	6656	-29.94	NO	-
2212	ZINC03258099	9167	-29.94	NO	-
2213	ZINC03389092	9690	-29.94	NO	-
2214	ZINC03450140	10112	-29.94	NO	-
2215	ZINC04266445	14758	-29.94	NO	-
2216	ZINC04413135	15053	-29.94	NO	-
2217	ZINC02024908	6753	-29.93	NO	-
2218	ZINC02392028	7142	-29.93	NO	-
2219	ZINC02713184	7784	-29.93	NO	-
2220	ZINC02877419	8504	-29.93	NO	-
2221	ZINC02918926	8621	-29.93	NO	-
2222	ZINC03005421	8772	-29.93	NO	-
2223	ZINC03516252	10759	-29.93	NO	-
2224	ZINC00051280	238	-29.92	NO	-
2225	ZINC00122323	804	-29.92	NO	-
2226	ZINC01056039	5067	-29.92	NO	-
2227	ZINC01822385	6443	-29.92	NO	-
2228	ZINC03189765	8967	-29.92	NO	-
2229	ZINC03245606	9132	-29.92	NO	-
2230	ZINC03247154	9141	-29.92	NO	-
2231	ZINC03507256	10619	-29.92	NO	-
2232	ZINC03567987	11064	-29.92	NO	-
2233	ZINC03815027	108	-29.92	YES	2
2234	ZINC03815304	7	-29.92	YES	1
2235	ZINC03815359	3	-29.92	YES	1
2236	ZINC03992737	14142	-29.92	NO	-
2237	ZINC00773776	4102	-29.91	NO	-
2238	ZINC03961944	13543	-29.91	NO	-
2239	ZINC04470571	15362	-29.91	NO	-
2240	ZINC00095674	596	-29.9	NO	-
2241	ZINC01922301	6529	-29.9	NO	-
2242	ZINC02644845	7583	-29.9	NO	-
2243	ZINC03610069	11291	-29.9	NO	-
2244	ZINC04465416	15208	-29.9	NO	-
2245	ZINC00148080	1000	-29.89	NO	-
2246	ZINC00999527	4802	-29.89	NO	-
2247	ZINC03244631	9125	-29.89	NO	-
2248	ZINC03436597	10048	-29.89	NO	-
2249	ZINC03815283	129	-29.89	YES	2
2250	ZINC00008720	32	-29.88	NO	-
2251	ZINC00509982	3076	-29.88	NO	-
2252	ZINC00608694	3637	-29.88	NO	-
2253	ZINC00811267	4259	-29.88	NO	-
2254	ZINC01922247	6526	-29.88	NO	-
2255	ZINC02735492	7978	-29.88	NO	-
2256	ZINC03350525	9474	-29.88	NO	-
2257	ZINC03388464	9667	-29.88	NO	-
2258	ZINC03516074	10755	-29.88	NO	-
2259	ZINC04263030	14752	-29.88	NO	-
2260	ZINC04268051	14766	-29.88	NO	-
2261	ZINC00111777	727	-29.87	NO	-
2262	ZINC00118581	23	-29.87	YES	2
2263	ZINC00139406	934	-29.87	NO	-
2264	ZINC00360401	2071	-29.87	NO	-
2265	ZINC01908525	6507	-29.87	NO	-
2266	ZINC03249679	9146	-29.87	NO	-
2267	ZINC03348485	9464	-29.87	NO	-
2268	ZINC03855107	12016	-29.87	NO	-
2269	ZINC03867499	12732	-29.87	NO	-
2270	ZINC03867538	12756	-29.87	NO	-
2271	ZINC03890910	13239	-29.87	NO	-
2272	ZINC04470339	15354	-29.87	NO	-
2273	ZINC00411847	2327	-29.86	NO	-
2274	ZINC00420554	2409	-29.86	NO	-
2275	ZINC02182949	6858	-29.86	NO	-
2276	ZINC02236516	6946	-29.86	NO	-
2277	ZINC02731227	7972	-29.86	NO	-
2278	ZINC02761873	8090	-29.86	NO	-
2279	ZINC02809752	8351	-29.86	NO	-
2280	ZINC03391466	9713	-29.86	NO	-
2281	ZINC03815328	95	-29.86	YES	2
2282	ZINC00081340	494	-29.85	NO	-
2283	ZINC00120427	775	-29.85	NO	-
2284	ZINC00614043	3716	-29.85	NO	-
2285	ZINC01109577	5309	-29.85	NO	-
2286	ZINC01386812	200	-29.85	YES	3
2287	ZINC03558491	10986	-29.85	NO	-
2288	ZINC03806542	11451	-29.85	NO	-
2289	ZINC00142126	957	-29.84	NO	-
2290	ZINC00350556	1996	-29.84	NO	-
2291	ZINC00432639	2592	-29.84	NO	-
2292	ZINC00543915	3296	-29.84	NO	-
2293	ZINC00716798	4052	-29.84	NO	-
2294	ZINC00938958	4609	-29.84	NO	-
2295	ZINC01245613	5696	-29.84	NO	-
2296	ZINC02627931	7513	-29.84	NO	-
2297	ZINC03466284	10282	-29.84	NO	-
2298	ZINC03497728	10513	-29.84	NO	-
2299	ZINC03986778	14082	-29.84	NO	-
2300	ZINC00092699	571	-29.83	NO	-
2301	ZINC01059747	5096	-29.83	NO	-
2302	ZINC01495426	6156	-29.83	NO	-
2303	ZINC02644402	7582	-29.83	NO	-
2304	ZINC02917540	8613	-29.83	NO	-
2305	ZINC03418179	9926	-29.83	NO	-
2306	ZINC03453750	10161	-29.83	NO	-
2307	ZINC03538498	10901	-29.83	NO	-
2308	ZINC00120511	776	-29.82	NO	-
2309	ZINC00706648	4031	-29.82	NO	-
2310	ZINC01429226	6010	-29.82	NO	-
2311	ZINC03507403	10630	-29.82	NO	-
2312	ZINC03854690	11950	-29.82	NO	-
2313	ZINC03867946	12890	-29.82	NO	-
2314	ZINC04183435	14616	-29.82	NO	-
2315	ZINC03414185	9905	-29.81	NO	-
2316	ZINC03512201	10724	-29.81	NO	-
2317	ZINC04492542	15423	-29.81	NO	-
2318	ZINC00170903	1077	-29.8	NO	-
2319	ZINC00578713	3535	-29.8	NO	-
2320	ZINC02380518	7134	-29.8	NO	-
2321	ZINC03401506	9844	-29.8	NO	-
2322	ZINC03411938	9894	-29.8	NO	-
2323	ZINC03625517	11373	-29.8	NO	-
2324	ZINC00533125	3221	-29.79	NO	-
2325	ZINC00616518	3738	-29.79	NO	-
2326	ZINC03452969	10151	-29.79	NO	-
2327	ZINC03461721	10235	-29.79	NO	-
2328	ZINC03864173	12582	-29.79	NO	-
2329	ZINC04141749	14512	-29.79	NO	-
2330	ZINC00082516	499	-29.78	NO	-
2331	ZINC00353826	2014	-29.78	NO	-
2332	ZINC00428490	2554	-29.78	NO	-
2333	ZINC00558260	3394	-29.78	NO	-
2334	ZINC00703490	4019	-29.78	NO	-
2335	ZINC01801262	6411	-29.78	NO	-
2336	ZINC02781672	8173	-29.78	NO	-
2337	ZINC03313322	9340	-29.78	NO	-
2338	ZINC03317457	9353	-29.78	NO	-
2339	ZINC03512281	10730	-29.78	NO	-
2340	ZINC04087359	14413	-29.78	NO	-
2341	ZINC04315967	14851	-29.78	NO	-
2342	ZINC04342017	14919	-29.78	NO	-
2343	ZINC04357766	14953	-29.78	NO	-
2344	ZINC00424348	2480	-29.77	NO	-
2345	ZINC03434933	10018	-29.77	NO	-
2346	ZINC03866723	12598	-29.77	NO	-
2347	ZINC00304479	1829	-29.76	NO	-
2348	ZINC00972495	4703	-29.76	NO	-
2349	ZINC01935502	6581	-29.76	NO	-
2350	ZINC03489380	10437	-29.76	NO	-
2351	ZINC03510803	10688	-29.76	NO	-
2352	ZINC03815034	47	-29.76	YES	2
2353	ZINC04290738	14813	-29.76	NO	-
2354	ZINC00112049	735	-29.75	NO	-
2355	ZINC00146737	993	-29.75	NO	-
2356	ZINC00191462	1188	-29.75	NO	-
2357	ZINC00405821	2289	-29.75	NO	-
2358	ZINC00574169	3506	-29.75	NO	-
2359	ZINC00784856	4162	-29.75	NO	-
2360	ZINC00822016	4332	-29.75	NO	-
2361	ZINC02218941	6914	-29.75	NO	-
2362	ZINC03815276	32	-29.75	YES	2
2363	ZINC03815278	144	-29.75	YES	2
2364	ZINC03853773	11834	-29.75	NO	-
2365	ZINC04126188	14495	-29.75	NO	-
2366	ZINC00012781	48	-29.74	NO	-
2367	ZINC01923359	6545	-29.74	NO	-
2368	ZINC01972443	6668	-29.74	NO	-
2369	ZINC02350778	7093	-29.74	NO	-
2370	ZINC02636331	7552	-29.74	NO	-
2371	ZINC03419057	9936	-29.74	NO	-
2372	ZINC03517182	10769	-29.74	NO	-
2373	ZINC03815058	228	-29.74	YES	9
2374	ZINC04488348	15412	-29.74	NO	-
2375	ZINC01021293	4872	-29.73	NO	-
2376	ZINC01958513	6631	-29.73	NO	-
2377	ZINC02444011	7232	-29.73	NO	-
2378	ZINC02893174	8548	-29.73	NO	-
2379	ZINC03435978	10033	-29.73	NO	-
2380	ZINC03474052	10331	-29.73	NO	-
2381	ZINC00191269	1187	-29.72	NO	-
2382	ZINC00399645	2273	-29.72	NO	-
2383	ZINC00436777	2619	-29.72	NO	-
2384	ZINC01501010	6197	-29.72	NO	-
2385	ZINC02423829	7192	-29.72	NO	-
2386	ZINC03401021	9842	-29.72	NO	-
2387	ZINC03436464	10042	-29.72	NO	-
2388	ZINC03452547	10138	-29.72	NO	-
2389	ZINC00211125	1278	-29.71	NO	-
2390	ZINC00819409	4323	-29.71	NO	-
2391	ZINC01285062	5747	-29.71	NO	-
2392	ZINC01489110	6132	-29.71	NO	-
2393	ZINC01960547	6644	-29.71	NO	-
2394	ZINC03500664	10548	-29.71	NO	-
2395	ZINC03523161	10809	-29.71	NO	-
2396	ZINC03853087	11750	-29.71	NO	-
2397	ZINC03857190	12102	-29.71	NO	-
2398	ZINC03858049	12216	-29.71	NO	-
2399	ZINC04462116	15134	-29.71	NO	-
2400	ZINC00255387	1609	-29.7	NO	-
2401	ZINC00863265	4457	-29.7	NO	-
2402	ZINC01187523	5531	-29.7	NO	-
2403	ZINC02664156	7662	-29.7	NO	-
2404	ZINC02718706	7840	-29.7	NO	-
2405	ZINC03113453	8891	-29.7	NO	-
2406	ZINC03149909	8915	-29.7	NO	-
2407	ZINC03818696	11469	-29.7	NO	-
2408	ZINC03849420	11522	-29.7	NO	-
2409	ZINC03853052	11741	-29.7	NO	-
2410	ZINC03971644	13821	-29.7	NO	-
2411	ZINC00083895	519	-29.69	NO	-
2412	ZINC00425043	2504	-29.69	NO	-
2413	ZINC00784652	4158	-29.69	NO	-
2414	ZINC01074723	5179	-29.69	NO	-
2415	ZINC01103296	5278	-29.69	NO	-
2416	ZINC01769665	6374	-29.69	NO	-
2417	ZINC01952862	6628	-29.69	NO	-
2418	ZINC03377602	9559	-29.69	NO	-
2419	ZINC03815197	30	-29.69	YES	2
2420	ZINC03859388	12387	-29.69	NO	-
2421	ZINC00500397	2998	-29.68	NO	-
2422	ZINC00509712	3070	-29.68	NO	-
2423	ZINC02964854	8708	-29.68	NO	-
2424	ZINC03291721	9280	-29.68	NO	-
2425	ZINC03366714	9524	-29.68	NO	-
2426	ZINC01972421	6666	-29.67	NO	-
2427	ZINC03530338	10857	-29.67	NO	-
2428	ZINC03815386	22	-29.67	YES	2
2429	ZINC03867513	12739	-29.67	NO	-
2430	ZINC04501002	15455	-29.67	NO	-
2431	ZINC00031488	132	-29.66	NO	-
2432	ZINC00546204	3310	-29.66	NO	-
2433	ZINC01220406	5639	-29.66	NO	-
2434	ZINC02455967	7266	-29.66	NO	-
2435	ZINC03443161	10087	-29.66	NO	-
2436	ZINC03476020	10372	-29.66	NO	-
2437	ZINC03517208	10771	-29.66	NO	-
2438	ZINC03577853	11133	-29.66	NO	-
2439	ZINC03815047	329	-29.66	YES	28
2440	ZINC04107347	14445	-29.66	NO	-
2441	ZINC00641477	3871	-29.65	NO	-
2442	ZINC03488047	10424	-29.65	NO	-
2443	ZINC03550397	10950	-29.65	NO	-
2444	ZINC03912391	13468	-29.65	NO	-
2445	ZINC03986866	14083	-29.65	NO	-
2446	ZINC04347774	14934	-29.65	NO	-
2447	ZINC04443420	15101	-29.65	NO	-
2448	ZINC00360604	2083	-29.64	NO	-
2449	ZINC01940342	6603	-29.64	NO	-
2450	ZINC03223327	9038	-29.64	NO	-
2451	ZINC03420648	9945	-29.64	NO	-
2452	ZINC03475027	10352	-29.64	NO	-
2453	ZINC00234208	1444	-29.63	NO	-
2454	ZINC01137330	5413	-29.63	NO	-
2455	ZINC01941331	6606	-29.63	NO	-
2456	ZINC02865271	8457	-29.63	NO	-
2457	ZINC03418980	9933	-29.63	NO	-
2458	ZINC00026573	100	-29.62	NO	-
2459	ZINC01917341	6511	-29.62	NO	-
2460	ZINC02762776	8099	-29.62	NO	-
2461	ZINC03933760	13492	-29.62	NO	-
2462	ZINC04160470	14539	-29.62	NO	-
2463	ZINC04267278	14763	-29.62	NO	-
2464	ZINC04317228	14863	-29.62	NO	-
2465	ZINC04464837	15165	-29.62	NO	-
2466	ZINC04617792	286	-29.62	YES	16
2467	ZINC00129200	844	-29.61	NO	-
2468	ZINC01095414	5250	-29.61	NO	-
2469	ZINC02736356	7984	-29.61	NO	-
2470	ZINC02914349	8596	-29.61	NO	-
2471	ZINC03471470	10308	-29.61	NO	-
2472	ZINC03849399	11518	-29.61	NO	-
2473	ZINC00104061	680	-29.6	NO	-
2474	ZINC00145918	984	-29.6	NO	-
2475	ZINC03436815	10055	-29.6	NO	-
2476	ZINC03479489	10406	-29.6	NO	-
2477	ZINC03821188	11486	-29.6	NO	-
2478	ZINC03863534	12564	-29.6	NO	-
2479	ZINC04193506	14625	-29.6	NO	-
2480	ZINC00399726	2279	-29.59	NO	-
2481	ZINC00887338	4515	-29.59	NO	-
2482	ZINC01109578	5310	-29.59	NO	-
2483	ZINC01833833	6451	-29.59	NO	-
2484	ZINC02342083	7075	-29.59	NO	-
2485	ZINC02652441	7612	-29.59	NO	-
2486	ZINC03613612	11329	-29.59	NO	-
2487	ZINC03815084	256	-29.59	YES	10
2488	ZINC03867474	12722	-29.59	NO	-
2489	ZINC00199181	1224	-29.58	NO	-
2490	ZINC00255344	1608	-29.58	NO	-
2491	ZINC00537452	3268	-29.58	NO	-
2492	ZINC00676226	3977	-29.58	NO	-
2493	ZINC02956567	8695	-29.58	NO	-
2494	ZINC03448033	10103	-29.58	NO	-
2495	ZINC03488708	10429	-29.58	NO	-
2496	ZINC00253437	1599	-29.57	NO	-
2497	ZINC00567093	3463	-29.57	NO	-
2498	ZINC01289313	5755	-29.57	NO	-
2499	ZINC02066560	6777	-29.57	NO	-
2500	ZINC02230151	6936	-29.57	NO	-
2501	ZINC02629140	7526	-29.57	NO	-
2502	ZINC03282807	9252	-29.57	NO	-
2503	ZINC03388420	9665	-29.57	NO	-
2504	ZINC03411259	9888	-29.57	NO	-
2505	ZINC03477080	10390	-29.57	NO	-
2506	ZINC03510585	10683	-29.57	NO	-
2507	ZINC03513761	10743	-29.57	NO	-
2508	ZINC03555555	10972	-29.57	NO	-
2509	ZINC03855146	12031	-29.57	NO	-
2510	ZINC04028875	14342	-29.57	NO	-
2511	ZINC04596030	15507	-29.57	NO	-
2512	ZINC00390115	2249	-29.56	NO	-
2513	ZINC00399297	2271	-29.56	NO	-
2514	ZINC00529094	3200	-29.56	NO	-
2515	ZINC00774706	4107	-29.56	NO	-
2516	ZINC02320420	7045	-29.56	NO	-
2517	ZINC02718984	7925	-29.56	NO	-
2518	ZINC02871510	8476	-29.56	NO	-
2519	ZINC03277288	9226	-29.56	NO	-
2520	ZINC03477068	10389	-29.56	NO	-
2521	ZINC03489502	10439	-29.56	NO	-
2522	ZINC03858291	12243	-29.56	NO	-
2523	ZINC00410357	2311	-29.55	NO	-
2524	ZINC01051770	5035	-29.55	NO	-
2525	ZINC01115158	5335	-29.55	NO	-
2526	ZINC01332678	5806	-29.55	NO	-
2527	ZINC01397429	5899	-29.55	NO	-
2528	ZINC01738048	6343	-29.55	NO	-
2529	ZINC02489308	7330	-29.55	NO	-
2530	ZINC02627932	7514	-29.55	NO	-
2531	ZINC03423591	9971	-29.55	NO	-
2532	ZINC03820806	11478	-29.55	NO	-
2533	ZINC04518395	15489	-29.55	NO	-
2534	ZINC00092693	569	-29.54	NO	-
2535	ZINC00094380	589	-29.54	NO	-
2536	ZINC00118716	768	-29.54	NO	-
2537	ZINC00376483	2161	-29.54	NO	-
2538	ZINC00377197	2166	-29.54	NO	-
2539	ZINC00434918	2602	-29.54	NO	-
2540	ZINC01108509	5301	-29.54	NO	-
2541	ZINC01307176	5782	-29.54	NO	-
2542	ZINC01730941	6337	-29.54	NO	-
2543	ZINC01972419	6664	-29.54	NO	-
2544	ZINC02621788	7471	-29.54	NO	-
2545	ZINC02777342	8162	-29.54	NO	-
2546	ZINC00477286	2902	-29.53	NO	-
2547	ZINC00891435	4524	-29.53	NO	-
2548	ZINC01163420	5487	-29.53	NO	-
2549	ZINC02798630	8295	-29.53	NO	-
2550	ZINC02914174	8593	-29.53	NO	-
2551	ZINC03437058	10063	-29.53	NO	-
2552	ZINC03503921	10562	-29.53	NO	-
2553	ZINC03507011	10603	-29.53	NO	-
2554	ZINC03867956	12894	-29.53	NO	-
2555	ZINC04167569	14560	-29.53	NO	-
2556	ZINC04221285	14651	-29.53	NO	-
2557	ZINC00382739	2190	-29.52	NO	-
2558	ZINC00386362	2217	-29.52	NO	-
2559	ZINC00623740	3802	-29.52	NO	-
2560	ZINC01263607	5718	-29.52	NO	-
2561	ZINC01495507	6164	-29.52	NO	-
2562	ZINC03198261	8978	-29.52	NO	-
2563	ZINC03815360	4	-29.52	YES	1
2564	ZINC00111835	729	-29.51	NO	-
2565	ZINC00209938	1273	-29.51	NO	-
2566	ZINC00611786	3676	-29.51	NO	-
2567	ZINC00679741	3983	-29.51	NO	-
2568	ZINC01054723	5061	-29.51	NO	-
2569	ZINC01738035	6342	-29.51	NO	-
2570	ZINC03474977	10348	-29.51	NO	-
2571	ZINC03658031	11407	-29.51	NO	-
2572	ZINC03815075	126	-29.51	YES	2
2573	ZINC03851597	11625	-29.51	NO	-
2574	ZINC03853038	11733	-29.51	NO	-
2575	ZINC04275320	14788	-29.51	NO	-
2576	ZINC04496457	15438	-29.51	NO	-
2577	ZINC00099307	660	-29.5	NO	-
2578	ZINC00179459	1114	-29.5	NO	-
2579	ZINC00279346	1724	-29.5	NO	-
2580	ZINC01934303	6576	-29.5	NO	-
2581	ZINC02775654	8157	-29.5	NO	-
2582	ZINC03532970	10876	-29.5	NO	-
2583	ZINC03852908	11705	-29.5	NO	-
2584	ZINC03886686	13076	-29.5	NO	-
2585	ZINC03987392	14087	-29.5	NO	-
2586	ZINC00411519	2322	-29.49	NO	-
2587	ZINC00423711	2469	-29.49	NO	-
2588	ZINC00425011	2501	-29.49	NO	-
2589	ZINC00646438	3886	-29.49	NO	-
2590	ZINC01960575	6647	-29.49	NO	-
2591	ZINC02464122	7279	-29.49	NO	-
2592	ZINC03060081	8827	-29.49	NO	-
2593	ZINC03418977	9932	-29.49	NO	-
2594	ZINC03419318	9937	-29.49	NO	-
2595	ZINC03497042	10492	-29.49	NO	-
2596	ZINC03852158	11662	-29.49	NO	-
2597	ZINC03993190	14200	-29.49	NO	-
2598	ZINC00807037	4238	-29.48	NO	-
2599	ZINC02280421	6986	-29.48	NO	-
2600	ZINC03148266	8912	-29.48	NO	-
2601	ZINC03186322	8965	-29.48	NO	-
2602	ZINC03225074	9047	-29.48	NO	-
2603	ZINC03307811	9314	-29.48	NO	-
2604	ZINC03308844	9320	-29.48	NO	-
2605	ZINC03385789	9635	-29.48	NO	-
2606	ZINC03436729	10054	-29.48	NO	-
2607	ZINC03507316	10627	-29.48	NO	-
2608	ZINC03508734	10667	-29.48	NO	-
2609	ZINC03767053	11436	-29.48	NO	-
2610	ZINC00121334	783	-29.47	NO	-
2611	ZINC01922244	6525	-29.47	NO	-
2612	ZINC03397160	9792	-29.47	NO	-
2613	ZINC00096192	603	-29.46	NO	-
2614	ZINC00904251	4550	-29.46	NO	-
2615	ZINC02344718	7078	-29.46	NO	-
2616	ZINC02741807	8003	-29.46	NO	-
2617	ZINC03111128	8887	-29.46	NO	-
2618	ZINC03510939	10692	-29.46	NO	-
2619	ZINC03517021	10766	-29.46	NO	-
2620	ZINC03853039	11734	-29.46	NO	-
2621	ZINC00010052	44	-29.45	NO	-
2622	ZINC00478525	2909	-29.45	NO	-
2623	ZINC01274120	5734	-29.45	NO	-
2624	ZINC01332561	5805	-29.45	NO	-
2625	ZINC02631245	7533	-29.45	NO	-
2626	ZINC02750460	8042	-29.45	NO	-
2627	ZINC02799126	8298	-29.45	NO	-
2628	ZINC03496999	10490	-29.45	NO	-
2629	ZINC03564209	11044	-29.45	NO	-
2630	ZINC03815072	52	-29.45	YES	2
2631	ZINC03867263	12692	-29.45	NO	-
2632	ZINC03958515	13530	-29.45	NO	-
2633	ZINC04176758	14605	-29.45	NO	-
2634	ZINC04292371	14820	-29.45	NO	-
2635	ZINC00049734	223	-29.44	NO	-
2636	ZINC01082332	5209	-29.44	NO	-
2637	ZINC02511408	7364	-29.44	NO	-
2638	ZINC03388390	9663	-29.44	NO	-
2639	ZINC03400870	9835	-29.44	NO	-
2640	ZINC03458021	10179	-29.44	NO	-
2641	ZINC03852660	11670	-29.44	NO	-
2642	ZINC03855157	12036	-29.44	NO	-
2643	ZINC03863737	12575	-29.44	NO	-
2644	ZINC04007953	14326	-29.44	NO	-
2645	ZINC04195255	14632	-29.44	NO	-
2646	ZINC04317474	14867	-29.44	NO	-
2647	ZINC04433619	15081	-29.44	NO	-
2648	ZINC00046785	208	-29.43	NO	-
2649	ZINC03029872	8790	-29.43	NO	-
2650	ZINC03385625	9625	-29.43	NO	-
2651	ZINC03535847	10884	-29.43	NO	-
2652	ZINC03621940	11369	-29.43	NO	-
2653	ZINC03851115	11589	-29.43	NO	-
2654	ZINC00664171	3930	-29.42	NO	-
2655	ZINC03476133	10379	-29.42	NO	-
2656	ZINC04381622	15001	-29.42	NO	-
2657	ZINC04465345	15198	-29.42	NO	-
2658	ZINC00468631	2827	-29.41	NO	-
2659	ZINC00816286	4296	-29.41	NO	-
2660	ZINC01030340	4910	-29.41	NO	-
2661	ZINC01187971	5535	-29.41	NO	-
2662	ZINC02763122	8101	-29.41	NO	-
2663	ZINC03399492	9820	-29.41	NO	-
2664	ZINC03619820	11359	-29.41	NO	-
2665	ZINC01090756	5228	-29.4	NO	-
2666	ZINC01211189	5597	-29.4	NO	-
2667	ZINC02796379	8278	-29.4	NO	-
2668	ZINC03280576	9237	-29.4	NO	-
2669	ZINC03476677	10384	-29.4	NO	-
2670	ZINC04355959	14950	-29.4	NO	-
2671	ZINC00613093	3701	-29.39	NO	-
2672	ZINC02644042	7580	-29.39	NO	-
2673	ZINC02852453	8417	-29.39	NO	-
2674	ZINC03867580	12761	-29.39	NO	-
2675	ZINC00089095	553	-29.38	NO	-
2676	ZINC00200247	1226	-29.38	NO	-
2677	ZINC00294195	1785	-29.38	NO	-
2678	ZINC00389406	2245	-29.38	NO	-
2679	ZINC01993406	6741	-29.38	NO	-
2680	ZINC03215850	9000	-29.38	NO	-
2681	ZINC04094711	14430	-29.38	NO	-
2682	ZINC00333718	1937	-29.37	NO	-
2683	ZINC01057181	5073	-29.37	NO	-
2684	ZINC01195171	5553	-29.37	NO	-
2685	ZINC02368391	7121	-29.37	NO	-
2686	ZINC03857499	12151	-29.37	NO	-
2687	ZINC04032872	14351	-29.37	NO	-
2688	ZINC04485195	15392	-29.37	NO	-
2689	ZINC04518367	15487	-29.37	NO	-
2690	ZINC00118768	770	-29.36	NO	-
2691	ZINC00580784	3544	-29.36	NO	-
2692	ZINC01331282	5799	-29.36	NO	-
2693	ZINC01981577	6705	-29.36	NO	-
2694	ZINC02319691	7042	-29.36	NO	-
2695	ZINC02747265	8019	-29.36	NO	-
2696	ZINC02873630	8486	-29.36	NO	-
2697	ZINC02937804	8658	-29.36	NO	-
2698	ZINC03850272	11550	-29.36	NO	-
2699	ZINC03851835	11643	-29.36	NO	-
2700	ZINC04179826	14613	-29.36	NO	-
2701	ZINC00048369	214	-29.35	NO	-
2702	ZINC01993402	6739	-29.35	NO	-
2703	ZINC02471430	7302	-29.35	NO	-
2704	ZINC03224937	9046	-29.35	NO	-
2705	ZINC03507934	10651	-29.35	NO	-
2706	ZINC03532536	10869	-29.35	NO	-
2707	ZINC03571200	11087	-29.35	NO	-
2708	ZINC04460686	15131	-29.35	NO	-
2709	ZINC00409133	2304	-29.34	NO	-
2710	ZINC00687372	4000	-29.34	NO	-
2711	ZINC01285063	5748	-29.34	NO	-
2712	ZINC02447702	7239	-29.34	NO	-
2713	ZINC02881493	8523	-29.34	NO	-
2714	ZINC03388736	9682	-29.34	NO	-
2715	ZINC03497000	10491	-29.34	NO	-
2716	ZINC03890028	13159	-29.34	NO	-
2717	ZINC00121599	792	-29.33	NO	-
2718	ZINC00991718	4769	-29.33	NO	-
2719	ZINC02280834	6987	-29.33	NO	-
2720	ZINC02692812	7728	-29.33	NO	-
2721	ZINC02721031	7955	-29.33	NO	-
2722	ZINC02868676	8461	-29.33	NO	-
2723	ZINC03319266	9360	-29.33	NO	-
2724	ZINC03573509	11108	-29.33	NO	-
2725	ZINC03815239	242	-29.33	YES	9
2726	ZINC01210028	5589	-29.32	NO	-
2727	ZINC01385887	5852	-29.32	NO	-
2728	ZINC02379955	7131	-29.32	NO	-
2729	ZINC02657980	7637	-29.32	NO	-
2730	ZINC03349443	9468	-29.32	NO	-
2731	ZINC03815218	174	-29.32	YES	2
2732	ZINC00211117	1277	-29.31	NO	-
2733	ZINC00496964	2990	-29.31	NO	-
2734	ZINC03287742	9267	-29.31	NO	-
2735	ZINC03451051	10117	-29.31	NO	-
2736	ZINC03652581	11401	-29.31	NO	-
2737	ZINC04465928	15244	-29.31	NO	-
2738	ZINC00059902	333	-29.3	NO	-
2739	ZINC00667147	3937	-29.3	NO	-
2740	ZINC00937467	4605	-29.3	NO	-
2741	ZINC02796296	8274	-29.3	NO	-
2742	ZINC03423715	9978	-29.3	NO	-
2743	ZINC03573517	11109	-29.3	NO	-
2744	ZINC04351358	14946	-29.3	NO	-
2745	ZINC00194235	1204	-29.29	NO	-
2746	ZINC00222250	1333	-29.29	NO	-
2747	ZINC00413922	2352	-29.29	NO	-
2748	ZINC00509253	3068	-29.29	NO	-
2749	ZINC01934132	6572	-29.29	NO	-
2750	ZINC02248864	6960	-29.29	NO	-
2751	ZINC02887348	8540	-29.29	NO	-
2752	ZINC03436579	10047	-29.29	NO	-
2753	ZINC03619243	11353	-29.29	NO	-
2754	ZINC03815388	13	-29.29	YES	2
2755	ZINC03855012	11988	-29.29	NO	-
2756	ZINC00141257	947	-29.28	NO	-
2757	ZINC00954545	4672	-29.28	NO	-
2758	ZINC02795475	8258	-29.28	NO	-
2759	ZINC03149969	8916	-29.28	NO	-
2760	ZINC03287831	9269	-29.28	NO	-
2761	ZINC03468262	10288	-29.28	NO	-
2762	ZINC03470772	10304	-29.28	NO	-
2763	ZINC03601912	11240	-29.28	NO	-
2764	ZINC03853692	11822	-29.28	NO	-
2765	ZINC03977667	13992	-29.28	NO	-
2766	ZINC00186267	1158	-29.27	NO	-
2767	ZINC00255599	1611	-29.27	NO	-
2768	ZINC00313008	1871	-29.27	NO	-
2769	ZINC00479865	2924	-29.27	NO	-
2770	ZINC01421280	5957	-29.27	NO	-
2771	ZINC02511406	7363	-29.27	NO	-
2772	ZINC02656950	7632	-29.27	NO	-
2773	ZINC02996577	8760	-29.27	NO	-
2774	ZINC03262904	9178	-29.27	NO	-
2775	ZINC03338223	9420	-29.27	NO	-
2776	ZINC04063815	14388	-29.27	NO	-
2777	ZINC00245824	1520	-29.26	NO	-
2778	ZINC00534183	3231	-29.26	NO	-
2779	ZINC00974963	4717	-29.26	NO	-
2780	ZINC01102776	5275	-29.26	NO	-
2781	ZINC01474099	6107	-29.26	NO	-
2782	ZINC02452086	7251	-29.26	NO	-
2783	ZINC02494671	7337	-29.26	NO	-
2784	ZINC02860584	8442	-29.26	NO	-
2785	ZINC02872976	8484	-29.26	NO	-
2786	ZINC03488722	10431	-29.26	NO	-
2787	ZINC04015738	14331	-29.26	NO	-
2788	ZINC04485064	15387	-29.26	NO	-
2789	ZINC00083134	512	-29.25	NO	-
2790	ZINC00350973	2000	-29.25	NO	-
2791	ZINC01389448	5882	-29.25	NO	-
2792	ZINC01936581	6586	-29.25	NO	-
2793	ZINC02796385	8279	-29.25	NO	-
2794	ZINC03392347	9733	-29.25	NO	-
2795	ZINC03992954	14171	-29.25	NO	-
2796	ZINC00096553	607	-29.24	NO	-
2797	ZINC00163317	1057	-29.24	NO	-
2798	ZINC00529174	3201	-29.24	NO	-
2799	ZINC00613181	3706	-29.24	NO	-
2800	ZINC00868438	4477	-29.24	NO	-
2801	ZINC00976348	4719	-29.24	NO	-
2802	ZINC01000878	4811	-29.24	NO	-
2803	ZINC01252559	5706	-29.24	NO	-
2804	ZINC02231847	6937	-29.24	NO	-
2805	ZINC02713215	7793	-29.24	NO	-
2806	ZINC02787450	8206	-29.24	NO	-
2807	ZINC03854673	11948	-29.24	NO	-
2808	ZINC04517385	15479	-29.24	NO	-
2809	ZINC00774579	4104	-29.23	NO	-
2810	ZINC02616613	7452	-29.23	NO	-
2811	ZINC03206271	8985	-29.23	NO	-
2812	ZINC03560848	11010	-29.23	NO	-
2813	ZINC03815044	168	-29.23	YES	2
2814	ZINC03867815	12829	-29.23	NO	-
2815	ZINC00132451	879	-29.22	NO	-
2816	ZINC00794862	4182	-29.22	NO	-
2817	ZINC02404465	7157	-29.22	NO	-
2818	ZINC03388526	9673	-29.22	NO	-
2819	ZINC03488696	10427	-29.22	NO	-
2820	ZINC03867525	12746	-29.22	NO	-
2821	ZINC04087768	14415	-29.22	NO	-
2822	ZINC04348451	14937	-29.22	NO	-
2823	ZINC00184240	1150	-29.21	NO	-
2824	ZINC00643453	3875	-29.21	NO	-
2825	ZINC00998408	4799	-29.21	NO	-
2826	ZINC01105801	5287	-29.21	NO	-
2827	ZINC01954731	6630	-29.21	NO	-
2828	ZINC02587434	7427	-29.21	NO	-
2829	ZINC03262160	9174	-29.21	NO	-
2830	ZINC04225086	14673	-29.21	NO	-
2831	ZINC04332571	14905	-29.21	NO	-
2832	ZINC04356652	14952	-29.21	NO	-
2833	ZINC04493279	15435	-29.21	NO	-
2834	ZINC00623613	3801	-29.2	NO	-
2835	ZINC01982765	6727	-29.2	NO	-
2836	ZINC02357924	7105	-29.2	NO	-
2837	ZINC03234776	9087	-29.2	NO	-
2838	ZINC03437336	10065	-29.2	NO	-
2839	ZINC03567567	11061	-29.2	NO	-
2840	ZINC03857155	12093	-29.2	NO	-
2841	ZINC03866896	12628	-29.2	NO	-
2842	ZINC03902579	13387	-29.2	NO	-
2843	ZINC04245239	14694	-29.2	NO	-
2844	ZINC04518476	15491	-29.2	NO	-
2845	ZINC00058804	300	-29.19	NO	-
2846	ZINC00202988	1248	-29.19	NO	-
2847	ZINC00423633	2456	-29.19	NO	-
2848	ZINC00536085	3251	-29.19	NO	-
2849	ZINC00619604	3767	-29.19	NO	-
2850	ZINC00756528	4088	-29.19	NO	-
2851	ZINC00862854	4453	-29.19	NO	-
2852	ZINC01495381	6152	-29.19	NO	-
2853	ZINC03472668	10316	-29.19	NO	-
2854	ZINC03906353	13409	-29.19	NO	-
2855	ZINC04241369	14693	-29.19	NO	-
2856	ZINC00148048	999	-29.18	NO	-
2857	ZINC00171053	1078	-29.18	NO	-
2858	ZINC00385128	2207	-29.18	NO	-
2859	ZINC01216454	5617	-29.18	NO	-
2860	ZINC01877659	6470	-29.18	NO	-
2861	ZINC03155297	8931	-29.18	NO	-
2862	ZINC04464593	15160	-29.18	NO	-
2863	ZINC00104621	14	-29.17	YES	2
2864	ZINC00410517	2313	-29.17	NO	-
2865	ZINC01163459	5488	-29.17	NO	-
2866	ZINC01306501	5779	-29.17	NO	-
2867	ZINC02426868	7193	-29.17	NO	-
2868	ZINC03254672	9159	-29.17	NO	-
2869	ZINC03436634	10051	-29.17	NO	-
2870	ZINC03437496	10067	-29.17	NO	-
2871	ZINC03579596	11153	-29.17	NO	-
2872	ZINC04038454	14365	-29.17	NO	-
2873	ZINC00450808	2706	-29.16	NO	-
2874	ZINC00992641	4771	-29.16	NO	-
2875	ZINC02410474	7168	-29.16	NO	-
2876	ZINC02419361	7179	-29.16	NO	-
2877	ZINC02699056	7743	-29.16	NO	-
2878	ZINC03479533	10407	-29.16	NO	-
2879	ZINC03488564	10426	-29.16	NO	-
2880	ZINC03612353	11317	-29.16	NO	-
2881	ZINC03657973	11405	-29.16	NO	-
2882	ZINC04061280	14387	-29.16	NO	-
2883	ZINC04517394	15480	-29.16	NO	-
2884	ZINC00222486	1347	-29.15	NO	-
2885	ZINC00234865	1458	-29.15	NO	-
2886	ZINC00266048	1690	-29.15	NO	-
2887	ZINC00592153	3617	-29.15	NO	-
2888	ZINC03449033	10104	-29.15	NO	-
2889	ZINC03513381	10738	-29.15	NO	-
2890	ZINC03862997	12531	-29.15	NO	-
2891	ZINC00425136	2506	-29.14	NO	-
2892	ZINC00505393	3024	-29.14	NO	-
2893	ZINC02194261	6868	-29.14	NO	-
2894	ZINC02329765	7061	-29.14	NO	-
2895	ZINC03239579	9106	-29.14	NO	-
2896	ZINC03371158	9540	-29.14	NO	-
2897	ZINC03457826	10174	-29.14	NO	-
2898	ZINC03475121	10361	-29.14	NO	-
2899	ZINC03495333	10463	-29.14	NO	-
2900	ZINC03511196	10704	-29.14	NO	-
2901	ZINC03815282	48	-29.14	YES	2
2902	ZINC03860063	12454	-29.14	NO	-
2903	ZINC00428476	2552	-29.13	NO	-
2904	ZINC01010351	4835	-29.13	NO	-
2905	ZINC01278881	5742	-29.13	NO	-
2906	ZINC02768993	8137	-29.13	NO	-
2907	ZINC03247206	9142	-29.13	NO	-
2908	ZINC03488718	10430	-29.13	NO	-
2909	ZINC03969310	13701	-29.13	NO	-
2910	ZINC04265459	14756	-29.13	NO	-
2911	ZINC04275777	14790	-29.13	NO	-
2912	ZINC04617794	289	-29.13	YES	16
2913	ZINC00064281	376	-29.12	NO	-
2914	ZINC00111944	734	-29.12	NO	-
2915	ZINC00151213	11	-29.12	YES	2
2916	ZINC00294165	1783	-29.12	NO	-
2917	ZINC00583663	3582	-29.12	NO	-
2918	ZINC02200899	6884	-29.12	NO	-
2919	ZINC02795309	8256	-29.12	NO	-
2920	ZINC03397211	9797	-29.12	NO	-
2921	ZINC03406567	9872	-29.12	NO	-
2922	ZINC03892551	13326	-29.12	NO	-
2923	ZINC03970859	13794	-29.12	NO	-
2924	ZINC04438331	15086	-29.12	NO	-
2925	ZINC00360403	2073	-29.11	NO	-
2926	ZINC02679761	7689	-29.11	NO	-
2927	ZINC03400283	9825	-29.11	NO	-
2928	ZINC03427989	9995	-29.11	NO	-
2929	ZINC03500617	10547	-29.11	NO	-
2930	ZINC00138080	924	-29.1	NO	-
2931	ZINC00239076	1488	-29.1	NO	-
2932	ZINC00819085	4310	-29.1	NO	-
2933	ZINC03222146	9032	-29.1	NO	-
2934	ZINC03299894	9302	-29.1	NO	-
2935	ZINC00054800	280	-29.09	NO	-
2936	ZINC01392862	5893	-29.09	NO	-
2937	ZINC02050669	6761	-29.09	NO	-
2938	ZINC02914172	8592	-29.09	NO	-
2939	ZINC03129947	8899	-29.09	NO	-
2940	ZINC03418629	9929	-29.09	NO	-
2941	ZINC03436631	10050	-29.09	NO	-
2942	ZINC03474910	10346	-29.09	NO	-
2943	ZINC04627889	15530	-29.09	NO	-
2944	ZINC00012105	45	-29.08	NO	-
2945	ZINC01239216	5681	-29.08	NO	-
2946	ZINC02212860	6906	-29.08	NO	-
2947	ZINC03250695	9149	-29.08	NO	-
2948	ZINC03499697	10535	-29.08	NO	-
2949	ZINC03507789	10644	-29.08	NO	-
2950	ZINC03591880	11183	-29.08	NO	-
2951	ZINC04107392	14446	-29.08	NO	-
2952	ZINC00152172	1029	-29.07	NO	-
2953	ZINC00178731	1107	-29.07	NO	-
2954	ZINC00424899	2488	-29.07	NO	-
2955	ZINC01060449	5102	-29.07	NO	-
2956	ZINC02627699	7508	-29.07	NO	-
2957	ZINC03273564	9212	-29.07	NO	-
2958	ZINC03513383	10739	-29.07	NO	-
2959	ZINC01040906	4982	-29.06	NO	-
2960	ZINC02455964	7265	-29.06	NO	-
2961	ZINC03507211	10614	-29.06	NO	-
2962	ZINC03912227	13460	-29.06	NO	-
2963	ZINC00003289	5	-29.05	NO	-
2964	ZINC00132197	878	-29.05	NO	-
2965	ZINC00147521	997	-29.05	NO	-
2966	ZINC00358001	2044	-29.05	NO	-
2967	ZINC00424909	2491	-29.05	NO	-
2968	ZINC00473127	2882	-29.05	NO	-
2969	ZINC01035017	4946	-29.05	NO	-
2970	ZINC02713328	7808	-29.05	NO	-
2971	ZINC02871271	8475	-29.05	NO	-
2972	ZINC03237345	9094	-29.05	NO	-
2973	ZINC03280167	9236	-29.05	NO	-
2974	ZINC00482392	2932	-29.04	NO	-
2975	ZINC01106081	5289	-29.04	NO	-
2976	ZINC02565104	7414	-29.04	NO	-
2977	ZINC02937961	8659	-29.04	NO	-
2978	ZINC03394421	9756	-29.04	NO	-
2979	ZINC03418888	9931	-29.04	NO	-
2980	ZINC00131883	870	-29.03	NO	-
2981	ZINC02843105	8392	-29.03	NO	-
2982	ZINC03244022	9120	-29.03	NO	-
2983	ZINC03424768	9982	-29.03	NO	-
2984	ZINC03497476	10501	-29.03	NO	-
2985	ZINC03858156	12229	-29.03	NO	-
2986	ZINC04019047	14337	-29.03	NO	-
2987	ZINC04275902	14793	-29.03	NO	-
2988	ZINC00583737	3586	-29.02	NO	-
2989	ZINC00781503	4138	-29.02	NO	-
2990	ZINC01273340	5731	-29.02	NO	-
2991	ZINC01386782	128	-29.02	YES	2
2992	ZINC02692831	7730	-29.02	NO	-
2993	ZINC02795489	8260	-29.02	NO	-
2994	ZINC02809271	8348	-29.02	NO	-
2995	ZINC02971112	8729	-29.02	NO	-
2996	ZINC03266622	9193	-29.02	NO	-
2997	ZINC03339527	9427	-29.02	NO	-
2998	ZINC03411999	9897	-29.02	NO	-
2999	ZINC03815267	293	-29.02	YES	16
3000	ZINC03869032	13045	-29.02	NO	-
3001	ZINC04488115	15411	-29.02	NO	-
3002	ZINC00009851	122	-29.01	YES	2
3003	ZINC00138576	927	-29.01	NO	-
3004	ZINC00266057	1691	-29.01	NO	-
3005	ZINC00423595	2450	-29.01	NO	-
3006	ZINC02084667	6789	-29.01	NO	-
3007	ZINC02869022	8467	-29.01	NO	-
3008	ZINC02999117	8766	-29.01	NO	-
3009	ZINC03853635	11809	-29.01	NO	-
3010	ZINC04469798	15319	-29.01	NO	-
3011	ZINC00035707	153	-29.0	NO	-
3012	ZINC02796362	8277	-29.0	NO	-
3013	ZINC03268941	9201	-29.0	NO	-
3014	ZINC03815338	55	-29.0	YES	2
3015	ZINC03815406	100	-29.0	YES	2
3016	ZINC03853012	11725	-29.0	NO	-
3017	ZINC03868796	13028	-29.0	NO	-
3018	ZINC01063933	5122	-28.99	NO	-
3019	ZINC01740865	6348	-28.99	NO	-
3020	ZINC01934389	6578	-28.99	NO	-
3021	ZINC02748170	8024	-28.99	NO	-
3022	ZINC00083056	505	-28.98	NO	-
3023	ZINC00390622	2253	-28.98	NO	-
3024	ZINC00419384	2401	-28.98	NO	-
3025	ZINC00714089	4049	-28.98	NO	-
3026	ZINC00857799	4444	-28.98	NO	-
3027	ZINC02571787	7422	-28.98	NO	-
3028	ZINC02718743	7861	-28.98	NO	-
3029	ZINC03357251	9499	-28.98	NO	-
3030	ZINC03398542	9805	-28.98	NO	-
3031	ZINC03560589	11005	-28.98	NO	-
3032	ZINC03971584	13814	-28.98	NO	-
3033	ZINC04462880	15136	-28.98	NO	-
3034	ZINC04627880	15528	-28.98	NO	-
3035	ZINC00180586	1117	-28.97	NO	-
3036	ZINC00238463	1487	-28.97	NO	-
3037	ZINC00449678	2699	-28.97	NO	-
3038	ZINC00467944	2818	-28.97	NO	-
3039	ZINC00620377	3779	-28.97	NO	-
3040	ZINC00780256	4135	-28.97	NO	-
3041	ZINC01011289	4836	-28.97	NO	-
3042	ZINC01351331	5817	-28.97	NO	-
3043	ZINC02181820	6854	-28.97	NO	-
3044	ZINC02846182	8396	-28.97	NO	-
3045	ZINC03326318	9377	-28.97	NO	-
3046	ZINC03407283	9877	-28.97	NO	-
3047	ZINC03413678	9904	-28.97	NO	-
3048	ZINC03507870	10647	-28.97	NO	-
3049	ZINC03853607	11806	-28.97	NO	-
3050	ZINC03853627	11808	-28.97	NO	-
3051	ZINC03857369	12129	-28.97	NO	-
3052	ZINC04464524	15157	-28.97	NO	-
3053	ZINC01387520	5862	-28.96	NO	-
3054	ZINC02199701	6881	-28.96	NO	-
3055	ZINC02205742	6893	-28.96	NO	-
3056	ZINC02713217	7794	-28.96	NO	-
3057	ZINC03394573	9759	-28.96	NO	-
3058	ZINC00126731	832	-28.95	NO	-
3059	ZINC00387727	2222	-28.95	NO	-
3060	ZINC00621358	3792	-28.95	NO	-
3061	ZINC00649450	3889	-28.95	NO	-
3062	ZINC00867777	4473	-28.95	NO	-
3063	ZINC01444810	6050	-28.95	NO	-
3064	ZINC01504890	6210	-28.95	NO	-
3065	ZINC03206231	8984	-28.95	NO	-
3066	ZINC03387254	9649	-28.95	NO	-
3067	ZINC03461740	10237	-28.95	NO	-
3068	ZINC03536379	10887	-28.95	NO	-
3069	ZINC03602666	11242	-28.95	NO	-
3070	ZINC03857108	12087	-28.95	NO	-
3071	ZINC04284092	14809	-28.95	NO	-
3072	ZINC00487211	2956	-28.94	NO	-
3073	ZINC00535867	3237	-28.94	NO	-
3074	ZINC00627050	3817	-28.94	NO	-
3075	ZINC01415827	5951	-28.94	NO	-
3076	ZINC01509345	6222	-28.94	NO	-
3077	ZINC02356688	7098	-28.94	NO	-
3078	ZINC02692804	7727	-28.94	NO	-
3079	ZINC02705752	7755	-28.94	NO	-
3080	ZINC02749612	8034	-28.94	NO	-
3081	ZINC02794025	8239	-28.94	NO	-
3082	ZINC03059500	8826	-28.94	NO	-
3083	ZINC03497686	10510	-28.94	NO	-
3084	ZINC03859597	12413	-28.94	NO	-
3085	ZINC04317471	14865	-28.94	NO	-
3086	ZINC00402486	2285	-28.93	NO	-
3087	ZINC00456588	2749	-28.93	NO	-
3088	ZINC00558491	3400	-28.93	NO	-
3089	ZINC00802334	4217	-28.93	NO	-
3090	ZINC01050093	5023	-28.93	NO	-
3091	ZINC01054182	5049	-28.93	NO	-
3092	ZINC03224815	9042	-28.93	NO	-
3093	ZINC03368684	9535	-28.93	NO	-
3094	ZINC03430464	10004	-28.93	NO	-
3095	ZINC03852861	11699	-28.93	NO	-
3096	ZINC03857541	12160	-28.93	NO	-
3097	ZINC03862691	12520	-28.93	NO	-
3098	ZINC03885731	13072	-28.93	NO	-
3099	ZINC04110620	14458	-28.93	NO	-
3100	ZINC00286121	1741	-28.92	NO	-
3101	ZINC00295932	1787	-28.92	NO	-
3102	ZINC00349412	1985	-28.92	NO	-
3103	ZINC00553561	3361	-28.92	NO	-
3104	ZINC00555385	3380	-28.92	NO	-
3105	ZINC02436504	7218	-28.92	NO	-
3106	ZINC03459966	10211	-28.92	NO	-
3107	ZINC03969944	13755	-28.92	NO	-
3108	ZINC00007518	26	-28.91	NO	-
3109	ZINC00418142	2395	-28.91	NO	-
3110	ZINC00423590	2448	-28.91	NO	-
3111	ZINC00571824	3492	-28.91	NO	-
3112	ZINC00610523	3657	-28.91	NO	-
3113	ZINC00828140	4350	-28.91	NO	-
3114	ZINC02139639	6828	-28.91	NO	-
3115	ZINC04149007	14517	-28.91	NO	-
3116	ZINC00190189	1181	-28.9	NO	-
3117	ZINC00422578	2437	-28.9	NO	-
3118	ZINC00780254	4134	-28.9	NO	-
3119	ZINC00835018	4369	-28.9	NO	-
3120	ZINC01938441	6594	-28.9	NO	-
3121	ZINC02633997	7545	-28.9	NO	-
3122	ZINC03103531	8881	-28.9	NO	-
3123	ZINC03435644	10026	-28.9	NO	-
3124	ZINC03567487	11058	-28.9	NO	-
3125	ZINC03851608	11627	-28.9	NO	-
3126	ZINC03857619	12176	-28.9	NO	-
3127	ZINC01919018	6518	-28.89	NO	-
3128	ZINC02718814	7877	-28.89	NO	-
3129	ZINC03394587	9760	-28.89	NO	-
3130	ZINC03815245	259	-28.89	YES	10
3131	ZINC00222257	1338	-28.88	NO	-
3132	ZINC00239886	1492	-28.88	NO	-
3133	ZINC00424509	2484	-28.88	NO	-
3134	ZINC00460322	2766	-28.88	NO	-
3135	ZINC00628994	3827	-28.88	NO	-
3136	ZINC03233688	9080	-28.88	NO	-
3137	ZINC03377672	9565	-28.88	NO	-
3138	ZINC03394433	9757	-28.88	NO	-
3139	ZINC03526213	10833	-28.88	NO	-
3140	ZINC04033660	14359	-28.88	NO	-
3141	ZINC00160539	1048	-28.87	NO	-
3142	ZINC00310600	1861	-28.87	NO	-
3143	ZINC00531644	3215	-28.87	NO	-
3144	ZINC01074239	5177	-28.87	NO	-
3145	ZINC01426167	5984	-28.87	NO	-
3146	ZINC03217270	9016	-28.87	NO	-
3147	ZINC03352723	9484	-28.87	NO	-
3148	ZINC03604408	11254	-28.87	NO	-
3149	ZINC03815256	197	-28.87	YES	3
3150	ZINC04196815	14633	-28.87	NO	-
3151	ZINC00230772	1422	-28.86	NO	-
3152	ZINC00709345	4038	-28.86	NO	-
3153	ZINC00798414	4201	-28.86	NO	-
3154	ZINC02675493	7679	-28.86	NO	-
3155	ZINC03507317	10628	-28.86	NO	-
3156	ZINC03515794	10754	-28.86	NO	-
3157	ZINC04074966	14396	-28.86	NO	-
3158	ZINC00187239	1173	-28.85	NO	-
3159	ZINC00880816	4499	-28.85	NO	-
3160	ZINC01428186	5997	-28.85	NO	-
3161	ZINC02786784	8205	-28.85	NO	-
3162	ZINC02795501	8261	-28.85	NO	-
3163	ZINC02795513	8262	-28.85	NO	-
3164	ZINC03043855	8817	-28.85	NO	-
3165	ZINC03435918	10030	-28.85	NO	-
3166	ZINC03853083	11748	-28.85	NO	-
3167	ZINC03857590	12169	-28.85	NO	-
3168	ZINC04315740	14850	-28.85	NO	-
3169	ZINC04466354	15264	-28.85	NO	-
3170	ZINC04469508	15303	-28.85	NO	-
3171	ZINC00440976	2643	-28.84	NO	-
3172	ZINC00628132	3819	-28.84	NO	-
3173	ZINC01271831	5729	-28.84	NO	-
3174	ZINC01784502	6392	-28.84	NO	-
3175	ZINC03228840	9058	-28.84	NO	-
3176	ZINC03384727	9617	-28.84	NO	-
3177	ZINC03857187	12100	-28.84	NO	-
3178	ZINC00459396	2764	-28.83	NO	-
3179	ZINC00471327	2862	-28.83	NO	-
3180	ZINC00775580	4111	-28.83	NO	-
3181	ZINC01040112	4968	-28.83	NO	-
3182	ZINC01056165	5068	-28.83	NO	-
3183	ZINC02414984	7174	-28.83	NO	-
3184	ZINC02684367	7693	-28.83	NO	-
3185	ZINC02899500	8562	-28.83	NO	-
3186	ZINC03474023	10327	-28.83	NO	-
3187	ZINC03852878	11703	-28.83	NO	-
3188	ZINC04363996	14975	-28.83	NO	-
3189	ZINC00050356	232	-28.82	NO	-
3190	ZINC00191825	1189	-28.82	NO	-
3191	ZINC00319499	1911	-28.82	NO	-
3192	ZINC00679737	3982	-28.82	NO	-
3193	ZINC00713254	4047	-28.82	NO	-
3194	ZINC00832170	4357	-28.82	NO	-
3195	ZINC03283951	9258	-28.82	NO	-
3196	ZINC03468876	10293	-28.82	NO	-
3197	ZINC03475137	10363	-28.82	NO	-
3198	ZINC03907730	13422	-28.82	NO	-
3199	ZINC04639647	15546	-28.82	NO	-
3200	ZINC00083235	515	-28.81	NO	-
3201	ZINC00134370	892	-28.81	NO	-
3202	ZINC00141138	941	-28.81	NO	-
3203	ZINC00205649	1256	-28.81	NO	-
3204	ZINC00628454	3824	-28.81	NO	-
3205	ZINC00815154	4285	-28.81	NO	-
3206	ZINC01051663	5032	-28.81	NO	-
3207	ZINC02627336	7502	-28.81	NO	-
3208	ZINC02918944	8623	-28.81	NO	-
3209	ZINC03598906	11220	-28.81	NO	-
3210	ZINC03851610	11629	-28.81	NO	-
3211	ZINC03993167	14198	-28.81	NO	-
3212	ZINC01118129	5348	-28.8	NO	-
3213	ZINC01225053	5643	-28.8	NO	-
3214	ZINC01993401	6738	-28.8	NO	-
3215	ZINC02124196	6815	-28.8	NO	-
3216	ZINC03495557	10473	-28.8	NO	-
3217	ZINC03866825	12611	-28.8	NO	-
3218	ZINC04167262	14555	-28.8	NO	-
3219	ZINC04174753	14599	-28.8	NO	-
3220	ZINC04464453	15153	-28.8	NO	-
3221	ZINC00020362	61	-28.79	YES	2
3222	ZINC00033588	145	-28.79	NO	-
3223	ZINC00444190	2664	-28.79	NO	-
3224	ZINC01081918	5207	-28.79	NO	-
3225	ZINC01111573	5321	-28.79	NO	-
3226	ZINC01794691	6402	-28.79	NO	-
3227	ZINC02299948	7010	-28.79	NO	-
3228	ZINC02431479	7207	-28.79	NO	-
3229	ZINC02737669	7992	-28.79	NO	-
3230	ZINC03320337	9362	-28.79	NO	-
3231	ZINC03436726	10053	-28.79	NO	-
3232	ZINC03867971	12906	-28.79	NO	-
3233	ZINC04414352	15056	-28.79	NO	-
3234	ZINC00080791	483	-28.78	NO	-
3235	ZINC01160232	5476	-28.78	NO	-
3236	ZINC01306530	5780	-28.78	NO	-
3237	ZINC02372700	7125	-28.78	NO	-
3238	ZINC02689530	7703	-28.78	NO	-
3239	ZINC03423447	9967	-28.78	NO	-
3240	ZINC03452224	10128	-28.78	NO	-
3241	ZINC03542451	10907	-28.78	NO	-
3242	ZINC00023244	82	-28.77	NO	-
3243	ZINC00028934	122	-28.77	NO	-
3244	ZINC00118570	9	-28.77	YES	2
3245	ZINC00936567	4601	-28.77	NO	-
3246	ZINC01002197	4816	-28.77	NO	-
3247	ZINC01125604	5376	-28.77	NO	-
3248	ZINC01429801	6014	-28.77	NO	-
3249	ZINC02305226	7014	-28.77	NO	-
3250	ZINC03508669	10659	-28.77	NO	-
3251	ZINC04051059	14370	-28.77	NO	-
3252	ZINC04470129	15333	-28.77	NO	-
3253	ZINC00949691	4658	-28.76	NO	-
3254	ZINC01104797	5283	-28.76	NO	-
3255	ZINC03234957	9088	-28.76	NO	-
3256	ZINC03451438	10119	-28.76	NO	-
3257	ZINC03508075	10655	-28.76	NO	-
3258	ZINC03572279	11095	-28.76	NO	-
3259	ZINC04462930	15137	-28.76	NO	-
3260	ZINC00399692	2276	-28.75	NO	-
3261	ZINC00473854	2887	-28.75	NO	-
3262	ZINC00504515	3022	-28.75	NO	-
3263	ZINC01398382	5905	-28.75	NO	-
3264	ZINC02336668	7070	-28.75	NO	-
3265	ZINC02875064	8494	-28.75	NO	-
3266	ZINC03387199	9642	-28.75	NO	-
3267	ZINC03908242	13432	-28.75	NO	-
3268	ZINC04387635	15007	-28.75	NO	-
3269	ZINC04464364	15144	-28.75	NO	-
3270	ZINC00350431	1994	-28.74	NO	-
3271	ZINC00558282	3398	-28.74	NO	-
3272	ZINC00602287	3628	-28.74	NO	-
3273	ZINC00983692	4737	-28.74	NO	-
3274	ZINC02360267	7111	-28.74	NO	-
3275	ZINC03379650	9579	-28.74	NO	-
3276	ZINC03446469	10099	-28.74	NO	-
3277	ZINC00205353	1253	-28.73	NO	-
3278	ZINC00428488	2553	-28.73	NO	-
3279	ZINC02259525	6966	-28.73	NO	-
3280	ZINC02692773	7721	-28.73	NO	-
3281	ZINC03535846	10882	-28.73	NO	-
3282	ZINC03644692	11393	-28.73	NO	-
3283	ZINC03863128	12540	-28.73	NO	-
3284	ZINC03983057	14040	-28.73	NO	-
3285	ZINC04496824	15449	-28.73	NO	-
3286	ZINC00628402	3823	-28.72	NO	-
3287	ZINC01016566	4851	-28.72	NO	-
3288	ZINC03377660	9564	-28.72	NO	-
3289	ZINC03523160	10808	-28.72	NO	-
3290	ZINC03851392	11607	-28.72	NO	-
3291	ZINC04433226	15079	-28.72	NO	-
3292	ZINC00096710	609	-28.71	NO	-
3293	ZINC00428166	2544	-28.71	NO	-
3294	ZINC00819107	4312	-28.71	NO	-
3295	ZINC01091326	5237	-28.71	NO	-
3296	ZINC01993407	6742	-28.71	NO	-
3297	ZINC02642780	7578	-28.71	NO	-
3298	ZINC02798385	8292	-28.71	NO	-
3299	ZINC02947732	8675	-28.71	NO	-
3300	ZINC03527193	10846	-28.71	NO	-
3301	ZINC03815138	81	-28.71	YES	2
3302	ZINC00223426	1359	-28.7	NO	-
3303	ZINC00315496	1889	-28.7	NO	-
3304	ZINC00778498	4115	-28.7	NO	-
3305	ZINC01960624	6649	-28.7	NO	-
3306	ZINC03276497	9222	-28.7	NO	-
3307	ZINC03391501	9716	-28.7	NO	-
3308	ZINC03397194	9794	-28.7	NO	-
3309	ZINC03858606	12303	-28.7	NO	-
3310	ZINC04167265	14556	-28.7	NO	-
3311	ZINC00097645	629	-28.69	NO	-
3312	ZINC00509785	3071	-28.69	NO	-
3313	ZINC02219249	6916	-28.69	NO	-
3314	ZINC04485193	15391	-28.69	NO	-
3315	ZINC00414607	2353	-28.68	NO	-
3316	ZINC00479820	2923	-28.68	NO	-
3317	ZINC00533455	3226	-28.68	NO	-
3318	ZINC00547032	3317	-28.68	NO	-
3319	ZINC02751904	8051	-28.68	NO	-
3320	ZINC03315753	9347	-28.68	NO	-
3321	ZINC03452461	10135	-28.68	NO	-
3322	ZINC03815196	31	-28.68	YES	2
3323	ZINC04004262	14313	-28.68	NO	-
3324	ZINC04274578	14775	-28.68	NO	-
3325	ZINC00060411	336	-28.67	NO	-
3326	ZINC00422787	2440	-28.67	NO	-
3327	ZINC00528394	3189	-28.67	NO	-
3328	ZINC01052183	5039	-28.67	NO	-
3329	ZINC01880810	6474	-28.67	NO	-
3330	ZINC01936578	6584	-28.67	NO	-
3331	ZINC02487976	7329	-28.67	NO	-
3332	ZINC02861584	8448	-28.67	NO	-
3333	ZINC03459948	10209	-28.67	NO	-
3334	ZINC03907058	13411	-28.67	NO	-
3335	ZINC00423613	2454	-28.66	NO	-
3336	ZINC00620376	3778	-28.66	NO	-
3337	ZINC00989515	4760	-28.66	NO	-
3338	ZINC01508813	6219	-28.66	NO	-
3339	ZINC03445368	10096	-28.66	NO	-
3340	ZINC03476253	10382	-28.66	NO	-
3341	ZINC03495552	10472	-28.66	NO	-
3342	ZINC03815332	86	-28.66	YES	2
3343	ZINC03867486	12728	-28.66	NO	-
3344	ZINC00026537	99	-28.65	NO	-
3345	ZINC00073590	450	-28.65	NO	-
3346	ZINC00501452	3005	-28.65	NO	-
3347	ZINC01196002	5555	-28.65	NO	-
3348	ZINC02628412	7520	-28.65	NO	-
3349	ZINC03469510	10300	-28.65	NO	-
3350	ZINC03852667	11672	-28.65	NO	-
3351	ZINC04468235	15288	-28.65	NO	-
3352	ZINC04517444	15481	-28.65	NO	-
3353	ZINC00058881	308	-28.64	NO	-
3354	ZINC00104098	682	-28.64	NO	-
3355	ZINC01079690	5202	-28.64	NO	-
3356	ZINC01093714	5245	-28.64	NO	-
3357	ZINC01981190	6691	-28.64	NO	-
3358	ZINC03277447	9228	-28.64	NO	-
3359	ZINC03537285	10890	-28.64	NO	-
3360	ZINC03552644	10958	-28.64	NO	-
3361	ZINC03560593	11006	-28.64	NO	-
3362	ZINC04268026	14765	-28.64	NO	-
3363	ZINC04466073	15254	-28.64	NO	-
3364	ZINC00311294	1863	-28.63	NO	-
3365	ZINC00389252	2242	-28.63	NO	-
3366	ZINC00541775	3285	-28.63	NO	-
3367	ZINC00774905	4110	-28.63	NO	-
3368	ZINC01015946	4847	-28.63	NO	-
3369	ZINC01019019	4863	-28.63	NO	-
3370	ZINC01034662	4934	-28.63	NO	-
3371	ZINC01094323	5247	-28.63	NO	-
3372	ZINC01495523	6165	-28.63	NO	-
3373	ZINC02421766	7184	-28.63	NO	-
3374	ZINC02465539	7282	-28.63	NO	-
3375	ZINC02627474	7503	-28.63	NO	-
3376	ZINC03013600	8778	-28.63	NO	-
3377	ZINC03170274	8943	-28.63	NO	-
3378	ZINC03217159	9013	-28.63	NO	-
3379	ZINC03382750	9604	-28.63	NO	-
3380	ZINC03449771	10108	-28.63	NO	-
3381	ZINC03472113	10310	-28.63	NO	-
3382	ZINC03476925	10386	-28.63	NO	-
3383	ZINC03553666	10964	-28.63	NO	-
3384	ZINC03579634	11157	-28.63	NO	-
3385	ZINC00798601	4204	-28.62	NO	-
3386	ZINC01109811	5311	-28.62	NO	-
3387	ZINC02692501	7715	-28.62	NO	-
3388	ZINC02903544	8568	-28.62	NO	-
3389	ZINC03420818	9949	-28.62	NO	-
3390	ZINC03452838	10146	-28.62	NO	-
3391	ZINC03815141	97	-28.62	YES	2
3392	ZINC03815242	41	-28.62	YES	2
3393	ZINC03866682	12593	-28.62	NO	-
3394	ZINC00406846	2294	-28.61	NO	-
3395	ZINC00429117	2559	-28.61	NO	-
3396	ZINC00849093	4413	-28.61	NO	-
3397	ZINC01278291	5741	-28.61	NO	-
3398	ZINC01428896	6004	-28.61	NO	-
3399	ZINC03134752	8905	-28.61	NO	-
3400	ZINC03560473	11004	-28.61	NO	-
3401	ZINC04094710	14428	-28.61	NO	-
3402	ZINC04468008	15284	-28.61	NO	-
3403	ZINC00144900	974	-28.6	NO	-
3404	ZINC00190224	1182	-28.6	NO	-
3405	ZINC00499332	2996	-28.6	NO	-
3406	ZINC01059351	5094	-28.6	NO	-
3407	ZINC01125080	5370	-28.6	NO	-
3408	ZINC01273342	5732	-28.6	NO	-
3409	ZINC01429295	6013	-28.6	NO	-
3410	ZINC01495384	6155	-28.6	NO	-
3411	ZINC01792280	6397	-28.6	NO	-
3412	ZINC02617407	7454	-28.6	NO	-
3413	ZINC02637602	7559	-28.6	NO	-
3414	ZINC03244100	9121	-28.6	NO	-
3415	ZINC03566218	11046	-28.6	NO	-
3416	ZINC04469509	15304	-28.6	NO	-
3417	ZINC00992818	4772	-28.59	NO	-
3418	ZINC01062851	5118	-28.59	NO	-
3419	ZINC01972469	6669	-28.59	NO	-
3420	ZINC02203203	6890	-28.59	NO	-
3421	ZINC02437930	7225	-28.59	NO	-
3422	ZINC02658027	7638	-28.59	NO	-
3423	ZINC03216324	9003	-28.59	NO	-
3424	ZINC03388701	9678	-28.59	NO	-
3425	ZINC03391946	9723	-28.59	NO	-
3426	ZINC03398615	9809	-28.59	NO	-
3427	ZINC00555838	3383	-28.58	NO	-
3428	ZINC01545897	6268	-28.58	NO	-
3429	ZINC02727984	7967	-28.58	NO	-
3430	ZINC02801279	8313	-28.58	NO	-
3431	ZINC03338260	9421	-28.58	NO	-
3432	ZINC03385342	9620	-28.58	NO	-
3433	ZINC03387940	9654	-28.58	NO	-
3434	ZINC03469395	10296	-28.58	NO	-
3435	ZINC03503795	10558	-28.58	NO	-
3436	ZINC04346997	14929	-28.58	NO	-
3437	ZINC00016300	58	-28.57	NO	-
3438	ZINC00052277	252	-28.57	NO	-
3439	ZINC00356577	2032	-28.57	NO	-
3440	ZINC00612535	3691	-28.57	NO	-
3441	ZINC00869167	4480	-28.57	NO	-
3442	ZINC01891366	6491	-28.57	NO	-
3443	ZINC01981111	6686	-28.57	NO	-
3444	ZINC02195621	6873	-28.57	NO	-
3445	ZINC02481180	7319	-28.57	NO	-
3446	ZINC03251161	9153	-28.57	NO	-
3447	ZINC03462253	10251	-28.57	NO	-
3448	ZINC03495638	10474	-28.57	NO	-
3449	ZINC03567922	11062	-28.57	NO	-
3450	ZINC03815233	240	-28.57	YES	9
3451	ZINC03970857	13792	-28.57	NO	-
3452	ZINC04470293	15347	-28.57	NO	-
3453	ZINC00003433	11	-28.56	NO	-
3454	ZINC00097983	649	-28.56	NO	-
3455	ZINC00136266	905	-28.56	NO	-
3456	ZINC00190915	1184	-28.56	NO	-
3457	ZINC00223350	1358	-28.56	NO	-
3458	ZINC00384907	2205	-28.56	NO	-
3459	ZINC00936053	4600	-28.56	NO	-
3460	ZINC01202971	5564	-28.56	NO	-
3461	ZINC01392861	5892	-28.56	NO	-
3462	ZINC01907093	6505	-28.56	NO	-
3463	ZINC02324512	7051	-28.56	NO	-
3464	ZINC02713183	7783	-28.56	NO	-
3465	ZINC03214800	8994	-28.56	NO	-
3466	ZINC03418626	9928	-28.56	NO	-
3467	ZINC03815158	318	-28.56	YES	23
3468	ZINC04357788	14954	-28.56	NO	-
3469	ZINC00415358	2358	-28.55	NO	-
3470	ZINC00483881	2940	-28.55	NO	-
3471	ZINC00819411	4324	-28.55	NO	-
3472	ZINC01938749	6597	-28.55	NO	-
3473	ZINC02796324	8275	-28.55	NO	-
3474	ZINC03382801	9608	-28.55	NO	-
3475	ZINC03423486	9968	-28.55	NO	-
3476	ZINC03435981	10034	-28.55	NO	-
3477	ZINC03436016	10037	-28.55	NO	-
3478	ZINC03507715	10642	-28.55	NO	-
3479	ZINC04123921	14492	-28.55	NO	-
3480	ZINC00414793	2354	-28.54	NO	-
3481	ZINC01066603	5134	-28.54	NO	-
3482	ZINC01468988	6099	-28.54	NO	-
3483	ZINC02622074	7474	-28.54	NO	-
3484	ZINC02886155	8538	-28.54	NO	-
3485	ZINC03512283	10731	-28.54	NO	-
3486	ZINC03637599	11389	-28.54	NO	-
3487	ZINC03851620	11631	-28.54	NO	-
3488	ZINC04274733	14784	-28.54	NO	-
3489	ZINC00053846	260	-28.53	NO	-
3490	ZINC00235377	1464	-28.53	NO	-
3491	ZINC00308560	1845	-28.53	NO	-
3492	ZINC00693882	4008	-28.53	NO	-
3493	ZINC00713041	4045	-28.53	NO	-
3494	ZINC00949692	4659	-28.53	NO	-
3495	ZINC01096375	5254	-28.53	NO	-
3496	ZINC03335232	9412	-28.53	NO	-
3497	ZINC03351438	9481	-28.53	NO	-
3498	ZINC03400882	9836	-28.53	NO	-
3499	ZINC03815026	166	-28.53	YES	2
3500	ZINC03859210	12376	-28.53	NO	-
3501	ZINC04176505	14602	-28.53	NO	-
3502	ZINC04321998	14882	-28.53	NO	-
3503	ZINC04335903	14911	-28.53	NO	-
3504	ZINC00019916	76	-28.52	NO	-
3505	ZINC00679879	3987	-28.52	NO	-
3506	ZINC01918975	6513	-28.52	NO	-
3507	ZINC02708447	7763	-28.52	NO	-
3508	ZINC02798319	8291	-28.52	NO	-
3509	ZINC03505622	10578	-28.52	NO	-
3510	ZINC03519187	10799	-28.52	NO	-
3511	ZINC03537184	10889	-28.52	NO	-
3512	ZINC03867964	12898	-28.52	NO	-
3513	ZINC04617808	285	-28.52	YES	16
3514	ZINC00200581	1228	-28.51	NO	-
3515	ZINC01226053	5646	-28.51	NO	-
3516	ZINC02209360	6900	-28.51	NO	-
3517	ZINC02318399	7040	-28.51	NO	-
3518	ZINC03253148	9155	-28.51	NO	-
3519	ZINC03378431	9569	-28.51	NO	-
3520	ZINC03419012	9935	-28.51	NO	-
3521	ZINC04052076	14372	-28.51	NO	-
3522	ZINC04225001	14664	-28.51	NO	-
3523	ZINC04225012	14667	-28.51	NO	-
3524	ZINC04252249	14740	-28.51	NO	-
3525	ZINC04438329	15085	-28.51	NO	-
3526	ZINC04517542	15483	-28.51	NO	-
3527	ZINC00417980	2391	-28.5	NO	-
3528	ZINC02625370	7493	-28.5	NO	-
3529	ZINC02636394	7553	-28.5	NO	-
3530	ZINC02640614	7570	-28.5	NO	-
3531	ZINC02652754	7614	-28.5	NO	-
3532	ZINC03301928	9306	-28.5	NO	-
3533	ZINC03511714	10714	-28.5	NO	-
3534	ZINC03559269	10997	-28.5	NO	-
3535	ZINC03855704	12049	-28.5	NO	-
3536	ZINC04032871	14349	-28.5	NO	-
3537	ZINC04292636	14821	-28.5	NO	-
3538	ZINC04358401	14965	-28.5	NO	-
3539	ZINC04401042	15021	-28.5	NO	-
3540	ZINC04466237	15261	-28.5	NO	-
3541	ZINC00223573	1362	-28.49	NO	-
3542	ZINC01494070	6149	-28.49	NO	-
3543	ZINC01924311	6548	-28.49	NO	-
3544	ZINC02798801	8296	-28.49	NO	-
3545	ZINC03385668	9628	-28.49	NO	-
3546	ZINC03402419	9846	-28.49	NO	-
3547	ZINC03815357	103	-28.49	YES	2
3548	ZINC03992739	14143	-28.49	NO	-
3549	ZINC00142342	962	-28.48	NO	-
3550	ZINC00357263	2038	-28.48	NO	-
3551	ZINC00807478	4243	-28.48	NO	-
3552	ZINC01116518	5342	-28.48	NO	-
3553	ZINC01510420	6227	-28.48	NO	-
3554	ZINC02773229	8153	-28.48	NO	-
3555	ZINC02800714	8311	-28.48	NO	-
3556	ZINC03613003	11322	-28.48	NO	-
3557	ZINC03852791	11686	-28.48	NO	-
3558	ZINC04001265	14286	-28.48	NO	-
3559	ZINC04004958	14319	-28.48	NO	-
3560	ZINC00421950	2431	-28.47	NO	-
3561	ZINC00595551	3626	-28.47	NO	-
3562	ZINC00859660	4450	-28.47	NO	-
3563	ZINC01134631	5409	-28.47	NO	-
3564	ZINC01163956	5490	-28.47	NO	-
3565	ZINC02660594	7647	-28.47	NO	-
3566	ZINC03151218	8920	-28.47	NO	-
3567	ZINC03397251	9799	-28.47	NO	-
3568	ZINC04151511	14519	-28.47	NO	-
3569	ZINC04357996	14960	-28.47	NO	-
3570	ZINC04485513	15398	-28.47	NO	-
3571	ZINC04617793	287	-28.47	YES	16
3572	ZINC00054057	265	-28.46	NO	-
3573	ZINC00342159	1960	-28.46	NO	-
3574	ZINC00429108	2558	-28.46	NO	-
3575	ZINC00955088	4675	-28.46	NO	-
3576	ZINC02444134	7233	-28.46	NO	-
3577	ZINC02522144	7372	-28.46	NO	-
3578	ZINC03327732	9388	-28.46	NO	-
3579	ZINC03457888	10176	-28.46	NO	-
3580	ZINC03457976	10178	-28.46	NO	-
3581	ZINC03495531	10471	-28.46	NO	-
3582	ZINC00062561	360	-28.45	NO	-
3583	ZINC00092706	573	-28.45	NO	-
3584	ZINC01385695	5850	-28.45	NO	-
3585	ZINC01499614	6185	-28.45	NO	-
3586	ZINC01771908	6380	-28.45	NO	-
3587	ZINC01934328	6577	-28.45	NO	-
3588	ZINC02794498	8245	-28.45	NO	-
3589	ZINC03373585	9546	-28.45	NO	-
3590	ZINC03419009	9934	-28.45	NO	-
3591	ZINC03505704	10584	-28.45	NO	-
3592	ZINC04406509	15033	-28.45	NO	-
3593	ZINC00232628	1431	-28.44	NO	-
3594	ZINC01028451	4904	-28.44	NO	-
3595	ZINC01284616	5744	-28.44	NO	-
3596	ZINC02172246	6848	-28.44	NO	-
3597	ZINC02877347	8503	-28.44	NO	-
3598	ZINC03458918	10183	-28.44	NO	-
3599	ZINC03505744	10585	-28.44	NO	-
3600	ZINC03569827	11074	-28.44	NO	-
3601	ZINC03896479	13365	-28.44	NO	-
3602	ZINC03970914	13796	-28.44	NO	-
3603	ZINC04477870	15372	-28.44	NO	-
3604	ZINC00521772	3139	-28.43	NO	-
3605	ZINC00541983	3287	-28.43	NO	-
3606	ZINC00980626	4731	-28.43	NO	-
3607	ZINC01288097	5753	-28.43	NO	-
3608	ZINC02637305	7557	-28.43	NO	-
3609	ZINC02747303	8020	-28.43	NO	-
3610	ZINC03037814	8805	-28.43	NO	-
3611	ZINC04419121	15062	-28.43	NO	-
3612	ZINC00091766	563	-28.42	NO	-
3613	ZINC00443562	2663	-28.42	NO	-
3614	ZINC00562902	3426	-28.42	NO	-
3615	ZINC00574068	3503	-28.42	NO	-
3616	ZINC00728428	4073	-28.42	NO	-
3617	ZINC01658527	6320	-28.42	NO	-
3618	ZINC01738908	6346	-28.42	NO	-
3619	ZINC02713220	7795	-28.42	NO	-
3620	ZINC03507580	10636	-28.42	NO	-
3621	ZINC03507795	10645	-28.42	NO	-
3622	ZINC03635259	11387	-28.42	NO	-
3623	ZINC00095758	598	-28.41	NO	-
3624	ZINC00239343	1490	-28.41	NO	-
3625	ZINC00291398	1773	-28.41	NO	-
3626	ZINC00801759	4215	-28.41	NO	-
3627	ZINC00854889	4430	-28.41	NO	-
3628	ZINC03454035	10164	-28.41	NO	-
3629	ZINC03500780	10556	-28.41	NO	-
3630	ZINC03510937	10691	-28.41	NO	-
3631	ZINC03867564	12758	-28.41	NO	-
3632	ZINC00053302	258	-28.4	NO	-
3633	ZINC00121495	789	-28.4	NO	-
3634	ZINC00371275	2133	-28.4	NO	-
3635	ZINC01009467	4833	-28.4	NO	-
3636	ZINC01299323	5768	-28.4	NO	-
3637	ZINC02736499	7986	-28.4	NO	-
3638	ZINC02794931	8253	-28.4	NO	-
3639	ZINC03107282	8885	-28.4	NO	-
3640	ZINC03619299	11356	-28.4	NO	-
3641	ZINC03632885	11382	-28.4	NO	-
3642	ZINC03984828	14070	-28.4	NO	-
3643	ZINC04346994	14928	-28.4	NO	-
3644	ZINC04465680	15225	-28.4	NO	-
3645	ZINC00084856	525	-28.39	NO	-
3646	ZINC00233978	1438	-28.39	NO	-
3647	ZINC00350429	1993	-28.39	NO	-
3648	ZINC00380434	2176	-28.39	NO	-
3649	ZINC01204149	5569	-28.39	NO	-
3650	ZINC02398557	7149	-28.39	NO	-
3651	ZINC03121868	8896	-28.39	NO	-
3652	ZINC03338687	9425	-28.39	NO	-
3653	ZINC03397135	9789	-28.39	NO	-
3654	ZINC03476976	10387	-28.39	NO	-
3655	ZINC03512203	10725	-28.39	NO	-
3656	ZINC03815101	60	-28.39	YES	2
3657	ZINC03857502	12153	-28.39	NO	-
3658	ZINC00087491	539	-28.38	NO	-
3659	ZINC00237159	1476	-28.38	NO	-
3660	ZINC00612835	3697	-28.38	NO	-
3661	ZINC02429976	7203	-28.38	NO	-
3662	ZINC02957565	8699	-28.38	NO	-
3663	ZINC03246968	9140	-28.38	NO	-
3664	ZINC03293975	9290	-28.38	NO	-
3665	ZINC03299996	9303	-28.38	NO	-
3666	ZINC04332154	14900	-28.38	NO	-
3667	ZINC00341054	1953	-28.37	NO	-
3668	ZINC00428167	2545	-28.37	NO	-
3669	ZINC00525544	3168	-28.37	NO	-
3670	ZINC02053502	6762	-28.37	NO	-
3671	ZINC02797948	8288	-28.37	NO	-
3672	ZINC03266496	9192	-28.37	NO	-
3673	ZINC03335515	9414	-28.37	NO	-
3674	ZINC03471663	10309	-28.37	NO	-
3675	ZINC03553326	10963	-28.37	NO	-
3676	ZINC03715965	11424	-28.37	NO	-
3677	ZINC03815301	261	-28.37	YES	12
3678	ZINC03857715	12185	-28.37	NO	-
3679	ZINC04275819	14792	-28.37	NO	-
3680	ZINC00121588	790	-28.36	NO	-
3681	ZINC00882944	4503	-28.36	NO	-
3682	ZINC01126982	5385	-28.36	NO	-
3683	ZINC01972921	6673	-28.36	NO	-
3684	ZINC02286908	6996	-28.36	NO	-
3685	ZINC03148112	8911	-28.36	NO	-
3686	ZINC03479558	10408	-28.36	NO	-
3687	ZINC03858010	12211	-28.36	NO	-
3688	ZINC03862073	12483	-28.36	NO	-
3689	ZINC03909070	13446	-28.36	NO	-
3690	ZINC04239411	14691	-28.36	NO	-
3691	ZINC00072031	422	-28.35	NO	-
3692	ZINC00131931	872	-28.35	NO	-
3693	ZINC02884184	8534	-28.35	NO	-
3694	ZINC03450928	10115	-28.35	NO	-
3695	ZINC03495437	10465	-28.35	NO	-
3696	ZINC03532549	10870	-28.35	NO	-
3697	ZINC03867224	12683	-28.35	NO	-
3698	ZINC04443422	15102	-28.35	NO	-
3699	ZINC00170895	1075	-28.34	NO	-
3700	ZINC00462955	2786	-28.34	NO	-
3701	ZINC00505635	3025	-28.34	NO	-
3702	ZINC00674346	3965	-28.34	NO	-
3703	ZINC00880813	4498	-28.34	NO	-
3704	ZINC01091255	5236	-28.34	NO	-
3705	ZINC02633909	7544	-28.34	NO	-
3706	ZINC02744091	8012	-28.34	NO	-
3707	ZINC02802440	8318	-28.34	NO	-
3708	ZINC02878402	8508	-28.34	NO	-
3709	ZINC03430355	10002	-28.34	NO	-
3710	ZINC03867650	12785	-28.34	NO	-
3711	ZINC03907705	13421	-28.34	NO	-
3712	ZINC04194616	14631	-28.34	NO	-
3713	ZINC00097940	646	-28.33	NO	-
3714	ZINC00099714	662	-28.33	NO	-
3715	ZINC00154123	1036	-28.33	NO	-
3716	ZINC00429088	2557	-28.33	NO	-
3717	ZINC01290844	5757	-28.33	NO	-
3718	ZINC01421026	5954	-28.33	NO	-
3719	ZINC02692503	7716	-28.33	NO	-
3720	ZINC02692755	7717	-28.33	NO	-
3721	ZINC03237336	9093	-28.33	NO	-
3722	ZINC03371096	9539	-28.33	NO	-
3723	ZINC03562637	11017	-28.33	NO	-
3724	ZINC04483753	15379	-28.33	NO	-
3725	ZINC00075239	456	-28.32	NO	-
3726	ZINC00083811	517	-28.32	NO	-
3727	ZINC00264160	1676	-28.32	NO	-
3728	ZINC01116906	5344	-28.32	NO	-
3729	ZINC02776554	8159	-28.32	NO	-
3730	ZINC03371580	9542	-28.32	NO	-
3731	ZINC03440077	10079	-28.32	NO	-
3732	ZINC03507786	10643	-28.32	NO	-
3733	ZINC03573128	11102	-28.32	NO	-
3734	ZINC00056108	291	-28.31	NO	-
3735	ZINC00246091	1526	-28.31	NO	-
3736	ZINC00416312	2369	-28.31	NO	-
3737	ZINC00427374	2533	-28.31	NO	-
3738	ZINC00514507	3112	-28.31	NO	-
3739	ZINC00835016	4368	-28.31	NO	-
3740	ZINC02396923	7148	-28.31	NO	-
3741	ZINC02794183	8240	-28.31	NO	-
3742	ZINC03349739	9472	-28.31	NO	-
3743	ZINC03382623	9598	-28.31	NO	-
3744	ZINC03387245	9648	-28.31	NO	-
3745	ZINC03388703	9679	-28.31	NO	-
3746	ZINC03400504	9830	-28.31	NO	-
3747	ZINC00045343	198	-28.3	NO	-
3748	ZINC00089322	557	-28.3	NO	-
3749	ZINC00112586	742	-28.3	NO	-
3750	ZINC00428347	2549	-28.3	NO	-
3751	ZINC00628992	3826	-28.3	NO	-
3752	ZINC01000853	4810	-28.3	NO	-
3753	ZINC02879045	8510	-28.3	NO	-
3754	ZINC03279949	9235	-28.3	NO	-
3755	ZINC03506944	10599	-28.3	NO	-
3756	ZINC03511402	10707	-28.3	NO	-
3757	ZINC03532874	10875	-28.3	NO	-
3758	ZINC03855048	11996	-28.3	NO	-
3759	ZINC03858487	12282	-28.3	NO	-
3760	ZINC04465384	15205	-28.3	NO	-
3761	ZINC00463331	2788	-28.29	NO	-
3762	ZINC01047527	5017	-28.29	NO	-
3763	ZINC02679762	7690	-28.29	NO	-
3764	ZINC02797564	8284	-28.29	NO	-
3765	ZINC02972035	8733	-28.29	NO	-
3766	ZINC03347217	9457	-28.29	NO	-
3767	ZINC03504259	10567	-28.29	NO	-
3768	ZINC03855091	12010	-28.29	NO	-
3769	ZINC00218613	1319	-28.28	NO	-
3770	ZINC00290222	1763	-28.28	NO	-
3771	ZINC00307533	1839	-28.28	NO	-
3772	ZINC00423594	2449	-28.28	NO	-
3773	ZINC00613694	3712	-28.28	NO	-
3774	ZINC01099751	5265	-28.28	NO	-
3775	ZINC01494140	6150	-28.28	NO	-
3776	ZINC02332531	7062	-28.28	NO	-
3777	ZINC03423623	9975	-28.28	NO	-
3778	ZINC03507048	10604	-28.28	NO	-
3779	ZINC03570574	11080	-28.28	NO	-
3780	ZINC04223625	14654	-28.28	NO	-
3781	ZINC04246270	14700	-28.28	NO	-
3782	ZINC00081257	491	-28.27	NO	-
3783	ZINC00375376	2155	-28.27	NO	-
3784	ZINC00416846	2379	-28.27	NO	-
3785	ZINC00536908	3261	-28.27	NO	-
3786	ZINC00974207	4712	-28.27	NO	-
3787	ZINC01043471	5000	-28.27	NO	-
3788	ZINC01277887	5740	-28.27	NO	-
3789	ZINC02590605	7431	-28.27	NO	-
3790	ZINC02777102	8160	-28.27	NO	-
3791	ZINC03229696	9060	-28.27	NO	-
3792	ZINC03458965	10184	-28.27	NO	-
3793	ZINC03857298	12118	-28.27	NO	-
3794	ZINC00429118	2560	-28.26	NO	-
3795	ZINC00756449	4086	-28.26	NO	-
3796	ZINC02227228	6931	-28.26	NO	-
3797	ZINC02629749	7527	-28.26	NO	-
3798	ZINC03320656	9363	-28.26	NO	-
3799	ZINC03415668	9915	-28.26	NO	-
3800	ZINC03511235	10705	-28.26	NO	-
3801	ZINC03815303	195	-28.26	YES	3
3802	ZINC03817216	11461	-28.26	NO	-
3803	ZINC03861856	12471	-28.26	NO	-
3804	ZINC03867966	12902	-28.26	NO	-
3805	ZINC04468489	15295	-28.26	NO	-
3806	ZINC04469609	15312	-28.26	NO	-
3807	ZINC00026532	98	-28.25	NO	-
3808	ZINC00118765	769	-28.25	NO	-
3809	ZINC00120727	780	-28.25	NO	-
3810	ZINC00131567	866	-28.25	NO	-
3811	ZINC00398577	2270	-28.25	NO	-
3812	ZINC00408208	2300	-28.25	NO	-
3813	ZINC01145280	5436	-28.25	NO	-
3814	ZINC01934420	6580	-28.25	NO	-
3815	ZINC03175848	8952	-28.25	NO	-
3816	ZINC03537302	10892	-28.25	NO	-
3817	ZINC04255121	14748	-28.25	NO	-
3818	ZINC00072736	437	-28.24	NO	-
3819	ZINC00592691	3619	-28.24	NO	-
3820	ZINC00806256	4229	-28.24	NO	-
3821	ZINC01048179	5018	-28.24	NO	-
3822	ZINC01183772	5524	-28.24	NO	-
3823	ZINC01432662	6022	-28.24	NO	-
3824	ZINC03405204	9865	-28.24	NO	-
3825	ZINC03851649	11635	-28.24	NO	-
3826	ZINC03857559	12165	-28.24	NO	-
3827	ZINC04032865	14347	-28.24	NO	-
3828	ZINC04510097	15467	-28.24	NO	-
3829	ZINC00009152	35	-28.23	NO	-
3830	ZINC00015902	55	-28.23	NO	-
3831	ZINC00252149	1577	-28.23	NO	-
3832	ZINC00571031	3490	-28.23	NO	-
3833	ZINC02856099	8426	-28.23	NO	-
3834	ZINC02908274	8583	-28.23	NO	-
3835	ZINC03080307	8852	-28.23	NO	-
3836	ZINC03399902	9823	-28.23	NO	-
3837	ZINC04245442	14696	-28.23	NO	-
3838	ZINC00383316	2192	-28.22	NO	-
3839	ZINC00421966	2433	-28.22	NO	-
3840	ZINC00427363	2529	-28.22	NO	-
3841	ZINC00475150	2895	-28.22	NO	-
3842	ZINC01056417	5069	-28.22	NO	-
3843	ZINC01056841	5072	-28.22	NO	-
3844	ZINC01951210	6627	-28.22	NO	-
3845	ZINC02718813	7874	-28.22	NO	-
3846	ZINC03385535	9624	-28.22	NO	-
3847	ZINC03468183	10287	-28.22	NO	-
3848	ZINC03518257	10778	-28.22	NO	-
3849	ZINC03612432	11318	-28.22	NO	-
3850	ZINC04465560	15217	-28.22	NO	-
3851	ZINC00419377	2400	-28.21	NO	-
3852	ZINC00528121	3178	-28.21	NO	-
3853	ZINC00537357	3267	-28.21	NO	-
3854	ZINC00930041	4589	-28.21	NO	-
3855	ZINC00994135	4791	-28.21	NO	-
3856	ZINC01050461	5027	-28.21	NO	-
3857	ZINC01051233	5029	-28.21	NO	-
3858	ZINC02504063	7349	-28.21	NO	-
3859	ZINC03007360	8774	-28.21	NO	-
3860	ZINC03244127	9122	-28.21	NO	-
3861	ZINC03391421	9708	-28.21	NO	-
3862	ZINC03406462	9871	-28.21	NO	-
3863	ZINC03508041	10654	-28.21	NO	-
3864	ZINC03619334	11358	-28.21	NO	-
3865	ZINC04191718	14622	-28.21	NO	-
3866	ZINC04464415	15147	-28.21	NO	-
3867	ZINC00946147	4650	-28.2	NO	-
3868	ZINC01193575	5551	-28.2	NO	-
3869	ZINC02678544	7688	-28.2	NO	-
3870	ZINC02879463	8513	-28.2	NO	-
3871	ZINC03357088	9497	-28.2	NO	-
3872	ZINC03388506	9669	-28.2	NO	-
3873	ZINC03855093	12012	-28.2	NO	-
3874	ZINC04059050	14380	-28.2	NO	-
3875	ZINC04088503	14422	-28.2	NO	-
3876	ZINC04200632	14637	-28.2	NO	-
3877	ZINC00089081	551	-28.19	NO	-
3878	ZINC01993503	6743	-28.19	NO	-
3879	ZINC02482136	7322	-28.19	NO	-
3880	ZINC02499756	7341	-28.19	NO	-
3881	ZINC02796471	8281	-28.19	NO	-
3882	ZINC03339528	9428	-28.19	NO	-
3883	ZINC03815339	284	-28.19	YES	16
3884	ZINC03853046	11738	-28.19	NO	-
3885	ZINC03857607	12174	-28.19	NO	-
3886	ZINC03858484	12278	-28.19	NO	-
3887	ZINC03878140	13067	-28.19	NO	-
3888	ZINC00149223	1008	-28.18	NO	-
3889	ZINC00151322	1026	-28.18	NO	-
3890	ZINC00190445	1183	-28.18	NO	-
3891	ZINC00360415	2076	-28.18	NO	-
3892	ZINC00376834	2162	-28.18	NO	-
3893	ZINC00429754	2571	-28.18	NO	-
3894	ZINC00693677	4007	-28.18	NO	-
3895	ZINC01025165	4891	-28.18	NO	-
3896	ZINC01030978	4913	-28.18	NO	-
3897	ZINC01069069	5142	-28.18	NO	-
3898	ZINC01489858	6133	-28.18	NO	-
3899	ZINC03562641	11018	-28.18	NO	-
3900	ZINC03853696	11824	-28.18	NO	-
3901	ZINC04406329	15025	-28.18	NO	-
3902	ZINC04464484	15155	-28.18	NO	-
3903	ZINC00557706	3387	-28.17	NO	-
3904	ZINC00558186	3392	-28.17	NO	-
3905	ZINC00616046	3736	-28.17	NO	-
3906	ZINC00815088	4283	-28.17	NO	-
3907	ZINC01981391	6702	-28.17	NO	-
3908	ZINC02543496	7389	-28.17	NO	-
3909	ZINC02771706	8142	-28.17	NO	-
3910	ZINC03815274	20	-28.17	YES	2
3911	ZINC04325826	14889	-28.17	NO	-
3912	ZINC04457594	15119	-28.17	NO	-
3913	ZINC00509264	3069	-28.16	NO	-
3914	ZINC00528297	3182	-28.16	NO	-
3915	ZINC00731259	4075	-28.16	NO	-
3916	ZINC01051316	5030	-28.16	NO	-
3917	ZINC01415846	5952	-28.16	NO	-
3918	ZINC01922903	6542	-28.16	NO	-
3919	ZINC02455884	7263	-28.16	NO	-
3920	ZINC02948987	8681	-28.16	NO	-
3921	ZINC03005693	8773	-28.16	NO	-
3922	ZINC03045773	8819	-28.16	NO	-
3923	ZINC03507903	10649	-28.16	NO	-
3924	ZINC03867151	12667	-28.16	NO	-
3925	ZINC00156944	1043	-28.15	NO	-
3926	ZINC00236344	1469	-28.15	NO	-
3927	ZINC00826827	4347	-28.15	NO	-
3928	ZINC00832782	4361	-28.15	NO	-
3929	ZINC00941369	4619	-28.15	NO	-
3930	ZINC00971101	4698	-28.15	NO	-
3931	ZINC01353601	5822	-28.15	NO	-
3932	ZINC01392859	5891	-28.15	NO	-
3933	ZINC01427817	5993	-28.15	NO	-
3934	ZINC01881923	6479	-28.15	NO	-
3935	ZINC03441645	10080	-28.15	NO	-
3936	ZINC03475059	10357	-28.15	NO	-
3937	ZINC03550412	10951	-28.15	NO	-
3938	ZINC04435257	15083	-28.15	NO	-
3939	ZINC00023489	216	-28.14	YES	7
3940	ZINC00163586	1060	-28.14	NO	-
3941	ZINC00172918	1087	-28.14	NO	-
3942	ZINC00348146	1979	-28.14	NO	-
3943	ZINC00738248	4079	-28.14	NO	-
3944	ZINC01773608	6384	-28.14	NO	-
3945	ZINC01780153	6388	-28.14	NO	-
3946	ZINC01908530	6508	-28.14	NO	-
3947	ZINC02793951	8237	-28.14	NO	-
3948	ZINC02893256	8551	-28.14	NO	-
3949	ZINC03391378	9703	-28.14	NO	-
3950	ZINC03497422	10495	-28.14	NO	-
3951	ZINC03567471	11057	-28.14	NO	-
3952	ZINC04299062	14826	-28.14	NO	-
3953	ZINC00148303	1001	-28.13	NO	-
3954	ZINC00184267	1152	-28.13	NO	-
3955	ZINC00187237	1171	-28.13	NO	-
3956	ZINC00815423	4292	-28.13	NO	-
3957	ZINC01070375	5150	-28.13	NO	-
3958	ZINC02481178	7318	-28.13	NO	-
3959	ZINC02859516	8437	-28.13	NO	-
3960	ZINC03435095	10019	-28.13	NO	-
3961	ZINC03460282	10219	-28.13	NO	-
3962	ZINC03853069	11745	-28.13	NO	-
3963	ZINC04000740	14265	-28.13	NO	-
3964	ZINC04018015	14333	-28.13	NO	-
3965	ZINC04470079	15332	-28.13	NO	-
3966	ZINC00309354	1851	-28.12	NO	-
3967	ZINC00365964	2109	-28.12	NO	-
3968	ZINC00399799	2280	-28.12	NO	-
3969	ZINC00815299	4290	-28.12	NO	-
3970	ZINC01428944	6006	-28.12	NO	-
3971	ZINC01962486	6659	-28.12	NO	-
3972	ZINC02795367	8257	-28.12	NO	-
3973	ZINC03173110	8947	-28.12	NO	-
3974	ZINC03495514	10469	-28.12	NO	-
3975	ZINC03850447	11552	-28.12	NO	-
3976	ZINC03968694	13659	-28.12	NO	-
3977	ZINC04121356	14481	-28.12	NO	-
3978	ZINC00037093	157	-28.11	NO	-
3979	ZINC00183864	1145	-28.11	NO	-
3980	ZINC00835696	4371	-28.11	NO	-
3981	ZINC01509349	6223	-28.11	NO	-
3982	ZINC02471399	7301	-28.11	NO	-
3983	ZINC02619857	7460	-28.11	NO	-
3984	ZINC03310011	9325	-28.11	NO	-
3985	ZINC03346265	9454	-28.11	NO	-
3986	ZINC03434284	10015	-28.11	NO	-
3987	ZINC03510825	10689	-28.11	NO	-
3988	ZINC00134373	893	-28.1	NO	-
3989	ZINC00142333	960	-28.1	NO	-
3990	ZINC00487373	2960	-28.1	NO	-
3991	ZINC01791415	6396	-28.1	NO	-
3992	ZINC01982767	6729	-28.1	NO	-
3993	ZINC02715808	7817	-28.1	NO	-
3994	ZINC03283731	9256	-28.1	NO	-
3995	ZINC03377278	9556	-28.1	NO	-
3996	ZINC03392371	9735	-28.1	NO	-
3997	ZINC03403690	9856	-28.1	NO	-
3998	ZINC03405416	9868	-28.1	NO	-
3999	ZINC03495669	10477	-28.1	NO	-
4000	ZINC03517012	10765	-28.1	NO	-
4001	ZINC03604379	11247	-28.1	NO	-
4002	ZINC03619248	11354	-28.1	NO	-
4003	ZINC03862688	12518	-28.1	NO	-
4004	ZINC00035557	152	-28.09	NO	-
4005	ZINC00108852	707	-28.09	NO	-
4006	ZINC00138684	931	-28.09	NO	-
4007	ZINC00360402	2072	-28.09	NO	-
4008	ZINC00754530	4084	-28.09	NO	-
4009	ZINC02709752	7768	-28.09	NO	-
4010	ZINC02917496	8612	-28.09	NO	-
4011	ZINC03263385	9181	-28.09	NO	-
4012	ZINC03461478	10231	-28.09	NO	-
4013	ZINC03497817	10521	-28.09	NO	-
4014	ZINC03853130	11756	-28.09	NO	-
4015	ZINC00054386	276	-28.08	NO	-
4016	ZINC00080794	484	-28.08	NO	-
4017	ZINC00456073	2739	-28.08	NO	-
4018	ZINC00682915	3993	-28.08	NO	-
4019	ZINC01040036	4963	-28.08	NO	-
4020	ZINC01426726	5989	-28.08	NO	-
4021	ZINC02182887	6856	-28.08	NO	-
4022	ZINC02616473	7448	-28.08	NO	-
4023	ZINC03508731	10666	-28.08	NO	-
4024	ZINC03525147	10825	-28.08	NO	-
4025	ZINC03570582	11081	-28.08	NO	-
4026	ZINC03602787	11244	-28.08	NO	-
4027	ZINC03610028	11289	-28.08	NO	-
4028	ZINC04458819	15124	-28.08	NO	-
4029	ZINC00136275	907	-28.07	NO	-
4030	ZINC00355199	2026	-28.07	NO	-
4031	ZINC00811724	4262	-28.07	NO	-
4032	ZINC00991567	4768	-28.07	NO	-
4033	ZINC01938902	6600	-28.07	NO	-
4034	ZINC02376744	7128	-28.07	NO	-
4035	ZINC02816220	8356	-28.07	NO	-
4036	ZINC03216390	9006	-28.07	NO	-
4037	ZINC03275585	9220	-28.07	NO	-
4038	ZINC03505683	10583	-28.07	NO	-
4039	ZINC03857160	12095	-28.07	NO	-
4040	ZINC03863040	12535	-28.07	NO	-
4041	ZINC03868519	13009	-28.07	NO	-
4042	ZINC03969558	13727	-28.07	NO	-
4043	ZINC04469594	15310	-28.07	NO	-
4044	ZINC00063564	368	-28.06	NO	-
4045	ZINC00425443	2512	-28.06	NO	-
4046	ZINC00444765	2673	-28.06	NO	-
4047	ZINC00580614	3543	-28.06	NO	-
4048	ZINC01390474	5885	-28.06	NO	-
4049	ZINC01981912	6722	-28.06	NO	-
4050	ZINC02618098	7455	-28.06	NO	-
4051	ZINC02683840	7692	-28.06	NO	-
4052	ZINC03311819	9335	-28.06	NO	-
4053	ZINC03572271	11092	-28.06	NO	-
4054	ZINC03815334	132	-28.06	YES	2
4055	ZINC03969104	13685	-28.06	NO	-
4056	ZINC00058856	305	-28.05	NO	-
4057	ZINC00591295	3616	-28.05	NO	-
4058	ZINC01036627	4956	-28.05	NO	-
4059	ZINC01801886	6416	-28.05	NO	-
4060	ZINC02662081	7655	-28.05	NO	-
4061	ZINC03613350	11325	-28.05	NO	-
4062	ZINC04465340	15196	-28.05	NO	-
4063	ZINC00073286	442	-28.04	NO	-
4064	ZINC00215041	1294	-28.04	NO	-
4065	ZINC01891371	6493	-28.04	NO	-
4066	ZINC02632956	7542	-28.04	NO	-
4067	ZINC03241998	9118	-28.04	NO	-
4068	ZINC03318574	9357	-28.04	NO	-
4069	ZINC03452531	10137	-28.04	NO	-
4070	ZINC03459085	10187	-28.04	NO	-
4071	ZINC03662528	11416	-28.04	NO	-
4072	ZINC03856462	12071	-28.04	NO	-
4073	ZINC04265927	14757	-28.04	NO	-
4074	ZINC00191854	1190	-28.03	NO	-
4075	ZINC00544367	3300	-28.03	NO	-
4076	ZINC00558278	3395	-28.03	NO	-
4077	ZINC02657457	7633	-28.03	NO	-
4078	ZINC03343677	9442	-28.03	NO	-
4079	ZINC03497058	10494	-28.03	NO	-
4080	ZINC03612553	11320	-28.03	NO	-
4081	ZINC03858990	12357	-28.03	NO	-
4082	ZINC04426129	15069	-28.03	NO	-
4083	ZINC00304139	1823	-28.02	NO	-
4084	ZINC00362663	2096	-28.02	NO	-
4085	ZINC00834969	4367	-28.02	NO	-
4086	ZINC00945845	4647	-28.02	NO	-
4087	ZINC01934076	6567	-28.02	NO	-
4088	ZINC01981580	6708	-28.02	NO	-
4089	ZINC02389603	7138	-28.02	NO	-
4090	ZINC02645575	7585	-28.02	NO	-
4091	ZINC02800492	8309	-28.02	NO	-
4092	ZINC03355571	9493	-28.02	NO	-
4093	ZINC03387220	9646	-28.02	NO	-
4094	ZINC03992730	14136	-28.02	NO	-
4095	ZINC00208280	1263	-28.01	NO	-
4096	ZINC00274875	1719	-28.01	NO	-
4097	ZINC00379024	2174	-28.01	NO	-
4098	ZINC01495347	6151	-28.01	NO	-
4099	ZINC02705773	7758	-28.01	NO	-
4100	ZINC03102540	8878	-28.01	NO	-
4101	ZINC03392707	9739	-28.01	NO	-
4102	ZINC03423560	9970	-28.01	NO	-
4103	ZINC03445358	10095	-28.01	NO	-
4104	ZINC03509098	10672	-28.01	NO	-
4105	ZINC03526237	10835	-28.01	NO	-
4106	ZINC04469539	15306	-28.01	NO	-
4107	ZINC00077670	467	-28.0	NO	-
4108	ZINC00083121	510	-28.0	NO	-
4109	ZINC00210018	1274	-28.0	NO	-
4110	ZINC00222488	1348	-28.0	NO	-
4111	ZINC00435139	2604	-28.0	NO	-
4112	ZINC00471999	2873	-28.0	NO	-
4113	ZINC00920499	4574	-28.0	NO	-
4114	ZINC00993923	4783	-28.0	NO	-
4115	ZINC01154063	5463	-28.0	NO	-
4116	ZINC01903629	6500	-28.0	NO	-
4117	ZINC02073911	6784	-28.0	NO	-
4118	ZINC03388926	9689	-28.0	NO	-
4119	ZINC00135313	901	-27.99	NO	-
4120	ZINC00162556	1055	-27.99	NO	-
4121	ZINC00236350	1470	-27.99	NO	-
4122	ZINC00327021	262	-27.99	YES	12
4123	ZINC00621464	3793	-27.99	NO	-
4124	ZINC01052571	5041	-27.99	NO	-
4125	ZINC01070791	5156	-27.99	NO	-
4126	ZINC02069835	6781	-27.99	NO	-
4127	ZINC02241800	6956	-27.99	NO	-
4128	ZINC03426242	9992	-27.99	NO	-
4129	ZINC03963880	13568	-27.99	NO	-
4130	ZINC04434777	15082	-27.99	NO	-
4131	ZINC00429168	2562	-27.98	NO	-
4132	ZINC00721192	4062	-27.98	NO	-
4133	ZINC01981703	6714	-27.98	NO	-
4134	ZINC02772976	8152	-27.98	NO	-
4135	ZINC03170916	8944	-27.98	NO	-
4136	ZINC03385846	9637	-27.98	NO	-
4137	ZINC03428210	9998	-27.98	NO	-
4138	ZINC03868638	13018	-27.98	NO	-
4139	ZINC03966305	13585	-27.98	NO	-
4140	ZINC04252816	14746	-27.98	NO	-
4141	ZINC00411868	2331	-27.97	NO	-
4142	ZINC00444766	2674	-27.97	NO	-
4143	ZINC00774780	4109	-27.97	NO	-
4144	ZINC00837641	355	-27.97	YES	36
4145	ZINC01949169	6623	-27.97	NO	-
4146	ZINC02716259	7824	-27.97	NO	-
4147	ZINC02883542	8532	-27.97	NO	-
4148	ZINC03206847	8986	-27.97	NO	-
4149	ZINC03294191	9291	-27.97	NO	-
4150	ZINC03387137	9639	-27.97	NO	-
4151	ZINC03421031	9955	-27.97	NO	-
4152	ZINC03472671	10317	-27.97	NO	-
4153	ZINC03854473	11913	-27.97	NO	-
4154	ZINC04063931	14389	-27.97	NO	-
4155	ZINC04357936	14959	-27.97	NO	-
4156	ZINC04457687	15120	-27.97	NO	-
4157	ZINC00533917	3229	-27.96	NO	-
4158	ZINC01020561	4865	-27.96	NO	-
4159	ZINC01042432	4992	-27.96	NO	-
4160	ZINC01277808	5739	-27.96	NO	-
4161	ZINC01500678	6189	-27.96	NO	-
4162	ZINC01801461	6415	-27.96	NO	-
4163	ZINC01819807	6439	-27.96	NO	-
4164	ZINC02876155	8498	-27.96	NO	-
4165	ZINC03041824	8813	-27.96	NO	-
4166	ZINC03385783	9634	-27.96	NO	-
4167	ZINC03400326	9826	-27.96	NO	-
4168	ZINC03510711	10687	-27.96	NO	-
4169	ZINC03572272	11093	-27.96	NO	-
4170	ZINC03857212	12108	-27.96	NO	-
4171	ZINC04465193	15185	-27.96	NO	-
4172	ZINC00264572	1683	-27.95	NO	-
4173	ZINC00349860	1986	-27.95	NO	-
4174	ZINC02765978	8117	-27.95	NO	-
4175	ZINC02971807	8731	-27.95	NO	-
4176	ZINC03310101	9326	-27.95	NO	-
4177	ZINC03352486	9482	-27.95	NO	-
4178	ZINC03559235	10995	-27.95	NO	-
4179	ZINC03863475	12559	-27.95	NO	-
4180	ZINC03891903	13305	-27.95	NO	-
4181	ZINC03970412	13784	-27.95	NO	-
4182	ZINC00143315	967	-27.94	NO	-
4183	ZINC00150168	1017	-27.94	NO	-
4184	ZINC00232594	1429	-27.94	NO	-
4185	ZINC00252322	1581	-27.94	NO	-
4186	ZINC00332681	1934	-27.94	NO	-
4187	ZINC00374758	2143	-27.94	NO	-
4188	ZINC00489353	2969	-27.94	NO	-
4189	ZINC00558623	3404	-27.94	NO	-
4190	ZINC00620252	3777	-27.94	NO	-
4191	ZINC01006612	4827	-27.94	NO	-
4192	ZINC01216230	5615	-27.94	NO	-
4193	ZINC03247995	9144	-27.94	NO	-
4194	ZINC03387117	9638	-27.94	NO	-
4195	ZINC03506948	10600	-27.94	NO	-
4196	ZINC03546665	10919	-27.94	NO	-
4197	ZINC03890050	13164	-27.94	NO	-
4198	ZINC04001273	14288	-27.94	NO	-
4199	ZINC00109589	193	-27.93	YES	3
4200	ZINC00183236	1143	-27.93	NO	-
4201	ZINC00252026	1568	-27.93	NO	-
4202	ZINC00314124	1876	-27.93	NO	-
4203	ZINC00522585	3145	-27.93	NO	-
4204	ZINC00818581	4304	-27.93	NO	-
4205	ZINC02364577	7115	-27.93	NO	-
4206	ZINC03506761	10587	-27.93	NO	-
4207	ZINC03815272	169	-27.93	YES	2
4208	ZINC04357867	14958	-27.93	NO	-
4209	ZINC00482395	2933	-27.92	NO	-
4210	ZINC00525213	3163	-27.92	NO	-
4211	ZINC00799003	4211	-27.92	NO	-
4212	ZINC01058050	5078	-27.92	NO	-
4213	ZINC01071767	5161	-27.92	NO	-
4214	ZINC01801459	6413	-27.92	NO	-
4215	ZINC02691571	7713	-27.92	NO	-
4216	ZINC02797711	8285	-27.92	NO	-
4217	ZINC03477582	10394	-27.92	NO	-
4218	ZINC03867973	12908	-27.92	NO	-
4219	ZINC04204678	14646	-27.92	NO	-
4220	ZINC04245323	14695	-27.92	NO	-
4221	ZINC04467610	15268	-27.92	NO	-
4222	ZINC01163035	5485	-27.91	NO	-
4223	ZINC02427799	7200	-27.91	NO	-
4224	ZINC02635001	7547	-27.91	NO	-
4225	ZINC02713221	7796	-27.91	NO	-
4226	ZINC02772399	8149	-27.91	NO	-
4227	ZINC03215946	9001	-27.91	NO	-
4228	ZINC03485119	10416	-27.91	NO	-
4229	ZINC03579072	11142	-27.91	NO	-
4230	ZINC03853566	11802	-27.91	NO	-
4231	ZINC03858949	12347	-27.91	NO	-
4232	ZINC04190034	14619	-27.91	NO	-
4233	ZINC00013022	49	-27.9	NO	-
4234	ZINC00026883	103	-27.9	NO	-
4235	ZINC00134176	885	-27.9	NO	-
4236	ZINC00138008	919	-27.9	NO	-
4237	ZINC00609573	3648	-27.9	NO	-
4238	ZINC00879802	4493	-27.9	NO	-
4239	ZINC00934392	4597	-27.9	NO	-
4240	ZINC00945352	4639	-27.9	NO	-
4241	ZINC00955109	4676	-27.9	NO	-
4242	ZINC00970304	4697	-27.9	NO	-
4243	ZINC01016048	4849	-27.9	NO	-
4244	ZINC02218656	6913	-27.9	NO	-
4245	ZINC02801673	8314	-27.9	NO	-
4246	ZINC03274969	9216	-27.9	NO	-
4247	ZINC03459840	10204	-27.9	NO	-
4248	ZINC03539615	10905	-27.9	NO	-
4249	ZINC03602617	11241	-27.9	NO	-
4250	ZINC03815067	249	-27.9	YES	9
4251	ZINC03994640	14213	-27.9	NO	-
4252	ZINC00055986	288	-27.89	NO	-
4253	ZINC00097841	639	-27.89	NO	-
4254	ZINC00420645	2410	-27.89	NO	-
4255	ZINC01070382	5151	-27.89	NO	-
4256	ZINC01248985	5699	-27.89	NO	-
4257	ZINC01389449	5883	-27.89	NO	-
4258	ZINC01981797	6719	-27.89	NO	-
4259	ZINC02455171	7255	-27.89	NO	-
4260	ZINC02541931	7388	-27.89	NO	-
4261	ZINC03331014	9402	-27.89	NO	-
4262	ZINC03425411	9986	-27.89	NO	-
4263	ZINC03507663	10641	-27.89	NO	-
4264	ZINC03530442	10858	-27.89	NO	-
4265	ZINC03545413	10914	-27.89	NO	-
4266	ZINC03620740	11365	-27.89	NO	-
4267	ZINC03787157	11443	-27.89	NO	-
4268	ZINC03851965	11652	-27.89	NO	-
4269	ZINC04123961	14493	-27.89	NO	-
4270	ZINC04358532	14966	-27.89	NO	-
4271	ZINC04470307	15350	-27.89	NO	-
4272	ZINC00087781	542	-27.88	NO	-
4273	ZINC00360413	2074	-27.88	NO	-
4274	ZINC00419387	2402	-27.88	NO	-
4275	ZINC00423612	2453	-27.88	NO	-
4276	ZINC00646912	3887	-27.88	NO	-
4277	ZINC01081741	5205	-27.88	NO	-
4278	ZINC02113120	6804	-27.88	NO	-
4279	ZINC02539540	7387	-27.88	NO	-
4280	ZINC03269887	9205	-27.88	NO	-
4281	ZINC03314740	9346	-27.88	NO	-
4282	ZINC03396624	9766	-27.88	NO	-
4283	ZINC03852862	11700	-27.88	NO	-
4284	ZINC03857436	12136	-27.88	NO	-
4285	ZINC03867798	12822	-27.88	NO	-
4286	ZINC04465383	15204	-27.88	NO	-
4287	ZINC04503932	15462	-27.88	NO	-
4288	ZINC01138213	5418	-27.87	NO	-
4289	ZINC01510658	6228	-27.87	NO	-
4290	ZINC01987231	6733	-27.87	NO	-
4291	ZINC02753898	8053	-27.87	NO	-
4292	ZINC02800078	8303	-27.87	NO	-
4293	ZINC02948905	8679	-27.87	NO	-
4294	ZINC02983256	8741	-27.87	NO	-
4295	ZINC03216395	9009	-27.87	NO	-
4296	ZINC03858405	12268	-27.87	NO	-
4297	ZINC04156136	14523	-27.87	NO	-
4298	ZINC00094170	588	-27.86	NO	-
4299	ZINC00130128	848	-27.86	NO	-
4300	ZINC00252183	1579	-27.86	NO	-
4301	ZINC00629281	3829	-27.86	NO	-
4302	ZINC01091155	5235	-27.86	NO	-
4303	ZINC01109414	5308	-27.86	NO	-
4304	ZINC01814112	6428	-27.86	NO	-
4305	ZINC01922084	6522	-27.86	NO	-
4306	ZINC02345253	7080	-27.86	NO	-
4307	ZINC02650037	7603	-27.86	NO	-
4308	ZINC03308846	9321	-27.86	NO	-
4309	ZINC03318528	9356	-27.86	NO	-
4310	ZINC03528545	10852	-27.86	NO	-
4311	ZINC04465952	15248	-27.86	NO	-
4312	ZINC04497359	15452	-27.86	NO	-
4313	ZINC00033020	143	-27.85	NO	-
4314	ZINC00256592	1616	-27.85	NO	-
4315	ZINC00429768	2579	-27.85	NO	-
4316	ZINC00668159	3943	-27.85	NO	-
4317	ZINC00937464	4603	-27.85	NO	-
4318	ZINC01288093	5751	-27.85	NO	-
4319	ZINC01385551	5849	-27.85	NO	-
4320	ZINC01868235	6463	-27.85	NO	-
4321	ZINC02183132	6860	-27.85	NO	-
4322	ZINC02669002	7674	-27.85	NO	-
4323	ZINC02692761	7718	-27.85	NO	-
4324	ZINC03179360	8960	-27.85	NO	-
4325	ZINC03396854	9768	-27.85	NO	-
4326	ZINC03475022	10350	-27.85	NO	-
4327	ZINC03497804	10519	-27.85	NO	-
4328	ZINC03512216	10727	-27.85	NO	-
4329	ZINC03516282	10761	-27.85	NO	-
4330	ZINC03857368	12128	-27.85	NO	-
4331	ZINC04088394	14420	-27.85	NO	-
4332	ZINC04464324	15142	-27.85	NO	-
4333	ZINC00381716	2184	-27.84	NO	-
4334	ZINC00392151	2262	-27.84	NO	-
4335	ZINC00473533	2885	-27.84	NO	-
4336	ZINC00651171	3891	-27.84	NO	-
4337	ZINC01757737	6369	-27.84	NO	-
4338	ZINC02752964	8052	-27.84	NO	-
4339	ZINC03138870	8908	-27.84	NO	-
4340	ZINC03248306	9145	-27.84	NO	-
4341	ZINC03391475	9714	-27.84	NO	-
4342	ZINC03410272	9887	-27.84	NO	-
4343	ZINC03452853	10147	-27.84	NO	-
4344	ZINC03817247	11463	-27.84	NO	-
4345	ZINC03992733	14139	-27.84	NO	-
4346	ZINC00144466	972	-27.83	NO	-
4347	ZINC00576324	3520	-27.83	NO	-
4348	ZINC00941370	4620	-27.83	NO	-
4349	ZINC00955118	4678	-27.83	NO	-
4350	ZINC01500264	6188	-27.83	NO	-
4351	ZINC02780675	8172	-27.83	NO	-
4352	ZINC02861364	8446	-27.83	NO	-
4353	ZINC02873816	8488	-27.83	NO	-
4354	ZINC03392009	9726	-27.83	NO	-
4355	ZINC03526177	10826	-27.83	NO	-
4356	ZINC03619307	11357	-27.83	NO	-
4357	ZINC03851103	11587	-27.83	NO	-
4358	ZINC03855144	12029	-27.83	NO	-
4359	ZINC03859576	12409	-27.83	NO	-
4360	ZINC03860022	12444	-27.83	NO	-
4361	ZINC03992726	14132	-27.83	NO	-
4362	ZINC00108893	713	-27.82	NO	-
4363	ZINC00260318	1644	-27.82	NO	-
4364	ZINC00337163	1944	-27.82	NO	-
4365	ZINC02636562	7554	-27.82	NO	-
4366	ZINC02759546	8077	-27.82	NO	-
4367	ZINC03331236	9404	-27.82	NO	-
4368	ZINC03504568	10570	-27.82	NO	-
4369	ZINC03815031	116	-27.82	YES	2
4370	ZINC03850999	11579	-27.82	NO	-
4371	ZINC04228413	14681	-27.82	NO	-
4372	ZINC00246136	1530	-27.81	NO	-
4373	ZINC00501896	3007	-27.81	NO	-
4374	ZINC01187231	5528	-27.81	NO	-
4375	ZINC01440105	6041	-27.81	NO	-
4376	ZINC02353832	7096	-27.81	NO	-
4377	ZINC03391388	9705	-27.81	NO	-
4378	ZINC03546722	10922	-27.81	NO	-
4379	ZINC04332070	14898	-27.81	NO	-
4380	ZINC04357856	14956	-27.81	NO	-
4381	ZINC00131925	871	-27.8	NO	-
4382	ZINC00417126	2385	-27.8	NO	-
4383	ZINC00620081	3774	-27.8	NO	-
4384	ZINC01130251	5395	-27.8	NO	-
4385	ZINC01350961	5816	-27.8	NO	-
4386	ZINC01397877	5902	-27.8	NO	-
4387	ZINC01513120	6238	-27.8	NO	-
4388	ZINC02429557	7201	-27.8	NO	-
4389	ZINC03398809	9813	-27.8	NO	-
4390	ZINC03610017	11288	-27.8	NO	-
4391	ZINC03867800	12824	-27.8	NO	-
4392	ZINC04246266	14699	-27.8	NO	-
4393	ZINC04412744	15051	-27.8	NO	-
4394	ZINC00134349	889	-27.79	NO	-
4395	ZINC00210958	1275	-27.79	NO	-
4396	ZINC00867659	4469	-27.79	NO	-
4397	ZINC01981284	6696	-27.79	NO	-
4398	ZINC02798875	8297	-27.79	NO	-
4399	ZINC02850635	8411	-27.79	NO	-
4400	ZINC02883443	8530	-27.79	NO	-
4401	ZINC03283638	9255	-27.79	NO	-
4402	ZINC03359801	9505	-27.79	NO	-
4403	ZINC03478956	10397	-27.79	NO	-
4404	ZINC03493762	10456	-27.79	NO	-
4405	ZINC03519052	10782	-27.79	NO	-
4406	ZINC03579786	11170	-27.79	NO	-
4407	ZINC03815146	26	-27.79	YES	2
4408	ZINC03851902	11645	-27.79	NO	-
4409	ZINC04271166	14770	-27.79	NO	-
4410	ZINC00020562	77	-27.78	NO	-
4411	ZINC00173447	1091	-27.78	NO	-
4412	ZINC00218283	1313	-27.78	NO	-
4413	ZINC00374922	2147	-27.78	NO	-
4414	ZINC00428337	2548	-27.78	NO	-
4415	ZINC00521812	3140	-27.78	NO	-
4416	ZINC00534007	3230	-27.78	NO	-
4417	ZINC00857792	4443	-27.78	NO	-
4418	ZINC01034888	4943	-27.78	NO	-
4419	ZINC01918916	6512	-27.78	NO	-
4420	ZINC01981286	6698	-27.78	NO	-
4421	ZINC03303320	9309	-27.78	NO	-
4422	ZINC03316061	9349	-27.78	NO	-
4423	ZINC03495507	10468	-27.78	NO	-
4424	ZINC04110115	14457	-27.78	NO	-
4425	ZINC00307360	1835	-27.77	NO	-
4426	ZINC00485818	2949	-27.77	NO	-
4427	ZINC00565147	3452	-27.77	NO	-
4428	ZINC00778492	4113	-27.77	NO	-
4429	ZINC01781370	6391	-27.77	NO	-
4430	ZINC01981913	6723	-27.77	NO	-
4431	ZINC02387512	7137	-27.77	NO	-
4432	ZINC02645657	7586	-27.77	NO	-
4433	ZINC02739506	7998	-27.77	NO	-
4434	ZINC03446466	10098	-27.77	NO	-
4435	ZINC03815395	298	-27.77	YES	17
4436	ZINC03939559	13499	-27.77	NO	-
4437	ZINC04001551	14294	-27.77	NO	-
4438	ZINC04246347	14706	-27.77	NO	-
4439	ZINC04248775	14724	-27.77	NO	-
4440	ZINC04617809	283	-27.77	YES	16
4441	ZINC00261271	1657	-27.76	NO	-
4442	ZINC01048264	5019	-27.76	NO	-
4443	ZINC01398220	5903	-27.76	NO	-
4444	ZINC01495383	6154	-27.76	NO	-
4445	ZINC02218944	6915	-27.76	NO	-
4446	ZINC02576670	7424	-27.76	NO	-
4447	ZINC03264537	9185	-27.76	NO	-
4448	ZINC03387202	9643	-27.76	NO	-
4449	ZINC03462201	10247	-27.76	NO	-
4450	ZINC03475038	10354	-27.76	NO	-
4451	ZINC03519047	10781	-27.76	NO	-
4452	ZINC03854944	11977	-27.76	NO	-
4453	ZINC03858108	12224	-27.76	NO	-
4454	ZINC00104114	683	-27.75	NO	-
4455	ZINC00275040	1720	-27.75	NO	-
4456	ZINC00368264	2126	-27.75	NO	-
4457	ZINC00457825	2761	-27.75	NO	-
4458	ZINC02353829	7095	-27.75	NO	-
4459	ZINC03389356	9694	-27.75	NO	-
4460	ZINC03512070	10717	-27.75	NO	-
4461	ZINC03623119	11370	-27.75	NO	-
4462	ZINC03815111	57	-27.75	YES	2
4463	ZINC04121354	14480	-27.75	NO	-
4464	ZINC04492815	15427	-27.75	NO	-
4465	ZINC00230145	1418	-27.74	NO	-
4466	ZINC00487273	2958	-27.74	NO	-
4467	ZINC00566700	3459	-27.74	NO	-
4468	ZINC00624999	3807	-27.74	NO	-
4469	ZINC00853374	4424	-27.74	NO	-
4470	ZINC01290169	5756	-27.74	NO	-
4471	ZINC01496596	6170	-27.74	NO	-
4472	ZINC01889906	6486	-27.74	NO	-
4473	ZINC02869023	8468	-27.74	NO	-
4474	ZINC03239974	9108	-27.74	NO	-
4475	ZINC03507326	10629	-27.74	NO	-
4476	ZINC03524370	10818	-27.74	NO	-
4477	ZINC04370151	14986	-27.74	NO	-
4478	ZINC04408005	15044	-27.74	NO	-
4479	ZINC00309916	1856	-27.73	NO	-
4480	ZINC00348299	1981	-27.73	NO	-
4481	ZINC00428163	2543	-27.73	NO	-
4482	ZINC00576391	3522	-27.73	NO	-
4483	ZINC00774612	4105	-27.73	NO	-
4484	ZINC00929788	4587	-27.73	NO	-
4485	ZINC01794639	6400	-27.73	NO	-
4486	ZINC01918976	6514	-27.73	NO	-
4487	ZINC01936579	6585	-27.73	NO	-
4488	ZINC02371309	7123	-27.73	NO	-
4489	ZINC03173972	8949	-27.73	NO	-
4490	ZINC03391424	9709	-27.73	NO	-
4491	ZINC03436983	10058	-27.73	NO	-
4492	ZINC03450050	10110	-27.73	NO	-
4493	ZINC03619237	11352	-27.73	NO	-
4494	ZINC03816131	11455	-27.73	NO	-
4495	ZINC03890747	13221	-27.73	NO	-
4496	ZINC03986414	14074	-27.73	NO	-
4497	ZINC00794866	4187	-27.72	NO	-
4498	ZINC00944160	4634	-27.72	NO	-
4499	ZINC00955245	4679	-27.72	NO	-
4500	ZINC02427028	7195	-27.72	NO	-
4501	ZINC02911464	8585	-27.72	NO	-
4502	ZINC03336074	9415	-27.72	NO	-
4503	ZINC03436038	10038	-27.72	NO	-
4504	ZINC03476254	10383	-27.72	NO	-
4505	ZINC03868245	12966	-27.72	NO	-
4506	ZINC04089012	14423	-27.72	NO	-
4507	ZINC00008946	34	-27.71	NO	-
4508	ZINC00184268	1153	-27.71	NO	-
4509	ZINC00652429	3899	-27.71	NO	-
4510	ZINC00954858	4673	-27.71	NO	-
4511	ZINC03004566	8770	-27.71	NO	-
4512	ZINC03392321	9730	-27.71	NO	-
4513	ZINC03490641	10450	-27.71	NO	-
4514	ZINC03509849	10678	-27.71	NO	-
4515	ZINC03620276	11361	-27.71	NO	-
4516	ZINC03858941	12341	-27.71	NO	-
4517	ZINC03876209	13060	-27.71	NO	-
4518	ZINC04465381	15203	-27.71	NO	-
4519	ZINC04469917	15323	-27.71	NO	-
4520	ZINC00038164	161	-27.7	NO	-
4521	ZINC00108704	706	-27.7	NO	-
4522	ZINC00567298	3464	-27.7	NO	-
4523	ZINC00608794	3641	-27.7	NO	-
4524	ZINC00818356	4303	-27.7	NO	-
4525	ZINC01889913	6488	-27.7	NO	-
4526	ZINC02718986	7928	-27.7	NO	-
4527	ZINC03043451	8816	-27.7	NO	-
4528	ZINC03890163	13177	-27.7	NO	-
4529	ZINC04087812	14416	-27.7	NO	-
4530	ZINC04464342	15143	-27.7	NO	-
4531	ZINC00018524	69	-27.69	NO	-
4532	ZINC00105457	689	-27.69	NO	-
4533	ZINC00621150	3789	-27.69	NO	-
4534	ZINC00897624	4532	-27.69	NO	-
4535	ZINC01943562	6611	-27.69	NO	-
4536	ZINC02433395	7213	-27.69	NO	-
4537	ZINC02805423	8327	-27.69	NO	-
4538	ZINC03867121	12661	-27.69	NO	-
4539	ZINC00389423	2248	-27.68	NO	-
4540	ZINC00583751	3587	-27.68	NO	-
4541	ZINC01214817	5605	-27.68	NO	-
4542	ZINC01384543	5845	-27.68	NO	-
4543	ZINC01981387	6700	-27.68	NO	-
4544	ZINC02317582	7039	-27.68	NO	-
4545	ZINC02336017	7067	-27.68	NO	-
4546	ZINC02653225	7618	-27.68	NO	-
4547	ZINC02727985	7968	-27.68	NO	-
4548	ZINC03272220	9211	-27.68	NO	-
4549	ZINC03469107	10294	-27.68	NO	-
4550	ZINC03507295	10623	-27.68	NO	-
4551	ZINC03868247	12967	-27.68	NO	-
4552	ZINC04465151	15183	-27.68	NO	-
4553	ZINC00152986	1032	-27.67	NO	-
4554	ZINC00294163	1782	-27.67	NO	-
4555	ZINC00590373	3614	-27.67	NO	-
4556	ZINC01434047	6031	-27.67	NO	-
4557	ZINC01616429	6295	-27.67	NO	-
4558	ZINC03526184	10828	-27.67	NO	-
4559	ZINC03851903	11646	-27.67	NO	-
4560	ZINC03853025	11730	-27.67	NO	-
4561	ZINC03988832	14115	-27.67	NO	-
4562	ZINC04248699	14722	-27.67	NO	-
4563	ZINC04267863	14764	-27.67	NO	-
4564	ZINC00127340	835	-27.66	NO	-
4565	ZINC00798778	4207	-27.66	NO	-
4566	ZINC02727622	7965	-27.66	NO	-
4567	ZINC03231154	9068	-27.66	NO	-
4568	ZINC03459924	10208	-27.66	NO	-
4569	ZINC03484044	10413	-27.66	NO	-
4570	ZINC04070141	14392	-27.66	NO	-
4571	ZINC04248682	14721	-27.66	NO	-
4572	ZINC00206738	1262	-27.65	NO	-
4573	ZINC00545342	3304	-27.65	NO	-
4574	ZINC00567757	3468	-27.65	NO	-
4575	ZINC01043341	4996	-27.65	NO	-
4576	ZINC01889903	6485	-27.65	NO	-
4577	ZINC02632149	7538	-27.65	NO	-
4578	ZINC02737321	7989	-27.65	NO	-
4579	ZINC03108961	8886	-27.65	NO	-
4580	ZINC03361273	9509	-27.65	NO	-
4581	ZINC03505517	10572	-27.65	NO	-
4582	ZINC03853027	11731	-27.65	NO	-
4583	ZINC04248627	14719	-27.65	NO	-
4584	ZINC04358633	14967	-27.65	NO	-
4585	ZINC04406373	15028	-27.65	NO	-
4586	ZINC04470272	15344	-27.65	NO	-
4587	ZINC04492965	15429	-27.65	NO	-
4588	ZINC00093740	584	-27.64	NO	-
4589	ZINC00117115	763	-27.64	NO	-
4590	ZINC00144979	977	-27.64	NO	-
4591	ZINC00246028	1524	-27.64	NO	-
4592	ZINC00425121	2505	-27.64	NO	-
4593	ZINC00576390	3521	-27.64	NO	-
4594	ZINC00849875	4417	-27.64	NO	-
4595	ZINC00928621	4583	-27.64	NO	-
4596	ZINC01071832	5162	-27.64	NO	-
4597	ZINC01075722	5187	-27.64	NO	-
4598	ZINC01826470	6445	-27.64	NO	-
4599	ZINC01922310	6533	-27.64	NO	-
4600	ZINC02761963	8091	-27.64	NO	-
4601	ZINC02861782	8450	-27.64	NO	-
4602	ZINC03467752	10285	-27.64	NO	-
4603	ZINC03506883	10593	-27.64	NO	-
4604	ZINC03890091	13168	-27.64	NO	-
4605	ZINC00055167	282	-27.63	NO	-
4606	ZINC01588733	6292	-27.63	NO	-
4607	ZINC02625850	7494	-27.63	NO	-
4608	ZINC03434457	10016	-27.63	NO	-
4609	ZINC03815143	82	-27.63	YES	2
4610	ZINC00436498	2617	-27.62	NO	-
4611	ZINC00503347	3019	-27.62	NO	-
4612	ZINC01981701	6712	-27.62	NO	-
4613	ZINC02588972	7430	-27.62	NO	-
4614	ZINC02716042	7822	-27.62	NO	-
4615	ZINC02936330	8657	-27.62	NO	-
4616	ZINC03452857	10148	-27.62	NO	-
4617	ZINC03508562	10656	-27.62	NO	-
4618	ZINC03509097	10671	-27.62	NO	-
4619	ZINC03579788	11171	-27.62	NO	-
4620	ZINC03815069	85	-27.62	YES	2
4621	ZINC03857618	12175	-27.62	NO	-
4622	ZINC03862427	12495	-27.62	NO	-
4623	ZINC00180592	1119	-27.61	NO	-
4624	ZINC00221543	1332	-27.61	NO	-
4625	ZINC00386106	2216	-27.61	NO	-
4626	ZINC00429763	2577	-27.61	NO	-
4627	ZINC00453389	2720	-27.61	NO	-
4628	ZINC02592386	7437	-27.61	NO	-
4629	ZINC03425629	9987	-27.61	NO	-
4630	ZINC03475068	10358	-27.61	NO	-
4631	ZINC03815227	19	-27.61	YES	2
4632	ZINC03858343	12250	-27.61	NO	-
4633	ZINC03867941	12888	-27.61	NO	-
4634	ZINC03912206	13457	-27.61	NO	-
4635	ZINC00106519	693	-27.6	NO	-
4636	ZINC00949260	4657	-27.6	NO	-
4637	ZINC00954859	4674	-27.6	NO	-
4638	ZINC02411570	7169	-27.6	NO	-
4639	ZINC02860800	8444	-27.6	NO	-
4640	ZINC03379054	9572	-27.6	NO	-
4641	ZINC03475043	10355	-27.6	NO	-
4642	ZINC03563350	11023	-27.6	NO	-
4643	ZINC03851269	11597	-27.6	NO	-
4644	ZINC03852796	11689	-27.6	NO	-
4645	ZINC04348690	14941	-27.6	NO	-
4646	ZINC04407852	15040	-27.6	NO	-
4647	ZINC04470317	15352	-27.6	NO	-
4648	ZINC00294188	1784	-27.59	NO	-
4649	ZINC00428148	2542	-27.59	NO	-
4650	ZINC00555387	3381	-27.59	NO	-
4651	ZINC00738176	4077	-27.59	NO	-
4652	ZINC01051832	5038	-27.59	NO	-
4653	ZINC03396961	9777	-27.59	NO	-
4654	ZINC03507202	10611	-27.59	NO	-
4655	ZINC03518843	10780	-27.59	NO	-
4656	ZINC03863350	12552	-27.59	NO	-
4657	ZINC03986625	14079	-27.59	NO	-
4658	ZINC00026643	101	-27.58	NO	-
4659	ZINC00399648	2274	-27.58	NO	-
4660	ZINC00404975	2286	-27.58	NO	-
4661	ZINC00515566	3120	-27.58	NO	-
4662	ZINC00656829	3913	-27.58	NO	-
4663	ZINC01041318	4987	-27.58	NO	-
4664	ZINC01436010	6034	-27.58	NO	-
4665	ZINC03088736	8868	-27.58	NO	-
4666	ZINC03106997	8884	-27.58	NO	-
4667	ZINC03282392	9249	-27.58	NO	-
4668	ZINC03497047	10493	-27.58	NO	-
4669	ZINC03971529	13810	-27.58	NO	-
4670	ZINC04110653	14459	-27.58	NO	-
4671	ZINC00348642	1983	-27.57	NO	-
4672	ZINC00407252	2295	-27.57	NO	-
4673	ZINC01262516	5715	-27.57	NO	-
4674	ZINC01509794	6224	-27.57	NO	-
4675	ZINC03220039	9025	-27.57	NO	-
4676	ZINC03350628	9475	-27.57	NO	-
4677	ZINC03388528	9674	-27.57	NO	-
4678	ZINC03473987	10326	-27.57	NO	-
4679	ZINC03550516	10955	-27.57	NO	-
4680	ZINC03766181	11434	-27.57	NO	-
4681	ZINC03911767	13456	-27.57	NO	-
4682	ZINC00528561	3192	-27.56	NO	-
4683	ZINC00868698	4478	-27.56	NO	-
4684	ZINC00904297	4552	-27.56	NO	-
4685	ZINC01095117	5249	-27.56	NO	-
4686	ZINC01428943	6005	-27.56	NO	-
4687	ZINC01561287	6273	-27.56	NO	-
4688	ZINC01877389	6467	-27.56	NO	-
4689	ZINC02391776	78	-27.56	YES	2
4690	ZINC03289784	9276	-27.56	NO	-
4691	ZINC03356463	9495	-27.56	NO	-
4692	ZINC03459758	10202	-27.56	NO	-
4693	ZINC03484086	10415	-27.56	NO	-
4694	ZINC03510582	10682	-27.56	NO	-
4695	ZINC03568182	11069	-27.56	NO	-
4696	ZINC03604384	11249	-27.56	NO	-
4697	ZINC03866948	12638	-27.56	NO	-
4698	ZINC03892856	13355	-27.56	NO	-
4699	ZINC04059211	14381	-27.56	NO	-
4700	ZINC04622724	15515	-27.56	NO	-
4701	ZINC00007452	25	-27.55	NO	-
4702	ZINC00166137	1063	-27.55	NO	-
4703	ZINC00355656	2030	-27.55	NO	-
4704	ZINC00460897	2773	-27.55	NO	-
4705	ZINC00617495	3750	-27.55	NO	-
4706	ZINC00912806	4568	-27.55	NO	-
4707	ZINC01433646	6028	-27.55	NO	-
4708	ZINC01539867	6262	-27.55	NO	-
4709	ZINC02305381	7015	-27.55	NO	-
4710	ZINC02342248	7076	-27.55	NO	-
4711	ZINC02686584	7697	-27.55	NO	-
4712	ZINC03400909	9837	-27.55	NO	-
4713	ZINC00508028	3044	-27.54	NO	-
4714	ZINC00622374	3796	-27.54	NO	-
4715	ZINC00798765	4206	-27.54	NO	-
4716	ZINC01455724	6063	-27.54	NO	-
4717	ZINC02522298	7374	-27.54	NO	-
4718	ZINC02692499	7714	-27.54	NO	-
4719	ZINC02757253	8073	-27.54	NO	-
4720	ZINC03382540	9594	-27.54	NO	-
4721	ZINC03867534	12754	-27.54	NO	-
4722	ZINC04100257	14439	-27.54	NO	-
4723	ZINC04465564	15218	-27.54	NO	-
4724	ZINC00307473	1838	-27.53	NO	-
4725	ZINC00475392	2897	-27.53	NO	-
4726	ZINC00609142	3642	-27.53	NO	-
4727	ZINC01126910	5383	-27.53	NO	-
4728	ZINC01356129	5826	-27.53	NO	-
4729	ZINC01507505	6218	-27.53	NO	-
4730	ZINC01981794	6717	-27.53	NO	-
4731	ZINC02718965	7901	-27.53	NO	-
4732	ZINC02852806	8420	-27.53	NO	-
4733	ZINC03168495	8939	-27.53	NO	-
4734	ZINC03509174	10673	-27.53	NO	-
4735	ZINC03555031	10971	-27.53	NO	-
4736	ZINC03562856	11022	-27.53	NO	-
4737	ZINC03971593	13819	-27.53	NO	-
4738	ZINC03992757	14146	-27.53	NO	-
4739	ZINC00268443	1696	-27.52	NO	-
4740	ZINC00360424	2081	-27.52	NO	-
4741	ZINC01388509	5874	-27.52	NO	-
4742	ZINC01406024	5927	-27.52	NO	-
4743	ZINC01627683	6299	-27.52	NO	-
4744	ZINC01808394	6424	-27.52	NO	-
4745	ZINC02183130	6859	-27.52	NO	-
4746	ZINC02568517	7416	-27.52	NO	-
4747	ZINC02768934	8133	-27.52	NO	-
4748	ZINC02920911	8628	-27.52	NO	-
4749	ZINC03326054	9376	-27.52	NO	-
4750	ZINC03510058	10679	-27.52	NO	-
4751	ZINC03523478	10811	-27.52	NO	-
4752	ZINC03579674	11161	-27.52	NO	-
4753	ZINC03815209	246	-27.52	YES	9
4754	ZINC03867938	12884	-27.52	NO	-
4755	ZINC04138067	14510	-27.52	NO	-
4756	ZINC04166183	14549	-27.52	NO	-
4757	ZINC00143311	966	-27.51	NO	-
4758	ZINC00206614	1261	-27.51	NO	-
4759	ZINC00659370	3924	-27.51	NO	-
4760	ZINC01015288	4846	-27.51	NO	-
4761	ZINC01034089	4929	-27.51	NO	-
4762	ZINC01495583	6167	-27.51	NO	-
4763	ZINC01943567	6614	-27.51	NO	-
4764	ZINC02192284	6864	-27.51	NO	-
4765	ZINC02480219	7315	-27.51	NO	-
4766	ZINC02836245	8377	-27.51	NO	-
4767	ZINC02871877	8480	-27.51	NO	-
4768	ZINC03459590	10197	-27.51	NO	-
4769	ZINC03469424	10298	-27.51	NO	-
4770	ZINC03477450	10393	-27.51	NO	-
4771	ZINC03497426	10497	-27.51	NO	-
4772	ZINC03555893	10979	-27.51	NO	-
4773	ZINC03857773	12192	-27.51	NO	-
4774	ZINC03891448	13258	-27.51	NO	-
4775	ZINC04326528	14891	-27.51	NO	-
4776	ZINC04475649	15366	-27.51	NO	-
4777	ZINC00032011	135	-27.5	NO	-
4778	ZINC00446514	2684	-27.5	NO	-
4779	ZINC00756467	4087	-27.5	NO	-
4780	ZINC01226343	5650	-27.5	NO	-
4781	ZINC02754326	8057	-27.5	NO	-
4782	ZINC02767371	8123	-27.5	NO	-
4783	ZINC02796033	8272	-27.5	NO	-
4784	ZINC02812112	8353	-27.5	NO	-
4785	ZINC03061157	8833	-27.5	NO	-
4786	ZINC03382537	9592	-27.5	NO	-
4787	ZINC03385687	9630	-27.5	NO	-
4788	ZINC03526246	10836	-27.5	NO	-
4789	ZINC03815362	123	-27.5	YES	2
4790	ZINC04178765	14610	-27.5	NO	-
4791	ZINC04419877	15065	-27.5	NO	-
4792	ZINC00611664	3673	-27.49	NO	-
4793	ZINC00807538	4244	-27.49	NO	-
4794	ZINC00954387	4670	-27.49	NO	-
4795	ZINC02642779	7577	-27.49	NO	-
4796	ZINC02780039	8171	-27.49	NO	-
4797	ZINC02851465	8414	-27.49	NO	-
4798	ZINC02881702	8526	-27.49	NO	-
4799	ZINC03231741	9071	-27.49	NO	-
4800	ZINC03330032	9400	-27.49	NO	-
4801	ZINC03382804	9609	-27.49	NO	-
4802	ZINC03517104	10768	-27.49	NO	-
4803	ZINC03851270	11598	-27.49	NO	-
4804	ZINC03969610	13734	-27.49	NO	-
4805	ZINC04299607	14828	-27.49	NO	-
4806	ZINC04356629	14951	-27.49	NO	-
4807	ZINC00098013	653	-27.48	NO	-
4808	ZINC00144065	970	-27.48	NO	-
4809	ZINC00350666	1997	-27.48	NO	-
4810	ZINC02675677	7682	-27.48	NO	-
4811	ZINC02757068	8072	-27.48	NO	-
4812	ZINC03507546	10634	-27.48	NO	-
4813	ZINC03963864	13562	-27.48	NO	-
4814	ZINC03975143	13919	-27.48	NO	-
4815	ZINC04223282	14653	-27.48	NO	-
4816	ZINC04246370	14708	-27.48	NO	-
4817	ZINC00526926	3173	-27.47	NO	-
4818	ZINC01234826	5675	-27.47	NO	-
4819	ZINC01540499	6264	-27.47	NO	-
4820	ZINC02229207	6934	-27.47	NO	-
4821	ZINC02396922	7147	-27.47	NO	-
4822	ZINC02622083	7475	-27.47	NO	-
4823	ZINC02627158	7500	-27.47	NO	-
4824	ZINC03301499	9304	-27.47	NO	-
4825	ZINC03538287	10897	-27.47	NO	-
4826	ZINC03815229	15	-27.47	YES	2
4827	ZINC04268440	14767	-27.47	NO	-
4828	ZINC00039392	167	-27.46	NO	-
4829	ZINC00251238	1555	-27.46	NO	-
4830	ZINC00411258	2318	-27.46	NO	-
4831	ZINC00798763	4205	-27.46	NO	-
4832	ZINC02764089	8108	-27.46	NO	-
4833	ZINC02796546	8283	-27.46	NO	-
4834	ZINC03072838	8842	-27.46	NO	-
4835	ZINC03195822	8976	-27.46	NO	-
4836	ZINC03461490	10233	-27.46	NO	-
4837	ZINC03852787	11685	-27.46	NO	-
4838	ZINC03867796	12820	-27.46	NO	-
4839	ZINC04465434	15211	-27.46	NO	-
4840	ZINC00181523	1121	-27.45	NO	-
4841	ZINC00428188	2547	-27.45	NO	-
4842	ZINC01943559	6609	-27.45	NO	-
4843	ZINC02317063	7036	-27.45	NO	-
4844	ZINC03084953	8863	-27.45	NO	-
4845	ZINC03295883	9297	-27.45	NO	-
4846	ZINC03379718	9581	-27.45	NO	-
4847	ZINC03391447	9710	-27.45	NO	-
4848	ZINC03436985	10059	-27.45	NO	-
4849	ZINC03506973	10602	-27.45	NO	-
4850	ZINC03815117	90	-27.45	YES	2
4851	ZINC03968909	13672	-27.45	NO	-
4852	ZINC04490388	15416	-27.45	NO	-
4853	ZINC00264089	1673	-27.44	NO	-
4854	ZINC00404982	2287	-27.44	NO	-
4855	ZINC00451395	2710	-27.44	NO	-
4856	ZINC01129532	5393	-27.44	NO	-
4857	ZINC01889910	6487	-27.44	NO	-
4858	ZINC02859363	8434	-27.44	NO	-
4859	ZINC03151060	8919	-27.44	NO	-
4860	ZINC03388524	9672	-27.44	NO	-
4861	ZINC03395209	9763	-27.44	NO	-
4862	ZINC03402451	9848	-27.44	NO	-
4863	ZINC03507995	10653	-27.44	NO	-
4864	ZINC03993168	14199	-27.44	NO	-
4865	ZINC04113172	14460	-27.44	NO	-
4866	ZINC04330343	14894	-27.44	NO	-
4867	ZINC00260350	1646	-27.43	NO	-
4868	ZINC00375370	2153	-27.43	NO	-
4869	ZINC02492831	7333	-27.43	NO	-
4870	ZINC02616568	7449	-27.43	NO	-
4871	ZINC02755289	8062	-27.43	NO	-
4872	ZINC02756170	8066	-27.43	NO	-
4873	ZINC03497721	10512	-27.43	NO	-
4874	ZINC03858510	12288	-27.43	NO	-
4875	ZINC03868360	12988	-27.43	NO	-
4876	ZINC03908539	13441	-27.43	NO	-
4877	ZINC04223089	14652	-27.43	NO	-
4878	ZINC00384926	2206	-27.42	NO	-
4879	ZINC00548072	3320	-27.42	NO	-
4880	ZINC00621151	3790	-27.42	NO	-
4881	ZINC01889895	6483	-27.42	NO	-
4882	ZINC01927683	6555	-27.42	NO	-
4883	ZINC01972922	6674	-27.42	NO	-
4884	ZINC03013602	8779	-27.42	NO	-
4885	ZINC03495521	10470	-27.42	NO	-
4886	ZINC04004664	14314	-27.42	NO	-
4887	ZINC04496637	15444	-27.42	NO	-
4888	ZINC00102922	674	-27.41	NO	-
4889	ZINC00264082	1672	-27.41	NO	-
4890	ZINC00613243	3707	-27.41	NO	-
4891	ZINC01464771	6066	-27.41	NO	-
4892	ZINC01509326	6221	-27.41	NO	-
4893	ZINC02691556	7711	-27.41	NO	-
4894	ZINC02758450	8076	-27.41	NO	-
4895	ZINC02844155	8393	-27.41	NO	-
4896	ZINC02850421	8406	-27.41	NO	-
4897	ZINC03511403	10708	-27.41	NO	-
4898	ZINC03560609	11008	-27.41	NO	-
4899	ZINC03848547	11500	-27.41	NO	-
4900	ZINC04116100	14466	-27.41	NO	-
4901	ZINC04224039	14657	-27.41	NO	-
4902	ZINC00130826	851	-27.4	NO	-
4903	ZINC00251501	1557	-27.4	NO	-
4904	ZINC00611665	3674	-27.4	NO	-
4905	ZINC00713043	4046	-27.4	NO	-
4906	ZINC00834170	4364	-27.4	NO	-
4907	ZINC00956236	4685	-27.4	NO	-
4908	ZINC01170827	5500	-27.4	NO	-
4909	ZINC01514746	6242	-27.4	NO	-
4910	ZINC01781184	6389	-27.4	NO	-
4911	ZINC02319802	7044	-27.4	NO	-
4912	ZINC03230090	9061	-27.4	NO	-
4913	ZINC03396963	9778	-27.4	NO	-
4914	ZINC03506784	10590	-27.4	NO	-
4915	ZINC03969551	13725	-27.4	NO	-
4916	ZINC04088460	14421	-27.4	NO	-
4917	ZINC00076580	461	-27.39	NO	-
4918	ZINC00252146	1575	-27.39	NO	-
4919	ZINC00359281	2060	-27.39	NO	-
4920	ZINC00480427	2925	-27.39	NO	-
4921	ZINC00794865	4185	-27.39	NO	-
4922	ZINC00800744	4213	-27.39	NO	-
4923	ZINC03407688	9878	-27.39	NO	-
4924	ZINC03439714	10074	-27.39	NO	-
4925	ZINC03497428	10498	-27.39	NO	-
4926	ZINC03815070	83	-27.39	YES	2
4927	ZINC04303388	14832	-27.39	NO	-
4928	ZINC04470273	15345	-27.39	NO	-
4929	ZINC04617811	266	-27.39	YES	12
4930	ZINC00132517	880	-27.38	NO	-
4931	ZINC00291496	1774	-27.38	NO	-
4932	ZINC00617681	3752	-27.38	NO	-
4933	ZINC00766380	4091	-27.38	NO	-
4934	ZINC01036534	4954	-27.38	NO	-
4935	ZINC01095846	5253	-27.38	NO	-
4936	ZINC02410473	7167	-27.38	NO	-
4937	ZINC02809283	8349	-27.38	NO	-
4938	ZINC03475034	10353	-27.38	NO	-
4939	ZINC03497685	10509	-27.38	NO	-
4940	ZINC03505648	10582	-27.38	NO	-
4941	ZINC03615660	11337	-27.38	NO	-
4942	ZINC03890312	13187	-27.38	NO	-
4943	ZINC03903558	13394	-27.38	NO	-
4944	ZINC04276025	14798	-27.38	NO	-
4945	ZINC00044261	180	-27.37	NO	-
4946	ZINC00187231	1169	-27.37	NO	-
4947	ZINC00262867	1661	-27.37	NO	-
4948	ZINC00348251	1980	-27.37	NO	-
4949	ZINC01088188	5224	-27.37	NO	-
4950	ZINC01142170	5430	-27.37	NO	-
4951	ZINC01204134	5568	-27.37	NO	-
4952	ZINC03385465	9622	-27.37	NO	-
4953	ZINC03415236	9906	-27.37	NO	-
4954	ZINC03436013	10036	-27.37	NO	-
4955	ZINC03513119	10736	-27.37	NO	-
4956	ZINC03853013	11726	-27.37	NO	-
4957	ZINC03853028	11732	-27.37	NO	-
4958	ZINC03866870	12624	-27.37	NO	-
4959	ZINC00079329	476	-27.36	NO	-
4960	ZINC00131341	863	-27.36	NO	-
4961	ZINC00178126	1103	-27.36	NO	-
4962	ZINC00280879	1728	-27.36	NO	-
4963	ZINC00418311	2397	-27.36	NO	-
4964	ZINC00525160	3162	-27.36	NO	-
4965	ZINC00707394	4033	-27.36	NO	-
4966	ZINC02223096	6926	-27.36	NO	-
4967	ZINC02791864	8218	-27.36	NO	-
4968	ZINC03331847	9405	-27.36	NO	-
4969	ZINC03489801	10442	-27.36	NO	-
4970	ZINC03507470	10631	-27.36	NO	-
4971	ZINC03576984	11126	-27.36	NO	-
4972	ZINC03604389	11250	-27.36	NO	-
4973	ZINC03867823	12841	-27.36	NO	-
4974	ZINC04225135	14679	-27.36	NO	-
4975	ZINC04467718	15274	-27.36	NO	-
4976	ZINC00179640	1116	-27.35	NO	-
4977	ZINC00234712	1453	-27.35	NO	-
4978	ZINC00251187	1552	-27.35	NO	-
4979	ZINC00528216	3179	-27.35	NO	-
4980	ZINC00542088	3288	-27.35	NO	-
4981	ZINC00618132	3757	-27.35	NO	-
4982	ZINC01692884	6332	-27.35	NO	-
4983	ZINC01989622	6736	-27.35	NO	-
4984	ZINC02630676	7531	-27.35	NO	-
4985	ZINC02742136	8005	-27.35	NO	-
4986	ZINC02796326	8276	-27.35	NO	-
4987	ZINC02912024	8587	-27.35	NO	-
4988	ZINC03815280	40	-27.35	YES	2
4989	ZINC03889860	13142	-27.35	NO	-
4990	ZINC03971930	13837	-27.35	NO	-
4991	ZINC03992735	14140	-27.35	NO	-
4992	ZINC04370000	14984	-27.35	NO	-
4993	ZINC00058828	303	-27.34	NO	-
4994	ZINC00151445	1027	-27.34	NO	-
4995	ZINC00221343	1331	-27.34	NO	-
4996	ZINC00424917	2493	-27.34	NO	-
4997	ZINC00428805	2556	-27.34	NO	-
4998	ZINC00501420	3003	-27.34	NO	-
4999	ZINC01058480	5081	-27.34	NO	-
5000	ZINC01234828	5676	-27.34	NO	-
5001	ZINC01798792	6406	-27.34	NO	-
5002	ZINC02699061	7744	-27.34	NO	-
5003	ZINC02701542	7751	-27.34	NO	-
5004	ZINC02915103	8602	-27.34	NO	-
5005	ZINC02947605	8673	-27.34	NO	-
5006	ZINC03388521	9671	-27.34	NO	-
5007	ZINC03426917	9993	-27.34	NO	-
5008	ZINC03507645	10639	-27.34	NO	-
5009	ZINC03526384	10838	-27.34	NO	-
5010	ZINC03559237	10996	-27.34	NO	-
5011	ZINC03857061	12073	-27.34	NO	-
5012	ZINC03862681	12511	-27.34	NO	-
5013	ZINC03862757	12521	-27.34	NO	-
5014	ZINC00044603	191	-27.33	NO	-
5015	ZINC00412867	2340	-27.33	NO	-
5016	ZINC00726946	4067	-27.33	NO	-
5017	ZINC00838835	4383	-27.33	NO	-
5018	ZINC00987733	4754	-27.33	NO	-
5019	ZINC01110607	5314	-27.33	NO	-
5020	ZINC02647899	7593	-27.33	NO	-
5021	ZINC02660983	7651	-27.33	NO	-
5022	ZINC02794965	8254	-27.33	NO	-
5023	ZINC03421027	9954	-27.33	NO	-
5024	ZINC03495435	10464	-27.33	NO	-
5025	ZINC03573398	11104	-27.33	NO	-
5026	ZINC03970035	13759	-27.33	NO	-
5027	ZINC04176940	14606	-27.33	NO	-
5028	ZINC00411859	2330	-27.32	NO	-
5029	ZINC00468210	2820	-27.32	NO	-
5030	ZINC00779367	4124	-27.32	NO	-
5031	ZINC00831224	4353	-27.32	NO	-
5032	ZINC01084867	5213	-27.32	NO	-
5033	ZINC02421800	7185	-27.32	NO	-
5034	ZINC02639758	7568	-27.32	NO	-
5035	ZINC02699066	7746	-27.32	NO	-
5036	ZINC03217274	9017	-27.32	NO	-
5037	ZINC03579776	11167	-27.32	NO	-
5038	ZINC04386631	15004	-27.32	NO	-
5039	ZINC00008652	31	-27.31	NO	-
5040	ZINC00098365	654	-27.31	NO	-
5041	ZINC00411804	2325	-27.31	NO	-
5042	ZINC00842174	4394	-27.31	NO	-
5043	ZINC01111583	5322	-27.31	NO	-
5044	ZINC01423312	5965	-27.31	NO	-
5045	ZINC01498167	6180	-27.31	NO	-
5046	ZINC02618415	7457	-27.31	NO	-
5047	ZINC02794713	8250	-27.31	NO	-
5048	ZINC03398501	9804	-27.31	NO	-
5049	ZINC03406093	9869	-27.31	NO	-
5050	ZINC03505521	10574	-27.31	NO	-
5051	ZINC03660913	11414	-27.31	NO	-
5052	ZINC00123575	812	-27.3	NO	-
5053	ZINC00180589	1118	-27.3	NO	-
5054	ZINC00264339	1677	-27.3	NO	-
5055	ZINC01795919	6403	-27.3	NO	-
5056	ZINC02718987	7932	-27.3	NO	-
5057	ZINC02850636	8412	-27.3	NO	-
5058	ZINC02873849	8490	-27.3	NO	-
5059	ZINC03388816	9686	-27.3	NO	-
5060	ZINC03391458	9711	-27.3	NO	-
5061	ZINC03397070	9783	-27.3	NO	-
5062	ZINC03402438	9847	-27.3	NO	-
5063	ZINC03591878	11182	-27.3	NO	-
5064	ZINC03867163	12669	-27.3	NO	-
5065	ZINC03972446	13866	-27.3	NO	-
5066	ZINC04102756	14441	-27.3	NO	-
5067	ZINC04487349	15405	-27.3	NO	-
5068	ZINC00151215	1025	-27.29	NO	-
5069	ZINC00183418	1144	-27.29	NO	-
5070	ZINC00464794	2795	-27.29	NO	-
5071	ZINC01105636	5285	-27.29	NO	-
5072	ZINC01902872	6498	-27.29	NO	-
5073	ZINC02484912	7324	-27.29	NO	-
5074	ZINC03123228	8898	-27.29	NO	-
5075	ZINC03192456	8975	-27.29	NO	-
5076	ZINC03851987	11654	-27.29	NO	-
5077	ZINC03858447	12274	-27.29	NO	-
5078	ZINC04170135	14584	-27.29	NO	-
5079	ZINC00059147	318	-27.28	NO	-
5080	ZINC00326618	1927	-27.28	NO	-
5081	ZINC00408319	2302	-27.28	NO	-
5082	ZINC00460363	2768	-27.28	NO	-
5083	ZINC03307253	9313	-27.28	NO	-
5084	ZINC03857322	12123	-27.28	NO	-
5085	ZINC03858735	12315	-27.28	NO	-
5086	ZINC03891049	13249	-27.28	NO	-
5087	ZINC04002769	14302	-27.28	NO	-
5088	ZINC00304200	1827	-27.27	NO	-
5089	ZINC00446416	2683	-27.27	NO	-
5090	ZINC00558480	3399	-27.27	NO	-
5091	ZINC00956525	4686	-27.27	NO	-
5092	ZINC02252474	6963	-27.27	NO	-
5093	ZINC02871606	8478	-27.27	NO	-
5094	ZINC03286059	9264	-27.27	NO	-
5095	ZINC03558460	10984	-27.27	NO	-
5096	ZINC03671313	11422	-27.27	NO	-
5097	ZINC04224126	14660	-27.27	NO	-
5098	ZINC04332284	14901	-27.27	NO	-
5099	ZINC00083012	501	-27.26	NO	-
5100	ZINC00232648	1432	-27.26	NO	-
5101	ZINC00256314	1615	-27.26	NO	-
5102	ZINC01510673	6229	-27.26	NO	-
5103	ZINC02763310	8102	-27.26	NO	-
5104	ZINC02805438	8328	-27.26	NO	-
5105	ZINC02914589	8599	-27.26	NO	-
5106	ZINC03229238	9059	-27.26	NO	-
5107	ZINC03424286	9980	-27.26	NO	-
5108	ZINC03507797	10646	-27.26	NO	-
5109	ZINC03507919	10650	-27.26	NO	-
5110	ZINC03508683	10661	-27.26	NO	-
5111	ZINC03852809	11692	-27.26	NO	-
5112	ZINC03968908	13671	-27.26	NO	-
5113	ZINC04465879	15241	-27.26	NO	-
5114	ZINC00151214	21	-27.25	YES	2
5115	ZINC00301098	1807	-27.25	NO	-
5116	ZINC00728344	4072	-27.25	NO	-
5117	ZINC00904237	4549	-27.25	NO	-
5118	ZINC00912804	4567	-27.25	NO	-
5119	ZINC01476114	6108	-27.25	NO	-
5120	ZINC02182487	6855	-27.25	NO	-
5121	ZINC02238709	6953	-27.25	NO	-
5122	ZINC03080503	8853	-27.25	NO	-
5123	ZINC03506937	10597	-27.25	NO	-
5124	ZINC03508744	10668	-27.25	NO	-
5125	ZINC03549427	10935	-27.25	NO	-
5126	ZINC03598891	11218	-27.25	NO	-
5127	ZINC03868089	12935	-27.25	NO	-
5128	ZINC03868237	12965	-27.25	NO	-
5129	ZINC04075929	14399	-27.25	NO	-
5130	ZINC04465363	15200	-27.25	NO	-
5131	ZINC00366500	2111	-27.24	NO	-
5132	ZINC00440673	2642	-27.24	NO	-
5133	ZINC00583727	3583	-27.24	NO	-
5134	ZINC00679791	3985	-27.24	NO	-
5135	ZINC01012180	4839	-27.24	NO	-
5136	ZINC02264426	6967	-27.24	NO	-
5137	ZINC02993509	8747	-27.24	NO	-
5138	ZINC03532529	10868	-27.24	NO	-
5139	ZINC03987315	14086	-27.24	NO	-
5140	ZINC04252398	14743	-27.24	NO	-
5141	ZINC00237163	1477	-27.23	NO	-
5142	ZINC00245690	1518	-27.23	NO	-
5143	ZINC00347236	1976	-27.23	NO	-
5144	ZINC00389407	2246	-27.23	NO	-
5145	ZINC00774698	4106	-27.23	NO	-
5146	ZINC01801457	6412	-27.23	NO	-
5147	ZINC02650396	7604	-27.23	NO	-
5148	ZINC02662495	7657	-27.23	NO	-
5149	ZINC03208267	8987	-27.23	NO	-
5150	ZINC03219610	9024	-27.23	NO	-
5151	ZINC03323367	9370	-27.23	NO	-
5152	ZINC03497668	10507	-27.23	NO	-
5153	ZINC03552748	10961	-27.23	NO	-
5154	ZINC03850057	11547	-27.23	NO	-
5155	ZINC00222457	1344	-27.22	NO	-
5156	ZINC00249463	1538	-27.22	NO	-
5157	ZINC00252977	1592	-27.22	NO	-
5158	ZINC01040189	4971	-27.22	NO	-
5159	ZINC01109413	5307	-27.22	NO	-
5160	ZINC01115011	5334	-27.22	NO	-
5161	ZINC01497101	6172	-27.22	NO	-
5162	ZINC02783956	8189	-27.22	NO	-
5163	ZINC02917892	8614	-27.22	NO	-
5164	ZINC03857185	12098	-27.22	NO	-
5165	ZINC03892667	13329	-27.22	NO	-
5166	ZINC04075930	14400	-27.22	NO	-
5167	ZINC00451278	2709	-27.21	NO	-
5168	ZINC00486542	2952	-27.21	NO	-
5169	ZINC00506031	3028	-27.21	NO	-
5170	ZINC00833990	4363	-27.21	NO	-
5171	ZINC01059129	5093	-27.21	NO	-
5172	ZINC02380260	7132	-27.21	NO	-
5173	ZINC02553573	7407	-27.21	NO	-
5174	ZINC02718956	7888	-27.21	NO	-
5175	ZINC02721127	7956	-27.21	NO	-
5176	ZINC02751783	8050	-27.21	NO	-
5177	ZINC03271467	9210	-27.21	NO	-
5178	ZINC03403190	9851	-27.21	NO	-
5179	ZINC00148386	1003	-27.2	NO	-
5180	ZINC00235130	1460	-27.2	NO	-
5181	ZINC00495822	2987	-27.2	NO	-
5182	ZINC00610240	3655	-27.2	NO	-
5183	ZINC01120739	5356	-27.2	NO	-
5184	ZINC01354451	5823	-27.2	NO	-
5185	ZINC02162994	6835	-27.2	NO	-
5186	ZINC02571090	7420	-27.2	NO	-
5187	ZINC03037891	8807	-27.2	NO	-
5188	ZINC03400768	9831	-27.2	NO	-
5189	ZINC03406868	9874	-27.2	NO	-
5190	ZINC03423601	9973	-27.2	NO	-
5191	ZINC03851541	11614	-27.2	NO	-
5192	ZINC03891039	13247	-27.2	NO	-
5193	ZINC00253393	1597	-27.19	NO	-
5194	ZINC00319463	1909	-27.19	NO	-
5195	ZINC00358862	2058	-27.19	NO	-
5196	ZINC00410518	2314	-27.19	NO	-
5197	ZINC00419371	2398	-27.19	NO	-
5198	ZINC00533454	3223	-27.19	NO	-
5199	ZINC00703717	4025	-27.19	NO	-
5200	ZINC00811122	4253	-27.19	NO	-
5201	ZINC00819547	4327	-27.19	NO	-
5202	ZINC01865919	6462	-27.19	NO	-
5203	ZINC02618316	7456	-27.19	NO	-
5204	ZINC02784006	8190	-27.19	NO	-
5205	ZINC02840505	8390	-27.19	NO	-
5206	ZINC03387225	9647	-27.19	NO	-
5207	ZINC03397100	9786	-27.19	NO	-
5208	ZINC03495653	10476	-27.19	NO	-
5209	ZINC03496181	10484	-27.19	NO	-
5210	ZINC04406327	15024	-27.19	NO	-
5211	ZINC00054084	271	-27.18	NO	-
5212	ZINC00180594	1120	-27.18	NO	-
5213	ZINC01054674	5056	-27.18	NO	-
5214	ZINC01748352	6359	-27.18	NO	-
5215	ZINC01923879	6546	-27.18	NO	-
5216	ZINC02081150	6787	-27.18	NO	-
5217	ZINC02272274	6970	-27.18	NO	-
5218	ZINC02603011	7444	-27.18	NO	-
5219	ZINC02698311	7738	-27.18	NO	-
5220	ZINC03239979	9109	-27.18	NO	-
5221	ZINC03450074	10111	-27.18	NO	-
5222	ZINC03506888	10594	-27.18	NO	-
5223	ZINC04348708	14943	-27.18	NO	-
5224	ZINC04422547	15067	-27.18	NO	-
5225	ZINC04617802	291	-27.18	YES	16
5226	ZINC00558507	3403	-27.17	NO	-
5227	ZINC01040110	4967	-27.17	NO	-
5228	ZINC02877270	8502	-27.17	NO	-
5229	ZINC03254330	9158	-27.17	NO	-
5230	ZINC03403315	9853	-27.17	NO	-
5231	ZINC03475057	10356	-27.17	NO	-
5232	ZINC03495672	10478	-27.17	NO	-
5233	ZINC03562618	11016	-27.17	NO	-
5234	ZINC03604441	11255	-27.17	NO	-
5235	ZINC03633172	11386	-27.17	NO	-
5236	ZINC03767077	11437	-27.17	NO	-
5237	ZINC00032421	137	-27.16	NO	-
5238	ZINC00134481	899	-27.16	NO	-
5239	ZINC00184024	1148	-27.16	NO	-
5240	ZINC00230942	1423	-27.16	NO	-
5241	ZINC00675652	3973	-27.16	NO	-
5242	ZINC03313149	9339	-27.16	NO	-
5243	ZINC03385430	9621	-27.16	NO	-
5244	ZINC03510706	10684	-27.16	NO	-
5245	ZINC03520183	10805	-27.16	NO	-
5246	ZINC03604404	11253	-27.16	NO	-
5247	ZINC03890694	13218	-27.16	NO	-
5248	ZINC03898471	13371	-27.16	NO	-
5249	ZINC03902709	13388	-27.16	NO	-
5250	ZINC00303077	1818	-27.15	NO	-
5251	ZINC00318064	1902	-27.15	NO	-
5252	ZINC00831382	4355	-27.15	NO	-
5253	ZINC01071377	5157	-27.15	NO	-
5254	ZINC01126964	5384	-27.15	NO	-
5255	ZINC01880712	6473	-27.15	NO	-
5256	ZINC01922041	6519	-27.15	NO	-
5257	ZINC02547897	7396	-27.15	NO	-
5258	ZINC02872568	8482	-27.15	NO	-
5259	ZINC03061152	8832	-27.15	NO	-
5260	ZINC03473709	10325	-27.15	NO	-
5261	ZINC03487313	10423	-27.15	NO	-
5262	ZINC03547467	10923	-27.15	NO	-
5263	ZINC03548400	10929	-27.15	NO	-
5264	ZINC03853007	11722	-27.15	NO	-
5265	ZINC04406380	15029	-27.15	NO	-
5266	ZINC00073348	448	-27.14	NO	-
5267	ZINC00298406	1790	-27.14	NO	-
5268	ZINC00574045	3502	-27.14	NO	-
5269	ZINC00612855	3698	-27.14	NO	-
5270	ZINC00675525	3972	-27.14	NO	-
5271	ZINC00779362	4123	-27.14	NO	-
5272	ZINC01807613	6421	-27.14	NO	-
5273	ZINC01943563	6612	-27.14	NO	-
5274	ZINC03362212	9512	-27.14	NO	-
5275	ZINC03452154	10126	-27.14	NO	-
5276	ZINC03854708	11951	-27.14	NO	-
5277	ZINC04464996	15173	-27.14	NO	-
5278	ZINC00063765	371	-27.13	NO	-
5279	ZINC00278559	1721	-27.13	NO	-
5280	ZINC00512463	3097	-27.13	NO	-
5281	ZINC00523730	3156	-27.13	NO	-
5282	ZINC00850437	4421	-27.13	NO	-
5283	ZINC00880772	4496	-27.13	NO	-
5284	ZINC00987487	4752	-27.13	NO	-
5285	ZINC01107850	5292	-27.13	NO	-
5286	ZINC02336626	7069	-27.13	NO	-
5287	ZINC02486945	7328	-27.13	NO	-
5288	ZINC03353110	9485	-27.13	NO	-
5289	ZINC03392005	9725	-27.13	NO	-
5290	ZINC03490953	10453	-27.13	NO	-
5291	ZINC03558501	10987	-27.13	NO	-
5292	ZINC03569783	11071	-27.13	NO	-
5293	ZINC03598737	11204	-27.13	NO	-
5294	ZINC03815368	222	-27.13	YES	7
5295	ZINC03866928	12637	-27.13	NO	-
5296	ZINC03938903	13498	-27.13	NO	-
5297	ZINC04088250	14417	-27.13	NO	-
5298	ZINC04507752	15466	-27.13	NO	-
5299	ZINC00033344	144	-27.12	NO	-
5300	ZINC00153685	1034	-27.12	NO	-
5301	ZINC00355736	2031	-27.12	NO	-
5302	ZINC00381562	2183	-27.12	NO	-
5303	ZINC00614654	3725	-27.12	NO	-
5304	ZINC01191128	5544	-27.12	NO	-
5305	ZINC02356901	7102	-27.12	NO	-
5306	ZINC02795705	8269	-27.12	NO	-
5307	ZINC02903543	8567	-27.12	NO	-
5308	ZINC03489896	10446	-27.12	NO	-
5309	ZINC03507292	10622	-27.12	NO	-
5310	ZINC03567510	11059	-27.12	NO	-
5311	ZINC03902933	13389	-27.12	NO	-
5312	ZINC03908273	13434	-27.12	NO	-
5313	ZINC04191874	14624	-27.12	NO	-
5314	ZINC00024315	87	-27.11	NO	-
5315	ZINC00058909	311	-27.11	NO	-
5316	ZINC00411160	2317	-27.11	NO	-
5317	ZINC00558183	3390	-27.11	NO	-
5318	ZINC02166707	6841	-27.11	NO	-
5319	ZINC02716256	7823	-27.11	NO	-
5320	ZINC02917998	8615	-27.11	NO	-
5321	ZINC03397039	9780	-27.11	NO	-
5322	ZINC03508723	10664	-27.11	NO	-
5323	ZINC03853015	11727	-27.11	NO	-
5324	ZINC03858289	12242	-27.11	NO	-
5325	ZINC03869033	13046	-27.11	NO	-
5326	ZINC04001134	14280	-27.11	NO	-
5327	ZINC04004867	14316	-27.11	NO	-
5328	ZINC00116341	760	-27.1	NO	-
5329	ZINC00536544	3258	-27.1	NO	-
5330	ZINC01000643	4808	-27.1	NO	-
5331	ZINC01504920	6211	-27.1	NO	-
5332	ZINC01769388	6373	-27.1	NO	-
5333	ZINC01922295	6528	-27.1	NO	-
5334	ZINC02069869	6782	-27.1	NO	-
5335	ZINC02355919	7097	-27.1	NO	-
5336	ZINC02449973	7244	-27.1	NO	-
5337	ZINC03421117	9957	-27.1	NO	-
5338	ZINC03452391	10131	-27.1	NO	-
5339	ZINC04061270	14386	-27.1	NO	-
5340	ZINC04484723	15384	-27.1	NO	-
5341	ZINC00051075	235	-27.09	NO	-
5342	ZINC00151135	1022	-27.09	NO	-
5343	ZINC00170255	1070	-27.09	NO	-
5344	ZINC00208386	1264	-27.09	NO	-
5345	ZINC00427367	2531	-27.09	NO	-
5346	ZINC00529229	3202	-27.09	NO	-
5347	ZINC00532330	3217	-27.09	NO	-
5348	ZINC00630057	3836	-27.09	NO	-
5349	ZINC00815207	4289	-27.09	NO	-
5350	ZINC00881693	4501	-27.09	NO	-
5351	ZINC02765075	8113	-27.09	NO	-
5352	ZINC02994354	8753	-27.09	NO	-
5353	ZINC03122014	8897	-27.09	NO	-
5354	ZINC03239064	9102	-27.09	NO	-
5355	ZINC03392389	9736	-27.09	NO	-
5356	ZINC03436476	10043	-27.09	NO	-
5357	ZINC03867855	12869	-27.09	NO	-
5358	ZINC04094724	14434	-27.09	NO	-
5359	ZINC00083061	506	-27.08	NO	-
5360	ZINC00120875	781	-27.08	NO	-
5361	ZINC00389422	2247	-27.08	NO	-
5362	ZINC00672744	3963	-27.08	NO	-
5363	ZINC00821643	4330	-27.08	NO	-
5364	ZINC01903630	6501	-27.08	NO	-
5365	ZINC02433558	7214	-27.08	NO	-
5366	ZINC02460192	7272	-27.08	NO	-
5367	ZINC03246966	9139	-27.08	NO	-
5368	ZINC03512649	10734	-27.08	NO	-
5369	ZINC00024342	90	-27.07	NO	-
5370	ZINC00474814	2892	-27.07	NO	-
5371	ZINC00955259	4682	-27.07	NO	-
5372	ZINC01118599	5349	-27.07	NO	-
5373	ZINC01205744	5572	-27.07	NO	-
5374	ZINC01429064	6007	-27.07	NO	-
5375	ZINC01889898	6484	-27.07	NO	-
5376	ZINC02205740	6892	-27.07	NO	-
5377	ZINC03326414	9378	-27.07	NO	-
5378	ZINC03342273	9440	-27.07	NO	-
5379	ZINC03388340	9661	-27.07	NO	-
5380	ZINC03511155	10700	-27.07	NO	-
5381	ZINC03519105	10789	-27.07	NO	-
5382	ZINC00113548	745	-27.06	NO	-
5383	ZINC00182108	1136	-27.06	NO	-
5384	ZINC00251240	1556	-27.06	NO	-
5385	ZINC00309918	1858	-27.06	NO	-
5386	ZINC00497871	2992	-27.06	NO	-
5387	ZINC01034327	4931	-27.06	NO	-
5388	ZINC01124963	5368	-27.06	NO	-
5389	ZINC01128242	5388	-27.06	NO	-
5390	ZINC01429231	6011	-27.06	NO	-
5391	ZINC01981080	6685	-27.06	NO	-
5392	ZINC02299398	7009	-27.06	NO	-
5393	ZINC02549818	7400	-27.06	NO	-
5394	ZINC02962039	8705	-27.06	NO	-
5395	ZINC03396957	9776	-27.06	NO	-
5396	ZINC03559843	11002	-27.06	NO	-
5397	ZINC03633169	11385	-27.06	NO	-
5398	ZINC03853051	11740	-27.06	NO	-
5399	ZINC03889857	13140	-27.06	NO	-
5400	ZINC03945095	13503	-27.06	NO	-
5401	ZINC04088320	14418	-27.06	NO	-
5402	ZINC00079003	474	-27.05	NO	-
5403	ZINC00218622	1320	-27.05	NO	-
5404	ZINC00246141	1531	-27.05	NO	-
5405	ZINC00259132	1631	-27.05	NO	-
5406	ZINC00429769	2580	-27.05	NO	-
5407	ZINC00778502	4117	-27.05	NO	-
5408	ZINC01135200	5410	-27.05	NO	-
5409	ZINC01288096	5752	-27.05	NO	-
5410	ZINC01487786	6131	-27.05	NO	-
5411	ZINC01891368	6492	-27.05	NO	-
5412	ZINC01981916	6724	-27.05	NO	-
5413	ZINC02633679	7543	-27.05	NO	-
5414	ZINC03295132	9295	-27.05	NO	-
5415	ZINC03517207	10770	-27.05	NO	-
5416	ZINC03815137	77	-27.05	YES	2
5417	ZINC03854323	11906	-27.05	NO	-
5418	ZINC03857102	12082	-27.05	NO	-
5419	ZINC04333616	14907	-27.05	NO	-
5420	ZINC00072499	434	-27.04	NO	-
5421	ZINC00078222	468	-27.04	NO	-
5422	ZINC00097849	641	-27.04	NO	-
5423	ZINC00214422	1293	-27.04	NO	-
5424	ZINC00491678	2974	-27.04	NO	-
5425	ZINC01036695	4957	-27.04	NO	-
5426	ZINC01922085	6523	-27.04	NO	-
5427	ZINC02306206	7016	-27.04	NO	-
5428	ZINC02442974	7229	-27.04	NO	-
5429	ZINC03037833	8806	-27.04	NO	-
5430	ZINC03418683	9930	-27.04	NO	-
5431	ZINC03442972	10084	-27.04	NO	-
5432	ZINC00044728	193	-27.03	NO	-
5433	ZINC00112400	740	-27.03	NO	-
5434	ZINC00420319	2408	-27.03	NO	-
5435	ZINC01216961	5624	-27.03	NO	-
5436	ZINC01922043	6520	-27.03	NO	-
5437	ZINC03420645	9944	-27.03	NO	-
5438	ZINC03475026	10351	-27.03	NO	-
5439	ZINC03512211	10726	-27.03	NO	-
5440	ZINC03642673	11392	-27.03	NO	-
5441	ZINC03851345	11603	-27.03	NO	-
5442	ZINC03977722	13994	-27.03	NO	-
5443	ZINC00114547	747	-27.02	NO	-
5444	ZINC00196256	1210	-27.02	NO	-
5445	ZINC00471026	2857	-27.02	NO	-
5446	ZINC00563878	3443	-27.02	NO	-
5447	ZINC00846559	4408	-27.02	NO	-
5448	ZINC01171539	5502	-27.02	NO	-
5449	ZINC01423786	5968	-27.02	NO	-
5450	ZINC01771913	6381	-27.02	NO	-
5451	ZINC02485416	7326	-27.02	NO	-
5452	ZINC02795687	8267	-27.02	NO	-
5453	ZINC03217072	9012	-27.02	NO	-
5454	ZINC03381440	9587	-27.02	NO	-
5455	ZINC03407815	9879	-27.02	NO	-
5456	ZINC03459847	10206	-27.02	NO	-
5457	ZINC03507597	10638	-27.02	NO	-
5458	ZINC03853044	11737	-27.02	NO	-
5459	ZINC03855085	12005	-27.02	NO	-
5460	ZINC03857714	12184	-27.02	NO	-
5461	ZINC00058808	301	-27.01	NO	-
5462	ZINC00209875	1271	-27.01	NO	-
5463	ZINC00354454	2018	-27.01	NO	-
5464	ZINC00457378	2759	-27.01	NO	-
5465	ZINC00558184	3391	-27.01	NO	-
5466	ZINC00581536	3562	-27.01	NO	-
5467	ZINC00611102	3664	-27.01	NO	-
5468	ZINC00779368	4125	-27.01	NO	-
5469	ZINC01111903	5323	-27.01	NO	-
5470	ZINC02544721	7393	-27.01	NO	-
5471	ZINC03002579	8769	-27.01	NO	-
5472	ZINC03244442	9123	-27.01	NO	-
5473	ZINC03419798	9942	-27.01	NO	-
5474	ZINC03816835	11458	-27.01	NO	-
5475	ZINC04162975	14547	-27.01	NO	-
5476	ZINC04275932	14794	-27.01	NO	-
5477	ZINC04628595	15537	-27.01	NO	-
5478	ZINC00418310	2396	-27.0	NO	-
5479	ZINC00471536	2868	-27.0	NO	-
5480	ZINC01515599	6244	-27.0	NO	-
5481	ZINC01780152	6387	-27.0	NO	-
5482	ZINC02456553	7269	-27.0	NO	-
5483	ZINC02766297	8119	-27.0	NO	-
5484	ZINC03256946	9164	-27.0	NO	-
5485	ZINC03405106	9863	-27.0	NO	-
5486	ZINC03512141	10721	-27.0	NO	-
5487	ZINC03866894	12626	-27.0	NO	-
5488	ZINC04465730	15234	-27.0	NO	-
5489	ZINC00237032	1473	-26.99	NO	-
5490	ZINC00559980	3418	-26.99	NO	-
5491	ZINC00611781	3675	-26.99	NO	-
5492	ZINC00675670	3975	-26.99	NO	-
5493	ZINC00858474	4447	-26.99	NO	-
5494	ZINC00959682	4694	-26.99	NO	-
5495	ZINC01332417	5804	-26.99	NO	-
5496	ZINC02872873	8483	-26.99	NO	-
5497	ZINC03257382	9166	-26.99	NO	-
5498	ZINC03476017	10371	-26.99	NO	-
5499	ZINC03511707	10712	-26.99	NO	-
5500	ZINC03527845	10847	-26.99	NO	-
5501	ZINC03532519	10867	-26.99	NO	-
5502	ZINC03815297	202	-26.99	YES	3
5503	ZINC03970352	13781	-26.99	NO	-
5504	ZINC04329645	14893	-26.99	NO	-
5505	ZINC00060456	338	-26.98	NO	-
5506	ZINC00447991	2692	-26.98	NO	-
5507	ZINC00471425	2867	-26.98	NO	-
5508	ZINC00558869	3410	-26.98	NO	-
5509	ZINC00973242	4708	-26.98	NO	-
5510	ZINC01173550	5505	-26.98	NO	-
5511	ZINC01981911	6721	-26.98	NO	-
5512	ZINC03394459	9758	-26.98	NO	-
5513	ZINC03511146	10699	-26.98	NO	-
5514	ZINC03542450	10906	-26.98	NO	-
5515	ZINC03997516	14247	-26.98	NO	-
5516	ZINC04617812	265	-26.98	YES	12
5517	ZINC00083069	507	-26.97	NO	-
5518	ZINC00354811	2024	-26.97	NO	-
5519	ZINC00540735	3277	-26.97	NO	-
5520	ZINC00558625	3406	-26.97	NO	-
5521	ZINC00567054	3461	-26.97	NO	-
5522	ZINC01497780	6178	-26.97	NO	-
5523	ZINC01502198	6204	-26.97	NO	-
5524	ZINC02882526	8529	-26.97	NO	-
5525	ZINC03087819	8865	-26.97	NO	-
5526	ZINC03497423	10496	-26.97	NO	-
5527	ZINC03507057	10606	-26.97	NO	-
5528	ZINC03617769	11341	-26.97	NO	-
5529	ZINC03907665	13420	-26.97	NO	-
5530	ZINC04227428	14680	-26.97	NO	-
5531	ZINC00416665	2378	-26.96	NO	-
5532	ZINC00611184	3665	-26.96	NO	-
5533	ZINC01053350	5042	-26.96	NO	-
5534	ZINC01104796	5282	-26.96	NO	-
5535	ZINC01499278	6184	-26.96	NO	-
5536	ZINC01977379	6677	-26.96	NO	-
5537	ZINC03382741	9602	-26.96	NO	-
5538	ZINC03391909	9720	-26.96	NO	-
5539	ZINC03396621	9765	-26.96	NO	-
5540	ZINC03400804	9833	-26.96	NO	-
5541	ZINC03546574	10915	-26.96	NO	-
5542	ZINC03857348	12127	-26.96	NO	-
5543	ZINC03868677	13023	-26.96	NO	-
5544	ZINC03975140	13918	-26.96	NO	-
5545	ZINC00453027	2719	-26.95	NO	-
5546	ZINC00585238	3603	-26.95	NO	-
5547	ZINC00839114	4384	-26.95	NO	-
5548	ZINC01066606	5135	-26.95	NO	-
5549	ZINC01287581	5749	-26.95	NO	-
5550	ZINC01519214	6249	-26.95	NO	-
5551	ZINC01748010	6358	-26.95	NO	-
5552	ZINC01922308	6532	-26.95	NO	-
5553	ZINC02084544	6788	-26.95	NO	-
5554	ZINC02572485	153	-26.95	YES	2
5555	ZINC02766977	8120	-26.95	NO	-
5556	ZINC02979710	8737	-26.95	NO	-
5557	ZINC03350030	9473	-26.95	NO	-
5558	ZINC03405056	9862	-26.95	NO	-
5559	ZINC03500751	10554	-26.95	NO	-
5560	ZINC03815100	59	-26.95	YES	2
5561	ZINC00112836	743	-26.94	NO	-
5562	ZINC00132180	876	-26.94	NO	-
5563	ZINC00536987	3262	-26.94	NO	-
5564	ZINC00614064	3718	-26.94	NO	-
5565	ZINC01021109	4870	-26.94	NO	-
5566	ZINC01181311	5519	-26.94	NO	-
5567	ZINC01584415	6290	-26.94	NO	-
5568	ZINC02022493	6750	-26.94	NO	-
5569	ZINC02133203	6820	-26.94	NO	-
5570	ZINC02653108	7617	-26.94	NO	-
5571	ZINC03342663	9441	-26.94	NO	-
5572	ZINC03349532	9469	-26.94	NO	-
5573	ZINC03505604	10577	-26.94	NO	-
5574	ZINC03862467	12503	-26.94	NO	-
5575	ZINC03866824	12609	-26.94	NO	-
5576	ZINC04033640	14356	-26.94	NO	-
5577	ZINC04246194	14698	-26.94	NO	-
5578	ZINC04273732	14774	-26.94	NO	-
5579	ZINC00138581	929	-26.93	NO	-
5580	ZINC00265166	1689	-26.93	NO	-
5581	ZINC00407508	2296	-26.93	NO	-
5582	ZINC00425667	2516	-26.93	NO	-
5583	ZINC00581434	3549	-26.93	NO	-
5584	ZINC00870472	4487	-26.93	NO	-
5585	ZINC01021327	4875	-26.93	NO	-
5586	ZINC01084870	5214	-26.93	NO	-
5587	ZINC02433219	7212	-26.93	NO	-
5588	ZINC02797917	8287	-26.93	NO	-
5589	ZINC02913876	8591	-26.93	NO	-
5590	ZINC03453563	10155	-26.93	NO	-
5591	ZINC03474122	10336	-26.93	NO	-
5592	ZINC03475126	10362	-26.93	NO	-
5593	ZINC03858025	12213	-26.93	NO	-
5594	ZINC04000609	14259	-26.93	NO	-
5595	ZINC04109960	14456	-26.93	NO	-
5596	ZINC04162733	14545	-26.93	NO	-
5597	ZINC04465354	15199	-26.93	NO	-
5598	ZINC00054048	263	-26.92	NO	-
5599	ZINC00230021	1416	-26.92	NO	-
5600	ZINC02306207	7017	-26.92	NO	-
5601	ZINC02592790	7439	-26.92	NO	-
5602	ZINC03817701	11464	-26.92	NO	-
5603	ZINC03855153	12034	-26.92	NO	-
5604	ZINC04275976	14795	-26.92	NO	-
5605	ZINC04464432	15149	-26.92	NO	-
5606	ZINC00031914	134	-26.91	NO	-
5607	ZINC00054215	275	-26.91	NO	-
5608	ZINC00294151	1781	-26.91	NO	-
5609	ZINC00613102	3704	-26.91	NO	-
5610	ZINC01176107	5508	-26.91	NO	-
5611	ZINC01426275	5986	-26.91	NO	-
5612	ZINC01933259	6562	-26.91	NO	-
5613	ZINC03255491	9161	-26.91	NO	-
5614	ZINC03377456	9558	-26.91	NO	-
5615	ZINC03867814	12827	-26.91	NO	-
5616	ZINC03867991	12912	-26.91	NO	-
5617	ZINC00043156	173	-26.9	NO	-
5618	ZINC00126076	822	-26.9	NO	-
5619	ZINC00206451	1259	-26.9	NO	-
5620	ZINC00222256	1337	-26.9	NO	-
5621	ZINC00386071	2214	-26.9	NO	-
5622	ZINC00558495	3402	-26.9	NO	-
5623	ZINC00686653	3997	-26.9	NO	-
5624	ZINC00687831	4001	-26.9	NO	-
5625	ZINC00998364	4798	-26.9	NO	-
5626	ZINC01428820	6002	-26.9	NO	-
5627	ZINC02534596	7386	-26.9	NO	-
5628	ZINC03137080	8907	-26.9	NO	-
5629	ZINC03505519	10573	-26.9	NO	-
5630	ZINC03790549	11444	-26.9	NO	-
5631	ZINC03848081	11494	-26.9	NO	-
5632	ZINC03850585	11561	-26.9	NO	-
5633	ZINC03868520	13010	-26.9	NO	-
5634	ZINC00093735	583	-26.89	NO	-
5635	ZINC00127345	836	-26.89	NO	-
5636	ZINC00421555	2418	-26.89	NO	-
5637	ZINC01065889	5132	-26.89	NO	-
5638	ZINC01981704	6715	-26.89	NO	-
5639	ZINC03392292	9729	-26.89	NO	-
5640	ZINC03423437	9966	-26.89	NO	-
5641	ZINC03507081	10609	-26.89	NO	-
5642	ZINC03853059	11742	-26.89	NO	-
5643	ZINC03969439	13713	-26.89	NO	-
5644	ZINC04627838	15525	-26.89	NO	-
5645	ZINC00090766	562	-26.88	NO	-
5646	ZINC00308663	1847	-26.88	NO	-
5647	ZINC00355573	2029	-26.88	NO	-
5648	ZINC00738253	4080	-26.88	NO	-
5649	ZINC01066695	5136	-26.88	NO	-
5650	ZINC02554829	7408	-26.88	NO	-
5651	ZINC03397071	9784	-26.88	NO	-
5652	ZINC03867170	12670	-26.88	NO	-
5653	ZINC03867824	12843	-26.88	NO	-
5654	ZINC04121425	14482	-26.88	NO	-
5655	ZINC04167024	14554	-26.88	NO	-
5656	ZINC04177569	14607	-26.88	NO	-
5657	ZINC04464949	15171	-26.88	NO	-
5658	ZINC00249994	1542	-26.87	NO	-
5659	ZINC00378100	2170	-26.87	NO	-
5660	ZINC00438481	2631	-26.87	NO	-
5661	ZINC00564739	3450	-26.87	NO	-
5662	ZINC00803263	4222	-26.87	NO	-
5663	ZINC00806730	4233	-26.87	NO	-
5664	ZINC01300536	5773	-26.87	NO	-
5665	ZINC01960546	6643	-26.87	NO	-
5666	ZINC02649536	7598	-26.87	NO	-
5667	ZINC02849077	8404	-26.87	NO	-
5668	ZINC03359702	9504	-26.87	NO	-
5669	ZINC03497806	10520	-26.87	NO	-
5670	ZINC03546666	10920	-26.87	NO	-
5671	ZINC03855013	11989	-26.87	NO	-
5672	ZINC00092718	577	-26.86	NO	-
5673	ZINC00205613	1255	-26.86	NO	-
5674	ZINC00811262	4256	-26.86	NO	-
5675	ZINC01021308	4874	-26.86	NO	-
5676	ZINC01025415	4893	-26.86	NO	-
5677	ZINC01055351	5065	-26.86	NO	-
5678	ZINC03382565	9597	-26.86	NO	-
5679	ZINC03388509	9670	-26.86	NO	-
5680	ZINC03562563	11014	-26.86	NO	-
5681	ZINC04252800	14745	-26.86	NO	-
5682	ZINC04465417	15209	-26.86	NO	-
5683	ZINC00022341	81	-26.85	NO	-
5684	ZINC00366499	2110	-26.85	NO	-
5685	ZINC00464075	2792	-26.85	NO	-
5686	ZINC00536006	3244	-26.85	NO	-
5687	ZINC00612482	3689	-26.85	NO	-
5688	ZINC01262660	5716	-26.85	NO	-
5689	ZINC02693960	7732	-26.85	NO	-
5690	ZINC03246363	9135	-26.85	NO	-
5691	ZINC03511786	10715	-26.85	NO	-
5692	ZINC03526179	10827	-26.85	NO	-
5693	ZINC03878106	13066	-26.85	NO	-
5694	ZINC04093794	14425	-26.85	NO	-
5695	ZINC00092690	568	-26.84	NO	-
5696	ZINC00478857	2915	-26.84	NO	-
5697	ZINC02697919	7735	-26.84	NO	-
5698	ZINC03230473	9064	-26.84	NO	-
5699	ZINC03231652	9070	-26.84	NO	-
5700	ZINC03281334	9243	-26.84	NO	-
5701	ZINC03311835	9336	-26.84	NO	-
5702	ZINC03327711	9387	-26.84	NO	-
5703	ZINC03449723	10105	-26.84	NO	-
5704	ZINC03526188	10830	-26.84	NO	-
5705	ZINC03549994	10946	-26.84	NO	-
5706	ZINC03558428	10982	-26.84	NO	-
5707	ZINC00051638	245	-26.83	NO	-
5708	ZINC00056349	297	-26.83	NO	-
5709	ZINC00222254	1335	-26.83	NO	-
5710	ZINC00356827	2036	-26.83	NO	-
5711	ZINC00513806	3110	-26.83	NO	-
5712	ZINC00679774	3984	-26.83	NO	-
5713	ZINC01024030	4885	-26.83	NO	-
5714	ZINC01043345	4997	-26.83	NO	-
5715	ZINC01117018	5345	-26.83	NO	-
5716	ZINC01534149	6257	-26.83	NO	-
5717	ZINC02628315	7519	-26.83	NO	-
5718	ZINC03436572	10046	-26.83	NO	-
5719	ZINC03898468	13370	-26.83	NO	-
5720	ZINC04496674	15446	-26.83	NO	-
5721	ZINC00222478	1345	-26.82	NO	-
5722	ZINC00230762	1421	-26.82	NO	-
5723	ZINC00583511	3580	-26.82	NO	-
5724	ZINC01014623	4845	-26.82	NO	-
5725	ZINC01153874	5461	-26.82	NO	-
5726	ZINC01539875	6263	-26.82	NO	-
5727	ZINC01982766	6728	-26.82	NO	-
5728	ZINC02210878	6902	-26.82	NO	-
5729	ZINC02990052	8742	-26.82	NO	-
5730	ZINC03254008	9156	-26.82	NO	-
5731	ZINC03379055	9573	-26.82	NO	-
5732	ZINC03379497	9576	-26.82	NO	-
5733	ZINC03517103	10767	-26.82	NO	-
5734	ZINC03526186	10829	-26.82	NO	-
5735	ZINC03815184	288	-26.82	YES	16
5736	ZINC03853906	11854	-26.82	NO	-
5737	ZINC03857713	12183	-26.82	NO	-
5738	ZINC00058981	313	-26.81	NO	-
5739	ZINC00083017	502	-26.81	NO	-
5740	ZINC01465251	6068	-26.81	NO	-
5741	ZINC01918977	6515	-26.81	NO	-
5742	ZINC02427065	7198	-26.81	NO	-
5743	ZINC03382722	9599	-26.81	NO	-
5744	ZINC03853286	11775	-26.81	NO	-
5745	ZINC03868126	12953	-26.81	NO	-
5746	ZINC04013860	14330	-26.81	NO	-
5747	ZINC04439588	15088	-26.81	NO	-
5748	ZINC00135311	900	-26.8	NO	-
5749	ZINC00139528	937	-26.8	NO	-
5750	ZINC00251212	1554	-26.8	NO	-
5751	ZINC00348644	1984	-26.8	NO	-
5752	ZINC00474949	2893	-26.8	NO	-
5753	ZINC00508355	3059	-26.8	NO	-
5754	ZINC00601499	119	-26.8	YES	2
5755	ZINC00774714	4108	-26.8	NO	-
5756	ZINC00887677	4517	-26.8	NO	-
5757	ZINC02027845	6756	-26.8	NO	-
5758	ZINC02845567	8395	-26.8	NO	-
5759	ZINC03385665	9627	-26.8	NO	-
5760	ZINC03396955	9775	-26.8	NO	-
5761	ZINC03422389	9961	-26.8	NO	-
5762	ZINC03435692	10027	-26.8	NO	-
5763	ZINC03495651	10475	-26.8	NO	-
5764	ZINC03498720	10527	-26.8	NO	-
5765	ZINC03858748	12316	-26.8	NO	-
5766	ZINC03977666	13991	-26.8	NO	-
5767	ZINC03992784	14151	-26.8	NO	-
5768	ZINC04264226	14753	-26.8	NO	-
5769	ZINC00028759	116	-26.79	NO	-
5770	ZINC00067680	397	-26.79	NO	-
5771	ZINC00532535	3218	-26.79	NO	-
5772	ZINC02783649	8186	-26.79	NO	-
5773	ZINC02800455	8308	-26.79	NO	-
5774	ZINC03055670	8823	-26.79	NO	-
5775	ZINC03511156	10701	-26.79	NO	-
5776	ZINC03573690	11113	-26.79	NO	-
5777	ZINC04292112	14817	-26.79	NO	-
5778	ZINC00053372	259	-26.78	NO	-
5779	ZINC00131550	865	-26.78	NO	-
5780	ZINC00306898	1834	-26.78	NO	-
5781	ZINC00779144	4118	-26.78	NO	-
5782	ZINC00804768	4226	-26.78	NO	-
5783	ZINC00817376	4298	-26.78	NO	-
5784	ZINC03224841	9043	-26.78	NO	-
5785	ZINC03443043	10086	-26.78	NO	-
5786	ZINC03850887	11575	-26.78	NO	-
5787	ZINC03852803	11691	-26.78	NO	-
5788	ZINC03857431	12134	-26.78	NO	-
5789	ZINC04377708	14997	-26.78	NO	-
5790	ZINC00092713	575	-26.77	NO	-
5791	ZINC00097863	643	-26.77	NO	-
5792	ZINC00154305	1037	-26.77	NO	-
5793	ZINC00289239	1758	-26.77	NO	-
5794	ZINC00413239	2345	-26.77	NO	-
5795	ZINC00506858	3032	-26.77	NO	-
5796	ZINC01007456	4830	-26.77	NO	-
5797	ZINC01397876	5901	-26.77	NO	-
5798	ZINC01512397	6235	-26.77	NO	-
5799	ZINC02784701	8198	-26.77	NO	-
5800	ZINC03396657	9767	-26.77	NO	-
5801	ZINC03436216	10040	-26.77	NO	-
5802	ZINC03607920	11269	-26.77	NO	-
5803	ZINC04362354	14973	-26.77	NO	-
5804	ZINC00097809	637	-26.76	NO	-
5805	ZINC00250220	1547	-26.76	NO	-
5806	ZINC00272259	1707	-26.76	NO	-
5807	ZINC00783778	4147	-26.76	NO	-
5808	ZINC00813419	4272	-26.76	NO	-
5809	ZINC00983700	4740	-26.76	NO	-
5810	ZINC01581687	6286	-26.76	NO	-
5811	ZINC01830152	6447	-26.76	NO	-
5812	ZINC01943018	6608	-26.76	NO	-
5813	ZINC02225198	6929	-26.76	NO	-
5814	ZINC02621866	7472	-26.76	NO	-
5815	ZINC03153844	8928	-26.76	NO	-
5816	ZINC03852964	11719	-26.76	NO	-
5817	ZINC03866828	12617	-26.76	NO	-
5818	ZINC04201842	14641	-26.76	NO	-
5819	ZINC04493177	15431	-26.76	NO	-
5820	ZINC00122289	803	-26.75	NO	-
5821	ZINC00146066	988	-26.75	NO	-
5822	ZINC00222490	1350	-26.75	NO	-
5823	ZINC00246002	1522	-26.75	NO	-
5824	ZINC00546800	3312	-26.75	NO	-
5825	ZINC00616954	3748	-26.75	NO	-
5826	ZINC00972017	4701	-26.75	NO	-
5827	ZINC01880933	6477	-26.75	NO	-
5828	ZINC03346003	9451	-26.75	NO	-
5829	ZINC03391361	9702	-26.75	NO	-
5830	ZINC03391911	9721	-26.75	NO	-
5831	ZINC03459593	10198	-26.75	NO	-
5832	ZINC03485121	10417	-26.75	NO	-
5833	ZINC03512479	10733	-26.75	NO	-
5834	ZINC03547611	10925	-26.75	NO	-
5835	ZINC03857736	12190	-26.75	NO	-
5836	ZINC04170917	14594	-26.75	NO	-
5837	ZINC00131830	869	-26.74	NO	-
5838	ZINC00331100	1931	-26.74	NO	-
5839	ZINC00413049	2342	-26.74	NO	-
5840	ZINC00424989	2496	-26.74	NO	-
5841	ZINC00428349	2550	-26.74	NO	-
5842	ZINC00616530	3739	-26.74	NO	-
5843	ZINC00662237	3926	-26.74	NO	-
5844	ZINC00778495	4114	-26.74	NO	-
5845	ZINC00999544	4803	-26.74	NO	-
5846	ZINC02351330	7094	-26.74	NO	-
5847	ZINC02507415	7351	-26.74	NO	-
5848	ZINC03853006	11721	-26.74	NO	-
5849	ZINC04065814	14390	-26.74	NO	-
5850	ZINC00134392	896	-26.73	NO	-
5851	ZINC00383378	2196	-26.73	NO	-
5852	ZINC00413487	2348	-26.73	NO	-
5853	ZINC01105845	5288	-26.73	NO	-
5854	ZINC01217736	5625	-26.73	NO	-
5855	ZINC01355812	5825	-26.73	NO	-
5856	ZINC01821000	6441	-26.73	NO	-
5857	ZINC02745390	8014	-26.73	NO	-
5858	ZINC02767696	8126	-26.73	NO	-
5859	ZINC02868743	8463	-26.73	NO	-
5860	ZINC03222736	9033	-26.73	NO	-
5861	ZINC03283920	9257	-26.73	NO	-
5862	ZINC03322928	9368	-26.73	NO	-
5863	ZINC03508729	10665	-26.73	NO	-
5864	ZINC03866810	12606	-26.73	NO	-
5865	ZINC04372536	14993	-26.73	NO	-
5866	ZINC00092697	570	-26.72	NO	-
5867	ZINC00498378	2995	-26.72	NO	-
5868	ZINC00947135	4652	-26.72	NO	-
5869	ZINC02402409	7155	-26.72	NO	-
5870	ZINC02732926	7975	-26.72	NO	-
5871	ZINC03308256	9317	-26.72	NO	-
5872	ZINC03387146	9641	-26.72	NO	-
5873	ZINC03854756	11957	-26.72	NO	-
5874	ZINC04442228	15091	-26.72	NO	-
5875	ZINC04470433	15360	-26.72	NO	-
5876	ZINC04623074	15520	-26.72	NO	-
5877	ZINC00120423	774	-26.71	NO	-
5878	ZINC00136309	909	-26.71	NO	-
5879	ZINC00251183	1551	-26.71	NO	-
5880	ZINC00469475	2837	-26.71	NO	-
5881	ZINC02220279	6919	-26.71	NO	-
5882	ZINC02699384	7748	-26.71	NO	-
5883	ZINC02760167	8080	-26.71	NO	-
5884	ZINC03361274	9510	-26.71	NO	-
5885	ZINC03388294	9659	-26.71	NO	-
5886	ZINC03393020	9741	-26.71	NO	-
5887	ZINC03507298	10625	-26.71	NO	-
5888	ZINC03538080	10894	-26.71	NO	-
5889	ZINC03815202	35	-26.71	YES	2
5890	ZINC04193509	14626	-26.71	NO	-
5891	ZINC00298969	1797	-26.7	NO	-
5892	ZINC00306868	1833	-26.7	NO	-
5893	ZINC00344056	1968	-26.7	NO	-
5894	ZINC00350967	1999	-26.7	NO	-
5895	ZINC00423598	2451	-26.7	NO	-
5896	ZINC00427753	2538	-26.7	NO	-
5897	ZINC00529456	3204	-26.7	NO	-
5898	ZINC01932676	6558	-26.7	NO	-
5899	ZINC01981285	6697	-26.7	NO	-
5900	ZINC03397223	9798	-26.7	NO	-
5901	ZINC03497636	10505	-26.7	NO	-
5902	ZINC03506943	10598	-26.7	NO	-
5903	ZINC03512297	10732	-26.7	NO	-
5904	ZINC03860116	12462	-26.7	NO	-
5905	ZINC00075545	459	-26.69	NO	-
5906	ZINC00083025	504	-26.69	NO	-
5907	ZINC01581923	6289	-26.69	NO	-
5908	ZINC01987235	6734	-26.69	NO	-
5909	ZINC02133509	6823	-26.69	NO	-
5910	ZINC02640327	7569	-26.69	NO	-
5911	ZINC03147658	8910	-26.69	NO	-
5912	ZINC03391939	9722	-26.69	NO	-
5913	ZINC03420876	9951	-26.69	NO	-
5914	ZINC03496154	10481	-26.69	NO	-
5915	ZINC03523471	10810	-26.69	NO	-
5916	ZINC03970037	13760	-26.69	NO	-
5917	ZINC04370053	14985	-26.69	NO	-
5918	ZINC04475410	15364	-26.69	NO	-
5919	ZINC00043260	175	-26.68	NO	-
5920	ZINC00260334	1645	-26.68	NO	-
5921	ZINC01109301	5306	-26.68	NO	-
5922	ZINC01385701	5851	-26.68	NO	-
5923	ZINC01406248	5929	-26.68	NO	-
5924	ZINC01466636	6082	-26.68	NO	-
5925	ZINC01943594	6615	-26.68	NO	-
5926	ZINC02652488	7613	-26.68	NO	-
5927	ZINC03178693	8956	-26.68	NO	-
5928	ZINC03408893	9884	-26.68	NO	-
5929	ZINC03510709	10686	-26.68	NO	-
5930	ZINC03528548	10854	-26.68	NO	-
5931	ZINC04381460	15000	-26.68	NO	-
5932	ZINC00051752	249	-26.67	NO	-
5933	ZINC00092022	566	-26.67	NO	-
5934	ZINC00251821	1562	-26.67	NO	-
5935	ZINC00386046	2212	-26.67	NO	-
5936	ZINC00418139	2394	-26.67	NO	-
5937	ZINC00610673	3660	-26.67	NO	-
5938	ZINC01431112	6017	-26.67	NO	-
5939	ZINC02437810	7224	-26.67	NO	-
5940	ZINC02846300	8398	-26.67	NO	-
5941	ZINC03474113	10333	-26.67	NO	-
5942	ZINC03476104	10377	-26.67	NO	-
5943	ZINC03992687	14126	-26.67	NO	-
5944	ZINC00034281	147	-26.66	NO	-
5945	ZINC00108857	709	-26.66	NO	-
5946	ZINC00223318	1355	-26.66	NO	-
5947	ZINC00297967	1789	-26.66	NO	-
5948	ZINC00381853	2186	-26.66	NO	-
5949	ZINC00427347	2527	-26.66	NO	-
5950	ZINC00435948	2612	-26.66	NO	-
5951	ZINC00810572	4249	-26.66	NO	-
5952	ZINC01021445	4876	-26.66	NO	-
5953	ZINC02783598	8184	-26.66	NO	-
5954	ZINC03067097	8837	-26.66	NO	-
5955	ZINC03382853	9611	-26.66	NO	-
5956	ZINC03449749	10106	-26.66	NO	-
5957	ZINC03452407	10132	-26.66	NO	-
5958	ZINC03506767	10588	-26.66	NO	-
5959	ZINC03562753	11019	-26.66	NO	-
5960	ZINC04201825	14638	-26.66	NO	-
5961	ZINC04470213	15336	-26.66	NO	-
5962	ZINC04513571	15474	-26.66	NO	-
5963	ZINC00063397	366	-26.65	NO	-
5964	ZINC00070733	411	-26.65	NO	-
5965	ZINC00108941	715	-26.65	NO	-
5966	ZINC00118344	767	-26.65	NO	-
5967	ZINC00132175	875	-26.65	NO	-
5968	ZINC00444238	2666	-26.65	NO	-
5969	ZINC00452729	2715	-26.65	NO	-
5970	ZINC00561096	3422	-26.65	NO	-
5971	ZINC00784479	4157	-26.65	NO	-
5972	ZINC02131933	6818	-26.65	NO	-
5973	ZINC03233474	9078	-26.65	NO	-
5974	ZINC03505756	10586	-26.65	NO	-
5975	ZINC03513121	10737	-26.65	NO	-
5976	ZINC03516284	10762	-26.65	NO	-
5977	ZINC03857159	12094	-26.65	NO	-
5978	ZINC00032594	140	-26.64	NO	-
5979	ZINC00424991	2497	-26.64	NO	-
5980	ZINC00458752	2762	-26.64	NO	-
5981	ZINC00813784	4274	-26.64	NO	-
5982	ZINC01943566	6613	-26.64	NO	-
5983	ZINC02711674	7773	-26.64	NO	-
5984	ZINC02800308	8307	-26.64	NO	-
5985	ZINC03262578	9176	-26.64	NO	-
5986	ZINC03285897	9262	-26.64	NO	-
5987	ZINC03423657	9976	-26.64	NO	-
5988	ZINC03451999	10123	-26.64	NO	-
5989	ZINC03507952	10652	-26.64	NO	-
5990	ZINC03511689	10711	-26.64	NO	-
5991	ZINC03858352	12252	-26.64	NO	-
5992	ZINC03867828	12851	-26.64	NO	-
5993	ZINC04108686	14453	-26.64	NO	-
5994	ZINC00130165	849	-26.63	NO	-
5995	ZINC00360419	2079	-26.63	NO	-
5996	ZINC00806550	4230	-26.63	NO	-
5997	ZINC00878170	4490	-26.63	NO	-
5998	ZINC01674977	6325	-26.63	NO	-
5999	ZINC02779523	8169	-26.63	NO	-
6000	ZINC03203371	8982	-26.63	NO	-
6001	ZINC03219241	9022	-26.63	NO	-
6002	ZINC03259257	9169	-26.63	NO	-
6003	ZINC03263661	9183	-26.63	NO	-
6004	ZINC03412266	9900	-26.63	NO	-
6005	ZINC03815370	342	-26.63	YES	31
6006	ZINC03868583	13014	-26.63	NO	-
6007	ZINC03969309	13700	-26.63	NO	-
6008	ZINC03970039	13761	-26.63	NO	-
6009	ZINC00289434	1761	-26.62	NO	-
6010	ZINC00416079	2365	-26.62	NO	-
6011	ZINC00612637	3692	-26.62	NO	-
6012	ZINC00943311	4627	-26.62	NO	-
6013	ZINC00957879	4690	-26.62	NO	-
6014	ZINC01515718	6245	-26.62	NO	-
6015	ZINC01652410	6316	-26.62	NO	-
6016	ZINC02895610	8557	-26.62	NO	-
6017	ZINC03178329	8955	-26.62	NO	-
6018	ZINC03313352	9341	-26.62	NO	-
6019	ZINC03347824	9460	-26.62	NO	-
6020	ZINC03385801	9636	-26.62	NO	-
6021	ZINC03854957	11978	-26.62	NO	-
6022	ZINC03906340	13408	-26.62	NO	-
6023	ZINC04357791	14955	-26.62	NO	-
6024	ZINC00130857	853	-26.61	NO	-
6025	ZINC00491657	2972	-26.61	NO	-
6026	ZINC00513717	3108	-26.61	NO	-
6027	ZINC00722763	4064	-26.61	NO	-
6028	ZINC00888821	4522	-26.61	NO	-
6029	ZINC01053588	5046	-26.61	NO	-
6030	ZINC01938440	6593	-26.61	NO	-
6031	ZINC03241152	9115	-26.61	NO	-
6032	ZINC03371818	9545	-26.61	NO	-
6033	ZINC03377655	9562	-26.61	NO	-
6034	ZINC03475546	10367	-26.61	NO	-
6035	ZINC03489837	10445	-26.61	NO	-
6036	ZINC04170065	14582	-26.61	NO	-
6037	ZINC04485189	15390	-26.61	NO	-
6038	ZINC00083020	503	-26.6	NO	-
6039	ZINC00096344	604	-26.6	NO	-
6040	ZINC00508302	3054	-26.6	NO	-
6041	ZINC00645828	3884	-26.6	NO	-
6042	ZINC00843798	4397	-26.6	NO	-
6043	ZINC00905423	4554	-26.6	NO	-
6044	ZINC01034820	4938	-26.6	NO	-
6045	ZINC01153137	5459	-26.6	NO	-
6046	ZINC02523379	7375	-26.6	NO	-
6047	ZINC03374802	9551	-26.6	NO	-
6048	ZINC03517922	10776	-26.6	NO	-
6049	ZINC03553284	10962	-26.6	NO	-
6050	ZINC03606123	11259	-26.6	NO	-
6051	ZINC03868897	13040	-26.6	NO	-
6052	ZINC03904484	13401	-26.6	NO	-
6053	ZINC04310749	14841	-26.6	NO	-
6054	ZINC04465031	15176	-26.6	NO	-
6055	ZINC00089711	558	-26.59	NO	-
6056	ZINC00310968	1862	-26.59	NO	-
6057	ZINC00429150	2561	-26.59	NO	-
6058	ZINC00614554	3722	-26.59	NO	-
6059	ZINC00688785	4003	-26.59	NO	-
6060	ZINC00753722	4083	-26.59	NO	-
6061	ZINC01938900	6598	-26.59	NO	-
6062	ZINC02289450	7000	-26.59	NO	-
6063	ZINC02590606	7432	-26.59	NO	-
6064	ZINC03407006	9875	-26.59	NO	-
6065	ZINC03443776	10089	-26.59	NO	-
6066	ZINC03570566	11079	-26.59	NO	-
6067	ZINC03604396	11252	-26.59	NO	-
6068	ZINC03993191	14201	-26.59	NO	-
6069	ZINC04274709	14783	-26.59	NO	-
6070	ZINC04443316	15099	-26.59	NO	-
6071	ZINC00097868	645	-26.58	NO	-
6072	ZINC00152309	1031	-26.58	NO	-
6073	ZINC00508046	3045	-26.58	NO	-
6074	ZINC00614659	3726	-26.58	NO	-
6075	ZINC02639718	7565	-26.58	NO	-
6076	ZINC03475429	10365	-26.58	NO	-
6077	ZINC03507307	10626	-26.58	NO	-
6078	ZINC03982969	14035	-26.58	NO	-
6079	ZINC04358148	14964	-26.58	NO	-
6080	ZINC04407873	15041	-26.58	NO	-
6081	ZINC00377198	2167	-26.57	NO	-
6082	ZINC00546937	3315	-26.57	NO	-
6083	ZINC00609179	3643	-26.57	NO	-
6084	ZINC01139601	5421	-26.57	NO	-
6085	ZINC01337806	5807	-26.57	NO	-
6086	ZINC01934050	6566	-26.57	NO	-
6087	ZINC02817527	8358	-26.57	NO	-
6088	ZINC03391385	9704	-26.57	NO	-
6089	ZINC03421066	9956	-26.57	NO	-
6090	ZINC03436222	10041	-26.57	NO	-
6091	ZINC03476094	10375	-26.57	NO	-
6092	ZINC03497795	10517	-26.57	NO	-
6093	ZINC03517394	10774	-26.57	NO	-
6094	ZINC03854631	11940	-26.57	NO	-
6095	ZINC03857540	12159	-26.57	NO	-
6096	ZINC03857591	12170	-26.57	NO	-
6097	ZINC03867003	12646	-26.57	NO	-
6098	ZINC04487291	15402	-26.57	NO	-
6099	ZINC00044314	183	-26.56	NO	-
6100	ZINC00308142	1843	-26.56	NO	-
6101	ZINC00420667	2413	-26.56	NO	-
6102	ZINC00563120	3431	-26.56	NO	-
6103	ZINC00779483	4128	-26.56	NO	-
6104	ZINC00985117	4744	-26.56	NO	-
6105	ZINC01415718	5950	-26.56	NO	-
6106	ZINC01972420	6665	-26.56	NO	-
6107	ZINC02199938	6883	-26.56	NO	-
6108	ZINC02601596	7442	-26.56	NO	-
6109	ZINC02660606	7648	-26.56	NO	-
6110	ZINC03449757	10107	-26.56	NO	-
6111	ZINC03512111	10718	-26.56	NO	-
6112	ZINC03815185	1	-26.56	YES	1
6113	ZINC03815257	220	-26.56	YES	7
6114	ZINC03850883	11573	-26.56	NO	-
6115	ZINC03867795	12818	-26.56	NO	-
6116	ZINC03867967	12904	-26.56	NO	-
6117	ZINC03950034	13505	-26.56	NO	-
6118	ZINC04221280	14650	-26.56	NO	-
6119	ZINC04284902	14810	-26.56	NO	-
6120	ZINC00254547	1604	-26.55	NO	-
6121	ZINC00421916	2428	-26.55	NO	-
6122	ZINC00558279	3396	-26.55	NO	-
6123	ZINC00950776	4661	-26.55	NO	-
6124	ZINC01074202	5175	-26.55	NO	-
6125	ZINC01636056	6304	-26.55	NO	-
6126	ZINC03211165	8990	-26.55	NO	-
6127	ZINC03394410	9755	-26.55	NO	-
6128	ZINC03476182	10380	-26.55	NO	-
6129	ZINC03505514	10571	-26.55	NO	-
6130	ZINC03507055	10605	-26.55	NO	-
6131	ZINC03567401	11055	-26.55	NO	-
6132	ZINC03828992	11488	-26.55	NO	-
6133	ZINC04485335	15395	-26.55	NO	-
6134	ZINC00181671	1134	-26.54	NO	-
6135	ZINC00425905	2519	-26.54	NO	-
6136	ZINC00619175	3764	-26.54	NO	-
6137	ZINC02768903	8132	-26.54	NO	-
6138	ZINC02802603	8321	-26.54	NO	-
6139	ZINC03402412	9845	-26.54	NO	-
6140	ZINC03471466	10307	-26.54	NO	-
6141	ZINC03867067	12654	-26.54	NO	-
6142	ZINC03975108	13912	-26.54	NO	-
6143	ZINC04246378	14709	-26.54	NO	-
6144	ZINC00084310	521	-26.53	NO	-
6145	ZINC00378102	2171	-26.53	NO	-
6146	ZINC00412524	2336	-26.53	NO	-
6147	ZINC00569308	3477	-26.53	NO	-
6148	ZINC01927607	6554	-26.53	NO	-
6149	ZINC01972442	6667	-26.53	NO	-
6150	ZINC02761002	8084	-26.53	NO	-
6151	ZINC03462448	10255	-26.53	NO	-
6152	ZINC03464951	10275	-26.53	NO	-
6153	ZINC03815342	203	-26.53	YES	3
6154	ZINC03867202	12675	-26.53	NO	-
6155	ZINC04210316	14649	-26.53	NO	-
6156	ZINC00094705	593	-26.52	NO	-
6157	ZINC00176126	1097	-26.52	NO	-
6158	ZINC00374763	2144	-26.52	NO	-
6159	ZINC00628167	3820	-26.52	NO	-
6160	ZINC00839116	4385	-26.52	NO	-
6161	ZINC01065493	5126	-26.52	NO	-
6162	ZINC01084689	5212	-26.52	NO	-
6163	ZINC02918915	8620	-26.52	NO	-
6164	ZINC03227646	9056	-26.52	NO	-
6165	ZINC03579571	11149	-26.52	NO	-
6166	ZINC03815253	198	-26.52	YES	3
6167	ZINC03867306	12697	-26.52	NO	-
6168	ZINC04387688	15008	-26.52	NO	-
6169	ZINC04443036	15096	-26.52	NO	-
6170	ZINC00088298	548	-26.51	NO	-
6171	ZINC00251789	1559	-26.51	NO	-
6172	ZINC00251813	1560	-26.51	NO	-
6173	ZINC01100192	5267	-26.51	NO	-
6174	ZINC01428296	5998	-26.51	NO	-
6175	ZINC01685885	6330	-26.51	NO	-
6176	ZINC01987230	6732	-26.51	NO	-
6177	ZINC02799296	8299	-26.51	NO	-
6178	ZINC02849342	8405	-26.51	NO	-
6179	ZINC03022013	8783	-26.51	NO	-
6180	ZINC03230174	9062	-26.51	NO	-
6181	ZINC03240279	9111	-26.51	NO	-
6182	ZINC03397105	9787	-26.51	NO	-
6183	ZINC03561717	11011	-26.51	NO	-
6184	ZINC00028803	118	-26.5	NO	-
6185	ZINC00424552	2485	-26.5	NO	-
6186	ZINC00553631	3362	-26.5	NO	-
6187	ZINC01112559	5326	-26.5	NO	-
6188	ZINC02718325	7829	-26.5	NO	-
6189	ZINC03394732	9761	-26.5	NO	-
6190	ZINC03469409	10297	-26.5	NO	-
6191	ZINC03475111	10360	-26.5	NO	-
6192	ZINC03802693	11450	-26.5	NO	-
6193	ZINC03853564	11799	-26.5	NO	-
6194	ZINC00033594	146	-26.49	NO	-
6195	ZINC00148703	1005	-26.49	NO	-
6196	ZINC00252583	1583	-26.49	NO	-
6197	ZINC00253226	1596	-26.49	NO	-
6198	ZINC00421593	2420	-26.49	NO	-
6199	ZINC00536028	3246	-26.49	NO	-
6200	ZINC00955907	4684	-26.49	NO	-
6201	ZINC01981112	6687	-26.49	NO	-
6202	ZINC02772439	8150	-26.49	NO	-
6203	ZINC03216479	9011	-26.49	NO	-
6204	ZINC03311650	9334	-26.49	NO	-
6205	ZINC03388477	9668	-26.49	NO	-
6206	ZINC03398616	9810	-26.49	NO	-
6207	ZINC03419796	9941	-26.49	NO	-
6208	ZINC03558509	10988	-26.49	NO	-
6209	ZINC03982887	14027	-26.49	NO	-
6210	ZINC00318746	1905	-26.48	NO	-
6211	ZINC00373692	2138	-26.48	NO	-
6212	ZINC00455399	2732	-26.48	NO	-
6213	ZINC00468437	2821	-26.48	NO	-
6214	ZINC01078948	5198	-26.48	NO	-
6215	ZINC02386490	7136	-26.48	NO	-
6216	ZINC02524216	7377	-26.48	NO	-
6217	ZINC02759623	8079	-26.48	NO	-
6218	ZINC03262738	9177	-26.48	NO	-
6219	ZINC03388755	9683	-26.48	NO	-
6220	ZINC03388758	9684	-26.48	NO	-
6221	ZINC03423594	9972	-26.48	NO	-
6222	ZINC03436000	10035	-26.48	NO	-
6223	ZINC03531714	10861	-26.48	NO	-
6224	ZINC04136719	14508	-26.48	NO	-
6225	ZINC04435417	15084	-26.48	NO	-
6226	ZINC04469797	15318	-26.48	NO	-
6227	ZINC00059029	314	-26.47	NO	-
6228	ZINC00360417	2078	-26.47	NO	-
6229	ZINC00424903	2490	-26.47	NO	-
6230	ZINC00429761	2575	-26.47	NO	-
6231	ZINC00531685	3216	-26.47	NO	-
6232	ZINC00545992	3307	-26.47	NO	-
6233	ZINC00629535	3831	-26.47	NO	-
6234	ZINC00780178	4133	-26.47	NO	-
6235	ZINC00812392	4263	-26.47	NO	-
6236	ZINC01108318	5300	-26.47	NO	-
6237	ZINC01229059	5657	-26.47	NO	-
6238	ZINC01292282	5760	-26.47	NO	-
6239	ZINC01680987	6327	-26.47	NO	-
6240	ZINC01903726	6502	-26.47	NO	-
6241	ZINC01943662	6617	-26.47	NO	-
6242	ZINC02056555	6763	-26.47	NO	-
6243	ZINC02712168	7780	-26.47	NO	-
6244	ZINC03391477	9715	-26.47	NO	-
6245	ZINC03517393	10773	-26.47	NO	-
6246	ZINC03605882	11258	-26.47	NO	-
6247	ZINC04361564	14972	-26.47	NO	-
6248	ZINC00067682	398	-26.46	NO	-
6249	ZINC00131352	864	-26.46	NO	-
6250	ZINC00358770	2055	-26.46	NO	-
6251	ZINC00553502	3357	-26.46	NO	-
6252	ZINC00638882	3860	-26.46	NO	-
6253	ZINC02057665	6765	-26.46	NO	-
6254	ZINC02338420	7071	-26.46	NO	-
6255	ZINC02755736	8064	-26.46	NO	-
6256	ZINC03397153	9791	-26.46	NO	-
6257	ZINC03458898	10182	-26.46	NO	-
6258	ZINC03461941	10242	-26.46	NO	-
6259	ZINC03489923	10447	-26.46	NO	-
6260	ZINC03859973	12442	-26.46	NO	-
6261	ZINC04487348	15404	-26.46	NO	-
6262	ZINC04501128	15456	-26.46	NO	-
6263	ZINC00062946	363	-26.45	NO	-
6264	ZINC00198151	1220	-26.45	NO	-
6265	ZINC00498269	2994	-26.45	NO	-
6266	ZINC00616047	3737	-26.45	NO	-
6267	ZINC00842158	4392	-26.45	NO	-
6268	ZINC03379494	9575	-26.45	NO	-
6269	ZINC03852657	11668	-26.45	NO	-
6270	ZINC00580610	3541	-26.44	NO	-
6271	ZINC00987530	4753	-26.44	NO	-
6272	ZINC01747411	6354	-26.44	NO	-
6273	ZINC02503434	7345	-26.44	NO	-
6274	ZINC02749558	8033	-26.44	NO	-
6275	ZINC02906201	8571	-26.44	NO	-
6276	ZINC02965614	8715	-26.44	NO	-
6277	ZINC03234659	9086	-26.44	NO	-
6278	ZINC03245045	9131	-26.44	NO	-
6279	ZINC03316867	9351	-26.44	NO	-
6280	ZINC03384241	9616	-26.44	NO	-
6281	ZINC03505642	10580	-26.44	NO	-
6282	ZINC03851561	11620	-26.44	NO	-
6283	ZINC03852793	11688	-26.44	NO	-
6284	ZINC03854913	11969	-26.44	NO	-
6285	ZINC03857522	12154	-26.44	NO	-
6286	ZINC03867844	12867	-26.44	NO	-
6287	ZINC04468672	15299	-26.44	NO	-
6288	ZINC00009678	39	-26.43	NO	-
6289	ZINC00170898	1076	-26.43	NO	-
6290	ZINC00469061	2831	-26.43	NO	-
6291	ZINC01425934	5982	-26.43	NO	-
6292	ZINC01426605	5987	-26.43	NO	-
6293	ZINC02646763	7589	-26.43	NO	-
6294	ZINC03391461	9712	-26.43	NO	-
6295	ZINC03497925	10525	-26.43	NO	-
6296	ZINC03507586	10637	-26.43	NO	-
6297	ZINC03579827	11173	-26.43	NO	-
6298	ZINC03815036	43	-26.43	YES	2
6299	ZINC03852797	11690	-26.43	NO	-
6300	ZINC03853105	11752	-26.43	NO	-
6301	ZINC00223110	1352	-26.42	NO	-
6302	ZINC00904222	4543	-26.42	NO	-
6303	ZINC01058838	5089	-26.42	NO	-
6304	ZINC01511995	6234	-26.42	NO	-
6305	ZINC01585631	6291	-26.42	NO	-
6306	ZINC02025670	6754	-26.42	NO	-
6307	ZINC02628030	7517	-26.42	NO	-
6308	ZINC02718963	7900	-26.42	NO	-
6309	ZINC02807168	8331	-26.42	NO	-
6310	ZINC02887126	8539	-26.42	NO	-
6311	ZINC03388529	9675	-26.42	NO	-
6312	ZINC03399497	9822	-26.42	NO	-
6313	ZINC03573504	11107	-26.42	NO	-
6314	ZINC04093795	14426	-26.42	NO	-
6315	ZINC04348466	14939	-26.42	NO	-
6316	ZINC00095683	597	-26.41	NO	-
6317	ZINC00554253	3366	-26.41	NO	-
6318	ZINC00563076	3427	-26.41	NO	-
6319	ZINC00581775	3566	-26.41	NO	-
6320	ZINC00613101	3703	-26.41	NO	-
6321	ZINC00818328	4301	-26.41	NO	-
6322	ZINC01000674	4809	-26.41	NO	-
6323	ZINC01085174	5217	-26.41	NO	-
6324	ZINC01881758	6478	-26.41	NO	-
6325	ZINC02465632	7283	-26.41	NO	-
6326	ZINC03250829	9151	-26.41	NO	-
6327	ZINC03385466	9623	-26.41	NO	-
6328	ZINC03577373	11130	-26.41	NO	-
6329	ZINC03867011	12649	-26.41	NO	-
6330	ZINC04322616	14884	-26.41	NO	-
6331	ZINC04413022	15052	-26.41	NO	-
6332	ZINC00012660	47	-26.4	NO	-
6333	ZINC00160897	1053	-26.4	NO	-
6334	ZINC00171061	1079	-26.4	NO	-
6335	ZINC00377287	2168	-26.4	NO	-
6336	ZINC00436070	2613	-26.4	NO	-
6337	ZINC00609269	3644	-26.4	NO	-
6338	ZINC01072413	5168	-26.4	NO	-
6339	ZINC01504925	6212	-26.4	NO	-
6340	ZINC02342251	7077	-26.4	NO	-
6341	ZINC02795485	8259	-26.4	NO	-
6342	ZINC03385780	9633	-26.4	NO	-
6343	ZINC03461598	10234	-26.4	NO	-
6344	ZINC03470778	10305	-26.4	NO	-
6345	ZINC03506955	10601	-26.4	NO	-
6346	ZINC04246184	14697	-26.4	NO	-
6347	ZINC04332403	14903	-26.4	NO	-
6348	ZINC00073676	452	-26.39	NO	-
6349	ZINC00168428	1067	-26.39	NO	-
6350	ZINC00358013	2047	-26.39	NO	-
6351	ZINC00377168	2165	-26.39	NO	-
6352	ZINC00461437	2778	-26.39	NO	-
6353	ZINC00487997	2965	-26.39	NO	-
6354	ZINC00780175	4132	-26.39	NO	-
6355	ZINC01511985	6232	-26.39	NO	-
6356	ZINC01938439	6592	-26.39	NO	-
6357	ZINC02854965	8422	-26.39	NO	-
6358	ZINC03216392	9007	-26.39	NO	-
6359	ZINC03220227	9028	-26.39	NO	-
6360	ZINC03466046	10279	-26.39	NO	-
6361	ZINC03474981	10349	-26.39	NO	-
6362	ZINC03508664	10657	-26.39	NO	-
6363	ZINC03570719	11082	-26.39	NO	-
6364	ZINC03571165	11085	-26.39	NO	-
6365	ZINC03852938	11710	-26.39	NO	-
6366	ZINC03858279	12239	-26.39	NO	-
6367	ZINC03858649	12308	-26.39	NO	-
6368	ZINC03867940	12886	-26.39	NO	-
6369	ZINC04239074	14690	-26.39	NO	-
6370	ZINC04441097	15089	-26.39	NO	-
6371	ZINC00261391	1660	-26.38	NO	-
6372	ZINC00416593	2373	-26.38	NO	-
6373	ZINC00502274	3008	-26.38	NO	-
6374	ZINC00987744	4755	-26.38	NO	-
6375	ZINC01384121	5844	-26.38	NO	-
6376	ZINC01466637	6083	-26.38	NO	-
6377	ZINC02524231	7378	-26.38	NO	-
6378	ZINC02789692	8215	-26.38	NO	-
6379	ZINC03083851	8860	-26.38	NO	-
6380	ZINC03392332	9731	-26.38	NO	-
6381	ZINC03405241	9867	-26.38	NO	-
6382	ZINC03479576	10409	-26.38	NO	-
6383	ZINC03576756	11125	-26.38	NO	-
6384	ZINC03815371	322	-26.38	YES	25
6385	ZINC03855436	12046	-26.38	NO	-
6386	ZINC03858299	12245	-26.38	NO	-
6387	ZINC04470042	15330	-26.38	NO	-
6388	ZINC00312393	1867	-26.37	NO	-
6389	ZINC01274217	5735	-26.37	NO	-
6390	ZINC01392678	5887	-26.37	NO	-
6391	ZINC01749917	6362	-26.37	NO	-
6392	ZINC01938748	6596	-26.37	NO	-
6393	ZINC02193868	6866	-26.37	NO	-
6394	ZINC03388260	9657	-26.37	NO	-
6395	ZINC03815055	24	-26.37	YES	2
6396	ZINC04224025	14656	-26.37	NO	-
6397	ZINC04399301	15019	-26.37	NO	-
6398	ZINC04485263	15394	-26.37	NO	-
6399	ZINC04518429	15490	-26.37	NO	-
6400	ZINC00195347	1207	-26.36	NO	-
6401	ZINC00421928	2429	-26.36	NO	-
6402	ZINC00495378	2986	-26.36	NO	-
6403	ZINC00632665	3843	-26.36	NO	-
6404	ZINC00844736	4403	-26.36	NO	-
6405	ZINC00975418	4718	-26.36	NO	-
6406	ZINC01125706	5378	-26.36	NO	-
6407	ZINC01160354	5477	-26.36	NO	-
6408	ZINC01794688	6401	-26.36	NO	-
6409	ZINC02620932	7467	-26.36	NO	-
6410	ZINC02664345	7663	-26.36	NO	-
6411	ZINC03092432	8872	-26.36	NO	-
6412	ZINC03216393	9008	-26.36	NO	-
6413	ZINC03389191	9692	-26.36	NO	-
6414	ZINC03412560	9901	-26.36	NO	-
6415	ZINC03447093	10101	-26.36	NO	-
6416	ZINC03466048	10280	-26.36	NO	-
6417	ZINC03524353	10816	-26.36	NO	-
6418	ZINC03849418	11521	-26.36	NO	-
6419	ZINC04201855	14643	-26.36	NO	-
6420	ZINC04448888	15112	-26.36	NO	-
6421	ZINC00017715	63	-26.35	NO	-
6422	ZINC00232671	1433	-26.35	NO	-
6423	ZINC00242118	1497	-26.35	NO	-
6424	ZINC00346294	1973	-26.35	NO	-
6425	ZINC00374287	2141	-26.35	NO	-
6426	ZINC01012142	4837	-26.35	NO	-
6427	ZINC01059018	5092	-26.35	NO	-
6428	ZINC01324419	5795	-26.35	NO	-
6429	ZINC02658243	7639	-26.35	NO	-
6430	ZINC02718955	7885	-26.35	NO	-
6431	ZINC02747064	8018	-26.35	NO	-
6432	ZINC03240687	9112	-26.35	NO	-
6433	ZINC03366797	9526	-26.35	NO	-
6434	ZINC03389484	9699	-26.35	NO	-
6435	ZINC03470404	10301	-26.35	NO	-
6436	ZINC03511030	10695	-26.35	NO	-
6437	ZINC03868518	13008	-26.35	NO	-
6438	ZINC04317648	14870	-26.35	NO	-
6439	ZINC00080345	479	-26.34	NO	-
6440	ZINC01159984	5475	-26.34	NO	-
6441	ZINC02641767	7575	-26.34	NO	-
6442	ZINC02698330	7741	-26.34	NO	-
6443	ZINC03385659	9626	-26.34	NO	-
6444	ZINC03537319	10893	-26.34	NO	-
6445	ZINC03572251	11089	-26.34	NO	-
6446	ZINC03927149	13490	-26.34	NO	-
6447	ZINC04246278	14702	-26.34	NO	-
6448	ZINC04269376	14769	-26.34	NO	-
6449	ZINC00067524	395	-26.33	NO	-
6450	ZINC00072047	423	-26.33	NO	-
6451	ZINC00103890	678	-26.33	NO	-
6452	ZINC00198853	1223	-26.33	NO	-
6453	ZINC00289443	1762	-26.33	NO	-
6454	ZINC00361751	2092	-26.33	NO	-
6455	ZINC00414853	2356	-26.33	NO	-
6456	ZINC01507407	6217	-26.33	NO	-
6457	ZINC02348023	7085	-26.33	NO	-
6458	ZINC02660232	7646	-26.33	NO	-
6459	ZINC03041286	8811	-26.33	NO	-
6460	ZINC03349082	9465	-26.33	NO	-
6461	ZINC03524271	10814	-26.33	NO	-
6462	ZINC03850863	11570	-26.33	NO	-
6463	ZINC03866989	12645	-26.33	NO	-
6464	ZINC03867827	12849	-26.33	NO	-
6465	ZINC03938231	13496	-26.33	NO	-
6466	ZINC00088074	545	-26.32	NO	-
6467	ZINC00350262	1992	-26.32	NO	-
6468	ZINC00353037	2010	-26.32	NO	-
6469	ZINC00359435	2063	-26.32	NO	-
6470	ZINC00374742	2142	-26.32	NO	-
6471	ZINC00520516	3130	-26.32	NO	-
6472	ZINC00613441	3711	-26.32	NO	-
6473	ZINC00796999	4193	-26.32	NO	-
6474	ZINC00945181	4638	-26.32	NO	-
6475	ZINC01064522	5123	-26.32	NO	-
6476	ZINC01153138	5460	-26.32	NO	-
6477	ZINC01756057	6367	-26.32	NO	-
6478	ZINC01981283	6695	-26.32	NO	-
6479	ZINC02628011	7516	-26.32	NO	-
6480	ZINC02973375	8735	-26.32	NO	-
6481	ZINC03969318	13704	-26.32	NO	-
6482	ZINC03977379	13957	-26.32	NO	-
6483	ZINC03984657	14069	-26.32	NO	-
6484	ZINC00197584	1215	-26.31	NO	-
6485	ZINC00509929	3075	-26.31	NO	-
6486	ZINC00617932	3756	-26.31	NO	-
6487	ZINC01197932	5558	-26.31	NO	-
6488	ZINC01415030	5941	-26.31	NO	-
6489	ZINC03497819	10522	-26.31	NO	-
6490	ZINC03512197	10722	-26.31	NO	-
6491	ZINC03909978	13451	-26.31	NO	-
6492	ZINC04281640	14807	-26.31	NO	-
6493	ZINC00160415	1047	-26.3	NO	-
6494	ZINC00269301	1698	-26.3	NO	-
6495	ZINC00465591	2800	-26.3	NO	-
6496	ZINC00563962	3444	-26.3	NO	-
6497	ZINC00676021	3976	-26.3	NO	-
6498	ZINC00945467	4640	-26.3	NO	-
6499	ZINC02236522	6947	-26.3	NO	-
6500	ZINC02391887	7141	-26.3	NO	-
6501	ZINC03088717	8867	-26.3	NO	-
6502	ZINC03246202	9133	-26.3	NO	-
6503	ZINC03378224	9568	-26.3	NO	-
6504	ZINC03388731	9681	-26.3	NO	-
6505	ZINC03516082	10756	-26.3	NO	-
6506	ZINC03891041	13248	-26.3	NO	-
6507	ZINC00060544	342	-26.29	NO	-
6508	ZINC00380967	2177	-26.29	NO	-
6509	ZINC01265041	5722	-26.29	NO	-
6510	ZINC01403225	5920	-26.29	NO	-
6511	ZINC02169219	6843	-26.29	NO	-
6512	ZINC02208996	6894	-26.29	NO	-
6513	ZINC02718982	7921	-26.29	NO	-
6514	ZINC03417859	9923	-26.29	NO	-
6515	ZINC03507224	10617	-26.29	NO	-
6516	ZINC03511673	10709	-26.29	NO	-
6517	ZINC03531731	10862	-26.29	NO	-
6518	ZINC03610559	11302	-26.29	NO	-
6519	ZINC03815305	319	-26.29	YES	23
6520	ZINC03857869	12202	-26.29	NO	-
6521	ZINC04001470	14293	-26.29	NO	-
6522	ZINC04385887	15003	-26.29	NO	-
6523	ZINC00070277	409	-26.28	NO	-
6524	ZINC00073645	451	-26.28	NO	-
6525	ZINC00184195	1149	-26.28	NO	-
6526	ZINC00252061	1570	-26.28	NO	-
6527	ZINC00358443	2050	-26.28	NO	-
6528	ZINC00416185	2366	-26.28	NO	-
6529	ZINC00509896	3074	-26.28	NO	-
6530	ZINC00695876	4013	-26.28	NO	-
6531	ZINC00959681	4693	-26.28	NO	-
6532	ZINC01090936	5234	-26.28	NO	-
6533	ZINC01754767	6365	-26.28	NO	-
6534	ZINC02660070	7644	-26.28	NO	-
6535	ZINC03608910	11285	-26.28	NO	-
6536	ZINC03855195	12040	-26.28	NO	-
6537	ZINC04390893	15010	-26.28	NO	-
6538	ZINC04430269	15078	-26.28	NO	-
6539	ZINC00083231	514	-26.27	NO	-
6540	ZINC00434280	2597	-26.27	NO	-
6541	ZINC01113046	5327	-26.27	NO	-
6542	ZINC01981576	6704	-26.27	NO	-
6543	ZINC02718958	7894	-26.27	NO	-
6544	ZINC02994280	8752	-26.27	NO	-
6545	ZINC03382747	9603	-26.27	NO	-
6546	ZINC03415293	9907	-26.27	NO	-
6547	ZINC03449821	10109	-26.27	NO	-
6548	ZINC03451650	10121	-26.27	NO	-
6549	ZINC03506875	10592	-26.27	NO	-
6550	ZINC03523763	10812	-26.27	NO	-
6551	ZINC03567336	11053	-26.27	NO	-
6552	ZINC04003971	14312	-26.27	NO	-
6553	ZINC00314755	1886	-26.26	NO	-
6554	ZINC00341049	1952	-26.26	NO	-
6555	ZINC00818348	4302	-26.26	NO	-
6556	ZINC01498409	6182	-26.26	NO	-
6557	ZINC01669078	6323	-26.26	NO	-
6558	ZINC02736707	7987	-26.26	NO	-
6559	ZINC02759548	8078	-26.26	NO	-
6560	ZINC03447097	10102	-26.26	NO	-
6561	ZINC03475431	10366	-26.26	NO	-
6562	ZINC03510950	10693	-26.26	NO	-
6563	ZINC03549987	10943	-26.26	NO	-
6564	ZINC03853797	11837	-26.26	NO	-
6565	ZINC04361239	14971	-26.26	NO	-
6566	ZINC00062678	361	-26.25	NO	-
6567	ZINC00255032	1605	-26.25	NO	-
6568	ZINC00360414	2075	-26.25	NO	-
6569	ZINC00812730	4266	-26.25	NO	-
6570	ZINC01042401	4990	-26.25	NO	-
6571	ZINC01801460	6414	-26.25	NO	-
6572	ZINC02846746	8400	-26.25	NO	-
6573	ZINC02862399	8451	-26.25	NO	-
6574	ZINC03354758	9488	-26.25	NO	-
6575	ZINC03422365	9960	-26.25	NO	-
6576	ZINC03580549	11176	-26.25	NO	-
6577	ZINC03815375	18	-26.25	YES	2
6578	ZINC04487338	15403	-26.25	NO	-
6579	ZINC04516184	15476	-26.25	NO	-
6580	ZINC00061892	352	-26.24	NO	-
6581	ZINC00243871	1506	-26.24	NO	-
6582	ZINC00279486	1725	-26.24	NO	-
6583	ZINC00407956	2297	-26.24	NO	-
6584	ZINC00558492	3401	-26.24	NO	-
6585	ZINC00609917	3651	-26.24	NO	-
6586	ZINC00657218	3915	-26.24	NO	-
6587	ZINC00682268	3990	-26.24	NO	-
6588	ZINC00778501	4116	-26.24	NO	-
6589	ZINC00904224	4545	-26.24	NO	-
6590	ZINC01002692	4817	-26.24	NO	-
6591	ZINC03029223	8788	-26.24	NO	-
6592	ZINC03270494	9206	-26.24	NO	-
6593	ZINC03388290	9658	-26.24	NO	-
6594	ZINC03398710	9812	-26.24	NO	-
6595	ZINC03474120	10335	-26.24	NO	-
6596	ZINC03526208	10832	-26.24	NO	-
6597	ZINC03632809	11381	-26.24	NO	-
6598	ZINC03659728	11410	-26.24	NO	-
6599	ZINC03868104	12942	-26.24	NO	-
6600	ZINC03868643	13020	-26.24	NO	-
6601	ZINC00062093	355	-26.23	NO	-
6602	ZINC00062528	358	-26.23	NO	-
6603	ZINC00200003	1225	-26.23	NO	-
6604	ZINC00244409	1513	-26.23	NO	-
6605	ZINC00384158	2197	-26.23	NO	-
6606	ZINC00708391	4035	-26.23	NO	-
6607	ZINC01498232	6181	-26.23	NO	-
6608	ZINC01803387	6418	-26.23	NO	-
6609	ZINC02209094	6896	-26.23	NO	-
6610	ZINC03191563	8972	-26.23	NO	-
6611	ZINC03255743	9162	-26.23	NO	-
6612	ZINC03432452	10007	-26.23	NO	-
6613	ZINC03459621	10199	-26.23	NO	-
6614	ZINC04158706	14535	-26.23	NO	-
6615	ZINC04330413	14896	-26.23	NO	-
6616	ZINC04470354	15356	-26.23	NO	-
6617	ZINC04622551	15512	-26.23	NO	-
6618	ZINC00086168	532	-26.22	NO	-
6619	ZINC00218859	1324	-26.22	NO	-
6620	ZINC00244476	1515	-26.22	NO	-
6621	ZINC00438744	2632	-26.22	NO	-
6622	ZINC00610572	3658	-26.22	NO	-
6623	ZINC00781756	4141	-26.22	NO	-
6624	ZINC01509829	6225	-26.22	NO	-
6625	ZINC02408657	7165	-26.22	NO	-
6626	ZINC02641570	7574	-26.22	NO	-
6627	ZINC02649057	7597	-26.22	NO	-
6628	ZINC02783844	8188	-26.22	NO	-
6629	ZINC03089736	8871	-26.22	NO	-
6630	ZINC03317498	9354	-26.22	NO	-
6631	ZINC03382729	9601	-26.22	NO	-
6632	ZINC03404842	9861	-26.22	NO	-
6633	ZINC03464350	10273	-26.22	NO	-
6634	ZINC03570254	11077	-26.22	NO	-
6635	ZINC04033642	14358	-26.22	NO	-
6636	ZINC00137366	914	-26.21	NO	-
6637	ZINC00312507	1869	-26.21	NO	-
6638	ZINC00429759	2574	-26.21	NO	-
6639	ZINC00536065	3250	-26.21	NO	-
6640	ZINC00620638	3781	-26.21	NO	-
6641	ZINC01051650	5031	-26.21	NO	-
6642	ZINC01107891	5295	-26.21	NO	-
6643	ZINC01230886	5663	-26.21	NO	-
6644	ZINC01771359	6379	-26.21	NO	-
6645	ZINC02290383	7003	-26.21	NO	-
6646	ZINC02290384	7004	-26.21	NO	-
6647	ZINC02651691	7610	-26.21	NO	-
6648	ZINC02969864	8719	-26.21	NO	-
6649	ZINC03066027	8835	-26.21	NO	-
6650	ZINC03350886	9476	-26.21	NO	-
6651	ZINC03362510	9513	-26.21	NO	-
6652	ZINC03450903	10113	-26.21	NO	-
6653	ZINC03507208	10613	-26.21	NO	-
6654	ZINC03573530	11110	-26.21	NO	-
6655	ZINC00257499	1625	-26.2	NO	-
6656	ZINC00411399	2321	-26.2	NO	-
6657	ZINC00710827	4042	-26.2	NO	-
6658	ZINC03377644	9560	-26.2	NO	-
6659	ZINC03420879	9952	-26.2	NO	-
6660	ZINC03857443	12138	-26.2	NO	-
6661	ZINC04117295	14469	-26.2	NO	-
6662	ZINC04365402	14976	-26.2	NO	-
6663	ZINC00052830	256	-26.19	NO	-
6664	ZINC00415377	2360	-26.19	NO	-
6665	ZINC00530228	3212	-26.19	NO	-
6666	ZINC00897822	4534	-26.19	NO	-
6667	ZINC01514385	6240	-26.19	NO	-
6668	ZINC02402370	7154	-26.19	NO	-
6669	ZINC02570906	7419	-26.19	NO	-
6670	ZINC03311210	9332	-26.19	NO	-
6671	ZINC03388872	9688	-26.19	NO	-
6672	ZINC03479263	10402	-26.19	NO	-
6673	ZINC03854543	11924	-26.19	NO	-
6674	ZINC03859271	12379	-26.19	NO	-
6675	ZINC03862428	12496	-26.19	NO	-
6676	ZINC00079373	478	-26.18	NO	-
6677	ZINC00142338	961	-26.18	NO	-
6678	ZINC00179051	1113	-26.18	NO	-
6679	ZINC01229487	5658	-26.18	NO	-
6680	ZINC02737421	7990	-26.18	NO	-
6681	ZINC02868816	8464	-26.18	NO	-
6682	ZINC03849074	11509	-26.18	NO	-
6683	ZINC04274651	14776	-26.18	NO	-
6684	ZINC00006056	22	-26.17	NO	-
6685	ZINC00069222	404	-26.17	NO	-
6686	ZINC00252667	1584	-26.17	NO	-
6687	ZINC00416663	2377	-26.17	NO	-
6688	ZINC01234413	5674	-26.17	NO	-
6689	ZINC03357121	9498	-26.17	NO	-
6690	ZINC03579741	11165	-26.17	NO	-
6691	ZINC03862900	12528	-26.17	NO	-
6692	ZINC03867605	12766	-26.17	NO	-
6693	ZINC03905498	13402	-26.17	NO	-
6694	ZINC04201866	14644	-26.17	NO	-
6695	ZINC04470044	15331	-26.17	NO	-
6696	ZINC00124414	815	-26.16	NO	-
6697	ZINC00314453	1884	-26.16	NO	-
6698	ZINC00343970	1967	-26.16	NO	-
6699	ZINC00512533	3103	-26.16	NO	-
6700	ZINC00558680	3408	-26.16	NO	-
6701	ZINC02056565	6764	-26.16	NO	-
6702	ZINC03349666	9471	-26.16	NO	-
6703	ZINC03506874	10591	-26.16	NO	-
6704	ZINC03859715	12427	-26.16	NO	-
6705	ZINC03866926	12635	-26.16	NO	-
6706	ZINC00242530	1498	-26.15	NO	-
6707	ZINC00487145	2954	-26.15	NO	-
6708	ZINC00819539	4326	-26.15	NO	-
6709	ZINC00830252	4351	-26.15	NO	-
6710	ZINC01519466	6255	-26.15	NO	-
6711	ZINC01748356	6360	-26.15	NO	-
6712	ZINC02673542	7678	-26.15	NO	-
6713	ZINC02918945	8624	-26.15	NO	-
6714	ZINC03275394	9219	-26.15	NO	-
6715	ZINC03496187	10486	-26.15	NO	-
6716	ZINC03815356	263	-26.15	YES	12
6717	ZINC04457925	15122	-26.15	NO	-
6718	ZINC00223458	1360	-26.14	NO	-
6719	ZINC00396058	2267	-26.14	NO	-
6720	ZINC00431981	2587	-26.14	NO	-
6721	ZINC00471119	2860	-26.14	NO	-
6722	ZINC00657438	3917	-26.14	NO	-
6723	ZINC01981191	6692	-26.14	NO	-
6724	ZINC02641558	7573	-26.14	NO	-
6725	ZINC02919188	8625	-26.14	NO	-
6726	ZINC04451271	15114	-26.14	NO	-
6727	ZINC04465313	15194	-26.14	NO	-
6728	ZINC04469878	15321	-26.14	NO	-
6729	ZINC04470013	15328	-26.14	NO	-
6730	ZINC00054052	264	-26.13	NO	-
6731	ZINC01034336	4932	-26.13	NO	-
6732	ZINC01063453	5120	-26.13	NO	-
6733	ZINC01934041	6563	-26.13	NO	-
6734	ZINC02413398	7171	-26.13	NO	-
6735	ZINC02431794	7208	-26.13	NO	-
6736	ZINC02525071	7385	-26.13	NO	-
6737	ZINC02917999	8616	-26.13	NO	-
6738	ZINC03233213	9077	-26.13	NO	-
6739	ZINC03479352	10403	-26.13	NO	-
6740	ZINC03619208	11351	-26.13	NO	-
6741	ZINC03852867	11701	-26.13	NO	-
6742	ZINC03867838	12859	-26.13	NO	-
6743	ZINC04464999	15174	-26.13	NO	-
6744	ZINC04470432	15359	-26.13	NO	-
6745	ZINC00031671	133	-26.12	NO	-
6746	ZINC00230452	1419	-26.12	NO	-
6747	ZINC00396057	2266	-26.12	NO	-
6748	ZINC00758773	4089	-26.12	NO	-
6749	ZINC00904234	4547	-26.12	NO	-
6750	ZINC01024696	4889	-26.12	NO	-
6751	ZINC02793779	8234	-26.12	NO	-
6752	ZINC03385679	9629	-26.12	NO	-
6753	ZINC03397205	9795	-26.12	NO	-
6754	ZINC03435696	10028	-26.12	NO	-
6755	ZINC03452051	10125	-26.12	NO	-
6756	ZINC03474035	10329	-26.12	NO	-
6757	ZINC03505634	10579	-26.12	NO	-
6758	ZINC03510707	10685	-26.12	NO	-
6759	ZINC03859551	12406	-26.12	NO	-
6760	ZINC03983569	14061	-26.12	NO	-
6761	ZINC04248444	14713	-26.12	NO	-
6762	ZINC04408351	15046	-26.12	NO	-
6763	ZINC00045197	194	-26.11	NO	-
6764	ZINC00469713	2841	-26.11	NO	-
6765	ZINC00567882	3471	-26.11	NO	-
6766	ZINC00810274	4248	-26.11	NO	-
6767	ZINC00947316	4653	-26.11	NO	-
6768	ZINC01981699	6710	-26.11	NO	-
6769	ZINC02775277	8156	-26.11	NO	-
6770	ZINC02792154	8221	-26.11	NO	-
6771	ZINC02856839	8429	-26.11	NO	-
6772	ZINC02874657	8493	-26.11	NO	-
6773	ZINC03496183	10485	-26.11	NO	-
6774	ZINC03526200	10831	-26.11	NO	-
6775	ZINC03851358	11605	-26.11	NO	-
6776	ZINC04253503	14747	-26.11	NO	-
6777	ZINC04467818	15277	-26.11	NO	-
6778	ZINC00059084	317	-26.1	NO	-
6779	ZINC00073967	453	-26.1	NO	-
6780	ZINC00246098	1527	-26.1	NO	-
6781	ZINC00264120	1674	-26.1	NO	-
6782	ZINC00447982	2691	-26.1	NO	-
6783	ZINC00610900	3662	-26.1	NO	-
6784	ZINC00616875	3746	-26.1	NO	-
6785	ZINC01025792	4895	-26.1	NO	-
6786	ZINC01967060	6662	-26.1	NO	-
6787	ZINC02818790	8360	-26.1	NO	-
6788	ZINC02875878	8496	-26.1	NO	-
6789	ZINC03215671	8999	-26.1	NO	-
6790	ZINC03466393	10283	-26.1	NO	-
6791	ZINC03499519	10532	-26.1	NO	-
6792	ZINC03527881	10848	-26.1	NO	-
6793	ZINC03569820	11072	-26.1	NO	-
6794	ZINC03867842	12865	-26.1	NO	-
6795	ZINC00012328	46	-26.09	NO	-
6796	ZINC00184019	1147	-26.09	NO	-
6797	ZINC00381284	2180	-26.09	NO	-
6798	ZINC00574032	3500	-26.09	NO	-
6799	ZINC00679825	3986	-26.09	NO	-
6800	ZINC00694831	4011	-26.09	NO	-
6801	ZINC01429141	6009	-26.09	NO	-
6802	ZINC01539558	6261	-26.09	NO	-
6803	ZINC02787910	8207	-26.09	NO	-
6804	ZINC03338748	9426	-26.09	NO	-
6805	ZINC03382834	9610	-26.09	NO	-
6806	ZINC03413152	9903	-26.09	NO	-
6807	ZINC03531033	10859	-26.09	NO	-
6808	ZINC03848344	11497	-26.09	NO	-
6809	ZINC03852781	11682	-26.09	NO	-
6810	ZINC00097802	634	-26.08	NO	-
6811	ZINC00138027	922	-26.08	NO	-
6812	ZINC00416594	2374	-26.08	NO	-
6813	ZINC01220094	5637	-26.08	NO	-
6814	ZINC02640583	0	-26.08	YES	1
6815	ZINC02699157	7747	-26.08	NO	-
6816	ZINC02714025	7813	-26.08	NO	-
6817	ZINC02740665	8001	-26.08	NO	-
6818	ZINC03459842	10205	-26.08	NO	-
6819	ZINC03497477	10502	-26.08	NO	-
6820	ZINC03907619	13416	-26.08	NO	-
6821	ZINC04617810	282	-26.08	YES	16
6822	ZINC00067497	394	-26.07	NO	-
6823	ZINC00354031	2015	-26.07	NO	-
6824	ZINC00437348	2627	-26.07	NO	-
6825	ZINC00659165	3922	-26.07	NO	-
6826	ZINC01050436	5026	-26.07	NO	-
6827	ZINC03497867	10523	-26.07	NO	-
6828	ZINC03579615	11155	-26.07	NO	-
6829	ZINC03815293	205	-26.07	YES	5
6830	ZINC03907387	13412	-26.07	NO	-
6831	ZINC00097679	630	-26.06	NO	-
6832	ZINC00384380	2198	-26.06	NO	-
6833	ZINC00437494	2629	-26.06	NO	-
6834	ZINC01392762	5889	-26.06	NO	-
6835	ZINC01981700	6711	-26.06	NO	-
6836	ZINC02667878	7673	-26.06	NO	-
6837	ZINC03397044	9781	-26.06	NO	-
6838	ZINC03425368	9985	-26.06	NO	-
6839	ZINC03460662	10229	-26.06	NO	-
6840	ZINC03466024	10277	-26.06	NO	-
6841	ZINC03496155	10482	-26.06	NO	-
6842	ZINC03511195	10703	-26.06	NO	-
6843	ZINC03766180	11433	-26.06	NO	-
6844	ZINC03858436	12270	-26.06	NO	-
6845	ZINC04496644	15445	-26.06	NO	-
6846	ZINC00023683	83	-26.05	NO	-
6847	ZINC00123445	811	-26.05	NO	-
6848	ZINC00361557	2091	-26.05	NO	-
6849	ZINC00798779	4208	-26.05	NO	-
6850	ZINC01012145	4838	-26.05	NO	-
6851	ZINC01082129	5208	-26.05	NO	-
6852	ZINC01129019	5391	-26.05	NO	-
6853	ZINC02796269	8273	-26.05	NO	-
6854	ZINC02856140	8427	-26.05	NO	-
6855	ZINC02860567	8441	-26.05	NO	-
6856	ZINC03579636	11158	-26.05	NO	-
6857	ZINC04496540	15441	-26.05	NO	-
6858	ZINC00314805	1887	-26.04	NO	-
6859	ZINC00444859	2676	-26.04	NO	-
6860	ZINC00624851	3805	-26.04	NO	-
6861	ZINC01025382	4892	-26.04	NO	-
6862	ZINC01922718	6536	-26.04	NO	-
6863	ZINC01923153	6543	-26.04	NO	-
6864	ZINC02793861	8236	-26.04	NO	-
6865	ZINC03232793	9075	-26.04	NO	-
6866	ZINC03246359	9134	-26.04	NO	-
6867	ZINC03389187	9691	-26.04	NO	-
6868	ZINC03507221	10616	-26.04	NO	-
6869	ZINC03854321	11905	-26.04	NO	-
6870	ZINC03890455	13201	-26.04	NO	-
6871	ZINC00046786	209	-26.03	NO	-
6872	ZINC00122220	802	-26.03	NO	-
6873	ZINC00128878	842	-26.03	NO	-
6874	ZINC00148375	1002	-26.03	NO	-
6875	ZINC00181609	1131	-26.03	NO	-
6876	ZINC00469577	2839	-26.03	NO	-
6877	ZINC01018857	4862	-26.03	NO	-
6878	ZINC01057242	5074	-26.03	NO	-
6879	ZINC01127707	5386	-26.03	NO	-
6880	ZINC02278207	6981	-26.03	NO	-
6881	ZINC02321099	7048	-26.03	NO	-
6882	ZINC02659535	7641	-26.03	NO	-
6883	ZINC02764716	8110	-26.03	NO	-
6884	ZINC03392640	9738	-26.03	NO	-
6885	ZINC03423553	9969	-26.03	NO	-
6886	ZINC03628421	11374	-26.03	NO	-
6887	ZINC03862686	12516	-26.03	NO	-
6888	ZINC04162974	14546	-26.03	NO	-
6889	ZINC00025735	92	-26.02	NO	-
6890	ZINC00071934	419	-26.02	NO	-
6891	ZINC00184017	1146	-26.02	NO	-
6892	ZINC00237924	1485	-26.02	NO	-
6893	ZINC00257431	1622	-26.02	NO	-
6894	ZINC01938747	6595	-26.02	NO	-
6895	ZINC01943665	6618	-26.02	NO	-
6896	ZINC02623744	7485	-26.02	NO	-
6897	ZINC02901518	8564	-26.02	NO	-
6898	ZINC02951683	8690	-26.02	NO	-
6899	ZINC03152685	8924	-26.02	NO	-
6900	ZINC03168591	8940	-26.02	NO	-
6901	ZINC03852846	11696	-26.02	NO	-
6902	ZINC03866827	12615	-26.02	NO	-
6903	ZINC00131261	862	-26.01	NO	-
6904	ZINC00454948	2726	-26.01	NO	-
6905	ZINC00738247	4078	-26.01	NO	-
6906	ZINC00940128	4613	-26.01	NO	-
6907	ZINC01123278	5365	-26.01	NO	-
6908	ZINC01234857	5678	-26.01	NO	-
6909	ZINC02383528	7135	-26.01	NO	-
6910	ZINC02718992	7942	-26.01	NO	-
6911	ZINC02771925	8144	-26.01	NO	-
6912	ZINC03217267	9015	-26.01	NO	-
6913	ZINC03313736	9344	-26.01	NO	-
6914	ZINC03867826	12847	-26.01	NO	-
6915	ZINC03904382	13397	-26.01	NO	-
6916	ZINC04005380	14323	-26.01	NO	-
6917	ZINC04013850	14329	-26.01	NO	-
6918	ZINC00076942	462	-26.0	NO	-
6919	ZINC00392752	2264	-26.0	NO	-
6920	ZINC00413823	2350	-26.0	NO	-
6921	ZINC00429762	2576	-26.0	NO	-
6922	ZINC00528218	3180	-26.0	NO	-
6923	ZINC00728325	4070	-26.0	NO	-
6924	ZINC00884397	4506	-26.0	NO	-
6925	ZINC00944321	4636	-26.0	NO	-
6926	ZINC00947353	4656	-26.0	NO	-
6927	ZINC01033893	4927	-26.0	NO	-
6928	ZINC01981579	6707	-26.0	NO	-
6929	ZINC02782643	8178	-26.0	NO	-
6930	ZINC03032842	8800	-26.0	NO	-
6931	ZINC03371181	9541	-26.0	NO	-
6932	ZINC03461481	10232	-26.0	NO	-
6933	ZINC03497792	10515	-26.0	NO	-
6934	ZINC03504333	10569	-26.0	NO	-
6935	ZINC03558442	10983	-26.0	NO	-
6936	ZINC03815343	58	-26.0	YES	2
6937	ZINC04387179	15006	-26.0	NO	-
6938	ZINC04465678	15224	-26.0	NO	-
6939	ZINC00065999	383	-25.99	NO	-
6940	ZINC00218455	1315	-25.99	NO	-
6941	ZINC00226542	1402	-25.99	NO	-
6942	ZINC00270546	1704	-25.99	NO	-
6943	ZINC00373528	2137	-25.99	NO	-
6944	ZINC00442447	2658	-25.99	NO	-
6945	ZINC00993513	4774	-25.99	NO	-
6946	ZINC01074236	5176	-25.99	NO	-
6947	ZINC01406030	5928	-25.99	NO	-
6948	ZINC01981578	6706	-25.99	NO	-
6949	ZINC01989608	6735	-25.99	NO	-
6950	ZINC02680388	7691	-25.99	NO	-
6951	ZINC02804983	8326	-25.99	NO	-
6952	ZINC02856752	8428	-25.99	NO	-
6953	ZINC02890721	8547	-25.99	NO	-
6954	ZINC03358171	9502	-25.99	NO	-
6955	ZINC03378216	9567	-25.99	NO	-
6956	ZINC04117292	14468	-25.99	NO	-
6957	ZINC00158803	1046	-25.98	NO	-
6958	ZINC00257427	1621	-25.98	NO	-
6959	ZINC00259425	1634	-25.98	NO	-
6960	ZINC00360416	2077	-25.98	NO	-
6961	ZINC00401486	2282	-25.98	NO	-
6962	ZINC01017181	4853	-25.98	NO	-
6963	ZINC01033292	4924	-25.98	NO	-
6964	ZINC01567141	6279	-25.98	NO	-
6965	ZINC03277721	9232	-25.98	NO	-
6966	ZINC03461745	10238	-25.98	NO	-
6967	ZINC03493840	10461	-25.98	NO	-
6968	ZINC03531584	10860	-25.98	NO	-
6969	ZINC03958803	13531	-25.98	NO	-
6970	ZINC04467697	15271	-25.98	NO	-
6971	ZINC00374766	2145	-25.97	NO	-
6972	ZINC01115584	5336	-25.97	NO	-
6973	ZINC01747414	6355	-25.97	NO	-
6974	ZINC01932685	6559	-25.97	NO	-
6975	ZINC02737471	7991	-25.97	NO	-
6976	ZINC02878989	8509	-25.97	NO	-
6977	ZINC03281911	9247	-25.97	NO	-
6978	ZINC03483378	10412	-25.97	NO	-
6979	ZINC03857665	12179	-25.97	NO	-
6980	ZINC03889035	13079	-25.97	NO	-
6981	ZINC04086268	14407	-25.97	NO	-
6982	ZINC00032489	138	-25.96	NO	-
6983	ZINC00130859	854	-25.96	NO	-
6984	ZINC00197752	1217	-25.96	NO	-
6985	ZINC00495331	2985	-25.96	NO	-
6986	ZINC00907879	4562	-25.96	NO	-
6987	ZINC01872774	6465	-25.96	NO	-
6988	ZINC02793421	8230	-25.96	NO	-
6989	ZINC03361877	9511	-25.96	NO	-
6990	ZINC03470808	10306	-25.96	NO	-
6991	ZINC03508677	10660	-25.96	NO	-
6992	ZINC03598840	11211	-25.96	NO	-
6993	ZINC04252223	14739	-25.96	NO	-
6994	ZINC00044168	179	-25.95	NO	-
6995	ZINC00061152	349	-25.95	NO	-
6996	ZINC00148962	1006	-25.95	NO	-
6997	ZINC00183220	1140	-25.95	NO	-
6998	ZINC00294004	1780	-25.95	NO	-
6999	ZINC00360420	2080	-25.95	NO	-
7000	ZINC00417125	2384	-25.95	NO	-
7001	ZINC00505672	3026	-25.95	NO	-
7002	ZINC00518301	3123	-25.95	NO	-
7003	ZINC00533815	3228	-25.95	NO	-
7004	ZINC01903732	6503	-25.95	NO	-
7005	ZINC02364581	7118	-25.95	NO	-
7006	ZINC02610066	7445	-25.95	NO	-
7007	ZINC02883571	8533	-25.95	NO	-
7008	ZINC03450920	10114	-25.95	NO	-
7009	ZINC03460285	10220	-25.95	NO	-
7010	ZINC03577848	11131	-25.95	NO	-
7011	ZINC04377146	14996	-25.95	NO	-
7012	ZINC04468618	15297	-25.95	NO	-
7013	ZINC00145826	983	-25.94	NO	-
7014	ZINC00262930	1664	-25.94	NO	-
7015	ZINC00523316	3150	-25.94	NO	-
7016	ZINC00779361	4122	-25.94	NO	-
7017	ZINC01040046	4965	-25.94	NO	-
7018	ZINC01062720	5115	-25.94	NO	-
7019	ZINC01646795	6313	-25.94	NO	-
7020	ZINC02030832	6759	-25.94	NO	-
7021	ZINC02322892	7049	-25.94	NO	-
7022	ZINC02524259	7381	-25.94	NO	-
7023	ZINC03231140	9066	-25.94	NO	-
7024	ZINC03378805	9571	-25.94	NO	-
7025	ZINC03559075	10990	-25.94	NO	-
7026	ZINC03579617	11156	-25.94	NO	-
7027	ZINC03621395	11367	-25.94	NO	-
7028	ZINC03863174	12541	-25.94	NO	-
7029	ZINC00042667	169	-25.93	NO	-
7030	ZINC00097805	635	-25.93	NO	-
7031	ZINC00594111	3624	-25.93	NO	-
7032	ZINC01022694	4882	-25.93	NO	-
7033	ZINC01070041	5149	-25.93	NO	-
7034	ZINC01426045	5983	-25.93	NO	-
7035	ZINC01428887	6003	-25.93	NO	-
7036	ZINC02914587	8598	-25.93	NO	-
7037	ZINC03902937	13391	-25.93	NO	-
7038	ZINC04345117	14926	-25.93	NO	-
7039	ZINC00056100	289	-25.92	NO	-
7040	ZINC00318053	1900	-25.92	NO	-
7041	ZINC00352154	2006	-25.92	NO	-
7042	ZINC00544234	3299	-25.92	NO	-
7043	ZINC00988689	4757	-25.92	NO	-
7044	ZINC01099839	5266	-25.92	NO	-
7045	ZINC01176172	5509	-25.92	NO	-
7046	ZINC02197792	6877	-25.92	NO	-
7047	ZINC02996387	8759	-25.92	NO	-
7048	ZINC03620359	11362	-25.92	NO	-
7049	ZINC04058141	14378	-25.92	NO	-
7050	ZINC00705436	4029	-25.91	NO	-
7051	ZINC00885480	4513	-25.91	NO	-
7052	ZINC00977413	4724	-25.91	NO	-
7053	ZINC01029857	4907	-25.91	NO	-
7054	ZINC01399094	5910	-25.91	NO	-
7055	ZINC01567018	6277	-25.91	NO	-
7056	ZINC03380446	9583	-25.91	NO	-
7057	ZINC03435915	10029	-25.91	NO	-
7058	ZINC03497435	10500	-25.91	NO	-
7059	ZINC03513724	10742	-25.91	NO	-
7060	ZINC03848044	11493	-25.91	NO	-
7061	ZINC03867962	12896	-25.91	NO	-
7062	ZINC04290457	14812	-25.91	NO	-
7063	ZINC00126419	831	-25.9	NO	-
7064	ZINC00289421	1759	-25.9	NO	-
7065	ZINC00541913	3286	-25.9	NO	-
7066	ZINC00712101	4044	-25.9	NO	-
7067	ZINC01036596	4955	-25.9	NO	-
7068	ZINC01192507	5548	-25.9	NO	-
7069	ZINC02481976	7320	-25.9	NO	-
7070	ZINC03088866	8870	-25.9	NO	-
7071	ZINC03380455	9585	-25.9	NO	-
7072	ZINC03405237	9866	-25.9	NO	-
7073	ZINC03493724	10455	-25.9	NO	-
7074	ZINC03604380	11248	-25.9	NO	-
7075	ZINC00059272	320	-25.89	NO	-
7076	ZINC00118594	107	-25.89	YES	2
7077	ZINC00884408	4508	-25.89	NO	-
7078	ZINC00954544	4671	-25.89	NO	-
7079	ZINC00976988	4723	-25.89	NO	-
7080	ZINC01002192	4815	-25.89	NO	-
7081	ZINC01043435	4999	-25.89	NO	-
7082	ZINC01193021	5550	-25.89	NO	-
7083	ZINC02664762	7664	-25.89	NO	-
7084	ZINC03310363	9327	-25.89	NO	-
7085	ZINC03850764	11565	-25.89	NO	-
7086	ZINC03851909	11648	-25.89	NO	-
7087	ZINC00072492	432	-25.88	NO	-
7088	ZINC00092715	576	-25.88	NO	-
7089	ZINC00145224	978	-25.88	NO	-
7090	ZINC00219282	1325	-25.88	NO	-
7091	ZINC00507589	3037	-25.88	NO	-
7092	ZINC01107851	5293	-25.88	NO	-
7093	ZINC01934045	6564	-25.88	NO	-
7094	ZINC01936056	6582	-25.88	NO	-
7095	ZINC02328634	7059	-25.88	NO	-
7096	ZINC02764588	8109	-25.88	NO	-
7097	ZINC03201612	8981	-25.88	NO	-
7098	ZINC03233212	9076	-25.88	NO	-
7099	ZINC03512199	10723	-25.88	NO	-
7100	ZINC03598847	11214	-25.88	NO	-
7101	ZINC03853008	11724	-25.88	NO	-
7102	ZINC03875546	13058	-25.88	NO	-
7103	ZINC00099522	661	-25.87	NO	-
7104	ZINC00299341	1800	-25.87	NO	-
7105	ZINC00419937	2407	-25.87	NO	-
7106	ZINC01993767	6747	-25.87	NO	-
7107	ZINC02194385	6870	-25.87	NO	-
7108	ZINC02244984	6958	-25.87	NO	-
7109	ZINC02624368	7487	-25.87	NO	-
7110	ZINC02768866	8131	-25.87	NO	-
7111	ZINC03297248	9299	-25.87	NO	-
7112	ZINC03598827	11210	-25.87	NO	-
7113	ZINC03849999	11545	-25.87	NO	-
7114	ZINC03863931	12578	-25.87	NO	-
7115	ZINC03876241	13062	-25.87	NO	-
7116	ZINC03961768	13542	-25.87	NO	-
7117	ZINC04003094	14303	-25.87	NO	-
7118	ZINC04315499	14848	-25.87	NO	-
7119	ZINC00108939	714	-25.86	NO	-
7120	ZINC00121938	801	-25.86	NO	-
7121	ZINC00354726	2022	-25.86	NO	-
7122	ZINC00421595	2422	-25.86	NO	-
7123	ZINC00535919	3238	-25.86	NO	-
7124	ZINC01058724	5085	-25.86	NO	-
7125	ZINC01387513	5861	-25.86	NO	-
7126	ZINC01644809	6312	-25.86	NO	-
7127	ZINC02625991	7495	-25.86	NO	-
7128	ZINC02783579	8183	-25.86	NO	-
7129	ZINC02872073	8481	-25.86	NO	-
7130	ZINC03354901	9490	-25.86	NO	-
7131	ZINC03405158	9864	-25.86	NO	-
7132	ZINC03436995	10060	-25.86	NO	-
7133	ZINC03546622	10917	-25.86	NO	-
7134	ZINC03859402	12389	-25.86	NO	-
7135	ZINC03862683	12513	-25.86	NO	-
7136	ZINC03868021	12914	-25.86	NO	-
7137	ZINC03890760	13224	-25.86	NO	-
7138	ZINC04057021	14376	-25.86	NO	-
7139	ZINC04628263	15535	-25.86	NO	-
7140	ZINC00042720	170	-25.85	NO	-
7141	ZINC00064187	374	-25.85	NO	-
7142	ZINC00107241	697	-25.85	NO	-
7143	ZINC00149487	1014	-25.85	NO	-
7144	ZINC00250015	1544	-25.85	NO	-
7145	ZINC00259571	1638	-25.85	NO	-
7146	ZINC00270190	1703	-25.85	NO	-
7147	ZINC00296723	1788	-25.85	NO	-
7148	ZINC00501421	3004	-25.85	NO	-
7149	ZINC00608717	3638	-25.85	NO	-
7150	ZINC00834963	4366	-25.85	NO	-
7151	ZINC01308021	5784	-25.85	NO	-
7152	ZINC01934049	6565	-25.85	NO	-
7153	ZINC02123446	6814	-25.85	NO	-
7154	ZINC02771250	8141	-25.85	NO	-
7155	ZINC03816836	11459	-25.85	NO	-
7156	ZINC03857558	12164	-25.85	NO	-
7157	ZINC03857602	12173	-25.85	NO	-
7158	ZINC00145227	980	-25.84	NO	-
7159	ZINC00534640	3233	-25.84	NO	-
7160	ZINC00534921	3234	-25.84	NO	-
7161	ZINC01053510	5044	-25.84	NO	-
7162	ZINC01934415	6579	-25.84	NO	-
7163	ZINC02623743	7484	-25.84	NO	-
7164	ZINC02876184	8499	-25.84	NO	-
7165	ZINC03531750	10864	-25.84	NO	-
7166	ZINC03661948	11415	-25.84	NO	-
7167	ZINC03984569	14067	-25.84	NO	-
7168	ZINC04040795	14368	-25.84	NO	-
7169	ZINC04132997	14498	-25.84	NO	-
7170	ZINC00321806	1918	-25.83	NO	-
7171	ZINC00581528	3559	-25.83	NO	-
7172	ZINC00616645	3742	-25.83	NO	-
7173	ZINC00942874	4624	-25.83	NO	-
7174	ZINC01264766	5721	-25.83	NO	-
7175	ZINC01424303	5973	-25.83	NO	-
7176	ZINC01424561	5975	-25.83	NO	-
7177	ZINC01483938	6127	-25.83	NO	-
7178	ZINC02220283	6921	-25.83	NO	-
7179	ZINC02311459	7026	-25.83	NO	-
7180	ZINC02809078	8345	-25.83	NO	-
7181	ZINC02860814	8445	-25.83	NO	-
7182	ZINC03176276	8953	-25.83	NO	-
7183	ZINC03400334	9827	-25.83	NO	-
7184	ZINC03570763	11084	-25.83	NO	-
7185	ZINC03903245	13393	-25.83	NO	-
7186	ZINC04086648	14411	-25.83	NO	-
7187	ZINC04479468	15375	-25.83	NO	-
7188	ZINC00043941	178	-25.82	NO	-
7189	ZINC00092711	574	-25.82	NO	-
7190	ZINC00144903	976	-25.82	NO	-
7191	ZINC00178726	1106	-25.82	NO	-
7192	ZINC00375381	2157	-25.82	NO	-
7193	ZINC00471302	2861	-25.82	NO	-
7194	ZINC01079295	5200	-25.82	NO	-
7195	ZINC01681633	6328	-25.82	NO	-
7196	ZINC01981705	6716	-25.82	NO	-
7197	ZINC02650660	7605	-25.82	NO	-
7198	ZINC03385771	9632	-25.82	NO	-
7199	ZINC03393994	9747	-25.82	NO	-
7200	ZINC03450934	10116	-25.82	NO	-
7201	ZINC03453686	10160	-25.82	NO	-
7202	ZINC03538081	10895	-25.82	NO	-
7203	ZINC03559674	10999	-25.82	NO	-
7204	ZINC00107918	704	-25.81	NO	-
7205	ZINC00321931	1921	-25.81	NO	-
7206	ZINC00471998	2872	-25.81	NO	-
7207	ZINC01162743	5483	-25.81	NO	-
7208	ZINC02657460	7634	-25.81	NO	-
7209	ZINC02667877	7672	-25.81	NO	-
7210	ZINC02712165	7778	-25.81	NO	-
7211	ZINC03083860	8861	-25.81	NO	-
7212	ZINC03387144	9640	-25.81	NO	-
7213	ZINC03619117	11348	-25.81	NO	-
7214	ZINC03857737	12191	-25.81	NO	-
7215	ZINC00109647	718	-25.8	NO	-
7216	ZINC00175315	1095	-25.8	NO	-
7217	ZINC00413921	2351	-25.8	NO	-
7218	ZINC00675345	3970	-25.8	NO	-
7219	ZINC01502679	6207	-25.8	NO	-
7220	ZINC02429832	7202	-25.8	NO	-
7221	ZINC02493125	7334	-25.8	NO	-
7222	ZINC03061147	8831	-25.8	NO	-
7223	ZINC03462068	10243	-25.8	NO	-
7224	ZINC03479456	10404	-25.8	NO	-
7225	ZINC03547615	10926	-25.8	NO	-
7226	ZINC03572341	11096	-25.8	NO	-
7227	ZINC03857233	12113	-25.8	NO	-
7228	ZINC04488452	15414	-25.8	NO	-
7229	ZINC04594633	15504	-25.8	NO	-
7230	ZINC00058653	299	-25.79	NO	-
7231	ZINC00112358	739	-25.79	NO	-
7232	ZINC00246022	1523	-25.79	NO	-
7233	ZINC00417124	2382	-25.79	NO	-
7234	ZINC00429290	2563	-25.79	NO	-
7235	ZINC00486537	2951	-25.79	NO	-
7236	ZINC01162901	5484	-25.79	NO	-
7237	ZINC03347831	9461	-25.79	NO	-
7238	ZINC03867836	12857	-25.79	NO	-
7239	ZINC04334034	14908	-25.79	NO	-
7240	ZINC04407699	15037	-25.79	NO	-
7241	ZINC04467862	15280	-25.79	NO	-
7242	ZINC00003614	18	-25.78	NO	-
7243	ZINC00073300	443	-25.78	NO	-
7244	ZINC00097713	631	-25.78	NO	-
7245	ZINC00382095	2188	-25.78	NO	-
7246	ZINC02201512	6886	-25.78	NO	-
7247	ZINC03081064	8854	-25.78	NO	-
7248	ZINC03400262	9824	-25.78	NO	-
7249	ZINC03493807	10459	-25.78	NO	-
7250	ZINC03528460	10849	-25.78	NO	-
7251	ZINC03577849	11132	-25.78	NO	-
7252	ZINC03866826	12613	-25.78	NO	-
7253	ZINC03987431	14090	-25.78	NO	-
7254	ZINC00009615	38	-25.77	NO	-
7255	ZINC00260198	1643	-25.77	NO	-
7256	ZINC00286382	1743	-25.77	NO	-
7257	ZINC01027844	4899	-25.77	NO	-
7258	ZINC02317381	7038	-25.77	NO	-
7259	ZINC02895480	8555	-25.77	NO	-
7260	ZINC03265050	9188	-25.77	NO	-
7261	ZINC03346487	9456	-25.77	NO	-
7262	ZINC03854781	11961	-25.77	NO	-
7263	ZINC04246329	14705	-25.77	NO	-
7264	ZINC04406453	15032	-25.77	NO	-
7265	ZINC00071954	421	-25.76	NO	-
7266	ZINC00108859	710	-25.76	NO	-
7267	ZINC00362284	2094	-25.76	NO	-
7268	ZINC00467698	2815	-25.76	NO	-
7269	ZINC03234073	9084	-25.76	NO	-
7270	ZINC04120886	14474	-25.76	NO	-
7271	ZINC04265097	14755	-25.76	NO	-
7272	ZINC04412438	15050	-25.76	NO	-
7273	ZINC00063018	365	-25.75	NO	-
7274	ZINC00670654	3954	-25.75	NO	-
7275	ZINC00674437	3966	-25.75	NO	-
7276	ZINC00716837	4055	-25.75	NO	-
7277	ZINC01017196	4855	-25.75	NO	-
7278	ZINC02627666	7505	-25.75	NO	-
7279	ZINC03446102	10097	-25.75	NO	-
7280	ZINC03473527	10324	-25.75	NO	-
7281	ZINC03512650	10735	-25.75	NO	-
7282	ZINC03580699	11178	-25.75	NO	-
7283	ZINC04407780	15038	-25.75	NO	-
7284	ZINC00257413	1620	-25.74	NO	-
7285	ZINC00257496	1624	-25.74	NO	-
7286	ZINC00317395	1897	-25.74	NO	-
7287	ZINC00354509	2020	-25.74	NO	-
7288	ZINC00533528	3227	-25.74	NO	-
7289	ZINC01901275	6496	-25.74	NO	-
7290	ZINC01960549	6645	-25.74	NO	-
7291	ZINC03201610	8980	-25.74	NO	-
7292	ZINC03851585	11623	-25.74	NO	-
7293	ZINC03867856	12871	-25.74	NO	-
7294	ZINC03891090	13253	-25.74	NO	-
7295	ZINC00063401	367	-25.73	NO	-
7296	ZINC00386048	2213	-25.73	NO	-
7297	ZINC00900584	4535	-25.73	NO	-
7298	ZINC00945813	4645	-25.73	NO	-
7299	ZINC01059823	5098	-25.73	NO	-
7300	ZINC01159119	5472	-25.73	NO	-
7301	ZINC01209181	5584	-25.73	NO	-
7302	ZINC02419656	7182	-25.73	NO	-
7303	ZINC03219373	9023	-25.73	NO	-
7304	ZINC03382865	9612	-25.73	NO	-
7305	ZINC03399384	9816	-25.73	NO	-
7306	ZINC03411955	9896	-25.73	NO	-
7307	ZINC03459538	10195	-25.73	NO	-
7308	ZINC03608652	11277	-25.73	NO	-
7309	ZINC03620366	11363	-25.73	NO	-
7310	ZINC03866677	12591	-25.73	NO	-
7311	ZINC03972300	13865	-25.73	NO	-
7312	ZINC04465402	15206	-25.73	NO	-
7313	ZINC00084723	523	-25.72	NO	-
7314	ZINC00134402	897	-25.72	NO	-
7315	ZINC00189442	1178	-25.72	NO	-
7316	ZINC00191081	1186	-25.72	NO	-
7317	ZINC00779327	4121	-25.72	NO	-
7318	ZINC00884716	4510	-25.72	NO	-
7319	ZINC01031154	4914	-25.72	NO	-
7320	ZINC01185260	5526	-25.72	NO	-
7321	ZINC01675228	6326	-25.72	NO	-
7322	ZINC01820091	6440	-25.72	NO	-
7323	ZINC02782493	8177	-25.72	NO	-
7324	ZINC03250995	9152	-25.72	NO	-
7325	ZINC03579598	11154	-25.72	NO	-
7326	ZINC03794220	11447	-25.72	NO	-
7327	ZINC03921355	13485	-25.72	NO	-
7328	ZINC04348949	14944	-25.72	NO	-
7329	ZINC04468003	15283	-25.72	NO	-
7330	ZINC00500100	2997	-25.71	NO	-
7331	ZINC00905525	4556	-25.71	NO	-
7332	ZINC01181076	5518	-25.71	NO	-
7333	ZINC01182734	5521	-25.71	NO	-
7334	ZINC01773042	6382	-25.71	NO	-
7335	ZINC01943561	6610	-25.71	NO	-
7336	ZINC02747971	8022	-25.71	NO	-
7337	ZINC02868683	8462	-25.71	NO	-
7338	ZINC03315862	9348	-25.71	NO	-
7339	ZINC03867821	12837	-25.71	NO	-
7340	ZINC04121334	14477	-25.71	NO	-
7341	ZINC04170093	14583	-25.71	NO	-
7342	ZINC00083131	511	-25.7	NO	-
7343	ZINC00302038	1811	-25.7	NO	-
7344	ZINC00389394	2244	-25.7	NO	-
7345	ZINC01159120	5473	-25.7	NO	-
7346	ZINC01466558	6072	-25.7	NO	-
7347	ZINC02748168	8023	-25.7	NO	-
7348	ZINC03359968	9506	-25.7	NO	-
7349	ZINC03472183	10315	-25.7	NO	-
7350	ZINC03514951	10753	-25.7	NO	-
7351	ZINC03558521	10989	-25.7	NO	-
7352	ZINC03858236	12234	-25.7	NO	-
7353	ZINC03867818	12833	-25.7	NO	-
7354	ZINC04357863	14957	-25.7	NO	-
7355	ZINC00357887	2043	-25.69	NO	-
7356	ZINC00858470	4446	-25.69	NO	-
7357	ZINC00983539	4735	-25.69	NO	-
7358	ZINC01033103	4920	-25.69	NO	-
7359	ZINC01070630	5153	-25.69	NO	-
7360	ZINC01502107	6202	-25.69	NO	-
7361	ZINC01771272	6378	-25.69	NO	-
7362	ZINC02626817	7499	-25.69	NO	-
7363	ZINC02631751	7535	-25.69	NO	-
7364	ZINC03354356	9487	-25.69	NO	-
7365	ZINC03853980	11858	-25.69	NO	-
7366	ZINC04138282	14511	-25.69	NO	-
7367	ZINC00064013	373	-25.68	NO	-
7368	ZINC00123220	809	-25.68	NO	-
7369	ZINC00232560	1428	-25.68	NO	-
7370	ZINC00559456	3415	-25.68	NO	-
7371	ZINC00675090	3969	-25.68	NO	-
7372	ZINC03335258	9413	-25.68	NO	-
7373	ZINC03379629	9577	-25.68	NO	-
7374	ZINC03418144	9925	-25.68	NO	-
7375	ZINC03578592	11139	-25.68	NO	-
7376	ZINC03869105	13051	-25.68	NO	-
7377	ZINC03974845	13900	-25.68	NO	-
7378	ZINC04201875	14645	-25.68	NO	-
7379	ZINC04465339	15195	-25.68	NO	-
7380	ZINC04487670	15407	-25.68	NO	-
7381	ZINC00073553	449	-25.67	NO	-
7382	ZINC00414832	2355	-25.67	NO	-
7383	ZINC00428169	2546	-25.67	NO	-
7384	ZINC00522586	3146	-25.67	NO	-
7385	ZINC00549026	3326	-25.67	NO	-
7386	ZINC02591720	7433	-25.67	NO	-
7387	ZINC02634643	7546	-25.67	NO	-
7388	ZINC03227462	9054	-25.67	NO	-
7389	ZINC03573465	11105	-25.67	NO	-
7390	ZINC03853021	11728	-25.67	NO	-
7391	ZINC04347640	14930	-25.67	NO	-
7392	ZINC04485243	15393	-25.67	NO	-
7393	ZINC00072316	430	-25.66	NO	-
7394	ZINC00086046	531	-25.66	NO	-
7395	ZINC00100462	665	-25.66	NO	-
7396	ZINC00128882	843	-25.66	NO	-
7397	ZINC00264636	1684	-25.66	NO	-
7398	ZINC00527238	3174	-25.66	NO	-
7399	ZINC00630055	3835	-25.66	NO	-
7400	ZINC01040269	4972	-25.66	NO	-
7401	ZINC01455407	6061	-25.66	NO	-
7402	ZINC01901276	6497	-25.66	NO	-
7403	ZINC02799788	8302	-25.66	NO	-
7404	ZINC02851878	8416	-25.66	NO	-
7405	ZINC03278409	9234	-25.66	NO	-
7406	ZINC03560617	11009	-25.66	NO	-
7407	ZINC03645788	11394	-25.66	NO	-
7408	ZINC03867830	12853	-25.66	NO	-
7409	ZINC03970915	13797	-25.66	NO	-
7410	ZINC03971864	13832	-25.66	NO	-
7411	ZINC04171320	14596	-25.66	NO	-
7412	ZINC04459817	15127	-25.66	NO	-
7413	ZINC00360299	2070	-25.65	NO	-
7414	ZINC00511689	3093	-25.65	NO	-
7415	ZINC00993945	4784	-25.65	NO	-
7416	ZINC01017182	4854	-25.65	NO	-
7417	ZINC02718815	7878	-25.65	NO	-
7418	ZINC03041823	8812	-25.65	NO	-
7419	ZINC03317642	9355	-25.65	NO	-
7420	ZINC03397161	9793	-25.65	NO	-
7421	ZINC03593090	11185	-25.65	NO	-
7422	ZINC03621399	11368	-25.65	NO	-
7423	ZINC04156591	14525	-25.65	NO	-
7424	ZINC00016410	59	-25.64	NO	-
7425	ZINC00130882	855	-25.64	NO	-
7426	ZINC00250149	1546	-25.64	NO	-
7427	ZINC00436785	2621	-25.64	NO	-
7428	ZINC00485510	2947	-25.64	NO	-
7429	ZINC00557553	3385	-25.64	NO	-
7430	ZINC00567556	3465	-25.64	NO	-
7431	ZINC00784001	4152	-25.64	NO	-
7432	ZINC01392676	5886	-25.64	NO	-
7433	ZINC02616749	7453	-25.64	NO	-
7434	ZINC03404533	9860	-25.64	NO	-
7435	ZINC03507073	10608	-25.64	NO	-
7436	ZINC03579588	11152	-25.64	NO	-
7437	ZINC04231541	14687	-25.64	NO	-
7438	ZINC00137714	915	-25.63	NO	-
7439	ZINC00302042	1813	-25.63	NO	-
7440	ZINC01077515	5195	-25.63	NO	-
7441	ZINC01123180	5364	-25.63	NO	-
7442	ZINC01637408	6306	-25.63	NO	-
7443	ZINC02972103	8734	-25.63	NO	-
7444	ZINC03284547	9259	-25.63	NO	-
7445	ZINC03420842	9950	-25.63	NO	-
7446	ZINC03505575	10575	-25.63	NO	-
7447	ZINC03860130	12467	-25.63	NO	-
7448	ZINC03868359	12987	-25.63	NO	-
7449	ZINC00251164	1550	-25.62	NO	-
7450	ZINC00461062	2774	-25.62	NO	-
7451	ZINC00510281	3081	-25.62	NO	-
7452	ZINC01468131	6096	-25.62	NO	-
7453	ZINC01476796	6110	-25.62	NO	-
7454	ZINC01868724	6464	-25.62	NO	-
7455	ZINC02762094	8096	-25.62	NO	-
7456	ZINC03288205	9270	-25.62	NO	-
7457	ZINC03347882	9462	-25.62	NO	-
7458	ZINC04334524	14909	-25.62	NO	-
7459	ZINC04636578	15543	-25.62	NO	-
7460	ZINC00046669	206	-25.61	NO	-
7461	ZINC00232615	1430	-25.61	NO	-
7462	ZINC00312185	1865	-25.61	NO	-
7463	ZINC00416608	2375	-25.61	NO	-
7464	ZINC00552025	3349	-25.61	NO	-
7465	ZINC00612281	3687	-25.61	NO	-
7466	ZINC00614591	3723	-25.61	NO	-
7467	ZINC00937548	4606	-25.61	NO	-
7468	ZINC01833790	6450	-25.61	NO	-
7469	ZINC01981187	6688	-25.61	NO	-
7470	ZINC01981386	6699	-25.61	NO	-
7471	ZINC01981796	6718	-25.61	NO	-
7472	ZINC01981910	6720	-25.61	NO	-
7473	ZINC02197707	6875	-25.61	NO	-
7474	ZINC02642518	7576	-25.61	NO	-
7475	ZINC03117892	8894	-25.61	NO	-
7476	ZINC03117941	8895	-25.61	NO	-
7477	ZINC03411579	9892	-25.61	NO	-
7478	ZINC03487279	10422	-25.61	NO	-
7479	ZINC03569742	11070	-25.61	NO	-
7480	ZINC03579573	11150	-25.61	NO	-
7481	ZINC03892666	13328	-25.61	NO	-
7482	ZINC04178301	14608	-25.61	NO	-
7483	ZINC04231749	14688	-25.61	NO	-
7484	ZINC00044332	188	-25.6	NO	-
7485	ZINC00178911	1111	-25.6	NO	-
7486	ZINC00420702	2415	-25.6	NO	-
7487	ZINC00783826	4149	-25.6	NO	-
7488	ZINC01021064	4868	-25.6	NO	-
7489	ZINC01042468	4994	-25.6	NO	-
7490	ZINC01292280	5759	-25.6	NO	-
7491	ZINC01560632	6272	-25.6	NO	-
7492	ZINC02788386	8210	-25.6	NO	-
7493	ZINC02813202	8354	-25.6	NO	-
7494	ZINC03579676	11162	-25.6	NO	-
7495	ZINC03604448	11256	-25.6	NO	-
7496	ZINC03856230	12060	-25.6	NO	-
7497	ZINC03857076	12077	-25.6	NO	-
7498	ZINC03857576	12167	-25.6	NO	-
7499	ZINC03868081	12930	-25.6	NO	-
7500	ZINC03912253	13461	-25.6	NO	-
7501	ZINC04121610	14489	-25.6	NO	-
7502	ZINC04470040	15329	-25.6	NO	-
7503	ZINC00149870	1016	-25.59	NO	-
7504	ZINC00359414	2061	-25.59	NO	-
7505	ZINC00618892	3763	-25.59	NO	-
7506	ZINC00807865	4245	-25.59	NO	-
7507	ZINC00892105	4526	-25.59	NO	-
7508	ZINC01545198	6267	-25.59	NO	-
7509	ZINC02199523	6879	-25.59	NO	-
7510	ZINC02214825	6907	-25.59	NO	-
7511	ZINC02855915	8425	-25.59	NO	-
7512	ZINC03868816	13035	-25.59	NO	-
7513	ZINC03890268	13183	-25.59	NO	-
7514	ZINC03908487	13440	-25.59	NO	-
7515	ZINC04248471	14714	-25.59	NO	-
7516	ZINC00172964	1088	-25.58	NO	-
7517	ZINC00279959	1726	-25.58	NO	-
7518	ZINC00528219	3181	-25.58	NO	-
7519	ZINC00612003	3683	-25.58	NO	-
7520	ZINC00806733	4236	-25.58	NO	-
7521	ZINC01006618	4828	-25.58	NO	-
7522	ZINC01040132	4970	-25.58	NO	-
7523	ZINC01219361	5635	-25.58	NO	-
7524	ZINC01424029	5970	-25.58	NO	-
7525	ZINC01500914	6190	-25.58	NO	-
7526	ZINC02070950	6783	-25.58	NO	-
7527	ZINC03216473	9010	-25.58	NO	-
7528	ZINC03223759	9039	-25.58	NO	-
7529	ZINC03344185	9444	-25.58	NO	-
7530	ZINC03388300	9660	-25.58	NO	-
7531	ZINC03452446	10134	-25.58	NO	-
7532	ZINC03507494	10632	-25.58	NO	-
7533	ZINC03529579	10855	-25.58	NO	-
7534	ZINC04275474	14789	-25.58	NO	-
7535	ZINC00291062	1767	-25.57	NO	-
7536	ZINC00449445	2697	-25.57	NO	-
7537	ZINC00584033	3590	-25.57	NO	-
7538	ZINC00608526	3636	-25.57	NO	-
7539	ZINC00950775	4660	-25.57	NO	-
7540	ZINC01535217	6259	-25.57	NO	-
7541	ZINC02764808	8111	-25.57	NO	-
7542	ZINC02858942	8433	-25.57	NO	-
7543	ZINC03145170	8909	-25.57	NO	-
7544	ZINC03490750	10451	-25.57	NO	-
7545	ZINC03511135	10698	-25.57	NO	-
7546	ZINC03544566	10912	-25.57	NO	-
7547	ZINC03549067	10931	-25.57	NO	-
7548	ZINC00098005	651	-25.56	NO	-
7549	ZINC00807475	4242	-25.56	NO	-
7550	ZINC00832210	4359	-25.56	NO	-
7551	ZINC01110822	5315	-25.56	NO	-
7552	ZINC01151832	5457	-25.56	NO	-
7553	ZINC01511989	6233	-25.56	NO	-
7554	ZINC03196526	8977	-25.56	NO	-
7555	ZINC03239066	9103	-25.56	NO	-
7556	ZINC03857716	12186	-25.56	NO	-
7557	ZINC03859852	12434	-25.56	NO	-
7558	ZINC03890749	13222	-25.56	NO	-
7559	ZINC03977189	13944	-25.56	NO	-
7560	ZINC04121300	14475	-25.56	NO	-
7561	ZINC00030761	126	-25.55	NO	-
7562	ZINC00365523	2105	-25.55	NO	-
7563	ZINC00519933	3124	-25.55	NO	-
7564	ZINC00586040	3606	-25.55	NO	-
7565	ZINC00703507	4022	-25.55	NO	-
7566	ZINC01130586	5397	-25.55	NO	-
7567	ZINC02630609	7530	-25.55	NO	-
7568	ZINC03243881	9119	-25.55	NO	-
7569	ZINC03346263	9453	-25.55	NO	-
7570	ZINC03442947	10083	-25.55	NO	-
7571	ZINC03458971	10186	-25.55	NO	-
7572	ZINC03460234	10215	-25.55	NO	-
7573	ZINC03497720	10511	-25.55	NO	-
7574	ZINC03970033	13758	-25.55	NO	-
7575	ZINC00064380	379	-25.54	NO	-
7576	ZINC00489083	2968	-25.54	NO	-
7577	ZINC00514843	3115	-25.54	NO	-
7578	ZINC01033208	4923	-25.54	NO	-
7579	ZINC01040279	4974	-25.54	NO	-
7580	ZINC01045920	5009	-25.54	NO	-
7581	ZINC01066215	5133	-25.54	NO	-
7582	ZINC01437600	6037	-25.54	NO	-
7583	ZINC01792769	6399	-25.54	NO	-
7584	ZINC01981188	6689	-25.54	NO	-
7585	ZINC02740288	7999	-25.54	NO	-
7586	ZINC02868876	8465	-25.54	NO	-
7587	ZINC03399496	9821	-25.54	NO	-
7588	ZINC03497632	10503	-25.54	NO	-
7589	ZINC04248753	14723	-25.54	NO	-
7590	ZINC04348492	14940	-25.54	NO	-
7591	ZINC04485142	15389	-25.54	NO	-
7592	ZINC00085962	526	-25.53	NO	-
7593	ZINC00087506	540	-25.53	NO	-
7594	ZINC00457164	2757	-25.53	NO	-
7595	ZINC00955117	4677	-25.53	NO	-
7596	ZINC02543604	7390	-25.53	NO	-
7597	ZINC02893274	8552	-25.53	NO	-
7598	ZINC03285305	9260	-25.53	NO	-
7599	ZINC03285562	9261	-25.53	NO	-
7600	ZINC03332809	9407	-25.53	NO	-
7601	ZINC03413149	9902	-25.53	NO	-
7602	ZINC03499929	10536	-25.53	NO	-
7603	ZINC03559110	10991	-25.53	NO	-
7604	ZINC03573489	11106	-25.53	NO	-
7605	ZINC03858512	12289	-25.53	NO	-
7606	ZINC03858683	12312	-25.53	NO	-
7607	ZINC04224144	14661	-25.53	NO	-
7608	ZINC00442066	2651	-25.52	NO	-
7609	ZINC00527573	3175	-25.52	NO	-
7610	ZINC01250242	5701	-25.52	NO	-
7611	ZINC02074745	6785	-25.52	NO	-
7612	ZINC02736052	7980	-25.52	NO	-
7613	ZINC03265213	9190	-25.52	NO	-
7614	ZINC03550588	10957	-25.52	NO	-
7615	ZINC03849316	11513	-25.52	NO	-
7616	ZINC04071067	14395	-25.52	NO	-
7617	ZINC00037977	159	-25.51	NO	-
7618	ZINC00141158	945	-25.51	NO	-
7619	ZINC00487391	2961	-25.51	NO	-
7620	ZINC00536029	3248	-25.51	NO	-
7621	ZINC01076485	5190	-25.51	NO	-
7622	ZINC01342969	5811	-25.51	NO	-
7623	ZINC02391785	102	-25.51	YES	2
7624	ZINC02649056	7596	-25.51	NO	-
7625	ZINC02769282	8138	-25.51	NO	-
7626	ZINC02852618	8418	-25.51	NO	-
7627	ZINC03041962	8815	-25.51	NO	-
7628	ZINC03396857	9769	-25.51	NO	-
7629	ZINC03512123	10719	-25.51	NO	-
7630	ZINC03815365	199	-25.51	YES	3
7631	ZINC00246131	1529	-25.5	NO	-
7632	ZINC00272294	1709	-25.5	NO	-
7633	ZINC00983418	4734	-25.5	NO	-
7634	ZINC01046120	5011	-25.5	NO	-
7635	ZINC01415141	5943	-25.5	NO	-
7636	ZINC01817932	6437	-25.5	NO	-
7637	ZINC02524242	7379	-25.5	NO	-
7638	ZINC02639719	7566	-25.5	NO	-
7639	ZINC02651571	7609	-25.5	NO	-
7640	ZINC02660096	7645	-25.5	NO	-
7641	ZINC02769322	8140	-25.5	NO	-
7642	ZINC03364308	9520	-25.5	NO	-
7643	ZINC03466028	10278	-25.5	NO	-
7644	ZINC03526227	10834	-25.5	NO	-
7645	ZINC03567331	11052	-25.5	NO	-
7646	ZINC03860062	12453	-25.5	NO	-
7647	ZINC03992901	14163	-25.5	NO	-
7648	ZINC04511496	15470	-25.5	NO	-
7649	ZINC00026964	105	-25.49	NO	-
7650	ZINC00038552	164	-25.49	NO	-
7651	ZINC00092702	572	-25.49	NO	-
7652	ZINC00102837	671	-25.49	NO	-
7653	ZINC00354723	2021	-25.49	NO	-
7654	ZINC00638842	3858	-25.49	NO	-
7655	ZINC00952471	4663	-25.49	NO	-
7656	ZINC01433004	6024	-25.49	NO	-
7657	ZINC02348026	7086	-25.49	NO	-
7658	ZINC02760972	8083	-25.49	NO	-
7659	ZINC03477055	10388	-25.49	NO	-
7660	ZINC03507206	10612	-25.49	NO	-
7661	ZINC03536300	10886	-25.49	NO	-
7662	ZINC03579586	11151	-25.49	NO	-
7663	ZINC03850540	11559	-25.49	NO	-
7664	ZINC03890093	13169	-25.49	NO	-
7665	ZINC04333076	14906	-25.49	NO	-
7666	ZINC04627859	15526	-25.49	NO	-
7667	ZINC00003604	15	-25.48	NO	-
7668	ZINC00186259	1157	-25.48	NO	-
7669	ZINC00218775	1321	-25.48	NO	-
7670	ZINC00370996	2132	-25.48	NO	-
7671	ZINC00847915	4411	-25.48	NO	-
7672	ZINC02293600	7007	-25.48	NO	-
7673	ZINC02304716	7012	-25.48	NO	-
7674	ZINC02794368	8241	-25.48	NO	-
7675	ZINC02813883	8355	-25.48	NO	-
7676	ZINC02879179	8511	-25.48	NO	-
7677	ZINC03397208	9796	-25.48	NO	-
7678	ZINC03594886	11200	-25.48	NO	-
7679	ZINC03858892	12336	-25.48	NO	-
7680	ZINC03862483	12507	-25.48	NO	-
7681	ZINC04052599	14374	-25.48	NO	-
7682	ZINC04464806	15164	-25.48	NO	-
7683	ZINC00138014	921	-25.47	NO	-
7684	ZINC00171082	1082	-25.47	NO	-
7685	ZINC00222481	1346	-25.47	NO	-
7686	ZINC00340540	1951	-25.47	NO	-
7687	ZINC00367492	2118	-25.47	NO	-
7688	ZINC00584103	3594	-25.47	NO	-
7689	ZINC02664864	7667	-25.47	NO	-
7690	ZINC03403694	9857	-25.47	NO	-
7691	ZINC03524369	10817	-25.47	NO	-
7692	ZINC03815247	17	-25.47	YES	2
7693	ZINC04511273	15468	-25.47	NO	-
7694	ZINC04517469	15482	-25.47	NO	-
7695	ZINC00027507	112	-25.46	NO	-
7696	ZINC00121383	784	-25.46	NO	-
7697	ZINC00121795	797	-25.46	NO	-
7698	ZINC00156491	1042	-25.46	NO	-
7699	ZINC00232256	1426	-25.46	NO	-
7700	ZINC00234732	1454	-25.46	NO	-
7701	ZINC00304226	1828	-25.46	NO	-
7702	ZINC00310240	1860	-25.46	NO	-
7703	ZINC00358003	2045	-25.46	NO	-
7704	ZINC00362442	2095	-25.46	NO	-
7705	ZINC00615151	3730	-25.46	NO	-
7706	ZINC00928347	4581	-25.46	NO	-
7707	ZINC01276563	5738	-25.46	NO	-
7708	ZINC01807498	6420	-25.46	NO	-
7709	ZINC01961913	6657	-25.46	NO	-
7710	ZINC02472661	7303	-25.46	NO	-
7711	ZINC03268893	9200	-25.46	NO	-
7712	ZINC03411327	9889	-25.46	NO	-
7713	ZINC03452481	10136	-25.46	NO	-
7714	ZINC03462225	10248	-25.46	NO	-
7715	ZINC04468243	15289	-25.46	NO	-
7716	ZINC00031288	131	-25.45	NO	-
7717	ZINC00086041	529	-25.45	NO	-
7718	ZINC00104897	687	-25.45	NO	-
7719	ZINC00127318	834	-25.45	NO	-
7720	ZINC00160568	1051	-25.45	NO	-
7721	ZINC00449779	2700	-25.45	NO	-
7722	ZINC00489565	2970	-25.45	NO	-
7723	ZINC00647463	3888	-25.45	NO	-
7724	ZINC01053591	5047	-25.45	NO	-
7725	ZINC01107091	5291	-25.45	NO	-
7726	ZINC02455173	7256	-25.45	NO	-
7727	ZINC02915105	8603	-25.45	NO	-
7728	ZINC03267172	9196	-25.45	NO	-
7729	ZINC03510991	10694	-25.45	NO	-
7730	ZINC03569951	11076	-25.45	NO	-
7731	ZINC00248970	1537	-25.44	NO	-
7732	ZINC00454394	2724	-25.44	NO	-
7733	ZINC00470670	2851	-25.44	NO	-
7734	ZINC00508155	3049	-25.44	NO	-
7735	ZINC00813420	4273	-25.44	NO	-
7736	ZINC01204133	5567	-25.44	NO	-
7737	ZINC02789693	8216	-25.44	NO	-
7738	ZINC02997068	8761	-25.44	NO	-
7739	ZINC03153349	8925	-25.44	NO	-
7740	ZINC03175137	8950	-25.44	NO	-
7741	ZINC03330021	9399	-25.44	NO	-
7742	ZINC03853024	11729	-25.44	NO	-
7743	ZINC03966906	13587	-25.44	NO	-
7744	ZINC03982967	14033	-25.44	NO	-
7745	ZINC00567741	3467	-25.43	NO	-
7746	ZINC00568377	3473	-25.43	NO	-
7747	ZINC00612483	3690	-25.43	NO	-
7748	ZINC00869713	4484	-25.43	NO	-
7749	ZINC01654698	6318	-25.43	NO	-
7750	ZINC02135477	6824	-25.43	NO	-
7751	ZINC02581612	7425	-25.43	NO	-
7752	ZINC03231921	9073	-25.43	NO	-
7753	ZINC03398653	9811	-25.43	NO	-
7754	ZINC03470454	10303	-25.43	NO	-
7755	ZINC03514649	10748	-25.43	NO	-
7756	ZINC03573142	11103	-25.43	NO	-
7757	ZINC03860129	12465	-25.43	NO	-
7758	ZINC03867501	12734	-25.43	NO	-
7759	ZINC03933818	13494	-25.43	NO	-
7760	ZINC04281630	14806	-25.43	NO	-
7761	ZINC00078291	470	-25.42	NO	-
7762	ZINC00103509	675	-25.42	NO	-
7763	ZINC00186705	1164	-25.42	NO	-
7764	ZINC00444775	2675	-25.42	NO	-
7765	ZINC00460674	2769	-25.42	NO	-
7766	ZINC00780021	4131	-25.42	NO	-
7767	ZINC01040027	4961	-25.42	NO	-
7768	ZINC01054193	5050	-25.42	NO	-
7769	ZINC01195054	5552	-25.42	NO	-
7770	ZINC01686892	6331	-25.42	NO	-
7771	ZINC01938903	6601	-25.42	NO	-
7772	ZINC02784061	8191	-25.42	NO	-
7773	ZINC03538404	10898	-25.42	NO	-
7774	ZINC03598761	11208	-25.42	NO	-
7775	ZINC03860115	12460	-25.42	NO	-
7776	ZINC00084313	522	-25.41	NO	-
7777	ZINC00464143	2793	-25.41	NO	-
7778	ZINC00566251	3454	-25.41	NO	-
7779	ZINC00945180	4637	-25.41	NO	-
7780	ZINC01069071	5143	-25.41	NO	-
7781	ZINC01574859	6283	-25.41	NO	-
7782	ZINC02761140	8085	-25.41	NO	-
7783	ZINC03341408	9439	-25.41	NO	-
7784	ZINC03435580	10025	-25.41	NO	-
7785	ZINC03452385	10130	-25.41	NO	-
7786	ZINC03462931	10269	-25.41	NO	-
7787	ZINC03555979	10980	-25.41	NO	-
7788	ZINC03853594	11804	-25.41	NO	-
7789	ZINC03857237	12114	-25.41	NO	-
7790	ZINC03866901	12632	-25.41	NO	-
7791	ZINC04348455	14938	-25.41	NO	-
7792	ZINC00139409	935	-25.4	NO	-
7793	ZINC00366745	2115	-25.4	NO	-
7794	ZINC00420855	2416	-25.4	NO	-
7795	ZINC01117609	5347	-25.4	NO	-
7796	ZINC01226069	5647	-25.4	NO	-
7797	ZINC01961857	6653	-25.4	NO	-
7798	ZINC03340820	9436	-25.4	NO	-
7799	ZINC03567307	11051	-25.4	NO	-
7800	ZINC04100188	14438	-25.4	NO	-
7801	ZINC04121510	14486	-25.4	NO	-
7802	ZINC00298772	1796	-25.39	NO	-
7803	ZINC00706283	4030	-25.39	NO	-
7804	ZINC01021585	4877	-25.39	NO	-
7805	ZINC01342777	5810	-25.39	NO	-
7806	ZINC01922901	6541	-25.39	NO	-
7807	ZINC02718333	7830	-25.39	NO	-
7808	ZINC02850422	8407	-25.39	NO	-
7809	ZINC02970817	8726	-25.39	NO	-
7810	ZINC02971480	8730	-25.39	NO	-
7811	ZINC03371094	9538	-25.39	NO	-
7812	ZINC03396860	9770	-25.39	NO	-
7813	ZINC03607056	11265	-25.39	NO	-
7814	ZINC03857084	12081	-25.39	NO	-
7815	ZINC03908425	13438	-25.39	NO	-
7816	ZINC04246369	14707	-25.39	NO	-
7817	ZINC04275809	14791	-25.39	NO	-
7818	ZINC00051107	236	-25.38	NO	-
7819	ZINC00112120	737	-25.38	NO	-
7820	ZINC00316001	1891	-25.38	NO	-
7821	ZINC00424662	2487	-25.38	NO	-
7822	ZINC00672694	3962	-25.38	NO	-
7823	ZINC00897632	4533	-25.38	NO	-
7824	ZINC00959208	4691	-25.38	NO	-
7825	ZINC01877398	6468	-25.38	NO	-
7826	ZINC01977378	6676	-25.38	NO	-
7827	ZINC02209564	6901	-25.38	NO	-
7828	ZINC03459194	10191	-25.38	NO	-
7829	ZINC03867503	12736	-25.38	NO	-
7830	ZINC04116038	14464	-25.38	NO	-
7831	ZINC00806732	4235	-25.37	NO	-
7832	ZINC01747638	6356	-25.37	NO	-
7833	ZINC01967047	6660	-25.37	NO	-
7834	ZINC02274146	6973	-25.37	NO	-
7835	ZINC02479582	7314	-25.37	NO	-
7836	ZINC02998181	8762	-25.37	NO	-
7837	ZINC03224254	9041	-25.37	NO	-
7838	ZINC03867822	12839	-25.37	NO	-
7839	ZINC03868457	12998	-25.37	NO	-
7840	ZINC00183224	1142	-25.36	NO	-
7841	ZINC00224787	1391	-25.36	NO	-
7842	ZINC00304196	1825	-25.36	NO	-
7843	ZINC00468490	2822	-25.36	NO	-
7844	ZINC01922846	6540	-25.36	NO	-
7845	ZINC02636619	7556	-25.36	NO	-
7846	ZINC03186131	8964	-25.36	NO	-
7847	ZINC03216333	9004	-25.36	NO	-
7848	ZINC03815232	62	-25.36	YES	2
7849	ZINC03867794	12816	-25.36	NO	-
7850	ZINC03889943	13149	-25.36	NO	-
7851	ZINC04118790	14472	-25.36	NO	-
7852	ZINC04493282	15437	-25.36	NO	-
7853	ZINC00145373	982	-25.35	NO	-
7854	ZINC00491952	2979	-25.35	NO	-
7855	ZINC00558281	3397	-25.35	NO	-
7856	ZINC00567086	3462	-25.35	NO	-
7857	ZINC00884392	4505	-25.35	NO	-
7858	ZINC00986106	4745	-25.35	NO	-
7859	ZINC01034974	4944	-25.35	NO	-
7860	ZINC01037522	4958	-25.35	NO	-
7861	ZINC01054903	5063	-25.35	NO	-
7862	ZINC02304782	7013	-25.35	NO	-
7863	ZINC02895505	8556	-25.35	NO	-
7864	ZINC03398593	9806	-25.35	NO	-
7865	ZINC03815352	190	-25.35	YES	2
7866	ZINC03858776	12322	-25.35	NO	-
7867	ZINC04031994	14343	-25.35	NO	-
7868	ZINC04273696	14773	-25.35	NO	-
7869	ZINC00428798	2555	-25.34	NO	-
7870	ZINC00543013	3290	-25.34	NO	-
7871	ZINC01028192	4902	-25.34	NO	-
7872	ZINC01043818	5001	-25.34	NO	-
7873	ZINC01674231	6324	-25.34	NO	-
7874	ZINC02846288	8397	-25.34	NO	-
7875	ZINC03378763	9570	-25.34	NO	-
7876	ZINC03507070	10607	-25.34	NO	-
7877	ZINC03567301	11050	-25.34	NO	-
7878	ZINC03619294	11355	-25.34	NO	-
7879	ZINC03766183	11435	-25.34	NO	-
7880	ZINC03815333	177	-25.34	YES	2
7881	ZINC03849610	11533	-25.34	NO	-
7882	ZINC00261329	1658	-25.33	NO	-
7883	ZINC00309349	1850	-25.33	NO	-
7884	ZINC00369489	2127	-25.33	NO	-
7885	ZINC00442048	2649	-25.33	NO	-
7886	ZINC00523502	3153	-25.33	NO	-
7887	ZINC00607276	3632	-25.33	NO	-
7888	ZINC00636641	3848	-25.33	NO	-
7889	ZINC01095425	5251	-25.33	NO	-
7890	ZINC01175061	5507	-25.33	NO	-
7891	ZINC01949175	6624	-25.33	NO	-
7892	ZINC01977380	6678	-25.33	NO	-
7893	ZINC02288418	6999	-25.33	NO	-
7894	ZINC02431323	7206	-25.33	NO	-
7895	ZINC03329276	9395	-25.33	NO	-
7896	ZINC03577370	11129	-25.33	NO	-
7897	ZINC03853042	11736	-25.33	NO	-
7898	ZINC00060550	345	-25.32	NO	-
7899	ZINC00112114	736	-25.32	NO	-
7900	ZINC00479765	2920	-25.32	NO	-
7901	ZINC00662240	3927	-25.32	NO	-
7902	ZINC01095523	5252	-25.32	NO	-
7903	ZINC02339851	7072	-25.32	NO	-
7904	ZINC02784909	8199	-25.32	NO	-
7905	ZINC03369392	9537	-25.32	NO	-
7906	ZINC03579743	11166	-25.32	NO	-
7907	ZINC03619130	11349	-25.32	NO	-
7908	ZINC03858679	12311	-25.32	NO	-
7909	ZINC00170562	1072	-25.31	NO	-
7910	ZINC00289424	1760	-25.31	NO	-
7911	ZINC00441961	2646	-25.31	NO	-
7912	ZINC00502784	3011	-25.31	NO	-
7913	ZINC01044210	5003	-25.31	NO	-
7914	ZINC01049881	5021	-25.31	NO	-
7915	ZINC01938901	6599	-25.31	NO	-
7916	ZINC02252530	6964	-25.31	NO	-
7917	ZINC02789690	8213	-25.31	NO	-
7918	ZINC03463820	10270	-25.31	NO	-
7919	ZINC03549989	10944	-25.31	NO	-
7920	ZINC03858773	12320	-25.31	NO	-
7921	ZINC04496487	15439	-25.31	NO	-
7922	ZINC00072052	424	-25.3	NO	-
7923	ZINC00223693	1366	-25.3	NO	-
7924	ZINC00455219	2729	-25.3	NO	-
7925	ZINC00468111	2819	-25.3	NO	-
7926	ZINC01646796	6314	-25.3	NO	-
7927	ZINC01960574	6646	-25.3	NO	-
7928	ZINC02898306	8560	-25.3	NO	-
7929	ZINC03299350	9301	-25.3	NO	-
7930	ZINC03321170	9366	-25.3	NO	-
7931	ZINC03396889	9774	-25.3	NO	-
7932	ZINC00088313	549	-25.29	NO	-
7933	ZINC00130033	846	-25.29	NO	-
7934	ZINC00225240	1398	-25.29	NO	-
7935	ZINC00242799	1501	-25.29	NO	-
7936	ZINC00249658	1540	-25.29	NO	-
7937	ZINC00257451	1623	-25.29	NO	-
7938	ZINC00265123	1688	-25.29	NO	-
7939	ZINC00412861	2339	-25.29	NO	-
7940	ZINC00581443	3552	-25.29	NO	-
7941	ZINC00619410	3765	-25.29	NO	-
7942	ZINC00793809	4173	-25.29	NO	-
7943	ZINC01119607	5354	-25.29	NO	-
7944	ZINC01328606	5797	-25.29	NO	-
7945	ZINC01332343	5800	-25.29	NO	-
7946	ZINC01444592	6048	-25.29	NO	-
7947	ZINC01449755	6056	-25.29	NO	-
7948	ZINC01922083	6521	-25.29	NO	-
7949	ZINC02197479	6874	-25.29	NO	-
7950	ZINC02227873	6932	-25.29	NO	-
7951	ZINC02407696	7163	-25.29	NO	-
7952	ZINC03132969	8902	-25.29	NO	-
7953	ZINC03377338	9557	-25.29	NO	-
7954	ZINC03402926	9850	-25.29	NO	-
7955	ZINC03409472	9885	-25.29	NO	-
7956	ZINC03442944	10082	-25.29	NO	-
7957	ZINC03854497	11917	-25.29	NO	-
7958	ZINC00232125	1425	-25.28	NO	-
7959	ZINC00317006	1895	-25.28	NO	-
7960	ZINC00482720	2938	-25.28	NO	-
7961	ZINC00521816	3141	-25.28	NO	-
7962	ZINC00584248	3596	-25.28	NO	-
7963	ZINC00692532	4004	-25.28	NO	-
7964	ZINC00802914	4219	-25.28	NO	-
7965	ZINC00826687	4346	-25.28	NO	-
7966	ZINC01050950	5028	-25.28	NO	-
7967	ZINC02199937	6882	-25.28	NO	-
7968	ZINC02620931	7466	-25.28	NO	-
7969	ZINC03460263	10218	-25.28	NO	-
7970	ZINC03497669	10508	-25.28	NO	-
7971	ZINC03511675	10710	-25.28	NO	-
7972	ZINC03549378	10934	-25.28	NO	-
7973	ZINC03598855	11215	-25.28	NO	-
7974	ZINC04468574	15296	-25.28	NO	-
7975	ZINC00067671	396	-25.27	NO	-
7976	ZINC00127365	837	-25.27	NO	-
7977	ZINC00623611	3800	-25.27	NO	-
7978	ZINC00798915	4209	-25.27	NO	-
7979	ZINC01121160	5360	-25.27	NO	-
7980	ZINC01435384	6033	-25.27	NO	-
7981	ZINC01961883	6655	-25.27	NO	-
7982	ZINC02629062	7523	-25.27	NO	-
7983	ZINC03344555	9448	-25.27	NO	-
7984	ZINC03377645	9561	-25.27	NO	-
7985	ZINC03443006	10085	-25.27	NO	-
7986	ZINC03481133	10410	-25.27	NO	-
7987	ZINC03493794	10458	-25.27	NO	-
7988	ZINC04001555	14297	-25.27	NO	-
7989	ZINC04633453	15539	-25.27	NO	-
7990	ZINC00501158	3001	-25.26	NO	-
7991	ZINC00525223	3164	-25.26	NO	-
7992	ZINC00538674	3271	-25.26	NO	-
7993	ZINC00652633	3900	-25.26	NO	-
7994	ZINC00976788	4721	-25.26	NO	-
7995	ZINC01471183	6101	-25.26	NO	-
7996	ZINC02117396	6807	-25.26	NO	-
7997	ZINC03374788	9549	-25.26	NO	-
7998	ZINC03428166	9997	-25.26	NO	-
7999	ZINC03866969	12642	-25.26	NO	-
8000	ZINC00018522	314	-25.25	YES	21
8001	ZINC00303151	1820	-25.25	NO	-
8002	ZINC00425374	2509	-25.25	NO	-
8003	ZINC00652325	3897	-25.25	NO	-
8004	ZINC01062422	5108	-25.25	NO	-
8005	ZINC02998798	8764	-25.25	NO	-
8006	ZINC03241843	9117	-25.25	NO	-
8007	ZINC03423661	9977	-25.25	NO	-
8008	ZINC03854929	11973	-25.25	NO	-
8009	ZINC03857154	12092	-25.25	NO	-
8010	ZINC03867825	12845	-25.25	NO	-
8011	ZINC04342173	14921	-25.25	NO	-
8012	ZINC00386072	2215	-25.24	NO	-
8013	ZINC00638839	3857	-25.24	NO	-
8014	ZINC00903787	4539	-25.24	NO	-
8015	ZINC01001126	4812	-25.24	NO	-
8016	ZINC01877910	6471	-25.24	NO	-
8017	ZINC02796438	8280	-25.24	NO	-
8018	ZINC03240252	9110	-25.24	NO	-
8019	ZINC04459927	15128	-25.24	NO	-
8020	ZINC00869316	4481	-25.23	NO	-
8021	ZINC01057804	5077	-25.23	NO	-
8022	ZINC01206516	5574	-25.23	NO	-
8023	ZINC01240410	5682	-25.23	NO	-
8024	ZINC01696215	6333	-25.23	NO	-
8025	ZINC01748635	6361	-25.23	NO	-
8026	ZINC02727731	7966	-25.23	NO	-
8027	ZINC02767523	8124	-25.23	NO	-
8028	ZINC02793122	8228	-25.23	NO	-
8029	ZINC03236919	9091	-25.23	NO	-
8030	ZINC03853040	11735	-25.23	NO	-
8031	ZINC03854506	11919	-25.23	NO	-
8032	ZINC04201846	14642	-25.23	NO	-
8033	ZINC00149224	1009	-25.22	NO	-
8034	ZINC00208865	1266	-25.22	NO	-
8035	ZINC00345437	1972	-25.22	NO	-
8036	ZINC00567874	3470	-25.22	NO	-
8037	ZINC00611354	3671	-25.22	NO	-
8038	ZINC00644441	3882	-25.22	NO	-
8039	ZINC02845175	8394	-25.22	NO	-
8040	ZINC03271242	9209	-25.22	NO	-
8041	ZINC03388719	9680	-25.22	NO	-
8042	ZINC03408219	9883	-25.22	NO	-
8043	ZINC03462197	10246	-25.22	NO	-
8044	ZINC03476075	10374	-25.22	NO	-
8045	ZINC03580688	11177	-25.22	NO	-
8046	ZINC03858254	12237	-25.22	NO	-
8047	ZINC03864918	12589	-25.22	NO	-
8048	ZINC00059461	331	-25.21	NO	-
8049	ZINC00190954	1185	-25.21	NO	-
8050	ZINC00367843	2123	-25.21	NO	-
8051	ZINC00410516	2312	-25.21	NO	-
8052	ZINC00462373	2784	-25.21	NO	-
8053	ZINC00523590	3155	-25.21	NO	-
8054	ZINC00536649	3260	-25.21	NO	-
8055	ZINC00544605	3301	-25.21	NO	-
8056	ZINC00611426	3672	-25.21	NO	-
8057	ZINC00613064	3699	-25.21	NO	-
8058	ZINC00646206	3885	-25.21	NO	-
8059	ZINC01000447	4807	-25.21	NO	-
8060	ZINC01069577	5146	-25.21	NO	-
8061	ZINC01111109	5316	-25.21	NO	-
8062	ZINC03149511	8914	-25.21	NO	-
8063	ZINC03526616	10839	-25.21	NO	-
8064	ZINC03997915	14250	-25.21	NO	-
8065	ZINC04104157	14444	-25.21	NO	-
8066	ZINC00062433	357	-25.2	NO	-
8067	ZINC00188344	1176	-25.2	NO	-
8068	ZINC00321942	1922	-25.2	NO	-
8069	ZINC00611805	3680	-25.2	NO	-
8070	ZINC01108532	5302	-25.2	NO	-
8071	ZINC02734374	7976	-25.2	NO	-
8072	ZINC03217346	9019	-25.2	NO	-
8073	ZINC03815323	277	-25.2	YES	14
8074	ZINC03815374	53	-25.2	YES	2
8075	ZINC03853798	11838	-25.2	NO	-
8076	ZINC00383373	2194	-25.19	NO	-
8077	ZINC00505846	3027	-25.19	NO	-
8078	ZINC01466724	6091	-25.19	NO	-
8079	ZINC02714030	7814	-25.19	NO	-
8080	ZINC02744187	8013	-25.19	NO	-
8081	ZINC03080177	8851	-25.19	NO	-
8082	ZINC03275155	9218	-25.19	NO	-
8083	ZINC03288419	9271	-25.19	NO	-
8084	ZINC03477400	10392	-25.19	NO	-
8085	ZINC03619200	11350	-25.19	NO	-
8086	ZINC03849458	11525	-25.19	NO	-
8087	ZINC03868020	12913	-25.19	NO	-
8088	ZINC03974894	13901	-25.19	NO	-
8089	ZINC04099637	14437	-25.19	NO	-
8090	ZINC04103973	14442	-25.19	NO	-
8091	ZINC04513270	15473	-25.19	NO	-
8092	ZINC00044315	184	-25.18	NO	-
8093	ZINC00126413	830	-25.18	NO	-
8094	ZINC00243901	1509	-25.18	NO	-
8095	ZINC00581442	3551	-25.18	NO	-
8096	ZINC00675657	3974	-25.18	NO	-
8097	ZINC01223368	5641	-25.18	NO	-
8098	ZINC02446797	7237	-25.18	NO	-
8099	ZINC02784590	8196	-25.18	NO	-
8100	ZINC03532479	10866	-25.18	NO	-
8101	ZINC04511495	15469	-25.18	NO	-
8102	ZINC00048137	213	-25.17	NO	-
8103	ZINC00102858	673	-25.17	NO	-
8104	ZINC00108890	712	-25.17	NO	-
8105	ZINC00305442	1830	-25.17	NO	-
8106	ZINC00341954	1956	-25.17	NO	-
8107	ZINC00470609	2849	-25.17	NO	-
8108	ZINC00558624	3405	-25.17	NO	-
8109	ZINC01051771	5036	-25.17	NO	-
8110	ZINC01091975	5241	-25.17	NO	-
8111	ZINC01392757	5888	-25.17	NO	-
8112	ZINC02505958	7350	-25.17	NO	-
8113	ZINC02773776	8155	-25.17	NO	-
8114	ZINC03495682	10479	-25.17	NO	-
8115	ZINC03848779	11507	-25.17	NO	-
8116	ZINC03863066	12536	-25.17	NO	-
8117	ZINC04001149	14281	-25.17	NO	-
8118	ZINC04151140	14518	-25.17	NO	-
8119	ZINC04467589	15267	-25.17	NO	-
8120	ZINC00493551	2983	-25.16	NO	-
8121	ZINC00638848	3859	-25.16	NO	-
8122	ZINC00888818	4520	-25.16	NO	-
8123	ZINC01126127	5379	-25.16	NO	-
8124	ZINC01922720	6537	-25.16	NO	-
8125	ZINC02307276	7018	-25.16	NO	-
8126	ZINC02751751	8049	-25.16	NO	-
8127	ZINC02784492	8193	-25.16	NO	-
8128	ZINC02871128	8474	-25.16	NO	-
8129	ZINC03473195	10322	-25.16	NO	-
8130	ZINC04001293	14289	-25.16	NO	-
8131	ZINC04246302	14704	-25.16	NO	-
8132	ZINC00060138	334	-25.15	NO	-
8133	ZINC00220471	1328	-25.15	NO	-
8134	ZINC00223694	1367	-25.15	NO	-
8135	ZINC00270139	1702	-25.15	NO	-
8136	ZINC00612793	3695	-25.15	NO	-
8137	ZINC00934668	4598	-25.15	NO	-
8138	ZINC00991021	4765	-25.15	NO	-
8139	ZINC01214858	5606	-25.15	NO	-
8140	ZINC01972519	6671	-25.15	NO	-
8141	ZINC02712161	7775	-25.15	NO	-
8142	ZINC02763732	8105	-25.15	NO	-
8143	ZINC03251515	9154	-25.15	NO	-
8144	ZINC03396882	9772	-25.15	NO	-
8145	ZINC03407890	9880	-25.15	NO	-
8146	ZINC03475788	10368	-25.15	NO	-
8147	ZINC03867819	12835	-25.15	NO	-
8148	ZINC03868079	12928	-25.15	NO	-
8149	ZINC04469684	15315	-25.15	NO	-
8150	ZINC04623038	15518	-25.15	NO	-
8151	ZINC00134344	888	-25.14	NO	-
8152	ZINC00259734	1639	-25.14	NO	-
8153	ZINC00551078	3347	-25.14	NO	-
8154	ZINC00813400	4271	-25.14	NO	-
8155	ZINC01036448	4952	-25.14	NO	-
8156	ZINC01466641	6087	-25.14	NO	-
8157	ZINC01519212	6247	-25.14	NO	-
8158	ZINC01847626	6457	-25.14	NO	-
8159	ZINC02264746	6968	-25.14	NO	-
8160	ZINC02492638	7331	-25.14	NO	-
8161	ZINC02640982	7571	-25.14	NO	-
8162	ZINC03382539	9593	-25.14	NO	-
8163	ZINC03854958	11979	-25.14	NO	-
8164	ZINC04309082	14840	-25.14	NO	-
8165	ZINC00100466	666	-25.13	NO	-
8166	ZINC00358466	2052	-25.13	NO	-
8167	ZINC00455609	2733	-25.13	NO	-
8168	ZINC00460344	2767	-25.13	NO	-
8169	ZINC00477815	2907	-25.13	NO	-
8170	ZINC00558256	3393	-25.13	NO	-
8171	ZINC01274930	5737	-25.13	NO	-
8172	ZINC01519436	6253	-25.13	NO	-
8173	ZINC01946970	6619	-25.13	NO	-
8174	ZINC02362021	7112	-25.13	NO	-
8175	ZINC03379636	9578	-25.13	NO	-
8176	ZINC03394392	9753	-25.13	NO	-
8177	ZINC03570272	11078	-25.13	NO	-
8178	ZINC03598054	11201	-25.13	NO	-
8179	ZINC03817900	11466	-25.13	NO	-
8180	ZINC03966903	13586	-25.13	NO	-
8181	ZINC04503838	15461	-25.13	NO	-
8182	ZINC00020694	79	-25.12	NO	-
8183	ZINC00049673	222	-25.12	NO	-
8184	ZINC00066917	389	-25.12	NO	-
8185	ZINC00571026	3489	-25.12	NO	-
8186	ZINC00604125	3630	-25.12	NO	-
8187	ZINC00976987	4722	-25.12	NO	-
8188	ZINC01045014	5005	-25.12	NO	-
8189	ZINC01318051	5788	-25.12	NO	-
8190	ZINC02494404	7336	-25.12	NO	-
8191	ZINC02565052	7413	-25.12	NO	-
8192	ZINC03379486	9574	-25.12	NO	-
8193	ZINC03388798	9685	-25.12	NO	-
8194	ZINC03507563	10635	-25.12	NO	-
8195	ZINC03579670	11159	-25.12	NO	-
8196	ZINC03891077	13250	-25.12	NO	-
8197	ZINC00134367	891	-25.11	NO	-
8198	ZINC00257351	1619	-25.11	NO	-
8199	ZINC00485263	2946	-25.11	NO	-
8200	ZINC01216780	5621	-25.11	NO	-
8201	ZINC01229802	5659	-25.11	NO	-
8202	ZINC01233331	5665	-25.11	NO	-
8203	ZINC01294559	5765	-25.11	NO	-
8204	ZINC02511257	7354	-25.11	NO	-
8205	ZINC02796484	8282	-25.11	NO	-
8206	ZINC02887688	8541	-25.11	NO	-
8207	ZINC03030401	8797	-25.11	NO	-
8208	ZINC03240803	9113	-25.11	NO	-
8209	ZINC03528544	10851	-25.11	NO	-
8210	ZINC03854246	11872	-25.11	NO	-
8211	ZINC03857474	12142	-25.11	NO	-
8212	ZINC04082855	14406	-25.11	NO	-
8213	ZINC04491223	15417	-25.11	NO	-
8214	ZINC00077145	466	-25.1	NO	-
8215	ZINC00232861	1435	-25.1	NO	-
8216	ZINC00461958	2780	-25.1	NO	-
8217	ZINC00570396	3486	-25.1	NO	-
8218	ZINC00843799	4398	-25.1	NO	-
8219	ZINC01225870	5644	-25.1	NO	-
8220	ZINC02412351	7170	-25.1	NO	-
8221	ZINC03425860	9991	-25.1	NO	-
8222	ZINC03531746	10863	-25.1	NO	-
8223	ZINC03867839	12861	-25.1	NO	-
8224	ZINC00086027	528	-25.09	NO	-
8225	ZINC00116291	758	-25.09	NO	-
8226	ZINC00450692	2703	-25.09	NO	-
8227	ZINC00496957	2988	-25.09	NO	-
8228	ZINC00573930	3499	-25.09	NO	-
8229	ZINC00613399	3710	-25.09	NO	-
8230	ZINC00618206	3759	-25.09	NO	-
8231	ZINC00993584	4775	-25.09	NO	-
8232	ZINC01981189	6690	-25.09	NO	-
8233	ZINC02723933	7959	-25.09	NO	-
8234	ZINC02771901	8143	-25.09	NO	-
8235	ZINC02927614	8646	-25.09	NO	-
8236	ZINC03172762	8946	-25.09	NO	-
8237	ZINC03389451	9698	-25.09	NO	-
8238	ZINC03815235	125	-25.09	YES	2
8239	ZINC04160873	14540	-25.09	NO	-
8240	ZINC04266502	14760	-25.09	NO	-
8241	ZINC00102846	672	-25.08	NO	-
8242	ZINC00139412	936	-25.08	NO	-
8243	ZINC00146381	989	-25.08	NO	-
8244	ZINC00224670	1386	-25.08	NO	-
8245	ZINC00304198	1826	-25.08	NO	-
8246	ZINC00613065	3700	-25.08	NO	-
8247	ZINC01058550	5082	-25.08	NO	-
8248	ZINC02380284	7133	-25.08	NO	-
8249	ZINC03392341	9732	-25.08	NO	-
8250	ZINC03399387	9817	-25.08	NO	-
8251	ZINC03528546	10853	-25.08	NO	-
8252	ZINC04363624	14974	-25.08	NO	-
8253	ZINC00108079	705	-25.07	NO	-
8254	ZINC00223763	1371	-25.07	NO	-
8255	ZINC00228817	1405	-25.07	NO	-
8256	ZINC00357855	2042	-25.07	NO	-
8257	ZINC00431536	2584	-25.07	NO	-
8258	ZINC00586696	3607	-25.07	NO	-
8259	ZINC01637418	6307	-25.07	NO	-
8260	ZINC01922306	6531	-25.07	NO	-
8261	ZINC02303510	7011	-25.07	NO	-
8262	ZINC03374798	9550	-25.07	NO	-
8263	ZINC03445113	10092	-25.07	NO	-
8264	ZINC03488938	10436	-25.07	NO	-
8265	ZINC03526344	10837	-25.07	NO	-
8266	ZINC00092721	578	-25.06	NO	-
8267	ZINC00116296	759	-25.06	NO	-
8268	ZINC00202125	1244	-25.06	NO	-
8269	ZINC00272085	1705	-25.06	NO	-
8270	ZINC00485518	2948	-25.06	NO	-
8271	ZINC01075926	5188	-25.06	NO	-
8272	ZINC03979880	13997	-25.06	NO	-
8273	ZINC00002819	1	-25.05	NO	-
8274	ZINC00303149	1819	-25.05	NO	-
8275	ZINC00604166	3631	-25.05	NO	-
8276	ZINC00665485	3933	-25.05	NO	-
8277	ZINC03250461	9148	-25.05	NO	-
8278	ZINC03357859	9501	-25.05	NO	-
8279	ZINC03664222	11419	-25.05	NO	-
8280	ZINC03851551	11618	-25.05	NO	-
8281	ZINC03858106	12221	-25.05	NO	-
8282	ZINC03864665	12587	-25.05	NO	-
8283	ZINC03969584	13731	-25.05	NO	-
8284	ZINC04240468	14692	-25.05	NO	-
8285	ZINC04465371	15201	-25.05	NO	-
8286	ZINC00237029	1472	-25.04	NO	-
8287	ZINC00252030	1569	-25.04	NO	-
8288	ZINC00252067	1571	-25.04	NO	-
8289	ZINC00535974	3243	-25.04	NO	-
8290	ZINC00571968	3495	-25.04	NO	-
8291	ZINC01071750	5160	-25.04	NO	-
8292	ZINC01122815	5362	-25.04	NO	-
8293	ZINC01485883	6130	-25.04	NO	-
8294	ZINC02436696	7219	-25.04	NO	-
8295	ZINC02664146	7661	-25.04	NO	-
8296	ZINC02696916	7733	-25.04	NO	-
8297	ZINC03853329	11781	-25.04	NO	-
8298	ZINC03868446	12992	-25.04	NO	-
8299	ZINC03969319	13705	-25.04	NO	-
8300	ZINC04108465	14452	-25.04	NO	-
8301	ZINC04183606	14617	-25.04	NO	-
8302	ZINC04464854	15166	-25.04	NO	-
8303	ZINC00424936	2494	-25.03	NO	-
8304	ZINC00472970	2878	-25.03	NO	-
8305	ZINC00564557	3448	-25.03	NO	-
8306	ZINC00619596	3766	-25.03	NO	-
8307	ZINC00862933	4455	-25.03	NO	-
8308	ZINC02408304	7164	-25.03	NO	-
8309	ZINC02482142	7323	-25.03	NO	-
8310	ZINC02932481	8656	-25.03	NO	-
8311	ZINC03269291	9204	-25.03	NO	-
8312	ZINC03598760	11207	-25.03	NO	-
8313	ZINC03600810	11235	-25.03	NO	-
8314	ZINC04366251	14978	-25.03	NO	-
8315	ZINC04407823	15039	-25.03	NO	-
8316	ZINC00083119	509	-25.02	NO	-
8317	ZINC00359834	2066	-25.02	NO	-
8318	ZINC02701540	7750	-25.02	NO	-
8319	ZINC03224873	9045	-25.02	NO	-
8320	ZINC03323015	9369	-25.02	NO	-
8321	ZINC03550578	10956	-25.02	NO	-
8322	ZINC03815331	10	-25.02	YES	2
8323	ZINC03815409	310	-25.02	YES	19
8324	ZINC03982884	14024	-25.02	NO	-
8325	ZINC04209657	14648	-25.02	NO	-
8326	ZINC00108888	711	-25.01	NO	-
8327	ZINC00142030	953	-25.01	NO	-
8328	ZINC00186321	1160	-25.01	NO	-
8329	ZINC00223770	1373	-25.01	NO	-
8330	ZINC00510625	3083	-25.01	NO	-
8331	ZINC01024697	4890	-25.01	NO	-
8332	ZINC02646191	7588	-25.01	NO	-
8333	ZINC03150958	8917	-25.01	NO	-
8334	ZINC03331235	9403	-25.01	NO	-
8335	ZINC03484081	10414	-25.01	NO	-
8336	ZINC03558472	10985	-25.01	NO	-
8337	ZINC03629150	11376	-25.01	NO	-
8338	ZINC03857211	12107	-25.01	NO	-
8339	ZINC04479457	15374	-25.01	NO	-
8340	ZINC00096085	602	-25.0	NO	-
8341	ZINC00465875	2805	-25.0	NO	-
8342	ZINC00609957	3652	-25.0	NO	-
8343	ZINC01351344	5818	-25.0	NO	-
8344	ZINC03475802	10370	-25.0	NO	-
8345	ZINC03569822	11073	-25.0	NO	-
8346	ZINC03852782	11683	-25.0	NO	-
8347	ZINC04348388	14935	-25.0	NO	-
8348	ZINC04385362	15002	-25.0	NO	-
8349	ZINC00054612	279	-24.99	NO	-
8350	ZINC00142057	954	-24.99	NO	-
8351	ZINC00480545	2928	-24.99	NO	-
8352	ZINC00615019	3728	-24.99	NO	-
8353	ZINC00807460	4241	-24.99	NO	-
8354	ZINC00855475	4433	-24.99	NO	-
8355	ZINC00947350	4655	-24.99	NO	-
8356	ZINC02922845	8630	-24.99	NO	-
8357	ZINC03017642	8782	-24.99	NO	-
8358	ZINC03216048	9002	-24.99	NO	-
8359	ZINC03276261	9221	-24.99	NO	-
8360	ZINC03486993	10419	-24.99	NO	-
8361	ZINC03630982	11377	-24.99	NO	-
8362	ZINC00021280	80	-24.98	NO	-
8363	ZINC00163583	1059	-24.98	NO	-
8364	ZINC00211823	1284	-24.98	NO	-
8365	ZINC00224639	1384	-24.98	NO	-
8366	ZINC00365484	2103	-24.98	NO	-
8367	ZINC00389233	2239	-24.98	NO	-
8368	ZINC00991020	4764	-24.98	NO	-
8369	ZINC01356277	5827	-24.98	NO	-
8370	ZINC02512873	7365	-24.98	NO	-
8371	ZINC03277344	9227	-24.98	NO	-
8372	ZINC00185039	1155	-24.97	NO	-
8373	ZINC00348485	1982	-24.97	NO	-
8374	ZINC00447957	2687	-24.97	NO	-
8375	ZINC00536360	3253	-24.97	NO	-
8376	ZINC00843954	4401	-24.97	NO	-
8377	ZINC00938220	4608	-24.97	NO	-
8378	ZINC01338100	5808	-24.97	NO	-
8379	ZINC01787884	6395	-24.97	NO	-
8380	ZINC02653226	7619	-24.97	NO	-
8381	ZINC03321169	9365	-24.97	NO	-
8382	ZINC03345226	9449	-24.97	NO	-
8383	ZINC03355606	9494	-24.97	NO	-
8384	ZINC03385008	9618	-24.97	NO	-
8385	ZINC03503899	10561	-24.97	NO	-
8386	ZINC03616497	11339	-24.97	NO	-
8387	ZINC03618829	11345	-24.97	NO	-
8388	ZINC03840294	11490	-24.97	NO	-
8389	ZINC03854451	11911	-24.97	NO	-
8390	ZINC04166846	14552	-24.97	NO	-
8391	ZINC00465745	2804	-24.96	NO	-
8392	ZINC00480430	2926	-24.96	NO	-
8393	ZINC00856087	4435	-24.96	NO	-
8394	ZINC00990134	4761	-24.96	NO	-
8395	ZINC01218306	5629	-24.96	NO	-
8396	ZINC01388493	5870	-24.96	NO	-
8397	ZINC01943660	6616	-24.96	NO	-
8398	ZINC02336619	7068	-24.96	NO	-
8399	ZINC02622416	7477	-24.96	NO	-
8400	ZINC03363453	9519	-24.96	NO	-
8401	ZINC03470450	10302	-24.96	NO	-
8402	ZINC03472119	10311	-24.96	NO	-
8403	ZINC03509176	10674	-24.96	NO	-
8404	ZINC03863505	12563	-24.96	NO	-
8405	ZINC03867126	12662	-24.96	NO	-
8406	ZINC00470268	2845	-24.95	NO	-
8407	ZINC00638108	3853	-24.95	NO	-
8408	ZINC00836513	4379	-24.95	NO	-
8409	ZINC01032660	4918	-24.95	NO	-
8410	ZINC01034870	4942	-24.95	NO	-
8411	ZINC03473171	10320	-24.95	NO	-
8412	ZINC03858324	12246	-24.95	NO	-
8413	ZINC03867201	12674	-24.95	NO	-
8414	ZINC04003095	14304	-24.95	NO	-
8415	ZINC04076995	14401	-24.95	NO	-
8416	ZINC04342135	14920	-24.95	NO	-
8417	ZINC04638620	15544	-24.95	NO	-
8418	ZINC00149822	1015	-24.94	NO	-
8419	ZINC00491664	2973	-24.94	NO	-
8420	ZINC01016148	4850	-24.94	NO	-
8421	ZINC01090934	5233	-24.94	NO	-
8422	ZINC01126468	5381	-24.94	NO	-
8423	ZINC01284915	5745	-24.94	NO	-
8424	ZINC01324435	5796	-24.94	NO	-
8425	ZINC01932698	6560	-24.94	NO	-
8426	ZINC03559699	11001	-24.94	NO	-
8427	ZINC03909982	13453	-24.94	NO	-
8428	ZINC03979973	14003	-24.94	NO	-
8429	ZINC00092724	579	-24.93	NO	-
8430	ZINC00110844	723	-24.93	NO	-
8431	ZINC00385410	2209	-24.93	NO	-
8432	ZINC00450658	2702	-24.93	NO	-
8433	ZINC00487792	2964	-24.93	NO	-
8434	ZINC01491987	6146	-24.93	NO	-
8435	ZINC01875891	6466	-24.93	NO	-
8436	ZINC01977377	6675	-24.93	NO	-
8437	ZINC02482116	7321	-24.93	NO	-
8438	ZINC03332464	9406	-24.93	NO	-
8439	ZINC03411806	9893	-24.93	NO	-
8440	ZINC03473167	10319	-24.93	NO	-
8441	ZINC03474364	10338	-24.93	NO	-
8442	ZINC03497870	10524	-24.93	NO	-
8443	ZINC03854463	11912	-24.93	NO	-
8444	ZINC03858446	12273	-24.93	NO	-
8445	ZINC03858899	12339	-24.93	NO	-
8446	ZINC03866957	12641	-24.93	NO	-
8447	ZINC04485959	15400	-24.93	NO	-
8448	ZINC00044333	189	-24.92	NO	-
8449	ZINC00351335	2002	-24.92	NO	-
8450	ZINC00640114	3863	-24.92	NO	-
8451	ZINC01395869	5897	-24.92	NO	-
8452	ZINC01960530	6641	-24.92	NO	-
8453	ZINC02347356	7083	-24.92	NO	-
8454	ZINC02860776	8443	-24.92	NO	-
8455	ZINC03296782	9298	-24.92	NO	-
8456	ZINC03310997	9330	-24.92	NO	-
8457	ZINC03383342	9614	-24.92	NO	-
8458	ZINC03868480	13002	-24.92	NO	-
8459	ZINC04358686	14968	-24.92	NO	-
8460	ZINC00055165	281	-24.91	NO	-
8461	ZINC00186256	1156	-24.91	NO	-
8462	ZINC01342530	5809	-24.91	NO	-
8463	ZINC02662494	7656	-24.91	NO	-
8464	ZINC02718739	7852	-24.91	NO	-
8465	ZINC03385298	9619	-24.91	NO	-
8466	ZINC03474881	10343	-24.91	NO	-
8467	ZINC03620753	11366	-24.91	NO	-
8468	ZINC03766178	11431	-24.91	NO	-
8469	ZINC03868121	12951	-24.91	NO	-
8470	ZINC04426064	15068	-24.91	NO	-
8471	ZINC00071215	412	-24.9	NO	-
8472	ZINC00162568	1056	-24.9	NO	-
8473	ZINC00384715	2203	-24.9	NO	-
8474	ZINC00436175	2614	-24.9	NO	-
8475	ZINC01736417	6338	-24.9	NO	-
8476	ZINC01960663	6652	-24.9	NO	-
8477	ZINC02358495	7106	-24.9	NO	-
8478	ZINC03506780	10589	-24.9	NO	-
8479	ZINC03867667	12789	-24.9	NO	-
8480	ZINC03868896	13039	-24.9	NO	-
8481	ZINC00081148	490	-24.89	NO	-
8482	ZINC00083827	518	-24.89	NO	-
8483	ZINC00246127	1528	-24.89	NO	-
8484	ZINC00307974	1840	-24.89	NO	-
8485	ZINC00433647	2595	-24.89	NO	-
8486	ZINC00617792	3754	-24.89	NO	-
8487	ZINC00641336	3869	-24.89	NO	-
8488	ZINC00880483	4495	-24.89	NO	-
8489	ZINC01034975	4945	-24.89	NO	-
8490	ZINC01059848	5099	-24.89	NO	-
8491	ZINC01208531	5580	-24.89	NO	-
8492	ZINC03311837	9337	-24.89	NO	-
8493	ZINC03853713	11827	-24.89	NO	-
8494	ZINC03863347	12550	-24.89	NO	-
8495	ZINC03891904	13306	-24.89	NO	-
8496	ZINC03899866	13379	-24.89	NO	-
8497	ZINC00069120	403	-24.88	NO	-
8498	ZINC00184931	1154	-24.88	NO	-
8499	ZINC00192158	1192	-24.88	NO	-
8500	ZINC00202629	1247	-24.88	NO	-
8501	ZINC00442082	2654	-24.88	NO	-
8502	ZINC00467868	2817	-24.88	NO	-
8503	ZINC01033105	4921	-24.88	NO	-
8504	ZINC02570803	7418	-24.88	NO	-
8505	ZINC03594663	11198	-24.88	NO	-
8506	ZINC04033166	14355	-24.88	NO	-
8507	ZINC00209183	1270	-24.87	NO	-
8508	ZINC00246035	1525	-24.87	NO	-
8509	ZINC00298445	1791	-24.87	NO	-
8510	ZINC00473508	2883	-24.87	NO	-
8511	ZINC00482606	2937	-24.87	NO	-
8512	ZINC00496958	2989	-24.87	NO	-
8513	ZINC00576910	3523	-24.87	NO	-
8514	ZINC01006563	4826	-24.87	NO	-
8515	ZINC01042465	4993	-24.87	NO	-
8516	ZINC01053723	5048	-24.87	NO	-
8517	ZINC01497526	6176	-24.87	NO	-
8518	ZINC01519213	6248	-24.87	NO	-
8519	ZINC02788582	8212	-24.87	NO	-
8520	ZINC03328129	9392	-24.87	NO	-
8521	ZINC03397011	9779	-24.87	NO	-
8522	ZINC03397110	9788	-24.87	NO	-
8523	ZINC03505577	10576	-24.87	NO	-
8524	ZINC03514566	10746	-24.87	NO	-
8525	ZINC03604359	11246	-24.87	NO	-
8526	ZINC03851066	11585	-24.87	NO	-
8527	ZINC03852562	11666	-24.87	NO	-
8528	ZINC04276833	14800	-24.87	NO	-
8529	ZINC04470430	15358	-24.87	NO	-
8530	ZINC04487671	15408	-24.87	NO	-
8531	ZINC00425377	2510	-24.86	NO	-
8532	ZINC00621147	3787	-24.86	NO	-
8533	ZINC00810272	4247	-24.86	NO	-
8534	ZINC01021118	4871	-24.86	NO	-
8535	ZINC01044588	5004	-24.86	NO	-
8536	ZINC01093652	5244	-24.86	NO	-
8537	ZINC01310224	5786	-24.86	NO	-
8538	ZINC01826051	6444	-24.86	NO	-
8539	ZINC02117433	6810	-24.86	NO	-
8540	ZINC02223050	6925	-24.86	NO	-
8541	ZINC03459188	10189	-24.86	NO	-
8542	ZINC03562757	11020	-24.86	NO	-
8543	ZINC03855169	12038	-24.86	NO	-
8544	ZINC03859016	12361	-24.86	NO	-
8545	ZINC03867816	12831	-24.86	NO	-
8546	ZINC03868264	12974	-24.86	NO	-
8547	ZINC04191771	14623	-24.86	NO	-
8548	ZINC04380193	14998	-24.86	NO	-
8549	ZINC04465443	15212	-24.86	NO	-
8550	ZINC00337663	1945	-24.85	NO	-
8551	ZINC00439948	2640	-24.85	NO	-
8552	ZINC00454287	2723	-24.85	NO	-
8553	ZINC00472382	2876	-24.85	NO	-
8554	ZINC00560732	3420	-24.85	NO	-
8555	ZINC00581439	3550	-24.85	NO	-
8556	ZINC00703767	4027	-24.85	NO	-
8557	ZINC00806731	4234	-24.85	NO	-
8558	ZINC00831995	4356	-24.85	NO	-
8559	ZINC01054214	5051	-24.85	NO	-
8560	ZINC01054219	5052	-24.85	NO	-
8561	ZINC01466638	6084	-24.85	NO	-
8562	ZINC01642877	6310	-24.85	NO	-
8563	ZINC02781715	8174	-24.85	NO	-
8564	ZINC03234200	9085	-24.85	NO	-
8565	ZINC03329386	9396	-24.85	NO	-
8566	ZINC03392273	9727	-24.85	NO	-
8567	ZINC03438689	10072	-24.85	NO	-
8568	ZINC03439679	10073	-24.85	NO	-
8569	ZINC03476816	10385	-24.85	NO	-
8570	ZINC03563701	11039	-24.85	NO	-
8571	ZINC04330395	14895	-24.85	NO	-
8572	ZINC00037656	158	-24.84	NO	-
8573	ZINC00406485	2293	-24.84	NO	-
8574	ZINC00512161	3095	-24.84	NO	-
8575	ZINC00784465	4156	-24.84	NO	-
8576	ZINC01074517	5178	-24.84	NO	-
8577	ZINC01432212	6020	-24.84	NO	-
8578	ZINC01507404	6216	-24.84	NO	-
8579	ZINC02651308	7607	-24.84	NO	-
8580	ZINC02948933	8680	-24.84	NO	-
8581	ZINC03504311	10568	-24.84	NO	-
8582	ZINC03579536	11147	-24.84	NO	-
8583	ZINC03579790	11172	-24.84	NO	-
8584	ZINC04468460	15294	-24.84	NO	-
8585	ZINC00048103	212	-24.83	NO	-
8586	ZINC00134314	886	-24.83	NO	-
8587	ZINC00234963	1459	-24.83	NO	-
8588	ZINC00343786	1966	-24.83	NO	-
8589	ZINC00416869	2380	-24.83	NO	-
8590	ZINC00421631	2427	-24.83	NO	-
8591	ZINC00612153	3686	-24.83	NO	-
8592	ZINC00613247	3708	-24.83	NO	-
8593	ZINC00617734	3753	-24.83	NO	-
8594	ZINC00993833	4782	-24.83	NO	-
8595	ZINC01927181	6551	-24.83	NO	-
8596	ZINC02199525	6880	-24.83	NO	-
8597	ZINC03514717	10749	-24.83	NO	-
8598	ZINC03579733	11163	-24.83	NO	-
8599	ZINC03815396	321	-24.83	YES	25
8600	ZINC03852810	11693	-24.83	NO	-
8601	ZINC03862433	12499	-24.83	NO	-
8602	ZINC00177582	1099	-24.82	NO	-
8603	ZINC00223680	1364	-24.82	NO	-
8604	ZINC00304184	1824	-24.82	NO	-
8605	ZINC00550207	3338	-24.82	NO	-
8606	ZINC00701887	4015	-24.82	NO	-
8607	ZINC00806717	4232	-24.82	NO	-
8608	ZINC01189982	5539	-24.82	NO	-
8609	ZINC02792147	8220	-24.82	NO	-
8610	ZINC04001013	14274	-24.82	NO	-
8611	ZINC04036920	14363	-24.82	NO	-
8612	ZINC00406484	2292	-24.81	NO	-
8613	ZINC00437182	2625	-24.81	NO	-
8614	ZINC00463260	2787	-24.81	NO	-
8615	ZINC00507759	3041	-24.81	NO	-
8616	ZINC00630052	3834	-24.81	NO	-
8617	ZINC00668940	3944	-24.81	NO	-
8618	ZINC01151831	5456	-24.81	NO	-
8619	ZINC01502264	6205	-24.81	NO	-
8620	ZINC02215793	6911	-24.81	NO	-
8621	ZINC02754492	8058	-24.81	NO	-
8622	ZINC02773377	8154	-24.81	NO	-
8623	ZINC02807119	8330	-24.81	NO	-
8624	ZINC02913579	8588	-24.81	NO	-
8625	ZINC03026573	8785	-24.81	NO	-
8626	ZINC03310010	9324	-24.81	NO	-
8627	ZINC03523138	10807	-24.81	NO	-
8628	ZINC03815029	66	-24.81	YES	2
8629	ZINC03859678	12423	-24.81	NO	-
8630	ZINC04469447	15302	-24.81	NO	-
8631	ZINC00076510	460	-24.8	NO	-
8632	ZINC00196313	1211	-24.8	NO	-
8633	ZINC00234159	1442	-24.8	NO	-
8634	ZINC00399717	2277	-24.8	NO	-
8635	ZINC00425909	2521	-24.8	NO	-
8636	ZINC00951489	4662	-24.8	NO	-
8637	ZINC02742052	8004	-24.8	NO	-
8638	ZINC02953777	8691	-24.8	NO	-
8639	ZINC03277977	9233	-24.8	NO	-
8640	ZINC03282605	9251	-24.8	NO	-
8641	ZINC03327908	9391	-24.8	NO	-
8642	ZINC03382753	9605	-24.8	NO	-
8643	ZINC03438042	10070	-24.8	NO	-
8644	ZINC03474959	10347	-24.8	NO	-
8645	ZINC03611613	11312	-24.8	NO	-
8646	ZINC03849512	11528	-24.8	NO	-
8647	ZINC03853287	11776	-24.8	NO	-
8648	ZINC03867476	12724	-24.8	NO	-
8649	ZINC03867734	12799	-24.8	NO	-
8650	ZINC04121351	14479	-24.8	NO	-
8651	ZINC04142964	14513	-24.8	NO	-
8652	ZINC00138011	920	-24.79	NO	-
8653	ZINC00783825	4148	-24.79	NO	-
8654	ZINC00974655	4714	-24.79	NO	-
8655	ZINC01455662	6062	-24.79	NO	-
8656	ZINC03030137	8796	-24.79	NO	-
8657	ZINC03216378	9005	-24.79	NO	-
8658	ZINC03280937	9239	-24.79	NO	-
8659	ZINC03313664	9343	-24.79	NO	-
8660	ZINC03476121	10378	-24.79	NO	-
8661	ZINC03659650	11409	-24.79	NO	-
8662	ZINC03857337	12125	-24.79	NO	-
8663	ZINC03963865	13563	-24.79	NO	-
8664	ZINC04468176	15287	-24.79	NO	-
8665	ZINC00299337	1799	-24.78	NO	-
8666	ZINC00303591	1822	-24.78	NO	-
8667	ZINC00543585	3294	-24.78	NO	-
8668	ZINC00569337	3478	-24.78	NO	-
8669	ZINC01427092	5991	-24.78	NO	-
8670	ZINC01644163	6311	-24.78	NO	-
8671	ZINC02782381	8175	-24.78	NO	-
8672	ZINC02802429	8317	-24.78	NO	-
8673	ZINC03134208	8904	-24.78	NO	-
8674	ZINC04466105	15257	-24.78	NO	-
8675	ZINC00442628	2661	-24.77	NO	-
8676	ZINC01101828	5273	-24.77	NO	-
8677	ZINC01423054	5964	-24.77	NO	-
8678	ZINC01435039	6032	-24.77	NO	-
8679	ZINC02521659	7370	-24.77	NO	-
8680	ZINC02807361	8335	-24.77	NO	-
8681	ZINC02903746	8569	-24.77	NO	-
8682	ZINC02927591	8643	-24.77	NO	-
8683	ZINC02965594	8713	-24.77	NO	-
8684	ZINC03026002	8784	-24.77	NO	-
8685	ZINC03460667	10230	-24.77	NO	-
8686	ZINC03827365	11487	-24.77	NO	-
8687	ZINC03858775	12321	-24.77	NO	-
8688	ZINC00003906	19	-24.76	NO	-
8689	ZINC00140478	940	-24.76	NO	-
8690	ZINC00197579	1214	-24.76	NO	-
8691	ZINC00234010	1440	-24.76	NO	-
8692	ZINC00410269	2308	-24.76	NO	-
8693	ZINC00487217	2957	-24.76	NO	-
8694	ZINC02620052	7461	-24.76	NO	-
8695	ZINC02765912	8116	-24.76	NO	-
8696	ZINC03326828	9380	-24.76	NO	-
8697	ZINC03351180	9478	-24.76	NO	-
8698	ZINC03425345	9984	-24.76	NO	-
8699	ZINC03499977	10540	-24.76	NO	-
8700	ZINC03849391	11516	-24.76	NO	-
8701	ZINC04318518	14878	-24.76	NO	-
8702	ZINC04460942	15132	-24.76	NO	-
8703	ZINC00141152	943	-24.75	NO	-
8704	ZINC00303168	1821	-24.75	NO	-
8705	ZINC00508342	3056	-24.75	NO	-
8706	ZINC00537114	3264	-24.75	NO	-
8707	ZINC00609372	3645	-24.75	NO	-
8708	ZINC01107892	5296	-24.75	NO	-
8709	ZINC01189791	5536	-24.75	NO	-
8710	ZINC01385072	5847	-24.75	NO	-
8711	ZINC01960167	6637	-24.75	NO	-
8712	ZINC01981079	6684	-24.75	NO	-
8713	ZINC03352497	9483	-24.75	NO	-
8714	ZINC03403316	9854	-24.75	NO	-
8715	ZINC03419406	9938	-24.75	NO	-
8716	ZINC03854525	11922	-24.75	NO	-
8717	ZINC00234120	1441	-24.74	NO	-
8718	ZINC00250091	1545	-24.74	NO	-
8719	ZINC01159629	5474	-24.74	NO	-
8720	ZINC01959992	6635	-24.74	NO	-
8721	ZINC02850436	8408	-24.74	NO	-
8722	ZINC02922883	8635	-24.74	NO	-
8723	ZINC03526752	10842	-24.74	NO	-
8724	ZINC03613385	11326	-24.74	NO	-
8725	ZINC03852553	11664	-24.74	NO	-
8726	ZINC04487673	15409	-24.74	NO	-
8727	ZINC00150172	1019	-24.73	NO	-
8728	ZINC00338020	1947	-24.73	NO	-
8729	ZINC00359511	2064	-24.73	NO	-
8730	ZINC00455231	2730	-24.73	NO	-
8731	ZINC00941361	4616	-24.73	NO	-
8732	ZINC01012198	4840	-24.73	NO	-
8733	ZINC01069377	5144	-24.73	NO	-
8734	ZINC02418401	7177	-24.73	NO	-
8735	ZINC02731672	7973	-24.73	NO	-
8736	ZINC03371816	9544	-24.73	NO	-
8737	ZINC03598811	11209	-24.73	NO	-
8738	ZINC03957724	13528	-24.73	NO	-
8739	ZINC00082617	500	-24.72	NO	-
8740	ZINC00355162	2025	-24.72	NO	-
8741	ZINC00978261	4725	-24.72	NO	-
8742	ZINC01385916	5854	-24.72	NO	-
8743	ZINC01437610	6038	-24.72	NO	-
8744	ZINC02195116	6872	-24.72	NO	-
8745	ZINC02709882	7770	-24.72	NO	-
8746	ZINC02768956	8134	-24.72	NO	-
8747	ZINC03047384	8820	-24.72	NO	-
8748	ZINC03081070	8855	-24.72	NO	-
8749	ZINC03114481	8892	-24.72	NO	-
8750	ZINC03849628	11535	-24.72	NO	-
8751	ZINC03853067	11744	-24.72	NO	-
8752	ZINC00014419	51	-24.71	NO	-
8753	ZINC00608525	3634	-24.71	NO	-
8754	ZINC00610651	3659	-24.71	NO	-
8755	ZINC01394753	5895	-24.71	NO	-
8756	ZINC01497374	6173	-24.71	NO	-
8757	ZINC02647605	7592	-24.71	NO	-
8758	ZINC02950235	8686	-24.71	NO	-
8759	ZINC03425632	9988	-24.71	NO	-
8760	ZINC03664044	11418	-24.71	NO	-
8761	ZINC04514458	15475	-24.71	NO	-
8762	ZINC00134390	895	-24.7	NO	-
8763	ZINC00470716	2852	-24.7	NO	-
8764	ZINC00477329	2904	-24.7	NO	-
8765	ZINC00561721	3423	-24.7	NO	-
8766	ZINC00959342	4692	-24.7	NO	-
8767	ZINC01032621	4917	-24.7	NO	-
8768	ZINC01204186	5570	-24.7	NO	-
8769	ZINC01923157	6544	-24.7	NO	-
8770	ZINC02390181	7139	-24.7	NO	-
8771	ZINC02476259	7306	-24.7	NO	-
8772	ZINC02800575	8310	-24.7	NO	-
8773	ZINC02970296	8722	-24.7	NO	-
8774	ZINC03329894	9397	-24.7	NO	-
8775	ZINC03425758	9989	-24.7	NO	-
8776	ZINC03461938	10241	-24.7	NO	-
8777	ZINC03499931	10537	-24.7	NO	-
8778	ZINC03598871	11216	-24.7	NO	-
8779	ZINC03815163	64	-24.7	YES	2
8780	ZINC00051639	247	-24.69	NO	-
8781	ZINC00245840	1521	-24.69	NO	-
8782	ZINC00260194	1642	-24.69	NO	-
8783	ZINC00479816	2922	-24.69	NO	-
8784	ZINC00569338	3479	-24.69	NO	-
8785	ZINC01053416	5043	-24.69	NO	-
8786	ZINC01102894	5276	-24.69	NO	-
8787	ZINC02616237	7447	-24.69	NO	-
8788	ZINC03456005	10172	-24.69	NO	-
8789	ZINC03563826	11041	-24.69	NO	-
8790	ZINC00054121	273	-24.68	NO	-
8791	ZINC00197088	1213	-24.68	NO	-
8792	ZINC00375333	2149	-24.68	NO	-
8793	ZINC00465062	2797	-24.68	NO	-
8794	ZINC02146430	6830	-24.68	NO	-
8795	ZINC02320465	7046	-24.68	NO	-
8796	ZINC02833378	8373	-24.68	NO	-
8797	ZINC03475790	10369	-24.68	NO	-
8798	ZINC03511035	10696	-24.68	NO	-
8799	ZINC03815389	323	-24.68	YES	25
8800	ZINC04441950	15090	-24.68	NO	-
8801	ZINC00056309	295	-24.67	NO	-
8802	ZINC00469745	2842	-24.67	NO	-
8803	ZINC00535922	3239	-24.67	NO	-
8804	ZINC00620092	3776	-24.67	NO	-
8805	ZINC00650838	3890	-24.67	NO	-
8806	ZINC00781591	4140	-24.67	NO	-
8807	ZINC00880786	4497	-24.67	NO	-
8808	ZINC03254160	9157	-24.67	NO	-
8809	ZINC03286986	9265	-24.67	NO	-
8810	ZINC03439918	10077	-24.67	NO	-
8811	ZINC03891828	13291	-24.67	NO	-
8812	ZINC03992731	14137	-24.67	NO	-
8813	ZINC04469871	15320	-24.67	NO	-
8814	ZINC00251198	1553	-24.66	NO	-
8815	ZINC00288500	1754	-24.66	NO	-
8816	ZINC00610992	3663	-24.66	NO	-
8817	ZINC00910000	4565	-24.66	NO	-
8818	ZINC01071885	5164	-24.66	NO	-
8819	ZINC01087932	5222	-24.66	NO	-
8820	ZINC02795707	8271	-24.66	NO	-
8821	ZINC03382560	9596	-24.66	NO	-
8822	ZINC03397075	9785	-24.66	NO	-
8823	ZINC03559176	10993	-24.66	NO	-
8824	ZINC03563601	11035	-24.66	NO	-
8825	ZINC03815116	238	-24.66	YES	9
8826	ZINC04248795	14725	-24.66	NO	-
8827	ZINC00052831	257	-24.65	NO	-
8828	ZINC00234338	1446	-24.65	NO	-
8829	ZINC00321912	1919	-24.65	NO	-
8830	ZINC00321930	1920	-24.65	NO	-
8831	ZINC00336280	1939	-24.65	NO	-
8832	ZINC00462372	2783	-24.65	NO	-
8833	ZINC00953584	4666	-24.65	NO	-
8834	ZINC01142429	5431	-24.65	NO	-
8835	ZINC01219070	5633	-24.65	NO	-
8836	ZINC01229804	5660	-24.65	NO	-
8837	ZINC02636563	7555	-24.65	NO	-
8838	ZINC03397138	9790	-24.65	NO	-
8839	ZINC03567338	11054	-24.65	NO	-
8840	ZINC03598842	11212	-24.65	NO	-
8841	ZINC03858503	12286	-24.65	NO	-
8842	ZINC00112568	741	-24.64	NO	-
8843	ZINC00160898	1054	-24.64	NO	-
8844	ZINC00223753	1368	-24.64	NO	-
8845	ZINC00230630	1420	-24.64	NO	-
8846	ZINC00288244	1753	-24.64	NO	-
8847	ZINC00342095	1959	-24.64	NO	-
8848	ZINC00375364	2151	-24.64	NO	-
8849	ZINC00381552	2181	-24.64	NO	-
8850	ZINC00485174	2945	-24.64	NO	-
8851	ZINC01223372	5642	-24.64	NO	-
8852	ZINC01466635	6081	-24.64	NO	-
8853	ZINC02703246	7752	-24.64	NO	-
8854	ZINC03577286	11127	-24.64	NO	-
8855	ZINC04058445	14379	-24.64	NO	-
8856	ZINC04485118	15388	-24.64	NO	-
8857	ZINC00025978	96	-24.63	NO	-
8858	ZINC00055526	284	-24.63	NO	-
8859	ZINC00107815	703	-24.63	NO	-
8860	ZINC00119909	773	-24.63	NO	-
8861	ZINC00298616	1795	-24.63	NO	-
8862	ZINC00640050	3862	-24.63	NO	-
8863	ZINC01019226	4864	-24.63	NO	-
8864	ZINC01385917	5856	-24.63	NO	-
8865	ZINC02194383	6869	-24.63	NO	-
8866	ZINC02653085	7616	-24.63	NO	-
8867	ZINC03330003	9398	-24.63	NO	-
8868	ZINC03460328	10221	-24.63	NO	-
8869	ZINC03538453	10900	-24.63	NO	-
8870	ZINC03890009	13154	-24.63	NO	-
8871	ZINC03970070	13765	-24.63	NO	-
8872	ZINC00072788	438	-24.62	NO	-
8873	ZINC00313239	1873	-24.62	NO	-
8874	ZINC00804231	4225	-24.62	NO	-
8875	ZINC01058957	5091	-24.62	NO	-
8876	ZINC01075410	5185	-24.62	NO	-
8877	ZINC02549644	7399	-24.62	NO	-
8878	ZINC03963893	13571	-24.62	NO	-
8879	ZINC04281613	14805	-24.62	NO	-
8880	ZINC00137947	918	-24.61	NO	-
8881	ZINC00309362	1852	-24.61	NO	-
8882	ZINC00366805	2116	-24.61	NO	-
8883	ZINC00475427	2898	-24.61	NO	-
8884	ZINC00528707	3194	-24.61	NO	-
8885	ZINC01062096	5105	-24.61	NO	-
8886	ZINC01097663	5256	-24.61	NO	-
8887	ZINC01134269	5405	-24.61	NO	-
8888	ZINC01266054	5724	-24.61	NO	-
8889	ZINC01889870	6482	-24.61	NO	-
8890	ZINC02706574	7759	-24.61	NO	-
8891	ZINC02743980	8010	-24.61	NO	-
8892	ZINC00137748	917	-24.6	NO	-
8893	ZINC00377290	2169	-24.6	NO	-
8894	ZINC00537895	3269	-24.6	NO	-
8895	ZINC01034865	4939	-24.6	NO	-
8896	ZINC01120740	5357	-24.6	NO	-
8897	ZINC02651497	7608	-24.6	NO	-
8898	ZINC03476184	10381	-24.6	NO	-
8899	ZINC03547701	10927	-24.6	NO	-
8900	ZINC03563825	11040	-24.6	NO	-
8901	ZINC03610484	11299	-24.6	NO	-
8902	ZINC03863425	12554	-24.6	NO	-
8903	ZINC04415428	15059	-24.6	NO	-
8904	ZINC04465751	15235	-24.6	NO	-
8905	ZINC00114681	748	-24.59	NO	-
8906	ZINC00399689	2275	-24.59	NO	-
8907	ZINC00442073	2652	-24.59	NO	-
8908	ZINC01107090	5290	-24.59	NO	-
8909	ZINC01134525	5406	-24.59	NO	-
8910	ZINC01190818	5543	-24.59	NO	-
8911	ZINC01213870	5603	-24.59	NO	-
8912	ZINC02197790	6876	-24.59	NO	-
8913	ZINC03425760	9990	-24.59	NO	-
8914	ZINC03467203	10284	-24.59	NO	-
8915	ZINC03468104	10286	-24.59	NO	-
8916	ZINC03475086	10359	-24.59	NO	-
8917	ZINC03556954	10981	-24.59	NO	-
8918	ZINC00131794	868	-24.58	NO	-
8919	ZINC00235921	1468	-24.58	NO	-
8920	ZINC00612737	3694	-24.58	NO	-
8921	ZINC00668158	3942	-24.58	NO	-
8922	ZINC00973240	4707	-24.58	NO	-
8923	ZINC01072411	5167	-24.58	NO	-
8924	ZINC01907398	6506	-24.58	NO	-
8925	ZINC02059703	6769	-24.58	NO	-
8926	ZINC03497433	10499	-24.58	NO	-
8927	ZINC03573125	11101	-24.58	NO	-
8928	ZINC03815367	192	-24.58	YES	3
8929	ZINC04457688	15121	-24.58	NO	-
8930	ZINC01112261	5325	-24.57	NO	-
8931	ZINC02356835	7101	-24.57	NO	-
8932	ZINC02768031	8129	-24.57	NO	-
8933	ZINC02881703	8527	-24.57	NO	-
8934	ZINC03325065	9373	-24.57	NO	-
8935	ZINC03345760	9450	-24.57	NO	-
8936	ZINC00045265	197	-24.56	NO	-
8937	ZINC00235198	1461	-24.56	NO	-
8938	ZINC00326167	1925	-24.56	NO	-
8939	ZINC02726530	7961	-24.56	NO	-
8940	ZINC03559168	10992	-24.56	NO	-
8941	ZINC03563553	11029	-24.56	NO	-
8942	ZINC04325855	14890	-24.56	NO	-
8943	ZINC00475826	2899	-24.55	NO	-
8944	ZINC00570393	3484	-24.55	NO	-
8945	ZINC00615512	3733	-24.55	NO	-
8946	ZINC00621148	3788	-24.55	NO	-
8947	ZINC00826686	4345	-24.55	NO	-
8948	ZINC03336774	9418	-24.55	NO	-
8949	ZINC03468727	10290	-24.55	NO	-
8950	ZINC03487275	10421	-24.55	NO	-
8951	ZINC03853082	11747	-24.55	NO	-
8952	ZINC03858280	12240	-24.55	NO	-
8953	ZINC03868251	12968	-24.55	NO	-
8954	ZINC04001214	14283	-24.55	NO	-
8955	ZINC00098731	657	-24.54	NO	-
8956	ZINC00178751	1108	-24.54	NO	-
8957	ZINC00439295	2634	-24.54	NO	-
8958	ZINC00514508	3113	-24.54	NO	-
8959	ZINC00584093	3591	-24.54	NO	-
8960	ZINC00620085	3775	-24.54	NO	-
8961	ZINC00792528	4172	-24.54	NO	-
8962	ZINC01018209	4861	-24.54	NO	-
8963	ZINC01084989	5216	-24.54	NO	-
8964	ZINC01162588	5481	-24.54	NO	-
8965	ZINC02445253	7236	-24.54	NO	-
8966	ZINC02624655	7490	-24.54	NO	-
8967	ZINC02639328	7562	-24.54	NO	-
8968	ZINC02719005	7954	-24.54	NO	-
8969	ZINC03406578	9873	-24.54	NO	-
8970	ZINC04033641	14357	-24.54	NO	-
8971	ZINC04248431	14712	-24.54	NO	-
8972	ZINC00126353	828	-24.53	NO	-
8973	ZINC00374917	2146	-24.53	NO	-
8974	ZINC00423527	2444	-24.53	NO	-
8975	ZINC01097918	5257	-24.53	NO	-
8976	ZINC02635008	7548	-24.53	NO	-
8977	ZINC02654683	7627	-24.53	NO	-
8978	ZINC02786198	8203	-24.53	NO	-
8979	ZINC02955397	8692	-24.53	NO	-
8980	ZINC03166208	8937	-24.53	NO	-
8981	ZINC03327906	9390	-24.53	NO	-
8982	ZINC03857232	12112	-24.53	NO	-
8983	ZINC03867478	12726	-24.53	NO	-
8984	ZINC03867527	12750	-24.53	NO	-
8985	ZINC03969244	13694	-24.53	NO	-
8986	ZINC04477638	15369	-24.53	NO	-
8987	ZINC00033016	142	-24.52	NO	-
8988	ZINC00115727	754	-24.52	NO	-
8989	ZINC00613718	3714	-24.52	NO	-
8990	ZINC01060629	5103	-24.52	NO	-
8991	ZINC01113904	5332	-24.52	NO	-
8992	ZINC01501022	6198	-24.52	NO	-
8993	ZINC01922741	6538	-24.52	NO	-
8994	ZINC02023357	6751	-24.52	NO	-
8995	ZINC02621262	7469	-24.52	NO	-
8996	ZINC03332879	9408	-24.52	NO	-
8997	ZINC03460261	10217	-24.52	NO	-
8998	ZINC03516086	10757	-24.52	NO	-
8999	ZINC03971470	13808	-24.52	NO	-
9000	ZINC03982806	14022	-24.52	NO	-
9001	ZINC00094394	591	-24.51	NO	-
9002	ZINC00144536	973	-24.51	NO	-
9003	ZINC00389231	2237	-24.51	NO	-
9004	ZINC00568380	3475	-24.51	NO	-
9005	ZINC00683057	3994	-24.51	NO	-
9006	ZINC00784761	4159	-24.51	NO	-
9007	ZINC01121086	5359	-24.51	NO	-
9008	ZINC01960654	6651	-24.51	NO	-
9009	ZINC02783623	8185	-24.51	NO	-
9010	ZINC03514852	10752	-24.51	NO	-
9011	ZINC03579735	11164	-24.51	NO	-
9012	ZINC03618860	11346	-24.51	NO	-
9013	ZINC03853293	11777	-24.51	NO	-
9014	ZINC03982966	14032	-24.51	NO	-
9015	ZINC00137744	916	-24.5	NO	-
9016	ZINC02927622	8647	-24.5	NO	-
9017	ZINC03244503	9124	-24.5	NO	-
9018	ZINC03259255	9168	-24.5	NO	-
9019	ZINC03397048	9782	-24.5	NO	-
9020	ZINC03607543	11268	-24.5	NO	-
9021	ZINC03850890	11577	-24.5	NO	-
9022	ZINC03969556	13726	-24.5	NO	-
9023	ZINC00096999	617	-24.49	NO	-
9024	ZINC00260372	1647	-24.49	NO	-
9025	ZINC00352158	2008	-24.49	NO	-
9026	ZINC00467070	2811	-24.49	NO	-
9027	ZINC00508343	3058	-24.49	NO	-
9028	ZINC00544728	3303	-24.49	NO	-
9029	ZINC01178465	5514	-24.49	NO	-
9030	ZINC01497466	6174	-24.49	NO	-
9031	ZINC03815340	264	-24.49	YES	12
9032	ZINC03820814	11482	-24.49	NO	-
9033	ZINC03867450	12715	-24.49	NO	-
9034	ZINC04316866	14854	-24.49	NO	-
9035	ZINC00132170	874	-24.48	NO	-
9036	ZINC00435598	2608	-24.48	NO	-
9037	ZINC00550531	3343	-24.48	NO	-
9038	ZINC00570033	3481	-24.48	NO	-
9039	ZINC00613132	3705	-24.48	NO	-
9040	ZINC00941235	4615	-24.48	NO	-
9041	ZINC01017647	4858	-24.48	NO	-
9042	ZINC01058663	5083	-24.48	NO	-
9043	ZINC01138893	5420	-24.48	NO	-
9044	ZINC02407361	7162	-24.48	NO	-
9045	ZINC02659536	7642	-24.48	NO	-
9046	ZINC02760935	8081	-24.48	NO	-
9047	ZINC02772913	8151	-24.48	NO	-
9048	ZINC02794894	8252	-24.48	NO	-
9049	ZINC02870131	8471	-24.48	NO	-
9050	ZINC03462195	10245	-24.48	NO	-
9051	ZINC03886633	13074	-24.48	NO	-
9052	ZINC00121846	798	-24.47	NO	-
9053	ZINC00153814	1035	-24.47	NO	-
9054	ZINC00229599	1411	-24.47	NO	-
9055	ZINC00259354	1633	-24.47	NO	-
9056	ZINC00563590	3435	-24.47	NO	-
9057	ZINC02619782	7458	-24.47	NO	-
9058	ZINC03525050	10822	-24.47	NO	-
9059	ZINC03862592	12509	-24.47	NO	-
9060	ZINC03969942	13754	-24.47	NO	-
9061	ZINC00112839	744	-24.46	NO	-
9062	ZINC00120547	777	-24.46	NO	-
9063	ZINC00138081	926	-24.46	NO	-
9064	ZINC00609963	3653	-24.46	NO	-
9065	ZINC01466639	6085	-24.46	NO	-
9066	ZINC01967057	6661	-24.46	NO	-
9067	ZINC02656770	7630	-24.46	NO	-
9068	ZINC03507647	10640	-24.46	NO	-
9069	ZINC03579829	11174	-24.46	NO	-
9070	ZINC03815306	247	-24.46	YES	9
9071	ZINC03859358	12385	-24.46	NO	-
9072	ZINC00273611	1713	-24.45	NO	-
9073	ZINC00549739	3329	-24.45	NO	-
9074	ZINC01137827	5415	-24.45	NO	-
9075	ZINC01518627	6246	-24.45	NO	-
9076	ZINC01537049	6260	-24.45	NO	-
9077	ZINC02561792	7411	-24.45	NO	-
9078	ZINC02850437	8409	-24.45	NO	-
9079	ZINC03217492	9020	-24.45	NO	-
9080	ZINC03511173	10702	-24.45	NO	-
9081	ZINC03536298	10885	-24.45	NO	-
9082	ZINC03604471	11257	-24.45	NO	-
9083	ZINC03854324	11907	-24.45	NO	-
9084	ZINC03868260	12972	-24.45	NO	-
9085	ZINC04001410	14290	-24.45	NO	-
9086	ZINC04123299	14491	-24.45	NO	-
9087	ZINC00081144	489	-24.44	NO	-
9088	ZINC00278886	1722	-24.44	NO	-
9089	ZINC01033207	4922	-24.44	NO	-
9090	ZINC01065495	5127	-24.44	NO	-
9091	ZINC01126909	5382	-24.44	NO	-
9092	ZINC01233661	5668	-24.44	NO	-
9093	ZINC01253509	5707	-24.44	NO	-
9094	ZINC01306910	5781	-24.44	NO	-
9095	ZINC03073846	8846	-24.44	NO	-
9096	ZINC03472161	10313	-24.44	NO	-
9097	ZINC03497639	10506	-24.44	NO	-
9098	ZINC03912753	13475	-24.44	NO	-
9099	ZINC00177584	1100	-24.43	NO	-
9100	ZINC00437350	2628	-24.43	NO	-
9101	ZINC00463813	2790	-24.43	NO	-
9102	ZINC00473510	2884	-24.43	NO	-
9103	ZINC01046119	5010	-24.43	NO	-
9104	ZINC01213866	5602	-24.43	NO	-
9105	ZINC01215795	5612	-24.43	NO	-
9106	ZINC02779584	8170	-24.43	NO	-
9107	ZINC03346458	9455	-24.43	NO	-
9108	ZINC03460238	10216	-24.43	NO	-
9109	ZINC03563555	11030	-24.43	NO	-
9110	ZINC03578413	11137	-24.43	NO	-
9111	ZINC03868513	13005	-24.43	NO	-
9112	ZINC03890901	13235	-24.43	NO	-
9113	ZINC03907487	13413	-24.43	NO	-
9114	ZINC04465372	15202	-24.43	NO	-
9115	ZINC00051901	251	-24.42	NO	-
9116	ZINC00223767	1372	-24.42	NO	-
9117	ZINC00418127	2393	-24.42	NO	-
9118	ZINC01187500	5530	-24.42	NO	-
9119	ZINC01464770	6065	-24.42	NO	-
9120	ZINC02461616	7277	-24.42	NO	-
9121	ZINC02871076	8473	-24.42	NO	-
9122	ZINC03563599	11034	-24.42	NO	-
9123	ZINC00467473	2813	-24.41	NO	-
9124	ZINC01034801	4937	-24.41	NO	-
9125	ZINC01058836	5088	-24.41	NO	-
9126	ZINC01332346	5801	-24.41	NO	-
9127	ZINC01981917	6725	-24.41	NO	-
9128	ZINC02117532	6811	-24.41	NO	-
9129	ZINC02317093	7037	-24.41	NO	-
9130	ZINC02869727	8469	-24.41	NO	-
9131	ZINC03175432	8951	-24.41	NO	-
9132	ZINC03869029	13043	-24.41	NO	-
9133	ZINC03893717	13360	-24.41	NO	-
9134	ZINC03968925	13673	-24.41	NO	-
9135	ZINC00559847	3416	-24.4	NO	-
9136	ZINC01056420	5070	-24.4	NO	-
9137	ZINC02257398	6965	-24.4	NO	-
9138	ZINC03453753	10162	-24.4	NO	-
9139	ZINC03525060	10823	-24.4	NO	-
9140	ZINC03863458	12556	-24.4	NO	-
9141	ZINC03867733	12797	-24.4	NO	-
9142	ZINC00246728	1534	-24.39	NO	-
9143	ZINC00390755	2259	-24.39	NO	-
9144	ZINC00506804	3030	-24.39	NO	-
9145	ZINC02246561	6959	-24.39	NO	-
9146	ZINC02327935	7056	-24.39	NO	-
9147	ZINC02430032	7205	-24.39	NO	-
9148	ZINC02684466	7695	-24.39	NO	-
9149	ZINC02932400	8655	-24.39	NO	-
9150	ZINC02971871	8732	-24.39	NO	-
9151	ZINC03412081	9899	-24.39	NO	-
9152	ZINC03422970	9963	-24.39	NO	-
9153	ZINC03849485	11526	-24.39	NO	-
9154	ZINC03851485	11612	-24.39	NO	-
9155	ZINC03855088	12008	-24.39	NO	-
9156	ZINC03967891	13611	-24.39	NO	-
9157	ZINC00014626	53	-24.38	NO	-
9158	ZINC00158281	1044	-24.38	NO	-
9159	ZINC00173086	1090	-24.38	NO	-
9160	ZINC00813388	4270	-24.38	NO	-
9161	ZINC00835617	4370	-24.38	NO	-
9162	ZINC01079781	5203	-24.38	NO	-
9163	ZINC01125582	5375	-24.38	NO	-
9164	ZINC01513055	6237	-24.38	NO	-
9165	ZINC02219499	6917	-24.38	NO	-
9166	ZINC02795566	8263	-24.38	NO	-
9167	ZINC03271240	9208	-24.38	NO	-
9168	ZINC03325362	9375	-24.38	NO	-
9169	ZINC03344553	9447	-24.38	NO	-
9170	ZINC03434282	10014	-24.38	NO	-
9171	ZINC03868799	13030	-24.38	NO	-
9172	ZINC01428184	5996	-24.37	NO	-
9173	ZINC02241052	6955	-24.37	NO	-
9174	ZINC02857612	8432	-24.37	NO	-
9175	ZINC03312932	9338	-24.37	NO	-
9176	ZINC03889811	13137	-24.37	NO	-
9177	ZINC04246276	14701	-24.37	NO	-
9178	ZINC04516876	15478	-24.37	NO	-
9179	ZINC00235731	1465	-24.36	NO	-
9180	ZINC00687095	3999	-24.36	NO	-
9181	ZINC00818294	4299	-24.36	NO	-
9182	ZINC01013303	4842	-24.36	NO	-
9183	ZINC01190815	5542	-24.36	NO	-
9184	ZINC02125500	6816	-24.36	NO	-
9185	ZINC02511244	7353	-24.36	NO	-
9186	ZINC02713380	7812	-24.36	NO	-
9187	ZINC02784982	8201	-24.36	NO	-
9188	ZINC03422949	9962	-24.36	NO	-
9189	ZINC03559232	10994	-24.36	NO	-
9190	ZINC03903574	13396	-24.36	NO	-
9191	ZINC04433361	15080	-24.36	NO	-
9192	ZINC00048865	218	-24.35	NO	-
9193	ZINC00060696	348	-24.35	NO	-
9194	ZINC01051757	5034	-24.35	NO	-
9195	ZINC01143243	5432	-24.35	NO	-
9196	ZINC01413018	5938	-24.35	NO	-
9197	ZINC01936576	6583	-24.35	NO	-
9198	ZINC02710092	7772	-24.35	NO	-
9199	ZINC03330235	9401	-24.35	NO	-
9200	ZINC03598843	11213	-24.35	NO	-
9201	ZINC03863481	12562	-24.35	NO	-
9202	ZINC03904403	13399	-24.35	NO	-
9203	ZINC00314807	1888	-24.34	NO	-
9204	ZINC00381082	2179	-24.34	NO	-
9205	ZINC00522897	3148	-24.34	NO	-
9206	ZINC00581535	3561	-24.34	NO	-
9207	ZINC00725091	4066	-24.34	NO	-
9208	ZINC01465971	6069	-24.34	NO	-
9209	ZINC01519435	6252	-24.34	NO	-
9210	ZINC02686565	7696	-24.34	NO	-
9211	ZINC03338598	9423	-24.34	NO	-
9212	ZINC03379684	9580	-24.34	NO	-
9213	ZINC03445327	10093	-24.34	NO	-
9214	ZINC00243854	1504	-24.33	NO	-
9215	ZINC00254245	1603	-24.33	NO	-
9216	ZINC00269522	1699	-24.33	NO	-
9217	ZINC00420660	2411	-24.33	NO	-
9218	ZINC00511472	3087	-24.33	NO	-
9219	ZINC00560734	3421	-24.33	NO	-
9220	ZINC00807308	4239	-24.33	NO	-
9221	ZINC00987481	4751	-24.33	NO	-
9222	ZINC01072215	5165	-24.33	NO	-
9223	ZINC02727233	7963	-24.33	NO	-
9224	ZINC02871741	8479	-24.33	NO	-
9225	ZINC03167171	8938	-24.33	NO	-
9226	ZINC03306925	9312	-24.33	NO	-
9227	ZINC03428075	9996	-24.33	NO	-
9228	ZINC04330414	14897	-24.33	NO	-
9229	ZINC00192885	1198	-24.32	NO	-
9230	ZINC00218080	1311	-24.32	NO	-
9231	ZINC00389229	2236	-24.32	NO	-
9232	ZINC00536541	3256	-24.32	NO	-
9233	ZINC00615504	3731	-24.32	NO	-
9234	ZINC01387013	5858	-24.32	NO	-
9235	ZINC02653611	7620	-24.32	NO	-
9236	ZINC02889372	8546	-24.32	NO	-
9237	ZINC03191415	8971	-24.32	NO	-
9238	ZINC03327069	9381	-24.32	NO	-
9239	ZINC03473160	10318	-24.32	NO	-
9240	ZINC03857191	12103	-24.32	NO	-
9241	ZINC03867504	12738	-24.32	NO	-
9242	ZINC00151211	1024	-24.31	NO	-
9243	ZINC00469316	2834	-24.31	NO	-
9244	ZINC00470221	2844	-24.31	NO	-
9245	ZINC00637071	3850	-24.31	NO	-
9246	ZINC01155329	5464	-24.31	NO	-
9247	ZINC01771270	6377	-24.31	NO	-
9248	ZINC03462251	10250	-24.31	NO	-
9249	ZINC03503896	10560	-24.31	NO	-
9250	ZINC04497523	15453	-24.31	NO	-
9251	ZINC00058649	298	-24.3	NO	-
9252	ZINC00088207	546	-24.3	NO	-
9253	ZINC00318520	1904	-24.3	NO	-
9254	ZINC00470960	2855	-24.3	NO	-
9255	ZINC01027861	4900	-24.3	NO	-
9256	ZINC01061690	5104	-24.3	NO	-
9257	ZINC02180981	6851	-24.3	NO	-
9258	ZINC02524252	7380	-24.3	NO	-
9259	ZINC02736464	7985	-24.3	NO	-
9260	ZINC02767618	8125	-24.3	NO	-
9261	ZINC03099106	8876	-24.3	NO	-
9262	ZINC03269289	9203	-24.3	NO	-
9263	ZINC03283550	9254	-24.3	NO	-
9264	ZINC03607026	11264	-24.3	NO	-
9265	ZINC04303381	14831	-24.3	NO	-
9266	ZINC00086043	530	-24.29	NO	-
9267	ZINC00126263	824	-24.29	NO	-
9268	ZINC00826591	4344	-24.29	NO	-
9269	ZINC01078533	5197	-24.29	NO	-
9270	ZINC01084956	5215	-24.29	NO	-
9271	ZINC02414153	7173	-24.29	NO	-
9272	ZINC03815147	358	-24.29	YES	38
9273	ZINC03859823	12433	-24.29	NO	-
9274	ZINC03892217	13324	-24.29	NO	-
9275	ZINC04475736	15367	-24.29	NO	-
9276	ZINC00365595	2107	-24.28	NO	-
9277	ZINC00508769	3064	-24.28	NO	-
9278	ZINC00575742	3511	-24.28	NO	-
9279	ZINC01133658	5404	-24.28	NO	-
9280	ZINC01141840	5427	-24.28	NO	-
9281	ZINC01388492	5868	-24.28	NO	-
9282	ZINC02449926	7243	-24.28	NO	-
9283	ZINC02779090	8166	-24.28	NO	-
9284	ZINC03544567	10913	-24.28	NO	-
9285	ZINC03613853	11332	-24.28	NO	-
9286	ZINC03868521	13011	-24.28	NO	-
9287	ZINC04194455	14630	-24.28	NO	-
9288	ZINC00174179	1094	-24.27	NO	-
9289	ZINC00508154	3047	-24.27	NO	-
9290	ZINC00594892	3625	-24.27	NO	-
9291	ZINC00630176	3837	-24.27	NO	-
9292	ZINC01139991	5422	-24.27	NO	-
9293	ZINC01363169	5831	-24.27	NO	-
9294	ZINC02664821	7666	-24.27	NO	-
9295	ZINC03594143	11190	-24.27	NO	-
9296	ZINC03867974	12910	-24.27	NO	-
9297	ZINC04052551	14373	-24.27	NO	-
9298	ZINC00219905	1326	-24.26	NO	-
9299	ZINC00477835	2908	-24.26	NO	-
9300	ZINC00845813	4404	-24.26	NO	-
9301	ZINC01081760	5206	-24.26	NO	-
9302	ZINC02643437	7579	-24.26	NO	-
9303	ZINC03503787	10557	-24.26	NO	-
9304	ZINC00044328	185	-24.25	NO	-
9305	ZINC00146650	992	-24.25	NO	-
9306	ZINC00478817	2912	-24.25	NO	-
9307	ZINC00641734	3874	-24.25	NO	-
9308	ZINC02942071	8670	-24.25	NO	-
9309	ZINC03288551	9272	-24.25	NO	-
9310	ZINC03382726	9600	-24.25	NO	-
9311	ZINC03525023	10821	-24.25	NO	-
9312	ZINC03858107	12223	-24.25	NO	-
9313	ZINC04134626	14501	-24.25	NO	-
9314	ZINC00143512	968	-24.24	NO	-
9315	ZINC00376914	2164	-24.24	NO	-
9316	ZINC01012199	4841	-24.24	NO	-
9317	ZINC01140029	5423	-24.24	NO	-
9318	ZINC01210424	5591	-24.24	NO	-
9319	ZINC01218212	5628	-24.24	NO	-
9320	ZINC01415152	5945	-24.24	NO	-
9321	ZINC02871581	8477	-24.24	NO	-
9322	ZINC03864220	12584	-24.24	NO	-
9323	ZINC03867115	12660	-24.24	NO	-
9324	ZINC03889444	13104	-24.24	NO	-
9325	ZINC03889856	13139	-24.24	NO	-
9326	ZINC04170239	14591	-24.24	NO	-
9327	ZINC04275982	14796	-24.24	NO	-
9328	ZINC00131240	861	-24.23	NO	-
9329	ZINC00136573	911	-24.23	NO	-
9330	ZINC00242711	1500	-24.23	NO	-
9331	ZINC00252959	1588	-24.23	NO	-
9332	ZINC01062583	5112	-24.23	NO	-
9333	ZINC01564749	6275	-24.23	NO	-
9334	ZINC02371908	7124	-24.23	NO	-
9335	ZINC02923339	8636	-24.23	NO	-
9336	ZINC03509027	10670	-24.23	NO	-
9337	ZINC03577336	11128	-24.23	NO	-
9338	ZINC03963205	13551	-24.23	NO	-
9339	ZINC04042539	14369	-24.23	NO	-
9340	ZINC04052068	14371	-24.23	NO	-
9341	ZINC00121852	800	-24.22	NO	-
9342	ZINC00287289	1748	-24.22	NO	-
9343	ZINC00832745	4360	-24.22	NO	-
9344	ZINC01075447	5186	-24.22	NO	-
9345	ZINC01117021	5346	-24.22	NO	-
9346	ZINC01163515	5489	-24.22	NO	-
9347	ZINC02649537	7599	-24.22	NO	-
9348	ZINC03392276	9728	-24.22	NO	-
9349	ZINC03610438	11296	-24.22	NO	-
9350	ZINC00003506	14	-24.21	NO	-
9351	ZINC00043159	174	-24.21	NO	-
9352	ZINC00119460	772	-24.21	NO	-
9353	ZINC00415376	2359	-24.21	NO	-
9354	ZINC00574163	3505	-24.21	NO	-
9355	ZINC02165350	6837	-24.21	NO	-
9356	ZINC02901519	8565	-24.21	NO	-
9357	ZINC03095780	8873	-24.21	NO	-
9358	ZINC04443157	15097	-24.21	NO	-
9359	ZINC04465868	15239	-24.21	NO	-
9360	ZINC00051510	241	-24.2	NO	-
9361	ZINC00117439	764	-24.2	NO	-
9362	ZINC00522224	3144	-24.2	NO	-
9363	ZINC01253510	5708	-24.2	NO	-
9364	ZINC01922716	6535	-24.2	NO	-
9365	ZINC02824680	8363	-24.2	NO	-
9366	ZINC03852961	11716	-24.2	NO	-
9367	ZINC00059076	316	-24.19	NO	-
9368	ZINC00384615	2200	-24.19	NO	-
9369	ZINC00618208	3760	-24.19	NO	-
9370	ZINC00968583	4695	-24.19	NO	-
9371	ZINC03396887	9773	-24.19	NO	-
9372	ZINC03460175	10214	-24.19	NO	-
9373	ZINC03766179	11432	-24.19	NO	-
9374	ZINC00066059	384	-24.18	NO	-
9375	ZINC00211915	1285	-24.18	NO	-
9376	ZINC00293373	1778	-24.18	NO	-
9377	ZINC00456416	2745	-24.18	NO	-
9378	ZINC00470972	2856	-24.18	NO	-
9379	ZINC00818839	4305	-24.18	NO	-
9380	ZINC01086311	5219	-24.18	NO	-
9381	ZINC01466723	6090	-24.18	NO	-
9382	ZINC01938095	6590	-24.18	NO	-
9383	ZINC02754860	8060	-24.18	NO	-
9384	ZINC02837706	8380	-24.18	NO	-
9385	ZINC03549069	10932	-24.18	NO	-
9386	ZINC03562853	11021	-24.18	NO	-
9387	ZINC03853168	11760	-24.18	NO	-
9388	ZINC00337664	1946	-24.17	NO	-
9389	ZINC00417159	2387	-24.17	NO	-
9390	ZINC00567963	3472	-24.17	NO	-
9391	ZINC00612699	3693	-24.17	NO	-
9392	ZINC02620382	7463	-24.17	NO	-
9393	ZINC03378152	9566	-24.17	NO	-
9394	ZINC03459540	10196	-24.17	NO	-
9395	ZINC03563849	11042	-24.17	NO	-
9396	ZINC03578017	11134	-24.17	NO	-
9397	ZINC03849517	11529	-24.17	NO	-
9398	ZINC03853877	11849	-24.17	NO	-
9399	ZINC00048403	216	-24.16	NO	-
9400	ZINC00390752	2256	-24.16	NO	-
9401	ZINC02236524	6948	-24.16	NO	-
9402	ZINC02656842	7631	-24.16	NO	-
9403	ZINC02754083	8055	-24.16	NO	-
9404	ZINC02881661	8525	-24.16	NO	-
9405	ZINC02927601	8645	-24.16	NO	-
9406	ZINC03921241	13484	-24.16	NO	-
9407	ZINC00088210	547	-24.15	NO	-
9408	ZINC00229192	1410	-24.15	NO	-
9409	ZINC00389207	2225	-24.15	NO	-
9410	ZINC00508559	3063	-24.15	NO	-
9411	ZINC00703509	4023	-24.15	NO	-
9412	ZINC00856088	4436	-24.15	NO	-
9413	ZINC00938211	4607	-24.15	NO	-
9414	ZINC01076405	5189	-24.15	NO	-
9415	ZINC01220106	5638	-24.15	NO	-
9416	ZINC02220281	6920	-24.15	NO	-
9417	ZINC02789691	8214	-24.15	NO	-
9418	ZINC03604391	11251	-24.15	NO	-
9419	ZINC03851656	11637	-24.15	NO	-
9420	ZINC03969457	13715	-24.15	NO	-
9421	ZINC04001075	14277	-24.15	NO	-
9422	ZINC04626267	15524	-24.15	NO	-
9423	ZINC00237055	1475	-24.14	NO	-
9424	ZINC00390252	2251	-24.14	NO	-
9425	ZINC00419373	2399	-24.14	NO	-
9426	ZINC00562504	3424	-24.14	NO	-
9427	ZINC00998363	4797	-24.14	NO	-
9428	ZINC01021062	4867	-24.14	NO	-
9429	ZINC01152618	5458	-24.14	NO	-
9430	ZINC01938189	6591	-24.14	NO	-
9431	ZINC03853667	11817	-24.14	NO	-
9432	ZINC00046250	204	-24.13	NO	-
9433	ZINC00116640	762	-24.13	NO	-
9434	ZINC00259492	1636	-24.13	NO	-
9435	ZINC00915720	4569	-24.13	NO	-
9436	ZINC01017039	4852	-24.13	NO	-
9437	ZINC02998823	8765	-24.13	NO	-
9438	ZINC03453681	10159	-24.13	NO	-
9439	ZINC03815038	68	-24.13	YES	2
9440	ZINC03857873	12204	-24.13	NO	-
9441	ZINC03863270	12544	-24.13	NO	-
9442	ZINC04450216	15113	-24.13	NO	-
9443	ZINC00009197	36	-24.12	NO	-
9444	ZINC00135861	902	-24.12	NO	-
9445	ZINC00167951	1066	-24.12	NO	-
9446	ZINC00224617	1382	-24.12	NO	-
9447	ZINC00299919	1804	-24.12	NO	-
9448	ZINC00611993	3682	-24.12	NO	-
9449	ZINC00973419	4709	-24.12	NO	-
9450	ZINC01219027	5632	-24.12	NO	-
9451	ZINC01744839	6353	-24.12	NO	-
9452	ZINC02278256	6982	-24.12	NO	-
9453	ZINC03275153	9217	-24.12	NO	-
9454	ZINC03401018	9841	-24.12	NO	-
9455	ZINC03472130	10312	-24.12	NO	-
9456	ZINC03529946	10856	-24.12	NO	-
9457	ZINC03536846	10888	-24.12	NO	-
9458	ZINC03864291	12586	-24.12	NO	-
9459	ZINC04160157	14537	-24.12	NO	-
9460	ZINC00097323	623	-24.11	NO	-
9461	ZINC00251156	1549	-24.11	NO	-
9462	ZINC00283247	1734	-24.11	NO	-
9463	ZINC00806716	4231	-24.11	NO	-
9464	ZINC01140645	5425	-24.11	NO	-
9465	ZINC01519434	6251	-24.11	NO	-
9466	ZINC02922850	8631	-24.11	NO	-
9467	ZINC03398596	9807	-24.11	NO	-
9468	ZINC03868515	13006	-24.11	NO	-
9469	ZINC00364333	2101	-24.1	NO	-
9470	ZINC00425007	2499	-24.1	NO	-
9471	ZINC00688093	4002	-24.1	NO	-
9472	ZINC00838180	4382	-24.1	NO	-
9473	ZINC01040284	4976	-24.1	NO	-
9474	ZINC01110541	5313	-24.1	NO	-
9475	ZINC01408147	5932	-24.1	NO	-
9476	ZINC03060724	8828	-24.1	NO	-
9477	ZINC03201558	8979	-24.1	NO	-
9478	ZINC03309338	9323	-24.1	NO	-
9479	ZINC03563457	11024	-24.1	NO	-
9480	ZINC03867303	12696	-24.1	NO	-
9481	ZINC04622698	15513	-24.1	NO	-
9482	ZINC00052551	253	-24.09	NO	-
9483	ZINC00084052	520	-24.09	NO	-
9484	ZINC00139395	933	-24.09	NO	-
9485	ZINC00292730	1777	-24.09	NO	-
9486	ZINC00429771	2581	-24.09	NO	-
9487	ZINC00455996	2738	-24.09	NO	-
9488	ZINC00777983	4112	-24.09	NO	-
9489	ZINC01353237	5820	-24.09	NO	-
9490	ZINC01557853	6270	-24.09	NO	-
9491	ZINC02234388	6941	-24.09	NO	-
9492	ZINC02546458	7394	-24.09	NO	-
9493	ZINC03462302	10253	-24.09	NO	-
9494	ZINC03534292	10880	-24.09	NO	-
9495	ZINC03594608	11197	-24.09	NO	-
9496	ZINC03866988	12643	-24.09	NO	-
9497	ZINC00150170	1018	-24.08	NO	-
9498	ZINC00528946	3197	-24.08	NO	-
9499	ZINC01058058	5080	-24.08	NO	-
9500	ZINC01756050	6366	-24.08	NO	-
9501	ZINC02762981	8100	-24.08	NO	-
9502	ZINC03460385	10223	-24.08	NO	-
9503	ZINC03462864	10267	-24.08	NO	-
9504	ZINC03514568	10747	-24.08	NO	-
9505	ZINC03519121	10790	-24.08	NO	-
9506	ZINC03579160	11146	-24.08	NO	-
9507	ZINC03863736	12574	-24.08	NO	-
9508	ZINC03868472	12999	-24.08	NO	-
9509	ZINC03972196	13856	-24.08	NO	-
9510	ZINC04465959	15249	-24.08	NO	-
9511	ZINC00083578	516	-24.07	NO	-
9512	ZINC00413253	2347	-24.07	NO	-
9513	ZINC00763020	4090	-24.07	NO	-
9514	ZINC02413925	7172	-24.07	NO	-
9515	ZINC02709824	7769	-24.07	NO	-
9516	ZINC03371714	9543	-24.07	NO	-
9517	ZINC03573108	11099	-24.07	NO	-
9518	ZINC03817138	11460	-24.07	NO	-
9519	ZINC00029019	125	-24.06	NO	-
9520	ZINC00314110	1875	-24.06	NO	-
9521	ZINC01037613	4959	-24.06	NO	-
9522	ZINC02623197	7480	-24.06	NO	-
9523	ZINC02738260	7993	-24.06	NO	-
9524	ZINC03135365	8906	-24.06	NO	-
9525	ZINC03815248	87	-24.06	YES	2
9526	ZINC03867840	12863	-24.06	NO	-
9527	ZINC04464931	15168	-24.06	NO	-
9528	ZINC04617806	362	-24.06	YES	40
9529	ZINC00103601	676	-24.05	NO	-
9530	ZINC00299901	1803	-24.05	NO	-
9531	ZINC00306138	1831	-24.05	NO	-
9532	ZINC00625333	3808	-24.05	NO	-
9533	ZINC01079988	5204	-24.05	NO	-
9534	ZINC02620860	7465	-24.05	NO	-
9535	ZINC03594604	11196	-24.05	NO	-
9536	ZINC03610049	11290	-24.05	NO	-
9537	ZINC03852963	11718	-24.05	NO	-
9538	ZINC04317738	14874	-24.05	NO	-
9539	ZINC04469520	15305	-24.05	NO	-
9540	ZINC00087283	537	-24.04	NO	-
9541	ZINC00211916	1286	-24.04	NO	-
9542	ZINC00252707	1585	-24.04	NO	-
9543	ZINC00274407	1718	-24.04	NO	-
9544	ZINC00562864	3425	-24.04	NO	-
9545	ZINC01078956	5199	-24.04	NO	-
9546	ZINC01290901	5758	-24.04	NO	-
9547	ZINC03476097	10376	-24.04	NO	-
9548	ZINC03487274	10420	-24.04	NO	-
9549	ZINC03497634	10504	-24.04	NO	-
9550	ZINC03507872	10648	-24.04	NO	-
9551	ZINC03561961	11013	-24.04	NO	-
9552	ZINC03963206	13552	-24.04	NO	-
9553	ZINC04502142	15458	-24.04	NO	-
9554	ZINC00130022	845	-24.03	NO	-
9555	ZINC00249536	1539	-24.03	NO	-
9556	ZINC00285349	1736	-24.03	NO	-
9557	ZINC00535397	3235	-24.03	NO	-
9558	ZINC02519920	7369	-24.03	NO	-
9559	ZINC03459498	10192	-24.03	NO	-
9560	ZINC03610425	11293	-24.03	NO	-
9561	ZINC04325550	14887	-24.03	NO	-
9562	ZINC00059274	321	-24.02	NO	-
9563	ZINC00133336	883	-24.02	NO	-
9564	ZINC00183217	1139	-24.02	NO	-
9565	ZINC00342163	1961	-24.02	NO	-
9566	ZINC00527724	3176	-24.02	NO	-
9567	ZINC01042404	4991	-24.02	NO	-
9568	ZINC01979379	6682	-24.02	NO	-
9569	ZINC03384151	9615	-24.02	NO	-
9570	ZINC03857870	12203	-24.02	NO	-
9571	ZINC03933816	13493	-24.02	NO	-
9572	ZINC04476753	15368	-24.02	NO	-
9573	ZINC00045940	202	-24.01	NO	-
9574	ZINC00146592	990	-24.01	NO	-
9575	ZINC00181659	1132	-24.01	NO	-
9576	ZINC00212477	1289	-24.01	NO	-
9577	ZINC00389217	2227	-24.01	NO	-
9578	ZINC00389225	2233	-24.01	NO	-
9579	ZINC00864555	4460	-24.01	NO	-
9580	ZINC01960321	6638	-24.01	NO	-
9581	ZINC03263197	9179	-24.01	NO	-
9582	ZINC03453581	10157	-24.01	NO	-
9583	ZINC03579152	11145	-24.01	NO	-
9584	ZINC03815320	84	-24.01	YES	2
9585	ZINC03853141	11758	-24.01	NO	-
9586	ZINC03855152	12033	-24.01	NO	-
9587	ZINC03866900	12630	-24.01	NO	-
9588	ZINC00258285	1627	-24.0	NO	-
9589	ZINC00408123	2298	-24.0	NO	-
9590	ZINC00487285	2959	-24.0	NO	-
9591	ZINC03394382	9752	-24.0	NO	-
9592	ZINC03472164	10314	-24.0	NO	-
9593	ZINC03538415	10899	-24.0	NO	-
9594	ZINC03852849	11697	-24.0	NO	-
9595	ZINC03899345	13376	-24.0	NO	-
9596	ZINC03969237	13692	-24.0	NO	-
9597	ZINC00114784	749	-23.99	NO	-
9598	ZINC00285823	1739	-23.99	NO	-
9599	ZINC00519969	3125	-23.99	NO	-
9600	ZINC00541292	3282	-23.99	NO	-
9601	ZINC00572670	3497	-23.99	NO	-
9602	ZINC00666960	3935	-23.99	NO	-
9603	ZINC02169113	6842	-23.99	NO	-
9604	ZINC03285899	9263	-23.99	NO	-
9605	ZINC03578388	11136	-23.99	NO	-
9606	ZINC04466226	15260	-23.99	NO	-
9607	ZINC04496549	15442	-23.99	NO	-
9608	ZINC00050317	230	-23.98	NO	-
9609	ZINC00358004	2046	-23.98	NO	-
9610	ZINC00575879	3517	-23.98	NO	-
9611	ZINC00581433	3548	-23.98	NO	-
9612	ZINC01438687	6040	-23.98	NO	-
9613	ZINC01496702	6171	-23.98	NO	-
9614	ZINC01519433	6250	-23.98	NO	-
9615	ZINC02432358	7209	-23.98	NO	-
9616	ZINC02793778	8233	-23.98	NO	-
9617	ZINC03186123	8963	-23.98	NO	-
9618	ZINC03239364	9105	-23.98	NO	-
9619	ZINC03437604	10069	-23.98	NO	-
9620	ZINC03563584	11032	-23.98	NO	-
9621	ZINC03570730	11083	-23.98	NO	-
9622	ZINC03607382	11266	-23.98	NO	-
9623	ZINC03868445	12991	-23.98	NO	-
9624	ZINC00007825	27	-23.97	NO	-
9625	ZINC00014420	52	-23.97	NO	-
9626	ZINC00107279	700	-23.97	NO	-
9627	ZINC00307365	1837	-23.97	NO	-
9628	ZINC00452777	2716	-23.97	NO	-
9629	ZINC00612826	3696	-23.97	NO	-
9630	ZINC02418402	7178	-23.97	NO	-
9631	ZINC02879701	8514	-23.97	NO	-
9632	ZINC03387529	9652	-23.97	NO	-
9633	ZINC04121434	14483	-23.97	NO	-
9634	ZINC04181130	14614	-23.97	NO	-
9635	ZINC04465248	15191	-23.97	NO	-
9636	ZINC04470139	15334	-23.97	NO	-
9637	ZINC00068840	402	-23.96	NO	-
9638	ZINC00078228	469	-23.96	NO	-
9639	ZINC00212470	1288	-23.96	NO	-
9640	ZINC00516827	3122	-23.96	NO	-
9641	ZINC00855479	4434	-23.96	NO	-
9642	ZINC00929787	4586	-23.96	NO	-
9643	ZINC01040524	4980	-23.96	NO	-
9644	ZINC01062122	5106	-23.96	NO	-
9645	ZINC01162589	5482	-23.96	NO	-
9646	ZINC01564670	6274	-23.96	NO	-
9647	ZINC02449343	7240	-23.96	NO	-
9648	ZINC02568745	7417	-23.96	NO	-
9649	ZINC02630197	7529	-23.96	NO	-
9650	ZINC02828845	8366	-23.96	NO	-
9651	ZINC03598889	11217	-23.96	NO	-
9652	ZINC00120551	779	-23.95	NO	-
9653	ZINC00354043	2017	-23.95	NO	-
9654	ZINC00425527	2513	-23.95	NO	-
9655	ZINC00534422	3232	-23.95	NO	-
9656	ZINC00581758	3565	-23.95	NO	-
9657	ZINC00611238	3667	-23.95	NO	-
9658	ZINC00940140	4614	-23.95	NO	-
9659	ZINC01725309	6336	-23.95	NO	-
9660	ZINC02684464	7694	-23.95	NO	-
9661	ZINC02794369	8242	-23.95	NO	-
9662	ZINC03292719	9283	-23.95	NO	-
9663	ZINC03766177	11430	-23.95	NO	-
9664	ZINC03991805	14118	-23.95	NO	-
9665	ZINC04246286	14703	-23.95	NO	-
9666	ZINC00581533	3560	-23.94	NO	-
9667	ZINC00856390	4441	-23.94	NO	-
9668	ZINC01115586	5337	-23.94	NO	-
9669	ZINC01889920	6490	-23.94	NO	-
9670	ZINC02524287	7383	-23.94	NO	-
9671	ZINC03343858	9443	-23.94	NO	-
9672	ZINC03815295	219	-23.94	YES	7
9673	ZINC03849073	11508	-23.94	NO	-
9674	ZINC04136954	14509	-23.94	NO	-
9675	ZINC04465712	15230	-23.94	NO	-
9676	ZINC00032123	136	-23.93	NO	-
9677	ZINC00097313	622	-23.93	NO	-
9678	ZINC00566266	3456	-23.93	NO	-
9679	ZINC00811666	4261	-23.93	NO	-
9680	ZINC00813064	4267	-23.93	NO	-
9681	ZINC03041826	8814	-23.93	NO	-
9682	ZINC03493775	10457	-23.93	NO	-
9683	ZINC03519531	10804	-23.93	NO	-
9684	ZINC03858536	12295	-23.93	NO	-
9685	ZINC03859116	12370	-23.93	NO	-
9686	ZINC03971408	13807	-23.93	NO	-
9687	ZINC00020368	201	-23.92	YES	3
9688	ZINC00080860	486	-23.92	NO	-
9689	ZINC00136349	910	-23.92	NO	-
9690	ZINC00236999	1471	-23.92	NO	-
9691	ZINC00356622	2034	-23.92	NO	-
9692	ZINC00436927	2623	-23.92	NO	-
9693	ZINC00466112	2808	-23.92	NO	-
9694	ZINC00559878	3417	-23.92	NO	-
9695	ZINC01000087	4806	-23.92	NO	-
9696	ZINC01099621	5264	-23.92	NO	-
9697	ZINC02664813	7665	-23.92	NO	-
9698	ZINC02736260	7983	-23.92	NO	-
9699	ZINC02923422	8637	-23.92	NO	-
9700	ZINC03388249	9656	-23.92	NO	-
9701	ZINC04360171	14970	-23.92	NO	-
9702	ZINC00103893	679	-23.91	NO	-
9703	ZINC00109135	716	-23.91	NO	-
9704	ZINC00141985	952	-23.91	NO	-
9705	ZINC00146056	987	-23.91	NO	-
9706	ZINC00285597	1737	-23.91	NO	-
9707	ZINC00342920	1964	-23.91	NO	-
9708	ZINC00485167	2944	-23.91	NO	-
9709	ZINC00575866	3512	-23.91	NO	-
9710	ZINC00798918	4210	-23.91	NO	-
9711	ZINC02877654	8507	-23.91	NO	-
9712	ZINC03351437	9480	-23.91	NO	-
9713	ZINC03859575	12408	-23.91	NO	-
9714	ZINC03899295	13375	-23.91	NO	-
9715	ZINC03970066	13764	-23.91	NO	-
9716	ZINC04358945	14969	-23.91	NO	-
9717	ZINC00008111	28	-23.9	NO	-
9718	ZINC00224250	1380	-23.9	NO	-
9719	ZINC00358884	2059	-23.9	NO	-
9720	ZINC00447842	2685	-23.9	NO	-
9721	ZINC00633356	3844	-23.9	NO	-
9722	ZINC01042616	4995	-23.9	NO	-
9723	ZINC02237398	6949	-23.9	NO	-
9724	ZINC02996378	8758	-23.9	NO	-
9725	ZINC03288552	9273	-23.9	NO	-
9726	ZINC03856271	12065	-23.9	NO	-
9727	ZINC04322272	14883	-23.9	NO	-
9728	ZINC00166540	1064	-23.89	NO	-
9729	ZINC00559329	3413	-23.89	NO	-
9730	ZINC00847897	4410	-23.89	NO	-
9731	ZINC00863305	4458	-23.89	NO	-
9732	ZINC00941362	4617	-23.89	NO	-
9733	ZINC02377232	7129	-23.89	NO	-
9734	ZINC02777109	8161	-23.89	NO	-
9735	ZINC03166187	8936	-23.89	NO	-
9736	ZINC03420810	9948	-23.89	NO	-
9737	ZINC03815059	155	-23.89	YES	2
9738	ZINC03904391	13398	-23.89	NO	-
9739	ZINC00015771	54	-23.88	NO	-
9740	ZINC00121849	799	-23.88	NO	-
9741	ZINC00366580	2113	-23.88	NO	-
9742	ZINC00389208	2226	-23.88	NO	-
9743	ZINC00515985	3121	-23.88	NO	-
9744	ZINC00623262	3799	-23.88	NO	-
9745	ZINC01040287	4978	-23.88	NO	-
9746	ZINC01109903	5312	-23.88	NO	-
9747	ZINC02461021	7274	-23.88	NO	-
9748	ZINC02624637	7489	-23.88	NO	-
9749	ZINC03607384	11267	-23.88	NO	-
9750	ZINC03620262	11360	-23.88	NO	-
9751	ZINC00224763	1388	-23.87	NO	-
9752	ZINC00243295	1503	-23.87	NO	-
9753	ZINC00260023	1640	-23.87	NO	-
9754	ZINC00425530	2514	-23.87	NO	-
9755	ZINC00563591	3436	-23.87	NO	-
9756	ZINC00670449	3949	-23.87	NO	-
9757	ZINC00946015	4648	-23.87	NO	-
9758	ZINC01050103	5024	-23.87	NO	-
9759	ZINC02708873	7767	-23.87	NO	-
9760	ZINC03290177	9277	-23.87	NO	-
9761	ZINC03363452	9518	-23.87	NO	-
9762	ZINC03430982	10005	-23.87	NO	-
9763	ZINC03858584	12298	-23.87	NO	-
9764	ZINC04001552	14295	-23.87	NO	-
9765	ZINC04224040	14658	-23.87	NO	-
9766	ZINC00107107	696	-23.86	NO	-
9767	ZINC00184263	1151	-23.86	NO	-
9768	ZINC00223668	1363	-23.86	NO	-
9769	ZINC00389220	2230	-23.86	NO	-
9770	ZINC00504069	3020	-23.86	NO	-
9771	ZINC00939222	4611	-23.86	NO	-
9772	ZINC03217304	9018	-23.86	NO	-
9773	ZINC03274431	9213	-23.86	NO	-
9774	ZINC03889958	13153	-23.86	NO	-
9775	ZINC00412304	2335	-23.85	NO	-
9776	ZINC00535973	3241	-23.85	NO	-
9777	ZINC00575882	3518	-23.85	NO	-
9778	ZINC01075095	5183	-23.85	NO	-
9779	ZINC01406020	5926	-23.85	NO	-
9780	ZINC01415157	5946	-23.85	NO	-
9781	ZINC02740836	8002	-23.85	NO	-
9782	ZINC02851837	8415	-23.85	NO	-
9783	ZINC03077791	8850	-23.85	NO	-
9784	ZINC03231252	9069	-23.85	NO	-
9785	ZINC03237630	9096	-23.85	NO	-
9786	ZINC03304860	9310	-23.85	NO	-
9787	ZINC03353195	9486	-23.85	NO	-
9788	ZINC03856228	12059	-23.85	NO	-
9789	ZINC00301161	1809	-23.84	NO	-
9790	ZINC00510763	3085	-23.84	NO	-
9791	ZINC00577811	3533	-23.84	NO	-
9792	ZINC00620382	3780	-23.84	NO	-
9793	ZINC00818840	4306	-23.84	NO	-
9794	ZINC01125342	5373	-23.84	NO	-
9795	ZINC01747642	6357	-23.84	NO	-
9796	ZINC02750450	8041	-23.84	NO	-
9797	ZINC02881600	8524	-23.84	NO	-
9798	ZINC03210815	8989	-23.84	NO	-
9799	ZINC03340893	9437	-23.84	NO	-
9800	ZINC03815129	124	-23.84	YES	2
9801	ZINC03977224	13946	-23.84	NO	-
9802	ZINC04121597	14488	-23.84	NO	-
9803	ZINC04276047	14799	-23.84	NO	-
9804	ZINC04335922	14912	-23.84	NO	-
9805	ZINC04465139	15181	-23.84	NO	-
9806	ZINC04469927	15325	-23.84	NO	-
9807	ZINC00060468	340	-23.83	NO	-
9808	ZINC00143242	963	-23.83	NO	-
9809	ZINC00356620	2033	-23.83	NO	-
9810	ZINC00405820	2288	-23.83	NO	-
9811	ZINC00787346	4163	-23.83	NO	-
9812	ZINC01261830	5714	-23.83	NO	-
9813	ZINC03519224	10801	-23.83	NO	-
9814	ZINC03854546	11926	-23.83	NO	-
9815	ZINC03862858	12525	-23.83	NO	-
9816	ZINC03868447	12993	-23.83	NO	-
9817	ZINC04001232	14285	-23.83	NO	-
9818	ZINC04470304	15349	-23.83	NO	-
9819	ZINC00047269	210	-23.82	NO	-
9820	ZINC00419517	2403	-23.82	NO	-
9821	ZINC00781435	4137	-23.82	NO	-
9822	ZINC02746142	8016	-23.82	NO	-
9823	ZINC02965596	8714	-23.82	NO	-
9824	ZINC03504209	10566	-23.82	NO	-
9825	ZINC03853885	11852	-23.82	NO	-
9826	ZINC04467763	15276	-23.82	NO	-
9827	ZINC00090451	561	-23.81	NO	-
9828	ZINC00308008	1841	-23.81	NO	-
9829	ZINC00577579	3531	-23.81	NO	-
9830	ZINC00682207	3989	-23.81	NO	-
9831	ZINC00794321	4174	-23.81	NO	-
9832	ZINC01021107	4869	-23.81	NO	-
9833	ZINC02399846	7151	-23.81	NO	-
9834	ZINC03856262	12064	-23.81	NO	-
9835	ZINC03868517	13007	-23.81	NO	-
9836	ZINC04001056	14276	-23.81	NO	-
9837	ZINC04484260	15380	-23.81	NO	-
9838	ZINC00043439	176	-23.8	NO	-
9839	ZINC00115906	755	-23.8	NO	-
9840	ZINC00224614	1381	-23.8	NO	-
9841	ZINC00313238	1872	-23.8	NO	-
9842	ZINC00332682	1935	-23.8	NO	-
9843	ZINC00360176	2069	-23.8	NO	-
9844	ZINC00616896	3747	-23.8	NO	-
9845	ZINC01050062	5022	-23.8	NO	-
9846	ZINC01421218	5956	-23.8	NO	-
9847	ZINC02211181	6904	-23.8	NO	-
9848	ZINC02990786	8746	-23.8	NO	-
9849	ZINC03382557	9595	-23.8	NO	-
9850	ZINC03574237	11119	-23.8	NO	-
9851	ZINC03610887	11303	-23.8	NO	-
9852	ZINC03766176	11429	-23.8	NO	-
9853	ZINC03857307	12122	-23.8	NO	-
9854	ZINC03860094	12458	-23.8	NO	-
9855	ZINC03890818	13227	-23.8	NO	-
9856	ZINC04336054	14913	-23.8	NO	-
9857	ZINC00267881	1695	-23.79	NO	-
9858	ZINC01067033	5138	-23.79	NO	-
9859	ZINC01426721	5988	-23.79	NO	-
9860	ZINC01738814	6344	-23.79	NO	-
9861	ZINC02653865	7621	-23.79	NO	-
9862	ZINC02709883	7771	-23.79	NO	-
9863	ZINC02751613	8048	-23.79	NO	-
9864	ZINC03610510	11300	-23.79	NO	-
9865	ZINC03969805	13743	-23.79	NO	-
9866	ZINC04179111	14612	-23.79	NO	-
9867	ZINC00146053	986	-23.78	NO	-
9868	ZINC00216670	1299	-23.78	NO	-
9869	ZINC00330856	1930	-23.78	NO	-
9870	ZINC00986717	4749	-23.78	NO	-
9871	ZINC01053526	5045	-23.78	NO	-
9872	ZINC01191863	5547	-23.78	NO	-
9873	ZINC01464776	6067	-23.78	NO	-
9874	ZINC01588921	6293	-23.78	NO	-
9875	ZINC01725057	6335	-23.78	NO	-
9876	ZINC02499930	7342	-23.78	NO	-
9877	ZINC02782644	8179	-23.78	NO	-
9878	ZINC02947979	8678	-23.78	NO	-
9879	ZINC03245024	9130	-23.78	NO	-
9880	ZINC03264891	9187	-23.78	NO	-
9881	ZINC03316811	9350	-23.78	NO	-
9882	ZINC03857490	12150	-23.78	NO	-
9883	ZINC00558646	3407	-23.77	NO	-
9884	ZINC00581444	3553	-23.77	NO	-
9885	ZINC00613914	3715	-23.77	NO	-
9886	ZINC01087877	5221	-23.77	NO	-
9887	ZINC01443540	6046	-23.77	NO	-
9888	ZINC02502470	7344	-23.77	NO	-
9889	ZINC03056011	8824	-23.77	NO	-
9890	ZINC03282604	9250	-23.77	NO	-
9891	ZINC00425906	2520	-23.76	NO	-
9892	ZINC00442006	2647	-23.76	NO	-
9893	ZINC00665494	3934	-23.76	NO	-
9894	ZINC01178116	5513	-23.76	NO	-
9895	ZINC02906919	8574	-23.76	NO	-
9896	ZINC02940527	8663	-23.76	NO	-
9897	ZINC02995798	8756	-23.76	NO	-
9898	ZINC03525022	10820	-23.76	NO	-
9899	ZINC03851039	11583	-23.76	NO	-
9900	ZINC03858395	12260	-23.76	NO	-
9901	ZINC03889778	13132	-23.76	NO	-
9902	ZINC00222437	1342	-23.75	NO	-
9903	ZINC00316854	1893	-23.75	NO	-
9904	ZINC00421629	2425	-23.75	NO	-
9905	ZINC00472393	2877	-23.75	NO	-
9906	ZINC00529513	3210	-23.75	NO	-
9907	ZINC00609646	3649	-23.75	NO	-
9908	ZINC01185697	5527	-23.75	NO	-
9909	ZINC02133243	6821	-23.75	NO	-
9910	ZINC03373732	9547	-23.75	NO	-
9911	ZINC03399476	9819	-23.75	NO	-
9912	ZINC00096992	615	-23.74	NO	-
9913	ZINC00287777	1749	-23.74	NO	-
9914	ZINC00399402	2272	-23.74	NO	-
9915	ZINC00835940	4375	-23.74	NO	-
9916	ZINC01101102	5269	-23.74	NO	-
9917	ZINC01312305	5787	-23.74	NO	-
9918	ZINC02212578	6905	-23.74	NO	-
9919	ZINC02451018	7248	-23.74	NO	-
9920	ZINC02881133	8521	-23.74	NO	-
9921	ZINC02884831	8537	-23.74	NO	-
9922	ZINC03339574	9429	-23.74	NO	-
9923	ZINC03344550	9445	-23.74	NO	-
9924	ZINC03854999	11987	-23.74	NO	-
9925	ZINC03857856	12199	-23.74	NO	-
9926	ZINC04386757	15005	-23.74	NO	-
9927	ZINC04466006	15253	-23.74	NO	-
9928	ZINC00096985	613	-23.73	NO	-
9929	ZINC00101473	668	-23.73	NO	-
9930	ZINC00131775	867	-23.73	NO	-
9931	ZINC00356627	2035	-23.73	NO	-
9932	ZINC00435375	2605	-23.73	NO	-
9933	ZINC00523515	3154	-23.73	NO	-
9934	ZINC00541369	3283	-23.73	NO	-
9935	ZINC01043424	4998	-23.73	NO	-
9936	ZINC02272849	6971	-23.73	NO	-
9937	ZINC03406454	9870	-23.73	NO	-
9938	ZINC03465917	10276	-23.73	NO	-
9939	ZINC03959048	13534	-23.73	NO	-
9940	ZINC04547027	15494	-23.73	NO	-
9941	ZINC04628220	15534	-23.73	NO	-
9942	ZINC00102586	670	-23.72	NO	-
9943	ZINC00994087	4790	-23.72	NO	-
9944	ZINC00999293	4801	-23.72	NO	-
9945	ZINC01101827	5271	-23.72	NO	-
9946	ZINC01566733	6276	-23.72	NO	-
9947	ZINC02402320	7153	-23.72	NO	-
9948	ZINC02659679	7643	-23.72	NO	-
9949	ZINC02832514	8372	-23.72	NO	-
9950	ZINC03103302	8880	-23.72	NO	-
9951	ZINC03858325	12247	-23.72	NO	-
9952	ZINC04466004	15252	-23.72	NO	-
9953	ZINC04470301	15348	-23.72	NO	-
9954	ZINC00110187	721	-23.71	NO	-
9955	ZINC00171429	1086	-23.71	NO	-
9956	ZINC00858116	4445	-23.71	NO	-
9957	ZINC00994001	4785	-23.71	NO	-
9958	ZINC02220277	6918	-23.71	NO	-
9959	ZINC02831027	8369	-23.71	NO	-
9960	ZINC03460387	10224	-23.71	NO	-
9961	ZINC03857670	12180	-23.71	NO	-
9962	ZINC04465584	15219	-23.71	NO	-
9963	ZINC04470224	15337	-23.71	NO	-
9964	ZINC04487669	15406	-23.71	NO	-
9965	ZINC00042208	168	-23.7	NO	-
9966	ZINC00143831	969	-23.7	NO	-
9967	ZINC00320900	1912	-23.7	NO	-
9968	ZINC00379468	2175	-23.7	NO	-
9969	ZINC00445401	2677	-23.7	NO	-
9970	ZINC00524960	3160	-23.7	NO	-
9971	ZINC00528871	3196	-23.7	NO	-
9972	ZINC00611792	3677	-23.7	NO	-
9973	ZINC00641305	3868	-23.7	NO	-
9974	ZINC00780705	4136	-23.7	NO	-
9975	ZINC01153875	5462	-23.7	NO	-
9976	ZINC01233833	5673	-23.7	NO	-
9977	ZINC03403646	9855	-23.7	NO	-
9978	ZINC03456057	10173	-23.7	NO	-
9979	ZINC03572935	11097	-23.7	NO	-
9980	ZINC03853565	11800	-23.7	NO	-
9981	ZINC00326715	1928	-23.69	NO	-
9982	ZINC00896262	4529	-23.69	NO	-
9983	ZINC02059516	6768	-23.69	NO	-
9984	ZINC02098350	6799	-23.69	NO	-
9985	ZINC02293598	7006	-23.69	NO	-
9986	ZINC02333573	7063	-23.69	NO	-
9987	ZINC02454770	7254	-23.69	NO	-
9988	ZINC02760936	8082	-23.69	NO	-
9989	ZINC02766143	8118	-23.69	NO	-
9990	ZINC03417910	9924	-23.69	NO	-
9991	ZINC03546605	10916	-23.69	NO	-
9992	ZINC03594579	11193	-23.69	NO	-
9993	ZINC03890044	13161	-23.69	NO	-
9994	ZINC00054080	266	-23.68	NO	-
9995	ZINC00256892	1617	-23.68	NO	-
9996	ZINC00474429	2889	-23.68	NO	-
9997	ZINC00550004	3336	-23.68	NO	-
9998	ZINC00721177	4061	-23.68	NO	-
9999	ZINC01922294	6527	-23.68	NO	-
10000	ZINC02804922	8325	-23.68	NO	-
10001	ZINC03566533	11047	-23.68	NO	-
10002	ZINC03603971	11245	-23.68	NO	-
10003	ZINC03858073	12219	-23.68	NO	-
10004	ZINC04001115	14279	-23.68	NO	-
10005	ZINC04457947	15123	-23.68	NO	-
10006	ZINC00803271	4224	-23.67	NO	-
10007	ZINC01348565	5813	-23.67	NO	-
10008	ZINC01514699	6241	-23.67	NO	-
10009	ZINC04032221	14345	-23.67	NO	-
10010	ZINC00234005	1439	-23.66	NO	-
10011	ZINC00370357	2131	-23.66	NO	-
10012	ZINC00581446	3554	-23.66	NO	-
10013	ZINC02059515	6767	-23.66	NO	-
10014	ZINC02224913	6928	-23.66	NO	-
10015	ZINC02783370	8182	-23.66	NO	-
10016	ZINC03563700	11038	-23.66	NO	-
10017	ZINC03765206	11427	-23.66	NO	-
10018	ZINC03862251	12488	-23.66	NO	-
10019	ZINC03982965	14031	-23.66	NO	-
10020	ZINC00223036	1351	-23.65	NO	-
10021	ZINC00260129	1641	-23.65	NO	-
10022	ZINC00502981	3013	-23.65	NO	-
10023	ZINC00721001	4060	-23.65	NO	-
10024	ZINC01040341	4979	-23.65	NO	-
10025	ZINC01478016	6111	-23.65	NO	-
10026	ZINC02238109	6950	-23.65	NO	-
10027	ZINC02319131	7041	-23.65	NO	-
10028	ZINC02761737	8088	-23.65	NO	-
10029	ZINC03852766	11678	-23.65	NO	-
10030	ZINC04324038	14886	-23.65	NO	-
10031	ZINC00093721	582	-23.64	NO	-
10032	ZINC00193320	1199	-23.64	NO	-
10033	ZINC00361544	2090	-23.64	NO	-
10034	ZINC00423537	2445	-23.64	NO	-
10035	ZINC00467762	2816	-23.64	NO	-
10036	ZINC00930639	4590	-23.64	NO	-
10037	ZINC00980229	4730	-23.64	NO	-
10038	ZINC01036287	4950	-23.64	NO	-
10039	ZINC01058727	5087	-23.64	NO	-
10040	ZINC01067408	5141	-23.64	NO	-
10041	ZINC01473457	6106	-23.64	NO	-
10042	ZINC01580166	6284	-23.64	NO	-
10043	ZINC01799643	6407	-23.64	NO	-
10044	ZINC03225603	9050	-23.64	NO	-
10045	ZINC03283549	9253	-23.64	NO	-
10046	ZINC03474359	10337	-23.64	NO	-
10047	ZINC04469923	15324	-23.64	NO	-
10048	ZINC00291060	1766	-23.63	NO	-
10049	ZINC00980228	4729	-23.63	NO	-
10050	ZINC01017646	4857	-23.63	NO	-
10051	ZINC01158810	5470	-23.63	NO	-
10052	ZINC01402161	5918	-23.63	NO	-
10053	ZINC02767705	8127	-23.63	NO	-
10054	ZINC02857582	8431	-23.63	NO	-
10055	ZINC03476073	10373	-23.63	NO	-
10056	ZINC03574177	11118	-23.63	NO	-
10057	ZINC04320671	14881	-23.63	NO	-
10058	ZINC00008811	33	-23.62	NO	-
10059	ZINC00017446	61	-23.62	NO	-
10060	ZINC00183222	1141	-23.62	NO	-
10061	ZINC00372353	2136	-23.62	NO	-
10062	ZINC00919130	4571	-23.62	NO	-
10063	ZINC01751288	6363	-23.62	NO	-
10064	ZINC02320466	7047	-23.62	NO	-
10065	ZINC02706575	7760	-23.62	NO	-
10066	ZINC02769305	8139	-23.62	NO	-
10067	ZINC04488691	15415	-23.62	NO	-
10068	ZINC00243905	1511	-23.61	NO	-
10069	ZINC00435541	2607	-23.61	NO	-
10070	ZINC00570394	3485	-23.61	NO	-
10071	ZINC00857789	4442	-23.61	NO	-
10072	ZINC01029855	4906	-23.61	NO	-
10073	ZINC01163176	5486	-23.61	NO	-
10074	ZINC01293952	5763	-23.61	NO	-
10075	ZINC02064574	6775	-23.61	NO	-
10076	ZINC02706577	7761	-23.61	NO	-
10077	ZINC03422981	9964	-23.61	NO	-
10078	ZINC03567405	11056	-23.61	NO	-
10079	ZINC03852962	11717	-23.61	NO	-
10080	ZINC00098811	658	-23.6	NO	-
10081	ZINC00540800	3278	-23.6	NO	-
10082	ZINC01158811	5471	-23.6	NO	-
10083	ZINC02838651	8386	-23.6	NO	-
10084	ZINC04348411	14936	-23.6	NO	-
10085	ZINC04469650	15314	-23.6	NO	-
10086	ZINC00376913	2163	-23.59	NO	-
10087	ZINC01034297	4930	-23.59	NO	-
10088	ZINC01140031	5424	-23.59	NO	-
10089	ZINC02087276	6791	-23.59	NO	-
10090	ZINC02646013	7587	-23.59	NO	-
10091	ZINC02782879	8181	-23.59	NO	-
10092	ZINC02928115	8653	-23.59	NO	-
10093	ZINC02970297	8723	-23.59	NO	-
10094	ZINC03474385	10339	-23.59	NO	-
10095	ZINC03608037	11271	-23.59	NO	-
10096	ZINC03617991	11343	-23.59	NO	-
10097	ZINC03857482	12149	-23.59	NO	-
10098	ZINC03889859	13141	-23.59	NO	-
10099	ZINC04465921	15243	-23.59	NO	-
10100	ZINC00171426	1085	-23.58	NO	-
10101	ZINC00326529	1926	-23.58	NO	-
10102	ZINC00354033	2016	-23.58	NO	-
10103	ZINC00548098	3323	-23.58	NO	-
10104	ZINC00794831	4176	-23.58	NO	-
10105	ZINC02620381	7462	-23.58	NO	-
10106	ZINC03308849	9322	-23.58	NO	-
10107	ZINC03375184	9554	-23.58	NO	-
10108	ZINC03982885	14025	-23.58	NO	-
10109	ZINC00309148	1849	-23.57	NO	-
10110	ZINC00342969	1965	-23.57	NO	-
10111	ZINC00455890	2736	-23.57	NO	-
10112	ZINC00567013	3460	-23.57	NO	-
10113	ZINC01197569	5557	-23.57	NO	-
10114	ZINC01401442	5915	-23.57	NO	-
10115	ZINC02198626	6878	-23.57	NO	-
10116	ZINC03380444	9582	-23.57	NO	-
10117	ZINC03858444	12272	-23.57	NO	-
10118	ZINC03863314	12546	-23.57	NO	-
10119	ZINC03963497	13554	-23.57	NO	-
10120	ZINC04443847	15111	-23.57	NO	-
10121	ZINC00223756	1369	-23.56	NO	-
10122	ZINC00512469	3099	-23.56	NO	-
10123	ZINC00582987	3571	-23.56	NO	-
10124	ZINC00920337	4572	-23.56	NO	-
10125	ZINC01466640	6086	-23.56	NO	-
10126	ZINC03404078	9858	-23.56	NO	-
10127	ZINC03459517	10193	-23.56	NO	-
10128	ZINC03573704	11115	-23.56	NO	-
10129	ZINC03969519	13722	-23.56	NO	-
10130	ZINC00059074	315	-23.55	NO	-
10131	ZINC00093715	581	-23.55	NO	-
10132	ZINC00192256	1193	-23.55	NO	-
10133	ZINC00299158	1798	-23.55	NO	-
10134	ZINC00423479	2442	-23.55	NO	-
10135	ZINC00508163	3053	-23.55	NO	-
10136	ZINC00727796	4069	-23.55	NO	-
10137	ZINC00784762	4160	-23.55	NO	-
10138	ZINC00921701	4576	-23.55	NO	-
10139	ZINC01445513	6053	-23.55	NO	-
10140	ZINC02635527	7549	-23.55	NO	-
10141	ZINC02675724	7683	-23.55	NO	-
10142	ZINC02793422	8231	-23.55	NO	-
10143	ZINC03150994	8918	-23.55	NO	-
10144	ZINC03360020	9507	-23.55	NO	-
10145	ZINC03362833	9516	-23.55	NO	-
10146	ZINC03572274	11094	-23.55	NO	-
10147	ZINC03857247	12116	-23.55	NO	-
10148	ZINC04465111	15179	-23.55	NO	-
10149	ZINC04467700	15272	-23.55	NO	-
10150	ZINC00096996	616	-23.54	NO	-
10151	ZINC00288180	1752	-23.54	NO	-
10152	ZINC00412600	2337	-23.54	NO	-
10153	ZINC00512479	3101	-23.54	NO	-
10154	ZINC02132553	6819	-23.54	NO	-
10155	ZINC02358799	7108	-23.54	NO	-
10156	ZINC02423638	7190	-23.54	NO	-
10157	ZINC03344551	9446	-23.54	NO	-
10158	ZINC03849347	11514	-23.54	NO	-
10159	ZINC03858769	12319	-23.54	NO	-
10160	ZINC00097287	620	-23.53	NO	-
10161	ZINC00118771	771	-23.53	NO	-
10162	ZINC00389232	2238	-23.53	NO	-
10163	ZINC00566278	3457	-23.53	NO	-
10164	ZINC00616701	3743	-23.53	NO	-
10165	ZINC02238483	6952	-23.53	NO	-
10166	ZINC02289912	7001	-23.53	NO	-
10167	ZINC02423162	7188	-23.53	NO	-
10168	ZINC02738376	7994	-23.53	NO	-
10169	ZINC03131364	8900	-23.53	NO	-
10170	ZINC03338657	9424	-23.53	NO	-
10171	ZINC03359504	9503	-23.53	NO	-
10172	ZINC03459644	10201	-23.53	NO	-
10173	ZINC03611508	11308	-23.53	NO	-
10174	ZINC04133258	14499	-23.53	NO	-
10175	ZINC04398081	15018	-23.53	NO	-
10176	ZINC04505734	15465	-23.53	NO	-
10177	ZINC00508018	3042	-23.52	NO	-
10178	ZINC01062424	5109	-23.52	NO	-
10179	ZINC03392746	9740	-23.52	NO	-
10180	ZINC03453578	10156	-23.52	NO	-
10181	ZINC03523951	10813	-23.52	NO	-
10182	ZINC03528462	10850	-23.52	NO	-
10183	ZINC03851357	11604	-23.52	NO	-
10184	ZINC03886656	13075	-23.52	NO	-
10185	ZINC00075240	457	-23.51	NO	-
10186	ZINC00282624	1731	-23.51	NO	-
10187	ZINC00501727	3006	-23.51	NO	-
10188	ZINC00557646	3386	-23.51	NO	-
10189	ZINC01128439	5389	-23.51	NO	-
10190	ZINC01174540	5506	-23.51	NO	-
10191	ZINC01270714	5727	-23.51	NO	-
10192	ZINC01509840	6226	-23.51	NO	-
10193	ZINC02227874	6933	-23.51	NO	-
10194	ZINC04171311	14595	-23.51	NO	-
10195	ZINC00073972	454	-23.5	NO	-
10196	ZINC00187205	1167	-23.5	NO	-
10197	ZINC00187517	1175	-23.5	NO	-
10198	ZINC00717315	4056	-23.5	NO	-
10199	ZINC00855361	4431	-23.5	NO	-
10200	ZINC03849079	11510	-23.5	NO	-
10201	ZINC03857186	12099	-23.5	NO	-
10202	ZINC03862922	12530	-23.5	NO	-
10203	ZINC00055424	283	-23.49	NO	-
10204	ZINC00081763	497	-23.49	NO	-
10205	ZINC00389219	2229	-23.49	NO	-
10206	ZINC00389228	2235	-23.49	NO	-
10207	ZINC00536496	3254	-23.49	NO	-
10208	ZINC00807360	4240	-23.49	NO	-
10209	ZINC01034868	4940	-23.49	NO	-
10210	ZINC01841176	6455	-23.49	NO	-
10211	ZINC03032168	8798	-23.49	NO	-
10212	ZINC03474772	10342	-23.49	NO	-
10213	ZINC03563460	11025	-23.49	NO	-
10214	ZINC04291973	14815	-23.49	NO	-
10215	ZINC00064286	377	-23.48	NO	-
10216	ZINC00077140	464	-23.48	NO	-
10217	ZINC00507569	3035	-23.48	NO	-
10218	ZINC00508162	3051	-23.48	NO	-
10219	ZINC01410619	5936	-23.48	NO	-
10220	ZINC03171537	8945	-23.48	NO	-
10221	ZINC03388247	9655	-23.48	NO	-
10222	ZINC03462783	10265	-23.48	NO	-
10223	ZINC03563565	11031	-23.48	NO	-
10224	ZINC03610512	11301	-23.48	NO	-
10225	ZINC03997173	14222	-23.48	NO	-
10226	ZINC04395110	15016	-23.48	NO	-
10227	ZINC00358098	2049	-23.47	NO	-
10228	ZINC00389226	2234	-23.47	NO	-
10229	ZINC00389237	2240	-23.47	NO	-
10230	ZINC00442652	2662	-23.47	NO	-
10231	ZINC00455839	2735	-23.47	NO	-
10232	ZINC00455921	2737	-23.47	NO	-
10233	ZINC00814984	4280	-23.47	NO	-
10234	ZINC01045580	5007	-23.47	NO	-
10235	ZINC01403224	5919	-23.47	NO	-
10236	ZINC01498551	6183	-23.47	NO	-
10237	ZINC02783804	8187	-23.47	NO	-
10238	ZINC03154166	8929	-23.47	NO	-
10239	ZINC03499963	10539	-23.47	NO	-
10240	ZINC03563691	11036	-23.47	NO	-
10241	ZINC04467625	15269	-23.47	NO	-
10242	ZINC00540960	3279	-23.46	NO	-
10243	ZINC01233663	5669	-23.46	NO	-
10244	ZINC03327482	9385	-23.46	NO	-
10245	ZINC03593613	11188	-23.46	NO	-
10246	ZINC00118340	766	-23.45	NO	-
10247	ZINC00223692	1365	-23.45	NO	-
10248	ZINC00226057	1400	-23.45	NO	-
10249	ZINC00442524	2659	-23.45	NO	-
10250	ZINC00529804	3211	-23.45	NO	-
10251	ZINC00565146	3451	-23.45	NO	-
10252	ZINC00568378	3474	-23.45	NO	-
10253	ZINC00615513	3734	-23.45	NO	-
10254	ZINC00947349	4654	-23.45	NO	-
10255	ZINC01005415	4822	-23.45	NO	-
10256	ZINC02830700	8368	-23.45	NO	-
10257	ZINC03354941	9491	-23.45	NO	-
10258	ZINC03815286	72	-23.45	YES	2
10259	ZINC03853937	11855	-23.45	NO	-
10260	ZINC03878198	13069	-23.45	NO	-
10261	ZINC00035338	148	-23.44	NO	-
10262	ZINC00291112	1769	-23.44	NO	-
10263	ZINC00332757	1936	-23.44	NO	-
10264	ZINC00541282	3281	-23.44	NO	-
10265	ZINC00563603	3441	-23.44	NO	-
10266	ZINC00571993	3496	-23.44	NO	-
10267	ZINC00611259	3669	-23.44	NO	-
10268	ZINC00614063	3717	-23.44	NO	-
10269	ZINC00903868	4541	-23.44	NO	-
10270	ZINC01086310	5218	-23.44	NO	-
10271	ZINC01442534	6045	-23.44	NO	-
10272	ZINC02155098	6834	-23.44	NO	-
10273	ZINC02667850	7671	-23.44	NO	-
10274	ZINC02940961	8667	-23.44	NO	-
10275	ZINC03238169	9098	-23.44	NO	-
10276	ZINC03612556	11321	-23.44	NO	-
10277	ZINC03854495	11916	-23.44	NO	-
10278	ZINC04091870	14424	-23.44	NO	-
10279	ZINC04121508	14485	-23.44	NO	-
10280	ZINC04477647	15370	-23.44	NO	-
10281	ZINC00390754	2258	-23.43	NO	-
10282	ZINC00418039	2392	-23.43	NO	-
10283	ZINC00581490	3557	-23.43	NO	-
10284	ZINC03567295	11049	-23.43	NO	-
10285	ZINC03798768	11448	-23.43	NO	-
10286	ZINC03853878	11850	-23.43	NO	-
10287	ZINC03867913	12882	-23.43	NO	-
10288	ZINC04367322	14979	-23.43	NO	-
10289	ZINC00228733	1404	-23.42	NO	-
10290	ZINC00623227	3797	-23.42	NO	-
10291	ZINC02521742	7371	-23.42	NO	-
10292	ZINC02690782	7709	-23.42	NO	-
10293	ZINC03333968	9409	-23.42	NO	-
10294	ZINC03364807	9521	-23.42	NO	-
10295	ZINC00144405	971	-23.41	NO	-
10296	ZINC00471598	2871	-23.41	NO	-
10297	ZINC00581464	3556	-23.41	NO	-
10298	ZINC01108317	5299	-23.41	NO	-
10299	ZINC01116533	5343	-23.41	NO	-
10300	ZINC01177113	5511	-23.41	NO	-
10301	ZINC01807616	6422	-23.41	NO	-
10302	ZINC01821001	6442	-23.41	NO	-
10303	ZINC02209000	6895	-23.41	NO	-
10304	ZINC02360224	7110	-23.41	NO	-
10305	ZINC03594578	11192	-23.41	NO	-
10306	ZINC03613854	11333	-23.41	NO	-
10307	ZINC03866809	12605	-23.41	NO	-
10308	ZINC03890027	13158	-23.41	NO	-
10309	ZINC04464790	15163	-23.41	NO	-
10310	ZINC00054510	277	-23.4	NO	-
10311	ZINC00126304	826	-23.4	NO	-
10312	ZINC00282912	1733	-23.4	NO	-
10313	ZINC00727733	4068	-23.4	NO	-
10314	ZINC01216551	5618	-23.4	NO	-
10315	ZINC01284917	5746	-23.4	NO	-
10316	ZINC01466624	6077	-23.4	NO	-
10317	ZINC02437770	7223	-23.4	NO	-
10318	ZINC02673478	7676	-23.4	NO	-
10319	ZINC02879948	8515	-23.4	NO	-
10320	ZINC03351107	9477	-23.4	NO	-
10321	ZINC03423194	9965	-23.4	NO	-
10322	ZINC03574537	11120	-23.4	NO	-
10323	ZINC03610429	11295	-23.4	NO	-
10324	ZINC04248876	14727	-23.4	NO	-
10325	ZINC04380352	14999	-23.4	NO	-
10326	ZINC01215756	5611	-23.39	NO	-
10327	ZINC01938086	6588	-23.39	NO	-
10328	ZINC02348327	7087	-23.39	NO	-
10329	ZINC03111763	8888	-23.39	NO	-
10330	ZINC03890544	13209	-23.39	NO	-
10331	ZINC04465554	15216	-23.39	NO	-
10332	ZINC00234647	1451	-23.38	NO	-
10333	ZINC00826015	4340	-23.38	NO	-
10334	ZINC01773287	6383	-23.38	NO	-
10335	ZINC02784657	8197	-23.38	NO	-
10336	ZINC03633117	11384	-23.38	NO	-
10337	ZINC00544119	3298	-23.37	NO	-
10338	ZINC00802934	4220	-23.37	NO	-
10339	ZINC02316436	7033	-23.37	NO	-
10340	ZINC03075961	8848	-23.37	NO	-
10341	ZINC03184212	8962	-23.37	NO	-
10342	ZINC03398287	9802	-23.37	NO	-
10343	ZINC03854588	11934	-23.37	NO	-
10344	ZINC04308418	14838	-23.37	NO	-
10345	ZINC00353636	2012	-23.36	NO	-
10346	ZINC00432599	2591	-23.36	NO	-
10347	ZINC00984119	4741	-23.36	NO	-
10348	ZINC01065508	5128	-23.36	NO	-
10349	ZINC02356833	7100	-23.36	NO	-
10350	ZINC02876149	8497	-23.36	NO	-
10351	ZINC04468175	15286	-23.36	NO	-
10352	ZINC00122643	805	-23.35	NO	-
10353	ZINC00134365	890	-23.35	NO	-
10354	ZINC00487133	2953	-23.35	NO	-
10355	ZINC00703760	4026	-23.35	NO	-
10356	ZINC00779746	4130	-23.35	NO	-
10357	ZINC00921766	4577	-23.35	NO	-
10358	ZINC01031768	4915	-23.35	NO	-
10359	ZINC01111366	5318	-23.35	NO	-
10360	ZINC01466557	6071	-23.35	NO	-
10361	ZINC02307277	7019	-23.35	NO	-
10362	ZINC02621126	7468	-23.35	NO	-
10363	ZINC02793121	8227	-23.35	NO	-
10364	ZINC03493815	10460	-23.35	NO	-
10365	ZINC04538897	15493	-23.35	NO	-
10366	ZINC00225923	1399	-23.34	NO	-
10367	ZINC00579783	3537	-23.34	NO	-
10368	ZINC00584949	3600	-23.34	NO	-
10369	ZINC01877933	6472	-23.34	NO	-
10370	ZINC01959292	6634	-23.34	NO	-
10371	ZINC02576376	7423	-23.34	NO	-
10372	ZINC02712167	7779	-23.34	NO	-
10373	ZINC03287747	9268	-23.34	NO	-
10374	ZINC03452741	10143	-23.34	NO	-
10375	ZINC03858393	12258	-23.34	NO	-
10376	ZINC03890677	13215	-23.34	NO	-
10377	ZINC04459210	15125	-23.34	NO	-
10378	ZINC00847302	4409	-23.33	NO	-
10379	ZINC01067320	5140	-23.33	NO	-
10380	ZINC01318053	5789	-23.33	NO	-
10381	ZINC01848955	6458	-23.33	NO	-
10382	ZINC02201468	6885	-23.33	NO	-
10383	ZINC02497804	7339	-23.33	NO	-
10384	ZINC02754009	8054	-23.33	NO	-
10385	ZINC02785024	8202	-23.33	NO	-
10386	ZINC03336773	9417	-23.33	NO	-
10387	ZINC03375180	9553	-23.33	NO	-
10388	ZINC03858971	12353	-23.33	NO	-
10389	ZINC03876632	13064	-23.33	NO	-
10390	ZINC03967888	13607	-23.33	NO	-
10391	ZINC00065689	381	-23.32	NO	-
10392	ZINC00178722	1105	-23.32	NO	-
10393	ZINC00200936	1230	-23.32	NO	-
10394	ZINC00224830	1394	-23.32	NO	-
10395	ZINC00446303	2681	-23.32	NO	-
10396	ZINC00543080	3291	-23.32	NO	-
10397	ZINC00581451	3555	-23.32	NO	-
10398	ZINC02648617	7595	-23.32	NO	-
10399	ZINC03169095	8941	-23.32	NO	-
10400	ZINC03765561	11428	-23.32	NO	-
10401	ZINC03850535	11555	-23.32	NO	-
10402	ZINC04470267	15343	-23.32	NO	-
10403	ZINC00097505	626	-23.31	NO	-
10404	ZINC00234757	1456	-23.31	NO	-
10405	ZINC00300239	1806	-23.31	NO	-
10406	ZINC00634742	3847	-23.31	NO	-
10407	ZINC00658549	3919	-23.31	NO	-
10408	ZINC00836267	4378	-23.31	NO	-
10409	ZINC02112754	6801	-23.31	NO	-
10410	ZINC02120703	6812	-23.31	NO	-
10411	ZINC02667849	7670	-23.31	NO	-
10412	ZINC02802584	8320	-23.31	NO	-
10413	ZINC03154950	8930	-23.31	NO	-
10414	ZINC03173753	8948	-23.31	NO	-
10415	ZINC03512139	10720	-23.31	NO	-
10416	ZINC03563693	11037	-23.31	NO	-
10417	ZINC03598740	11205	-23.31	NO	-
10418	ZINC00250001	1543	-23.3	NO	-
10419	ZINC00466981	2810	-23.3	NO	-
10420	ZINC00943117	4626	-23.3	NO	-
10421	ZINC01111569	5320	-23.3	NO	-
10422	ZINC01415148	5944	-23.3	NO	-
10423	ZINC02639752	7567	-23.3	NO	-
10424	ZINC02940959	8666	-23.3	NO	-
10425	ZINC03982970	14036	-23.3	NO	-
10426	ZINC04276008	14797	-23.3	NO	-
10427	ZINC04443464	15107	-23.3	NO	-
10428	ZINC04496496	15440	-23.3	NO	-
10429	ZINC00581430	3546	-23.29	NO	-
10430	ZINC01047157	5014	-23.29	NO	-
10431	ZINC01216299	5616	-23.29	NO	-
10432	ZINC02503582	7346	-23.29	NO	-
10433	ZINC02964250	8707	-23.29	NO	-
10434	ZINC03617727	11340	-23.29	NO	-
10435	ZINC00038151	160	-23.28	NO	-
10436	ZINC00571942	3494	-23.28	NO	-
10437	ZINC00616540	3741	-23.28	NO	-
10438	ZINC00859203	4448	-23.28	NO	-
10439	ZINC00993729	4781	-23.28	NO	-
10440	ZINC01071697	5158	-23.28	NO	-
10441	ZINC02804036	8324	-23.28	NO	-
10442	ZINC03356594	9496	-23.28	NO	-
10443	ZINC03794204	11445	-23.28	NO	-
10444	ZINC03858583	12297	-23.28	NO	-
10445	ZINC03867834	12855	-23.28	NO	-
10446	ZINC04464319	15141	-23.28	NO	-
10447	ZINC00424938	2495	-23.27	NO	-
10448	ZINC00583732	3584	-23.27	NO	-
10449	ZINC00942876	4625	-23.27	NO	-
10450	ZINC01164711	5491	-23.27	NO	-
10451	ZINC01839069	6453	-23.27	NO	-
10452	ZINC02409023	7166	-23.27	NO	-
10453	ZINC02747793	8021	-23.27	NO	-
10454	ZINC03310365	9328	-23.27	NO	-
10455	ZINC03862921	12529	-23.27	NO	-
10456	ZINC04001553	14296	-23.27	NO	-
10457	ZINC04371999	14990	-23.27	NO	-
10458	ZINC00049900	224	-23.26	NO	-
10459	ZINC00146052	985	-23.26	NO	-
10460	ZINC01132378	5402	-23.26	NO	-
10461	ZINC01421668	5961	-23.26	NO	-
10462	ZINC02519918	7368	-23.26	NO	-
10463	ZINC02767311	8122	-23.26	NO	-
10464	ZINC03084447	8862	-23.26	NO	-
10465	ZINC03445110	10091	-23.26	NO	-
10466	ZINC03593614	11189	-23.26	NO	-
10467	ZINC03853661	11814	-23.26	NO	-
10468	ZINC00080977	487	-23.25	NO	-
10469	ZINC00421630	2426	-23.25	NO	-
10470	ZINC00476637	2901	-23.25	NO	-
10471	ZINC01116187	5341	-23.25	NO	-
10472	ZINC01270812	5728	-23.25	NO	-
10473	ZINC01959287	6633	-23.25	NO	-
10474	ZINC02432640	7211	-23.25	NO	-
10475	ZINC02631763	7536	-23.25	NO	-
10476	ZINC02652934	7615	-23.25	NO	-
10477	ZINC02686631	7700	-23.25	NO	-
10478	ZINC02837842	8381	-23.25	NO	-
10479	ZINC03608879	11284	-23.25	NO	-
10480	ZINC03970841	13791	-23.25	NO	-
10481	ZINC00049022	219	-23.24	NO	-
10482	ZINC00234644	1450	-23.24	NO	-
10483	ZINC00980850	4732	-23.24	NO	-
10484	ZINC02325010	7053	-23.24	NO	-
10485	ZINC03437585	10068	-23.24	NO	-
10486	ZINC03538270	10896	-23.24	NO	-
10487	ZINC03623324	11371	-23.24	NO	-
10488	ZINC04470256	15342	-23.24	NO	-
10489	ZINC00064374	378	-23.23	NO	-
10490	ZINC00079184	475	-23.23	NO	-
10491	ZINC00232313	1427	-23.23	NO	-
10492	ZINC00442406	2656	-23.23	NO	-
10493	ZINC00450744	2704	-23.23	NO	-
10494	ZINC00511651	3091	-23.23	NO	-
10495	ZINC00575872	3515	-23.23	NO	-
10496	ZINC00674977	3968	-23.23	NO	-
10497	ZINC00974654	4713	-23.23	NO	-
10498	ZINC02927664	8649	-23.23	NO	-
10499	ZINC03407227	9876	-23.23	NO	-
10500	ZINC03608706	11279	-23.23	NO	-
10501	ZINC03858873	12331	-23.23	NO	-
10502	ZINC04292039	14816	-23.23	NO	-
10503	ZINC04419319	15063	-23.23	NO	-
10504	ZINC04465964	15250	-23.23	NO	-
10505	ZINC00092018	565	-23.22	NO	-
10506	ZINC00582992	3572	-23.22	NO	-
10507	ZINC01125234	5372	-23.22	NO	-
10508	ZINC01130546	5396	-23.22	NO	-
10509	ZINC01160904	5478	-23.22	NO	-
10510	ZINC01466626	6079	-23.22	NO	-
10511	ZINC01910689	6509	-23.22	NO	-
10512	ZINC02761511	8087	-23.22	NO	-
10513	ZINC02879313	8512	-23.22	NO	-
10514	ZINC02982379	8739	-23.22	NO	-
10515	ZINC03388822	9687	-23.22	NO	-
10516	ZINC03399461	9818	-23.22	NO	-
10517	ZINC03855116	12018	-23.22	NO	-
10518	ZINC04166863	14553	-23.22	NO	-
10519	ZINC04465414	15207	-23.22	NO	-
10520	ZINC00013752	50	-23.21	NO	-
10521	ZINC00137208	912	-23.21	NO	-
10522	ZINC00274058	1716	-23.21	NO	-
10523	ZINC00652175	3894	-23.21	NO	-
10524	ZINC02143951	6829	-23.21	NO	-
10525	ZINC02927593	8644	-23.21	NO	-
10526	ZINC03815201	156	-23.21	YES	2
10527	ZINC04414385	15058	-23.21	NO	-
10528	ZINC00361186	2087	-23.2	NO	-
10529	ZINC01021817	4878	-23.2	NO	-
10530	ZINC01371516	5835	-23.2	NO	-
10531	ZINC02154057	6832	-23.2	NO	-
10532	ZINC02887701	8542	-23.2	NO	-
10533	ZINC03460172	10213	-23.2	NO	-
10534	ZINC03819214	11472	-23.2	NO	-
10535	ZINC04305581	14834	-23.2	NO	-
10536	ZINC00050877	233	-23.19	NO	-
10537	ZINC00221182	1329	-23.19	NO	-
10538	ZINC00223963	1377	-23.19	NO	-
10539	ZINC00243885	1507	-23.19	NO	-
10540	ZINC00537198	3265	-23.19	NO	-
10541	ZINC02475032	7304	-23.19	NO	-
10542	ZINC02807291	8333	-23.19	NO	-
10543	ZINC02946132	8672	-23.19	NO	-
10544	ZINC03179204	8959	-23.19	NO	-
10545	ZINC03488926	10435	-23.19	NO	-
10546	ZINC03982807	14023	-23.19	NO	-
10547	ZINC00033015	141	-23.18	NO	-
10548	ZINC00143247	965	-23.18	NO	-
10549	ZINC00365507	2104	-23.18	NO	-
10550	ZINC01013818	4843	-23.18	NO	-
10551	ZINC01212023	5600	-23.18	NO	-
10552	ZINC01233332	5666	-23.18	NO	-
10553	ZINC01428409	5999	-23.18	NO	-
10554	ZINC01534193	6258	-23.18	NO	-
10555	ZINC02455799	7258	-23.18	NO	-
10556	ZINC02550182	7405	-23.18	NO	-
10557	ZINC03439911	10076	-23.18	NO	-
10558	ZINC03610424	11292	-23.18	NO	-
10559	ZINC03853750	11832	-23.18	NO	-
10560	ZINC03997499	14246	-23.18	NO	-
10561	ZINC00126316	827	-23.17	NO	-
10562	ZINC00130082	847	-23.17	NO	-
10563	ZINC00389238	2241	-23.17	NO	-
10564	ZINC00429827	2583	-23.17	NO	-
10565	ZINC01071834	5163	-23.17	NO	-
10566	ZINC01204190	5571	-23.17	NO	-
10567	ZINC01216053	5613	-23.17	NO	-
10568	ZINC01982213	6726	-23.17	NO	-
10569	ZINC02893231	8549	-23.17	NO	-
10570	ZINC03012207	8776	-23.17	NO	-
10571	ZINC03075840	8847	-23.17	NO	-
10572	ZINC03325279	9374	-23.17	NO	-
10573	ZINC03397262	9800	-23.17	NO	-
10574	ZINC03815095	244	-23.17	YES	9
10575	ZINC03983612	14062	-23.17	NO	-
10576	ZINC04166836	14551	-23.17	NO	-
10577	ZINC00521605	3138	-23.16	NO	-
10578	ZINC01424359	5974	-23.16	NO	-
10579	ZINC01779587	6386	-23.16	NO	-
10580	ZINC02571113	7421	-23.16	NO	-
10581	ZINC02626263	7496	-23.16	NO	-
10582	ZINC02627973	7515	-23.16	NO	-
10583	ZINC02708871	7766	-23.16	NO	-
10584	ZINC02750481	8043	-23.16	NO	-
10585	ZINC03460412	10225	-23.16	NO	-
10586	ZINC00137329	913	-23.15	NO	-
10587	ZINC00470395	2846	-23.15	NO	-
10588	ZINC00626453	3812	-23.15	NO	-
10589	ZINC01201043	5562	-23.15	NO	-
10590	ZINC01441529	6043	-23.15	NO	-
10591	ZINC01906234	6504	-23.15	NO	-
10592	ZINC02325411	7054	-23.15	NO	-
10593	ZINC02627304	7501	-23.15	NO	-
10594	ZINC03459191	10190	-23.15	NO	-
10595	ZINC03474114	10334	-23.15	NO	-
10596	ZINC03548491	10930	-23.15	NO	-
10597	ZINC03552694	10960	-23.15	NO	-
10598	ZINC03972077	13842	-23.15	NO	-
10599	ZINC04103979	14443	-23.15	NO	-
10600	ZINC00044330	187	-23.14	NO	-
10601	ZINC00149376	1011	-23.14	NO	-
10602	ZINC00178759	1110	-23.14	NO	-
10603	ZINC00453760	2721	-23.14	NO	-
10604	ZINC00626454	3813	-23.14	NO	-
10605	ZINC00803269	4223	-23.14	NO	-
10606	ZINC00827308	4348	-23.14	NO	-
10607	ZINC01006620	4829	-23.14	NO	-
10608	ZINC01062726	5116	-23.14	NO	-
10609	ZINC03549270	10933	-23.14	NO	-
10610	ZINC03611510	11309	-23.14	NO	-
10611	ZINC04464397	15146	-23.14	NO	-
10612	ZINC00050105	229	-23.13	NO	-
10613	ZINC00096987	614	-23.13	NO	-
10614	ZINC00104950	688	-23.13	NO	-
10615	ZINC00425010	2500	-23.13	NO	-
10616	ZINC00471369	2865	-23.13	NO	-
10617	ZINC00611239	3668	-23.13	NO	-
10618	ZINC00687093	3998	-23.13	NO	-
10619	ZINC00784028	4155	-23.13	NO	-
10620	ZINC00859542	4449	-23.13	NO	-
10621	ZINC01013840	4844	-23.13	NO	-
10622	ZINC01099343	5262	-23.13	NO	-
10623	ZINC01449753	6055	-23.13	NO	-
10624	ZINC03327736	9389	-23.13	NO	-
10625	ZINC03854545	11925	-23.13	NO	-
10626	ZINC03867529	12752	-23.13	NO	-
10627	ZINC03956282	13508	-23.13	NO	-
10628	ZINC00478855	2914	-23.12	NO	-
10629	ZINC00902697	4537	-23.12	NO	-
10630	ZINC01099620	5263	-23.12	NO	-
10631	ZINC01633779	6303	-23.12	NO	-
10632	ZINC02204086	6891	-23.12	NO	-
10633	ZINC02277130	6978	-23.12	NO	-
10634	ZINC02627855	7509	-23.12	NO	-
10635	ZINC03612434	11319	-23.12	NO	-
10636	ZINC00352149	2004	-23.11	NO	-
10637	ZINC00389221	2231	-23.11	NO	-
10638	ZINC00672692	3961	-23.11	NO	-
10639	ZINC01388614	5877	-23.11	NO	-
10640	ZINC01500916	6191	-23.11	NO	-
10641	ZINC02524278	7382	-23.11	NO	-
10642	ZINC02784582	8194	-23.11	NO	-
10643	ZINC02921300	8629	-23.11	NO	-
10644	ZINC02922880	8634	-23.11	NO	-
10645	ZINC02965557	8711	-23.11	NO	-
10646	ZINC02990316	8745	-23.11	NO	-
10647	ZINC03231894	9072	-23.11	NO	-
10648	ZINC03892770	13350	-23.11	NO	-
10649	ZINC04305165	14833	-23.11	NO	-
10650	ZINC04465669	15222	-23.11	NO	-
10651	ZINC04505155	15464	-23.11	NO	-
10652	ZINC00069499	405	-23.1	NO	-
10653	ZINC00104788	685	-23.1	NO	-
10654	ZINC00390753	2257	-23.1	NO	-
10655	ZINC00581431	3547	-23.1	NO	-
10656	ZINC01738952	6347	-23.1	NO	-
10657	ZINC03854514	11920	-23.1	NO	-
10658	ZINC00019333	71	-23.09	NO	-
10659	ZINC00096982	612	-23.09	NO	-
10660	ZINC00186330	1161	-23.09	NO	-
10661	ZINC00194533	1206	-23.09	NO	-
10662	ZINC00669909	3947	-23.09	NO	-
10663	ZINC00854800	4426	-23.09	NO	-
10664	ZINC01141162	5426	-23.09	NO	-
10665	ZINC02898774	8561	-23.09	NO	-
10666	ZINC03853643	11813	-23.09	NO	-
10667	ZINC03859209	12375	-23.09	NO	-
10668	ZINC04162356	14541	-23.09	NO	-
10669	ZINC00104791	686	-23.08	NO	-
10670	ZINC00223980	1378	-23.08	NO	-
10671	ZINC00330786	1929	-23.08	NO	-
10672	ZINC00367558	2119	-23.08	NO	-
10673	ZINC00477338	2905	-23.08	NO	-
10674	ZINC00567796	3469	-23.08	NO	-
10675	ZINC00584910	3599	-23.08	NO	-
10676	ZINC00865593	4466	-23.08	NO	-
10677	ZINC02430031	7204	-23.08	NO	-
10678	ZINC03474078	10332	-23.08	NO	-
10679	ZINC03563586	11033	-23.08	NO	-
10680	ZINC03850103	11549	-23.08	NO	-
10681	ZINC03856126	12056	-23.08	NO	-
10682	ZINC04369218	14980	-23.08	NO	-
10683	ZINC00094387	590	-23.07	NO	-
10684	ZINC00109154	717	-23.07	NO	-
10685	ZINC00264408	1678	-23.07	NO	-
10686	ZINC00312199	1866	-23.07	NO	-
10687	ZINC00528364	3185	-23.07	NO	-
10688	ZINC01004232	4819	-23.07	NO	-
10689	ZINC01071703	5159	-23.07	NO	-
10690	ZINC03354900	9489	-23.07	NO	-
10691	ZINC03608018	11270	-23.07	NO	-
10692	ZINC03860134	12469	-23.07	NO	-
10693	ZINC03890123	13172	-23.07	NO	-
10694	ZINC00081264	492	-23.06	NO	-
10695	ZINC00264684	1685	-23.06	NO	-
10696	ZINC00567739	3466	-23.06	NO	-
10697	ZINC00798415	4203	-23.06	NO	-
10698	ZINC01130799	5398	-23.06	NO	-
10699	ZINC01889916	6489	-23.06	NO	-
10700	ZINC02795581	8264	-23.06	NO	-
10701	ZINC02895116	8554	-23.06	NO	-
10702	ZINC03088486	8866	-23.06	NO	-
10703	ZINC03462192	10244	-23.06	NO	-
10704	ZINC03853369	11783	-23.06	NO	-
10705	ZINC00223772	1374	-23.05	NO	-
10706	ZINC00628389	3822	-23.05	NO	-
10707	ZINC00643469	3876	-23.05	NO	-
10708	ZINC01208267	5578	-23.05	NO	-
10709	ZINC01840060	6454	-23.05	NO	-
10710	ZINC03277720	9231	-23.05	NO	-
10711	ZINC03488917	10434	-23.05	NO	-
10712	ZINC03857215	12109	-23.05	NO	-
10713	ZINC03858442	12271	-23.05	NO	-
10714	ZINC00253203	1594	-23.04	NO	-
10715	ZINC00581493	3558	-23.04	NO	-
10716	ZINC00616812	3745	-23.04	NO	-
10717	ZINC01054691	5059	-23.04	NO	-
10718	ZINC02135527	6826	-23.04	NO	-
10719	ZINC03073242	8843	-23.04	NO	-
10720	ZINC03867212	12679	-23.04	NO	-
10721	ZINC03963545	13557	-23.04	NO	-
10722	ZINC00087287	538	-23.03	NO	-
10723	ZINC00367263	2117	-23.03	NO	-
10724	ZINC00550208	3340	-23.03	NO	-
10725	ZINC01979378	6681	-23.03	NO	-
10726	ZINC02649552	7600	-23.03	NO	-
10727	ZINC02712162	7776	-23.03	NO	-
10728	ZINC02794380	8243	-23.03	NO	-
10729	ZINC02832447	8371	-23.03	NO	-
10730	ZINC00224629	1383	-23.02	NO	-
10731	ZINC00431889	2586	-23.02	NO	-
10732	ZINC00485160	2943	-23.02	NO	-
10733	ZINC00502683	3010	-23.02	NO	-
10734	ZINC00510026	3077	-23.02	NO	-
10735	ZINC00644440	3880	-23.02	NO	-
10736	ZINC01519465	6254	-23.02	NO	-
10737	ZINC03619070	11347	-23.02	NO	-
10738	ZINC03858334	12249	-23.02	NO	-
10739	ZINC03858842	12325	-23.02	NO	-
10740	ZINC03970007	13756	-23.02	NO	-
10741	ZINC04374706	14994	-23.02	NO	-
10742	ZINC01332352	5802	-23.01	NO	-
10743	ZINC03510217	10681	-23.01	NO	-
10744	ZINC03867645	12781	-23.01	NO	-
10745	ZINC04133260	14500	-23.01	NO	-
10746	ZINC04485898	15399	-23.01	NO	-
10747	ZINC00215908	1297	-23.0	NO	-
10748	ZINC00493324	2981	-23.0	NO	-
10749	ZINC00789984	4167	-23.0	NO	-
10750	ZINC01455790	6064	-23.0	NO	-
10751	ZINC01924221	6547	-23.0	NO	-
10752	ZINC02652208	7611	-23.0	NO	-
10753	ZINC02728453	7969	-23.0	NO	-
10754	ZINC02816974	8357	-23.0	NO	-
10755	ZINC02836905	8378	-23.0	NO	-
10756	ZINC03463921	10271	-23.0	NO	-
10757	ZINC03579672	11160	-23.0	NO	-
10758	ZINC00059356	328	-22.99	NO	-
10759	ZINC00102583	669	-22.99	NO	-
10760	ZINC00106255	692	-22.99	NO	-
10761	ZINC00165003	1061	-22.99	NO	-
10762	ZINC02767881	8128	-22.99	NO	-
10763	ZINC02777951	8165	-22.99	NO	-
10764	ZINC02782386	8176	-22.99	NO	-
10765	ZINC03461920	10239	-22.99	NO	-
10766	ZINC03574562	11121	-22.99	NO	-
10767	ZINC03610439	11297	-22.99	NO	-
10768	ZINC03849557	11532	-22.99	NO	-
10769	ZINC04464483	15154	-22.99	NO	-
10770	ZINC00115179	752	-22.98	NO	-
10771	ZINC00178717	1104	-22.98	NO	-
10772	ZINC00223757	1370	-22.98	NO	-
10773	ZINC01472833	6105	-22.98	NO	-
10774	ZINC02627668	7507	-22.98	NO	-
10775	ZINC02686657	7701	-22.98	NO	-
10776	ZINC02742400	8006	-22.98	NO	-
10777	ZINC03867129	12663	-22.98	NO	-
10778	ZINC04466212	15259	-22.98	NO	-
10779	ZINC00045919	201	-22.97	NO	-
10780	ZINC00066927	390	-22.97	NO	-
10781	ZINC00113707	746	-22.97	NO	-
10782	ZINC00390756	2260	-22.97	NO	-
10783	ZINC00787462	4164	-22.97	NO	-
10784	ZINC02028113	6758	-22.97	NO	-
10785	ZINC02437632	7221	-22.97	NO	-
10786	ZINC02788456	8211	-22.97	NO	-
10787	ZINC03550234	10947	-22.97	NO	-
10788	ZINC03858448	12275	-22.97	NO	-
10789	ZINC03970140	13772	-22.97	NO	-
10790	ZINC04465544	15215	-22.97	NO	-
10791	ZINC04487794	15410	-22.97	NO	-
10792	ZINC00486336	2950	-22.96	NO	-
10793	ZINC00577578	3528	-22.96	NO	-
10794	ZINC00636735	3849	-22.96	NO	-
10795	ZINC00891852	4525	-22.96	NO	-
10796	ZINC01332357	5803	-22.96	NO	-
10797	ZINC03610482	11298	-22.96	NO	-
10798	ZINC03853114	11753	-22.96	NO	-
10799	ZINC00171063	1081	-22.95	NO	-
10800	ZINC00263168	1670	-22.95	NO	-
10801	ZINC00492201	2980	-22.95	NO	-
10802	ZINC02479174	7313	-22.95	NO	-
10803	ZINC02865098	8456	-22.95	NO	-
10804	ZINC03594582	11194	-22.95	NO	-
10805	ZINC03654725	11404	-22.95	NO	-
10806	ZINC04464944	15169	-22.95	NO	-
10807	ZINC00212461	1287	-22.94	NO	-
10808	ZINC00411628	2323	-22.94	NO	-
10809	ZINC00478743	2910	-22.94	NO	-
10810	ZINC01017197	4856	-22.94	NO	-
10811	ZINC02327937	7057	-22.94	NO	-
10812	ZINC02348328	7088	-22.94	NO	-
10813	ZINC03460543	10227	-22.94	NO	-
10814	ZINC03854401	11910	-22.94	NO	-
10815	ZINC03993074	14184	-22.94	NO	-
10816	ZINC00094401	592	-22.93	NO	-
10817	ZINC00107104	695	-22.93	NO	-
10818	ZINC00456417	2746	-22.93	NO	-
10819	ZINC00457060	2756	-22.93	NO	-
10820	ZINC00544100	3297	-22.93	NO	-
10821	ZINC01062608	5114	-22.93	NO	-
10822	ZINC01191315	5546	-22.93	NO	-
10823	ZINC02020842	6749	-22.93	NO	-
10824	ZINC03474392	10340	-22.93	NO	-
10825	ZINC04308617	14839	-22.93	NO	-
10826	ZINC00072725	436	-22.92	NO	-
10827	ZINC00421620	2423	-22.92	NO	-
10828	ZINC00456905	2753	-22.92	NO	-
10829	ZINC02712164	7777	-22.92	NO	-
10830	ZINC02922878	8633	-22.92	NO	-
10831	ZINC03462444	10254	-22.92	NO	-
10832	ZINC03862847	12524	-22.92	NO	-
10833	ZINC03892766	13347	-22.92	NO	-
10834	ZINC00056126	292	-22.91	NO	-
10835	ZINC00559311	3412	-22.91	NO	-
10836	ZINC00814034	4275	-22.91	NO	-
10837	ZINC01177258	5512	-22.91	NO	-
10838	ZINC01472523	6104	-22.91	NO	-
10839	ZINC03061144	8830	-22.91	NO	-
10840	ZINC01365182	5833	-22.9	NO	-
10841	ZINC04371204	14987	-22.9	NO	-
10842	ZINC00887667	4516	-22.89	NO	-
10843	ZINC01322079	5792	-22.89	NO	-
10844	ZINC02738631	7996	-22.89	NO	-
10845	ZINC03227476	9055	-22.89	NO	-
10846	ZINC03368642	9534	-22.89	NO	-
10847	ZINC03549682	10940	-22.89	NO	-
10848	ZINC03608875	11283	-22.89	NO	-
10849	ZINC03858823	12324	-22.89	NO	-
10850	ZINC03859653	12421	-22.89	NO	-
10851	ZINC04170655	14592	-22.89	NO	-
10852	ZINC00038289	163	-22.88	NO	-
10853	ZINC00141486	950	-22.88	NO	-
10854	ZINC00303023	1817	-22.88	NO	-
10855	ZINC00615505	3732	-22.88	NO	-
10856	ZINC00940127	4612	-22.88	NO	-
10857	ZINC01203970	5565	-22.88	NO	-
10858	ZINC01388615	5878	-22.88	NO	-
10859	ZINC01466627	6080	-22.88	NO	-
10860	ZINC02455814	7260	-22.88	NO	-
10861	ZINC02663437	7658	-22.88	NO	-
10862	ZINC02990253	8744	-22.88	NO	-
10863	ZINC03394341	9751	-22.88	NO	-
10864	ZINC04249113	14729	-22.88	NO	-
10865	ZINC04315013	14845	-22.88	NO	-
10866	ZINC04420644	15066	-22.88	NO	-
10867	ZINC00181547	1124	-22.87	NO	-
10868	ZINC00398268	2269	-22.87	NO	-
10869	ZINC00575734	3509	-22.87	NO	-
10870	ZINC00584335	3597	-22.87	NO	-
10871	ZINC00821644	4331	-22.87	NO	-
10872	ZINC02112793	6803	-22.87	NO	-
10873	ZINC02427269	7199	-22.87	NO	-
10874	ZINC02651307	7606	-22.87	NO	-
10875	ZINC03491459	10454	-22.87	NO	-
10876	ZINC03532471	10865	-22.87	NO	-
10877	ZINC04470243	15341	-22.87	NO	-
10878	ZINC00028966	124	-22.86	NO	-
10879	ZINC00169513	1069	-22.86	NO	-
10880	ZINC00234736	1455	-22.86	NO	-
10881	ZINC00311914	1864	-22.86	NO	-
10882	ZINC00425881	2518	-22.86	NO	-
10883	ZINC02723816	7958	-22.86	NO	-
10884	ZINC03263241	9180	-22.86	NO	-
10885	ZINC03462491	10256	-22.86	NO	-
10886	ZINC03532827	10874	-22.86	NO	-
10887	ZINC03608299	11273	-22.86	NO	-
10888	ZINC03867497	12730	-22.86	NO	-
10889	ZINC04628064	15532	-22.86	NO	-
10890	ZINC00365579	2106	-22.85	NO	-
10891	ZINC00869717	4485	-22.85	NO	-
10892	ZINC01158071	5468	-22.85	NO	-
10893	ZINC02715581	7815	-22.85	NO	-
10894	ZINC02851166	8413	-22.85	NO	-
10895	ZINC03562580	11015	-22.85	NO	-
10896	ZINC00165005	1062	-22.84	NO	-
10897	ZINC00384662	2202	-22.84	NO	-
10898	ZINC00824479	4336	-22.84	NO	-
10899	ZINC01048622	5020	-22.84	NO	-
10900	ZINC01107896	5298	-22.84	NO	-
10901	ZINC01211758	5598	-22.84	NO	-
10902	ZINC01446237	6054	-22.84	NO	-
10903	ZINC01636490	6305	-22.84	NO	-
10904	ZINC01960382	6640	-22.84	NO	-
10905	ZINC02373332	7127	-22.84	NO	-
10906	ZINC03017519	8781	-22.84	NO	-
10907	ZINC03500059	10544	-22.84	NO	-
10908	ZINC00611307	3670	-22.83	NO	-
10909	ZINC01330000	5798	-22.83	NO	-
10910	ZINC02795706	8270	-22.83	NO	-
10911	ZINC03153449	8927	-22.83	NO	-
10912	ZINC03572936	11098	-22.83	NO	-
10913	ZINC03853981	11859	-22.83	NO	-
10914	ZINC00004436	20	-22.82	NO	-
10915	ZINC00045223	195	-22.82	NO	-
10916	ZINC00065334	380	-22.82	NO	-
10917	ZINC00442407	2657	-22.82	NO	-
10918	ZINC02163631	6836	-22.82	NO	-
10919	ZINC02281090	6989	-22.82	NO	-
10920	ZINC02311308	7023	-22.82	NO	-
10921	ZINC02825844	8364	-22.82	NO	-
10922	ZINC03971620	13820	-22.82	NO	-
10923	ZINC04467762	15275	-22.82	NO	-
10924	ZINC04496620	15443	-22.82	NO	-
10925	ZINC04610757	15509	-22.82	NO	-
10926	ZINC00097780	633	-22.81	NO	-
10927	ZINC00193380	1201	-22.81	NO	-
10928	ZINC00415938	2361	-22.81	NO	-
10929	ZINC00659163	3921	-22.81	NO	-
10930	ZINC01570694	6280	-22.81	NO	-
10931	ZINC02287250	6997	-22.81	NO	-
10932	ZINC02782774	8180	-22.81	NO	-
10933	ZINC03857189	12101	-22.81	NO	-
10934	ZINC00044329	186	-22.8	NO	-
10935	ZINC00047270	211	-22.8	NO	-
10936	ZINC00302902	1814	-22.8	NO	-
10937	ZINC00715347	4051	-22.8	NO	-
10938	ZINC01058723	5084	-22.8	NO	-
10939	ZINC02117428	6809	-22.8	NO	-
10940	ZINC03610427	11294	-22.8	NO	-
10941	ZINC03858155	12228	-22.8	NO	-
10942	ZINC03969906	13751	-22.8	NO	-
10943	ZINC00851412	4422	-22.79	NO	-
10944	ZINC01264601	5720	-22.79	NO	-
10945	ZINC01404596	5923	-22.79	NO	-
10946	ZINC03549598	10936	-22.79	NO	-
10947	ZINC03859068	12365	-22.79	NO	-
10948	ZINC03890644	13212	-22.79	NO	-
10949	ZINC04467881	15281	-22.79	NO	-
10950	ZINC00049023	220	-22.78	NO	-
10951	ZINC00121788	796	-22.78	NO	-
10952	ZINC00252720	1587	-22.78	NO	-
10953	ZINC00274055	1715	-22.78	NO	-
10954	ZINC00298504	1794	-22.78	NO	-
10955	ZINC00942631	4622	-22.78	NO	-
10956	ZINC01030941	4911	-22.78	NO	-
10957	ZINC01424058	5971	-22.78	NO	-
10958	ZINC02479166	7312	-22.78	NO	-
10959	ZINC02511346	7360	-22.78	NO	-
10960	ZINC02868569	8460	-22.78	NO	-
10961	ZINC03388532	9676	-22.78	NO	-
10962	ZINC04224093	14659	-22.78	NO	-
10963	ZINC04248423	14711	-22.78	NO	-
10964	ZINC04273338	14771	-22.78	NO	-
10965	ZINC00197803	1218	-22.77	NO	-
10966	ZINC00308011	1842	-22.77	NO	-
10967	ZINC00431994	2588	-22.77	NO	-
10968	ZINC00558029	3389	-22.77	NO	-
10969	ZINC01124976	5369	-22.77	NO	-
10970	ZINC01466648	6088	-22.77	NO	-
10971	ZINC02749511	8032	-22.77	NO	-
10972	ZINC02868452	8459	-22.77	NO	-
10973	ZINC03221524	9031	-22.77	NO	-
10974	ZINC03452650	10141	-22.77	NO	-
10975	ZINC03859387	12386	-22.77	NO	-
10976	ZINC00215456	1295	-22.76	NO	-
10977	ZINC00439811	2639	-22.76	NO	-
10978	ZINC00461436	2777	-22.76	NO	-
10979	ZINC00480539	2927	-22.76	NO	-
10980	ZINC01441530	6044	-22.76	NO	-
10981	ZINC02765344	8115	-22.76	NO	-
10982	ZINC02817576	8359	-22.76	NO	-
10983	ZINC02832200	8370	-22.76	NO	-
10984	ZINC03030094	8793	-22.76	NO	-
10985	ZINC03969759	13739	-22.76	NO	-
10986	ZINC04465686	15226	-22.76	NO	-
10987	ZINC00092179	567	-22.75	NO	-
10988	ZINC00286267	1742	-22.75	NO	-
10989	ZINC01062426	5110	-22.75	NO	-
10990	ZINC01371527	5838	-22.75	NO	-
10991	ZINC02927632	8648	-22.75	NO	-
10992	ZINC03431071	10006	-22.75	NO	-
10993	ZINC03538576	10902	-22.75	NO	-
10994	ZINC03867113	12659	-22.75	NO	-
10995	ZINC03904466	13400	-22.75	NO	-
10996	ZINC04166818	14550	-22.75	NO	-
10997	ZINC00224842	1395	-22.74	NO	-
10998	ZINC00412777	2338	-22.74	NO	-
10999	ZINC00456722	2750	-22.74	NO	-
11000	ZINC01030943	4912	-22.74	NO	-
11001	ZINC01557929	6271	-22.74	NO	-
11002	ZINC02311291	7022	-22.74	NO	-
11003	ZINC02511345	7358	-22.74	NO	-
11004	ZINC03555790	10977	-22.74	NO	-
11005	ZINC03852960	11715	-22.74	NO	-
11006	ZINC03858396	12261	-22.74	NO	-
11007	ZINC03890289	13186	-22.74	NO	-
11008	ZINC00071586	413	-22.73	NO	-
11009	ZINC00123787	814	-22.73	NO	-
11010	ZINC00259077	1630	-22.73	NO	-
11011	ZINC00510104	3079	-22.73	NO	-
11012	ZINC03362832	9515	-22.73	NO	-
11013	ZINC03815335	92	-22.73	YES	2
11014	ZINC03854579	11933	-22.73	NO	-
11015	ZINC00440118	2641	-22.72	NO	-
11016	ZINC00456892	2752	-22.72	NO	-
11017	ZINC00528560	3191	-22.72	NO	-
11018	ZINC00851413	4423	-22.72	NO	-
11019	ZINC01300123	5771	-22.72	NO	-
11020	ZINC03030135	8795	-22.72	NO	-
11021	ZINC03462787	10266	-22.72	NO	-
11022	ZINC03610890	11304	-22.72	NO	-
11023	ZINC04279563	14803	-22.72	NO	-
11024	ZINC04442986	15095	-22.72	NO	-
11025	ZINC00806847	4237	-22.71	NO	-
[truncated: 76,920 more chars]
