# Supplementary material for: Optimal assignment methods for ligand-based virtual screening
Source: J Cheminform. 2009 Aug 25;1:14. doi: 10.1186/1758-2946-1-14 (PMC2820492; doi:10.1186/1758-2946-1-14)
Supplement: Additional file 2 — Archive of the result files. The file Results.tar.gz is a Gzip compressed Tar archive containing the results file of each method for each data set. The result files are tab-separated plain text files including the following information: method name, active data set with size, cluster information and the distribution of the molecules over the clusters, decoy data set with size, ratio active:decoy, AUC, awAUC, BEDROC scores for predefined alpha values as suggested by Truchon and Bayly [63], relative enrichment factor [67], ROC enrichments, awROC enrichments at predefined false positive fractions, chemotype enrichment, ROC data points, and the ranking of each structure. [file 1758-2946-1-14-S2.zip › Results/DOCK.DUD.A.DUD_fxa_clustered_I_MM.sdf.D.DUD_fxa_decoys_ID_pass_MWPass_I_MM.sdf.srf]

###################################################################################################
# Screening Result File
# User: jahn
# Method used: DOCK
> <Method_Name>
DOCK
# Screening mode: Single Query Screening
#	Calculations performed: 0
#	Start time of the calculation: null
#	End time of the calculation: null
# Data set information
#	Active data set: /rahome/chemoinf/SVS/data/actives/DUD_fxa_clustered_I_MM.sdf with cluster information
#		Size: 64 molecules
#		Number of clusters: 19
#		Cluster Summery:
#			Cluster number	# molecules	% of actives
#			1		10		15.625
#			2		1		1.563
#			3		1		1.563
#			4		1		1.563
#			5		2		3.125
#			6		2		3.125
#			7		31		48.438
#			8		1		1.563
#			9		1		1.563
#			10		2		3.125
#			11		1		1.563
#			12		2		3.125
#			13		2		3.125
#			14		1		1.563
#			15		1		1.563
#			16		1		1.563
#			17		1		1.563
#			18		1		1.563
#			19		2		3.125
#	Decoy data set: /rahome/chemoinf/SVS/data/decoys/DUD_fxa_decoys_ID_pass_MWPass_I_MM.sdf
#		Size: 1878 molecules
#	Ratio actives : decoys
#		1.0 : 29.3438
#	The active and decoy data set were part of the DUD with problem identifier: fxa
> <AUC>
#	 ROC AUC
	0.7204306443024494
> <awAUC>
#	 ROC awAUC
	0.7165656850567107
> <BEDROC Scores>
#	Alpha Values	BEDROC Scores	Literature: J. Chem. Inf. Model., Vol. 47, No. 2, 2007, 488-508
	106.9	0.211
	100.0	0.208
	53.6	0.1964
	50.0	0.1971
	32.2	0.2109
	20.0	0.2441
	16.1	0.2658
	10.0	0.3279
	8.0	0.3638
> <Relative enrichment factor>
#	Fraction dataset	Enrichment factor	 Literature: DOI: 10.1021/ci800303k
	0.0010	0.0
	0.01	25.746652935118433
	0.02	15.447991761071059
	0.05	18.75
	0.1	29.6875
	0.2	48.4375
	0.25	56.25
> <ROC Enrichments>
#	True decoy fraction	Enrichment	Literature: J Comput Aided Mol Des (2008) 22:133-139
	0.1	0.0
	0.5	8.803125
	1.0	9.266447368421051
	2.0	5.405427631578947
	5.0	3.746010638297872
	10.0	3.433843085106383
> <awROC Enrichments>
#	Decoy fraction	Enrichment
	0.1	0.0
	0.5	15.14516129032258
	1.0	13.508980430703241
	2.0	6.838396926101331
	5.0	5.461077195390672
	10.0	4.182303218581801
> <Chemotype enrichment>
#	% data set	% active cluster	Literature: http://dud.docking.org/wombat/
	0.0	0.0
	0.154	0.0
	0.154	5.263
	0.206	5.263
	0.206	10.526
	0.463	10.526
	0.463	15.789
	0.772	15.789
	0.772	21.053
	3.502	21.053
	3.502	26.316
	3.811	26.316
	3.811	31.579
	5.561	31.579
	5.561	36.842
	5.716	36.842
	5.716	42.105
	7.003	42.105
	7.003	47.368
	10.35	47.368
	10.35	52.632
	11.329	52.632
	11.329	57.895
	14.212	57.895
	14.212	63.158
	17.508	63.158
	17.508	68.421
	28.321	68.421
	28.321	73.684
	33.934	73.684
	33.934	78.947
	56.849	78.947
	56.849	84.211
	76.056	84.211
	76.056	89.474
	82.698	89.474
	82.698	94.737
	93.769	94.737
	93.769	100.0
	100.0	100.0
> <ROC curve data>
#	False positive rate	true positive rate
	0.0	0.0
	0.0	0.0
	0.0011	0.0
	0.0011	0.0313
	0.0032	0.0313
	0.0032	0.0469
	0.0059	0.0469
	0.0059	0.0625
	0.0069	0.0625
	0.0069	0.0781
	0.0091	0.0781
	0.0091	0.0938
	0.0197	0.0938
	0.0197	0.1094
	0.0213	0.1094
	0.0213	0.125
	0.0256	0.125
	0.0256	0.1406
	0.0309	0.1406
	0.0309	0.1563
	0.0335	0.1563
	0.0335	0.1719
	0.0362	0.1719
	0.0362	0.1875
	0.0501	0.1875
	0.0501	0.2344
	0.0506	0.2344
	0.0506	0.25
	0.0634	0.25
	0.0634	0.2656
	0.0719	0.2656
	0.0719	0.2813
	0.0921	0.2813
	0.0921	0.2969
	0.0937	0.2969
	0.0937	0.3125
	0.0958	0.3125
	0.0958	0.3281
	0.098	0.3281
	0.098	0.3438
	0.1049	0.3438
	0.1049	0.3594
	0.1155	0.3594
	0.1155	0.375
	0.1187	0.375
	0.1187	0.3906
	0.1331	0.3906
	0.1331	0.4063
	0.139	0.4063
	0.139	0.4219
	0.1528	0.4219
	0.1528	0.4375
	0.1656	0.4375
	0.1656	0.4531
	0.1693	0.4531
	0.1693	0.4688
	0.1858	0.4688
	0.1858	0.4844
	0.1912	0.4844
	0.1912	0.5156
	0.197	0.5156
	0.197	0.5313
	0.2013	0.5313
	0.2013	0.5469
	0.2098	0.5469
	0.2098	0.5625
	0.2625	0.5625
	0.2625	0.5781
	0.2726	0.5781
	0.2726	0.5938
	0.2822	0.5938
	0.2822	0.6094
	0.3126	0.6094
	0.3126	0.625
	0.3158	0.625
	0.3158	0.6406
	0.3275	0.6406
	0.3275	0.6563
	0.328	0.6563
	0.328	0.6719
	0.3461	0.6719
	0.3461	0.6875
	0.3781	0.6875
	0.3781	0.7031
	0.3924	0.7031
	0.3924	0.7188
	0.4047	0.7188
	0.4047	0.75
	0.4201	0.75
	0.4201	0.7656
	0.4313	0.7656
	0.4313	0.7813
	0.4649	0.7813
	0.4649	0.7969
	0.4712	0.7969
	0.4712	0.8125
	0.4883	0.8125
	0.4883	0.8281
	0.5314	0.8281
	0.5314	0.8438
	0.5431	0.8438
	0.5431	0.8594
	0.558	0.8594
	0.558	0.875
	0.648	0.875
	0.648	0.8906
	0.7556	0.8906
	0.7556	0.9063
	0.7732	0.9063
	0.7732	0.9219
	0.8232	0.9219
	0.8232	0.9375
	0.8349	0.9375
	0.8349	0.9531
	0.9366	0.9531
	0.9366	0.9688
	1.0	0.9688
> <Screening Table>
# Rank	Mol name	Index in data set	Similarity 2 query	Active	Cluster number
1	ZINC03486474	1240	-58.91	NO	-
2	ZINC01824218	499	-56.18	NO	-
3	ZINC03815580	51	-55.32	YES	10
4	ZINC03815612	58	-54.79	YES	15
5	ZINC03927481	1673	-53.33	NO	-
6	ZINC03828137	1475	-52.13	NO	-
7	ZINC01902478	526	-51.19	NO	-
8	ZINC01143142	310	-48.92	NO	-
9	ZINC02007314	45	-48.64	YES	7
10	ZINC03817419	1415	-48.33	NO	-
11	ZINC01547354	415	-47.98	NO	-
12	ZINC03926871	1671	-47.88	NO	-
13	ZINC02009651	574	-47.84	NO	-
14	ZINC02296845	667	-47.71	NO	-
15	ZINC03815608	57	-47.67	YES	14
16	ZINC00598221	17	-47.54	NO	-
17	ZINC02008910	573	-47.52	NO	-
18	ZINC04631177	36	-47.41	YES	7
19	ZINC03867692	1587	-46.75	NO	-
20	ZINC01844216	506	-46.67	NO	-
21	ZINC00605224	26	-46.52	NO	-
22	ZINC04640273	2084	-46.43	NO	-
23	ZINC03941406	46	-46.36	YES	7
24	ZINC00902563	205	-46.35	NO	-
25	ZINC04000906	1939	-46.3	NO	-
26	ZINC03892869	1645	-46.11	NO	-
27	ZINC03945915	1714	-45.99	NO	-
28	ZINC03954871	1718	-45.73	NO	-
29	ZINC03867690	1585	-45.51	NO	-
30	ZINC03987409	1887	-45.43	NO	-
31	ZINC03288693	1089	-45.37	NO	-
32	ZINC03808433	1400	-45.32	NO	-
33	ZINC03987397	1883	-45.32	NO	-
34	ZINC03943254	1707	-45.27	NO	-
35	ZINC00663054	67	-45.22	NO	-
36	ZINC01996750	568	-45.05	NO	-
37	ZINC03987407	1886	-45.04	NO	-
38	ZINC03822733	1459	-45.01	NO	-
39	ZINC03822734	1460	-44.78	NO	-
40	ZINC03822735	1461	-44.66	NO	-
41	ZINC03820847	1437	-44.48	NO	-
42	ZINC01479400	385	-44.47	NO	-
43	ZINC03859000	1539	-44.43	NO	-
44	ZINC04631092	43	-44.43	YES	7
45	ZINC03970163	1765	-44.41	NO	-
46	ZINC03890462	1630	-44.39	NO	-
47	ZINC01896070	523	-44.27	NO	-
48	ZINC04631098	20	-44.18	YES	7
49	ZINC03820982	1445	-43.97	NO	-
50	ZINC03860049	1554	-43.87	NO	-
51	ZINC03851366	1493	-43.75	NO	-
52	ZINC03943253	1704	-43.74	NO	-
53	ZINC02592840	784	-43.64	NO	-
54	ZINC03470771	1233	-43.45	NO	-
55	ZINC03820532	1431	-43.2	NO	-
56	ZINC01895887	521	-43.14	NO	-
57	ZINC03831899	21	-43.12	YES	7
58	ZINC02201819	599	-43.09	NO	-
59	ZINC03959458	1727	-43.03	NO	-
60	ZINC03977095	1822	-43.01	NO	-
61	ZINC03971701	1779	-42.94	NO	-
62	ZINC03982615	1864	-42.62	NO	-
63	ZINC02952249	987	-42.53	NO	-
64	ZINC03922671	1661	-42.48	NO	-
65	ZINC03974642	1799	-42.41	NO	-
66	ZINC03237714	1057	-42.29	NO	-
67	ZINC03822732	1458	-42.26	NO	-
68	ZINC03815594	59	-42.1	YES	16
69	ZINC03822738	1462	-42.07	NO	-
70	ZINC02764048	917	-42.06	NO	-
71	ZINC02864483	963	-41.93	NO	-
72	ZINC03169682	1015	-41.92	NO	-
73	ZINC01057244	265	-41.89	NO	-
74	ZINC03815607	10	-41.82	YES	2
75	ZINC03851666	1495	-41.8	NO	-
76	ZINC03988592	1899	-41.78	NO	-
77	ZINC01848326	507	-41.77	NO	-
78	ZINC03943251	1701	-41.74	NO	-
79	ZINC04633339	2079	-41.69	NO	-
80	ZINC00587692	50	-41.68	YES	10
81	ZINC03970166	1768	-41.6	NO	-
82	ZINC03827737	1474	-41.39	NO	-
83	ZINC03193262	1021	-41.35	NO	-
84	ZINC00825491	164	-41.26	NO	-
85	ZINC00974320	234	-41.23	NO	-
86	ZINC01550309	419	-41.17	NO	-
87	ZINC01553076	425	-41.15	NO	-
88	ZINC00870173	191	-41.11	NO	-
89	ZINC03987857	1895	-41.06	NO	-
90	ZINC03923235	1667	-40.74	NO	-
91	ZINC04529382	2070	-40.71	NO	-
92	ZINC00679624	70	-40.69	NO	-
93	ZINC00974321	235	-40.63	NO	-
94	ZINC03859813	1551	-40.62	NO	-
95	ZINC00634454	44	-40.61	NO	-
96	ZINC02762803	910	-40.61	NO	-
97	ZINC03232896	1051	-40.56	NO	-
98	ZINC01793463	489	-40.54	NO	-
99	ZINC02751526	897	-40.53	NO	-
100	ZINC03816461	1404	-40.52	NO	-
101	ZINC01749388	468	-40.46	NO	-
102	ZINC00930539	211	-40.41	NO	-
103	ZINC02326251	683	-40.39	NO	-
104	ZINC04633621	2080	-40.3	NO	-
105	ZINC01551242	420	-40.27	NO	-
106	ZINC04442060	1996	-40.18	NO	-
107	ZINC04631119	44	-40.17	YES	7
108	ZINC04631051	54	-40.11	YES	12
109	ZINC03815848	22	-40.09	YES	7
110	ZINC03856061	1516	-40.09	NO	-
111	ZINC04631020	3	-40.09	YES	1
112	ZINC03857822	1527	-40.08	NO	-
113	ZINC03426314	1184	-40.06	NO	-
114	ZINC02655432	821	-40.04	NO	-
115	ZINC02448286	770	-40.03	NO	-
116	ZINC03282802	1086	-40.02	NO	-
117	ZINC03820063	1427	-40.02	NO	-
118	ZINC03344024	1128	-40.01	NO	-
119	ZINC03969772	1753	-39.97	NO	-
120	ZINC00850881	175	-39.96	NO	-
121	ZINC04235411	1976	-39.95	NO	-
122	ZINC02247104	641	-39.94	NO	-
123	ZINC00850882	177	-39.9	NO	-
124	ZINC03857169	1519	-39.89	NO	-
125	ZINC03871672	1605	-39.89	NO	-
126	ZINC03987406	1885	-39.88	NO	-
127	ZINC03545147	1308	-39.86	NO	-
128	ZINC00726366	85	-39.85	NO	-
129	ZINC02881332	976	-39.8	NO	-
130	ZINC00864923	189	-39.78	NO	-
131	ZINC01896065	522	-39.76	NO	-
132	ZINC00833314	168	-39.75	NO	-
133	ZINC03987856	1894	-39.72	NO	-
134	ZINC01329653	353	-39.7	NO	-
135	ZINC02203523	603	-39.67	NO	-
136	ZINC03815604	52	-39.64	YES	11
137	ZINC03938248	1689	-39.63	NO	-
138	ZINC03969709	1752	-39.53	NO	-
139	ZINC00827834	165	-39.5	NO	-
140	ZINC03800048	1396	-39.49	NO	-
141	ZINC04455862	2007	-39.49	NO	-
142	ZINC03816860	1406	-39.46	NO	-
143	ZINC03819224	1418	-39.41	NO	-
144	ZINC02807609	938	-39.4	NO	-
145	ZINC03451160	1208	-39.35	NO	-
146	ZINC03867242	1569	-39.31	NO	-
147	ZINC00589946	11	-39.28	NO	-
148	ZINC01474499	384	-39.28	NO	-
149	ZINC01725900	453	-39.28	NO	-
150	ZINC01797132	497	-39.27	NO	-
151	ZINC03820064	1429	-39.26	NO	-
152	ZINC00632459	38	-39.22	NO	-
153	ZINC02047781	38	-39.2	YES	7
154	ZINC03519669	1261	-39.2	NO	-
155	ZINC01012527	247	-39.19	NO	-
156	ZINC03476762	1236	-39.16	NO	-
157	ZINC03970165	1767	-39.16	NO	-
158	ZINC03854810	1504	-39.12	NO	-
159	ZINC03545167	1309	-39.07	NO	-
160	ZINC03350493	1134	-39.05	NO	-
161	ZINC03802013	1397	-39.05	NO	-
162	ZINC02764284	920	-39.02	NO	-
163	ZINC04481598	2091	-39.02	NO	-
164	ZINC00662964	65	-39.01	NO	-
165	ZINC03970162	1764	-38.95	NO	-
166	ZINC03169686	1016	-38.92	NO	-
167	ZINC01953699	557	-38.89	NO	-
168	ZINC02259893	647	-38.83	NO	-
169	ZINC03850462	1489	-38.82	NO	-
170	ZINC00593668	15	-38.81	NO	-
171	ZINC03269484	1079	-38.81	NO	-
172	ZINC03519808	1264	-38.81	NO	-
173	ZINC03302870	1102	-38.79	NO	-
174	ZINC02385251	726	-38.77	NO	-
175	ZINC01601692	429	-38.76	NO	-
176	ZINC01492501	392	-38.74	NO	-
177	ZINC03819945	1425	-38.73	NO	-
178	ZINC03307417	1104	-38.72	NO	-
179	ZINC02655433	822	-38.69	NO	-
180	ZINC03238795	1059	-38.68	NO	-
181	ZINC03970164	1766	-38.66	NO	-
182	ZINC01444546	369	-38.62	NO	-
183	ZINC03433760	1189	-38.59	NO	-
184	ZINC03937181	1680	-38.59	NO	-
185	ZINC01896517	524	-38.57	NO	-
186	ZINC01462074	378	-38.54	NO	-
187	ZINC03987402	1884	-38.49	NO	-
188	ZINC01462073	377	-38.43	NO	-
189	ZINC02447096	766	-38.43	NO	-
190	ZINC01770959	481	-38.41	NO	-
191	ZINC03867243	1571	-38.41	NO	-
192	ZINC03831885	53	-38.4	YES	12
193	ZINC02284709	658	-38.39	NO	-
194	ZINC03952937	1717	-38.35	NO	-
195	ZINC04464901	2021	-38.34	NO	-
196	ZINC04631137	26	-38.34	YES	7
197	ZINC03977156	1828	-38.31	NO	-
198	ZINC03858973	1537	-38.3	NO	-
199	ZINC01953649	554	-38.27	NO	-
200	ZINC02762782	909	-38.26	NO	-
201	ZINC04631162	56	-38.23	YES	13
202	ZINC03209777	1031	-38.22	NO	-
203	ZINC02236415	631	-38.2	NO	-
204	ZINC03992027	1906	-38.2	NO	-
205	ZINC01049693	251	-38.19	NO	-
206	ZINC04631128	27	-38.17	YES	7
207	ZINC03629962	1376	-38.13	NO	-
208	ZINC03938550	1690	-38.12	NO	-
209	ZINC00606347	28	-38.08	NO	-
210	ZINC03866962	1565	-38.03	NO	-
211	ZINC02403448	737	-38.02	NO	-
212	ZINC03977098	1823	-38.01	NO	-
213	ZINC00632464	40	-38.0	NO	-
214	ZINC01012525	246	-38.0	NO	-
215	ZINC03147128	1012	-38.0	NO	-
216	ZINC03312254	1106	-38.0	NO	-
217	ZINC04468359	2038	-38.0	NO	-
218	ZINC01953717	561	-37.98	NO	-
219	ZINC04408720	2090	-37.96	NO	-
220	ZINC03815573	48	-37.94	YES	8
221	ZINC03213627	1034	-37.91	NO	-
222	ZINC02365854	707	-37.9	NO	-
223	ZINC02767036	925	-37.86	NO	-
224	ZINC01454744	372	-37.85	NO	-
225	ZINC03922681	1665	-37.83	NO	-
226	ZINC03969774	1755	-37.83	NO	-
227	ZINC00953846	227	-37.79	NO	-
228	ZINC00864077	188	-37.78	NO	-
229	ZINC01256528	326	-37.78	NO	-
230	ZINC01052173	256	-37.76	NO	-
231	ZINC03519807	1263	-37.76	NO	-
232	ZINC03545363	1311	-37.76	NO	-
233	ZINC03977110	1824	-37.76	NO	-
234	ZINC03868979	1604	-37.73	NO	-
235	ZINC03534520	1298	-37.72	NO	-
236	ZINC01426269	361	-37.69	NO	-
237	ZINC02337131	689	-37.68	NO	-
238	ZINC00773814	98	-37.67	NO	-
239	ZINC02635796	805	-37.67	NO	-
240	ZINC03455080	1213	-37.67	NO	-
241	ZINC04631085	39	-37.67	YES	7
242	ZINC03890920	1633	-37.66	NO	-
243	ZINC01421671	360	-37.64	NO	-
244	ZINC03919816	1648	-37.64	NO	-
245	ZINC00958353	230	-37.63	NO	-
246	ZINC03973160	1793	-37.6	NO	-
247	ZINC00626144	36	-37.56	NO	-
248	ZINC03815850	23	-37.55	YES	7
249	ZINC02374118	714	-37.54	NO	-
250	ZINC01501737	396	-37.51	NO	-
251	ZINC00998899	241	-37.5	NO	-
252	ZINC03368855	1145	-37.48	NO	-
253	ZINC03614156	1373	-37.47	NO	-
254	ZINC00864037	187	-37.44	NO	-
255	ZINC03462562	1223	-37.44	NO	-
256	ZINC01464799	379	-37.41	NO	-
257	ZINC02415107	738	-37.41	NO	-
258	ZINC03960430	1729	-37.4	NO	-
259	ZINC03922670	1656	-37.38	NO	-
260	ZINC00806045	115	-37.36	NO	-
261	ZINC00837814	172	-37.34	NO	-
262	ZINC01839599	502	-37.33	NO	-
263	ZINC03969985	1762	-37.33	NO	-
264	ZINC02202833	601	-37.32	NO	-
265	ZINC02447372	768	-37.31	NO	-
266	ZINC02645685	811	-37.28	NO	-
267	ZINC04442057	1995	-37.27	NO	-
268	ZINC03977647	1838	-37.26	NO	-
269	ZINC00863828	185	-37.21	NO	-
270	ZINC02655554	825	-37.21	NO	-
271	ZINC03986329	1875	-37.21	NO	-
272	ZINC01490687	389	-37.2	NO	-
273	ZINC01432407	362	-37.19	NO	-
274	ZINC02265049	648	-37.18	NO	-
275	ZINC03334594	1118	-37.18	NO	-
276	ZINC03791107	61	-37.12	YES	18
277	ZINC01617699	436	-37.11	NO	-
278	ZINC02704934	841	-37.11	NO	-
279	ZINC03788857	1392	-37.11	NO	-
280	ZINC03543032	1302	-37.1	NO	-
281	ZINC01223750	318	-37.09	NO	-
282	ZINC03175833	1017	-37.09	NO	-
283	ZINC00928795	210	-37.08	NO	-
284	ZINC03868466	1599	-37.03	NO	-
285	ZINC00654694	58	-37.02	NO	-
286	ZINC02226905	627	-37.02	NO	-
287	ZINC01851708	508	-37.0	NO	-
288	ZINC04631205	19	-37.0	YES	7
289	ZINC01049746	254	-36.98	NO	-
290	ZINC01473843	382	-36.96	NO	-
291	ZINC00955047	228	-36.95	NO	-
292	ZINC03372587	1147	-36.95	NO	-
293	ZINC04627912	2074	-36.94	NO	-
294	ZINC02393449	732	-36.92	NO	-
295	ZINC00626019	32	-36.91	NO	-
296	ZINC03987782	1892	-36.91	NO	-
297	ZINC01064384	269	-36.9	NO	-
298	ZINC00726393	88	-36.89	NO	-
299	ZINC03061541	1000	-36.88	NO	-
300	ZINC03465045	1226	-36.85	NO	-
301	ZINC01001400	242	-36.84	NO	-
302	ZINC03639403	1379	-36.84	NO	-
303	ZINC03889701	1622	-36.84	NO	-
304	ZINC02642231	808	-36.81	NO	-
305	ZINC03231963	1049	-36.79	NO	-
306	ZINC03867144	1566	-36.78	NO	-
307	ZINC03969775	1756	-36.75	NO	-
308	ZINC04474260	2055	-36.75	NO	-
309	ZINC03339525	1121	-36.74	NO	-
310	ZINC04147396	1959	-36.74	NO	-
311	ZINC02255503	644	-36.73	NO	-
312	ZINC03605686	1360	-36.73	NO	-
313	ZINC03968540	1737	-36.72	NO	-
314	ZINC01542209	408	-36.71	NO	-
315	ZINC04631048	31	-36.7	YES	7
316	ZINC03926485	1669	-36.68	NO	-
317	ZINC04528785	2062	-36.68	NO	-
318	ZINC01796674	493	-36.66	NO	-
319	ZINC03962723	1735	-36.66	NO	-
320	ZINC04466084	2029	-36.66	NO	-
321	ZINC02642233	809	-36.64	NO	-
322	ZINC04628531	2076	-36.64	NO	-
323	ZINC02520026	775	-36.62	NO	-
324	ZINC00706758	80	-36.61	NO	-
325	ZINC03573896	1339	-36.58	NO	-
326	ZINC00915711	207	-36.56	NO	-
327	ZINC03819676	1419	-36.56	NO	-
328	ZINC03460552	1219	-36.55	NO	-
329	ZINC00695486	73	-36.54	NO	-
330	ZINC03922212	1650	-36.54	NO	-
331	ZINC02022312	578	-36.53	NO	-
332	ZINC03238798	1060	-36.52	NO	-
333	ZINC03868856	1603	-36.52	NO	-
334	ZINC03982821	1867	-36.52	NO	-
335	ZINC02970238	992	-36.51	NO	-
336	ZINC01958267	565	-36.5	NO	-
337	ZINC02712436	851	-36.5	NO	-
338	ZINC00863829	186	-36.49	NO	-
339	ZINC03993224	1926	-36.49	NO	-
340	ZINC04631194	63	-36.49	YES	19
341	ZINC03222964	1042	-36.48	NO	-
342	ZINC03545191	1310	-36.47	NO	-
343	ZINC02748596	894	-36.46	NO	-
344	ZINC00654526	55	-36.45	NO	-
345	ZINC01922799	542	-36.45	NO	-
346	ZINC02712427	844	-36.44	NO	-
347	ZINC03544340	1305	-36.44	NO	-
348	ZINC04631035	9	-36.41	YES	1
349	ZINC03460731	1220	-36.36	NO	-
350	ZINC03513575	1259	-36.36	NO	-
351	ZINC02385457	727	-36.34	NO	-
352	ZINC03868465	1598	-36.34	NO	-
353	ZINC02752615	900	-36.33	NO	-
354	ZINC04451434	2006	-36.33	NO	-
355	ZINC03356669	1136	-36.32	NO	-
356	ZINC03973108	1792	-36.32	NO	-
357	ZINC03859398	1549	-36.31	NO	-
358	ZINC03100201	1005	-36.3	NO	-
359	ZINC03335059	1119	-36.3	NO	-
360	ZINC01049705	252	-36.29	NO	-
361	ZINC01904230	529	-36.28	NO	-
362	ZINC03545364	1312	-36.27	NO	-
363	ZINC02318842	679	-36.26	NO	-
364	ZINC03859071	1543	-36.25	NO	-
365	ZINC04402529	1991	-36.25	NO	-
366	ZINC00730116	89	-36.22	NO	-
367	ZINC03889417	1618	-36.22	NO	-
368	ZINC00695582	76	-36.21	NO	-
369	ZINC03977143	1827	-36.19	NO	-
370	ZINC00930567	213	-36.18	NO	-
371	ZINC03975087	1808	-36.18	NO	-
372	ZINC03573817	1332	-36.17	NO	-
373	ZINC00687509	71	-36.15	NO	-
374	ZINC00930585	215	-36.15	NO	-
375	ZINC02935817	986	-36.13	NO	-
376	ZINC03544167	1304	-36.13	NO	-
377	ZINC03573898	1340	-36.13	NO	-
378	ZINC01952475	553	-36.12	NO	-
379	ZINC03351502	1135	-36.12	NO	-
380	ZINC04631175	35	-36.12	YES	7
381	ZINC00842746	173	-36.09	NO	-
382	ZINC01076718	272	-36.09	NO	-
383	ZINC02203550	604	-36.09	NO	-
384	ZINC02336329	688	-36.08	NO	-
385	ZINC03348881	1133	-36.07	NO	-
386	ZINC00654696	59	-36.06	NO	-
387	ZINC01287832	344	-36.05	NO	-
388	ZINC03855096	1509	-36.05	NO	-
389	ZINC02152138	591	-36.04	NO	-
390	ZINC03466482	1228	-36.04	NO	-
391	ZINC04631078	42	-36.02	YES	7
392	ZINC04631129	28	-36.01	YES	7
393	ZINC01989221	566	-35.99	NO	-
394	ZINC03346785	1131	-35.98	NO	-
395	ZINC03972173	1787	-35.94	NO	-
396	ZINC03857824	1528	-35.93	NO	-
397	ZINC01080767	279	-35.91	NO	-
398	ZINC02449164	771	-35.9	NO	-
399	ZINC03302224	1101	-35.9	NO	-
400	ZINC04466268	2031	-35.9	NO	-
401	ZINC01444512	368	-35.89	NO	-
402	ZINC03538137	1299	-35.89	NO	-
403	ZINC03973231	1794	-35.89	NO	-
404	ZINC04631047	47	-35.89	YES	7
405	ZINC02377006	721	-35.88	NO	-
406	ZINC03819902	1421	-35.87	NO	-
407	ZINC03411677	1178	-35.86	NO	-
408	ZINC03462558	1222	-35.85	NO	-
409	ZINC03528944	1291	-35.85	NO	-
410	ZINC03876064	1610	-35.85	NO	-
411	ZINC00992974	240	-35.84	NO	-
412	ZINC03490228	1246	-35.84	NO	-
413	ZINC04631044	33	-35.84	YES	7
414	ZINC01420929	358	-35.83	NO	-
415	ZINC03974977	1806	-35.83	NO	-
416	ZINC04628221	2075	-35.83	NO	-
417	ZINC03486950	1242	-35.82	NO	-
418	ZINC00591277	12	-35.8	NO	-
419	ZINC00949961	226	-35.79	NO	-
420	ZINC03975093	1811	-35.79	NO	-
421	ZINC04507228	2058	-35.77	NO	-
422	ZINC00638913	47	-35.76	NO	-
423	ZINC01885917	512	-35.76	NO	-
424	ZINC01922791	541	-35.75	NO	-
425	ZINC00626142	35	-35.74	NO	-
426	ZINC02451833	772	-35.73	NO	-
427	ZINC03252521	1076	-35.73	NO	-
428	ZINC03605699	1361	-35.73	NO	-
429	ZINC02712434	850	-35.71	NO	-
430	ZINC04631140	18	-35.71	YES	7
431	ZINC02712430	846	-35.7	NO	-
432	ZINC01953702	558	-35.67	NO	-
433	ZINC03288165	1088	-35.67	NO	-
434	ZINC04450543	2003	-35.67	NO	-
435	ZINC03339459	1120	-35.66	NO	-
436	ZINC01121308	301	-35.64	NO	-
437	ZINC01921049	533	-35.64	NO	-
438	ZINC01432408	363	-35.63	NO	-
439	ZINC01331350	354	-35.6	NO	-
440	ZINC02958707	990	-35.6	NO	-
441	ZINC01001401	243	-35.58	NO	-
442	ZINC01049776	255	-35.58	NO	-
443	ZINC01922825	543	-35.57	NO	-
444	ZINC03270510	1081	-35.57	NO	-
445	ZINC03889246	1613	-35.57	NO	-
446	ZINC03856062	1517	-35.56	NO	-
447	ZINC03974432	1798	-35.56	NO	-
448	ZINC03991438	1905	-35.56	NO	-
449	ZINC00915739	208	-35.53	NO	-
450	ZINC03980159	1847	-35.53	NO	-
451	ZINC03400665	1159	-35.52	NO	-
452	ZINC03028082	997	-35.51	NO	-
453	ZINC03922206	1649	-35.49	NO	-
454	ZINC02712432	848	-35.48	NO	-
455	ZINC03522126	1284	-35.48	NO	-
456	ZINC02717765	883	-35.47	NO	-
457	ZINC04176124	1972	-35.47	NO	-
458	ZINC01270821	330	-35.46	NO	-
459	ZINC03818722	1417	-35.45	NO	-
460	ZINC02374126	715	-35.44	NO	-
461	ZINC00948204	225	-35.4	NO	-
462	ZINC02267663	651	-35.39	NO	-
463	ZINC00863805	184	-35.37	NO	-
464	ZINC00911820	206	-35.37	NO	-
465	ZINC00655991	60	-35.36	NO	-
466	ZINC03987783	1893	-35.36	NO	-
467	ZINC00655993	61	-35.35	NO	-
468	ZINC01170165	313	-35.35	NO	-
469	ZINC01287268	341	-35.35	NO	-
470	ZINC02028182	579	-35.34	NO	-
471	ZINC03384945	1154	-35.34	NO	-
472	ZINC00623136	29	-35.33	NO	-
473	ZINC02374376	716	-35.33	NO	-
474	ZINC03968739	1743	-35.33	NO	-
475	ZINC01713262	449	-35.31	NO	-
476	ZINC03220038	1039	-35.3	NO	-
477	ZINC01923316	546	-35.29	NO	-
478	ZINC01440822	367	-35.28	NO	-
479	ZINC01748601	467	-35.28	NO	-
480	ZINC00882562	198	-35.27	NO	-
481	ZINC03457664	1216	-35.27	NO	-
482	ZINC03552752	1317	-35.27	NO	-
483	ZINC03490899	1250	-35.26	NO	-
484	ZINC03982822	1868	-35.25	NO	-
485	ZINC03892732	1637	-35.24	NO	-
486	ZINC02323195	681	-35.22	NO	-
487	ZINC04470245	2051	-35.22	NO	-
488	ZINC02637393	807	-35.21	NO	-
489	ZINC03069049	1002	-35.2	NO	-
490	ZINC02655351	820	-35.19	NO	-
491	ZINC03454656	1212	-35.19	NO	-
492	ZINC03522125	1283	-35.19	NO	-
493	ZINC04474122	2054	-35.19	NO	-
494	ZINC01750110	471	-35.18	NO	-
495	ZINC03526082	1289	-35.18	NO	-
496	ZINC02664906	834	-35.16	NO	-
497	ZINC03974864	1804	-35.16	NO	-
498	ZINC01080478	278	-35.15	NO	-
499	ZINC03969877	1759	-35.15	NO	-
500	ZINC03977307	1832	-35.15	NO	-
501	ZINC02862166	962	-35.14	NO	-
502	ZINC03490295	1248	-35.13	NO	-
503	ZINC03596383	1353	-35.13	NO	-
504	ZINC00711777	81	-35.11	NO	-
505	ZINC00806243	117	-35.11	NO	-
506	ZINC01080768	280	-35.11	NO	-
507	ZINC02633561	803	-35.11	NO	-
508	ZINC02622179	793	-35.1	NO	-
509	ZINC02764064	918	-35.1	NO	-
510	ZINC00833300	167	-35.09	NO	-
511	ZINC03552751	1316	-35.09	NO	-
512	ZINC04414120	1993	-35.08	NO	-
513	ZINC03962721	1734	-35.07	NO	-
514	ZINC03466486	1229	-35.05	NO	-
515	ZINC00891798	201	-35.04	NO	-
516	ZINC01502380	399	-35.01	NO	-
517	ZINC02617304	787	-35.01	NO	-
518	ZINC04287530	1982	-35.01	NO	-
519	ZINC03941148	1698	-34.99	NO	-
520	ZINC01501742	397	-34.97	NO	-
521	ZINC02447475	769	-34.97	NO	-
522	ZINC03987700	1891	-34.97	NO	-
523	ZINC02208076	611	-34.95	NO	-
524	ZINC02627970	795	-34.95	NO	-
525	ZINC01088867	285	-34.93	NO	-
526	ZINC01752528	476	-34.92	NO	-
527	ZINC03980160	1849	-34.92	NO	-
528	ZINC01588368	428	-34.91	NO	-
529	ZINC00695584	78	-34.9	NO	-
530	ZINC04631156	62	-34.9	YES	19
531	ZINC03867225	1567	-34.89	NO	-
532	ZINC02763523	913	-34.88	NO	-
533	ZINC03452380	1211	-34.88	NO	-
534	ZINC01895774	520	-34.87	NO	-
535	ZINC01420930	359	-34.86	NO	-
536	ZINC02005158	570	-34.86	NO	-
537	ZINC02218596	622	-34.86	NO	-
538	ZINC00634370	41	-34.83	NO	-
539	ZINC01953670	556	-34.83	NO	-
540	ZINC03344351	1130	-34.83	NO	-
541	ZINC03348655	1132	-34.82	NO	-
542	ZINC02265260	650	-34.81	NO	-
543	ZINC02238482	632	-34.8	NO	-
544	ZINC00626022	34	-34.79	NO	-
545	ZINC02840393	944	-34.79	NO	-
546	ZINC02861072	960	-34.79	NO	-
547	ZINC03201118	1028	-34.79	NO	-
548	ZINC03214347	1036	-34.79	NO	-
549	ZINC03437510	1192	-34.79	NO	-
550	ZINC01490749	12	-34.78	YES	4
551	ZINC02072205	582	-34.78	NO	-
552	ZINC03605801	1363	-34.77	NO	-
553	ZINC01287833	345	-34.75	NO	-
554	ZINC03809836	1401	-34.75	NO	-
555	ZINC04469961	2050	-34.75	NO	-
556	ZINC02871567	968	-34.74	NO	-
557	ZINC03488406	1245	-34.74	NO	-
558	ZINC04342948	1987	-34.74	NO	-
559	ZINC02202741	600	-34.73	NO	-
560	ZINC03431123	1186	-34.73	NO	-
561	ZINC00695583	77	-34.72	NO	-
562	ZINC02203009	602	-34.72	NO	-
563	ZINC02655491	823	-34.72	NO	-
564	ZINC01287269	342	-34.7	NO	-
565	ZINC02655514	824	-34.7	NO	-
566	ZINC02686535	838	-34.7	NO	-
567	ZINC00654531	57	-34.69	NO	-
568	ZINC02636334	806	-34.68	NO	-
569	ZINC04631169	32	-34.68	YES	7
570	ZINC03521357	1282	-34.66	NO	-
571	ZINC02655557	826	-34.63	NO	-
572	ZINC00605331	27	-34.62	NO	-
573	ZINC01922662	535	-34.62	NO	-
574	ZINC03185845	1019	-34.62	NO	-
575	ZINC01076725	273	-34.61	NO	-
576	ZINC03312252	1105	-34.6	NO	-
577	ZINC02807643	939	-34.59	NO	-
578	ZINC03969680	1751	-34.59	NO	-
579	ZINC03922228	1651	-34.58	NO	-
580	ZINC01953706	559	-34.57	NO	-
581	ZINC02208716	613	-34.57	NO	-
582	ZINC02203732	605	-34.54	NO	-
583	ZINC02221941	624	-34.54	NO	-
584	ZINC02841581	946	-34.54	NO	-
585	ZINC02193265	596	-34.53	NO	-
586	ZINC02624838	794	-34.53	NO	-
587	ZINC01076844	275	-34.52	NO	-
588	ZINC02258830	646	-34.52	NO	-
589	ZINC02520171	776	-34.52	NO	-
590	ZINC03494662	1252	-34.52	NO	-
591	ZINC03816394	1403	-34.52	NO	-
592	ZINC00943105	219	-34.51	NO	-
593	ZINC03504575	1257	-34.5	NO	-
594	ZINC03154786	1013	-34.49	NO	-
595	ZINC03867670	1583	-34.49	NO	-
596	ZINC03980826	1862	-34.49	NO	-
597	ZINC02381696	724	-34.48	NO	-
598	ZINC01083718	283	-34.47	NO	-
599	ZINC04469925	2048	-34.47	NO	-
600	ZINC02712491	862	-34.46	NO	-
601	ZINC02200547	598	-34.45	NO	-
602	ZINC03437507	1191	-34.45	NO	-
603	ZINC03866713	1558	-34.45	NO	-
604	ZINC01511304	401	-34.44	NO	-
605	ZINC03520529	1266	-34.44	NO	-
606	ZINC03990802	1901	-34.42	NO	-
607	ZINC03456434	1214	-34.41	NO	-
608	ZINC03867488	1575	-34.41	NO	-
609	ZINC02785427	932	-34.4	NO	-
610	ZINC03448483	1207	-34.4	NO	-
611	ZINC03521177	1278	-34.4	NO	-
612	ZINC04328901	1983	-34.4	NO	-
613	ZINC01077069	277	-34.39	NO	-
614	ZINC03943357	1709	-34.36	NO	-
615	ZINC03980053	1845	-34.36	NO	-
616	ZINC02629853	798	-34.35	NO	-
617	ZINC03445325	1203	-34.35	NO	-
618	ZINC03605459	1359	-34.35	NO	-
619	ZINC00948183	223	-34.34	NO	-
620	ZINC03410396	1176	-34.32	NO	-
621	ZINC01815895	498	-34.31	NO	-
622	ZINC01085713	284	-34.3	NO	-
623	ZINC03975088	1809	-34.3	NO	-
624	ZINC03209380	1030	-34.29	NO	-
625	ZINC03241970	1067	-34.29	NO	-
626	ZINC03408162	1173	-34.29	NO	-
627	ZINC04631071	2	-34.29	YES	1
628	ZINC03600330	1357	-34.28	NO	-
629	ZINC03980170	1853	-34.26	NO	-
630	ZINC00654528	56	-34.25	NO	-
631	ZINC01303836	349	-34.25	NO	-
632	ZINC01612764	431	-34.25	NO	-
633	ZINC00930541	212	-34.22	NO	-
634	ZINC04631167	0	-34.22	YES	1
635	ZINC00834809	169	-34.21	NO	-
636	ZINC03410399	1177	-34.21	NO	-
637	ZINC03573765	1326	-34.21	NO	-
638	ZINC01662942	440	-34.2	NO	-
639	ZINC02441228	754	-34.2	NO	-
640	ZINC02443934	762	-34.2	NO	-
641	ZINC02643452	810	-34.2	NO	-
642	ZINC03343974	1127	-34.2	NO	-
643	ZINC04000922	1941	-34.2	NO	-
644	ZINC03975091	1810	-34.19	NO	-
645	ZINC02763761	915	-34.18	NO	-
646	ZINC00837459	171	-34.17	NO	-
647	ZINC02216697	619	-34.15	NO	-
648	ZINC03432515	1187	-34.15	NO	-
649	ZINC03521176	1277	-34.15	NO	-
650	ZINC04528776	2061	-34.15	NO	-
651	ZINC01049718	253	-34.13	NO	-
652	ZINC03867563	1579	-34.13	NO	-
653	ZINC01233378	323	-34.12	NO	-
654	ZINC01922779	539	-34.12	NO	-
655	ZINC03284643	1087	-34.12	NO	-
656	ZINC03405887	1166	-34.12	NO	-
657	ZINC04631019	8	-34.12	YES	1
658	ZINC01953714	560	-34.11	NO	-
659	ZINC03815585	49	-34.11	YES	9
660	ZINC03213802	1035	-34.1	NO	-
661	ZINC03558174	1318	-34.09	NO	-
662	ZINC02712574	878	-34.08	NO	-
663	ZINC00771138	97	-34.07	NO	-
664	ZINC02375530	718	-34.07	NO	-
665	ZINC00806047	116	-34.06	NO	-
666	ZINC03359797	1139	-34.05	NO	-
667	ZINC03479032	1238	-34.04	NO	-
668	ZINC00876452	193	-34.03	NO	-
669	ZINC03533294	1294	-34.03	NO	-
670	ZINC03851736	1499	-34.03	NO	-
671	ZINC04633762	2082	-34.03	NO	-
672	ZINC03951088	1716	-34.02	NO	-
673	ZINC03442506	1200	-34.0	NO	-
674	ZINC01076982	276	-33.99	NO	-
675	ZINC03444798	1201	-33.99	NO	-
676	ZINC02331699	685	-33.98	NO	-
677	ZINC03439726	1196	-33.95	NO	-
678	ZINC03855154	1515	-33.95	NO	-
679	ZINC00774863	99	-33.94	NO	-
680	ZINC01923474	547	-33.93	NO	-
681	ZINC03858437	1534	-33.93	NO	-
682	ZINC04469791	2047	-33.93	NO	-
683	ZINC03987858	1896	-33.92	NO	-
684	ZINC04474647	2056	-33.9	NO	-
685	ZINC02443297	760	-33.89	NO	-
686	ZINC03577028	1345	-33.89	NO	-
687	ZINC03855090	1507	-33.89	NO	-
688	ZINC03860003	1552	-33.89	NO	-
689	ZINC03969899	1760	-33.89	NO	-
690	ZINC01107378	293	-33.88	NO	-
691	ZINC03201013	1027	-33.85	NO	-
692	ZINC03519670	1262	-33.85	NO	-
693	ZINC03970269	1769	-33.85	NO	-
694	ZINC04631018	34	-33.85	YES	7
695	ZINC01485557	387	-33.84	NO	-
696	ZINC03438737	1193	-33.84	NO	-
697	ZINC03937577	1685	-33.84	NO	-
698	ZINC02979014	993	-33.83	NO	-
699	ZINC01894188	518	-33.81	NO	-
700	ZINC02785426	931	-33.81	NO	-
701	ZINC01270342	329	-33.8	NO	-
702	ZINC01794200	490	-33.8	NO	-
703	ZINC03478210	1237	-33.79	NO	-
704	ZINC04627811	2073	-33.78	NO	-
705	ZINC00818704	146	-33.77	NO	-
706	ZINC02907972	984	-33.77	NO	-
707	ZINC02444357	763	-33.76	NO	-
708	ZINC03573823	1336	-33.76	NO	-
709	ZINC01923563	550	-33.75	NO	-
710	ZINC01989484	567	-33.75	NO	-
711	ZINC03993229	1927	-33.75	NO	-
712	ZINC02764549	924	-33.74	NO	-
713	ZINC02228062	628	-33.73	NO	-
714	ZINC03410240	1175	-33.73	NO	-
715	ZINC03970536	1774	-33.73	NO	-
716	ZINC02218598	623	-33.72	NO	-
717	ZINC03866847	1561	-33.7	NO	-
718	ZINC02376542	719	-33.69	NO	-
719	ZINC02207238	609	-33.66	NO	-
720	ZINC00762021	94	-33.65	NO	-
721	ZINC01923553	549	-33.65	NO	-
722	ZINC03859013	1541	-33.65	NO	-
723	ZINC03867347	1572	-33.64	NO	-
724	ZINC03408107	1171	-33.63	NO	-
725	ZINC03522733	1286	-33.63	NO	-
726	ZINC04469928	2049	-33.63	NO	-
727	ZINC01708141	447	-33.62	NO	-
728	ZINC01923479	548	-33.62	NO	-
729	ZINC03270919	1083	-33.62	NO	-
730	ZINC02146209	590	-33.61	NO	-
731	ZINC03490231	1247	-33.61	NO	-
732	ZINC03892816	1643	-33.61	NO	-
733	ZINC04464566	2018	-33.61	NO	-
734	ZINC01797129	495	-33.6	NO	-
735	ZINC03928139	1675	-33.6	NO	-
736	ZINC04231822	1974	-33.6	NO	-
737	ZINC03980294	1859	-33.59	NO	-
738	ZINC04148820	1965	-33.59	NO	-
739	ZINC03558520	1319	-33.57	NO	-
740	ZINC03974857	1802	-33.56	NO	-
741	ZINC01996788	569	-33.55	NO	-
742	ZINC03531548	1292	-33.51	NO	-
743	ZINC03422577	1183	-33.5	NO	-
744	ZINC02386467	728	-33.49	NO	-
745	ZINC03408104	1170	-33.46	NO	-
746	ZINC04400623	1990	-33.46	NO	-
747	ZINC03402746	1162	-33.45	NO	-
748	ZINC03972929	1788	-33.45	NO	-
749	ZINC01064381	268	-33.44	NO	-
750	ZINC03854741	1502	-33.43	NO	-
751	ZINC01055112	259	-33.42	NO	-
752	ZINC01099389	292	-33.42	NO	-
753	ZINC04148818	1962	-33.42	NO	-
754	ZINC02790774	933	-33.4	NO	-
755	ZINC04631054	30	-33.4	YES	7
756	ZINC02779752	929	-33.39	NO	-
757	ZINC04467715	2034	-33.39	NO	-
758	ZINC01748262	463	-33.38	NO	-
759	ZINC02369549	710	-33.38	NO	-
760	ZINC02800817	934	-33.38	NO	-
761	ZINC03968740	1744	-33.38	NO	-
762	ZINC04460532	2009	-33.38	NO	-
763	ZINC04465697	2026	-33.38	NO	-
764	ZINC03977158	1829	-33.37	NO	-
765	ZINC03850835	1491	-33.36	NO	-
766	ZINC00942814	217	-33.35	NO	-
767	ZINC02443879	761	-33.35	NO	-
768	ZINC04231913	1975	-33.35	NO	-
769	ZINC00599268	20	-33.34	NO	-
770	ZINC01793460	487	-33.34	NO	-
771	ZINC03065889	1001	-33.34	NO	-
772	ZINC03469571	1232	-33.34	NO	-
773	ZINC03538149	1300	-33.34	NO	-
774	ZINC02748289	893	-33.33	NO	-
775	ZINC03444901	1202	-33.33	NO	-
776	ZINC00588653	10	-33.32	NO	-
777	ZINC02745940	889	-33.32	NO	-
778	ZINC03369257	1146	-33.32	NO	-
779	ZINC03571241	1325	-33.31	NO	-
780	ZINC03993161	1920	-33.31	NO	-
781	ZINC03993222	1924	-33.31	NO	-
782	ZINC02632162	801	-33.3	NO	-
783	ZINC04631077	25	-33.3	YES	7
784	ZINC04633226	2078	-33.3	NO	-
785	ZINC03974415	1797	-33.29	NO	-
786	ZINC03399672	1158	-33.28	NO	-
787	ZINC03970605	1776	-33.28	NO	-
788	ZINC00726389	86	-33.25	NO	-
789	ZINC01479401	386	-33.24	NO	-
790	ZINC02629854	799	-33.24	NO	-
791	ZINC02746375	892	-33.24	NO	-
792	ZINC03519657	1260	-33.24	NO	-
793	ZINC00588651	7	-33.23	NO	-
794	ZINC01922668	536	-33.23	NO	-
795	ZINC01841355	505	-33.22	NO	-
796	ZINC03496934	1255	-33.22	NO	-
797	ZINC03662992	1380	-33.21	NO	-
798	ZINC03520463	1265	-33.2	NO	-
799	ZINC03945466	1712	-33.2	NO	-
800	ZINC03977142	1826	-33.19	NO	-
801	ZINC03520809	1270	-33.18	NO	-
802	ZINC03573798	1331	-33.18	NO	-
803	ZINC03599428	1355	-33.18	NO	-
804	ZINC02691771	839	-33.17	NO	-
805	ZINC02869165	966	-33.17	NO	-
806	ZINC03977111	1825	-33.17	NO	-
807	ZINC04631069	24	-33.17	YES	7
808	ZINC04631113	29	-33.17	YES	7
809	ZINC01062738	267	-33.15	NO	-
810	ZINC01746566	462	-33.14	NO	-
811	ZINC01953668	555	-33.13	NO	-
812	ZINC03980050	1843	-33.12	NO	-
813	ZINC03358727	1137	-33.1	NO	-
814	ZINC03464291	1225	-33.1	NO	-
815	ZINC02323197	682	-33.09	NO	-
816	ZINC03488276	1244	-33.09	NO	-
817	ZINC00599266	18	-33.08	NO	-
818	ZINC02879008	972	-33.08	NO	-
819	ZINC03980168	1851	-33.06	NO	-
820	ZINC03229166	1045	-33.05	NO	-
821	ZINC03467881	1230	-33.04	NO	-
822	ZINC03867989	1596	-33.04	NO	-
823	ZINC01922675	538	-33.02	NO	-
824	ZINC03212331	1032	-33.02	NO	-
825	ZINC03822272	1457	-33.02	NO	-
826	ZINC00892429	202	-33.01	NO	-
827	ZINC03891122	1634	-33.01	NO	-
828	ZINC01748444	464	-33.0	NO	-
829	ZINC02631218	800	-32.99	NO	-
830	ZINC03206567	1029	-32.98	NO	-
831	ZINC03974978	1807	-32.98	NO	-
832	ZINC02192594	595	-32.97	NO	-
833	ZINC02203907	606	-32.97	NO	-
834	ZINC03631187	1378	-32.97	NO	-
835	ZINC02618801	790	-32.96	NO	-
836	ZINC03966468	1736	-32.96	NO	-
837	ZINC03890146	1625	-32.95	NO	-
838	ZINC04631097	1	-32.94	YES	1
839	ZINC02265117	649	-32.93	NO	-
840	ZINC03891124	1636	-32.93	NO	-
841	ZINC01770953	479	-32.91	NO	-
842	ZINC02522395	777	-32.91	NO	-
843	ZINC02745941	890	-32.91	NO	-
844	ZINC03320537	1111	-32.91	NO	-
845	ZINC03890363	1629	-32.91	NO	-
846	ZINC03997178	1933	-32.91	NO	-
847	ZINC01120520	300	-32.89	NO	-
848	ZINC01691837	443	-32.89	NO	-
849	ZINC01546062	412	-32.87	NO	-
850	ZINC03404695	1165	-32.87	NO	-
851	ZINC03498044	1256	-32.87	NO	-
852	ZINC02712494	865	-32.85	NO	-
853	ZINC03868581	1600	-32.85	NO	-
854	ZINC03969876	1758	-32.85	NO	-
855	ZINC00818708	150	-32.84	NO	-
856	ZINC02907970	983	-32.84	NO	-
857	ZINC03340161	1125	-32.84	NO	-
858	ZINC00599926	21	-32.82	NO	-
859	ZINC00818687	122	-32.82	NO	-
860	ZINC04631073	40	-32.82	YES	7
861	ZINC00687566	72	-32.81	NO	-
862	ZINC01434171	364	-32.8	NO	-
863	ZINC02650028	813	-32.8	NO	-
864	ZINC03295016	1096	-32.8	NO	-
865	ZINC03821014	1447	-32.8	NO	-
866	ZINC03855100	1510	-32.8	NO	-
867	ZINC02769153	928	-32.79	NO	-
868	ZINC03588543	1352	-32.79	NO	-
869	ZINC01789886	484	-32.78	NO	-
870	ZINC03257604	1077	-32.77	NO	-
871	ZINC03407051	1167	-32.77	NO	-
872	ZINC03977160	1830	-32.77	NO	-
873	ZINC01547296	413	-32.76	NO	-
874	ZINC02660197	829	-32.76	NO	-
875	ZINC03301795	1100	-32.76	NO	-
876	ZINC01263600	327	-32.75	NO	-
877	ZINC01553599	426	-32.75	NO	-
878	ZINC03543033	1303	-32.75	NO	-
879	ZINC03788838	1389	-32.75	NO	-
880	ZINC00593014	13	-32.72	NO	-
881	ZINC02628211	796	-32.72	NO	-
882	ZINC03213215	1033	-32.71	NO	-
883	ZINC03239512	1062	-32.71	NO	-
884	ZINC04464117	2012	-32.71	NO	-
885	ZINC01922790	540	-32.7	NO	-
886	ZINC00992973	239	-32.69	NO	-
887	ZINC03962528	1733	-32.69	NO	-
888	ZINC01410928	357	-32.68	NO	-
889	ZINC02818880	940	-32.68	NO	-
890	ZINC03419467	1182	-32.68	NO	-
891	ZINC03463415	1224	-32.68	NO	-
892	ZINC03987569	1890	-32.68	NO	-
893	ZINC03334198	1117	-32.67	NO	-
894	ZINC04409405	1992	-32.67	NO	-
895	ZINC02767755	927	-32.66	NO	-
896	ZINC03605804	1364	-32.66	NO	-
897	ZINC03867606	1581	-32.66	NO	-
898	ZINC04464393	2016	-32.66	NO	-
899	ZINC01548756	418	-32.65	NO	-
900	ZINC02634709	804	-32.65	NO	-
901	ZINC02712421	842	-32.65	NO	-
902	ZINC03993209	1921	-32.65	NO	-
903	ZINC01274002	333	-32.64	NO	-
904	ZINC03339532	1122	-32.64	NO	-
905	ZINC02216701	620	-32.6	NO	-
906	ZINC02653373	816	-32.6	NO	-
907	ZINC03820748	1435	-32.6	NO	-
908	ZINC03521233	1280	-32.59	NO	-
909	ZINC00695551	74	-32.58	NO	-
910	ZINC03980827	1863	-32.58	NO	-
911	ZINC03969776	1757	-32.55	NO	-
912	ZINC04443606	2000	-32.55	NO	-
913	ZINC02355250	699	-32.54	NO	-
914	ZINC03445346	1204	-32.54	NO	-
915	ZINC00852502	178	-32.53	NO	-
916	ZINC03926836	1670	-32.53	NO	-
917	ZINC03959464	1728	-32.53	NO	-
918	ZINC04179384	1973	-32.53	NO	-
919	ZINC02744823	887	-32.52	NO	-
920	ZINC00818707	148	-32.51	NO	-
921	ZINC02619398	791	-32.51	NO	-
922	ZINC04464983	2022	-32.51	NO	-
923	ZINC03433125	1188	-32.5	NO	-
924	ZINC04631072	41	-32.5	YES	7
925	ZINC02345061	691	-32.49	NO	-
926	ZINC03982816	1866	-32.49	NO	-
927	ZINC03486534	1241	-32.48	NO	-
928	ZINC03828845	1480	-32.48	NO	-
929	ZINC03960431	1730	-32.47	NO	-
930	ZINC03466431	1227	-32.45	NO	-
931	ZINC02098701	583	-32.44	NO	-
932	ZINC02871568	969	-32.44	NO	-
933	ZINC03980172	1855	-32.44	NO	-
934	ZINC01275092	334	-32.43	NO	-
935	ZINC01440819	366	-32.43	NO	-
936	ZINC03408159	1172	-32.42	NO	-
937	ZINC04631158	55	-32.41	YES	13
938	ZINC02016004	577	-32.4	NO	-
939	ZINC02764528	923	-32.4	NO	-
940	ZINC03926462	1668	-32.4	NO	-
941	ZINC04442071	1997	-32.4	NO	-
942	ZINC03243878	1071	-32.39	NO	-
943	ZINC03533358	1295	-32.39	NO	-
944	ZINC01544045	411	-32.38	NO	-
945	ZINC03528566	1290	-32.37	NO	-
946	ZINC01076729	274	-32.36	NO	-
947	ZINC01836092	500	-32.36	NO	-
948	ZINC02858499	956	-32.36	NO	-
949	ZINC04081432	1952	-32.36	NO	-
950	ZINC02712433	849	-32.35	NO	-
951	ZINC03821339	1455	-32.34	NO	-
952	ZINC03974853	1801	-32.34	NO	-
953	ZINC01922832	544	-32.33	NO	-
954	ZINC02218120	621	-32.33	NO	-
955	ZINC03378212	1148	-32.33	NO	-
956	ZINC03488209	1243	-32.32	NO	-
957	ZINC03939601	1694	-32.32	NO	-
958	ZINC03889298	1617	-32.3	NO	-
959	ZINC01748591	465	-32.29	NO	-
960	ZINC02453154	773	-32.29	NO	-
961	ZINC02876741	971	-32.29	NO	-
962	ZINC04464072	2011	-32.29	NO	-
963	ZINC04107083	1957	-32.27	NO	-
964	ZINC03456436	1215	-32.26	NO	-
965	ZINC01656014	439	-32.25	NO	-
966	ZINC02622048	792	-32.25	NO	-
967	ZINC03820860	1442	-32.25	NO	-
968	ZINC03987956	1898	-32.25	NO	-
969	ZINC00876454	195	-32.24	NO	-
970	ZINC04631063	5	-32.24	YES	1
971	ZINC02854536	954	-32.23	NO	-
972	ZINC02284711	660	-32.22	NO	-
973	ZINC03986315	1874	-32.22	NO	-
974	ZINC02198314	597	-32.21	NO	-
975	ZINC01947869	552	-32.19	NO	-
976	ZINC03314263	1107	-32.19	NO	-
977	ZINC04465905	2027	-32.19	NO	-
978	ZINC02375454	717	-32.18	NO	-
979	ZINC03230298	1047	-32.18	NO	-
980	ZINC03573821	1334	-32.18	NO	-
981	ZINC03992713	1908	-32.17	NO	-
982	ZINC03980795	1860	-32.16	NO	-
983	ZINC04464349	2015	-32.16	NO	-
984	ZINC00948184	224	-32.15	NO	-
985	ZINC02275295	653	-32.15	NO	-
986	ZINC02712422	843	-32.15	NO	-
987	ZINC04529075	2064	-32.15	NO	-
988	ZINC01092150	287	-32.14	NO	-
989	ZINC02746374	891	-32.13	NO	-
990	ZINC03975981	1815	-32.13	NO	-
991	ZINC02836938	943	-32.11	NO	-
992	ZINC03521356	1281	-32.11	NO	-
993	ZINC03867397	1573	-32.11	NO	-
994	ZINC03820616	1432	-32.1	NO	-
995	ZINC03599427	1354	-32.09	NO	-
996	ZINC00833294	166	-32.08	NO	-
997	ZINC03520808	1269	-32.08	NO	-
998	ZINC03531549	1293	-32.08	NO	-
999	ZINC03819838	1420	-32.08	NO	-
1000	ZINC01225898	319	-32.06	NO	-
1001	ZINC03972942	1791	-32.04	NO	-
1002	ZINC03609995	1370	-32.03	NO	-
1003	ZINC04633763	2083	-32.02	NO	-
1004	ZINC03538399	1301	-32.01	NO	-
1005	ZINC03578625	1347	-32.01	NO	-
1006	ZINC03824679	1472	-32.01	NO	-
1007	ZINC03380216	1150	-31.99	NO	-
1008	ZINC02762931	912	-31.98	NO	-
1009	ZINC01435828	365	-31.97	NO	-
1010	ZINC02246224	639	-31.97	NO	-
1011	ZINC02327425	684	-31.97	NO	-
1012	ZINC03855117	1514	-31.97	NO	-
1013	ZINC03974850	1800	-31.97	NO	-
1014	ZINC04336962	1986	-31.97	NO	-
1015	ZINC02712428	845	-31.96	NO	-
1016	ZINC04529088	2065	-31.96	NO	-
1017	ZINC03340164	1126	-31.94	NO	-
1018	ZINC01342445	355	-31.93	NO	-
1019	ZINC02541613	779	-31.93	NO	-
1020	ZINC00992971	237	-31.92	NO	-
1021	ZINC01839601	504	-31.92	NO	-
1022	ZINC03980290	1857	-31.91	NO	-
1023	ZINC03270977	1084	-31.9	NO	-
1024	ZINC00930579	214	-31.89	NO	-
1025	ZINC00576547	2	-31.88	NO	-
1026	ZINC03230138	1046	-31.88	NO	-
1027	ZINC00796571	107	-31.87	NO	-
1028	ZINC00818690	128	-31.85	NO	-
1029	ZINC01873986	510	-31.85	NO	-
1030	ZINC00942820	218	-31.84	NO	-
1031	ZINC03318384	1109	-31.84	NO	-
1032	ZINC01287281	343	-31.83	NO	-
1033	ZINC02522628	778	-31.82	NO	-
1034	ZINC01955538	562	-31.8	NO	-
1035	ZINC02903572	981	-31.8	NO	-
1036	ZINC03992768	1910	-31.8	NO	-
1037	ZINC02632319	802	-31.79	NO	-
1038	ZINC02660773	830	-31.79	NO	-
1039	ZINC02381793	725	-31.78	NO	-
1040	ZINC03986939	1881	-31.78	NO	-
1041	ZINC01287230	339	-31.77	NO	-
1042	ZINC03520904	1272	-31.77	NO	-
1043	ZINC03573767	1327	-31.77	NO	-
1044	ZINC03889655	1621	-31.77	NO	-
1045	ZINC02204048	607	-31.76	NO	-
1046	ZINC03415673	1179	-31.76	NO	-
1047	ZINC03457667	1217	-31.74	NO	-
1048	ZINC03361195	1141	-31.73	NO	-
1049	ZINC01539449	405	-31.72	NO	-
1050	ZINC02957275	989	-31.72	NO	-
1051	ZINC00639322	48	-31.71	NO	-
1052	ZINC04631039	7	-31.71	YES	1
1053	ZINC03293077	1091	-31.7	NO	-
1054	ZINC03452235	1209	-31.7	NO	-
1055	ZINC02712488	859	-31.69	NO	-
1056	ZINC02903420	980	-31.69	NO	-
1057	ZINC04468475	2042	-31.69	NO	-
1058	ZINC00801801	114	-31.68	NO	-
1059	ZINC02212538	614	-31.68	NO	-
1060	ZINC03971912	1783	-31.68	NO	-
1061	ZINC03520785	1267	-31.67	NO	-
1062	ZINC03819914	1423	-31.65	NO	-
1063	ZINC03476007	1235	-31.64	NO	-
1064	ZINC04470311	2053	-31.63	NO	-
1065	ZINC03222965	1043	-31.62	NO	-
1066	ZINC01923297	545	-31.61	NO	-
1067	ZINC03217204	1038	-31.6	NO	-
1068	ZINC02442404	757	-31.59	NO	-
1069	ZINC04465030	2023	-31.59	NO	-
1070	ZINC03586078	1351	-31.58	NO	-
1071	ZINC03815892	1402	-31.58	NO	-
1072	ZINC03889355	2088	-31.58	NO	-
1073	ZINC00992972	238	-31.57	NO	-
1074	ZINC02958769	991	-31.57	NO	-
1075	ZINC04631143	17	-31.57	YES	7
1076	ZINC03249916	1075	-31.56	NO	-
1077	ZINC02762072	907	-31.55	NO	-
1078	ZINC02388395	731	-31.54	NO	-
1079	ZINC00588191	6	-31.53	NO	-
1080	ZINC04463416	2010	-31.53	NO	-
1081	ZINC00863804	183	-31.52	NO	-
1082	ZINC03112416	1007	-31.52	NO	-
1083	ZINC03112743	1008	-31.52	NO	-
1084	ZINC03973373	1796	-31.52	NO	-
1085	ZINC02754594	903	-31.51	NO	-
1086	ZINC03970604	1775	-31.51	NO	-
1087	ZINC03995292	1932	-31.5	NO	-
1088	ZINC00958352	229	-31.49	NO	-
1089	ZINC01242962	325	-31.49	NO	-
1090	ZINC01501815	398	-31.49	NO	-
1091	ZINC04090797	1954	-31.49	NO	-
1092	ZINC01885920	513	-31.48	NO	-
1093	ZINC01911614	530	-31.48	NO	-
1094	ZINC02753447	902	-31.48	NO	-
1095	ZINC00660977	64	-31.47	NO	-
1096	ZINC03799481	1395	-31.46	NO	-
1097	ZINC04470309	2052	-31.46	NO	-
1098	ZINC01922673	537	-31.45	NO	-
1099	ZINC03232415	1050	-31.44	NO	-
1100	ZINC03992714	1909	-31.44	NO	-
1101	ZINC02361932	703	-31.43	NO	-
1102	ZINC03277403	1085	-31.43	NO	-
1103	ZINC03630413	1377	-31.43	NO	-
1104	ZINC03815601	60	-31.43	YES	17
1105	ZINC01494212	2087	-31.42	NO	-
1106	ZINC02367730	709	-31.41	NO	-
1107	ZINC02668766	836	-31.41	NO	-
1108	ZINC00712846	2086	-31.4	NO	-
1109	ZINC00779667	103	-31.4	NO	-
1110	ZINC04089467	1953	-31.4	NO	-
1111	ZINC04528761	2060	-31.4	NO	-
1112	ZINC01956052	564	-31.36	NO	-
1113	ZINC02320793	680	-31.35	NO	-
1114	ZINC03468348	1231	-31.35	NO	-
1115	ZINC04001003	1943	-31.35	NO	-
1116	ZINC03976315	1817	-31.34	NO	-
1117	ZINC00624198	30	-31.33	NO	-
1118	ZINC00892792	203	-31.31	NO	-
1119	ZINC03859255	1546	-31.29	NO	-
1120	ZINC01002392	244	-31.28	NO	-
1121	ZINC03221553	1041	-31.28	NO	-
1122	ZINC03573822	1335	-31.28	NO	-
1123	ZINC03828712	1479	-31.27	NO	-
1124	ZINC02846324	947	-31.25	NO	-
1125	ZINC03484163	1239	-31.25	NO	-
1126	ZINC03976298	1816	-31.25	NO	-
1127	ZINC01904106	528	-31.24	NO	-
1128	ZINC04465100	2024	-31.24	NO	-
1129	ZINC00600823	23	-31.23	NO	-
1130	ZINC03445459	1206	-31.22	NO	-
1131	ZINC03839234	1483	-31.22	NO	-
1132	ZINC00722137	83	-31.21	NO	-
1133	ZINC03225447	1044	-31.21	NO	-
1134	ZINC03969348	1746	-31.21	NO	-
1135	ZINC03969773	1754	-31.21	NO	-
1136	ZINC03605727	1362	-31.19	NO	-
1137	ZINC04465595	2025	-31.18	NO	-
1138	ZINC02840823	945	-31.15	NO	-
1139	ZINC02907934	982	-31.15	NO	-
1140	ZINC03402179	1160	-31.15	NO	-
1141	ZINC02224046	626	-31.14	NO	-
1142	ZINC00655995	62	-31.12	NO	-
1143	ZINC01135841	308	-31.11	NO	-
1144	ZINC03605824	1365	-31.09	NO	-
1145	ZINC00798428	110	-31.08	NO	-
1146	ZINC01902490	527	-31.08	NO	-
1147	ZINC02208401	612	-31.07	NO	-
1148	ZINC03859184	1544	-31.07	NO	-
1149	ZINC03889290	1616	-31.06	NO	-
1150	ZINC03971910	1781	-31.06	NO	-
1151	ZINC03867492	1576	-31.05	NO	-
1152	ZINC03972931	1789	-31.05	NO	-
1153	ZINC02296577	665	-31.04	NO	-
1154	ZINC02215677	618	-31.03	NO	-
1155	ZINC01746446	459	-31.02	NO	-
1156	ZINC03380789	1151	-31.01	NO	-
1157	ZINC03320238	1110	-31.0	NO	-
1158	ZINC02649142	812	-30.99	NO	-
1159	ZINC02800940	935	-30.99	NO	-
1160	ZINC03987562	1889	-30.99	NO	-
1161	ZINC00820807	158	-30.98	NO	-
1162	ZINC03980825	1861	-30.98	NO	-
1163	ZINC01723937	452	-30.97	NO	-
1164	ZINC02445362	764	-30.97	NO	-
1165	ZINC02363808	704	-30.96	NO	-
1166	ZINC03995179	1930	-30.95	NO	-
1167	ZINC03971917	1785	-30.94	NO	-
1168	ZINC01748595	466	-30.93	NO	-
1169	ZINC04529345	2068	-30.92	NO	-
1170	ZINC00884795	199	-30.91	NO	-
1171	ZINC01083524	282	-30.91	NO	-
1172	ZINC04252072	1978	-30.9	NO	-
1173	ZINC03329775	1115	-30.88	NO	-
1174	ZINC04157660	1970	-30.88	NO	-
1175	ZINC03820864	1444	-30.86	NO	-
1176	ZINC03892734	1639	-30.86	NO	-
1177	ZINC03340040	1123	-30.85	NO	-
1178	ZINC01242961	324	-30.84	NO	-
1179	ZINC03230335	1048	-30.84	NO	-
1180	ZINC03380014	1149	-30.84	NO	-
1181	ZINC03765104	1383	-30.84	NO	-
1182	ZINC00764212	96	-30.83	NO	-
1183	ZINC03866712	1557	-30.83	NO	-
1184	ZINC03983333	1870	-30.83	NO	-
1185	ZINC00722133	82	-30.8	NO	-
1186	ZINC01474117	383	-30.8	NO	-
1187	ZINC02299368	670	-30.8	NO	-
1188	ZINC00637983	46	-30.78	NO	-
1189	ZINC01619259	437	-30.78	NO	-
1190	ZINC02857742	955	-30.78	NO	-
1191	ZINC04492406	2057	-30.78	NO	-
1192	ZINC01055130	261	-30.77	NO	-
1193	ZINC01302065	348	-30.77	NO	-
1194	ZINC02657162	827	-30.76	NO	-
1195	ZINC02134132	589	-30.74	NO	-
1196	ZINC02369783	711	-30.74	NO	-
1197	ZINC03845572	1485	-30.73	NO	-
1198	ZINC02652214	815	-30.72	NO	-
1199	ZINC02762506	908	-30.72	NO	-
1200	ZINC03340041	1124	-30.72	NO	-
1201	ZINC03407396	1168	-30.71	NO	-
1202	ZINC01055322	263	-30.7	NO	-
1203	ZINC03817060	1410	-30.7	NO	-
1204	ZINC01920704	532	-30.69	NO	-
1205	ZINC03521232	1279	-30.69	NO	-
1206	ZINC03522732	1285	-30.69	NO	-
1207	ZINC02417433	739	-30.68	NO	-
1208	ZINC03240663	1065	-30.68	NO	-
1209	ZINC02865535	964	-30.66	NO	-
1210	ZINC03383043	1152	-30.66	NO	-
1211	ZINC01099387	291	-30.65	NO	-
1212	ZINC02956620	988	-30.65	NO	-
1213	ZINC03975190	1814	-30.65	NO	-
1214	ZINC03983691	1871	-30.64	NO	-
1215	ZINC00779665	102	-30.63	NO	-
1216	ZINC04156041	1967	-30.63	NO	-
1217	ZINC00599267	19	-30.62	NO	-
1218	ZINC03968570	1738	-30.6	NO	-
1219	ZINC03671841	1382	-30.59	NO	-
1220	ZINC00818686	120	-30.58	NO	-
1221	ZINC02880090	975	-30.57	NO	-
1222	ZINC03492513	1251	-30.57	NO	-
1223	ZINC02764114	919	-30.56	NO	-
1224	ZINC03457753	1218	-30.56	NO	-
1225	ZINC00588180	5	-30.55	NO	-
1226	ZINC00602537	24	-30.55	NO	-
1227	ZINC02308373	674	-30.55	NO	-
1228	ZINC03194194	1022	-30.54	NO	-
1229	ZINC03970494	2089	-30.54	NO	-
1230	ZINC02247353	642	-30.53	NO	-
1231	ZINC03403677	1163	-30.53	NO	-
1232	ZINC03890499	1631	-30.53	NO	-
1233	ZINC00644800	54	-30.52	NO	-
1234	ZINC03892736	1641	-30.51	NO	-
1235	ZINC04400051	1989	-30.51	NO	-
1236	ZINC01055134	262	-30.5	NO	-
1237	ZINC02712449	854	-30.5	NO	-
1238	ZINC03521076	1275	-30.5	NO	-
1239	ZINC02712492	863	-30.49	NO	-
1240	ZINC00818700	138	-30.48	NO	-
1241	ZINC01956045	563	-30.48	NO	-
1242	ZINC03600294	1356	-30.48	NO	-
1243	ZINC00722141	84	-30.47	NO	-
1244	ZINC02764448	922	-30.47	NO	-
1245	ZINC03245790	1073	-30.47	NO	-
1246	ZINC01544041	409	-30.45	NO	-
1247	ZINC03404231	1164	-30.45	NO	-
1248	ZINC00656978	63	-30.44	NO	-
1249	ZINC00588177	4	-30.43	NO	-
1250	ZINC03818166	1416	-30.41	NO	-
1251	ZINC02740743	886	-30.39	NO	-
1252	ZINC00695552	75	-30.38	NO	-
1253	ZINC02394466	734	-30.37	NO	-
1254	ZINC01783156	483	-30.35	NO	-
1255	ZINC03520903	1271	-30.34	NO	-
1256	ZINC02660875	831	-30.33	NO	-
1257	ZINC02661093	832	-30.33	NO	-
1258	ZINC00986521	236	-30.32	NO	-
1259	ZINC03294998	1094	-30.31	NO	-
1260	ZINC03854811	1505	-30.31	NO	-
1261	ZINC03993210	1922	-30.29	NO	-
1262	ZINC01092149	286	-30.27	NO	-
1263	ZINC02712496	867	-30.26	NO	-
1264	ZINC04468188	2036	-30.26	NO	-
1265	ZINC03892815	1642	-30.25	NO	-
1266	ZINC02133697	588	-30.23	NO	-
1267	ZINC01494284	394	-30.22	NO	-
1268	ZINC02712448	853	-30.22	NO	-
1269	ZINC04622819	2071	-30.22	NO	-
1270	ZINC02726270	884	-30.21	NO	-
1271	ZINC00820811	160	-30.18	NO	-
1272	ZINC01294933	347	-30.18	NO	-
1273	ZINC03199485	1025	-30.18	NO	-
1274	ZINC04631056	6	-30.18	YES	1
1275	ZINC02350356	692	-30.17	NO	-
1276	ZINC02912521	985	-30.17	NO	-
1277	ZINC03260156	1078	-30.17	NO	-
1278	ZINC00930590	216	-30.16	NO	-
1279	ZINC00836645	170	-30.14	NO	-
1280	ZINC03559070	1320	-30.14	NO	-
1281	ZINC01073882	271	-30.13	NO	-
1282	ZINC01790855	485	-30.13	NO	-
1283	ZINC02712431	847	-30.12	NO	-
1284	ZINC03991370	1904	-30.11	NO	-
1285	ZINC03849940	1487	-30.1	NO	-
1286	ZINC03892861	1644	-30.09	NO	-
1287	ZINC01890505	515	-30.08	NO	-
1288	ZINC02579074	782	-30.07	NO	-
1289	ZINC03383837	1153	-30.07	NO	-
1290	ZINC01454743	371	-30.06	NO	-
1291	ZINC02801784	936	-30.06	NO	-
1292	ZINC00799922	112	-30.04	NO	-
1293	ZINC02782079	930	-30.04	NO	-
1294	ZINC02861073	961	-30.04	NO	-
1295	ZINC03867785	1591	-30.04	NO	-
1296	ZINC02221945	625	-30.02	NO	-
1297	ZINC02712524	877	-30.02	NO	-
1298	ZINC03363998	1142	-30.02	NO	-
1299	ZINC02750701	896	-30.0	NO	-
1300	ZINC03857219	1520	-30.0	NO	-
1301	ZINC03295003	1095	-29.98	NO	-
1302	ZINC03445349	1205	-29.97	NO	-
1303	ZINC02428379	747	-29.96	NO	-
1304	ZINC01547302	414	-29.95	NO	-
1305	ZINC01551476	421	-29.95	NO	-
1306	ZINC03892735	1640	-29.95	NO	-
1307	ZINC02305377	672	-29.94	NO	-
1308	ZINC03977403	1833	-29.94	NO	-
1309	ZINC01730680	455	-29.92	NO	-
1310	ZINC03866902	1564	-29.92	NO	-
1311	ZINC03969349	1747	-29.92	NO	-
1312	ZINC03775169	1385	-29.89	NO	-
1313	ZINC04465930	2028	-29.89	NO	-
1314	ZINC00945699	222	-29.88	NO	-
1315	ZINC02653497	817	-29.88	NO	-
1316	ZINC04101629	1956	-29.88	NO	-
1317	ZINC01492359	391	-29.86	NO	-
1318	ZINC02654850	818	-29.86	NO	-
1319	ZINC02749750	895	-29.86	NO	-
1320	ZINC03977535	1836	-29.83	NO	-
1321	ZINC01719602	450	-29.82	NO	-
1322	ZINC03857095	1518	-29.82	NO	-
1323	ZINC03986314	1873	-29.82	NO	-
1324	ZINC02366703	708	-29.81	NO	-
1325	ZINC03190768	1020	-29.81	NO	-
1326	ZINC03605917	1366	-29.81	NO	-
1327	ZINC03868159	1597	-29.81	NO	-
1328	ZINC03939455	1693	-29.81	NO	-
1329	ZINC03199486	1026	-29.8	NO	-
1330	ZINC00538264	0	-29.79	NO	-
1331	ZINC00820812	161	-29.79	NO	-
1332	ZINC03971915	1784	-29.79	NO	-
1333	ZINC04520828	2059	-29.79	NO	-
1334	ZINC01278886	337	-29.78	NO	-
1335	ZINC02651068	814	-29.78	NO	-
1336	ZINC03013017	994	-29.78	NO	-
1337	ZINC03294858	1093	-29.78	NO	-
1338	ZINC03872130	1607	-29.78	NO	-
1339	ZINC03861792	1555	-29.77	NO	-
1340	ZINC02712636	879	-29.75	NO	-
1341	ZINC03441515	1199	-29.75	NO	-
1342	ZINC00959978	232	-29.74	NO	-
1343	ZINC04443603	1999	-29.73	NO	-
1344	ZINC03858082	1533	-29.72	NO	-
1345	ZINC03199484	1024	-29.7	NO	-
1346	ZINC03521027	1273	-29.69	NO	-
1347	ZINC02438873	751	-29.68	NO	-
1348	ZINC03244324	1072	-29.68	NO	-
1349	ZINC03940993	1697	-29.68	NO	-
1350	ZINC02246226	640	-29.67	NO	-
1351	ZINC03573768	1328	-29.67	NO	-
1352	ZINC00860653	182	-29.65	NO	-
1353	ZINC02712519	874	-29.64	NO	-
1354	ZINC01283335	338	-29.63	NO	-
1355	ZINC02246013	638	-29.62	NO	-
1356	ZINC03854809	1503	-29.62	NO	-
1357	ZINC03975161	1813	-29.62	NO	-
1358	ZINC00818691	130	-29.61	NO	-
1359	ZINC01110337	295	-29.6	NO	-
1360	ZINC03293722	1092	-29.6	NO	-
1361	ZINC01544043	410	-29.59	NO	-
1362	ZINC02358090	702	-29.59	NO	-
1363	ZINC02388065	730	-29.59	NO	-
1364	ZINC03296142	1098	-29.57	NO	-
1365	ZINC03828849	1481	-29.57	NO	-
1366	ZINC01109822	294	-29.55	NO	-
1367	ZINC02308715	675	-29.55	NO	-
1368	ZINC02752593	899	-29.55	NO	-
1369	ZINC02871619	970	-29.55	NO	-
1370	ZINC02617526	788	-29.54	NO	-
1371	ZINC03854920	1506	-29.53	NO	-
1372	ZINC04622927	2072	-29.53	NO	-
1373	ZINC01092152	288	-29.51	NO	-
1374	ZINC03954971	1725	-29.51	NO	-
1375	ZINC04254751	1979	-29.51	NO	-
1376	ZINC01226927	321	-29.5	NO	-
1377	ZINC01272857	331	-29.5	NO	-
1378	ZINC03663860	1381	-29.5	NO	-
1379	ZINC00890290	200	-29.47	NO	-
1380	ZINC01058449	266	-29.46	NO	-
1381	ZINC01119701	299	-29.46	NO	-
1382	ZINC02629128	797	-29.46	NO	-
1383	ZINC02801785	937	-29.46	NO	-
1384	ZINC03072995	1003	-29.45	NO	-
1385	ZINC00538490	1	-29.44	NO	-
1386	ZINC02427814	746	-29.44	NO	-
1387	ZINC02858500	957	-29.44	NO	-
1388	ZINC00792116	106	-29.42	NO	-
1389	ZINC03269592	1080	-29.41	NO	-
1390	ZINC02447310	767	-29.4	NO	-
1391	ZINC03358837	1138	-29.4	NO	-
1392	ZINC03418533	1180	-29.4	NO	-
1393	ZINC03470785	1234	-29.4	NO	-
1394	ZINC00754651	92	-29.39	NO	-
1395	ZINC03130382	1009	-29.39	NO	-
1396	ZINC03976369	1819	-29.39	NO	-
1397	ZINC03855114	1512	-29.38	NO	-
1398	ZINC00943704	220	-29.37	NO	-
1399	ZINC02760205	906	-29.37	NO	-
1400	ZINC03890913	1632	-29.37	NO	-
1401	ZINC03991273	1903	-29.37	NO	-
1402	ZINC03234088	1056	-29.36	NO	-
1403	ZINC01272859	332	-29.35	NO	-
1404	ZINC02760054	905	-29.35	NO	-
1405	ZINC02712639	880	-29.34	NO	-
1406	ZINC03822956	1464	-29.33	NO	-
1407	ZINC03867537	1577	-29.33	NO	-
1408	ZINC00818709	152	-29.32	NO	-
1409	ZINC02767416	926	-29.32	NO	-
1410	ZINC03823410	1471	-29.31	NO	-
1411	ZINC03889816	1623	-29.31	NO	-
1412	ZINC04096587	1955	-29.31	NO	-
1413	ZINC04464162	2013	-29.3	NO	-
1414	ZINC01922661	534	-29.27	NO	-
1415	ZINC04365845	1988	-29.27	NO	-
1416	ZINC02753084	901	-29.26	NO	-
1417	ZINC03365736	1143	-29.26	NO	-
1418	ZINC03816957	1408	-29.26	NO	-
1419	ZINC03866815	1559	-29.26	NO	-
1420	ZINC03991000	1902	-29.26	NO	-
1421	ZINC03238821	1061	-29.23	NO	-
1422	ZINC02762886	911	-29.22	NO	-
1423	ZINC01887234	514	-29.21	NO	-
1424	ZINC02604001	786	-29.21	NO	-
1425	ZINC00797120	109	-29.2	NO	-
1426	ZINC03573820	1333	-29.2	NO	-
1427	ZINC03494814	1253	-29.18	NO	-
1428	ZINC03496640	1254	-29.18	NO	-
1429	ZINC00754362	90	-29.17	NO	-
1430	ZINC02241223	633	-29.17	NO	-
1431	ZINC03889522	1619	-29.17	NO	-
1432	ZINC02241224	634	-29.16	NO	-
1433	ZINC03144880	1010	-29.16	NO	-
1434	ZINC03891123	1635	-29.16	NO	-
1435	ZINC00587714	3	-29.14	NO	-
1436	ZINC03866816	1560	-29.13	NO	-
1437	ZINC01006610	245	-29.12	NO	-
1438	ZINC03928140	1676	-29.11	NO	-
1439	ZINC01126895	304	-29.1	NO	-
1440	ZINC00808253	118	-29.09	NO	-
1441	ZINC01055117	260	-29.08	NO	-
1442	ZINC00818698	134	-29.07	NO	-
1443	ZINC01604428	430	-29.06	NO	-
1444	ZINC02386966	729	-29.06	NO	-
1445	ZINC01095488	290	-29.05	NO	-
1446	ZINC03973270	1795	-29.05	NO	-
1447	ZINC01287244	340	-29.04	NO	-
1448	ZINC04251762	1977	-29.04	NO	-
1449	ZINC03361130	1140	-29.03	NO	-
1450	ZINC03402665	1161	-29.03	NO	-
1451	ZINC00754681	93	-29.02	NO	-
1452	ZINC03303016	1103	-29.02	NO	-
1453	ZINC02594036	785	-28.99	NO	-
1454	ZINC00797117	108	-28.98	NO	-
1455	ZINC03859298	1547	-28.98	NO	-
1456	ZINC01055103	257	-28.96	NO	-
1457	ZINC01701929	446	-28.96	NO	-
1458	ZINC02371216	712	-28.95	NO	-
1459	ZINC03975126	1812	-28.94	NO	-
1460	ZINC03978834	1841	-28.94	NO	-
1461	ZINC02354596	696	-28.92	NO	-
1462	ZINC03232942	1052	-28.92	NO	-
1463	ZINC04000921	1940	-28.92	NO	-
1464	ZINC04282770	1981	-28.91	NO	-
1465	ZINC01542113	407	-28.9	NO	-
1466	ZINC04529249	2066	-28.89	NO	-
1467	ZINC02712500	868	-28.88	NO	-
1468	ZINC02299324	669	-28.87	NO	-
1469	ZINC03977702	1839	-28.87	NO	-
1470	ZINC03407463	1169	-28.86	NO	-
1471	ZINC04468659	2043	-28.85	NO	-
1472	ZINC01278054	336	-28.84	NO	-
1473	ZINC02752483	898	-28.84	NO	-
1474	ZINC03939678	1696	-28.84	NO	-
1475	ZINC02280955	656	-28.83	NO	-
1476	ZINC02546078	780	-28.83	NO	-
1477	ZINC03815611	14	-28.83	YES	5
1478	ZINC00818703	144	-28.81	NO	-
1479	ZINC01305718	351	-28.81	NO	-
1480	ZINC03578275	1346	-28.81	NO	-
1481	ZINC01752294	475	-28.8	NO	-
1482	ZINC03521077	1276	-28.8	NO	-
1483	ZINC02395413	735	-28.79	NO	-
1484	ZINC03221552	1040	-28.78	NO	-
1485	ZINC02712450	855	-28.77	NO	-
1486	ZINC00818701	140	-28.76	NO	-
1487	ZINC01490201	388	-28.76	NO	-
1488	ZINC01794409	491	-28.76	NO	-
1489	ZINC03982815	1865	-28.76	NO	-
1490	ZINC01947018	551	-28.74	NO	-
1491	ZINC03297441	1099	-28.74	NO	-
1492	ZINC01225901	320	-28.73	NO	-
1493	ZINC01134715	307	-28.72	NO	-
1494	ZINC03586073	1349	-28.72	NO	-
1495	ZINC02206589	608	-28.71	NO	-
1496	ZINC01472046	381	-28.7	NO	-
1497	ZINC04257389	1980	-28.7	NO	-
1498	ZINC01493707	393	-28.69	NO	-
1499	ZINC03851732	1497	-28.67	NO	-
1500	ZINC01132290	306	-28.66	NO	-
1501	ZINC03574154	1342	-28.66	NO	-
1502	ZINC03333314	1116	-28.65	NO	-
1503	ZINC01154669	311	-28.64	NO	-
1504	ZINC03199483	1023	-28.64	NO	-
1505	ZINC03944062	1710	-28.64	NO	-
1506	ZINC03972936	1790	-28.64	NO	-
1507	ZINC02165990	593	-28.63	NO	-
1508	ZINC03931879	1679	-28.63	NO	-
1509	ZINC00762870	95	-28.61	NO	-
1510	ZINC03828708	1477	-28.61	NO	-
1511	ZINC04631021	4	-28.61	YES	1
1512	ZINC00820481	156	-28.6	NO	-
1513	ZINC03608981	1369	-28.59	NO	-
1514	ZINC01305717	350	-28.57	NO	-
1515	ZINC04529062	2063	-28.57	NO	-
1516	ZINC03995180	1931	-28.54	NO	-
1517	ZINC03438914	1195	-28.52	NO	-
1518	ZINC02860838	959	-28.49	NO	-
1519	ZINC03976639	1821	-28.47	NO	-
1520	ZINC04000673	1936	-28.46	NO	-
1521	ZINC00799923	113	-28.45	NO	-
1522	ZINC01552516	423	-28.44	NO	-
1523	ZINC03867871	1595	-28.44	NO	-
1524	ZINC01113805	296	-28.42	NO	-
1525	ZINC03789716	1393	-28.42	NO	-
1526	ZINC03859679	1550	-28.42	NO	-
1527	ZINC01458108	375	-28.41	NO	-
1528	ZINC02763609	914	-28.4	NO	-
1529	ZINC02441883	756	-28.39	NO	-
1530	ZINC03918325	1647	-28.39	NO	-
1531	ZINC03995177	1928	-28.39	NO	-
1532	ZINC03954972	1726	-28.38	NO	-
1533	ZINC03986312	1872	-28.38	NO	-
1534	ZINC01220239	316	-28.37	NO	-
1535	ZINC03566923	1321	-28.36	NO	-
1536	ZINC03566925	1322	-28.36	NO	-
1537	ZINC01044295	249	-28.33	NO	-
1538	ZINC03857265	1521	-28.33	NO	-
1539	ZINC04443535	1998	-28.32	NO	-
1540	ZINC01552512	422	-28.3	NO	-
1541	ZINC03990075	1900	-28.3	NO	-
1542	ZINC03574156	1343	-28.29	NO	-
1543	ZINC03788848	1390	-28.29	NO	-
1544	ZINC03969217	1745	-28.28	NO	-
1545	ZINC03490508	1249	-28.26	NO	-
1546	ZINC03961907	1732	-28.23	NO	-
1547	ZINC02245993	637	-28.2	NO	-
1548	ZINC03859185	1545	-28.2	NO	-
1549	ZINC01881663	511	-28.19	NO	-
1550	ZINC03828707	1476	-28.19	NO	-
1551	ZINC00642505	53	-28.17	NO	-
1552	ZINC03569784	1323	-28.17	NO	-
1553	ZINC03930674	1678	-28.17	NO	-
1554	ZINC03968580	1740	-28.17	NO	-
1555	ZINC03368218	1144	-28.15	NO	-
1556	ZINC02417686	740	-28.14	NO	-
1557	ZINC02853364	951	-28.13	NO	-
1558	ZINC01083514	281	-28.09	NO	-
1559	ZINC02694929	840	-28.09	NO	-
1560	ZINC03817217	1411	-28.07	NO	-
1561	ZINC03993211	1923	-28.07	NO	-
1562	ZINC01539421	404	-28.04	NO	-
1563	ZINC02354069	695	-28.04	NO	-
1564	ZINC03441378	1198	-28.01	NO	-
1565	ZINC02712515	871	-28.0	NO	-
1566	ZINC02759883	904	-28.0	NO	-
1567	ZINC00640443	52	-27.99	NO	-
1568	ZINC01496604	395	-27.99	NO	-
1569	ZINC03928151	1677	-27.99	NO	-
1570	ZINC03938566	1692	-27.99	NO	-
1571	ZINC02244828	635	-27.98	NO	-
1572	ZINC02309709	676	-27.97	NO	-
1573	ZINC03619889	1375	-27.97	NO	-
1574	ZINC01172710	314	-27.96	NO	-
1575	ZINC00820222	155	-27.95	NO	-
1576	ZINC03948910	1715	-27.94	NO	-
1577	ZINC03968579	1739	-27.94	NO	-
1578	ZINC03295660	1097	-27.93	NO	-
1579	ZINC03386721	1157	-27.93	NO	-
1580	ZINC03992985	1913	-27.93	NO	-
1581	ZINC01455400	373	-27.92	NO	-
1582	ZINC03110756	1006	-27.92	NO	-
1583	ZINC03954969	1724	-27.9	NO	-
1584	ZINC02427690	745	-27.89	NO	-
1585	ZINC03854152	1500	-27.88	NO	-
1586	ZINC00754363	91	-27.87	NO	-
1587	ZINC00818699	136	-27.87	NO	-
1588	ZINC01139095	309	-27.87	NO	-
1589	ZINC01276170	335	-27.87	NO	-
1590	ZINC03857911	1529	-27.87	NO	-
1591	ZINC03974975	1805	-27.86	NO	-
1592	ZINC00877027	196	-27.84	NO	-
1593	ZINC03574148	1341	-27.82	NO	-
1594	ZINC03574164	1344	-27.82	NO	-
1595	ZINC03234009	1053	-27.81	NO	-
1596	ZINC03961311	1731	-27.81	NO	-
1597	ZINC02712447	852	-27.8	NO	-
1598	ZINC02901480	979	-27.8	NO	-
1599	ZINC03850279	1488	-27.77	NO	-
1600	ZINC01093294	289	-27.76	NO	-
1601	ZINC03241392	1066	-27.76	NO	-
1602	ZINC00860651	180	-27.75	NO	-
1603	ZINC01040941	248	-27.75	NO	-
1604	ZINC02400382	736	-27.74	NO	-
1605	ZINC02393714	733	-27.73	NO	-
1606	ZINC03815599	16	-27.73	YES	6
1607	ZINC02153612	592	-27.71	NO	-
1608	ZINC02207298	610	-27.71	NO	-
1609	ZINC03977508	1834	-27.7	NO	-
1610	ZINC03520786	1268	-27.68	NO	-
1611	ZINC01126401	303	-27.65	NO	-
1612	ZINC00678104	69	-27.64	NO	-
1613	ZINC03867870	1593	-27.63	NO	-
1614	ZINC03977703	1840	-27.62	NO	-
1615	ZINC01574129	427	-27.61	NO	-
1616	ZINC02437870	750	-27.61	NO	-
1617	ZINC03533359	1296	-27.61	NO	-
1618	ZINC03022605	996	-27.58	NO	-
1619	ZINC03938557	1691	-27.57	NO	-
1620	ZINC04529342	2067	-27.56	NO	-
1621	ZINC03430600	1185	-27.55	NO	-
1622	ZINC01750343	473	-27.53	NO	-
1623	ZINC03971981	1786	-27.53	NO	-
1624	ZINC04004864	1948	-27.52	NO	-
1625	ZINC00799919	111	-27.51	NO	-
1626	ZINC03533643	1297	-27.51	NO	-
1627	ZINC02618049	789	-27.49	NO	-
1628	ZINC03586075	1350	-27.49	NO	-
1629	ZINC03815610	13	-27.49	YES	5
1630	ZINC00822429	163	-27.47	NO	-
1631	ZINC03822954	1463	-27.47	NO	-
1632	ZINC02118615	587	-27.46	NO	-
1633	ZINC01893811	517	-27.45	NO	-
1634	ZINC01730023	454	-27.42	NO	-
1635	ZINC00820809	159	-27.39	NO	-
1636	ZINC00915870	209	-27.39	NO	-
1637	ZINC01507333	400	-27.39	NO	-
1638	ZINC03987499	1888	-27.39	NO	-
1639	ZINC01636084	438	-27.38	NO	-
1640	ZINC03513310	1258	-27.38	NO	-
1641	ZINC03522926	1287	-27.37	NO	-
1642	ZINC01548273	416	-27.36	NO	-
1643	ZINC04529347	2069	-27.36	NO	-
1644	ZINC02658665	828	-27.35	NO	-
1645	ZINC02891213	978	-27.32	NO	-
1646	ZINC03939674	1695	-27.3	NO	-
1647	ZINC03986594	1877	-27.29	NO	-
1648	ZINC01124874	302	-27.27	NO	-
1649	ZINC01455401	374	-27.26	NO	-
1650	ZINC03569785	1324	-27.26	NO	-
1651	ZINC02418464	741	-27.25	NO	-
1652	ZINC03858028	1532	-27.25	NO	-
1653	ZINC01694556	445	-27.23	NO	-
1654	ZINC04468366	2039	-27.23	NO	-
1655	ZINC02420872	744	-27.15	NO	-
1656	ZINC02712521	875	-27.13	NO	-
1657	ZINC03573785	1330	-27.13	NO	-
1658	ZINC00818702	142	-27.11	NO	-
1659	ZINC02712489	860	-27.07	NO	-
1660	ZINC00818710	154	-27.06	NO	-
1661	ZINC01539885	406	-27.06	NO	-
1662	ZINC01894248	519	-27.06	NO	-
1663	ZINC04000844	1938	-27.06	NO	-
1664	ZINC03968581	1741	-27.05	NO	-
1665	ZINC02418660	742	-27.01	NO	-
1666	ZINC01472045	380	-26.99	NO	-
1667	ZINC01750301	472	-26.97	NO	-
1668	ZINC01751172	474	-26.97	NO	-
1669	ZINC02871443	967	-26.97	NO	-
1670	ZINC04008344	1951	-26.97	NO	-
1671	ZINC02244829	636	-26.92	NO	-
1672	ZINC02274943	652	-26.91	NO	-
1673	ZINC03868668	1602	-26.91	NO	-
1674	ZINC04459964	2008	-26.91	NO	-
1675	ZINC01490939	390	-26.9	NO	-
1676	ZINC02215676	617	-26.89	NO	-
1677	ZINC02376733	720	-26.87	NO	-
1678	ZINC03977509	1835	-26.87	NO	-
1679	ZINC02442664	758	-26.86	NO	-
1680	ZINC03169467	1014	-26.86	NO	-
1681	ZINC03829133	1482	-26.86	NO	-
1682	ZINC03521028	1274	-26.84	NO	-
1683	ZINC00856539	179	-26.83	NO	-
1684	ZINC03826112	1473	-26.83	NO	-
1685	ZINC03324854	1113	-26.77	NO	-
1686	ZINC03914609	1646	-26.77	NO	-
1687	ZINC03970113	1763	-26.77	NO	-
1688	ZINC00818696	132	-26.75	NO	-
1689	ZINC01861200	509	-26.72	NO	-
1690	ZINC02439308	753	-26.71	NO	-
1691	ZINC04424454	1994	-26.71	NO	-
1692	ZINC04000547	1934	-26.68	NO	-
1693	ZINC01736151	456	-26.67	NO	-
1694	ZINC01911622	531	-26.67	NO	-
1695	ZINC00971866	233	-26.66	NO	-
1696	ZINC03969446	1748	-26.65	NO	-
1697	ZINC00820813	162	-26.63	NO	-
1698	ZINC03867776	1589	-26.63	NO	-
1699	ZINC02356458	700	-26.62	NO	-
1700	ZINC03435904	1190	-26.62	NO	-
1701	ZINC03807236	1399	-26.62	NO	-
1702	ZINC02745900	888	-26.61	NO	-
1703	ZINC03317313	1108	-26.59	NO	-
1704	ZINC03784842	1387	-26.57	NO	-
1705	ZINC01723658	451	-26.52	NO	-
1706	ZINC03605922	1367	-26.52	NO	-
1707	ZINC02446024	765	-26.51	NO	-
1708	ZINC02290847	661	-26.5	NO	-
1709	ZINC03954962	1720	-26.48	NO	-
1710	ZINC03823320	1469	-26.47	NO	-
1711	ZINC02867487	965	-26.44	NO	-
1712	ZINC03864386	1556	-26.44	NO	-
1713	ZINC02009860	575	-26.4	NO	-
1714	ZINC02655243	819	-26.4	NO	-
1715	ZINC03179194	1018	-26.4	NO	-
1716	ZINC02439307	752	-26.39	NO	-
1717	ZINC02308118	673	-26.36	NO	-
1718	ZINC02418661	743	-26.36	NO	-
1719	ZINC03890318	1627	-26.34	NO	-
1720	ZINC03954965	1721	-26.34	NO	-
1721	ZINC02298450	668	-26.33	NO	-
1722	ZINC03857326	1523	-26.33	NO	-
1723	ZINC03601759	1358	-26.27	NO	-
1724	ZINC04468349	2037	-26.27	NO	-
1725	ZINC00600179	22	-26.23	NO	-
1726	ZINC03986333	1876	-26.22	NO	-
1727	ZINC03017649	995	-26.2	NO	-
1728	ZINC02215594	615	-26.16	NO	-
1729	ZINC02337371	690	-26.16	NO	-
1730	ZINC03452311	1210	-26.13	NO	-
1731	ZINC03928133	1674	-26.11	NO	-
1732	ZINC02005162	571	-26.1	NO	-
1733	ZINC03546492	1314	-26.1	NO	-
1734	ZINC02354607	697	-26.08	NO	-
1735	ZINC02853980	952	-26.06	NO	-
1736	ZINC03867649	1582	-26.04	NO	-
1737	ZINC03238143	1058	-25.98	NO	-
1738	ZINC03618540	1374	-25.93	NO	-
1739	ZINC03573783	1329	-25.92	NO	-
1740	ZINC03605933	1368	-25.92	NO	-
1741	ZINC03890319	1628	-25.92	NO	-
1742	ZINC00879077	197	-25.81	NO	-
1743	ZINC01553056	424	-25.81	NO	-
1744	ZINC03248801	1074	-25.79	NO	-
1745	ZINC02678922	837	-25.78	NO	-
1746	ZINC02377770	722	-25.77	NO	-
1747	ZINC02215596	616	-25.76	NO	-
1748	ZINC03243026	1070	-25.75	NO	-
1749	ZINC02712517	872	-25.74	NO	-
1750	ZINC01548683	417	-25.73	NO	-
1751	ZINC02726272	885	-25.68	NO	-
1752	ZINC02442665	759	-25.67	NO	-
1753	ZINC03545076	1306	-25.66	NO	-
1754	ZINC00774886	100	-25.65	NO	-
1755	ZINC02293882	663	-25.64	NO	-
1756	ZINC02332145	687	-25.63	NO	-
1757	ZINC03778808	1386	-25.63	NO	-
1758	ZINC03857572	1524	-25.58	NO	-
1759	ZINC01055108	258	-25.55	NO	-
1760	ZINC03976479	1820	-25.53	NO	-
1761	ZINC03854405	1501	-25.51	NO	-
1762	ZINC04000559	1935	-25.5	NO	-
1763	ZINC02118610	586	-25.48	NO	-
1764	ZINC03858027	1531	-25.48	NO	-
1765	ZINC02586764	783	-25.47	NO	-
1766	ZINC02667127	835	-25.46	NO	-
1767	ZINC02712484	856	-25.45	NO	-
1768	ZINC02764426	921	-25.43	NO	-
1769	ZINC03889247	1614	-25.39	NO	-
1770	ZINC02007110	572	-25.34	NO	-
1771	ZINC03968582	1742	-25.34	NO	-
1772	ZINC03766467	1384	-25.32	NO	-
1773	ZINC03822958	1465	-25.32	NO	-
1774	ZINC03858896	1536	-25.32	NO	-
1775	ZINC03408539	1174	-25.3	NO	-
1776	ZINC03828711	1478	-25.3	NO	-
1777	ZINC01070008	270	-25.29	NO	-
1778	ZINC02712490	861	-25.29	NO	-
1779	ZINC01614522	432	-25.28	NO	-
1780	ZINC03462540	1221	-25.25	NO	-
1781	ZINC01270341	328	-25.22	NO	-
1782	ZINC01512530	402	-25.22	NO	-
1783	ZINC03088902	1004	-25.22	NO	-
1784	ZINC03858757	1535	-25.2	NO	-
1785	ZINC04176099	1971	-25.19	NO	-
1786	ZINC02836431	942	-25.1	NO	-
1787	ZINC03880446	1611	-25.08	NO	-
1788	ZINC01744142	457	-25.04	NO	-
1789	ZINC01055592	264	-25.03	NO	-
1790	ZINC03995178	1929	-25.03	NO	-
1791	ZINC03419462	1181	-25.02	NO	-
1792	ZINC04001323	1946	-25.0	NO	-
1793	ZINC04467774	2035	-24.94	NO	-
1794	ZINC02663721	833	-24.92	NO	-
1795	ZINC03326284	1114	-24.92	NO	-
1796	ZINC03889647	1620	-24.9	NO	-
1797	ZINC01410446	356	-24.89	NO	-
1798	ZINC02279601	655	-24.87	NO	-
1799	ZINC01114903	298	-24.86	NO	-
1800	ZINC01745795	458	-24.82	NO	-
1801	ZINC03993108	1918	-24.82	NO	-
1802	ZINC01890510	516	-24.81	NO	-
1803	ZINC00820806	157	-24.78	NO	-
1804	ZINC04641549	2085	-24.76	NO	-
1805	ZINC00860652	181	-24.75	NO	-
1806	ZINC03977188	1831	-24.75	NO	-
1807	ZINC02296787	666	-24.73	NO	-
1808	ZINC03954966	1722	-24.73	NO	-
1809	ZINC01681708	442	-24.69	NO	-
1810	ZINC02354609	698	-24.68	NO	-
1811	ZINC01114802	297	-24.67	NO	-
1812	ZINC03857912	1530	-24.63	NO	-
1813	ZINC03522927	1288	-24.57	NO	-
1814	ZINC00778467	101	-24.55	NO	-
1815	ZINC01444547	370	-24.55	NO	-
1816	ZINC03954961	1719	-24.51	NO	-
1817	ZINC00639855	49	-24.48	NO	-
1818	ZINC03386630	1156	-24.47	NO	-
1819	ZINC02373299	713	-24.42	NO	-
1820	ZINC02433576	748	-24.4	NO	-
1821	ZINC03815591	11	-24.4	YES	3
1822	ZINC01049548	250	-24.36	NO	-
1823	ZINC02712513	870	-24.35	NO	-
1824	ZINC03889928	1624	-24.33	NO	-
1825	ZINC02365763	705	-24.32	NO	-
1826	ZINC02859087	958	-24.32	NO	-
1827	ZINC02712495	866	-24.31	NO	-
1828	ZINC04000674	1937	-24.3	NO	-
1829	ZINC02849294	949	-24.27	NO	-
1830	ZINC04467671	2032	-24.25	NO	-
1831	ZINC03976317	1818	-24.24	NO	-
1832	ZINC03547907	1315	-24.18	NO	-
1833	ZINC01900413	525	-24.16	NO	-
1834	ZINC02712501	869	-24.16	NO	-
1835	ZINC02851676	950	-24.15	NO	-
1836	ZINC01458111	376	-24.11	NO	-
1837	ZINC02310876	677	-24.1	NO	-
1838	ZINC02228284	630	-24.08	NO	-
1839	ZINC03580545	1348	-24.08	NO	-
1840	ZINC02433578	749	-24.06	NO	-
1841	ZINC03821227	1453	-24.05	NO	-
1842	ZINC02255286	643	-24.01	NO	-
1843	ZINC03145874	1011	-23.99	NO	-
1844	ZINC03857635	1525	-23.98	NO	-
1845	ZINC03992927	1911	-23.97	NO	-
1846	ZINC01166509	312	-23.92	NO	-
1847	ZINC02292186	662	-23.92	NO	-
1848	ZINC02118601	585	-23.87	NO	-
1849	ZINC02712493	864	-23.84	NO	-
1850	ZINC02379693	723	-23.83	NO	-
1851	ZINC03546491	1313	-23.77	NO	-
1852	ZINC03821226	1450	-23.77	NO	-
1853	ZINC02191046	594	-23.74	NO	-
1854	ZINC02351435	694	-23.73	NO	-
1855	ZINC03438910	1194	-23.68	NO	-
1856	ZINC03971909	1780	-23.66	NO	-
1857	ZINC02295392	664	-23.65	NO	-
1858	ZINC03573840	1337	-23.65	NO	-
1859	ZINC03386625	1155	-23.63	NO	-
1860	ZINC03868667	1601	-23.6	NO	-
1861	ZINC03611426	1372	-23.59	NO	-
1862	ZINC02351433	693	-23.56	NO	-
1863	ZINC03970285	1771	-23.53	NO	-
1864	ZINC01760219	477	-23.42	NO	-
1865	ZINC02118568	584	-23.42	NO	-
1866	ZINC01795408	492	-23.41	NO	-
1867	ZINC02365765	706	-23.4	NO	-
1868	ZINC03051789	999	-23.4	NO	-
1869	ZINC01129605	305	-23.37	NO	-
1870	ZINC02763773	916	-23.35	NO	-
1871	ZINC02278572	654	-23.34	NO	-
1872	ZINC02332144	686	-23.32	NO	-
1873	ZINC03872762	1608	-23.3	NO	-
1874	ZINC04633207	2077	-23.21	NO	-
1875	ZINC04469547	2045	-23.15	NO	-
1876	ZINC02484169	774	-23.06	NO	-
1877	ZINC03857325	1522	-23.04	NO	-
1878	ZINC00818688	124	-22.99	NO	-
1879	ZINC04003875	1947	-22.97	NO	-
1880	ZINC03986898	1879	-22.96	NO	-
1881	ZINC02441881	755	-22.95	NO	-
1882	ZINC00818689	126	-22.85	NO	-
1883	ZINC03797581	1394	-22.78	NO	-
1884	ZINC03954968	1723	-22.73	NO	-
1885	ZINC02012433	576	-22.72	NO	-
1886	ZINC03969447	1749	-22.66	NO	-
1887	ZINC02299450	671	-22.64	NO	-
1888	ZINC02881381	977	-22.62	NO	-
1889	ZINC03890317	1626	-22.62	NO	-
1890	ZINC02547237	781	-22.55	NO	-
1891	ZINC03851254	1492	-22.55	NO	-
1892	ZINC04466195	2030	-22.48	NO	-
1893	ZINC02228281	629	-22.47	NO	-
1894	ZINC02847116	948	-22.45	NO	-
1895	ZINC04464575	2019	-22.37	NO	-
1896	ZINC03992691	1907	-22.35	NO	-
1897	ZINC03875107	1609	-22.3	NO	-
1898	ZINC03289743	1090	-22.26	NO	-
1899	ZINC00726391	87	-22.15	NO	-
1900	ZINC01694535	444	-22.14	NO	-
1901	ZINC01221342	317	-22.13	NO	-
1902	ZINC03857786	1526	-22.13	NO	-
1903	ZINC03880694	1612	-22.13	NO	-
1904	ZINC03992938	1912	-22.09	NO	-
1905	ZINC03217141	1037	-22.05	NO	-
1906	ZINC03969448	1750	-22.03	NO	-
1907	ZINC02835719	941	-21.99	NO	-
1908	ZINC02316433	678	-21.96	NO	-
1909	ZINC01294931	346	-21.94	NO	-
1910	ZINC04469486	2044	-21.93	NO	-
1911	ZINC00670386	68	-21.88	NO	-
1912	ZINC03045199	998	-21.74	NO	-
1913	ZINC03845144	1484	-21.68	NO	-
1914	ZINC03982947	1869	-21.65	NO	-
1915	ZINC03573844	1338	-21.56	NO	-
1916	ZINC01188080	315	-21.47	NO	-
1917	ZINC02712518	873	-21.4	NO	-
1918	ZINC03993044	1917	-21.38	NO	-
1919	ZINC00786116	105	-21.31	NO	-
1920	ZINC04000966	1942	-21.23	NO	-
1921	ZINC03986902	1880	-21.16	NO	-
1922	ZINC03986891	1878	-21.15	NO	-
1923	ZINC02712522	876	-21.0	NO	-
1924	ZINC03987900	1897	-20.63	NO	-
1925	ZINC00779668	104	-20.47	NO	-
1926	ZINC01771912	482	-20.45	NO	-
1927	ZINC04467708	2033	-20.3	NO	-
1928	ZINC03611340	1371	-20.28	NO	-
1929	ZINC01539417	403	-20.09	NO	-
1930	ZINC03969927	1761	-19.99	NO	-
1931	ZINC03971911	1782	-19.73	NO	-
1932	ZINC03986960	1882	-19.44	NO	-
1933	ZINC03993125	1919	-18.66	NO	-
1934	ZINC04001063	1944	-18.49	NO	-
1935	ZINC04001064	1945	-18.47	NO	-
1936	ZINC03866898	1562	-18.41	NO	-
1937	ZINC01230061	322	-18.16	NO	-
1938	ZINC03977575	1837	-17.77	NO	-
1939	ZINC04469601	2046	-17.59	NO	-
1940	ZINC02854269	953	-17.48	NO	-
1941	ZINC03815598	15	-16.3	YES	6
1942	ZINC03831927	37	-3.49	YES	7
