# Supplementary material for: Optimal assignment methods for ligand-based virtual screening
Source: J Cheminform. 2009 Aug 25;1:14. doi: 10.1186/1758-2946-1-14 (PMC2820492; doi:10.1186/1758-2946-1-14)
Supplement: Additional file 2 — Archive of the result files. The file Results.tar.gz is a Gzip compressed Tar archive containing the results file of each method for each data set. The result files are tab-separated plain text files including the following information: method name, active data set with size, cluster information and the distribution of the molecules over the clusters, decoy data set with size, ratio active:decoy, AUC, awAUC, BEDROC scores for predefined alpha values as suggested by Truchon and Bayly [63], relative enrichment factor [67], ROC enrichments, awROC enrichments at predefined false positive fractions, chemotype enrichment, ROC data points, and the ranking of each structure. [file 1758-2946-1-14-S2.zip › Results/DOCK.DUD.A.DUD_hivrt_clustered_I_MM.sdf.D.DUD_hivrt_decoys_ID_pass_MWPass_I_MM.sdf.srf]

###################################################################################################
# Screening Result File
# User: jahn
# Method used: DOCK
> <Method_Name>
DOCK
# Screening mode: Single Query Screening
#	Calculations performed: 0
#	Start time of the calculation: null
#	End time of the calculation: null
# Data set information
#	Active data set: /rahome/chemoinf/SVS/data/actives/DUD_hivrt_clustered_I_MM.sdf with cluster information
#		Size: 32 molecules
#		Number of clusters: 15
#		Cluster Summery:
#			Cluster number	# molecules	% of actives
#			1		2		6.25
#			2		3		9.375
#			3		2		6.25
#			4		1		3.125
#			5		1		3.125
#			6		6		18.75
#			7		3		9.375
#			8		1		3.125
#			9		1		3.125
#			10		7		21.875
#			11		1		3.125
#			12		1		3.125
#			13		1		3.125
#			14		1		3.125
#			15		1		3.125
#	Decoy data set: /rahome/chemoinf/SVS/data/decoys/DUD_hivrt_decoys_ID_pass_MWPass_I_MM.sdf
#		Size: 1378 molecules
#	Ratio actives : decoys
#		1.0 : 43.0625
#	The active and decoy data set were part of the DUD with problem identifier: hivrt
> <AUC>
#	 ROC AUC
	0.6832592525399129
> <awAUC>
#	 ROC awAUC
	0.7315824636579353
> <BEDROC Scores>
#	Alpha Values	BEDROC Scores	Literature: J. Chem. Inf. Model., Vol. 47, No. 2, 2007, 488-508
	106.9	0.1822
	100.0	0.1776
	53.6	0.156
	50.0	0.1556
	32.2	0.1609
	20.0	0.1845
	16.1	0.203
	10.0	0.2632
	8.0	0.3005
> <Relative enrichment factor>
#	Fraction dataset	Enrichment factor	 Literature: DOI: 10.1021/ci800303k
	0.0010	70.92198581560284
	0.01	14.184397163120568
	0.02	14.184397163120568
	0.05	15.625
	0.1	28.125
	0.2	43.75
	0.25	59.375
> <ROC Enrichments>
#	True decoy fraction	Enrichment	Literature: J Comput Aided Mol Des (2008) 22:133-139
	0.1	43.0625
	0.5	12.303571428571429
	1.0	6.151785714285714
	2.0	6.151785714285714
	5.0	3.120471014492754
	10.0	2.8084239130434785
> <awROC Enrichments>
#	Decoy fraction	Enrichment
	0.1	15.31111111111111
	0.5	4.374603174603174
	1.0	2.187301587301587
	2.0	2.187301587301587
	5.0	2.219001610305958
	10.0	2.6628019323671497
> <Chemotype enrichment>
#	% data set	% active cluster	Literature: http://dud.docking.org/wombat/
	0.0	0.0
	0.071	0.0
	0.071	6.667
	3.759	6.667
	3.759	13.333
	8.298	13.333
	8.298	20.0
	8.44	20.0
	8.44	26.667
	9.22	26.667
	9.22	33.333
	16.241	33.333
	16.241	40.0
	18.156	40.0
	18.156	46.667
	18.227	46.667
	18.227	53.333
	18.936	53.333
	18.936	60.0
	22.908	60.0
	22.908	66.667
	23.05	66.667
	23.05	73.333
	23.262	73.333
	23.262	80.0
	29.149	80.0
	29.149	86.667
	47.73	86.667
	47.73	93.333
	71.773	93.333
	71.773	100.0
	100.0	100.0
> <ROC curve data>
#	False positive rate	true positive rate
	0.0	0.0
	0.0	0.0625
	0.0145	0.0625
	0.0145	0.0938
	0.0167	0.0938
	0.0167	0.125
	0.0348	0.125
	0.0348	0.1563
	0.0806	0.1563
	0.0806	0.1875
	0.0813	0.1875
	0.0813	0.2188
	0.0885	0.2188
	0.0885	0.25
	0.0951	0.25
	0.0951	0.2813
	0.156	0.2813
	0.156	0.3125
	0.1582	0.3125
	0.1582	0.3438
	0.1771	0.3438
	0.1771	0.4063
	0.1836	0.4063
	0.1836	0.4375
	0.2235	0.4375
	0.2235	0.4688
	0.2242	0.4688
	0.2242	0.5
	0.2257	0.5
	0.2257	0.5313
	0.2308	0.5313
	0.2308	0.5625
	0.2409	0.5625
	0.2409	0.5938
	0.2576	0.5938
	0.2576	0.625
	0.283	0.625
	0.283	0.6563
	0.3563	0.6563
	0.3563	0.6875
	0.418	0.6875
	0.418	0.7188
	0.4536	0.7188
	0.4536	0.75
	0.4702	0.75
	0.4702	0.7813
	0.6647	0.7813
	0.6647	0.8125
	0.7134	0.8125
	0.7134	0.8438
	0.7141	0.8438
	0.7141	0.875
	0.7337	0.875
	0.7337	0.9063
	0.7917	0.9063
	0.7917	0.9375
	0.897	0.9375
	0.897	0.9688
	0.9739	0.9688
	0.9739	1.0
	1.0	1.0
> <Screening Table>
# Rank	Mol name	Index in data set	Similarity 2 query	Active	Cluster number
1	ZINC01536588	13	-35.84	YES	6
2	ZINC01905250	10	-33.09	YES	6
3	ZINC02653881	840	-32.95	NO	-
4	ZINC00571898	454	-32.64	NO	-
5	ZINC00563603	446	-32.37	NO	-
6	ZINC03867450	1278	-32.2	NO	-
7	ZINC03525147	1075	-31.7	NO	-
8	ZINC00212739	159	-31.48	NO	-
9	ZINC00233030	180	-31.31	NO	-
10	ZINC03867529	1280	-31.11	NO	-
11	ZINC03268162	976	-30.34	NO	-
12	ZINC00563123	444	-30.27	NO	-
13	ZINC00857795	553	-30.1	NO	-
14	ZINC00279984	201	-29.78	NO	-
15	ZINC00563608	447	-29.55	NO	-
16	ZINC00563121	442	-29.04	NO	-
17	ZINC04627831	1487	-28.86	NO	-
18	ZINC01002344	575	-28.7	NO	-
19	ZINC00628111	498	-28.46	NO	-
20	ZINC00813848	539	-28.21	NO	-
21	ZINC03470772	1055	-28.03	NO	-
22	ZINC02717965	849	-27.66	NO	-
23	ZINC03833869	14	-27.51	YES	6
24	ZINC04628067	1488	-27.49	NO	-
25	ZINC00629315	500	-27.48	NO	-
26	ZINC02623838	827	-27.47	NO	-
27	ZINC03833867	11	-27.45	YES	6
28	ZINC03993141	1370	-27.39	NO	-
29	ZINC03453578	1038	-27.32	NO	-
30	ZINC02796206	897	-27.17	NO	-
31	ZINC03348485	995	-27.02	NO	-
32	ZINC04469771	1473	-27.02	NO	-
33	ZINC03117934	952	-26.89	NO	-
34	ZINC02319147	787	-26.59	NO	-
35	ZINC03867758	1287	-26.31	NO	-
36	ZINC02786789	875	-26.2	NO	-
37	ZINC04465729	1464	-26.14	NO	-
38	ZINC02768652	872	-26.12	NO	-
39	ZINC02637323	834	-26.07	NO	-
40	ZINC02554065	814	-26.03	NO	-
41	ZINC00678020	518	-25.98	NO	-
42	ZINC00627273	496	-25.94	NO	-
43	ZINC02675831	842	-25.88	NO	-
44	ZINC03470450	1052	-25.76	NO	-
45	ZINC03413653	1022	-25.64	NO	-
46	ZINC01347507	704	-25.58	NO	-
47	ZINC02803152	907	-25.31	NO	-
48	ZINC03372459	1002	-25.28	NO	-
49	ZINC00856537	551	-25.25	NO	-
50	ZINC00076463	47	-25.24	NO	-
51	ZINC03156493	955	-25.23	NO	-
52	ZINC03469392	1050	-25.09	NO	-
53	ZINC00004778	8	-25.06	YES	5
54	ZINC00382534	286	-25.01	NO	-
55	ZINC00626314	494	-25.01	NO	-
56	ZINC03859790	1250	-25.01	NO	-
57	ZINC03529608	1082	-24.77	NO	-
58	ZINC00362186	259	-24.52	NO	-
59	ZINC00151894	119	-24.51	NO	-
60	ZINC00232954	173	-24.5	NO	-
61	ZINC00319267	235	-24.44	NO	-
62	ZINC02755090	863	-24.16	NO	-
63	ZINC03401021	1011	-24.1	NO	-
64	ZINC03439928	1030	-24.04	NO	-
65	ZINC00080410	53	-23.87	NO	-
66	ZINC00161670	123	-23.81	NO	-
67	ZINC00384635	289	-23.77	NO	-
68	ZINC00137004	107	-23.7	NO	-
69	ZINC00587907	469	-23.7	NO	-
70	ZINC00412990	304	-23.68	NO	-
71	ZINC03413428	1018	-23.68	NO	-
72	ZINC00079509	51	-23.55	NO	-
73	ZINC00374482	278	-23.36	NO	-
74	ZINC00667522	512	-23.33	NO	-
75	ZINC00813893	542	-23.3	NO	-
76	ZINC02172443	771	-23.23	NO	-
77	ZINC03514568	1070	-23.22	NO	-
78	ZINC02653865	839	-23.21	NO	-
79	ZINC02889052	935	-23.21	NO	-
80	ZINC03581752	1124	-23.06	NO	-
81	ZINC03439911	1029	-22.86	NO	-
82	ZINC00208227	150	-22.82	NO	-
83	ZINC04316884	1428	-22.82	NO	-
84	ZINC00140556	109	-22.78	NO	-
85	ZINC04144459	1412	-22.77	NO	-
86	ZINC02787703	876	-22.72	NO	-
87	ZINC00120388	89	-22.7	NO	-
88	ZINC00141171	110	-22.7	NO	-
89	ZINC01475369	735	-22.7	NO	-
90	ZINC03358913	996	-22.63	NO	-
91	ZINC00503853	394	-22.6	NO	-
92	ZINC02432370	799	-22.3	NO	-
93	ZINC00612475	477	-22.29	NO	-
94	ZINC02746950	859	-22.28	NO	-
95	ZINC00318201	233	-22.27	NO	-
96	ZINC03470456	1053	-22.27	NO	-
97	ZINC02620052	822	-22.22	NO	-
98	ZINC03413386	1015	-22.19	NO	-
99	ZINC00095110	63	-21.88	NO	-
100	ZINC00433824	330	-21.87	NO	-
101	ZINC03963867	1332	-21.84	NO	-
102	ZINC02751163	861	-21.8	NO	-
103	ZINC00179800	130	-21.74	NO	-
104	ZINC03041286	947	-21.74	NO	-
105	ZINC04167565	1414	-21.72	NO	-
106	ZINC01346121	703	-21.71	NO	-
107	ZINC00233010	177	-21.67	NO	-
108	ZINC00082028	54	-21.64	NO	-
109	ZINC02760339	864	-21.61	NO	-
110	ZINC03234779	971	-21.59	NO	-
111	ZINC02763464	867	-21.58	NO	-
112	ZINC00229279	167	-21.43	NO	-
113	ZINC01347509	705	-21.41	NO	-
114	ZINC00063018	37	-21.38	NO	-
115	ZINC00412572	300	-21.17	NO	-
116	ZINC01218306	676	-21.1	NO	-
117	ZINC03833870	1	-21.02	YES	1
118	ZINC03293975	981	-20.98	NO	-
119	ZINC03580965	31	-20.98	YES	15
120	ZINC03441346	1033	-20.95	NO	-
121	ZINC00179798	129	-20.93	NO	-
122	ZINC00161385	121	-20.89	NO	-
123	ZINC00200247	140	-20.87	NO	-
124	ZINC00257585	187	-20.83	NO	-
125	ZINC02796462	899	-20.82	NO	-
126	ZINC02192407	773	-20.81	NO	-
127	ZINC01138951	645	-20.79	NO	-
128	ZINC03511673	1067	-20.76	NO	-
129	ZINC03384857	1004	-20.75	NO	-
130	ZINC00018097	15	-20.7	YES	7
131	ZINC00529431	415	-20.7	NO	-
132	ZINC03620740	1170	-20.66	NO	-
133	ZINC00998925	573	-20.62	NO	-
134	ZINC01050386	591	-20.61	NO	-
135	ZINC01437610	728	-20.32	NO	-
136	ZINC03317791	985	-20.28	NO	-
137	ZINC03590884	1125	-20.27	NO	-
138	ZINC00612476	478	-20.22	NO	-
139	ZINC00487330	384	-20.16	NO	-
140	ZINC00005723	0	-20.08	YES	1
141	ZINC00477780	370	-20.07	NO	-
142	ZINC00483964	379	-20.04	NO	-
143	ZINC01140955	649	-19.96	NO	-
144	ZINC00615191	483	-19.85	NO	-
145	ZINC03464456	1049	-19.85	NO	-
146	ZINC00571910	455	-19.83	NO	-
147	ZINC03455248	1045	-19.79	NO	-
148	ZINC03453777	1041	-19.66	NO	-
149	ZINC03573124	1114	-19.66	NO	-
150	ZINC03229273	967	-19.55	NO	-
151	ZINC00412574	301	-19.49	NO	-
152	ZINC01794645	756	-19.49	NO	-
153	ZINC02796351	898	-19.49	NO	-
154	ZINC02577596	817	-19.43	NO	-
155	ZINC02767471	871	-19.39	NO	-
156	ZINC02869214	919	-19.33	NO	-
157	ZINC03509017	1064	-19.33	NO	-
158	ZINC02787988	878	-19.27	NO	-
159	ZINC03525573	1076	-19.22	NO	-
160	ZINC00290771	206	-19.2	NO	-
161	ZINC00002820	3	-19.18	NO	-
162	ZINC00412728	303	-19.16	NO	-
163	ZINC03470421	1051	-18.92	NO	-
164	ZINC02795454	893	-18.9	NO	-
165	ZINC01105513	631	-18.81	NO	-
166	ZINC02760792	865	-18.77	NO	-
167	ZINC03176197	958	-18.75	NO	-
168	ZINC00232956	175	-18.7	NO	-
169	ZINC00178756	128	-18.66	NO	-
170	ZINC03453775	1040	-18.62	NO	-
171	ZINC00250519	183	-18.61	NO	-
172	ZINC03439837	1028	-18.6	NO	-
173	ZINC00520542	402	-18.59	NO	-
174	ZINC02718985	853	-18.58	NO	-
175	ZINC03859602	1244	-18.57	NO	-
176	ZINC03453783	1043	-18.49	NO	-
177	ZINC02709088	845	-18.44	NO	-
178	ZINC00065416	41	-18.43	NO	-
179	ZINC04290449	1419	-18.42	NO	-
180	ZINC04131393	1405	-18.39	NO	-
181	ZINC04108772	1397	-18.3	NO	-
182	ZINC03439950	1031	-18.23	NO	-
183	ZINC01124240	638	-18.2	NO	-
184	ZINC03526203	1077	-18.18	NO	-
185	ZINC02751969	862	-18.17	NO	-
186	ZINC00132260	104	-17.93	NO	-
187	ZINC03561174	1097	-17.92	NO	-
188	ZINC03404509	1012	-17.86	NO	-
189	ZINC03217270	966	-17.84	NO	-
190	ZINC04317086	1432	-17.84	NO	-
191	ZINC02241025	781	-17.83	NO	-
192	ZINC04436609	1449	-17.82	NO	-
193	ZINC03857463	1218	-17.81	NO	-
194	ZINC01286606	693	-17.8	NO	-
195	ZINC04004929	1383	-17.71	NO	-
196	ZINC03868126	1291	-17.68	NO	-
197	ZINC00031886	16	-17.66	NO	-
198	ZINC00041945	22	-17.63	NO	-
199	ZINC01614679	748	-17.58	NO	-
200	ZINC00410391	298	-17.57	NO	-
201	ZINC02911259	936	-17.53	NO	-
202	ZINC01285173	692	-17.51	NO	-
203	ZINC01322820	701	-17.43	NO	-
204	ZINC03977614	1356	-17.22	NO	-
205	ZINC01644836	749	-17.15	NO	-
206	ZINC00529432	416	-17.1	NO	-
207	ZINC02800075	904	-17.1	NO	-
208	ZINC03855031	1213	-17.1	NO	-
209	ZINC00233029	178	-17.04	NO	-
210	ZINC02740807	857	-17.03	NO	-
211	ZINC00060691	34	-16.95	NO	-
212	ZINC00503150	393	-16.95	NO	-
213	ZINC00380363	284	-16.92	NO	-
214	ZINC03867548	1281	-16.84	NO	-
215	ZINC04414947	1444	-16.84	NO	-
216	ZINC02889051	934	-16.81	NO	-
217	ZINC02844471	911	-16.78	NO	-
218	ZINC03523585	1073	-16.75	NO	-
219	ZINC00487328	382	-16.69	NO	-
220	ZINC04102756	1394	-16.65	NO	-
221	ZINC03308554	983	-16.64	NO	-
222	ZINC00860131	555	-16.62	NO	-
223	ZINC00380168	282	-16.6	NO	-
224	ZINC01472283	734	-16.52	NO	-
225	ZINC03833868	12	-16.51	YES	6
226	ZINC01553345	745	-16.5	NO	-
227	ZINC03086127	950	-16.47	NO	-
228	ZINC00079211	49	-16.43	NO	-
229	ZINC00014547	30	-16.41	YES	14
230	ZINC00207322	149	-16.4	NO	-
231	ZINC00124653	93	-16.32	NO	-
232	ZINC03413797	1023	-16.32	NO	-
233	ZINC02181818	772	-16.23	NO	-
234	ZINC03530535	1084	-16.22	NO	-
235	ZINC03470459	1054	-16.14	NO	-
236	ZINC04002885	1380	-16.08	NO	-
237	ZINC00253706	184	-16.07	NO	-
238	ZINC03413983	1024	-16.06	NO	-
239	ZINC02795292	892	-15.96	NO	-
240	ZINC03992155	1365	-15.96	NO	-
241	ZINC03954237	1328	-15.94	NO	-
242	ZINC00127359	99	-15.9	NO	-
243	ZINC00522982	404	-15.88	NO	-
244	ZINC03217249	965	-15.88	NO	-
245	ZINC03440080	1032	-15.88	NO	-
246	ZINC03413575	1020	-15.86	NO	-
247	ZINC02877297	924	-15.8	NO	-
248	ZINC02431635	798	-15.78	NO	-
249	ZINC00373009	276	-15.65	NO	-
250	ZINC03891477	1316	-15.57	NO	-
251	ZINC02503783	806	-15.5	NO	-
252	ZINC00939783	564	-15.48	NO	-
253	ZINC03868074	1290	-15.44	NO	-
254	ZINC00260900	190	-15.42	NO	-
255	ZINC01476114	736	-15.42	NO	-
256	ZINC03832004	27	-15.42	YES	11
257	ZINC03832007	22	-15.42	YES	10
258	ZINC02402393	795	-15.35	NO	-
259	ZINC03561723	1099	-15.35	NO	-
260	ZINC03963974	1334	-15.25	NO	-
261	ZINC00034275	17	-15.24	NO	-
262	ZINC03389541	1006	-15.15	NO	-
263	ZINC00381496	285	-15.11	NO	-
264	ZINC00918934	561	-15.09	NO	-
265	ZINC03463934	1046	-15.08	NO	-
266	ZINC00421175	310	-15.0	NO	-
267	ZINC04617885	18	-14.96	YES	8
268	ZINC03453581	1039	-14.88	NO	-
269	ZINC00217414	161	-14.79	NO	-
270	ZINC03867757	1286	-14.72	NO	-
271	ZINC00314209	230	-14.65	NO	-
272	ZINC00387662	295	-14.64	NO	-
273	ZINC00930756	563	-14.58	NO	-
274	ZINC01114438	634	-14.58	NO	-
275	ZINC00429166	321	-14.56	NO	-
276	ZINC00813894	543	-14.37	NO	-
277	ZINC04464042	1456	-14.34	NO	-
278	ZINC00367881	267	-14.31	NO	-
279	ZINC03852751	1194	-14.28	NO	-
280	ZINC00052016	29	-14.23	NO	-
281	ZINC02800427	905	-14.22	NO	-
282	ZINC00968562	568	-14.16	NO	-
283	ZINC00029005	14	-14.15	NO	-
284	ZINC03211805	964	-14.08	NO	-
285	ZINC03612217	1160	-14.06	NO	-
286	ZINC03956537	1329	-14.01	NO	-
287	ZINC04510694	1482	-14.01	NO	-
288	ZINC03041273	946	-13.98	NO	-
289	ZINC01066690	607	-13.95	NO	-
290	ZINC02846017	912	-13.92	NO	-
291	ZINC00644647	504	-13.9	NO	-
292	ZINC03234778	970	-13.89	NO	-
293	ZINC00223347	163	-13.86	NO	-
294	ZINC03509034	1066	-13.84	NO	-
295	ZINC02637498	835	-13.83	NO	-
296	ZINC03413294	1014	-13.76	NO	-
297	ZINC03463939	1047	-13.75	NO	-
298	ZINC03530533	1083	-13.72	NO	-
299	ZINC03230151	968	-13.69	NO	-
300	ZINC03852794	1196	-13.69	NO	-
301	ZINC00290760	205	-13.58	NO	-
302	ZINC03401018	1010	-13.58	NO	-
303	ZINC01288087	694	-13.45	NO	-
304	ZINC02632868	830	-13.45	NO	-
305	ZINC00717913	520	-13.43	NO	-
306	ZINC03474041	1057	-13.33	NO	-
307	ZINC02840507	908	-13.27	NO	-
308	ZINC01161338	656	-13.25	NO	-
309	ZINC00359366	255	-13.2	NO	-
310	ZINC00097662	64	-13.18	NO	-
311	ZINC00080366	52	-13.16	NO	-
312	ZINC03868991	1301	-13.13	NO	-
313	ZINC00371686	270	-13.07	NO	-
314	ZINC00421174	309	-13.05	NO	-
315	ZINC02871766	921	-13.05	NO	-
316	ZINC01100879	630	-13.04	NO	-
317	ZINC02409670	796	-13.04	NO	-
318	ZINC03575576	1117	-13.0	NO	-
319	ZINC00230762	168	-12.96	NO	-
320	ZINC00348146	250	-12.93	NO	-
321	ZINC04317071	1430	-12.81	NO	-
322	ZINC01051738	594	-12.79	NO	-
323	ZINC00005563	29	-12.78	YES	13
324	ZINC01051164	593	-12.78	NO	-
325	ZINC03832005	6	-12.74	YES	3
326	ZINC00450736	340	-12.7	NO	-
327	ZINC00556432	438	-12.68	NO	-
328	ZINC02020188	7	-12.66	YES	4
329	ZINC01121160	635	-12.65	NO	-
330	ZINC00383373	287	-12.62	NO	-
331	ZINC03573154	1115	-12.61	NO	-
332	ZINC03453781	1042	-12.59	NO	-
333	ZINC03451311	1034	-12.58	NO	-
334	ZINC00476647	367	-12.54	NO	-
335	ZINC03413424	1017	-12.52	NO	-
336	ZINC02004030	9	-12.48	YES	6
337	ZINC03413578	1021	-12.36	NO	-
338	ZINC00332082	240	-12.3	NO	-
339	ZINC00554737	435	-12.27	NO	-
340	ZINC00544537	429	-12.26	NO	-
341	ZINC01099343	629	-12.26	NO	-
342	ZINC02801176	906	-12.25	NO	-
343	ZINC00928127	562	-12.23	NO	-
344	ZINC00498961	389	-12.16	NO	-
345	ZINC00506103	395	-12.14	NO	-
346	ZINC04001255	1377	-11.89	NO	-
347	ZINC04003822	1381	-11.89	NO	-
348	ZINC00903785	558	-11.8	NO	-
349	ZINC00433825	331	-11.79	NO	-
350	ZINC00563878	448	-11.77	NO	-
351	ZINC03833865	17	-11.75	YES	7
352	ZINC00127362	100	-11.59	NO	-
353	ZINC02443164	800	-11.54	NO	-
354	ZINC00325713	237	-11.52	NO	-
355	ZINC03509025	1065	-11.43	NO	-
356	ZINC03322691	986	-11.37	NO	-
357	ZINC00467330	356	-11.34	NO	-
358	ZINC00470268	361	-11.32	NO	-
359	ZINC00487348	386	-11.29	NO	-
360	ZINC00813757	534	-11.25	NO	-
361	ZINC00372992	274	-11.24	NO	-
362	ZINC00587144	468	-11.21	NO	-
363	ZINC00209129	152	-11.16	NO	-
364	ZINC00973242	569	-11.15	NO	-
365	ZINC03663862	1173	-11.13	NO	-
366	ZINC00617283	486	-10.93	NO	-
367	ZINC00487347	385	-10.89	NO	-
368	ZINC01071697	618	-10.88	NO	-
369	ZINC03474842	1058	-10.84	NO	-
370	ZINC03853224	1202	-10.82	NO	-
371	ZINC00469713	360	-10.76	NO	-
372	ZINC03512139	1068	-10.76	NO	-
373	ZINC03283331	980	-10.72	NO	-
374	ZINC00146575	117	-10.7	NO	-
375	ZINC03832009	21	-10.7	YES	10
376	ZINC00232952	172	-10.63	NO	-
377	ZINC04622544	1486	-10.59	NO	-
378	ZINC03866858	1270	-10.57	NO	-
379	ZINC03777511	1174	-10.41	NO	-
380	ZINC00441722	333	-10.38	NO	-
381	ZINC01405602	716	-10.35	NO	-
382	ZINC00124651	92	-10.32	NO	-
383	ZINC03616231	1167	-10.32	NO	-
384	ZINC04000676	1375	-10.31	NO	-
385	ZINC00572854	457	-10.29	NO	-
386	ZINC00073132	45	-10.28	NO	-
387	ZINC03499366	1060	-10.16	NO	-
388	ZINC00581564	462	-10.13	NO	-
389	ZINC02452859	801	-10.13	NO	-
390	ZINC00372991	273	-10.0	NO	-
391	ZINC01036586	584	-9.97	NO	-
392	ZINC02634583	831	-9.96	NO	-
393	ZINC00126675	98	-9.93	NO	-
394	ZINC00429167	322	-9.93	NO	-
395	ZINC00558248	439	-9.8	NO	-
396	ZINC04082059	1391	-9.77	NO	-
397	ZINC01428832	722	-9.73	NO	-
398	ZINC02659637	841	-9.72	NO	-
399	ZINC03619934	1169	-9.62	NO	-
400	ZINC00037914	19	-9.61	NO	-
401	ZINC03988006	1363	-9.57	NO	-
402	ZINC01399041	715	-9.54	NO	-
403	ZINC03610270	1150	-9.54	NO	-
404	ZINC01393190	712	-9.53	NO	-
405	ZINC02795291	891	-9.51	NO	-
406	ZINC00188740	135	-9.49	NO	-
407	ZINC03508983	1063	-9.47	NO	-
408	ZINC00161667	122	-9.44	NO	-
409	ZINC00380361	283	-9.4	NO	-
410	ZINC00581562	461	-9.39	NO	-
411	ZINC00006488	19	-9.3	YES	9
412	ZINC00583254	467	-9.23	NO	-
413	ZINC01080332	620	-9.16	NO	-
414	ZINC00237924	181	-9.12	NO	-
415	ZINC03324193	987	-9.09	NO	-
416	ZINC03974303	1352	-9.06	NO	-
417	ZINC02854078	914	-8.98	NO	-
418	ZINC03847037	1177	-8.98	NO	-
419	ZINC03453563	1037	-8.95	NO	-
420	ZINC00298445	214	-8.87	NO	-
421	ZINC00168643	125	-8.78	NO	-
422	ZINC03399461	1009	-8.7	NO	-
423	ZINC00467089	355	-8.62	NO	-
424	ZINC03992737	1367	-8.6	NO	-
425	ZINC01399040	714	-8.54	NO	-
426	ZINC00487329	383	-8.48	NO	-
427	ZINC00110715	81	-8.47	NO	-
428	ZINC00206451	148	-8.47	NO	-
429	ZINC00384662	290	-8.46	NO	-
430	ZINC03859126	1241	-8.43	NO	-
431	ZINC00212477	155	-8.41	NO	-
432	ZINC03397220	1007	-8.38	NO	-
433	ZINC00263725	192	-8.35	NO	-
434	ZINC00509444	396	-8.35	NO	-
435	ZINC00311107	227	-8.34	NO	-
436	ZINC00528031	411	-8.32	NO	-
437	ZINC03250847	972	-8.27	NO	-
438	ZINC03507498	1062	-8.22	NO	-
439	ZINC01054642	598	-8.18	NO	-
440	ZINC00482714	378	-8.04	NO	-
441	ZINC00590227	470	-7.97	NO	-
442	ZINC00196107	137	-7.96	NO	-
443	ZINC00425133	316	-7.93	NO	-
444	ZINC04091542	1392	-7.87	NO	-
445	ZINC03413423	1016	-7.85	NO	-
446	ZINC02794560	886	-7.84	NO	-
447	ZINC02996697	943	-7.84	NO	-
448	ZINC02584063	820	-7.82	NO	-
449	ZINC00973466	570	-7.61	NO	-
450	ZINC00311466	229	-7.49	NO	-
451	ZINC03610285	1151	-7.35	NO	-
452	ZINC03859603	1245	-7.24	NO	-
453	ZINC01067612	610	-7.23	NO	-
454	ZINC00377349	281	-7.19	NO	-
455	ZINC00126671	97	-7.12	NO	-
456	ZINC00476728	368	-7.03	NO	-
457	ZINC00813763	535	-7.02	NO	-
458	ZINC04398474	1441	-7.0	NO	-
459	ZINC00132231	103	-6.98	NO	-
460	ZINC01099342	628	-6.95	NO	-
461	ZINC01498344	740	-6.95	NO	-
462	ZINC01088981	622	-6.84	NO	-
463	ZINC03184493	961	-6.73	NO	-
464	ZINC04377449	1440	-6.73	NO	-
465	ZINC03867155	1273	-6.65	NO	-
466	ZINC00544086	428	-6.64	NO	-
467	ZINC04176405	1415	-6.64	NO	-
468	ZINC01142335	651	-6.61	NO	-
469	ZINC04128927	1403	-6.55	NO	-
470	ZINC00203966	142	-6.46	NO	-
471	ZINC02795613	895	-6.43	NO	-
472	ZINC00947566	565	-6.39	NO	-
473	ZINC00314210	231	-6.26	NO	-
474	ZINC00423625	312	-6.2	NO	-
475	ZINC02798460	903	-6.15	NO	-
476	ZINC00309218	224	-6.09	NO	-
477	ZINC04469091	1472	-6.08	NO	-
478	ZINC00290781	207	-5.99	NO	-
479	ZINC00420444	307	-5.94	NO	-
480	ZINC03253246	974	-5.94	NO	-
481	ZINC00418213	306	-5.89	NO	-
482	ZINC03413568	1019	-5.89	NO	-
483	ZINC00157183	120	-5.87	NO	-
484	ZINC00536317	424	-5.72	NO	-
485	ZINC01091255	625	-5.67	NO	-
486	ZINC00475520	364	-5.64	NO	-
487	ZINC00487273	381	-5.63	NO	-
488	ZINC00132363	105	-5.58	NO	-
489	ZINC04290462	1420	-5.57	NO	-
490	ZINC04004958	1385	-5.55	NO	-
491	ZINC00299911	216	-5.52	NO	-
492	ZINC01051747	595	-5.52	NO	-
493	ZINC03173621	957	-5.52	NO	-
494	ZINC00549464	433	-5.5	NO	-
495	ZINC03414008	1025	-5.43	NO	-
496	ZINC03577042	1118	-5.41	NO	-
497	ZINC01064274	601	-5.31	NO	-
498	ZINC01311028	699	-5.3	NO	-
499	ZINC01590800	746	-5.24	NO	-
500	ZINC00113548	86	-5.23	NO	-
501	ZINC00397739	297	-5.15	NO	-
502	ZINC03271480	978	-5.14	NO	-
503	ZINC00475806	365	-5.1	NO	-
504	ZINC01306472	698	-5.07	NO	-
505	ZINC00420822	308	-5.05	NO	-
506	ZINC00813072	532	-5.05	NO	-
507	ZINC03912800	1324	-5.05	NO	-
508	ZINC00527725	410	-5.04	NO	-
509	ZINC03851211	1189	-5.03	NO	-
510	ZINC00362176	258	-4.79	NO	-
511	ZINC02794703	889	-4.78	NO	-
512	ZINC00813756	533	-4.72	NO	-
513	ZINC00005722	5	-4.58	YES	3
514	ZINC00616701	485	-4.37	NO	-
515	ZINC01240239	682	-4.35	NO	-
516	ZINC00209056	151	-4.33	NO	-
517	ZINC03591092	1126	-4.28	NO	-
518	ZINC01066688	606	-4.27	NO	-
519	ZINC03176199	959	-4.25	NO	-
520	ZINC01599204	747	-4.24	NO	-
521	ZINC02881430	927	-4.21	NO	-
522	ZINC00529143	413	-4.16	NO	-
523	ZINC00880796	557	-4.15	NO	-
524	ZINC00376011	280	-4.13	NO	-
525	ZINC01290754	695	-4.13	NO	-
526	ZINC00272219	200	-4.12	NO	-
527	ZINC00082108	55	-4.09	NO	-
528	ZINC03464407	1048	-4.03	NO	-
529	ZINC03529591	1081	-4.0	NO	-
530	ZINC02294241	784	-3.96	NO	-
531	ZINC00073869	46	-3.84	NO	-
532	ZINC01185336	659	-3.83	NO	-
533	ZINC01065007	602	-3.78	NO	-
534	ZINC00330856	239	-3.61	NO	-
535	ZINC03992989	1369	-3.6	NO	-
536	ZINC03563366	1102	-3.53	NO	-
537	ZINC00856243	550	-3.51	NO	-
538	ZINC03281508	979	-3.51	NO	-
539	ZINC04119260	1398	-3.5	NO	-
540	ZINC01206954	671	-3.45	NO	-
541	ZINC00423626	313	-3.42	NO	-
542	ZINC00629127	499	-3.35	NO	-
543	ZINC00355575	251	-3.32	NO	-
544	ZINC00367887	269	-3.29	NO	-
545	ZINC01065753	604	-3.01	NO	-
546	ZINC01192383	667	-3.01	NO	-
547	ZINC03852055	1191	-2.96	NO	-
548	ZINC00470843	362	-2.85	NO	-
549	ZINC00123481	91	-2.68	NO	-
550	ZINC03862537	1260	-2.61	NO	-
551	ZINC00904713	559	-2.56	NO	-
552	ZINC00515566	399	-2.51	NO	-
553	ZINC03561171	1096	-2.51	NO	-
554	ZINC00311342	228	-2.47	NO	-
555	ZINC00531757	417	-2.4	NO	-
556	ZINC00013204	10	-2.22	NO	-
557	ZINC01174221	657	-2.21	NO	-
558	ZINC00365579	265	-2.2	NO	-
559	ZINC01508589	742	-2.14	NO	-
560	ZINC04427553	1448	-2.12	NO	-
561	ZINC01140954	648	-2.11	NO	-
562	ZINC02854077	913	-1.99	NO	-
563	ZINC01126995	640	-1.85	NO	-
564	ZINC01312400	700	-1.85	NO	-
565	ZINC00683636	519	-1.82	NO	-
566	ZINC02626159	828	-1.75	NO	-
567	ZINC03308731	984	-1.75	NO	-
568	ZINC00231357	169	-1.72	NO	-
569	ZINC02788182	881	-1.61	NO	-
570	ZINC03378763	1003	-1.61	NO	-
571	ZINC03575506	1116	-1.61	NO	-
572	ZINC00512648	397	-1.54	NO	-
573	ZINC02788717	884	-1.43	NO	-
574	ZINC03559075	1093	-1.37	NO	-
575	ZINC00550540	434	-1.35	NO	-
576	ZINC00046669	25	-1.31	NO	-
577	ZINC03855424	1216	-1.31	NO	-
578	ZINC00536316	423	-1.18	NO	-
579	ZINC00005434	4	-1.16	NO	-
580	ZINC03489388	1059	-1.16	NO	-
581	ZINC00786389	526	-1.04	NO	-
582	ZINC00342537	246	-0.68	NO	-
583	ZINC01421405	719	-0.67	NO	-
584	ZINC02764981	868	-0.58	NO	-
585	ZINC03987876	1362	-0.48	NO	-
586	ZINC00257428	185	-0.47	NO	-
587	ZINC02788484	883	-0.47	NO	-
588	ZINC04334681	1433	-0.39	NO	-
589	ZINC00362304	260	-0.37	NO	-
590	ZINC02334601	788	-0.35	NO	-
591	ZINC02620592	825	-0.32	NO	-
592	ZINC04423996	1447	-0.24	NO	-
593	ZINC00188300	134	-0.1	NO	-
594	ZINC01281458	690	-0.07	NO	-
595	ZINC03563378	1104	-0.07	NO	-
596	ZINC01741786	751	0.01	NO	-
597	ZINC00657984	510	0.03	NO	-
598	ZINC04017800	1389	0.1	NO	-
599	ZINC03832008	23	0.11	YES	10
600	ZINC04361386	1437	0.16	NO	-
601	ZINC00232741	170	0.21	NO	-
602	ZINC00305200	219	0.34	NO	-
603	ZINC00425212	317	0.37	NO	-
604	ZINC02874797	923	0.37	NO	-
605	ZINC03968974	1337	0.38	NO	-
606	ZINC02767230	870	0.4	NO	-
607	ZINC03593311	1127	0.4	NO	-
608	ZINC03581482	1123	0.43	NO	-
609	ZINC00146513	116	0.44	NO	-
610	ZINC00373704	277	0.46	NO	-
611	ZINC01004491	576	0.46	NO	-
612	ZINC04632868	1489	0.56	NO	-
613	ZINC03613011	1161	0.68	NO	-
614	ZINC01724487	750	0.69	NO	-
615	ZINC01410619	718	0.86	NO	-
616	ZINC03613134	1165	0.9	NO	-
617	ZINC03086123	949	0.92	NO	-
618	ZINC02796205	896	0.95	NO	-
619	ZINC04414016	1442	1.25	NO	-
620	ZINC03369453	1000	1.26	NO	-
621	ZINC03862538	1261	1.28	NO	-
622	ZINC00384633	288	1.3	NO	-
623	ZINC00465145	352	1.36	NO	-
624	ZINC00570300	452	1.44	NO	-
625	ZINC02521888	808	1.48	NO	-
626	ZINC00512947	398	1.49	NO	-
627	ZINC03892330	1320	1.61	NO	-
628	ZINC00565148	450	1.64	NO	-
629	ZINC03867850	1289	1.7	NO	-
630	ZINC03867227	1275	1.77	NO	-
631	ZINC03616242	1168	1.78	NO	-
632	ZINC02349727	789	1.81	NO	-
633	ZINC03360812	997	1.87	NO	-
634	ZINC00306308	220	1.88	NO	-
635	ZINC03455235	1044	1.95	NO	-
636	ZINC00725836	521	2.24	NO	-
637	ZINC01158359	654	2.32	NO	-
638	ZINC03194772	962	2.39	NO	-
639	ZINC03987440	1361	2.39	NO	-
640	ZINC01363169	706	2.41	NO	-
641	ZINC00568380	451	2.57	NO	-
642	ZINC03867241	1276	2.57	NO	-
643	ZINC04465758	1466	2.6	NO	-
644	ZINC02986127	941	2.61	NO	-
645	ZINC00793931	527	2.67	NO	-
646	ZINC02635859	832	2.69	NO	-
647	ZINC00264698	195	2.83	NO	-
648	ZINC02877424	925	2.83	NO	-
649	ZINC03833866	16	2.9	YES	7
650	ZINC02868569	918	2.92	NO	-
651	ZINC03866842	1269	2.94	NO	-
652	ZINC01545897	744	2.97	NO	-
653	ZINC01396436	713	3.05	NO	-
654	ZINC03961744	1331	3.08	NO	-
655	ZINC03399183	1008	3.11	NO	-
656	ZINC02578172	818	3.15	NO	-
657	ZINC00110723	84	3.19	NO	-
658	ZINC00830170	546	3.26	NO	-
659	ZINC02728470	856	3.32	NO	-
660	ZINC00573652	458	3.37	NO	-
661	ZINC00428597	320	3.46	NO	-
662	ZINC02788363	882	3.56	NO	-
663	ZINC00520854	403	3.57	NO	-
664	ZINC00982642	571	3.7	NO	-
665	ZINC03859636	1246	3.77	NO	-
666	ZINC01437599	727	4.06	NO	-
667	ZINC01069691	614	4.25	NO	-
668	ZINC02885171	930	4.25	NO	-
669	ZINC02889026	933	4.32	NO	-
670	ZINC03433791	1027	4.46	NO	-
671	ZINC03411955	1013	4.51	NO	-
672	ZINC00092980	61	4.53	NO	-
673	ZINC03797553	2	4.6	YES	2
674	ZINC00503149	392	4.61	NO	-
675	ZINC03389107	1005	4.67	NO	-
676	ZINC00780322	524	4.77	NO	-
677	ZINC00477907	372	4.94	NO	-
678	ZINC03452752	1036	5.07	NO	-
679	ZINC00024317	12	5.19	NO	-
680	ZINC00468037	357	5.19	NO	-
681	ZINC01126982	639	5.46	NO	-
682	ZINC03563368	1103	5.49	NO	-
683	ZINC01158839	655	5.63	NO	-
684	ZINC03859898	1254	5.66	NO	-
685	ZINC03876209	1303	5.68	NO	-
686	ZINC03432448	1026	5.75	NO	-
687	ZINC02794702	888	5.86	NO	-
688	ZINC03970157	1344	5.94	NO	-
689	ZINC02533264	809	6.05	NO	-
690	ZINC02859567	915	6.09	NO	-
691	ZINC00189425	136	6.11	NO	-
692	ZINC03863735	1266	6.22	NO	-
693	ZINC00526388	405	6.35	NO	-
694	ZINC00534216	422	6.48	NO	-
695	ZINC00206257	146	6.51	NO	-
696	ZINC00204293	143	6.6	NO	-
697	ZINC01139273	646	6.6	NO	-
698	ZINC00798270	529	6.67	NO	-
699	ZINC00817511	544	6.68	NO	-
700	ZINC03890918	1315	6.69	NO	-
701	ZINC03346437	993	6.7	NO	-
702	ZINC03858117	1229	6.71	NO	-
703	ZINC00674437	515	6.73	NO	-
704	ZINC04470400	1478	6.83	NO	-
705	ZINC01428828	721	6.88	NO	-
706	ZINC00071930	44	6.93	NO	-
707	ZINC03630982	1171	6.95	NO	-
708	ZINC00804645	530	6.98	NO	-
709	ZINC01067451	609	7.07	NO	-
710	ZINC00583203	464	7.08	NO	-
711	ZINC00583223	465	7.09	NO	-
712	ZINC01856833	761	7.1	NO	-
713	ZINC02265634	783	7.17	NO	-
714	ZINC01070462	616	7.22	NO	-
715	ZINC01113068	632	7.28	NO	-
716	ZINC00110725	85	7.29	NO	-
717	ZINC03974811	1354	7.49	NO	-
718	ZINC03907722	1323	7.55	NO	-
719	ZINC04224273	1416	7.56	NO	-
720	ZINC04295415	1422	7.58	NO	-
721	ZINC03548503	1091	7.64	NO	-
722	ZINC03972036	1347	7.7	NO	-
723	ZINC00442700	336	7.76	NO	-
724	ZINC02750444	860	7.97	NO	-
725	ZINC03867741	1285	8.09	NO	-
726	ZINC00286981	203	8.17	NO	-
727	ZINC00384700	292	8.17	NO	-
728	ZINC03366422	998	8.24	NO	-
729	ZINC00372531	272	8.38	NO	-
730	ZINC00065392	39	8.53	NO	-
731	ZINC00609573	474	8.54	NO	-
732	ZINC02861945	916	8.54	NO	-
733	ZINC00212461	154	8.61	NO	-
734	ZINC01059855	599	8.62	NO	-
735	ZINC01240300	683	8.71	NO	-
736	ZINC03858492	1233	8.85	NO	-
737	ZINC00433823	329	8.95	NO	-
738	ZINC00168555	124	9.15	NO	-
739	ZINC00223980	164	9.16	NO	-
740	ZINC04295217	1421	9.22	NO	-
741	ZINC01406598	717	9.29	NO	-
742	ZINC01010351	578	9.3	NO	-
743	ZINC02765180	869	9.54	NO	-
744	ZINC03183326	960	9.77	NO	-
745	ZINC03993189	1371	9.78	NO	-
746	ZINC00571661	453	9.88	NO	-
747	ZINC02741855	858	9.99	NO	-
748	ZINC02213527	777	10.05	NO	-
749	ZINC04594689	1485	10.1	NO	-
750	ZINC00955089	567	10.13	NO	-
751	ZINC03972077	1348	10.22	NO	-
752	ZINC02787800	877	10.29	NO	-
753	ZINC00310789	226	10.31	NO	-
754	ZINC04308340	1424	10.34	NO	-
755	ZINC02843705	909	10.39	NO	-
756	ZINC03866960	1272	10.55	NO	-
757	ZINC03858565	1234	10.61	NO	-
758	ZINC03855040	1214	10.69	NO	-
759	ZINC04469825	1474	10.78	NO	-
760	ZINC00048547	27	10.79	NO	-
761	ZINC03852868	1199	10.81	NO	-
762	ZINC04137675	1407	10.81	NO	-
763	ZINC00429343	326	10.92	NO	-
764	ZINC02784877	874	10.92	NO	-
765	ZINC03982989	1358	10.96	NO	-
766	ZINC04465737	1465	10.97	NO	-
767	ZINC00794384	528	10.98	NO	-
768	ZINC00477906	371	11.0	NO	-
769	ZINC03561962	1101	11.11	NO	-
770	ZINC02378026	791	11.17	NO	-
771	ZINC02789422	885	11.18	NO	-
772	ZINC02797879	901	11.2	NO	-
773	ZINC00119718	88	11.24	NO	-
774	ZINC00541763	427	11.35	NO	-
775	ZINC04137737	1408	11.35	NO	-
776	ZINC03867764	1288	11.48	NO	-
777	ZINC03853439	1205	11.5	NO	-
778	ZINC00756384	522	11.6	NO	-
779	ZINC02868137	917	11.84	NO	-
780	ZINC04465712	1463	12.18	NO	-
781	ZINC04470317	1477	12.18	NO	-
782	ZINC02555597	815	12.19	NO	-
783	ZINC02795457	894	12.32	NO	-
784	ZINC03891758	1318	12.84	NO	-
785	ZINC00304089	218	12.86	NO	-
786	ZINC00478707	373	12.97	NO	-
787	ZINC00372999	275	13.17	NO	-
788	ZINC00539607	425	13.21	NO	-
789	ZINC01093529	627	13.37	NO	-
790	ZINC00264680	193	13.45	NO	-
791	ZINC03863139	1264	13.47	NO	-
792	ZINC00591166	471	13.53	NO	-
793	ZINC03868840	1299	13.65	NO	-
794	ZINC03862081	1257	13.74	NO	-
795	ZINC03026573	945	13.75	NO	-
796	ZINC00857802	554	13.82	NO	-
797	ZINC01131545	642	13.83	NO	-
798	ZINC02394836	794	13.95	NO	-
799	ZINC03859029	1239	14.07	NO	-
800	ZINC03532144	1085	14.13	NO	-
801	ZINC00596883	472	14.14	NO	-
802	ZINC03613012	1162	14.22	NO	-
803	ZINC03301981	982	14.31	NO	-
804	ZINC03604975	1132	14.34	NO	-
805	ZINC03532145	1086	14.41	NO	-
806	ZINC03537197	1090	14.46	NO	-
807	ZINC00813764	536	14.52	NO	-
808	ZINC00612456	476	14.55	NO	-
809	ZINC00387212	294	14.73	NO	-
810	ZINC02620381	823	14.73	NO	-
811	ZINC03563380	1105	14.86	NO	-
812	ZINC03613015	1164	14.87	NO	-
813	ZINC00424537	314	14.92	NO	-
814	ZINC00526390	406	14.92	NO	-
815	ZINC02762792	866	14.94	NO	-
816	ZINC03561961	1100	15.08	NO	-
817	ZINC01432572	725	15.13	NO	-
818	ZINC00359364	254	15.18	NO	-
819	ZINC00067979	42	15.23	NO	-
820	ZINC00088986	57	15.27	NO	-
821	ZINC00206254	145	15.28	NO	-
822	ZINC04143158	1411	15.31	NO	-
823	ZINC03611441	1158	15.35	NO	-
824	ZINC00528087	412	15.47	NO	-
825	ZINC01053768	596	15.51	NO	-
826	ZINC03891927	1319	15.61	NO	-
827	ZINC03867609	1283	15.64	NO	-
828	ZINC03862000	1256	15.75	NO	-
829	ZINC00171429	126	15.97	NO	-
830	ZINC04465160	1460	16.02	NO	-
831	ZINC00813790	538	16.1	NO	-
832	ZINC03852835	1197	16.1	NO	-
833	ZINC03969277	1339	16.17	NO	-
834	ZINC00318864	234	16.18	NO	-
835	ZINC00429297	323	16.23	NO	-
836	ZINC00397717	296	16.48	NO	-
837	ZINC03857809	1224	16.74	NO	-
838	ZINC00526392	407	16.98	NO	-
839	ZINC03610956	1152	17.01	NO	-
840	ZINC03581287	1121	17.02	NO	-
841	ZINC00540184	426	17.04	NO	-
842	ZINC03850064	1186	17.26	NO	-
843	ZINC03017282	944	17.37	NO	-
844	ZINC01366332	708	17.4	NO	-
845	ZINC00046670	26	17.45	NO	-
846	ZINC01134533	644	17.53	NO	-
847	ZINC01054638	597	17.75	NO	-
848	ZINC01091132	624	17.79	NO	-
849	ZINC02798358	902	17.79	NO	-
850	ZINC04641841	1493	17.85	NO	-
851	ZINC00341126	244	18.03	NO	-
852	ZINC00583201	463	18.22	NO	-
853	ZINC00619074	489	18.23	NO	-
854	ZINC01238616	681	18.54	NO	-
855	ZINC03852057	1192	18.83	NO	-
856	ZINC03849324	1181	19.05	NO	-
857	ZINC02133800	769	19.08	NO	-
858	ZINC02884342	929	19.08	NO	-
859	ZINC04469873	1475	19.11	NO	-
860	ZINC00857794	552	19.23	NO	-
861	ZINC00110716	82	19.27	NO	-
862	ZINC00134757	106	19.34	NO	-
863	ZINC03890863	1314	19.52	NO	-
864	ZINC03605071	1133	19.6	NO	-
865	ZINC03604972	1130	19.65	NO	-
866	ZINC03563703	1106	19.79	NO	-
867	ZINC03537195	1088	19.87	NO	-
868	ZINC03912970	1325	20.07	NO	-
869	ZINC02475014	805	20.08	NO	-
870	ZINC03867596	1282	20.09	NO	-
871	ZINC03527398	1080	20.29	NO	-
872	ZINC03938531	1326	20.43	NO	-
873	ZINC01340777	702	20.6	NO	-
874	ZINC00813789	537	20.77	NO	-
875	ZINC02871308	920	20.88	NO	-
876	ZINC00880795	556	20.98	NO	-
877	ZINC04466248	1467	21.08	NO	-
878	ZINC00647463	506	21.16	NO	-
879	ZINC03867689	1284	21.21	NO	-
880	ZINC03889286	1306	21.33	NO	-
881	ZINC03337430	992	21.94	NO	-
882	ZINC02620382	824	21.98	NO	-
883	ZINC01048668	590	22.0	NO	-
884	ZINC03524364	1074	22.01	NO	-
885	ZINC01048552	587	22.03	NO	-
886	ZINC00299917	217	22.18	NO	-
887	ZINC00425130	315	22.22	NO	-
888	ZINC00556422	436	22.24	NO	-
889	ZINC03653955	1172	22.27	NO	-
890	ZINC03853186	1201	22.37	NO	-
891	ZINC03889564	1307	22.58	NO	-
892	ZINC00619148	490	22.63	NO	-
893	ZINC03977591	1355	22.84	NO	-
894	ZINC01431815	724	22.97	NO	-
895	ZINC00476882	369	23.23	NO	-
896	ZINC01068565	611	23.24	NO	-
897	ZINC04641840	1492	23.28	NO	-
898	ZINC00110711	80	23.42	NO	-
899	ZINC01066008	605	23.47	NO	-
900	ZINC00125154	96	23.48	NO	-
901	ZINC03605078	1136	23.62	NO	-
902	ZINC02610066	821	23.63	NO	-
903	ZINC03337427	991	23.71	NO	-
904	ZINC02229739	780	23.75	NO	-
905	ZINC00526394	408	23.82	NO	-
906	ZINC03868724	1298	23.83	NO	-
907	ZINC03995383	1372	24.25	NO	-
908	ZINC00645598	505	24.34	NO	-
909	ZINC03596296	1128	24.49	NO	-
910	ZINC00502653	390	24.53	NO	-
911	ZINC00533153	420	24.63	NO	-
912	ZINC03890280	1311	24.7	NO	-
913	ZINC00453073	343	24.8	NO	-
914	ZINC03514566	1069	24.96	NO	-
915	ZINC00110703	79	25.01	NO	-
916	ZINC00502655	391	25.16	NO	-
917	ZINC03852847	1198	25.25	NO	-
918	ZINC02087110	767	25.67	NO	-
919	ZINC01284917	691	25.69	NO	-
920	ZINC01424359	720	26.47	NO	-
921	ZINC03605076	1135	26.48	NO	-
922	ZINC01261948	687	26.53	NO	-
923	ZINC00533154	421	26.55	NO	-
924	ZINC02940296	939	26.7	NO	-
925	ZINC03537194	1087	26.96	NO	-
926	ZINC03853393	1204	27.01	NO	-
927	ZINC02131933	768	27.24	NO	-
928	ZINC00834243	547	27.26	NO	-
929	ZINC00203436	141	27.3	NO	-
930	ZINC00355910	253	27.42	NO	-
931	ZINC03527386	1079	27.52	NO	-
932	ZINC03610982	1156	27.55	NO	-
933	ZINC00372141	271	27.62	NO	-
934	ZINC03854953	1211	27.62	NO	-
935	ZINC03517809	1072	27.86	NO	-
936	ZINC04632882	1490	28.03	NO	-
937	ZINC00052551	31	28.04	NO	-
938	ZINC00055670	32	28.12	NO	-
939	ZINC00239091	182	28.15	NO	-
940	ZINC02883078	928	28.15	NO	-
941	ZINC01000917	574	28.2	NO	-
942	ZINC03832011	20	28.25	YES	10
943	ZINC00466436	353	28.31	NO	-
944	ZINC03569828	1112	28.39	NO	-
945	ZINC00101922	68	28.51	NO	-
946	ZINC04249111	1417	28.65	NO	-
947	ZINC03849318	1179	28.89	NO	-
948	ZINC00813887	540	28.96	NO	-
949	ZINC00644645	502	29.24	NO	-
950	ZINC02394834	793	29.36	NO	-
951	ZINC00556427	437	29.4	NO	-
952	ZINC03559884	1095	29.41	NO	-
953	ZINC01208576	673	29.48	NO	-
954	ZINC00009466	7	29.6	NO	-
955	ZINC00619318	491	29.6	NO	-
956	ZINC03605181	1141	29.87	NO	-
957	ZINC03368964	999	29.96	NO	-
958	ZINC00425530	318	30.0	NO	-
959	ZINC01202925	668	30.16	NO	-
960	ZINC01801666	757	30.31	NO	-
961	ZINC02777409	873	30.37	NO	-
962	ZINC03857512	1219	30.41	NO	-
963	ZINC03890862	1313	30.49	NO	-
964	ZINC02353769	790	30.72	NO	-
965	ZINC01216594	674	30.87	NO	-
966	ZINC03970808	1345	30.97	NO	-
967	ZINC04361474	1438	31.06	NO	-
968	ZINC03868289	1293	31.32	NO	-
969	ZINC00198926	138	31.37	NO	-
970	ZINC00478856	375	31.37	NO	-
971	ZINC03148025	953	31.44	NO	-
972	ZINC00063382	38	31.6	NO	-
973	ZINC03258209	975	31.68	NO	-
974	ZINC03852974	1200	31.73	NO	-
975	ZINC03867156	1274	31.91	NO	-
976	ZINC00355692	252	32.06	NO	-
977	ZINC01122413	637	32.13	NO	-
978	ZINC04441346	1450	32.13	NO	-
979	ZINC00549463	432	32.14	NO	-
980	ZINC03605284	1148	32.33	NO	-
981	ZINC03452747	1035	32.58	NO	-
982	ZINC03604970	1129	32.63	NO	-
983	ZINC04295515	1423	32.79	NO	-
984	ZINC01012054	579	32.8	NO	-
985	ZINC02216496	778	32.81	NO	-
986	ZINC00421950	311	32.87	NO	-
987	ZINC03559110	1094	32.87	NO	-
988	ZINC01017382	580	32.98	NO	-
989	ZINC01147835	652	32.98	NO	-
990	ZINC03566120	1109	33.23	NO	-
991	ZINC00049673	28	33.25	NO	-
992	ZINC03850703	1187	33.34	NO	-
993	ZINC00441959	334	33.37	NO	-
994	ZINC03862802	1262	33.38	NO	-
995	ZINC03868285	1292	33.54	NO	-
996	ZINC03868304	1295	33.56	NO	-
997	ZINC00456363	345	33.92	NO	-
998	ZINC01994281	765	33.95	NO	-
999	ZINC01810037	759	34.0	NO	-
1000	ZINC03615232	1166	34.02	NO	-
1001	ZINC03613014	1163	34.06	NO	-
1002	ZINC03889115	1305	34.11	NO	-
1003	ZINC03605185	1144	34.2	NO	-
1004	ZINC03833114	1176	34.38	NO	-
1005	ZINC01442693	729	34.39	NO	-
1006	ZINC00649848	507	34.67	NO	-
1007	ZINC00299907	215	34.81	NO	-
1008	ZINC00043485	23	34.94	NO	-
1009	ZINC01006309	577	35.21	NO	-
1010	ZINC01625281	3	35.24	YES	2
1011	ZINC00617778	487	35.31	NO	-
1012	ZINC03833862	28	35.59	YES	12
1013	ZINC00583225	466	35.69	NO	-
1014	ZINC00532117	419	35.71	NO	-
1015	ZINC03963952	1333	35.83	NO	-
1016	ZINC02133842	770	35.96	NO	-
1017	ZINC03506262	1061	36.0	NO	-
1018	ZINC00437873	332	36.04	NO	-
1019	ZINC00427326	319	36.18	NO	-
1020	ZINC03605090	1140	36.52	NO	-
1021	ZINC02795155	890	36.59	NO	-
1022	ZINC01207176	672	36.61	NO	-
1023	ZINC02788181	880	36.68	NO	-
1024	ZINC00122034	90	37.0	NO	-
1025	ZINC01206116	670	37.61	NO	-
1026	ZINC03605182	1142	37.65	NO	-
1027	ZINC03605074	1134	37.69	NO	-
1028	ZINC01751645	752	37.89	NO	-
1029	ZINC03566292	1111	37.93	NO	-
1030	ZINC03863657	1265	37.96	NO	-
1031	ZINC00110010	78	38.11	NO	-
1032	ZINC00229004	166	38.2	NO	-
1033	ZINC02388191	792	38.39	NO	-
1034	ZINC02217197	779	38.51	NO	-
1035	ZINC02723816	854	38.55	NO	-
1036	ZINC02620593	826	38.57	NO	-
1037	ZINC00068604	43	38.78	NO	-
1038	ZINC02552260	813	38.78	NO	-
1039	ZINC00442591	335	38.86	NO	-
1040	ZINC01624808	4	38.96	YES	2
1041	ZINC00103059	74	38.97	NO	-
1042	ZINC00206253	144	39.1	NO	-
1043	ZINC03370391	1001	39.2	NO	-
1044	ZINC04522158	1484	39.2	NO	-
1045	ZINC00527724	409	39.22	NO	-
1046	ZINC03605281	1145	39.34	NO	-
1047	ZINC00613980	481	39.74	NO	-
1048	ZINC01366333	709	39.82	NO	-
1049	ZINC00175529	127	39.95	NO	-
1050	ZINC04633721	1491	40.01	NO	-
1051	ZINC03572957	1113	40.11	NO	-
1052	ZINC03605184	1143	40.24	NO	-
1053	ZINC04141560	1410	40.34	NO	-
1054	ZINC02313343	786	40.36	NO	-
1055	ZINC03581291	1122	40.59	NO	-
1056	ZINC00804958	531	40.66	NO	-
1057	ZINC03858012	1228	41.08	NO	-
1058	ZINC03605089	1139	41.29	NO	-
1059	ZINC03868316	1296	41.65	NO	-
1060	ZINC00433154	328	41.77	NO	-
1061	ZINC00102994	72	41.78	NO	-
1062	ZINC03889960	1310	42.27	NO	-
1063	ZINC03859554	1243	42.61	NO	-
1064	ZINC02647919	837	42.93	NO	-
1065	ZINC01261946	686	43.05	NO	-
1066	ZINC00031486	15	43.14	NO	-
1067	ZINC04128563	1400	43.19	NO	-
1068	ZINC00116098	87	43.21	NO	-
1069	ZINC02788032	879	43.36	NO	-
1070	ZINC04103961	1395	43.42	NO	-
1071	ZINC03527384	1078	43.61	NO	-
1072	ZINC00340363	243	43.7	NO	-
1073	ZINC03605086	1137	43.8	NO	-
1074	ZINC03610973	1155	44.49	NO	-
1075	ZINC00575911	459	44.62	NO	-
1076	ZINC02570906	816	44.67	NO	-
1077	ZINC04137827	1409	44.68	NO	-
1078	ZINC00141414	111	44.92	NO	-
1079	ZINC00110719	83	45.25	NO	-
1080	ZINC01067033	608	45.36	NO	-
1081	ZINC00261521	191	45.7	NO	-
1082	ZINC01431814	723	45.84	NO	-
1083	ZINC01070960	617	45.85	NO	-
1084	ZINC03857847	1226	45.86	NO	-
1085	ZINC00675652	516	46.23	NO	-
1086	ZINC03849870	1184	46.44	NO	-
1087	ZINC00211010	153	46.55	NO	-
1088	ZINC04265936	1418	46.55	NO	-
1089	ZINC03610959	1153	46.69	NO	-
1090	ZINC00100218	66	46.78	NO	-
1091	ZINC01037364	585	47.02	NO	-
1092	ZINC02199757	775	47.27	NO	-
1093	ZINC03849868	1183	47.4	NO	-
1094	ZINC00497871	387	47.66	NO	-
1095	ZINC03605282	1146	47.66	NO	-
1096	ZINC03858651	1237	47.88	NO	-
1097	ZINC00019876	11	47.89	NO	-
1098	ZINC03514717	1071	48.14	NO	-
1099	ZINC04376528	1439	48.14	NO	-
1100	ZINC00549280	431	48.55	NO	-
1101	ZINC01051162	592	48.77	NO	-
1102	ZINC00307143	221	48.98	NO	-
1103	ZINC02683840	843	48.98	NO	-
1104	ZINC00951362	566	49.01	NO	-
1105	ZINC03605088	1138	49.25	NO	-
1106	ZINC03537196	1089	49.52	NO	-
1107	ZINC01807569	758	49.89	NO	-
1108	ZINC02550728	812	50.14	NO	-
1109	ZINC00295665	210	50.19	NO	-
1110	ZINC00780323	525	50.3	NO	-
1111	ZINC03605283	1147	50.31	NO	-
1112	ZINC03862201	1259	50.31	NO	-
1113	ZINC03606035	1149	50.33	NO	-
1114	ZINC04464418	1459	50.74	NO	-
1115	ZINC00206262	147	50.81	NO	-
1116	ZINC01048667	589	50.92	NO	-
1117	ZINC01238615	680	50.97	NO	-
1118	ZINC03859899	1255	51.04	NO	-
1119	ZINC03153754	954	51.17	NO	-
1120	ZINC04000595	1374	51.33	NO	-
1121	ZINC00598073	26	51.72	YES	10
1122	ZINC00130215	102	51.79	NO	-
1123	ZINC00361236	257	52.09	NO	-
1124	ZINC03966907	1335	52.24	NO	-
1125	ZINC03473160	1056	52.91	NO	-
1126	ZINC04309957	1426	53.93	NO	-
1127	ZINC00199834	139	54.06	NO	-
1128	ZINC03853601	1206	54.44	NO	-
1129	ZINC00360405	256	54.67	NO	-
1130	ZINC04487034	1481	54.67	NO	-
1131	ZINC02539531	810	55.1	NO	-
1132	ZINC00411264	299	55.15	NO	-
1133	ZINC00820996	545	55.21	NO	-
1134	ZINC03231072	969	55.41	NO	-
1135	ZINC03857732	1221	55.43	NO	-
1136	ZINC01364053	707	55.45	NO	-
1137	ZINC03336959	990	55.48	NO	-
1138	ZINC01069302	612	55.68	NO	-
1139	ZINC00481475	377	55.69	NO	-
1140	ZINC00614305	482	56.4	NO	-
1141	ZINC00672561	514	56.53	NO	-
1142	ZINC01959294	763	56.92	NO	-
1143	ZINC00101926	69	57.13	NO	-
1144	ZINC00228907	165	57.18	NO	-
1145	ZINC00529184	414	57.26	NO	-
1146	ZINC01069304	613	57.62	NO	-
1147	ZINC00010323	8	57.78	NO	-
1148	ZINC03889850	1309	57.86	NO	-
1149	ZINC00103072	75	57.89	NO	-
1150	ZINC00546110	430	58.06	NO	-
1151	ZINC00619588	492	58.23	NO	-
1152	ZINC01023177	581	58.79	NO	-
1153	ZINC00653432	509	59.08	NO	-
1154	ZINC04414242	1443	59.23	NO	-
1155	ZINC03968519	1336	59.28	NO	-
1156	ZINC00413812	305	59.81	NO	-
1157	ZINC04443544	1454	59.93	NO	-
1158	ZINC04136954	1406	60.06	NO	-
1159	ZINC03610970	1154	60.45	NO	-
1160	ZINC00613650	480	60.47	NO	-
1161	ZINC03857845	1225	60.74	NO	-
1162	ZINC01202928	669	61.03	NO	-
1163	ZINC02879179	926	61.32	NO	-
1164	ZINC01507292	741	61.37	NO	-
1165	ZINC00181957	131	61.58	NO	-
1166	ZINC03891621	1317	61.88	NO	-
1167	ZINC00181958	132	62.14	NO	-
1168	ZINC04006773	1387	62.26	NO	-
1169	ZINC01091256	626	62.36	NO	-
1170	ZINC01366335	710	62.38	NO	-
1171	ZINC03857808	1223	62.39	NO	-
1172	ZINC03855964	1217	62.41	NO	-
1173	ZINC00918931	560	62.55	NO	-
1174	ZINC03550576	1092	62.69	NO	-
1175	ZINC00036045	18	62.9	NO	-
1176	ZINC00412580	302	63.27	NO	-
1177	ZINC03859638	1248	63.38	NO	-
1178	ZINC03890686	1312	63.39	NO	-
1179	ZINC03971922	1346	63.46	NO	-
1180	ZINC01127667	641	63.8	NO	-
1181	ZINC01079561	619	63.85	NO	-
1182	ZINC00265784	197	64.14	NO	-
1183	ZINC03604974	1131	64.43	NO	-
1184	ZINC00347899	249	64.57	NO	-
1185	ZINC00102783	70	64.64	NO	-
1186	ZINC03958895	1330	64.68	NO	-
1187	ZINC00326447	238	64.7	NO	-
1188	ZINC02457113	804	65.05	NO	-
1189	ZINC00138080	108	65.89	NO	-
1190	ZINC03563707	1108	66.36	NO	-
1191	ZINC02639622	836	66.39	NO	-
1192	ZINC04017233	1388	66.51	NO	-
1193	ZINC01230710	678	66.69	NO	-
1194	ZINC00212487	156	67.56	NO	-
1195	ZINC00451975	342	67.95	NO	-
1196	ZINC03889629	1308	68.18	NO	-
1197	ZINC01366336	711	68.83	NO	-
1198	ZINC03857731	1220	69.05	NO	-
1199	ZINC00103336	77	69.06	NO	-
1200	ZINC01513702	743	69.12	NO	-
1201	ZINC01780134	755	69.17	NO	-
1202	ZINC03857805	1222	69.25	NO	-
1203	ZINC02241885	782	69.31	NO	-
1204	ZINC00520471	401	70.06	NO	-
1205	ZINC00450843	341	71.18	NO	-
1206	ZINC03858612	1236	71.3	NO	-
1207	ZINC01300164	696	72.08	NO	-
1208	ZINC00644623	501	72.12	NO	-
1209	ZINC00038372	20	72.23	NO	-
1210	ZINC01131608	643	72.43	NO	-
1211	ZINC00839834	548	72.71	NO	-
1212	ZINC00316689	232	72.72	NO	-
1213	ZINC03563705	1107	72.76	NO	-
1214	ZINC00090765	58	73.67	NO	-
1215	ZINC00384727	293	73.95	NO	-
1216	ZINC00468531	358	74.45	NO	-
1217	ZINC01254638	685	74.59	NO	-
1218	ZINC02951169	940	75.18	NO	-
1219	ZINC00347897	248	75.26	NO	-
1220	ZINC00644646	503	75.55	NO	-
1221	ZINC03566266	1110	76.78	NO	-
1222	ZINC04342176	1434	76.9	NO	-
1223	ZINC01185547	660	77.08	NO	-
1224	ZINC03196602	963	77.78	NO	-
1225	ZINC03251649	973	77.85	NO	-
1226	ZINC00103251	76	78.35	NO	-
1227	ZINC02987042	942	78.51	NO	-
1228	ZINC00461821	349	78.62	NO	-
1229	ZINC02794621	887	78.63	NO	-
1230	ZINC04006733	1386	78.92	NO	-
1231	ZINC03611126	1157	79.09	NO	-
1232	ZINC00618848	488	79.53	NO	-
1233	ZINC00581538	460	80.32	NO	-
1234	ZINC00259734	188	81.31	NO	-
1235	ZINC00444291	337	81.47	NO	-
1236	ZINC00456536	346	81.47	NO	-
1237	ZINC01479134	737	81.59	NO	-
1238	ZINC01496341	738	82.08	NO	-
1239	ZINC00309022	223	82.32	NO	-
1240	ZINC03852690	1193	83.23	NO	-
1241	ZINC00088513	56	83.36	NO	-
1242	ZINC03858391	1231	84.05	NO	-
1243	ZINC00145434	114	84.09	NO	-
1244	ZINC00077823	48	84.73	NO	-
1245	ZINC01090921	623	84.89	NO	-
1246	ZINC03969490	1341	85.27	NO	-
1247	ZINC00265166	196	85.64	NO	-
1248	ZINC00473679	363	85.82	NO	-
1249	ZINC00384698	291	86.2	NO	-
1250	ZINC00337769	241	86.63	NO	-
1251	ZINC03969470	1340	87.85	NO	-
1252	ZINC00319875	236	87.93	NO	-
1253	ZINC00612817	479	88.07	NO	-
1254	ZINC00478808	374	88.16	NO	-
1255	ZINC00609495	473	88.83	NO	-
1256	ZINC00532115	418	88.98	NO	-
1257	ZINC04470003	1476	90.27	NO	-
1258	ZINC01241358	684	90.55	NO	-
1259	ZINC00464794	351	91.59	NO	-
1260	ZINC02930611	938	92.13	NO	-
1261	ZINC03854556	1210	92.65	NO	-
1262	ZINC00457738	348	92.76	NO	-
1263	ZINC03992736	1366	93.52	NO	-
1264	ZINC00052260	30	93.54	NO	-
1265	ZINC03579391	1119	93.76	NO	-
1266	ZINC03974418	1353	94.3	NO	-
1267	ZINC03832001	24	95.0	YES	10
1268	ZINC01436991	726	95.23	NO	-
1269	ZINC04465653	1461	96.49	NO	-
1270	ZINC03852790	1195	96.67	NO	-
1271	ZINC03859637	1247	96.91	NO	-
1272	ZINC03858004	1227	97.07	NO	-
1273	ZINC03992791	1368	97.62	NO	-
1274	ZINC02887396	932	98.49	NO	-
1275	ZINC00670782	513	98.73	NO	-
1276	ZINC04466702	1469	99.15	NO	-
1277	ZINC03858571	1235	99.98	NO	-
1278	ZINC03347131	994	100.16	NO	-
1279	ZINC03166187	956	100.29	NO	-
1280	ZINC00027336	13	102.4	NO	-
1281	ZINC03906983	1322	103.08	NO	-
1282	ZINC01148852	653	105.21	NO	-
1283	ZINC01062726	600	105.8	NO	-
1284	ZINC03853392	1203	106.61	NO	-
1285	ZINC00145297	113	107.22	NO	-
1286	ZINC00564557	449	108.79	NO	-
1287	ZINC02549818	811	108.89	NO	-
1288	ZINC00469435	359	112.02	NO	-
1289	ZINC00295845	212	112.09	NO	-
1290	ZINC04158469	1413	112.64	NO	-
1291	ZINC00365467	264	112.97	NO	-
1292	ZINC01955671	762	113.4	NO	-
1293	ZINC00057774	33	114.38	NO	-
1294	ZINC03561721	1098	114.94	NO	-
1295	ZINC03851960	1190	116.28	NO	-
1296	ZINC00363933	262	116.45	NO	-
1297	ZINC02887392	931	117.04	NO	-
1298	ZINC03849328	1182	117.05	NO	-
1299	ZINC02512887	807	117.46	NO	-
1300	ZINC02918490	937	117.89	NO	-
1301	ZINC02455894	803	117.92	NO	-
1302	ZINC00462543	350	118.74	NO	-
1303	ZINC00466791	354	119.24	NO	-
1304	ZINC01459401	733	119.32	NO	-
1305	ZINC01780133	754	119.44	NO	-
1306	ZINC00813888	541	119.46	NO	-
1307	ZINC00476011	366	119.7	NO	-
1308	ZINC00559998	440	120.18	NO	-
1309	ZINC02703443	844	120.86	NO	-
1310	ZINC00144466	112	121.97	NO	-
1311	ZINC03991941	1364	122.0	NO	-
1312	ZINC04042552	1390	122.66	NO	-
1313	ZINC04464231	1457	123.39	NO	-
1314	ZINC00308661	222	123.89	NO	-
1315	ZINC01234413	679	125.61	NO	-
1316	ZINC02796638	900	125.63	NO	-
1317	ZINC01183026	658	125.89	NO	-
1318	ZINC00100217	65	126.25	NO	-
1319	ZINC00101206	67	127.09	NO	-
1320	ZINC00284784	202	128.08	NO	-
1321	ZINC04349220	1435	129.55	NO	-
1322	ZINC01189408	662	130.62	NO	-
1323	ZINC04441359	1452	130.78	NO	-
1324	ZINC00457579	347	130.83	NO	-
1325	ZINC00429304	324	130.94	NO	-
1326	ZINC00611671	475	131.67	NO	-
1327	ZINC02199758	776	132.07	NO	-
1328	ZINC03580997	1120	133.64	NO	-
1329	ZINC01048553	588	137.75	NO	-
1330	ZINC00065406	40	138.49	NO	-
1331	ZINC03863035	1263	144.95	NO	-
1332	ZINC01453047	732	146.97	NO	-
1333	ZINC03997252	1373	150.61	NO	-
1334	ZINC02635976	833	152.0	NO	-
1335	ZINC00479653	376	153.03	NO	-
1336	ZINC02873249	922	153.71	NO	-
1337	ZINC00342159	245	154.61	NO	-
1338	ZINC00296418	213	155.63	NO	-
1339	ZINC03326414	988	156.95	NO	-
1340	ZINC04104004	1396	158.17	NO	-
1341	ZINC02843766	910	159.37	NO	-
1342	ZINC00094639	62	159.92	NO	-
1343	ZINC03077377	948	161.63	NO	-
1344	ZINC00268377	199	163.51	NO	-
1345	ZINC03886656	1304	163.72	NO	-
1346	ZINC01300165	697	166.95	NO	-
1347	ZINC00454391	344	167.77	NO	-
1348	ZINC02582226	819	171.08	NO	-
1349	ZINC01448366	731	172.89	NO	-
1350	ZINC00756911	523	173.4	NO	-
1351	ZINC00102798	71	174.84	NO	-
1352	ZINC01756059	753	175.93	NO	-
1353	ZINC00572691	456	176.89	NO	-
1354	ZINC00337802	242	178.13	NO	-
1355	ZINC01965571	764	178.17	NO	-
1356	ZINC04522151	1483	183.62	NO	-
1357	ZINC04441352	1451	187.2	NO	-
1358	ZINC01033513	582	188.54	NO	-
1359	ZINC00288678	204	188.66	NO	-
1360	ZINC00994336	572	194.46	NO	-
1361	ZINC00665494	511	194.77	NO	-
1362	ZINC00090974	59	195.52	NO	-
1363	ZINC04308506	1425	197.39	NO	-
1364	ZINC02309223	785	211.53	NO	-
1365	ZINC00146498	115	221.07	NO	-
1366	ZINC04465705	1462	236.93	NO	-
1367	ZINC03868292	1294	237.64	NO	-
1368	ZINC00185357	133	242.89	NO	-
1369	ZINC01140910	647	243.1	NO	-
1370	ZINC01040721	586	244.35	NO	-
1371	ZINC03969979	1343	249.63	NO	-
1372	ZINC04121991	1399	255.09	NO	-
1373	ZINC00125048	94	256.35	NO	-
1374	ZINC01492540	25	267.7	YES	10
1375	ZINC00147749	118	280.65	NO	-
1376	ZINC00060692	35	281.3	NO	-
1377	ZINC02653663	838	291.43	NO	-
1378	ZINC00103002	73	300.45	NO	-
1379	ZINC00223283	162	300.57	NO	-
1380	ZINC00445284	338	311.07	NO	-
1381	ZINC01121697	636	323.96	NO	-
1382	ZINC01189895	665	348.29	NO	-
1383	ZINC00260852	189	371.07	NO	-
1384	ZINC00364275	263	378.11	NO	-
1385	ZINC01188449	661	380.27	NO	-
1386	ZINC00309625	225	404.79	NO	-
1387	ZINC03972820	1349	436.4	NO	-
1388	ZINC00616471	484	456.55	NO	-
1389	ZINC01230401	677	459.33	NO	-
1390	ZINC01994283	766	459.48	NO	-
1391	ZINC03858385	1230	557.16	NO	-
1392	ZINC01190017	666	563.46	NO	-
1393	ZINC03987392	1360	586.97	NO	-
1394	ZINC04470465	1480	594.01	NO	-
1395	ZINC00213528	160	607.83	NO	-
1396	ZINC01447889	730	685.0	NO	-
1397	ZINC03983281	1359	691.38	NO	-
1398	ZINC01218260	675	699.25	NO	-
1399	ZINC01189767	663	740.15	NO	-
1400	ZINC04470464	1479	979.14	NO	-
1401	ZINC03972865	1350	1001.57	NO	-
1402	ZINC01189858	664	1181.53	NO	-
1403	ZINC01142086	650	1209.24	NO	-
1404	ZINC00294259	209	1494.47	NO	-
1405	ZINC04355997	1436	1522.23	NO	-
1406	ZINC04464316	1458	2422.48	NO	-
1407	ZINC00429306	325	2590.47	NO	-
1408	ZINC03093772	951	2856.09	NO	-
1409	ZINC03968975	1338	4262.55	NO	-
1410	ZINC03974069	1351	36303.34	NO	-
