# Supplementary material for: Optimal assignment methods for ligand-based virtual screening
Source: J Cheminform. 2009 Aug 25;1:14. doi: 10.1186/1758-2946-1-14 (PMC2820492; doi:10.1186/1758-2946-1-14)
Supplement: Additional file 2 — Archive of the result files. The file Results.tar.gz is a Gzip compressed Tar archive containing the results file of each method for each data set. The result files are tab-separated plain text files including the following information: method name, active data set with size, cluster information and the distribution of the molecules over the clusters, decoy data set with size, ratio active:decoy, AUC, awAUC, BEDROC scores for predefined alpha values as suggested by Truchon and Bayly [63], relative enrichment factor [67], ROC enrichments, awROC enrichments at predefined false positive fractions, chemotype enrichment, ROC data points, and the ranking of each structure. [file 1758-2946-1-14-S2.zip › Results/DOCK.DUD.A.DUD_inha_clustered_I_MM.sdf.D.DUD_inha_decoys_ID_pass_MWPass_I_MM.sdf.srf]

###################################################################################################
# Screening Result File
# User: jahn
# Method used: DOCK
> <Method_Name>
DOCK
# Screening mode: Single Query Screening
#	Calculations performed: 0
#	Start time of the calculation: null
#	End time of the calculation: null
# Data set information
#	Active data set: /rahome/chemoinf/SVS/data/actives/DUD_inha_clustered_I_MM.sdf with cluster information
#		Size: 57 molecules
#		Number of clusters: 23
#		Cluster Summery:
#			Cluster number	# molecules	% of actives
#			1		1		1.754
#			2		2		3.509
#			3		2		3.509
#			4		4		7.018
#			5		11		19.298
#			6		3		5.263
#			7		1		1.754
#			8		1		1.754
#			9		9		15.789
#			10		1		1.754
#			11		1		1.754
#			12		3		5.263
#			13		1		1.754
#			14		1		1.754
#			15		1		1.754
#			16		2		3.509
#			17		1		1.754
#			18		1		1.754
#			19		1		1.754
#			20		1		1.754
#			21		1		1.754
#			22		1		1.754
#			23		7		12.281
#	Decoy data set: /rahome/chemoinf/SVS/data/decoys/DUD_inha_decoys_ID_pass_MWPass_I_MM.sdf
#		Size: 2500 molecules
#	Ratio actives : decoys
#		1.0 : 43.8596
#	The active and decoy data set were part of the DUD with problem identifier: inha
> <AUC>
#	 ROC AUC
	0.2622526315789473
> <awAUC>
#	 ROC awAUC
	0.2616703557312251
> <BEDROC Scores>
#	Alpha Values	BEDROC Scores	Literature: J. Chem. Inf. Model., Vol. 47, No. 2, 2007, 488-508
	106.9	0.0
	100.0	0.0
	53.6	0.0
	50.0	0.0
	32.2	0.0
	20.0	2.0E-4
	16.1	7.0E-4
	10.0	0.0058
	8.0	0.0125
> <Relative enrichment factor>
#	Fraction dataset	Enrichment factor	 Literature: DOI: 10.1021/ci800303k
	0.0010	0.0
	0.01	0.0
	0.02	0.0
	0.05	0.0
	0.1	0.0
	0.2	0.0
	0.25	0.0
> <ROC Enrichments>
#	True decoy fraction	Enrichment	Literature: J Comput Aided Mol Des (2008) 22:133-139
	0.1	0.0
	0.5	0.0
	1.0	0.0
	2.0	0.0
	5.0	0.0
	10.0	0.0
> <awROC Enrichments>
#	Decoy fraction	Enrichment
	0.1	0.0
	0.5	0.0
	1.0	0.0
	2.0	0.0
	5.0	0.0
	10.0	0.0
> <Chemotype enrichment>
#	% data set	% active cluster	Literature: http://dud.docking.org/wombat/
	0.0	0.0
	27.219	0.0
	27.219	4.348
	32.929	4.348
	32.929	8.696
	35.158	8.696
	35.158	13.043
	38.913	13.043
	38.913	17.391
	45.405	17.391
	45.405	21.739
	45.796	21.739
	45.796	26.087
	49.276	26.087
	49.276	30.435
	50.958	30.435
	50.958	34.783
	52.914	34.783
	52.914	39.13
	69.104	39.13
	69.104	43.478
	71.646	43.478
	71.646	47.826
	73.876	47.826
	73.876	52.174
	74.267	52.174
	74.267	56.522
	78.099	56.522
	78.099	60.87
	79.859	60.87
	79.859	65.217
	80.289	65.217
	80.289	69.565
	82.597	69.565
	82.597	73.913
	85.491	73.913
	85.491	78.261
	93.547	78.261
	93.547	82.609
	93.821	82.609
	93.821	86.957
	97.81	86.957
	97.81	91.304
	98.084	91.304
	98.084	95.652
	98.67	95.652
	98.67	100.0
	100.0	100.0
> <ROC curve data>
#	False positive rate	true positive rate
	0.0	0.0
	0.0	0.0
	0.278	0.0
	0.278	0.0175
	0.336	0.0175
	0.336	0.0351
	0.3584	0.0351
	0.3584	0.0526
	0.3964	0.0526
	0.3964	0.0702
	0.3972	0.0702
	0.3972	0.0877
	0.3976	0.0877
	0.3976	0.1053
	0.4264	0.1053
	0.4264	0.1228
	0.4444	0.1228
	0.4444	0.1404
	0.4608	0.1404
	0.4608	0.1579
	0.4644	0.1579
	0.4644	0.1754
	0.4784	0.1754
	0.4784	0.193
	0.4796	0.193
	0.4796	0.2105
	0.4988	0.2105
	0.4988	0.2281
	0.5156	0.2281
	0.5156	0.2456
	0.5352	0.2456
	0.5352	0.2632
	0.582	0.2632
	0.582	0.2807
	0.5828	0.2807
	0.5828	0.2982
	0.628	0.2982
	0.628	0.3158
	0.6816	0.3158
	0.6816	0.3333
	0.6988	0.3333
	0.6988	0.3509
	0.7244	0.3509
	0.7244	0.3684
	0.728	0.3684
	0.728	0.386
	0.7384	0.386
	0.7384	0.4035
	0.746	0.4035
	0.746	0.4386
	0.7492	0.4386
	0.7492	0.4737
	0.7608	0.4737
	0.7608	0.4912
	0.768	0.4912
	0.768	0.5088
	0.778	0.5088
	0.778	0.5263
	0.782	0.5263
	0.782	0.5439
	0.786	0.5439
	0.786	0.5614
	0.8036	0.5614
	0.8036	0.5789
	0.8076	0.5789
	0.8076	0.5965
	0.8308	0.5965
	0.8308	0.614
	0.86	0.614
	0.86	0.6316
	0.8688	0.6316
	0.8688	0.6491
	0.8812	0.6491
	0.8812	0.6667
	0.9092	0.6667
	0.9092	0.6842
	0.9192	0.6842
	0.9192	0.7018
	0.9256	0.7018
	0.9256	0.7193
	0.9308	0.7193
	0.9308	0.7368
	0.9396	0.7368
	0.9396	0.7544
	0.942	0.7544
	0.942	0.7719
	0.9644	0.7719
	0.9644	0.7895
	0.974	0.7895
	0.974	0.8246
	0.9748	0.8246
	0.9748	0.8421
	0.9808	0.8421
	0.9808	0.8596
	0.9812	0.8596
	0.9812	0.8772
	0.9828	0.8772
	0.9828	0.9123
	0.9836	0.9123
	0.9836	0.9298
	0.984	0.9298
	0.984	0.9825
	0.9864	0.9825
	0.9864	1.0
	1.0	1.0
> <Screening Table>
# Rank	Mol name	Index in data set	Similarity 2 query	Active	Cluster number
1	ZINC02621637	1335	-44.93	NO	-
2	ZINC02465681	1299	-43.78	NO	-
3	ZINC01107360	761	-43.73	NO	-
4	ZINC02523152	1322	-43.37	NO	-
5	ZINC03858530	2194	-42.42	NO	-
6	ZINC02797588	1503	-42.12	NO	-
7	ZINC02911043	1556	-41.89	NO	-
8	ZINC04470429	2663	-41.74	NO	-
9	ZINC04501197	2687	-41.26	NO	-
10	ZINC04036990	2441	-40.93	NO	-
11	ZINC02717973	1404	-40.9	NO	-
12	ZINC00784654	336	-40.83	NO	-
13	ZINC03452949	1850	-40.69	NO	-
14	ZINC02843220	1514	-40.53	NO	-
15	ZINC01141428	816	-40.46	NO	-
16	ZINC02859451	1520	-40.22	NO	-
17	ZINC01223303	886	-40.15	NO	-
18	ZINC04461882	2628	-40.08	NO	-
19	ZINC02917320	1567	-39.92	NO	-
20	ZINC03398357	1802	-39.86	NO	-
21	ZINC00422534	97	-39.79	NO	-
22	ZINC03292906	1716	-39.79	NO	-
23	ZINC02836719	1513	-39.74	NO	-
24	ZINC02337125	1209	-39.7	NO	-
25	ZINC02465639	1297	-39.53	NO	-
26	ZINC03452924	1848	-39.5	NO	-
27	ZINC04492722	2677	-39.5	NO	-
28	ZINC03864300	2229	-39.45	NO	-
29	ZINC03292685	1715	-39.31	NO	-
30	ZINC00902494	478	-39.28	NO	-
31	ZINC03453002	1852	-39.14	NO	-
32	ZINC04622925	2701	-39.03	NO	-
33	ZINC04494960	2681	-38.91	NO	-
34	ZINC03851944	2038	-38.76	NO	-
35	ZINC04156760	2495	-38.72	NO	-
36	ZINC04156217	2492	-38.68	NO	-
37	ZINC04510175	2689	-38.67	NO	-
38	ZINC04518391	2693	-38.63	NO	-
39	ZINC00414793	83	-38.52	NO	-
40	ZINC03452987	1851	-38.51	NO	-
41	ZINC03452875	1847	-38.5	NO	-
42	ZINC02263584	1191	-38.49	NO	-
43	ZINC01225066	887	-38.38	NO	-
44	ZINC03453399	1853	-38.33	NO	-
45	ZINC03545575	1924	-38.29	NO	-
46	ZINC02657457	1368	-38.24	NO	-
47	ZINC03409893	1818	-38.2	NO	-
48	ZINC00795104	358	-38.16	NO	-
49	ZINC00628719	184	-38.14	NO	-
50	ZINC00303204	52	-38.12	NO	-
51	ZINC02846695	1515	-38.12	NO	-
52	ZINC03520146	1913	-38.1	NO	-
53	ZINC00423633	103	-37.98	NO	-
54	ZINC02635285	1352	-37.91	NO	-
55	ZINC00944310	543	-37.89	NO	-
56	ZINC03291488	1713	-37.88	NO	-
57	ZINC03389077	1790	-37.87	NO	-
58	ZINC03517228	1905	-37.79	NO	-
59	ZINC03242858	1694	-37.71	NO	-
60	ZINC00906840	494	-37.68	NO	-
61	ZINC03444448	1842	-37.66	NO	-
62	ZINC02430229	1269	-37.63	NO	-
63	ZINC02926065	1573	-37.61	NO	-
64	ZINC02544604	1325	-37.56	NO	-
65	ZINC03543191	1921	-37.54	NO	-
66	ZINC03550516	1929	-37.51	NO	-
67	ZINC03510069	1892	-37.5	NO	-
68	ZINC03404855	1808	-37.49	NO	-
69	ZINC03506089	1885	-37.49	NO	-
70	ZINC02917051	1565	-37.47	NO	-
71	ZINC03651768	1970	-37.46	NO	-
72	ZINC01924313	1099	-37.45	NO	-
73	ZINC04077624	2455	-37.41	NO	-
74	ZINC00648326	218	-37.39	NO	-
75	ZINC03853837	2093	-37.37	NO	-
76	ZINC00916526	507	-37.3	NO	-
77	ZINC02465994	1300	-37.26	NO	-
78	ZINC01924426	1100	-37.19	NO	-
79	ZINC00375397	75	-37.17	NO	-
80	ZINC03249913	1699	-37.14	NO	-
81	ZINC04266561	2536	-37.13	NO	-
82	ZINC01113928	767	-37.11	NO	-
83	ZINC03851579	2026	-37.1	NO	-
84	ZINC03621608	1963	-37.01	NO	-
85	ZINC01074888	709	-36.99	NO	-
86	ZINC03621637	1964	-36.98	NO	-
87	ZINC03545826	1925	-36.96	NO	-
88	ZINC03495970	1876	-36.95	NO	-
89	ZINC00852678	422	-36.94	NO	-
90	ZINC00379018	76	-36.93	NO	-
91	ZINC02665236	1372	-36.93	NO	-
92	ZINC03043451	1643	-36.91	NO	-
93	ZINC03389363	1795	-36.87	NO	-
94	ZINC03393033	1797	-36.87	NO	-
95	ZINC03409665	1812	-36.83	NO	-
96	ZINC03416218	1822	-36.83	NO	-
97	ZINC01924270	1095	-36.82	NO	-
98	ZINC03908001	2308	-36.82	NO	-
99	ZINC03452619	1844	-36.81	NO	-
100	ZINC03495860	1875	-36.71	NO	-
101	ZINC03970903	2347	-36.7	NO	-
102	ZINC00411605	80	-36.69	NO	-
103	ZINC01491052	1020	-36.66	NO	-
104	ZINC04268868	2537	-36.66	NO	-
105	ZINC00423675	104	-36.65	NO	-
106	ZINC02917050	1564	-36.65	NO	-
107	ZINC00937703	533	-36.62	NO	-
108	ZINC03506138	1886	-36.59	NO	-
109	ZINC01059278	665	-36.58	NO	-
110	ZINC00425654	108	-36.56	NO	-
111	ZINC00907558	497	-36.56	NO	-
112	ZINC03412012	1821	-36.54	NO	-
113	ZINC03409663	1811	-36.53	NO	-
114	ZINC00779328	320	-36.5	NO	-
115	ZINC03335803	1744	-36.49	NO	-
116	ZINC02917336	1568	-36.48	NO	-
117	ZINC03364823	1774	-36.48	NO	-
118	ZINC02792524	1490	-36.42	NO	-
119	ZINC03970781	2340	-36.42	NO	-
120	ZINC03466203	1855	-36.37	NO	-
121	ZINC03452927	1849	-36.32	NO	-
122	ZINC02915795	1559	-36.3	NO	-
123	ZINC02465636	1296	-36.29	NO	-
124	ZINC03045371	1647	-36.28	NO	-
125	ZINC03467749	1858	-36.27	NO	-
126	ZINC00877105	445	-36.22	NO	-
127	ZINC00755360	304	-36.17	NO	-
128	ZINC04494997	2682	-36.12	NO	-
129	ZINC00869165	439	-36.08	NO	-
130	ZINC03864128	2225	-36.05	NO	-
131	ZINC03332182	1741	-36.01	NO	-
132	ZINC03816039	1978	-36.0	NO	-
133	ZINC00779150	318	-35.97	NO	-
134	ZINC03517229	1906	-35.94	NO	-
135	ZINC01924436	1102	-35.93	NO	-
136	ZINC03409766	1813	-35.91	NO	-
137	ZINC03025477	1633	-35.88	NO	-
138	ZINC03513744	1901	-35.85	NO	-
139	ZINC00645509	204	-35.81	NO	-
140	ZINC03531752	1918	-35.76	NO	-
141	ZINC01126419	796	-35.74	NO	-
142	ZINC01741106	1076	-35.72	NO	-
143	ZINC03337747	1748	-35.7	NO	-
144	ZINC00905423	486	-35.65	NO	-
145	ZINC02887438	1545	-35.65	NO	-
146	ZINC03340835	1752	-35.63	NO	-
147	ZINC03854787	2128	-35.58	NO	-
148	ZINC03908021	2309	-35.58	NO	-
149	ZINC01113429	766	-35.56	NO	-
150	ZINC01364754	938	-35.54	NO	-
151	ZINC04479467	2671	-35.54	NO	-
152	ZINC03444451	1843	-35.49	NO	-
153	ZINC00421748	96	-35.48	NO	-
154	ZINC01499614	1044	-35.45	NO	-
155	ZINC03851712	2033	-35.4	NO	-
156	ZINC03219273	1682	-35.39	NO	-
157	ZINC03252170	1700	-35.37	NO	-
158	ZINC02208624	1165	-35.32	NO	-
159	ZINC00416665	84	-35.31	NO	-
160	ZINC00912365	498	-35.29	NO	-
161	ZINC01835312	1087	-35.25	NO	-
162	ZINC00904188	483	-35.24	NO	-
163	ZINC04059358	2447	-35.23	NO	-
164	ZINC00684911	254	-35.22	NO	-
165	ZINC00897332	477	-35.2	NO	-
166	ZINC00526887	128	-35.19	NO	-
167	ZINC00902497	480	-35.19	NO	-
168	ZINC00877285	446	-35.18	NO	-
169	ZINC01924271	1096	-35.13	NO	-
170	ZINC03593613	1945	-35.13	NO	-
171	ZINC01168533	842	-35.12	NO	-
172	ZINC03424768	1833	-35.1	NO	-
173	ZINC03852615	2049	-35.09	NO	-
174	ZINC00600412	165	-35.07	NO	-
175	ZINC02718033	1410	-35.07	NO	-
176	ZINC00684909	252	-35.04	NO	-
177	ZINC00818338	392	-35.04	NO	-
178	ZINC04386454	2604	-35.01	NO	-
179	ZINC02708303	1383	-35.0	NO	-
180	ZINC03516693	1904	-35.0	NO	-
181	ZINC03544898	1922	-35.0	NO	-
182	ZINC03224841	1683	-34.97	NO	-
183	ZINC03384035	1789	-34.97	NO	-
184	ZINC01052408	645	-34.96	NO	-
185	ZINC00279346	49	-34.95	NO	-
186	ZINC00917184	509	-34.92	NO	-
187	ZINC01143107	820	-34.92	NO	-
188	ZINC04056371	2442	-34.92	NO	-
189	ZINC03853836	2091	-34.91	NO	-
190	ZINC03991393	2380	-34.91	NO	-
191	ZINC01342953	931	-34.89	NO	-
192	ZINC02809238	1508	-34.89	NO	-
193	ZINC03638359	1969	-34.88	NO	-
194	ZINC01924311	1097	-34.87	NO	-
195	ZINC00223936	41	-34.83	NO	-
196	ZINC04501002	2686	-34.82	NO	-
197	ZINC03858452	2190	-34.81	NO	-
198	ZINC04437087	2614	-34.81	NO	-
199	ZINC02087059	1137	-34.78	NO	-
200	ZINC03235644	1690	-34.78	NO	-
201	ZINC01148395	823	-34.77	NO	-
202	ZINC01924437	1103	-34.75	NO	-
203	ZINC00352154	73	-34.72	NO	-
204	ZINC01928004	1106	-34.72	NO	-
205	ZINC03389538	1796	-34.72	NO	-
206	ZINC04368855	2592	-34.72	NO	-
207	ZINC00778479	317	-34.7	NO	-
208	ZINC02889241	1546	-34.7	NO	-
209	ZINC00902496	479	-34.68	NO	-
210	ZINC01927637	1104	-34.68	NO	-
211	ZINC03389092	1791	-34.67	NO	-
212	ZINC00912377	499	-34.66	NO	-
213	ZINC02722946	1425	-34.65	NO	-
214	ZINC03487204	1873	-34.65	NO	-
215	ZINC03853087	2068	-34.65	NO	-
216	ZINC00773581	314	-34.64	NO	-
217	ZINC04326752	2571	-34.64	NO	-
218	ZINC00924427	512	-34.62	NO	-
219	ZINC01148991	824	-34.61	NO	-
220	ZINC00319304	59	-34.6	NO	-
221	ZINC03672617	1974	-34.59	NO	-
222	ZINC00421213	95	-34.58	NO	-
223	ZINC01058137	660	-34.55	NO	-
224	ZINC03853825	2087	-34.54	NO	-
225	ZINC00915721	504	-34.53	NO	-
226	ZINC02795590	1501	-34.53	NO	-
227	ZINC03265213	1704	-34.49	NO	-
228	ZINC03531049	1917	-34.48	NO	-
229	ZINC03478956	1864	-34.47	NO	-
230	ZINC03333257	1743	-34.46	NO	-
231	ZINC03853789	2084	-34.46	NO	-
232	ZINC03853898	2094	-34.44	NO	-
233	ZINC02910978	1554	-34.42	NO	-
234	ZINC03424286	1829	-34.42	NO	-
235	ZINC03475682	1862	-34.41	NO	-
236	ZINC00887630	472	-34.39	NO	-
237	ZINC00412475	82	-34.38	NO	-
238	ZINC03337749	1749	-34.38	NO	-
239	ZINC03851572	2025	-34.35	NO	-
240	ZINC00643362	197	-34.33	NO	-
241	ZINC03495554	1874	-34.32	NO	-
242	ZINC03850358	1999	-34.3	NO	-
243	ZINC03858203	2186	-34.28	NO	-
244	ZINC02642865	1360	-34.27	NO	-
245	ZINC03582748	1943	-34.27	NO	-
246	ZINC00687273	256	-34.25	NO	-
247	ZINC01116244	782	-34.25	NO	-
248	ZINC04274721	2538	-34.25	NO	-
249	ZINC00652560	221	-34.24	NO	-
250	ZINC03602632	1949	-34.24	NO	-
251	ZINC03610559	1958	-34.24	NO	-
252	ZINC00529094	130	-34.22	NO	-
253	ZINC03513673	1898	-34.22	NO	-
254	ZINC03864174	2227	-34.21	NO	-
255	ZINC00527238	129	-34.2	NO	-
256	ZINC00857339	426	-34.19	NO	-
257	ZINC04492782	2680	-34.18	NO	-
258	ZINC03040723	1640	-34.17	NO	-
259	ZINC03411944	1820	-34.17	NO	-
260	ZINC00587676	153	-34.15	NO	-
261	ZINC02494671	1305	-34.15	NO	-
262	ZINC00905712	490	-34.13	NO	-
263	ZINC00870536	440	-34.12	NO	-
264	ZINC03959965	2319	-34.12	NO	-
265	ZINC04348480	2576	-34.12	NO	-
266	ZINC00728428	293	-34.1	NO	-
267	ZINC03424828	1834	-34.1	NO	-
268	ZINC01116239	781	-34.09	NO	-
269	ZINC03517253	1907	-34.08	NO	-
270	ZINC00882893	460	-34.06	NO	-
271	ZINC03513605	1895	-34.06	NO	-
272	ZINC00684912	255	-34.05	NO	-
273	ZINC01030978	604	-34.05	NO	-
274	ZINC00937467	526	-34.03	NO	-
275	ZINC03366714	1778	-34.03	NO	-
276	ZINC01924427	1101	-34.02	NO	-
277	ZINC02965687	1610	-34.02	NO	-
278	ZINC03853269	2076	-34.01	NO	-
279	ZINC00718298	283	-33.99	NO	-
280	ZINC00882903	462	-33.99	NO	-
281	ZINC02718028	1408	-33.98	NO	-
282	ZINC03290669	1712	-33.98	NO	-
283	ZINC01097090	744	-33.97	NO	-
284	ZINC00907548	496	-33.96	NO	-
285	ZINC02851591	1517	-33.96	NO	-
286	ZINC02449780	1284	-33.95	NO	-
287	ZINC03366878	1783	-33.95	NO	-
288	ZINC01320989	917	-33.94	NO	-
289	ZINC01971243	1121	-33.94	NO	-
290	ZINC03283420	1708	-33.94	NO	-
291	ZINC03984437	2378	-33.94	NO	-
292	ZINC02620015	1330	-33.93	NO	-
293	ZINC02788841	1485	-33.93	NO	-
294	ZINC04394745	2605	-33.93	NO	-
295	ZINC03329395	1739	-33.92	NO	-
296	ZINC04164065	2500	-33.92	NO	-
297	ZINC00738260	295	-33.91	NO	-
298	ZINC03971207	2354	-33.89	NO	-
299	ZINC00937464	525	-33.88	NO	-
300	ZINC00856423	425	-33.86	NO	-
301	ZINC02465678	1298	-33.85	NO	-
302	ZINC02403521	1243	-33.84	NO	-
303	ZINC02635162	1350	-33.84	NO	-
304	ZINC04372136	2598	-33.84	NO	-
305	ZINC01059661	666	-33.83	NO	-
306	ZINC01738119	1075	-33.83	NO	-
307	ZINC02717957	1401	-33.83	NO	-
308	ZINC03561952	1936	-33.82	NO	-
309	ZINC00917190	510	-33.81	NO	-
310	ZINC01125185	794	-33.81	NO	-
311	ZINC01050298	642	-33.8	NO	-
312	ZINC02502470	1315	-33.8	NO	-
313	ZINC02941695	1582	-33.8	NO	-
314	ZINC00903059	481	-33.79	NO	-
315	ZINC02965730	1611	-33.78	NO	-
316	ZINC03970793	2344	-33.78	NO	-
317	ZINC00804231	368	-33.76	NO	-
318	ZINC01113046	765	-33.74	NO	-
319	ZINC00905711	489	-33.73	NO	-
320	ZINC02720887	1417	-33.73	NO	-
321	ZINC00885428	466	-33.72	NO	-
322	ZINC03852701	2053	-33.72	NO	-
323	ZINC00644201	200	-33.71	NO	-
324	ZINC00882901	461	-33.71	NO	-
325	ZINC01980523	1125	-33.7	NO	-
326	ZINC02791752	1489	-33.7	NO	-
327	ZINC04107347	2466	-33.7	NO	-
328	ZINC03348335	1760	-33.66	NO	-
329	ZINC03854487	2122	-33.66	NO	-
330	ZINC04107409	2467	-33.66	NO	-
331	ZINC01255754	902	-33.64	NO	-
332	ZINC00869052	437	-33.62	NO	-
333	ZINC02411281	1254	-33.61	NO	-
334	ZINC03891090	2296	-33.61	NO	-
335	ZINC02717896	1393	-33.6	NO	-
336	ZINC02724240	1441	-33.6	NO	-
337	ZINC04148795	2486	-33.59	NO	-
338	ZINC02793572	1491	-33.58	NO	-
339	ZINC00877873	451	-33.57	NO	-
340	ZINC00534523	135	-33.56	NO	-
341	ZINC03519400	1912	-33.56	NO	-
342	ZINC00408908	78	-33.55	NO	-
343	ZINC00646329	208	-33.55	NO	-
344	ZINC03537285	1920	-33.54	NO	-
345	ZINC00917177	508	-33.53	NO	-
346	ZINC01493705	1024	-33.52	NO	-
347	ZINC00423731	106	-33.5	NO	-
348	ZINC04374706	2601	-33.5	NO	-
349	ZINC04465224	2642	-33.5	NO	-
350	ZINC03866726	2232	-33.49	NO	-
351	ZINC04363624	2591	-33.49	NO	-
352	ZINC01398862	958	-33.45	NO	-
353	ZINC02407922	1249	-33.45	NO	-
354	ZINC03851098	2015	-33.45	NO	-
355	ZINC03852591	2048	-33.45	NO	-
356	ZINC02073583	1133	-33.44	NO	-
357	ZINC03571165	1939	-33.44	NO	-
358	ZINC04240240	2520	-33.44	NO	-
359	ZINC00428366	114	-33.43	NO	-
360	ZINC01924312	1098	-33.42	NO	-
361	ZINC02768468	1480	-33.41	NO	-
362	ZINC02331296	1207	-33.39	NO	-
363	ZINC02818690	1509	-33.39	NO	-
364	ZINC04434167	2612	-33.37	NO	-
365	ZINC00882904	463	-33.36	NO	-
366	ZINC02904111	1547	-33.36	NO	-
367	ZINC03389094	1792	-33.36	NO	-
368	ZINC01502085	1045	-33.34	NO	-
369	ZINC03852660	2051	-33.34	NO	-
370	ZINC04057033	2443	-33.34	NO	-
371	ZINC00190483	34	-33.33	NO	-
372	ZINC04354057	2579	-33.32	NO	-
373	ZINC01499137	1043	-33.31	NO	-
374	ZINC04469703	2658	-33.3	NO	-
375	ZINC02910975	1553	-33.29	NO	-
376	ZINC03424707	1832	-33.29	NO	-
377	ZINC02931587	1575	-33.28	NO	-
378	ZINC04357879	2586	-33.27	NO	-
379	ZINC03559292	1931	-33.26	NO	-
380	ZINC03993105	2386	-33.25	NO	-
381	ZINC04437656	2615	-33.25	NO	-
382	ZINC03045303	1646	-33.23	NO	-
383	ZINC03849202	1991	-33.23	NO	-
384	ZINC00868698	435	-33.21	NO	-
385	ZINC02440957	1279	-33.21	NO	-
386	ZINC04061637	2450	-33.2	NO	-
387	ZINC04467718	2652	-33.2	NO	-
388	ZINC01190639	865	-33.18	NO	-
389	ZINC03516692	1903	-33.18	NO	-
390	ZINC03545413	1923	-33.18	NO	-
391	ZINC03867945	2271	-33.17	NO	-
392	ZINC00615522	172	-33.16	NO	-
393	ZINC01049491	639	-33.15	NO	-
394	ZINC01366029	940	-33.15	NO	-
395	ZINC03366905	1784	-33.15	NO	-
396	ZINC03393164	1798	-33.15	NO	-
397	ZINC03858496	2192	-33.15	NO	-
398	ZINC03513594	1893	-33.14	NO	-
399	ZINC02209360	1166	-33.13	NO	-
400	ZINC00783395	333	-33.08	NO	-
401	ZINC00882846	459	-33.08	NO	-
402	ZINC03867226	2247	-33.05	NO	-
403	ZINC00905562	487	-33.04	NO	-
404	ZINC00905707	488	-33.04	NO	-
405	ZINC03238827	1693	-33.04	NO	-
406	ZINC00536987	137	-33.03	NO	-
407	ZINC02449781	1285	-33.03	NO	-
408	ZINC00428367	115	-33.02	NO	-
409	ZINC00862017	428	-33.0	NO	-
410	ZINC00904220	484	-33.0	NO	-
411	ZINC03622691	1966	-33.0	NO	-
412	ZINC00896952	475	-32.99	NO	-
413	ZINC01035725	614	-32.99	NO	-
414	ZINC00812118	382	-32.96	NO	-
415	ZINC02623094	1337	-32.96	NO	-
416	ZINC01073558	701	-32.95	NO	-
417	ZINC04241834	2523	-32.95	NO	-
418	ZINC02904376	1548	-32.94	NO	-
419	ZINC03855699	2145	-32.94	NO	-
420	ZINC02636182	1353	-32.93	NO	-
421	ZINC03254196	1702	-32.92	NO	-
422	ZINC02724210	1438	-32.91	NO	-
423	ZINC00423602	102	-32.9	NO	-
424	ZINC00773428	313	-32.9	NO	-
425	ZINC00822536	399	-32.9	NO	-
426	ZINC03372928	1787	-32.9	NO	-
427	ZINC00925058	513	-32.88	NO	-
428	ZINC00825437	401	-32.87	NO	-
429	ZINC03376965	1788	-32.87	NO	-
430	ZINC03907650	2307	-32.87	NO	-
431	ZINC03497229	1877	-32.86	NO	-
432	ZINC03852570	2044	-32.85	NO	-
433	ZINC00684910	253	-32.83	NO	-
434	ZINC03393166	1799	-32.82	NO	-
435	ZINC01103953	753	-32.81	NO	-
436	ZINC03619457	1962	-32.8	NO	-
437	ZINC00819409	398	-32.79	NO	-
438	ZINC03868024	2274	-32.79	NO	-
439	ZINC01385336	945	-32.78	NO	-
440	ZINC01971189	1120	-32.78	NO	-
441	ZINC02717895	1389	-32.78	NO	-
442	ZINC00279344	48	-32.77	NO	-
443	ZINC03288587	1711	-32.75	NO	-
444	ZINC03509952	1889	-32.75	NO	-
445	ZINC00802914	364	-32.73	NO	-
446	ZINC00896955	476	-32.73	NO	-
447	ZINC02717954	1397	-32.73	NO	-
448	ZINC03272050	1707	-32.72	NO	-
449	ZINC02631220	1346	-32.71	NO	-
450	ZINC03962417	2321	-32.71	NO	-
451	ZINC00703564	270	-32.7	NO	-
452	ZINC03969379	2334	-32.7	NO	-
453	ZINC00423727	105	-32.69	NO	-
454	ZINC04058639	2444	-32.69	NO	-
455	ZINC01398863	960	-32.68	NO	-
456	ZINC01860385	1088	-32.68	NO	-
457	ZINC00773806	316	-32.67	NO	-
458	ZINC01040190	626	-32.67	NO	-
459	ZINC01508391	1052	-32.66	NO	-
460	ZINC02059597	1130	-32.64	NO	-
461	ZINC02062110	1132	-32.62	NO	-
462	ZINC02435834	1275	-32.62	NO	-
463	ZINC04357741	2585	-32.62	NO	-
464	ZINC00585863	151	-32.61	NO	-
465	ZINC00915724	505	-32.61	NO	-
466	ZINC02334868	1208	-32.61	NO	-
467	ZINC04437769	2616	-32.61	NO	-
468	ZINC01076710	712	-32.6	NO	-
469	ZINC03860097	2223	-32.6	NO	-
470	ZINC02438375	1276	-32.59	NO	-
471	ZINC02794695	1493	-32.58	NO	-
472	ZINC03513753	1902	-32.57	NO	-
473	ZINC04059313	2446	-32.57	NO	-
474	ZINC03513607	1896	-32.56	NO	-
475	ZINC02910993	1555	-32.55	NO	-
476	ZINC04465026	2638	-32.55	NO	-
477	ZINC01073570	702	-32.54	NO	-
478	ZINC03301359	1723	-32.54	NO	-
479	ZINC03867097	2239	-32.53	NO	-
480	ZINC00418191	93	-32.52	NO	-
481	ZINC00417626	86	-32.51	NO	-
482	ZINC01387980	949	-32.51	NO	-
483	ZINC03467752	1859	-32.51	NO	-
484	ZINC03400390	1806	-32.5	NO	-
485	ZINC03859732	2212	-32.5	NO	-
486	ZINC03849127	1990	-32.48	NO	-
487	ZINC03318225	1736	-32.47	NO	-
488	ZINC01039194	615	-32.46	NO	-
489	ZINC03487202	1872	-32.46	NO	-
490	ZINC00096497	24	-32.45	NO	-
491	ZINC01073867	706	-32.45	NO	-
492	ZINC01737963	1072	-32.45	NO	-
493	ZINC04326594	2570	-32.45	NO	-
494	ZINC00422818	99	-32.44	NO	-
495	ZINC03513609	1897	-32.44	NO	-
496	ZINC03850027	1994	-32.43	NO	-
497	ZINC03948698	2313	-32.43	NO	-
498	ZINC03998900	2388	-32.43	NO	-
499	ZINC03055672	1654	-32.42	NO	-
500	ZINC00345007	69	-32.41	NO	-
501	ZINC03851519	2023	-32.4	NO	-
502	ZINC00545046	142	-32.39	NO	-
503	ZINC02713098	1385	-32.39	NO	-
504	ZINC02825770	1511	-32.39	NO	-
505	ZINC02874121	1540	-32.39	NO	-
506	ZINC04356020	2582	-32.39	NO	-
507	ZINC01040284	633	-32.38	NO	-
508	ZINC00903075	482	-32.36	NO	-
509	ZINC02349141	1216	-32.36	NO	-
510	ZINC02372927	1233	-32.36	NO	-
511	ZINC03016368	1630	-32.36	NO	-
512	ZINC04467637	2651	-32.36	NO	-
513	ZINC02941702	1583	-32.35	NO	-
514	ZINC04414352	2608	-32.35	NO	-
515	ZINC00304220	53	-32.33	NO	-
516	ZINC02910920	1552	-32.33	NO	-
517	ZINC04464324	2632	-32.33	NO	-
518	ZINC03857895	2170	-32.32	NO	-
519	ZINC02795355	1498	-32.3	NO	-
520	ZINC01006919	595	-32.28	NO	-
521	ZINC02787786	1484	-32.28	NO	-
522	ZINC03992727	2381	-32.28	NO	-
523	ZINC00599731	162	-32.27	NO	-
524	ZINC01440538	988	-32.26	NO	-
525	ZINC02795344	1497	-32.26	NO	-
526	ZINC03868019	2272	-32.26	NO	-
527	ZINC04467812	2653	-32.26	NO	-
528	ZINC02852573	1518	-32.25	NO	-
529	ZINC03859471	2208	-32.25	NO	-
530	ZINC01068233	686	-32.24	NO	-
531	ZINC02487976	1304	-32.24	NO	-
532	ZINC00788124	338	-32.22	NO	-
533	ZINC04278474	2546	-32.22	NO	-
534	ZINC02874591	1542	-32.21	NO	-
535	ZINC03409834	1816	-32.21	NO	-
536	ZINC03621759	1965	-32.21	NO	-
537	ZINC01056405	656	-32.19	NO	-
538	ZINC01784868	1082	-32.19	NO	-
539	ZINC02321913	1200	-32.19	NO	-
540	ZINC03854419	2119	-32.19	NO	-
541	ZINC03040699	1639	-32.18	NO	-
542	ZINC03854598	2125	-32.18	NO	-
543	ZINC03859825	2213	-32.18	NO	-
544	ZINC00925059	514	-32.16	NO	-
545	ZINC00937463	524	-32.16	NO	-
546	ZINC01100441	746	-32.16	NO	-
547	ZINC03564209	1937	-32.16	NO	-
548	ZINC04240084	2519	-32.16	NO	-
549	ZINC00655729	224	-32.15	NO	-
550	ZINC02402475	1240	-32.15	NO	-
551	ZINC02448711	1283	-32.15	NO	-
552	ZINC02738622	1471	-32.15	NO	-
553	ZINC01072327	697	-32.14	NO	-
554	ZINC02720886	1416	-32.14	NO	-
555	ZINC02500140	1312	-32.13	NO	-
556	ZINC04462930	2630	-32.13	NO	-
557	ZINC03852010	2040	-32.12	NO	-
558	ZINC00648589	219	-32.11	NO	-
559	ZINC00808488	378	-32.11	NO	-
560	ZINC02725790	1464	-32.1	NO	-
561	ZINC03867250	2251	-32.1	NO	-
562	ZINC02915792	1558	-32.09	NO	-
563	ZINC03399571	1805	-32.06	NO	-
564	ZINC04123961	2477	-32.06	NO	-
565	ZINC00937575	529	-32.05	NO	-
566	ZINC01059747	667	-32.03	NO	-
567	ZINC03366717	1779	-32.02	NO	-
568	ZINC03868504	2280	-32.02	NO	-
569	ZINC01109344	762	-32.01	NO	-
570	ZINC00955872	568	-32.0	NO	-
571	ZINC00422766	98	-31.98	NO	-
572	ZINC01393396	955	-31.98	NO	-
573	ZINC02941746	1585	-31.98	NO	-
574	ZINC03854881	2129	-31.98	NO	-
575	ZINC01971188	1119	-31.96	NO	-
576	ZINC01073640	703	-31.95	NO	-
577	ZINC00198425	38	-31.94	NO	-
578	ZINC03818696	1982	-31.94	NO	-
579	ZINC00819397	396	-31.93	NO	-
580	ZINC00665485	229	-31.91	NO	-
581	ZINC00915720	503	-31.91	NO	-
582	ZINC00738259	294	-31.9	NO	-
583	ZINC00738294	297	-31.9	NO	-
584	ZINC02724751	1456	-31.9	NO	-
585	ZINC03851052	2009	-31.9	NO	-
586	ZINC04306774	2565	-31.9	NO	-
587	ZINC04357936	2588	-31.9	NO	-
588	ZINC01495583	1027	-31.88	NO	-
589	ZINC02419361	1258	-31.88	NO	-
590	ZINC02620533	1332	-31.88	NO	-
591	ZINC00936139	523	-31.87	NO	-
592	ZINC04357931	2587	-31.87	NO	-
593	ZINC04035124	2438	-31.86	NO	-
594	ZINC00107241	25	-31.85	NO	-
595	ZINC03025712	1634	-31.85	NO	-
596	ZINC01499136	1042	-31.84	NO	-
597	ZINC02284824	1196	-31.84	NO	-
598	ZINC03045223	1645	-31.84	NO	-
599	ZINC04278475	2549	-31.84	NO	-
600	ZINC02794712	1494	-31.83	NO	-
601	ZINC02724236	1439	-31.82	NO	-
602	ZINC03431317	1837	-31.81	NO	-
603	ZINC04274733	2539	-31.8	NO	-
604	ZINC00049734	15	-31.79	NO	-
605	ZINC03475656	1861	-31.79	NO	-
606	ZINC04492427	2674	-31.77	NO	-
607	ZINC02650396	1363	-31.76	NO	-
608	ZINC03852816	2054	-31.75	NO	-
609	ZINC00428148	110	-31.74	NO	-
610	ZINC00714287	275	-31.74	NO	-
611	ZINC03984436	2377	-31.74	NO	-
612	ZINC01487109	1017	-31.73	NO	-
613	ZINC03852585	2046	-31.73	NO	-
614	ZINC00818354	394	-31.71	NO	-
615	ZINC01065253	680	-31.71	NO	-
616	ZINC04326576	2569	-31.7	NO	-
617	ZINC02622415	1336	-31.69	NO	-
618	ZINC04621470	2700	-31.69	NO	-
619	ZINC01084872	730	-31.68	NO	-
620	ZINC01331282	925	-31.68	NO	-
621	ZINC01928007	1108	-31.68	NO	-
622	ZINC02722942	1423	-31.67	NO	-
623	ZINC00641103	194	-31.66	NO	-
624	ZINC02411280	1253	-31.66	NO	-
625	ZINC03855192	2142	-31.66	NO	-
626	ZINC04469707	2659	-31.66	NO	-
627	ZINC01075193	710	-31.65	NO	-
628	ZINC01153552	829	-31.65	NO	-
629	ZINC03301267	1722	-31.65	NO	-
630	ZINC03968684	2325	-31.65	NO	-
631	ZINC02532672	1324	-31.64	NO	-
632	ZINC03338787	1751	-31.64	NO	-
633	ZINC01249085	895	-31.63	NO	-
634	ZINC03296402	1717	-31.63	NO	-
635	ZINC03854409	2118	-31.63	NO	-
636	ZINC00470700	124	-31.61	NO	-
637	ZINC01784880	1083	-31.61	NO	-
638	ZINC02280221	1194	-31.61	NO	-
639	ZINC03899028	2302	-31.61	NO	-
640	ZINC03971593	2358	-31.61	NO	-
641	ZINC01910873	1091	-31.59	NO	-
642	ZINC03885569	2288	-31.59	NO	-
643	ZINC02439427	1278	-31.58	NO	-
644	ZINC03347349	1758	-31.58	NO	-
645	ZINC03857888	2169	-31.58	NO	-
646	ZINC04360685	2590	-31.58	NO	-
647	ZINC00646418	209	-31.57	NO	-
648	ZINC01040027	618	-31.57	NO	-
649	ZINC03911582	2310	-31.57	NO	-
650	ZINC02500128	1309	-31.56	NO	-
651	ZINC02941679	1580	-31.55	NO	-
652	ZINC03424521	1831	-31.55	NO	-
653	ZINC02424007	1262	-31.54	NO	-
654	ZINC03867549	2258	-31.54	NO	-
655	ZINC01032887	606	-31.53	NO	-
656	ZINC00667807	230	-31.52	NO	-
657	ZINC03547603	1926	-31.52	NO	-
658	ZINC00640050	191	-31.51	NO	-
659	ZINC03854307	2111	-31.51	NO	-
660	ZINC03867192	2245	-31.51	NO	-
661	ZINC00696894	262	-31.5	NO	-
662	ZINC02326332	1202	-31.5	NO	-
663	ZINC04308452	2568	-31.5	NO	-
664	ZINC00819408	397	-31.49	NO	-
665	ZINC01389438	951	-31.49	NO	-
666	ZINC02634868	1348	-31.49	NO	-
667	ZINC02722895	1422	-31.49	NO	-
668	ZINC03998901	2389	-31.49	NO	-
669	ZINC04356388	2583	-31.49	NO	-
670	ZINC04275935	2542	-31.48	NO	-
671	ZINC04356680	2584	-31.47	NO	-
672	ZINC02977641	1619	-31.46	NO	-
673	ZINC04475736	2667	-31.46	NO	-
674	ZINC03857907	2172	-31.45	NO	-
675	ZINC04162974	2499	-31.44	NO	-
676	ZINC00716250	278	-31.43	NO	-
677	ZINC03424849	1835	-31.43	NO	-
678	ZINC02763289	1479	-31.41	NO	-
679	ZINC03452649	1845	-31.4	NO	-
680	ZINC03858453	2191	-31.4	NO	-
681	ZINC00659430	227	-31.39	NO	-
682	ZINC00793961	346	-31.39	NO	-
683	ZINC01326396	922	-31.39	NO	-
684	ZINC01497081	1032	-31.39	NO	-
685	ZINC02865835	1529	-31.39	NO	-
686	ZINC03858767	2198	-31.39	NO	-
687	ZINC01123086	791	-31.38	NO	-
688	ZINC00773599	315	-31.37	NO	-
689	ZINC02874120	1539	-31.37	NO	-
690	ZINC01497227	1035	-31.35	NO	-
691	ZINC03252569	1701	-31.35	NO	-
692	ZINC03349987	1761	-31.35	NO	-
693	ZINC03866853	2234	-31.35	NO	-
694	ZINC00905713	491	-31.34	NO	-
695	ZINC00915695	501	-31.34	NO	-
696	ZINC03832031	31	-31.34	YES	9
697	ZINC04004936	2408	-31.34	NO	-
698	ZINC00634781	188	-31.33	NO	-
699	ZINC00803269	366	-31.33	NO	-
700	ZINC02941742	1584	-31.33	NO	-
701	ZINC03398454	1803	-31.31	NO	-
702	ZINC04162197	2498	-31.3	NO	-
703	ZINC00955622	564	-31.29	NO	-
704	ZINC01134162	810	-31.29	NO	-
705	ZINC01163459	839	-31.29	NO	-
706	ZINC01503491	1048	-31.29	NO	-
707	ZINC02627417	1342	-31.29	NO	-
708	ZINC03851071	2013	-31.29	NO	-
709	ZINC00634482	187	-31.28	NO	-
710	ZINC02942716	1586	-31.27	NO	-
711	ZINC03296676	1719	-31.26	NO	-
712	ZINC00352134	71	-31.25	NO	-
713	ZINC01000647	591	-31.25	NO	-
714	ZINC01491191	1021	-31.25	NO	-
715	ZINC02347533	1212	-31.25	NO	-
716	ZINC00852679	423	-31.24	NO	-
717	ZINC00944357	545	-31.24	NO	-
718	ZINC03522951	1915	-31.24	NO	-
719	ZINC03984335	2376	-31.24	NO	-
720	ZINC00406384	77	-31.23	NO	-
721	ZINC03366632	1777	-31.22	NO	-
722	ZINC01142505	819	-31.21	NO	-
723	ZINC03039918	1638	-31.21	NO	-
724	ZINC03993111	2387	-31.21	NO	-
725	ZINC00624025	175	-31.2	NO	-
726	ZINC01088343	734	-31.2	NO	-
727	ZINC03466207	1856	-31.2	NO	-
728	ZINC04059309	2445	-31.2	NO	-
729	ZINC00940452	538	-31.19	NO	-
730	ZINC02688970	1376	-31.19	NO	-
731	ZINC02724723	1450	-31.19	NO	-
732	ZINC02865355	1528	-31.19	NO	-
733	ZINC03510009	1891	-31.19	NO	-
734	ZINC02627931	1344	-31.18	NO	-
735	ZINC02663874	1371	-31.18	NO	-
736	ZINC04479457	2670	-31.18	NO	-
737	ZINC03600826	1948	-31.17	NO	-
738	ZINC02203870	1161	-31.16	NO	-
739	ZINC04628264	2702	-31.16	NO	-
740	ZINC03867614	2263	-31.15	NO	-
741	ZINC00428318	111	-31.14	NO	-
742	ZINC00675666	238	-31.14	NO	-
743	ZINC01040137	624	-31.14	NO	-
744	ZINC04477419	2668	-31.14	NO	-
745	ZINC03851585	2028	-31.13	NO	-
746	ZINC04348691	2578	-31.13	NO	-
747	ZINC03366786	1780	-31.12	NO	-
748	ZINC00166137	30	-31.11	NO	-
749	ZINC03438330	1841	-31.11	NO	-
750	ZINC04239146	2518	-31.11	NO	-
751	ZINC00067119	19	-31.1	NO	-
752	ZINC00411519	79	-31.1	NO	-
753	ZINC03867646	2267	-31.09	NO	-
754	ZINC04246552	2524	-31.09	NO	-
755	ZINC04307090	2566	-31.09	NO	-
756	ZINC00727188	289	-31.08	NO	-
757	ZINC00929791	515	-31.08	NO	-
758	ZINC03372506	1786	-31.08	NO	-
759	ZINC03816042	1979	-31.08	NO	-
760	ZINC00930029	516	-31.07	NO	-
761	ZINC03853981	2095	-31.07	NO	-
762	ZINC01062046	678	-31.06	NO	-
763	ZINC02501965	1314	-31.06	NO	-
764	ZINC03228150	1684	-31.06	NO	-
765	ZINC00784656	337	-31.05	NO	-
766	ZINC01961440	1117	-31.05	NO	-
767	ZINC00250205	45	-31.04	NO	-
768	ZINC00428319	112	-31.04	NO	-
769	ZINC01928003	1105	-31.04	NO	-
770	ZINC00682879	249	-31.03	NO	-
771	ZINC01978995	1122	-31.03	NO	-
772	ZINC03049763	1649	-31.03	NO	-
773	ZINC04633710	2706	-31.03	NO	-
774	ZINC00885472	469	-31.02	NO	-
775	ZINC03971354	2356	-31.02	NO	-
776	ZINC03305932	1728	-31.0	NO	-
777	ZINC03610561	1959	-31.0	NO	-
778	ZINC03867234	2248	-31.0	NO	-
779	ZINC00626250	177	-30.99	NO	-
780	ZINC03432920	1838	-30.99	NO	-
781	ZINC03497685	1881	-30.99	NO	-
782	ZINC04281708	2551	-30.99	NO	-
783	ZINC03969380	2335	-30.96	NO	-
784	ZINC01185390	859	-30.95	NO	-
785	ZINC00724310	286	-30.94	NO	-
786	ZINC01426435	978	-30.94	NO	-
787	ZINC04070804	2453	-30.94	NO	-
788	ZINC01178512	854	-30.93	NO	-
789	ZINC02941688	1581	-30.93	NO	-
790	ZINC04294654	2558	-30.93	NO	-
791	ZINC03506140	1887	-30.92	NO	-
792	ZINC00652429	220	-30.91	NO	-
793	ZINC00948817	552	-30.91	NO	-
794	ZINC01040197	628	-30.91	NO	-
795	ZINC01123340	793	-30.91	NO	-
796	ZINC03850109	1995	-30.91	NO	-
797	ZINC00801899	362	-30.9	NO	-
798	ZINC01073396	699	-30.9	NO	-
799	ZINC00937561	527	-30.89	NO	-
800	ZINC03410269	1819	-30.89	NO	-
801	ZINC03497634	1879	-30.89	NO	-
802	ZINC00948787	551	-30.88	NO	-
803	ZINC01276563	907	-30.88	NO	-
804	ZINC04123921	2476	-30.88	NO	-
805	ZINC01387355	948	-30.87	NO	-
806	ZINC03409768	1814	-30.87	NO	-
807	ZINC01101095	747	-30.86	NO	-
808	ZINC01208664	880	-30.86	NO	-
809	ZINC01467348	1003	-30.86	NO	-
810	ZINC02724759	1460	-30.86	NO	-
811	ZINC03889242	2289	-30.86	NO	-
812	ZINC00752953	301	-30.85	NO	-
813	ZINC03853832	2089	-30.84	NO	-
814	ZINC03855944	2147	-30.84	NO	-
815	ZINC04487103	2672	-30.84	NO	-
816	ZINC03853063	2062	-30.83	NO	-
817	ZINC04176178	2505	-30.83	NO	-
818	ZINC00417658	87	-30.82	NO	-
819	ZINC01040279	631	-30.82	NO	-
820	ZINC03852908	2058	-30.82	NO	-
821	ZINC03858200	2185	-30.82	NO	-
822	ZINC04304123	2560	-30.82	NO	-
823	ZINC00945352	546	-30.81	NO	-
824	ZINC01104461	756	-30.81	NO	-
825	ZINC03183831	1667	-30.81	NO	-
826	ZINC02713089	1384	-30.8	NO	-
827	ZINC02728561	1468	-30.8	NO	-
828	ZINC02397691	1237	-30.79	NO	-
829	ZINC00941361	541	-30.78	NO	-
830	ZINC01069115	689	-30.78	NO	-
831	ZINC04155402	2489	-30.78	NO	-
832	ZINC02238633	1183	-30.76	NO	-
833	ZINC03522950	1914	-30.76	NO	-
834	ZINC03868600	2283	-30.76	NO	-
835	ZINC02938104	1579	-30.75	NO	-
836	ZINC03237324	1692	-30.75	NO	-
837	ZINC03351941	1764	-30.74	NO	-
838	ZINC03437336	1840	-30.74	NO	-
839	ZINC04596002	2696	-30.74	NO	-
840	ZINC00432942	119	-30.73	NO	-
841	ZINC01073541	700	-30.73	NO	-
842	ZINC03833928	20	-30.73	YES	6
843	ZINC02452275	1290	-30.72	NO	-
844	ZINC00424484	107	-30.71	NO	-
845	ZINC02862154	1527	-30.71	NO	-
846	ZINC04380242	2602	-30.7	NO	-
847	ZINC00843792	412	-30.69	NO	-
848	ZINC03337612	1747	-30.69	NO	-
849	ZINC01303400	915	-30.68	NO	-
850	ZINC01389448	952	-30.68	NO	-
851	ZINC03480811	1865	-30.68	NO	-
852	ZINC01040199	629	-30.66	NO	-
853	ZINC01986982	1127	-30.66	NO	-
854	ZINC02795307	1496	-30.66	NO	-
855	ZINC03956147	2316	-30.66	NO	-
856	ZINC01496985	1029	-30.65	NO	-
857	ZINC02642780	1359	-30.65	NO	-
858	ZINC03370469	1785	-30.65	NO	-
859	ZINC02795735	1502	-30.64	NO	-
860	ZINC04443561	2622	-30.64	NO	-
861	ZINC01033298	608	-30.63	NO	-
862	ZINC02688967	1375	-30.63	NO	-
863	ZINC02718034	1412	-30.63	NO	-
864	ZINC03077663	1658	-30.63	NO	-
865	ZINC00678521	241	-30.62	NO	-
866	ZINC02882730	1544	-30.62	NO	-
867	ZINC00702611	263	-30.61	NO	-
868	ZINC01284982	910	-30.61	NO	-
869	ZINC03482372	1871	-30.61	NO	-
870	ZINC03850665	2005	-30.61	NO	-
871	ZINC03971202	2352	-30.61	NO	-
872	ZINC04101736	2461	-30.61	NO	-
873	ZINC00846559	417	-30.6	NO	-
874	ZINC02642192	1357	-30.6	NO	-
875	ZINC03395141	1800	-30.6	NO	-
876	ZINC03889498	2290	-30.6	NO	-
877	ZINC02973225	1616	-30.59	NO	-
878	ZINC02402547	1241	-30.58	NO	-
879	ZINC00193877	36	-30.57	NO	-
880	ZINC01737976	1073	-30.57	NO	-
881	ZINC02728560	1467	-30.57	NO	-
882	ZINC02820141	1510	-30.57	NO	-
883	ZINC03347966	1759	-30.57	NO	-
884	ZINC03604574	1953	-30.57	NO	-
885	ZINC04033633	2436	-30.56	NO	-
886	ZINC04256179	2532	-30.56	NO	-
887	ZINC00645318	203	-30.55	NO	-
888	ZINC02616515	1329	-30.55	NO	-
889	ZINC03303722	1725	-30.55	NO	-
890	ZINC03482287	1867	-30.55	NO	-
891	ZINC03857814	2166	-30.55	NO	-
892	ZINC01468122	1008	-30.54	NO	-
893	ZINC02972103	1614	-30.53	NO	-
894	ZINC03853198	2071	-30.53	NO	-
895	ZINC03338223	1750	-30.52	NO	-
896	ZINC03971590	2357	-30.52	NO	-
897	ZINC00907303	495	-30.51	NO	-
898	ZINC04033635	2437	-30.51	NO	-
899	ZINC00162027	23	-30.5	YES	7
900	ZINC00429108	116	-30.48	NO	-
901	ZINC01243741	894	-30.48	NO	-
902	ZINC01326394	920	-30.48	NO	-
903	ZINC02432169	1270	-30.48	NO	-
904	ZINC02062109	1131	-30.46	NO	-
905	ZINC02659071	1369	-30.46	NO	-
906	ZINC00808154	377	-30.44	NO	-
907	ZINC00818337	391	-30.44	NO	-
908	ZINC03467318	1857	-30.44	NO	-
909	ZINC04464594	2636	-30.44	NO	-
910	ZINC00193874	35	-30.43	NO	-
911	ZINC00818355	395	-30.42	NO	-
912	ZINC01743033	1078	-30.42	NO	-
913	ZINC04129900	2481	-30.42	NO	-
914	ZINC01212952	884	-30.41	NO	-
915	ZINC00461798	122	-30.4	NO	-
916	ZINC03560803	1933	-30.4	NO	-
917	ZINC03509954	1890	-30.39	NO	-
918	ZINC03839458	1985	-30.39	NO	-
919	ZINC04374633	2600	-30.39	NO	-
920	ZINC04512162	2690	-30.38	NO	-
921	ZINC01349238	934	-30.37	NO	-
922	ZINC03482322	1869	-30.37	NO	-
923	ZINC02654392	1366	-30.35	NO	-
924	ZINC02724166	1428	-30.35	NO	-
925	ZINC02872246	1535	-30.35	NO	-
926	ZINC03409837	1817	-30.35	NO	-
927	ZINC03513717	1899	-30.35	NO	-
928	ZINC01069602	691	-30.34	NO	-
929	ZINC01390938	953	-30.34	NO	-
930	ZINC02057665	1129	-30.34	NO	-
931	ZINC00536617	136	-30.33	NO	-
932	ZINC00940450	536	-30.32	NO	-
933	ZINC01085388	732	-30.32	NO	-
934	ZINC04031736	2413	-30.32	NO	-
935	ZINC01509218	1053	-30.31	NO	-
936	ZINC02138460	1147	-30.31	NO	-
937	ZINC00829533	405	-30.3	NO	-
938	ZINC01468185	1012	-30.3	NO	-
939	ZINC03867326	2253	-30.3	NO	-
940	ZINC03061145	1657	-30.29	NO	-
941	ZINC03856110	2151	-30.29	NO	-
942	ZINC03858863	2200	-30.29	NO	-
943	ZINC03889517	2291	-30.29	NO	-
944	ZINC00607947	167	-30.28	NO	-
945	ZINC00807871	375	-30.28	NO	-
946	ZINC01468125	1010	-30.28	NO	-
947	ZINC02787332	1483	-30.28	NO	-
948	ZINC02329765	1206	-30.27	NO	-
949	ZINC02795564	1500	-30.27	NO	-
950	ZINC03330282	1740	-30.27	NO	-
951	ZINC00802642	363	-30.26	NO	-
952	ZINC01111764	764	-30.26	NO	-
953	ZINC00689349	257	-30.25	NO	-
954	ZINC02424511	1263	-30.25	NO	-
955	ZINC03858768	2199	-30.25	NO	-
956	ZINC00752647	300	-30.23	NO	-
957	ZINC03867938	2269	-30.23	NO	-
958	ZINC04341978	2573	-30.23	NO	-
959	ZINC03039898	1637	-30.22	NO	-
960	ZINC04249114	2528	-30.22	NO	-
961	ZINC04334508	2572	-30.22	NO	-
962	ZINC01059140	662	-30.21	NO	-
963	ZINC03867164	2243	-30.21	NO	-
964	ZINC03993030	2384	-30.21	NO	-
965	ZINC04164917	2501	-30.21	NO	-
966	ZINC00670654	234	-30.2	NO	-
967	ZINC00951848	556	-30.18	NO	-
968	ZINC02434210	1272	-30.18	NO	-
969	ZINC00802934	365	-30.17	NO	-
970	ZINC01936710	1110	-30.17	NO	-
971	ZINC03482111	1866	-30.17	NO	-
972	ZINC00223744	39	-30.15	NO	-
973	ZINC01910871	1090	-30.15	NO	-
974	ZINC04304199	2564	-30.15	NO	-
975	ZINC03868676	2285	-30.14	NO	-
976	ZINC02720649	1415	-30.13	NO	-
977	ZINC03533935	1919	-30.13	NO	-
978	ZINC04355349	2581	-30.13	NO	-
979	ZINC00756245	307	-30.12	NO	-
980	ZINC00993658	588	-30.12	NO	-
981	ZINC01185704	862	-30.12	NO	-
982	ZINC01208457	878	-30.12	NO	-
983	ZINC02172280	1151	-30.12	NO	-
984	ZINC04088569	2457	-30.12	NO	-
985	ZINC00957829	574	-30.11	NO	-
986	ZINC03980816	2367	-30.11	NO	-
987	ZINC04477750	2669	-30.11	NO	-
988	ZINC02623224	1338	-30.1	NO	-
989	ZINC03389279	1793	-30.1	NO	-
990	ZINC03433241	1839	-30.1	NO	-
991	ZINC04275375	2540	-30.1	NO	-
992	ZINC00738293	296	-30.09	NO	-
993	ZINC01784865	1081	-30.09	NO	-
994	ZINC03347217	1757	-30.09	NO	-
995	ZINC03833908	6	-30.09	YES	4
996	ZINC03409543	1809	-30.08	NO	-
997	ZINC03497742	1883	-30.07	NO	-
998	ZINC03832028	30	-30.07	YES	9
999	ZINC02168987	1150	-30.06	NO	-
1000	ZINC03832030	27	-30.06	YES	9
1001	ZINC03968926	2327	-30.06	NO	-
1002	ZINC01035140	612	-30.05	NO	-
1003	ZINC01068285	687	-30.05	NO	-
1004	ZINC00915700	502	-30.04	NO	-
1005	ZINC00937578	532	-30.04	NO	-
1006	ZINC03060485	1656	-30.03	NO	-
1007	ZINC03858730	2197	-30.03	NO	-
1008	ZINC03604546	1950	-30.02	NO	-
1009	ZINC03850667	2006	-30.02	NO	-
1010	ZINC02794659	1492	-30.01	NO	-
1011	ZINC03868505	2281	-30.01	NO	-
1012	ZINC04420125	2609	-30.01	NO	-
1013	ZINC01516335	1063	-29.99	NO	-
1014	ZINC02867583	1530	-29.99	NO	-
1015	ZINC03232031	1686	-29.99	NO	-
1016	ZINC03244705	1695	-29.99	NO	-
1017	ZINC03333254	1742	-29.99	NO	-
1018	ZINC03854406	2117	-29.99	NO	-
1019	ZINC00803271	367	-29.98	NO	-
1020	ZINC02347531	1211	-29.98	NO	-
1021	ZINC04104150	2464	-29.98	NO	-
1022	ZINC03040821	1641	-29.97	NO	-
1023	ZINC03359595	1771	-29.97	NO	-
1024	ZINC04251279	2530	-29.97	NO	-
1025	ZINC03389360	1794	-29.96	NO	-
1026	ZINC04451875	2624	-29.96	NO	-
1027	ZINC02327554	1204	-29.95	NO	-
1028	ZINC03599923	1947	-29.95	NO	-
1029	ZINC03029341	1635	-29.94	NO	-
1030	ZINC02086824	1136	-29.93	NO	-
1031	ZINC03858410	2188	-29.93	NO	-
1032	ZINC00646801	217	-29.92	NO	-
1033	ZINC00671250	235	-29.92	NO	-
1034	ZINC02621628	1334	-29.92	NO	-
1035	ZINC04633485	2705	-29.92	NO	-
1036	ZINC03518751	1909	-29.91	NO	-
1037	ZINC04371562	2597	-29.91	NO	-
1038	ZINC03366797	1782	-29.9	NO	-
1039	ZINC03855136	2135	-29.9	NO	-
1040	ZINC00314249	57	-29.89	NO	-
1041	ZINC02395338	1236	-29.88	NO	-
1042	ZINC03346964	1756	-29.88	NO	-
1043	ZINC03988832	2379	-29.88	NO	-
1044	ZINC00876297	444	-29.87	NO	-
1045	ZINC02326335	1203	-29.87	NO	-
1046	ZINC03851638	2030	-29.87	NO	-
1047	ZINC00882828	457	-29.86	NO	-
1048	ZINC00954859	561	-29.86	NO	-
1049	ZINC00640114	192	-29.85	NO	-
1050	ZINC01068231	685	-29.85	NO	-
1051	ZINC03055666	1652	-29.85	NO	-
1052	ZINC03850447	2001	-29.85	NO	-
1053	ZINC01207877	877	-29.83	NO	-
1054	ZINC02868743	1532	-29.83	NO	-
1055	ZINC00806855	369	-29.82	NO	-
1056	ZINC00818335	389	-29.82	NO	-
1057	ZINC02444554	1280	-29.82	NO	-
1058	ZINC04161027	2497	-29.82	NO	-
1059	ZINC01104475	759	-29.81	NO	-
1060	ZINC02639711	1356	-29.81	NO	-
1061	ZINC03264059	1703	-29.81	NO	-
1062	ZINC00003613	2	-29.8	NO	-
1063	ZINC00973910	579	-29.8	NO	-
1064	ZINC01207341	875	-29.8	NO	-
1065	ZINC02201351	1159	-29.8	NO	-
1066	ZINC02917165	1566	-29.8	NO	-
1067	ZINC00818331	387	-29.79	NO	-
1068	ZINC03850151	1996	-29.79	NO	-
1069	ZINC00626474	182	-29.78	NO	-
1070	ZINC00646438	215	-29.78	NO	-
1071	ZINC03288419	1710	-29.78	NO	-
1072	ZINC04373647	2599	-29.78	NO	-
1073	ZINC03833917	33	-29.77	YES	9
1074	ZINC03856231	2152	-29.77	NO	-
1075	ZINC01938139	1114	-29.76	NO	-
1076	ZINC03518709	1908	-29.76	NO	-
1077	ZINC03593611	1944	-29.76	NO	-
1078	ZINC01051584	643	-29.75	NO	-
1079	ZINC01072328	698	-29.74	NO	-
1080	ZINC01208529	879	-29.74	NO	-
1081	ZINC03497744	1884	-29.74	NO	-
1082	ZINC03970783	2342	-29.74	NO	-
1083	ZINC01386174	946	-29.73	NO	-
1084	ZINC01738113	1074	-29.73	NO	-
1085	ZINC02425434	1264	-29.73	NO	-
1086	ZINC03482324	1870	-29.72	NO	-
1087	ZINC00793962	347	-29.7	NO	-
1088	ZINC00944356	544	-29.7	NO	-
1089	ZINC03211069	1672	-29.7	NO	-
1090	ZINC04370308	2596	-29.7	NO	-
1091	ZINC03854420	2120	-29.69	NO	-
1092	ZINC02404888	1245	-29.68	NO	-
1093	ZINC03859875	2217	-29.68	NO	-
1094	ZINC00937577	531	-29.67	NO	-
1095	ZINC01073795	704	-29.67	NO	-
1096	ZINC01090893	742	-29.67	NO	-
1097	ZINC01131652	808	-29.67	NO	-
1098	ZINC00612175	171	-29.66	NO	-
1099	ZINC00703560	267	-29.66	NO	-
1100	ZINC00956206	569	-29.66	NO	-
1101	ZINC02172757	1152	-29.66	NO	-
1102	ZINC00290115	50	-29.65	NO	-
1103	ZINC02909736	1549	-29.65	NO	-
1104	ZINC03513718	1900	-29.64	NO	-
1105	ZINC01460048	997	-29.63	NO	-
1106	ZINC03314416	1734	-29.63	NO	-
1107	ZINC00677428	239	-29.62	NO	-
1108	ZINC02627475	1343	-29.62	NO	-
1109	ZINC01048264	638	-29.61	NO	-
1110	ZINC01320994	918	-29.61	NO	-
1111	ZINC01253254	899	-29.6	NO	-
1112	ZINC03397527	1801	-29.6	NO	-
1113	ZINC04005336	2412	-29.6	NO	-
1114	ZINC01185524	861	-29.59	NO	-
1115	ZINC03855155	2136	-29.59	NO	-
1116	ZINC03855188	2140	-29.59	NO	-
1117	ZINC04233401	2517	-29.59	NO	-
1118	ZINC02400123	1238	-29.58	NO	-
1119	ZINC03833909	8	-29.58	YES	4
1120	ZINC00609729	169	-29.57	NO	-
1121	ZINC02086821	1134	-29.57	NO	-
1122	ZINC02503081	1317	-29.57	NO	-
1123	ZINC03216976	1680	-29.57	NO	-
1124	ZINC00956590	573	-29.56	NO	-
1125	ZINC01497193	1033	-29.56	NO	-
1126	ZINC04462900	2629	-29.56	NO	-
1127	ZINC03593614	1946	-29.55	NO	-
1128	ZINC04004675	2406	-29.55	NO	-
1129	ZINC01961446	1118	-29.54	NO	-
1130	ZINC03350252	1762	-29.54	NO	-
1131	ZINC03604555	1951	-29.54	NO	-
1132	ZINC02359880	1225	-29.53	NO	-
1133	ZINC02861756	1525	-29.53	NO	-
1134	ZINC02416638	1257	-29.52	NO	-
1135	ZINC03018352	1631	-29.52	NO	-
1136	ZINC04281599	2550	-29.52	NO	-
1137	ZINC00268443	47	-29.51	NO	-
1138	ZINC01466556	999	-29.48	NO	-
1139	ZINC02700295	1378	-29.47	NO	-
1140	ZINC03234357	1688	-29.47	NO	-
1141	ZINC00784014	334	-29.45	NO	-
1142	ZINC02947610	1592	-29.45	NO	-
1143	ZINC03497636	1880	-29.45	NO	-
1144	ZINC00727198	290	-29.44	NO	-
1145	ZINC01177665	851	-29.44	NO	-
1146	ZINC02364979	1230	-29.43	NO	-
1147	ZINC03194344	1670	-29.43	NO	-
1148	ZINC02794784	1495	-29.42	NO	-
1149	ZINC00623775	174	-29.41	NO	-
1150	ZINC00937576	530	-29.41	NO	-
1151	ZINC04075768	2454	-29.41	NO	-
1152	ZINC00646422	211	-29.4	NO	-
1153	ZINC01326395	921	-29.4	NO	-
1154	ZINC03497632	1878	-29.4	NO	-
1155	ZINC02915797	1560	-29.39	NO	-
1156	ZINC01331285	926	-29.38	NO	-
1157	ZINC01497039	1030	-29.38	NO	-
1158	ZINC02860724	1521	-29.37	NO	-
1159	ZINC03233713	1687	-29.36	NO	-
1160	ZINC00416866	85	-29.35	NO	-
1161	ZINC03591546	18	-29.35	YES	5
1162	ZINC01139157	813	-29.34	NO	-
1163	ZINC00885480	470	-29.32	NO	-
1164	ZINC00948020	549	-29.32	NO	-
1165	ZINC01211759	883	-29.32	NO	-
1166	ZINC00915726	506	-29.29	NO	-
1167	ZINC01030504	603	-29.29	NO	-
1168	ZINC02624740	1340	-29.29	NO	-
1169	ZINC02969391	1612	-29.29	NO	-
1170	ZINC03419990	1828	-29.29	NO	-
1171	ZINC03833910	47	-29.29	YES	20
1172	ZINC03853038	2060	-29.29	NO	-
1173	ZINC00693018	258	-29.28	NO	-
1174	ZINC01418480	972	-29.28	NO	-
1175	ZINC00235783	42	-29.27	NO	-
1176	ZINC01052183	644	-29.27	NO	-
1177	ZINC03850171	1997	-29.27	NO	-
1178	ZINC03850585	2003	-29.27	NO	-
1179	ZINC04119063	2474	-29.27	NO	-
1180	ZINC04224139	2514	-29.27	NO	-
1181	ZINC03296665	1718	-29.26	NO	-
1182	ZINC01081028	728	-29.25	NO	-
1183	ZINC01405053	963	-29.25	NO	-
1184	ZINC03993104	2385	-29.25	NO	-
1185	ZINC04256180	2534	-29.25	NO	-
1186	ZINC00818333	388	-29.24	NO	-
1187	ZINC03497686	1882	-29.24	NO	-
1188	ZINC01233311	892	-29.23	NO	-
1189	ZINC01503545	1049	-29.23	NO	-
1190	ZINC03337500	1746	-29.23	NO	-
1191	ZINC00885425	465	-29.22	NO	-
1192	ZINC03853822	2085	-29.22	NO	-
1193	ZINC04032978	2417	-29.22	NO	-
1194	ZINC01181710	856	-29.21	NO	-
1195	ZINC01281205	908	-29.21	NO	-
1196	ZINC02503071	1316	-29.21	NO	-
1197	ZINC02943158	1590	-29.21	NO	-
1198	ZINC04275417	2541	-29.21	NO	-
1199	ZINC01301403	914	-29.2	NO	-
1200	ZINC00793967	348	-29.19	NO	-
1201	ZINC01059163	664	-29.19	NO	-
1202	ZINC03040844	1642	-29.19	NO	-
1203	ZINC03983389	2375	-29.19	NO	-
1204	ZINC04465271	2645	-29.19	NO	-
1205	ZINC00790262	340	-29.18	NO	-
1206	ZINC01034872	611	-29.18	NO	-
1207	ZINC03833919	22	-29.18	YES	6
1208	ZINC03287831	1709	-29.17	NO	-
1209	ZINC01054009	648	-29.16	NO	-
1210	ZINC03853039	2061	-29.16	NO	-
1211	ZINC03833896	7	-29.15	YES	4
1212	ZINC04001133	2403	-29.15	NO	-
1213	ZINC04435957	2613	-29.15	NO	-
1214	ZINC00148404	29	-29.14	NO	-
1215	ZINC00656865	226	-29.14	NO	-
1216	ZINC00822584	400	-29.14	NO	-
1217	ZINC03356675	1767	-29.14	NO	-
1218	ZINC00983415	582	-29.13	NO	-
1219	ZINC03867937	2268	-29.13	NO	-
1220	ZINC04032557	2415	-29.13	NO	-
1221	ZINC00694634	261	-29.12	NO	-
1222	ZINC02504173	1320	-29.12	NO	-
1223	ZINC03942840	2312	-29.12	NO	-
1224	ZINC01326418	924	-29.11	NO	-
1225	ZINC03100320	1660	-29.11	NO	-
1226	ZINC03859731	2211	-29.11	NO	-
1227	ZINC01076351	711	-29.1	NO	-
1228	ZINC01140261	815	-29.1	NO	-
1229	ZINC03366788	1781	-29.09	NO	-
1230	ZINC03867571	2260	-29.09	NO	-
1231	ZINC00426371	109	-29.08	NO	-
1232	ZINC00716811	281	-29.08	NO	-
1233	ZINC00904230	485	-29.07	NO	-
1234	ZINC01497074	1031	-29.07	NO	-
1235	ZINC03867525	2255	-29.07	NO	-
1236	ZINC01056937	658	-29.06	NO	-
1237	ZINC02265465	1192	-29.06	NO	-
1238	ZINC03482312	1868	-29.05	NO	-
1239	ZINC03854380	2114	-29.05	NO	-
1240	ZINC04595593	2694	-29.05	NO	-
1241	ZINC00317993	58	-29.04	NO	-
1242	ZINC01062043	677	-29.04	NO	-
1243	ZINC02957285	1609	-29.04	NO	-
1244	ZINC03530962	1916	-29.04	NO	-
1245	ZINC03549215	1928	-29.04	NO	-
1246	ZINC04061611	2449	-29.03	NO	-
1247	ZINC04088390	2456	-29.03	NO	-
1248	ZINC02086822	1135	-29.02	NO	-
1249	ZINC00645317	202	-29.01	NO	-
1250	ZINC01444708	995	-29.01	NO	-
1251	ZINC03855943	2146	-29.01	NO	-
1252	ZINC01438262	984	-29.0	NO	-
1253	ZINC01549947	1065	-29.0	NO	-
1254	ZINC03971864	2359	-29.0	NO	-
1255	ZINC04308418	2567	-29.0	NO	-
1256	ZINC03310985	1730	-28.99	NO	-
1257	ZINC00940451	537	-28.98	NO	-
1258	ZINC00957885	575	-28.98	NO	-
1259	ZINC03854492	2123	-28.98	NO	-
1260	ZINC03565391	4	-28.97	YES	3
1261	ZINC04194204	2508	-28.97	NO	-
1262	ZINC00779162	319	-28.96	NO	-
1263	ZINC02642779	1358	-28.96	NO	-
1264	ZINC04517385	2692	-28.96	NO	-
1265	ZINC00794829	353	-28.95	NO	-
1266	ZINC01366864	942	-28.95	NO	-
1267	ZINC04497523	2685	-28.95	NO	-
1268	ZINC01078609	716	-28.94	NO	-
1269	ZINC01357272	935	-28.94	NO	-
1270	ZINC03229446	1685	-28.94	NO	-
1271	ZINC03316389	1735	-28.94	NO	-
1272	ZINC01077049	714	-28.93	NO	-
1273	ZINC01127912	801	-28.93	NO	-
1274	ZINC04304127	2561	-28.93	NO	-
1275	ZINC01438265	987	-28.92	NO	-
1276	ZINC03216567	1679	-28.92	NO	-
1277	ZINC01115164	777	-28.91	NO	-
1278	ZINC02358421	1222	-28.91	NO	-
1279	ZINC03245294	1696	-28.91	NO	-
1280	ZINC01326393	919	-28.9	NO	-
1281	ZINC02722943	1424	-28.89	NO	-
1282	ZINC03100236	1659	-28.89	NO	-
1283	ZINC03328129	1738	-28.89	NO	-
1284	ZINC03898151	2298	-28.89	NO	-
1285	ZINC02360087	1227	-28.88	NO	-
1286	ZINC02724206	1436	-28.88	NO	-
1287	ZINC03858411	2189	-28.88	NO	-
1288	ZINC00642882	196	-28.87	NO	-
1289	ZINC02878226	1543	-28.87	NO	-
1290	ZINC01059138	661	-28.86	NO	-
1291	ZINC03513595	1894	-28.86	NO	-
1292	ZINC01031574	605	-28.85	NO	-
1293	ZINC01127627	797	-28.85	NO	-
1294	ZINC01159702	836	-28.85	NO	-
1295	ZINC02752758	1476	-28.83	NO	-
1296	ZINC00780491	324	-28.82	NO	-
1297	ZINC02937518	1576	-28.81	NO	-
1298	ZINC02943170	1591	-28.81	NO	-
1299	ZINC02427742	1268	-28.8	NO	-
1300	ZINC03858729	2196	-28.8	NO	-
1301	ZINC01207436	876	-28.79	NO	-
1302	ZINC01034353	609	-28.78	NO	-
1303	ZINC03832026	45	-28.78	YES	18
1304	ZINC01090892	741	-28.77	NO	-
1305	ZINC04126233	2480	-28.77	NO	-
1306	ZINC00935962	521	-28.76	NO	-
1307	ZINC00950578	554	-28.76	NO	-
1308	ZINC01085428	733	-28.76	NO	-
1309	ZINC01114737	774	-28.76	NO	-
1310	ZINC01438264	986	-28.75	NO	-
1311	ZINC03519341	1911	-28.74	NO	-
1312	ZINC00422893	100	-28.73	NO	-
1313	ZINC04468235	2655	-28.73	NO	-
1314	ZINC01040130	622	-28.72	NO	-
1315	ZINC01133921	809	-28.72	NO	-
1316	ZINC03055670	1653	-28.72	NO	-
1317	ZINC00780619	330	-28.71	NO	-
1318	ZINC04157149	2496	-28.71	NO	-
1319	ZINC04354833	2580	-28.71	NO	-
1320	ZINC01158204	834	-28.7	NO	-
1321	ZINC01497220	1034	-28.7	NO	-
1322	ZINC02795443	1499	-28.7	NO	-
1323	ZINC02926873	1574	-28.7	NO	-
1324	ZINC00780618	329	-28.69	NO	-
1325	ZINC00956236	570	-28.69	NO	-
1326	ZINC04146910	2484	-28.69	NO	-
1327	ZINC00818326	386	-28.68	NO	-
1328	ZINC01296653	913	-28.67	NO	-
1329	ZINC03049697	1648	-28.67	NO	-
1330	ZINC03509904	1888	-28.66	NO	-
1331	ZINC03867098	2241	-28.66	NO	-
1332	ZINC03033008	1636	-28.65	NO	-
1333	ZINC04597916	2697	-28.65	NO	-
1334	ZINC02631824	1347	-28.64	NO	-
1335	ZINC02643481	1361	-28.64	NO	-
1336	ZINC03851819	2035	-28.64	NO	-
1337	ZINC00937704	534	-28.63	NO	-
1338	ZINC01079784	719	-28.63	NO	-
1339	ZINC02651699	1364	-28.63	NO	-
1340	ZINC03969216	2331	-28.63	NO	-
1341	ZINC01114605	772	-28.62	NO	-
1342	ZINC02942944	1588	-28.62	NO	-
1343	ZINC03337498	1745	-28.62	NO	-
1344	ZINC03477329	1863	-28.62	NO	-
1345	ZINC01130586	805	-28.61	NO	-
1346	ZINC00794835	355	-28.6	NO	-
1347	ZINC02200899	1157	-28.6	NO	-
1348	ZINC02308300	1198	-28.6	NO	-
1349	ZINC02725791	1465	-28.6	NO	-
1350	ZINC03305320	1726	-28.6	NO	-
1351	ZINC03409805	1815	-28.6	NO	-
1352	ZINC01581698	1067	-28.59	NO	-
1353	ZINC03833914	34	-28.59	YES	10
1354	ZINC00712308	274	-28.58	NO	-
1355	ZINC00812730	383	-28.58	NO	-
1356	ZINC04192678	2507	-28.58	NO	-
1357	ZINC00235785	43	-28.57	NO	-
1358	ZINC03050069	1650	-28.57	NO	-
1359	ZINC02755834	1477	-28.56	NO	-
1360	ZINC02800560	1506	-28.56	NO	-
1361	ZINC03855111	2131	-28.56	NO	-
1362	ZINC00461938	123	-28.53	NO	-
1363	ZINC01390941	954	-28.53	NO	-
1364	ZINC03983187	2374	-28.53	NO	-
1365	ZINC00780615	326	-28.52	NO	-
1366	ZINC02868399	1531	-28.52	NO	-
1367	ZINC04106935	2465	-28.52	NO	-
1368	ZINC01175142	845	-28.51	NO	-
1369	ZINC02724760	1461	-28.51	NO	-
1370	ZINC00017742	7	-28.5	NO	-
1371	ZINC01163400	838	-28.5	NO	-
1372	ZINC02357978	1221	-28.5	NO	-
1373	ZINC02910840	1551	-28.5	NO	-
1374	ZINC01040046	620	-28.49	NO	-
1375	ZINC03366580	1775	-28.49	NO	-
1376	ZINC01034867	610	-28.48	NO	-
1377	ZINC01384543	944	-28.48	NO	-
1378	ZINC02406514	1247	-28.48	NO	-
1379	ZINC00780614	325	-28.47	NO	-
1380	ZINC00882843	458	-28.47	NO	-
1381	ZINC01065350	681	-28.46	NO	-
1382	ZINC03187627	1668	-28.45	NO	-
1383	ZINC00905714	492	-28.44	NO	-
1384	ZINC01025792	598	-28.44	NO	-
1385	ZINC02783453	1482	-28.44	NO	-
1386	ZINC00885471	468	-28.43	NO	-
1387	ZINC01061844	676	-28.43	NO	-
1388	ZINC02722795	1419	-28.43	NO	-
1389	ZINC02874553	1541	-28.43	NO	-
1390	ZINC00807869	374	-28.42	NO	-
1391	ZINC01154159	831	-28.42	NO	-
1392	ZINC02467175	1301	-28.42	NO	-
1393	ZINC02593888	1328	-28.42	NO	-
1394	ZINC02937967	1577	-28.42	NO	-
1395	ZINC03859153	2206	-28.42	NO	-
1396	ZINC04304144	2562	-28.42	NO	-
1397	ZINC01508388	1051	-28.41	NO	-
1398	ZINC03359426	1769	-28.41	NO	-
1399	ZINC01115435	779	-28.4	NO	-
1400	ZINC04427983	2611	-28.4	NO	-
1401	ZINC01005044	594	-28.39	NO	-
1402	ZINC00758038	310	-28.37	NO	-
1403	ZINC00809558	379	-28.37	NO	-
1404	ZINC00955868	566	-28.37	NO	-
1405	ZINC03171876	1662	-28.37	NO	-
1406	ZINC01283468	909	-28.36	NO	-
1407	ZINC02449782	1286	-28.36	NO	-
1408	ZINC02481019	1302	-28.36	NO	-
1409	ZINC02909773	1550	-28.36	NO	-
1410	ZINC00885951	471	-28.34	NO	-
1411	ZINC01104457	755	-28.33	NO	-
1412	ZINC01182185	858	-28.33	NO	-
1413	ZINC03174129	1663	-28.33	NO	-
1414	ZINC03970784	2343	-28.33	NO	-
1415	ZINC00818336	390	-28.3	NO	-
1416	ZINC01833495	1085	-28.3	NO	-
1417	ZINC03844459	1986	-28.3	NO	-
1418	ZINC01502404	1047	-28.29	NO	-
1419	ZINC01058092	659	-28.28	NO	-
1420	ZINC02500519	1313	-28.28	NO	-
1421	ZINC02724167	1429	-28.27	NO	-
1422	ZINC02118904	1142	-28.26	NO	-
1423	ZINC03313393	1733	-28.26	NO	-
1424	ZINC03341824	1753	-28.26	NO	-
1425	ZINC03518793	1910	-28.26	NO	-
1426	ZINC03899115	2303	-28.26	NO	-
1427	ZINC00780616	327	-28.25	NO	-
1428	ZINC01152393	826	-28.25	NO	-
1429	ZINC01418481	973	-28.25	NO	-
1430	ZINC02426971	1265	-28.25	NO	-
1431	ZINC04224025	2512	-28.25	NO	-
1432	ZINC01030340	602	-28.24	NO	-
1433	ZINC02201238	1158	-28.23	NO	-
1434	ZINC03409545	1810	-28.23	NO	-
1435	ZINC04108167	2468	-28.23	NO	-
1436	ZINC00954858	560	-28.21	NO	-
1437	ZINC01206883	874	-28.21	NO	-
1438	ZINC02519867	1321	-28.21	NO	-
1439	ZINC03452651	1846	-28.21	NO	-
1440	ZINC00675663	237	-28.2	NO	-
1441	ZINC01398195	956	-28.2	NO	-
1442	ZINC03352292	1765	-28.2	NO	-
1443	ZINC00679906	243	-28.19	NO	-
1444	ZINC03853528	2082	-28.19	NO	-
1445	ZINC03858409	2187	-28.19	NO	-
1446	ZINC03859277	2207	-28.19	NO	-
1447	ZINC01190563	864	-28.17	NO	-
1448	ZINC02849808	1516	-28.17	NO	-
1449	ZINC02857612	1519	-28.17	NO	-
1450	ZINC00305387	54	-28.16	NO	-
1451	ZINC01055529	654	-28.16	NO	-
1452	ZINC03858197	2184	-28.16	NO	-
1453	ZINC02503188	1319	-28.15	NO	-
1454	ZINC02943147	1589	-28.15	NO	-
1455	ZINC01159701	835	-28.14	NO	-
1456	ZINC02279829	1193	-28.14	NO	-
1457	ZINC02724724	1451	-28.14	NO	-
1458	ZINC02789692	1488	-28.14	NO	-
1459	ZINC04497319	2684	-28.14	NO	-
1460	ZINC01090889	740	-28.13	NO	-
1461	ZINC03559698	1932	-28.13	NO	-
1462	ZINC03858871	2201	-28.13	NO	-
1463	ZINC03359428	1770	-28.12	NO	-
1464	ZINC03418146	1825	-28.11	NO	-
1465	ZINC00646423	212	-28.09	NO	-
1466	ZINC01255753	901	-28.09	NO	-
1467	ZINC00795841	359	-28.08	NO	-
1468	ZINC01721140	1071	-28.08	NO	-
1469	ZINC01938087	1112	-28.08	NO	-
1470	ZINC03301499	1724	-28.08	NO	-
1471	ZINC03833920	21	-28.08	YES	6
1472	ZINC04384594	2603	-28.08	NO	-
1473	ZINC01146509	821	-28.07	NO	-
1474	ZINC03832033	29	-28.06	YES	9
1475	ZINC04595871	2695	-28.06	NO	-
1476	ZINC00583040	150	-28.05	NO	-
1477	ZINC01114132	771	-28.05	NO	-
1478	ZINC01240552	893	-28.05	NO	-
1479	ZINC03366583	1776	-28.05	NO	-
1480	ZINC00738415	298	-28.04	NO	-
1481	ZINC00873273	442	-28.04	NO	-
1482	ZINC03860016	2221	-28.04	NO	-
1483	ZINC03868023	2273	-28.04	NO	-
1484	ZINC04282926	2553	-28.04	NO	-
1485	ZINC03213326	1673	-28.03	NO	-
1486	ZINC00727262	291	-28.02	NO	-
1487	ZINC00885469	467	-28.02	NO	-
1488	ZINC00429800	118	-28.01	NO	-
1489	ZINC01117224	785	-28.01	NO	-
1490	ZINC02638776	1354	-28.01	NO	-
1491	ZINC03958803	2318	-28.01	NO	-
1492	ZINC03968892	2326	-27.99	NO	-
1493	ZINC01405081	965	-27.98	NO	-
1494	ZINC02426972	1266	-27.98	NO	-
1495	ZINC02451018	1289	-27.98	NO	-
1496	ZINC02977415	1617	-27.98	NO	-
1497	ZINC01153201	828	-27.97	NO	-
1498	ZINC04251235	2529	-27.97	NO	-
1499	ZINC04304117	2559	-27.97	NO	-
1500	ZINC00780617	328	-27.96	NO	-
1501	ZINC01055012	652	-27.96	NO	-
1502	ZINC01067713	684	-27.96	NO	-
1503	ZINC04496457	2683	-27.96	NO	-
1504	ZINC01365236	939	-27.95	NO	-
1505	ZINC01426434	977	-27.95	NO	-
1506	ZINC00715346	276	-27.94	NO	-
1507	ZINC00809784	380	-27.94	NO	-
1508	ZINC01152394	827	-27.94	NO	-
1509	ZINC03213853	1675	-27.94	NO	-
1510	ZINC00705335	273	-27.93	NO	-
1511	ZINC00955621	563	-27.93	NO	-
1512	ZINC02739717	1473	-27.93	NO	-
1513	ZINC00595553	161	-27.92	NO	-
1514	ZINC01181711	857	-27.92	NO	-
1515	ZINC04266324	2535	-27.91	NO	-
1516	ZINC01273384	906	-27.9	NO	-
1517	ZINC02719672	1414	-27.9	NO	-
1518	ZINC04167555	2502	-27.9	NO	-
1519	ZINC01155329	832	-27.89	NO	-
1520	ZINC03604565	1952	-27.89	NO	-
1521	ZINC01103823	752	-27.88	NO	-
1522	ZINC02861976	1526	-27.88	NO	-
1523	ZINC00655465	223	-27.87	NO	-
1524	ZINC00793969	349	-27.87	NO	-
1525	ZINC00847212	418	-27.87	NO	-
1526	ZINC02700291	1377	-27.87	NO	-
1527	ZINC00034428	9	-27.86	NO	-
1528	ZINC00952209	557	-27.86	NO	-
1529	ZINC04358041	2589	-27.85	NO	-
1530	ZINC01407295	967	-27.84	NO	-
1531	ZINC03549108	1927	-27.84	NO	-
1532	ZINC04004981	2410	-27.84	NO	-
1533	ZINC04281763	2552	-27.84	NO	-
1534	ZINC00937562	528	-27.83	NO	-
1535	ZINC04633453	2704	-27.83	NO	-
1536	ZINC03357307	1768	-27.82	NO	-
1537	ZINC00592547	157	-27.81	NO	-
1538	ZINC00857577	427	-27.8	NO	-
1539	ZINC02938033	1578	-27.8	NO	-
1540	ZINC03851525	2024	-27.8	NO	-
1541	ZINC03430355	1836	-27.79	NO	-
1542	ZINC03977203	2365	-27.79	NO	-
1543	ZINC00541108	140	-27.78	NO	-
1544	ZINC00877936	455	-27.78	NO	-
1545	ZINC03859856	2214	-27.78	NO	-
1546	ZINC03864297	2228	-27.78	NO	-
1547	ZINC01079998	725	-27.77	NO	-
1548	ZINC02724168	1430	-27.77	NO	-
1549	ZINC03849458	1993	-27.77	NO	-
1550	ZINC04464961	2637	-27.77	NO	-
1551	ZINC01101255	749	-27.76	NO	-
1552	ZINC03217400	1681	-27.75	NO	-
1553	ZINC03235061	1689	-27.75	NO	-
1554	ZINC01068326	688	-27.74	NO	-
1555	ZINC01081678	729	-27.74	NO	-
1556	ZINC01502403	1046	-27.74	NO	-
1557	ZINC02449783	1287	-27.74	NO	-
1558	ZINC03867245	2249	-27.74	NO	-
1559	ZINC00989986	584	-27.73	NO	-
1560	ZINC02360088	1228	-27.73	NO	-
1561	ZINC01090888	739	-27.72	NO	-
1562	ZINC00541109	141	-27.71	NO	-
1563	ZINC03866946	2236	-27.71	NO	-
1564	ZINC00473854	125	-27.7	NO	-
1565	ZINC00646419	210	-27.7	NO	-
1566	ZINC01498579	1037	-27.69	NO	-
1567	ZINC03853521	2081	-27.69	NO	-
1568	ZINC00420005	94	-27.68	NO	-
1569	ZINC04465247	2644	-27.68	NO	-
1570	ZINC00956577	572	-27.67	NO	-
1571	ZINC00680612	244	-27.66	NO	-
1572	ZINC00815577	385	-27.66	NO	-
1573	ZINC04465213	2641	-27.66	NO	-
1574	ZINC00955006	562	-27.65	NO	-
1575	ZINC01938190	1116	-27.65	NO	-
1576	ZINC02724756	1459	-27.64	NO	-
1577	ZINC03247274	1697	-27.64	NO	-
1578	ZINC00680653	245	-27.63	NO	-
1579	ZINC01253327	900	-27.63	NO	-
1580	ZINC00342969	67	-27.62	NO	-
1581	ZINC00587186	152	-27.62	NO	-
1582	ZINC00791091	343	-27.62	NO	-
1583	ZINC01131401	806	-27.62	NO	-
1584	ZINC01185989	863	-27.62	NO	-
1585	ZINC03802693	1977	-27.62	NO	-
1586	ZINC01341245	928	-27.61	NO	-
1587	ZINC03555555	1930	-27.61	NO	-
1588	ZINC03832034	32	-27.61	YES	9
1589	ZINC00038066	11	-27.6	NO	-
1590	ZINC01028471	600	-27.6	NO	-
1591	ZINC01121395	789	-27.6	NO	-
1592	ZINC01923995	1094	-27.6	NO	-
1593	ZINC01928006	1107	-27.6	NO	-
1594	ZINC04135502	2482	-27.6	NO	-
1595	ZINC02138375	1146	-27.59	NO	-
1596	ZINC02356690	1220	-27.59	NO	-
1597	ZINC02461832	1294	-27.59	NO	-
1598	ZINC03578168	1940	-27.59	NO	-
1599	ZINC03854371	2112	-27.59	NO	-
1600	ZINC03868516	2282	-27.59	NO	-
1601	ZINC04470367	2662	-27.59	NO	-
1602	ZINC04422547	2610	-27.57	NO	-
1603	ZINC00184267	32	-27.55	NO	-
1604	ZINC01386180	947	-27.55	NO	-
1605	ZINC02325224	1201	-27.55	NO	-
1606	ZINC03561872	1934	-27.54	NO	-
1607	ZINC03821151	1984	-27.54	NO	-
1608	ZINC01292046	911	-27.53	NO	-
1609	ZINC01427125	981	-27.53	NO	-
1610	ZINC02114322	1141	-27.53	NO	-
1611	ZINC00704928	272	-27.52	NO	-
1612	ZINC02872102	1534	-27.52	NO	-
1613	ZINC03213811	1674	-27.52	NO	-
1614	ZINC03300386	1721	-27.52	NO	-
1615	ZINC04116100	2473	-27.52	NO	-
1616	ZINC01079787	720	-27.51	NO	-
1617	ZINC00681778	247	-27.5	NO	-
1618	ZINC00790386	342	-27.5	NO	-
1619	ZINC03045002	1644	-27.5	NO	-
1620	ZINC01104464	757	-27.48	NO	-
1621	ZINC01441764	994	-27.48	NO	-
1622	ZINC02953658	1608	-27.48	NO	-
1623	ZINC01118141	787	-27.47	NO	-
1624	ZINC00321735	61	-27.46	NO	-
1625	ZINC01175530	846	-27.46	NO	-
1626	ZINC01936709	1109	-27.46	NO	-
1627	ZINC02947885	1599	-27.46	NO	-
1628	ZINC04033085	2419	-27.46	NO	-
1629	ZINC02737680	1470	-27.45	NO	-
1630	ZINC03850987	2008	-27.45	NO	-
1631	ZINC00947724	548	-27.44	NO	-
1632	ZINC01117226	786	-27.44	NO	-
1633	ZINC00703558	265	-27.43	NO	-
1634	ZINC03867351	2254	-27.43	NO	-
1635	ZINC03868356	2279	-27.43	NO	-
1636	ZINC00668940	233	-27.42	NO	-
1637	ZINC02872247	1536	-27.42	NO	-
1638	ZINC02724755	1458	-27.41	NO	-
1639	ZINC01756057	1079	-27.4	NO	-
1640	ZINC00034429	10	-27.39	NO	-
1641	ZINC00716809	279	-27.39	NO	-
1642	ZINC00868438	434	-27.39	NO	-
1643	ZINC02224495	1179	-27.39	NO	-
1644	ZINC02977643	1621	-27.39	NO	-
1645	ZINC02978734	1623	-27.39	NO	-
1646	ZINC03902733	2304	-27.39	NO	-
1647	ZINC00683380	250	-27.38	NO	-
1648	ZINC00970538	578	-27.38	NO	-
1649	ZINC02213915	1173	-27.38	NO	-
1650	ZINC02639548	1355	-27.38	NO	-
1651	ZINC03969214	2330	-27.38	NO	-
1652	ZINC00716810	280	-27.37	NO	-
1653	ZINC01326416	923	-27.37	NO	-
1654	ZINC01561287	1066	-27.36	NO	-
1655	ZINC02184321	1153	-27.36	NO	-
1656	ZINC03022932	1632	-27.35	NO	-
1657	ZINC02284905	1197	-27.34	NO	-
1658	ZINC03657694	1972	-27.34	NO	-
1659	ZINC03418144	1824	-27.33	NO	-
1660	ZINC03854303	2110	-27.33	NO	-
1661	ZINC03970794	2345	-27.33	NO	-
1662	ZINC04223295	2510	-27.33	NO	-
1663	ZINC01345753	932	-27.32	NO	-
1664	ZINC02623373	1339	-27.32	NO	-
1665	ZINC03867570	2259	-27.31	NO	-
1666	ZINC04108175	2469	-27.31	NO	-
1667	ZINC02873803	1538	-27.3	NO	-
1668	ZINC02982548	1625	-27.3	NO	-
1669	ZINC01204186	873	-27.29	NO	-
1670	ZINC03292663	1714	-27.29	NO	-
1671	ZINC02624741	1341	-27.28	NO	-
1672	ZINC01061841	675	-27.27	NO	-
1673	ZINC00539181	138	-27.25	NO	-
1674	ZINC03853089	2069	-27.25	NO	-
1675	ZINC00197803	37	-27.24	NO	-
1676	ZINC00915669	500	-27.24	NO	-
1677	ZINC02203872	1162	-27.24	NO	-
1678	ZINC02977640	1618	-27.24	NO	-
1679	ZINC01318607	916	-27.23	NO	-
1680	ZINC02407696	1248	-27.23	NO	-
1681	ZINC02917498	1569	-27.23	NO	-
1682	ZINC02724752	1457	-27.21	NO	-
1683	ZINC01791415	1084	-27.2	NO	-
1684	ZINC04188163	2506	-27.2	NO	-
1685	ZINC03455868	1854	-27.19	NO	-
1686	ZINC03970782	2341	-27.19	NO	-
1687	ZINC00974721	580	-27.18	NO	-
1688	ZINC01454340	996	-27.18	NO	-
1689	ZINC02708025	1382	-27.17	NO	-
1690	ZINC02722794	1418	-27.17	NO	-
1691	ZINC02871747	1533	-27.17	NO	-
1692	ZINC03117237	1661	-27.17	NO	-
1693	ZINC03868674	2284	-27.17	NO	-
1694	ZINC00525330	126	-27.16	NO	-
1695	ZINC01467350	1005	-27.16	NO	-
1696	ZINC02283525	1195	-27.16	NO	-
1697	ZINC03969365	2333	-27.16	NO	-
1698	ZINC00828054	404	-27.15	NO	-
1699	ZINC00992648	586	-27.15	NO	-
1700	ZINC01053467	646	-27.15	NO	-
1701	ZINC02224692	1180	-27.15	NO	-
1702	ZINC00146381	28	-27.14	NO	-
1703	ZINC00563590	145	-27.14	NO	-
1704	ZINC00815344	384	-27.14	NO	-
1705	ZINC04464374	2634	-27.14	NO	-
1706	ZINC00755694	305	-27.13	NO	-
1707	ZINC00811576	381	-27.13	NO	-
1708	ZINC01069120	690	-27.12	NO	-
1709	ZINC02364001	1229	-27.12	NO	-
1710	ZINC03890722	2294	-27.12	NO	-
1711	ZINC00412464	81	-27.11	NO	-
1712	ZINC03855116	2133	-27.11	NO	-
1713	ZINC00593639	158	-27.1	NO	-
1714	ZINC04304174	2563	-27.1	NO	-
1715	ZINC03961480	2320	-27.08	NO	-
1716	ZINC00780403	321	-27.07	NO	-
1717	ZINC02349139	1215	-27.06	NO	-
1718	ZINC03857887	2168	-27.06	NO	-
1719	ZINC04059434	2448	-27.06	NO	-
1720	ZINC00990904	585	-27.05	NO	-
1721	ZINC01142317	817	-27.05	NO	-
1722	ZINC01296651	912	-27.05	NO	-
1723	ZINC03591544	15	-27.05	YES	5
1724	ZINC02446347	1282	-27.04	NO	-
1725	ZINC04224081	2513	-27.04	NO	-
1726	ZINC01123088	792	-27.03	NO	-
1727	ZINC01426486	980	-27.03	NO	-
1728	ZINC02736755	1469	-27.03	NO	-
1729	ZINC03356527	1766	-27.02	NO	-
1730	ZINC03890891	2295	-27.02	NO	-
1731	ZINC01371516	943	-27.01	NO	-
1732	ZINC02308790	1199	-27.01	NO	-
1733	ZINC02451017	1288	-26.98	NO	-
1734	ZINC01833496	1086	-26.97	NO	-
1735	ZINC02405475	1246	-26.97	NO	-
1736	ZINC04001067	2398	-26.97	NO	-
1737	ZINC00626464	180	-26.96	NO	-
1738	ZINC01127917	803	-26.96	NO	-
1739	ZINC01388831	950	-26.96	NO	-
1740	ZINC02435024	1274	-26.96	NO	-
1741	ZINC01065410	683	-26.94	NO	-
1742	ZINC02655281	1367	-26.93	NO	-
1743	ZINC04465175	2639	-26.93	NO	-
1744	ZINC00593640	159	-26.91	NO	-
1745	ZINC02410780	1251	-26.91	NO	-
1746	ZINC03635745	1968	-26.91	NO	-
1747	ZINC02119987	1144	-26.9	NO	-
1748	ZINC00840297	408	-26.88	NO	-
1749	ZINC00792969	344	-26.87	NO	-
1750	ZINC01069897	692	-26.87	NO	-
1751	ZINC03399496	1804	-26.87	NO	-
1752	ZINC03424518	1830	-26.87	NO	-
1753	ZINC00784163	335	-26.85	NO	-
1754	ZINC02005456	1128	-26.85	NO	-
1755	ZINC02524287	1323	-26.85	NO	-
1756	ZINC03851458	2020	-26.85	NO	-
1757	ZINC03859085	2203	-26.84	NO	-
1758	ZINC00975418	581	-26.82	NO	-
1759	ZINC02404098	1244	-26.82	NO	-
1760	ZINC00704398	271	-26.81	NO	-
1761	ZINC02209399	1167	-26.81	NO	-
1762	ZINC02621627	1333	-26.81	NO	-
1763	ZINC03983168	2373	-26.81	NO	-
1764	ZINC04464416	2635	-26.81	NO	-
1765	ZINC00310240	56	-26.8	NO	-
1766	ZINC00428349	113	-26.8	NO	-
1767	ZINC03833915	24	-26.8	YES	8
1768	ZINC01053468	647	-26.79	NO	-
1769	ZINC03853080	2066	-26.78	NO	-
1770	ZINC04088571	2458	-26.77	NO	-
1771	ZINC03970406	2338	-26.76	NO	-
1772	ZINC03982991	2370	-26.76	NO	-
1773	ZINC00940449	535	-26.75	NO	-
1774	ZINC04169847	2504	-26.75	NO	-
1775	ZINC00422894	101	-26.74	NO	-
1776	ZINC03060389	1655	-26.74	NO	-
1777	ZINC04442888	2618	-26.74	NO	-
1778	ZINC02722797	1420	-26.73	NO	-
1779	ZINC00595551	160	-26.72	NO	-
1780	ZINC00793970	350	-26.72	NO	-
1781	ZINC02119981	1143	-26.72	NO	-
1782	ZINC03992740	2382	-26.72	NO	-
1783	ZINC01405065	964	-26.7	NO	-
1784	ZINC03269003	1705	-26.7	NO	-
1785	ZINC03582289	1942	-26.69	NO	-
1786	ZINC00780474	323	-26.68	NO	-
1787	ZINC01514520	1062	-26.68	NO	-
1788	ZINC03853079	2065	-26.68	NO	-
1789	ZINC03854291	2107	-26.68	NO	-
1790	ZINC02947825	1595	-26.67	NO	-
1791	ZINC00645827	207	-26.66	NO	-
1792	ZINC01131650	807	-26.66	NO	-
1793	ZINC01139158	814	-26.66	NO	-
1794	ZINC02221378	1177	-26.66	NO	-
1795	ZINC03858016	2181	-26.66	NO	-
1796	ZINC03418149	1826	-26.65	NO	-
1797	ZINC01407294	966	-26.64	NO	-
1798	ZINC03309716	1729	-26.64	NO	-
1799	ZINC03867538	2257	-26.64	NO	-
1800	ZINC00184268	33	-26.63	NO	-
1801	ZINC00703562	269	-26.63	NO	-
1802	ZINC03853683	2083	-26.61	NO	-
1803	ZINC00671274	236	-26.6	NO	-
1804	ZINC00940456	540	-26.59	NO	-
1805	ZINC03857164	2156	-26.59	NO	-
1806	ZINC03857462	2160	-26.59	NO	-
1807	ZINC02329763	1205	-26.58	NO	-
1808	ZINC03970412	2339	-26.57	NO	-
1809	ZINC00780466	322	-26.56	NO	-
1810	ZINC01510487	1059	-26.56	NO	-
1811	ZINC02722882	1421	-26.56	NO	-
1812	ZINC01120739	788	-26.55	NO	-
1813	ZINC02413496	1255	-26.54	NO	-
1814	ZINC00081340	22	-26.53	NO	-
1815	ZINC04468120	2654	-26.53	NO	-
1816	ZINC00592546	156	-26.52	NO	-
1817	ZINC02402548	1242	-26.51	NO	-
1818	ZINC03566579	1938	-26.51	NO	-
1819	ZINC02256387	1190	-26.5	NO	-
1820	ZINC02860918	1522	-26.5	NO	-
1821	ZINC03855160	2138	-26.5	NO	-
1822	ZINC03859630	2209	-26.5	NO	-
1823	ZINC04465228	2643	-26.5	NO	-
1824	ZINC01136458	811	-26.49	NO	-
1825	ZINC00940455	539	-26.47	NO	-
1826	ZINC03853229	2075	-26.47	NO	-
1827	ZINC03855135	2134	-26.47	NO	-
1828	ZINC03860035	2222	-26.47	NO	-
1829	ZINC00345003	68	-26.45	NO	-
1830	ZINC00086034	23	-26.44	NO	-
1831	ZINC01438263	985	-26.44	NO	-
1832	ZINC03833911	40	-26.44	YES	14
1833	ZINC04412851	2607	-26.44	NO	-
1834	ZINC01415872	970	-26.43	NO	-
1835	ZINC03864134	2226	-26.43	NO	-
1836	ZINC04121826	2475	-26.43	NO	-
1837	ZINC00341054	64	-26.42	NO	-
1838	ZINC02800619	1507	-26.42	NO	-
1839	ZINC00530520	133	-26.41	NO	-
1840	ZINC00796555	360	-26.41	NO	-
1841	ZINC01332986	927	-26.41	NO	-
1842	ZINC03832029	28	-26.41	YES	9
1843	ZINC02351896	1217	-26.4	NO	-
1844	ZINC02707666	1381	-26.4	NO	-
1845	ZINC02741003	1474	-26.4	NO	-
1846	ZINC00449678	121	-26.39	NO	-
1847	ZINC01054862	651	-26.38	NO	-
1848	ZINC03817896	1981	-26.38	NO	-
1849	ZINC03907161	2306	-26.37	NO	-
1850	ZINC03971866	2360	-26.37	NO	-
1851	ZINC02438431	1277	-26.36	NO	-
1852	ZINC03857655	2164	-26.36	NO	-
1853	ZINC00341049	63	-26.35	NO	-
1854	ZINC00360604	74	-26.35	NO	-
1855	ZINC01436440	983	-26.35	NO	-
1856	ZINC01049541	640	-26.34	NO	-
1857	ZINC01115269	778	-26.34	NO	-
1858	ZINC02211311	1171	-26.32	NO	-
1859	ZINC03053542	1651	-26.32	NO	-
1860	ZINC02483655	1303	-26.3	NO	-
1861	ZINC00551078	144	-26.29	NO	-
1862	ZINC00884416	464	-26.29	NO	-
1863	ZINC01079790	721	-26.29	NO	-
1864	ZINC01914648	1093	-26.29	NO	-
1865	ZINC03657695	1973	-26.29	NO	-
1866	ZINC03968980	2328	-26.29	NO	-
1867	ZINC01504136	1050	-26.28	NO	-
1868	ZINC03344550	1754	-26.28	NO	-
1869	ZINC03832027	25	-26.27	YES	9
1870	ZINC04369511	2593	-26.27	NO	-
1871	ZINC00703557	264	-26.26	NO	-
1872	ZINC01056841	657	-26.26	NO	-
1873	ZINC01073797	705	-26.26	NO	-
1874	ZINC04468665	2656	-26.26	NO	-
1875	ZINC00646425	214	-26.25	NO	-
1876	ZINC03606026	1957	-26.24	NO	-
1877	ZINC01513325	1060	-26.23	NO	-
1878	ZINC02724239	1440	-26.23	NO	-
1879	ZINC04001005	2391	-26.22	NO	-
1880	ZINC04348627	2577	-26.2	NO	-
1881	ZINC02947617	1593	-26.19	NO	-
1882	ZINC01425625	976	-26.18	NO	-
1883	ZINC04091495	2459	-26.16	NO	-
1884	ZINC00807867	373	-26.15	NO	-
1885	ZINC01114129	769	-26.15	NO	-
1886	ZINC03401446	1807	-26.14	NO	-
1887	ZINC00068411	20	-26.13	NO	-
1888	ZINC01195741	871	-26.12	NO	-
1889	ZINC03833924	1	-26.12	YES	2
1890	ZINC03833926	2	-26.12	YES	2
1891	ZINC00721931	284	-26.1	NO	-
1892	ZINC00849424	419	-26.09	NO	-
1893	ZINC01050062	641	-26.07	NO	-
1894	ZINC01405049	962	-26.07	NO	-
1895	ZINC01466636	1002	-26.07	NO	-
1896	ZINC03867626	2265	-26.07	NO	-
1897	ZINC02419847	1259	-26.06	NO	-
1898	ZINC03269059	1706	-26.06	NO	-
1899	ZINC03832023	42	-26.06	YES	16
1900	ZINC03833907	5	-26.06	YES	4
1901	ZINC03606020	1954	-26.05	NO	-
1902	ZINC00141985	27	-26.04	NO	-
1903	ZINC00615523	173	-26.04	NO	-
1904	ZINC00756261	308	-26.04	NO	-
1905	ZINC02977642	1620	-26.04	NO	-
1906	ZINC02503088	1318	-26.03	NO	-
1907	ZINC03858528	2193	-26.03	NO	-
1908	ZINC01069899	693	-26.02	NO	-
1909	ZINC04063013	2451	-26.01	NO	-
1910	ZINC01214858	885	-26.0	NO	-
1911	ZINC01341260	929	-26.0	NO	-
1912	ZINC04628595	2703	-26.0	NO	-
1913	ZINC00626453	178	-25.98	NO	-
1914	ZINC00664950	228	-25.98	NO	-
1915	ZINC01079996	723	-25.98	NO	-
1916	ZINC01938189	1115	-25.98	NO	-
1917	ZINC03625374	1967	-25.96	NO	-
1918	ZINC04033146	2429	-25.95	NO	-
1919	ZINC04292236	2557	-25.95	NO	-
1920	ZINC01063645	679	-25.94	NO	-
1921	ZINC03856100	2148	-25.94	NO	-
1922	ZINC00033020	8	-25.93	NO	-
1923	ZINC00948477	550	-25.93	NO	-
1924	ZINC01513329	1061	-25.93	NO	-
1925	ZINC01079997	724	-25.92	NO	-
1926	ZINC01427142	982	-25.92	NO	-
1927	ZINC03853078	2064	-25.92	NO	-
1928	ZINC03904609	2305	-25.92	NO	-
1929	ZINC02204697	1163	-25.91	NO	-
1930	ZINC03833906	3	-25.91	YES	3
1931	ZINC04001085	2401	-25.9	NO	-
1932	ZINC03854621	2127	-25.89	NO	-
1933	ZINC00887730	473	-25.88	NO	-
1934	ZINC00794012	351	-25.87	NO	-
1935	ZINC00076804	21	-25.85	NO	-
1936	ZINC00782909	331	-25.85	NO	-
1937	ZINC01498604	1038	-25.85	NO	-
1938	ZINC04249043	2527	-25.85	NO	-
1939	ZINC01001808	593	-25.84	NO	-
1940	ZINC01269534	905	-25.82	NO	-
1941	ZINC03606022	1955	-25.82	NO	-
1942	ZINC03853466	2079	-25.81	NO	-
1943	ZINC03968170	2324	-25.8	NO	-
1944	ZINC00818346	393	-25.76	NO	-
1945	ZINC03418151	1827	-25.76	NO	-
1946	ZINC00003289	1	-25.75	NO	-
1947	ZINC00988099	583	-25.75	NO	-
1948	ZINC02978026	1622	-25.75	NO	-
1949	ZINC03833900	14	-25.75	YES	5
1950	ZINC03857856	2167	-25.74	NO	-
1951	ZINC03969497	2336	-25.74	NO	-
1952	ZINC00321799	62	-25.71	NO	-
1953	ZINC01152153	825	-25.71	NO	-
1954	ZINC02458015	1293	-25.71	NO	-
1955	ZINC00342521	66	-25.7	NO	-
1956	ZINC01079989	722	-25.7	NO	-
1957	ZINC01491987	1022	-25.7	NO	-
1958	ZINC01104473	758	-25.69	NO	-
1959	ZINC02789691	1487	-25.69	NO	-
1960	ZINC01230788	890	-25.68	NO	-
1961	ZINC02635116	1349	-25.68	NO	-
1962	ZINC01181709	855	-25.67	NO	-
1963	ZINC02198913	1156	-25.67	NO	-
1964	ZINC03857320	2158	-25.67	NO	-
1965	ZINC00063384	17	-25.66	NO	-
1966	ZINC01111761	763	-25.66	NO	-
1967	ZINC03969213	2329	-25.66	NO	-
1968	ZINC00934392	520	-25.64	NO	-
1969	ZINC01070382	695	-25.64	NO	-
1970	ZINC04464289	2631	-25.64	NO	-
1971	ZINC01405043	961	-25.63	NO	-
1972	ZINC01441762	990	-25.62	NO	-
1973	ZINC02366129	1231	-25.61	NO	-
1974	ZINC03236169	1691	-25.61	NO	-
1975	ZINC03591540	19	-25.61	YES	5
1976	ZINC00952210	558	-25.59	NO	-
1977	ZINC03969498	2337	-25.59	NO	-
1978	ZINC00998722	590	-25.58	NO	-
1979	ZINC01090887	738	-25.58	NO	-
1980	ZINC02352828	1218	-25.58	NO	-
1981	ZINC02915800	1561	-25.58	NO	-
1982	ZINC00168916	31	-25.57	NO	-
1983	ZINC02245861	1187	-25.57	NO	-
1984	ZINC00794850	357	-25.56	NO	-
1985	ZINC01411721	968	-25.56	NO	-
1986	ZINC03591542	12	-25.56	YES	5
1987	ZINC03893148	2297	-25.56	NO	-
1988	ZINC01498551	1036	-25.55	NO	-
1989	ZINC01079316	717	-25.53	NO	-
1990	ZINC01258016	903	-25.52	NO	-
1991	ZINC00046988	14	-25.51	NO	-
1992	ZINC01651045	1070	-25.51	NO	-
1993	ZINC01466635	1001	-25.5	NO	-
1994	ZINC01510420	1057	-25.5	NO	-
1995	ZINC01743021	1077	-25.5	NO	-
1996	ZINC00807625	370	-25.48	NO	-
1997	ZINC03833925	38	-25.47	YES	12
1998	ZINC03873666	2286	-25.46	NO	-
1999	ZINC00646439	216	-25.45	NO	-
2000	ZINC00807865	372	-25.45	NO	-
2001	ZINC01412545	969	-25.45	NO	-
2002	ZINC02861755	1524	-25.45	NO	-
2003	ZINC03351248	1763	-25.44	NO	-
2004	ZINC00864932	431	-25.43	NO	-
2005	ZINC01498703	1040	-25.43	NO	-
2006	ZINC02679170	1373	-25.43	NO	-
2007	ZINC03854032	2096	-25.43	NO	-
2008	ZINC01363108	937	-25.42	NO	-
2009	ZINC02464029	1295	-25.42	NO	-
2010	ZINC02546642	1326	-25.42	NO	-
2011	ZINC01176657	849	-25.41	NO	-
2012	ZINC03857221	2157	-25.41	NO	-
2013	ZINC03975973	2363	-25.41	NO	-
2014	ZINC04033162	2433	-25.41	NO	-
2015	ZINC01462271	998	-25.4	NO	-
2016	ZINC00752639	299	-25.37	NO	-
2017	ZINC04033098	2421	-25.37	NO	-
2018	ZINC01115438	780	-25.36	NO	-
2019	ZINC02982441	1624	-25.36	NO	-
2020	ZINC04001066	2397	-25.35	NO	-
2021	ZINC00643857	199	-25.34	NO	-
2022	ZINC01080787	727	-25.34	NO	-
2023	ZINC03848547	1989	-25.34	NO	-
2024	ZINC00319463	60	-25.33	NO	-
2025	ZINC00807631	371	-25.32	NO	-
2026	ZINC02371326	1232	-25.32	NO	-
2027	ZINC02918102	1571	-25.32	NO	-
2028	ZINC00629454	186	-25.31	NO	-
2029	ZINC03854302	2109	-25.29	NO	-
2030	ZINC04001061	2394	-25.29	NO	-
2031	ZINC00534079	134	-25.27	NO	-
2032	ZINC01492047	1023	-25.27	NO	-
2033	ZINC04276834	2543	-25.27	NO	-
2034	ZINC01079781	718	-25.25	NO	-
2035	ZINC01936718	1111	-25.24	NO	-
2036	ZINC04001146	2404	-25.24	NO	-
2037	ZINC00681083	246	-25.23	NO	-
2038	ZINC00635354	189	-25.22	NO	-
2039	ZINC00851893	421	-25.22	NO	-
2040	ZINC00956237	571	-25.22	NO	-
2041	ZINC01210625	882	-25.22	NO	-
2042	ZINC03832025	44	-25.22	YES	17
2043	ZINC03851057	2010	-25.21	NO	-
2044	ZINC03857960	2176	-25.21	NO	-
2045	ZINC03859893	2218	-25.21	NO	-
2046	ZINC00646424	213	-25.2	NO	-
2047	ZINC00678154	240	-25.2	NO	-
2048	ZINC02356688	1219	-25.19	NO	-
2049	ZINC00799092	361	-25.18	NO	-
2050	ZINC01043465	635	-25.17	NO	-
2051	ZINC03859938	2220	-25.17	NO	-
2052	ZINC00290118	51	-25.15	NO	-
2053	ZINC03833913	35	-25.15	YES	11
2054	ZINC01047527	637	-25.14	NO	-
2055	ZINC00993634	587	-25.13	NO	-
2056	ZINC00679750	242	-25.12	NO	-
2057	ZINC04001006	2392	-25.12	NO	-
2058	ZINC00788126	339	-25.11	NO	-
2059	ZINC03975978	2364	-25.11	NO	-
2060	ZINC03982944	2369	-25.11	NO	-
2061	ZINC03851456	2019	-25.1	NO	-
2062	ZINC04459492	2625	-25.1	NO	-
2063	ZINC01065398	682	-25.09	NO	-
2064	ZINC01127860	799	-25.09	NO	-
2065	ZINC02359928	1226	-25.09	NO	-
2066	ZINC00722847	285	-25.08	NO	-
2067	ZINC04443157	2620	-25.08	NO	-
2068	ZINC02635253	1351	-25.07	NO	-
2069	ZINC02922839	1572	-25.07	NO	-
2070	ZINC01417689	971	-25.06	NO	-
2071	ZINC03472498	1860	-25.06	NO	-
2072	ZINC02211340	1172	-25.05	NO	-
2073	ZINC03854272	2102	-25.05	NO	-
2074	ZINC04342144	2575	-25.05	NO	-
2075	ZINC01071171	696	-25.0	NO	-
2076	ZINC03857896	2171	-24.99	NO	-
2077	ZINC04103147	2463	-24.99	NO	-
2078	ZINC03941646	2311	-24.98	NO	-
2079	ZINC03854285	2104	-24.97	NO	-
2080	ZINC00854997	424	-24.96	NO	-
2081	ZINC01103954	754	-24.96	NO	-
2082	ZINC04224144	2515	-24.96	NO	-
2083	ZINC00792984	345	-24.95	NO	-
2084	ZINC04000933	2390	-24.95	NO	-
2085	ZINC01166048	841	-24.94	NO	-
2086	ZINC03852883	2056	-24.89	NO	-
2087	ZINC02652540	1365	-24.86	NO	-
2088	ZINC00773427	312	-24.85	NO	-
2089	ZINC01121417	790	-24.85	NO	-
2090	ZINC04460379	2627	-24.85	NO	-
2091	ZINC04224010	2511	-24.84	NO	-
2092	ZINC03249270	1698	-24.83	NO	-
2093	ZINC01129826	804	-24.81	NO	-
2094	ZINC04001068	2399	-24.81	NO	-
2095	ZINC00546636	143	-24.8	NO	-
2096	ZINC00693117	259	-24.8	NO	-
2097	ZINC03216069	1678	-24.8	NO	-
2098	ZINC03852841	2055	-24.8	NO	-
2099	ZINC02348536	1213	-24.79	NO	-
2100	ZINC00625891	176	-24.77	NO	-
2101	ZINC02738624	1472	-24.77	NO	-
2102	ZINC03975929	2362	-24.76	NO	-
2103	ZINC00580793	149	-24.74	NO	-
2104	ZINC01178447	853	-24.74	NO	-
2105	ZINC02700630	1379	-24.74	NO	-
2106	ZINC01518429	1064	-24.72	NO	-
2107	ZINC03851671	2032	-24.72	NO	-
2108	ZINC00577223	148	-24.71	NO	-
2109	ZINC00682813	248	-24.71	NO	-
2110	ZINC00941362	542	-24.7	NO	-
2111	ZINC00766376	311	-24.67	NO	-
2112	ZINC03815670	39	-24.67	YES	13
2113	ZINC00635356	190	-24.66	NO	-
2114	ZINC02408212	1250	-24.66	NO	-
2115	ZINC00716812	282	-24.65	NO	-
2116	ZINC02762464	1478	-24.65	NO	-
2117	ZINC03004551	1627	-24.65	NO	-
2118	ZINC03189508	1669	-24.65	NO	-
2119	ZINC02861711	1523	-24.64	NO	-
2120	ZINC00843793	413	-24.63	NO	-
2121	ZINC04033109	2425	-24.63	NO	-
2122	ZINC00567874	146	-24.62	NO	-
2123	ZINC01101096	748	-24.62	NO	-
2124	ZINC00626454	179	-24.61	NO	-
2125	ZINC02947911	1602	-24.6	NO	-
2126	ZINC00626467	181	-24.59	NO	-
2127	ZINC02942933	1587	-24.58	NO	-
2128	ZINC00877417	447	-24.57	NO	-
2129	ZINC03859863	2215	-24.56	NO	-
2130	ZINC00846530	415	-24.55	NO	-
2131	ZINC03854381	2115	-24.53	NO	-
2132	ZINC01441763	992	-24.52	NO	-
2133	ZINC03859724	2210	-24.5	NO	-
2134	ZINC03854301	2108	-24.48	NO	-
2135	ZINC01090886	737	-24.47	NO	-
2136	ZINC02128517	1145	-24.39	NO	-
2137	ZINC00872909	441	-24.38	NO	-
2138	ZINC01026532	599	-24.36	NO	-
2139	ZINC01249663	897	-24.35	NO	-
2140	ZINC00540033	139	-24.34	NO	-
2141	ZINC00862695	429	-24.33	NO	-
2142	ZINC03850272	1998	-24.33	NO	-
2143	ZINC03852013	2041	-24.33	NO	-
2144	ZINC02620257	1331	-24.32	NO	-
2145	ZINC04470454	2664	-24.32	NO	-
2146	ZINC02551016	1327	-24.31	NO	-
2147	ZINC00627119	183	-24.3	NO	-
2148	ZINC00864934	433	-24.3	NO	-
2149	ZINC03857654	2163	-24.3	NO	-
2150	ZINC00258285	46	-24.29	NO	-
2151	ZINC02724572	1445	-24.29	NO	-
2152	ZINC00834609	406	-24.28	NO	-
2153	ZINC01466557	1000	-24.27	NO	-
2154	ZINC03851869	2037	-24.26	NO	-
2155	ZINC03859864	2216	-24.25	NO	-
2156	ZINC00783170	332	-24.24	NO	-
2157	ZINC03215474	1676	-24.23	NO	-
2158	ZINC00703561	268	-24.22	NO	-
2159	ZINC03181960	1666	-24.22	NO	-
2160	ZINC01044210	636	-24.2	NO	-
2161	ZINC01073985	707	-24.2	NO	-
2162	ZINC00864931	430	-24.19	NO	-
2163	ZINC01226656	888	-24.17	NO	-
2164	ZINC00644742	201	-24.16	NO	-
2165	ZINC02789690	1486	-24.16	NO	-
2166	ZINC00611792	170	-24.15	NO	-
2167	ZINC01042161	634	-24.14	NO	-
2168	ZINC02948008	1606	-24.14	NO	-
2169	ZINC02800106	1504	-24.11	NO	-
2170	ZINC01164752	840	-24.1	NO	-
2171	ZINC02427110	1267	-24.09	NO	-
2172	ZINC03854039	2100	-24.09	NO	-
2173	ZINC02401156	1239	-24.08	NO	-
2174	ZINC01192454	868	-24.07	NO	-
2175	ZINC01085154	731	-24.06	NO	-
2176	ZINC01060755	668	-24.05	NO	-
2177	ZINC00643849	198	-24.04	NO	-
2178	ZINC01191129	867	-24.04	NO	-
2179	ZINC01495142	1025	-24.04	NO	-
2180	ZINC00724353	287	-24.02	NO	-
2181	ZINC01092520	743	-24.02	NO	-
2182	ZINC03867574	2261	-24.0	NO	-
2183	ZINC01191124	866	-23.99	NO	-
2184	ZINC02255919	1189	-23.98	NO	-
2185	ZINC01074202	708	-23.97	NO	-
2186	ZINC03833947	50	-23.97	YES	23
2187	ZINC03859086	2204	-23.97	NO	-
2188	ZINC00877783	449	-23.96	NO	-
2189	ZINC02724188	1432	-23.96	NO	-
2190	ZINC03854394	2116	-23.94	NO	-
2191	ZINC04001065	2396	-23.93	NO	-
2192	ZINC00715365	277	-23.92	NO	-
2193	ZINC02724576	1447	-23.92	NO	-
2194	ZINC03683915	1975	-23.91	NO	-
2195	ZINC04001062	2395	-23.91	NO	-
2196	ZINC01060761	669	-23.88	NO	-
2197	ZINC01496596	1028	-23.88	NO	-
2198	ZINC02099721	1138	-23.88	NO	-
2199	ZINC03561894	1935	-23.88	NO	-
2200	ZINC03992945	2383	-23.88	NO	-
2201	ZINC04063069	2452	-23.88	NO	-
2202	ZINC00131122	26	-23.87	NO	-
2203	ZINC01633779	1069	-23.86	NO	-
2204	ZINC00529804	131	-23.85	NO	-
2205	ZINC00877896	453	-23.85	NO	-
2206	ZINC01467349	1004	-23.85	NO	-
2207	ZINC04247929	2525	-23.83	NO	-
2208	ZINC02918094	1570	-23.8	NO	-
2209	ZINC03833901	43	-23.8	YES	16
2210	ZINC02422469	1260	-23.79	NO	-
2211	ZINC03852952	2059	-23.79	NO	-
2212	ZINC01126126	795	-23.78	NO	-
2213	ZINC02414923	1256	-23.77	NO	-
2214	ZINC02434241	1273	-23.77	NO	-
2215	ZINC02724747	1454	-23.77	NO	-
2216	ZINC03582272	1941	-23.76	NO	-
2217	ZINC00703559	266	-23.75	NO	-
2218	ZINC01039985	616	-23.75	NO	-
2219	ZINC01090885	736	-23.75	NO	-
2220	ZINC01498729	1041	-23.75	NO	-
2221	ZINC02444576	1281	-23.74	NO	-
2222	ZINC01232241	891	-23.72	NO	-
2223	ZINC00826020	403	-23.71	NO	-
2224	ZINC01210623	881	-23.71	NO	-
2225	ZINC03857798	2165	-23.71	NO	-
2226	ZINC01114740	776	-23.7	NO	-
2227	ZINC00641709	195	-23.69	NO	-
2228	ZINC00864933	432	-23.68	NO	-
2229	ZINC00877785	450	-23.67	NO	-
2230	ZINC01116833	784	-23.67	NO	-
2231	ZINC04465360	2646	-23.67	NO	-
2232	ZINC01366461	941	-23.66	NO	-
2233	ZINC00756466	309	-23.65	NO	-
2234	ZINC01980451	1124	-23.65	NO	-
2235	ZINC00846529	414	-23.64	NO	-
2236	ZINC01342713	930	-23.64	NO	-
2237	ZINC01899143	1089	-23.63	NO	-
2238	ZINC03175189	1664	-23.61	NO	-
2239	ZINC04471956	2665	-23.61	NO	-
2240	ZINC00877898	454	-23.6	NO	-
2241	ZINC03833929	37	-23.6	YES	12
2242	ZINC02234319	1182	-23.59	NO	-
2243	ZINC04224229	2516	-23.59	NO	-
2244	ZINC02724187	1431	-23.58	NO	-
2245	ZINC03298149	1720	-23.58	NO	-
2246	ZINC03014856	1629	-23.57	NO	-
2247	ZINC01498675	1039	-23.56	NO	-
2248	ZINC01346752	933	-23.55	NO	-
2249	ZINC00310110	55	-23.54	NO	-
2250	ZINC01090884	735	-23.54	NO	-
2251	ZINC03857955	2174	-23.54	NO	-
2252	ZINC02661816	1370	-23.49	NO	-
2253	ZINC03858002	2180	-23.49	NO	-
2254	ZINC02239711	1184	-23.48	NO	-
2255	ZINC04114308	2471	-23.48	NO	-
2256	ZINC03657646	1971	-23.44	NO	-
2257	ZINC02718364	1413	-23.42	NO	-
2258	ZINC00955871	567	-23.4	NO	-
2259	ZINC04488452	2673	-23.39	NO	-
2260	ZINC03310997	1731	-23.37	NO	-
2261	ZINC02359878	1224	-23.34	NO	-
2262	ZINC04467531	2649	-23.34	NO	-
2263	ZINC01175930	848	-23.32	NO	-
2264	ZINC03983097	2372	-23.32	NO	-
2265	ZINC02239818	1186	-23.31	NO	-
2266	ZINC04033143	2427	-23.3	NO	-
2267	ZINC04443112	2619	-23.29	NO	-
2268	ZINC03215593	1677	-23.28	NO	-
2269	ZINC01000665	592	-23.26	NO	-
2270	ZINC01471245	1013	-23.26	NO	-
2271	ZINC01986879	1126	-23.25	NO	-
2272	ZINC03181444	1665	-23.25	NO	-
2273	ZINC01101584	750	-23.23	NO	-
2274	ZINC03858552	2195	-23.23	NO	-
2275	ZINC03854599	2126	-23.21	NO	-
2276	ZINC00950595	555	-23.2	NO	-
2277	ZINC01510484	1058	-23.19	NO	-
2278	ZINC04033166	2435	-23.19	NO	-
2279	ZINC03854378	2113	-23.18	NO	-
2280	ZINC00755712	306	-23.17	NO	-
2281	ZINC00530334	132	-23.14	NO	-
2282	ZINC01938090	1113	-23.14	NO	-
2283	ZINC00877895	452	-23.11	NO	-
2284	ZINC00917456	511	-23.11	NO	-
2285	ZINC00342003	65	-23.1	NO	-
2286	ZINC04501939	2688	-23.1	NO	-
2287	ZINC04292049	2555	-23.09	NO	-
2288	ZINC00440118	120	-23.07	NO	-
2289	ZINC03416342	1823	-23.05	NO	-
2290	ZINC03854286	2105	-23.04	NO	-
2291	ZINC04033105	2423	-23.04	NO	-
2292	ZINC01006921	596	-22.99	NO	-
2293	ZINC02197229	1155	-22.99	NO	-
2294	ZINC04033149	2431	-22.99	NO	-
2295	ZINC00604402	166	-22.96	NO	-
2296	ZINC00066695	18	-22.94	NO	-
2297	ZINC01782233	1080	-22.94	NO	-
2298	ZINC02947940	1604	-22.92	NO	-
2299	ZINC01363079	936	-22.91	NO	-
2300	ZINC00877938	456	-22.85	NO	-
2301	ZINC03857959	2175	-22.82	NO	-
2302	ZINC00892841	474	-22.8	NO	-
2303	ZINC01226658	889	-22.79	NO	-
2304	ZINC00754333	303	-22.76	NO	-
2305	ZINC03852105	2042	-22.75	NO	-
2306	ZINC02768984	1481	-22.74	NO	-
2307	ZINC00952345	559	-22.72	NO	-
2308	ZINC03851512	2021	-22.72	NO	-
2309	ZINC00249681	44	-22.7	NO	-
2310	ZINC00724736	288	-22.7	NO	-
2311	ZINC01054797	649	-22.7	NO	-
2312	ZINC03832022	9	-22.7	YES	5
2313	ZINC04001084	2400	-22.69	NO	-
2314	ZINC01055091	653	-22.67	NO	-
2315	ZINC03983063	2371	-22.62	NO	-
2316	ZINC04292051	2556	-22.62	NO	-
2317	ZINC02724165	1427	-22.61	NO	-
2318	ZINC02724728	1453	-22.61	NO	-
2319	ZINC04342135	2574	-22.6	NO	-
2320	ZINC03890125	2293	-22.59	NO	-
2321	ZINC01116433	783	-22.56	NO	-
2322	ZINC01018649	597	-22.55	NO	-
2323	ZINC04465402	2648	-22.55	NO	-
2324	ZINC02914408	1557	-22.52	NO	-
2325	ZINC04460273	2626	-22.51	NO	-
2326	ZINC01158185	833	-22.49	NO	-
2327	ZINC03857631	2162	-22.44	NO	-
2328	ZINC00655013	222	-22.42	NO	-
2329	ZINC03848478	1988	-22.4	NO	-
2330	ZINC03200462	1671	-22.39	NO	-
2331	ZINC02970281	1613	-22.36	NO	-
2332	ZINC03956282	2317	-22.33	NO	-
2333	ZINC03344553	1755	-22.32	NO	-
2334	ZINC01106045	760	-22.3	NO	-
2335	ZINC03313190	1732	-22.3	NO	-
2336	ZINC03606024	1956	-22.29	NO	-
2337	ZINC03854287	2106	-22.29	NO	-
2338	ZINC03833904	11	-22.28	YES	5
2339	ZINC01509452	1054	-22.27	NO	-
2340	ZINC00846531	416	-22.26	NO	-
2341	ZINC02206663	1164	-22.26	NO	-
2342	ZINC03867249	2250	-22.26	NO	-
2343	ZINC03854034	2097	-22.22	NO	-
2344	ZINC01509727	1056	-22.16	NO	-
2345	ZINC02358907	1223	-22.13	NO	-
2346	ZINC04249033	2526	-22.11	NO	-
2347	ZINC03858034	2183	-22.1	NO	-
2348	ZINC02646191	1362	-22.08	NO	-
2349	ZINC03857321	2159	-22.08	NO	-
2350	ZINC01170309	843	-22.03	NO	-
2351	ZINC02221048	1176	-22.02	NO	-
2352	ZINC00959031	577	-22.01	NO	-
2353	ZINC03850658	2004	-22.01	NO	-
2354	ZINC01136855	812	-21.98	NO	-
2355	ZINC03833902	10	-21.91	YES	5
2356	ZINC00947671	547	-21.9	NO	-
2357	ZINC03305322	1727	-21.86	NO	-
2358	ZINC04470069	2660	-21.86	NO	-
2359	ZINC01185429	860	-21.85	NO	-
2360	ZINC03854038	2099	-21.8	NO	-
2361	ZINC00950577	553	-21.72	NO	-
2362	ZINC01055835	655	-21.69	NO	-
2363	ZINC00875068	443	-21.67	NO	-
2364	ZINC04610757	2699	-21.59	NO	-
2365	ZINC01029924	601	-21.58	NO	-
2366	ZINC02209755	1169	-21.58	NO	-
2367	ZINC00930740	519	-21.55	NO	-
2368	ZINC02916081	1562	-21.55	NO	-
2369	ZINC03591536	17	-21.54	YES	5
2370	ZINC02947886	1600	-21.51	NO	-
2371	ZINC03851515	2022	-21.51	NO	-
2372	ZINC00591295	155	-21.46	NO	-
2373	ZINC02872636	1537	-21.46	NO	-
2374	ZINC04001132	2402	-21.42	NO	-
2375	ZINC02146444	1149	-21.39	NO	-
2376	ZINC01147069	822	-21.36	NO	-
2377	ZINC00645522	205	-21.35	NO	-
2378	ZINC00728342	292	-21.33	NO	-
2379	ZINC01078606	715	-21.3	NO	-
2380	ZINC03854274	2103	-21.3	NO	-
2381	ZINC03858033	2182	-21.28	NO	-
2382	ZINC04610752	2698	-21.28	NO	-
2383	ZINC03969317	2332	-21.24	NO	-
2384	ZINC01467351	1006	-21.23	NO	-
2385	ZINC03854036	2098	-21.23	NO	-
2386	ZINC03322455	1737	-21.21	NO	-
2387	ZINC04124493	2478	-21.16	NO	-
2388	ZINC00044408	12	-21.12	NO	-
2389	ZINC00754231	302	-21.12	NO	-
2390	ZINC03853212	2072	-21.11	NO	-
2391	ZINC01980377	1123	-21.08	NO	-
2392	ZINC03833905	0	-21.06	YES	1
2393	ZINC04292047	2554	-21.06	NO	-
2394	ZINC01509721	1055	-21.05	NO	-
2395	ZINC01177023	850	-21.04	NO	-
2396	ZINC02201803	1160	-20.98	NO	-
2397	ZINC02726718	1466	-20.93	NO	-
2398	ZINC02250223	1188	-20.9	NO	-
2399	ZINC03833922	49	-20.9	YES	22
2400	ZINC03955812	2314	-20.78	NO	-
2401	ZINC01079999	726	-20.75	NO	-
2402	ZINC02947857	1597	-20.75	NO	-
2403	ZINC00994840	589	-20.74	NO	-
2404	ZINC02724727	1452	-20.68	NO	-
2405	ZINC00062092	16	-20.55	NO	-
2406	ZINC04465370	2647	-20.5	NO	-
2407	ZINC03867022	2237	-20.47	NO	-
2408	ZINC00826018	402	-20.41	NO	-
2409	ZINC02724201	1433	-20.39	NO	-
2410	ZINC02948006	1605	-20.37	NO	-
2411	ZINC02209564	1168	-20.3	NO	-
2412	ZINC02947881	1598	-20.28	NO	-
2413	ZINC00684616	251	-20.25	NO	-
2414	ZINC02630197	1345	-20.22	NO	-
2415	ZINC03866856	2235	-20.21	NO	-
2416	ZINC03852698	2052	-20.18	NO	-
2417	ZINC00930736	518	-20.17	NO	-
2418	ZINC02410947	1252	-20.15	NO	-
2419	ZINC02724674	1448	-20.15	NO	-
2420	ZINC01098788	745	-20.1	NO	-
2421	ZINC01160737	837	-20.1	NO	-
2422	ZINC02947855	1596	-20.1	NO	-
2423	ZINC03967893	2323	-20.1	NO	-
2424	ZINC02724781	1462	-20.04	NO	-
2425	ZINC02707417	1380	-19.98	NO	-
2426	ZINC03857972	2177	-19.97	NO	-
2427	ZINC02748762	1475	-19.89	NO	-
2428	ZINC00930733	517	-19.85	NO	-
2429	ZINC02724782	1463	-19.76	NO	-
2430	ZINC03858001	2179	-19.69	NO	-
2431	ZINC03857973	2178	-19.65	NO	-
2432	ZINC04469529	2657	-19.46	NO	-
2433	ZINC03851283	2016	-19.43	NO	-
2434	ZINC02139080	1148	-19.39	NO	-
2435	ZINC01197386	872	-19.38	NO	-
2436	ZINC03853077	2063	-19.38	NO	-
2437	ZINC04465178	2640	-19.38	NO	-
2438	ZINC03856459	2153	-19.37	NO	-
2439	ZINC00955867	565	-19.28	NO	-
2440	ZINC02800558	1505	-19.28	NO	-
2441	ZINC03857630	2161	-19.2	NO	-
2442	ZINC00877630	448	-19.15	NO	-
2443	ZINC04111522	2470	-19.1	NO	-
2444	ZINC02947823	1594	-19.08	NO	-
2445	ZINC03956139	2315	-19.06	NO	-
2446	ZINC03852907	2057	-19.0	NO	-
2447	ZINC02209757	1170	-18.71	NO	-
2448	ZINC02197016	1154	-18.59	NO	-
2449	ZINC01070104	694	-18.48	NO	-
2450	ZINC01175910	847	-18.48	NO	-
2451	ZINC02724571	1444	-18.45	NO	-
2452	ZINC02724154	1426	-18.43	NO	-
2453	ZINC01054799	650	-18.36	NO	-
2454	ZINC04470165	2661	-18.31	NO	-
2455	ZINC02227622	1181	-18.3	NO	-
2456	ZINC03833899	51	-18.14	YES	23
2457	ZINC01177675	852	-18.0	NO	-
2458	ZINC02223012	1178	-17.99	NO	-
2459	ZINC03851392	2018	-17.99	NO	-
2460	ZINC02348559	1214	-17.96	NO	-
2461	ZINC02973111	1615	-17.64	NO	-
2462	ZINC02947909	1601	-17.57	NO	-
2463	ZINC03008323	1628	-17.56	NO	-
2464	ZINC04001031	2393	-17.4	NO	-
2465	ZINC02724205	1435	-17.36	NO	-
2466	ZINC02724567	1442	-17.36	NO	-
2467	ZINC01249661	896	-17.29	NO	-
2468	ZINC04091631	2460	-17.25	NO	-
2469	ZINC03851389	2017	-17.18	NO	-
2470	ZINC03974514	2361	-16.84	NO	-
2471	ZINC01914642	1092	-16.79	NO	-
2472	ZINC02239805	1185	-16.76	NO	-
2473	ZINC03970856	2346	-16.7	NO	-
2474	ZINC03981741	2368	-16.7	NO	-
2475	ZINC02724568	1443	-16.57	NO	-
2476	ZINC04412507	2606	-16.51	NO	-
2477	ZINC01613762	1068	-16.48	NO	-
2478	ZINC01195739	870	-16.29	NO	-
2479	ZINC01269532	904	-16.21	NO	-
2480	ZINC04515786	2691	-16.15	NO	-
2481	ZINC03591568	55	-16.02	YES	23
2482	ZINC03591551	52	-15.95	YES	23
2483	ZINC03856103	2150	-15.88	NO	-
2484	ZINC02686316	1374	-15.83	NO	-
2485	ZINC03833921	36	-15.77	YES	12
2486	ZINC02830563	1512	-15.69	NO	-
2487	ZINC02947939	1603	-15.65	NO	-
2488	ZINC02724202	1434	-15.63	NO	-
2489	ZINC02724675	1449	-15.46	NO	-
2490	ZINC03857145	2154	-15.31	NO	-
2491	ZINC00959030	576	-15.3	NO	-
2492	ZINC01421460	974	-15.18	NO	-
2493	ZINC00807885	376	-15.13	NO	-
2494	ZINC03868055	2276	-14.91	NO	-
2495	ZINC01060797	674	-14.9	NO	-
2496	ZINC02724748	1455	-14.75	NO	-
2497	ZINC03857954	2173	-14.48	NO	-
2498	ZINC03868057	2278	-14.3	NO	-
2499	ZINC00840740	411	-14.11	NO	-
2500	ZINC03853220	2074	-14.09	NO	-
2501	ZINC03833918	46	-13.9	YES	19
2502	ZINC03862790	2224	-13.5	NO	-
2503	ZINC03833923	26	-13.41	YES	9
2504	ZINC03857146	2155	-13.1	NO	-
2505	ZINC04475140	2666	-12.94	NO	-
2506	ZINC02338328	1210	-11.8	NO	-
2507	ZINC02388183	1235	-11.59	NO	-
2508	ZINC03833932	41	-11.52	YES	15
2509	ZINC03591572	56	-10.91	YES	23
2510	ZINC00693414	260	-10.75	NO	-
2511	ZINC02423425	1261	-10.62	NO	-
2512	ZINC03833948	54	-10.55	YES	23
2513	ZINC04442234	2617	-10.34	NO	-
2514	ZINC03833937	13	-10.18	YES	5
2515	ZINC03833949	53	-9.94	YES	23
2516	ZINC03833931	16	-9.79	YES	5
2517	ZINC02432956	1271	-9.67	NO	-
2518	ZINC00645523	206	-9.4	NO	-
2519	ZINC02724209	1437	-9.19	NO	-
2520	ZINC02992967	1626	-7.8	NO	-
2521	ZINC01153888	830	-7.67	NO	-
2522	ZINC02916084	1563	-7.34	NO	-
2523	ZINC03833927	48	-6.24	YES	21
2524	ZINC02724575	1446	-6.08	NO	-
2525	ZINC03979397	2366	-5.97	NO	-
2526	ZINC02099722	1139	-5.57	NO	-
2527	ZINC04209177	2509	-3.88	NO	-
2528	ZINC03864381	2230	-3.81	NO	-
2529	ZINC04467558	2650	-2.89	NO	-
2530	ZINC00668113	231	-0.75	NO	-
2531	ZINC01060767	671	-0.41	NO	-
2532	ZINC03868054	2275	2.47	NO	-
2533	ZINC00849886	420	3.5	NO	-
2534	ZINC03868056	2277	4.05	NO	-
2535	ZINC04443409	2621	4.47	NO	-
2536	ZINC01171850	844	4.9	NO	-
2537	ZINC03851060	2011	4.98	NO	-
2538	ZINC03853505	2080	7.66	NO	-
2539	ZINC03853213	2073	10.76	NO	-
2540	ZINC01060762	670	10.77	NO	-
2541	ZINC01060782	672	10.85	NO	-
2542	ZINC01060787	673	12.36	NO	-
2543	ZINC00905715	493	13.28	NO	-
2544	ZINC01195450	869	13.52	NO	-
2545	ZINC02099931	1140	13.73	NO	-
2546	ZINC03889518	2292	16.23	NO	-
2547	ZINC02388169	1234	16.67	NO	-
2548	ZINC03616027	1961	20.71	NO	-
2549	ZINC02953137	1607	35.86	NO	-
2550	ZINC00668116	232	37.63	NO	-
2551	ZINC03616024	1960	45.4	NO	-
2552	ZINC00868783	436	51.2	NO	-
2553	ZINC03853090	2070	62.17	NO	-
2554	ZINC03854485	2121	69.01	NO	-
2555	ZINC04448193	2623	88.43	NO	-
2556	ZINC03873718	2287	106.74	NO	-
2557	ZINC01252099	898	178.1	NO	-
