# Supplementary material for: Optimal assignment methods for ligand-based virtual screening
Source: J Cheminform. 2009 Aug 25;1:14. doi: 10.1186/1758-2946-1-14 (PMC2820492; doi:10.1186/1758-2946-1-14)
Supplement: Additional file 2 — Archive of the result files. The file Results.tar.gz is a Gzip compressed Tar archive containing the results file of each method for each data set. The result files are tab-separated plain text files including the following information: method name, active data set with size, cluster information and the distribution of the molecules over the clusters, decoy data set with size, ratio active:decoy, AUC, awAUC, BEDROC scores for predefined alpha values as suggested by Truchon and Bayly [63], relative enrichment factor [67], ROC enrichments, awROC enrichments at predefined false positive fractions, chemotype enrichment, ROC data points, and the ranking of each structure. [file 1758-2946-1-14-S2.zip › Results/DOCK.DUD.A.DUD_p38_clustered_I_MM.sdf.D.DUD_p38_decoys_ID_pass_MWPass_I_MM.sdf.srf]

###################################################################################################
# Screening Result File
# User: jahn
# Method used: DOCK
> <Method_Name>
DOCK
# Screening mode: Single Query Screening
#	Calculations performed: 0
#	Start time of the calculation: null
#	End time of the calculation: null
# Data set information
#	Active data set: /rahome/chemoinf/SVS/data/actives/DUD_p38_clustered_I_MM.sdf with cluster information
#		Size: 137 molecules
#		Number of clusters: 20
#		Cluster Summery:
#			Cluster number	# molecules	% of actives
#			1		11		8.029
#			2		19		13.869
#			3		4		2.92
#			4		1		0.73
#			5		1		0.73
#			6		1		0.73
#			7		2		1.46
#			8		2		1.46
#			9		61		44.526
#			10		10		7.299
#			11		1		0.73
#			12		5		3.65
#			13		1		0.73
#			14		1		0.73
#			15		9		6.569
#			16		3		2.19
#			17		2		1.46
#			18		1		0.73
#			19		1		0.73
#			20		1		0.73
#	Decoy data set: /rahome/chemoinf/SVS/data/decoys/DUD_p38_decoys_ID_pass_MWPass_I_MM.sdf
#		Size: 5804 molecules
#	Ratio actives : decoys
#		1.0 : 42.365
#	The active and decoy data set were part of the DUD with problem identifier: p38
> <AUC>
#	 ROC AUC
	0.430591537676005
> <awAUC>
#	 ROC awAUC
	0.3610681960916313
> <BEDROC Scores>
#	Alpha Values	BEDROC Scores	Literature: J. Chem. Inf. Model., Vol. 47, No. 2, 2007, 488-508
	106.9	0.0033
	100.0	0.0037
	53.6	0.0105
	50.0	0.0117
	32.2	0.0232
	20.0	0.0441
	16.1	0.0569
	10.0	0.0933
	8.0	0.1151
> <Relative enrichment factor>
#	Fraction dataset	Enrichment factor	 Literature: DOI: 10.1021/ci800303k
	0.0010	0.0
	0.01	0.0
	0.02	0.8416091567076249
	0.05	2.9197080291970803
	0.1	9.489051094890511
	0.2	20.437956204379564
	0.25	21.8978102189781
> <ROC Enrichments>
#	True decoy fraction	Enrichment	Literature: J Comput Aided Mol Des (2008) 22:133-139
	0.1	0.0
	0.5	0.0
	1.0	0.0
	2.0	0.36209370515939854
	5.0	0.5823362680914039
	10.0	0.9479251730592861
> <awROC Enrichments>
#	Decoy fraction	Enrichment
	0.1	0.0
	0.5	0.0
	1.0	0.0
	2.0	0.8267806267806267
	5.0	1.3985030742028868
	10.0	1.0611954355750937
> <Chemotype enrichment>
#	% data set	% active cluster	Literature: http://dud.docking.org/wombat/
	0.0	0.0
	1.852	0.0
	1.852	5.0
	4.09	5.0
	4.09	10.0
	4.663	10.0
	4.663	15.0
	4.797	15.0
	4.797	20.0
	6.396	20.0
	6.396	25.0
	11.985	25.0
	11.985	30.0
	30.012	30.0
	30.012	35.0
	41.71	35.0
	41.71	40.0
	54.907	40.0
	54.907	45.0
	55.647	45.0
	55.647	50.0
	60.293	50.0
	60.293	55.0
	65.965	55.0
	65.965	60.0
	68.17	60.0
	68.17	65.0
	72.9	65.0
	72.9	70.0
	85.676	70.0
	85.676	75.0
	87.309	75.0
	87.309	80.0
	88.621	80.0
	88.621	85.0
	90.288	85.0
	90.288	90.0
	91.449	90.0
	91.449	95.0
	91.769	95.0
	91.769	100.0
	100.0	100.0
> <ROC curve data>
#	False positive rate	true positive rate
	0.0	0.0
	0.0	0.0
	0.0188	0.0
	0.0188	0.0073
	0.0415	0.0073
	0.0415	0.0146
	0.0472	0.0146
	0.0472	0.0219
	0.0484	0.0219
	0.0484	0.0292
	0.0639	0.0292
	0.0639	0.0365
	0.0644	0.0365
	0.0644	0.0438
	0.071	0.0438
	0.071	0.0511
	0.0725	0.0511
	0.0725	0.0584
	0.0784	0.0584
	0.0784	0.0657
	0.0846	0.0657
	0.0846	0.073
	0.0867	0.073
	0.0867	0.0803
	0.0886	0.0803
	0.0886	0.0876
	0.0889	0.0876
	0.0889	0.0949
	0.1022	0.0949
	0.1022	0.1022
	0.1037	0.1022
	0.1037	0.1095
	0.111	0.1095
	0.111	0.1168
	0.1178	0.1168
	0.1178	0.1241
	0.1196	0.1241
	0.1196	0.1314
	0.1425	0.1314
	0.1425	0.1387
	0.1452	0.1387
	0.1452	0.146
	0.1477	0.146
	0.1477	0.1533
	0.1549	0.1533
	0.1549	0.1606
	0.1604	0.1606
	0.1604	0.1679
	0.1726	0.1679
	0.1726	0.1752
	0.1878	0.1752
	0.1878	0.1825
	0.188	0.1825
	0.188	0.1898
	0.1892	0.1898
	0.1892	0.1971
	0.1935	0.1971
	0.1935	0.2044
	0.2228	0.2044
	0.2228	0.2117
	0.2478	0.2117
	0.2478	0.219
	0.2519	0.219
	0.2519	0.2263
	0.2533	0.2263
	0.2533	0.2336
	0.2702	0.2336
	0.2702	0.2482
	0.3012	0.2482
	0.3012	0.2555
	0.3294	0.2555
	0.3294	0.2628
	0.3355	0.2628
	0.3355	0.2701
	0.3436	0.2701
	0.3436	0.2774
	0.3498	0.2774
	0.3498	0.2847
	0.3549	0.2847
	0.3549	0.292
	0.3725	0.292
	0.3725	0.2993
	0.3946	0.2993
	0.3946	0.3066
	0.4071	0.3066
	0.4071	0.3139
	0.4194	0.3139
	0.4194	0.3212
	0.4252	0.3212
	0.4252	0.3285
	0.44	0.3285
	0.44	0.3358
	0.4611	0.3358
	0.4611	0.3431
	0.4642	0.3431
	0.4642	0.3577
	0.4761	0.3577
	0.4761	0.365
	0.4905	0.365
	0.4905	0.3796
	0.4995	0.3796
	0.4995	0.3869
	0.5009	0.3869
	0.5009	0.3942
	0.5351	0.3942
	0.5351	0.4015
	0.5372	0.4015
	0.5372	0.4088
	0.5396	0.4088
	0.5396	0.4161
	0.552	0.4161
	0.552	0.4234
	0.5539	0.4234
	0.5539	0.4307
	0.5593	0.4307
	0.5593	0.438
	0.562	0.438
	0.562	0.4453
	0.583	0.4453
	0.583	0.4526
	0.5936	0.4526
	0.5936	0.4672
	0.5956	0.4672
	0.5956	0.4745
	0.5982	0.4745
	0.5982	0.4818
	0.6056	0.4818
	0.6056	0.4964
	0.6146	0.4964
	0.6146	0.5036
	0.6201	0.5036
	0.6201	0.5109
	0.6237	0.5109
	0.6237	0.5182
	0.6282	0.5182
	0.6282	0.5255
	0.6301	0.5255
	0.6301	0.5328
	0.6353	0.5328
	0.6353	0.5401
	0.6478	0.5401
	0.6478	0.5474
	0.6533	0.5474
	0.6533	0.5547
	0.662	0.5547
	0.662	0.562
	0.6721	0.562
	0.6721	0.5693
	0.6757	0.5693
	0.6757	0.5766
	0.6775	0.5766
	0.6775	0.5839
	0.6838	0.5839
	0.6838	0.5912
	0.6892	0.5912
	0.6892	0.5985
	0.7031	0.5985
	0.7031	0.6058
	0.7076	0.6058
	0.7076	0.6131
	0.7316	0.6131
	0.7316	0.6204
	0.7383	0.6204
	0.7383	0.6277
	0.7481	0.6277
	0.7481	0.635
	0.76	0.635
	0.76	0.6423
	0.7882	0.6423
	0.7882	0.6496
	0.7915	0.6496
	0.7915	0.6569
	0.8003	0.6569
	0.8003	0.6642
	0.8012	0.6642
	0.8012	0.6715
	0.8277	0.6715
	0.8277	0.6788
	0.8387	0.6788
	0.8387	0.6861
	0.8453	0.6861
	0.8453	0.6934
	0.8582	0.6934
	0.8582	0.7007
	0.8603	0.7007
	0.8603	0.708
	0.8604	0.708
	0.8604	0.7153
	0.8658	0.7153
	0.8658	0.7226
	0.873	0.7226
	0.873	0.7299
	0.8763	0.7299
	0.8763	0.7372
	0.8773	0.7372
	0.8773	0.7445
	0.8806	0.7445
	0.8806	0.7518
	0.882	0.7518
	0.882	0.7591
	0.8832	0.7591
	0.8832	0.7664
	0.8878	0.7664
	0.8878	0.7737
	0.8887	0.7737
	0.8887	0.781
	0.8902	0.781
	0.8902	0.7883
	0.8911	0.7883
	0.8911	0.7956
	0.892	0.7956
	0.892	0.8029
	0.8928	0.8029
	0.8928	0.8175
	0.8937	0.8175
	0.8937	0.8321
	0.894	0.8321
	0.894	0.8467
	0.8963	0.8467
	0.8963	0.854
	0.9006	0.854
	0.9006	0.8613
	0.9037	0.8613
	0.9037	0.8686
	0.9042	0.8686
	0.9042	0.8759
	0.9064	0.8759
	0.9064	0.8832
	0.9089	0.8832
	0.9089	0.8905
	0.9149	0.8905
	0.9149	0.9051
	0.9178	0.9051
	0.9178	0.9124
	0.9187	0.9124
	0.9187	0.9197
	0.9199	0.9197
	0.9199	0.9416
	0.9211	0.9416
	0.9211	0.9489
	0.9228	0.9489
	0.9228	0.9635
	0.923	0.9635
	0.923	0.9708
	0.9244	0.9708
	0.9244	0.9781
	0.9528	0.9781
	0.9528	0.9854
	0.9623	0.9854
	0.9623	0.9927
	0.9693	0.9927
	0.9693	1.0
	1.0	1.0
> <Screening Table>
# Rank	Mol name	Index in data set	Similarity 2 query	Active	Cluster number
1	ZINC03314840	4661	-38.45	NO	-
2	ZINC03393184	4768	-36.07	NO	-
3	ZINC02634868	3599	-35.64	NO	-
4	ZINC00602723	509	-35.61	NO	-
5	ZINC00537000	427	-35.56	NO	-
6	ZINC00918236	1351	-35.56	NO	-
7	ZINC02639711	3612	-35.52	NO	-
8	ZINC00918272	1355	-35.4	NO	-
9	ZINC02794148	3966	-35.2	NO	-
10	ZINC03867205	5736	-35.0	NO	-
11	ZINC00918155	1348	-34.96	NO	-
12	ZINC03452987	4847	-34.93	NO	-
13	ZINC03219273	4534	-34.92	NO	-
14	ZINC03347349	4702	-34.86	NO	-
15	ZINC02794712	3972	-34.71	NO	-
16	ZINC03816038	5046	-34.54	NO	-
17	ZINC04059361	6229	-34.53	NO	-
18	ZINC03286800	4624	-34.49	NO	-
19	ZINC02697211	3668	-34.41	NO	-
20	ZINC04267278	6436	-34.28	NO	-
21	ZINC04251628	6421	-34.15	NO	-
22	ZINC02794064	3965	-34.13	NO	-
23	ZINC03816037	5045	-34.02	NO	-
24	ZINC00624963	547	-34.0	NO	-
25	ZINC04031736	6144	-33.97	NO	-
26	ZINC00423727	303	-33.95	NO	-
27	ZINC03366632	4743	-33.89	NO	-
28	ZINC03452615	4838	-33.85	NO	-
29	ZINC02795539	3978	-33.82	NO	-
30	ZINC03816039	5047	-33.82	NO	-
31	ZINC02941679	4278	-33.74	NO	-
32	ZINC02795307	3976	-33.73	NO	-
33	ZINC03561952	4945	-33.72	NO	-
34	ZINC02110015	2975	-33.7	NO	-
35	ZINC00918131	1346	-33.67	NO	-
36	ZINC00827094	1049	-33.57	NO	-
37	ZINC00918121	1345	-33.55	NO	-
38	ZINC01323858	2417	-33.5	NO	-
39	ZINC01121577	2050	-33.47	NO	-
40	ZINC04420125	6586	-33.38	NO	-
41	ZINC00918245	1353	-33.37	NO	-
42	ZINC01399935	2498	-33.37	NO	-
43	ZINC01068409	1838	-33.32	NO	-
44	ZINC01138814	2114	-33.31	NO	-
45	ZINC01948924	2896	-33.31	NO	-
46	ZINC03452924	4845	-33.3	NO	-
47	ZINC00907546	1320	-33.2	NO	-
48	ZINC04267135	6435	-33.2	NO	-
49	ZINC02795590	3980	-33.19	NO	-
50	ZINC04436708	6591	-33.18	NO	-
51	ZINC03651768	5012	-33.11	NO	-
52	ZINC02941742	4284	-33.03	NO	-
53	ZINC01323856	2416	-33.02	NO	-
54	ZINC04058639	6226	-32.98	NO	-
55	ZINC03412266	4795	-32.94	NO	-
56	ZINC00773425	898	-32.91	NO	-
57	ZINC02795443	3977	-32.91	NO	-
58	ZINC00866767	1167	-32.9	NO	-
59	ZINC02401932	3321	-32.89	NO	-
60	ZINC03252569	4584	-32.89	NO	-
61	ZINC00534007	419	-32.87	NO	-
62	ZINC04369511	6539	-32.87	NO	-
63	ZINC02052452	2939	-32.81	NO	-
64	ZINC03907650	5899	-32.8	NO	-
65	ZINC04267998	6440	-32.75	NO	-
66	ZINC04368855	6536	-32.75	NO	-
67	ZINC03452882	4843	-32.74	NO	-
68	ZINC03482372	4867	-32.74	NO	-
69	ZINC00797152	965	-32.73	NO	-
70	ZINC03844459	5073	-32.73	NO	-
71	ZINC01331282	2433	-32.65	NO	-
72	ZINC04059358	6228	-32.56	NO	-
73	ZINC03866724	5695	-32.48	NO	-
74	ZINC03559698	4940	-32.47	NO	-
75	ZINC02794334	3968	-32.46	NO	-
76	ZINC00734671	857	-32.45	NO	-
77	ZINC00918225	1349	-32.45	NO	-
78	ZINC03287831	4625	-32.43	NO	-
79	ZINC02052453	2940	-32.41	NO	-
80	ZINC00595171	495	-32.4	NO	-
81	ZINC04437087	6592	-32.4	NO	-
82	ZINC01988099	2923	-32.35	NO	-
83	ZINC00919660	1412	-32.32	NO	-
84	ZINC04372136	6544	-32.29	NO	-
85	ZINC01378909	2459	-32.27	NO	-
86	ZINC00919443	1394	-32.26	NO	-
87	ZINC03560803	4942	-32.26	NO	-
88	ZINC03117237	4456	-32.25	NO	-
89	ZINC01349238	2447	-32.14	NO	-
90	ZINC03559292	4939	-32.14	NO	-
91	ZINC03819894	5064	-32.1	NO	-
92	ZINC00857339	1134	-32.08	NO	-
93	ZINC03385770	4757	-32.05	NO	-
94	ZINC00918266	1354	-32.04	NO	-
95	ZINC04361837	6531	-32.04	NO	-
96	ZINC03217400	4531	-32.02	NO	-
97	ZINC03632885	5002	-32.0	NO	-
98	ZINC03346964	4700	-31.99	NO	-
99	ZINC00638889	614	-31.98	NO	-
100	ZINC03026998	4402	-31.98	NO	-
101	ZINC04463011	6637	-31.98	NO	-
102	ZINC00773581	900	-31.93	NO	-
103	ZINC03665075	5027	-31.93	NO	-
104	ZINC03868676	5827	-31.93	NO	-
105	ZINC00474451	380	-31.92	NO	-
106	ZINC02620328	3553	-31.91	NO	-
107	ZINC00592363	483	-31.9	NO	-
108	ZINC04414997	6584	-31.9	NO	-
109	ZINC00156944	91	-31.84	NO	-
110	ZINC03815713	130	-31.83	YES	16
111	ZINC00856423	1130	-31.82	NO	-
112	ZINC01186732	2250	-31.82	NO	-
113	ZINC03432920	4818	-31.82	NO	-
114	ZINC03518757	4911	-31.82	NO	-
115	ZINC01024258	1666	-31.81	NO	-
116	ZINC04267763	6438	-31.81	NO	-
117	ZINC00014474	11	-31.78	NO	-
118	ZINC01331285	2434	-31.78	NO	-
119	ZINC03604546	4975	-31.77	NO	-
120	ZINC03853087	5250	-31.76	NO	-
121	ZINC00918277	1356	-31.74	NO	-
122	ZINC03518751	4910	-31.73	NO	-
123	ZINC00848477	1099	-31.71	NO	-
124	ZINC04077624	6251	-31.71	NO	-
125	ZINC02904111	4115	-31.7	NO	-
126	ZINC03850914	5119	-31.7	NO	-
127	ZINC00200539	113	-31.63	NO	-
128	ZINC01491987	2670	-31.62	NO	-
129	ZINC01073541	1856	-31.61	NO	-
130	ZINC00918133	1347	-31.59	NO	-
131	ZINC03604555	4977	-31.59	NO	-
132	ZINC00919652	1409	-31.58	NO	-
133	ZINC01042644	1745	-31.57	NO	-
134	ZINC03319224	4664	-31.56	NO	-
135	ZINC03518709	4909	-31.56	NO	-
136	ZINC00705335	792	-31.53	NO	-
137	ZINC03993030	6072	-31.53	NO	-
138	ZINC02247051	3136	-31.5	NO	-
139	ZINC02465994	3448	-31.48	NO	-
140	ZINC01043475	1749	-31.47	NO	-
141	ZINC02768468	3933	-31.47	NO	-
142	ZINC03853039	5242	-31.46	NO	-
143	ZINC00623129	533	-31.41	NO	-
144	ZINC03029341	4405	-31.41	NO	-
145	ZINC03335803	4679	-31.41	NO	-
146	ZINC03249946	4580	-31.4	NO	-
147	ZINC02717973	3766	-31.38	NO	-
148	ZINC02414246	3355	-31.37	NO	-
149	ZINC02956464	4320	-31.36	NO	-
150	ZINC03482322	4865	-31.36	NO	-
151	ZINC02904376	4116	-31.35	NO	-
152	ZINC04267134	6434	-31.35	NO	-
153	ZINC01485966	2653	-31.33	NO	-
154	ZINC04281763	6455	-31.32	NO	-
155	ZINC00918227	1350	-31.27	NO	-
156	ZINC02914772	4153	-31.26	NO	-
157	ZINC02937746	4266	-31.23	NO	-
158	ZINC03632802	4998	-31.22	NO	-
159	ZINC02623225	3571	-31.19	NO	-
160	ZINC01378921	2460	-31.17	NO	-
161	ZINC00918238	1352	-31.16	NO	-
162	ZINC01499136	2700	-31.13	NO	-
163	ZINC01499128	2697	-31.11	NO	-
164	ZINC04518390	6757	-31.11	NO	-
165	ZINC02941695	4282	-31.1	NO	-
166	ZINC00919566	1401	-31.09	NO	-
167	ZINC01168533	2181	-31.09	NO	-
168	ZINC00200541	114	-31.08	NO	-
169	ZINC01049592	1768	-31.06	NO	-
170	ZINC02793572	3962	-31.05	NO	-
171	ZINC00600412	506	-31.04	NO	-
172	ZINC00773784	902	-31.02	NO	-
173	ZINC02941690	4281	-31.02	NO	-
174	ZINC01398195	2489	-31.01	NO	-
175	ZINC02452275	3417	-31.01	NO	-
176	ZINC01499132	2699	-31.0	NO	-
177	ZINC03008153	4382	-30.99	NO	-
178	ZINC03549212	4931	-30.98	NO	-
179	ZINC02466046	3449	-30.95	NO	-
180	ZINC01107360	1974	-30.94	NO	-
181	ZINC02794695	3971	-30.93	NO	-
182	ZINC03316389	4663	-30.92	NO	-
183	ZINC03307242	4654	-30.91	NO	-
184	ZINC03548284	4930	-30.86	NO	-
185	ZINC04315624	6490	-30.84	NO	-
186	ZINC01492361	2672	-30.83	NO	-
187	ZINC02625358	3579	-30.81	NO	-
188	ZINC00403530	246	-30.8	NO	-
189	ZINC02642866	3622	-30.79	NO	-
190	ZINC03389556	4763	-30.79	NO	-
191	ZINC03042676	4430	-30.78	NO	-
192	ZINC04169117	6353	-30.78	NO	-
193	ZINC03565994	4947	-30.76	NO	-
194	ZINC02351203	3255	-30.75	NO	-
195	ZINC04032657	6154	-30.75	NO	-
196	ZINC01073738	1859	-30.74	NO	-
197	ZINC01156772	2153	-30.72	NO	-
198	ZINC03855020	5421	-30.72	NO	-
199	ZINC01468122	2642	-30.69	NO	-
200	ZINC02779026	3940	-30.69	NO	-
201	ZINC00655729	678	-30.68	NO	-
202	ZINC04035124	6215	-30.68	NO	-
203	ZINC01326395	2423	-30.67	NO	-
204	ZINC03581551	4950	-30.66	NO	-
205	ZINC01223284	2332	-30.65	NO	-
206	ZINC03349689	4705	-30.65	NO	-
207	ZINC00474452	381	-30.64	NO	-
208	ZINC01799704	2825	-30.62	NO	-
209	ZINC01121417	2049	-30.61	NO	-
210	ZINC03518793	4912	-30.61	NO	-
211	ZINC00919573	1404	-30.6	NO	-
212	ZINC04224199	6390	-30.6	NO	-
213	ZINC03899878	5885	-30.59	NO	-
214	ZINC03520146	4916	-30.58	NO	-
215	ZINC03216284	4527	-30.55	NO	-
216	ZINC01242056	2361	-30.54	NO	-
217	ZINC03482287	4862	-30.54	NO	-
218	ZINC03853832	5331	-30.54	NO	-
219	ZINC00919386	1383	-30.52	NO	-
220	ZINC03292923	4633	-30.52	NO	-
221	ZINC00629517	568	-30.49	NO	-
222	ZINC00866679	1160	-30.49	NO	-
223	ZINC01068385	1837	-30.49	NO	-
224	ZINC00793967	951	-30.47	NO	-
225	ZINC03578168	4949	-30.47	NO	-
226	ZINC03858730	5580	-30.47	NO	-
227	ZINC00208104	125	-30.46	NO	-
228	ZINC00756245	886	-30.46	NO	-
229	ZINC01182566	2233	-30.46	NO	-
230	ZINC02232895	3108	-30.46	NO	-
231	ZINC04057284	6225	-30.46	NO	-
232	ZINC04443413	6619	-30.46	NO	-
233	ZINC01035725	1711	-30.45	NO	-
234	ZINC01738142	2804	-30.45	NO	-
235	ZINC04057033	6224	-30.43	NO	-
236	ZINC03275451	4611	-30.42	NO	-
237	ZINC01400116	2501	-30.35	NO	-
238	ZINC01163459	2174	-30.34	NO	-
239	ZINC01118141	2034	-30.33	NO	-
240	ZINC02263584	3148	-30.32	NO	-
241	ZINC00830105	1066	-30.3	NO	-
242	ZINC02937963	4271	-30.29	NO	-
243	ZINC04617909	57	-30.29	YES	9
244	ZINC00919435	1390	-30.27	NO	-
245	ZINC02809238	4007	-30.27	NO	-
246	ZINC01499137	2701	-30.26	NO	-
247	ZINC02916220	4186	-30.23	NO	-
248	ZINC02651377	3632	-30.22	NO	-
249	ZINC03433241	4822	-30.21	NO	-
250	ZINC01185524	2247	-30.2	NO	-
251	ZINC03867234	5745	-30.2	NO	-
252	ZINC03599923	4968	-30.19	NO	-
253	ZINC03911582	5913	-30.18	NO	-
254	ZINC00798601	966	-30.15	NO	-
255	ZINC01068326	1836	-30.14	NO	-
256	ZINC04315829	6492	-30.14	NO	-
257	ZINC02757931	3924	-30.13	NO	-
258	ZINC01039134	1721	-30.1	NO	-
259	ZINC02943158	4291	-30.1	NO	-
260	ZINC01073990	1860	-30.09	NO	-
261	ZINC02956466	4321	-30.09	NO	-
262	ZINC02094398	2966	-30.06	NO	-
263	ZINC02956498	4322	-30.06	NO	-
264	ZINC04358289	6525	-30.06	NO	-
265	ZINC00919541	1398	-30.05	NO	-
266	ZINC01212952	2318	-30.05	NO	-
267	ZINC02409766	3344	-30.05	NO	-
268	ZINC01413599	2531	-30.04	NO	-
269	ZINC02937766	4267	-30.04	NO	-
270	ZINC03329395	4674	-30.04	NO	-
271	ZINC00441397	344	-30.02	NO	-
272	ZINC02793845	3964	-30.02	NO	-
273	ZINC02937874	4269	-30.02	NO	-
274	ZINC04494997	6741	-30.02	NO	-
275	ZINC04510138	6750	-30.01	NO	-
276	ZINC02787786	3950	-30.0	NO	-
277	ZINC03834018	17	-30.0	YES	2
278	ZINC00267835	159	-29.98	NO	-
279	ZINC02635285	3603	-29.98	NO	-
280	ZINC00802255	973	-29.97	NO	-
281	ZINC01147016	2134	-29.97	NO	-
282	ZINC02465678	3447	-29.97	NO	-
283	ZINC01495583	2681	-29.96	NO	-
284	ZINC03481133	4860	-29.96	NO	-
285	ZINC03834007	34	-29.96	YES	4
286	ZINC04032635	6152	-29.96	NO	-
287	ZINC01301403	2409	-29.95	NO	-
288	ZINC03858428	5554	-29.95	NO	-
289	ZINC04315399	6486	-29.95	NO	-
290	ZINC01971441	2902	-29.94	NO	-
291	ZINC00633729	586	-29.93	NO	-
292	ZINC02227166	3086	-29.93	NO	-
293	ZINC02958688	4327	-29.93	NO	-
294	ZINC03604393	4973	-29.93	NO	-
295	ZINC00545046	434	-29.92	NO	-
296	ZINC01088343	1914	-29.92	NO	-
297	ZINC00193877	110	-29.9	NO	-
298	ZINC01385336	2464	-29.9	NO	-
299	ZINC01056405	1790	-29.89	NO	-
300	ZINC00652560	667	-29.87	NO	-
301	ZINC00790262	939	-29.87	NO	-
302	ZINC03303722	4651	-29.85	NO	-
303	ZINC01223309	2334	-29.84	NO	-
304	ZINC02794792	3974	-29.84	NO	-
305	ZINC01182567	2234	-29.83	NO	-
306	ZINC02865835	4076	-29.83	NO	-
307	ZINC04341978	6503	-29.83	NO	-
308	ZINC03854798	5409	-29.82	NO	-
309	ZINC01030978	1690	-29.81	NO	-
310	ZINC02635162	3601	-29.81	NO	-
311	ZINC03027011	4403	-29.8	NO	-
312	ZINC03452949	4846	-29.8	NO	-
313	ZINC03483567	4868	-29.8	NO	-
314	ZINC02620533	3558	-29.79	NO	-
315	ZINC03355138	4718	-29.79	NO	-
316	ZINC04360685	6530	-29.79	NO	-
317	ZINC01120339	2042	-29.78	NO	-
318	ZINC03190143	4499	-29.77	NO	-
319	ZINC01787210	2823	-29.76	NO	-
320	ZINC00810600	1004	-29.75	NO	-
321	ZINC02916037	4183	-29.72	NO	-
322	ZINC03968932	5959	-29.7	NO	-
323	ZINC00884382	1257	-29.69	NO	-
324	ZINC01326416	2425	-29.69	NO	-
325	ZINC03453399	4848	-29.68	NO	-
326	ZINC01507262	2721	-29.67	NO	-
327	ZINC01517087	2754	-29.62	NO	-
328	ZINC03533929	4922	-29.62	NO	-
329	ZINC04032978	6156	-29.62	NO	-
330	ZINC03171876	4469	-29.61	NO	-
331	ZINC03238246	4562	-29.61	NO	-
332	ZINC00783395	929	-29.6	NO	-
333	ZINC01507278	2722	-29.6	NO	-
334	ZINC02686326	3661	-29.6	NO	-
335	ZINC02965687	4331	-29.57	NO	-
336	ZINC01073396	1855	-29.56	NO	-
337	ZINC03531060	4921	-29.56	NO	-
338	ZINC03852591	5190	-29.56	NO	-
339	ZINC03438512	4827	-29.55	NO	-
340	ZINC00044933	30	-29.54	NO	-
341	ZINC01126021	2070	-29.54	NO	-
342	ZINC03252170	4583	-29.53	NO	-
343	ZINC00223922	136	-29.52	NO	-
344	ZINC00644821	634	-29.52	NO	-
345	ZINC01742402	2809	-29.52	NO	-
346	ZINC02717739	3704	-29.52	NO	-
347	ZINC03301359	4646	-29.52	NO	-
348	ZINC04353815	6512	-29.51	NO	-
349	ZINC02417658	3361	-29.5	NO	-
350	ZINC04088571	6255	-29.49	NO	-
351	ZINC03026995	4401	-29.48	NO	-
352	ZINC03323859	4666	-29.48	NO	-
353	ZINC01209811	2306	-29.46	NO	-
354	ZINC00447382	349	-29.45	NO	-
355	ZINC01068235	1833	-29.45	NO	-
356	ZINC02416561	3358	-29.45	NO	-
357	ZINC00521528	400	-29.44	NO	-
358	ZINC02653831	3640	-29.44	NO	-
359	ZINC03247154	4571	-29.44	NO	-
360	ZINC02351896	3256	-29.43	NO	-
361	ZINC03857833	5518	-29.43	NO	-
362	ZINC00344155	211	-29.41	NO	-
363	ZINC02957285	4324	-29.41	NO	-
364	ZINC02942716	4289	-29.39	NO	-
365	ZINC04148795	6313	-29.39	NO	-
366	ZINC01324174	2418	-29.38	NO	-
367	ZINC03232031	4543	-29.38	NO	-
368	ZINC03853038	5241	-29.38	NO	-
369	ZINC02465639	3446	-29.37	NO	-
370	ZINC02631603	3596	-29.37	NO	-
371	ZINC02073584	2952	-29.35	NO	-
372	ZINC02793696	3963	-29.35	NO	-
373	ZINC04060826	6232	-29.35	NO	-
374	ZINC00919602	1408	-29.34	NO	-
375	ZINC02763289	3930	-29.34	NO	-
376	ZINC03832128	41	-29.32	YES	9
377	ZINC00722515	835	-29.31	NO	-
378	ZINC00655465	677	-29.3	NO	-
379	ZINC01070382	1847	-29.3	NO	-
380	ZINC03815740	5	-29.3	YES	1
381	ZINC04354057	6513	-29.3	NO	-
382	ZINC00991801	1596	-29.29	NO	-
383	ZINC01927527	2874	-29.29	NO	-
384	ZINC02859451	4062	-29.28	NO	-
385	ZINC02941680	4279	-29.28	NO	-
386	ZINC02942668	4285	-29.28	NO	-
387	ZINC04032490	6150	-29.28	NO	-
388	ZINC04059252	6227	-29.28	NO	-
389	ZINC00704928	791	-29.27	NO	-
390	ZINC00991804	1599	-29.27	NO	-
391	ZINC00541369	430	-29.26	NO	-
392	ZINC01284982	2396	-29.26	NO	-
393	ZINC03397527	4770	-29.26	NO	-
394	ZINC04070465	6241	-29.26	NO	-
395	ZINC00919670	1413	-29.25	NO	-
396	ZINC00938143	1455	-29.25	NO	-
397	ZINC01033300	1699	-29.25	NO	-
398	ZINC02592209	3536	-29.25	NO	-
399	ZINC03034885	4419	-29.25	NO	-
400	ZINC03409768	4789	-29.24	NO	-
401	ZINC02878319	4101	-29.23	NO	-
402	ZINC02941702	4283	-29.23	NO	-
403	ZINC03858652	5577	-29.23	NO	-
404	ZINC04463940	6640	-29.23	NO	-
405	ZINC00837316	1075	-29.22	NO	-
406	ZINC00919429	1387	-29.22	NO	-
407	ZINC00585182	470	-29.21	NO	-
408	ZINC03134448	4463	-29.21	NO	-
409	ZINC03851103	5135	-29.21	NO	-
410	ZINC03857896	5524	-29.21	NO	-
411	ZINC00223936	138	-29.2	NO	-
412	ZINC00629187	564	-29.2	NO	-
413	ZINC01423586	2552	-29.2	NO	-
414	ZINC03409663	4787	-29.2	NO	-
415	ZINC03849202	5078	-29.2	NO	-
416	ZINC03867372	5765	-29.2	NO	-
417	ZINC01495448	2679	-29.19	NO	-
418	ZINC03926466	5919	-29.19	NO	-
419	ZINC03833990	22	-29.18	YES	2
420	ZINC03850137	5091	-29.18	NO	-
421	ZINC02415692	3357	-29.17	NO	-
422	ZINC02717894	3731	-29.17	NO	-
423	ZINC02836522	4030	-29.16	NO	-
424	ZINC03962417	5946	-29.16	NO	-
425	ZINC04170035	6366	-29.16	NO	-
426	ZINC00184267	102	-29.15	NO	-
427	ZINC02624741	3576	-29.15	NO	-
428	ZINC03035497	4420	-29.15	NO	-
429	ZINC03834003	12	-29.15	YES	2
430	ZINC01144081	2129	-29.13	NO	-
431	ZINC03235974	4552	-29.13	NO	-
432	ZINC00198425	112	-29.12	NO	-
433	ZINC00829528	1063	-29.12	NO	-
434	ZINC00877105	1209	-29.12	NO	-
435	ZINC03849842	5085	-29.12	NO	-
436	ZINC02779407	3941	-29.11	NO	-
437	ZINC02918918	4227	-29.1	NO	-
438	ZINC04356595	6517	-29.1	NO	-
439	ZINC02717966	3759	-29.09	NO	-
440	ZINC03280844	4616	-29.09	NO	-
441	ZINC03851109	5137	-29.09	NO	-
442	ZINC02487976	3475	-29.08	NO	-
443	ZINC03346036	4699	-29.08	NO	-
444	ZINC03852674	5207	-29.08	NO	-
445	ZINC00468004	373	-29.07	NO	-
446	ZINC02239711	3120	-29.07	NO	-
447	ZINC01128343	2080	-29.06	NO	-
448	ZINC02636748	3607	-29.06	NO	-
449	ZINC02786960	3949	-29.05	NO	-
450	ZINC03291488	4630	-29.05	NO	-
451	ZINC04495083	6742	-29.05	NO	-
452	ZINC01058137	1794	-29.04	NO	-
453	ZINC01181710	2227	-29.04	NO	-
454	ZINC02818791	4013	-29.04	NO	-
455	ZINC03853815	5323	-29.04	NO	-
456	ZINC01130697	2093	-29.03	NO	-
457	ZINC04518391	6758	-29.02	NO	-
458	ZINC04267837	6439	-29.01	NO	-
459	ZINC01029667	1680	-28.99	NO	-
460	ZINC01049576	1767	-28.99	NO	-
461	ZINC01742396	2807	-28.99	NO	-
462	ZINC00627165	557	-28.98	NO	-
463	ZINC01988128	2929	-28.98	NO	-
464	ZINC03815778	131	-28.98	YES	16
465	ZINC00924655	1422	-28.97	NO	-
466	ZINC00427563	323	-28.96	NO	-
467	ZINC00432942	337	-28.96	NO	-
468	ZINC00712308	812	-28.96	NO	-
469	ZINC01156436	2151	-28.96	NO	-
470	ZINC00919390	1384	-28.95	NO	-
471	ZINC01059501	1801	-28.95	NO	-
472	ZINC01948923	2895	-28.95	NO	-
473	ZINC01390938	2483	-28.94	NO	-
474	ZINC00952201	1506	-28.93	NO	-
475	ZINC03909499	5905	-28.93	NO	-
476	ZINC02404447	3330	-28.92	NO	-
477	ZINC02717957	3751	-28.92	NO	-
478	ZINC03409766	4788	-28.92	NO	-
479	ZINC04167555	6347	-28.92	NO	-
480	ZINC01115269	2015	-28.91	NO	-
481	ZINC00919437	1391	-28.9	NO	-
482	ZINC01116580	2026	-28.9	NO	-
483	ZINC03549431	4932	-28.9	NO	-
484	ZINC00882895	1248	-28.89	NO	-
485	ZINC01182565	2232	-28.89	NO	-
486	ZINC02585210	3530	-28.89	NO	-
487	ZINC02620026	3552	-28.89	NO	-
488	ZINC04492563	6740	-28.89	NO	-
489	ZINC03853528	5305	-28.88	NO	-
490	ZINC03519400	4915	-28.86	NO	-
491	ZINC03853255	5280	-28.86	NO	-
492	ZINC02809239	4008	-28.85	NO	-
493	ZINC03100320	4455	-28.84	NO	-
494	ZINC03513744	4900	-28.84	NO	-
495	ZINC03530873	4920	-28.84	NO	-
496	ZINC00507733	393	-28.83	NO	-
497	ZINC01162455	2171	-28.83	NO	-
498	ZINC03228150	4540	-28.83	NO	-
499	ZINC03389092	4758	-28.83	NO	-
500	ZINC03850149	5092	-28.82	NO	-
501	ZINC03834011	26	-28.81	YES	2
502	ZINC04492433	6736	-28.81	NO	-
503	ZINC00304220	176	-28.8	NO	-
504	ZINC03952182	5932	-28.79	NO	-
505	ZINC00067119	48	-28.78	NO	-
506	ZINC01146509	2133	-28.78	NO	-
507	ZINC00146397	86	-28.77	NO	-
508	ZINC02417657	3360	-28.77	NO	-
509	ZINC02846504	4036	-28.77	NO	-
510	ZINC03559882	4941	-28.77	NO	-
511	ZINC03855106	5433	-28.76	NO	-
512	ZINC01079632	1884	-28.75	NO	-
513	ZINC02943147	4290	-28.75	NO	-
514	ZINC03832064	43	-28.75	YES	9
515	ZINC03852683	5213	-28.75	NO	-
516	ZINC00865707	1154	-28.74	NO	-
517	ZINC01495439	2678	-28.74	NO	-
518	ZINC03026991	4400	-28.74	NO	-
519	ZINC03513673	4896	-28.74	NO	-
520	ZINC00904434	1299	-28.73	NO	-
521	ZINC02791752	3959	-28.73	NO	-
522	ZINC00791340	944	-28.72	NO	-
523	ZINC03250725	4581	-28.71	NO	-
524	ZINC03389428	4762	-28.71	NO	-
525	ZINC04129705	6296	-28.71	NO	-
526	ZINC03815775	54	-28.7	YES	9
527	ZINC00738293	862	-28.69	NO	-
528	ZINC03366055	4740	-28.69	NO	-
529	ZINC03815706	7	-28.69	YES	1
530	ZINC03971354	6003	-28.69	NO	-
531	ZINC00132190	82	-28.68	NO	-
532	ZINC00882893	1247	-28.68	NO	-
533	ZINC00955586	1524	-28.68	NO	-
534	ZINC03867192	5733	-28.68	NO	-
535	ZINC04326752	6498	-28.68	NO	-
536	ZINC00317993	186	-28.67	NO	-
537	ZINC03233713	4544	-28.67	NO	-
538	ZINC04155402	6320	-28.67	NO	-
539	ZINC01211795	2316	-28.66	NO	-
540	ZINC03045303	4434	-28.66	NO	-
541	ZINC02797366	3981	-28.65	NO	-
542	ZINC03867222	5742	-28.65	NO	-
543	ZINC02399846	3317	-28.64	NO	-
544	ZINC02717808	3718	-28.64	NO	-
545	ZINC03362830	4731	-28.64	NO	-
546	ZINC00310600	180	-28.63	NO	-
547	ZINC00644204	630	-28.63	NO	-
548	ZINC02867470	4079	-28.63	NO	-
549	ZINC03431515	4816	-28.63	NO	-
550	ZINC03852677	5209	-28.63	NO	-
551	ZINC00907548	1321	-28.62	NO	-
552	ZINC01479993	2648	-28.62	NO	-
553	ZINC03290669	4628	-28.62	NO	-
554	ZINC04004941	6127	-28.62	NO	-
555	ZINC01055012	1784	-28.61	NO	-
556	ZINC02380995	3306	-28.61	NO	-
557	ZINC02627825	3586	-28.61	NO	-
558	ZINC02639547	3609	-28.61	NO	-
559	ZINC03351248	4709	-28.61	NO	-
560	ZINC00414793	265	-28.6	NO	-
561	ZINC00856945	1133	-28.6	NO	-
562	ZINC03983187	6046	-28.6	NO	-
563	ZINC04191495	6373	-28.6	NO	-
564	ZINC02119987	2988	-28.59	NO	-
565	ZINC03016364	4388	-28.58	NO	-
566	ZINC03359658	4730	-28.58	NO	-
567	ZINC03868674	5826	-28.58	NO	-
568	ZINC01479994	2649	-28.57	NO	-
569	ZINC03491174	4872	-28.57	NO	-
570	ZINC00628639	561	-28.56	NO	-
571	ZINC01209693	2304	-28.56	NO	-
572	ZINC01071887	1851	-28.55	NO	-
573	ZINC01092934	1934	-28.55	NO	-
574	ZINC01223303	2333	-28.55	NO	-
575	ZINC01489082	2662	-28.55	NO	-
576	ZINC02222732	3071	-28.55	NO	-
577	ZINC03855155	5439	-28.55	NO	-
578	ZINC04315394	6485	-28.55	NO	-
579	ZINC01059278	1800	-28.54	NO	-
580	ZINC01159701	2165	-28.54	NO	-
581	ZINC02889942	4111	-28.54	NO	-
582	ZINC03252798	4587	-28.54	NO	-
583	ZINC01059163	1799	-28.53	NO	-
584	ZINC01062244	1819	-28.53	NO	-
585	ZINC01428816	2562	-28.53	NO	-
586	ZINC02665236	3653	-28.53	NO	-
587	ZINC03305932	4652	-28.53	NO	-
588	ZINC03402681	4784	-28.53	NO	-
589	ZINC00426370	311	-28.52	NO	-
590	ZINC00716250	819	-28.52	NO	-
591	ZINC01398302	2490	-28.52	NO	-
592	ZINC02404327	3329	-28.52	NO	-
593	ZINC02944900	4294	-28.52	NO	-
594	ZINC03867614	5780	-28.52	NO	-
595	ZINC03452841	4841	-28.51	NO	-
596	ZINC03389094	4759	-28.5	NO	-
597	ZINC03853825	5327	-28.49	NO	-
598	ZINC01988098	2922	-28.48	NO	-
599	ZINC03341825	4692	-28.48	NO	-
600	ZINC03513605	4895	-28.48	NO	-
601	ZINC04357953	6523	-28.48	NO	-
602	ZINC00536541	425	-28.47	NO	-
603	ZINC03335334	4678	-28.47	NO	-
604	ZINC03867945	5802	-28.47	NO	-
605	ZINC04357955	6524	-28.47	NO	-
606	ZINC01296653	2403	-28.45	NO	-
607	ZINC03833974	20	-28.45	YES	2
608	ZINC04268868	6442	-28.45	NO	-
609	ZINC00545604	437	-28.44	NO	-
610	ZINC01039132	1720	-28.44	NO	-
611	ZINC01054086	1780	-28.44	NO	-
612	ZINC03025477	4396	-28.44	NO	-
613	ZINC04379699	6552	-28.44	NO	-
614	ZINC00323965	204	-28.43	NO	-
615	ZINC00729871	853	-28.43	NO	-
616	ZINC01062043	1817	-28.43	NO	-
617	ZINC03815727	93	-28.43	YES	9
618	ZINC01111904	1991	-28.42	NO	-
619	ZINC03235061	4546	-28.41	NO	-
620	ZINC03547603	4929	-28.41	NO	-
621	ZINC04465434	6669	-28.41	NO	-
622	ZINC00919676	1416	-28.4	NO	-
623	ZINC00672104	712	-28.39	NO	-
624	ZINC03550455	4935	-28.39	NO	-
625	ZINC03852680	5211	-28.39	NO	-
626	ZINC00905707	1311	-28.38	NO	-
627	ZINC03486494	4869	-28.38	NO	-
628	ZINC03510009	4892	-28.38	NO	-
629	ZINC00420007	277	-28.37	NO	-
630	ZINC00426805	320	-28.37	NO	-
631	ZINC03977031	6024	-28.37	NO	-
632	ZINC00096544	61	-28.36	NO	-
633	ZINC00752953	869	-28.36	NO	-
634	ZINC01387350	2473	-28.36	NO	-
635	ZINC01518714	2756	-28.36	NO	-
636	ZINC03853837	5335	-28.36	NO	-
637	ZINC04326594	6497	-28.36	NO	-
638	ZINC00779328	913	-28.35	NO	-
639	ZINC00884414	1258	-28.35	NO	-
640	ZINC02258632	3146	-28.35	NO	-
641	ZINC02926065	4252	-28.35	NO	-
642	ZINC00209418	127	-28.34	NO	-
643	ZINC00882901	1249	-28.34	NO	-
644	ZINC01154159	2145	-28.34	NO	-
645	ZINC02872247	4088	-28.34	NO	-
646	ZINC03296097	4635	-28.34	NO	-
647	ZINC03433239	4821	-28.34	NO	-
648	ZINC03855551	5450	-28.34	NO	-
649	ZINC03768188	5038	-28.33	NO	-
650	ZINC03853826	5329	-28.33	NO	-
651	ZINC00541264	429	-28.32	NO	-
652	ZINC01986985	2921	-28.31	NO	-
653	ZINC02431906	3378	-28.31	NO	-
654	ZINC03853342	5286	-28.31	NO	-
655	ZINC02181020	3010	-28.3	NO	-
656	ZINC03016368	4389	-28.3	NO	-
657	ZINC03487204	4871	-28.3	NO	-
658	ZINC02163832	3003	-28.29	NO	-
659	ZINC02448783	3412	-28.29	NO	-
660	ZINC03815726	6	-28.29	YES	1
661	ZINC03851098	5133	-28.29	NO	-
662	ZINC02360087	3277	-28.28	NO	-
663	ZINC02915357	4169	-28.28	NO	-
664	ZINC03236100	4553	-28.28	NO	-
665	ZINC03852660	5205	-28.28	NO	-
666	ZINC02965730	4332	-28.27	NO	-
667	ZINC04364180	6535	-28.27	NO	-
668	ZINC00412385	256	-28.26	NO	-
669	ZINC02418836	3364	-28.26	NO	-
670	ZINC02803030	3997	-28.26	NO	-
671	ZINC00884306	1256	-28.25	NO	-
672	ZINC03347966	4703	-28.25	NO	-
673	ZINC03857098	5481	-28.25	NO	-
674	ZINC04108188	6272	-28.25	NO	-
675	ZINC00930684	1428	-28.24	NO	-
676	ZINC03857965	5530	-28.24	NO	-
677	ZINC00385349	233	-28.23	NO	-
678	ZINC01075502	1870	-28.23	NO	-
679	ZINC01283469	2395	-28.23	NO	-
680	ZINC03851112	5139	-28.23	NO	-
681	ZINC00424899	304	-28.22	NO	-
682	ZINC00773806	904	-28.22	NO	-
683	ZINC01182568	2235	-28.22	NO	-
684	ZINC02503081	3507	-28.22	NO	-
685	ZINC02754340	3918	-28.22	NO	-
686	ZINC03026922	4399	-28.22	NO	-
687	ZINC02523152	3516	-28.21	NO	-
688	ZINC02720886	3794	-28.21	NO	-
689	ZINC00646801	659	-28.2	NO	-
690	ZINC02284824	3167	-28.18	NO	-
691	ZINC02771961	3937	-28.18	NO	-
692	ZINC03437409	4825	-28.18	NO	-
693	ZINC00003613	2	-28.17	NO	-
694	ZINC00895407	1286	-28.17	NO	-
695	ZINC01150537	2135	-28.17	NO	-
696	ZINC01631755	2790	-28.17	NO	-
697	ZINC02247052	3137	-28.17	NO	-
698	ZINC02380855	3304	-28.17	NO	-
699	ZINC01056386	1789	-28.16	NO	-
700	ZINC03280653	4615	-28.16	NO	-
701	ZINC03815750	8	-28.15	YES	1
702	ZINC02199946	3027	-28.14	NO	-
703	ZINC03306507	4653	-28.14	NO	-
704	ZINC04304061	6470	-28.14	NO	-
705	ZINC01122631	2055	-28.13	NO	-
706	ZINC02776799	3938	-28.13	NO	-
707	ZINC03868024	5805	-28.13	NO	-
708	ZINC00808488	1000	-28.12	NO	-
709	ZINC00855959	1127	-28.12	NO	-
710	ZINC01457018	2620	-28.12	NO	-
711	ZINC02118580	2985	-28.12	NO	-
712	ZINC03832170	37	-28.12	YES	7
713	ZINC04628123	6774	-28.12	NO	-
714	ZINC00593405	489	-28.11	NO	-
715	ZINC01177665	2211	-28.11	NO	-
716	ZINC02708303	3688	-28.1	NO	-
717	ZINC02795564	3979	-28.1	NO	-
718	ZINC03852597	5192	-28.09	NO	-
719	ZINC03854358	5369	-28.09	NO	-
720	ZINC00425136	306	-28.08	NO	-
721	ZINC00951803	1504	-28.08	NO	-
722	ZINC01210847	2311	-28.08	NO	-
723	ZINC01988110	2927	-28.08	NO	-
724	ZINC02919198	4239	-28.08	NO	-
725	ZINC00807038	993	-28.07	NO	-
726	ZINC01073370	1854	-28.07	NO	-
727	ZINC03271947	4602	-28.07	NO	-
728	ZINC01113429	1997	-28.06	NO	-
729	ZINC01499130	2698	-28.06	NO	-
730	ZINC03850987	5125	-28.06	NO	-
731	ZINC04515786	6756	-28.06	NO	-
732	ZINC01050434	1773	-28.05	NO	-
733	ZINC03433198	4820	-28.05	NO	-
734	ZINC03546665	4928	-28.05	NO	-
735	ZINC00385350	234	-28.04	NO	-
736	ZINC00411172	249	-28.04	NO	-
737	ZINC01000821	1627	-28.04	NO	-
738	ZINC02809237	4006	-28.04	NO	-
739	ZINC01182185	2230	-28.03	NO	-
740	ZINC01429207	2563	-28.03	NO	-
741	ZINC00991802	1597	-28.02	NO	-
742	ZINC02915139	4163	-28.02	NO	-
743	ZINC03622691	4990	-28.02	NO	-
744	ZINC00882903	1250	-28.01	NO	-
745	ZINC02499578	3486	-28.01	NO	-
746	ZINC02523379	3517	-28.01	NO	-
747	ZINC03424849	4813	-28.0	NO	-
748	ZINC03850027	5086	-27.99	NO	-
749	ZINC00937575	1450	-27.98	NO	-
750	ZINC02750844	3916	-27.98	NO	-
751	ZINC00807037	992	-27.97	NO	-
752	ZINC03347217	4701	-27.97	NO	-
753	ZINC04406937	6575	-27.97	NO	-
754	ZINC01835312	2833	-27.96	NO	-
755	ZINC03820143	5066	-27.96	NO	-
756	ZINC00877873	1222	-27.95	NO	-
757	ZINC01181711	2228	-27.95	NO	-
758	ZINC01497198	2686	-27.95	NO	-
759	ZINC02616515	3542	-27.95	NO	-
760	ZINC00915721	1336	-27.94	NO	-
761	ZINC01030657	1688	-27.94	NO	-
762	ZINC01480005	2650	-27.94	NO	-
763	ZINC02337427	3229	-27.94	NO	-
764	ZINC00853599	1117	-27.93	NO	-
765	ZINC01306208	2412	-27.93	NO	-
766	ZINC01497081	2684	-27.93	NO	-
767	ZINC02651713	3633	-27.93	NO	-
768	ZINC04492425	6733	-27.93	NO	-
769	ZINC00724310	840	-27.92	NO	-
770	ZINC02620015	3551	-27.92	NO	-
771	ZINC02918138	4220	-27.92	NO	-
772	ZINC03517253	4907	-27.92	NO	-
773	ZINC01860385	2838	-27.91	NO	-
774	ZINC02358119	3270	-27.91	NO	-
775	ZINC02803027	3994	-27.91	NO	-
776	ZINC00887630	1278	-27.9	NO	-
777	ZINC02073912	2955	-27.9	NO	-
778	ZINC03602632	4971	-27.9	NO	-
779	ZINC03855562	5452	-27.9	NO	-
780	ZINC00937578	1452	-27.89	NO	-
781	ZINC03016370	4390	-27.89	NO	-
782	ZINC03890752	5863	-27.89	NO	-
783	ZINC00812730	1007	-27.88	NO	-
784	ZINC00425654	310	-27.87	NO	-
785	ZINC00665947	693	-27.87	NO	-
786	ZINC00774844	908	-27.87	NO	-
787	ZINC03262147	4591	-27.87	NO	-
788	ZINC00900698	1291	-27.86	NO	-
789	ZINC01006605	1640	-27.86	NO	-
790	ZINC03424768	4811	-27.86	NO	-
791	ZINC00607279	512	-27.85	NO	-
792	ZINC01006619	1642	-27.85	NO	-
793	ZINC02207269	3044	-27.85	NO	-
794	ZINC02636182	3604	-27.85	NO	-
795	ZINC02915367	4170	-27.85	NO	-
796	ZINC03516692	4902	-27.85	NO	-
797	ZINC00010040	9	-27.84	NO	-
798	ZINC01060856	1810	-27.84	NO	-
799	ZINC02660841	3649	-27.84	NO	-
800	ZINC02937733	4264	-27.84	NO	-
801	ZINC00718895	829	-27.83	NO	-
802	ZINC01072327	1852	-27.83	NO	-
803	ZINC02914631	4150	-27.83	NO	-
804	ZINC03393033	4765	-27.83	NO	-
805	ZINC01069120	1841	-27.82	NO	-
806	ZINC01195557	2267	-27.82	NO	-
807	ZINC02291211	3171	-27.82	NO	-
808	ZINC02639655	3611	-27.82	NO	-
809	ZINC02659447	3648	-27.82	NO	-
810	ZINC03552663	4937	-27.82	NO	-
811	ZINC02465636	3445	-27.81	NO	-
812	ZINC03393164	4766	-27.81	NO	-
813	ZINC00919398	1386	-27.8	NO	-
814	ZINC03356453	4719	-27.8	NO	-
815	ZINC00856922	1132	-27.79	NO	-
816	ZINC01074047	1861	-27.79	NO	-
817	ZINC02914628	4147	-27.79	NO	-
818	ZINC03374631	4749	-27.79	NO	-
819	ZINC00009339	7	-27.78	NO	-
820	ZINC00869923	1183	-27.78	NO	-
821	ZINC01332610	2435	-27.78	NO	-
822	ZINC03430536	4815	-27.78	NO	-
823	ZINC02358116	3269	-27.77	NO	-
824	ZINC03851952	5176	-27.77	NO	-
825	ZINC00877417	1210	-27.76	NO	-
826	ZINC00989767	1584	-27.76	NO	-
827	ZINC01357272	2452	-27.76	NO	-
828	ZINC01423144	2551	-27.76	NO	-
829	ZINC02264702	3150	-27.76	NO	-
830	ZINC02919071	4231	-27.76	NO	-
831	ZINC00423633	301	-27.75	NO	-
832	ZINC00918496	1367	-27.75	NO	-
833	ZINC01273026	2389	-27.75	NO	-
834	ZINC03537313	4925	-27.75	NO	-
835	ZINC00426487	319	-27.74	NO	-
836	ZINC03950538	5929	-27.74	NO	-
837	ZINC00863015	1142	-27.73	NO	-
838	ZINC03437411	4826	-27.73	NO	-
839	ZINC03517686	4908	-27.73	NO	-
840	ZINC03852600	5194	-27.73	NO	-
841	ZINC00664102	690	-27.72	NO	-
842	ZINC00884298	1253	-27.72	NO	-
843	ZINC00917197	1342	-27.72	NO	-
844	ZINC03867097	5723	-27.72	NO	-
845	ZINC03298913	4642	-27.71	NO	-
846	ZINC04617907	55	-27.71	YES	9
847	ZINC02405321	3333	-27.7	NO	-
848	ZINC00930029	1427	-27.69	NO	-
849	ZINC03298879	4641	-27.68	NO	-
850	ZINC04384594	6565	-27.68	NO	-
851	ZINC00906583	1318	-27.67	NO	-
852	ZINC02803028	3995	-27.67	NO	-
853	ZINC03018712	4395	-27.67	NO	-
854	ZINC04251209	6419	-27.67	NO	-
855	ZINC00193874	109	-27.66	NO	-
856	ZINC00645143	635	-27.66	NO	-
857	ZINC02746475	3908	-27.66	NO	-
858	ZINC04267751	6437	-27.66	NO	-
859	ZINC01130703	2094	-27.65	NO	-
860	ZINC01237359	2356	-27.65	NO	-
861	ZINC01387355	2475	-27.65	NO	-
862	ZINC01741106	2805	-27.65	NO	-
863	ZINC03833980	21	-27.65	YES	2
864	ZINC00423602	300	-27.64	NO	-
865	ZINC00096497	60	-27.63	NO	-
866	ZINC00918670	1379	-27.63	NO	-
867	ZINC03228113	4539	-27.63	NO	-
868	ZINC03237105	4560	-27.63	NO	-
869	ZINC03632817	5001	-27.63	NO	-
870	ZINC00773709	901	-27.62	NO	-
871	ZINC02938033	4274	-27.62	NO	-
872	ZINC03296676	4638	-27.62	NO	-
873	ZINC01000878	1628	-27.61	NO	-
874	ZINC03852575	5188	-27.61	NO	-
875	ZINC00882904	1251	-27.59	NO	-
876	ZINC00948020	1497	-27.59	NO	-
877	ZINC03357088	4722	-27.59	NO	-
878	ZINC04617926	49	-27.59	YES	9
879	ZINC00427358	322	-27.58	NO	-
880	ZINC03496071	4880	-27.58	NO	-
881	ZINC00593639	490	-27.57	NO	-
882	ZINC00633402	582	-27.57	NO	-
883	ZINC02747104	3910	-27.57	NO	-
884	ZINC00686693	755	-27.56	NO	-
885	ZINC03034412	4418	-27.56	NO	-
886	ZINC00849781	1107	-27.55	NO	-
887	ZINC00865704	1152	-27.55	NO	-
888	ZINC00897346	1290	-27.55	NO	-
889	ZINC01114825	2010	-27.55	NO	-
890	ZINC02878359	4102	-27.55	NO	-
891	ZINC02937971	4273	-27.55	NO	-
892	ZINC03808291	5044	-27.55	NO	-
893	ZINC00423675	302	-27.54	NO	-
894	ZINC02400123	3318	-27.54	NO	-
895	ZINC03292755	4632	-27.54	NO	-
896	ZINC03522951	4918	-27.54	NO	-
897	ZINC03852623	5201	-27.54	NO	-
898	ZINC00754007	875	-27.53	NO	-
899	ZINC01434273	2566	-27.53	NO	-
900	ZINC03854692	5405	-27.53	NO	-
901	ZINC03307811	4655	-27.52	NO	-
902	ZINC04281762	6454	-27.52	NO	-
903	ZINC00428148	325	-27.51	NO	-
904	ZINC00824760	1042	-27.51	NO	-
905	ZINC02919712	4247	-27.51	NO	-
906	ZINC03438629	4828	-27.51	NO	-
907	ZINC04326576	6496	-27.51	NO	-
908	ZINC04414806	6583	-27.51	NO	-
909	ZINC02181056	3011	-27.5	NO	-
910	ZINC02650037	3631	-27.5	NO	-
911	ZINC03524353	4919	-27.5	NO	-
912	ZINC03852010	5180	-27.5	NO	-
913	ZINC00644192	628	-27.49	NO	-
914	ZINC00905697	1310	-27.49	NO	-
915	ZINC01254311	2379	-27.49	NO	-
916	ZINC02917498	4206	-27.49	NO	-
917	ZINC04251279	6420	-27.49	NO	-
918	ZINC04370308	6542	-27.49	NO	-
919	ZINC02919080	4234	-27.48	NO	-
920	ZINC03453472	4849	-27.48	NO	-
921	ZINC03815736	42	-27.48	YES	9
922	ZINC04126233	6290	-27.48	NO	-
923	ZINC00422760	285	-27.47	NO	-
924	ZINC00756773	890	-27.47	NO	-
925	ZINC00863293	1143	-27.47	NO	-
926	ZINC04268857	6441	-27.47	NO	-
927	ZINC02494671	3485	-27.46	NO	-
928	ZINC03855111	5435	-27.46	NO	-
929	ZINC00628612	559	-27.45	NO	-
930	ZINC02341795	3241	-27.45	NO	-
931	ZINC04434167	6588	-27.45	NO	-
932	ZINC00646798	658	-27.44	NO	-
933	ZINC00863300	1144	-27.44	NO	-
934	ZINC01491052	2666	-27.44	NO	-
935	ZINC02627475	3582	-27.44	NO	-
936	ZINC03819560	5059	-27.44	NO	-
937	ZINC02265465	3151	-27.43	NO	-
938	ZINC03274247	4608	-27.43	NO	-
939	ZINC03398454	4773	-27.43	NO	-
940	ZINC03632811	5000	-27.43	NO	-
941	ZINC00451278	353	-27.42	NO	-
942	ZINC01500223	2703	-27.42	NO	-
943	ZINC02915140	4164	-27.42	NO	-
944	ZINC00628707	562	-27.41	NO	-
945	ZINC00645317	636	-27.41	NO	-
946	ZINC00801792	971	-27.41	NO	-
947	ZINC00904218	1297	-27.41	NO	-
948	ZINC02717822	3722	-27.41	NO	-
949	ZINC03366788	4746	-27.41	NO	-
950	ZINC00918636	1373	-27.4	NO	-
951	ZINC02453481	3418	-27.4	NO	-
952	ZINC02794640	3970	-27.4	NO	-
953	ZINC03018626	4392	-27.4	NO	-
954	ZINC03815756	83	-27.4	YES	9
955	ZINC04282926	6457	-27.4	NO	-
956	ZINC04496457	6743	-27.4	NO	-
957	ZINC03852620	5200	-27.39	NO	-
958	ZINC03908021	5900	-27.39	NO	-
959	ZINC00855422	1124	-27.38	NO	-
960	ZINC03337749	4685	-27.38	NO	-
961	ZINC03440716	4830	-27.38	NO	-
962	ZINC03852627	5203	-27.38	NO	-
963	ZINC00952207	1508	-27.37	NO	-
964	ZINC00983705	1576	-27.37	NO	-
965	ZINC01468125	2644	-27.37	NO	-
966	ZINC02914734	4151	-27.37	NO	-
967	ZINC03850880	5118	-27.37	NO	-
968	ZINC00418191	275	-27.36	NO	-
969	ZINC01177239	2209	-27.36	NO	-
970	ZINC02342937	3244	-27.36	NO	-
971	ZINC04164917	6337	-27.36	NO	-
972	ZINC04512162	6755	-27.36	NO	-
973	ZINC02466487	3450	-27.35	NO	-
974	ZINC04462491	6634	-27.35	NO	-
975	ZINC00626272	550	-27.34	NO	-
976	ZINC00919332	1380	-27.34	NO	-
977	ZINC01400072	2499	-27.34	NO	-
978	ZINC01444251	2609	-27.34	NO	-
979	ZINC03537285	4924	-27.34	NO	-
980	ZINC04151270	6317	-27.34	NO	-
981	ZINC00897332	1289	-27.33	NO	-
982	ZINC01035322	1709	-27.33	NO	-
983	ZINC01131779	2101	-27.33	NO	-
984	ZINC02431909	3379	-27.33	NO	-
985	ZINC02656974	3643	-27.33	NO	-
986	ZINC02937744	4265	-27.33	NO	-
987	ZINC03495859	4877	-27.33	NO	-
988	ZINC04275375	6446	-27.33	NO	-
989	ZINC01040197	1733	-27.32	NO	-
990	ZINC02869309	4084	-27.32	NO	-
991	ZINC03358126	4724	-27.32	NO	-
992	ZINC00656162	680	-27.31	NO	-
993	ZINC00886862	1276	-27.31	NO	-
994	ZINC01025906	1672	-27.31	NO	-
995	ZINC02696889	3667	-27.31	NO	-
996	ZINC00915724	1337	-27.3	NO	-
997	ZINC00966290	1551	-27.3	NO	-
998	ZINC01326396	2424	-27.3	NO	-
999	ZINC00023707	19	-27.29	NO	-
1000	ZINC02254204	3141	-27.29	NO	-
1001	ZINC02977640	4348	-27.29	NO	-
1002	ZINC00865851	1158	-27.28	NO	-
1003	ZINC01124365	2060	-27.28	NO	-
1004	ZINC00882864	1246	-27.27	NO	-
1005	ZINC01126419	2073	-27.27	NO	-
1006	ZINC03908251	5902	-27.27	NO	-
1007	ZINC03984437	6052	-27.27	NO	-
1008	ZINC04239146	6399	-27.27	NO	-
1009	ZINC00774843	907	-27.26	NO	-
1010	ZINC00885425	1260	-27.26	NO	-
1011	ZINC01123340	2058	-27.26	NO	-
1012	ZINC03236169	4555	-27.26	NO	-
1013	ZINC00034428	23	-27.25	NO	-
1014	ZINC00425615	308	-27.25	NO	-
1015	ZINC00646420	647	-27.25	NO	-
1016	ZINC01037859	1719	-27.25	NO	-
1017	ZINC04407027	6576	-27.25	NO	-
1018	ZINC00095744	58	-27.24	NO	-
1019	ZINC00638091	608	-27.24	NO	-
1020	ZINC02403138	3324	-27.24	NO	-
1021	ZINC02424007	3369	-27.24	NO	-
1022	ZINC02973363	4345	-27.24	NO	-
1023	ZINC04061637	6236	-27.24	NO	-
1024	ZINC01051438	1775	-27.23	NO	-
1025	ZINC03424521	4809	-27.23	NO	-
1026	ZINC03834000	27	-27.23	YES	2
1027	ZINC01209695	2305	-27.22	NO	-
1028	ZINC03424707	4810	-27.22	NO	-
1029	ZINC00852601	1112	-27.21	NO	-
1030	ZINC01191894	2259	-27.21	NO	-
1031	ZINC02919087	4236	-27.21	NO	-
1032	ZINC03868504	5820	-27.21	NO	-
1033	ZINC00172785	95	-27.2	NO	-
1034	ZINC00795697	958	-27.2	NO	-
1035	ZINC00877425	1211	-27.2	NO	-
1036	ZINC00933398	1433	-27.2	NO	-
1037	ZINC01502085	2705	-27.2	NO	-
1038	ZINC01924314	2866	-27.2	NO	-
1039	ZINC03409921	4793	-27.2	NO	-
1040	ZINC04039002	6219	-27.2	NO	-
1041	ZINC00205944	124	-27.19	NO	-
1042	ZINC00854198	1120	-27.19	NO	-
1043	ZINC01928006	2880	-27.19	NO	-
1044	ZINC02412475	3351	-27.19	NO	-
1045	ZINC00463124	367	-27.18	NO	-
1046	ZINC00687273	756	-27.18	NO	-
1047	ZINC00983415	1573	-27.18	NO	-
1048	ZINC01493705	2675	-27.18	NO	-
1049	ZINC02846695	4038	-27.17	NO	-
1050	ZINC03041617	4427	-27.17	NO	-
1051	ZINC02736111	3897	-27.16	NO	-
1052	ZINC03040640	4425	-27.16	NO	-
1053	ZINC00539181	428	-27.15	NO	-
1054	ZINC02240601	3122	-27.15	NO	-
1055	ZINC00728645	852	-27.14	NO	-
1056	ZINC00845062	1095	-27.14	NO	-
1057	ZINC00887338	1277	-27.14	NO	-
1058	ZINC01052236	1776	-27.14	NO	-
1059	ZINC01074288	1864	-27.14	NO	-
1060	ZINC01440144	2581	-27.14	NO	-
1061	ZINC01503536	2712	-27.14	NO	-
1062	ZINC02937911	4270	-27.14	NO	-
1063	ZINC03341824	4691	-27.14	NO	-
1064	ZINC03400165	4778	-27.14	NO	-
1065	ZINC00925059	1424	-27.13	NO	-
1066	ZINC00937577	1451	-27.13	NO	-
1067	ZINC01326394	2422	-27.13	NO	-
1068	ZINC03610559	4981	-27.13	NO	-
1069	ZINC03868790	5830	-27.13	NO	-
1070	ZINC00818337	1028	-27.12	NO	-
1071	ZINC00947663	1494	-27.12	NO	-
1072	ZINC01208529	2296	-27.12	NO	-
1073	ZINC03269003	4599	-27.12	NO	-
1074	ZINC03543191	4926	-27.12	NO	-
1075	ZINC04121592	6283	-27.12	NO	-
1076	ZINC01040049	1727	-27.11	NO	-
1077	ZINC02438233	3389	-27.11	NO	-
1078	ZINC03211263	4522	-27.11	NO	-
1079	ZINC04252222	6422	-27.11	NO	-
1080	ZINC00652429	666	-27.1	NO	-
1081	ZINC02337125	3228	-27.1	NO	-
1082	ZINC03852606	5198	-27.1	NO	-
1083	ZINC00422821	290	-27.09	NO	-
1084	ZINC02642865	3621	-27.09	NO	-
1085	ZINC03851712	5161	-27.09	NO	-
1086	ZINC03854360	5371	-27.09	NO	-
1087	ZINC02717821	3720	-27.08	NO	-
1088	ZINC02937512	4261	-27.08	NO	-
1089	ZINC03582748	4956	-27.08	NO	-
1090	ZINC00531927	412	-27.07	NO	-
1091	ZINC00683380	745	-27.07	NO	-
1092	ZINC01072328	1853	-27.07	NO	-
1093	ZINC01330008	2430	-27.07	NO	-
1094	ZINC03854971	5418	-27.07	NO	-
1095	ZINC04443443	6620	-27.07	NO	-
1096	ZINC01115438	2016	-27.06	NO	-
1097	ZINC02279829	3160	-27.06	NO	-
1098	ZINC02722943	3810	-27.06	NO	-
1099	ZINC02977643	4351	-27.06	NO	-
1100	ZINC04240924	6401	-27.06	NO	-
1101	ZINC01061841	1814	-27.05	NO	-
1102	ZINC02767304	3932	-27.05	NO	-
1103	ZINC03482312	4864	-27.05	NO	-
1104	ZINC00784656	936	-27.04	NO	-
1105	ZINC00976322	1566	-27.04	NO	-
1106	ZINC01032887	1694	-27.04	NO	-
1107	ZINC02469530	3458	-27.04	NO	-
1108	ZINC02717823	3724	-27.04	NO	-
1109	ZINC03194344	4504	-27.03	NO	-
1110	ZINC00646423	650	-27.02	NO	-
1111	ZINC02426972	3375	-27.02	NO	-
1112	ZINC04088394	6254	-27.02	NO	-
1113	ZINC00918488	1364	-27.0	NO	-
1114	ZINC01297080	2406	-27.0	NO	-
1115	ZINC03815786	56	-26.99	YES	9
1116	ZINC03854972	5419	-26.99	NO	-
1117	ZINC03832073	66	-26.98	YES	9
1118	ZINC01105973	1970	-26.97	NO	-
1119	ZINC01342953	2445	-26.97	NO	-
1120	ZINC02125455	2989	-26.97	NO	-
1121	ZINC03217527	4532	-26.97	NO	-
1122	ZINC03632809	4999	-26.97	NO	-
1123	ZINC01350505	2448	-26.96	NO	-
1124	ZINC03399496	4774	-26.96	NO	-
1125	ZINC03815730	1	-26.96	YES	1
1126	ZINC00869892	1180	-26.95	NO	-
1127	ZINC00945845	1493	-26.95	NO	-
1128	ZINC01258293	2383	-26.95	NO	-
1129	ZINC02717958	3755	-26.95	NO	-
1130	ZINC02941688	4280	-26.95	NO	-
1131	ZINC03611963	4984	-26.95	NO	-
1132	ZINC00875264	1204	-26.94	NO	-
1133	ZINC01046958	1757	-26.94	NO	-
1134	ZINC01069899	1845	-26.94	NO	-
1135	ZINC01447603	2614	-26.94	NO	-
1136	ZINC03366714	4744	-26.94	NO	-
1137	ZINC00064281	43	-26.93	NO	-
1138	ZINC00851209	1109	-26.93	NO	-
1139	ZINC01303400	2411	-26.93	NO	-
1140	ZINC01487109	2657	-26.93	NO	-
1141	ZINC02504173	3512	-26.93	NO	-
1142	ZINC02918198	4224	-26.93	NO	-
1143	ZINC02919072	4232	-26.93	NO	-
1144	ZINC00885471	1263	-26.92	NO	-
1145	ZINC02717892	3729	-26.92	NO	-
1146	ZINC04135339	6306	-26.92	NO	-
1147	ZINC04342016	6504	-26.92	NO	-
1148	ZINC04492542	6739	-26.92	NO	-
1149	ZINC00815267	1012	-26.91	NO	-
1150	ZINC02652488	3637	-26.91	NO	-
1151	ZINC03832090	91	-26.91	YES	9
1152	ZINC03854990	5420	-26.91	NO	-
1153	ZINC04224139	6387	-26.91	NO	-
1154	ZINC00609591	519	-26.9	NO	-
1155	ZINC03467752	4855	-26.9	NO	-
1156	ZINC03902717	5887	-26.9	NO	-
1157	ZINC01116240	2022	-26.89	NO	-
1158	ZINC02320420	3199	-26.89	NO	-
1159	ZINC02708302	3687	-26.89	NO	-
1160	ZINC00628719	563	-26.88	NO	-
1161	ZINC00667807	698	-26.88	NO	-
1162	ZINC01109344	1982	-26.88	NO	-
1163	ZINC01924330	2869	-26.88	NO	-
1164	ZINC03853824	5325	-26.88	NO	-
1165	ZINC03969497	5971	-26.88	NO	-
1166	ZINC04442897	6606	-26.88	NO	-
1167	ZINC00469906	376	-26.87	NO	-
1168	ZINC02203870	3036	-26.87	NO	-
1169	ZINC02874121	4096	-26.87	NO	-
1170	ZINC00810603	1005	-26.86	NO	-
1171	ZINC00897327	1288	-26.86	NO	-
1172	ZINC01074888	1866	-26.86	NO	-
1173	ZINC02059191	2944	-26.86	NO	-
1174	ZINC02117601	2984	-26.86	NO	-
1175	ZINC02621253	3560	-26.86	NO	-
1176	ZINC02254129	3140	-26.85	NO	-
1177	ZINC02594986	3538	-26.85	NO	-
1178	ZINC02977967	4353	-26.85	NO	-
1179	ZINC03896474	5876	-26.85	NO	-
1180	ZINC00237457	148	-26.84	NO	-
1181	ZINC00666036	694	-26.84	NO	-
1182	ZINC00952227	1515	-26.84	NO	-
1183	ZINC01272733	2388	-26.84	NO	-
1184	ZINC01503570	2714	-26.84	NO	-
1185	ZINC02324598	3207	-26.84	NO	-
1186	ZINC02782508	3942	-26.84	NO	-
1187	ZINC04005336	6133	-26.84	NO	-
1188	ZINC00648589	663	-26.83	NO	-
1189	ZINC00819397	1037	-26.83	NO	-
1190	ZINC01076710	1875	-26.83	NO	-
1191	ZINC01104464	1963	-26.83	NO	-
1192	ZINC01431674	2564	-26.83	NO	-
1193	ZINC02331907	3220	-26.83	NO	-
1194	ZINC03452731	4839	-26.83	NO	-
1195	ZINC01405132	2516	-26.82	NO	-
1196	ZINC02652502	3638	-26.82	NO	-
1197	ZINC02717972	3763	-26.82	NO	-
1198	ZINC03398357	4772	-26.82	NO	-
1199	ZINC04468419	6683	-26.82	NO	-
1200	ZINC00543649	433	-26.81	NO	-
1201	ZINC02393149	3310	-26.81	NO	-
1202	ZINC02622636	3567	-26.81	NO	-
1203	ZINC03495970	4879	-26.81	NO	-
1204	ZINC00426486	318	-26.8	NO	-
1205	ZINC00753988	874	-26.8	NO	-
1206	ZINC01033298	1698	-26.8	NO	-
1207	ZINC02717896	3739	-26.8	NO	-
1208	ZINC03500596	4883	-26.8	NO	-
1209	ZINC00869893	1181	-26.79	NO	-
1210	ZINC01329966	2427	-26.79	NO	-
1211	ZINC01927637	2876	-26.79	NO	-
1212	ZINC03393166	4767	-26.79	NO	-
1213	ZINC00807254	994	-26.78	NO	-
1214	ZINC01060711	1805	-26.78	NO	-
1215	ZINC01090203	1920	-26.78	NO	-
1216	ZINC02103542	2974	-26.78	NO	-
1217	ZINC03008159	4383	-26.78	NO	-
1218	ZINC03366034	4739	-26.78	NO	-
1219	ZINC03867708	5794	-26.78	NO	-
1220	ZINC00420295	278	-26.77	NO	-
1221	ZINC02623094	3569	-26.77	NO	-
1222	ZINC02748340	3911	-26.77	NO	-
1223	ZINC03487202	4870	-26.77	NO	-
1224	ZINC04249578	6418	-26.77	NO	-
1225	ZINC04274721	6445	-26.77	NO	-
1226	ZINC04357592	6520	-26.77	NO	-
1227	ZINC00678521	731	-26.76	NO	-
1228	ZINC01088708	1917	-26.76	NO	-
1229	ZINC01180183	2221	-26.76	NO	-
1230	ZINC03604549	4976	-26.76	NO	-
1231	ZINC03854363	5372	-26.76	NO	-
1232	ZINC03858464	5557	-26.76	NO	-
1233	ZINC01516335	2751	-26.75	NO	-
1234	ZINC03868505	5821	-26.75	NO	-
1235	ZINC01283468	2394	-26.74	NO	-
1236	ZINC02241587	3129	-26.74	NO	-
1237	ZINC03550390	4933	-26.74	NO	-
1238	ZINC04101736	6263	-26.74	NO	-
1239	ZINC00172789	96	-26.73	NO	-
1240	ZINC00721931	834	-26.73	NO	-
1241	ZINC00917177	1340	-26.73	NO	-
1242	ZINC01175142	2192	-26.73	NO	-
1243	ZINC02720908	3797	-26.73	NO	-
1244	ZINC02783828	3945	-26.73	NO	-
1245	ZINC02937967	4272	-26.73	NO	-
1246	ZINC03364287	4737	-26.73	NO	-
1247	ZINC01924316	2868	-26.72	NO	-
1248	ZINC02087546	2963	-26.72	NO	-
1249	ZINC02717954	3743	-26.72	NO	-
1250	ZINC04188163	6372	-26.72	NO	-
1251	ZINC00738294	863	-26.71	NO	-
1252	ZINC00937562	1449	-26.71	NO	-
1253	ZINC02792389	3961	-26.71	NO	-
1254	ZINC03433195	4819	-26.71	NO	-
1255	ZINC00595548	496	-26.7	NO	-
1256	ZINC00629535	570	-26.7	NO	-
1257	ZINC01088750	1919	-26.7	NO	-
1258	ZINC03338225	4687	-26.7	NO	-
1259	ZINC03850431	5097	-26.7	NO	-
1260	ZINC04200632	6376	-26.7	NO	-
1261	ZINC00679004	734	-26.69	NO	-
1262	ZINC00885469	1262	-26.69	NO	-
1263	ZINC02503188	3509	-26.69	NO	-
1264	ZINC02700090	3672	-26.69	NO	-
1265	ZINC02652033	3634	-26.68	NO	-
1266	ZINC02918140	4221	-26.68	NO	-
1267	ZINC03853105	5256	-26.68	NO	-
1268	ZINC04420252	6587	-26.68	NO	-
1269	ZINC02617425	3545	-26.67	NO	-
1270	ZINC03852615	5199	-26.67	NO	-
1271	ZINC03867571	5777	-26.67	NO	-
1272	ZINC01113928	1999	-26.66	NO	-
1273	ZINC02803029	3996	-26.66	NO	-
1274	ZINC02867583	4080	-26.66	NO	-
1275	ZINC03424828	4812	-26.66	NO	-
1276	ZINC00885472	1264	-26.65	NO	-
1277	ZINC02532672	3520	-26.65	NO	-
1278	ZINC03366786	4745	-26.65	NO	-
1279	ZINC03389360	4760	-26.65	NO	-
1280	ZINC03866754	5699	-26.65	NO	-
1281	ZINC01211903	2317	-26.64	NO	-
1282	ZINC02500760	3502	-26.64	NO	-
1283	ZINC03858452	5555	-26.64	NO	-
1284	ZINC01030504	1684	-26.63	NO	-
1285	ZINC01465855	2635	-26.63	NO	-
1286	ZINC02410780	3346	-26.63	NO	-
1287	ZINC02730930	3894	-26.63	NO	-
1288	ZINC03988886	6056	-26.63	NO	-
1289	ZINC00882846	1245	-26.62	NO	-
1290	ZINC02323220	3203	-26.62	NO	-
1291	ZINC02969391	4334	-26.62	NO	-
1292	ZINC00864932	1148	-26.61	NO	-
1293	ZINC01406297	2519	-26.61	NO	-
1294	ZINC01440874	2587	-26.61	NO	-
1295	ZINC01498579	2692	-26.61	NO	-
1296	ZINC02740570	3903	-26.61	NO	-
1297	ZINC03459138	4854	-26.61	NO	-
1298	ZINC03851412	5146	-26.61	NO	-
1299	ZINC04108183	6271	-26.61	NO	-
1300	ZINC00638096	611	-26.6	NO	-
1301	ZINC00993606	1603	-26.6	NO	-
1302	ZINC01498232	2689	-26.6	NO	-
1303	ZINC02412328	3348	-26.6	NO	-
1304	ZINC03850109	5090	-26.6	NO	-
1305	ZINC03868600	5823	-26.6	NO	-
1306	ZINC02234012	3112	-26.59	NO	-
1307	ZINC03513753	4901	-26.59	NO	-
1308	ZINC04061635	6235	-26.59	NO	-
1309	ZINC04166511	6340	-26.59	NO	-
1310	ZINC04294654	6468	-26.59	NO	-
1311	ZINC01152394	2141	-26.58	NO	-
1312	ZINC01924312	2864	-26.58	NO	-
1313	ZINC03033683	4417	-26.58	NO	-
1314	ZINC00580793	467	-26.57	NO	-
1315	ZINC01068282	1834	-26.57	NO	-
1316	ZINC01980401	2908	-26.57	NO	-
1317	ZINC02818772	4012	-26.57	NO	-
1318	ZINC04496742	6744	-26.57	NO	-
1319	ZINC00808154	999	-26.56	NO	-
1320	ZINC01924313	2865	-26.56	NO	-
1321	ZINC02799816	3989	-26.56	NO	-
1322	ZINC03815705	69	-26.56	YES	9
1323	ZINC04077253	6248	-26.56	NO	-
1324	ZINC00905713	1314	-26.55	NO	-
1325	ZINC00917190	1341	-26.55	NO	-
1326	ZINC01103953	1955	-26.55	NO	-
1327	ZINC01390941	2484	-26.55	NO	-
1328	ZINC03912206	5915	-26.55	NO	-
1329	ZINC01394132	2486	-26.54	NO	-
1330	ZINC02360088	3278	-26.54	NO	-
1331	ZINC03509995	4891	-26.54	NO	-
1332	ZINC03519259	4913	-26.54	NO	-
1333	ZINC04492368	6732	-26.54	NO	-
1334	ZINC03906508	5896	-26.53	NO	-
1335	ZINC04077254	6249	-26.53	NO	-
1336	ZINC01160266	2167	-26.52	NO	-
1337	ZINC00855506	1126	-26.51	NO	-
1338	ZINC02235137	3116	-26.51	NO	-
1339	ZINC02430229	3377	-26.51	NO	-
1340	ZINC01738119	2803	-26.5	NO	-
1341	ZINC02939986	4277	-26.5	NO	-
1342	ZINC03352013	4711	-26.5	NO	-
1343	ZINC04248107	6405	-26.5	NO	-
1344	ZINC04281708	6453	-26.5	NO	-
1345	ZINC04470429	6710	-26.5	NO	-
1346	ZINC01635171	2791	-26.49	NO	-
1347	ZINC02625700	3580	-26.49	NO	-
1348	ZINC03497572	4881	-26.49	NO	-
1349	ZINC01502414	2708	-26.48	NO	-
1350	ZINC03437336	4824	-26.48	NO	-
1351	ZINC00689349	763	-26.47	NO	-
1352	ZINC01721140	2798	-26.47	NO	-
1353	ZINC02627158	3581	-26.47	NO	-
1354	ZINC02914382	4128	-26.47	NO	-
1355	ZINC03186336	4490	-26.47	NO	-
1356	ZINC02748830	3913	-26.46	NO	-
1357	ZINC02937872	4268	-26.46	NO	-
1358	ZINC03850151	5093	-26.46	NO	-
1359	ZINC03853838	5337	-26.46	NO	-
1360	ZINC00653847	668	-26.45	NO	-
1361	ZINC00813644	1010	-26.45	NO	-
1362	ZINC01240975	2360	-26.45	NO	-
1363	ZINC02493631	3481	-26.45	NO	-
1364	ZINC02624756	3577	-26.45	NO	-
1365	ZINC04161027	6332	-26.45	NO	-
1366	ZINC01037104	1716	-26.44	NO	-
1367	ZINC01113809	1998	-26.44	NO	-
1368	ZINC03365936	4738	-26.44	NO	-
1369	ZINC03855198	5447	-26.44	NO	-
1370	ZINC00535876	422	-26.43	NO	-
1371	ZINC02204107	3038	-26.43	NO	-
1372	ZINC03458863	4853	-26.43	NO	-
1373	ZINC03850358	5096	-26.43	NO	-
1374	ZINC03853372	5287	-26.43	NO	-
1375	ZINC01073570	1858	-26.42	NO	-
1376	ZINC02916036	4182	-26.42	NO	-
1377	ZINC04108252	6273	-26.42	NO	-
1378	ZINC02619034	3546	-26.41	NO	-
1379	ZINC03537193	4923	-26.41	NO	-
1380	ZINC03851071	5131	-26.41	NO	-
1381	ZINC00541870	431	-26.4	NO	-
1382	ZINC01040284	1738	-26.4	NO	-
1383	ZINC01459400	2621	-26.4	NO	-
1384	ZINC02641444	3615	-26.4	NO	-
1385	ZINC03211069	4520	-26.4	NO	-
1386	ZINC00738260	861	-26.39	NO	-
1387	ZINC00877652	1218	-26.39	NO	-
1388	ZINC01068233	1832	-26.39	NO	-
1389	ZINC02322925	3202	-26.39	NO	-
1390	ZINC03858532	5569	-26.39	NO	-
1391	ZINC03867226	5744	-26.39	NO	-
1392	ZINC04315740	6491	-26.39	NO	-
1393	ZINC04356652	6518	-26.39	NO	-
1394	ZINC01365236	2453	-26.38	NO	-
1395	ZINC02225198	3079	-26.38	NO	-
1396	ZINC04159109	6331	-26.38	NO	-
1397	ZINC01387980	2476	-26.37	NO	-
1398	ZINC01389438	2479	-26.37	NO	-
1399	ZINC03851985	5178	-26.37	NO	-
1400	ZINC00553091	441	-26.36	NO	-
1401	ZINC01076951	1877	-26.36	NO	-
1402	ZINC01132280	2102	-26.36	NO	-
1403	ZINC02916028	4180	-26.36	NO	-
1404	ZINC03272050	4604	-26.36	NO	-
1405	ZINC04357879	6521	-26.36	NO	-
1406	ZINC04470304	6703	-26.36	NO	-
1407	ZINC04492065	6728	-26.36	NO	-
1408	ZINC00975238	1561	-26.35	NO	-
1409	ZINC02426971	3374	-26.35	NO	-
1410	ZINC02503088	3508	-26.35	NO	-
1411	ZINC04271801	6443	-26.35	NO	-
1412	ZINC00806650	990	-26.34	NO	-
1413	ZINC00912365	1324	-26.34	NO	-
1414	ZINC01502625	2710	-26.34	NO	-
1415	ZINC02863869	4075	-26.34	NO	-
1416	ZINC03878792	5840	-26.34	NO	-
1417	ZINC00877871	1221	-26.33	NO	-
1418	ZINC03032992	4413	-26.33	NO	-
1419	ZINC02746932	3909	-26.32	NO	-
1420	ZINC02978026	4354	-26.32	NO	-
1421	ZINC01055529	1786	-26.31	NO	-
1422	ZINC01240974	2359	-26.31	NO	-
1423	ZINC01501589	2704	-26.31	NO	-
1424	ZINC02702463	3680	-26.31	NO	-
1425	ZINC02778927	3939	-26.31	NO	-
1426	ZINC03859471	5612	-26.31	NO	-
1427	ZINC04275935	6448	-26.31	NO	-
1428	ZINC00412475	260	-26.3	NO	-
1429	ZINC00420301	279	-26.3	NO	-
1430	ZINC01024577	1667	-26.3	NO	-
1431	ZINC01504843	2718	-26.3	NO	-
1432	ZINC02623750	3572	-26.3	NO	-
1433	ZINC00952211	1511	-26.29	NO	-
1434	ZINC00446311	347	-26.28	NO	-
1435	ZINC00991803	1598	-26.28	NO	-
1436	ZINC01342713	2443	-26.28	NO	-
1437	ZINC02255919	3144	-26.28	NO	-
1438	ZINC04032979	6157	-26.28	NO	-
1439	ZINC00422818	289	-26.27	NO	-
1440	ZINC01030340	1683	-26.27	NO	-
1441	ZINC01075185	1868	-26.27	NO	-
1442	ZINC01433020	2565	-26.27	NO	-
1443	ZINC03852604	5196	-26.27	NO	-
1444	ZINC03855069	5427	-26.27	NO	-
1445	ZINC04064571	6239	-26.27	NO	-
1446	ZINC00428349	328	-26.26	NO	-
1447	ZINC00773428	899	-26.26	NO	-
1448	ZINC00788124	937	-26.26	NO	-
1449	ZINC00886824	1273	-26.26	NO	-
1450	ZINC03301499	4647	-26.26	NO	-
1451	ZINC00937504	1447	-26.25	NO	-
1452	ZINC01341252	2438	-26.25	NO	-
1453	ZINC02119981	2987	-26.25	NO	-
1454	ZINC03603764	4972	-26.25	NO	-
1455	ZINC03866729	5698	-26.25	NO	-
1456	ZINC04437799	6594	-26.25	NO	-
1457	ZINC00867372	1168	-26.24	NO	-
1458	ZINC02126702	2990	-26.24	NO	-
1459	ZINC02353790	3259	-26.24	NO	-
1460	ZINC03859731	5634	-26.24	NO	-
1461	ZINC03867525	5769	-26.24	NO	-
1462	ZINC03424299	4808	-26.23	NO	-
1463	ZINC00419244	276	-26.22	NO	-
1464	ZINC00892039	1280	-26.22	NO	-
1465	ZINC00925058	1423	-26.22	NO	-
1466	ZINC00945460	1491	-26.22	NO	-
1467	ZINC03855156	5441	-26.22	NO	-
1468	ZINC04617922	75	-26.22	YES	9
1469	ZINC01928004	2879	-26.21	NO	-
1470	ZINC02918107	4219	-26.21	NO	-
1471	ZINC03948698	5926	-26.21	NO	-
1472	ZINC00530654	409	-26.2	NO	-
1473	ZINC00869054	1177	-26.2	NO	-
1474	ZINC00967961	1552	-26.2	NO	-
1475	ZINC01205664	2287	-26.2	NO	-
1476	ZINC01223970	2335	-26.2	NO	-
1477	ZINC03867722	5798	-26.2	NO	-
1478	ZINC00147521	88	-26.19	NO	-
1479	ZINC00869162	1179	-26.19	NO	-
1480	ZINC00918643	1376	-26.18	NO	-
1481	ZINC01440145	2582	-26.18	NO	-
1482	ZINC02620367	3554	-26.18	NO	-
1483	ZINC00796184	962	-26.17	NO	-
1484	ZINC00815721	1017	-26.17	NO	-
1485	ZINC00829511	1062	-26.17	NO	-
1486	ZINC00886471	1270	-26.17	NO	-
1487	ZINC00918478	1360	-26.17	NO	-
1488	ZINC00937467	1445	-26.17	NO	-
1489	ZINC01048264	1762	-26.17	NO	-
1490	ZINC02879789	4105	-26.17	NO	-
1491	ZINC03032972	4412	-26.17	NO	-
1492	ZINC03262904	4595	-26.17	NO	-
1493	ZINC03833996	25	-26.17	YES	2
1494	ZINC04121826	6284	-26.17	NO	-
1495	ZINC04467637	6678	-26.17	NO	-
1496	ZINC00886475	1272	-26.16	NO	-
1497	ZINC00937464	1444	-26.16	NO	-
1498	ZINC01211174	2312	-26.16	NO	-
1499	ZINC02745847	3907	-26.16	NO	-
1500	ZINC03033008	4414	-26.16	NO	-
1501	ZINC03039908	4423	-26.16	NO	-
1502	ZINC04617906	16	-26.16	YES	2
1503	ZINC00426397	316	-26.15	NO	-
1504	ZINC01508391	2725	-26.15	NO	-
1505	ZINC03303585	4650	-26.15	NO	-
1506	ZINC03857321	5492	-26.15	NO	-
1507	ZINC00208690	126	-26.14	NO	-
1508	ZINC01249085	2369	-26.14	NO	-
1509	ZINC01498534	2690	-26.14	NO	-
1510	ZINC01910871	2861	-26.14	NO	-
1511	ZINC03409837	4791	-26.14	NO	-
1512	ZINC03513594	4893	-26.14	NO	-
1513	ZINC03850569	5100	-26.14	NO	-
1514	ZINC03859747	5637	-26.14	NO	-
1515	ZINC02333573	3222	-26.13	NO	-
1516	ZINC02639548	3610	-26.13	NO	-
1517	ZINC02914630	4149	-26.13	NO	-
1518	ZINC03088486	4450	-26.13	NO	-
1519	ZINC04292112	6466	-26.13	NO	-
1520	ZINC02208624	3046	-26.12	NO	-
1521	ZINC03025494	4397	-26.12	NO	-
1522	ZINC03455922	4851	-26.12	NO	-
1523	ZINC03850447	5099	-26.12	NO	-
1524	ZINC03909408	5904	-26.12	NO	-
1525	ZINC04497523	6746	-26.11	NO	-
1526	ZINC00420680	281	-26.1	NO	-
1527	ZINC00428366	329	-26.1	NO	-
1528	ZINC00453152	359	-26.1	NO	-
1529	ZINC00803088	978	-26.1	NO	-
1530	ZINC02503071	3506	-26.1	NO	-
1531	ZINC02720881	3793	-26.1	NO	-
1532	ZINC03851368	5142	-26.1	NO	-
1533	ZINC03970169	5988	-26.1	NO	-
1534	ZINC00587676	474	-26.09	NO	-
1535	ZINC00853353	1116	-26.09	NO	-
1536	ZINC00867659	1170	-26.09	NO	-
1537	ZINC03977140	6025	-26.09	NO	-
1538	ZINC04354833	6514	-26.09	NO	-
1539	ZINC00623240	537	-26.08	NO	-
1540	ZINC00903059	1294	-26.08	NO	-
1541	ZINC01080012	1895	-26.08	NO	-
1542	ZINC01190722	2255	-26.08	NO	-
1543	ZINC02758875	3927	-26.08	NO	-
1544	ZINC01088646	1916	-26.07	NO	-
1545	ZINC01176437	2203	-26.07	NO	-
1546	ZINC03854351	5367	-26.07	NO	-
1547	ZINC00648324	661	-26.06	NO	-
1548	ZINC01003095	1632	-26.06	NO	-
1549	ZINC01059138	1796	-26.06	NO	-
1550	ZINC03495860	4878	-26.06	NO	-
1551	ZINC00476303	382	-26.05	NO	-
1552	ZINC00624935	546	-26.05	NO	-
1553	ZINC01387981	2477	-26.05	NO	-
1554	ZINC01460142	2628	-26.05	NO	-
1555	ZINC02407995	3341	-26.05	NO	-
1556	ZINC03188430	4495	-26.05	NO	-
1557	ZINC03858496	5565	-26.05	NO	-
1558	ZINC04443375	6614	-26.05	NO	-
1559	ZINC00626250	549	-26.04	NO	-
1560	ZINC00876246	1205	-26.04	NO	-
1561	ZINC04470069	6693	-26.04	NO	-
1562	ZINC02629795	3592	-26.03	NO	-
1563	ZINC02998950	4377	-26.03	NO	-
1564	ZINC04475736	6719	-26.03	NO	-
1565	ZINC00410650	248	-26.02	NO	-
1566	ZINC00534523	421	-26.02	NO	-
1567	ZINC01174934	2191	-26.02	NO	-
1568	ZINC01225816	2338	-26.02	NO	-
1569	ZINC02053502	2942	-26.02	NO	-
1570	ZINC02585253	3531	-26.02	NO	-
1571	ZINC02857612	4054	-26.02	NO	-
1572	ZINC04315556	6488	-26.02	NO	-
1573	ZINC00780466	916	-26.01	NO	-
1574	ZINC01113046	1995	-26.01	NO	-
1575	ZINC01132982	2103	-26.01	NO	-
1576	ZINC02923455	4251	-26.01	NO	-
1577	ZINC03545826	4927	-26.01	NO	-
1578	ZINC00127318	79	-26.0	NO	-
1579	ZINC02721893	3800	-26.0	NO	-
1580	ZINC03852570	5186	-26.0	NO	-
1581	ZINC04029918	6141	-26.0	NO	-
1582	ZINC04308452	6480	-26.0	NO	-
1583	ZINC00587605	473	-25.99	NO	-
1584	ZINC00637502	607	-25.99	NO	-
1585	ZINC00853661	1118	-25.99	NO	-
1586	ZINC01123271	2057	-25.99	NO	-
1587	ZINC01134162	2106	-25.99	NO	-
1588	ZINC01436440	2568	-25.99	NO	-
1589	ZINC02869310	4085	-25.99	NO	-
1590	ZINC02919365	4244	-25.99	NO	-
1591	ZINC04004099	6118	-25.99	NO	-
1592	ZINC04380242	6553	-25.99	NO	-
1593	ZINC04492163	6730	-25.99	NO	-
1594	ZINC00649919	665	-25.98	NO	-
1595	ZINC02446515	3409	-25.98	NO	-
1596	ZINC00993658	1606	-25.97	NO	-
1597	ZINC01115164	2014	-25.97	NO	-
1598	ZINC01986982	2920	-25.97	NO	-
1599	ZINC02353789	3258	-25.97	NO	-
1600	ZINC02917496	4205	-25.97	NO	-
1601	ZINC03815725	65	-25.97	YES	9
1602	ZINC03815759	64	-25.97	YES	9
1603	ZINC01510385	2741	-25.96	NO	-
1604	ZINC02485409	3474	-25.96	NO	-
1605	ZINC02851592	4043	-25.96	NO	-
1606	ZINC03506991	4888	-25.96	NO	-
1607	ZINC04167407	6344	-25.96	NO	-
1608	ZINC00235783	147	-25.95	NO	-
1609	ZINC00881518	1240	-25.95	NO	-
1610	ZINC02592208	3535	-25.95	NO	-
1611	ZINC02917379	4201	-25.95	NO	-
1612	ZINC03372928	4748	-25.95	NO	-
1613	ZINC04224236	6394	-25.95	NO	-
1614	ZINC00426468	317	-25.94	NO	-
1615	ZINC00991385	1592	-25.94	NO	-
1616	ZINC00991809	1600	-25.94	NO	-
1617	ZINC01497074	2683	-25.94	NO	-
1618	ZINC01503491	2711	-25.94	NO	-
1619	ZINC01837099	2834	-25.94	NO	-
1620	ZINC02751904	3917	-25.94	NO	-
1621	ZINC02943170	4292	-25.94	NO	-
1622	ZINC03513595	4894	-25.94	NO	-
1623	ZINC03855099	5430	-25.94	NO	-
1624	ZINC04348691	6510	-25.94	NO	-
1625	ZINC00014473	10	-25.93	NO	-
1626	ZINC00461798	363	-25.93	NO	-
1627	ZINC00864931	1147	-25.93	NO	-
1628	ZINC01491736	2668	-25.93	NO	-
1629	ZINC04224229	6391	-25.93	NO	-
1630	ZINC00869055	1178	-25.92	NO	-
1631	ZINC01133799	2105	-25.92	NO	-
1632	ZINC02500140	3496	-25.92	NO	-
1633	ZINC02942678	4287	-25.92	NO	-
1634	ZINC03506138	4886	-25.92	NO	-
1635	ZINC03517073	4904	-25.92	NO	-
1636	ZINC03610561	4982	-25.92	NO	-
1637	ZINC03859897	5653	-25.92	NO	-
1638	ZINC00648326	662	-25.91	NO	-
1639	ZINC01497227	2688	-25.91	NO	-
1640	ZINC02218165	3060	-25.91	NO	-
1641	ZINC02244620	3131	-25.91	NO	-
1642	ZINC00615522	530	-25.9	NO	-
1643	ZINC00615523	531	-25.9	NO	-
1644	ZINC00778479	909	-25.9	NO	-
1645	ZINC00886467	1268	-25.9	NO	-
1646	ZINC02717956	3747	-25.9	NO	-
1647	ZINC03859086	5599	-25.9	NO	-
1648	ZINC04266397	6431	-25.9	NO	-
1649	ZINC02809240	4009	-25.89	NO	-
1650	ZINC03409834	4790	-25.89	NO	-
1651	ZINC01118621	2038	-25.88	NO	-
1652	ZINC03550404	4934	-25.88	NO	-
1653	ZINC00915674	1329	-25.87	NO	-
1654	ZINC02855796	4048	-25.87	NO	-
1655	ZINC03855075	5428	-25.87	NO	-
1656	ZINC00892422	1283	-25.86	NO	-
1657	ZINC02992934	4373	-25.86	NO	-
1658	ZINC04465271	6666	-25.86	NO	-
1659	ZINC00412463	257	-25.85	NO	-
1660	ZINC01142505	2125	-25.85	NO	-
1661	ZINC04595855	6762	-25.85	NO	-
1662	ZINC00829533	1064	-25.84	NO	-
1663	ZINC01043596	1750	-25.84	NO	-
1664	ZINC03263661	4596	-25.84	NO	-
1665	ZINC00754029	877	-25.83	NO	-
1666	ZINC00974998	1560	-25.83	NO	-
1667	ZINC01094361	1936	-25.83	NO	-
1668	ZINC01787207	2822	-25.83	NO	-
1669	ZINC02601118	3539	-25.83	NO	-
1670	ZINC02720887	3795	-25.83	NO	-
1671	ZINC02720945	3798	-25.83	NO	-
1672	ZINC00783951	931	-25.82	NO	-
1673	ZINC00842154	1090	-25.82	NO	-
1674	ZINC02436276	3387	-25.82	NO	-
1675	ZINC02524039	3519	-25.82	NO	-
1676	ZINC02721894	3801	-25.82	NO	-
1677	ZINC00904189	1296	-25.81	NO	-
1678	ZINC01010104	1650	-25.81	NO	-
1679	ZINC01296651	2402	-25.81	NO	-
1680	ZINC03983097	6042	-25.81	NO	-
1681	ZINC04103147	6265	-25.81	NO	-
1682	ZINC04463947	6641	-25.81	NO	-
1683	ZINC00843793	1093	-25.8	NO	-
1684	ZINC00991384	1591	-25.8	NO	-
1685	ZINC01784880	2821	-25.8	NO	-
1686	ZINC02397691	3316	-25.8	NO	-
1687	ZINC03819559	5057	-25.8	NO	-
1688	ZINC00468499	374	-25.79	NO	-
1689	ZINC00631101	576	-25.79	NO	-
1690	ZINC00729872	854	-25.79	NO	-
1691	ZINC00780474	917	-25.79	NO	-
1692	ZINC00862017	1140	-25.79	NO	-
1693	ZINC01127627	2075	-25.79	NO	-
1694	ZINC02439427	3393	-25.79	NO	-
1695	ZINC03216976	4530	-25.79	NO	-
1696	ZINC04224435	6396	-25.79	NO	-
1697	ZINC02424806	3372	-25.78	NO	-
1698	ZINC02504260	3513	-25.78	NO	-
1699	ZINC02971720	4337	-25.78	NO	-
1700	ZINC03619457	4988	-25.78	NO	-
1701	ZINC03866726	5697	-25.78	NO	-
1702	ZINC00290118	168	-25.77	NO	-
1703	ZINC00991737	1595	-25.77	NO	-
1704	ZINC01208457	2295	-25.77	NO	-
1705	ZINC02359814	3273	-25.77	NO	-
1706	ZINC03205631	4511	-25.77	NO	-
1707	ZINC04497319	6745	-25.77	NO	-
1708	ZINC04595858	6763	-25.77	NO	-
1709	ZINC00793962	950	-25.76	NO	-
1710	ZINC00857577	1135	-25.76	NO	-
1711	ZINC00869894	1182	-25.76	NO	-
1712	ZINC01028471	1677	-25.76	NO	-
1713	ZINC02228401	3096	-25.76	NO	-
1714	ZINC02241135	3124	-25.76	NO	-
1715	ZINC02623130	3570	-25.76	NO	-
1716	ZINC02720880	3792	-25.76	NO	-
1717	ZINC03852806	5224	-25.76	NO	-
1718	ZINC00648868	664	-25.75	NO	-
1719	ZINC00812970	1009	-25.75	NO	-
1720	ZINC01006515	1638	-25.75	NO	-
1721	ZINC02731730	3895	-25.75	NO	-
1722	ZINC04059456	6231	-25.75	NO	-
1723	ZINC04129772	6297	-25.75	NO	-
1724	ZINC02446347	3407	-25.74	NO	-
1725	ZINC02917050	4196	-25.74	NO	-
1726	ZINC04135502	6307	-25.74	NO	-
1727	ZINC00876275	1207	-25.73	NO	-
1728	ZINC00915703	1334	-25.73	NO	-
1729	ZINC01181709	2226	-25.73	NO	-
1730	ZINC02406269	3335	-25.73	NO	-
1731	ZINC02717880	3727	-25.73	NO	-
1732	ZINC03366797	4747	-25.73	NO	-
1733	ZINC03857320	5491	-25.73	NO	-
1734	ZINC03867570	5776	-25.73	NO	-
1735	ZINC00425627	309	-25.72	NO	-
1736	ZINC00853665	1119	-25.72	NO	-
1737	ZINC00886858	1274	-25.72	NO	-
1738	ZINC01079631	1883	-25.72	NO	-
1739	ZINC01130586	2092	-25.72	NO	-
1740	ZINC02982441	4362	-25.72	NO	-
1741	ZINC03970170	5989	-25.72	NO	-
1742	ZINC00564211	450	-25.71	NO	-
1743	ZINC00902494	1293	-25.71	NO	-
1744	ZINC01033302	1700	-25.71	NO	-
1745	ZINC02284562	3166	-25.71	NO	-
1746	ZINC02861106	4069	-25.71	NO	-
1747	ZINC03241557	4566	-25.71	NO	-
1748	ZINC00064522	44	-25.7	NO	-
1749	ZINC01085428	1910	-25.7	NO	-
1750	ZINC03244705	4568	-25.69	NO	-
1751	ZINC03353533	4712	-25.69	NO	-
1752	ZINC02783177	3943	-25.68	NO	-
1753	ZINC02919364	4243	-25.68	NO	-
1754	ZINC00366805	223	-25.67	NO	-
1755	ZINC01296001	2401	-25.67	NO	-
1756	ZINC02432169	3380	-25.67	NO	-
1757	ZINC02446624	3410	-25.67	NO	-
1758	ZINC03336074	4680	-25.67	NO	-
1759	ZINC04314960	6483	-25.67	NO	-
1760	ZINC00417658	269	-25.66	NO	-
1761	ZINC00795104	957	-25.66	NO	-
1762	ZINC00928937	1425	-25.66	NO	-
1763	ZINC02228146	3095	-25.66	NO	-
1764	ZINC02813070	4011	-25.66	NO	-
1765	ZINC03400390	4780	-25.66	NO	-
1766	ZINC02659341	3647	-25.65	NO	-
1767	ZINC03338223	4686	-25.65	NO	-
1768	ZINC03849585	5081	-25.65	NO	-
1769	ZINC00916526	1339	-25.64	NO	-
1770	ZINC01040027	1724	-25.64	NO	-
1771	ZINC01326393	2421	-25.64	NO	-
1772	ZINC02138460	2996	-25.64	NO	-
1773	ZINC03446116	4834	-25.64	NO	-
1774	ZINC04443678	6623	-25.64	NO	-
1775	ZINC00416866	267	-25.63	NO	-
1776	ZINC00870487	1185	-25.63	NO	-
1777	ZINC01049552	1766	-25.63	NO	-
1778	ZINC02621261	3561	-25.63	NO	-
1779	ZINC02638799	3608	-25.63	NO	-
1780	ZINC02116947	2982	-25.62	NO	-
1781	ZINC02444853	3405	-25.62	NO	-
1782	ZINC03480811	4859	-25.62	NO	-
1783	ZINC03832102	110	-25.62	YES	10
1784	ZINC04003958	6117	-25.62	NO	-
1785	ZINC04306840	6477	-25.62	NO	-
1786	ZINC00624121	545	-25.61	NO	-
1787	ZINC00952212	1512	-25.61	NO	-
1788	ZINC02856432	4049	-25.61	NO	-
1789	ZINC04165748	6338	-25.61	NO	-
1790	ZINC04477424	6721	-25.61	NO	-
1791	ZINC00905712	1313	-25.6	NO	-
1792	ZINC02717740	3708	-25.6	NO	-
1793	ZINC03351273	4710	-25.6	NO	-
1794	ZINC03563887	4946	-25.6	NO	-
1795	ZINC00848696	1101	-25.59	NO	-
1796	ZINC01049491	1764	-25.59	NO	-
1797	ZINC03166739	4466	-25.59	NO	-
1798	ZINC00521529	401	-25.58	NO	-
1799	ZINC01342726	2444	-25.58	NO	-
1800	ZINC02500700	3501	-25.58	NO	-
1801	ZINC00656270	682	-25.57	NO	-
1802	ZINC00881679	1241	-25.57	NO	-
1803	ZINC00884416	1259	-25.57	NO	-
1804	ZINC01341367	2442	-25.57	NO	-
1805	ZINC02062110	2946	-25.57	NO	-
1806	ZINC04126300	6292	-25.57	NO	-
1807	ZINC00864934	1150	-25.56	NO	-
1808	ZINC01207575	2292	-25.56	NO	-
1809	ZINC01910873	2862	-25.56	NO	-
1810	ZINC03359595	4729	-25.56	NO	-
1811	ZINC04032488	6148	-25.56	NO	-
1812	ZINC04094602	6262	-25.56	NO	-
1813	ZINC00865848	1155	-25.55	NO	-
1814	ZINC00977907	1569	-25.55	NO	-
1815	ZINC01061723	1811	-25.55	NO	-
1816	ZINC02686321	3659	-25.55	NO	-
1817	ZINC03246307	4570	-25.55	NO	-
1818	ZINC01175235	2193	-25.54	NO	-
1819	ZINC01341256	2439	-25.54	NO	-
1820	ZINC01927638	2877	-25.54	NO	-
1821	ZINC02365467	3288	-25.54	NO	-
1822	ZINC02546642	3523	-25.54	NO	-
1823	ZINC03864384	5688	-25.54	NO	-
1824	ZINC03909541	5906	-25.54	NO	-
1825	ZINC04129857	6299	-25.54	NO	-
1826	ZINC00726817	845	-25.53	NO	-
1827	ZINC00864933	1149	-25.53	NO	-
1828	ZINC00903075	1295	-25.53	NO	-
1829	ZINC03853089	5252	-25.53	NO	-
1830	ZINC04161627	6333	-25.53	NO	-
1831	ZINC04469012	6687	-25.53	NO	-
1832	ZINC01094967	1939	-25.52	NO	-
1833	ZINC03193938	4502	-25.52	NO	-
1834	ZINC03908239	5901	-25.52	NO	-
1835	ZINC04463907	6638	-25.52	NO	-
1836	ZINC00081340	57	-25.51	NO	-
1837	ZINC00766375	894	-25.51	NO	-
1838	ZINC02380966	3305	-25.51	NO	-
1839	ZINC02466525	3451	-25.51	NO	-
1840	ZINC03853120	5259	-25.51	NO	-
1841	ZINC01444532	2611	-25.5	NO	-
1842	ZINC00656865	686	-25.49	NO	-
1843	ZINC00793970	952	-25.49	NO	-
1844	ZINC00877941	1234	-25.49	NO	-
1845	ZINC02112954	2977	-25.49	NO	-
1846	ZINC02721892	3799	-25.49	NO	-
1847	ZINC00426372	312	-25.48	NO	-
1848	ZINC00432688	336	-25.48	NO	-
1849	ZINC00988099	1580	-25.48	NO	-
1850	ZINC02714415	3700	-25.48	NO	-
1851	ZINC03853318	5283	-25.48	NO	-
1852	ZINC03853521	5304	-25.48	NO	-
1853	ZINC00110066	71	-25.47	NO	-
1854	ZINC00885428	1261	-25.47	NO	-
1855	ZINC02914629	4148	-25.47	NO	-
1856	ZINC00477287	383	-25.46	NO	-
1857	ZINC00805090	985	-25.46	NO	-
1858	ZINC00873676	1192	-25.46	NO	-
1859	ZINC00952208	1509	-25.46	NO	-
1860	ZINC01468185	2646	-25.46	NO	-
1861	ZINC02331296	3218	-25.46	NO	-
1862	ZINC03867543	5772	-25.46	NO	-
1863	ZINC04138376	6309	-25.46	NO	-
1864	ZINC04414352	6582	-25.46	NO	-
1865	ZINC00269549	161	-25.45	NO	-
1866	ZINC00811893	1006	-25.45	NO	-
1867	ZINC01199909	2275	-25.45	NO	-
1868	ZINC01208664	2298	-25.45	NO	-
1869	ZINC02067532	2949	-25.45	NO	-
1870	ZINC02861966	4073	-25.45	NO	-
1871	ZINC04356680	6519	-25.45	NO	-
1872	ZINC00882141	1243	-25.44	NO	-
1873	ZINC01224434	2336	-25.44	NO	-
1874	ZINC01290728	2399	-25.44	NO	-
1875	ZINC02619669	3548	-25.44	NO	-
1876	ZINC03867105	5726	-25.44	NO	-
1877	ZINC04070804	6243	-25.44	NO	-
1878	ZINC04123961	6285	-25.44	NO	-
1879	ZINC04594323	6759	-25.44	NO	-
1880	ZINC03335211	4677	-25.43	NO	-
1881	ZINC03506073	4884	-25.43	NO	-
1882	ZINC03657646	5014	-25.43	NO	-
1883	ZINC00365484	222	-25.42	NO	-
1884	ZINC02973225	4344	-25.42	NO	-
1885	ZINC03959330	5943	-25.42	NO	-
1886	ZINC03984436	6051	-25.42	NO	-
1887	ZINC04070310	6240	-25.42	NO	-
1888	ZINC00422766	286	-25.41	NO	-
1889	ZINC00708598	801	-25.41	NO	-
1890	ZINC00907306	1319	-25.41	NO	-
1891	ZINC01130762	2095	-25.41	NO	-
1892	ZINC01510374	2740	-25.41	NO	-
1893	ZINC03262179	4592	-25.41	NO	-
1894	ZINC03482292	4863	-25.41	NO	-
1895	ZINC03610704	4983	-25.41	NO	-
1896	ZINC03958515	5939	-25.41	NO	-
1897	ZINC00345007	213	-25.4	NO	-
1898	ZINC00583046	469	-25.4	NO	-
1899	ZINC00976127	1565	-25.4	NO	-
1900	ZINC01396614	2488	-25.4	NO	-
1901	ZINC02914551	4143	-25.4	NO	-
1902	ZINC03853836	5333	-25.4	NO	-
1903	ZINC00463775	369	-25.39	NO	-
1904	ZINC01069116	1840	-25.39	NO	-
1905	ZINC02915368	4171	-25.39	NO	-
1906	ZINC03950536	5928	-25.39	NO	-
1907	ZINC04633469	6776	-25.39	NO	-
1908	ZINC01216797	2326	-25.38	NO	-
1909	ZINC01238222	2357	-25.38	NO	-
1910	ZINC01508686	2726	-25.38	NO	-
1911	ZINC01856818	2837	-25.38	NO	-
1912	ZINC01924437	2873	-25.38	NO	-
1913	ZINC03247274	4573	-25.38	NO	-
1914	ZINC03859856	5645	-25.38	NO	-
1915	ZINC03866830	5700	-25.38	NO	-
1916	ZINC01326418	2426	-25.37	NO	-
1917	ZINC04459206	6630	-25.37	NO	-
1918	ZINC00216273	129	-25.36	NO	-
1919	ZINC02642526	3617	-25.36	NO	-
1920	ZINC02652034	3635	-25.36	NO	-
1921	ZINC02718030	3776	-25.36	NO	-
1922	ZINC02936165	4259	-25.36	NO	-
1923	ZINC02982548	4364	-25.36	NO	-
1924	ZINC03039918	4424	-25.36	NO	-
1925	ZINC03816338	5050	-25.36	NO	-
1926	ZINC03902733	5888	-25.36	NO	-
1927	ZINC04129900	6302	-25.36	NO	-
1928	ZINC01176870	2206	-25.35	NO	-
1929	ZINC02717895	3735	-25.35	NO	-
1930	ZINC03969214	5963	-25.35	NO	-
1931	ZINC00791101	942	-25.34	NO	-
1932	ZINC00892043	1281	-25.34	NO	-
1933	ZINC01019512	1662	-25.34	NO	-
1934	ZINC01833496	2832	-25.34	NO	-
1935	ZINC02688970	3664	-25.34	NO	-
1936	ZINC03340835	4689	-25.34	NO	-
1937	ZINC01243600	2364	-25.33	NO	-
1938	ZINC02643383	3624	-25.33	NO	-
1939	ZINC02720879	3791	-25.33	NO	-
1940	ZINC02874120	4095	-25.33	NO	-
1941	ZINC03867707	5792	-25.33	NO	-
1942	ZINC00792506	946	-25.32	NO	-
1943	ZINC01005698	1637	-25.32	NO	-
1944	ZINC02240602	3123	-25.32	NO	-
1945	ZINC02642780	3620	-25.32	NO	-
1946	ZINC02937518	4262	-25.32	NO	-
1947	ZINC00422858	296	-25.31	NO	-
1948	ZINC03815747	92	-25.31	YES	9
1949	ZINC00918485	1363	-25.3	NO	-
1950	ZINC01143107	2126	-25.3	NO	-
1951	ZINC02619954	3550	-25.3	NO	-
1952	ZINC02628515	3588	-25.3	NO	-
1953	ZINC02977415	4347	-25.3	NO	-
1954	ZINC03301501	4648	-25.3	NO	-
1955	ZINC03416218	4799	-25.3	NO	-
1956	ZINC03272420	4607	-25.29	NO	-
1957	ZINC04373647	6545	-25.29	NO	-
1958	ZINC00396057	245	-25.28	NO	-
1959	ZINC00642533	621	-25.28	NO	-
1960	ZINC00873733	1194	-25.28	NO	-
1961	ZINC02137948	2994	-25.28	NO	-
1962	ZINC03187627	4492	-25.28	NO	-
1963	ZINC03302514	4649	-25.28	NO	-
1964	ZINC04442657	6603	-25.28	NO	-
1965	ZINC00780491	918	-25.27	NO	-
1966	ZINC01928007	2881	-25.27	NO	-
1967	ZINC02700078	3670	-25.27	NO	-
1968	ZINC03853683	5313	-25.27	NO	-
1969	ZINC04377335	6551	-25.27	NO	-
1970	ZINC00995162	1610	-25.26	NO	-
1971	ZINC02818792	4014	-25.26	NO	-
1972	ZINC04194622	6375	-25.26	NO	-
1973	ZINC00915669	1326	-25.25	NO	-
1974	ZINC01110546	1986	-25.25	NO	-
1975	ZINC01209488	2302	-25.25	NO	-
1976	ZINC03409841	4792	-25.25	NO	-
1977	ZINC00633405	583	-25.24	NO	-
1978	ZINC01389448	2480	-25.24	NO	-
1979	ZINC02174327	3007	-25.24	NO	-
1980	ZINC00877901	1229	-25.23	NO	-
1981	ZINC01010005	1647	-25.23	NO	-
1982	ZINC01175530	2196	-25.23	NO	-
1983	ZINC02341794	3240	-25.23	NO	-
1984	ZINC03815779	89	-25.23	YES	9
1985	ZINC00295527	172	-25.22	NO	-
1986	ZINC00645827	643	-25.22	NO	-
1987	ZINC01144316	2130	-25.22	NO	-
1988	ZINC02624740	3575	-25.22	NO	-
1989	ZINC02754843	3919	-25.22	NO	-
1990	ZINC02977966	4352	-25.22	NO	-
1991	ZINC03252160	4582	-25.22	NO	-
1992	ZINC03517104	4906	-25.22	NO	-
1993	ZINC04443112	6607	-25.22	NO	-
1994	ZINC00321936	202	-25.21	NO	-
1995	ZINC00952228	1516	-25.21	NO	-
1996	ZINC01411092	2526	-25.21	NO	-
1997	ZINC02327554	3214	-25.21	NO	-
1998	ZINC04389227	6568	-25.21	NO	-
1999	ZINC01498604	2693	-25.2	NO	-
2000	ZINC02720612	3789	-25.2	NO	-
2001	ZINC03854853	5413	-25.2	NO	-
2002	ZINC03855192	5445	-25.2	NO	-
2003	ZINC02311559	3190	-25.19	NO	-
2004	ZINC03176706	4477	-25.19	NO	-
2005	ZINC03249913	4579	-25.19	NO	-
2006	ZINC03348336	4704	-25.19	NO	-
2007	ZINC03506140	4887	-25.19	NO	-
2008	ZINC03509952	4890	-25.19	NO	-
2009	ZINC03852821	5229	-25.19	NO	-
2010	ZINC04169833	6356	-25.19	NO	-
2011	ZINC01047525	1758	-25.18	NO	-
2012	ZINC02471924	3467	-25.18	NO	-
2013	ZINC03857523	5499	-25.18	NO	-
2014	ZINC00607947	514	-25.17	NO	-
2015	ZINC00708621	802	-25.17	NO	-
2016	ZINC00955006	1522	-25.17	NO	-
2017	ZINC02805475	4003	-25.17	NO	-
2018	ZINC00791103	943	-25.16	NO	-
2019	ZINC00870486	1184	-25.16	NO	-
2020	ZINC03206969	4514	-25.16	NO	-
2021	ZINC04435957	6589	-25.16	NO	-
2022	ZINC04442656	6602	-25.15	NO	-
2023	ZINC00646329	644	-25.14	NO	-
2024	ZINC00952213	1513	-25.14	NO	-
2025	ZINC03851411	5145	-25.14	NO	-
2026	ZINC01000647	1621	-25.13	NO	-
2027	ZINC01737976	2801	-25.13	NO	-
2028	ZINC01980378	2905	-25.13	NO	-
2029	ZINC02319444	3197	-25.13	NO	-
2030	ZINC02467175	3455	-25.13	NO	-
2031	ZINC02718029	3774	-25.13	NO	-
2032	ZINC03832165	62	-25.13	YES	9
2033	ZINC00422817	288	-25.12	NO	-
2034	ZINC01988102	2926	-25.12	NO	-
2035	ZINC02788841	3951	-25.12	NO	-
2036	ZINC02804070	4000	-25.12	NO	-
2037	ZINC03337747	4684	-25.12	NO	-
2038	ZINC03424286	4807	-25.12	NO	-
2039	ZINC01154739	2147	-25.11	NO	-
2040	ZINC02503233	3510	-25.11	NO	-
2041	ZINC02805599	4004	-25.1	NO	-
2042	ZINC03855116	5437	-25.1	NO	-
2043	ZINC03867214	5738	-25.1	NO	-
2044	ZINC04167043	6341	-25.1	NO	-
2045	ZINC00631759	577	-25.09	NO	-
2046	ZINC01110326	1985	-25.09	NO	-
2047	ZINC02915107	4157	-25.09	NO	-
2048	ZINC00272932	162	-25.08	NO	-
2049	ZINC01090889	1928	-25.08	NO	-
2050	ZINC01155329	2148	-25.08	NO	-
2051	ZINC02748829	3912	-25.08	NO	-
2052	ZINC02926826	4253	-25.08	NO	-
2053	ZINC02956136	4319	-25.08	NO	-
2054	ZINC03296402	4636	-25.08	NO	-
2055	ZINC03449033	4836	-25.08	NO	-
2056	ZINC02440536	3394	-25.07	NO	-
2057	ZINC03867391	5767	-25.07	NO	-
2058	ZINC03867538	5771	-25.07	NO	-
2059	ZINC00802334	974	-25.06	NO	-
2060	ZINC03129643	4458	-25.06	NO	-
2061	ZINC00638108	612	-25.05	NO	-
2062	ZINC00815308	1013	-25.05	NO	-
2063	ZINC00877896	1226	-25.05	NO	-
2064	ZINC00938152	1456	-25.05	NO	-
2065	ZINC02700084	3671	-25.05	NO	-
2066	ZINC03336076	4681	-25.05	NO	-
2067	ZINC03857780	5512	-25.05	NO	-
2068	ZINC04129888	6300	-25.05	NO	-
2069	ZINC00020320	53	-25.04	YES	9
2070	ZINC00944310	1481	-25.04	NO	-
2071	ZINC01048299	1763	-25.04	NO	-
2072	ZINC02718028	3770	-25.04	NO	-
2073	ZINC00633356	580	-25.03	NO	-
2074	ZINC00709345	808	-25.03	NO	-
2075	ZINC01069602	1843	-25.03	NO	-
2076	ZINC01376450	2458	-25.03	NO	-
2077	ZINC01438263	2577	-25.03	NO	-
2078	ZINC02616568	3543	-25.03	NO	-
2079	ZINC02625016	3578	-25.03	NO	-
2080	ZINC02629796	3593	-25.03	NO	-
2081	ZINC02790106	3958	-25.03	NO	-
2082	ZINC03215461	4524	-25.03	NO	-
2083	ZINC03868023	5804	-25.03	NO	-
2084	ZINC02057665	2943	-25.02	NO	-
2085	ZINC00421595	283	-25.01	NO	-
2086	ZINC00809784	1003	-25.01	NO	-
2087	ZINC00818354	1035	-25.01	NO	-
2088	ZINC01004190	1633	-25.01	NO	-
2089	ZINC01052408	1777	-25.01	NO	-
2090	ZINC01211759	2315	-25.01	NO	-
2091	ZINC01216866	2327	-25.01	NO	-
2092	ZINC01330000	2429	-25.01	NO	-
2093	ZINC03418149	4804	-25.01	NO	-
2094	ZINC01006919	1643	-25.0	NO	-
2095	ZINC01083362	1903	-25.0	NO	-
2096	ZINC01386173	2468	-25.0	NO	-
2097	ZINC01104461	1962	-24.99	NO	-
2098	ZINC01138850	2116	-24.99	NO	-
2099	ZINC01485223	2651	-24.99	NO	-
2100	ZINC03834013	18	-24.99	YES	2
2101	ZINC03853198	5269	-24.99	NO	-
2102	ZINC03858453	5556	-24.99	NO	-
2103	ZINC03971126	5999	-24.99	NO	-
2104	ZINC04292236	6467	-24.99	NO	-
2105	ZINC00865853	1159	-24.98	NO	-
2106	ZINC01064182	1824	-24.98	NO	-
2107	ZINC02373396	3297	-24.98	NO	-
2108	ZINC02856681	4050	-24.98	NO	-
2109	ZINC03048846	4436	-24.98	NO	-
2110	ZINC01103954	1956	-24.97	NO	-
2111	ZINC01324210	2419	-24.97	NO	-
2112	ZINC01405420	2518	-24.97	NO	-
2113	ZINC02914555	4144	-24.97	NO	-
2114	ZINC03850665	5107	-24.97	NO	-
2115	ZINC03866681	5690	-24.97	NO	-
2116	ZINC03906457	5895	-24.97	NO	-
2117	ZINC04315564	6489	-24.97	NO	-
2118	ZINC01206753	2288	-24.96	NO	-
2119	ZINC01506685	2720	-24.96	NO	-
2120	ZINC03868019	5803	-24.96	NO	-
2121	ZINC04279258	6450	-24.96	NO	-
2122	ZINC00303170	174	-24.95	NO	-
2123	ZINC00812951	1008	-24.95	NO	-
2124	ZINC01408768	2525	-24.95	NO	-
2125	ZINC02073845	2953	-24.95	NO	-
2126	ZINC02798743	3984	-24.95	NO	-
2127	ZINC03041662	4428	-24.95	NO	-
2128	ZINC04357936	6522	-24.95	NO	-
2129	ZINC00034429	24	-24.94	NO	-
2130	ZINC00849423	1104	-24.94	NO	-
2131	ZINC00908109	1322	-24.94	NO	-
2132	ZINC01414319	2534	-24.94	NO	-
2133	ZINC02234285	3113	-24.94	NO	-
2134	ZINC03033365	4416	-24.94	NO	-
2135	ZINC03315127	4662	-24.94	NO	-
2136	ZINC00643361	625	-24.93	NO	-
2137	ZINC00849465	1106	-24.93	NO	-
2138	ZINC01175486	2195	-24.93	NO	-
2139	ZINC02977642	4350	-24.93	NO	-
2140	ZINC03270640	4601	-24.93	NO	-
2141	ZINC03899115	5882	-24.93	NO	-
2142	ZINC04167722	6349	-24.93	NO	-
2143	ZINC00783556	930	-24.92	NO	-
2144	ZINC02543508	3522	-24.92	NO	-
2145	ZINC02720610	3788	-24.92	NO	-
2146	ZINC02353866	3260	-24.91	NO	-
2147	ZINC02356688	3261	-24.91	NO	-
2148	ZINC02471918	3463	-24.91	NO	-
2149	ZINC04334431	6501	-24.91	NO	-
2150	ZINC01152393	2140	-24.9	NO	-
2151	ZINC02116949	2983	-24.9	NO	-
2152	ZINC02149079	2999	-24.9	NO	-
2153	ZINC02757427	3923	-24.9	NO	-
2154	ZINC02860448	4067	-24.9	NO	-
2155	ZINC03183831	4489	-24.9	NO	-
2156	ZINC02455967	3422	-24.89	NO	-
2157	ZINC02622781	3568	-24.89	NO	-
2158	ZINC02686327	3662	-24.89	NO	-
2159	ZINC03395141	4769	-24.89	NO	-
2160	ZINC03444451	4833	-24.89	NO	-
2161	ZINC03819566	5061	-24.89	NO	-
2162	ZINC01104825	1967	-24.88	NO	-
2163	ZINC01497220	2687	-24.88	NO	-
2164	ZINC02273271	3157	-24.88	NO	-
2165	ZINC04332070	6499	-24.88	NO	-
2166	ZINC00915720	1335	-24.87	NO	-
2167	ZINC03398203	4771	-24.87	NO	-
2168	ZINC03506089	4885	-24.87	NO	-
2169	ZINC03853174	5267	-24.87	NO	-
2170	ZINC00193867	107	-24.86	NO	-
2171	ZINC00640140	618	-24.86	NO	-
2172	ZINC02662800	3651	-24.86	NO	-
2173	ZINC04023808	6140	-24.86	NO	-
2174	ZINC04438066	6595	-24.86	NO	-
2175	ZINC00446525	348	-24.85	NO	-
2176	ZINC00646419	646	-24.85	NO	-
2177	ZINC00941369	1480	-24.85	NO	-
2178	ZINC03235320	4550	-24.85	NO	-
2179	ZINC03377848	4753	-24.85	NO	-
2180	ZINC03885571	5842	-24.85	NO	-
2181	ZINC03909740	5907	-24.85	NO	-
2182	ZINC01129826	2089	-24.84	NO	-
2183	ZINC02263639	3149	-24.84	NO	-
2184	ZINC02861237	4070	-24.84	NO	-
2185	ZINC02861238	4071	-24.84	NO	-
2186	ZINC03170274	4467	-24.84	NO	-
2187	ZINC03378183	4754	-24.84	NO	-
2188	ZINC03851525	5153	-24.84	NO	-
2189	ZINC04477419	6720	-24.84	NO	-
2190	ZINC00602766	510	-24.83	NO	-
2191	ZINC01140582	2122	-24.83	NO	-
2192	ZINC02656920	3642	-24.83	NO	-
2193	ZINC03045371	4435	-24.83	NO	-
2194	ZINC01054009	1779	-24.82	NO	-
2195	ZINC01229822	2345	-24.82	NO	-
2196	ZINC03350252	4707	-24.82	NO	-
2197	ZINC03851600	5155	-24.82	NO	-
2198	ZINC03998900	6083	-24.82	NO	-
2199	ZINC04383940	6564	-24.82	NO	-
2200	ZINC00678627	732	-24.81	NO	-
2201	ZINC02718033	3778	-24.81	NO	-
2202	ZINC03049763	4438	-24.81	NO	-
2203	ZINC04617917	96	-24.81	YES	9
2204	ZINC00945352	1488	-24.8	NO	-
2205	ZINC01737963	2800	-24.8	NO	-
2206	ZINC02259525	3147	-24.8	NO	-
2207	ZINC02633795	3598	-24.8	NO	-
2208	ZINC02688967	3663	-24.8	NO	-
2209	ZINC00426390	315	-24.79	NO	-
2210	ZINC01405106	2515	-24.79	NO	-
2211	ZINC01738048	2802	-24.79	NO	-
2212	ZINC01988136	2930	-24.79	NO	-
2213	ZINC03561639	4943	-24.79	NO	-
2214	ZINC03894320	5875	-24.79	NO	-
2215	ZINC04386635	6567	-24.79	NO	-
2216	ZINC00756741	889	-24.78	NO	-
2217	ZINC01040287	1740	-24.78	NO	-
2218	ZINC01924427	2871	-24.78	NO	-
2219	ZINC03296665	4637	-24.78	NO	-
2220	ZINC03867564	5775	-24.78	NO	-
2221	ZINC00975803	1562	-24.77	NO	-
2222	ZINC01405145	2517	-24.77	NO	-
2223	ZINC03852776	5222	-24.77	NO	-
2224	ZINC00172798	97	-24.76	NO	-
2225	ZINC00784163	934	-24.76	NO	-
2226	ZINC00915672	1328	-24.76	NO	-
2227	ZINC01246723	2366	-24.76	NO	-
2228	ZINC02617198	3544	-24.76	NO	-
2229	ZINC02878403	4103	-24.76	NO	-
2230	ZINC03045223	4433	-24.76	NO	-
2231	ZINC03176704	4476	-24.76	NO	-
2232	ZINC00847212	1098	-24.75	NO	-
2233	ZINC01175721	2198	-24.75	NO	-
2234	ZINC02534728	3521	-24.75	NO	-
2235	ZINC03338787	4688	-24.75	NO	-
2236	ZINC03854394	5379	-24.75	NO	-
2237	ZINC03858155	5544	-24.75	NO	-
2238	ZINC04224233	6393	-24.75	NO	-
2239	ZINC00885998	1266	-24.74	NO	-
2240	ZINC01980402	2909	-24.74	NO	-
2241	ZINC03867082	5719	-24.74	NO	-
2242	ZINC00624108	544	-24.73	NO	-
2243	ZINC02092911	2965	-24.73	NO	-
2244	ZINC02686322	3660	-24.73	NO	-
2245	ZINC02956499	4323	-24.73	NO	-
2246	ZINC03354500	4717	-24.73	NO	-
2247	ZINC00791091	940	-24.72	NO	-
2248	ZINC00818355	1036	-24.72	NO	-
2249	ZINC00877900	1228	-24.72	NO	-
2250	ZINC00892476	1285	-24.72	NO	-
2251	ZINC00993616	1604	-24.72	NO	-
2252	ZINC01125063	2063	-24.72	NO	-
2253	ZINC03857895	5523	-24.72	NO	-
2254	ZINC00574121	458	-24.71	NO	-
2255	ZINC00818333	1025	-24.71	NO	-
2256	ZINC00877895	1225	-24.71	NO	-
2257	ZINC02820141	4019	-24.71	NO	-
2258	ZINC03859875	5650	-24.71	NO	-
2259	ZINC04462900	6635	-24.71	NO	-
2260	ZINC00818346	1034	-24.7	NO	-
2261	ZINC02523538	3518	-24.7	NO	-
2262	ZINC02789691	3955	-24.7	NO	-
2263	ZINC02889950	4113	-24.7	NO	-
2264	ZINC00109141	66	-24.69	NO	-
2265	ZINC00542003	432	-24.69	NO	-
2266	ZINC00676345	725	-24.69	NO	-
2267	ZINC00681016	739	-24.69	NO	-
2268	ZINC01068231	1831	-24.69	NO	-
2269	ZINC02241184	3125	-24.69	NO	-
2270	ZINC02377626	3301	-24.69	NO	-
2271	ZINC03482324	4866	-24.69	NO	-
2272	ZINC03903767	5889	-24.69	NO	-
2273	ZINC00912377	1325	-24.68	NO	-
2274	ZINC00996178	1615	-24.68	NO	-
2275	ZINC02659071	3646	-24.68	NO	-
2276	ZINC03243219	4567	-24.68	NO	-
2277	ZINC03418146	4803	-24.68	NO	-
2278	ZINC02500128	3493	-24.67	NO	-
2279	ZINC02914735	4152	-24.67	NO	-
2280	ZINC03868260	5814	-24.67	NO	-
2281	ZINC00803413	982	-24.66	NO	-
2282	ZINC00878162	1235	-24.66	NO	-
2283	ZINC00902333	1292	-24.66	NO	-
2284	ZINC01117172	2030	-24.66	NO	-
2285	ZINC01411093	2527	-24.66	NO	-
2286	ZINC04307090	6478	-24.66	NO	-
2287	ZINC04464374	6646	-24.66	NO	-
2288	ZINC00417626	268	-24.65	NO	-
2289	ZINC00732273	855	-24.65	NO	-
2290	ZINC00791097	941	-24.65	NO	-
2291	ZINC00806555	989	-24.65	NO	-
2292	ZINC00905711	1312	-24.65	NO	-
2293	ZINC00917756	1344	-24.65	NO	-
2294	ZINC00993650	1605	-24.65	NO	-
2295	ZINC01131401	2098	-24.65	NO	-
2296	ZINC02722795	3808	-24.65	NO	-
2297	ZINC03284497	4622	-24.65	NO	-
2298	ZINC03857972	5531	-24.65	NO	-
2299	ZINC00413049	261	-24.64	NO	-
2300	ZINC00704084	789	-24.64	NO	-
2301	ZINC00788126	938	-24.64	NO	-
2302	ZINC01394938	2487	-24.64	NO	-
2303	ZINC01539994	2775	-24.64	NO	-
2304	ZINC02227337	3088	-24.64	NO	-
2305	ZINC03326366	4672	-24.64	NO	-
2306	ZINC04266403	6432	-24.64	NO	-
2307	ZINC00995718	1614	-24.63	NO	-
2308	ZINC02405371	3334	-24.63	NO	-
2309	ZINC03238890	4565	-24.63	NO	-
2310	ZINC03857955	5529	-24.63	NO	-
2311	ZINC04035225	6216	-24.63	NO	-
2312	ZINC00583040	468	-24.62	NO	-
2313	ZINC00678086	729	-24.62	NO	-
2314	ZINC00974721	1559	-24.62	NO	-
2315	ZINC01029783	1681	-24.62	NO	-
2316	ZINC01928003	2878	-24.62	NO	-
2317	ZINC02401156	3320	-24.62	NO	-
2318	ZINC02621126	3559	-24.62	NO	-
2319	ZINC01040281	1736	-24.61	NO	-
2320	ZINC02212516	3053	-24.61	NO	-
2321	ZINC02619953	3549	-24.61	NO	-
2322	ZINC02820450	4020	-24.61	NO	-
2323	ZINC03410269	4794	-24.61	NO	-
2324	ZINC03457590	4852	-24.61	NO	-
2325	ZINC03850585	5102	-24.61	NO	-
2326	ZINC04320262	6494	-24.61	NO	-
2327	ZINC03969216	5964	-24.6	NO	-
2328	ZINC03333719	4675	-24.59	NO	-
2329	ZINC00828365	1052	-24.58	NO	-
2330	ZINC01101096	1947	-24.58	NO	-
2331	ZINC01456442	2619	-24.58	NO	-
2332	ZINC03815615	97	-24.58	YES	9
2333	ZINC03867272	5753	-24.58	NO	-
2334	ZINC03909919	5908	-24.58	NO	-
2335	ZINC00643362	626	-24.57	NO	-
2336	ZINC01006607	1641	-24.57	NO	-
2337	ZINC01132984	2104	-24.57	NO	-
2338	ZINC01341245	2437	-24.57	NO	-
2339	ZINC01414418	2535	-24.57	NO	-
2340	ZINC02223096	3076	-24.57	NO	-
2341	ZINC04400751	6572	-24.57	NO	-
2342	ZINC00194715	111	-24.56	NO	-
2343	ZINC00427580	324	-24.56	NO	-
2344	ZINC00680943	738	-24.56	NO	-
2345	ZINC01043390	1747	-24.56	NO	-
2346	ZINC01088709	1918	-24.56	NO	-
2347	ZINC02718461	3786	-24.56	NO	-
2348	ZINC03552656	4936	-24.56	NO	-
2349	ZINC00428319	327	-24.55	NO	-
2350	ZINC00918448	1358	-24.55	NO	-
2351	ZINC00918483	1362	-24.55	NO	-
2352	ZINC01425625	2554	-24.55	NO	-
2353	ZINC02915109	4158	-24.55	NO	-
2354	ZINC00516085	399	-24.54	NO	-
2355	ZINC00918446	1357	-24.54	NO	-
2356	ZINC01218724	2329	-24.54	NO	-
2357	ZINC02493629	3480	-24.54	NO	-
2358	ZINC02878842	4104	-24.54	NO	-
2359	ZINC04161651	6334	-24.54	NO	-
2360	ZINC00006643	4	-24.53	NO	-
2361	ZINC00766376	895	-24.53	NO	-
2362	ZINC00951848	1505	-24.53	NO	-
2363	ZINC01200584	2280	-24.53	NO	-
2364	ZINC02272806	3155	-24.53	NO	-
2365	ZINC02644550	3627	-24.53	NO	-
2366	ZINC04209277	6378	-24.53	NO	-
2367	ZINC04464999	6655	-24.53	NO	-
2368	ZINC00784014	933	-24.52	NO	-
2369	ZINC02337617	3230	-24.52	NO	-
2370	ZINC04469931	6691	-24.52	NO	-
2371	ZINC00877940	1233	-24.51	NO	-
2372	ZINC01249765	2375	-24.51	NO	-
2373	ZINC02718034	3780	-24.51	NO	-
2374	ZINC04107347	6267	-24.51	NO	-
2375	ZINC00734587	856	-24.5	NO	-
2376	ZINC00929791	1426	-24.5	NO	-
2377	ZINC01366029	2454	-24.5	NO	-
2378	ZINC02427742	3376	-24.5	NO	-
2379	ZINC02755834	3922	-24.5	NO	-
2380	ZINC03283420	4621	-24.5	NO	-
2381	ZINC04463938	6639	-24.5	NO	-
2382	ZINC00536987	426	-24.49	NO	-
2383	ZINC01216999	2328	-24.49	NO	-
2384	ZINC02851591	4042	-24.49	NO	-
2385	ZINC03100277	4454	-24.49	NO	-
2386	ZINC03857274	5488	-24.49	NO	-
2387	ZINC04470368	6707	-24.49	NO	-
2388	ZINC01346752	2446	-24.48	NO	-
2389	ZINC02189963	3017	-24.48	NO	-
2390	ZINC02393242	3311	-24.48	NO	-
2391	ZINC02402548	3323	-24.48	NO	-
2392	ZINC02978734	4355	-24.48	NO	-
2393	ZINC01415882	2542	-24.47	NO	-
2394	ZINC03291278	4629	-24.47	NO	-
2395	ZINC00609564	518	-24.46	NO	-
2396	ZINC01105801	1969	-24.46	NO	-
2397	ZINC01405095	2514	-24.46	NO	-
2398	ZINC03341714	4690	-24.46	NO	-
2399	ZINC03867646	5785	-24.46	NO	-
2400	ZINC04032980	6159	-24.46	NO	-
2401	ZINC04389229	6569	-24.46	NO	-
2402	ZINC00426376	313	-24.45	NO	-
2403	ZINC00634781	590	-24.45	NO	-
2404	ZINC01389923	2481	-24.45	NO	-
2405	ZINC03444448	4832	-24.45	NO	-
2406	ZINC03833997	13	-24.45	YES	2
2407	ZINC04005003	6130	-24.45	NO	-
2408	ZINC00321941	203	-24.44	NO	-
2409	ZINC00991826	1601	-24.44	NO	-
2410	ZINC02230752	3104	-24.44	NO	-
2411	ZINC02736618	3899	-24.44	NO	-
2412	ZINC03042515	4429	-24.44	NO	-
2413	ZINC03594233	4965	-24.44	NO	-
2414	ZINC03853110	5257	-24.44	NO	-
2415	ZINC03908839	5903	-24.44	NO	-
2416	ZINC00350171	216	-24.43	NO	-
2417	ZINC01144059	2128	-24.43	NO	-
2418	ZINC04124452	6287	-24.43	NO	-
2419	ZINC00501421	389	-24.42	NO	-
2420	ZINC00877898	1227	-24.42	NO	-
2421	ZINC01341287	2441	-24.42	NO	-
2422	ZINC01961682	2900	-24.42	NO	-
2423	ZINC02284905	3168	-24.42	NO	-
2424	ZINC03176710	4480	-24.42	NO	-
2425	ZINC03178274	4484	-24.42	NO	-
2426	ZINC00678495	730	-24.41	NO	-
2427	ZINC00989986	1585	-24.41	NO	-
2428	ZINC01833495	2831	-24.41	NO	-
2429	ZINC02663874	3652	-24.41	NO	-
2430	ZINC00411875	255	-24.4	NO	-
2431	ZINC00876251	1206	-24.4	NO	-
2432	ZINC01047527	1759	-24.4	NO	-
2433	ZINC01130928	2097	-24.4	NO	-
2434	ZINC02118904	2986	-24.4	NO	-
2435	ZINC03448033	4835	-24.4	NO	-
2436	ZINC03890611	5861	-24.4	NO	-
2437	ZINC03900827	5886	-24.4	NO	-
2438	ZINC00615535	532	-24.39	NO	-
2439	ZINC00873273	1190	-24.39	NO	-
2440	ZINC01207341	2290	-24.39	NO	-
2441	ZINC01820155	2828	-24.39	NO	-
2442	ZINC03401974	4781	-24.39	NO	-
2443	ZINC04266919	6433	-24.39	NO	-
2444	ZINC00877783	1219	-24.38	NO	-
2445	ZINC00881499	1239	-24.38	NO	-
2446	ZINC01073558	1857	-24.38	NO	-
2447	ZINC01122594	2054	-24.38	NO	-
2448	ZINC03176703	4475	-24.38	NO	-
2449	ZINC03284746	4623	-24.38	NO	-
2450	ZINC03359504	4728	-24.38	NO	-
2451	ZINC03415027	4798	-24.38	NO	-
2452	ZINC03858529	5567	-24.38	NO	-
2453	ZINC03970029	5985	-24.38	NO	-
2454	ZINC02210878	3049	-24.37	NO	-
2455	ZINC04001006	6089	-24.37	NO	-
2456	ZINC01080015	1898	-24.36	NO	-
2457	ZINC01104795	1966	-24.36	NO	-
2458	ZINC02859516	4063	-24.36	NO	-
2459	ZINC02918920	4228	-24.35	NO	-
2460	ZINC03190404	4500	-24.35	NO	-
2461	ZINC00818344	1033	-24.34	NO	-
2462	ZINC01026775	1675	-24.34	NO	-
2463	ZINC01054797	1781	-24.34	NO	-
2464	ZINC00546700	439	-24.33	NO	-
2465	ZINC00718298	828	-24.33	NO	-
2466	ZINC00918660	1377	-24.33	NO	-
2467	ZINC01207877	2293	-24.33	NO	-
2468	ZINC03867705	5790	-24.33	NO	-
2469	ZINC00905692	1309	-24.32	NO	-
2470	ZINC01207436	2291	-24.32	NO	-
2471	ZINC03217528	4533	-24.32	NO	-
2472	ZINC03235644	4551	-24.32	NO	-
2473	ZINC03400125	4777	-24.32	NO	-
2474	ZINC03582274	4954	-24.32	NO	-
2475	ZINC03851944	5174	-24.32	NO	-
2476	ZINC04375348	6550	-24.32	NO	-
2477	ZINC02794784	3973	-24.31	NO	-
2478	ZINC04617903	134	-24.31	YES	18
2479	ZINC00629189	565	-24.3	NO	-
2480	ZINC01054862	1783	-24.3	NO	-
2481	ZINC01065350	1825	-24.3	NO	-
2482	ZINC01154728	2146	-24.3	NO	-
2483	ZINC01503578	2715	-24.3	NO	-
2484	ZINC02357923	3268	-24.3	NO	-
2485	ZINC02642525	3616	-24.3	NO	-
2486	ZINC02652540	3639	-24.3	NO	-
2487	ZINC02820774	4025	-24.3	NO	-
2488	ZINC03513718	4898	-24.3	NO	-
2489	ZINC04315461	6487	-24.3	NO	-
2490	ZINC00840590	1084	-24.29	NO	-
2491	ZINC00886860	1275	-24.29	NO	-
2492	ZINC01427125	2559	-24.29	NO	-
2493	ZINC02466913	3454	-24.29	NO	-
2494	ZINC03045002	4432	-24.29	NO	-
2495	ZINC03399552	4775	-24.29	NO	-
2496	ZINC00070733	53	-24.28	NO	-
2497	ZINC00752925	868	-24.28	NO	-
2498	ZINC01104457	1961	-24.28	NO	-
2499	ZINC01498551	2691	-24.28	NO	-
2500	ZINC02220292	3068	-24.28	NO	-
2501	ZINC03382492	4755	-24.28	NO	-
2502	ZINC00132192	83	-24.27	NO	-
2503	ZINC00665485	692	-24.27	NO	-
2504	ZINC00667339	697	-24.27	NO	-
2505	ZINC02101875	2973	-24.27	NO	-
2506	ZINC02853736	4046	-24.27	NO	-
2507	ZINC03480808	4858	-24.27	NO	-
2508	ZINC01079784	1887	-24.26	NO	-
2509	ZINC02919111	4237	-24.26	NO	-
2510	ZINC02954907	4316	-24.26	NO	-
2511	ZINC03376108	4750	-24.26	NO	-
2512	ZINC03653592	5013	-24.26	NO	-
2513	ZINC03815617	101	-24.26	YES	9
2514	ZINC03858203	5547	-24.26	NO	-
2515	ZINC02308300	3183	-24.25	NO	-
2516	ZINC02859686	4064	-24.25	NO	-
2517	ZINC03311447	4657	-24.25	NO	-
2518	ZINC03856296	5474	-24.25	NO	-
2519	ZINC00818340	1030	-24.24	NO	-
2520	ZINC00970539	1555	-24.24	NO	-
2521	ZINC02072281	2950	-24.24	NO	-
2522	ZINC02408212	3342	-24.24	NO	-
2523	ZINC00211075	128	-24.23	NO	-
2524	ZINC00533446	416	-24.23	NO	-
2525	ZINC00855505	1125	-24.23	NO	-
2526	ZINC01032110	1693	-24.23	NO	-
2527	ZINC01180439	2223	-24.23	NO	-
2528	ZINC03853789	5321	-24.23	NO	-
2529	ZINC01017561	1658	-24.22	NO	-
2530	ZINC01220406	2331	-24.22	NO	-
2531	ZINC02172757	3005	-24.22	NO	-
2532	ZINC02590565	3534	-24.22	NO	-
2533	ZINC03440719	4831	-24.22	NO	-
2534	ZINC00919534	1395	-24.21	NO	-
2535	ZINC01144587	2131	-24.21	NO	-
2536	ZINC01366032	2455	-24.21	NO	-
2537	ZINC02433627	3382	-24.21	NO	-
2538	ZINC03194267	4503	-24.21	NO	-
2539	ZINC03452838	4840	-24.21	NO	-
2540	ZINC04088579	6256	-24.21	NO	-
2541	ZINC00779162	912	-24.2	NO	-
2542	ZINC00857578	1136	-24.2	NO	-
2543	ZINC00881431	1238	-24.2	NO	-
2544	ZINC02639757	3614	-24.2	NO	-
2545	ZINC04030232	6143	-24.2	NO	-
2546	ZINC00954858	1520	-24.19	NO	-
2547	ZINC02859710	4065	-24.19	NO	-
2548	ZINC03857637	5502	-24.19	NO	-
2549	ZINC00593640	491	-24.18	NO	-
2550	ZINC00861965	1137	-24.18	NO	-
2551	ZINC02802440	3992	-24.18	NO	-
2552	ZINC03206231	4513	-24.18	NO	-
2553	ZINC04386631	6566	-24.18	NO	-
2554	ZINC00003533	0	-24.17	NO	-
2555	ZINC00426385	314	-24.17	NO	-
2556	ZINC00709157	804	-24.17	NO	-
2557	ZINC00800882	970	-24.17	NO	-
2558	ZINC00947724	1496	-24.17	NO	-
2559	ZINC01420956	2546	-24.17	NO	-
2560	ZINC01471419	2647	-24.17	NO	-
2561	ZINC02757954	3926	-24.17	NO	-
2562	ZINC03249461	4576	-24.17	NO	-
2563	ZINC04168316	6352	-24.17	NO	-
2564	ZINC00919595	1405	-24.16	NO	-
2565	ZINC01398863	2494	-24.16	NO	-
2566	ZINC02912026	4122	-24.16	NO	-
2567	ZINC03472921	4857	-24.16	NO	-
2568	ZINC00422992	299	-24.15	NO	-
2569	ZINC00956577	1534	-24.15	NO	-
2570	ZINC01113173	1996	-24.15	NO	-
2571	ZINC03857954	5528	-24.15	NO	-
2572	ZINC03867626	5782	-24.15	NO	-
2573	ZINC04470366	6706	-24.15	NO	-
2574	ZINC00279346	164	-24.14	NO	-
2575	ZINC00676229	723	-24.14	NO	-
2576	ZINC01405091	2513	-24.14	NO	-
2577	ZINC03176708	4479	-24.14	NO	-
2578	ZINC03430355	4814	-24.14	NO	-
2579	ZINC03848547	5075	-24.14	NO	-
2580	ZINC03959319	5941	-24.14	NO	-
2581	ZINC04492164	6731	-24.14	NO	-
2582	ZINC04622895	6770	-24.14	NO	-
2583	ZINC00545447	436	-24.13	NO	-
2584	ZINC01171050	2188	-24.13	NO	-
2585	ZINC02942676	4286	-24.13	NO	-
2586	ZINC03012954	4384	-24.13	NO	-
2587	ZINC03193884	4501	-24.13	NO	-
2588	ZINC04127039	6293	-24.13	NO	-
2589	ZINC00877936	1231	-24.12	NO	-
2590	ZINC03509904	4889	-24.12	NO	-
2591	ZINC04129779	6298	-24.12	NO	-
2592	ZINC00973910	1557	-24.11	NO	-
2593	ZINC02794894	3975	-24.11	NO	-
2594	ZINC03851392	5144	-24.11	NO	-
2595	ZINC00390657	244	-24.1	NO	-
2596	ZINC01114851	2011	-24.1	NO	-
2597	ZINC01341260	2440	-24.1	NO	-
2598	ZINC01865396	2839	-24.1	NO	-
2599	ZINC02317077	3193	-24.1	NO	-
2600	ZINC03815772	98	-24.1	YES	9
2601	ZINC00028435	20	-24.09	NO	-
2602	ZINC00447749	350	-24.09	NO	-
2603	ZINC00635807	597	-24.09	NO	-
2604	ZINC01329968	2428	-24.09	NO	-
2605	ZINC01508388	2724	-24.09	NO	-
2606	ZINC02073583	2951	-24.09	NO	-
2607	ZINC02629141	3591	-24.09	NO	-
2608	ZINC03857146	5483	-24.09	NO	-
2609	ZINC03867053	5715	-24.09	NO	-
2610	ZINC04306774	6476	-24.09	NO	-
2611	ZINC04342135	6505	-24.09	NO	-
2612	ZINC00429598	331	-24.08	NO	-
2613	ZINC00826008	1043	-24.08	NO	-
2614	ZINC00877938	1232	-24.08	NO	-
2615	ZINC02409769	3345	-24.08	NO	-
2616	ZINC02720609	3787	-24.08	NO	-
2617	ZINC02798494	3983	-24.08	NO	-
2618	ZINC04342175	6507	-24.08	NO	-
2619	ZINC00818343	1032	-24.07	NO	-
2620	ZINC00918642	1375	-24.07	NO	-
2621	ZINC00956737	1544	-24.07	NO	-
2622	ZINC01001968	1631	-24.07	NO	-
2623	ZINC01079787	1888	-24.07	NO	-
2624	ZINC01185429	2246	-24.07	NO	-
2625	ZINC01630241	2789	-24.07	NO	-
2626	ZINC02917383	4203	-24.07	NO	-
2627	ZINC00644201	629	-24.06	NO	-
2628	ZINC01118548	2037	-24.06	NO	-
2629	ZINC01136067	2109	-24.06	NO	-
2630	ZINC01384304	2463	-24.06	NO	-
2631	ZINC00422756	284	-24.05	NO	-
2632	ZINC00679751	736	-24.05	NO	-
2633	ZINC01159702	2166	-24.05	NO	-
2634	ZINC02684637	3658	-24.05	NO	-
2635	ZINC03027048	4404	-24.05	NO	-
2636	ZINC00873803	1196	-24.04	NO	-
2637	ZINC01491988	2671	-24.04	NO	-
2638	ZINC01988101	2925	-24.04	NO	-
2639	ZINC02210919	3050	-24.04	NO	-
2640	ZINC04078375	6252	-24.04	NO	-
2641	ZINC04342144	6506	-24.04	NO	-
2642	ZINC00416665	266	-24.03	NO	-
2643	ZINC00595553	498	-24.03	NO	-
2644	ZINC00948817	1499	-24.03	NO	-
2645	ZINC01069167	1842	-24.03	NO	-
2646	ZINC01896457	2854	-24.03	NO	-
2647	ZINC02444576	3404	-24.03	NO	-
2648	ZINC02873100	4089	-24.03	NO	-
2649	ZINC04633453	6775	-24.03	NO	-
2650	ZINC00918481	1361	-24.02	NO	-
2651	ZINC01029454	1679	-24.02	NO	-
2652	ZINC01044208	1751	-24.02	NO	-
2653	ZINC02856861	4051	-24.02	NO	-
2654	ZINC03358129	4725	-24.02	NO	-
2655	ZINC03858763	5581	-24.02	NO	-
2656	ZINC00294855	170	-24.01	NO	-
2657	ZINC00918515	1372	-24.01	NO	-
2658	ZINC00998552	1616	-24.01	NO	-
2659	ZINC01123781	2059	-24.01	NO	-
2660	ZINC02917320	4199	-24.01	NO	-
2661	ZINC03344294	4693	-24.01	NO	-
2662	ZINC04249114	6415	-24.01	NO	-
2663	ZINC02469529	3457	-24.0	NO	-
2664	ZINC03867326	5760	-24.0	NO	-
2665	ZINC04465026	6656	-24.0	NO	-
2666	ZINC00818341	1031	-23.99	NO	-
2667	ZINC00882210	1244	-23.99	NO	-
2668	ZINC03176711	4481	-23.99	NO	-
2669	ZINC03846490	5074	-23.99	NO	-
2670	ZINC03859907	5654	-23.99	NO	-
2671	ZINC00809539	1002	-23.98	NO	-
2672	ZINC03018352	4391	-23.98	NO	-
2673	ZINC03376111	4751	-23.98	NO	-
2674	ZINC03856223	5472	-23.98	NO	-
2675	ZINC00530520	408	-23.97	NO	-
2676	ZINC01050435	1774	-23.97	NO	-
2677	ZINC02324595	3205	-23.97	NO	-
2678	ZINC02990052	4369	-23.97	NO	-
2679	ZINC03853256	5281	-23.97	NO	-
2680	ZINC00252339	152	-23.96	NO	-
2681	ZINC00827341	1050	-23.96	NO	-
2682	ZINC00829876	1065	-23.96	NO	-
2683	ZINC00868438	1175	-23.96	NO	-
2684	ZINC00896955	1287	-23.96	NO	-
2685	ZINC01988114	2928	-23.96	NO	-
2686	ZINC02168987	3004	-23.96	NO	-
2687	ZINC04285758	6460	-23.96	NO	-
2688	ZINC01961440	2898	-23.95	NO	-
2689	ZINC04001189	6109	-23.95	NO	-
2690	ZINC04441821	6599	-23.95	NO	-
2691	ZINC00422840	294	-23.94	NO	-
2692	ZINC00677428	727	-23.94	NO	-
2693	ZINC00805645	988	-23.94	NO	-
2694	ZINC00915695	1330	-23.94	NO	-
2695	ZINC02868399	4082	-23.94	NO	-
2696	ZINC00877630	1217	-23.93	NO	-
2697	ZINC02423829	3368	-23.93	NO	-
2698	ZINC02736617	3898	-23.93	NO	-
2699	ZINC02914538	4139	-23.93	NO	-
2700	ZINC03359426	4727	-23.93	NO	-
2701	ZINC02621627	3562	-23.92	NO	-
2702	ZINC03594234	4966	-23.92	NO	-
2703	ZINC04594703	6760	-23.92	NO	-
2704	ZINC01004740	1635	-23.91	NO	-
2705	ZINC01211630	2314	-23.91	NO	-
2706	ZINC01924436	2872	-23.91	NO	-
2707	ZINC01020528	1665	-23.9	NO	-
2708	ZINC01900140	2856	-23.9	NO	-
2709	ZINC03018680	4394	-23.9	NO	-
2710	ZINC03867351	5762	-23.9	NO	-
2711	ZINC04176178	6369	-23.9	NO	-
2712	ZINC00918639	1374	-23.89	NO	-
2713	ZINC01156779	2154	-23.89	NO	-
2714	ZINC02113602	2979	-23.89	NO	-
2715	ZINC02889944	4112	-23.89	NO	-
2716	ZINC00108735	65	-23.88	NO	-
2717	ZINC03238266	4563	-23.88	NO	-
2718	ZINC02620384	3555	-23.87	NO	-
2719	ZINC02910975	4120	-23.87	NO	-
2720	ZINC03174129	4470	-23.87	NO	-
2721	ZINC03790549	5042	-23.87	NO	-
2722	ZINC04408012	6579	-23.87	NO	-
2723	ZINC03834012	19	-23.86	YES	2
2724	ZINC04404968	6574	-23.86	NO	-
2725	ZINC00623775	540	-23.85	NO	-
2726	ZINC03906511	5897	-23.85	NO	-
2727	ZINC03969856	5979	-23.85	NO	-
2728	ZINC00613065	527	-23.84	NO	-
2729	ZINC00863694	1146	-23.84	NO	-
2730	ZINC02629062	3590	-23.84	NO	-
2731	ZINC03988832	6055	-23.84	NO	-
2732	ZINC02239805	3121	-23.83	NO	-
2733	ZINC02500417	3499	-23.83	NO	-
2734	ZINC02741282	3905	-23.83	NO	-
2735	ZINC03854357	5368	-23.83	NO	-
2736	ZINC01114716	2005	-23.82	NO	-
2737	ZINC02725940	3891	-23.82	NO	-
2738	ZINC00840289	1079	-23.81	NO	-
2739	ZINC01301130	2408	-23.81	NO	-
2740	ZINC01503579	2716	-23.81	NO	-
2741	ZINC02917062	4197	-23.81	NO	-
2742	ZINC03815704	50	-23.81	YES	9
2743	ZINC03815746	94	-23.81	YES	9
2744	ZINC03966923	5948	-23.81	NO	-
2745	ZINC03970485	5996	-23.81	NO	-
2746	ZINC04039417	6221	-23.81	NO	-
2747	ZINC04162829	6336	-23.81	NO	-
2748	ZINC00915726	1338	-23.8	NO	-
2749	ZINC02412476	3352	-23.8	NO	-
2750	ZINC02424856	3373	-23.8	NO	-
2751	ZINC02500519	3500	-23.8	NO	-
2752	ZINC03852452	5184	-23.8	NO	-
2753	ZINC00818331	1024	-23.79	NO	-
2754	ZINC01178837	2218	-23.79	NO	-
2755	ZINC02202443	3035	-23.79	NO	-
2756	ZINC02449780	3414	-23.78	NO	-
2757	ZINC02483655	3473	-23.78	NO	-
2758	ZINC03856295	5473	-23.78	NO	-
2759	ZINC00374499	229	-23.77	NO	-
2760	ZINC00779046	911	-23.77	NO	-
2761	ZINC01080014	1897	-23.77	NO	-
2762	ZINC01138317	2112	-23.77	NO	-
2763	ZINC04223674	6383	-23.77	NO	-
2764	ZINC00818338	1029	-23.76	NO	-
2765	ZINC00876297	1208	-23.76	NO	-
2766	ZINC04348627	6509	-23.76	NO	-
2767	ZINC02874553	4097	-23.75	NO	-
2768	ZINC00801957	972	-23.74	NO	-
2769	ZINC00915670	1327	-23.74	NO	-
2770	ZINC02254873	3143	-23.74	NO	-
2771	ZINC03859254	5602	-23.74	NO	-
2772	ZINC04465197	6660	-23.74	NO	-
2773	ZINC04470437	6711	-23.74	NO	-
2774	ZINC00792505	945	-23.73	NO	-
2775	ZINC01138844	2115	-23.73	NO	-
2776	ZINC03238435	4564	-23.73	NO	-
2777	ZINC03402653	4783	-23.73	NO	-
2778	ZINC03858538	5570	-23.73	NO	-
2779	ZINC04000605	6086	-23.73	NO	-
2780	ZINC04460942	6632	-23.73	NO	-
2781	ZINC04487794	6725	-23.73	NO	-
2782	ZINC02919112	4238	-23.72	NO	-
2783	ZINC03495638	4875	-23.72	NO	-
2784	ZINC03857145	5482	-23.72	NO	-
2785	ZINC03867163	5730	-23.72	NO	-
2786	ZINC00778821	910	-23.71	NO	-
2787	ZINC01104206	1958	-23.71	NO	-
2788	ZINC01494050	2676	-23.71	NO	-
2789	ZINC02789692	3956	-23.71	NO	-
2790	ZINC03899381	5883	-23.71	NO	-
2791	ZINC00321799	192	-23.7	NO	-
2792	ZINC00529671	405	-23.7	NO	-
2793	ZINC01438264	2578	-23.7	NO	-
2794	ZINC02266114	3153	-23.7	NO	-
2795	ZINC02909773	4118	-23.7	NO	-
2796	ZINC03176702	4474	-23.7	NO	-
2797	ZINC03859049	5594	-23.7	NO	-
2798	ZINC04308468	6481	-23.7	NO	-
2799	ZINC00782909	926	-23.69	NO	-
2800	ZINC00828054	1051	-23.69	NO	-
2801	ZINC01077049	1879	-23.69	NO	-
2802	ZINC02788950	3953	-23.69	NO	-
2803	ZINC03858197	5546	-23.69	NO	-
2804	ZINC04169848	6362	-23.69	NO	-
2805	ZINC00666511	696	-23.68	NO	-
2806	ZINC00685820	753	-23.68	NO	-
2807	ZINC00984805	1577	-23.68	NO	-
2808	ZINC01441758	2601	-23.68	NO	-
2809	ZINC02197378	3019	-23.68	NO	-
2810	ZINC02197857	3020	-23.68	NO	-
2811	ZINC02642663	3618	-23.68	NO	-
2812	ZINC03050323	4440	-23.68	NO	-
2813	ZINC03815685	108	-23.68	YES	10
2814	ZINC03851389	5143	-23.68	NO	-
2815	ZINC03885569	5841	-23.68	NO	-
2816	ZINC00662983	689	-23.67	NO	-
2817	ZINC00915698	1332	-23.67	NO	-
2818	ZINC01101584	1950	-23.67	NO	-
2819	ZINC04358694	6527	-23.67	NO	-
2820	ZINC01211627	2313	-23.66	NO	-
2821	ZINC02319829	3198	-23.66	NO	-
2822	ZINC03482111	4861	-23.66	NO	-
2823	ZINC04477750	6722	-23.66	NO	-
2824	ZINC04511884	6752	-23.66	NO	-
2825	ZINC00846550	1096	-23.65	NO	-
2826	ZINC01094365	1937	-23.65	NO	-
2827	ZINC01510658	2745	-23.65	NO	-
2828	ZINC02783827	3944	-23.65	NO	-
2829	ZINC01037105	1717	-23.64	NO	-
2830	ZINC01056156	1787	-23.64	NO	-
2831	ZINC03025712	4398	-23.64	NO	-
2832	ZINC04114850	6280	-23.64	NO	-
2833	ZINC00148404	89	-23.63	NO	-
2834	ZINC00360604	220	-23.63	NO	-
2835	ZINC00614262	529	-23.63	NO	-
2836	ZINC01107242	1973	-23.63	NO	-
2837	ZINC01980395	2906	-23.63	NO	-
2838	ZINC02872246	4087	-23.63	NO	-
2839	ZINC00574029	454	-23.62	NO	-
2840	ZINC00414606	264	-23.61	NO	-
2841	ZINC00534079	420	-23.61	NO	-
2842	ZINC00536254	423	-23.61	NO	-
2843	ZINC01418480	2543	-23.61	NO	-
2844	ZINC02627666	3584	-23.61	NO	-
2845	ZINC03236168	4554	-23.61	NO	-
2846	ZINC04443564	6622	-23.61	NO	-
2847	ZINC01156437	2152	-23.6	NO	-
2848	ZINC01204186	2284	-23.6	NO	-
2849	ZINC03030177	4408	-23.6	NO	-
2850	ZINC03320283	4665	-23.6	NO	-
2851	ZINC03851798	5163	-23.6	NO	-
2852	ZINC01215073	2324	-23.59	NO	-
2853	ZINC02438375	3390	-23.59	NO	-
2854	ZINC03858001	5536	-23.58	NO	-
2855	ZINC00563120	448	-23.57	NO	-
2856	ZINC01043173	1746	-23.57	NO	-
2857	ZINC03326323	4671	-23.57	NO	-
2858	ZINC03849458	5080	-23.57	NO	-
2859	ZINC04061611	6234	-23.57	NO	-
2860	ZINC04088390	6253	-23.57	NO	-
2861	ZINC00873672	1191	-23.56	NO	-
2862	ZINC01386174	2469	-23.56	NO	-
2863	ZINC01441757	2599	-23.56	NO	-
2864	ZINC01924315	2867	-23.56	NO	-
2865	ZINC04223295	6382	-23.56	NO	-
2866	ZINC00051853	37	-23.55	NO	-
2867	ZINC01503545	2713	-23.55	NO	-
2868	ZINC01753249	2814	-23.55	NO	-
2869	ZINC03418791	4806	-23.55	NO	-
2870	ZINC04271803	6444	-23.55	NO	-
2871	ZINC00341049	207	-23.54	NO	-
2872	ZINC01191128	2257	-23.54	NO	-
2873	ZINC01399846	2496	-23.54	NO	-
2874	ZINC02400155	3319	-23.54	NO	-
2875	ZINC02741280	3904	-23.54	NO	-
2876	ZINC03868356	5815	-23.54	NO	-
2877	ZINC00273347	163	-23.53	NO	-
2878	ZINC00623238	536	-23.53	NO	-
2879	ZINC00934390	1434	-23.53	NO	-
2880	ZINC03857973	5532	-23.53	NO	-
2881	ZINC04595593	6761	-23.53	NO	-
2882	ZINC00682221	743	-23.52	NO	-
2883	ZINC00995161	1609	-23.52	NO	-
2884	ZINC01399845	2495	-23.52	NO	-
2885	ZINC01441567	2595	-23.52	NO	-
2886	ZINC03450052	4837	-23.52	NO	-
2887	ZINC03498720	4882	-23.52	NO	-
2888	ZINC04266342	6430	-23.52	NO	-
2889	ZINC04355349	6515	-23.52	NO	-
2890	ZINC01098301	1942	-23.51	NO	-
2891	ZINC00998722	1617	-23.5	NO	-
2892	ZINC01054799	1782	-23.5	NO	-
2893	ZINC01103823	1954	-23.5	NO	-
2894	ZINC02846494	4035	-23.5	NO	-
2895	ZINC03043451	4431	-23.5	NO	-
2896	ZINC03517103	4905	-23.5	NO	-
2897	ZINC03600644	4969	-23.5	NO	-
2898	ZINC03815763	3	-23.5	YES	1
2899	ZINC03815773	9	-23.5	YES	1
2900	ZINC01497193	2685	-23.49	NO	-
2901	ZINC01744551	2811	-23.49	NO	-
2902	ZINC02324593	3204	-23.49	NO	-
2903	ZINC03377109	4752	-23.49	NO	-
2904	ZINC04470231	6701	-23.49	NO	-
2905	ZINC01160497	2168	-23.48	NO	-
2906	ZINC01561287	2778	-23.48	NO	-
2907	ZINC03851572	5154	-23.48	NO	-
2908	ZINC04320291	6495	-23.48	NO	-
2909	ZINC00822536	1041	-23.47	NO	-
2910	ZINC02982552	4365	-23.47	NO	-
2911	ZINC03060327	4444	-23.47	NO	-
2912	ZINC03247156	4572	-23.47	NO	-
2913	ZINC03513717	4897	-23.47	NO	-
2914	ZINC03858485	5564	-23.47	NO	-
2915	ZINC04223700	6384	-23.47	NO	-
2916	ZINC01415881	2541	-23.46	NO	-
2917	ZINC03893148	5874	-23.46	NO	-
2918	ZINC04075768	6247	-23.46	NO	-
2919	ZINC04186957	6370	-23.46	NO	-
2920	ZINC00752647	866	-23.45	NO	-
2921	ZINC01301975	2410	-23.45	NO	-
2922	ZINC02642779	3619	-23.45	NO	-
2923	ZINC02919391	4245	-23.45	NO	-
2924	ZINC04001146	6104	-23.45	NO	-
2925	ZINC04033633	6198	-23.45	NO	-
2926	ZINC04443157	6608	-23.45	NO	-
2927	ZINC00623772	539	-23.44	NO	-
2928	ZINC00915696	1331	-23.44	NO	-
2929	ZINC02407696	3339	-23.44	NO	-
2930	ZINC02416775	3359	-23.44	NO	-
2931	ZINC02647047	3630	-23.44	NO	-
2932	ZINC03890722	5862	-23.44	NO	-
2933	ZINC03961480	5945	-23.44	NO	-
2934	ZINC00648297	660	-23.43	NO	-
2935	ZINC00753587	872	-23.43	NO	-
2936	ZINC00877876	1223	-23.43	NO	-
2937	ZINC01116187	2020	-23.43	NO	-
2938	ZINC01116244	2024	-23.43	NO	-
2939	ZINC01129282	2086	-23.43	NO	-
2940	ZINC01820156	2829	-23.43	NO	-
2941	ZINC02412351	3349	-23.43	NO	-
2942	ZINC02434210	3384	-23.43	NO	-
2943	ZINC03418151	4805	-23.43	NO	-
2944	ZINC00187505	104	-23.42	NO	-
2945	ZINC00250149	150	-23.42	NO	-
2946	ZINC00670617	707	-23.42	NO	-
2947	ZINC00820216	1038	-23.42	NO	-
2948	ZINC01079999	1894	-23.42	NO	-
2949	ZINC01382840	2461	-23.42	NO	-
2950	ZINC02375817	3300	-23.42	NO	-
2951	ZINC02914544	4140	-23.42	NO	-
2952	ZINC03995359	71	-23.42	YES	9
2953	ZINC00048925	35	-23.41	NO	-
2954	ZINC00356577	217	-23.41	NO	-
2955	ZINC00461938	365	-23.41	NO	-
2956	ZINC00803271	981	-23.41	NO	-
2957	ZINC00849424	1105	-23.41	NO	-
2958	ZINC02820492	4022	-23.41	NO	-
2959	ZINC02965570	4330	-23.41	NO	-
2960	ZINC03282807	4620	-23.41	NO	-
2961	ZINC03794511	78	-23.41	YES	9
2962	ZINC01125703	2067	-23.4	NO	-
2963	ZINC01140489	2121	-23.4	NO	-
2964	ZINC02593888	3537	-23.4	NO	-
2965	ZINC03557853	4938	-23.4	NO	-
2966	ZINC03854359	5370	-23.4	NO	-
2967	ZINC03859732	5635	-23.4	NO	-
2968	ZINC01152155	2138	-23.39	NO	-
2969	ZINC02002200	2933	-23.39	NO	-
2970	ZINC03582289	4955	-23.39	NO	-
2971	ZINC03662600	5023	-23.39	NO	-
2972	ZINC04129901	6303	-23.39	NO	-
2973	ZINC04281599	6452	-23.39	NO	-
2974	ZINC04356388	6516	-23.39	NO	-
2975	ZINC00735009	859	-23.38	NO	-
2976	ZINC02005456	2934	-23.38	NO	-
2977	ZINC03853121	5260	-23.38	NO	-
2978	ZINC00422871	297	-23.37	NO	-
2979	ZINC00919439	1392	-23.37	NO	-
2980	ZINC01200403	2276	-23.37	NO	-
2981	ZINC03401977	4782	-23.37	NO	-
2982	ZINC04468665	6686	-23.37	NO	-
2983	ZINC00918492	1366	-23.36	NO	-
2984	ZINC02112980	2978	-23.36	NO	-
2985	ZINC03189744	4497	-23.36	NO	-
2986	ZINC00780403	915	-23.35	NO	-
2987	ZINC02236398	3119	-23.35	NO	-
2988	ZINC02750117	3915	-23.35	NO	-
2989	ZINC00595551	497	-23.34	NO	-
2990	ZINC00818335	1026	-23.34	NO	-
2991	ZINC00955622	1527	-23.34	NO	-
2992	ZINC03225664	4537	-23.34	NO	-
2993	ZINC00773405	897	-23.33	NO	-
2994	ZINC01386172	2467	-23.33	NO	-
2995	ZINC02229094	3098	-23.33	NO	-
2996	ZINC03852996	5240	-23.33	NO	-
2997	ZINC00229712	143	-23.32	NO	-
2998	ZINC03856100	5461	-23.32	NO	-
2999	ZINC03885580	5844	-23.32	NO	-
3000	ZINC01243741	2365	-23.31	NO	-
3001	ZINC01254927	2381	-23.31	NO	-
3002	ZINC01415857	2537	-23.31	NO	-
3003	ZINC02624432	3574	-23.31	NO	-
3004	ZINC02802736	3993	-23.31	NO	-
3005	ZINC02914536	4138	-23.31	NO	-
3006	ZINC03362836	4734	-23.31	NO	-
3007	ZINC00684910	749	-23.3	NO	-
3008	ZINC00752639	865	-23.3	NO	-
3009	ZINC02201351	3033	-23.3	NO	-
3010	ZINC00887730	1279	-23.29	NO	-
3011	ZINC00919655	1410	-23.29	NO	-
3012	ZINC02200497	3028	-23.29	NO	-
3013	ZINC03975048	6020	-23.29	NO	-
3014	ZINC04470440	6712	-23.29	NO	-
3015	ZINC00672744	715	-23.28	NO	-
3016	ZINC02296195	3177	-23.28	NO	-
3017	ZINC02794158	3967	-23.28	NO	-
3018	ZINC00919657	1411	-23.27	NO	-
3019	ZINC01046646	1754	-23.27	NO	-
3020	ZINC03854792	5408	-23.27	NO	-
3021	ZINC03857747	5511	-23.27	NO	-
3022	ZINC04457165	6627	-23.27	NO	-
3023	ZINC00818326	1023	-23.26	NO	-
3024	ZINC01034831	1705	-23.26	NO	-
3025	ZINC02915379	4172	-23.26	NO	-
3026	ZINC00684909	748	-23.25	NO	-
3027	ZINC00693018	767	-23.25	NO	-
3028	ZINC01446017	2613	-23.25	NO	-
3029	ZINC00321916	197	-23.24	NO	-
3030	ZINC00738259	860	-23.24	NO	-
3031	ZINC01043469	1748	-23.24	NO	-
3032	ZINC02456085	3427	-23.24	NO	-
3033	ZINC02871747	4086	-23.24	NO	-
3034	ZINC00429799	332	-23.23	NO	-
3035	ZINC00905715	1316	-23.23	NO	-
3036	ZINC03516693	4903	-23.23	NO	-
3037	ZINC03977701	6029	-23.23	NO	-
3038	ZINC01116239	2021	-23.22	NO	-
3039	ZINC02402547	3322	-23.22	NO	-
3040	ZINC02406641	3336	-23.22	NO	-
3041	ZINC03131365	4460	-23.22	NO	-
3042	ZINC03174740	4471	-23.22	NO	-
3043	ZINC03252730	4585	-23.22	NO	-
3044	ZINC03854276	5352	-23.22	NO	-
3045	ZINC00321735	187	-23.21	NO	-
3046	ZINC02658502	3645	-23.21	NO	-
3047	ZINC02858641	4056	-23.21	NO	-
3048	ZINC03366583	4742	-23.21	NO	-
3049	ZINC03522950	4917	-23.21	NO	-
3050	ZINC04223129	6380	-23.21	NO	-
3051	ZINC01158132	2160	-23.2	NO	-
3052	ZINC01226656	2339	-23.2	NO	-
3053	ZINC01330015	2432	-23.2	NO	-
3054	ZINC04107409	6268	-23.2	NO	-
3055	ZINC00124860	78	-23.19	NO	-
3056	ZINC00633374	581	-23.19	NO	-
3057	ZINC01115038	2013	-23.19	NO	-
3058	ZINC01924426	2870	-23.19	NO	-
3059	ZINC02423008	3366	-23.19	NO	-
3060	ZINC04308418	6479	-23.19	NO	-
3061	ZINC00562783	444	-23.18	NO	-
3062	ZINC00721124	832	-23.18	NO	-
3063	ZINC01440876	2589	-23.18	NO	-
3064	ZINC03055670	4442	-23.18	NO	-
3065	ZINC04462930	6636	-23.18	NO	-
3066	ZINC00289536	166	-23.17	NO	-
3067	ZINC01498822	2696	-23.17	NO	-
3068	ZINC03030978	4410	-23.17	NO	-
3069	ZINC03334459	4676	-23.17	NO	-
3070	ZINC00232803	145	-23.16	NO	-
3071	ZINC00756717	888	-23.16	NO	-
3072	ZINC00915700	1333	-23.16	NO	-
3073	ZINC00095748	59	-23.15	NO	-
3074	ZINC01031574	1691	-23.15	NO	-
3075	ZINC01114511	2004	-23.15	NO	-
3076	ZINC01180585	2224	-23.15	NO	-
3077	ZINC02851878	4044	-23.15	NO	-
3078	ZINC00247382	149	-23.14	NO	-
3079	ZINC00983418	1574	-23.14	NO	-
3080	ZINC01980396	2907	-23.14	NO	-
3081	ZINC02114322	2980	-23.14	NO	-
3082	ZINC03300386	4644	-23.14	NO	-
3083	ZINC03356527	4720	-23.14	NO	-
3084	ZINC03357307	4723	-23.14	NO	-
3085	ZINC03890270	5860	-23.14	NO	-
3086	ZINC00111716	74	-23.13	NO	-
3087	ZINC00422847	295	-23.13	NO	-
3088	ZINC02725790	3889	-23.13	NO	-
3089	ZINC03349987	4706	-23.13	NO	-
3090	ZINC04070526	6242	-23.13	NO	-
3091	ZINC00060171	40	-23.12	NO	-
3092	ZINC00263783	158	-23.12	NO	-
3093	ZINC00672068	710	-23.12	NO	-
3094	ZINC00832885	1068	-23.12	NO	-
3095	ZINC01387351	2474	-23.12	NO	-
3096	ZINC01427142	2560	-23.12	NO	-
3097	ZINC01437060	2573	-23.12	NO	-
3098	ZINC02652436	3636	-23.12	NO	-
3099	ZINC02836890	4032	-23.12	NO	-
3100	ZINC03391775	4764	-23.12	NO	-
3101	ZINC00501420	388	-23.11	NO	-
3102	ZINC00671633	709	-23.11	NO	-
3103	ZINC01059823	1804	-23.11	NO	-
3104	ZINC01456430	2618	-23.11	NO	-
3105	ZINC03235223	4547	-23.11	NO	-
3106	ZINC03308837	4656	-23.11	NO	-
3107	ZINC04033146	6187	-23.11	NO	-
3108	ZINC04264160	6427	-23.11	NO	-
3109	ZINC00068524	52	-23.1	NO	-
3110	ZINC00567874	452	-23.1	NO	-
3111	ZINC00624025	543	-23.1	NO	-
3112	ZINC00885951	1265	-23.1	NO	-
3113	ZINC00919674	1415	-23.1	NO	-
3114	ZINC02229326	3099	-23.1	NO	-
3115	ZINC02404098	3328	-23.1	NO	-
3116	ZINC03960476	5944	-23.1	NO	-
3117	ZINC00945458	1489	-23.09	NO	-
3118	ZINC01063888	1823	-23.08	NO	-
3119	ZINC02621628	3563	-23.08	NO	-
3120	ZINC02624431	3573	-23.08	NO	-
3121	ZINC02997877	4375	-23.08	NO	-
3122	ZINC03854029	5339	-23.08	NO	-
3123	ZINC03859803	5638	-23.08	NO	-
3124	ZINC02367308	3293	-23.07	NO	-
3125	ZINC03300377	4643	-23.07	NO	-
3126	ZINC03817896	5053	-23.07	NO	-
3127	ZINC04111522	6277	-23.07	NO	-
3128	ZINC00807871	998	-23.06	NO	-
3129	ZINC00878164	1236	-23.06	NO	-
3130	ZINC01388831	2478	-23.06	NO	-
3131	ZINC03418130	4801	-23.06	NO	-
3132	ZINC03438689	4829	-23.06	NO	-
3133	ZINC03853067	5245	-23.06	NO	-
3134	ZINC03859863	5648	-23.06	NO	-
3135	ZINC03897967	5877	-23.06	NO	-
3136	ZINC00064694	45	-23.05	NO	-
3137	ZINC00256269	153	-23.05	NO	-
3138	ZINC00784648	935	-23.05	NO	-
3139	ZINC01084764	1905	-23.05	NO	-
3140	ZINC01980377	2904	-23.05	NO	-
3141	ZINC02561994	3528	-23.05	NO	-
3142	ZINC02708025	3686	-23.05	NO	-
3143	ZINC02926832	4254	-23.05	NO	-
3144	ZINC03008147	4381	-23.05	NO	-
3145	ZINC03853682	5312	-23.05	NO	-
3146	ZINC03912255	5917	-23.05	NO	-
3147	ZINC00321806	195	-23.04	NO	-
3148	ZINC00672070	711	-23.04	NO	-
3149	ZINC01206883	2289	-23.04	NO	-
3150	ZINC03850171	5094	-23.04	NO	-
3151	ZINC03859845	5644	-23.04	NO	-
3152	ZINC03867937	5800	-23.04	NO	-
3153	ZINC00170904	94	-23.03	NO	-
3154	ZINC00422832	292	-23.03	NO	-
3155	ZINC01156835	2155	-23.03	NO	-
3156	ZINC01240848	2358	-23.03	NO	-
3157	ZINC02590564	3533	-23.03	NO	-
3158	ZINC02857980	4055	-23.03	NO	-
3159	ZINC03867085	5721	-23.03	NO	-
3160	ZINC04033770	6209	-23.03	NO	-
3161	ZINC00007453	107	-23.02	YES	10
3162	ZINC01088554	1915	-23.02	NO	-
3163	ZINC01826610	2830	-23.02	NO	-
3164	ZINC01961446	2899	-23.02	NO	-
3165	ZINC02873803	4094	-23.02	NO	-
3166	ZINC03977700	6028	-23.02	NO	-
3167	ZINC04470398	6708	-23.02	NO	-
3168	ZINC00073314	55	-23.01	NO	-
3169	ZINC02854575	4047	-23.01	NO	-
3170	ZINC00695923	773	-23.0	NO	-
3171	ZINC01386190	2471	-23.0	NO	-
3172	ZINC00905714	1315	-22.99	NO	-
3173	ZINC02977641	4349	-22.99	NO	-
3174	ZINC03815758	87	-22.99	YES	9
3175	ZINC04332284	6500	-22.99	NO	-
3176	ZINC00877429	1213	-22.98	NO	-
3177	ZINC01122068	2052	-22.98	NO	-
3178	ZINC01177618	2210	-22.98	NO	-
3179	ZINC01415872	2539	-22.98	NO	-
3180	ZINC02218800	3063	-22.98	NO	-
3181	ZINC02976023	4346	-22.98	NO	-
3182	ZINC02292565	3173	-22.97	NO	-
3183	ZINC00905723	1317	-22.96	NO	-
3184	ZINC03131364	4459	-22.96	NO	-
3185	ZINC00955594	1525	-22.95	NO	-
3186	ZINC01094442	1938	-22.95	NO	-
3187	ZINC01502403	2706	-22.95	NO	-
3188	ZINC03351138	4708	-22.95	NO	-
3189	ZINC04617911	84	-22.95	YES	9
3190	ZINC00679750	735	-22.94	NO	-
3191	ZINC01980523	2912	-22.94	NO	-
3192	ZINC02722942	3809	-22.94	NO	-
3193	ZINC02861711	4072	-22.94	NO	-
3194	ZINC00259357	155	-22.93	NO	-
3195	ZINC00940456	1463	-22.93	NO	-
3196	ZINC02926839	4255	-22.93	NO	-
3197	ZINC04001065	6097	-22.93	NO	-
3198	ZINC04241834	6404	-22.93	NO	-
3199	ZINC04381440	6556	-22.93	NO	-
3200	ZINC02311558	3189	-22.92	NO	-
3201	ZINC02765610	3931	-22.92	NO	-
3202	ZINC01900141	2857	-22.91	NO	-
3203	ZINC02447662	3411	-22.91	NO	-
3204	ZINC02488516	3479	-22.91	NO	-
3205	ZINC02643481	3625	-22.91	NO	-
3206	ZINC03858600	5576	-22.91	NO	-
3207	ZINC00557883	442	-22.9	NO	-
3208	ZINC01209091	2301	-22.9	NO	-
3209	ZINC01938090	2892	-22.9	NO	-
3210	ZINC02549965	3524	-22.9	NO	-
3211	ZINC03853130	5261	-22.9	NO	-
3212	ZINC03853707	5314	-22.9	NO	-
3213	ZINC03904609	5890	-22.9	NO	-
3214	ZINC01210625	2310	-22.89	NO	-
3215	ZINC00724736	843	-22.88	NO	-
3216	ZINC01156927	2157	-22.88	NO	-
3217	ZINC02449086	3413	-22.88	NO	-
3218	ZINC03866853	5702	-22.88	NO	-
3219	ZINC03867357	5764	-22.88	NO	-
3220	ZINC03980427	6031	-22.88	NO	-
3221	ZINC00226587	139	-22.87	NO	-
3222	ZINC00536442	424	-22.87	NO	-
3223	ZINC00614261	528	-22.87	NO	-
3224	ZINC01906903	2858	-22.87	NO	-
3225	ZINC02799395	3987	-22.87	NO	-
3226	ZINC03389363	4761	-22.87	NO	-
3227	ZINC00655236	674	-22.86	NO	-
3228	ZINC02184321	3014	-22.86	NO	-
3229	ZINC02327056	3213	-22.86	NO	-
3230	ZINC03853088	5251	-22.86	NO	-
3231	ZINC04266324	6429	-22.86	NO	-
3232	ZINC00367925	225	-22.85	NO	-
3233	ZINC00672752	716	-22.85	NO	-
3234	ZINC00865297	1151	-22.85	NO	-
3235	ZINC02859345	4060	-22.85	NO	-
3236	ZINC02914388	4130	-22.85	NO	-
3237	ZINC00805108	986	-22.84	NO	-
3238	ZINC00818336	1027	-22.84	NO	-
3239	ZINC01405014	2507	-22.84	NO	-
3240	ZINC02755576	3921	-22.84	NO	-
3241	ZINC00422872	298	-22.83	NO	-
3242	ZINC00677332	726	-22.83	NO	-
3243	ZINC01247062	2367	-22.83	NO	-
3244	ZINC02086822	2961	-22.83	NO	-
3245	ZINC02211311	3051	-22.83	NO	-
3246	ZINC02717804	3716	-22.83	NO	-
3247	ZINC02873728	4093	-22.83	NO	-
3248	ZINC03301267	4645	-22.83	NO	-
3249	ZINC00222506	134	-22.82	NO	-
3250	ZINC01961684	2901	-22.82	NO	-
3251	ZINC02233055	3110	-22.82	NO	-
3252	ZINC02919078	4233	-22.82	NO	-
3253	ZINC00940653	1466	-22.81	NO	-
3254	ZINC01330013	2431	-22.81	NO	-
3255	ZINC00952209	1510	-22.8	NO	-
3256	ZINC01407295	2522	-22.8	NO	-
3257	ZINC01865463	2840	-22.8	NO	-
3258	ZINC04223127	6379	-22.8	NO	-
3259	ZINC04441818	6598	-22.8	NO	-
3260	ZINC04627899	6773	-22.8	NO	-
3261	ZINC00223744	135	-22.79	NO	-
3262	ZINC00602269	114	-22.79	YES	12
3263	ZINC03077663	4449	-22.79	NO	-
3264	ZINC04403449	6573	-22.79	NO	-
3265	ZINC00028436	21	-22.78	NO	-
3266	ZINC00193870	108	-22.78	NO	-
3267	ZINC01079790	1889	-22.78	NO	-
3268	ZINC01404990	2506	-22.78	NO	-
3269	ZINC02283567	3165	-22.78	NO	-
3270	ZINC03100276	4453	-22.78	NO	-
3271	ZINC04149504	6314	-22.78	NO	-
3272	ZINC00533449	417	-22.77	NO	-
3273	ZINC02918106	4218	-22.77	NO	-
3274	ZINC04617915	85	-22.77	YES	9
3275	ZINC01400729	2503	-22.76	NO	-
3276	ZINC02696886	3666	-22.76	NO	-
3277	ZINC02717802	3712	-22.76	NO	-
3278	ZINC02911885	4121	-22.76	NO	-
3279	ZINC03594665	4967	-22.76	NO	-
3280	ZINC04461448	6633	-22.76	NO	-
3281	ZINC00918490	1365	-22.75	NO	-
3282	ZINC02706999	3683	-22.75	NO	-
3283	ZINC02798879	3985	-22.75	NO	-
3284	ZINC02909779	4119	-22.75	NO	-
3285	ZINC03840351	5072	-22.75	NO	-
3286	ZINC00877785	1220	-22.74	NO	-
3287	ZINC01497039	2682	-22.74	NO	-
3288	ZINC01508072	2723	-22.74	NO	-
3289	ZINC02827223	4027	-22.74	NO	-
3290	ZINC00189404	105	-22.73	NO	-
3291	ZINC00413701	263	-22.73	NO	-
3292	ZINC00680612	737	-22.73	NO	-
3293	ZINC00822101	1039	-22.73	NO	-
3294	ZINC02856874	4052	-22.73	NO	-
3295	ZINC03252733	4586	-22.73	NO	-
3296	ZINC03911631	5914	-22.73	NO	-
3297	ZINC04475438	6718	-22.73	NO	-
3298	ZINC01209000	2299	-22.72	NO	-
3299	ZINC03227180	4538	-22.72	NO	-
3300	ZINC04370827	6543	-22.72	NO	-
3301	ZINC02137023	2993	-22.71	NO	-
3302	ZINC02424076	3370	-22.71	NO	-
3303	ZINC02630197	3594	-22.71	NO	-
3304	ZINC00450521	352	-22.7	NO	-
3305	ZINC00882097	1242	-22.7	NO	-
3306	ZINC03815694	36	-22.7	YES	6
3307	ZINC03858002	5537	-22.7	NO	-
3308	ZINC03867262	5751	-22.7	NO	-
3309	ZINC04470106	6695	-22.7	NO	-
3310	ZINC00480046	385	-22.69	NO	-
3311	ZINC00774579	905	-22.69	NO	-
3312	ZINC01106045	1971	-22.69	NO	-
3313	ZINC01386180	2470	-22.69	NO	-
3314	ZINC00184338	103	-22.68	NO	-
3315	ZINC04229718	6398	-22.68	NO	-
3316	ZINC01087596	1913	-22.67	NO	-
3317	ZINC01412545	2529	-22.67	NO	-
3318	ZINC03223759	4536	-22.67	NO	-
3319	ZINC03592557	4962	-22.67	NO	-
3320	ZINC03867336	5761	-22.67	NO	-
3321	ZINC03907161	5898	-22.67	NO	-
3322	ZINC02488017	3476	-22.66	NO	-
3323	ZINC03833999	15	-22.66	YES	2
3324	ZINC04281803	6456	-22.66	NO	-
3325	ZINC01084292	1904	-22.65	NO	-
3326	ZINC02620440	3556	-22.65	NO	-
3327	ZINC04465228	6662	-22.65	NO	-
3328	ZINC00841579	1088	-22.64	NO	-
3329	ZINC00954859	1521	-22.64	NO	-
3330	ZINC01020466	1663	-22.64	NO	-
3331	ZINC01079823	1890	-22.64	NO	-
3332	ZINC02698644	3669	-22.64	NO	-
3333	ZINC02878215	4100	-22.64	NO	-
3334	ZINC03991623	6069	-22.64	NO	-
3335	ZINC04033706	6201	-22.64	NO	-
3336	ZINC00321912	196	-22.63	NO	-
3337	ZINC00609729	521	-22.63	NO	-
3338	ZINC00840297	1083	-22.63	NO	-
3339	ZINC00958085	1547	-22.63	NO	-
3340	ZINC02627667	3585	-22.63	NO	-
3341	ZINC02998378	4376	-22.63	NO	-
3342	ZINC03132963	4462	-22.63	NO	-
3343	ZINC04033773	6211	-22.63	NO	-
3344	ZINC00854997	1121	-22.62	NO	-
3345	ZINC01068285	1835	-22.62	NO	-
3346	ZINC02953658	4313	-22.62	NO	-
3347	ZINC00374699	231	-22.61	NO	-
3348	ZINC01104473	1964	-22.61	NO	-
3349	ZINC04224231	6392	-22.61	NO	-
3350	ZINC00919431	1388	-22.6	NO	-
3351	ZINC03495669	4876	-22.6	NO	-
3352	ZINC04374633	6546	-22.6	NO	-
3353	ZINC01163047	2172	-22.59	NO	-
3354	ZINC02419847	3365	-22.59	NO	-
3355	ZINC04346989	6508	-22.59	NO	-
3356	ZINC04437769	6593	-22.59	NO	-
3357	ZINC00795841	961	-22.58	NO	-
3358	ZINC01039985	1722	-22.58	NO	-
3359	ZINC03418144	4802	-22.58	NO	-
3360	ZINC03582175	4951	-22.58	NO	-
3361	ZINC03912252	5916	-22.58	NO	-
3362	ZINC01502503	2709	-22.57	NO	-
3363	ZINC02918169	4223	-22.57	NO	-
3364	ZINC03234357	4545	-22.57	NO	-
3365	ZINC00425042	305	-22.56	NO	-
3366	ZINC02236391	3118	-22.56	NO	-
3367	ZINC02371326	3295	-22.56	NO	-
3368	ZINC03855104	5432	-22.56	NO	-
3369	ZINC04001061	6095	-22.56	NO	-
3370	ZINC00097934	62	-22.55	NO	-
3371	ZINC02137021	2992	-22.55	NO	-
3372	ZINC04001147	6105	-22.55	NO	-
3373	ZINC04479457	6723	-22.55	NO	-
3374	ZINC00229608	141	-22.54	NO	-
3375	ZINC02909611	4117	-22.54	NO	-
3376	ZINC04156217	6323	-22.54	NO	-
3377	ZINC01166048	2178	-22.53	NO	-
3378	ZINC02917427	4204	-22.53	NO	-
3379	ZINC01487786	2658	-22.52	NO	-
3380	ZINC03491176	4873	-22.52	NO	-
3381	ZINC03868388	5817	-22.52	NO	-
3382	ZINC00386498	235	-22.51	NO	-
3383	ZINC00623230	535	-22.51	NO	-
3384	ZINC00970895	1556	-22.51	NO	-
3385	ZINC01384129	2462	-22.51	NO	-
3386	ZINC03362833	4733	-22.51	NO	-
3387	ZINC03606020	4979	-22.51	NO	-
3388	ZINC03854381	5377	-22.51	NO	-
3389	ZINC03860077	5672	-22.51	NO	-
3390	ZINC01050103	1772	-22.5	NO	-
3391	ZINC01116433	2025	-22.5	NO	-
3392	ZINC02465424	3444	-22.5	NO	-
3393	ZINC03625374	4995	-22.5	NO	-
3394	ZINC04374713	6549	-22.5	NO	-
3395	ZINC04392327	6570	-22.5	NO	-
3396	ZINC00038066	28	-22.49	NO	-
3397	ZINC00341054	208	-22.49	NO	-
3398	ZINC00877903	1230	-22.49	NO	-
3399	ZINC03209318	4516	-22.49	NO	-
3400	ZINC03856134	5466	-22.49	NO	-
3401	ZINC04001251	6111	-22.49	NO	-
3402	ZINC02200899	3030	-22.48	NO	-
3403	ZINC00345003	212	-22.47	NO	-
3404	ZINC00594130	492	-22.47	NO	-
3405	ZINC01644497	2792	-22.47	NO	-
3406	ZINC01889903	2851	-22.47	NO	-
3407	ZINC04169847	6360	-22.47	NO	-
3408	ZINC00530334	407	-22.46	NO	-
3409	ZINC00727188	847	-22.46	NO	-
3410	ZINC00940686	1470	-22.46	NO	-
3411	ZINC01070680	1849	-22.46	NO	-
3412	ZINC01093055	1935	-22.46	NO	-
3413	ZINC01454328	2616	-22.46	NO	-
3414	ZINC02212519	3054	-22.46	NO	-
3415	ZINC02408546	3343	-22.46	NO	-
3416	ZINC02999285	4378	-22.46	NO	-
3417	ZINC00612022	524	-22.45	NO	-
3418	ZINC00704361	790	-22.45	NO	-
3419	ZINC01109807	1983	-22.45	NO	-
3420	ZINC01118468	2035	-22.45	NO	-
3421	ZINC01332986	2436	-22.45	NO	-
3422	ZINC01440538	2585	-22.45	NO	-
3423	ZINC04224144	6388	-22.45	NO	-
3424	ZINC04419319	6585	-22.45	NO	-
3425	ZINC00003559	1	-22.44	NO	-
3426	ZINC00936558	1439	-22.44	NO	-
3427	ZINC01608409	2786	-22.44	NO	-
3428	ZINC03849588	5082	-22.44	NO	-
3429	ZINC00905519	1301	-22.43	NO	-
3430	ZINC02226490	3080	-22.43	NO	-
3431	ZINC01020508	1664	-22.42	NO	-
3432	ZINC02112772	2976	-22.42	NO	-
3433	ZINC02216190	3058	-22.42	NO	-
3434	ZINC02440539	3395	-22.42	NO	-
3435	ZINC02860649	4068	-22.42	NO	-
3436	ZINC02866780	4077	-22.42	NO	-
3437	ZINC02918094	4215	-22.42	NO	-
3438	ZINC03867714	5797	-22.42	NO	-
3439	ZINC04001175	6107	-22.42	NO	-
3440	ZINC04464525	6650	-22.42	NO	-
3441	ZINC02365473	3290	-22.41	NO	-
3442	ZINC04374637	6547	-22.41	NO	-
3443	ZINC00449678	351	-22.4	NO	-
3444	ZINC00803084	976	-22.4	NO	-
3445	ZINC01216622	2325	-22.4	NO	-
3446	ZINC03815752	51	-22.4	YES	9
3447	ZINC00681778	741	-22.39	NO	-
3448	ZINC01119760	2040	-22.39	NO	-
3449	ZINC03030181	4409	-22.39	NO	-
3450	ZINC00147475	87	-22.38	NO	-
3451	ZINC00411173	250	-22.38	NO	-
3452	ZINC01399847	2497	-22.38	NO	-
3453	ZINC01837100	2835	-22.38	NO	-
3454	ZINC02919081	4235	-22.38	NO	-
3455	ZINC03207923	4515	-22.38	NO	-
3456	ZINC03857638	5503	-22.38	NO	-
3457	ZINC03857974	5533	-22.38	NO	-
3458	ZINC03858729	5579	-22.38	NO	-
3459	ZINC04004712	6125	-22.38	NO	-
3460	ZINC03519341	4914	-22.37	NO	-
3461	ZINC00169973	93	-22.36	NO	-
3462	ZINC01032065	1692	-22.36	NO	-
3463	ZINC01066010	1829	-22.36	NO	-
3464	ZINC01117226	2032	-22.36	NO	-
3465	ZINC02313434	3192	-22.36	NO	-
3466	ZINC03018679	4393	-22.36	NO	-
3467	ZINC00412464	258	-22.35	NO	-
3468	ZINC02619662	3547	-22.35	NO	-
3469	ZINC02937499	4260	-22.35	NO	-
3470	ZINC03325139	4668	-22.35	NO	-
3471	ZINC00387070	239	-22.34	NO	-
3472	ZINC00727186	846	-22.34	NO	-
3473	ZINC01390121	2482	-22.34	NO	-
3474	ZINC00360424	219	-22.33	NO	-
3475	ZINC01176891	2207	-22.33	NO	-
3476	ZINC00640050	616	-22.32	NO	-
3477	ZINC01438265	2579	-22.32	NO	-
3478	ZINC03366580	4741	-22.32	NO	-
3479	ZINC00920499	1420	-22.31	NO	-
3480	ZINC01502404	2707	-22.31	NO	-
3481	ZINC03452880	4842	-22.31	NO	-
3482	ZINC04033634	6199	-22.31	NO	-
3483	ZINC00609269	517	-22.3	NO	-
3484	ZINC01311425	2413	-22.3	NO	-
3485	ZINC00722847	836	-22.29	NO	-
3486	ZINC04129648	6294	-22.29	NO	-
3487	ZINC04633710	6777	-22.29	NO	-
3488	ZINC00679001	733	-22.28	NO	-
3489	ZINC01441761	2603	-22.28	NO	-
3490	ZINC02916250	4187	-22.28	NO	-
3491	ZINC02931513	4257	-22.28	NO	-
3492	ZINC03970032	5986	-22.28	NO	-
3493	ZINC04001042	6094	-22.28	NO	-
3494	ZINC04249088	6414	-22.28	NO	-
3495	ZINC01157936	2159	-22.27	NO	-
3496	ZINC01163400	2173	-22.27	NO	-
3497	ZINC03231065	4542	-22.27	NO	-
3498	ZINC03849619	5083	-22.27	NO	-
3499	ZINC04470067	6692	-22.27	NO	-
3500	ZINC01233311	2352	-22.26	NO	-
3501	ZINC00723270	838	-22.25	NO	-
3502	ZINC02622415	3564	-22.24	NO	-
3503	ZINC00815344	1014	-22.23	NO	-
3504	ZINC00957885	1546	-22.23	NO	-
3505	ZINC01030784	1689	-22.23	NO	-
3506	ZINC01049881	1769	-22.23	NO	-
3507	ZINC03188115	4494	-22.23	NO	-
3508	ZINC04617912	74	-22.23	YES	9
3509	ZINC03815776	68	-22.22	YES	9
3510	ZINC04059434	6230	-22.22	NO	-
3511	ZINC04470776	6714	-22.22	NO	-
3512	ZINC00855247	1122	-22.21	NO	-
3513	ZINC03816334	5049	-22.21	NO	-
3514	ZINC04156760	6326	-22.21	NO	-
3515	ZINC04457261	6628	-22.21	NO	-
3516	ZINC01053467	1778	-22.2	NO	-
3517	ZINC01087398	1912	-22.2	NO	-
3518	ZINC01128496	2081	-22.2	NO	-
3519	ZINC01152153	2137	-22.2	NO	-
3520	ZINC02365470	3289	-22.2	NO	-
3521	ZINC03659828	5016	-22.2	NO	-
3522	ZINC03815771	47	-22.2	YES	9
3523	ZINC03867196	5735	-22.2	NO	-
3524	ZINC00638115	613	-22.19	NO	-
3525	ZINC02877834	4099	-22.19	NO	-
3526	ZINC00712857	813	-22.18	NO	-
3527	ZINC00892051	1282	-22.18	NO	-
3528	ZINC01090892	1929	-22.18	NO	-
3529	ZINC00837959	1077	-22.17	NO	-
3530	ZINC01113009	1994	-22.17	NO	-
3531	ZINC01371031	2456	-22.17	NO	-
3532	ZINC02347533	3249	-22.17	NO	-
3533	ZINC03513724	4899	-22.17	NO	-
3534	ZINC03859938	5657	-22.17	NO	-
3535	ZINC00035049	25	-22.16	NO	-
3536	ZINC01566728	2779	-22.16	NO	-
3537	ZINC03604565	4978	-22.16	NO	-
3538	ZINC03815710	95	-22.16	YES	9
3539	ZINC00413688	262	-22.15	NO	-
3540	ZINC00952202	1507	-22.15	NO	-
3541	ZINC01116242	2023	-22.15	NO	-
3542	ZINC03821151	5070	-22.15	NO	-
3543	ZINC03853094	5253	-22.15	NO	-
3544	ZINC01019090	1661	-22.14	NO	-
3545	ZINC01171490	2189	-22.14	NO	-
3546	ZINC03851638	5157	-22.14	NO	-
3547	ZINC01226706	2343	-22.13	NO	-
3548	ZINC01509713	2734	-22.13	NO	-
3549	ZINC03594143	4964	-22.13	NO	-
3550	ZINC03854378	5375	-22.13	NO	-
3551	ZINC03867472	5768	-22.13	NO	-
3552	ZINC01125202	2065	-22.12	NO	-
3553	ZINC00269522	160	-22.1	NO	-
3554	ZINC00682879	744	-22.1	NO	-
3555	ZINC00863666	1145	-22.1	NO	-
3556	ZINC02279012	3159	-22.1	NO	-
3557	ZINC02799173	3986	-22.1	NO	-
3558	ZINC02356690	3262	-22.09	NO	-
3559	ZINC03247779	4574	-22.09	NO	-
3560	ZINC04464538	6651	-22.09	NO	-
3561	ZINC00222187	130	-22.08	NO	-
3562	ZINC00686253	754	-22.08	NO	-
3563	ZINC00826018	1045	-22.08	NO	-
3564	ZINC01180123	2220	-22.08	NO	-
3565	ZINC03589583	4960	-22.08	NO	-
3566	ZINC00021916	14	-22.07	NO	-
3567	ZINC00702811	778	-22.07	NO	-
3568	ZINC00763025	892	-22.07	NO	-
3569	ZINC04308599	6482	-22.07	NO	-
3570	ZINC00566979	451	-22.06	NO	-
3571	ZINC01938232	2894	-22.06	NO	-
3572	ZINC04004533	6119	-22.06	NO	-
3573	ZINC00530910	411	-22.05	NO	-
3574	ZINC00796557	964	-22.05	NO	-
3575	ZINC03288587	4627	-22.05	NO	-
3576	ZINC00754028	876	-22.04	NO	-
3577	ZINC01001808	1629	-22.04	NO	-
3578	ZINC02451017	3415	-22.04	NO	-
3579	ZINC03236945	4558	-22.04	NO	-
3580	ZINC03432352	4817	-22.04	NO	-
3581	ZINC02305340	3179	-22.03	NO	-
3582	ZINC03815718	35	-22.03	YES	5
3583	ZINC03833998	23	-22.03	YES	2
3584	ZINC00596776	500	-22.02	NO	-
3585	ZINC00837622	1076	-22.02	NO	-
3586	ZINC02230751	3103	-22.02	NO	-
3587	ZINC01058615	1795	-22.01	NO	-
3588	ZINC02720906	3796	-22.01	NO	-
3589	ZINC02504261	3514	-22.0	NO	-
3590	ZINC03176697	4473	-22.0	NO	-
3591	ZINC03600826	4970	-22.0	NO	-
3592	ZINC03854548	5392	-22.0	NO	-
3593	ZINC03867076	5717	-22.0	NO	-
3594	ZINC00386508	236	-21.99	NO	-
3595	ZINC00834609	1071	-21.99	NO	-
3596	ZINC01889888	2849	-21.99	NO	-
3597	ZINC02972103	4340	-21.99	NO	-
3598	ZINC00930740	1431	-21.98	NO	-
3599	ZINC00989541	1582	-21.98	NO	-
3600	ZINC01000648	1622	-21.98	NO	-
3601	ZINC02306644	3180	-21.98	NO	-
3602	ZINC03850667	5108	-21.98	NO	-
3603	ZINC04004675	6123	-21.98	NO	-
3604	ZINC00189405	106	-21.97	NO	-
3605	ZINC01440798	2586	-21.97	NO	-
3606	ZINC01441206	2593	-21.97	NO	-
3607	ZINC01454340	2617	-21.97	NO	-
3608	ZINC02917673	4207	-21.97	NO	-
3609	ZINC04173850	6367	-21.97	NO	-
3610	ZINC04224081	6386	-21.97	NO	-
3611	ZINC04275417	6447	-21.97	NO	-
3612	ZINC04362934	6532	-21.97	NO	-
3613	ZINC00784001	932	-21.96	NO	-
3614	ZINC01184412	2243	-21.96	NO	-
3615	ZINC01185989	2249	-21.96	NO	-
3616	ZINC03866949	5711	-21.96	NO	-
3617	ZINC03968892	5957	-21.96	NO	-
3618	ZINC00321918	199	-21.95	NO	-
3619	ZINC00656804	684	-21.95	NO	-
3620	ZINC00727262	848	-21.95	NO	-
3621	ZINC00816738	1022	-21.95	NO	-
3622	ZINC01207897	2294	-21.95	NO	-
3623	ZINC01230787	2350	-21.95	NO	-
3624	ZINC01435816	2567	-21.95	NO	-
3625	ZINC02035173	2936	-21.95	NO	-
3626	ZINC00154470	90	-21.94	NO	-
3627	ZINC00936617	1441	-21.94	NO	-
3628	ZINC01114129	2001	-21.94	NO	-
3629	ZINC02215749	3057	-21.94	NO	-
3630	ZINC03858359	5551	-21.94	NO	-
3631	ZINC00585863	471	-21.93	NO	-
3632	ZINC00755694	884	-21.93	NO	-
3633	ZINC01386155	2465	-21.93	NO	-
3634	ZINC02225012	3078	-21.93	NO	-
3635	ZINC03237207	4561	-21.93	NO	-
3636	ZINC03834001	11	-21.93	YES	2
3637	ZINC04001085	6101	-21.93	NO	-
3638	ZINC00944356	1486	-21.92	NO	-
3639	ZINC00956206	1530	-21.92	NO	-
3640	ZINC01061862	1816	-21.92	NO	-
3641	ZINC01114737	2007	-21.92	NO	-
3642	ZINC02762354	3928	-21.92	NO	-
3643	ZINC03337334	4682	-21.92	NO	-
3644	ZINC02923359	4250	-21.91	NO	-
3645	ZINC03851870	5169	-21.91	NO	-
3646	ZINC03857798	5513	-21.91	NO	-
3647	ZINC00634482	589	-21.9	NO	-
3648	ZINC01069115	1839	-21.9	NO	-
3649	ZINC01092520	1933	-21.9	NO	-
3650	ZINC04512016	6754	-21.9	NO	-
3651	ZINC00408908	247	-21.89	NO	-
3652	ZINC00612826	525	-21.89	NO	-
3653	ZINC01226698	2341	-21.89	NO	-
3654	ZINC01235308	2354	-21.89	NO	-
3655	ZINC03854579	5398	-21.89	NO	-
3656	ZINC00716810	821	-21.88	NO	-
3657	ZINC00991383	1590	-21.88	NO	-
3658	ZINC01079316	1882	-21.88	NO	-
3659	ZINC00303172	175	-21.87	NO	-
3660	ZINC01118528	2036	-21.87	NO	-
3661	ZINC02333781	3223	-21.86	NO	-
3662	ZINC03176727	4482	-21.86	NO	-
3663	ZINC01025792	1671	-21.85	NO	-
3664	ZINC02283525	3164	-21.85	NO	-
3665	ZINC03857799	5514	-21.85	NO	-
3666	ZINC04004981	6129	-21.85	NO	-
3667	ZINC01079997	1892	-21.84	NO	-
3668	ZINC01426435	2556	-21.84	NO	-
3669	ZINC03815767	4	-21.84	YES	1
3670	ZINC01048165	1760	-21.83	NO	-
3671	ZINC01127912	2077	-21.83	NO	-
3672	ZINC01438262	2576	-21.83	NO	-
3673	ZINC02230857	3105	-21.83	NO	-
3674	ZINC02917165	4198	-21.83	NO	-
3675	ZINC00640114	617	-21.82	NO	-
3676	ZINC01126610	2074	-21.82	NO	-
3677	ZINC01230184	2349	-21.82	NO	-
3678	ZINC01037522	1718	-21.81	NO	-
3679	ZINC02914621	4146	-21.81	NO	-
3680	ZINC01871997	2844	-21.8	NO	-
3681	ZINC03409543	4785	-21.8	NO	-
3682	ZINC03867665	5786	-21.8	NO	-
3683	ZINC00178936	98	-21.79	NO	-
3684	ZINC02868743	4083	-21.79	NO	-
3685	ZINC02799595	3988	-21.78	NO	-
3686	ZINC03858041	5541	-21.78	NO	-
3687	ZINC04464416	6647	-21.77	NO	-
3688	ZINC00570338	453	-21.76	NO	-
3689	ZINC01986879	2919	-21.76	NO	-
3690	ZINC02341596	3236	-21.76	NO	-
3691	ZINC03815719	38	-21.76	YES	7
3692	ZINC03848973	5076	-21.76	NO	-
3693	ZINC04223878	6385	-21.76	NO	-
3694	ZINC04465402	6668	-21.76	NO	-
3695	ZINC00422833	293	-21.75	NO	-
3696	ZINC00995615	1612	-21.75	NO	-
3697	ZINC04005011	6131	-21.75	NO	-
3698	ZINC00848911	1102	-21.74	NO	-
3699	ZINC01040046	1726	-21.74	NO	-
3700	ZINC01980451	2910	-21.74	NO	-
3701	ZINC02794511	3969	-21.74	NO	-
3702	ZINC03235224	4548	-21.74	NO	-
3703	ZINC01079996	1891	-21.73	NO	-
3704	ZINC01988137	2931	-21.73	NO	-
3705	ZINC00422825	291	-21.72	NO	-
3706	ZINC01754173	2816	-21.72	NO	-
3707	ZINC00222294	133	-21.71	NO	-
3708	ZINC00626971	554	-21.71	NO	-
3709	ZINC01178512	2217	-21.71	NO	-
3710	ZINC02338233	3231	-21.71	NO	-
3711	ZINC02502470	3505	-21.71	NO	-
3712	ZINC03968931	5958	-21.71	NO	-
3713	ZINC04001005	6088	-21.71	NO	-
3714	ZINC03314416	4660	-21.7	NO	-
3715	ZINC04464163	6642	-21.69	NO	-
3716	ZINC03873582	5836	-21.68	NO	-
3717	ZINC00439295	343	-21.67	NO	-
3718	ZINC03834010	24	-21.67	YES	2
3719	ZINC03857856	5519	-21.67	NO	-
3720	ZINC04358649	6526	-21.67	NO	-
3721	ZINC00342521	210	-21.66	NO	-
3722	ZINC01743021	2810	-21.66	NO	-
3723	ZINC02914410	4132	-21.66	NO	-
3724	ZINC02926873	4256	-21.66	NO	-
3725	ZINC02971873	4338	-21.66	NO	-
3726	ZINC03561894	4944	-21.66	NO	-
3727	ZINC03592559	4963	-21.66	NO	-
3728	ZINC03859068	5597	-21.66	NO	-
3729	ZINC01044210	1752	-21.65	NO	-
3730	ZINC03815741	76	-21.65	YES	9
3731	ZINC03853605	5309	-21.65	NO	-
3732	ZINC03967669	5950	-21.65	NO	-
3733	ZINC00298344	173	-21.64	NO	-
3734	ZINC00381213	232	-21.64	NO	-
3735	ZINC01056165	1788	-21.64	NO	-
3736	ZINC01889910	2852	-21.64	NO	-
3737	ZINC02211340	3052	-21.64	NO	-
3738	ZINC02308790	3187	-21.64	NO	-
3739	ZINC00656799	683	-21.63	NO	-
3740	ZINC00693117	768	-21.63	NO	-
3741	ZINC03274433	4610	-21.63	NO	-
3742	ZINC04001156	6106	-21.63	NO	-
3743	ZINC00321925	200	-21.62	NO	-
3744	ZINC00374379	227	-21.62	NO	-
3745	ZINC00598855	502	-21.62	NO	-
3746	ZINC00905682	1306	-21.62	NO	-
3747	ZINC01210623	2309	-21.62	NO	-
3748	ZINC02738624	3902	-21.62	NO	-
3749	ZINC02915383	4174	-21.62	NO	-
3750	ZINC03178352	4486	-21.62	NO	-
3751	ZINC00623227	534	-21.61	NO	-
3752	ZINC00875073	1201	-21.61	NO	-
3753	ZINC02282214	3163	-21.61	NO	-
3754	ZINC02942680	4288	-21.61	NO	-
3755	ZINC03187140	4491	-21.61	NO	-
3756	ZINC00587186	472	-21.6	NO	-
3757	ZINC01169178	2183	-21.6	NO	-
3758	ZINC03816230	5048	-21.6	NO	-
3759	ZINC04240468	6400	-21.6	NO	-
3760	ZINC00724363	842	-21.59	NO	-
3761	ZINC03834016	14	-21.59	YES	2
3762	ZINC00905525	1303	-21.58	NO	-
3763	ZINC00917456	1343	-21.58	NO	-
3764	ZINC03176707	4478	-21.58	NO	-
3765	ZINC03622520	4989	-21.58	NO	-
3766	ZINC03850875	5116	-21.58	NO	-
3767	ZINC01034297	1704	-21.57	NO	-
3768	ZINC01980524	2913	-21.57	NO	-
3769	ZINC03455868	4850	-21.57	NO	-
3770	ZINC00684912	751	-21.56	NO	-
3771	ZINC00826719	1047	-21.56	NO	-
3772	ZINC00905683	1307	-21.56	NO	-
3773	ZINC00955621	1526	-21.56	NO	-
3774	ZINC01125706	2069	-21.56	NO	-
3775	ZINC01235306	2353	-21.56	NO	-
3776	ZINC00428318	326	-21.55	NO	-
3777	ZINC01180708	2225	-21.55	NO	-
3778	ZINC03853064	5244	-21.55	NO	-
3779	ZINC01281205	2393	-21.54	NO	-
3780	ZINC02218899	3064	-21.54	NO	-
3781	ZINC02884957	4108	-21.54	NO	-
3782	ZINC02962862	4329	-21.54	NO	-
3783	ZINC00310240	179	-21.53	NO	-
3784	ZINC00563962	449	-21.53	NO	-
3785	ZINC01062046	1818	-21.53	NO	-
3786	ZINC03971877	6011	-21.53	NO	-
3787	ZINC02961697	4328	-21.52	NO	-
3788	ZINC04360034	6529	-21.52	NO	-
3789	ZINC01152621	2142	-21.51	NO	-
3790	ZINC01415873	2540	-21.5	NO	-
3791	ZINC02062109	2945	-21.5	NO	-
3792	ZINC02667851	3656	-21.5	NO	-
3793	ZINC03852912	5236	-21.5	NO	-
3794	ZINC04304174	6474	-21.49	NO	-
3795	ZINC02203872	3037	-21.48	NO	-
3796	ZINC02234319	3114	-21.48	NO	-
3797	ZINC02725791	3890	-21.48	NO	-
3798	ZINC00862695	1141	-21.47	NO	-
3799	ZINC02852530	4045	-21.47	NO	-
3800	ZINC01037031	1715	-21.46	NO	-
3801	ZINC01142317	2123	-21.46	NO	-
3802	ZINC01254581	2380	-21.46	NO	-
3803	ZINC02973054	4342	-21.46	NO	-
3804	ZINC04470358	6705	-21.46	NO	-
3805	ZINC04503062	6749	-21.46	NO	-
3806	ZINC00422771	287	-21.45	NO	-
3807	ZINC01042164	1744	-21.45	NO	-
3808	ZINC04038723	6218	-21.45	NO	-
3809	ZINC04129651	6295	-21.45	NO	-
3810	ZINC01156324	2150	-21.44	NO	-
3811	ZINC02456081	3424	-21.44	NO	-
3812	ZINC02737680	3901	-21.44	NO	-
3813	ZINC03032931	4411	-21.44	NO	-
3814	ZINC03858042	5542	-21.44	NO	-
3815	ZINC04249043	6411	-21.44	NO	-
3816	ZINC04596593	6765	-21.44	NO	-
3817	ZINC01040130	1729	-21.43	NO	-
3818	ZINC01063655	1821	-21.42	NO	-
3819	ZINC03854274	5351	-21.42	NO	-
3820	ZINC03910014	5911	-21.42	NO	-
3821	ZINC00134344	84	-21.41	NO	-
3822	ZINC00780596	919	-21.41	NO	-
3823	ZINC00866704	1166	-21.41	NO	-
3824	ZINC03228727	4541	-21.41	NO	-
3825	ZINC03236946	4559	-21.41	NO	-
3826	ZINC03325142	4669	-21.41	NO	-
3827	ZINC04108177	6270	-21.41	NO	-
3828	ZINC01495142	2677	-21.4	NO	-
3829	ZINC02404619	3331	-21.4	NO	-
3830	ZINC00796555	963	-21.39	NO	-
3831	ZINC01099994	1944	-21.39	NO	-
3832	ZINC02982307	4360	-21.39	NO	-
3833	ZINC03854307	5364	-21.39	NO	-
3834	ZINC03859600	5620	-21.39	NO	-
3835	ZINC04617916	82	-21.39	YES	9
3836	ZINC03271957	4603	-21.38	NO	-
3837	ZINC01183416	2242	-21.37	NO	-
3838	ZINC01443120	2608	-21.37	NO	-
3839	ZINC02551621	3527	-21.37	NO	-
3840	ZINC03274431	4609	-21.36	NO	-
3841	ZINC03885579	5843	-21.36	NO	-
3842	ZINC03968417	5954	-21.36	NO	-
3843	ZINC04359395	6528	-21.36	NO	-
3844	ZINC01754175	2817	-21.35	NO	-
3845	ZINC02080321	2958	-21.35	NO	-
3846	ZINC02202034	3034	-21.35	NO	-
3847	ZINC02460031	3432	-21.35	NO	-
3848	ZINC00677810	728	-21.34	NO	-
3849	ZINC00930733	1429	-21.34	NO	-
3850	ZINC01079781	1886	-21.34	NO	-
3851	ZINC00312379	183	-21.33	NO	-
3852	ZINC00695925	774	-21.33	NO	-
3853	ZINC00803087	977	-21.33	NO	-
3854	ZINC00695922	772	-21.32	NO	-
3855	ZINC01090888	1927	-21.32	NO	-
3856	ZINC03263729	4598	-21.32	NO	-
3857	ZINC01175406	2194	-21.31	NO	-
3858	ZINC02728453	3893	-21.31	NO	-
3859	ZINC04149692	6315	-21.31	NO	-
3860	ZINC00633732	587	-21.3	NO	-
3861	ZINC00861986	1139	-21.3	NO	-
3862	ZINC03199199	4508	-21.29	NO	-
3863	ZINC03399571	4776	-21.29	NO	-
3864	ZINC00613016	526	-21.28	NO	-
3865	ZINC00919434	1389	-21.28	NO	-
3866	ZINC01442617	2606	-21.28	NO	-
3867	ZINC02433758	3383	-21.28	NO	-
3868	ZINC03815761	100	-21.28	YES	9
3869	ZINC03862466	5675	-21.28	NO	-
3870	ZINC00956660	1537	-21.27	NO	-
3871	ZINC03337612	4683	-21.27	NO	-
3872	ZINC03857522	5498	-21.27	NO	-
3873	ZINC04033722	6204	-21.27	NO	-
3874	ZINC01121395	2048	-21.26	NO	-
3875	ZINC01756057	2819	-21.26	NO	-
3876	ZINC04501939	6747	-21.26	NO	-
3877	ZINC00455772	361	-21.25	NO	-
3878	ZINC01164752	2175	-21.25	NO	-
3879	ZINC03867098	5725	-21.25	NO	-
3880	ZINC00635804	596	-21.24	NO	-
3881	ZINC01161597	2169	-21.24	NO	-
3882	ZINC00552432	440	-21.23	NO	-
3883	ZINC01415148	2536	-21.23	NO	-
3884	ZINC01427968	2561	-21.23	NO	-
3885	ZINC02248097	3138	-21.23	NO	-
3886	ZINC02464029	3443	-21.23	NO	-
3887	ZINC00132180	81	-21.22	NO	-
3888	ZINC00766026	893	-21.22	NO	-
3889	ZINC01405065	2510	-21.22	NO	-
3890	ZINC03279920	4614	-21.22	NO	-
3891	ZINC03854292	5359	-21.22	NO	-
3892	ZINC03971519	6004	-21.21	NO	-
3893	ZINC01080013	1896	-21.2	NO	-
3894	ZINC04304127	6472	-21.2	NO	-
3895	ZINC00589172	475	-21.19	NO	-
3896	ZINC03631066	4997	-21.19	NO	-
3897	ZINC04001176	6108	-21.19	NO	-
3898	ZINC00866691	1165	-21.18	NO	-
3899	ZINC01156864	2156	-21.18	NO	-
3900	ZINC00047131	33	-21.17	NO	-
3901	ZINC01090893	1930	-21.17	NO	-
3902	ZINC01273384	2390	-21.17	NO	-
3903	ZINC02212824	3056	-21.17	NO	-
3904	ZINC02218908	3065	-21.17	NO	-
3905	ZINC03582272	4953	-21.17	NO	-
3906	ZINC02867776	4081	-21.16	NO	-
3907	ZINC01498675	2695	-21.15	NO	-
3908	ZINC03363400	4735	-21.15	NO	-
3909	ZINC04001190	6110	-21.15	NO	-
3910	ZINC00691531	766	-21.14	NO	-
3911	ZINC01030649	1686	-21.14	NO	-
3912	ZINC01214858	2323	-21.14	NO	-
3913	ZINC02979779	4357	-21.14	NO	-
3914	ZINC00636126	601	-21.13	NO	-
3915	ZINC00684905	747	-21.13	NO	-
3916	ZINC02377628	3302	-21.13	NO	-
3917	ZINC03178351	4485	-21.13	NO	-
3918	ZINC03582193	4952	-21.13	NO	-
3919	ZINC03815699	32	-21.13	YES	3
3920	ZINC00134468	85	-21.12	NO	-
3921	ZINC01889772	2846	-21.12	NO	-
3922	ZINC02850905	4041	-21.12	NO	-
3923	ZINC00636084	600	-21.11	NO	-
3924	ZINC01121152	2047	-21.11	NO	-
3925	ZINC01226708	2344	-21.11	NO	-
3926	ZINC01117224	2031	-21.1	NO	-
3927	ZINC01181712	2229	-21.1	NO	-
3928	ZINC01386157	2466	-21.1	NO	-
3929	ZINC02914295	4123	-21.1	NO	-
3930	ZINC04511290	6751	-21.1	NO	-
3931	ZINC00452635	357	-21.09	NO	-
3932	ZINC00755210	883	-21.09	NO	-
3933	ZINC00815362	1016	-21.09	NO	-
3934	ZINC00940690	1473	-21.09	NO	-
3935	ZINC01104454	1960	-21.09	NO	-
3936	ZINC02877009	4098	-21.09	NO	-
3937	ZINC03495554	4874	-21.09	NO	-
3938	ZINC04053015	6223	-21.09	NO	-
3939	ZINC00712290	811	-21.08	NO	-
3940	ZINC02633764	3597	-21.08	NO	-
3941	ZINC03859084	5598	-21.08	NO	-
3942	ZINC04441535	6597	-21.08	NO	-
3943	ZINC02861997	4074	-21.07	NO	-
3944	ZINC03039898	4422	-21.07	NO	-
3945	ZINC00047132	34	-21.06	NO	-
3946	ZINC01124396	2062	-21.06	NO	-
3947	ZINC01980452	2911	-21.06	NO	-
3948	ZINC02702356	3679	-21.06	NO	-
3949	ZINC02858932	4058	-21.06	NO	-
3950	ZINC00321793	189	-21.05	NO	-
3951	ZINC01114740	2009	-21.05	NO	-
3952	ZINC00940688	1472	-21.04	NO	-
3953	ZINC01298782	2407	-21.04	NO	-
3954	ZINC01988100	2924	-21.03	NO	-
3955	ZINC00321800	193	-21.02	NO	-
3956	ZINC02374178	3298	-21.02	NO	-
3957	ZINC03176695	4472	-21.02	NO	-
3958	ZINC04034028	6214	-21.02	NO	-
3959	ZINC02947610	4295	-21.01	NO	-
3960	ZINC00532617	414	-21.0	NO	-
3961	ZINC02080323	2959	-21.0	NO	-
3962	ZINC04001062	6096	-21.0	NO	-
3963	ZINC02917377	4200	-20.99	NO	-
3964	ZINC03215474	4525	-20.99	NO	-
3965	ZINC00290115	167	-20.98	NO	-
3966	ZINC00387599	240	-20.98	NO	-
3967	ZINC01079998	1893	-20.98	NO	-
3968	ZINC02233058	3111	-20.98	NO	-
3969	ZINC02917675	4208	-20.98	NO	-
3970	ZINC03857497	5497	-20.98	NO	-
3971	ZINC00629686	572	-20.97	NO	-
3972	ZINC01938190	2893	-20.97	NO	-
3973	ZINC04304199	6475	-20.97	NO	-
3974	ZINC00058903	39	-20.96	NO	-
3975	ZINC00872422	1187	-20.96	NO	-
3976	ZINC03249270	4575	-20.96	NO	-
3977	ZINC04108458	6274	-20.96	NO	-
3978	ZINC04119093	6282	-20.96	NO	-
3979	ZINC03794516	72	-20.95	YES	9
3980	ZINC03857975	5534	-20.95	NO	-
3981	ZINC02635253	3602	-20.94	NO	-
3982	ZINC02804071	4001	-20.94	NO	-
3983	ZINC00594133	493	-20.93	NO	-
3984	ZINC02488514	3478	-20.93	NO	-
3985	ZINC03859195	5600	-20.93	NO	-
3986	ZINC01108337	1975	-20.92	NO	-
3987	ZINC03970412	5994	-20.92	NO	-
3988	ZINC00321790	188	-20.9	NO	-
3989	ZINC00452207	355	-20.9	NO	-
3990	ZINC00905526	1305	-20.9	NO	-
3991	ZINC01407294	2521	-20.9	NO	-
3992	ZINC04094420	6260	-20.9	NO	-
3993	ZINC04228373	6397	-20.9	NO	-
3994	ZINC01889768	2845	-20.89	NO	-
3995	ZINC02917381	4202	-20.89	NO	-
3996	ZINC04169839	6358	-20.89	NO	-
3997	ZINC00668940	702	-20.88	NO	-
3998	ZINC01218886	2330	-20.88	NO	-
3999	ZINC02627665	3583	-20.88	NO	-
4000	ZINC04292045	6463	-20.88	NO	-
4001	ZINC00007301	0	-20.87	YES	1
4002	ZINC00987528	1579	-20.87	NO	-
4003	ZINC03909954	5909	-20.87	NO	-
4004	ZINC04114636	6278	-20.87	NO	-
4005	ZINC04465213	6661	-20.87	NO	-
4006	ZINC00503861	392	-20.86	NO	-
4007	ZINC00843953	1094	-20.86	NO	-
4008	ZINC00918666	1378	-20.85	NO	-
4009	ZINC01182475	2231	-20.85	NO	-
4010	ZINC03854281	5354	-20.85	NO	-
4011	ZINC03262454	4594	-20.84	NO	-
4012	ZINC04617908	86	-20.84	YES	9
4013	ZINC01178163	2214	-20.83	NO	-
4014	ZINC03134752	4464	-20.83	NO	-
4015	ZINC01104205	1957	-20.82	NO	-
4016	ZINC00321917	198	-20.81	NO	-
4017	ZINC00439294	342	-20.81	NO	-
4018	ZINC01509552	2728	-20.81	NO	-
4019	ZINC03853765	5317	-20.81	NO	-
4020	ZINC00834966	1072	-20.8	NO	-
4021	ZINC01170518	2187	-20.8	NO	-
4022	ZINC01296878	2404	-20.8	NO	-
4023	ZINC02352828	3257	-20.8	NO	-
4024	ZINC03864174	5683	-20.8	NO	-
4025	ZINC00109657	70	-20.79	NO	-
4026	ZINC04108175	6269	-20.79	NO	-
4027	ZINC00940451	1460	-20.78	NO	-
4028	ZINC02873726	4091	-20.78	NO	-
4029	ZINC01036815	1713	-20.77	NO	-
4030	ZINC01114961	2012	-20.77	NO	-
4031	ZINC02229728	3101	-20.77	NO	-
4032	ZINC04004568	6121	-20.77	NO	-
4033	ZINC01426486	2558	-20.76	NO	-
4034	ZINC03029412	4407	-20.76	NO	-
4035	ZINC04001084	6100	-20.76	NO	-
4036	ZINC00855420	1123	-20.75	NO	-
4037	ZINC01075529	1872	-20.75	NO	-
4038	ZINC03867255	5749	-20.75	NO	-
4039	ZINC03868110	5812	-20.75	NO	-
4040	ZINC04001072	6099	-20.75	NO	-
4041	ZINC04001133	6103	-20.75	NO	-
4042	ZINC00877435	1215	-20.74	NO	-
4043	ZINC01070392	1848	-20.74	NO	-
4044	ZINC02504116	3511	-20.74	NO	-
4045	ZINC00530907	410	-20.73	NO	-
4046	ZINC00919559	1399	-20.73	NO	-
4047	ZINC01048166	1761	-20.73	NO	-
4048	ZINC02639756	3613	-20.73	NO	-
4049	ZINC02914517	4137	-20.73	NO	-
4050	ZINC03815738	112	-20.73	YES	11
4051	ZINC03566579	4948	-20.72	NO	-
4052	ZINC01112878	1993	-20.71	NO	-
4053	ZINC01753251	2815	-20.71	NO	-
4054	ZINC02441030	3400	-20.71	NO	-
4055	ZINC02914419	4133	-20.71	NO	-
4056	ZINC03766582	5036	-20.71	NO	-
4057	ZINC03858034	5540	-20.71	NO	-
4058	ZINC00429800	334	-20.7	NO	-
4059	ZINC00716812	823	-20.69	NO	-
4060	ZINC04033635	6200	-20.69	NO	-
4061	ZINC00848914	1103	-20.68	NO	-
4062	ZINC01056841	1791	-20.68	NO	-
4063	ZINC00956658	1536	-20.67	NO	-
4064	ZINC01016617	1654	-20.67	NO	-
4065	ZINC02842253	4033	-20.67	NO	-
4066	ZINC03297201	4639	-20.67	NO	-
4067	ZINC03867216	5740	-20.67	NO	-
4068	ZINC00834970	1074	-20.66	NO	-
4069	ZINC01055091	1785	-20.66	NO	-
4070	ZINC02789690	3954	-20.66	NO	-
4071	ZINC00525330	402	-20.65	NO	-
4072	ZINC00684911	750	-20.65	NO	-
4073	ZINC03851920	5173	-20.65	NO	-
4074	ZINC03868029	5807	-20.65	NO	-
4075	ZINC03906442	5893	-20.65	NO	-
4076	ZINC00951496	1503	-20.64	NO	-
4077	ZINC01080828	1901	-20.64	NO	-
4078	ZINC00930736	1430	-20.63	NO	-
4079	ZINC02636714	3606	-20.63	NO	-
4080	ZINC02812274	4010	-20.63	NO	-
4081	ZINC02938050	4275	-20.63	NO	-
4082	ZINC03815757	80	-20.63	YES	9
4083	ZINC04072269	6244	-20.63	NO	-
4084	ZINC00695689	771	-20.61	NO	-
4085	ZINC02721997	3802	-20.61	NO	-
4086	ZINC02736052	3896	-20.61	NO	-
4087	ZINC01980375	2903	-20.6	NO	-
4088	ZINC03854393	5378	-20.6	NO	-
4089	ZINC01084940	1907	-20.59	NO	-
4090	ZINC01489756	2663	-20.59	NO	-
4091	ZINC02718364	3782	-20.58	NO	-
4092	ZINC00826020	1046	-20.57	NO	-
4093	ZINC00826827	1048	-20.57	NO	-
4094	ZINC01104436	1959	-20.57	NO	-
4095	ZINC01115632	2018	-20.57	NO	-
4096	ZINC00514833	398	-20.56	NO	-
4097	ZINC00793365	948	-20.56	NO	-
4098	ZINC00866687	1161	-20.56	NO	-
4099	ZINC03854286	5356	-20.56	NO	-
4100	ZINC00803269	980	-20.55	NO	-
4101	ZINC02635116	3600	-20.55	NO	-
4102	ZINC02914776	4155	-20.54	NO	-
4103	ZINC03029409	4406	-20.54	NO	-
4104	ZINC00577613	466	-20.53	NO	-
4105	ZINC01076351	1874	-20.53	NO	-
4106	ZINC01101547	1949	-20.53	NO	-
4107	ZINC02438431	3391	-20.53	NO	-
4108	ZINC03854273	5350	-20.53	NO	-
4109	ZINC03859304	5606	-20.53	NO	-
4110	ZINC04074816	6245	-20.53	NO	-
4111	ZINC04502297	6748	-20.53	NO	-
4112	ZINC00822102	1040	-20.52	NO	-
4113	ZINC00911871	1323	-20.52	NO	-
4114	ZINC00374500	230	-20.51	NO	-
4115	ZINC02342907	3242	-20.51	NO	-
4116	ZINC00433385	339	-20.5	NO	-
4117	ZINC01868726	2843	-20.5	NO	-
4118	ZINC00222192	131	-20.49	NO	-
4119	ZINC01065417	1827	-20.49	NO	-
4120	ZINC03298149	4640	-20.49	NO	-
4121	ZINC03853508	5303	-20.49	NO	-
4122	ZINC00471086	379	-20.48	NO	-
4123	ZINC01204211	2285	-20.48	NO	-
4124	ZINC03216761	4529	-20.48	NO	-
4125	ZINC02915795	4177	-20.47	NO	-
4126	ZINC03851671	5160	-20.47	NO	-
4127	ZINC03816339	5051	-20.46	NO	-
4128	ZINC04249030	6408	-20.46	NO	-
4129	ZINC00592546	484	-20.45	NO	-
4130	ZINC03998901	6084	-20.45	NO	-
4131	ZINC00655917	679	-20.44	NO	-
4132	ZINC00840293	1081	-20.44	NO	-
4133	ZINC03849127	5077	-20.44	NO	-
4134	ZINC03866890	5705	-20.44	NO	-
4135	ZINC03867315	5755	-20.44	NO	-
4136	ZINC04369199	6537	-20.44	NO	-
4137	ZINC00610090	522	-20.43	NO	-
4138	ZINC00807869	997	-20.42	NO	-
4139	ZINC03416342	4800	-20.42	NO	-
4140	ZINC04443933	6624	-20.42	NO	-
4141	ZINC04465231	6664	-20.42	NO	-
4142	ZINC00546636	438	-20.41	NO	-
4143	ZINC00574058	455	-20.41	NO	-
4144	ZINC01185390	2245	-20.41	NO	-
4145	ZINC01889875	2848	-20.41	NO	-
4146	ZINC02700630	3676	-20.41	NO	-
4147	ZINC01258016	2382	-20.4	NO	-
4148	ZINC02768984	3934	-20.4	NO	-
4149	ZINC03933760	5920	-20.4	NO	-
4150	ZINC04001066	6098	-20.4	NO	-
4151	ZINC04374706	6548	-20.4	NO	-
4152	ZINC00806937	991	-20.39	NO	-
4153	ZINC01100444	1945	-20.39	NO	-
4154	ZINC01126157	2072	-20.39	NO	-
4155	ZINC01248300	2368	-20.39	NO	-
4156	ZINC03859825	5642	-20.39	NO	-
4157	ZINC03995232	6078	-20.39	NO	-
4158	ZINC00877427	1212	-20.38	NO	-
4159	ZINC03362832	4732	-20.38	NO	-
4160	ZINC04001132	6102	-20.38	NO	-
4161	ZINC04443362	6611	-20.38	NO	-
4162	ZINC00623680	538	-20.37	NO	-
4163	ZINC02947885	4303	-20.37	NO	-
4164	ZINC03815735	45	-20.37	YES	9
4165	ZINC01143165	2127	-20.36	NO	-
4166	ZINC02918341	4226	-20.36	NO	-
4167	ZINC01405071	2511	-20.35	NO	-
4168	ZINC02379363	3303	-20.35	NO	-
4169	ZINC03969498	5972	-20.35	NO	-
4170	ZINC00457231	362	-20.34	NO	-
4171	ZINC03867011	5714	-20.34	NO	-
4172	ZINC00633464	584	-20.33	NO	-
4173	ZINC00780705	925	-20.33	NO	-
4174	ZINC00014805	13	-20.32	NO	-
4175	ZINC02957828	4325	-20.32	NO	-
4176	ZINC03854380	5376	-20.32	NO	-
4177	ZINC03856093	5456	-20.32	NO	-
4178	ZINC01121086	2045	-20.31	NO	-
4179	ZINC02220708	3069	-20.31	NO	-
4180	ZINC02786009	3947	-20.31	NO	-
4181	ZINC00604402	511	-20.3	NO	-
4182	ZINC01405049	2509	-20.3	NO	-
4183	ZINC02867448	4078	-20.3	NO	-
4184	ZINC02918090	4213	-20.3	NO	-
4185	ZINC03612622	4985	-20.3	NO	-
4186	ZINC03911163	5912	-20.3	NO	-
4187	ZINC04174503	6368	-20.3	NO	-
4188	ZINC00021917	17	-20.29	NO	-
4189	ZINC00309441	177	-20.29	NO	-
4190	ZINC02347531	3248	-20.26	NO	-
4191	ZINC03815731	52	-20.26	YES	9
4192	ZINC03839458	5071	-20.25	NO	-
4193	ZINC00754210	878	-20.24	NO	-
4194	ZINC00803091	979	-20.24	NO	-
4195	ZINC00866690	1164	-20.24	NO	-
4196	ZINC03857482	5496	-20.24	NO	-
4197	ZINC03859819	5641	-20.24	NO	-
4198	ZINC00168916	92	-20.23	NO	-
4199	ZINC01006921	1644	-20.23	NO	-
4200	ZINC01441762	2605	-20.23	NO	-
4201	ZINC01460048	2625	-20.23	NO	-
4202	ZINC01080637	1900	-20.22	NO	-
4203	ZINC01178300	2215	-20.22	NO	-
4204	ZINC01437612	2574	-20.22	NO	-
4205	ZINC01757032	2820	-20.22	NO	-
4206	ZINC02394771	3312	-20.22	NO	-
4207	ZINC00076804	56	-20.21	NO	-
4208	ZINC00342003	209	-20.21	NO	-
4209	ZINC01405043	2508	-20.21	NO	-
4210	ZINC03060832	4446	-20.2	NO	-
4211	ZINC02724176	3821	-20.19	NO	-
4212	ZINC04470195	6699	-20.19	NO	-
4213	ZINC01386212	2472	-20.18	NO	-
4214	ZINC01006585	1639	-20.17	NO	-
4215	ZINC01510420	2742	-20.17	NO	-
4216	ZINC01436583	2570	-20.16	NO	-
4217	ZINC02324597	3206	-20.16	NO	-
4218	ZINC03866717	5694	-20.15	NO	-
4219	ZINC04443364	6612	-20.15	NO	-
4220	ZINC02086821	2960	-20.14	NO	-
4221	ZINC03261494	4590	-20.14	NO	-
4222	ZINC04304123	6471	-20.14	NO	-
4223	ZINC01090897	1932	-20.13	NO	-
4224	ZINC02005915	2935	-20.13	NO	-
4225	ZINC03278283	4613	-20.13	NO	-
4226	ZINC00321798	191	-20.12	NO	-
4227	ZINC01405079	2512	-20.12	NO	-
4228	ZINC01491191	2667	-20.12	NO	-
4229	ZINC01115490	2017	-20.11	NO	-
4230	ZINC02691571	3665	-20.11	NO	-
4231	ZINC03324955	4667	-20.11	NO	-
4232	ZINC00904307	1298	-20.1	NO	-
4233	ZINC02884956	4107	-20.1	NO	-
4234	ZINC03100236	4452	-20.1	NO	-
4235	ZINC03819557	5055	-20.1	NO	-
4236	ZINC00321927	201	-20.09	NO	-
4237	ZINC00412465	259	-20.09	NO	-
4238	ZINC00848691	1100	-20.09	NO	-
4239	ZINC02918924	4230	-20.09	NO	-
4240	ZINC03856222	5471	-20.09	NO	-
4241	ZINC00754333	881	-20.08	NO	-
4242	ZINC00852678	1113	-20.08	NO	-
4243	ZINC04169853	6364	-20.08	NO	-
4244	ZINC00035371	26	-20.07	NO	-
4245	ZINC01175818	2199	-20.07	NO	-
4246	ZINC01126148	2071	-20.06	NO	-
4247	ZINC01131650	2099	-20.06	NO	-
4248	ZINC02198265	3021	-20.06	NO	-
4249	ZINC03850080	5089	-20.06	NO	-
4250	ZINC04466219	6673	-20.06	NO	-
4251	ZINC02282213	3162	-20.05	NO	-
4252	ZINC00980835	1572	-20.04	NO	-
4253	ZINC01090881	1921	-20.04	NO	-
4254	ZINC01114132	2003	-20.04	NO	-
4255	ZINC02914777	4156	-20.04	NO	-
4256	ZINC00794835	954	-20.03	NO	-
4257	ZINC02232900	3109	-20.03	NO	-
4258	ZINC02308459	3185	-20.03	NO	-
4259	ZINC00956739	1545	-20.02	NO	-
4260	ZINC00131122	80	-20.01	NO	-
4261	ZINC01312130	2414	-20.01	NO	-
4262	ZINC02873727	4092	-20.01	NO	-
4263	ZINC00659430	688	-20.0	NO	-
4264	ZINC01441205	2591	-20.0	NO	-
4265	ZINC02627973	3587	-20.0	NO	-
4266	ZINC03857816	5516	-20.0	NO	-
4267	ZINC04129894	6301	-20.0	NO	-
4268	ZINC00672758	717	-19.99	NO	-
4269	ZINC01208647	2297	-19.99	NO	-
4270	ZINC01518010	2755	-19.99	NO	-
4271	ZINC02212816	3055	-19.99	NO	-
4272	ZINC03858033	5539	-19.99	NO	-
4273	ZINC01209654	2303	-19.98	NO	-
4274	ZINC04033728	6207	-19.96	NO	-
4275	ZINC04135015	6305	-19.96	NO	-
4276	ZINC00995339	1611	-19.95	NO	-
4277	ZINC02341568	3235	-19.95	NO	-
4278	ZINC00109653	69	-19.94	NO	-
4279	ZINC01074202	1863	-19.94	NO	-
4280	ZINC01516487	2753	-19.94	NO	-
4281	ZINC03855943	5453	-19.94	NO	-
4282	ZINC00834969	1073	-19.93	NO	-
4283	ZINC04224312	6395	-19.93	NO	-
4284	ZINC02710519	3695	-19.92	NO	-
4285	ZINC02914549	4142	-19.92	NO	-
4286	ZINC00877893	1224	-19.91	NO	-
4287	ZINC00851893	1111	-19.9	NO	-
4288	ZINC02226492	3081	-19.9	NO	-
4289	ZINC00367903	224	-19.89	NO	-
4290	ZINC00919334	1381	-19.89	NO	-
4291	ZINC02667850	3655	-19.89	NO	-
4292	ZINC02857600	4053	-19.89	NO	-
4293	ZINC04470777	6715	-19.89	NO	-
4294	ZINC00918450	1359	-19.88	NO	-
4295	ZINC02620504	3557	-19.88	NO	-
4296	ZINC00945459	1490	-19.87	NO	-
4297	ZINC02969852	4335	-19.87	NO	-
4298	ZINC03859968	5659	-19.87	NO	-
4299	ZINC04033162	6195	-19.87	NO	-
4300	ZINC01462975	2632	-19.86	NO	-
4301	ZINC03851819	5165	-19.86	NO	-
4302	ZINC02414923	3356	-19.85	NO	-
4303	ZINC04033105	6179	-19.84	NO	-
4304	ZINC00940710	1475	-19.83	NO	-
4305	ZINC01000655	1623	-19.83	NO	-
4306	ZINC01178033	2213	-19.83	NO	-
4307	ZINC01242631	2363	-19.83	NO	-
4308	ZINC02582319	3529	-19.83	NO	-
4309	ZINC02947825	4300	-19.83	NO	-
4310	ZINC03409545	4786	-19.83	NO	-
4311	ZINC04595871	6764	-19.83	NO	-
4312	ZINC01491957	2669	-19.82	NO	-
4313	ZINC02914375	4126	-19.82	NO	-
4314	ZINC02218704	3062	-19.81	NO	-
4315	ZINC03854032	5342	-19.81	NO	-
4316	ZINC03855944	5454	-19.81	NO	-
4317	ZINC04304144	6473	-19.81	NO	-
4318	ZINC00724353	841	-19.8	NO	-
4319	ZINC04467812	6679	-19.8	NO	-
4320	ZINC01750037	2812	-19.79	NO	-
4321	ZINC00815250	1011	-19.78	NO	-
4322	ZINC01165526	2176	-19.78	NO	-
4323	ZINC04124442	6286	-19.78	NO	-
4324	ZINC04470443	6713	-19.78	NO	-
4325	ZINC02914380	4127	-19.77	NO	-
4326	ZINC00432687	335	-19.76	NO	-
4327	ZINC00956680	1541	-19.76	NO	-
4328	ZINC01210373	2308	-19.76	NO	-
4329	ZINC02622584	3565	-19.76	NO	-
4330	ZINC03344555	4698	-19.75	NO	-
4331	ZINC03815723	39	-19.75	YES	8
4332	ZINC01157171	2158	-19.74	NO	-
4333	ZINC03235226	4549	-19.74	NO	-
4334	ZINC01005380	1636	-19.73	NO	-
4335	ZINC01087397	1911	-19.73	NO	-
4336	ZINC00455001	360	-19.72	NO	-
4337	ZINC00633625	585	-19.72	NO	-
4338	ZINC01034872	1707	-19.72	NO	-
4339	ZINC01415870	2538	-19.72	NO	-
4340	ZINC03292663	4631	-19.72	NO	-
4341	ZINC04276834	6449	-19.72	NO	-
4342	ZINC01980612	2915	-19.71	NO	-
4343	ZINC00794850	956	-19.7	NO	-
4344	ZINC01128528	2082	-19.7	NO	-
4345	ZINC03060485	4445	-19.7	NO	-
4346	ZINC03857909	5525	-19.7	NO	-
4347	ZINC04249016	6407	-19.7	NO	-
4348	ZINC02099499	2967	-19.69	NO	-
4349	ZINC01421063	2547	-19.68	NO	-
4350	ZINC01519521	2773	-19.68	NO	-
4351	ZINC03982975	6038	-19.68	NO	-
4352	ZINC00681083	740	-19.67	NO	-
4353	ZINC01026789	1676	-19.67	NO	-
4354	ZINC01354437	2450	-19.67	NO	-
4355	ZINC04464539	6652	-19.67	NO	-
4356	ZINC00991566	1593	-19.65	NO	-
4357	ZINC01119607	2039	-19.65	NO	-
4358	ZINC02821512	4026	-19.64	NO	-
4359	ZINC03189508	4496	-19.64	NO	-
4360	ZINC01371516	2457	-19.63	NO	-
4361	ZINC03195907	4507	-19.63	NO	-
4362	ZINC04193735	6374	-19.63	NO	-
4363	ZINC03859358	5609	-19.59	NO	-
4364	ZINC00883454	1252	-19.58	NO	-
4365	ZINC03452883	4844	-19.57	NO	-
4366	ZINC03855160	5443	-19.57	NO	-
4367	ZINC00846559	1097	-19.56	NO	-
4368	ZINC01190721	2254	-19.56	NO	-
4369	ZINC02424795	3371	-19.56	NO	-
4370	ZINC00670072	706	-19.55	NO	-
4371	ZINC03815695	40	-19.55	YES	8
4372	ZINC00905684	1308	-19.54	NO	-
4373	ZINC01509629	2731	-19.54	NO	-
4374	ZINC02346864	3247	-19.54	NO	-
4375	ZINC00009076	5	-19.53	NO	-
4376	ZINC00435604	341	-19.53	NO	-
4377	ZINC02357451	3265	-19.53	NO	-
4378	ZINC03867792	5799	-19.53	NO	-
4379	ZINC01269630	2386	-19.52	NO	-
4380	ZINC03854280	5353	-19.52	NO	-
4381	ZINC03899531	5884	-19.52	NO	-
4382	ZINC00502939	390	-19.51	NO	-
4383	ZINC00939291	1457	-19.51	NO	-
4384	ZINC00952345	1517	-19.51	NO	-
4385	ZINC01111461	1988	-19.51	NO	-
4386	ZINC01906904	2859	-19.51	NO	-
4387	ZINC00717103	827	-19.5	NO	-
4388	ZINC04033112	6183	-19.5	NO	-
4389	ZINC01441568	2597	-19.49	NO	-
4390	ZINC02762464	3929	-19.49	NO	-
4391	ZINC03859614	5623	-19.49	NO	-
4392	ZINC02713098	3699	-19.48	NO	-
4393	ZINC03177623	4483	-19.48	NO	-
4394	ZINC03982991	6039	-19.48	NO	-
4395	ZINC00706822	797	-19.46	NO	-
4396	ZINC00956657	1535	-19.45	NO	-
4397	ZINC02364577	3285	-19.45	NO	-
4398	ZINC00503088	391	-19.44	NO	-
4399	ZINC01121151	2046	-19.44	NO	-
4400	ZINC01226700	2342	-19.43	NO	-
4401	ZINC02918163	4222	-19.43	NO	-
4402	ZINC01980611	2914	-19.42	NO	-
4403	ZINC04465461	6670	-19.41	NO	-
4404	ZINC00629941	573	-19.4	NO	-
4405	ZINC01889889	2850	-19.4	NO	-
4406	ZINC03344553	4697	-19.39	NO	-
4407	ZINC00626474	553	-19.38	NO	-
4408	ZINC02198435	3022	-19.38	NO	-
4409	ZINC01109179	1979	-19.37	NO	-
4410	ZINC01155836	2149	-19.37	NO	-
4411	ZINC04610757	6767	-19.37	NO	-
4412	ZINC00463362	368	-19.36	NO	-
4413	ZINC02947617	4297	-19.36	NO	-
4414	ZINC00919568	1402	-19.35	NO	-
4415	ZINC03055655	4441	-19.35	NO	-
4416	ZINC03326578	4673	-19.35	NO	-
4417	ZINC00411873	252	-19.34	NO	-
4418	ZINC01063749	1822	-19.34	NO	-
4419	ZINC01910357	2860	-19.34	NO	-
4420	ZINC02724727	3867	-19.34	NO	-
4421	ZINC00688108	760	-19.33	NO	-
4422	ZINC00756466	887	-19.33	NO	-
4423	ZINC01354449	2451	-19.33	NO	-
4424	ZINC01892233	2853	-19.33	NO	-
4425	ZINC03008115	4380	-19.33	NO	-
4426	ZINC02947909	4305	-19.32	NO	-
4427	ZINC01182778	2236	-19.3	NO	-
4428	ZINC02642910	3623	-19.3	NO	-
4429	ZINC03815748	33	-19.29	YES	3
4430	ZINC04063013	6237	-19.29	NO	-
4431	ZINC00954671	1519	-19.28	NO	-
4432	ZINC02349715	3252	-19.28	NO	-
4433	ZINC01004685	1634	-19.27	NO	-
4434	ZINC01042157	1741	-19.27	NO	-
4435	ZINC03313393	4659	-19.27	NO	-
4436	ZINC03854033	5343	-19.26	NO	-
4437	ZINC01139485	2119	-19.25	NO	-
4438	ZINC03857191	5486	-19.24	NO	-
4439	ZINC03958803	5940	-19.24	NO	-
4440	ZINC04469703	6689	-19.24	NO	-
4441	ZINC00636052	599	-19.23	NO	-
4442	ZINC02198913	3023	-19.23	NO	-
4443	ZINC00861985	1138	-19.22	NO	-
4444	ZINC03281626	4617	-19.22	NO	-
4445	ZINC03771382	5039	-19.22	NO	-
4446	ZINC03853554	5306	-19.22	NO	-
4447	ZINC02073846	2954	-19.21	NO	-
4448	ZINC03852807	5226	-19.21	NO	-
4449	ZINC03857829	5517	-19.21	NO	-
4450	ZINC04443953	6625	-19.21	NO	-
4451	ZINC04464961	6654	-19.21	NO	-
4452	ZINC00856102	1128	-19.2	NO	-
4453	ZINC01897495	2855	-19.2	NO	-
4454	ZINC01933850	2882	-19.2	NO	-
4455	ZINC02919393	4246	-19.2	NO	-
4456	ZINC01104794	1965	-19.19	NO	-
4457	ZINC02819154	4016	-19.19	NO	-
4458	ZINC03851906	5171	-19.19	NO	-
4459	ZINC03854031	5341	-19.19	NO	-
4460	ZINC04470427	6709	-19.19	NO	-
4461	ZINC00641292	619	-19.17	NO	-
4462	ZINC01029924	1682	-19.17	NO	-
4463	ZINC01519381	2767	-19.16	NO	-
4464	ZINC02955869	4318	-19.16	NO	-
4465	ZINC00774580	906	-19.15	NO	-
4466	ZINC02291898	3172	-19.15	NO	-
4467	ZINC03857078	5478	-19.15	NO	-
4468	ZINC00940455	1462	-19.13	NO	-
4469	ZINC00807867	996	-19.12	NO	-
4470	ZINC02364979	3287	-19.11	NO	-
4471	ZINC02954893	4315	-19.11	NO	-
4472	ZINC02349841	3253	-19.1	NO	-
4473	ZINC01116833	2029	-19.08	NO	-
4474	ZINC00294850	169	-19.07	NO	-
4475	ZINC00780283	914	-19.07	NO	-
4476	ZINC00710913	809	-19.06	NO	-
4477	ZINC03956282	5937	-19.06	NO	-
4478	ZINC00955545	1523	-19.05	NO	-
4479	ZINC01000665	1624	-19.05	NO	-
4480	ZINC03859988	5660	-19.05	NO	-
4481	ZINC00109647	68	-19.04	NO	-
4482	ZINC01116736	2027	-19.04	NO	-
4483	ZINC02331421	3219	-19.04	NO	-
4484	ZINC02947823	4299	-19.04	NO	-
4485	ZINC00577601	464	-19.03	NO	-
4486	ZINC02667849	3654	-19.03	NO	-
4487	ZINC00681779	742	-19.02	NO	-
4488	ZINC00694634	770	-19.01	NO	-
4489	ZINC02403521	3325	-19.01	NO	-
4490	ZINC03942840	5923	-19.01	NO	-
4491	ZINC00259354	154	-19.0	NO	-
4492	ZINC00934747	1436	-19.0	NO	-
4493	ZINC01249763	2374	-19.0	NO	-
4494	ZINC01552722	2777	-19.0	NO	-
4495	ZINC00635394	593	-18.99	NO	-
4496	ZINC03977203	6026	-18.98	NO	-
4497	ZINC00233551	146	-18.97	NO	-
4498	ZINC00919441	1393	-18.97	NO	-
4499	ZINC03815784	117	-18.97	YES	12
4500	ZINC03857878	5521	-18.96	NO	-
4501	ZINC04033098	6177	-18.96	NO	-
4502	ZINC00841958	1089	-18.95	NO	-
4503	ZINC02488020	3477	-18.94	NO	-
4504	ZINC02311802	3191	-18.93	NO	-
4505	ZINC00037845	27	-18.92	NO	-
4506	ZINC00311124	182	-18.92	NO	-
4507	ZINC00577223	462	-18.92	NO	-
4508	ZINC00593249	487	-18.92	NO	-
4509	ZINC01158185	2161	-18.92	NO	-
4510	ZINC02357165	3264	-18.92	NO	-
4511	ZINC03669028	5029	-18.91	NO	-
4512	ZINC04033088	6171	-18.9	NO	-
4513	ZINC01354431	2449	-18.89	NO	-
4514	ZINC03850634	5106	-18.89	NO	-
4515	ZINC01177023	2208	-18.87	NO	-
4516	ZINC03604490	4974	-18.87	NO	-
4517	ZINC01136855	2110	-18.86	NO	-
4518	ZINC03669029	5030	-18.86	NO	-
4519	ZINC00592547	485	-18.85	NO	-
4520	ZINC04466006	6671	-18.85	NO	-
4521	ZINC01226658	2340	-18.84	NO	-
4522	ZINC02445048	3406	-18.84	NO	-
4523	ZINC04464252	6644	-18.84	NO	-
4524	ZINC00533848	418	-18.83	NO	-
4525	ZINC01025690	1670	-18.83	NO	-
4526	ZINC01030655	1687	-18.81	NO	-
4527	ZINC01191124	2256	-18.81	NO	-
4528	ZINC02501393	3503	-18.81	NO	-
4529	ZINC02882504	4106	-18.81	NO	-
4530	ZINC01109180	1981	-18.8	NO	-
4531	ZINC04003948	6115	-18.8	NO	-
4532	ZINC02922845	4249	-18.79	NO	-
4533	ZINC01090883	1922	-18.78	NO	-
4534	ZINC01117839	2033	-18.78	NO	-
4535	ZINC03262424	4593	-18.78	NO	-
4536	ZINC01499614	2702	-18.77	NO	-
4537	ZINC01090884	1923	-18.76	NO	-
4538	ZINC02969864	4336	-18.76	NO	-
4539	ZINC00773798	903	-18.75	NO	-
4540	ZINC00611792	523	-18.74	NO	-
4541	ZINC00693414	769	-18.74	NO	-
4542	ZINC00722929	837	-18.74	NO	-
4543	ZINC01400391	2502	-18.74	NO	-
4544	ZINC02395150	3314	-18.74	NO	-
4545	ZINC00529674	406	-18.73	NO	-
4546	ZINC01459837	2622	-18.73	NO	-
4547	ZINC03851512	5151	-18.73	NO	-
4548	ZINC01180307	2222	-18.72	NO	-
4549	ZINC03966939	5949	-18.72	NO	-
4550	ZINC01065410	1826	-18.71	NO	-
4551	ZINC01127917	2079	-18.71	NO	-
4552	ZINC01190639	2253	-18.7	NO	-
4553	ZINC03852841	5230	-18.7	NO	-
4554	ZINC03854030	5340	-18.7	NO	-
4555	ZINC03852913	5237	-18.69	NO	-
4556	ZINC03857910	5526	-18.69	NO	-
4557	ZINC00738415	864	-18.67	NO	-
4558	ZINC00804782	984	-18.67	NO	-
4559	ZINC03859599	5619	-18.67	NO	-
4560	ZINC01120739	2043	-18.66	NO	-
4561	ZINC01122385	2053	-18.66	NO	-
4562	ZINC00629190	566	-18.65	NO	-
4563	ZINC01513055	2748	-18.65	NO	-
4564	ZINC02914425	4135	-18.65	NO	-
4565	ZINC03354462	4714	-18.65	NO	-
4566	ZINC00464352	371	-18.64	NO	-
4567	ZINC02947886	4304	-18.64	NO	-
4568	ZINC03012957	4386	-18.64	NO	-
4569	ZINC03864160	5682	-18.64	NO	-
4570	ZINC03968109	5953	-18.64	NO	-
4571	ZINC00638093	609	-18.62	NO	-
4572	ZINC00948477	1498	-18.62	NO	-
4573	ZINC02722159	3807	-18.62	NO	-
4574	ZINC02947624	4298	-18.62	NO	-
4575	ZINC03854568	5395	-18.62	NO	-
4576	ZINC00046988	32	-18.61	NO	-
4577	ZINC00122455	76	-18.61	NO	-
4578	ZINC00956679	1540	-18.61	NO	-
4579	ZINC01066090	1830	-18.61	NO	-
4580	ZINC01101095	1946	-18.61	NO	-
4581	ZINC01536528	2774	-18.61	NO	-
4582	ZINC01652426	2794	-18.61	NO	-
4583	ZINC00053779	38	-18.6	NO	-
4584	ZINC00959681	1550	-18.6	NO	-
4585	ZINC02804553	4002	-18.6	NO	-
4586	ZINC03855203	5448	-18.6	NO	-
4587	ZINC04249033	6409	-18.6	NO	-
4588	ZINC01519378	2764	-18.59	NO	-
4589	ZINC03999740	6085	-18.59	NO	-
4590	ZINC04468120	6682	-18.59	NO	-
4591	ZINC00067304	50	-18.58	NO	-
4592	ZINC00684186	746	-18.58	NO	-
4593	ZINC01519377	2763	-18.58	NO	-
4594	ZINC04465175	6657	-18.58	NO	-
4595	ZINC02201238	3032	-18.57	NO	-
4596	ZINC00956675	1539	-18.56	NO	-
4597	ZINC03850832	5113	-18.56	NO	-
4598	ZINC02394773	3313	-18.55	NO	-
4599	ZINC03854302	5362	-18.54	NO	-
4600	ZINC00636137	602	-18.53	NO	-
4601	ZINC01158838	2163	-18.53	NO	-
4602	ZINC02223012	3072	-18.53	NO	-
4603	ZINC03850839	5115	-18.53	NO	-
4604	ZINC03853331	5285	-18.53	NO	-
4605	ZINC00321802	194	-18.52	NO	-
4606	ZINC00780616	922	-18.52	NO	-
4607	ZINC03867549	5773	-18.52	NO	-
4608	ZINC01176657	2204	-18.5	NO	-
4609	ZINC00664950	691	-18.49	NO	-
4610	ZINC00833315	1069	-18.48	NO	-
4611	ZINC00977660	1568	-18.48	NO	-
4612	ZINC01061773	1812	-18.48	NO	-
4613	ZINC01110278	1984	-18.48	NO	-
4614	ZINC01505541	2719	-18.48	NO	-
4615	ZINC01519321	2757	-18.47	NO	-
4616	ZINC03854629	5402	-18.47	NO	-
4617	ZINC00843792	1092	-18.45	NO	-
4618	ZINC02947979	4308	-18.44	NO	-
4619	ZINC01152176	2139	-18.43	NO	-
4620	ZINC02461656	3441	-18.43	NO	-
4621	ZINC03195362	4505	-18.42	NO	-
4622	ZINC03216069	4526	-18.42	NO	-
4623	ZINC03854883	5415	-18.42	NO	-
4624	ZINC04468574	6684	-18.42	NO	-
4625	ZINC04249064	6413	-18.41	NO	-
4626	ZINC02724177	3822	-18.4	NO	-
4627	ZINC03974208	6018	-18.4	NO	-
4628	ZINC02317561	3194	-18.39	NO	-
4629	ZINC01061844	1815	-18.38	NO	-
4630	ZINC02139080	2997	-18.38	NO	-
4631	ZINC01437616	2575	-18.37	NO	-
4632	ZINC02500076	3487	-18.37	NO	-
4633	ZINC04464594	6653	-18.36	NO	-
4634	ZINC02229545	3100	-18.35	NO	-
4635	ZINC00937704	1454	-18.34	NO	-
4636	ZINC02343827	3245	-18.34	NO	-
4637	ZINC00387055	237	-18.33	NO	-
4638	ZINC02744966	3906	-18.33	NO	-
4639	ZINC03850762	5111	-18.32	NO	-
4640	ZINC01436655	2571	-18.31	NO	-
4641	ZINC02948008	4311	-18.31	NO	-
4642	ZINC00452034	354	-18.3	NO	-
4643	ZINC00992648	1602	-18.3	NO	-
4644	ZINC03014856	4387	-18.3	NO	-
4645	ZINC03414318	4797	-18.3	NO	-
4646	ZINC01102888	1952	-18.29	NO	-
4647	ZINC02947911	4306	-18.29	NO	-
4648	ZINC00203496	120	-18.28	NO	-
4649	ZINC01070104	1846	-18.28	NO	-
4650	ZINC01519490	2770	-18.28	NO	-
4651	ZINC03851515	5152	-18.28	NO	-
4652	ZINC03588137	4959	-18.27	NO	-
4653	ZINC03983168	6044	-18.27	NO	-
4654	ZINC03854272	5349	-18.26	NO	-
4655	ZINC00222200	132	-18.25	NO	-
4656	ZINC00872909	1189	-18.25	NO	-
4657	ZINC01504136	2717	-18.25	NO	-
4658	ZINC03853769	5320	-18.25	NO	-
4659	ZINC00920480	1418	-18.24	NO	-
4660	ZINC04382999	6559	-18.24	NO	-
4661	ZINC00977616	1567	-18.23	NO	-
4662	ZINC01927528	2875	-18.23	NO	-
4663	ZINC01074696	1865	-18.22	NO	-
4664	ZINC03815711	30	-18.22	YES	3
4665	ZINC03860018	5665	-18.22	NO	-
4666	ZINC00655013	669	-18.2	NO	-
4667	ZINC00108730	64	-18.19	NO	-
4668	ZINC00815356	1015	-18.18	NO	-
4669	ZINC00509753	395	-18.17	NO	-
4670	ZINC01176792	2205	-18.15	NO	-
4671	ZINC01581698	2784	-18.15	NO	-
4672	ZINC02256387	3145	-18.15	NO	-
4673	ZINC03312664	4658	-18.15	NO	-
4674	ZINC01177675	2212	-18.14	NO	-
4675	ZINC03853471	5297	-18.14	NO	-
4676	ZINC03012955	4385	-18.13	NO	-
4677	ZINC03853485	5298	-18.13	NO	-
4678	ZINC03867704	5788	-18.12	NO	-
4679	ZINC00282194	165	-18.1	NO	-
4680	ZINC03857934	5527	-18.1	NO	-
4681	ZINC01065640	1828	-18.06	NO	-
4682	ZINC03588009	4958	-18.06	NO	-
4683	ZINC02979904	4358	-18.04	NO	-
4684	ZINC03815700	70	-18.04	YES	9
4685	ZINC00594280	494	-18.03	NO	-
4686	ZINC01040199	1734	-18.02	NO	-
4687	ZINC03859606	5622	-18.02	NO	-
4688	ZINC03892410	5872	-18.02	NO	-
4689	ZINC01519382	2768	-18.01	NO	-
4690	ZINC02736755	3900	-18.0	NO	-
4691	ZINC02820554	4024	-18.0	NO	-
4692	ZINC03854036	5345	-17.99	NO	-
4693	ZINC00918510	1369	-17.98	NO	-
4694	ZINC03400227	4779	-17.96	NO	-
4695	ZINC01158740	2162	-17.95	NO	-
4696	ZINC03860016	5663	-17.94	NO	-
4697	ZINC04621470	6769	-17.94	NO	-
4698	ZINC04063077	6238	-17.93	NO	-
4699	ZINC02292855	3174	-17.92	NO	-
4700	ZINC00203135	118	-17.91	NO	-
4701	ZINC00557885	443	-17.91	NO	-
4702	ZINC02201003	3031	-17.91	NO	-
4703	ZINC03850612	5104	-17.9	NO	-
4704	ZINC02466549	3452	-17.88	NO	-
4705	ZINC04033149	6189	-17.88	NO	-
4706	ZINC00434946	340	-17.87	NO	-
4707	ZINC02859331	4059	-17.86	NO	-
4708	ZINC02791970	3960	-17.85	NO	-
4709	ZINC00321795	190	-17.84	NO	-
4710	ZINC01519489	2769	-17.84	NO	-
4711	ZINC02644474	3626	-17.84	NO	-
4712	ZINC03854039	5347	-17.84	NO	-
4713	ZINC01123008	2056	-17.83	NO	-
4714	ZINC01519322	2758	-17.83	NO	-
4715	ZINC02724539	3844	-17.83	NO	-
4716	ZINC02947980	4309	-17.83	NO	-
4717	ZINC03413325	4796	-17.83	NO	-
4718	ZINC00545445	435	-17.82	NO	-
4719	ZINC01438629	2580	-17.82	NO	-
4720	ZINC01253327	2376	-17.8	NO	-
4721	ZINC02331939	3221	-17.8	NO	-
4722	ZINC03891090	5870	-17.8	NO	-
4723	ZINC03956147	5935	-17.78	NO	-
4724	ZINC04464506	6648	-17.78	NO	-
4725	ZINC00956237	1533	-17.77	NO	-
4726	ZINC01121876	2051	-17.77	NO	-
4727	ZINC01165534	2177	-17.77	NO	-
4728	ZINC02819535	4018	-17.75	NO	-
4729	ZINC03632895	5003	-17.74	NO	-
4730	ZINC03859322	5607	-17.74	NO	-
4731	ZINC01185857	2248	-17.73	NO	-
4732	ZINC01175872	2200	-17.72	NO	-
4733	ZINC02359928	3276	-17.72	NO	-
4734	ZINC00203124	116	-17.71	NO	-
4735	ZINC01178447	2216	-17.7	NO	-
4736	ZINC03815721	90	-17.7	YES	9
4737	ZINC03854294	5360	-17.7	NO	-
4738	ZINC03344551	4696	-17.69	NO	-
4739	ZINC03854038	5346	-17.66	NO	-
4740	ZINC01034867	1706	-17.64	NO	-
4741	ZINC00641708	620	-17.62	NO	-
4742	ZINC03815749	10	-17.61	YES	1
4743	ZINC00773340	896	-17.6	NO	-
4744	ZINC03854599	5400	-17.59	NO	-
4745	ZINC01750070	2813	-17.58	NO	-
4746	ZINC01128530	2083	-17.57	NO	-
4747	ZINC01755862	2818	-17.57	NO	-
4748	ZINC03852906	5234	-17.57	NO	-
4749	ZINC00980637	1571	-17.56	NO	-
4750	ZINC03854034	5344	-17.56	NO	-
4751	ZINC03589699	4961	-17.54	NO	-
4752	ZINC03984335	6050	-17.54	NO	-
4753	ZINC01131652	2100	-17.53	NO	-
4754	ZINC02460698	3439	-17.53	NO	-
4755	ZINC00309446	178	-17.52	NO	-
4756	ZINC03889283	5848	-17.52	NO	-
4757	ZINC00203502	122	-17.51	NO	-
4758	ZINC01519325	2761	-17.51	NO	-
4759	ZINC01034873	1708	-17.5	NO	-
4760	ZINC03859864	5649	-17.5	NO	-
4761	ZINC03858258	5549	-17.49	NO	-
4762	ZINC00625891	548	-17.48	NO	-
4763	ZINC00816737	1021	-17.48	NO	-
4764	ZINC00866689	1163	-17.47	NO	-
4765	ZINC00205883	123	-17.46	NO	-
4766	ZINC03210059	4518	-17.46	NO	-
4767	ZINC01175910	2201	-17.45	NO	-
4768	ZINC02341599	3239	-17.45	NO	-
4769	ZINC04249038	6410	-17.45	NO	-
4770	ZINC00755712	885	-17.42	NO	-
4771	ZINC00994840	1608	-17.42	NO	-
4772	ZINC01465250	2633	-17.42	NO	-
4773	ZINC03669030	5031	-17.42	NO	-
4774	ZINC01071171	1850	-17.41	NO	-
4775	ZINC00636267	605	-17.4	NO	-
4776	ZINC02700095	3673	-17.4	NO	-
4777	ZINC03344346	4694	-17.39	NO	-
4778	ZINC03941646	5922	-17.39	NO	-
4779	ZINC03956274	5936	-17.35	NO	-
4780	ZINC02365476	3291	-17.34	NO	-
4781	ZINC03857388	5493	-17.34	NO	-
4782	ZINC02601119	3540	-17.33	NO	-
4783	ZINC01613756	2787	-17.32	NO	-
4784	ZINC04442888	6605	-17.32	NO	-
4785	ZINC03983085	6040	-17.31	NO	-
4786	ZINC02972028	4339	-17.3	NO	-
4787	ZINC03853214	5272	-17.3	NO	-
4788	ZINC04443377	6615	-17.3	NO	-
4789	ZINC02786010	3948	-17.29	NO	-
4790	ZINC00477815	384	-17.28	NO	-
4791	ZINC01296879	2405	-17.27	NO	-
4792	ZINC01108338	1976	-17.26	NO	-
4793	ZINC01182781	2239	-17.26	NO	-
4794	ZINC02724191	3831	-17.25	NO	-
4795	ZINC02407922	3340	-17.24	NO	-
4796	ZINC03854291	5358	-17.22	NO	-
4797	ZINC03955812	5934	-17.22	NO	-
4798	ZINC01081028	1902	-17.2	NO	-
4799	ZINC01213285	2319	-17.2	NO	-
4800	ZINC03892234	5871	-17.2	NO	-
4801	ZINC03344550	4695	-17.19	NO	-
4802	ZINC02914300	4125	-17.18	NO	-
4803	ZINC04036920	6217	-17.18	NO	-
4804	ZINC04224183	6389	-17.17	NO	-
4805	ZINC00110101	72	-17.16	NO	-
4806	ZINC01510484	2743	-17.16	NO	-
4807	ZINC02232226	3106	-17.15	NO	-
4808	ZINC00629946	575	-17.14	NO	-
4809	ZINC01090887	1926	-17.14	NO	-
4810	ZINC01519326	2762	-17.14	NO	-
4811	ZINC01168211	2180	-17.12	NO	-
4812	ZINC02859372	4061	-17.12	NO	-
4813	ZINC03912815	5918	-17.12	NO	-
4814	ZINC00688776	762	-17.11	NO	-
4815	ZINC02230204	3102	-17.11	NO	-
4816	ZINC03983096	6041	-17.11	NO	-
4817	ZINC02948006	4310	-17.08	NO	-
4818	ZINC03867712	5796	-17.08	NO	-
4819	ZINC00044408	29	-17.07	NO	-
4820	ZINC02298642	3178	-17.07	NO	-
4821	ZINC00875077	1202	-17.06	NO	-
4822	ZINC01170221	2184	-17.06	NO	-
4823	ZINC01183302	2241	-17.06	NO	-
4824	ZINC03859601	5621	-17.06	NO	-
4825	ZINC01510101	2738	-17.05	NO	-
4826	ZINC03889439	5851	-17.04	NO	-
4827	ZINC02785655	3946	-17.03	NO	-
4828	ZINC00833500	1070	-17.01	NO	-
4829	ZINC02847595	4040	-17.01	NO	-
4830	ZINC04033151	6191	-17.01	NO	-
4831	ZINC00655215	673	-17.0	NO	-
4832	ZINC00877431	1214	-16.99	NO	-
4833	ZINC03669201	5032	-16.99	NO	-
4834	ZINC04315035	6484	-16.99	NO	-
4835	ZINC00719970	831	-16.98	NO	-
4836	ZINC01459838	2624	-16.98	NO	-
4837	ZINC02708871	3689	-16.98	NO	-
4838	ZINC01213490	2321	-16.97	NO	-
4839	ZINC03853146	5264	-16.97	NO	-
4840	ZINC02702076	3678	-16.96	NO	-
4841	ZINC02947613	4296	-16.96	NO	-
4842	ZINC00109147	67	-16.95	NO	-
4843	ZINC00709158	805	-16.95	NO	-
4844	ZINC04469707	6690	-16.93	NO	-
4845	ZINC01192454	2260	-16.92	NO	-
4846	ZINC01462271	2631	-16.92	NO	-
4847	ZINC00068411	51	-16.91	NO	-
4848	ZINC03641522	5006	-16.9	NO	-
4849	ZINC03852981	5239	-16.9	NO	-
4850	ZINC04466758	6674	-16.9	NO	-
4851	ZINC00940452	1461	-16.89	NO	-
4852	ZINC01519491	2771	-16.89	NO	-
4853	ZINC02646192	3629	-16.89	NO	-
4854	ZINC02364629	3286	-16.88	NO	-
4855	ZINC01955976	2897	-16.87	NO	-
4856	ZINC00956662	1538	-16.86	NO	-
4857	ZINC04005656	6134	-16.86	NO	-
4858	ZINC01090896	1931	-16.85	NO	-
4859	ZINC01128533	2085	-16.83	NO	-
4860	ZINC01249685	2372	-16.83	NO	-
4861	ZINC03853145	5263	-16.82	NO	-
4862	ZINC02451018	3416	-16.81	NO	-
4863	ZINC00358823	218	-16.8	NO	-
4864	ZINC00646422	649	-16.8	NO	-
4865	ZINC01325581	2420	-16.8	NO	-
4866	ZINC03851869	5167	-16.8	NO	-
4867	ZINC01080636	1899	-16.79	NO	-
4868	ZINC02319355	3196	-16.79	NO	-
4869	ZINC03854303	5363	-16.78	NO	-
4870	ZINC03263727	4597	-16.76	NO	-
4871	ZINC04033152	6193	-16.76	NO	-
4872	ZINC03669204	5033	-16.75	NO	-
4873	ZINC04005657	6135	-16.75	NO	-
4874	ZINC00636291	606	-16.73	NO	-
4875	ZINC01440875	2588	-16.73	NO	-
4876	ZINC02992491	4372	-16.73	NO	-
4877	ZINC00940650	1465	-16.72	NO	-
4878	ZINC02366129	3292	-16.72	NO	-
4879	ZINC01090885	1924	-16.71	NO	-
4880	ZINC02322921	3201	-16.71	NO	-
4881	ZINC04597916	6766	-16.71	NO	-
4882	ZINC02500125	3489	-16.7	NO	-
4883	ZINC01411721	2528	-16.68	NO	-
4884	ZINC03261145	4589	-16.67	NO	-
4885	ZINC02655438	3641	-16.66	NO	-
4886	ZINC03854498	5388	-16.65	NO	-
4887	ZINC01098788	1943	-16.63	NO	-
4888	ZINC01443119	2607	-16.63	NO	-
4889	ZINC01249661	2370	-16.59	NO	-
4890	ZINC00877439	1216	-16.58	NO	-
4891	ZINC01938087	2891	-16.57	NO	-
4892	ZINC02947857	4302	-16.56	NO	-
4893	ZINC00754211	879	-16.53	NO	-
4894	ZINC02403650	3327	-16.53	NO	-
4895	ZINC03282605	4619	-16.53	NO	-
4896	ZINC00461845	364	-16.52	NO	-
4897	ZINC03815707	31	-16.52	YES	3
4898	ZINC04033109	6181	-16.52	NO	-
4899	ZINC02885271	4109	-16.51	NO	-
4900	ZINC01050062	1771	-16.49	NO	-
4901	ZINC01651045	2793	-16.49	NO	-
4902	ZINC00374374	226	-16.48	NO	-
4903	ZINC03623906	4992	-16.48	NO	-
4904	ZINC04470224	6700	-16.48	NO	-
4905	ZINC04033166	6197	-16.44	NO	-
4906	ZINC03200462	4509	-16.42	NO	-
4907	ZINC04467860	6680	-16.41	NO	-
4908	ZINC03858552	5573	-16.4	NO	-
4909	ZINC01040137	1731	-16.39	NO	-
4910	ZINC02916374	4189	-16.39	NO	-
4911	ZINC03866922	5709	-16.39	NO	-
4912	ZINC00608304	516	-16.36	NO	-
4913	ZINC00374498	228	-16.35	NO	-
4914	ZINC02914423	4134	-16.35	NO	-
4915	ZINC02454144	3420	-16.34	NO	-
4916	ZINC02722096	3806	-16.34	NO	-
4917	ZINC00675666	720	-16.33	NO	-
4918	ZINC00940724	1476	-16.32	NO	-
4919	ZINC02471919	3464	-16.32	NO	-
4920	ZINC00952214	1514	-16.3	NO	-
4921	ZINC03859521	5614	-16.28	NO	-
4922	ZINC04093795	6258	-16.26	NO	-
4923	ZINC01613762	2788	-16.25	NO	-
4924	ZINC02859734	4066	-16.24	NO	-
4925	ZINC03205988	4512	-16.24	NO	-
4926	ZINC00940450	1459	-16.23	NO	-
4927	ZINC01190563	2252	-16.23	NO	-
4928	ZINC02843051	4034	-16.22	NO	-
4929	ZINC03820302	5068	-16.21	NO	-
4930	ZINC02982268	4359	-16.2	NO	-
4931	ZINC03867250	5747	-16.2	NO	-
4932	ZINC02915118	4160	-16.19	NO	-
4933	ZINC03857866	5520	-16.18	NO	-
4934	ZINC02358907	3272	-16.17	NO	-
4935	ZINC04292039	6461	-16.17	NO	-
4936	ZINC03969906	5983	-16.14	NO	-
4937	ZINC01096294	1940	-16.11	NO	-
4938	ZINC03098775	4451	-16.09	NO	-
4939	ZINC02700295	3675	-16.07	NO	-
4940	ZINC03860034	5669	-16.04	NO	-
4941	ZINC04108882	6275	-16.04	NO	-
4942	ZINC00469605	375	-16.0	NO	-
4943	ZINC00644334	632	-16.0	NO	-
4944	ZINC00675644	718	-16.0	NO	-
4945	ZINC02916417	4191	-15.97	NO	-
4946	ZINC02471921	3465	-15.95	NO	-
4947	ZINC00675914	722	-15.94	NO	-
4948	ZINC00919672	1414	-15.94	NO	-
4949	ZINC01936710	2888	-15.93	NO	-
4950	ZINC03859615	5624	-15.93	NO	-
4951	ZINC01158872	2164	-15.92	NO	-
4952	ZINC02228481	3097	-15.92	NO	-
4953	ZINC04033085	6169	-15.92	NO	-
4954	ZINC00512862	396	-15.91	NO	-
4955	ZINC02985823	4368	-15.9	NO	-
4956	ZINC01110547	1987	-15.89	NO	-
4957	ZINC04442236	6601	-15.88	NO	-
4958	ZINC00636204	603	-15.85	NO	-
4959	ZINC02790071	3957	-15.85	NO	-
4960	ZINC00807865	995	-15.83	NO	-
4961	ZINC02586751	3532	-15.83	NO	-
4962	ZINC03815774	116	-15.82	YES	12
4963	ZINC02918102	4217	-15.81	NO	-
4964	ZINC01318607	2415	-15.8	NO	-
4965	ZINC03854301	5361	-15.79	NO	-
4966	ZINC04033045	6165	-15.79	NO	-
4967	ZINC02991003	4371	-15.78	NO	-
4968	ZINC00006437	3	-15.77	NO	-
4969	ZINC00875068	1199	-15.77	NO	-
4970	ZINC03236360	4556	-15.77	NO	-
4971	ZINC03868663	5825	-15.77	NO	-
4972	ZINC00919600	1407	-15.74	NO	-
4973	ZINC03642312	5011	-15.74	NO	-
4974	ZINC03868055	5809	-15.74	NO	-
4975	ZINC04249063	6412	-15.74	NO	-
4976	ZINC00122462	77	-15.73	NO	-
4977	ZINC03856215	5468	-15.73	NO	-
4978	ZINC00970525	1554	-15.72	NO	-
4979	ZINC04187454	6371	-15.71	NO	-
4980	ZINC00645509	638	-15.7	NO	-
4981	ZINC01426434	2555	-15.7	NO	-
4982	ZINC04223217	6381	-15.7	NO	-
4983	ZINC01116755	2028	-15.67	NO	-
4984	ZINC02290573	3170	-15.66	NO	-
4985	ZINC00361380	221	-15.64	NO	-
4986	ZINC03852734	5221	-15.63	NO	-
4987	ZINC01085425	1909	-15.62	NO	-
4988	ZINC01447711	2615	-15.62	NO	-
4989	ZINC00646440	657	-15.61	NO	-
4990	ZINC04470153	6696	-15.61	NO	-
4991	ZINC02902477	4114	-15.6	NO	-
4992	ZINC03955795	5933	-15.6	NO	-
4993	ZINC04157070	6327	-15.6	NO	-
4994	ZINC02461584	3440	-15.59	NO	-
4995	ZINC03765436	5035	-15.56	NO	-
4996	ZINC03269059	4600	-15.53	NO	-
4997	ZINC04033143	6185	-15.5	NO	-
4998	ZINC02364001	3282	-15.49	NO	-
4999	ZINC02432956	3381	-15.48	NO	-
5000	ZINC00655204	670	-15.47	NO	-
5001	ZINC03834002	28	-15.47	YES	2
5002	ZINC02915123	4162	-15.46	NO	-
5003	ZINC03587965	4957	-15.45	NO	-
5004	ZINC00866688	1162	-15.44	NO	-
5005	ZINC03866908	5707	-15.44	NO	-
5006	ZINC00711456	810	-15.42	NO	-
5007	ZINC03854287	5357	-15.42	NO	-
5008	ZINC00780617	923	-15.39	NO	-
5009	ZINC03969700	5976	-15.39	NO	-
5010	ZINC01032938	1696	-15.38	NO	-
5011	ZINC03873666	5837	-15.37	NO	-
5012	ZINC00346490	214	-15.36	NO	-
5013	ZINC02375815	3299	-15.36	NO	-
5014	ZINC00656176	681	-15.35	NO	-
5015	ZINC01914648	2863	-15.35	NO	-
5016	ZINC04334779	6502	-15.35	NO	-
5017	ZINC03969874	5982	-15.31	NO	-
5018	ZINC02972115	4341	-15.29	NO	-
5019	ZINC01120090	2041	-15.28	NO	-
5020	ZINC04466059	6672	-15.28	NO	-
5021	ZINC00063384	42	-15.27	NO	-
5022	ZINC02947939	4307	-15.27	NO	-
5023	ZINC02466559	3453	-15.26	NO	-
5024	ZINC01018649	1659	-15.25	NO	-
5025	ZINC02707268	3684	-15.25	NO	-
5026	ZINC02396505	3315	-15.23	NO	-
5027	ZINC03775586	5040	-15.22	NO	-
5028	ZINC04033776	6213	-15.18	NO	-
5029	ZINC00780618	924	-15.16	NO	-
5030	ZINC00884301	1254	-15.14	NO	-
5031	ZINC02335601	3226	-15.14	NO	-
5032	ZINC02403649	3326	-15.14	NO	-
5033	ZINC02456053	3423	-15.12	NO	-
5034	ZINC02916419	4192	-15.12	NO	-
5035	ZINC00644742	633	-15.11	NO	-
5036	ZINC02808810	4005	-15.1	NO	-
5037	ZINC03853633	5311	-15.07	NO	-
5038	ZINC00919571	1403	-15.06	NO	-
5039	ZINC01076305	1873	-15.06	NO	-
5040	ZINC01512393	2747	-15.06	NO	-
5041	ZINC00532478	413	-15.03	NO	-
5042	ZINC01112475	1992	-15.01	NO	-
5043	ZINC02886451	4110	-15.01	NO	-
5044	ZINC00512950	397	-15.0	NO	-
5045	ZINC00937561	1448	-14.99	NO	-
5046	ZINC00940687	1471	-14.99	NO	-
5047	ZINC02724729	3869	-14.99	NO	-
5048	ZINC02954435	4314	-14.99	NO	-
5049	ZINC00508046	394	-14.98	NO	-
5050	ZINC02219321	3066	-14.98	NO	-
5051	ZINC00452679	358	-14.97	NO	-
5052	ZINC02724600	3855	-14.97	NO	-
5053	ZINC03170562	4468	-14.97	NO	-
5054	ZINC00995616	1613	-14.96	NO	-
5055	ZINC04512014	6753	-14.95	NO	-
5056	ZINC03982932	6036	-14.94	NO	-
5057	ZINC04135754	6308	-14.93	NO	-
5058	ZINC01980633	2916	-14.92	NO	-
5059	ZINC02947855	4301	-14.92	NO	-
5060	ZINC03641541	5007	-14.9	NO	-
5061	ZINC01519379	2765	-14.89	NO	-
5062	ZINC02064501	2947	-14.87	NO	-
5063	ZINC02916415	4190	-14.84	NO	-
5064	ZINC00623829	541	-14.83	NO	-
5065	ZINC04399446	6571	-14.83	NO	-
5066	ZINC02471822	3462	-14.8	NO	-
5067	ZINC03980684	6032	-14.79	NO	-
5068	ZINC02460596	3438	-14.78	NO	-
5069	ZINC00642662	622	-14.76	NO	-
5070	ZINC00670654	708	-14.74	NO	-
5071	ZINC04467558	6677	-14.74	NO	-
5072	ZINC01037019	1714	-14.7	NO	-
5073	ZINC02918065	4212	-14.68	NO	-
5074	ZINC03995230	6076	-14.68	NO	-
5075	ZINC02501965	3504	-14.65	NO	-
5076	ZINC01108542	1977	-14.64	NO	-
5077	ZINC03833993	29	-14.64	YES	2
5078	ZINC03949177	5927	-14.61	NO	-
5079	ZINC04033030	6163	-14.61	NO	-
5080	ZINC02708873	3690	-14.6	NO	-
5081	ZINC03995231	6077	-14.58	NO	-
5082	ZINC02217193	3059	-14.56	NO	-
5083	ZINC02646191	3628	-14.54	NO	-
5084	ZINC01167852	2179	-14.53	NO	-
5085	ZINC00726264	844	-14.52	NO	-
5086	ZINC00919561	1400	-14.52	NO	-
5087	ZINC00937703	1453	-14.52	NO	-
5088	ZINC00655214	672	-14.48	NO	-
5089	ZINC01580627	2783	-14.47	NO	-
5090	ZINC03810103	133	-14.47	YES	17
5091	ZINC01576470	2782	-14.46	NO	-
5092	ZINC03815709	88	-14.45	YES	9
5093	ZINC03854285	5355	-14.45	NO	-
5094	ZINC04033093	6175	-14.45	NO	-
5095	ZINC01049883	1770	-14.42	NO	-
5096	ZINC03282604	4618	-14.42	NO	-
5097	ZINC03293005	4634	-14.42	NO	-
5098	ZINC03246102	4569	-14.41	NO	-
5099	ZINC01061776	1813	-14.4	NO	-
5100	ZINC03868057	5811	-14.4	NO	-
5101	ZINC03983549	6048	-14.37	NO	-
5102	ZINC02722095	3805	-14.34	NO	-
5103	ZINC00936618	1443	-14.33	NO	-
5104	ZINC04363897	6534	-14.32	NO	-
5105	ZINC04033028	6161	-14.3	NO	-
5106	ZINC02334034	3224	-14.27	NO	-
5107	ZINC02046564	2937	-14.25	NO	-
5108	ZINC02340490	3234	-14.25	NO	-
5109	ZINC03669027	5028	-14.25	NO	-
5110	ZINC00627119	555	-14.24	NO	-
5111	ZINC03854904	5416	-14.24	NO	-
5112	ZINC04033091	6173	-14.24	NO	-
5113	ZINC00527399	404	-14.2	NO	-
5114	ZINC04470306	6704	-14.18	NO	-
5115	ZINC03981741	6035	-14.12	NO	-
5116	ZINC02341597	3237	-14.1	NO	-
5117	ZINC01090886	1925	-14.09	NO	-
5118	ZINC02388169	3307	-14.09	NO	-
5119	ZINC03326015	4670	-14.04	NO	-
5120	ZINC03995233	6079	-14.03	NO	-
5121	ZINC02163544	3002	-13.99	NO	-
5122	ZINC02223017	3073	-13.97	NO	-
5123	ZINC00639370	615	-13.94	NO	-
5124	ZINC03810102	132	-13.9	YES	17
5125	ZINC03859323	5608	-13.9	NO	-
5126	ZINC01242630	2362	-13.89	NO	-
5127	ZINC00723975	839	-13.88	NO	-
5128	ZINC02138375	2995	-13.87	NO	-
5129	ZINC03852858	5232	-13.85	NO	-
5130	ZINC00066695	46	-13.81	NO	-
5131	ZINC00115179	75	-13.79	NO	-
5132	ZINC01138264	2111	-13.76	NO	-
5133	ZINC02209608	3047	-13.75	NO	-
5134	ZINC03059759	4443	-13.75	NO	-
5135	ZINC01074969	1867	-13.74	NO	-
5136	ZINC01059635	1802	-13.73	NO	-
5137	ZINC01111764	1990	-13.72	NO	-
5138	ZINC04467531	6676	-13.71	NO	-
5139	ZINC02724751	3878	-13.69	NO	-
5140	ZINC02307267	3181	-13.68	NO	-
5141	ZINC04033082	6167	-13.68	NO	-
5142	ZINC00577147	460	-13.67	NO	-
5143	ZINC03856095	5458	-13.67	NO	-
5144	ZINC04488452	6726	-13.65	NO	-
5145	ZINC01519323	2759	-13.63	NO	-
5146	ZINC03856135	5467	-13.61	NO	-
5147	ZINC02227165	3085	-13.52	NO	-
5148	ZINC02469041	3456	-13.52	NO	-
5149	ZINC02914515	4136	-13.5	NO	-
5150	ZINC00843003	1091	-13.49	NO	-
5151	ZINC02330601	3216	-13.49	NO	-
5152	ZINC03663229	5024	-13.45	NO	-
5153	ZINC02710520	3696	-13.44	NO	-
5154	ZINC03638002	5005	-13.44	NO	-
5155	ZINC00462803	366	-13.43	NO	-
5156	ZINC02388171	3308	-13.41	NO	-
5157	ZINC01444708	2612	-13.39	NO	-
5158	ZINC01549947	2776	-13.39	NO	-
5159	ZINC00875038	1197	-13.37	NO	-
5160	ZINC03858553	5574	-13.3	NO	-
5161	ZINC02187814	3016	-13.28	NO	-
5162	ZINC00607670	513	-13.27	NO	-
5163	ZINC02722048	3804	-13.27	NO	-
5164	ZINC03249664	4578	-13.26	NO	-
5165	ZINC02471814	3459	-13.25	NO	-
5166	ZINC03863366	5679	-13.24	NO	-
5167	ZINC03833969	105	-13.18	YES	10
5168	ZINC02325224	3208	-13.13	NO	-
5169	ZINC02916029	4181	-13.09	NO	-
5170	ZINC01269632	2387	-13.08	NO	-
5171	ZINC03852907	5235	-13.06	NO	-
5172	ZINC04464521	6649	-13.05	NO	-
5173	ZINC01485883	2652	-13.04	NO	-
5174	ZINC02326335	3211	-13.03	NO	-
5175	ZINC03222097	4535	-13.0	NO	-
5176	ZINC03288419	4626	-13.0	NO	-
5177	ZINC03936860	5921	-13.0	NO	-
5178	ZINC04475140	6717	-12.96	NO	-
5179	ZINC02724571	3850	-12.94	NO	-
5180	ZINC00489072	386	-12.93	NO	-
5181	ZINC00425377	307	-12.89	NO	-
5182	ZINC02958624	4326	-12.89	NO	-
5183	ZINC03859598	5618	-12.84	NO	-
5184	ZINC00940709	1474	-12.8	NO	-
5185	ZINC01010004	1646	-12.78	NO	-
5186	ZINC00872286	1186	-12.76	NO	-
5187	ZINC03815765	128	-12.71	YES	15
5188	ZINC03863550	5680	-12.7	NO	-
5189	ZINC02410947	3347	-12.66	NO	-
5190	ZINC00703553	780	-12.59	NO	-
5191	ZINC01492685	2674	-12.56	NO	-
5192	ZINC02494135	3484	-12.55	NO	-
5193	ZINC03780271	5041	-12.46	NO	-
5194	ZINC03815782	115	-12.46	YES	12
5195	ZINC03866907	5706	-12.42	NO	-
5196	ZINC01085154	1908	-12.4	NO	-
5197	ZINC01936706	2884	-12.34	NO	-
5198	ZINC00646435	654	-12.33	NO	-
5199	ZINC02413119	3354	-12.3	NO	-
5200	ZINC00646424	651	-12.29	NO	-
5201	ZINC00780614	920	-12.29	NO	-
5202	ZINC00875071	1200	-12.29	NO	-
5203	ZINC02292856	3175	-12.25	NO	-
5204	ZINC02223665	3077	-12.22	NO	-
5205	ZINC01519494	2772	-12.19	NO	-
5206	ZINC00940679	1469	-12.16	NO	-
5207	ZINC02955129	4317	-12.15	NO	-
5208	ZINC02724154	3811	-12.11	NO	-
5209	ZINC00703559	783	-12.08	NO	-
5210	ZINC02444554	3403	-12.06	NO	-
5211	ZINC02631220	3595	-12.06	NO	-
5212	ZINC02413118	3353	-11.98	NO	-
5213	ZINC02435834	3385	-11.97	NO	-
5214	ZINC03815764	127	-11.92	YES	15
5215	ZINC01980634	2917	-11.91	NO	-
5216	ZINC02357803	3266	-11.9	NO	-
5217	ZINC02710535	3698	-11.89	NO	-
5218	ZINC02657161	3644	-11.87	NO	-
5219	ZINC00602501	508	-11.81	NO	-
5220	ZINC00734953	858	-11.8	NO	-
5221	ZINC02052483	2941	-11.77	NO	-
5222	ZINC03436516	4823	-11.77	NO	-
5223	ZINC03833971	106	-11.77	YES	10
5224	ZINC02208464	3045	-11.76	NO	-
5225	ZINC00715346	818	-11.75	NO	-
5226	ZINC02272807	3156	-11.73	NO	-
5227	ZINC00918514	1371	-11.71	NO	-
5228	ZINC02846592	4037	-11.6	NO	-
5229	ZINC02115339	2981	-11.59	NO	-
5230	ZINC02918922	4229	-11.59	NO	-
5231	ZINC03815744	122	-11.59	YES	15
5232	ZINC00918508	1368	-11.57	NO	-
5233	ZINC01179563	2219	-11.55	NO	-
5234	ZINC02460583	3436	-11.55	NO	-
5235	ZINC03256809	4588	-11.55	NO	-
5236	ZINC03669386	5034	-11.54	NO	-
5237	ZINC03963861	5947	-11.54	NO	-
5238	ZINC02706991	3682	-11.52	NO	-
5239	ZINC01033717	1702	-11.48	NO	-
5240	ZINC01519380	2766	-11.48	NO	-
5241	ZINC02406846	3338	-11.47	NO	-
5242	ZINC02705614	3681	-11.47	NO	-
5243	ZINC01249663	2371	-11.43	NO	-
5244	ZINC02344478	3246	-11.42	NO	-
5245	ZINC02330603	3217	-11.41	NO	-
5246	ZINC01134708	2108	-11.33	NO	-
5247	ZINC01168660	2182	-11.32	NO	-
5248	ZINC02200755	3029	-11.27	NO	-
5249	ZINC02724171	3817	-11.27	NO	-
5250	ZINC03869118	5834	-11.22	NO	-
5251	ZINC00634011	588	-11.14	NO	-
5252	ZINC04248200	6406	-11.09	NO	-
5253	ZINC02266855	3154	-11.07	NO	-
5254	ZINC03856480	5476	-11.07	NO	-
5255	ZINC02206190	3041	-11.06	NO	-
5256	ZINC02700291	3674	-11.05	NO	-
5257	ZINC02199941	3024	-11.02	NO	-
5258	ZINC03859549	5615	-11.0	NO	-
5259	ZINC03833977	103	-10.97	YES	10
5260	ZINC00991567	1594	-10.93	NO	-
5261	ZINC01519324	2760	-10.91	NO	-
5262	ZINC02454143	3419	-10.91	NO	-
5263	ZINC02412455	3350	-10.89	NO	-
5264	ZINC02500251	3498	-10.85	NO	-
5265	ZINC03794499	136	-10.83	YES	20
5266	ZINC01418575	2544	-10.79	NO	-
5267	ZINC02918097	4216	-10.77	NO	-
5268	ZINC02985096	4367	-10.75	NO	-
5269	ZINC03856103	5463	-10.72	NO	-
5270	ZINC00688763	761	-10.7	NO	-
5271	ZINC02128517	2991	-10.7	NO	-
5272	ZINC00646438	655	-10.69	NO	-
5273	ZINC01393396	2485	-10.62	NO	-
5274	ZINC02423425	3367	-10.58	NO	-
5275	ZINC03815768	129	-10.57	YES	16
5276	ZINC00646434	653	-10.56	NO	-
5277	ZINC00498931	387	-10.49	NO	-
5278	ZINC01400107	2500	-10.45	NO	-
5279	ZINC00919395	1385	-10.43	NO	-
5280	ZINC00340540	206	-10.42	NO	-
5281	ZINC03815770	73	-10.42	YES	9
5282	ZINC04030219	6142	-10.42	NO	-
5283	ZINC04470165	6698	-10.42	NO	-
5284	ZINC03971598	6007	-10.37	NO	-
5285	ZINC00646418	645	-10.36	NO	-
5286	ZINC00666495	695	-10.31	NO	-
5287	ZINC03834009	109	-10.28	YES	10
5288	ZINC02348559	3251	-10.23	NO	-
5289	ZINC02724192	3832	-10.15	NO	-
5290	ZINC03862114	5674	-10.13	NO	-
5291	ZINC00111659	73	-10.11	NO	-
5292	ZINC02724730	3870	-10.08	NO	-
5293	ZINC03815754	125	-10.03	YES	15
5294	ZINC04617913	99	-10.03	YES	9
5295	ZINC02174244	3006	-10.02	NO	-
5296	ZINC04467881	6681	-10.02	NO	-
5297	ZINC01706614	2797	-10.01	NO	-
5298	ZINC00645532	641	-9.93	NO	-
5299	ZINC01191863	2258	-9.93	NO	-
5300	ZINC03815753	126	-9.93	YES	15
5301	ZINC03833975	104	-9.87	YES	10
5302	ZINC02460426	3433	-9.86	NO	-
5303	ZINC01230788	2351	-9.85	NO	-
5304	ZINC03815745	120	-9.84	YES	15
5305	ZINC03810097	121	-9.83	YES	15
5306	ZINC01269534	2385	-9.82	NO	-
5307	ZINC02724753	3880	-9.67	NO	-
5308	ZINC00467436	372	-9.66	NO	-
5309	ZINC02967923	4333	-9.64	NO	-
5310	ZINC02361207	3279	-9.61	NO	-
5311	ZINC02919202	4242	-9.6	NO	-
5312	ZINC00919538	1397	-9.59	NO	-
5313	ZINC02915797	4178	-9.57	NO	-
5314	ZINC02919719	4248	-9.55	NO	-
5315	ZINC02917994	4209	-9.45	NO	-
5316	ZINC02858712	4057	-9.44	NO	-
5317	ZINC03971866	6010	-9.44	NO	-
5318	ZINC03195364	4506	-9.4	NO	-
5319	ZINC03815751	124	-9.4	YES	15
5320	ZINC00884303	1255	-9.32	NO	-
5321	ZINC01657897	2795	-9.29	NO	-
5322	ZINC00527396	403	-9.25	NO	-
5323	ZINC00707759	799	-9.25	NO	-
5324	ZINC02471929	3470	-9.24	NO	-
5325	ZINC02724782	3888	-9.23	NO	-
5326	ZINC03642305	5008	-9.21	NO	-
5327	ZINC00627631	558	-9.2	NO	-
5328	ZINC01277725	2392	-9.2	NO	-
5329	ZINC02917996	4210	-9.17	NO	-
5330	ZINC02636704	3605	-9.15	NO	-
5331	ZINC00687885	759	-9.06	NO	-
5332	ZINC00947671	1495	-9.06	NO	-
5333	ZINC03635745	5004	-9.03	NO	-
5334	ZINC03856217	5470	-8.98	NO	-
5335	ZINC00940674	1468	-8.92	NO	-
5336	ZINC02460541	3434	-8.9	NO	-
5337	ZINC00795740	959	-8.86	NO	-
5338	ZINC01213290	2320	-8.79	NO	-
5339	ZINC03850272	5095	-8.79	NO	-
5340	ZINC03905839	5891	-8.79	NO	-
5341	ZINC02406845	3337	-8.77	NO	-
5342	ZINC00865850	1157	-8.76	NO	-
5343	ZINC02724728	3868	-8.75	NO	-
5344	ZINC03864292	5684	-8.71	NO	-
5345	ZINC03815680	63	-8.69	YES	9
5346	ZINC02338473	3232	-8.68	NO	-
5347	ZINC02661816	3650	-8.55	NO	-
5348	ZINC02204611	3039	-8.54	NO	-
5349	ZINC02720829	3790	-8.53	NO	-
5350	ZINC03868592	5822	-8.5	NO	-
5351	ZINC01205196	2286	-8.47	NO	-
5352	ZINC02319354	3195	-8.46	NO	-
5353	ZINC00623831	542	-8.45	NO	-
5354	ZINC04443358	6609	-8.43	NO	-
5355	ZINC00033020	22	-8.42	NO	-
5356	ZINC00599731	503	-8.36	NO	-
5357	ZINC00875042	1198	-8.34	NO	-
5358	ZINC02471820	3461	-8.34	NO	-
5359	ZINC02221533	3070	-8.29	NO	-
5360	ZINC02916421	4193	-8.28	NO	-
5361	ZINC02724540	3845	-8.27	NO	-
5362	ZINC02078879	2957	-8.21	NO	-
5363	ZINC02722020	3803	-8.09	NO	-
5364	ZINC03810104	118	-8.08	YES	13
5365	ZINC02436017	3386	-8.01	NO	-
5366	ZINC03622833	4991	-8.0	NO	-
5367	ZINC01042161	1743	-7.93	NO	-
5368	ZINC03832054	67	-7.92	YES	9
5369	ZINC03859064	5595	-7.92	NO	-
5370	ZINC00646439	656	-7.86	NO	-
5371	ZINC00940673	1467	-7.85	NO	-
5372	ZINC01033718	1703	-7.81	NO	-
5373	ZINC03862790	5677	-7.8	NO	-
5374	ZINC01078609	1881	-7.75	NO	-
5375	ZINC01460140	2626	-7.75	NO	-
5376	ZINC02460593	3437	-7.73	NO	-
5377	ZINC02915115	4159	-7.72	NO	-
5378	ZINC01182779	2237	-7.69	NO	-
5379	ZINC02803949	3998	-7.64	NO	-
5380	ZINC04104150	6266	-7.6	NO	-
5381	ZINC01249687	2373	-7.51	NO	-
5382	ZINC03832074	102	-7.49	YES	10
5383	ZINC02456716	3431	-7.43	NO	-
5384	ZINC02067128	2948	-7.36	NO	-
5385	ZINC04151026	6316	-7.35	NO	-
5386	ZINC04299414	6469	-7.31	NO	-
5387	ZINC00799091	968	-7.28	NO	-
5388	ZINC03181960	4488	-7.28	NO	-
5389	ZINC02186142	3015	-7.21	NO	-
5390	ZINC02724710	3859	-7.21	NO	-
5391	ZINC02708884	3692	-7.2	NO	-
5392	ZINC02818879	4015	-7.19	NO	-
5393	ZINC04464197	6643	-7.13	NO	-
5394	ZINC02914386	4129	-7.06	NO	-
5395	ZINC03854580	5399	-6.97	NO	-
5396	ZINC00669545	705	-6.93	NO	-
5397	ZINC03815724	59	-6.9	YES	9
5398	ZINC02443907	3402	-6.79	NO	-
5399	ZINC03853114	5258	-6.78	NO	-
5400	ZINC04465178	6658	-6.71	NO	-
5401	ZINC03854644	5404	-6.7	NO	-
5402	ZINC00954670	1518	-6.69	NO	-
5403	ZINC02914546	4141	-6.66	NO	-
5404	ZINC00657252	687	-6.63	NO	-
5405	ZINC00878168	1237	-6.54	NO	-
5406	ZINC03211261	4521	-6.54	NO	-
5407	ZINC03136103	4465	-6.52	NO	-
5408	ZINC00703561	785	-6.45	NO	-
5409	ZINC00872423	1188	-6.45	NO	-
5410	ZINC00828855	1057	-6.42	NO	-
5411	ZINC00703536	779	-6.39	NO	-
5412	ZINC04460379	6631	-6.36	NO	-
5413	ZINC02404712	3332	-6.35	NO	-
5414	ZINC00646425	652	-6.3	NO	-
5415	ZINC01467349	2638	-6.28	NO	-
5416	ZINC04486983	6724	-6.26	NO	-
5417	ZINC03850066	5087	-6.15	NO	-
5418	ZINC02916372	4188	-6.12	NO	-
5419	ZINC03853229	5279	-6.12	NO	-
5420	ZINC01115658	2019	-6.11	NO	-
5421	ZINC03188087	4493	-6.1	NO	-
5422	ZINC02803950	3999	-6.06	NO	-
5423	ZINC02724172	3818	-6.05	NO	-
5424	ZINC02226934	3082	-6.04	NO	-
5425	ZINC00940649	1464	-6.03	NO	-
5426	ZINC02330357	3215	-6.01	NO	-
5427	ZINC02219634	3067	-5.99	NO	-
5428	ZINC03061145	4447	-5.93	NO	-
5429	ZINC02509645	3515	-5.89	NO	-
5430	ZINC00792876	947	-5.88	NO	-
5431	ZINC02350931	3254	-5.88	NO	-
5432	ZINC03076735	4448	-5.76	NO	-
5433	ZINC03815785	119	-5.76	YES	14
5434	ZINC03832140	60	-5.68	YES	9
5435	ZINC02218616	3061	-5.67	NO	-
5436	ZINC03853708	5315	-5.53	NO	-
5437	ZINC01078606	1880	-5.52	NO	-
5438	ZINC03971864	6009	-5.5	NO	-
5439	ZINC02227580	3089	-5.49	NO	-
5440	ZINC03873470	5835	-5.49	NO	-
5441	ZINC01033715	1701	-5.47	NO	-
5442	ZINC00636215	604	-5.44	NO	-
5443	ZINC03050069	4439	-5.38	NO	-
5444	ZINC03854487	5387	-5.38	NO	-
5445	ZINC03859923	5655	-5.36	NO	-
5446	ZINC00181549	101	-5.34	NO	-
5447	ZINC02914774	4154	-5.33	NO	-
5448	ZINC00988152	1581	-5.32	NO	-
5449	ZINC00753181	871	-5.3	NO	-
5450	ZINC02995095	4374	-5.29	NO	-
5451	ZINC01509636	2732	-5.22	NO	-
5452	ZINC03815762	135	-4.99	YES	19
5453	ZINC02915258	4168	-4.92	NO	-
5454	ZINC01467351	2640	-4.78	NO	-
5455	ZINC02819374	4017	-4.71	NO	-
5456	ZINC00066699	47	-4.61	NO	-
5457	ZINC02388188	3309	-4.58	NO	-
5458	ZINC04617919	77	-4.58	YES	9
5459	ZINC00646421	648	-4.55	NO	-
5460	ZINC03854882	5414	-4.55	NO	-
5461	ZINC02250223	3139	-4.48	NO	-
5462	ZINC01269532	2384	-4.4	NO	-
5463	ZINC02181175	3013	-4.35	NO	-
5464	ZINC00312768	184	-4.34	NO	-
5465	ZINC00591295	480	-4.31	NO	-
5466	ZINC03832115	58	-4.29	YES	9
5467	ZINC03815769	123	-4.27	YES	15
5468	ZINC03832156	61	-4.27	YES	9
5469	ZINC00919336	1382	-4.16	NO	-
5470	ZINC00703564	787	-4.1	NO	-
5471	ZINC03128957	4457	-4.03	NO	-
5472	ZINC01018650	1660	-4.02	NO	-
5473	ZINC04412636	6581	-3.96	NO	-
5474	ZINC02348536	3250	-3.95	NO	-
5475	ZINC03616024	4986	-3.87	NO	-
5476	ZINC03815689	46	-3.8	YES	9
5477	ZINC01406606	2520	-3.7	NO	-
5478	ZINC00934746	1435	-3.69	NO	-
5479	ZINC00940731	1477	-3.65	NO	-
5480	ZINC00940449	1458	-3.62	NO	-
5481	ZINC00596582	499	-3.55	NO	-
5482	ZINC00702158	777	-3.53	NO	-
5483	ZINC02099721	2968	-3.36	NO	-
5484	ZINC00703560	784	-3.26	NO	-
5485	ZINC03867077	5718	-3.08	NO	-
5486	ZINC02915236	4165	-3.01	NO	-
5487	ZINC04617900	81	-2.96	YES	9
5488	ZINC03810100	2	-2.93	YES	1
5489	ZINC01277723	2391	-2.92	NO	-
5490	ZINC04617902	48	-2.91	YES	9
5491	ZINC01000674	1625	-2.88	NO	-
5492	ZINC03986896	6053	-2.8	NO	-
5493	ZINC04638729	6778	-2.66	NO	-
5494	ZINC00851712	1110	-2.64	NO	-
5495	ZINC01069897	1844	-2.63	NO	-
5496	ZINC00955868	1529	-2.6	NO	-
5497	ZINC02797367	3982	-2.6	NO	-
5498	ZINC02914408	4131	-2.58	NO	-
5499	ZINC03815693	44	-2.55	YES	9
5500	ZINC01418585	2545	-2.45	NO	-
5501	ZINC01467348	2637	-2.32	NO	-
5502	ZINC02707274	3685	-2.28	NO	-
5503	ZINC03358367	4726	-2.24	NO	-
5504	ZINC03040844	4426	-2.21	NO	-
5505	ZINC01111761	1989	-2.15	NO	-
5506	ZINC00919598	1406	-2.11	NO	-
5507	ZINC00703562	786	-2.0	NO	-
5508	ZINC02918058	4211	-1.84	NO	-
5509	ZINC02931587	4258	-1.76	NO	-
5510	ZINC02800560	3991	-1.67	NO	-
5511	ZINC00956702	1543	-1.63	NO	-
5512	ZINC03852134	5183	-1.6	NO	-
5513	ZINC00944346	1482	-1.59	NO	-
5514	ZINC01182780	2238	-1.54	NO	-
5515	ZINC01936712	2890	-1.54	NO	-
5516	ZINC02915800	4179	-1.51	NO	-
5517	ZINC02340238	3233	-1.43	NO	-
5518	ZINC03855060	5424	-1.27	NO	-
5519	ZINC01030646	1685	-1.2	NO	-
5520	ZINC01128531	2084	-1.18	NO	-
5521	ZINC02471926	3468	-1.17	NO	-
5522	ZINC03132095	4461	-1.16	NO	-
5523	ZINC02442893	3401	-1.08	NO	-
5524	ZINC03859996	5662	-1.02	NO	-
5525	ZINC01467350	2639	-0.99	NO	-
5526	ZINC02358421	3271	-0.96	NO	-
5527	ZINC03852842	5231	-0.95	NO	-
5528	ZINC02724178	3823	-0.87	NO	-
5529	ZINC00727479	849	-0.85	NO	-
5530	ZINC01084939	1906	-0.78	NO	-
5531	ZINC03766583	5037	-0.65	NO	-
5532	ZINC04091631	6257	-0.64	NO	-
5533	ZINC00593228	486	-0.6	NO	-
5534	ZINC03036004	4421	-0.52	NO	-
5535	ZINC02918339	4225	-0.49	NO	-
5536	ZINC01936705	2883	-0.42	NO	-
5537	ZINC03657694	5015	-0.29	NO	-
5538	ZINC04443408	6617	-0.24	NO	-
5539	ZINC02326332	3210	-0.22	NO	-
5540	ZINC04119063	6281	-0.15	NO	-
5541	ZINC00753617	873	-0.05	NO	-
5542	ZINC03625311	4994	-0.03	NO	-
5543	ZINC03049697	4437	-0.02	NO	-
5544	ZINC00944348	1484	0.0	NO	-
5545	ZINC02460547	3435	0.03	NO	-
5546	ZINC01510487	2744	0.04	NO	-
5547	ZINC01936707	2885	0.1	NO	-
5548	ZINC00919537	1396	0.2	NO	-
5549	ZINC04458380	6629	0.27	NO	-
5550	ZINC01145506	2132	0.28	NO	-
5551	ZINC01936709	2887	0.31	NO	-
5552	ZINC00675663	719	0.44	NO	-
5553	ZINC00626464	552	0.58	NO	-
5554	ZINC02099929	2970	0.65	NO	-
5555	ZINC03859862	5647	0.83	NO	-
5556	ZINC01465279	2634	0.96	NO	-
5557	ZINC03860032	5667	1.05	NO	-
5558	ZINC00955867	1528	1.08	NO	-
5559	ZINC00804259	983	1.17	NO	-
5560	ZINC03867636	5783	1.19	NO	-
5561	ZINC04006669	6136	1.36	NO	-
5562	ZINC04443360	6610	1.38	NO	-
5563	ZINC00780615	921	1.47	NO	-
5564	ZINC03859563	5617	1.54	NO	-
5565	ZINC02275807	3158	1.58	NO	-
5566	ZINC01797763	2824	1.67	NO	-
5567	ZINC02916805	4194	1.72	NO	-
5568	ZINC03859995	5661	1.74	NO	-
5569	ZINC02369074	3294	1.81	NO	-
5570	ZINC02234326	3115	1.95	NO	-
5571	ZINC02204697	3040	1.98	NO	-
5572	ZINC00865705	1153	2.1	NO	-
5573	ZINC02206663	3042	2.16	NO	-
5574	ZINC01509717	2735	2.18	NO	-
5575	ZINC03858956	5592	2.33	NO	-
5576	ZINC03356675	4721	2.56	NO	-
5577	ZINC03866683	5692	2.64	NO	-
5578	ZINC02724174	3820	2.67	NO	-
5579	ZINC04441321	6596	2.73	NO	-
5580	ZINC04470164	6697	2.83	NO	-
5581	ZINC02439327	3392	2.86	NO	-
5582	ZINC01134707	2107	2.94	NO	-
5583	ZINC02679170	3657	3.04	NO	-
5584	ZINC03983169	6045	3.04	NO	-
5585	ZINC04292049	6464	3.15	NO	-
5586	ZINC02254381	3142	3.18	NO	-
5587	ZINC02310440	3188	3.53	NO	-
5588	ZINC00840740	1087	3.63	NO	-
5589	ZINC03249661	4577	3.68	NO	-
5590	ZINC01059140	1797	3.91	NO	-
5591	ZINC03854541	5391	3.96	NO	-
5592	ZINC03854621	5401	3.96	NO	-
5593	ZINC03033345	4415	4.0	NO	-
5594	ZINC02236370	3117	4.09	NO	-
5595	ZINC02551038	3526	4.2	NO	-
5596	ZINC03856216	5469	4.21	NO	-
5597	ZINC00642882	623	4.33	NO	-
5598	ZINC04124493	6288	4.34	NO	-
5599	ZINC03853158	5265	4.35	NO	-
5600	ZINC02914620	4145	4.45	NO	-
5601	ZINC00828856	1058	4.48	NO	-
5602	ZINC00591112	478	4.49	NO	-
5603	ZINC01460143	2630	4.65	NO	-
5604	ZINC04167492	6346	4.68	NO	-
5605	ZINC02359880	3275	4.75	NO	-
5606	ZINC02417997	3362	4.78	NO	-
5607	ZINC02914298	4124	5.04	NO	-
5608	ZINC02708886	3693	5.38	NO	-
5609	ZINC02241586	3128	5.49	NO	-
5610	ZINC03995715	6081	5.7	NO	-
5611	ZINC03216760	4528	5.74	NO	-
5612	ZINC04618196	6768	5.78	NO	-
5613	ZINC00532815	415	5.94	NO	-
5614	ZINC00687882	757	5.95	NO	-
5615	ZINC02915121	4161	6.05	NO	-
5616	ZINC01229892	2346	6.63	NO	-
5617	ZINC02265587	3152	6.79	NO	-
5618	ZINC00924427	1421	6.81	NO	-
5619	ZINC00795742	960	6.86	NO	-
5620	ZINC02232257	3107	6.89	NO	-
5621	ZINC01436656	2572	6.91	NO	-
5622	ZINC01413578	2530	6.96	NO	-
5623	ZINC02726745	3892	7.24	NO	-
5624	ZINC03859550	5616	7.25	NO	-
5625	ZINC00626453	551	7.44	NO	-
5626	ZINC00655251	676	7.48	NO	-
5627	ZINC04292043	6462	7.48	NO	-
5628	ZINC02359878	3274	7.77	NO	-
5629	ZINC00940732	1478	7.88	NO	-
5630	ZINC00444939	346	8.11	NO	-
5631	ZINC00944357	1487	8.22	NO	-
5632	ZINC04363624	6533	8.22	NO	-
5633	ZINC01202613	2283	8.23	NO	-
5634	ZINC03890896	5866	8.25	NO	-
5635	ZINC03181444	4487	8.46	NO	-
5636	ZINC00865849	1156	8.59	NO	-
5637	ZINC03851057	5128	8.65	NO	-
5638	ZINC01422994	2550	8.68	NO	-
5639	ZINC03363451	4736	8.82	NO	-
5640	ZINC00714724	817	8.91	NO	-
5641	ZINC01079633	1885	9.01	NO	-
5642	ZINC01567141	2781	9.24	NO	-
5643	ZINC01407527	2524	9.35	NO	-
5644	ZINC01436582	2569	9.36	NO	-
5645	ZINC00968895	1553	9.37	NO	-
5646	ZINC02918092	4214	9.61	NO	-
5647	ZINC02916081	4184	9.72	NO	-
5648	ZINC02601707	3541	9.95	NO	-
5649	ZINC03215431	4523	10.01	NO	-
5650	ZINC03799026	5043	10.09	NO	-
5651	ZINC03851052	5126	10.25	NO	-
5652	ZINC02724599	3854	10.31	NO	-
5653	ZINC03851060	5129	10.74	NO	-
5654	ZINC02724781	3887	10.78	NO	-
5655	ZINC00783171	928	11.16	NO	-
5656	ZINC02832403	4029	11.21	NO	-
5657	ZINC02978866	4356	11.3	NO	-
5658	ZINC01992658	2932	11.45	NO	-
5659	ZINC02471816	3460	11.47	NO	-
5660	ZINC03859018	5593	12.0	NO	-
5661	ZINC02087164	2962	12.06	NO	-
5662	ZINC00675912	721	12.09	NO	-
5663	ZINC00956701	1542	12.23	NO	-
5664	ZINC03854576	5397	12.35	NO	-
5665	ZINC00833184	79	12.36	YES	9
5666	ZINC01889870	2847	12.71	NO	-
5667	ZINC02938059	4276	12.77	NO	-
5668	ZINC01201243	2282	12.87	NO	-
5669	ZINC03853763	5316	13.05	NO	-
5670	ZINC00598769	501	13.16	NO	-
5671	ZINC00713745	815	13.35	NO	-
5672	ZINC04443366	6613	13.69	NO	-
5673	ZINC00956232	1531	13.81	NO	-
5674	ZINC00706213	796	13.89	NO	-
5675	ZINC01010006	1648	14.11	NO	-
5676	ZINC00706212	795	14.17	NO	-
5677	ZINC01154134	2144	14.18	NO	-
5678	ZINC01660472	2796	14.25	NO	-
5679	ZINC03854630	5403	15.26	NO	-
5680	ZINC03852013	5181	15.4	NO	-
5681	ZINC02708879	3691	15.49	NO	-
5682	ZINC01010105	1651	15.61	NO	-
5683	ZINC02146444	2998	16.03	NO	-
5684	ZINC00986636	1578	16.52	NO	-
5685	ZINC03853767	5319	16.62	NO	-
5686	ZINC02335806	3227	16.7	NO	-
5687	ZINC00389020	242	16.98	NO	-
5688	ZINC00705650	793	17.0	NO	-
5689	ZINC01139374	2117	17.05	NO	-
5690	ZINC00312770	185	17.15	NO	-
5691	ZINC04443409	6618	17.69	NO	-
5692	ZINC00949729	1502	17.86	NO	-
5693	ZINC03867320	5756	17.94	NO	-
5694	ZINC03209364	4517	18.14	NO	-
5695	ZINC02472631	3471	18.57	NO	-
5696	ZINC03354056	4713	18.62	NO	-
5697	ZINC02873725	4090	18.66	NO	-
5698	ZINC03236361	4557	19.37	NO	-
5699	ZINC02937519	4263	19.48	NO	-
5700	ZINC00713079	814	19.63	NO	-
5701	ZINC01010003	1645	19.63	NO	-
5702	ZINC00181545	99	19.82	NO	-
5703	ZINC02308659	3186	20.21	NO	-
5704	ZINC03860086	5673	20.52	NO	-
5705	ZINC02051759	2938	20.7	NO	-
5706	ZINC02334868	3225	21.04	NO	-
5707	ZINC02915768	4175	21.08	NO	-
5708	ZINC03851651	5158	21.29	NO	-
5709	ZINC01936708	2886	21.37	NO	-
5710	ZINC02915237	4166	21.85	NO	-
5711	ZINC00635356	592	22.33	NO	-
5712	ZINC03272391	4606	22.47	NO	-
5713	ZINC01184745	2244	23.37	NO	-
5714	ZINC01010102	1649	23.87	NO	-
5715	ZINC02363154	3281	23.87	NO	-
5716	ZINC04257350	6425	24.15	NO	-
5717	ZINC02718358	3781	24.34	NO	-
5718	ZINC02724759	3886	24.37	NO	-
5719	ZINC00721177	833	24.47	NO	-
5720	ZINC02724757	3884	24.86	NO	-
5721	ZINC03815692	113	25.03	YES	12
5722	ZINC00944347	1483	25.88	NO	-
5723	ZINC03859618	5627	26.17	NO	-
5724	ZINC00389017	241	26.27	NO	-
5725	ZINC03888009	5845	26.36	NO	-
5726	ZINC02916084	4185	26.38	NO	-
5727	ZINC03642310	5010	26.43	NO	-
5728	ZINC04471956	6716	26.67	NO	-
5729	ZINC02919199	4240	26.75	NO	-
5730	ZINC01229893	2347	27.26	NO	-
5731	ZINC02820490	4021	27.42	NO	-
5732	ZINC01225734	2337	27.44	NO	-
5733	ZINC00645506	637	27.86	NO	-
5734	ZINC02341598	3238	27.97	NO	-
5735	ZINC00638094	610	28.11	NO	-
5736	ZINC00635803	595	29.59	NO	-
5737	ZINC04074826	6246	29.84	NO	-
5738	ZINC00937473	1446	29.98	NO	-
5739	ZINC02193742	3018	30.43	NO	-
5740	ZINC02847547	4039	31.4	NO	-
5741	ZINC02462960	3442	31.78	NO	-
5742	ZINC03857291	5489	31.79	NO	-
5743	ZINC02417998	3363	32.21	NO	-
5744	ZINC02471928	3469	32.81	NO	-
5745	ZINC01036119	1712	32.83	NO	-
5746	ZINC00754556	882	32.89	NO	-
5747	ZINC02982331	4361	32.95	NO	-
5748	ZINC02628552	3589	33.34	NO	-
5749	ZINC03853159	5266	33.61	NO	-
5750	ZINC01498656	2694	34.6	NO	-
5751	ZINC00645522	639	35.1	NO	-
5752	ZINC01726085	2799	35.62	NO	-
5753	ZINC00713746	816	36.05	NO	-
5754	ZINC00645533	642	36.43	NO	-
5755	ZINC02915256	4167	37.11	NO	-
5756	ZINC02800558	3990	37.27	NO	-
5757	ZINC02241641	3130	38.61	NO	-
5758	ZINC00828834	1054	38.72	NO	-
5759	ZINC02724754	3881	38.93	NO	-
5760	ZINC00687884	758	39.1	NO	-
5761	ZINC02476885	3472	39.63	NO	-
5762	ZINC00635354	591	40.27	NO	-
5763	ZINC03833984	111	40.41	YES	10
5764	ZINC01175662	2197	40.55	NO	-
5765	ZINC02990373	4370	42.17	NO	-
5766	ZINC02456082	3425	42.49	NO	-
5767	ZINC00978261	1570	42.67	NO	-
5768	ZINC01028628	1678	43.85	NO	-
5769	ZINC02701592	3677	43.91	NO	-
5770	ZINC02087712	2964	43.93	NO	-
5771	ZINC03859440	5611	43.93	NO	-
5772	ZINC03851055	5127	44.09	NO	-
5773	ZINC00918512	1370	45.35	NO	-
5774	ZINC02724752	3879	45.45	NO	-
5775	ZINC04470256	6702	45.71	NO	-
5776	ZINC02724755	3882	46.32	NO	-
5777	ZINC03855061	5425	47.6	NO	-
5778	ZINC01025400	1669	48.28	NO	-
5779	ZINC01407526	2523	48.38	NO	-
5780	ZINC02326645	3212	48.58	NO	-
5781	ZINC00944349	1485	49.66	NO	-
5782	ZINC01026689	1673	50.94	NO	-
5783	ZINC03867249	5746	51.29	NO	-
5784	ZINC00705651	794	51.57	NO	-
5785	ZINC02307268	3182	52.04	NO	-
5786	ZINC02456713	3430	53.24	NO	-
5787	ZINC00802642	975	53.28	NO	-
5788	ZINC02724572	3851	53.46	NO	-
5789	ZINC00994189	1607	54.69	NO	-
5790	ZINC00949713	1500	55.07	NO	-
5791	ZINC02440574	3396	55.46	NO	-
5792	ZINC01063645	1820	56.44	NO	-
5793	ZINC04435978	6590	57.0	NO	-
5794	ZINC00716954	824	57.4	NO	-
5795	ZINC00655206	671	57.62	NO	-
5796	ZINC03860031	5666	57.8	NO	-
5797	ZINC00608036	515	58.39	NO	-
5798	ZINC01421460	2548	60.05	NO	-
5799	ZINC01201242	2281	60.52	NO	-
5800	ZINC00703557	781	60.55	NO	-
5801	ZINC02246396	3132	61.86	NO	-
5802	ZINC02916807	4195	62.65	NO	-
5803	ZINC01016721	1655	62.86	NO	-
5804	ZINC00856390	1129	65.05	NO	-
5805	ZINC01162098	2170	65.24	NO	-
5806	ZINC00828858	1059	65.44	NO	-
5807	ZINC01214469	2322	65.62	NO	-
5808	ZINC02099722	2969	67.95	NO	-
5809	ZINC02227622	3090	70.31	NO	-
5810	ZINC02551016	3525	72.37	NO	-
5811	ZINC00655249	675	73.38	NO	-
5812	ZINC03609851	4980	73.92	NO	-
5813	ZINC00783170	927	73.95	NO	-
5814	ZINC02227163	3084	74.26	NO	-
5815	ZINC03853330	5284	77.03	NO	-
5816	ZINC00989602	1583	77.14	NO	-
5817	ZINC00669331	703	77.48	NO	-
5818	ZINC01001928	1630	78.29	NO	-
5819	ZINC00703558	782	80.99	NO	-
5820	ZINC01287823	2397	81.08	NO	-
5821	ZINC01197386	2272	81.56	NO	-
5822	ZINC03860033	5668	82.42	NO	-
5823	ZINC02227624	3091	82.92	NO	-
5824	ZINC01512202	2746	83.29	NO	-
5825	ZINC02915770	4176	83.48	NO	-
5826	ZINC01042159	1742	83.76	NO	-
5827	ZINC01801668	2826	84.59	NO	-
5828	ZINC03205237	4510	85.29	NO	-
5829	ZINC00181547	100	88.71	NO	-
5830	ZINC01229894	2348	90.78	NO	-
5831	ZINC03868987	5832	91.16	NO	-
5832	ZINC01150876	2136	92.49	NO	-
5833	ZINC00645523	640	92.78	NO	-
5834	ZINC01194627	2261	98.55	NO	-
5835	ZINC02241584	3126	99.62	NO	-
5836	ZINC03969565	5973	100.51	NO	-
5837	ZINC02321913	3200	101.01	NO	-
5838	ZINC02830563	4028	101.63	NO	-
5839	ZINC02227162	3083	104.86	NO	-
5840	ZINC03947948	5925	106.24	NO	-
5841	ZINC04442234	6600	106.45	NO	-
5842	ZINC00752656	867	107.54	NO	-
5843	ZINC02287978	3169	109.06	NO	-
5844	ZINC02227302	3087	109.09	NO	-
5845	ZINC03864381	5687	109.69	NO	-
5846	ZINC02724184	3824	109.75	NO	-
5847	ZINC01016723	1656	110.77	NO	-
5848	ZINC04443404	6616	111.52	NO	-
5849	ZINC00689386	765	112.83	NO	-
5850	ZINC02372425	3296	115.23	NO	-
5851	ZINC00716955	825	116.07	NO	-
5852	ZINC03859861	5646	120.77	NO	-
5853	ZINC00635810	598	121.92	NO	-
5854	ZINC04442877	6604	123.03	NO	-
5855	ZINC00707754	798	123.93	NO	-
5856	ZINC00632202	579	124.16	NO	-
5857	ZINC02241585	3127	126.04	NO	-
5858	ZINC02342909	3243	126.25	NO	-
5859	ZINC01514881	2750	127.71	NO	-
5860	ZINC03853486	5299	129.69	NO	-
5861	ZINC00815904	1020	129.73	NO	-
5862	ZINC02437493	3388	132.73	NO	-
5863	ZINC04292051	6465	141.14	NO	-
5864	ZINC00852679	1114	142.9	NO	-
5865	ZINC03853215	5273	146.28	NO	-
5866	ZINC01056937	1792	149.06	NO	-
5867	ZINC01514875	2749	152.29	NO	-
5868	ZINC01025215	1668	153.47	NO	-
5869	ZINC02820552	4023	153.96	NO	-
5870	ZINC02724169	3816	162.25	NO	-
5871	ZINC02471923	3466	163.19	NO	-
5872	ZINC00956233	1532	168.65	NO	-
5873	ZINC01129887	2090	171.29	NO	-
5874	ZINC00808877	1001	172.07	NO	-
5875	ZINC01101126	1948	174.91	NO	-
5876	ZINC02279849	3161	180.27	NO	-
5877	ZINC03867323	5758	180.94	NO	-
5878	ZINC02708887	3694	183.54	NO	-
5879	ZINC02296194	3176	186.86	NO	-
5880	ZINC03660385	5017	189.21	NO	-
5881	ZINC02710534	3697	190.34	NO	-
5882	ZINC01010129	1652	197.75	NO	-
5883	ZINC00635794	594	199.08	NO	-
5884	ZINC03853504	5300	209.83	NO	-
5885	ZINC01440242	2583	217.03	NO	-
5886	ZINC02325991	3209	217.25	NO	-
5887	ZINC00856579	1131	217.51	NO	-
5888	ZINC02440578	3398	217.68	NO	-
5889	ZINC00708857	803	231.16	NO	-
5890	ZINC03272387	4605	232.07	NO	-
5891	ZINC00828844	1056	237.49	NO	-
5892	ZINC00959030	1548	243.88	NO	-
5893	ZINC03855026	5422	245.01	NO	-
5894	ZINC02223037	3075	247.77	NO	-
5895	ZINC01440246	2584	250.2	NO	-
5896	ZINC02982467	4363	258.36	NO	-
5897	ZINC00949714	1501	260.5	NO	-
5898	ZINC01936711	2889	264.39	NO	-
5899	ZINC02246398	3134	268.1	NO	-
5900	ZINC03210166	4519	271.38	NO	-
5901	ZINC03853212	5270	274.85	NO	-
5902	ZINC01153201	2143	283.51	NO	-
5903	ZINC03889421	5849	286.12	NO	-
5904	ZINC00991289	1588	307.64	NO	-
5905	ZINC03854549	5393	313.47	NO	-
5906	ZINC00991272	1587	323.52	NO	-
5907	ZINC01401201	2504	337.12	NO	-
5908	ZINC00828862	1061	350.12	NO	-
5909	ZINC00991290	1589	358.91	NO	-
5910	ZINC00828861	1060	375.45	NO	-
5911	ZINC02363152	3280	380.9	NO	-
5912	ZINC00632200	578	397.05	NO	-
5913	ZINC00959031	1549	425.05	NO	-
5914	ZINC02209755	3048	441.53	NO	-
5915	ZINC01467334	2636	442.61	NO	-
5916	ZINC00991271	1586	474.2	NO	-
5917	ZINC04448193	6626	492.7	NO	-
5918	ZINC02440580	3399	499.1	NO	-
5919	ZINC00105017	63	527.19	NO	-
5920	ZINC01049541	1765	539.72	NO	-
5921	ZINC02157635	3001	580.22	NO	-
5922	ZINC02915380	4173	606.3	NO	-
5923	ZINC00828833	1053	747.29	NO	-
5924	ZINC00643085	624	815.4	NO	-
5925	ZINC01421461	2549	824.14	NO	-
5926	ZINC02099931	2971	956.21	NO	-
5927	ZINC01175930	2202	971.2	NO	-
5928	ZINC02724535	3840	1112.08	NO	-
5929	ZINC02494129	3482	1134.01	NO	-
5930	ZINC02724173	3819	1194.92	NO	-
5931	ZINC02724167	3814	1236.23	NO	-
5932	ZINC02724756	3883	1279.57	NO	-
5933	ZINC02724219	3835	1282.85	NO	-
5934	ZINC02724165	3812	1285.58	NO	-
5935	ZINC02724201	3833	1321.53	NO	-
5936	ZINC02724185	3825	1335.17	NO	-
5937	ZINC01509721	2736	1511.81	NO	-
5938	ZINC02724576	3853	1895.6	NO	-
5939	ZINC02440577	3397	1964.24	NO	-
5940	ZINC00815896	1018	2996.3	NO	-
5941	ZINC03660386	5018	6287.88	NO	-
