# Supplementary material for: Optimal assignment methods for ligand-based virtual screening
Source: J Cheminform. 2009 Aug 25;1:14. doi: 10.1186/1758-2946-1-14 (PMC2820492; doi:10.1186/1758-2946-1-14)
Supplement: Additional file 2 — Archive of the result files. The file Results.tar.gz is a Gzip compressed Tar archive containing the results file of each method for each data set. The result files are tab-separated plain text files including the following information: method name, active data set with size, cluster information and the distribution of the molecules over the clusters, decoy data set with size, ratio active:decoy, AUC, awAUC, BEDROC scores for predefined alpha values as suggested by Truchon and Bayly [63], relative enrichment factor [67], ROC enrichments, awROC enrichments at predefined false positive fractions, chemotype enrichment, ROC data points, and the ranking of each structure. [file 1758-2946-1-14-S2.zip › Results/DOCK.DUD.A.DUD_pde5_clustered_I_MM.sdf.D.DUD_pde5_decoys_ID_pass_MWPass_I_MM.sdf.srf]

###################################################################################################
# Screening Result File
# User: jahn
# Method used: DOCK
> <Method_Name>
DOCK
# Screening mode: Single Query Screening
#	Calculations performed: 0
#	Start time of the calculation: null
#	End time of the calculation: null
# Data set information
#	Active data set: /rahome/chemoinf/SVS/data/actives/DUD_pde5_clustered_I_MM.sdf with cluster information
#		Size: 26 molecules
#		Number of clusters: 22
#		Cluster Summery:
#			Cluster number	# molecules	% of actives
#			1		4		15.385
#			2		1		3.846
#			3		1		3.846
#			4		1		3.846
#			5		1		3.846
#			6		1		3.846
#			7		1		3.846
#			8		1		3.846
#			9		1		3.846
#			10		1		3.846
#			11		2		7.692
#			12		1		3.846
#			13		1		3.846
#			14		1		3.846
#			15		1		3.846
#			16		1		3.846
#			17		1		3.846
#			18		1		3.846
#			19		1		3.846
#			20		1		3.846
#			21		1		3.846
#			22		1		3.846
#	Decoy data set: /rahome/chemoinf/SVS/data/decoys/DUD_pde5_decoys_ID_pass_MWPass_I_MM.sdf
#		Size: 1561 molecules
#	Ratio actives : decoys
#		1.0 : 60.0385
#	The active and decoy data set were part of the DUD with problem identifier: pde5
> <AUC>
#	 ROC AUC
	0.5602670871729167
> <awAUC>
#	 ROC awAUC
	0.4845597227884224
> <BEDROC Scores>
#	Alpha Values	BEDROC Scores	Literature: J. Chem. Inf. Model., Vol. 47, No. 2, 2007, 488-508
	106.9	0.1667
	100.0	0.1709
	53.6	0.2107
	50.0	0.2152
	32.2	0.2438
	20.0	0.2758
	16.1	0.2912
	10.0	0.3291
	8.0	0.3492
> <Relative enrichment factor>
#	Fraction dataset	Enrichment factor	 Literature: DOI: 10.1021/ci800303k
	0.0010	0.0
	0.01	12.602394454946438
	0.02	23.076923076923077
	0.05	30.76923076923077
	0.1	34.61538461538461
	0.2	42.30769230769231
	0.25	46.15384615384615
> <ROC Enrichments>
#	True decoy fraction	Enrichment	Literature: J Comput Aided Mol Des (2008) 22:133-139
	0.1	0.0
	0.5	7.504807692307693
	1.0	7.504807692307693
	2.0	11.25721153846154
	5.0	6.079844206426485
	10.0	3.4416952474277314
> <awROC Enrichments>
#	Decoy fraction	Enrichment
	0.1	0.0
	0.5	4.434659090909092
	1.0	6.651988636363637
	2.0	7.760653409090909
	5.0	4.266254315304948
	10.0	2.2596988998262884
> <Chemotype enrichment>
#	% data set	% active cluster	Literature: http://dud.docking.org/wombat/
	0.0	0.0
	0.378	0.0
	0.378	4.545
	0.756	4.545
	0.756	9.091
	1.197	9.091
	1.197	13.636
	1.953	13.636
	1.953	18.182
	4.096	18.182
	4.096	22.727
	13.422	22.727
	13.422	27.273
	17.391	27.273
	17.391	31.818
	21.046	31.818
	21.046	36.364
	30.309	36.364
	30.309	40.909
	40.139	40.909
	40.139	45.455
	42.659	45.455
	42.659	50.0
	46.881	50.0
	46.881	54.545
	68.494	54.545
	68.494	59.091
	79.08	59.091
	79.08	63.636
	87.02	63.636
	87.02	68.182
	87.209	68.182
	87.209	72.727
	97.921	72.727
	97.921	77.273
	98.299	77.273
	98.299	81.818
	98.488	81.818
	98.488	86.364
	98.677	86.364
	98.677	90.909
	98.74	90.909
	98.74	95.455
	99.496	95.455
	99.496	100.0
	100.0	100.0
> <ROC curve data>
#	False positive rate	true positive rate
	0.0	0.0
	0.0	0.0
	0.0032	0.0
	0.0032	0.0385
	0.0064	0.0385
	0.0064	0.0769
	0.0102	0.0769
	0.0102	0.1154
	0.0109	0.1154
	0.0109	0.1538
	0.0135	0.1538
	0.0135	0.1923
	0.016	0.1923
	0.016	0.2308
	0.0282	0.2308
	0.0282	0.2692
	0.0365	0.2692
	0.0365	0.3077
	0.0641	0.3077
	0.0641	0.3462
	0.13	0.3462
	0.13	0.3846
	0.1698	0.3846
	0.1698	0.4231
	0.2063	0.4231
	0.2063	0.4615
	0.2998	0.4615
	0.2998	0.5
	0.3991	0.5
	0.3991	0.5385
	0.4241	0.5385
	0.4241	0.5769
	0.4664	0.5769
	0.4664	0.6154
	0.6855	0.6154
	0.6855	0.6538
	0.7924	0.6538
	0.7924	0.6923
	0.8725	0.6923
	0.8725	0.7308
	0.8738	0.7308
	0.8738	0.7692
	0.9821	0.7692
	0.9821	0.8077
	0.9853	0.8077
	0.9853	0.8462
	0.9865	0.8462
	0.9865	0.8846
	0.9878	0.8846
	0.9878	0.9615
	0.9949	0.9615
	0.9949	1.0
	1.0	1.0
> <Screening Table>
# Rank	Mol name	Index in data set	Similarity 2 query	Active	Cluster number
1	ZINC00645255	62	-62.13	NO	-
2	ZINC03217010	1017	-50.48	NO	-
3	ZINC02662347	848	-47.68	NO	-
4	ZINC00579735	6	-42.62	NO	-
5	ZINC03226685	1020	-41.73	NO	-
6	ZINC04199923	13	-41.67	YES	11
7	ZINC03331683	1073	-41.59	NO	-
8	ZINC00990792	396	-41.4	NO	-
9	ZINC03542733	1270	-40.35	NO	-
10	ZINC03424631	1175	-40.21	NO	-
11	ZINC00977630	392	-39.79	NO	-
12	ZINC04199950	18	-39.61	YES	15
13	ZINC00812122	226	-39.34	NO	-
14	ZINC03317807	1062	-39.23	NO	-
15	ZINC03286377	1049	-38.78	NO	-
16	ZINC01033872	418	-38.6	NO	-
17	ZINC01035584	422	-38.56	NO	-
18	ZINC01029685	415	-38.53	NO	-
19	ZINC04199920	3	-38.44	YES	1
20	ZINC02483561	754	-38.41	NO	-
21	ZINC04199922	2	-37.91	YES	1
22	ZINC00624705	35	-37.83	NO	-
23	ZINC03341393	1085	-37.65	NO	-
24	ZINC00932500	344	-37.35	NO	-
25	ZINC04373482	1611	-37.15	NO	-
26	ZINC04199924	14	-37.13	YES	11
27	ZINC01132589	471	-37.04	NO	-
28	ZINC03210025	1013	-36.86	NO	-
29	ZINC02664097	853	-36.59	NO	-
30	ZINC04138685	1480	-36.43	NO	-
31	ZINC04199932	22	-36.37	YES	19
32	ZINC04623109	1693	-36.25	NO	-
33	ZINC04030183	1403	-36.22	NO	-
34	ZINC01068305	441	-36.03	NO	-
35	ZINC02841952	898	-36.01	NO	-
36	ZINC04156554	1490	-35.96	NO	-
37	ZINC02636306	806	-35.94	NO	-
38	ZINC00645490	63	-35.8	NO	-
39	ZINC02639958	809	-35.79	NO	-
40	ZINC03498997	1241	-35.71	NO	-
41	ZINC02721984	871	-35.65	NO	-
42	ZINC03321727	1066	-35.59	NO	-
43	ZINC00925397	338	-35.57	NO	-
44	ZINC00864062	252	-35.55	NO	-
45	ZINC03405337	1149	-35.48	NO	-
46	ZINC02623686	777	-35.45	NO	-
47	ZINC01289178	517	-35.28	NO	-
48	ZINC04492831	1660	-35.27	NO	-
49	ZINC01035879	423	-35.23	NO	-
50	ZINC00679725	102	-35.2	NO	-
51	ZINC03977827	1	-35.18	YES	1
52	ZINC03448426	1200	-35.14	NO	-
53	ZINC00625723	37	-35.09	NO	-
54	ZINC03402641	1148	-35.09	NO	-
55	ZINC01034905	421	-34.95	NO	-
56	ZINC00720472	132	-34.94	NO	-
57	ZINC01341269	530	-34.93	NO	-
58	ZINC02973502	946	-34.92	NO	-
59	ZINC00668636	84	-34.9	NO	-
60	ZINC02622503	774	-34.89	NO	-
61	ZINC03433286	1185	-34.84	NO	-
62	ZINC03444557	1196	-34.77	NO	-
63	ZINC03771837	1309	-34.64	NO	-
64	ZINC03410347	1154	-34.59	NO	-
65	ZINC04199949	10	-34.58	YES	8
66	ZINC01365737	548	-34.42	NO	-
67	ZINC02721987	872	-34.42	NO	-
68	ZINC00720300	130	-34.41	NO	-
69	ZINC04005403	1393	-34.31	NO	-
70	ZINC03221139	1019	-34.18	NO	-
71	ZINC02634764	801	-34.16	NO	-
72	ZINC02207848	649	-34.11	NO	-
73	ZINC04369308	1608	-34.08	NO	-
74	ZINC00925367	337	-33.96	NO	-
75	ZINC01148654	481	-33.95	NO	-
76	ZINC03425694	1177	-33.93	NO	-
77	ZINC03047994	995	-33.86	NO	-
78	ZINC03306231	1056	-33.83	NO	-
79	ZINC03820834	1350	-33.81	NO	-
80	ZINC00593145	13	-33.8	NO	-
81	ZINC00812121	225	-33.8	NO	-
82	ZINC03481727	1227	-33.76	NO	-
83	ZINC04485763	1647	-33.76	NO	-
84	ZINC00676437	96	-33.74	NO	-
85	ZINC00932160	343	-33.72	NO	-
86	ZINC01964326	616	-33.63	NO	-
87	ZINC03043876	983	-33.62	NO	-
88	ZINC04037576	1419	-33.61	NO	-
89	ZINC03567740	1285	-33.58	NO	-
90	ZINC03987100	1380	-33.56	NO	-
91	ZINC01047881	428	-33.54	NO	-
92	ZINC04138698	1481	-33.5	NO	-
93	ZINC02664484	854	-33.47	NO	-
94	ZINC00595262	16	-33.42	NO	-
95	ZINC03383734	1122	-33.38	NO	-
96	ZINC03424255	1174	-33.38	NO	-
97	ZINC02794432	888	-33.37	NO	-
98	ZINC04386716	1615	-33.31	NO	-
99	ZINC00778741	159	-33.3	NO	-
100	ZINC03392996	1136	-33.27	NO	-
101	ZINC00719885	125	-33.26	NO	-
102	ZINC03047670	989	-33.25	NO	-
103	ZINC00719901	128	-33.23	NO	-
104	ZINC00948378	366	-33.21	NO	-
105	ZINC01353523	537	-33.2	NO	-
106	ZINC02720119	869	-33.2	NO	-
107	ZINC03285482	1048	-33.18	NO	-
108	ZINC04138123	1479	-33.17	NO	-
109	ZINC04642455	0	-33.17	YES	1
110	ZINC00925068	335	-33.15	NO	-
111	ZINC00662263	78	-33.12	NO	-
112	ZINC03413375	1161	-33.0	NO	-
113	ZINC02194226	637	-32.98	NO	-
114	ZINC02347651	706	-32.95	NO	-
115	ZINC01365439	545	-32.93	NO	-
116	ZINC04034819	1405	-32.93	NO	-
117	ZINC04508996	1666	-32.87	NO	-
118	ZINC02653462	832	-32.86	NO	-
119	ZINC04423644	1628	-32.85	NO	-
120	ZINC04083273	1448	-32.84	NO	-
121	ZINC02408865	718	-32.83	NO	-
122	ZINC04499383	1662	-32.83	NO	-
123	ZINC01070264	444	-32.82	NO	-
124	ZINC00915751	318	-32.81	NO	-
125	ZINC00935537	350	-32.8	NO	-
126	ZINC02634592	800	-32.79	NO	-
127	ZINC01036575	425	-32.78	NO	-
128	ZINC04181483	1510	-32.76	NO	-
129	ZINC01289262	520	-32.75	NO	-
130	ZINC00872594	260	-32.73	NO	-
131	ZINC02275041	689	-32.7	NO	-
132	ZINC00873243	263	-32.67	NO	-
133	ZINC04093558	1458	-32.67	NO	-
134	ZINC03387763	1128	-32.66	NO	-
135	ZINC00950373	367	-32.65	NO	-
136	ZINC00791236	193	-32.56	NO	-
137	ZINC01215041	501	-32.54	NO	-
138	ZINC04102939	1466	-32.53	NO	-
139	ZINC04057726	1434	-32.51	NO	-
140	ZINC00749515	145	-32.5	NO	-
141	ZINC04326324	1582	-32.49	NO	-
142	ZINC01355654	539	-32.47	NO	-
143	ZINC03354218	1094	-32.47	NO	-
144	ZINC03359177	1098	-32.44	NO	-
145	ZINC04281758	1552	-32.44	NO	-
146	ZINC01366379	554	-32.42	NO	-
147	ZINC01004500	405	-32.39	NO	-
148	ZINC00632610	45	-32.38	NO	-
149	ZINC02760492	883	-32.38	NO	-
150	ZINC02480504	752	-32.37	NO	-
151	ZINC00703708	115	-32.36	NO	-
152	ZINC03820836	1352	-32.36	NO	-
153	ZINC02264057	685	-32.33	NO	-
154	ZINC02218349	661	-32.32	NO	-
155	ZINC02797985	890	-32.31	NO	-
156	ZINC04404763	1619	-32.29	NO	-
157	ZINC02915493	928	-32.28	NO	-
158	ZINC03299329	1050	-32.27	NO	-
159	ZINC00872597	261	-32.26	NO	-
160	ZINC01051722	430	-32.26	NO	-
161	ZINC02265575	687	-32.26	NO	-
162	ZINC04093290	1457	-32.26	NO	-
163	ZINC04622664	1683	-32.25	NO	-
164	ZINC01246386	507	-32.23	NO	-
165	ZINC01160700	485	-32.22	NO	-
166	ZINC02459864	735	-32.22	NO	-
167	ZINC04285336	1556	-32.13	NO	-
168	ZINC02662088	847	-32.11	NO	-
169	ZINC00644273	56	-32.1	NO	-
170	ZINC03232029	1025	-32.08	NO	-
171	ZINC00964418	387	-32.06	NO	-
172	ZINC03417795	1167	-32.05	NO	-
173	ZINC00676524	97	-32.03	NO	-
174	ZINC03302559	1055	-32.03	NO	-
175	ZINC04035061	1406	-32.03	NO	-
176	ZINC04119305	1474	-31.99	NO	-
177	ZINC04507728	1665	-31.99	NO	-
178	ZINC03460110	1213	-31.98	NO	-
179	ZINC03867968	1364	-31.98	NO	-
180	ZINC03464167	1218	-31.97	NO	-
181	ZINC01365447	546	-31.94	NO	-
182	ZINC00687516	107	-31.93	NO	-
183	ZINC03499729	1242	-31.89	NO	-
184	ZINC02645742	817	-31.87	NO	-
185	ZINC00912393	310	-31.84	NO	-
186	ZINC00935538	351	-31.84	NO	-
187	ZINC03384326	1123	-31.82	NO	-
188	ZINC03413029	1160	-31.79	NO	-
189	ZINC04057727	1435	-31.78	NO	-
190	ZINC01420906	571	-31.77	NO	-
191	ZINC00881682	278	-31.75	NO	-
192	ZINC03523797	1254	-31.75	NO	-
193	ZINC01436877	579	-31.74	NO	-
194	ZINC02655412	833	-31.71	NO	-
195	ZINC03350051	1089	-31.69	NO	-
196	ZINC03389775	1129	-31.69	NO	-
197	ZINC01264371	510	-31.68	NO	-
198	ZINC01164054	489	-31.67	NO	-
199	ZINC00720430	131	-31.66	NO	-
200	ZINC01366151	553	-31.65	NO	-
201	ZINC00919751	323	-31.64	NO	-
202	ZINC02713731	866	-31.63	NO	-
203	ZINC03425610	1176	-31.63	NO	-
204	ZINC00814804	231	-31.61	NO	-
205	ZINC01362812	542	-31.61	NO	-
206	ZINC00881628	275	-31.6	NO	-
207	ZINC00964416	386	-31.6	NO	-
208	ZINC02343400	704	-31.6	NO	-
209	ZINC00736768	138	-31.59	NO	-
210	ZINC01030132	416	-31.57	NO	-
211	ZINC02096665	626	-31.52	NO	-
212	ZINC02109268	632	-31.52	NO	-
213	ZINC04199948	7	-31.52	YES	5
214	ZINC02192596	636	-31.5	NO	-
215	ZINC02644185	814	-31.5	NO	-
216	ZINC00804712	215	-31.47	NO	-
217	ZINC01238074	504	-31.45	NO	-
218	ZINC02661111	846	-31.45	NO	-
219	ZINC02788299	886	-31.45	NO	-
220	ZINC04143363	1486	-31.44	NO	-
221	ZINC04163751	1493	-31.44	NO	-
222	ZINC03299559	1051	-31.43	NO	-
223	ZINC03397314	1138	-31.42	NO	-
224	ZINC00800572	212	-31.39	NO	-
225	ZINC03348060	1087	-31.39	NO	-
226	ZINC03395264	1137	-31.39	NO	-
227	ZINC00965190	389	-31.38	NO	-
228	ZINC02626228	784	-31.38	NO	-
229	ZINC03494741	1239	-31.38	NO	-
230	ZINC04057999	1436	-31.35	NO	-
231	ZINC00880887	272	-31.32	NO	-
232	ZINC02359670	710	-31.32	NO	-
233	ZINC03024970	974	-31.32	NO	-
234	ZINC01365762	550	-31.31	NO	-
235	ZINC03242227	1033	-31.29	NO	-
236	ZINC01080781	448	-31.26	NO	-
237	ZINC01034243	419	-31.25	NO	-
238	ZINC01282132	516	-31.23	NO	-
239	ZINC02895979	926	-31.23	NO	-
240	ZINC04048633	1427	-31.23	NO	-
241	ZINC03047665	988	-31.21	NO	-
242	ZINC02649778	823	-31.2	NO	-
243	ZINC03432025	1183	-31.16	NO	-
244	ZINC04056852	1431	-31.14	NO	-
245	ZINC03501602	1244	-31.09	NO	-
246	ZINC00603860	24	-31.08	NO	-
247	ZINC02397538	716	-31.07	NO	-
248	ZINC03369196	1108	-31.06	NO	-
249	ZINC00881630	276	-31.04	NO	-
250	ZINC04444645	1637	-31.04	NO	-
251	ZINC02656425	837	-31.03	NO	-
252	ZINC02730106	876	-31.01	NO	-
253	ZINC03459922	1212	-31.01	NO	-
254	ZINC03443044	1193	-31.0	NO	-
255	ZINC02656188	835	-30.99	NO	-
256	ZINC04319278	1574	-30.99	NO	-
257	ZINC00849564	248	-30.98	NO	-
258	ZINC04361044	1603	-30.97	NO	-
259	ZINC03420064	1172	-30.96	NO	-
260	ZINC01143826	477	-30.95	NO	-
261	ZINC04459946	1639	-30.94	NO	-
262	ZINC03048006	996	-30.92	NO	-
263	ZINC04252247	1542	-30.9	NO	-
264	ZINC02836351	896	-30.89	NO	-
265	ZINC03414399	1162	-30.89	NO	-
266	ZINC03230806	1024	-30.88	NO	-
267	ZINC03490984	1236	-30.88	NO	-
268	ZINC01238235	505	-30.86	NO	-
269	ZINC03489442	1235	-30.85	NO	-
270	ZINC02870402	915	-30.84	NO	-
271	ZINC00607059	32	-30.83	NO	-
272	ZINC03363037	1102	-30.8	NO	-
273	ZINC01069440	443	-30.79	NO	-
274	ZINC04115450	1473	-30.79	NO	-
275	ZINC01365561	547	-30.77	NO	-
276	ZINC01487393	21	-30.77	YES	18
277	ZINC00880824	270	-30.76	NO	-
278	ZINC00648362	67	-30.75	NO	-
279	ZINC02641042	811	-30.75	NO	-
280	ZINC03321132	1063	-30.75	NO	-
281	ZINC03411946	1158	-30.75	NO	-
282	ZINC03447129	1197	-30.75	NO	-
283	ZINC03500119	1243	-30.75	NO	-
284	ZINC02211789	654	-30.74	NO	-
285	ZINC02633271	798	-30.74	NO	-
286	ZINC04501890	1664	-30.74	NO	-
287	ZINC00862234	251	-30.72	NO	-
288	ZINC04273449	1549	-30.72	NO	-
289	ZINC02635654	803	-30.7	NO	-
290	ZINC03256702	1037	-30.68	NO	-
291	ZINC00964467	388	-30.67	NO	-
292	ZINC00928686	341	-30.66	NO	-
293	ZINC03518042	1251	-30.65	NO	-
294	ZINC00665751	79	-30.64	NO	-
295	ZINC04408146	1624	-30.59	NO	-
296	ZINC03333122	1075	-30.57	NO	-
297	ZINC04331851	1590	-30.53	NO	-
298	ZINC00940635	361	-30.52	NO	-
299	ZINC02616918	765	-30.51	NO	-
300	ZINC03431434	1182	-30.51	NO	-
301	ZINC04246622	1535	-30.51	NO	-
302	ZINC04437049	1633	-30.51	NO	-
303	ZINC00957903	373	-30.5	NO	-
304	ZINC03482097	1230	-30.49	NO	-
305	ZINC00712695	122	-30.48	NO	-
306	ZINC00928345	339	-30.48	NO	-
307	ZINC00869062	257	-30.46	NO	-
308	ZINC01906143	614	-30.44	NO	-
309	ZINC03534285	1268	-30.44	NO	-
310	ZINC04411549	1625	-30.44	NO	-
311	ZINC03398258	1140	-30.43	NO	-
312	ZINC04400985	1618	-30.43	NO	-
313	ZINC00905649	305	-30.42	NO	-
314	ZINC02713836	868	-30.41	NO	-
315	ZINC03374908	1115	-30.36	NO	-
316	ZINC03936622	1369	-30.34	NO	-
317	ZINC04061576	1442	-30.34	NO	-
318	ZINC03009287	953	-30.32	NO	-
319	ZINC03382851	1121	-30.31	NO	-
320	ZINC04492816	1655	-30.31	NO	-
321	ZINC02619263	771	-30.3	NO	-
322	ZINC03827510	1353	-30.3	NO	-
323	ZINC01379090	563	-30.29	NO	-
324	ZINC01365815	551	-30.28	NO	-
325	ZINC01000728	402	-30.27	NO	-
326	ZINC01108286	458	-30.27	NO	-
327	ZINC03048051	997	-30.27	NO	-
328	ZINC00807887	222	-30.26	NO	-
329	ZINC03432687	1184	-30.26	NO	-
330	ZINC03528384	1257	-30.24	NO	-
331	ZINC03589779	1291	-30.24	NO	-
332	ZINC02647968	820	-30.23	NO	-
333	ZINC02658584	842	-30.22	NO	-
334	ZINC04199929	6	-30.22	YES	4
335	ZINC00932508	345	-30.21	NO	-
336	ZINC02952754	936	-30.21	NO	-
337	ZINC00937600	356	-30.2	NO	-
338	ZINC02956124	937	-30.19	NO	-
339	ZINC02917072	931	-30.18	NO	-
340	ZINC03045828	984	-30.18	NO	-
341	ZINC03348195	1088	-30.18	NO	-
342	ZINC00580917	7	-30.16	NO	-
343	ZINC00752640	146	-30.16	NO	-
344	ZINC02622084	773	-30.16	NO	-
345	ZINC04383580	1612	-30.16	NO	-
346	ZINC00929988	342	-30.15	NO	-
347	ZINC00935678	352	-30.15	NO	-
348	ZINC03805367	1329	-30.14	NO	-
349	ZINC04197412	1518	-30.14	NO	-
350	ZINC04510181	1667	-30.14	NO	-
351	ZINC03379214	1118	-30.13	NO	-
352	ZINC00702557	113	-30.12	NO	-
353	ZINC00807891	223	-30.11	NO	-
354	ZINC00597525	19	-30.1	NO	-
355	ZINC04346961	1597	-30.1	NO	-
356	ZINC01068148	440	-30.09	NO	-
357	ZINC03430290	1180	-30.09	NO	-
358	ZINC04318686	1573	-30.08	NO	-
359	ZINC02481093	753	-30.05	NO	-
360	ZINC02594530	759	-30.05	NO	-
361	ZINC01001944	403	-30.04	NO	-
362	ZINC03534168	1267	-30.03	NO	-
363	ZINC01026912	410	-30.02	NO	-
364	ZINC03419936	1171	-30.01	NO	-
365	ZINC04249567	1538	-30.01	NO	-
366	ZINC04274445	1550	-30.01	NO	-
367	ZINC00870601	258	-29.99	NO	-
368	ZINC01489280	594	-29.98	NO	-
369	ZINC01289249	518	-29.94	NO	-
370	ZINC04385323	1613	-29.94	NO	-
371	ZINC02713733	867	-29.92	NO	-
372	ZINC00794096	203	-29.9	NO	-
373	ZINC00624549	34	-29.89	NO	-
374	ZINC00676646	99	-29.89	NO	-
375	ZINC00645247	60	-29.88	NO	-
376	ZINC04622880	1687	-29.88	NO	-
377	ZINC02969632	942	-29.87	NO	-
378	ZINC02335866	696	-29.86	NO	-
379	ZINC02720747	870	-29.86	NO	-
380	ZINC03030308	978	-29.86	NO	-
381	ZINC02459877	737	-29.84	NO	-
382	ZINC03390627	1130	-29.84	NO	-
383	ZINC00915360	317	-29.83	NO	-
384	ZINC02216168	656	-29.83	NO	-
385	ZINC04313587	1565	-29.83	NO	-
386	ZINC04346960	1596	-29.83	NO	-
387	ZINC02628509	789	-29.82	NO	-
388	ZINC03391063	1134	-29.82	NO	-
389	ZINC04319402	1576	-29.82	NO	-
390	ZINC04596095	1676	-29.82	NO	-
391	ZINC00702255	110	-29.8	NO	-
392	ZINC01443803	582	-29.79	NO	-
393	ZINC02640401	810	-29.79	NO	-
394	ZINC03414404	1163	-29.79	NO	-
395	ZINC04319614	1578	-29.76	NO	-
396	ZINC01431668	577	-29.75	NO	-
397	ZINC02511874	758	-29.75	NO	-
398	ZINC01415070	570	-29.74	NO	-
399	ZINC03367494	1107	-29.74	NO	-
400	ZINC01431775	578	-29.73	NO	-
401	ZINC03983350	1379	-29.72	NO	-
402	ZINC00877416	264	-29.7	NO	-
403	ZINC00880962	273	-29.7	NO	-
404	ZINC01329071	528	-29.7	NO	-
405	ZINC01447213	584	-29.69	NO	-
406	ZINC02258745	681	-29.69	NO	-
407	ZINC02347437	705	-29.68	NO	-
408	ZINC03518615	1252	-29.68	NO	-
409	ZINC04138788	1482	-29.68	NO	-
410	ZINC04331724	1589	-29.68	NO	-
411	ZINC00642824	55	-29.67	NO	-
412	ZINC03372188	1113	-29.67	NO	-
413	ZINC03514151	1249	-29.65	NO	-
414	ZINC01088370	453	-29.64	NO	-
415	ZINC04360888	1602	-29.64	NO	-
416	ZINC01364310	543	-29.63	NO	-
417	ZINC04136460	1478	-29.63	NO	-
418	ZINC03418098	1168	-29.62	NO	-
419	ZINC03621453	1302	-29.62	NO	-
420	ZINC02206249	648	-29.61	NO	-
421	ZINC02870291	914	-29.61	NO	-
422	ZINC01115899	463	-29.59	NO	-
423	ZINC03387366	1127	-29.59	NO	-
424	ZINC03451198	1203	-29.57	NO	-
425	ZINC04181514	1511	-29.57	NO	-
426	ZINC03020604	956	-29.56	NO	-
427	ZINC03278307	1045	-29.56	NO	-
428	ZINC00928398	340	-29.53	NO	-
429	ZINC03429528	1179	-29.53	NO	-
430	ZINC03312821	1057	-29.52	NO	-
431	ZINC03482010	1229	-29.51	NO	-
432	ZINC01196509	495	-29.5	NO	-
433	ZINC03485425	1231	-29.5	NO	-
434	ZINC03552908	1273	-29.5	NO	-
435	ZINC02327018	695	-29.49	NO	-
436	ZINC02916034	929	-29.49	NO	-
437	ZINC03411647	1157	-29.49	NO	-
438	ZINC01443729	581	-29.46	NO	-
439	ZINC02633614	799	-29.46	NO	-
440	ZINC03276698	1043	-29.46	NO	-
441	ZINC03449364	1202	-29.46	NO	-
442	ZINC00607058	31	-29.45	NO	-
443	ZINC02868636	912	-29.44	NO	-
444	ZINC02656245	836	-29.43	NO	-
445	ZINC01164767	490	-29.42	NO	-
446	ZINC02876857	920	-29.42	NO	-
447	ZINC03533457	1264	-29.42	NO	-
448	ZINC03412674	1159	-29.41	NO	-
449	ZINC00684919	105	-29.4	NO	-
450	ZINC03425708	1178	-29.38	NO	-
451	ZINC02480421	751	-29.37	NO	-
452	ZINC00791178	190	-29.36	NO	-
453	ZINC04362936	1604	-29.35	NO	-
454	ZINC03957875	1376	-29.34	NO	-
455	ZINC00778570	158	-29.33	NO	-
456	ZINC01289254	519	-29.33	NO	-
457	ZINC02433610	723	-29.29	NO	-
458	ZINC03046831	986	-29.29	NO	-
459	ZINC00925133	336	-29.27	NO	-
460	ZINC04485802	1648	-29.26	NO	-
461	ZINC00936865	354	-29.23	NO	-
462	ZINC01355605	538	-29.23	NO	-
463	ZINC03261859	1038	-29.23	NO	-
464	ZINC00676436	95	-29.22	NO	-
465	ZINC02459716	732	-29.22	NO	-
466	ZINC03511449	1248	-29.22	NO	-
467	ZINC04330046	1588	-29.21	NO	-
468	ZINC00625425	36	-29.2	NO	-
469	ZINC01282104	514	-29.19	NO	-
470	ZINC02305771	692	-29.19	NO	-
471	ZINC03938238	1372	-29.18	NO	-
472	ZINC00796298	205	-29.16	NO	-
473	ZINC02428456	722	-29.16	NO	-
474	ZINC00800443	209	-29.14	NO	-
475	ZINC03520351	1253	-29.13	NO	-
476	ZINC03362835	1101	-29.11	NO	-
477	ZINC02656831	840	-29.1	NO	-
478	ZINC00872653	262	-29.09	NO	-
479	ZINC03020968	959	-29.09	NO	-
480	ZINC02618427	769	-29.06	NO	-
481	ZINC04199939	16	-29.06	YES	13
482	ZINC03281977	1047	-29.05	NO	-
483	ZINC03302038	1053	-29.03	NO	-
484	ZINC02240495	675	-29.0	NO	-
485	ZINC03241605	1032	-28.99	NO	-
486	ZINC02067503	621	-28.98	NO	-
487	ZINC00676552	98	-28.96	NO	-
488	ZINC01282131	515	-28.95	NO	-
489	ZINC04622735	1684	-28.94	NO	-
490	ZINC00814807	232	-28.93	NO	-
491	ZINC00899384	297	-28.91	NO	-
492	ZINC00669002	85	-28.9	NO	-
493	ZINC02226763	669	-28.9	NO	-
494	ZINC04109214	1470	-28.89	NO	-
495	ZINC01264128	509	-28.87	NO	-
496	ZINC04233639	1527	-28.87	NO	-
497	ZINC03354179	1092	-28.86	NO	-
498	ZINC02294814	690	-28.85	NO	-
499	ZINC01366719	557	-28.84	NO	-
500	ZINC02796305	889	-28.84	NO	-
501	ZINC00795405	204	-28.83	NO	-
502	ZINC00938704	359	-28.83	NO	-
503	ZINC03045837	985	-28.83	NO	-
504	ZINC02214581	655	-28.82	NO	-
505	ZINC02662942	851	-28.82	NO	-
506	ZINC04240483	1533	-28.82	NO	-
507	ZINC03390792	1132	-28.8	NO	-
508	ZINC04406190	1622	-28.8	NO	-
509	ZINC04622845	1686	-28.79	NO	-
510	ZINC04354596	1600	-28.78	NO	-
511	ZINC01489874	595	-28.76	NO	-
512	ZINC01353364	536	-28.75	NO	-
513	ZINC00892065	293	-28.74	NO	-
514	ZINC04151305	1487	-28.73	NO	-
515	ZINC04633649	1695	-28.72	NO	-
516	ZINC03228483	1021	-28.7	NO	-
517	ZINC03321597	1064	-28.7	NO	-
518	ZINC04309279	1562	-28.7	NO	-
519	ZINC02909807	927	-28.69	NO	-
520	ZINC03030285	976	-28.69	NO	-
521	ZINC03369349	1110	-28.69	NO	-
522	ZINC04089219	1451	-28.69	NO	-
523	ZINC02459974	740	-28.68	NO	-
524	ZINC02999918	948	-28.68	NO	-
525	ZINC04332674	1591	-28.68	NO	-
526	ZINC02628786	790	-28.67	NO	-
527	ZINC03887128	1365	-28.67	NO	-
528	ZINC02623794	778	-28.66	NO	-
529	ZINC00905353	302	-28.65	NO	-
530	ZINC02409784	719	-28.65	NO	-
531	ZINC02205961	645	-28.64	NO	-
532	ZINC02868962	913	-28.64	NO	-
533	ZINC03942442	1373	-28.64	NO	-
534	ZINC03277697	1044	-28.63	NO	-
535	ZINC04281040	1551	-28.63	NO	-
536	ZINC03391031	1133	-28.62	NO	-
537	ZINC03467525	1219	-28.62	NO	-
538	ZINC02865327	910	-28.61	NO	-
539	ZINC02659014	844	-28.59	NO	-
540	ZINC02759118	881	-28.58	NO	-
541	ZINC01495924	596	-28.57	NO	-
542	ZINC02241582	678	-28.57	NO	-
543	ZINC02459910	739	-28.57	NO	-
544	ZINC03022871	972	-28.56	NO	-
545	ZINC04346956	1595	-28.55	NO	-
546	ZINC00654537	71	-28.53	NO	-
547	ZINC02616428	763	-28.53	NO	-
548	ZINC01409808	569	-28.52	NO	-
549	ZINC00800450	210	-28.5	NO	-
550	ZINC00933544	349	-28.5	NO	-
551	ZINC00932511	346	-28.49	NO	-
552	ZINC01070795	445	-28.49	NO	-
553	ZINC03401531	1147	-28.49	NO	-
554	ZINC04308282	1560	-28.49	NO	-
555	ZINC03236275	1028	-28.47	NO	-
556	ZINC03453961	1206	-28.47	NO	-
557	ZINC04400841	1617	-28.46	NO	-
558	ZINC02729365	875	-28.45	NO	-
559	ZINC04414962	1627	-28.45	NO	-
560	ZINC02809496	894	-28.44	NO	-
561	ZINC03021347	960	-28.43	NO	-
562	ZINC04225924	1519	-28.43	NO	-
563	ZINC00936015	353	-28.4	NO	-
564	ZINC02459751	734	-28.4	NO	-
565	ZINC03419558	1169	-28.4	NO	-
566	ZINC03469114	1220	-28.4	NO	-
567	ZINC00778494	156	-28.38	NO	-
568	ZINC03547296	1271	-28.37	NO	-
569	ZINC03022845	971	-28.36	NO	-
570	ZINC04319334	1575	-28.35	NO	-
571	ZINC03047880	994	-28.33	NO	-
572	ZINC01201775	498	-28.32	NO	-
573	ZINC01443727	580	-28.32	NO	-
574	ZINC03458389	1210	-28.32	NO	-
575	ZINC03624790	1303	-28.32	NO	-
576	ZINC00659363	73	-28.31	NO	-
577	ZINC01366880	560	-28.3	NO	-
578	ZINC02859715	907	-28.3	NO	-
579	ZINC00730375	136	-28.29	NO	-
580	ZINC03605566	1296	-28.29	NO	-
581	ZINC02092644	624	-28.27	NO	-
582	ZINC04035221	1407	-28.26	NO	-
583	ZINC01501374	598	-28.24	NO	-
584	ZINC02759471	882	-28.24	NO	-
585	ZINC03021831	962	-28.24	NO	-
586	ZINC04251511	1541	-28.24	NO	-
587	ZINC03334544	1077	-28.23	NO	-
588	ZINC03491603	1237	-28.22	NO	-
589	ZINC00587903	9	-28.21	NO	-
590	ZINC02712235	862	-28.21	NO	-
591	ZINC02210613	652	-28.2	NO	-
592	ZINC02265866	688	-28.2	NO	-
593	ZINC03279148	1046	-28.19	NO	-
594	ZINC04246933	1536	-28.19	NO	-
595	ZINC02794298	887	-28.18	NO	-
596	ZINC03439576	1189	-28.18	NO	-
597	ZINC04492123	1654	-28.18	NO	-
598	ZINC01507961	599	-28.17	NO	-
599	ZINC02480250	750	-28.16	NO	-
600	ZINC03218702	1018	-28.16	NO	-
601	ZINC00755502	147	-28.15	NO	-
602	ZINC01130005	470	-28.15	NO	-
603	ZINC04329403	1586	-28.15	NO	-
604	ZINC01366536	556	-28.14	NO	-
605	ZINC04102623	1464	-28.12	NO	-
606	ZINC02656695	838	-28.11	NO	-
607	ZINC00878150	265	-28.1	NO	-
608	ZINC00941363	362	-28.09	NO	-
609	ZINC02312045	693	-28.09	NO	-
610	ZINC04622602	1682	-28.09	NO	-
611	ZINC00897402	296	-28.08	NO	-
612	ZINC00780277	167	-28.07	NO	-
613	ZINC03458995	1211	-28.06	NO	-
614	ZINC01366380	555	-28.05	NO	-
615	ZINC03182771	1007	-28.05	NO	-
616	ZINC03987362	1381	-28.04	NO	-
617	ZINC00765989	150	-28.02	NO	-
618	ZINC02658987	843	-28.02	NO	-
619	ZINC00783724	180	-28.0	NO	-
620	ZINC03497028	1240	-28.0	NO	-
621	ZINC00971216	390	-27.99	NO	-
622	ZINC03854878	1359	-27.99	NO	-
623	ZINC00715649	123	-27.97	NO	-
624	ZINC04254185	1544	-27.97	NO	-
625	ZINC00939565	360	-27.96	NO	-
626	ZINC02970935	943	-27.95	NO	-
627	ZINC04013192	1401	-27.94	NO	-
628	ZINC04367449	1605	-27.94	NO	-
629	ZINC02875537	917	-27.93	NO	-
630	ZINC01365743	549	-27.91	NO	-
631	ZINC02107378	631	-27.91	NO	-
632	ZINC04172756	1507	-27.91	NO	-
633	ZINC02746261	879	-27.9	NO	-
634	ZINC03410287	1153	-27.9	NO	-
635	ZINC03486118	1232	-27.9	NO	-
636	ZINC02236918	674	-27.89	NO	-
637	ZINC04199927	23	-27.89	YES	20
638	ZINC04313293	1564	-27.89	NO	-
639	ZINC00878159	266	-27.88	NO	-
640	ZINC00634594	47	-27.87	NO	-
641	ZINC04142115	1485	-27.87	NO	-
642	ZINC00791180	191	-27.86	NO	-
643	ZINC01111688	461	-27.86	NO	-
644	ZINC02649780	824	-27.86	NO	-
645	ZINC01365917	552	-27.84	NO	-
646	ZINC03326907	1069	-27.84	NO	-
647	ZINC00606006	30	-27.83	NO	-
648	ZINC02195118	639	-27.83	NO	-
649	ZINC02459741	733	-27.83	NO	-
650	ZINC02853249	903	-27.79	NO	-
651	ZINC02204998	643	-27.77	NO	-
652	ZINC03233764	1026	-27.77	NO	-
653	ZINC03339416	1083	-27.77	NO	-
654	ZINC03461576	1214	-27.77	NO	-
655	ZINC03517731	1250	-27.77	NO	-
656	ZINC04093236	1456	-27.77	NO	-
657	ZINC02217777	659	-27.76	NO	-
658	ZINC02628079	788	-27.76	NO	-
659	ZINC02465339	743	-27.75	NO	-
660	ZINC02626010	783	-27.75	NO	-
661	ZINC04005371	1391	-27.75	NO	-
662	ZINC03532786	1260	-27.74	NO	-
663	ZINC04191411	1514	-27.74	NO	-
664	ZINC00911965	309	-27.73	NO	-
665	ZINC02652182	829	-27.73	NO	-
666	ZINC00882982	281	-27.72	NO	-
667	ZINC03236251	1027	-27.72	NO	-
668	ZINC03668243	1307	-27.72	NO	-
669	ZINC00812608	228	-27.7	NO	-
670	ZINC03020257	955	-27.69	NO	-
671	ZINC02617882	768	-27.68	NO	-
672	ZINC02712288	863	-27.68	NO	-
673	ZINC02664749	855	-27.66	NO	-
674	ZINC02800610	893	-27.66	NO	-
675	ZINC02849876	901	-27.65	NO	-
676	ZINC04057176	1432	-27.65	NO	-
677	ZINC04199925	19	-27.65	YES	16
678	ZINC00589247	10	-27.64	NO	-
679	ZINC03400433	1145	-27.63	NO	-
680	ZINC03021633	961	-27.62	NO	-
681	ZINC03355599	1096	-27.61	NO	-
682	ZINC02647149	819	-27.6	NO	-
683	ZINC02624742	782	-27.59	NO	-
684	ZINC02627347	786	-27.58	NO	-
685	ZINC02635309	802	-27.58	NO	-
686	ZINC04166901	1494	-27.58	NO	-
687	ZINC02221734	663	-27.57	NO	-
688	ZINC02810688	895	-27.57	NO	-
689	ZINC02263663	683	-27.53	NO	-
690	ZINC03481959	1228	-27.53	NO	-
691	ZINC03554519	1275	-27.53	NO	-
692	ZINC03533305	1262	-27.52	NO	-
693	ZINC03605564	1295	-27.52	NO	-
694	ZINC04078329	1446	-27.52	NO	-
695	ZINC00624336	33	-27.51	NO	-
696	ZINC02970954	945	-27.51	NO	-
697	ZINC03447390	1198	-27.51	NO	-
698	ZINC02095627	625	-27.5	NO	-
699	ZINC00604311	25	-27.49	NO	-
700	ZINC03938237	1371	-27.49	NO	-
701	ZINC04139018	1483	-27.49	NO	-
702	ZINC04484740	1645	-27.49	NO	-
703	ZINC00605225	29	-27.48	NO	-
704	ZINC02624439	780	-27.48	NO	-
705	ZINC02648837	821	-27.48	NO	-
706	ZINC03505843	1246	-27.48	NO	-
707	ZINC04191566	1516	-27.48	NO	-
708	ZINC02305465	691	-27.47	NO	-
709	ZINC03962944	1377	-27.47	NO	-
710	ZINC04622971	1689	-27.47	NO	-
711	ZINC00805006	216	-27.45	NO	-
712	ZINC01573843	603	-27.45	NO	-
713	ZINC03359082	1097	-27.43	NO	-
714	ZINC02855436	905	-27.42	NO	-
715	ZINC03788500	1319	-27.41	NO	-
716	ZINC00705542	116	-27.4	NO	-
717	ZINC03038886	981	-27.4	NO	-
718	ZINC03187175	1009	-27.39	NO	-
719	ZINC01346552	534	-27.38	NO	-
720	ZINC02049068	619	-27.38	NO	-
721	ZINC02459869	736	-27.37	NO	-
722	ZINC04444548	1636	-27.37	NO	-
723	ZINC00932995	348	-27.36	NO	-
724	ZINC01471629	588	-27.36	NO	-
725	ZINC03009404	954	-27.36	NO	-
726	ZINC00591139	11	-27.35	NO	-
727	ZINC01196218	494	-27.35	NO	-
728	ZINC02781010	885	-27.35	NO	-
729	ZINC03533716	1266	-27.35	NO	-
730	ZINC00868639	256	-27.34	NO	-
731	ZINC02629019	791	-27.34	NO	-
732	ZINC00958191	374	-27.32	NO	-
733	ZINC04469002	1640	-27.32	NO	-
734	ZINC00839782	238	-27.31	NO	-
735	ZINC01194220	493	-27.31	NO	-
736	ZINC02184847	635	-27.31	NO	-
737	ZINC02630624	793	-27.31	NO	-
738	ZINC00594672	14	-27.29	NO	-
739	ZINC00805037	218	-27.29	NO	-
740	ZINC03228621	1022	-27.29	NO	-
741	ZINC04316131	1572	-27.27	NO	-
742	ZINC00791192	192	-27.26	NO	-
743	ZINC00852259	249	-27.26	NO	-
744	ZINC00538404	20	-27.25	YES	17
745	ZINC02956134	938	-27.24	NO	-
746	ZINC04470043	1641	-27.24	NO	-
747	ZINC00992222	400	-27.23	NO	-
748	ZINC02624012	779	-27.23	NO	-
749	ZINC03407089	1151	-27.23	NO	-
750	ZINC03454954	1207	-27.23	NO	-
751	ZINC03470320	1223	-27.23	NO	-
752	ZINC03554574	1276	-27.23	NO	-
753	ZINC02680350	856	-27.21	NO	-
754	ZINC04622839	1685	-27.2	NO	-
755	ZINC04516168	1671	-27.19	NO	-
756	ZINC03489020	1234	-27.17	NO	-
757	ZINC03493847	1238	-27.17	NO	-
758	ZINC00729371	135	-27.16	NO	-
759	ZINC01658655	605	-27.16	NO	-
760	ZINC00791133	188	-27.15	NO	-
761	ZINC01036454	424	-27.15	NO	-
762	ZINC00778201	155	-27.14	NO	-
763	ZINC03435272	1187	-27.14	NO	-
764	ZINC01289391	521	-27.13	NO	-
765	ZINC02631999	795	-27.13	NO	-
766	ZINC02921663	932	-27.13	NO	-
767	ZINC03333469	1076	-27.13	NO	-
768	ZINC01330832	529	-27.11	NO	-
769	ZINC02650956	827	-27.11	NO	-
770	ZINC03214128	1015	-27.11	NO	-
771	ZINC03820060	1348	-27.11	NO	-
772	ZINC02241398	677	-27.1	NO	-
773	ZINC01126400	467	-27.09	NO	-
774	ZINC04013189	1399	-27.09	NO	-
775	ZINC04005242	1387	-27.08	NO	-
776	ZINC02952682	935	-27.07	NO	-
777	ZINC04425093	1630	-27.07	NO	-
778	ZINC00662162	76	-27.06	NO	-
779	ZINC00791239	194	-27.06	NO	-
780	ZINC04058485	1437	-27.06	NO	-
781	ZINC01242445	506	-27.05	NO	-
782	ZINC03051300	998	-27.05	NO	-
783	ZINC04414044	1626	-27.05	NO	-
784	ZINC03470483	1224	-27.04	NO	-
785	ZINC04139062	1484	-27.04	NO	-
786	ZINC00639019	50	-27.03	NO	-
787	ZINC03408169	1152	-27.03	NO	-
788	ZINC04597607	1677	-27.01	NO	-
789	ZINC01196562	497	-27.0	NO	-
790	ZINC03249308	1035	-27.0	NO	-
791	ZINC02223606	665	-26.99	NO	-
792	ZINC00943456	363	-26.98	NO	-
793	ZINC02459991	742	-26.97	NO	-
794	ZINC03371506	1112	-26.97	NO	-
795	ZINC00868603	255	-26.95	NO	-
796	ZINC03047663	987	-26.95	NO	-
797	ZINC03196539	1011	-26.95	NO	-
798	ZINC03433361	1186	-26.95	NO	-
799	ZINC04356248	1601	-26.95	NO	-
800	ZINC02458019	731	-26.92	NO	-
801	ZINC03531756	1258	-26.92	NO	-
802	ZINC02475024	747	-26.91	NO	-
803	ZINC01222988	502	-26.89	NO	-
804	ZINC02712922	865	-26.89	NO	-
805	ZINC04034366	1404	-26.89	NO	-
806	ZINC00827199	234	-26.88	NO	-
807	ZINC02655852	834	-26.88	NO	-
808	ZINC03470112	1222	-26.87	NO	-
809	ZINC04486737	1650	-26.87	NO	-
810	ZINC04501114	1663	-26.87	NO	-
811	ZINC00962061	384	-26.86	NO	-
812	ZINC02247035	679	-26.86	NO	-
813	ZINC03533599	1265	-26.86	NO	-
814	ZINC04102449	1460	-26.85	NO	-
815	ZINC04233349	1525	-26.85	NO	-
816	ZINC03374824	1114	-26.84	NO	-
817	ZINC01795895	610	-26.8	NO	-
818	ZINC04476664	1643	-26.8	NO	-
819	ZINC00671349	88	-26.79	NO	-
820	ZINC03561492	1283	-26.79	NO	-
821	ZINC01424151	573	-26.77	NO	-
822	ZINC03361071	1100	-26.77	NO	-
823	ZINC02441295	727	-26.76	NO	-
824	ZINC03252412	1036	-26.75	NO	-
825	ZINC03566282	1284	-26.75	NO	-
826	ZINC00888906	286	-26.74	NO	-
827	ZINC02339758	701	-26.73	NO	-
828	ZINC03024611	973	-26.73	NO	-
829	ZINC03370155	1111	-26.73	NO	-
830	ZINC02800269	891	-26.72	NO	-
831	ZINC03047672	990	-26.72	NO	-
832	ZINC00958291	376	-26.71	NO	-
833	ZINC03419692	1170	-26.71	NO	-
834	ZINC00791147	189	-26.7	NO	-
835	ZINC00837784	236	-26.7	NO	-
836	ZINC02216177	657	-26.7	NO	-
837	ZINC02691192	857	-26.7	NO	-
838	ZINC00971961	391	-26.69	NO	-
839	ZINC00645253	61	-26.68	NO	-
840	ZINC02258816	682	-26.67	NO	-
841	ZINC03301955	1052	-26.67	NO	-
842	ZINC01290773	523	-26.66	NO	-
843	ZINC01735419	609	-26.66	NO	-
844	ZINC04174138	1508	-26.66	NO	-
845	ZINC00667002	80	-26.65	NO	-
846	ZINC03405473	1150	-26.65	NO	-
847	ZINC03556086	1280	-26.65	NO	-
848	ZINC00660113	74	-26.64	NO	-
849	ZINC00992216	399	-26.63	NO	-
850	ZINC02231896	671	-26.63	NO	-
851	ZINC04333843	1593	-26.63	NO	-
852	ZINC04517921	1673	-26.63	NO	-
853	ZINC02208721	650	-26.62	NO	-
854	ZINC00629507	39	-26.6	NO	-
855	ZINC03008476	951	-26.6	NO	-
856	ZINC03656751	1306	-26.6	NO	-
857	ZINC01144827	478	-26.59	NO	-
858	ZINC03458080	1209	-26.59	NO	-
859	ZINC03533413	1263	-26.59	NO	-
860	ZINC00783716	179	-26.58	NO	-
861	ZINC04106171	1468	-26.57	NO	-
862	ZINC03229114	1023	-26.56	NO	-
863	ZINC02235315	673	-26.55	NO	-
864	ZINC03398735	1141	-26.55	NO	-
865	ZINC03532287	1259	-26.55	NO	-
866	ZINC01386375	566	-26.53	NO	-
867	ZINC02964513	940	-26.53	NO	-
868	ZINC04106270	1469	-26.53	NO	-
869	ZINC02722842	873	-26.52	NO	-
870	ZINC04232847	1523	-26.52	NO	-
871	ZINC04252809	1543	-26.52	NO	-
872	ZINC00756868	148	-26.49	NO	-
873	ZINC04196010	1517	-26.49	NO	-
874	ZINC00920975	325	-26.46	NO	-
875	ZINC02225318	668	-26.45	NO	-
876	ZINC00702912	114	-26.44	NO	-
877	ZINC02613692	760	-26.44	NO	-
878	ZINC00878233	267	-26.43	NO	-
879	ZINC00662166	77	-26.42	NO	-
880	ZINC00980841	393	-26.42	NO	-
881	ZINC01126864	468	-26.42	NO	-
882	ZINC02652593	831	-26.42	NO	-
883	ZINC02736010	878	-26.42	NO	-
884	ZINC00778975	162	-26.41	NO	-
885	ZINC00902688	300	-26.41	NO	-
886	ZINC01048465	429	-26.41	NO	-
887	ZINC04233649	1528	-26.4	NO	-
888	ZINC04597608	1678	-26.37	NO	-
889	ZINC04168534	1500	-26.35	NO	-
890	ZINC04235668	1529	-26.35	NO	-
891	ZINC04459262	1638	-26.35	NO	-
892	ZINC00988796	395	-26.33	NO	-
893	ZINC02624492	781	-26.32	NO	-
894	ZINC03069412	1004	-26.32	NO	-
895	ZINC03470071	1221	-26.32	NO	-
896	ZINC04169796	1501	-26.32	NO	-
897	ZINC00904358	301	-26.31	NO	-
898	ZINC01366754	558	-26.31	NO	-
899	ZINC04035985	1408	-26.31	NO	-
900	ZINC00671358	90	-26.3	NO	-
901	ZINC02693695	858	-26.3	NO	-
902	ZINC03022664	967	-26.3	NO	-
903	ZINC03508464	1247	-26.3	NO	-
904	ZINC00774439	154	-26.29	NO	-
905	ZINC02064716	620	-26.29	NO	-
906	ZINC00638519	49	-26.28	NO	-
907	ZINC03410783	1155	-26.28	NO	-
908	ZINC04485991	1649	-26.28	NO	-
909	ZINC04586880	1675	-26.27	NO	-
910	ZINC00892883	295	-26.26	NO	-
911	ZINC02652365	830	-26.26	NO	-
912	ZINC01470007	587	-26.25	NO	-
913	ZINC00882917	280	-26.24	NO	-
914	ZINC04329703	1587	-26.23	NO	-
915	ZINC01113695	462	-26.22	NO	-
916	ZINC03173125	1005	-26.22	NO	-
917	ZINC04370638	1609	-26.22	NO	-
918	ZINC00792736	198	-26.21	NO	-
919	ZINC00932923	347	-26.2	NO	-
920	ZINC03326310	1068	-26.2	NO	-
921	ZINC02469980	746	-26.19	NO	-
922	ZINC03850308	1358	-26.19	NO	-
923	ZINC00878282	268	-26.18	NO	-
924	ZINC04157649	1492	-26.18	NO	-
925	ZINC00805009	217	-26.16	NO	-
926	ZINC01056079	432	-26.16	NO	-
927	ZINC01053126	431	-26.15	NO	-
928	ZINC03321623	1065	-26.15	NO	-
929	ZINC01549595	602	-26.14	NO	-
930	ZINC03270534	1040	-26.14	NO	-
931	ZINC02712329	864	-26.13	NO	-
932	ZINC02866604	911	-26.13	NO	-
933	ZINC02365538	712	-26.12	NO	-
934	ZINC03555592	1277	-26.12	NO	-
935	ZINC03505223	1245	-26.11	NO	-
936	ZINC00723599	133	-26.1	NO	-
937	ZINC01610054	604	-26.08	NO	-
938	ZINC00834328	235	-26.07	NO	-
939	ZINC02865320	909	-26.07	NO	-
940	ZINC03354537	1095	-26.07	NO	-
941	ZINC04493776	1661	-26.07	NO	-
942	ZINC00921020	327	-26.04	NO	-
943	ZINC02750979	880	-26.03	NO	-
944	ZINC03376622	1117	-26.03	NO	-
945	ZINC04315957	1570	-26.03	NO	-
946	ZINC02459979	741	-26.01	NO	-
947	ZINC02478220	748	-26.0	NO	-
948	ZINC02959858	939	-26.0	NO	-
949	ZINC00603301	23	-25.99	NO	-
950	ZINC03376216	1116	-25.99	NO	-
951	ZINC00725020	134	-25.98	NO	-
952	ZINC01043600	427	-25.98	NO	-
953	ZINC01085138	449	-25.98	NO	-
954	ZINC03537025	1269	-25.96	NO	-
955	ZINC04005335	1389	-25.96	NO	-
956	ZINC00742143	141	-25.95	NO	-
957	ZINC00800461	211	-25.95	NO	-
958	ZINC02622946	775	-25.95	NO	-
959	ZINC03532790	1261	-25.95	NO	-
960	ZINC02459878	738	-25.93	NO	-
961	ZINC00677033	101	-25.92	NO	-
962	ZINC03239528	1029	-25.92	NO	-
963	ZINC04231122	1522	-25.89	NO	-
964	ZINC01056967	433	-25.88	NO	-
965	ZINC01057203	434	-25.87	NO	-
966	ZINC04319530	1577	-25.87	NO	-
967	ZINC02641047	812	-25.84	NO	-
968	ZINC03611121	1299	-25.84	NO	-
969	ZINC04472799	1642	-25.84	NO	-
970	ZINC03391474	1135	-25.82	NO	-
971	ZINC01467362	586	-25.81	NO	-
972	ZINC03816336	1346	-25.8	NO	-
973	ZINC04005418	1395	-25.8	NO	-
974	ZINC02626984	785	-25.79	NO	-
975	ZINC03452678	1205	-25.78	NO	-
976	ZINC04313187	1563	-25.78	NO	-
977	ZINC02617636	767	-25.77	NO	-
978	ZINC00962194	385	-25.76	NO	-
979	ZINC02435899	725	-25.76	NO	-
980	ZINC03652560	1305	-25.76	NO	-
981	ZINC00883846	283	-25.75	NO	-
982	ZINC01355781	540	-25.73	NO	-
983	ZINC03315430	1060	-25.73	NO	-
984	ZINC04515546	1670	-25.73	NO	-
985	ZINC03369283	1109	-25.72	NO	-
986	ZINC04623042	1690	-25.7	NO	-
987	ZINC03047776	993	-25.69	NO	-
988	ZINC01810559	611	-25.66	NO	-
989	ZINC02247836	680	-25.66	NO	-
990	ZINC00671354	89	-25.65	NO	-
991	ZINC00793028	201	-25.65	NO	-
992	ZINC01029343	413	-25.65	NO	-
993	ZINC04092462	1453	-25.65	NO	-
994	ZINC04642292	1697	-25.65	NO	-
995	ZINC01062585	437	-25.64	NO	-
996	ZINC02434540	724	-25.64	NO	-
997	ZINC04005138	1385	-25.64	NO	-
998	ZINC04111231	1471	-25.64	NO	-
999	ZINC04444314	1635	-25.64	NO	-
1000	ZINC04233631	1526	-25.63	NO	-
1001	ZINC01297412	524	-25.62	NO	-
1002	ZINC01128645	469	-25.61	NO	-
1003	ZINC04490591	1651	-25.61	NO	-
1004	ZINC00660147	75	-25.6	NO	-
1005	ZINC01912320	615	-25.6	NO	-
1006	ZINC03008436	950	-25.6	NO	-
1007	ZINC03186025	1008	-25.6	NO	-
1008	ZINC00658402	72	-25.59	NO	-
1009	ZINC01485252	591	-25.59	NO	-
1010	ZINC04438423	1634	-25.59	NO	-
1011	ZINC00780084	164	-25.58	NO	-
1012	ZINC03384450	1124	-25.58	NO	-
1013	ZINC00954788	370	-25.57	NO	-
1014	ZINC01077371	446	-25.57	NO	-
1015	ZINC01271882	513	-25.57	NO	-
1016	ZINC02848353	899	-25.57	NO	-
1017	ZINC01000363	401	-25.56	NO	-
1018	ZINC03379659	1119	-25.56	NO	-
1019	ZINC03556029	1279	-25.56	NO	-
1020	ZINC03400169	1144	-25.55	NO	-
1021	ZINC02342283	703	-25.54	NO	-
1022	ZINC01484454	590	-25.53	NO	-
1023	ZINC02658361	841	-25.52	NO	-
1024	ZINC02876332	919	-25.52	NO	-
1025	ZINC04036090	1412	-25.52	NO	-
1026	ZINC00882888	279	-25.5	NO	-
1027	ZINC02224381	666	-25.5	NO	-
1028	ZINC04191564	1515	-25.5	NO	-
1029	ZINC00792746	200	-25.49	NO	-
1030	ZINC01118228	465	-25.49	NO	-
1031	ZINC02241071	676	-25.47	NO	-
1032	ZINC03182285	1006	-25.47	NO	-
1033	ZINC00640259	54	-25.46	NO	-
1034	ZINC00918584	322	-25.46	NO	-
1035	ZINC03344262	1086	-25.46	NO	-
1036	ZINC03364301	1103	-25.45	NO	-
1037	ZINC04088606	1449	-25.43	NO	-
1038	ZINC01019737	407	-25.42	NO	-
1039	ZINC03009231	952	-25.42	NO	-
1040	ZINC04005421	1397	-25.42	NO	-
1041	ZINC03525005	1255	-25.41	NO	-
1042	ZINC04425883	1632	-25.41	NO	-
1043	ZINC02127727	633	-25.39	NO	-
1044	ZINC02233404	672	-25.39	NO	-
1045	ZINC03581533	1288	-25.39	NO	-
1046	ZINC01290490	522	-25.37	NO	-
1047	ZINC00880752	269	-25.36	NO	-
1048	ZINC00952310	368	-25.35	NO	-
1049	ZINC00954828	371	-25.33	NO	-
1050	ZINC01043199	426	-25.33	NO	-
1051	ZINC02618622	770	-25.32	NO	-
1052	ZINC04092656	1455	-25.32	NO	-
1053	ZINC00905556	303	-25.31	NO	-
1054	ZINC04388384	1616	-25.31	NO	-
1055	ZINC04036287	1417	-25.3	NO	-
1056	ZINC00944851	364	-25.29	NO	-
1057	ZINC03553607	1274	-25.29	NO	-
1058	ZINC04320243	1580	-25.28	NO	-
1059	ZINC00626456	38	-25.27	NO	-
1060	ZINC01386378	567	-25.27	NO	-
1061	ZINC04168470	1497	-25.27	NO	-
1062	ZINC00630798	41	-25.26	NO	-
1063	ZINC02102568	629	-25.26	NO	-
1064	ZINC02621364	772	-25.25	NO	-
1065	ZINC03042258	982	-25.24	NO	-
1066	ZINC03384763	1126	-25.24	NO	-
1067	ZINC03811776	1342	-25.23	NO	-
1068	ZINC03594647	1293	-25.22	NO	-
1069	ZINC04172377	1504	-25.22	NO	-
1070	ZINC00799690	207	-25.21	NO	-
1071	ZINC02096954	627	-25.19	NO	-
1072	ZINC01395469	568	-25.18	NO	-
1073	ZINC03334605	1080	-25.17	NO	-
1074	ZINC00604600	26	-25.16	NO	-
1075	ZINC00791367	195	-25.15	NO	-
1076	ZINC02650313	825	-25.15	NO	-
1077	ZINC01027603	412	-25.14	NO	-
1078	ZINC03332866	1074	-25.14	NO	-
1079	ZINC02197625	640	-25.13	NO	-
1080	ZINC02359564	709	-25.12	NO	-
1081	ZINC02204175	642	-25.09	NO	-
1082	ZINC02205692	644	-25.09	NO	-
1083	ZINC03188928	1010	-25.09	NO	-
1084	ZINC01153343	482	-25.07	NO	-
1085	ZINC02073909	622	-25.07	NO	-
1086	ZINC02760583	884	-25.07	NO	-
1087	ZINC04199926	25	-25.07	YES	22
1088	ZINC04241590	1534	-25.06	NO	-
1089	ZINC00883837	282	-25.04	NO	-
1090	ZINC03022544	964	-25.04	NO	-
1091	ZINC01265655	511	-25.03	NO	-
1092	ZINC00644353	57	-25.01	NO	-
1093	ZINC00646432	66	-25.01	NO	-
1094	ZINC01119383	466	-25.01	NO	-
1095	ZINC00946509	365	-24.98	NO	-
1096	ZINC02264985	686	-24.97	NO	-
1097	ZINC00905581	304	-24.95	NO	-
1098	ZINC01160971	487	-24.94	NO	-
1099	ZINC02629253	792	-24.93	NO	-
1100	ZINC01147922	480	-24.92	NO	-
1101	ZINC01384325	565	-24.92	NO	-
1102	ZINC03067696	1003	-24.92	NO	-
1103	ZINC03463440	1217	-24.92	NO	-
1104	ZINC01019742	409	-24.91	NO	-
1105	ZINC03384639	1125	-24.91	NO	-
1106	ZINC03590172	1292	-24.9	NO	-
1107	ZINC00881270	274	-24.89	NO	-
1108	ZINC02651057	828	-24.89	NO	-
1109	ZINC00849277	247	-24.88	NO	-
1110	ZINC03240965	1030	-24.87	NO	-
1111	ZINC04333052	1592	-24.87	NO	-
1112	ZINC00782116	178	-24.86	NO	-
1113	ZINC03022572	965	-24.85	NO	-
1114	ZINC04621418	1681	-24.85	NO	-
1115	ZINC00872299	259	-24.84	NO	-
1116	ZINC01141654	475	-24.84	NO	-
1117	ZINC01342347	531	-24.84	NO	-
1118	ZINC03561229	1282	-24.84	NO	-
1119	ZINC00910936	308	-24.83	NO	-
1120	ZINC00913645	312	-24.83	NO	-
1121	ZINC01181979	491	-24.83	NO	-
1122	ZINC02616521	764	-24.81	NO	-
1123	ZINC01105994	456	-24.8	NO	-
1124	ZINC04315960	1571	-24.8	NO	-
1125	ZINC00639865	52	-24.79	NO	-
1126	ZINC00923731	333	-24.79	NO	-
1127	ZINC02336458	697	-24.79	NO	-
1128	ZINC04628950	1694	-24.79	NO	-
1129	ZINC03020928	958	-24.78	NO	-
1130	ZINC00804699	213	-24.75	NO	-
1131	ZINC00806840	221	-24.74	NO	-
1132	ZINC00913818	316	-24.74	NO	-
1133	ZINC03337716	1081	-24.74	NO	-
1134	ZINC01355811	541	-24.72	NO	-
1135	ZINC03248773	1034	-24.72	NO	-
1136	ZINC03397989	1139	-24.72	NO	-
1137	ZINC00844779	244	-24.71	NO	-
1138	ZINC03366743	1106	-24.71	NO	-
1139	ZINC03488923	1233	-24.71	NO	-
1140	ZINC03991412	1383	-24.7	NO	-
1141	ZINC00667367	83	-24.69	NO	-
1142	ZINC01428267	575	-24.69	NO	-
1143	ZINC00646373	65	-24.68	NO	-
1144	ZINC01496576	597	-24.68	NO	-
1145	ZINC02467806	744	-24.68	NO	-
1146	ZINC03785081	1314	-24.68	NO	-
1147	ZINC00956663	372	-24.67	NO	-
1148	ZINC02643558	813	-24.67	NO	-
1149	ZINC02858403	906	-24.66	NO	-
1150	ZINC03270655	1041	-24.66	NO	-
1151	ZINC04233328	1524	-24.65	NO	-
1152	ZINC03055513	1002	-24.64	NO	-
1153	ZINC04284961	1554	-24.64	NO	-
1154	ZINC00675241	93	-24.63	NO	-
1155	ZINC01027590	411	-24.63	NO	-
1156	ZINC00630835	43	-24.62	NO	-
1157	ZINC01019741	408	-24.62	NO	-
1158	ZINC01094195	454	-24.61	NO	-
1159	ZINC02075109	623	-24.61	NO	-
1160	ZINC02876249	918	-24.61	NO	-
1161	ZINC03410970	1156	-24.6	NO	-
1162	ZINC00646227	64	-24.59	NO	-
1163	ZINC03027515	975	-24.59	NO	-
1164	ZINC00595372	17	-24.58	NO	-
1165	ZINC01063165	438	-24.57	NO	-
1166	ZINC01087340	451	-24.57	NO	-
1167	ZINC00800388	208	-24.56	NO	-
1168	ZINC01237511	503	-24.56	NO	-
1169	ZINC01085741	450	-24.55	NO	-
1170	ZINC00913601	311	-24.54	NO	-
1171	ZINC02615938	762	-24.54	NO	-
1172	ZINC00793029	202	-24.53	NO	-
1173	ZINC04174144	1509	-24.53	NO	-
1174	ZINC00705653	118	-24.51	NO	-
1175	ZINC03478821	1226	-24.51	NO	-
1176	ZINC03560509	1281	-24.51	NO	-
1177	ZINC00783958	182	-24.5	NO	-
1178	ZINC03030289	977	-24.5	NO	-
1179	ZINC03022687	969	-24.48	NO	-
1180	ZINC00804710	214	-24.47	NO	-
1181	ZINC00913817	314	-24.47	NO	-
1182	ZINC00958639	377	-24.47	NO	-
1183	ZINC03340495	1084	-24.47	NO	-
1184	ZINC00961347	378	-24.46	NO	-
1185	ZINC00630558	40	-24.45	NO	-
1186	ZINC00653323	69	-24.45	NO	-
1187	ZINC00667360	82	-24.45	NO	-
1188	ZINC02469091	745	-24.45	NO	-
1189	ZINC03020917	957	-24.45	NO	-
1190	ZINC00773835	152	-24.44	NO	-
1191	ZINC00784618	185	-24.43	NO	-
1192	ZINC04106169	1467	-24.43	NO	-
1193	ZINC01117622	464	-24.42	NO	-
1194	ZINC03365906	1104	-24.42	NO	-
1195	ZINC03339203	1082	-24.39	NO	-
1196	ZINC02890558	924	-24.37	NO	-
1197	ZINC02263908	684	-24.36	NO	-
1198	ZINC03047738	992	-24.34	NO	-
1199	ZINC03611116	1298	-24.34	NO	-
1200	ZINC03022666	968	-24.33	NO	-
1201	ZINC03390675	1131	-24.31	NO	-
1202	ZINC04320234	1579	-24.3	NO	-
1203	ZINC04309221	1561	-24.29	NO	-
1204	ZINC03549272	1272	-24.27	NO	-
1205	ZINC04088611	1450	-24.27	NO	-
1206	ZINC01347153	535	-24.26	NO	-
1207	ZINC03047721	991	-24.26	NO	-
1208	ZINC04351387	1598	-24.26	NO	-
1209	ZINC00671197	87	-24.23	NO	-
1210	ZINC00671108	86	-24.22	NO	-
1211	ZINC01034529	420	-24.22	NO	-
1212	ZINC03005861	949	-24.22	NO	-
1213	ZINC00954702	369	-24.21	NO	-
1214	ZINC00991093	397	-24.21	NO	-
1215	ZINC00784030	183	-24.2	NO	-
1216	ZINC01703520	608	-24.2	NO	-
1217	ZINC02396117	715	-24.2	NO	-
1218	ZINC00844782	246	-24.18	NO	-
1219	ZINC02632494	797	-24.18	NO	-
1220	ZINC04368952	1607	-24.18	NO	-
1221	ZINC01425941	574	-24.17	NO	-
1222	ZINC04315940	1569	-24.17	NO	-
1223	ZINC00791123	187	-24.16	NO	-
1224	ZINC03437486	1188	-24.16	NO	-
1225	ZINC03956346	1375	-24.16	NO	-
1226	ZINC00790427	186	-24.13	NO	-
1227	ZINC00854328	250	-24.13	NO	-
1228	ZINC04036160	1416	-24.13	NO	-
1229	ZINC03417013	1164	-24.12	NO	-
1230	ZINC03441723	1191	-24.12	NO	-
1231	ZINC00900833	298	-24.1	NO	-
1232	ZINC02194462	638	-24.1	NO	-
1233	ZINC02615856	761	-24.1	NO	-
1234	ZINC00640186	53	-24.09	NO	-
1235	ZINC02630709	794	-24.09	NO	-
1236	ZINC02662889	850	-24.09	NO	-
1237	ZINC02695003	860	-24.09	NO	-
1238	ZINC02884129	922	-24.08	NO	-
1239	ZINC01058705	436	-24.06	NO	-
1240	ZINC02406531	717	-24.04	NO	-
1241	ZINC01136175	474	-24.03	NO	-
1242	ZINC00868537	254	-24.0	NO	-
1243	ZINC00781044	176	-23.99	NO	-
1244	ZINC00806100	219	-23.99	NO	-
1245	ZINC03441128	1190	-23.99	NO	-
1246	ZINC03856091	1362	-23.99	NO	-
1247	ZINC01102534	455	-23.98	NO	-
1248	ZINC02699298	861	-23.98	NO	-
1249	ZINC00791372	196	-23.97	NO	-
1250	ZINC04231112	1521	-23.95	NO	-
1251	ZINC02883381	921	-23.94	NO	-
1252	ZINC03841275	1356	-23.93	NO	-
1253	ZINC00961429	381	-23.9	NO	-
1254	ZINC03302078	1054	-23.9	NO	-
1255	ZINC03792330	24	-23.9	YES	21
1256	ZINC03473100	1225	-23.89	NO	-
1257	ZINC04326494	1583	-23.88	NO	-
1258	ZINC01032612	417	-23.87	NO	-
1259	ZINC00682141	104	-23.86	NO	-
1260	ZINC04078937	1447	-23.86	NO	-
1261	ZINC04315753	1566	-23.86	NO	-
1262	ZINC00676831	100	-23.84	NO	-
1263	ZINC02891140	925	-23.84	NO	-
1264	ZINC04326525	1584	-23.84	NO	-
1265	ZINC01160763	486	-23.83	NO	-
1266	ZINC02965009	941	-23.82	NO	-
1267	ZINC00780093	166	-23.8	NO	-
1268	ZINC00900882	299	-23.8	NO	-
1269	ZINC04036102	1413	-23.79	NO	-
1270	ZINC04351804	1599	-23.79	NO	-
1271	ZINC04070089	1443	-23.78	NO	-
1272	ZINC01659150	606	-23.77	NO	-
1273	ZINC00654064	70	-23.76	NO	-
1274	ZINC01380243	564	-23.76	NO	-
1275	ZINC00889204	290	-23.75	NO	-
1276	ZINC00923110	332	-23.75	NO	-
1277	ZINC03216017	1016	-23.75	NO	-
1278	ZINC00961502	383	-23.74	NO	-
1279	ZINC01087827	452	-23.74	NO	-
1280	ZINC04315755	1567	-23.72	NO	-
1281	ZINC04552939	1674	-23.72	NO	-
1282	ZINC01135767	473	-23.69	NO	-
1283	ZINC00667251	81	-23.67	NO	-
1284	ZINC00595641	18	-23.65	NO	-
1285	ZINC00711923	121	-23.65	NO	-
1286	ZINC01067315	439	-23.65	NO	-
1287	ZINC00711358	120	-23.64	NO	-
1288	ZINC00937496	355	-23.59	NO	-
1289	ZINC03240984	1031	-23.59	NO	-
1290	ZINC03022594	966	-23.58	NO	-
1291	ZINC01007136	406	-23.57	NO	-
1292	ZINC01146507	479	-23.57	NO	-
1293	ZINC02478458	749	-23.57	NO	-
1294	ZINC01686233	607	-23.55	NO	-
1295	ZINC02632326	796	-23.53	NO	-
1296	ZINC00961356	379	-23.51	NO	-
1297	ZINC00594778	15	-23.49	NO	-
1298	ZINC03615692	1301	-23.49	NO	-
1299	ZINC02337476	700	-23.48	NO	-
1300	ZINC00792003	197	-23.45	NO	-
1301	ZINC00600012	21	-23.42	NO	-
1302	ZINC01132641	472	-23.4	NO	-
1303	ZINC02623128	776	-23.39	NO	-
1304	ZINC00887518	284	-23.38	NO	-
1305	ZINC00961492	382	-23.38	NO	-
1306	ZINC01445394	583	-23.38	NO	-
1307	ZINC02862490	908	-23.38	NO	-
1308	ZINC00918581	320	-23.36	NO	-
1309	ZINC04324647	1581	-23.36	NO	-
1310	ZINC00702251	109	-23.34	NO	-
1311	ZINC02203663	641	-23.32	NO	-
1312	ZINC04057440	1433	-23.32	NO	-
1313	ZINC03579473	1287	-23.29	NO	-
1314	ZINC00891752	292	-23.28	NO	-
1315	ZINC00924328	334	-23.28	NO	-
1316	ZINC00922879	330	-23.27	NO	-
1317	ZINC00719441	124	-23.25	NO	-
1318	ZINC02358360	708	-23.25	NO	-
1319	ZINC01141669	476	-23.24	NO	-
1320	ZINC00702494	111	-23.23	NO	-
1321	ZINC03586094	1290	-23.23	NO	-
1322	ZINC04606797	1679	-23.22	NO	-
1323	ZINC00888995	288	-23.21	NO	-
1324	ZINC00747097	142	-23.19	NO	-
1325	ZINC01196555	496	-23.18	NO	-
1326	ZINC01029367	414	-23.16	NO	-
1327	ZINC03399009	1142	-23.16	NO	-
1328	ZINC00799663	206	-23.13	NO	-
1329	ZINC02938327	934	-23.13	NO	-
1330	ZINC04512330	1669	-23.13	NO	-
1331	ZINC02172716	634	-23.12	NO	-
1332	ZINC00958278	375	-23.08	NO	-
1333	ZINC02415726	720	-23.08	NO	-
1334	ZINC00636242	48	-23.07	NO	-
1335	ZINC03990349	1382	-23.07	NO	-
1336	ZINC04297060	1559	-23.06	NO	-
1337	ZINC03601977	1294	-23.05	NO	-
1338	ZINC03923837	1367	-23.03	NO	-
1339	ZINC03585935	1289	-23.02	NO	-
1340	ZINC00778506	157	-23.0	NO	-
1341	ZINC00780855	172	-22.99	NO	-
1342	ZINC01158243	483	-22.99	NO	-
1343	ZINC02105325	630	-22.99	NO	-
1344	ZINC02849486	900	-22.99	NO	-
1345	ZINC00921016	326	-22.97	NO	-
1346	ZINC02871134	916	-22.96	NO	-
1347	ZINC03022463	963	-22.96	NO	-
1348	ZINC02617220	766	-22.93	NO	-
1349	ZINC02976982	947	-22.93	NO	-
1350	ZINC04285312	1555	-22.93	NO	-
1351	ZINC00645072	59	-22.92	NO	-
1352	ZINC00814619	230	-22.92	NO	-
1353	ZINC00747828	143	-22.91	NO	-
1354	ZINC01185044	492	-22.91	NO	-
1355	ZINC04070507	1444	-22.91	NO	-
1356	ZINC00739452	139	-22.9	NO	-
1357	ZINC04077697	1445	-22.89	NO	-
1358	ZINC03334564	1079	-22.88	NO	-
1359	ZINC00866174	253	-22.87	NO	-
1360	ZINC00773750	151	-22.86	NO	-
1361	ZINC03314120	1058	-22.85	NO	-
1362	ZINC04372456	1610	-22.85	NO	-
1363	ZINC00921140	328	-22.84	NO	-
1364	ZINC01423913	572	-22.83	NO	-
1365	ZINC03423559	1173	-22.82	NO	-
1366	ZINC04315776	1568	-22.82	NO	-
1367	ZINC01365252	544	-22.81	NO	-
1368	ZINC02441014	726	-22.81	NO	-
1369	ZINC03937946	1370	-22.81	NO	-
1370	ZINC00742117	140	-22.8	NO	-
1371	ZINC04284104	1553	-22.8	NO	-
1372	ZINC03334547	1078	-22.78	NO	-
1373	ZINC00806746	220	-22.74	NO	-
1374	ZINC03798783	1325	-22.73	NO	-
1375	ZINC01158711	484	-22.71	NO	-
1376	ZINC03448756	1201	-22.69	NO	-
1377	ZINC00792738	199	-22.66	NO	-
1378	ZINC04183942	1512	-22.65	NO	-
1379	ZINC04125629	1476	-22.64	NO	-
1380	ZINC04292102	1557	-22.64	NO	-
1381	ZINC03973126	15	-22.62	YES	12
1382	ZINC02221986	664	-22.61	NO	-
1383	ZINC00631085	44	-22.59	NO	-
1384	ZINC03998803	17	-22.59	YES	14
1385	ZINC00702496	112	-22.57	NO	-
1386	ZINC04425084	1629	-22.54	NO	-
1387	ZINC00706272	119	-22.52	NO	-
1388	ZINC03806391	1334	-22.52	NO	-
1389	ZINC03923819	1366	-22.52	NO	-
1390	ZINC03022720	970	-22.47	NO	-
1391	ZINC00680098	103	-22.42	NO	-
1392	ZINC04260741	1548	-22.42	NO	-
1393	ZINC03054107	999	-22.37	NO	-
1394	ZINC03786587	1316	-22.36	NO	-
1395	ZINC04425691	1631	-22.35	NO	-
1396	ZINC04335419	1594	-22.33	NO	-
1397	ZINC03840314	1354	-22.31	NO	-
1398	ZINC02230859	670	-22.28	NO	-
1399	ZINC03350113	1090	-22.28	NO	-
1400	ZINC00991168	398	-22.27	NO	-
1401	ZINC04058730	1438	-22.27	NO	-
1402	ZINC00839635	237	-22.26	NO	-
1403	ZINC02325561	694	-22.24	NO	-
1404	ZINC00780479	168	-22.21	NO	-
1405	ZINC03606170	1297	-22.21	NO	-
1406	ZINC01537053	600	-22.2	NO	-
1407	ZINC00774334	153	-22.19	NO	-
1408	ZINC00908009	306	-22.19	NO	-
1409	ZINC00920900	324	-22.19	NO	-
1410	ZINC02734795	877	-22.18	NO	-
1411	ZINC03442532	1192	-22.15	NO	-
1412	ZINC01212831	500	-22.14	NO	-
1413	ZINC01345738	533	-22.12	NO	-
1414	ZINC00922571	329	-22.11	NO	-
1415	ZINC00810761	224	-22.09	NO	-
1416	ZINC03625176	1304	-22.09	NO	-
1417	ZINC03806382	1333	-22.09	NO	-
1418	ZINC03808223	1336	-22.08	NO	-
1419	ZINC00781043	175	-22.07	NO	-
1420	ZINC00961371	380	-22.07	NO	-
1421	ZINC00758494	149	-22.02	NO	-
1422	ZINC00674609	91	-22.0	NO	-
1423	ZINC00783903	181	-21.98	NO	-
1424	ZINC03462572	1216	-21.98	NO	-
1425	ZINC02662553	849	-21.97	NO	-
1426	ZINC01428478	576	-21.96	NO	-
1427	ZINC03979599	1378	-21.96	NO	-
1428	ZINC03456102	1208	-21.95	NO	-
1429	ZINC00674611	92	-21.93	NO	-
1430	ZINC02365535	711	-21.91	NO	-
1431	ZINC01058372	435	-21.9	NO	-
1432	ZINC02637313	807	-21.88	NO	-
1433	ZINC01111597	460	-21.85	NO	-
1434	ZINC03262716	1039	-21.81	NO	-
1435	ZINC03555594	1278	-21.81	NO	-
1436	ZINC03430723	1181	-21.79	NO	-
1437	ZINC00591206	12	-21.78	NO	-
1438	ZINC01250270	508	-21.77	NO	-
1439	ZINC03055508	1001	-21.77	NO	-
1440	ZINC01488851	593	-21.74	NO	-
1441	ZINC03055502	1000	-21.73	NO	-
1442	ZINC03317083	1061	-21.73	NO	-
1443	ZINC02838263	897	-21.64	NO	-
1444	ZINC02800444	892	-21.63	NO	-
1445	ZINC01482989	589	-21.62	NO	-
1446	ZINC00602018	22	-21.61	NO	-
1447	ZINC00840433	240	-21.61	NO	-
1448	ZINC00840844	243	-21.55	NO	-
1449	ZINC01367800	561	-21.51	NO	-
1450	ZINC00937603	357	-21.5	NO	-
1451	ZINC02013822	618	-21.5	NO	-
1452	ZINC04048810	1429	-21.5	NO	-
1453	ZINC00645071	58	-21.48	NO	-
1454	ZINC02004081	617	-21.43	NO	-
1455	ZINC03366494	1105	-21.43	NO	-
1456	ZINC03790700	1322	-21.43	NO	-
1457	ZINC00634587	46	-21.42	NO	-
1458	ZINC00982383	394	-21.41	NO	-
1459	ZINC01162453	488	-21.4	NO	-
1460	ZINC03779478	1312	-21.4	NO	-
1461	ZINC04186531	1513	-21.39	NO	-
1462	ZINC02340289	702	-21.38	NO	-
1463	ZINC03784334	1313	-21.38	NO	-
1464	ZINC02646797	818	-21.37	NO	-
1465	ZINC03461854	1215	-21.37	NO	-
1466	ZINC02351145	707	-21.34	NO	-
1467	ZINC03273494	1042	-21.33	NO	-
1468	ZINC03328104	1070	-21.33	NO	-
1469	ZINC02627365	787	-21.29	NO	-
1470	ZINC03786304	1315	-21.27	NO	-
1471	ZINC01203223	499	-21.25	NO	-
1472	ZINC02219123	662	-21.23	NO	-
1473	ZINC02417054	721	-21.21	NO	-
1474	ZINC04407678	1623	-21.17	NO	-
1475	ZINC03806123	1331	-21.14	NO	-
1476	ZINC01325591	525	-21.12	NO	-
1477	ZINC00652462	68	-21.07	NO	-
1478	ZINC03210179	1014	-21.02	NO	-
1479	ZINC00639701	51	-21.0	NO	-
1480	ZINC01078142	447	-20.99	NO	-
1481	ZINC03204364	1012	-20.98	NO	-
1482	ZINC00630811	42	-20.95	NO	-
1483	ZINC04483298	1644	-20.94	NO	-
1484	ZINC03812176	1345	-20.92	NO	-
1485	ZINC00747836	144	-20.91	NO	-
1486	ZINC02928060	933	-20.91	NO	-
1487	ZINC03031796	980	-20.91	NO	-
1488	ZINC04035997	1409	-20.91	NO	-
1489	ZINC00784083	184	-20.86	NO	-
1490	ZINC00840803	242	-20.84	NO	-
1491	ZINC02852401	902	-20.83	NO	-
1492	ZINC00730380	137	-20.8	NO	-
1493	ZINC03930357	1368	-20.79	NO	-
1494	ZINC03955952	1374	-20.77	NO	-
1495	ZINC00705552	117	-20.75	NO	-
1496	ZINC02916666	930	-20.75	NO	-
1497	ZINC00840453	241	-20.72	NO	-
1498	ZINC02507795	757	-20.71	NO	-
1499	ZINC02100750	628	-20.7	NO	-
1500	ZINC03841806	1357	-20.65	NO	-
1501	ZINC02372870	713	-20.64	NO	-
1502	ZINC02390755	714	-20.63	NO	-
1503	ZINC03325935	1067	-20.62	NO	-
1504	ZINC03811778	1344	-20.61	NO	-
1505	ZINC03841252	1355	-20.58	NO	-
1506	ZINC00685659	106	-20.55	NO	-
1507	ZINC03031348	979	-20.54	NO	-
1508	ZINC01867307	612	-20.51	NO	-
1509	ZINC02663520	852	-20.49	NO	-
1510	ZINC04368887	1606	-20.44	NO	-
1511	ZINC02727949	874	-20.42	NO	-
1512	ZINC04293479	1558	-20.39	NO	-
1513	ZINC02457909	729	-20.37	NO	-
1514	ZINC01003661	404	-20.36	NO	-
1515	ZINC04089323	1452	-20.19	NO	-
1516	ZINC01368322	562	-20.14	NO	-
1517	ZINC01109125	459	-20.13	NO	-
1518	ZINC02209500	651	-20.13	NO	-
1519	ZINC03452620	1204	-20.13	NO	-
1520	ZINC01325619	526	-20.1	NO	-
1521	ZINC04260715	1547	-20.08	NO	-
1522	ZINC00675719	94	-20.06	NO	-
1523	ZINC02502014	756	-20.06	NO	-
1524	ZINC02216674	658	-20.03	NO	-
1525	ZINC03351866	1091	-19.97	NO	-
1526	ZINC00780941	174	-19.94	NO	-
1527	ZINC00839993	239	-19.92	NO	-
1528	ZINC03798971	1326	-19.88	NO	-
1529	ZINC04018814	1402	-19.87	NO	-
1530	ZINC03778470	1311	-19.81	NO	-
1531	ZINC03811774	1340	-19.8	NO	-
1532	ZINC01466399	585	-19.76	NO	-
1533	ZINC03527508	1256	-19.74	NO	-
1534	ZINC03808646	1338	-19.7	NO	-
1535	ZINC01108189	457	-19.69	NO	-
1536	ZINC00814440	229	-19.68	NO	-
1537	ZINC04510408	1668	-19.68	NO	-
1538	ZINC03803183	1327	-19.67	NO	-
1539	ZINC00696107	108	-19.65	NO	-
1540	ZINC04636268	1696	-19.65	NO	-
1541	ZINC04036053	1411	-19.6	NO	-
1542	ZINC04059505	1441	-19.55	NO	-
1543	ZINC03578645	1286	-19.53	NO	-
1544	ZINC04039595	1423	-19.52	NO	-
1545	ZINC04053794	1430	-19.52	NO	-
1546	ZINC02660677	845	-19.39	NO	-
1547	ZINC04111424	1472	-19.39	NO	-
1548	ZINC03790707	1323	-19.23	NO	-
1549	ZINC02886293	923	-19.22	NO	-
1550	ZINC02694943	859	-19.2	NO	-
1551	ZINC02441621	728	-19.11	NO	-
1552	ZINC00599333	20	-19.0	NO	-
1553	ZINC03379846	1120	-18.97	NO	-
1554	ZINC01659942	4	-18.91	YES	2
1555	ZINC04039592	1421	-18.74	NO	-
1556	ZINC04260654	1545	-18.73	NO	-
1557	ZINC02491945	755	-18.67	NO	-
1558	ZINC04036109	1415	-18.64	NO	-
1559	ZINC01537057	601	-18.63	NO	-
1560	ZINC04199947	8	-18.56	YES	6
1561	ZINC03359475	1099	-18.48	NO	-
1562	ZINC01269505	512	-18.37	NO	-
1563	ZINC03802172	9	-18.33	YES	7
1564	ZINC04036039	1410	-18.33	NO	-
1565	ZINC02854640	904	-18.15	NO	-
1566	ZINC04199953	12	-18.12	YES	10
1567	ZINC03824369	11	-18.01	YES	9
1568	ZINC01342938	532	-17.84	NO	-
1569	ZINC04237264	1530	-17.83	NO	-
1570	ZINC04059504	1440	-17.69	NO	-
1571	ZINC03789135	1320	-17.68	NO	-
1572	ZINC01325736	527	-17.59	NO	-
1573	ZINC01488510	592	-17.46	NO	-
1574	ZINC04620261	1680	-17.41	NO	-
1575	ZINC04260703	1546	-17.38	NO	-
1576	ZINC02650405	826	-17.24	NO	-
1577	ZINC00937954	358	-16.9	NO	-
1578	ZINC03399718	1143	-16.8	NO	-
1579	ZINC04199955	5	-16.31	YES	3
1580	ZINC03400598	1146	-16.29	NO	-
1581	ZINC02649773	822	-15.86	NO	-
1582	ZINC02225165	667	-15.6	NO	-
1583	ZINC04517147	1672	-15.29	NO	-
1584	ZINC00820829	233	-14.91	NO	-
1585	ZINC04327967	1585	-14.79	NO	-
1586	ZINC04059497	1439	-14.02	NO	-
1587	ZINC01885642	613	-13.99	NO	-
