# Supplementary material for: Optimal assignment methods for ligand-based virtual screening
Source: J Cheminform. 2009 Aug 25;1:14. doi: 10.1186/1758-2946-1-14 (PMC2820492; doi:10.1186/1758-2946-1-14)
Supplement: Additional file 2 — Archive of the result files. The file Results.tar.gz is a Gzip compressed Tar archive containing the results file of each method for each data set. The result files are tab-separated plain text files including the following information: method name, active data set with size, cluster information and the distribution of the molecules over the clusters, decoy data set with size, ratio active:decoy, AUC, awAUC, BEDROC scores for predefined alpha values as suggested by Truchon and Bayly [63], relative enrichment factor [67], ROC enrichments, awROC enrichments at predefined false positive fractions, chemotype enrichment, ROC data points, and the ranking of each structure. [file 1758-2946-1-14-S2.zip › Results/DOCK.DUD.A.DUD_pdgfrb_clustered_I_MM.sdf.D.DUD_pdgfrb_decoys_ID_pass_MWPass_I_MM.sdf.srf]

###################################################################################################
# Screening Result File
# User: jahn
# Method used: DOCK
> <Method_Name>
DOCK
# Screening mode: Single Query Screening
#	Calculations performed: 0
#	Start time of the calculation: null
#	End time of the calculation: null
# Data set information
#	Active data set: /rahome/chemoinf/SVS/data/actives/DUD_pdgfrb_clustered_I_MM.sdf with cluster information
#		Size: 120 molecules
#		Number of clusters: 22
#		Cluster Summery:
#			Cluster number	# molecules	% of actives
#			1		13		10.833
#			2		1		0.833
#			3		17		14.167
#			4		23		19.167
#			5		1		0.833
#			6		7		5.833
#			7		2		1.667
#			8		5		4.167
#			9		8		6.667
#			10		1		0.833
#			11		1		0.833
#			12		5		4.167
#			13		17		14.167
#			14		1		0.833
#			15		1		0.833
#			16		1		0.833
#			17		4		3.333
#			18		6		5.0
#			19		1		0.833
#			20		3		2.5
#			21		1		0.833
#			22		1		0.833
#	Decoy data set: /rahome/chemoinf/SVS/data/decoys/DUD_pdgfrb_decoys_ID_pass_MWPass_I_MM.sdf
#		Size: 4696 molecules
#	Ratio actives : decoys
#		1.0 : 39.1333
#	The active and decoy data set were part of the DUD with problem identifier: pdgfrb
> <AUC>
#	 ROC AUC
	0.3731704287336741
> <awAUC>
#	 ROC awAUC
	0.40257028146626195
> <BEDROC Scores>
#	Alpha Values	BEDROC Scores	Literature: J. Chem. Inf. Model., Vol. 47, No. 2, 2007, 488-508
	106.9	2.0E-4
	100.0	3.0E-4
	53.6	0.0019
	50.0	0.0022
	32.2	0.0050
	20.0	0.0108
	16.1	0.015
	10.0	0.032
	8.0	0.0464
> <Relative enrichment factor>
#	Fraction dataset	Enrichment factor	 Literature: DOI: 10.1021/ci800303k
	0.0010	0.0
	0.01	0.0
	0.02	0.0
	0.05	0.8333333333333334
	0.1	2.5
	0.2	5.833333333333333
	0.25	8.333333333333334
> <ROC Enrichments>
#	True decoy fraction	Enrichment	Literature: J Comput Aided Mol Des (2008) 22:133-139
	0.1	0.0
	0.5	0.0
	1.0	0.0
	2.0	0.0
	5.0	0.16652482269503546
	10.0	0.2497872340425532
> <awROC Enrichments>
#	Decoy fraction	Enrichment
	0.1	0.0
	0.5	0.0
	1.0	0.0
	2.0	0.0
	5.0	0.03949205281305189
	10.0	0.10437185386306572
> <Chemotype enrichment>
#	% data set	% active cluster	Literature: http://dud.docking.org/wombat/
	0.0	0.0
	4.402	0.0
	4.402	4.545
	7.267	4.545
	7.267	9.091
	15.262	9.091
	15.262	13.636
	23.339	13.636
	23.339	18.182
	24.336	18.182
	24.336	22.727
	35.071	22.727
	35.071	27.273
	35.901	27.273
	35.901	31.818
	36.566	31.818
	36.566	36.364
	36.732	36.364
	36.732	40.909
	47.031	40.909
	47.031	45.455
	47.82	45.455
	47.82	50.0
	48.65	50.0
	48.65	54.545
	50.955	54.545
	50.955	59.091
	57.6	59.091
	57.6	63.636
	61.794	63.636
	61.794	68.182
	71.678	68.182
	71.678	72.727
	74.585	72.727
	74.585	77.273
	74.896	77.273
	74.896	81.818
	79.485	81.818
	79.485	86.364
	79.63	86.364
	79.63	90.909
	80.544	90.909
	80.544	95.455
	91.757	95.455
	91.757	100.0
	100.0	100.0
> <ROC curve data>
#	False positive rate	true positive rate
	0.0	0.0
	0.0	0.0
	0.0449	0.0
	0.0449	0.0083
	0.0741	0.0083
	0.0741	0.0167
	0.0948	0.0167
	0.0948	0.025
	0.1446	0.025
	0.1446	0.0333
	0.1555	0.0333
	0.1555	0.0417
	0.1806	0.0417
	0.1806	0.05
	0.2021	0.05
	0.2021	0.0583
	0.2074	0.0583
	0.2074	0.0667
	0.2374	0.0667
	0.2374	0.075
	0.2474	0.075
	0.2474	0.0833
	0.2707	0.0833
	0.2707	0.0917
	0.2717	0.0917
	0.2717	0.1
	0.3333	0.1
	0.3333	0.1083
	0.3411	0.1083
	0.3411	0.1167
	0.3428	0.1167
	0.3428	0.125
	0.3463	0.125
	0.3463	0.1333
	0.3465	0.1333
	0.3465	0.1417
	0.3558	0.1417
	0.3558	0.15
	0.3641	0.15
	0.3641	0.1583
	0.3707	0.1583
	0.3707	0.1667
	0.3722	0.1667
	0.3722	0.175
	0.4031	0.175
	0.4031	0.1833
	0.4046	0.1833
	0.4046	0.1917
	0.4057	0.1917
	0.4057	0.2
	0.4063	0.2
	0.4063	0.2083
	0.4131	0.2083
	0.4131	0.2167
	0.4242	0.2167
	0.4242	0.225
	0.4267	0.225
	0.4267	0.2333
	0.4434	0.2333
	0.4434	0.2417
	0.4438	0.2417
	0.4438	0.25
	0.4566	0.25
	0.4566	0.2583
	0.4617	0.2583
	0.4617	0.2667
	0.4625	0.2667
	0.4625	0.275
	0.4649	0.275
	0.4649	0.2833
	0.4666	0.2833
	0.4666	0.2917
	0.4678	0.2917
	0.4678	0.3083
	0.4695	0.3083
	0.4695	0.3167
	0.474	0.3167
	0.474	0.325
	0.4759	0.325
	0.4759	0.3333
	0.4791	0.3333
	0.4791	0.3417
	0.4815	0.3417
	0.4815	0.35
	0.4828	0.35
	0.4828	0.3583
	0.4885	0.3583
	0.4885	0.3667
	0.4894	0.3667
	0.4894	0.375
	0.4911	0.375
	0.4911	0.3833
	0.4949	0.3833
	0.4949	0.3917
	0.4987	0.3917
	0.4987	0.4
	0.5121	0.4
	0.5121	0.4083
	0.517	0.4083
	0.517	0.4167
	0.5277	0.4167
	0.5277	0.425
	0.5339	0.425
	0.5339	0.4333
	0.5394	0.4333
	0.5394	0.4417
	0.5792	0.4417
	0.5792	0.45
	0.5818	0.45
	0.5818	0.4583
	0.5873	0.4583
	0.5873	0.4667
	0.5939	0.4667
	0.5939	0.475
	0.5963	0.475
	0.5963	0.4833
	0.6011	0.4833
	0.6011	0.4917
	0.6037	0.4917
	0.6037	0.5
	0.6052	0.5
	0.6052	0.5083
	0.6056	0.5083
	0.6056	0.5167
	0.6203	0.5167
	0.6203	0.525
	0.6401	0.525
	0.6401	0.5333
	0.6648	0.5333
	0.6648	0.5417
	0.6795	0.5417
	0.6795	0.55
	0.6912	0.55
	0.6912	0.5583
	0.6936	0.5583
	0.6936	0.5667
	0.6955	0.5667
	0.6955	0.575
	0.7202	0.575
	0.7202	0.5833
	0.7283	0.5833
	0.7283	0.5917
	0.7308	0.5917
	0.7308	0.6
	0.746	0.6
	0.746	0.6083
	0.7491	0.6083
	0.7491	0.6167
	0.7521	0.6167
	0.7521	0.625
	0.756	0.625
	0.756	0.6333
	0.7698	0.6333
	0.7698	0.6417
	0.7745	0.6417
	0.7745	0.65
	0.7983	0.65
	0.7983	0.6583
	0.7996	0.6583
	0.7996	0.6667
	0.8086	0.6667
	0.8086	0.6833
	0.8149	0.6833
	0.8149	0.6917
	0.8218	0.6917
	0.8218	0.7
	0.8254	0.7
	0.8254	0.7083
	0.8303	0.7083
	0.8303	0.7167
	0.8416	0.7167
	0.8416	0.725
	0.8426	0.725
	0.8426	0.7333
	0.8433	0.7333
	0.8433	0.7417
	0.8507	0.7417
	0.8507	0.75
	0.8603	0.75
	0.8603	0.7583
	0.8641	0.7583
	0.8641	0.7667
	0.8846	0.7667
	0.8846	0.775
	0.8952	0.775
	0.8952	0.7833
	0.904	0.7833
	0.904	0.7917
	0.9167	0.7917
	0.9167	0.8
	0.9189	0.8
	0.9189	0.8083
	0.9201	0.8083
	0.9201	0.8167
	0.9218	0.8167
	0.9218	0.825
	0.9221	0.825
	0.9221	0.8333
	0.9353	0.8333
	0.9353	0.8417
	0.9361	0.8417
	0.9361	0.8583
	0.9429	0.8583
	0.9429	0.8667
	0.9504	0.8667
	0.9504	0.875
	0.9561	0.875
	0.9561	0.8833
	0.9576	0.8833
	0.9576	0.8917
	0.9666	0.8917
	0.9666	0.9
	0.9683	0.9
	0.9683	0.9083
	0.9691	0.9083
	0.9691	0.9167
	0.9693	0.9167
	0.9693	0.925
	0.9695	0.925
	0.9695	0.9333
	0.97	0.9333
	0.97	0.9417
	0.9713	0.9417
	0.9713	0.9583
	0.9727	0.9583
	0.9727	0.975
	0.9757	0.975
	0.9757	0.9833
	0.9947	0.9833
	0.9947	0.9917
	0.996	0.9917
	0.996	1.0
	1.0	1.0
> <Screening Table>
# Rank	Mol name	Index in data set	Similarity 2 query	Active	Cluster number
1	ZINC03368478	3266	-39.14	NO	-
2	ZINC03436022	3508	-38.19	NO	-
3	ZINC02761661	2660	-37.78	NO	-
4	ZINC03436497	3520	-37.78	NO	-
5	ZINC03436706	3522	-36.95	NO	-
6	ZINC03247657	3111	-36.75	NO	-
7	ZINC00646392	718	-36.0	NO	-
8	ZINC03436033	3509	-35.97	NO	-
9	ZINC03079234	3013	-35.48	NO	-
10	ZINC03436549	3521	-35.37	NO	-
11	ZINC03572907	3961	-35.34	NO	-
12	ZINC03479456	3642	-35.27	NO	-
13	ZINC01502700	1880	-34.8	NO	-
14	ZINC03497720	3719	-34.77	NO	-
15	ZINC03486152	3670	-34.75	NO	-
16	ZINC03424233	3477	-34.45	NO	-
17	ZINC03436040	3510	-34.31	NO	-
18	ZINC00130658	130	-34.12	NO	-
19	ZINC03435955	3506	-34.07	NO	-
20	ZINC00819393	984	-33.91	NO	-
21	ZINC03479524	3649	-33.86	NO	-
22	ZINC02791752	2698	-33.84	NO	-
23	ZINC04058639	5128	-33.8	NO	-
24	ZINC00563864	594	-33.78	NO	-
25	ZINC03908001	4821	-33.74	NO	-
26	ZINC00467656	494	-33.67	NO	-
27	ZINC04462798	5455	-33.51	NO	-
28	ZINC03392347	3335	-33.42	NO	-
29	ZINC03389092	3326	-33.31	NO	-
30	ZINC03339574	3208	-33.3	NO	-
31	ZINC00423594	439	-33.27	NO	-
32	ZINC03400400	3379	-33.22	NO	-
33	ZINC00423656	442	-33.17	NO	-
34	ZINC03395318	3352	-32.95	NO	-
35	ZINC03436431	3517	-32.72	NO	-
36	ZINC03479462	3644	-32.71	NO	-
37	ZINC03868023	4709	-32.67	NO	-
38	ZINC04326559	5352	-32.67	NO	-
39	ZINC03908333	4824	-32.63	NO	-
40	ZINC03479356	3639	-32.62	NO	-
41	ZINC00373745	363	-32.56	NO	-
42	ZINC03391086	3329	-32.56	NO	-
43	ZINC03479475	3645	-32.44	NO	-
44	ZINC03384961	3309	-32.42	NO	-
45	ZINC03479459	3643	-32.38	NO	-
46	ZINC04075768	5141	-32.37	NO	-
47	ZINC01033442	1345	-32.34	NO	-
48	ZINC03391089	3330	-32.25	NO	-
49	ZINC03479521	3648	-32.25	NO	-
50	ZINC02661170	2543	-32.23	NO	-
51	ZINC02800436	2754	-32.23	NO	-
52	ZINC03478956	3627	-32.19	NO	-
53	ZINC03476094	3615	-32.16	NO	-
54	ZINC02708425	2574	-32.13	NO	-
55	ZINC00423580	438	-32.11	NO	-
56	ZINC03400334	3377	-32.06	NO	-
57	ZINC02761229	2657	-32.01	NO	-
58	ZINC03436426	3514	-31.94	NO	-
59	ZINC02627899	2474	-31.86	NO	-
60	ZINC03400802	3389	-31.85	NO	-
61	ZINC03400954	3396	-31.85	NO	-
62	ZINC03519183	3810	-31.8	NO	-
63	ZINC03857328	4432	-31.79	NO	-
64	ZINC04444433	5443	-31.78	NO	-
65	ZINC03479379	3641	-31.76	NO	-
66	ZINC00815019	966	-31.64	NO	-
67	ZINC01287581	1706	-31.55	NO	-
68	ZINC00857411	1046	-31.5	NO	-
69	ZINC03499617	3730	-31.34	NO	-
70	ZINC00704589	777	-31.31	NO	-
71	ZINC03991952	5078	-31.28	NO	-
72	ZINC02371908	2293	-31.24	NO	-
73	ZINC03519393	3813	-31.22	NO	-
74	ZINC02800093	2751	-31.18	NO	-
75	ZINC03387359	3319	-31.13	NO	-
76	ZINC03351356	3232	-31.1	NO	-
77	ZINC01922194	1984	-31.09	NO	-
78	ZINC02291374	2243	-31.03	NO	-
79	ZINC00428490	459	-30.92	NO	-
80	ZINC03513609	3794	-30.9	NO	-
81	ZINC01934415	2011	-30.84	NO	-
82	ZINC02664239	2550	-30.84	NO	-
83	ZINC01981968	2098	-30.82	NO	-
84	ZINC03435644	3503	-30.82	NO	-
85	ZINC03459026	3569	-30.82	NO	-
86	ZINC03867011	4591	-30.73	NO	-
87	ZINC03512722	3788	-30.72	NO	-
88	ZINC00652429	725	-30.71	NO	-
89	ZINC00072031	66	-30.67	NO	-
90	ZINC04032578	5117	-30.64	NO	-
91	ZINC03400926	3394	-30.63	NO	-
92	ZINC01211955	1662	-30.59	NO	-
93	ZINC03459110	3573	-30.56	NO	-
94	ZINC03458969	3568	-30.55	NO	-
95	ZINC02796318	2722	-30.54	NO	-
96	ZINC03510907	3782	-30.49	NO	-
97	ZINC03475243	3597	-30.42	NO	-
98	ZINC04252381	5291	-30.4	NO	-
99	ZINC02346611	2271	-30.39	NO	-
100	ZINC01807609	1945	-30.37	NO	-
101	ZINC00423629	441	-30.35	NO	-
102	ZINC00817942	972	-30.35	NO	-
103	ZINC03347349	3223	-30.27	NO	-
104	ZINC03851712	4172	-30.27	NO	-
105	ZINC03479507	3646	-30.22	NO	-
106	ZINC03459956	3578	-30.14	NO	-
107	ZINC03499627	3731	-30.14	NO	-
108	ZINC01934256	2009	-30.11	NO	-
109	ZINC00315517	306	-30.1	NO	-
110	ZINC03497428	3708	-30.09	NO	-
111	ZINC01287582	1707	-30.05	NO	-
112	ZINC02752758	2643	-30.05	NO	-
113	ZINC03476822	3621	-30.02	NO	-
114	ZINC03385310	3310	-30.0	NO	-
115	ZINC03485518	3665	-30.0	NO	-
116	ZINC03376965	3280	-29.99	NO	-
117	ZINC03476075	3613	-29.98	NO	-
118	ZINC03393671	3339	-29.97	NO	-
119	ZINC03513607	3793	-29.97	NO	-
120	ZINC03459894	3577	-29.93	NO	-
121	ZINC03458852	3565	-29.92	NO	-
122	ZINC01922043	1983	-29.91	NO	-
123	ZINC03314988	3177	-29.88	NO	-
124	ZINC03458855	3566	-29.86	NO	-
125	ZINC03852908	4214	-29.85	NO	-
126	ZINC03899115	4812	-29.85	NO	-
127	ZINC03857177	4421	-29.8	NO	-
128	ZINC03413016	3437	-29.78	NO	-
129	ZINC03496942	3697	-29.72	NO	-
130	ZINC03852565	4190	-29.72	NO	-
131	ZINC03853043	4223	-29.71	NO	-
132	ZINC00054087	51	-29.67	NO	-
133	ZINC02623792	2459	-29.66	NO	-
134	ZINC03432962	3495	-29.66	NO	-
135	ZINC03400782	3388	-29.65	NO	-
136	ZINC00847482	1017	-29.63	NO	-
137	ZINC03459030	3570	-29.6	NO	-
138	ZINC01981794	2096	-29.59	NO	-
139	ZINC03479519	3647	-29.58	NO	-
140	ZINC04405540	5414	-29.56	NO	-
141	ZINC03602708	4009	-29.54	NO	-
142	ZINC03400870	3390	-29.53	NO	-
143	ZINC04115905	5169	-29.52	NO	-
144	ZINC00976162	1263	-29.51	NO	-
145	ZINC03294233	3156	-29.46	NO	-
146	ZINC00784652	884	-29.43	NO	-
147	ZINC03433005	3497	-29.43	NO	-
148	ZINC02424584	2339	-29.42	NO	-
149	ZINC02524287	2425	-29.42	NO	-
150	ZINC03476080	3614	-29.41	NO	-
151	ZINC03400909	3392	-29.4	NO	-
152	ZINC03851079	4129	-29.39	NO	-
153	ZINC01960608	2039	-29.37	NO	-
154	ZINC03435629	3502	-29.37	NO	-
155	ZINC01332678	1719	-29.35	NO	-
156	ZINC03435974	3507	-29.35	NO	-
157	ZINC03558533	3895	-29.34	NO	-
158	ZINC03436430	3516	-29.31	NO	-
159	ZINC03497426	3707	-29.3	NO	-
160	ZINC00128038	128	-29.28	NO	-
161	ZINC01987235	2107	-29.25	NO	-
162	ZINC02615907	2437	-29.25	NO	-
163	ZINC03400244	3375	-29.25	NO	-
164	ZINC03242858	3103	-29.24	NO	-
165	ZINC00569895	600	-29.22	NO	-
166	ZINC03400326	3376	-29.2	NO	-
167	ZINC03420959	3468	-29.2	NO	-
168	ZINC00888201	1126	-29.18	NO	-
169	ZINC03265213	3128	-29.18	NO	-
170	ZINC02591763	2434	-29.17	NO	-
171	ZINC02419361	2335	-29.16	NO	-
172	ZINC01972468	2048	-29.15	NO	-
173	ZINC02238633	2220	-29.07	NO	-
174	ZINC03479553	3650	-29.07	NO	-
175	ZINC00869063	1075	-29.06	NO	-
176	ZINC03909475	4827	-29.06	NO	-
177	ZINC03305932	3166	-29.05	NO	-
178	ZINC01288187	1708	-29.04	NO	-
179	ZINC03405354	3409	-29.04	NO	-
180	ZINC03434288	3500	-29.03	NO	-
181	ZINC03443758	3531	-29.03	NO	-
182	ZINC03432967	3496	-29.01	NO	-
183	ZINC00867701	1063	-29.0	NO	-
184	ZINC03497721	3720	-29.0	NO	-
185	ZINC03613119	4021	-29.0	NO	-
186	ZINC02796598	2742	-28.97	NO	-
187	ZINC00131192	131	-28.96	NO	-
188	ZINC00428488	458	-28.94	NO	-
189	ZINC03302074	3161	-28.93	NO	-
190	ZINC03337935	3206	-28.93	NO	-
191	ZINC02524252	2424	-28.92	NO	-
192	ZINC03986518	5061	-28.91	NO	-
193	ZINC03434289	3501	-28.89	NO	-
194	ZINC02796591	2740	-28.88	NO	-
195	ZINC03452409	3544	-28.88	NO	-
196	ZINC00756726	824	-28.84	NO	-
197	ZINC01822788	1948	-28.84	NO	-
198	ZINC02621432	2454	-28.84	NO	-
199	ZINC03479576	3651	-28.84	NO	-
200	ZINC03397204	3359	-28.83	NO	-
201	ZINC03459066	3572	-28.82	NO	-
202	ZINC02917320	2898	-28.81	NO	-
203	ZINC03384727	3307	-28.81	NO	-
204	ZINC01981795	2097	-28.78	NO	-
205	ZINC00423595	440	-28.77	NO	-
206	ZINC03366636	3258	-28.77	NO	-
207	ZINC01981510	2078	-28.76	NO	-
208	ZINC03434282	3499	-28.76	NO	-
209	ZINC03980360	5022	-28.75	NO	-
210	ZINC03354538	3238	-28.74	NO	-
211	ZINC03452421	3545	-28.74	NO	-
212	ZINC03834037	47	-28.74	YES	4
213	ZINC02796586	2738	-28.71	NO	-
214	ZINC03496840	3696	-28.69	NO	-
215	ZINC02202809	2181	-28.68	NO	-
216	ZINC03400504	3382	-28.67	NO	-
217	ZINC00232874	235	-28.66	NO	-
218	ZINC03482119	3657	-28.64	NO	-
219	ZINC00862854	1057	-28.62	NO	-
220	ZINC00778569	845	-28.59	NO	-
221	ZINC01934389	2010	-28.57	NO	-
222	ZINC02224495	2210	-28.56	NO	-
223	ZINC02622083	2455	-28.56	NO	-
224	ZINC02794695	2711	-28.55	NO	-
225	ZINC03458965	3567	-28.54	NO	-
226	ZINC04356590	5378	-28.54	NO	-
227	ZINC01050298	1389	-28.51	NO	-
228	ZINC03400882	3391	-28.5	NO	-
229	ZINC00411519	390	-28.49	NO	-
230	ZINC03344716	3218	-28.49	NO	-
231	ZINC03399902	3370	-28.49	NO	-
232	ZINC00149210	158	-28.44	NO	-
233	ZINC00651621	723	-28.4	NO	-
234	ZINC04332571	5354	-28.39	NO	-
235	ZINC00148055	155	-28.38	NO	-
236	ZINC03550452	3871	-28.37	NO	-
237	ZINC03459063	3571	-28.36	NO	-
238	ZINC01116906	1536	-28.35	NO	-
239	ZINC03853087	4237	-28.35	NO	-
240	ZINC01399039	1781	-28.34	NO	-
241	ZINC03292685	3152	-28.34	NO	-
242	ZINC03510969	3783	-28.33	NO	-
243	ZINC00706648	778	-28.32	NO	-
244	ZINC00858834	1049	-28.32	NO	-
245	ZINC00274407	279	-28.23	NO	-
246	ZINC00857419	1047	-28.23	NO	-
247	ZINC03551274	3877	-28.23	NO	-
248	ZINC00428366	456	-28.21	NO	-
249	ZINC02862663	2836	-28.19	NO	-
250	ZINC02372700	2295	-28.18	NO	-
251	ZINC03486111	3669	-28.18	NO	-
252	ZINC01061229	1431	-28.17	NO	-
253	ZINC01249085	1692	-28.08	NO	-
254	ZINC00411636	392	-28.07	NO	-
255	ZINC00260922	264	-28.06	NO	-
256	ZINC01993761	2109	-28.06	NO	-
257	ZINC03284140	3141	-28.03	NO	-
258	ZINC00150913	167	-28.01	NO	-
259	ZINC01332831	1720	-28.01	NO	-
260	ZINC03892761	4802	-28.01	NO	-
261	ZINC03510089	3775	-27.98	NO	-
262	ZINC03420911	3462	-27.97	NO	-
263	ZINC01002089	1297	-27.96	NO	-
264	ZINC00464701	493	-27.94	NO	-
265	ZINC03388419	3321	-27.93	NO	-
266	ZINC03568202	3949	-27.93	NO	-
267	ZINC03621608	4030	-27.93	NO	-
268	ZINC02759905	2653	-27.92	NO	-
269	ZINC02511408	2418	-27.91	NO	-
270	ZINC02796547	2735	-27.9	NO	-
271	ZINC04462491	5453	-27.9	NO	-
272	ZINC01741960	1921	-27.89	NO	-
273	ZINC03510905	3781	-27.89	NO	-
274	ZINC03523471	3822	-27.89	NO	-
275	ZINC03867646	4644	-27.87	NO	-
276	ZINC02022475	2111	-27.86	NO	-
277	ZINC03388719	3323	-27.8	NO	-
278	ZINC03968926	4869	-27.8	NO	-
279	ZINC01181311	1626	-27.78	NO	-
280	ZINC03487397	3675	-27.77	NO	-
281	ZINC03591880	3984	-27.77	NO	-
282	ZINC00149223	159	-27.76	NO	-
283	ZINC00411639	393	-27.76	NO	-
284	ZINC03231942	3086	-27.76	NO	-
285	ZINC03287742	3143	-27.76	NO	-
286	ZINC00484269	512	-27.75	NO	-
287	ZINC00779361	866	-27.75	NO	-
288	ZINC01124257	1554	-27.7	NO	-
289	ZINC03415773	3442	-27.69	NO	-
290	ZINC03898151	4810	-27.67	NO	-
291	ZINC02302845	2248	-27.62	NO	-
292	ZINC03853011	4219	-27.61	NO	-
293	ZINC03411941	3435	-27.6	NO	-
294	ZINC03443828	3532	-27.6	NO	-
295	ZINC04507817	5570	-27.6	NO	-
296	ZINC00131931	133	-27.58	NO	-
297	ZINC00815159	968	-27.58	NO	-
298	ZINC02631824	2488	-27.58	NO	-
299	ZINC01119186	1539	-27.57	NO	-
300	ZINC03852612	4194	-27.57	NO	-
301	ZINC03357123	3246	-27.5	NO	-
302	ZINC00106255	97	-27.47	NO	-
303	ZINC03476925	3622	-27.47	NO	-
304	ZINC02382468	2303	-27.46	NO	-
305	ZINC04493282	5564	-27.46	NO	-
306	ZINC03231772	3085	-27.45	NO	-
307	ZINC00048573	42	-27.44	NO	-
308	ZINC03437336	3523	-27.44	NO	-
309	ZINC03619361	4029	-27.44	NO	-
310	ZINC03420920	3464	-27.4	NO	-
311	ZINC03867965	4694	-27.4	NO	-
312	ZINC03452428	3546	-27.38	NO	-
313	ZINC01153552	1604	-27.37	NO	-
314	ZINC03513788	3795	-27.37	NO	-
315	ZINC00417626	417	-27.35	NO	-
316	ZINC00945831	1227	-27.34	NO	-
317	ZINC00613243	641	-27.33	NO	-
318	ZINC00714292	792	-27.33	NO	-
319	ZINC00873444	1093	-27.33	NO	-
320	ZINC02408688	2325	-27.32	NO	-
321	ZINC03435692	3504	-27.31	NO	-
322	ZINC01224426	1676	-27.29	NO	-
323	ZINC02718979	2592	-27.29	NO	-
324	ZINC02224635	2211	-27.26	NO	-
325	ZINC03341950	3215	-27.26	NO	-
326	ZINC00841238	1012	-27.25	NO	-
327	ZINC00428367	457	-27.24	NO	-
328	ZINC02404888	2319	-27.23	NO	-
329	ZINC03411938	3434	-27.23	NO	-
330	ZINC01415068	1789	-27.22	NO	-
331	ZINC02231847	2217	-27.2	NO	-
332	ZINC03439381	3528	-27.2	NO	-
333	ZINC00869052	1074	-27.19	NO	-
334	ZINC03559735	3914	-27.19	NO	-
335	ZINC03853062	4229	-27.18	NO	-
336	ZINC00104114	95	-27.17	NO	-
337	ZINC02850179	2812	-27.16	NO	-
338	ZINC03384023	3302	-27.16	NO	-
339	ZINC03385342	3311	-27.14	NO	-
340	ZINC03415738	3441	-27.14	NO	-
341	ZINC00687273	767	-27.12	NO	-
342	ZINC01509794	1886	-27.12	NO	-
343	ZINC03536399	3846	-27.09	NO	-
344	ZINC01211957	1664	-27.06	NO	-
345	ZINC03853047	4226	-27.06	NO	-
346	ZINC03478106	3626	-27.05	NO	-
347	ZINC02336668	2266	-27.04	NO	-
348	ZINC03523478	3823	-27.04	NO	-
349	ZINC02692790	2564	-27.01	NO	-
350	ZINC03832228	62	-27.01	YES	6
351	ZINC00422894	437	-27.0	NO	-
352	ZINC03621637	4031	-26.99	NO	-
353	ZINC04622589	5589	-26.98	NO	-
354	ZINC03538397	3851	-26.95	NO	-
355	ZINC00856420	1038	-26.91	NO	-
356	ZINC03029341	2969	-26.91	NO	-
357	ZINC00881690	1113	-26.9	NO	-
358	ZINC01058518	1419	-26.9	NO	-
359	ZINC00251544	251	-26.89	NO	-
360	ZINC02781672	2684	-26.89	NO	-
361	ZINC01780114	1937	-26.88	NO	-
362	ZINC02651691	2526	-26.87	NO	-
363	ZINC00779367	871	-26.86	NO	-
364	ZINC01057374	1414	-26.86	NO	-
365	ZINC03475456	3599	-26.86	NO	-
366	ZINC04252249	5289	-26.86	NO	-
367	ZINC00228817	233	-26.84	NO	-
368	ZINC00912287	1161	-26.84	NO	-
369	ZINC01043264	1382	-26.84	NO	-
370	ZINC03416368	3444	-26.84	NO	-
371	ZINC01121074	1544	-26.82	NO	-
372	ZINC03391466	3331	-26.8	NO	-
373	ZINC03969339	4889	-26.8	NO	-
374	ZINC03379650	3289	-26.79	NO	-
375	ZINC03858496	4491	-26.79	NO	-
376	ZINC03485937	3666	-26.77	NO	-
377	ZINC00360604	350	-26.76	NO	-
378	ZINC01917341	1980	-26.76	NO	-
379	ZINC04248876	5272	-26.76	NO	-
380	ZINC00856421	1039	-26.75	NO	-
381	ZINC03305383	3165	-26.75	NO	-
382	ZINC03244084	3105	-26.73	NO	-
383	ZINC03469197	3595	-26.73	NO	-
384	ZINC00423697	443	-26.72	NO	-
385	ZINC03892661	4789	-26.72	NO	-
386	ZINC04115904	5168	-26.71	NO	-
387	ZINC04465070	5471	-26.69	NO	-
388	ZINC00725271	806	-26.67	NO	-
389	ZINC02664603	2551	-26.67	NO	-
390	ZINC01943660	2036	-26.66	NO	-
391	ZINC00853359	1029	-26.65	NO	-
392	ZINC03510825	3780	-26.64	NO	-
393	ZINC02429976	2355	-26.63	NO	-
394	ZINC03486186	3671	-26.62	NO	-
395	ZINC02209360	2189	-26.61	NO	-
396	ZINC03672618	4062	-26.6	NO	-
397	ZINC00371112	360	-26.57	NO	-
398	ZINC01332584	1718	-26.56	NO	-
399	ZINC00976215	1265	-26.54	NO	-
400	ZINC00938928	1202	-26.53	NO	-
401	ZINC01749773	1925	-26.51	NO	-
402	ZINC03384241	3305	-26.48	NO	-
403	ZINC04275531	5320	-26.48	NO	-
404	ZINC01223278	1671	-26.47	NO	-
405	ZINC04070141	5138	-26.47	NO	-
406	ZINC00859243	1051	-26.46	NO	-
407	ZINC00899763	1135	-26.46	NO	-
408	ZINC04406327	5415	-26.46	NO	-
409	ZINC01108509	1515	-26.45	NO	-
410	ZINC03859389	4542	-26.44	NO	-
411	ZINC02201737	2179	-26.41	NO	-
412	ZINC04518429	5577	-26.41	NO	-
413	ZINC03249913	3115	-26.39	NO	-
414	ZINC01932690	2005	-26.37	NO	-
415	ZINC00037990	27	-26.36	NO	-
416	ZINC03559713	3912	-26.34	NO	-
417	ZINC00147343	152	-26.33	NO	-
418	ZINC02201637	2177	-26.32	NO	-
419	ZINC04101208	5157	-26.32	NO	-
420	ZINC02633465	2493	-26.28	NO	-
421	ZINC02371913	2294	-26.26	NO	-
422	ZINC02433395	2359	-26.26	NO	-
423	ZINC03851987	4182	-26.25	NO	-
424	ZINC04415448	5422	-26.25	NO	-
425	ZINC03397108	3357	-26.24	NO	-
426	ZINC03867335	4606	-26.24	NO	-
427	ZINC01030504	1333	-26.23	NO	-
428	ZINC03479357	3640	-26.23	NO	-
429	ZINC03970202	4911	-26.23	NO	-
430	ZINC00873771	1094	-26.22	NO	-
431	ZINC03497261	3705	-26.22	NO	-
432	ZINC03394567	3344	-26.2	NO	-
433	ZINC03559720	3913	-26.2	NO	-
434	ZINC03857268	4424	-26.19	NO	-
435	ZINC01094770	1495	-26.16	NO	-
436	ZINC03477080	3623	-26.16	NO	-
437	ZINC03497686	3718	-26.16	NO	-
438	ZINC03602694	4008	-26.16	NO	-
439	ZINC02647105	2515	-26.14	NO	-
440	ZINC02625016	2466	-26.13	NO	-
441	ZINC00857083	1043	-26.12	NO	-
442	ZINC02836245	2794	-26.12	NO	-
443	ZINC03419408	3449	-26.12	NO	-
444	ZINC03853045	4225	-26.12	NO	-
445	ZINC03857592	4450	-26.12	NO	-
446	ZINC00386509	377	-26.11	NO	-
447	ZINC03452490	3547	-26.11	NO	-
448	ZINC03832248	49	-26.1	YES	4
449	ZINC02853413	2814	-26.09	NO	-
450	ZINC03397201	3358	-26.09	NO	-
451	ZINC00080708	74	-26.08	NO	-
452	ZINC03853044	4224	-26.08	NO	-
453	ZINC02634868	2494	-26.07	NO	-
454	ZINC02721104	2609	-26.07	NO	-
455	ZINC04484185	5542	-26.07	NO	-
456	ZINC04252165	5288	-26.06	NO	-
457	ZINC02511227	2417	-26.05	NO	-
458	ZINC03452996	3556	-26.05	NO	-
459	ZINC03545413	3853	-26.05	NO	-
460	ZINC00255338	259	-26.04	NO	-
461	ZINC00422893	436	-26.03	NO	-
462	ZINC03420946	3466	-26.03	NO	-
463	ZINC00260941	266	-26.0	NO	-
464	ZINC00819397	985	-26.0	NO	-
465	ZINC00853589	1031	-26.0	NO	-
466	ZINC00142030	144	-25.99	NO	-
467	ZINC02862154	2832	-25.99	NO	-
468	ZINC04357555	5381	-25.99	NO	-
469	ZINC03854727	4337	-25.98	NO	-
470	ZINC00858833	1048	-25.96	NO	-
471	ZINC01332840	1721	-25.95	NO	-
472	ZINC03986515	5060	-25.94	NO	-
473	ZINC01132618	1575	-25.91	NO	-
474	ZINC01511986	1888	-25.9	NO	-
475	ZINC04251576	5284	-25.9	NO	-
476	ZINC00867953	1069	-25.89	NO	-
477	ZINC01981970	2099	-25.89	NO	-
478	ZINC03443118	3530	-25.89	NO	-
479	ZINC03608921	4015	-25.88	NO	-
480	ZINC03484691	3664	-25.87	NO	-
481	ZINC00429108	461	-25.86	NO	-
482	ZINC02873474	2852	-25.84	NO	-
483	ZINC00862208	1056	-25.83	NO	-
484	ZINC03475420	3598	-25.83	NO	-
485	ZINC03538404	3852	-25.83	NO	-
486	ZINC00223763	226	-25.81	NO	-
487	ZINC03397211	3360	-25.81	NO	-
488	ZINC00502274	517	-25.77	NO	-
489	ZINC00818583	981	-25.77	NO	-
490	ZINC01924271	1999	-25.76	NO	-
491	ZINC01924416	2000	-25.76	NO	-
492	ZINC01212952	1665	-25.75	NO	-
493	ZINC02181819	2156	-25.75	NO	-
494	ZINC00783258	879	-25.74	NO	-
495	ZINC03402926	3402	-25.74	NO	-
496	ZINC00417979	420	-25.73	NO	-
497	ZINC02590827	2433	-25.72	NO	-
498	ZINC04465359	5483	-25.72	NO	-
499	ZINC04176758	5210	-25.71	NO	-
500	ZINC03386751	3318	-25.7	NO	-
501	ZINC03452979	3555	-25.69	NO	-
502	ZINC03400434	3381	-25.68	NO	-
503	ZINC00285814	282	-25.67	NO	-
504	ZINC04274587	5312	-25.66	NO	-
505	ZINC02524216	2421	-25.65	NO	-
506	ZINC01247694	1691	-25.64	NO	-
507	ZINC02650396	2521	-25.64	NO	-
508	ZINC00083956	77	-25.63	NO	-
509	ZINC03438282	3526	-25.62	NO	-
510	ZINC01880810	1958	-25.61	NO	-
511	ZINC02948987	2922	-25.61	NO	-
512	ZINC03554312	3888	-25.6	NO	-
513	ZINC01230627	1683	-25.59	NO	-
514	ZINC02524231	2422	-25.59	NO	-
515	ZINC03497259	3704	-25.59	NO	-
516	ZINC00414793	410	-25.57	NO	-
517	ZINC03452589	3550	-25.57	NO	-
518	ZINC03452223	3543	-25.56	NO	-
519	ZINC00853607	1032	-25.55	NO	-
520	ZINC03075628	3012	-25.55	NO	-
521	ZINC01934211	2007	-25.53	NO	-
522	ZINC02657457	2535	-25.53	NO	-
523	ZINC03384053	3304	-25.52	NO	-
524	ZINC03497742	3721	-25.52	NO	-
525	ZINC01074563	1456	-25.51	NO	-
526	ZINC03817469	4078	-25.5	NO	-
527	ZINC03853040	4220	-25.5	NO	-
528	ZINC04501197	5569	-25.5	NO	-
529	ZINC00620252	659	-25.49	NO	-
530	ZINC01210698	1657	-25.49	NO	-
531	ZINC02372927	2296	-25.49	NO	-
532	ZINC02546642	2430	-25.49	NO	-
533	ZINC00464009	492	-25.48	NO	-
534	ZINC02798116	2746	-25.48	NO	-
535	ZINC03507297	3760	-25.48	NO	-
536	ZINC03567311	3938	-25.48	NO	-
537	ZINC02124119	2142	-25.47	NO	-
538	ZINC03406783	3413	-25.47	NO	-
539	ZINC03420926	3465	-25.47	NO	-
540	ZINC00044273	33	-25.46	NO	-
541	ZINC00563879	595	-25.46	NO	-
542	ZINC01791415	1942	-25.46	NO	-
543	ZINC03558866	3897	-25.45	NO	-
544	ZINC01743021	1923	-25.44	NO	-
545	ZINC00003906	3	-25.43	NO	-
546	ZINC02336626	2265	-25.43	NO	-
547	ZINC03515838	3799	-25.43	NO	-
548	ZINC04108686	5164	-25.43	NO	-
549	ZINC04439132	5435	-25.43	NO	-
550	ZINC01831904	1951	-25.4	NO	-
551	ZINC03524138	3826	-25.4	NO	-
552	ZINC03495959	3692	-25.39	NO	-
553	ZINC00172924	175	-25.38	NO	-
554	ZINC01224425	1675	-25.38	NO	-
555	ZINC02636182	2496	-25.36	NO	-
556	ZINC00985892	1274	-25.35	NO	-
557	ZINC03409885	3424	-25.35	NO	-
558	ZINC03436209	3512	-25.35	NO	-
559	ZINC04274733	5314	-25.35	NO	-
560	ZINC00138081	141	-25.34	NO	-
561	ZINC00815155	967	-25.34	NO	-
562	ZINC03538371	3850	-25.34	NO	-
563	ZINC03411916	3433	-25.33	NO	-
564	ZINC02410780	2327	-25.32	NO	-
565	ZINC01364340	1753	-25.29	NO	-
566	ZINC01934216	2008	-25.29	NO	-
567	ZINC03559236	3907	-25.29	NO	-
568	ZINC04001199	5108	-25.27	NO	-
569	ZINC02645640	2512	-25.24	NO	-
570	ZINC03550393	3868	-25.24	NO	-
571	ZINC00373744	362	-25.23	NO	-
572	ZINC00945819	1226	-25.23	NO	-
573	ZINC01960607	2038	-25.2	NO	-
574	ZINC03550455	3872	-25.2	NO	-
575	ZINC00136309	139	-25.19	NO	-
576	ZINC03510009	3773	-25.19	NO	-
577	ZINC03986513	5059	-25.19	NO	-
578	ZINC04407852	5416	-25.19	NO	-
579	ZINC03410272	3427	-25.18	NO	-
580	ZINC03602632	4007	-25.18	NO	-
581	ZINC00238508	243	-25.16	NO	-
582	ZINC03466393	3590	-25.16	NO	-
583	ZINC03517014	3805	-25.16	NO	-
584	ZINC03992727	5081	-25.16	NO	-
585	ZINC00817943	973	-25.15	NO	-
586	ZINC02796590	2739	-25.15	NO	-
587	ZINC03219591	3064	-25.15	NO	-
588	ZINC00582529	614	-25.12	NO	-
589	ZINC03379718	3290	-25.1	NO	-
590	ZINC03313660	3175	-25.07	NO	-
591	ZINC00568574	598	-25.06	NO	-
592	ZINC04087382	5145	-25.06	NO	-
593	ZINC01063627	1436	-25.04	NO	-
594	ZINC02712872	2581	-25.04	NO	-
595	ZINC03904721	4819	-25.04	NO	-
596	ZINC03040919	2992	-25.03	NO	-
597	ZINC03992803	5086	-25.03	NO	-
598	ZINC00039399	31	-25.01	NO	-
599	ZINC00819409	986	-25.01	NO	-
600	ZINC04091928	5150	-25.01	NO	-
601	ZINC02616473	2438	-25.0	NO	-
602	ZINC02787169	2690	-25.0	NO	-
603	ZINC03242064	3101	-25.0	NO	-
604	ZINC00072084	68	-24.99	NO	-
605	ZINC00807955	948	-24.99	NO	-
606	ZINC04538897	5578	-24.98	NO	-
607	ZINC03948389	4833	-24.97	NO	-
608	ZINC02755576	2647	-24.96	NO	-
609	ZINC00917166	1170	-24.94	NO	-
610	ZINC03524357	3827	-24.94	NO	-
611	ZINC00616518	648	-24.92	NO	-
612	ZINC01040588	1380	-24.92	NO	-
613	ZINC03438246	3525	-24.91	NO	-
614	ZINC02380518	2302	-24.9	NO	-
615	ZINC03867971	4698	-24.9	NO	-
616	ZINC03436476	3519	-24.89	NO	-
617	ZINC03550516	3873	-24.89	NO	-
618	ZINC03559292	3909	-24.89	NO	-
619	ZINC00223925	227	-24.88	NO	-
620	ZINC02209399	2190	-24.88	NO	-
621	ZINC02427065	2349	-24.88	NO	-
622	ZINC02466048	2388	-24.88	NO	-
623	ZINC03550402	3870	-24.88	NO	-
624	ZINC00613914	646	-24.87	NO	-
625	ZINC01005678	1301	-24.87	NO	-
626	ZINC01054009	1402	-24.87	NO	-
627	ZINC04252801	5292	-24.87	NO	-
628	ZINC00037991	28	-24.84	NO	-
629	ZINC00111940	107	-24.84	NO	-
630	ZINC00367684	358	-24.83	NO	-
631	ZINC02855613	2817	-24.83	NO	-
632	ZINC00793014	909	-24.8	NO	-
633	ZINC02238709	2221	-24.8	NO	-
634	ZINC00976245	1266	-24.79	NO	-
635	ZINC01364378	1755	-24.79	NO	-
636	ZINC03475682	3604	-24.79	NO	-
637	ZINC03554303	3886	-24.79	NO	-
638	ZINC00077079	69	-24.78	NO	-
639	ZINC00411871	395	-24.78	NO	-
640	ZINC00849770	1020	-24.78	NO	-
641	ZINC00779351	863	-24.77	NO	-
642	ZINC00917169	1171	-24.77	NO	-
643	ZINC03357121	3245	-24.77	NO	-
644	ZINC00928499	1179	-24.76	NO	-
645	ZINC01163956	1617	-24.76	NO	-
646	ZINC02624455	2464	-24.76	NO	-
647	ZINC02291376	2244	-24.74	NO	-
648	ZINC03419577	3451	-24.74	NO	-
649	ZINC03867970	4696	-24.74	NO	-
650	ZINC00319867	314	-24.72	NO	-
651	ZINC03554278	3884	-24.72	NO	-
652	ZINC00715751	795	-24.7	NO	-
653	ZINC04275956	5324	-24.69	NO	-
654	ZINC00264160	270	-24.68	NO	-
655	ZINC03416218	3443	-24.68	NO	-
656	ZINC02722794	2610	-24.67	NO	-
657	ZINC04496457	5566	-24.66	NO	-
658	ZINC03382486	3295	-24.65	NO	-
659	ZINC03598056	4002	-24.65	NO	-
660	ZINC03984434	5058	-24.65	NO	-
661	ZINC03324370	3185	-24.63	NO	-
662	ZINC04274721	5313	-24.62	NO	-
663	ZINC00525611	548	-24.59	NO	-
664	ZINC00311498	303	-24.57	NO	-
665	ZINC00857084	1044	-24.57	NO	-
666	ZINC03436227	3513	-24.57	NO	-
667	ZINC00429150	462	-24.55	NO	-
668	ZINC03400383	3378	-24.55	NO	-
669	ZINC03969587	4902	-24.55	NO	-
670	ZINC02798220	2747	-24.52	NO	-
671	ZINC02278207	2236	-24.51	NO	-
672	ZINC00417978	419	-24.5	NO	-
673	ZINC00872558	1090	-24.5	NO	-
674	ZINC02523725	2420	-24.5	NO	-
675	ZINC02319243	2254	-24.49	NO	-
676	ZINC04274182	5311	-24.49	NO	-
677	ZINC00686691	766	-24.47	NO	-
678	ZINC01132990	1576	-24.47	NO	-
679	ZINC04167555	5204	-24.47	NO	-
680	ZINC01364495	1758	-24.46	NO	-
681	ZINC01415045	1788	-24.44	NO	-
682	ZINC03419629	3452	-24.44	NO	-
683	ZINC03834031	59	-24.43	YES	6
684	ZINC00869037	1072	-24.42	NO	-
685	ZINC02853624	2815	-24.42	NO	-
686	ZINC03553126	3879	-24.42	NO	-
687	ZINC03554328	3889	-24.42	NO	-
688	ZINC00111944	108	-24.41	NO	-
689	ZINC00856291	1037	-24.41	NO	-
690	ZINC02364516	2288	-24.4	NO	-
691	ZINC03854009	4293	-24.4	NO	-
692	ZINC03181960	3038	-24.39	NO	-
693	ZINC01077062	1462	-24.37	NO	-
694	ZINC01364573	1760	-24.36	NO	-
695	ZINC01918975	1981	-24.36	NO	-
696	ZINC03496995	3699	-24.36	NO	-
697	ZINC03991947	5077	-24.36	NO	-
698	ZINC00868438	1070	-24.35	NO	-
699	ZINC03475486	3600	-24.35	NO	-
700	ZINC02380260	2300	-24.33	NO	-
701	ZINC03567460	3945	-24.33	NO	-
702	ZINC01800714	1944	-24.32	NO	-
703	ZINC00428188	454	-24.31	NO	-
704	ZINC01290848	1709	-24.31	NO	-
705	ZINC03968928	4870	-24.31	NO	-
706	ZINC00360114	346	-24.3	NO	-
707	ZINC01514253	1891	-24.3	NO	-
708	ZINC03475815	3610	-24.28	NO	-
709	ZINC03868024	4710	-24.28	NO	-
710	ZINC00107103	98	-24.26	NO	-
711	ZINC04496644	5567	-24.25	NO	-
712	ZINC01132055	1573	-24.23	NO	-
713	ZINC03852585	4192	-24.23	NO	-
714	ZINC03970489	4925	-24.23	NO	-
715	ZINC00130022	129	-24.21	NO	-
716	ZINC01129532	1566	-24.19	NO	-
717	ZINC02284905	2241	-24.19	NO	-
718	ZINC03515835	3798	-24.19	NO	-
719	ZINC00053302	49	-24.18	NO	-
720	ZINC02423065	2338	-24.18	NO	-
721	ZINC03618829	4027	-24.18	NO	-
722	ZINC02556042	2431	-24.17	NO	-
723	ZINC03991945	5076	-24.17	NO	-
724	ZINC01007996	1308	-24.16	NO	-
725	ZINC01501114	1879	-24.15	NO	-
726	ZINC04356680	5379	-24.14	NO	-
727	ZINC03851098	4131	-24.13	NO	-
728	ZINC03495769	3690	-24.12	NO	-
729	ZINC03853051	4227	-24.12	NO	-
730	ZINC01415718	1794	-24.11	NO	-
731	ZINC00630599	685	-24.09	NO	-
732	ZINC01421512	1798	-24.09	NO	-
733	ZINC03446466	3537	-24.09	NO	-
734	ZINC03554297	3885	-24.09	NO	-
735	ZINC03832267	27	-24.09	YES	3
736	ZINC01428437	1812	-24.08	NO	-
737	ZINC04165748	5199	-24.07	NO	-
738	ZINC00871053	1086	-24.06	NO	-
739	ZINC00872532	1089	-24.05	NO	-
740	ZINC03393058	3338	-24.05	NO	-
741	ZINC02787786	2691	-24.04	NO	-
742	ZINC03558950	3901	-24.04	NO	-
743	ZINC00416078	413	-24.03	NO	-
744	ZINC03293219	3154	-24.03	NO	-
745	ZINC00447982	475	-24.02	NO	-
746	ZINC03853610	4271	-24.02	NO	-
747	ZINC00714287	791	-24.01	NO	-
748	ZINC03435728	3505	-24.01	NO	-
749	ZINC02643383	2507	-24.0	NO	-
750	ZINC04069899	5137	-24.0	NO	-
751	ZINC03452531	3549	-23.99	NO	-
752	ZINC00887452	1125	-23.97	NO	-
753	ZINC02795390	2715	-23.97	NO	-
754	ZINC03420955	3467	-23.97	NO	-
755	ZINC00350947	338	-23.96	NO	-
756	ZINC00228748	232	-23.95	NO	-
757	ZINC00863261	1058	-23.94	NO	-
758	ZINC00687417	768	-23.93	NO	-
759	ZINC01051758	1391	-23.93	NO	-
760	ZINC03507401	3764	-23.92	NO	-
761	ZINC00411605	391	-23.9	NO	-
762	ZINC03868442	4725	-23.9	NO	-
763	ZINC04275982	5325	-23.9	NO	-
764	ZINC03550400	3869	-23.89	NO	-
765	ZINC01364338	1752	-23.88	NO	-
766	ZINC03453002	3558	-23.88	NO	-
767	ZINC04275375	5319	-23.87	NO	-
768	ZINC00870489	1080	-23.86	NO	-
769	ZINC03479203	3631	-23.86	NO	-
770	ZINC01134580	1579	-23.83	NO	-
771	ZINC03379500	3285	-23.83	NO	-
772	ZINC01465855	1844	-23.82	NO	-
773	ZINC03452999	3557	-23.81	NO	-
774	ZINC03483199	3659	-23.81	NO	-
775	ZINC00194533	202	-23.8	NO	-
776	ZINC03436455	3518	-23.8	NO	-
777	ZINC03561855	3920	-23.8	NO	-
778	ZINC03549996	3867	-23.79	NO	-
779	ZINC03553200	3880	-23.79	NO	-
780	ZINC02450286	2379	-23.78	NO	-
781	ZINC04469654	5521	-23.78	NO	-
782	ZINC04627839	5595	-23.78	NO	-
783	ZINC02731469	2624	-23.77	NO	-
784	ZINC04266516	5304	-23.77	NO	-
785	ZINC02793805	2707	-23.76	NO	-
786	ZINC00375397	365	-23.75	NO	-
787	ZINC00930029	1188	-23.75	NO	-
788	ZINC03521634	3815	-23.75	NO	-
789	ZINC03229990	3082	-23.74	NO	-
790	ZINC03419990	3453	-23.74	NO	-
791	ZINC03851934	4178	-23.74	NO	-
792	ZINC02398747	2313	-23.73	NO	-
793	ZINC03512719	3787	-23.73	NO	-
794	ZINC03559698	3910	-23.73	NO	-
795	ZINC03612567	4020	-23.73	NO	-
796	ZINC00215908	220	-23.72	NO	-
797	ZINC03992792	5085	-23.72	NO	-
798	ZINC04358041	5388	-23.72	NO	-
799	ZINC00556114	575	-23.71	NO	-
800	ZINC02426868	2344	-23.71	NO	-
801	ZINC03228150	3079	-23.7	NO	-
802	ZINC03496094	3695	-23.7	NO	-
803	ZINC03892551	4787	-23.7	NO	-
804	ZINC00853610	1033	-23.68	NO	-
805	ZINC01120740	1541	-23.68	NO	-
806	ZINC00630206	683	-23.67	NO	-
807	ZINC02627932	2476	-23.67	NO	-
808	ZINC03987710	5071	-23.65	NO	-
809	ZINC02795747	2719	-23.63	NO	-
810	ZINC00570232	601	-23.62	NO	-
811	ZINC04357551	5380	-23.61	NO	-
812	ZINC04033640	5118	-23.59	NO	-
813	ZINC00233978	237	-23.58	NO	-
814	ZINC03314935	3176	-23.58	NO	-
815	ZINC02216656	2202	-23.57	NO	-
816	ZINC02796517	2734	-23.57	NO	-
817	ZINC03558931	3899	-23.57	NO	-
818	ZINC03672617	4061	-23.57	NO	-
819	ZINC02863203	2838	-23.56	NO	-
820	ZINC03476182	3617	-23.55	NO	-
821	ZINC00539181	564	-23.52	NO	-
822	ZINC01342949	1732	-23.52	NO	-
823	ZINC03551250	3876	-23.52	NO	-
824	ZINC00319304	312	-23.49	NO	-
825	ZINC00110187	101	-23.48	NO	-
826	ZINC01432093	1819	-23.48	NO	-
827	ZINC01823147	1949	-23.48	NO	-
828	ZINC03420643	3454	-23.48	NO	-
829	ZINC01791469	1943	-23.45	NO	-
830	ZINC03567433	3943	-23.45	NO	-
831	ZINC03561716	3918	-23.44	NO	-
832	ZINC03866929	4587	-23.44	NO	-
833	ZINC00178911	177	-23.42	NO	-
834	ZINC01981253	2068	-23.42	NO	-
835	ZINC00992978	1281	-23.41	NO	-
836	ZINC00144539	145	-23.4	NO	-
837	ZINC01141428	1588	-23.4	NO	-
838	ZINC03449601	3539	-23.4	NO	-
839	ZINC01034337	1348	-23.39	NO	-
840	ZINC02942430	2916	-23.38	NO	-
841	ZINC02427028	2347	-23.36	NO	-
842	ZINC00423731	444	-23.35	NO	-
843	ZINC03853042	4222	-23.35	NO	-
844	ZINC00191071	197	-23.34	NO	-
845	ZINC00350666	336	-23.34	NO	-
846	ZINC03233688	3088	-23.34	NO	-
847	ZINC03410558	3428	-23.33	NO	-
848	ZINC00670510	739	-23.32	NO	-
849	ZINC03216782	3061	-23.32	NO	-
850	ZINC03340322	3213	-23.32	NO	-
851	ZINC03242200	3102	-23.31	NO	-
852	ZINC04484701	5543	-23.31	NO	-
853	ZINC01497173	1871	-23.3	NO	-
854	ZINC00008074	45	-23.29	YES	4
855	ZINC03221213	3065	-23.28	NO	-
856	ZINC03385625	3313	-23.27	NO	-
857	ZINC03867499	4625	-23.27	NO	-
858	ZINC00869051	1073	-23.26	NO	-
859	ZINC01176107	1624	-23.25	NO	-
860	ZINC03495962	3693	-23.25	NO	-
861	ZINC01924268	1997	-23.24	NO	-
862	ZINC02432169	2357	-23.24	NO	-
863	ZINC00215041	218	-23.23	NO	-
864	ZINC03421058	3469	-23.23	NO	-
865	ZINC03816039	4076	-23.23	NO	-
866	ZINC01114940	1532	-23.22	NO	-
867	ZINC03558947	3900	-23.22	NO	-
868	ZINC00096085	87	-23.21	NO	-
869	ZINC03867733	4648	-23.21	NO	-
870	ZINC01002088	1296	-23.2	NO	-
871	ZINC03294623	3157	-23.2	NO	-
872	ZINC00181604	182	-23.19	NO	-
873	ZINC01772523	1930	-23.19	NO	-
874	ZINC00428178	453	-23.18	NO	-
875	ZINC03497229	3703	-23.18	NO	-
876	ZINC03248669	3112	-23.17	NO	-
877	ZINC02426867	2343	-23.16	NO	-
878	ZINC02762087	2663	-23.16	NO	-
879	ZINC02796552	2736	-23.16	NO	-
880	ZINC03850943	4125	-23.15	NO	-
881	ZINC04248627	5264	-23.15	NO	-
882	ZINC01938903	2029	-23.14	NO	-
883	ZINC03592188	3989	-23.14	NO	-
884	ZINC00355938	343	-23.13	NO	-
885	ZINC02616474	2439	-23.13	NO	-
886	ZINC03868271	4721	-23.12	NO	-
887	ZINC03992991	5089	-23.12	NO	-
888	ZINC01125185	1556	-23.11	NO	-
889	ZINC04248669	5265	-23.11	NO	-
890	ZINC01208878	1653	-23.1	NO	-
891	ZINC01413012	1787	-23.1	NO	-
892	ZINC02223482	2208	-23.1	NO	-
893	ZINC02336063	2263	-23.1	NO	-
894	ZINC04286435	5332	-23.1	NO	-
895	ZINC03497226	3702	-23.09	NO	-
896	ZINC01183938	1627	-23.08	NO	-
897	ZINC01138992	1585	-23.07	NO	-
898	ZINC03476097	3616	-23.07	NO	-
899	ZINC00716250	796	-23.06	NO	-
900	ZINC00063765	64	-23.05	NO	-
901	ZINC00428349	455	-23.04	NO	-
902	ZINC03458031	3562	-23.04	NO	-
903	ZINC03567329	3939	-23.04	NO	-
904	ZINC02618314	2446	-23.03	NO	-
905	ZINC00131233	132	-23.02	NO	-
906	ZINC03419406	3448	-23.02	NO	-
907	ZINC02856099	2819	-23.01	NO	-
908	ZINC00877105	1099	-23.0	NO	-
909	ZINC03963910	4853	-23.0	NO	-
910	ZINC02395080	2310	-22.98	NO	-
911	ZINC02809291	2776	-22.98	NO	-
912	ZINC03908467	4825	-22.98	NO	-
913	ZINC00563270	590	-22.97	NO	-
914	ZINC00937375	1197	-22.97	NO	-
915	ZINC03613574	4023	-22.96	NO	-
916	ZINC00485160	513	-22.95	NO	-
917	ZINC01509345	1885	-22.95	NO	-
918	ZINC03519265	3811	-22.95	NO	-
919	ZINC03851307	4144	-22.95	NO	-
920	ZINC03852631	4196	-22.95	NO	-
921	ZINC04365402	5398	-22.95	NO	-
922	ZINC02722795	2611	-22.94	NO	-
923	ZINC03421117	3471	-22.94	NO	-
924	ZINC03867940	4678	-22.94	NO	-
925	ZINC04136331	5184	-22.94	NO	-
926	ZINC02380284	2301	-22.93	NO	-
927	ZINC00269301	275	-22.92	NO	-
928	ZINC03892547	4786	-22.92	NO	-
929	ZINC04485607	5550	-22.92	NO	-
930	ZINC03850941	4124	-22.91	NO	-
931	ZINC03857776	4466	-22.91	NO	-
932	ZINC03873556	4744	-22.91	NO	-
933	ZINC01962495	2044	-22.9	NO	-
934	ZINC03421085	3470	-22.89	NO	-
935	ZINC00628719	675	-22.88	NO	-
936	ZINC03411504	3432	-22.88	NO	-
937	ZINC00617681	652	-22.87	NO	-
938	ZINC03497422	3706	-22.87	NO	-
939	ZINC03851471	4154	-22.87	NO	-
940	ZINC00413233	399	-22.86	NO	-
941	ZINC02298289	2247	-22.86	NO	-
942	ZINC03667499	4056	-22.85	NO	-
943	ZINC00417980	421	-22.84	NO	-
944	ZINC02836719	2795	-22.84	NO	-
945	ZINC00613093	640	-22.83	NO	-
946	ZINC00366501	357	-22.81	NO	-
947	ZINC00386073	375	-22.81	NO	-
948	ZINC00798601	920	-22.81	NO	-
949	ZINC03017126	2966	-22.81	NO	-
950	ZINC00944853	1224	-22.8	NO	-
951	ZINC00986080	1275	-22.8	NO	-
952	ZINC02651574	2525	-22.8	NO	-
953	ZINC00255606	260	-22.79	NO	-
954	ZINC04348690	5370	-22.79	NO	-
955	ZINC01362675	1750	-22.77	NO	-
956	ZINC03834029	61	-22.77	YES	6
957	ZINC04266859	5305	-22.77	NO	-
958	ZINC03287495	3142	-22.76	NO	-
959	ZINC03536692	3847	-22.76	NO	-
960	ZINC03506946	3751	-22.75	NO	-
961	ZINC03856110	4391	-22.75	NO	-
962	ZINC00995006	1285	-22.74	NO	-
963	ZINC03858069	4475	-22.74	NO	-
964	ZINC03568138	3948	-22.72	NO	-
965	ZINC03853831	4286	-22.71	NO	-
966	ZINC03867494	4623	-22.71	NO	-
967	ZINC04465146	5473	-22.71	NO	-
968	ZINC00512923	538	-22.7	NO	-
969	ZINC00779135	850	-22.7	NO	-
970	ZINC00111913	106	-22.69	NO	-
971	ZINC02449926	2378	-22.69	NO	-
972	ZINC03250463	3117	-22.69	NO	-
973	ZINC00119456	116	-22.68	NO	-
974	ZINC03567374	3941	-22.66	NO	-
975	ZINC03475788	3605	-22.65	NO	-
976	ZINC03501502	3734	-22.65	NO	-
977	ZINC03658888	4052	-22.65	NO	-
978	ZINC02692831	2567	-22.64	NO	-
979	ZINC03963972	4855	-22.64	NO	-
980	ZINC00648259	720	-22.63	NO	-
981	ZINC00853374	1030	-22.63	NO	-
982	ZINC03834043	50	-22.62	YES	4
983	ZINC03327543	3190	-22.61	NO	-
984	ZINC00877285	1100	-22.59	NO	-
985	ZINC01773784	1931	-22.59	NO	-
986	ZINC03400927	3395	-22.59	NO	-
987	ZINC03873750	4746	-22.58	NO	-
988	ZINC02317589	2253	-22.57	NO	-
989	ZINC02663980	2549	-22.57	NO	-
990	ZINC02937967	2913	-22.57	NO	-
991	ZINC03983106	5037	-22.57	NO	-
992	ZINC03407006	3414	-22.55	NO	-
993	ZINC04465207	5475	-22.55	NO	-
994	ZINC03452649	3552	-22.54	NO	-
995	ZINC02389603	2306	-22.53	NO	-
996	ZINC02406514	2322	-22.53	NO	-
997	ZINC02713299	2587	-22.53	NO	-
998	ZINC00841571	1013	-22.51	NO	-
999	ZINC01774682	1932	-22.51	NO	-
1000	ZINC03859177	4534	-22.51	NO	-
1001	ZINC00779146	852	-22.5	NO	-
1002	ZINC03475619	3602	-22.5	NO	-
1003	ZINC04475736	5537	-22.5	NO	-
1004	ZINC00224670	228	-22.49	NO	-
1005	ZINC03385377	3312	-22.49	NO	-
1006	ZINC03356080	3242	-22.48	NO	-
1007	ZINC04484746	5547	-22.48	NO	-
1008	ZINC03467749	3592	-22.46	NO	-
1009	ZINC02763161	2665	-22.45	NO	-
1010	ZINC03231140	3083	-22.45	NO	-
1011	ZINC01306910	1711	-22.44	NO	-
1012	ZINC00803263	931	-22.43	NO	-
1013	ZINC02442974	2370	-22.43	NO	-
1014	ZINC03352810	3235	-22.43	NO	-
1015	ZINC03853061	4228	-22.42	NO	-
1016	ZINC03246400	3109	-22.41	NO	-
1017	ZINC03505699	3744	-22.41	NO	-
1018	ZINC02407542	2323	-22.4	NO	-
1019	ZINC02740408	2635	-22.4	NO	-
1020	ZINC03288205	3145	-22.4	NO	-
1021	ZINC00115183	111	-22.39	NO	-
1022	ZINC02802649	2760	-22.39	NO	-
1023	ZINC03497433	3709	-22.39	NO	-
1024	ZINC03522950	3816	-22.39	NO	-
1025	ZINC00053008	48	-22.38	NO	-
1026	ZINC00413234	400	-22.38	NO	-
1027	ZINC00362276	354	-22.37	NO	-
1028	ZINC02398670	2312	-22.37	NO	-
1029	ZINC03241997	3100	-22.36	NO	-
1030	ZINC00778479	843	-22.35	NO	-
1031	ZINC03867945	4680	-22.34	NO	-
1032	ZINC04425695	5426	-22.34	NO	-
1033	ZINC00047996	40	-22.33	NO	-
1034	ZINC00410375	388	-22.33	NO	-
1035	ZINC00574032	603	-22.33	NO	-
1036	ZINC00581476	611	-22.33	NO	-
1037	ZINC03420919	3463	-22.33	NO	-
1038	ZINC00683037	762	-22.32	NO	-
1039	ZINC02644268	2509	-22.31	NO	-
1040	ZINC03335470	3201	-22.31	NO	-
1041	ZINC04252282	5290	-22.31	NO	-
1042	ZINC00428805	460	-22.3	NO	-
1043	ZINC00713402	785	-22.3	NO	-
1044	ZINC03231652	3084	-22.3	NO	-
1045	ZINC00659298	730	-22.28	NO	-
1046	ZINC03384035	3303	-22.28	NO	-
1047	ZINC03475615	3601	-22.26	NO	-
1048	ZINC03555555	3892	-22.25	NO	-
1049	ZINC02818690	2787	-22.24	NO	-
1050	ZINC03867401	4612	-22.24	NO	-
1051	ZINC02363274	2285	-22.23	NO	-
1052	ZINC03854650	4328	-22.23	NO	-
1053	ZINC03867273	4605	-22.23	NO	-
1054	ZINC03902127	4816	-22.23	NO	-
1055	ZINC01134162	1578	-22.22	NO	-
1056	ZINC03507317	3761	-22.22	NO	-
1057	ZINC00413230	397	-22.21	NO	-
1058	ZINC00145555	147	-22.2	NO	-
1059	ZINC03479240	3635	-22.2	NO	-
1060	ZINC03852797	4210	-22.2	NO	-
1061	ZINC03993142	5093	-22.19	NO	-
1062	ZINC00779368	872	-22.17	NO	-
1063	ZINC00856429	1041	-22.17	NO	-
1064	ZINC00867760	1065	-22.16	NO	-
1065	ZINC02660903	2541	-22.16	NO	-
1066	ZINC03118076	3024	-22.16	NO	-
1067	ZINC00801456	926	-22.15	NO	-
1068	ZINC02661352	2544	-22.14	NO	-
1069	ZINC03422217	3473	-22.14	NO	-
1070	ZINC03236169	3093	-22.13	NO	-
1071	ZINC03507443	3766	-22.13	NO	-
1072	ZINC03571228	3960	-22.13	NO	-
1073	ZINC00528863	556	-22.12	NO	-
1074	ZINC02795344	2712	-22.12	NO	-
1075	ZINC00443562	470	-22.11	NO	-
1076	ZINC01736643	1917	-22.11	NO	-
1077	ZINC00202045	206	-22.1	NO	-
1078	ZINC00473854	503	-22.1	NO	-
1079	ZINC00530228	558	-22.1	NO	-
1080	ZINC03853828	4284	-22.1	NO	-
1081	ZINC00232895	236	-22.08	NO	-
1082	ZINC00319463	313	-22.08	NO	-
1083	ZINC01145147	1593	-22.08	NO	-
1084	ZINC03166163	3031	-22.07	NO	-
1085	ZINC03236168	3092	-22.07	NO	-
1086	ZINC00899377	1133	-22.06	NO	-
1087	ZINC00905542	1146	-22.05	NO	-
1088	ZINC01332522	1717	-22.04	NO	-
1089	ZINC03992757	5083	-22.03	NO	-
1090	ZINC00867762	1067	-22.02	NO	-
1091	ZINC02692774	2563	-22.02	NO	-
1092	ZINC03288587	3147	-22.02	NO	-
1093	ZINC03592175	3987	-22.0	NO	-
1094	ZINC03867635	4642	-22.0	NO	-
1095	ZINC03851456	4151	-21.99	NO	-
1096	ZINC04281692	5328	-21.99	NO	-
1097	ZINC04490250	5555	-21.98	NO	-
1098	ZINC00870536	1082	-21.97	NO	-
1099	ZINC03969323	4885	-21.97	NO	-
1100	ZINC02303056	2249	-21.96	NO	-
1101	ZINC00413231	398	-21.95	NO	-
1102	ZINC00719743	800	-21.95	NO	-
1103	ZINC02713287	2585	-21.94	NO	-
1104	ZINC01922311	1991	-21.92	NO	-
1105	ZINC03449604	3540	-21.91	NO	-
1106	ZINC03854361	4310	-21.91	NO	-
1107	ZINC02637411	2499	-21.9	NO	-
1108	ZINC03558970	3903	-21.9	NO	-
1109	ZINC03851950	4180	-21.9	NO	-
1110	ZINC03868643	4732	-21.9	NO	-
1111	ZINC00112251	110	-21.89	NO	-
1112	ZINC00856289	1036	-21.89	NO	-
1113	ZINC02057411	2116	-21.89	NO	-
1114	ZINC02632956	2491	-21.89	NO	-
1115	ZINC03505697	3743	-21.88	NO	-
1116	ZINC00937577	1200	-21.87	NO	-
1117	ZINC01364341	1754	-21.87	NO	-
1118	ZINC01943665	2037	-21.87	NO	-
1119	ZINC03385735	3316	-21.87	NO	-
1120	ZINC03487204	3674	-21.87	NO	-
1121	ZINC03489929	3677	-21.87	NO	-
1122	ZINC04434167	5431	-21.87	NO	-
1123	ZINC00628551	674	-21.86	NO	-
1124	ZINC03834042	79	-21.86	YES	10
1125	ZINC03851458	4152	-21.86	NO	-
1126	ZINC00509560	531	-21.85	NO	-
1127	ZINC03366703	3260	-21.85	NO	-
1128	ZINC00645144	712	-21.84	NO	-
1129	ZINC00779134	849	-21.84	NO	-
1130	ZINC02326450	2258	-21.84	NO	-
1131	ZINC04201821	5221	-21.84	NO	-
1132	ZINC03969331	4887	-21.83	NO	-
1133	ZINC01098104	1499	-21.82	NO	-
1134	ZINC00400247	383	-21.81	NO	-
1135	ZINC00873185	1092	-21.81	NO	-
1136	ZINC03557238	3894	-21.81	NO	-
1137	ZINC03388758	3324	-21.8	NO	-
1138	ZINC03499165	3728	-21.8	NO	-
1139	ZINC03244285	3106	-21.78	NO	-
1140	ZINC04464427	5461	-21.78	NO	-
1141	ZINC00812973	963	-21.77	NO	-
1142	ZINC03384384	3306	-21.77	NO	-
1143	ZINC01002315	1298	-21.76	NO	-
1144	ZINC01364566	1759	-21.75	NO	-
1145	ZINC03419550	3450	-21.75	NO	-
1146	ZINC00525198	544	-21.74	NO	-
1147	ZINC03497435	3710	-21.74	NO	-
1148	ZINC00507450	527	-21.73	NO	-
1149	ZINC01083541	1480	-21.73	NO	-
1150	ZINC03520176	3814	-21.73	NO	-
1151	ZINC01040572	1379	-21.72	NO	-
1152	ZINC02478113	2391	-21.72	NO	-
1153	ZINC03579706	3972	-21.72	NO	-
1154	ZINC00389406	378	-21.7	NO	-
1155	ZINC03853229	4246	-21.7	NO	-
1156	ZINC03855146	4370	-21.7	NO	-
1157	ZINC00188519	192	-21.69	NO	-
1158	ZINC02848282	2808	-21.69	NO	-
1159	ZINC03406454	3411	-21.69	NO	-
1160	ZINC03857460	4442	-21.69	NO	-
1161	ZINC00428166	452	-21.68	NO	-
1162	ZINC03296402	3158	-21.68	NO	-
1163	ZINC00632882	690	-21.67	NO	-
1164	ZINC03524613	3828	-21.67	NO	-
1165	ZINC04594633	5581	-21.67	NO	-
1166	ZINC00882904	1116	-21.66	NO	-
1167	ZINC01045791	1386	-21.66	NO	-
1168	ZINC01124981	1555	-21.66	NO	-
1169	ZINC03475923	3611	-21.66	NO	-
1170	ZINC00556598	577	-21.65	NO	-
1171	ZINC03558858	3896	-21.65	NO	-
1172	ZINC03832225	123	-21.64	YES	22
1173	ZINC00784855	888	-21.63	NO	-
1174	ZINC03493779	3683	-21.63	NO	-
1175	ZINC03519292	3812	-21.63	NO	-
1176	ZINC03867962	4692	-21.63	NO	-
1177	ZINC04465416	5487	-21.61	NO	-
1178	ZINC00117743	114	-21.6	NO	-
1179	ZINC00260924	265	-21.6	NO	-
1180	ZINC00303204	286	-21.6	NO	-
1181	ZINC00970304	1254	-21.6	NO	-
1182	ZINC03410269	3426	-21.6	NO	-
1183	ZINC03970885	4948	-21.6	NO	-
1184	ZINC03194617	3045	-21.59	NO	-
1185	ZINC03475811	3609	-21.59	NO	-
1186	ZINC02201709	2178	-21.58	NO	-
1187	ZINC04492864	5562	-21.58	NO	-
1188	ZINC00097809	91	-21.57	NO	-
1189	ZINC00360653	351	-21.57	NO	-
1190	ZINC00537895	563	-21.57	NO	-
1191	ZINC00906840	1150	-21.57	NO	-
1192	ZINC00856921	1042	-21.56	NO	-
1193	ZINC03279949	3136	-21.56	NO	-
1194	ZINC03482111	3656	-21.56	NO	-
1195	ZINC03533008	3843	-21.56	NO	-
1196	ZINC03909166	4826	-21.56	NO	-
1197	ZINC00867249	1060	-21.55	NO	-
1198	ZINC01114296	1529	-21.55	NO	-
1199	ZINC02855420	2816	-21.55	NO	-
1200	ZINC03452927	3554	-21.54	NO	-
1201	ZINC02741003	2636	-21.53	NO	-
1202	ZINC03400915	3393	-21.53	NO	-
1203	ZINC03497685	3717	-21.53	NO	-
1204	ZINC01053406	1395	-21.52	NO	-
1205	ZINC00184268	190	-21.5	NO	-
1206	ZINC00917177	1172	-21.5	NO	-
1207	ZINC00943591	1220	-21.49	NO	-
1208	ZINC03170916	3032	-21.49	NO	-
1209	ZINC03495741	3689	-21.49	NO	-
1210	ZINC00136088	137	-21.47	NO	-
1211	ZINC03971164	4955	-21.47	NO	-
1212	ZINC02620659	2451	-21.46	NO	-
1213	ZINC03414316	3439	-21.46	NO	-
1214	ZINC03507384	3763	-21.46	NO	-
1215	ZINC03522951	3817	-21.46	NO	-
1216	ZINC02887690	2874	-21.45	NO	-
1217	ZINC03867010	4590	-21.45	NO	-
1218	ZINC00489155	514	-21.41	NO	-
1219	ZINC02086827	2134	-21.41	NO	-
1220	ZINC02447856	2375	-21.4	NO	-
1221	ZINC04385519	5406	-21.4	NO	-
1222	ZINC03478982	3628	-21.39	NO	-
1223	ZINC03545826	3855	-21.39	NO	-
1224	ZINC00819412	988	-21.38	NO	-
1225	ZINC03648903	4043	-21.38	NO	-
1226	ZINC04361239	5394	-21.38	NO	-
1227	ZINC01210621	1654	-21.37	NO	-
1228	ZINC03281861	3139	-21.37	NO	-
1229	ZINC03592177	3988	-21.37	NO	-
1230	ZINC00944666	1223	-21.36	NO	-
1231	ZINC03372928	3277	-21.36	NO	-
1232	ZINC03494810	3685	-21.36	NO	-
1233	ZINC00574050	604	-21.35	NO	-
1234	ZINC04034014	5119	-21.35	NO	-
1235	ZINC04136854	5186	-21.35	NO	-
1236	ZINC00462934	490	-21.34	NO	-
1237	ZINC03366649	3259	-21.34	NO	-
1238	ZINC02629008	2481	-21.32	NO	-
1239	ZINC03359632	3251	-21.32	NO	-
1240	ZINC03972233	4977	-21.32	NO	-
1241	ZINC03510081	3774	-21.31	NO	-
1242	ZINC00413248	403	-21.29	NO	-
1243	ZINC01001808	1295	-21.29	NO	-
1244	ZINC03030417	2974	-21.28	NO	-
1245	ZINC03406578	3412	-21.28	NO	-
1246	ZINC03866984	4589	-21.28	NO	-
1247	ZINC00412865	396	-21.27	NO	-
1248	ZINC00533040	561	-21.27	NO	-
1249	ZINC03571165	3959	-21.27	NO	-
1250	ZINC04135668	5181	-21.27	NO	-
1251	ZINC00226812	230	-21.26	NO	-
1252	ZINC01429814	1814	-21.26	NO	-
1253	ZINC01960663	2042	-21.26	NO	-
1254	ZINC02440935	2366	-21.26	NO	-
1255	ZINC03395161	3349	-21.25	NO	-
1256	ZINC00961052	1249	-21.24	NO	-
1257	ZINC03969322	4884	-21.24	NO	-
1258	ZINC03417823	3445	-21.23	NO	-
1259	ZINC03500784	3732	-21.22	NO	-
1260	ZINC04465537	5490	-21.21	NO	-
1261	ZINC00849773	1021	-21.2	NO	-
1262	ZINC02229264	2213	-21.2	NO	-
1263	ZINC03349443	3228	-21.2	NO	-
1264	ZINC00929872	1183	-21.19	NO	-
1265	ZINC02786516	2688	-21.19	NO	-
1266	ZINC00609179	629	-21.18	NO	-
1267	ZINC02452275	2381	-21.18	NO	-
1268	ZINC03219023	3063	-21.18	NO	-
1269	ZINC00181767	185	-21.16	NO	-
1270	ZINC02705770	2573	-21.16	NO	-
1271	ZINC04357791	5386	-21.16	NO	-
1272	ZINC03592195	3990	-21.15	NO	-
1273	ZINC00172918	174	-21.14	NO	-
1274	ZINC00860493	1053	-21.14	NO	-
1275	ZINC03100320	3020	-21.14	NO	-
1276	ZINC00779350	862	-21.13	NO	-
1277	ZINC01217678	1668	-21.13	NO	-
1278	ZINC04357741	5382	-21.13	NO	-
1279	ZINC03369384	3269	-21.12	NO	-
1280	ZINC04274830	5317	-21.1	NO	-
1281	ZINC01036418	1361	-21.09	NO	-
1282	ZINC03834030	60	-21.09	YES	6
1283	ZINC04116100	5171	-21.09	NO	-
1284	ZINC03867103	4594	-21.07	NO	-
1285	ZINC00976654	1267	-21.06	NO	-
1286	ZINC02716296	2590	-21.06	NO	-
1287	ZINC01778271	1934	-21.05	NO	-
1288	ZINC03815794	18	-21.04	YES	3
1289	ZINC03858485	4488	-21.03	NO	-
1290	ZINC02939558	2914	-21.02	NO	-
1291	ZINC02950265	2925	-21.02	NO	-
1292	ZINC03853396	4256	-21.01	NO	-
1293	ZINC03444448	3534	-20.99	NO	-
1294	ZINC04355349	5375	-20.99	NO	-
1295	ZINC00779150	853	-20.97	NO	-
1296	ZINC01034574	1352	-20.97	NO	-
1297	ZINC00119460	117	-20.96	NO	-
1298	ZINC00860492	1052	-20.96	NO	-
1299	ZINC03857352	4435	-20.96	NO	-
1300	ZINC04248743	5268	-20.95	NO	-
1301	ZINC02729880	2619	-20.94	NO	-
1302	ZINC04000947	5103	-20.94	NO	-
1303	ZINC00411860	394	-20.93	NO	-
1304	ZINC03852781	4206	-20.93	NO	-
1305	ZINC04246886	5261	-20.91	NO	-
1306	ZINC00511483	533	-20.89	NO	-
1307	ZINC03567416	3942	-20.89	NO	-
1308	ZINC04594264	5579	-20.89	NO	-
1309	ZINC00514508	540	-20.88	NO	-
1310	ZINC01986879	2106	-20.88	NO	-
1311	ZINC04426963	5427	-20.88	NO	-
1312	ZINC01916412	1979	-20.87	NO	-
1313	ZINC02194440	2167	-20.87	NO	-
1314	ZINC03347645	3224	-20.87	NO	-
1315	ZINC03359633	3252	-20.87	NO	-
1316	ZINC03878140	4747	-20.87	NO	-
1317	ZINC02910763	2887	-20.86	NO	-
1318	ZINC03332182	3196	-20.86	NO	-
1319	ZINC01938904	2030	-20.85	NO	-
1320	ZINC04517460	5576	-20.84	NO	-
1321	ZINC00179464	179	-20.82	NO	-
1322	ZINC00905423	1143	-20.82	NO	-
1323	ZINC02770079	2674	-20.8	NO	-
1324	ZINC03256933	3124	-20.8	NO	-
1325	ZINC03400097	3371	-20.8	NO	-
1326	ZINC03857172	4418	-20.8	NO	-
1327	ZINC04107409	5163	-20.8	NO	-
1328	ZINC03867632	4640	-20.79	NO	-
1329	ZINC03366905	3265	-20.78	NO	-
1330	ZINC00263060	267	-20.77	NO	-
1331	ZINC02631874	2489	-20.77	NO	-
1332	ZINC02223039	2204	-20.76	NO	-
1333	ZINC02805528	2767	-20.76	NO	-
1334	ZINC03208147	3048	-20.76	NO	-
1335	ZINC03382606	3297	-20.76	NO	-
1336	ZINC00264330	271	-20.75	NO	-
1337	ZINC00279344	280	-20.75	NO	-
1338	ZINC01101255	1502	-20.75	NO	-
1339	ZINC03452619	3551	-20.75	NO	-
1340	ZINC00779392	873	-20.74	NO	-
1341	ZINC01364394	1756	-20.74	NO	-
1342	ZINC03851166	4136	-20.74	NO	-
1343	ZINC03959038	4843	-20.74	NO	-
1344	ZINC01186394	1633	-20.73	NO	-
1345	ZINC02655126	2533	-20.73	NO	-
1346	ZINC03394565	3343	-20.73	NO	-
1347	ZINC00023683	16	-20.72	NO	-
1348	ZINC01113928	1526	-20.72	NO	-
1349	ZINC01736649	1918	-20.72	NO	-
1350	ZINC03633172	4036	-20.72	NO	-
1351	ZINC03857669	4457	-20.72	NO	-
1352	ZINC04469447	5518	-20.72	NO	-
1353	ZINC04413412	5420	-20.71	NO	-
1354	ZINC04465345	5481	-20.71	NO	-
1355	ZINC03475790	3606	-20.7	NO	-
1356	ZINC04267954	5308	-20.69	NO	-
1357	ZINC03016368	2963	-20.68	NO	-
1358	ZINC00633071	693	-20.67	NO	-
1359	ZINC03857327	4431	-20.67	NO	-
1360	ZINC03558966	3902	-20.66	NO	-
1361	ZINC03560314	3917	-20.66	NO	-
1362	ZINC03567447	3944	-20.66	NO	-
1363	ZINC02334890	2262	-20.65	NO	-
1364	ZINC02661041	2542	-20.65	NO	-
1365	ZINC03969584	4901	-20.65	NO	-
1366	ZINC04233401	5245	-20.65	NO	-
1367	ZINC01499614	1878	-20.64	NO	-
1368	ZINC03424286	3478	-20.64	NO	-
1369	ZINC03568508	3955	-20.64	NO	-
1370	ZINC00428148	451	-20.63	NO	-
1371	ZINC03868808	4736	-20.63	NO	-
1372	ZINC03892757	4801	-20.63	NO	-
1373	ZINC00937575	1199	-20.61	NO	-
1374	ZINC03867973	4700	-20.61	NO	-
1375	ZINC02446871	2374	-20.6	NO	-
1376	ZINC02982548	2949	-20.6	NO	-
1377	ZINC03364352	3256	-20.6	NO	-
1378	ZINC00119467	119	-20.59	NO	-
1379	ZINC00778476	842	-20.59	NO	-
1380	ZINC01019042	1323	-20.58	NO	-
1381	ZINC00135861	136	-20.57	NO	-
1382	ZINC00728428	813	-20.56	NO	-
1383	ZINC02805517	2766	-20.56	NO	-
1384	ZINC03444451	3535	-20.56	NO	-
1385	ZINC03858498	4492	-20.56	NO	-
1386	ZINC00523590	543	-20.55	NO	-
1387	ZINC03277913	3135	-20.55	NO	-
1388	ZINC03453027	3559	-20.55	NO	-
1389	ZINC03459590	3575	-20.55	NO	-
1390	ZINC01418481	1796	-20.54	NO	-
1391	ZINC03569932	3958	-20.54	NO	-
1392	ZINC03260148	3125	-20.53	NO	-
1393	ZINC03267166	3130	-20.53	NO	-
1394	ZINC03362510	3255	-20.53	NO	-
1395	ZINC04286748	5333	-20.53	NO	-
1396	ZINC04392459	5410	-20.53	NO	-
1397	ZINC00184267	189	-20.52	NO	-
1398	ZINC00863265	1059	-20.51	NO	-
1399	ZINC03555214	3891	-20.51	NO	-
1400	ZINC04181465	5213	-20.5	NO	-
1401	ZINC04345267	5362	-20.5	NO	-
1402	ZINC03307566	3168	-20.49	NO	-
1403	ZINC02692812	2566	-20.48	NO	-
1404	ZINC03507667	3770	-20.48	NO	-
1405	ZINC03532485	3841	-20.48	NO	-
1406	ZINC00148036	153	-20.47	NO	-
1407	ZINC00783395	880	-20.47	NO	-
1408	ZINC02712843	2577	-20.47	NO	-
1409	ZINC03972227	4976	-20.47	NO	-
1410	ZINC04342135	5360	-20.47	NO	-
1411	ZINC03310887	3170	-20.46	NO	-
1412	ZINC04334871	5355	-20.46	NO	-
1413	ZINC02887786	2878	-20.45	NO	-
1414	ZINC04059309	5130	-20.45	NO	-
1415	ZINC03397240	3361	-20.43	NO	-
1416	ZINC03867976	4706	-20.43	NO	-
1417	ZINC00622412	663	-20.41	NO	-
1418	ZINC02622572	2457	-20.41	NO	-
1419	ZINC03221861	3066	-20.41	NO	-
1420	ZINC03350660	3230	-20.41	NO	-
1421	ZINC00003289	1	-20.4	NO	-
1422	ZINC00819411	987	-20.4	NO	-
1423	ZINC00917192	1175	-20.4	NO	-
1424	ZINC00309354	295	-20.39	NO	-
1425	ZINC01052183	1393	-20.39	NO	-
1426	ZINC03030968	2976	-20.39	NO	-
1427	ZINC02280507	2238	-20.38	NO	-
1428	ZINC02777342	2676	-20.37	NO	-
1429	ZINC03816042	4077	-20.37	NO	-
1430	ZINC00985891	1273	-20.36	NO	-
1431	ZINC01057181	1413	-20.36	NO	-
1432	ZINC02950189	2923	-20.36	NO	-
1433	ZINC04501002	5568	-20.36	NO	-
1434	ZINC00881535	1109	-20.35	NO	-
1435	ZINC03397243	3362	-20.35	NO	-
1436	ZINC04001132	5107	-20.34	NO	-
1437	ZINC00645145	713	-20.33	NO	-
1438	ZINC03370696	3273	-20.32	NO	-
1439	ZINC03969421	4892	-20.32	NO	-
1440	ZINC03977599	5014	-20.32	NO	-
1441	ZINC00766376	826	-20.31	NO	-
1442	ZINC03988889	5074	-20.31	NO	-
1443	ZINC03969290	4877	-20.3	NO	-
1444	ZINC00386096	376	-20.29	NO	-
1445	ZINC03527881	3830	-20.29	NO	-
1446	ZINC03867839	4662	-20.29	NO	-
1447	ZINC00954813	1240	-20.28	NO	-
1448	ZINC00413239	402	-20.27	NO	-
1449	ZINC00581492	613	-20.27	NO	-
1450	ZINC01351331	1742	-20.27	NO	-
1451	ZINC01429226	1813	-20.27	NO	-
1452	ZINC02397248	2311	-20.27	NO	-
1453	ZINC03651768	4049	-20.27	NO	-
1454	ZINC04470213	5525	-20.27	NO	-
1455	ZINC02713290	2586	-20.26	NO	-
1456	ZINC00121102	124	-20.25	NO	-
1457	ZINC00305387	290	-20.25	NO	-
1458	ZINC00314249	305	-20.25	NO	-
1459	ZINC00435948	466	-20.25	NO	-
1460	ZINC00612005	637	-20.25	NO	-
1461	ZINC04292111	5334	-20.25	NO	-
1462	ZINC03858848	4508	-20.24	NO	-
1463	ZINC00338386	328	-20.22	NO	-
1464	ZINC03507605	3769	-20.22	NO	-
1465	ZINC02730501	2622	-20.21	NO	-
1466	ZINC03672173	4060	-20.21	NO	-
1467	ZINC03450982	3542	-20.2	NO	-
1468	ZINC00527238	553	-20.19	NO	-
1469	ZINC02331296	2261	-20.19	NO	-
1470	ZINC00363563	355	-20.18	NO	-
1471	ZINC02722946	2614	-20.18	NO	-
1472	ZINC03523437	3821	-20.18	NO	-
1473	ZINC02861803	2829	-20.17	NO	-
1474	ZINC04224025	5233	-20.17	NO	-
1475	ZINC00226817	231	-20.16	NO	-
1476	ZINC01368508	1767	-20.16	NO	-
1477	ZINC03607607	4012	-20.16	NO	-
1478	ZINC00316609	308	-20.14	NO	-
1479	ZINC02478303	2394	-20.13	NO	-
1480	ZINC02796659	2743	-20.13	NO	-
1481	ZINC03858819	4507	-20.13	NO	-
1482	ZINC03409893	3425	-20.12	NO	-
1483	ZINC03892669	4791	-20.12	NO	-
1484	ZINC03857269	4425	-20.11	NO	-
1485	ZINC03859001	4521	-20.11	NO	-
1486	ZINC02857612	2821	-20.1	NO	-
1487	ZINC03399496	3365	-20.1	NO	-
1488	ZINC00417658	418	-20.09	NO	-
1489	ZINC03592502	3992	-20.09	NO	-
1490	ZINC03975984	5000	-20.09	NO	-
1491	ZINC04224040	5234	-20.09	NO	-
1492	ZINC02799035	2750	-20.08	NO	-
1493	ZINC02511226	2416	-20.07	NO	-
1494	ZINC01199658	1643	-20.06	NO	-
1495	ZINC03233086	3087	-20.06	NO	-
1496	ZINC03351556	3234	-20.06	NO	-
1497	ZINC00149893	164	-20.05	NO	-
1498	ZINC00413236	401	-20.04	NO	-
1499	ZINC01144093	1592	-20.03	NO	-
1500	ZINC01938905	2031	-20.03	NO	-
1501	ZINC02444604	2372	-20.03	NO	-
1502	ZINC03867849	4667	-20.03	NO	-
1503	ZINC00019548	11	-20.02	NO	-
1504	ZINC01154513	1605	-20.02	NO	-
1505	ZINC03420689	3456	-20.0	NO	-
1506	ZINC01211952	1661	-19.99	NO	-
1507	ZINC03403320	3405	-19.99	NO	-
1508	ZINC01972519	2049	-19.97	NO	-
1509	ZINC02725752	2615	-19.97	NO	-
1510	ZINC03424828	3486	-19.97	NO	-
1511	ZINC02501173	2412	-19.96	NO	-
1512	ZINC01112469	1525	-19.95	NO	-
1513	ZINC03401450	3398	-19.95	NO	-
1514	ZINC03858974	4518	-19.95	NO	-
1515	ZINC03904484	4818	-19.95	NO	-
1516	ZINC04224144	5239	-19.95	NO	-
1517	ZINC01069901	1448	-19.93	NO	-
1518	ZINC03236290	3095	-19.93	NO	-
1519	ZINC03458404	3563	-19.93	NO	-
1520	ZINC03868482	4727	-19.92	NO	-
1521	ZINC00052277	47	-19.91	NO	-
1522	ZINC02624368	2461	-19.91	NO	-
1523	ZINC03399571	3366	-19.91	NO	-
1524	ZINC04465434	5488	-19.91	NO	-
1525	ZINC01355812	1746	-19.9	NO	-
1526	ZINC02795355	2714	-19.89	NO	-
1527	ZINC04224106	5236	-19.89	NO	-
1528	ZINC03959965	4846	-19.88	NO	-
1529	ZINC03857735	4462	-19.87	NO	-
1530	ZINC03867840	4664	-19.87	NO	-
1531	ZINC02201022	2175	-19.85	NO	-
1532	ZINC03559089	3904	-19.85	NO	-
1533	ZINC00386072	374	-19.84	NO	-
1534	ZINC00612462	638	-19.84	NO	-
1535	ZINC03867547	4631	-19.84	NO	-
1536	ZINC00526887	552	-19.83	NO	-
1537	ZINC02950205	2924	-19.83	NO	-
1538	ZINC01847626	1954	-19.82	NO	-
1539	ZINC01204133	1649	-19.81	NO	-
1540	ZINC00416664	415	-19.77	NO	-
1541	ZINC04409088	5417	-19.77	NO	-
1542	ZINC03495860	3691	-19.75	NO	-
1543	ZINC00725273	808	-19.74	NO	-
1544	ZINC00905525	1145	-19.74	NO	-
1545	ZINC01210700	1659	-19.74	NO	-
1546	ZINC00272781	276	-19.73	NO	-
1547	ZINC02199523	2172	-19.73	NO	-
1548	ZINC02429573	2352	-19.73	NO	-
1549	ZINC01981274	2072	-19.72	NO	-
1550	ZINC03465772	3586	-19.72	NO	-
1551	ZINC04356020	5377	-19.71	NO	-
1552	ZINC01000651	1289	-19.7	NO	-
1553	ZINC00146381	151	-19.69	NO	-
1554	ZINC02430368	2356	-19.69	NO	-
1555	ZINC03848478	4091	-19.69	NO	-
1556	ZINC04001062	5105	-19.69	NO	-
1557	ZINC00822584	992	-19.68	NO	-
1558	ZINC03405138	3408	-19.68	NO	-
1559	ZINC03962417	4848	-19.68	NO	-
1560	ZINC00930011	1187	-19.67	NO	-
1561	ZINC01436440	1821	-19.67	NO	-
1562	ZINC02400123	2314	-19.66	NO	-
1563	ZINC00377778	367	-19.65	NO	-
1564	ZINC04443112	5439	-19.65	NO	-
1565	ZINC00904707	1142	-19.64	NO	-
1566	ZINC03292906	3153	-19.64	NO	-
1567	ZINC02865271	2840	-19.61	NO	-
1568	ZINC01129315	1564	-19.6	NO	-
1569	ZINC01225065	1680	-19.6	NO	-
1570	ZINC02405475	2320	-19.6	NO	-
1571	ZINC03366878	3264	-19.6	NO	-
1572	ZINC00714092	790	-19.58	NO	-
1573	ZINC03479239	3634	-19.58	NO	-
1574	ZINC00399693	381	-19.57	NO	-
1575	ZINC01175142	1623	-19.57	NO	-
1576	ZINC02618370	2447	-19.57	NO	-
1577	ZINC00434918	465	-19.56	NO	-
1578	ZINC00007489	16	-19.54	YES	3
1579	ZINC03553959	3883	-19.54	NO	-
1580	ZINC00031488	22	-19.53	NO	-
1581	ZINC01168533	1622	-19.52	NO	-
1582	ZINC03590855	3980	-19.52	NO	-
1583	ZINC02252530	2228	-19.51	NO	-
1584	ZINC02922850	2910	-19.51	NO	-
1585	ZINC03497797	3725	-19.51	NO	-
1586	ZINC03868807	4735	-19.51	NO	-
1587	ZINC00678521	756	-19.5	NO	-
1588	ZINC01079781	1465	-19.5	NO	-
1589	ZINC03412047	3436	-19.5	NO	-
1590	ZINC00912365	1163	-19.49	NO	-
1591	ZINC02879334	2865	-19.49	NO	-
1592	ZINC00999679	1288	-19.47	NO	-
1593	ZINC02461832	2385	-19.47	NO	-
1594	ZINC03280167	3137	-19.47	NO	-
1595	ZINC03518795	3809	-19.47	NO	-
1596	ZINC03963921	4854	-19.47	NO	-
1597	ZINC01938909	2032	-19.46	NO	-
1598	ZINC04233682	5249	-19.46	NO	-
1599	ZINC00326618	325	-19.45	NO	-
1600	ZINC03388816	3325	-19.44	NO	-
1601	ZINC00508913	530	-19.43	NO	-
1602	ZINC00003613	2	-19.42	NO	-
1603	ZINC00085267	78	-19.4	NO	-
1604	ZINC00581491	612	-19.4	NO	-
1605	ZINC03859277	4539	-19.39	NO	-
1606	ZINC00112049	109	-19.38	NO	-
1607	ZINC02478301	2393	-19.38	NO	-
1608	ZINC03204482	3047	-19.38	NO	-
1609	ZINC03819430	4084	-19.37	NO	-
1610	ZINC01918980	1982	-19.36	NO	-
1611	ZINC03409663	3418	-19.36	NO	-
1612	ZINC03420881	3460	-19.36	NO	-
1613	ZINC03969321	4883	-19.36	NO	-
1614	ZINC04241504	5256	-19.36	NO	-
1615	ZINC03475926	3612	-19.35	NO	-
1616	ZINC03834025	39	-19.35	YES	4
1617	ZINC02885204	2872	-19.34	NO	-
1618	ZINC02910920	2889	-19.34	NO	-
1619	ZINC03274969	3134	-19.34	NO	-
1620	ZINC03867562	4634	-19.34	NO	-
1621	ZINC00999417	1287	-19.33	NO	-
1622	ZINC01388831	1776	-19.33	NO	-
1623	ZINC02393825	2309	-19.33	NO	-
1624	ZINC03495737	3688	-19.32	NO	-
1625	ZINC03815788	41	-19.32	YES	4
1626	ZINC03424768	3484	-19.31	NO	-
1627	ZINC01441763	1832	-19.3	NO	-
1628	ZINC02392703	2308	-19.3	NO	-
1629	ZINC04000762	5102	-19.29	NO	-
1630	ZINC03533702	3845	-19.27	NO	-
1631	ZINC03850863	4120	-19.27	NO	-
1632	ZINC02713325	2588	-19.26	NO	-
1633	ZINC02797935	2745	-19.26	NO	-
1634	ZINC03651739	4047	-19.26	NO	-
1635	ZINC01518008	1897	-19.25	NO	-
1636	ZINC03484528	3661	-19.25	NO	-
1637	ZINC00418310	422	-19.24	NO	-
1638	ZINC03384958	3308	-19.24	NO	-
1639	ZINC03400125	3373	-19.24	NO	-
1640	ZINC03507441	3765	-19.24	NO	-
1641	ZINC00917184	1173	-19.23	NO	-
1642	ZINC03832258	25	-19.23	YES	3
1643	ZINC00563852	593	-19.22	NO	-
1644	ZINC03832241	51	-19.2	YES	4
1645	ZINC03850854	4118	-19.19	NO	-
1646	ZINC03972275	4980	-19.18	NO	-
1647	ZINC04252816	5293	-19.17	NO	-
1648	ZINC00800599	923	-19.15	NO	-
1649	ZINC03409665	3419	-19.15	NO	-
1650	ZINC00609729	632	-19.14	NO	-
1651	ZINC01006919	1306	-19.14	NO	-
1652	ZINC01904848	1974	-19.14	NO	-
1653	ZINC04268648	5309	-19.14	NO	-
1654	ZINC01117159	1537	-19.13	NO	-
1655	ZINC01780153	1939	-19.13	NO	-
1656	ZINC04292850	5337	-19.12	NO	-
1657	ZINC02838395	2801	-19.11	NO	-
1658	ZINC03864342	4576	-19.11	NO	-
1659	ZINC04357783	5385	-19.1	NO	-
1660	ZINC04623039	5593	-19.1	NO	-
1661	ZINC03992730	5082	-19.09	NO	-
1662	ZINC01034365	1351	-19.08	NO	-
1663	ZINC03484530	3662	-19.08	NO	-
1664	ZINC03424721	3483	-19.07	NO	-
1665	ZINC03476253	3619	-19.07	NO	-
1666	ZINC04001061	5104	-19.07	NO	-
1667	ZINC03392471	3336	-19.06	NO	-
1668	ZINC03854799	4341	-19.06	NO	-
1669	ZINC00882669	1114	-19.05	NO	-
1670	ZINC01922310	1990	-19.05	NO	-
1671	ZINC01052165	1392	-19.04	NO	-
1672	ZINC02917336	2899	-19.03	NO	-
1673	ZINC03237324	3097	-19.03	NO	-
1674	ZINC03857111	4409	-19.03	NO	-
1675	ZINC03970101	4910	-19.02	NO	-
1676	ZINC03970789	4941	-19.02	NO	-
1677	ZINC02094521	2137	-19.01	NO	-
1678	ZINC03312199	3172	-19.01	NO	-
1679	ZINC00072074	67	-19.0	NO	-
1680	ZINC00942150	1215	-19.0	NO	-
1681	ZINC04089012	5147	-18.97	NO	-
1682	ZINC01938901	2027	-18.95	NO	-
1683	ZINC02376744	2298	-18.95	NO	-
1684	ZINC00916526	1165	-18.94	NO	-
1685	ZINC00352154	340	-18.92	NO	-
1686	ZINC01938902	2028	-18.92	NO	-
1687	ZINC03858512	4495	-18.92	NO	-
1688	ZINC02651091	2522	-18.91	NO	-
1689	ZINC03815797	13	-18.91	YES	2
1690	ZINC02865491	2841	-18.9	NO	-
1691	ZINC03853881	4287	-18.9	NO	-
1692	ZINC00969996	1253	-18.89	NO	-
1693	ZINC01009162	1311	-18.89	NO	-
1694	ZINC04479457	5540	-18.89	NO	-
1695	ZINC00881518	1108	-18.88	NO	-
1696	ZINC00915720	1164	-18.88	NO	-
1697	ZINC00784846	887	-18.87	NO	-
1698	ZINC02795590	2717	-18.87	NO	-
1699	ZINC03858303	4483	-18.86	NO	-
1700	ZINC04000739	5101	-18.86	NO	-
1701	ZINC00235835	240	-18.85	NO	-
1702	ZINC03309950	3169	-18.85	NO	-
1703	ZINC03850887	4123	-18.84	NO	-
1704	ZINC00088626	81	-18.79	NO	-
1705	ZINC00976207	1264	-18.79	NO	-
1706	ZINC03568300	3953	-18.79	NO	-
1707	ZINC00413917	408	-18.78	NO	-
1708	ZINC03995246	5094	-18.77	NO	-
1709	ZINC04348627	5368	-18.77	NO	-
1710	ZINC03972262	4978	-18.76	NO	-
1711	ZINC04170917	5207	-18.76	NO	-
1712	ZINC00917188	1174	-18.75	NO	-
1713	ZINC03859153	4532	-18.75	NO	-
1714	ZINC03867400	4610	-18.74	NO	-
1715	ZINC01332986	1722	-18.73	NO	-
1716	ZINC00182839	186	-18.72	NO	-
1717	ZINC03562359	3922	-18.72	NO	-
1718	ZINC00214422	217	-18.71	NO	-
1719	ZINC03283420	3140	-18.71	NO	-
1720	ZINC03912151	4829	-18.71	NO	-
1721	ZINC03860126	4559	-18.7	NO	-
1722	ZINC03867626	4638	-18.7	NO	-
1723	ZINC00543408	569	-18.69	NO	-
1724	ZINC00613392	643	-18.69	NO	-
1725	ZINC00684052	764	-18.69	NO	-
1726	ZINC03055672	3005	-18.69	NO	-
1727	ZINC04224000	5231	-18.69	NO	-
1728	ZINC03395166	3351	-18.68	NO	-
1729	ZINC03832251	64	-18.68	YES	7
1730	ZINC00714089	788	-18.67	NO	-
1731	ZINC01200919	1644	-18.67	NO	-
1732	ZINC01201965	1648	-18.67	NO	-
1733	ZINC04357766	5383	-18.67	NO	-
1734	ZINC00627050	669	-18.66	NO	-
1735	ZINC03651691	4044	-18.66	NO	-
1736	ZINC00306859	291	-18.65	NO	-
1737	ZINC02868399	2843	-18.65	NO	-
1738	ZINC03858045	4473	-18.65	NO	-
1739	ZINC02403614	2317	-18.63	NO	-
1740	ZINC03971579	4968	-18.63	NO	-
1741	ZINC00091294	84	-18.62	NO	-
1742	ZINC00929997	1185	-18.62	NO	-
1743	ZINC01763413	1928	-18.62	NO	-
1744	ZINC02610625	2436	-18.62	NO	-
1745	ZINC03857595	4451	-18.61	NO	-
1746	ZINC04517385	5575	-18.61	NO	-
1747	ZINC01114129	1528	-18.6	NO	-
1748	ZINC01495583	1869	-18.6	NO	-
1749	ZINC02371246	2292	-18.6	NO	-
1750	ZINC00630597	684	-18.58	NO	-
1751	ZINC00433864	464	-18.57	NO	-
1752	ZINC02762017	2661	-18.57	NO	-
1753	ZINC04633453	5600	-18.57	NO	-
1754	ZINC04228413	5240	-18.56	NO	-
1755	ZINC04281708	5329	-18.56	NO	-
1756	ZINC04465124	5472	-18.56	NO	-
1757	ZINC00966318	1250	-18.55	NO	-
1758	ZINC03890174	4764	-18.55	NO	-
1759	ZINC04224105	5235	-18.55	NO	-
1760	ZINC02763320	2666	-18.54	NO	-
1761	ZINC00008079	6	-18.52	YES	1
1762	ZINC00870686	1083	-18.52	NO	-
1763	ZINC00908101	1156	-18.52	NO	-
1764	ZINC03507596	3768	-18.52	NO	-
1765	ZINC03857699	4458	-18.52	NO	-
1766	ZINC00448630	478	-18.51	NO	-
1767	ZINC01123088	1547	-18.51	NO	-
1768	ZINC00801792	927	-18.5	NO	-
1769	ZINC03832237	103	-18.5	YES	14
1770	ZINC00181516	180	-18.49	NO	-
1771	ZINC00646329	717	-18.49	NO	-
1772	ZINC01129369	1565	-18.49	NO	-
1773	ZINC01225053	1679	-18.49	NO	-
1774	ZINC04267278	5306	-18.49	NO	-
1775	ZINC00062678	59	-18.48	NO	-
1776	ZINC01100441	1501	-18.48	NO	-
1777	ZINC02429832	2354	-18.47	NO	-
1778	ZINC00205132	211	-18.46	NO	-
1779	ZINC00389407	379	-18.46	NO	-
1780	ZINC03867974	4702	-18.46	NO	-
1781	ZINC02879133	2864	-18.45	NO	-
1782	ZINC03476254	3620	-18.44	NO	-
1783	ZINC04348480	5367	-18.44	NO	-
1784	ZINC00134349	135	-18.43	NO	-
1785	ZINC01922308	1989	-18.42	NO	-
1786	ZINC03428166	3489	-18.41	NO	-
1787	ZINC03892756	4800	-18.41	NO	-
1788	ZINC02360087	2283	-18.4	NO	-
1789	ZINC03421134	3472	-18.4	NO	-
1790	ZINC04103147	5159	-18.4	NO	-
1791	ZINC00896955	1131	-18.39	NO	-
1792	ZINC03890550	4770	-18.39	NO	-
1793	ZINC00039392	29	-18.38	NO	-
1794	ZINC00791091	894	-18.38	NO	-
1795	ZINC03224410	3071	-18.38	NO	-
1796	ZINC03855173	4378	-18.38	NO	-
1797	ZINC00795607	916	-18.37	NO	-
1798	ZINC00818336	978	-18.37	NO	-
1799	ZINC04059313	5131	-18.37	NO	-
1800	ZINC03971786	4971	-18.36	NO	-
1801	ZINC04128573	5177	-18.36	NO	-
1802	ZINC04377146	5405	-18.36	NO	-
1803	ZINC01364575	1761	-18.35	NO	-
1804	ZINC01421514	1800	-18.35	NO	-
1805	ZINC02661353	2545	-18.35	NO	-
1806	ZINC03857092	4408	-18.34	NO	-
1807	ZINC04192730	5218	-18.34	NO	-
1808	ZINC03851312	4145	-18.33	NO	-
1809	ZINC00779162	854	-18.32	NO	-
1810	ZINC03660590	4054	-18.32	NO	-
1811	ZINC02628315	2478	-18.31	NO	-
1812	ZINC03486031	3668	-18.3	NO	-
1813	ZINC00793961	912	-18.29	NO	-
1814	ZINC01924270	1998	-18.29	NO	-
1815	ZINC00500813	515	-18.27	NO	-
1816	ZINC03957479	4840	-18.27	NO	-
1817	ZINC03970776	4929	-18.27	NO	-
1818	ZINC00645171	714	-18.26	NO	-
1819	ZINC00881323	1107	-18.26	NO	-
1820	ZINC01780152	1938	-18.26	NO	-
1821	ZINC03229173	3080	-18.26	NO	-
1822	ZINC03559237	3908	-18.26	NO	-
1823	ZINC03651710	4045	-18.26	NO	-
1824	ZINC04348708	5372	-18.26	NO	-
1825	ZINC01225066	1681	-18.25	NO	-
1826	ZINC03476184	3618	-18.25	NO	-
1827	ZINC04224139	5238	-18.25	NO	-
1828	ZINC02201803	2180	-18.24	NO	-
1829	ZINC02876715	2858	-18.23	NO	-
1830	ZINC03351225	3231	-18.23	NO	-
1831	ZINC00928621	1181	-18.21	NO	-
1832	ZINC03892665	4790	-18.21	NO	-
1833	ZINC02622285	2456	-18.2	NO	-
1834	ZINC03867856	4671	-18.2	NO	-
1835	ZINC02658949	2538	-18.18	NO	-
1836	ZINC02624637	2465	-18.17	NO	-
1837	ZINC03446469	3538	-18.17	NO	-
1838	ZINC04252160	5287	-18.17	NO	-
1839	ZINC02057409	2115	-18.16	NO	-
1840	ZINC02844243	2803	-18.16	NO	-
1841	ZINC03288079	3144	-18.16	NO	-
1842	ZINC03667501	4057	-18.16	NO	-
1843	ZINC00249553	246	-18.15	NO	-
1844	ZINC00783413	881	-18.15	NO	-
1845	ZINC00875721	1096	-18.14	NO	-
1846	ZINC02651970	2527	-18.14	NO	-
1847	ZINC03462225	3581	-18.13	NO	-
1848	ZINC00448628	477	-18.12	NO	-
1849	ZINC04248795	5270	-18.12	NO	-
1850	ZINC00779307	857	-18.11	NO	-
1851	ZINC00791103	895	-18.11	NO	-
1852	ZINC01123600	1550	-18.11	NO	-
1853	ZINC00020636	12	-18.1	NO	-
1854	ZINC00618651	655	-18.1	NO	-
1855	ZINC01933110	2006	-18.1	NO	-
1856	ZINC03479257	3637	-18.1	NO	-
1857	ZINC03890546	4769	-18.1	NO	-
1858	ZINC00049734	43	-18.09	NO	-
1859	ZINC03857458	4441	-18.09	NO	-
1860	ZINC04224109	5237	-18.09	NO	-
1861	ZINC03867975	4704	-18.08	NO	-
1862	ZINC04325826	5351	-18.08	NO	-
1863	ZINC02388467	2305	-18.07	NO	-
1864	ZINC03868765	4733	-18.07	NO	-
1865	ZINC00422423	434	-18.05	NO	-
1866	ZINC02626341	2471	-18.05	NO	-
1867	ZINC03578335	3967	-18.05	NO	-
1868	ZINC03857114	4412	-18.04	NO	-
1869	ZINC03857271	4426	-18.04	NO	-
1870	ZINC04470240	5526	-18.03	NO	-
1871	ZINC01032938	1340	-18.02	NO	-
1872	ZINC03961480	4847	-18.02	NO	-
1873	ZINC04138465	5188	-18.02	NO	-
1874	ZINC00223756	224	-18.01	NO	-
1875	ZINC03497224	3701	-18.01	NO	-
1876	ZINC03505628	3742	-18.01	NO	-
1877	ZINC03422389	3474	-18.0	NO	-
1878	ZINC01473181	1857	-17.99	NO	-
1879	ZINC01496596	1870	-17.99	NO	-
1880	ZINC03853607	4269	-17.99	NO	-
1881	ZINC03858178	4477	-17.99	NO	-
1882	ZINC03592129	3985	-17.98	NO	-
1883	ZINC01742022	1922	-17.97	NO	-
1884	ZINC03959048	4845	-17.97	NO	-
1885	ZINC00176088	176	-17.96	NO	-
1886	ZINC00819107	983	-17.96	NO	-
1887	ZINC00929998	1186	-17.96	NO	-
1888	ZINC01384543	1774	-17.96	NO	-
1889	ZINC02354293	2281	-17.96	NO	-
1890	ZINC00427749	450	-17.94	NO	-
1891	ZINC03386530	3317	-17.93	NO	-
1892	ZINC03969253	4874	-17.93	NO	-
1893	ZINC00268362	272	-17.92	NO	-
1894	ZINC00818333	976	-17.92	NO	-
1895	ZINC01364395	1757	-17.92	NO	-
1896	ZINC00862018	1055	-17.91	NO	-
1897	ZINC00921115	1178	-17.91	NO	-
1898	ZINC01982767	2100	-17.91	NO	-
1899	ZINC00875773	1097	-17.89	NO	-
1900	ZINC00957829	1246	-17.86	NO	-
1901	ZINC02712846	2578	-17.86	NO	-
1902	ZINC03528676	3833	-17.86	NO	-
1903	ZINC04275932	5323	-17.86	NO	-
1904	ZINC01077049	1461	-17.83	NO	-
1905	ZINC02753895	2644	-17.83	NO	-
1906	ZINC00150850	165	-17.81	NO	-
1907	ZINC00882903	1115	-17.81	NO	-
1908	ZINC04248867	5271	-17.81	NO	-
1909	ZINC00792526	907	-17.8	NO	-
1910	ZINC02838162	2797	-17.8	NO	-
1911	ZINC03055666	3004	-17.8	NO	-
1912	ZINC03938231	4832	-17.8	NO	-
1913	ZINC01658193	1912	-17.79	NO	-
1914	ZINC02644246	2508	-17.79	NO	-
1915	ZINC03832246	31	-17.79	YES	4
1916	ZINC00122289	125	-17.78	NO	-
1917	ZINC01056841	1410	-17.78	NO	-
1918	ZINC04240084	5253	-17.78	NO	-
1919	ZINC00399726	382	-17.77	NO	-
1920	ZINC01120739	1540	-17.76	NO	-
1921	ZINC01392678	1779	-17.76	NO	-
1922	ZINC01767615	1929	-17.76	NO	-
1923	ZINC03815800	19	-17.76	YES	3
1924	ZINC03970783	4935	-17.76	NO	-
1925	ZINC04330343	5353	-17.76	NO	-
1926	ZINC00321930	320	-17.74	NO	-
1927	ZINC03509904	3772	-17.74	NO	-
1928	ZINC03424714	3482	-17.73	NO	-
1929	ZINC03832236	12	-17.73	YES	1
1930	ZINC00253747	257	-17.72	NO	-
1931	ZINC00933484	1196	-17.72	NO	-
1932	ZINC04464378	5460	-17.72	NO	-
1933	ZINC03815798	15	-17.71	YES	3
1934	ZINC00149869	163	-17.7	NO	-
1935	ZINC02181822	2157	-17.7	NO	-
1936	ZINC02627553	2473	-17.7	NO	-
1937	ZINC03890982	4779	-17.7	NO	-
1938	ZINC03893148	4807	-17.7	NO	-
1939	ZINC01981281	2075	-17.69	NO	-
1940	ZINC02756170	2649	-17.69	NO	-
1941	ZINC03857707	4459	-17.69	NO	-
1942	ZINC03987680	5069	-17.69	NO	-
1943	ZINC00119544	122	-17.68	NO	-
1944	ZINC01349238	1738	-17.68	NO	-
1945	ZINC03417910	3446	-17.68	NO	-
1946	ZINC03591083	3981	-17.68	NO	-
1947	ZINC03858775	4503	-17.68	NO	-
1948	ZINC00448150	476	-17.67	NO	-
1949	ZINC00819482	989	-17.67	NO	-
1950	ZINC00813735	964	-17.66	NO	-
1951	ZINC00421378	432	-17.65	NO	-
1952	ZINC00525633	550	-17.65	NO	-
1953	ZINC03459758	3576	-17.65	NO	-
1954	ZINC03820249	4086	-17.65	NO	-
1955	ZINC00199067	203	-17.63	NO	-
1956	ZINC01354451	1744	-17.63	NO	-
1957	ZINC02735206	2629	-17.62	NO	-
1958	ZINC04492815	5561	-17.62	NO	-
1959	ZINC00784830	885	-17.61	NO	-
1960	ZINC04228836	5241	-17.61	NO	-
1961	ZINC00118540	115	-17.6	NO	-
1962	ZINC00716554	797	-17.59	NO	-
1963	ZINC00683380	763	-17.58	NO	-
1964	ZINC00987486	1278	-17.58	NO	-
1965	ZINC01981702	2089	-17.56	NO	-
1966	ZINC03815796	21	-17.56	YES	3
1967	ZINC03983098	5036	-17.56	NO	-
1968	ZINC00061892	57	-17.55	NO	-
1969	ZINC00888470	1127	-17.55	NO	-
1970	ZINC00562984	583	-17.53	NO	-
1971	ZINC03175435	3035	-17.53	NO	-
1972	ZINC01960624	2040	-17.52	NO	-
1973	ZINC03383474	3301	-17.52	NO	-
1974	ZINC03987698	5070	-17.52	NO	-
1975	ZINC00310968	302	-17.51	NO	-
1976	ZINC03524059	3824	-17.51	NO	-
1977	ZINC03555893	3893	-17.51	NO	-
1978	ZINC03507055	3752	-17.5	NO	-
1979	ZINC03890671	4772	-17.5	NO	-
1980	ZINC03851250	4140	-17.49	NO	-
1981	ZINC02053502	2113	-17.48	NO	-
1982	ZINC00250093	248	-17.47	NO	-
1983	ZINC01503447	1881	-17.47	NO	-
1984	ZINC02766850	2670	-17.47	NO	-
1985	ZINC00648261	721	-17.46	NO	-
1986	ZINC00781757	878	-17.45	NO	-
1987	ZINC03479207	3632	-17.45	NO	-
1988	ZINC04109960	5166	-17.45	NO	-
1989	ZINC00611976	636	-17.44	NO	-
1990	ZINC00192256	201	-17.42	NO	-
1991	ZINC00379018	368	-17.42	NO	-
1992	ZINC00567874	597	-17.42	NO	-
1993	ZINC04357931	5387	-17.42	NO	-
1994	ZINC00512540	535	-17.4	NO	-
1995	ZINC03857427	4438	-17.4	NO	-
1996	ZINC03349390	3225	-17.39	NO	-
1997	ZINC00119470	120	-17.38	NO	-
1998	ZINC01775908	1933	-17.37	NO	-
1999	ZINC03902115	4814	-17.36	NO	-
2000	ZINC00418311	423	-17.35	NO	-
2001	ZINC02629062	2483	-17.35	NO	-
2002	ZINC03976841	5010	-17.35	NO	-
2003	ZINC04087312	5144	-17.34	NO	-
2004	ZINC00514507	539	-17.33	NO	-
2005	ZINC03383362	3299	-17.32	NO	-
2006	ZINC02752324	2642	-17.31	NO	-
2007	ZINC00413918	409	-17.3	NO	-
2008	ZINC03856346	4397	-17.3	NO	-
2009	ZINC04167118	5203	-17.3	NO	-
2010	ZINC00872909	1091	-17.29	NO	-
2011	ZINC03857324	4430	-17.29	NO	-
2012	ZINC00563962	596	-17.28	NO	-
2013	ZINC02796385	2726	-17.28	NO	-
2014	ZINC03216048	3059	-17.28	NO	-
2015	ZINC03855049	4359	-17.28	NO	-
2016	ZINC00628786	676	-17.27	NO	-
2017	ZINC01076972	1459	-17.25	NO	-
2018	ZINC03478988	3629	-17.25	NO	-
2019	ZINC03834040	46	-17.25	YES	4
2020	ZINC00835696	1005	-17.24	NO	-
2021	ZINC02745652	2639	-17.24	NO	-
2022	ZINC02798494	2748	-17.24	NO	-
2023	ZINC00237510	241	-17.21	NO	-
2024	ZINC00365484	356	-17.21	NO	-
2025	ZINC00853326	1027	-17.21	NO	-
2026	ZINC03340212	3212	-17.21	NO	-
2027	ZINC00181639	183	-17.2	NO	-
2028	ZINC01253924	1693	-17.2	NO	-
2029	ZINC01498096	1872	-17.2	NO	-
2030	ZINC03236073	3091	-17.2	NO	-
2031	ZINC03372506	3276	-17.19	NO	-
2032	ZINC03832253	32	-17.19	YES	4
2033	ZINC02887693	2876	-17.17	NO	-
2034	ZINC04170655	5205	-17.17	NO	-
2035	ZINC00420667	427	-17.16	NO	-
2036	ZINC00797003	919	-17.16	NO	-
2037	ZINC00876297	1098	-17.16	NO	-
2038	ZINC00903075	1138	-17.16	NO	-
2039	ZINC04084970	5143	-17.16	NO	-
2040	ZINC00974372	1260	-17.15	NO	-
2041	ZINC00753703	823	-17.14	NO	-
2042	ZINC02210594	2194	-17.14	NO	-
2043	ZINC03181906	3037	-17.14	NO	-
2044	ZINC03294179	3155	-17.14	NO	-
2045	ZINC03396022	3353	-17.14	NO	-
2046	ZINC04386454	5407	-17.14	NO	-
2047	ZINC00806728	941	-17.13	NO	-
2048	ZINC03857461	4443	-17.13	NO	-
2049	ZINC04053836	5125	-17.13	NO	-
2050	ZINC00322543	321	-17.12	NO	-
2051	ZINC01509326	1884	-17.12	NO	-
2052	ZINC03411271	3430	-17.12	NO	-
2053	ZINC02188025	2158	-17.11	NO	-
2054	ZINC03268381	3131	-17.11	NO	-
2055	ZINC03452492	3548	-17.09	NO	-
2056	ZINC03969327	4886	-17.09	NO	-
2057	ZINC04492166	5557	-17.09	NO	-
2058	ZINC00468111	496	-17.08	NO	-
2059	ZINC02354091	2280	-17.07	NO	-
2060	ZINC03497744	3722	-17.07	NO	-
2061	ZINC03581880	3977	-17.07	NO	-
2062	ZINC03849399	4095	-17.07	NO	-
2063	ZINC03891125	4783	-17.07	NO	-
2064	ZINC00433772	463	-17.06	NO	-
2065	ZINC00717862	798	-17.05	NO	-
2066	ZINC01054649	1405	-17.05	NO	-
2067	ZINC02995789	2954	-17.05	NO	-
2068	ZINC03497924	3726	-17.05	NO	-
2069	ZINC00249681	247	-17.04	NO	-
2070	ZINC03037009	2978	-17.04	NO	-
2071	ZINC03055686	3006	-17.04	NO	-
2072	ZINC03512197	3784	-17.04	NO	-
2073	ZINC03972285	4982	-17.03	NO	-
2074	ZINC04233418	5246	-17.03	NO	-
2075	ZINC03516862	3804	-17.02	NO	-
2076	ZINC03599923	4004	-17.01	NO	-
2077	ZINC03368559	3267	-17.0	NO	-
2078	ZINC03613854	4025	-17.0	NO	-
2079	ZINC03359901	3253	-16.99	NO	-
2080	ZINC03404533	3406	-16.99	NO	-
2081	ZINC03554335	3890	-16.99	NO	-
2082	ZINC00628167	673	-16.98	NO	-
2083	ZINC01123086	1546	-16.98	NO	-
2084	ZINC03478991	3630	-16.98	NO	-
2085	ZINC03970784	4936	-16.98	NO	-
2086	ZINC04275819	5322	-16.98	NO	-
2087	ZINC00238463	242	-16.97	NO	-
2088	ZINC01058058	1416	-16.97	NO	-
2089	ZINC02618098	2444	-16.97	NO	-
2090	ZINC01204134	1650	-16.96	NO	-
2091	ZINC01981682	2085	-16.96	NO	-
2092	ZINC01079787	1467	-16.94	NO	-
2093	ZINC03506888	3748	-16.94	NO	-
2094	ZINC03855077	4362	-16.94	NO	-
2095	ZINC03027568	2968	-16.93	NO	-
2096	ZINC03851861	4176	-16.93	NO	-
2097	ZINC03974073	4989	-16.93	NO	-
2098	ZINC02240971	2222	-16.91	NO	-
2099	ZINC00102768	92	-16.9	NO	-
2100	ZINC01008575	1310	-16.9	NO	-
2101	ZINC03855704	4390	-16.9	NO	-
2102	ZINC04465490	5489	-16.9	NO	-
2103	ZINC00294181	283	-16.88	NO	-
2104	ZINC03857136	4416	-16.88	NO	-
2105	ZINC02636960	2498	-16.87	NO	-
2106	ZINC03506767	3747	-16.87	NO	-
2107	ZINC00774700	839	-16.86	NO	-
2108	ZINC01034338	1349	-16.86	NO	-
2109	ZINC02873656	2855	-16.86	NO	-
2110	ZINC00781756	877	-16.85	NO	-
2111	ZINC03834019	58	-16.85	YES	6
2112	ZINC03852796	4209	-16.85	NO	-
2113	ZINC03857668	4456	-16.85	NO	-
2114	ZINC00008077	48	-16.84	YES	4
2115	ZINC02796296	2720	-16.84	NO	-
2116	ZINC03857176	4420	-16.83	NO	-
2117	ZINC00007518	4	-16.82	NO	-
2118	ZINC00525495	546	-16.82	NO	-
2119	ZINC02868876	2845	-16.8	NO	-
2120	ZINC04413022	5419	-16.8	NO	-
2121	ZINC03579676	3971	-16.79	NO	-
2122	ZINC00252991	255	-16.78	NO	-
2123	ZINC00551078	572	-16.78	NO	-
2124	ZINC00602256	625	-16.78	NO	-
2125	ZINC01508983	1883	-16.78	NO	-
2126	ZINC03579674	3970	-16.78	NO	-
2127	ZINC03241843	3099	-16.77	NO	-
2128	ZINC03516861	3803	-16.77	NO	-
2129	ZINC03633169	4035	-16.77	NO	-
2130	ZINC04595593	5584	-16.77	NO	-
2131	ZINC02718980	2595	-16.76	NO	-
2132	ZINC02800101	2752	-16.76	NO	-
2133	ZINC03559707	3911	-16.76	NO	-
2134	ZINC03506089	3745	-16.75	NO	-
2135	ZINC00456416	486	-16.74	NO	-
2136	ZINC00779189	855	-16.74	NO	-
2137	ZINC03868836	4740	-16.74	NO	-
2138	ZINC01033756	1347	-16.72	NO	-
2139	ZINC03590802	3979	-16.72	NO	-
2140	ZINC04370806	5400	-16.72	NO	-
2141	ZINC02303943	2250	-16.71	NO	-
2142	ZINC00017742	10	-16.69	NO	-
2143	ZINC03859004	4523	-16.69	NO	-
2144	ZINC03868264	4720	-16.69	NO	-
2145	ZINC02648145	2516	-16.68	NO	-
2146	ZINC03252942	3119	-16.68	NO	-
2147	ZINC03862466	4561	-16.66	NO	-
2148	ZINC02061538	2118	-16.65	NO	-
2149	ZINC02252474	2227	-16.65	NO	-
2150	ZINC01206793	1652	-16.64	NO	-
2151	ZINC02651307	2524	-16.64	NO	-
2152	ZINC02729394	2618	-16.64	NO	-
2153	ZINC03912366	4830	-16.64	NO	-
2154	ZINC04450584	5444	-16.64	NO	-
2155	ZINC02124454	2143	-16.63	NO	-
2156	ZINC03468026	3594	-16.63	NO	-
2157	ZINC04465363	5485	-16.63	NO	-
2158	ZINC01063751	1437	-16.62	NO	-
2159	ZINC03567350	3940	-16.62	NO	-
2160	ZINC02427194	2351	-16.61	NO	-
2161	ZINC04281612	5327	-16.6	NO	-
2162	ZINC00511571	534	-16.59	NO	-
2163	ZINC03851615	4163	-16.59	NO	-
2164	ZINC03858769	4502	-16.59	NO	-
2165	ZINC03858867	4509	-16.59	NO	-
2166	ZINC03991953	5079	-16.58	NO	-
2167	ZINC03355481	3239	-16.56	NO	-
2168	ZINC03857539	4446	-16.56	NO	-
2169	ZINC04348691	5371	-16.54	NO	-
2170	ZINC02465978	2387	-16.53	NO	-
2171	ZINC00077140	71	-16.52	NO	-
2172	ZINC00204348	210	-16.5	NO	-
2173	ZINC04348388	5365	-16.5	NO	-
2174	ZINC03436206	3511	-16.49	NO	-
2175	ZINC03832252	24	-16.49	YES	3
2176	ZINC00321916	319	-16.48	NO	-
2177	ZINC00613247	642	-16.48	NO	-
2178	ZINC00818331	975	-16.48	NO	-
2179	ZINC02796745	2744	-16.48	NO	-
2180	ZINC02970895	2939	-16.47	NO	-
2181	ZINC03477101	3624	-16.47	NO	-
2182	ZINC03890220	4766	-16.47	NO	-
2183	ZINC03892687	4796	-16.46	NO	-
2184	ZINC03993064	5091	-16.45	NO	-
2185	ZINC01000969	1294	-16.44	NO	-
2186	ZINC00977186	1268	-16.43	NO	-
2187	ZINC02433036	2358	-16.43	NO	-
2188	ZINC03331848	3195	-16.43	NO	-
2189	ZINC00149481	161	-16.42	NO	-
2190	ZINC03972281	4981	-16.42	NO	-
2191	ZINC00470096	498	-16.4	NO	-
2192	ZINC02162832	2150	-16.4	NO	-
2193	ZINC00467847	495	-16.39	NO	-
2194	ZINC03579634	3968	-16.39	NO	-
2195	ZINC03851525	4157	-16.38	NO	-
2196	ZINC03853822	4282	-16.38	NO	-
2197	ZINC02623811	2460	-16.37	NO	-
2198	ZINC03484681	3663	-16.37	NO	-
2199	ZINC03514951	3797	-16.37	NO	-
2200	ZINC03832245	34	-16.37	YES	4
2201	ZINC03892670	4792	-16.37	NO	-
2202	ZINC04079591	5142	-16.37	NO	-
2203	ZINC01059405	1424	-16.36	NO	-
2204	ZINC03591853	3982	-16.36	NO	-
2205	ZINC03815790	29	-16.36	YES	3
2206	ZINC02968924	2930	-16.34	NO	-
2207	ZINC00929875	1184	-16.33	NO	-
2208	ZINC02388400	2304	-16.33	NO	-
2209	ZINC04464448	5462	-16.33	NO	-
2210	ZINC04466326	5499	-16.33	NO	-
2211	ZINC00811446	958	-16.31	NO	-
2212	ZINC03892685	4795	-16.31	NO	-
2213	ZINC04361527	5395	-16.31	NO	-
2214	ZINC03253504	3120	-16.3	NO	-
2215	ZINC00367760	359	-16.29	NO	-
2216	ZINC01140489	1587	-16.29	NO	-
2217	ZINC03832230	5	-16.29	YES	1
2218	ZINC01518344	1898	-16.28	NO	-
2219	ZINC01922894	1995	-16.27	NO	-
2220	ZINC04162555	5197	-16.26	NO	-
2221	ZINC00613694	645	-16.25	NO	-
2222	ZINC02860918	2825	-16.25	NO	-
2223	ZINC03856348	4399	-16.25	NO	-
2224	ZINC03867948	4684	-16.25	NO	-
2225	ZINC01981272	2070	-16.24	NO	-
2226	ZINC03815792	17	-16.24	YES	3
2227	ZINC03497926	3727	-16.23	NO	-
2228	ZINC03889796	4758	-16.23	NO	-
2229	ZINC03970406	4917	-16.23	NO	-
2230	ZINC00352158	342	-16.22	NO	-
2231	ZINC03429374	3492	-16.22	NO	-
2232	ZINC03969389	4891	-16.22	NO	-
2233	ZINC03834021	2	-16.21	YES	1
2234	ZINC03832249	28	-16.19	YES	3
2235	ZINC03969544	4900	-16.19	NO	-
2236	ZINC03970412	4919	-16.18	NO	-
2237	ZINC04465224	5476	-16.17	NO	-
2238	ZINC01078956	1464	-16.16	NO	-
2239	ZINC01966564	2046	-16.16	NO	-
2240	ZINC04485959	5551	-16.16	NO	-
2241	ZINC00702611	773	-16.15	NO	-
2242	ZINC01981704	2091	-16.14	NO	-
2243	ZINC03815793	20	-16.14	YES	3
2244	ZINC00145238	146	-16.13	NO	-
2245	ZINC00867259	1061	-16.13	NO	-
2246	ZINC01903775	1973	-16.13	NO	-
2247	ZINC01960654	2041	-16.13	NO	-
2248	ZINC02734983	2628	-16.13	NO	-
2249	ZINC03977600	5015	-16.13	NO	-
2250	ZINC00792005	898	-16.11	NO	-
2251	ZINC02813883	2783	-16.11	NO	-
2252	ZINC01981701	2088	-16.1	NO	-
2253	ZINC02662081	2546	-16.1	NO	-
2254	ZINC03864019	4572	-16.1	NO	-
2255	ZINC00476159	507	-16.09	NO	-
2256	ZINC01083536	1479	-16.09	NO	-
2257	ZINC00851444	1025	-16.08	NO	-
2258	ZINC00907558	1153	-16.08	NO	-
2259	ZINC01025519	1329	-16.08	NO	-
2260	ZINC02628784	2480	-16.08	NO	-
2261	ZINC02652754	2528	-16.08	NO	-
2262	ZINC03850977	4126	-16.08	NO	-
2263	ZINC00868698	1071	-16.06	NO	-
2264	ZINC01141863	1589	-16.05	NO	-
2265	ZINC03832259	81	-16.05	YES	12
2266	ZINC03983108	5038	-16.05	NO	-
2267	ZINC01865919	1957	-16.04	NO	-
2268	ZINC03857817	4467	-16.04	NO	-
2269	ZINC00103509	93	-16.03	NO	-
2270	ZINC03477293	3625	-16.03	NO	-
2271	ZINC01981679	2082	-16.02	NO	-
2272	ZINC02425434	2340	-16.02	NO	-
2273	ZINC01058551	1421	-16.01	NO	-
2274	ZINC03223759	3070	-16.01	NO	-
2275	ZINC03832266	83	-16.01	YES	12
2276	ZINC03852825	4212	-16.01	NO	-
2277	ZINC02864333	2839	-16.0	NO	-
2278	ZINC00415381	411	-15.99	NO	-
2279	ZINC00857339	1045	-15.99	NO	-
2280	ZINC02638727	2502	-15.99	NO	-
2281	ZINC03554309	3887	-15.99	NO	-
2282	ZINC03851597	4159	-15.99	NO	-
2283	ZINC04294654	5338	-15.98	NO	-
2284	ZINC00138699	142	-15.97	NO	-
2285	ZINC00525616	549	-15.97	NO	-
2286	ZINC03467318	3591	-15.97	NO	-
2287	ZINC03576174	3963	-15.97	NO	-
2288	ZINC03853968	4290	-15.97	NO	-
2289	ZINC03963880	4850	-15.97	NO	-
2290	ZINC03105413	3021	-15.96	NO	-
2291	ZINC03815799	22	-15.96	YES	3
2292	ZINC00121084	123	-15.95	NO	-
2293	ZINC00235783	238	-15.95	NO	-
2294	ZINC03388582	3322	-15.94	NO	-
2295	ZINC03892410	4785	-15.94	NO	-
2296	ZINC00858943	1050	-15.93	NO	-
2297	ZINC03325112	3187	-15.93	NO	-
2298	ZINC03387888	3320	-15.93	NO	-
2299	ZINC03474031	3596	-15.93	NO	-
2300	ZINC04484857	5548	-15.93	NO	-
2301	ZINC00862017	1054	-15.92	NO	-
2302	ZINC01035497	1360	-15.92	NO	-
2303	ZINC03832242	104	-15.92	YES	15
2304	ZINC04099637	5156	-15.92	NO	-
2305	ZINC04461503	5452	-15.92	NO	-
2306	ZINC00779306	856	-15.91	NO	-
2307	ZINC01230886	1684	-15.91	NO	-
2308	ZINC02883566	2871	-15.91	NO	-
2309	ZINC03211165	3052	-15.91	NO	-
2310	ZINC03834028	40	-15.91	YES	4
2311	ZINC01117650	1538	-15.9	NO	-
2312	ZINC03867939	4676	-15.9	NO	-
2313	ZINC00811576	959	-15.89	NO	-
2314	ZINC02435024	2361	-15.89	NO	-
2315	ZINC00321735	315	-15.87	NO	-
2316	ZINC03987627	5066	-15.87	NO	-
2317	ZINC00338379	327	-15.86	NO	-
2318	ZINC02710885	2575	-15.86	NO	-
2319	ZINC02791296	2697	-15.86	NO	-
2320	ZINC00869165	1078	-15.85	NO	-
2321	ZINC02779090	2680	-15.85	NO	-
2322	ZINC02818657	2786	-15.85	NO	-
2323	ZINC00902891	1136	-15.84	NO	-
2324	ZINC01491052	1862	-15.84	NO	-
2325	ZINC03041824	2993	-15.84	NO	-
2326	ZINC03969425	4893	-15.84	NO	-
2327	ZINC03987372	5062	-15.84	NO	-
2328	ZINC03851522	4156	-15.83	NO	-
2329	ZINC03867100	4592	-15.83	NO	-
2330	ZINC01909287	1976	-15.81	NO	-
2331	ZINC02627931	2475	-15.8	NO	-
2332	ZINC03854685	4330	-15.8	NO	-
2333	ZINC02786736	2689	-15.79	NO	-
2334	ZINC00617991	653	-15.78	NO	-
2335	ZINC01051756	1390	-15.78	NO	-
2336	ZINC01889799	1961	-15.78	NO	-
2337	ZINC02638799	2503	-15.76	NO	-
2338	ZINC04628820	65	-15.76	YES	7
2339	ZINC00972593	1257	-15.75	NO	-
2340	ZINC01654555	1911	-15.75	NO	-
2341	ZINC03094493	3018	-15.75	NO	-
2342	ZINC03510582	3776	-15.74	NO	-
2343	ZINC03832227	122	-15.73	YES	21
2344	ZINC03858301	4482	-15.73	NO	-
2345	ZINC02284824	2240	-15.72	NO	-
2346	ZINC04249605	5278	-15.72	NO	-
2347	ZINC04307623	5341	-15.72	NO	-
2348	ZINC04622622	5590	-15.72	NO	-
2349	ZINC02976142	2946	-15.71	NO	-
2350	ZINC03438679	3527	-15.71	NO	-
2351	ZINC04464324	5459	-15.71	NO	-
2352	ZINC00008076	4	-15.68	YES	1
2353	ZINC03867855	4669	-15.68	NO	-
2354	ZINC04134686	5179	-15.68	NO	-
2355	ZINC04275333	5318	-15.68	NO	-
2356	ZINC00778516	844	-15.67	NO	-
2357	ZINC03868829	4738	-15.67	NO	-
2358	ZINC01088709	1488	-15.66	NO	-
2359	ZINC02778234	2679	-15.66	NO	-
2360	ZINC03357251	3247	-15.65	NO	-
2361	ZINC03853542	4263	-15.65	NO	-
2362	ZINC00189376	194	-15.64	NO	-
2363	ZINC02922839	2908	-15.64	NO	-
2364	ZINC01415152	1791	-15.63	NO	-
2365	ZINC03249270	3114	-15.63	NO	-
2366	ZINC01111572	1524	-15.6	NO	-
2367	ZINC03234357	3089	-15.6	NO	-
2368	ZINC03596443	4000	-15.6	NO	-
2369	ZINC03849820	4104	-15.59	NO	-
2370	ZINC03983195	5042	-15.59	NO	-
2371	ZINC03834024	38	-15.58	YES	4
2372	ZINC03366797	3263	-15.57	NO	-
2373	ZINC03420789	3457	-15.57	NO	-
2374	ZINC04460686	5450	-15.57	NO	-
2375	ZINC00191537	199	-15.56	NO	-
2376	ZINC00779137	851	-15.56	NO	-
2377	ZINC02859293	2823	-15.56	NO	-
2378	ZINC03568286	3951	-15.55	NO	-
2379	ZINC03959041	4844	-15.55	NO	-
2380	ZINC04059053	5129	-15.55	NO	-
2381	ZINC03512246	3785	-15.54	NO	-
2382	ZINC03857183	4422	-15.54	NO	-
2383	ZINC00613441	644	-15.53	NO	-
2384	ZINC03317642	3180	-15.53	NO	-
2385	ZINC00793164	911	-15.51	NO	-
2386	ZINC01123601	1552	-15.51	NO	-
2387	ZINC04221232	5226	-15.51	NO	-
2388	ZINC02768984	2673	-15.49	NO	-
2389	ZINC00680653	758	-15.48	NO	-
2390	ZINC03832261	33	-15.47	YES	4
2391	ZINC03982933	5032	-15.47	NO	-
2392	ZINC04465348	5482	-15.47	NO	-
2393	ZINC00252971	252	-15.46	NO	-
2394	ZINC03890911	4777	-15.46	NO	-
2395	ZINC04248699	5267	-15.45	NO	-
2396	ZINC00427747	448	-15.44	NO	-
2397	ZINC00664171	734	-15.43	NO	-
2398	ZINC01143107	1591	-15.43	NO	-
2399	ZINC03892671	4793	-15.43	NO	-
2400	ZINC03968892	4868	-15.43	NO	-
2401	ZINC04166865	5201	-15.43	NO	-
2402	ZINC00902892	1137	-15.42	NO	-
2403	ZINC03380266	3292	-15.42	NO	-
2404	ZINC01124058	1553	-15.41	NO	-
2405	ZINC01426045	1805	-15.41	NO	-
2406	ZINC03394378	3341	-15.41	NO	-
2407	ZINC01981703	2090	-15.4	NO	-
2408	ZINC03857412	4437	-15.4	NO	-
2409	ZINC02667852	2558	-15.39	NO	-
2410	ZINC03513119	3789	-15.39	NO	-
2411	ZINC00358827	344	-15.38	NO	-
2412	ZINC04001544	5114	-15.38	NO	-
2413	ZINC01000665	1291	-15.37	NO	-
2414	ZINC00044261	32	-15.36	NO	-
2415	ZINC00530520	560	-15.36	NO	-
2416	ZINC01053855	1398	-15.36	NO	-
2417	ZINC02152339	2149	-15.36	NO	-
2418	ZINC03858050	4474	-15.36	NO	-
2419	ZINC00721931	803	-15.35	NO	-
2420	ZINC00885375	1123	-15.35	NO	-
2421	ZINC00342003	333	-15.34	NO	-
2422	ZINC00449678	479	-15.34	NO	-
2423	ZINC00677428	755	-15.34	NO	-
2424	ZINC03568289	3952	-15.34	NO	-
2425	ZINC03977203	5013	-15.34	NO	-
2426	ZINC03108289	3023	-15.33	NO	-
2427	ZINC02962039	2929	-15.32	NO	-
2428	ZINC03564209	3929	-15.32	NO	-
2429	ZINC00422715	435	-15.31	NO	-
2430	ZINC03971921	4972	-15.31	NO	-
2431	ZINC04633485	5601	-15.31	NO	-
2432	ZINC03458407	3564	-15.3	NO	-
2433	ZINC04347001	5364	-15.3	NO	-
2434	ZINC04415502	5424	-15.28	NO	-
2435	ZINC01044210	1385	-15.26	NO	-
2436	ZINC04221279	5228	-15.26	NO	-
2437	ZINC00829995	996	-15.25	NO	-
2438	ZINC03210765	3051	-15.25	NO	-
2439	ZINC00323765	323	-15.24	NO	-
2440	ZINC00818335	977	-15.23	NO	-
2441	ZINC01981699	2086	-15.23	NO	-
2442	ZINC03380264	3291	-15.23	NO	-
2443	ZINC03486029	3667	-15.23	NO	-
2444	ZINC01906692	1975	-15.22	NO	-
2445	ZINC01981169	2060	-15.22	NO	-
2446	ZINC03216438	3060	-15.22	NO	-
2447	ZINC03495970	3694	-15.22	NO	-
2448	ZINC00607276	627	-15.21	NO	-
2449	ZINC02887692	2875	-15.21	NO	-
2450	ZINC02969399	2933	-15.21	NO	-
2451	ZINC01984065	2103	-15.2	NO	-
2452	ZINC02669177	2561	-15.19	NO	-
2453	ZINC02426380	2341	-15.17	NO	-
2454	ZINC03832255	56	-15.17	YES	5
2455	ZINC01052408	1394	-15.15	NO	-
2456	ZINC02974338	2944	-15.14	NO	-
2457	ZINC03857954	4468	-15.14	NO	-
2458	ZINC03382623	3298	-15.13	NO	-
2459	ZINC03391909	3333	-15.13	NO	-
2460	ZINC03854598	4323	-15.13	NO	-
2461	ZINC00054510	53	-15.12	NO	-
2462	ZINC00953562	1238	-15.12	NO	-
2463	ZINC01102703	1506	-15.12	NO	-
2464	ZINC03403316	3403	-15.12	NO	-
2465	ZINC03436428	3515	-15.11	NO	-
2466	ZINC04138282	5187	-15.1	NO	-
2467	ZINC00794321	913	-15.09	NO	-
2468	ZINC00087781	80	-15.08	NO	-
2469	ZINC03857774	4464	-15.08	NO	-
2470	ZINC04357774	5384	-15.08	NO	-
2471	ZINC01441524	1828	-15.07	NO	-
2472	ZINC00980695	1271	-15.06	NO	-
2473	ZINC00318849	311	-15.05	NO	-
2474	ZINC00570339	602	-15.05	NO	-
2475	ZINC03564210	3930	-15.04	NO	-
2476	ZINC03970609	4926	-15.04	NO	-
2477	ZINC01147069	1599	-15.03	NO	-
2478	ZINC03832235	57	-15.03	YES	6
2479	ZINC02795414	2716	-15.02	NO	-
2480	ZINC02796596	2741	-15.01	NO	-
2481	ZINC01053919	1399	-15.0	NO	-
2482	ZINC01159702	1611	-15.0	NO	-
2483	ZINC02411465	2329	-15.0	NO	-
2484	ZINC03479210	3633	-15.0	NO	-
2485	ZINC03852518	4185	-15.0	NO	-
2486	ZINC03859365	4541	-15.0	NO	-
2487	ZINC01980262	2057	-14.99	NO	-
2488	ZINC03209318	3049	-14.99	NO	-
2489	ZINC01349181	1737	-14.98	NO	-
2490	ZINC02467175	2389	-14.98	NO	-
2491	ZINC03497795	3724	-14.98	NO	-
2492	ZINC00632935	691	-14.97	NO	-
2493	ZINC03545817	3854	-14.96	NO	-
2494	ZINC03568405	3954	-14.96	NO	-
2495	ZINC03976264	5002	-14.96	NO	-
2496	ZINC03459517	3574	-14.95	NO	-
2497	ZINC03558873	3898	-14.95	NO	-
2498	ZINC03854025	4294	-14.95	NO	-
2499	ZINC00791630	897	-14.94	NO	-
2500	ZINC02632367	2490	-14.94	NO	-
2501	ZINC02419883	2336	-14.93	NO	-
2502	ZINC02947885	2918	-14.93	NO	-
2503	ZINC00190457	196	-14.92	NO	-
2504	ZINC03531060	3836	-14.92	NO	-
2505	ZINC00440249	469	-14.91	NO	-
2506	ZINC02663439	2547	-14.91	NO	-
2507	ZINC03481655	3655	-14.91	NO	-
2508	ZINC04362958	5396	-14.9	NO	-
2509	ZINC00325084	324	-14.89	NO	-
2510	ZINC00601866	624	-14.89	NO	-
2511	ZINC00801296	925	-14.89	NO	-
2512	ZINC03516344	3800	-14.89	NO	-
2513	ZINC03857730	4461	-14.89	NO	-
2514	ZINC01392682	1780	-14.88	NO	-
2515	ZINC03507382	3762	-14.88	NO	-
2516	ZINC00021280	14	-14.86	NO	-
2517	ZINC03854130	4302	-14.86	NO	-
2518	ZINC02479637	2397	-14.84	NO	-
2519	ZINC03867937	4673	-14.83	NO	-
2520	ZINC00793163	910	-14.82	NO	-
2521	ZINC00044728	35	-14.81	NO	-
2522	ZINC04467763	5505	-14.8	NO	-
2523	ZINC01036448	1362	-14.79	NO	-
2524	ZINC03379448	3283	-14.79	NO	-
2525	ZINC03482322	3658	-14.79	NO	-
2526	ZINC00318670	310	-14.78	NO	-
2527	ZINC01273384	1702	-14.78	NO	-
2528	ZINC03394649	3345	-14.78	NO	-
2529	ZINC04628819	26	-14.78	YES	3
2530	ZINC03357307	3248	-14.77	NO	-
2531	ZINC00667318	737	-14.76	NO	-
2532	ZINC01159701	1610	-14.76	NO	-
2533	ZINC00115187	112	-14.75	NO	-
2534	ZINC00904305	1141	-14.75	NO	-
2535	ZINC03324413	3186	-14.75	NO	-
2536	ZINC02213786	2197	-14.74	NO	-
2537	ZINC00341957	332	-14.73	NO	-
2538	ZINC03236191	3094	-14.73	NO	-
2539	ZINC00223744	223	-14.72	NO	-
2540	ZINC00655013	726	-14.72	NO	-
2541	ZINC00252974	253	-14.71	NO	-
2542	ZINC03312861	3173	-14.71	NO	-
2543	ZINC00310615	299	-14.7	NO	-
2544	ZINC02722942	2613	-14.7	NO	-
2545	ZINC03176341	3036	-14.7	NO	-
2546	ZINC01104454	1510	-14.69	NO	-
2547	ZINC04266502	5303	-14.69	NO	-
2548	ZINC00800600	924	-14.68	NO	-
2549	ZINC00795227	915	-14.67	NO	-
2550	ZINC01034870	1358	-14.67	NO	-
2551	ZINC01922893	1994	-14.67	NO	-
2552	ZINC02654464	2530	-14.67	NO	-
2553	ZINC03506138	3746	-14.66	NO	-
2554	ZINC00937463	1198	-14.65	NO	-
2555	ZINC00870687	1084	-14.64	NO	-
2556	ZINC01415148	1790	-14.63	NO	-
2557	ZINC03424697	3481	-14.63	NO	-
2558	ZINC02341966	2268	-14.62	NO	-
2559	ZINC03832232	36	-14.62	YES	4
2560	ZINC00377777	366	-14.61	NO	-
2561	ZINC00798779	921	-14.61	NO	-
2562	ZINC03546342	3856	-14.61	NO	-
2563	ZINC04255376	5297	-14.61	NO	-
2564	ZINC03379571	3287	-14.6	NO	-
2565	ZINC02630197	2485	-14.58	NO	-
2566	ZINC02785024	2687	-14.58	NO	-
2567	ZINC00751776	822	-14.57	NO	-
2568	ZINC00830375	998	-14.57	NO	-
2569	ZINC04070804	5139	-14.57	NO	-
2570	ZINC00159021	170	-14.56	NO	-
2571	ZINC00670563	740	-14.56	NO	-
2572	ZINC01922897	1996	-14.55	NO	-
2573	ZINC02245424	2224	-14.55	NO	-
2574	ZINC01725057	1915	-14.54	NO	-
2575	ZINC01943019	2034	-14.54	NO	-
2576	ZINC03531752	3838	-14.54	NO	-
2577	ZINC00995924	1286	-14.53	NO	-
2578	ZINC01421511	1797	-14.52	NO	-
2579	ZINC01513329	1890	-14.52	NO	-
2580	ZINC02648146	2517	-14.51	NO	-
2581	ZINC00321790	317	-14.5	NO	-
2582	ZINC02888419	2880	-14.5	NO	-
2583	ZINC00563059	584	-14.48	NO	-
2584	ZINC01018207	1322	-14.48	NO	-
2585	ZINC02667850	2556	-14.48	NO	-
2586	ZINC03832218	3	-14.48	YES	1
2587	ZINC02133509	2145	-14.47	NO	-
2588	ZINC03850447	4110	-14.47	NO	-
2589	ZINC03862135	4560	-14.47	NO	-
2590	ZINC04061614	5135	-14.46	NO	-
2591	ZINC04465247	5477	-14.46	NO	-
2592	ZINC01504890	1882	-14.45	NO	-
2593	ZINC03506916	3749	-14.45	NO	-
2594	ZINC03567536	3947	-14.44	NO	-
2595	ZINC00477288	508	-14.43	NO	-
2596	ZINC03969335	4888	-14.43	NO	-
2597	ZINC02410057	2326	-14.42	NO	-
2598	ZINC00200549	204	-14.41	NO	-
2599	ZINC01943018	2033	-14.41	NO	-
2600	ZINC03581738	3976	-14.41	NO	-
2601	ZINC02141893	2147	-14.4	NO	-
2602	ZINC02627329	2472	-14.4	NO	-
2603	ZINC03892684	4794	-14.4	NO	-
2604	ZINC00191829	200	-14.39	NO	-
2605	ZINC02617989	2443	-14.39	NO	-
2606	ZINC02620246	2449	-14.39	NO	-
2607	ZINC03227865	3078	-14.39	NO	-
2608	ZINC00246002	244	-14.37	NO	-
2609	ZINC03244841	3107	-14.37	NO	-
2610	ZINC03455868	3561	-14.37	NO	-
2611	ZINC03516345	3801	-14.36	NO	-
2612	ZINC03853565	4266	-14.36	NO	-
2613	ZINC02617525	2442	-14.35	NO	-
2614	ZINC02922848	2909	-14.35	NO	-
2615	ZINC03336382	3203	-14.35	NO	-
2616	ZINC04460936	5451	-14.35	NO	-
2617	ZINC04627531	5594	-14.35	NO	-
2618	ZINC00381713	369	-14.34	NO	-
2619	ZINC02759548	2652	-14.34	NO	-
2620	ZINC00111009	103	-14.33	NO	-
2621	ZINC02478286	2392	-14.33	NO	-
2622	ZINC02816749	2785	-14.33	NO	-
2623	ZINC03892721	4798	-14.33	NO	-
2624	ZINC02969395	2931	-14.32	NO	-
2625	ZINC03250461	3116	-14.32	NO	-
2626	ZINC00107241	100	-14.31	NO	-
2627	ZINC00525498	547	-14.31	NO	-
2628	ZINC01984067	2105	-14.31	NO	-
2629	ZINC03523138	3818	-14.3	NO	-
2630	ZINC03851506	4155	-14.3	NO	-
2631	ZINC02796331	2723	-14.28	NO	-
2632	ZINC02860917	2824	-14.28	NO	-
2633	ZINC03983548	5053	-14.28	NO	-
2634	ZINC04465341	5480	-14.28	NO	-
2635	ZINC00151209	168	-14.27	NO	-
2636	ZINC00727188	809	-14.27	NO	-
2637	ZINC03851340	4147	-14.27	NO	-
2638	ZINC00679906	757	-14.26	NO	-
2639	ZINC01129809	1567	-14.26	NO	-
2640	ZINC01981576	2080	-14.25	NO	-
2641	ZINC03867847	4665	-14.25	NO	-
2642	ZINC00285349	281	-14.24	NO	-
2643	ZINC02651231	2523	-14.24	NO	-
2644	ZINC03976392	5006	-14.24	NO	-
2645	ZINC00621123	661	-14.23	NO	-
2646	ZINC03858871	4510	-14.23	NO	-
2647	ZINC03664222	4055	-14.22	NO	-
2648	ZINC04597417	5587	-14.22	NO	-
2649	ZINC00780177	876	-14.19	NO	-
2650	ZINC03563822	3926	-14.18	NO	-
2651	ZINC03868816	4737	-14.18	NO	-
2652	ZINC03892724	4799	-14.18	NO	-
2653	ZINC00150851	166	-14.17	NO	-
2654	ZINC03858177	4476	-14.17	NO	-
2655	ZINC00612901	639	-14.16	NO	-
2656	ZINC01466638	1851	-14.16	NO	-
2657	ZINC02653255	2529	-14.16	NO	-
2658	ZINC03382520	3296	-14.16	NO	-
2659	ZINC03866861	4585	-14.16	NO	-
2660	ZINC03475656	3603	-14.15	NO	-
2661	ZINC00382581	370	-14.14	NO	-
2662	ZINC03391827	3332	-14.14	NO	-
2663	ZINC03971202	4960	-14.14	NO	-
2664	ZINC00384159	373	-14.13	NO	-
2665	ZINC02195033	2169	-14.13	NO	-
2666	ZINC02314607	2251	-14.12	NO	-
2667	ZINC03850122	4107	-14.12	NO	-
2668	ZINC01056990	1412	-14.1	NO	-
2669	ZINC02766849	2669	-14.1	NO	-
2670	ZINC03873470	4742	-14.1	NO	-
2671	ZINC00670654	741	-14.09	NO	-
2672	ZINC01080299	1478	-14.09	NO	-
2673	ZINC01981700	2087	-14.09	NO	-
2674	ZINC03854444	4312	-14.09	NO	-
2675	ZINC03397050	3356	-14.08	NO	-
2676	ZINC03890628	4771	-14.08	NO	-
2677	ZINC00875699	1095	-14.07	NO	-
2678	ZINC03316648	3179	-14.04	NO	-
2679	ZINC03867938	4674	-14.04	NO	-
2680	ZINC03175432	3034	-14.03	NO	-
2681	ZINC00912360	1162	-14.01	NO	-
2682	ZINC03209319	3050	-14.01	NO	-
2683	ZINC04060796	5134	-14.01	NO	-
2684	ZINC02988047	2951	-14.0	NO	-
2685	ZINC03400654	3384	-14.0	NO	-
2686	ZINC01127431	1560	-13.99	NO	-
2687	ZINC03475809	3608	-13.99	NO	-
2688	ZINC02877834	2860	-13.98	NO	-
2689	ZINC03254330	3122	-13.98	NO	-
2690	ZINC00994955	1284	-13.96	NO	-
2691	ZINC03495554	3687	-13.96	NO	-
2692	ZINC03853067	4230	-13.96	NO	-
2693	ZINC03867848	4666	-13.96	NO	-
2694	ZINC00410623	389	-13.95	NO	-
2695	ZINC03236993	3096	-13.94	NO	-
2696	ZINC04221227	5225	-13.93	NO	-
2697	ZINC00534079	562	-13.91	NO	-
2698	ZINC01032465	1337	-13.91	NO	-
2699	ZINC04463211	5456	-13.91	NO	-
2700	ZINC03322928	3184	-13.9	NO	-
2701	ZINC01984066	2104	-13.89	NO	-
2702	ZINC03108159	3022	-13.89	NO	-
2703	ZINC00779364	869	-13.88	NO	-
2704	ZINC00775580	841	-13.86	NO	-
2705	ZINC00814819	965	-13.86	NO	-
2706	ZINC02845860	2805	-13.85	NO	-
2707	ZINC03552748	3878	-13.85	NO	-
2708	ZINC04348672	5369	-13.85	NO	-
2709	ZINC00477815	509	-13.84	NO	-
2710	ZINC01922303	1988	-13.81	NO	-
2711	ZINC03867825	4654	-13.81	NO	-
2712	ZINC03975403	4997	-13.81	NO	-
2713	ZINC00942876	1219	-13.8	NO	-
2714	ZINC03532992	3842	-13.79	NO	-
2715	ZINC00677242	754	-13.78	NO	-
2716	ZINC00593640	622	-13.77	NO	-
2717	ZINC00792473	906	-13.77	NO	-
2718	ZINC03970407	4918	-13.77	NO	-
2719	ZINC01560632	1901	-13.76	NO	-
2720	ZINC02816747	2784	-13.76	NO	-
2721	ZINC03380273	3293	-13.76	NO	-
2722	ZINC03410559	3429	-13.76	NO	-
2723	ZINC00460897	489	-13.73	NO	-
2724	ZINC00906839	1149	-13.73	NO	-
2725	ZINC03987374	5063	-13.72	NO	-
2726	ZINC00255610	261	-13.71	NO	-
2727	ZINC02219246	2203	-13.71	NO	-
2728	ZINC02544681	2429	-13.69	NO	-
2729	ZINC02617500	2441	-13.69	NO	-
2730	ZINC03215274	3057	-13.68	NO	-
2731	ZINC03852653	4200	-13.68	NO	-
2732	ZINC03513121	3790	-13.67	NO	-
2733	ZINC03867953	4689	-13.67	NO	-
2734	ZINC00223760	225	-13.66	NO	-
2735	ZINC00454630	481	-13.66	NO	-
2736	ZINC03047590	3001	-13.66	NO	-
2737	ZINC00251212	250	-13.65	NO	-
2738	ZINC03569878	3957	-13.64	NO	-
2739	ZINC02232900	2218	-13.63	NO	-
2740	ZINC01981577	2081	-13.62	NO	-
2741	ZINC01441526	1830	-13.61	NO	-
2742	ZINC03857350	4434	-13.61	NO	-
2743	ZINC00779316	861	-13.6	NO	-
2744	ZINC03860089	4558	-13.6	NO	-
2745	ZINC03862689	4562	-13.6	NO	-
2746	ZINC03971421	4962	-13.6	NO	-
2747	ZINC02644960	2510	-13.59	NO	-
2748	ZINC03967012	4856	-13.59	NO	-
2749	ZINC01981406	2076	-13.58	NO	-
2750	ZINC02524238	2423	-13.58	NO	-
2751	ZINC02502470	2413	-13.57	NO	-
2752	ZINC03419398	3447	-13.57	NO	-
2753	ZINC03849709	4102	-13.57	NO	-
2754	ZINC01210697	1656	-13.56	NO	-
2755	ZINC03497501	3711	-13.56	NO	-
2756	ZINC00044748	38	-13.55	NO	-
2757	ZINC03867955	4690	-13.55	NO	-
2758	ZINC04059324	5132	-13.55	NO	-
2759	ZINC04415498	5423	-13.55	NO	-
2760	ZINC02639719	2505	-13.54	NO	-
2761	ZINC03856347	4398	-13.54	NO	-
2762	ZINC03332952	3198	-13.53	NO	-
2763	ZINC03391911	3334	-13.53	NO	-
2764	ZINC00947098	1228	-13.51	NO	-
2765	ZINC03496967	3698	-13.51	NO	-
2766	ZINC04488452	5554	-13.51	NO	-
2767	ZINC01365182	1762	-13.5	NO	-
2768	ZINC03890981	4778	-13.5	NO	-
2769	ZINC03494261	3684	-13.49	NO	-
2770	ZINC02426972	2346	-13.48	NO	-
2771	ZINC00580355	607	-13.47	NO	-
2772	ZINC00617992	654	-13.46	NO	-
2773	ZINC00806714	938	-13.45	NO	-
2774	ZINC03832263	80	-13.45	YES	11
2775	ZINC00149428	160	-13.44	NO	-
2776	ZINC00503020	521	-13.44	NO	-
2777	ZINC03325117	3188	-13.44	NO	-
2778	ZINC03857112	4410	-13.43	NO	-
2779	ZINC03891077	4781	-13.43	NO	-
2780	ZINC04443157	5440	-13.43	NO	-
2781	ZINC00421748	433	-13.41	NO	-
2782	ZINC00183217	187	-13.4	NO	-
2783	ZINC02712868	2579	-13.4	NO	-
2784	ZINC03867613	4636	-13.4	NO	-
2785	ZINC03043508	2996	-13.39	NO	-
2786	ZINC03487121	3672	-13.38	NO	-
2787	ZINC03834022	11	-13.38	YES	1
2788	ZINC02758496	2650	-13.37	NO	-
2789	ZINC00980414	1269	-13.36	NO	-
2790	ZINC03400430	3380	-13.35	NO	-
2791	ZINC03857267	4423	-13.35	NO	-
2792	ZINC03890218	4765	-13.35	NO	-
2793	ZINC00586791	616	-13.33	NO	-
2794	ZINC04248682	5266	-13.32	NO	-
2795	ZINC01219313	1670	-13.31	NO	-
2796	ZINC03299350	3159	-13.31	NO	-
2797	ZINC04176178	5208	-13.3	NO	-
2798	ZINC01019057	1324	-13.29	NO	-
2799	ZINC01981170	2061	-13.29	NO	-
2800	ZINC01981273	2071	-13.28	NO	-
2801	ZINC00812968	962	-13.27	NO	-
2802	ZINC04178350	5211	-13.27	NO	-
2803	ZINC00616939	649	-13.26	NO	-
2804	ZINC03428564	3490	-13.26	NO	-
2805	ZINC03867826	4656	-13.26	NO	-
2806	ZINC00094387	85	-13.25	NO	-
2807	ZINC01006636	1305	-13.25	NO	-
2808	ZINC01924436	2001	-13.25	NO	-
2809	ZINC03029412	2970	-13.25	NO	-
2810	ZINC03187627	3040	-13.25	NO	-
2811	ZINC03856161	4392	-13.25	NO	-
2812	ZINC04089453	5148	-13.25	NO	-
2813	ZINC00044730	37	-13.24	NO	-
2814	ZINC03834023	1	-13.24	YES	1
2815	ZINC01053943	1401	-13.22	NO	-
2816	ZINC00455981	484	-13.21	NO	-
2817	ZINC00413916	407	-13.18	NO	-
2818	ZINC01061287	1432	-13.18	NO	-
2819	ZINC03970481	4922	-13.18	NO	-
2820	ZINC00253215	256	-13.16	NO	-
2821	ZINC00652323	724	-13.16	NO	-
2822	ZINC00774580	838	-13.16	NO	-
2823	ZINC00806726	940	-13.16	NO	-
2824	ZINC01072725	1450	-13.16	NO	-
2825	ZINC01260442	1697	-13.16	NO	-
2826	ZINC01492047	1865	-13.15	NO	-
2827	ZINC00948396	1230	-13.14	NO	-
2828	ZINC00044729	36	-13.13	NO	-
2829	ZINC03227464	3076	-13.13	NO	-
2830	ZINC03867245	4602	-13.13	NO	-
2831	ZINC02789691	2695	-13.12	NO	-
2832	ZINC03853269	4250	-13.12	NO	-
2833	ZINC03507070	3754	-13.11	NO	-
2834	ZINC03370450	3270	-13.1	NO	-
2835	ZINC00540649	566	-13.09	NO	-
2836	ZINC02179962	2155	-13.09	NO	-
2837	ZINC01943020	2035	-13.08	NO	-
2838	ZINC03497639	3716	-13.08	NO	-
2839	ZINC03042896	2995	-13.07	NO	-
2840	ZINC03332950	3197	-13.07	NO	-
2841	ZINC00475151	505	-13.06	NO	-
2842	ZINC00528219	554	-13.06	NO	-
2843	ZINC00622127	662	-13.06	NO	-
2844	ZINC01127860	1562	-13.06	NO	-
2845	ZINC00223225	221	-13.05	NO	-
2846	ZINC03834036	37	-13.04	YES	4
2847	ZINC01441525	1829	-13.03	NO	-
2848	ZINC01342930	1731	-13.01	NO	-
2849	ZINC02201351	2176	-13.01	NO	-
2850	ZINC00953584	1239	-13.0	NO	-
2851	ZINC01104461	1512	-13.0	NO	-
2852	ZINC03433299	3498	-13.0	NO	-
2853	ZINC02427056	2348	-12.98	NO	-
2854	ZINC03510767	3778	-12.98	NO	-
2855	ZINC00119472	121	-12.97	NO	-
2856	ZINC03063629	3010	-12.97	NO	-
2857	ZINC03400098	3372	-12.97	NO	-
2858	ZINC00017525	14	-12.95	YES	3
2859	ZINC01066215	1439	-12.95	NO	-
2860	ZINC03316646	3178	-12.95	NO	-
2861	ZINC02214264	2200	-12.94	NO	-
2862	ZINC04374706	5403	-12.94	NO	-
2863	ZINC00664950	735	-12.93	NO	-
2864	ZINC00724353	804	-12.93	NO	-
2865	ZINC00725269	805	-12.93	NO	-
2866	ZINC03409717	3420	-12.93	NO	-
2867	ZINC03851612	4161	-12.93	NO	-
2868	ZINC03162338	3030	-12.91	NO	-
2869	ZINC02718996	2606	-12.89	NO	-
2870	ZINC02996577	2955	-12.89	NO	-
2871	ZINC01981271	2069	-12.88	NO	-
2872	ZINC04167030	5202	-12.88	NO	-
2873	ZINC00508422	529	-12.87	NO	-
2874	ZINC00675575	747	-12.86	NO	-
2875	ZINC03452836	3553	-12.86	NO	-
2876	ZINC03405135	3407	-12.85	NO	-
2877	ZINC03531584	3837	-12.85	NO	-
2878	ZINC03851362	4148	-12.85	NO	-
2879	ZINC01549844	1900	-12.83	NO	-
2880	ZINC00779365	870	-12.82	NO	-
2881	ZINC02779584	2682	-12.82	NO	-
2882	ZINC03832240	0	-12.81	YES	1
2883	ZINC01031949	1335	-12.79	NO	-
2884	ZINC00779314	860	-12.78	NO	-
2885	ZINC04465914	5496	-12.78	NO	-
2886	ZINC00126076	127	-12.77	NO	-
2887	ZINC02777690	2678	-12.77	NO	-
2888	ZINC03507454	3767	-12.77	NO	-
2889	ZINC00917004	1167	-12.76	NO	-
2890	ZINC03863729	4567	-12.76	NO	-
2891	ZINC03867534	4629	-12.76	NO	-
2892	ZINC01811991	1946	-12.75	NO	-
2893	ZINC01058550	1420	-12.74	NO	-
2894	ZINC02718332	2591	-12.74	NO	-
2895	ZINC03832254	43	-12.74	YES	4
2896	ZINC02887438	2873	-12.73	NO	-
2897	ZINC03497027	3700	-12.73	NO	-
2898	ZINC03559175	3905	-12.73	NO	-
2899	ZINC03651753	4048	-12.73	NO	-
2900	ZINC03853622	4274	-12.73	NO	-
2901	ZINC00054257	52	-12.72	NO	-
2902	ZINC03512248	3786	-12.72	NO	-
2903	ZINC03832256	63	-12.71	YES	6
2904	ZINC03908152	4823	-12.7	NO	-
2905	ZINC03524060	3825	-12.69	NO	-
2906	ZINC03815791	30	-12.69	YES	3
2907	ZINC00439087	467	-12.68	NO	-
2908	ZINC03370469	3272	-12.68	NO	-
2909	ZINC01922269	1986	-12.67	NO	-
2910	ZINC02738622	2632	-12.67	NO	-
2911	ZINC01126127	1559	-12.66	NO	-
2912	ZINC03310997	3171	-12.66	NO	-
2913	ZINC03425321	3487	-12.66	NO	-
2914	ZINC03969319	4882	-12.66	NO	-
2915	ZINC00341049	329	-12.65	NO	-
2916	ZINC01350961	1741	-12.65	NO	-
2917	ZINC01981280	2074	-12.65	NO	-
2918	ZINC00424991	447	-12.64	NO	-
2919	ZINC03863722	4566	-12.64	NO	-
2920	ZINC03867508	4627	-12.64	NO	-
2921	ZINC03868832	4739	-12.64	NO	-
2922	ZINC02199525	2173	-12.63	NO	-
2923	ZINC03976256	5001	-12.63	NO	-
2924	ZINC02085774	2131	-12.62	NO	-
2925	ZINC02726508	2616	-12.62	NO	-
2926	ZINC04052605	5123	-12.62	NO	-
2927	ZINC03857591	4449	-12.61	NO	-
2928	ZINC02726530	2617	-12.57	NO	-
2929	ZINC01981680	2083	-12.56	NO	-
2930	ZINC03892885	4805	-12.56	NO	-
2931	ZINC01518391	1899	-12.53	NO	-
2932	ZINC00360012	345	-12.52	NO	-
2933	ZINC00371640	361	-12.52	NO	-
2934	ZINC03497632	3713	-12.52	NO	-
2935	ZINC04471956	5535	-12.51	NO	-
2936	ZINC01016172	1320	-12.5	NO	-
2937	ZINC03399889	3369	-12.5	NO	-
2938	ZINC01517960	1896	-12.49	NO	-
2939	ZINC03504078	3736	-12.49	NO	-
2940	ZINC00039393	30	-12.47	NO	-
2941	ZINC01981279	2073	-12.47	NO	-
2942	ZINC03854128	4301	-12.47	NO	-
2943	ZINC00799003	922	-12.46	NO	-
2944	ZINC03550588	3874	-12.46	NO	-
2945	ZINC03479287	3638	-12.44	NO	-
2946	ZINC00427748	449	-12.41	NO	-
2947	ZINC03516810	3802	-12.4	NO	-
2948	ZINC04156760	5194	-12.39	NO	-
2949	ZINC01148991	1603	-12.38	NO	-
2950	ZINC03400657	3385	-12.38	NO	-
2951	ZINC00850432	1024	-12.37	NO	-
2952	ZINC01088708	1487	-12.37	NO	-
2953	ZINC03510585	3777	-12.37	NO	-
2954	ZINC03592496	3991	-12.37	NO	-
2955	ZINC04595973	5586	-12.37	NO	-
2956	ZINC01206013	1651	-12.36	NO	-
2957	ZINC03976840	5009	-12.36	NO	-
2958	ZINC00166137	172	-12.35	NO	-
2959	ZINC01210624	1655	-12.33	NO	-
2960	ZINC03592137	3986	-12.33	NO	-
2961	ZINC03868069	4711	-12.33	NO	-
2962	ZINC01015423	1318	-12.32	NO	-
2963	ZINC00183220	188	-12.31	NO	-
2964	ZINC01053425	1396	-12.31	NO	-
2965	ZINC03892149	4784	-12.3	NO	-
2966	ZINC03468021	3593	-12.29	NO	-
2967	ZINC03389644	3327	-12.27	NO	-
2968	ZINC03863736	4569	-12.26	NO	-
2969	ZINC03854534	4317	-12.24	NO	-
2970	ZINC00081340	76	-12.22	NO	-
2971	ZINC01114579	1530	-12.22	NO	-
2972	ZINC03856410	4400	-12.22	NO	-
2973	ZINC00779312	859	-12.21	NO	-
2974	ZINC02837983	2796	-12.21	NO	-
2975	ZINC03479254	3636	-12.2	NO	-
2976	ZINC03832264	111	-12.19	YES	18
2977	ZINC00202629	209	-12.17	NO	-
2978	ZINC02713089	2584	-12.17	NO	-
2979	ZINC00933483	1195	-12.16	NO	-
2980	ZINC03047064	2999	-12.13	NO	-
2981	ZINC00727262	811	-12.12	NO	-
2982	ZINC00879617	1105	-12.12	NO	-
2983	ZINC02796461	2731	-12.12	NO	-
2984	ZINC03983378	5051	-12.12	NO	-
2985	ZINC04248775	5269	-12.12	NO	-
2986	ZINC00303591	287	-12.11	NO	-
2987	ZINC00616940	650	-12.11	NO	-
2988	ZINC00894895	1130	-12.09	NO	-
2989	ZINC03444059	3533	-12.07	NO	-
2990	ZINC03506918	3750	-12.07	NO	-
2991	ZINC03977630	5016	-12.07	NO	-
2992	ZINC01201962	1646	-12.06	NO	-
2993	ZINC03889620	4756	-12.06	NO	-
2994	ZINC02200899	2174	-12.05	NO	-
2995	ZINC03853041	4221	-12.05	NO	-
2996	ZINC03867429	4613	-12.05	NO	-
2997	ZINC04106941	5162	-12.04	NO	-
2998	ZINC04248530	5263	-12.04	NO	-
2999	ZINC02730110	2620	-12.03	NO	-
3000	ZINC01981190	2065	-12.02	NO	-
3001	ZINC00719994	802	-12.0	NO	-
3002	ZINC01371912	1770	-12.0	NO	-
3003	ZINC03517788	3807	-12.0	NO	-
3004	ZINC03768188	4069	-12.0	NO	-
3005	ZINC02426971	2345	-11.99	NO	-
3006	ZINC03455790	3560	-11.99	NO	-
3007	ZINC03507057	3753	-11.99	NO	-
3008	ZINC02457107	2383	-11.98	NO	-
3009	ZINC04220741	5224	-11.98	NO	-
3010	ZINC03393856	3340	-11.97	NO	-
3011	ZINC03523161	3820	-11.97	NO	-
3012	ZINC02722853	2612	-11.96	NO	-
3013	ZINC01922464	1993	-11.94	NO	-
3014	ZINC02699487	2569	-11.93	NO	-
3015	ZINC00942223	1217	-11.91	NO	-
3016	ZINC03594604	3999	-11.9	NO	-
3017	ZINC03963897	4851	-11.9	NO	-
3018	ZINC00107104	99	-11.89	NO	-
3019	ZINC03420821	3459	-11.88	NO	-
3020	ZINC03867830	4658	-11.87	NO	-
3021	ZINC00779362	867	-11.86	NO	-
3022	ZINC02427110	2350	-11.86	NO	-
3023	ZINC03215131	3056	-11.86	NO	-
3024	ZINC02465636	2386	-11.85	NO	-
3025	ZINC00673850	745	-11.84	NO	-
3026	ZINC02862163	2833	-11.84	NO	-
3027	ZINC04250179	5281	-11.82	NO	-
3028	ZINC01981112	2059	-11.81	NO	-
3029	ZINC01981545	2079	-11.81	NO	-
3030	ZINC02940152	2915	-11.81	NO	-
3031	ZINC03857113	4411	-11.81	NO	-
3032	ZINC03969506	4896	-11.81	NO	-
3033	ZINC03445368	3536	-11.8	NO	-
3034	ZINC03568236	3950	-11.8	NO	-
3035	ZINC00993634	1282	-11.78	NO	-
3036	ZINC03255501	3123	-11.78	NO	-
3037	ZINC01922462	1992	-11.77	NO	-
3038	ZINC03852642	4198	-11.77	NO	-
3039	ZINC02856752	2820	-11.76	NO	-
3040	ZINC00779356	864	-11.74	NO	-
3041	ZINC03851389	4149	-11.74	NO	-
3042	ZINC02766848	2668	-11.72	NO	-
3043	ZINC03495392	3686	-11.72	NO	-
3044	ZINC03613350	4022	-11.72	NO	-
3045	ZINC03857775	4465	-11.72	NO	-
3046	ZINC03864020	4573	-11.72	NO	-
3047	ZINC03975389	4995	-11.72	NO	-
3048	ZINC03852657	4202	-11.71	NO	-
3049	ZINC03853385	4255	-11.71	NO	-
3050	ZINC01441523	1827	-11.7	NO	-
3051	ZINC02779585	2683	-11.7	NO	-
3052	ZINC03867771	4651	-11.69	NO	-
3053	ZINC00475150	504	-11.68	NO	-
3054	ZINC03977141	5012	-11.67	NO	-
3055	ZINC00312199	304	-11.64	NO	-
3056	ZINC01982768	2101	-11.64	NO	-
3057	ZINC03853231	4247	-11.57	NO	-
3058	ZINC03507224	3757	-11.54	NO	-
3059	ZINC03968684	4866	-11.53	NO	-
3060	ZINC03971785	4970	-11.53	NO	-
3061	ZINC04422547	5425	-11.53	NO	-
3062	ZINC00456417	487	-11.52	NO	-
3063	ZINC01034867	1355	-11.51	NO	-
3064	ZINC02762606	2664	-11.5	NO	-
3065	ZINC00310240	298	-11.49	NO	-
3066	ZINC01349171	1736	-11.49	NO	-
3067	ZINC04162501	5195	-11.49	NO	-
3068	ZINC03213800	3053	-11.48	NO	-
3069	ZINC00633047	692	-11.47	NO	-
3070	ZINC03832247	35	-11.47	YES	4
3071	ZINC00444262	472	-11.46	NO	-
3072	ZINC03213811	3055	-11.46	NO	-
3073	ZINC03907161	4820	-11.45	NO	-
3074	ZINC03420687	3455	-11.44	NO	-
3075	ZINC03425343	3488	-11.44	NO	-
3076	ZINC03513502	3792	-11.43	NO	-
3077	ZINC00563165	587	-11.42	NO	-
3078	ZINC02887699	2877	-11.41	NO	-
3079	ZINC02658237	2537	-11.4	NO	-
3080	ZINC00179141	178	-11.39	NO	-
3081	ZINC03559756	3915	-11.38	NO	-
3082	ZINC03882273	4751	-11.38	NO	-
3083	ZINC04348466	5366	-11.37	NO	-
3084	ZINC02818790	2788	-11.36	NO	-
3085	ZINC03851642	4169	-11.36	NO	-
3086	ZINC00869064	1076	-11.35	NO	-
3087	ZINC02626321	2470	-11.35	NO	-
3088	ZINC03245832	3108	-11.34	NO	-
3089	ZINC01042401	1381	-11.33	NO	-
3090	ZINC03370454	3271	-11.33	NO	-
3091	ZINC03983294	5045	-11.33	NO	-
3092	ZINC04484723	5546	-11.31	NO	-
3093	ZINC00905543	1147	-11.3	NO	-
3094	ZINC01922301	1987	-11.3	NO	-
3095	ZINC03857514	4444	-11.28	NO	-
3096	ZINC03993063	5090	-11.28	NO	-
3097	ZINC04470462	5529	-11.28	NO	-
3098	ZINC03366292	3257	-11.27	NO	-
3099	ZINC03596651	4001	-11.26	NO	-
3100	ZINC00580354	606	-11.25	NO	-
3101	ZINC02629228	2484	-11.25	NO	-
3102	ZINC03400746	3387	-11.25	NO	-
3103	ZINC04459210	5447	-11.25	NO	-
3104	ZINC02656827	2534	-11.24	NO	-
3105	ZINC03533602	3844	-11.24	NO	-
3106	ZINC00468581	497	-11.23	NO	-
3107	ZINC00543080	568	-11.23	NO	-
3108	ZINC00818353	979	-11.23	NO	-
3109	ZINC03497636	3715	-11.23	NO	-
3110	ZINC01491736	1863	-11.22	NO	-
3111	ZINC03970778	4931	-11.22	NO	-
3112	ZINC00035371	26	-11.21	NO	-
3113	ZINC04233398	5244	-11.21	NO	-
3114	ZINC01015288	1317	-11.2	NO	-
3115	ZINC02972103	2942	-11.2	NO	-
3116	ZINC01024089	1328	-11.19	NO	-
3117	ZINC03971423	4963	-11.19	NO	-
3118	ZINC00170666	173	-11.17	NO	-
3119	ZINC01163176	1615	-11.17	NO	-
3120	ZINC03505569	3741	-11.17	NO	-
3121	ZINC00682813	761	-11.16	NO	-
3122	ZINC02480459	2398	-11.16	NO	-
3123	ZINC03390308	3328	-11.16	NO	-
3124	ZINC03508197	3771	-11.16	NO	-
3125	ZINC03963400	4849	-11.16	NO	-
3126	ZINC00304220	289	-11.14	NO	-
3127	ZINC01070382	1449	-11.14	NO	-
3128	ZINC03507260	3759	-11.14	NO	-
3129	ZINC03857323	4429	-11.14	NO	-
3130	ZINC04241369	5255	-11.14	NO	-
3131	ZINC03855116	4365	-11.13	NO	-
3132	ZINC04467677	5502	-11.13	NO	-
3133	ZINC00897334	1132	-11.12	NO	-
3134	ZINC03857341	4433	-11.12	NO	-
3135	ZINC02379167	2299	-11.1	NO	-
3136	ZINC02531736	2426	-11.1	NO	-
3137	ZINC03394842	3346	-11.09	NO	-
3138	ZINC03857751	4463	-11.09	NO	-
3139	ZINC01981191	2066	-11.08	NO	-
3140	ZINC03546343	3857	-11.08	NO	-
3141	ZINC04442986	5438	-11.08	NO	-
3142	ZINC01053638	1397	-11.07	NO	-
3143	ZINC01366553	1764	-11.06	NO	-
3144	ZINC02541703	2427	-11.06	NO	-
3145	ZINC02646598	2513	-11.04	NO	-
3146	ZINC01915106	1978	-11.03	NO	-
3147	ZINC03859003	4522	-11.02	NO	-
3148	ZINC00421190	431	-11.01	NO	-
3149	ZINC00932989	1194	-11.01	NO	-
3150	ZINC02214869	2201	-11.01	NO	-
3151	ZINC03385732	3315	-11.01	NO	-
3152	ZINC03970785	4937	-11.0	NO	-
3153	ZINC04477747	5538	-11.0	NO	-
3154	ZINC03857299	4427	-10.99	NO	-
3155	ZINC03858680	4500	-10.99	NO	-
3156	ZINC00810035	949	-10.97	NO	-
3157	ZINC04470463	5530	-10.97	NO	-
3158	ZINC03579708	3973	-10.96	NO	-
3159	ZINC03409768	3422	-10.95	NO	-
3160	ZINC04458237	5446	-10.95	NO	-
3161	ZINC01462271	1842	-10.93	NO	-
3162	ZINC03633895	4037	-10.91	NO	-
3163	ZINC02871777	2848	-10.89	NO	-
3164	ZINC03507202	3756	-10.88	NO	-
3165	ZINC03868461	4726	-10.88	NO	-
3166	ZINC03328129	3191	-10.87	NO	-
3167	ZINC03969388	4890	-10.87	NO	-
3168	ZINC01485752	1859	-10.83	NO	-
3169	ZINC02759546	2651	-10.83	NO	-
3170	ZINC00211061	215	-10.82	NO	-
3171	ZINC00649450	722	-10.79	NO	-
3172	ZINC04254854	5296	-10.79	NO	-
3173	ZINC04281720	5330	-10.77	NO	-
3174	ZINC01055835	1408	-10.76	NO	-
3175	ZINC02416638	2334	-10.76	NO	-
3176	ZINC03858684	4501	-10.76	NO	-
3177	ZINC00341954	331	-10.74	NO	-
3178	ZINC00413915	406	-10.73	NO	-
3179	ZINC02692804	2565	-10.73	NO	-
3180	ZINC04467862	5509	-10.73	NO	-
3181	ZINC03493724	3682	-10.72	NO	-
3182	ZINC03413114	3438	-10.71	NO	-
3183	ZINC03860050	4557	-10.71	NO	-
3184	ZINC00208386	213	-10.7	NO	-
3185	ZINC03123392	3025	-10.7	NO	-
3186	ZINC01791404	1941	-10.69	NO	-
3187	ZINC03832268	82	-10.68	YES	12
3188	ZINC04240363	5254	-10.68	NO	-
3189	ZINC00993658	1283	-10.66	NO	-
3190	ZINC01074005	1453	-10.64	NO	-
3191	ZINC01327780	1713	-10.64	NO	-
3192	ZINC03559785	3916	-10.64	NO	-
3193	ZINC03599776	4003	-10.64	NO	-
3194	ZINC02619010	2448	-10.63	NO	-
3195	ZINC03858873	4512	-10.61	NO	-
3196	ZINC00629454	680	-10.6	NO	-
3197	ZINC03507258	3758	-10.6	NO	-
3198	ZINC03601331	4005	-10.6	NO	-
3199	ZINC02760967	2656	-10.59	NO	-
3200	ZINC03971923	4973	-10.59	NO	-
3201	ZINC01033755	1346	-10.58	NO	-
3202	ZINC04178794	5212	-10.57	NO	-
3203	ZINC04239074	5251	-10.57	NO	-
3204	ZINC00940543	1209	-10.56	NO	-
3205	ZINC01104475	1514	-10.56	NO	-
3206	ZINC02635274	2495	-10.56	NO	-
3207	ZINC03488224	3676	-10.56	NO	-
3208	ZINC02760198	2654	-10.55	NO	-
3209	ZINC00141985	143	-10.54	NO	-
3210	ZINC04363996	5397	-10.54	NO	-
3211	ZINC02868743	2844	-10.53	NO	-
3212	ZINC03229446	3081	-10.52	NO	-
3213	ZINC01981189	2064	-10.51	NO	-
3214	ZINC04462623	5454	-10.5	NO	-
3215	ZINC02625404	2468	-10.49	NO	-
3216	ZINC03507073	3755	-10.48	NO	-
3217	ZINC03857134	4415	-10.47	NO	-
3218	ZINC04467881	5511	-10.46	NO	-
3219	ZINC01114581	1531	-10.45	NO	-
3220	ZINC00476158	506	-10.43	NO	-
3221	ZINC03857711	4460	-10.43	NO	-
3222	ZINC03855699	4387	-10.42	NO	-
3223	ZINC01016173	1321	-10.41	NO	-
3224	ZINC02795735	2718	-10.41	NO	-
3225	ZINC04276834	5326	-10.4	NO	-
3226	ZINC03402373	3400	-10.39	NO	-
3227	ZINC03548854	3858	-10.39	NO	-
3228	ZINC03889228	4753	-10.39	NO	-
3229	ZINC00035357	25	-10.38	NO	-
3230	ZINC00413253	404	-10.38	NO	-
3231	ZINC00563593	592	-10.38	NO	-
3232	ZINC02730278	2621	-10.38	NO	-
3233	ZINC03975405	4999	-10.38	NO	-
3234	ZINC03381932	3294	-10.37	NO	-
3235	ZINC02481019	2399	-10.36	NO	-
3236	ZINC01351344	1743	-10.34	NO	-
3237	ZINC03403318	3404	-10.34	NO	-
3238	ZINC02910840	2888	-10.33	NO	-
3239	ZINC03450980	3541	-10.33	NO	-
3240	ZINC00148962	157	-10.32	NO	-
3241	ZINC01069205	1446	-10.31	NO	-
3242	ZINC04233481	5248	-10.31	NO	-
3243	ZINC03402374	3401	-10.3	NO	-
3244	ZINC00310860	300	-10.29	NO	-
3245	ZINC00421189	430	-10.29	NO	-
3246	ZINC02796559	2737	-10.28	NO	-
3247	ZINC03394381	3342	-10.28	NO	-
3248	ZINC03510769	3779	-10.28	NO	-
3249	ZINC03867947	4682	-10.27	NO	-
3250	ZINC00559980	580	-10.26	NO	-
3251	ZINC02969396	2932	-10.25	NO	-
3252	ZINC01087083	1484	-10.24	NO	-
3253	ZINC00116640	113	-10.23	NO	-
3254	ZINC00954815	1241	-10.23	NO	-
3255	ZINC03225356	3073	-10.23	NO	-
3256	ZINC03500786	3733	-10.18	NO	-
3257	ZINC03832229	85	-10.18	YES	12
3258	ZINC03497503	3712	-10.17	NO	-
3259	ZINC03991975	5080	-10.15	NO	-
3260	ZINC01431479	1817	-10.13	NO	-
3261	ZINC03370698	3274	-10.12	NO	-
3262	ZINC02877369	2859	-10.11	NO	-
3263	ZINC03671203	4059	-10.11	NO	-
3264	ZINC03868215	4716	-10.11	NO	-
3265	ZINC02169122	2151	-10.1	NO	-
3266	ZINC03854651	4329	-10.1	NO	-
3267	ZINC00050105	44	-10.09	NO	-
3268	ZINC03651736	4046	-10.07	NO	-
3269	ZINC00849784	1023	-10.06	NO	-
3270	ZINC03854636	4327	-10.06	NO	-
3271	ZINC00382739	372	-10.05	NO	-
3272	ZINC00529804	557	-10.05	NO	-
3273	ZINC01188689	1636	-10.05	NO	-
3274	ZINC02798966	2749	-10.05	NO	-
3275	ZINC03302690	3162	-10.02	NO	-
3276	ZINC00941902	1214	-10.01	NO	-
3277	ZINC02348843	2273	-10.01	NO	-
3278	ZINC02839482	2802	-10.01	NO	-
3279	ZINC02481180	2401	-10.0	NO	-
3280	ZINC00119464	118	-9.98	NO	-
3281	ZINC02259006	2230	-9.98	NO	-
3282	ZINC00818326	974	-9.97	NO	-
3283	ZINC01924437	2002	-9.97	NO	-
3284	ZINC00563169	589	-9.96	NO	-
3285	ZINC03862790	4563	-9.96	NO	-
3286	ZINC01269532	1700	-9.94	NO	-
3287	ZINC02803147	2763	-9.94	NO	-
3288	ZINC03354356	3237	-9.94	NO	-
3289	ZINC04223089	5229	-9.94	NO	-
3290	ZINC03974018	4988	-9.93	NO	-
3291	ZINC00610584	634	-9.92	NO	-
3292	ZINC03215671	3058	-9.89	NO	-
3293	ZINC01163459	1616	-9.88	NO	-
3294	ZINC02544604	2428	-9.88	NO	-
3295	ZINC03857175	4419	-9.88	NO	-
3296	ZINC02450952	2380	-9.87	NO	-
3297	ZINC04241834	5259	-9.87	NO	-
3298	ZINC00066614	65	-9.86	NO	-
3299	ZINC00618981	657	-9.86	NO	-
3300	ZINC03385659	3314	-9.84	NO	-
3301	ZINC03438042	3524	-9.84	NO	-
3302	ZINC03970385	4914	-9.84	NO	-
3303	ZINC00563164	586	-9.83	NO	-
3304	ZINC03855136	4368	-9.83	NO	-
3305	ZINC03858776	4504	-9.83	NO	-
3306	ZINC02760898	2655	-9.82	NO	-
3307	ZINC03867804	4652	-9.81	NO	-
3308	ZINC01984064	2102	-9.79	NO	-
3309	ZINC00789963	891	-9.78	NO	-
3310	ZINC01030340	1332	-9.78	NO	-
3311	ZINC03968889	4867	-9.78	NO	-
3312	ZINC00610265	633	-9.77	NO	-
3313	ZINC03832257	84	-9.74	YES	12
3314	ZINC01148395	1600	-9.73	NO	-
3315	ZINC03857541	4447	-9.73	NO	-
3316	ZINC04475140	5536	-9.72	NO	-
3317	ZINC00191226	198	-9.71	NO	-
3318	ZINC03859271	4537	-9.69	NO	-
3319	ZINC02194750	2168	-9.67	NO	-
3320	ZINC02789692	2696	-9.67	NO	-
3321	ZINC03889476	4755	-9.67	NO	-
3322	ZINC00091254	83	-9.66	NO	-
3323	ZINC01034872	1359	-9.66	NO	-
3324	ZINC01431478	1816	-9.65	NO	-
3325	ZINC03834026	9	-9.61	YES	1
3326	ZINC03873542	4743	-9.61	NO	-
3327	ZINC03970907	4951	-9.6	NO	-
3328	ZINC04511495	5571	-9.6	NO	-
3329	ZINC02626229	2469	-9.58	NO	-
3330	ZINC02845700	2804	-9.58	NO	-
3331	ZINC00899430	1134	-9.57	NO	-
3332	ZINC03970869	4947	-9.57	NO	-
3333	ZINC04465901	5494	-9.57	NO	-
3334	ZINC03855476	4380	-9.56	NO	-
3335	ZINC03834034	10	-9.54	YES	1
3336	ZINC01065374	1438	-9.51	NO	-
3337	ZINC03868085	4713	-9.51	NO	-
3338	ZINC04465750	5493	-9.51	NO	-
3339	ZINC04358633	5390	-9.48	NO	-
3340	ZINC00727189	810	-9.47	NO	-
3341	ZINC03898471	4811	-9.47	NO	-
3342	ZINC01415584	1792	-9.46	NO	-
3343	ZINC02481178	2400	-9.45	NO	-
3344	ZINC04249046	5274	-9.45	NO	-
3345	ZINC03464941	3584	-9.44	NO	-
3346	ZINC00308366	292	-9.43	NO	-
3347	ZINC03579741	3974	-9.43	NO	-
3348	ZINC00632606	688	-9.38	NO	-
3349	ZINC03409766	3421	-9.38	NO	-
3350	ZINC03983389	5052	-9.38	NO	-
3351	ZINC04492427	5558	-9.38	NO	-
3352	ZINC02792018	2701	-9.35	NO	-
3353	ZINC03400187	3374	-9.35	NO	-
3354	ZINC03974012	4987	-9.35	NO	-
3355	ZINC00619017	658	-9.34	NO	-
3356	ZINC00797000	918	-9.34	NO	-
3357	ZINC03867985	4707	-9.34	NO	-
3358	ZINC01889895	1962	-9.32	NO	-
3359	ZINC01054444	1404	-9.31	NO	-
3360	ZINC03975217	4990	-9.31	NO	-
3361	ZINC03517106	3806	-9.3	NO	-
3362	ZINC00839780	1009	-9.29	NO	-
3363	ZINC03530796	3835	-9.28	NO	-
3364	ZINC00806704	935	-9.26	NO	-
3365	ZINC02784675	2686	-9.23	NO	-
3366	ZINC03851338	4146	-9.23	NO	-
3367	ZINC00501896	516	-9.22	NO	-
3368	ZINC03970775	4928	-9.22	NO	-
3369	ZINC03970787	4939	-9.21	NO	-
3370	ZINC03858510	4493	-9.2	NO	-
3371	ZINC03337612	3205	-9.19	NO	-
3372	ZINC02455812	2382	-9.18	NO	-
3373	ZINC00836513	1006	-9.17	NO	-
3374	ZINC01365184	1763	-9.17	NO	-
3375	ZINC01408768	1786	-9.17	NO	-
3376	ZINC01981787	2093	-9.17	NO	-
3377	ZINC03818696	4082	-9.17	NO	-
3378	ZINC01981192	2067	-9.16	NO	-
3379	ZINC02374617	2297	-9.16	NO	-
3380	ZINC04284902	5331	-9.16	NO	-
3381	ZINC01055894	1409	-9.15	NO	-
3382	ZINC00551079	573	-9.14	NO	-
3383	ZINC02738349	2631	-9.12	NO	-
3384	ZINC03030094	2972	-9.11	NO	-
3385	ZINC00810432	953	-9.1	NO	-
3386	ZINC02873803	2856	-9.1	NO	-
3387	ZINC03497634	3714	-9.1	NO	-
3388	ZINC03855166	4376	-9.1	NO	-
3389	ZINC00342903	334	-9.08	NO	-
3390	ZINC00811256	957	-9.08	NO	-
3391	ZINC00849783	1022	-9.08	NO	-
3392	ZINC01421513	1799	-9.08	NO	-
3393	ZINC03854261	4307	-9.07	NO	-
3394	ZINC00675934	752	-9.06	NO	-
3395	ZINC01116441	1534	-9.06	NO	-
3396	ZINC00980645	1270	-9.05	NO	-
3397	ZINC01446017	1839	-9.05	NO	-
3398	ZINC01350943	1739	-9.03	NO	-
3399	ZINC03490710	3678	-9.03	NO	-
3400	ZINC04358795	5391	-9.03	NO	-
3401	ZINC00973325	1258	-8.99	NO	-
3402	ZINC02618127	2445	-8.99	NO	-
3403	ZINC03047592	3002	-8.99	NO	-
3404	ZINC00641446	703	-8.98	NO	-
3405	ZINC00869720	1079	-8.98	NO	-
3406	ZINC01749221	1924	-8.97	NO	-
3407	ZINC02808165	2769	-8.97	NO	-
3408	ZINC03859085	4526	-8.97	NO	-
3409	ZINC02734641	2625	-8.96	NO	-
3410	ZINC00502883	519	-8.95	NO	-
3411	ZINC01185390	1630	-8.93	NO	-
3412	ZINC00643640	707	-8.92	NO	-
3413	ZINC03549110	3861	-8.9	NO	-
3414	ZINC02793422	2705	-8.89	NO	-
3415	ZINC03608806	4014	-8.89	NO	-
3416	ZINC04004664	5115	-8.89	NO	-
3417	ZINC02734956	2626	-8.85	NO	-
3418	ZINC02848711	2811	-8.85	NO	-
3419	ZINC02229265	2214	-8.84	NO	-
3420	ZINC00444261	471	-8.83	NO	-
3421	ZINC00695984	771	-8.83	NO	-
3422	ZINC03855179	4379	-8.81	NO	-
3423	ZINC01061873	1434	-8.79	NO	-
3424	ZINC03383377	3300	-8.75	NO	-
3425	ZINC03504077	3735	-8.75	NO	-
3426	ZINC00791134	896	-8.74	NO	-
3427	ZINC03970781	4933	-8.73	NO	-
3428	ZINC00309378	296	-8.68	NO	-
3429	ZINC02809107	2773	-8.68	NO	-
3430	ZINC02985997	2950	-8.68	NO	-
3431	ZINC04441992	5436	-8.67	NO	-
3432	ZINC03379568	3286	-8.65	NO	-
3433	ZINC03226603	3075	-8.64	NO	-
3434	ZINC03868515	4729	-8.64	NO	-
3435	ZINC00614935	647	-8.63	NO	-
3436	ZINC03867442	4617	-8.63	NO	-
3437	ZINC00706822	779	-8.61	NO	-
3438	ZINC03908056	4822	-8.61	NO	-
3439	ZINC03420791	3458	-8.59	NO	-
3440	ZINC01034353	1350	-8.58	NO	-
3441	ZINC00664058	733	-8.57	NO	-
3442	ZINC00668522	738	-8.57	NO	-
3443	ZINC03975375	4992	-8.57	NO	-
3444	ZINC00609646	630	-8.56	NO	-
3445	ZINC00816710	970	-8.56	NO	-
3446	ZINC01037606	1364	-8.54	NO	-
3447	ZINC01751288	1926	-8.54	NO	-
3448	ZINC03853241	4249	-8.54	NO	-
3449	ZINC01738948	1920	-8.53	NO	-
3450	ZINC00420940	429	-8.52	NO	-
3451	ZINC03377644	3281	-8.51	NO	-
3452	ZINC03832250	87	-8.5	YES	13
3453	ZINC00563590	591	-8.49	NO	-
3454	ZINC01008004	1309	-8.48	NO	-
3455	ZINC03368562	3268	-8.48	NO	-
3456	ZINC00560734	581	-8.47	NO	-
3457	ZINC03291495	3149	-8.47	NO	-
3458	ZINC01013818	1316	-8.44	NO	-
3459	ZINC03408163	3417	-8.44	NO	-
3460	ZINC03867949	4686	-8.44	NO	-
3461	ZINC03889777	4757	-8.43	NO	-
3462	ZINC03149511	3029	-8.35	NO	-
3463	ZINC04053833	5124	-8.35	NO	-
3464	ZINC02805438	2765	-8.33	NO	-
3465	ZINC04485570	5549	-8.33	NO	-
3466	ZINC02783453	2685	-8.32	NO	-
3467	ZINC03963898	4852	-8.32	NO	-
3468	ZINC00254200	258	-8.29	NO	-
3469	ZINC01336952	1725	-8.29	NO	-
3470	ZINC04468235	5512	-8.28	NO	-
3471	ZINC04514292	5573	-8.28	NO	-
3472	ZINC02712936	2583	-8.27	NO	-
3473	ZINC02858620	2822	-8.26	NO	-
3474	ZINC03956282	4836	-8.26	NO	-
3475	ZINC01160232	1612	-8.24	NO	-
3476	ZINC02241915	2223	-8.24	NO	-
3477	ZINC01223372	1672	-8.23	NO	-
3478	ZINC02660070	2539	-8.23	NO	-
3479	ZINC03466203	3588	-8.23	NO	-
3480	ZINC03863737	4570	-8.23	NO	-
3481	ZINC01116439	1533	-8.22	NO	-
3482	ZINC01981793	2095	-8.22	NO	-
3483	ZINC02192284	2160	-8.22	NO	-
3484	ZINC03866846	4583	-8.21	NO	-
3485	ZINC03549396	3864	-8.18	NO	-
3486	ZINC03868552	4730	-8.18	NO	-
3487	ZINC03504380	3737	-8.17	NO	-
3488	ZINC00060558	54	-8.16	NO	-
3489	ZINC00971036	1256	-8.16	NO	-
3490	ZINC03351437	3233	-8.14	NO	-
3491	ZINC03832265	113	-8.14	YES	18
3492	ZINC04622698	5591	-8.14	NO	-
3493	ZINC00620679	660	-8.13	NO	-
3494	ZINC00959342	1248	-8.13	NO	-
3495	ZINC03576711	3965	-8.13	NO	-
3496	ZINC01402161	1784	-8.11	NO	-
3497	ZINC03336860	3204	-8.11	NO	-
3498	ZINC00188530	193	-8.09	NO	-
3499	ZINC03977672	5018	-8.04	NO	-
3500	ZINC03549107	3860	-8.03	NO	-
3501	ZINC04465362	5484	-8.03	NO	-
3502	ZINC03892655	4788	-7.99	NO	-
3503	ZINC01104428	1509	-7.98	NO	-
3504	ZINC03832262	23	-7.98	YES	3
3505	ZINC03848081	4089	-7.97	NO	-
3506	ZINC04487103	5552	-7.97	NO	-
3507	ZINC00077145	73	-7.95	NO	-
3508	ZINC01000859	1293	-7.94	NO	-
3509	ZINC02908017	2884	-7.92	NO	-
3510	ZINC03987630	5068	-7.91	NO	-
3511	ZINC00795609	917	-7.9	NO	-
3512	ZINC03424518	3479	-7.9	NO	-
3513	ZINC00698728	772	-7.89	NO	-
3514	ZINC03854801	4342	-7.89	NO	-
3515	ZINC00503066	522	-7.88	NO	-
3516	ZINC01922267	1985	-7.87	NO	-
3517	ZINC03567309	3937	-7.85	NO	-
3518	ZINC03970774	4927	-7.85	NO	-
3519	ZINC01400329	1782	-7.83	NO	-
3520	ZINC04001321	5111	-7.82	NO	-
3521	ZINC00316369	307	-7.8	NO	-
3522	ZINC02718989	2600	-7.8	NO	-
3523	ZINC03857322	4428	-7.8	NO	-
3524	ZINC04249049	5275	-7.77	NO	-
3525	ZINC00350944	337	-7.74	NO	-
3526	ZINC03613853	4024	-7.74	NO	-
3527	ZINC00416787	416	-7.72	NO	-
3528	ZINC03970482	4923	-7.71	NO	-
3529	ZINC02639718	2504	-7.7	NO	-
3530	ZINC00712610	780	-7.69	NO	-
3531	ZINC03192063	3041	-7.69	NO	-
3532	ZINC00806715	939	-7.68	NO	-
3533	ZINC03355606	3240	-7.68	NO	-
3534	ZINC04435500	5432	-7.68	NO	-
3535	ZINC02794659	2710	-7.66	NO	-
3536	ZINC00453912	480	-7.65	NO	-
3537	ZINC01040130	1369	-7.65	NO	-
3538	ZINC01383762	1771	-7.65	NO	-
3539	ZINC02777689	2677	-7.65	NO	-
3540	ZINC02796315	2721	-7.65	NO	-
3541	ZINC03863730	4568	-7.62	NO	-
3542	ZINC01223374	1673	-7.58	NO	-
3543	ZINC00415382	412	-7.57	NO	-
3544	ZINC03851197	4139	-7.56	NO	-
3545	ZINC03858627	4499	-7.56	NO	-
3546	ZINC00745678	817	-7.55	NO	-
3547	ZINC02408212	2324	-7.55	NO	-
3548	ZINC01012180	1313	-7.53	NO	-
3549	ZINC03971562	4965	-7.53	NO	-
3550	ZINC01891371	1966	-7.52	NO	-
3551	ZINC02738624	2633	-7.49	NO	-
3552	ZINC00309498	297	-7.47	NO	-
3553	ZINC01972921	2050	-7.47	NO	-
3554	ZINC00268443	273	-7.46	NO	-
3555	ZINC02888418	2879	-7.46	NO	-
3556	ZINC03439714	3529	-7.46	NO	-
3557	ZINC00563168	588	-7.45	NO	-
3558	ZINC03422556	3475	-7.45	NO	-
3559	ZINC03856230	4393	-7.44	NO	-
3560	ZINC03173972	3033	-7.41	NO	-
3561	ZINC01007995	1307	-7.39	NO	-
3562	ZINC01104473	1513	-7.39	NO	-
3563	ZINC03970779	4932	-7.39	NO	-
3564	ZINC00456917	488	-7.37	NO	-
3565	ZINC03601333	4006	-7.37	NO	-
3566	ZINC01738903	1919	-7.36	NO	-
3567	ZINC04166846	5200	-7.36	NO	-
3568	ZINC01033208	1344	-7.35	NO	-
3569	ZINC01492685	1867	-7.33	NO	-
3570	ZINC03424521	3480	-7.31	NO	-
3571	ZINC01148697	1602	-7.3	NO	-
3572	ZINC00871052	1085	-7.28	NO	-
3573	ZINC01981188	2063	-7.27	NO	-
3574	ZINC00945586	1225	-7.26	NO	-
3575	ZINC03867831	4660	-7.19	NO	-
3576	ZINC00008075	7	-7.18	YES	1
3577	ZINC00943941	1221	-7.18	NO	-
3578	ZINC03530795	3834	-7.17	NO	-
3579	ZINC04392460	5411	-7.17	NO	-
3580	ZINC00951489	1231	-7.16	NO	-
3581	ZINC02351896	2279	-7.14	NO	-
3582	ZINC03852520	4186	-7.14	NO	-
3583	ZINC01095089	1496	-7.12	NO	-
3584	ZINC03627598	4033	-7.11	NO	-
3585	ZINC01000674	1292	-7.1	NO	-
3586	ZINC03972267	4979	-7.1	NO	-
3587	ZINC04248495	5262	-7.1	NO	-
3588	ZINC00826948	995	-7.09	NO	-
3589	ZINC00717863	799	-7.08	NO	-
3590	ZINC01104457	1511	-7.07	NO	-
3591	ZINC03982944	5033	-7.04	NO	-
3592	ZINC03834050	66	-7.03	YES	8
3593	ZINC00686664	765	-7.01	NO	-
3594	ZINC00774905	840	-6.98	NO	-
3595	ZINC02500140	2411	-6.98	NO	-
3596	ZINC00413590	405	-6.97	NO	-
3597	ZINC00264120	268	-6.96	NO	-
3598	ZINC02197707	2171	-6.95	NO	-
3599	ZINC00829996	997	-6.94	NO	-
3600	ZINC02872636	2851	-6.94	NO	-
3601	ZINC03234398	3090	-6.93	NO	-
3602	ZINC01027108	1330	-6.91	NO	-
3603	ZINC00455769	483	-6.9	NO	-
3604	ZINC00789489	889	-6.9	NO	-
3605	ZINC00806729	942	-6.89	NO	-
3606	ZINC03987629	5067	-6.88	NO	-
3607	ZINC04632533	119	-6.86	YES	20
3608	ZINC00725272	807	-6.84	NO	-
3609	ZINC01040197	1374	-6.84	NO	-
3610	ZINC02631801	2487	-6.84	NO	-
3611	ZINC03633117	4034	-6.84	NO	-
3612	ZINC02649318	2519	-6.83	NO	-
3613	ZINC00672929	744	-6.82	NO	-
3614	ZINC03240238	3098	-6.82	NO	-
3615	ZINC01069602	1447	-6.77	NO	-
3616	ZINC04597916	5588	-6.77	NO	-
3617	ZINC02699467	2568	-6.76	NO	-
3618	ZINC03892688	4797	-6.75	NO	-
3619	ZINC03969286	4875	-6.75	NO	-
3620	ZINC03859111	4527	-6.72	NO	-
3621	ZINC00360417	349	-6.71	NO	-
3622	ZINC02765842	2667	-6.71	NO	-
3623	ZINC03849517	4098	-6.71	NO	-
3624	ZINC03399886	3368	-6.7	NO	-
3625	ZINC00424552	445	-6.69	NO	-
3626	ZINC03815545	101	-6.68	YES	13
3627	ZINC03350628	3229	-6.67	NO	-
3628	ZINC03983715	5056	-6.67	NO	-
3629	ZINC00870527	1081	-6.66	NO	-
3630	ZINC04464295	5458	-6.66	NO	-
3631	ZINC03340353	3214	-6.64	NO	-
3632	ZINC00794322	914	-6.62	NO	-
3633	ZINC01239565	1688	-6.62	NO	-
3634	ZINC03857578	4448	-6.62	NO	-
3635	ZINC03976270	5004	-6.62	NO	-
3636	ZINC03537183	3848	-6.61	NO	-
3637	ZINC02631800	2486	-6.59	NO	-
3638	ZINC03579636	3969	-6.59	NO	-
3639	ZINC03579743	3975	-6.59	NO	-
3640	ZINC03852911	4215	-6.59	NO	-
3641	ZINC02768229	2672	-6.58	NO	-
3642	ZINC01424298	1802	-6.56	NO	-
3643	ZINC02523463	2419	-6.56	NO	-
3644	ZINC01034674	1353	-6.55	NO	-
3645	ZINC02793421	2704	-6.52	NO	-
3646	ZINC03429371	3491	-6.52	NO	-
3647	ZINC03924745	4831	-6.51	NO	-
3648	ZINC00955259	1243	-6.5	NO	-
3649	ZINC00470672	500	-6.49	NO	-
3650	ZINC00738237	816	-6.49	NO	-
3651	ZINC02005456	2110	-6.49	NO	-
3652	ZINC03532365	3840	-6.49	NO	-
3653	ZINC00051706	46	-6.48	NO	-
3654	ZINC02401929	2316	-6.48	NO	-
3655	ZINC00881274	1106	-6.47	NO	-
3656	ZINC03270142	3133	-6.47	NO	-
3657	ZINC00644148	710	-6.46	NO	-
3658	ZINC03366717	3262	-6.46	NO	-
3659	ZINC00390761	380	-6.43	NO	-
3660	ZINC03857538	4445	-6.42	NO	-
3661	ZINC01188846	1637	-6.38	NO	-
3662	ZINC00530334	559	-6.36	NO	-
3663	ZINC02627978	2477	-6.32	NO	-
3664	ZINC03983168	5040	-6.32	NO	-
3665	ZINC00779357	865	-6.31	NO	-
3666	ZINC02752189	2641	-6.29	NO	-
3667	ZINC00905546	1148	-6.28	NO	-
3668	ZINC02998065	2956	-6.24	NO	-
3669	ZINC03853426	4258	-6.23	NO	-
3670	ZINC02767656	2671	-6.21	NO	-
3671	ZINC03504384	3739	-6.21	NO	-
3672	ZINC03987432	5065	-6.21	NO	-
3673	ZINC01981792	2094	-6.19	NO	-
3674	ZINC03216976	3062	-6.17	NO	-
3675	ZINC03988832	5073	-6.17	NO	-
3676	ZINC01392260	1778	-6.16	NO	-
3677	ZINC01651045	1909	-6.16	NO	-
3678	ZINC00406384	384	-6.14	NO	-
3679	ZINC00250107	249	-6.09	NO	-
3680	ZINC00792307	902	-6.09	NO	-
3681	ZINC03424802	3485	-6.09	NO	-
3682	ZINC03987401	5064	-6.09	NO	-
3683	ZINC04087530	5146	-6.07	NO	-
3684	ZINC01188443	1634	-6.05	NO	-
3685	ZINC02788841	2693	-6.05	NO	-
3686	ZINC02442522	2367	-6.04	NO	-
3687	ZINC00063564	62	-6.01	NO	-
3688	ZINC03821073	4087	-6.0	NO	-
3689	ZINC04037474	5122	-5.97	NO	-
3690	ZINC04458236	5445	-5.97	NO	-
3691	ZINC03576709	3964	-5.96	NO	-
3692	ZINC03832238	89	-5.96	YES	13
3693	ZINC00563060	585	-5.93	NO	-
3694	ZINC02664673	2552	-5.92	NO	-
3695	ZINC03561952	3921	-5.9	NO	-
3696	ZINC00382582	371	-5.89	NO	-
3697	ZINC02970281	2935	-5.88	NO	-
3698	ZINC01068752	1445	-5.87	NO	-
3699	ZINC03892884	4804	-5.86	NO	-
3700	ZINC04188163	5214	-5.86	NO	-
3701	ZINC00907535	1151	-5.85	NO	-
3702	ZINC03222634	3068	-5.83	NO	-
3703	ZINC00881640	1110	-5.82	NO	-
3704	ZINC00525330	545	-5.81	NO	-
3705	ZINC03853621	4273	-5.8	NO	-
3706	ZINC01980263	2058	-5.79	NO	-
3707	ZINC04470313	5527	-5.77	NO	-
3708	ZINC00975418	1261	-5.76	NO	-
3709	ZINC00416135	414	-5.73	NO	-
3710	ZINC02803127	2762	-5.73	NO	-
3711	ZINC01274326	1704	-5.7	NO	-
3712	ZINC01491987	1864	-5.69	NO	-
3713	ZINC03982848	5031	-5.68	NO	-
3714	ZINC04266403	5302	-5.68	NO	-
3715	ZINC03832243	86	-5.65	YES	13
3716	ZINC03561717	3919	-5.64	NO	-
3717	ZINC03867164	4596	-5.63	NO	-
3718	ZINC01436953	1822	-5.62	NO	-
3719	ZINC02820394	2789	-5.62	NO	-
3720	ZINC01401373	1783	-5.61	NO	-
3721	ZINC03292553	3150	-5.61	NO	-
3722	ZINC03395114	3348	-5.57	NO	-
3723	ZINC01015424	1319	-5.56	NO	-
3724	ZINC02998367	2957	-5.55	NO	-
3725	ZINC03970452	4921	-5.55	NO	-
3726	ZINC00779363	868	-5.54	NO	-
3727	ZINC04149676	5191	-5.54	NO	-
3728	ZINC01102384	1503	-5.53	NO	-
3729	ZINC02753898	2645	-5.53	NO	-
3730	ZINC03466028	3587	-5.53	NO	-
3731	ZINC03858988	4519	-5.51	NO	-
3732	ZINC03867628	4639	-5.51	NO	-
3733	ZINC03397501	3363	-5.5	NO	-
3734	ZINC03955812	4834	-5.5	NO	-
3735	ZINC03975219	4991	-5.5	NO	-
3736	ZINC01158071	1608	-5.49	NO	-
3737	ZINC00545022	570	-5.48	NO	-
3738	ZINC03866763	4580	-5.48	NO	-
3739	ZINC03339595	3209	-5.47	NO	-
3740	ZINC03852789	4208	-5.47	NO	-
3741	ZINC02623598	2458	-5.45	NO	-
3742	ZINC03537184	3849	-5.45	NO	-
3743	ZINC03088736	3016	-5.42	NO	-
3744	ZINC03401446	3397	-5.42	NO	-
3745	ZINC04358945	5392	-5.4	NO	-
3746	ZINC02719004	2607	-5.37	NO	-
3747	ZINC03088751	3017	-5.37	NO	-
3748	ZINC00810036	950	-5.35	NO	-
3749	ZINC02971110	2940	-5.35	NO	-
3750	ZINC02738631	2634	-5.33	NO	-
3751	ZINC04325410	5350	-5.32	NO	-
3752	ZINC01075095	1457	-5.3	NO	-
3753	ZINC01332516	1716	-5.28	NO	-
3754	ZINC03331480	3194	-5.27	NO	-
3755	ZINC03969510	4897	-5.27	NO	-
3756	ZINC03504382	3738	-5.23	NO	-
3757	ZINC03853882	4288	-5.22	NO	-
3758	ZINC02791882	2700	-5.2	NO	-
3759	ZINC03359422	3250	-5.17	NO	-
3760	ZINC00624003	665	-5.16	NO	-
3761	ZINC03339573	3207	-5.14	NO	-
3762	ZINC03559235	3906	-5.13	NO	-
3763	ZINC03765561	4067	-5.13	NO	-
3764	ZINC03971555	4964	-5.13	NO	-
3765	ZINC00321771	316	-5.09	NO	-
3766	ZINC03549427	3866	-5.07	NO	-
3767	ZINC03855148	4372	-5.02	NO	-
3768	ZINC03969512	4899	-5.02	NO	-
3769	ZINC03969733	4903	-5.0	NO	-
3770	ZINC02213974	2198	-4.99	NO	-
3771	ZINC02883521	2870	-4.98	NO	-
3772	ZINC03610135	4016	-4.98	NO	-
3773	ZINC00955245	1242	-4.97	NO	-
3774	ZINC01346751	1735	-4.97	NO	-
3775	ZINC01056988	1411	-4.96	NO	-
3776	ZINC03867430	4614	-4.96	NO	-
3777	ZINC01000653	1290	-4.95	NO	-
3778	ZINC02664821	2554	-4.95	NO	-
3779	ZINC03148705	3028	-4.95	NO	-
3780	ZINC03982832	5029	-4.95	NO	-
3781	ZINC00035356	24	-4.94	NO	-
3782	ZINC04191196	5216	-4.94	NO	-
3783	ZINC03658322	4051	-4.93	NO	-
3784	ZINC01468185	1853	-4.88	NO	-
3785	ZINC03970777	4930	-4.86	NO	-
3786	ZINC00854694	1034	-4.82	NO	-
3787	ZINC03490742	3680	-4.8	NO	-
3788	ZINC00667315	736	-4.77	NO	-
3789	ZINC03969511	4898	-4.76	NO	-
3790	ZINC03976266	5003	-4.76	NO	-
3791	ZINC03549425	3865	-4.71	NO	-
3792	ZINC03867765	4650	-4.71	NO	-
3793	ZINC04400437	5413	-4.71	NO	-
3794	ZINC03490743	3681	-4.7	NO	-
3795	ZINC03857133	4414	-4.67	NO	-
3796	ZINC00609142	628	-4.64	NO	-
3797	ZINC04467626	5500	-4.64	NO	-
3798	ZINC02084544	2130	-4.63	NO	-
3799	ZINC03320961	3181	-4.63	NO	-
3800	ZINC03339599	3210	-4.62	NO	-
3801	ZINC03765562	4068	-4.61	NO	-
3802	ZINC04487254	5553	-4.59	NO	-
3803	ZINC00502890	520	-4.58	NO	-
3804	ZINC01079991	1472	-4.58	NO	-
3805	ZINC04065814	5136	-4.57	NO	-
3806	ZINC02970296	2937	-4.56	NO	-
3807	ZINC03615769	4026	-4.56	NO	-
3808	ZINC00097256	88	-4.54	NO	-
3809	ZINC02348328	2272	-4.52	NO	-
3810	ZINC00341054	330	-4.48	NO	-
3811	ZINC01698188	1914	-4.48	NO	-
3812	ZINC03343677	3217	-4.45	NO	-
3813	ZINC02761511	2658	-4.44	NO	-
3814	ZINC03362212	3254	-4.44	NO	-
3815	ZINC01210699	1658	-4.43	NO	-
3816	ZINC03566533	3935	-4.43	NO	-
3817	ZINC03970790	4942	-4.43	NO	-
3818	ZINC00410277	386	-4.42	NO	-
3819	ZINC00942344	1218	-4.39	NO	-
3820	ZINC02660594	2540	-4.39	NO	-
3821	ZINC02712167	2576	-4.36	NO	-
3822	ZINC02828845	2792	-4.35	NO	-
3823	ZINC02796396	2728	-4.34	NO	-
3824	ZINC01156932	1607	-4.32	NO	-
3825	ZINC02718995	2603	-4.32	NO	-
3826	ZINC00580967	610	-4.27	NO	-
3827	ZINC03292663	3151	-4.25	NO	-
3828	ZINC03834032	74	-4.22	YES	9
3829	ZINC02853356	2813	-4.19	NO	-
3830	ZINC03100236	3019	-4.17	NO	-
3831	ZINC02320853	2256	-4.13	NO	-
3832	ZINC03981741	5028	-4.12	NO	-
3833	ZINC04233696	5250	-4.1	NO	-
3834	ZINC01102385	1504	-4.09	NO	-
3835	ZINC03834020	107	-4.09	YES	17
3836	ZINC03138870	3027	-4.05	NO	-
3837	ZINC03490712	3679	-4.02	NO	-
3838	ZINC04594426	5580	-4.02	NO	-
3839	ZINC01201964	1647	-3.99	NO	-
3840	ZINC03045303	2998	-3.99	NO	-
3841	ZINC03899235	4813	-3.98	NO	-
3842	ZINC00472393	502	-3.97	NO	-
3843	ZINC03854533	4316	-3.97	NO	-
3844	ZINC03969505	4895	-3.96	NO	-
3845	ZINC04352456	5373	-3.96	NO	-
3846	ZINC00881669	1111	-3.94	NO	-
3847	ZINC03958068	4841	-3.92	NO	-
3848	ZINC04308448	5342	-3.91	NO	-
3849	ZINC00804231	933	-3.87	NO	-
3850	ZINC02193868	2163	-3.85	NO	-
3851	ZINC02793851	2708	-3.83	NO	-
3852	ZINC03505566	3740	-3.8	NO	-
3853	ZINC00806708	937	-3.73	NO	-
3854	ZINC00643261	706	-3.68	NO	-
3855	ZINC01033207	1343	-3.68	NO	-
3856	ZINC01911923	1977	-3.68	NO	-
3857	ZINC00992648	1280	-3.64	NO	-
3858	ZINC01981187	2062	-3.57	NO	-
3859	ZINC03896333	4809	-3.56	NO	-
3860	ZINC03983061	5035	-3.52	NO	-
3861	ZINC04209657	5222	-3.5	NO	-
3862	ZINC00470671	499	-3.49	NO	-
3863	ZINC00670994	743	-3.46	NO	-
3864	ZINC03976397	5008	-3.46	NO	-
3865	ZINC04116133	5172	-3.45	NO	-
3866	ZINC03971926	4974	-3.44	NO	-
3867	ZINC03859451	4544	-3.42	NO	-
3868	ZINC03566552	3936	-3.41	NO	-
3869	ZINC03868216	4717	-3.38	NO	-
3870	ZINC03855089	4363	-3.37	NO	-
3871	ZINC02796362	2724	-3.36	NO	-
3872	ZINC03817701	4079	-3.32	NO	-
3873	ZINC00321802	318	-3.3	NO	-
3874	ZINC02654465	2531	-3.27	NO	-
3875	ZINC01156622	1606	-3.25	NO	-
3876	ZINC03549078	3859	-3.25	NO	-
3877	ZINC02989474	2952	-3.22	NO	-
3878	ZINC03832231	88	-3.21	YES	13
3879	ZINC03832260	105	-3.21	YES	16
3880	ZINC00849285	1018	-3.19	NO	-
3881	ZINC02970282	2936	-3.19	NO	-
3882	ZINC03969289	4876	-3.18	NO	-
3883	ZINC03422905	3476	-3.17	NO	-
3884	ZINC03970793	4945	-3.13	NO	-
3885	ZINC00540199	565	-3.06	NO	-
3886	ZINC00048133	41	-3.05	NO	-
3887	ZINC03854899	4352	-3.05	NO	-
3888	ZINC00773427	828	-3.01	NO	-
3889	ZINC03397048	3355	-3.01	NO	-
3890	ZINC03852516	4184	-2.93	NO	-
3891	ZINC02845861	2806	-2.91	NO	-
3892	ZINC03567512	3946	-2.9	NO	-
3893	ZINC00917589	1177	-2.89	NO	-
3894	ZINC03853083	4235	-2.88	NO	-
3895	ZINC04091631	5149	-2.87	NO	-
3896	ZINC00806705	936	-2.86	NO	-
3897	ZINC00624783	666	-2.81	NO	-
3898	ZINC03868244	4718	-2.79	NO	-
3899	ZINC00973419	1259	-2.78	NO	-
3900	ZINC03396925	3354	-2.72	NO	-
3901	ZINC03854510	4315	-2.72	NO	-
3902	ZINC01962514	2045	-2.69	NO	-
3903	ZINC00105810	96	-2.67	NO	-
3904	ZINC00300212	284	-2.67	NO	-
3905	ZINC03483224	3660	-2.65	NO	-
3906	ZINC01067713	1442	-2.64	NO	-
3907	ZINC04054148	5126	-2.64	NO	-
3908	ZINC01331282	1714	-2.63	NO	-
3909	ZINC02391055	2307	-2.6	NO	-
3910	ZINC00600761	112	-2.59	YES	18
3911	ZINC00027286	20	-2.58	NO	-
3912	ZINC03569835	3956	-2.55	NO	-
3913	ZINC01483262	1858	-2.54	NO	-
3914	ZINC03335490	3202	-2.54	NO	-
3915	ZINC03970786	4938	-2.54	NO	-
3916	ZINC03366714	3261	-2.51	NO	-
3917	ZINC01938440	2019	-2.47	NO	-
3918	ZINC02796445	2730	-2.44	NO	-
3919	ZINC03340133	3211	-2.39	NO	-
3920	ZINC04464240	5457	-2.37	NO	-
3921	ZINC03227662	3077	-2.33	NO	-
3922	ZINC01110393	1519	-2.31	NO	-
3923	ZINC00223694	222	-2.3	NO	-
3924	ZINC00970538	1255	-2.28	NO	-
3925	ZINC03379471	3284	-2.22	NO	-
3926	ZINC03970484	4924	-2.22	NO	-
3927	ZINC03969504	4894	-2.2	NO	-
3928	ZINC03266347	3129	-2.19	NO	-
3929	ZINC03856234	4395	-2.17	NO	-
3930	ZINC03972146	4975	-2.17	NO	-
3931	ZINC04223295	5230	-2.17	NO	-
3932	ZINC01135282	1581	-2.13	NO	-
3933	ZINC02792234	2703	-2.12	NO	-
3934	ZINC03983193	5041	-2.06	NO	-
3935	ZINC00810441	956	-2.03	NO	-
3936	ZINC03395111	3347	-2.02	NO	-
3937	ZINC00021529	15	-2.01	NO	-
3938	ZINC00632567	687	-2.01	NO	-
3939	ZINC02497778	2406	-2.01	NO	-
3940	ZINC02193007	2162	-1.99	NO	-
3941	ZINC01350947	1740	-1.98	NO	-
3942	ZINC00505846	526	-1.97	NO	-
3943	ZINC03834038	72	-1.97	YES	9
3944	ZINC02796386	2727	-1.96	NO	-
3945	ZINC03867476	4619	-1.92	NO	-
3946	ZINC04394745	5412	-1.87	NO	-
3947	ZINC00908186	1157	-1.82	NO	-
3948	ZINC03853543	4265	-1.81	NO	-
3949	ZINC04514327	5574	-1.81	NO	-
3950	ZINC02143931	2148	-1.79	NO	-
3951	ZINC03225603	3074	-1.79	NO	-
3952	ZINC00456201	485	-1.75	NO	-
3953	ZINC01513325	1889	-1.75	NO	-
3954	ZINC03654725	4050	-1.74	NO	-
3955	ZINC02880081	2867	-1.69	NO	-
3956	ZINC03553629	3881	-1.69	NO	-
3957	ZINC00310879	301	-1.68	NO	-
3958	ZINC03909740	4828	-1.68	NO	-
3959	ZINC01201960	1645	-1.62	NO	-
3960	ZINC02855998	2818	-1.59	NO	-
3961	ZINC03815509	102	-1.59	YES	13
3962	ZINC03970791	4943	-1.58	NO	-
3963	ZINC04414385	5421	-1.58	NO	-
3964	ZINC02442524	2368	-1.57	NO	-
3965	ZINC00208870	214	-1.55	NO	-
3966	ZINC03853137	4240	-1.55	NO	-
3967	ZINC03264059	3126	-1.54	NO	-
3968	ZINC01415586	1793	-1.53	NO	-
3969	ZINC00917002	1166	-1.52	NO	-
3970	ZINC04191400	5217	-1.49	NO	-
3971	ZINC01336944	1723	-1.48	NO	-
3972	ZINC02802926	2761	-1.47	NO	-
3973	ZINC01120906	1542	-1.45	NO	-
3974	ZINC01095414	1497	-1.44	NO	-
3975	ZINC00309065	294	-1.42	NO	-
3976	ZINC03970782	4934	-1.41	NO	-
3977	ZINC00856428	1040	-1.36	NO	-
3978	ZINC03213803	3054	-1.34	NO	-
3979	ZINC04469703	5522	-1.34	NO	-
3980	ZINC02023357	2112	-1.33	NO	-
3981	ZINC02292302	2245	-1.32	NO	-
3982	ZINC03867950	4688	-1.3	NO	-
3983	ZINC02416023	2333	-1.28	NO	-
3984	ZINC03395163	3350	-1.28	NO	-
3985	ZINC03815789	42	-1.28	YES	4
3986	ZINC03409805	3423	-1.26	NO	-
3987	ZINC00779483	874	-1.19	NO	-
3988	ZINC03040915	2991	-1.09	NO	-
3989	ZINC02796383	2725	-1.08	NO	-
3990	ZINC01816678	1947	-1.05	NO	-
3991	ZINC03972290	4983	-0.99	NO	-
3992	ZINC01053930	1400	-0.96	NO	-
3993	ZINC00810347	951	-0.94	NO	-
3994	ZINC03866845	4582	-0.9	NO	-
3995	ZINC04412149	5418	-0.9	NO	-
3996	ZINC01103063	1507	-0.89	NO	-
3997	ZINC03400743	3386	-0.82	NO	-
3998	ZINC00644146	709	-0.81	NO	-
3999	ZINC04354304	5374	-0.8	NO	-
4000	ZINC02561483	2432	-0.78	NO	-
4001	ZINC00939895	1206	-0.77	NO	-
4002	ZINC03858898	4517	-0.72	NO	-
4003	ZINC02948916	2921	-0.71	NO	-
4004	ZINC01938441	2020	-0.7	NO	-
4005	ZINC01162682	1613	-0.65	NO	-
4006	ZINC03030401	2973	-0.61	NO	-
4007	ZINC03851638	4167	-0.6	NO	-
4008	ZINC00719993	801	-0.59	NO	-
4009	ZINC01324421	1712	-0.56	NO	-
4010	ZINC01034865	1354	-0.54	NO	-
4011	ZINC01158386	1609	-0.51	NO	-
4012	ZINC03866761	4579	-0.49	NO	-
4013	ZINC01441764	1834	-0.47	NO	-
4014	ZINC04249033	5273	-0.44	NO	-
4015	ZINC02848305	2809	-0.42	NO	-
4016	ZINC03852782	4207	-0.39	NO	-
4017	ZINC01096068	1498	-0.37	NO	-
4018	ZINC03344901	3219	-0.36	NO	-
4019	ZINC00773428	829	-0.35	NO	-
4020	ZINC01012018	1312	-0.28	NO	-
4021	ZINC01445403	1838	-0.27	NO	-
4022	ZINC03968641	4865	-0.27	NO	-
4023	ZINC04144484	5189	-0.22	NO	-
4024	ZINC00784007	883	-0.19	NO	-
4025	ZINC01383886	1772	-0.19	NO	-
4026	ZINC02342409	2269	-0.13	NO	-
4027	ZINC02449111	2377	-0.1	NO	-
4028	ZINC00249518	245	-0.09	NO	-
4029	ZINC00903569	1140	-0.09	NO	-
4030	ZINC03610137	4017	-0.09	NO	-
4031	ZINC01060370	1427	-0.06	NO	-
4032	ZINC00812730	961	-0.05	NO	-
4033	ZINC01440877	1825	-0.05	NO	-
4034	ZINC03889875	4760	0.02	NO	-
4035	ZINC01079997	1474	0.03	NO	-
4036	ZINC04464876	5466	0.05	NO	-
4037	ZINC00540747	567	0.07	NO	-
4038	ZINC02718984	2599	0.08	NO	-
4039	ZINC03832244	117	0.24	YES	18
4040	ZINC03983300	5047	0.25	NO	-
4041	ZINC03956638	4837	0.26	NO	-
4042	ZINC00942214	1216	0.27	NO	-
4043	ZINC03866685	4577	0.3	NO	-
4044	ZINC02730814	2623	0.35	NO	-
4045	ZINC03832221	116	0.42	YES	18
4046	ZINC00060560	55	0.43	NO	-
4047	ZINC01133921	1577	0.45	NO	-
4048	ZINC01224249	1674	0.48	NO	-
4049	ZINC03834041	106	0.5	YES	17
4050	ZINC02796398	2729	0.58	NO	-
4051	ZINC00318233	309	0.64	NO	-
4052	ZINC03849079	4093	0.64	NO	-
4053	ZINC02336288	2264	0.67	NO	-
4054	ZINC02796471	2732	0.67	NO	-
4055	ZINC04359395	5393	0.67	NO	-
4056	ZINC02820395	2790	0.72	NO	-
4057	ZINC00773781	833	0.74	NO	-
4058	ZINC03549215	3863	0.74	NO	-
4059	ZINC00675312	746	0.8	NO	-
4060	ZINC00907556	1152	0.86	NO	-
4061	ZINC00577256	605	0.87	NO	-
4062	ZINC04275801	5321	0.9	NO	-
4063	ZINC02448915	2376	0.91	NO	-
4064	ZINC02667884	2560	1.0	NO	-
4065	ZINC02170073	2152	1.01	NO	-
4066	ZINC02793859	2709	1.05	NO	-
4067	ZINC04338408	5358	1.09	NO	-
4068	ZINC00682812	760	1.1	NO	-
4069	ZINC02969401	2934	1.1	NO	-
4070	ZINC03853604	4268	1.12	NO	-
4071	ZINC03566428	3933	1.13	NO	-
4072	ZINC03593469	3994	1.13	NO	-
4073	ZINC03867380	4608	1.13	NO	-
4074	ZINC03069479	3011	1.15	NO	-
4075	ZINC03594183	3998	1.15	NO	-
4076	ZINC00611564	635	1.18	NO	-
4077	ZINC03497792	3723	1.31	NO	-
4078	ZINC01338111	1729	1.32	NO	-
4079	ZINC00807033	943	1.36	NO	-
4080	ZINC02223888	2209	1.37	NO	-
4081	ZINC00641539	705	1.39	NO	-
4082	ZINC00779309	858	1.41	NO	-
4083	ZINC03222633	3067	1.41	NO	-
4084	ZINC00584505	615	1.42	NO	-
4085	ZINC03832233	114	1.43	YES	18
4086	ZINC00891059	1129	1.44	NO	-
4087	ZINC01422245	1801	1.47	NO	-
4088	ZINC03466207	3589	1.49	NO	-
4089	ZINC03079495	3014	1.5	NO	-
4090	ZINC03854243	4303	1.51	NO	-
4091	ZINC03889797	4759	1.57	NO	-
4092	ZINC04443316	5442	1.59	NO	-
4093	ZINC00211916	216	1.63	NO	-
4094	ZINC00810439	955	1.63	NO	-
4095	ZINC03574868	3962	1.64	NO	-
4096	ZINC02720829	2608	1.67	NO	-
4097	ZINC01637446	1905	1.74	NO	-
4098	ZINC02712888	2582	1.77	NO	-
4099	ZINC00374917	364	1.82	NO	-
4100	ZINC01232449	1686	1.95	NO	-
4101	ZINC01346122	1733	2.03	NO	-
4102	ZINC04233431	5247	2.05	NO	-
4103	ZINC01054439	1403	2.07	NO	-
4104	ZINC01336950	1724	2.16	NO	-
4105	ZINC00792316	905	2.24	NO	-
4106	ZINC03970788	4940	2.28	NO	-
4107	ZINC03969293	4878	2.3	NO	-
4108	ZINC03983302	5048	2.34	NO	-
4109	ZINC02471399	2390	2.45	NO	-
4110	ZINC03970792	4944	2.5	NO	-
4111	ZINC03975386	4994	2.55	NO	-
4112	ZINC02901732	2882	2.62	NO	-
4113	ZINC00408318	385	2.63	NO	-
4114	ZINC03222903	3069	2.66	NO	-
4115	ZINC02861975	2830	2.69	NO	-
4116	ZINC00503135	525	2.7	NO	-
4117	ZINC01079999	1476	2.72	NO	-
4118	ZINC00503134	524	2.82	NO	-
4119	ZINC04271328	5310	2.86	NO	-
4120	ZINC02126841	2144	2.97	NO	-
4121	ZINC01184151	1629	3.04	NO	-
4122	ZINC00790309	893	3.1	NO	-
4123	ZINC02500119	2408	3.21	NO	-
4124	ZINC01111260	1520	3.22	NO	-
4125	ZINC01472310	1856	3.25	NO	-
4126	ZINC04001320	5110	3.26	NO	-
4127	ZINC03591878	3983	3.3	NO	-
4128	ZINC03968415	4860	3.32	NO	-
4129	ZINC00304184	288	3.39	NO	-
4130	ZINC02629011	2482	3.42	NO	-
4131	ZINC03834044	8	3.43	YES	1
4132	ZINC00987284	1277	3.52	NO	-
4133	ZINC03972742	4985	3.53	NO	-
4134	ZINC00826827	994	3.56	NO	-
4135	ZINC03566262	3932	3.57	NO	-
4136	ZINC03867477	4621	3.64	NO	-
4137	ZINC03553631	3882	3.77	NO	-
4138	ZINC03971784	4969	3.85	NO	-
4139	ZINC02975376	2945	3.88	NO	-
4140	ZINC00300218	285	3.99	NO	-
4141	ZINC00821181	991	4.03	NO	-
4142	ZINC00028732	21	4.05	NO	-
4143	ZINC01893033	1967	4.14	NO	-
4144	ZINC00773466	830	4.17	NO	-
4145	ZINC01938749	2022	4.34	NO	-
4146	ZINC04221244	5227	4.34	NO	-
4147	ZINC03852845	4213	4.36	NO	-
4148	ZINC03856231	4394	4.41	NO	-
4149	ZINC03857410	4436	4.41	NO	-
4150	ZINC03815223	97	4.43	YES	13
4151	ZINC03411466	3431	4.44	NO	-
4152	ZINC00792547	908	4.49	NO	-
4153	ZINC02667883	2559	4.53	NO	-
4154	ZINC03566261	3931	4.6	NO	-
4155	ZINC04191187	5215	4.68	NO	-
4156	ZINC02503088	2415	4.75	NO	-
4157	ZINC00871131	1087	4.81	NO	-
4158	ZINC00810433	954	5.12	NO	-
4159	ZINC00939896	1207	5.19	NO	-
4160	ZINC03513500	3791	5.19	NO	-
4161	ZINC01211956	1663	5.2	NO	-
4162	ZINC00783955	882	5.3	NO	-
4163	ZINC01211522	1660	5.31	NO	-
4164	ZINC04471872	5534	5.34	NO	-
4165	ZINC03853608	4270	5.41	NO	-
4166	ZINC01142792	1590	5.49	NO	-
4167	ZINC00419937	425	5.57	NO	-
4168	ZINC03956274	4835	5.61	NO	-
4169	ZINC03514239	3796	5.65	NO	-
4170	ZINC00856087	1035	5.67	NO	-
4171	ZINC01354455	1745	5.68	NO	-
4172	ZINC02808369	2771	5.68	NO	-
4173	ZINC00909588	1159	5.72	NO	-
4174	ZINC04129587	5178	5.74	NO	-
4175	ZINC03079668	3015	5.98	NO	-
4176	ZINC00559878	579	6.01	NO	-
4177	ZINC01861231	1956	6.03	NO	-
4178	ZINC02209564	2191	6.18	NO	-
4179	ZINC01132079	1574	6.26	NO	-
4180	ZINC03968496	4861	6.26	NO	-
4181	ZINC02281090	2239	6.32	NO	-
4182	ZINC00849287	1019	6.37	NO	-
4183	ZINC00361142	352	6.43	NO	-
4184	ZINC03487123	3673	6.58	NO	-
4185	ZINC00618831	656	6.65	NO	-
4186	ZINC03868189	4715	6.81	NO	-
4187	ZINC03968530	4863	6.85	NO	-
4188	ZINC02437930	2365	6.86	NO	-
4189	ZINC02296233	2246	6.92	NO	-
4190	ZINC04001265	5109	6.94	NO	-
4191	ZINC03858511	4494	6.96	NO	-
4192	ZINC01184046	1628	7.25	NO	-
4193	ZINC03526504	3829	7.28	NO	-
4194	ZINC01040189	1370	7.5	NO	-
4195	ZINC03517810	3808	7.52	NO	-
4196	ZINC03355608	3241	7.55	NO	-
4197	ZINC03857455	4440	7.56	NO	-
4198	ZINC03971575	4967	7.61	NO	-
4199	ZINC03659238	4053	7.64	NO	-
4200	ZINC04389061	5408	7.73	NO	-
4201	ZINC03857130	4413	7.78	NO	-
4202	ZINC01189477	1638	7.84	NO	-
4203	ZINC02901733	2883	7.92	NO	-
4204	ZINC00360402	348	7.96	NO	-
4205	ZINC00773639	831	8.02	NO	-
4206	ZINC00136306	138	8.06	NO	-
4207	ZINC04035124	5120	8.18	NO	-
4208	ZINC03252569	3118	8.22	NO	-
4209	ZINC00792311	903	8.24	NO	-
4210	ZINC03684804	4066	8.26	NO	-
4211	ZINC01981786	2092	8.29	NO	-
4212	ZINC02827810	2791	8.3	NO	-
4213	ZINC03462258	3583	8.37	NO	-
4214	ZINC03892883	4803	8.51	NO	-
4215	ZINC00703495	775	8.52	NO	-
4216	ZINC00773806	835	8.7	NO	-
4217	ZINC01993677	2108	8.78	NO	-
4218	ZINC03859453	4545	8.81	NO	-
4219	ZINC03192258	3043	8.84	NO	-
4220	ZINC01130799	1572	8.87	NO	-
4221	ZINC03983714	5055	8.89	NO	-
4222	ZINC04224010	5232	8.9	NO	-
4223	ZINC00560764	582	9.09	NO	-
4224	ZINC01938755	2025	9.09	NO	-
4225	ZINC02620592	2450	9.12	NO	-
4226	ZINC03313393	3174	9.22	NO	-
4227	ZINC03867439	4616	9.27	NO	-
4228	ZINC03374631	3278	9.31	NO	-
4229	ZINC01215212	1667	9.42	NO	-
4230	ZINC03970794	4946	9.45	NO	-
4231	ZINC04464999	5468	9.47	NO	-
4232	ZINC01366780	1766	9.49	NO	-
4233	ZINC04470454	5528	9.49	NO	-
4234	ZINC03353174	3236	9.6	NO	-
4235	ZINC04317738	5349	9.8	NO	-
4236	ZINC03863849	4571	9.83	NO	-
4237	ZINC01779587	1935	10.02	NO	-
4238	ZINC03854902	4353	10.08	NO	-
4239	ZINC04622872	5592	10.11	NO	-
4240	ZINC03635259	4038	10.17	NO	-
4241	ZINC01431986	1818	10.19	NO	-
4242	ZINC00062743	60	10.22	NO	-
4243	ZINC03549213	3862	10.34	NO	-
4244	ZINC02064705	2124	10.42	NO	-
4245	ZINC01470561	1854	10.45	NO	-
4246	ZINC02213975	2199	10.48	NO	-
4247	ZINC03815527	70	10.48	YES	8
4248	ZINC04468280	5514	10.56	NO	-
4249	ZINC03523160	3819	10.6	NO	-
4250	ZINC01938748	2021	10.61	NO	-
4251	ZINC03854903	4354	10.65	NO	-
4252	ZINC02755761	2648	10.7	NO	-
4253	ZINC03030438	2975	10.7	NO	-
4254	ZINC00184409	191	11.01	NO	-
4255	ZINC03859272	4538	11.04	NO	-
4256	ZINC00703494	774	11.07	NO	-
4257	ZINC02761532	2659	11.08	NO	-
4258	ZINC00081271	75	11.16	NO	-
4259	ZINC02861976	2831	11.16	NO	-
4260	ZINC02339549	2267	11.35	NO	-
4261	ZINC00145827	149	11.38	NO	-
4262	ZINC00630603	686	11.45	NO	-
4263	ZINC04240045	5252	11.52	NO	-
4264	ZINC02848306	2810	11.6	NO	-
4265	ZINC01055214	1407	11.65	NO	-
4266	ZINC03532364	3839	11.69	NO	-
4267	ZINC03480327	3652	11.75	NO	-
4268	ZINC04193509	5219	11.76	NO	-
4269	ZINC02628446	2479	11.8	NO	-
4270	ZINC01833496	1953	11.97	NO	-
4271	ZINC04478318	5539	12.0	NO	-
4272	ZINC00145828	150	12.16	NO	-
4273	ZINC01848955	1955	12.22	NO	-
4274	ZINC03850795	4113	12.56	NO	-
4275	ZINC04057387	5127	12.68	NO	-
4276	ZINC03867715	4645	12.71	NO	-
4277	ZINC00149487	162	12.83	NO	-
4278	ZINC00440118	468	12.83	NO	-
4279	ZINC01129019	1563	12.99	NO	-
4280	ZINC01006515	1304	13.22	NO	-
4281	ZINC00774460	837	13.24	NO	-
4282	ZINC00792304	901	13.31	NO	-
4283	ZINC02810322	2779	13.33	NO	-
4284	ZINC00342969	335	13.44	NO	-
4285	ZINC01977141	2053	13.47	NO	-
4286	ZINC02878185	2861	13.59	NO	-
4287	ZINC00792009	899	13.6	NO	-
4288	ZINC04436708	5433	13.75	NO	-
4289	ZINC00502838	518	13.8	NO	-
4290	ZINC02879378	2866	13.81	NO	-
4291	ZINC00133336	134	13.87	NO	-
4292	ZINC01060376	1430	14.09	NO	-
4293	ZINC01224588	1678	14.1	NO	-
4294	ZINC02319654	2255	14.19	NO	-
4295	ZINC03983308	5050	14.22	NO	-
4296	ZINC02734964	2627	14.27	NO	-
4297	ZINC00883215	1119	14.29	NO	-
4298	ZINC03815288	93	14.33	YES	13
4299	ZINC02265232	2233	14.34	NO	-
4300	ZINC03972737	4984	14.49	NO	-
4301	ZINC02502848	2414	14.51	NO	-
4302	ZINC00766381	827	14.56	NO	-
4303	ZINC02750359	2640	14.62	NO	-
4304	ZINC01894059	1968	14.63	NO	-
4305	ZINC01833495	1952	14.78	NO	-
4306	ZINC04267572	5307	14.78	NO	-
4307	ZINC03356146	3244	14.82	NO	-
4308	ZINC03778770	4070	14.84	NO	-
4309	ZINC03817900	4081	14.87	NO	-
4310	ZINC00658387	728	15.17	NO	-
4311	ZINC03854863	4349	15.18	NO	-
4312	ZINC01972002	2047	15.24	NO	-
4313	ZINC00930652	1190	15.49	NO	-
4314	ZINC01006496	1303	15.58	NO	-
4315	ZINC00907880	1154	15.7	NO	-
4316	ZINC00062744	61	15.77	NO	-
4317	ZINC01384043	1773	15.83	NO	-
4318	ZINC00555385	574	16.0	NO	-
4319	ZINC03668664	4058	16.13	NO	-
4320	ZINC03854864	4350	16.15	NO	-
4321	ZINC02620860	2452	16.17	NO	-
4322	ZINC00482502	511	16.21	NO	-
4323	ZINC04176715	5209	16.31	NO	-
4324	ZINC01470563	1855	16.58	NO	-
4325	ZINC03970405	4916	16.73	NO	-
4326	ZINC03392640	3337	16.93	NO	-
4327	ZINC03462077	3580	16.94	NO	-
4328	ZINC04442888	5437	16.98	NO	-
4329	ZINC03377645	3282	17.02	NO	-
4330	ZINC00792313	904	17.04	NO	-
4331	ZINC00815577	969	17.06	NO	-
4332	ZINC00930651	1189	17.07	NO	-
4333	ZINC02203947	2184	17.07	NO	-
4334	ZINC02715698	2589	17.07	NO	-
4335	ZINC02866780	2842	17.07	NO	-
4336	ZINC00361373	353	17.09	NO	-
4337	ZINC02633403	2492	17.1	NO	-
4338	ZINC01079990	1471	17.14	NO	-
4339	ZINC03563820	3925	17.84	NO	-
4340	ZINC03815557	44	17.88	YES	4
4341	ZINC03854856	4348	17.98	NO	-
4342	ZINC02787910	2692	18.16	NO	-
4343	ZINC03983713	5054	18.32	NO	-
4344	ZINC00871163	1088	18.39	NO	-
4345	ZINC03970450	4920	18.43	NO	-
4346	ZINC00658385	727	18.45	NO	-
4347	ZINC01061841	1433	18.65	NO	-
4348	ZINC02236516	2219	18.77	NO	-
4349	ZINC03854896	4351	18.85	NO	-
4350	ZINC00477816	510	18.86	NO	-
4351	ZINC00931540	1193	18.93	NO	-
4352	ZINC00840297	1011	19.0	NO	-
4353	ZINC03971565	4966	19.07	NO	-
4354	ZINC02487976	2402	19.08	NO	-
4355	ZINC00804716	934	19.28	NO	-
4356	ZINC00774356	836	19.3	NO	-
4357	ZINC01977139	2051	19.42	NO	-
4358	ZINC04471674	5532	19.43	NO	-
4359	ZINC04358532	5389	20.07	NO	-
4360	ZINC03863067	4564	20.41	NO	-
4361	ZINC03008323	2962	20.46	NO	-
4362	ZINC04341978	5359	20.53	NO	-
4363	ZINC02712869	2580	20.82	NO	-
4364	ZINC00802342	929	21.55	NO	-
4365	ZINC02793572	2706	21.64	NO	-
4366	ZINC02620861	2453	21.69	NO	-
4367	ZINC03867723	4646	21.79	NO	-
4368	ZINC03329555	3193	21.89	NO	-
4369	ZINC02871775	2847	21.9	NO	-
4370	ZINC03856235	4396	21.9	NO	-
4371	ZINC04162507	5196	22.19	NO	-
4372	ZINC00713041	783	22.25	NO	-
4373	ZINC01067714	1443	22.36	NO	-
4374	ZINC01977140	2052	22.37	NO	-
4375	ZINC01040129	1367	22.42	NO	-
4376	ZINC01231510	1685	22.44	NO	-
4377	ZINC01338100	1728	22.47	NO	-
4378	ZINC00801793	928	22.5	NO	-
4379	ZINC03379623	3288	22.61	NO	-
4380	ZINC00810348	952	22.66	NO	-
4381	ZINC01225870	1682	22.76	NO	-
4382	ZINC00148960	156	22.85	NO	-
4383	ZINC03198245	3046	22.97	NO	-
4384	ZINC01633779	1902	23.29	NO	-
4385	ZINC02277130	2235	23.46	NO	-
4386	ZINC02667849	2555	23.52	NO	-
4387	ZINC03566430	3934	23.78	NO	-
4388	ZINC03989515	5075	23.79	NO	-
4389	ZINC03604565	4010	23.81	NO	-
4390	ZINC02230093	2215	23.98	NO	-
4391	ZINC02664780	2553	24.02	NO	-
4392	ZINC00879307	1103	24.08	NO	-
4393	ZINC01148695	1601	24.22	NO	-
4394	ZINC03864144	4575	24.4	NO	-
4395	ZINC02791852	2699	24.58	NO	-
4396	ZINC03462253	3582	24.7	NO	-
4397	ZINC02636320	2497	24.89	NO	-
4398	ZINC03969734	4904	24.93	NO	-
4399	ZINC00883038	1117	25.02	NO	-
4400	ZINC04367322	5399	25.24	NO	-
4401	ZINC02047503	96	25.25	YES	13
4402	ZINC00929840	1182	25.37	NO	-
4403	ZINC02789690	2694	25.51	NO	-
4404	ZINC03852808	4211	25.72	NO	-
4405	ZINC00641448	704	25.81	NO	-
4406	ZINC03972969	4986	26.0	NO	-
4407	ZINC01059753	1426	26.13	NO	-
4408	ZINC03249081	3113	26.14	NO	-
4409	ZINC03982847	5030	26.32	NO	-
4410	ZINC03992945	5088	26.39	NO	-
4411	ZINC02663975	2548	26.43	NO	-
4412	ZINC03815546	109	26.43	YES	17
4413	ZINC03578168	3966	26.66	NO	-
4414	ZINC02779137	2681	26.94	NO	-
4415	ZINC03995262	5097	27.01	NO	-
4416	ZINC02861755	2827	27.21	NO	-
4417	ZINC04308468	5343	27.32	NO	-
4418	ZINC02057665	2117	27.43	NO	-
4419	ZINC03832239	118	27.48	YES	19
4420	ZINC03867186	4598	27.75	NO	-
4421	ZINC00643849	708	27.79	NO	-
4422	ZINC02971621	2941	28.03	NO	-
4423	ZINC01176693	1625	28.25	NO	-
4424	ZINC01126126	1558	28.34	NO	-
4425	ZINC02197479	2170	28.73	NO	-
4426	ZINC00322842	322	28.83	NO	-
4427	ZINC03968414	4859	29.26	NO	-
4428	ZINC03815559	55	29.31	YES	4
4429	ZINC01032939	1342	29.5	NO	-
4430	ZINC03832234	52	29.6	YES	4
4431	ZINC01981407	2077	29.79	NO	-
4432	ZINC00252985	254	30.16	NO	-
4433	ZINC03604574	4011	30.24	NO	-
4434	ZINC02861394	2826	30.61	NO	-
4435	ZINC00681594	759	30.76	NO	-
4436	ZINC01889898	1963	30.86	NO	-
4437	ZINC02638270	2501	30.88	NO	-
4438	ZINC01292069	1710	30.89	NO	-
4439	ZINC03192829	3044	31.02	NO	-
4440	ZINC02193005	2161	31.1	NO	-
4441	ZINC00792300	900	31.2	NO	-
4442	ZINC02625403	2467	31.28	NO	-
4443	ZINC02868957	2846	31.31	NO	-
4444	ZINC02213222	2196	31.5	NO	-
4445	ZINC03850240	4108	31.55	NO	-
4446	ZINC00738228	814	31.64	NO	-
4447	ZINC04000697	5100	31.64	NO	-
4448	ZINC03859016	4524	32.58	NO	-
4449	ZINC02861756	2828	32.8	NO	-
4450	ZINC01653433	1910	33.31	NO	-
4451	ZINC03551184	3875	33.43	NO	-
4452	ZINC02872247	2850	33.53	NO	-
4453	ZINC03867898	4672	33.6	NO	-
4454	ZINC00713022	782	33.77	NO	-
4455	ZINC03975383	4993	34.15	NO	-
4456	ZINC03399731	3367	34.24	NO	-
4457	ZINC04443181	5441	34.5	NO	-
4458	ZINC03401661	3399	35.02	NO	-
4459	ZINC02846020	2807	35.03	NO	-
4460	ZINC00789491	890	35.32	NO	-
4461	ZINC03859151	4530	35.43	NO	-
4462	ZINC03850797	4114	35.52	NO	-
4463	ZINC03049162	3003	35.89	NO	-
4464	ZINC00522585	542	35.9	NO	-
4465	ZINC01431455	1815	36.22	NO	-
4466	ZINC03970353	4912	36.25	NO	-
4467	ZINC03027548	2967	36.41	NO	-
4468	ZINC01087834	1485	36.9	NO	-
4469	ZINC03890910	4776	37.04	NO	-
4470	ZINC01116518	1535	37.08	NO	-
4471	ZINC00952209	1235	37.58	NO	-
4472	ZINC03346248	3221	38.17	NO	-
4473	ZINC04427983	5428	38.48	NO	-
4474	ZINC04193510	5220	38.67	NO	-
4475	ZINC01442728	1836	38.81	NO	-
4476	ZINC01059751	1425	38.9	NO	-
4477	ZINC00952210	1236	39.96	NO	-
4478	ZINC02207584	2188	40.65	NO	-
4479	ZINC03192249	3042	41.42	NO	-
4480	ZINC02796484	2733	41.72	NO	-
4481	ZINC00569296	599	42.08	NO	-
4482	ZINC03040699	2987	42.13	NO	-
4483	ZINC00360401	347	42.55	NO	-
4484	ZINC02073485	2128	42.77	NO	-
4485	ZINC03327482	3189	42.96	NO	-
4486	ZINC00713043	784	43.21	NO	-
4487	ZINC01060372	1428	43.27	NO	-
4488	ZINC03040633	2984	43.46	NO	-
4489	ZINC02872246	2849	43.53	NO	-
4490	ZINC01130014	1570	44.0	NO	-
4491	ZINC01427820	1810	44.57	NO	-
4492	ZINC03040636	2985	44.76	NO	-
4493	ZINC00838734	91	44.82	YES	13
4494	ZINC03976395	5007	44.84	NO	-
4495	ZINC00559115	578	45.37	NO	-
4496	ZINC03977709	5020	45.37	NO	-
4497	ZINC00662193	732	46.16	NO	-
4498	ZINC03815556	99	46.24	YES	13
4499	ZINC03815309	98	46.44	YES	13
4500	ZINC02792065	2702	46.48	NO	-
4501	ZINC00947724	1229	46.59	NO	-
4502	ZINC04483961	5541	46.67	NO	-
4503	ZINC02228467	2212	46.69	NO	-
4504	ZINC02806901	2768	46.73	NO	-
4505	ZINC02880125	2868	46.98	NO	-
4506	ZINC03867250	4604	46.99	NO	-
4507	ZINC02410980	2328	47.03	NO	-
4508	ZINC04375779	5404	47.11	NO	-
4509	ZINC03414318	3440	47.62	NO	-
4510	ZINC00511469	532	47.72	NO	-
4511	ZINC01510658	1887	47.86	NO	-
4512	ZINC02401120	2315	47.92	NO	-
4513	ZINC01442534	1835	48.05	NO	-
4514	ZINC03040623	2983	48.08	NO	-
4515	ZINC01514753	1893	48.57	NO	-
4516	ZINC03430355	3493	48.69	NO	-
4517	ZINC03593467	3993	49.36	NO	-
4518	ZINC00410278	387	49.68	NO	-
4519	ZINC04465564	5491	49.84	NO	-
4520	ZINC02808531	2772	50.08	NO	-
4521	ZINC03854244	4304	50.44	NO	-
4522	ZINC02069738	2127	50.48	NO	-
4523	ZINC01389449	1777	51.22	NO	-
4524	ZINC03854959	4355	51.33	NO	-
4525	ZINC03397601	3364	51.35	NO	-
4526	ZINC01342530	1730	51.78	NO	-
4527	ZINC02645359	2511	52.35	NO	-
4528	ZINC03563511	3923	52.43	NO	-
4529	ZINC03855052	4361	52.45	NO	-
4530	ZINC03040621	2982	52.93	NO	-
4531	ZINC01185600	1631	53.33	NO	-
4532	ZINC03815299	100	54.0	YES	13
4533	ZINC03528025	3831	54.06	NO	-
4534	ZINC01642494	1907	54.62	NO	-
4535	ZINC02316141	2252	54.66	NO	-
4536	ZINC03867525	4628	54.76	NO	-
4537	ZINC04370983	5401	54.91	NO	-
4538	ZINC02458806	2384	55.16	NO	-
4539	ZINC00260871	263	55.61	NO	-
4540	ZINC03853980	4291	55.76	NO	-
4541	ZINC02657630	2536	56.01	NO	-
4542	ZINC03977711	5021	56.14	NO	-
4543	ZINC01889916	1964	56.23	NO	-
4544	ZINC01246959	1690	56.57	NO	-
4545	ZINC04371204	5402	56.99	NO	-
4546	ZINC02970817	2938	57.1	NO	-
4547	ZINC03038904	2979	57.27	NO	-
4548	ZINC02800106	2753	57.57	NO	-
4549	ZINC00260868	262	57.79	NO	-
4550	ZINC02191909	2159	57.86	NO	-
4551	ZINC01346710	1734	57.9	NO	-
4552	ZINC00420856	428	58.09	NO	-
4553	ZINC04471871	5533	58.46	NO	-
4554	ZINC03859776	4552	58.5	NO	-
4555	ZINC00917024	1169	58.53	NO	-
4556	ZINC02803793	2764	58.62	NO	-
4557	ZINC03867431	4615	58.71	NO	-
4558	ZINC03854983	4357	59.13	NO	-
4559	ZINC03851835	4174	59.48	NO	-
4560	ZINC03867633	4641	59.48	NO	-
4561	ZINC02800558	2755	59.98	NO	-
4562	ZINC00991258	1279	60.67	NO	-
4563	ZINC00713019	781	61.03	NO	-
4564	ZINC00762290	825	61.05	NO	-
4565	ZINC01087998	1486	61.06	NO	-
4566	ZINC03859116	4528	61.49	NO	-
4567	ZINC03890820	4775	61.62	NO	-
4568	ZINC03815520	95	62.14	YES	13
4569	ZINC00225037	229	62.62	NO	-
4570	ZINC03645574	4042	63.11	NO	-
4571	ZINC04513907	5572	63.33	NO	-
4572	ZINC03785930	4071	63.45	NO	-
4573	ZINC04470110	5524	63.82	NO	-
4574	ZINC00518509	541	63.88	NO	-
4575	ZINC01644809	1908	64.78	NO	-
4576	ZINC03594181	3997	66.07	NO	-
4577	ZINC03968198	4858	66.21	NO	-
4578	ZINC03852105	4183	66.26	NO	-
4579	ZINC00586880	617	66.79	NO	-
4580	ZINC03852527	4188	67.09	NO	-
4581	ZINC01185601	1632	67.13	NO	-
4582	ZINC02688960	2562	67.61	NO	-
4583	ZINC04465402	5486	67.61	NO	-
4584	ZINC01938754	2024	68.05	NO	-
4585	ZINC00163586	171	68.24	NO	-
4586	ZINC01044172	1384	68.53	NO	-
4587	ZINC02718982	2598	68.99	NO	-
4588	ZINC00779484	875	70.04	NO	-
4589	ZINC01024030	1325	70.04	NO	-
4590	ZINC02429757	2353	70.18	NO	-
4591	ZINC03301267	3160	70.75	NO	-
4592	ZINC03859893	4554	71.5	NO	-
4593	ZINC04468665	5517	71.73	NO	-
4594	ZINC03851392	4150	71.78	NO	-
4595	ZINC03860035	4555	72.28	NO	-
4596	ZINC03815504	75	72.86	YES	9
4597	ZINC00455644	482	74.27	NO	-
4598	ZINC03638359	4039	74.49	NO	-
4599	ZINC02426762	2342	74.66	NO	-
4600	ZINC02808368	2770	74.91	NO	-
4601	ZINC03857090	4406	75.24	NO	-
4602	ZINC04389196	5409	75.56	NO	-
4603	ZINC03857955	4469	75.76	NO	-
4604	ZINC03834035	110	75.85	YES	17
4605	ZINC02809283	2774	76.43	NO	-
4606	ZINC03997971	5099	76.44	NO	-
4607	ZINC03563825	3927	76.53	NO	-
4608	ZINC01756057	1927	77.27	NO	-
4609	ZINC02064707	2126	77.76	NO	-
4610	ZINC00230762	234	77.83	NO	-
4611	ZINC01188644	1635	78.1	NO	-
4612	ZINC03968509	4862	78.11	NO	-
4613	ZINC03983298	5046	78.29	NO	-
4614	ZINC02064574	2119	78.61	NO	-
4615	ZINC01276563	1705	78.96	NO	-
4616	ZINC03995264	5098	79.1	NO	-
4617	ZINC00818493	980	79.47	NO	-
4618	ZINC02346017	2270	79.57	NO	-
4619	ZINC00738230	815	80.08	NO	-
4620	ZINC01067408	1441	80.74	NO	-
4621	ZINC02795345	2713	80.78	NO	-
4622	ZINC03852933	4216	81.73	NO	-
4623	ZINC03976949	5011	82.18	NO	-
4624	ZINC03866723	4578	82.29	NO	-
4625	ZINC00773798	834	82.6	NO	-
4626	ZINC02279708	2237	84.34	NO	-
4627	ZINC03858802	4506	84.59	NO	-
4628	ZINC00903306	1139	85.09	NO	-
4629	ZINC03040645	2986	85.41	NO	-
4630	ZINC03859774	4551	86.48	NO	-
4631	ZINC02349139	2274	87.49	NO	-
4632	ZINC01427821	1811	88.16	NO	-
4633	ZINC03528026	3832	89.56	NO	-
4634	ZINC03969318	4881	91.45	NO	-
4635	ZINC04437829	5434	91.87	NO	-
4636	ZINC03975404	4998	92.39	NO	-
4637	ZINC01725309	1916	96.08	NO	-
4638	ZINC02809723	2777	96.26	NO	-
4639	ZINC04469707	5523	96.56	NO	-
4640	ZINC00025471	17	96.87	NO	-
4641	ZINC00050320	45	96.96	NO	-
4642	ZINC01006488	1302	98.45	NO	-
4643	ZINC03853325	4251	100.33	NO	-
4644	ZINC03993111	5092	101.19	NO	-
4645	ZINC03859195	4535	101.86	NO	-
4646	ZINC00308560	293	102.72	NO	-
4647	ZINC00601820	92	102.89	YES	13
4648	ZINC01110236	1518	104.65	NO	-
4649	ZINC03465285	3585	104.65	NO	-
4650	ZINC00773717	832	104.88	NO	-
4651	ZINC04337195	5357	105.26	NO	-
4652	ZINC03859443	4543	106.7	NO	-
4653	ZINC04595096	5583	107.82	NO	-
4654	ZINC00803413	932	108.83	NO	-
4655	ZINC03563826	3928	109.69	NO	-
4656	ZINC03815354	90	109.95	YES	13
4657	ZINC03481652	3654	110.56	NO	-
4658	ZINC04305195	5339	111.02	NO	-
4659	ZINC02194261	2165	111.1	NO	-
4660	ZINC04345117	5361	114.93	NO	-
4661	ZINC03815484	71	115.04	YES	9
4662	ZINC02443001	2371	115.31	NO	-
4663	ZINC03834047	78	115.65	YES	9
4664	ZINC03359421	3249	115.75	NO	-
4665	ZINC03834033	76	115.81	YES	9
4666	ZINC02064700	2120	116.42	NO	-
4667	ZINC03042103	2994	116.81	NO	-
4668	ZINC03815350	94	117.09	YES	13
4669	ZINC03850993	4127	117.95	NO	-
4670	ZINC00145826	148	118.1	NO	-
4671	ZINC01443125	1837	118.15	NO	-
4672	ZINC01637408	1904	118.29	NO	-
4673	ZINC02203703	2182	120.56	NO	-
4674	ZINC02064704	2123	120.88	NO	-
4675	ZINC03815538	67	121.88	YES	8
4676	ZINC04617831	120	121.9	YES	20
4677	ZINC03891090	4782	122.68	NO	-
4678	ZINC03288419	3146	122.88	NO	-
4679	ZINC03405981	3410	123.61	NO	-
4680	ZINC03850658	4111	124.94	NO	-
4681	ZINC03858217	4481	125.71	NO	-
4682	ZINC02194260	2164	125.82	NO	-
4683	ZINC01111570	1522	126.16	NO	-
4684	ZINC04632535	121	126.62	YES	20
4685	ZINC03815537	68	127.17	YES	8
4686	ZINC04108829	5165	127.86	NO	-
4687	ZINC03851634	4165	128.05	NO	-
4688	ZINC02064706	2125	128.54	NO	-
4689	ZINC03850877	4121	129.6	NO	-
4690	ZINC00207625	212	130.61	NO	-
4691	ZINC00930760	1191	131.82	NO	-
4692	ZINC00956524	1245	133.86	NO	-
4693	ZINC04001414	5112	134.31	NO	-
4694	ZINC03045223	2997	135.12	NO	-
4695	ZINC04468555	5516	135.49	NO	-
4696	ZINC03967675	4857	140.57	NO	-
4697	ZINC00471130	501	145.37	NO	-
4698	ZINC02086826	2133	149.31	NO	-
4699	ZINC02809284	2775	149.48	NO	-
4700	ZINC03815532	69	151.71	YES	8
4701	ZINC02920575	2906	154.18	NO	-
4702	ZINC02742702	2637	156.88	NO	-
4703	ZINC01459248	1841	157.63	NO	-
4704	ZINC04628160	5596	159.0	NO	-
4705	ZINC03983274	5044	162.96	NO	-
4706	ZINC03980728	5025	164.15	NO	-
4707	ZINC03854722	4334	164.99	NO	-
4708	ZINC00746222	821	165.26	NO	-
4709	ZINC01040284	1378	166.85	NO	-
4710	ZINC03890289	4768	168.55	NO	-
4711	ZINC01218047	1669	174.25	NO	-
4712	ZINC03889242	4754	175.87	NO	-
4713	ZINC00883254	1121	176.77	NO	-
4714	ZINC04103973	5160	177.14	NO	-
4715	ZINC01024080	1327	179.15	NO	-
4716	ZINC02920577	2907	179.3	NO	-
4717	ZINC01981681	2084	179.71	NO	-
4718	ZINC01034868	1356	182.72	NO	-
4719	ZINC01040027	1366	184.25	NO	-
4720	ZINC03400606	3383	189.78	NO	-
4721	ZINC01938753	2023	189.81	NO	-
4722	ZINC01079996	1473	193.79	NO	-
4723	ZINC03563512	3924	197.02	NO	-
4724	ZINC03008292	2961	197.51	NO	-
4725	ZINC02412475	2331	198.36	NO	-
4726	ZINC03375587	3279	198.38	NO	-
4727	ZINC03346250	3222	202.93	NO	-
4728	ZINC03851671	4171	209.79	NO	-
4729	ZINC03848547	4092	210.64	NO	-
4730	ZINC02878225	2862	210.86	NO	-
4731	ZINC01338056	1727	211.4	NO	-
4732	ZINC03638445	4040	211.48	NO	-
4733	ZINC03004551	2960	213.76	NO	-
4734	ZINC02810542	2781	218.54	NO	-
4735	ZINC03854322	4308	226.09	NO	-
4736	ZINC01040190	1372	226.77	NO	-
4737	ZINC04111522	5167	230.02	NO	-
4738	ZINC03890796	4773	236.36	NO	-
4739	ZINC02881085	2869	241.12	NO	-
4740	ZINC01032065	1336	243.86	NO	-
4741	ZINC03971032	4953	245.96	NO	-
4742	ZINC03971272	4961	250.67	NO	-
4743	ZINC01036534	1363	251.71	NO	-
4744	ZINC02495281	2404	261.32	NO	-
4745	ZINC02259525	2231	261.92	NO	-
4746	ZINC03853789	4279	264.28	NO	-
4747	ZINC03970393	4915	267.47	NO	-
4748	ZINC00025473	18	269.66	NO	-
4749	ZINC00089958	82	271.79	NO	-
4750	ZINC02915510	2892	277.54	NO	-
4751	ZINC00885480	1124	278.88	NO	-
4752	ZINC01371526	1768	281.42	NO	-
4753	ZINC02350778	2278	290.82	NO	-
4754	ZINC01080296	1477	292.32	NO	-
4755	ZINC00061666	56	297.54	NO	-
4756	ZINC00273661	277	298.95	NO	-
4757	ZINC03268383	3132	303.14	NO	-
4758	ZINC01425625	1804	308.85	NO	-
4759	ZINC03854565	4319	316.38	NO	-
4760	ZINC01371527	1769	316.51	NO	-
4761	ZINC03868298	4723	317.68	NO	-
4762	ZINC02223476	2207	326.04	NO	-
4763	ZINC03802693	4073	328.45	NO	-
4764	ZINC03333257	3200	334.04	NO	-
4765	ZINC03856516	4402	346.48	NO	-
4766	ZINC03462068	3579	346.65	NO	-
4767	ZINC03858452	4486	354.41	NO	-
4768	ZINC00550244	571	364.67	NO	-
4769	ZINC03853519	4260	368.17	NO	-
4770	ZINC02700044	2570	368.83	NO	-
4771	ZINC04628595	5599	373.08	NO	-
4772	ZINC01337951	1726	388.29	NO	-
4773	ZINC03858019	4472	390.47	NO	-
4774	ZINC01040217	1376	408.36	NO	-
4775	ZINC01938781	2026	429.0	NO	-
4776	ZINC01060374	1429	447.49	NO	-
4777	ZINC00687774	769	468.58	NO	-
4778	ZINC02206376	2187	475.2	NO	-
4779	ZINC03853981	4292	479.43	NO	-
4780	ZINC03855547	4382	480.3	NO	-
4781	ZINC02915625	2893	486.93	NO	-
4782	ZINC04059468	5133	507.76	NO	-
4783	ZINC03610871	4019	522.13	NO	-
4784	ZINC00014626	5	534.83	NO	-
4785	ZINC01047508	1388	543.59	NO	-
4786	ZINC02926872	2911	546.6	NO	-
4787	ZINC01003866	1299	563.75	NO	-
4788	ZINC02742703	2638	600.53	NO	-
4789	ZINC03254156	3121	602.18	NO	-
4790	ZINC03834039	77	604.89	YES	9
4791	ZINC01090887	1493	606.14	NO	-
4792	ZINC02878226	2863	612.9	NO	-
4793	ZINC03894320	4808	641.84	NO	-
4794	ZINC02136721	2146	642.11	NO	-
4795	ZINC01440326	1824	680.39	NO	-
4796	ZINC03342721	3216	684.69	NO	-
4797	ZINC03815485	73	711.92	YES	9
4798	ZINC02087059	2136	729.95	NO	-
4799	ZINC03851128	4133	736.1	NO	-
4800	ZINC03890034	4762	748.61	NO	-
4801	ZINC03638508	4041	789.95	NO	-
4802	ZINC03858494	4490	840.28	NO	-
4803	ZINC01079998	1475	888.2	NO	-
4804	ZINC00644742	711	957.93	NO	-
4805	ZINC02918094	2902	1015.2	NO	-
4806	ZINC01079790	1468	1139.84	NO	-
4807	ZINC01079989	1470	1286.65	NO	-
4808	ZINC00587186	618	1331.8	NO	-
4809	ZINC03890818	4774	1519.2	NO	-
4810	ZINC02648617	2518	1535.14	NO	-
4811	ZINC03480675	3653	2119.65	NO	-
4812	ZINC03858888	4514	2745.87	NO	-
4813	ZINC04468389	5515	2874.6	NO	-
4814	ZINC03854421	4311	3289.05	NO	-
4815	ZINC03853699	4275	3483.43	NO	-
4816	ZINC03858872	4511	3613.94	NO	-
