# Supplementary material for: Optimal assignment methods for ligand-based virtual screening
Source: J Cheminform. 2009 Aug 25;1:14. doi: 10.1186/1758-2946-1-14 (PMC2820492; doi:10.1186/1758-2946-1-14)
Supplement: Additional file 2 — Archive of the result files. The file Results.tar.gz is a Gzip compressed Tar archive containing the results file of each method for each data set. The result files are tab-separated plain text files including the following information: method name, active data set with size, cluster information and the distribution of the molecules over the clusters, decoy data set with size, ratio active:decoy, AUC, awAUC, BEDROC scores for predefined alpha values as suggested by Truchon and Bayly [63], relative enrichment factor [67], ROC enrichments, awROC enrichments at predefined false positive fractions, chemotype enrichment, ROC data points, and the ranking of each structure. [file 1758-2946-1-14-S2.zip › Results/DOCK.DUD.A.DUD_src_clustered_I_MM.sdf.D.DUD_src_decoys_ID_pass_MWPass_I_MM.sdf.srf]

###################################################################################################
# Screening Result File
# User: jahn
# Method used: DOCK
> <Method_Name>
DOCK
# Screening mode: Single Query Screening
#	Calculations performed: 0
#	Start time of the calculation: null
#	End time of the calculation: null
# Data set information
#	Active data set: /rahome/chemoinf/SVS/data/actives/DUD_src_clustered_I_MM.sdf with cluster information
#		Size: 98 molecules
#		Number of clusters: 21
#		Cluster Summery:
#			Cluster number	# molecules	% of actives
#			1		2		2.041
#			2		2		2.041
#			3		1		1.02
#			4		1		1.02
#			5		28		28.571
#			6		3		3.061
#			7		13		13.265
#			8		1		1.02
#			9		4		4.082
#			10		1		1.02
#			11		2		2.041
#			12		16		16.327
#			13		1		1.02
#			14		12		12.245
#			15		2		2.041
#			16		1		1.02
#			17		1		1.02
#			18		1		1.02
#			19		1		1.02
#			20		4		4.082
#			21		1		1.02
#	Decoy data set: /rahome/chemoinf/SVS/data/decoys/DUD_src_decoys_ID_pass_MWPass_I_MM.sdf
#		Size: 4802 molecules
#	Ratio actives : decoys
#		1.0 : 49.0
#	The active and decoy data set were part of the DUD with problem identifier: src
> <AUC>
#	 ROC AUC
	0.48076481738051324
> <awAUC>
#	 ROC awAUC
	0.5226242292643195
> <BEDROC Scores>
#	Alpha Values	BEDROC Scores	Literature: J. Chem. Inf. Model., Vol. 47, No. 2, 2007, 488-508
	106.9	0.0142
	100.0	0.0145
	53.6	0.0184
	50.0	0.0189
	32.2	0.0232
	20.0	0.0324
	16.1	0.0405
	10.0	0.0746
	8.0	0.1007
> <Relative enrichment factor>
#	Fraction dataset	Enrichment factor	 Literature: DOI: 10.1021/ci800303k
	0.0010	0.0
	0.01	2.0408163265306123
	0.02	2.0408163265306123
	0.05	2.0408163265306123
	0.1	4.081632653061225
	0.2	12.244897959183673
	0.25	23.46938775510204
> <ROC Enrichments>
#	True decoy fraction	Enrichment	Literature: J Comput Aided Mol Des (2008) 22:133-139
	0.1	0.0
	0.5	0.0
	1.0	1.0
	2.0	1.0103092783505154
	5.0	0.40663900414937754
	10.0	0.40748440748440745
> <awROC Enrichments>
#	Decoy fraction	Enrichment
	0.1	0.0
	0.5	0.0
	1.0	4.666666666666667
	2.0	2.538725878932065
	5.0	1.0218108309394616
	10.0	0.5851058158750466
> <Chemotype enrichment>
#	% data set	% active cluster	Literature: http://dud.docking.org/wombat/
	0.0	0.0
	0.776	0.0
	0.776	4.762
	1.939	4.762
	1.939	9.524
	14.327	9.524
	14.327	14.286
	17.816	14.286
	17.816	19.048
	17.878	19.048
	17.878	23.81
	18.184	23.81
	18.184	28.571
	18.245	28.571
	18.245	33.333
	20.51	33.333
	20.51	38.095
	24.327	38.095
	24.327	42.857
	24.673	42.857
	24.673	47.619
	29.327	47.619
	29.327	52.381
	31.429	52.381
	31.429	57.143
	39.857	57.143
	39.857	61.905
	42.02	61.905
	42.02	66.667
	62.837	66.667
	62.837	71.429
	63.735	71.429
	63.735	76.19
	68.408	76.19
	68.408	80.952
	80.735	80.952
	80.735	85.714
	81.245	85.714
	81.245	90.476
	87.265	90.476
	87.265	95.238
	91.347	95.238
	91.347	100.0
	100.0	100.0
> <ROC curve data>
#	False positive rate	true positive rate
	0.0	0.0
	0.0	0.0
	0.0077	0.0
	0.0077	0.0102
	0.0194	0.0102
	0.0194	0.0204
	0.0564	0.0204
	0.0564	0.0306
	0.0635	0.0306
	0.0635	0.0408
	0.1202	0.0408
	0.1202	0.051
	0.1449	0.051
	0.1449	0.0612
	0.1803	0.0612
	0.1803	0.0714
	0.1808	0.0714
	0.1808	0.0816
	0.1837	0.0816
	0.1837	0.0918
	0.1841	0.0918
	0.1841	0.102
	0.1926	0.102
	0.1926	0.1122
	0.1983	0.1122
	0.1983	0.1224
	0.2066	0.1224
	0.2066	0.1327
	0.2122	0.1327
	0.2122	0.1429
	0.2137	0.1429
	0.2137	0.1531
	0.216	0.1531
	0.216	0.1633
	0.2228	0.1633
	0.2228	0.1735
	0.2324	0.1735
	0.2324	0.1837
	0.2395	0.1837
	0.2395	0.1939
	0.2441	0.1939
	0.2441	0.2041
	0.2459	0.2041
	0.2459	0.2143
	0.2472	0.2143
	0.2472	0.2245
	0.2501	0.2245
	0.2501	0.2347
	0.2686	0.2347
	0.2686	0.2449
	0.2697	0.2449
	0.2697	0.2551
	0.2755	0.2551
	0.2755	0.2653
	0.2793	0.2653
	0.2793	0.2755
	0.2805	0.2755
	0.2805	0.2857
	0.2865	0.2857
	0.2865	0.2959
	0.293	0.2959
	0.293	0.3061
	0.294	0.3061
	0.294	0.3163
	0.3013	0.3163
	0.3013	0.3265
	0.3078	0.3265
	0.3078	0.3367
	0.3109	0.3367
	0.3109	0.3469
	0.3134	0.3469
	0.3134	0.3571
	0.3142	0.3571
	0.3142	0.3673
	0.3159	0.3673
	0.3159	0.3776
	0.3232	0.3776
	0.3232	0.3878
	0.3263	0.3878
	0.3263	0.398
	0.3269	0.398
	0.3269	0.4082
	0.3621	0.4082
	0.3621	0.4184
	0.3665	0.4184
	0.3665	0.4286
	0.3719	0.4286
	0.3719	0.4388
	0.3763	0.4388
	0.3763	0.449
	0.3911	0.449
	0.3911	0.4592
	0.3932	0.4592
	0.3932	0.4694
	0.3969	0.4694
	0.3969	0.4796
	0.4188	0.4796
	0.4188	0.4898
	0.4209	0.4898
	0.4209	0.5
	0.4269	0.5
	0.4269	0.5102
	0.4363	0.5102
	0.4363	0.5204
	0.4398	0.5204
	0.4398	0.5306
	0.4621	0.5306
	0.4621	0.5408
	0.4642	0.5408
	0.4642	0.551
	0.4708	0.551
	0.4708	0.5612
	0.5098	0.5612
	0.5098	0.5714
	0.5117	0.5714
	0.5117	0.5816
	0.5331	0.5816
	0.5331	0.5918
	0.5473	0.5918
	0.5473	0.602
	0.6239	0.602
	0.6239	0.6122
	0.6285	0.6122
	0.6285	0.6224
	0.6374	0.6224
	0.6374	0.6327
	0.6612	0.6327
	0.6612	0.6429
	0.6847	0.6429
	0.6847	0.6531
	0.6858	0.6531
	0.6858	0.6633
	0.7745	0.6633
	0.7745	0.6735
	0.7763	0.6735
	0.7763	0.6837
	0.7776	0.6837
	0.7776	0.6939
	0.7863	0.6939
	0.7863	0.7041
	0.7928	0.7041
	0.7928	0.7143
	0.8003	0.7143
	0.8003	0.7245
	0.8088	0.7245
	0.8088	0.7347
	0.8138	0.7347
	0.8138	0.7449
	0.8151	0.7449
	0.8151	0.7551
	0.8499	0.7551
	0.8499	0.7653
	0.8648	0.7653
	0.8648	0.7755
	0.869	0.7755
	0.869	0.7857
	0.8698	0.7857
	0.8698	0.7959
	0.874	0.7959
	0.874	0.8061
	0.8759	0.8061
	0.8759	0.8163
	0.9009	0.8163
	0.9009	0.8265
	0.915	0.8265
	0.915	0.8367
	0.9234	0.8367
	0.9234	0.8469
	0.9302	0.8469
	0.9302	0.8571
	0.9327	0.8571
	0.9327	0.8673
	0.9357	0.8673
	0.9357	0.8776
	0.9363	0.8776
	0.9363	0.8878
	0.9471	0.8878
	0.9471	0.898
	0.9521	0.898
	0.9521	0.9082
	0.9577	0.9082
	0.9577	0.9184
	0.9648	0.9184
	0.9648	0.9286
	0.9667	0.9286
	0.9667	0.9388
	0.9719	0.9388
	0.9719	0.949
	0.974	0.949
	0.974	0.9592
	0.9769	0.9592
	0.9769	0.9694
	0.9879	0.9694
	0.9879	0.9796
	0.9942	0.9796
	0.9942	0.9898
	0.9979	0.9898
	0.9979	1.0
	1.0	1.0
> <Screening Table>
# Rank	Mol name	Index in data set	Similarity 2 query	Active	Cluster number
1	ZINC03632089	4189	-44.39	NO	-
2	ZINC04518730	5645	-43.4	NO	-
3	ZINC01292266	1517	-42.33	NO	-
4	ZINC04400976	5442	-41.43	NO	-
5	ZINC03042932	3089	-41.31	NO	-
6	ZINC03970234	4921	-41.15	NO	-
7	ZINC03448093	3573	-41.12	NO	-
8	ZINC04462804	5485	-40.94	NO	-
9	ZINC03414047	3511	-40.77	NO	-
10	ZINC04462776	5484	-40.77	NO	-
11	ZINC03890127	4794	-40.56	NO	-
12	ZINC01249650	1444	-40.51	NO	-
13	ZINC01283369	1503	-40.4	NO	-
14	ZINC03324751	3368	-40.29	NO	-
15	ZINC02720119	2590	-40.28	NO	-
16	ZINC00809862	452	-40.24	NO	-
17	ZINC03889259	4764	-40.21	NO	-
18	ZINC03279755	3292	-40.15	NO	-
19	ZINC02720589	2592	-40.05	NO	-
20	ZINC03851917	4331	-39.99	NO	-
21	ZINC03366558	3443	-39.88	NO	-
22	ZINC03453427	3592	-39.88	NO	-
23	ZINC03514267	3874	-39.87	NO	-
24	ZINC01273147	1466	-39.85	NO	-
25	ZINC03037064	3087	-39.85	NO	-
26	ZINC03631303	4171	-39.76	NO	-
27	ZINC03514269	3875	-39.75	NO	-
28	ZINC01235238	1430	-39.73	NO	-
29	ZINC00912692	812	-39.7	NO	-
30	ZINC02720606	2595	-39.54	NO	-
31	ZINC03453237	3591	-39.34	NO	-
32	ZINC02457643	2323	-39.32	NO	-
33	ZINC03037062	3086	-39.3	NO	-
34	ZINC00876105	673	-39.29	NO	-
35	ZINC03631161	4167	-39.27	NO	-
36	ZINC02720114	2589	-39.21	NO	-
37	ZINC03631283	4168	-39.14	NO	-
38	ZINC03815213	55	-39.14	YES	10
39	ZINC01148699	1325	-39.07	NO	-
40	ZINC02720607	2596	-38.99	NO	-
41	ZINC02720588	2591	-38.98	NO	-
42	ZINC03494547	3773	-38.9	NO	-
43	ZINC03317467	3351	-38.88	NO	-
44	ZINC03494507	3771	-38.76	NO	-
45	ZINC02720603	2593	-38.75	NO	-
46	ZINC02720604	2594	-38.71	NO	-
47	ZINC03631289	4170	-38.68	NO	-
48	ZINC03494545	3772	-38.61	NO	-
49	ZINC03631882	4175	-38.61	NO	-
50	ZINC02950155	2930	-38.45	NO	-
51	ZINC03582306	4011	-38.39	NO	-
52	ZINC03333521	3382	-38.36	NO	-
53	ZINC04250297	5305	-38.28	NO	-
54	ZINC04462700	5483	-38.2	NO	-
55	ZINC03500453	3794	-38.18	NO	-
56	ZINC02720110	2588	-38.16	NO	-
57	ZINC02657266	2516	-38.15	NO	-
58	ZINC04386424	5431	-38.1	NO	-
59	ZINC01238981	1432	-38.04	NO	-
60	ZINC03331683	3375	-38.04	NO	-
61	ZINC03519936	3892	-38.01	NO	-
62	ZINC03463332	3660	-38.0	NO	-
63	ZINC03469833	3707	-37.97	NO	-
64	ZINC02969760	2951	-37.88	NO	-
65	ZINC03490846	3766	-37.87	NO	-
66	ZINC01080629	1135	-37.8	NO	-
67	ZINC03530639	3916	-37.71	NO	-
68	ZINC02970905	2961	-37.7	NO	-
69	ZINC04250031	5296	-37.62	NO	-
70	ZINC03500456	3795	-37.53	NO	-
71	ZINC03463338	3661	-37.5	NO	-
72	ZINC03631880	4174	-37.5	NO	-
73	ZINC02446761	2309	-37.47	NO	-
74	ZINC03454186	3594	-37.43	NO	-
75	ZINC03868554	4736	-37.43	NO	-
76	ZINC03358843	3428	-37.41	NO	-
77	ZINC03968547	4883	-37.37	NO	-
78	ZINC03292924	3313	-37.34	NO	-
79	ZINC02657267	2517	-37.3	NO	-
80	ZINC01277477	1473	-37.27	NO	-
81	ZINC04517956	5644	-37.24	NO	-
82	ZINC01269652	1460	-37.2	NO	-
83	ZINC03043685	3100	-37.19	NO	-
84	ZINC03684770	4217	-37.17	NO	-
85	ZINC02731558	2619	-37.1	NO	-
86	ZINC03968510	4879	-37.09	NO	-
87	ZINC03043687	3101	-37.08	NO	-
88	ZINC04598434	5658	-37.06	NO	-
89	ZINC00893688	761	-37.03	NO	-
90	ZINC02959583	2941	-36.98	NO	-
91	ZINC01509985	1764	-36.94	NO	-
92	ZINC02380851	2235	-36.94	NO	-
93	ZINC02956134	2935	-36.94	NO	-
94	ZINC01502701	1756	-36.91	NO	-
95	ZINC03815391	44	-36.91	YES	7
96	ZINC03631377	4172	-36.86	NO	-
97	ZINC04250208	5302	-36.85	NO	-
98	ZINC03037047	3085	-36.8	NO	-
99	ZINC04492831	5610	-36.78	NO	-
100	ZINC01491199	1743	-36.76	NO	-
101	ZINC02338718	2208	-36.72	NO	-
102	ZINC04066730	5156	-36.7	NO	-
103	ZINC03500525	3801	-36.69	NO	-
104	ZINC00924612	838	-36.6	NO	-
105	ZINC01441110	1712	-36.59	NO	-
106	ZINC04193519	5250	-36.59	NO	-
107	ZINC02590342	2376	-36.58	NO	-
108	ZINC01432376	1701	-36.57	NO	-
109	ZINC03240835	3219	-36.55	NO	-
110	ZINC03630104	4158	-36.51	NO	-
111	ZINC04145011	5198	-36.51	NO	-
112	ZINC03968462	4878	-36.49	NO	-
113	ZINC03465293	3695	-36.47	NO	-
114	ZINC03979845	4999	-36.44	NO	-
115	ZINC03315143	3344	-36.43	NO	-
116	ZINC02305643	2155	-36.38	NO	-
117	ZINC03465444	3697	-36.37	NO	-
118	ZINC04079379	5158	-36.37	NO	-
119	ZINC00823876	489	-36.32	NO	-
120	ZINC00850071	528	-36.32	NO	-
121	ZINC03043618	3097	-36.32	NO	-
122	ZINC03504644	3824	-36.31	NO	-
123	ZINC03816156	4236	-36.31	NO	-
124	ZINC04492391	5601	-36.31	NO	-
125	ZINC03631121	4166	-36.26	NO	-
126	ZINC03854366	4416	-36.24	NO	-
127	ZINC03631944	4185	-36.2	NO	-
128	ZINC04362967	5416	-36.19	NO	-
129	ZINC03504967	3853	-36.18	NO	-
130	ZINC04620040	5662	-36.15	NO	-
131	ZINC00827962	498	-36.13	NO	-
132	ZINC01272984	1464	-36.12	NO	-
133	ZINC00794467	403	-36.09	NO	-
134	ZINC02408767	2254	-36.04	NO	-
135	ZINC03630218	4162	-35.93	NO	-
136	ZINC03316599	3349	-35.9	NO	-
137	ZINC03442108	3564	-35.88	NO	-
138	ZINC03021718	3005	-35.84	NO	-
139	ZINC03630187	4159	-35.83	NO	-
140	ZINC04220819	5261	-35.82	NO	-
141	ZINC01502702	1757	-35.79	NO	-
142	ZINC00626343	62	-35.78	NO	-
143	ZINC02130688	2011	-35.78	NO	-
144	ZINC03631285	4169	-35.76	NO	-
145	ZINC02969737	2948	-35.75	NO	-
146	ZINC04225496	5271	-35.75	NO	-
147	ZINC01634538	1789	-35.73	NO	-
148	ZINC00827961	496	-35.71	NO	-
149	ZINC03354946	3416	-35.6	NO	-
150	ZINC03356618	3419	-35.56	NO	-
151	ZINC03043522	3091	-35.49	NO	-
152	ZINC02970350	2953	-35.48	NO	-
153	ZINC04250505	5308	-35.47	NO	-
154	ZINC02969754	2950	-35.44	NO	-
155	ZINC03855582	4472	-35.44	NO	-
156	ZINC04267411	5325	-35.43	NO	-
157	ZINC03301905	3323	-35.39	NO	-
158	ZINC00806551	445	-35.37	NO	-
159	ZINC02975448	2984	-35.37	NO	-
160	ZINC03314363	3342	-35.37	NO	-
161	ZINC03234912	3208	-35.35	NO	-
162	ZINC02970884	2958	-35.31	NO	-
163	ZINC04362964	5415	-35.31	NO	-
164	ZINC00872020	632	-35.3	NO	-
165	ZINC02773030	2679	-35.3	NO	-
166	ZINC03968461	4876	-35.3	NO	-
167	ZINC03444557	3570	-35.29	NO	-
168	ZINC03352275	3410	-35.28	NO	-
169	ZINC03523279	3904	-35.28	NO	-
170	ZINC04485511	5588	-35.28	NO	-
171	ZINC01287058	1508	-35.27	NO	-
172	ZINC04422811	5463	-35.27	NO	-
173	ZINC03490845	3765	-35.25	NO	-
174	ZINC03043607	3096	-35.23	NO	-
175	ZINC02970347	2952	-35.22	NO	-
176	ZINC03472240	3725	-35.22	NO	-
177	ZINC00678085	216	-35.21	NO	-
178	ZINC01254733	1449	-35.2	NO	-
179	ZINC01245990	1436	-35.19	NO	-
180	ZINC04266055	5323	-35.19	NO	-
181	ZINC03504767	3831	-35.13	NO	-
182	ZINC04470034	5565	-35.13	NO	-
183	ZINC02976023	2986	-35.09	NO	-
184	ZINC03504579	3817	-35.07	NO	-
185	ZINC01862815	1832	-35.05	NO	-
186	ZINC02326519	2185	-35.04	NO	-
187	ZINC02402376	2245	-35.04	NO	-
188	ZINC03513653	3872	-35.04	NO	-
189	ZINC04384552	5427	-35.03	NO	-
190	ZINC01418847	1683	-35.02	NO	-
191	ZINC04170720	5227	-35.02	NO	-
192	ZINC03631955	4187	-35.01	NO	-
193	ZINC03494504	3770	-35.0	NO	-
194	ZINC01018145	1011	-34.99	NO	-
195	ZINC04273724	5339	-34.99	NO	-
196	ZINC04594492	5655	-34.99	NO	-
197	ZINC03319237	3352	-34.96	NO	-
198	ZINC03906626	4842	-34.96	NO	-
199	ZINC04220595	5259	-34.95	NO	-
200	ZINC03322478	3360	-34.93	NO	-
201	ZINC02466040	2335	-34.9	NO	-
202	ZINC03472236	3724	-34.9	NO	-
203	ZINC00686715	245	-34.89	NO	-
204	ZINC01132594	1269	-34.89	NO	-
205	ZINC04492558	5602	-34.89	NO	-
206	ZINC00627151	64	-34.87	NO	-
207	ZINC01282192	1480	-34.85	NO	-
208	ZINC03868428	4731	-34.83	NO	-
209	ZINC00985242	958	-34.82	NO	-
210	ZINC00850241	531	-34.81	NO	-
211	ZINC03504871	3846	-34.78	NO	-
212	ZINC01282196	1489	-34.76	NO	-
213	ZINC03601432	4133	-34.76	NO	-
214	ZINC04469924	5562	-34.73	NO	-
215	ZINC02635207	2449	-34.72	NO	-
216	ZINC03618576	4144	-34.71	NO	-
217	ZINC03820184	4254	-34.7	NO	-
218	ZINC03557354	3952	-34.67	NO	-
219	ZINC03410152	3507	-34.65	NO	-
220	ZINC00678535	224	-34.64	NO	-
221	ZINC03867541	4676	-34.63	NO	-
222	ZINC04285158	5348	-34.63	NO	-
223	ZINC00624645	57	-34.58	NO	-
224	ZINC03425936	3530	-34.57	NO	-
225	ZINC02957713	2937	-34.51	NO	-
226	ZINC03504983	3857	-34.51	NO	-
227	ZINC04225295	5267	-34.49	NO	-
228	ZINC00829852	500	-34.45	NO	-
229	ZINC02623580	2410	-34.45	NO	-
230	ZINC02970891	2959	-34.44	NO	-
231	ZINC03505049	3859	-34.44	NO	-
232	ZINC01282190	1477	-34.42	NO	-
233	ZINC00725742	308	-34.41	NO	-
234	ZINC03631930	4180	-34.4	NO	-
235	ZINC03043549	3092	-34.39	NO	-
236	ZINC01282194	1486	-34.38	NO	-
237	ZINC01294126	1518	-34.37	NO	-
238	ZINC03504836	3843	-34.37	NO	-
239	ZINC04517954	5643	-34.37	NO	-
240	ZINC03292909	3312	-34.36	NO	-
241	ZINC03854795	4428	-34.36	NO	-
242	ZINC03889998	4788	-34.36	NO	-
243	ZINC02699207	2560	-34.35	NO	-
244	ZINC01109661	1189	-34.34	NO	-
245	ZINC03494614	3778	-34.34	NO	-
246	ZINC00672833	164	-34.33	NO	-
247	ZINC03455183	3605	-34.33	NO	-
248	ZINC03504640	3823	-34.33	NO	-
249	ZINC03494613	3777	-34.32	NO	-
250	ZINC02402377	2246	-34.29	NO	-
251	ZINC04484718	5580	-34.28	NO	-
252	ZINC03505051	3860	-34.25	NO	-
253	ZINC04250015	5293	-34.24	NO	-
254	ZINC03867944	4702	-34.21	NO	-
255	ZINC04176147	5230	-34.21	NO	-
256	ZINC00812605	462	-34.2	NO	-
257	ZINC03043605	3095	-34.2	NO	-
258	ZINC00678532	222	-34.19	NO	-
259	ZINC01217291	1413	-34.19	NO	-
260	ZINC03889445	4769	-34.19	NO	-
261	ZINC03631894	4176	-34.18	NO	-
262	ZINC01658527	1800	-34.16	NO	-
263	ZINC03461499	3629	-34.16	NO	-
264	ZINC02051663	1982	-34.13	NO	-
265	ZINC03500782	3810	-34.12	NO	-
266	ZINC02970841	2954	-34.11	NO	-
267	ZINC02970854	2956	-34.11	NO	-
268	ZINC01364529	1605	-34.1	NO	-
269	ZINC00678087	218	-34.09	NO	-
270	ZINC02408766	2253	-34.09	NO	-
271	ZINC00685048	243	-34.04	NO	-
272	ZINC03855241	4465	-34.03	NO	-
273	ZINC03504928	3850	-34.01	NO	-
274	ZINC03815351	43	-34.0	YES	7
275	ZINC03867968	4705	-34.0	NO	-
276	ZINC01273412	1467	-33.98	NO	-
277	ZINC03368554	3450	-33.97	NO	-
278	ZINC04131921	5186	-33.97	NO	-
279	ZINC02644440	2481	-33.96	NO	-
280	ZINC04268469	5327	-33.96	NO	-
281	ZINC00655145	121	-33.95	NO	-
282	ZINC01476067	1723	-33.95	NO	-
283	ZINC03892144	4823	-33.95	NO	-
284	ZINC04059268	5154	-33.95	NO	-
285	ZINC00853581	543	-33.94	NO	-
286	ZINC01325654	1548	-33.93	NO	-
287	ZINC03854352	4414	-33.91	NO	-
288	ZINC02030188	1976	-33.9	NO	-
289	ZINC03630196	4160	-33.89	NO	-
290	ZINC03504595	3819	-33.86	NO	-
291	ZINC03599211	4125	-33.86	NO	-
292	ZINC02329855	2194	-33.84	NO	-
293	ZINC02643465	2476	-33.84	NO	-
294	ZINC04164841	5214	-33.84	NO	-
295	ZINC03504647	3826	-33.83	NO	-
296	ZINC01125379	1247	-33.81	NO	-
297	ZINC02657852	2519	-33.79	NO	-
298	ZINC01245161	1435	-33.71	NO	-
299	ZINC03504652	3829	-33.71	NO	-
300	ZINC04268454	5326	-33.71	NO	-
301	ZINC03868426	4729	-33.7	NO	-
302	ZINC04266621	5324	-33.7	NO	-
303	ZINC03504812	3838	-33.69	NO	-
304	ZINC03945142	4859	-33.68	NO	-
305	ZINC03504581	3818	-33.67	NO	-
306	ZINC03504919	3848	-33.67	NO	-
307	ZINC03487831	3759	-33.66	NO	-
308	ZINC03504965	3852	-33.66	NO	-
309	ZINC01609260	37	-33.65	YES	7
310	ZINC03504985	3858	-33.64	NO	-
311	ZINC00676239	195	-33.63	NO	-
312	ZINC00908071	805	-33.62	NO	-
313	ZINC03504813	3839	-33.62	NO	-
314	ZINC02975446	2983	-33.59	NO	-
315	ZINC02661801	2526	-33.58	NO	-
316	ZINC02616931	2389	-33.57	NO	-
317	ZINC02970894	2960	-33.56	NO	-
318	ZINC04468557	5549	-33.53	NO	-
319	ZINC04285737	5353	-33.52	NO	-
320	ZINC03461575	3632	-33.5	NO	-
321	ZINC00907523	791	-33.49	NO	-
322	ZINC03504806	3837	-33.48	NO	-
323	ZINC00725075	306	-33.47	NO	-
324	ZINC03504770	3833	-33.47	NO	-
325	ZINC00907900	794	-33.45	NO	-
326	ZINC03298932	3321	-33.44	NO	-
327	ZINC04317264	5386	-33.43	NO	-
328	ZINC03504804	3836	-33.42	NO	-
329	ZINC02628267	2426	-33.41	NO	-
330	ZINC01269879	1461	-33.4	NO	-
331	ZINC03500518	3799	-33.4	NO	-
332	ZINC03504599	3821	-33.4	NO	-
333	ZINC02632590	2438	-33.39	NO	-
334	ZINC03504802	3835	-33.39	NO	-
335	ZINC00675768	193	-33.35	NO	-
336	ZINC00867757	605	-33.33	NO	-
337	ZINC02729789	2616	-33.33	NO	-
338	ZINC03332416	3378	-33.33	NO	-
339	ZINC03504869	3845	-33.33	NO	-
340	ZINC02729748	2614	-33.32	NO	-
341	ZINC02958649	2940	-33.32	NO	-
342	ZINC03504917	3847	-33.32	NO	-
343	ZINC04003693	5110	-33.32	NO	-
344	ZINC01005678	1002	-33.31	NO	-
345	ZINC01076032	1118	-33.3	NO	-
346	ZINC03504969	3854	-33.3	NO	-
347	ZINC03439723	3562	-33.28	NO	-
348	ZINC03504963	3851	-33.27	NO	-
349	ZINC00632538	74	-33.23	NO	-
350	ZINC01921493	1888	-33.23	NO	-
351	ZINC03514211	3873	-33.23	NO	-
352	ZINC03618829	4147	-33.22	NO	-
353	ZINC04317262	5383	-33.18	NO	-
354	ZINC03374645	3462	-33.17	NO	-
355	ZINC04059224	5153	-33.17	NO	-
356	ZINC03438813	3552	-33.16	NO	-
357	ZINC04170036	5225	-33.16	NO	-
358	ZINC04248924	5290	-33.14	NO	-
359	ZINC00863304	588	-33.11	NO	-
360	ZINC03850436	4292	-33.1	NO	-
361	ZINC04250047	5299	-33.1	NO	-
362	ZINC03867385	4656	-33.09	NO	-
363	ZINC02202077	2066	-33.08	NO	-
364	ZINC02829446	2752	-33.07	NO	-
365	ZINC00624644	55	-33.06	NO	-
366	ZINC03504926	3849	-33.06	NO	-
367	ZINC03974971	4967	-33.06	NO	-
368	ZINC02298888	2151	-33.04	NO	-
369	ZINC03340322	3387	-33.04	NO	-
370	ZINC00715132	289	-33.01	NO	-
371	ZINC00861839	570	-33.01	NO	-
372	ZINC00584948	13	-33.0	NO	-
373	ZINC02643925	2480	-33.0	NO	-
374	ZINC01282198	1495	-32.99	NO	-
375	ZINC03271981	3277	-32.99	NO	-
376	ZINC03504768	3832	-32.99	NO	-
377	ZINC02773566	2684	-32.97	NO	-
378	ZINC03631907	4178	-32.97	NO	-
379	ZINC04493067	5617	-32.97	NO	-
380	ZINC00924322	835	-32.96	NO	-
381	ZINC02948946	2929	-32.96	NO	-
382	ZINC03043680	3099	-32.93	NO	-
383	ZINC03341312	3392	-32.93	NO	-
384	ZINC04176130	5229	-32.93	NO	-
385	ZINC00985240	956	-32.91	NO	-
386	ZINC00637802	92	-32.89	NO	-
387	ZINC03439672	3561	-32.89	NO	-
388	ZINC00781498	370	-32.87	NO	-
389	ZINC02730059	2618	-32.87	NO	-
390	ZINC01282211	1501	-32.86	NO	-
391	ZINC03588038	4017	-32.86	NO	-
392	ZINC03504972	3856	-32.85	NO	-
393	ZINC00773504	334	-32.84	NO	-
394	ZINC01282197	1492	-32.83	NO	-
395	ZINC02729728	2612	-32.83	NO	-
396	ZINC03504838	3844	-32.83	NO	-
397	ZINC01153579	1334	-32.82	NO	-
398	ZINC03504831	3841	-32.82	NO	-
399	ZINC01249196	1442	-32.81	NO	-
400	ZINC01277353	1472	-32.78	NO	-
401	ZINC01294776	1519	-32.78	NO	-
402	ZINC01989718	1968	-32.78	NO	-
403	ZINC04285189	5350	-32.77	NO	-
404	ZINC01989717	1967	-32.75	NO	-
405	ZINC03599203	4124	-32.75	NO	-
406	ZINC02646630	2492	-32.74	NO	-
407	ZINC00873448	638	-32.72	NO	-
408	ZINC02499489	2354	-32.71	NO	-
409	ZINC01379041	1650	-32.7	NO	-
410	ZINC03504600	3822	-32.7	NO	-
411	ZINC02441423	2303	-32.69	NO	-
412	ZINC02749739	2643	-32.68	NO	-
413	ZINC03504649	3827	-32.68	NO	-
414	ZINC02184388	2042	-32.67	NO	-
415	ZINC02971621	2970	-32.66	NO	-
416	ZINC03490799	3763	-32.66	NO	-
417	ZINC03504827	3840	-32.65	NO	-
418	ZINC00838388	509	-32.64	NO	-
419	ZINC03500751	3809	-32.64	NO	-
420	ZINC00774242	345	-32.63	NO	-
421	ZINC01275043	1469	-32.63	NO	-
422	ZINC02432170	2287	-32.62	NO	-
423	ZINC02450394	2314	-32.62	NO	-
424	ZINC03619004	4151	-32.6	NO	-
425	ZINC00929940	852	-32.59	NO	-
426	ZINC00838369	508	-32.58	NO	-
427	ZINC02632474	2434	-32.57	NO	-
428	ZINC02051657	1979	-32.56	NO	-
429	ZINC03866796	4619	-32.56	NO	-
430	ZINC00970943	928	-32.55	NO	-
431	ZINC01128497	1260	-32.55	NO	-
432	ZINC01252045	1446	-32.54	NO	-
433	ZINC01478598	1726	-32.54	NO	-
434	ZINC02051661	1981	-32.54	NO	-
435	ZINC02662267	2532	-32.54	NO	-
436	ZINC03545057	3936	-32.54	NO	-
437	ZINC03631933	4182	-32.53	NO	-
438	ZINC03504597	3820	-32.51	NO	-
439	ZINC02353141	2216	-32.5	NO	-
440	ZINC01881665	1837	-32.49	NO	-
441	ZINC02281310	2140	-32.49	NO	-
442	ZINC04167540	5221	-32.49	NO	-
443	ZINC00796603	418	-32.48	NO	-
444	ZINC02657524	2518	-32.48	NO	-
445	ZINC02971881	2974	-32.48	NO	-
446	ZINC02071256	1994	-32.46	NO	-
447	ZINC02276581	2137	-32.46	NO	-
448	ZINC03992864	5081	-32.46	NO	-
449	ZINC04268523	5328	-32.46	NO	-
450	ZINC02424782	2280	-32.43	NO	-
451	ZINC03500627	3804	-32.42	NO	-
452	ZINC04321412	5397	-32.41	NO	-
453	ZINC00672985	166	-32.4	NO	-
454	ZINC00779200	362	-32.4	NO	-
455	ZINC00774256	346	-32.39	NO	-
456	ZINC01075598	1117	-32.39	NO	-
457	ZINC03478342	3735	-32.39	NO	-
458	ZINC00936861	862	-32.38	NO	-
459	ZINC03469829	3706	-32.38	NO	-
460	ZINC04492976	5615	-32.36	NO	-
461	ZINC01614677	1784	-32.33	NO	-
462	ZINC03854878	4445	-32.33	NO	-
463	ZINC02337373	2205	-32.31	NO	-
464	ZINC03500619	3803	-32.29	NO	-
465	ZINC03618763	4146	-32.29	NO	-
466	ZINC03500662	3806	-32.28	NO	-
467	ZINC01282193	1483	-32.27	NO	-
468	ZINC03519943	3893	-32.26	NO	-
469	ZINC03595402	4086	-32.25	NO	-
470	ZINC03618861	4149	-32.25	NO	-
471	ZINC00924302	833	-32.22	NO	-
472	ZINC01331371	1559	-32.22	NO	-
473	ZINC02616736	2387	-32.19	NO	-
474	ZINC03892376	4828	-32.19	NO	-
475	ZINC03504800	3834	-32.15	NO	-
476	ZINC04251656	5313	-32.15	NO	-
477	ZINC02658104	2522	-32.14	NO	-
478	ZINC03889674	4780	-32.14	NO	-
479	ZINC02650057	2497	-32.13	NO	-
480	ZINC03858035	4534	-32.12	NO	-
481	ZINC03849701	4277	-32.11	NO	-
482	ZINC04468947	5553	-32.1	NO	-
483	ZINC00892218	756	-32.09	NO	-
484	ZINC01379033	1645	-32.09	NO	-
485	ZINC02656194	2512	-32.09	NO	-
486	ZINC03641390	4192	-32.09	NO	-
487	ZINC00873585	643	-32.08	NO	-
488	ZINC03443802	3566	-32.08	NO	-
489	ZINC02773087	2682	-32.07	NO	-
490	ZINC03461342	3626	-32.06	NO	-
491	ZINC00796584	413	-32.05	NO	-
492	ZINC02746289	2637	-32.03	NO	-
493	ZINC03504651	3828	-32.03	NO	-
494	ZINC03545101	3939	-32.03	NO	-
495	ZINC03631940	4184	-32.03	NO	-
496	ZINC01379030	1644	-32.02	NO	-
497	ZINC01967543	1939	-32.01	NO	-
498	ZINC00883086	720	-32.0	NO	-
499	ZINC04469933	5563	-31.99	NO	-
500	ZINC03487829	3758	-31.97	NO	-
501	ZINC03599301	4127	-31.97	NO	-
502	ZINC01040192	1033	-31.96	NO	-
503	ZINC01144591	1313	-31.96	NO	-
504	ZINC03508700	3867	-31.96	NO	-
505	ZINC03599234	4126	-31.96	NO	-
506	ZINC00591042	22	-31.95	NO	-
507	ZINC00853664	546	-31.95	NO	-
508	ZINC04388666	5433	-31.95	NO	-
509	ZINC01117642	1214	-31.94	NO	-
510	ZINC01088911	1153	-31.93	NO	-
511	ZINC01315155	1529	-31.93	NO	-
512	ZINC03520034	3897	-31.93	NO	-
513	ZINC01486054	1736	-31.91	NO	-
514	ZINC00908066	802	-31.9	NO	-
515	ZINC03084491	3144	-31.9	NO	-
516	ZINC04130145	5182	-31.9	NO	-
517	ZINC02310612	2161	-31.89	NO	-
518	ZINC01086626	1146	-31.86	NO	-
519	ZINC02718998	2586	-31.84	NO	-
520	ZINC04627318	5669	-31.84	NO	-
521	ZINC02948941	2927	-31.83	NO	-
522	ZINC03478345	3736	-31.83	NO	-
523	ZINC00756867	318	-31.81	NO	-
524	ZINC03533886	3926	-31.81	NO	-
525	ZINC03855377	4467	-31.81	NO	-
526	ZINC00862978	587	-31.8	NO	-
527	ZINC03360022	3430	-31.8	NO	-
528	ZINC00850359	532	-31.79	NO	-
529	ZINC03497818	3790	-31.76	NO	-
530	ZINC04158153	5206	-31.76	NO	-
531	ZINC04268949	5332	-31.76	NO	-
532	ZINC00664509	136	-31.75	NO	-
533	ZINC01107911	1182	-31.75	NO	-
534	ZINC01439816	1707	-31.75	NO	-
535	ZINC03081080	3137	-31.75	NO	-
536	ZINC03567527	3972	-31.75	NO	-
537	ZINC01282206	1498	-31.74	NO	-
538	ZINC01379043	1652	-31.74	NO	-
539	ZINC03323610	3367	-31.74	NO	-
540	ZINC01127304	1256	-31.73	NO	-
541	ZINC02905647	2897	-31.73	NO	-
542	ZINC02909329	2905	-31.73	NO	-
543	ZINC01379000	1638	-31.72	NO	-
544	ZINC02439129	2298	-31.72	NO	-
545	ZINC03059483	3130	-31.71	NO	-
546	ZINC04466368	5536	-31.71	NO	-
547	ZINC04491838	5598	-31.71	NO	-
548	ZINC00878071	687	-31.69	NO	-
549	ZINC01890498	1862	-31.69	NO	-
550	ZINC04292319	5359	-31.66	NO	-
551	ZINC02957719	2939	-31.65	NO	-
552	ZINC03855132	4462	-31.65	NO	-
553	ZINC00862080	578	-31.64	NO	-
554	ZINC01282759	1502	-31.64	NO	-
555	ZINC02873674	2848	-31.64	NO	-
556	ZINC03545137	3940	-31.64	NO	-
557	ZINC03323022	3363	-31.63	NO	-
558	ZINC01261642	1454	-31.62	NO	-
559	ZINC03504834	3842	-31.6	NO	-
560	ZINC02875679	2854	-31.59	NO	-
561	ZINC03455179	3604	-31.57	NO	-
562	ZINC03300226	3322	-31.56	NO	-
563	ZINC03382779	3466	-31.55	NO	-
564	ZINC03589423	4022	-31.55	NO	-
565	ZINC01366248	1607	-31.54	NO	-
566	ZINC02756446	2650	-31.54	NO	-
567	ZINC00674958	184	-31.53	NO	-
568	ZINC00838400	510	-31.53	NO	-
569	ZINC03442105	3563	-31.53	NO	-
570	ZINC01430699	1696	-31.52	NO	-
571	ZINC02387386	2237	-31.52	NO	-
572	ZINC03588133	4018	-31.52	NO	-
573	ZINC00849600	525	-31.49	NO	-
574	ZINC00878062	685	-31.49	NO	-
575	ZINC01364530	1606	-31.49	NO	-
576	ZINC02652059	2499	-31.49	NO	-
577	ZINC00707444	281	-31.46	NO	-
578	ZINC03587951	4014	-31.46	NO	-
579	ZINC00929921	848	-31.45	NO	-
580	ZINC02798401	2721	-31.45	NO	-
581	ZINC03362191	3435	-31.45	NO	-
582	ZINC03832353	41	-31.44	YES	7
583	ZINC02694845	2558	-31.42	NO	-
584	ZINC03890637	4808	-31.42	NO	-
585	ZINC01250065	1445	-31.41	NO	-
586	ZINC01307869	1523	-31.4	NO	-
587	ZINC02643466	2477	-31.4	NO	-
588	ZINC04366743	5420	-31.4	NO	-
589	ZINC00773639	338	-31.37	NO	-
590	ZINC00774150	344	-31.37	NO	-
591	ZINC03500372	3792	-31.37	NO	-
592	ZINC04194239	5251	-31.35	NO	-
593	ZINC00806557	446	-31.34	NO	-
594	ZINC01404527	1674	-31.33	NO	-
595	ZINC02314106	2166	-31.32	NO	-
596	ZINC03007382	2999	-31.32	NO	-
597	ZINC03370067	3452	-31.31	NO	-
598	ZINC03992841	5076	-31.31	NO	-
599	ZINC00958578	910	-31.3	NO	-
600	ZINC04091821	5172	-31.3	NO	-
601	ZINC03618834	4148	-31.29	NO	-
602	ZINC02623758	2411	-31.27	NO	-
603	ZINC03428544	3533	-31.27	NO	-
604	ZINC04176705	5233	-31.27	NO	-
605	ZINC03439506	3556	-31.26	NO	-
606	ZINC04357698	5411	-31.26	NO	-
607	ZINC01034367	1030	-31.25	NO	-
608	ZINC00779370	364	-31.22	NO	-
609	ZINC00873579	642	-31.21	NO	-
610	ZINC02635381	2450	-31.21	NO	-
611	ZINC00773672	340	-31.2	NO	-
612	ZINC00929938	850	-31.19	NO	-
613	ZINC01123138	1231	-31.19	NO	-
614	ZINC04268529	5331	-31.19	NO	-
615	ZINC00877519	678	-31.18	NO	-
616	ZINC02377402	2231	-31.17	NO	-
617	ZINC00908064	801	-31.15	NO	-
618	ZINC01922858	1895	-31.15	NO	-
619	ZINC03858774	4549	-31.14	NO	-
620	ZINC01379038	1648	-31.13	NO	-
621	ZINC02460282	2329	-31.12	NO	-
622	ZINC03465290	3694	-31.12	NO	-
623	ZINC03850824	4299	-31.12	NO	-
624	ZINC04485485	5585	-31.12	NO	-
625	ZINC01515797	1768	-31.11	NO	-
626	ZINC01921536	1890	-31.11	NO	-
627	ZINC01967545	1940	-31.11	NO	-
628	ZINC03054129	3125	-31.11	NO	-
629	ZINC03437413	3546	-31.11	NO	-
630	ZINC01005078	1000	-31.1	NO	-
631	ZINC01175656	1356	-31.1	NO	-
632	ZINC03504765	3830	-31.1	NO	-
633	ZINC03545091	3938	-31.1	NO	-
634	ZINC00877379	675	-31.09	NO	-
635	ZINC03198298	3180	-31.09	NO	-
636	ZINC04167370	5220	-31.08	NO	-
637	ZINC04620023	5661	-31.07	NO	-
638	ZINC00908072	806	-31.06	NO	-
639	ZINC01089482	1154	-31.06	NO	-
640	ZINC03437880	3549	-31.06	NO	-
641	ZINC02975391	2981	-31.05	NO	-
642	ZINC03853127	4370	-31.05	NO	-
643	ZINC01379073	1660	-31.04	NO	-
644	ZINC02689563	2552	-31.04	NO	-
645	ZINC03352810	3412	-31.04	NO	-
646	ZINC03849424	4271	-31.04	NO	-
647	ZINC02051659	1980	-31.03	NO	-
648	ZINC04038249	5142	-31.03	NO	-
649	ZINC01158153	1335	-31.02	NO	-
650	ZINC02633702	2441	-30.98	NO	-
651	ZINC03867540	4674	-30.98	NO	-
652	ZINC02452919	2319	-30.97	NO	-
653	ZINC00924323	836	-30.96	NO	-
654	ZINC01982010	1958	-30.96	NO	-
655	ZINC03858780	4553	-30.95	NO	-
656	ZINC03494346	3768	-30.94	NO	-
657	ZINC04387658	5432	-30.94	NO	-
658	ZINC03022863	3023	-30.93	NO	-
659	ZINC00867701	593	-30.92	NO	-
660	ZINC01315428	1530	-30.92	NO	-
661	ZINC02798552	2722	-30.92	NO	-
662	ZINC03464065	3665	-30.92	NO	-
663	ZINC04030153	5123	-30.92	NO	-
664	ZINC01378929	1632	-30.91	NO	-
665	ZINC02328568	2193	-30.91	NO	-
666	ZINC02689539	2550	-30.91	NO	-
667	ZINC01431444	1698	-30.9	NO	-
668	ZINC03465469	3698	-30.9	NO	-
669	ZINC00838414	512	-30.89	NO	-
670	ZINC02718966	2580	-30.89	NO	-
671	ZINC03083799	3142	-30.89	NO	-
672	ZINC02641342	2468	-30.88	NO	-
673	ZINC03022919	3026	-30.88	NO	-
674	ZINC03439331	3553	-30.88	NO	-
675	ZINC03494606	3775	-30.88	NO	-
676	ZINC00642121	95	-30.87	NO	-
677	ZINC01123198	1232	-30.87	NO	-
678	ZINC03365555	3442	-30.86	NO	-
679	ZINC03365178	3441	-30.85	NO	-
680	ZINC01331479	1560	-30.84	NO	-
681	ZINC02971612	2969	-30.84	NO	-
682	ZINC04467756	5539	-30.84	NO	-
683	ZINC01130666	1263	-30.83	NO	-
684	ZINC03523959	3906	-30.83	NO	-
685	ZINC03385719	3470	-30.82	NO	-
686	ZINC03253379	3249	-30.8	NO	-
687	ZINC03275207	3282	-30.8	NO	-
688	ZINC02667856	2543	-30.79	NO	-
689	ZINC00853582	544	-30.78	NO	-
690	ZINC00870714	624	-30.78	NO	-
691	ZINC03420848	3519	-30.78	NO	-
692	ZINC03500660	3805	-30.78	NO	-
693	ZINC03538131	3934	-30.78	NO	-
694	ZINC00796585	414	-30.77	NO	-
695	ZINC01620634	1785	-30.77	NO	-
696	ZINC04156340	5203	-30.77	NO	-
697	ZINC00667424	145	-30.76	NO	-
698	ZINC01145503	1315	-30.76	NO	-
699	ZINC01364500	1599	-30.76	NO	-
700	ZINC03452368	3590	-30.76	NO	-
701	ZINC04620101	5663	-30.76	NO	-
702	ZINC03815814	5	-30.75	YES	4
703	ZINC03854636	4421	-30.74	NO	-
704	ZINC04225343	5268	-30.74	NO	-
705	ZINC03465441	3696	-30.73	NO	-
706	ZINC03868685	4742	-30.73	NO	-
707	ZINC00852457	535	-30.72	NO	-
708	ZINC03855583	4474	-30.72	NO	-
709	ZINC02718815	2577	-30.7	NO	-
710	ZINC01492171	1748	-30.69	NO	-
711	ZINC02652866	2501	-30.69	NO	-
712	ZINC03374638	3461	-30.67	NO	-
713	ZINC04512621	5636	-30.67	NO	-
714	ZINC01379066	1659	-30.64	NO	-
715	ZINC01486060	1738	-30.64	NO	-
716	ZINC01644223	1793	-30.64	NO	-
717	ZINC03853033	4364	-30.64	NO	-
718	ZINC04317320	5389	-30.64	NO	-
719	ZINC02836701	2764	-30.63	NO	-
720	ZINC01378909	1627	-30.61	NO	-
721	ZINC02415183	2261	-30.61	NO	-
722	ZINC02762897	2662	-30.61	NO	-
723	ZINC04492639	5605	-30.61	NO	-
724	ZINC01431440	1697	-30.59	NO	-
725	ZINC03578484	3996	-30.59	NO	-
726	ZINC00629377	68	-30.58	NO	-
727	ZINC00949888	895	-30.58	NO	-
728	ZINC01223969	1421	-30.57	NO	-
729	ZINC03589273	4020	-30.57	NO	-
730	ZINC02436101	2293	-30.56	NO	-
731	ZINC03641415	4193	-30.55	NO	-
732	ZINC00633987	83	-30.53	NO	-
733	ZINC00838407	511	-30.53	NO	-
734	ZINC00908043	795	-30.51	NO	-
735	ZINC04599127	5659	-30.51	NO	-
736	ZINC02703740	2562	-30.5	NO	-
737	ZINC02957700	2936	-30.49	NO	-
738	ZINC04331700	5401	-30.49	NO	-
739	ZINC01967871	1944	-30.48	NO	-
740	ZINC02499498	2355	-30.48	NO	-
741	ZINC03315329	3346	-30.48	NO	-
742	ZINC03448359	3574	-30.48	NO	-
743	ZINC00674701	183	-30.47	NO	-
744	ZINC03868627	4741	-30.47	NO	-
745	ZINC03659297	4203	-30.46	NO	-
746	ZINC00648757	113	-30.44	NO	-
747	ZINC00862073	576	-30.44	NO	-
748	ZINC02439127	2297	-30.44	NO	-
749	ZINC03493359	3767	-30.44	NO	-
750	ZINC03589298	4021	-30.44	NO	-
751	ZINC03852043	4335	-30.44	NO	-
752	ZINC03854119	4407	-30.44	NO	-
753	ZINC00712122	286	-30.43	NO	-
754	ZINC00993084	982	-30.43	NO	-
755	ZINC01494662	1750	-30.43	NO	-
756	ZINC02396704	2242	-30.43	NO	-
757	ZINC00873536	641	-30.42	NO	-
758	ZINC02225435	2101	-30.42	NO	-
759	ZINC02413472	2260	-30.42	NO	-
760	ZINC03557356	3953	-30.39	NO	-
761	ZINC03584818	4013	-30.39	NO	-
762	ZINC03463763	3662	-30.38	NO	-
763	ZINC03975053	4970	-30.38	NO	-
764	ZINC02093409	1995	-30.37	NO	-
765	ZINC00624541	53	-30.36	NO	-
766	ZINC03568172	3975	-30.35	NO	-
767	ZINC03606916	4137	-30.34	NO	-
768	ZINC00923862	832	-30.33	NO	-
769	ZINC03494621	3779	-30.33	NO	-
770	ZINC03631066	4165	-30.33	NO	-
771	ZINC00886835	736	-30.32	NO	-
772	ZINC01049311	1053	-30.31	NO	-
773	ZINC01204156	1397	-30.31	NO	-
774	ZINC01967775	1941	-30.31	NO	-
775	ZINC00642555	100	-30.3	NO	-
776	ZINC00867749	599	-30.3	NO	-
777	ZINC04121598	5178	-30.3	NO	-
778	ZINC00628450	66	-30.29	NO	-
779	ZINC00904078	774	-30.28	NO	-
780	ZINC02647951	2494	-30.27	NO	-
781	ZINC03519997	3895	-30.27	NO	-
782	ZINC03852904	4356	-30.27	NO	-
783	ZINC03819056	4250	-30.26	NO	-
784	ZINC03968010	4874	-30.26	NO	-
785	ZINC04030390	5124	-30.25	NO	-
786	ZINC01924549	1898	-30.23	NO	-
787	ZINC03396914	3486	-30.23	NO	-
788	ZINC03453718	3593	-30.23	NO	-
789	ZINC00649397	115	-30.22	NO	-
790	ZINC02132116	2012	-30.22	NO	-
791	ZINC03235802	3211	-30.22	NO	-
792	ZINC03649436	4200	-30.22	NO	-
793	ZINC03816158	4237	-30.21	NO	-
794	ZINC04014426	5121	-30.21	NO	-
795	ZINC04638655	5674	-30.21	NO	-
796	ZINC00886683	729	-30.2	NO	-
797	ZINC02497190	2351	-30.2	NO	-
798	ZINC00857409	557	-30.19	NO	-
799	ZINC03247650	3231	-30.19	NO	-
800	ZINC01035618	1031	-30.18	NO	-
801	ZINC00795132	406	-30.17	NO	-
802	ZINC04272771	5335	-30.17	NO	-
803	ZINC00661389	130	-30.16	NO	-
804	ZINC01331509	1561	-30.16	NO	-
805	ZINC02788454	2695	-30.16	NO	-
806	ZINC00656755	124	-30.15	NO	-
807	ZINC02460783	2330	-30.15	NO	-
808	ZINC00774121	342	-30.14	NO	-
809	ZINC00813373	464	-30.14	NO	-
810	ZINC01127178	1252	-30.12	NO	-
811	ZINC01379020	1641	-30.12	NO	-
812	ZINC02100625	2001	-30.12	NO	-
813	ZINC03439486	3555	-30.12	NO	-
814	ZINC04180300	5239	-30.1	NO	-
815	ZINC04469704	5559	-30.1	NO	-
816	ZINC00637627	90	-30.09	NO	-
817	ZINC01350943	1580	-30.09	NO	-
818	ZINC01426369	1689	-30.08	NO	-
819	ZINC03563158	3967	-30.08	NO	-
820	ZINC00867781	609	-30.07	NO	-
821	ZINC00877523	680	-30.07	NO	-
822	ZINC01196859	1395	-30.07	NO	-
823	ZINC01378919	1630	-30.07	NO	-
824	ZINC01376056	1620	-30.06	NO	-
825	ZINC02741278	2633	-30.06	NO	-
826	ZINC00908067	803	-30.05	NO	-
827	ZINC03853126	4369	-30.05	NO	-
828	ZINC01287019	1505	-30.03	NO	-
829	ZINC03868806	4754	-30.03	NO	-
830	ZINC04501333	5625	-30.03	NO	-
831	ZINC02787928	2693	-30.01	NO	-
832	ZINC03034371	3084	-30.01	NO	-
833	ZINC03087802	3146	-30.01	NO	-
834	ZINC03564133	3968	-30.01	NO	-
835	ZINC00878067	686	-30.0	NO	-
836	ZINC00878827	693	-30.0	NO	-
837	ZINC02618327	2393	-30.0	NO	-
838	ZINC03857456	4507	-30.0	NO	-
839	ZINC04492624	5603	-30.0	NO	-
840	ZINC00904559	776	-29.99	NO	-
841	ZINC00977813	935	-29.99	NO	-
842	ZINC01379040	1649	-29.98	NO	-
843	ZINC01937892	1914	-29.98	NO	-
844	ZINC02798368	2718	-29.98	NO	-
845	ZINC03584807	4012	-29.98	NO	-
846	ZINC00661584	132	-29.96	NO	-
847	ZINC00904560	777	-29.96	NO	-
848	ZINC01376062	1624	-29.96	NO	-
849	ZINC03232102	3202	-29.96	NO	-
850	ZINC03500714	3808	-29.96	NO	-
851	ZINC03850537	4296	-29.96	NO	-
852	ZINC00917732	823	-29.95	NO	-
853	ZINC02849817	2788	-29.95	NO	-
854	ZINC04406686	5447	-29.95	NO	-
855	ZINC01831222	1829	-29.94	NO	-
856	ZINC01972002	1948	-29.94	NO	-
857	ZINC00773347	331	-29.93	NO	-
858	ZINC00878072	688	-29.93	NO	-
859	ZINC01320990	1531	-29.93	NO	-
860	ZINC02750818	2644	-29.92	NO	-
861	ZINC03854496	4419	-29.92	NO	-
862	ZINC01967454	1938	-29.91	NO	-
863	ZINC03497055	3787	-29.91	NO	-
864	ZINC02613985	2382	-29.9	NO	-
865	ZINC02480280	2342	-29.89	NO	-
866	ZINC02484135	2348	-29.87	NO	-
867	ZINC02590212	2375	-29.87	NO	-
868	ZINC02618237	2392	-29.84	NO	-
869	ZINC03490801	3764	-29.84	NO	-
870	ZINC03593285	4027	-29.84	NO	-
871	ZINC04376917	5425	-29.84	NO	-
872	ZINC02480251	2341	-29.82	NO	-
873	ZINC03834101	36	-29.82	YES	6
874	ZINC04192259	5248	-29.82	NO	-
875	ZINC04210397	5254	-29.82	NO	-
876	ZINC03832250	58	-29.81	YES	12
877	ZINC03975094	4971	-29.81	NO	-
878	ZINC00862124	580	-29.8	NO	-
879	ZINC01274971	1468	-29.8	NO	-
880	ZINC03631957	4188	-29.8	NO	-
881	ZINC03022917	3025	-29.79	NO	-
882	ZINC03461348	3627	-29.79	NO	-
883	ZINC01127301	1254	-29.78	NO	-
884	ZINC02637062	2460	-29.77	NO	-
885	ZINC04221387	5262	-29.77	NO	-
886	ZINC02141326	2025	-29.76	NO	-
887	ZINC02444401	2307	-29.76	NO	-
888	ZINC00997450	988	-29.75	NO	-
889	ZINC02613984	2381	-29.75	NO	-
890	ZINC03519073	3880	-29.75	NO	-
891	ZINC00839396	57	-29.73	YES	11
892	ZINC03043844	3109	-29.73	NO	-
893	ZINC03629383	4156	-29.73	NO	-
894	ZINC03832347	86	-29.73	YES	14
895	ZINC03859714	4595	-29.73	NO	-
896	ZINC02434235	2290	-29.72	NO	-
897	ZINC03500712	3807	-29.72	NO	-
898	ZINC00773552	335	-29.71	NO	-
899	ZINC00780959	369	-29.71	NO	-
900	ZINC00871288	625	-29.71	NO	-
901	ZINC00878472	690	-29.71	NO	-
902	ZINC04160518	5211	-29.71	NO	-
903	ZINC01378921	1631	-29.7	NO	-
904	ZINC03261743	3263	-29.7	NO	-
905	ZINC03451480	3586	-29.7	NO	-
906	ZINC03458735	3621	-29.7	NO	-
907	ZINC01967779	1943	-29.69	NO	-
908	ZINC01982005	1953	-29.69	NO	-
909	ZINC02689549	2551	-29.69	NO	-
910	ZINC04289663	5356	-29.69	NO	-
911	ZINC00674513	181	-29.68	NO	-
912	ZINC03250055	3241	-29.68	NO	-
913	ZINC00886845	738	-29.67	NO	-
914	ZINC03089989	3148	-29.67	NO	-
915	ZINC03332903	3381	-29.67	NO	-
916	ZINC04514411	5639	-29.67	NO	-
917	ZINC02443472	2306	-29.65	NO	-
918	ZINC00589274	18	-29.64	NO	-
919	ZINC01113578	1210	-29.64	NO	-
920	ZINC02728986	2607	-29.64	NO	-
921	ZINC04318699	5396	-29.64	NO	-
922	ZINC00773593	337	-29.63	NO	-
923	ZINC00986667	968	-29.63	NO	-
924	ZINC00642560	101	-29.62	NO	-
925	ZINC00714795	287	-29.62	NO	-
926	ZINC00892359	757	-29.62	NO	-
927	ZINC02874490	2850	-29.62	NO	-
928	ZINC02972110	2976	-29.62	NO	-
929	ZINC03563157	3966	-29.61	NO	-
930	ZINC03892663	4832	-29.61	NO	-
931	ZINC01094511	1164	-29.6	NO	-
932	ZINC03344720	3396	-29.6	NO	-
933	ZINC03946757	4861	-29.6	NO	-
934	ZINC00803875	430	-29.59	NO	-
935	ZINC01379075	1661	-29.59	NO	-
936	ZINC03815082	56	-29.59	YES	11
937	ZINC04464900	5501	-29.59	NO	-
938	ZINC02645715	2486	-29.58	NO	-
939	ZINC02825583	2747	-29.58	NO	-
940	ZINC02853216	2806	-29.57	NO	-
941	ZINC03323609	3365	-29.56	NO	-
942	ZINC01040194	1034	-29.55	NO	-
943	ZINC01584627	1781	-29.55	NO	-
944	ZINC03868109	4709	-29.55	NO	-
945	ZINC00597796	33	-29.54	NO	-
946	ZINC00674503	180	-29.54	NO	-
947	ZINC00685035	242	-29.54	NO	-
948	ZINC00705180	274	-29.54	NO	-
949	ZINC01094768	1165	-29.54	NO	-
950	ZINC02643297	2474	-29.54	NO	-
951	ZINC02798067	2712	-29.54	NO	-
952	ZINC02971796	2971	-29.54	NO	-
953	ZINC00773563	336	-29.52	NO	-
954	ZINC02645785	2488	-29.52	NO	-
955	ZINC03500447	3793	-29.52	NO	-
956	ZINC04239342	5282	-29.52	NO	-
957	ZINC00634517	86	-29.51	NO	-
958	ZINC02756921	2651	-29.51	NO	-
959	ZINC03034134	3083	-29.51	NO	-
960	ZINC04464351	5494	-29.51	NO	-
961	ZINC03494608	3776	-29.5	NO	-
962	ZINC00663908	133	-29.49	NO	-
963	ZINC02333045	2199	-29.49	NO	-
964	ZINC03832345	85	-29.49	YES	14
965	ZINC01937845	1912	-29.47	NO	-
966	ZINC01946973	1919	-29.47	NO	-
967	ZINC03578224	3995	-29.47	NO	-
968	ZINC03854172	4411	-29.47	NO	-
969	ZINC03313875	3338	-29.45	NO	-
970	ZINC03485491	3756	-29.45	NO	-
971	ZINC03866687	4615	-29.45	NO	-
972	ZINC01176476	1357	-29.44	NO	-
973	ZINC02975392	2982	-29.44	NO	-
974	ZINC03494634	3780	-29.44	NO	-
975	ZINC03858496	4544	-29.44	NO	-
976	ZINC02438147	2295	-29.43	NO	-
977	ZINC03405360	3502	-29.43	NO	-
978	ZINC03500492	3797	-29.43	NO	-
979	ZINC02855419	2813	-29.42	NO	-
980	ZINC03979767	4998	-29.42	NO	-
981	ZINC00860568	564	-29.41	NO	-
982	ZINC03849422	4269	-29.41	NO	-
983	ZINC03527862	3912	-29.39	NO	-
984	ZINC03043876	3111	-29.38	NO	-
985	ZINC00774129	343	-29.37	NO	-
986	ZINC00936862	863	-29.37	NO	-
987	ZINC02856846	2819	-29.36	NO	-
988	ZINC02994596	2991	-29.36	NO	-
989	ZINC01967777	1942	-29.35	NO	-
990	ZINC03369537	3451	-29.34	NO	-
991	ZINC00780863	368	-29.33	NO	-
992	ZINC00873605	644	-29.33	NO	-
993	ZINC02798134	2714	-29.33	NO	-
994	ZINC02880776	2872	-29.33	NO	-
995	ZINC03356656	3421	-29.33	NO	-
996	ZINC00603301	40	-29.32	NO	-
997	ZINC00883084	718	-29.32	NO	-
998	ZINC03263983	3271	-29.32	NO	-
999	ZINC01982007	1955	-29.31	NO	-
1000	ZINC02646458	2490	-29.31	NO	-
1001	ZINC02794956	2701	-29.31	NO	-
1002	ZINC03242820	3222	-29.31	NO	-
1003	ZINC03439644	3559	-29.3	NO	-
1004	ZINC03973531	4958	-29.29	NO	-
1005	ZINC00058174	50	-29.28	YES	8
1006	ZINC00891412	751	-29.28	NO	-
1007	ZINC01346653	1579	-29.28	NO	-
1008	ZINC00908048	798	-29.27	NO	-
1009	ZINC03452364	3589	-29.27	NO	-
1010	ZINC01877446	1836	-29.26	NO	-
1011	ZINC03266648	3273	-29.26	NO	-
1012	ZINC04469857	5561	-29.26	NO	-
1013	ZINC01143213	1303	-29.25	NO	-
1014	ZINC02664438	2539	-29.25	NO	-
1015	ZINC03506910	3861	-29.25	NO	-
1016	ZINC00706824	278	-29.23	NO	-
1017	ZINC00873982	650	-29.23	NO	-
1018	ZINC03433174	3540	-29.23	NO	-
1019	ZINC00899290	765	-29.22	NO	-
1020	ZINC02655416	2509	-29.21	NO	-
1021	ZINC02641332	2467	-29.2	NO	-
1022	ZINC02875776	2856	-29.2	NO	-
1023	ZINC00983261	945	-29.19	NO	-
1024	ZINC01889518	1839	-29.19	NO	-
1025	ZINC02852924	2803	-29.19	NO	-
1026	ZINC00908062	800	-29.18	NO	-
1027	ZINC03820769	4261	-29.18	NO	-
1028	ZINC00766404	326	-29.17	NO	-
1029	ZINC00878059	684	-29.17	NO	-
1030	ZINC00986197	964	-29.17	NO	-
1031	ZINC02117352	2009	-29.17	NO	-
1032	ZINC03225716	3192	-29.17	NO	-
1033	ZINC03832356	84	-29.17	YES	14
1034	ZINC03859402	4581	-29.17	NO	-
1035	ZINC01913339	1878	-29.16	NO	-
1036	ZINC03617957	4142	-29.16	NO	-
1037	ZINC04595911	5657	-29.16	NO	-
1038	ZINC00661171	129	-29.15	NO	-
1039	ZINC02617208	2390	-29.15	NO	-
1040	ZINC03559204	3958	-29.15	NO	-
1041	ZINC03832231	59	-29.15	YES	12
1042	ZINC04003614	5108	-29.15	NO	-
1043	ZINC00900698	769	-29.13	NO	-
1044	ZINC02718389	2576	-29.13	NO	-
1045	ZINC02787936	2694	-29.13	NO	-
1046	ZINC03520004	3896	-29.13	NO	-
1047	ZINC03853664	4393	-29.13	NO	-
1048	ZINC04137655	5193	-29.13	NO	-
1049	ZINC00773476	333	-29.12	NO	-
1050	ZINC00873799	647	-29.12	NO	-
1051	ZINC04464891	5500	-29.12	NO	-
1052	ZINC02421944	2276	-29.11	NO	-
1053	ZINC03815556	69	-29.11	YES	12
1054	ZINC04176480	5231	-29.1	NO	-
1055	ZINC01137874	1284	-29.09	NO	-
1056	ZINC02776494	2687	-29.09	NO	-
1057	ZINC03460091	3622	-29.09	NO	-
1058	ZINC00826825	494	-29.08	NO	-
1059	ZINC03261696	3262	-29.08	NO	-
1060	ZINC00867709	595	-29.07	NO	-
1061	ZINC03507250	3863	-29.07	NO	-
1062	ZINC03666247	4210	-29.06	NO	-
1063	ZINC03356679	3422	-29.05	NO	-
1064	ZINC01426562	1690	-29.04	NO	-
1065	ZINC01773895	1814	-29.04	NO	-
1066	ZINC02970856	2957	-29.04	NO	-
1067	ZINC03246614	3228	-29.04	NO	-
1068	ZINC03402641	3497	-29.04	NO	-
1069	ZINC00711822	283	-29.03	NO	-
1070	ZINC01038159	1032	-29.03	NO	-
1071	ZINC01178296	1363	-29.03	NO	-
1072	ZINC01807174	1823	-29.03	NO	-
1073	ZINC02193871	2049	-29.03	NO	-
1074	ZINC01492724	1749	-29.02	NO	-
1075	ZINC03061520	3131	-29.02	NO	-
1076	ZINC01151652	1330	-29.01	NO	-
1077	ZINC03853654	4391	-29.01	NO	-
1078	ZINC01364503	1601	-29.0	NO	-
1079	ZINC02364907	2221	-29.0	NO	-
1080	ZINC02549573	2367	-29.0	NO	-
1081	ZINC00595637	32	-28.99	NO	-
1082	ZINC00773458	332	-28.99	NO	-
1083	ZINC00969310	927	-28.99	NO	-
1084	ZINC04329708	5400	-28.99	NO	-
1085	ZINC00642394	97	-28.98	NO	-
1086	ZINC03450423	3578	-28.98	NO	-
1087	ZINC03815390	49	-28.98	YES	7
1088	ZINC03889626	4775	-28.98	NO	-
1089	ZINC04595745	5656	-28.98	NO	-
1090	ZINC02763412	2664	-28.97	NO	-
1091	ZINC04233634	5274	-28.97	NO	-
1092	ZINC01302562	1522	-28.96	NO	-
1093	ZINC02324161	2183	-28.96	NO	-
1094	ZINC02748038	2641	-28.96	NO	-
1095	ZINC04161308	5212	-28.96	NO	-
1096	ZINC01379035	1646	-28.95	NO	-
1097	ZINC02887701	2891	-28.95	NO	-
1098	ZINC01144487	1312	-28.94	NO	-
1099	ZINC03854875	4442	-28.93	NO	-
1100	ZINC03868424	4727	-28.92	NO	-
1101	ZINC04254373	5322	-28.92	NO	-
1102	ZINC00877829	683	-28.91	NO	-
1103	ZINC01379008	1640	-28.91	NO	-
1104	ZINC02431815	2286	-28.91	NO	-
1105	ZINC03575635	3991	-28.91	NO	-
1106	ZINC02798196	2715	-28.9	NO	-
1107	ZINC04252298	5319	-28.9	NO	-
1108	ZINC01289253	1511	-28.89	NO	-
1109	ZINC03285104	3301	-28.89	NO	-
1110	ZINC03866985	4628	-28.89	NO	-
1111	ZINC04465614	5517	-28.89	NO	-
1112	ZINC00883003	716	-28.88	NO	-
1113	ZINC00938776	872	-28.88	NO	-
1114	ZINC01379036	1647	-28.88	NO	-
1115	ZINC02669031	2544	-28.88	NO	-
1116	ZINC00630903	70	-28.87	NO	-
1117	ZINC02925351	2909	-28.87	NO	-
1118	ZINC03239909	3216	-28.87	NO	-
1119	ZINC03855074	4456	-28.87	NO	-
1120	ZINC00676586	201	-28.86	NO	-
1121	ZINC03564135	3969	-28.86	NO	-
1122	ZINC03867314	4645	-28.85	NO	-
1123	ZINC02284211	2142	-28.84	NO	-
1124	ZINC01376060	1622	-28.83	NO	-
1125	ZINC03429327	3536	-28.83	NO	-
1126	ZINC03853923	4398	-28.83	NO	-
1127	ZINC03868556	4737	-28.83	NO	-
1128	ZINC04491636	5595	-28.83	NO	-
1129	ZINC00877597	681	-28.82	NO	-
1130	ZINC01659148	1801	-28.82	NO	-
1131	ZINC01946463	1918	-28.82	NO	-
1132	ZINC02637061	2459	-28.82	NO	-
1133	ZINC02866361	2835	-28.82	NO	-
1134	ZINC03815309	70	-28.82	YES	12
1135	ZINC01043409	1043	-28.81	NO	-
1136	ZINC01060865	1071	-28.81	NO	-
1137	ZINC01106947	1178	-28.81	NO	-
1138	ZINC01143856	1306	-28.81	NO	-
1139	ZINC03340663	3388	-28.81	NO	-
1140	ZINC03631932	4181	-28.81	NO	-
1141	ZINC03854862	4439	-28.81	NO	-
1142	ZINC02662042	2530	-28.8	NO	-
1143	ZINC02802119	2731	-28.8	NO	-
1144	ZINC03849449	4274	-28.8	NO	-
1145	ZINC02836351	2760	-28.79	NO	-
1146	ZINC03054133	3126	-28.79	NO	-
1147	ZINC04225151	5265	-28.79	NO	-
1148	ZINC01622437	1786	-28.78	NO	-
1149	ZINC02413212	2259	-28.78	NO	-
1150	ZINC02975390	2980	-28.78	NO	-
1151	ZINC00917160	814	-28.76	NO	-
1152	ZINC02661308	2525	-28.76	NO	-
1153	ZINC03867802	4692	-28.76	NO	-
1154	ZINC02721117	2598	-28.75	NO	-
1155	ZINC03312174	3337	-28.75	NO	-
1156	ZINC03867056	4632	-28.75	NO	-
1157	ZINC00815673	478	-28.74	NO	-
1158	ZINC03411829	3509	-28.74	NO	-
1159	ZINC00812071	457	-28.73	NO	-
1160	ZINC01026515	1017	-28.72	NO	-
1161	ZINC03051641	3122	-28.72	NO	-
1162	ZINC03858804	4561	-28.72	NO	-
1163	ZINC00694140	269	-28.71	NO	-
1164	ZINC00906429	783	-28.71	NO	-
1165	ZINC02971412	2964	-28.71	NO	-
1166	ZINC01025212	1015	-28.7	NO	-
1167	ZINC01378918	1629	-28.7	NO	-
1168	ZINC02747705	2640	-28.7	NO	-
1169	ZINC03832365	75	-28.7	YES	14
1170	ZINC00862177	584	-28.69	NO	-
1171	ZINC00651893	118	-28.68	NO	-
1172	ZINC02911458	2906	-28.68	NO	-
1173	ZINC03253719	3250	-28.68	NO	-
1174	ZINC04465158	5508	-28.68	NO	-
1175	ZINC00784944	379	-28.67	NO	-
1176	ZINC03851701	4321	-28.67	NO	-
1177	ZINC03287929	3305	-28.66	NO	-
1178	ZINC02194981	2051	-28.65	NO	-
1179	ZINC04280257	5346	-28.65	NO	-
1180	ZINC00886824	735	-28.64	NO	-
1181	ZINC01379028	1643	-28.64	NO	-
1182	ZINC02484253	2349	-28.64	NO	-
1183	ZINC03047717	3113	-28.64	NO	-
1184	ZINC03842434	4267	-28.64	NO	-
1185	ZINC00711837	284	-28.63	NO	-
1186	ZINC02482034	2346	-28.63	NO	-
1187	ZINC03562675	3963	-28.63	NO	-
1188	ZINC03601428	4131	-28.63	NO	-
1189	ZINC00896727	762	-28.62	NO	-
1190	ZINC03465555	3700	-28.62	NO	-
1191	ZINC03034113	3082	-28.61	NO	-
1192	ZINC04617935	3	-28.61	YES	2
1193	ZINC01937853	1913	-28.6	NO	-
1194	ZINC02646628	2491	-28.6	NO	-
1195	ZINC03858157	4538	-28.6	NO	-
1196	ZINC03858778	4551	-28.6	NO	-
1197	ZINC04133209	5188	-28.6	NO	-
1198	ZINC02643298	2475	-28.59	NO	-
1199	ZINC04004717	5113	-28.59	NO	-
1200	ZINC02774711	2685	-28.58	NO	-
1201	ZINC03587970	4015	-28.58	NO	-
1202	ZINC03815223	67	-28.58	YES	12
1203	ZINC02909137	2904	-28.57	NO	-
1204	ZINC03867313	4643	-28.57	NO	-
1205	ZINC00852501	539	-28.56	NO	-
1206	ZINC01112673	1207	-28.56	NO	-
1207	ZINC02786274	2691	-28.56	NO	-
1208	ZINC03497502	3789	-28.56	NO	-
1209	ZINC03834088	87	-28.56	YES	15
1210	ZINC03855034	4454	-28.56	NO	-
1211	ZINC04333029	5403	-28.56	NO	-
1212	ZINC01484470	1728	-28.55	NO	-
1213	ZINC03464223	3668	-28.55	NO	-
1214	ZINC00819404	482	-28.54	NO	-
1215	ZINC02619809	2396	-28.54	NO	-
1216	ZINC04179826	5238	-28.54	NO	-
1217	ZINC00774780	356	-28.53	NO	-
1218	ZINC01032781	1024	-28.53	NO	-
1219	ZINC02662045	2531	-28.53	NO	-
1220	ZINC03890240	4800	-28.53	NO	-
1221	ZINC03451288	3583	-28.52	NO	-
1222	ZINC00867759	607	-28.51	NO	-
1223	ZINC03227128	3193	-28.51	NO	-
1224	ZINC03834086	34	-28.51	YES	6
1225	ZINC00909540	808	-28.5	NO	-
1226	ZINC02973370	2977	-28.5	NO	-
1227	ZINC03275422	3283	-28.5	NO	-
1228	ZINC03189754	3174	-28.49	NO	-
1229	ZINC03438621	3550	-28.49	NO	-
1230	ZINC00800595	424	-28.48	NO	-
1231	ZINC01960481	1930	-28.48	NO	-
1232	ZINC02310963	2163	-28.48	NO	-
1233	ZINC02787752	2692	-28.48	NO	-
1234	ZINC03501897	3812	-28.48	NO	-
1235	ZINC03849441	4273	-28.48	NO	-
1236	ZINC03854860	4437	-28.48	NO	-
1237	ZINC00795131	405	-28.47	NO	-
1238	ZINC01102188	1173	-28.47	NO	-
1239	ZINC01287236	1510	-28.47	NO	-
1240	ZINC02554769	2368	-28.47	NO	-
1241	ZINC02971421	2965	-28.47	NO	-
1242	ZINC03974974	4968	-28.47	NO	-
1243	ZINC03439483	3554	-28.46	NO	-
1244	ZINC01117964	1217	-28.44	NO	-
1245	ZINC02971472	2967	-28.44	NO	-
1246	ZINC03613196	4141	-28.44	NO	-
1247	ZINC01123511	1234	-28.42	NO	-
1248	ZINC03853982	4399	-28.42	NO	-
1249	ZINC01070196	1097	-28.41	NO	-
1250	ZINC02843323	2776	-28.41	NO	-
1251	ZINC03032099	3074	-28.41	NO	-
1252	ZINC03512551	3869	-28.41	NO	-
1253	ZINC04403362	5444	-28.41	NO	-
1254	ZINC00773643	339	-28.4	NO	-
1255	ZINC02335049	2202	-28.4	NO	-
1256	ZINC03315163	3345	-28.4	NO	-
1257	ZINC01438241	1705	-28.39	NO	-
1258	ZINC02711358	2569	-28.39	NO	-
1259	ZINC02802002	2730	-28.39	NO	-
1260	ZINC02971474	2968	-28.39	NO	-
1261	ZINC03043594	3093	-28.39	NO	-
1262	ZINC03659711	4204	-28.39	NO	-
1263	ZINC01260444	1451	-28.38	NO	-
1264	ZINC01916960	1879	-28.38	NO	-
1265	ZINC02726886	2603	-28.38	NO	-
1266	ZINC03456703	3611	-28.38	NO	-
1267	ZINC04333033	5404	-28.38	NO	-
1268	ZINC02971422	2966	-28.35	NO	-
1269	ZINC03022128	3009	-28.35	NO	-
1270	ZINC03436499	3545	-28.35	NO	-
1271	ZINC00892394	758	-28.32	NO	-
1272	ZINC01086707	1148	-28.32	NO	-
1273	ZINC01123136	1229	-28.32	NO	-
1274	ZINC01378917	1628	-28.32	NO	-
1275	ZINC02265922	2131	-28.32	NO	-
1276	ZINC02651463	2498	-28.32	NO	-
1277	ZINC02972089	2975	-28.32	NO	-
1278	ZINC03631946	4186	-28.32	NO	-
1279	ZINC03983156	5031	-28.32	NO	-
1280	ZINC02138936	2024	-28.31	NO	-
1281	ZINC03084957	3145	-28.31	NO	-
1282	ZINC04414254	5454	-28.31	NO	-
1283	ZINC00868715	615	-28.3	NO	-
1284	ZINC01079886	1132	-28.3	NO	-
1285	ZINC02715007	2572	-28.3	NO	-
1286	ZINC04494138	5621	-28.3	NO	-
1287	ZINC03630418	4163	-28.29	NO	-
1288	ZINC01492164	1746	-28.28	NO	-
1289	ZINC04469470	5555	-28.28	NO	-
1290	ZINC00985736	961	-28.27	NO	-
1291	ZINC02805892	2735	-28.27	NO	-
1292	ZINC03362241	3436	-28.27	NO	-
1293	ZINC00862079	577	-28.26	NO	-
1294	ZINC02003073	1972	-28.26	NO	-
1295	ZINC02200013	2061	-28.26	NO	-
1296	ZINC02798066	2711	-28.26	NO	-
1297	ZINC00891618	754	-28.25	NO	-
1298	ZINC00907347	786	-28.25	NO	-
1299	ZINC01064167	1083	-28.25	NO	-
1300	ZINC01074919	1111	-28.25	NO	-
1301	ZINC02970843	2955	-28.25	NO	-
1302	ZINC03568510	3976	-28.25	NO	-
1303	ZINC01329760	1555	-28.24	NO	-
1304	ZINC03272324	3280	-28.24	NO	-
1305	ZINC04160473	5209	-28.24	NO	-
1306	ZINC01168265	1349	-28.23	NO	-
1307	ZINC00907364	788	-28.22	NO	-
1308	ZINC03866840	4623	-28.22	NO	-
1309	ZINC04586966	5651	-28.22	NO	-
1310	ZINC00706280	277	-28.21	NO	-
1311	ZINC03428918	3535	-28.21	NO	-
1312	ZINC01922748	1892	-28.2	NO	-
1313	ZINC02757082	2652	-28.2	NO	-
1314	ZINC03834097	35	-28.2	YES	6
1315	ZINC00774582	348	-28.19	NO	-
1316	ZINC00908070	804	-28.19	NO	-
1317	ZINC02706814	2566	-28.19	NO	-
1318	ZINC02836692	2762	-28.19	NO	-
1319	ZINC03228149	3195	-28.19	NO	-
1320	ZINC03815288	64	-28.19	YES	12
1321	ZINC02592454	2378	-28.18	NO	-
1322	ZINC03285188	3302	-28.18	NO	-
1323	ZINC03425617	3528	-28.18	NO	-
1324	ZINC01431919	1700	-28.17	NO	-
1325	ZINC02689530	2548	-28.17	NO	-
1326	ZINC02782723	2688	-28.17	NO	-
1327	ZINC03371479	3457	-28.17	NO	-
1328	ZINC00624793	59	-28.16	NO	-
1329	ZINC00787033	385	-28.16	NO	-
1330	ZINC01070300	1099	-28.16	NO	-
1331	ZINC02521698	2364	-28.16	NO	-
1332	ZINC00656523	123	-28.15	NO	-
1333	ZINC00908046	796	-28.15	NO	-
1334	ZINC02872155	2847	-28.14	NO	-
1335	ZINC03471596	3723	-28.14	NO	-
1336	ZINC03939399	4853	-28.14	NO	-
1337	ZINC00680562	228	-28.13	NO	-
1338	ZINC01379024	1642	-28.13	NO	-
1339	ZINC02762533	2660	-28.13	NO	-
1340	ZINC03395680	3485	-28.13	NO	-
1341	ZINC03477808	3733	-28.13	NO	-
1342	ZINC00678030	214	-28.12	NO	-
1343	ZINC00853325	541	-28.12	NO	-
1344	ZINC01142514	1299	-28.12	NO	-
1345	ZINC02797985	2710	-28.12	NO	-
1346	ZINC02836693	2763	-28.12	NO	-
1347	ZINC03332488	3379	-28.12	NO	-
1348	ZINC03596700	4111	-28.12	NO	-
1349	ZINC03815354	63	-28.12	YES	12
1350	ZINC01197021	1396	-28.11	NO	-
1351	ZINC01905098	1872	-28.11	NO	-
1352	ZINC02051667	1984	-28.11	NO	-
1353	ZINC02657261	2515	-28.11	NO	-
1354	ZINC03388628	3474	-28.11	NO	-
1355	ZINC03439652	3560	-28.11	NO	-
1356	ZINC03022914	3024	-28.1	NO	-
1357	ZINC03519979	3894	-28.1	NO	-
1358	ZINC03533815	3924	-28.1	NO	-
1359	ZINC03618659	4145	-28.1	NO	-
1360	ZINC02571210	2370	-28.09	NO	-
1361	ZINC04246187	5284	-28.09	NO	-
1362	ZINC04466016	5522	-28.09	NO	-
1363	ZINC00784860	378	-28.08	NO	-
1364	ZINC04230914	5272	-28.08	NO	-
1365	ZINC00577062	12	-28.07	NO	-
1366	ZINC01767702	1812	-28.07	NO	-
1367	ZINC03234904	3207	-28.07	NO	-
1368	ZINC03815350	65	-28.07	YES	12
1369	ZINC00774743	354	-28.06	NO	-
1370	ZINC02798371	2719	-28.06	NO	-
1371	ZINC03424404	3525	-28.06	NO	-
1372	ZINC02686601	2546	-28.05	NO	-
1373	ZINC02747454	2639	-28.05	NO	-
1374	ZINC03018547	3002	-28.05	NO	-
1375	ZINC03815564	88	-28.05	YES	15
1376	ZINC00670723	149	-28.04	NO	-
1377	ZINC02212123	2084	-28.04	NO	-
1378	ZINC03352721	3411	-28.04	NO	-
1379	ZINC03533830	3925	-28.04	NO	-
1380	ZINC03630198	4161	-28.04	NO	-
1381	ZINC00941634	878	-28.03	NO	-
1382	ZINC02634768	2446	-28.03	NO	-
1383	ZINC03249072	3239	-28.03	NO	-
1384	ZINC03631866	4173	-28.03	NO	-
1385	ZINC00587696	14	-28.02	NO	-
1386	ZINC01289557	1512	-28.02	NO	-
1387	ZINC03354610	3415	-28.02	NO	-
1388	ZINC03852840	4352	-28.01	NO	-
1389	ZINC02879499	2869	-28.0	NO	-
1390	ZINC03051460	3120	-27.99	NO	-
1391	ZINC03262215	3268	-27.99	NO	-
1392	ZINC03632259	4190	-27.99	NO	-
1393	ZINC00867711	597	-27.98	NO	-
1394	ZINC01066944	1089	-27.98	NO	-
1395	ZINC02718977	2583	-27.98	NO	-
1396	ZINC03018658	3003	-27.98	NO	-
1397	ZINC03415725	3512	-27.98	NO	-
1398	ZINC01013264	1010	-27.97	NO	-
1399	ZINC01115212	1211	-27.97	NO	-
1400	ZINC01287037	1507	-27.96	NO	-
1401	ZINC02375379	2230	-27.96	NO	-
1402	ZINC03681482	4212	-27.96	NO	-
1403	ZINC02793918	2698	-27.95	NO	-
1404	ZINC03558144	3955	-27.95	NO	-
1405	ZINC03815520	66	-27.95	YES	12
1406	ZINC04113176	5175	-27.95	NO	-
1407	ZINC00886706	734	-27.94	NO	-
1408	ZINC03589155	4019	-27.94	NO	-
1409	ZINC00937615	868	-27.93	NO	-
1410	ZINC00985359	959	-27.93	NO	-
1411	ZINC01635878	1790	-27.93	NO	-
1412	ZINC02858905	2828	-27.93	NO	-
1413	ZINC03022259	3012	-27.93	NO	-
1414	ZINC03295189	3317	-27.93	NO	-
1415	ZINC02418334	2272	-27.92	NO	-
1416	ZINC03082646	3141	-27.92	NO	-
1417	ZINC04000924	5102	-27.92	NO	-
1418	ZINC00706858	279	-27.91	NO	-
1419	ZINC00928948	846	-27.91	NO	-
1420	ZINC01379042	1651	-27.91	NO	-
1421	ZINC03250822	3247	-27.91	NO	-
1422	ZINC04485042	5582	-27.91	NO	-
1423	ZINC02186640	2043	-27.9	NO	-
1424	ZINC03051668	3123	-27.9	NO	-
1425	ZINC03589623	4024	-27.9	NO	-
1426	ZINC00818495	480	-27.89	NO	-
1427	ZINC01287234	1509	-27.89	NO	-
1428	ZINC02307858	2157	-27.89	NO	-
1429	ZINC03400037	3489	-27.89	NO	-
1430	ZINC03545072	3937	-27.89	NO	-
1431	ZINC02792281	2697	-27.87	NO	-
1432	ZINC03975095	4972	-27.87	NO	-
1433	ZINC01364513	1603	-27.86	NO	-
1434	ZINC02143975	2030	-27.86	NO	-
1435	ZINC02635121	2447	-27.86	NO	-
1436	ZINC02687903	2547	-27.86	NO	-
1437	ZINC03834096	28	-27.86	YES	5
1438	ZINC00774706	353	-27.85	NO	-
1439	ZINC02663138	2536	-27.85	NO	-
1440	ZINC03525856	3910	-27.85	NO	-
1441	ZINC03867809	4697	-27.85	NO	-
1442	ZINC04394865	5438	-27.85	NO	-
1443	ZINC00838734	62	-27.84	YES	12
1444	ZINC01533495	1772	-27.84	NO	-
1445	ZINC03024420	3046	-27.84	NO	-
1446	ZINC00667048	141	-27.83	NO	-
1447	ZINC02877221	2862	-27.83	NO	-
1448	ZINC02886738	2890	-27.83	NO	-
1449	ZINC00891414	752	-27.82	NO	-
1450	ZINC02940209	2918	-27.82	NO	-
1451	ZINC03024432	3050	-27.82	NO	-
1452	ZINC03429641	3537	-27.82	NO	-
1453	ZINC00877518	677	-27.81	NO	-
1454	ZINC02853883	2810	-27.81	NO	-
1455	ZINC03479698	3738	-27.81	NO	-
1456	ZINC04179027	5235	-27.81	NO	-
1457	ZINC04406533	5446	-27.81	NO	-
1458	ZINC00774612	349	-27.8	NO	-
1459	ZINC01376058	1621	-27.8	NO	-
1460	ZINC02109323	2003	-27.8	NO	-
1461	ZINC03967716	4870	-27.8	NO	-
1462	ZINC01376049	1616	-27.79	NO	-
1463	ZINC02210510	2083	-27.79	NO	-
1464	ZINC02835549	2757	-27.79	NO	-
1465	ZINC03347834	3403	-27.79	NO	-
1466	ZINC03374455	3459	-27.79	NO	-
1467	ZINC03467085	3705	-27.79	NO	-
1468	ZINC03867799	4690	-27.79	NO	-
1469	ZINC03451483	3587	-27.78	NO	-
1470	ZINC03859127	4578	-27.78	NO	-
1471	ZINC03386785	3472	-27.77	NO	-
1472	ZINC00862123	579	-27.76	NO	-
1473	ZINC01989796	1970	-27.76	NO	-
1474	ZINC02639852	2466	-27.76	NO	-
1475	ZINC02729263	2609	-27.76	NO	-
1476	ZINC00859152	563	-27.75	NO	-
1477	ZINC01070380	1100	-27.75	NO	-
1478	ZINC03462212	3645	-27.75	NO	-
1479	ZINC03832352	81	-27.75	YES	14
1480	ZINC00773963	341	-27.74	NO	-
1481	ZINC00877521	679	-27.74	NO	-
1482	ZINC01110145	1192	-27.74	NO	-
1483	ZINC02391614	2240	-27.74	NO	-
1484	ZINC02797718	2707	-27.74	NO	-
1485	ZINC03025347	3056	-27.74	NO	-
1486	ZINC03043766	3107	-27.74	NO	-
1487	ZINC03051475	3121	-27.74	NO	-
1488	ZINC03167606	3164	-27.74	NO	-
1489	ZINC04423231	5464	-27.74	NO	-
1490	ZINC00873985	651	-27.73	NO	-
1491	ZINC02244725	2118	-27.73	NO	-
1492	ZINC02406814	2251	-27.73	NO	-
1493	ZINC02797984	2709	-27.73	NO	-
1494	ZINC04469958	5564	-27.71	NO	-
1495	ZINC00766400	324	-27.7	NO	-
1496	ZINC01223617	1420	-27.7	NO	-
1497	ZINC01364445	1597	-27.7	NO	-
1498	ZINC01430202	1695	-27.7	NO	-
1499	ZINC02932474	2915	-27.7	NO	-
1500	ZINC03501789	3811	-27.7	NO	-
1501	ZINC04411047	5452	-27.7	NO	-
1502	ZINC02653631	2502	-27.69	NO	-
1503	ZINC02940212	2920	-27.69	NO	-
1504	ZINC03631896	4177	-27.69	NO	-
1505	ZINC00991015	977	-27.68	NO	-
1506	ZINC02845153	2781	-27.68	NO	-
1507	ZINC03467078	3704	-27.68	NO	-
1508	ZINC03805362	4234	-27.68	NO	-
1509	ZINC00590964	21	-27.67	NO	-
1510	ZINC02825542	2746	-27.67	NO	-
1511	ZINC03834091	19	-27.66	YES	5
1512	ZINC02181050	2041	-27.65	NO	-
1513	ZINC03980792	5008	-27.65	NO	-
1514	ZINC01899121	1871	-27.64	NO	-
1515	ZINC03024436	3052	-27.64	NO	-
1516	ZINC03037077	3088	-27.64	NO	-
1517	ZINC03047992	3114	-27.64	NO	-
1518	ZINC03853922	4397	-27.64	NO	-
1519	ZINC01062196	1077	-27.63	NO	-
1520	ZINC01067866	1093	-27.63	NO	-
1521	ZINC01095518	1170	-27.63	NO	-
1522	ZINC03519256	3886	-27.63	NO	-
1523	ZINC00843787	520	-27.62	NO	-
1524	ZINC00929939	851	-27.62	NO	-
1525	ZINC02369394	2223	-27.62	NO	-
1526	ZINC00806071	441	-27.61	NO	-
1527	ZINC02047503	68	-27.61	YES	12
1528	ZINC02763126	2663	-27.61	NO	-
1529	ZINC03336238	3385	-27.61	NO	-
1530	ZINC03852903	4355	-27.6	NO	-
1531	ZINC03868688	4745	-27.6	NO	-
1532	ZINC02760015	2653	-27.59	NO	-
1533	ZINC03022428	3019	-27.59	NO	-
1534	ZINC03858779	4552	-27.59	NO	-
1535	ZINC04166880	5216	-27.59	NO	-
1536	ZINC00937553	867	-27.58	NO	-
1537	ZINC03455145	3603	-27.58	NO	-
1538	ZINC04166896	5217	-27.58	NO	-
1539	ZINC03549704	3946	-27.57	NO	-
1540	ZINC03834106	90	-27.57	YES	17
1541	ZINC02350917	2212	-27.56	NO	-
1542	ZINC02884196	2883	-27.55	NO	-
1543	ZINC03071458	3134	-27.55	NO	-
1544	ZINC03450469	3579	-27.55	NO	-
1545	ZINC03832359	61	-27.55	YES	12
1546	ZINC03993051	5083	-27.55	NO	-
1547	ZINC04273876	5340	-27.55	NO	-
1548	ZINC00612151	42	-27.54	NO	-
1549	ZINC01989797	1971	-27.54	NO	-
1550	ZINC02613986	2383	-27.54	NO	-
1551	ZINC04149287	5202	-27.54	NO	-
1552	ZINC00862291	586	-27.53	NO	-
1553	ZINC03479996	3740	-27.53	NO	-
1554	ZINC03832366	76	-27.53	YES	14
1555	ZINC02481093	2344	-27.52	NO	-
1556	ZINC03022129	3010	-27.52	NO	-
1557	ZINC03320884	3356	-27.52	NO	-
1558	ZINC00874007	654	-27.51	NO	-
1559	ZINC00867955	611	-27.5	NO	-
1560	ZINC00886841	737	-27.5	NO	-
1561	ZINC01125122	1241	-27.5	NO	-
1562	ZINC01364508	1602	-27.5	NO	-
1563	ZINC00648775	114	-27.49	NO	-
1564	ZINC01185256	1376	-27.49	NO	-
1565	ZINC02447418	2310	-27.49	NO	-
1566	ZINC02656076	2510	-27.49	NO	-
1567	ZINC03043761	3105	-27.49	NO	-
1568	ZINC03469853	3708	-27.49	NO	-
1569	ZINC00891615	753	-27.48	NO	-
1570	ZINC02835179	2755	-27.48	NO	-
1571	ZINC04225465	5269	-27.48	NO	-
1572	ZINC02755198	2647	-27.47	NO	-
1573	ZINC03292972	3314	-27.47	NO	-
1574	ZINC01989795	1969	-27.46	NO	-
1575	ZINC02245252	2121	-27.46	NO	-
1576	ZINC01130454	1261	-27.45	NO	-
1577	ZINC01884291	1838	-27.45	NO	-
1578	ZINC00878176	689	-27.44	NO	-
1579	ZINC03023820	3041	-27.44	NO	-
1580	ZINC03486930	3757	-27.44	NO	-
1581	ZINC03500523	3800	-27.44	NO	-
1582	ZINC04252185	5317	-27.44	NO	-
1583	ZINC01376055	1619	-27.43	NO	-
1584	ZINC02245249	2120	-27.43	NO	-
1585	ZINC03618969	4150	-27.43	NO	-
1586	ZINC03947974	4862	-27.43	NO	-
1587	ZINC03975193	4977	-27.43	NO	-
1588	ZINC04134722	5189	-27.43	NO	-
1589	ZINC00591657	23	-27.42	NO	-
1590	ZINC00601820	60	-27.42	YES	12
1591	ZINC02051665	1983	-27.42	NO	-
1592	ZINC02799782	2726	-27.42	NO	-
1593	ZINC02861173	2831	-27.42	NO	-
1594	ZINC03268823	3274	-27.42	NO	-
1595	ZINC03546671	3944	-27.42	NO	-
1596	ZINC00908049	799	-27.41	NO	-
1597	ZINC01167966	1348	-27.41	NO	-
1598	ZINC03241302	3220	-27.41	NO	-
1599	ZINC03496739	3783	-27.41	NO	-
1600	ZINC03949102	4864	-27.41	NO	-
1601	ZINC02249368	2124	-27.4	NO	-
1602	ZINC01074723	1110	-27.39	NO	-
1603	ZINC01485425	1734	-27.39	NO	-
1604	ZINC02209576	2079	-27.39	NO	-
1605	ZINC02289681	2144	-27.38	NO	-
1606	ZINC03815377	38	-27.38	YES	7
1607	ZINC03975149	4974	-27.38	NO	-
1608	ZINC00857410	558	-27.36	NO	-
1609	ZINC02341990	2209	-27.36	NO	-
1610	ZINC03815553	17	-27.36	YES	5
1611	ZINC01074274	1107	-27.35	NO	-
1612	ZINC01953918	1926	-27.35	NO	-
1613	ZINC01953940	1927	-27.35	NO	-
1614	ZINC02645655	2484	-27.35	NO	-
1615	ZINC02969738	2949	-27.35	NO	-
1616	ZINC03361462	3434	-27.35	NO	-
1617	ZINC03858332	4541	-27.35	NO	-
1618	ZINC00873988	652	-27.34	NO	-
1619	ZINC03031150	3063	-27.34	NO	-
1620	ZINC03854353	4415	-27.34	NO	-
1621	ZINC03983157	5032	-27.34	NO	-
1622	ZINC02962018	2947	-27.33	NO	-
1623	ZINC03867404	4664	-27.33	NO	-
1624	ZINC00874647	668	-27.32	NO	-
1625	ZINC00878473	691	-27.32	NO	-
1626	ZINC00930571	856	-27.32	NO	-
1627	ZINC02643081	2471	-27.32	NO	-
1628	ZINC03022845	3022	-27.32	NO	-
1629	ZINC03303041	3328	-27.32	NO	-
1630	ZINC03526137	3911	-27.32	NO	-
1631	ZINC01379089	1664	-27.31	NO	-
1632	ZINC02667855	2542	-27.31	NO	-
1633	ZINC03595336	4079	-27.31	NO	-
1634	ZINC03630420	4164	-27.31	NO	-
1635	ZINC03820708	4257	-27.31	NO	-
1636	ZINC00793014	398	-27.3	NO	-
1637	ZINC00812301	461	-27.3	NO	-
1638	ZINC02412779	2258	-27.3	NO	-
1639	ZINC02957715	2938	-27.3	NO	-
1640	ZINC04470266	5570	-27.3	NO	-
1641	ZINC00959969	919	-27.29	NO	-
1642	ZINC01144483	1311	-27.29	NO	-
1643	ZINC02718349	2574	-27.29	NO	-
1644	ZINC02925597	2911	-27.29	NO	-
1645	ZINC03618074	4143	-27.29	NO	-
1646	ZINC00928940	845	-27.28	NO	-
1647	ZINC00960063	924	-27.28	NO	-
1648	ZINC01889814	1850	-27.28	NO	-
1649	ZINC02825540	2745	-27.28	NO	-
1650	ZINC01127559	1258	-27.26	NO	-
1651	ZINC02235357	2111	-27.26	NO	-
1652	ZINC03546255	3943	-27.26	NO	-
1653	ZINC04131219	5184	-27.26	NO	-
1654	ZINC04627258	5668	-27.26	NO	-
1655	ZINC01364519	1604	-27.25	NO	-
1656	ZINC02618640	2394	-27.25	NO	-
1657	ZINC02917473	2908	-27.25	NO	-
1658	ZINC00929937	849	-27.24	NO	-
1659	ZINC01067405	1091	-27.24	NO	-
1660	ZINC01144481	1310	-27.24	NO	-
1661	ZINC01889845	1852	-27.24	NO	-
1662	ZINC03024496	3053	-27.24	NO	-
1663	ZINC03250818	3246	-27.24	NO	-
1664	ZINC03258704	3257	-27.24	NO	-
1665	ZINC00676584	200	-27.23	NO	-
1666	ZINC01404529	1675	-27.23	NO	-
1667	ZINC02335645	2203	-27.23	NO	-
1668	ZINC02746367	2638	-27.23	NO	-
1669	ZINC03229899	3197	-27.23	NO	-
1670	ZINC03234936	3209	-27.23	NO	-
1671	ZINC02452662	2318	-27.22	NO	-
1672	ZINC02604425	2380	-27.22	NO	-
1673	ZINC04183624	5241	-27.22	NO	-
1674	ZINC00778180	358	-27.21	NO	-
1675	ZINC00806221	444	-27.21	NO	-
1676	ZINC03292477	3311	-27.21	NO	-
1677	ZINC03376939	3465	-27.21	NO	-
1678	ZINC03462204	3644	-27.21	NO	-
1679	ZINC00959968	918	-27.2	NO	-
1680	ZINC02378589	2232	-27.2	NO	-
1681	ZINC03356628	3420	-27.2	NO	-
1682	ZINC00595435	31	-27.19	NO	-
1683	ZINC01364457	1598	-27.19	NO	-
1684	ZINC02975451	2985	-27.19	NO	-
1685	ZINC03558377	3957	-27.19	NO	-
1686	ZINC03853259	4375	-27.19	NO	-
1687	ZINC03859525	4583	-27.19	NO	-
1688	ZINC04271810	5334	-27.19	NO	-
1689	ZINC00630900	69	-27.18	NO	-
1690	ZINC00906906	784	-27.18	NO	-
1691	ZINC01364501	1600	-27.18	NO	-
1692	ZINC00773340	330	-27.17	NO	-
1693	ZINC01738040	1806	-27.17	NO	-
1694	ZINC03031440	3070	-27.17	NO	-
1695	ZINC03105569	3156	-27.17	NO	-
1696	ZINC03273404	3281	-27.17	NO	-
1697	ZINC00878834	694	-27.16	NO	-
1698	ZINC01026376	1016	-27.16	NO	-
1699	ZINC01068675	1095	-27.16	NO	-
1700	ZINC03684719	4216	-27.16	NO	-
1701	ZINC04166425	5215	-27.16	NO	-
1702	ZINC01108515	1183	-27.15	NO	-
1703	ZINC02441280	2302	-27.15	NO	-
1704	ZINC02760947	2655	-27.15	NO	-
1705	ZINC03082643	3139	-27.15	NO	-
1706	ZINC00852463	537	-27.14	NO	-
1707	ZINC03332490	3380	-27.14	NO	-
1708	ZINC01355663	1591	-27.13	NO	-
1709	ZINC02622867	2408	-27.13	NO	-
1710	ZINC04087359	5169	-27.13	NO	-
1711	ZINC00838074	506	-27.12	NO	-
1712	ZINC01430090	1694	-27.12	NO	-
1713	ZINC03192060	3175	-27.12	NO	-
1714	ZINC04273460	5336	-27.12	NO	-
1715	ZINC00724177	303	-27.11	NO	-
1716	ZINC03257379	3252	-27.11	NO	-
1717	ZINC03858773	4548	-27.11	NO	-
1718	ZINC00643256	103	-27.1	NO	-
1719	ZINC01247416	1439	-27.1	NO	-
1720	ZINC01889783	1843	-27.1	NO	-
1721	ZINC02228600	2103	-27.1	NO	-
1722	ZINC00962146	925	-27.09	NO	-
1723	ZINC01368353	1611	-27.09	NO	-
1724	ZINC03867624	4685	-27.09	NO	-
1725	ZINC03971551	4938	-27.09	NO	-
1726	ZINC00643260	104	-27.08	NO	-
1727	ZINC04251772	5314	-27.08	NO	-
1728	ZINC04470279	5571	-27.08	NO	-
1729	ZINC02724059	2601	-27.07	NO	-
1730	ZINC00873534	640	-27.06	NO	-
1731	ZINC01889910	1858	-27.06	NO	-
1732	ZINC02804447	2733	-27.06	NO	-
1733	ZINC03250318	3242	-27.06	NO	-
1734	ZINC04317324	5392	-27.06	NO	-
1735	ZINC04483218	5577	-27.06	NO	-
1736	ZINC00930569	854	-27.05	NO	-
1737	ZINC01128216	1259	-27.05	NO	-
1738	ZINC02625185	2414	-27.05	NO	-
1739	ZINC03043762	3106	-27.05	NO	-
1740	ZINC00886679	728	-27.04	NO	-
1741	ZINC01033978	1027	-27.04	NO	-
1742	ZINC01905506	1875	-27.04	NO	-
1743	ZINC02315974	2169	-27.04	NO	-
1744	ZINC02915859	2907	-27.04	NO	-
1745	ZINC00694057	260	-27.03	NO	-
1746	ZINC00873977	649	-27.03	NO	-
1747	ZINC01971487	1947	-27.03	NO	-
1748	ZINC02706811	2565	-27.03	NO	-
1749	ZINC03449505	3575	-27.03	NO	-
1750	ZINC03384168	3469	-27.02	NO	-
1751	ZINC03853580	4386	-27.02	NO	-
1752	ZINC03971548	4937	-27.02	NO	-
1753	ZINC04252383	5320	-27.02	NO	-
1754	ZINC04411591	5453	-27.02	NO	-
1755	ZINC03031279	3068	-27.01	NO	-
1756	ZINC03320257	3355	-27.01	NO	-
1757	ZINC03500490	3796	-27.01	NO	-
1758	ZINC03275732	3285	-27.0	NO	-
1759	ZINC00907356	787	-26.99	NO	-
1760	ZINC01982134	1959	-26.99	NO	-
1761	ZINC03496968	3785	-26.99	NO	-
1762	ZINC03519225	3885	-26.99	NO	-
1763	ZINC00694129	265	-26.98	NO	-
1764	ZINC00960062	923	-26.98	NO	-
1765	ZINC01136174	1277	-26.98	NO	-
1766	ZINC02624946	2413	-26.98	NO	-
1767	ZINC02692975	2557	-26.98	NO	-
1768	ZINC03657466	4202	-26.98	NO	-
1769	ZINC00945823	889	-26.97	NO	-
1770	ZINC01160334	1337	-26.97	NO	-
1771	ZINC00693065	258	-26.96	NO	-
1772	ZINC02370792	2225	-26.96	NO	-
1773	ZINC03394675	3482	-26.96	NO	-
1774	ZINC03400624	3492	-26.96	NO	-
1775	ZINC04180712	5240	-26.96	NO	-
1776	ZINC00672667	161	-26.95	NO	-
1777	ZINC00870380	620	-26.95	NO	-
1778	ZINC00880970	703	-26.95	NO	-
1779	ZINC01148652	1324	-26.95	NO	-
1780	ZINC01609268	42	-26.95	YES	7
1781	ZINC02405214	2248	-26.95	NO	-
1782	ZINC03089208	3147	-26.95	NO	-
1783	ZINC03549813	3947	-26.95	NO	-
1784	ZINC04493899	5620	-26.95	NO	-
1785	ZINC01378965	1635	-26.94	NO	-
1786	ZINC01431918	1699	-26.94	NO	-
1787	ZINC02310886	2162	-26.94	NO	-
1788	ZINC00632991	80	-26.93	NO	-
1789	ZINC00920488	828	-26.93	NO	-
1790	ZINC02350611	2211	-26.93	NO	-
1791	ZINC03351869	3409	-26.93	NO	-
1792	ZINC03596258	4105	-26.93	NO	-
1793	ZINC03626452	4154	-26.93	NO	-
1794	ZINC03889315	4765	-26.93	NO	-
1795	ZINC00886696	731	-26.92	NO	-
1796	ZINC03476257	3730	-26.92	NO	-
1797	ZINC03860127	4611	-26.92	NO	-
1798	ZINC02857950	2824	-26.91	NO	-
1799	ZINC02871333	2843	-26.91	NO	-
1800	ZINC02843105	2773	-26.9	NO	-
1801	ZINC02971873	2973	-26.9	NO	-
1802	ZINC03815352	78	-26.9	YES	14
1803	ZINC03853663	4392	-26.9	NO	-
1804	ZINC01489242	1742	-26.89	NO	-
1805	ZINC01917007	1883	-26.89	NO	-
1806	ZINC03043603	3094	-26.89	NO	-
1807	ZINC03507444	3864	-26.89	NO	-
1808	ZINC03629382	4155	-26.89	NO	-
1809	ZINC03859913	4603	-26.89	NO	-
1810	ZINC00958589	912	-26.88	NO	-
1811	ZINC01144373	1309	-26.88	NO	-
1812	ZINC01889882	1854	-26.88	NO	-
1813	ZINC02337503	2207	-26.88	NO	-
1814	ZINC02663745	2537	-26.88	NO	-
1815	ZINC02728987	2608	-26.88	NO	-
1816	ZINC02760890	2654	-26.88	NO	-
1817	ZINC00886685	730	-26.87	NO	-
1818	ZINC00917170	815	-26.87	NO	-
1819	ZINC00976359	934	-26.87	NO	-
1820	ZINC01982009	1957	-26.87	NO	-
1821	ZINC02057032	1987	-26.87	NO	-
1822	ZINC03031241	3067	-26.87	NO	-
1823	ZINC03593337	4033	-26.87	NO	-
1824	ZINC03890170	4797	-26.87	NO	-
1825	ZINC03974208	4960	-26.87	NO	-
1826	ZINC04167282	5219	-26.87	NO	-
1827	ZINC04492948	5613	-26.87	NO	-
1828	ZINC00774503	347	-26.86	NO	-
1829	ZINC03815560	15	-26.86	YES	5
1830	ZINC03975194	4978	-26.86	NO	-
1831	ZINC00852500	538	-26.85	NO	-
1832	ZINC03082050	3138	-26.85	NO	-
1833	ZINC03525702	3909	-26.85	NO	-
1834	ZINC03975052	4969	-26.85	NO	-
1835	ZINC00878477	692	-26.84	NO	-
1836	ZINC03023409	3036	-26.84	NO	-
1837	ZINC03455124	3602	-26.84	NO	-
1838	ZINC03474125	3726	-26.84	NO	-
1839	ZINC01889791	1845	-26.83	NO	-
1840	ZINC02932318	2914	-26.83	NO	-
1841	ZINC03579844	4008	-26.83	NO	-
1842	ZINC04315922	5380	-26.83	NO	-
1843	ZINC04463925	5487	-26.83	NO	-
1844	ZINC00960061	922	-26.82	NO	-
1845	ZINC01311441	1525	-26.82	NO	-
1846	ZINC03867500	4671	-26.82	NO	-
1847	ZINC00683242	236	-26.81	NO	-
1848	ZINC00873777	646	-26.81	NO	-
1849	ZINC02971277	2963	-26.81	NO	-
1850	ZINC03550400	3948	-26.81	NO	-
1851	ZINC03832344	80	-26.81	YES	14
1852	ZINC00665954	139	-26.8	NO	-
1853	ZINC00955864	903	-26.8	NO	-
1854	ZINC00694138	268	-26.79	NO	-
1855	ZINC00888688	739	-26.79	NO	-
1856	ZINC02876671	2859	-26.79	NO	-
1857	ZINC03043520	3090	-26.79	NO	-
1858	ZINC03192061	3176	-26.79	NO	-
1859	ZINC04447251	5480	-26.79	NO	-
1860	ZINC00886677	727	-26.78	NO	-
1861	ZINC00886704	733	-26.78	NO	-
1862	ZINC02375203	2229	-26.78	NO	-
1863	ZINC02703742	2563	-26.78	NO	-
1864	ZINC03023146	3029	-26.78	NO	-
1865	ZINC03406975	3504	-26.78	NO	-
1866	ZINC03854877	4444	-26.78	NO	-
1867	ZINC01034237	1028	-26.77	NO	-
1868	ZINC02764493	2669	-26.77	NO	-
1869	ZINC02788659	2696	-26.77	NO	-
1870	ZINC02857090	2820	-26.77	NO	-
1871	ZINC03427718	3531	-26.77	NO	-
1872	ZINC00781768	374	-26.76	NO	-
1873	ZINC01503649	1758	-26.76	NO	-
1874	ZINC03282934	3297	-26.76	NO	-
1875	ZINC03390579	3476	-26.76	NO	-
1876	ZINC03521370	3899	-26.76	NO	-
1877	ZINC03567920	3974	-26.76	NO	-
1878	ZINC04247438	5286	-26.76	NO	-
1879	ZINC03259637	3260	-26.75	NO	-
1880	ZINC00628315	65	-26.74	NO	-
1881	ZINC02637241	2461	-26.74	NO	-
1882	ZINC03229463	3196	-26.74	NO	-
1883	ZINC03410599	3508	-26.74	NO	-
1884	ZINC03454933	3595	-26.74	NO	-
1885	ZINC03545242	3942	-26.74	NO	-
1886	ZINC04424594	5466	-26.74	NO	-
1887	ZINC01071611	1103	-26.73	NO	-
1888	ZINC01136913	1280	-26.73	NO	-
1889	ZINC02321050	2179	-26.73	NO	-
1890	ZINC02851225	2792	-26.73	NO	-
1891	ZINC03048846	3115	-26.73	NO	-
1892	ZINC03890615	4807	-26.73	NO	-
1893	ZINC00821801	485	-26.72	NO	-
1894	ZINC01166415	1345	-26.72	NO	-
1895	ZINC03867365	4648	-26.72	NO	-
1896	ZINC00861979	573	-26.71	NO	-
1897	ZINC00892161	755	-26.71	NO	-
1898	ZINC01350961	1581	-26.71	NO	-
1899	ZINC02973625	2979	-26.71	NO	-
1900	ZINC03991954	5065	-26.71	NO	-
1901	ZINC00588468	17	-26.7	NO	-
1902	ZINC00861978	572	-26.7	NO	-
1903	ZINC01158390	1336	-26.7	NO	-
1904	ZINC03023391	3034	-26.7	NO	-
1905	ZINC04169265	5223	-26.7	NO	-
1906	ZINC00868390	614	-26.69	NO	-
1907	ZINC02874593	2851	-26.69	NO	-
1908	ZINC02836909	2765	-26.68	NO	-
1909	ZINC04251281	5309	-26.68	NO	-
1910	ZINC00591658	24	-26.67	NO	-
1911	ZINC00881133	711	-26.67	NO	-
1912	ZINC03532772	3918	-26.67	NO	-
1913	ZINC03867410	4666	-26.67	NO	-
1914	ZINC04374709	5424	-26.67	NO	-
1915	ZINC01355573	1587	-26.66	NO	-
1916	ZINC01982135	1960	-26.66	NO	-
1917	ZINC02419841	2274	-26.66	NO	-
1918	ZINC03425611	3527	-26.66	NO	-
1919	ZINC04332359	5402	-26.66	NO	-
1920	ZINC01352522	1582	-26.65	NO	-
1921	ZINC01971485	1946	-26.65	NO	-
1922	ZINC03221811	3191	-26.65	NO	-
1923	ZINC03815366	40	-26.65	YES	7
1924	ZINC00944573	886	-26.64	NO	-
1925	ZINC02205509	2073	-26.64	NO	-
1926	ZINC03007381	2998	-26.64	NO	-
1927	ZINC03031237	3066	-26.64	NO	-
1928	ZINC03507449	3865	-26.64	NO	-
1929	ZINC04507231	5631	-26.64	NO	-
1930	ZINC00871673	628	-26.63	NO	-
1931	ZINC01868099	1834	-26.63	NO	-
1932	ZINC02711352	2568	-26.63	NO	-
1933	ZINC03043874	3110	-26.63	NO	-
1934	ZINC04617936	2	-26.63	YES	2
1935	ZINC00623732	51	-26.62	NO	-
1936	ZINC00930006	853	-26.62	NO	-
1937	ZINC01379090	1665	-26.62	NO	-
1938	ZINC01921495	1889	-26.62	NO	-
1939	ZINC03428253	3532	-26.62	NO	-
1940	ZINC03890608	4806	-26.62	NO	-
1941	ZINC03971537	4932	-26.62	NO	-
1942	ZINC00774767	355	-26.6	NO	-
1943	ZINC01889842	1851	-26.6	NO	-
1944	ZINC03043759	3104	-26.6	NO	-
1945	ZINC04086270	5161	-26.6	NO	-
1946	ZINC04512943	5637	-26.6	NO	-
1947	ZINC01143231	1304	-26.59	NO	-
1948	ZINC02209578	2080	-26.59	NO	-
1949	ZINC03356332	3418	-26.59	NO	-
1950	ZINC03418746	3515	-26.59	NO	-
1951	ZINC03569797	3978	-26.59	NO	-
1952	ZINC00683246	237	-26.58	NO	-
1953	ZINC03832355	4	-26.58	YES	3
1954	ZINC00930572	857	-26.57	NO	-
1955	ZINC01032782	1025	-26.57	NO	-
1956	ZINC03136276	3161	-26.57	NO	-
1957	ZINC03250321	3243	-26.57	NO	-
1958	ZINC04509317	5633	-26.57	NO	-
1959	ZINC00908047	797	-26.56	NO	-
1960	ZINC03189745	3173	-26.56	NO	-
1961	ZINC00694083	263	-26.55	NO	-
1962	ZINC01169816	1351	-26.55	NO	-
1963	ZINC03269064	3275	-26.55	NO	-
1964	ZINC03438751	3551	-26.55	NO	-
1965	ZINC03854455	4417	-26.55	NO	-
1966	ZINC03857792	4524	-26.55	NO	-
1967	ZINC01378893	1626	-26.54	NO	-
1968	ZINC01905502	1874	-26.54	NO	-
1969	ZINC02423123	2277	-26.54	NO	-
1970	ZINC03400031	3487	-26.54	NO	-
1971	ZINC03451328	3584	-26.54	NO	-
1972	ZINC03854859	4436	-26.54	NO	-
1973	ZINC03975151	4976	-26.54	NO	-
1974	ZINC00802347	427	-26.53	NO	-
1975	ZINC00986198	965	-26.52	NO	-
1976	ZINC02333423	2200	-26.52	NO	-
1977	ZINC02947615	2925	-26.52	NO	-
1978	ZINC03469943	3711	-26.52	NO	-
1979	ZINC00872549	636	-26.51	NO	-
1980	ZINC01078074	1123	-26.51	NO	-
1981	ZINC01358913	1594	-26.51	NO	-
1982	ZINC02112450	2004	-26.51	NO	-
1983	ZINC03023161	3032	-26.51	NO	-
1984	ZINC03280744	3295	-26.51	NO	-
1985	ZINC03519219	3884	-26.51	NO	-
1986	ZINC03854923	4449	-26.51	NO	-
1987	ZINC02289805	2145	-26.5	NO	-
1988	ZINC03260941	3261	-26.5	NO	-
1989	ZINC03867052	4629	-26.5	NO	-
1990	ZINC02959856	2942	-26.49	NO	-
1991	ZINC02971846	2972	-26.49	NO	-
1992	ZINC03480139	3746	-26.49	NO	-
1993	ZINC03579688	4001	-26.49	NO	-
1994	ZINC04204963	5253	-26.49	NO	-
1995	ZINC04622737	5666	-26.49	NO	-
1996	ZINC00646720	109	-26.48	NO	-
1997	ZINC00813799	465	-26.48	NO	-
1998	ZINC03245975	3227	-26.48	NO	-
1999	ZINC03681738	4215	-26.48	NO	-
2000	ZINC03853107	4368	-26.48	NO	-
2001	ZINC04042550	5146	-26.48	NO	-
2002	ZINC00694915	271	-26.47	NO	-
2003	ZINC00812069	456	-26.47	NO	-
2004	ZINC00899280	764	-26.47	NO	-
2005	ZINC03031287	3069	-26.47	NO	-
2006	ZINC03297675	3318	-26.47	NO	-
2007	ZINC03528381	3913	-26.47	NO	-
2008	ZINC00936986	866	-26.46	NO	-
2009	ZINC01906145	1876	-26.46	NO	-
2010	ZINC02883429	2880	-26.45	NO	-
2011	ZINC03497149	3788	-26.45	NO	-
2012	ZINC03858537	4546	-26.45	NO	-
2013	ZINC03971536	4931	-26.45	NO	-
2014	ZINC04465095	5502	-26.45	NO	-
2015	ZINC01376050	1617	-26.44	NO	-
2016	ZINC03359496	3429	-26.44	NO	-
2017	ZINC03371108	3456	-26.44	NO	-
2018	ZINC00917172	816	-26.43	NO	-
2019	ZINC02960293	2945	-26.43	NO	-
2020	ZINC03022020	3007	-26.43	NO	-
2021	ZINC03185981	3169	-26.43	NO	-
2022	ZINC03853784	4394	-26.43	NO	-
2023	ZINC03890992	4820	-26.43	NO	-
2024	ZINC00787026	384	-26.42	NO	-
2025	ZINC01243973	1434	-26.42	NO	-
2026	ZINC03374656	3464	-26.42	NO	-
2027	ZINC03971534	4929	-26.42	NO	-
2028	ZINC04033937	5135	-26.42	NO	-
2029	ZINC04273986	5343	-26.42	NO	-
2030	ZINC00680587	229	-26.41	NO	-
2031	ZINC01061757	1075	-26.41	NO	-
2032	ZINC01889772	1841	-26.41	NO	-
2033	ZINC01917009	1884	-26.4	NO	-
2034	ZINC02316378	2171	-26.4	NO	-
2035	ZINC03496709	3782	-26.4	NO	-
2036	ZINC00941637	881	-26.39	NO	-
2037	ZINC03082645	3140	-26.39	NO	-
2038	ZINC03856446	4476	-26.39	NO	-
2039	ZINC04179606	5237	-26.39	NO	-
2040	ZINC00871672	627	-26.38	NO	-
2041	ZINC00624797	60	-26.37	NO	-
2042	ZINC02838647	2766	-26.37	NO	-
2043	ZINC03278804	3290	-26.37	NO	-
2044	ZINC03631936	4183	-26.37	NO	-
2045	ZINC03868687	4744	-26.37	NO	-
2046	ZINC04400876	5441	-26.37	NO	-
2047	ZINC00862167	582	-26.36	NO	-
2048	ZINC01117719	1215	-26.36	NO	-
2049	ZINC01174894	1355	-26.36	NO	-
2050	ZINC02869597	2841	-26.36	NO	-
2051	ZINC00787017	383	-26.35	NO	-
2052	ZINC00873976	648	-26.35	NO	-
2053	ZINC02532047	2366	-26.35	NO	-
2054	ZINC03973529	4956	-26.35	NO	-
2055	ZINC04459132	5481	-26.35	NO	-
2056	ZINC00862165	581	-26.34	NO	-
2057	ZINC01253523	1448	-26.34	NO	-
2058	ZINC03461782	3636	-26.34	NO	-
2059	ZINC03832361	89	-26.34	YES	16
2060	ZINC04470300	5572	-26.34	NO	-
2061	ZINC01224345	1423	-26.33	NO	-
2062	ZINC02841630	2771	-26.33	NO	-
2063	ZINC02999012	2996	-26.33	NO	-
2064	ZINC03533787	3923	-26.33	NO	-
2065	ZINC00639449	93	-26.32	NO	-
2066	ZINC01311536	1528	-26.32	NO	-
2067	ZINC03346300	3399	-26.32	NO	-
2068	ZINC03439632	3558	-26.32	NO	-
2069	ZINC03477835	3734	-26.32	NO	-
2070	ZINC03832354	79	-26.32	YES	14
2071	ZINC03968891	4889	-26.32	NO	-
2072	ZINC04179054	5236	-26.32	NO	-
2073	ZINC02235157	2110	-26.31	NO	-
2074	ZINC02354491	2217	-26.31	NO	-
2075	ZINC01378966	1636	-26.3	NO	-
2076	ZINC02736189	2627	-26.3	NO	-
2077	ZINC02764135	2667	-26.3	NO	-
2078	ZINC02908988	2901	-26.3	NO	-
2079	ZINC03279937	3293	-26.3	NO	-
2080	ZINC03394694	3484	-26.3	NO	-
2081	ZINC03476916	3732	-26.3	NO	-
2082	ZINC03570780	3982	-26.3	NO	-
2083	ZINC01165482	1344	-26.29	NO	-
2084	ZINC02480218	2340	-26.29	NO	-
2085	ZINC03400040	3490	-26.29	NO	-
2086	ZINC03859917	4604	-26.29	NO	-
2087	ZINC00599071	35	-26.28	NO	-
2088	ZINC00929720	847	-26.28	NO	-
2089	ZINC01432698	1702	-26.28	NO	-
2090	ZINC01736686	1804	-26.28	NO	-
2091	ZINC02628237	2425	-26.28	NO	-
2092	ZINC03593323	4031	-26.28	NO	-
2093	ZINC03992863	5080	-26.28	NO	-
2094	ZINC04053420	5149	-26.28	NO	-
2095	ZINC00774621	350	-26.27	NO	-
2096	ZINC00857408	556	-26.27	NO	-
2097	ZINC00937616	869	-26.27	NO	-
2098	ZINC03249953	3240	-26.27	NO	-
2099	ZINC03631909	4179	-26.27	NO	-
2100	ZINC03815554	12	-26.27	YES	5
2101	ZINC00852462	536	-26.26	NO	-
2102	ZINC00924305	834	-26.26	NO	-
2103	ZINC01889903	1856	-26.26	NO	-
2104	ZINC02112839	2006	-26.26	NO	-
2105	ZINC03525698	3908	-26.26	NO	-
2106	ZINC03852837	4346	-26.26	NO	-
2107	ZINC03868429	4732	-26.26	NO	-
2108	ZINC01141306	1290	-26.25	NO	-
2109	ZINC01379007	1639	-26.24	NO	-
2110	ZINC01415092	1682	-26.24	NO	-
2111	ZINC01491227	1744	-26.24	NO	-
2112	ZINC04422763	5461	-26.24	NO	-
2113	ZINC00870436	622	-26.23	NO	-
2114	ZINC01311442	1527	-26.23	NO	-
2115	ZINC02739613	2630	-26.23	NO	-
2116	ZINC03374650	3463	-26.23	NO	-
2117	ZINC04251813	5315	-26.23	NO	-
2118	ZINC00766622	329	-26.22	NO	-
2119	ZINC01982006	1954	-26.22	NO	-
2120	ZINC01040433	1037	-26.21	NO	-
2121	ZINC03596698	4110	-26.21	NO	-
2122	ZINC01136878	1279	-26.2	NO	-
2123	ZINC01795457	1819	-26.2	NO	-
2124	ZINC02616355	2386	-26.2	NO	-
2125	ZINC03186006	3170	-26.2	NO	-
2126	ZINC03479999	3741	-26.2	NO	-
2127	ZINC01043811	1044	-26.19	NO	-
2128	ZINC01738116	1807	-26.19	NO	-
2129	ZINC02348830	2210	-26.19	NO	-
2130	ZINC03023148	3030	-26.19	NO	-
2131	ZINC04326324	5399	-26.19	NO	-
2132	ZINC03451461	3585	-26.18	NO	-
2133	ZINC03850577	4297	-26.18	NO	-
2134	ZINC03853175	4373	-26.18	NO	-
2135	ZINC00643839	106	-26.17	NO	-
2136	ZINC01041322	1039	-26.17	NO	-
2137	ZINC02205861	2074	-26.17	NO	-
2138	ZINC03772467	4224	-26.17	NO	-
2139	ZINC03853653	4390	-26.17	NO	-
2140	ZINC00702822	273	-26.16	NO	-
2141	ZINC01111800	1200	-26.16	NO	-
2142	ZINC01432812	1703	-26.16	NO	-
2143	ZINC01436611	1704	-26.16	NO	-
2144	ZINC02206232	2076	-26.16	NO	-
2145	ZINC02232149	2109	-26.16	NO	-
2146	ZINC03815557	11	-26.16	YES	5
2147	ZINC04033721	5133	-26.16	NO	-
2148	ZINC00766402	325	-26.15	NO	-
2149	ZINC01191256	1387	-26.15	NO	-
2150	ZINC01378943	1633	-26.15	NO	-
2151	ZINC01949708	1920	-26.15	NO	-
2152	ZINC03545226	3941	-26.15	NO	-
2153	ZINC00809586	449	-26.14	NO	-
2154	ZINC00868825	619	-26.14	NO	-
2155	ZINC01376063	1625	-26.14	NO	-
2156	ZINC02852725	2801	-26.14	NO	-
2157	ZINC03462289	3649	-26.14	NO	-
2158	ZINC03573989	3987	-26.14	NO	-
2159	ZINC04443984	5477	-26.14	NO	-
2160	ZINC00917715	821	-26.13	NO	-
2161	ZINC01123389	1233	-26.13	NO	-
2162	ZINC03480037	3743	-26.13	NO	-
2163	ZINC00899313	767	-26.12	NO	-
2164	ZINC03815509	73	-26.12	YES	12
2165	ZINC00866236	590	-26.11	NO	-
2166	ZINC01034363	1029	-26.11	NO	-
2167	ZINC01119383	1219	-26.11	NO	-
2168	ZINC01161865	1339	-26.11	NO	-
2169	ZINC01193641	1391	-26.11	NO	-
2170	ZINC02589352	2373	-26.11	NO	-
2171	ZINC03494603	3774	-26.11	NO	-
2172	ZINC04500736	5624	-26.11	NO	-
2173	ZINC03853020	4362	-26.1	NO	-
2174	ZINC03889916	4787	-26.1	NO	-
2175	ZINC04252471	5321	-26.1	NO	-
2176	ZINC00882483	714	-26.09	NO	-
2177	ZINC01982008	1956	-26.09	NO	-
2178	ZINC02960229	2944	-26.09	NO	-
2179	ZINC03828837	4264	-26.09	NO	-
2180	ZINC01486458	1739	-26.08	NO	-
2181	ZINC02984552	2990	-26.08	NO	-
2182	ZINC00992561	981	-26.07	NO	-
2183	ZINC01889906	1857	-26.07	NO	-
2184	ZINC03031861	3073	-26.07	NO	-
2185	ZINC03391589	3478	-26.07	NO	-
2186	ZINC03596546	4107	-26.07	NO	-
2187	ZINC03817262	4241	-26.07	NO	-
2188	ZINC03819153	4251	-26.07	NO	-
2189	ZINC00674498	179	-26.06	NO	-
2190	ZINC01329699	1552	-26.06	NO	-
2191	ZINC01379081	1662	-26.06	NO	-
2192	ZINC01767707	1813	-26.06	NO	-
2193	ZINC02244620	2116	-26.06	NO	-
2194	ZINC02248908	2122	-26.06	NO	-
2195	ZINC02652314	2500	-26.06	NO	-
2196	ZINC03022368	3018	-26.06	NO	-
2197	ZINC03054032	3124	-26.06	NO	-
2198	ZINC03291936	3309	-26.06	NO	-
2199	ZINC03496951	3784	-26.06	NO	-
2200	ZINC03855565	4470	-26.06	NO	-
2201	ZINC02227541	2102	-26.05	NO	-
2202	ZINC02724033	2600	-26.05	NO	-
2203	ZINC02762830	2661	-26.05	NO	-
2204	ZINC03032806	3081	-26.05	NO	-
2205	ZINC03983102	5020	-26.05	NO	-
2206	ZINC00786932	382	-26.04	NO	-
2207	ZINC02113153	2008	-26.04	NO	-
2208	ZINC02761615	2658	-26.04	NO	-
2209	ZINC03868686	4743	-26.04	NO	-
2210	ZINC03849454	4275	-26.03	NO	-
2211	ZINC00774691	351	-26.01	NO	-
2212	ZINC00800386	423	-26.01	NO	-
2213	ZINC00862290	585	-26.01	NO	-
2214	ZINC00912049	811	-26.01	NO	-
2215	ZINC02771948	2675	-26.01	NO	-
2216	ZINC04516292	5642	-26.01	NO	-
2217	ZINC01222988	1419	-26.0	NO	-
2218	ZINC01980329	1952	-26.0	NO	-
2219	ZINC02305840	2156	-26.0	NO	-
2220	ZINC02796194	2704	-26.0	NO	-
2221	ZINC02849455	2784	-26.0	NO	-
2222	ZINC03465558	3701	-26.0	NO	-
2223	ZINC03528383	3914	-26.0	NO	-
2224	ZINC03355028	3417	-25.99	NO	-
2225	ZINC03983191	5038	-25.99	NO	-
2226	ZINC00835193	504	-25.98	NO	-
2227	ZINC03024428	3047	-25.98	NO	-
2228	ZINC04218052	5255	-25.98	NO	-
2229	ZINC01217837	1415	-25.97	NO	-
2230	ZINC01982335	1961	-25.97	NO	-
2231	ZINC02851181	2791	-25.97	NO	-
2232	ZINC03421392	3521	-25.97	NO	-
2233	ZINC01889768	1840	-25.96	NO	-
2234	ZINC03418885	3517	-25.96	NO	-
2235	ZINC00632977	76	-25.95	NO	-
2236	ZINC00863684	589	-25.95	NO	-
2237	ZINC00873511	639	-25.95	NO	-
2238	ZINC00874587	662	-25.95	NO	-
2239	ZINC01078585	1127	-25.95	NO	-
2240	ZINC01111943	1201	-25.95	NO	-
2241	ZINC01217376	1414	-25.95	NO	-
2242	ZINC02855649	2814	-25.95	NO	-
2243	ZINC02954675	2933	-25.95	NO	-
2244	ZINC03497039	3786	-25.95	NO	-
2245	ZINC03988886	5061	-25.95	NO	-
2246	ZINC03999713	5094	-25.95	NO	-
2247	ZINC04252165	5316	-25.95	NO	-
2248	ZINC04315496	5379	-25.95	NO	-
2249	ZINC04492635	5604	-25.95	NO	-
2250	ZINC00905527	782	-25.94	NO	-
2251	ZINC00917634	817	-25.94	NO	-
2252	ZINC03462814	3653	-25.94	NO	-
2253	ZINC03507450	3866	-25.94	NO	-
2254	ZINC04218120	5258	-25.94	NO	-
2255	ZINC00804266	432	-25.93	NO	-
2256	ZINC01889777	1842	-25.93	NO	-
2257	ZINC03401139	3494	-25.93	NO	-
2258	ZINC00853584	545	-25.92	NO	-
2259	ZINC00879663	698	-25.92	NO	-
2260	ZINC02371210	2226	-25.92	NO	-
2261	ZINC03023388	3033	-25.92	NO	-
2262	ZINC03480136	3745	-25.92	NO	-
2263	ZINC03850157	4287	-25.92	NO	-
2264	ZINC04428419	5468	-25.92	NO	-
2265	ZINC03243818	3225	-25.91	NO	-
2266	ZINC03384010	3468	-25.91	NO	-
2267	ZINC03394672	3481	-25.91	NO	-
2268	ZINC00899278	763	-25.9	NO	-
2269	ZINC00941633	877	-25.9	NO	-
2270	ZINC01989645	1965	-25.9	NO	-
2271	ZINC02283191	2141	-25.9	NO	-
2272	ZINC03815571	13	-25.9	YES	5
2273	ZINC04402070	5443	-25.9	NO	-
2274	ZINC01142551	1301	-25.89	NO	-
2275	ZINC02096676	1999	-25.89	NO	-
2276	ZINC03571206	3984	-25.89	NO	-
2277	ZINC04087350	5168	-25.89	NO	-
2278	ZINC04273969	5342	-25.89	NO	-
2279	ZINC00905064	779	-25.88	NO	-
2280	ZINC01063431	1082	-25.88	NO	-
2281	ZINC03469935	3710	-25.88	NO	-
2282	ZINC03629388	4157	-25.88	NO	-
2283	ZINC03834089	8	-25.88	YES	5
2284	ZINC04167542	5222	-25.88	NO	-
2285	ZINC00849659	527	-25.87	NO	-
2286	ZINC02481974	2345	-25.87	NO	-
2287	ZINC03550477	3949	-25.87	NO	-
2288	ZINC03558079	3954	-25.87	NO	-
2289	ZINC03850028	4283	-25.87	NO	-
2290	ZINC01237026	1431	-25.86	NO	-
2291	ZINC01340063	1572	-25.86	NO	-
2292	ZINC02502165	2362	-25.86	NO	-
2293	ZINC02628034	2422	-25.86	NO	-
2294	ZINC03595601	4092	-25.86	NO	-
2295	ZINC03859713	4594	-25.86	NO	-
2296	ZINC00986163	962	-25.85	NO	-
2297	ZINC04274705	5344	-25.85	NO	-
2298	ZINC00670629	148	-25.84	NO	-
2299	ZINC02763998	2666	-25.84	NO	-
2300	ZINC03519919	3890	-25.84	NO	-
2301	ZINC03593296	4030	-25.84	NO	-
2302	ZINC01085800	1143	-25.83	NO	-
2303	ZINC02719674	2587	-25.83	NO	-
2304	ZINC02925451	2910	-25.83	NO	-
2305	ZINC00774698	352	-25.82	NO	-
2306	ZINC00804267	433	-25.82	NO	-
2307	ZINC01353312	1584	-25.82	NO	-
2308	ZINC01917501	1885	-25.82	NO	-
2309	ZINC03331762	3376	-25.82	NO	-
2310	ZINC03853554	4384	-25.82	NO	-
2311	ZINC00870382	621	-25.81	NO	-
2312	ZINC01074630	1108	-25.81	NO	-
2313	ZINC02995153	2992	-25.81	NO	-
2314	ZINC03579846	4009	-25.81	NO	-
2315	ZINC03593359	4034	-25.81	NO	-
2316	ZINC03815376	39	-25.81	YES	7
2317	ZINC00871671	626	-25.8	NO	-
2318	ZINC01379099	1668	-25.8	NO	-
2319	ZINC01921855	1891	-25.8	NO	-
2320	ZINC03465539	3699	-25.8	NO	-
2321	ZINC03484090	3753	-25.8	NO	-
2322	ZINC04032885	5129	-25.8	NO	-
2323	ZINC02879625	2870	-25.79	NO	-
2324	ZINC03199721	3183	-25.79	NO	-
2325	ZINC03368156	3446	-25.79	NO	-
2326	ZINC04235556	5279	-25.79	NO	-
2327	ZINC00941632	876	-25.78	NO	-
2328	ZINC00683213	230	-25.77	NO	-
2329	ZINC02112954	2007	-25.77	NO	-
2330	ZINC03022670	3020	-25.77	NO	-
2331	ZINC03572379	3985	-25.77	NO	-
2332	ZINC01891206	1864	-25.76	NO	-
2333	ZINC02212534	2085	-25.76	NO	-
2334	ZINC02843317	2774	-25.76	NO	-
2335	ZINC03854841	4433	-25.76	NO	-
2336	ZINC04032776	5126	-25.76	NO	-
2337	ZINC04348726	5409	-25.76	NO	-
2338	ZINC04586974	5652	-25.76	NO	-
2339	ZINC00792026	396	-25.75	NO	-
2340	ZINC01894881	1868	-25.75	NO	-
2341	ZINC01162075	1340	-25.74	NO	-
2342	ZINC01218179	1417	-25.74	NO	-
2343	ZINC02417426	2268	-25.74	NO	-
2344	ZINC03400279	3491	-25.74	NO	-
2345	ZINC03500516	3798	-25.74	NO	-
2346	ZINC03569771	3977	-25.73	NO	-
2347	ZINC03858777	4550	-25.73	NO	-
2348	ZINC03867299	4641	-25.73	NO	-
2349	ZINC04507755	5632	-25.73	NO	-
2350	ZINC01169259	1350	-25.72	NO	-
2351	ZINC03295152	3316	-25.72	NO	-
2352	ZINC00622650	45	-25.71	NO	-
2353	ZINC00642501	99	-25.71	NO	-
2354	ZINC00884421	723	-25.71	NO	-
2355	ZINC02356374	2218	-25.71	NO	-
2356	ZINC02419840	2273	-25.71	NO	-
2357	ZINC03593365	4036	-25.71	NO	-
2358	ZINC00632998	82	-25.7	NO	-
2359	ZINC00933347	859	-25.7	NO	-
2360	ZINC01142387	1294	-25.7	NO	-
2361	ZINC02454209	2320	-25.7	NO	-
2362	ZINC03850105	4286	-25.7	NO	-
2363	ZINC02461165	2332	-25.69	NO	-
2364	ZINC02655415	2508	-25.69	NO	-
2365	ZINC03237628	3212	-25.69	NO	-
2366	ZINC00715890	293	-25.68	NO	-
2367	ZINC00787036	386	-25.68	NO	-
2368	ZINC00917675	818	-25.68	NO	-
2369	ZINC03470206	3716	-25.68	NO	-
2370	ZINC03850182	4288	-25.68	NO	-
2371	ZINC03890241	4801	-25.68	NO	-
2372	ZINC00891333	750	-25.67	NO	-
2373	ZINC02855758	2815	-25.67	NO	-
2374	ZINC03571205	3983	-25.67	NO	-
2375	ZINC03579805	4003	-25.67	NO	-
2376	ZINC03593335	4032	-25.67	NO	-
2377	ZINC01120823	1224	-25.66	NO	-
2378	ZINC02123450	2010	-25.66	NO	-
2379	ZINC02192596	2048	-25.66	NO	-
2380	ZINC02322236	2181	-25.66	NO	-
2381	ZINC03174198	3166	-25.66	NO	-
2382	ZINC03256759	3251	-25.66	NO	-
2383	ZINC03968511	4880	-25.66	NO	-
2384	ZINC04405041	5445	-25.66	NO	-
2385	ZINC00707338	280	-25.65	NO	-
2386	ZINC03400034	3488	-25.65	NO	-
2387	ZINC03608437	4138	-25.65	NO	-
2388	ZINC03852784	4342	-25.65	NO	-
2389	ZINC00891178	748	-25.64	NO	-
2390	ZINC01186387	1381	-25.64	NO	-
2391	ZINC02722842	2599	-25.64	NO	-
2392	ZINC03521377	3901	-25.64	NO	-
2393	ZINC04479860	5575	-25.64	NO	-
2394	ZINC02632478	2435	-25.63	NO	-
2395	ZINC02690042	2553	-25.63	NO	-
2396	ZINC02690275	2554	-25.63	NO	-
2397	ZINC03462215	3646	-25.63	NO	-
2398	ZINC03851623	4315	-25.63	NO	-
2399	ZINC01139192	1286	-25.62	NO	-
2400	ZINC01209648	1404	-25.61	NO	-
2401	ZINC03240299	3218	-25.61	NO	-
2402	ZINC04138436	5194	-25.61	NO	-
2403	ZINC00692656	253	-25.6	NO	-
2404	ZINC00719305	299	-25.6	NO	-
2405	ZINC00871674	629	-25.6	NO	-
2406	ZINC00925122	840	-25.6	NO	-
2407	ZINC00930570	855	-25.6	NO	-
2408	ZINC02189842	2044	-25.6	NO	-
2409	ZINC02400852	2243	-25.6	NO	-
2410	ZINC03275931	3287	-25.6	NO	-
2411	ZINC03302377	3324	-25.6	NO	-
2412	ZINC03480517	3750	-25.6	NO	-
2413	ZINC04033709	5131	-25.6	NO	-
2414	ZINC02312242	2165	-25.59	NO	-
2415	ZINC02798272	2717	-25.59	NO	-
2416	ZINC02977866	2988	-25.59	NO	-
2417	ZINC03192065	3178	-25.59	NO	-
2418	ZINC03199719	3182	-25.59	NO	-
2419	ZINC03642914	4194	-25.59	NO	-
2420	ZINC03890167	4796	-25.59	NO	-
2421	ZINC01247415	1438	-25.58	NO	-
2422	ZINC01301818	1521	-25.58	NO	-
2423	ZINC03771454	4222	-25.58	NO	-
2424	ZINC04126853	5181	-25.58	NO	-
2425	ZINC00683215	231	-25.57	NO	-
2426	ZINC02852485	2798	-25.57	NO	-
2427	ZINC01148581	1321	-25.56	NO	-
2428	ZINC02856263	2818	-25.56	NO	-
2429	ZINC03227354	3194	-25.56	NO	-
2430	ZINC03660221	4206	-25.56	NO	-
2431	ZINC00941635	879	-25.55	NO	-
2432	ZINC01186334	1379	-25.55	NO	-
2433	ZINC01379091	1666	-25.55	NO	-
2434	ZINC03419240	3518	-25.55	NO	-
2435	ZINC03500557	3802	-25.55	NO	-
2436	ZINC03851728	4323	-25.55	NO	-
2437	ZINC03890297	4804	-25.55	NO	-
2438	ZINC00778707	359	-25.54	NO	-
2439	ZINC01378954	1634	-25.54	NO	-
2440	ZINC01379062	1658	-25.54	NO	-
2441	ZINC02773559	2683	-25.54	NO	-
2442	ZINC03450475	3580	-25.54	NO	-
2443	ZINC03868430	4733	-25.54	NO	-
2444	ZINC03889621	4774	-25.54	NO	-
2445	ZINC04252239	5318	-25.54	NO	-
2446	ZINC01000556	990	-25.53	NO	-
2447	ZINC01019425	1012	-25.53	NO	-
2448	ZINC02710359	2567	-25.53	NO	-
2449	ZINC02874719	2852	-25.53	NO	-
2450	ZINC00960060	921	-25.52	NO	-
2451	ZINC01329709	1554	-25.52	NO	-
2452	ZINC02627184	2415	-25.52	NO	-
2453	ZINC00870646	623	-25.51	NO	-
2454	ZINC03248531	3238	-25.51	NO	-
2455	ZINC01192800	1390	-25.5	NO	-
2456	ZINC02135563	2014	-25.5	NO	-
2457	ZINC03023410	3037	-25.5	NO	-
2458	ZINC03303039	3327	-25.5	NO	-
2459	ZINC03867845	4699	-25.5	NO	-
2460	ZINC00443664	7	-25.49	NO	-
2461	ZINC01042820	1042	-25.49	NO	-
2462	ZINC03434277	3543	-25.49	NO	-
2463	ZINC03589460	4023	-25.49	NO	-
2464	ZINC04622525	5664	-25.49	NO	-
2465	ZINC00631142	73	-25.48	NO	-
2466	ZINC00766618	327	-25.48	NO	-
2467	ZINC00806070	440	-25.48	NO	-
2468	ZINC01224347	1424	-25.48	NO	-
2469	ZINC01622771	1787	-25.48	NO	-
2470	ZINC02112465	2005	-25.48	NO	-
2471	ZINC04111185	5174	-25.48	NO	-
2472	ZINC01094178	1157	-25.47	NO	-
2473	ZINC02851927	2795	-25.47	NO	-
2474	ZINC03983103	5021	-25.47	NO	-
2475	ZINC02138083	2023	-25.46	NO	-
2476	ZINC01749324	1808	-25.45	NO	-
2477	ZINC02221069	2095	-25.45	NO	-
2478	ZINC02450498	2316	-25.45	NO	-
2479	ZINC02480292	2343	-25.45	NO	-
2480	ZINC02748766	2642	-25.45	NO	-
2481	ZINC02868739	2838	-25.45	NO	-
2482	ZINC02881785	2876	-25.45	NO	-
2483	ZINC03021862	3006	-25.45	NO	-
2484	ZINC03095901	3151	-25.45	NO	-
2485	ZINC03326450	3369	-25.45	NO	-
2486	ZINC01224437	1426	-25.44	NO	-
2487	ZINC03043698	3102	-25.44	NO	-
2488	ZINC03059255	3129	-25.44	NO	-
2489	ZINC03975229	4980	-25.44	NO	-
2490	ZINC01001189	992	-25.43	NO	-
2491	ZINC01371464	1612	-25.43	NO	-
2492	ZINC01516487	1770	-25.43	NO	-
2493	ZINC02938449	2916	-25.43	NO	-
2494	ZINC03032346	3078	-25.43	NO	-
2495	ZINC03049102	3116	-25.43	NO	-
2496	ZINC00826740	493	-25.42	NO	-
2497	ZINC03022272	3015	-25.42	NO	-
2498	ZINC03189744	3172	-25.42	NO	-
2499	ZINC03579835	4006	-25.42	NO	-
2500	ZINC00855501	548	-25.41	NO	-
2501	ZINC01338914	1569	-25.41	NO	-
2502	ZINC01549595	1778	-25.41	NO	-
2503	ZINC02439801	2300	-25.41	NO	-
2504	ZINC03832362	82	-25.41	YES	14
2505	ZINC04018900	5122	-25.41	NO	-
2506	ZINC02953838	2931	-25.4	NO	-
2507	ZINC03030277	3062	-25.4	NO	-
2508	ZINC03290982	3307	-25.4	NO	-
2509	ZINC02884292	2884	-25.39	NO	-
2510	ZINC03049692	3117	-25.39	NO	-
2511	ZINC04440777	5474	-25.39	NO	-
2512	ZINC01214384	1410	-25.38	NO	-
2513	ZINC03362789	3437	-25.38	NO	-
2514	ZINC03834104	9	-25.38	YES	5
2515	ZINC03971535	4930	-25.38	NO	-
2516	ZINC03890290	4802	-25.37	NO	-
2517	ZINC00940717	874	-25.36	NO	-
2518	ZINC01134349	1275	-25.36	NO	-
2519	ZINC01338895	1568	-25.36	NO	-
2520	ZINC01795460	1820	-25.36	NO	-
2521	ZINC03043668	3098	-25.36	NO	-
2522	ZINC01041819	1040	-25.35	NO	-
2523	ZINC01737968	1805	-25.35	NO	-
2524	ZINC03461999	3641	-25.35	NO	-
2525	ZINC01376054	1618	-25.34	NO	-
2526	ZINC01379048	1655	-25.34	NO	-
2527	ZINC03867803	4694	-25.34	NO	-
2528	ZINC00954828	901	-25.33	NO	-
2529	ZINC03217286	3189	-25.33	NO	-
2530	ZINC00817558	479	-25.32	NO	-
2531	ZINC00891136	745	-25.32	NO	-
2532	ZINC01207336	1399	-25.32	NO	-
2533	ZINC02632479	2436	-25.32	NO	-
2534	ZINC02794943	2700	-25.32	NO	-
2535	ZINC02857122	2821	-25.32	NO	-
2536	ZINC03008876	3000	-25.32	NO	-
2537	ZINC03519218	3883	-25.32	NO	-
2538	ZINC03853401	4379	-25.32	NO	-
2539	ZINC04468411	5543	-25.32	NO	-
2540	ZINC00852453	534	-25.31	NO	-
2541	ZINC02318997	2177	-25.31	NO	-
2542	ZINC03278711	3289	-25.31	NO	-
2543	ZINC03852791	4344	-25.31	NO	-
2544	ZINC03859635	4588	-25.31	NO	-
2545	ZINC04361695	5414	-25.31	NO	-
2546	ZINC00835172	503	-25.3	NO	-
2547	ZINC01378977	1637	-25.3	NO	-
2548	ZINC02400928	2244	-25.3	NO	-
2549	ZINC02427526	2282	-25.3	NO	-
2550	ZINC03595287	4076	-25.3	NO	-
2551	ZINC03983113	5027	-25.3	NO	-
2552	ZINC00812081	458	-25.29	NO	-
2553	ZINC01889797	1847	-25.29	NO	-
2554	ZINC02471771	2338	-25.29	NO	-
2555	ZINC03204482	3184	-25.29	NO	-
2556	ZINC00873773	645	-25.28	NO	-
2557	ZINC00944574	887	-25.28	NO	-
2558	ZINC00945833	891	-25.28	NO	-
2559	ZINC03241582	3221	-25.28	NO	-
2560	ZINC03983189	5036	-25.28	NO	-
2561	ZINC04001148	5104	-25.28	NO	-
2562	ZINC01136877	1278	-25.27	NO	-
2563	ZINC02300318	2152	-25.27	NO	-
2564	ZINC02941561	2923	-25.27	NO	-
2565	ZINC03596175	4098	-25.27	NO	-
2566	ZINC00791094	393	-25.26	NO	-
2567	ZINC01085620	1141	-25.26	NO	-
2568	ZINC03239984	3217	-25.26	NO	-
2569	ZINC03402738	3498	-25.26	NO	-
2570	ZINC00612356	43	-25.25	NO	-
2571	ZINC00779369	363	-25.25	NO	-
2572	ZINC00814028	467	-25.25	NO	-
2573	ZINC00873991	653	-25.25	NO	-
2574	ZINC01107643	1181	-25.25	NO	-
2575	ZINC02649209	2496	-25.25	NO	-
2576	ZINC03262182	3266	-25.25	NO	-
2577	ZINC03439629	3557	-25.25	NO	-
2578	ZINC00624535	52	-25.24	NO	-
2579	ZINC00810892	455	-25.24	NO	-
2580	ZINC00874009	655	-25.24	NO	-
2581	ZINC00813305	463	-25.23	NO	-
2582	ZINC00996517	987	-25.23	NO	-
2583	ZINC01379047	1654	-25.23	NO	-
2584	ZINC02805610	2734	-25.23	NO	-
2585	ZINC03621402	4152	-25.23	NO	-
2586	ZINC04417798	5457	-25.23	NO	-
2587	ZINC00925124	841	-25.22	NO	-
2588	ZINC01410855	1677	-25.22	NO	-
2589	ZINC02459992	2328	-25.22	NO	-
2590	ZINC02879976	2871	-25.22	NO	-
2591	ZINC03315768	3347	-25.22	NO	-
2592	ZINC04030394	5125	-25.22	NO	-
2593	ZINC00857239	554	-25.21	NO	-
2594	ZINC01338890	1566	-25.21	NO	-
2595	ZINC01821687	1828	-25.21	NO	-
2596	ZINC04231551	5273	-25.21	NO	-
2597	ZINC00443663	6	-25.2	NO	-
2598	ZINC01066292	1088	-25.2	NO	-
2599	ZINC01376047	1615	-25.2	NO	-
2600	ZINC01501289	1754	-25.2	NO	-
2601	ZINC01952788	1922	-25.2	NO	-
2602	ZINC03532143	3917	-25.2	NO	-
2603	ZINC00134363	3	-25.19	NO	-
2604	ZINC01215569	1411	-25.19	NO	-
2605	ZINC01338948	1571	-25.19	NO	-
2606	ZINC03054209	3127	-25.19	NO	-
2607	ZINC03593294	4029	-25.19	NO	-
2608	ZINC03610713	4139	-25.19	NO	-
2609	ZINC00925349	842	-25.18	NO	-
2610	ZINC00976163	933	-25.18	NO	-
2611	ZINC02866385	2836	-25.18	NO	-
2612	ZINC02940208	2917	-25.18	NO	-
2613	ZINC02497443	2352	-25.17	NO	-
2614	ZINC00916968	813	-25.16	NO	-
2615	ZINC01959996	1929	-25.16	NO	-
2616	ZINC02330566	2195	-25.16	NO	-
2617	ZINC02721043	2597	-25.16	NO	-
2618	ZINC03834090	14	-25.16	YES	5
2619	ZINC04251547	5310	-25.16	NO	-
2620	ZINC00849001	523	-25.15	NO	-
2621	ZINC01086627	1147	-25.15	NO	-
2622	ZINC02874291	2849	-25.15	NO	-
2623	ZINC03262188	3267	-25.15	NO	-
2624	ZINC03550596	3950	-25.15	NO	-
2625	ZINC03596547	4108	-25.15	NO	-
2626	ZINC00672495	159	-25.14	NO	-
2627	ZINC00781520	371	-25.14	NO	-
2628	ZINC00959817	916	-25.14	NO	-
2629	ZINC01001474	994	-25.14	NO	-
2630	ZINC01026627	1019	-25.14	NO	-
2631	ZINC03275928	3286	-25.14	NO	-
2632	ZINC03523937	3905	-25.14	NO	-
2633	ZINC01989646	1966	-25.13	NO	-
2634	ZINC02806786	2737	-25.13	NO	-
2635	ZINC02814391	2743	-25.13	NO	-
2636	ZINC02856006	2816	-25.13	NO	-
2637	ZINC03032804	3080	-25.13	NO	-
2638	ZINC03368160	3447	-25.13	NO	-
2639	ZINC03450383	3577	-25.13	NO	-
2640	ZINC03480514	3749	-25.13	NO	-
2641	ZINC01284956	1504	-25.12	NO	-
2642	ZINC02726224	2602	-25.12	NO	-
2643	ZINC02775567	2686	-25.12	NO	-
2644	ZINC01338864	1564	-25.11	NO	-
2645	ZINC03025353	3057	-25.11	NO	-
2646	ZINC03579836	4007	-25.11	NO	-
2647	ZINC03867055	4630	-25.11	NO	-
2648	ZINC03971395	4926	-25.11	NO	-
2649	ZINC03536391	3929	-25.1	NO	-
2650	ZINC01379044	1653	-25.09	NO	-
2651	ZINC03024419	3045	-25.09	NO	-
2652	ZINC03284499	3300	-25.09	NO	-
2653	ZINC03437825	3548	-25.09	NO	-
2654	ZINC03646345	4197	-25.09	NO	-
2655	ZINC03974268	4962	-25.09	NO	-
2656	ZINC00722858	302	-25.08	NO	-
2657	ZINC01041821	1041	-25.08	NO	-
2658	ZINC02205422	2070	-25.08	NO	-
2659	ZINC02897891	2895	-25.08	NO	-
2660	ZINC03043801	3108	-25.08	NO	-
2661	ZINC00902686	771	-25.07	NO	-
2662	ZINC03285770	3303	-25.07	NO	-
2663	ZINC03464263	3669	-25.07	NO	-
2664	ZINC03851662	4319	-25.07	NO	-
2665	ZINC03867958	4703	-25.07	NO	-
2666	ZINC02869320	2840	-25.06	NO	-
2667	ZINC03480036	3742	-25.06	NO	-
2668	ZINC03485392	3755	-25.06	NO	-
2669	ZINC04466222	5533	-25.06	NO	-
2670	ZINC01064513	1084	-25.05	NO	-
2671	ZINC01075364	1113	-25.05	NO	-
2672	ZINC01075396	1114	-25.05	NO	-
2673	ZINC01166792	1347	-25.05	NO	-
2674	ZINC01889810	1849	-25.05	NO	-
2675	ZINC02321051	2180	-25.05	NO	-
2676	ZINC02359843	2220	-25.05	NO	-
2677	ZINC03983190	5037	-25.05	NO	-
2678	ZINC04220655	5260	-25.05	NO	-
2679	ZINC02464255	2334	-25.04	NO	-
2680	ZINC02883502	2881	-25.04	NO	-
2681	ZINC03097241	3153	-25.04	NO	-
2682	ZINC03370856	3455	-25.04	NO	-
2683	ZINC03412636	3510	-25.04	NO	-
2684	ZINC03461826	3639	-25.04	NO	-
2685	ZINC02201639	2065	-25.03	NO	-
2686	ZINC02798384	2720	-25.03	NO	-
2687	ZINC03815548	16	-25.03	YES	5
2688	ZINC00692815	255	-25.02	NO	-
2689	ZINC00806194	443	-25.02	NO	-
2690	ZINC00903222	773	-25.01	NO	-
2691	ZINC01512397	1765	-25.01	NO	-
2692	ZINC02424149	2279	-25.01	NO	-
2693	ZINC03248428	3233	-25.01	NO	-
2694	ZINC03494495	3769	-25.01	NO	-
2695	ZINC03850963	4301	-25.01	NO	-
2696	ZINC03852860	4354	-25.01	NO	-
2697	ZINC00917862	825	-25.0	NO	-
2698	ZINC01141165	1289	-25.0	NO	-
2699	ZINC02801994	2729	-25.0	NO	-
2700	ZINC03022033	3008	-25.0	NO	-
2701	ZINC03023155	3031	-25.0	NO	-
2702	ZINC01125381	1248	-24.99	NO	-
2703	ZINC01290802	1514	-24.99	NO	-
2704	ZINC02799788	2727	-24.99	NO	-
2705	ZINC03470579	3721	-24.99	NO	-
2706	ZINC03858330	4539	-24.99	NO	-
2707	ZINC03926873	4845	-24.99	NO	-
2708	ZINC04309581	5368	-24.99	NO	-
2709	ZINC00683281	238	-24.98	NO	-
2710	ZINC00858475	561	-24.98	NO	-
2711	ZINC01177713	1358	-24.98	NO	-
2712	ZINC01261276	1453	-24.98	NO	-
2713	ZINC01376061	1623	-24.98	NO	-
2714	ZINC02809052	2739	-24.98	NO	-
2715	ZINC03262140	3265	-24.98	NO	-
2716	ZINC03456819	3612	-24.98	NO	-
2717	ZINC03959979	4867	-24.98	NO	-
2718	ZINC04500316	5623	-24.98	NO	-
2719	ZINC02835320	2756	-24.97	NO	-
2720	ZINC02940979	2922	-24.97	NO	-
2721	ZINC03890298	4805	-24.97	NO	-
2722	ZINC00668920	147	-24.96	NO	-
2723	ZINC02498407	2353	-24.96	NO	-
2724	ZINC02647319	2493	-24.96	NO	-
2725	ZINC03045369	3112	-24.96	NO	-
2726	ZINC03462046	3643	-24.96	NO	-
2727	ZINC03852235	4336	-24.96	NO	-
2728	ZINC01989644	1964	-24.95	NO	-
2729	ZINC03017522	3001	-24.95	NO	-
2730	ZINC03331764	3377	-24.95	NO	-
2731	ZINC03889774	4783	-24.95	NO	-
2732	ZINC01905494	1873	-24.94	NO	-
2733	ZINC02635122	2448	-24.94	NO	-
2734	ZINC04034898	5136	-24.94	NO	-
2735	ZINC04466344	5535	-24.94	NO	-
2736	ZINC02732218	2620	-24.93	NO	-
2737	ZINC03022137	3011	-24.93	NO	-
2738	ZINC04364218	5418	-24.93	NO	-
2739	ZINC00822556	486	-24.92	NO	-
2740	ZINC03595367	4084	-24.92	NO	-
2741	ZINC03855504	4468	-24.92	NO	-
2742	ZINC01952939	1924	-24.91	NO	-
2743	ZINC02279900	2139	-24.91	NO	-
2744	ZINC04174590	5228	-24.91	NO	-
2745	ZINC01085214	1140	-24.9	NO	-
2746	ZINC01429402	1693	-24.9	NO	-
2747	ZINC02627534	2418	-24.9	NO	-
2748	ZINC02636377	2454	-24.9	NO	-
2749	ZINC03559759	3960	-24.9	NO	-
2750	ZINC03867064	4633	-24.9	NO	-
2751	ZINC04464295	5491	-24.9	NO	-
2752	ZINC04496620	5622	-24.9	NO	-
2753	ZINC00806139	442	-24.89	NO	-
2754	ZINC00642500	98	-24.88	NO	-
2755	ZINC02836049	2759	-24.88	NO	-
2756	ZINC00694050	259	-24.87	NO	-
2757	ZINC01894878	1867	-24.87	NO	-
2758	ZINC02315954	2168	-24.87	NO	-
2759	ZINC03221810	3190	-24.87	NO	-
2760	ZINC03495584	3781	-24.87	NO	-
2761	ZINC03519922	3891	-24.87	NO	-
2762	ZINC03579804	4002	-24.87	NO	-
2763	ZINC03593287	4028	-24.87	NO	-
2764	ZINC04464293	5490	-24.87	NO	-
2765	ZINC00886113	726	-24.86	NO	-
2766	ZINC00991021	979	-24.86	NO	-
2767	ZINC01329397	1551	-24.86	NO	-
2768	ZINC03084114	3143	-24.86	NO	-
2769	ZINC03596143	4095	-24.86	NO	-
2770	ZINC03596145	4096	-24.86	NO	-
2771	ZINC03596201	4103	-24.86	NO	-
2772	ZINC03974411	4963	-24.86	NO	-
2773	ZINC00719256	297	-24.85	NO	-
2774	ZINC04628152	5670	-24.85	NO	-
2775	ZINC00795194	408	-24.84	NO	-
2776	ZINC01142404	1296	-24.84	NO	-
2777	ZINC03271923	3276	-24.84	NO	-
2778	ZINC03461712	3633	-24.84	NO	-
2779	ZINC03593360	4035	-24.84	NO	-
2780	ZINC01290527	1513	-24.83	NO	-
2781	ZINC01291432	1515	-24.83	NO	-
2782	ZINC01415071	1681	-24.83	NO	-
2783	ZINC02206583	2077	-24.83	NO	-
2784	ZINC02636940	2458	-24.82	NO	-
2785	ZINC03032341	3077	-24.82	NO	-
2786	ZINC03596183	4100	-24.82	NO	-
2787	ZINC03857967	4529	-24.82	NO	-
2788	ZINC01121759	1226	-24.81	NO	-
2789	ZINC01379093	1667	-24.81	NO	-
2790	ZINC02751103	2645	-24.81	NO	-
2791	ZINC03605881	4135	-24.81	NO	-
2792	ZINC03819003	4249	-24.81	NO	-
2793	ZINC00711511	282	-24.8	NO	-
2794	ZINC01142210	1292	-24.8	NO	-
2795	ZINC01889881	1853	-24.8	NO	-
2796	ZINC02857624	2823	-24.8	NO	-
2797	ZINC03431276	3538	-24.8	NO	-
2798	ZINC03533022	3919	-24.8	NO	-
2799	ZINC00648128	111	-24.79	NO	-
2800	ZINC02977865	2987	-24.79	NO	-
2801	ZINC03095908	3152	-24.79	NO	-
2802	ZINC03354029	3414	-24.79	NO	-
2803	ZINC03605767	4134	-24.79	NO	-
2804	ZINC03858536	4545	-24.79	NO	-
2805	ZINC04308566	5365	-24.79	NO	-
2806	ZINC00874589	664	-24.78	NO	-
2807	ZINC00886699	732	-24.78	NO	-
2808	ZINC01550749	1780	-24.78	NO	-
2809	ZINC02389708	2239	-24.78	NO	-
2810	ZINC02840825	2769	-24.78	NO	-
2811	ZINC03024431	3049	-24.78	NO	-
2812	ZINC00785018	380	-24.77	NO	-
2813	ZINC01623955	1788	-24.77	NO	-
2814	ZINC02297504	2147	-24.77	NO	-
2815	ZINC02858428	2826	-24.77	NO	-
2816	ZINC03454944	3596	-24.77	NO	-
2817	ZINC03507030	3862	-24.77	NO	-
2818	ZINC00603168	39	-24.76	NO	-
2819	ZINC01029732	1023	-24.76	NO	-
2820	ZINC01032888	1026	-24.76	NO	-
2821	ZINC02309955	2160	-24.76	NO	-
2822	ZINC02861308	2832	-24.76	NO	-
2823	ZINC03383553	3467	-24.76	NO	-
2824	ZINC03596545	4106	-24.76	NO	-
2825	ZINC03853352	4377	-24.76	NO	-
2826	ZINC03907212	4843	-24.76	NO	-
2827	ZINC04470207	5569	-24.76	NO	-
2828	ZINC00795197	410	-24.75	NO	-
2829	ZINC01000429	989	-24.75	NO	-
2830	ZINC01342467	1573	-24.75	NO	-
2831	ZINC02141682	2026	-24.75	NO	-
2832	ZINC02877526	2864	-24.75	NO	-
2833	ZINC04121483	5177	-24.75	NO	-
2834	ZINC00693063	257	-24.74	NO	-
2835	ZINC04273927	5341	-24.74	NO	-
2836	ZINC02427606	2284	-24.73	NO	-
2837	ZINC03817260	4240	-24.73	NO	-
2838	ZINC03854813	4430	-24.73	NO	-
2839	ZINC02328538	2191	-24.72	NO	-
2840	ZINC03454947	3597	-24.72	NO	-
2841	ZINC03983108	5025	-24.72	NO	-
2842	ZINC04470205	5568	-24.72	NO	-
2843	ZINC01070935	1101	-24.71	NO	-
2844	ZINC01212925	1409	-24.71	NO	-
2845	ZINC03262086	3264	-24.71	NO	-
2846	ZINC03454999	3600	-24.71	NO	-
2847	ZINC03529745	3915	-24.71	NO	-
2848	ZINC00924604	837	-24.7	NO	-
2849	ZINC03595230	4075	-24.7	NO	-
2850	ZINC04391204	5436	-24.7	NO	-
2851	ZINC01224301	1422	-24.69	NO	-
2852	ZINC02482114	2347	-24.69	NO	-
2853	ZINC03450521	3581	-24.69	NO	-
2854	ZINC03853014	4360	-24.69	NO	-
2855	ZINC03971553	4939	-24.69	NO	-
2856	ZINC04488437	5592	-24.69	NO	-
2857	ZINC01006523	1003	-24.68	NO	-
2858	ZINC01355612	1589	-24.68	NO	-
2859	ZINC02268095	2133	-24.68	NO	-
2860	ZINC02645730	2487	-24.68	NO	-
2861	ZINC03558172	3956	-24.68	NO	-
2862	ZINC01338867	1565	-24.67	NO	-
2863	ZINC03425444	3526	-24.67	NO	-
2864	ZINC04241433	5283	-24.67	NO	-
2865	ZINC00680505	227	-24.66	NO	-
2866	ZINC00857412	559	-24.66	NO	-
2867	ZINC00881055	705	-24.66	NO	-
2868	ZINC02614798	2384	-24.66	NO	-
2869	ZINC03465285	3693	-24.66	NO	-
2870	ZINC03817333	4243	-24.66	NO	-
2871	ZINC03991955	5066	-24.66	NO	-
2872	ZINC00692659	254	-24.65	NO	-
2873	ZINC01338862	1563	-24.65	NO	-
2874	ZINC02852303	2796	-24.65	NO	-
2875	ZINC02858034	2825	-24.65	NO	-
2876	ZINC03245419	3226	-24.65	NO	-
2877	ZINC01933360	1903	-24.64	NO	-
2878	ZINC03579686	4000	-24.64	NO	-
2879	ZINC01161864	1338	-24.63	NO	-
2880	ZINC03596181	4099	-24.63	NO	-
2881	ZINC04436519	5470	-24.63	NO	-
2882	ZINC01085210	1139	-24.62	NO	-
2883	ZINC01379082	1663	-24.62	NO	-
2884	ZINC03596789	4114	-24.62	NO	-
2885	ZINC02940211	2919	-24.61	NO	-
2886	ZINC03456831	3614	-24.61	NO	-
2887	ZINC03852838	4348	-24.61	NO	-
2888	ZINC04309169	5367	-24.61	NO	-
2889	ZINC01000564	991	-24.6	NO	-
2890	ZINC02662872	2534	-24.6	NO	-
2891	ZINC02795043	2702	-24.6	NO	-
2892	ZINC03890291	4803	-24.6	NO	-
2893	ZINC00873151	637	-24.59	NO	-
2894	ZINC01185836	1377	-24.59	NO	-
2895	ZINC02632496	2437	-24.59	NO	-
2896	ZINC03257386	3253	-24.59	NO	-
2897	ZINC04511562	5635	-24.59	NO	-
2898	ZINC01049380	1054	-24.58	NO	-
2899	ZINC01093443	1156	-24.58	NO	-
2900	ZINC01184326	1373	-24.58	NO	-
2901	ZINC03446835	3572	-24.58	NO	-
2902	ZINC03455412	3606	-24.58	NO	-
2903	ZINC00594215	28	-24.57	NO	-
2904	ZINC00729043	312	-24.57	NO	-
2905	ZINC00950437	896	-24.57	NO	-
2906	ZINC00974247	931	-24.57	NO	-
2907	ZINC00687810	246	-24.56	NO	-
2908	ZINC02169070	2039	-24.56	NO	-
2909	ZINC03025376	3058	-24.56	NO	-
2910	ZINC03595229	4074	-24.56	NO	-
2911	ZINC03817331	4242	-24.56	NO	-
2912	ZINC01065819	1086	-24.55	NO	-
2913	ZINC01142211	1293	-24.55	NO	-
2914	ZINC01379061	1657	-24.55	NO	-
2915	ZINC03238775	3215	-24.55	NO	-
2916	ZINC03464416	3679	-24.55	NO	-
2917	ZINC03992839	5074	-24.55	NO	-
2918	ZINC01803117	1821	-24.54	NO	-
2919	ZINC03521376	3900	-24.54	NO	-
2920	ZINC00987299	973	-24.53	NO	-
2921	ZINC01086040	1145	-24.53	NO	-
2922	ZINC02196431	2055	-24.53	NO	-
2923	ZINC03024188	3044	-24.53	NO	-
2924	ZINC03461441	3628	-24.53	NO	-
2925	ZINC04469663	5558	-24.53	NO	-
2926	ZINC00648631	112	-24.52	NO	-
2927	ZINC00907310	785	-24.52	NO	-
2928	ZINC01006524	1004	-24.52	NO	-
2929	ZINC03537450	3931	-24.52	NO	-
2930	ZINC00642598	102	-24.51	NO	-
2931	ZINC00694072	262	-24.51	NO	-
2932	ZINC00861980	574	-24.51	NO	-
2933	ZINC01148579	1320	-24.51	NO	-
2934	ZINC00814047	470	-24.5	NO	-
2935	ZINC00847493	522	-24.5	NO	-
2936	ZINC00862170	583	-24.5	NO	-
2937	ZINC01180004	1367	-24.5	NO	-
2938	ZINC01342470	1574	-24.5	NO	-
2939	ZINC01889786	1844	-24.5	NO	-
2940	ZINC03476260	3731	-24.5	NO	-
2941	ZINC03480096	3744	-24.5	NO	-
2942	ZINC00678297	219	-24.49	NO	-
2943	ZINC01379058	1656	-24.49	NO	-
2944	ZINC03317027	3350	-24.49	NO	-
2945	ZINC04422761	5459	-24.49	NO	-
2946	ZINC00958131	905	-24.48	NO	-
2947	ZINC01028649	1022	-24.48	NO	-
2948	ZINC01816672	1826	-24.48	NO	-
2949	ZINC02189853	2046	-24.48	NO	-
2950	ZINC00674446	178	-24.47	NO	-
2951	ZINC00861977	571	-24.47	NO	-
2952	ZINC01051588	1061	-24.47	NO	-
2953	ZINC02718388	2575	-24.47	NO	-
2954	ZINC03005257	2997	-24.47	NO	-
2955	ZINC03343041	3394	-24.47	NO	-
2956	ZINC03992361	5069	-24.47	NO	-
2957	ZINC04383981	5426	-24.47	NO	-
2958	ZINC02891039	2894	-24.46	NO	-
2959	ZINC03263689	3270	-24.46	NO	-
2960	ZINC00673771	171	-24.45	NO	-
2961	ZINC00943151	884	-24.45	NO	-
2962	ZINC00978539	936	-24.45	NO	-
2963	ZINC02204796	2069	-24.45	NO	-
2964	ZINC03028152	3060	-24.45	NO	-
2965	ZINC01094179	1158	-24.44	NO	-
2966	ZINC02229173	2105	-24.44	NO	-
2967	ZINC02740905	2631	-24.44	NO	-
2968	ZINC03231887	3201	-24.44	NO	-
2969	ZINC01953823	1925	-24.43	NO	-
2970	ZINC02795651	2703	-24.43	NO	-
2971	ZINC03292475	3310	-24.43	NO	-
2972	ZINC00867957	612	-24.42	NO	-
2973	ZINC01924642	1899	-24.42	NO	-
2974	ZINC03406613	3503	-24.42	NO	-
2975	ZINC04487838	5591	-24.42	NO	-
2976	ZINC00674330	175	-24.41	NO	-
2977	ZINC01132311	1266	-24.41	NO	-
2978	ZINC02229928	2107	-24.41	NO	-
2979	ZINC00917733	824	-24.4	NO	-
2980	ZINC03024179	3043	-24.4	NO	-
2981	ZINC04464154	5488	-24.4	NO	-
2982	ZINC03456654	3610	-24.39	NO	-
2983	ZINC03476046	3728	-24.39	NO	-
2984	ZINC04463923	5486	-24.39	NO	-
2985	ZINC02070370	1993	-24.38	NO	-
2986	ZINC03855131	4461	-24.38	NO	-
2987	ZINC00928733	844	-24.37	NO	-
2988	ZINC02742832	2634	-24.37	NO	-
2989	ZINC02769566	2673	-24.37	NO	-
2990	ZINC03465246	3692	-24.37	NO	-
2991	ZINC03513490	3870	-24.37	NO	-
2992	ZINC04390324	5434	-24.37	NO	-
2993	ZINC00899332	768	-24.36	NO	-
2994	ZINC01476208	1725	-24.36	NO	-
2995	ZINC02954635	2932	-24.36	NO	-
2996	ZINC03024434	3051	-24.36	NO	-
2997	ZINC03387330	3473	-24.36	NO	-
2998	ZINC03854164	4409	-24.36	NO	-
2999	ZINC00801901	426	-24.35	NO	-
3000	ZINC00991020	978	-24.35	NO	-
3001	ZINC01411754	1678	-24.35	NO	-
3002	ZINC01952792	1923	-24.35	NO	-
3003	ZINC02316723	2173	-24.35	NO	-
3004	ZINC03120508	3159	-24.35	NO	-
3005	ZINC02661802	2527	-24.34	NO	-
3006	ZINC03817896	4245	-24.34	NO	-
3007	ZINC01496659	1753	-24.33	NO	-
3008	ZINC00825606	492	-24.32	NO	-
3009	ZINC00941649	882	-24.32	NO	-
3010	ZINC01353330	1585	-24.32	NO	-
3011	ZINC02205423	2071	-24.32	NO	-
3012	ZINC03982866	5011	-24.32	NO	-
3013	ZINC01102351	1174	-24.31	NO	-
3014	ZINC03024429	3048	-24.31	NO	-
3015	ZINC03263275	3269	-24.31	NO	-
3016	ZINC03488874	3760	-24.31	NO	-
3017	ZINC04622696	5665	-24.31	NO	-
3018	ZINC01964530	1931	-24.3	NO	-
3019	ZINC03290984	3308	-24.3	NO	-
3020	ZINC03857397	4498	-24.3	NO	-
3021	ZINC04369997	5423	-24.3	NO	-
3022	ZINC00755633	317	-24.29	NO	-
3023	ZINC00802348	428	-24.29	NO	-
3024	ZINC01271277	1463	-24.29	NO	-
3025	ZINC02059664	1988	-24.29	NO	-
3026	ZINC03479819	3739	-24.29	NO	-
3027	ZINC04307058	5362	-24.29	NO	-
3028	ZINC04468278	5542	-24.29	NO	-
3029	ZINC00649733	116	-24.28	NO	-
3030	ZINC00881272	712	-24.28	NO	-
3031	ZINC01107390	1180	-24.28	NO	-
3032	ZINC04361071	5413	-24.28	NO	-
3033	ZINC04502717	5629	-24.28	NO	-
3034	ZINC00852557	540	-24.27	NO	-
3035	ZINC01755042	1809	-24.27	NO	-
3036	ZINC01784090	1815	-24.27	NO	-
3037	ZINC03358574	3427	-24.27	NO	-
3038	ZINC03489872	3762	-24.27	NO	-
3039	ZINC03850034	4284	-24.27	NO	-
3040	ZINC00673584	167	-24.26	NO	-
3041	ZINC00925056	839	-24.26	NO	-
3042	ZINC00941650	883	-24.26	NO	-
3043	ZINC01301130	1520	-24.25	NO	-
3044	ZINC01550061	1779	-24.25	NO	-
3045	ZINC04313359	5377	-24.25	NO	-
3046	ZINC00903018	772	-24.24	NO	-
3047	ZINC03394690	3483	-24.24	NO	-
3048	ZINC03596203	4104	-24.24	NO	-
3049	ZINC04398003	5440	-24.24	NO	-
3050	ZINC04484894	5581	-24.24	NO	-
3051	ZINC01342513	1576	-24.23	NO	-
3052	ZINC03464085	3666	-24.23	NO	-
3053	ZINC00122323	1	-24.22	NO	-
3054	ZINC00715886	291	-24.22	NO	-
3055	ZINC01127096	1251	-24.22	NO	-
3056	ZINC03815545	72	-24.22	YES	12
3057	ZINC03975236	4982	-24.22	NO	-
3058	ZINC01079302	1130	-24.21	NO	-
3059	ZINC01496657	1752	-24.21	NO	-
3060	ZINC01224423	1425	-24.2	NO	-
3061	ZINC03466296	3702	-24.2	NO	-
3062	ZINC03851003	4303	-24.2	NO	-
3063	ZINC00858262	560	-24.19	NO	-
3064	ZINC01142804	1302	-24.19	NO	-
3065	ZINC01247695	1440	-24.19	NO	-
3066	ZINC02229926	2106	-24.19	NO	-
3067	ZINC03601430	4132	-24.19	NO	-
3068	ZINC03853442	4380	-24.19	NO	-
3069	ZINC03976742	4987	-24.19	NO	-
3070	ZINC04468910	5551	-24.19	NO	-
3071	ZINC01415045	1680	-24.18	NO	-
3072	ZINC00595263	30	-24.17	NO	-
3073	ZINC00694065	261	-24.17	NO	-
3074	ZINC01338947	1570	-24.17	NO	-
3075	ZINC01894884	1869	-24.17	NO	-
3076	ZINC01964531	1932	-24.17	NO	-
3077	ZINC03415963	3513	-24.17	NO	-
3078	ZINC03421431	3522	-24.17	NO	-
3079	ZINC03834098	1	-24.17	YES	1
3080	ZINC04057197	5151	-24.17	NO	-
3081	ZINC04166901	5218	-24.17	NO	-
3082	ZINC02244724	2117	-24.16	NO	-
3083	ZINC03548288	3945	-24.16	NO	-
3084	ZINC03983188	5035	-24.15	NO	-
3085	ZINC04408179	5450	-24.15	NO	-
3086	ZINC03029294	3061	-24.14	NO	-
3087	ZINC01338892	1567	-24.13	NO	-
3088	ZINC02302316	2153	-24.13	NO	-
3089	ZINC00736844	315	-24.12	NO	-
3090	ZINC00874592	666	-24.12	NO	-
3091	ZINC02591755	2377	-24.12	NO	-
3092	ZINC00857175	552	-24.11	NO	-
3093	ZINC01505622	1759	-24.11	NO	-
3094	ZINC02662875	2535	-24.11	NO	-
3095	ZINC03248471	3234	-24.11	NO	-
3096	ZINC01819334	1827	-24.1	NO	-
3097	ZINC02316444	2172	-24.1	NO	-
3098	ZINC03484130	3754	-24.1	NO	-
3099	ZINC03858807	4563	-24.1	NO	-
3100	ZINC04005073	5118	-24.1	NO	-
3101	ZINC00694131	266	-24.09	NO	-
3102	ZINC01371923	1614	-24.09	NO	-
3103	ZINC03020942	3004	-24.09	NO	-
3104	ZINC03867386	4657	-24.09	NO	-
3105	ZINC03971399	4928	-24.09	NO	-
3106	ZINC01162189	1342	-24.08	NO	-
3107	ZINC02423582	2278	-24.08	NO	-
3108	ZINC03068111	3133	-24.08	NO	-
3109	ZINC03489499	3761	-24.08	NO	-
3110	ZINC01067374	1090	-24.07	NO	-
3111	ZINC02194983	2052	-24.07	NO	-
3112	ZINC03471593	3722	-24.07	NO	-
3113	ZINC03867366	4649	-24.07	NO	-
3114	ZINC00930596	858	-24.06	NO	-
3115	ZINC01006531	1005	-24.06	NO	-
3116	ZINC02638697	2464	-24.06	NO	-
3117	ZINC03362975	3438	-24.06	NO	-
3118	ZINC03519915	3888	-24.06	NO	-
3119	ZINC00645775	108	-24.05	NO	-
3120	ZINC00856430	550	-24.05	NO	-
3121	ZINC00958579	911	-24.05	NO	-
3122	ZINC01143232	1305	-24.05	NO	-
3123	ZINC01916185	74	-24.05	YES	13
3124	ZINC02334145	2201	-24.05	NO	-
3125	ZINC02638699	2465	-24.05	NO	-
3126	ZINC02881919	2877	-24.05	NO	-
3127	ZINC03851861	4328	-24.05	NO	-
3128	ZINC03971542	4935	-24.05	NO	-
3129	ZINC04317329	5395	-24.05	NO	-
3130	ZINC00766620	328	-24.04	NO	-
3131	ZINC01654937	1799	-24.04	NO	-
3132	ZINC03259135	3259	-24.04	NO	-
3133	ZINC03868361	4714	-24.04	NO	-
3134	ZINC03987809	5056	-24.04	NO	-
3135	ZINC00594040	27	-24.03	NO	-
3136	ZINC01088475	1152	-24.03	NO	-
3137	ZINC01443428	1713	-24.03	NO	-
3138	ZINC02615938	2385	-24.03	NO	-
3139	ZINC02802440	2732	-24.03	NO	-
3140	ZINC03032339	3076	-24.03	NO	-
3141	ZINC03322377	3358	-24.03	NO	-
3142	ZINC03896584	4840	-24.03	NO	-
3143	ZINC04146312	5200	-24.03	NO	-
3144	ZINC04355754	5410	-24.03	NO	-
3145	ZINC00793087	399	-24.02	NO	-
3146	ZINC02402679	2247	-24.02	NO	-
3147	ZINC01076800	1120	-24.01	NO	-
3148	ZINC03854879	4446	-24.0	NO	-
3149	ZINC04000900	5101	-24.0	NO	-
3150	ZINC02312241	2164	-23.99	NO	-
3151	ZINC03504971	3855	-23.99	NO	-
3152	ZINC00852452	533	-23.98	NO	-
3153	ZINC03276664	3288	-23.98	NO	-
3154	ZINC00673609	168	-23.97	NO	-
3155	ZINC01922865	1896	-23.97	NO	-
3156	ZINC03248427	3232	-23.97	NO	-
3157	ZINC03464328	3672	-23.97	NO	-
3158	ZINC03851955	4333	-23.97	NO	-
3159	ZINC03857128	4481	-23.97	NO	-
3160	ZINC04308530	5364	-23.97	NO	-
3161	ZINC03987808	5055	-23.96	NO	-
3162	ZINC00882479	713	-23.95	NO	-
3163	ZINC02415946	2264	-23.95	NO	-
3164	ZINC03464087	3667	-23.95	NO	-
3165	ZINC01342485	1575	-23.94	NO	-
3166	ZINC02627529	2416	-23.94	NO	-
3167	ZINC03233658	3203	-23.94	NO	-
3168	ZINC03869134	4757	-23.94	NO	-
3169	ZINC00812086	460	-23.93	NO	-
3170	ZINC03363254	3439	-23.93	NO	-
3171	ZINC03386279	3471	-23.93	NO	-
3172	ZINC03852787	4343	-23.93	NO	-
3173	ZINC03857681	4516	-23.93	NO	-
3174	ZINC04466045	5525	-23.93	NO	-
3175	ZINC00804724	436	-23.92	NO	-
3176	ZINC00987298	972	-23.92	NO	-
3177	ZINC02561754	2369	-23.92	NO	-
3178	ZINC03854171	4410	-23.92	NO	-
3179	ZINC01094508	1161	-23.91	NO	-
3180	ZINC02662787	2533	-23.91	NO	-
3181	ZINC04143528	5195	-23.91	NO	-
3182	ZINC04192872	5249	-23.91	NO	-
3183	ZINC00543398	10	-23.9	NO	-
3184	ZINC00592251	25	-23.9	NO	-
3185	ZINC00636326	87	-23.9	NO	-
3186	ZINC01123742	1236	-23.9	NO	-
3187	ZINC01891211	1865	-23.9	NO	-
3188	ZINC02221070	2096	-23.9	NO	-
3189	ZINC03283707	3298	-23.9	NO	-
3190	ZINC03819858	4253	-23.9	NO	-
3191	ZINC04121610	5179	-23.9	NO	-
3192	ZINC00661517	131	-23.89	NO	-
3193	ZINC01476207	1724	-23.89	NO	-
3194	ZINC01909331	1877	-23.89	NO	-
3195	ZINC01916966	1882	-23.89	NO	-
3196	ZINC02249069	2123	-23.89	NO	-
3197	ZINC01192507	1388	-23.88	NO	-
3198	ZINC02155030	2036	-23.88	NO	-
3199	ZINC02627533	2417	-23.88	NO	-
3200	ZINC03275730	3284	-23.88	NO	-
3201	ZINC03577527	3994	-23.88	NO	-
3202	ZINC03593687	4050	-23.88	NO	-
3203	ZINC01054959	1064	-23.87	NO	-
3204	ZINC01151763	1331	-23.87	NO	-
3205	ZINC01923310	1897	-23.87	NO	-
3206	ZINC02499631	2357	-23.87	NO	-
3207	ZINC03322379	3359	-23.87	NO	-
3208	ZINC00824139	490	-23.86	NO	-
3209	ZINC01125206	1244	-23.86	NO	-
3210	ZINC02636378	2455	-23.86	NO	-
3211	ZINC00830257	501	-23.85	NO	-
3212	ZINC02386909	2236	-23.85	NO	-
3213	ZINC02887966	2892	-23.85	NO	-
3214	ZINC03943428	4856	-23.85	NO	-
3215	ZINC00729003	310	-23.84	NO	-
3216	ZINC00920473	827	-23.84	NO	-
3217	ZINC03022766	3021	-23.84	NO	-
3218	ZINC00694155	270	-23.83	NO	-
3219	ZINC01889799	1848	-23.83	NO	-
3220	ZINC02630397	2430	-23.83	NO	-
3221	ZINC03434274	3542	-23.83	NO	-
3222	ZINC03519341	3887	-23.83	NO	-
3223	ZINC04468490	5545	-23.83	NO	-
3224	ZINC02635930	2451	-23.82	NO	-
3225	ZINC03969072	4891	-23.82	NO	-
3226	ZINC00631080	72	-23.81	NO	-
3227	ZINC01218271	1418	-23.81	NO	-
3228	ZINC02230644	2108	-23.81	NO	-
3229	ZINC03105223	3155	-23.81	NO	-
3230	ZINC03341460	3393	-23.81	NO	-
3231	ZINC03521378	3902	-23.81	NO	-
3232	ZINC03867459	4669	-23.81	NO	-
3233	ZINC04345241	5407	-23.81	NO	-
3234	ZINC01492166	1747	-23.8	NO	-
3235	ZINC03207184	3185	-23.8	NO	-
3236	ZINC03537448	3930	-23.8	NO	-
3237	ZINC03550660	3951	-23.8	NO	-
3238	ZINC03832357	83	-23.8	YES	14
3239	ZINC03851659	4317	-23.8	NO	-
3240	ZINC00871707	630	-23.79	NO	-
3241	ZINC00954799	900	-23.79	NO	-
3242	ZINC00959975	920	-23.79	NO	-
3243	ZINC01414975	1679	-23.79	NO	-
3244	ZINC01441094	1709	-23.79	NO	-
3245	ZINC01984566	1962	-23.79	NO	-
3246	ZINC02948940	2926	-23.79	NO	-
3247	ZINC02973501	2978	-23.79	NO	-
3248	ZINC03857768	4523	-23.79	NO	-
3249	ZINC03579820	4004	-23.78	NO	-
3250	ZINC04294240	5360	-23.78	NO	-
3251	ZINC01170879	1352	-23.77	NO	-
3252	ZINC01423466	1684	-23.77	NO	-
3253	ZINC01921439	1886	-23.77	NO	-
3254	ZINC02634010	2444	-23.77	NO	-
3255	ZINC03974267	4961	-23.77	NO	-
3256	ZINC04466214	5531	-23.77	NO	-
3257	ZINC01125208	1245	-23.76	NO	-
3258	ZINC01916962	1880	-23.76	NO	-
3259	ZINC03857168	4483	-23.76	NO	-
3260	ZINC03967922	4872	-23.76	NO	-
3261	ZINC03977193	4989	-23.76	NO	-
3262	ZINC04346969	5408	-23.76	NO	-
3263	ZINC00814046	469	-23.75	NO	-
3264	ZINC00946271	893	-23.75	NO	-
3265	ZINC00959019	913	-23.75	NO	-
3266	ZINC01051225	1060	-23.75	NO	-
3267	ZINC01087728	1150	-23.75	NO	-
3268	ZINC01980322	1950	-23.75	NO	-
3269	ZINC02629052	2428	-23.75	NO	-
3270	ZINC03349776	3406	-23.75	NO	-
3271	ZINC03859314	4580	-23.75	NO	-
3272	ZINC01208258	1402	-23.74	NO	-
3273	ZINC01225062	1427	-23.74	NO	-
3274	ZINC02316308	2170	-23.74	NO	-
3275	ZINC02883221	2878	-23.74	NO	-
3276	ZINC00976131	932	-23.73	NO	-
3277	ZINC02660538	2524	-23.73	NO	-
3278	ZINC03456877	3619	-23.73	NO	-
3279	ZINC03859786	4600	-23.73	NO	-
3280	ZINC00705653	275	-23.72	NO	-
3281	ZINC01142550	1300	-23.72	NO	-
3282	ZINC02326990	2186	-23.72	NO	-
3283	ZINC02797678	2706	-23.72	NO	-
3284	ZINC03066998	3132	-23.72	NO	-
3285	ZINC03176507	3167	-23.72	NO	-
3286	ZINC03567340	3970	-23.72	NO	-
3287	ZINC00640347	94	-23.71	NO	-
3288	ZINC00787324	390	-23.71	NO	-
3289	ZINC02309655	2158	-23.71	NO	-
3290	ZINC02627560	2420	-23.71	NO	-
3291	ZINC02852839	2802	-23.71	NO	-
3292	ZINC04465434	5512	-23.71	NO	-
3293	ZINC02325625	2184	-23.7	NO	-
3294	ZINC00671237	153	-23.69	NO	-
3295	ZINC00875429	670	-23.69	NO	-
3296	ZINC01185174	1375	-23.69	NO	-
3297	ZINC01330057	1558	-23.69	NO	-
3298	ZINC02661901	2529	-23.69	NO	-
3299	ZINC02842863	2772	-23.69	NO	-
3300	ZINC03234868	3206	-23.69	NO	-
3301	ZINC03596173	4097	-23.69	NO	-
3302	ZINC00766055	323	-23.68	NO	-
3303	ZINC03959716	4866	-23.68	NO	-
3304	ZINC01207599	1400	-23.67	NO	-
3305	ZINC01810749	1824	-23.67	NO	-
3306	ZINC02884650	2885	-23.67	NO	-
3307	ZINC03023827	3042	-23.67	NO	-
3308	ZINC04466215	5532	-23.67	NO	-
3309	ZINC00736843	314	-23.66	NO	-
3310	ZINC03464400	3676	-23.66	NO	-
3311	ZINC00694133	267	-23.65	NO	-
3312	ZINC00872279	635	-23.65	NO	-
3313	ZINC02261476	2130	-23.65	NO	-
3314	ZINC03508835	3868	-23.65	NO	-
3315	ZINC03560397	3962	-23.65	NO	-
3316	ZINC03850445	4293	-23.65	NO	-
3317	ZINC04176605	5232	-23.64	NO	-
3318	ZINC02337444	2206	-23.63	NO	-
3319	ZINC02432603	2289	-23.63	NO	-
3320	ZINC03022273	3016	-23.63	NO	-
3321	ZINC03517639	3879	-23.63	NO	-
3322	ZINC03595351	4080	-23.63	NO	-
3323	ZINC03867142	4636	-23.63	NO	-
3324	ZINC03927155	4848	-23.63	NO	-
3325	ZINC03983112	5026	-23.63	NO	-
3326	ZINC00679598	226	-23.62	NO	-
3327	ZINC02620859	2400	-23.62	NO	-
3328	ZINC02630395	2429	-23.62	NO	-
3329	ZINC02883223	2879	-23.62	NO	-
3330	ZINC03079629	3136	-23.62	NO	-
3331	ZINC03259020	3258	-23.62	NO	-
3332	ZINC00633991	84	-23.61	NO	-
3333	ZINC01132314	1267	-23.61	NO	-
3334	ZINC01342537	1577	-23.61	NO	-
3335	ZINC03405350	3500	-23.61	NO	-
3336	ZINC00287787	5	-23.6	NO	-
3337	ZINC01353292	1583	-23.6	NO	-
3338	ZINC02784094	2690	-23.6	NO	-
3339	ZINC03596548	4109	-23.6	NO	-
3340	ZINC03931115	4851	-23.6	NO	-
3341	ZINC00814051	472	-23.59	NO	-
3342	ZINC00860688	569	-23.59	NO	-
3343	ZINC01366450	1609	-23.59	NO	-
3344	ZINC03436159	3544	-23.59	NO	-
3345	ZINC03464332	3673	-23.59	NO	-
3346	ZINC04308585	5366	-23.59	NO	-
3347	ZINC01984771	1963	-23.58	NO	-
3348	ZINC02806624	2736	-23.58	NO	-
3349	ZINC02959858	2943	-23.58	NO	-
3350	ZINC03357251	3423	-23.58	NO	-
3351	ZINC03460577	3623	-23.58	NO	-
3352	ZINC03815533	52	-23.58	YES	9
3353	ZINC01079304	1131	-23.57	NO	-
3354	ZINC00674336	176	-23.56	NO	-
3355	ZINC02431722	2285	-23.56	NO	-
3356	ZINC02636605	2456	-23.56	NO	-
3357	ZINC03462284	3648	-23.56	NO	-
3358	ZINC03834105	0	-23.56	YES	1
3359	ZINC03850043	4285	-23.56	NO	-
3360	ZINC00590789	20	-23.55	NO	-
3361	ZINC01075414	1115	-23.55	NO	-
3362	ZINC01120405	1223	-23.55	NO	-
3363	ZINC03461772	3635	-23.55	NO	-
3364	ZINC03595146	4073	-23.55	NO	-
3365	ZINC04628236	5671	-23.55	NO	-
3366	ZINC00925454	843	-23.54	NO	-
3367	ZINC01067630	1092	-23.54	NO	-
3368	ZINC01125325	1246	-23.54	NO	-
3369	ZINC01889793	1846	-23.54	NO	-
3370	ZINC03596726	4112	-23.54	NO	-
3371	ZINC04445393	5478	-23.54	NO	-
3372	ZINC04501934	5627	-23.54	NO	-
3373	ZINC00982340	939	-23.53	NO	-
3374	ZINC01120404	1222	-23.53	NO	-
3375	ZINC02327126	2188	-23.53	NO	-
3376	ZINC02685277	2545	-23.53	NO	-
3377	ZINC04465156	5507	-23.53	NO	-
3378	ZINC00874580	659	-23.52	NO	-
3379	ZINC02438247	2296	-23.52	NO	-
3380	ZINC03854934	4450	-23.52	NO	-
3381	ZINC04161699	5213	-23.52	NO	-
3382	ZINC00920497	830	-23.51	NO	-
3383	ZINC01324748	1532	-23.51	NO	-
3384	ZINC02204794	2068	-23.51	NO	-
3385	ZINC03857667	4515	-23.51	NO	-
3386	ZINC02479174	2339	-23.5	NO	-
3387	ZINC03303652	3329	-23.5	NO	-
3388	ZINC03519214	3881	-23.5	NO	-
3389	ZINC03533023	3920	-23.5	NO	-
3390	ZINC03595578	4088	-23.5	NO	-
3391	ZINC03772466	4223	-23.5	NO	-
3392	ZINC03868363	4716	-23.5	NO	-
3393	ZINC00671769	154	-23.49	NO	-
3394	ZINC00838285	507	-23.49	NO	-
3395	ZINC02396082	2241	-23.49	NO	-
3396	ZINC02798635	2723	-23.49	NO	-
3397	ZINC00138631	4	-23.48	NO	-
3398	ZINC01332699	1562	-23.48	NO	-
3399	ZINC01889885	1855	-23.48	NO	-
3400	ZINC03474942	3727	-23.48	NO	-
3401	ZINC03857421	4504	-23.48	NO	-
3402	ZINC04468586	5550	-23.48	NO	-
3403	ZINC04492352	5600	-23.48	NO	-
3404	ZINC00650590	117	-23.47	NO	-
3405	ZINC01329067	1549	-23.47	NO	-
3406	ZINC03302784	3326	-23.47	NO	-
3407	ZINC03350131	3407	-23.47	NO	-
3408	ZINC03867625	4686	-23.47	NO	-
3409	ZINC01087504	1149	-23.46	NO	-
3410	ZINC02638695	2463	-23.46	NO	-
3411	ZINC03857359	4496	-23.46	NO	-
3412	ZINC04465524	5514	-23.46	NO	-
3413	ZINC00787322	389	-23.45	NO	-
3414	ZINC02794279	2699	-23.45	NO	-
3415	ZINC02297623	2149	-23.44	NO	-
3416	ZINC02859728	2830	-23.44	NO	-
3417	ZINC03025283	3055	-23.44	NO	-
3418	ZINC03595365	4083	-23.44	NO	-
3419	ZINC01144366	1308	-23.43	NO	-
3420	ZINC03280742	3294	-23.43	NO	-
3421	ZINC03340956	3389	-23.43	NO	-
3422	ZINC00724194	304	-23.42	NO	-
3423	ZINC00765697	322	-23.42	NO	-
3424	ZINC01508072	1761	-23.42	NO	-
3425	ZINC03890220	4799	-23.42	NO	-
3426	ZINC03920778	4844	-23.42	NO	-
3427	ZINC03431966	3539	-23.41	NO	-
3428	ZINC01494690	1751	-23.4	NO	-
3429	ZINC03237629	3213	-23.4	NO	-
3430	ZINC03855121	4459	-23.4	NO	-
3431	ZINC03233685	3204	-23.39	NO	-
3432	ZINC03461818	3638	-23.39	NO	-
3433	ZINC01427092	1692	-23.38	NO	-
3434	ZINC02297508	2148	-23.38	NO	-
3435	ZINC03462032	3642	-23.38	NO	-
3436	ZINC00941371	875	-23.37	NO	-
3437	ZINC01330056	1557	-23.37	NO	-
3438	ZINC02328563	2192	-23.37	NO	-
3439	ZINC03247009	3229	-23.37	NO	-
3440	ZINC01366449	1608	-23.36	NO	-
3441	ZINC02620858	2399	-23.36	NO	-
3442	ZINC02840021	2767	-23.36	NO	-
3443	ZINC03464402	3677	-23.36	NO	-
3444	ZINC00607281	41	-23.35	NO	-
3445	ZINC03024523	3054	-23.35	NO	-
3446	ZINC00687841	248	-23.34	NO	-
3447	ZINC00694095	264	-23.34	NO	-
3448	ZINC03533496	3921	-23.34	NO	-
3449	ZINC04443926	5476	-23.34	NO	-
3450	ZINC01132793	1270	-23.33	NO	-
3451	ZINC02713762	2571	-23.33	NO	-
3452	ZINC02852316	2797	-23.33	NO	-
3453	ZINC02899299	2896	-23.33	NO	-
3454	ZINC03391239	3477	-23.33	NO	-
3455	ZINC03854670	4422	-23.33	NO	-
3456	ZINC01423535	1685	-23.32	NO	-
3457	ZINC01933388	1909	-23.32	NO	-
3458	ZINC03972214	4950	-23.32	NO	-
3459	ZINC00775736	357	-23.31	NO	-
3460	ZINC01485419	1731	-23.31	NO	-
3461	ZINC02095992	1996	-23.31	NO	-
3462	ZINC02499517	2356	-23.31	NO	-
3463	ZINC03444045	3567	-23.31	NO	-
3464	ZINC00917699	820	-23.3	NO	-
3465	ZINC00986164	963	-23.3	NO	-
3466	ZINC01124317	1238	-23.3	NO	-
3467	ZINC02827552	2750	-23.3	NO	-
3468	ZINC02881122	2873	-23.3	NO	-
3469	ZINC03346766	3402	-23.3	NO	-
3470	ZINC03855112	4458	-23.3	NO	-
3471	ZINC03971393	4925	-23.3	NO	-
3472	ZINC00758625	321	-23.29	NO	-
3473	ZINC00899306	766	-23.29	NO	-
3474	ZINC02436999	2294	-23.29	NO	-
3475	ZINC03321769	3357	-23.29	NO	-
3476	ZINC01507644	1760	-23.28	NO	-
3477	ZINC02624930	2412	-23.28	NO	-
3478	ZINC02734687	2621	-23.28	NO	-
3479	ZINC03465191	3688	-23.28	NO	-
3480	ZINC00134341	2	-23.27	NO	-
3481	ZINC00905072	780	-23.27	NO	-
3482	ZINC02798801	2724	-23.27	NO	-
3483	ZINC00814025	466	-23.26	NO	-
3484	ZINC01066016	1087	-23.26	NO	-
3485	ZINC02767487	2672	-23.26	NO	-
3486	ZINC03346764	3401	-23.26	NO	-
3487	ZINC03851766	4325	-23.26	NO	-
3488	ZINC03857198	4488	-23.26	NO	-
3489	ZINC00787314	388	-23.25	NO	-
3490	ZINC00875469	672	-23.25	NO	-
3491	ZINC01898571	1870	-23.25	NO	-
3492	ZINC02499785	2359	-23.25	NO	-
3493	ZINC02629051	2427	-23.25	NO	-
3494	ZINC03363374	3440	-23.25	NO	-
3495	ZINC00857248	555	-23.24	NO	-
3496	ZINC00875428	669	-23.24	NO	-
3497	ZINC01480004	1727	-23.24	NO	-
3498	ZINC02772831	2676	-23.24	NO	-
3499	ZINC03595000	4072	-23.24	NO	-
3500	ZINC03596844	4117	-23.24	NO	-
3501	ZINC03854103	4403	-23.24	NO	-
3502	ZINC01133980	1273	-23.23	NO	-
3503	ZINC01922776	1893	-23.23	NO	-
3504	ZINC02441278	2301	-23.23	NO	-
3505	ZINC00959917	917	-23.22	NO	-
3506	ZINC01916963	1881	-23.22	NO	-
3507	ZINC02641932	2470	-23.22	NO	-
3508	ZINC03023397	3035	-23.22	NO	-
3509	ZINC03295151	3315	-23.22	NO	-
3510	ZINC02589896	2374	-23.21	NO	-
3511	ZINC03596920	4118	-23.21	NO	-
3512	ZINC00678298	220	-23.2	NO	-
3513	ZINC01164595	1343	-23.2	NO	-
3514	ZINC02410838	2256	-23.2	NO	-
3515	ZINC02852633	2799	-23.2	NO	-
3516	ZINC03370721	3453	-23.2	NO	-
3517	ZINC03987828	5058	-23.2	NO	-
3518	ZINC00882491	715	-23.19	NO	-
3519	ZINC02728712	2606	-23.19	NO	-
3520	ZINC02763623	2665	-23.19	NO	-
3521	ZINC03051428	3118	-23.19	NO	-
3522	ZINC03251977	3248	-23.19	NO	-
3523	ZINC03464412	3678	-23.19	NO	-
3524	ZINC02141993	2028	-23.18	NO	-
3525	ZINC02442307	2305	-23.18	NO	-
3526	ZINC03031713	3072	-23.18	NO	-
3527	ZINC03455002	3601	-23.17	NO	-
3528	ZINC01117746	1216	-23.16	NO	-
3529	ZINC02219202	2092	-23.16	NO	-
3530	ZINC01211761	1407	-23.15	NO	-
3531	ZINC02622100	2407	-23.15	NO	-
3532	ZINC02799058	2725	-23.15	NO	-
3533	ZINC03192063	3177	-23.15	NO	-
3534	ZINC03890084	4791	-23.15	NO	-
3535	ZINC04478201	5574	-23.15	NO	-
3536	ZINC02331659	2198	-23.14	NO	-
3537	ZINC02809213	2741	-23.14	NO	-
3538	ZINC03393762	3479	-23.14	NO	-
3539	ZINC04468495	5546	-23.14	NO	-
3540	ZINC00905061	778	-23.13	NO	-
3541	ZINC01009906	1008	-23.13	NO	-
3542	ZINC03461807	3637	-23.13	NO	-
3543	ZINC03519215	3882	-23.13	NO	-
3544	ZINC03867090	4634	-23.13	NO	-
3545	ZINC01012736	1009	-23.12	NO	-
3546	ZINC01443429	1714	-23.12	NO	-
3547	ZINC01786873	1816	-23.12	NO	-
3548	ZINC02408254	2252	-23.12	NO	-
3549	ZINC03596791	4115	-23.12	NO	-
3550	ZINC04467768	5541	-23.12	NO	-
3551	ZINC04507006	5630	-23.12	NO	-
3552	ZINC02441505	2304	-23.11	NO	-
3553	ZINC02664753	2541	-23.11	NO	-
3554	ZINC03230806	3199	-23.11	NO	-
3555	ZINC00734199	313	-23.1	NO	-
3556	ZINC00890759	741	-23.1	NO	-
3557	ZINC03621476	4153	-23.1	NO	-
3558	ZINC03867161	4638	-23.1	NO	-
3559	ZINC01489195	1741	-23.09	NO	-
3560	ZINC02871777	2845	-23.09	NO	-
3561	ZINC03401044	3493	-23.09	NO	-
3562	ZINC03857398	4499	-23.09	NO	-
3563	ZINC04468537	5548	-23.09	NO	-
3564	ZINC03135254	3160	-23.08	NO	-
3565	ZINC03456879	3620	-23.08	NO	-
3566	ZINC03533780	3922	-23.08	NO	-
3567	ZINC03867617	4681	-23.08	NO	-
3568	ZINC02840749	2768	-23.07	NO	-
3569	ZINC03371725	3458	-23.07	NO	-
3570	ZINC03544034	3935	-23.07	NO	-
3571	ZINC01133856	1272	-23.06	NO	-
3572	ZINC02425212	2281	-23.06	NO	-
3573	ZINC00877401	676	-23.05	NO	-
3574	ZINC01475265	1722	-23.05	NO	-
3575	ZINC02690758	2556	-23.05	NO	-
3576	ZINC03573548	3986	-23.05	NO	-
3577	ZINC03971545	4936	-23.05	NO	-
3578	ZINC02416360	2265	-23.04	NO	-
3579	ZINC02630451	2431	-23.04	NO	-
3580	ZINC03659893	4205	-23.04	NO	-
3581	ZINC03976363	4985	-23.04	NO	-
3582	ZINC04135573	5192	-23.04	NO	-
3583	ZINC04160462	5207	-23.04	NO	-
3584	ZINC03194156	3179	-23.03	NO	-
3585	ZINC03857400	4501	-23.03	NO	-
3586	ZINC04279577	5345	-23.03	NO	-
3587	ZINC00659123	127	-23.02	NO	-
3588	ZINC02797677	2705	-23.02	NO	-
3589	ZINC01933361	1905	-23.01	NO	-
3590	ZINC03600640	4130	-23.01	NO	-
3591	ZINC01330035	1556	-23.0	NO	-
3592	ZINC03456200	3607	-23.0	NO	-
3593	ZINC01177738	1361	-22.99	NO	-
3594	ZINC02352870	2214	-22.99	NO	-
3595	ZINC03465187	3687	-22.99	NO	-
3596	ZINC04468450	5544	-22.99	NO	-
3597	ZINC01513026	1766	-22.98	NO	-
3598	ZINC01921441	1887	-22.98	NO	-
3599	ZINC03595288	4077	-22.98	NO	-
3600	ZINC04333604	5406	-22.98	NO	-
3601	ZINC04438699	5472	-22.98	NO	-
3602	ZINC00948540	894	-22.97	NO	-
3603	ZINC01069729	1096	-22.97	NO	-
3604	ZINC01933392	1911	-22.97	NO	-
3605	ZINC02259562	2127	-22.97	NO	-
3606	ZINC02597751	2379	-22.97	NO	-
3607	ZINC03853632	4388	-22.97	NO	-
3608	ZINC00594976	29	-22.95	NO	-
3609	ZINC00867268	591	-22.95	NO	-
3610	ZINC02627559	2419	-22.95	NO	-
3611	ZINC03456202	3608	-22.95	NO	-
3612	ZINC01868735	1835	-22.94	NO	-
3613	ZINC02051995	1986	-22.94	NO	-
3614	ZINC02209734	2081	-22.94	NO	-
3615	ZINC03207191	3186	-22.94	NO	-
3616	ZINC03464350	3674	-22.94	NO	-
3617	ZINC03850468	4294	-22.94	NO	-
3618	ZINC03892804	4834	-22.94	NO	-
3619	ZINC03971397	4927	-22.94	NO	-
3620	ZINC04032784	5127	-22.94	NO	-
3621	ZINC00787312	387	-22.93	NO	-
3622	ZINC00821371	484	-22.93	NO	-
3623	ZINC01405781	1676	-22.93	NO	-
3624	ZINC04501844	5626	-22.93	NO	-
3625	ZINC00792519	397	-22.92	NO	-
3626	ZINC02241001	2114	-22.92	NO	-
3627	ZINC02948942	2928	-22.92	NO	-
3628	ZINC03032701	3079	-22.92	NO	-
3629	ZINC03464289	3670	-22.92	NO	-
3630	ZINC03854789	4427	-22.92	NO	-
3631	ZINC03857241	4491	-22.92	NO	-
3632	ZINC04466052	5528	-22.92	NO	-
3633	ZINC00715888	292	-22.91	NO	-
3634	ZINC01049577	1055	-22.91	NO	-
3635	ZINC01123744	1237	-22.91	NO	-
3636	ZINC02458661	2327	-22.91	NO	-
3637	ZINC02843477	2777	-22.91	NO	-
3638	ZINC00933542	860	-22.9	NO	-
3639	ZINC02617859	2391	-22.9	NO	-
3640	ZINC02645556	2482	-22.9	NO	-
3641	ZINC03579821	4005	-22.9	NO	-
3642	ZINC03850336	4291	-22.9	NO	-
3643	ZINC03854861	4438	-22.9	NO	-
3644	ZINC02435277	2291	-22.89	NO	-
3645	ZINC03593595	4040	-22.89	NO	-
3646	ZINC04357793	5412	-22.89	NO	-
3647	ZINC01027772	1020	-22.88	NO	-
3648	ZINC01057620	1067	-22.88	NO	-
3649	ZINC03334123	3383	-22.88	NO	-
3650	ZINC03535897	3928	-22.88	NO	-
3651	ZINC00936901	864	-22.87	NO	-
3652	ZINC01152278	1332	-22.87	NO	-
3653	ZINC03031205	3065	-22.87	NO	-
3654	ZINC03570039	3980	-22.87	NO	-
3655	ZINC00952006	897	-22.86	NO	-
3656	ZINC01130928	1265	-22.86	NO	-
3657	ZINC02245008	2119	-22.86	NO	-
3658	ZINC00795192	407	-22.85	NO	-
3659	ZINC00883459	721	-22.85	NO	-
3660	ZINC03595364	4082	-22.85	NO	-
3661	ZINC03595579	4089	-22.85	NO	-
3662	ZINC03857728	4522	-22.85	NO	-
3663	ZINC02628155	2423	-22.84	NO	-
3664	ZINC03461546	3630	-22.84	NO	-
3665	ZINC03594393	4060	-22.84	NO	-
3666	ZINC00683237	234	-22.83	NO	-
3667	ZINC00874585	661	-22.83	NO	-
3668	ZINC01058091	1068	-22.83	NO	-
3669	ZINC02198025	2057	-22.83	NO	-
3670	ZINC04312248	5376	-22.83	NO	-
3671	ZINC00879938	700	-22.82	NO	-
3672	ZINC03456873	3618	-22.82	NO	-
3673	ZINC03949080	4863	-22.82	NO	-
3674	ZINC04469024	5554	-22.82	NO	-
3675	ZINC01166605	1346	-22.81	NO	-
3676	ZINC02645680	2485	-22.81	NO	-
3677	ZINC03330506	3372	-22.81	NO	-
3678	ZINC01142466	1298	-22.8	NO	-
3679	ZINC01425708	1687	-22.8	NO	-
3680	ZINC03428696	3534	-22.8	NO	-
3681	ZINC04121472	5176	-22.8	NO	-
3682	ZINC00687837	247	-22.79	NO	-
3683	ZINC00857238	553	-22.79	NO	-
3684	ZINC01048615	1052	-22.79	NO	-
3685	ZINC03243156	3223	-22.79	NO	-
3686	ZINC03309784	3335	-22.79	NO	-
3687	ZINC03520351	3898	-22.79	NO	-
3688	ZINC03580583	4010	-22.79	NO	-
3689	ZINC03022989	3028	-22.78	NO	-
3690	ZINC03892803	4833	-22.78	NO	-
3691	ZINC04365883	5419	-22.78	NO	-
3692	ZINC00793973	400	-22.77	NO	-
3693	ZINC01119055	1218	-22.77	NO	-
3694	ZINC03421539	3524	-22.77	NO	-
3695	ZINC00814048	471	-22.76	NO	-
3696	ZINC01177714	1359	-22.76	NO	-
3697	ZINC03031204	3064	-22.76	NO	-
3698	ZINC03889773	4782	-22.76	NO	-
3699	ZINC04486987	5589	-22.76	NO	-
3700	ZINC01208255	1401	-22.75	NO	-
3701	ZINC02142137	2029	-22.75	NO	-
3702	ZINC02219753	2093	-22.75	NO	-
3703	ZINC02729370	2611	-22.75	NO	-
3704	ZINC02853482	2808	-22.75	NO	-
3705	ZINC03462229	3647	-22.75	NO	-
3706	ZINC03868269	4712	-22.75	NO	-
3707	ZINC03889775	4784	-22.75	NO	-
3708	ZINC04633811	5673	-22.75	NO	-
3709	ZINC03461991	3640	-22.74	NO	-
3710	ZINC01070199	1098	-22.73	NO	-
3711	ZINC01142465	1297	-22.73	NO	-
3712	ZINC02219754	2094	-22.73	NO	-
3713	ZINC03199718	3181	-22.73	NO	-
3714	ZINC00692896	256	-22.72	NO	-
3715	ZINC01922810	1894	-22.72	NO	-
3716	ZINC02224632	2099	-22.72	NO	-
3717	ZINC02421760	2275	-22.72	NO	-
3718	ZINC03987928	5059	-22.72	NO	-
3719	ZINC04145381	5199	-22.72	NO	-
3720	ZINC00683287	240	-22.71	NO	-
3721	ZINC02203385	2067	-22.7	NO	-
3722	ZINC04177285	5234	-22.7	NO	-
3723	ZINC04248749	5287	-22.7	NO	-
3724	ZINC03857343	4494	-22.69	NO	-
3725	ZINC02447874	2311	-22.68	NO	-
3726	ZINC02761979	2659	-22.68	NO	-
3727	ZINC03304632	3332	-22.68	NO	-
3728	ZINC00622853	49	-22.67	NO	-
3729	ZINC00858476	562	-22.66	NO	-
3730	ZINC01487314	1740	-22.66	NO	-
3731	ZINC01537573	1774	-22.66	NO	-
3732	ZINC03303654	3330	-22.66	NO	-
3733	ZINC01072701	1104	-22.65	NO	-
3734	ZINC03023681	3038	-22.65	NO	-
3735	ZINC02237515	2112	-22.64	NO	-
3736	ZINC03250558	3245	-22.64	NO	-
3737	ZINC03370725	3454	-22.64	NO	-
3738	ZINC00850111	529	-22.63	NO	-
3739	ZINC00938170	871	-22.63	NO	-
3740	ZINC03992838	5073	-22.63	NO	-
3741	ZINC03313889	3340	-22.62	NO	-
3742	ZINC04467765	5540	-22.62	NO	-
3743	ZINC02633765	2442	-22.61	NO	-
3744	ZINC03464951	3686	-22.61	NO	-
3745	ZINC03595582	4091	-22.61	NO	-
3746	ZINC03890082	4790	-22.61	NO	-
3747	ZINC01110702	1193	-22.6	NO	-
3748	ZINC02664260	2538	-22.6	NO	-
3749	ZINC00624786	58	-22.59	NO	-
3750	ZINC02877647	2865	-22.59	NO	-
3751	ZINC02215058	2088	-22.58	NO	-
3752	ZINC02876884	2860	-22.58	NO	-
3753	ZINC00658100	126	-22.56	NO	-
3754	ZINC03588018	4016	-22.55	NO	-
3755	ZINC03868425	4728	-22.55	NO	-
3756	ZINC02179578	2040	-22.54	NO	-
3757	ZINC02884948	2886	-22.54	NO	-
3758	ZINC03456870	3617	-22.54	NO	-
3759	ZINC00857174	551	-22.53	NO	-
3760	ZINC00908398	807	-22.53	NO	-
3761	ZINC03597369	4120	-22.53	NO	-
3762	ZINC00879354	696	-22.52	NO	-
3763	ZINC01151433	1327	-22.52	NO	-
3764	ZINC01184325	1372	-22.52	NO	-
3765	ZINC01540766	1775	-22.52	NO	-
3766	ZINC02729790	2617	-22.52	NO	-
3767	ZINC02927911	2912	-22.52	NO	-
3768	ZINC03849771	4278	-22.52	NO	-
3769	ZINC03859987	4608	-22.52	NO	-
3770	ZINC02144095	2031	-22.51	NO	-
3771	ZINC03079535	3135	-22.51	NO	-
3772	ZINC03456822	3613	-22.51	NO	-
3773	ZINC03852839	4350	-22.51	NO	-
3774	ZINC03975148	4973	-22.51	NO	-
3775	ZINC00815647	477	-22.5	NO	-
3776	ZINC02857209	2822	-22.5	NO	-
3777	ZINC03337144	3386	-22.5	NO	-
3778	ZINC03857700	4520	-22.5	NO	-
3779	ZINC03857423	4506	-22.49	NO	-
3780	ZINC00822557	487	-22.47	NO	-
3781	ZINC03456840	3616	-22.47	NO	-
3782	ZINC02380427	2233	-22.46	NO	-
3783	ZINC02458063	2326	-22.46	NO	-
3784	ZINC03421434	3523	-22.46	NO	-
3785	ZINC03815299	71	-22.46	YES	12
3786	ZINC00902685	770	-22.44	NO	-
3787	ZINC03987823	5057	-22.44	NO	-
3788	ZINC04466111	5529	-22.44	NO	-
3789	ZINC03022269	3013	-22.43	NO	-
3790	ZINC03600440	4129	-22.43	NO	-
3791	ZINC02066155	1991	-22.42	NO	-
3792	ZINC02654425	2505	-22.42	NO	-
3793	ZINC03022270	3014	-22.42	NO	-
3794	ZINC03349489	3405	-22.42	NO	-
3795	ZINC03815567	20	-22.42	YES	5
3796	ZINC00799477	422	-22.41	NO	-
3797	ZINC01027889	1021	-22.41	NO	-
3798	ZINC01938154	1915	-22.41	NO	-
3799	ZINC02190143	2047	-22.41	NO	-
3800	ZINC02620861	2402	-22.41	NO	-
3801	ZINC02876637	2858	-22.41	NO	-
3802	ZINC03815345	26	-22.41	YES	5
3803	ZINC03456834	3615	-22.4	NO	-
3804	ZINC01177863	1362	-22.39	NO	-
3805	ZINC04058984	5152	-22.39	NO	-
3806	ZINC04464528	5499	-22.39	NO	-
3807	ZINC00665520	137	-22.38	NO	-
3808	ZINC02513690	2363	-22.38	NO	-
3809	ZINC03237908	3214	-22.38	NO	-
3810	ZINC00944572	885	-22.37	NO	-
3811	ZINC01087729	1151	-22.37	NO	-
3812	ZINC01162188	1341	-22.36	NO	-
3813	ZINC01890452	1859	-22.36	NO	-
3814	ZINC03464294	3671	-22.36	NO	-
3815	ZINC00979660	937	-22.35	NO	-
3816	ZINC01218011	1416	-22.35	NO	-
3817	ZINC03346298	3398	-22.35	NO	-
3818	ZINC03051430	3119	-22.34	NO	-
3819	ZINC03593688	4051	-22.34	NO	-
3820	ZINC03595335	4078	-22.34	NO	-
3821	ZINC03851329	4307	-22.34	NO	-
3822	ZINC04492336	5599	-22.34	NO	-
3823	ZINC03302782	3325	-22.33	NO	-
3824	ZINC03593646	4045	-22.33	NO	-
3825	ZINC03858397	4543	-22.32	NO	-
3826	ZINC00904305	775	-22.31	NO	-
3827	ZINC02223050	2097	-22.31	NO	-
3828	ZINC04466004	5521	-22.31	NO	-
3829	ZINC02643084	2473	-22.3	NO	-
3830	ZINC02826372	2748	-22.3	NO	-
3831	ZINC02853483	2809	-22.3	NO	-
3832	ZINC02940959	2921	-22.3	NO	-
3833	ZINC03306934	3333	-22.3	NO	-
3834	ZINC03433272	3541	-22.3	NO	-
3835	ZINC03857402	4503	-22.3	NO	-
3836	ZINC04397856	5439	-22.3	NO	-
3837	ZINC01152458	1333	-22.29	NO	-
3838	ZINC02635931	2452	-22.29	NO	-
3839	ZINC03215454	3188	-22.29	NO	-
3840	ZINC02979026	2989	-22.28	NO	-
3841	ZINC02069781	1992	-22.27	NO	-
3842	ZINC02627789	2421	-22.26	NO	-
3843	ZINC01366534	1610	-22.25	NO	-
3844	ZINC03535896	3927	-22.25	NO	-
3845	ZINC03834108	33	-22.25	YES	5
3846	ZINC01063066	1081	-22.24	NO	-
3847	ZINC02628156	2424	-22.24	NO	-
3848	ZINC03451029	3582	-22.24	NO	-
3849	ZINC02734691	2623	-22.23	NO	-
3850	ZINC03854118	4406	-22.23	NO	-
3851	ZINC02260058	2128	-22.21	NO	-
3852	ZINC00653495	119	-22.2	NO	-
3853	ZINC00987725	974	-22.2	NO	-
3854	ZINC02374088	2228	-22.2	NO	-
3855	ZINC03595435	4087	-22.2	NO	-
3856	ZINC01049608	1056	-22.19	NO	-
3857	ZINC01077757	1122	-22.19	NO	-
3858	ZINC03464620	3680	-22.19	NO	-
3859	ZINC03350555	3408	-22.18	NO	-
3860	ZINC03992853	5078	-22.18	NO	-
3861	ZINC02189851	2045	-22.17	NO	-
3862	ZINC02309656	2159	-22.17	NO	-
3863	ZINC02405397	2249	-22.17	NO	-
3864	ZINC00758432	319	-22.16	NO	-
3865	ZINC00784009	376	-22.16	NO	-
3866	ZINC02144140	2032	-22.16	NO	-
3867	ZINC03031614	3071	-22.16	NO	-
3868	ZINC02098522	2000	-22.15	NO	-
3869	ZINC02370637	2224	-22.15	NO	-
3870	ZINC02872135	2846	-22.15	NO	-
3871	ZINC03858806	4562	-22.15	NO	-
3872	ZINC03480276	3747	-22.14	NO	-
3873	ZINC01147728	1318	-22.13	NO	-
3874	ZINC01642494	1792	-22.13	NO	-
3875	ZINC03449793	3576	-22.13	NO	-
3876	ZINC03559804	3961	-22.13	NO	-
3877	ZINC03815518	25	-22.13	YES	5
3878	ZINC03857693	4517	-22.13	NO	-
3879	ZINC04469641	5557	-22.13	NO	-
3880	ZINC00589276	19	-22.12	NO	-
3881	ZINC02634353	2445	-22.12	NO	-
3882	ZINC03464947	3685	-22.12	NO	-
3883	ZINC04465865	5520	-22.12	NO	-
3884	ZINC01767698	1811	-22.11	NO	-
3885	ZINC03600436	4128	-22.11	NO	-
3886	ZINC03980790	5006	-22.11	NO	-
3887	ZINC04003604	5106	-22.11	NO	-
3888	ZINC02653785	2503	-22.1	NO	-
3889	ZINC02835571	2758	-22.1	NO	-
3890	ZINC02997581	2993	-22.09	NO	-
3891	ZINC03462831	3656	-22.09	NO	-
3892	ZINC00933543	861	-22.08	NO	-
3893	ZINC02830522	2753	-22.08	NO	-
3894	ZINC03504645	3825	-22.08	NO	-
3895	ZINC00794485	404	-22.07	NO	-
3896	ZINC01970942	1945	-22.07	NO	-
3897	ZINC02826927	2749	-22.07	NO	-
3898	ZINC03304218	3331	-22.07	NO	-
3899	ZINC01491737	1745	-22.06	NO	-
3900	ZINC02620279	2398	-22.06	NO	-
3901	ZINC03857197	4487	-22.06	NO	-
3902	ZINC02417315	2267	-22.05	NO	-
3903	ZINC03971540	4934	-22.05	NO	-
3904	ZINC02064500	1990	-22.04	NO	-
3905	ZINC02303419	2154	-22.03	NO	-
3906	ZINC00677186	211	-22.02	NO	-
3907	ZINC00715893	295	-22.02	NO	-
3908	ZINC00780020	366	-22.02	NO	-
3909	ZINC01471821	1719	-22.02	NO	-
3910	ZINC02621807	2405	-22.02	NO	-
3911	ZINC03248473	3235	-22.01	NO	-
3912	ZINC01068578	1094	-22.0	NO	-
3913	ZINC02654977	2507	-22.0	NO	-
3914	ZINC03815526	24	-22.0	YES	5
3915	ZINC00814045	468	-21.99	NO	-
3916	ZINC03684830	4219	-21.99	NO	-
3917	ZINC03853631	4387	-21.99	NO	-
3918	ZINC02466078	2336	-21.98	NO	-
3919	ZINC03272048	3279	-21.98	NO	-
3920	ZINC03854104	4404	-21.98	NO	-
3921	ZINC03859189	4579	-21.98	NO	-
3922	ZINC03983106	5024	-21.98	NO	-
3923	ZINC00665571	138	-21.97	NO	-
3924	ZINC01077650	1121	-21.97	NO	-
3925	ZINC03595580	4090	-21.97	NO	-
3926	ZINC03971538	4933	-21.97	NO	-
3927	ZINC03599168	4123	-21.96	NO	-
3928	ZINC04465634	5518	-21.96	NO	-
3929	ZINC01111588	1198	-21.95	NO	-
3930	ZINC01122773	1227	-21.95	NO	-
3931	ZINC03313887	3339	-21.95	NO	-
3932	ZINC01099429	1172	-21.94	NO	-
3933	ZINC01107389	1179	-21.94	NO	-
3934	ZINC02005039	1973	-21.94	NO	-
3935	ZINC01186333	1378	-21.93	NO	-
3936	ZINC02738231	2628	-21.93	NO	-
3937	ZINC03525039	3907	-21.93	NO	-
3938	ZINC03563005	3964	-21.93	NO	-
3939	ZINC04466212	5530	-21.93	NO	-
3940	ZINC02713734	2570	-21.92	NO	-
3941	ZINC03851867	4329	-21.92	NO	-
3942	ZINC01142388	1295	-21.91	NO	-
3943	ZINC01184308	1371	-21.91	NO	-
3944	ZINC01186386	1380	-21.91	NO	-
3945	ZINC01651575	1796	-21.91	NO	-
3946	ZINC00632984	78	-21.9	NO	-
3947	ZINC03596728	4113	-21.9	NO	-
3948	ZINC00941636	880	-21.89	NO	-
3949	ZINC01268853	1459	-21.89	NO	-
3950	ZINC02755791	2648	-21.89	NO	-
3951	ZINC02798238	2716	-21.89	NO	-
3952	ZINC04487830	5590	-21.89	NO	-
3953	ZINC03857401	4502	-21.88	NO	-
3954	ZINC04364128	5417	-21.88	NO	-
3955	ZINC02218084	2090	-21.87	NO	-
3956	ZINC04632535	94	-21.87	YES	20
3957	ZINC00630910	71	-21.86	NO	-
3958	ZINC01324759	1539	-21.86	NO	-
3959	ZINC02661900	2528	-21.86	NO	-
3960	ZINC01076329	1119	-21.85	NO	-
3961	ZINC04465543	5516	-21.85	NO	-
3962	ZINC00874574	657	-21.84	NO	-
3963	ZINC01075188	1112	-21.84	NO	-
3964	ZINC03032100	3075	-21.84	NO	-
3965	ZINC03593050	4026	-21.84	NO	-
3966	ZINC03595996	4093	-21.83	NO	-
3967	ZINC01073902	1106	-21.82	NO	-
3968	ZINC01342987	1578	-21.82	NO	-
3969	ZINC02619411	2395	-21.82	NO	-
3970	ZINC02853402	2807	-21.82	NO	-
3971	ZINC02868208	2837	-21.82	NO	-
3972	ZINC03366680	3444	-21.82	NO	-
3973	ZINC02224991	2100	-21.81	NO	-
3974	ZINC03866797	4620	-21.81	NO	-
3975	ZINC03868427	4730	-21.81	NO	-
3976	ZINC03120080	3158	-21.8	NO	-
3977	ZINC01854018	1831	-21.79	NO	-
3978	ZINC02328536	2190	-21.79	NO	-
3979	ZINC00719528	301	-21.77	NO	-
3980	ZINC03480278	3748	-21.77	NO	-
3981	ZINC03832229	97	-21.77	YES	21
3982	ZINC03850308	4290	-21.77	NO	-
3983	ZINC03851538	4313	-21.77	NO	-
3984	ZINC03983118	5030	-21.77	NO	-
3985	ZINC04323825	5398	-21.77	NO	-
3986	ZINC01172819	1354	-21.76	NO	-
3987	ZINC02051828	1985	-21.76	NO	-
3988	ZINC03815368	27	-21.76	YES	5
3989	ZINC01074660	1109	-21.75	NO	-
3990	ZINC01117638	1213	-21.75	NO	-
3991	ZINC01371921	1613	-21.75	NO	-
3992	ZINC01890491	1861	-21.75	NO	-
3993	ZINC02890504	2893	-21.75	NO	-
3994	ZINC02372258	2227	-21.73	NO	-
3995	ZINC02717728	2573	-21.73	NO	-
3996	ZINC03595368	4085	-21.73	NO	-
3997	ZINC02658201	2523	-21.72	NO	-
3998	ZINC02209803	2082	-21.71	NO	-
3999	ZINC02828602	2751	-21.7	NO	-
4000	ZINC03892373	4827	-21.7	NO	-
4001	ZINC00855890	549	-21.69	NO	-
4002	ZINC02728591	2605	-21.69	NO	-
4003	ZINC04312174	5372	-21.69	NO	-
4004	ZINC01950224	1921	-21.68	NO	-
4005	ZINC00683240	235	-21.67	NO	-
4006	ZINC03446832	3571	-21.67	NO	-
4007	ZINC02359842	2219	-21.66	NO	-
4008	ZINC02409821	2255	-21.66	NO	-
4009	ZINC02417667	2271	-21.66	NO	-
4010	ZINC04385362	5428	-21.66	NO	-
4011	ZINC02654976	2506	-21.65	NO	-
4012	ZINC03461547	3631	-21.65	NO	-
4013	ZINC03866848	4625	-21.65	NO	-
4014	ZINC01287031	1506	-21.64	NO	-
4015	ZINC02850311	2789	-21.64	NO	-
4016	ZINC03243444	3224	-21.64	NO	-
4017	ZINC03596191	4102	-21.63	NO	-
4018	ZINC01211758	1406	-21.62	NO	-
4019	ZINC02881737	2875	-21.62	NO	-
4020	ZINC04308486	5363	-21.62	NO	-
4021	ZINC00683288	241	-21.61	NO	-
4022	ZINC02200411	2062	-21.61	NO	-
4023	ZINC03973530	4957	-21.61	NO	-
4024	ZINC00825380	491	-21.6	NO	-
4025	ZINC02318182	2175	-21.6	NO	-
4026	ZINC00917695	819	-21.59	NO	-
4027	ZINC00921697	831	-21.59	NO	-
4028	ZINC01439470	1706	-21.59	NO	-
4029	ZINC02427545	2283	-21.59	NO	-
4030	ZINC03394465	3480	-21.59	NO	-
4031	ZINC03645881	4195	-21.59	NO	-
4032	ZINC02330568	2196	-21.58	NO	-
4033	ZINC03892805	4835	-21.58	NO	-
4034	ZINC04465119	5504	-21.58	NO	-
4035	ZINC01075572	1116	-21.57	NO	-
4036	ZINC01926510	1900	-21.57	NO	-
4037	ZINC03975150	4975	-21.57	NO	-
4038	ZINC02764261	2668	-21.56	NO	-
4039	ZINC03595998	4094	-21.56	NO	-
4040	ZINC01062965	1079	-21.55	NO	-
4041	ZINC03992848	5077	-21.55	NO	-
4042	ZINC00780019	365	-21.54	NO	-
4043	ZINC01980323	1951	-21.54	NO	-
4044	ZINC02764599	2670	-21.54	NO	-
4045	ZINC01324751	1534	-21.53	NO	-
4046	ZINC02664530	2540	-21.53	NO	-
4047	ZINC00715892	294	-21.52	NO	-
4048	ZINC03569893	3979	-21.52	NO	-
4049	ZINC03860011	4610	-21.52	NO	-
4050	ZINC03250557	3244	-21.51	NO	-
4051	ZINC03465244	3691	-21.51	NO	-
4052	ZINC03503037	3814	-21.51	NO	-
4053	ZINC03593597	4041	-21.51	NO	-
4054	ZINC00729004	311	-21.49	NO	-
4055	ZINC02291969	2146	-21.49	NO	-
4056	ZINC02798087	2713	-21.49	NO	-
4057	ZINC00647233	110	-21.48	NO	-
4058	ZINC02050813	1978	-21.47	NO	-
4059	ZINC03287372	3304	-21.47	NO	-
4060	ZINC01103475	1175	-21.46	NO	-
4061	ZINC02432602	2288	-21.46	NO	-
4062	ZINC02449086	2312	-21.46	NO	-
4063	ZINC03853176	4374	-21.46	NO	-
4064	ZINC03859526	4584	-21.46	NO	-
4065	ZINC03859568	4585	-21.46	NO	-
4066	ZINC00683218	232	-21.45	NO	-
4067	ZINC01065591	1085	-21.45	NO	-
4068	ZINC03461768	3634	-21.45	NO	-
4069	ZINC03857399	4500	-21.45	NO	-
4070	ZINC00795195	409	-21.44	NO	-
4071	ZINC02523173	2365	-21.44	NO	-
4072	ZINC02782835	2689	-21.44	NO	-
4073	ZINC03402460	3495	-21.44	NO	-
4074	ZINC01144364	1307	-21.43	NO	-
4075	ZINC03596189	4101	-21.43	NO	-
4076	ZINC01189372	1386	-21.42	NO	-
4077	ZINC01890485	1860	-21.41	NO	-
4078	ZINC02352872	2215	-21.41	NO	-
4079	ZINC02797813	2708	-21.41	NO	-
4080	ZINC03854193	4412	-21.4	NO	-
4081	ZINC00622848	47	-21.39	NO	-
4082	ZINC02696893	2559	-21.39	NO	-
4083	ZINC02633766	2443	-21.38	NO	-
4084	ZINC03577221	3993	-21.38	NO	-
4085	ZINC04038315	5145	-21.37	NO	-
4086	ZINC04465236	5510	-21.37	NO	-
4087	ZINC00803512	429	-21.36	NO	-
4088	ZINC03464655	3682	-21.36	NO	-
4089	ZINC03594968	4069	-21.36	NO	-
4090	ZINC03982868	5012	-21.36	NO	-
4091	ZINC00644104	107	-21.35	NO	-
4092	ZINC00715895	296	-21.35	NO	-
4093	ZINC01094180	1159	-21.35	NO	-
4094	ZINC01654549	1797	-21.35	NO	-
4095	ZINC02864282	2834	-21.35	NO	-
4096	ZINC03464354	3675	-21.35	NO	-
4097	ZINC03478821	3737	-21.35	NO	-
4098	ZINC00985669	960	-21.34	NO	-
4099	ZINC02048783	1977	-21.34	NO	-
4100	ZINC03025417	3059	-21.34	NO	-
4101	ZINC04106346	5173	-21.34	NO	-
4102	ZINC01241385	1433	-21.33	NO	-
4103	ZINC03578643	3999	-21.33	NO	-
4104	ZINC01085787	1142	-21.32	NO	-
4105	ZINC01111017	1194	-21.32	NO	-
4106	ZINC01196760	1394	-21.32	NO	-
4107	ZINC00917727	822	-21.31	NO	-
4108	ZINC03022981	3027	-21.31	NO	-
4109	ZINC04464510	5498	-21.3	NO	-
4110	ZINC01115889	1212	-21.29	NO	-
4111	ZINC03852330	4339	-21.29	NO	-
4112	ZINC01050810	1057	-21.28	NO	-
4113	ZINC01196750	1393	-21.28	NO	-
4114	ZINC02141718	2027	-21.28	NO	-
4115	ZINC02729369	2610	-21.28	NO	-
4116	ZINC03593047	4025	-21.28	NO	-
4117	ZINC02633375	2439	-21.27	NO	-
4118	ZINC02228623	2104	-21.26	NO	-
4119	ZINC03322997	3361	-21.26	NO	-
4120	ZINC04000899	5100	-21.26	NO	-
4121	ZINC00478797	8	-21.25	NO	-
4122	ZINC00540456	9	-21.25	NO	-
4123	ZINC02878116	2867	-21.25	NO	-
4124	ZINC03469858	3709	-21.25	NO	-
4125	ZINC01324749	1533	-21.22	NO	-
4126	ZINC02728210	2604	-21.22	NO	-
4127	ZINC03890218	4798	-21.21	NO	-
4128	ZINC01212023	1408	-21.2	NO	-
4129	ZINC03462576	3650	-21.2	NO	-
4130	ZINC03454978	3599	-21.19	NO	-
4131	ZINC03816475	4238	-21.19	NO	-
4132	ZINC04465535	5515	-21.19	NO	-
4133	ZINC04513234	5638	-21.19	NO	-
4134	ZINC01324757	1538	-21.18	NO	-
4135	ZINC02449774	2313	-21.18	NO	-
4136	ZINC02648043	2495	-21.18	NO	-
4137	ZINC03854801	4429	-21.18	NO	-
4138	ZINC00862001	575	-21.17	NO	-
4139	ZINC00911987	810	-21.17	NO	-
4140	ZINC01186750	1383	-21.17	NO	-
4141	ZINC02388359	2238	-21.17	NO	-
4142	ZINC03850966	4302	-21.17	NO	-
4143	ZINC01108740	1184	-21.16	NO	-
4144	ZINC01055473	1065	-21.15	NO	-
4145	ZINC01254978	1450	-21.15	NO	-
4146	ZINC03462828	3655	-21.15	NO	-
4147	ZINC00987101	971	-21.14	NO	-
4148	ZINC02150273	2035	-21.14	NO	-
4149	ZINC03503118	3815	-21.13	NO	-
4150	ZINC02621366	2403	-21.12	NO	-
4151	ZINC02616930	2388	-21.11	NO	-
4152	ZINC01938191	1916	-21.1	NO	-
4153	ZINC03460687	3624	-21.09	NO	-
4154	ZINC02621806	2404	-21.08	NO	-
4155	ZINC02622099	2406	-21.08	NO	-
4156	ZINC03815539	29	-21.08	YES	5
4157	ZINC04077727	5157	-21.08	NO	-
4158	ZINC04493080	5619	-21.08	NO	-
4159	ZINC02415877	2263	-21.07	NO	-
4160	ZINC02960567	2946	-21.07	NO	-
4161	ZINC04333335	5405	-21.07	NO	-
4162	ZINC00805898	439	-21.06	NO	-
4163	ZINC01078991	1129	-21.06	NO	-
4164	ZINC02206585	2078	-21.06	NO	-
4165	ZINC02764839	2671	-21.06	NO	-
4166	ZINC03234083	3205	-21.06	NO	-
4167	ZINC04270367	5333	-21.06	NO	-
4168	ZINC01933375	1907	-21.05	NO	-
4169	ZINC02435767	2292	-21.05	NO	-
4170	ZINC02439799	2299	-21.05	NO	-
4171	ZINC03869135	4760	-21.05	NO	-
4172	ZINC01795392	1818	-21.04	NO	-
4173	ZINC03892807	4836	-21.04	NO	-
4174	ZINC04465167	5509	-21.04	NO	-
4175	ZINC02196877	2056	-21.03	NO	-
4176	ZINC03567461	3971	-21.03	NO	-
4177	ZINC03807021	4235	-21.03	NO	-
4178	ZINC03857966	4528	-21.03	NO	-
4179	ZINC03298772	3320	-21.02	NO	-
4180	ZINC03361085	3433	-21.01	NO	-
4181	ZINC03519918	3889	-21.01	NO	-
4182	ZINC03818920	4246	-21.01	NO	-
4183	ZINC00593415	26	-21.0	NO	-
4184	ZINC01654698	1798	-21.0	NO	-
4185	ZINC01073432	1105	-20.99	NO	-
4186	ZINC01185041	1374	-20.99	NO	-
4187	ZINC03374537	3460	-20.99	NO	-
4188	ZINC03593495	4039	-20.99	NO	-
4189	ZINC03593708	4053	-20.99	NO	-
4190	ZINC00806566	447	-20.98	NO	-
4191	ZINC00936902	865	-20.98	NO	-
4192	ZINC02620860	2401	-20.98	NO	-
4193	ZINC03326598	3370	-20.98	NO	-
4194	ZINC03852397	4341	-20.98	NO	-
4195	ZINC01425452	1686	-20.96	NO	-
4196	ZINC02884185	2882	-20.96	NO	-
4197	ZINC03334491	3384	-20.96	NO	-
4198	ZINC01806505	1822	-20.95	NO	-
4199	ZINC03173559	3165	-20.95	NO	-
4200	ZINC03597366	4119	-20.95	NO	-
4201	ZINC04465127	5505	-20.95	NO	-
4202	ZINC02656963	2514	-20.93	NO	-
4203	ZINC03326600	3371	-20.93	NO	-
4204	ZINC04087042	5164	-20.93	NO	-
4205	ZINC03593776	4056	-20.92	NO	-
4206	ZINC02223051	2098	-20.91	NO	-
4207	ZINC03464653	3681	-20.91	NO	-
4208	ZINC03563007	3965	-20.91	NO	-
4209	ZINC03596842	4116	-20.9	NO	-
4210	ZINC04414812	5455	-20.9	NO	-
4211	ZINC03357711	3424	-20.89	NO	-
4212	ZINC01095486	1169	-20.88	NO	-
4213	ZINC02877927	2866	-20.88	NO	-
4214	ZINC02641931	2469	-20.87	NO	-
4215	ZINC04606838	5660	-20.87	NO	-
4216	ZINC03307332	3334	-20.85	NO	-
4217	ZINC02855010	2812	-20.84	NO	-
4218	ZINC03346297	3397	-20.84	NO	-
4219	ZINC03980718	5005	-20.84	NO	-
4220	ZINC00891138	747	-20.83	NO	-
4221	ZINC03595353	4081	-20.83	NO	-
4222	ZINC01095081	1167	-20.82	NO	-
4223	ZINC02769784	2674	-20.81	NO	-
4224	ZINC03521379	3903	-20.81	NO	-
4225	ZINC01078599	1128	-20.8	NO	-
4226	ZINC03279148	3291	-20.8	NO	-
4227	ZINC03593681	4048	-20.8	NO	-
4228	ZINC01123658	1235	-20.79	NO	-
4229	ZINC03815543	51	-20.79	YES	9
4230	ZINC04464497	5497	-20.79	NO	-
4231	ZINC02104300	2002	-20.78	NO	-
4232	ZINC03417215	3514	-20.78	NO	-
4233	ZINC01113129	1208	-20.77	NO	-
4234	ZINC03353174	3413	-20.77	NO	-
4235	ZINC03976905	4988	-20.77	NO	-
4236	ZINC01103477	1176	-20.76	NO	-
4237	ZINC02843319	2775	-20.75	NO	-
4238	ZINC00993916	986	-20.74	NO	-
4239	ZINC02643832	2478	-20.74	NO	-
4240	ZINC03265475	3272	-20.74	NO	-
4241	ZINC03462823	3654	-20.74	NO	-
4242	ZINC03787353	4228	-20.73	NO	-
4243	ZINC00983249	943	-20.72	NO	-
4244	ZINC01172818	1353	-20.72	NO	-
4245	ZINC03235379	3210	-20.72	NO	-
4246	ZINC03460691	3625	-20.72	NO	-
4247	ZINC01004064	998	-20.71	NO	-
4248	ZINC02499936	2361	-20.7	NO	-
4249	ZINC04433539	5469	-20.7	NO	-
4250	ZINC04617831	96	-20.7	YES	20
4251	ZINC02654424	2504	-20.69	NO	-
4252	ZINC01589621	1782	-20.68	NO	-
4253	ZINC01966590	1933	-20.68	NO	-
4254	ZINC02199962	2060	-20.68	NO	-
4255	ZINC03815324	48	-20.68	YES	7
4256	ZINC03504157	3816	-20.67	NO	-
4257	ZINC00691915	250	-20.66	NO	-
4258	ZINC02331058	2197	-20.66	NO	-
4259	ZINC03357713	3425	-20.66	NO	-
4260	ZINC00683219	233	-20.65	NO	-
4261	ZINC02622927	2409	-20.65	NO	-
4262	ZINC01445597	1715	-20.64	NO	-
4263	ZINC03284339	3299	-20.64	NO	-
4264	ZINC02213698	2087	-20.62	NO	-
4265	ZINC04006987	5119	-20.62	NO	-
4266	ZINC01248025	1441	-20.6	NO	-
4267	ZINC03857239	4490	-20.6	NO	-
4268	ZINC04467518	5537	-20.6	NO	-
4269	ZINC02137100	2022	-20.59	NO	-
4270	ZINC03594460	4063	-20.59	NO	-
4271	ZINC00818877	481	-20.58	NO	-
4272	ZINC01938264	1917	-20.58	NO	-
4273	ZINC03684852	4221	-20.58	NO	-
4274	ZINC01048613	1051	-20.56	NO	-
4275	ZINC03230819	3200	-20.56	NO	-
4276	ZINC03834095	92	-20.56	YES	19
4277	ZINC00602001	38	-20.55	NO	-
4278	ZINC02859293	2829	-20.55	NO	-
4279	ZINC03963097	4868	-20.55	NO	-
4280	ZINC03854102	4402	-20.53	NO	-
4281	ZINC00809582	448	-20.51	NO	-
4282	ZINC00853513	542	-20.51	NO	-
4283	ZINC03043737	3103	-20.51	NO	-
4284	ZINC03464941	3684	-20.51	NO	-
4285	ZINC03857976	4530	-20.51	NO	-
4286	ZINC03815323	47	-20.5	YES	7
4287	ZINC03855531	4469	-20.5	NO	-
4288	ZINC04304634	5361	-20.5	NO	-
4289	ZINC03681684	4213	-20.49	NO	-
4290	ZINC03859069	4577	-20.49	NO	-
4291	ZINC03857872	4526	-20.48	NO	-
4292	ZINC00839433	515	-20.47	NO	-
4293	ZINC02620278	2397	-20.47	NO	-
4294	ZINC02881190	2874	-20.47	NO	-
4295	ZINC02219026	2091	-20.45	NO	-
4296	ZINC02809065	2740	-20.45	NO	-
4297	ZINC02249748	2125	-20.44	NO	-
4298	ZINC04511418	5634	-20.44	NO	-
4299	ZINC02237517	2113	-20.41	NO	-
4300	ZINC02638693	2462	-20.4	NO	-
4301	ZINC01501540	1755	-20.39	NO	-
4302	ZINC03476209	3729	-20.39	NO	-
4303	ZINC03594514	4066	-20.39	NO	-
4304	ZINC01187604	1385	-20.38	NO	-
4305	ZINC03867160	4637	-20.38	NO	-
4306	ZINC03594462	4064	-20.37	NO	-
4307	ZINC02460981	2331	-20.36	NO	-
4308	ZINC03454976	3598	-20.36	NO	-
4309	ZINC00910007	809	-20.35	NO	-
4310	ZINC01868097	1833	-20.35	NO	-
4311	ZINC02636793	2457	-20.35	NO	-
4312	ZINC04633671	5672	-20.35	NO	-
4313	ZINC00677156	205	-20.34	NO	-
4314	ZINC00812085	459	-20.34	NO	-
4315	ZINC01324753	1535	-20.33	NO	-
4316	ZINC03857088	4479	-20.33	NO	-
4317	ZINC00563602	11	-20.32	NO	-
4318	ZINC01009905	1007	-20.31	NO	-
4319	ZINC00810042	453	-20.3	NO	-
4320	ZINC01040425	1036	-20.3	NO	-
4321	ZINC03681692	4214	-20.28	NO	-
4322	ZINC03343924	3395	-20.27	NO	-
4323	ZINC03594391	4059	-20.25	NO	-
4324	ZINC04428154	5467	-20.24	NO	-
4325	ZINC00674145	172	-20.23	NO	-
4326	ZINC02645590	2483	-20.23	NO	-
4327	ZINC02851292	2793	-20.22	NO	-
4328	ZINC00983240	942	-20.21	NO	-
4329	ZINC02741017	2632	-20.21	NO	-
4330	ZINC03578636	3998	-20.21	NO	-
4331	ZINC01052671	1063	-20.19	NO	-
4332	ZINC01404526	1673	-20.19	NO	-
4333	ZINC03857727	4521	-20.19	NO	-
4334	ZINC00660150	128	-20.18	NO	-
4335	ZINC02135637	2015	-20.18	NO	-
4336	ZINC02253600	2126	-20.18	NO	-
4337	ZINC03593492	4038	-20.18	NO	-
4338	ZINC02809051	2738	-20.17	NO	-
4339	ZINC03023684	3039	-20.17	NO	-
4340	ZINC00778749	360	-20.16	NO	-
4341	ZINC03594970	4070	-20.16	NO	-
4342	ZINC03668981	4211	-20.15	NO	-
4343	ZINC01119743	1221	-20.13	NO	-
4344	ZINC02850979	2790	-20.13	NO	-
4345	ZINC03974968	4966	-20.13	NO	-
4346	ZINC01112515	1206	-20.12	NO	-
4347	ZINC02645977	2489	-20.12	NO	-
4348	ZINC02738255	2629	-20.12	NO	-
4349	ZINC03593644	4044	-20.12	NO	-
4350	ZINC00053161	0	-20.1	NO	-
4351	ZINC01196156	1392	-20.1	NO	-
4352	ZINC02352017	2213	-20.09	NO	-
4353	ZINC03827726	4263	-20.08	NO	-
4354	ZINC01146454	1317	-20.07	NO	-
4355	ZINC02200863	2064	-20.07	NO	-
4356	ZINC03975233	4981	-20.07	NO	-
4357	ZINC00672673	162	-20.06	NO	-
4358	ZINC01513288	1767	-20.06	NO	-
4359	ZINC03570040	3981	-20.05	NO	-
4360	ZINC03611129	4140	-20.05	NO	-
4361	ZINC00804271	435	-20.04	NO	-
4362	ZINC02643833	2479	-20.04	NO	-
4363	ZINC02406026	2250	-20.03	NO	-
4364	ZINC03463895	3663	-20.03	NO	-
4365	ZINC03593710	4054	-20.03	NO	-
4366	ZINC03646330	4196	-20.02	NO	-
4367	ZINC03853785	4395	-20.02	NO	-
4368	ZINC03480607	3752	-20.01	NO	-
4369	ZINC03577186	3992	-20.0	NO	-
4370	ZINC03892372	4826	-20.0	NO	-
4371	ZINC03346625	3400	-19.99	NO	-
4372	ZINC03857342	4493	-19.99	NO	-
4373	ZINC03859657	4593	-19.99	NO	-
4374	ZINC01113134	1209	-19.98	NO	-
4375	ZINC02810519	2742	-19.98	NO	-
4376	ZINC02196002	2054	-19.97	NO	-
4377	ZINC01150265	1326	-19.96	NO	-
4378	ZINC02417661	2269	-19.96	NO	-
4379	ZINC02800231	2728	-19.96	NO	-
4380	ZINC03598219	4122	-19.96	NO	-
4381	ZINC04035740	5137	-19.96	NO	-
4382	ZINC03309786	3336	-19.95	NO	-
4383	ZINC03593448	4037	-19.95	NO	-
4384	ZINC03866835	4622	-19.95	NO	-
4385	ZINC00804265	431	-19.94	NO	-
4386	ZINC02168967	2038	-19.94	NO	-
4387	ZINC02318183	2176	-19.93	NO	-
4388	ZINC02200413	2063	-19.92	NO	-
4389	ZINC03186069	3171	-19.92	NO	-
4390	ZINC03559697	3959	-19.92	NO	-
4391	ZINC00780524	367	-19.91	NO	-
4392	ZINC03980791	5007	-19.91	NO	-
4393	ZINC04501941	5628	-19.91	NO	-
4394	ZINC00796878	420	-19.89	NO	-
4395	ZINC03860010	4609	-19.89	NO	-
4396	ZINC00958192	906	-19.88	NO	-
4397	ZINC03891021	4822	-19.87	NO	-
4398	ZINC03992840	5075	-19.87	NO	-
4399	ZINC01184047	1369	-19.86	NO	-
4400	ZINC03593682	4049	-19.85	NO	-
4401	ZINC00990793	976	-19.84	NO	-
4402	ZINC00804268	434	-19.83	NO	-
4403	ZINC02633376	2440	-19.83	NO	-
4404	ZINC03593707	4052	-19.83	NO	-
4405	ZINC00655965	122	-19.82	NO	-
4406	ZINC02096260	1998	-19.81	NO	-
4407	ZINC03832350	77	-19.81	YES	14
4408	ZINC03853400	4378	-19.8	NO	-
4409	ZINC01462531	1716	-19.79	NO	-
4410	ZINC03537458	3933	-19.79	NO	-
4411	ZINC03857422	4505	-19.77	NO	-
4412	ZINC04465517	5513	-19.77	NO	-
4413	ZINC00719521	300	-19.76	NO	-
4414	ZINC04087056	5165	-19.74	NO	-
4415	ZINC02095996	1997	-19.73	NO	-
4416	ZINC03593711	4055	-19.73	NO	-
4417	ZINC03480603	3751	-19.71	NO	-
4418	ZINC03841046	4266	-19.71	NO	-
4419	ZINC00987726	975	-19.67	NO	-
4420	ZINC00715683	290	-19.66	NO	-
4421	ZINC00993815	985	-19.66	NO	-
4422	ZINC03854725	4425	-19.65	NO	-
4423	ZINC00795363	411	-19.63	NO	-
4424	ZINC01425836	1688	-19.63	NO	-
4425	ZINC02061511	1989	-19.63	NO	-
4426	ZINC03465207	3689	-19.62	NO	-
4427	ZINC04000471	5095	-19.61	NO	-
4428	ZINC00677271	213	-19.6	NO	-
4429	ZINC02415379	2262	-19.6	NO	-
4430	ZINC00674166	174	-19.59	NO	-
4431	ZINC01976819	1949	-19.59	NO	-
4432	ZINC00954797	899	-19.58	NO	-
4433	ZINC01596779	1783	-19.58	NO	-
4434	ZINC02856024	2817	-19.58	NO	-
4435	ZINC02841541	2770	-19.57	NO	-
4436	ZINC03594512	4065	-19.57	NO	-
4437	ZINC03894762	4839	-19.57	NO	-
4438	ZINC03421174	3520	-19.54	NO	-
4439	ZINC03859986	4606	-19.54	NO	-
4440	ZINC03402640	3496	-19.53	NO	-
4441	ZINC03464934	3683	-19.52	NO	-
4442	ZINC01111501	1195	-19.51	NO	-
4443	ZINC02450448	2315	-19.49	NO	-
4444	ZINC02735160	2626	-19.48	NO	-
4445	ZINC00891115	743	-19.47	NO	-
4446	ZINC03298770	3319	-19.45	NO	-
4447	ZINC03868364	4717	-19.45	NO	-
4448	ZINC03272046	3278	-19.44	NO	-
4449	ZINC03992854	5079	-19.44	NO	-
4450	ZINC04439741	5473	-19.44	NO	-
4451	ZINC00677187	212	-19.43	NO	-
4452	ZINC00809712	450	-19.43	NO	-
4453	ZINC03858877	4572	-19.42	NO	-
4454	ZINC02751865	2646	-19.41	NO	-
4455	ZINC03503035	3813	-19.4	NO	-
4456	ZINC03868362	4715	-19.4	NO	-
4457	ZINC04465115	5503	-19.4	NO	-
4458	ZINC02877194	2861	-19.38	NO	-
4459	ZINC03537457	3932	-19.38	NO	-
4460	ZINC04481585	5576	-19.38	NO	-
4461	ZINC02317230	2174	-19.37	NO	-
4462	ZINC03462835	3657	-19.37	NO	-
4463	ZINC01665614	1803	-19.36	NO	-
4464	ZINC02416852	2266	-19.35	NO	-
4465	ZINC02729749	2615	-19.34	NO	-
4466	ZINC03969566	4901	-19.33	NO	-
4467	ZINC00786476	381	-19.32	NO	-
4468	ZINC03859569	4586	-19.32	NO	-
4469	ZINC01262713	1455	-19.31	NO	-
4470	ZINC02729729	2613	-19.3	NO	-
4471	ZINC02417662	2270	-19.29	NO	-
4472	ZINC02955491	2934	-19.29	NO	-
4473	ZINC03462844	3659	-19.29	NO	-
4474	ZINC04583684	5650	-19.29	NO	-
4475	ZINC02847515	2782	-19.28	NO	-
4476	ZINC03815530	91	-19.27	YES	18
4477	ZINC03854842	4434	-19.27	NO	-
4478	ZINC00667188	142	-19.24	NO	-
4479	ZINC03498018	3791	-19.24	NO	-
4480	ZINC00778835	361	-19.23	NO	-
4481	ZINC01275996	1470	-19.23	NO	-
4482	ZINC02199827	2059	-19.23	NO	-
4483	ZINC02582295	2371	-19.23	NO	-
4484	ZINC03348945	3404	-19.23	NO	-
4485	ZINC03094053	3149	-19.22	NO	-
4486	ZINC02735029	2625	-19.21	NO	-
4487	ZINC01186749	1382	-19.2	NO	-
4488	ZINC03975228	4979	-19.2	NO	-
4489	ZINC00986261	966	-19.19	NO	-
4490	ZINC01966651	1935	-19.17	NO	-
4491	ZINC03094939	3150	-19.17	NO	-
4492	ZINC04368473	5421	-19.16	NO	-
4493	ZINC00814053	473	-19.12	NO	-
4494	ZINC02196000	2053	-19.1	NO	-
4495	ZINC01547315	1776	-19.09	NO	-
4496	ZINC01276214	1471	-19.08	NO	-
4497	ZINC02365501	2222	-19.08	NO	-
4498	ZINC02643083	2472	-19.07	NO	-
4499	ZINC03993053	5084	-19.05	NO	-
4500	ZINC01262960	1457	-19.03	NO	-
4501	ZINC02451973	2317	-19.02	NO	-
4502	ZINC01233948	1428	-19.01	NO	-
4503	ZINC03319987	3354	-19.01	NO	-
4504	ZINC03859644	4589	-19.01	NO	-
4505	ZINC01179795	1366	-19.0	NO	-
4506	ZINC02971113	2962	-19.0	NO	-
4507	ZINC03289813	3306	-18.98	NO	-
4508	ZINC03109570	3157	-18.97	NO	-
4509	ZINC03593662	4047	-18.95	NO	-
4510	ZINC03594999	4071	-18.94	NO	-
4511	ZINC01184048	1370	-18.93	NO	-
4512	ZINC03661185	4207	-18.93	NO	-
4513	ZINC00937639	870	-18.91	NO	-
4514	ZINC02734690	2622	-18.89	NO	-
4515	ZINC01138227	1285	-18.88	NO	-
4516	ZINC03594525	4068	-18.88	NO	-
4517	ZINC03832342	46	-18.86	YES	7
4518	ZINC03854101	4401	-18.86	NO	-
4519	ZINC03248509	3236	-18.83	NO	-
4520	ZINC04000930	5103	-18.82	NO	-
4521	ZINC01097438	1171	-18.81	NO	-
4522	ZINC02702134	2561	-18.81	NO	-
4523	ZINC03993056	5085	-18.81	NO	-
4524	ZINC00781740	373	-18.8	NO	-
4525	ZINC00673765	170	-18.76	NO	-
4526	ZINC00804725	437	-18.75	NO	-
4527	ZINC03023690	3040	-18.74	NO	-
4528	ZINC03319985	3353	-18.72	NO	-
4529	ZINC00983229	941	-18.71	NO	-
4530	ZINC01927636	1901	-18.71	NO	-
4531	ZINC02868962	2839	-18.69	NO	-
4532	ZINC03516050	3877	-18.68	NO	-
4533	ZINC01045468	1045	-18.66	NO	-
4534	ZINC01045482	1047	-18.64	NO	-
4535	ZINC01056465	1066	-18.64	NO	-
4536	ZINC03928460	4849	-18.64	NO	-
4537	ZINC02636069	2453	-18.63	NO	-
4538	ZINC01121186	1225	-18.61	NO	-
4539	ZINC03462726	3652	-18.59	NO	-
4540	ZINC03465210	3690	-18.58	NO	-
4541	ZINC01109858	1190	-18.56	NO	-
4542	ZINC02276340	2136	-18.56	NO	-
4543	ZINC00673757	169	-18.55	NO	-
4544	ZINC01094195	1160	-18.55	NO	-
4545	ZINC00719267	298	-18.54	NO	-
4546	ZINC01547317	1777	-18.54	NO	-
4547	ZINC03462721	3651	-18.53	NO	-
4548	ZINC03850960	4300	-18.53	NO	-
4549	ZINC03938330	4852	-18.53	NO	-
4550	ZINC03575234	3990	-18.52	NO	-
4551	ZINC03832343	45	-18.51	YES	7
4552	ZINC01966653	1937	-18.5	NO	-
4553	ZINC00671024	152	-18.49	NO	-
4554	ZINC00676471	198	-18.49	NO	-
4555	ZINC03105061	3154	-18.49	NO	-
4556	ZINC00676473	199	-18.48	NO	-
4557	ZINC04087093	5166	-18.48	NO	-
4558	ZINC04464488	5496	-18.48	NO	-
4559	ZINC01050830	1058	-18.46	NO	-
4560	ZINC04437067	5471	-18.46	NO	-
4561	ZINC01384084	1672	-18.38	NO	-
4562	ZINC04046678	5147	-18.38	NO	-
4563	ZINC02135533	2013	-18.36	NO	-
4564	ZINC04632533	93	-18.35	YES	20
4565	ZINC00741565	316	-18.33	NO	-
4566	ZINC04082791	5159	-18.33	NO	-
4567	ZINC01137110	1281	-18.31	NO	-
4568	ZINC01261275	1452	-18.3	NO	-
4569	ZINC00791954	395	-18.29	NO	-
4570	ZINC00939258	873	-18.28	NO	-
4571	ZINC01268852	1458	-18.27	NO	-
4572	ZINC03248511	3237	-18.27	NO	-
4573	ZINC03594440	4062	-18.25	NO	-
4574	ZINC02199578	2058	-18.24	NO	-
4575	ZINC00643598	105	-18.22	NO	-
4576	ZINC01045484	1048	-18.22	NO	-
4577	ZINC03463899	3664	-18.22	NO	-
4578	ZINC02335783	2204	-18.21	NO	-
4579	ZINC03815559	32	-18.2	YES	5
4580	ZINC00623553	50	-18.19	NO	-
4581	ZINC03635270	4191	-18.18	NO	-
4582	ZINC01181180	1368	-18.17	NO	-
4583	ZINC03834094	21	-18.17	YES	5
4584	ZINC02946798	2924	-18.14	NO	-
4585	ZINC00670977	151	-18.13	NO	-
4586	ZINC00958283	909	-18.11	NO	-
4587	ZINC01324852	1544	-18.11	NO	-
4588	ZINC02997641	2994	-18.11	NO	-
4589	ZINC00804726	438	-18.1	NO	-
4590	ZINC02852993	2805	-18.06	NO	-
4591	ZINC03594523	4067	-18.06	NO	-
4592	ZINC01766799	1810	-18.04	NO	-
4593	ZINC03661186	4208	-18.03	NO	-
4594	ZINC03858874	4571	-18.03	NO	-
4595	ZINC00674157	173	-18.02	NO	-
4596	ZINC00840866	517	-18.02	NO	-
4597	ZINC00860683	565	-18.02	NO	-
4598	ZINC03177504	3168	-18.02	NO	-
4599	ZINC01052308	1062	-18.01	NO	-
4600	ZINC01645186	1795	-18.01	NO	-
4601	ZINC03852238	4337	-18.0	NO	-
4602	ZINC03906290	4841	-17.99	NO	-
4603	ZINC00675629	189	-17.97	NO	-
4604	ZINC01022087	1013	-17.97	NO	-
4605	ZINC02007686	1974	-17.97	NO	-
4606	ZINC02136384	2018	-17.97	NO	-
4607	ZINC00675727	191	-17.96	NO	-
4608	ZINC00758494	320	-17.96	NO	-
4609	ZINC01045497	1049	-17.96	NO	-
4610	ZINC01124634	1239	-17.96	NO	-
4611	ZINC02323580	2182	-17.96	NO	-
4612	ZINC04466023	5523	-17.95	NO	-
4613	ZINC03940602	4854	-17.94	NO	-
4614	ZINC02286178	2143	-17.93	NO	-
4615	ZINC01278588	1474	-17.92	NO	-
4616	ZINC03854155	4408	-17.92	NO	-
4617	ZINC01110104	1191	-17.91	NO	-
4618	ZINC01363980	1595	-17.91	NO	-
4619	ZINC03388841	3475	-17.91	NO	-
4620	ZINC03786584	4226	-17.91	NO	-
4621	ZINC02631908	2433	-17.9	NO	-
4622	ZINC00677162	207	-17.85	NO	-
4623	ZINC03594438	4061	-17.85	NO	-
4624	ZINC03594371	4057	-17.84	NO	-
4625	ZINC01209383	1403	-17.82	NO	-
4626	ZINC03594376	4058	-17.82	NO	-
4627	ZINC00983606	955	-17.8	NO	-
4628	ZINC01125121	1240	-17.8	NO	-
4629	ZINC01508700	1762	-17.76	NO	-
4630	ZINC02852973	2804	-17.73	NO	-
4631	ZINC04087192	5167	-17.73	NO	-
4632	ZINC02886293	2889	-17.71	NO	-
4633	ZINC03868614	4739	-17.7	NO	-
4634	ZINC03593642	4043	-17.68	NO	-
4635	ZINC01262959	1456	-17.65	NO	-
4636	ZINC03834102	6	-17.65	YES	5
4637	ZINC03593640	4042	-17.64	NO	-
4638	ZINC04047825	5148	-17.64	NO	-
4639	ZINC00691913	249	-17.63	NO	-
4640	ZINC01061308	1072	-17.59	NO	-
4641	ZINC02876560	2857	-17.59	NO	-
4642	ZINC03779125	4225	-17.52	NO	-
4643	ZINC00672062	155	-17.51	NO	-
4644	ZINC00678977	225	-17.48	NO	-
4645	ZINC01324845	1540	-17.46	NO	-
4646	ZINC01324850	1543	-17.46	NO	-
4647	ZINC03470083	3713	-17.46	NO	-
4648	ZINC00795388	412	-17.45	NO	-
4649	ZINC00815539	475	-17.45	NO	-
4650	ZINC01046758	1050	-17.45	NO	-
4651	ZINC04462018	5482	-17.43	NO	-
4652	ZINC01324756	1537	-17.42	NO	-
4653	ZINC02656296	2513	-17.42	NO	-
4654	ZINC03873756	4763	-17.4	NO	-
4655	ZINC00675641	190	-17.38	NO	-
4656	ZINC00815541	476	-17.37	NO	-
4657	ZINC03470089	3714	-17.37	NO	-
4658	ZINC02870582	2842	-17.35	NO	-
4659	ZINC03857089	4480	-17.35	NO	-
4660	ZINC02853898	2811	-17.34	NO	-
4661	ZINC03815511	22	-17.34	YES	5
4662	ZINC03980846	5009	-17.34	NO	-
4663	ZINC00677159	206	-17.31	NO	-
4664	ZINC04083323	5160	-17.31	NO	-
4665	ZINC00666049	140	-17.29	NO	-
4666	ZINC02831091	2754	-17.27	NO	-
4667	ZINC04465753	5519	-17.27	NO	-
4668	ZINC02689531	2549	-17.26	NO	-
4669	ZINC02194954	2050	-17.24	NO	-
4670	ZINC01530670	1771	-17.23	NO	-
4671	ZINC04620192	5678	-17.19	NO	-
4672	ZINC00983596	953	-17.18	NO	-
4673	ZINC02328015	2189	-17.17	NO	-
4674	ZINC02135711	2016	-17.15	NO	-
4675	ZINC01078551	1126	-17.14	NO	-
4676	ZINC03456652	3609	-17.13	NO	-
4677	ZINC01002401	995	-17.12	NO	-
4678	ZINC03281260	3296	-17.12	NO	-
4679	ZINC02877365	2863	-17.11	NO	-
4680	ZINC03462840	3658	-17.09	NO	-
4681	ZINC02007691	1975	-17.08	NO	-
4682	ZINC02858672	2827	-17.08	NO	-
4683	ZINC00672384	158	-17.07	NO	-
4684	ZINC00672204	156	-17.06	NO	-
4685	ZINC01078142	1124	-17.06	NO	-
4686	ZINC02851529	2794	-17.06	NO	-
4687	ZINC03593660	4046	-17.05	NO	-
4688	ZINC01003784	997	-17.04	NO	-
4689	ZINC03815527	54	-17.03	YES	9
4690	ZINC01127388	1257	-17.02	NO	-
4691	ZINC00841659	518	-17.01	NO	-
4692	ZINC00860687	568	-17.01	NO	-
4693	ZINC02163382	2037	-17.01	NO	-
4694	ZINC01104522	1177	-17.0	NO	-
4695	ZINC04087028	5163	-17.0	NO	-
4696	ZINC01125543	1249	-16.99	NO	-
4697	ZINC02744401	2636	-16.96	NO	-
4698	ZINC01470753	1717	-16.94	NO	-
4699	ZINC01324847	1541	-16.92	NO	-
4700	ZINC02268619	2135	-16.92	NO	-
4701	ZINC00667262	143	-16.91	NO	-
4702	ZINC01137353	1282	-16.89	NO	-
4703	ZINC03859649	4591	-16.89	NO	-
4704	ZINC00692094	252	-16.88	NO	-
4705	ZINC02268348	2134	-16.85	NO	-
4706	ZINC01003774	996	-16.83	NO	-
4707	ZINC02136633	2021	-16.83	NO	-
4708	ZINC00636996	88	-16.82	NO	-
4709	ZINC02886256	2887	-16.82	NO	-
4710	ZINC01178701	1365	-16.8	NO	-
4711	ZINC02212718	2086	-16.79	NO	-
4712	ZINC02879253	2868	-16.77	NO	-
4713	ZINC03567659	3973	-16.75	NO	-
4714	ZINC01324849	1542	-16.71	NO	-
4715	ZINC02412138	2257	-16.71	NO	-
4716	ZINC01061849	1076	-16.69	NO	-
4717	ZINC02145502	2034	-16.68	NO	-
4718	ZINC03786861	4227	-16.68	NO	-
4719	ZINC00676470	197	-16.66	NO	-
4720	ZINC02462642	2333	-16.64	NO	-
4721	ZINC00670957	150	-16.61	NO	-
4722	ZINC02852683	2800	-16.61	NO	-
4723	ZINC03985898	5044	-16.61	NO	-
4724	ZINC04617837	95	-16.6	YES	20
4725	ZINC01270318	1462	-16.59	NO	-
4726	ZINC02631237	2432	-16.59	NO	-
4727	ZINC03849437	4272	-16.56	NO	-
4728	ZINC03360818	3432	-16.55	NO	-
4729	ZINC03982079	5010	-16.55	NO	-
4730	ZINC04087023	5162	-16.55	NO	-
4731	ZINC04466027	5524	-16.55	NO	-
4732	ZINC00672642	160	-16.49	NO	-
4733	ZINC00672205	157	-16.46	NO	-
4734	ZINC03815515	23	-16.46	YES	5
4735	ZINC01470757	1718	-16.45	NO	-
4736	ZINC02491945	2350	-16.45	NO	-
4737	ZINC01324754	1536	-16.43	NO	-
4738	ZINC00692081	251	-16.42	NO	-
4739	ZINC03649982	4201	-16.42	NO	-
4740	ZINC00677165	208	-16.41	NO	-
4741	ZINC01061706	1074	-16.39	NO	-
4742	ZINC01109220	1186	-16.34	NO	-
4743	ZINC01133773	1271	-16.34	NO	-
4744	ZINC00860686	567	-16.33	NO	-
4745	ZINC03827409	4262	-16.27	NO	-
4746	ZINC02848518	2783	-16.24	NO	-
4747	ZINC02136400	2019	-16.23	NO	-
4748	ZINC01078166	1125	-16.19	NO	-
4749	ZINC03646370	4199	-16.19	NO	-
4750	ZINC03646368	4198	-16.15	NO	-
4751	ZINC03794872	4230	-16.15	NO	-
4752	ZINC00677171	210	-16.11	NO	-
4753	ZINC03437820	3547	-16.1	NO	-
4754	ZINC00971036	929	-16.09	NO	-
4755	ZINC00854636	547	-16.08	NO	-
4756	ZINC02135867	2017	-16.07	NO	-
4757	ZINC04466051	5527	-16.07	NO	-
4758	ZINC03832740	4265	-16.06	NO	-
4759	ZINC00677168	209	-16.02	NO	-
4760	ZINC03815531	10	-16.02	YES	5
4761	ZINC00877598	682	-16.0	NO	-
4762	ZINC02327074	2187	-15.95	NO	-
4763	ZINC03797843	4231	-15.94	NO	-
4764	ZINC02871597	2844	-15.93	NO	-
4765	ZINC00674357	177	-15.92	NO	-
4766	ZINC00801503	425	-15.89	NO	-
4767	ZINC01062952	1078	-15.85	NO	-
4768	ZINC01130617	1262	-15.84	NO	-
4769	ZINC01045481	1046	-15.78	NO	-
4770	ZINC02298314	2150	-15.78	NO	-
4771	ZINC03815522	18	-15.73	YES	5
4772	ZINC01795389	1817	-15.72	NO	-
4773	ZINC01112497	1205	-15.71	NO	-
4774	ZINC03598211	4121	-15.71	NO	-
4775	ZINC00983544	948	-15.68	NO	-
4776	ZINC01059762	1069	-15.66	NO	-
4777	ZINC00676682	203	-15.61	NO	-
4778	ZINC02875341	2853	-15.45	NO	-
4779	ZINC03157759	3163	-15.45	NO	-
4780	ZINC02861616	2833	-15.38	NO	-
4781	ZINC00676688	204	-15.31	NO	-
4782	ZINC00676681	202	-15.3	NO	-
4783	ZINC02136458	2020	-15.3	NO	-
4784	ZINC03368542	3448	-15.27	NO	-
4785	ZINC01051120	1059	-15.26	NO	-
4786	ZINC03815550	7	-15.25	YES	5
4787	ZINC03991295	5062	-15.24	NO	-
4788	ZINC03853983	4400	-15.23	NO	-
4789	ZINC00983589	952	-15.21	NO	-
4790	ZINC00955937	904	-15.14	NO	-
4791	ZINC00833654	502	-15.12	NO	-
4792	ZINC01534821	1773	-15.09	NO	-
4793	ZINC03971559	4941	-15.06	NO	-
4794	ZINC03867293	4640	-15.05	NO	-
4795	ZINC01108741	1185	-15.02	NO	-
4796	ZINC01134478	1276	-15.02	NO	-
4797	ZINC03854868	4440	-15.02	NO	-
4798	ZINC03873225	4761	-14.98	NO	-
4799	ZINC00983582	951	-14.93	NO	-
4800	ZINC01363983	1596	-14.91	NO	-
4801	ZINC02705125	2564	-14.91	NO	-
4802	ZINC03857358	4495	-14.91	NO	-
4803	ZINC03971554	4940	-14.89	NO	-
4804	ZINC01063009	1080	-14.85	NO	-
4805	ZINC01645185	1794	-14.84	NO	-
4806	ZINC01111521	1196	-14.81	NO	-
4807	ZINC00676451	196	-14.78	NO	-
4808	ZINC00675232	185	-14.76	NO	-
4809	ZINC01637965	1791	-14.74	NO	-
4810	ZINC00781739	372	-14.65	NO	-
4811	ZINC02690719	2555	-14.59	NO	-
4812	ZINC01148649	1322	-14.57	NO	-
4813	ZINC01111972	1202	-14.51	NO	-
4814	ZINC00983528	946	-14.5	NO	-
4815	ZINC02144403	2033	-14.44	NO	-
4816	ZINC04468536	5547	-14.38	NO	-
4817	ZINC04416362	5456	-14.29	NO	-
4818	ZINC01139912	1287	-14.25	NO	-
4819	ZINC01061646	1073	-14.19	NO	-
4820	ZINC00674590	182	-14.1	NO	-
4821	ZINC01112016	1204	-14.03	NO	-
4822	ZINC03859816	4601	-14.01	NO	-
4823	ZINC00983559	950	-13.99	NO	-
4824	ZINC01141483	1291	-13.96	NO	-
4825	ZINC00810142	454	-13.93	NO	-
4826	ZINC03855643	4475	-13.93	NO	-
4827	ZINC04004924	5115	-13.92	NO	-
4828	ZINC03405330	3499	-13.91	NO	-
4829	ZINC01111973	1203	-13.86	NO	-
4830	ZINC02997916	2995	-13.84	NO	-
4831	ZINC04465149	5506	-13.84	NO	-
4832	ZINC00783982	375	-13.76	NO	-
4833	ZINC00798696	421	-13.75	NO	-
4834	ZINC01026532	1018	-13.72	NO	-
4835	ZINC01145888	1316	-13.64	NO	-
4836	ZINC04445643	5479	-13.63	NO	-
4837	ZINC03854516	4420	-13.59	NO	-
4838	ZINC01022536	1014	-13.51	NO	-
4839	ZINC00991966	980	-13.38	NO	-
4840	ZINC02006382	31	-13.28	YES	5
4841	ZINC00871711	631	-13.25	NO	-
4842	ZINC00675241	188	-13.13	NO	-
4843	ZINC00796876	419	-13.13	NO	-
4844	ZINC03794864	4229	-13.05	NO	-
4845	ZINC00702494	272	-12.96	NO	-
4846	ZINC01119731	1220	-12.81	NO	-
4847	ZINC01007136	1006	-12.78	NO	-
4848	ZINC03247299	3230	-12.7	NO	-
4849	ZINC00791952	394	-12.63	NO	-
4850	ZINC02734698	2624	-12.63	NO	-
4851	ZINC00986498	967	-12.62	NO	-
4852	ZINC04466049	5526	-12.61	NO	-
4853	ZINC03516056	3878	-12.5	NO	-
4854	ZINC00789444	392	-12.47	NO	-
4855	ZINC03368546	3449	-12.36	NO	-
4856	ZINC01892136	1866	-12.33	NO	-
4857	ZINC00983550	949	-12.16	NO	-
4858	ZINC03890147	5676	-12.15	NO	-
4859	ZINC01126988	1250	-12.14	NO	-
4860	ZINC03817142	4239	-12.01	NO	-
4861	ZINC00789440	391	-11.94	NO	-
4862	ZINC01147941	1319	-11.85	NO	-
4863	ZINC04464473	5495	-11.78	NO	-
4864	ZINC03214861	3187	-11.7	NO	-
4865	ZINC00675239	187	-11.64	NO	-
4866	ZINC04467554	5538	-11.53	NO	-
4867	ZINC00664366	135	-11.45	NO	-
4868	ZINC02886274	2888	-11.34	NO	-
4869	ZINC00983535	947	-11.29	NO	-
4870	ZINC04090652	5170	-11.08	NO	-
4871	ZINC03815521	30	-10.91	YES	5
4872	ZINC00675237	186	-10.87	NO	-
4873	ZINC00860684	566	-10.72	NO	-
4874	ZINC03357918	3426	-10.62	NO	-
4875	ZINC00664053	134	-10.07	NO	-
4876	ZINC00982626	940	-9.81	NO	-
4877	ZINC02836579	2761	-9.36	NO	-
4878	ZINC03136391	3162	-9.24	NO	-
4879	ZINC02320555	2178	-8.73	NO	-
4880	ZINC03578610	3997	-8.39	NO	-
4881	ZINC02260568	2129	-8.16	NO	-
4882	ZINC03929505	4850	-7.95	NO	-
4883	ZINC03868368	4719	-7.51	NO	-
4884	ZINC04470041	5566	-7.35	NO	-
4885	ZINC02928060	2913	-7.24	NO	-
4886	ZINC03803179	4232	-7.23	NO	-
4887	ZINC02241524	2115	-6.51	NO	-
4888	ZINC04053560	5150	-6.34	NO	-
4889	ZINC02469093	2337	-5.39	NO	-
4890	ZINC03815532	53	-5.32	YES	9
4891	ZINC04235631	5281	-4.96	NO	-
4892	ZINC01659726	1802	-2.72	NO	-
4893	ZINC02815394	2744	-0.18	NO	-
4894	ZINC02744400	2635	0.7	NO	-
4895	ZINC03466665	3703	1.53	NO	-
4896	ZINC03230801	3198	3.11	NO	-
4897	ZINC00971446	930	7.54	NO	-
4898	ZINC01139914	1288	12.22	NO	-
4899	ZINC04470047	5567	26.89	NO	-
4900	ZINC01890501	1863	177.71	NO	-
