# Supplementary material for: Optimal assignment methods for ligand-based virtual screening
Source: J Cheminform. 2009 Aug 25;1:14. doi: 10.1186/1758-2946-1-14 (PMC2820492; doi:10.1186/1758-2946-1-14)
Supplement: Additional file 2 — Archive of the result files. The file Results.tar.gz is a Gzip compressed Tar archive containing the results file of each method for each data set. The result files are tab-separated plain text files including the following information: method name, active data set with size, cluster information and the distribution of the molecules over the clusters, decoy data set with size, ratio active:decoy, AUC, awAUC, BEDROC scores for predefined alpha values as suggested by Truchon and Bayly [63], relative enrichment factor [67], ROC enrichments, awROC enrichments at predefined false positive fractions, chemotype enrichment, ROC data points, and the ranking of each structure. [file 1758-2946-1-14-S2.zip › Results/DOCK.DUD.A.DUD_vegfr2_clustered_I_MM.sdf.D.DUD_vegfr2_decoys_ID_pass_MWPass_I_MM.sdf.srf]

###################################################################################################
# Screening Result File
# User: jahn
# Method used: DOCK
> <Method_Name>
DOCK
# Screening mode: Single Query Screening
#	Calculations performed: 0
#	Start time of the calculation: null
#	End time of the calculation: null
# Data set information
#	Active data set: /rahome/chemoinf/SVS/data/actives/DUD_vegfr2_clustered_I_MM.sdf with cluster information
#		Size: 48 molecules
#		Number of clusters: 31
#		Cluster Summery:
#			Cluster number	# molecules	% of actives
#			1		1		2.083
#			2		1		2.083
#			3		2		4.167
#			4		2		4.167
#			5		2		4.167
#			6		1		2.083
#			7		1		2.083
#			8		8		16.667
#			9		1		2.083
#			10		1		2.083
#			11		1		2.083
#			12		1		2.083
#			13		1		2.083
#			14		1		2.083
#			15		1		2.083
#			16		6		12.5
#			17		1		2.083
#			18		1		2.083
#			19		1		2.083
#			20		1		2.083
#			21		2		4.167
#			22		1		2.083
#			23		1		2.083
#			24		2		4.167
#			25		1		2.083
#			26		1		2.083
#			27		1		2.083
#			28		1		2.083
#			29		1		2.083
#			30		1		2.083
#			31		1		2.083
#	Decoy data set: /rahome/chemoinf/SVS/data/decoys/DUD_vegfr2_decoys_ID_pass_MWPass_I_MM.sdf
#		Size: 2475 molecules
#	Ratio actives : decoys
#		1.0 : 51.5625
#	The active and decoy data set were part of the DUD with problem identifier: vegfr2
> <AUC>
#	 ROC AUC
	0.38211279461279457
> <awAUC>
#	 ROC awAUC
	0.42074399913109606
> <BEDROC Scores>
#	Alpha Values	BEDROC Scores	Literature: J. Chem. Inf. Model., Vol. 47, No. 2, 2007, 488-508
	106.9	0.0442
	100.0	0.0441
	53.6	0.0455
	50.0	0.046
	32.2	0.0513
	20.0	0.0626
	16.1	0.0701
	10.0	0.093
	8.0	0.1079
> <Relative enrichment factor>
#	Fraction dataset	Enrichment factor	 Literature: DOI: 10.1021/ci800303k
	0.0010	0.0
	0.01	3.963535473642489
	0.02	4.166666666666667
	0.05	4.166666666666667
	0.1	8.333333333333334
	0.2	14.583333333333334
	0.25	18.75
> <ROC Enrichments>
#	True decoy fraction	Enrichment	Literature: J Comput Aided Mol Des (2008) 22:133-139
	0.1	0.0
	0.5	3.9663461538461537
	1.0	2.0624999999999996
	2.0	2.0624999999999996
	5.0	0.8316532258064515
	10.0	0.8316532258064515
> <awROC Enrichments>
#	Decoy fraction	Enrichment
	0.1	0.0
	0.5	6.141439205955335
	1.0	3.193548387096774
	2.0	3.193548387096774
	5.0	1.2877211238293442
	10.0	1.1267559833506762
> <Chemotype enrichment>
#	% data set	% active cluster	Literature: http://dud.docking.org/wombat/
	0.0	0.0
	0.357	0.0
	0.357	3.226
	1.506	3.226
	1.506	6.452
	5.311	6.452
	5.311	9.677
	7.134	9.677
	7.134	12.903
	12.921	12.903
	12.921	16.129
	15.141	16.129
	15.141	19.355
	20.016	19.355
	20.016	22.581
	23.781	22.581
	23.781	25.806
	33.452	25.806
	33.452	29.032
	36.98	29.032
	36.98	32.258
	39.913	32.258
	39.913	35.484
	40.983	35.484
	40.983	38.71
	45.541	38.71
	45.541	41.935
	47.84	41.935
	47.84	45.161
	52.675	45.161
	52.675	48.387
	57.233	48.387
	57.233	51.613
	58.819	51.613
	58.819	54.839
	67.816	54.839
	67.816	58.065
	68.173	58.065
	68.173	61.29
	73.722	61.29
	73.722	64.516
	75.981	64.516
	75.981	67.742
	79.786	67.742
	79.786	70.968
	80.341	70.968
	80.341	74.194
	84.384	74.194
	84.384	77.419
	86.405	77.419
	86.405	80.645
	89.695	80.645
	89.695	83.871
	91.201	83.871
	91.201	87.097
	91.28	87.097
	91.28	90.323
	97.424	90.323
	97.424	93.548
	97.662	93.548
	97.662	96.774
	99.683	96.774
	99.683	100.0
	100.0	100.0
> <ROC curve data>
#	False positive rate	true positive rate
	0.0	0.0
	0.0	0.0
	0.0032	0.0
	0.0032	0.0208
	0.0145	0.0208
	0.0145	0.0417
	0.0529	0.0417
	0.0529	0.0625
	0.0711	0.0625
	0.0711	0.0833
	0.1265	0.0833
	0.1265	0.1042
	0.1293	0.1042
	0.1293	0.125
	0.1515	0.125
	0.1515	0.1458
	0.2008	0.1458
	0.2008	0.1667
	0.2388	0.1667
	0.2388	0.1875
	0.337	0.1875
	0.337	0.2083
	0.3725	0.2083
	0.3725	0.2292
	0.402	0.2292
	0.402	0.25
	0.4125	0.25
	0.4125	0.2708
	0.4586	0.2708
	0.4586	0.2917
	0.4671	0.2917
	0.4671	0.3125
	0.4812	0.3125
	0.4812	0.3333
	0.5301	0.3333
	0.5301	0.3542
	0.5648	0.3542
	0.5648	0.375
	0.5758	0.375
	0.5758	0.3958
	0.5915	0.3958
	0.5915	0.4167
	0.6671	0.4167
	0.6671	0.4375
	0.6824	0.4375
	0.6824	0.4583
	0.6836	0.4583
	0.6836	0.4792
	0.6853	0.4792
	0.6853	0.5
	0.7414	0.5
	0.7414	0.5208
	0.762	0.5208
	0.762	0.5625
	0.7632	0.5625
	0.7632	0.5833
	0.7956	0.5833
	0.7956	0.6042
	0.8012	0.6042
	0.8012	0.625
	0.8048	0.625
	0.8048	0.6458
	0.8061	0.6458
	0.8061	0.6667
	0.8158	0.6667
	0.8158	0.6875
	0.8303	0.6875
	0.8303	0.7292
	0.8372	0.7292
	0.8372	0.75
	0.8453	0.75
	0.8453	0.7708
	0.8655	0.7708
	0.8655	0.7917
	0.8986	0.7917
	0.8986	0.8125
	0.9063	0.8125
	0.9063	0.8333
	0.9131	0.8333
	0.9131	0.8542
	0.9135	0.8542
	0.9135	0.875
	0.9216	0.875
	0.9216	0.8958
	0.9754	0.8958
	0.9754	0.9167
	0.9774	0.9167
	0.9774	0.9375
	0.9972	0.9375
	0.9972	0.9792
	0.9976	0.9792
	0.9976	1.0
	1.0	1.0
> <Screening Table>
# Rank	Mol name	Index in data set	Similarity 2 query	Active	Cluster number
1	ZINC00597796	90	-29.17	NO	-
2	ZINC03867945	2263	-29.16	NO	-
3	ZINC03392139	1704	-28.96	NO	-
4	ZINC00630605	115	-28.78	NO	-
5	ZINC02636182	1274	-28.77	NO	-
6	ZINC00773599	228	-28.69	NO	-
7	ZINC02957719	1480	-28.64	NO	-
8	ZINC01378921	880	-28.59	NO	-
9	ZINC04617981	47	-28.57	YES	31
10	ZINC01378909	873	-28.54	NO	-
11	ZINC01379008	886	-28.36	NO	-
12	ZINC01378927	882	-28.32	NO	-
13	ZINC02314106	1142	-28.28	NO	-
14	ZINC03851900	2042	-28.14	NO	-
15	ZINC01033633	581	-28.07	NO	-
16	ZINC04485614	2675	-27.89	NO	-
17	ZINC03405354	1708	-27.88	NO	-
18	ZINC01379007	885	-27.84	NO	-
19	ZINC02326519	1154	-27.8	NO	-
20	ZINC03478956	1800	-27.79	NO	-
21	ZINC00630607	116	-27.78	NO	-
22	ZINC02446761	1207	-27.76	NO	-
23	ZINC04248128	2528	-27.74	NO	-
24	ZINC03657466	2003	-27.71	NO	-
25	ZINC04466344	2645	-27.7	NO	-
26	ZINC00783414	246	-27.68	NO	-
27	ZINC03239779	1592	-27.68	NO	-
28	ZINC01960632	1045	-27.66	NO	-
29	ZINC03236290	1590	-27.65	NO	-
30	ZINC04492722	2692	-27.64	NO	-
31	ZINC01378911	874	-27.56	NO	-
32	ZINC04252249	2537	-27.48	NO	-
33	ZINC01273147	815	-27.47	NO	-
34	ZINC03222102	1570	-27.47	NO	-
35	ZINC02465681	1212	-27.37	NO	-
36	ZINC03458404	1738	-27.34	NO	-
37	ZINC03992944	2459	-27.34	NO	-
38	ZINC04617984	38	-27.27	YES	23
39	ZINC01435958	920	-27.24	NO	-
40	ZINC01378928	883	-27.19	NO	-
41	ZINC03332490	1650	-27.19	NO	-
42	ZINC01478113	942	-27.06	NO	-
43	ZINC01035725	590	-27.03	NO	-
44	ZINC01378916	877	-27.03	NO	-
45	ZINC00819393	298	-26.99	NO	-
46	ZINC03344716	1661	-26.97	NO	-
47	ZINC03651768	2002	-26.96	NO	-
48	ZINC04267841	2543	-26.96	NO	-
49	ZINC01376062	868	-26.94	NO	-
50	ZINC01378919	879	-26.93	NO	-
51	ZINC02763289	1364	-26.92	NO	-
52	ZINC01378898	870	-26.86	NO	-
53	ZINC00809586	288	-26.84	NO	-
54	ZINC01445507	936	-26.84	NO	-
55	ZINC04274721	2547	-26.83	NO	-
56	ZINC00917188	480	-26.81	NO	-
57	ZINC04004717	2473	-26.81	NO	-
58	ZINC00908101	470	-26.79	NO	-
59	ZINC01364495	861	-26.79	NO	-
60	ZINC01294960	827	-26.77	NO	-
61	ZINC01379024	888	-26.77	NO	-
62	ZINC03330395	1647	-26.75	NO	-
63	ZINC00773581	227	-26.74	NO	-
64	ZINC04269089	2545	-26.71	NO	-
65	ZINC02957713	1479	-26.68	NO	-
66	ZINC01415045	907	-26.66	NO	-
67	ZINC03859877	2208	-26.66	NO	-
68	ZINC00893688	449	-26.65	NO	-
69	ZINC04225151	2520	-26.65	NO	-
70	ZINC02310612	1141	-26.63	NO	-
71	ZINC02661890	1295	-26.63	NO	-
72	ZINC03542643	1876	-26.63	NO	-
73	ZINC01378918	878	-26.61	NO	-
74	ZINC03357088	1675	-26.61	NO	-
75	ZINC01922043	1032	-26.6	NO	-
76	ZINC03479521	1805	-26.57	NO	-
77	ZINC04001053	2471	-26.57	NO	-
78	ZINC04406533	2594	-26.54	NO	-
79	ZINC02429573	1193	-26.53	NO	-
80	ZINC01378912	875	-26.52	NO	-
81	ZINC03351273	1666	-26.51	NO	-
82	ZINC03462587	1752	-26.5	NO	-
83	ZINC01245651	804	-26.46	NO	-
84	ZINC03451480	1731	-26.44	NO	-
85	ZINC03972737	2385	-26.44	NO	-
86	ZINC03485518	1826	-26.43	NO	-
87	ZINC00793961	260	-26.39	NO	-
88	ZINC02523379	1230	-26.39	NO	-
89	ZINC04194239	2516	-26.39	NO	-
90	ZINC00694868	185	-26.37	NO	-
91	ZINC03853087	2064	-26.37	NO	-
92	ZINC03513675	1854	-26.34	NO	-
93	ZINC03971540	2378	-26.34	NO	-
94	ZINC00806551	281	-26.31	NO	-
95	ZINC01111800	681	-26.31	NO	-
96	ZINC02465639	1211	-26.31	NO	-
97	ZINC00949888	527	-26.3	NO	-
98	ZINC01378925	881	-26.3	NO	-
99	ZINC01173832	757	-26.29	NO	-
100	ZINC02825783	1396	-26.28	NO	-
101	ZINC03365178	1684	-26.27	NO	-
102	ZINC01379020	887	-26.26	NO	-
103	ZINC02642192	1278	-26.25	NO	-
104	ZINC03631283	1993	-26.25	NO	-
105	ZINC02235357	1122	-26.24	NO	-
106	ZINC03816039	2012	-26.22	NO	-
107	ZINC04360685	2579	-26.21	NO	-
108	ZINC00856291	336	-26.2	NO	-
109	ZINC02662042	1296	-26.19	NO	-
110	ZINC03234912	1588	-26.19	NO	-
111	ZINC04465127	2631	-26.19	NO	-
112	ZINC00862854	349	-26.17	NO	-
113	ZINC01089482	659	-26.17	NO	-
114	ZINC03485498	1825	-26.17	NO	-
115	ZINC04088569	2490	-26.17	NO	-
116	ZINC04332436	2568	-26.17	NO	-
117	ZINC02794695	1383	-26.16	NO	-
118	ZINC03854911	2128	-26.16	NO	-
119	ZINC00930029	495	-26.13	NO	-
120	ZINC00908106	471	-26.12	NO	-
121	ZINC00867705	356	-26.11	NO	-
122	ZINC00887338	439	-26.1	NO	-
123	ZINC03352810	1667	-26.1	NO	-
124	ZINC03890816	2310	-26.1	NO	-
125	ZINC03224841	1576	-26.07	NO	-
126	ZINC02713491	1322	-26.06	NO	-
127	ZINC03479459	1803	-26.06	NO	-
128	ZINC04433414	2606	-26.06	NO	-
129	ZINC01055875	625	-26.05	NO	-
130	ZINC03977316	2403	-26.04	NO	-
131	ZINC02130688	1084	-26.02	NO	-
132	ZINC02337503	1159	-26.01	NO	-
133	ZINC02797935	1387	-26.01	NO	-
134	ZINC03815841	36	-26.01	YES	21
135	ZINC03853898	2080	-25.98	NO	-
136	ZINC01379042	891	-25.97	NO	-
137	ZINC03581551	1926	-25.96	NO	-
138	ZINC02721003	1337	-25.95	NO	-
139	ZINC03497484	1835	-25.95	NO	-
140	ZINC03638359	1998	-25.94	NO	-
141	ZINC02618314	1248	-25.93	NO	-
142	ZINC02720588	1335	-25.93	NO	-
143	ZINC01379043	892	-25.92	NO	-
144	ZINC02657852	1289	-25.92	NO	-
145	ZINC04268841	2544	-25.9	NO	-
146	ZINC03507382	1844	-25.89	NO	-
147	ZINC00773458	224	-25.88	NO	-
148	ZINC02641332	1277	-25.86	NO	-
149	ZINC00709345	198	-25.84	NO	-
150	ZINC01001372	557	-25.84	NO	-
151	ZINC01414975	906	-25.84	NO	-
152	ZINC03287929	1623	-25.84	NO	-
153	ZINC03867314	2238	-25.83	NO	-
154	ZINC00811576	291	-25.82	NO	-
155	ZINC01408768	904	-25.82	NO	-
156	ZINC00632567	118	-25.81	NO	-
157	ZINC00773639	229	-25.81	NO	-
158	ZINC02957700	1478	-25.8	NO	-
159	ZINC00712483	199	-25.79	NO	-
160	ZINC00819408	300	-25.79	NO	-
161	ZINC03559292	1896	-25.79	NO	-
162	ZINC04275956	2548	-25.79	NO	-
163	ZINC00704022	189	-25.77	NO	-
164	ZINC03854787	2096	-25.76	NO	-
165	ZINC04058369	2482	-25.75	NO	-
166	ZINC01378913	876	-25.74	NO	-
167	ZINC01059021	632	-25.72	NO	-
168	ZINC02623412	1255	-25.71	NO	-
169	ZINC03231140	1585	-25.7	NO	-
170	ZINC03469849	1780	-25.7	NO	-
171	ZINC00794467	263	-25.68	NO	-
172	ZINC03370117	1691	-25.68	NO	-
173	ZINC03638445	1999	-25.68	NO	-
174	ZINC03239909	1593	-25.67	NO	-
175	ZINC03855136	2138	-25.67	NO	-
176	ZINC00867781	377	-25.66	NO	-
177	ZINC02874593	1432	-25.66	NO	-
178	ZINC01355612	853	-25.65	NO	-
179	ZINC03392136	1703	-25.65	NO	-
180	ZINC04617988	37	-25.65	YES	22
181	ZINC02718984	1330	-25.63	NO	-
182	ZINC03342312	1659	-25.63	NO	-
183	ZINC02357165	1168	-25.62	NO	-
184	ZINC02799788	1390	-25.62	NO	-
185	ZINC04286836	2551	-25.62	NO	-
186	ZINC02465636	1210	-25.61	NO	-
187	ZINC03550455	1891	-25.6	NO	-
188	ZINC03859471	2202	-25.6	NO	-
189	ZINC03983189	2427	-25.6	NO	-
190	ZINC04176238	2509	-25.6	NO	-
191	ZINC03371295	1695	-25.58	NO	-
192	ZINC03619465	1986	-25.58	NO	-
193	ZINC00933347	498	-25.57	NO	-
194	ZINC01982710	1059	-25.57	NO	-
195	ZINC02354612	1165	-25.57	NO	-
196	ZINC03295189	1629	-25.57	NO	-
197	ZINC03357121	1676	-25.57	NO	-
198	ZINC03479287	1802	-25.57	NO	-
199	ZINC00945799	518	-25.54	NO	-
200	ZINC03479519	1804	-25.54	NO	-
201	ZINC04400876	2593	-25.54	NO	-
202	ZINC03858779	2186	-25.53	NO	-
203	ZINC03889674	2298	-25.52	NO	-
204	ZINC02663138	1299	-25.51	NO	-
205	ZINC03395124	1705	-25.5	NO	-
206	ZINC03992852	2453	-25.5	NO	-
207	ZINC04315496	2558	-25.5	NO	-
208	ZINC03851861	2040	-25.49	NO	-
209	ZINC03853061	2061	-25.49	NO	-
210	ZINC01415068	908	-25.48	NO	-
211	ZINC02942430	1475	-25.48	NO	-
212	ZINC03415773	1715	-25.48	NO	-
213	ZINC04266641	2542	-25.48	NO	-
214	ZINC00928499	489	-25.47	NO	-
215	ZINC01331325	844	-25.45	NO	-
216	ZINC01432376	919	-25.43	NO	-
217	ZINC03578168	1923	-25.43	NO	-
218	ZINC03975148	2395	-25.42	NO	-
219	ZINC01153552	744	-25.41	NO	-
220	ZINC03858496	2178	-25.41	NO	-
221	ZINC01742485	974	-25.4	NO	-
222	ZINC00693063	183	-25.39	NO	-
223	ZINC03008088	1506	-25.39	NO	-
224	ZINC03368785	1690	-25.39	NO	-
225	ZINC01972002	1047	-25.38	NO	-
226	ZINC03500712	1841	-25.38	NO	-
227	ZINC04317324	2565	-25.38	NO	-
228	ZINC00903569	458	-25.37	NO	-
229	ZINC00977961	539	-25.35	NO	-
230	ZINC03368559	1689	-25.35	NO	-
231	ZINC03513673	1853	-25.35	NO	-
232	ZINC03567311	1906	-25.35	NO	-
233	ZINC03853126	2065	-25.35	NO	-
234	ZINC00773552	226	-25.34	NO	-
235	ZINC03495741	1832	-25.34	NO	-
236	ZINC03631853	1995	-25.33	NO	-
237	ZINC03853554	2069	-25.33	NO	-
238	ZINC00881690	424	-25.32	NO	-
239	ZINC03242858	1595	-25.32	NO	-
240	ZINC00929921	490	-25.31	NO	-
241	ZINC00941369	509	-25.31	NO	-
242	ZINC02051667	1066	-25.31	NO	-
243	ZINC03355694	1672	-25.31	NO	-
244	ZINC03568160	1910	-25.31	NO	-
245	ZINC01332840	848	-25.3	NO	-
246	ZINC02135934	1091	-25.3	NO	-
247	ZINC03368464	1688	-25.3	NO	-
248	ZINC03465555	1774	-25.3	NO	-
249	ZINC03983294	2429	-25.3	NO	-
250	ZINC00707616	195	-25.29	NO	-
251	ZINC01131779	717	-25.28	NO	-
252	ZINC03457590	1737	-25.28	NO	-
253	ZINC00868096	388	-25.27	NO	-
254	ZINC00942214	511	-25.27	NO	-
255	ZINC02643383	1282	-25.27	NO	-
256	ZINC01501835	955	-25.25	NO	-
257	ZINC01514847	961	-25.25	NO	-
258	ZINC02913034	1471	-25.25	NO	-
259	ZINC03332488	1649	-25.23	NO	-
260	ZINC01865263	998	-25.22	NO	-
261	ZINC01910795	1031	-25.22	NO	-
262	ZINC03858773	2180	-25.22	NO	-
263	ZINC00801901	274	-25.21	NO	-
264	ZINC00985293	545	-25.21	NO	-
265	ZINC02718359	1325	-25.2	NO	-
266	ZINC00856921	338	-25.19	NO	-
267	ZINC01142249	724	-25.19	NO	-
268	ZINC03890127	2302	-25.19	NO	-
269	ZINC01043345	597	-25.18	NO	-
270	ZINC01492171	948	-25.18	NO	-
271	ZINC03631285	1994	-25.18	NO	-
272	ZINC02713089	1321	-25.16	NO	-
273	ZINC03638508	2000	-25.16	NO	-
274	ZINC00867749	364	-25.15	NO	-
275	ZINC03892807	2319	-25.15	NO	-
276	ZINC01108515	677	-25.14	NO	-
277	ZINC02497236	1225	-25.14	NO	-
278	ZINC03088717	1539	-25.14	NO	-
279	ZINC03242200	1594	-25.14	NO	-
280	ZINC04394745	2590	-25.14	NO	-
281	ZINC00674330	164	-25.13	NO	-
282	ZINC03227354	1578	-25.12	NO	-
283	ZINC01379029	889	-25.11	NO	-
284	ZINC01376058	866	-25.1	NO	-
285	ZINC02291474	1135	-25.1	NO	-
286	ZINC02669095	1308	-25.1	NO	-
287	ZINC02718812	1326	-25.1	NO	-
288	ZINC03454186	1732	-25.1	NO	-
289	ZINC03519259	1860	-25.1	NO	-
290	ZINC01376050	865	-25.09	NO	-
291	ZINC02206232	1108	-25.09	NO	-
292	ZINC02689563	1311	-25.09	NO	-
293	ZINC04075768	2486	-25.08	NO	-
294	ZINC01032891	579	-25.07	NO	-
295	ZINC01055894	626	-25.07	NO	-
296	ZINC01188689	770	-25.07	NO	-
297	ZINC02627899	1263	-25.07	NO	-
298	ZINC03519981	1865	-25.07	NO	-
299	ZINC03969566	2350	-25.07	NO	-
300	ZINC03971615	2384	-25.07	NO	-
301	ZINC01933518	1039	-25.05	NO	-
302	ZINC02331659	1156	-25.05	NO	-
303	ZINC03087802	1538	-25.05	NO	-
304	ZINC03465581	1775	-25.05	NO	-
305	ZINC03485369	1824	-25.05	NO	-
306	ZINC03497224	1833	-25.05	NO	-
307	ZINC01378903	871	-25.03	NO	-
308	ZINC03604588	1983	-25.03	NO	-
309	ZINC04286748	2550	-25.03	NO	-
310	ZINC04443505	2612	-25.03	NO	-
311	ZINC03514211	1855	-25.01	NO	-
312	ZINC03991955	2441	-25.01	NO	-
313	ZINC00847527	319	-25.0	NO	-
314	ZINC00868174	390	-24.99	NO	-
315	ZINC01114387	684	-24.98	NO	-
316	ZINC00738302	215	-24.97	NO	-
317	ZINC01889835	1013	-24.95	NO	-
318	ZINC01494208	35	-24.94	YES	21
319	ZINC03500662	1840	-24.94	NO	-
320	ZINC03564210	1904	-24.94	NO	-
321	ZINC01860385	996	-24.93	NO	-
322	ZINC04061614	2485	-24.93	NO	-
323	ZINC00819412	302	-24.92	NO	-
324	ZINC01445049	933	-24.92	NO	-
325	ZINC01468128	940	-24.92	NO	-
326	ZINC03832397	12	-24.92	YES	8
327	ZINC03519994	1868	-24.91	NO	-
328	ZINC04247438	2527	-24.91	NO	-
329	ZINC03971610	2381	-24.9	NO	-
330	ZINC03529403	1870	-24.88	NO	-
331	ZINC04492391	2681	-24.88	NO	-
332	ZINC00622650	103	-24.87	NO	-
333	ZINC01418481	910	-24.87	NO	-
334	ZINC03357123	1677	-24.87	NO	-
335	ZINC03465462	1772	-24.87	NO	-
336	ZINC03854814	2105	-24.87	NO	-
337	ZINC03889044	2294	-24.87	NO	-
338	ZINC01378929	884	-24.86	NO	-
339	ZINC00976399	538	-24.85	NO	-
340	ZINC01436611	921	-24.85	NO	-
341	ZINC03599180	1974	-24.85	NO	-
342	ZINC00773466	225	-24.84	NO	-
343	ZINC01034365	585	-24.84	NO	-
344	ZINC01981891	1056	-24.84	NO	-
345	ZINC02744402	1348	-24.84	NO	-
346	ZINC03854351	2086	-24.83	NO	-
347	ZINC03855017	2133	-24.83	NO	-
348	ZINC04494138	2693	-24.83	NO	-
349	ZINC00628551	110	-24.82	NO	-
350	ZINC01184848	765	-24.82	NO	-
351	ZINC03962417	2332	-24.81	NO	-
352	ZINC00693065	184	-24.8	NO	-
353	ZINC00819404	299	-24.8	NO	-
354	ZINC01173833	758	-24.79	NO	-
355	ZINC02431815	1194	-24.79	NO	-
356	ZINC02720110	1333	-24.79	NO	-
357	ZINC03561952	1900	-24.79	NO	-
358	ZINC00819411	301	-24.78	NO	-
359	ZINC02861173	1418	-24.77	NO	-
360	ZINC02889872	1460	-24.77	NO	-
361	ZINC03040699	1517	-24.77	NO	-
362	ZINC00269549	26	-24.76	NO	-
363	ZINC00702822	188	-24.76	NO	-
364	ZINC01329981	837	-24.76	NO	-
365	ZINC01376061	867	-24.76	NO	-
366	ZINC03189745	1558	-24.76	NO	-
367	ZINC03507384	1845	-24.76	NO	-
368	ZINC00716554	201	-24.75	NO	-
369	ZINC02726530	1341	-24.75	NO	-
370	ZINC03346842	1662	-24.75	NO	-
371	ZINC03567522	1907	-24.75	NO	-
372	ZINC03400125	1706	-24.74	NO	-
373	ZINC03425936	1719	-24.74	NO	-
374	ZINC02661085	1292	-24.73	NO	-
375	ZINC03249913	1601	-24.73	NO	-
376	ZINC03313152	1638	-24.73	NO	-
377	ZINC03866726	2215	-24.73	NO	-
378	ZINC01379075	896	-24.71	NO	-
379	ZINC01903711	1028	-24.71	NO	-
380	ZINC03519978	1864	-24.71	NO	-
381	ZINC01986714	1060	-24.7	NO	-
382	ZINC00026943	19	-24.69	YES	10
383	ZINC00773340	223	-24.69	NO	-
384	ZINC01221477	796	-24.69	NO	-
385	ZINC03357251	1678	-24.69	NO	-
386	ZINC03363841	1683	-24.69	NO	-
387	ZINC04326594	2566	-24.68	NO	-
388	ZINC03415725	1713	-24.67	NO	-
389	ZINC04470231	2662	-24.65	NO	-
390	ZINC00806556	282	-24.63	NO	-
391	ZINC00867793	379	-24.63	NO	-
392	ZINC00908071	469	-24.63	NO	-
393	ZINC02416360	1184	-24.62	NO	-
394	ZINC02718815	1327	-24.62	NO	-
395	ZINC01650469	967	-24.61	NO	-
396	ZINC02205509	1105	-24.61	NO	-
397	ZINC00725075	209	-24.6	NO	-
398	ZINC01923109	1034	-24.6	NO	-
399	ZINC02653631	1286	-24.6	NO	-
400	ZINC04414440	2602	-24.6	NO	-
401	ZINC00642560	133	-24.59	NO	-
402	ZINC02661353	1294	-24.59	NO	-
403	ZINC03186105	1555	-24.59	NO	-
404	ZINC03439641	1729	-24.59	NO	-
405	ZINC04483218	2669	-24.59	NO	-
406	ZINC02957695	1477	-24.57	NO	-
407	ZINC03431966	1724	-24.57	NO	-
408	ZINC03229173	1581	-24.56	NO	-
409	ZINC04464891	2628	-24.56	NO	-
410	ZINC04485511	2673	-24.56	NO	-
411	ZINC01008679	571	-24.55	NO	-
412	ZINC01982709	1058	-24.55	NO	-
413	ZINC02719004	1332	-24.55	NO	-
414	ZINC02861718	1420	-24.55	NO	-
415	ZINC00072084	8	-24.54	NO	-
416	ZINC03968408	2333	-24.54	NO	-
417	ZINC00993084	550	-24.53	NO	-
418	ZINC02789496	1379	-24.53	NO	-
419	ZINC00648270	141	-24.52	NO	-
420	ZINC00798359	270	-24.52	NO	-
421	ZINC03366905	1687	-24.52	NO	-
422	ZINC03855192	2143	-24.52	NO	-
423	ZINC04333029	2569	-24.52	NO	-
424	ZINC00849001	320	-24.51	NO	-
425	ZINC04362953	2580	-24.51	NO	-
426	ZINC03992815	2450	-24.5	NO	-
427	ZINC03992848	2451	-24.5	NO	-
428	ZINC01034367	586	-24.49	NO	-
429	ZINC01924284	1036	-24.49	NO	-
430	ZINC02503233	1226	-24.49	NO	-
431	ZINC00624644	107	-24.48	NO	-
432	ZINC02480281	1216	-24.48	NO	-
433	ZINC03266648	1607	-24.48	NO	-
434	ZINC03384023	1700	-24.48	NO	-
435	ZINC03853020	2059	-24.48	NO	-
436	ZINC04620101	2705	-24.48	NO	-
437	ZINC00568574	73	-24.47	NO	-
438	ZINC01282192	821	-24.47	NO	-
439	ZINC02761401	1360	-24.47	NO	-
440	ZINC01780153	982	-24.46	NO	-
441	ZINC01934424	1040	-24.46	NO	-
442	ZINC04492433	2685	-24.46	NO	-
443	ZINC00627951	109	-24.45	NO	-
444	ZINC00702611	187	-24.45	NO	-
445	ZINC04469974	2658	-24.44	NO	-
446	ZINC00825380	309	-24.43	NO	-
447	ZINC01212952	792	-24.43	NO	-
448	ZINC01799704	988	-24.43	NO	-
449	ZINC03550452	1890	-24.43	NO	-
450	ZINC00676345	170	-24.42	NO	-
451	ZINC01486458	943	-24.42	NO	-
452	ZINC02625410	1259	-24.42	NO	-
453	ZINC03413016	1711	-24.42	NO	-
454	ZINC03571165	1919	-24.42	NO	-
455	ZINC00909540	474	-24.41	NO	-
456	ZINC03356628	1674	-24.41	NO	-
457	ZINC03479207	1801	-24.41	NO	-
458	ZINC04460686	2620	-24.41	NO	-
459	ZINC01247695	806	-24.4	NO	-
460	ZINC02771690	1366	-24.4	NO	-
461	ZINC03347220	1663	-24.4	NO	-
462	ZINC03465465	1773	-24.4	NO	-
463	ZINC01282194	824	-24.39	NO	-
464	ZINC02651091	1285	-24.39	NO	-
465	ZINC04475736	2667	-24.39	NO	-
466	ZINC00740852	217	-24.38	NO	-
467	ZINC03455982	1735	-24.38	NO	-
468	ZINC03992945	2460	-24.38	NO	-
469	ZINC01379038	890	-24.37	NO	-
470	ZINC03988886	2438	-24.37	NO	-
471	ZINC00774743	233	-24.36	NO	-
472	ZINC03270135	1608	-24.36	NO	-
473	ZINC03410558	1709	-24.36	NO	-
474	ZINC03550477	1892	-24.36	NO	-
475	ZINC03858359	2174	-24.36	NO	-
476	ZINC03892659	2316	-24.36	NO	-
477	ZINC01927697	1038	-24.35	NO	-
478	ZINC02792281	1380	-24.35	NO	-
479	ZINC03187627	1556	-24.35	NO	-
480	ZINC03500660	1839	-24.35	NO	-
481	ZINC03892981	2320	-24.35	NO	-
482	ZINC04507755	2696	-24.35	NO	-
483	ZINC01104461	672	-24.34	NO	-
484	ZINC02718989	1331	-24.34	NO	-
485	ZINC03461499	1741	-24.34	NO	-
486	ZINC03519292	1862	-24.34	NO	-
487	ZINC03853968	2081	-24.34	NO	-
488	ZINC00946205	522	-24.33	NO	-
489	ZINC00867761	370	-24.32	NO	-
490	ZINC03526137	1869	-24.32	NO	-
491	ZINC03983108	2423	-24.32	NO	-
492	ZINC02720998	1336	-24.31	NO	-
493	ZINC03230184	1583	-24.31	NO	-
494	ZINC00867762	372	-24.3	NO	-
495	ZINC03983191	2428	-24.3	NO	-
496	ZINC03983188	2426	-24.29	NO	-
497	ZINC02590342	1243	-24.28	NO	-
498	ZINC02851591	1406	-24.28	NO	-
499	ZINC00704023	190	-24.27	NO	-
500	ZINC03641415	2001	-24.27	NO	-
501	ZINC01799730	989	-24.26	NO	-
502	ZINC01032887	578	-24.25	NO	-
503	ZINC01033993	583	-24.25	NO	-
504	ZINC03672618	2005	-24.25	NO	-
505	ZINC03832401	32	-24.24	YES	18
506	ZINC03866771	2216	-24.24	NO	-
507	ZINC00264567	25	-24.23	NO	-
508	ZINC00819480	303	-24.23	NO	-
509	ZINC01006621	569	-24.23	NO	-
510	ZINC01466020	939	-24.23	NO	-
511	ZINC03551274	1894	-24.23	NO	-
512	ZINC00857339	339	-24.22	NO	-
513	ZINC03468021	1778	-24.21	NO	-
514	ZINC03555318	1895	-24.21	NO	-
515	ZINC01068675	642	-24.2	NO	-
516	ZINC01378892	869	-24.2	NO	-
517	ZINC03415738	1714	-24.2	NO	-
518	ZINC00917695	481	-24.19	NO	-
519	ZINC02379167	1172	-24.18	NO	-
520	ZINC03568202	1912	-24.18	NO	-
521	ZINC03976500	2398	-24.18	NO	-
522	ZINC03890844	2311	-24.17	NO	-
523	ZINC03971539	2377	-24.17	NO	-
524	ZINC04315740	2559	-24.17	NO	-
525	ZINC00886862	438	-24.16	NO	-
526	ZINC02224635	1120	-24.16	NO	-
527	ZINC03467318	1776	-24.16	NO	-
528	ZINC03968926	2338	-24.16	NO	-
529	ZINC02279900	1131	-24.15	NO	-
530	ZINC01379079	898	-24.14	NO	-
531	ZINC03433176	1727	-24.14	NO	-
532	ZINC01138992	722	-24.13	NO	-
533	ZINC03549104	1882	-24.13	NO	-
534	ZINC04307058	2556	-24.13	NO	-
535	ZINC00411654	44	-24.12	NO	-
536	ZINC01049491	605	-24.11	NO	-
537	ZINC03278676	1616	-24.11	NO	-
538	ZINC03279949	1617	-24.11	NO	-
539	ZINC00673757	160	-24.1	NO	-
540	ZINC00796584	267	-24.1	NO	-
541	ZINC01362675	858	-24.1	NO	-
542	ZINC03538404	1875	-24.1	NO	-
543	ZINC03890220	2306	-24.1	NO	-
544	ZINC03971578	2380	-24.1	NO	-
545	ZINC03980360	2413	-24.1	NO	-
546	ZINC00707394	193	-24.09	NO	-
547	ZINC01107390	675	-24.09	NO	-
548	ZINC03216782	1569	-24.09	NO	-
549	ZINC03567536	1909	-24.09	NO	-
550	ZINC00389406	39	-24.08	NO	-
551	ZINC01109951	678	-24.08	NO	-
552	ZINC01299354	831	-24.08	NO	-
553	ZINC02628515	1265	-24.08	NO	-
554	ZINC01737968	971	-24.07	NO	-
555	ZINC03596700	1964	-24.07	NO	-
556	ZINC03434089	1728	-24.06	NO	-
557	ZINC04470207	2660	-24.06	NO	-
558	ZINC00905471	460	-24.05	NO	-
559	ZINC02268095	1130	-24.05	NO	-
560	ZINC00595553	89	-24.04	NO	-
561	ZINC00651621	147	-24.04	NO	-
562	ZINC00783413	245	-24.04	NO	-
563	ZINC03980365	2414	-24.04	NO	-
564	ZINC00685820	181	-24.03	NO	-
565	ZINC02718971	1328	-24.03	NO	-
566	ZINC02794659	1382	-24.03	NO	-
567	ZINC03868442	2277	-24.03	NO	-
568	ZINC01923111	1035	-24.02	NO	-
569	ZINC00774503	230	-24.01	NO	-
570	ZINC03283420	1619	-24.01	NO	-
571	ZINC03414316	1712	-24.01	NO	-
572	ZINC00670597	154	-24.0	NO	-
573	ZINC02720111	1334	-24.0	NO	-
574	ZINC02887818	1455	-24.0	NO	-
575	ZINC03971536	2374	-24.0	NO	-
576	ZINC01192800	778	-23.99	NO	-
577	ZINC02418334	1188	-23.99	NO	-
578	ZINC03508335	1851	-23.99	NO	-
579	ZINC02207269	1110	-23.98	NO	-
580	ZINC03854875	2122	-23.98	NO	-
581	ZINC03957479	2331	-23.98	NO	-
582	ZINC00774706	232	-23.97	NO	-
583	ZINC01132618	719	-23.97	NO	-
584	ZINC01208258	786	-23.97	NO	-
585	ZINC00945693	514	-23.96	NO	-
586	ZINC01922748	1033	-23.96	NO	-
587	ZINC01148991	736	-23.95	NO	-
588	ZINC02757954	1357	-23.95	NO	-
589	ZINC00857411	341	-23.94	NO	-
590	ZINC01889768	1003	-23.94	NO	-
591	ZINC02434235	1196	-23.94	NO	-
592	ZINC00072031	6	-23.93	NO	-
593	ZINC02433036	1195	-23.93	NO	-
594	ZINC03176180	1553	-23.93	NO	-
595	ZINC03428937	1721	-23.93	NO	-
596	ZINC04251576	2533	-23.93	NO	-
597	ZINC02849817	1402	-23.92	NO	-
598	ZINC03568236	1913	-23.92	NO	-
599	ZINC03816156	2014	-23.92	NO	-
600	ZINC03832387	21	-23.92	YES	12
601	ZINC03853555	2070	-23.92	NO	-
602	ZINC01005078	561	-23.91	NO	-
603	ZINC01796046	987	-23.91	NO	-
604	ZINC02887496	1443	-23.91	NO	-
605	ZINC03222634	1574	-23.91	NO	-
606	ZINC03598500	1971	-23.91	NO	-
607	ZINC00878072	415	-23.9	NO	-
608	ZINC01052408	617	-23.9	NO	-
609	ZINC01146878	732	-23.9	NO	-
610	ZINC03564209	1903	-23.89	NO	-
611	ZINC03858111	2170	-23.89	NO	-
612	ZINC04414137	2600	-23.89	NO	-
613	ZINC00648757	142	-23.88	NO	-
614	ZINC00687417	182	-23.88	NO	-
615	ZINC03425444	1717	-23.88	NO	-
616	ZINC03885569	2292	-23.88	NO	-
617	ZINC03933818	2327	-23.88	NO	-
618	ZINC04501197	2694	-23.88	NO	-
619	ZINC02181819	1097	-23.87	NO	-
620	ZINC00983564	542	-23.86	NO	-
621	ZINC02718979	1329	-23.86	NO	-
622	ZINC02957693	1476	-23.86	NO	-
623	ZINC03855611	2147	-23.86	NO	-
624	ZINC03987719	2435	-23.86	NO	-
625	ZINC03500627	1836	-23.85	NO	-
626	ZINC03602632	1981	-23.85	NO	-
627	ZINC03892189	2313	-23.85	NO	-
628	ZINC01075502	650	-23.83	NO	-
629	ZINC00917722	483	-23.82	NO	-
630	ZINC02541701	1235	-23.82	NO	-
631	ZINC03850824	2031	-23.82	NO	-
632	ZINC03852016	2046	-23.82	NO	-
633	ZINC00779330	240	-23.81	NO	-
634	ZINC00976207	537	-23.81	NO	-
635	ZINC01168265	751	-23.81	NO	-
636	ZINC02005456	1062	-23.81	NO	-
637	ZINC02718349	1324	-23.81	NO	-
638	ZINC03992934	2457	-23.81	NO	-
639	ZINC02637602	1276	-23.8	NO	-
640	ZINC00945703	516	-23.79	NO	-
641	ZINC01079302	652	-23.79	NO	-
642	ZINC01188443	769	-23.79	NO	-
643	ZINC01320997	834	-23.79	NO	-
644	ZINC01924416	1037	-23.79	NO	-
645	ZINC03983104	2419	-23.79	NO	-
646	ZINC03992920	2456	-23.79	NO	-
647	ZINC03370469	1692	-23.78	NO	-
648	ZINC03976497	2397	-23.78	NO	-
649	ZINC04315922	2560	-23.78	NO	-
650	ZINC04492542	2688	-23.78	NO	-
651	ZINC00867738	360	-23.77	NO	-
652	ZINC01008575	570	-23.77	NO	-
653	ZINC02887494	1442	-23.77	NO	-
654	ZINC00838046	315	-23.76	NO	-
655	ZINC02482034	1217	-23.76	NO	-
656	ZINC02680255	1309	-23.76	NO	-
657	ZINC02699200	1314	-23.76	NO	-
658	ZINC03386279	1702	-23.76	NO	-
659	ZINC03550400	1887	-23.76	NO	-
660	ZINC03566443	1905	-23.76	NO	-
661	ZINC04492361	2680	-23.76	NO	-
662	ZINC00738304	216	-23.75	NO	-
663	ZINC03469853	1781	-23.75	NO	-
664	ZINC04233657	2522	-23.75	NO	-
665	ZINC00775736	234	-23.74	NO	-
666	ZINC03854813	2104	-23.74	NO	-
667	ZINC03969112	2342	-23.74	NO	-
668	ZINC00072280	10	-23.72	NO	-
669	ZINC03476233	1798	-23.72	NO	-
670	ZINC04515108	2698	-23.72	NO	-
671	ZINC00873771	406	-23.7	NO	-
672	ZINC00912287	475	-23.7	NO	-
673	ZINC00935945	500	-23.7	NO	-
674	ZINC00947724	524	-23.7	NO	-
675	ZINC03467752	1777	-23.7	NO	-
676	ZINC00734257	214	-23.69	NO	-
677	ZINC00801899	273	-23.69	NO	-
678	ZINC01981522	1055	-23.69	NO	-
679	ZINC00886860	437	-23.68	NO	-
680	ZINC03860125	2209	-23.68	NO	-
681	ZINC04465524	2639	-23.68	NO	-
682	ZINC03519341	1863	-23.67	NO	-
683	ZINC03568508	1915	-23.67	NO	-
684	ZINC03867052	2225	-23.67	NO	-
685	ZINC00637502	124	-23.66	NO	-
686	ZINC00719743	205	-23.66	NO	-
687	ZINC00886835	436	-23.66	NO	-
688	ZINC01040190	595	-23.66	NO	-
689	ZINC01073985	646	-23.66	NO	-
690	ZINC02721889	1339	-23.66	NO	-
691	ZINC00996178	553	-23.65	NO	-
692	ZINC01791404	985	-23.65	NO	-
693	ZINC00891418	443	-23.64	NO	-
694	ZINC02721888	1338	-23.64	NO	-
695	ZINC03868260	2270	-23.64	NO	-
696	ZINC03969092	2340	-23.64	NO	-
697	ZINC00822584	306	-23.63	NO	-
698	ZINC00862434	348	-23.63	NO	-
699	ZINC00867739	362	-23.63	NO	-
700	ZINC03765623	2007	-23.63	NO	-
701	ZINC00637627	126	-23.62	NO	-
702	ZINC00649450	143	-23.62	NO	-
703	ZINC00674145	162	-23.62	NO	-
704	ZINC00899306	450	-23.62	NO	-
705	ZINC01889882	1015	-23.61	NO	-
706	ZINC01910791	1030	-23.61	NO	-
707	ZINC03980177	2412	-23.61	NO	-
708	ZINC01052183	616	-23.6	NO	-
709	ZINC02755576	1354	-23.6	NO	-
710	ZINC04252160	2536	-23.6	NO	-
711	ZINC03477020	1799	-23.59	NO	-
712	ZINC03969137	2343	-23.59	NO	-
713	ZINC03992687	2448	-23.59	NO	-
714	ZINC03292906	1625	-23.58	NO	-
715	ZINC04356680	2577	-23.58	NO	-
716	ZINC04428419	2605	-23.58	NO	-
717	ZINC03243444	1596	-23.57	NO	-
718	ZINC03532772	1872	-23.57	NO	-
719	ZINC03854804	2103	-23.57	NO	-
720	ZINC04492558	2689	-23.57	NO	-
721	ZINC00877285	409	-23.56	NO	-
722	ZINC00915720	477	-23.56	NO	-
723	ZINC03890219	2305	-23.56	NO	-
724	ZINC04469704	2655	-23.56	NO	-
725	ZINC00389407	40	-23.55	NO	-
726	ZINC00679743	177	-23.55	NO	-
727	ZINC01315428	833	-23.55	NO	-
728	ZINC03977445	2407	-23.55	NO	-
729	ZINC04492352	2679	-23.55	NO	-
730	ZINC03234904	1587	-23.54	NO	-
731	ZINC03858018	2168	-23.54	NO	-
732	ZINC03970248	2358	-23.54	NO	-
733	ZINC03971541	2379	-23.54	NO	-
734	ZINC00860568	345	-23.53	NO	-
735	ZINC00902711	456	-23.53	NO	-
736	ZINC03497226	1834	-23.53	NO	-
737	ZINC00891412	442	-23.52	NO	-
738	ZINC01330056	841	-23.52	NO	-
739	ZINC02617525	1247	-23.52	NO	-
740	ZINC03854636	2094	-23.52	NO	-
741	ZINC04058368	2481	-23.52	NO	-
742	ZINC00637802	128	-23.51	NO	-
743	ZINC01151652	740	-23.51	NO	-
744	ZINC01379091	900	-23.51	NO	-
745	ZINC03410559	1710	-23.51	NO	-
746	ZINC03858203	2172	-23.51	NO	-
747	ZINC01491191	945	-23.5	NO	-
748	ZINC03889445	2295	-23.5	NO	-
749	ZINC03977442	2404	-23.5	NO	-
750	ZINC02416638	1185	-23.48	NO	-
751	ZINC00908046	467	-23.47	NO	-
752	ZINC00924305	488	-23.47	NO	-
753	ZINC01033105	580	-23.47	NO	-
754	ZINC01331509	845	-23.47	NO	-
755	ZINC00853571	332	-23.46	NO	-
756	ZINC01223969	797	-23.46	NO	-
757	ZINC02940959	1474	-23.46	NO	-
758	ZINC01005678	566	-23.45	NO	-
759	ZINC01411754	905	-23.45	NO	-
760	ZINC01441110	928	-23.45	NO	-
761	ZINC03983107	2422	-23.45	NO	-
762	ZINC04271810	2546	-23.45	NO	-
763	ZINC00871399	399	-23.44	NO	-
764	ZINC01120739	692	-23.44	NO	-
765	ZINC03294623	1627	-23.44	NO	-
766	ZINC00863267	352	-23.43	NO	-
767	ZINC03494810	1831	-23.43	NO	-
768	ZINC04191397	2513	-23.43	NO	-
769	ZINC00867750	366	-23.42	NO	-
770	ZINC00868824	396	-23.42	NO	-
771	ZINC02467175	1213	-23.42	NO	-
772	ZINC03030277	1512	-23.42	NO	-
773	ZINC03859621	2203	-23.42	NO	-
774	ZINC03999713	2467	-23.42	NO	-
775	ZINC04308566	2557	-23.42	NO	-
776	ZINC04326643	2567	-23.42	NO	-
777	ZINC01088475	656	-23.41	NO	-
778	ZINC02884196	1440	-23.41	NO	-
779	ZINC03849701	2024	-23.41	NO	-
780	ZINC00886832	435	-23.39	NO	-
781	ZINC01376048	864	-23.39	NO	-
782	ZINC02367700	1171	-23.39	NO	-
783	ZINC02631176	1268	-23.39	NO	-
784	ZINC03508197	1850	-23.39	NO	-
785	ZINC03550393	1886	-23.39	NO	-
786	ZINC03569021	1916	-23.39	NO	-
787	ZINC03868765	2284	-23.39	NO	-
788	ZINC04443502	2610	-23.38	NO	-
789	ZINC01040192	596	-23.37	NO	-
790	ZINC01330008	838	-23.37	NO	-
791	ZINC00936567	501	-23.36	NO	-
792	ZINC01114130	683	-23.36	NO	-
793	ZINC01378907	872	-23.36	NO	-
794	ZINC02762830	1363	-23.36	NO	-
795	ZINC02787332	1377	-23.36	NO	-
796	ZINC00523316	67	-23.35	NO	-
797	ZINC01117746	688	-23.35	NO	-
798	ZINC01123138	701	-23.35	NO	-
799	ZINC03432882	1725	-23.35	NO	-
800	ZINC04356590	2576	-23.35	NO	-
801	ZINC01034872	588	-23.34	NO	-
802	ZINC01142317	726	-23.34	NO	-
803	ZINC03348840	1664	-23.34	NO	-
804	ZINC03858485	2177	-23.34	NO	-
805	ZINC03971537	2375	-23.34	NO	-
806	ZINC00779137	238	-23.33	NO	-
807	ZINC00867760	368	-23.33	NO	-
808	ZINC03252730	1603	-23.33	NO	-
809	ZINC01425147	915	-23.32	NO	-
810	ZINC03854859	2116	-23.32	NO	-
811	ZINC04487830	2677	-23.32	NO	-
812	ZINC00672495	159	-23.31	NO	-
813	ZINC01000564	554	-23.31	NO	-
814	ZINC01200403	783	-23.31	NO	-
815	ZINC02760890	1358	-23.31	NO	-
816	ZINC01043409	598	-23.3	NO	-
817	ZINC01061229	638	-23.3	NO	-
818	ZINC03265213	1606	-23.3	NO	-
819	ZINC03476231	1797	-23.3	NO	-
820	ZINC00929937	491	-23.29	NO	-
821	ZINC01043410	599	-23.29	NO	-
822	ZINC01981253	1052	-23.29	NO	-
823	ZINC02405214	1177	-23.29	NO	-
824	ZINC02873656	1431	-23.29	NO	-
825	ZINC03365936	1685	-23.29	NO	-
826	ZINC00112875	13	-23.28	NO	-
827	ZINC03341460	1656	-23.28	NO	-
828	ZINC03968651	2336	-23.28	NO	-
829	ZINC03192060	1559	-23.27	NO	-
830	ZINC03433174	1726	-23.27	NO	-
831	ZINC04341978	2572	-23.27	NO	-
832	ZINC00779200	239	-23.26	NO	-
833	ZINC01349171	849	-23.26	NO	-
834	ZINC02887819	1456	-23.26	NO	-
835	ZINC03100236	1541	-23.26	NO	-
836	ZINC03213811	1567	-23.26	NO	-
837	ZINC04032875	2477	-23.26	NO	-
838	ZINC00873444	403	-23.25	NO	-
839	ZINC03571228	1921	-23.25	NO	-
840	ZINC04248874	2530	-23.25	NO	-
841	ZINC00762767	221	-23.24	NO	-
842	ZINC00886824	434	-23.24	NO	-
843	ZINC02662770	1297	-23.24	NO	-
844	ZINC00008981	23	-23.23	YES	14
845	ZINC03983389	2430	-23.23	NO	-
846	ZINC01269879	813	-23.22	NO	-
847	ZINC03054133	1525	-23.22	NO	-
848	ZINC03229899	1582	-23.22	NO	-
849	ZINC03983109	2424	-23.22	NO	-
850	ZINC03987548	2433	-23.22	NO	-
851	ZINC00841571	318	-23.21	NO	-
852	ZINC00860963	346	-23.21	NO	-
853	ZINC00908047	468	-23.21	NO	-
854	ZINC00923707	487	-23.21	NO	-
855	ZINC03854919	2129	-23.21	NO	-
856	ZINC04233655	2521	-23.21	NO	-
857	ZINC00656401	150	-23.2	NO	-
858	ZINC01107643	676	-23.2	NO	-
859	ZINC02887700	1448	-23.2	NO	-
860	ZINC03054129	1524	-23.19	NO	-
861	ZINC03630196	1990	-23.19	NO	-
862	ZINC04087350	2488	-23.19	NO	-
863	ZINC00812071	293	-23.18	NO	-
864	ZINC00868082	385	-23.18	NO	-
865	ZINC00886113	433	-23.18	NO	-
866	ZINC01126999	710	-23.18	NO	-
867	ZINC01445048	932	-23.18	NO	-
868	ZINC02798801	1389	-23.18	NO	-
869	ZINC01744551	975	-23.17	NO	-
870	ZINC01960308	1044	-23.17	NO	-
871	ZINC01972524	1048	-23.17	NO	-
872	ZINC03968496	2335	-23.17	NO	-
873	ZINC04642077	2711	-23.17	NO	-
874	ZINC00762931	222	-23.16	NO	-
875	ZINC02244620	1126	-23.16	NO	-
876	ZINC02788841	1378	-23.16	NO	-
877	ZINC03593047	1935	-23.16	NO	-
878	ZINC03970104	2356	-23.16	NO	-
879	ZINC00492231	59	-23.15	NO	-
880	ZINC01130586	714	-23.15	NO	-
881	ZINC01946460	1042	-23.15	NO	-
882	ZINC03340322	1655	-23.15	NO	-
883	ZINC00792969	258	-23.14	NO	-
884	ZINC01379082	899	-23.14	NO	-
885	ZINC04169833	2506	-23.14	NO	-
886	ZINC00798601	271	-23.13	NO	-
887	ZINC01379067	894	-23.13	NO	-
888	ZINC01736686	969	-23.13	NO	-
889	ZINC02795735	1386	-23.13	NO	-
890	ZINC03222146	1571	-23.13	NO	-
891	ZINC03222633	1573	-23.13	NO	-
892	ZINC03462202	1745	-23.13	NO	-
893	ZINC03859721	2204	-23.13	NO	-
894	ZINC00856127	335	-23.12	NO	-
895	ZINC01889832	1012	-23.12	NO	-
896	ZINC02853883	1410	-23.12	NO	-
897	ZINC03853789	2076	-23.12	NO	-
898	ZINC03890174	2303	-23.12	NO	-
899	ZINC04059252	2483	-23.12	NO	-
900	ZINC00795609	265	-23.11	NO	-
901	ZINC00810635	290	-23.11	NO	-
902	ZINC00882903	427	-23.11	NO	-
903	ZINC00929939	493	-23.11	NO	-
904	ZINC01889810	1011	-23.11	NO	-
905	ZINC03490788	1827	-23.11	NO	-
906	ZINC00668896	152	-23.1	NO	-
907	ZINC00817318	297	-23.1	NO	-
908	ZINC01438819	924	-23.1	NO	-
909	ZINC02686628	1310	-23.1	NO	-
910	ZINC03293219	1626	-23.1	NO	-
911	ZINC03366797	1686	-23.1	NO	-
912	ZINC04371562	2583	-23.1	NO	-
913	ZINC02654465	1288	-23.09	NO	-
914	ZINC03507454	1848	-23.09	NO	-
915	ZINC04459927	2618	-23.09	NO	-
916	ZINC00873605	405	-23.08	NO	-
917	ZINC01128125	712	-23.08	NO	-
918	ZINC02851293	1405	-23.08	NO	-
919	ZINC03595365	1953	-23.08	NO	-
920	ZINC00615827	98	-23.07	NO	-
921	ZINC00813373	296	-23.07	NO	-
922	ZINC01034867	587	-23.07	NO	-
923	ZINC01040189	593	-23.07	NO	-
924	ZINC02215879	1113	-23.07	NO	-
925	ZINC03355028	1671	-23.07	NO	-
926	ZINC00852452	326	-23.06	NO	-
927	ZINC01329968	836	-23.06	NO	-
928	ZINC00774612	231	-23.05	NO	-
929	ZINC00852462	328	-23.05	NO	-
930	ZINC00853353	330	-23.05	NO	-
931	ZINC01059823	637	-23.05	NO	-
932	ZINC03545575	1878	-23.05	NO	-
933	ZINC03815839	45	-23.05	YES	29
934	ZINC04443504	2611	-23.05	NO	-
935	ZINC02793918	1381	-23.04	NO	-
936	ZINC03383553	1699	-23.04	NO	-
937	ZINC03858777	2184	-23.04	NO	-
938	ZINC00850376	325	-23.03	NO	-
939	ZINC03518262	1859	-23.03	NO	-
940	ZINC04193018	2515	-23.03	NO	-
941	ZINC04253318	2541	-23.03	NO	-
942	ZINC00853570	331	-23.02	NO	-
943	ZINC00899313	451	-23.02	NO	-
944	ZINC03853822	2078	-23.02	NO	-
945	ZINC00719224	203	-23.01	NO	-
946	ZINC01981892	1057	-23.01	NO	-
947	ZINC03250822	1602	-23.01	NO	-
948	ZINC03545413	1877	-23.01	NO	-
949	ZINC03549101	1881	-23.01	NO	-
950	ZINC03890218	2304	-23.01	NO	-
951	ZINC03976686	2400	-23.01	NO	-
952	ZINC04470279	2663	-23.01	NO	-
953	ZINC00675768	168	-23.0	NO	-
954	ZINC00857412	342	-23.0	NO	-
955	ZINC02910920	1470	-23.0	NO	-
956	ZINC03969833	2353	-23.0	NO	-
957	ZINC03977562	2408	-23.0	NO	-
958	ZINC04033640	2478	-23.0	NO	-
959	ZINC00796184	266	-22.99	NO	-
960	ZINC01889772	1005	-22.99	NO	-
961	ZINC03462289	1748	-22.99	NO	-
962	ZINC00917004	479	-22.98	NO	-
963	ZINC03043522	1520	-22.98	NO	-
964	ZINC01027887	576	-22.97	NO	-
965	ZINC03571197	1920	-22.97	NO	-
966	ZINC00892347	446	-22.96	NO	-
967	ZINC01216866	794	-22.96	NO	-
968	ZINC02546642	1237	-22.96	NO	-
969	ZINC03283509	1620	-22.96	NO	-
970	ZINC03857113	2155	-22.96	NO	-
971	ZINC00867701	354	-22.95	NO	-
972	ZINC00879104	417	-22.95	NO	-
973	ZINC01209811	789	-22.95	NO	-
974	ZINC03384035	1701	-22.94	NO	-
975	ZINC03969557	2349	-22.94	NO	-
976	ZINC03992019	2446	-22.94	NO	-
977	ZINC00602001	91	-22.93	NO	-
978	ZINC03462532	1750	-22.93	NO	-
979	ZINC03475790	1786	-22.93	NO	-
980	ZINC00809582	287	-22.92	NO	-
981	ZINC01194472	779	-22.92	NO	-
982	ZINC01738116	972	-22.92	NO	-
983	ZINC01053425	618	-22.91	NO	-
984	ZINC02405475	1179	-22.91	NO	-
985	ZINC02741003	1347	-22.91	NO	-
986	ZINC03595364	1952	-22.91	NO	-
987	ZINC00731903	213	-22.9	NO	-
988	ZINC01046646	604	-22.9	NO	-
989	ZINC01107389	674	-22.9	NO	-
990	ZINC04627258	2708	-22.9	NO	-
991	ZINC03890815	2309	-22.89	NO	-
992	ZINC03970668	2364	-22.89	NO	-
993	ZINC01746685	976	-22.88	NO	-
994	ZINC03232102	1586	-22.88	NO	-
995	ZINC00321790	28	-22.87	NO	-
996	ZINC00707444	194	-22.87	NO	-
997	ZINC01054862	621	-22.87	NO	-
998	ZINC03030281	1513	-22.87	NO	-
999	ZINC03858778	2185	-22.87	NO	-
1000	ZINC03969836	2354	-22.87	NO	-
1001	ZINC01249196	807	-22.86	NO	-
1002	ZINC01421673	912	-22.86	NO	-
1003	ZINC02722946	1340	-22.86	NO	-
1004	ZINC02798494	1388	-22.86	NO	-
1005	ZINC03517232	1856	-22.86	NO	-
1006	ZINC03991954	2440	-22.86	NO	-
1007	ZINC03832393	31	-22.85	YES	17
1008	ZINC03343677	1660	-22.84	NO	-
1009	ZINC03517235	1857	-22.84	NO	-
1010	ZINC04170720	2508	-22.84	NO	-
1011	ZINC00796585	268	-22.83	NO	-
1012	ZINC00873554	404	-22.83	NO	-
1013	ZINC01981254	1053	-22.83	NO	-
1014	ZINC02179962	1096	-22.83	NO	-
1015	ZINC02661352	1293	-22.83	NO	-
1016	ZINC03970634	2363	-22.83	NO	-
1017	ZINC04030390	2474	-22.83	NO	-
1018	ZINC02487976	1220	-22.82	NO	-
1019	ZINC03475811	1789	-22.82	NO	-
1020	ZINC04485570	2674	-22.82	NO	-
1021	ZINC00940718	505	-22.81	NO	-
1022	ZINC02853145	1409	-22.81	NO	-
1023	ZINC03189744	1557	-22.81	NO	-
1024	ZINC03868687	2282	-22.81	NO	-
1025	ZINC03969734	2351	-22.81	NO	-
1026	ZINC00791094	256	-22.8	NO	-
1027	ZINC01906775	1029	-22.8	NO	-
1028	ZINC04468947	2651	-22.8	NO	-
1029	ZINC03022932	1511	-22.79	NO	-
1030	ZINC01059661	635	-22.78	NO	-
1031	ZINC03854802	2101	-22.78	NO	-
1032	ZINC00577062	80	-22.77	NO	-
1033	ZINC01074723	648	-22.77	NO	-
1034	ZINC01493842	30	-22.77	YES	16
1035	ZINC02482087	1218	-22.77	NO	-
1036	ZINC02629558	1266	-22.77	NO	-
1037	ZINC04115458	2494	-22.77	NO	-
1038	ZINC01104457	671	-22.76	NO	-
1039	ZINC02112465	1081	-22.76	NO	-
1040	ZINC02280507	1132	-22.76	NO	-
1041	ZINC03228150	1580	-22.76	NO	-
1042	ZINC03476114	1792	-22.76	NO	-
1043	ZINC03623971	1989	-22.76	NO	-
1044	ZINC01152231	742	-22.75	NO	-
1045	ZINC03974933	2394	-22.75	NO	-
1046	ZINC04305195	2555	-22.75	NO	-
1047	ZINC03428939	1722	-22.74	NO	-
1048	ZINC03850577	2026	-22.74	NO	-
1049	ZINC01505884	956	-22.73	NO	-
1050	ZINC01889903	1020	-22.73	NO	-
1051	ZINC02795344	1384	-22.73	NO	-
1052	ZINC03561872	1899	-22.73	NO	-
1053	ZINC03599292	1978	-22.73	NO	-
1054	ZINC00787039	250	-22.72	NO	-
1055	ZINC01130928	716	-22.72	NO	-
1056	ZINC03816042	2013	-22.72	NO	-
1057	ZINC03859402	2200	-22.72	NO	-
1058	ZINC01473181	941	-22.71	NO	-
1059	ZINC03890221	2307	-22.71	NO	-
1060	ZINC00883459	430	-22.7	NO	-
1061	ZINC02319780	1148	-22.7	NO	-
1062	ZINC01123136	699	-22.69	NO	-
1063	ZINC01176107	762	-22.69	NO	-
1064	ZINC03500751	1843	-22.69	NO	-
1065	ZINC03519985	1867	-22.69	NO	-
1066	ZINC03858780	2187	-22.69	NO	-
1067	ZINC03903175	2324	-22.69	NO	-
1068	ZINC01029732	577	-22.68	NO	-
1069	ZINC01282190	818	-22.68	NO	-
1070	ZINC02632149	1269	-22.68	NO	-
1071	ZINC03518261	1858	-22.68	NO	-
1072	ZINC03630198	1991	-22.68	NO	-
1073	ZINC03976374	2396	-22.68	NO	-
1074	ZINC00673771	161	-22.67	NO	-
1075	ZINC00886110	432	-22.67	NO	-
1076	ZINC02660903	1291	-22.67	NO	-
1077	ZINC03480514	1810	-22.67	NO	-
1078	ZINC03853580	2073	-22.67	NO	-
1079	ZINC00678154	176	-22.66	NO	-
1080	ZINC02795355	1385	-22.66	NO	-
1081	ZINC02891039	1461	-22.66	NO	-
1082	ZINC03017126	1509	-22.66	NO	-
1083	ZINC03531752	1871	-22.66	NO	-
1084	ZINC03550391	1885	-22.66	NO	-
1085	ZINC03820184	2019	-22.66	NO	-
1086	ZINC03857791	2162	-22.66	NO	-
1087	ZINC00727262	210	-22.65	NO	-
1088	ZINC00778821	236	-22.65	NO	-
1089	ZINC00863265	350	-22.65	NO	-
1090	ZINC02318059	1146	-22.65	NO	-
1091	ZINC02909736	1467	-22.65	NO	-
1092	ZINC00603168	93	-22.64	NO	-
1093	ZINC00706280	192	-22.64	NO	-
1094	ZINC00945629	512	-22.64	NO	-
1095	ZINC04240240	2524	-22.64	NO	-
1096	ZINC04465236	2633	-22.64	NO	-
1097	ZINC00684905	179	-22.63	NO	-
1098	ZINC00863266	351	-22.63	NO	-
1099	ZINC01331319	843	-22.63	NO	-
1100	ZINC01737643	970	-22.63	NO	-
1101	ZINC01889791	1007	-22.63	NO	-
1102	ZINC02338312	1160	-22.63	NO	-
1103	ZINC02762087	1362	-22.63	NO	-
1104	ZINC03332797	1651	-22.63	NO	-
1105	ZINC00892292	444	-22.62	NO	-
1106	ZINC01142257	725	-22.62	NO	-
1107	ZINC03296402	1630	-22.62	NO	-
1108	ZINC03374631	1698	-22.62	NO	-
1109	ZINC03519982	1866	-22.62	NO	-
1110	ZINC03538339	1874	-22.62	NO	-
1111	ZINC04397367	2591	-22.62	NO	-
1112	ZINC00639042	129	-22.61	NO	-
1113	ZINC02708446	1319	-22.61	NO	-
1114	ZINC03457516	1736	-22.61	NO	-
1115	ZINC03480517	1811	-22.61	NO	-
1116	ZINC03596698	1963	-22.61	NO	-
1117	ZINC03630418	1992	-22.61	NO	-
1118	ZINC00868083	386	-22.6	NO	-
1119	ZINC01055576	623	-22.6	NO	-
1120	ZINC02627559	1260	-22.6	NO	-
1121	ZINC03313887	1639	-22.6	NO	-
1122	ZINC03550429	1889	-22.6	NO	-
1123	ZINC03867248	2228	-22.6	NO	-
1124	ZINC00900698	453	-22.59	NO	-
1125	ZINC03370856	1693	-22.59	NO	-
1126	ZINC03593612	1939	-22.59	NO	-
1127	ZINC03899115	2323	-22.59	NO	-
1128	ZINC00936861	502	-22.58	NO	-
1129	ZINC02436101	1198	-22.58	NO	-
1130	ZINC01151433	737	-22.57	NO	-
1131	ZINC03577527	1922	-22.57	NO	-
1132	ZINC03599269	1976	-22.57	NO	-
1133	ZINC03969176	2345	-22.57	NO	-
1134	ZINC00670629	155	-22.56	NO	-
1135	ZINC00778820	235	-22.56	NO	-
1136	ZINC00783258	244	-22.56	NO	-
1137	ZINC00849509	321	-22.56	NO	-
1138	ZINC03854863	2120	-22.56	NO	-
1139	ZINC03968430	2334	-22.56	NO	-
1140	ZINC00856126	334	-22.55	NO	-
1141	ZINC02315954	1143	-22.55	NO	-
1142	ZINC03227894	1579	-22.55	NO	-
1143	ZINC03533602	1873	-22.55	NO	-
1144	ZINC04316926	2562	-22.55	NO	-
1145	ZINC00632882	119	-22.54	NO	-
1146	ZINC02658402	1290	-22.54	NO	-
1147	ZINC02730110	1342	-22.54	NO	-
1148	ZINC03802693	2010	-22.54	NO	-
1149	ZINC03832403	34	-22.54	YES	20
1150	ZINC03860126	2210	-22.54	NO	-
1151	ZINC04464999	2629	-22.54	NO	-
1152	ZINC00593640	86	-22.53	NO	-
1153	ZINC00929940	494	-22.53	NO	-
1154	ZINC02730723	1344	-22.53	NO	-
1155	ZINC02887810	1452	-22.53	NO	-
1156	ZINC03254679	1605	-22.53	NO	-
1157	ZINC03980367	2415	-22.53	NO	-
1158	ZINC03993187	2461	-22.53	NO	-
1159	ZINC04284194	2549	-22.53	NO	-
1160	ZINC02871777	1426	-22.52	NO	-
1161	ZINC03500714	1842	-22.52	NO	-
1162	ZINC03854855	2115	-22.52	NO	-
1163	ZINC04355349	2575	-22.52	NO	-
1164	ZINC03559804	1897	-22.51	NO	-
1165	ZINC04176758	2510	-22.51	NO	-
1166	ZINC01379066	893	-22.5	NO	-
1167	ZINC03274713	1611	-22.5	NO	-
1168	ZINC03563005	1901	-22.5	NO	-
1169	ZINC00787007	247	-22.49	NO	-
1170	ZINC01486459	944	-22.49	NO	-
1171	ZINC01895097	11	-22.49	YES	8
1172	ZINC02594986	1244	-22.49	NO	-
1173	ZINC02667884	1307	-22.49	NO	-
1174	ZINC03983100	2418	-22.49	NO	-
1175	ZINC00411491	42	-22.48	NO	-
1176	ZINC00956409	530	-22.48	NO	-
1177	ZINC03430355	1723	-22.48	NO	-
1178	ZINC03856110	2151	-22.48	NO	-
1179	ZINC03857792	2163	-22.48	NO	-
1180	ZINC00411636	43	-22.47	NO	-
1181	ZINC00756377	218	-22.47	NO	-
1182	ZINC03548495	1879	-22.47	NO	-
1183	ZINC03550485	1893	-22.47	NO	-
1184	ZINC03599178	1973	-22.47	NO	-
1185	ZINC04292236	2552	-22.47	NO	-
1186	ZINC00806550	280	-22.46	NO	-
1187	ZINC01152016	741	-22.46	NO	-
1188	ZINC04334662	2571	-22.45	NO	-
1189	ZINC00341049	31	-22.44	NO	-
1190	ZINC00637248	123	-22.44	NO	-
1191	ZINC01243388	802	-22.43	NO	-
1192	ZINC01329966	835	-22.43	NO	-
1193	ZINC03854904	2126	-22.43	NO	-
1194	ZINC03890070	2299	-22.43	NO	-
1195	ZINC00840970	317	-22.42	NO	-
1196	ZINC00867777	375	-22.42	NO	-
1197	ZINC01033869	582	-22.42	NO	-
1198	ZINC03192065	1561	-22.42	NO	-
1199	ZINC02521698	1229	-22.41	NO	-
1200	ZINC03359632	1679	-22.41	NO	-
1201	ZINC03428166	1720	-22.41	NO	-
1202	ZINC03852787	2054	-22.41	NO	-
1203	ZINC03858774	2181	-22.41	NO	-
1204	ZINC00933542	499	-22.4	NO	-
1205	ZINC03073564	1536	-22.39	NO	-
1206	ZINC03849694	2022	-22.39	NO	-
1207	ZINC01494651	43	-22.38	YES	27
1208	ZINC02885154	1441	-22.38	NO	-
1209	ZINC03854361	2087	-22.38	NO	-
1210	ZINC04470224	2661	-22.38	NO	-
1211	ZINC00587651	82	-22.37	NO	-
1212	ZINC00917002	478	-22.37	NO	-
1213	ZINC01190154	775	-22.37	NO	-
1214	ZINC03476184	1794	-22.37	NO	-
1215	ZINC03631859	1996	-22.37	NO	-
1216	ZINC01506689	957	-22.35	NO	-
1217	ZINC02112839	1082	-22.35	NO	-
1218	ZINC03867849	2261	-22.35	NO	-
1219	ZINC00969310	533	-22.34	NO	-
1220	ZINC01140627	723	-22.34	NO	-
1221	ZINC01330033	840	-22.34	NO	-
1222	ZINC01465461	938	-22.34	NO	-
1223	ZINC03272050	1610	-22.34	NO	-
1224	ZINC04465434	2637	-22.34	NO	-
1225	ZINC00879307	419	-22.33	NO	-
1226	ZINC00917733	484	-22.33	NO	-
1227	ZINC01424106	914	-22.33	NO	-
1228	ZINC00634517	121	-22.32	NO	-
1229	ZINC00899377	452	-22.32	NO	-
1230	ZINC01957523	1043	-22.32	NO	-
1231	ZINC03549108	1883	-22.32	NO	-
1232	ZINC04465402	2635	-22.32	NO	-
1233	ZINC00871671	400	-22.31	NO	-
1234	ZINC03213326	1566	-22.31	NO	-
1235	ZINC03285770	1622	-22.31	NO	-
1236	ZINC03468026	1779	-22.31	NO	-
1237	ZINC03604532	1982	-22.31	NO	-
1238	ZINC03855126	2136	-22.31	NO	-
1239	ZINC00923706	486	-22.3	NO	-
1240	ZINC00936862	503	-22.3	NO	-
1241	ZINC01067405	640	-22.3	NO	-
1242	ZINC03474548	1784	-22.3	NO	-
1243	ZINC03866781	2217	-22.3	NO	-
1244	ZINC04442888	2608	-22.3	NO	-
1245	ZINC01055473	622	-22.29	NO	-
1246	ZINC02752324	1352	-22.29	NO	-
1247	ZINC03462204	1746	-22.29	NO	-
1248	ZINC03484681	1823	-22.29	NO	-
1249	ZINC00812081	294	-22.28	NO	-
1250	ZINC00856123	333	-22.28	NO	-
1251	ZINC01426562	916	-22.28	NO	-
1252	ZINC03569727	1917	-22.28	NO	-
1253	ZINC03854861	2118	-22.28	NO	-
1254	ZINC03971538	2376	-22.28	NO	-
1255	ZINC00790748	254	-22.27	NO	-
1256	ZINC00907366	465	-22.27	NO	-
1257	ZINC02449774	1208	-22.27	NO	-
1258	ZINC02887813	1453	-22.27	NO	-
1259	ZINC03331398	1648	-22.27	NO	-
1260	ZINC03857799	2165	-22.27	NO	-
1261	ZINC04374706	2584	-22.27	NO	-
1262	ZINC00668940	153	-22.26	NO	-
1263	ZINC00902889	457	-22.26	NO	-
1264	ZINC02994596	1504	-22.26	NO	-
1265	ZINC04421005	2603	-22.26	NO	-
1266	ZINC02926873	1473	-22.25	NO	-
1267	ZINC00917699	482	-22.24	NO	-
1268	ZINC03854801	2100	-22.24	NO	-
1269	ZINC03476046	1791	-22.23	NO	-
1270	ZINC04517568	2699	-22.23	NO	-
1271	ZINC01145246	729	-22.22	NO	-
1272	ZINC03475809	1788	-22.22	NO	-
1273	ZINC03476188	1796	-22.22	NO	-
1274	ZINC00798779	272	-22.21	NO	-
1275	ZINC01786843	984	-22.21	NO	-
1276	ZINC01889881	1014	-22.21	NO	-
1277	ZINC01889906	1021	-22.21	NO	-
1278	ZINC03853495	2068	-22.21	NO	-
1279	ZINC03855147	2139	-22.21	NO	-
1280	ZINC03973292	2387	-22.21	NO	-
1281	ZINC03851705	2038	-22.2	NO	-
1282	ZINC00892346	445	-22.19	NO	-
1283	ZINC00976134	536	-22.19	NO	-
1284	ZINC02750316	1350	-22.19	NO	-
1285	ZINC03507441	1846	-22.19	NO	-
1286	ZINC00825606	310	-22.18	NO	-
1287	ZINC01224437	799	-22.18	NO	-
1288	ZINC02802440	1391	-22.18	NO	-
1289	ZINC03854902	2124	-22.18	NO	-
1290	ZINC03868225	2267	-22.18	NO	-
1291	ZINC01001189	556	-22.17	NO	-
1292	ZINC01144059	727	-22.17	NO	-
1293	ZINC01350961	851	-22.17	NO	-
1294	ZINC02620258	1250	-22.17	NO	-
1295	ZINC03020942	1510	-22.17	NO	-
1296	ZINC03083799	1537	-22.17	NO	-
1297	ZINC03906626	2325	-22.17	NO	-
1298	ZINC04054157	2480	-22.17	NO	-
1299	ZINC00630200	113	-22.16	NO	-
1300	ZINC00878065	413	-22.16	NO	-
1301	ZINC02862163	1424	-22.16	NO	-
1302	ZINC03356618	1673	-22.16	NO	-
1303	ZINC03462534	1751	-22.16	NO	-
1304	ZINC03857228	2158	-22.16	NO	-
1305	ZINC02335645	1158	-22.15	NO	-
1306	ZINC03464941	1763	-22.15	NO	-
1307	ZINC03599175	1972	-22.15	NO	-
1308	ZINC04000728	2469	-22.15	NO	-
1309	ZINC04191189	2512	-22.15	NO	-
1310	ZINC00970759	534	-22.14	NO	-
1311	ZINC01152411	743	-22.14	NO	-
1312	ZINC01154513	746	-22.14	NO	-
1313	ZINC00136309	17	-22.13	NO	-
1314	ZINC00790742	253	-22.13	NO	-
1315	ZINC00867883	381	-22.13	NO	-
1316	ZINC01889910	1022	-22.13	NO	-
1317	ZINC02962039	1481	-22.13	NO	-
1318	ZINC00787024	248	-22.12	NO	-
1319	ZINC00805898	279	-22.12	NO	-
1320	ZINC00861977	347	-22.12	NO	-
1321	ZINC02101098	1078	-22.12	NO	-
1322	ZINC03854834	2106	-22.12	NO	-
1323	ZINC03867773	2254	-22.12	NO	-
1324	ZINC03550402	1888	-22.11	NO	-
1325	ZINC04144115	2501	-22.1	NO	-
1326	ZINC00857408	340	-22.08	NO	-
1327	ZINC01379078	897	-22.08	NO	-
1328	ZINC02221048	1118	-22.08	NO	-
1329	ZINC03832396	9	-22.08	YES	7
1330	ZINC03854635	2093	-22.08	NO	-
1331	ZINC00806937	284	-22.07	NO	-
1332	ZINC01190152	773	-22.07	NO	-
1333	ZINC03460577	1740	-22.07	NO	-
1334	ZINC03568184	1911	-22.07	NO	-
1335	ZINC03597366	1970	-22.07	NO	-
1336	ZINC03599267	1975	-22.07	NO	-
1337	ZINC03854795	2097	-22.07	NO	-
1338	ZINC03867313	2236	-22.07	NO	-
1339	ZINC03973304	2388	-22.07	NO	-
1340	ZINC03983098	2417	-22.07	NO	-
1341	ZINC02450498	1209	-22.06	NO	-
1342	ZINC03359633	1680	-22.06	NO	-
1343	ZINC03817900	2018	-22.06	NO	-
1344	ZINC03974413	2393	-22.06	NO	-
1345	ZINC00054044	1	-22.05	NO	-
1346	ZINC00678041	173	-22.05	NO	-
1347	ZINC00678091	175	-22.05	NO	-
1348	ZINC01115810	685	-22.04	NO	-
1349	ZINC01405781	903	-22.04	NO	-
1350	ZINC03548854	1880	-22.04	NO	-
1351	ZINC03862690	2212	-22.04	NO	-
1352	ZINC03889607	2296	-22.04	NO	-
1353	ZINC03969832	2352	-22.04	NO	-
1354	ZINC04467763	2647	-22.04	NO	-
1355	ZINC00640347	130	-22.03	NO	-
1356	ZINC03849517	2020	-22.03	NO	-
1357	ZINC00867713	358	-22.02	NO	-
1358	ZINC01208558	787	-22.02	NO	-
1359	ZINC01265654	812	-22.02	NO	-
1360	ZINC02300318	1138	-22.02	NO	-
1361	ZINC04443507	2613	-22.02	NO	-
1362	ZINC02554769	1240	-22.01	NO	-
1363	ZINC02628034	1264	-22.01	NO	-
1364	ZINC02860926	1415	-22.01	NO	-
1365	ZINC03617957	1984	-22.01	NO	-
1366	ZINC00940717	504	-22.0	NO	-
1367	ZINC00949887	526	-22.0	NO	-
1368	ZINC02829446	1397	-22.0	NO	-
1369	ZINC01058307	628	-21.99	NO	-
1370	ZINC01751902	978	-21.99	NO	-
1371	ZINC02232900	1121	-21.99	NO	-
1372	ZINC03855160	2141	-21.99	NO	-
1373	ZINC02524287	1231	-21.98	NO	-
1374	ZINC03288608	1624	-21.98	NO	-
1375	ZINC03500631	1838	-21.98	NO	-
1376	ZINC03853842	2079	-21.98	NO	-
1377	ZINC04469856	2657	-21.98	NO	-
1378	ZINC00640745	131	-21.97	NO	-
1379	ZINC01050162	609	-21.97	NO	-
1380	ZINC01245652	805	-21.97	NO	-
1381	ZINC02667849	1302	-21.97	NO	-
1382	ZINC03170274	1548	-21.97	NO	-
1383	ZINC03867256	2229	-21.97	NO	-
1384	ZINC03969556	2348	-21.97	NO	-
1385	ZINC03991975	2443	-21.97	NO	-
1386	ZINC03858293	2173	-21.96	NO	-
1387	ZINC00812069	292	-21.95	NO	-
1388	ZINC00867763	373	-21.95	NO	-
1389	ZINC01491987	946	-21.95	NO	-
1390	ZINC02625016	1257	-21.95	NO	-
1391	ZINC03508337	1852	-21.95	NO	-
1392	ZINC03599271	1977	-21.94	NO	-
1393	ZINC03983731	2432	-21.94	NO	-
1394	ZINC00358612	35	-21.93	NO	-
1395	ZINC03363374	1682	-21.93	NO	-
1396	ZINC03507443	1847	-21.93	NO	-
1397	ZINC04087359	2489	-21.93	NO	-
1398	ZINC03043520	1519	-21.92	NO	-
1399	ZINC03475815	1790	-21.92	NO	-
1400	ZINC04470454	2664	-21.92	NO	-
1401	ZINC00411871	45	-21.91	NO	-
1402	ZINC01189803	771	-21.91	NO	-
1403	ZINC01981521	1054	-21.91	NO	-
1404	ZINC03462589	1753	-21.91	NO	-
1405	ZINC03854800	2099	-21.91	NO	-
1406	ZINC03977443	2405	-21.91	NO	-
1407	ZINC04246552	2526	-21.91	NO	-
1408	ZINC01496657	950	-21.9	NO	-
1409	ZINC02622930	1254	-21.9	NO	-
1410	ZINC03073562	1535	-21.9	NO	-
1411	ZINC04464543	2627	-21.9	NO	-
1412	ZINC01050157	608	-21.89	NO	-
1413	ZINC02730501	1343	-21.89	NO	-
1414	ZINC02849808	1398	-21.89	NO	-
1415	ZINC02887693	1446	-21.88	NO	-
1416	ZINC03832386	29	-21.88	YES	16
1417	ZINC03852784	2053	-21.88	NO	-
1418	ZINC02739749	1346	-21.87	NO	-
1419	ZINC03582383	1928	-21.87	NO	-
1420	ZINC03970789	2369	-21.87	NO	-
1421	ZINC04464289	2623	-21.87	NO	-
1422	ZINC00643860	135	-21.85	NO	-
1423	ZINC03458848	1739	-21.85	NO	-
1424	ZINC03854862	2119	-21.85	NO	-
1425	ZINC02970891	1489	-21.84	NO	-
1426	ZINC03854497	2091	-21.84	NO	-
1427	ZINC04466215	2644	-21.84	NO	-
1428	ZINC00644104	136	-21.83	NO	-
1429	ZINC00793014	259	-21.83	NO	-
1430	ZINC01051042	611	-21.83	NO	-
1431	ZINC01185829	766	-21.83	NO	-
1432	ZINC01330057	842	-21.83	NO	-
1433	ZINC01858922	995	-21.83	NO	-
1434	ZINC03859153	2198	-21.83	NO	-
1435	ZINC03992935	2458	-21.83	NO	-
1436	ZINC03145170	1546	-21.82	NO	-
1437	ZINC00435476	47	-21.81	NO	-
1438	ZINC01162682	749	-21.81	NO	-
1439	ZINC03147658	1547	-21.81	NO	-
1440	ZINC03476182	1793	-21.81	NO	-
1441	ZINC03992694	2449	-21.81	NO	-
1442	ZINC02667851	1304	-21.8	NO	-
1443	ZINC03593682	1943	-21.8	NO	-
1444	ZINC03832402	18	-21.8	YES	9
1445	ZINC03970915	2373	-21.8	NO	-
1446	ZINC02713762	1323	-21.79	NO	-
1447	ZINC03464350	1760	-21.79	NO	-
1448	ZINC03857798	2164	-21.79	NO	-
1449	ZINC03867626	2250	-21.79	NO	-
1450	ZINC03972742	2386	-21.79	NO	-
1451	ZINC04135668	2499	-21.79	NO	-
1452	ZINC01110236	679	-21.78	NO	-
1453	ZINC01330030	839	-21.78	NO	-
1454	ZINC01780152	981	-21.77	NO	-
1455	ZINC02773030	1370	-21.77	NO	-
1456	ZINC02851082	1403	-21.77	NO	-
1457	ZINC03970787	2367	-21.77	NO	-
1458	ZINC00940766	507	-21.76	NO	-
1459	ZINC01120404	690	-21.76	NO	-
1460	ZINC02155030	1095	-21.76	NO	-
1461	ZINC00877140	408	-21.75	NO	-
1462	ZINC01120405	691	-21.75	NO	-
1463	ZINC03854854	2114	-21.75	NO	-
1464	ZINC00870721	398	-21.74	NO	-
1465	ZINC01496659	951	-21.74	NO	-
1466	ZINC00798358	269	-21.73	NO	-
1467	ZINC03596143	1956	-21.73	NO	-
1468	ZINC03859443	2201	-21.73	NO	-
1469	ZINC03867547	2245	-21.73	NO	-
1470	ZINC03997674	2466	-21.73	NO	-
1471	ZINC00108890	12	-21.72	NO	-
1472	ZINC02625017	1258	-21.72	NO	-
1473	ZINC02771948	1367	-21.72	NO	-
1474	ZINC03048846	1522	-21.72	NO	-
1475	ZINC03500629	1837	-21.72	NO	-
1476	ZINC04397856	2592	-21.72	NO	-
1477	ZINC04465224	2632	-21.72	NO	-
1478	ZINC00912367	476	-21.71	NO	-
1479	ZINC00945819	519	-21.7	NO	-
1480	ZINC01006607	568	-21.7	NO	-
1481	ZINC03106997	1542	-21.7	NO	-
1482	ZINC04633709	2709	-21.7	NO	-
1483	ZINC03237207	1591	-21.69	NO	-
1484	ZINC03815833	7	-21.69	YES	5
1485	ZINC03970259	2360	-21.69	NO	-
1486	ZINC04465490	2638	-21.69	NO	-
1487	ZINC00425042	46	-21.68	NO	-
1488	ZINC00674503	165	-21.68	NO	-
1489	ZINC01175406	760	-21.68	NO	-
1490	ZINC01228118	800	-21.68	NO	-
1491	ZINC01243390	803	-21.68	NO	-
1492	ZINC01889885	1016	-21.68	NO	-
1493	ZINC03465191	1766	-21.68	NO	-
1494	ZINC03484528	1821	-21.68	NO	-
1495	ZINC03852803	2056	-21.68	NO	-
1496	ZINC04103973	2491	-21.68	NO	-
1497	ZINC02333423	1157	-21.67	NO	-
1498	ZINC03852773	2050	-21.67	NO	-
1499	ZINC03854444	2089	-21.67	NO	-
1500	ZINC03859068	2196	-21.67	NO	-
1501	ZINC00591295	85	-21.66	NO	-
1502	ZINC01871019	1001	-21.66	NO	-
1503	ZINC02082172	1076	-21.66	NO	-
1504	ZINC02135572	1088	-21.66	NO	-
1505	ZINC02643081	1279	-21.66	NO	-
1506	ZINC00054087	3	-21.65	NO	-
1507	ZINC00908411	473	-21.65	NO	-
1508	ZINC02887699	1447	-21.65	NO	-
1509	ZINC03480603	1816	-21.65	NO	-
1510	ZINC03892745	2317	-21.65	NO	-
1511	ZINC03992685	2447	-21.65	NO	-
1512	ZINC04345241	2573	-21.65	NO	-
1513	ZINC00961052	531	-21.64	NO	-
1514	ZINC02970347	1488	-21.64	NO	-
1515	ZINC03464947	1764	-21.64	NO	-
1516	ZINC03892805	2318	-21.64	NO	-
1517	ZINC03588120	1932	-21.63	NO	-
1518	ZINC01614672	965	-21.62	NO	-
1519	ZINC02851225	1404	-21.62	NO	-
1520	ZINC03055686	1528	-21.62	NO	-
1521	ZINC03354960	1670	-21.62	NO	-
1522	ZINC03568405	1914	-21.62	NO	-
1523	ZINC03974208	2389	-21.62	NO	-
1524	ZINC04468555	2649	-21.62	NO	-
1525	ZINC02873100	1428	-21.61	NO	-
1526	ZINC03175432	1551	-21.61	NO	-
1527	ZINC03280167	1618	-21.61	NO	-
1528	ZINC00945831	520	-21.6	NO	-
1529	ZINC01290218	826	-21.6	NO	-
1530	ZINC03587951	1929	-21.6	NO	-
1531	ZINC03854932	2130	-21.6	NO	-
1532	ZINC04160462	2502	-21.6	NO	-
1533	ZINC01069602	643	-21.59	NO	-
1534	ZINC02101875	1080	-21.59	NO	-
1535	ZINC02389708	1173	-21.59	NO	-
1536	ZINC01070768	644	-21.58	NO	-
1537	ZINC02624930	1256	-21.58	NO	-
1538	ZINC02662872	1298	-21.58	NO	-
1539	ZINC03907212	2326	-21.58	NO	-
1540	ZINC02290383	1133	-21.57	NO	-
1541	ZINC02319782	1149	-21.57	NO	-
1542	ZINC02667883	1306	-21.57	NO	-
1543	ZINC03333257	1653	-21.57	NO	-
1544	ZINC03462302	1749	-21.57	NO	-
1545	ZINC04467768	2648	-21.57	NO	-
1546	ZINC00780705	241	-21.56	NO	-
1547	ZINC02630197	1267	-21.56	NO	-
1548	ZINC02777690	1375	-21.56	NO	-
1549	ZINC03968889	2337	-21.56	NO	-
1550	ZINC04224010	2517	-21.56	NO	-
1551	ZINC00859243	344	-21.55	NO	-
1552	ZINC01056841	627	-21.55	NO	-
1553	ZINC03595998	1955	-21.55	NO	-
1554	ZINC00878078	416	-21.54	NO	-
1555	ZINC01756057	979	-21.54	NO	-
1556	ZINC00878071	414	-21.53	NO	-
1557	ZINC03596175	1958	-21.53	NO	-
1558	ZINC03618829	1985	-21.53	NO	-
1559	ZINC00613247	95	-21.52	NO	-
1560	ZINC02487980	1221	-21.52	NO	-
1561	ZINC03313149	1637	-21.52	NO	-
1562	ZINC02520405	1228	-21.51	NO	-
1563	ZINC02620257	1249	-21.51	NO	-
1564	ZINC00655429	149	-21.5	NO	-
1565	ZINC00991015	549	-21.5	NO	-
1566	ZINC00072074	7	-21.49	NO	-
1567	ZINC02887815	1454	-21.49	NO	-
1568	ZINC03095908	1540	-21.49	NO	-
1569	ZINC03465285	1771	-21.49	NO	-
1570	ZINC03857112	2154	-21.49	NO	-
1571	ZINC04248669	2529	-21.49	NO	-
1572	ZINC00647233	139	-21.48	NO	-
1573	ZINC01049617	607	-21.48	NO	-
1574	ZINC01751899	977	-21.48	NO	-
1575	ZINC03867981	2264	-21.48	NO	-
1576	ZINC03969555	2347	-21.48	NO	-
1577	ZINC01027772	575	-21.47	NO	-
1578	ZINC00908398	472	-21.46	NO	-
1579	ZINC01051758	613	-21.46	NO	-
1580	ZINC02620969	1253	-21.46	NO	-
1581	ZINC00929938	492	-21.45	NO	-
1582	ZINC00994794	551	-21.45	NO	-
1583	ZINC01074660	647	-21.45	NO	-
1584	ZINC01889888	1017	-21.45	NO	-
1585	ZINC02755791	1355	-21.45	NO	-
1586	ZINC02887690	1444	-21.45	NO	-
1587	ZINC03976688	2401	-21.45	NO	-
1588	ZINC01350943	850	-21.44	NO	-
1589	ZINC02319238	1147	-21.44	NO	-
1590	ZINC02438247	1200	-21.44	NO	-
1591	ZINC03567527	1908	-21.44	NO	-
1592	ZINC03851522	2036	-21.44	NO	-
1593	ZINC03892982	2321	-21.44	NO	-
1594	ZINC03970785	2365	-21.44	NO	-
1595	ZINC01026532	574	-21.43	NO	-
1596	ZINC02365789	1169	-21.43	NO	-
1597	ZINC03066998	1534	-21.43	NO	-
1598	ZINC03850858	2032	-21.43	NO	-
1599	ZINC03988273	2437	-21.43	NO	-
1600	ZINC04464528	2626	-21.43	NO	-
1601	ZINC00809712	289	-21.42	NO	-
1602	ZINC00871709	402	-21.42	NO	-
1603	ZINC01185836	767	-21.42	NO	-
1604	ZINC01301130	832	-21.42	NO	-
1605	ZINC02702356	1318	-21.42	NO	-
1606	ZINC03851955	2044	-21.42	NO	-
1607	ZINC01889770	1004	-21.41	NO	-
1608	ZINC04465914	2640	-21.41	NO	-
1609	ZINC00813305	295	-21.4	NO	-
1610	ZINC01148531	734	-21.4	NO	-
1611	ZINC01287037	825	-21.4	NO	-
1612	ZINC02488020	1224	-21.4	NO	-
1613	ZINC02806900	1394	-21.4	NO	-
1614	ZINC03354947	1669	-21.4	NO	-
1615	ZINC03588111	1930	-21.4	NO	-
1616	ZINC03594523	1948	-21.4	NO	-
1617	ZINC03867271	2230	-21.4	NO	-
1618	ZINC03999720	2468	-21.4	NO	-
1619	ZINC00879617	421	-21.39	NO	-
1620	ZINC00995924	552	-21.39	NO	-
1621	ZINC03593495	1937	-21.39	NO	-
1622	ZINC03854903	2125	-21.39	NO	-
1623	ZINC03866930	2221	-21.39	NO	-
1624	ZINC03892376	2314	-21.39	NO	-
1625	ZINC03938641	2328	-21.39	NO	-
1626	ZINC00624642	105	-21.38	NO	-
1627	ZINC03868069	2265	-21.38	NO	-
1628	ZINC04540766	2702	-21.38	NO	-
1629	ZINC01427969	918	-21.37	NO	-
1630	ZINC03031861	1515	-21.37	NO	-
1631	ZINC03306934	1634	-21.37	NO	-
1632	ZINC03867772	2252	-21.37	NO	-
1633	ZINC04413962	2599	-21.37	NO	-
1634	ZINC01051756	612	-21.35	NO	-
1635	ZINC03594438	1947	-21.35	NO	-
1636	ZINC00792519	257	-21.34	NO	-
1637	ZINC03854864	2121	-21.34	NO	-
1638	ZINC01099524	668	-21.33	NO	-
1639	ZINC02182887	1098	-21.33	NO	-
1640	ZINC03417910	1716	-21.33	NO	-
1641	ZINC00904305	459	-21.32	NO	-
1642	ZINC03851519	2035	-21.32	NO	-
1643	ZINC00223729	19	-21.31	NO	-
1644	ZINC00374447	38	-21.3	NO	-
1645	ZINC01086627	655	-21.3	NO	-
1646	ZINC01889774	1006	-21.3	NO	-
1647	ZINC02349798	1161	-21.3	NO	-
1648	ZINC02856006	1411	-21.3	NO	-
1649	ZINC02878116	1435	-21.3	NO	-
1650	ZINC00124397	15	-21.29	NO	-
1651	ZINC02968924	1484	-21.29	NO	-
1652	ZINC03465210	1768	-21.29	NO	-
1653	ZINC04059313	2484	-21.29	NO	-
1654	ZINC02326247	1152	-21.28	NO	-
1655	ZINC02969395	1485	-21.28	NO	-
1656	ZINC03308256	1636	-21.28	NO	-
1657	ZINC01053468	620	-21.27	NO	-
1658	ZINC02617520	1246	-21.27	NO	-
1659	ZINC02915859	1472	-21.27	NO	-
1660	ZINC02984356	1501	-21.27	NO	-
1661	ZINC03301499	1631	-21.27	NO	-
1662	ZINC03507605	1849	-21.27	NO	-
1663	ZINC03857111	2153	-21.27	NO	-
1664	ZINC03857221	2157	-21.27	NO	-
1665	ZINC01837707	993	-21.26	NO	-
1666	ZINC03371725	1696	-21.26	NO	-
1667	ZINC03594371	1946	-21.26	NO	-
1668	ZINC03859722	2205	-21.24	NO	-
1669	ZINC03816006	2011	-21.23	NO	-
1670	ZINC03855699	2150	-21.23	NO	-
1671	ZINC04346969	2574	-21.23	NO	-
1672	ZINC00007460	26	-21.22	YES	16
1673	ZINC00602841	92	-21.22	NO	-
1674	ZINC00650590	145	-21.22	NO	-
1675	ZINC00778835	237	-21.22	NO	-
1676	ZINC01265041	811	-21.22	NO	-
1677	ZINC03582081	1927	-21.22	NO	-
1678	ZINC04408179	2597	-21.22	NO	-
1679	ZINC02215882	1114	-21.21	NO	-
1680	ZINC03059525	1529	-21.21	NO	-
1681	ZINC03858775	2182	-21.21	NO	-
1682	ZINC03867617	2248	-21.21	NO	-
1683	ZINC03854896	2123	-21.2	NO	-
1684	ZINC00728326	212	-21.19	NO	-
1685	ZINC01148533	735	-21.19	NO	-
1686	ZINC01161864	748	-21.19	NO	-
1687	ZINC01868726	999	-21.18	NO	-
1688	ZINC02316308	1144	-21.18	NO	-
1689	ZINC03230801	1584	-21.18	NO	-
1690	ZINC03563007	1902	-21.18	NO	-
1691	ZINC03852781	2051	-21.18	NO	-
1692	ZINC03858806	2192	-21.18	NO	-
1693	ZINC00500813	60	-21.17	NO	-
1694	ZINC00882908	428	-21.17	NO	-
1695	ZINC01121395	696	-21.17	NO	-
1696	ZINC02858479	1412	-21.16	NO	-
1697	ZINC03857695	2161	-21.16	NO	-
1698	ZINC03977444	2406	-21.16	NO	-
1699	ZINC04001618	2472	-21.16	NO	-
1700	ZINC04239307	2523	-21.16	NO	-
1701	ZINC04252471	2538	-21.16	NO	-
1702	ZINC00613441	96	-21.15	NO	-
1703	ZINC01208255	785	-21.15	NO	-
1704	ZINC02851905	1408	-21.15	NO	-
1705	ZINC03969111	2341	-21.15	NO	-
1706	ZINC03983106	2421	-21.15	NO	-
1707	ZINC04633710	2710	-21.15	NO	-
1708	ZINC00867953	383	-21.14	NO	-
1709	ZINC01107092	673	-21.14	NO	-
1710	ZINC03462706	1757	-21.14	NO	-
1711	ZINC00008576	4	-21.13	YES	4
1712	ZINC00978699	540	-21.13	NO	-
1713	ZINC01889913	1023	-21.13	NO	-
1714	ZINC03519265	1861	-21.13	NO	-
1715	ZINC03832399	28	-21.13	YES	16
1716	ZINC03855135	2137	-21.13	NO	-
1717	ZINC01889797	1009	-21.12	NO	-
1718	ZINC02883223	1438	-21.12	NO	-
1719	ZINC03854799	2098	-21.12	NO	-
1720	ZINC04617990	41	-21.12	YES	25
1721	ZINC00629304	112	-21.11	NO	-
1722	ZINC01175721	761	-21.11	NO	-
1723	ZINC01498232	952	-21.11	NO	-
1724	ZINC00543398	70	-21.1	NO	-
1725	ZINC02316585	1145	-21.1	NO	-
1726	ZINC03173972	1550	-21.1	NO	-
1727	ZINC00695984	186	-21.09	NO	-
1728	ZINC01034353	584	-21.09	NO	-
1729	ZINC01098104	667	-21.09	NO	-
1730	ZINC01332561	846	-21.09	NO	-
1731	ZINC03236073	1589	-21.09	NO	-
1732	ZINC03596173	1957	-21.09	NO	-
1733	ZINC03991971	2442	-21.09	NO	-
1734	ZINC00612151	94	-21.08	NO	-
1735	ZINC01058309	629	-21.08	NO	-
1736	ZINC03854860	2117	-21.08	NO	-
1737	ZINC04409094	2598	-21.08	NO	-
1738	ZINC04469703	2654	-21.08	NO	-
1739	ZINC04586974	2704	-21.08	NO	-
1740	ZINC00651274	146	-21.07	NO	-
1741	ZINC01006605	567	-21.07	NO	-
1742	ZINC01153627	745	-21.07	NO	-
1743	ZINC01172905	756	-21.07	NO	-
1744	ZINC02487972	1219	-21.07	NO	-
1745	ZINC03867830	2258	-21.07	NO	-
1746	ZINC04485193	2670	-21.06	NO	-
1747	ZINC01501540	953	-21.05	NO	-
1748	ZINC03402653	1707	-21.05	NO	-
1749	ZINC03890807	2308	-21.05	NO	-
1750	ZINC01061841	639	-21.04	NO	-
1751	ZINC02135527	1086	-21.04	NO	-
1752	ZINC02365791	1170	-21.04	NO	-
1753	ZINC03995246	2464	-21.04	NO	-
1754	ZINC00947859	525	-21.03	NO	-
1755	ZINC01053467	619	-21.03	NO	-
1756	ZINC01496654	949	-21.03	NO	-
1757	ZINC03313889	1640	-21.03	NO	-
1758	ZINC03857856	2166	-21.03	NO	-
1759	ZINC04166865	2503	-21.03	NO	-
1760	ZINC01080563	653	-21.02	NO	-
1761	ZINC01115906	687	-21.02	NO	-
1762	ZINC03272046	1609	-21.02	NO	-
1763	ZINC03991989	2445	-21.02	NO	-
1764	ZINC00064202	5	-21.01	NO	-
1765	ZINC00793973	261	-21.01	NO	-
1766	ZINC02620861	1252	-21.01	NO	-
1767	ZINC01439655	925	-21.0	NO	-
1768	ZINC02636377	1275	-21.0	NO	-
1769	ZINC04191403	2514	-21.0	NO	-
1770	ZINC04465984	2641	-21.0	NO	-
1771	ZINC00882910	429	-20.99	NO	-
1772	ZINC01837709	994	-20.99	NO	-
1773	ZINC03852782	2052	-20.99	NO	-
1774	ZINC00350666	34	-20.98	NO	-
1775	ZINC02541703	1236	-20.98	NO	-
1776	ZINC03633117	1997	-20.98	NO	-
1777	ZINC03866848	2220	-20.98	NO	-
1778	ZINC03970786	2366	-20.98	NO	-
1779	ZINC00787036	249	-20.97	NO	-
1780	ZINC01163515	750	-20.96	NO	-
1781	ZINC02627560	1261	-20.96	NO	-
1782	ZINC02633375	1270	-20.96	NO	-
1783	ZINC02887701	1449	-20.96	NO	-
1784	ZINC01513325	959	-20.95	NO	-
1785	ZINC00683219	178	-20.94	NO	-
1786	ZINC00806997	285	-20.94	NO	-
1787	ZINC03593708	1945	-20.94	NO	-
1788	ZINC03890071	2300	-20.94	NO	-
1789	ZINC00835193	313	-20.93	NO	-
1790	ZINC01120740	693	-20.92	NO	-
1791	ZINC03854657	2095	-20.92	NO	-
1792	ZINC04032776	2475	-20.92	NO	-
1793	ZINC02971421	1490	-20.91	NO	-
1794	ZINC03850797	2029	-20.91	NO	-
1795	ZINC03992851	2452	-20.91	NO	-
1796	ZINC00905525	462	-20.9	NO	-
1797	ZINC01204186	784	-20.9	NO	-
1798	ZINC02861135	1416	-20.9	NO	-
1799	ZINC03854496	2090	-20.9	NO	-
1800	ZINC03858804	2190	-20.9	NO	-
1801	ZINC04383940	2589	-20.9	NO	-
1802	ZINC01136458	721	-20.89	NO	-
1803	ZINC02113153	1083	-20.89	NO	-
1804	ZINC02352617	1162	-20.89	NO	-
1805	ZINC03868326	2271	-20.89	NO	-
1806	ZINC00852453	327	-20.88	NO	-
1807	ZINC01363108	859	-20.88	NO	-
1808	ZINC03049200	1523	-20.88	NO	-
1809	ZINC00172924	18	-20.87	NO	-
1810	ZINC00985736	546	-20.87	NO	-
1811	ZINC02133823	1085	-20.87	NO	-
1812	ZINC03465246	1770	-20.87	NO	-
1813	ZINC04463923	2622	-20.87	NO	-
1814	ZINC00940765	506	-20.86	NO	-
1815	ZINC03596546	1960	-20.86	NO	-
1816	ZINC01889895	1019	-20.85	NO	-
1817	ZINC00832412	312	-20.84	NO	-
1818	ZINC01363210	860	-20.84	NO	-
1819	ZINC03854171	2084	-20.84	NO	-
1820	ZINC03974266	2391	-20.84	NO	-
1821	ZINC02803793	1393	-20.83	NO	-
1822	ZINC03361273	1681	-20.82	NO	-
1823	ZINC03853461	2066	-20.82	NO	-
1824	ZINC00826740	311	-20.81	NO	-
1825	ZINC01260444	808	-20.81	NO	-
1826	ZINC01442534	930	-20.81	NO	-
1827	ZINC01889764	1002	-20.81	NO	-
1828	ZINC02650816	1284	-20.81	NO	-
1829	ZINC03991982	2444	-20.81	NO	-
1830	ZINC04471956	2665	-20.81	NO	-
1831	ZINC01796042	986	-20.8	NO	-
1832	ZINC02420180	1190	-20.79	NO	-
1833	ZINC03305322	1633	-20.79	NO	-
1834	ZINC03855073	2135	-20.79	NO	-
1835	ZINC04464295	2625	-20.79	NO	-
1836	ZINC00053161	0	-20.78	NO	-
1837	ZINC00761998	220	-20.78	NO	-
1838	ZINC03596547	1961	-20.77	NO	-
1839	ZINC04304628	2554	-20.77	NO	-
1840	ZINC00649733	144	-20.76	NO	-
1841	ZINC01059163	634	-20.76	NO	-
1842	ZINC01090888	662	-20.76	NO	-
1843	ZINC02972103	1499	-20.76	NO	-
1844	ZINC04454603	2615	-20.76	NO	-
1845	ZINC01379073	895	-20.74	NO	-
1846	ZINC03353174	1668	-20.74	NO	-
1847	ZINC00619794	101	-20.73	NO	-
1848	ZINC01589621	964	-20.73	NO	-
1849	ZINC03853565	2071	-20.73	NO	-
1850	ZINC03856255	2152	-20.73	NO	-
1851	ZINC03858776	2183	-20.73	NO	-
1852	ZINC04135573	2497	-20.73	NO	-
1853	ZINC00435645	48	-20.72	NO	-
1854	ZINC00880322	422	-20.72	NO	-
1855	ZINC00946594	523	-20.72	NO	-
1856	ZINC01090892	663	-20.71	NO	-
1857	ZINC02882527	1437	-20.71	NO	-
1858	ZINC03462690	1755	-20.71	NO	-
1859	ZINC03588115	1931	-20.71	NO	-
1860	ZINC03832394	33	-20.71	YES	19
1861	ZINC00907368	466	-20.7	NO	-
1862	ZINC01513329	960	-20.7	NO	-
1863	ZINC01802726	991	-20.7	NO	-
1864	ZINC03596789	1967	-20.7	NO	-
1865	ZINC03868500	2278	-20.7	NO	-
1866	ZINC04414254	2601	-20.7	NO	-
1867	ZINC01129826	713	-20.69	NO	-
1868	ZINC03462721	1758	-20.69	NO	-
1869	ZINC02992933	1503	-20.68	NO	-
1870	ZINC03593681	1942	-20.68	NO	-
1871	ZINC03850795	2028	-20.68	NO	-
1872	ZINC03858397	2175	-20.68	NO	-
1873	ZINC03977315	2402	-20.68	NO	-
1874	ZINC00630206	114	-20.66	NO	-
1875	ZINC03868362	2273	-20.66	NO	-
1876	ZINC02568745	1241	-20.65	NO	-
1877	ZINC03493172	1830	-20.65	NO	-
1878	ZINC03867011	2223	-20.65	NO	-
1879	ZINC03983105	2420	-20.65	NO	-
1880	ZINC01427968	917	-20.64	NO	-
1881	ZINC02664702	1300	-20.64	NO	-
1882	ZINC03892986	2322	-20.64	NO	-
1883	ZINC02701592	1317	-20.63	NO	-
1884	ZINC03175435	1552	-20.63	NO	-
1885	ZINC03858805	2191	-20.63	NO	-
1886	ZINC03274828	1612	-20.62	NO	-
1887	ZINC03327736	1645	-20.62	NO	-
1888	ZINC03580635	1925	-20.62	NO	-
1889	ZINC03979853	2411	-20.62	NO	-
1890	ZINC02405397	1178	-20.61	NO	-
1891	ZINC01980271	1051	-20.6	NO	-
1892	ZINC03817896	2016	-20.6	NO	-
1893	ZINC03889043	2293	-20.6	NO	-
1894	ZINC04466106	2642	-20.6	NO	-
1895	ZINC01299353	829	-20.59	NO	-
1896	ZINC02414350	1183	-20.59	NO	-
1897	ZINC03949102	2329	-20.59	NO	-
1898	ZINC03992907	2454	-20.59	NO	-
1899	ZINC01045751	602	-20.58	NO	-
1900	ZINC02768468	1365	-20.58	NO	-
1901	ZINC03852791	2055	-20.58	NO	-
1902	ZINC03853714	2075	-20.58	NO	-
1903	ZINC01086626	654	-20.57	NO	-
1904	ZINC02440807	1204	-20.57	NO	-
1905	ZINC03064200	1533	-20.57	NO	-
1906	ZINC03970790	2370	-20.57	NO	-
1907	ZINC00318670	27	-20.56	NO	-
1908	ZINC00822557	305	-20.56	NO	-
1909	ZINC03596548	1962	-20.56	NO	-
1910	ZINC04137655	2500	-20.56	NO	-
1911	ZINC00921115	485	-20.55	NO	-
1912	ZINC01895146	17	-20.55	YES	8
1913	ZINC00023575	5	-20.54	YES	4
1914	ZINC01044099	601	-20.54	NO	-
1915	ZINC03593611	1938	-20.54	NO	-
1916	ZINC03594525	1949	-20.54	NO	-
1917	ZINC03832412	20	-20.54	YES	11
1918	ZINC03987718	2434	-20.54	NO	-
1919	ZINC03995262	2465	-20.54	NO	-
1920	ZINC00856390	337	-20.53	NO	-
1921	ZINC00871707	401	-20.53	NO	-
1922	ZINC03969175	2344	-20.53	NO	-
1923	ZINC01145175	728	-20.52	NO	-
1924	ZINC02806901	1395	-20.52	NO	-
1925	ZINC03868251	2268	-20.52	NO	-
1926	ZINC03983118	2425	-20.52	NO	-
1927	ZINC00902694	455	-20.51	NO	-
1928	ZINC01889793	1008	-20.51	NO	-
1929	ZINC03851651	2037	-20.51	NO	-
1930	ZINC03045223	1521	-20.5	NO	-
1931	ZINC04365883	2581	-20.5	NO	-
1932	ZINC04501934	2695	-20.5	NO	-
1933	ZINC00877608	410	-20.49	NO	-
1934	ZINC03461923	1743	-20.49	NO	-
1935	ZINC03591853	1934	-20.49	NO	-
1936	ZINC00790386	252	-20.48	NO	-
1937	ZINC03059528	1530	-20.48	NO	-
1938	ZINC03475788	1785	-20.48	NO	-
1939	ZINC00877632	412	-20.47	NO	-
1940	ZINC01088554	657	-20.46	NO	-
1941	ZINC01196750	781	-20.46	NO	-
1942	ZINC02773087	1373	-20.46	NO	-
1943	ZINC02862043	1422	-20.46	NO	-
1944	ZINC03873542	2289	-20.46	NO	-
1945	ZINC04487103	2676	-20.46	NO	-
1946	ZINC03192066	1562	-20.45	NO	-
1947	ZINC03295151	1628	-20.45	NO	-
1948	ZINC03850008	2025	-20.45	NO	-
1949	ZINC03866686	2213	-20.45	NO	-
1950	ZINC01516487	963	-20.43	NO	-
1951	ZINC02802646	1392	-20.43	NO	-
1952	ZINC02887823	1457	-20.43	NO	-
1953	ZINC03855377	2146	-20.43	NO	-
1954	ZINC00905526	464	-20.42	NO	-
1955	ZINC02403271	1176	-20.42	NO	-
1956	ZINC03215090	1568	-20.42	NO	-
1957	ZINC00056188	4	-20.41	NO	-
1958	ZINC02910059	1469	-20.41	NO	-
1959	ZINC03054141	1526	-20.41	NO	-
1960	ZINC00613694	97	-20.4	NO	-
1961	ZINC03465207	1767	-20.4	NO	-
1962	ZINC03252733	1604	-20.39	NO	-
1963	ZINC00724736	207	-20.38	NO	-
1964	ZINC03858864	2193	-20.38	NO	-
1965	ZINC04586966	2703	-20.38	NO	-
1966	ZINC02439885	1202	-20.37	NO	-
1967	ZINC03462199	1744	-20.37	NO	-
1968	ZINC04428162	2604	-20.37	NO	-
1969	ZINC04492419	2682	-20.37	NO	-
1970	ZINC00589662	83	-20.36	NO	-
1971	ZINC01123744	707	-20.36	NO	-
1972	ZINC02206016	1106	-20.36	NO	-
1973	ZINC02439883	1201	-20.36	NO	-
1974	ZINC03858177	2171	-20.36	NO	-
1975	ZINC02548670	1238	-20.35	NO	-
1976	ZINC03284339	1621	-20.35	NO	-
1977	ZINC00486481	58	-20.34	NO	-
1978	ZINC01123600	703	-20.34	NO	-
1979	ZINC01889799	1010	-20.34	NO	-
1980	ZINC00648128	140	-20.33	NO	-
1981	ZINC02667852	1305	-20.33	NO	-
1982	ZINC03854836	2107	-20.33	NO	-
1983	ZINC03867400	2241	-20.33	NO	-
1984	ZINC03892413	2315	-20.33	NO	-
1985	ZINC03970885	2371	-20.32	NO	-
1986	ZINC01415152	909	-20.31	NO	-
1987	ZINC01889920	1025	-20.31	NO	-
1988	ZINC03223759	1575	-20.31	NO	-
1989	ZINC01123742	706	-20.3	NO	-
1990	ZINC04469024	2652	-20.29	NO	-
1991	ZINC01355619	855	-20.28	NO	-
1992	ZINC03873723	2290	-20.28	NO	-
1993	ZINC00674166	163	-20.27	NO	-
1994	ZINC03192063	1560	-20.27	NO	-
1995	ZINC04467610	2646	-20.27	NO	-
1996	ZINC03030417	1514	-20.25	NO	-
1997	ZINC03454999	1733	-20.25	NO	-
1998	ZINC03834189	13	-20.25	YES	8
1999	ZINC03858868	2194	-20.25	NO	-
2000	ZINC00232874	21	-20.24	NO	-
2001	ZINC02417667	1187	-20.24	NO	-
2002	ZINC03589734	1933	-20.24	NO	-
2003	ZINC01658527	968	-20.23	NO	-
2004	ZINC02887692	1445	-20.23	NO	-
2005	ZINC02910057	1468	-20.23	NO	-
2006	ZINC03595996	1954	-20.23	NO	-
2007	ZINC00072273	9	-20.22	NO	-
2008	ZINC03064184	1532	-20.22	NO	-
2009	ZINC01224354	798	-20.2	NO	-
2010	ZINC03451029	1730	-20.2	NO	-
2011	ZINC00791091	255	-20.19	NO	-
2012	ZINC01067713	641	-20.19	NO	-
2013	ZINC01493965	24	-20.19	YES	15
2014	ZINC02356901	1166	-20.19	NO	-
2015	ZINC02972089	1498	-20.19	NO	-
2016	ZINC01192507	776	-20.18	NO	-
2017	ZINC03041824	1518	-20.18	NO	-
2018	ZINC03596726	1965	-20.18	NO	-
2019	ZINC00678086	174	-20.17	NO	-
2020	ZINC00941371	510	-20.17	NO	-
2021	ZINC01095414	666	-20.17	NO	-
2022	ZINC01801668	990	-20.17	NO	-
2023	ZINC03832388	10	-20.17	YES	8
2024	ZINC04491223	2678	-20.17	NO	-
2025	ZINC00822556	304	-20.16	NO	-
2026	ZINC03580583	1924	-20.16	NO	-
2027	ZINC03816601	46	-20.16	YES	30
2028	ZINC03867845	2260	-20.16	NO	-
2029	ZINC02294364	1137	-20.14	NO	-
2030	ZINC03204482	1565	-20.13	NO	-
2031	ZINC03476186	1795	-20.13	NO	-
2032	ZINC03868364	2275	-20.13	NO	-
2033	ZINC02135582	1090	-20.12	NO	-
2034	ZINC03858019	2169	-20.12	NO	-
2035	ZINC03858537	2179	-20.12	NO	-
2036	ZINC02633765	1272	-20.11	NO	-
2037	ZINC00671250	157	-20.07	NO	-
2038	ZINC01043432	600	-20.07	NO	-
2039	ZINC01122336	697	-20.07	NO	-
2040	ZINC02887786	1451	-20.07	NO	-
2041	ZINC03481652	1820	-20.07	NO	-
2042	ZINC02303754	1140	-20.06	NO	-
2043	ZINC04469447	2653	-20.06	NO	-
2044	ZINC02237517	1125	-20.05	NO	-
2045	ZINC02971480	1493	-20.05	NO	-
2046	ZINC03867820	2256	-20.05	NO	-
2047	ZINC04035855	2479	-20.05	NO	-
2048	ZINC04622518	2706	-20.04	NO	-
2049	ZINC03979841	2410	-20.03	NO	-
2050	ZINC03470489	1783	-20.01	NO	-
2051	ZINC02401120	1175	-20.0	NO	-
2052	ZINC02549646	6	-20.0	YES	5
2053	ZINC00874165	407	-19.99	NO	-
2054	ZINC01131781	718	-19.99	NO	-
2055	ZINC03107282	1543	-19.99	NO	-
2056	ZINC03484530	1822	-19.99	NO	-
2057	ZINC01051829	614	-19.98	NO	-
2058	ZINC03492575	1828	-19.98	NO	-
2059	ZINC00802332	275	-19.97	NO	-
2060	ZINC03465187	1765	-19.96	NO	-
2061	ZINC04622525	2707	-19.96	NO	-
2062	ZINC00618654	100	-19.95	NO	-
2063	ZINC03596842	1969	-19.95	NO	-
2064	ZINC02073548	1075	-19.94	NO	-
2065	ZINC03493019	1829	-19.93	NO	-
2066	ZINC04439588	2607	-19.93	NO	-
2067	ZINC04469797	2656	-19.93	NO	-
2068	ZINC01123601	705	-19.92	NO	-
2069	ZINC01986879	1061	-19.92	NO	-
2070	ZINC02440806	1203	-19.92	NO	-
2071	ZINC02653785	1287	-19.92	NO	-
2072	ZINC03596545	1959	-19.92	NO	-
2073	ZINC03854421	2088	-19.92	NO	-
2074	ZINC03862689	2211	-19.92	NO	-
2075	ZINC03980789	2416	-19.92	NO	-
2076	ZINC02862044	1423	-19.91	NO	-
2077	ZINC03063993	1531	-19.9	NO	-
2078	ZINC00822799	307	-19.89	NO	-
2079	ZINC01784640	983	-19.89	NO	-
2080	ZINC03600644	1979	-19.89	NO	-
2081	ZINC03854803	2102	-19.89	NO	-
2082	ZINC03970443	2362	-19.88	NO	-
2083	ZINC01862815	997	-19.86	NO	-
2084	ZINC02861136	1417	-19.86	NO	-
2085	ZINC00563200	72	-19.85	NO	-
2086	ZINC00643857	134	-19.85	NO	-
2087	ZINC00858263	343	-19.84	NO	-
2088	ZINC01090886	660	-19.84	NO	-
2089	ZINC03832385	27	-19.84	YES	16
2090	ZINC03834194	15	-19.83	YES	8
2091	ZINC03851238	2034	-19.83	NO	-
2092	ZINC03462284	1747	-19.82	NO	-
2093	ZINC03970788	2368	-19.82	NO	-
2094	ZINC03992908	2455	-19.82	NO	-
2095	ZINC04112970	2493	-19.82	NO	-
2096	ZINC02487981	1222	-19.81	NO	-
2097	ZINC03465244	1769	-19.81	NO	-
2098	ZINC03480589	1814	-19.81	NO	-
2099	ZINC03621437	1987	-19.81	NO	-
2100	ZINC00131038	16	-19.8	NO	-
2101	ZINC01055835	624	-19.79	NO	-
2102	ZINC00631080	117	-19.76	NO	-
2103	ZINC01088555	658	-19.76	NO	-
2104	ZINC02293706	1136	-19.76	NO	-
2105	ZINC02971873	1495	-19.75	NO	-
2106	ZINC04179826	2511	-19.75	NO	-
2107	ZINC03461920	1742	-19.74	NO	-
2108	ZINC03832389	25	-19.73	YES	16
2109	ZINC03852804	2057	-19.73	NO	-
2110	ZINC01889889	1018	-19.72	NO	-
2111	ZINC03969381	2346	-19.71	NO	-
2112	ZINC02437680	1199	-19.7	NO	-
2113	ZINC00226812	20	-19.69	NO	-
2114	ZINC01366553	863	-19.69	NO	-
2115	ZINC02328536	1155	-19.67	NO	-
2116	ZINC03993253	2462	-19.66	NO	-
2117	ZINC02736052	1345	-19.65	NO	-
2118	ZINC03245623	1600	-19.65	NO	-
2119	ZINC03853067	2062	-19.65	NO	-
2120	ZINC03993259	2463	-19.64	NO	-
2121	ZINC04465121	2630	-19.64	NO	-
2122	ZINC00569308	75	-19.63	NO	-
2123	ZINC02196431	1100	-19.63	NO	-
2124	ZINC02194662	1099	-19.62	NO	-
2125	ZINC01384063	901	-19.61	NO	-
2126	ZINC01868735	1000	-19.61	NO	-
2127	ZINC01492047	947	-19.6	NO	-
2128	ZINC02882526	1436	-19.6	NO	-
2129	ZINC03832406	42	-19.6	YES	26
2130	ZINC01120339	689	-19.58	NO	-
2131	ZINC01513026	958	-19.58	NO	-
2132	ZINC02441995	1205	-19.58	NO	-
2133	ZINC02973370	1500	-19.58	NO	-
2134	ZINC00570339	78	-19.57	NO	-
2135	ZINC03852536	2049	-19.57	NO	-
2136	ZINC03987914	2436	-19.57	NO	-
2137	ZINC04294240	2553	-19.57	NO	-
2138	ZINC03867401	2243	-19.56	NO	-
2139	ZINC02699207	1316	-19.55	NO	-
2140	ZINC00328347	30	-19.54	NO	-
2141	ZINC00955316	529	-19.53	NO	-
2142	ZINC03480639	1818	-19.53	NO	-
2143	ZINC03867365	2239	-19.53	NO	-
2144	ZINC00802642	277	-19.51	NO	-
2145	ZINC03325067	1643	-19.51	NO	-
2146	ZINC01332678	847	-19.5	NO	-
2147	ZINC02971881	1496	-19.49	NO	-
2148	ZINC03464354	1761	-19.49	NO	-
2149	ZINC03480592	1815	-19.49	NO	-
2150	ZINC03850658	2027	-19.49	NO	-
2151	ZINC04513234	2697	-19.49	NO	-
2152	ZINC02862024	1421	-19.48	NO	-
2153	ZINC02887824	1458	-19.47	NO	-
2154	ZINC04443157	2609	-19.47	NO	-
2155	ZINC01174894	759	-19.45	NO	-
2156	ZINC01115889	686	-19.44	NO	-
2157	ZINC01180183	763	-19.44	NO	-
2158	ZINC00882070	425	-19.42	NO	-
2159	ZINC03891053	2312	-19.42	NO	-
2160	ZINC01099525	669	-19.41	NO	-
2161	ZINC02872636	1427	-19.41	NO	-
2162	ZINC01403810	902	-19.4	NO	-
2163	ZINC03974411	2392	-19.4	NO	-
2164	ZINC00651955	148	-19.39	NO	-
2165	ZINC00360012	36	-19.38	NO	-
2166	ZINC02633766	1273	-19.37	NO	-
2167	ZINC01966590	1046	-19.36	NO	-
2168	ZINC00806650	283	-19.35	NO	-
2169	ZINC00987726	548	-19.35	NO	-
2170	ZINC02135532	1087	-19.35	NO	-
2171	ZINC04366516	2582	-19.35	NO	-
2172	ZINC03480556	1812	-19.34	NO	-
2173	ZINC03867010	2222	-19.34	NO	-
2174	ZINC03977630	2409	-19.34	NO	-
2175	ZINC02323222	1150	-19.33	NO	-
2176	ZINC02488017	1223	-19.33	NO	-
2177	ZINC02971474	1492	-19.33	NO	-
2178	ZINC03765621	2006	-19.33	NO	-
2179	ZINC00717862	202	-19.32	NO	-
2180	ZINC03832404	22	-19.32	YES	13
2181	ZINC02667850	1303	-19.31	NO	-
2182	ZINC02784094	1376	-19.3	NO	-
2183	ZINC02971807	1494	-19.3	NO	-
2184	ZINC03319985	1641	-19.3	NO	-
2185	ZINC02616274	1245	-19.29	NO	-
2186	ZINC00232895	22	-19.28	NO	-
2187	ZINC01072701	645	-19.26	NO	-
2188	ZINC01938191	1041	-19.26	NO	-
2189	ZINC02877834	1434	-19.26	NO	-
2190	ZINC00072606	11	-19.25	NO	-
2191	ZINC00953584	528	-19.25	NO	-
2192	ZINC04464293	2624	-19.24	NO	-
2193	ZINC03225603	1577	-19.23	NO	-
2194	ZINC03464934	1762	-19.23	NO	-
2195	ZINC01124113	708	-19.22	NO	-
2196	ZINC01899143	1027	-19.21	NO	-
2197	ZINC02223050	1119	-19.18	NO	-
2198	ZINC02643084	1281	-19.18	NO	-
2199	ZINC03867310	2234	-19.18	NO	-
2200	ZINC03480278	1809	-19.17	NO	-
2201	ZINC04240363	2525	-19.17	NO	-
2202	ZINC02237515	1124	-19.16	NO	-
2203	ZINC03600737	1980	-19.16	NO	-
2204	ZINC03858787	2189	-19.16	NO	-
2205	ZINC04126327	2495	-19.16	NO	-
2206	ZINC00365484	37	-19.15	NO	-
2207	ZINC00477815	56	-19.14	NO	-
2208	ZINC01125894	709	-19.14	NO	-
2209	ZINC02326246	1151	-19.12	NO	-
2210	ZINC01090887	661	-19.11	NO	-
2211	ZINC00781739	242	-19.1	NO	-
2212	ZINC01196456	780	-19.1	NO	-
2213	ZINC03480276	1808	-19.09	NO	-
2214	ZINC00719528	204	-19.08	NO	-
2215	ZINC02434241	1197	-19.06	NO	-
2216	ZINC02290745	1134	-19.05	NO	-
2217	ZINC00595258	88	-19.03	NO	-
2218	ZINC03470453	1782	-19.03	NO	-
2219	ZINC00806998	286	-19.01	NO	-
2220	ZINC03244712	1599	-19.01	NO	-
2221	ZINC01366461	862	-19.0	NO	-
2222	ZINC02908017	1466	-19.0	NO	-
2223	ZINC03040681	1516	-19.0	NO	-
2224	ZINC00533815	68	-18.99	NO	-
2225	ZINC02851904	1407	-18.99	NO	-
2226	ZINC03569893	1918	-18.99	NO	-
2227	ZINC01240351	801	-18.98	NO	-
2228	ZINC02219753	1115	-18.97	NO	-
2229	ZINC02876647	1433	-18.96	NO	-
2230	ZINC00671237	156	-18.95	NO	-
2231	ZINC00722932	206	-18.95	NO	-
2232	ZINC00980695	541	-18.95	NO	-
2233	ZINC01216797	793	-18.95	NO	-
2234	ZINC00930733	496	-18.94	NO	-
2235	ZINC03549431	1884	-18.94	NO	-
2236	ZINC00803512	278	-18.93	NO	-
2237	ZINC00341937	33	-18.92	NO	-
2238	ZINC02699205	1315	-18.91	NO	-
2239	ZINC04127575	2496	-18.91	NO	-
2240	ZINC02057032	1068	-18.9	NO	-
2241	ZINC03867309	2232	-18.9	NO	-
2242	ZINC01186750	768	-18.89	NO	-
2243	ZINC03480255	1806	-18.89	NO	-
2244	ZINC03855236	2144	-18.89	NO	-
2245	ZINC01889916	1024	-18.88	NO	-
2246	ZINC02990052	1502	-18.86	NO	-
2247	ZINC03593707	1944	-18.86	NO	-
2248	ZINC04443933	2614	-18.86	NO	-
2249	ZINC03277000	1614	-18.84	NO	-
2250	ZINC03480259	1807	-18.84	NO	-
2251	ZINC03596791	1968	-18.84	NO	-
2252	ZINC03222224	1572	-18.83	NO	-
2253	ZINC01172819	754	-18.82	NO	-
2254	ZINC00987725	547	-18.81	NO	-
2255	ZINC01779587	980	-18.81	NO	-
2256	ZINC03319987	1642	-18.81	NO	-
2257	ZINC03664222	2004	-18.81	NO	-
2258	ZINC03853821	2077	-18.81	NO	-
2259	ZINC01196857	782	-18.8	NO	-
2260	ZINC03858010	2167	-18.79	NO	-
2261	ZINC03170743	1549	-18.78	NO	-
2262	ZINC03976503	2399	-18.78	NO	-
2263	ZINC00007582	0	-18.77	YES	1
2264	ZINC00824339	308	-18.77	NO	-
2265	ZINC01211758	790	-18.76	NO	-
2266	ZINC01090893	664	-18.75	NO	-
2267	ZINC03462703	1756	-18.75	NO	-
2268	ZINC03868085	2266	-18.75	NO	-
2269	ZINC02424127	1192	-18.73	NO	-
2270	ZINC04358945	2578	-18.73	NO	-
2271	ZINC01443735	931	-18.71	NO	-
2272	ZINC01642494	966	-18.71	NO	-
2273	ZINC02633376	1271	-18.71	NO	-
2274	ZINC02400330	1174	-18.69	NO	-
2275	ZINC02777689	1374	-18.69	NO	-
2276	ZINC01077650	651	-18.67	NO	-
2277	ZINC01421514	911	-18.67	NO	-
2278	ZINC02135577	1089	-18.66	NO	-
2279	ZINC03596728	1966	-18.66	NO	-
2280	ZINC02627665	1262	-18.65	NO	-
2281	ZINC03480607	1817	-18.63	NO	-
2282	ZINC00645523	138	-18.62	NO	-
2283	ZINC03834190	14	-18.62	YES	8
2284	ZINC03868513	2279	-18.62	NO	-
2285	ZINC03593640	1940	-18.61	NO	-
2286	ZINC02972035	1497	-18.6	NO	-
2287	ZINC00502939	61	-18.57	NO	-
2288	ZINC00540456	69	-18.56	NO	-
2289	ZINC02648227	1283	-18.56	NO	-
2290	ZINC03195907	1563	-18.56	NO	-
2291	ZINC01049577	606	-18.55	NO	-
2292	ZINC02620860	1251	-18.55	NO	-
2293	ZINC03304632	1632	-18.55	NO	-
2294	ZINC03480642	1819	-18.55	NO	-
2295	ZINC03005257	1505	-18.54	NO	-
2296	ZINC03333254	1652	-18.54	NO	-
2297	ZINC02236714	1123	-18.53	NO	-
2298	ZINC03858785	2188	-18.53	NO	-
2299	ZINC01445403	934	-18.5	NO	-
2300	ZINC01127559	711	-18.48	NO	-
2301	ZINC03834197	39	-18.48	YES	24
2302	ZINC03868816	2285	-18.46	NO	-
2303	ZINC04617989	1	-18.46	YES	2
2304	ZINC03593642	1941	-18.45	NO	-
2305	ZINC03277071	1615	-18.44	NO	-
2306	ZINC02643083	1280	-18.43	NO	-
2307	ZINC02866780	1425	-18.43	NO	-
2308	ZINC00795363	264	-18.41	NO	-
2309	ZINC01219313	795	-18.37	NO	-
2310	ZINC01834624	992	-18.36	NO	-
2311	ZINC04466211	2643	-18.36	NO	-
2312	ZINC00891059	441	-18.35	NO	-
2313	ZINC02303655	1139	-18.35	NO	-
2314	ZINC00671698	158	-18.33	NO	-
2315	ZINC03372030	1697	-18.31	NO	-
2316	ZINC01441523	929	-18.3	NO	-
2317	ZINC01462271	937	-18.29	NO	-
2318	ZINC02209755	1111	-18.29	NO	-
2319	ZINC03327629	1644	-18.29	NO	-
2320	ZINC02253600	1128	-18.28	NO	-
2321	ZINC02966876	1482	-18.26	NO	-
2322	ZINC02469093	1214	-18.25	NO	-
2323	ZINC01051831	615	-18.23	NO	-
2324	ZINC01895417	16	-18.23	YES	8
2325	ZINC00618651	99	-18.22	NO	-
2326	ZINC03176341	1554	-18.21	NO	-
2327	ZINC00477816	57	-18.2	NO	-
2328	ZINC02247862	1127	-18.2	NO	-
2329	ZINC02711708	1320	-18.2	NO	-
2330	ZINC03350628	1665	-18.2	NO	-
2331	ZINC04334276	2570	-18.2	NO	-
2332	ZINC00508913	63	-18.17	NO	-
2333	ZINC03853634	2074	-18.17	NO	-
2334	ZINC03462726	1759	-18.16	NO	-
2335	ZINC02064445	1069	-18.15	NO	-
2336	ZINC02064448	1070	-18.15	NO	-
2337	ZINC03956139	2330	-18.12	NO	-
2338	ZINC03560779	1898	-18.07	NO	-
2339	ZINC04000899	2470	-18.07	NO	-
2340	ZINC02419883	1189	-18.06	NO	-
2341	ZINC01172904	755	-18.05	NO	-
2342	ZINC03983729	2431	-18.05	NO	-
2343	ZINC03854905	2127	-18.04	NO	-
2344	ZINC02551611	1239	-18.02	NO	-
2345	ZINC01037606	591	-17.99	NO	-
2346	ZINC00677159	171	-17.98	NO	-
2347	ZINC01212023	791	-17.97	NO	-
2348	ZINC00574050	79	-17.96	NO	-
2349	ZINC03853029	2060	-17.96	NO	-
2350	ZINC01172818	753	-17.95	NO	-
2351	ZINC03889620	2297	-17.93	NO	-
2352	ZINC04475140	2666	-17.92	NO	-
2353	ZINC03854967	2131	-17.89	NO	-
2354	ZINC03595000	1951	-17.88	NO	-
2355	ZINC03857505	2160	-17.88	NO	-
2356	ZINC00930740	497	-17.87	NO	-
2357	ZINC01102351	670	-17.87	NO	-
2358	ZINC02966878	1483	-17.86	NO	-
2359	ZINC00868638	394	-17.85	NO	-
2360	ZINC03462686	1754	-17.83	NO	-
2361	ZINC03480558	1813	-17.82	NO	-
2362	ZINC02326332	1153	-17.8	NO	-
2363	ZINC04459210	2616	-17.76	NO	-
2364	ZINC00868547	392	-17.74	NO	-
2365	ZINC03868614	2281	-17.74	NO	-
2366	ZINC02048783	1065	-17.73	NO	-
2367	ZINC01172309	752	-17.71	NO	-
2368	ZINC03868696	2283	-17.71	NO	-
2369	ZINC01037607	592	-17.68	NO	-
2370	ZINC03131364	1544	-17.68	NO	-
2371	ZINC03131365	1545	-17.68	NO	-
2372	ZINC03593050	1936	-17.68	NO	-
2373	ZINC03974265	2390	-17.68	NO	-
2374	ZINC03857410	2159	-17.67	NO	-
2375	ZINC00971036	535	-17.66	NO	-
2376	ZINC00470104	54	-17.64	NO	-
2377	ZINC01897911	1026	-17.63	NO	-
2378	ZINC03868361	2272	-17.61	NO	-
2379	ZINC01436954	923	-17.59	NO	-
2380	ZINC00677379	172	-17.58	NO	-
2381	ZINC00882078	426	-17.58	NO	-
2382	ZINC02887703	1450	-17.56	NO	-
2383	ZINC03852330	2048	-17.55	NO	-
2384	ZINC00503268	62	-17.53	NO	-
2385	ZINC01148046	733	-17.53	NO	-
2386	ZINC03867143	2226	-17.53	NO	-
2387	ZINC02971422	1491	-17.52	NO	-
2388	ZINC03455412	1734	-17.52	NO	-
2389	ZINC00870224	397	-17.49	NO	-
2390	ZINC01436953	922	-17.49	NO	-
2391	ZINC02064574	1073	-17.46	NO	-
2392	ZINC03594999	1950	-17.45	NO	-
2393	ZINC00508931	64	-17.44	NO	-
2394	ZINC02064489	1072	-17.44	NO	-
2395	ZINC03853999	2082	-17.42	NO	-
2396	ZINC03868993	2286	-17.42	NO	-
2397	ZINC02859372	1414	-17.41	NO	-
2398	ZINC03868994	2288	-17.39	NO	-
2399	ZINC02970282	1487	-17.38	NO	-
2400	ZINC00253747	23	-17.34	NO	-
2401	ZINC03859816	2206	-17.34	NO	-
2402	ZINC01012570	572	-17.33	NO	-
2403	ZINC02101095	1077	-17.33	NO	-
2404	ZINC03199718	1564	-17.32	NO	-
2405	ZINC00868545	391	-17.29	NO	-
2406	ZINC00586964	81	-17.23	NO	-
2407	ZINC00868635	393	-17.23	NO	-
2408	ZINC01262960	810	-17.22	NO	-
2409	ZINC00511420	65	-17.2	NO	-
2410	ZINC02751865	1351	-17.2	NO	-
2411	ZINC02883937	1439	-17.2	NO	-
2412	ZINC04465370	2634	-17.2	NO	-
2413	ZINC00641539	132	-17.19	NO	-
2414	ZINC02859293	1413	-17.18	NO	-
2415	ZINC00122218	14	-17.17	NO	-
2416	ZINC02665248	1301	-17.16	NO	-
2417	ZINC01355620	857	-17.15	NO	-
2418	ZINC00568587	74	-17.12	NO	-
2419	ZINC03339315	1654	-17.12	NO	-
2420	ZINC04459492	2617	-17.11	NO	-
2421	ZINC00660150	151	-17.05	NO	-
2422	ZINC02407696	1181	-17.05	NO	-
2423	ZINC02889871	1459	-17.03	NO	-
2424	ZINC00321802	29	-17.02	NO	-
2425	ZINC00470106	55	-17.02	NO	-
2426	ZINC00552452	71	-16.99	NO	-
2427	ZINC01156937	747	-16.99	NO	-
2428	ZINC02064486	1071	-16.96	NO	-
2429	ZINC02353759	1163	-16.96	NO	-
2430	ZINC03328129	1646	-16.95	NO	-
2431	ZINC02539561	1232	-16.93	NO	-
2432	ZINC03970353	2361	-16.86	NO	-
2433	ZINC01180518	764	-16.78	NO	-
2434	ZINC03867022	2224	-16.78	NO	-
2435	ZINC00400248	41	-16.71	NO	-
2436	ZINC01004449	559	-16.64	NO	-
2437	ZINC00675575	166	-16.63	NO	-
2438	ZINC00781740	243	-16.57	NO	-
2439	ZINC00514831	66	-16.56	NO	-
2440	ZINC02064702	1074	-16.56	NO	-
2441	ZINC00715365	200	-16.55	NO	-
2442	ZINC00570334	76	-16.54	NO	-
2443	ZINC01095089	665	-16.51	NO	-
2444	ZINC04462018	2621	-16.51	NO	-
2445	ZINC03868363	2274	-16.49	NO	-
2446	ZINC04465415	2636	-16.49	NO	-
2447	ZINC00902691	454	-16.47	NO	-
2448	ZINC01980254	1049	-16.46	NO	-
2449	ZINC02970281	1486	-16.46	NO	-
2450	ZINC02353762	1164	-16.45	NO	-
2451	ZINC03969029	2339	-16.42	NO	-
2452	ZINC02416852	1186	-16.4	NO	-
2453	ZINC01262959	809	-16.35	NO	-
2454	ZINC02211340	1112	-16.32	NO	-
2455	ZINC01209383	788	-16.31	NO	-
2456	ZINC04460191	2619	-16.28	NO	-
2457	ZINC00802342	276	-16.23	NO	-
2458	ZINC03834201	2	-16.19	YES	3
2459	ZINC00645522	137	-16.17	NO	-
2460	ZINC02405525	1180	-16.11	NO	-
2461	ZINC02577724	1242	-16.09	NO	-
2462	ZINC02136384	1092	-16.06	NO	-
2463	ZINC00455893	50	-16.05	NO	-
2464	ZINC01907301	8	-16.05	YES	6
2465	ZINC01980255	1050	-16.05	NO	-
2466	ZINC01003784	558	-16.01	NO	-
2467	ZINC03873875	2291	-15.86	NO	-
2468	ZINC00451131	49	-15.85	NO	-
2469	ZINC00456202	51	-15.85	NO	-
2470	ZINC03779125	2008	-15.85	NO	-
2471	ZINC03854841	2109	-15.85	NO	-
2472	ZINC03851229	2033	-15.84	NO	-
2473	ZINC02907986	1462	-15.78	NO	-
2474	ZINC01121202	695	-15.76	NO	-
2475	ZINC00341936	32	-15.71	NO	-
2476	ZINC02201265	1103	-15.7	NO	-
2477	ZINC02136400	1093	-15.68	NO	-
2478	ZINC03991295	2439	-15.68	NO	-
2479	ZINC02471399	1215	-15.59	NO	-
2480	ZINC03857132	2156	-15.49	NO	-
2481	ZINC02907995	1464	-15.42	NO	-
2482	ZINC01121201	694	-15.33	NO	-
2483	ZINC01005393	564	-15.31	NO	-
2484	ZINC03867574	2246	-15.3	NO	-
2485	ZINC01018649	573	-15.24	NO	-
2486	ZINC04082791	2487	-15.24	NO	-
2487	ZINC01133461	720	-15.21	NO	-
2488	ZINC02412138	1182	-15.18	NO	-
2489	ZINC00469605	53	-15.12	NO	-
2490	ZINC02007686	1063	-15.08	NO	-
2491	ZINC02422469	1191	-15.04	NO	-
2492	ZINC03859176	2199	-15.04	NO	-
2493	ZINC01005392	563	-14.92	NO	-
2494	ZINC02907996	1465	-14.64	NO	-
2495	ZINC00456647	52	-14.41	NO	-
2496	ZINC01000674	555	-14.41	NO	-
2497	ZINC00758432	219	-14.38	NO	-
2498	ZINC02861394	1419	-14.35	NO	-
2499	ZINC02907988	1463	-14.27	NO	-
2500	ZINC01113129	682	-14.25	NO	-
2501	ZINC01145506	730	-13.91	NO	-
2502	ZINC00570337	77	-13.71	NO	-
2503	ZINC03854848	2110	-13.57	NO	-
2504	ZINC02196877	1101	-13.52	NO	-
2505	ZINC03866787	2218	-13.37	NO	-
2506	ZINC02007691	1064	-13.08	NO	-
2507	ZINC03854837	2108	-13.01	NO	-
2508	ZINC02136721	1094	-12.84	NO	-
2509	ZINC01005391	562	-12.72	NO	-
2510	ZINC02197073	1102	-12.55	NO	-
2511	ZINC04470047	2659	-12.39	NO	-
2512	ZINC03970892	2372	-12.06	NO	-
2513	ZINC01145511	731	-11.78	NO	-
2514	ZINC03834202	40	-11.76	YES	24
2515	ZINC03832409	44	-11.18	YES	28
2516	ZINC03854851	2113	-11.0	NO	-
2517	ZINC03834195	3	-10.58	YES	3
2518	ZINC04478201	2668	-9.07	NO	-
2519	ZINC03854849	2111	-8.15	NO	-
2520	ZINC03054167	1527	-6.4	NO	-
2521	ZINC03854850	2112	-6.14	NO	-
2522	ZINC03854547	2092	14.66	NO	-
2523	ZINC00840375	316	98.72	NO	-
