# Supplementary material for: Optimal assignment methods for ligand-based virtual screening
Source: J Cheminform. 2009 Aug 25;1:14. doi: 10.1186/1758-2946-1-14 (PMC2820492; doi:10.1186/1758-2946-1-14)
Supplement: Additional file 2 — Archive of the result files. The file Results.tar.gz is a Gzip compressed Tar archive containing the results file of each method for each data set. The result files are tab-separated plain text files including the following information: method name, active data set with size, cluster information and the distribution of the molecules over the clusters, decoy data set with size, ratio active:decoy, AUC, awAUC, BEDROC scores for predefined alpha values as suggested by Truchon and Bayly [63], relative enrichment factor [67], ROC enrichments, awROC enrichments at predefined false positive fractions, chemotype enrichment, ROC data points, and the ranking of each structure. [file 1758-2946-1-14-S2.zip › Results/OAAP.SQ.DUD=ace.Q.ACE_Lisinopril.sdf.A.DUD_ace_clustered_I_MM.sdf.D.DUD_ace_decoys_ID_pass_MWPass_I_0000644]

###################################################################################################
# Screening Result File
# User: jahn
# Method used: OAAP
> <Method_Name>
OAAP
# Screening mode: Single Query Screening
#	Calculations performed: 1842
#	Start time of the calculation: Sun Mar 08 05:57:53 CET 2009
#	End time of the calculation: Sun Mar 08 05:58:30 CET 2009
# Data set information
#	Query molecule name:	Lisinopril from data set: ./data/queries/ACE_Lisinopril.sdf
#	Active data set: /rahome/chemoinf/SVS/data/actives/DUD_ace_clustered_I_MM.sdf with cluster information
#		Size: 46 molecules
#		Number of clusters: 19
#		Cluster Summery:
#			Cluster number	# molecules	% of actives
#			0		1		2.174
#			1		11		23.913
#			2		1		2.174
#			3		9		19.565
#			4		1		2.174
#			5		2		4.348
#			6		5		10.87
#			7		4		8.696
#			8		1		2.174
#			9		1		2.174
#			10		1		2.174
#			11		1		2.174
#			12		1		2.174
#			13		1		2.174
#			14		1		2.174
#			15		1		2.174
#			16		1		2.174
#			17		2		4.348
#			18		1		2.174
#	Decoy data set: /rahome/chemoinf/SVS/data/decoys/DUD_ace_decoys_ID_pass_MWPass_I_MM.sdf
#		Size: 1796 molecules
#	Ratio actives : decoys
#		1.0 : 39.0435
#	The active and decoy data set were part of the DUD with problem identifier: ace
> <AUC>
#	 ROC AUC
	0.5757722475065363
> <awAUC>
#	 ROC awAUC
	0.7244452199879465
> <BEDROC Scores>
#	Alpha Values	BEDROC Scores	Literature: J. Chem. Inf. Model., Vol. 47, No. 2, 2007, 488-508
	106.9	0.2923
	100.0	0.2858
	53.6	0.2508
	50.0	0.2495
	32.2	0.251
	20.0	0.2693
	16.1	0.2825
	10.0	0.3203
	8.0	0.3416
> <Relative enrichment factor>
#	Fraction dataset	Enrichment factor	 Literature: DOI: 10.1021/ci800303k
	0.0010	54.28881650380021
	0.01	32.57328990228013
	0.02	19.001085776330076
	0.05	23.91304347826087
	0.1	34.78260869565217
	0.2	45.65217391304348
	0.25	47.82608695652174
> <ROC Enrichments>
#	True decoy fraction	Enrichment	Literature: J Comput Aided Mol Des (2008) 22:133-139
	0.1	58.56521739130435
	0.5	21.690821256038646
	1.0	13.014492753623188
	2.0	9.76086956521739
	5.0	4.771980676328503
	10.0	3.4705314009661836
> <awROC Enrichments>
#	Decoy fraction	Enrichment
	0.1	66.16842105263157
	0.5	30.458479532163743
	1.0	20.480701754385965
	2.0	14.704093567251462
	5.0	7.982222222222223
	10.0	5.776608187134503
> <Chemotype enrichment>
#	% data set	% active cluster	Literature: http://dud.docking.org/wombat/
	0.0	0.0
	0.054	0.0
	0.054	5.263
	0.109	5.263
	0.109	10.526
	0.434	10.526
	0.434	15.789
	0.597	15.789
	0.597	21.053
	0.869	21.053
	0.869	26.316
	2.28	26.316
	2.28	31.579
	3.366	31.579
	3.366	36.842
	4.995	36.842
	4.995	42.105
	6.189	42.105
	6.189	47.368
	6.786	47.368
	6.786	52.632
	8.306	52.632
	8.306	57.895
	16.341	57.895
	16.341	63.158
	16.558	63.158
	16.558	68.421
	23.344	68.421
	23.344	73.684
	35.342	73.684
	35.342	78.947
	40.934	78.947
	40.934	84.211
	66.504	84.211
	66.504	89.474
	88.654	89.474
	88.654	94.737
	99.783	94.737
	99.783	100.0
	100.0	100.0
> <ROC curve data>
#	False positive rate	true positive rate
	0.0	0.0
	0.0	0.0435
	6.0E-4	0.0435
	6.0E-4	0.0652
	0.0022	0.0652
	0.0022	0.087
	0.0033	0.087
	0.0033	0.1087
	0.0056	0.1087
	0.0056	0.1304
	0.0128	0.1304
	0.0128	0.1522
	0.0189	0.1522
	0.0189	0.1739
	0.0195	0.1739
	0.0195	0.1957
	0.029	0.1957
	0.029	0.2174
	0.0451	0.2174
	0.0451	0.2391
	0.0568	0.2391
	0.0568	0.2609
	0.0624	0.2609
	0.0624	0.2826
	0.0774	0.2826
	0.0774	0.3043
	0.0824	0.3043
	0.0824	0.3478
	0.1581	0.3478
	0.1581	0.4565
	0.2272	0.4565
	0.2272	0.4783
	0.3497	0.4783
	0.3497	0.5
	0.4065	0.5
	0.4065	0.587
	0.642	0.587
	0.642	0.6304
	0.6654	0.6304
	0.6654	0.6522
	0.7127	0.6522
	0.7127	0.6739
	0.7584	0.6739
	0.7584	0.6957
	0.7673	0.6957
	0.7673	0.7174
	0.7756	0.7174
	0.7756	0.7391
	0.8118	0.7391
	0.8118	0.7609
	0.8396	0.7609
	0.8396	0.7826
	0.8469	0.7826
	0.8469	0.8043
	0.8775	0.8043
	0.8775	0.8478
	0.887	0.8478
	0.887	0.8696
	0.9482	0.8696
	0.9482	0.8913
	0.9744	0.8913
	0.9744	0.913
	0.9989	0.913
	0.9989	0.9783
	1.0	0.9783
> <Screening Table>
# Rank	Mol name	Index in data set	Similarity 2 query	Active	Cluster number
1	ZINC03814193	42	0.5212658047676086	YES	16
2	ZINC03814199	29	0.4566098749637604	YES	6
3	ZINC03230673	807	0.45435386896133423	NO	-
4	ZINC03814176	25	0.45414844155311584	YES	6
5	ZINC03821276	1090	0.4501006305217743	NO	-
6	ZINC03862222	1415	0.448843389749527	NO	-
7	ZINC03862223	1416	0.4482228457927704	NO	-
8	ZINC03814181	44	0.4438368082046509	YES	17
9	ZINC02161240	503	0.4422474205493927	NO	-
10	ZINC03856415	1154	0.44208666682243347	NO	-
11	ZINC03814180	34	0.44110333919525146	YES	8
12	ZINC02556760	656	0.44087883830070496	NO	-
13	ZINC03817940	1081	0.43935897946357727	NO	-
14	ZINC02160861	497	0.43604743480682373	NO	-
15	ZINC03634123	1034	0.4332350492477417	NO	-
16	ZINC03809801	35	0.43159249424934387	YES	9
17	ZINC03862227	1420	0.43132978677749634	NO	-
18	ZINC03625369	1027	0.43013063073158264	NO	-
19	ZINC03625378	1028	0.43007412552833557	NO	-
20	ZINC03862524	1436	0.42996448278427124	NO	-
21	ZINC03800819	1074	0.42981821298599243	NO	-
22	ZINC03863188	1481	0.4297583997249603	NO	-
23	ZINC04228923	1705	0.429100900888443	NO	-
24	ZINC04260752	1721	0.4258863627910614	NO	-
25	ZINC03800812	1073	0.424908310174942	NO	-
26	ZINC03504695	961	0.4243432581424713	NO	-
27	ZINC03504697	962	0.4243432581424713	NO	-
28	ZINC01576012	204	0.4223931133747101	NO	-
29	ZINC03862228	1421	0.422052800655365	NO	-
30	ZINC03814173	43	0.4190213680267334	YES	17
31	ZINC02131608	409	0.4190129339694977	NO	-
32	ZINC02132171	419	0.4179871380329132	NO	-
33	ZINC03625279	1026	0.4178408086299896	NO	-
34	ZINC03817951	1082	0.4177016615867615	NO	-
35	ZINC02110249	293	0.41753512620925903	NO	-
36	ZINC02110251	294	0.41753512620925903	NO	-
37	ZINC02160990	500	0.4172587990760803	NO	-
38	ZINC02127283	365	0.41219818592071533	NO	-
39	ZINC02131740	412	0.4094979763031006	NO	-
40	ZINC03817939	1080	0.40932729840278625	NO	-
41	ZINC02136663	448	0.40912342071533203	NO	-
42	ZINC03814182	40	0.4088442325592041	YES	14
43	ZINC01576183	207	0.40751856565475464	NO	-
44	ZINC03775164	26	0.40687596797943115	YES	6
45	ZINC02132146	418	0.4062330424785614	NO	-
46	ZINC00591590	118	0.4060937762260437	NO	-
47	ZINC02128694	379	0.4040340483188629	NO	-
48	ZINC02131742	413	0.4038905203342438	NO	-
49	ZINC03805457	1075	0.40387797355651855	NO	-
50	ZINC02431335	598	0.4035813510417938	NO	-
51	ZINC02145743	464	0.40339669585227966	NO	-
52	ZINC02130333	391	0.40306246280670166	NO	-
53	ZINC02145747	465	0.4029630720615387	NO	-
54	ZINC03251566	828	0.4028559923171997	NO	-
55	ZINC01546644	194	0.40280118584632874	NO	-
56	ZINC02126838	358	0.4024129807949066	NO	-
57	ZINC02197333	509	0.4018200933933258	NO	-
58	ZINC03122736	792	0.4014628231525421	NO	-
59	ZINC03486226	940	0.4012819826602936	NO	-
60	ZINC03821274	1088	0.40117454528808594	NO	-
61	ZINC02130731	399	0.40022870898246765	NO	-
62	ZINC03814178	37	0.3998582065105438	YES	11
63	ZINC03504676	955	0.39957740902900696	NO	-
64	ZINC03504701	963	0.3993273973464966	NO	-
65	ZINC03504703	964	0.3993273973464966	NO	-
66	ZINC02136482	445	0.3992968201637268	NO	-
67	ZINC03985253	1639	0.3986588716506958	NO	-
68	ZINC02486374	642	0.39852240681648254	NO	-
69	ZINC03805458	1076	0.3982961177825928	NO	-
70	ZINC03969864	1613	0.3978096544742584	NO	-
71	ZINC03882134	1556	0.39736413955688477	NO	-
72	ZINC02095716	255	0.39685356616973877	NO	-
73	ZINC02136711	449	0.39625880122184753	NO	-
74	ZINC02132052	416	0.39603176712989807	NO	-
75	ZINC02127173	361	0.39503636956214905	NO	-
76	ZINC01575969	202	0.3950287997722626	NO	-
77	ZINC03625380	1029	0.3944740891456604	NO	-
78	ZINC03969063	1611	0.39445048570632935	NO	-
79	ZINC02132054	417	0.3944343328475952	NO	-
80	ZINC03839554	1094	0.3944314420223236	NO	-
81	ZINC02194611	507	0.39376530051231384	NO	-
82	ZINC03251564	827	0.39365077018737793	NO	-
83	ZINC03863338	1490	0.39356541633605957	NO	-
84	ZINC02128370	373	0.39348652958869934	NO	-
85	ZINC04633907	1794	0.3931032121181488	NO	-
86	ZINC02131678	410	0.3929886519908905	NO	-
87	ZINC03862244	1422	0.39258357882499695	NO	-
88	ZINC02107060	285	0.39249175786972046	NO	-
89	ZINC02131032	402	0.3922770023345947	NO	-
90	ZINC02136823	450	0.39204463362693787	NO	-
91	ZINC03941360	1607	0.3918500542640686	NO	-
92	ZINC03814185	38	0.3909240961074829	YES	12
93	ZINC02107059	284	0.3902570307254791	NO	-
94	ZINC02530787	654	0.39022621512413025	NO	-
95	ZINC02748151	720	0.39019256830215454	NO	-
96	ZINC01544959	193	0.38990727066993713	NO	-
97	ZINC02830983	733	0.38962993025779724	NO	-
98	ZINC03862421	1432	0.3896165192127228	NO	-
99	ZINC03407949	888	0.38938936591148376	NO	-
100	ZINC02134794	432	0.38925567269325256	NO	-
101	ZINC02127952	368	0.3892107903957367	NO	-
102	ZINC02456259	629	0.38880231976509094	NO	-
103	ZINC03862128	1403	0.38790085911750793	NO	-
104	ZINC00591591	119	0.38764524459838867	NO	-
105	ZINC00614285	123	0.38749176263809204	NO	-
106	ZINC02130392	392	0.38739079236984253	NO	-
107	ZINC02172620	505	0.38704314827919006	NO	-
108	ZINC03983052	1633	0.3869560658931732	NO	-
109	ZINC04196148	1698	0.3868914246559143	NO	-
110	ZINC02227207	528	0.3866017758846283	NO	-
111	ZINC02203201	517	0.386464923620224	NO	-
112	ZINC01576000	203	0.386395663022995	NO	-
113	ZINC02350583	569	0.38533350825309753	NO	-
114	ZINC03814190	41	0.38527947664260864	YES	15
115	ZINC02456282	630	0.3851512372493744	NO	-
116	ZINC02437672	610	0.3850250840187073	NO	-
117	ZINC03407952	889	0.3848230838775635	NO	-
118	ZINC03407954	890	0.3848230838775635	NO	-
119	ZINC04090204	1670	0.3846234381198883	NO	-
120	ZINC02134989	434	0.3845992982387543	NO	-
121	ZINC03370158	875	0.38452649116516113	NO	-
122	ZINC03971808	1615	0.3844432830810547	NO	-
123	ZINC03971809	1616	0.3844432830810547	NO	-
124	ZINC03407957	891	0.3840106129646301	NO	-
125	ZINC03814166	45	0.38388708233833313	YES	18
126	ZINC02291006	545	0.3831864595413208	NO	-
127	ZINC02103803	275	0.38312920928001404	NO	-
128	ZINC02134744	431	0.3830257058143616	NO	-
129	ZINC03504915	965	0.3830024003982544	NO	-
130	ZINC03504916	966	0.3830024003982544	NO	-
131	ZINC03816734	1079	0.38254210352897644	NO	-
132	ZINC03667163	1060	0.38251176476478577	NO	-
133	ZINC04327940	1752	0.3823770582675934	NO	-
134	ZINC04327945	1753	0.3823770582675934	NO	-
135	ZINC03971806	1614	0.3823219835758209	NO	-
136	ZINC03971811	1617	0.3823219835758209	NO	-
137	ZINC02436496	608	0.38175925612449646	NO	-
138	ZINC02436498	609	0.38175925612449646	NO	-
139	ZINC02486376	643	0.3811285197734833	NO	-
140	ZINC02456233	626	0.3811159133911133	NO	-
141	ZINC03861904	1391	0.38091981410980225	NO	-
142	ZINC03427129	898	0.3800184428691864	NO	-
143	ZINC04620271	1786	0.3799636662006378	NO	-
144	ZINC03597092	1013	0.37991899251937866	NO	-
145	ZINC02127112	359	0.37972185015678406	NO	-
146	ZINC02442966	618	0.37968918681144714	NO	-
147	ZINC02128692	378	0.3796583414077759	NO	-
148	ZINC03488851	943	0.3792106807231903	NO	-
149	ZINC02154596	477	0.3790874779224396	NO	-
150	ZINC02275583	539	0.3788260519504547	NO	-
151	ZINC02131509	408	0.37879350781440735	NO	-
152	ZINC03488853	944	0.3787821829319	NO	-
153	ZINC03814187	36	0.37860772013664246	YES	10
154	ZINC03037008	774	0.378458708524704	NO	-
155	ZINC03037010	775	0.378458708524704	NO	-
156	ZINC02128553	377	0.37807634472846985	NO	-
157	ZINC03857081	1353	0.37792837619781494	NO	-
158	ZINC02348583	568	0.3778788447380066	NO	-
159	ZINC02130600	395	0.37774327397346497	NO	-
160	ZINC02291004	543	0.37767767906188965	NO	-
161	ZINC02130619	396	0.3776228427886963	NO	-
162	ZINC03856206	1147	0.3772093653678894	NO	-
163	ZINC03812851	27	0.37675216794013977	YES	6
164	ZINC03814183	28	0.3766871392726898	YES	6
165	ZINC03427127	897	0.37643054127693176	NO	-
166	ZINC03985274	1640	0.3758910894393921	NO	-
167	ZINC02130166	389	0.3757997453212738	NO	-
168	ZINC04260809	1722	0.3757520914077759	NO	-
169	ZINC02136336	443	0.3752802014350891	NO	-
170	ZINC02106384	281	0.3751980662345886	NO	-
171	ZINC04308270	1730	0.3748040497303009	NO	-
172	ZINC04084520	1665	0.3745113015174866	NO	-
173	ZINC02136438	444	0.3744974136352539	NO	-
174	ZINC03862028	1396	0.3744947910308838	NO	-
175	ZINC04085256	1667	0.3744663596153259	NO	-
176	ZINC03862778	1463	0.3742307126522064	NO	-
177	ZINC03862779	1464	0.3742307126522064	NO	-
178	ZINC03504685	957	0.37420332431793213	NO	-
179	ZINC03504687	958	0.37420332431793213	NO	-
180	ZINC02291005	544	0.37398311495780945	NO	-
181	ZINC02111228	295	0.37355148792266846	NO	-
182	ZINC02202401	516	0.3732927441596985	NO	-
183	ZINC02291007	546	0.3732330799102783	NO	-
184	ZINC01705150	221	0.37279266119003296	NO	-
185	ZINC03821275	1089	0.3726186752319336	NO	-
186	ZINC03863520	1499	0.37258148193359375	NO	-
187	ZINC03863523	1500	0.37258148193359375	NO	-
188	ZINC03862777	1462	0.37254637479782104	NO	-
189	ZINC03862780	1465	0.37254637479782104	NO	-
190	ZINC03625276	1024	0.3725389838218689	NO	-
191	ZINC01575531	201	0.3724316954612732	NO	-
192	ZINC02127171	360	0.37225815653800964	NO	-
193	ZINC03623416	1021	0.3720966875553131	NO	-
194	ZINC02138586	460	0.3720504343509674	NO	-
195	ZINC02083419	251	0.37181034684181213	NO	-
196	ZINC03477368	934	0.37173572182655334	NO	-
197	ZINC02457434	634	0.3714980185031891	NO	-
198	ZINC03862162	1408	0.3714856803417206	NO	-
199	ZINC02136588	446	0.3702029883861542	NO	-
200	ZINC02129741	384	0.3699308931827545	NO	-
201	ZINC03862218	1412	0.3699176013469696	NO	-
202	ZINC03338832	866	0.36989206075668335	NO	-
203	ZINC03338833	867	0.36989206075668335	NO	-
204	ZINC03862822	1466	0.36987441778182983	NO	-
205	ZINC02160919	499	0.36958491802215576	NO	-
206	ZINC02456498	631	0.3695356845855713	NO	-
207	ZINC03863751	1510	0.36924436688423157	NO	-
208	ZINC02771524	727	0.36924415826797485	NO	-
209	ZINC03504678	956	0.36915352940559387	NO	-
210	ZINC02102526	273	0.369136244058609	NO	-
211	ZINC03862163	1409	0.3687833547592163	NO	-
212	ZINC02229092	530	0.36834993958473206	NO	-
213	ZINC02136901	451	0.36804720759391785	NO	-
214	ZINC03625385	1030	0.3677164316177368	NO	-
215	ZINC03881755	1554	0.3673866093158722	NO	-
216	ZINC00009202	2	0.3671882748603821	NO	-
217	ZINC03606247	1015	0.3671453297138214	NO	-
218	ZINC02129748	385	0.36695703864097595	NO	-
219	ZINC02328310	553	0.36690109968185425	NO	-
220	ZINC02157489	484	0.366843044757843	NO	-
221	ZINC03371591	876	0.3665757477283478	NO	-
222	ZINC03245996	818	0.36629337072372437	NO	-
223	ZINC02129839	387	0.3662357032299042	NO	-
224	ZINC02127268	364	0.36619341373443604	NO	-
225	ZINC02136226	441	0.36604031920433044	NO	-
226	ZINC02726694	713	0.36597174406051636	NO	-
227	ZINC02130017	388	0.3657681345939636	NO	-
228	ZINC02137889	456	0.3657420873641968	NO	-
229	ZINC02161186	502	0.36554962396621704	NO	-
230	ZINC03140884	793	0.365479052066803	NO	-
231	ZINC01550454	196	0.36492687463760376	NO	-
232	ZINC02235626	533	0.3643229603767395	NO	-
233	ZINC04337125	1757	0.36413002014160156	NO	-
234	ZINC02160768	494	0.3638950288295746	NO	-
235	ZINC04620274	1787	0.3637963533401489	NO	-
236	ZINC03338830	865	0.36353474855422974	NO	-
237	ZINC03862145	1405	0.3632574677467346	NO	-
238	ZINC03824882	1092	0.36294400691986084	NO	-
239	ZINC03862146	1406	0.3626668155193329	NO	-
240	ZINC00003015	0	0.36238208413124084	NO	-
241	ZINC02127903	367	0.36232060194015503	NO	-
242	ZINC00168679	21	0.36227351427078247	NO	-
243	ZINC03597090	1012	0.36204615235328674	NO	-
244	ZINC03983493	1634	0.36167338490486145	NO	-
245	ZINC04260750	1720	0.3616642653942108	NO	-
246	ZINC02131708	411	0.36160919070243835	NO	-
247	ZINC04620267	1785	0.3614710867404938	NO	-
248	ZINC02129275	382	0.361448734998703	NO	-
249	ZINC03839582	1096	0.3614189326763153	NO	-
250	ZINC02122668	337	0.36139047145843506	NO	-
251	ZINC00031891	4	0.36102426052093506	NO	-
252	ZINC02215586	523	0.36093002557754517	NO	-
253	ZINC03906750	1584	0.36090072989463806	NO	-
254	ZINC02135136	435	0.36071106791496277	NO	-
255	ZINC03906709	1583	0.36068442463874817	NO	-
256	ZINC03862144	1404	0.36065730452537537	NO	-
257	ZINC03862147	1407	0.36065730452537537	NO	-
258	ZINC02120003	327	0.3606365919113159	NO	-
259	ZINC02120005	328	0.3606365919113159	NO	-
260	ZINC03017661	772	0.36030712723731995	NO	-
261	ZINC02091787	253	0.36015188694000244	NO	-
262	ZINC04194821	1697	0.3599717915058136	NO	-
263	ZINC03287092	842	0.35997119545936584	NO	-
264	ZINC02882921	752	0.3596683144569397	NO	-
265	ZINC02310495	547	0.35956764221191406	NO	-
266	ZINC03452861	926	0.3593023419380188	NO	-
267	ZINC03862860	1467	0.3590810000896454	NO	-
268	ZINC01576054	205	0.35902518033981323	NO	-
269	ZINC01628895	208	0.35902518033981323	NO	-
270	ZINC02341140	563	0.35862934589385986	NO	-
271	ZINC02358865	576	0.35856953263282776	NO	-
272	ZINC02358866	577	0.35856953263282776	NO	-
273	ZINC02342060	564	0.3584155738353729	NO	-
274	ZINC03618741	1019	0.35802075266838074	NO	-
275	ZINC03435430	904	0.357979416847229	NO	-
276	ZINC03378481	878	0.3577573299407959	NO	-
277	ZINC03378484	879	0.3577573299407959	NO	-
278	ZINC03287090	841	0.3576996922492981	NO	-
279	ZINC02559992	660	0.35759779810905457	NO	-
280	ZINC02439540	614	0.3574512302875519	NO	-
281	ZINC01541817	190	0.35713550448417664	NO	-
282	ZINC02152945	473	0.3570837378501892	NO	-
283	ZINC02202399	515	0.35690468549728394	NO	-
284	ZINC03863803	1513	0.3569042682647705	NO	-
285	ZINC01890760	239	0.3568018972873688	NO	-
286	ZINC02151482	468	0.35673093795776367	NO	-
287	ZINC02131402	406	0.35634610056877136	NO	-
288	ZINC01576179	206	0.3562444746494293	NO	-
289	ZINC03863974	1528	0.35615119338035583	NO	-
290	ZINC02456246	627	0.35611096024513245	NO	-
291	ZINC03534935	989	0.35589689016342163	NO	-
292	ZINC03818467	1085	0.35577157139778137	NO	-
293	ZINC00813601	136	0.3557640016078949	NO	-
294	ZINC02126784	356	0.35575759410858154	NO	-
295	ZINC03859107	1382	0.3556341230869293	NO	-
296	ZINC02129278	383	0.35562530159950256	NO	-
297	ZINC02128375	374	0.35543954372406006	NO	-
298	ZINC02128415	375	0.35543057322502136	NO	-
299	ZINC01530711	178	0.3552580773830414	NO	-
300	ZINC02348458	567	0.3552485704421997	NO	-
301	ZINC03814192	30	0.3544059991836548	YES	7
302	ZINC03814195	31	0.3544059991836548	YES	7
303	ZINC03814196	32	0.3544059991836548	YES	7
304	ZINC03814198	33	0.3544059991836548	YES	7
305	ZINC03814189	24	0.3543531000614166	YES	5
306	ZINC03863802	1512	0.35429033637046814	NO	-
307	ZINC04620284	1790	0.3542366325855255	NO	-
308	ZINC02133489	426	0.35420188307762146	NO	-
309	ZINC02112709	297	0.3541877269744873	NO	-
310	ZINC03862224	1417	0.35395899415016174	NO	-
311	ZINC02238995	535	0.35386475920677185	NO	-
312	ZINC04341407	1758	0.3538356423377991	NO	-
313	ZINC01529246	177	0.3538198471069336	NO	-
314	ZINC02860036	745	0.3536609709262848	NO	-
315	ZINC04620264	1784	0.35359710454940796	NO	-
316	ZINC03857081	1354	0.3533923327922821	NO	-
317	ZINC02128224	371	0.3533216416835785	NO	-
318	ZINC03867047	1533	0.35306552052497864	NO	-
319	ZINC03851142	1111	0.3529050648212433	NO	-
320	ZINC03856426	1156	0.35281720757484436	NO	-
321	ZINC03818134	1083	0.35262104868888855	NO	-
322	ZINC01750420	229	0.3525080978870392	NO	-
323	ZINC03454060	927	0.3523693382740021	NO	-
324	ZINC04284484	1725	0.3522787094116211	NO	-
325	ZINC03519777	978	0.35219472646713257	NO	-
326	ZINC02456248	628	0.3520122766494751	NO	-
327	ZINC02138530	459	0.35196033120155334	NO	-
328	ZINC02097913	262	0.35192736983299255	NO	-
329	ZINC01535876	181	0.3515353500843048	NO	-
330	ZINC00273529	28	0.35143914818763733	NO	-
331	ZINC03908371	1592	0.35140174627304077	NO	-
332	ZINC03862225	1418	0.3511783182621002	NO	-
333	ZINC02560893	661	0.3511776626110077	NO	-
334	ZINC04135122	1682	0.35106024146080017	NO	-
335	ZINC00324189	30	0.35095489025115967	NO	-
336	ZINC03863105	1479	0.3508400022983551	NO	-
337	ZINC03862460	1435	0.35081085562705994	NO	-
338	ZINC04181541	1694	0.3507544696331024	NO	-
339	ZINC03504689	959	0.35056620836257935	NO	-
340	ZINC02154817	478	0.3505043387413025	NO	-
341	ZINC04084348	1664	0.35046496987342834	NO	-
342	ZINC02432433	599	0.350331574678421	NO	-
343	ZINC03625271	1023	0.3502214252948761	NO	-
344	ZINC04212073	1700	0.35015878081321716	NO	-
345	ZINC03862221	1414	0.3501584231853485	NO	-
346	ZINC03862245	1423	0.35001340508461	NO	-
347	ZINC00547939	114	0.3498189449310303	NO	-
348	ZINC02152944	472	0.34975665807724	NO	-
349	ZINC03378478	877	0.3496643304824829	NO	-
350	ZINC03378486	880	0.3496643304824829	NO	-
351	ZINC03851139	1107	0.3496497571468353	NO	-
352	ZINC03641801	1036	0.34964755177497864	NO	-
353	ZINC02351375	571	0.3494672179222107	NO	-
354	ZINC03888354	1560	0.3493233025074005	NO	-
355	ZINC02456543	633	0.34922903776168823	NO	-
356	ZINC01301218	165	0.34914082288742065	NO	-
357	ZINC03625255	1022	0.34913334250450134	NO	-
358	ZINC02601724	669	0.3488696217536926	NO	-
359	ZINC03888354	1561	0.34882989525794983	NO	-
360	ZINC03851145	1113	0.34855836629867554	NO	-
361	ZINC03862609	1455	0.3485206365585327	NO	-
362	ZINC02745377	719	0.34821778535842896	NO	-
363	ZINC02129803	386	0.3479015529155731	NO	-
364	ZINC03863468	1494	0.3477568030357361	NO	-
365	ZINC03863469	1495	0.3477568030357361	NO	-
366	ZINC03428859	900	0.34773287177085876	NO	-
367	ZINC02097069	257	0.3477047085762024	NO	-
368	ZINC04090585	1672	0.34766826033592224	NO	-
369	ZINC02097914	263	0.34763115644454956	NO	-
370	ZINC00800021	129	0.3476242423057556	NO	-
371	ZINC00800022	130	0.3476242423057556	NO	-
372	ZINC02581756	667	0.3474465310573578	NO	-
373	ZINC03093383	790	0.34737586975097656	NO	-
374	ZINC01535879	182	0.34735971689224243	NO	-
375	ZINC02133763	428	0.34712105989456177	NO	-
376	ZINC03901883	1582	0.34703075885772705	NO	-
377	ZINC02601729	672	0.3469700515270233	NO	-
378	ZINC03504690	960	0.34678253531455994	NO	-
379	ZINC02107137	287	0.346637487411499	NO	-
380	ZINC03435434	905	0.34646132588386536	NO	-
381	ZINC02137997	457	0.34636616706848145	NO	-
382	ZINC03441783	910	0.3461199104785919	NO	-
383	ZINC03867047	1534	0.34599626064300537	NO	-
384	ZINC02623742	680	0.3458302319049835	NO	-
385	ZINC02160864	498	0.3457673192024231	NO	-
386	ZINC03888354	1559	0.3457442820072174	NO	-
387	ZINC02137886	455	0.34557947516441345	NO	-
388	ZINC03478287	936	0.3455476760864258	NO	-
389	ZINC03354201	872	0.34545037150382996	NO	-
390	ZINC01750392	225	0.34533968567848206	NO	-
391	ZINC03851140	1109	0.3453013002872467	NO	-
392	ZINC02096710	256	0.34530043601989746	NO	-
393	ZINC01750414	228	0.34528037905693054	NO	-
394	ZINC04361123	1764	0.3452407717704773	NO	-
395	ZINC03481504	938	0.34515684843063354	NO	-
396	ZINC02128416	376	0.34512874484062195	NO	-
397	ZINC02393649	586	0.34499287605285645	NO	-
398	ZINC03839585	1097	0.344504177570343	NO	-
399	ZINC04221170	1703	0.3443306088447571	NO	-
400	ZINC02122472	336	0.3443273901939392	NO	-
401	ZINC00412458	49	0.3443175256252289	NO	-
402	ZINC03933556	1605	0.3442399203777313	NO	-
403	ZINC03862220	1413	0.34423261880874634	NO	-
404	ZINC02130687	397	0.3440903425216675	NO	-
405	ZINC03863823	1516	0.34389975666999817	NO	-
406	ZINC03819121	1087	0.3438795804977417	NO	-
407	ZINC02155428	480	0.34385690093040466	NO	-
408	ZINC04001482	1651	0.3437875211238861	NO	-
409	ZINC04227858	1704	0.34366437792778015	NO	-
410	ZINC04237152	1708	0.34335312247276306	NO	-
411	ZINC02155456	481	0.34309086203575134	NO	-
412	ZINC02944526	760	0.34303018450737	NO	-
413	ZINC02944528	761	0.34303018450737	NO	-
414	ZINC04466293	1779	0.34273219108581543	NO	-
415	ZINC04236332	1707	0.342654824256897	NO	-
416	ZINC03223088	802	0.34257590770721436	NO	-
417	ZINC03889225	1563	0.3424663841724396	NO	-
418	ZINC02730129	715	0.3423800766468048	NO	-
419	ZINC04001235	1650	0.34236279129981995	NO	-
420	ZINC03881884	1555	0.3422008454799652	NO	-
421	ZINC03862290	1427	0.3421938419342041	NO	-
422	ZINC03638001	1035	0.34208109974861145	NO	-
423	ZINC03851137	1105	0.34201326966285706	NO	-
424	ZINC02131417	407	0.34198132157325745	NO	-
425	ZINC03862546	1441	0.3416326642036438	NO	-
426	ZINC01549993	195	0.34161704778671265	NO	-
427	ZINC02146698	466	0.34161508083343506	NO	-
428	ZINC03492754	949	0.3414762318134308	NO	-
429	ZINC02126807	357	0.3414057791233063	NO	-
430	ZINC03814184	39	0.34120622277259827	YES	13
431	ZINC02321607	551	0.34114885330200195	NO	-
432	ZINC00983044	145	0.34106430411338806	NO	-
433	ZINC03220996	800	0.3409791588783264	NO	-
434	ZINC03896575	1581	0.34085196256637573	NO	-
435	ZINC03862127	1402	0.34071996808052063	NO	-
436	ZINC03818465	1084	0.3406810164451599	NO	-
437	ZINC03481506	939	0.3406766653060913	NO	-
438	ZINC03492753	948	0.34063389897346497	NO	-
439	ZINC03906753	1586	0.34059327840805054	NO	-
440	ZINC03625278	1025	0.34049761295318604	NO	-
441	ZINC00539684	107	0.34027770161628723	NO	-
442	ZINC03248739	822	0.34023696184158325	NO	-
443	ZINC01298539	164	0.3399437367916107	NO	-
444	ZINC00412457	48	0.33990806341171265	NO	-
445	ZINC03330980	861	0.3398396968841553	NO	-
446	ZINC02321606	550	0.3397725820541382	NO	-
447	ZINC03981506	1628	0.33976665139198303	NO	-
448	ZINC02432504	600	0.33973848819732666	NO	-
449	ZINC03861977	1394	0.33969369530677795	NO	-
450	ZINC02221783	527	0.33962973952293396	NO	-
451	ZINC03862125	1400	0.33961254358291626	NO	-
452	ZINC02099240	265	0.3395635783672333	NO	-
453	ZINC04620282	1789	0.33950507640838623	NO	-
454	ZINC02138495	458	0.3394087255001068	NO	-
455	ZINC00800020	128	0.33938372135162354	NO	-
456	ZINC04237887	1710	0.3393343985080719	NO	-
457	ZINC00904439	142	0.3390592336654663	NO	-
458	ZINC02434312	603	0.33900904655456543	NO	-
459	ZINC02434313	604	0.33900904655456543	NO	-
460	ZINC04084228	1663	0.33895567059516907	NO	-
461	ZINC02123445	341	0.338921457529068	NO	-
462	ZINC00800023	131	0.33892035484313965	NO	-
463	ZINC02125812	352	0.33891263604164124	NO	-
464	ZINC02098319	264	0.3388596773147583	NO	-
465	ZINC03435530	907	0.33867648243904114	NO	-
466	ZINC02161048	501	0.33863377571105957	NO	-
467	ZINC02221459	526	0.33856701850891113	NO	-
468	ZINC03930386	1597	0.33852922916412354	NO	-
469	ZINC02354414	572	0.3384866714477539	NO	-
470	ZINC02160783	496	0.33839479088783264	NO	-
471	ZINC00808159	133	0.33829179406166077	NO	-
472	ZINC00808160	134	0.33829179406166077	NO	-
473	ZINC03818471	1086	0.3379074037075043	NO	-
474	ZINC02898620	756	0.3378314673900604	NO	-
475	ZINC02133304	423	0.3377712070941925	NO	-
476	ZINC02114508	308	0.3377232849597931	NO	-
477	ZINC02102367	271	0.33764490485191345	NO	-
478	ZINC02738764	717	0.33759304881095886	NO	-
479	ZINC03851140	1110	0.33746713399887085	NO	-
480	ZINC00602375	120	0.3373955190181732	NO	-
481	ZINC02159215	489	0.3373739421367645	NO	-
482	ZINC02601728	671	0.33728981018066406	NO	-
483	ZINC02601726	670	0.3372771441936493	NO	-
484	ZINC02012855	246	0.33710065484046936	NO	-
485	ZINC03839558	1095	0.33708006143569946	NO	-
486	ZINC03811359	1077	0.3370625972747803	NO	-
487	ZINC03861938	1392	0.3367845416069031	NO	-
488	ZINC03861939	1393	0.3367845416069031	NO	-
489	ZINC02200834	514	0.33664417266845703	NO	-
490	ZINC03241286	813	0.3366135358810425	NO	-
491	ZINC02113038	302	0.33660057187080383	NO	-
492	ZINC02130907	400	0.33659231662750244	NO	-
493	ZINC02133009	421	0.3364781439304352	NO	-
494	ZINC03856416	1155	0.33629879355430603	NO	-
495	ZINC03454225	928	0.3360905945301056	NO	-
496	ZINC03403001	885	0.33598992228507996	NO	-
497	ZINC03403004	886	0.33598992228507996	NO	-
498	ZINC03248741	823	0.3358191251754761	NO	-
499	ZINC03933552	1604	0.3356943428516388	NO	-
500	ZINC02129245	381	0.33552318811416626	NO	-
501	ZINC03863506	1498	0.3355109393596649	NO	-
502	ZINC02365593	580	0.33541205525398254	NO	-
503	ZINC03861836	1388	0.33540505170822144	NO	-
504	ZINC02138901	461	0.33539867401123047	NO	-
505	ZINC03287755	845	0.3353845775127411	NO	-
506	ZINC04414039	1770	0.33530524373054504	NO	-
507	ZINC03075266	786	0.3352759778499603	NO	-
508	ZINC02131743	414	0.33510622382164	NO	-
509	ZINC03862438	1433	0.3350166976451874	NO	-
510	ZINC03862439	1434	0.3350166976451874	NO	-
511	ZINC02250663	537	0.33450502157211304	NO	-
512	ZINC02099358	266	0.33449825644493103	NO	-
513	ZINC03248742	824	0.33445003628730774	NO	-
514	ZINC02137363	452	0.3343796133995056	NO	-
515	ZINC02340976	562	0.33407482504844666	NO	-
516	ZINC04641279	1795	0.33374422788619995	NO	-
517	ZINC02130980	401	0.33370909094810486	NO	-
518	ZINC02135639	439	0.33367520570755005	NO	-
519	ZINC03862286	1424	0.33363011479377747	NO	-
520	ZINC03821380	1091	0.3335105776786804	NO	-
521	ZINC03859594	1384	0.3334227502346039	NO	-
522	ZINC02132907	420	0.33342063426971436	NO	-
523	ZINC03617392	1017	0.3331817090511322	NO	-
524	ZINC02158520	486	0.33314716815948486	NO	-
525	ZINC02158521	487	0.33314716815948486	NO	-
526	ZINC02130427	393	0.33304890990257263	NO	-
527	ZINC01493282	173	0.333003431558609	NO	-
528	ZINC03856683	1224	0.3330017924308777	NO	-
529	ZINC03862575	1451	0.33293020725250244	NO	-
530	ZINC03863560	1503	0.3328835368156433	NO	-
531	ZINC03985310	1641	0.3323671817779541	NO	-
532	ZINC01750422	230	0.33236026763916016	NO	-
533	ZINC01750424	231	0.33236026763916016	NO	-
534	ZINC03930431	1600	0.3322838544845581	NO	-
535	ZINC02004560	244	0.33222296833992004	NO	-
536	ZINC04628281	1792	0.3320706784725189	NO	-
537	ZINC00539683	106	0.33203908801078796	NO	-
538	ZINC03654029	1041	0.33185628056526184	NO	-
539	ZINC01922522	242	0.331716388463974	NO	-
540	ZINC04262525	1723	0.33167049288749695	NO	-
541	ZINC02102403	272	0.33129897713661194	NO	-
542	ZINC04090313	1671	0.3311845064163208	NO	-
543	ZINC04167051	1689	0.33090031147003174	NO	-
544	ZINC03784466	1067	0.3308488130569458	NO	-
545	ZINC02365415	579	0.33070847392082214	NO	-
546	ZINC03856413	1152	0.3306400775909424	NO	-
547	ZINC02484853	640	0.33055567741394043	NO	-
548	ZINC02484855	641	0.33055567741394043	NO	-
549	ZINC03859108	1383	0.3305271863937378	NO	-
550	ZINC03799348	1071	0.33012133836746216	NO	-
551	ZINC02123443	340	0.3299511671066284	NO	-
552	ZINC02136641	447	0.32991233468055725	NO	-
553	ZINC03880264	1553	0.3298361599445343	NO	-
554	ZINC03441836	911	0.3297712802886963	NO	-
555	ZINC03441839	912	0.3297712802886963	NO	-
556	ZINC02107798	288	0.3297329545021057	NO	-
557	ZINC02133434	425	0.3295370936393738	NO	-
558	ZINC02129089	380	0.32940593361854553	NO	-
559	ZINC03654178	1054	0.32930833101272583	NO	-
560	ZINC02159392	490	0.3292837142944336	NO	-
561	ZINC03851137	1106	0.3292722702026367	NO	-
562	ZINC02725853	711	0.3292681574821472	NO	-
563	ZINC01653630	212	0.3291472792625427	NO	-
564	ZINC02206694	518	0.3289192318916321	NO	-
565	ZINC04246397	1713	0.32887929677963257	NO	-
566	ZINC02102054	270	0.328855961561203	NO	-
567	ZINC02104661	277	0.32866641879081726	NO	-
568	ZINC02158399	485	0.32865655422210693	NO	-
569	ZINC04085354	1668	0.3286457657814026	NO	-
570	ZINC03889824	1565	0.32858431339263916	NO	-
571	ZINC02215517	522	0.32842767238616943	NO	-
572	ZINC02679884	705	0.32836687564849854	NO	-
573	ZINC02116766	311	0.32828080654144287	NO	-
574	ZINC03271874	835	0.328273743391037	NO	-
575	ZINC04377656	1765	0.3282163143157959	NO	-
576	ZINC03481489	937	0.32808542251586914	NO	-
577	ZINC03862576	1452	0.3279622197151184	NO	-
578	ZINC03862577	1453	0.3279622197151184	NO	-
579	ZINC00410679	47	0.3278390169143677	NO	-
580	ZINC02154077	476	0.3278304636478424	NO	-
581	ZINC03861835	1387	0.32776668667793274	NO	-
582	ZINC02131365	405	0.3275879919528961	NO	-
583	ZINC03862572	1448	0.3275645077228546	NO	-
584	ZINC03933777	1606	0.3274326026439667	NO	-
585	ZINC01483276	172	0.32714375853538513	NO	-
586	ZINC02342151	565	0.3271372318267822	NO	-
587	ZINC01668563	220	0.3271239697933197	NO	-
588	ZINC03522966	983	0.32710346579551697	NO	-
589	ZINC03248737	821	0.32701507210731506	NO	-
590	ZINC02561167	662	0.32701006531715393	NO	-
591	ZINC03850532	1100	0.32695963978767395	NO	-
592	ZINC03850710	1102	0.3268962800502777	NO	-
593	ZINC01541123	188	0.3268333375453949	NO	-
594	ZINC01551652	197	0.3267423212528229	NO	-
595	ZINC03863467	1493	0.3266536593437195	NO	-
596	ZINC03863470	1496	0.3266536593437195	NO	-
597	ZINC01535875	180	0.3266455829143524	NO	-
598	ZINC03863559	1502	0.3265534043312073	NO	-
599	ZINC03856828	1275	0.3265306055545807	NO	-
600	ZINC04038182	1657	0.3262365162372589	NO	-
601	ZINC02387115	583	0.3261790871620178	NO	-
602	ZINC03862124	1399	0.32617834210395813	NO	-
603	ZINC03522964	982	0.3261335790157318	NO	-
604	ZINC03535340	993	0.3260044753551483	NO	-
605	ZINC02617871	676	0.326000839471817	NO	-
606	ZINC02113036	301	0.3259347975254059	NO	-
607	ZINC02137799	454	0.3259287476539612	NO	-
608	ZINC04162189	1685	0.3259144127368927	NO	-
609	ZINC01653630	213	0.3257973790168762	NO	-
610	ZINC03449532	922	0.3257655203342438	NO	-
611	ZINC00067498	8	0.3256295919418335	NO	-
612	ZINC00067501	9	0.3256295919418335	NO	-
613	ZINC00326554	35	0.3254941701889038	NO	-
614	ZINC03908362	1590	0.325469970703125	NO	-
615	ZINC02617870	675	0.3254638612270355	NO	-
616	ZINC00376431	39	0.3253670632839203	NO	-
617	ZINC04620278	1788	0.32536327838897705	NO	-
618	ZINC02126668	355	0.3253036141395569	NO	-
619	ZINC03856827	1274	0.3252783715724945	NO	-
620	ZINC03510308	970	0.3252462148666382	NO	-
621	ZINC02065563	250	0.3251625895500183	NO	-
622	ZINC02153097	474	0.32500508427619934	NO	-
623	ZINC02463844	637	0.32465818524360657	NO	-
624	ZINC02105158	279	0.32454854249954224	NO	-
625	ZINC03856412	1151	0.32440119981765747	NO	-
626	ZINC02134382	429	0.324394553899765	NO	-
627	ZINC02558710	659	0.32405340671539307	NO	-
628	ZINC00086904	13	0.3240341544151306	NO	-
629	ZINC01653630	211	0.32399341464042664	NO	-
630	ZINC03863844	1526	0.3239518105983734	NO	-
631	ZINC03086171	787	0.32393765449523926	NO	-
632	ZINC02104662	278	0.32369813323020935	NO	-
633	ZINC02728565	714	0.3236350119113922	NO	-
634	ZINC03930417	1598	0.3233422636985779	NO	-
635	ZINC02726168	712	0.32332754135131836	NO	-
636	ZINC04143752	1684	0.3233056962490082	NO	-
637	ZINC02679885	706	0.32329678535461426	NO	-
638	ZINC02127205	363	0.3232533931732178	NO	-
639	ZINC02439473	613	0.3230225443840027	NO	-
640	ZINC02497318	644	0.32301196455955505	NO	-
641	ZINC03856414	1153	0.32300591468811035	NO	-
642	ZINC04248452	1714	0.3229673206806183	NO	-
643	ZINC03912701	1594	0.3228771984577179	NO	-
644	ZINC03569500	996	0.322865754365921	NO	-
645	ZINC02679873	703	0.3227671682834625	NO	-
646	ZINC02328599	555	0.32276013493537903	NO	-
647	ZINC02130211	390	0.3227478563785553	NO	-
648	ZINC02440057	616	0.32272279262542725	NO	-
649	ZINC02499410	646	0.3227106034755707	NO	-
650	ZINC03856150	1144	0.3226255178451538	NO	-
651	ZINC03814172	21	0.32255205512046814	YES	3
652	ZINC02103800	274	0.3224817216396332	NO	-
653	ZINC03994815	1646	0.32233715057373047	NO	-
654	ZINC03571582	1001	0.32226836681365967	NO	-
655	ZINC02135682	440	0.3222412168979645	NO	-
656	ZINC00382800	45	0.3222252130508423	NO	-
657	ZINC02499406	645	0.32218822836875916	NO	-
658	ZINC03654230	1057	0.32217544317245483	NO	-
659	ZINC03571586	1004	0.3221051096916199	NO	-
660	ZINC02123623	342	0.3220779001712799	NO	-
661	ZINC02636829	687	0.32207444310188293	NO	-
662	ZINC03244599	814	0.3219483196735382	NO	-
663	ZINC03853002	1131	0.3219076991081238	NO	-
664	ZINC03851595	1122	0.32186469435691833	NO	-
665	ZINC01750412	227	0.32182416319847107	NO	-
666	ZINC04000422	1649	0.32167455554008484	NO	-
667	ZINC03650469	1040	0.32127776741981506	NO	-
668	ZINC02456541	632	0.3212704360485077	NO	-
669	ZINC02125236	349	0.3212609887123108	NO	-
670	ZINC02125237	350	0.3212609887123108	NO	-
671	ZINC02440058	617	0.32120782136917114	NO	-
672	ZINC00379835	43	0.32112181186676025	NO	-
673	ZINC03862774	1460	0.32106930017471313	NO	-
674	ZINC03862775	1461	0.32106930017471313	NO	-
675	ZINC03851594	1120	0.3209020793437958	NO	-
676	ZINC00904437	141	0.3208428621292114	NO	-
677	ZINC04228925	1706	0.32083675265312195	NO	-
678	ZINC03856825	1273	0.32075732946395874	NO	-
679	ZINC03272703	837	0.3205176889896393	NO	-
680	ZINC04083222	1662	0.32043588161468506	NO	-
681	ZINC03857034	1336	0.3204316198825836	NO	-
682	ZINC03857035	1337	0.3204316198825836	NO	-
683	ZINC04343503	1759	0.3203950822353363	NO	-
684	ZINC02120903	332	0.3203149437904358	NO	-
685	ZINC02118875	326	0.32025307416915894	NO	-
686	ZINC03974547	1621	0.3201525807380676	NO	-
687	ZINC03853003	1132	0.32005614042282104	NO	-
688	ZINC02160002	492	0.31998783349990845	NO	-
689	ZINC04000254	1647	0.3199552297592163	NO	-
690	ZINC03449532	921	0.31992003321647644	NO	-
691	ZINC03858500	1376	0.3198346495628357	NO	-
692	ZINC03866920	1532	0.3197562098503113	NO	-
693	ZINC03858263	1373	0.3197319805622101	NO	-
694	ZINC02135227	437	0.31972578167915344	NO	-
695	ZINC03863822	1515	0.319661408662796	NO	-
696	ZINC03858577	1378	0.3196583688259125	NO	-
697	ZINC03621838	1020	0.3196004033088684	NO	-
698	ZINC03450882	924	0.31959208846092224	NO	-
699	ZINC03292777	848	0.3194705545902252	NO	-
700	ZINC02113407	305	0.31943145394325256	NO	-
701	ZINC02144692	463	0.3193100094795227	NO	-
702	ZINC02118150	322	0.3193015456199646	NO	-
703	ZINC02403062	588	0.3192530572414398	NO	-
704	ZINC02523111	651	0.3191508948802948	NO	-
705	ZINC02633003	685	0.31894633173942566	NO	-
706	ZINC03654164	1052	0.31891006231307983	NO	-
707	ZINC03941869	1608	0.31890711188316345	NO	-
708	ZINC03223090	803	0.3188948631286621	NO	-
709	ZINC03223091	804	0.3188948631286621	NO	-
710	ZINC02118151	323	0.3187485635280609	NO	-
711	ZINC03450885	925	0.3186016082763672	NO	-
712	ZINC03863841	1525	0.3184647858142853	NO	-
713	ZINC03856646	1196	0.31846222281455994	NO	-
714	ZINC03856647	1197	0.31846222281455994	NO	-
715	ZINC01066642	149	0.31841447949409485	NO	-
716	ZINC03856652	1202	0.31832778453826904	NO	-
717	ZINC03856653	1203	0.31832778453826904	NO	-
718	ZINC00379122	40	0.31828656792640686	NO	-
719	ZINC03851139	1108	0.318278968334198	NO	-
720	ZINC04162189	1686	0.31822311878204346	NO	-
721	ZINC03219636	799	0.31810086965560913	NO	-
722	ZINC00326163	33	0.31807732582092285	NO	-
723	ZINC02152491	470	0.3179565370082855	NO	-
724	ZINC04317041	1742	0.31784895062446594	NO	-
725	ZINC02218110	525	0.3176552653312683	NO	-
726	ZINC04324762	1746	0.31761589646339417	NO	-
727	ZINC03660288	1059	0.31744828820228577	NO	-
728	ZINC02160777	495	0.31734415888786316	NO	-
729	ZINC03933549	1603	0.3172832131385803	NO	-
730	ZINC02199786	513	0.31727293133735657	NO	-
731	ZINC02131937	415	0.3171728253364563	NO	-
732	ZINC03287592	844	0.317036896944046	NO	-
733	ZINC02112647	296	0.3170156478881836	NO	-
734	ZINC04162189	1687	0.31700295209884644	NO	-
735	ZINC02601928	674	0.31685736775398254	NO	-
736	ZINC03863828	1519	0.3168467879295349	NO	-
737	ZINC02461734	636	0.3168388307094574	NO	-
738	ZINC02619230	677	0.31665536761283875	NO	-
739	ZINC03908371	1593	0.31647297739982605	NO	-
740	ZINC03291098	846	0.3163980543613434	NO	-
741	ZINC02428542	596	0.31635376811027527	NO	-
742	ZINC02120036	329	0.3163159191608429	NO	-
743	ZINC02124195	346	0.3162732422351837	NO	-
744	ZINC04111764	1678	0.31621626019477844	NO	-
745	ZINC01536839	186	0.31617894768714905	NO	-
746	ZINC01653630	209	0.3161695897579193	NO	-
747	ZINC02130707	398	0.31607526540756226	NO	-
748	ZINC03851145	1114	0.3160380721092224	NO	-
749	ZINC02218109	524	0.31601232290267944	NO	-
750	ZINC01557190	199	0.31600525975227356	NO	-
751	ZINC03856661	1210	0.31595584750175476	NO	-
752	ZINC02118733	325	0.3159407377243042	NO	-
753	ZINC02212736	521	0.3159281313419342	NO	-
754	ZINC01535869	8	0.31592223048210144	YES	1
755	ZINC03814200	9	0.31592223048210144	YES	1
756	ZINC03814197	10	0.31592223048210144	YES	1
757	ZINC03814194	11	0.31592223048210144	YES	1
758	ZINC03856253	1148	0.3158949315547943	NO	-
759	ZINC00326099	31	0.31562939286231995	NO	-
760	ZINC03853004	1133	0.31553027033805847	NO	-
761	ZINC02229786	531	0.3155142068862915	NO	-
762	ZINC02229788	532	0.3155142068862915	NO	-
763	ZINC03861855	1390	0.31540030241012573	NO	-
764	ZINC03862907	1468	0.31512174010276794	NO	-
765	ZINC03245387	816	0.314839631319046	NO	-
766	ZINC02131078	403	0.3148055076599121	NO	-
767	ZINC02137694	453	0.3147290349006653	NO	-
768	ZINC02136320	442	0.3145380914211273	NO	-
769	ZINC03863339	1491	0.3145097494125366	NO	-
770	ZINC02108761	292	0.31429100036621094	NO	-
771	ZINC02135353	438	0.31425946950912476	NO	-
772	ZINC02121917	335	0.3141396641731262	NO	-
773	ZINC03856775	1260	0.3140904903411865	NO	-
774	ZINC03856776	1261	0.3140904903411865	NO	-
775	ZINC02899055	757	0.3140038251876831	NO	-
776	ZINC03477515	935	0.31396716833114624	NO	-
777	ZINC02097882	261	0.31378209590911865	NO	-
778	ZINC00416834	53	0.31373611092567444	NO	-
779	ZINC02126076	354	0.3135729730129242	NO	-
780	ZINC02242352	536	0.31346458196640015	NO	-
781	ZINC03287548	843	0.3134336471557617	NO	-
782	ZINC03856782	1264	0.313398540019989	NO	-
783	ZINC03861854	1389	0.3133241832256317	NO	-
784	ZINC00003662	1	0.31327715516090393	NO	-
785	ZINC02440001	615	0.3132549524307251	NO	-
786	ZINC03245388	817	0.31320813298225403	NO	-
787	ZINC03797173	1069	0.3130080997943878	NO	-
788	ZINC02430883	597	0.312870591878891	NO	-
789	ZINC02106371	280	0.3128671646118164	NO	-
790	ZINC03856860	1283	0.31280916929244995	NO	-
791	ZINC02332425	558	0.3127233386039734	NO	-
792	ZINC03572770	1008	0.3125094771385193	NO	-
793	ZINC02125338	351	0.31249645352363586	NO	-
794	ZINC01664712	217	0.3124485909938812	NO	-
795	ZINC02668817	702	0.3122599720954895	NO	-
796	ZINC03856783	1265	0.3120476305484772	NO	-
797	ZINC03856784	1266	0.3120476305484772	NO	-
798	ZINC03908353	1588	0.3120289146900177	NO	-
799	ZINC04443686	1773	0.3119664788246155	NO	-
800	ZINC01885530	237	0.3118826746940613	NO	-
801	ZINC01885531	238	0.3118826746940613	NO	-
802	ZINC03435504	906	0.3118480145931244	NO	-
803	ZINC03885971	1557	0.31181877851486206	NO	-
804	ZINC02120920	334	0.31178519129753113	NO	-
805	ZINC02527661	652	0.3117504119873047	NO	-
806	ZINC02527662	653	0.3117504119873047	NO	-
807	ZINC02133390	424	0.31160688400268555	NO	-
808	ZINC03856859	1282	0.31160181760787964	NO	-
809	ZINC02117351	315	0.3115493953227997	NO	-
810	ZINC02783507	730	0.31148824095726013	NO	-
811	ZINC01653630	210	0.31147897243499756	NO	-
812	ZINC01080659	152	0.31146207451820374	NO	-
813	ZINC02601733	673	0.3114316165447235	NO	-
814	ZINC02679882	704	0.31133928894996643	NO	-
815	ZINC02593953	668	0.31127482652664185	NO	-
816	ZINC00808158	132	0.31104305386543274	NO	-
817	ZINC00808161	135	0.31104305386543274	NO	-
818	ZINC03856866	1285	0.31104063987731934	NO	-
819	ZINC04317041	1743	0.310584157705307	NO	-
820	ZINC03797173	1068	0.31042513251304626	NO	-
821	ZINC03856712	1247	0.31041380763053894	NO	-
822	ZINC03856713	1248	0.31041380763053894	NO	-
823	ZINC02400101	587	0.3103450834751129	NO	-
824	ZINC03863056	1476	0.3102870285511017	NO	-
825	ZINC03191837	796	0.31028056144714355	NO	-
826	ZINC03863702	1509	0.31028056144714355	NO	-
827	ZINC02962058	764	0.3101992607116699	NO	-
828	ZINC03510326	973	0.31012552976608276	NO	-
829	ZINC03510328	974	0.31012552976608276	NO	-
830	ZINC03919304	1596	0.3101220726966858	NO	-
831	ZINC02108678	290	0.3100903332233429	NO	-
832	ZINC02108680	291	0.3100903332233429	NO	-
833	ZINC03863055	1475	0.31006383895874023	NO	-
834	ZINC02537187	655	0.3100541830062866	NO	-
835	ZINC03863784	1511	0.30999594926834106	NO	-
836	ZINC02123729	343	0.3099886178970337	NO	-
837	ZINC02123730	344	0.3099886178970337	NO	-
838	ZINC03867159	1539	0.3099607825279236	NO	-
839	ZINC02636828	686	0.3097553849220276	NO	-
840	ZINC03856865	1284	0.3097505569458008	NO	-
841	ZINC03856924	1309	0.3096500337123871	NO	-
842	ZINC02107135	286	0.3095918297767639	NO	-
843	ZINC03851142	1112	0.30959004163742065	NO	-
844	ZINC01661266	215	0.3094237744808197	NO	-
845	ZINC03256514	832	0.30930575728416443	NO	-
846	ZINC03856920	1305	0.30925384163856506	NO	-
847	ZINC03856867	1286	0.30916640162467957	NO	-
848	ZINC03856868	1287	0.30916640162467957	NO	-
849	ZINC02661712	696	0.30914628505706787	NO	-
850	ZINC02435292	606	0.30913111567497253	NO	-
851	ZINC02435293	607	0.30913111567497253	NO	-
852	ZINC03528892	986	0.3090307116508484	NO	-
853	ZINC03325148	858	0.3089650869369507	NO	-
854	ZINC03633329	1033	0.3088434338569641	NO	-
855	ZINC03325146	857	0.30864647030830383	NO	-
856	ZINC03851395	1117	0.3083215057849884	NO	-
857	ZINC04465179	1775	0.3083215057849884	NO	-
858	ZINC02348045	566	0.30830758810043335	NO	-
859	ZINC00379130	41	0.30823472142219543	NO	-
860	ZINC03491485	947	0.30821728706359863	NO	-
861	ZINC00824182	138	0.3081835210323334	NO	-
862	ZINC02112961	300	0.3081691265106201	NO	-
863	ZINC03887257	1558	0.30815941095352173	NO	-
864	ZINC00416719	51	0.3081483840942383	NO	-
865	ZINC03862923	1470	0.30810660123825073	NO	-
866	ZINC03856720	1250	0.3079802989959717	NO	-
867	ZINC03043422	778	0.30796900391578674	NO	-
868	ZINC03167463	795	0.3079197406768799	NO	-
869	ZINC03863292	1484	0.307881236076355	NO	-
870	ZINC03863612	1504	0.30763745307922363	NO	-
871	ZINC03856719	1249	0.30762478709220886	NO	-
872	ZINC03856749	1259	0.3074532151222229	NO	-
873	ZINC03292777	847	0.3073881268501282	NO	-
874	ZINC02237169	534	0.3073699176311493	NO	-
875	ZINC03974055	1620	0.30733397603034973	NO	-
876	ZINC02785627	731	0.3071958124637604	NO	-
877	ZINC00496243	98	0.3071064054965973	NO	-
878	ZINC03571587	1005	0.3069242835044861	NO	-
879	ZINC02229089	529	0.306904137134552	NO	-
880	ZINC03856748	1258	0.3068218529224396	NO	-
881	ZINC03494822	954	0.3067837953567505	NO	-
882	ZINC03856662	1211	0.30667510628700256	NO	-
883	ZINC03858500	1377	0.3064773380756378	NO	-
884	ZINC03858263	1372	0.3064391314983368	NO	-
885	ZINC03856746	1256	0.30642929673194885	NO	-
886	ZINC03304792	851	0.306318461894989	NO	-
887	ZINC03855700	1139	0.3062317669391632	NO	-
888	ZINC01326611	166	0.3062009811401367	NO	-
889	ZINC00419159	60	0.30611786246299744	NO	-
890	ZINC04065159	1659	0.3059859573841095	NO	-
891	ZINC00213648	25	0.3058963119983673	NO	-
892	ZINC03571588	1006	0.30583494901657104	NO	-
893	ZINC03856813	1269	0.30583101511001587	NO	-
894	ZINC03856814	1270	0.30583101511001587	NO	-
895	ZINC03334056	863	0.3057515621185303	NO	-
896	ZINC03862574	1450	0.30571460723876953	NO	-
897	ZINC01541980	191	0.3057132363319397	NO	-
898	ZINC02996891	769	0.3056309223175049	NO	-
899	ZINC02887414	754	0.3055764436721802	NO	-
900	ZINC03889226	1564	0.3055420517921448	NO	-
901	ZINC03851595	1121	0.3054544925689697	NO	-
902	ZINC03571581	1000	0.30535605549812317	NO	-
903	ZINC03969281	1612	0.3052341341972351	NO	-
904	ZINC03334056	862	0.305220365524292	NO	-
905	ZINC04297427	1727	0.3051846921443939	NO	-
906	ZINC02888420	755	0.30488768219947815	NO	-
907	ZINC02959832	763	0.3048415780067444	NO	-
908	ZINC03863341	1492	0.30471909046173096	NO	-
909	ZINC03244600	815	0.30444633960723877	NO	-
910	ZINC03862706	1456	0.30437755584716797	NO	-
911	ZINC03859975	1386	0.30436545610427856	NO	-
912	ZINC02902767	758	0.30436402559280396	NO	-
913	ZINC03913740	1595	0.30423375964164734	NO	-
914	ZINC02120918	333	0.30400481820106506	NO	-
915	ZINC03442116	917	0.3039889633655548	NO	-
916	ZINC03858878	1381	0.3039633333683014	NO	-
917	ZINC03270345	833	0.30392327904701233	NO	-
918	ZINC03983542	1635	0.3038506805896759	NO	-
919	ZINC04607979	1783	0.30375754833221436	NO	-
920	ZINC02100772	268	0.30372247099876404	NO	-
921	ZINC04414286	1771	0.3036375045776367	NO	-
922	ZINC02153171	475	0.3035622239112854	NO	-
923	ZINC03851683	1123	0.3034277856349945	NO	-
924	ZINC03896561	1580	0.3034204840660095	NO	-
925	ZINC03851594	1119	0.30329978466033936	NO	-
926	ZINC02626837	683	0.30321627855300903	NO	-
927	ZINC01666073	219	0.3031275272369385	NO	-
928	ZINC02127183	362	0.3029431402683258	NO	-
929	ZINC04414910	1772	0.3029358983039856	NO	-
930	ZINC02331845	557	0.30287298560142517	NO	-
931	ZINC00202471	24	0.30281609296798706	NO	-
932	ZINC02157404	483	0.30275264382362366	NO	-
933	ZINC03862949	1474	0.302699476480484	NO	-
934	ZINC02861552	747	0.30262017250061035	NO	-
935	ZINC03856681	1222	0.30252009630203247	NO	-
936	ZINC03908362	1591	0.30251064896583557	NO	-
937	ZINC03856875	1290	0.3024950623512268	NO	-
938	ZINC03856876	1291	0.3024950623512268	NO	-
939	ZINC02006393	245	0.30246010422706604	NO	-
940	ZINC02134742	430	0.3023415207862854	NO	-
941	ZINC02113399	304	0.3021256923675537	NO	-
942	ZINC03856747	1257	0.3021157383918762	NO	-
943	ZINC03410708	895	0.30207082629203796	NO	-
944	ZINC04024254	1653	0.3020508289337158	NO	-
945	ZINC02211586	520	0.3018156588077545	NO	-
946	ZINC03856823	1271	0.3017817437648773	NO	-
947	ZINC02123097	339	0.30175477266311646	NO	-
948	ZINC03345586	868	0.3017083704471588	NO	-
949	ZINC01664993	218	0.3016998767852783	NO	-
950	ZINC03856923	1308	0.30168843269348145	NO	-
951	ZINC02755700	721	0.3016607165336609	NO	-
952	ZINC03856919	1304	0.3016001284122467	NO	-
953	ZINC02996891	770	0.3015154004096985	NO	-
954	ZINC02996891	771	0.3015154004096985	NO	-
955	ZINC02974437	765	0.3015063405036926	NO	-
956	ZINC03863057	1477	0.30143752694129944	NO	-
957	ZINC01135326	159	0.30121558904647827	NO	-
958	ZINC02097677	259	0.3012092709541321	NO	-
959	ZINC02023887	249	0.3011956810951233	NO	-
960	ZINC00454623	92	0.3010554015636444	NO	-
961	ZINC02623086	679	0.3006301820278168	NO	-
962	ZINC03857024	1332	0.30054882168769836	NO	-
963	ZINC03857025	1333	0.30054882168769836	NO	-
964	ZINC02190401	506	0.30052635073661804	NO	-
965	ZINC04325188	1750	0.3004770874977112	NO	-
966	ZINC03862947	1472	0.3004605770111084	NO	-
967	ZINC00537576	103	0.300412118434906	NO	-
968	ZINC02438341	611	0.3003622889518738	NO	-
969	ZINC00360365	37	0.30031299591064453	NO	-
970	ZINC01093671	153	0.3002544045448303	NO	-
971	ZINC03856682	1223	0.3001846671104431	NO	-
972	ZINC02340396	561	0.3001273572444916	NO	-
973	ZINC03089011	788	0.30004599690437317	NO	-
974	ZINC03862399	1430	0.3000074326992035	NO	-
975	ZINC04167059	1691	0.29985806345939636	NO	-
976	ZINC01122676	158	0.2998405396938324	NO	-
977	ZINC03858065	1370	0.29968661069869995	NO	-
978	ZINC03654103	1044	0.29966816306114197	NO	-
979	ZINC03448912	919	0.29947781562805176	NO	-
980	ZINC02113931	306	0.2994132339954376	NO	-
981	ZINC03863133	1480	0.29939740896224976	NO	-
982	ZINC03856781	1263	0.29925474524497986	NO	-
983	ZINC03457689	930	0.2991754710674286	NO	-
984	ZINC03410703	894	0.29913970828056335	NO	-
985	ZINC04388508	1767	0.29896819591522217	NO	-
986	ZINC02117658	319	0.2989044487476349	NO	-
987	ZINC03859974	1385	0.29889097809791565	NO	-
988	ZINC02130472	394	0.29878780245780945	NO	-
989	ZINC03982951	1632	0.29878556728363037	NO	-
990	ZINC03863622	1506	0.29873982071876526	NO	-
991	ZINC02118638	324	0.29856759309768677	NO	-
992	ZINC03646028	1037	0.29856353998184204	NO	-
993	ZINC02102052	269	0.2985547184944153	NO	-
994	ZINC03980765	1625	0.29852691292762756	NO	-
995	ZINC03863833	1521	0.2984425127506256	NO	-
996	ZINC03983676	1638	0.29836761951446533	NO	-
997	ZINC03488011	941	0.2981908321380615	NO	-
998	ZINC03488013	942	0.2981908321380615	NO	-
999	ZINC03856672	1214	0.2981286346912384	NO	-
1000	ZINC03448912	918	0.2980732321739197	NO	-
1001	ZINC03649527	1038	0.2980313301086426	NO	-
1002	ZINC00313690	29	0.29794445633888245	NO	-
1003	ZINC01535872	179	0.297885000705719	NO	-
1004	ZINC00202467	23	0.297757089138031	NO	-
1005	ZINC01414582	168	0.29753637313842773	NO	-
1006	ZINC01122676	156	0.29743245244026184	NO	-
1007	ZINC01536832	185	0.29740437865257263	NO	-
1008	ZINC02134893	433	0.2973434031009674	NO	-
1009	ZINC01541124	189	0.29726412892341614	NO	-
1010	ZINC00496243	97	0.29723241925239563	NO	-
1011	ZINC03856650	1200	0.29721999168395996	NO	-
1012	ZINC03856651	1201	0.29721999168395996	NO	-
1013	ZINC03428870	901	0.2972029447555542	NO	-
1014	ZINC04237886	1709	0.2970695495605469	NO	-
1015	ZINC02434840	605	0.29702651500701904	NO	-
1016	ZINC00424870	89	0.29700684547424316	NO	-
1017	ZINC00424871	90	0.29700684547424316	NO	-
1018	ZINC02160084	493	0.2968911826610565	NO	-
1019	ZINC02774200	728	0.296886146068573	NO	-
1020	ZINC00424869	88	0.2968784272670746	NO	-
1021	ZINC00424872	91	0.2968784272670746	NO	-
1022	ZINC03255158	830	0.2968342900276184	NO	-
1023	ZINC03255159	831	0.2968342900276184	NO	-
1024	ZINC03654149	1049	0.2966802418231964	NO	-
1025	ZINC02856905	737	0.29651227593421936	NO	-
1026	ZINC02856906	738	0.29651227593421936	NO	-
1027	ZINC00422468	86	0.2965076267719269	NO	-
1028	ZINC04215281	1701	0.29649218916893005	NO	-
1029	ZINC02152498	471	0.2962481379508972	NO	-
1030	ZINC03867565	1540	0.29620054364204407	NO	-
1031	ZINC02644404	689	0.29607951641082764	NO	-
1032	ZINC02407659	589	0.29598113894462585	NO	-
1033	ZINC02350989	570	0.2959795594215393	NO	-
1034	ZINC03908353	1589	0.2959372401237488	NO	-
1035	ZINC03856780	1262	0.2958974838256836	NO	-
1036	ZINC04198226	1699	0.2957986891269684	NO	-
1037	ZINC02375807	582	0.2956696152687073	NO	-
1038	ZINC02113288	303	0.29558584094047546	NO	-
1039	ZINC02411777	590	0.29541271924972534	NO	-
1040	ZINC03867588	1543	0.29538166522979736	NO	-
1041	ZINC02644405	690	0.2953304052352905	NO	-
1042	ZINC03800276	1072	0.2951711416244507	NO	-
1043	ZINC00031727	3	0.2951202392578125	NO	-
1044	ZINC03520337	979	0.29491299390792847	NO	-
1045	ZINC04246234	1712	0.29481935501098633	NO	-
1046	ZINC03567250	994	0.2947884500026703	NO	-
1047	ZINC03271578	834	0.294755220413208	NO	-
1048	ZINC03830507	1093	0.29467472434043884	NO	-
1049	ZINC03863837	1523	0.2946203052997589	NO	-
1050	ZINC03862288	1426	0.2945184111595154	NO	-
1051	ZINC03851683	1124	0.29451292753219604	NO	-
1052	ZINC03856706	1245	0.29450723528862	NO	-
1053	ZINC03856707	1246	0.29450723528862	NO	-
1054	ZINC02328411	554	0.2944675087928772	NO	-
1055	ZINC03862571	1447	0.2944621741771698	NO	-
1056	ZINC02573111	666	0.2943868935108185	NO	-
1057	ZINC02115624	310	0.2942372262477875	NO	-
1058	ZINC03856857	1280	0.2942216396331787	NO	-
1059	ZINC00419620	65	0.2941988706588745	NO	-
1060	ZINC02389632	585	0.294152170419693	NO	-
1061	ZINC01164029	163	0.2940569519996643	NO	-
1062	ZINC03856679	1220	0.2939394414424896	NO	-
1063	ZINC03524474	984	0.29378750920295715	NO	-
1064	ZINC00379665	42	0.2936893403530121	NO	-
1065	ZINC01840345	236	0.2935536205768585	NO	-
1066	ZINC03517943	976	0.2933969795703888	NO	-
1067	ZINC03856911	1303	0.29335564374923706	NO	-
1068	ZINC02106758	283	0.2930682897567749	NO	-
1069	ZINC03853001	1130	0.29300445318222046	NO	-
1070	ZINC02128122	370	0.2929035425186157	NO	-
1071	ZINC00089874	16	0.292843222618103	NO	-
1072	ZINC00089910	17	0.2928394675254822	NO	-
1073	ZINC03230995	808	0.2927648425102234	NO	-
1074	ZINC02280611	541	0.29272300004959106	NO	-
1075	ZINC03326495	859	0.2927077114582062	NO	-
1076	ZINC04509852	1781	0.2926947772502899	NO	-
1077	ZINC00379841	44	0.292552649974823	NO	-
1078	ZINC02158957	488	0.2924976646900177	NO	-
1079	ZINC02106626	282	0.2924879193305969	NO	-
1080	ZINC02856907	739	0.2924879193305969	NO	-
1081	ZINC03494077	950	0.292449027299881	NO	-
1082	ZINC01108984	155	0.2922907769680023	NO	-
1083	ZINC00419288	64	0.2921452522277832	NO	-
1084	ZINC04316859	1740	0.2921144664287567	NO	-
1085	ZINC01544958	192	0.29207852482795715	NO	-
1086	ZINC04334716	1756	0.2920764088630676	NO	-
1087	ZINC03862187	1411	0.29178255796432495	NO	-
1088	ZINC03234941	810	0.2917543351650238	NO	-
1089	ZINC03857016	1330	0.29174330830574036	NO	-
1090	ZINC01892777	240	0.29170385003089905	NO	-
1091	ZINC00419245	61	0.29164591431617737	NO	-
1092	ZINC03780182	1066	0.2915112376213074	NO	-
1093	ZINC02001463	243	0.2914898991584778	NO	-
1094	ZINC03856654	1204	0.29136472940444946	NO	-
1095	ZINC03856657	1207	0.29136472940444946	NO	-
1096	ZINC03858066	1371	0.29132869839668274	NO	-
1097	ZINC03856858	1281	0.29131489992141724	NO	-
1098	ZINC01536333	183	0.2912645936012268	NO	-
1099	ZINC03856673	1215	0.2912435531616211	NO	-
1100	ZINC03856642	1192	0.2912246286869049	NO	-
1101	ZINC03856643	1193	0.2912246286869049	NO	-
1102	ZINC02094109	254	0.29116010665893555	NO	-
1103	ZINC03856680	1221	0.29112350940704346	NO	-
1104	ZINC01552491	198	0.2911129891872406	NO	-
1105	ZINC02280610	540	0.2910090982913971	NO	-
1106	ZINC03851546	1118	0.29098257422447205	NO	-
1107	ZINC04000375	1648	0.2909017503261566	NO	-
1108	ZINC01147567	162	0.2908504903316498	NO	-
1109	ZINC03858742	1380	0.29084107279777527	NO	-
1110	ZINC03862322	1429	0.29081782698631287	NO	-
1111	ZINC02641241	688	0.29080379009246826	NO	-
1112	ZINC03654167	1053	0.29071828722953796	NO	-
1113	ZINC02125144	348	0.2907046377658844	NO	-
1114	ZINC02786454	732	0.29045143723487854	NO	-
1115	ZINC04108108	1677	0.29037797451019287	NO	-
1116	ZINC02133244	422	0.29035648703575134	NO	-
1117	ZINC03856921	1306	0.2903362214565277	NO	-
1118	ZINC03234941	811	0.2903220057487488	NO	-
1119	ZINC03234941	812	0.2903220057487488	NO	-
1120	ZINC00083818	12	0.2902396321296692	NO	-
1121	ZINC02448771	621	0.2902074158191681	NO	-
1122	ZINC03856851	1279	0.2901540696620941	NO	-
1123	ZINC03856655	1205	0.2901194095611572	NO	-
1124	ZINC03856656	1206	0.2901194095611572	NO	-
1125	ZINC02760168	722	0.2900359034538269	NO	-
1126	ZINC03850532	1101	0.29002848267555237	NO	-
1127	ZINC02886171	753	0.2899801731109619	NO	-
1128	ZINC02116961	313	0.28988364338874817	NO	-
1129	ZINC02116962	314	0.28988364338874817	NO	-
1130	ZINC03856659	1208	0.28978675603866577	NO	-
1131	ZINC03442006	913	0.2896599769592285	NO	-
1132	ZINC03442007	915	0.2896599769592285	NO	-
1133	ZINC04494162	1780	0.28960466384887695	NO	-
1134	ZINC03867589	1544	0.2896040976047516	NO	-
1135	ZINC04465638	1777	0.2896040976047516	NO	-
1136	ZINC03856910	1302	0.2895447909832001	NO	-
1137	ZINC04084655	1666	0.2895413041114807	NO	-
1138	ZINC03856890	1298	0.2895088791847229	NO	-
1139	ZINC03856891	1299	0.2895088791847229	NO	-
1140	ZINC04314743	1736	0.28941887617111206	NO	-
1141	ZINC02421343	595	0.2892609238624573	NO	-
1142	ZINC03279595	839	0.2892419397830963	NO	-
1143	ZINC01122676	157	0.2891775369644165	NO	-
1144	ZINC01496564	175	0.28902703523635864	NO	-
1145	ZINC02133534	427	0.28900423645973206	NO	-
1146	ZINC03856824	1272	0.28896191716194153	NO	-
1147	ZINC02147306	467	0.2889467477798462	NO	-
1148	ZINC02104066	276	0.28887155652046204	NO	-
1149	ZINC02645088	691	0.28879833221435547	NO	-
1150	ZINC00033334	5	0.28877201676368713	NO	-
1151	ZINC03856922	1307	0.28874272108078003	NO	-
1152	ZINC03857039	1340	0.2887015640735626	NO	-
1153	ZINC03857040	1341	0.2887015640735626	NO	-
1154	ZINC00422256	85	0.2886441946029663	NO	-
1155	ZINC03649734	1039	0.28859248757362366	NO	-
1156	ZINC02195091	508	0.2885779142379761	NO	-
1157	ZINC03535061	991	0.28851965069770813	NO	-
1158	ZINC03856644	1194	0.28834378719329834	NO	-
1159	ZINC03856645	1195	0.28834378719329834	NO	-
1160	ZINC02113982	307	0.2883022427558899	NO	-
1161	ZINC00200607	22	0.28827327489852905	NO	-
1162	ZINC00419278	63	0.2882339060306549	NO	-
1163	ZINC03862573	1449	0.28802403807640076	NO	-
1164	ZINC04314743	1735	0.28794318437576294	NO	-
1165	ZINC04302236	1729	0.28792425990104675	NO	-
1166	ZINC03856583	1177	0.28791385889053345	NO	-
1167	ZINC03856584	1178	0.28791385889053345	NO	-
1168	ZINC03448912	920	0.2877409756183624	NO	-
1169	ZINC01750406	226	0.28769540786743164	NO	-
1170	ZINC02135145	436	0.2876861095428467	NO	-
1171	ZINC04118059	1680	0.28767484426498413	NO	-
1172	ZINC04316859	1741	0.2875831127166748	NO	-
1173	ZINC03856660	1209	0.28756585717201233	NO	-
1174	ZINC03855700	1140	0.2875222861766815	NO	-
1175	ZINC03855700	1141	0.2875222861766815	NO	-
1176	ZINC00613281	122	0.28726938366889954	NO	-
1177	ZINC03851692	1125	0.2870951294898987	NO	-
1178	ZINC04167130	1692	0.28702765703201294	NO	-
1179	ZINC03856556	1165	0.2869926691055298	NO	-
1180	ZINC03856557	1166	0.2869926691055298	NO	-
1181	ZINC03814165	19	0.2869652509689331	YES	3
1182	ZINC03814169	20	0.2869652509689331	YES	3
1183	ZINC03867073	1536	0.2869124114513397	NO	-
1184	ZINC03867074	1538	0.2869124114513397	NO	-
1185	ZINC03856631	1186	0.2868931293487549	NO	-
1186	ZINC03850929	1103	0.28680774569511414	NO	-
1187	ZINC03850931	1104	0.28680774569511414	NO	-
1188	ZINC03983636	1636	0.2866879105567932	NO	-
1189	ZINC00326170	34	0.28648537397384644	NO	-
1190	ZINC02097749	260	0.28636443614959717	NO	-
1191	ZINC03863834	1522	0.2861301600933075	NO	-
1192	ZINC03571579	998	0.286111056804657	NO	-
1193	ZINC03506641	967	0.2859742343425751	NO	-
1194	ZINC03930437	1601	0.28578418493270874	NO	-
1195	ZINC03892748	1578	0.28573307394981384	NO	-
1196	ZINC00326157	32	0.28570911288261414	NO	-
1197	ZINC03571585	1003	0.28546467423439026	NO	-
1198	ZINC03867652	1545	0.28526756167411804	NO	-
1199	ZINC04465690	1778	0.28526756167411804	NO	-
1200	ZINC03520635	980	0.28518742322921753	NO	-
1201	ZINC03520636	981	0.28518742322921753	NO	-
1202	ZINC03857403	1359	0.2851567566394806	NO	-
1203	ZINC02449184	622	0.2851136028766632	NO	-
1204	ZINC03777089	1065	0.2850651144981384	NO	-
1205	ZINC04324767	1748	0.2850102186203003	NO	-
1206	ZINC03629246	1031	0.28498396277427673	NO	-
1207	ZINC01905201	241	0.28492271900177	NO	-
1208	ZINC02858577	742	0.28490325808525085	NO	-
1209	ZINC02858578	743	0.28490325808525085	NO	-
1210	ZINC02128362	372	0.28483259677886963	NO	-
1211	ZINC03654099	1043	0.2848045825958252	NO	-
1212	ZINC01061869	148	0.2846204340457916	NO	-
1213	ZINC02417922	594	0.2844666540622711	NO	-
1214	ZINC03442006	914	0.2843714654445648	NO	-
1215	ZINC03442007	916	0.2843714654445648	NO	-
1216	ZINC02120847	331	0.28417885303497314	NO	-
1217	ZINC04045057	1658	0.28415048122406006	NO	-
1218	ZINC03856744	1254	0.28415027260780334	NO	-
1219	ZINC04288466	1726	0.28400832414627075	NO	-
1220	ZINC00827458	139	0.283893346786499	NO	-
1221	ZINC02667969	701	0.28379467129707336	NO	-
1222	ZINC03856632	1187	0.2837893068790436	NO	-
1223	ZINC02713783	710	0.2836998701095581	NO	-
1224	ZINC03856850	1278	0.2836848795413971	NO	-
1225	ZINC03814170	12	0.28363195061683655	YES	2
1226	ZINC02112725	298	0.28362250328063965	NO	-
1227	ZINC02112727	299	0.28362250328063965	NO	-
1228	ZINC02433376	602	0.28358930349349976	NO	-
1229	ZINC02879043	750	0.28345927596092224	NO	-
1230	ZINC03850487	1099	0.28344663977622986	NO	-
1231	ZINC03629248	1032	0.2834184765815735	NO	-
1232	ZINC02387116	584	0.2833421230316162	NO	-
1233	ZINC03463755	931	0.2833283841609955	NO	-
1234	ZINC02656340	695	0.2833089828491211	NO	-
1235	ZINC03427356	899	0.28329944610595703	NO	-
1236	ZINC03811730	1078	0.28326842188835144	NO	-
1237	ZINC03867566	1541	0.2832225561141968	NO	-
1238	ZINC03396109	881	0.28310465812683105	NO	-
1239	ZINC00419051	58	0.2830888032913208	NO	-
1240	ZINC03295197	849	0.28304189443588257	NO	-
1241	ZINC03407963	892	0.2830407917499542	NO	-
1242	ZINC03654194	1055	0.28289708495140076	NO	-
1243	ZINC03979569	1624	0.28285834193229675	NO	-
1244	ZINC03654128	1047	0.282820463180542	NO	-
1245	ZINC02023857	248	0.2827931344509125	NO	-
1246	ZINC03858577	1379	0.28275373578071594	NO	-
1247	ZINC02131319	404	0.28275126218795776	NO	-
1248	ZINC02846257	736	0.282742440700531	NO	-
1249	ZINC03166802	794	0.2827026844024658	NO	-
1250	ZINC02337612	559	0.28265509009361267	NO	-
1251	ZINC02337614	560	0.28265509009361267	NO	-
1252	ZINC03857032	1334	0.28262075781822205	NO	-
1253	ZINC03857033	1335	0.28262075781822205	NO	-
1254	ZINC04318666	1744	0.28260552883148193	NO	-
1255	ZINC03856745	1255	0.2825864851474762	NO	-
1256	ZINC03347863	869	0.2824181318283081	NO	-
1257	ZINC02127475	366	0.28241586685180664	NO	-
1258	ZINC03862544	1439	0.28240108489990234	NO	-
1259	ZINC02416367	592	0.2823772132396698	NO	-
1260	ZINC03038127	777	0.28236159682273865	NO	-
1261	ZINC03072054	784	0.2823483645915985	NO	-
1262	ZINC03894743	1579	0.2822757959365845	NO	-
1263	ZINC03856375	1149	0.28225526213645935	NO	-
1264	ZINC03856376	1150	0.28225526213645935	NO	-
1265	ZINC03862543	1438	0.2821834087371826	NO	-
1266	ZINC03931937	1602	0.28213706612586975	NO	-
1267	ZINC03862759	1459	0.2820642292499542	NO	-
1268	ZINC02326137	552	0.28190305829048157	NO	-
1269	ZINC03862758	1458	0.28187957406044006	NO	-
1270	ZINC04314666	1733	0.28186994791030884	NO	-
1271	ZINC02114515	309	0.2818642258644104	NO	-
1272	ZINC03456282	929	0.28185391426086426	NO	-
1273	ZINC02879536	751	0.2818217873573303	NO	-
1274	ZINC02412337	591	0.281795471906662	NO	-
1275	ZINC02667967	699	0.28169676661491394	NO	-
1276	ZINC03856168	1145	0.2816177308559418	NO	-
1277	ZINC03494153	951	0.28154629468917847	NO	-
1278	ZINC03494155	952	0.28154629468917847	NO	-
1279	ZINC03535062	992	0.2814881205558777	NO	-
1280	ZINC03248736	820	0.28137704730033875	NO	-
1281	ZINC02417420	593	0.2813435196876526	NO	-
1282	ZINC02667968	700	0.2813391387462616	NO	-
1283	ZINC02356859	574	0.28132832050323486	NO	-
1284	ZINC02330059	556	0.2813013195991516	NO	-
1285	ZINC02100696	267	0.28118106722831726	NO	-
1286	ZINC02460794	635	0.28114351630210876	NO	-
1287	ZINC01050797	147	0.2811131477355957	NO	-
1288	ZINC02477405	639	0.2811007499694824	NO	-
1289	ZINC00857990	140	0.2810957133769989	NO	-
1290	ZINC02858270	740	0.281005322933197	NO	-
1291	ZINC03856742	1253	0.2809835374355316	NO	-
1292	ZINC03399649	882	0.28086915612220764	NO	-
1293	ZINC00510176	100	0.2806835174560547	NO	-
1294	ZINC03654155	1050	0.28067779541015625	NO	-
1295	ZINC03871993	1550	0.28051960468292236	NO	-
1296	ZINC02771003	726	0.280280739068985	NO	-
1297	ZINC02118087	321	0.28026142716407776	NO	-
1298	ZINC03571580	999	0.28017809987068176	NO	-
1299	ZINC01536831	184	0.2801624834537506	NO	-
1300	ZINC03362790	874	0.2801375091075897	NO	-
1301	ZINC03399652	883	0.2800341844558716	NO	-
1302	ZINC01076662	150	0.27999013662338257	NO	-
1303	ZINC01142076	161	0.2796805799007416	NO	-
1304	ZINC02858576	741	0.2794327437877655	NO	-
1305	ZINC02858579	744	0.2794327437877655	NO	-
1306	ZINC02367235	581	0.27934327721595764	NO	-
1307	ZINC03777089	1064	0.2793057858943939	NO	-
1308	ZINC00972349	144	0.27927765250205994	NO	-
1309	ZINC02197800	510	0.2792571783065796	NO	-
1310	ZINC03930426	1599	0.2792034447193146	NO	-
1311	ZINC03814158	5	0.2791574001312256	YES	1
1312	ZINC03575724	1009	0.279100239276886	NO	-
1313	ZINC03450297	923	0.27903124690055847	NO	-
1314	ZINC03312897	853	0.2789343595504761	NO	-
1315	ZINC03090040	789	0.278845876455307	NO	-
1316	ZINC03249252	825	0.27872270345687866	NO	-
1317	ZINC03863964	1527	0.278644859790802	NO	-
1318	ZINC02629473	684	0.2784838378429413	NO	-
1319	ZINC03654201	1056	0.2784670293331146	NO	-
1320	ZINC03534593	988	0.2783925533294678	NO	-
1321	ZINC00610255	121	0.27838489413261414	NO	-
1322	ZINC00419154	59	0.2783363163471222	NO	-
1323	ZINC02198778	511	0.27807721495628357	NO	-
1324	ZINC02667966	698	0.2778836786746979	NO	-
1325	ZINC03490946	945	0.2778317332267761	NO	-
1326	ZINC03402766	884	0.27781087160110474	NO	-
1327	ZINC04324667	1745	0.27770841121673584	NO	-
1328	ZINC03867568	1542	0.27766767144203186	NO	-
1329	ZINC03862580	1454	0.27764496207237244	NO	-
1330	ZINC03567925	995	0.27760112285614014	NO	-
1331	ZINC02924492	759	0.27754801511764526	NO	-
1332	ZINC01443612	169	0.2775246202945709	NO	-
1333	ZINC00089825	14	0.2774367332458496	NO	-
1334	ZINC02645408	693	0.2774277329444885	NO	-
1335	ZINC03272312	836	0.27738693356513977	NO	-
1336	ZINC03857017	1331	0.2772789001464844	NO	-
1337	ZINC00468137	95	0.276909738779068	NO	-
1338	ZINC00468137	96	0.276909738779068	NO	-
1339	ZINC01792778	232	0.2768007516860962	NO	-
1340	ZINC02123873	345	0.2767760753631592	NO	-
1341	ZINC00416832	52	0.2767206132411957	NO	-
1342	ZINC03851694	1126	0.2766766846179962	NO	-
1343	ZINC03891890	1571	0.2764763832092285	NO	-
1344	ZINC03862404	1431	0.2763436436653137	NO	-
1345	ZINC03527945	985	0.276205450296402	NO	-
1346	ZINC04343607	1761	0.2760680615901947	NO	-
1347	ZINC03856670	1212	0.276035875082016	NO	-
1348	ZINC03406767	887	0.2760109305381775	NO	-
1349	ZINC02645407	692	0.27600154280662537	NO	-
1350	ZINC02956395	762	0.2759246826171875	NO	-
1351	ZINC00468137	94	0.2759173512458801	NO	-
1352	ZINC03421229	896	0.27575990557670593	NO	-
1353	ZINC02439338	612	0.27570009231567383	NO	-
1354	ZINC03119521	791	0.275696337223053	NO	-
1355	ZINC01141626	160	0.27557238936424255	NO	-
1356	ZINC01795269	233	0.2754652798175812	NO	-
1357	ZINC02357332	575	0.27544382214546204	NO	-
1358	ZINC04033760	1656	0.2753354609012604	NO	-
1359	ZINC00652448	127	0.2752405107021332	NO	-
1360	ZINC00544608	113	0.27510514855384827	NO	-
1361	ZINC03856677	1218	0.275071382522583	NO	-
1362	ZINC03856678	1219	0.275071382522583	NO	-
1363	ZINC03856671	1213	0.27505776286125183	NO	-
1364	ZINC03862164	1410	0.27464592456817627	NO	-
1365	ZINC03224820	805	0.2745160758495331	NO	-
1366	ZINC02572690	665	0.27429962158203125	NO	-
1367	ZINC02117586	316	0.27423661947250366	NO	-
1368	ZINC02117590	317	0.27423661947250366	NO	-
1369	ZINC02567652	664	0.274210661649704	NO	-
1370	ZINC02210593	519	0.27401015162467957	NO	-
1371	ZINC03510300	968	0.27386245131492615	NO	-
1372	ZINC03510301	969	0.27386245131492615	NO	-
1373	ZINC00420707	73	0.27384424209594727	NO	-
1374	ZINC00622456	124	0.27370789647102356	NO	-
1375	ZINC02116933	312	0.2736419439315796	NO	-
1376	ZINC02311216	548	0.27361801266670227	NO	-
1377	ZINC02311217	549	0.27361801266670227	NO	-
1378	ZINC02760169	723	0.27346062660217285	NO	-
1379	ZINC03857006	1326	0.2731344699859619	NO	-
1380	ZINC03857007	1327	0.2731344699859619	NO	-
1381	ZINC02140341	462	0.27307435870170593	NO	-
1382	ZINC02127962	369	0.2727794051170349	NO	-
1383	ZINC03856571	1174	0.2726975381374359	NO	-
1384	ZINC03856909	1301	0.27266162633895874	NO	-
1385	ZINC03856879	1294	0.2726167142391205	NO	-
1386	ZINC03856880	1295	0.2726167142391205	NO	-
1387	ZINC03892738	1576	0.27249228954315186	NO	-
1388	ZINC03221916	801	0.27235639095306396	NO	-
1389	ZINC00089832	15	0.27233099937438965	NO	-
1390	ZINC03856570	1173	0.2722642421722412	NO	-
1391	ZINC03892740	1577	0.2721531391143799	NO	-
1392	ZINC02087529	252	0.27215301990509033	NO	-
1393	ZINC00421574	80	0.2721441984176636	NO	-
1394	ZINC03814168	15	0.27200064063072205	YES	3
1395	ZINC03303846	850	0.271943062543869	NO	-
1396	ZINC03058817	780	0.2718157172203064	NO	-
1397	ZINC03856908	1300	0.2716837525367737	NO	-
1398	ZINC03862948	1473	0.27156180143356323	NO	-
1399	ZINC01795301	234	0.2714519202709198	NO	-
1400	ZINC02433022	601	0.27130815386772156	NO	-
1401	ZINC04377667	1766	0.2711763083934784	NO	-
1402	ZINC04033760	1655	0.2711007297039032	NO	-
1403	ZINC02700579	708	0.27099424600601196	NO	-
1404	ZINC03863497	1497	0.27093300223350525	NO	-
1405	ZINC03072050	783	0.27073392271995544	NO	-
1406	ZINC01839341	235	0.2702098488807678	NO	-
1407	ZINC00062435	6	0.27011632919311523	NO	-
1408	ZINC00062436	7	0.27011632919311523	NO	-
1409	ZINC03862307	1428	0.27005454897880554	NO	-
1410	ZINC03358551	873	0.2699878215789795	NO	-
1411	ZINC03814164	7	0.269943505525589	YES	1
1412	ZINC04026671	1654	0.2699018120765686	NO	-
1413	ZINC03654129	1048	0.26977595686912537	NO	-
1414	ZINC03863826	1517	0.2697369158267975	NO	-
1415	ZINC03410108	893	0.2696971595287323	NO	-
1416	ZINC03440046	909	0.26949116587638855	NO	-
1417	ZINC03856648	1198	0.2694909870624542	NO	-
1418	ZINC03856649	1199	0.2694909870624542	NO	-
1419	ZINC03862542	1437	0.26938673853874207	NO	-
1420	ZINC03862908	1469	0.2693803608417511	NO	-
1421	ZINC00419259	62	0.26918667554855347	NO	-
1422	ZINC04118070	1681	0.2691729962825775	NO	-
1423	ZINC03862545	1440	0.26916030049324036	NO	-
1424	ZINC02355106	573	0.269057035446167	NO	-
1425	ZINC00422054	83	0.2689627707004547	NO	-
1426	ZINC04343607	1762	0.268785297870636	NO	-
1427	ZINC03814179	14	0.2687585949897766	YES	3
1428	ZINC04314666	1734	0.2686639130115509	NO	-
1429	ZINC04093025	1673	0.2683875858783722	NO	-
1430	ZINC03863614	1505	0.268247127532959	NO	-
1431	ZINC00422014	82	0.2679344713687897	NO	-
1432	ZINC03856566	1169	0.26784181594848633	NO	-
1433	ZINC03856567	1170	0.26784181594848633	NO	-
1434	ZINC03867073	1535	0.26772651076316833	NO	-
1435	ZINC03867074	1537	0.26772651076316833	NO	-
1436	ZINC04138649	1683	0.2676263153553009	NO	-
1437	ZINC01537488	187	0.2676135301589966	NO	-
1438	ZINC02503027	648	0.2676135301589966	NO	-
1439	ZINC02703211	709	0.26751425862312317	NO	-
1440	ZINC02975286	766	0.26748126745224	NO	-
1441	ZINC00420479	67	0.26736220717430115	NO	-
1442	ZINC03992177	1642	0.26732930541038513	NO	-
1443	ZINC00423021	87	0.2673023045063019	NO	-
1444	ZINC03992177	1643	0.2672792077064514	NO	-
1445	ZINC00625453	126	0.2672197222709656	NO	-
1446	ZINC01661265	214	0.26715677976608276	NO	-
1447	ZINC03856640	1190	0.2667503356933594	NO	-
1448	ZINC03856641	1191	0.2667503356933594	NO	-
1449	ZINC02165013	504	0.2666880190372467	NO	-
1450	ZINC03890054	1566	0.26659101247787476	NO	-
1451	ZINC03320295	855	0.2665763795375824	NO	-
1452	ZINC01663962	216	0.2664435803890228	NO	-
1453	ZINC03857037	1338	0.2662302255630493	NO	-
1454	ZINC03857038	1339	0.2662302255630493	NO	-
1455	ZINC02444450	619	0.2660495936870575	NO	-
1456	ZINC00419626	66	0.2658533751964569	NO	-
1457	ZINC03862042	1397	0.2657611072063446	NO	-
1458	ZINC03863669	1508	0.2657298445701599	NO	-
1459	ZINC00536933	102	0.26569196581840515	NO	-
1460	ZINC03330569	860	0.2655937373638153	NO	-
1461	ZINC00422097	84	0.2655285894870758	NO	-
1462	ZINC01496539	174	0.26543840765953064	NO	-
1463	ZINC03571578	997	0.26540690660476685	NO	-
1464	ZINC00107874	20	0.2652268409729004	NO	-
1465	ZINC00998160	146	0.2649625241756439	NO	-
1466	ZINC00420614	70	0.2648411989212036	NO	-
1467	ZINC01443612	170	0.2647523283958435	NO	-
1468	ZINC02125904	353	0.2647000551223755	NO	-
1469	ZINC02364567	578	0.26468467712402344	NO	-
1470	ZINC03851699	1127	0.26455923914909363	NO	-
1471	ZINC00416839	54	0.2645011842250824	NO	-
1472	ZINC04217434	1702	0.2644026577472687	NO	-
1473	ZINC03863246	1483	0.26438236236572266	NO	-
1474	ZINC01743954	222	0.26410460472106934	NO	-
1475	ZINC04390079	1768	0.26400935649871826	NO	-
1476	ZINC02557490	657	0.2638368308544159	NO	-
1477	ZINC01574050	200	0.26373544335365295	NO	-
1478	ZINC03320308	856	0.2637201249599457	NO	-
1479	ZINC03863813	1514	0.26365309953689575	NO	-
1480	ZINC03862226	1419	0.2635089159011841	NO	-
1481	ZINC03857970	1368	0.2634983956813812	NO	-
1482	ZINC02118024	320	0.2632879316806793	NO	-
1483	ZINC03892694	1574	0.2632720172405243	NO	-
1484	ZINC03072058	785	0.2632516920566559	NO	-
1485	ZINC03856537	1159	0.2632055878639221	NO	-
1486	ZINC03856538	1160	0.2632055878639221	NO	-
1487	ZINC03856595	1181	0.2631882429122925	NO	-
1488	ZINC03856596	1182	0.2631882429122925	NO	-
1489	ZINC02503026	647	0.2631806433200836	NO	-
1490	ZINC02503028	649	0.2631806433200836	NO	-
1491	ZINC03863300	1488	0.262948215007782	NO	-
1492	ZINC03863301	1489	0.262948215007782	NO	-
1493	ZINC03814177	23	0.26290321350097656	YES	5
1494	ZINC04314550	1731	0.26275935769081116	NO	-
1495	ZINC03199366	797	0.26216185092926025	NO	-
1496	ZINC03225118	806	0.26209497451782227	NO	-
1497	ZINC02124477	347	0.2618443965911865	NO	-
1498	ZINC02159855	491	0.26173898577690125	NO	-
1499	ZINC03863827	1518	0.2616417109966278	NO	-
1500	ZINC03857047	1344	0.2616329491138458	NO	-
1501	ZINC03857048	1345	0.2616329491138458	NO	-
1502	ZINC03610269	1016	0.26160722970962524	NO	-
1503	ZINC03654158	1051	0.26155227422714233	NO	-
1504	ZINC03862722	1457	0.2614053785800934	NO	-
1505	ZINC03856687	1227	0.2613919973373413	NO	-
1506	ZINC03856688	1228	0.2613919973373413	NO	-
1507	ZINC03856873	1288	0.2613919973373413	NO	-
1508	ZINC03856874	1289	0.2613919973373413	NO	-
1509	ZINC02108295	289	0.2612958252429962	NO	-
1510	ZINC02199593	512	0.2612958252429962	NO	-
1511	ZINC03856888	1296	0.261196106672287	NO	-
1512	ZINC03856889	1297	0.261196106672287	NO	-
1513	ZINC04088830	1669	0.2611655592918396	NO	-
1514	ZINC03797848	1070	0.2611435353755951	NO	-
1515	ZINC03856634	1188	0.26095619797706604	NO	-
1516	ZINC03856635	1189	0.26095619797706604	NO	-
1517	ZINC03856940	1316	0.2607662081718445	NO	-
1518	ZINC03856941	1317	0.2607662081718445	NO	-
1519	ZINC03863294	1486	0.2607441544532776	NO	-
1520	ZINC03983668	1637	0.2607055902481079	NO	-
1521	ZINC00421421	78	0.2604074478149414	NO	-
1522	ZINC03857404	1360	0.2602761387825012	NO	-
1523	ZINC03857821	1364	0.2602595388889313	NO	-
1524	ZINC03856848	1276	0.2601868808269501	NO	-
1525	ZINC03874132	1552	0.2601475715637207	NO	-
1526	ZINC03854222	1136	0.2599436640739441	NO	-
1527	ZINC04628223	1791	0.2599357068538666	NO	-
1528	ZINC00107068	19	0.25990527868270874	NO	-
1529	ZINC03862549	1442	0.25971555709838867	NO	-
1530	ZINC03593230	1011	0.259280264377594	NO	-
1531	ZINC03863982	1531	0.259202241897583	NO	-
1532	ZINC03853771	1135	0.2591816186904907	NO	-
1533	ZINC00419039	57	0.25914040207862854	NO	-
1534	ZINC03654035	1042	0.25911763310432434	NO	-
1535	ZINC03856810	1267	0.2590397894382477	NO	-
1536	ZINC03856811	1268	0.2590397894382477	NO	-
1537	ZINC02664352	697	0.2589209973812103	NO	-
1538	ZINC03950411	1609	0.258879154920578	NO	-
1539	ZINC02258906	538	0.2588236927986145	NO	-
1540	ZINC04343607	1760	0.25879183411598206	NO	-
1541	ZINC00421567	79	0.2585308849811554	NO	-
1542	ZINC00420580	69	0.2584802508354187	NO	-
1543	ZINC03856630	1185	0.2583567798137665	NO	-
1544	ZINC03814161	6	0.258324533700943	YES	1
1545	ZINC00420965	76	0.25780239701271057	NO	-
1546	ZINC01443612	171	0.2576902508735657	NO	-
1547	ZINC04066922	1661	0.25759997963905334	NO	-
1548	ZINC03867656	1546	0.25756752490997314	NO	-
1549	ZINC02020159	247	0.25744426250457764	NO	-
1550	ZINC02466823	638	0.2573302388191223	NO	-
1551	ZINC02565015	663	0.2573273777961731	NO	-
1552	ZINC03856629	1184	0.25731438398361206	NO	-
1553	ZINC03992177	1644	0.2572701871395111	NO	-
1554	ZINC03856849	1277	0.2571527361869812	NO	-
1555	ZINC03892254	1572	0.25684213638305664	NO	-
1556	ZINC03890652	1569	0.25682008266448975	NO	-
1557	ZINC03857396	1358	0.25676918029785156	NO	-
1558	ZINC03814159	17	0.2565665543079376	YES	3
1559	ZINC03856195	1146	0.25653594732284546	NO	-
1560	ZINC02744830	718	0.2564360797405243	NO	-
1561	ZINC00249762	27	0.256178081035614	NO	-
1562	ZINC04099170	1674	0.25596317648887634	NO	-
1563	ZINC00541521	111	0.2558913826942444	NO	-
1564	ZINC03513201	975	0.2558633089065552	NO	-
1565	ZINC00625453	125	0.25584542751312256	NO	-
1566	ZINC00930530	143	0.25581493973731995	NO	-
1567	ZINC03892737	1575	0.25576627254486084	NO	-
1568	ZINC03856104	1143	0.255583256483078	NO	-
1569	ZINC03856581	1175	0.2555651366710663	NO	-
1570	ZINC03856582	1176	0.2555651366710663	NO	-
1571	ZINC04118051	1679	0.25552496314048767	NO	-
1572	ZINC04314550	1732	0.25527068972587585	NO	-
1573	ZINC03654108	1045	0.2549670934677124	NO	-
1574	ZINC04167058	1690	0.2546657621860504	NO	-
1575	ZINC03494166	953	0.254530668258667	NO	-
1576	ZINC03856950	1320	0.2542281746864319	NO	-
1577	ZINC03863540	1501	0.25414973497390747	NO	-
1578	ZINC03072028	781	0.25413376092910767	NO	-
1579	ZINC03874128	1551	0.25405898690223694	NO	-
1580	ZINC00567040	116	0.2540584206581116	NO	-
1581	ZINC03862126	1401	0.25395143032073975	NO	-
1582	ZINC02117638	318	0.25393661856651306	NO	-
1583	ZINC03856740	1251	0.25370219349861145	NO	-
1584	ZINC03856741	1252	0.25370219349861145	NO	-
1585	ZINC03857055	1352	0.2536015212535858	NO	-
1586	ZINC00072422	10	0.25348711013793945	NO	-
1587	ZINC01750389	224	0.25331756472587585	NO	-
1588	ZINC03857971	1369	0.2530592381954193	NO	-
1589	ZINC03856675	1216	0.25293344259262085	NO	-
1590	ZINC03856676	1217	0.25293344259262085	NO	-
1591	ZINC00386460	46	0.2524802088737488	NO	-
1592	ZINC00420707	74	0.25245219469070435	NO	-
1593	ZINC03856951	1321	0.252436101436615	NO	-
1594	ZINC03956832	1610	0.2523917257785797	NO	-
1595	ZINC00421600	81	0.2522774338722229	NO	-
1596	ZINC00418612	55	0.2521383762359619	NO	-
1597	ZINC03857015	1329	0.25178971886634827	NO	-
1598	ZINC03973842	1619	0.2516988217830658	NO	-
1599	ZINC00524985	101	0.25168198347091675	NO	-
1600	ZINC03973290	1618	0.2514643967151642	NO	-
1601	ZINC04066922	1660	0.2512916624546051	NO	-
1602	ZINC02649631	694	0.2512581944465637	NO	-
1603	ZINC03306503	852	0.2511838674545288	NO	-
1604	ZINC03601775	1014	0.2509787380695343	NO	-
1605	ZINC03853771	1134	0.25080931186676025	NO	-
1606	ZINC00557304	115	0.25073203444480896	NO	-
1607	ZINC02444907	620	0.250659704208374	NO	-
1608	ZINC03857051	1348	0.25038260221481323	NO	-
1609	ZINC03857052	1349	0.2503688931465149	NO	-
1610	ZINC04107593	1676	0.25031501054763794	NO	-
1611	ZINC03862287	1425	0.2499655783176422	NO	-
1612	ZINC03430179	902	0.24986308813095093	NO	-
1613	ZINC03072032	782	0.2497963309288025	NO	-
1614	ZINC03814191	3	0.24967651069164276	YES	1
1615	ZINC03812885	4	0.24967651069164276	YES	1
1616	ZINC00420510	68	0.24966129660606384	NO	-
1617	ZINC04248541	1716	0.24961276352405548	NO	-
1618	ZINC03982879	1629	0.24939055740833282	NO	-
1619	ZINC04632848	1793	0.24935287237167358	NO	-
1620	ZINC03529837	987	0.24906285107135773	NO	-
1621	ZINC03857821	1365	0.24888864159584045	NO	-
1622	ZINC02557491	658	0.2488315999507904	NO	-
1623	ZINC00538872	105	0.24873368442058563	NO	-
1624	ZINC00540205	108	0.2487306445837021	NO	-
1625	ZINC01748613	223	0.24848335981369019	NO	-
1626	ZINC03857014	1328	0.2482142597436905	NO	-
1627	ZINC03856935	1312	0.24813254177570343	NO	-
1628	ZINC03856936	1313	0.24813254177570343	NO	-
1629	ZINC04398806	1769	0.2480405569076538	NO	-
1630	ZINC03854223	1137	0.24774664640426636	NO	-
1631	ZINC03856947	1318	0.24755723774433136	NO	-
1632	ZINC02155167	479	0.2474372386932373	NO	-
1633	ZINC03814171	22	0.24724185466766357	YES	4
1634	ZINC01077063	151	0.24690711498260498	NO	-
1635	ZINC03510315	972	0.24689741432666779	NO	-
1636	ZINC02120425	330	0.24649086594581604	NO	-
1637	ZINC03977019	1622	0.24644452333450317	NO	-
1638	ZINC04464340	1774	0.24631866812705994	NO	-
1639	ZINC02625399	682	0.24621590971946716	NO	-
1640	ZINC03470145	932	0.2461814284324646	NO	-
1641	ZINC04325335	1751	0.24612011015415192	NO	-
1642	ZINC03430180	903	0.24601945281028748	NO	-
1643	ZINC03233963	809	0.24589353799819946	NO	-
1644	ZINC04325161	1749	0.24585404992103577	NO	-
1645	ZINC00420955	75	0.24571199715137482	NO	-
1646	ZINC02449324	623	0.24567396938800812	NO	-
1647	ZINC03858328	1374	0.24545913934707642	NO	-
1648	ZINC03857446	1361	0.2450738251209259	NO	-
1649	ZINC03857447	1362	0.24505355954170227	NO	-
1650	ZINC04334702	1755	0.24505256116390228	NO	-
1651	ZINC03862569	1445	0.24500900506973267	NO	-
1652	ZINC03862570	1446	0.24500900506973267	NO	-
1653	ZINC03863980	1529	0.24474598467350006	NO	-
1654	ZINC02287437	542	0.24445223808288574	NO	-
1655	ZINC00541471	110	0.24436937272548676	NO	-
1656	ZINC02151851	469	0.24415364861488342	NO	-
1657	ZINC03338466	864	0.24411162734031677	NO	-
1658	ZINC03856948	1319	0.2440723329782486	NO	-
1659	ZINC02620172	678	0.2439737170934677	NO	-
1660	ZINC03470148	933	0.24390780925750732	NO	-
1661	ZINC00420634	71	0.24377597868442535	NO	-
1662	ZINC03856704	1243	0.24352198839187622	NO	-
1663	ZINC03856705	1244	0.24352198839187622	NO	-
1664	ZINC03519268	977	0.2435055375099182	NO	-
1665	ZINC03857374	1356	0.24347656965255737	NO	-
1666	ZINC03856554	1163	0.24331291019916534	NO	-
1667	ZINC03856555	1164	0.24331291019916534	NO	-
1668	ZINC03889224	1562	0.2430829554796219	NO	-
1669	ZINC04239613	1711	0.242994025349617	NO	-
1670	ZINC03856698	1237	0.24267014861106873	NO	-
1671	ZINC03856699	1238	0.24267014861106873	NO	-
1672	ZINC03857448	1363	0.24266266822814941	NO	-
1673	ZINC02156610	482	0.2425953596830368	NO	-
1674	ZINC03857004	1324	0.24241143465042114	NO	-
1675	ZINC03857005	1325	0.24241143465042114	NO	-
1676	ZINC03848781	1098	0.2421264797449112	NO	-
1677	ZINC00538768	104	0.24205763638019562	NO	-
1678	ZINC03862567	1443	0.24182912707328796	NO	-
1679	ZINC03862568	1444	0.24182912707328796	NO	-
1680	ZINC01100427	154	0.24170030653476715	NO	-
1681	ZINC03534993	990	0.24164201319217682	NO	-
1682	ZINC02452327	624	0.2415318787097931	NO	-
1683	ZINC04177062	1693	0.24131348729133606	NO	-
1684	ZINC03491040	946	0.24129654467105865	NO	-
1685	ZINC03856998	1322	0.24126654863357544	NO	-
1686	ZINC03856999	1323	0.24126654863357544	NO	-
1687	ZINC02860873	746	0.24115009605884552	NO	-
1688	ZINC03618737	1018	0.24110063910484314	NO	-
1689	ZINC02988906	768	0.24095700681209564	NO	-
1690	ZINC03856546	1161	0.24086883664131165	NO	-
1691	ZINC03856547	1162	0.24086883664131165	NO	-
1692	ZINC03856593	1179	0.24065588414669037	NO	-
1693	ZINC03856594	1180	0.24065588414669037	NO	-
1694	ZINC00344564	36	0.24054503440856934	NO	-
1695	ZINC01509623	176	0.24018654227256775	NO	-
1696	ZINC04324763	1747	0.24016371369361877	NO	-
1697	ZINC00105410	18	0.24004994332790375	NO	-
1698	ZINC02777568	729	0.24002580344676971	NO	-
1699	ZINC03892693	1573	0.24000829458236694	NO	-
1700	ZINC04465367	1776	0.24000829458236694	NO	-
1701	ZINC03906754	1587	0.23981472849845886	NO	-
1702	ZINC03992699	1645	0.2394113540649414	NO	-
1703	ZINC04249002	1719	0.23939861357212067	NO	-
1704	ZINC02624199	681	0.23897415399551392	NO	-
1705	ZINC03764907	1062	0.23890799283981323	NO	-
1706	ZINC03858329	1375	0.23880819976329803	NO	-
1707	ZINC04299582	1728	0.23839303851127625	NO	-
1708	ZINC01332221	167	0.23838376998901367	NO	-
1709	ZINC03857373	1355	0.23817643523216248	NO	-
1710	ZINC03351290	871	0.23797795176506042	NO	-
1711	ZINC03890997	1570	0.23792171478271484	NO	-
1712	ZINC04249002	1718	0.2378341406583786	NO	-
1713	ZINC03351288	870	0.23742073774337769	NO	-
1714	ZINC03906752	1585	0.23724228143692017	NO	-
1715	ZINC02761481	724	0.23709948360919952	NO	-
1716	ZINC02761482	725	0.23709948360919952	NO	-
1717	ZINC03856104	1142	0.23705387115478516	NO	-
1718	ZINC02453425	625	0.23702920973300934	NO	-
1719	ZINC03856938	1314	0.23687826097011566	NO	-
1720	ZINC03856939	1315	0.23687826097011566	NO	-
1721	ZINC00543281	112	0.23683369159698486	NO	-
1722	ZINC03856569	1172	0.23666784167289734	NO	-
1723	ZINC04181805	1695	0.23665495216846466	NO	-
1724	ZINC03856692	1231	0.2364288568496704	NO	-
1725	ZINC03856693	1232	0.2364288568496704	NO	-
1726	ZINC03857886	1367	0.2363716959953308	NO	-
1727	ZINC03856701	1240	0.23592634499073029	NO	-
1728	ZINC00375139	38	0.2359199821949005	NO	-
1729	ZINC03856695	1234	0.2356215864419937	NO	-
1730	ZINC03856684	1225	0.23560957610607147	NO	-
1731	ZINC03856685	1226	0.23560957610607147	NO	-
1732	ZINC03856877	1292	0.23560957610607147	NO	-
1733	ZINC03856878	1293	0.23560957610607147	NO	-
1734	ZINC02843257	735	0.23555074632167816	NO	-
1735	ZINC03856568	1171	0.2355431169271469	NO	-
1736	ZINC03510312	971	0.23550564050674438	NO	-
1737	ZINC03857376	1357	0.23490679264068604	NO	-
1738	ZINC04249002	1717	0.23406614363193512	NO	-
1739	ZINC02097176	258	0.23392795026302338	NO	-
1740	ZINC03856700	1239	0.23391173779964447	NO	-
1741	ZINC03856694	1233	0.23380067944526672	NO	-
1742	ZINC00420707	72	0.23369836807250977	NO	-
1743	ZINC03863981	1530	0.23353159427642822	NO	-
1744	ZINC03814163	18	0.23274476826190948	YES	3
1745	ZINC04248535	1715	0.23244011402130127	NO	-
1746	ZINC03856535	1157	0.23201867938041687	NO	-
1747	ZINC03856536	1158	0.23201867938041687	NO	-
1748	ZINC03654119	1046	0.23176907002925873	NO	-
1749	ZINC02122993	338	0.23166418075561523	NO	-
1750	ZINC04101653	1675	0.23150689899921417	NO	-
1751	ZINC03764905	1061	0.23120439052581787	NO	-
1752	ZINC03982949	1630	0.23117917776107788	NO	-
1753	ZINC03248313	819	0.23109491169452667	NO	-
1754	ZINC03868976	1547	0.23106081783771515	NO	-
1755	ZINC03862107	1398	0.23087021708488464	NO	-
1756	ZINC03863087	1478	0.23086178302764893	NO	-
1757	ZINC02731603	716	0.23059332370758057	NO	-
1758	ZINC03046411	779	0.2303234040737152	NO	-
1759	ZINC03857049	1346	0.22995784878730774	NO	-
1760	ZINC03654232	1058	0.22953879833221436	NO	-
1761	ZINC04165053	1688	0.22930917143821716	NO	-
1762	ZINC03857053	1350	0.22920720279216766	NO	-
1763	ZINC00540639	109	0.22881726920604706	NO	-
1764	ZINC03980771	1626	0.22880561649799347	NO	-
1765	ZINC03982950	1631	0.22869396209716797	NO	-
1766	ZINC03856564	1167	0.22769753634929657	NO	-
1767	ZINC03856565	1168	0.22769753634929657	NO	-
1768	ZINC00421340	77	0.22767162322998047	NO	-
1769	ZINC03857885	1366	0.22704236209392548	NO	-
1770	ZINC03857045	1342	0.22701311111450195	NO	-
1771	ZINC03857046	1343	0.22701311111450195	NO	-
1772	ZINC03571584	1002	0.226919025182724	NO	-
1773	ZINC00418617	56	0.22623541951179504	NO	-
1774	ZINC03857054	1351	0.22618825733661652	NO	-
1775	ZINC03862946	1471	0.22606661915779114	NO	-
1776	ZINC03857050	1347	0.22544491291046143	NO	-
1777	ZINC03854529	1138	0.22543928027153015	NO	-
1778	ZINC03863660	1507	0.2253955900669098	NO	-
1779	ZINC00498511	99	0.22500881552696228	NO	-
1780	ZINC03863830	1520	0.2249375432729721	NO	-
1781	ZINC04193598	1696	0.22493523359298706	NO	-
1782	ZINC00416578	50	0.22469398379325867	NO	-
1783	ZINC03764928	1063	0.22416020929813385	NO	-
1784	ZINC02876991	749	0.2239963561296463	NO	-
1785	ZINC03856605	1183	0.22388696670532227	NO	-
1786	ZINC04511141	1782	0.22297878563404083	NO	-
1787	ZINC00571039	117	0.22279155254364014	NO	-
1788	ZINC00082060	11	0.22274243831634521	NO	-
1789	ZINC04355340	1763	0.22228963673114777	NO	-
1790	ZINC04020403	1652	0.2220364809036255	NO	-
1791	ZINC03868977	1548	0.22202381491661072	NO	-
1792	ZINC03814167	1	0.2220018059015274	YES	1
1793	ZINC03863295	1487	0.22096319496631622	NO	-
1794	ZINC00822453	137	0.22021916508674622	NO	-
1795	ZINC02862280	748	0.21980062127113342	NO	-
1796	ZINC03278625	838	0.21910583972930908	NO	-
1797	ZINC03038125	776	0.21904057264328003	NO	-
1798	ZINC03862021	1395	0.21868044137954712	NO	-
1799	ZINC03856689	1229	0.21858713030815125	NO	-
1800	ZINC03856690	1230	0.21858713030815125	NO	-
1801	ZINC03856933	1310	0.21858713030815125	NO	-
1802	ZINC03856934	1311	0.21858713030815125	NO	-
1803	ZINC03977186	1623	0.21848399937152863	NO	-
1804	ZINC03318052	854	0.21837118268013	NO	-
1805	ZINC03852458	1129	0.21735809743404388	NO	-
1806	ZINC00466617	93	0.217086523771286	NO	-
1807	ZINC03863243	1482	0.21675918996334076	NO	-
1808	ZINC03851223	1115	0.21620742976665497	NO	-
1809	ZINC04332784	1754	0.2158544361591339	NO	-
1810	ZINC04316718	1737	0.21547967195510864	NO	-
1811	ZINC04316718	1738	0.21546097099781036	NO	-
1812	ZINC04316718	1739	0.21523544192314148	NO	-
1813	ZINC03851227	1116	0.21517671644687653	NO	-
1814	ZINC03856696	1235	0.21508106589317322	NO	-
1815	ZINC03856697	1236	0.21508106589317322	NO	-
1816	ZINC03856702	1241	0.21470192074775696	NO	-
1817	ZINC03856703	1242	0.21470192074775696	NO	-
1818	ZINC00249594	26	0.21416056156158447	NO	-
1819	ZINC03581080	1010	0.21402165293693542	NO	-
1820	ZINC03571592	1007	0.21365320682525635	NO	-
1821	ZINC03286843	840	0.21317513287067413	NO	-
1822	ZINC03852455	1128	0.2130758911371231	NO	-
1823	ZINC02832691	734	0.2125730663537979	NO	-
1824	ZINC03249691	826	0.21227747201919556	NO	-
1825	ZINC03209303	798	0.2094811499118805	NO	-
1826	ZINC02699386	707	0.20860017836093903	NO	-
1827	ZINC03019419	773	0.20828725397586823	NO	-
1828	ZINC04268820	1724	0.20596928894519806	NO	-
1829	ZINC02987688	767	0.2053753137588501	NO	-
1830	ZINC03439455	908	0.20513153076171875	NO	-
1831	ZINC03255155	829	0.2027074694633484	NO	-
1832	ZINC02521491	650	0.19804857671260834	NO	-
1833	ZINC03863838	1524	0.19247671961784363	NO	-
1834	ZINC03980773	1627	0.19176465272903442	NO	-
1835	ZINC03863293	1485	0.19097229838371277	NO	-
1836	ZINC03868999	1549	0.19078576564788818	NO	-
1837	ZINC03814162	2	0.18556050956249237	YES	1
1838	ZINC03814157	0	0.1807774156332016	YES	0
1839	ZINC03814186	16	0.1798441857099533	YES	3
1840	ZINC03890559	1567	0.1732455939054489	NO	-
1841	ZINC03890562	1568	0.17309364676475525	NO	-
1842	ZINC03814160	13	0.15720702707767487	YES	3
