# Supplementary material for: Optimal assignment methods for ligand-based virtual screening
Source: J Cheminform. 2009 Aug 25;1:14. doi: 10.1186/1758-2946-1-14 (PMC2820492; doi:10.1186/1758-2946-1-14)
Supplement: Additional file 2 — Archive of the result files. The file Results.tar.gz is a Gzip compressed Tar archive containing the results file of each method for each data set. The result files are tab-separated plain text files including the following information: method name, active data set with size, cluster information and the distribution of the molecules over the clusters, decoy data set with size, ratio active:decoy, AUC, awAUC, BEDROC scores for predefined alpha values as suggested by Truchon and Bayly [63], relative enrichment factor [67], ROC enrichments, awROC enrichments at predefined false positive fractions, chemotype enrichment, ROC data points, and the ranking of each structure. [file 1758-2946-1-14-S2.zip › Results/OAAP.SQ.DUD=ache.Q.ACHE_E20.sdf.A.DUD_ache_clustered_I_MM.sdf.D.DUD_ache_decoys_ID_pass_MWPass_I_MM.0000644]

###################################################################################################
# Screening Result File
# User: jahn
# Method used: OAAP
> <Method_Name>
OAAP
# Screening mode: Single Query Screening
#	Calculations performed: 3959
#	Start time of the calculation: Sun Mar 08 05:59:10 CET 2009
#	End time of the calculation: Sun Mar 08 06:00:48 CET 2009
# Data set information
#	Query molecule name:	E20 from data set: ./data/queries/ACHE_E20.sdf
#	Active data set: /rahome/chemoinf/SVS/data/actives/DUD_ache_clustered_I_MM.sdf with cluster information
#		Size: 100 molecules
#		Number of clusters: 19
#		Cluster Summery:
#			Cluster number	# molecules	% of actives
#			0		1		1.0
#			1		14		14.0
#			2		3		3.0
#			3		1		1.0
#			4		1		1.0
#			5		1		1.0
#			6		1		1.0
#			7		1		1.0
#			8		1		1.0
#			9		21		21.0
#			10		20		20.0
#			11		7		7.0
#			12		12		12.0
#			13		7		7.0
#			14		1		1.0
#			15		5		5.0
#			16		1		1.0
#			17		1		1.0
#			18		1		1.0
#	Decoy data set: /rahome/chemoinf/SVS/data/decoys/DUD_ache_decoys_ID_pass_MWPass_I_MM.sdf
#		Size: 3859 molecules
#	Ratio actives : decoys
#		1.0 : 38.59
#	The active and decoy data set were part of the DUD with problem identifier: ache
> <AUC>
#	 ROC AUC
	0.7094635916040425
> <awAUC>
#	 ROC awAUC
	0.5029922240168965
> <BEDROC Scores>
#	Alpha Values	BEDROC Scores	Literature: J. Chem. Inf. Model., Vol. 47, No. 2, 2007, 488-508
	106.9	0.4971
	100.0	0.4851
	53.6	0.4183
	50.0	0.4156
	32.2	0.4156
	20.0	0.4415
	16.1	0.4594
	10.0	0.5068
	8.0	0.5312
> <Relative enrichment factor>
#	Fraction dataset	Enrichment factor	 Literature: DOI: 10.1021/ci800303k
	0.0010	75.77671129072998
	0.01	58.09547865622631
	0.02	30.31068451629199
	0.05	39.0
	0.1	54.0
	0.2	64.0
	0.25	70.0
> <ROC Enrichments>
#	True decoy fraction	Enrichment	Literature: J Comput Aided Mol Des (2008) 22:133-139
	0.1	154.35999999999999
	0.5	46.30799999999999
	1.0	23.747692307692304
	2.0	12.368589743589743
	5.0	8.197875647668393
	10.0	5.598549222797928
> <awROC Enrichments>
#	Decoy fraction	Enrichment
	0.1	42.313596491228076
	0.5	23.091134085213028
	1.0	11.84160722318617
	2.0	6.29279127305443
	5.0	3.981424415962184
	10.0	3.378823678366902
> <Chemotype enrichment>
#	% data set	% active cluster	Literature: http://dud.docking.org/wombat/
	0.0	0.0
	0.025	0.0
	0.025	5.263
	0.328	5.263
	0.328	10.526
	0.657	10.526
	0.657	15.789
	0.783	15.789
	0.783	21.053
	1.036	21.053
	1.036	26.316
	2.778	26.316
	2.778	31.579
	3.991	31.579
	3.991	36.842
	6.997	36.842
	6.997	42.105
	22.102	42.105
	22.102	47.368
	35.514	47.368
	35.514	52.632
	70.7	52.632
	70.7	57.895
	74.539	57.895
	74.539	63.158
	79.212	63.158
	79.212	68.421
	91.867	68.421
	91.867	73.684
	99.015	73.684
	99.015	78.947
	99.318	78.947
	99.318	84.211
	99.621	84.211
	99.621	89.474
	99.848	89.474
	99.848	94.737
	100.0	94.737
	100.0	100.0
> <ROC curve data>
#	False positive rate	true positive rate
	0.0	0.0
	0.0	0.08
	3.0E-4	0.08
	3.0E-4	0.16
	0.0016	0.16
	0.0016	0.2
	0.0021	0.2
	0.0021	0.21
	0.0023	0.21
	0.0023	0.23
	0.0044	0.23
	0.0044	0.24
	0.0158	0.24
	0.0158	0.25
	0.0202	0.25
	0.0202	0.27
	0.0212	0.27
	0.0212	0.28
	0.0218	0.28
	0.0218	0.3
	0.0231	0.3
	0.0231	0.31
	0.0238	0.31
	0.0238	0.32
	0.0275	0.32
	0.0275	0.33
	0.0282	0.33
	0.0282	0.34
	0.0285	0.34
	0.0285	0.35
	0.0293	0.35
	0.0293	0.37
	0.0311	0.37
	0.0311	0.38
	0.0363	0.38
	0.0363	0.39
	0.0435	0.39
	0.0435	0.4
	0.0456	0.4
	0.0456	0.41
	0.05	0.41
	0.05	0.42
	0.0552	0.42
	0.0552	0.43
	0.0583	0.43
	0.0583	0.45
	0.0599	0.45
	0.0599	0.46
	0.0609	0.46
	0.0609	0.47
	0.0619	0.47
	0.0619	0.48
	0.0656	0.48
	0.0656	0.5
	0.0666	0.5
	0.0666	0.51
	0.0702	0.51
	0.0702	0.52
	0.0785	0.52
	0.0785	0.53
	0.0845	0.53
	0.0845	0.54
	0.0889	0.54
	0.0889	0.55
	0.0925	0.55
	0.0925	0.56
	0.1011	0.56
	0.1011	0.58
	0.1049	0.58
	0.1049	0.59
	0.1117	0.59
	0.1117	0.6
	0.1449	0.6
	0.1449	0.61
	0.1591	0.61
	0.1591	0.62
	0.184	0.62
	0.184	0.64
	0.1899	0.64
	0.1899	0.65
	0.1964	0.65
	0.1964	0.66
	0.2039	0.66
	0.2039	0.67
	0.2091	0.67
	0.2091	0.68
	0.2244	0.68
	0.2244	0.69
	0.2296	0.69
	0.2296	0.7
	0.2594	0.7
	0.2594	0.71
	0.3457	0.71
	0.3457	0.72
	0.362	0.72
	0.362	0.73
	0.4011	0.73
	0.4011	0.74
	0.4087	0.74
	0.4087	0.75
	0.5571	0.75
	0.5571	0.76
	0.7054	0.76
	0.7054	0.77
	0.7445	0.77
	0.7445	0.78
	0.7922	0.78
	0.7922	0.79
	0.8756	0.79
	0.8756	0.8
	0.921	0.8
	0.921	0.81
	0.9212	0.81
	0.9212	0.82
	0.9375	0.82
	0.9375	0.83
	0.9883	0.83
	0.9883	0.84
	0.9938	0.84
	0.9938	0.85
	0.9966	0.85
	0.9966	0.86
	0.9974	0.86
	0.9974	0.87
	0.9992	0.87
	0.9992	0.88
	0.9997	0.88
	0.9997	0.91
	1.0	0.91
	1.0	1.0
> <Screening Table>
# Rank	Mol name	Index in data set	Similarity 2 query	Active	Cluster number
1	ZINC03779000	57	0.7006032466888428	YES	10
2	ZINC03814275	47	0.6972030997276306	YES	10
3	ZINC03814285	58	0.6903520226478577	YES	10
4	ZINC03814283	54	0.6812660694122314	YES	10
5	ZINC03814280	53	0.6812078952789307	YES	10
6	ZINC03814286	59	0.6754002571105957	YES	10
7	ZINC03814274	48	0.6746986508369446	YES	10
8	ZINC03814287	60	0.6703559160232544	YES	10
9	ZINC03789952	1603	0.664523184299469	NO	-
10	ZINC03814273	49	0.6620894074440002	YES	10
11	ZINC03814277	51	0.6614472270011902	YES	10
12	ZINC03814281	61	0.6496257781982422	YES	10
13	ZINC03814282	79	0.6492516398429871	YES	12
14	ZINC03814279	50	0.6477786302566528	YES	10
15	ZINC03814278	52	0.6470781564712524	YES	10
16	ZINC03814291	56	0.643217146396637	YES	10
17	ZINC03814284	55	0.6419999003410339	YES	10
18	ZINC03994701	3255	0.6358261108398438	NO	-
19	ZINC04122134	3454	0.6328726410865784	NO	-
20	ZINC04515135	3784	0.6314652562141418	NO	-
21	ZINC03980809	3112	0.6309494972229004	NO	-
22	ZINC03891105	2590	0.6302111148834229	NO	-
23	ZINC03789953	64	0.6251762509346008	YES	10
24	ZINC03814276	46	0.6237707138061523	YES	10
25	ZINC03814289	62	0.6198217272758484	YES	10
26	ZINC03814245	71	0.6158906817436218	YES	11
27	ZINC03891104	2589	0.613354504108429	NO	-
28	ZINC04040000	3379	0.6033945679664612	NO	-
29	ZINC03814292	45	0.6033455729484558	YES	10
30	ZINC03863012	2263	0.603263258934021	NO	-
31	ZINC03814290	91	0.5983980298042297	YES	14
32	ZINC03814288	63	0.5944159030914307	YES	10
33	ZINC02124576	529	0.5896697044372559	NO	-
34	ZINC00006348	3	0.5877858400344849	NO	-
35	ZINC03607676	1395	0.5868445038795471	NO	-
36	ZINC03980807	3110	0.5867831707000732	NO	-
37	ZINC03980810	3113	0.5862718820571899	NO	-
38	ZINC03980808	3111	0.5862084031105042	NO	-
39	ZINC03434597	1297	0.5853642821311951	NO	-
40	ZINC03862815	2221	0.5850568413734436	NO	-
41	ZINC03814258	32	0.5849832892417908	YES	9
42	ZINC03776790	1530	0.5845170617103577	NO	-
43	ZINC03635083	1460	0.5842160582542419	NO	-
44	ZINC00014551	5	0.5830960273742676	NO	-
45	ZINC03640601	1469	0.5827628374099731	NO	-
46	ZINC03980844	3125	0.5825344324111938	NO	-
47	ZINC03862814	2220	0.5820199251174927	NO	-
48	ZINC03998578	3273	0.5816647410392761	NO	-
49	ZINC02296728	658	0.5816411972045898	NO	-
50	ZINC02883663	1019	0.5812687277793884	NO	-
51	ZINC04122115	3452	0.5810695290565491	NO	-
52	ZINC04392539	3710	0.5805650353431702	NO	-
53	ZINC03783342	1570	0.5779983997344971	NO	-
54	ZINC04392541	3711	0.5777720212936401	NO	-
55	ZINC02902533	1033	0.5766981840133667	NO	-
56	ZINC02220495	613	0.5765402317047119	NO	-
57	ZINC03862275	2097	0.575563371181488	NO	-
58	ZINC03640609	1470	0.573580801486969	NO	-
59	ZINC03862305	2098	0.5726287961006165	NO	-
60	ZINC03861945	2058	0.5719789862632751	NO	-
61	ZINC03398580	1272	0.5708644390106201	NO	-
62	ZINC02413069	721	0.5701513290405273	NO	-
63	ZINC03208755	1135	0.5695950388908386	NO	-
64	ZINC03863710	2339	0.5694769024848938	NO	-
65	ZINC00156931	20	0.5688380002975464	NO	-
66	ZINC03831003	1791	0.5688380002975464	NO	-
67	ZINC02021910	442	0.5683876276016235	NO	-
68	ZINC01551344	216	0.568216860294342	NO	-
69	ZINC03407293	1275	0.5675458312034607	NO	-
70	ZINC01592299	232	0.5672789812088013	NO	-
71	ZINC03778452	1542	0.5671530961990356	NO	-
72	ZINC03940564	2739	0.5663581490516663	NO	-
73	ZINC03338970	1236	0.565999448299408	NO	-
74	ZINC03960843	2826	0.5658363699913025	NO	-
75	ZINC03806997	1697	0.5652685761451721	NO	-
76	ZINC03862519	2146	0.5643450617790222	NO	-
77	ZINC03778419	1541	0.5635848045349121	NO	-
78	ZINC03803913	1675	0.5635392069816589	NO	-
79	ZINC02638493	891	0.5634756684303284	NO	-
80	ZINC03407296	1276	0.5633299350738525	NO	-
81	ZINC03783340	1569	0.5631800889968872	NO	-
82	ZINC02458376	790	0.5626659989356995	NO	-
83	ZINC02344838	683	0.5621861219406128	NO	-
84	ZINC03863036	2274	0.5621281266212463	NO	-
85	ZINC01081316	134	0.5619090795516968	NO	-
86	ZINC03814244	70	0.5614168643951416	YES	11
87	ZINC02458374	789	0.5610916614532471	NO	-
88	ZINC03980812	3114	0.5608692169189453	NO	-
89	ZINC04311036	3629	0.5599703192710876	NO	-
90	ZINC03862350	2103	0.5592753291130066	NO	-
91	ZINC04392526	3709	0.5581794381141663	NO	-
92	ZINC03955840	2788	0.5578073263168335	NO	-
93	ZINC03862316	2099	0.5578067898750305	NO	-
94	ZINC03582984	1369	0.5574986934661865	NO	-
95	ZINC03781975	1560	0.5573903918266296	NO	-
96	ZINC04564936	3791	0.557249903678894	NO	-
97	ZINC03373848	1267	0.5570929646492004	NO	-
98	ZINC03802200	1668	0.556887149810791	NO	-
99	ZINC03338968	1235	0.5566246509552002	NO	-
100	ZINC03959139	2820	0.5559152960777283	NO	-
101	ZINC02294431	657	0.5557551383972168	NO	-
102	ZINC03327281	1212	0.5555305480957031	NO	-
103	ZINC02007101	419	0.5553646683692932	NO	-
104	ZINC03814259	33	0.5553430318832397	YES	9
105	ZINC03814252	38	0.5548713803291321	YES	9
106	ZINC03783376	1571	0.5548442602157593	NO	-
107	ZINC03786923	1583	0.5545195937156677	NO	-
108	ZINC03327279	1211	0.5544682741165161	NO	-
109	ZINC03951523	2769	0.5542417168617249	NO	-
110	ZINC03814230	86	0.554133951663971	YES	13
111	ZINC02073306	451	0.5539025068283081	NO	-
112	ZINC03960001	2822	0.5535358786582947	NO	-
113	ZINC03814242	66	0.5531963109970093	YES	11
114	ZINC03814215	28	0.553031325340271	YES	9
115	ZINC02701385	952	0.5527703762054443	NO	-
116	ZINC00585304	40	0.5516915917396545	NO	-
117	ZINC03789231	1598	0.5513182282447815	NO	-
118	ZINC02294430	656	0.5512776970863342	NO	-
119	ZINC03799856	1650	0.5506129860877991	NO	-
120	ZINC03814222	34	0.5505724549293518	YES	9
121	ZINC03952350	2775	0.5504069924354553	NO	-
122	ZINC04336351	3651	0.5503367185592651	NO	-
123	ZINC01225398	143	0.5497936606407166	NO	-
124	ZINC03814263	39	0.5497047901153564	YES	9
125	ZINC02686960	933	0.549691379070282	NO	-
126	ZINC02686971	935	0.5496552586555481	NO	-
127	ZINC01778372	304	0.5493581891059875	NO	-
128	ZINC02686969	934	0.5485832691192627	NO	-
129	ZINC03959146	2821	0.5485764145851135	NO	-
130	ZINC02273575	649	0.548474133014679	NO	-
131	ZINC04022613	3360	0.5480322241783142	NO	-
132	ZINC03863703	2337	0.5475899577140808	NO	-
133	ZINC02633263	879	0.5474964380264282	NO	-
134	ZINC03602417	1385	0.5473973751068115	NO	-
135	ZINC00005164	1	0.5472491979598999	NO	-
136	ZINC03965397	2841	0.5472385287284851	NO	-
137	ZINC03862317	2100	0.5470788478851318	NO	-
138	ZINC03684161	1493	0.5464527010917664	NO	-
139	ZINC03814254	37	0.5462974905967712	YES	9
140	ZINC03862437	2138	0.5461482405662537	NO	-
141	ZINC01729452	288	0.5460150837898254	NO	-
142	ZINC03856306	1959	0.5457963347434998	NO	-
143	ZINC03814255	36	0.5454149842262268	YES	9
144	ZINC03980760	3104	0.5453851222991943	NO	-
145	ZINC03814231	84	0.545280396938324	YES	13
146	ZINC03862611	2158	0.5452398657798767	NO	-
147	ZINC04119117	3446	0.5449788570404053	NO	-
148	ZINC01493086	178	0.5449687242507935	NO	-
149	ZINC03814251	72	0.5448969602584839	YES	12
150	ZINC03814233	85	0.5448364615440369	YES	13
151	ZINC01718136	283	0.544580340385437	NO	-
152	ZINC02696083	943	0.5443381071090698	NO	-
153	ZINC01391378	171	0.5440188646316528	NO	-
154	ZINC03914942	2695	0.5436792373657227	NO	-
155	ZINC04217279	3551	0.5435285568237305	NO	-
156	ZINC02499178	813	0.5433494448661804	NO	-
157	ZINC02881333	1018	0.5428103804588318	NO	-
158	ZINC03814237	92	0.5427760481834412	YES	15
159	ZINC03789248	1599	0.5427437424659729	NO	-
160	ZINC03609298	1398	0.5426551103591919	NO	-
161	ZINC03804900	1681	0.5424911379814148	NO	-
162	ZINC03856378	1979	0.5421848297119141	NO	-
163	ZINC02458262	784	0.5419151186943054	NO	-
164	ZINC02009585	426	0.5417557954788208	NO	-
165	ZINC02039089	449	0.5416722893714905	NO	-
166	ZINC02639169	897	0.5416229963302612	NO	-
167	ZINC02496137	811	0.5412929058074951	NO	-
168	ZINC02674803	922	0.5412490367889404	NO	-
169	ZINC02007275	420	0.5411725044250488	NO	-
170	ZINC02458207	780	0.5411560535430908	NO	-
171	ZINC02458209	781	0.5411560535430908	NO	-
172	ZINC03856379	1980	0.5411152243614197	NO	-
173	ZINC02012822	429	0.5410785675048828	NO	-
174	ZINC00599609	49	0.5405521988868713	NO	-
175	ZINC03969067	2866	0.5404936075210571	NO	-
176	ZINC03214795	1139	0.5403208136558533	NO	-
177	ZINC02639168	896	0.5402234196662903	NO	-
178	ZINC02458261	783	0.5402061939239502	NO	-
179	ZINC03814272	27	0.5394847989082336	YES	9
180	ZINC03862612	2159	0.539362907409668	NO	-
181	ZINC03952630	2778	0.5393328070640564	NO	-
182	ZINC03823999	1778	0.5392953753471375	NO	-
183	ZINC03776783	1529	0.5389450192451477	NO	-
184	ZINC02458145	773	0.5389265418052673	NO	-
185	ZINC02458156	777	0.5384624004364014	NO	-
186	ZINC03893499	2643	0.5380635261535645	NO	-
187	ZINC03891619	2608	0.5378542542457581	NO	-
188	ZINC00209567	25	0.5375300645828247	NO	-
189	ZINC03304814	1199	0.5374112725257874	NO	-
190	ZINC02119239	504	0.5373385548591614	NO	-
191	ZINC03973339	3008	0.5371357202529907	NO	-
192	ZINC03264951	1165	0.5371249318122864	NO	-
193	ZINC03830227	1790	0.5369170308113098	NO	-
194	ZINC02696098	948	0.5365458130836487	NO	-
195	ZINC01552107	217	0.5365318655967712	NO	-
196	ZINC02636998	890	0.5363748073577881	NO	-
197	ZINC02458144	772	0.5362785458564758	NO	-
198	ZINC03861851	2048	0.5362027883529663	NO	-
199	ZINC03795564	1631	0.5360424518585205	NO	-
200	ZINC02696085	944	0.5357314348220825	NO	-
201	ZINC04190387	3527	0.535641074180603	NO	-
202	ZINC02458154	776	0.5356410145759583	NO	-
203	ZINC03804902	1682	0.5355777740478516	NO	-
204	ZINC03795564	1632	0.5354757308959961	NO	-
205	ZINC03891648	2610	0.5352351665496826	NO	-
206	ZINC03863021	2264	0.5348271131515503	NO	-
207	ZINC01719653	284	0.5348122715950012	NO	-
208	ZINC03814257	31	0.5347433090209961	YES	9
209	ZINC04214865	3542	0.5343759059906006	NO	-
210	ZINC03790716	1607	0.534341037273407	NO	-
211	ZINC03794993	1626	0.534306526184082	NO	-
212	ZINC03304813	1198	0.5340707898139954	NO	-
213	ZINC03985873	3176	0.5337640047073364	NO	-
214	ZINC03799022	1641	0.5337135195732117	NO	-
215	ZINC03172655	1110	0.533685028553009	NO	-
216	ZINC03928487	2726	0.5336444973945618	NO	-
217	ZINC03814223	77	0.5332787036895752	YES	12
218	ZINC04392348	3708	0.5331112146377563	NO	-
219	ZINC04214073	3539	0.5330195426940918	NO	-
220	ZINC03172652	1109	0.5329374074935913	NO	-
221	ZINC03944750	2761	0.5327757000923157	NO	-
222	ZINC02696096	947	0.5327456593513489	NO	-
223	ZINC03264620	1163	0.5326130390167236	NO	-
224	ZINC03790326	1605	0.5326021909713745	NO	-
225	ZINC04383657	3702	0.5325011014938354	NO	-
226	ZINC02710217	955	0.532331109046936	NO	-
227	ZINC02694626	940	0.5317000150680542	NO	-
228	ZINC02840375	1004	0.5316300988197327	NO	-
229	ZINC03817803	1740	0.5316052436828613	NO	-
230	ZINC02939309	1050	0.5315847992897034	NO	-
231	ZINC02292216	655	0.5314514636993408	NO	-
232	ZINC03803925	1678	0.5312883853912354	NO	-
233	ZINC03862632	2168	0.5312820076942444	NO	-
234	ZINC02694478	939	0.531213641166687	NO	-
235	ZINC03814246	69	0.5309939980506897	YES	11
236	ZINC01550088	212	0.5306681990623474	NO	-
237	ZINC02022757	443	0.530555009841919	NO	-
238	ZINC03652175	1478	0.5302444696426392	NO	-
239	ZINC03863033	2273	0.5301342010498047	NO	-
240	ZINC03800701	1655	0.5300721526145935	NO	-
241	ZINC03862629	2165	0.5300320386886597	NO	-
242	ZINC03905655	2679	0.5299055576324463	NO	-
243	ZINC01854208	354	0.529696524143219	NO	-
244	ZINC03804335	1680	0.5292444825172424	NO	-
245	ZINC03788340	1591	0.5292098522186279	NO	-
246	ZINC03952625	2776	0.5289983749389648	NO	-
247	ZINC02694632	941	0.5289761424064636	NO	-
248	ZINC03863503	2318	0.5289497971534729	NO	-
249	ZINC03862630	2166	0.5289421677589417	NO	-
250	ZINC03813368	1720	0.5288410782814026	NO	-
251	ZINC03955875	2789	0.5288007855415344	NO	-
252	ZINC01231024	147	0.5287978053092957	NO	-
253	ZINC00756524	70	0.5287677049636841	NO	-
254	ZINC03997957	3272	0.5285630822181702	NO	-
255	ZINC02198427	588	0.5284169316291809	NO	-
256	ZINC03814232	89	0.5282127857208252	YES	13
257	ZINC03214794	1138	0.5281734466552734	NO	-
258	ZINC03637978	1468	0.5280816555023193	NO	-
259	ZINC02696099	949	0.5279591679573059	NO	-
260	ZINC04388347	3706	0.5276408791542053	NO	-
261	ZINC03969028	2863	0.5276082754135132	NO	-
262	ZINC03862631	2167	0.5275934338569641	NO	-
263	ZINC03799858	1651	0.5272581577301025	NO	-
264	ZINC02451819	765	0.527128279209137	NO	-
265	ZINC03904378	2670	0.5269621014595032	NO	-
266	ZINC03863032	2272	0.526908814907074	NO	-
267	ZINC02458160	779	0.5266897678375244	NO	-
268	ZINC03794824	1624	0.5266422629356384	NO	-
269	ZINC03814247	67	0.5266039371490479	YES	11
270	ZINC03814243	68	0.5265676975250244	YES	11
271	ZINC03856359	1976	0.5262262225151062	NO	-
272	ZINC02850135	1010	0.5261057615280151	NO	-
273	ZINC00210853	26	0.5260360240936279	NO	-
274	ZINC03264619	1162	0.5258321166038513	NO	-
275	ZINC03889100	2528	0.5258092284202576	NO	-
276	ZINC02458152	775	0.5258020758628845	NO	-
277	ZINC03814253	99	0.5256047248840332	YES	18
278	ZINC02458151	774	0.5254878997802734	NO	-
279	ZINC03873212	2473	0.5253655910491943	NO	-
280	ZINC03956037	2795	0.525241494178772	NO	-
281	ZINC03628873	1443	0.5251973271369934	NO	-
282	ZINC03814248	65	0.5250009298324585	YES	11
283	ZINC03856386	1983	0.5249279141426086	NO	-
284	ZINC01639770	242	0.5247000455856323	NO	-
285	ZINC03969810	2916	0.5246103405952454	NO	-
286	ZINC03952813	2780	0.5245786905288696	NO	-
287	ZINC03814269	24	0.5243044495582581	YES	9
288	ZINC02888924	1025	0.5241847038269043	NO	-
289	ZINC03944750	2763	0.5239829421043396	NO	-
290	ZINC02388718	704	0.5238559246063232	NO	-
291	ZINC04040580	3384	0.5237977504730225	NO	-
292	ZINC04043438	3386	0.5236659049987793	NO	-
293	ZINC03864526	2435	0.5236517190933228	NO	-
294	ZINC02696101	950	0.5236404538154602	NO	-
295	ZINC00209359	24	0.5236210227012634	NO	-
296	ZINC04594768	3796	0.5235532522201538	NO	-
297	ZINC02664985	911	0.5233437418937683	NO	-
298	ZINC02458158	778	0.5233155488967896	NO	-
299	ZINC03633842	1454	0.52323979139328	NO	-
300	ZINC03856381	1982	0.5230593085289001	NO	-
301	ZINC04620013	3831	0.5229784846305847	NO	-
302	ZINC03814241	93	0.5227500796318054	YES	15
303	ZINC03814264	35	0.5226732492446899	YES	9
304	ZINC03868206	2454	0.5224005579948425	NO	-
305	ZINC03863026	2267	0.5219343900680542	NO	-
306	ZINC03863028	2269	0.5219343900680542	NO	-
307	ZINC03864368	2423	0.5218927264213562	NO	-
308	ZINC03814271	26	0.5218634605407715	YES	9
309	ZINC03892909	2638	0.5218302011489868	NO	-
310	ZINC03856380	1981	0.5218144655227661	NO	-
311	ZINC03856360	1977	0.5216052532196045	NO	-
312	ZINC03892638	2636	0.5214901566505432	NO	-
313	ZINC03890340	2569	0.5214860439300537	NO	-
314	ZINC03405338	1274	0.5214006304740906	NO	-
315	ZINC03918687	2698	0.5211904644966125	NO	-
316	ZINC03879811	2516	0.5211301445960999	NO	-
317	ZINC01850749	347	0.5210595726966858	NO	-
318	ZINC03780066	1553	0.521014392375946	NO	-
319	ZINC02458354	788	0.5209663510322571	NO	-
320	ZINC03863205	2302	0.5208346247673035	NO	-
321	ZINC04238167	3573	0.520526111125946	NO	-
322	ZINC03951840	2774	0.5203931331634521	NO	-
323	ZINC03814235	87	0.5202295184135437	YES	13
324	ZINC01836372	333	0.5201839208602905	NO	-
325	ZINC04007012	3349	0.5201288461685181	NO	-
326	ZINC03856387	1984	0.520088791847229	NO	-
327	ZINC03799138	1642	0.5198824405670166	NO	-
328	ZINC04026777	3366	0.5196690559387207	NO	-
329	ZINC02985846	1066	0.5194662809371948	NO	-
330	ZINC02428781	734	0.5193743109703064	NO	-
331	ZINC03873515	2485	0.5191534757614136	NO	-
332	ZINC04321449	3635	0.5191534757614136	NO	-
333	ZINC02458352	787	0.5191466212272644	NO	-
334	ZINC03995938	3267	0.5187796950340271	NO	-
335	ZINC02021449	439	0.5187795162200928	NO	-
336	ZINC03799913	1652	0.5187133550643921	NO	-
337	ZINC03994930	3259	0.5186417698860168	NO	-
338	ZINC02298539	659	0.5185325741767883	NO	-
339	ZINC03293047	1191	0.5185011029243469	NO	-
340	ZINC03862635	2171	0.5183722972869873	NO	-
341	ZINC03253420	1158	0.5183703303337097	NO	-
342	ZINC01657819	251	0.5182968974113464	NO	-
343	ZINC03864366	2421	0.5182512998580933	NO	-
344	ZINC03863380	2314	0.5182023644447327	NO	-
345	ZINC01805759	313	0.5181803107261658	NO	-
346	ZINC03809151	1705	0.5181490182876587	NO	-
347	ZINC01729464	289	0.5180136561393738	NO	-
348	ZINC03952637	2779	0.5179054141044617	NO	-
349	ZINC03874298	2509	0.5177878737449646	NO	-
350	ZINC04084382	3411	0.5177326202392578	NO	-
351	ZINC03956268	2799	0.5175767540931702	NO	-
352	ZINC03856389	1986	0.517495334148407	NO	-
353	ZINC02458293	785	0.5174797773361206	NO	-
354	ZINC02458294	786	0.5174797773361206	NO	-
355	ZINC03863046	2279	0.5174596309661865	NO	-
356	ZINC03814270	25	0.5173701047897339	YES	9
357	ZINC02880847	1016	0.517350971698761	NO	-
358	ZINC03955938	2793	0.5172409415245056	NO	-
359	ZINC01778374	305	0.51700359582901	NO	-
360	ZINC03293049	1192	0.5169327855110168	NO	-
361	ZINC03808439	1699	0.5169165730476379	NO	-
362	ZINC03969951	2925	0.5164848566055298	NO	-
363	ZINC03868207	2455	0.5164170265197754	NO	-
364	ZINC04465942	3765	0.5164170265197754	NO	-
365	ZINC03989764	3237	0.5162528157234192	NO	-
366	ZINC01850977	348	0.5162451863288879	NO	-
367	ZINC04214622	3541	0.5161435604095459	NO	-
368	ZINC03794816	1622	0.5159887671470642	NO	-
369	ZINC00022901	8	0.5157081484794617	NO	-
370	ZINC03862435	2136	0.5155841708183289	NO	-
371	ZINC04054198	3392	0.515570878982544	NO	-
372	ZINC03782110	1561	0.5155534744262695	NO	-
373	ZINC02012811	427	0.5151475071907043	NO	-
374	ZINC03777700	1537	0.5151419043540955	NO	-
375	ZINC03988541	3223	0.5150020718574524	NO	-
376	ZINC03856428	1995	0.5149407386779785	NO	-
377	ZINC03862434	2135	0.5149036645889282	NO	-
378	ZINC03863045	2278	0.5149025321006775	NO	-
379	ZINC02009236	425	0.514843225479126	NO	-
380	ZINC03814239	94	0.5146283507347107	YES	15
381	ZINC03944750	2762	0.5146152973175049	NO	-
382	ZINC03863051	2280	0.5145494937896729	NO	-
383	ZINC03863053	2282	0.5145494937896729	NO	-
384	ZINC00023124	9	0.5145429372787476	NO	-
385	ZINC04183220	3515	0.5144275426864624	NO	-
386	ZINC02521075	838	0.5143882036209106	NO	-
387	ZINC03864367	2422	0.5143542885780334	NO	-
388	ZINC03868195	2446	0.5141431093215942	NO	-
389	ZINC03865453	2439	0.5140084028244019	NO	-
390	ZINC00895155	100	0.5137359499931335	NO	-
391	ZINC03794354	1618	0.5134875774383545	NO	-
392	ZINC03970161	2942	0.5133117437362671	NO	-
393	ZINC04004113	3343	0.5132994651794434	NO	-
394	ZINC03864365	2420	0.5132490992546082	NO	-
395	ZINC03808739	1703	0.513126015663147	NO	-
396	ZINC03783337	1568	0.5130817294120789	NO	-
397	ZINC03817421	1735	0.5129342079162598	NO	-
398	ZINC03814267	40	0.5127767324447632	YES	9
399	ZINC03897565	2654	0.5126960277557373	NO	-
400	ZINC02696092	946	0.5126093626022339	NO	-
401	ZINC03780058	1551	0.512435257434845	NO	-
402	ZINC03988692	3227	0.5123648643493652	NO	-
403	ZINC03889123	2533	0.5122875571250916	NO	-
404	ZINC03635111	1461	0.512143611907959	NO	-
405	ZINC03454000	1311	0.5120016932487488	NO	-
406	ZINC03971400	2978	0.5119730234146118	NO	-
407	ZINC01889499	366	0.5118955373764038	NO	-
408	ZINC01225295	140	0.5118907690048218	NO	-
409	ZINC03864362	2417	0.511762261390686	NO	-
410	ZINC03855959	1937	0.5117546916007996	NO	-
411	ZINC03809151	1706	0.5117487907409668	NO	-
412	ZINC01229258	146	0.5116462111473083	NO	-
413	ZINC03814234	88	0.5114136934280396	YES	13
414	ZINC04393142	3713	0.5113019347190857	NO	-
415	ZINC03635116	1462	0.5112107992172241	NO	-
416	ZINC02021447	438	0.5111021399497986	NO	-
417	ZINC04159475	3503	0.5109639167785645	NO	-
418	ZINC03864361	2416	0.5109103918075562	NO	-
419	ZINC03890943	2581	0.5108225345611572	NO	-
420	ZINC02383359	700	0.5103597044944763	NO	-
421	ZINC03856388	1985	0.5102296471595764	NO	-
422	ZINC02119306	505	0.5101999640464783	NO	-
423	ZINC03998908	3274	0.5098835229873657	NO	-
424	ZINC02692776	936	0.5098757147789001	NO	-
425	ZINC03808553	1700	0.5097441077232361	NO	-
426	ZINC03863052	2281	0.5096640586853027	NO	-
427	ZINC02427084	733	0.5096331834793091	NO	-
428	ZINC03864382	2429	0.509372889995575	NO	-
429	ZINC01592296	230	0.5093457102775574	NO	-
430	ZINC02490837	809	0.509315550327301	NO	-
431	ZINC01846991	345	0.5092710256576538	NO	-
432	ZINC01544982	202	0.5092539191246033	NO	-
433	ZINC03894027	2645	0.5089495182037354	NO	-
434	ZINC02636996	889	0.5089486241340637	NO	-
435	ZINC02945304	1061	0.508825957775116	NO	-
436	ZINC03956301	2800	0.5087339282035828	NO	-
437	ZINC03972371	2994	0.5086474418640137	NO	-
438	ZINC03863816	2360	0.5085890889167786	NO	-
439	ZINC04263700	3586	0.5084843635559082	NO	-
440	ZINC03583021	1370	0.5084338188171387	NO	-
441	ZINC00272905	27	0.5082668662071228	NO	-
442	ZINC03955886	2790	0.5081952810287476	NO	-
443	ZINC03181549	1116	0.5081913471221924	NO	-
444	ZINC03865719	2440	0.5081254243850708	NO	-
445	ZINC03285372	1175	0.508021354675293	NO	-
446	ZINC04140311	3490	0.507835865020752	NO	-
447	ZINC03814216	74	0.5078116059303284	YES	12
448	ZINC03814227	75	0.5077263712882996	YES	12
449	ZINC04127093	3465	0.5077056884765625	NO	-
450	ZINC04383638	3700	0.5076769590377808	NO	-
451	ZINC02887855	1024	0.50753253698349	NO	-
452	ZINC03863204	2301	0.50752192735672	NO	-
453	ZINC04627666	3842	0.5075131058692932	NO	-
454	ZINC02451828	766	0.507409393787384	NO	-
455	ZINC03856278	1955	0.5072993040084839	NO	-
456	ZINC03778694	1543	0.507120668888092	NO	-
457	ZINC03808553	1701	0.5069777369499207	NO	-
458	ZINC03856355	1972	0.506926953792572	NO	-
459	ZINC02213482	605	0.5069258809089661	NO	-
460	ZINC04605336	3811	0.5068702697753906	NO	-
461	ZINC04024566	3363	0.5068193674087524	NO	-
462	ZINC02014110	432	0.5067543983459473	NO	-
463	ZINC03864383	2430	0.5065730214118958	NO	-
464	ZINC03814238	95	0.5065691471099854	YES	15
465	ZINC03864363	2418	0.5064371824264526	NO	-
466	ZINC03788112	1586	0.5063359141349792	NO	-
467	ZINC02451830	767	0.5060821771621704	NO	-
468	ZINC01270767	156	0.5057189464569092	NO	-
469	ZINC03863027	2268	0.5057035684585571	NO	-
470	ZINC03990303	3240	0.5056592226028442	NO	-
471	ZINC03944750	2760	0.505657434463501	NO	-
472	ZINC03338039	1228	0.5056483149528503	NO	-
473	ZINC03868203	2452	0.5056434273719788	NO	-
474	ZINC03348974	1250	0.5055592656135559	NO	-
475	ZINC02887852	1023	0.5054134130477905	NO	-
476	ZINC02419396	724	0.5051582455635071	NO	-
477	ZINC03976052	3033	0.5051047801971436	NO	-
478	ZINC03974919	3020	0.505037784576416	NO	-
479	ZINC03985591	3175	0.5049543976783752	NO	-
480	ZINC02886240	1022	0.5049489736557007	NO	-
481	ZINC02696091	945	0.504905641078949	NO	-
482	ZINC03636062	1466	0.5048792362213135	NO	-
483	ZINC03897564	2653	0.5048433542251587	NO	-
484	ZINC03790721	1608	0.5048238039016724	NO	-
485	ZINC03960967	2827	0.504803478717804	NO	-
486	ZINC04628071	3845	0.5047898888587952	NO	-
487	ZINC02922688	1045	0.5046762824058533	NO	-
488	ZINC02922690	1046	0.5046762824058533	NO	-
489	ZINC03900520	2660	0.5046350955963135	NO	-
490	ZINC04238136	3572	0.5046008229255676	NO	-
491	ZINC03814220	76	0.5045949816703796	YES	12
492	ZINC03862634	2170	0.5045936107635498	NO	-
493	ZINC02907796	1038	0.5044326782226562	NO	-
494	ZINC02265165	644	0.5044025182723999	NO	-
495	ZINC03856356	1973	0.5043788552284241	NO	-
496	ZINC03927786	2722	0.5042917132377625	NO	-
497	ZINC01229256	145	0.5042210817337036	NO	-
498	ZINC03969952	2926	0.5041540265083313	NO	-
499	ZINC03856358	1975	0.5041359066963196	NO	-
500	ZINC03927109	2713	0.503889262676239	NO	-
501	ZINC03863978	2391	0.5038095116615295	NO	-
502	ZINC04241368	3576	0.5037690997123718	NO	-
503	ZINC03900396	2658	0.5036168098449707	NO	-
504	ZINC03873654	2489	0.5035786628723145	NO	-
505	ZINC04217269	3550	0.5035600066184998	NO	-
506	ZINC03856205	1952	0.503470778465271	NO	-
507	ZINC04024566	3362	0.503422737121582	NO	-
508	ZINC02653748	902	0.5033569931983948	NO	-
509	ZINC02402626	713	0.5033355355262756	NO	-
510	ZINC03554831	1346	0.5032768845558167	NO	-
511	ZINC03349552	1252	0.5032464265823364	NO	-
512	ZINC03896335	2649	0.5031997561454773	NO	-
513	ZINC03363676	1265	0.5031978487968445	NO	-
514	ZINC03894364	2647	0.503052830696106	NO	-
515	ZINC01902087	378	0.5029748678207397	NO	-
516	ZINC02633046	878	0.5028055310249329	NO	-
517	ZINC03880621	2519	0.5026945471763611	NO	-
518	ZINC04605107	3806	0.5026454925537109	NO	-
519	ZINC03862633	2169	0.5026403665542603	NO	-
520	ZINC03847179	1797	0.5026333332061768	NO	-
521	ZINC03864364	2419	0.5025079846382141	NO	-
522	ZINC02653747	901	0.5025018453598022	NO	-
523	ZINC03993904	3254	0.5024098753929138	NO	-
524	ZINC04474859	3774	0.5023652911186218	NO	-
525	ZINC03864360	2415	0.5022356510162354	NO	-
526	ZINC01909960	388	0.5021293759346008	NO	-
527	ZINC01817884	322	0.5021032094955444	NO	-
528	ZINC02431037	738	0.5020702481269836	NO	-
529	ZINC02336502	677	0.501966118812561	NO	-
530	ZINC02411923	720	0.5016809701919556	NO	-
531	ZINC03537957	1327	0.5016616582870483	NO	-
532	ZINC03427013	1296	0.5016613006591797	NO	-
533	ZINC03790292	1604	0.5015989542007446	NO	-
534	ZINC01891808	367	0.5014660358428955	NO	-
535	ZINC03873705	2492	0.501452624797821	NO	-
536	ZINC04187885	3522	0.5013238191604614	NO	-
537	ZINC03803752	1674	0.5012857913970947	NO	-
538	ZINC02215631	608	0.501201868057251	NO	-
539	ZINC03181552	1117	0.5011913180351257	NO	-
540	ZINC03868197	2447	0.5011741518974304	NO	-
541	ZINC03635126	1463	0.5011722445487976	NO	-
542	ZINC02215632	609	0.5010242462158203	NO	-
543	ZINC03980759	3103	0.5009741187095642	NO	-
544	ZINC03863818	2362	0.5009721517562866	NO	-
545	ZINC03977228	3046	0.5008774995803833	NO	-
546	ZINC03862034	2069	0.5008379817008972	NO	-
547	ZINC01886854	362	0.5007482171058655	NO	-
548	ZINC03206155	1131	0.5006802082061768	NO	-
549	ZINC04037968	3377	0.5005057454109192	NO	-
550	ZINC03855596	1935	0.5004019141197205	NO	-
551	ZINC03868205	2453	0.5003528594970703	NO	-
552	ZINC03864374	2428	0.5003359317779541	NO	-
553	ZINC04429974	3735	0.5003267526626587	NO	-
554	ZINC02012818	428	0.5001350045204163	NO	-
555	ZINC03873720	2494	0.4999752342700958	NO	-
556	ZINC03582741	1368	0.49990174174308777	NO	-
557	ZINC03882783	2520	0.4998948574066162	NO	-
558	ZINC02411922	719	0.49985283613204956	NO	-
559	ZINC03800344	1654	0.499809592962265	NO	-
560	ZINC00585614	42	0.49980196356773376	NO	-
561	ZINC04393143	3714	0.49964359402656555	NO	-
562	ZINC03989695	3235	0.49953603744506836	NO	-
563	ZINC03891647	2609	0.49947869777679443	NO	-
564	ZINC03971886	2987	0.49947497248649597	NO	-
565	ZINC03864359	2414	0.49945303797721863	NO	-
566	ZINC03890594	2574	0.49912214279174805	NO	-
567	ZINC02710243	958	0.49909350275993347	NO	-
568	ZINC03926973	2711	0.49907469749450684	NO	-
569	ZINC03890939	2580	0.49900442361831665	NO	-
570	ZINC03786297	1582	0.49879419803619385	NO	-
571	ZINC02180647	577	0.49875304102897644	NO	-
572	ZINC03855595	1933	0.4986480474472046	NO	-
573	ZINC03794819	1623	0.49864283204078674	NO	-
574	ZINC03788420	1592	0.49864068627357483	NO	-
575	ZINC03862035	2070	0.49856293201446533	NO	-
576	ZINC03856357	1974	0.49841463565826416	NO	-
577	ZINC02679933	929	0.4983409345149994	NO	-
578	ZINC04383656	3701	0.4982742369174957	NO	-
579	ZINC04335338	3649	0.49781230092048645	NO	-
580	ZINC03969066	2865	0.4977952837944031	NO	-
581	ZINC03864370	2425	0.4977568984031677	NO	-
582	ZINC03874154	2508	0.4977247714996338	NO	-
583	ZINC03809152	1708	0.49738672375679016	NO	-
584	ZINC04275514	3605	0.4973301589488983	NO	-
585	ZINC01999515	412	0.4972275197505951	NO	-
586	ZINC02021451	440	0.497165709733963	NO	-
587	ZINC03809152	1707	0.49712827801704407	NO	-
588	ZINC03941120	2747	0.49711108207702637	NO	-
589	ZINC02126066	536	0.49709925055503845	NO	-
590	ZINC03889099	2527	0.4970966875553131	NO	-
591	ZINC04183490	3517	0.4970596432685852	NO	-
592	ZINC04058422	3397	0.49697139859199524	NO	-
593	ZINC03975579	3028	0.4969283640384674	NO	-
594	ZINC01549681	207	0.49688905477523804	NO	-
595	ZINC04122127	3453	0.49686071276664734	NO	-
596	ZINC01739545	292	0.49675509333610535	NO	-
597	ZINC03795003	1627	0.49670177698135376	NO	-
598	ZINC03863966	2389	0.49669745564460754	NO	-
599	ZINC03200317	1125	0.4966767728328705	NO	-
600	ZINC03862798	2210	0.4966759979724884	NO	-
601	ZINC03862799	2211	0.4966759979724884	NO	-
602	ZINC02674794	915	0.49650660157203674	NO	-
603	ZINC03617011	1423	0.4964156150817871	NO	-
604	ZINC04117333	3444	0.4963378608226776	NO	-
605	ZINC03817421	1734	0.4963284730911255	NO	-
606	ZINC03810926	1712	0.4963206946849823	NO	-
607	ZINC03347342	1249	0.49625322222709656	NO	-
608	ZINC04503332	3782	0.4962478578090668	NO	-
609	ZINC04001557	3339	0.4961874783039093	NO	-
610	ZINC04051184	3389	0.4961569011211395	NO	-
611	ZINC03864369	2424	0.4960745871067047	NO	-
612	ZINC02395221	706	0.4959428310394287	NO	-
613	ZINC02634193	882	0.4958359897136688	NO	-
614	ZINC00756473	68	0.4954909682273865	NO	-
615	ZINC03956465	2803	0.49539345502853394	NO	-
616	ZINC04460922	3751	0.49526211619377136	NO	-
617	ZINC04502984	3781	0.49513697624206543	NO	-
618	ZINC01831625	330	0.4949893355369568	NO	-
619	ZINC03805378	1687	0.49497169256210327	NO	-
620	ZINC03814260	41	0.4948679804801941	YES	9
621	ZINC02094411	454	0.4947986304759979	NO	-
622	ZINC02729909	968	0.49471673369407654	NO	-
623	ZINC03873704	2491	0.49463921785354614	NO	-
624	ZINC02651799	899	0.4945036768913269	NO	-
625	ZINC04627224	3838	0.49449652433395386	NO	-
626	ZINC03787351	1584	0.49449485540390015	NO	-
627	ZINC04315236	3632	0.49448472261428833	NO	-
628	ZINC03795706	1633	0.4943479299545288	NO	-
629	ZINC03780063	1552	0.49422487616539	NO	-
630	ZINC02658065	908	0.4941941201686859	NO	-
631	ZINC02207441	598	0.49415069818496704	NO	-
632	ZINC01561600	225	0.4941279888153076	NO	-
633	ZINC02476152	806	0.49409064650535583	NO	-
634	ZINC01547649	206	0.4940620958805084	NO	-
635	ZINC03852872	1883	0.4940263330936432	NO	-
636	ZINC03863652	2327	0.4939979910850525	NO	-
637	ZINC02674807	923	0.4939787685871124	NO	-
638	ZINC02211816	601	0.49386823177337646	NO	-
639	ZINC01592298	231	0.49378862977027893	NO	-
640	ZINC02449952	763	0.4936530292034149	NO	-
641	ZINC01553371	219	0.4936283528804779	NO	-
642	ZINC03634244	1456	0.4935496747493744	NO	-
643	ZINC03855595	1932	0.49346083402633667	NO	-
644	ZINC04237307	3571	0.4932246506214142	NO	-
645	ZINC04001393	3322	0.49301907420158386	NO	-
646	ZINC02987348	1067	0.4929118752479553	NO	-
647	ZINC03537937	1326	0.49290040135383606	NO	-
648	ZINC03889126	2534	0.4926910400390625	NO	-
649	ZINC03453997	1310	0.4926013648509979	NO	-
650	ZINC02674798	919	0.4924205243587494	NO	-
651	ZINC03808774	1704	0.4923707842826843	NO	-
652	ZINC03976032	3032	0.4923088252544403	NO	-
653	ZINC03980842	3123	0.4923081398010254	NO	-
654	ZINC03537921	1325	0.49210071563720703	NO	-
655	ZINC03022414	1078	0.4920642375946045	NO	-
656	ZINC03384654	1269	0.49192994832992554	NO	-
657	ZINC02233639	620	0.4918232560157776	NO	-
658	ZINC03801608	1663	0.4917401075363159	NO	-
659	ZINC02639067	895	0.49168661236763	NO	-
660	ZINC01836373	334	0.4916726052761078	NO	-
661	ZINC03955808	2786	0.4916365146636963	NO	-
662	ZINC02238339	626	0.49163466691970825	NO	-
663	ZINC03862702	2196	0.49156302213668823	NO	-
664	ZINC04230370	3566	0.49154236912727356	NO	-
665	ZINC01802113	311	0.49149006605148315	NO	-
666	ZINC02710219	956	0.49148470163345337	NO	-
667	ZINC03806675	1695	0.4914579689502716	NO	-
668	ZINC03892910	2639	0.49124011397361755	NO	-
669	ZINC03801608	1664	0.49114102125167847	NO	-
670	ZINC03537966	1330	0.4911380410194397	NO	-
671	ZINC02638538	892	0.49105796217918396	NO	-
672	ZINC01298649	161	0.491021066904068	NO	-
673	ZINC02674797	918	0.4908183515071869	NO	-
674	ZINC03863817	2361	0.4908003807067871	NO	-
675	ZINC00752344	63	0.49079829454421997	NO	-
676	ZINC03814256	44	0.490529328584671	YES	9
677	ZINC02638539	893	0.49038460850715637	NO	-
678	ZINC02710221	957	0.4903441071510315	NO	-
679	ZINC03636053	1465	0.4903293251991272	NO	-
680	ZINC03862834	2226	0.4902617335319519	NO	-
681	ZINC03810938	1715	0.4901014268398285	NO	-
682	ZINC03621438	1434	0.4899621307849884	NO	-
683	ZINC03554811	1344	0.4899609386920929	NO	-
684	ZINC03975586	3030	0.489915132522583	NO	-
685	ZINC02114067	477	0.48984476923942566	NO	-
686	ZINC02117086	485	0.4898223280906677	NO	-
687	ZINC03566480	1349	0.4897964298725128	NO	-
688	ZINC03604545	1390	0.4896593987941742	NO	-
689	ZINC03799140	1643	0.48942604660987854	NO	-
690	ZINC03809153	1710	0.489298015832901	NO	-
691	ZINC03801108	1659	0.4892820417881012	NO	-
692	ZINC00207177	22	0.4891861081123352	NO	-
693	ZINC03873716	2493	0.4891405999660492	NO	-
694	ZINC03980843	3124	0.48903313279151917	NO	-
695	ZINC03783080	1565	0.48900288343429565	NO	-
696	ZINC03891617	2606	0.4889734089374542	NO	-
697	ZINC01692991	277	0.48895856738090515	NO	-
698	ZINC03800827	1657	0.48894619941711426	NO	-
699	ZINC03969804	2914	0.4888530373573303	NO	-
700	ZINC02429773	736	0.48876726627349854	NO	-
701	ZINC02765211	988	0.48868146538734436	NO	-
702	ZINC03873722	2496	0.48863059282302856	NO	-
703	ZINC00756475	69	0.48861247301101685	NO	-
704	ZINC03801607	1661	0.48845744132995605	NO	-
705	ZINC03416595	1284	0.4883144497871399	NO	-
706	ZINC03988297	3221	0.4882979094982147	NO	-
707	ZINC02651801	900	0.4882585108280182	NO	-
708	ZINC02158225	567	0.4881279766559601	NO	-
709	ZINC03178953	1112	0.4881003797054291	NO	-
710	ZINC03956225	2798	0.48802775144577026	NO	-
711	ZINC03916754	2696	0.4879845380783081	NO	-
712	ZINC03820255	1758	0.4879390299320221	NO	-
713	ZINC03864373	2427	0.4877997934818268	NO	-
714	ZINC02639066	894	0.4877690374851227	NO	-
715	ZINC03809153	1709	0.48754236102104187	NO	-
716	ZINC01298651	162	0.4874277710914612	NO	-
717	ZINC03962296	2835	0.48737841844558716	NO	-
718	ZINC03983539	3163	0.48733770847320557	NO	-
719	ZINC03889122	2532	0.4873252213001251	NO	-
720	ZINC04183221	3516	0.4872678816318512	NO	-
721	ZINC03825501	1784	0.48724251985549927	NO	-
722	ZINC01849669	346	0.4872206449508667	NO	-
723	ZINC02153953	557	0.4871169924736023	NO	-
724	ZINC03891650	2612	0.4870280623435974	NO	-
725	ZINC03848352	1822	0.4870094060897827	NO	-
726	ZINC03806406	1692	0.4869150221347809	NO	-
727	ZINC00895131	99	0.4868859350681305	NO	-
728	ZINC02298955	661	0.48680296540260315	NO	-
729	ZINC04152703	3500	0.4866577982902527	NO	-
730	ZINC02907798	1039	0.48659560084342957	NO	-
731	ZINC03796910	1635	0.4864707887172699	NO	-
732	ZINC02860560	1012	0.4864276647567749	NO	-
733	ZINC01554834	222	0.48641160130500793	NO	-
734	ZINC02710245	959	0.48616307973861694	NO	-
735	ZINC03889121	2531	0.48584020137786865	NO	-
736	ZINC03448214	1306	0.4857620596885681	NO	-
737	ZINC03862695	2193	0.4857468903064728	NO	-
738	ZINC02104820	466	0.48572954535484314	NO	-
739	ZINC00598033	48	0.48566606640815735	NO	-
740	ZINC02114530	478	0.4856608510017395	NO	-
741	ZINC00578183	37	0.4855674207210541	NO	-
742	ZINC03864372	2426	0.4854777753353119	NO	-
743	ZINC02126063	535	0.4854062795639038	NO	-
744	ZINC03794989	1625	0.48538079857826233	NO	-
745	ZINC03862489	2143	0.48528826236724854	NO	-
746	ZINC03975582	3029	0.48517656326293945	NO	-
747	ZINC00209209	23	0.48499128222465515	NO	-
748	ZINC03245554	1156	0.48485809564590454	NO	-
749	ZINC03801607	1662	0.48478323221206665	NO	-
750	ZINC02939517	1054	0.48473092913627625	NO	-
751	ZINC03862328	2101	0.48443832993507385	NO	-
752	ZINC03900372	2657	0.4844363033771515	NO	-
753	ZINC03951269	2768	0.4842904806137085	NO	-
754	ZINC01539100	192	0.48426905274391174	NO	-
755	ZINC03981725	3128	0.48426109552383423	NO	-
756	ZINC02498136	812	0.484247624874115	NO	-
757	ZINC02160258	573	0.4842222034931183	NO	-
758	ZINC02674799	920	0.4842197000980377	NO	-
759	ZINC03956308	2801	0.4842124879360199	NO	-
760	ZINC03780704	1554	0.4841514825820923	NO	-
761	ZINC02263544	643	0.48414888978004456	NO	-
762	ZINC02922686	1044	0.48399463295936584	NO	-
763	ZINC02922692	1047	0.48399463295936584	NO	-
764	ZINC02729910	969	0.48398277163505554	NO	-
765	ZINC03819340	1755	0.483939528465271	NO	-
766	ZINC02240888	630	0.4838743209838867	NO	-
767	ZINC02113665	473	0.48385846614837646	NO	-
768	ZINC03819340	1756	0.48380929231643677	NO	-
769	ZINC03826945	1786	0.4836638271808624	NO	-
770	ZINC03810937	1714	0.4834120273590088	NO	-
771	ZINC03795011	1628	0.4833793640136719	NO	-
772	ZINC01886867	363	0.48337477445602417	NO	-
773	ZINC03814266	29	0.48330172896385193	YES	9
774	ZINC03814265	30	0.48330172896385193	YES	9
775	ZINC04304276	3623	0.48325735330581665	NO	-
776	ZINC02398320	708	0.48309218883514404	NO	-
777	ZINC03903636	2668	0.4830400347709656	NO	-
778	ZINC03849412	1839	0.4829998016357422	NO	-
779	ZINC02113308	472	0.48283806443214417	NO	-
780	ZINC03873721	2495	0.48280277848243713	NO	-
781	ZINC02757051	980	0.482650488615036	NO	-
782	ZINC04436860	3738	0.4826355278491974	NO	-
783	ZINC03448261	1307	0.48257794976234436	NO	-
784	ZINC03862809	2215	0.4825270473957062	NO	-
785	ZINC03636045	1464	0.48246005177497864	NO	-
786	ZINC03622951	1438	0.4824482798576355	NO	-
787	ZINC03196250	1123	0.48242419958114624	NO	-
788	ZINC02580996	856	0.48236560821533203	NO	-
789	ZINC04123418	3459	0.48234230279922485	NO	-
790	ZINC03969232	2877	0.4823145866394043	NO	-
791	ZINC03784708	1579	0.48227033019065857	NO	-
792	ZINC03264672	1164	0.48226356506347656	NO	-
793	ZINC03040047	1082	0.48222631216049194	NO	-
794	ZINC04429880	3734	0.48210620880126953	NO	-
795	ZINC04315238	3633	0.4819168448448181	NO	-
796	ZINC02686941	932	0.48188427090644836	NO	-
797	ZINC03890888	2579	0.48179760575294495	NO	-
798	ZINC03814261	42	0.481781005859375	YES	9
799	ZINC02597604	861	0.4817676246166229	NO	-
800	ZINC03806406	1691	0.48172715306282043	NO	-
801	ZINC03793881	1615	0.48172253370285034	NO	-
802	ZINC03856422	1993	0.48167183995246887	NO	-
803	ZINC03970150	2939	0.48166048526763916	NO	-
804	ZINC01829849	328	0.4815889596939087	NO	-
805	ZINC02180646	576	0.4815293252468109	NO	-
806	ZINC03891618	2607	0.48135271668434143	NO	-
807	ZINC03892911	2640	0.4813341498374939	NO	-
808	ZINC03864340	2406	0.48128145933151245	NO	-
809	ZINC03864341	2407	0.48128145933151245	NO	-
810	ZINC03969248	2880	0.481178879737854	NO	-
811	ZINC03891686	2616	0.4811360538005829	NO	-
812	ZINC03856351	1970	0.48093876242637634	NO	-
813	ZINC03856352	1971	0.48093876242637634	NO	-
814	ZINC03969027	2862	0.4808935821056366	NO	-
815	ZINC03913399	2692	0.4808933138847351	NO	-
816	ZINC03932364	2727	0.4808120131492615	NO	-
817	ZINC03810942	1716	0.48080113530158997	NO	-
818	ZINC03862587	2155	0.48070651292800903	NO	-
819	ZINC01489636	177	0.48064786195755005	NO	-
820	ZINC02449681	759	0.4806256592273712	NO	-
821	ZINC02400974	711	0.48061659932136536	NO	-
822	ZINC03806675	1696	0.4803231954574585	NO	-
823	ZINC03973705	3010	0.48022156953811646	NO	-
824	ZINC03814240	96	0.4801879823207855	YES	15
825	ZINC03862197	2092	0.4801118075847626	NO	-
826	ZINC03940585	2741	0.48009833693504333	NO	-
827	ZINC03819339	1754	0.48005643486976624	NO	-
828	ZINC03865435	2437	0.4799732267856598	NO	-
829	ZINC02116352	482	0.47992071509361267	NO	-
830	ZINC02118804	498	0.47984230518341064	NO	-
831	ZINC03951644	2770	0.479839026927948	NO	-
832	ZINC03970575	2957	0.4797208607196808	NO	-
833	ZINC03800823	1656	0.47970861196517944	NO	-
834	ZINC03803915	1676	0.47970715165138245	NO	-
835	ZINC03890592	2573	0.4796713590621948	NO	-
836	ZINC03905209	2677	0.4796254634857178	NO	-
837	ZINC02380975	699	0.47946399450302124	NO	-
838	ZINC03892917	2641	0.479430615901947	NO	-
839	ZINC04184116	3518	0.47937342524528503	NO	-
840	ZINC01485343	174	0.4793362319469452	NO	-
841	ZINC02125756	534	0.479159951210022	NO	-
842	ZINC04359595	3682	0.47914114594459534	NO	-
843	ZINC02199127	591	0.4791397154331207	NO	-
844	ZINC03338039	1227	0.47913938760757446	NO	-
845	ZINC03809310	1711	0.4791310131549835	NO	-
846	ZINC03417583	1289	0.47910213470458984	NO	-
847	ZINC03212654	1137	0.4790981113910675	NO	-
848	ZINC00585125	39	0.4790484607219696	NO	-
849	ZINC04213834	3538	0.47897377610206604	NO	-
850	ZINC03537967	1331	0.47886723279953003	NO	-
851	ZINC04393832	3716	0.47885653376579285	NO	-
852	ZINC02160255	572	0.4787762463092804	NO	-
853	ZINC02674796	917	0.4787590205669403	NO	-
854	ZINC03814236	90	0.4787205755710602	YES	13
855	ZINC03849414	1841	0.478693425655365	NO	-
856	ZINC04236228	3569	0.47865816950798035	NO	-
857	ZINC02759577	981	0.47865796089172363	NO	-
858	ZINC01545353	203	0.47863131761550903	NO	-
859	ZINC03972722	3005	0.47859418392181396	NO	-
860	ZINC03806620	1694	0.47858986258506775	NO	-
861	ZINC03865436	2438	0.47858741879463196	NO	-
862	ZINC03969024	2861	0.4785795211791992	NO	-
863	ZINC02570744	852	0.47833895683288574	NO	-
864	ZINC02881239	1017	0.4783267676830292	NO	-
865	ZINC02119236	503	0.47829538583755493	NO	-
866	ZINC03656840	1480	0.47828876972198486	NO	-
867	ZINC03897554	2652	0.4781454801559448	NO	-
868	ZINC03956046	2796	0.47811782360076904	NO	-
869	ZINC03928190	2724	0.4779413342475891	NO	-
870	ZINC02674801	921	0.47791898250579834	NO	-
871	ZINC02657944	907	0.47775134444236755	NO	-
872	ZINC02907803	1041	0.4777396321296692	NO	-
873	ZINC02119128	500	0.47772181034088135	NO	-
874	ZINC02674795	916	0.4777110517024994	NO	-
875	ZINC03814250	23	0.4776284694671631	YES	8
876	ZINC03417167	1287	0.4776061773300171	NO	-
877	ZINC02157499	562	0.47753313183784485	NO	-
878	ZINC02449868	761	0.47750183939933777	NO	-
879	ZINC03305635	1202	0.4773826003074646	NO	-
880	ZINC02122779	519	0.4773620665073395	NO	-
881	ZINC02429810	737	0.47732993960380554	NO	-
882	ZINC03609005	1397	0.4772684872150421	NO	-
883	ZINC03823826	1774	0.47725045680999756	NO	-
884	ZINC04146319	3493	0.47719448804855347	NO	-
885	ZINC03972716	3003	0.4770904779434204	NO	-
886	ZINC02017397	434	0.47706156969070435	NO	-
887	ZINC03972716	3002	0.4770485460758209	NO	-
888	ZINC03892919	2642	0.477035790681839	NO	-
889	ZINC01530934	181	0.4770177900791168	NO	-
890	ZINC03862627	2163	0.47699981927871704	NO	-
891	ZINC03855596	1934	0.47692233324050903	NO	-
892	ZINC03989037	3232	0.47682636976242065	NO	-
893	ZINC03620282	1430	0.47670143842697144	NO	-
894	ZINC03970160	2941	0.47668156027793884	NO	-
895	ZINC03540047	1340	0.4766780436038971	NO	-
896	ZINC03819339	1753	0.4766758978366852	NO	-
897	ZINC03806616	1693	0.4766741693019867	NO	-
898	ZINC02008149	424	0.47661730647087097	NO	-
899	ZINC03969006	2859	0.47655820846557617	NO	-
900	ZINC02119235	502	0.4765242040157318	NO	-
901	ZINC03975578	3027	0.47648802399635315	NO	-
902	ZINC01592276	229	0.4764466881752014	NO	-
903	ZINC03891955	2624	0.4764215648174286	NO	-
904	ZINC03980421	3094	0.4763791263103485	NO	-
905	ZINC03371116	1266	0.47637009620666504	NO	-
906	ZINC03862605	2157	0.47628623247146606	NO	-
907	ZINC03863058	2284	0.47628217935562134	NO	-
908	ZINC02661981	910	0.4761725664138794	NO	-
909	ZINC03615045	1409	0.47615647315979004	NO	-
910	ZINC03416598	1285	0.4761437177658081	NO	-
911	ZINC04347639	3675	0.47610655426979065	NO	-
912	ZINC03961117	2829	0.4760831296443939	NO	-
913	ZINC03949039	2765	0.47605928778648376	NO	-
914	ZINC03862628	2164	0.47603288292884827	NO	-
915	ZINC03958553	2818	0.4760182499885559	NO	-
916	ZINC03986593	3180	0.47599852085113525	NO	-
917	ZINC03856324	1962	0.4759567677974701	NO	-
918	ZINC00585881	43	0.47592049837112427	NO	-
919	ZINC03332935	1223	0.4759020209312439	NO	-
920	ZINC04040415	3383	0.4758581519126892	NO	-
921	ZINC02939500	1053	0.47575172781944275	NO	-
922	ZINC02183623	578	0.4756168723106384	NO	-
923	ZINC03969060	2864	0.4755818843841553	NO	-
924	ZINC03849438	1847	0.4754481315612793	NO	-
925	ZINC04336352	3652	0.4754107892513275	NO	-
926	ZINC03979153	3067	0.47536414861679077	NO	-
927	ZINC03873730	2497	0.475337415933609	NO	-
928	ZINC03863199	2299	0.4752829670906067	NO	-
929	ZINC02104175	464	0.4752824306488037	NO	-
930	ZINC03856420	1992	0.4752618074417114	NO	-
931	ZINC03862624	2161	0.4752520024776459	NO	-
932	ZINC03862625	2162	0.4752520024776459	NO	-
933	ZINC02119129	501	0.4751029312610626	NO	-
934	ZINC03820255	1757	0.4750639796257019	NO	-
935	ZINC03814229	73	0.47506096959114075	YES	12
936	ZINC03941116	2746	0.47499293088912964	NO	-
937	ZINC03862604	2156	0.474807471036911	NO	-
938	ZINC02117082	484	0.4748022258281708	NO	-
939	ZINC01892731	370	0.47470545768737793	NO	-
940	ZINC03602542	1386	0.47459158301353455	NO	-
941	ZINC03849412	1838	0.4745851755142212	NO	-
942	ZINC02104800	465	0.4745841324329376	NO	-
943	ZINC04498168	3779	0.47457465529441833	NO	-
944	ZINC02117838	488	0.4745325446128845	NO	-
945	ZINC02157497	561	0.474513441324234	NO	-
946	ZINC04586959	3795	0.47440946102142334	NO	-
947	ZINC03789363	1600	0.47431424260139465	NO	-
948	ZINC04594828	3799	0.47431424260139465	NO	-
949	ZINC03779173	1547	0.47416597604751587	NO	-
950	ZINC04310251	3628	0.4741388261318207	NO	-
951	ZINC03980830	3121	0.4739322364330292	NO	-
952	ZINC02789521	993	0.4739215672016144	NO	-
953	ZINC03972722	3004	0.47390875220298767	NO	-
954	ZINC03865419	2436	0.4738762676715851	NO	-
955	ZINC03082312	1091	0.4738238751888275	NO	-
956	ZINC03814218	83	0.47379565238952637	YES	12
957	ZINC04217228	3549	0.47379550337791443	NO	-
958	ZINC03989700	3236	0.4737679660320282	NO	-
959	ZINC01688515	269	0.47373896837234497	NO	-
960	ZINC02763661	986	0.4736623167991638	NO	-
961	ZINC00075570	13	0.47365960478782654	NO	-
962	ZINC01488561	175	0.47354817390441895	NO	-
963	ZINC02907802	1040	0.47353291511535645	NO	-
964	ZINC03969068	2867	0.4735262095928192	NO	-
965	ZINC03858358	2019	0.4734404981136322	NO	-
966	ZINC03856377	1978	0.47340986132621765	NO	-
967	ZINC01536847	189	0.4733932912349701	NO	-
968	ZINC04333507	3645	0.4733888804912567	NO	-
969	ZINC04064066	3403	0.4733884036540985	NO	-
970	ZINC02616671	864	0.4732116162776947	NO	-
971	ZINC00585886	44	0.4731367826461792	NO	-
972	ZINC02495852	810	0.4730873107910156	NO	-
973	ZINC02513012	828	0.4730498194694519	NO	-
974	ZINC02123155	524	0.47270601987838745	NO	-
975	ZINC03634741	1459	0.47262170910835266	NO	-
976	ZINC02567725	851	0.47259384393692017	NO	-
977	ZINC01646403	246	0.47257620096206665	NO	-
978	ZINC02526779	839	0.4725382626056671	NO	-
979	ZINC03849414	1840	0.47252947092056274	NO	-
980	ZINC03782111	1562	0.4724535048007965	NO	-
981	ZINC04123207	3457	0.47245144844055176	NO	-
982	ZINC03936864	2731	0.47232934832572937	NO	-
983	ZINC02194665	585	0.4722643792629242	NO	-
984	ZINC02157501	563	0.4721488356590271	NO	-
985	ZINC02939316	1051	0.4721338152885437	NO	-
986	ZINC01539102	193	0.47211623191833496	NO	-
987	ZINC02119311	506	0.4720950722694397	NO	-
988	ZINC03206152	1130	0.47207605838775635	NO	-
989	ZINC03980152	3090	0.47205767035484314	NO	-
990	ZINC02458230	782	0.4719266891479492	NO	-
991	ZINC00928626	111	0.47188717126846313	NO	-
992	ZINC03817423	1737	0.4718794822692871	NO	-
993	ZINC03861932	2056	0.47186988592147827	NO	-
994	ZINC03742086	1512	0.47183337807655334	NO	-
995	ZINC03597454	1380	0.4717259705066681	NO	-
996	ZINC03619748	1428	0.4716443419456482	NO	-
997	ZINC04016707	3352	0.47163131833076477	NO	-
998	ZINC03232092	1153	0.47143495082855225	NO	-
999	ZINC03927104	2712	0.4713790714740753	NO	-
1000	ZINC03849438	1846	0.47135990858078003	NO	-
1001	ZINC04628072	3846	0.4713355302810669	NO	-
1002	ZINC03980424	3096	0.4713267982006073	NO	-
1003	ZINC03874691	2510	0.47131070494651794	NO	-
1004	ZINC01488993	176	0.4712614417076111	NO	-
1005	ZINC02184697	581	0.4711773991584778	NO	-
1006	ZINC04303749	3622	0.4711306691169739	NO	-
1007	ZINC03863029	2270	0.4711126983165741	NO	-
1008	ZINC03969742	2909	0.4710158705711365	NO	-
1009	ZINC03856289	1957	0.47092771530151367	NO	-
1010	ZINC03956458	2802	0.4709095358848572	NO	-
1011	ZINC03849515	1862	0.4708923399448395	NO	-
1012	ZINC02655332	904	0.470890611410141	NO	-
1013	ZINC02119893	512	0.470784991979599	NO	-
1014	ZINC00075574	14	0.4707597494125366	NO	-
1015	ZINC01771010	298	0.4707217514514923	NO	-
1016	ZINC03338039	1226	0.4706500172615051	NO	-
1017	ZINC03068303	1089	0.4706191122531891	NO	-
1018	ZINC02110564	467	0.4706096947193146	NO	-
1019	ZINC02119126	499	0.47060009837150574	NO	-
1020	ZINC02087707	452	0.47058022022247314	NO	-
1021	ZINC03861947	2059	0.47051262855529785	NO	-
1022	ZINC03811207	1717	0.47048890590667725	NO	-
1023	ZINC03940585	2740	0.470459520816803	NO	-
1024	ZINC03856330	1965	0.470412939786911	NO	-
1025	ZINC04021762	3356	0.47039610147476196	NO	-
1026	ZINC03325377	1210	0.47037991881370544	NO	-
1027	ZINC00005416	2	0.47030213475227356	NO	-
1028	ZINC03849494	1857	0.4703015387058258	NO	-
1029	ZINC03868201	2451	0.4702947735786438	NO	-
1030	ZINC04465939	3764	0.4702947735786438	NO	-
1031	ZINC02439593	753	0.4702850580215454	NO	-
1032	ZINC01845048	342	0.47027960419654846	NO	-
1033	ZINC03873880	2504	0.4701870083808899	NO	-
1034	ZINC04605112	3807	0.4701173007488251	NO	-
1035	ZINC03862209	2095	0.4700925350189209	NO	-
1036	ZINC04502783	3780	0.4700886309146881	NO	-
1037	ZINC03889744	2547	0.47002023458480835	NO	-
1038	ZINC03849490	1855	0.4700135290622711	NO	-
1039	ZINC03232093	1154	0.46989572048187256	NO	-
1040	ZINC03862448	2139	0.46987107396125793	NO	-
1041	ZINC03864194	2404	0.46980831027030945	NO	-
1042	ZINC04422622	3729	0.4698018729686737	NO	-
1043	ZINC02514714	832	0.4694320261478424	NO	-
1044	ZINC03621443	1435	0.4693804681301117	NO	-
1045	ZINC01554008	221	0.46930935978889465	NO	-
1046	ZINC03440403	1303	0.4692050516605377	NO	-
1047	ZINC03863209	2304	0.4691956043243408	NO	-
1048	ZINC03862833	2225	0.46910619735717773	NO	-
1049	ZINC02346814	684	0.4691008925437927	NO	-
1050	ZINC03416959	1286	0.4690864384174347	NO	-
1051	ZINC03868193	2444	0.4690767526626587	NO	-
1052	ZINC03794333	1617	0.4690588712692261	NO	-
1053	ZINC03971700	2980	0.46902307868003845	NO	-
1054	ZINC04021953	3358	0.4689861238002777	NO	-
1055	ZINC02157523	564	0.46896427869796753	NO	-
1056	ZINC03537959	1328	0.4688955247402191	NO	-
1057	ZINC03205126	1129	0.4688040018081665	NO	-
1058	ZINC02216929	610	0.4687727391719818	NO	-
1059	ZINC03849518	1865	0.46875569224357605	NO	-
1060	ZINC04123836	3461	0.4686695635318756	NO	-
1061	ZINC00814718	83	0.4686192572116852	NO	-
1062	ZINC01552785	218	0.4686093330383301	NO	-
1063	ZINC03363673	1264	0.4685058891773224	NO	-
1064	ZINC03849440	1849	0.46848735213279724	NO	-
1065	ZINC03633924	1455	0.4684021472930908	NO	-
1066	ZINC04131051	3472	0.4683306813240051	NO	-
1067	ZINC03781669	1559	0.4681794047355652	NO	-
1068	ZINC03969023	2860	0.4681735634803772	NO	-
1069	ZINC02655331	903	0.46816858649253845	NO	-
1070	ZINC03970578	2959	0.4681538939476013	NO	-
1071	ZINC03849518	1864	0.46807968616485596	NO	-
1072	ZINC03814221	81	0.4679703712463379	YES	12
1073	ZINC00928592	110	0.46790817379951477	NO	-
1074	ZINC03955901	2791	0.4678596556186676	NO	-
1075	ZINC01266148	155	0.4678538143634796	NO	-
1076	ZINC02674980	924	0.46784818172454834	NO	-
1077	ZINC02674981	925	0.46784818172454834	NO	-
1078	ZINC03621002	1433	0.46782615780830383	NO	-
1079	ZINC03849515	1863	0.46777844429016113	NO	-
1080	ZINC03648939	1477	0.4677557647228241	NO	-
1081	ZINC03620230	1429	0.4677065312862396	NO	-
1082	ZINC03955923	2792	0.4676840603351593	NO	-
1083	ZINC03977727	3065	0.4676765203475952	NO	-
1084	ZINC04001386	3320	0.4676528573036194	NO	-
1085	ZINC03983517	3162	0.4676096737384796	NO	-
1086	ZINC03849494	1856	0.46753087639808655	NO	-
1087	ZINC03905207	2675	0.4674757719039917	NO	-
1088	ZINC03856284	1956	0.4674678444862366	NO	-
1089	ZINC03849490	1854	0.4674661159515381	NO	-
1090	ZINC03354454	1255	0.4674060642719269	NO	-
1091	ZINC04062726	3400	0.46739014983177185	NO	-
1092	ZINC04240820	3575	0.46735015511512756	NO	-
1093	ZINC02500471	814	0.46734678745269775	NO	-
1094	ZINC03284280	1174	0.46728938817977905	NO	-
1095	ZINC03862832	2224	0.46727919578552246	NO	-
1096	ZINC03862805	2213	0.4671558737754822	NO	-
1097	ZINC03787965	1585	0.46708545088768005	NO	-
1098	ZINC02514717	833	0.4669860899448395	NO	-
1099	ZINC02763662	987	0.4669843316078186	NO	-
1100	ZINC02132775	545	0.46696561574935913	NO	-
1101	ZINC03856708	1999	0.4669157862663269	NO	-
1102	ZINC03980841	3122	0.466869980096817	NO	-
1103	ZINC01837316	338	0.4668246805667877	NO	-
1104	ZINC03970581	2961	0.4667816460132599	NO	-
1105	ZINC03982804	3134	0.46668770909309387	NO	-
1106	ZINC04271622	3600	0.46665430068969727	NO	-
1107	ZINC03414787	1283	0.46662893891334534	NO	-
1108	ZINC00578174	36	0.4664778411388397	NO	-
1109	ZINC01622120	238	0.46641361713409424	NO	-
1110	ZINC01690589	273	0.46640151739120483	NO	-
1111	ZINC03982898	3144	0.4663355052471161	NO	-
1112	ZINC02453135	768	0.466295450925827	NO	-
1113	ZINC03862636	2172	0.46615469455718994	NO	-
1114	ZINC02119889	511	0.46612006425857544	NO	-
1115	ZINC03863773	2349	0.4660930335521698	NO	-
1116	ZINC03980421	3095	0.4660811722278595	NO	-
1117	ZINC02907794	1037	0.4660014808177948	NO	-
1118	ZINC03980147	3084	0.46594002842903137	NO	-
1119	ZINC03969808	2915	0.46593567728996277	NO	-
1120	ZINC03856298	1958	0.4659264087677002	NO	-
1121	ZINC01971979	405	0.4659242331981659	NO	-
1122	ZINC03853658	1891	0.46590253710746765	NO	-
1123	ZINC03969883	2920	0.4658616781234741	NO	-
1124	ZINC02123313	526	0.46585047245025635	NO	-
1125	ZINC03610770	1401	0.46583518385887146	NO	-
1126	ZINC03903636	2667	0.46582335233688354	NO	-
1127	ZINC03114544	1098	0.46576473116874695	NO	-
1128	ZINC03973805	3012	0.46567416191101074	NO	-
1129	ZINC02100540	459	0.46556100249290466	NO	-
1130	ZINC03607422	1394	0.4655320346355438	NO	-
1131	ZINC01301033	163	0.4654468595981598	NO	-
1132	ZINC03862843	2232	0.4651895761489868	NO	-
1133	ZINC01741588	293	0.4651498794555664	NO	-
1134	ZINC04063988	3402	0.46485036611557007	NO	-
1135	ZINC02035728	448	0.4647828936576843	NO	-
1136	ZINC04212360	3537	0.4647326171398163	NO	-
1137	ZINC04204968	3533	0.4646717607975006	NO	-
1138	ZINC04107656	3429	0.4646473228931427	NO	-
1139	ZINC02657933	905	0.4645991921424866	NO	-
1140	ZINC03891649	2611	0.46458595991134644	NO	-
1141	ZINC03864057	2399	0.4645847976207733	NO	-
1142	ZINC03018537	1077	0.4645583927631378	NO	-
1143	ZINC02584188	858	0.4645024538040161	NO	-
1144	ZINC03856709	2000	0.4644942879676819	NO	-
1145	ZINC03975650	3031	0.4643922746181488	NO	-
1146	ZINC03849440	1848	0.464259535074234	NO	-
1147	ZINC02158326	568	0.46417975425720215	NO	-
1148	ZINC03387559	1271	0.4640476703643799	NO	-
1149	ZINC03893715	2644	0.46403712034225464	NO	-
1150	ZINC03293102	1196	0.4640240967273712	NO	-
1151	ZINC03615400	1410	0.46400490403175354	NO	-
1152	ZINC03862811	2217	0.4639732539653778	NO	-
1153	ZINC03862812	2218	0.4639732539653778	NO	-
1154	ZINC03982805	3135	0.463965505361557	NO	-
1155	ZINC03863774	2350	0.4639274477958679	NO	-
1156	ZINC02114690	479	0.46392497420310974	NO	-
1157	ZINC04229282	3565	0.46389538049697876	NO	-
1158	ZINC03817424	1739	0.46365705132484436	NO	-
1159	ZINC04346802	3673	0.46363329887390137	NO	-
1160	ZINC03813883	1721	0.46349990367889404	NO	-
1161	ZINC03940585	2742	0.4634723663330078	NO	-
1162	ZINC03863158	2291	0.4634160101413727	NO	-
1163	ZINC03862865	2238	0.46339207887649536	NO	-
1164	ZINC02501658	822	0.463299959897995	NO	-
1165	ZINC02630471	874	0.4632875919342041	NO	-
1166	ZINC03980802	3109	0.46325764060020447	NO	-
1167	ZINC01774067	300	0.4631994068622589	NO	-
1168	ZINC01897524	375	0.4631953537464142	NO	-
1169	ZINC03863976	2390	0.4631751477718353	NO	-
1170	ZINC03989036	3231	0.4629790186882019	NO	-
1171	ZINC03955729	2785	0.46297144889831543	NO	-
1172	ZINC03912402	2682	0.4627937078475952	NO	-
1173	ZINC03862372	2115	0.46275794506073	NO	-
1174	ZINC03813954	1722	0.4626685380935669	NO	-
1175	ZINC03941580	2749	0.46255576610565186	NO	-
1176	ZINC03862668	2180	0.46253785490989685	NO	-
1177	ZINC02150801	553	0.4624943137168884	NO	-
1178	ZINC03331084	1220	0.4624420702457428	NO	-
1179	ZINC03873204	2471	0.462435245513916	NO	-
1180	ZINC03862379	2121	0.46241527795791626	NO	-
1181	ZINC01760213	295	0.46241337060928345	NO	-
1182	ZINC02426700	732	0.46239736676216125	NO	-
1183	ZINC02087738	453	0.46236610412597656	NO	-
1184	ZINC03864193	2403	0.4623076319694519	NO	-
1185	ZINC03817244	1732	0.46230098605155945	NO	-
1186	ZINC03817244	1733	0.46230098605155945	NO	-
1187	ZINC03972498	3001	0.4622804820537567	NO	-
1188	ZINC02667117	913	0.46225324273109436	NO	-
1189	ZINC01555483	223	0.46213358640670776	NO	-
1190	ZINC02449869	762	0.46206268668174744	NO	-
1191	ZINC01227048	144	0.4620227515697479	NO	-
1192	ZINC03982899	3145	0.46201997995376587	NO	-
1193	ZINC03956003	2794	0.46197789907455444	NO	-
1194	ZINC03861952	2060	0.4618949592113495	NO	-
1195	ZINC02124897	531	0.4618646800518036	NO	-
1196	ZINC03960676	2825	0.46183454990386963	NO	-
1197	ZINC04119580	3447	0.46180617809295654	NO	-
1198	ZINC03779242	1548	0.46167588233947754	NO	-
1199	ZINC03648567	1476	0.46166446805000305	NO	-
1200	ZINC01774073	303	0.46160826086997986	NO	-
1201	ZINC03320319	1205	0.4616033732891083	NO	-
1202	ZINC03604550	1391	0.46151718497276306	NO	-
1203	ZINC03956530	2806	0.4614452123641968	NO	-
1204	ZINC03444381	1305	0.4614289402961731	NO	-
1205	ZINC01742685	294	0.46140456199645996	NO	-
1206	ZINC00605487	51	0.4614006578922272	NO	-
1207	ZINC03966528	2844	0.46135270595550537	NO	-
1208	ZINC03971728	2985	0.4611697196960449	NO	-
1209	ZINC03862667	2179	0.46115338802337646	NO	-
1210	ZINC03855478	1930	0.4611291289329529	NO	-
1211	ZINC04006482	3347	0.46111658215522766	NO	-
1212	ZINC03559777	1347	0.4610384404659271	NO	-
1213	ZINC03200340	1126	0.46102505922317505	NO	-
1214	ZINC01774071	302	0.46101871132850647	NO	-
1215	ZINC03970575	2958	0.46100905537605286	NO	-
1216	ZINC03863159	2292	0.4609214663505554	NO	-
1217	ZINC03801257	1660	0.4609156548976898	NO	-
1218	ZINC03873604	2487	0.4608602523803711	NO	-
1219	ZINC01840886	339	0.4607616364955902	NO	-
1220	ZINC03864348	2409	0.46066537499427795	NO	-
1221	ZINC03862384	2126	0.46060940623283386	NO	-
1222	ZINC02117897	490	0.4605860710144043	NO	-
1223	ZINC03293098	1194	0.4605710506439209	NO	-
1224	ZINC04262938	3584	0.46048784255981445	NO	-
1225	ZINC03980152	3091	0.46048372983932495	NO	-
1226	ZINC04302785	3620	0.4603390693664551	NO	-
1227	ZINC00023179	10	0.46033498644828796	NO	-
1228	ZINC04339095	3653	0.4602947235107422	NO	-
1229	ZINC03862664	2176	0.4601846933364868	NO	-
1230	ZINC04552859	3787	0.4601846933364868	NO	-
1231	ZINC03600624	1381	0.46011805534362793	NO	-
1232	ZINC02123152	523	0.460111528635025	NO	-
1233	ZINC02939740	1058	0.45998916029930115	NO	-
1234	ZINC03979287	3068	0.4599795341491699	NO	-
1235	ZINC02939318	1052	0.45994919538497925	NO	-
1236	ZINC02734780	970	0.4599211513996124	NO	-
1237	ZINC02198658	589	0.45988255739212036	NO	-
1238	ZINC03980819	3118	0.4598061442375183	NO	-
1239	ZINC01905924	384	0.45973387360572815	NO	-
1240	ZINC03970146	2938	0.45968014001846313	NO	-
1241	ZINC02416049	722	0.45966795086860657	NO	-
1242	ZINC01696399	278	0.45964932441711426	NO	-
1243	ZINC04139300	3488	0.45952680706977844	NO	-
1244	ZINC04633619	3855	0.45941781997680664	NO	-
1245	ZINC03628528	1442	0.4593830108642578	NO	-
1246	ZINC03969884	2921	0.4593745470046997	NO	-
1247	ZINC03862484	2142	0.45937013626098633	NO	-
1248	ZINC02431304	740	0.45932522416114807	NO	-
1249	ZINC03969737	2908	0.4592891037464142	NO	-
1250	ZINC02123161	525	0.4592541456222534	NO	-
1251	ZINC04169079	3507	0.45925286412239075	NO	-
1252	ZINC04022233	3359	0.4592481851577759	NO	-
1253	ZINC03895525	2648	0.459240198135376	NO	-
1254	ZINC03982928	3152	0.4592355489730835	NO	-
1255	ZINC03971887	2988	0.459233820438385	NO	-
1256	ZINC03958508	2811	0.45907118916511536	NO	-
1257	ZINC03855989	1939	0.4590533673763275	NO	-
1258	ZINC03856204	1951	0.45900747179985046	NO	-
1259	ZINC04194044	3531	0.45898833870887756	NO	-
1260	ZINC02132776	546	0.4589737355709076	NO	-
1261	ZINC03951681	2773	0.45894983410835266	NO	-
1262	ZINC01323146	169	0.45893362164497375	NO	-
1263	ZINC03980798	3107	0.45893362164497375	NO	-
1264	ZINC03993327	3252	0.4589121341705322	NO	-
1265	ZINC03940821	2743	0.4588928818702698	NO	-
1266	ZINC02329083	674	0.45888879895210266	NO	-
1267	ZINC03862663	2175	0.4588843882083893	NO	-
1268	ZINC04001026	3292	0.4588828384876251	NO	-
1269	ZINC02912361	1043	0.4588703215122223	NO	-
1270	ZINC02861641	1013	0.45885586738586426	NO	-
1271	ZINC01996917	410	0.45884427428245544	NO	-
1272	ZINC03969645	2896	0.45866861939430237	NO	-
1273	ZINC02657934	906	0.4586591124534607	NO	-
1274	ZINC03983579	3165	0.4586242735385895	NO	-
1275	ZINC03873754	2501	0.4585912823677063	NO	-
1276	ZINC03862838	2230	0.45853564143180847	NO	-
1277	ZINC03620444	1431	0.4585355818271637	NO	-
1278	ZINC03980150	3086	0.45853129029273987	NO	-
1279	ZINC04192362	3528	0.4585222899913788	NO	-
1280	ZINC03993328	3253	0.45851102471351624	NO	-
1281	ZINC03179577	1113	0.45848679542541504	NO	-
1282	ZINC03862383	2125	0.4584808647632599	NO	-
1283	ZINC03980151	3088	0.458361953496933	NO	-
1284	ZINC01837315	337	0.45824548602104187	NO	-
1285	ZINC04304498	3624	0.4580800533294678	NO	-
1286	ZINC03891019	2584	0.4580337405204773	NO	-
1287	ZINC02939541	1056	0.45802828669548035	NO	-
1288	ZINC01933168	402	0.45802006125450134	NO	-
1289	ZINC03851152	1876	0.4579908549785614	NO	-
1290	ZINC04465106	3761	0.4579908549785614	NO	-
1291	ZINC03862810	2216	0.4579671323299408	NO	-
1292	ZINC01774069	301	0.457942396402359	NO	-
1293	ZINC02155602	560	0.45787104964256287	NO	-
1294	ZINC02117894	489	0.4578115940093994	NO	-
1295	ZINC02358520	690	0.4577745497226715	NO	-
1296	ZINC01683406	266	0.4577521085739136	NO	-
1297	ZINC04167727	3506	0.45774880051612854	NO	-
1298	ZINC03982881	3141	0.45770537853240967	NO	-
1299	ZINC02103847	461	0.4576757252216339	NO	-
1300	ZINC03855478	1931	0.45762568712234497	NO	-
1301	ZINC03983022	3159	0.4575210511684418	NO	-
1302	ZINC02113805	475	0.45747268199920654	NO	-
1303	ZINC03971699	2979	0.45742517709732056	NO	-
1304	ZINC03999464	3277	0.4574107527732849	NO	-
1305	ZINC04408662	3723	0.457322895526886	NO	-
1306	ZINC02116881	483	0.45729514956474304	NO	-
1307	ZINC03970145	2937	0.45722782611846924	NO	-
1308	ZINC04212058	3536	0.4571804702281952	NO	-
1309	ZINC03848132	1806	0.4571288526058197	NO	-
1310	ZINC03873731	2498	0.4571034610271454	NO	-
1311	ZINC03958554	2819	0.4570794999599457	NO	-
1312	ZINC01897523	374	0.4569888412952423	NO	-
1313	ZINC03879799	2515	0.4569770395755768	NO	-
1314	ZINC02939538	1055	0.45694699883461	NO	-
1315	ZINC03858556	2021	0.4567053020000458	NO	-
1316	ZINC04340163	3661	0.4566667973995209	NO	-
1317	ZINC02015221	433	0.45665109157562256	NO	-
1318	ZINC03919823	2699	0.45663243532180786	NO	-
1319	ZINC03597436	1378	0.45659181475639343	NO	-
1320	ZINC04181107	3514	0.4565373659133911	NO	-
1321	ZINC02501042	818	0.45652058720588684	NO	-
1322	ZINC03420614	1292	0.45650890469551086	NO	-
1323	ZINC03864056	2398	0.45649150013923645	NO	-
1324	ZINC02548626	847	0.45647549629211426	NO	-
1325	ZINC01688480	268	0.45644888281822205	NO	-
1326	ZINC03873865	2502	0.4564121663570404	NO	-
1327	ZINC03873869	2503	0.4564121663570404	NO	-
1328	ZINC04605533	3813	0.4563709795475006	NO	-
1329	ZINC02020052	435	0.4563208520412445	NO	-
1330	ZINC03961161	2830	0.45629391074180603	NO	-
1331	ZINC02734781	971	0.4562874734401703	NO	-
1332	ZINC02115527	481	0.4562709629535675	NO	-
1333	ZINC00601779	50	0.4562367796897888	NO	-
1334	ZINC04606724	3816	0.45609012246131897	NO	-
1335	ZINC03181489	1115	0.45595231652259827	NO	-
1336	ZINC03862351	2104	0.4558578133583069	NO	-
1337	ZINC03290491	1182	0.455851286649704	NO	-
1338	ZINC03290494	1183	0.455851286649704	NO	-
1339	ZINC03983762	3167	0.4557945132255554	NO	-
1340	ZINC01667691	260	0.4557090103626251	NO	-
1341	ZINC03282813	1173	0.4556933343410492	NO	-
1342	ZINC04605116	3809	0.4556806981563568	NO	-
1343	ZINC03822606	1769	0.4556553363800049	NO	-
1344	ZINC01999727	413	0.4556296765804291	NO	-
1345	ZINC03904795	2671	0.45560985803604126	NO	-
1346	ZINC04001002	3290	0.4556051790714264	NO	-
1347	ZINC03980424	3097	0.4555512070655823	NO	-
1348	ZINC03868198	2448	0.4555080235004425	NO	-
1349	ZINC04465938	3763	0.4555080235004425	NO	-
1350	ZINC03958533	2812	0.4554798901081085	NO	-
1351	ZINC03919861	2701	0.4554131329059601	NO	-
1352	ZINC01699491	280	0.4553989768028259	NO	-
1353	ZINC02514499	829	0.4552704393863678	NO	-
1354	ZINC03969401	2887	0.4550957977771759	NO	-
1355	ZINC04253459	3583	0.45508238673210144	NO	-
1356	ZINC03980829	3120	0.45503905415534973	NO	-
1357	ZINC03983543	3164	0.4550062119960785	NO	-
1358	ZINC04422622	3730	0.4549805223941803	NO	-
1359	ZINC01536786	188	0.45494452118873596	NO	-
1360	ZINC03932952	2728	0.45487043261528015	NO	-
1361	ZINC02502264	823	0.4548499286174774	NO	-
1362	ZINC03962082	2832	0.4548376798629761	NO	-
1363	ZINC02998223	1070	0.4548007845878601	NO	-
1364	ZINC00585611	41	0.45455360412597656	NO	-
1365	ZINC03905206	2674	0.4545462429523468	NO	-
1366	ZINC03742136	1513	0.45441934466362	NO	-
1367	ZINC03863496	2317	0.45440375804901123	NO	-
1368	ZINC03856308	1960	0.4543081223964691	NO	-
1369	ZINC03641882	1471	0.45415055751800537	NO	-
1370	ZINC00008050	4	0.45403072237968445	NO	-
1371	ZINC03874125	2507	0.45402422547340393	NO	-
1372	ZINC03864349	2410	0.45399463176727295	NO	-
1373	ZINC01246606	151	0.453922837972641	NO	-
1374	ZINC03610775	1402	0.4539022147655487	NO	-
1375	ZINC02423503	729	0.45386266708374023	NO	-
1376	ZINC03956534	2808	0.45380735397338867	NO	-
1377	ZINC03863200	2300	0.4538024663925171	NO	-
1378	ZINC04085118	3414	0.4537319242954254	NO	-
1379	ZINC02761503	984	0.453648179769516	NO	-
1380	ZINC02580980	855	0.4536000192165375	NO	-
1381	ZINC03971727	2984	0.4535803198814392	NO	-
1382	ZINC03858555	2020	0.45357292890548706	NO	-
1383	ZINC03871517	2467	0.4535299837589264	NO	-
1384	ZINC03817244	1731	0.45352399349212646	NO	-
1385	ZINC03863855	2371	0.45351317524909973	NO	-
1386	ZINC01782051	309	0.45340070128440857	NO	-
1387	ZINC03779140	1546	0.4533650577068329	NO	-
1388	ZINC03982901	3147	0.4533320367336273	NO	-
1389	ZINC04001376	3318	0.45333027839660645	NO	-
1390	ZINC03863214	2305	0.453329861164093	NO	-
1391	ZINC03864390	2431	0.45332491397857666	NO	-
1392	ZINC03973559	3009	0.45323657989501953	NO	-
1393	ZINC01899878	377	0.453188419342041	NO	-
1394	ZINC03969761	2911	0.45316240191459656	NO	-
1395	ZINC03862894	2239	0.4531319737434387	NO	-
1396	ZINC03862835	2227	0.4531032145023346	NO	-
1397	ZINC04000030	3281	0.4529924690723419	NO	-
1398	ZINC03862436	2137	0.45289698243141174	NO	-
1399	ZINC04084756	3413	0.4528822898864746	NO	-
1400	ZINC02117470	487	0.45282432436943054	NO	-
1401	ZINC03863578	2321	0.45273709297180176	NO	-
1402	ZINC03942645	2757	0.4527333080768585	NO	-
1403	ZINC03819338	1752	0.4526687562465668	NO	-
1404	ZINC04050798	3388	0.45256736874580383	NO	-
1405	ZINC03863169	2294	0.45256155729293823	NO	-
1406	ZINC03814249	20	0.45248153805732727	YES	5
1407	ZINC03862895	2240	0.45246824622154236	NO	-
1408	ZINC02115523	480	0.4524522125720978	NO	-
1409	ZINC03863738	2342	0.45223820209503174	NO	-
1410	ZINC03863857	2372	0.45221593976020813	NO	-
1411	ZINC03863858	2373	0.45221593976020813	NO	-
1412	ZINC03862378	2120	0.4522131085395813	NO	-
1413	ZINC02386633	703	0.45209455490112305	NO	-
1414	ZINC02547067	845	0.45206159353256226	NO	-
1415	ZINC04001001	3289	0.45204710960388184	NO	-
1416	ZINC03742137	1514	0.4520436227321625	NO	-
1417	ZINC03636205	1467	0.45201176404953003	NO	-
1418	ZINC03970581	2962	0.45199301838874817	NO	-
1419	ZINC04043408	3385	0.45192915201187134	NO	-
1420	ZINC03952626	2777	0.45192503929138184	NO	-
1421	ZINC02756680	979	0.4519120752811432	NO	-
1422	ZINC03878959	2513	0.4518984258174896	NO	-
1423	ZINC02580973	854	0.4518868625164032	NO	-
1424	ZINC04001027	3293	0.45187509059906006	NO	-
1425	ZINC03993324	3250	0.4518735408782959	NO	-
1426	ZINC03862794	2209	0.45186847448349	NO	-
1427	ZINC03974959	3021	0.4518495500087738	NO	-
1428	ZINC03616788	1416	0.451841801404953	NO	-
1429	ZINC04030101	3369	0.45181354880332947	NO	-
1430	ZINC03848089	1805	0.4518114924430847	NO	-
1431	ZINC03868650	2461	0.4517923891544342	NO	-
1432	ZINC02241708	631	0.45174095034599304	NO	-
1433	ZINC03631323	1448	0.45165419578552246	NO	-
1434	ZINC04408961	3724	0.4516461193561554	NO	-
1435	ZINC03980828	3119	0.45162433385849	NO	-
1436	ZINC02217176	611	0.4515922963619232	NO	-
1437	ZINC03951677	2772	0.4515724778175354	NO	-
1438	ZINC03855967	1938	0.45155420899391174	NO	-
1439	ZINC02761504	985	0.4515017569065094	NO	-
1440	ZINC02122173	518	0.45149102807044983	NO	-
1441	ZINC04001446	3334	0.45148083567619324	NO	-
1442	ZINC03813956	1723	0.451413631439209	NO	-
1443	ZINC02123010	521	0.4513973295688629	NO	-
1444	ZINC03185277	1118	0.4513205289840698	NO	-
1445	ZINC03856427	1994	0.45125681161880493	NO	-
1446	ZINC03972053	2991	0.4512491226196289	NO	-
1447	ZINC03805391	1688	0.4512317478656769	NO	-
1448	ZINC03877724	2511	0.4512188732624054	NO	-
1449	ZINC02423455	728	0.4512120187282562	NO	-
1450	ZINC03999486	3278	0.4511939585208893	NO	-
1451	ZINC00969904	123	0.45116573572158813	NO	-
1452	ZINC04350790	3678	0.4511486291885376	NO	-
1453	ZINC03919861	2700	0.4510905146598816	NO	-
1454	ZINC03165373	1104	0.4510841965675354	NO	-
1455	ZINC04187246	3521	0.45103394985198975	NO	-
1456	ZINC04062768	3401	0.4509989321231842	NO	-
1457	ZINC03862373	2116	0.4509865939617157	NO	-
1458	ZINC03986741	3184	0.45098647475242615	NO	-
1459	ZINC01665957	257	0.450947642326355	NO	-
1460	ZINC03862382	2124	0.4509296417236328	NO	-
1461	ZINC03863854	2370	0.45080921053886414	NO	-
1462	ZINC04605114	3808	0.4508013427257538	NO	-
1463	ZINC03884517	2524	0.45080021023750305	NO	-
1464	ZINC03968973	2855	0.4507596790790558	NO	-
1465	ZINC03982900	3146	0.45066481828689575	NO	-
1466	ZINC03873219	2475	0.4506385326385498	NO	-
1467	ZINC01840887	340	0.45061418414115906	NO	-
1468	ZINC04299940	3607	0.4505583345890045	NO	-
1469	ZINC03970578	2960	0.45055699348449707	NO	-
1470	ZINC03814262	43	0.4504810571670532	YES	9
1471	ZINC03855390	1925	0.4504026472568512	NO	-
1472	ZINC02330944	675	0.45039811730384827	NO	-
1473	ZINC03863453	2315	0.4503699243068695	NO	-
1474	ZINC02616060	863	0.4503411650657654	NO	-
1475	ZINC03973804	3011	0.450303316116333	NO	-
1476	ZINC03863008	2260	0.4502641558647156	NO	-
1477	ZINC04088211	3424	0.4502559304237366	NO	-
1478	ZINC03878960	2514	0.4502495527267456	NO	-
1479	ZINC03362712	1263	0.4502412676811218	NO	-
1480	ZINC03862369	2114	0.4501260817050934	NO	-
1481	ZINC03927792	2723	0.4500997066497803	NO	-
1482	ZINC02506017	825	0.45008963346481323	NO	-
1483	ZINC04230375	3567	0.4500712752342224	NO	-
1484	ZINC03863171	2296	0.45003998279571533	NO	-
1485	ZINC04029164	3368	0.45003682374954224	NO	-
1486	ZINC04004444	3344	0.44999587535858154	NO	-
1487	ZINC00134450	17	0.4499901831150055	NO	-
1488	ZINC03863170	2295	0.4499562382698059	NO	-
1489	ZINC04185151	3519	0.4499540328979492	NO	-
1490	ZINC02542180	844	0.449905127286911	NO	-
1491	ZINC02432772	743	0.44986581802368164	NO	-
1492	ZINC03290720	1185	0.4498192071914673	NO	-
1493	ZINC03817423	1736	0.4498162567615509	NO	-
1494	ZINC03872830	2468	0.44976285099983215	NO	-
1495	ZINC03632318	1451	0.44974127411842346	NO	-
1496	ZINC00578190	38	0.44974082708358765	NO	-
1497	ZINC04564889	3789	0.44971027970314026	NO	-
1498	ZINC02399600	709	0.4496600031852722	NO	-
1499	ZINC03863671	2328	0.44965583086013794	NO	-
1500	ZINC03862368	2113	0.4495938718318939	NO	-
1501	ZINC03969398	2885	0.4495517611503601	NO	-
1502	ZINC01541057	197	0.44954127073287964	NO	-
1503	ZINC03969235	2879	0.4495081603527069	NO	-
1504	ZINC03805293	1686	0.4494878947734833	NO	-
1505	ZINC04600012	3805	0.44938939809799194	NO	-
1506	ZINC03322276	1208	0.4493875503540039	NO	-
1507	ZINC02013843	430	0.4493716061115265	NO	-
1508	ZINC03819338	1751	0.44936251640319824	NO	-
1509	ZINC02910457	1042	0.4493333101272583	NO	-
1510	ZINC03972308	2993	0.44927799701690674	NO	-
1511	ZINC03927646	2721	0.44925180077552795	NO	-
1512	ZINC03889270	2537	0.44924888014793396	NO	-
1513	ZINC03335434	1224	0.4492238461971283	NO	-
1514	ZINC02113802	474	0.44917646050453186	NO	-
1515	ZINC03994804	3256	0.4491654634475708	NO	-
1516	ZINC03937003	2735	0.44916072487831116	NO	-
1517	ZINC01831120	329	0.4490332305431366	NO	-
1518	ZINC03988833	3229	0.4489581882953644	NO	-
1519	ZINC02426379	731	0.448933869600296	NO	-
1520	ZINC03863041	2275	0.4489176869392395	NO	-
1521	ZINC02844573	1008	0.4488619863986969	NO	-
1522	ZINC03862522	2147	0.4488520920276642	NO	-
1523	ZINC03454061	1314	0.44883325695991516	NO	-
1524	ZINC03797656	1637	0.44870689511299133	NO	-
1525	ZINC03868657	2464	0.44865554571151733	NO	-
1526	ZINC02465167	799	0.4486241638660431	NO	-
1527	ZINC03358035	1261	0.4485994577407837	NO	-
1528	ZINC04001428	3326	0.44858577847480774	NO	-
1529	ZINC03643767	1473	0.44858139753341675	NO	-
1530	ZINC03980144	3082	0.44853517413139343	NO	-
1531	ZINC03941115	2745	0.4484606683254242	NO	-
1532	ZINC03862837	2229	0.4484435021877289	NO	-
1533	ZINC03980709	3099	0.44839203357696533	NO	-
1534	ZINC03980712	3102	0.44839203357696533	NO	-
1535	ZINC04378563	3699	0.4483689069747925	NO	-
1536	ZINC03863054	2283	0.44836169481277466	NO	-
1537	ZINC03987298	3192	0.44836169481277466	NO	-
1538	ZINC03322273	1207	0.4482777416706085	NO	-
1539	ZINC03386155	1270	0.4482594430446625	NO	-
1540	ZINC03864068	2402	0.44825494289398193	NO	-
1541	ZINC02119643	508	0.44821175932884216	NO	-
1542	ZINC02118144	492	0.4482099115848541	NO	-
1543	ZINC03969125	2869	0.44817396998405457	NO	-
1544	ZINC03848305	1814	0.44803863763809204	NO	-
1545	ZINC02627734	871	0.4479988217353821	NO	-
1546	ZINC02627735	872	0.4479988217353821	NO	-
1547	ZINC03894163	2646	0.44796648621559143	NO	-
1548	ZINC04452656	3741	0.4479488432407379	NO	-
1549	ZINC01132104	136	0.44789791107177734	NO	-
1550	ZINC03955823	2787	0.44786810874938965	NO	-
1551	ZINC02567721	850	0.4478602111339569	NO	-
1552	ZINC04118098	3445	0.44785258173942566	NO	-
1553	ZINC03873218	2474	0.44785183668136597	NO	-
1554	ZINC03862352	2105	0.44782349467277527	NO	-
1555	ZINC02631334	877	0.44775447249412537	NO	-
1556	ZINC03864522	2433	0.44773659110069275	NO	-
1557	ZINC03864523	2434	0.44773659110069275	NO	-
1558	ZINC00869985	93	0.4476020932197571	NO	-
1559	ZINC03863007	2259	0.44756561517715454	NO	-
1560	ZINC04323718	3638	0.4475270211696625	NO	-
1561	ZINC01665083	254	0.4475107491016388	NO	-
1562	ZINC02755557	978	0.44748905301094055	NO	-
1563	ZINC03980801	3108	0.4474852979183197	NO	-
1564	ZINC03862108	2083	0.4474828541278839	NO	-
1565	ZINC03825521	1785	0.4474642276763916	NO	-
1566	ZINC03884517	2522	0.447457492351532	NO	-
1567	ZINC03208407	1132	0.4474222958087921	NO	-
1568	ZINC03109311	1094	0.4473593831062317	NO	-
1569	ZINC01533440	183	0.447263240814209	NO	-
1570	ZINC03954467	2783	0.4472208023071289	NO	-
1571	ZINC02459585	794	0.4471834897994995	NO	-
1572	ZINC01688289	267	0.44717419147491455	NO	-
1573	ZINC02408414	717	0.44717279076576233	NO	-
1574	ZINC01630801	241	0.44716525077819824	NO	-
1575	ZINC01653712	247	0.4471622705459595	NO	-
1576	ZINC04040188	3380	0.447059690952301	NO	-
1577	ZINC03330250	1216	0.4470579922199249	NO	-
1578	ZINC03962101	2833	0.44704145193099976	NO	-
1579	ZINC04454514	3743	0.4470383822917938	NO	-
1580	ZINC00821040	85	0.4470336437225342	NO	-
1581	ZINC03600958	1382	0.44702795147895813	NO	-
1582	ZINC03859680	2035	0.44699424505233765	NO	-
1583	ZINC02124894	530	0.44697073101997375	NO	-
1584	ZINC01225345	142	0.446968138217926	NO	-
1585	ZINC02159678	570	0.446939080953598	NO	-
1586	ZINC03868194	2445	0.44693198800086975	NO	-
1587	ZINC03858261	2014	0.44692111015319824	NO	-
1588	ZINC04366800	3685	0.44687265157699585	NO	-
1589	ZINC03779592	1549	0.44685497879981995	NO	-
1590	ZINC04594862	3803	0.4467647075653076	NO	-
1591	ZINC03677916	1484	0.4467197358608246	NO	-
1592	ZINC03677917	1485	0.4467197358608246	NO	-
1593	ZINC03868200	2450	0.4467191696166992	NO	-
1594	ZINC03860096	2044	0.4466972351074219	NO	-
1595	ZINC02160569	575	0.4466645121574402	NO	-
1596	ZINC03982904	3148	0.4465686082839966	NO	-
1597	ZINC03831348	1792	0.446489542722702	NO	-
1598	ZINC03873205	2472	0.4464811384677887	NO	-
1599	ZINC04328109	3640	0.44646257162094116	NO	-
1600	ZINC02211713	600	0.44644853472709656	NO	-
1601	ZINC03994816	3258	0.44636592268943787	NO	-
1602	ZINC03438789	1301	0.4461928606033325	NO	-
1603	ZINC03841909	1794	0.4461849331855774	NO	-
1604	ZINC03969231	2876	0.4461614489555359	NO	-
1605	ZINC03862386	2128	0.4461207091808319	NO	-
1606	ZINC03995183	3263	0.44594958424568176	NO	-
1607	ZINC03166915	1106	0.44590985774993896	NO	-
1608	ZINC03968910	2850	0.44584330916404724	NO	-
1609	ZINC03868199	2449	0.4457288682460785	NO	-
1610	ZINC02282744	654	0.44571414589881897	NO	-
1611	ZINC00460207	34	0.4455481767654419	NO	-
1612	ZINC03858579	2023	0.4453578293323517	NO	-
1613	ZINC03980058	3076	0.4453524351119995	NO	-
1614	ZINC02025522	446	0.44534289836883545	NO	-
1615	ZINC03961799	2831	0.4453231394290924	NO	-
1616	ZINC02432775	744	0.4451669454574585	NO	-
1617	ZINC03995181	3262	0.44512614607810974	NO	-
1618	ZINC01726503	287	0.44511809945106506	NO	-
1619	ZINC03873202	2469	0.4450650215148926	NO	-
1620	ZINC03862813	2219	0.44504472613334656	NO	-
1621	ZINC03855037	1915	0.445039302110672	NO	-
1622	ZINC03814217	78	0.4449928402900696	YES	12
1623	ZINC03862844	2233	0.44495856761932373	NO	-
1624	ZINC02455057	770	0.44491881132125854	NO	-
1625	ZINC02455059	771	0.44491881132125854	NO	-
1626	ZINC03827654	1789	0.4449184238910675	NO	-
1627	ZINC03849504	1861	0.4448862671852112	NO	-
1628	ZINC03849504	1860	0.44487106800079346	NO	-
1629	ZINC00841108	89	0.4448561668395996	NO	-
1630	ZINC03863793	2354	0.44480428099632263	NO	-
1631	ZINC03863796	2357	0.44480428099632263	NO	-
1632	ZINC03969731	2905	0.4447949528694153	NO	-
1633	ZINC03851247	1879	0.4447914958000183	NO	-
1634	ZINC01997182	411	0.4447442889213562	NO	-
1635	ZINC03866697	2442	0.4446733295917511	NO	-
1636	ZINC03408591	1277	0.4446396827697754	NO	-
1637	ZINC02408596	718	0.4446181654930115	NO	-
1638	ZINC03810931	1713	0.44454726576805115	NO	-
1639	ZINC04331975	3641	0.44452959299087524	NO	-
1640	ZINC03862793	2208	0.44452258944511414	NO	-
1641	ZINC03861848	2047	0.4444716274738312	NO	-
1642	ZINC04594856	3802	0.44441673159599304	NO	-
1643	ZINC01817506	321	0.4443953037261963	NO	-
1644	ZINC02514726	835	0.4443714916706085	NO	-
1645	ZINC03951676	2771	0.44436994194984436	NO	-
1646	ZINC03780853	1555	0.44434523582458496	NO	-
1647	ZINC02501455	821	0.44433310627937317	NO	-
1648	ZINC01817503	319	0.4443092942237854	NO	-
1649	ZINC00839007	87	0.444309264421463	NO	-
1650	ZINC04001169	3306	0.44429540634155273	NO	-
1651	ZINC02005860	417	0.4441741704940796	NO	-
1652	ZINC03814226	80	0.44417205452919006	YES	12
1653	ZINC00985325	127	0.44416096806526184	NO	-
1654	ZINC04340163	3662	0.44412586092948914	NO	-
1655	ZINC03969400	2886	0.44409334659576416	NO	-
1656	ZINC03819336	1750	0.4440884292125702	NO	-
1657	ZINC03849501	1858	0.4439736604690552	NO	-
1658	ZINC03863861	2374	0.4439719319343567	NO	-
1659	ZINC03956532	2807	0.44391071796417236	NO	-
1660	ZINC02628448	873	0.44386622309684753	NO	-
1661	ZINC03868656	2463	0.4435355067253113	NO	-
1662	ZINC03890217	2558	0.4435168504714966	NO	-
1663	ZINC04464939	3757	0.4435168504714966	NO	-
1664	ZINC03863753	2346	0.4434347152709961	NO	-
1665	ZINC03977595	3057	0.4434177875518799	NO	-
1666	ZINC01225302	141	0.4433945417404175	NO	-
1667	ZINC01930791	393	0.44337984919548035	NO	-
1668	ZINC03855383	1918	0.44331592321395874	NO	-
1669	ZINC03420988	1293	0.44320738315582275	NO	-
1670	ZINC04631993	3850	0.4430432915687561	NO	-
1671	ZINC03851249	1881	0.44301265478134155	NO	-
1672	ZINC04019479	3354	0.44297686219215393	NO	-
1673	ZINC03968911	2851	0.44293513894081116	NO	-
1674	ZINC03889668	2544	0.44293147325515747	NO	-
1675	ZINC03863795	2356	0.4429144561290741	NO	-
1676	ZINC03856329	1964	0.4429143965244293	NO	-
1677	ZINC03863794	2355	0.4428914785385132	NO	-
1678	ZINC03680829	1486	0.4428853988647461	NO	-
1679	ZINC04366902	3686	0.4428570866584778	NO	-
1680	ZINC02514713	831	0.44278764724731445	NO	-
1681	ZINC04455937	3746	0.4427798092365265	NO	-
1682	ZINC02997928	1069	0.4427448809146881	NO	-
1683	ZINC02113166	469	0.44274261593818665	NO	-
1684	ZINC02699212	951	0.44267505407333374	NO	-
1685	ZINC02159989	571	0.44258642196655273	NO	-
1686	ZINC03982883	3142	0.4424545466899872	NO	-
1687	ZINC03339479	1238	0.4424498975276947	NO	-
1688	ZINC03339481	1239	0.4424498975276947	NO	-
1689	ZINC04577817	3792	0.44236311316490173	NO	-
1690	ZINC04174610	3511	0.4423576593399048	NO	-
1691	ZINC04368636	3695	0.4423561692237854	NO	-
1692	ZINC04058130	3395	0.44233447313308716	NO	-
1693	ZINC04058131	3396	0.44233447313308716	NO	-
1694	ZINC03956528	2805	0.44226986169815063	NO	-
1695	ZINC04350773	3676	0.4422607123851776	NO	-
1696	ZINC03864012	2394	0.44221386313438416	NO	-
1697	ZINC03849501	1859	0.4421653151512146	NO	-
1698	ZINC01782071	310	0.4420230984687805	NO	-
1699	ZINC02324703	669	0.4419703781604767	NO	-
1700	ZINC02324704	670	0.4419703781604767	NO	-
1701	ZINC03817424	1738	0.44196492433547974	NO	-
1702	ZINC04408494	3722	0.44185224175453186	NO	-
1703	ZINC03890765	2577	0.4418303668498993	NO	-
1704	ZINC02013998	431	0.4418289363384247	NO	-
1705	ZINC01905921	383	0.44180217385292053	NO	-
1706	ZINC02130040	539	0.4417329728603363	NO	-
1707	ZINC04302785	3619	0.4417282044887543	NO	-
1708	ZINC02160434	574	0.4416121542453766	NO	-
1709	ZINC03968999	2856	0.4416099488735199	NO	-
1710	ZINC01666343	259	0.44160279631614685	NO	-
1711	ZINC04333585	3646	0.44147807359695435	NO	-
1712	ZINC04214601	3540	0.4414709806442261	NO	-
1713	ZINC04302781	3618	0.44142886996269226	NO	-
1714	ZINC04345894	3669	0.441413015127182	NO	-
1715	ZINC03848296	1810	0.441385954618454	NO	-
1716	ZINC01666334	258	0.4413655400276184	NO	-
1717	ZINC02514554	830	0.4412762522697449	NO	-
1718	ZINC04135250	3482	0.4412725865840912	NO	-
1719	ZINC03969730	2904	0.44126808643341064	NO	-
1720	ZINC03969729	2903	0.4412207305431366	NO	-
1721	ZINC03874124	2506	0.4411984086036682	NO	-
1722	ZINC02625083	868	0.44116368889808655	NO	-
1723	ZINC01540262	194	0.4411035180091858	NO	-
1724	ZINC03572145	1355	0.44107452034950256	NO	-
1725	ZINC03890861	2578	0.44106525182724	NO	-
1726	ZINC04339275	3654	0.4410412013530731	NO	-
1727	ZINC03863708	2338	0.44096460938453674	NO	-
1728	ZINC02005536	416	0.4409562349319458	NO	-
1729	ZINC04419182	3728	0.4409281611442566	NO	-
1730	ZINC02760522	982	0.44092732667922974	NO	-
1731	ZINC03849409	1837	0.4409138560295105	NO	-
1732	ZINC03702344	1496	0.4408399164676666	NO	-
1733	ZINC03321376	1206	0.44081220030784607	NO	-
1734	ZINC03968972	2854	0.44081151485443115	NO	-
1735	ZINC03980818	3117	0.44077903032302856	NO	-
1736	ZINC01823524	327	0.44073721766471863	NO	-
1737	ZINC03961105	2828	0.44067931175231934	NO	-
1738	ZINC01256107	153	0.44067397713661194	NO	-
1739	ZINC03889970	2550	0.44059011340141296	NO	-
1740	ZINC03857097	2003	0.4405437707901001	NO	-
1741	ZINC04464112	3754	0.4405437707901001	NO	-
1742	ZINC04131968	3474	0.4404482841491699	NO	-
1743	ZINC03188352	1120	0.44044047594070435	NO	-
1744	ZINC03805050	1685	0.44040268659591675	NO	-
1745	ZINC03898255	2655	0.44037261605262756	NO	-
1746	ZINC03227833	1151	0.44036155939102173	NO	-
1747	ZINC03999814	3280	0.44035035371780396	NO	-
1748	ZINC04194562	3532	0.44026440382003784	NO	-
1749	ZINC03862806	2214	0.44025719165802	NO	-
1750	ZINC03825391	1783	0.44025179743766785	NO	-
1751	ZINC03848299	1811	0.4402392506599426	NO	-
1752	ZINC03819336	1749	0.44022324681282043	NO	-
1753	ZINC03862705	2197	0.4401855170726776	NO	-
1754	ZINC04114774	3439	0.44015946984291077	NO	-
1755	ZINC04162491	3504	0.4401368498802185	NO	-
1756	ZINC04217335	3552	0.44005993008613586	NO	-
1757	ZINC03891653	2615	0.4400392770767212	NO	-
1758	ZINC02271176	646	0.4400060772895813	NO	-
1759	ZINC03353093	1254	0.4399752914905548	NO	-
1760	ZINC02118569	495	0.4399173855781555	NO	-
1761	ZINC02021510	441	0.43985581398010254	NO	-
1762	ZINC03863024	2266	0.4398175776004791	NO	-
1763	ZINC03855388	1923	0.43980568647384644	NO	-
1764	ZINC03118683	1100	0.4397813677787781	NO	-
1765	ZINC03868671	2465	0.43978020548820496	NO	-
1766	ZINC03613915	1406	0.4397769868373871	NO	-
1767	ZINC03853540	1885	0.43973830342292786	NO	-
1768	ZINC03862363	2109	0.4396951198577881	NO	-
1769	ZINC03890197	2556	0.439693421125412	NO	-
1770	ZINC03863004	2257	0.4396829307079315	NO	-
1771	ZINC02124922	532	0.4396709203720093	NO	-
1772	ZINC01550356	213	0.43959400057792664	NO	-
1773	ZINC03969732	2906	0.4395316541194916	NO	-
1774	ZINC03970044	2934	0.4394473433494568	NO	-
1775	ZINC03863361	2313	0.4394093453884125	NO	-
1776	ZINC03927635	2720	0.4394068419933319	NO	-
1777	ZINC03345395	1247	0.4393426775932312	NO	-
1778	ZINC01851883	350	0.43928980827331543	NO	-
1779	ZINC03848301	1812	0.4392864406108856	NO	-
1780	ZINC03980147	3085	0.4392367899417877	NO	-
1781	ZINC03980711	3101	0.43923214077949524	NO	-
1782	ZINC03897550	2651	0.43921035528182983	NO	-
1783	ZINC03969307	2882	0.4391672611236572	NO	-
1784	ZINC04001077	3300	0.4391620457172394	NO	-
1785	ZINC02118217	494	0.4391055405139923	NO	-
1786	ZINC02125116	533	0.43908125162124634	NO	-
1787	ZINC03912459	2689	0.43907836079597473	NO	-
1788	ZINC04468292	3768	0.43907836079597473	NO	-
1789	ZINC04215639	3544	0.4390164613723755	NO	-
1790	ZINC03858276	2016	0.4390123784542084	NO	-
1791	ZINC02120498	514	0.43898093700408936	NO	-
1792	ZINC02214303	606	0.43893346190452576	NO	-
1793	ZINC03980710	3100	0.43889859318733215	NO	-
1794	ZINC03905379	2678	0.4388429820537567	NO	-
1795	ZINC03863031	2271	0.43881863355636597	NO	-
1796	ZINC02123125	522	0.4387689530849457	NO	-
1797	ZINC03862836	2228	0.4387356638908386	NO	-
1798	ZINC01855833	355	0.43869373202323914	NO	-
1799	ZINC03863312	2312	0.43864864110946655	NO	-
1800	ZINC03785658	1580	0.43863609433174133	NO	-
1801	ZINC01851881	349	0.43863362073898315	NO	-
1802	ZINC01995888	408	0.4385973811149597	NO	-
1803	ZINC03610767	1400	0.4385834336280823	NO	-
1804	ZINC03983030	3160	0.43851858377456665	NO	-
1805	ZINC03539903	1335	0.4385145902633667	NO	-
1806	ZINC02032246	447	0.43851399421691895	NO	-
1807	ZINC03849404	1835	0.43840497732162476	NO	-
1808	ZINC03969488	2889	0.4383991062641144	NO	-
1809	ZINC03853617	1889	0.4383593499660492	NO	-
1810	ZINC04467699	3767	0.4383593499660492	NO	-
1811	ZINC01506431	179	0.4383355677127838	NO	-
1812	ZINC03807025	1698	0.43829479813575745	NO	-
1813	ZINC04368045	3692	0.4382801651954651	NO	-
1814	ZINC03969234	2878	0.43826472759246826	NO	-
1815	ZINC03794440	1620	0.43811649084091187	NO	-
1816	ZINC02119434	507	0.4381120204925537	NO	-
1817	ZINC04000176	3282	0.4381038546562195	NO	-
1818	ZINC04633611	3854	0.43810033798217773	NO	-
1819	ZINC03855389	1924	0.43808966875076294	NO	-
1820	ZINC03884517	2525	0.4380801320075989	NO	-
1821	ZINC02157961	566	0.437961608171463	NO	-
1822	ZINC03969230	2875	0.43794772028923035	NO	-
1823	ZINC03848303	1813	0.4379251301288605	NO	-
1824	ZINC03855384	1919	0.437820166349411	NO	-
1825	ZINC03864010	2393	0.4378092885017395	NO	-
1826	ZINC03873304	2476	0.4377489686012268	NO	-
1827	ZINC03342973	1242	0.4377443194389343	NO	-
1828	ZINC00985326	128	0.4377285838127136	NO	-
1829	ZINC02238640	627	0.4377240836620331	NO	-
1830	ZINC03977118	3042	0.43757009506225586	NO	-
1831	ZINC01696571	279	0.4375312030315399	NO	-
1832	ZINC03604604	1392	0.43750637769699097	NO	-
1833	ZINC02234998	622	0.4374968409538269	NO	-
1834	ZINC03173008	1111	0.437494158744812	NO	-
1835	ZINC03868649	2460	0.4374576508998871	NO	-
1836	ZINC03889302	2538	0.43741127848625183	NO	-
1837	ZINC04333895	3647	0.4373774528503418	NO	-
1838	ZINC04619140	3825	0.43734633922576904	NO	-
1839	ZINC04304499	3625	0.4373302161693573	NO	-
1840	ZINC04022624	3361	0.4373183846473694	NO	-
1841	ZINC04188486	3525	0.437265545129776	NO	-
1842	ZINC03862143	2086	0.4372628331184387	NO	-
1843	ZINC04433524	3737	0.43711090087890625	NO	-
1844	ZINC03926791	2709	0.4371051490306854	NO	-
1845	ZINC04618533	3822	0.4370778501033783	NO	-
1846	ZINC03821726	1768	0.4370304346084595	NO	-
1847	ZINC02354485	688	0.43700483441352844	NO	-
1848	ZINC03884517	2523	0.4369587004184723	NO	-
1849	ZINC03864067	2401	0.43695157766342163	NO	-
1850	ZINC03982888	3143	0.436848521232605	NO	-
1851	ZINC03225613	1148	0.4367721676826477	NO	-
1852	ZINC03862385	2127	0.4367028772830963	NO	-
1853	ZINC03974501	3014	0.43667227029800415	NO	-
1854	ZINC02927906	1049	0.43658238649368286	NO	-
1855	ZINC03855947	1936	0.43648022413253784	NO	-
1856	ZINC03848184	1809	0.4364320933818817	NO	-
1857	ZINC03437551	1299	0.43638136982917786	NO	-
1858	ZINC03437555	1300	0.43638136982917786	NO	-
1859	ZINC03000516	1071	0.436341792345047	NO	-
1860	ZINC03982943	3157	0.436286062002182	NO	-
1861	ZINC02275936	651	0.4362383782863617	NO	-
1862	ZINC04021844	3357	0.43622922897338867	NO	-
1863	ZINC03892844	2637	0.43622469902038574	NO	-
1864	ZINC03991611	3246	0.4361753463745117	NO	-
1865	ZINC03629909	1446	0.4361727237701416	NO	-
1866	ZINC02099424	457	0.4361109733581543	NO	-
1867	ZINC03958536	2814	0.4360578954219818	NO	-
1868	ZINC02888955	1026	0.43598848581314087	NO	-
1869	ZINC03980150	3087	0.435985803604126	NO	-
1870	ZINC04084402	3412	0.4359520673751831	NO	-
1871	ZINC03575300	1364	0.4359299838542938	NO	-
1872	ZINC04368636	3694	0.43586504459381104	NO	-
1873	ZINC02006351	418	0.435829222202301	NO	-
1874	ZINC04129601	3468	0.43580934405326843	NO	-
1875	ZINC04273080	3602	0.4357202649116516	NO	-
1876	ZINC02431987	742	0.43567338585853577	NO	-
1877	ZINC02122072	517	0.43564164638519287	NO	-
1878	ZINC04357492	3681	0.4356359541416168	NO	-
1879	ZINC04263392	3585	0.43561267852783203	NO	-
1880	ZINC01147750	137	0.4355717897415161	NO	-
1881	ZINC02893808	1031	0.43547752499580383	NO	-
1882	ZINC02119825	509	0.4354594051837921	NO	-
1883	ZINC03459446	1316	0.43538370728492737	NO	-
1884	ZINC03459449	1317	0.43538370728492737	NO	-
1885	ZINC03775410	1521	0.43538135290145874	NO	-
1886	ZINC02760582	983	0.43535399436950684	NO	-
1887	ZINC03851247	1878	0.4351884722709656	NO	-
1888	ZINC01532936	182	0.43517565727233887	NO	-
1889	ZINC04085281	3415	0.435155987739563	NO	-
1890	ZINC04001107	3303	0.43515580892562866	NO	-
1891	ZINC03681275	1488	0.43506476283073425	NO	-
1892	ZINC01852225	351	0.43504276871681213	NO	-
1893	ZINC03860096	2045	0.4350228011608124	NO	-
1894	ZINC03980058	3077	0.43497055768966675	NO	-
1895	ZINC02531952	840	0.43494856357574463	NO	-
1896	ZINC01692983	276	0.4348748028278351	NO	-
1897	ZINC03855391	1927	0.4348646104335785	NO	-
1898	ZINC03965267	2840	0.43483635783195496	NO	-
1899	ZINC01665714	255	0.43481433391571045	NO	-
1900	ZINC03938038	2738	0.4346805214881897	NO	-
1901	ZINC03975055	3024	0.4346622824668884	NO	-
1902	ZINC03879853	2517	0.43450668454170227	NO	-
1903	ZINC04619449	3830	0.43448394536972046	NO	-
1904	ZINC03901042	2661	0.4344644844532013	NO	-
1905	ZINC04001052	3297	0.4344410300254822	NO	-
1906	ZINC02514778	836	0.4344380795955658	NO	-
1907	ZINC03995286	3266	0.43442124128341675	NO	-
1908	ZINC03980144	3083	0.4344049096107483	NO	-
1909	ZINC03855387	1922	0.4343976378440857	NO	-
1910	ZINC03861970	2064	0.43438562750816345	NO	-
1911	ZINC03861983	2065	0.434370756149292	NO	-
1912	ZINC03851249	1880	0.43435898423194885	NO	-
1913	ZINC02210311	599	0.4343143105506897	NO	-
1914	ZINC03873554	2486	0.43430444598197937	NO	-
1915	ZINC04190114	3526	0.43429574370384216	NO	-
1916	ZINC04188485	3524	0.4342283010482788	NO	-
1917	ZINC04333465	3644	0.43412140011787415	NO	-
1918	ZINC02310177	666	0.43403950333595276	NO	-
1919	ZINC03849533	1867	0.4339980185031891	NO	-
1920	ZINC04000913	3287	0.43398961424827576	NO	-
1921	ZINC03980151	3089	0.4339821934700012	NO	-
1922	ZINC03861896	2050	0.4339412748813629	NO	-
1923	ZINC03540841	1342	0.4338746666908264	NO	-
1924	ZINC01768313	296	0.43386659026145935	NO	-
1925	ZINC03862365	2111	0.4338422119617462	NO	-
1926	ZINC03982569	3132	0.43382924795150757	NO	-
1927	ZINC04123393	3458	0.4337824583053589	NO	-
1928	ZINC02320788	668	0.433731347322464	NO	-
1929	ZINC03838606	1793	0.4337295591831207	NO	-
1930	ZINC03803719	1673	0.43372923135757446	NO	-
1931	ZINC03878255	2512	0.4336566925048828	NO	-
1932	ZINC03802120	1667	0.433643639087677	NO	-
1933	ZINC04346259	3671	0.43361368775367737	NO	-
1934	ZINC03849537	1869	0.4334849417209625	NO	-
1935	ZINC02234677	621	0.43347546458244324	NO	-
1936	ZINC04001465	3335	0.433361291885376	NO	-
1937	ZINC01853556	353	0.4333609938621521	NO	-
1938	ZINC00000806	0	0.4333089292049408	NO	-
1939	ZINC04362993	3684	0.43319937586784363	NO	-
1940	ZINC03974503	3016	0.4331950545310974	NO	-
1941	ZINC03597449	1379	0.43316513299942017	NO	-
1942	ZINC03848179	1807	0.4331514835357666	NO	-
1943	ZINC02692927	937	0.4331047832965851	NO	-
1944	ZINC02692928	938	0.4331047832965851	NO	-
1945	ZINC04123419	3460	0.43309155106544495	NO	-
1946	ZINC02131252	543	0.43305736780166626	NO	-
1947	ZINC02749708	973	0.43303701281547546	NO	-
1948	ZINC01905927	385	0.4330320656299591	NO	-
1949	ZINC03603174	1388	0.4330114722251892	NO	-
1950	ZINC03988488	3222	0.432865709066391	NO	-
1951	ZINC04350780	3677	0.43285009264945984	NO	-
1952	ZINC03982962	3158	0.4328228831291199	NO	-
1953	ZINC03862680	2192	0.4328111708164215	NO	-
1954	ZINC03849404	1834	0.432778924703598	NO	-
1955	ZINC02154505	559	0.4327731430530548	NO	-
1956	ZINC01782044	307	0.4327424466609955	NO	-
1957	ZINC03804228	1679	0.4327174425125122	NO	-
1958	ZINC04333439	3643	0.43271467089653015	NO	-
1959	ZINC02631295	876	0.432707816362381	NO	-
1960	ZINC03969816	2918	0.43268880248069763	NO	-
1961	ZINC03417580	1288	0.4325830936431885	NO	-
1962	ZINC02004036	414	0.4325590133666992	NO	-
1963	ZINC02113212	471	0.4325370192527771	NO	-
1964	ZINC03862259	2096	0.4324491322040558	NO	-
1965	ZINC03607821	1396	0.4324445128440857	NO	-
1966	ZINC04007605	3350	0.4324434697628021	NO	-
1967	ZINC03982942	3156	0.43238887190818787	NO	-
1968	ZINC01904624	381	0.4323846399784088	NO	-
1969	ZINC02121946	515	0.43233001232147217	NO	-
1970	ZINC03983438	3161	0.4323083162307739	NO	-
1971	ZINC04001312	3313	0.432278037071228	NO	-
1972	ZINC03868595	2457	0.4322008490562439	NO	-
1973	ZINC01904621	380	0.43217551708221436	NO	-
1974	ZINC03848182	1808	0.43214625120162964	NO	-
1975	ZINC03856328	1963	0.4321245849132538	NO	-
1976	ZINC03862831	2223	0.43207740783691406	NO	-
1977	ZINC03849409	1836	0.43195194005966187	NO	-
1978	ZINC03290651	1184	0.431937575340271	NO	-
1979	ZINC03783471	1572	0.43190377950668335	NO	-
1980	ZINC04634118	3856	0.43188589811325073	NO	-
1981	ZINC03800128	1653	0.4318751394748688	NO	-
1982	ZINC03782565	1563	0.43184852600097656	NO	-
1983	ZINC02118215	493	0.43169865012168884	NO	-
1984	ZINC03330251	1217	0.431645005941391	NO	-
1985	ZINC02541639	843	0.43162962794303894	NO	-
1986	ZINC04150374	3498	0.43161913752555847	NO	-
1987	ZINC03331313	1222	0.431583046913147	NO	-
1988	ZINC03827651	1788	0.43156856298446655	NO	-
1989	ZINC04594791	3797	0.43145763874053955	NO	-
1990	ZINC02130595	540	0.43145546317100525	NO	-
1991	ZINC03980762	3105	0.43141472339630127	NO	-
1992	ZINC03954924	2784	0.4313991069793701	NO	-
1993	ZINC03863157	2290	0.4313786029815674	NO	-
1994	ZINC02113209	470	0.4313695430755615	NO	-
1995	ZINC03632180	1450	0.4313533902168274	NO	-
1996	ZINC04040188	3381	0.4313305914402008	NO	-
1997	ZINC04001047	3294	0.43128347396850586	NO	-
1998	ZINC04001048	3295	0.43128347396850586	NO	-
1999	ZINC02337660	678	0.4312218725681305	NO	-
2000	ZINC03974501	3013	0.4311427175998688	NO	-
2001	ZINC04001374	3317	0.43106919527053833	NO	-
2002	ZINC03604224	1389	0.4310472309589386	NO	-
2003	ZINC03623127	1439	0.43099093437194824	NO	-
2004	ZINC03285402	1177	0.43096598982810974	NO	-
2005	ZINC03285403	1178	0.43096598982810974	NO	-
2006	ZINC04430020	3736	0.4309033155441284	NO	-
2007	ZINC04001331	3315	0.43089690804481506	NO	-
2008	ZINC03889120	2530	0.43088164925575256	NO	-
2009	ZINC02103396	460	0.4308311939239502	NO	-
2010	ZINC04594844	3800	0.43066707253456116	NO	-
2011	ZINC03859391	2034	0.43059802055358887	NO	-
2012	ZINC03970573	2955	0.43052637577056885	NO	-
2013	ZINC03974503	3015	0.4304884076118469	NO	-
2014	ZINC04339711	3658	0.4304639399051666	NO	-
2015	ZINC03285400	1176	0.43046244978904724	NO	-
2016	ZINC00809669	76	0.4304500222206116	NO	-
2017	ZINC02468147	803	0.43041154742240906	NO	-
2018	ZINC03575325	1366	0.4303783178329468	NO	-
2019	ZINC03969981	2928	0.43034160137176514	NO	-
2020	ZINC02140076	550	0.4302367568016052	NO	-
2021	ZINC03331043	1218	0.4302314519882202	NO	-
2022	ZINC03778974	1545	0.43022841215133667	NO	-
2023	ZINC02137370	548	0.4301810562610626	NO	-
2024	ZINC03863848	2365	0.43016210198402405	NO	-
2025	ZINC03800838	1658	0.4300521910190582	NO	-
2026	ZINC04000980	3288	0.4300108253955841	NO	-
2027	ZINC03856314	1961	0.4300004839897156	NO	-
2028	ZINC04001322	3314	0.4299719035625458	NO	-
2029	ZINC03305287	1200	0.4299054443836212	NO	-
2030	ZINC03848089	1804	0.42986956238746643	NO	-
2031	ZINC04001015	3291	0.42982640862464905	NO	-
2032	ZINC02356504	689	0.4297969937324524	NO	-
2033	ZINC00759019	71	0.42976945638656616	NO	-
2034	ZINC03854818	1906	0.4297516345977783	NO	-
2035	ZINC03571069	1352	0.4297213852405548	NO	-
2036	ZINC03619402	1426	0.42971372604370117	NO	-
2037	ZINC03862381	2123	0.4296065866947174	NO	-
2038	ZINC03858980	2030	0.429514080286026	NO	-
2039	ZINC04001185	3309	0.4294776916503906	NO	-
2040	ZINC03862366	2112	0.42947232723236084	NO	-
2041	ZINC03956590	2810	0.42944684624671936	NO	-
2042	ZINC03862674	2186	0.42940935492515564	NO	-
2043	ZINC03905034	2672	0.4293990135192871	NO	-
2044	ZINC03862673	2185	0.42937546968460083	NO	-
2045	ZINC03862941	2246	0.42935851216316223	NO	-
2046	ZINC03616807	1417	0.42927002906799316	NO	-
2047	ZINC04368045	3693	0.42915523052215576	NO	-
2048	ZINC01602793	234	0.4291263222694397	NO	-
2049	ZINC03980035	3073	0.42907071113586426	NO	-
2050	ZINC02315615	667	0.42902088165283203	NO	-
2051	ZINC03819335	1748	0.42900416254997253	NO	-
2052	ZINC03969813	2917	0.4289620518684387	NO	-
2053	ZINC04428679	3733	0.4288797080516815	NO	-
2054	ZINC03864356	2413	0.4288703501224518	NO	-
2055	ZINC03345477	1248	0.42875656485557556	NO	-
2056	ZINC03862679	2191	0.4287084639072418	NO	-
2057	ZINC02465550	801	0.42869317531585693	NO	-
2058	ZINC03338983	1237	0.4286229610443115	NO	-
2059	ZINC03972053	2992	0.428594172000885	NO	-
2060	ZINC02465178	800	0.4285774528980255	NO	-
2061	ZINC04606815	3817	0.4285416305065155	NO	-
2062	ZINC04339762	3659	0.42849108576774597	NO	-
2063	ZINC03683252	1490	0.42846718430519104	NO	-
2064	ZINC03862364	2110	0.42841601371765137	NO	-
2065	ZINC03862040	2075	0.4283924698829651	NO	-
2066	ZINC03344561	1244	0.4283864498138428	NO	-
2067	ZINC03002661	1074	0.4283340871334076	NO	-
2068	ZINC03853618	1890	0.42822736501693726	NO	-
2069	ZINC00809665	75	0.428226113319397	NO	-
2070	ZINC03969955	2927	0.42821767926216125	NO	-
2071	ZINC03109819	1096	0.4282168447971344	NO	-
2072	ZINC03793991	1616	0.4282143712043762	NO	-
2073	ZINC03889616	2542	0.42817196249961853	NO	-
2074	ZINC03862039	2074	0.4281470477581024	NO	-
2075	ZINC03862012	2067	0.4280540347099304	NO	-
2076	ZINC00809675	77	0.428040474653244	NO	-
2077	ZINC03977596	3058	0.4279676675796509	NO	-
2078	ZINC04460995	3752	0.4279676675796509	NO	-
2079	ZINC02049848	450	0.4279337227344513	NO	-
2080	ZINC03848621	1831	0.4278353750705719	NO	-
2081	ZINC02192293	583	0.4278198480606079	NO	-
2082	ZINC00588918	46	0.4278102219104767	NO	-
2083	ZINC03855391	1926	0.42780959606170654	NO	-
2084	ZINC03943347	2759	0.42779964208602905	NO	-
2085	ZINC03889812	2548	0.4277561902999878	NO	-
2086	ZINC03991134	3242	0.42773228883743286	NO	-
2087	ZINC03969353	2884	0.4277145266532898	NO	-
2088	ZINC01581645	227	0.4277122914791107	NO	-
2089	ZINC03926528	2707	0.42751017212867737	NO	-
2090	ZINC03571655	1353	0.42750945687294006	NO	-
2091	ZINC01225274	139	0.42746037244796753	NO	-
2092	ZINC03958541	2817	0.42740634083747864	NO	-
2093	ZINC03863002	2255	0.4273420572280884	NO	-
2094	ZINC04021114	3355	0.4273415803909302	NO	-
2095	ZINC03890092	2552	0.42727577686309814	NO	-
2096	ZINC03818939	1745	0.4272388219833374	NO	-
2097	ZINC02903220	1034	0.42722275853157043	NO	-
2098	ZINC04367616	3690	0.42718005180358887	NO	-
2099	ZINC04217195	3548	0.4271608293056488	NO	-
2100	ZINC03789655	1601	0.4271109998226166	NO	-
2101	ZINC04302781	3617	0.4271085262298584	NO	-
2102	ZINC03918363	2697	0.4270699918270111	NO	-
2103	ZINC03863010	2262	0.427045613527298	NO	-
2104	ZINC03666170	1481	0.42700666189193726	NO	-
2105	ZINC03849533	1866	0.4269760251045227	NO	-
2106	ZINC02150022	552	0.42692506313323975	NO	-
2107	ZINC03942252	2751	0.42690154910087585	NO	-
2108	ZINC01672761	263	0.426846444606781	NO	-
2109	ZINC03863005	2258	0.4268413782119751	NO	-
2110	ZINC01860457	357	0.42681434750556946	NO	-
2111	ZINC03864353	2411	0.4268125891685486	NO	-
2112	ZINC03864354	2412	0.4268125891685486	NO	-
2113	ZINC04336345	3650	0.42678573727607727	NO	-
2114	ZINC03962115	2834	0.42675143480300903	NO	-
2115	ZINC02203656	595	0.4266067445278168	NO	-
2116	ZINC02420813	725	0.42659592628479004	NO	-
2117	ZINC02979474	1065	0.42639827728271484	NO	-
2118	ZINC03958537	2815	0.4263889193534851	NO	-
2119	ZINC03969767	2912	0.42633289098739624	NO	-
2120	ZINC03855386	1921	0.42628028988838196	NO	-
2121	ZINC03862038	2073	0.4262787401676178	NO	-
2122	ZINC02389463	705	0.4262191653251648	NO	-
2123	ZINC02680219	930	0.4262000024318695	NO	-
2124	ZINC03891158	2598	0.42618629336357117	NO	-
2125	ZINC03891159	2599	0.42618629336357117	NO	-
2126	ZINC04139962	3489	0.4261295199394226	NO	-
2127	ZINC00292028	29	0.42608529329299927	NO	-
2128	ZINC02123503	527	0.4259468913078308	NO	-
2129	ZINC03322285	1209	0.42591381072998047	NO	-
2130	ZINC03587051	1377	0.4259035289287567	NO	-
2131	ZINC03891160	2600	0.42586612701416016	NO	-
2132	ZINC03891161	2601	0.42586612701416016	NO	-
2133	ZINC03862338	2102	0.42579030990600586	NO	-
2134	ZINC04278789	3606	0.42570456862449646	NO	-
2135	ZINC03438838	1302	0.42566585540771484	NO	-
2136	ZINC03862380	2122	0.42566290497779846	NO	-
2137	ZINC01896218	373	0.4256298243999481	NO	-
2138	ZINC01888407	364	0.42555883526802063	NO	-
2139	ZINC04083805	3409	0.4255131781101227	NO	-
2140	ZINC02846552	1009	0.4254535138607025	NO	-
2141	ZINC03613919	1407	0.42530813813209534	NO	-
2142	ZINC03863009	2261	0.42529869079589844	NO	-
2143	ZINC04441366	3739	0.4252791404724121	NO	-
2144	ZINC03849537	1868	0.4251435101032257	NO	-
2145	ZINC03863714	2340	0.42508837580680847	NO	-
2146	ZINC04472877	3773	0.4250084459781647	NO	-
2147	ZINC03901563	2662	0.4249531924724579	NO	-
2148	ZINC03879942	2518	0.4249314069747925	NO	-
2149	ZINC03993325	3251	0.4248938262462616	NO	-
2150	ZINC03962930	2838	0.42482760548591614	NO	-
2151	ZINC03000732	1072	0.42481011152267456	NO	-
2152	ZINC03862011	2066	0.42480507493019104	NO	-
2153	ZINC03914344	2694	0.4247682988643646	NO	-
2154	ZINC01549708	208	0.4247680902481079	NO	-
2155	ZINC03949133	2766	0.42469891905784607	NO	-
2156	ZINC03970500	2952	0.4246925115585327	NO	-
2157	ZINC03002009	1073	0.4246835708618164	NO	-
2158	ZINC03355011	1257	0.424673467874527	NO	-
2159	ZINC04001439	3331	0.42464229464530945	NO	-
2160	ZINC02459597	795	0.42459627985954285	NO	-
2161	ZINC03863778	2352	0.42459607124328613	NO	-
2162	ZINC03855432	1929	0.42448189854621887	NO	-
2163	ZINC02272749	648	0.42447346448898315	NO	-
2164	ZINC04029139	3367	0.42431703209877014	NO	-
2165	ZINC02231693	618	0.4243067502975464	NO	-
2166	ZINC02298857	660	0.4243047833442688	NO	-
2167	ZINC01895243	372	0.4242383539676666	NO	-
2168	ZINC02449680	758	0.42419329285621643	NO	-
2169	ZINC03863003	2256	0.4241412281990051	NO	-
2170	ZINC03337536	1225	0.4240875542163849	NO	-
2171	ZINC02465560	802	0.4240831434726715	NO	-
2172	ZINC03816897	1726	0.42400461435317993	NO	-
2173	ZINC03862041	2076	0.42400312423706055	NO	-
2174	ZINC03848317	1816	0.4239959716796875	NO	-
2175	ZINC04494002	3778	0.42397642135620117	NO	-
2176	ZINC03891652	2614	0.4239305555820465	NO	-
2177	ZINC03861953	2061	0.4239119589328766	NO	-
2178	ZINC03861954	2062	0.4239119589328766	NO	-
2179	ZINC03602619	1387	0.4239093065261841	NO	-
2180	ZINC03305291	1201	0.4239032566547394	NO	-
2181	ZINC03539917	1336	0.4238821268081665	NO	-
2182	ZINC03890094	2553	0.42386743426322937	NO	-
2183	ZINC03862862	2235	0.42386677861213684	NO	-
2184	ZINC04247787	3579	0.4238370954990387	NO	-
2185	ZINC02275877	650	0.42382439970970154	NO	-
2186	ZINC04114774	3440	0.42380860447883606	NO	-
2187	ZINC04451303	3740	0.42380017042160034	NO	-
2188	ZINC02626015	869	0.42365261912345886	NO	-
2189	ZINC04150374	3497	0.42364025115966797	NO	-
2190	ZINC03862823	2222	0.4236239790916443	NO	-
2191	ZINC04001094	3302	0.42360347509384155	NO	-
2192	ZINC02121978	516	0.42357125878334045	NO	-
2193	ZINC02154501	558	0.42356690764427185	NO	-
2194	ZINC03601986	1384	0.42355629801750183	NO	-
2195	ZINC04375109	3698	0.4235309362411499	NO	-
2196	ZINC03866695	2441	0.42352965474128723	NO	-
2197	ZINC04464741	3756	0.42352965474128723	NO	-
2198	ZINC04018672	3353	0.4234294891357422	NO	-
2199	ZINC04619040	3824	0.4234275221824646	NO	-
2200	ZINC03819335	1747	0.42333611845970154	NO	-
2201	ZINC03972483	2999	0.4232858121395111	NO	-
2202	ZINC03215897	1142	0.42317768931388855	NO	-
2203	ZINC03539919	1337	0.4231749475002289	NO	-
2204	ZINC03775691	1524	0.423054963350296	NO	-
2205	ZINC04006941	3348	0.4230402410030365	NO	-
2206	ZINC04034427	3375	0.42302200198173523	NO	-
2207	ZINC03849426	1845	0.4230002164840698	NO	-
2208	ZINC03982929	3153	0.4229535460472107	NO	-
2209	ZINC03982941	3155	0.4228961765766144	NO	-
2210	ZINC02192292	582	0.42278221249580383	NO	-
2211	ZINC03355010	1256	0.42277616262435913	NO	-
2212	ZINC02401668	712	0.4227205514907837	NO	-
2213	ZINC03970532	2953	0.4226905405521393	NO	-
2214	ZINC03862037	2072	0.4226820766925812	NO	-
2215	ZINC03629900	1445	0.42267468571662903	NO	-
2216	ZINC02407013	715	0.4224330484867096	NO	-
2217	ZINC01940752	403	0.42242830991744995	NO	-
2218	ZINC03980098	3080	0.4224242568016052	NO	-
2219	ZINC02623282	865	0.4224206507205963	NO	-
2220	ZINC03260728	1161	0.4224127233028412	NO	-
2221	ZINC04535080	3785	0.4223916828632355	NO	-
2222	ZINC03985371	3173	0.4223756790161133	NO	-
2223	ZINC03538721	1332	0.4223528206348419	NO	-
2224	ZINC03575291	1363	0.4222869277000427	NO	-
2225	ZINC02385303	701	0.42228373885154724	NO	-
2226	ZINC03814219	82	0.4222778379917145	YES	12
2227	ZINC04640061	3858	0.4222548305988312	NO	-
2228	ZINC04464736	3755	0.4222434461116791	NO	-
2229	ZINC03683294	1491	0.4222339689731598	NO	-
2230	ZINC03854819	1907	0.42223379015922546	NO	-
2231	ZINC03858275	2015	0.42222121357917786	NO	-
2232	ZINC03338889	1233	0.4221949875354767	NO	-
2233	ZINC03970673	2963	0.4221269488334656	NO	-
2234	ZINC03970004	2931	0.42209410667419434	NO	-
2235	ZINC03863156	2289	0.4220796227455139	NO	-
2236	ZINC04170087	3509	0.4220751225948334	NO	-
2237	ZINC03849425	1843	0.42206886410713196	NO	-
2238	ZINC03995187	3264	0.4220677614212036	NO	-
2239	ZINC03841915	1795	0.4220612645149231	NO	-
2240	ZINC03003656	1076	0.4220464825630188	NO	-
2241	ZINC03947774	2764	0.42203739285469055	NO	-
2242	ZINC03889441	2541	0.42198991775512695	NO	-
2243	ZINC03912405	2684	0.421954482793808	NO	-
2244	ZINC02631241	875	0.42188069224357605	NO	-
2245	ZINC04586815	3794	0.42181965708732605	NO	-
2246	ZINC02260544	640	0.421806663274765	NO	-
2247	ZINC03554822	1345	0.4217810034751892	NO	-
2248	ZINC02826999	1001	0.42166978120803833	NO	-
2249	ZINC03863474	2316	0.42166978120803833	NO	-
2250	ZINC04413851	3726	0.42163798213005066	NO	-
2251	ZINC03788273	1588	0.42158934473991394	NO	-
2252	ZINC00755626	67	0.42157799005508423	NO	-
2253	ZINC03862852	2234	0.4214745759963989	NO	-
2254	ZINC03970005	2932	0.4214509129524231	NO	-
2255	ZINC02148062	551	0.4214388132095337	NO	-
2256	ZINC03969983	2929	0.4213818311691284	NO	-
2257	ZINC03980037	3075	0.42137017846107483	NO	-
2258	ZINC01930789	391	0.4213547110557556	NO	-
2259	ZINC03331085	1221	0.4212152361869812	NO	-
2260	ZINC02633886	881	0.4212057292461395	NO	-
2261	ZINC03958534	2813	0.42110610008239746	NO	-
2262	ZINC03958538	2816	0.42110610008239746	NO	-
2263	ZINC04389252	3707	0.42110568284988403	NO	-
2264	ZINC04003559	3341	0.4210817813873291	NO	-
2265	ZINC03827174	1787	0.421068400144577	NO	-
2266	ZINC03988610	3224	0.4210577607154846	NO	-
2267	ZINC03863592	2323	0.42086368799209595	NO	-
2268	ZINC03775612	1523	0.42084801197052	NO	-
2269	ZINC02231691	617	0.4207448661327362	NO	-
2270	ZINC04303421	3621	0.42063799500465393	NO	-
2271	ZINC03862566	2149	0.42063066363334656	NO	-
2272	ZINC03273227	1170	0.42060211300849915	NO	-
2273	ZINC03863178	2298	0.42049503326416016	NO	-
2274	ZINC03863852	2368	0.4204555153846741	NO	-
2275	ZINC03862932	2242	0.4204469621181488	NO	-
2276	ZINC03862933	2243	0.4204469621181488	NO	-
2277	ZINC03338890	1234	0.420425683259964	NO	-
2278	ZINC03803920	1677	0.4203774631023407	NO	-
2279	ZINC03858731	2025	0.4203275144100189	NO	-
2280	ZINC04620380	3836	0.42032548785209656	NO	-
2281	ZINC02119860	510	0.42032358050346375	NO	-
2282	ZINC03622143	1436	0.4203212857246399	NO	-
2283	ZINC03868655	2462	0.42026036977767944	NO	-
2284	ZINC04114739	3437	0.4202602505683899	NO	-
2285	ZINC02021307	437	0.420244961977005	NO	-
2286	ZINC03803704	1672	0.4202432632446289	NO	-
2287	ZINC04620055	3832	0.4202336072921753	NO	-
2288	ZINC04619152	3827	0.42014968395233154	NO	-
2289	ZINC03863597	2324	0.4200998842716217	NO	-
2290	ZINC03889238	2535	0.42009663581848145	NO	-
2291	ZINC03889239	2536	0.42007848620414734	NO	-
2292	ZINC03703672	1498	0.4200112223625183	NO	-
2293	ZINC03956169	2797	0.4199947118759155	NO	-
2294	ZINC02433623	745	0.41996243596076965	NO	-
2295	ZINC01930790	392	0.4199107885360718	NO	-
2296	ZINC03848346	1821	0.41987931728363037	NO	-
2297	ZINC04093283	3426	0.41986480355262756	NO	-
2298	ZINC03853915	1898	0.4198204576969147	NO	-
2299	ZINC04627343	3840	0.41974180936813354	NO	-
2300	ZINC03788273	1587	0.419707328081131	NO	-
2301	ZINC02939734	1057	0.4197022318840027	NO	-
2302	ZINC04594826	3798	0.4196532070636749	NO	-
2303	ZINC02350990	686	0.4196482002735138	NO	-
2304	ZINC03873203	2470	0.41964489221572876	NO	-
2305	ZINC03980420	3092	0.419629842042923	NO	-
2306	ZINC03849466	1853	0.4196107089519501	NO	-
2307	ZINC04345798	3668	0.4196075201034546	NO	-
2308	ZINC02667116	912	0.4195546507835388	NO	-
2309	ZINC03873618	2488	0.41954487562179565	NO	-
2310	ZINC03981977	3130	0.41953885555267334	NO	-
2311	ZINC03862541	2148	0.41944336891174316	NO	-
2312	ZINC03979152	3066	0.41943150758743286	NO	-
2313	ZINC04632031	3852	0.41943150758743286	NO	-
2314	ZINC04117111	3443	0.4194118082523346	NO	-
2315	ZINC03775004	1518	0.41939759254455566	NO	-
2316	ZINC04114739	3435	0.4193970263004303	NO	-
2317	ZINC03864017	2395	0.41936519742012024	NO	-
2318	ZINC03970003	2930	0.419350802898407	NO	-
2319	ZINC03970006	2933	0.419350802898407	NO	-
2320	ZINC02122938	520	0.41928407549858093	NO	-
2321	ZINC03912403	2683	0.4192337095737457	NO	-
2322	ZINC02642856	898	0.41917452216148376	NO	-
2323	ZINC03855432	1928	0.4191250205039978	NO	-
2324	ZINC03862696	2194	0.4191136658191681	NO	-
2325	ZINC02131929	544	0.41910520195961	NO	-
2326	ZINC03859707	2038	0.41910332441329956	NO	-
2327	ZINC03891445	2604	0.41908514499664307	NO	-
2328	ZINC03970275	2944	0.41908374428749084	NO	-
2329	ZINC04003685	3342	0.4190569519996643	NO	-
2330	ZINC03862098	2082	0.4190007746219635	NO	-
2331	ZINC02304383	663	0.418944388628006	NO	-
2332	ZINC02781084	992	0.4189309775829315	NO	-
2333	ZINC03926790	2708	0.41891932487487793	NO	-
2334	ZINC03900058	2656	0.41887637972831726	NO	-
2335	ZINC01995912	409	0.41887179017066956	NO	-
2336	ZINC02844384	1007	0.41881075501441956	NO	-
2337	ZINC02830731	1002	0.41878658533096313	NO	-
2338	ZINC03889303	2539	0.4187577962875366	NO	-
2339	ZINC03849464	1851	0.4186645448207855	NO	-
2340	ZINC03863228	2308	0.4186253249645233	NO	-
2341	ZINC00275611	28	0.4186031222343445	NO	-
2342	ZINC03942252	2750	0.4185534119606018	NO	-
2343	ZINC01622049	237	0.4185190796852112	NO	-
2344	ZINC01930776	390	0.4184730052947998	NO	-
2345	ZINC02343621	682	0.41844600439071655	NO	-
2346	ZINC03803266	1669	0.418368399143219	NO	-
2347	ZINC04605298	3810	0.41833755373954773	NO	-
2348	ZINC04302772	3615	0.41831183433532715	NO	-
2349	ZINC03853908	1892	0.4183032810688019	NO	-
2350	ZINC01905917	382	0.41828879714012146	NO	-
2351	ZINC02623486	866	0.4182288646697998	NO	-
2352	ZINC04302772	3616	0.41820988059043884	NO	-
2353	ZINC03971725	2982	0.4181293845176697	NO	-
2354	ZINC03969736	2907	0.41810742020606995	NO	-
2355	ZINC02511832	827	0.41810399293899536	NO	-
2356	ZINC03862863	2236	0.41793495416641235	NO	-
2357	ZINC04628107	3847	0.41792580485343933	NO	-
2358	ZINC03777431	1533	0.41791772842407227	NO	-
2359	ZINC03293099	1195	0.41788893938064575	NO	-
2360	ZINC03974681	3019	0.4178771674633026	NO	-
2361	ZINC03780989	1556	0.41787660121917725	NO	-
2362	ZINC03540041	1339	0.4178406000137329	NO	-
2363	ZINC03289365	1181	0.417826771736145	NO	-
2364	ZINC04455946	3747	0.4176706075668335	NO	-
2365	ZINC02153089	556	0.41760632395744324	NO	-
2366	ZINC03874038	2505	0.4175989031791687	NO	-
2367	ZINC01216516	138	0.41759076714515686	NO	-
2368	ZINC04458980	3750	0.41757726669311523	NO	-
2369	ZINC03983723	3166	0.4175456762313843	NO	-
2370	ZINC03991391	3243	0.4174581468105316	NO	-
2371	ZINC03858731	2026	0.41741612553596497	NO	-
2372	ZINC03861942	2057	0.4173986315727234	NO	-
2373	ZINC02117429	486	0.4173832833766937	NO	-
2374	ZINC03988613	3226	0.41734230518341064	NO	-
2375	ZINC03862202	2093	0.41724783182144165	NO	-
2376	ZINC03853540	1886	0.4171624779701233	NO	-
2377	ZINC04064243	3404	0.41712743043899536	NO	-
2378	ZINC04001432	3327	0.41702085733413696	NO	-
2379	ZINC01902975	379	0.41697806119918823	NO	-
2380	ZINC04366919	3687	0.4169456958770752	NO	-
2381	ZINC03868594	2456	0.4168721139431	NO	-
2382	ZINC04333961	3648	0.4167933464050293	NO	-
2383	ZINC04217435	3554	0.41675493121147156	NO	-
2384	ZINC03776172	1525	0.41675320267677307	NO	-
2385	ZINC03575313	1365	0.41668134927749634	NO	-
2386	ZINC01534059	186	0.4166567325592041	NO	-
2387	ZINC03849426	1844	0.4165976345539093	NO	-
2388	ZINC02988918	1068	0.4165681004524231	NO	-
2389	ZINC01482582	173	0.4164792001247406	NO	-
2390	ZINC04001389	3321	0.41641873121261597	NO	-
2391	ZINC01836714	335	0.4164099395275116	NO	-
2392	ZINC03892029	2625	0.4163646101951599	NO	-
2393	ZINC03970275	2946	0.4163464307785034	NO	-
2394	ZINC04594854	3801	0.416306734085083	NO	-
2395	ZINC03890356	2570	0.4162942171096802	NO	-
2396	ZINC03942644	2756	0.41623654961586	NO	-
2397	ZINC04564897	3790	0.41620999574661255	NO	-
2398	ZINC01817505	320	0.41607987880706787	NO	-
2399	ZINC02338439	680	0.416024774312973	NO	-
2400	ZINC03619394	1424	0.416024386882782	NO	-
2401	ZINC03972482	2997	0.416020929813385	NO	-
2402	ZINC00845902	90	0.41600948572158813	NO	-
2403	ZINC03891651	2613	0.4159914255142212	NO	-
2404	ZINC02194924	586	0.41595855355262756	NO	-
2405	ZINC04001434	3328	0.4159131646156311	NO	-
2406	ZINC02924659	1048	0.4158972203731537	NO	-
2407	ZINC03862392	2133	0.41588276624679565	NO	-
2408	ZINC03165950	1105	0.41583773493766785	NO	-
2409	ZINC02585703	859	0.41576841473579407	NO	-
2410	ZINC04135817	3484	0.4157322943210602	NO	-
2411	ZINC03986743	3185	0.41571956872940063	NO	-
2412	ZINC03801766	1665	0.41570308804512024	NO	-
2413	ZINC02158372	569	0.4156412184238434	NO	-
2414	ZINC03616810	1418	0.4156070649623871	NO	-
2415	ZINC03652912	1479	0.4156026840209961	NO	-
2416	ZINC00206224	21	0.41552308201789856	NO	-
2417	ZINC03862727	2198	0.4154953062534332	NO	-
2418	ZINC03202507	1127	0.4154677093029022	NO	-
2419	ZINC03863853	2369	0.4154515564441681	NO	-
2420	ZINC02118138	491	0.4154055118560791	NO	-
2421	ZINC03414711	1282	0.41535282135009766	NO	-
2422	ZINC03790429	1606	0.41534268856048584	NO	-
2423	ZINC02304382	662	0.41532811522483826	NO	-
2424	ZINC04311796	3630	0.41525644063949585	NO	-
2425	ZINC03975318	3025	0.41516101360321045	NO	-
2426	ZINC02199115	590	0.4151506721973419	NO	-
2427	ZINC03293097	1193	0.4151073396205902	NO	-
2428	ZINC03331046	1219	0.4150969982147217	NO	-
2429	ZINC04325985	3639	0.4149676263332367	NO	-
2430	ZINC04130381	3469	0.4149259030818939	NO	-
2431	ZINC03889119	2529	0.4149136245250702	NO	-
2432	ZINC04005613	3346	0.414903849363327	NO	-
2433	ZINC03423467	1294	0.41489288210868835	NO	-
2434	ZINC03423470	1295	0.41489288210868835	NO	-
2435	ZINC04001116	3304	0.4148741364479065	NO	-
2436	ZINC01820528	325	0.4148688018321991	NO	-
2437	ZINC03848346	1820	0.41483074426651	NO	-
2438	ZINC03537961	1329	0.4147753119468689	NO	-
2439	ZINC02434681	747	0.41467779874801636	NO	-
2440	ZINC03862405	2134	0.41466739773750305	NO	-
2441	ZINC04001049	3296	0.41457659006118774	NO	-
2442	ZINC03862354	2106	0.4145735502243042	NO	-
2443	ZINC03863207	2303	0.41457319259643555	NO	-
2444	ZINC03873414	2481	0.4145640730857849	NO	-
2445	ZINC02255939	639	0.4145590364933014	NO	-
2446	ZINC03003243	1075	0.4145382046699524	NO	-
2447	ZINC00941923	114	0.41451290249824524	NO	-
2448	ZINC03967880	2847	0.4144866466522217	NO	-
2449	ZINC02241740	632	0.41448330879211426	NO	-
2450	ZINC03863800	2358	0.4144587814807892	NO	-
2451	ZINC02023758	445	0.4144190549850464	NO	-
2452	ZINC03971035	2967	0.414377361536026	NO	-
2453	ZINC04465144	3762	0.414377361536026	NO	-
2454	ZINC03825293	1782	0.41433361172676086	NO	-
2455	ZINC03344729	1245	0.41430342197418213	NO	-
2456	ZINC01565842	226	0.41429567337036133	NO	-
2457	ZINC01675860	264	0.41423892974853516	NO	-
2458	ZINC02095901	455	0.4142267405986786	NO	-
2459	ZINC04165924	3505	0.4142192304134369	NO	-
2460	ZINC03972483	3000	0.41419705748558044	NO	-
2461	ZINC03575238	1356	0.4141949415206909	NO	-
2462	ZINC03619398	1425	0.4140572249889374	NO	-
2463	ZINC03853914	1897	0.41398999094963074	NO	-
2464	ZINC03956525	2804	0.41393807530403137	NO	-
2465	ZINC04594869	3804	0.41385263204574585	NO	-
2466	ZINC03338064	1230	0.41375577449798584	NO	-
2467	ZINC02254771	638	0.41371145844459534	NO	-
2468	ZINC03848474	1823	0.4136940538883209	NO	-
2469	ZINC03862175	2087	0.41365957260131836	NO	-
2470	ZINC03970573	2956	0.4135984480381012	NO	-
2471	ZINC00144359	18	0.41350674629211426	NO	-
2472	ZINC03971726	2983	0.41346171498298645	NO	-
2473	ZINC04627297	3839	0.41345420479774475	NO	-
2474	ZINC03784106	1573	0.41335493326187134	NO	-
2475	ZINC03630770	1447	0.4133464992046356	NO	-
2476	ZINC03858194	2011	0.4133259356021881	NO	-
2477	ZINC03862864	2237	0.41323208808898926	NO	-
2478	ZINC03855250	1917	0.41320714354515076	NO	-
2479	ZINC04632950	3853	0.41319000720977783	NO	-
2480	ZINC02133600	547	0.4131609797477722	NO	-
2481	ZINC03340408	1240	0.41309529542922974	NO	-
2482	ZINC02531955	842	0.413021445274353	NO	-
2483	ZINC03259323	1160	0.4129802882671356	NO	-
2484	ZINC03970275	2943	0.41292324662208557	NO	-
2485	ZINC03849425	1842	0.4128434658050537	NO	-
2486	ZINC02488395	807	0.4127500355243683	NO	-
2487	ZINC00625383	52	0.4127296209335327	NO	-
2488	ZINC01654522	249	0.4126962125301361	NO	-
2489	ZINC01691667	275	0.41268202662467957	NO	-
2490	ZINC03853910	1894	0.4125683903694153	NO	-
2491	ZINC02805900	995	0.4125572741031647	NO	-
2492	ZINC01625575	240	0.4124943017959595	NO	-
2493	ZINC04149324	3496	0.41248252987861633	NO	-
2494	ZINC04393646	3715	0.41241148114204407	NO	-
2495	ZINC03412927	1278	0.41229769587516785	NO	-
2496	ZINC03970159	2940	0.4122536778450012	NO	-
2497	ZINC04225967	3561	0.41225090622901917	NO	-
2498	ZINC03862185	2090	0.41219592094421387	NO	-
2499	ZINC03862186	2091	0.4121638536453247	NO	-
2500	ZINC02805901	996	0.4121610224246979	NO	-
2501	ZINC02451417	764	0.412101686000824	NO	-
2502	ZINC04333235	3642	0.41209691762924194	NO	-
2503	ZINC03987754	3197	0.4120505452156067	NO	-
2504	ZINC03853909	1893	0.4119862914085388	NO	-
2505	ZINC03975054	3023	0.41193699836730957	NO	-
2506	ZINC01930857	398	0.4119095206260681	NO	-
2507	ZINC02118583	497	0.41185861825942993	NO	-
2508	ZINC03968943	2852	0.4118400812149048	NO	-
2509	ZINC03613668	1405	0.41176271438598633	NO	-
2510	ZINC03969402	2888	0.4117247462272644	NO	-
2511	ZINC04372282	3697	0.41169431805610657	NO	-
2512	ZINC01836715	336	0.41167277097702026	NO	-
2513	ZINC02118581	496	0.41164925694465637	NO	-
2514	ZINC02225594	614	0.4116382300853729	NO	-
2515	ZINC03849464	1850	0.4116000235080719	NO	-
2516	ZINC04178938	3512	0.4115338921546936	NO	-
2517	ZINC04066810	3407	0.411520391702652	NO	-
2518	ZINC02184204	579	0.41139039397239685	NO	-
2519	ZINC03292402	1189	0.4113229811191559	NO	-
2520	ZINC02218443	612	0.4112524688243866	NO	-
2521	ZINC02419158	723	0.4111641049385071	NO	-
2522	ZINC03863918	2388	0.41111671924591064	NO	-
2523	ZINC01665803	256	0.41111546754837036	NO	-
2524	ZINC02488397	808	0.4111044406890869	NO	-
2525	ZINC03863851	2367	0.41108348965644836	NO	-
2526	ZINC02348292	685	0.4110160768032074	NO	-
2527	ZINC04193420	3529	0.41101396083831787	NO	-
2528	ZINC03890253	2563	0.41100817918777466	NO	-
2529	ZINC02583978	857	0.41097718477249146	NO	-
2530	ZINC04001184	3308	0.4109606146812439	NO	-
2531	ZINC03418072	1290	0.41091614961624146	NO	-
2532	ZINC03987872	3211	0.41086816787719727	NO	-
2533	ZINC03873419	2482	0.4108216464519501	NO	-
2534	ZINC03967880	2846	0.4107816219329834	NO	-
2535	ZINC03854816	1904	0.41076937317848206	NO	-
2536	ZINC03378275	1268	0.41076287627220154	NO	-
2537	ZINC03601037	1383	0.4107426702976227	NO	-
2538	ZINC03905036	2673	0.4106369912624359	NO	-
2539	ZINC03849466	1852	0.41062018275260925	NO	-
2540	ZINC02472091	804	0.4105992615222931	NO	-
2541	ZINC03974576	3018	0.41058674454689026	NO	-
2542	ZINC02113849	476	0.41054847836494446	NO	-
2543	ZINC03862676	2188	0.4104951322078705	NO	-
2544	ZINC03953083	2782	0.4104772210121155	NO	-
2545	ZINC03968960	2853	0.4104574918746948	NO	-
2546	ZINC03861897	2051	0.41045135259628296	NO	-
2547	ZINC03987297	3191	0.4104381203651428	NO	-
2548	ZINC01585466	228	0.41040322184562683	NO	-
2549	ZINC04116912	3441	0.41030821204185486	NO	-
2550	ZINC01717565	282	0.4102579355239868	NO	-
2551	ZINC01852336	352	0.4101669490337372	NO	-
2552	ZINC04086932	3419	0.41014042496681213	NO	-
2553	ZINC03862665	2177	0.41010841727256775	NO	-
2554	ZINC00809677	78	0.4100836515426636	NO	-
2555	ZINC03941114	2744	0.41000837087631226	NO	-
2556	ZINC02514888	837	0.40999695658683777	NO	-
2557	ZINC03969561	2895	0.4099808931350708	NO	-
2558	ZINC03862675	2187	0.4099287986755371	NO	-
2559	ZINC03854821	1909	0.4099206030368805	NO	-
2560	ZINC03853912	1895	0.40991976857185364	NO	-
2561	ZINC03357668	1259	0.4099157750606537	NO	-
2562	ZINC03357670	1260	0.4099157750606537	NO	-
2563	ZINC03197110	1124	0.4099009335041046	NO	-
2564	ZINC04367616	3691	0.40989023447036743	NO	-
2565	ZINC03858938	2027	0.4098297953605652	NO	-
2566	ZINC02120102	513	0.4097713232040405	NO	-
2567	ZINC03970275	2945	0.409726083278656	NO	-
2568	ZINC03903990	2669	0.4097155034542084	NO	-
2569	ZINC03863896	2377	0.40968531370162964	NO	-
2570	ZINC01860447	356	0.4096790552139282	NO	-
2571	ZINC04253181	3582	0.4096723198890686	NO	-
2572	ZINC03792035	1611	0.40965741872787476	NO	-
2573	ZINC03629554	1444	0.40964409708976746	NO	-
2574	ZINC03803333	1670	0.40956392884254456	NO	-
2575	ZINC01782047	308	0.4095633924007416	NO	-
2576	ZINC03980037	3074	0.40952497720718384	NO	-
2577	ZINC03996031	3268	0.4094672203063965	NO	-
2578	ZINC03776479	1526	0.4094305634498596	NO	-
2579	ZINC04618531	3820	0.4093581736087799	NO	-
2580	ZINC01782041	306	0.4093441963195801	NO	-
2581	ZINC00594114	47	0.40934082865715027	NO	-
2582	ZINC02420957	726	0.4092816412448883	NO	-
2583	ZINC02867844	1015	0.409248411655426	NO	-
2584	ZINC03846608	1796	0.4092142879962921	NO	-
2585	ZINC03973112	3007	0.40920960903167725	NO	-
2586	ZINC04188429	3523	0.4091980457305908	NO	-
2587	ZINC01995347	407	0.40918785333633423	NO	-
2588	ZINC04139194	3487	0.40917107462882996	NO	-
2589	ZINC03862670	2182	0.40912574529647827	NO	-
2590	ZINC04001438	3330	0.40898820757865906	NO	-
2591	ZINC03928210	2725	0.4089869260787964	NO	-
2592	ZINC03912407	2685	0.4089226722717285	NO	-
2593	ZINC03784110	1574	0.40890562534332275	NO	-
2594	ZINC03854826	1914	0.4088904559612274	NO	-
2595	ZINC04001384	3319	0.4086097478866577	NO	-
2596	ZINC03862666	2178	0.40860143303871155	NO	-
2597	ZINC03634351	1458	0.40856441855430603	NO	-
2598	ZINC04268061	3597	0.40847137570381165	NO	-
2599	ZINC03968477	2849	0.4084618091583252	NO	-
2600	ZINC03862671	2183	0.40845760703086853	NO	-
2601	ZINC04223539	3559	0.40845364332199097	NO	-
2602	ZINC01905947	386	0.40841031074523926	NO	-
2603	ZINC02462836	798	0.4083060026168823	NO	-
2604	ZINC04339578	3656	0.40827566385269165	NO	-
2605	ZINC02237246	624	0.40827056765556335	NO	-
2606	ZINC03454013	1313	0.40819013118743896	NO	-
2607	ZINC03208743	1134	0.4081471562385559	NO	-
2608	ZINC03862377	2119	0.408143013715744	NO	-
2609	ZINC03538924	1333	0.40810319781303406	NO	-
2610	ZINC02023681	444	0.40805426239967346	NO	-
2611	ZINC03971730	2986	0.408047080039978	NO	-
2612	ZINC04170087	3508	0.40802672505378723	NO	-
2613	ZINC03987772	3203	0.40793317556381226	NO	-
2614	ZINC01913155	389	0.4078889489173889	NO	-
2615	ZINC04618422	3819	0.40786734223365784	NO	-
2616	ZINC04253181	3581	0.4078403115272522	NO	-
2617	ZINC03345330	1246	0.4078390598297119	NO	-
2618	ZINC03969900	2922	0.40779098868370056	NO	-
2619	ZINC04366921	3688	0.40777185559272766	NO	-
2620	ZINC03987871	3210	0.40775904059410095	NO	-
2621	ZINC03825293	1781	0.40770888328552246	NO	-
2622	ZINC03997311	3271	0.40765196084976196	NO	-
2623	ZINC02884186	1020	0.407635360956192	NO	-
2624	ZINC02889257	1029	0.407596230506897	NO	-
2625	ZINC03632894	1453	0.4075773358345032	NO	-
2626	ZINC04033996	3374	0.40752139687538147	NO	-
2627	ZINC04620112	3834	0.4074593782424927	NO	-
2628	ZINC03900433	2659	0.4073689877986908	NO	-
2629	ZINC02231796	619	0.40735292434692383	NO	-
2630	ZINC04340923	3664	0.40733203291893005	NO	-
2631	ZINC04057413	3394	0.4072194993495941	NO	-
2632	ZINC03863044	2277	0.4071950316429138	NO	-
2633	ZINC03854820	1908	0.4071357548236847	NO	-
2634	ZINC03980035	3072	0.40709227323532104	NO	-
2635	ZINC03987753	3196	0.40706148743629456	NO	-
2636	ZINC03352332	1253	0.4070257246494293	NO	-
2637	ZINC03848609	1828	0.40695276856422424	NO	-
2638	ZINC04010761	3351	0.4069526195526123	NO	-
2639	ZINC03863897	2378	0.4069406986236572	NO	-
2640	ZINC03246789	1157	0.4068739712238312	NO	-
2641	ZINC03575281	1359	0.4068370759487152	NO	-
2642	ZINC03304133	1197	0.406786173582077	NO	-
2643	ZINC03863175	2297	0.4067852795124054	NO	-
2644	ZINC03890183	2554	0.40677228569984436	NO	-
2645	ZINC04136182	3486	0.406757116317749	NO	-
2646	ZINC03419702	1291	0.40675345063209534	NO	-
2647	ZINC04131891	3473	0.4067305624485016	NO	-
2648	ZINC04024572	3364	0.4066774845123291	NO	-
2649	ZINC03980098	3081	0.4066629707813263	NO	-
2650	ZINC03609611	1399	0.40666043758392334	NO	-
2651	ZINC04216669	3547	0.4065993130207062	NO	-
2652	ZINC04302755	3612	0.40655624866485596	NO	-
2653	ZINC04135817	3483	0.4065316319465637	NO	-
2654	ZINC03892079	2632	0.4065307676792145	NO	-
2655	ZINC02751784	976	0.4065204858779907	NO	-
2656	ZINC03982829	3136	0.40647485852241516	NO	-
2657	ZINC01724392	286	0.40643760561943054	NO	-
2658	ZINC04387304	3705	0.40642327070236206	NO	-
2659	ZINC03227832	1150	0.40641576051712036	NO	-
2660	ZINC03901576	2663	0.4063749313354492	NO	-
2661	ZINC03997265	3270	0.4063405990600586	NO	-
2662	ZINC03575267	1358	0.4063059091567993	NO	-
2663	ZINC03999009	3276	0.4062637388706207	NO	-
2664	ZINC04275270	3603	0.4062565863132477	NO	-
2665	ZINC03891151	2593	0.40620434284210205	NO	-
2666	ZINC03943347	2758	0.4061480760574341	NO	-
2667	ZINC04000912	3286	0.40608566999435425	NO	-
2668	ZINC04114739	3438	0.4059648811817169	NO	-
2669	ZINC03848992	1832	0.40594473481178284	NO	-
2670	ZINC03980420	3093	0.40593528747558594	NO	-
2671	ZINC03696980	1495	0.4059334397315979	NO	-
2672	ZINC01871606	359	0.405886709690094	NO	-
2673	ZINC03066769	1088	0.4058341681957245	NO	-
2674	ZINC03988611	3225	0.40583157539367676	NO	-
2675	ZINC03987824	3206	0.40581831336021423	NO	-
2676	ZINC03986859	3189	0.40577492117881775	NO	-
2677	ZINC02888995	1028	0.4057634770870209	NO	-
2678	ZINC03850340	1872	0.4056951701641083	NO	-
2679	ZINC03862944	2249	0.40561869740486145	NO	-
2680	ZINC03862751	2203	0.4055812656879425	NO	-
2681	ZINC03862752	2204	0.4055812656879425	NO	-
2682	ZINC03777375	1532	0.40554729104042053	NO	-
2683	ZINC03969901	2923	0.40554583072662354	NO	-
2684	ZINC03854817	1905	0.40547695755958557	NO	-
2685	ZINC03977719	3064	0.4054529070854187	NO	-
2686	ZINC03858939	2028	0.4054419696331024	NO	-
2687	ZINC04305641	3626	0.40540897846221924	NO	-
2688	ZINC03853913	1896	0.4053416848182678	NO	-
2689	ZINC04266062	3589	0.405306875705719	NO	-
2690	ZINC04618532	3821	0.40527668595314026	NO	-
2691	ZINC03087160	1092	0.40522053837776184	NO	-
2692	ZINC03349061	1251	0.40519198775291443	NO	-
2693	ZINC00022154	7	0.40516647696495056	NO	-
2694	ZINC01542357	198	0.4051108956336975	NO	-
2695	ZINC00840820	88	0.4050421714782715	NO	-
2696	ZINC03972483	2998	0.4049947261810303	NO	-
2697	ZINC03788288	1590	0.40499091148376465	NO	-
2698	ZINC03912460	2690	0.40490394830703735	NO	-
2699	ZINC04321656	3637	0.4048101007938385	NO	-
2700	ZINC03848609	1827	0.4047042727470398	NO	-
2701	ZINC02137797	549	0.40468987822532654	NO	-
2702	ZINC03539921	1338	0.4046834707260132	NO	-
2703	ZINC04362638	3683	0.40463516116142273	NO	-
2704	ZINC03856088	1948	0.4046284258365631	NO	-
2705	ZINC03848614	1829	0.4046134352684021	NO	-
2706	ZINC04302760	3614	0.40456438064575195	NO	-
2707	ZINC03133766	1103	0.4045456349849701	NO	-
2708	ZINC01645934	245	0.40454158186912537	NO	-
2709	ZINC03891154	2594	0.4045337736606598	NO	-
2710	ZINC03853916	1899	0.4045041799545288	NO	-
2711	ZINC04024572	3365	0.4044390618801117	NO	-
2712	ZINC01654528	250	0.40443867444992065	NO	-
2713	ZINC03454010	1312	0.40443718433380127	NO	-
2714	ZINC03856398	1987	0.4044369161128998	NO	-
2715	ZINC03856399	1988	0.4044369161128998	NO	-
2716	ZINC03891155	2595	0.4044122099876404	NO	-
2717	ZINC03616431	1413	0.4042898714542389	NO	-
2718	ZINC03823852	1775	0.4042569100856781	NO	-
2719	ZINC03862942	2247	0.4042324423789978	NO	-
2720	ZINC03794439	1619	0.40421614050865173	NO	-
2721	ZINC03848474	1824	0.40415820479393005	NO	-
2722	ZINC01868143	358	0.40415069460868835	NO	-
2723	ZINC01540962	195	0.40410932898521423	NO	-
2724	ZINC04114739	3436	0.4040711522102356	NO	-
2725	ZINC02623487	867	0.4040410816669464	NO	-
2726	ZINC03788288	1589	0.40402212738990784	NO	-
2727	ZINC03862677	2189	0.40402036905288696	NO	-
2728	ZINC03862678	2190	0.40402036905288696	NO	-
2729	ZINC02500889	816	0.4039623737335205	NO	-
2730	ZINC04301423	3610	0.40389829874038696	NO	-
2731	ZINC02339323	681	0.4038808047771454	NO	-
2732	ZINC03969677	2897	0.4038718044757843	NO	-
2733	ZINC03969560	2894	0.4038321077823639	NO	-
2734	ZINC03982872	3139	0.4038151502609253	NO	-
2735	ZINC04247782	3578	0.4038151502609253	NO	-
2736	ZINC02500873	815	0.40379154682159424	NO	-
2737	ZINC01049863	132	0.40372365713119507	NO	-
2738	ZINC04339515	3655	0.4036965072154999	NO	-
2739	ZINC03862750	2202	0.4036664664745331	NO	-
2740	ZINC03856170	1950	0.4036402106285095	NO	-
2741	ZINC00727373	61	0.4035950005054474	NO	-
2742	ZINC01930821	395	0.4035731554031372	NO	-
2743	ZINC03862760	2206	0.40352803468704224	NO	-
2744	ZINC03862761	2207	0.40352803468704224	NO	-
2745	ZINC03913182	2691	0.40351438522338867	NO	-
2746	ZINC03413927	1281	0.4034576117992401	NO	-
2747	ZINC03972482	2996	0.403422474861145	NO	-
2748	ZINC03111508	1097	0.403410404920578	NO	-
2749	ZINC03440575	1304	0.40339964628219604	NO	-
2750	ZINC03936915	2733	0.40335506200790405	NO	-
2751	ZINC03863903	2379	0.4032602608203888	NO	-
2752	ZINC03862672	2184	0.40321558713912964	NO	-
2753	ZINC04458886	3749	0.40319594740867615	NO	-
2754	ZINC03575285	1360	0.4031496047973633	NO	-
2755	ZINC03862390	2132	0.4030701816082001	NO	-
2756	ZINC04302755	3611	0.4030548930168152	NO	-
2757	ZINC03583291	1371	0.4030185639858246	NO	-
2758	ZINC01930822	396	0.402997225522995	NO	-
2759	ZINC02695819	942	0.4029470980167389	NO	-
2760	ZINC04619446	3829	0.40293970704078674	NO	-
2761	ZINC01530748	180	0.40288087725639343	NO	-
2762	ZINC03969002	2857	0.40287286043167114	NO	-
2763	ZINC03966216	2843	0.402864933013916	NO	-
2764	ZINC03616279	1411	0.40270963311195374	NO	-
2765	ZINC01811762	314	0.40269386768341064	NO	-
2766	ZINC03123333	1101	0.40259936451911926	NO	-
2767	ZINC03779789	1550	0.40256619453430176	NO	-
2768	ZINC04084320	3410	0.40253788232803345	NO	-
2769	ZINC03685858	1494	0.4025108218193054	NO	-
2770	ZINC04394276	3717	0.4024834632873535	NO	-
2771	ZINC04038808	3378	0.40247035026550293	NO	-
2772	ZINC03977644	3062	0.40243959426879883	NO	-
2773	ZINC01688838	271	0.4024350941181183	NO	-
2774	ZINC03969754	2910	0.40243086218833923	NO	-
2775	ZINC04001082	3301	0.4023645222187042	NO	-
2776	ZINC02434844	748	0.4023630917072296	NO	-
2777	ZINC02100401	458	0.40233704447746277	NO	-
2778	ZINC03862387	2129	0.40232935547828674	NO	-
2779	ZINC02438438	751	0.40228983759880066	NO	-
2780	ZINC03984291	3168	0.40225496888160706	NO	-
2781	ZINC03853917	1900	0.40215253829956055	NO	-
2782	ZINC02634247	883	0.40212154388427734	NO	-
2783	ZINC02634250	886	0.40212154388427734	NO	-
2784	ZINC03976985	3035	0.40205317735671997	NO	-
2785	ZINC02501156	819	0.4019896984100342	NO	-
2786	ZINC03858191	2009	0.401929646730423	NO	-
2787	ZINC03856341	1968	0.401908814907074	NO	-
2788	ZINC00947946	115	0.4018653631210327	NO	-
2789	ZINC04236394	3570	0.4018554091453552	NO	-
2790	ZINC01932078	399	0.40177175402641296	NO	-
2791	ZINC03969829	2919	0.4017581045627594	NO	-
2792	ZINC03862586	2154	0.4017510414123535	NO	-
2793	ZINC03863160	2293	0.4016928970813751	NO	-
2794	ZINC01540965	196	0.40165966749191284	NO	-
2795	ZINC01815636	318	0.40160754323005676	NO	-
2796	ZINC03854734	1903	0.4016069173812866	NO	-
2797	ZINC00352575	30	0.40158239006996155	NO	-
2798	ZINC03575258	1357	0.40149739384651184	NO	-
2799	ZINC03814201	97	0.40148240327835083	YES	16
2800	ZINC03987881	3212	0.4014718532562256	NO	-
2801	ZINC04619209	3828	0.4013902246952057	NO	-
2802	ZINC04386437	3704	0.4013671278953552	NO	-
2803	ZINC01049865	133	0.401243656873703	NO	-
2804	ZINC02130878	542	0.401165246963501	NO	-
2805	ZINC03873448	2483	0.40109124779701233	NO	-
2806	ZINC03681474	1489	0.4010447561740875	NO	-
2807	ZINC03583734	1374	0.40099573135375977	NO	-
2808	ZINC03583736	1375	0.40099573135375977	NO	-
2809	ZINC04627884	3844	0.40087059140205383	NO	-
2810	ZINC01677696	265	0.40085816383361816	NO	-
2811	ZINC04339667	3657	0.40084049105644226	NO	-
2812	ZINC04347054	3674	0.40068957209587097	NO	-
2813	ZINC03873736	2500	0.40063023567199707	NO	-
2814	ZINC03862075	2077	0.4005564749240875	NO	-
2815	ZINC03340411	1241	0.400532066822052	NO	-
2816	ZINC03890359	2571	0.40048399567604065	NO	-
2817	ZINC03980813	3115	0.4004530608654022	NO	-
2818	ZINC03980855	3126	0.40038278698921204	NO	-
2819	ZINC03781227	1557	0.4002653658390045	NO	-
2820	ZINC03969250	2881	0.40021127462387085	NO	-
2821	ZINC03942558	2753	0.4002091884613037	NO	-
2822	ZINC04001222	3311	0.40016767382621765	NO	-
2823	ZINC03848341	1819	0.4000501334667206	NO	-
2824	ZINC01769214	297	0.40004679560661316	NO	-
2825	ZINC03890249	2561	0.40003693103790283	NO	-
2826	ZINC03980856	3127	0.3999975323677063	NO	-
2827	ZINC04223543	3560	0.3999786078929901	NO	-
2828	ZINC03616537	1415	0.3999679982662201	NO	-
2829	ZINC03884282	2521	0.3998977839946747	NO	-
2830	ZINC04124482	3462	0.3998887240886688	NO	-
2831	ZINC03313552	1203	0.3998861014842987	NO	-
2832	ZINC02363201	693	0.3998589515686035	NO	-
2833	ZINC03863633	2325	0.39985886216163635	NO	-
2834	ZINC02712131	967	0.3998035490512848	NO	-
2835	ZINC03862585	2153	0.3997791111469269	NO	-
2836	ZINC03862669	2181	0.39974674582481384	NO	-
2837	ZINC01700406	281	0.3997320830821991	NO	-
2838	ZINC02807208	998	0.39965733885765076	NO	-
2839	ZINC03972482	2995	0.39963534474372864	NO	-
2840	ZINC03862747	2199	0.3996303081512451	NO	-
2841	ZINC03862748	2200	0.3996303081512451	NO	-
2842	ZINC02157637	565	0.399609237909317	NO	-
2843	ZINC02250716	635	0.39960306882858276	NO	-
2844	ZINC03818261	1741	0.39957359433174133	NO	-
2845	ZINC03966213	2842	0.39955824613571167	NO	-
2846	ZINC03788672	1594	0.39944323897361755	NO	-
2847	ZINC03862376	2118	0.3994317948818207	NO	-
2848	ZINC03861899	2052	0.39942970871925354	NO	-
2849	ZINC01558432	224	0.39940541982650757	NO	-
2850	ZINC01895240	371	0.39937689900398254	NO	-
2851	ZINC03956569	2809	0.3993329703807831	NO	-
2852	ZINC03862943	2248	0.3993292450904846	NO	-
2853	ZINC03566831	1351	0.39928603172302246	NO	-
2854	ZINC03854825	1913	0.39926889538764954	NO	-
2855	ZINC03291326	1187	0.3992416262626648	NO	-
2856	ZINC03291328	1188	0.3992416262626648	NO	-
2857	ZINC02128426	538	0.3991594910621643	NO	-
2858	ZINC03977642	3061	0.3990824818611145	NO	-
2859	ZINC02472483	805	0.39901769161224365	NO	-
2860	ZINC02123677	528	0.39900416135787964	NO	-
2861	ZINC04033860	3372	0.398982971906662	NO	-
2862	ZINC03566828	1350	0.39894163608551025	NO	-
2863	ZINC02431049	739	0.39894065260887146	NO	-
2864	ZINC00784471	72	0.39890220761299133	NO	-
2865	ZINC03616813	1419	0.3988414406776428	NO	-
2866	ZINC03848313	1815	0.39879220724105835	NO	-
2867	ZINC02819230	1000	0.3987768590450287	NO	-
2868	ZINC02425482	730	0.39869484305381775	NO	-
2869	ZINC03862388	2130	0.3986413776874542	NO	-
2870	ZINC03862389	2131	0.3986413776874542	NO	-
2871	ZINC03987769	3201	0.39863577485084534	NO	-
2872	ZINC02007767	423	0.3986148238182068	NO	-
2873	ZINC04131013	3471	0.398594468832016	NO	-
2874	ZINC02965295	1064	0.398573100566864	NO	-
2875	ZINC04555743	3788	0.3984750509262085	NO	-
2876	ZINC02750814	974	0.39838388562202454	NO	-
2877	ZINC02807207	997	0.3983462154865265	NO	-
2878	ZINC03927632	2719	0.3983095586299896	NO	-
2879	ZINC03860024	2043	0.39821434020996094	NO	-
2880	ZINC03859044	2031	0.3982035219669342	NO	-
2881	ZINC04315212	3631	0.3981977105140686	NO	-
2882	ZINC03862940	2245	0.3981683552265167	NO	-
2883	ZINC03359360	1262	0.3981035351753235	NO	-
2884	ZINC03454224	1315	0.3980686664581299	NO	-
2885	ZINC03584147	1376	0.39803779125213623	NO	-
2886	ZINC03863526	2319	0.3980110287666321	NO	-
2887	ZINC00587760	45	0.3979886770248413	NO	-
2888	ZINC03889685	2545	0.3979361355304718	NO	-
2889	ZINC03671260	1483	0.39777299761772156	NO	-
2890	ZINC03987840	3208	0.39773935079574585	NO	-
2891	ZINC03990240	3239	0.3976781368255615	NO	-
2892	ZINC04636256	3857	0.3976750373840332	NO	-
2893	ZINC01594058	233	0.39758583903312683	NO	-
2894	ZINC03848614	1830	0.3975575864315033	NO	-
2895	ZINC03539868	1334	0.39747628569602966	NO	-
2896	ZINC02262040	642	0.3974529504776001	NO	-
2897	ZINC04193672	3530	0.3974210321903229	NO	-
2898	ZINC03466459	1320	0.3973545432090759	NO	-
2899	ZINC03969154	2870	0.3972771465778351	NO	-
2900	ZINC03848322	1817	0.3972207009792328	NO	-
2901	ZINC03328328	1215	0.39720645546913147	NO	-
2902	ZINC03863217	2307	0.39720553159713745	NO	-
2903	ZINC04001170	3307	0.3971690833568573	NO	-
2904	ZINC01536936	190	0.39716312289237976	NO	-
2905	ZINC01691528	274	0.39712926745414734	NO	-
2906	ZINC03856342	1969	0.39701077342033386	NO	-
2907	ZINC02501172	820	0.39693236351013184	NO	-
2908	ZINC04001546	3338	0.39690470695495605	NO	-
2909	ZINC04033860	3371	0.3968586325645447	NO	-
2910	ZINC01892429	368	0.39685487747192383	NO	-
2911	ZINC03986725	3183	0.3968096673488617	NO	-
2912	ZINC04454708	3744	0.3967962861061096	NO	-
2913	ZINC03862036	2071	0.39678722620010376	NO	-
2914	ZINC04001425	3325	0.39677175879478455	NO	-
2915	ZINC03861963	2063	0.3967687487602234	NO	-
2916	ZINC04619147	3826	0.396735280752182	NO	-
2917	ZINC03986398	3178	0.39668136835098267	NO	-
2918	ZINC03977230	3047	0.39665845036506653	NO	-
2919	ZINC02246781	634	0.39660757780075073	NO	-
2920	ZINC01897913	376	0.39658939838409424	NO	-
2921	ZINC02965293	1063	0.3965654969215393	NO	-
2922	ZINC03709359	1502	0.3965332806110382	NO	-
2923	ZINC03194209	1121	0.39636775851249695	NO	-
2924	ZINC02773872	991	0.3963128328323364	NO	-
2925	ZINC01294213	159	0.39626821875572205	NO	-
2926	ZINC03884554	2526	0.39624670147895813	NO	-
2927	ZINC02547076	846	0.39620617032051086	NO	-
2928	ZINC03792035	1613	0.3960988223552704	NO	-
2929	ZINC04253085	3580	0.39604875445365906	NO	-
2930	ZINC04605373	3812	0.39603787660598755	NO	-
2931	ZINC03969172	2873	0.39603063464164734	NO	-
2932	ZINC03969155	2871	0.3960229158401489	NO	-
2933	ZINC03990022	3238	0.39589235186576843	NO	-
2934	ZINC04216118	3545	0.39582690596580505	NO	-
2935	ZINC03670734	1482	0.39575594663619995	NO	-
2936	ZINC02753986	977	0.39574116468429565	NO	-
2937	ZINC02748671	972	0.3957383632659912	NO	-
2938	ZINC03583706	1373	0.39568206667900085	NO	-
2939	ZINC03987747	3195	0.39550042152404785	NO	-
2940	ZINC03896341	2650	0.39549583196640015	NO	-
2941	ZINC03575289	1362	0.39548221230506897	NO	-
2942	ZINC03862638	2173	0.3954819440841675	NO	-
2943	ZINC03792035	1612	0.3954603672027588	NO	-
2944	ZINC03616815	1420	0.39542123675346375	NO	-
2945	ZINC03681267	1487	0.3954072594642639	NO	-
2946	ZINC01544718	200	0.3953910768032074	NO	-
2947	ZINC03848992	1833	0.3953888714313507	NO	-
2948	ZINC04346736	3672	0.3953511714935303	NO	-
2949	ZINC02020797	436	0.39533931016921997	NO	-
2950	ZINC03986395	3177	0.39522984623908997	NO	-
2951	ZINC03814203	21	0.39513856172561646	YES	6
2952	ZINC03856337	1967	0.3950943648815155	NO	-
2953	ZINC02751545	975	0.3950747847557068	NO	-
2954	ZINC03863063	2286	0.39504972100257874	NO	-
2955	ZINC03984757	3172	0.39500749111175537	NO	-
2956	ZINC03858221	2013	0.39499011635780334	NO	-
2957	ZINC01549933	211	0.3949708044528961	NO	-
2958	ZINC03803379	1671	0.39495548605918884	NO	-
2959	ZINC03986781	3186	0.39491939544677734	NO	-
2960	ZINC03792035	1610	0.3948558568954468	NO	-
2961	ZINC03291320	1186	0.39484816789627075	NO	-
2962	ZINC04548716	3786	0.39481449127197266	NO	-
2963	ZINC03863237	2310	0.39481082558631897	NO	-
2964	ZINC04001423	3324	0.3947989344596863	NO	-
2965	ZINC03977319	3053	0.3947824239730835	NO	-
2966	ZINC02712119	965	0.3947555124759674	NO	-
2967	ZINC02712120	966	0.3947555124759674	NO	-
2968	ZINC02711997	963	0.3947438895702362	NO	-
2969	ZINC03798325	1638	0.39466437697410583	NO	-
2970	ZINC03942558	2752	0.3946625590324402	NO	-
2971	ZINC04030291	3370	0.3946607708930969	NO	-
2972	ZINC03862755	2205	0.3946024179458618	NO	-
2973	ZINC03767061	1516	0.3945627212524414	NO	-
2974	ZINC03853544	1887	0.39453333616256714	NO	-
2975	ZINC04267808	3594	0.39453259110450745	NO	-
2976	ZINC03863783	2353	0.39446812868118286	NO	-
2977	ZINC03862472	2141	0.3944314122200012	NO	-
2978	ZINC04040271	3382	0.394365131855011	NO	-
2979	ZINC04267014	3591	0.3943554759025574	NO	-
2980	ZINC03986782	3187	0.39434322714805603	NO	-
2981	ZINC03825292	1780	0.3943316340446472	NO	-
2982	ZINC03980814	3116	0.3942503035068512	NO	-
2983	ZINC03862749	2201	0.39421945810317993	NO	-
2984	ZINC02514720	834	0.39417192339897156	NO	-
2985	ZINC03977571	3056	0.3941431939601898	NO	-
2986	ZINC03987899	3215	0.39407774806022644	NO	-
2987	ZINC03980776	3106	0.3940695524215698	NO	-
2988	ZINC03856136	1949	0.39403071999549866	NO	-
2989	ZINC03902565	2665	0.3939799666404724	NO	-
2990	ZINC04605537	3814	0.3939672112464905	NO	-
2991	ZINC04605546	3815	0.39396190643310547	NO	-
2992	ZINC03328326	1214	0.3939557671546936	NO	-
2993	ZINC04321471	3636	0.39390528202056885	NO	-
2994	ZINC01323516	170	0.39390429854393005	NO	-
2995	ZINC03854822	1910	0.39389464259147644	NO	-
2996	ZINC03854823	1911	0.39389464259147644	NO	-
2997	ZINC03856531	1998	0.3938683271408081	NO	-
2998	ZINC02203453	593	0.39385491609573364	NO	-
2999	ZINC03784303	1576	0.3936356008052826	NO	-
3000	ZINC03632835	1452	0.3936299979686737	NO	-
3001	ZINC01889325	365	0.39355751872062683	NO	-
3002	ZINC03890712	2575	0.3935568034648895	NO	-
3003	ZINC03848341	1818	0.39355382323265076	NO	-
3004	ZINC02711996	962	0.39353951811790466	NO	-
3005	ZINC01533797	184	0.39349913597106934	NO	-
3006	ZINC03862182	2088	0.3934764266014099	NO	-
3007	ZINC03969540	2891	0.3934422433376312	NO	-
3008	ZINC03987926	3218	0.3934161961078644	NO	-
3009	ZINC04417846	3727	0.39339151978492737	NO	-
3010	ZINC02707736	954	0.393381267786026	NO	-
3011	ZINC04464943	3758	0.39336222410202026	NO	-
3012	ZINC03987870	3209	0.39335882663726807	NO	-
3013	ZINC02130784	541	0.39332419633865356	NO	-
3014	ZINC04001441	3332	0.3933125436306	NO	-
3015	ZINC03863042	2276	0.39329639077186584	NO	-
3016	ZINC00938539	112	0.39311397075653076	NO	-
3017	ZINC04001421	3323	0.3930914103984833	NO	-
3018	ZINC03987896	3213	0.3930439054965973	NO	-
3019	ZINC03892080	2633	0.3930318355560303	NO	-
3020	ZINC03437296	1298	0.3928544521331787	NO	-
3021	ZINC03977620	3060	0.39275452494621277	NO	-
3022	ZINC02428978	735	0.3926950991153717	NO	-
3023	ZINC03856336	1966	0.3926597535610199	NO	-
3024	ZINC03986723	3182	0.39255040884017944	NO	-
3025	ZINC03583703	1372	0.3925018906593323	NO	-
3026	ZINC01547615	205	0.3924418091773987	NO	-
3027	ZINC04086895	3417	0.39240536093711853	NO	-
3028	ZINC03862017	2068	0.39235377311706543	NO	-
3029	ZINC04272910	3601	0.39231711626052856	NO	-
3030	ZINC03986497	3179	0.39230385422706604	NO	-
3031	ZINC03977261	3049	0.3922739028930664	NO	-
3032	ZINC03343764	1243	0.3922370374202728	NO	-
3033	ZINC03892073	2628	0.3921877145767212	NO	-
3034	ZINC02531954	841	0.3920653760433197	NO	-
3035	ZINC03969003	2858	0.39206162095069885	NO	-
3036	ZINC04085592	3416	0.3920312523841858	NO	-
3037	ZINC03795463	1629	0.3920288681983948	NO	-
3038	ZINC02203455	594	0.39202460646629333	NO	-
3039	ZINC01845565	343	0.3919979929924011	NO	-
3040	ZINC02281108	653	0.39194804430007935	NO	-
3041	ZINC03856207	1953	0.3919164836406708	NO	-
3042	ZINC02112468	468	0.3918896019458771	NO	-
3043	ZINC03952911	2781	0.3918403089046478	NO	-
3044	ZINC03862091	2078	0.39176830649375916	NO	-
3045	ZINC03862092	2079	0.39176830649375916	NO	-
3046	ZINC04301020	3609	0.39169734716415405	NO	-
3047	ZINC03969489	2890	0.39161741733551025	NO	-
3048	ZINC03868743	2466	0.39159277081489563	NO	-
3049	ZINC03969728	2902	0.39156395196914673	NO	-
3050	ZINC02270281	645	0.39153605699539185	NO	-
3051	ZINC03982878	3140	0.3915354311466217	NO	-
3052	ZINC04001436	3329	0.3915039598941803	NO	-
3053	ZINC03863062	2285	0.39134448766708374	NO	-
3054	ZINC03970089	2936	0.3912867307662964	NO	-
3055	ZINC04064954	3406	0.3912642300128937	NO	-
3056	ZINC03451066	1309	0.3912556767463684	NO	-
3057	ZINC03861930	2054	0.3912467658519745	NO	-
3058	ZINC03889359	2540	0.39123475551605225	NO	-
3059	ZINC03969727	2901	0.3912121057510376	NO	-
3060	ZINC04468473	3770	0.39101383090019226	NO	-
3061	ZINC02437336	750	0.3907976746559143	NO	-
3062	ZINC03873454	2484	0.39076581597328186	NO	-
3063	ZINC04093415	3428	0.3907586932182312	NO	-
3064	ZINC02503080	824	0.3907535970211029	NO	-
3065	ZINC02332293	676	0.39053845405578613	NO	-
3066	ZINC03862930	2241	0.39046555757522583	NO	-
3067	ZINC02437184	749	0.390456885099411	NO	-
3068	ZINC03204433	1128	0.3904165029525757	NO	-
3069	ZINC03571749	1354	0.3903498351573944	NO	-
3070	ZINC03970288	2949	0.3903004229068756	NO	-
3071	ZINC03862614	2160	0.39024847745895386	NO	-
3072	ZINC03788680	1597	0.3902391493320465	NO	-
3073	ZINC03923052	2706	0.39014318585395813	NO	-
3074	ZINC04148598	3494	0.39008018374443054	NO	-
3075	ZINC01841829	341	0.39004772901535034	NO	-
3076	ZINC03858192	2010	0.3900035321712494	NO	-
3077	ZINC02634248	884	0.38996854424476624	NO	-
3078	ZINC02634249	885	0.38996854424476624	NO	-
3079	ZINC03862581	2150	0.38984379172325134	NO	-
3080	ZINC00024422	11	0.3898365795612335	NO	-
3081	ZINC02814041	999	0.3898094594478607	NO	-
3082	ZINC04144545	3492	0.3897823691368103	NO	-
3083	ZINC03074895	1090	0.38973692059516907	NO	-
3084	ZINC04618336	3818	0.389664888381958	NO	-
3085	ZINC03820407	1764	0.3895907700061798	NO	-
3086	ZINC01658770	252	0.3894995450973511	NO	-
3087	ZINC03969541	2892	0.389443963766098	NO	-
3088	ZINC03863129	2287	0.3894255459308624	NO	-
3089	ZINC03863130	2288	0.3894255459308624	NO	-
3090	ZINC00754597	66	0.38938960433006287	NO	-
3091	ZINC03109320	1095	0.38936328887939453	NO	-
3092	ZINC04001076	3299	0.389359712600708	NO	-
3093	ZINC03861903	2053	0.3892686069011688	NO	-
3094	ZINC03616377	1412	0.3892413079738617	NO	-
3095	ZINC03820407	1763	0.38917824625968933	NO	-
3096	ZINC04052828	3391	0.3891719877719879	NO	-
3097	ZINC03970288	2950	0.3891432583332062	NO	-
3098	ZINC03975572	3026	0.3890867829322815	NO	-
3099	ZINC03622889	1437	0.38903582096099854	NO	-
3100	ZINC02246309	633	0.38903382420539856	NO	-
3101	ZINC00706771	59	0.3889956474304199	NO	-
3102	ZINC02239503	628	0.38897767663002014	NO	-
3103	ZINC03784303	1575	0.38896432518959045	NO	-
3104	ZINC03987768	3200	0.3889355957508087	NO	-
3105	ZINC02431725	741	0.3888097405433655	NO	-
3106	ZINC03873657	2490	0.388802707195282	NO	-
3107	ZINC02460370	797	0.38878965377807617	NO	-
3108	ZINC01820547	326	0.3887896239757538	NO	-
3109	ZINC03921462	2702	0.38874825835227966	NO	-
3110	ZINC03990383	3241	0.38873985409736633	NO	-
3111	ZINC03912454	2686	0.388732373714447	NO	-
3112	ZINC03181060	1114	0.38872388005256653	NO	-
3113	ZINC03977261	3048	0.3887137770652771	NO	-
3114	ZINC03892131	2634	0.38869422674179077	NO	-
3115	ZINC04136182	3485	0.3886730968952179	NO	-
3116	ZINC03977130	3045	0.38865959644317627	NO	-
3117	ZINC04346151	3670	0.3885039985179901	NO	-
3118	ZINC03863580	2322	0.38847360014915466	NO	-
3119	ZINC04507575	3783	0.3884136378765106	NO	-
3120	ZINC03575287	1361	0.38837525248527527	NO	-
3121	ZINC03968416	2848	0.38831827044487	NO	-
3122	ZINC01549927	209	0.3882921040058136	NO	-
3123	ZINC04423254	3731	0.3882717788219452	NO	-
3124	ZINC03969933	2924	0.3882344663143158	NO	-
3125	ZINC03987746	3194	0.38820913434028625	NO	-
3126	ZINC03987839	3207	0.3882007598876953	NO	-
3127	ZINC03868093	2443	0.38815081119537354	NO	-
3128	ZINC03781629	1558	0.38813871145248413	NO	-
3129	ZINC01672759	262	0.3881290555000305	NO	-
3130	ZINC03890323	2568	0.3881123661994934	NO	-
3131	ZINC03994808	3257	0.3881082534790039	NO	-
3132	ZINC03937541	2737	0.3881072700023651	NO	-
3133	ZINC03936919	2734	0.38796523213386536	NO	-
3134	ZINC03820407	1761	0.3879433572292328	NO	-
3135	ZINC02239868	629	0.3879130184650421	NO	-
3136	ZINC01530756	11	0.3879113793373108	YES	1
3137	ZINC03862119	2085	0.3878990411758423	NO	-
3138	ZINC03858195	2012	0.38786959648132324	NO	-
3139	ZINC03338062	1229	0.38786059617996216	NO	-
3140	ZINC03862639	2174	0.3878002166748047	NO	-
3141	ZINC04345529	3667	0.3877807557582855	NO	-
3142	ZINC03703304	1497	0.38772302865982056	NO	-
3143	ZINC04128773	3466	0.38771799206733704	NO	-
3144	ZINC04586756	3793	0.38770943880081177	NO	-
3145	ZINC01653907	248	0.3876701593399048	NO	-
3146	ZINC03859706	2037	0.38765594363212585	NO	-
3147	ZINC04275294	3604	0.38753700256347656	NO	-
3148	ZINC01876143	361	0.38751333951950073	NO	-
3149	ZINC02214699	607	0.38749152421951294	NO	-
3150	ZINC04001484	3336	0.38747134804725647	NO	-
3151	ZINC03861894	2049	0.38744938373565674	NO	-
3152	ZINC03856260	1954	0.3873671591281891	NO	-
3153	ZINC04058682	3399	0.38735777139663696	NO	-
3154	ZINC03861931	2055	0.3873189389705658	NO	-
3155	ZINC04239225	3574	0.387310653924942	NO	-
3156	ZINC03050746	1085	0.3872966766357422	NO	-
3157	ZINC03854571	1902	0.38726043701171875	NO	-
3158	ZINC03977392	3055	0.38721007108688354	NO	-
3159	ZINC03971339	2977	0.3872049152851105	NO	-
3160	ZINC03890188	2555	0.3871693015098572	NO	-
3161	ZINC00727441	62	0.3871603310108185	NO	-
3162	ZINC04310116	3627	0.38713937997817993	NO	-
3163	ZINC03799519	1649	0.38713744282722473	NO	-
3164	ZINC03788674	1595	0.3871227502822876	NO	-
3165	ZINC01546404	204	0.3871190845966339	NO	-
3166	ZINC02151693	554	0.3871181905269623	NO	-
3167	ZINC03863235	2309	0.3871158957481384	NO	-
3168	ZINC03982936	3154	0.387081116437912	NO	-
3169	ZINC03855385	1920	0.3870628774166107	NO	-
3170	ZINC03984691	3171	0.38701331615448	NO	-
3171	ZINC02459556	792	0.3870043456554413	NO	-
3172	ZINC03863842	2364	0.38696062564849854	NO	-
3173	ZINC03970753	2965	0.3869517147541046	NO	-
3174	ZINC03863909	2381	0.38692188262939453	NO	-
3175	ZINC04117006	3442	0.3868822455406189	NO	-
3176	ZINC03970752	2964	0.3868599832057953	NO	-
3177	ZINC03987770	3202	0.38684597611427307	NO	-
3178	ZINC03823049	1772	0.3866429328918457	NO	-
3179	ZINC03792987	1614	0.38663625717163086	NO	-
3180	ZINC03969768	2913	0.3864803910255432	NO	-
3181	ZINC00950062	118	0.3864724934101105	NO	-
3182	ZINC00950063	119	0.3864724934101105	NO	-
3183	ZINC03988008	3220	0.38631561398506165	NO	-
3184	ZINC04461467	3753	0.38631561398506165	NO	-
3185	ZINC04267561	3592	0.38615304231643677	NO	-
3186	ZINC03851170	1877	0.3861269950866699	NO	-
3187	ZINC03862584	2152	0.38608843088150024	NO	-
3188	ZINC04064478	3405	0.38608792424201965	NO	-
3189	ZINC01535407	187	0.3860850930213928	NO	-
3190	ZINC04033996	3373	0.3860609233379364	NO	-
3191	ZINC03788677	1596	0.3860594928264618	NO	-
3192	ZINC03806339	1690	0.3860305845737457	NO	-
3193	ZINC03857179	2005	0.38590148091316223	NO	-
3194	ZINC03977353	3054	0.3858700394630432	NO	-
3195	ZINC03986795	3188	0.38583648204803467	NO	-
3196	ZINC03975051	3022	0.38582903146743774	NO	-
3197	ZINC04005554	3345	0.3858158588409424	NO	-
3198	ZINC03775412	1522	0.3857344388961792	NO	-
3199	ZINC02459568	793	0.38569265604019165	NO	-
3200	ZINC00109055	15	0.38564279675483704	NO	-
3201	ZINC03857178	2004	0.3855738639831543	NO	-
3202	ZINC03794644	1621	0.3855420649051666	NO	-
3203	ZINC03873404	2479	0.38535264134407043	NO	-
3204	ZINC03889721	2546	0.3853420913219452	NO	-
3205	ZINC03683922	1492	0.3853272795677185	NO	-
3206	ZINC03890718	2576	0.38524332642555237	NO	-
3207	ZINC03970288	2948	0.38512781262397766	NO	-
3208	ZINC03854824	1912	0.38502421975135803	NO	-
3209	ZINC01834686	331	0.3850007653236389	NO	-
3210	ZINC03818940	1746	0.38496270775794983	NO	-
3211	ZINC04620110	3833	0.3849257826805115	NO	-
3212	ZINC01834687	332	0.38485175371170044	NO	-
3213	ZINC03982870	3137	0.3848041594028473	NO	-
3214	ZINC03982871	3138	0.3848041594028473	NO	-
3215	ZINC03991928	3249	0.3847803771495819	NO	-
3216	ZINC03977061	3038	0.38464275002479553	NO	-
3217	ZINC04464971	3760	0.38463014364242554	NO	-
3218	ZINC03045021	1084	0.3846176862716675	NO	-
3219	ZINC03862490	2144	0.38458192348480225	NO	-
3220	ZINC02421154	727	0.3845207393169403	NO	-
3221	ZINC03862113	2084	0.38451525568962097	NO	-
3222	ZINC03050749	1086	0.3844488561153412	NO	-
3223	ZINC03050751	1087	0.3844488561153412	NO	-
3224	ZINC03890251	2562	0.38443535566329956	NO	-
3225	ZINC03127284	1102	0.3844342529773712	NO	-
3226	ZINC01773531	299	0.38442814350128174	NO	-
3227	ZINC03788665	1593	0.3844252824783325	NO	-
3228	ZINC02328305	673	0.38430824875831604	NO	-
3229	ZINC03988747	3228	0.38428905606269836	NO	-
3230	ZINC03991395	3244	0.3842569589614868	NO	-
3231	ZINC03616817	1421	0.3842223882675171	NO	-
3232	ZINC03582664	1367	0.3840979039669037	NO	-
3233	ZINC01932143	400	0.38397419452667236	NO	-
3234	ZINC03987923	3216	0.38386544585227966	NO	-
3235	ZINC03616819	1422	0.38374194502830505	NO	-
3236	ZINC03970288	2947	0.3837325870990753	NO	-
3237	ZINC02261878	641	0.38367849588394165	NO	-
3238	ZINC03856083	1946	0.3836497664451599	NO	-
3239	ZINC02128070	537	0.3835912048816681	NO	-
3240	ZINC02198246	587	0.38358867168426514	NO	-
3241	ZINC01234002	148	0.38358351588249207	NO	-
3242	ZINC02440259	755	0.38356447219848633	NO	-
3243	ZINC02768199	989	0.3835560381412506	NO	-
3244	ZINC03619405	1427	0.38354817032814026	NO	-
3245	ZINC04620334	3835	0.3835475444793701	NO	-
3246	ZINC00862822	92	0.38350623846054077	NO	-
3247	ZINC03969187	2874	0.383493036031723	NO	-
3248	ZINC04001188	3310	0.3834923803806305	NO	-
3249	ZINC01549928	210	0.38342028856277466	NO	-
3250	ZINC03855250	1916	0.3833827078342438	NO	-
3251	ZINC02635078	887	0.38332200050354004	NO	-
3252	ZINC04180286	3513	0.38312795758247375	NO	-
3253	ZINC02439908	754	0.38310205936431885	NO	-
3254	ZINC03863767	2348	0.3830866813659668	NO	-
3255	ZINC04155586	3502	0.3830866515636444	NO	-
3256	ZINC04315641	3634	0.38300827145576477	NO	-
3257	ZINC03858189	2008	0.3828766942024231	NO	-
3258	ZINC03799519	1648	0.3828551769256592	NO	-
3259	ZINC02943490	1060	0.38284623622894287	NO	-
3260	ZINC04632002	3851	0.3828270733356476	NO	-
3261	ZINC02635079	888	0.3828016519546509	NO	-
3262	ZINC03709554	1504	0.38279497623443604	NO	-
3263	ZINC03969097	2868	0.38274747133255005	NO	-
3264	ZINC02667919	914	0.3827333450317383	NO	-
3265	ZINC03856018	1943	0.3827206790447235	NO	-
3266	ZINC03977034	3037	0.38266584277153015	NO	-
3267	ZINC03862183	2089	0.3826097846031189	NO	-
3268	ZINC02511708	826	0.3826013207435608	NO	-
3269	ZINC03825292	1779	0.38244855403900146	NO	-
3270	ZINC03709555	1505	0.38235417008399963	NO	-
3271	ZINC04425532	3732	0.38223981857299805	NO	-
3272	ZINC00917615	109	0.3821995258331299	NO	-
3273	ZINC03863648	2326	0.3821687400341034	NO	-
3274	ZINC03890229	2560	0.3821641504764557	NO	-
3275	ZINC03913490	2693	0.3821370601654053	NO	-
3276	ZINC03864282	2405	0.3821072578430176	NO	-
3277	ZINC01720652	285	0.38209450244903564	NO	-
3278	ZINC03905208	2676	0.3820447623729706	NO	-
3279	ZINC03616509	1414	0.3819788694381714	NO	-
3280	ZINC03989613	3234	0.38196954131126404	NO	-
3281	ZINC02711939	961	0.38194698095321655	NO	-
3282	ZINC03848085	1803	0.3819018006324768	NO	-
3283	ZINC03862204	2094	0.3818301260471344	NO	-
3284	ZINC02501036	817	0.38181188702583313	NO	-
3285	ZINC03982911	3149	0.3817653954029083	NO	-
3286	ZINC02151694	555	0.3817172944545746	NO	-
3287	ZINC00941143	113	0.38171714544296265	NO	-
3288	ZINC01301812	165	0.3817126452922821	NO	-
3289	ZINC04086907	3418	0.3814523220062256	NO	-
3290	ZINC03977127	3043	0.3814333379268646	NO	-
3291	ZINC02888967	1027	0.38140955567359924	NO	-
3292	ZINC04223503	3558	0.3813944458961487	NO	-
3293	ZINC02792973	994	0.3813570439815521	NO	-
3294	ZINC01930820	394	0.3813343644142151	NO	-
3295	ZINC02371900	696	0.38128960132598877	NO	-
3296	ZINC03890269	2564	0.38126620650291443	NO	-
3297	ZINC04464951	3759	0.38126620650291443	NO	-
3298	ZINC03776481	1527	0.3812435567378998	NO	-
3299	ZINC03987898	3214	0.38122162222862244	NO	-
3300	ZINC01845789	344	0.3812132477760315	NO	-
3301	ZINC02237753	625	0.3812123239040375	NO	-
3302	ZINC03862800	2212	0.3810395300388336	NO	-
3303	ZINC02229867	616	0.38102617859840393	NO	-
3304	ZINC04052120	3390	0.3808475732803345	NO	-
3305	ZINC04143195	3491	0.380829781293869	NO	-
3306	ZINC03862583	2151	0.38074561953544617	NO	-
3307	ZINC03891697	2617	0.38067182898521423	NO	-
3308	ZINC03862374	2117	0.38064199686050415	NO	-
3309	ZINC03892132	2635	0.38055819272994995	NO	-
3310	ZINC03860024	2042	0.38050562143325806	NO	-
3311	ZINC03292418	1190	0.38045069575309753	NO	-
3312	ZINC02459149	791	0.3802846670150757	NO	-
3313	ZINC03989050	3233	0.38017648458480835	NO	-
3314	ZINC01814966	317	0.38012075424194336	NO	-
3315	ZINC03777737	1539	0.3801071345806122	NO	-
3316	ZINC03820407	1762	0.38005930185317993	NO	-
3317	ZINC00838928	86	0.38002362847328186	NO	-
3318	ZINC03891156	2596	0.37988775968551636	NO	-
3319	ZINC03891157	2597	0.37988775968551636	NO	-
3320	ZINC04001165	3305	0.3797946274280548	NO	-
3321	ZINC03991927	3248	0.37968599796295166	NO	-
3322	ZINC00812286	80	0.37963736057281494	NO	-
3323	ZINC02434673	746	0.3796156644821167	NO	-
3324	ZINC03862945	2250	0.37957119941711426	NO	-
3325	ZINC03491578	1322	0.3795377016067505	NO	-
3326	ZINC03777737	1538	0.37948986887931824	NO	-
3327	ZINC03848085	1802	0.37947919964790344	NO	-
3328	ZINC03976212	3034	0.3793390691280365	NO	-
3329	ZINC03891149	2591	0.37930938601493835	NO	-
3330	ZINC03891150	2592	0.37930938601493835	NO	-
3331	ZINC03798703	1639	0.37923216819763184	NO	-
3332	ZINC02445929	757	0.3791881501674652	NO	-
3333	ZINC03979653	3070	0.37914037704467773	NO	-
3334	ZINC04000434	3283	0.3791177272796631	NO	-
3335	ZINC03971219	2971	0.37906190752983093	NO	-
3336	ZINC02455053	769	0.37904757261276245	NO	-
3337	ZINC03962655	2837	0.37899482250213623	NO	-
3338	ZINC03849637	1871	0.3789511024951935	NO	-
3339	ZINC02678702	927	0.37884482741355896	NO	-
3340	ZINC02205350	596	0.37882205843925476	NO	-
3341	ZINC03864393	2432	0.3788132965564728	NO	-
3342	ZINC03987816	3205	0.37863439321517944	NO	-
3343	ZINC03863749	2345	0.3786230981349945	NO	-
3344	ZINC01875224	360	0.37860068678855896	NO	-
3345	ZINC02844308	1006	0.37853333353996277	NO	-
3346	ZINC03969559	2893	0.37838590145111084	NO	-
3347	ZINC03785663	1581	0.3783658444881439	NO	-
3348	ZINC03194215	1122	0.37829792499542236	NO	-
3349	ZINC00643147	53	0.3782358765602112	NO	-
3350	ZINC03282759	1172	0.37814006209373474	NO	-
3351	ZINC03980000	3071	0.37813279032707214	NO	-
3352	ZINC03862504	2145	0.37810173630714417	NO	-
3353	ZINC03942562	2755	0.3780757486820221	NO	-
3354	ZINC00980128	126	0.37792009115219116	NO	-
3355	ZINC02212454	603	0.3779188096523285	NO	-
3356	ZINC04000760	3285	0.37790486216545105	NO	-
3357	ZINC03969725	2900	0.37789952754974365	NO	-
3358	ZINC04356376	3680	0.377847820520401	NO	-
3359	ZINC00917100	107	0.3778461813926697	NO	-
3360	ZINC00891624	95	0.37784501910209656	NO	-
3361	ZINC00527415	35	0.3778415322303772	NO	-
3362	ZINC03862361	2107	0.37781822681427	NO	-
3363	ZINC03767129	1517	0.37777867913246155	NO	-
3364	ZINC03891415	2603	0.3777642250061035	NO	-
3365	ZINC04302760	3613	0.37767884135246277	NO	-
3366	ZINC01930827	397	0.3776532709598541	NO	-
3367	ZINC03817182	1728	0.37758877873420715	NO	-
3368	ZINC03817182	1729	0.37758877873420715	NO	-
3369	ZINC02556388	849	0.37756240367889404	NO	-
3370	ZINC00821037	84	0.3774826228618622	NO	-
3371	ZINC03813017	1719	0.37748077511787415	NO	-
3372	ZINC03623611	1440	0.37738093733787537	NO	-
3373	ZINC04056871	3393	0.37730446457862854	NO	-
3374	ZINC03862840	2231	0.37727802991867065	NO	-
3375	ZINC00062421	12	0.37724560499191284	NO	-
3376	ZINC04211597	3535	0.37724411487579346	NO	-
3377	ZINC03858278	2018	0.37723761796951294	NO	-
3378	ZINC02098476	456	0.3771720230579376	NO	-
3379	ZINC02712118	964	0.37712186574935913	NO	-
3380	ZINC03285597	1179	0.3770908713340759	NO	-
3381	ZINC03987815	3204	0.37707293033599854	NO	-
3382	ZINC02964653	1062	0.37705305218696594	NO	-
3383	ZINC03980059	3078	0.37704530358314514	NO	-
3384	ZINC04230877	3568	0.3767772614955902	NO	-
3385	ZINC03923052	2705	0.3767622411251068	NO	-
3386	ZINC04124543	3463	0.37666481733322144	NO	-
3387	ZINC03848068	1801	0.3766430914402008	NO	-
3388	ZINC03863764	2347	0.37661072611808777	NO	-
3389	ZINC03789744	1602	0.37657591700553894	NO	-
3390	ZINC03854570	1901	0.37653857469558716	NO	-
3391	ZINC03963347	2839	0.3764946162700653	NO	-
3392	ZINC03873735	2499	0.3764527142047882	NO	-
3393	ZINC03985495	3174	0.3764299750328064	NO	-
3394	ZINC03977099	3040	0.3763832449913025	NO	-
3395	ZINC01641834	243	0.37610387802124023	NO	-
3396	ZINC04083179	3408	0.37609320878982544	NO	-
3397	ZINC03804941	1684	0.37598198652267456	NO	-
3398	ZINC03805660	1689	0.3759518265724182	NO	-
3399	ZINC03857085	2002	0.3759286403656006	NO	-
3400	ZINC03890228	2559	0.37588727474212646	NO	-
3401	ZINC01660227	253	0.37585046887397766	NO	-
3402	ZINC04466623	3766	0.3758494257926941	NO	-
3403	ZINC03991926	3247	0.3754543662071228	NO	-
3404	ZINC02596798	860	0.3753749430179596	NO	-
3405	ZINC02103856	463	0.37535369396209717	NO	-
3406	ZINC01238143	149	0.3752250671386719	NO	-
3407	ZINC04301014	3608	0.3751465082168579	NO	-
3408	ZINC04130549	3470	0.37512436509132385	NO	-
3409	ZINC03988914	3230	0.37504929304122925	NO	-
3410	ZINC03862362	2108	0.3750423789024353	NO	-
3411	ZINC04269729	3599	0.37500885128974915	NO	-
3412	ZINC03848066	1799	0.37482795119285583	NO	-
3413	ZINC03991396	3245	0.3747185468673706	NO	-
3414	ZINC04114696	3430	0.37466558814048767	NO	-
3415	ZINC03912202	2681	0.3746461868286133	NO	-
3416	ZINC01238143	150	0.37463176250457764	NO	-
3417	ZINC03477333	1321	0.37457898259162903	NO	-
3418	ZINC04149324	3495	0.3744681477546692	NO	-
3419	ZINC03767060	1515	0.37433674931526184	NO	-
3420	ZINC03977026	3036	0.3743181824684143	NO	-
3421	ZINC03706354	1499	0.3741001784801483	NO	-
3422	ZINC04132792	3478	0.37408196926116943	NO	-
3423	ZINC03186442	1119	0.3740770220756531	NO	-
3424	ZINC02212453	602	0.3740280568599701	NO	-
3425	ZINC03973105	3006	0.37399107217788696	NO	-
3426	ZINC04093415	3427	0.3738951086997986	NO	-
3427	ZINC03848537	1825	0.3738669753074646	NO	-
3428	ZINC04001344	3316	0.3737271726131439	NO	-
3429	ZINC01909706	387	0.37363961338996887	NO	-
3430	ZINC03357659	1258	0.3736304044723511	NO	-
3431	ZINC04215322	3543	0.3736066222190857	NO	-
3432	ZINC03796360	1634	0.37360039353370667	NO	-
3433	ZINC00804771	74	0.3735883831977844	NO	-
3434	ZINC01932167	401	0.37353596091270447	NO	-
3435	ZINC02307860	664	0.373333603143692	NO	-
3436	ZINC01811764	315	0.3732992112636566	NO	-
3437	ZINC03856523	1997	0.37328872084617615	NO	-
3438	ZINC03848537	1826	0.37324824929237366	NO	-
3439	ZINC03891415	2602	0.373061865568161	NO	-
3440	ZINC03984506	3169	0.37305811047554016	NO	-
3441	ZINC04468588	3771	0.37305811047554016	NO	-
3442	ZINC02103852	462	0.3730356693267822	NO	-
3443	ZINC03777457	1536	0.37291431427001953	NO	-
3444	ZINC02377889	697	0.37287503480911255	NO	-
3445	ZINC04394279	3718	0.3728010356426239	NO	-
3446	ZINC01892432	369	0.37279024720191956	NO	-
3447	ZINC03277457	1171	0.37279000878334045	NO	-
3448	ZINC03982913	3151	0.37278780341148376	NO	-
3449	ZINC03971215	2970	0.3727823495864868	NO	-
3450	ZINC03891092	2588	0.3727779686450958	NO	-
3451	ZINC03859347	2033	0.37245631217956543	NO	-
3452	ZINC01428513	172	0.3724249601364136	NO	-
3453	ZINC02213392	604	0.3723767399787903	NO	-
3454	ZINC02677482	926	0.372298926115036	NO	-
3455	ZINC03798703	1640	0.37224772572517395	NO	-
3456	ZINC03818268	1742	0.3721611797809601	NO	-
3457	ZINC03816814	1725	0.372061163187027	NO	-
3458	ZINC03709509	1503	0.3720071017742157	NO	-
3459	ZINC03814214	14	0.37193313241004944	YES	1
3460	ZINC03927127	2717	0.3719005584716797	NO	-
3461	ZINC03540057	1341	0.3717828691005707	NO	-
3462	ZINC01818342	324	0.3717280924320221	NO	-
3463	ZINC03863023	2265	0.37172338366508484	NO	-
3464	ZINC03987924	3217	0.37131160497665405	NO	-
3465	ZINC04384972	3703	0.37127256393432617	NO	-
3466	ZINC03927129	2718	0.371242493391037	NO	-
3467	ZINC03936914	2732	0.3710560202598572	NO	-
3468	ZINC03971225	2973	0.3710366189479828	NO	-
3469	ZINC02768600	990	0.3708615303039551	NO	-
3470	ZINC03977280	3052	0.3708549737930298	NO	-
3471	ZINC03817182	1727	0.3708224296569824	NO	-
3472	ZINC03777457	1535	0.37072354555130005	NO	-
3473	ZINC03853232	1884	0.37048107385635376	NO	-
3474	ZINC02338295	679	0.3704468607902527	NO	-
3475	ZINC04267879	3596	0.37024739384651184	NO	-
3476	ZINC04091491	3425	0.37016063928604126	NO	-
3477	ZINC01818341	323	0.3701028525829315	NO	-
3478	ZINC03862969	2251	0.3700452744960785	NO	-
3479	ZINC03864066	2400	0.3700196444988251	NO	-
3480	ZINC03863819	2363	0.369870126247406	NO	-
3481	ZINC03041132	1083	0.3697936236858368	NO	-
3482	ZINC03984593	3170	0.36978110671043396	NO	-
3483	ZINC03849637	1870	0.3697207272052765	NO	-
3484	ZINC04036535	3376	0.36948361992836	NO	-
3485	ZINC02460361	796	0.36944764852523804	NO	-
3486	ZINC03868623	2459	0.36940303444862366	NO	-
3487	ZINC04398801	3719	0.3693011701107025	NO	-
3488	ZINC03950129	2767	0.3692624866962433	NO	-
3489	ZINC00950058	116	0.36899223923683167	NO	-
3490	ZINC00950059	117	0.36899223923683167	NO	-
3491	ZINC01294878	160	0.36894774436950684	NO	-
3492	ZINC04489565	3777	0.36890915036201477	NO	-
3493	ZINC03857085	2001	0.36875075101852417	NO	-
3494	ZINC03982912	3150	0.36867034435272217	NO	-
3495	ZINC03891446	2605	0.36866295337677	NO	-
3496	ZINC03873397	2478	0.36858558654785156	NO	-
3497	ZINC01544741	201	0.3683784008026123	NO	-
3498	ZINC03969688	2898	0.3683507740497589	NO	-
3499	ZINC03038162	1081	0.3683376908302307	NO	-
3500	ZINC00754584	65	0.3683295249938965	NO	-
3501	ZINC03942562	2754	0.3683086633682251	NO	-
3502	ZINC03254726	1159	0.3682989776134491	NO	-
3503	ZINC03848066	1798	0.36829128861427307	NO	-
3504	ZINC03708592	1500	0.36826246976852417	NO	-
3505	ZINC03971338	2975	0.3682515621185303	NO	-
3506	ZINC03873375	2477	0.36817893385887146	NO	-
3507	ZINC03927121	2715	0.3681194484233856	NO	-
3508	ZINC03873409	2480	0.36811402440071106	NO	-
3509	ZINC00917082	106	0.3680875897407532	NO	-
3510	ZINC03851100	1875	0.3680488169193268	NO	-
3511	ZINC03859841	2039	0.36793598532676697	NO	-
3512	ZINC04355103	3679	0.36788296699523926	NO	-
3513	ZINC03890292	2566	0.367796391248703	NO	-
3514	ZINC04621247	3837	0.3677249252796173	NO	-
3515	ZINC04114696	3432	0.36761346459388733	NO	-
3516	ZINC03451063	1308	0.3675009608268738	NO	-
3517	ZINC04001287	3312	0.36737748980522156	NO	-
3518	ZINC03817192	1730	0.36725783348083496	NO	-
3519	ZINC02612896	862	0.36709919571876526	NO	-
3520	ZINC03848068	1800	0.3670292794704437	NO	-
3521	ZINC04217400	3553	0.36702436208724976	NO	-
3522	ZINC02308477	665	0.3670150637626648	NO	-
3523	ZINC02254000	637	0.36699727177619934	NO	-
3524	ZINC03857933	2006	0.3669731020927429	NO	-
3525	ZINC03801920	1666	0.36680325865745544	NO	-
3526	ZINC03459477	1319	0.366703063249588	NO	-
3527	ZINC03997212	3269	0.36659497022628784	NO	-
3528	ZINC03977128	3044	0.3665228486061096	NO	-
3529	ZINC03986687	3181	0.36650222539901733	NO	-
3530	ZINC04223355	3555	0.3663249909877777	NO	-
3531	ZINC03980059	3079	0.36630138754844666	NO	-
3532	ZINC03799516	1645	0.36618906259536743	NO	-
3533	ZINC03970377	2951	0.36618903279304504	NO	-
3534	ZINC00422080	32	0.36606553196907043	NO	-
3535	ZINC01254912	152	0.36599135398864746	NO	-
3536	ZINC03982724	3133	0.36596423387527466	NO	-
3537	ZINC03338864	1231	0.3659517765045166	NO	-
3538	ZINC03863691	2333	0.36585289239883423	NO	-
3539	ZINC01533803	185	0.365744024515152	NO	-
3540	ZINC04086981	3422	0.3656798303127289	NO	-
3541	ZINC01669896	261	0.3656044602394104	NO	-
3542	ZINC04001069	3298	0.36554205417633057	NO	-
3543	ZINC03903468	2666	0.3654181659221649	NO	-
3544	ZINC04392812	3712	0.36541154980659485	NO	-
3545	ZINC04223501	3557	0.3651678264141083	NO	-
3546	ZINC03285641	1180	0.3651220202445984	NO	-
3547	ZINC03981986	3131	0.3651198744773865	NO	-
3548	ZINC03864021	2396	0.36498570442199707	NO	-
3549	ZINC03912455	2687	0.3648452162742615	NO	-
3550	ZINC03229245	1152	0.36483675241470337	NO	-
3551	ZINC04120859	3450	0.3647446930408478	NO	-
3552	ZINC03890419	2572	0.36465686559677124	NO	-
3553	ZINC02449710	760	0.36464250087738037	NO	-
3554	ZINC02353962	687	0.3646332621574402	NO	-
3555	ZINC03171452	1107	0.364601194858551	NO	-
3556	ZINC03171455	1108	0.364601194858551	NO	-
3557	ZINC01550585	214	0.36457306146621704	NO	-
3558	ZINC03863911	2383	0.36450251936912537	NO	-
3559	ZINC03534436	1323	0.36445093154907227	NO	-
3560	ZINC03816710	1724	0.36444246768951416	NO	-
3561	ZINC03971919	2990	0.364401638507843	NO	-
3562	ZINC01625569	239	0.36440038681030273	NO	-
3563	ZINC03977273	3050	0.364275187253952	NO	-
3564	ZINC03823043	1770	0.3642353415489197	NO	-
3565	ZINC03265070	1169	0.3640901446342468	NO	-
3566	ZINC03565586	1348	0.36385229229927063	NO	-
3567	ZINC01688842	272	0.36369752883911133	NO	-
3568	ZINC00813013	81	0.36363059282302856	NO	-
3569	ZINC03862094	2081	0.3635948598384857	NO	-
3570	ZINC04223463	3556	0.3635168671607971	NO	-
3571	ZINC04265494	3588	0.36348965764045715	NO	-
3572	ZINC00017493	6	0.36337533593177795	NO	-
3573	ZINC03799516	1644	0.3633289933204651	NO	-
3574	ZINC04114696	3431	0.3632063865661621	NO	-
3575	ZINC03863775	2351	0.3631112575531006	NO	-
3576	ZINC00891628	96	0.36294400691986084	NO	-
3577	ZINC01316756	166	0.36284932494163513	NO	-
3578	ZINC03534437	1324	0.3628068268299103	NO	-
3579	ZINC00148197	19	0.3627620041370392	NO	-
3580	ZINC04132792	3479	0.36275753378868103	NO	-
3581	ZINC02358545	691	0.3627183735370636	NO	-
3582	ZINC02252958	636	0.3626883327960968	NO	-
3583	ZINC03890276	2565	0.36266621947288513	NO	-
3584	ZINC03631627	1449	0.36266353726387024	NO	-
3585	ZINC03859347	2032	0.3625794053077698	NO	-
3586	ZINC03912457	2688	0.36241933703422546	NO	-
3587	ZINC04627827	3843	0.36229208111763	NO	-
3588	ZINC03823858	1776	0.3622620403766632	NO	-
3589	ZINC02841572	1005	0.36222660541534424	NO	-
3590	ZINC03265069	1168	0.3621901571750641	NO	-
3591	ZINC03858628	2024	0.36206600069999695	NO	-
3592	ZINC03858277	2017	0.36204734444618225	NO	-
3593	ZINC04627369	3841	0.3619624972343445	NO	-
3594	ZINC04267672	3593	0.36190733313560486	NO	-
3595	ZINC03890209	2557	0.3618312180042267	NO	-
3596	ZINC03979653	3069	0.3617766499519348	NO	-
3597	ZINC03776791	1531	0.36174270510673523	NO	-
3598	ZINC00898405	101	0.36165863275527954	NO	-
3599	ZINC03912200	2680	0.3614594340324402	NO	-
3600	ZINC03971223	2972	0.3614028990268707	NO	-
3601	ZINC03265068	1167	0.36128103733062744	NO	-
3602	ZINC03209295	1136	0.3612118661403656	NO	-
3603	ZINC03863280	2311	0.361081063747406	NO	-
3604	ZINC03971339	2976	0.3608902394771576	NO	-
3605	ZINC03966630	2845	0.360843300819397	NO	-
3606	ZINC01736341	290	0.3608091175556183	NO	-
3607	ZINC02438715	752	0.3607884645462036	NO	-
3608	ZINC03977085	3039	0.36068782210350037	NO	-
3609	ZINC03863910	2382	0.3605751395225525	NO	-
3610	ZINC03969724	2899	0.3605397343635559	NO	-
3611	ZINC03338865	1232	0.3605159819126129	NO	-
3612	ZINC03868622	2458	0.3604397177696228	NO	-
3613	ZINC03856017	1942	0.3603250980377197	NO	-
3614	ZINC04114730	3434	0.36025097966194153	NO	-
3615	ZINC04120686	3448	0.36014223098754883	NO	-
3616	ZINC02280125	652	0.36009466648101807	NO	-
3617	ZINC04339770	3660	0.36007994413375854	NO	-
3618	ZINC03960585	2824	0.3599623739719391	NO	-
3619	ZINC04265243	3587	0.3598136901855469	NO	-
3620	ZINC04628295	3848	0.3597669005393982	NO	-
3621	ZINC03890293	2567	0.3597067892551422	NO	-
3622	ZINC03974575	3017	0.35968106985092163	NO	-
3623	ZINC00811683	79	0.35944968461990356	NO	-
3624	ZINC01286915	158	0.35943305492401123	NO	-
3625	ZINC03856087	1947	0.3593834340572357	NO	-
3626	ZINC01688837	270	0.35936594009399414	NO	-
3627	ZINC04114730	3433	0.35929185152053833	NO	-
3628	ZINC03823045	1771	0.3591921627521515	NO	-
3629	ZINC01953423	404	0.3590840697288513	NO	-
3630	ZINC00900580	102	0.35907962918281555	NO	-
3631	ZINC03548814	1343	0.3590259253978729	NO	-
3632	ZINC03029200	1079	0.358853816986084	NO	-
3633	ZINC03820399	1760	0.358664870262146	NO	-
3634	ZINC01812006	316	0.35866039991378784	NO	-
3635	ZINC03814207	5	0.35848289728164673	YES	1
3636	ZINC04128833	3467	0.3583233654499054	NO	-
3637	ZINC01663056	22	0.3582375943660736	YES	7
3638	ZINC03863908	2380	0.35822513699531555	NO	-
3639	ZINC04247710	3577	0.3580908477306366	NO	-
3640	ZINC04228446	3562	0.3580424189567566	NO	-
3641	ZINC03863741	2343	0.35794636607170105	NO	-
3642	ZINC03971919	2989	0.3579424321651459	NO	-
3643	ZINC03890078	2551	0.3578592836856842	NO	-
3644	ZINC04628606	3849	0.35770002007484436	NO	-
3645	ZINC04171493	3510	0.3576076626777649	NO	-
3646	ZINC03862973	2253	0.35757118463516235	NO	-
3647	ZINC03862938	2244	0.35752302408218384	NO	-
3648	ZINC03892074	2629	0.35749444365501404	NO	-
3649	ZINC03971338	2974	0.3573996424674988	NO	-
3650	ZINC03856004	1940	0.35739919543266296	NO	-
3651	ZINC02005390	415	0.35735952854156494	NO	-
3652	ZINC03799518	1647	0.3573574423789978	NO	-
3653	ZINC03217476	1143	0.35735300183296204	NO	-
3654	ZINC03104899	1093	0.3573506772518158	NO	-
3655	ZINC03941328	2748	0.35707801580429077	NO	-
3656	ZINC03977279	3051	0.3569476306438446	NO	-
3657	ZINC03863877	2375	0.3568093180656433	NO	-
3658	ZINC02405635	714	0.356775164604187	NO	-
3659	ZINC02890595	1030	0.3566793203353882	NO	-
3660	ZINC03782826	1564	0.3563326597213745	NO	-
3661	ZINC03328132	1213	0.35617929697036743	NO	-
3662	ZINC03863689	2331	0.3561750650405884	NO	-
3663	ZINC04341575	3665	0.35607224702835083	NO	-
3664	ZINC04618548	3823	0.3559421896934509	NO	-
3665	ZINC02941748	1059	0.3558861315250397	NO	-
3666	ZINC02327426	672	0.35584554076194763	NO	-
3667	ZINC02627723	870	0.3556864261627197	NO	-
3668	ZINC03994987	3261	0.3556712567806244	NO	-
3669	ZINC02202197	592	0.35559791326522827	NO	-
3670	ZINC03856016	1941	0.35553064942359924	NO	-
3671	ZINC00643150	54	0.35537752509117126	NO	-
3672	ZINC03818809	1744	0.3553285002708435	NO	-
3673	ZINC03890949	2582	0.35530439019203186	NO	-
3674	ZINC04087002	3423	0.3552168607711792	NO	-
3675	ZINC03977619	3059	0.35517534613609314	NO	-
3676	ZINC04403766	3721	0.35510581731796265	NO	-
3677	ZINC03777742	1540	0.3550466299057007	NO	-
3678	ZINC03850711	1873	0.3549058735370636	NO	-
3679	ZINC03613588	1404	0.35486429929733276	NO	-
3680	ZINC01550587	215	0.3548542857170105	NO	-
3681	ZINC02711895	960	0.35470572113990784	NO	-
3682	ZINC03237472	1155	0.35458165407180786	NO	-
3683	ZINC03891704	2619	0.35455000400543213	NO	-
3684	ZINC02361546	692	0.3543797731399536	NO	-
3685	ZINC01301153	164	0.3539794385433197	NO	-
3686	ZINC03856403	1989	0.3539397418498993	NO	-
3687	ZINC03784374	1577	0.35391417145729065	NO	-
3688	ZINC03643450	1472	0.35360315442085266	NO	-
3689	ZINC03265067	1166	0.35345837473869324	NO	-
3690	ZINC03863912	2384	0.3534553050994873	NO	-
3691	ZINC03862970	2252	0.3533720076084137	NO	-
3692	ZINC03862093	2080	0.35335591435432434	NO	-
3693	ZINC03224703	1145	0.3532659411430359	NO	-
3694	ZINC03623843	1441	0.3528740704059601	NO	-
3695	ZINC03987232	3190	0.3526608645915985	NO	-
3696	ZINC03224704	1146	0.35225608944892883	NO	-
3697	ZINC00978705	125	0.35209617018699646	NO	-
3698	ZINC03999684	3279	0.35207632184028625	NO	-
3699	ZINC04001543	3337	0.35189396142959595	NO	-
3700	ZINC02859934	1011	0.35186827182769775	NO	-
3701	ZINC03814205	6	0.35183101892471313	YES	1
3702	ZINC02407084	716	0.3517380952835083	NO	-
3703	ZINC03459475	1318	0.35130107402801514	NO	-
3704	ZINC00950133	121	0.3511326313018799	NO	-
3705	ZINC04086977	3421	0.35107454657554626	NO	-
3706	ZINC03224705	1147	0.3509494960308075	NO	-
3707	ZINC02633369	880	0.35087552666664124	NO	-
3708	ZINC03850711	1874	0.3506978452205658	NO	-
3709	ZINC00126363	16	0.35068202018737793	NO	-
3710	ZINC03784374	1578	0.3506772518157959	NO	-
3711	ZINC02580936	853	0.35036489367485046	NO	-
3712	ZINC03858578	2022	0.3503057360649109	NO	-
3713	ZINC04470477	3772	0.3503057360649109	NO	-
3714	ZINC04267854	3595	0.35010212659835815	NO	-
3715	ZINC04132254	3476	0.35007524490356445	NO	-
3716	ZINC03208667	1133	0.349954217672348	NO	-
3717	ZINC03607127	1393	0.3499346375465393	NO	-
3718	ZINC02007749	422	0.34992319345474243	NO	-
3719	ZINC03977669	3063	0.34988856315612793	NO	-
3720	ZINC04186158	3520	0.34986430406570435	NO	-
3721	ZINC03820399	1759	0.3498493731021881	NO	-
3722	ZINC04211259	3534	0.3496484160423279	NO	-
3723	ZINC04457570	3748	0.3496265113353729	NO	-
3724	ZINC02863630	1014	0.34952306747436523	NO	-
3725	ZINC03864024	2397	0.3494532108306885	NO	-
3726	ZINC04488483	3775	0.34898999333381653	NO	-
3727	ZINC03799518	1646	0.348886638879776	NO	-
3728	ZINC03987756	3198	0.3488290011882782	NO	-
3729	ZINC03118548	1099	0.34878116846084595	NO	-
3730	ZINC04341954	3666	0.3487075865268707	NO	-
3731	ZINC03892070	2627	0.3485879898071289	NO	-
3732	ZINC03970868	2966	0.34848782420158386	NO	-
3733	ZINC04401031	3720	0.3484455943107605	NO	-
3734	ZINC03863216	2306	0.34840574860572815	NO	-
3735	ZINC04155323	3501	0.3482401967048645	NO	-
3736	ZINC04000759	3284	0.3482036888599396	NO	-
3737	ZINC03823451	1773	0.3480575978755951	NO	-
3738	ZINC03647963	1475	0.3480043113231659	NO	-
3739	ZINC03858103	2007	0.3479834794998169	NO	-
3740	ZINC03891706	2620	0.3479807674884796	NO	-
3741	ZINC04058541	3398	0.3479539453983307	NO	-
3742	ZINC03862464	2140	0.34773334860801697	NO	-
3743	ZINC02905151	1036	0.34772995114326477	NO	-
3744	ZINC03995191	3265	0.347470223903656	NO	-
3745	ZINC02194554	584	0.34692254662513733	NO	-
3746	ZINC03994986	3260	0.3468402326107025	NO	-
3747	ZINC03226287	1149	0.3466814458370209	NO	-
3748	ZINC03863996	2392	0.3463001847267151	NO	-
3749	ZINC03891067	2587	0.34625786542892456	NO	-
3750	ZINC02367367	695	0.34619075059890747	NO	-
3751	ZINC03808566	1702	0.3461230993270874	NO	-
3752	ZINC03320266	1204	0.3459419012069702	NO	-
3753	ZINC00860553	91	0.345624178647995	NO	-
3754	ZINC03969171	2872	0.3455854654312134	NO	-
3755	ZINC02399862	710	0.34555962681770325	NO	-
3756	ZINC03926814	2710	0.3453444242477417	NO	-
3757	ZINC03795472	1630	0.3452194333076477	NO	-
3758	ZINC03620953	1432	0.345089316368103	NO	-
3759	ZINC03215455	1141	0.3449960947036743	NO	-
3760	ZINC03856082	1945	0.34490808844566345	NO	-
3761	ZINC04132249	3475	0.34482526779174805	NO	-
3762	ZINC04001442	3333	0.34476685523986816	NO	-
3763	ZINC04134825	3481	0.34471842646598816	NO	-
3764	ZINC02549719	848	0.34454345703125	NO	-
3765	ZINC04124739	3464	0.3444913625717163	NO	-
3766	ZINC04216270	3546	0.3444117605686188	NO	-
3767	ZINC03614853	1408	0.3442811965942383	NO	-
3768	ZINC03862974	2254	0.3442068099975586	NO	-
3769	ZINC00422081	33	0.3441603183746338	NO	-
3770	ZINC03863688	2330	0.3439953625202179	NO	-
3771	ZINC04268223	3598	0.34385696053504944	NO	-
3772	ZINC03224702	1144	0.3436795771121979	NO	-
3773	ZINC03797596	1636	0.34364697337150574	NO	-
3774	ZINC02833473	1003	0.3434397578239441	NO	-
3775	ZINC03901998	2664	0.34343230724334717	NO	-
3776	ZINC03987634	3193	0.3433200716972351	NO	-
3777	ZINC00876580	94	0.3432002365589142	NO	-
3778	ZINC02705840	953	0.34285035729408264	NO	-
3779	ZINC02395333	707	0.3427667021751404	NO	-
3780	ZINC02440620	756	0.3426959216594696	NO	-
3781	ZINC03863693	2335	0.3423631191253662	NO	-
3782	ZINC03998913	3275	0.34234344959259033	NO	-
3783	ZINC03863692	2334	0.3423045575618744	NO	-
3784	ZINC03859705	2036	0.3421926200389862	NO	-
3785	ZINC03859970	2041	0.3421381413936615	NO	-
3786	ZINC04455728	3745	0.3421197831630707	NO	-
3787	ZINC03863690	2332	0.34211453795433044	NO	-
3788	ZINC03977100	3041	0.34194648265838623	NO	-
3789	ZINC02325431	671	0.34162405133247375	NO	-
3790	ZINC04122271	3455	0.34134796261787415	NO	-
3791	ZINC02684079	931	0.3412649631500244	NO	-
3792	ZINC02007747	421	0.34123265743255615	NO	-
3793	ZINC04001596	3340	0.34117376804351807	NO	-
3794	ZINC03864345	2408	0.3411175608634949	NO	-
3795	ZINC01316870	167	0.3409910500049591	NO	-
3796	ZINC03856081	1944	0.3409578800201416	NO	-
3797	ZINC03970559	2954	0.3407372832298279	NO	-
3798	ZINC03401460	1273	0.3407151997089386	NO	-
3799	ZINC03613584	1403	0.3406897783279419	NO	-
3800	ZINC00969238	122	0.3406828045845032	NO	-
3801	ZINC02207259	597	0.3404264748096466	NO	-
3802	ZINC03820635	1766	0.34038472175598145	NO	-
3803	ZINC03820635	1767	0.34038472175598145	NO	-
3804	ZINC03035119	1080	0.3402371108531952	NO	-
3805	ZINC03862701	2195	0.34018227458000183	NO	-
3806	ZINC01802727	312	0.3397478461265564	NO	-
3807	ZINC03960584	2823	0.3395131230354309	NO	-
3808	ZINC02380058	698	0.3394419252872467	NO	-
3809	ZINC03987757	3199	0.33924591541290283	NO	-
3810	ZINC03892077	2630	0.3391990661621094	NO	-
3811	ZINC04132258	3477	0.3391639292240143	NO	-
3812	ZINC03778885	1544	0.3390392065048218	NO	-
3813	ZINC03804938	1683	0.3389078676700592	NO	-
3814	ZINC00754448	64	0.33887916803359985	NO	-
3815	ZINC04134825	3480	0.33881625533103943	NO	-
3816	ZINC01645292	244	0.338549941778183	NO	-
3817	ZINC03775019	1519	0.338520348072052	NO	-
3818	ZINC03934498	2730	0.3383779525756836	NO	-
3819	ZINC03863913	2385	0.3380652070045471	NO	-
3820	ZINC03859970	2040	0.33794987201690674	NO	-
3821	ZINC04266092	3590	0.33784547448158264	NO	-
3822	ZINC03777454	1534	0.3373890519142151	NO	-
3823	ZINC03812730	1718	0.3373706340789795	NO	-
3824	ZINC01604641	235	0.33718743920326233	NO	-
3825	ZINC03783157	1566	0.3371833860874176	NO	-
3826	ZINC03820635	1765	0.33716174960136414	NO	-
3827	ZINC03709617	1510	0.3369976282119751	NO	-
3828	ZINC03891698	2618	0.33690759539604187	NO	-
3829	ZINC03962305	2836	0.3368758261203766	NO	-
3830	ZINC04046445	3387	0.33683669567108154	NO	-
3831	ZINC03891000	2583	0.3364417850971222	NO	-
3832	ZINC04413656	3725	0.33615630865097046	NO	-
3833	ZINC03971127	2968	0.3361087143421173	NO	-
3834	ZINC03971710	2981	0.33610299229621887	NO	-
3835	ZINC03644955	1474	0.3358810544013977	NO	-
3836	ZINC01286879	157	0.33568495512008667	NO	-
3837	ZINC03863916	2387	0.3355647921562195	NO	-
3838	ZINC02227184	615	0.3352184593677521	NO	-
3839	ZINC01972929	406	0.33518627285957336	NO	-
3840	ZINC03853600	1888	0.33497384190559387	NO	-
3841	ZINC03863805	2359	0.3348982334136963	NO	-
3842	ZINC03863748	2344	0.3348033130168915	NO	-
3843	ZINC03971205	2969	0.3345417380332947	NO	-
3844	ZINC03927123	2716	0.33419644832611084	NO	-
3845	ZINC02678704	928	0.33410316705703735	NO	-
3846	ZINC01316871	168	0.3339674770832062	NO	-
3847	ZINC00663669	57	0.3339659869670868	NO	-
3848	ZINC01604644	236	0.33375978469848633	NO	-
3849	ZINC03775055	1520	0.3334720730781555	NO	-
3850	ZINC02885327	1021	0.3333321213722229	NO	-
3851	ZINC00892488	98	0.33296507596969604	NO	-
3852	ZINC00891646	97	0.3329194486141205	NO	-
3853	ZINC02236068	623	0.33285704255104065	NO	-
3854	ZINC03709616	1509	0.3319968581199646	NO	-
3855	ZINC03863715	2341	0.33176496624946594	NO	-
3856	ZINC03818764	1743	0.33147522807121277	NO	-
3857	ZINC03934489	2729	0.3313358426094055	NO	-
3858	ZINC01024526	129	0.33106011152267456	NO	-
3859	ZINC03708646	1501	0.33088818192481995	NO	-
3860	ZINC03891708	2621	0.33030402660369873	NO	-
3861	ZINC04228450	3563	0.3300091326236725	NO	-
3862	ZINC03891740	2623	0.3298755884170532	NO	-
3863	ZINC03856404	1990	0.3297232985496521	NO	-
3864	ZINC03891710	2622	0.32944387197494507	NO	-
3865	ZINC03215334	1140	0.32872211933135986	NO	-
3866	ZINC03863699	2336	0.32857078313827515	NO	-
3867	ZINC03891033	2585	0.3284170627593994	NO	-
3868	ZINC03856411	1991	0.3283470571041107	NO	-
3869	ZINC03889927	2549	0.32829493284225464	NO	-
3870	ZINC03413807	1279	0.3280797004699707	NO	-
3871	ZINC03413811	1280	0.3280797004699707	NO	-
3872	ZINC00950127	120	0.32729122042655945	NO	-
3873	ZINC00976160	124	0.3271390497684479	NO	-
3874	ZINC04340821	3663	0.32685527205467224	NO	-
3875	ZINC00906833	103	0.32666221261024475	NO	-
3876	ZINC01542839	199	0.3259545862674713	NO	-
3877	ZINC01257071	154	0.32581377029418945	NO	-
3878	ZINC04086963	3420	0.32575175166130066	NO	-
3879	ZINC04367486	3689	0.325711190700531	NO	-
3880	ZINC04120717	3449	0.32521918416023254	NO	-
3881	ZINC00907313	105	0.32513073086738586	NO	-
3882	ZINC03892069	2626	0.32509729266166687	NO	-
3883	ZINC03783166	1567	0.3246791958808899	NO	-
3884	ZINC00814646	82	0.3246636390686035	NO	-
3885	ZINC03987968	3219	0.324570894241333	NO	-
3886	ZINC00907311	104	0.3241964876651764	NO	-
3887	ZINC00663670	58	0.32393530011177063	NO	-
3888	ZINC03927119	2714	0.32385262846946716	NO	-
3889	ZINC03981974	3129	0.32373324036598206	NO	-
3890	ZINC00663541	56	0.32371243834495544	NO	-
3891	ZINC01736354	291	0.3231937885284424	NO	-
3892	ZINC03863687	2329	0.32267385721206665	NO	-
3893	ZINC02660950	909	0.3224796652793884	NO	-
3894	ZINC01537531	191	0.32224658131599426	NO	-
3895	ZINC02905023	1035	0.3220979571342468	NO	-
3896	ZINC03863545	2320	0.32190456986427307	NO	-
3897	ZINC01035661	131	0.32138651609420776	NO	-
3898	ZINC00001792	7	0.32076308131217957	YES	1
3899	ZINC03858963	2029	0.32069677114486694	NO	-
3900	ZINC04468413	3769	0.32069677114486694	NO	-
3901	ZINC03980661	3098	0.3205595910549164	NO	-
3902	ZINC02364536	694	0.32014933228492737	NO	-
3903	ZINC03863879	2376	0.31956973671913147	NO	-
3904	ZINC03889637	2543	0.3195420205593109	NO	-
3905	ZINC04228775	3564	0.3194425106048584	NO	-
3906	ZINC00390294	31	0.3185330033302307	NO	-
3907	ZINC03790990	1609	0.31838640570640564	NO	-
3908	ZINC03891066	2586	0.3183417022228241	NO	-
3909	ZINC03970061	2935	0.31798169016838074	NO	-
3910	ZINC03863850	2366	0.31747886538505554	NO	-
3911	ZINC03852853	1882	0.3174436390399933	NO	-
3912	ZINC03856429	1996	0.31729233264923096	NO	-
3913	ZINC00717105	60	0.31690898537635803	NO	-
3914	ZINC04372177	3696	0.31574928760528564	NO	-
3915	ZINC04488586	3776	0.31555622816085815	NO	-
3916	ZINC01106226	135	0.3152559995651245	NO	-
3917	ZINC02386071	702	0.3152511715888977	NO	-
3918	ZINC03709612	1507	0.3148324191570282	NO	-
3919	ZINC03709613	1508	0.3148324191570282	NO	-
3920	ZINC01532339	0	0.31433743238449097	YES	0
3921	ZINC03863914	2386	0.31362250447273254	NO	-
3922	ZINC03923050	2704	0.3133884370326996	NO	-
3923	ZINC03823859	1777	0.3132461607456207	NO	-
3924	ZINC04122276	3456	0.31282344460487366	NO	-
3925	ZINC03634270	1457	0.31233423948287964	NO	-
3926	ZINC03892078	2631	0.3123232424259186	NO	-
3927	ZINC00663270	55	0.31183484196662903	NO	-
3928	ZINC03861811	2046	0.31063973903656006	NO	-
3929	ZINC02184210	580	0.31061840057373047	NO	-
3930	ZINC02271497	647	0.3099048435688019	NO	-
3931	ZINC01553719	220	0.30944952368736267	NO	-
3932	ZINC03795925	18	0.30936598777770996	YES	3
3933	ZINC04121036	3451	0.30855491757392883	NO	-
3934	ZINC03709606	1506	0.3083387017250061	NO	-
3935	ZINC04150645	3499	0.3072018623352051	NO	-
3936	ZINC01717164	2	0.3054679334163666	YES	1
3937	ZINC03923050	2703	0.30540964007377625	NO	-
3938	ZINC03711097	1511	0.30535098910331726	NO	-
3939	ZINC04453666	3742	0.30528953671455383	NO	-
3940	ZINC00917119	108	0.30394330620765686	NO	-
3941	ZINC03776631	1528	0.3027664124965668	NO	-
3942	ZINC03937038	2736	0.30032604932785034	NO	-
3943	ZINC01035472	130	0.291965514421463	NO	-
3944	ZINC01592424	17	0.2917311191558838	YES	2
3945	ZINC03969315	2883	0.28983670473098755	NO	-
3946	ZINC00803886	73	0.289419561624527	NO	-
3947	ZINC03814210	12	0.28756895661354065	YES	1
3948	ZINC03814209	3	0.2861288785934448	YES	1
3949	ZINC03814211	13	0.2845620810985565	YES	1
3950	ZINC02896580	1032	0.2829805314540863	NO	-
3951	ZINC03814208	4	0.281311959028244	YES	1
3952	ZINC01903720	8	0.2784065306186676	YES	1
3953	ZINC03814206	98	0.2762853503227234	YES	17
3954	ZINC02572146	16	0.2754914462566376	YES	2
3955	ZINC02012157	15	0.26377594470977783	YES	2
3956	ZINC02156329	9	0.26034653186798096	YES	1
3957	ZINC03814213	10	0.26002323627471924	YES	1
3958	ZINC00001341	1	0.2529185712337494	YES	1
3959	ZINC03814212	19	0.16133446991443634	YES	4
