# Supplementary material for: Optimal assignment methods for ligand-based virtual screening
Source: J Cheminform. 2009 Aug 25;1:14. doi: 10.1186/1758-2946-1-14 (PMC2820492; doi:10.1186/1758-2946-1-14)
Supplement: Additional file 2 — Archive of the result files. The file Results.tar.gz is a Gzip compressed Tar archive containing the results file of each method for each data set. The result files are tab-separated plain text files including the following information: method name, active data set with size, cluster information and the distribution of the molecules over the clusters, decoy data set with size, ratio active:decoy, AUC, awAUC, BEDROC scores for predefined alpha values as suggested by Truchon and Bayly [63], relative enrichment factor [67], ROC enrichments, awROC enrichments at predefined false positive fractions, chemotype enrichment, ROC data points, and the ranking of each structure. [file 1758-2946-1-14-S2.zip › Results/OAAP.SQ.DUD=cdk2.Q.CDK2_Purvalanol.sdf.A.DUD_cdk2_clustered_I_MM.sdf.D.DUD_cdk2_decoys_ID_pass_MWPas0000644]

###################################################################################################
# Screening Result File
# User: jahn
# Method used: OAAP
> <Method_Name>
OAAP
# Screening mode: Single Query Screening
#	Calculations performed: 2117
#	Start time of the calculation: Sun Mar 08 06:01:11 CET 2009
#	End time of the calculation: Sun Mar 08 06:01:47 CET 2009
# Data set information
#	Query molecule name:	PVB from data set: ./data/queries/CDK2_Purvalanol.sdf
#	Active data set: /rahome/chemoinf/SVS/data/actives/DUD_cdk2_clustered_I_MM.sdf with cluster information
#		Size: 47 molecules
#		Number of clusters: 32
#		Cluster Summery:
#			Cluster number	# molecules	% of actives
#			1		1		2.128
#			2		2		4.255
#			3		5		10.638
#			4		1		2.128
#			5		2		4.255
#			6		1		2.128
#			7		1		2.128
#			8		2		4.255
#			9		1		2.128
#			10		2		4.255
#			11		3		6.383
#			12		2		4.255
#			13		1		2.128
#			14		3		6.383
#			15		1		2.128
#			16		2		4.255
#			17		1		2.128
#			18		1		2.128
#			19		1		2.128
#			20		1		2.128
#			21		2		4.255
#			22		1		2.128
#			23		1		2.128
#			24		1		2.128
#			25		1		2.128
#			26		1		2.128
#			27		1		2.128
#			28		1		2.128
#			29		1		2.128
#			30		1		2.128
#			31		1		2.128
#			32		1		2.128
#	Decoy data set: /rahome/chemoinf/SVS/data/decoys/DUD_cdk2_decoys_ID_pass_MWPass_I_MM.sdf
#		Size: 2070 molecules
#	Ratio actives : decoys
#		1.0 : 44.0426
#	The active and decoy data set were part of the DUD with problem identifier: cdk2
> <AUC>
#	 ROC AUC
	0.5544249152019736
> <awAUC>
#	 ROC awAUC
	0.530420692431562
> <BEDROC Scores>
#	Alpha Values	BEDROC Scores	Literature: J. Chem. Inf. Model., Vol. 47, No. 2, 2007, 488-508
	106.9	0.3756
	100.0	0.365
	53.6	0.2971
	50.0	0.2926
	32.2	0.2758
	20.0	0.2764
	16.1	0.282
	10.0	0.3057
	8.0	0.3224
> <Relative enrichment factor>
#	Fraction dataset	Enrichment factor	 Literature: DOI: 10.1021/ci800303k
	0.0010	94.4733112895607
	0.01	37.789324515824276
	0.02	23.618327822390174
	0.05	21.27659574468085
	0.1	27.659574468085108
	0.2	36.170212765957444
	0.25	42.5531914893617
> <ROC Enrichments>
#	True decoy fraction	Enrichment	Literature: J Comput Aided Mol Des (2008) 22:133-139
	0.1	88.08510638297872
	0.5	32.030947775628626
	1.0	18.87537993920973
	2.0	10.486322188449849
	5.0	4.2348608837970545
	10.0	2.978723404255319
> <awROC Enrichments>
#	Decoy fraction	Enrichment
	0.1	56.0625
	0.5	24.11079545454545
	1.0	15.709821428571429
	2.0	8.625
	5.0	3.4831730769230766
	10.0	2.34375
> <Chemotype enrichment>
#	% data set	% active cluster	Literature: http://dud.docking.org/wombat/
	0.0	0.0
	0.047	0.0
	0.047	3.125
	0.142	3.125
	0.142	6.25
	0.236	6.25
	0.236	9.375
	0.614	9.375
	0.614	12.5
	0.661	12.5
	0.661	15.625
	1.086	15.625
	1.086	18.75
	5.432	18.75
	5.432	21.875
	5.621	21.875
	5.621	25.0
	10.581	25.0
	10.581	28.125
	11.809	28.125
	11.809	31.25
	21.398	31.25
	21.398	34.375
	22.485	34.375
	22.485	37.5
	23.335	37.5
	23.335	40.625
	34.058	40.625
	34.058	43.75
	36.089	43.75
	36.089	46.875
	37.175	46.875
	37.175	50.0
	37.648	50.0
	37.648	53.125
	41.238	53.125
	41.238	56.25
	43.741	56.25
	43.741	59.375
	50.26	59.375
	50.26	62.5
	51.441	62.5
	51.441	65.625
	71.989	65.625
	71.989	68.75
	76.476	68.75
	76.476	71.875
	78.791	71.875
	78.791	75.0
	86.065	75.0
	86.065	78.125
	86.396	78.125
	86.396	81.25
	91.214	81.25
	91.214	84.375
	96.079	84.375
	96.079	87.5
	98.866	87.5
	98.866	90.625
	99.528	90.625
	99.528	93.75
	99.858	93.75
	99.858	96.875
	100.0	96.875
	100.0	100.0
> <ROC curve data>
#	False positive rate	true positive rate
	0.0	0.0
	0.0	0.1277
	0.0029	0.1277
	0.0029	0.1702
	0.0068	0.1702
	0.0068	0.1915
	0.0106	0.1915
	0.0106	0.2128
	0.0502	0.2128
	0.0502	0.234
	0.0517	0.234
	0.0517	0.2553
	0.0618	0.2553
	0.0618	0.2766
	0.0966	0.2766
	0.0966	0.2979
	0.101	0.2979
	0.101	0.3191
	0.113	0.3191
	0.113	0.3404
	0.1961	0.3404
	0.1961	0.3617
	0.2101	0.3617
	0.2101	0.383
	0.2208	0.383
	0.2208	0.4043
	0.229	0.4043
	0.229	0.4255
	0.3382	0.4255
	0.3382	0.4468
	0.3527	0.4468
	0.3527	0.4681
	0.358	0.4681
	0.358	0.4894
	0.3686	0.4894
	0.3686	0.5106
	0.3729	0.5106
	0.3729	0.5319
	0.4092	0.5319
	0.4092	0.5532
	0.4343	0.5532
	0.4343	0.5745
	0.5005	0.5745
	0.5005	0.5957
	0.5121	0.5957
	0.5121	0.617
	0.6464	0.617
	0.6464	0.6383
	0.7213	0.6383
	0.7213	0.6596
	0.7667	0.6596
	0.7667	0.6809
	0.7899	0.6809
	0.7899	0.7021
	0.7952	0.7021
	0.7952	0.7234
	0.8039	0.7234
	0.8039	0.7447
	0.8628	0.7447
	0.8628	0.766
	0.8657	0.766
	0.8657	0.7872
	0.9145	0.7872
	0.9145	0.8085
	0.9222	0.8085
	0.9222	0.8298
	0.9507	0.8298
	0.9507	0.8511
	0.9628	0.8511
	0.9628	0.8723
	0.9681	0.8723
	0.9681	0.8936
	0.987	0.8936
	0.987	0.9149
	0.9899	0.9149
	0.9899	0.9362
	0.9961	0.9362
	0.9961	0.9574
	0.999	0.9574
	0.999	0.9787
	1.0	0.9787
	1.0	1.0
> <Screening Table>
# Rank	Mol name	Index in data set	Similarity 2 query	Active	Cluster number
1	ZINC00582575	34	0.6596543788909912	YES	21
2	ZINC03814437	35	0.6321432590484619	YES	21
3	ZINC01649340	6	0.5928748250007629	YES	3
4	ZINC01487345	7	0.5240648984909058	YES	3
5	ZINC03591113	44	0.5030868649482727	YES	30
6	ZINC01641925	5	0.46392956376075745	YES	3
7	ZINC00013886	6	0.46288734674453735	NO	-
8	ZINC03820622	1471	0.45832517743110657	NO	-
9	ZINC03820622	1472	0.4527123272418976	NO	-
10	ZINC00026736	23	0.44193896651268005	NO	-
11	ZINC00013885	5	0.4411163032054901	NO	-
12	ZINC04036978	1867	0.42903363704681396	NO	-
13	ZINC03814439	36	0.4258875846862793	YES	22
14	ZINC03814462	28	0.42566317319869995	YES	16
15	ZINC03961966	1747	0.42561501264572144	NO	-
16	ZINC04036978	1866	0.4241562783718109	NO	-
17	ZINC00299763	212	0.41789403557777405	NO	-
18	ZINC00026735	22	0.4176141619682312	NO	-
19	ZINC04306131	1947	0.4164090156555176	NO	-
20	ZINC00299766	213	0.4152924418449402	NO	-
21	ZINC00928787	609	0.41406404972076416	NO	-
22	ZINC01445823	813	0.41233664751052856	NO	-
23	ZINC03814451	37	0.4108201861381531	YES	23
24	ZINC03987655	1825	0.41001057624816895	NO	-
25	ZINC04301499	1946	0.40864795446395874	NO	-
26	ZINC02499743	1076	0.4081301987171173	NO	-
27	ZINC00928787	610	0.40648722648620605	NO	-
28	ZINC04176046	1900	0.40565288066864014	NO	-
29	ZINC00033458	37	0.40557238459587097	NO	-
30	ZINC04306374	1949	0.4050564765930176	NO	-
31	ZINC04355893	1974	0.4050540030002594	NO	-
32	ZINC00603011	29	0.40225160121917725	YES	16
33	ZINC01445823	812	0.40202146768569946	NO	-
34	ZINC01564714	863	0.4014897644519806	NO	-
35	ZINC01933353	927	0.39983877539634705	NO	-
36	ZINC00232244	168	0.3989883363246918	NO	-
37	ZINC01659142	876	0.3970162868499756	NO	-
38	ZINC01933339	923	0.39611107110977173	NO	-
39	ZINC01647428	873	0.39450711011886597	NO	-
40	ZINC02815897	1148	0.3941415250301361	NO	-
41	ZINC02499743	1075	0.39217954874038696	NO	-
42	ZINC03684813	1453	0.3904327154159546	NO	-
43	ZINC03855454	1532	0.3900512158870697	NO	-
44	ZINC03885403	1635	0.3874700963497162	NO	-
45	ZINC04464443	2015	0.3852253556251526	NO	-
46	ZINC03684751	1451	0.3852214813232422	NO	-
47	ZINC03867882	1603	0.38501161336898804	NO	-
48	ZINC03857661	1552	0.3848264515399933	NO	-
49	ZINC03857662	1553	0.3848264515399933	NO	-
50	ZINC03991076	1834	0.3839488625526428	NO	-
51	ZINC03969632	2067	0.3839488625526428	NO	-
52	ZINC00285933	198	0.3831828534603119	NO	-
53	ZINC01564714	861	0.3820936679840088	NO	-
54	ZINC03430828	1325	0.38150307536125183	NO	-
55	ZINC03848773	1482	0.38128039240837097	NO	-
56	ZINC04001106	1856	0.38119179010391235	NO	-
57	ZINC04239409	1930	0.38114163279533386	NO	-
58	ZINC00902554	604	0.3810976445674896	NO	-
59	ZINC00902554	605	0.3810976445674896	NO	-
60	ZINC01933411	928	0.3810153603553772	NO	-
61	ZINC01933411	929	0.3810153603553772	NO	-
62	ZINC01933412	930	0.3810153603553772	NO	-
63	ZINC01933412	931	0.3810153603553772	NO	-
64	ZINC00833420	572	0.38080865144729614	NO	-
65	ZINC00497633	361	0.38069653511047363	NO	-
66	ZINC04306149	1948	0.3800128102302551	NO	-
67	ZINC00015788	7	0.3796439468860626	NO	-
68	ZINC04149018	1897	0.3793068826198578	NO	-
69	ZINC02119734	943	0.3791831433773041	NO	-
70	ZINC03259140	1244	0.37869876623153687	NO	-
71	ZINC03885403	1632	0.37861865758895874	NO	-
72	ZINC00338018	234	0.37838757038116455	NO	-
73	ZINC00594111	451	0.378226637840271	NO	-
74	ZINC04149018	1896	0.37819692492485046	NO	-
75	ZINC04454236	1999	0.37818753719329834	NO	-
76	ZINC03168325	1216	0.37811192870140076	NO	-
77	ZINC00232118	167	0.3779168725013733	NO	-
78	ZINC01647428	872	0.3769899308681488	NO	-
79	ZINC03939563	1730	0.37698861956596375	NO	-
80	ZINC03848773	1481	0.3767491579055786	NO	-
81	ZINC00024494	18	0.37667301297187805	NO	-
82	ZINC01485420	831	0.3758869171142578	NO	-
83	ZINC03684813	1452	0.3756788372993469	NO	-
84	ZINC00232114	166	0.3753834664821625	NO	-
85	ZINC03817246	1460	0.37521976232528687	NO	-
86	ZINC03885403	1634	0.3734007477760315	NO	-
87	ZINC02432793	1055	0.37285512685775757	NO	-
88	ZINC02432791	1054	0.3728411793708801	NO	-
89	ZINC02883110	1173	0.37242621183395386	NO	-
90	ZINC02883110	1174	0.37240687012672424	NO	-
91	ZINC03885403	1633	0.3720041811466217	NO	-
92	ZINC00539173	404	0.37089821696281433	NO	-
93	ZINC00350899	239	0.37041983008384705	NO	-
94	ZINC03885399	1631	0.37021636962890625	NO	-
95	ZINC00200590	145	0.37019556760787964	NO	-
96	ZINC03885399	1628	0.37005528807640076	NO	-
97	ZINC01564714	862	0.36981692910194397	NO	-
98	ZINC03867889	1604	0.3683282732963562	NO	-
99	ZINC04465805	2025	0.3683282732963562	NO	-
100	ZINC02497938	1074	0.3680834472179413	NO	-
101	ZINC01750506	885	0.3679649829864502	NO	-
102	ZINC00385170	263	0.3677336275577545	NO	-
103	ZINC02229252	972	0.3671739995479584	NO	-
104	ZINC03638858	1446	0.3665865957736969	NO	-
105	ZINC03885399	1630	0.3654654324054718	NO	-
106	ZINC02485379	1071	0.3647996783256531	NO	-
107	ZINC00200589	143	0.3647858202457428	NO	-
108	ZINC02229254	974	0.3645481765270233	NO	-
109	ZINC01504513	847	0.36446115374565125	NO	-
110	ZINC03638858	1445	0.3640611171722412	NO	-
111	ZINC01795259	896	0.3634391725063324	NO	-
112	ZINC01406259	769	0.363037645816803	NO	-
113	ZINC01430703	795	0.36301153898239136	NO	-
114	ZINC03900896	1675	0.36297470331192017	NO	-
115	ZINC03814454	22	0.3627917468547821	YES	12
116	ZINC02883111	1175	0.36269670724868774	NO	-
117	ZINC00628254	485	0.3625248968601227	NO	-
118	ZINC01639371	869	0.3623419404029846	NO	-
119	ZINC04617745	41	0.3618464767932892	YES	27
120	ZINC00303324	216	0.36151769757270813	NO	-
121	ZINC01430703	796	0.3612620532512665	NO	-
122	ZINC01933339	922	0.3609512448310852	NO	-
123	ZINC00305680	219	0.3599219024181366	NO	-
124	ZINC03858300	1562	0.3598923981189728	NO	-
125	ZINC02883111	1176	0.35965821146965027	NO	-
126	ZINC03545052	1392	0.35949671268463135	NO	-
127	ZINC00902552	602	0.35949280858039856	NO	-
128	ZINC00902552	603	0.35949280858039856	NO	-
129	ZINC02229254	973	0.35940805077552795	NO	-
130	ZINC00020210	13	0.35940468311309814	NO	-
131	ZINC03621269	1439	0.35936498641967773	NO	-
132	ZINC00181056	129	0.35933247208595276	NO	-
133	ZINC01933353	926	0.3593308925628662	NO	-
134	ZINC03872756	1623	0.3590611517429352	NO	-
135	ZINC00384991	258	0.35891255736351013	NO	-
136	ZINC03889127	1638	0.3584456443786621	NO	-
137	ZINC00024494	19	0.35807833075523376	NO	-
138	ZINC02438586	1058	0.35803988575935364	NO	-
139	ZINC00111773	92	0.3577719032764435	NO	-
140	ZINC01226928	728	0.35753774642944336	NO	-
141	ZINC00023543	3	0.35714176297187805	YES	3
142	ZINC02695916	1117	0.35713982582092285	NO	-
143	ZINC02362449	1034	0.3566730320453644	NO	-
144	ZINC02229252	971	0.35643598437309265	NO	-
145	ZINC03854082	1512	0.35640791058540344	NO	-
146	ZINC03942104	1731	0.3550148010253906	NO	-
147	ZINC00600716	454	0.3547155559062958	NO	-
148	ZINC00837460	577	0.3546247184276581	NO	-
149	ZINC00774161	519	0.35451188683509827	NO	-
150	ZINC01427076	789	0.3544369339942932	NO	-
151	ZINC03912150	1715	0.354370653629303	NO	-
152	ZINC03998911	1852	0.35435840487480164	NO	-
153	ZINC00628252	484	0.3538963496685028	NO	-
154	ZINC03857800	1554	0.353687584400177	NO	-
155	ZINC00472534	338	0.353527694940567	NO	-
156	ZINC03859303	1571	0.3533356785774231	NO	-
157	ZINC00385130	262	0.35324957966804504	NO	-
158	ZINC01485420	832	0.3531496524810791	NO	-
159	ZINC01485420	833	0.3531496524810791	NO	-
160	ZINC02861550	1159	0.35313358902931213	NO	-
161	ZINC04257400	1935	0.3525831997394562	NO	-
162	ZINC02475412	1070	0.3524989187717438	NO	-
163	ZINC00230801	165	0.35230332612991333	NO	-
164	ZINC00200590	146	0.35224980115890503	NO	-
165	ZINC04123400	1887	0.35202762484550476	NO	-
166	ZINC00015788	8	0.3519322872161865	NO	-
167	ZINC02288808	1009	0.3518882393836975	NO	-
168	ZINC02884767	1178	0.3517792820930481	NO	-
169	ZINC02443546	1061	0.3514930307865143	NO	-
170	ZINC03867987	1606	0.35148561000823975	NO	-
171	ZINC04465903	2026	0.35148561000823975	NO	-
172	ZINC04049838	1871	0.35088911652565	NO	-
173	ZINC02884767	1177	0.35088521242141724	NO	-
174	ZINC00020730	16	0.35083189606666565	NO	-
175	ZINC02230035	977	0.35077473521232605	NO	-
176	ZINC03854085	1515	0.35074084997177124	NO	-
177	ZINC03422313	1320	0.35039353370666504	NO	-
178	ZINC03422316	1321	0.35039353370666504	NO	-
179	ZINC03885399	1629	0.3502694070339203	NO	-
180	ZINC03942104	1732	0.35018232464790344	NO	-
181	ZINC03612639	1436	0.3501783609390259	NO	-
182	ZINC00778934	523	0.3501226305961609	NO	-
183	ZINC00585137	448	0.3500896692276001	NO	-
184	ZINC01238258	732	0.34988948702812195	NO	-
185	ZINC01562968	860	0.34988516569137573	NO	-
186	ZINC03890758	1648	0.3498522937297821	NO	-
187	ZINC00778934	522	0.34954965114593506	NO	-
188	ZINC00160866	118	0.3495061695575714	NO	-
189	ZINC03567268	1398	0.3495020866394043	NO	-
190	ZINC03867986	1605	0.3494246304035187	NO	-
191	ZINC03867874	1602	0.3494201898574829	NO	-
192	ZINC03908803	1700	0.3494047522544861	NO	-
193	ZINC03908803	1701	0.3494047522544861	NO	-
194	ZINC03612643	1438	0.34919676184654236	NO	-
195	ZINC00023778	17	0.3490273654460907	NO	-
196	ZINC03854084	1514	0.34868431091308594	NO	-
197	ZINC02230037	980	0.34863781929016113	NO	-
198	ZINC00386402	264	0.3482624590396881	NO	-
199	ZINC02443543	1060	0.34824031591415405	NO	-
200	ZINC02230035	978	0.3482345938682556	NO	-
201	ZINC02230035	979	0.3482345938682556	NO	-
202	ZINC02064738	936	0.34815868735313416	NO	-
203	ZINC02213593	959	0.34810250997543335	NO	-
204	ZINC00423413	295	0.34808313846588135	NO	-
205	ZINC01097629	678	0.34804078936576843	NO	-
206	ZINC02218057	964	0.34798187017440796	NO	-
207	ZINC02218057	965	0.34798187017440796	NO	-
208	ZINC01490039	838	0.3478414714336395	NO	-
209	ZINC00778934	521	0.3477722406387329	NO	-
210	ZINC03997530	1850	0.34775295853614807	NO	-
211	ZINC03854083	1513	0.3475762903690338	NO	-
212	ZINC00270140	197	0.34719789028167725	NO	-
213	ZINC03235207	1232	0.3470834195613861	NO	-
214	ZINC03814458	4	0.34707900881767273	YES	3
215	ZINC00112082	94	0.3470776379108429	NO	-
216	ZINC02064740	937	0.3466942012310028	NO	-
217	ZINC00116246	99	0.3465783894062042	NO	-
218	ZINC00753986	514	0.34652024507522583	NO	-
219	ZINC00472535	339	0.3464822769165039	NO	-
220	ZINC03792996	1456	0.34644830226898193	NO	-
221	ZINC00360394	244	0.3463476896286011	NO	-
222	ZINC01642466	870	0.3461596965789795	NO	-
223	ZINC03191611	1218	0.3460288345813751	NO	-
224	ZINC03814433	43	0.34543538093566895	YES	29
225	ZINC00077379	70	0.3454347848892212	NO	-
226	ZINC01559383	859	0.3453494906425476	NO	-
227	ZINC03950313	1740	0.34533005952835083	NO	-
228	ZINC03439903	1327	0.34530988335609436	NO	-
229	ZINC03890759	1649	0.3452575206756592	NO	-
230	ZINC02107081	942	0.34520378708839417	NO	-
231	ZINC03629243	1443	0.3450644910335541	NO	-
232	ZINC01132406	694	0.3449400067329407	NO	-
233	ZINC02218057	963	0.34493309259414673	NO	-
234	ZINC03972729	1787	0.3448793590068817	NO	-
235	ZINC04470451	2046	0.3448793590068817	NO	-
236	ZINC00778980	526	0.3448719382286072	NO	-
237	ZINC04317740	1962	0.3448590934276581	NO	-
238	ZINC03356307	1278	0.3448469340801239	NO	-
239	ZINC01762580	891	0.34477195143699646	NO	-
240	ZINC01438429	803	0.34464457631111145	NO	-
241	ZINC01759701	890	0.3446258306503296	NO	-
242	ZINC00140767	110	0.3446136713027954	NO	-
243	ZINC01683957	880	0.3444143533706665	NO	-
244	ZINC03869100	1621	0.3444029986858368	NO	-
245	ZINC01743784	884	0.34429681301116943	NO	-
246	ZINC02206022	954	0.3440817892551422	NO	-
247	ZINC03440590	1328	0.3439481854438782	NO	-
248	ZINC01639371	868	0.3437151610851288	NO	-
249	ZINC01438430	806	0.34368282556533813	NO	-
250	ZINC03814479	8	0.34346702694892883	YES	4
251	ZINC00368635	248	0.3433924913406372	NO	-
252	ZINC00368638	250	0.3433924913406372	NO	-
253	ZINC00778980	525	0.34334203600883484	NO	-
254	ZINC03970589	1778	0.3432985246181488	NO	-
255	ZINC01086128	671	0.34325700998306274	NO	-
256	ZINC00602630	456	0.3431461453437805	NO	-
257	ZINC04627346	2064	0.34303349256515503	NO	-
258	ZINC00778980	524	0.3429495096206665	NO	-
259	ZINC02230037	981	0.3427961468696594	NO	-
260	ZINC02230037	982	0.3427961468696594	NO	-
261	ZINC04386416	1980	0.3427543342113495	NO	-
262	ZINC01395945	762	0.3425529897212982	NO	-
263	ZINC01395945	763	0.3425529897212982	NO	-
264	ZINC00017176	11	0.34247666597366333	NO	-
265	ZINC02242380	993	0.34216785430908203	NO	-
266	ZINC03768044	1455	0.34216469526290894	NO	-
267	ZINC00645252	494	0.34209170937538147	NO	-
268	ZINC02242379	990	0.34206247329711914	NO	-
269	ZINC02213593	958	0.34192150831222534	NO	-
270	ZINC01504350	846	0.34152331948280334	NO	-
271	ZINC03793004	1457	0.34149444103240967	NO	-
272	ZINC03207937	1222	0.3414943516254425	NO	-
273	ZINC00907969	607	0.3411870002746582	NO	-
274	ZINC01438427	797	0.34097039699554443	NO	-
275	ZINC00527353	382	0.3409154415130615	NO	-
276	ZINC00538090	402	0.34089040756225586	NO	-
277	ZINC00978964	626	0.3408745229244232	NO	-
278	ZINC02242379	991	0.34086573123931885	NO	-
279	ZINC02242379	992	0.34086573123931885	NO	-
280	ZINC02218054	961	0.34084492921829224	NO	-
281	ZINC02218054	962	0.34084492921829224	NO	-
282	ZINC00480399	348	0.3406871259212494	NO	-
283	ZINC03859350	1574	0.34046295285224915	NO	-
284	ZINC00111773	90	0.3402824103832245	NO	-
285	ZINC02230029	976	0.340239554643631	NO	-
286	ZINC04335551	1966	0.3398522734642029	NO	-
287	ZINC03852427	1496	0.33981651067733765	NO	-
288	ZINC03357945	1281	0.3396950960159302	NO	-
289	ZINC03959725	1744	0.3396448791027069	NO	-
290	ZINC02263907	997	0.33961930871009827	NO	-
291	ZINC00368637	249	0.3395366072654724	NO	-
292	ZINC03890933	1653	0.3393001854419708	NO	-
293	ZINC03908805	1703	0.33919864892959595	NO	-
294	ZINC03908805	1704	0.33919864892959595	NO	-
295	ZINC04317740	1959	0.33915814757347107	NO	-
296	ZINC01468101	818	0.3391108512878418	NO	-
297	ZINC04357769	1975	0.3390291929244995	NO	-
298	ZINC03040096	1205	0.33896932005882263	NO	-
299	ZINC03523894	1379	0.33895280957221985	NO	-
300	ZINC03956598	1741	0.33893275260925293	NO	-
301	ZINC04177054	1901	0.33889102935791016	NO	-
302	ZINC00719257	508	0.3386683166027069	NO	-
303	ZINC00033458	36	0.3386051654815674	NO	-
304	ZINC01639371	867	0.3385520875453949	NO	-
305	ZINC01196922	720	0.33854231238365173	NO	-
306	ZINC00030344	30	0.33842602372169495	NO	-
307	ZINC03969946	1769	0.33823296427726746	NO	-
308	ZINC01234546	731	0.3380464017391205	NO	-
309	ZINC01556760	858	0.33804231882095337	NO	-
310	ZINC00819629	563	0.3379193842411041	NO	-
311	ZINC02239389	983	0.3378748297691345	NO	-
312	ZINC03867595	1592	0.3378225564956665	NO	-
313	ZINC03847448	1476	0.3376583158969879	NO	-
314	ZINC01442519	811	0.3375469744205475	NO	-
315	ZINC04443746	1997	0.3375355303287506	NO	-
316	ZINC02663849	1111	0.3373652994632721	NO	-
317	ZINC03997186	1845	0.3372986614704132	NO	-
318	ZINC00011462	3	0.33722972869873047	NO	-
319	ZINC04115421	1877	0.33703678846359253	NO	-
320	ZINC00488644	353	0.337007999420166	NO	-
321	ZINC00488644	355	0.337007999420166	NO	-
322	ZINC02218054	960	0.33671367168426514	NO	-
323	ZINC03907498	1691	0.3366348147392273	NO	-
324	ZINC01063549	661	0.3365575075149536	NO	-
325	ZINC04016575	1865	0.336505651473999	NO	-
326	ZINC04184177	1902	0.3364880383014679	NO	-
327	ZINC04225008	1911	0.3363499343395233	NO	-
328	ZINC03040096	1204	0.33628448843955994	NO	-
329	ZINC02444461	1063	0.33620861172676086	NO	-
330	ZINC03970340	1776	0.3360711336135864	NO	-
331	ZINC02444459	1062	0.33606666326522827	NO	-
332	ZINC02842257	1153	0.3359626233577728	NO	-
333	ZINC03545071	1393	0.33595341444015503	NO	-
334	ZINC01430048	794	0.3358632028102875	NO	-
335	ZINC04384164	1978	0.33572009205818176	NO	-
336	ZINC02342306	1020	0.3357190489768982	NO	-
337	ZINC02242380	994	0.3356838822364807	NO	-
338	ZINC02242380	995	0.3356838822364807	NO	-
339	ZINC01269215	738	0.3355552852153778	NO	-
340	ZINC02433720	1056	0.3355485796928406	NO	-
341	ZINC00174868	124	0.3354564607143402	NO	-
342	ZINC01159067	707	0.33540716767311096	NO	-
343	ZINC01516393	850	0.33539602160453796	NO	-
344	ZINC01516393	851	0.33539602160453796	NO	-
345	ZINC00111773	91	0.33537399768829346	NO	-
346	ZINC01922752	917	0.33533555269241333	NO	-
347	ZINC00971529	624	0.33533206582069397	NO	-
348	ZINC02103242	941	0.3352556526660919	NO	-
349	ZINC02718696	1124	0.33523377776145935	NO	-
350	ZINC01933349	925	0.33504894375801086	NO	-
351	ZINC00539938	405	0.3344312608242035	NO	-
352	ZINC03418903	1311	0.33442604541778564	NO	-
353	ZINC00804384	551	0.3340418040752411	NO	-
354	ZINC00384992	259	0.3337288796901703	NO	-
355	ZINC01438429	804	0.3337036371231079	NO	-
356	ZINC00478429	344	0.3337027430534363	NO	-
357	ZINC01516393	849	0.3336784541606903	NO	-
358	ZINC00408342	273	0.33316516876220703	NO	-
359	ZINC00020212	15	0.3331650197505951	NO	-
360	ZINC01430048	793	0.3331579864025116	NO	-
361	ZINC02230028	975	0.3331439197063446	NO	-
362	ZINC02565335	1081	0.3330651819705963	NO	-
363	ZINC00200589	144	0.3329521417617798	NO	-
364	ZINC01442519	810	0.3327912390232086	NO	-
365	ZINC00423403	292	0.33266910910606384	NO	-
366	ZINC04442588	1996	0.33253660798072815	NO	-
367	ZINC03907516	1694	0.33242467045783997	NO	-
368	ZINC00296088	208	0.33238744735717773	NO	-
369	ZINC03335478	1272	0.3323788642883301	NO	-
370	ZINC03859303	1572	0.3323228061199188	NO	-
371	ZINC00087451	75	0.3322751820087433	NO	-
372	ZINC00754802	515	0.33223414421081543	NO	-
373	ZINC02331091	1015	0.33223196864128113	NO	-
374	ZINC01275284	744	0.3322274088859558	NO	-
375	ZINC03816083	1459	0.3321564197540283	NO	-
376	ZINC02331091	1014	0.33213573694229126	NO	-
377	ZINC03912682	1721	0.33194810152053833	NO	-
378	ZINC01438428	800	0.3319184184074402	NO	-
379	ZINC01366443	761	0.33183011412620544	NO	-
380	ZINC03868477	1618	0.3316006064414978	NO	-
381	ZINC00201168	149	0.3315734565258026	NO	-
382	ZINC00020210	12	0.33155205845832825	NO	-
383	ZINC01062654	660	0.3315203785896301	NO	-
384	ZINC02331095	1016	0.3315163552761078	NO	-
385	ZINC00859491	584	0.33144181966781616	NO	-
386	ZINC04442587	1995	0.3314274847507477	NO	-
387	ZINC04469720	2038	0.3314274847507477	NO	-
388	ZINC03447011	1331	0.3313809335231781	NO	-
389	ZINC03857449	1550	0.33130237460136414	NO	-
390	ZINC03858300	1563	0.3312649428844452	NO	-
391	ZINC00016242	9	0.33110204339027405	NO	-
392	ZINC03971030	1780	0.33103376626968384	NO	-
393	ZINC03930676	1726	0.3310321271419525	NO	-
394	ZINC00312488	225	0.33098238706588745	NO	-
395	ZINC02342307	1022	0.3309592604637146	NO	-
396	ZINC03929451	1725	0.33072391152381897	NO	-
397	ZINC02928150	1189	0.33055195212364197	NO	-
398	ZINC00971529	623	0.33055007457733154	NO	-
399	ZINC03848466	1478	0.33046215772628784	NO	-
400	ZINC03872756	1624	0.3303467631340027	NO	-
401	ZINC03892820	1664	0.32998567819595337	NO	-
402	ZINC04465475	2021	0.32998567819595337	NO	-
403	ZINC02569032	1083	0.3299366235733032	NO	-
404	ZINC03961836	1746	0.3299013376235962	NO	-
405	ZINC00296098	209	0.3298950493335724	NO	-
406	ZINC03997187	1848	0.32986390590667725	NO	-
407	ZINC04467883	2031	0.32986390590667725	NO	-
408	ZINC03867282	1589	0.329811692237854	NO	-
409	ZINC03997186	1844	0.3297754228115082	NO	-
410	ZINC04354261	1973	0.3297500014305115	NO	-
411	ZINC00798420	536	0.3296709358692169	NO	-
412	ZINC03974315	1789	0.3296258747577667	NO	-
413	ZINC04469897	2041	0.3296258747577667	NO	-
414	ZINC00845957	578	0.32948005199432373	NO	-
415	ZINC00800924	540	0.3294721245765686	NO	-
416	ZINC04444068	1998	0.3291621804237366	NO	-
417	ZINC04622860	2063	0.329143226146698	NO	-
418	ZINC04013676	1863	0.32910341024398804	NO	-
419	ZINC00989407	629	0.329001784324646	NO	-
420	ZINC00173711	123	0.3289695680141449	NO	-
421	ZINC00140767	111	0.3289204239845276	NO	-
422	ZINC03850101	1487	0.3288334906101227	NO	-
423	ZINC03814452	21	0.32879388332366943	YES	12
424	ZINC03523895	1380	0.3286381661891937	NO	-
425	ZINC02342306	1021	0.32855093479156494	NO	-
426	ZINC03819466	1464	0.32847145199775696	NO	-
427	ZINC03567272	1399	0.3284236490726471	NO	-
428	ZINC03969858	1767	0.3281097114086151	NO	-
429	ZINC00385129	261	0.32810884714126587	NO	-
430	ZINC00385011	260	0.3279646635055542	NO	-
431	ZINC00024689	20	0.327873557806015	NO	-
432	ZINC00036871	42	0.3278471529483795	NO	-
433	ZINC00632673	488	0.3278454840183258	NO	-
434	ZINC00542446	407	0.32779911160469055	NO	-
435	ZINC03907514	1693	0.32776710391044617	NO	-
436	ZINC00773686	518	0.3277280628681183	NO	-
437	ZINC03908803	1699	0.32767945528030396	NO	-
438	ZINC01438428	801	0.3272862434387207	NO	-
439	ZINC01490962	839	0.3272044360637665	NO	-
440	ZINC03868476	1617	0.3270881474018097	NO	-
441	ZINC01428351	792	0.3268890678882599	NO	-
442	ZINC00270138	196	0.32684898376464844	NO	-
443	ZINC04000920	1853	0.3268178105354309	NO	-
444	ZINC03513665	1371	0.32674840092658997	NO	-
445	ZINC01774311	895	0.3266741931438446	NO	-
446	ZINC03982845	1812	0.32655730843544006	NO	-
447	ZINC00561559	433	0.3265285789966583	NO	-
448	ZINC04317740	1961	0.3265273869037628	NO	-
449	ZINC01422528	787	0.32648375630378723	NO	-
450	ZINC00820214	565	0.3264172375202179	NO	-
451	ZINC01438427	798	0.3263576924800873	NO	-
452	ZINC04317740	1960	0.32630717754364014	NO	-
453	ZINC03814465	32	0.32619768381118774	YES	19
454	ZINC00296101	210	0.32613444328308105	NO	-
455	ZINC03911072	1713	0.32608768343925476	NO	-
456	ZINC01438430	807	0.3260287344455719	NO	-
457	ZINC04225008	1912	0.3258945345878601	NO	-
458	ZINC00371036	252	0.3258061408996582	NO	-
459	ZINC00778548	520	0.3257902264595032	NO	-
460	ZINC03605753	1429	0.32575953006744385	NO	-
461	ZINC00379784	256	0.32566696405410767	NO	-
462	ZINC02342307	1023	0.32553642988204956	NO	-
463	ZINC03507809	1368	0.32552608847618103	NO	-
464	ZINC02675027	1115	0.32545483112335205	NO	-
465	ZINC04257391	1934	0.3253185749053955	NO	-
466	ZINC00516672	372	0.325297474861145	NO	-
467	ZINC00499027	362	0.3252794146537781	NO	-
468	ZINC03233795	1230	0.3252657949924469	NO	-
469	ZINC01496007	843	0.32523757219314575	NO	-
470	ZINC00367746	246	0.3250955045223236	NO	-
471	ZINC03507808	1367	0.32505854964256287	NO	-
472	ZINC01136286	698	0.32499635219573975	NO	-
473	ZINC03982846	1813	0.32492879033088684	NO	-
474	ZINC03819371	1462	0.3248714208602905	NO	-
475	ZINC00531980	383	0.32485201954841614	NO	-
476	ZINC03814459	1	0.32475847005844116	YES	2
477	ZINC02350476	1025	0.3246822953224182	NO	-
478	ZINC01414231	780	0.3246811628341675	NO	-
479	ZINC02955379	1190	0.32467150688171387	NO	-
480	ZINC02675026	1114	0.3245837092399597	NO	-
481	ZINC00182687	132	0.3245300054550171	NO	-
482	ZINC00800924	539	0.3244814872741699	NO	-
483	ZINC00480397	346	0.3244737684726715	NO	-
484	ZINC02331095	1017	0.3244715631008148	NO	-
485	ZINC00488644	354	0.3243020176887512	NO	-
486	ZINC00800924	537	0.32428380846977234	NO	-
487	ZINC03209767	1223	0.3242189884185791	NO	-
488	ZINC03428816	1323	0.32405686378479004	NO	-
489	ZINC02425992	1053	0.3240426778793335	NO	-
490	ZINC03950311	1739	0.3240187466144562	NO	-
491	ZINC02241864	989	0.3235197365283966	NO	-
492	ZINC03354854	1277	0.3234839141368866	NO	-
493	ZINC00075929	68	0.32341012358665466	NO	-
494	ZINC04617748	42	0.3233083486557007	YES	28
495	ZINC01508268	848	0.32330483198165894	NO	-
496	ZINC03357298	1280	0.32329386472702026	NO	-
497	ZINC00727263	509	0.323274165391922	NO	-
498	ZINC04618623	2062	0.3231654167175293	NO	-
499	ZINC00416710	280	0.32313838601112366	NO	-
500	ZINC03417633	1308	0.32310163974761963	NO	-
501	ZINC03576280	1404	0.3230869174003601	NO	-
502	ZINC01324658	758	0.3229518532752991	NO	-
503	ZINC00676471	497	0.322740763425827	NO	-
504	ZINC03569041	1400	0.3225990831851959	NO	-
505	ZINC03798959	1458	0.32239121198654175	NO	-
506	ZINC03232480	1227	0.3223586976528168	NO	-
507	ZINC03232480	1228	0.3223586976528168	NO	-
508	ZINC00822279	567	0.3222190737724304	NO	-
509	ZINC03971750	2068	0.3222036063671112	NO	-
510	ZINC00808721	556	0.32216423749923706	NO	-
511	ZINC00798419	535	0.3221598267555237	NO	-
512	ZINC03357297	1279	0.3221111595630646	NO	-
513	ZINC01226303	725	0.3219958245754242	NO	-
514	ZINC04115421	1878	0.3218452036380768	NO	-
515	ZINC04439209	1994	0.3218298554420471	NO	-
516	ZINC03997187	1847	0.3217017352581024	NO	-
517	ZINC04467883	2032	0.3217017352581024	NO	-
518	ZINC03983413	1817	0.3216854929924011	NO	-
519	ZINC03908811	1706	0.32164570689201355	NO	-
520	ZINC03908811	1707	0.32164570689201355	NO	-
521	ZINC03867604	1596	0.3215935230255127	NO	-
522	ZINC03513691	1372	0.3214942216873169	NO	-
523	ZINC01409208	774	0.32143357396125793	NO	-
524	ZINC03500673	1364	0.32137295603752136	NO	-
525	ZINC03857263	1549	0.32135260105133057	NO	-
526	ZINC00092130	82	0.32117486000061035	NO	-
527	ZINC01226298	724	0.3211400508880615	NO	-
528	ZINC01491556	841	0.32104501128196716	NO	-
529	ZINC03908805	1702	0.3209828734397888	NO	-
530	ZINC03892832	1665	0.32091864943504333	NO	-
531	ZINC04465480	2022	0.32091864943504333	NO	-
532	ZINC04088451	1875	0.3208966553211212	NO	-
533	ZINC00620935	476	0.3208754062652588	NO	-
534	ZINC00538090	403	0.32080528140068054	NO	-
535	ZINC04061397	1872	0.32078513503074646	NO	-
536	ZINC00192823	138	0.32074540853500366	NO	-
537	ZINC02659983	1109	0.3207399547100067	NO	-
538	ZINC02447652	1064	0.32070067524909973	NO	-
539	ZINC04439209	1993	0.3205154240131378	NO	-
540	ZINC00514219	369	0.3204822838306427	NO	-
541	ZINC03868283	1608	0.3202826976776123	NO	-
542	ZINC01768737	892	0.3202720582485199	NO	-
543	ZINC03629241	1442	0.32024437189102173	NO	-
544	ZINC02461453	1067	0.32014137506484985	NO	-
545	ZINC03857236	1546	0.3201228082180023	NO	-
546	ZINC04464245	2014	0.3201228082180023	NO	-
547	ZINC00552242	427	0.3200596570968628	NO	-
548	ZINC02334610	1018	0.31999993324279785	NO	-
549	ZINC00488644	352	0.3199249505996704	NO	-
550	ZINC04465318	2019	0.31987348198890686	NO	-
551	ZINC03447015	1332	0.319810688495636	NO	-
552	ZINC04013676	1864	0.3197212219238281	NO	-
553	ZINC03857800	1555	0.3196253478527069	NO	-
554	ZINC04013676	1862	0.3196201026439667	NO	-
555	ZINC03983253	1816	0.31957292556762695	NO	-
556	ZINC04469951	2043	0.31957292556762695	NO	-
557	ZINC03818681	1461	0.31957265734672546	NO	-
558	ZINC00472489	337	0.31957247853279114	NO	-
559	ZINC00656938	496	0.31948548555374146	NO	-
560	ZINC01086386	672	0.3193623721599579	NO	-
561	ZINC03889733	1641	0.3193041980266571	NO	-
562	ZINC02474569	1069	0.3192311227321625	NO	-
563	ZINC00368634	247	0.3191806972026825	NO	-
564	ZINC00537430	400	0.3191511034965515	NO	-
565	ZINC00800924	538	0.319113552570343	NO	-
566	ZINC00538061	401	0.3190617561340332	NO	-
567	ZINC03963079	1748	0.3190506100654602	NO	-
568	ZINC00389256	267	0.3190019726753235	NO	-
569	ZINC00242784	177	0.3189726173877716	NO	-
570	ZINC01132406	693	0.31886228919029236	NO	-
571	ZINC04386416	1979	0.31868013739585876	NO	-
572	ZINC04465794	2024	0.3186774253845215	NO	-
573	ZINC00994145	630	0.3184438943862915	NO	-
574	ZINC00800924	542	0.3181716501712799	NO	-
575	ZINC04225028	1921	0.3181062638759613	NO	-
576	ZINC01438429	805	0.31807950139045715	NO	-
577	ZINC03859350	1575	0.31802743673324585	NO	-
578	ZINC03969945	1768	0.3178166449069977	NO	-
579	ZINC03484042	1360	0.3177230954170227	NO	-
580	ZINC00112082	95	0.31772181391716003	NO	-
581	ZINC03850098	1485	0.31768515706062317	NO	-
582	ZINC02792937	1142	0.3175663650035858	NO	-
583	ZINC02792937	1143	0.3175663650035858	NO	-
584	ZINC00035663	41	0.3175196051597595	NO	-
585	ZINC01438430	808	0.31750550866127014	NO	-
586	ZINC01438428	802	0.3175026774406433	NO	-
587	ZINC03859205	1567	0.3174305558204651	NO	-
588	ZINC00537429	397	0.3174053132534027	NO	-
589	ZINC02398872	1047	0.31727465987205505	NO	-
590	ZINC03855594	1534	0.3172437250614166	NO	-
591	ZINC02394634	1044	0.3171716332435608	NO	-
592	ZINC04225028	1920	0.31715309619903564	NO	-
593	ZINC00546362	418	0.31712043285369873	NO	-
594	ZINC01132406	695	0.3171069324016571	NO	-
595	ZINC01472306	825	0.31709861755371094	NO	-
596	ZINC01086387	673	0.31704843044281006	NO	-
597	ZINC00550502	424	0.3169230818748474	NO	-
598	ZINC03579578	1410	0.31687501072883606	NO	-
599	ZINC03579580	1411	0.31687501072883606	NO	-
600	ZINC03418907	1312	0.3168715536594391	NO	-
601	ZINC03418909	1313	0.3168715536594391	NO	-
602	ZINC01849267	904	0.31685981154441833	NO	-
603	ZINC00396454	268	0.3167230188846588	NO	-
604	ZINC03040096	1203	0.31664639711380005	NO	-
605	ZINC03867603	1594	0.3165818154811859	NO	-
606	ZINC04317212	1958	0.31657519936561584	NO	-
607	ZINC01458802	815	0.3165462911128998	NO	-
608	ZINC00685711	500	0.316509485244751	NO	-
609	ZINC04225006	1909	0.31644830107688904	NO	-
610	ZINC00594085	450	0.3163456320762634	NO	-
611	ZINC03716133	1454	0.3163377344608307	NO	-
612	ZINC01458801	814	0.31631311774253845	NO	-
613	ZINC01079717	669	0.3161841630935669	NO	-
614	ZINC02394847	1045	0.3160937428474426	NO	-
615	ZINC00463896	318	0.3160463869571686	NO	-
616	ZINC00423412	294	0.3159199357032776	NO	-
617	ZINC02718711	1127	0.3158506453037262	NO	-
618	ZINC02718711	1128	0.3158506453037262	NO	-
619	ZINC00546362	420	0.3156774640083313	NO	-
620	ZINC04001228	1858	0.3155515193939209	NO	-
621	ZINC02334610	1019	0.31546923518180847	NO	-
622	ZINC03839468	1474	0.3154623806476593	NO	-
623	ZINC04225008	1910	0.3154164254665375	NO	-
624	ZINC01489524	837	0.3153793513774872	NO	-
625	ZINC00173711	122	0.3153601884841919	NO	-
626	ZINC03868305	1615	0.31531664729118347	NO	-
627	ZINC01751661	886	0.31518176198005676	NO	-
628	ZINC02123307	944	0.31508156657218933	NO	-
629	ZINC00129955	101	0.3150407075881958	NO	-
630	ZINC03495848	1363	0.31500592827796936	NO	-
631	ZINC03315679	1266	0.3149636387825012	NO	-
632	ZINC00080999	72	0.3149237632751465	NO	-
633	ZINC03983414	1818	0.31489673256874084	NO	-
634	ZINC01191511	717	0.3148537576198578	NO	-
635	ZINC03908817	1709	0.314853698015213	NO	-
636	ZINC03908817	1710	0.314853698015213	NO	-
637	ZINC00537429	395	0.3147362172603607	NO	-
638	ZINC00537430	398	0.3147362172603607	NO	-
639	ZINC02620245	1087	0.3147101104259491	NO	-
640	ZINC03988254	1830	0.31469711661338806	NO	-
641	ZINC03937865	1729	0.31467798352241516	NO	-
642	ZINC03857926	1556	0.3144818842411041	NO	-
643	ZINC00244316	179	0.3144787549972534	NO	-
644	ZINC03858040	1559	0.3144601881504059	NO	-
645	ZINC04469726	2039	0.3144601881504059	NO	-
646	ZINC02134257	945	0.314438134431839	NO	-
647	ZINC04517021	2056	0.3143778145313263	NO	-
648	ZINC03892014	1659	0.31420543789863586	NO	-
649	ZINC03851148	1491	0.3140985071659088	NO	-
650	ZINC01646589	871	0.31408023834228516	NO	-
651	ZINC01673110	877	0.3140387535095215	NO	-
652	ZINC00550502	422	0.31396719813346863	NO	-
653	ZINC00581973	441	0.31394731998443604	NO	-
654	ZINC02241863	988	0.3139462172985077	NO	-
655	ZINC03251052	1241	0.3138750195503235	NO	-
656	ZINC04257438	1936	0.3138233423233032	NO	-
657	ZINC01414231	781	0.3138122856616974	NO	-
658	ZINC03850098	1486	0.31377115845680237	NO	-
659	ZINC03985039	1822	0.3137614130973816	NO	-
660	ZINC00171422	120	0.313755065202713	NO	-
661	ZINC04317212	1957	0.31374168395996094	NO	-
662	ZINC01427091	790	0.31373992562294006	NO	-
663	ZINC03970301	1774	0.3137066662311554	NO	-
664	ZINC04384164	1976	0.31366288661956787	NO	-
665	ZINC04317212	1956	0.313581645488739	NO	-
666	ZINC03525372	1383	0.31357958912849426	NO	-
667	ZINC02616089	1086	0.31353074312210083	NO	-
668	ZINC03867270	1588	0.3135274648666382	NO	-
669	ZINC00837458	576	0.3134211003780365	NO	-
670	ZINC03264694	1250	0.31339573860168457	NO	-
671	ZINC00131422	102	0.3133896291255951	NO	-
672	ZINC04225006	1908	0.3133608400821686	NO	-
673	ZINC03575225	1403	0.31335482001304626	NO	-
674	ZINC01438427	799	0.31335413455963135	NO	-
675	ZINC00552242	426	0.31335368752479553	NO	-
676	ZINC01331337	759	0.3133464753627777	NO	-
677	ZINC01287224	753	0.31333792209625244	NO	-
678	ZINC03487860	1361	0.3133160471916199	NO	-
679	ZINC04316714	1951	0.3132612407207489	NO	-
680	ZINC03233731	1229	0.3130735456943512	NO	-
681	ZINC00539938	406	0.3129977285861969	NO	-
682	ZINC02871334	1163	0.31280019879341125	NO	-
683	ZINC00405998	270	0.3126906454563141	NO	-
684	ZINC00405999	271	0.3126906454563141	NO	-
685	ZINC01943942	932	0.3126537799835205	NO	-
686	ZINC03971030	1779	0.31265226006507874	NO	-
687	ZINC00552242	425	0.3126380443572998	NO	-
688	ZINC03868295	1611	0.31260964274406433	NO	-
689	ZINC01933338	920	0.3124524652957916	NO	-
690	ZINC01933338	921	0.3124524652957916	NO	-
691	ZINC04354261	1972	0.31241336464881897	NO	-
692	ZINC04467850	2029	0.31240415573120117	NO	-
693	ZINC00024689	21	0.31235718727111816	NO	-
694	ZINC04284111	1945	0.31222620606422424	NO	-
695	ZINC02869356	1162	0.31218573451042175	NO	-
696	ZINC03970340	1777	0.3121720254421234	NO	-
697	ZINC00773601	517	0.3120606243610382	NO	-
698	ZINC01408883	771	0.3119610846042633	NO	-
699	ZINC03507638	1366	0.31194207072257996	NO	-
700	ZINC03525107	1382	0.3119143843650818	NO	-
701	ZINC00537312	393	0.3118770122528076	NO	-
702	ZINC00537312	394	0.3118770122528076	NO	-
703	ZINC01001471	634	0.31186050176620483	NO	-
704	ZINC03315507	1263	0.31185880303382874	NO	-
705	ZINC03315508	1264	0.31185880303382874	NO	-
706	ZINC03957125	1742	0.311850368976593	NO	-
707	ZINC01133011	696	0.3118284046649933	NO	-
708	ZINC00020212	14	0.31177958846092224	NO	-
709	ZINC01565908	864	0.3117305636405945	NO	-
710	ZINC00251956	182	0.3117108941078186	NO	-
711	ZINC00183494	133	0.311639666557312	NO	-
712	ZINC04384164	1977	0.311613529920578	NO	-
713	ZINC00073812	67	0.3115895986557007	NO	-
714	ZINC00017176	10	0.3115812838077545	NO	-
715	ZINC03912357	1718	0.3115704357624054	NO	-
716	ZINC03979959	1809	0.3115488588809967	NO	-
717	ZINC03234083	1231	0.3114689290523529	NO	-
718	ZINC03819467	1466	0.3113332986831665	NO	-
719	ZINC00613475	464	0.3112659454345703	NO	-
720	ZINC03850101	1488	0.3111846148967743	NO	-
721	ZINC03814478	45	0.31116220355033875	YES	31
722	ZINC00536909	390	0.31089892983436584	NO	-
723	ZINC02884887	1179	0.3108798563480377	NO	-
724	ZINC03892124	1661	0.3106333315372467	NO	-
725	ZINC01409204	772	0.3105703592300415	NO	-
726	ZINC01414222	778	0.310490220785141	NO	-
727	ZINC00191061	137	0.3103591501712799	NO	-
728	ZINC03903596	1680	0.31033584475517273	NO	-
729	ZINC03890841	2066	0.3103197515010834	NO	-
730	ZINC04003092	1861	0.31017839908599854	NO	-
731	ZINC04164369	1899	0.31015998125076294	NO	-
732	ZINC03819466	1465	0.3101476728916168	NO	-
733	ZINC01133013	697	0.31013330817222595	NO	-
734	ZINC00706105	502	0.3099400997161865	NO	-
735	ZINC00179323	128	0.309894323348999	NO	-
736	ZINC03976848	1796	0.30980193614959717	NO	-
737	ZINC04468422	2033	0.30980193614959717	NO	-
738	ZINC00147887	115	0.3098001778125763	NO	-
739	ZINC03949012	1738	0.3097434937953949	NO	-
740	ZINC04003092	1860	0.3097238838672638	NO	-
741	ZINC04083562	1873	0.30966901779174805	NO	-
742	ZINC02718696	1125	0.3095904588699341	NO	-
743	ZINC04225062	1924	0.3095880448818207	NO	-
744	ZINC01490962	840	0.30952903628349304	NO	-
745	ZINC00550502	423	0.30944502353668213	NO	-
746	ZINC00620845	475	0.3094359040260315	NO	-
747	ZINC00138921	109	0.30911532044410706	NO	-
748	ZINC00537312	392	0.30906304717063904	NO	-
749	ZINC00596540	453	0.3089689016342163	NO	-
750	ZINC00466138	325	0.3089631497859955	NO	-
751	ZINC01111842	679	0.30893978476524353	NO	-
752	ZINC03814460	2	0.308893084526062	YES	2
753	ZINC03418933	1314	0.3088897168636322	NO	-
754	ZINC01000015	633	0.30888205766677856	NO	-
755	ZINC00030345	31	0.308855801820755	NO	-
756	ZINC03277114	1251	0.3087812662124634	NO	-
757	ZINC03859952	1579	0.30856162309646606	NO	-
758	ZINC03277114	1252	0.30854251980781555	NO	-
759	ZINC00546362	419	0.3085307776927948	NO	-
760	ZINC00087451	76	0.30850890278816223	NO	-
761	ZINC03932775	1727	0.30850881338119507	NO	-
762	ZINC00632664	487	0.3084831237792969	NO	-
763	ZINC00510745	368	0.30845361948013306	NO	-
764	ZINC03814457	0	0.30844953656196594	YES	1
765	ZINC00531981	384	0.30829480290412903	NO	-
766	ZINC01921806	916	0.30817100405693054	NO	-
767	ZINC00433797	301	0.3081601560115814	NO	-
768	ZINC00484384	349	0.3081313371658325	NO	-
769	ZINC02718711	1126	0.3080407977104187	NO	-
770	ZINC01633085	866	0.3079756200313568	NO	-
771	ZINC03979959	1810	0.30797284841537476	NO	-
772	ZINC03971214	1781	0.30795183777809143	NO	-
773	ZINC03969050	1755	0.30791932344436646	NO	-
774	ZINC04459813	2009	0.30791932344436646	NO	-
775	ZINC00423393	291	0.3078891932964325	NO	-
776	ZINC00414337	277	0.307871550321579	NO	-
777	ZINC00414338	278	0.307871550321579	NO	-
778	ZINC03937864	1728	0.3077794313430786	NO	-
779	ZINC01893624	907	0.3077586889266968	NO	-
780	ZINC03878226	1626	0.3077561855316162	NO	-
781	ZINC00061263	57	0.307693749666214	NO	-
782	ZINC03868297	1612	0.3076463043689728	NO	-
783	ZINC04465966	2027	0.3076463043689728	NO	-
784	ZINC02718696	1123	0.3076440095901489	NO	-
785	ZINC03399027	1295	0.3076099753379822	NO	-
786	ZINC03223828	1224	0.30757230520248413	NO	-
787	ZINC03814464	12	0.30754464864730835	YES	7
788	ZINC04225078	1927	0.30742013454437256	NO	-
789	ZINC01069617	666	0.30738136172294617	NO	-
790	ZINC03421125	1317	0.30729588866233826	NO	-
791	ZINC00080999	71	0.30725589394569397	NO	-
792	ZINC02404828	1048	0.3070826232433319	NO	-
793	ZINC03437006	1326	0.30706652998924255	NO	-
794	ZINC00707790	503	0.3070231080055237	NO	-
795	ZINC04468463	2035	0.30699682235717773	NO	-
796	ZINC03418676	1309	0.30683621764183044	NO	-
797	ZINC03814453	33	0.3067507743835449	YES	20
798	ZINC03866803	1586	0.3067493438720703	NO	-
799	ZINC03579694	1416	0.30673515796661377	NO	-
800	ZINC03579696	1417	0.30673515796661377	NO	-
801	ZINC00042824	47	0.3066902160644531	NO	-
802	ZINC01516501	852	0.3066801428794861	NO	-
803	ZINC04189180	1904	0.3065895140171051	NO	-
804	ZINC03538373	1387	0.306474506855011	NO	-
805	ZINC03538375	1388	0.306474506855011	NO	-
806	ZINC00562999	434	0.30642861127853394	NO	-
807	ZINC03860916	1583	0.30634936690330505	NO	-
808	ZINC00466139	326	0.3061988055706024	NO	-
809	ZINC01006661	636	0.30604177713394165	NO	-
810	ZINC00475021	342	0.30604028701782227	NO	-
811	ZINC03871987	1622	0.3059798777103424	NO	-
812	ZINC00954834	617	0.30589503049850464	NO	-
813	ZINC03048129	1207	0.3058917224407196	NO	-
814	ZINC00493385	357	0.30585765838623047	NO	-
815	ZINC03448750	1334	0.3058132529258728	NO	-
816	ZINC01472307	826	0.30574989318847656	NO	-
817	ZINC00218284	160	0.3057042062282562	NO	-
818	ZINC00899378	601	0.30569058656692505	NO	-
819	ZINC01177047	712	0.30568137764930725	NO	-
820	ZINC01055805	653	0.3056631088256836	NO	-
821	ZINC03857987	1557	0.3056471645832062	NO	-
822	ZINC00953372	616	0.30557724833488464	NO	-
823	ZINC00958246	619	0.30554714798927307	NO	-
824	ZINC00958362	621	0.30543720722198486	NO	-
825	ZINC04225078	1926	0.3054220378398895	NO	-
826	ZINC01191528	718	0.3053883910179138	NO	-
827	ZINC04225028	1919	0.30538713932037354	NO	-
828	ZINC03892125	1662	0.3052622973918915	NO	-
829	ZINC03891868	1657	0.30517101287841797	NO	-
830	ZINC02091772	940	0.30515024065971375	NO	-
831	ZINC01257904	736	0.30513471364974976	NO	-
832	ZINC01518201	855	0.3049100339412689	NO	-
833	ZINC01398659	766	0.3047909736633301	NO	-
834	ZINC03855613	1535	0.30467328429222107	NO	-
835	ZINC03976846	1795	0.3046671450138092	NO	-
836	ZINC02957637	1192	0.3046138882637024	NO	-
837	ZINC00250761	181	0.3045384883880615	NO	-
838	ZINC01063649	662	0.30442267656326294	NO	-
839	ZINC00582183	445	0.3043973743915558	NO	-
840	ZINC00173711	121	0.30435821413993835	NO	-
841	ZINC01013829	639	0.30433887243270874	NO	-
842	ZINC00031246	34	0.3041820526123047	NO	-
843	ZINC00188976	136	0.30413803458213806	NO	-
844	ZINC03648322	1447	0.3041023015975952	NO	-
845	ZINC02390764	1040	0.30402234196662903	NO	-
846	ZINC00466925	328	0.30396735668182373	NO	-
847	ZINC02344649	1024	0.30395397543907166	NO	-
848	ZINC03997416	1849	0.30388954281806946	NO	-
849	ZINC03853628	1503	0.30382904410362244	NO	-
850	ZINC03867595	1593	0.30377596616744995	NO	-
851	ZINC00581180	438	0.3037443459033966	NO	-
852	ZINC01059884	658	0.3036510646343231	NO	-
853	ZINC01921716	915	0.3036448657512665	NO	-
854	ZINC03579721	1418	0.3036009967327118	NO	-
855	ZINC03579723	1419	0.3036009967327118	NO	-
856	ZINC03912626	1720	0.30357179045677185	NO	-
857	ZINC03946861	1737	0.3035598695278168	NO	-
858	ZINC01414232	782	0.30353832244873047	NO	-
859	ZINC01409208	775	0.3034881353378296	NO	-
860	ZINC00202207	151	0.3034633696079254	NO	-
861	ZINC03857999	1558	0.3034447729587555	NO	-
862	ZINC03299205	1254	0.30324986577033997	NO	-
863	ZINC00508996	367	0.3031286299228668	NO	-
864	ZINC03365833	1283	0.3030543327331543	NO	-
865	ZINC03579647	1414	0.30300241708755493	NO	-
866	ZINC03579649	1415	0.30300241708755493	NO	-
867	ZINC00338129	235	0.302937388420105	NO	-
868	ZINC03523313	1378	0.30286043882369995	NO	-
869	ZINC03993258	1840	0.30276528000831604	NO	-
870	ZINC04387106	1984	0.30274859070777893	NO	-
871	ZINC00612499	463	0.30273470282554626	NO	-
872	ZINC01493911	842	0.3026861846446991	NO	-
873	ZINC03814475	20	0.3025685250759125	YES	11
874	ZINC02881801	1172	0.30253589153289795	NO	-
875	ZINC03997186	1843	0.30246514081954956	NO	-
876	ZINC00892395	594	0.30245447158813477	NO	-
877	ZINC03913141	1723	0.30223017930984497	NO	-
878	ZINC02571071	1084	0.30216968059539795	NO	-
879	ZINC00414336	276	0.3021607995033264	NO	-
880	ZINC03879159	1627	0.3021520972251892	NO	-
881	ZINC03854077	1511	0.3020842373371124	NO	-
882	ZINC01085868	670	0.30206063389778137	NO	-
883	ZINC02285620	1007	0.3019823431968689	NO	-
884	ZINC04225027	1918	0.3018585741519928	NO	-
885	ZINC01270674	741	0.30185550451278687	NO	-
886	ZINC00463897	319	0.3018047511577606	NO	-
887	ZINC03867713	1599	0.3016952574253082	NO	-
888	ZINC01583340	865	0.30164384841918945	NO	-
889	ZINC00046565	49	0.30160024762153625	NO	-
890	ZINC01054225	651	0.3015854060649872	NO	-
891	ZINC00420138	285	0.3015005588531494	NO	-
892	ZINC04262754	1939	0.3014377951622009	NO	-
893	ZINC01427091	791	0.30136945843696594	NO	-
894	ZINC03867603	1595	0.3013452887535095	NO	-
895	ZINC03867604	1597	0.3013452887535095	NO	-
896	ZINC03015596	1199	0.30132803320884705	NO	-
897	ZINC03859256	1568	0.3012911081314087	NO	-
898	ZINC03859952	1580	0.3012552261352539	NO	-
899	ZINC00144593	112	0.3011935353279114	NO	-
900	ZINC04262754	1938	0.30103766918182373	NO	-
901	ZINC03579553	1408	0.3009614944458008	NO	-
902	ZINC03579555	1409	0.3009614944458008	NO	-
903	ZINC03612639	1435	0.30090147256851196	NO	-
904	ZINC03612643	1437	0.30090147256851196	NO	-
905	ZINC01440225	809	0.3008815050125122	NO	-
906	ZINC03977206	1798	0.30087563395500183	NO	-
907	ZINC00616753	468	0.3008743226528168	NO	-
908	ZINC00616753	469	0.3008743226528168	NO	-
909	ZINC00621164	478	0.30086150765419006	NO	-
910	ZINC00537429	396	0.3007408380508423	NO	-
911	ZINC00537430	399	0.3007408380508423	NO	-
912	ZINC01419240	785	0.3006525933742523	NO	-
913	ZINC00835772	575	0.30063596367836	NO	-
914	ZINC00800924	541	0.30056044459342957	NO	-
915	ZINC01408856	770	0.300559401512146	NO	-
916	ZINC00493329	356	0.3005402684211731	NO	-
917	ZINC02490472	1072	0.3004451096057892	NO	-
918	ZINC00809474	561	0.30044108629226685	NO	-
919	ZINC00582152	443	0.30040010809898376	NO	-
920	ZINC04322035	1963	0.300397127866745	NO	-
921	ZINC01270673	740	0.3003842532634735	NO	-
922	ZINC01050101	649	0.30035561323165894	NO	-
923	ZINC01901294	908	0.30032363533973694	NO	-
924	ZINC02568372	1082	0.30017009377479553	NO	-
925	ZINC02881720	1171	0.3001013398170471	NO	-
926	ZINC03814468	16	0.30007368326187134	YES	10
927	ZINC01123416	684	0.3000105619430542	NO	-
928	ZINC01026085	645	0.2999935746192932	NO	-
929	ZINC03250759	1240	0.29995763301849365	NO	-
930	ZINC02406133	1049	0.2998866140842438	NO	-
931	ZINC02406134	1050	0.2998866140842438	NO	-
932	ZINC03997187	1846	0.2998649775981903	NO	-
933	ZINC04467883	2030	0.2998649775981903	NO	-
934	ZINC00680571	498	0.2998109459877014	NO	-
935	ZINC03239152	1234	0.29976552724838257	NO	-
936	ZINC03969042	1753	0.2997627854347229	NO	-
937	ZINC04469667	2037	0.2997627854347229	NO	-
938	ZINC00202450	152	0.29971078038215637	NO	-
939	ZINC00302347	214	0.2996380031108856	NO	-
940	ZINC02398872	1046	0.2996378242969513	NO	-
941	ZINC03971619	1782	0.29960697889328003	NO	-
942	ZINC03525556	1384	0.2995840907096863	NO	-
943	ZINC01178204	714	0.29955875873565674	NO	-
944	ZINC03471000	1348	0.29948604106903076	NO	-
945	ZINC00970022	622	0.2994135618209839	NO	-
946	ZINC00480398	347	0.2993980348110199	NO	-
947	ZINC03977204	1797	0.29938164353370667	NO	-
948	ZINC01409204	773	0.29938119649887085	NO	-
949	ZINC00468095	330	0.29935070872306824	NO	-
950	ZINC04468440	2034	0.29935023188591003	NO	-
951	ZINC00464378	321	0.2993243336677551	NO	-
952	ZINC00029703	28	0.29925844073295593	NO	-
953	ZINC00809473	560	0.29925450682640076	NO	-
954	ZINC00516369	370	0.2992532253265381	NO	-
955	ZINC00803011	546	0.2992522716522217	NO	-
956	ZINC01270673	739	0.2992499768733978	NO	-
957	ZINC03908811	1705	0.2991422712802887	NO	-
958	ZINC03890791	1650	0.2990812063217163	NO	-
959	ZINC01270674	742	0.29906347393989563	NO	-
960	ZINC04123815	1888	0.2990058362483978	NO	-
961	ZINC03912073	1714	0.29893046617507935	NO	-
962	ZINC00899089	600	0.2989092767238617	NO	-
963	ZINC01274349	743	0.2988067865371704	NO	-
964	ZINC01059584	656	0.2987225353717804	NO	-
965	ZINC01516501	853	0.2986268401145935	NO	-
966	ZINC01516501	854	0.2986268401145935	NO	-
967	ZINC03853153	1502	0.2986215651035309	NO	-
968	ZINC02414821	1052	0.2985803782939911	NO	-
969	ZINC01067715	664	0.2984461784362793	NO	-
970	ZINC03891492	1655	0.298367977142334	NO	-
971	ZINC04116896	1884	0.2983075678348541	NO	-
972	ZINC01076219	667	0.2981893718242645	NO	-
973	ZINC00029693	27	0.29815423488616943	NO	-
974	ZINC04124245	1889	0.29801273345947266	NO	-
975	ZINC02201893	952	0.2979781925678253	NO	-
976	ZINC03542986	1390	0.29775404930114746	NO	-
977	ZINC03625390	1441	0.29771214723587036	NO	-
978	ZINC02461441	1066	0.29752016067504883	NO	-
979	ZINC03847309	1475	0.2974792718887329	NO	-
980	ZINC00311458	223	0.29744404554367065	NO	-
981	ZINC04130122	1890	0.297409325838089	NO	-
982	ZINC03858540	1564	0.29739731550216675	NO	-
983	ZINC03889477	1640	0.2973687946796417	NO	-
984	ZINC03853116	1500	0.29736220836639404	NO	-
985	ZINC01933349	924	0.2973482608795166	NO	-
986	ZINC03819467	1467	0.29733994603157043	NO	-
987	ZINC00892393	593	0.29729825258255005	NO	-
988	ZINC04511285	2055	0.29728028178215027	NO	-
989	ZINC00524445	377	0.2971962094306946	NO	-
990	ZINC00797907	532	0.2971629798412323	NO	-
991	ZINC00800928	543	0.2971629798412323	NO	-
992	ZINC03579549	1406	0.297100305557251	NO	-
993	ZINC03579551	1407	0.297100305557251	NO	-
994	ZINC01009042	638	0.29708296060562134	NO	-
995	ZINC04225006	1907	0.2968856394290924	NO	-
996	ZINC00200529	142	0.29687607288360596	NO	-
997	ZINC01122918	683	0.2968270182609558	NO	-
998	ZINC01402749	767	0.29667437076568604	NO	-
999	ZINC04484140	2048	0.2966434061527252	NO	-
1000	ZINC03890793	1651	0.2965981960296631	NO	-
1001	ZINC00797907	533	0.29646289348602295	NO	-
1002	ZINC00800928	544	0.29646289348602295	NO	-
1003	ZINC01178205	715	0.29635682702064514	NO	-
1004	ZINC03970340	1775	0.2962954342365265	NO	-
1005	ZINC00288284	199	0.2962448298931122	NO	-
1006	ZINC02351195	1026	0.2961067259311676	NO	-
1007	ZINC02351196	1027	0.2961067259311676	NO	-
1008	ZINC03979721	1802	0.29609405994415283	NO	-
1009	ZINC00136336	106	0.296082079410553	NO	-
1010	ZINC02889987	1181	0.2960363030433655	NO	-
1011	ZINC03579607	1412	0.2959306538105011	NO	-
1012	ZINC03579609	1413	0.2959306538105011	NO	-
1013	ZINC03892123	1660	0.29592275619506836	NO	-
1014	ZINC03850330	1489	0.29585322737693787	NO	-
1015	ZINC04464867	2018	0.29585322737693787	NO	-
1016	ZINC00892400	597	0.2957689166069031	NO	-
1017	ZINC03138355	1213	0.29576483368873596	NO	-
1018	ZINC03867736	1601	0.29569074511528015	NO	-
1019	ZINC03599947	1424	0.29568517208099365	NO	-
1020	ZINC03946861	1736	0.29554927349090576	NO	-
1021	ZINC04225062	1923	0.29548901319503784	NO	-
1022	ZINC01414222	779	0.29548630118370056	NO	-
1023	ZINC00261822	187	0.29547008872032166	NO	-
1024	ZINC04225010	1914	0.2954445779323578	NO	-
1025	ZINC03135479	1212	0.29543110728263855	NO	-
1026	ZINC02701912	1119	0.29539942741394043	NO	-
1027	ZINC00948458	612	0.2953890860080719	NO	-
1028	ZINC03959951	1745	0.2953720986843109	NO	-
1029	ZINC01768798	893	0.29536086320877075	NO	-
1030	ZINC00058582	55	0.2953353226184845	NO	-
1031	ZINC00306331	220	0.2953340411186218	NO	-
1032	ZINC03819372	1463	0.2952529788017273	NO	-
1033	ZINC03516690	1373	0.29525256156921387	NO	-
1034	ZINC00093102	83	0.2952350080013275	NO	-
1035	ZINC03579745	1420	0.295178085565567	NO	-
1036	ZINC03579747	1421	0.295178085565567	NO	-
1037	ZINC02364274	1036	0.2951678931713104	NO	-
1038	ZINC01464985	817	0.2951065003871918	NO	-
1039	ZINC00291524	206	0.2950941026210785	NO	-
1040	ZINC03419250	1315	0.29507696628570557	NO	-
1041	ZINC04001046	1854	0.29504239559173584	NO	-
1042	ZINC00002112	1	0.295003205537796	NO	-
1043	ZINC03970301	1773	0.29498136043548584	NO	-
1044	ZINC01875861	906	0.2949627637863159	NO	-
1045	ZINC01287012	746	0.29489532113075256	NO	-
1046	ZINC00423416	296	0.29487285017967224	NO	-
1047	ZINC00508932	366	0.2946464419364929	NO	-
1048	ZINC03367199	1284	0.29461658000946045	NO	-
1049	ZINC00467851	329	0.29452162981033325	NO	-
1050	ZINC03868288	1610	0.29443666338920593	NO	-
1051	ZINC03311553	1260	0.294431209564209	NO	-
1052	ZINC03908817	1708	0.2944194972515106	NO	-
1053	ZINC03868281	1607	0.29425978660583496	NO	-
1054	ZINC03415262	1307	0.2942279279232025	NO	-
1055	ZINC03970103	1770	0.29405590891838074	NO	-
1056	ZINC03857518	1551	0.29402032494544983	NO	-
1057	ZINC00006108	2	0.2939523458480835	NO	-
1058	ZINC03415256	1306	0.2939172387123108	NO	-
1059	ZINC02701715	1118	0.2939028739929199	NO	-
1060	ZINC04505136	2052	0.29384687542915344	NO	-
1061	ZINC04092555	1876	0.29382264614105225	NO	-
1062	ZINC02624806	1090	0.29381072521209717	NO	-
1063	ZINC01501285	844	0.2937707304954529	NO	-
1064	ZINC03814449	23	0.2937287390232086	YES	13
1065	ZINC02838937	1151	0.2936984896659851	NO	-
1066	ZINC04164300	1898	0.2936967611312866	NO	-
1067	ZINC00241030	174	0.29362723231315613	NO	-
1068	ZINC00344276	238	0.2935667932033539	NO	-
1069	ZINC02957652	1194	0.29356080293655396	NO	-
1070	ZINC00370871	251	0.29354485869407654	NO	-
1071	ZINC01841772	903	0.29351648688316345	NO	-
1072	ZINC00809825	562	0.2934544086456299	NO	-
1073	ZINC02880012	1170	0.29344189167022705	NO	-
1074	ZINC00784478	527	0.29343971610069275	NO	-
1075	ZINC04263883	1941	0.29332444071769714	NO	-
1076	ZINC02032655	934	0.2931532561779022	NO	-
1077	ZINC01137185	699	0.2931029796600342	NO	-
1078	ZINC03991916	1835	0.293095201253891	NO	-
1079	ZINC04229215	1929	0.29308924078941345	NO	-
1080	ZINC04225078	1925	0.29308098554611206	NO	-
1081	ZINC01127103	688	0.2930748164653778	NO	-
1082	ZINC00424178	297	0.2930593192577362	NO	-
1083	ZINC02800860	1145	0.2930365800857544	NO	-
1084	ZINC03403272	1299	0.29296907782554626	NO	-
1085	ZINC02437100	1057	0.2929457426071167	NO	-
1086	ZINC00060962	56	0.29292020201683044	NO	-
1087	ZINC03991981	1837	0.2928847670555115	NO	-
1088	ZINC03099816	1209	0.29282790422439575	NO	-
1089	ZINC00023841	30	0.2927979528903961	YES	17
1090	ZINC03848866	1484	0.29274582862854004	NO	-
1091	ZINC00327475	231	0.29270923137664795	NO	-
1092	ZINC03891757	1656	0.2925412058830261	NO	-
1093	ZINC03912239	1716	0.29253697395324707	NO	-
1094	ZINC00302412	215	0.29241839051246643	NO	-
1095	ZINC02890243	1182	0.29229265451431274	NO	-
1096	ZINC03026374	1200	0.29228636622428894	NO	-
1097	ZINC00804424	552	0.29220283031463623	NO	-
1098	ZINC03859256	1570	0.29211875796318054	NO	-
1099	ZINC01059586	657	0.2921149432659149	NO	-
1100	ZINC04225027	1917	0.29204413294792175	NO	-
1101	ZINC04457821	2005	0.2920350730419159	NO	-
1102	ZINC02646581	1105	0.29196682572364807	NO	-
1103	ZINC03858168	1561	0.2919556200504303	NO	-
1104	ZINC00485187	350	0.2919457256793976	NO	-
1105	ZINC00892397	595	0.29186388850212097	NO	-
1106	ZINC00122316	100	0.2918609380722046	NO	-
1107	ZINC03451257	1335	0.2918546199798584	NO	-
1108	ZINC00536819	387	0.2918264865875244	NO	-
1109	ZINC00581122	437	0.2917841076850891	NO	-
1110	ZINC00449951	308	0.2917419672012329	NO	-
1111	ZINC03454137	1341	0.2917267382144928	NO	-
1112	ZINC03868302	1614	0.29171767830848694	NO	-
1113	ZINC04188299	1903	0.29167312383651733	NO	-
1114	ZINC04354261	1971	0.29160094261169434	NO	-
1115	ZINC02957650	1193	0.29159918427467346	NO	-
1116	ZINC04316714	1950	0.29142120480537415	NO	-
1117	ZINC00201361	150	0.29141125082969666	NO	-
1118	ZINC01287012	747	0.29136380553245544	NO	-
1119	ZINC00596539	452	0.29131385684013367	NO	-
1120	ZINC01323132	757	0.2912884056568146	NO	-
1121	ZINC02218983	966	0.29125916957855225	NO	-
1122	ZINC00205663	155	0.291219025850296	NO	-
1123	ZINC03375427	1286	0.2911427617073059	NO	-
1124	ZINC00682264	499	0.29107773303985596	NO	-
1125	ZINC03400580	1297	0.2910532057285309	NO	-
1126	ZINC00892399	596	0.2909863293170929	NO	-
1127	ZINC00030796	32	0.29093167185783386	NO	-
1128	ZINC01150082	703	0.2909092605113983	NO	-
1129	ZINC02914418	1187	0.29082775115966797	NO	-
1130	ZINC03985039	1821	0.2908187806606293	NO	-
1131	ZINC00216209	158	0.2907812297344208	NO	-
1132	ZINC03912301	1717	0.2906399369239807	NO	-
1133	ZINC00240440	173	0.29059016704559326	NO	-
1134	ZINC00477228	343	0.2905561327934265	NO	-
1135	ZINC00082027	73	0.2905205488204956	NO	-
1136	ZINC02708086	1121	0.29040220379829407	NO	-
1137	ZINC02090285	939	0.2903939187526703	NO	-
1138	ZINC02355945	1028	0.2903492748737335	NO	-
1139	ZINC02241203	986	0.2902984023094177	NO	-
1140	ZINC02241203	987	0.2902984023094177	NO	-
1141	ZINC03889897	1642	0.2902851700782776	NO	-
1142	ZINC00537288	391	0.2902839183807373	NO	-
1143	ZINC03310264	1257	0.2901379466056824	NO	-
1144	ZINC01402749	768	0.29010626673698425	NO	-
1145	ZINC00848822	579	0.2900620698928833	NO	-
1146	ZINC01261422	737	0.2900243401527405	NO	-
1147	ZINC00177981	126	0.2899746596813202	NO	-
1148	ZINC03891962	1658	0.28995686769485474	NO	-
1149	ZINC03421125	1316	0.28993937373161316	NO	-
1150	ZINC03873764	1625	0.2899077236652374	NO	-
1151	ZINC03969743	1766	0.2899054288864136	NO	-
1152	ZINC00956535	618	0.28989148139953613	NO	-
1153	ZINC01542456	857	0.28981631994247437	NO	-
1154	ZINC00545519	410	0.2896772027015686	NO	-
1155	ZINC03946515	1734	0.28966647386550903	NO	-
1156	ZINC01518201	856	0.2896324396133423	NO	-
1157	ZINC00460879	312	0.2896168828010559	NO	-
1158	ZINC00088067	77	0.28957435488700867	NO	-
1159	ZINC01864135	905	0.2895423471927643	NO	-
1160	ZINC01414232	783	0.2895178496837616	NO	-
1161	ZINC03854935	1524	0.2894240915775299	NO	-
1162	ZINC02873919	1167	0.28939440846443176	NO	-
1163	ZINC03633167	1444	0.2893613278865814	NO	-
1164	ZINC00638477	492	0.28935331106185913	NO	-
1165	ZINC01021233	643	0.2893313467502594	NO	-
1166	ZINC01021235	644	0.2893313467502594	NO	-
1167	ZINC03490940	1362	0.2892991304397583	NO	-
1168	ZINC00804199	550	0.2892552614212036	NO	-
1169	ZINC02441614	1059	0.28918108344078064	NO	-
1170	ZINC03979735	1805	0.2891291081905365	NO	-
1171	ZINC01287014	749	0.2891087234020233	NO	-
1172	ZINC00438112	302	0.28907451033592224	NO	-
1173	ZINC00638480	493	0.28906574845314026	NO	-
1174	ZINC01123502	685	0.2889477610588074	NO	-
1175	ZINC04510180	2054	0.28889524936676025	NO	-
1176	ZINC00618711	470	0.28887510299682617	NO	-
1177	ZINC04437605	1992	0.2887575030326843	NO	-
1178	ZINC00002103	0	0.28856009244918823	NO	-
1179	ZINC00216210	159	0.2884145975112915	NO	-
1180	ZINC00892402	598	0.28834787011146545	NO	-
1181	ZINC02957721	1195	0.28834620118141174	NO	-
1182	ZINC03196310	1220	0.28830981254577637	NO	-
1183	ZINC00414335	275	0.2882770597934723	NO	-
1184	ZINC03612561	1434	0.28819239139556885	NO	-
1185	ZINC03352709	1276	0.2881488800048828	NO	-
1186	ZINC03909297	1711	0.2881172001361847	NO	-
1187	ZINC03892799	1663	0.2880677580833435	NO	-
1188	ZINC04465444	2020	0.2880677580833435	NO	-
1189	ZINC04339085	1969	0.2880515158176422	NO	-
1190	ZINC00524820	379	0.2880454659461975	NO	-
1191	ZINC00532000	385	0.28804346919059753	NO	-
1192	ZINC00848824	580	0.28802478313446045	NO	-
1193	ZINC03461798	1345	0.2880125641822815	NO	-
1194	ZINC03303856	1255	0.2879863977432251	NO	-
1195	ZINC00235408	170	0.2879580855369568	NO	-
1196	ZINC01191698	719	0.28778567910194397	NO	-
1197	ZINC04262754	1937	0.2877655625343323	NO	-
1198	ZINC00522045	373	0.2877454161643982	NO	-
1199	ZINC01148703	700	0.287721186876297	NO	-
1200	ZINC01148705	701	0.287721186876297	NO	-
1201	ZINC00419360	283	0.287712961435318	NO	-
1202	ZINC04339085	1970	0.2876896560192108	NO	-
1203	ZINC00645784	495	0.28766605257987976	NO	-
1204	ZINC00806199	553	0.28765565156936646	NO	-
1205	ZINC02366590	1037	0.2874318063259125	NO	-
1206	ZINC04455842	2002	0.2873692214488983	NO	-
1207	ZINC04225062	1922	0.28734925389289856	NO	-
1208	ZINC03860009	1581	0.28733816742897034	NO	-
1209	ZINC03310261	1256	0.28730446100234985	NO	-
1210	ZINC02222522	967	0.2871548533439636	NO	-
1211	ZINC03398403	1293	0.28713929653167725	NO	-
1212	ZINC03543351	1391	0.28701168298721313	NO	-
1213	ZINC02366591	1038	0.28694793581962585	NO	-
1214	ZINC03912608	1719	0.2869129478931427	NO	-
1215	ZINC02898108	1183	0.2868809103965759	NO	-
1216	ZINC03509822	1370	0.28683847188949585	NO	-
1217	ZINC02490475	1073	0.2868279814720154	NO	-
1218	ZINC03977720	1799	0.2867817282676697	NO	-
1219	ZINC03979716	1800	0.28674864768981934	NO	-
1220	ZINC03946244	1733	0.28668901324272156	NO	-
1221	ZINC00828772	570	0.2866569459438324	NO	-
1222	ZINC00366897	245	0.2866073548793793	NO	-
1223	ZINC03853152	1501	0.2865101993083954	NO	-
1224	ZINC03854221	1517	0.2864680886268616	NO	-
1225	ZINC00029692	26	0.28636735677719116	NO	-
1226	ZINC00602554	455	0.28627079725265503	NO	-
1227	ZINC03899983	1671	0.286258727312088	NO	-
1228	ZINC03860009	1582	0.28624454140663147	NO	-
1229	ZINC01287040	751	0.2862200438976288	NO	-
1230	ZINC00405969	269	0.28614097833633423	NO	-
1231	ZINC02279894	999	0.2861233353614807	NO	-
1232	ZINC00076679	69	0.28611427545547485	NO	-
1233	ZINC01464778	816	0.286080926656723	NO	-
1234	ZINC03461841	1346	0.2860702872276306	NO	-
1235	ZINC02364272	1035	0.2859860956668854	NO	-
1236	ZINC02055809	935	0.28590792417526245	NO	-
1237	ZINC00030867	33	0.28588464856147766	NO	-
1238	ZINC00588371	449	0.2857608199119568	NO	-
1239	ZINC04459965	2010	0.2857532799243927	NO	-
1240	ZINC03364172	1282	0.28571709990501404	NO	-
1241	ZINC00545600	415	0.28570833802223206	NO	-
1242	ZINC03507636	1365	0.28569766879081726	NO	-
1243	ZINC04316941	1955	0.2856582999229431	NO	-
1244	ZINC01069513	665	0.2856352925300598	NO	-
1245	ZINC03957475	1743	0.28563350439071655	NO	-
1246	ZINC03903110	1679	0.2855965197086334	NO	-
1247	ZINC03868301	1613	0.2855795621871948	NO	-
1248	ZINC03890932	1652	0.28547433018684387	NO	-
1249	ZINC04469934	2042	0.28547433018684387	NO	-
1250	ZINC04460363	2012	0.28543421626091003	NO	-
1251	ZINC03315679	1265	0.28539833426475525	NO	-
1252	ZINC03310808	1259	0.2853844165802002	NO	-
1253	ZINC00581954	440	0.2852840721607208	NO	-
1254	ZINC03521367	1376	0.2850646674633026	NO	-
1255	ZINC03969364	1762	0.28502199053764343	NO	-
1256	ZINC03918624	1724	0.28501591086387634	NO	-
1257	ZINC00755030	516	0.28501051664352417	NO	-
1258	ZINC00828771	568	0.284824013710022	NO	-
1259	ZINC02646102	1104	0.2847961485385895	NO	-
1260	ZINC00505204	364	0.2846653163433075	NO	-
1261	ZINC00229628	162	0.28461113572120667	NO	-
1262	ZINC00819646	564	0.28454235196113586	NO	-
1263	ZINC03971938	1785	0.2844792604446411	NO	-
1264	ZINC04225010	1915	0.28442251682281494	NO	-
1265	ZINC03994742	1841	0.28424301743507385	NO	-
1266	ZINC04337669	1967	0.28420019149780273	NO	-
1267	ZINC00524818	378	0.28418755531311035	NO	-
1268	ZINC00415281	279	0.2841382920742035	NO	-
1269	ZINC04225027	1916	0.2841380536556244	NO	-
1270	ZINC01331362	760	0.28410038352012634	NO	-
1271	ZINC03987997	1829	0.2840779721736908	NO	-
1272	ZINC02792937	1141	0.2840452790260315	NO	-
1273	ZINC03979785	1808	0.28393736481666565	NO	-
1274	ZINC03853706	1508	0.2839052379131317	NO	-
1275	ZINC02627708	1093	0.2838971018791199	NO	-
1276	ZINC00303420	217	0.28387272357940674	NO	-
1277	ZINC00605940	457	0.2838447093963623	NO	-
1278	ZINC03868287	1609	0.2838423550128937	NO	-
1279	ZINC00942179	611	0.28379830718040466	NO	-
1280	ZINC00029692	25	0.28370341658592224	NO	-
1281	ZINC00228979	161	0.2836627662181854	NO	-
1282	ZINC00958247	620	0.28358402848243713	NO	-
1283	ZINC01966570	933	0.28357335925102234	NO	-
1284	ZINC04249870	1931	0.28349825739860535	NO	-
1285	ZINC00629534	486	0.28348153829574585	NO	-
1286	ZINC01121013	681	0.2834502160549164	NO	-
1287	ZINC01121015	682	0.2834502160549164	NO	-
1288	ZINC03853685	1507	0.28341493010520935	NO	-
1289	ZINC00041963	45	0.28335416316986084	NO	-
1290	ZINC03399998	1296	0.28332236409187317	NO	-
1291	ZINC02849038	1154	0.2833136022090912	NO	-
1292	ZINC00454299	310	0.28328177332878113	NO	-
1293	ZINC00026882	24	0.28319454193115234	NO	-
1294	ZINC00479618	345	0.28318414092063904	NO	-
1295	ZINC00809403	557	0.2831762731075287	NO	-
1296	ZINC00809405	558	0.2831762731075287	NO	-
1297	ZINC01426143	788	0.28314208984375	NO	-
1298	ZINC03232480	1226	0.28303632140159607	NO	-
1299	ZINC04252423	1933	0.28301891684532166	NO	-
1300	ZINC01475243	827	0.2828235626220703	NO	-
1301	ZINC03911020	1712	0.28277233242988586	NO	-
1302	ZINC00545519	411	0.28276166319847107	NO	-
1303	ZINC01829243	902	0.28266534209251404	NO	-
1304	ZINC01232417	729	0.28263694047927856	NO	-
1305	ZINC00257702	185	0.2825500965118408	NO	-
1306	ZINC03611421	1433	0.2825212776660919	NO	-
1307	ZINC03625097	1440	0.28251633048057556	NO	-
1308	ZINC03868783	1620	0.28250426054000854	NO	-
1309	ZINC03854736	1523	0.28248170018196106	NO	-
1310	ZINC03385737	1290	0.2824532091617584	NO	-
1311	ZINC03609966	1430	0.2821936011314392	NO	-
1312	ZINC03850674	1490	0.2821696996688843	NO	-
1313	ZINC00423409	293	0.2821401357650757	NO	-
1314	ZINC00463201	316	0.2820970118045807	NO	-
1315	ZINC00536828	388	0.28198498487472534	NO	-
1316	ZINC00536829	389	0.28198498487472534	NO	-
1317	ZINC01487985	836	0.28190574049949646	NO	-
1318	ZINC04457821	2003	0.2818160355091095	NO	-
1319	ZINC00545520	412	0.2818111777305603	NO	-
1320	ZINC02841894	1152	0.28179502487182617	NO	-
1321	ZINC00804199	549	0.2817145586013794	NO	-
1322	ZINC00634089	489	0.2816750705242157	NO	-
1323	ZINC03152896	1214	0.281650185585022	NO	-
1324	ZINC03854086	1516	0.28155848383903503	NO	-
1325	ZINC01648569	874	0.2815031111240387	NO	-
1326	ZINC00610103	459	0.2814687490463257	NO	-
1327	ZINC02501815	1077	0.28138118982315063	NO	-
1328	ZINC03969743	1765	0.2813646197319031	NO	-
1329	ZINC03946539	1735	0.2813555598258972	NO	-
1330	ZINC04414852	1990	0.28129225969314575	NO	-
1331	ZINC00546591	421	0.2812919318675995	NO	-
1332	ZINC00828772	571	0.28127944469451904	NO	-
1333	ZINC01314018	755	0.2811855971813202	NO	-
1334	ZINC04192758	1905	0.2811203896999359	NO	-
1335	ZINC01287026	750	0.2811189591884613	NO	-
1336	ZINC03526225	1385	0.2811185121536255	NO	-
1337	ZINC00146145	114	0.2811093330383301	NO	-
1338	ZINC03406014	1300	0.2810842990875244	NO	-
1339	ZINC04001083	1855	0.2809935510158539	NO	-
1340	ZINC03853647	1505	0.28095969557762146	NO	-
1341	ZINC00508861	365	0.28090736269950867	NO	-
1342	ZINC04500766	2051	0.28090712428092957	NO	-
1343	ZINC02636918	1098	0.2808620035648346	NO	-
1344	ZINC01164451	709	0.2808162569999695	NO	-
1345	ZINC03969043	1754	0.2807995080947876	NO	-
1346	ZINC04464814	2016	0.2807973325252533	NO	-
1347	ZINC03853725	1510	0.2807776927947998	NO	-
1348	ZINC00523032	375	0.28075945377349854	NO	-
1349	ZINC03855968	1536	0.2807096838951111	NO	-
1350	ZINC00011880	4	0.2806943655014038	NO	-
1351	ZINC03857207	1545	0.28065410256385803	NO	-
1352	ZINC04038098	1869	0.28062379360198975	NO	-
1353	ZINC03447830	1333	0.28057998418807983	NO	-
1354	ZINC03995496	1842	0.280475914478302	NO	-
1355	ZINC01019119	640	0.2804003059864044	NO	-
1356	ZINC00552243	428	0.280375212430954	NO	-
1357	ZINC04038098	1868	0.28031617403030396	NO	-
1358	ZINC00806331	554	0.28029683232307434	NO	-
1359	ZINC03974995	1794	0.28025227785110474	NO	-
1360	ZINC02464124	1068	0.2802414894104004	NO	-
1361	ZINC03970212	1771	0.28009483218193054	NO	-
1362	ZINC00558000	431	0.2799621522426605	NO	-
1363	ZINC00784480	528	0.2799014449119568	NO	-
1364	ZINC03900335	1673	0.2798653542995453	NO	-
1365	ZINC03906387	1684	0.2797582745552063	NO	-
1366	ZINC00634100	490	0.2797074615955353	NO	-
1367	ZINC04517096	2058	0.2797001600265503	NO	-
1368	ZINC03814469	17	0.27969568967819214	YES	10
1369	ZINC00257702	184	0.2796367406845093	NO	-
1370	ZINC03581231	1422	0.27962276339530945	NO	-
1371	ZINC03859117	1566	0.2796129286289215	NO	-
1372	ZINC00386462	266	0.27948808670043945	NO	-
1373	ZINC02228301	970	0.2794264256954193	NO	-
1374	ZINC00037928	44	0.2793464660644531	NO	-
1375	ZINC00386462	265	0.2793281078338623	NO	-
1376	ZINC01501298	845	0.2792186141014099	NO	-
1377	ZINC02241203	985	0.27914175391197205	NO	-
1378	ZINC02745558	1132	0.27907341718673706	NO	-
1379	ZINC00184122	134	0.2790035009384155	NO	-
1380	ZINC01414899	784	0.27897411584854126	NO	-
1381	ZINC01002240	635	0.27880704402923584	NO	-
1382	ZINC03857261	1547	0.2786102890968323	NO	-
1383	ZINC00552243	430	0.278587281703949	NO	-
1384	ZINC00419224	281	0.27857762575149536	NO	-
1385	ZINC04468620	2036	0.2784985303878784	NO	-
1386	ZINC00822266	566	0.2784983813762665	NO	-
1387	ZINC01151507	705	0.27847564220428467	NO	-
1388	ZINC03866803	1587	0.2784668505191803	NO	-
1389	ZINC00795157	531	0.27846482396125793	NO	-
1390	ZINC00516382	371	0.2784431278705597	NO	-
1391	ZINC00784486	529	0.2783738374710083	NO	-
1392	ZINC00414317	274	0.27832353115081787	NO	-
1393	ZINC00359140	242	0.2782018184661865	NO	-
1394	ZINC03457402	1343	0.2781754732131958	NO	-
1395	ZINC00031648	35	0.27808985114097595	NO	-
1396	ZINC01078715	668	0.2780858278274536	NO	-
1397	ZINC00377620	255	0.2780678868293762	NO	-
1398	ZINC03256326	1243	0.2780613899230957	NO	-
1399	ZINC00171219	119	0.2780461609363556	NO	-
1400	ZINC03577161	1405	0.27793067693710327	NO	-
1401	ZINC03979757	1807	0.27789872884750366	NO	-
1402	ZINC03476658	1357	0.27788323163986206	NO	-
1403	ZINC04001225	1857	0.2778717875480652	NO	-
1404	ZINC00809456	559	0.27783769369125366	NO	-
1405	ZINC03398506	1294	0.27779698371887207	NO	-
1406	ZINC01159464	708	0.2776726484298706	NO	-
1407	ZINC01257009	735	0.27766430377960205	NO	-
1408	ZINC04322748	1964	0.27765971422195435	NO	-
1409	ZINC03969562	1764	0.27755507826805115	NO	-
1410	ZINC00340320	237	0.2774670720100403	NO	-
1411	ZINC02628513	1094	0.277430921792984	NO	-
1412	ZINC00543176	408	0.27741920948028564	NO	-
1413	ZINC00297622	211	0.2773609459400177	NO	-
1414	ZINC03518222	1374	0.2772345542907715	NO	-
1415	ZINC04333542	1965	0.2770545780658722	NO	-
1416	ZINC00828771	569	0.277020663022995	NO	-
1417	ZINC04455842	2000	0.2770068943500519	NO	-
1418	ZINC00627266	481	0.27690497040748596	NO	-
1419	ZINC01902225	909	0.2768288552761078	NO	-
1420	ZINC04118140	1885	0.27678465843200684	NO	-
1421	ZINC00867970	589	0.2767263650894165	NO	-
1422	ZINC01921444	912	0.2767013609409332	NO	-
1423	ZINC02358367	1030	0.2766333818435669	NO	-
1424	ZINC02358367	1031	0.2766333818435669	NO	-
1425	ZINC00063405	59	0.2766212522983551	NO	-
1426	ZINC04455842	2001	0.27661997079849243	NO	-
1427	ZINC04140357	1893	0.27660998702049255	NO	-
1428	ZINC03312328	1261	0.27659109234809875	NO	-
1429	ZINC04387006	1983	0.27657365798950195	NO	-
1430	ZINC04140358	1894	0.276408314704895	NO	-
1431	ZINC01486605	835	0.2763613164424896	NO	-
1432	ZINC00867970	588	0.2763143479824066	NO	-
1433	ZINC00182438	131	0.27629831433296204	NO	-
1434	ZINC01062292	659	0.27629274129867554	NO	-
1435	ZINC03979727	1803	0.27628225088119507	NO	-
1436	ZINC04470039	2044	0.27628225088119507	NO	-
1437	ZINC00199882	141	0.27627524733543396	NO	-
1438	ZINC00235408	169	0.2762344777584076	NO	-
1439	ZINC00243607	178	0.2761722803115845	NO	-
1440	ZINC02889561	1180	0.2761650085449219	NO	-
1441	ZINC02089039	938	0.27612727880477905	NO	-
1442	ZINC00972467	625	0.2761188745498657	NO	-
1443	ZINC00337066	232	0.27603423595428467	NO	-
1444	ZINC00208895	156	0.2758861184120178	NO	-
1445	ZINC03033338	1202	0.27578118443489075	NO	-
1446	ZINC03325389	1268	0.27562764286994934	NO	-
1447	ZINC01287013	748	0.27550292015075684	NO	-
1448	ZINC03859256	1569	0.2754637598991394	NO	-
1449	ZINC00269547	195	0.27543848752975464	NO	-
1450	ZINC00806331	555	0.2754247188568115	NO	-
1451	ZINC03459709	1344	0.27539509534835815	NO	-
1452	ZINC04116118	1883	0.27526363730430603	NO	-
1453	ZINC03408381	1302	0.275233656167984	NO	-
1454	ZINC04470138	2045	0.27517402172088623	NO	-
1455	ZINC00619616	471	0.2751408815383911	NO	-
1456	ZINC03857122	1541	0.27509233355522156	NO	-
1457	ZINC01921555	914	0.2750076353549957	NO	-
1458	ZINC00559951	432	0.27495771646499634	NO	-
1459	ZINC00371351	254	0.2749408185482025	NO	-
1460	ZINC02251491	996	0.2748679220676422	NO	-
1461	ZINC04225010	1913	0.2748624086380005	NO	-
1462	ZINC00616753	467	0.27476993203163147	NO	-
1463	ZINC00621001	477	0.2747054994106293	NO	-
1464	ZINC01679981	879	0.27469590306282043	NO	-
1465	ZINC02755015	1134	0.27466097474098206	NO	-
1466	ZINC00619819	473	0.27464717626571655	NO	-
1467	ZINC02139584	946	0.2746220529079437	NO	-
1468	ZINC02622009	1089	0.27441611886024475	NO	-
1469	ZINC03672785	1450	0.27432653307914734	NO	-
1470	ZINC00269543	194	0.2742525637149811	NO	-
1471	ZINC00195959	140	0.27421438694000244	NO	-
1472	ZINC01742873	883	0.27414965629577637	NO	-
1473	ZINC02865348	1161	0.27411743998527527	NO	-
1474	ZINC00290896	204	0.2741091251373291	NO	-
1475	ZINC01021169	642	0.2741035223007202	NO	-
1476	ZINC03421791	1319	0.27405551075935364	NO	-
1477	ZINC02637648	1099	0.27399444580078125	NO	-
1478	ZINC00552243	429	0.2739620804786682	NO	-
1479	ZINC01131178	692	0.2739340662956238	NO	-
1480	ZINC03114015	1210	0.27391737699508667	NO	-
1481	ZINC03324120	1267	0.2738897204399109	NO	-
1482	ZINC02208645	956	0.27385571599006653	NO	-
1483	ZINC02208649	957	0.27385571599006653	NO	-
1484	ZINC02812305	1147	0.27384787797927856	NO	-
1485	ZINC03476660	1358	0.2738199234008789	NO	-
1486	ZINC03443309	1329	0.27380210161209106	NO	-
1487	ZINC04457938	2006	0.2737962305545807	NO	-
1488	ZINC02644838	1103	0.2737453877925873	NO	-
1489	ZINC03857262	1548	0.2737109065055847	NO	-
1490	ZINC04457821	2004	0.27354973554611206	NO	-
1491	ZINC03970212	1772	0.2733064889907837	NO	-
1492	ZINC03030062	1201	0.27326905727386475	NO	-
1493	ZINC03260190	1245	0.27326664328575134	NO	-
1494	ZINC02865347	1160	0.2732008695602417	NO	-
1495	ZINC00131561	103	0.27308449149131775	NO	-
1496	ZINC01125293	687	0.27304911613464355	NO	-
1497	ZINC00371350	253	0.27289247512817383	NO	-
1498	ZINC00545520	413	0.2728675901889801	NO	-
1499	ZINC00337066	233	0.2727334499359131	NO	-
1500	ZINC02626208	1092	0.2726656496524811	NO	-
1501	ZINC02273578	998	0.2726570665836334	NO	-
1502	ZINC01009031	637	0.2726390063762665	NO	-
1503	ZINC03451805	1336	0.27262434363365173	NO	-
1504	ZINC00718534	506	0.2725643515586853	NO	-
1505	ZINC01020411	641	0.2724685072898865	NO	-
1506	ZINC00205662	154	0.27243009209632874	NO	-
1507	ZINC03401099	1298	0.2723732888698578	NO	-
1508	ZINC04400600	1987	0.272275447845459	NO	-
1509	ZINC00314236	226	0.2722412645816803	NO	-
1510	ZINC03853684	1506	0.27223554253578186	NO	-
1511	ZINC00620375	474	0.27219104766845703	NO	-
1512	ZINC03277957	1253	0.27216416597366333	NO	-
1513	ZINC04339085	1968	0.27210918068885803	NO	-
1514	ZINC00290924	205	0.2720748782157898	NO	-
1515	ZINC03611421	1432	0.2720085680484772	NO	-
1516	ZINC03863213	1585	0.2719833254814148	NO	-
1517	ZINC01088128	675	0.27196407318115234	NO	-
1518	ZINC02205681	953	0.271549791097641	NO	-
1519	ZINC00427775	299	0.2714233994483948	NO	-
1520	ZINC01050089	648	0.2714129686355591	NO	-
1521	ZINC03409156	1303	0.2713746726512909	NO	-
1522	ZINC03906620	1687	0.2712790369987488	NO	-
1523	ZINC03967863	1749	0.27125126123428345	NO	-
1524	ZINC03814443	25	0.27122583985328674	YES	14
1525	ZINC03857206	1544	0.2712024748325348	NO	-
1526	ZINC03903110	1678	0.2711668312549591	NO	-
1527	ZINC00090175	78	0.2710931599140167	NO	-
1528	ZINC02817772	1149	0.27098920941352844	NO	-
1529	ZINC02201250	950	0.27091917395591736	NO	-
1530	ZINC02201250	951	0.27091917395591736	NO	-
1531	ZINC00859871	585	0.27089595794677734	NO	-
1532	ZINC00859873	586	0.27089595794677734	NO	-
1533	ZINC03480404	1359	0.27086639404296875	NO	-
1534	ZINC00609289	458	0.2708630859851837	NO	-
1535	ZINC03854735	1522	0.2706845998764038	NO	-
1536	ZINC01216699	721	0.2705281972885132	NO	-
1537	ZINC04138271	1892	0.2705177068710327	NO	-
1538	ZINC02746649	1133	0.27048203349113464	NO	-
1539	ZINC02742899	1131	0.27047809958457947	NO	-
1540	ZINC04229215	1928	0.2703719437122345	NO	-
1541	ZINC03475713	1352	0.2703011631965637	NO	-
1542	ZINC03475717	1353	0.2703011631965637	NO	-
1543	ZINC00716307	505	0.2702925205230713	NO	-
1544	ZINC03987803	1827	0.2702816426753998	NO	-
1545	ZINC03896584	1667	0.2702395021915436	NO	-
1546	ZINC00999033	632	0.2701869308948517	NO	-
1547	ZINC00466653	327	0.27014610171318054	NO	-
1548	ZINC01420979	786	0.2700693607330322	NO	-
1549	ZINC00859413	583	0.2700349986553192	NO	-
1550	ZINC03838332	1473	0.2699839174747467	NO	-
1551	ZINC00406639	272	0.2699336111545563	NO	-
1552	ZINC03327463	1269	0.2699272632598877	NO	-
1553	ZINC03969362	1760	0.2699125111103058	NO	-
1554	ZINC03982893	1815	0.26979491114616394	NO	-
1555	ZINC00463202	317	0.2697147727012634	NO	-
1556	ZINC03856349	1539	0.26964783668518066	NO	-
1557	ZINC00905575	606	0.26964136958122253	NO	-
1558	ZINC00314545	229	0.26961418986320496	NO	-
1559	ZINC03868690	1619	0.26951128244400024	NO	-
1560	ZINC04466204	2028	0.26951128244400024	NO	-
1561	ZINC03890033	1647	0.2694830000400543	NO	-
1562	ZINC03518223	1375	0.2694752812385559	NO	-
1563	ZINC03974949	1791	0.26945817470550537	NO	-
1564	ZINC00619715	472	0.26943424344062805	NO	-
1565	ZINC02872187	1165	0.2694227993488312	NO	-
1566	ZINC00582398	446	0.269303560256958	NO	-
1567	ZINC03549491	1395	0.2692689299583435	NO	-
1568	ZINC00803803	548	0.2692568302154541	NO	-
1569	ZINC03969360	1758	0.269246906042099	NO	-
1570	ZINC01218273	722	0.2691918611526489	NO	-
1571	ZINC00718534	507	0.26917654275894165	NO	-
1572	ZINC03853719	1509	0.26914098858833313	NO	-
1573	ZINC00030061	29	0.2691398859024048	NO	-
1574	ZINC03974952	1793	0.2691308557987213	NO	-
1575	ZINC03474387	1350	0.26912716031074524	NO	-
1576	ZINC02911114	1186	0.26912355422973633	NO	-
1577	ZINC00457156	311	0.2691078782081604	NO	-
1578	ZINC02622008	1088	0.2690696716308594	NO	-
1579	ZINC01250699	734	0.26898062229156494	NO	-
1580	ZINC03867713	1600	0.268967866897583	NO	-
1581	ZINC00266266	192	0.26895231008529663	NO	-
1582	ZINC00716305	504	0.2688751518726349	NO	-
1583	ZINC00314337	227	0.2688498795032501	NO	-
1584	ZINC01088131	676	0.2688460648059845	NO	-
1585	ZINC04387006	1982	0.2688453197479248	NO	-
1586	ZINC01287047	752	0.2688441872596741	NO	-
1587	ZINC03370728	1285	0.2688380479812622	NO	-
1588	ZINC04429509	1991	0.26878467202186584	NO	-
1589	ZINC03545563	1394	0.2685558795928955	NO	-
1590	ZINC00790039	530	0.26849040389060974	NO	-
1591	ZINC03855134	1528	0.26844874024391174	NO	-
1592	ZINC00582153	444	0.26841819286346436	NO	-
1593	ZINC03906393	1685	0.2683643400669098	NO	-
1594	ZINC03853646	1504	0.2683466076850891	NO	-
1595	ZINC03912694	1722	0.26825371384620667	NO	-
1596	ZINC00469975	332	0.26824328303337097	NO	-
1597	ZINC03852870	1499	0.2682324945926666	NO	-
1598	ZINC00627266	483	0.2681448757648468	NO	-
1599	ZINC00634110	491	0.2681390345096588	NO	-
1600	ZINC03430767	1324	0.26812082529067993	NO	-
1601	ZINC04517027	2057	0.26809993386268616	NO	-
1602	ZINC00099180	85	0.26798275113105774	NO	-
1603	ZINC00570028	435	0.26790061593055725	NO	-
1604	ZINC00314531	228	0.2677556574344635	NO	-
1605	ZINC03418740	1310	0.26775532960891724	NO	-
1606	ZINC00111293	89	0.26768258213996887	NO	-
1607	ZINC00850688	581	0.267598956823349	NO	-
1608	ZINC03974950	1792	0.2675743103027344	NO	-
1609	ZINC01314019	756	0.2675102949142456	NO	-
1610	ZINC04399775	1986	0.26746779680252075	NO	-
1611	ZINC03889963	1644	0.26745298504829407	NO	-
1612	ZINC02811392	1146	0.26730775833129883	NO	-
1613	ZINC02706520	1120	0.26730772852897644	NO	-
1614	ZINC03261619	1246	0.26729151606559753	NO	-
1615	ZINC03380464	1288	0.2672523260116577	NO	-
1616	ZINC00626811	480	0.2671816051006317	NO	-
1617	ZINC02643434	1102	0.2671809792518616	NO	-
1618	ZINC00462783	314	0.2671586871147156	NO	-
1619	ZINC03814467	9	0.2671367824077606	YES	5
1620	ZINC01053398	650	0.2671128511428833	NO	-
1621	ZINC00730212	510	0.26710566878318787	NO	-
1622	ZINC00144849	113	0.26704642176628113	NO	-
1623	ZINC01677089	878	0.26704439520835876	NO	-
1624	ZINC01248309	733	0.26692578196525574	NO	-
1625	ZINC00444432	305	0.2668657898902893	NO	-
1626	ZINC04116118	1882	0.2668606638908386	NO	-
1627	ZINC00099178	84	0.2667960226535797	NO	-
1628	ZINC02880011	1169	0.2667362689971924	NO	-
1629	ZINC03852061	1492	0.26668697595596313	NO	-
1630	ZINC03862078	1584	0.2665989100933075	NO	-
1631	ZINC03191456	1217	0.26656612753868103	NO	-
1632	ZINC01397428	764	0.2664986252784729	NO	-
1633	ZINC04209900	1906	0.2664951682090759	NO	-
1634	ZINC00464766	323	0.2664834260940552	NO	-
1635	ZINC00464766	324	0.2664834260940552	NO	-
1636	ZINC03081892	1208	0.26645752787590027	NO	-
1637	ZINC00115651	98	0.2664107084274292	NO	-
1638	ZINC00044363	48	0.26638972759246826	NO	-
1639	ZINC02293438	1010	0.2663223445415497	NO	-
1640	ZINC00753072	513	0.26627233624458313	NO	-
1641	ZINC03854986	1527	0.26616600155830383	NO	-
1642	ZINC04277178	1943	0.2661071717739105	NO	-
1643	ZINC03424585	1322	0.2660886347293854	NO	-
1644	ZINC01803016	898	0.26604270935058594	NO	-
1645	ZINC02906730	1184	0.2660217881202698	NO	-
1646	ZINC03315424	1262	0.26601922512054443	NO	-
1647	ZINC03263124	1249	0.26597434282302856	NO	-
1648	ZINC04500759	2050	0.2659042477607727	NO	-
1649	ZINC00053422	53	0.2658826410770416	NO	-
1650	ZINC00063403	58	0.265826016664505	NO	-
1651	ZINC00950289	615	0.2655552625656128	NO	-
1652	ZINC00288904	200	0.26552480459213257	NO	-
1653	ZINC03346126	1274	0.2654966711997986	NO	-
1654	ZINC03983468	1820	0.2653852701187134	NO	-
1655	ZINC04479358	2047	0.2653639316558838	NO	-
1656	ZINC02358367	1029	0.2653559148311615	NO	-
1657	ZINC01091063	677	0.26534968614578247	NO	-
1658	ZINC00090736	79	0.26530689001083374	NO	-
1659	ZINC02686997	1116	0.26510992646217346	NO	-
1660	ZINC00463141	315	0.2651011347770691	NO	-
1661	ZINC00582562	447	0.26507821679115295	NO	-
1662	ZINC02224268	969	0.2650725245475769	NO	-
1663	ZINC03974943	1790	0.2650672197341919	NO	-
1664	ZINC03979731	1804	0.26490694284439087	NO	-
1665	ZINC00882482	590	0.2648457884788513	NO	-
1666	ZINC03242403	1236	0.26484331488609314	NO	-
1667	ZINC02282306	1003	0.264827162027359	NO	-
1668	ZINC03814473	14	0.2648262679576874	YES	8
1669	ZINC00989378	628	0.26480063796043396	NO	-
1670	ZINC02206143	955	0.2647407054901123	NO	-
1671	ZINC04001306	1859	0.26469454169273376	NO	-
1672	ZINC03980324	1811	0.26456740498542786	NO	-
1673	ZINC00801751	545	0.2643735706806183	NO	-
1674	ZINC00429751	300	0.26426824927330017	NO	-
1675	ZINC03973678	1788	0.26407063007354736	NO	-
1676	ZINC01290658	754	0.26405593752861023	NO	-
1677	ZINC03852063	1493	0.2638380527496338	NO	-
1678	ZINC01086630	674	0.26380497217178345	NO	-
1679	ZINC02193841	947	0.2637876272201538	NO	-
1680	ZINC00023904	19	0.2636229693889618	YES	11
1681	ZINC02907399	1185	0.2634719908237457	NO	-
1682	ZINC00352127	240	0.2634277641773224	NO	-
1683	ZINC00138774	108	0.2633782625198364	NO	-
1684	ZINC03856350	1540	0.2632131576538086	NO	-
1685	ZINC01151508	706	0.2631816565990448	NO	-
1686	ZINC03906579	1686	0.2631683051586151	NO	-
1687	ZINC01282729	745	0.2631218433380127	NO	-
1688	ZINC03993158	1839	0.26300978660583496	NO	-
1689	ZINC04469807	2040	0.26300978660583496	NO	-
1690	ZINC02662213	1110	0.26294568181037903	NO	-
1691	ZINC02757241	1135	0.26291975378990173	NO	-
1692	ZINC00131980	104	0.2628805339336395	NO	-
1693	ZINC00091356	80	0.2627968192100525	NO	-
1694	ZINC00425636	298	0.26277366280555725	NO	-
1695	ZINC00307448	221	0.26272818446159363	NO	-
1696	ZINC04280317	1944	0.2627241909503937	NO	-
1697	ZINC00461594	313	0.26270729303359985	NO	-
1698	ZINC03848250	1477	0.26269328594207764	NO	-
1699	ZINC03814476	18	0.26266175508499146	YES	11
1700	ZINC02201250	949	0.2625468075275421	NO	-
1701	ZINC00730214	511	0.26251471042633057	NO	-
1702	ZINC00210582	157	0.26249057054519653	NO	-
1703	ZINC02624887	1091	0.26232287287712097	NO	-
1704	ZINC00359424	243	0.26232200860977173	NO	-
1705	ZINC00581181	439	0.2622879147529602	NO	-
1706	ZINC03231911	1225	0.26220643520355225	NO	-
1707	ZINC02195168	948	0.26218560338020325	NO	-
1708	ZINC00262118	188	0.2621806263923645	NO	-
1709	ZINC02974475	1196	0.26215845346450806	NO	-
1710	ZINC02551044	1080	0.2621175944805145	NO	-
1711	ZINC03562567	1397	0.26205548644065857	NO	-
1712	ZINC03452289	1339	0.26205289363861084	NO	-
1713	ZINC04087362	1874	0.2620488703250885	NO	-
1714	ZINC04457938	2007	0.26197609305381775	NO	-
1715	ZINC00108901	87	0.2618725895881653	NO	-
1716	ZINC01921497	913	0.26177045702934265	NO	-
1717	ZINC01468985	819	0.26172083616256714	NO	-
1718	ZINC03997564	1851	0.2616538107395172	NO	-
1719	ZINC00582103	442	0.2616061568260193	NO	-
1720	ZINC00263080	189	0.261497437953949	NO	-
1721	ZINC03859309	1573	0.26139503717422485	NO	-
1722	ZINC02640211	1101	0.26135021448135376	NO	-
1723	ZINC00046591	50	0.26121312379837036	NO	-
1724	ZINC00046592	51	0.26121312379837036	NO	-
1725	ZINC00523794	376	0.2611503303050995	NO	-
1726	ZINC03406022	1301	0.26101306080818176	NO	-
1727	ZINC00911865	608	0.2609829306602478	NO	-
1728	ZINC03854412	1518	0.26094865798950195	NO	-
1729	ZINC03902931	1677	0.26082709431648254	NO	-
1730	ZINC03906621	1688	0.2608196437358856	NO	-
1731	ZINC00112763	96	0.26080524921417236	NO	-
1732	ZINC03889965	1645	0.2607315480709076	NO	-
1733	ZINC04396022	1985	0.2606828510761261	NO	-
1734	ZINC04316941	1954	0.26063886284828186	NO	-
1735	ZINC00419226	282	0.26061591506004333	NO	-
1736	ZINC02779975	1140	0.2606115937232971	NO	-
1737	ZINC00471591	336	0.260506808757782	NO	-
1738	ZINC03330634	1270	0.2603711187839508	NO	-
1739	ZINC04509491	2053	0.2603471577167511	NO	-
1740	ZINC00136339	107	0.2603314518928528	NO	-
1741	ZINC03887459	1637	0.2603093683719635	NO	-
1742	ZINC00858222	582	0.26028338074684143	NO	-
1743	ZINC03979754	1806	0.2601211369037628	NO	-
1744	ZINC01468985	820	0.2599034607410431	NO	-
1745	ZINC01757601	889	0.2598840296268463	NO	-
1746	ZINC02871468	1164	0.25984129309654236	NO	-
1747	ZINC02222691	968	0.2598227560520172	NO	-
1748	ZINC01125011	686	0.25968483090400696	NO	-
1749	ZINC03857166	1543	0.25967976450920105	NO	-
1750	ZINC02873537	1166	0.2596522569656372	NO	-
1751	ZINC00067894	63	0.25962719321250916	NO	-
1752	ZINC00264610	190	0.25934314727783203	NO	-
1753	ZINC03968692	1751	0.25924843549728394	NO	-
1754	ZINC01220755	723	0.2591891586780548	NO	-
1755	ZINC00732046	512	0.2591805160045624	NO	-
1756	ZINC03893108	1666	0.2589738965034485	NO	-
1757	ZINC02875345	1168	0.25888481736183167	NO	-
1758	ZINC03611421	1431	0.25888291001319885	NO	-
1759	ZINC03908590	1697	0.25887608528137207	NO	-
1760	ZINC03859547	1577	0.2584266662597656	NO	-
1761	ZINC00803803	547	0.2583753168582916	NO	-
1762	ZINC01475243	828	0.25836849212646484	NO	-
1763	ZINC00240267	171	0.2583545744419098	NO	-
1764	ZINC00253966	183	0.25834232568740845	NO	-
1765	ZINC00704338	501	0.25826776027679443	NO	-
1766	ZINC04047444	1870	0.25826704502105713	NO	-
1767	ZINC01923449	918	0.25822147727012634	NO	-
1768	ZINC03310584	1258	0.25803637504577637	NO	-
1769	ZINC04531388	2060	0.2579362690448761	NO	-
1770	ZINC02639567	1100	0.25786256790161133	NO	-
1771	ZINC00545600	414	0.2578411102294922	NO	-
1772	ZINC03605629	1428	0.2576266825199127	NO	-
1773	ZINC01486508	834	0.2573849558830261	NO	-
1774	ZINC03983467	1819	0.25736576318740845	NO	-
1775	ZINC00112768	97	0.25732511281967163	NO	-
1776	ZINC03605594	1427	0.2573228180408478	NO	-
1777	ZINC00452803	309	0.25727522373199463	NO	-
1778	ZINC00241720	175	0.2572077512741089	NO	-
1779	ZINC03657382	1449	0.2571985423564911	NO	-
1780	ZINC00108905	88	0.25716519355773926	NO	-
1781	ZINC00156146	116	0.2570798099040985	NO	-
1782	ZINC03968685	1750	0.25701653957366943	NO	-
1783	ZINC01118516	680	0.25701481103897095	NO	-
1784	ZINC00444406	303	0.2569563388824463	NO	-
1785	ZINC00381188	257	0.2568212151527405	NO	-
1786	ZINC04121320	1886	0.25677332282066345	NO	-
1787	ZINC03987088	1824	0.25648027658462524	NO	-
1788	ZINC01410157	776	0.2563924193382263	NO	-
1789	ZINC01410159	777	0.2563924193382263	NO	-
1790	ZINC03867702	1598	0.2563645541667938	NO	-
1791	ZINC03475056	1351	0.2562854588031769	NO	-
1792	ZINC03987802	1826	0.2562487721443176	NO	-
1793	ZINC00103368	86	0.25623252987861633	NO	-
1794	ZINC00474730	341	0.25609055161476135	NO	-
1795	ZINC00091359	81	0.2560378909111023	NO	-
1796	ZINC00894595	599	0.2560257017612457	NO	-
1797	ZINC03262087	1247	0.2559186518192291	NO	-
1798	ZINC02770016	1139	0.25591573119163513	NO	-
1799	ZINC00471590	335	0.25589466094970703	NO	-
1800	ZINC03968693	1752	0.25586801767349243	NO	-
1801	ZINC00035660	40	0.2558045983314514	NO	-
1802	ZINC03569956	1401	0.25559231638908386	NO	-
1803	ZINC00471237	333	0.25558316707611084	NO	-
1804	ZINC01226644	726	0.2555754482746124	NO	-
1805	ZINC04618467	2061	0.2553683817386627	NO	-
1806	ZINC00041963	46	0.2553039491176605	NO	-
1807	ZINC04460325	2011	0.25522804260253906	NO	-
1808	ZINC00200627	147	0.2551921010017395	NO	-
1809	ZINC03247320	1237	0.2550314962863922	NO	-
1810	ZINC02652000	1106	0.25492167472839355	NO	-
1811	ZINC04459670	2008	0.254743367433548	NO	-
1812	ZINC00524891	381	0.2545665204524994	NO	-
1813	ZINC03203516	1221	0.2545446455478668	NO	-
1814	ZINC03507831	1369	0.2545102834701538	NO	-
1815	ZINC01817178	899	0.25441378355026245	NO	-
1816	ZINC03972725	1786	0.2543738782405853	NO	-
1817	ZINC03889415	1639	0.2543146312236786	NO	-
1818	ZINC04633254	2065	0.2543041706085205	NO	-
1819	ZINC04488323	2049	0.25427016615867615	NO	-
1820	ZINC00493386	358	0.2542552649974823	NO	-
1821	ZINC02359831	1032	0.2541429400444031	NO	-
1822	ZINC04617746	40	0.25410693883895874	YES	26
1823	ZINC03605510	1425	0.2540868818759918	NO	-
1824	ZINC00444594	307	0.2540840208530426	NO	-
1825	ZINC01757600	888	0.2540578246116638	NO	-
1826	ZINC03414169	1304	0.25403061509132385	NO	-
1827	ZINC01398087	765	0.2540053427219391	NO	-
1828	ZINC04387006	1981	0.253897100687027	NO	-
1829	ZINC03814450	31	0.2538556158542633	YES	18
1830	ZINC03987897	1828	0.2537773847579956	NO	-
1831	ZINC02359833	1033	0.2537166476249695	NO	-
1832	ZINC01057166	655	0.25369247794151306	NO	-
1833	ZINC03474356	1349	0.25368401408195496	NO	-
1834	ZINC04316746	1953	0.253662645816803	NO	-
1835	ZINC00612374	462	0.2535803020000458	NO	-
1836	ZINC03455255	1342	0.2535494863986969	NO	-
1837	ZINC02370715	1039	0.25354865193367004	NO	-
1838	ZINC00980184	627	0.25348997116088867	NO	-
1839	ZINC03852400	1495	0.2534765899181366	NO	-
1840	ZINC00884868	591	0.25336936116218567	NO	-
1841	ZINC00798337	534	0.25311166048049927	NO	-
1842	ZINC01049914	647	0.2531045377254486	NO	-
1843	ZINC01820117	900	0.2530481219291687	NO	-
1844	ZINC02503741	1079	0.2529984414577484	NO	-
1845	ZINC03992897	1838	0.2529274523258209	NO	-
1846	ZINC00471238	334	0.25276273488998413	NO	-
1847	ZINC01921257	911	0.25262799859046936	NO	-
1848	ZINC03904475	1682	0.2525997459888458	NO	-
1849	ZINC04252233	1932	0.2524648606777191	NO	-
1850	ZINC03857165	1542	0.25240135192871094	NO	-
1851	ZINC00524878	380	0.2523561120033264	NO	-
1852	ZINC03855459	1533	0.2522324025630951	NO	-
1853	ZINC02629084	1095	0.25222107768058777	NO	-
1854	ZINC00136283	105	0.25220537185668945	NO	-
1855	ZINC03551212	1396	0.2520189881324768	NO	-
1856	ZINC03192256	1219	0.2519329786300659	NO	-
1857	ZINC01770633	894	0.2518414855003357	NO	-
1858	ZINC00616249	466	0.251775860786438	NO	-
1859	ZINC03262185	1248	0.2517489194869995	NO	-
1860	ZINC03848745	1479	0.25153958797454834	NO	-
1861	ZINC00304032	218	0.25130516290664673	NO	-
1862	ZINC01226646	727	0.2511332929134369	NO	-
1863	ZINC03856131	1538	0.251112163066864	NO	-
1864	ZINC03451937	1337	0.25107741355895996	NO	-
1865	ZINC02455498	1065	0.25089752674102783	NO	-
1866	ZINC04263628	1940	0.2506786286830902	NO	-
1867	ZINC02635905	1096	0.25051674246788025	NO	-
1868	ZINC03889962	1643	0.2504425644874573	NO	-
1869	ZINC03002481	1198	0.2503841519355774	NO	-
1870	ZINC03388109	1291	0.2503529489040375	NO	-
1871	ZINC00419436	284	0.25033843517303467	NO	-
1872	ZINC01752717	887	0.25012803077697754	NO	-
1873	ZINC00340320	236	0.25008052587509155	NO	-
1874	ZINC03890998	1654	0.24980318546295166	NO	-
1875	ZINC02294211	1011	0.24973034858703613	NO	-
1876	ZINC04436478	2069	0.2494099736213684	NO	-
1877	ZINC00037147	43	0.24938693642616272	NO	-
1878	ZINC03855199	1530	0.24933190643787384	NO	-
1879	ZINC00486917	351	0.24925708770751953	NO	-
1880	ZINC03979716	1801	0.24912692606449127	NO	-
1881	ZINC02280695	1000	0.24904075264930725	NO	-
1882	ZINC01175432	711	0.2489863634109497	NO	-
1883	ZINC03848752	1480	0.24896319210529327	NO	-
1884	ZINC03886810	1636	0.24893547594547272	NO	-
1885	ZINC03533002	1386	0.24886536598205566	NO	-
1886	ZINC00179064	127	0.24878093600273132	NO	-
1887	ZINC01796995	897	0.2487684190273285	NO	-
1888	ZINC03889966	1646	0.24868401885032654	NO	-
1889	ZINC04464841	2017	0.24868401885032654	NO	-
1890	ZINC02927738	1188	0.2486410290002823	NO	-
1891	ZINC00073386	65	0.2486039251089096	NO	-
1892	ZINC00420818	289	0.2485516220331192	NO	-
1893	ZINC00288913	202	0.248445525765419	NO	-
1894	ZINC03902931	1676	0.24840253591537476	NO	-
1895	ZINC03991922	1836	0.24834507703781128	NO	-
1896	ZINC04464215	2013	0.24834507703781128	NO	-
1897	ZINC01128417	689	0.2483026683330536	NO	-
1898	ZINC02239738	984	0.2482985407114029	NO	-
1899	ZINC04116118	1881	0.24824386835098267	NO	-
1900	ZINC04274663	1942	0.24808363616466522	NO	-
1901	ZINC02861066	1157	0.2480403333902359	NO	-
1902	ZINC00444408	304	0.24797990918159485	NO	-
1903	ZINC02861066	1158	0.24785065650939941	NO	-
1904	ZINC00612172	461	0.247774139046669	NO	-
1905	ZINC03854527	1520	0.24777229130268097	NO	-
1906	ZINC00249385	180	0.2477216273546219	NO	-
1907	ZINC03855134	1529	0.24758662283420563	NO	-
1908	ZINC03848801	1483	0.2475522756576538	NO	-
1909	ZINC03254008	1242	0.24733778834342957	NO	-
1910	ZINC03819713	1468	0.24732235074043274	NO	-
1911	ZINC03819713	1469	0.24732235074043274	NO	-
1912	ZINC03394618	1292	0.24727776646614075	NO	-
1913	ZINC00469559	331	0.24723921716213226	NO	-
1914	ZINC00463972	320	0.24705688655376434	NO	-
1915	ZINC00264694	191	0.2468452900648117	NO	-
1916	ZINC03856130	1537	0.2468196600675583	NO	-
1917	ZINC02831043	1150	0.24680078029632568	NO	-
1918	ZINC04115821	1880	0.24675701558589935	NO	-
1919	ZINC00034136	38	0.24670767784118652	NO	-
1920	ZINC01055888	654	0.24664318561553955	NO	-
1921	ZINC03378050	1287	0.24659058451652527	NO	-
1922	ZINC03819713	1470	0.24640586972236633	NO	-
1923	ZINC02602352	1085	0.24596749246120453	NO	-
1924	ZINC00998370	631	0.24596622586250305	NO	-
1925	ZINC00312149	224	0.2458767592906952	NO	-
1926	ZINC00230102	163	0.24569840729236603	NO	-
1927	ZINC00835013	573	0.24561727046966553	NO	-
1928	ZINC00835015	574	0.24561727046966553	NO	-
1929	ZINC03524412	1381	0.2456171214580536	NO	-
1930	ZINC02653437	1107	0.24554230272769928	NO	-
1931	ZINC03814444	39	0.24549837410449982	YES	25
1932	ZINC03899739	1669	0.24546894431114197	NO	-
1933	ZINC03903795	1681	0.24535657465457916	NO	-
1934	ZINC00311448	222	0.2453385442495346	NO	-
1935	ZINC03605572	1426	0.24533234536647797	NO	-
1936	ZINC01130655	691	0.2453022003173828	NO	-
1937	ZINC03415139	1305	0.24514588713645935	NO	-
1938	ZINC03346440	1275	0.24501746892929077	NO	-
1939	ZINC02282906	1004	0.2449321299791336	NO	-
1940	ZINC00230102	164	0.2448776811361313	NO	-
1941	ZINC03653491	1448	0.24455313384532928	NO	-
1942	ZINC02710542	1122	0.24417154490947723	NO	-
1943	ZINC03236367	1233	0.24411840736865997	NO	-
1944	ZINC00073386	66	0.2437688261270523	NO	-
1945	ZINC03852151	1494	0.24369797110557556	NO	-
1946	ZINC04412065	1989	0.2436007857322693	NO	-
1947	ZINC00627266	482	0.24346929788589478	NO	-
1948	ZINC00003491	13	0.24345354735851288	YES	8
1949	ZINC03854526	1519	0.24332192540168762	NO	-
1950	ZINC02283905	1005	0.24311049282550812	NO	-
1951	ZINC03969357	1756	0.24280141294002533	NO	-
1952	ZINC03969358	1757	0.24280141294002533	NO	-
1953	ZINC00035578	39	0.2426907867193222	NO	-
1954	ZINC02412977	1051	0.2423621267080307	NO	-
1955	ZINC00288907	201	0.2423575073480606	NO	-
1956	ZINC02503176	1078	0.2422812283039093	NO	-
1957	ZINC00291660	207	0.2422371357679367	NO	-
1958	ZINC01170602	710	0.24193289875984192	NO	-
1959	ZINC01923565	919	0.24191921949386597	NO	-
1960	ZINC00160140	117	0.24177266657352448	NO	-
1961	ZINC03907499	1692	0.24174615740776062	NO	-
1962	ZINC03250347	1238	0.2415977269411087	NO	-
1963	ZINC03250349	1239	0.2415977269411087	NO	-
1964	ZINC02394556	1043	0.24140633642673492	NO	-
1965	ZINC00357252	241	0.24124222993850708	NO	-
1966	ZINC03859924	1578	0.24120460450649261	NO	-
1967	ZINC03990116	1831	0.24077071249485016	NO	-
1968	ZINC01820118	901	0.24058876931667328	NO	-
1969	ZINC03971671	1783	0.24051804840564728	NO	-
1970	ZINC03907213	1689	0.2403378188610077	NO	-
1971	ZINC04143893	1895	0.24003168940544128	NO	-
1972	ZINC01233421	730	0.24002021551132202	NO	-
1973	ZINC03990116	1833	0.23997165262699127	NO	-
1974	ZINC02391227	1041	0.23983480036258698	NO	-
1975	ZINC03384831	1289	0.23968634009361267	NO	-
1976	ZINC00420818	288	0.239613339304924	NO	-
1977	ZINC00464766	322	0.23952463269233704	NO	-
1978	ZINC00067891	62	0.239420086145401	NO	-
1979	ZINC03462023	1347	0.23936398327350616	NO	-
1980	ZINC00420563	286	0.2393156886100769	NO	-
1981	ZINC03452289	1338	0.23920494318008423	NO	-
1982	ZINC02295145	1012	0.23917289078235626	NO	-
1983	ZINC03599237	1423	0.23891480267047882	NO	-
1984	ZINC00071925	64	0.23876944184303284	NO	-
1985	ZINC03331253	1271	0.2387682944536209	NO	-
1986	ZINC00063412	61	0.238694429397583	NO	-
1987	ZINC03982892	1814	0.2386835515499115	NO	-
1988	ZINC03908217	1695	0.23865534365177155	NO	-
1989	ZINC01468998	823	0.2385943979024887	NO	-
1990	ZINC00444455	306	0.23796015977859497	NO	-
1991	ZINC03867518	1591	0.2378825694322586	NO	-
1992	ZINC01468986	821	0.23747840523719788	NO	-
1993	ZINC00289930	203	0.23736834526062012	NO	-
1994	ZINC02956113	1191	0.23734086751937866	NO	-
1995	ZINC01149065	702	0.23732437193393707	NO	-
1996	ZINC00063411	60	0.23726078867912292	NO	-
1997	ZINC02861066	1156	0.23681673407554626	NO	-
1998	ZINC02762092	1136	0.2363576889038086	NO	-
1999	ZINC02286082	1008	0.23613306879997253	NO	-
2000	ZINC01188054	716	0.23608534038066864	NO	-
2001	ZINC03855199	1531	0.23600894212722778	NO	-
2002	ZINC01177943	713	0.2358894944190979	NO	-
2003	ZINC01468986	822	0.23587054014205933	NO	-
2004	ZINC03476479	1356	0.23574262857437134	NO	-
2005	ZINC03900725	1674	0.2354515641927719	NO	-
2006	ZINC02394307	1042	0.23535896837711334	NO	-
2007	ZINC00889193	592	0.23527760803699493	NO	-
2008	ZINC04617747	26	0.2349448949098587	YES	14
2009	ZINC02737585	1130	0.23480769991874695	NO	-
2010	ZINC03127361	1211	0.2347317636013031	NO	-
2011	ZINC01054565	652	0.23467899858951569	NO	-
2012	ZINC00536746	386	0.23457561433315277	NO	-
2013	ZINC02769180	1138	0.23430965840816498	NO	-
2014	ZINC00192916	139	0.2340722680091858	NO	-
2015	ZINC03344605	1273	0.2338724136352539	NO	-
2016	ZINC03900317	1672	0.2338099330663681	NO	-
2017	ZINC03569957	1402	0.23352475464344025	NO	-
2018	ZINC00474231	340	0.23341777920722961	NO	-
2019	ZINC02319490	1013	0.23339660465717316	NO	-
2020	ZINC01690047	881	0.2333264797925949	NO	-
2021	ZINC03044893	1206	0.23277737200260162	NO	-
2022	ZINC01475794	829	0.23275785148143768	NO	-
2023	ZINC03969361	1759	0.23275089263916016	NO	-
2024	ZINC03969363	1761	0.23275089263916016	NO	-
2025	ZINC00056094	54	0.23267191648483276	NO	-
2026	ZINC03908450	1696	0.2324652373790741	NO	-
2027	ZINC03986791	1823	0.23238661885261536	NO	-
2028	ZINC03867507	1590	0.23236356675624847	NO	-
2029	ZINC04465605	2023	0.23236356675624847	NO	-
2030	ZINC04517145	2059	0.23224571347236633	NO	-
2031	ZINC03854968	1525	0.23221108317375183	NO	-
2032	ZINC03990116	1832	0.23190994560718536	NO	-
2033	ZINC02281793	1001	0.23186345398426056	NO	-
2034	ZINC03814455	11	0.2318258434534073	YES	6
2035	ZINC00573720	436	0.23160876333713531	NO	-
2036	ZINC00175333	125	0.23145535588264465	NO	-
2037	ZINC01468998	824	0.23127420246601105	NO	-
2038	ZINC00501669	363	0.23116788268089294	NO	-
2039	ZINC03859546	1576	0.23090903460979462	NO	-
2040	ZINC03239959	1235	0.23076801002025604	NO	-
2041	ZINC00544452	409	0.23076315224170685	NO	-
2042	ZINC01066689	663	0.23060762882232666	NO	-
2043	ZINC04131200	1891	0.230552539229393	NO	-
2044	ZINC01921207	910	0.23053915798664093	NO	-
2045	ZINC03421791	1318	0.230332612991333	NO	-
2046	ZINC03814441	24	0.2302403301000595	YES	14
2047	ZINC03521633	1377	0.2297690212726593	NO	-
2048	ZINC03971672	1784	0.2296850085258484	NO	-
2049	ZINC03907399	1690	0.22968408465385437	NO	-
2050	ZINC00612070	460	0.22951950132846832	NO	-
2051	ZINC00522668	374	0.22951871156692505	NO	-
2052	ZINC02656491	1108	0.22949208319187164	NO	-
2053	ZINC00184781	135	0.2293081432580948	NO	-
2054	ZINC00621224	479	0.22923626005649567	NO	-
2055	ZINC00242394	176	0.22897881269454956	NO	-
2056	ZINC00420818	287	0.22871993482112885	NO	-
2057	ZINC00949674	614	0.2287193089723587	NO	-
2058	ZINC00111808	93	0.2286549210548401	NO	-
2059	ZINC03852795	1498	0.22841285169124603	NO	-
2060	ZINC03854969	1526	0.22810594737529755	NO	-
2061	ZINC00260968	186	0.2281055599451065	NO	-
2062	ZINC02285496	1006	0.22787590324878693	NO	-
2063	ZINC00949673	613	0.2278178483247757	NO	-
2064	ZINC02636591	1097	0.22756758332252502	NO	-
2065	ZINC00422916	290	0.22748218476772308	NO	-
2066	ZINC03908601	1698	0.22743026912212372	NO	-
2067	ZINC00200632	148	0.2273969203233719	NO	-
2068	ZINC00240282	172	0.22727900743484497	NO	-
2069	ZINC04316746	1952	0.22723117470741272	NO	-
2070	ZINC03852768	1497	0.22700443863868713	NO	-
2071	ZINC02664125	1112	0.22695285081863403	NO	-
2072	ZINC02664126	1113	0.22695285081863403	NO	-
2073	ZINC00086200	74	0.226539745926857	NO	-
2074	ZINC03868456	1616	0.22644858062267303	NO	-
2075	ZINC02281984	1002	0.2263345569372177	NO	-
2076	ZINC04405560	1988	0.22606587409973145	NO	-
2077	ZINC00545788	416	0.2259189337491989	NO	-
2078	ZINC02795765	1144	0.22552581131458282	NO	-
2079	ZINC03858109	1560	0.22491344809532166	NO	-
2080	ZINC00616033	465	0.2247522920370102	NO	-
2081	ZINC01475798	830	0.22441713511943817	NO	-
2082	ZINC00545944	417	0.22431230545043945	NO	-
2083	ZINC01649532	875	0.22427280247211456	NO	-
2084	ZINC00496110	359	0.22361163794994354	NO	-
2085	ZINC00496370	360	0.2234310805797577	NO	-
2086	ZINC03814470	10	0.22338664531707764	YES	5
2087	ZINC03969515	1763	0.22284094989299774	NO	-
2088	ZINC03476479	1355	0.22283229231834412	NO	-
2089	ZINC00204943	153	0.2223847359418869	NO	-
2090	ZINC00182207	130	0.22195132076740265	NO	-
2091	ZINC03854640	1521	0.22173745930194855	NO	-
2092	ZINC00268949	193	0.22104981541633606	NO	-
2093	ZINC03814447	38	0.22102084755897522	YES	24
2094	ZINC03165637	1215	0.22098003327846527	NO	-
2095	ZINC01130655	690	0.22076824307441711	NO	-
2096	ZINC03905171	1683	0.22040337324142456	NO	-
2097	ZINC03452854	1340	0.2197975516319275	NO	-
2098	ZINC00051499	52	0.2181987166404724	NO	-
2099	ZINC00318835	230	0.21773430705070496	NO	-
2100	ZINC03858957	1565	0.2175448089838028	NO	-
2101	ZINC03899739	1668	0.2172233909368515	NO	-
2102	ZINC04115821	1879	0.21706998348236084	NO	-
2103	ZINC02767278	1137	0.21681822836399078	NO	-
2104	ZINC02855742	1155	0.21678557991981506	NO	-
2105	ZINC03899739	1670	0.21589435636997223	NO	-
2106	ZINC00859942	587	0.21500961482524872	NO	-
2107	ZINC03831630	46	0.21468843519687653	YES	32
2108	ZINC03539616	1389	0.21322563290596008	NO	-
2109	ZINC03443406	1330	0.2123141884803772	NO	-
2110	ZINC02736849	1129	0.21113285422325134	NO	-
2111	ZINC01150869	704	0.21078072488307953	NO	-
2112	ZINC02998512	1197	0.21053721010684967	NO	-
2113	ZINC03476479	1354	0.21012012660503387	NO	-
2114	ZINC03814440	27	0.20544485747814178	YES	15
2115	ZINC01741722	882	0.19930249452590942	NO	-
2116	ZINC01034440	646	0.19156508147716522	NO	-
2117	ZINC03814477	15	0.0	YES	9
