# Supplementary material for: Optimal assignment methods for ligand-based virtual screening
Source: J Cheminform. 2009 Aug 25;1:14. doi: 10.1186/1758-2946-1-14 (PMC2820492; doi:10.1186/1758-2946-1-14)
Supplement: Additional file 2 — Archive of the result files. The file Results.tar.gz is a Gzip compressed Tar archive containing the results file of each method for each data set. The result files are tab-separated plain text files including the following information: method name, active data set with size, cluster information and the distribution of the molecules over the clusters, decoy data set with size, ratio active:decoy, AUC, awAUC, BEDROC scores for predefined alpha values as suggested by Truchon and Bayly [63], relative enrichment factor [67], ROC enrichments, awROC enrichments at predefined false positive fractions, chemotype enrichment, ROC data points, and the ranking of each structure. [file 1758-2946-1-14-S2.zip › Results/OAAP.SQ.DUD=cox2.Q.COX2_S58.sdf.A.DUD_cox2_clustered_I_MM.sdf.D.DUD_cox2_decoys_ID_pass_MWPass_I_MM.0000644]

###################################################################################################
# Screening Result File
# User: jahn
# Method used: OAAP
> <Method_Name>
OAAP
# Screening mode: Single Query Screening
#	Calculations performed: 12818
#	Start time of the calculation: Sun Mar 08 06:03:22 CET 2009
#	End time of the calculation: Sun Mar 08 06:06:01 CET 2009
# Data set information
#	Query molecule name:	S58 from data set: ./data/queries/COX2_S58.sdf
#	Active data set: /rahome/chemoinf/SVS/data/actives/DUD_cox2_clustered_I_MM.sdf with cluster information
#		Size: 212 molecules
#		Number of clusters: 44
#		Cluster Summery:
#			Cluster number	# molecules	% of actives
#			1		1		0.472
#			2		4		1.887
#			3		10		4.717
#			4		3		1.415
#			5		3		1.415
#			6		1		0.472
#			7		99		46.698
#			8		1		0.472
#			9		1		0.472
#			10		16		7.547
#			11		1		0.472
#			12		2		0.943
#			13		3		1.415
#			14		5		2.358
#			15		3		1.415
#			16		9		4.245
#			17		6		2.83
#			18		1		0.472
#			19		7		3.302
#			20		6		2.83
#			21		2		0.943
#			22		2		0.943
#			23		1		0.472
#			24		1		0.472
#			25		1		0.472
#			26		1		0.472
#			27		1		0.472
#			28		1		0.472
#			29		4		1.887
#			30		1		0.472
#			31		1		0.472
#			32		1		0.472
#			33		1		0.472
#			34		1		0.472
#			35		2		0.943
#			36		1		0.472
#			37		1		0.472
#			38		1		0.472
#			39		1		0.472
#			40		1		0.472
#			41		1		0.472
#			42		1		0.472
#			43		1		0.472
#			44		1		0.472
#	Decoy data set: /rahome/chemoinf/SVS/data/decoys/DUD_cox2_decoys_ID_pass_MWPass_I_MM.sdf
#		Size: 12606 molecules
#	Ratio actives : decoys
#		1.0 : 59.4623
#	The active and decoy data set were part of the DUD with problem identifier: cox2
> <AUC>
#	 ROC AUC
	0.9326911563526203
> <awAUC>
#	 ROC awAUC
	0.8690894232128655
> <BEDROC Scores>
#	Alpha Values	BEDROC Scores	Literature: J. Chem. Inf. Model., Vol. 47, No. 2, 2007, 488-508
	106.9	0.8345
	100.0	0.8295
	53.6	0.803
	50.0	0.8021
	32.2	0.8039
	20.0	0.8157
	16.1	0.823
	10.0	0.8414
	8.0	0.8508
> <Relative enrichment factor>
#	Fraction dataset	Enrichment factor	 Literature: DOI: 10.1021/ci800303k
	0.0010	93.61834919644251
	0.01	91.27789046653143
	0.02	72.16981132075472
	0.05	82.0754716981132
	0.1	86.79245283018868
	0.2	89.62264150943396
	0.25	90.09433962264151
> <ROC Enrichments>
#	True decoy fraction	Enrichment	Literature: J Comput Aided Mol Des (2008) 22:133-139
	0.1	548.8824383164006
	0.5	131.93189858490564
	1.0	72.57205467241123
	2.0	38.074651353568505
	5.0	16.585354184732232
	10.0	8.723647000733171
> <awROC Enrichments>
#	Decoy fraction	Enrichment
	0.1	240.26653554778557
	0.5	68.43431877367426
	1.0	46.05294380816035
	2.0	24.55516154629298
	5.0	12.181833789559626
	10.0	7.001566217287869
> <Chemotype enrichment>
#	% data set	% active cluster	Literature: http://dud.docking.org/wombat/
	0.0	0.0
	0.0080	0.0
	0.0080	2.273
	0.094	2.273
	0.094	4.545
	0.179	4.545
	0.179	6.818
	0.32	6.818
	0.32	9.091
	0.359	9.091
	0.359	11.364
	0.39	11.364
	0.39	13.636
	0.601	13.636
	0.601	15.909
	0.632	15.909
	0.632	18.182
	0.687	18.182
	0.687	20.455
	0.702	20.455
	0.702	22.727
	0.765	22.727
	0.765	25.0
	0.788	25.0
	0.788	27.273
	0.975	27.273
	0.975	29.545
	1.014	29.545
	1.014	31.818
	1.373	31.818
	1.373	34.091
	1.381	34.091
	1.381	36.364
	1.428	36.364
	1.428	38.636
	1.865	38.636
	1.865	40.909
	1.943	40.909
	1.943	43.182
	1.958	43.182
	1.958	45.455
	1.982	45.455
	1.982	47.727
	1.997	47.727
	1.997	50.0
	2.442	50.0
	2.442	52.273
	3.355	52.273
	3.355	54.545
	3.464	54.545
	3.464	56.818
	4.322	56.818
	4.322	59.091
	4.384	59.091
	4.384	61.364
	4.408	61.364
	4.408	63.636
	4.72	63.636
	4.72	65.909
	5.758	65.909
	5.758	68.182
	6.46	68.182
	6.46	70.455
	8.394	70.455
	8.394	72.727
	8.535	72.727
	8.535	75.0
	12.787	75.0
	12.787	77.273
	16.929	77.273
	16.929	79.545
	18.95	79.545
	18.95	81.818
	28.655	81.818
	28.655	84.091
	31.815	84.091
	31.815	86.364
	40.623	86.364
	40.623	88.636
	43.041	88.636
	43.041	90.909
	43.595	90.909
	43.595	93.182
	44.781	93.182
	44.781	95.455
	49.696	95.455
	49.696	97.727
	81.885	97.727
	81.885	100.0
	100.0	100.0
> <ROC curve data>
#	False positive rate	true positive rate
	0.0	0.0
	0.0	0.217
	1.0E-4	0.217
	1.0E-4	0.3255
	2.0E-4	0.3255
	2.0E-4	0.4387
	3.0E-4	0.4387
	3.0E-4	0.4434
	5.0E-4	0.4434
	5.0E-4	0.4717
	6.0E-4	0.4717
	6.0E-4	0.533
	7.0E-4	0.533
	7.0E-4	0.5472
	9.0E-4	0.5472
	9.0E-4	0.566
	0.0013	0.566
	0.0013	0.5849
	0.0016	0.5849
	0.0016	0.5896
	0.0017	0.5896
	0.0017	0.6038
	0.0018	0.6038
	0.0018	0.6085
	0.0020	0.6085
	0.0020	0.6179
	0.0023	0.6179
	0.0023	0.6226
	0.0024	0.6226
	0.0024	0.6321
	0.0025	0.6321
	0.0025	0.6368
	0.0029	0.6368
	0.0029	0.6415
	0.0031	0.6415
	0.0031	0.6509
	0.0035	0.6509
	0.0035	0.6557
	0.0036	0.6557
	0.0036	0.6604
	0.0042	0.6604
	0.0042	0.6651
	0.0048	0.6651
	0.0048	0.6698
	0.0052	0.6698
	0.0052	0.6792
	0.0058	0.6792
	0.0058	0.684
	0.0070	0.684
	0.0070	0.6887
	0.0072	0.6887
	0.0072	0.6981
	0.0078	0.6981
	0.0078	0.7028
	0.0079	0.7028
	0.0079	0.7123
	0.0081	0.7123
	0.0081	0.717
	0.0082	0.717
	0.0082	0.7217
	0.0097	0.7217
	0.0097	0.7264
	0.01	0.7264
	0.01	0.7311
	0.0102	0.7311
	0.0102	0.7358
	0.0121	0.7358
	0.0121	0.7406
	0.0123	0.7406
	0.0123	0.7453
	0.0134	0.7453
	0.0134	0.75
	0.0156	0.75
	0.0156	0.7547
	0.0196	0.7547
	0.0196	0.7594
	0.0197	0.7594
	0.0197	0.7642
	0.0212	0.7642
	0.0212	0.7689
	0.0221	0.7689
	0.0221	0.7783
	0.0249	0.7783
	0.0249	0.783
	0.0259	0.783
	0.0259	0.7877
	0.0274	0.7877
	0.0274	0.7925
	0.0297	0.7925
	0.0297	0.7972
	0.0305	0.7972
	0.0305	0.8019
	0.031	0.8019
	0.031	0.8066
	0.0312	0.8066
	0.0312	0.8113
	0.0343	0.8113
	0.0343	0.816
	0.0367	0.816
	0.0367	0.8208
	0.0447	0.8208
	0.0447	0.8255
	0.0472	0.8255
	0.0472	0.8302
	0.0516	0.8302
	0.0516	0.8349
	0.0564	0.8349
	0.0564	0.8396
	0.0633	0.8396
	0.0633	0.8443
	0.0647	0.8443
	0.0647	0.8491
	0.0654	0.8491
	0.0654	0.8538
	0.0662	0.8538
	0.0662	0.8585
	0.0708	0.8585
	0.0708	0.8632
	0.0722	0.8632
	0.0722	0.8679
	0.0927	0.8679
	0.0927	0.8726
	0.1153	0.8726
	0.1153	0.8774
	0.1473	0.8774
	0.1473	0.8821
	0.1572	0.8821
	0.1572	0.8868
	0.1685	0.8868
	0.1685	0.8915
	0.1776	0.8915
	0.1776	0.8962
	0.2374	0.8962
	0.2374	0.9009
	0.2761	0.9009
	0.2761	0.9057
	0.3008	0.9057
	0.3008	0.9104
	0.3033	0.9104
	0.3033	0.9151
	0.308	0.9151
	0.308	0.9198
	0.3962	0.9198
	0.3962	0.9245
	0.3974	0.9245
	0.3974	0.9292
	0.4219	0.9292
	0.4219	0.934
	0.4275	0.934
	0.4275	0.9387
	0.4395	0.9387
	0.4395	0.9434
	0.4398	0.9434
	0.4398	0.9481
	0.4884	0.9481
	0.4884	0.9528
	0.4892	0.9528
	0.4892	0.9575
	0.5234	0.9575
	0.5234	0.9623
	0.6717	0.9623
	0.6717	0.967
	0.7032	0.967
	0.7032	0.9717
	0.7903	0.9717
	0.7903	0.9764
	0.8161	0.9764
	0.8161	0.9811
	0.8456	0.9811
	0.8456	0.9858
	0.9527	0.9858
	0.9527	0.9906
	0.969	0.9906
	0.969	0.9953
	0.9988	0.9953
	0.9988	1.0
	1.0	1.0
> <Screening Table>
# Rank	Mol name	Index in data set	Similarity 2 query	Active	Cluster number
1	ZINC03814698	92	0.7170297503471375	YES	7
2	ZINC03814725	52	0.7158207297325134	YES	7
3	ZINC03814697	89	0.7053430676460266	YES	7
4	ZINC03814718	93	0.6992303133010864	YES	7
5	ZINC03814705	90	0.690622091293335	YES	7
6	ZINC03814699	94	0.6902028918266296	YES	7
7	ZINC00601195	71	0.6860417127609253	YES	7
8	ZINC02570895	87	0.6814034581184387	YES	7
9	ZINC00020207	39	0.680045485496521	YES	7
10	ZINC03814701	101	0.6793650388717651	YES	7
11	ZINC03814721	103	0.6445927619934082	YES	7
12	ZINC03814509	199	0.6414508819580078	YES	33
13	ZINC03814706	97	0.6392354369163513	YES	7
14	ZINC03814702	99	0.6387001276016235	YES	7
15	ZINC03814704	96	0.6280294060707092	YES	7
16	ZINC03814594	81	0.6274197697639465	YES	7
17	ZINC03814707	115	0.6257892847061157	YES	7
18	ZINC03814708	112	0.6227288246154785	YES	7
19	ZINC00601196	84	0.6197115778923035	YES	7
20	ZINC03814621	74	0.6184881329536438	YES	7
21	ZINC03814586	64	0.6164929866790771	YES	7
22	ZINC03814687	111	0.6134891510009766	YES	7
23	ZINC03814696	165	0.6106885075569153	YES	17
24	ZINC03814703	116	0.6072520613670349	YES	7
25	ZINC03814622	80	0.6016825437545776	YES	7
26	ZINC03814724	164	0.5975908041000366	YES	17
27	ZINC03814686	119	0.5968774557113647	YES	7
28	ZINC03814515	167	0.5952197909355164	YES	17
29	ZINC00607803	102	0.593368649482727	YES	7
30	ZINC03814585	88	0.5916916131973267	YES	7
31	ZINC03814711	44	0.5909074544906616	YES	7
32	ZINC03814760	95	0.5796087384223938	YES	7
33	ZINC03814722	91	0.5775132179260254	YES	7
34	ZINC03814624	78	0.5736292004585266	YES	7
35	ZINC03814612	98	0.5733574032783508	YES	7
36	ZINC03814824	86	0.5671659111976624	YES	7
37	ZINC03814625	77	0.5663167238235474	YES	7
38	ZINC03814715	42	0.5662044882774353	YES	7
39	ZINC00601201	50	0.5647144317626953	YES	7
40	ZINC03814693	59	0.5646665692329407	YES	7
41	ZINC03814630	169	0.5636884570121765	YES	19
42	ZINC03814595	83	0.5628880858421326	YES	7
43	ZINC03814710	120	0.5628643035888672	YES	7
44	ZINC03814580	61	0.5596322417259216	YES	7
45	ZINC00841383	85	0.5560981035232544	YES	7
46	ZINC01489152	204	0.5559730529785156	YES	37
47	ZINC00593361	695	0.5527011752128601	NO	-
48	ZINC03814684	58	0.548676073551178	YES	7
49	ZINC00022443	23	0.5459933280944824	YES	7
50	ZINC03814681	132	0.5431394577026367	YES	10
51	ZINC00602119	69	0.5416778922080994	YES	7
52	ZINC00020206	53	0.5416368842124939	YES	7
53	ZINC03814614	107	0.5409298539161682	YES	7
54	ZINC03814609	110	0.5391848087310791	YES	7
55	ZINC03814712	68	0.537868857383728	YES	7
56	ZINC00841385	170	0.5368793606758118	YES	19
57	ZINC03814620	82	0.5361884236335754	YES	7
58	ZINC03814611	109	0.5316632390022278	YES	7
59	ZINC03814571	117	0.5271366238594055	YES	7
60	ZINC03814682	133	0.5268399715423584	YES	10
61	ZINC03814616	75	0.5207022428512573	YES	7
62	ZINC03814590	105	0.5142542123794556	YES	7
63	ZINC03814582	106	0.5135316848754883	YES	7
64	ZINC03814588	104	0.5107753872871399	YES	7
65	ZINC03814634	173	0.5100712776184082	YES	19
66	ZINC03814716	51	0.5084586143493652	YES	7
67	ZINC03814633	172	0.5042933225631714	YES	19
68	ZINC03814635	174	0.5042641758918762	YES	19
69	ZINC03814717	49	0.5020005106925964	YES	7
70	ZINC03814583	114	0.501520037651062	YES	7
71	ZINC00598647	705	0.501356840133667	NO	-
72	ZINC03814661	123	0.5009661316871643	YES	10
73	ZINC03814617	56	0.4981100261211395	YES	7
74	ZINC03814636	175	0.49725839495658875	YES	19
75	ZINC00021008	40	0.4952150583267212	YES	7
76	ZINC00006916	30	0.4938719868659973	YES	7
77	ZINC03814628	207	0.49362432956695557	YES	40
78	ZINC03814604	166	0.49090471863746643	YES	17
79	ZINC03814623	79	0.4882652759552002	YES	7
80	ZINC03814591	113	0.48784855008125305	YES	7
81	ZINC03814677	200	0.48438072204589844	YES	34
82	ZINC03814673	135	0.47932326793670654	YES	10
83	ZINC03814713	76	0.47798171639442444	YES	7
84	ZINC03814671	131	0.4774435758590698	YES	10
85	ZINC00602593	34	0.4759562909603119	YES	7
86	ZINC03814657	66	0.47374311089515686	YES	7
87	ZINC00007588	25	0.472829669713974	YES	7
88	ZINC03814676	206	0.47136053442955017	YES	39
89	ZINC03814662	124	0.4699926972389221	YES	10
90	ZINC03814816	155	0.46987995505332947	YES	16
91	ZINC00602158	33	0.4659242630004883	YES	7
92	ZINC00593412	696	0.4648231863975525	NO	-
93	ZINC03814674	136	0.4634430408477783	YES	10
94	ZINC03814651	22	0.4597355127334595	YES	7
95	ZINC00006694	28	0.4588860869407654	YES	7
96	ZINC03814600	41	0.45821961760520935	YES	7
97	ZINC00593746	699	0.4576992392539978	NO	-
98	ZINC03814741	178	0.4557405412197113	YES	20
99	ZINC02243966	4820	0.4537513554096222	NO	-
100	ZINC03675971	9464	0.45321887731552124	NO	-
101	ZINC03814575	193	0.45321592688560486	YES	29
102	ZINC03814652	32	0.44941654801368713	YES	7
103	ZINC03814714	100	0.4491839110851288	YES	7
104	ZINC03814802	129	0.4490417540073395	YES	10
105	ZINC03814570	43	0.4489094018936157	YES	7
106	ZINC03814551	24	0.4485775828361511	YES	7
107	ZINC01519212	4268	0.44697895646095276	NO	-
108	ZINC03814632	171	0.44590288400650024	YES	19
109	ZINC03814732	177	0.4458901584148407	YES	20
110	ZINC03814574	192	0.44470682740211487	YES	29
111	ZINC03814815	158	0.4445435404777527	YES	16
112	ZINC03814663	130	0.442822128534317	YES	10
113	ZINC00008604	35	0.4416060745716095	YES	7
114	ZINC00006509	176	0.4408552348613739	YES	20
115	ZINC03814748	63	0.439596951007843	YES	7
116	ZINC03814507	72	0.43755725026130676	YES	7
117	ZINC03814534	194	0.4367122948169708	YES	29
118	ZINC01519213	4269	0.4366089999675751	NO	-
119	ZINC03814675	138	0.4362808167934418	YES	10
120	ZINC00021455	46	0.4358826279640198	YES	7
121	ZINC00006596	26	0.4352473318576813	YES	7
122	ZINC03239642	7303	0.43325862288475037	NO	-
123	ZINC00838698	160	0.4320453107357025	YES	16
124	ZINC03814778	156	0.43137669563293457	YES	16
125	ZINC03814807	15	0.4307406544685364	YES	4
126	ZINC03959408	11051	0.4283392131328583	NO	-
127	ZINC01034673	2644	0.4275168776512146	NO	-
128	ZINC00579472	125	0.4258556663990021	YES	10
129	ZINC00601816	154	0.42472758889198303	YES	16
130	ZINC03959950	182	0.42303627729415894	YES	21
131	ZINC00601817	153	0.422795832157135	YES	16
132	ZINC01037613	2682	0.42117467522621155	NO	-
133	ZINC03938662	11036	0.42000216245651245	NO	-
134	ZINC03675972	9465	0.4191725254058838	NO	-
135	ZINC01519453	4290	0.4191705286502838	NO	-
136	ZINC03676063	9472	0.418296217918396	NO	-
137	ZINC03814804	128	0.4167420566082001	YES	10
138	ZINC03814618	55	0.4166540205478668	YES	7
139	ZINC03814812	157	0.41655975580215454	YES	16
140	ZINC03675983	9468	0.4164177179336548	NO	-
141	ZINC03814801	16	0.41578245162963867	YES	4
142	ZINC03179204	7190	0.4150386154651642	NO	-
143	ZINC03179204	7191	0.41483911871910095	NO	-
144	ZINC01519324	4274	0.41456368565559387	NO	-
145	ZINC03814548	73	0.41381582617759705	YES	7
146	ZINC01033896	2637	0.413683146238327	NO	-
147	ZINC00007002	29	0.41173869371414185	YES	7
148	ZINC00009969	54	0.41124430298805237	YES	7
149	ZINC03228232	7285	0.41002190113067627	NO	-
150	ZINC00838696	159	0.4097505807876587	YES	16
151	ZINC03675973	9466	0.4091738164424896	NO	-
152	ZINC00581585	45	0.4090707004070282	YES	7
153	ZINC01519355	4278	0.4084416925907135	NO	-
154	ZINC01519325	4275	0.4082430303096771	NO	-
155	ZINC03814567	60	0.4079703092575073	YES	7
156	ZINC03814806	126	0.40771350264549255	YES	10
157	ZINC01463394	4076	0.40771254897117615	NO	-
158	ZINC00835945	1718	0.40729236602783203	NO	-
159	ZINC03675960	9460	0.4071086049079895	NO	-
160	ZINC03392404	7906	0.407092809677124	NO	-
161	ZINC03814581	62	0.40665653347969055	YES	7
162	ZINC02792154	6206	0.40582969784736633	NO	-
163	ZINC00007455	27	0.4054771959781647	YES	7
164	ZINC03814558	70	0.4054316282272339	YES	7
165	ZINC01519380	4280	0.4050699472427368	NO	-
166	ZINC04465486	12330	0.40413594245910645	NO	-
167	ZINC03814653	31	0.40406250953674316	YES	7
168	ZINC00594044	701	0.40349268913269043	NO	-
169	ZINC01519354	4277	0.40306776762008667	NO	-
170	ZINC01030880	2610	0.4028693437576294	NO	-
171	ZINC03676076	9476	0.40272054076194763	NO	-
172	ZINC02763732	6120	0.40206873416900635	NO	-
173	ZINC03814800	17	0.40182211995124817	YES	4
174	ZINC01519467	4296	0.40107589960098267	NO	-
175	ZINC01519436	4284	0.4009379744529724	NO	-
176	ZINC03814803	196	0.4008784592151642	YES	30
177	ZINC03814683	190	0.4005042314529419	YES	27
178	ZINC03223743	7269	0.4002186357975006	NO	-
179	ZINC01424652	3921	0.39981362223625183	NO	-
180	ZINC02631219	5582	0.39944010972976685	NO	-
181	ZINC03676077	9477	0.3993166983127594	NO	-
182	ZINC03961768	11058	0.3990875482559204	NO	-
183	ZINC03814799	188	0.39895713329315186	YES	25
184	ZINC03851123	9672	0.3987712562084198	NO	-
185	ZINC04465092	12320	0.3987712562084198	NO	-
186	ZINC03814654	57	0.39876654744148254	YES	7
187	ZINC03676155	9486	0.3984903395175934	NO	-
188	ZINC03826461	9550	0.3982270658016205	NO	-
189	ZINC03675959	9459	0.39803823828697205	NO	-
190	ZINC00585753	657	0.3978850245475769	NO	-
191	ZINC02272849	4845	0.39765220880508423	NO	-
192	ZINC03997654	11430	0.3976360857486725	NO	-
193	ZINC00583673	656	0.3975346088409424	NO	-
194	ZINC03814766	38	0.3974820077419281	YES	7
195	ZINC00836267	1727	0.3972794711589813	NO	-
196	ZINC02726543	6034	0.3971378803253174	NO	-
197	ZINC03809502	9517	0.3970028758049011	NO	-
198	ZINC03675958	9458	0.39624014496803284	NO	-
199	ZINC01512467	4243	0.39571741223335266	NO	-
200	ZINC03997581	11428	0.3952944278717041	NO	-
201	ZINC03676074	9474	0.3948381841182709	NO	-
202	ZINC01519437	4285	0.39451250433921814	NO	-
203	ZINC03814577	195	0.3942096531391144	YES	29
204	ZINC01494140	4159	0.3936939835548401	NO	-
205	ZINC00693599	1124	0.39363977313041687	NO	-
206	ZINC00988015	2428	0.3935390114784241	NO	-
207	ZINC01519323	4273	0.393343985080719	NO	-
208	ZINC03814805	127	0.39288559556007385	YES	10
209	ZINC03814655	162	0.3928523063659668	YES	17
210	ZINC03676075	9475	0.39278700947761536	NO	-
211	ZINC03973292	11253	0.3926188349723816	NO	-
212	ZINC01463364	4075	0.39248499274253845	NO	-
213	ZINC01381982	3796	0.3924008309841156	NO	-
214	ZINC01033893	2636	0.3923916220664978	NO	-
215	ZINC01519465	4294	0.39236530661582947	NO	-
216	ZINC00668158	1016	0.3921600878238678	NO	-
217	ZINC03856470	10255	0.3921499252319336	NO	-
218	ZINC03814735	180	0.39207130670547485	YES	20
219	ZINC04077524	11574	0.3919380307197571	NO	-
220	ZINC01034674	2645	0.3916175365447998	NO	-
221	ZINC01519322	4272	0.3915395140647888	NO	-
222	ZINC01201043	3520	0.3914852440357208	NO	-
223	ZINC03819970	9536	0.3910260796546936	NO	-
224	ZINC03675970	9463	0.39042073488235474	NO	-
225	ZINC00126076	146	0.39024126529693604	NO	-
226	ZINC01513112	4246	0.38982662558555603	NO	-
227	ZINC01519468	4297	0.38955631852149963	NO	-
228	ZINC01515599	4257	0.3894915282726288	NO	-
229	ZINC01025382	2568	0.3894287347793579	NO	-
230	ZINC02792147	6205	0.3888481557369232	NO	-
231	ZINC00588134	665	0.38882818818092346	NO	-
232	ZINC03676122	9484	0.3884095251560211	NO	-
233	ZINC01519466	4295	0.3882281184196472	NO	-
234	ZINC00838704	161	0.3879804015159607	YES	16
235	ZINC00810235	1534	0.38776880502700806	NO	-
236	ZINC01502678	4192	0.38751474022865295	NO	-
237	ZINC01650665	4328	0.38737666606903076	NO	-
238	ZINC00838584	65	0.38716456294059753	YES	7
239	ZINC00009201	10	0.38715386390686035	YES	3
240	ZINC00841601	1755	0.38699212670326233	NO	-
241	ZINC01519454	4291	0.38637903332710266	NO	-
242	ZINC03675968	9461	0.38624948263168335	NO	-
243	ZINC00592878	685	0.38593512773513794	NO	-
244	ZINC03676123	9485	0.38568785786628723	NO	-
245	ZINC01044047	2750	0.3854984939098358	NO	-
246	ZINC03340820	7631	0.3852968215942383	NO	-
247	ZINC00007001	37	0.38423481583595276	YES	7
248	ZINC03676120	9482	0.3841782808303833	NO	-
249	ZINC03814751	168	0.38411226868629456	YES	18
250	ZINC04297044	11978	0.38331368565559387	NO	-
251	ZINC03814773	185	0.3832436203956604	YES	22
252	ZINC02319574	4914	0.3831738829612732	NO	-
253	ZINC03676121	9483	0.3826965391635895	NO	-
254	ZINC03814808	186	0.38265958428382874	YES	23
255	ZINC03676167	9487	0.38260623812675476	NO	-
256	ZINC03814539	203	0.38152754306793213	YES	36
257	ZINC01519438	4286	0.3814876675605774	NO	-
258	ZINC01519254	4271	0.3813435137271881	NO	-
259	ZINC03676052	9471	0.38120779395103455	NO	-
260	ZINC00580367	650	0.3805607855319977	NO	-
261	ZINC03277514	7408	0.3803085684776306	NO	-
262	ZINC01519455	4292	0.38019347190856934	NO	-
263	ZINC02804036	6297	0.3801857531070709	NO	-
264	ZINC01491442	4158	0.38016805052757263	NO	-
265	ZINC02804553	6301	0.380157470703125	NO	-
266	ZINC02319269	4913	0.3801237642765045	NO	-
267	ZINC02455833	5251	0.3801213800907135	NO	-
268	ZINC01519435	4283	0.37999874353408813	NO	-
269	ZINC02455814	5250	0.37967100739479065	NO	-
270	ZINC01428301	3941	0.3795214295387268	NO	-
271	ZINC01029454	2596	0.3792930543422699	NO	-
272	ZINC01519434	4282	0.3784888982772827	NO	-
273	ZINC00588139	666	0.3782862722873688	NO	-
274	ZINC02483847	5332	0.37825387716293335	NO	-
275	ZINC01029667	2599	0.37814414501190186	NO	-
276	ZINC03814771	183	0.37760502099990845	YES	21
277	ZINC01027149	2579	0.37721410393714905	NO	-
278	ZINC03290177	7448	0.3770124614238739	NO	-
279	ZINC03676050	9469	0.3768358528614044	NO	-
280	ZINC00988035	2429	0.3764554262161255	NO	-
281	ZINC03814772	184	0.3761068284511566	YES	22
282	ZINC03855102	10192	0.37596556544303894	NO	-
283	ZINC02791908	6200	0.37584346532821655	NO	-
284	ZINC03675969	9462	0.37580400705337524	NO	-
285	ZINC03814730	181	0.3755725920200348	YES	20
286	ZINC00580367	653	0.37504124641418457	NO	-
287	ZINC03676214	9490	0.37496209144592285	NO	-
288	ZINC02780387	6143	0.3749597370624542	NO	-
289	ZINC02172757	4661	0.374228298664093	NO	-
290	ZINC03676051	9470	0.3741655945777893	NO	-
291	ZINC01026731	2576	0.37374433875083923	NO	-
292	ZINC03828993	9554	0.373670756816864	NO	-
293	ZINC00756528	1315	0.3734847605228424	NO	-
294	ZINC03853787	9979	0.3733674883842468	NO	-
295	ZINC01038564	2698	0.3731629252433777	NO	-
296	ZINC02804507	6300	0.37300997972488403	NO	-
297	ZINC00580367	651	0.3728223741054535	NO	-
298	ZINC00580367	652	0.3728223741054535	NO	-
299	ZINC03336359	7611	0.37227776646614075	NO	-
300	ZINC01393822	3840	0.37218186259269714	NO	-
301	ZINC03676212	9488	0.3719390630722046	NO	-
302	ZINC03283071	7423	0.3715924322605133	NO	-
303	ZINC03087642	7152	0.3714120388031006	NO	-
304	ZINC04157070	11700	0.3713914453983307	NO	-
305	ZINC03981413	11319	0.371249258518219	NO	-
306	ZINC01519377	4279	0.37118449807167053	NO	-
307	ZINC03676098	9480	0.3711465299129486	NO	-
308	ZINC00588142	667	0.3710162043571472	NO	-
309	ZINC00601905	137	0.3709317147731781	YES	10
310	ZINC03976949	11298	0.3708251118659973	NO	-
311	ZINC01491441	4157	0.37055832147598267	NO	-
312	ZINC01123207	3178	0.37015634775161743	NO	-
313	ZINC03814823	139	0.3699410855770111	YES	11
314	ZINC00843954	1767	0.369827538728714	NO	-
315	ZINC02338554	4961	0.369813472032547	NO	-
316	ZINC01489236	4146	0.3697226941585541	NO	-
317	ZINC02947602	6880	0.3696052134037018	NO	-
318	ZINC00591483	677	0.36947688460350037	NO	-
319	ZINC03675979	9467	0.3692801892757416	NO	-
320	ZINC03492126	8461	0.3690575063228607	NO	-
321	ZINC01125604	3195	0.36825042963027954	NO	-
322	ZINC03153567	7175	0.3682346045970917	NO	-
323	ZINC01394387	3842	0.36813026666641235	NO	-
324	ZINC02196506	4684	0.3680958151817322	NO	-
325	ZINC01037522	2679	0.3679211437702179	NO	-
326	ZINC03676096	9478	0.3676949143409729	NO	-
327	ZINC01208115	3531	0.36751028895378113	NO	-
328	ZINC03814774	108	0.36744967103004456	YES	7
329	ZINC01519433	4281	0.3674161732196808	NO	-
330	ZINC02320033	4918	0.3671739101409912	NO	-
331	ZINC01028095	2586	0.3669498562812805	NO	-
332	ZINC02459012	5268	0.3669126629829407	NO	-
333	ZINC02659590	5730	0.36656901240348816	NO	-
334	ZINC00600659	708	0.36653459072113037	NO	-
335	ZINC01208719	3533	0.36646392941474915	NO	-
336	ZINC02871741	6467	0.3662247061729431	NO	-
337	ZINC01077613	2975	0.36567381024360657	NO	-
338	ZINC03386117	7878	0.365444540977478	NO	-
339	ZINC02522298	5402	0.36529648303985596	NO	-
340	ZINC02947624	6883	0.3652726411819458	NO	-
341	ZINC01050103	2784	0.3651672899723053	NO	-
342	ZINC01079638	2991	0.3648641109466553	NO	-
343	ZINC03132969	7165	0.36478543281555176	NO	-
344	ZINC03676097	9479	0.3646930754184723	NO	-
345	ZINC01519450	4289	0.364646315574646	NO	-
346	ZINC04248501	11850	0.36450982093811035	NO	-
347	ZINC01089989	3021	0.36421847343444824	NO	-
348	ZINC02437127	5218	0.3640088438987732	NO	-
349	ZINC00835940	1717	0.36395230889320374	NO	-
350	ZINC00702229	1133	0.36389485001564026	NO	-
351	ZINC04167703	11731	0.3638615012168884	NO	-
352	ZINC03674139	9457	0.3638031780719757	NO	-
353	ZINC03883471	10889	0.36353209614753723	NO	-
354	ZINC03332191	7590	0.36348047852516174	NO	-
355	ZINC02351330	5009	0.36340779066085815	NO	-
356	ZINC03856406	10247	0.3632162809371948	NO	-
357	ZINC03814549	118	0.36298567056655884	YES	7
358	ZINC00858210	1926	0.36266782879829407	NO	-
359	ZINC03216451	7245	0.36266595125198364	NO	-
360	ZINC03950538	11046	0.3625926673412323	NO	-
361	ZINC02789890	6186	0.36244165897369385	NO	-
362	ZINC02914676	6629	0.36233922839164734	NO	-
363	ZINC02914690	6631	0.3623173236846924	NO	-
364	ZINC00947349	2255	0.3620487451553345	NO	-
365	ZINC00666960	1009	0.36202898621559143	NO	-
366	ZINC01487141	4143	0.3618953227996826	NO	-
367	ZINC02915963	6667	0.3618648052215576	NO	-
368	ZINC01394390	3844	0.36180776357650757	NO	-
369	ZINC02792310	6208	0.3617902994155884	NO	-
370	ZINC01540203	4301	0.36172372102737427	NO	-
371	ZINC00993605	2455	0.36170461773872375	NO	-
372	ZINC04622812	12589	0.3611668646335602	NO	-
373	ZINC00648927	957	0.36107537150382996	NO	-
374	ZINC03850630	9625	0.36103227734565735	NO	-
375	ZINC04157105	11701	0.36090797185897827	NO	-
376	ZINC01489250	4147	0.3606742322444916	NO	-
377	ZINC03370266	7801	0.36055073142051697	NO	-
378	ZINC03370268	7802	0.36055073142051697	NO	-
379	ZINC00594041	700	0.36051446199417114	NO	-
380	ZINC00021431	11	0.3603326082229614	NO	-
381	ZINC03820379	9541	0.3603299558162689	NO	-
382	ZINC04193237	11778	0.360190749168396	NO	-
383	ZINC02914677	6630	0.3601756691932678	NO	-
384	ZINC03084447	7151	0.3600151836872101	NO	-
385	ZINC02621496	5491	0.3598199486732483	NO	-
386	ZINC02914691	6632	0.3597292900085449	NO	-
387	ZINC01027844	2585	0.35970985889434814	NO	-
388	ZINC01050105	2785	0.35966986417770386	NO	-
389	ZINC00696829	1129	0.35963761806488037	NO	-
390	ZINC00626621	784	0.359535276889801	NO	-
391	ZINC02455799	5249	0.35949283838272095	NO	-
392	ZINC01074517	2955	0.35925552248954773	NO	-
393	ZINC03856467	10254	0.35922080278396606	NO	-
394	ZINC03809502	9518	0.35918793082237244	NO	-
395	ZINC03892174	10983	0.35910746455192566	NO	-
396	ZINC04465274	12325	0.35910746455192566	NO	-
397	ZINC01098597	3040	0.3590428829193115	NO	-
398	ZINC02767092	6128	0.3587384521961212	NO	-
399	ZINC03856190	10234	0.358620822429657	NO	-
400	ZINC01041074	2730	0.3586037755012512	NO	-
401	ZINC00841599	1754	0.35853853821754456	NO	-
402	ZINC00944067	2234	0.3582829535007477	NO	-
403	ZINC02865661	6441	0.35826313495635986	NO	-
404	ZINC02749573	6087	0.3582375943660736	NO	-
405	ZINC01020466	2549	0.3581055700778961	NO	-
406	ZINC00600721	709	0.35791292786598206	NO	-
407	ZINC01403832	3876	0.3577492833137512	NO	-
408	ZINC03814656	67	0.357687771320343	YES	7
409	ZINC03906271	11005	0.3576374053955078	NO	-
410	ZINC03814637	47	0.3576229512691498	YES	7
411	ZINC01519250	4270	0.35760217905044556	NO	-
412	ZINC02523782	5408	0.3575347363948822	NO	-
413	ZINC02917680	6713	0.3573228716850281	NO	-
414	ZINC02398834	5120	0.35721322894096375	NO	-
415	ZINC03169449	7181	0.35717856884002686	NO	-
416	ZINC02356163	5032	0.3570186197757721	NO	-
417	ZINC02494776	5341	0.35699424147605896	NO	-
418	ZINC02356161	5031	0.35684308409690857	NO	-
419	ZINC00994075	2461	0.35681816935539246	NO	-
420	ZINC02917678	6712	0.35676416754722595	NO	-
421	ZINC04167703	11732	0.35669073462486267	NO	-
422	ZINC00631201	824	0.3566218614578247	NO	-
423	ZINC00721384	1233	0.35650742053985596	NO	-
424	ZINC00667777	1013	0.3564281463623047	NO	-
425	ZINC03701094	9495	0.3564279079437256	NO	-
426	ZINC01037568	2680	0.35640567541122437	NO	-
427	ZINC01132231	3245	0.356258362531662	NO	-
428	ZINC02868452	6448	0.3562447130680084	NO	-
429	ZINC03217226	7249	0.35622575879096985	NO	-
430	ZINC01485832	198	0.35621824860572815	YES	32
431	ZINC03555616	8958	0.3561212420463562	NO	-
432	ZINC02483541	5327	0.3558144271373749	NO	-
433	ZINC02761532	6108	0.3556498885154724	NO	-
434	ZINC02947855	6886	0.3555974066257477	NO	-
435	ZINC02947857	6887	0.3555974066257477	NO	-
436	ZINC00987948	2427	0.35537269711494446	NO	-
437	ZINC03457544	8217	0.3552837073802948	NO	-
438	ZINC02804945	6304	0.3551829755306244	NO	-
439	ZINC02511256	5393	0.3551822006702423	NO	-
440	ZINC01519448	4287	0.35506176948547363	NO	-
441	ZINC00495378	538	0.3550107479095459	NO	-
442	ZINC03814734	179	0.35489127039909363	YES	20
443	ZINC03858044	10393	0.3548404574394226	NO	-
444	ZINC03814768	142	0.3545146882534027	YES	13
445	ZINC02947878	6888	0.35441091656684875	NO	-
446	ZINC02947880	6889	0.35441091656684875	NO	-
447	ZINC03538263	8864	0.3543832004070282	NO	-
448	ZINC01514699	4255	0.35427597165107727	NO	-
449	ZINC00937626	2173	0.3541843891143799	NO	-
450	ZINC04464374	12303	0.3540603220462799	NO	-
451	ZINC00990223	2440	0.35405901074409485	NO	-
452	ZINC04426878	12223	0.3538787066936493	NO	-
453	ZINC02915961	6666	0.3538200259208679	NO	-
454	ZINC03538252	8861	0.3537822961807251	NO	-
455	ZINC04268181	11901	0.35373106598854065	NO	-
456	ZINC02500284	5374	0.3536525070667267	NO	-
457	ZINC03859439	10547	0.35353702306747437	NO	-
458	ZINC03538257	8862	0.35351425409317017	NO	-
459	ZINC03853645	9935	0.3534955680370331	NO	-
460	ZINC00972745	2357	0.35331442952156067	NO	-
461	ZINC00990222	2439	0.35326284170150757	NO	-
462	ZINC02918045	6719	0.3532600700855255	NO	-
463	ZINC02947979	6893	0.3532583713531494	NO	-
464	ZINC02947980	6894	0.3532583713531494	NO	-
465	ZINC03416813	8010	0.35321611166000366	NO	-
466	ZINC00978238	2381	0.35311025381088257	NO	-
467	ZINC04394092	12168	0.3530433475971222	NO	-
468	ZINC03386130	7879	0.3530256748199463	NO	-
469	ZINC03867083	10717	0.3529778718948364	NO	-
470	ZINC01023465	2555	0.35292619466781616	NO	-
471	ZINC01032939	2626	0.3528701961040497	NO	-
472	ZINC02483550	5328	0.3528035581111908	NO	-
473	ZINC03818696	9524	0.35280051827430725	NO	-
474	ZINC04090014	11597	0.3527661859989166	NO	-
475	ZINC03852347	9723	0.3527575135231018	NO	-
476	ZINC01033448	2631	0.3527064621448517	NO	-
477	ZINC03968980	11082	0.3525679409503937	NO	-
478	ZINC01392852	3833	0.35254982113838196	NO	-
479	ZINC04389448	12165	0.3524656593799591	NO	-
480	ZINC00598515	11	0.35243064165115356	YES	3
481	ZINC02183273	4671	0.35231781005859375	NO	-
482	ZINC04421834	12219	0.35231709480285645	NO	-
483	ZINC03853642	9933	0.35229870676994324	NO	-
484	ZINC01047949	2769	0.3520629405975342	NO	-
485	ZINC02665114	5760	0.35206031799316406	NO	-
486	ZINC03676215	9491	0.352010041475296	NO	-
487	ZINC01030745	2607	0.3518831133842468	NO	-
488	ZINC04002427	11470	0.3517729640007019	NO	-
489	ZINC01428725	3944	0.3517647683620453	NO	-
490	ZINC00636641	843	0.35171884298324585	NO	-
491	ZINC00600415	707	0.35150623321533203	NO	-
492	ZINC03891078	10972	0.3514510989189148	NO	-
493	ZINC03814767	144	0.3514423370361328	YES	13
494	ZINC03170045	7183	0.3513484001159668	NO	-
495	ZINC04036384	11519	0.3513481616973877	NO	-
496	ZINC00988037	2430	0.35124513506889343	NO	-
497	ZINC03969061	11087	0.3511187732219696	NO	-
498	ZINC01035146	2655	0.35082611441612244	NO	-
499	ZINC01489756	4149	0.35081470012664795	NO	-
500	ZINC03969495	11107	0.3508107364177704	NO	-
501	ZINC04464366	12301	0.3508107364177704	NO	-
502	ZINC02665113	5759	0.3506017327308655	NO	-
503	ZINC02365246	5056	0.35060054063796997	NO	-
504	ZINC00869540	1964	0.3504893183708191	NO	-
505	ZINC02362359	5050	0.3504568636417389	NO	-
506	ZINC00603537	713	0.3503744304180145	NO	-
507	ZINC03326835	7567	0.35031062364578247	NO	-
508	ZINC03850630	9626	0.3499864935874939	NO	-
509	ZINC03853503	9900	0.34967997670173645	NO	-
510	ZINC00755096	1309	0.34966379404067993	NO	-
511	ZINC03676213	9489	0.3495950400829315	NO	-
512	ZINC02398833	5119	0.3494517207145691	NO	-
513	ZINC03814770	14	0.34932711720466614	YES	3
514	ZINC04002427	11468	0.3492627739906311	NO	-
515	ZINC03283109	7424	0.34925535321235657	NO	-
516	ZINC01136264	3269	0.34923043847084045	NO	-
517	ZINC00693386	1123	0.3491970896720886	NO	-
518	ZINC01519350	4276	0.34917527437210083	NO	-
519	ZINC01065521	2871	0.34914717078208923	NO	-
520	ZINC03867531	10762	0.34896039962768555	NO	-
521	ZINC03207913	7226	0.3489316999912262	NO	-
522	ZINC03889953	10933	0.3488774299621582	NO	-
523	ZINC04464837	12312	0.3488774299621582	NO	-
524	ZINC03906271	11006	0.34885022044181824	NO	-
525	ZINC03031421	7114	0.3487965762615204	NO	-
526	ZINC01038100	2690	0.34867623448371887	NO	-
527	ZINC00580365	646	0.34855252504348755	NO	-
528	ZINC00593052	689	0.3485085964202881	NO	-
529	ZINC04379699	12141	0.3484360873699188	NO	-
530	ZINC03867132	10720	0.3484303653240204	NO	-
531	ZINC01167994	3426	0.3483957350254059	NO	-
532	ZINC01167995	3427	0.3483957350254059	NO	-
533	ZINC00912881	2109	0.34834322333335876	NO	-
534	ZINC04249103	11856	0.3483200967311859	NO	-
535	ZINC01519449	4288	0.34829118847846985	NO	-
536	ZINC03853976	10025	0.3482784330844879	NO	-
537	ZINC03300695	7481	0.34818875789642334	NO	-
538	ZINC01040622	2727	0.34813085198402405	NO	-
539	ZINC01026731	2577	0.3480224907398224	NO	-
540	ZINC01757734	4351	0.3479330837726593	NO	-
541	ZINC01757737	4352	0.3479330837726593	NO	-
542	ZINC03857196	10284	0.3479032814502716	NO	-
543	ZINC02645575	5639	0.34785884618759155	NO	-
544	ZINC03814648	163	0.34785154461860657	YES	17
545	ZINC01038101	2691	0.34782007336616516	NO	-
546	ZINC00648927	956	0.34779173135757446	NO	-
547	ZINC00972017	2356	0.3476203680038452	NO	-
548	ZINC03637599	9412	0.3475850522518158	NO	-
549	ZINC02896456	6526	0.3475695252418518	NO	-
550	ZINC03851280	9683	0.3474959433078766	NO	-
551	ZINC00840293	1748	0.3474297523498535	NO	-
552	ZINC03566218	9064	0.3472573757171631	NO	-
553	ZINC03850715	9629	0.34725281596183777	NO	-
554	ZINC01546537	148	0.34715136885643005	YES	14
555	ZINC03306676	7491	0.34694385528564453	NO	-
556	ZINC02804149	6298	0.346744567155838	NO	-
557	ZINC03082537	7149	0.34661900997161865	NO	-
558	ZINC01508682	4222	0.3466024100780487	NO	-
559	ZINC02804923	6303	0.3465525507926941	NO	-
560	ZINC02692813	5798	0.34637585282325745	NO	-
561	ZINC03339388	7622	0.34636202454566956	NO	-
562	ZINC04617754	150	0.34627464413642883	YES	15
563	ZINC01506071	4210	0.346270889043808	NO	-
564	ZINC04000740	11444	0.346055269241333	NO	-
565	ZINC03814533	209	0.3460264801979065	YES	42
566	ZINC03854267	10065	0.34601691365242004	NO	-
567	ZINC01308267	3671	0.3458642363548279	NO	-
568	ZINC03854254	10057	0.3458426296710968	NO	-
569	ZINC01394389	3843	0.3458341658115387	NO	-
570	ZINC03219103	7255	0.34576961398124695	NO	-
571	ZINC01324091	3684	0.3457065224647522	NO	-
572	ZINC03195989	7215	0.34566566348075867	NO	-
573	ZINC01856818	4397	0.34566351771354675	NO	-
574	ZINC04467552	12347	0.34558427333831787	NO	-
575	ZINC04473091	12396	0.34557193517684937	NO	-
576	ZINC01052748	2798	0.3454391658306122	NO	-
577	ZINC01390442	3824	0.34536102414131165	NO	-
578	ZINC01068752	2883	0.34529387950897217	NO	-
579	ZINC01028406	2587	0.3452896177768707	NO	-
580	ZINC02366344	5059	0.34526392817497253	NO	-
581	ZINC00836267	1728	0.34522274136543274	NO	-
582	ZINC01024250	2561	0.34513694047927856	NO	-
583	ZINC04315013	12008	0.34511980414390564	NO	-
584	ZINC00851339	1846	0.34497731924057007	NO	-
585	ZINC03356527	7701	0.34488236904144287	NO	-
586	ZINC03153566	7174	0.3448408842086792	NO	-
587	ZINC03979752	11310	0.3447781801223755	NO	-
588	ZINC04470054	12382	0.3447781801223755	NO	-
589	ZINC03799698	9512	0.3446192741394043	NO	-
590	ZINC01158308	3374	0.3446139395236969	NO	-
591	ZINC01498240	4170	0.3444927930831909	NO	-
592	ZINC04000739	11443	0.34447652101516724	NO	-
593	ZINC02351296	5008	0.3444530963897705	NO	-
594	ZINC03008122	7046	0.3443426489830017	NO	-
595	ZINC04000552	11439	0.3442614674568176	NO	-
596	ZINC01430264	3955	0.34414806962013245	NO	-
597	ZINC03969928	11137	0.3440302610397339	NO	-
598	ZINC02947613	6881	0.34401288628578186	NO	-
599	ZINC03853800	9988	0.3439496159553528	NO	-
600	ZINC02661853	5743	0.3439299166202545	NO	-
601	ZINC02184760	4673	0.34391361474990845	NO	-
602	ZINC02523738	5406	0.3438991606235504	NO	-
603	ZINC04464374	12302	0.34379321336746216	NO	-
604	ZINC02498212	5353	0.343781054019928	NO	-
605	ZINC00006765	1	0.3437642753124237	YES	2
606	ZINC01050434	2786	0.343764066696167	NO	-
607	ZINC02424424	5183	0.3436371386051178	NO	-
608	ZINC04420379	12216	0.3435739576816559	NO	-
609	ZINC00657339	982	0.34354889392852783	NO	-
610	ZINC03008121	7045	0.34333088994026184	NO	-
611	ZINC03979752	11311	0.3432970345020294	NO	-
612	ZINC04470054	12383	0.3432970345020294	NO	-
613	ZINC03532685	8819	0.3432812988758087	NO	-
614	ZINC00580365	649	0.34325769543647766	NO	-
615	ZINC04000738	11442	0.34319671988487244	NO	-
616	ZINC03986166	11380	0.34319284558296204	NO	-
617	ZINC01158307	3373	0.3430887758731842	NO	-
618	ZINC01837099	4392	0.34308314323425293	NO	-
619	ZINC01495336	4160	0.3430226743221283	NO	-
620	ZINC02511190	5392	0.34299489855766296	NO	-
621	ZINC02915436	6657	0.34299328923225403	NO	-
622	ZINC04223282	11798	0.34299182891845703	NO	-
623	ZINC01132984	3249	0.3429068624973297	NO	-
624	ZINC01390358	3822	0.3429011404514313	NO	-
625	ZINC03859151	10524	0.34289783239364624	NO	-
626	ZINC03565830	9055	0.34282252192497253	NO	-
627	ZINC01501208	4188	0.3428046405315399	NO	-
628	ZINC03492124	8460	0.34280356764793396	NO	-
629	ZINC03854418	10088	0.34273698925971985	NO	-
630	ZINC03654315	9432	0.34260761737823486	NO	-
631	ZINC03854263	10063	0.3425956964492798	NO	-
632	ZINC00026580	15	0.34258508682250977	NO	-
633	ZINC03562179	9001	0.342573881149292	NO	-
634	ZINC03092739	7154	0.3425483703613281	NO	-
635	ZINC01756055	4350	0.34246939420700073	NO	-
636	ZINC03553933	8937	0.34244534373283386	NO	-
637	ZINC03814526	134	0.34242692589759827	YES	10
638	ZINC02708871	5852	0.34239497780799866	NO	-
639	ZINC02792233	6207	0.3423856496810913	NO	-
640	ZINC03867569	10766	0.3423725962638855	NO	-
641	ZINC00592510	681	0.34230533242225647	NO	-
642	ZINC00731703	1259	0.3421909213066101	NO	-
643	ZINC02660693	5738	0.3421555161476135	NO	-
644	ZINC02363863	5054	0.342151403427124	NO	-
645	ZINC01781184	4361	0.34214919805526733	NO	-
646	ZINC02499522	5354	0.34209394454956055	NO	-
647	ZINC02915437	6658	0.3420540392398834	NO	-
648	ZINC02437632	5220	0.342003732919693	NO	-
649	ZINC02643962	5632	0.34194472432136536	NO	-
650	ZINC02649259	5664	0.3419395387172699	NO	-
651	ZINC02498205	5352	0.3418831527233124	NO	-
652	ZINC01473731	4129	0.34185752272605896	NO	-
653	ZINC01903630	4413	0.3418537676334381	NO	-
654	ZINC03490531	8456	0.341830849647522	NO	-
655	ZINC01478456	4130	0.34178784489631653	NO	-
656	ZINC01215212	3561	0.34175366163253784	NO	-
657	ZINC00633087	830	0.341711163520813	NO	-
658	ZINC02290958	4871	0.3417108952999115	NO	-
659	ZINC03854505	10100	0.3416910767555237	NO	-
660	ZINC02796269	6249	0.3416662812232971	NO	-
661	ZINC01519462	4293	0.34162044525146484	NO	-
662	ZINC02503434	5384	0.3415980339050293	NO	-
663	ZINC01156917	3361	0.34159335494041443	NO	-
664	ZINC03852754	9749	0.3415750563144684	NO	-
665	ZINC03968518	11072	0.34152889251708984	NO	-
666	ZINC01442407	4008	0.3413422405719757	NO	-
667	ZINC04249113	11857	0.34122106432914734	NO	-
668	ZINC03854930	10177	0.3411022424697876	NO	-
669	ZINC00836278	1729	0.3410642743110657	NO	-
670	ZINC03429481	8076	0.34099388122558594	NO	-
671	ZINC04361837	12118	0.34094664454460144	NO	-
672	ZINC03538282	8866	0.3409314453601837	NO	-
673	ZINC02914587	6620	0.3409164249897003	NO	-
674	ZINC02914589	6621	0.3409164249897003	NO	-
675	ZINC03676071	9473	0.34091052412986755	NO	-
676	ZINC02184790	4674	0.3408969044685364	NO	-
677	ZINC01032662	2621	0.34085097908973694	NO	-
678	ZINC03852005	9714	0.3408070504665375	NO	-
679	ZINC03555633	8960	0.3407517969608307	NO	-
680	ZINC03031086	7109	0.3407149016857147	NO	-
681	ZINC03008120	7044	0.34066784381866455	NO	-
682	ZINC01032746	2622	0.3406635820865631	NO	-
683	ZINC02919264	6787	0.3406161367893219	NO	-
684	ZINC02919267	6788	0.3406161367893219	NO	-
685	ZINC00592396	680	0.340583473443985	NO	-
686	ZINC01837100	4393	0.3404494524002075	NO	-
687	ZINC03820389	9546	0.3404269218444824	NO	-
688	ZINC01781368	4363	0.34042513370513916	NO	-
689	ZINC01781370	4364	0.34042513370513916	NO	-
690	ZINC03853921	10013	0.34039393067359924	NO	-
691	ZINC03868183	10811	0.3403908610343933	NO	-
692	ZINC04465935	12339	0.3403908610343933	NO	-
693	ZINC02800277	6271	0.34038686752319336	NO	-
694	ZINC01392854	3835	0.3403664827346802	NO	-
695	ZINC01781186	4362	0.34028223156929016	NO	-
696	ZINC02916041	6673	0.3402513861656189	NO	-
697	ZINC02919190	6780	0.3401638865470886	NO	-
698	ZINC04465251	12322	0.34009864926338196	NO	-
699	ZINC02916272	6676	0.33993905782699585	NO	-
700	ZINC00834441	1708	0.3398711085319519	NO	-
701	ZINC01039211	2700	0.339830607175827	NO	-
702	ZINC03555650	8962	0.33976414799690247	NO	-
703	ZINC03300692	7480	0.33974090218544006	NO	-
704	ZINC03468579	8366	0.33971723914146423	NO	-
705	ZINC02625505	5531	0.3397146761417389	NO	-
706	ZINC00638289	861	0.3396732807159424	NO	-
707	ZINC00897346	2073	0.3396376073360443	NO	-
708	ZINC01032747	2623	0.33960896730422974	NO	-
709	ZINC03023717	7090	0.3395833373069763	NO	-
710	ZINC03209554	7229	0.3395251929759979	NO	-
711	ZINC00587847	663	0.3395135700702667	NO	-
712	ZINC03852008	9715	0.33929938077926636	NO	-
713	ZINC02916273	6677	0.339202880859375	NO	-
714	ZINC03676117	9481	0.33912450075149536	NO	-
715	ZINC01038941	2699	0.3390742838382721	NO	-
716	ZINC01109400	3082	0.3388083875179291	NO	-
717	ZINC03457181	8212	0.33879855275154114	NO	-
718	ZINC03457183	8213	0.33879855275154114	NO	-
719	ZINC04317648	12032	0.3386375606060028	NO	-
720	ZINC00095758	93	0.3385442793369293	NO	-
721	ZINC04426878	12222	0.33852437138557434	NO	-
722	ZINC01035531	2658	0.3384881913661957	NO	-
723	ZINC01495381	4161	0.3384515643119812	NO	-
724	ZINC01613400	4313	0.33844032883644104	NO	-
725	ZINC01039669	2701	0.33843639492988586	NO	-
726	ZINC04180801	11763	0.33843228220939636	NO	-
727	ZINC03329659	7574	0.33840543031692505	NO	-
728	ZINC03431339	8083	0.3383309841156006	NO	-
729	ZINC02616839	5465	0.33831098675727844	NO	-
730	ZINC02317582	4910	0.3383042812347412	NO	-
731	ZINC03022458	7082	0.33830156922340393	NO	-
732	ZINC02915142	6637	0.33826786279678345	NO	-
733	ZINC02915144	6638	0.33826786279678345	NO	-
734	ZINC02641767	5626	0.33811065554618835	NO	-
735	ZINC00703581	1143	0.33807608485221863	NO	-
736	ZINC00703582	1144	0.33807608485221863	NO	-
737	ZINC02916043	6675	0.3380105495452881	NO	-
738	ZINC03814538	197	0.3379456102848053	YES	31
739	ZINC01059647	2845	0.3378741145133972	NO	-
740	ZINC01425749	3923	0.33781787753105164	NO	-
741	ZINC03854931	10178	0.3377671539783478	NO	-
742	ZINC03023512	7089	0.3377663195133209	NO	-
743	ZINC04008118	11486	0.3377644419670105	NO	-
744	ZINC03294629	7464	0.33773863315582275	NO	-
745	ZINC03857789	10360	0.3377262055873871	NO	-
746	ZINC00949731	2269	0.33771592378616333	NO	-
747	ZINC00949732	2270	0.33771592378616333	NO	-
748	ZINC03405266	7955	0.3376823365688324	NO	-
749	ZINC03852951	9766	0.33767446875572205	NO	-
750	ZINC00095763	94	0.3375643193721771	NO	-
751	ZINC03487243	8441	0.3375411033630371	NO	-
752	ZINC03820379	9542	0.3375281095504761	NO	-
753	ZINC01115220	3128	0.3374618887901306	NO	-
754	ZINC02869023	6455	0.3374159038066864	NO	-
755	ZINC04193333	11779	0.3373940587043762	NO	-
756	ZINC00580365	647	0.3373498022556305	NO	-
757	ZINC00580365	648	0.3373498022556305	NO	-
758	ZINC02918267	6737	0.3372814953327179	NO	-
759	ZINC03855011	10185	0.33724650740623474	NO	-
760	ZINC03025011	7095	0.33720749616622925	NO	-
761	ZINC02869022	6454	0.3371860682964325	NO	-
762	ZINC03538266	8865	0.3371622562408447	NO	-
763	ZINC02918260	6735	0.33715730905532837	NO	-
764	ZINC02918261	6736	0.33715730905532837	NO	-
765	ZINC02916042	6674	0.3371163010597229	NO	-
766	ZINC00858965	1929	0.3370019197463989	NO	-
767	ZINC02914619	6625	0.33691883087158203	NO	-
768	ZINC03438925	8112	0.33689895272254944	NO	-
769	ZINC03854262	10061	0.3368750512599945	NO	-
770	ZINC03859456	10555	0.33686506748199463	NO	-
771	ZINC03617632	6	0.33686158061027527	YES	3
772	ZINC02475067	5319	0.33674806356430054	NO	-
773	ZINC02870575	6459	0.3367191255092621	NO	-
774	ZINC02410474	5151	0.3366808295249939	NO	-
775	ZINC00982720	2392	0.33665990829467773	NO	-
776	ZINC00753937	1305	0.33655184507369995	NO	-
777	ZINC01513120	4247	0.33649158477783203	NO	-
778	ZINC00845859	1777	0.3364284038543701	NO	-
779	ZINC02914618	6624	0.33629047870635986	NO	-
780	ZINC01050435	2787	0.33622172474861145	NO	-
781	ZINC02868450	6447	0.33620625734329224	NO	-
782	ZINC00820893	1625	0.3360927402973175	NO	-
783	ZINC03968518	11073	0.33608517050743103	NO	-
784	ZINC03893240	10994	0.3360395133495331	NO	-
785	ZINC01450482	4030	0.33586975932121277	NO	-
786	ZINC01392853	3834	0.33579641580581665	NO	-
787	ZINC03649263	9424	0.3357912003993988	NO	-
788	ZINC00944089	2236	0.3357900083065033	NO	-
789	ZINC03546622	8894	0.33575257658958435	NO	-
790	ZINC00532815	576	0.33573228120803833	NO	-
791	ZINC04002427	11469	0.33573028445243835	NO	-
792	ZINC01132982	3248	0.3356550633907318	NO	-
793	ZINC01093394	3029	0.33560651540756226	NO	-
794	ZINC03777709	9501	0.3355792462825775	NO	-
795	ZINC01078712	2985	0.33556509017944336	NO	-
796	ZINC02637107	5607	0.33544307947158813	NO	-
797	ZINC03854255	10059	0.33542266488075256	NO	-
798	ZINC00950990	2277	0.3354184329509735	NO	-
799	ZINC00950991	2278	0.3354184329509735	NO	-
800	ZINC03968557	11074	0.3353952467441559	NO	-
801	ZINC01423312	3915	0.335383802652359	NO	-
802	ZINC01450465	4024	0.33536165952682495	NO	-
803	ZINC01130898	3242	0.3353572487831116	NO	-
804	ZINC04041779	11528	0.3352902829647064	NO	-
805	ZINC01903629	4412	0.33528921008110046	NO	-
806	ZINC03968982	11083	0.3352804481983185	NO	-
807	ZINC03554032	8939	0.33527040481567383	NO	-
808	ZINC03857617	10340	0.3352152705192566	NO	-
809	ZINC01040331	2722	0.3351815640926361	NO	-
810	ZINC00838926	1746	0.33516979217529297	NO	-
811	ZINC00996377	2469	0.3351161777973175	NO	-
812	ZINC03850715	9630	0.33503732085227966	NO	-
813	ZINC01450464	4021	0.33499637246131897	NO	-
814	ZINC00898919	2076	0.3349796235561371	NO	-
815	ZINC03969173	11093	0.3349459767341614	NO	-
816	ZINC00849065	1822	0.33492806553840637	NO	-
817	ZINC03820389	9547	0.33491531014442444	NO	-
818	ZINC02948006	6895	0.33488744497299194	NO	-
819	ZINC02948008	6896	0.33488744497299194	NO	-
820	ZINC03856223	10242	0.3348489999771118	NO	-
821	ZINC00222456	267	0.33479729294776917	NO	-
822	ZINC02916040	6672	0.3347876965999603	NO	-
823	ZINC02919071	6771	0.33469903469085693	NO	-
824	ZINC03186686	7202	0.33469071984291077	NO	-
825	ZINC03866807	10705	0.33466869592666626	NO	-
826	ZINC02319691	4915	0.3345545530319214	NO	-
827	ZINC02319692	4916	0.3345545530319214	NO	-
828	ZINC03814783	122	0.33445239067077637	YES	9
829	ZINC03850824	9636	0.334420382976532	NO	-
830	ZINC00537777	584	0.3344165086746216	NO	-
831	ZINC04038539	11524	0.3344024419784546	NO	-
832	ZINC01098597	3041	0.33438777923583984	NO	-
833	ZINC03851798	9706	0.3343845307826996	NO	-
834	ZINC00827902	1674	0.33435893058776855	NO	-
835	ZINC00844100	1769	0.33432891964912415	NO	-
836	ZINC03866806	10704	0.33416324853897095	NO	-
837	ZINC04464916	12314	0.33416324853897095	NO	-
838	ZINC02949704	6906	0.33414405584335327	NO	-
839	ZINC02949706	6907	0.33414405584335327	NO	-
840	ZINC03868568	10841	0.3340968191623688	NO	-
841	ZINC01136583	3273	0.3340921700000763	NO	-
842	ZINC02220641	4761	0.33405840396881104	NO	-
843	ZINC02220644	4762	0.33405840396881104	NO	-
844	ZINC03891746	10981	0.33401936292648315	NO	-
845	ZINC04469902	12379	0.33401936292648315	NO	-
846	ZINC01327462	3697	0.33396241068840027	NO	-
847	ZINC03857819	10368	0.33388039469718933	NO	-
848	ZINC03432232	8085	0.3338572382926941	NO	-
849	ZINC02249659	4825	0.3338300585746765	NO	-
850	ZINC01032807	2624	0.33371925354003906	NO	-
851	ZINC03889330	10900	0.33371469378471375	NO	-
852	ZINC03554255	8943	0.33369123935699463	NO	-
853	ZINC02796469	6254	0.3336683511734009	NO	-
854	ZINC03538262	8863	0.3336215019226074	NO	-
855	ZINC01627683	4318	0.3335719406604767	NO	-
856	ZINC04156136	11686	0.333525687456131	NO	-
857	ZINC03866721	10695	0.3334960341453552	NO	-
858	ZINC02313622	4905	0.33339735865592957	NO	-
859	ZINC04470433	12392	0.3333541452884674	NO	-
860	ZINC01397271	3854	0.33334264159202576	NO	-
861	ZINC03852999	9792	0.3333076238632202	NO	-
862	ZINC01038176	2695	0.3332873582839966	NO	-
863	ZINC00849064	1818	0.33326148986816406	NO	-
864	ZINC03854350	10077	0.33325204253196716	NO	-
865	ZINC00667327	1011	0.33324941992759705	NO	-
866	ZINC02342707	4978	0.3332056403160095	NO	-
867	ZINC01018725	2528	0.333109587430954	NO	-
868	ZINC02869318	6456	0.3331088721752167	NO	-
869	ZINC03031090	7110	0.3330446481704712	NO	-
870	ZINC04369162	12126	0.3330424427986145	NO	-
871	ZINC03852760	9754	0.3330417275428772	NO	-
872	ZINC01450483	4033	0.3329968750476837	NO	-
873	ZINC01032431	2617	0.3329766094684601	NO	-
874	ZINC02862057	6430	0.3329543471336365	NO	-
875	ZINC01511995	4237	0.33295387029647827	NO	-
876	ZINC03866722	10696	0.33284610509872437	NO	-
877	ZINC03547803	8899	0.33284062147140503	NO	-
878	ZINC01159445	3386	0.3328205943107605	NO	-
879	ZINC00917024	2121	0.33280476927757263	NO	-
880	ZINC00840540	1752	0.3327852189540863	NO	-
881	ZINC02206755	4709	0.3327401280403137	NO	-
882	ZINC03868041	10801	0.3327355682849884	NO	-
883	ZINC03008134	7047	0.33267149329185486	NO	-
884	ZINC00944078	2235	0.33266717195510864	NO	-
885	ZINC02070950	4595	0.33266162872314453	NO	-
886	ZINC00429826	489	0.3326452970504761	NO	-
887	ZINC02511257	5394	0.3325919806957245	NO	-
888	ZINC02646101	5647	0.33258864283561707	NO	-
889	ZINC03814769	143	0.33256468176841736	YES	13
890	ZINC03331754	7581	0.33253735303878784	NO	-
891	ZINC03868310	10821	0.3324858248233795	NO	-
892	ZINC03857678	10346	0.3324727714061737	NO	-
893	ZINC00446055	492	0.33243924379348755	NO	-
894	ZINC01213991	3555	0.33243924379348755	NO	-
895	ZINC03695751	9492	0.332430899143219	NO	-
896	ZINC00949729	2267	0.33238449692726135	NO	-
897	ZINC00949730	2268	0.33238449692726135	NO	-
898	ZINC01113678	3114	0.33228620886802673	NO	-
899	ZINC01037355	2677	0.332240492105484	NO	-
900	ZINC03886656	10891	0.33223608136177063	NO	-
901	ZINC01495944	4166	0.3321808874607086	NO	-
902	ZINC01478848	4132	0.332179456949234	NO	-
903	ZINC02914632	6626	0.33212754130363464	NO	-
904	ZINC02914633	6627	0.33212754130363464	NO	-
905	ZINC02625506	5532	0.33211106061935425	NO	-
906	ZINC02919262	6785	0.3320857584476471	NO	-
907	ZINC02919263	6786	0.3320857584476471	NO	-
908	ZINC00678439	1074	0.33203551173210144	NO	-
909	ZINC03008080	7043	0.3319095969200134	NO	-
910	ZINC01021585	2551	0.33189520239830017	NO	-
911	ZINC00836169	1720	0.33188995718955994	NO	-
912	ZINC03217835	7254	0.33187586069107056	NO	-
913	ZINC03562124	9000	0.33187317848205566	NO	-
914	ZINC03853979	10027	0.33186256885528564	NO	-
915	ZINC03866805	10703	0.33177995681762695	NO	-
916	ZINC03850872	9642	0.3317633271217346	NO	-
917	ZINC02505953	5390	0.33174455165863037	NO	-
918	ZINC00944065	2233	0.33174359798431396	NO	-
919	ZINC02947617	6882	0.33168113231658936	NO	-
920	ZINC01215212	3562	0.3316451907157898	NO	-
921	ZINC01168270	3428	0.3314746618270874	NO	-
922	ZINC00590004	671	0.3314712941646576	NO	-
923	ZINC02919072	6772	0.331447958946228	NO	-
924	ZINC03022480	7083	0.33144184947013855	NO	-
925	ZINC00845860	1778	0.3314075469970703	NO	-
926	ZINC04052076	11541	0.3314008116722107	NO	-
927	ZINC03031226	7112	0.3313368558883667	NO	-
928	ZINC02410473	5150	0.331324964761734	NO	-
929	ZINC03740112	9496	0.33125078678131104	NO	-
930	ZINC03609697	9293	0.3312295973300934	NO	-
931	ZINC03538244	8860	0.331220805644989	NO	-
932	ZINC00944465	2238	0.3312171697616577	NO	-
933	ZINC01165765	3421	0.3311821222305298	NO	-
934	ZINC03008135	7048	0.3311561346054077	NO	-
935	ZINC03236332	7298	0.3311206102371216	NO	-
936	ZINC04293685	11976	0.3311205208301544	NO	-
937	ZINC00849066	1828	0.33110693097114563	NO	-
938	ZINC03950536	11045	0.3310988247394562	NO	-
939	ZINC02592385	5448	0.3310840427875519	NO	-
940	ZINC02592386	5449	0.3310840427875519	NO	-
941	ZINC03857625	10342	0.3310389220714569	NO	-
942	ZINC03547863	8900	0.33102795481681824	NO	-
943	ZINC01115797	3135	0.3309687077999115	NO	-
944	ZINC00808949	1527	0.3309626579284668	NO	-
945	ZINC03859901	10638	0.3309573829174042	NO	-
946	ZINC03816527	9519	0.3308829069137573	NO	-
947	ZINC02544540	5415	0.3308623433113098	NO	-
948	ZINC00703583	1145	0.3308045566082001	NO	-
949	ZINC01044046	2749	0.3307725191116333	NO	-
950	ZINC00838416	1743	0.3307662904262543	NO	-
951	ZINC04334968	12070	0.3306533098220825	NO	-
952	ZINC04279573	11935	0.33063647150993347	NO	-
953	ZINC02071327	4596	0.33063000440597534	NO	-
954	ZINC03857702	10350	0.3306097090244293	NO	-
955	ZINC04038539	11525	0.33058199286460876	NO	-
956	ZINC00849065	1823	0.3305138051509857	NO	-
957	ZINC03153637	7176	0.3304992914199829	NO	-
958	ZINC04618456	12584	0.33046719431877136	NO	-
959	ZINC02942427	6866	0.33044764399528503	NO	-
960	ZINC01495694	4165	0.3304428160190582	NO	-
961	ZINC00940741	2205	0.33043697476387024	NO	-
962	ZINC00940742	2206	0.33043697476387024	NO	-
963	ZINC00752704	1297	0.3304334878921509	NO	-
964	ZINC04225012	11809	0.3303873836994171	NO	-
965	ZINC00223037	283	0.33034491539001465	NO	-
966	ZINC00849066	1825	0.33018484711647034	NO	-
967	ZINC03867275	10731	0.3301563858985901	NO	-
968	ZINC03021526	7073	0.33010464906692505	NO	-
969	ZINC02756317	6102	0.3300934433937073	NO	-
970	ZINC00949738	2272	0.3300725817680359	NO	-
971	ZINC03347831	7669	0.33004721999168396	NO	-
972	ZINC00840293	1749	0.330037385225296	NO	-
973	ZINC02227302	4781	0.33002328872680664	NO	-
974	ZINC02941367	6862	0.32999151945114136	NO	-
975	ZINC01450483	4032	0.32993966341018677	NO	-
976	ZINC02860469	6416	0.32988008856773376	NO	-
977	ZINC00537736	152	0.3298557698726654	YES	15
978	ZINC01177455	3450	0.32981324195861816	NO	-
979	ZINC01354451	3723	0.32981058955192566	NO	-
980	ZINC02917690	6714	0.32979872822761536	NO	-
981	ZINC03215838	7241	0.3297937214374542	NO	-
982	ZINC00598769	706	0.3297884166240692	NO	-
983	ZINC02796546	6255	0.3297611176967621	NO	-
984	ZINC00593249	692	0.3297501504421234	NO	-
985	ZINC03984402	11376	0.3296408951282501	NO	-
986	ZINC00849064	1820	0.32962244749069214	NO	-
987	ZINC01428297	3940	0.3296206593513489	NO	-
988	ZINC02616830	5464	0.32961034774780273	NO	-
989	ZINC00844080	1768	0.3296072483062744	NO	-
990	ZINC01422615	3914	0.3295954465866089	NO	-
991	ZINC00843754	1761	0.3295687139034271	NO	-
992	ZINC01055840	2818	0.32949894666671753	NO	-
993	ZINC02660070	5732	0.32949718832969666	NO	-
994	ZINC01771875	4355	0.3294360041618347	NO	-
995	ZINC04401039	12177	0.32943421602249146	NO	-
996	ZINC00006662	36	0.32942813634872437	YES	7
997	ZINC01119260	3149	0.32936522364616394	NO	-
998	ZINC01385071	3800	0.3293633759021759	NO	-
999	ZINC00849066	1827	0.32928186655044556	NO	-
1000	ZINC02808810	6324	0.32927894592285156	NO	-
1001	ZINC02293610	4873	0.3292524218559265	NO	-
1002	ZINC04138282	11667	0.3292469382286072	NO	-
1003	ZINC02030832	4584	0.3292383849620819	NO	-
1004	ZINC00970070	2349	0.32923799753189087	NO	-
1005	ZINC00970071	2350	0.32923799753189087	NO	-
1006	ZINC00022442	48	0.32920029759407043	YES	7
1007	ZINC03855056	10187	0.32918909192085266	NO	-
1008	ZINC00841676	1756	0.32911962270736694	NO	-
1009	ZINC02911336	6555	0.3290933072566986	NO	-
1010	ZINC00794781	1424	0.32908451557159424	NO	-
1011	ZINC01079429	2988	0.3290835916996002	NO	-
1012	ZINC01205947	3526	0.329060822725296	NO	-
1013	ZINC02796324	6252	0.3290344178676605	NO	-
1014	ZINC03052196	7136	0.32903000712394714	NO	-
1015	ZINC02918268	6738	0.32900843024253845	NO	-
1016	ZINC01034757	2646	0.32895123958587646	NO	-
1017	ZINC00840871	13	0.3289487957954407	YES	3
1018	ZINC00947133	2252	0.32891544699668884	NO	-
1019	ZINC00594108	702	0.3288828432559967	NO	-
1020	ZINC00983692	2409	0.32887002825737	NO	-
1021	ZINC03867196	10721	0.32885459065437317	NO	-
1022	ZINC03326798	7566	0.32884523272514343	NO	-
1023	ZINC00416852	437	0.3288313150405884	NO	-
1024	ZINC01821000	4384	0.3288290500640869	NO	-
1025	ZINC01821001	4385	0.3288290500640869	NO	-
1026	ZINC02633910	5589	0.328817218542099	NO	-
1027	ZINC03854254	10058	0.3288142681121826	NO	-
1028	ZINC00973397	2358	0.3288077414035797	NO	-
1029	ZINC03186689	7203	0.32879161834716797	NO	-
1030	ZINC01036534	2672	0.3287665843963623	NO	-
1031	ZINC03550694	8925	0.32876265048980713	NO	-
1032	ZINC02206976	4712	0.32875773310661316	NO	-
1033	ZINC00677985	1070	0.3287481963634491	NO	-
1034	ZINC01033448	2632	0.3286983370780945	NO	-
1035	ZINC01105526	3052	0.3286581337451935	NO	-
1036	ZINC00751877	1292	0.32863423228263855	NO	-
1037	ZINC03368423	7768	0.3285664916038513	NO	-
1038	ZINC01619731	4315	0.32854291796684265	NO	-
1039	ZINC02860470	6417	0.3285369873046875	NO	-
1040	ZINC04249102	11855	0.32853376865386963	NO	-
1041	ZINC03008136	7049	0.32851511240005493	NO	-
1042	ZINC02660928	5741	0.3285118043422699	NO	-
1043	ZINC02590564	5441	0.32848867774009705	NO	-
1044	ZINC03609014	9289	0.3283994495868683	NO	-
1045	ZINC00826775	1652	0.3283723294734955	NO	-
1046	ZINC03095780	7155	0.3283657133579254	NO	-
1047	ZINC00832948	1703	0.32833558320999146	NO	-
1048	ZINC02483574	5330	0.32831278443336487	NO	-
1049	ZINC04148649	11679	0.3282855153083801	NO	-
1050	ZINC03842566	9574	0.3282771408557892	NO	-
1051	ZINC00675652	1061	0.3282618820667267	NO	-
1052	ZINC00849066	1826	0.3282502591609955	NO	-
1053	ZINC02927725	6829	0.3281877636909485	NO	-
1054	ZINC02384961	5096	0.32812073826789856	NO	-
1055	ZINC02796394	6253	0.32811951637268066	NO	-
1056	ZINC01192664	3490	0.3280680775642395	NO	-
1057	ZINC00224401	291	0.3280678987503052	NO	-
1058	ZINC00632031	825	0.3280578851699829	NO	-
1059	ZINC00667741	1012	0.32803818583488464	NO	-
1060	ZINC00849064	1817	0.32802143692970276	NO	-
1061	ZINC03856012	10221	0.3279598355293274	NO	-
1062	ZINC00836169	1721	0.3278833031654358	NO	-
1063	ZINC03852984	9780	0.3278791308403015	NO	-
1064	ZINC04157572	11706	0.3278632164001465	NO	-
1065	ZINC01050950	2789	0.32784634828567505	NO	-
1066	ZINC03854262	10062	0.3278459906578064	NO	-
1067	ZINC03853477	9887	0.32783833146095276	NO	-
1068	ZINC01151941	3340	0.32780200242996216	NO	-
1069	ZINC02747795	6084	0.32780027389526367	NO	-
1070	ZINC02747795	6085	0.32780027389526367	NO	-
1071	ZINC00024377	13	0.32779115438461304	NO	-
1072	ZINC04108176	11622	0.32776764035224915	NO	-
1073	ZINC00840542	1753	0.3277340531349182	NO	-
1074	ZINC01040614	2726	0.3276689052581787	NO	-
1075	ZINC00110844	125	0.32763683795928955	NO	-
1076	ZINC03779977	0	0.3276299238204956	YES	1
1077	ZINC02194830	4682	0.3275470733642578	NO	-
1078	ZINC03854402	10082	0.3275429308414459	NO	-
1079	ZINC03221109	7261	0.3275202810764313	NO	-
1080	ZINC02660072	5733	0.3274686336517334	NO	-
1081	ZINC03857679	10347	0.32744738459587097	NO	-
1082	ZINC00731704	1260	0.3273937404155731	NO	-
1083	ZINC00984805	2414	0.32738661766052246	NO	-
1084	ZINC03866723	10697	0.32733428478240967	NO	-
1085	ZINC02918915	6757	0.32728299498558044	NO	-
1086	ZINC02918147	6725	0.32727640867233276	NO	-
1087	ZINC00780616	1363	0.327266126871109	NO	-
1088	ZINC00849065	1824	0.3272106945514679	NO	-
1089	ZINC00696881	1130	0.32719752192497253	NO	-
1090	ZINC03302389	7485	0.32716333866119385	NO	-
1091	ZINC02152544	4654	0.3271455764770508	NO	-
1092	ZINC01508520	4220	0.32710859179496765	NO	-
1093	ZINC00536744	579	0.3270995020866394	NO	-
1094	ZINC03814535	208	0.32709115743637085	YES	41
1095	ZINC00567727	623	0.32708388566970825	NO	-
1096	ZINC00846456	1790	0.32706424593925476	NO	-
1097	ZINC00222468	268	0.3270494341850281	NO	-
1098	ZINC01040524	2724	0.32702183723449707	NO	-
1099	ZINC02916036	6670	0.32700589299201965	NO	-
1100	ZINC02916037	6671	0.32700589299201965	NO	-
1101	ZINC02919090	6773	0.32699739933013916	NO	-
1102	ZINC02919092	6774	0.32699739933013916	NO	-
1103	ZINC01084311	3007	0.3269856870174408	NO	-
1104	ZINC02398189	5117	0.32698455452919006	NO	-
1105	ZINC03435648	8099	0.3269537389278412	NO	-
1106	ZINC02353690	5020	0.3269385099411011	NO	-
1107	ZINC01040027	2702	0.32688426971435547	NO	-
1108	ZINC03859935	10647	0.3268683850765228	NO	-
1109	ZINC01440873	3984	0.3268568515777588	NO	-
1110	ZINC01440876	3987	0.3268568515777588	NO	-
1111	ZINC00677985	1071	0.32681676745414734	NO	-
1112	ZINC03555559	8957	0.326732337474823	NO	-
1113	ZINC02601118	5452	0.326654314994812	NO	-
1114	ZINC02601119	5453	0.326654314994812	NO	-
1115	ZINC02918916	6758	0.32662203907966614	NO	-
1116	ZINC00780617	1364	0.32660171389579773	NO	-
1117	ZINC02207444	4714	0.32654961943626404	NO	-
1118	ZINC03379885	7837	0.3265443444252014	NO	-
1119	ZINC02656770	5716	0.32652026414871216	NO	-
1120	ZINC00885720	2024	0.32644665241241455	NO	-
1121	ZINC04108177	11623	0.32642701268196106	NO	-
1122	ZINC00086592	79	0.3264237642288208	NO	-
1123	ZINC03097239	7157	0.3263993263244629	NO	-
1124	ZINC03024156	7092	0.3263741135597229	NO	-
1125	ZINC01507757	4215	0.32629531621932983	NO	-
1126	ZINC02861238	6423	0.32628941535949707	NO	-
1127	ZINC01043345	2744	0.3262570798397064	NO	-
1128	ZINC00827418	1669	0.3262225389480591	NO	-
1129	ZINC00222470	269	0.32622119784355164	NO	-
1130	ZINC02863478	6433	0.32621511816978455	NO	-
1131	ZINC03854003	10038	0.32619109749794006	NO	-
1132	ZINC00033594	19	0.3261781632900238	NO	-
1133	ZINC01004642	2494	0.3261619806289673	NO	-
1134	ZINC01208147	3532	0.32616177201271057	NO	-
1135	ZINC01792280	4368	0.3261454403400421	NO	-
1136	ZINC01792282	4369	0.3261454403400421	NO	-
1137	ZINC02590565	5442	0.32607540488243103	NO	-
1138	ZINC02808811	6325	0.3260625898838043	NO	-
1139	ZINC04193349	11780	0.3260616064071655	NO	-
1140	ZINC00677985	1072	0.3259793817996979	NO	-
1141	ZINC03889331	10901	0.32595574855804443	NO	-
1142	ZINC01450464	4020	0.3259485363960266	NO	-
1143	ZINC02840623	6363	0.32591331005096436	NO	-
1144	ZINC04629344	12598	0.32586321234703064	NO	-
1145	ZINC00787346	1397	0.3258359432220459	NO	-
1146	ZINC03857865	10370	0.32583537697792053	NO	-
1147	ZINC00857145	1902	0.325831800699234	NO	-
1148	ZINC03868648	10847	0.32580921053886414	NO	-
1149	ZINC04225001	11806	0.3258002996444702	NO	-
1150	ZINC03859745	10625	0.32579144835472107	NO	-
1151	ZINC03972455	11231	0.3257824182510376	NO	-
1152	ZINC03972455	11232	0.3257824182510376	NO	-
1153	ZINC04439325	12241	0.32578203082084656	NO	-
1154	ZINC03555620	8959	0.3257819414138794	NO	-
1155	ZINC00383316	388	0.3257652819156647	NO	-
1156	ZINC00688093	1116	0.32573339343070984	NO	-
1157	ZINC00871846	1976	0.325672447681427	NO	-
1158	ZINC01069758	2888	0.32566606998443604	NO	-
1159	ZINC02371819	5073	0.3256487548351288	NO	-
1160	ZINC02919482	6795	0.3255886435508728	NO	-
1161	ZINC03325899	7561	0.3255830705165863	NO	-
1162	ZINC03854403	10083	0.3255618214607239	NO	-
1163	ZINC03508683	8683	0.3255463242530823	NO	-
1164	ZINC00846456	1788	0.32551848888397217	NO	-
1165	ZINC02565787	5423	0.3254975974559784	NO	-
1166	ZINC04315017	12009	0.325460821390152	NO	-
1167	ZINC01040287	2718	0.3254554569721222	NO	-
1168	ZINC03986550	11384	0.32545480132102966	NO	-
1169	ZINC03977696	11306	0.3254445791244507	NO	-
1170	ZINC01041074	2729	0.3253764808177948	NO	-
1171	ZINC00624492	762	0.32536637783050537	NO	-
1172	ZINC00624496	765	0.32536637783050537	NO	-
1173	ZINC02206756	4710	0.32536599040031433	NO	-
1174	ZINC03234457	7291	0.3253643214702606	NO	-
1175	ZINC01808392	4376	0.3253079652786255	NO	-
1176	ZINC01808394	4377	0.3253079652786255	NO	-
1177	ZINC01210183	3536	0.3252688944339752	NO	-
1178	ZINC03626893	9388	0.3252537250518799	NO	-
1179	ZINC00624496	764	0.32525354623794556	NO	-
1180	ZINC00343970	355	0.3252420723438263	NO	-
1181	ZINC00696882	1131	0.3252405822277069	NO	-
1182	ZINC00703554	1140	0.32520708441734314	NO	-
1183	ZINC00827902	1675	0.3251987099647522	NO	-
1184	ZINC00949737	2271	0.32518893480300903	NO	-
1185	ZINC00019543	9	0.32518279552459717	NO	-
1186	ZINC03974631	11280	0.3251416087150574	NO	-
1187	ZINC00625369	771	0.32511648535728455	NO	-
1188	ZINC03853348	9855	0.3250945210456848	NO	-
1189	ZINC03868044	10803	0.32506248354911804	NO	-
1190	ZINC04484198	12422	0.32505691051483154	NO	-
1191	ZINC03889937	10930	0.3250499367713928	NO	-
1192	ZINC02590606	5444	0.32503947615623474	NO	-
1193	ZINC00083827	74	0.3250226378440857	NO	-
1194	ZINC02633909	5588	0.32501518726348877	NO	-
1195	ZINC00822291	1629	0.324996680021286	NO	-
1196	ZINC01147806	3320	0.3249916434288025	NO	-
1197	ZINC03212980	7236	0.3249821662902832	NO	-
1198	ZINC02786317	6160	0.3249549865722656	NO	-
1199	ZINC00885722	2025	0.32494857907295227	NO	-
1200	ZINC02362582	5052	0.32489174604415894	NO	-
1201	ZINC02918857	6756	0.3248704671859741	NO	-
1202	ZINC00222352	259	0.3248397409915924	NO	-
1203	ZINC00703584	1146	0.32470667362213135	NO	-
1204	ZINC00728342	1250	0.3246699571609497	NO	-
1205	ZINC00780257	1360	0.3246660530567169	NO	-
1206	ZINC03970297	11170	0.3246401846408844	NO	-
1207	ZINC01196051	3502	0.32463422417640686	NO	-
1208	ZINC03553839	8934	0.3246212899684906	NO	-
1209	ZINC01155205	3352	0.32462000846862793	NO	-
1210	ZINC03856432	10249	0.32460883259773254	NO	-
1211	ZINC02503429	5383	0.3246056139469147	NO	-
1212	ZINC02353688	5017	0.32459384202957153	NO	-
1213	ZINC03447093	8146	0.32458406686782837	NO	-
1214	ZINC03279949	7414	0.32457438111305237	NO	-
1215	ZINC04156236	11689	0.3245505094528198	NO	-
1216	ZINC01514099	4250	0.3245442509651184	NO	-
1217	ZINC02922853	6806	0.3245360255241394	NO	-
1218	ZINC02864534	6440	0.3245295286178589	NO	-
1219	ZINC03987314	11387	0.3244626224040985	NO	-
1220	ZINC03377466	7832	0.32441744208335876	NO	-
1221	ZINC01059132	2842	0.32440856099128723	NO	-
1222	ZINC02288122	4864	0.32440605759620667	NO	-
1223	ZINC03353106	7690	0.3243987262248993	NO	-
1224	ZINC03853234	9833	0.32437995076179504	NO	-
1225	ZINC03970297	11168	0.3243613839149475	NO	-
1226	ZINC00808542	1524	0.3243521451950073	NO	-
1227	ZINC02861237	6422	0.324312686920166	NO	-
1228	ZINC01035533	2659	0.3242947459220886	NO	-
1229	ZINC00780256	1359	0.32425162196159363	NO	-
1230	ZINC00862303	1938	0.32423391938209534	NO	-
1231	ZINC00849064	1819	0.324227899312973	NO	-
1232	ZINC00703553	1139	0.32412225008010864	NO	-
1233	ZINC01141348	3292	0.32411640882492065	NO	-
1234	ZINC03868666	10848	0.3241047263145447	NO	-
1235	ZINC03630797	9403	0.32410264015197754	NO	-
1236	ZINC04157064	11698	0.3240461051464081	NO	-
1237	ZINC03853766	9976	0.3240433633327484	NO	-
1238	ZINC03561026	8993	0.3240015506744385	NO	-
1239	ZINC00804755	1489	0.32399141788482666	NO	-
1240	ZINC03400209	7934	0.32398292422294617	NO	-
1241	ZINC04061637	11559	0.3239142894744873	NO	-
1242	ZINC02437770	5221	0.32390692830085754	NO	-
1243	ZINC02699066	5832	0.3238981068134308	NO	-
1244	ZINC03919294	11026	0.3238898515701294	NO	-
1245	ZINC03555646	8961	0.32388508319854736	NO	-
1246	ZINC03565999	9063	0.32388225197792053	NO	-
1247	ZINC01486025	4139	0.32387790083885193	NO	-
1248	ZINC01191863	3489	0.3238690197467804	NO	-
1249	ZINC00836169	1719	0.32386088371276855	NO	-
1250	ZINC03858311	10419	0.32383736968040466	NO	-
1251	ZINC02206974	4711	0.3238210082054138	NO	-
1252	ZINC01040281	2714	0.3238202631473541	NO	-
1253	ZINC02724190	6026	0.3238174617290497	NO	-
1254	ZINC00685811	1113	0.3238157629966736	NO	-
1255	ZINC04445668	12274	0.32375460863113403	NO	-
1256	ZINC00705318	1152	0.3237439692020416	NO	-
1257	ZINC03257246	7345	0.32370564341545105	NO	-
1258	ZINC01019470	2538	0.3237014710903168	NO	-
1259	ZINC01043410	2745	0.32366132736206055	NO	-
1260	ZINC02979024	7008	0.32365816831588745	NO	-
1261	ZINC00871845	1975	0.323612779378891	NO	-
1262	ZINC01019469	2535	0.3235805034637451	NO	-
1263	ZINC01042725	2737	0.32356706261634827	NO	-
1264	ZINC03853262	9839	0.3235556483268738	NO	-
1265	ZINC00849065	1821	0.323547899723053	NO	-
1266	ZINC03483338	8428	0.3235386312007904	NO	-
1267	ZINC03483341	8429	0.3235386312007904	NO	-
1268	ZINC01771872	4354	0.3234778642654419	NO	-
1269	ZINC00714804	1187	0.3234633803367615	NO	-
1270	ZINC00634771	837	0.3234441578388214	NO	-
1271	ZINC01510420	4231	0.323413610458374	NO	-
1272	ZINC02898607	6527	0.3233497738838196	NO	-
1273	ZINC03986165	11379	0.3233409821987152	NO	-
1274	ZINC01451095	4036	0.323322057723999	NO	-
1275	ZINC02228773	4782	0.32331961393356323	NO	-
1276	ZINC00935452	2161	0.32330602407455444	NO	-
1277	ZINC02947911	6892	0.3232859671115875	NO	-
1278	ZINC03857719	10354	0.32326969504356384	NO	-
1279	ZINC00989189	2437	0.3232692778110504	NO	-
1280	ZINC03969849	11122	0.32326847314834595	NO	-
1281	ZINC03969849	11123	0.32326847314834595	NO	-
1282	ZINC00826768	1651	0.32326170802116394	NO	-
1283	ZINC02353688	5018	0.32325708866119385	NO	-
1284	ZINC02353688	5019	0.32325708866119385	NO	-
1285	ZINC00987816	2426	0.32325491309165955	NO	-
1286	ZINC02686659	5780	0.3232497274875641	NO	-
1287	ZINC00714674	1185	0.3232440650463104	NO	-
1288	ZINC01512397	4242	0.3232431411743164	NO	-
1289	ZINC03853532	9909	0.32321301102638245	NO	-
1290	ZINC03550192	8919	0.3232041001319885	NO	-
1291	ZINC03031327	7113	0.32320132851600647	NO	-
1292	ZINC00423756	456	0.32306116819381714	NO	-
1293	ZINC01106081	3056	0.322990745306015	NO	-
1294	ZINC02591720	5446	0.32298558950424194	NO	-
1295	ZINC02591721	5447	0.32298558950424194	NO	-
1296	ZINC00630176	818	0.32298359274864197	NO	-
1297	ZINC00728432	1253	0.3229191303253174	NO	-
1298	ZINC04392327	12167	0.32290056347846985	NO	-
1299	ZINC03853932	10018	0.32290002703666687	NO	-
1300	ZINC00200581	211	0.32288217544555664	NO	-
1301	ZINC00887976	2034	0.32287919521331787	NO	-
1302	ZINC03972455	11229	0.32286807894706726	NO	-
1303	ZINC03598451	9199	0.32285988330841064	NO	-
1304	ZINC03873675	10867	0.32285550236701965	NO	-
1305	ZINC01416960	3901	0.32284873723983765	NO	-
1306	ZINC03277628	7410	0.3228400945663452	NO	-
1307	ZINC02724189	6025	0.32282590866088867	NO	-
1308	ZINC00836169	1722	0.32282209396362305	NO	-
1309	ZINC00857164	1908	0.3228093683719635	NO	-
1310	ZINC04192896	11775	0.32278141379356384	NO	-
1311	ZINC02197611	4686	0.32278087735176086	NO	-
1312	ZINC02197613	4687	0.32278087735176086	NO	-
1313	ZINC02174013	4664	0.32276543974876404	NO	-
1314	ZINC03548436	8907	0.3227543532848358	NO	-
1315	ZINC04156129	11685	0.3227181136608124	NO	-
1316	ZINC04274805	11909	0.3227155804634094	NO	-
1317	ZINC01147812	3322	0.3226979374885559	NO	-
1318	ZINC03216581	7247	0.3226921260356903	NO	-
1319	ZINC00677985	1069	0.3226686120033264	NO	-
1320	ZINC01112695	3105	0.32266318798065186	NO	-
1321	ZINC00979564	2386	0.3226631283760071	NO	-
1322	ZINC03855551	10212	0.32262563705444336	NO	-
1323	ZINC00826788	1653	0.322613388299942	NO	-
1324	ZINC00796280	1443	0.3225652277469635	NO	-
1325	ZINC01487669	4144	0.32255443930625916	NO	-
1326	ZINC00809303	1530	0.3225520849227905	NO	-
1327	ZINC03612988	9344	0.3225518763065338	NO	-
1328	ZINC03558447	8971	0.32252761721611023	NO	-
1329	ZINC02919192	6781	0.3225163519382477	NO	-
1330	ZINC03012414	7051	0.3225144147872925	NO	-
1331	ZINC03867705	10770	0.3224865198135376	NO	-
1332	ZINC03654316	9433	0.3224748373031616	NO	-
1333	ZINC01147812	3323	0.3224739134311676	NO	-
1334	ZINC03023815	7091	0.3224691152572632	NO	-
1335	ZINC00780619	1365	0.3224537670612335	NO	-
1336	ZINC01539916	4300	0.32243993878364563	NO	-
1337	ZINC02228775	4783	0.3224330246448517	NO	-
1338	ZINC00030763	17	0.3224286139011383	NO	-
1339	ZINC03347787	7668	0.32239481806755066	NO	-
1340	ZINC03950047	11044	0.322386234998703	NO	-
1341	ZINC03859469	10560	0.3223855197429657	NO	-
1342	ZINC04347774	12082	0.3223702609539032	NO	-
1343	ZINC02493631	5338	0.32234105467796326	NO	-
1344	ZINC03820383	9543	0.3223285377025604	NO	-
1345	ZINC03611352	9321	0.3222985565662384	NO	-
1346	ZINC03531807	8814	0.3222920298576355	NO	-
1347	ZINC00846456	1787	0.32227784395217896	NO	-
1348	ZINC04278818	11932	0.3222467601299286	NO	-
1349	ZINC03974222	11274	0.32224053144454956	NO	-
1350	ZINC01450473	4027	0.3222256302833557	NO	-
1351	ZINC03037860	7122	0.32214778661727905	NO	-
1352	ZINC02217028	4747	0.3221374452114105	NO	-
1353	ZINC01567274	4307	0.3220891058444977	NO	-
1354	ZINC03814781	147	0.3220807909965515	YES	14
1355	ZINC03497153	8520	0.32207876443862915	NO	-
1356	ZINC03853117	9808	0.3220699727535248	NO	-
1357	ZINC02957660	6941	0.3220164179801941	NO	-
1358	ZINC03611350	9320	0.3220147490501404	NO	-
1359	ZINC00634189	833	0.3220127820968628	NO	-
1360	ZINC00885725	2026	0.32193005084991455	NO	-
1361	ZINC02640989	5624	0.32192182540893555	NO	-
1362	ZINC02852448	6393	0.3219185769557953	NO	-
1363	ZINC03854560	10113	0.32191628217697144	NO	-
1364	ZINC01440874	3985	0.3219042420387268	NO	-
1365	ZINC03855562	10214	0.3219003975391388	NO	-
1366	ZINC03903574	11002	0.32188680768013	NO	-
1367	ZINC00924229	2139	0.32185059785842896	NO	-
1368	ZINC01074970	2961	0.3218088150024414	NO	-
1369	ZINC00652806	965	0.3218035101890564	NO	-
1370	ZINC00815305	1592	0.3218013048171997	NO	-
1371	ZINC01196869	3507	0.32177698612213135	NO	-
1372	ZINC02871502	6461	0.3217456638813019	NO	-
1373	ZINC02871503	6462	0.3217456638813019	NO	-
1374	ZINC03880680	10883	0.3217099606990814	NO	-
1375	ZINC03853880	9996	0.32169100642204285	NO	-
1376	ZINC00052558	45	0.3216573894023895	NO	-
1377	ZINC00836173	1724	0.3216473162174225	NO	-
1378	ZINC00809302	1529	0.3216456472873688	NO	-
1379	ZINC01627683	4319	0.32164478302001953	NO	-
1380	ZINC01748352	4345	0.3216337561607361	NO	-
1381	ZINC01748356	4346	0.3216337561607361	NO	-
1382	ZINC03387054	7888	0.3215962052345276	NO	-
1383	ZINC02919193	6782	0.32158008217811584	NO	-
1384	ZINC03853031	9795	0.3215663433074951	NO	-
1385	ZINC03409921	7983	0.32153961062431335	NO	-
1386	ZINC02801674	6279	0.3215373456478119	NO	-
1387	ZINC00940735	2204	0.321531742811203	NO	-
1388	ZINC03380080	7839	0.32152044773101807	NO	-
1389	ZINC00838635	1744	0.3214862644672394	NO	-
1390	ZINC03400165	7933	0.32144972681999207	NO	-
1391	ZINC03859563	10570	0.32139408588409424	NO	-
1392	ZINC03858315	10421	0.32138046622276306	NO	-
1393	ZINC03048780	7132	0.3213539123535156	NO	-
1394	ZINC02918695	6751	0.32132232189178467	NO	-
1395	ZINC02918696	6752	0.32132232189178467	NO	-
1396	ZINC04443473	12263	0.32131707668304443	NO	-
1397	ZINC03854707	10161	0.32131537795066833	NO	-
1398	ZINC01431951	3964	0.3212991952896118	NO	-
1399	ZINC03554648	8951	0.3212882876396179	NO	-
1400	ZINC01040046	2704	0.32127419114112854	NO	-
1401	ZINC01040279	2712	0.32125023007392883	NO	-
1402	ZINC01443540	4011	0.3212341070175171	NO	-
1403	ZINC03341750	7638	0.32120296359062195	NO	-
1404	ZINC02659966	5731	0.3211614787578583	NO	-
1405	ZINC02756317	6103	0.32116076350212097	NO	-
1406	ZINC01777541	4359	0.3211097717285156	NO	-
1407	ZINC01777543	4360	0.3211097717285156	NO	-
1408	ZINC03277626	7409	0.32109445333480835	NO	-
1409	ZINC00264089	313	0.32107260823249817	NO	-
1410	ZINC01032939	2627	0.32107195258140564	NO	-
1411	ZINC00549457	600	0.321055144071579	NO	-
1412	ZINC04016082	11493	0.32101622223854065	NO	-
1413	ZINC00633398	832	0.32098814845085144	NO	-
1414	ZINC00580811	654	0.3209802210330963	NO	-
1415	ZINC00838412	1742	0.32097694277763367	NO	-
1416	ZINC03656783	9436	0.3209646940231323	NO	-
1417	ZINC03656785	9437	0.3209646940231323	NO	-
1418	ZINC03216754	7248	0.32096123695373535	NO	-
1419	ZINC03404817	7952	0.3209555447101593	NO	-
1420	ZINC01063760	2864	0.320949912071228	NO	-
1421	ZINC03857665	10345	0.3209334909915924	NO	-
1422	ZINC02663584	5755	0.3208976686000824	NO	-
1423	ZINC01387351	3811	0.3208935856819153	NO	-
1424	ZINC01196451	3505	0.32088783383369446	NO	-
1425	ZINC01541440	4304	0.320869505405426	NO	-
1426	ZINC00222379	260	0.320861279964447	NO	-
1427	ZINC02855011	6399	0.3208605945110321	NO	-
1428	ZINC00634742	836	0.3207911252975464	NO	-
1429	ZINC00633395	831	0.32078659534454346	NO	-
1430	ZINC03166187	7178	0.3207288086414337	NO	-
1431	ZINC03603687	9248	0.3207055926322937	NO	-
1432	ZINC02435105	5213	0.3206580579280853	NO	-
1433	ZINC02914710	6634	0.32065102458000183	NO	-
1434	ZINC03538283	8867	0.3206245005130768	NO	-
1435	ZINC03873718	10874	0.3205620348453522	NO	-
1436	ZINC00726136	1243	0.32055550813674927	NO	-
1437	ZINC02919160	6777	0.32054194808006287	NO	-
1438	ZINC02919162	6778	0.32054194808006287	NO	-
1439	ZINC00630600	820	0.3205336630344391	NO	-
1440	ZINC02483554	5329	0.32050377130508423	NO	-
1441	ZINC04492815	12485	0.3204508423805237	NO	-
1442	ZINC02728079	6036	0.3204406499862671	NO	-
1443	ZINC01040269	2711	0.3204336166381836	NO	-
1444	ZINC02919188	6779	0.3204250633716583	NO	-
1445	ZINC03970136	11158	0.3204023241996765	NO	-
1446	ZINC02658542	5727	0.32040083408355713	NO	-
1447	ZINC03859466	10558	0.3203897178173065	NO	-
1448	ZINC02400960	5126	0.3203848600387573	NO	-
1449	ZINC01314885	3677	0.3202905058860779	NO	-
1450	ZINC02435104	5212	0.3202694356441498	NO	-
1451	ZINC02917122	6688	0.320261150598526	NO	-
1452	ZINC03854959	10182	0.3202575743198395	NO	-
1453	ZINC01025407	2569	0.32025429606437683	NO	-
1454	ZINC02262485	4837	0.3202400803565979	NO	-
1455	ZINC02342231	4974	0.3202289938926697	NO	-
1456	ZINC00602951	712	0.32021474838256836	NO	-
1457	ZINC01776041	4357	0.32017040252685547	NO	-
1458	ZINC01776043	4358	0.32017040252685547	NO	-
1459	ZINC02299398	4880	0.32016104459762573	NO	-
1460	ZINC02918145	6724	0.3200930953025818	NO	-
1461	ZINC03608383	9277	0.32007455825805664	NO	-
1462	ZINC01057425	2828	0.32007071375846863	NO	-
1463	ZINC02339073	4967	0.3200572431087494	NO	-
1464	ZINC01588921	4309	0.32005131244659424	NO	-
1465	ZINC01495692	4164	0.32004085183143616	NO	-
1466	ZINC03864235	10687	0.3200395703315735	NO	-
1467	ZINC03854263	10064	0.3200208246707916	NO	-
1468	ZINC03672776	9456	0.32002052664756775	NO	-
1469	ZINC00222250	246	0.3200116455554962	NO	-
1470	ZINC00222251	247	0.3200116455554962	NO	-
1471	ZINC02916376	6685	0.3200116455554962	NO	-
1472	ZINC02916378	6686	0.3200116455554962	NO	-
1473	ZINC03444448	8129	0.32001057267189026	NO	-
1474	ZINC03444451	8130	0.32001057267189026	NO	-
1475	ZINC03972455	11230	0.319976270198822	NO	-
1476	ZINC00738295	1287	0.31993749737739563	NO	-
1477	ZINC03387058	7889	0.31992533802986145	NO	-
1478	ZINC02806497	6307	0.3199252784252167	NO	-
1479	ZINC03854728	10166	0.31987836956977844	NO	-
1480	ZINC03856188	10233	0.31985345482826233	NO	-
1481	ZINC02731564	6053	0.3198477327823639	NO	-
1482	ZINC02622606	5505	0.3198324143886566	NO	-
1483	ZINC02400961	5127	0.3197835683822632	NO	-
1484	ZINC03855653	10216	0.3197554647922516	NO	-
1485	ZINC03855654	10217	0.3197554647922516	NO	-
1486	ZINC01074874	2957	0.31972581148147583	NO	-
1487	ZINC01059653	2846	0.3196927607059479	NO	-
1488	ZINC00670710	1031	0.31967484951019287	NO	-
1489	ZINC00734141	1264	0.31967028975486755	NO	-
1490	ZINC00846456	1789	0.31966450810432434	NO	-
1491	ZINC04108186	11624	0.31965118646621704	NO	-
1492	ZINC02625493	5530	0.31963732838630676	NO	-
1493	ZINC04056497	11548	0.3196291923522949	NO	-
1494	ZINC02958586	6949	0.31960949301719666	NO	-
1495	ZINC03611387	9325	0.31957826018333435	NO	-
1496	ZINC03970495	11183	0.3195447325706482	NO	-
1497	ZINC02147944	4649	0.3195418119430542	NO	-
1498	ZINC01415827	3899	0.3195250928401947	NO	-
1499	ZINC02882798	6507	0.3194933235645294	NO	-
1500	ZINC03537214	8853	0.31948643922805786	NO	-
1501	ZINC03854255	10060	0.3194577097892761	NO	-
1502	ZINC02949037	6902	0.3194354176521301	NO	-
1503	ZINC00638273	860	0.31943103671073914	NO	-
1504	ZINC01057595	2831	0.31940948963165283	NO	-
1505	ZINC03821151	9548	0.319402813911438	NO	-
1506	ZINC02590605	5443	0.3193676173686981	NO	-
1507	ZINC02306217	4894	0.31936386227607727	NO	-
1508	ZINC02306218	4895	0.31936386227607727	NO	-
1509	ZINC03853072	9804	0.31936314702033997	NO	-
1510	ZINC03828085	9553	0.31933876872062683	NO	-
1511	ZINC03495554	8499	0.31929343938827515	NO	-
1512	ZINC01451448	4045	0.31928640604019165	NO	-
1513	ZINC01141166	3291	0.3192482888698578	NO	-
1514	ZINC02665263	5763	0.3192293345928192	NO	-
1515	ZINC01130730	3240	0.3192201256752014	NO	-
1516	ZINC00205353	219	0.3192005753517151	NO	-
1517	ZINC00222391	262	0.31918349862098694	NO	-
1518	ZINC00222393	263	0.31918349862098694	NO	-
1519	ZINC03857594	10334	0.3191688656806946	NO	-
1520	ZINC04464484	12305	0.3191688656806946	NO	-
1521	ZINC00987795	2425	0.3191455006599426	NO	-
1522	ZINC00222350	258	0.3191406726837158	NO	-
1523	ZINC03857874	10372	0.319119393825531	NO	-
1524	ZINC03867324	10740	0.3191159665584564	NO	-
1525	ZINC04465506	12331	0.3191159665584564	NO	-
1526	ZINC04465879	12338	0.3191152513027191	NO	-
1527	ZINC03023355	7086	0.3191126883029938	NO	-
1528	ZINC04320292	12041	0.31909656524658203	NO	-
1529	ZINC02193072	4677	0.3190925419330597	NO	-
1530	ZINC00827419	1670	0.3190462291240692	NO	-
1531	ZINC00827420	1671	0.3190462291240692	NO	-
1532	ZINC00818304	1603	0.3190362751483917	NO	-
1533	ZINC03853734	9968	0.3189963102340698	NO	-
1534	ZINC00118276	135	0.3189753293991089	NO	-
1535	ZINC02347356	4991	0.31895703077316284	NO	-
1536	ZINC03401924	7944	0.31890997290611267	NO	-
1537	ZINC00646480	949	0.3188992440700531	NO	-
1538	ZINC00705717	1154	0.31889578700065613	NO	-
1539	ZINC00947135	2253	0.31886714696884155	NO	-
1540	ZINC03867196	10722	0.3188556432723999	NO	-
1541	ZINC01428171	3933	0.31882524490356445	NO	-
1542	ZINC00717315	1201	0.3188209533691406	NO	-
1543	ZINC03974403	11276	0.31881678104400635	NO	-
1544	ZINC00738291	1285	0.3188071846961975	NO	-
1545	ZINC01090884	3024	0.31880292296409607	NO	-
1546	ZINC02806496	6306	0.3187931180000305	NO	-
1547	ZINC03697493	9494	0.3187863528728485	NO	-
1548	ZINC03970135	11157	0.31878548860549927	NO	-
1549	ZINC03032702	7116	0.31873056292533875	NO	-
1550	ZINC02715817	5918	0.3187195956707001	NO	-
1551	ZINC04001324	11459	0.31871497631073	NO	-
1552	ZINC03868309	10820	0.318706750869751	NO	-
1553	ZINC04465975	12343	0.318706750869751	NO	-
1554	ZINC03598466	9202	0.31870099902153015	NO	-
1555	ZINC02861746	6427	0.31866130232810974	NO	-
1556	ZINC04170190	11749	0.31858670711517334	NO	-
1557	ZINC03853803	9990	0.3185829222202301	NO	-
1558	ZINC03858396	10448	0.3185429871082306	NO	-
1559	ZINC03477172	8393	0.31853848695755005	NO	-
1560	ZINC00222254	248	0.3184969127178192	NO	-
1561	ZINC02916274	6678	0.3184969127178192	NO	-
1562	ZINC02718015	5968	0.31847959756851196	NO	-
1563	ZINC02181819	4670	0.318477600812912	NO	-
1564	ZINC02360224	5045	0.3184683322906494	NO	-
1565	ZINC01484447	4135	0.3184633255004883	NO	-
1566	ZINC01013350	2512	0.31845521926879883	NO	-
1567	ZINC00794781	1425	0.31842300295829773	NO	-
1568	ZINC02493629	5337	0.31840047240257263	NO	-
1569	ZINC00222256	250	0.3183719515800476	NO	-
1570	ZINC00222257	251	0.3183719515800476	NO	-
1571	ZINC00991718	2450	0.3183608651161194	NO	-
1572	ZINC03024413	7094	0.31834203004837036	NO	-
1573	ZINC02638086	5611	0.318337619304657	NO	-
1574	ZINC03857790	10361	0.31831538677215576	NO	-
1575	ZINC01502649	4191	0.3182830810546875	NO	-
1576	ZINC02796315	6251	0.31828269362449646	NO	-
1577	ZINC03857954	10381	0.31827056407928467	NO	-
1578	ZINC03858394	10446	0.3182644248008728	NO	-
1579	ZINC01415826	3898	0.31821706891059875	NO	-
1580	ZINC00620377	740	0.318199098110199	NO	-
1581	ZINC01032109	2614	0.3181804418563843	NO	-
1582	ZINC00854700	1866	0.31816160678863525	NO	-
1583	ZINC03854669	10147	0.3181551992893219	NO	-
1584	ZINC00196256	209	0.3181428611278534	NO	-
1585	ZINC03023471	7087	0.31814101338386536	NO	-
1586	ZINC00981534	2391	0.318094402551651	NO	-
1587	ZINC00554574	602	0.31807756423950195	NO	-
1588	ZINC00554575	603	0.31807756423950195	NO	-
1589	ZINC02660805	5739	0.31804317235946655	NO	-
1590	ZINC02414843	5158	0.3180082440376282	NO	-
1591	ZINC03867082	10716	0.3179907500743866	NO	-
1592	ZINC03859437	10545	0.31798630952835083	NO	-
1593	ZINC02787857	6167	0.317969411611557	NO	-
1594	ZINC00858971	1930	0.3179296553134918	NO	-
1595	ZINC02658838	5728	0.31790634989738464	NO	-
1596	ZINC03236346	7299	0.31789129972457886	NO	-
1597	ZINC00729871	1258	0.31786930561065674	NO	-
1598	ZINC02713232	5885	0.31782352924346924	NO	-
1599	ZINC00222486	272	0.31780561804771423	NO	-
1600	ZINC00222488	273	0.31780561804771423	NO	-
1601	ZINC03406991	7972	0.31780320405960083	NO	-
1602	ZINC03608830	9286	0.3177996575832367	NO	-
1603	ZINC02077000	4598	0.31775709986686707	NO	-
1604	ZINC04369218	12128	0.3177425265312195	NO	-
1605	ZINC02794567	6235	0.31768131256103516	NO	-
1606	ZINC04346642	12079	0.31766486167907715	NO	-
1607	ZINC02550182	5418	0.31765562295913696	NO	-
1608	ZINC04315737	12013	0.317647248506546	NO	-
1609	ZINC01162377	3392	0.3176455795764923	NO	-
1610	ZINC00984559	2413	0.3176329731941223	NO	-
1611	ZINC01398862	3859	0.3176287114620209	NO	-
1612	ZINC03548908	8910	0.31761547923088074	NO	-
1613	ZINC02305338	4888	0.31760019063949585	NO	-
1614	ZINC03867930	10790	0.3175802230834961	NO	-
1615	ZINC03598461	9200	0.31756436824798584	NO	-
1616	ZINC00222255	249	0.3175561726093292	NO	-
1617	ZINC02916276	6679	0.3175561726093292	NO	-
1618	ZINC02914499	6607	0.3175487816333771	NO	-
1619	ZINC03215131	7239	0.31753700971603394	NO	-
1620	ZINC01398862	3858	0.3174881637096405	NO	-
1621	ZINC00815207	1590	0.3174760341644287	NO	-
1622	ZINC02914497	6606	0.31746017932891846	NO	-
1623	ZINC01196752	3506	0.31745871901512146	NO	-
1624	ZINC03854267	10066	0.3174135982990265	NO	-
1625	ZINC01454013	4065	0.3174068033695221	NO	-
1626	ZINC04053907	11546	0.31739869713783264	NO	-
1627	ZINC03819427	9532	0.31739187240600586	NO	-
1628	ZINC03852431	9729	0.3173833191394806	NO	-
1629	ZINC00708026	1160	0.31736621260643005	NO	-
1630	ZINC02731563	6052	0.3173553943634033	NO	-
1631	ZINC00665861	1008	0.31734955310821533	NO	-
1632	ZINC01450482	4029	0.3173035681247711	NO	-
1633	ZINC03853798	9986	0.3172370195388794	NO	-
1634	ZINC00717276	1199	0.31723228096961975	NO	-
1635	ZINC03854417	10087	0.3171859383583069	NO	-
1636	ZINC03853005	9793	0.3171739876270294	NO	-
1637	ZINC03974308	11275	0.31717294454574585	NO	-
1638	ZINC04469967	12380	0.31717294454574585	NO	-
1639	ZINC03814825	202	0.3171691298484802	YES	35
1640	ZINC03866726	10698	0.31716492772102356	NO	-
1641	ZINC01032111	2615	0.31714582443237305	NO	-
1642	ZINC03970297	11169	0.31714382767677307	NO	-
1643	ZINC04242922	11835	0.3171388506889343	NO	-
1644	ZINC00416312	430	0.31712377071380615	NO	-
1645	ZINC03859901	10639	0.31709983944892883	NO	-
1646	ZINC03980372	11314	0.3170967996120453	NO	-
1647	ZINC02347358	4992	0.31707990169525146	NO	-
1648	ZINC00646420	935	0.31706351041793823	NO	-
1649	ZINC01384896	3799	0.3170572817325592	NO	-
1650	ZINC03565803	9053	0.31704896688461304	NO	-
1651	ZINC03853444	9872	0.31704795360565186	NO	-
1652	ZINC03697026	9493	0.3170323073863983	NO	-
1653	ZINC02692802	5795	0.316982626914978	NO	-
1654	ZINC02914708	6633	0.31698065996170044	NO	-
1655	ZINC00108609	121	0.3169472813606262	NO	-
1656	ZINC03554107	8940	0.3168885409832001	NO	-
1657	ZINC03818320	9523	0.3168700635433197	NO	-
1658	ZINC01451096	4039	0.31684547662734985	NO	-
1659	ZINC03073249	7146	0.31683093309402466	NO	-
1660	ZINC04143236	11672	0.31682807207107544	NO	-
1661	ZINC01037877	2687	0.3168034851551056	NO	-
1662	ZINC03851798	9707	0.31679168343544006	NO	-
1663	ZINC04117292	11631	0.31678682565689087	NO	-
1664	ZINC03852753	9748	0.31675609946250916	NO	-
1665	ZINC03973677	11269	0.31675517559051514	NO	-
1666	ZINC02794475	6231	0.31674978137016296	NO	-
1667	ZINC03859404	10539	0.31668558716773987	NO	-
1668	ZINC02899735	6530	0.31668269634246826	NO	-
1669	ZINC02796296	6250	0.31668004393577576	NO	-
1670	ZINC04014545	11489	0.3166746199131012	NO	-
1671	ZINC04014547	11491	0.3166746199131012	NO	-
1672	ZINC00940748	2208	0.3166589140892029	NO	-
1673	ZINC04407433	12192	0.31665220856666565	NO	-
1674	ZINC03660381	9439	0.31665074825286865	NO	-
1675	ZINC01030554	2606	0.3166187107563019	NO	-
1676	ZINC04334774	12068	0.3166115880012512	NO	-
1677	ZINC03613324	9348	0.3165910840034485	NO	-
1678	ZINC04355595	12105	0.3165499269962311	NO	-
1679	ZINC01022694	2554	0.316546767950058	NO	-
1680	ZINC03857955	10382	0.3165358304977417	NO	-
1681	ZINC01032476	2618	0.3164953291416168	NO	-
1682	ZINC04001418	11465	0.31645941734313965	NO	-
1683	ZINC02806233	6305	0.3164544403553009	NO	-
1684	ZINC01327434	3693	0.31643953919410706	NO	-
1685	ZINC01439413	3975	0.3164369761943817	NO	-
1686	ZINC00308560	333	0.3164241909980774	NO	-
1687	ZINC01046454	2758	0.3164152503013611	NO	-
1688	ZINC02224391	4769	0.3163978159427643	NO	-
1689	ZINC02224392	4770	0.3163978159427643	NO	-
1690	ZINC04347803	12083	0.3163938522338867	NO	-
1691	ZINC01032479	2619	0.31636539101600647	NO	-
1692	ZINC01145080	3307	0.31634512543678284	NO	-
1693	ZINC02721754	6011	0.31634172797203064	NO	-
1694	ZINC04369170	12127	0.31632643938064575	NO	-
1695	ZINC04266423	11892	0.31632182002067566	NO	-
1696	ZINC01450465	4023	0.31628942489624023	NO	-
1697	ZINC03021344	7070	0.31627780199050903	NO	-
1698	ZINC01483729	4133	0.31627604365348816	NO	-
1699	ZINC00646481	950	0.31627321243286133	NO	-
1700	ZINC00222489	274	0.31627172231674194	NO	-
1701	ZINC01235306	3592	0.3162361681461334	NO	-
1702	ZINC04087629	11582	0.31622496247291565	NO	-
1703	ZINC01005611	2500	0.3162055015563965	NO	-
1704	ZINC01185344	3476	0.3161800801753998	NO	-
1705	ZINC01111903	3099	0.316167414188385	NO	-
1706	ZINC01111904	3100	0.316167414188385	NO	-
1707	ZINC01427142	3927	0.31616172194480896	NO	-
1708	ZINC00728344	1251	0.31613847613334656	NO	-
1709	ZINC01033324	2630	0.31611931324005127	NO	-
1710	ZINC01165603	3420	0.3160988688468933	NO	-
1711	ZINC00945352	2243	0.3160964846611023	NO	-
1712	ZINC02918929	6761	0.3160954713821411	NO	-
1713	ZINC02738376	6069	0.3160856068134308	NO	-
1714	ZINC02947885	6890	0.3160811960697174	NO	-
1715	ZINC02947886	6891	0.3160811960697174	NO	-
1716	ZINC03598378	9198	0.3160785436630249	NO	-
1717	ZINC03867740	10778	0.31607621908187866	NO	-
1718	ZINC03852880	9761	0.3159905970096588	NO	-
1719	ZINC03215403	7240	0.31590917706489563	NO	-
1720	ZINC03853148	9819	0.31589651107788086	NO	-
1721	ZINC03423615	8043	0.3158586919307709	NO	-
1722	ZINC00645828	922	0.31583189964294434	NO	-
1723	ZINC01138762	3281	0.3158308267593384	NO	-
1724	ZINC02353690	5021	0.3158249855041504	NO	-
1725	ZINC02353690	5022	0.3158249855041504	NO	-
1726	ZINC01451869	4061	0.3158051371574402	NO	-
1727	ZINC00809080	1528	0.31580138206481934	NO	-
1728	ZINC02918926	6759	0.3157867193222046	NO	-
1729	ZINC02918927	6760	0.3157867193222046	NO	-
1730	ZINC01052110	2796	0.31577998399734497	NO	-
1731	ZINC00104716	111	0.3157479166984558	NO	-
1732	ZINC01450473	4026	0.3157389760017395	NO	-
1733	ZINC00540843	588	0.3157027065753937	NO	-
1734	ZINC02236522	4797	0.3156817853450775	NO	-
1735	ZINC04502134	12524	0.31567203998565674	NO	-
1736	ZINC03228403	7286	0.3156549036502838	NO	-
1737	ZINC01080012	2998	0.315621018409729	NO	-
1738	ZINC00877895	1987	0.31558138132095337	NO	-
1739	ZINC00854155	1863	0.3155796229839325	NO	-
1740	ZINC00836173	1725	0.3155757486820221	NO	-
1741	ZINC03854002	10037	0.31555867195129395	NO	-
1742	ZINC00869316	1963	0.31554993987083435	NO	-
1743	ZINC01041074	2731	0.31553915143013	NO	-
1744	ZINC00222325	253	0.3154575228691101	NO	-
1745	ZINC00645532	921	0.3154567778110504	NO	-
1746	ZINC02794007	6227	0.3154013454914093	NO	-
1747	ZINC04403212	12178	0.3153778910636902	NO	-
1748	ZINC00866706	1955	0.3153533637523651	NO	-
1749	ZINC01076405	2967	0.3153420686721802	NO	-
1750	ZINC00804094	1487	0.3153156340122223	NO	-
1751	ZINC04465730	12336	0.3152911067008972	NO	-
1752	ZINC03853630	9932	0.31528031826019287	NO	-
1753	ZINC04485233	12437	0.31527554988861084	NO	-
1754	ZINC00752639	1295	0.3152705430984497	NO	-
1755	ZINC03545379	8891	0.31526070833206177	NO	-
1756	ZINC01110911	3095	0.31525975465774536	NO	-
1757	ZINC01053588	2801	0.31525158882141113	NO	-
1758	ZINC00867950	1957	0.31524941325187683	NO	-
1759	ZINC01507505	4214	0.31522947549819946	NO	-
1760	ZINC02712178	5859	0.31522002816200256	NO	-
1761	ZINC01424525	3918	0.315203994512558	NO	-
1762	ZINC03555676	8963	0.31519216299057007	NO	-
1763	ZINC02794190	6230	0.31518855690956116	NO	-
1764	ZINC00836173	1723	0.3151857852935791	NO	-
1765	ZINC00662370	993	0.3151760697364807	NO	-
1766	ZINC01182574	3462	0.3151727318763733	NO	-
1767	ZINC02919249	6783	0.3151671886444092	NO	-
1768	ZINC02919251	6784	0.3151671886444092	NO	-
1769	ZINC00846461	1804	0.31516507267951965	NO	-
1770	ZINC03970871	11186	0.31514617800712585	NO	-
1771	ZINC01019470	2537	0.3151085078716278	NO	-
1772	ZINC00836173	1726	0.31510573625564575	NO	-
1773	ZINC01200970	3519	0.31501927971839905	NO	-
1774	ZINC01014152	2520	0.3149736523628235	NO	-
1775	ZINC02947823	6884	0.314971923828125	NO	-
1776	ZINC02947825	6885	0.314971923828125	NO	-
1777	ZINC02179855	4665	0.3149511516094208	NO	-
1778	ZINC00646090	924	0.3149498403072357	NO	-
1779	ZINC03854549	10108	0.3149316608905792	NO	-
1780	ZINC00993633	2456	0.31492865085601807	NO	-
1781	ZINC00846559	1806	0.3149227797985077	NO	-
1782	ZINC00837128	1730	0.31491348147392273	NO	-
1783	ZINC03854270	10068	0.31490764021873474	NO	-
1784	ZINC01501555	4189	0.31489595770835876	NO	-
1785	ZINC04379310	12139	0.3148845434188843	NO	-
1786	ZINC00805462	1496	0.3148823082447052	NO	-
1787	ZINC01171031	3436	0.314852774143219	NO	-
1788	ZINC00846268	1786	0.31484755873680115	NO	-
1789	ZINC03793234	9505	0.3148443102836609	NO	-
1790	ZINC04157892	11713	0.31483837962150574	NO	-
1791	ZINC00902699	2081	0.3147936165332794	NO	-
1792	ZINC01019469	2534	0.31478816270828247	NO	-
1793	ZINC03008323	7050	0.3147677779197693	NO	-
1794	ZINC03654274	9431	0.3147672414779663	NO	-
1795	ZINC01424561	3920	0.31475451588630676	NO	-
1796	ZINC00222380	261	0.31475287675857544	NO	-
1797	ZINC03247926	7326	0.3147525489330292	NO	-
1798	ZINC00147475	164	0.3146952688694	NO	-
1799	ZINC00416313	432	0.31469446420669556	NO	-
1800	ZINC00705718	1155	0.31465935707092285	NO	-
1801	ZINC03777709	9502	0.3146578371524811	NO	-
1802	ZINC00222478	270	0.31463146209716797	NO	-
1803	ZINC00222481	271	0.31463146209716797	NO	-
1804	ZINC04308418	11994	0.314627468585968	NO	-
1805	ZINC00147521	165	0.31461620330810547	NO	-
1806	ZINC04023832	11497	0.31461408734321594	NO	-
1807	ZINC02652573	5691	0.31458932161331177	NO	-
1808	ZINC03445719	8141	0.314576655626297	NO	-
1809	ZINC03969849	11121	0.3145623207092285	NO	-
1810	ZINC00917024	2122	0.31456056237220764	NO	-
1811	ZINC03210766	7231	0.3145499527454376	NO	-
1812	ZINC01450483	4031	0.31454476714134216	NO	-
1813	ZINC02686584	5774	0.3145425021648407	NO	-
1814	ZINC00360420	370	0.3145187795162201	NO	-
1815	ZINC04465703	12332	0.31450021266937256	NO	-
1816	ZINC01128539	3228	0.314498633146286	NO	-
1817	ZINC00703579	1141	0.31449583172798157	NO	-
1818	ZINC00703580	1142	0.31449583172798157	NO	-
1819	ZINC03819427	9533	0.3144855201244354	NO	-
1820	ZINC02455972	5254	0.3144737184047699	NO	-
1821	ZINC00717320	1202	0.31444960832595825	NO	-
1822	ZINC03853626	9930	0.31444770097732544	NO	-
1823	ZINC00992641	2453	0.3144385814666748	NO	-
1824	ZINC00638045	852	0.31442639231681824	NO	-
1825	ZINC00638047	853	0.31442639231681824	NO	-
1826	ZINC02692809	5796	0.3144083023071289	NO	-
1827	ZINC00854174	1864	0.314394474029541	NO	-
1828	ZINC03532830	8823	0.31437087059020996	NO	-
1829	ZINC00855900	1879	0.31433460116386414	NO	-
1830	ZINC01014153	2521	0.31430816650390625	NO	-
1831	ZINC03021245	7069	0.31427818536758423	NO	-
1832	ZINC03023511	7088	0.31427380442619324	NO	-
1833	ZINC02239390	4810	0.31426510214805603	NO	-
1834	ZINC03908597	11016	0.31425654888153076	NO	-
1835	ZINC04466284	12345	0.3142305314540863	NO	-
1836	ZINC00738267	1279	0.3142179846763611	NO	-
1837	ZINC03561923	8999	0.31420913338661194	NO	-
1838	ZINC03615660	9356	0.3141803741455078	NO	-
1839	ZINC00902695	2079	0.31415244936943054	NO	-
1840	ZINC02636558	5603	0.31414422392845154	NO	-
1841	ZINC02465424	5278	0.31413912773132324	NO	-
1842	ZINC01068752	2884	0.3141239881515503	NO	-
1843	ZINC00940669	2200	0.31411075592041016	NO	-
1844	ZINC00940670	2201	0.31411075592041016	NO	-
1845	ZINC01053702	2803	0.31409838795661926	NO	-
1846	ZINC01839383	4394	0.3140518367290497	NO	-
1847	ZINC02712180	5860	0.313995897769928	NO	-
1848	ZINC02937804	6846	0.31398242712020874	NO	-
1849	ZINC03850565	9618	0.31397387385368347	NO	-
1850	ZINC01109413	3083	0.3139495253562927	NO	-
1851	ZINC02917998	6717	0.31394869089126587	NO	-
1852	ZINC02917999	6718	0.31394869089126587	NO	-
1853	ZINC01071703	2900	0.3139347732067108	NO	-
1854	ZINC03608474	9279	0.31391721963882446	NO	-
1855	ZINC00843754	1762	0.3138760030269623	NO	-
1856	ZINC00183867	191	0.31381750106811523	NO	-
1857	ZINC00840297	1750	0.31378382444381714	NO	-
1858	ZINC02926263	6818	0.31377527117729187	NO	-
1859	ZINC01148435	3328	0.3137736916542053	NO	-
1860	ZINC00738273	1283	0.3137657344341278	NO	-
1861	ZINC00956563	2316	0.3137351870536804	NO	-
1862	ZINC00655314	972	0.3137151598930359	NO	-
1863	ZINC02236524	4798	0.31368494033813477	NO	-
1864	ZINC02715819	5920	0.3136768937110901	NO	-
1865	ZINC03449979	8165	0.3136765956878662	NO	-
1866	ZINC00989188	2436	0.3136636018753052	NO	-
1867	ZINC03581158	9137	0.3136540353298187	NO	-
1868	ZINC03611936	9336	0.31363120675086975	NO	-
1869	ZINC00827902	1673	0.31363001465797424	NO	-
1870	ZINC03497456	8532	0.3136187791824341	NO	-
1871	ZINC01016566	2524	0.3136138617992401	NO	-
1872	ZINC03859733	10621	0.3136039972305298	NO	-
1873	ZINC03853005	9794	0.3135862648487091	NO	-
1874	ZINC03671208	9454	0.31355759501457214	NO	-
1875	ZINC03859497	10564	0.31351977586746216	NO	-
1876	ZINC03853478	9888	0.31350746750831604	NO	-
1877	ZINC01207704	3530	0.31349286437034607	NO	-
1878	ZINC00204949	215	0.3134668469429016	NO	-
1879	ZINC00738263	1277	0.31345248222351074	NO	-
1880	ZINC01030272	2605	0.313439279794693	NO	-
1881	ZINC02917375	6698	0.31343874335289	NO	-
1882	ZINC02139639	4641	0.31342723965644836	NO	-
1883	ZINC03548438	8908	0.3134165406227112	NO	-
1884	ZINC01600552	4311	0.3133988082408905	NO	-
1885	ZINC02957669	6942	0.31339406967163086	NO	-
1886	ZINC01025356	2567	0.3133930265903473	NO	-
1887	ZINC02058134	4588	0.31337347626686096	NO	-
1888	ZINC01040323	2720	0.31336867809295654	NO	-
1889	ZINC04246347	11843	0.31334829330444336	NO	-
1890	ZINC02875834	6487	0.3133332133293152	NO	-
1891	ZINC03866900	10708	0.3133237659931183	NO	-
1892	ZINC00723864	1235	0.31332218647003174	NO	-
1893	ZINC00723865	1236	0.31332218647003174	NO	-
1894	ZINC03969211	11096	0.3133198022842407	NO	-
1895	ZINC03858321	10427	0.3133161962032318	NO	-
1896	ZINC03861965	10660	0.3133161962032318	NO	-
1897	ZINC01147806	3321	0.3132885694503784	NO	-
1898	ZINC02405798	5141	0.31327784061431885	NO	-
1899	ZINC00826687	1650	0.3132531940937042	NO	-
1900	ZINC03856175	10231	0.31325119733810425	NO	-
1901	ZINC01023468	2556	0.31324195861816406	NO	-
1902	ZINC00857157	1907	0.3132360577583313	NO	-
1903	ZINC01235308	3593	0.31322571635246277	NO	-
1904	ZINC00522585	558	0.3131781816482544	NO	-
1905	ZINC00522586	559	0.3131781816482544	NO	-
1906	ZINC02692828	5800	0.3131682276725769	NO	-
1907	ZINC03366844	7742	0.31316325068473816	NO	-
1908	ZINC01454014	4066	0.3131612539291382	NO	-
1909	ZINC01404983	3884	0.3131571412086487	NO	-
1910	ZINC02320010	4917	0.313141793012619	NO	-
1911	ZINC01498232	4169	0.31313881278038025	NO	-
1912	ZINC02919276	6789	0.3131386339664459	NO	-
1913	ZINC02919278	6790	0.3131386339664459	NO	-
1914	ZINC03912251	11023	0.313112735748291	NO	-
1915	ZINC01109414	3084	0.3130861520767212	NO	-
1916	ZINC00651704	962	0.3130781650543213	NO	-
1917	ZINC03890978	10966	0.31306469440460205	NO	-
1918	ZINC02653672	5694	0.3130374252796173	NO	-
1919	ZINC02499960	5357	0.31303587555885315	NO	-
1920	ZINC00357246	365	0.31302928924560547	NO	-
1921	ZINC02918945	6763	0.3130200207233429	NO	-
1922	ZINC00104716	112	0.3129681646823883	NO	-
1923	ZINC00720254	1228	0.3129497468471527	NO	-
1924	ZINC03852667	9743	0.31292468309402466	NO	-
1925	ZINC03854177	10048	0.3129080533981323	NO	-
1926	ZINC01038155	2694	0.31290754675865173	NO	-
1927	ZINC00638839	874	0.3129037320613861	NO	-
1928	ZINC01269677	3632	0.3128964900970459	NO	-
1929	ZINC01032660	2620	0.3128896951675415	NO	-
1930	ZINC00541264	590	0.3128882944583893	NO	-
1931	ZINC02405797	5140	0.31286919116973877	NO	-
1932	ZINC00646478	947	0.31281548738479614	NO	-
1933	ZINC01451448	4044	0.31281447410583496	NO	-
1934	ZINC00620376	739	0.3128049075603485	NO	-
1935	ZINC02949677	6904	0.3127995431423187	NO	-
1936	ZINC01451805	4057	0.3127947151660919	NO	-
1937	ZINC03496042	8513	0.312752366065979	NO	-
1938	ZINC02445251	5232	0.31271684169769287	NO	-
1939	ZINC04156558	11692	0.3126891851425171	NO	-
1940	ZINC01073694	2948	0.31268006563186646	NO	-
1941	ZINC00794504	1423	0.31266918778419495	NO	-
1942	ZINC03526184	8772	0.3126688599586487	NO	-
1943	ZINC00940746	2207	0.3126510679721832	NO	-
1944	ZINC03859200	10526	0.3126508593559265	NO	-
1945	ZINC01001126	2483	0.3126353919506073	NO	-
1946	ZINC03853484	9893	0.31262946128845215	NO	-
1947	ZINC01511980	4236	0.3126240670681	NO	-
1948	ZINC01040792	2728	0.31260576844215393	NO	-
1949	ZINC00792445	1416	0.3125956058502197	NO	-
1950	ZINC02219499	4756	0.3125842809677124	NO	-
1951	ZINC03851389	9687	0.31258252263069153	NO	-
1952	ZINC03854503	10098	0.3125755786895752	NO	-
1953	ZINC03562706	9009	0.31257107853889465	NO	-
1954	ZINC02621227	5484	0.31257081031799316	NO	-
1955	ZINC01332493	3704	0.31256890296936035	NO	-
1956	ZINC03188405	7206	0.3125508725643158	NO	-
1957	ZINC00983139	2394	0.3125307559967041	NO	-
1958	ZINC01451804	4053	0.31251880526542664	NO	-
1959	ZINC03977599	11303	0.31251734495162964	NO	-
1960	ZINC02786232	6157	0.31251004338264465	NO	-
1961	ZINC00223665	287	0.31250301003456116	NO	-
1962	ZINC02485546	5334	0.31249570846557617	NO	-
1963	ZINC03022013	7078	0.31248369812965393	NO	-
1964	ZINC03793234	9504	0.3124612867832184	NO	-
1965	ZINC03856492	10259	0.3124397397041321	NO	-
1966	ZINC04144676	11673	0.312434583902359	NO	-
1967	ZINC00805920	1501	0.3124305009841919	NO	-
1968	ZINC02902637	6532	0.31240588426589966	NO	-
1969	ZINC02794530	6234	0.31238171458244324	NO	-
1970	ZINC01035689	2660	0.312381386756897	NO	-
1971	ZINC03852491	9738	0.31236398220062256	NO	-
1972	ZINC00625548	772	0.3123601973056793	NO	-
1973	ZINC00626371	778	0.31235751509666443	NO	-
1974	ZINC04464538	12306	0.31235694885253906	NO	-
1975	ZINC03022947	7084	0.31235653162002563	NO	-
1976	ZINC01323960	3683	0.31233811378479004	NO	-
1977	ZINC02917383	6702	0.31231507658958435	NO	-
1978	ZINC00624492	761	0.3123086392879486	NO	-
1979	ZINC03987315	11388	0.3122972548007965	NO	-
1980	ZINC01164940	3413	0.31228408217430115	NO	-
1981	ZINC01478731	4131	0.3122398853302002	NO	-
1982	ZINC00990597	2442	0.3122155964374542	NO	-
1983	ZINC03326318	7564	0.31221339106559753	NO	-
1984	ZINC00819533	1615	0.31218910217285156	NO	-
1985	ZINC00818895	1610	0.3121849000453949	NO	-
1986	ZINC01430081	3954	0.3121564984321594	NO	-
1987	ZINC03866901	10710	0.3121521472930908	NO	-
1988	ZINC03620920	9378	0.3121454119682312	NO	-
1989	ZINC01269677	3633	0.3121451735496521	NO	-
1990	ZINC03948177	11038	0.3121432065963745	NO	-
1991	ZINC03620383	9372	0.31211578845977783	NO	-
1992	ZINC03851278	9682	0.3120826482772827	NO	-
1993	ZINC00646418	934	0.3120705485343933	NO	-
1994	ZINC03550288	8920	0.31205862760543823	NO	-
1995	ZINC02360226	5046	0.31202954053878784	NO	-
1996	ZINC03971250	11195	0.3120255172252655	NO	-
1997	ZINC03974208	11273	0.3120013475418091	NO	-
1998	ZINC01030269	2604	0.3119431436061859	NO	-
1999	ZINC04032972	11507	0.3118831217288971	NO	-
2000	ZINC04248423	11849	0.3118399381637573	NO	-
2001	ZINC00118916	136	0.31183815002441406	NO	-
2002	ZINC02854854	6398	0.31182464957237244	NO	-
2003	ZINC00590227	674	0.31182342767715454	NO	-
2004	ZINC01178159	3452	0.3117746412754059	NO	-
2005	ZINC00779039	1343	0.3117694556713104	NO	-
2006	ZINC02503429	5382	0.31175774335861206	NO	-
2007	ZINC02815601	6335	0.3117446303367615	NO	-
2008	ZINC02686643	5778	0.31167924404144287	NO	-
2009	ZINC04375991	12134	0.31167757511138916	NO	-
2010	ZINC00413049	424	0.3116709589958191	NO	-
2011	ZINC02915373	6648	0.3116704523563385	NO	-
2012	ZINC03853799	9987	0.3116607964038849	NO	-
2013	ZINC03857789	10359	0.31165745854377747	NO	-
2014	ZINC00310279	340	0.3116514980792999	NO	-
2015	ZINC02942071	6864	0.31164222955703735	NO	-
2016	ZINC00846268	1785	0.3116254210472107	NO	-
2017	ZINC03023327	7085	0.3116207718849182	NO	-
2018	ZINC03866762	10700	0.31159737706184387	NO	-
2019	ZINC00857155	1906	0.3115866482257843	NO	-
2020	ZINC02915370	6647	0.3115825355052948	NO	-
2021	ZINC01428290	3939	0.31158143281936646	NO	-
2022	ZINC00679775	1086	0.3115672469139099	NO	-
2023	ZINC02648900	5663	0.3115406334400177	NO	-
2024	ZINC02726508	6033	0.3115353286266327	NO	-
2025	ZINC00542003	591	0.3115137815475464	NO	-
2026	ZINC03116917	7163	0.31151100993156433	NO	-
2027	ZINC00416313	433	0.3115043044090271	NO	-
2028	ZINC01427133	3926	0.3114887773990631	NO	-
2029	ZINC00626371	779	0.31148621439933777	NO	-
2030	ZINC02619212	5469	0.31147655844688416	NO	-
2031	ZINC04033841	11514	0.3114394247531891	NO	-
2032	ZINC04316653	12027	0.3114383816719055	NO	-
2033	ZINC00838635	1745	0.3114171028137207	NO	-
2034	ZINC03608385	9278	0.31137317419052124	NO	-
2035	ZINC04157519	11703	0.31134337186813354	NO	-
2036	ZINC02916028	6669	0.3112829625606537	NO	-
2037	ZINC01119491	3154	0.31127843260765076	NO	-
2038	ZINC03828071	9552	0.3112538456916809	NO	-
2039	ZINC01451096	4038	0.31125280261039734	NO	-
2040	ZINC03852995	9789	0.3112240731716156	NO	-
2041	ZINC00738253	1275	0.31121936440467834	NO	-
2042	ZINC00986106	2417	0.3111858069896698	NO	-
2043	ZINC00868698	1959	0.31118208169937134	NO	-
2044	ZINC03814524	201	0.3111748695373535	YES	35
2045	ZINC02237819	4802	0.31112104654312134	NO	-
2046	ZINC02724261	6028	0.31109774112701416	NO	-
2047	ZINC03497411	8528	0.3110703229904175	NO	-
2048	ZINC01616395	4314	0.31106626987457275	NO	-
2049	ZINC03171902	7184	0.31106269359588623	NO	-
2050	ZINC00590214	672	0.3110555410385132	NO	-
2051	ZINC03608164	9275	0.3110503852367401	NO	-
2052	ZINC03793234	9506	0.3110371232032776	NO	-
2053	ZINC03793234	9507	0.3110371232032776	NO	-
2054	ZINC00646479	948	0.31102752685546875	NO	-
2055	ZINC01501206	4187	0.31101688742637634	NO	-
2056	ZINC01541436	4303	0.31101223826408386	NO	-
2057	ZINC03852757	9752	0.31099918484687805	NO	-
2058	ZINC04377158	12136	0.3109845519065857	NO	-
2059	ZINC03459073	8222	0.3109759986400604	NO	-
2060	ZINC00846459	1796	0.3109729290008545	NO	-
2061	ZINC03855166	10193	0.3109673261642456	NO	-
2062	ZINC03497390	8525	0.3109413683414459	NO	-
2063	ZINC01033026	2628	0.31093424558639526	NO	-
2064	ZINC03491459	8459	0.3108939826488495	NO	-
2065	ZINC00826686	1649	0.31088390946388245	NO	-
2066	ZINC01000087	2479	0.31083032488822937	NO	-
2067	ZINC03029820	7098	0.3108154535293579	NO	-
2068	ZINC04156136	11687	0.31079623103141785	NO	-
2069	ZINC04059324	11553	0.3107953369617462	NO	-
2070	ZINC00936616	2166	0.310793399810791	NO	-
2071	ZINC00809426	1531	0.310791939496994	NO	-
2072	ZINC00643637	910	0.3107527792453766	NO	-
2073	ZINC03990221	11402	0.3107324242591858	NO	-
2074	ZINC01062095	2858	0.3107217848300934	NO	-
2075	ZINC03548920	8911	0.3106887936592102	NO	-
2076	ZINC02353278	5015	0.3106885850429535	NO	-
2077	ZINC02724191	6027	0.3106849491596222	NO	-
2078	ZINC01050951	2790	0.3106670081615448	NO	-
2079	ZINC04320292	12042	0.31063374876976013	NO	-
2080	ZINC00821644	1628	0.3106078803539276	NO	-
2081	ZINC00846458	1794	0.31060609221458435	NO	-
2082	ZINC00846459	1798	0.31060609221458435	NO	-
2083	ZINC03851392	9688	0.3105977475643158	NO	-
2084	ZINC03858727	10475	0.3105924427509308	NO	-
2085	ZINC03060724	7138	0.31058579683303833	NO	-
2086	ZINC03853256	9837	0.3105851411819458	NO	-
2087	ZINC00809428	1532	0.3105719983577728	NO	-
2088	ZINC03181291	7194	0.31055948138237	NO	-
2089	ZINC03565839	9056	0.3105465769767761	NO	-
2090	ZINC02917894	6715	0.31053850054740906	NO	-
2091	ZINC02917895	6716	0.31053850054740906	NO	-
2092	ZINC02918343	6739	0.31051579117774963	NO	-
2093	ZINC02918345	6740	0.31051579117774963	NO	-
2094	ZINC00846458	1792	0.3105090260505676	NO	-
2095	ZINC00222326	254	0.31049951910972595	NO	-
2096	ZINC03858728	10476	0.3104751706123352	NO	-
2097	ZINC02918691	6749	0.3104701042175293	NO	-
2098	ZINC02918693	6750	0.3104701042175293	NO	-
2099	ZINC01495493	4163	0.3104656934738159	NO	-
2100	ZINC03994465	11424	0.3104586601257324	NO	-
2101	ZINC03611910	9334	0.310458242893219	NO	-
2102	ZINC03977707	11308	0.31044650077819824	NO	-
2103	ZINC03384252	7856	0.31043341755867004	NO	-
2104	ZINC01514396	4254	0.31042030453681946	NO	-
2105	ZINC01057431	2829	0.31041309237480164	NO	-
2106	ZINC01057433	2830	0.31041309237480164	NO	-
2107	ZINC00983158	2395	0.31037938594818115	NO	-
2108	ZINC01496596	4167	0.31034955382347107	NO	-
2109	ZINC00867950	1958	0.3103346526622772	NO	-
2110	ZINC00222490	275	0.31033194065093994	NO	-
2111	ZINC01255832	3615	0.31032559275627136	NO	-
2112	ZINC00959681	2341	0.31031671166419983	NO	-
2113	ZINC00959682	2342	0.31031671166419983	NO	-
2114	ZINC04407078	12190	0.3103145956993103	NO	-
2115	ZINC01450465	4022	0.31029173731803894	NO	-
2116	ZINC03993028	11423	0.3102724552154541	NO	-
2117	ZINC00845302	1772	0.31020137667655945	NO	-
2118	ZINC03853672	9948	0.3101993203163147	NO	-
2119	ZINC02947467	6879	0.3101978600025177	NO	-
2120	ZINC03859648	10601	0.31017282605171204	NO	-
2121	ZINC00670444	1024	0.3101700246334076	NO	-
2122	ZINC00905177	2087	0.3101579248905182	NO	-
2123	ZINC03274433	7395	0.3101578950881958	NO	-
2124	ZINC04169841	11745	0.3101399838924408	NO	-
2125	ZINC00726995	1244	0.31013572216033936	NO	-
2126	ZINC00845813	1776	0.3101256787776947	NO	-
2127	ZINC03859333	10532	0.3101024925708771	NO	-
2128	ZINC04001042	11451	0.31009137630462646	NO	-
2129	ZINC04001043	11452	0.31009137630462646	NO	-
2130	ZINC01070491	2892	0.3100745677947998	NO	-
2131	ZINC03247637	7322	0.31007078289985657	NO	-
2132	ZINC00974382	2360	0.31005847454071045	NO	-
2133	ZINC01097094	3036	0.3100557029247284	NO	-
2134	ZINC00640114	888	0.3100409507751465	NO	-
2135	ZINC02506158	5391	0.3100326359272003	NO	-
2136	ZINC01402641	3874	0.3100236654281616	NO	-
2137	ZINC01126272	3210	0.31002262234687805	NO	-
2138	ZINC00846460	1802	0.3100215196609497	NO	-
2139	ZINC04093795	11601	0.3099795877933502	NO	-
2140	ZINC02918944	6762	0.3099762201309204	NO	-
2141	ZINC00011460	5	0.3099726438522339	NO	-
2142	ZINC01164503	3412	0.3099536597728729	NO	-
2143	ZINC03856431	10248	0.3099409341812134	NO	-
2144	ZINC04470144	12384	0.3099409341812134	NO	-
2145	ZINC00643095	905	0.30989307165145874	NO	-
2146	ZINC03854400	10080	0.3098904490470886	NO	-
2147	ZINC01108887	3074	0.30988436937332153	NO	-
2148	ZINC03437336	8108	0.30988091230392456	NO	-
2149	ZINC03660385	9440	0.309845507144928	NO	-
2150	ZINC03660386	9441	0.309845507144928	NO	-
2151	ZINC01454991	4068	0.3098372519016266	NO	-
2152	ZINC03357314	7706	0.309822678565979	NO	-
2153	ZINC01843145	4396	0.3098156452178955	NO	-
2154	ZINC03933760	11027	0.3098074793815613	NO	-
2155	ZINC01450464	4019	0.3097875118255615	NO	-
2156	ZINC04248418	11848	0.3097832500934601	NO	-
2157	ZINC02663139	5752	0.3097783029079437	NO	-
2158	ZINC00846461	1803	0.3097587823867798	NO	-
2159	ZINC01429576	3952	0.309756338596344	NO	-
2160	ZINC00997377	2471	0.30970677733421326	NO	-
2161	ZINC00212744	224	0.30968084931373596	NO	-
2162	ZINC04381952	12150	0.30966198444366455	NO	-
2163	ZINC02717973	5956	0.3096504807472229	NO	-
2164	ZINC00033015	18	0.3096396028995514	NO	-
2165	ZINC03616024	9357	0.3096337616443634	NO	-
2166	ZINC03616027	9358	0.3096337616443634	NO	-
2167	ZINC00829651	1684	0.3096315860748291	NO	-
2168	ZINC03520089	8740	0.30962085723876953	NO	-
2169	ZINC02725940	6031	0.309619665145874	NO	-
2170	ZINC03951599	189	0.3096170127391815	YES	26
2171	ZINC02718689	5971	0.30960842967033386	NO	-
2172	ZINC03977616	11305	0.3095966577529907	NO	-
2173	ZINC02947466	6878	0.30957844853401184	NO	-
2174	ZINC02561792	5422	0.30956563353538513	NO	-
2175	ZINC04157970	11718	0.3095305860042572	NO	-
2176	ZINC00734880	1266	0.30952903628349304	NO	-
2177	ZINC03853974	10023	0.30951565504074097	NO	-
2178	ZINC04470021	12381	0.30949434638023376	NO	-
2179	ZINC03972874	11251	0.3094823956489563	NO	-
2180	ZINC00634686	835	0.3094816207885742	NO	-
2181	ZINC01195756	3499	0.30944907665252686	NO	-
2182	ZINC03339645	7624	0.3094457685947418	NO	-
2183	ZINC04315639	12012	0.3094332814216614	NO	-
2184	ZINC03873494	10863	0.3094227910041809	NO	-
2185	ZINC02926260	6817	0.3094154894351959	NO	-
2186	ZINC02660841	5740	0.30940353870391846	NO	-
2187	ZINC01989653	4576	0.30938905477523804	NO	-
2188	ZINC03858893	10497	0.30937710404396057	NO	-
2189	ZINC03860022	10649	0.3093488812446594	NO	-
2190	ZINC02426963	5191	0.30932456254959106	NO	-
2191	ZINC02699061	5829	0.3093094825744629	NO	-
2192	ZINC03853476	9886	0.3092920780181885	NO	-
2193	ZINC03802693	9514	0.30928894877433777	NO	-
2194	ZINC04628595	12597	0.30928894877433777	NO	-
2195	ZINC03983436	11353	0.3092383146286011	NO	-
2196	ZINC00752700	1296	0.3092121481895447	NO	-
2197	ZINC03851066	9663	0.30920687317848206	NO	-
2198	ZINC02899408	6529	0.30920374393463135	NO	-
2199	ZINC01020301	2546	0.30919674038887024	NO	-
2200	ZINC03184997	7198	0.3091873824596405	NO	-
2201	ZINC04492935	12492	0.3091685473918915	NO	-
2202	ZINC00846461	1805	0.3091636896133423	NO	-
2203	ZINC03858365	10434	0.30913835763931274	NO	-
2204	ZINC02239325	4808	0.30912765860557556	NO	-
2205	ZINC00684120	1106	0.3091273009777069	NO	-
2206	ZINC00684121	1107	0.3091273009777069	NO	-
2207	ZINC01440875	3986	0.3091244697570801	NO	-
2208	ZINC04442861	12250	0.3091141879558563	NO	-
2209	ZINC03496365	8518	0.3090982139110565	NO	-
2210	ZINC00955118	2303	0.30909374356269836	NO	-
2211	ZINC00734139	1262	0.3090727925300598	NO	-
2212	ZINC00959658	2339	0.30901026725769043	NO	-
2213	ZINC03858036	10392	0.30900150537490845	NO	-
2214	ZINC03281066	7418	0.308973103761673	NO	-
2215	ZINC00818298	1601	0.30895164608955383	NO	-
2216	ZINC04347806	12084	0.3089337646961212	NO	-
2217	ZINC02511345	5396	0.3088851869106293	NO	-
2218	ZINC01363131	3747	0.3088819086551666	NO	-
2219	ZINC00660004	987	0.3087877631187439	NO	-
2220	ZINC01037593	2681	0.3087572753429413	NO	-
2221	ZINC04249101	11854	0.3087451457977295	NO	-
2222	ZINC01398101	3857	0.3087442219257355	NO	-
2223	ZINC03492336	8462	0.30873751640319824	NO	-
2224	ZINC03482292	8423	0.308723121881485	NO	-
2225	ZINC00069682	58	0.3087160289287567	NO	-
2226	ZINC03021534	7075	0.30871519446372986	NO	-
2227	ZINC02919665	6796	0.30870598554611206	NO	-
2228	ZINC02919667	6797	0.30870598554611206	NO	-
2229	ZINC03969848	11117	0.3087039291858673	NO	-
2230	ZINC03969849	11120	0.3087039291858673	NO	-
2231	ZINC03561581	8998	0.30869951844215393	NO	-
2232	ZINC00729751	1257	0.3086926341056824	NO	-
2233	ZINC03986393	11381	0.30868902802467346	NO	-
2234	ZINC03662600	9447	0.30868756771087646	NO	-
2235	ZINC04119702	11637	0.308668315410614	NO	-
2236	ZINC02798360	6260	0.30866000056266785	NO	-
2237	ZINC03858935	10502	0.3086526393890381	NO	-
2238	ZINC03247932	7327	0.30864664912223816	NO	-
2239	ZINC02649574	5676	0.30862656235694885	NO	-
2240	ZINC03611354	9322	0.30862367153167725	NO	-
2241	ZINC04141910	11670	0.3086104094982147	NO	-
2242	ZINC03982807	11322	0.30860576033592224	NO	-
2243	ZINC03014348	7054	0.3085906505584717	NO	-
2244	ZINC02523219	5404	0.30857521295547485	NO	-
2245	ZINC02688960	5783	0.3085728585720062	NO	-
2246	ZINC03854564	10117	0.30857154726982117	NO	-
2247	ZINC00758773	1318	0.30855363607406616	NO	-
2248	ZINC01404127	3877	0.30853569507598877	NO	-
2249	ZINC02656249	5710	0.30853092670440674	NO	-
2250	ZINC01269532	3631	0.3085106611251831	NO	-
2251	ZINC01068570	2881	0.3084670305252075	NO	-
2252	ZINC01020301	2547	0.30846428871154785	NO	-
2253	ZINC03856186	10232	0.30845966935157776	NO	-
2254	ZINC04145150	11676	0.30845463275909424	NO	-
2255	ZINC00720255	1229	0.3084483742713928	NO	-
2256	ZINC04414385	12211	0.308430939912796	NO	-
2257	ZINC03854489	10094	0.30842140316963196	NO	-
2258	ZINC00200581	212	0.3084103763103485	NO	-
2259	ZINC01317959	3679	0.30839863419532776	NO	-
2260	ZINC01451095	4035	0.30839818716049194	NO	-
2261	ZINC01450482	4028	0.30836182832717896	NO	-
2262	ZINC01313357	3675	0.30835872888565063	NO	-
2263	ZINC03204254	7222	0.30835625529289246	NO	-
2264	ZINC00918063	2125	0.3083498179912567	NO	-
2265	ZINC03854408	10085	0.30831292271614075	NO	-
2266	ZINC01380787	3794	0.3082903325557709	NO	-
2267	ZINC00846460	1800	0.3082845211029053	NO	-
2268	ZINC04390234	12166	0.30828309059143066	NO	-
2269	ZINC01010129	2507	0.30827298760414124	NO	-
2270	ZINC01010130	2508	0.30827298760414124	NO	-
2271	ZINC03257619	7346	0.3082502782344818	NO	-
2272	ZINC03611940	9337	0.308230459690094	NO	-
2273	ZINC02662620	5750	0.30822256207466125	NO	-
2274	ZINC00948506	2260	0.3082176446914673	NO	-
2275	ZINC02713227	5883	0.30821600556373596	NO	-
2276	ZINC02863457	6432	0.30821213126182556	NO	-
2277	ZINC03563887	9040	0.30817288160324097	NO	-
2278	ZINC03563888	9041	0.30817288160324097	NO	-
2279	ZINC02713282	5893	0.30816715955734253	NO	-
2280	ZINC03287342	7437	0.30816274881362915	NO	-
2281	ZINC00645055	918	0.30815842747688293	NO	-
2282	ZINC00645056	919	0.30815842747688293	NO	-
2283	ZINC04248562	11851	0.3081466555595398	NO	-
2284	ZINC02715808	5913	0.30812838673591614	NO	-
2285	ZINC01504920	4205	0.3081112504005432	NO	-
2286	ZINC02914507	6611	0.3081042468547821	NO	-
2287	ZINC00586685	661	0.3080971837043762	NO	-
2288	ZINC04424509	12220	0.308096706867218	NO	-
2289	ZINC02713311	5897	0.30808842182159424	NO	-
2290	ZINC00831224	1690	0.30808529257774353	NO	-
2291	ZINC02943857	6872	0.30807268619537354	NO	-
2292	ZINC02973274	6995	0.3080499768257141	NO	-
2293	ZINC02918813	6753	0.3080451190471649	NO	-
2294	ZINC03889790	10923	0.30803483724594116	NO	-
2295	ZINC01040284	2716	0.30801546573638916	NO	-
2296	ZINC02350778	5004	0.30800941586494446	NO	-
2297	ZINC03868786	10852	0.3079872131347656	NO	-
2298	ZINC03867207	10723	0.30798256397247314	NO	-
2299	ZINC02786314	6158	0.3079797923564911	NO	-
2300	ZINC02786315	6159	0.3079797923564911	NO	-
2301	ZINC04145150	11674	0.3079502284526825	NO	-
2302	ZINC00854836	1868	0.3079470694065094	NO	-
2303	ZINC03410179	7985	0.3079364001750946	NO	-
2304	ZINC04407768	12196	0.30793383717536926	NO	-
2305	ZINC01047730	2767	0.30790719389915466	NO	-
2306	ZINC03983785	11375	0.3078998327255249	NO	-
2307	ZINC00854835	1867	0.307881236076355	NO	-
2308	ZINC01196356	3503	0.30785930156707764	NO	-
2309	ZINC03858936	10503	0.3078567087650299	NO	-
2310	ZINC01040279	2713	0.30783382058143616	NO	-
2311	ZINC02917384	6703	0.3078185021877289	NO	-
2312	ZINC03853466	9880	0.30781665444374084	NO	-
2313	ZINC04617756	146	0.30780231952667236	YES	14
2314	ZINC02713183	5866	0.3078017234802246	NO	-
2315	ZINC03551902	8929	0.30778032541275024	NO	-
2316	ZINC03853206	9827	0.30777615308761597	NO	-
2317	ZINC03857277	10295	0.3077753186225891	NO	-
2318	ZINC02224377	4768	0.3077666461467743	NO	-
2319	ZINC02794640	6236	0.3077576160430908	NO	-
2320	ZINC00854634	1865	0.30774205923080444	NO	-
2321	ZINC00870039	1966	0.3077397346496582	NO	-
2322	ZINC00846460	1799	0.3077326714992523	NO	-
2323	ZINC02713217	5881	0.3077132999897003	NO	-
2324	ZINC01499507	4175	0.3077116012573242	NO	-
2325	ZINC03969902	11130	0.3077087700366974	NO	-
2326	ZINC02299948	4881	0.3077085018157959	NO	-
2327	ZINC01068436	2880	0.3077084422111511	NO	-
2328	ZINC03969799	11116	0.3076990842819214	NO	-
2329	ZINC04175670	11758	0.3076961040496826	NO	-
2330	ZINC01035979	2665	0.30769604444503784	NO	-
2331	ZINC03352484	7689	0.3076832592487335	NO	-
2332	ZINC00794796	1426	0.3076778054237366	NO	-
2333	ZINC03983643	11365	0.30767473578453064	NO	-
2334	ZINC04107608	11620	0.3076682984828949	NO	-
2335	ZINC02713313	5898	0.30766502022743225	NO	-
2336	ZINC02918135	6722	0.30765581130981445	NO	-
2337	ZINC02918137	6723	0.30765581130981445	NO	-
2338	ZINC01505634	4209	0.30764955282211304	NO	-
2339	ZINC01487037	4140	0.3076302707195282	NO	-
2340	ZINC03854712	10163	0.307622492313385	NO	-
2341	ZINC04427811	12230	0.3076114058494568	NO	-
2342	ZINC00955503	2306	0.3075917065143585	NO	-
2343	ZINC03608831	9287	0.3075621724128723	NO	-
2344	ZINC03853269	9840	0.30756112933158875	NO	-
2345	ZINC02863589	6436	0.30755695700645447	NO	-
2346	ZINC02863590	6437	0.30755695700645447	NO	-
2347	ZINC01034025	2639	0.30753788352012634	NO	-
2348	ZINC03820047	9538	0.3075220286846161	NO	-
2349	ZINC02356707	5034	0.30751460790634155	NO	-
2350	ZINC03867728	10776	0.3075067400932312	NO	-
2351	ZINC04050391	11539	0.3074946403503418	NO	-
2352	ZINC03969855	11124	0.3074706196784973	NO	-
2353	ZINC02698871	5818	0.30746856331825256	NO	-
2354	ZINC00940703	2202	0.3074564039707184	NO	-
2355	ZINC00940704	2203	0.3074564039707184	NO	-
2356	ZINC01148605	3329	0.30745095014572144	NO	-
2357	ZINC01148607	3330	0.30745095014572144	NO	-
2358	ZINC03891114	10977	0.30745065212249756	NO	-
2359	ZINC03324955	7552	0.3074287474155426	NO	-
2360	ZINC02359878	5043	0.3074275553226471	NO	-
2361	ZINC02359880	5044	0.3074275553226471	NO	-
2362	ZINC01045957	2755	0.30741769075393677	NO	-
2363	ZINC00988374	2432	0.3074171245098114	NO	-
2364	ZINC03868787	10853	0.30740222334861755	NO	-
2365	ZINC01250704	3610	0.30739346146583557	NO	-
2366	ZINC04484174	12420	0.30739012360572815	NO	-
2367	ZINC00796280	1444	0.30738967657089233	NO	-
2368	ZINC01489582	4148	0.3073837459087372	NO	-
2369	ZINC02638655	5613	0.30738162994384766	NO	-
2370	ZINC04292039	11970	0.30737584829330444	NO	-
2371	ZINC02849593	6385	0.30735519528388977	NO	-
2372	ZINC02692773	5789	0.30734845995903015	NO	-
2373	ZINC03526227	8776	0.3073391616344452	NO	-
2374	ZINC02353778	5023	0.3073368966579437	NO	-
2375	ZINC02396016	5113	0.30733025074005127	NO	-
2376	ZINC00834969	1714	0.3073294460773468	NO	-
2377	ZINC03793666	9508	0.30731093883514404	NO	-
2378	ZINC00991566	2448	0.3073062598705292	NO	-
2379	ZINC00991567	2449	0.3073062598705292	NO	-
2380	ZINC03421379	8033	0.3072893023490906	NO	-
2381	ZINC02461973	5270	0.30728209018707275	NO	-
2382	ZINC01222274	3569	0.3072793781757355	NO	-
2383	ZINC00545445	598	0.3072771728038788	NO	-
2384	ZINC03021360	7072	0.30727100372314453	NO	-
2385	ZINC01976811	4505	0.3072690963745117	NO	-
2386	ZINC02210420	4725	0.3072620928287506	NO	-
2387	ZINC02210422	4726	0.3072620928287506	NO	-
2388	ZINC02738311	6068	0.30725571513175964	NO	-
2389	ZINC03970041	11148	0.30725187063217163	NO	-
2390	ZINC02717974	5958	0.30724668502807617	NO	-
2391	ZINC03853763	9974	0.3072297275066376	NO	-
2392	ZINC03857875	10373	0.30722957849502563	NO	-
2393	ZINC01348562	3710	0.30722948908805847	NO	-
2394	ZINC01348565	3711	0.30722948908805847	NO	-
2395	ZINC00954656	2299	0.3071998059749603	NO	-
2396	ZINC00954657	2300	0.3071998059749603	NO	-
2397	ZINC02224376	4767	0.30719631910324097	NO	-
2398	ZINC03385687	7869	0.3071945905685425	NO	-
2399	ZINC03858461	10451	0.3071931302547455	NO	-
2400	ZINC04470340	12387	0.3071931302547455	NO	-
2401	ZINC02937852	6848	0.3071869909763336	NO	-
2402	ZINC01468122	4114	0.30718040466308594	NO	-
2403	ZINC03867705	10771	0.3071683943271637	NO	-
2404	ZINC03550290	8921	0.3071522116661072	NO	-
2405	ZINC01504925	4206	0.3071472644805908	NO	-
2406	ZINC03151839	7173	0.307145357131958	NO	-
2407	ZINC01397423	3855	0.30713772773742676	NO	-
2408	ZINC02937807	6847	0.3071366250514984	NO	-
2409	ZINC00826614	1648	0.3070996105670929	NO	-
2410	ZINC01125345	3193	0.3070904016494751	NO	-
2411	ZINC00846267	1782	0.30708402395248413	NO	-
2412	ZINC03853466	9879	0.3070801794528961	NO	-
2413	ZINC00632667	828	0.30705350637435913	NO	-
2414	ZINC01090886	3025	0.3070414960384369	NO	-
2415	ZINC01090887	3026	0.3070414960384369	NO	-
2416	ZINC04078726	11575	0.3070375621318817	NO	-
2417	ZINC02407995	5145	0.30702778697013855	NO	-
2418	ZINC00832210	1698	0.30701944231987	NO	-
2419	ZINC02918071	6720	0.3070179224014282	NO	-
2420	ZINC00178931	186	0.30700546503067017	NO	-
2421	ZINC01385702	3808	0.30699121952056885	NO	-
2422	ZINC01077907	2978	0.30694475769996643	NO	-
2423	ZINC02612848	5456	0.30693939328193665	NO	-
2424	ZINC02612849	5457	0.30693939328193665	NO	-
2425	ZINC01498604	4172	0.30693545937538147	NO	-
2426	ZINC03406264	7962	0.3069351315498352	NO	-
2427	ZINC00856222	1888	0.3068714141845703	NO	-
2428	ZINC03014348	7055	0.3068505823612213	NO	-
2429	ZINC03814517	21	0.3068038821220398	YES	6
2430	ZINC00846458	1791	0.3067890703678131	NO	-
2431	ZINC00846459	1795	0.3067890703678131	NO	-
2432	ZINC00846460	1801	0.3067885637283325	NO	-
2433	ZINC01467368	4110	0.3067789673805237	NO	-
2434	ZINC01467369	4111	0.3067789673805237	NO	-
2435	ZINC04420526	12218	0.3067781627178192	NO	-
2436	ZINC02220529	4759	0.306777685880661	NO	-
2437	ZINC03857252	10289	0.30677103996276855	NO	-
2438	ZINC00645054	917	0.30675050616264343	NO	-
2439	ZINC00645057	920	0.30675050616264343	NO	-
2440	ZINC02849594	6386	0.30674874782562256	NO	-
2441	ZINC02949679	6905	0.3067394495010376	NO	-
2442	ZINC03970033	11145	0.30671432614326477	NO	-
2443	ZINC03859823	10627	0.30669230222702026	NO	-
2444	ZINC02350778	5005	0.30668893456459045	NO	-
2445	ZINC02350778	5006	0.30668893456459045	NO	-
2446	ZINC00968895	2345	0.30668726563453674	NO	-
2447	ZINC02686661	5781	0.3066858649253845	NO	-
2448	ZINC01441523	3996	0.3066849410533905	NO	-
2449	ZINC03659643	9438	0.3066551089286804	NO	-
2450	ZINC00588632	670	0.3066463768482208	NO	-
2451	ZINC00860996	1933	0.30664604902267456	NO	-
2452	ZINC04136643	11662	0.3066402077674866	NO	-
2453	ZINC02511345	5395	0.30663052201271057	NO	-
2454	ZINC04159562	11721	0.3066304922103882	NO	-
2455	ZINC02915792	6661	0.3065953850746155	NO	-
2456	ZINC00856221	1887	0.30659276247024536	NO	-
2457	ZINC00929820	2152	0.30658984184265137	NO	-
2458	ZINC00624492	760	0.30658817291259766	NO	-
2459	ZINC00624496	763	0.30658817291259766	NO	-
2460	ZINC03474364	8374	0.306573748588562	NO	-
2461	ZINC04240363	11822	0.30657219886779785	NO	-
2462	ZINC01385507	3804	0.3065633475780487	NO	-
2463	ZINC04379115	12137	0.3065600097179413	NO	-
2464	ZINC01504136	4200	0.3065350651741028	NO	-
2465	ZINC00672501	1044	0.3065269887447357	NO	-
2466	ZINC03860046	10651	0.3065143823623657	NO	-
2467	ZINC00683666	1103	0.30649977922439575	NO	-
2468	ZINC03024382	7093	0.30648407340049744	NO	-
2469	ZINC03630982	9405	0.3064742982387543	NO	-
2470	ZINC03859907	10641	0.30646923184394836	NO	-
2471	ZINC03439999	8116	0.306435763835907	NO	-
2472	ZINC00779035	1338	0.3064327836036682	NO	-
2473	ZINC03530148	8807	0.3064226806163788	NO	-
2474	ZINC03858900	10500	0.30641430616378784	NO	-
2475	ZINC00780614	1362	0.3064124584197998	NO	-
2476	ZINC01024077	2559	0.30641159415245056	NO	-
2477	ZINC03983583	11358	0.30639004707336426	NO	-
2478	ZINC03853466	9881	0.3063710629940033	NO	-
2479	ZINC02914474	6597	0.30636584758758545	NO	-
2480	ZINC01194959	3497	0.30634376406669617	NO	-
2481	ZINC02930612	6837	0.30632832646369934	NO	-
2482	ZINC03857790	10362	0.30631616711616516	NO	-
2483	ZINC03318667	7528	0.306308776140213	NO	-
2484	ZINC03318669	7529	0.306308776140213	NO	-
2485	ZINC00707267	1158	0.30630573630332947	NO	-
2486	ZINC02973110	6989	0.3063046336174011	NO	-
2487	ZINC01194957	3496	0.30629482865333557	NO	-
2488	ZINC03852785	9756	0.30628496408462524	NO	-
2489	ZINC03250027	7334	0.30628475546836853	NO	-
2490	ZINC00818299	1602	0.3062799870967865	NO	-
2491	ZINC02619659	5471	0.30624938011169434	NO	-
2492	ZINC03497222	8521	0.3062436878681183	NO	-
2493	ZINC02794792	6239	0.3062262237071991	NO	-
2494	ZINC03969100	11090	0.3062179684638977	NO	-
2495	ZINC01312102	3672	0.30621272325515747	NO	-
2496	ZINC04381893	12147	0.3062050938606262	NO	-
2497	ZINC03482312	8424	0.3061964809894562	NO	-
2498	ZINC02713236	5886	0.30615970492362976	NO	-
2499	ZINC01156917	3362	0.3061409890651703	NO	-
2500	ZINC03866346	10691	0.3061361312866211	NO	-
2501	ZINC02216157	4743	0.30613261461257935	NO	-
2502	ZINC00638093	854	0.30613040924072266	NO	-
2503	ZINC00638094	855	0.30613040924072266	NO	-
2504	ZINC03549309	8914	0.30612102150917053	NO	-
2505	ZINC02692503	5788	0.3061138987541199	NO	-
2506	ZINC03330673	7579	0.3060920536518097	NO	-
2507	ZINC03854325	10072	0.30607983469963074	NO	-
2508	ZINC04059327	11554	0.3060615062713623	NO	-
2509	ZINC03259393	7354	0.3060532808303833	NO	-
2510	ZINC03427708	8068	0.30604884028434753	NO	-
2511	ZINC03889383	10902	0.3060426414012909	NO	-
2512	ZINC00688095	1117	0.306029736995697	NO	-
2513	ZINC03854567	10118	0.30602702498435974	NO	-
2514	ZINC03969848	11119	0.3060080111026764	NO	-
2515	ZINC01040197	2709	0.3060053586959839	NO	-
2516	ZINC01108888	3075	0.30599918961524963	NO	-
2517	ZINC03460239	8261	0.3059847950935364	NO	-
2518	ZINC00163317	175	0.3059639036655426	NO	-
2519	ZINC04109527	11626	0.3059545159339905	NO	-
2520	ZINC00734847	1265	0.30595287680625916	NO	-
2521	ZINC02794768	6238	0.3059398829936981	NO	-
2522	ZINC02919111	6775	0.3059222400188446	NO	-
2523	ZINC02919112	6776	0.3059222400188446	NO	-
2524	ZINC03235516	7296	0.30592164397239685	NO	-
2525	ZINC03366856	7744	0.3059196472167969	NO	-
2526	ZINC02914172	6563	0.3059087097644806	NO	-
2527	ZINC00738268	1280	0.3058880865573883	NO	-
2528	ZINC03852023	9716	0.3058824837207794	NO	-
2529	ZINC00940752	2210	0.3058778643608093	NO	-
2530	ZINC00879635	2008	0.3058767020702362	NO	-
2531	ZINC01027252	2582	0.3058758080005646	NO	-
2532	ZINC01415792	3897	0.30584198236465454	NO	-
2533	ZINC00543297	595	0.3058389723300934	NO	-
2534	ZINC02715825	5922	0.3058292865753174	NO	-
2535	ZINC03850824	9637	0.30582720041275024	NO	-
2536	ZINC00968894	2344	0.30580198764801025	NO	-
2537	ZINC03366175	7737	0.30579641461372375	NO	-
2538	ZINC01415844	3900	0.30578622221946716	NO	-
2539	ZINC03821151	9549	0.30578216910362244	NO	-
2540	ZINC04307075	11987	0.3057815730571747	NO	-
2541	ZINC02906919	6539	0.3057786524295807	NO	-
2542	ZINC01068234	2878	0.3057568371295929	NO	-
2543	ZINC03608476	9280	0.3057314455509186	NO	-
2544	ZINC00977295	2372	0.30570828914642334	NO	-
2545	ZINC01157901	3367	0.3056930601596832	NO	-
2546	ZINC01034820	2649	0.3056812584400177	NO	-
2547	ZINC01118279	3144	0.3056735098361969	NO	-
2548	ZINC00630046	813	0.3056713044643402	NO	-
2549	ZINC01088025	3015	0.30566632747650146	NO	-
2550	ZINC00978163	2380	0.30566442012786865	NO	-
2551	ZINC03983644	11366	0.3056466281414032	NO	-
2552	ZINC02411024	5152	0.3056408166885376	NO	-
2553	ZINC02411025	5153	0.3056408166885376	NO	-
2554	ZINC00720042	1225	0.3056006133556366	NO	-
2555	ZINC03852997	9790	0.30558332800865173	NO	-
2556	ZINC02313775	4906	0.3055339753627777	NO	-
2557	ZINC00896171	2055	0.3055044710636139	NO	-
2558	ZINC02338867	4965	0.30550312995910645	NO	-
2559	ZINC01009461	2503	0.30549895763397217	NO	-
2560	ZINC03853667	9943	0.3054977059364319	NO	-
2561	ZINC02922845	6804	0.3054884672164917	NO	-
2562	ZINC00682237	1095	0.3054877519607544	NO	-
2563	ZINC03857146	10280	0.3054836690425873	NO	-
2564	ZINC03857718	10353	0.3054777681827545	NO	-
2565	ZINC00621358	742	0.30547624826431274	NO	-
2566	ZINC00940474	2199	0.3054479658603668	NO	-
2567	ZINC00947148	2254	0.3054409325122833	NO	-
2568	ZINC03853669	9945	0.30543795228004456	NO	-
2569	ZINC03851676	9700	0.30541855096817017	NO	-
2570	ZINC03979975	11312	0.3054102659225464	NO	-
2571	ZINC03561038	8994	0.30539470911026	NO	-
2572	ZINC03561039	8995	0.30539470911026	NO	-
2573	ZINC03513647	8710	0.30538323521614075	NO	-
2574	ZINC03513650	8712	0.30538323521614075	NO	-
2575	ZINC04485189	12435	0.3053774833679199	NO	-
2576	ZINC01240352	3599	0.3053772747516632	NO	-
2577	ZINC00954858	2301	0.3053707778453827	NO	-
2578	ZINC00950931	2276	0.3053678274154663	NO	-
2579	ZINC03460237	8260	0.30535662174224854	NO	-
2580	ZINC03626892	9387	0.30534791946411133	NO	-
2581	ZINC03226271	7274	0.3053273856639862	NO	-
2582	ZINC03226272	7275	0.3053273856639862	NO	-
2583	ZINC01276004	3640	0.30532437562942505	NO	-
2584	ZINC02400155	5123	0.3053183853626251	NO	-
2585	ZINC02713230	5884	0.30531519651412964	NO	-
2586	ZINC04619926	12585	0.30529871582984924	NO	-
2587	ZINC03854399	10079	0.3052935004234314	NO	-
2588	ZINC02356688	5033	0.3052847683429718	NO	-
2589	ZINC01636490	4325	0.3052811026573181	NO	-
2590	ZINC02914446	6590	0.3052711486816406	NO	-
2591	ZINC02570389	5424	0.3052661120891571	NO	-
2592	ZINC02918244	6731	0.30525416135787964	NO	-
2593	ZINC02713346	5908	0.30523067712783813	NO	-
2594	ZINC00663754	999	0.3052162230014801	NO	-
2595	ZINC01451096	4037	0.30521607398986816	NO	-
2596	ZINC04059211	11551	0.3052156865596771	NO	-
2597	ZINC00996350	2467	0.30521300435066223	NO	-
2598	ZINC02713207	5876	0.30521160364151	NO	-
2599	ZINC02919365	6792	0.3051954209804535	NO	-
2600	ZINC02914472	6596	0.3051786720752716	NO	-
2601	ZINC00592554	683	0.30517664551734924	NO	-
2602	ZINC03969848	11118	0.3051694333553314	NO	-
2603	ZINC01543604	4305	0.3051612079143524	NO	-
2604	ZINC02588021	5439	0.3051484227180481	NO	-
2605	ZINC02588022	5440	0.3051484227180481	NO	-
2606	ZINC01489858	4150	0.3051435351371765	NO	-
2607	ZINC04465007	12318	0.3051176965236664	NO	-
2608	ZINC03235352	7295	0.3051068186759949	NO	-
2609	ZINC02692501	5787	0.30508553981781006	NO	-
2610	ZINC04488239	12465	0.3050563335418701	NO	-
2611	ZINC00846458	1793	0.3050409257411957	NO	-
2612	ZINC00846459	1797	0.3050409257411957	NO	-
2613	ZINC00658551	984	0.3050374388694763	NO	-
2614	ZINC01504890	4201	0.3050364553928375	NO	-
2615	ZINC03497395	8526	0.30503472685813904	NO	-
2616	ZINC03531661	8809	0.30502209067344666	NO	-
2617	ZINC00794796	1427	0.3050054609775543	NO	-
2618	ZINC00665494	1007	0.30500534176826477	NO	-
2619	ZINC00738296	1288	0.3050023019313812	NO	-
2620	ZINC04386631	12157	0.3049732744693756	NO	-
2621	ZINC01451868	4060	0.3049619793891907	NO	-
2622	ZINC01451869	4063	0.3049619793891907	NO	-
2623	ZINC02144160	4643	0.3049612045288086	NO	-
2624	ZINC00855937	1881	0.3049607276916504	NO	-
2625	ZINC03853037	9797	0.3049391210079193	NO	-
2626	ZINC00679924	1091	0.3049330413341522	NO	-
2627	ZINC03319735	7536	0.30490759015083313	NO	-
2628	ZINC04381440	12144	0.30490508675575256	NO	-
2629	ZINC00934392	2160	0.3048758804798126	NO	-
2630	ZINC00956265	2313	0.30487173795700073	NO	-
2631	ZINC00822428	1631	0.304859459400177	NO	-
2632	ZINC01119484	3153	0.30485275387763977	NO	-
2633	ZINC04596820	12578	0.3048463761806488	NO	-
2634	ZINC04598214	12581	0.3048330545425415	NO	-
2635	ZINC03387149	7891	0.3048110604286194	NO	-
2636	ZINC00940751	2209	0.30477404594421387	NO	-
2637	ZINC01512867	4244	0.30474644899368286	NO	-
2638	ZINC02461542	5269	0.30472931265830994	NO	-
2639	ZINC03859830	10630	0.3046872615814209	NO	-
2640	ZINC02326883	4933	0.3046843409538269	NO	-
2641	ZINC03016364	7063	0.30468204617500305	NO	-
2642	ZINC00537354	583	0.3046782314777374	NO	-
2643	ZINC00670654	1030	0.3046676218509674	NO	-
2644	ZINC01536529	4299	0.3046424090862274	NO	-
2645	ZINC00218551	230	0.3046335279941559	NO	-
2646	ZINC03908063	11009	0.30462443828582764	NO	-
2647	ZINC02717975	5963	0.304618775844574	NO	-
2648	ZINC03867521	10760	0.30459070205688477	NO	-
2649	ZINC04513668	12556	0.30458736419677734	NO	-
2650	ZINC02914491	6603	0.3045690059661865	NO	-
2651	ZINC02914493	6604	0.3045690059661865	NO	-
2652	ZINC01184868	3475	0.3045566976070404	NO	-
2653	ZINC03849538	9583	0.30455195903778076	NO	-
2654	ZINC03249515	7332	0.3045444190502167	NO	-
2655	ZINC01037720	2685	0.3045399785041809	NO	-
2656	ZINC01392436	3832	0.3045380413532257	NO	-
2657	ZINC02914174	6564	0.3045315146446228	NO	-
2658	ZINC02807410	6310	0.3045003116130829	NO	-
2659	ZINC00878894	1999	0.304498553276062	NO	-
2660	ZINC04089620	11596	0.3044411838054657	NO	-
2661	ZINC00630055	816	0.3044232428073883	NO	-
2662	ZINC01385703	3809	0.30439653992652893	NO	-
2663	ZINC00608036	720	0.30438902974128723	NO	-
2664	ZINC02649575	5677	0.3043559193611145	NO	-
2665	ZINC02423729	5180	0.3043516278266907	NO	-
2666	ZINC00630615	822	0.3043341636657715	NO	-
2667	ZINC01206013	3527	0.3043081760406494	NO	-
2668	ZINC03849447	9582	0.30428963899612427	NO	-
2669	ZINC01136067	3267	0.3042888641357422	NO	-
2670	ZINC02698315	5810	0.3042760193347931	NO	-
2671	ZINC03592557	9155	0.30426347255706787	NO	-
2672	ZINC03869143	10860	0.30425286293029785	NO	-
2673	ZINC03983426	11351	0.3042503595352173	NO	-
2674	ZINC03970030	11142	0.3042293190956116	NO	-
2675	ZINC00670482	1026	0.3042086660861969	NO	-
2676	ZINC01095620	3033	0.3042086064815521	NO	-
2677	ZINC02218656	4750	0.3042078912258148	NO	-
2678	ZINC00734140	1263	0.30419719219207764	NO	-
2679	ZINC00879554	2006	0.3041963279247284	NO	-
2680	ZINC03525065	8769	0.3041877746582031	NO	-
2681	ZINC01498579	4171	0.30417636036872864	NO	-
2682	ZINC03423738	8046	0.30417200922966003	NO	-
2683	ZINC00852309	1858	0.30417105555534363	NO	-
2684	ZINC03858945	10505	0.30415716767311096	NO	-
2685	ZINC00793022	1419	0.304145485162735	NO	-
2686	ZINC01442317	4007	0.3041420876979828	NO	-
2687	ZINC03858459	10449	0.30414000153541565	NO	-
2688	ZINC03859689	10614	0.30412760376930237	NO	-
2689	ZINC00592691	684	0.3041267693042755	NO	-
2690	ZINC00855938	1882	0.3041207790374756	NO	-
2691	ZINC00658549	983	0.3041131794452667	NO	-
2692	ZINC03292213	7454	0.3041098713874817	NO	-
2693	ZINC03254863	7341	0.3040961027145386	NO	-
2694	ZINC03543371	8879	0.3040863573551178	NO	-
2695	ZINC01047540	2765	0.30408182740211487	NO	-
2696	ZINC02330215	4946	0.3040641248226166	NO	-
2697	ZINC01084491	3009	0.304063081741333	NO	-
2698	ZINC03554149	8941	0.30406248569488525	NO	-
2699	ZINC03611613	9329	0.3040279150009155	NO	-
2700	ZINC03859911	10642	0.3040196895599365	NO	-
2701	ZINC00866704	1954	0.3040076494216919	NO	-
2702	ZINC00866707	1956	0.3040076494216919	NO	-
2703	ZINC02501250	5376	0.30398136377334595	NO	-
2704	ZINC03970174	11167	0.303974449634552	NO	-
2705	ZINC03512216	8700	0.3039685785770416	NO	-
2706	ZINC04074966	11571	0.30394312739372253	NO	-
2707	ZINC03502475	8628	0.3039005398750305	NO	-
2708	ZINC02718015	5966	0.30385616421699524	NO	-
2709	ZINC01149354	3334	0.30385270714759827	NO	-
2710	ZINC00818296	1599	0.30383166670799255	NO	-
2711	ZINC03970311	11172	0.30376023054122925	NO	-
2712	ZINC02215749	4740	0.3037405014038086	NO	-
2713	ZINC00646436	939	0.3037172555923462	NO	-
2714	ZINC00646437	940	0.3037172555923462	NO	-
2715	ZINC04350831	12095	0.30371004343032837	NO	-
2716	ZINC01187329	3481	0.3036963641643524	NO	-
2717	ZINC03856222	10241	0.30369409918785095	NO	-
2718	ZINC04156760	11695	0.3036731779575348	NO	-
2719	ZINC04638640	12602	0.30366554856300354	NO	-
2720	ZINC01389370	3818	0.30366021394729614	NO	-
2721	ZINC02914594	6622	0.3036530315876007	NO	-
2722	ZINC01820155	4382	0.3036373257637024	NO	-
2723	ZINC01820156	4383	0.3036373257637024	NO	-
2724	ZINC02070820	4594	0.3036011755466461	NO	-
2725	ZINC00632665	827	0.3035753667354584	NO	-
2726	ZINC01109755	3089	0.3035731613636017	NO	-
2727	ZINC01109756	3090	0.3035731613636017	NO	-
2728	ZINC02918247	6733	0.30357277393341064	NO	-
2729	ZINC02918250	6734	0.30357277393341064	NO	-
2730	ZINC00652931	968	0.30357223749160767	NO	-
2731	ZINC03611388	9326	0.3035377562046051	NO	-
2732	ZINC03869104	10857	0.30353692173957825	NO	-
2733	ZINC01053885	2805	0.30352783203125	NO	-
2734	ZINC01014623	2522	0.3035113513469696	NO	-
2735	ZINC03502281	8625	0.30348944664001465	NO	-
2736	ZINC03857701	10349	0.30348485708236694	NO	-
2737	ZINC00682476	1096	0.30347710847854614	NO	-
2738	ZINC02914596	6623	0.30347222089767456	NO	-
2739	ZINC03972517	11245	0.3034633994102478	NO	-
2740	ZINC03216567	7246	0.30345624685287476	NO	-
2741	ZINC01503488	4196	0.303445041179657	NO	-
2742	ZINC03038185	7123	0.30343469977378845	NO	-
2743	ZINC04030181	11499	0.3034231960773468	NO	-
2744	ZINC02201263	4702	0.30337199568748474	NO	-
2745	ZINC01053591	2802	0.3033643364906311	NO	-
2746	ZINC02874198	6482	0.3033578097820282	NO	-
2747	ZINC02874199	6483	0.3033578097820282	NO	-
2748	ZINC00738292	1286	0.30335456132888794	NO	-
2749	ZINC03969033	11085	0.3033278286457062	NO	-
2750	ZINC03820047	9537	0.3033124804496765	NO	-
2751	ZINC03857624	10341	0.30330634117126465	NO	-
2752	ZINC03436935	8106	0.30330583453178406	NO	-
2753	ZINC01431951	3963	0.30328047275543213	NO	-
2754	ZINC02808500	6315	0.3032766282558441	NO	-
2755	ZINC00936606	2165	0.303276389837265	NO	-
2756	ZINC03851157	9678	0.30326971411705017	NO	-
2757	ZINC00977296	2373	0.3032677173614502	NO	-
2758	ZINC00588627	669	0.3032671809196472	NO	-
2759	ZINC04358365	12110	0.30325746536254883	NO	-
2760	ZINC03970171	11165	0.3032401502132416	NO	-
2761	ZINC02736356	6065	0.30323731899261475	NO	-
2762	ZINC00959659	2340	0.3032363951206207	NO	-
2763	ZINC04511776	12546	0.30321985483169556	NO	-
2764	ZINC03971890	11220	0.30321165919303894	NO	-
2765	ZINC03555008	8955	0.30320554971694946	NO	-
2766	ZINC03550297	8922	0.30319592356681824	NO	-
2767	ZINC03868286	10815	0.30318576097488403	NO	-
2768	ZINC03858319	10425	0.303183376789093	NO	-
2769	ZINC03859704	10618	0.303183376789093	NO	-
2770	ZINC03868757	10851	0.3031642436981201	NO	-
2771	ZINC01107476	3062	0.30316221714019775	NO	-
2772	ZINC00592513	682	0.30315956473350525	NO	-
2773	ZINC02393545	5105	0.30314719676971436	NO	-
2774	ZINC02637305	5608	0.3031458556652069	NO	-
2775	ZINC02626192	5537	0.30312711000442505	NO	-
2776	ZINC01327466	3698	0.30311548709869385	NO	-
2777	ZINC02730751	6042	0.30310171842575073	NO	-
2778	ZINC04485142	12434	0.30309590697288513	NO	-
2779	ZINC02241200	4816	0.3030707538127899	NO	-
2780	ZINC01470341	4126	0.3030419647693634	NO	-
2781	ZINC04185507	11767	0.30304184556007385	NO	-
2782	ZINC02220292	4758	0.30303752422332764	NO	-
2783	ZINC03994975	11425	0.30301517248153687	NO	-
2784	ZINC03857818	10367	0.3030148148536682	NO	-
2785	ZINC03265226	7373	0.30299922823905945	NO	-
2786	ZINC01119279	3150	0.3029876947402954	NO	-
2787	ZINC00626127	776	0.30296793580055237	NO	-
2788	ZINC00626130	777	0.30296793580055237	NO	-
2789	ZINC00878894	2000	0.30296003818511963	NO	-
2790	ZINC00821643	1627	0.30294269323349	NO	-
2791	ZINC02248864	4824	0.302936851978302	NO	-
2792	ZINC03868292	10816	0.30293452739715576	NO	-
2793	ZINC03850059	9612	0.30292585492134094	NO	-
2794	ZINC03970035	11146	0.302913635969162	NO	-
2795	ZINC00142135	158	0.302905410528183	NO	-
2796	ZINC01423683	3916	0.3029005527496338	NO	-
2797	ZINC01470340	4123	0.3028995096683502	NO	-
2798	ZINC01508813	4223	0.3028985559940338	NO	-
2799	ZINC01127467	3215	0.3028948903083801	NO	-
2800	ZINC00845322	1774	0.30288153886795044	NO	-
2801	ZINC00857235	1923	0.3028797507286072	NO	-
2802	ZINC02956634	6937	0.30287572741508484	NO	-
2803	ZINC00974382	2361	0.30287379026412964	NO	-
2804	ZINC01470341	4124	0.3028615415096283	NO	-
2805	ZINC03854668	10146	0.3028532564640045	NO	-
2806	ZINC01468122	4115	0.30284324288368225	NO	-
2807	ZINC01068572	2882	0.302840918302536	NO	-
2808	ZINC01938123	4460	0.3028346002101898	NO	-
2809	ZINC03854713	10164	0.30281996726989746	NO	-
2810	ZINC00846267	1783	0.3028176724910736	NO	-
2811	ZINC04177552	11759	0.30281320214271545	NO	-
2812	ZINC03967669	11063	0.3028111755847931	NO	-
2813	ZINC03975046	11287	0.30280789732933044	NO	-
2814	ZINC03853712	9965	0.30280202627182007	NO	-
2815	ZINC02730779	6043	0.30280178785324097	NO	-
2816	ZINC02957742	6946	0.3027946352958679	NO	-
2817	ZINC01076710	2971	0.30278655886650085	NO	-
2818	ZINC00920337	2130	0.30276963114738464	NO	-
2819	ZINC01822746	4387	0.30276480317115784	NO	-
2820	ZINC00845061	1771	0.30276066064834595	NO	-
2821	ZINC03969049	11086	0.30273568630218506	NO	-
2822	ZINC01209291	3534	0.30272376537323	NO	-
2823	ZINC02401923	5128	0.30271169543266296	NO	-
2824	ZINC02401924	5129	0.30271169543266296	NO	-
2825	ZINC01451804	4054	0.30268555879592896	NO	-
2826	ZINC03565863	9057	0.302680104970932	NO	-
2827	ZINC00643330	906	0.3026655912399292	NO	-
2828	ZINC03273038	7390	0.30265867710113525	NO	-
2829	ZINC00949715	2264	0.3026569187641144	NO	-
2830	ZINC00949716	2265	0.3026569187641144	NO	-
2831	ZINC01049692	2782	0.3026236593723297	NO	-
2832	ZINC03854552	10110	0.30262303352355957	NO	-
2833	ZINC02917379	6700	0.30262288451194763	NO	-
2834	ZINC00424330	458	0.3025958836078644	NO	-
2835	ZINC03548314	8903	0.3025948405265808	NO	-
2836	ZINC02713315	5899	0.30258429050445557	NO	-
2837	ZINC01979311	4519	0.30258306860923767	NO	-
2838	ZINC00892989	2045	0.30254921317100525	NO	-
2839	ZINC00738241	1269	0.30253592133522034	NO	-
2840	ZINC00779039	1342	0.30251792073249817	NO	-
2841	ZINC03608324	9276	0.30251380801200867	NO	-
2842	ZINC00721401	1234	0.30248063802719116	NO	-
2843	ZINC00738254	1276	0.3024801015853882	NO	-
2844	ZINC02783649	6148	0.30246856808662415	NO	-
2845	ZINC04633485	12599	0.302462100982666	NO	-
2846	ZINC03820383	9544	0.30246058106422424	NO	-
2847	ZINC01429735	3953	0.3024527132511139	NO	-
2848	ZINC04014545	11490	0.30244016647338867	NO	-
2849	ZINC04014547	11492	0.30244016647338867	NO	-
2850	ZINC01114965	3122	0.3024265468120575	NO	-
2851	ZINC03255174	7343	0.3024224042892456	NO	-
2852	ZINC02717975	5962	0.30241790413856506	NO	-
2853	ZINC00815361	1593	0.30240559577941895	NO	-
2854	ZINC03892163	10982	0.3023996651172638	NO	-
2855	ZINC00828668	1680	0.3023935556411743	NO	-
2856	ZINC04117295	11632	0.30237114429473877	NO	-
2857	ZINC01390627	3828	0.30236831307411194	NO	-
2858	ZINC02918995	6769	0.30235806107521057	NO	-
2859	ZINC00882443	2019	0.30235448479652405	NO	-
2860	ZINC03366850	7743	0.3023378252983093	NO	-
2861	ZINC02699062	5830	0.3023216426372528	NO	-
2862	ZINC02406641	5142	0.3023070991039276	NO	-
2863	ZINC03853530	9907	0.30229297280311584	NO	-
2864	ZINC02712165	5856	0.30227378010749817	NO	-
2865	ZINC03853931	10017	0.3022686839103699	NO	-
2866	ZINC03868112	10810	0.3022560775279999	NO	-
2867	ZINC03890977	10965	0.30224210023880005	NO	-
2868	ZINC00590223	673	0.30222204327583313	NO	-
2869	ZINC01470340	4121	0.30222082138061523	NO	-
2870	ZINC02875235	6486	0.3022155463695526	NO	-
2871	ZINC03026002	7096	0.3021969199180603	NO	-
2872	ZINC00738264	1278	0.3021954298019409	NO	-
2873	ZINC04488243	12466	0.30218371748924255	NO	-
2874	ZINC02333938	4953	0.3021818697452545	NO	-
2875	ZINC00051549	43	0.3021562099456787	NO	-
2876	ZINC01451100	4042	0.3021174669265747	NO	-
2877	ZINC03504122	8636	0.30210447311401367	NO	-
2878	ZINC03853971	10022	0.30207547545433044	NO	-
2879	ZINC03850725	9631	0.3020501732826233	NO	-
2880	ZINC03579145	9089	0.3020388185977936	NO	-
2881	ZINC01441529	3997	0.3020368814468384	NO	-
2882	ZINC02713150	5864	0.3020312190055847	NO	-
2883	ZINC01451095	4034	0.3020288646221161	NO	-
2884	ZINC00830378	1688	0.30201780796051025	NO	-
2885	ZINC02338060	4959	0.30197715759277344	NO	-
2886	ZINC02338061	4960	0.30197715759277344	NO	-
2887	ZINC01499476	4173	0.3019687831401825	NO	-
2888	ZINC01462975	4074	0.30196577310562134	NO	-
2889	ZINC00893190	2046	0.30194079875946045	NO	-
2890	ZINC00646438	941	0.30190372467041016	NO	-
2891	ZINC04001417	11464	0.30189961194992065	NO	-
2892	ZINC03853456	9876	0.3018922805786133	NO	-
2893	ZINC03859862	10634	0.30188727378845215	NO	-
2894	ZINC02485179	5333	0.3018798828125	NO	-
2895	ZINC02914448	6591	0.3018648326396942	NO	-
2896	ZINC00507735	540	0.30185675621032715	NO	-
2897	ZINC03561162	8996	0.3018346428871155	NO	-
2898	ZINC03561164	8997	0.3018346428871155	NO	-
2899	ZINC00662370	994	0.3018345534801483	NO	-
2900	ZINC00662370	995	0.3018345534801483	NO	-
2901	ZINC00976987	2370	0.3018243610858917	NO	-
2902	ZINC00976988	2371	0.3018243610858917	NO	-
2903	ZINC03858317	10423	0.3018045127391815	NO	-
2904	ZINC04266551	11893	0.3018040955066681	NO	-
2905	ZINC01069577	2886	0.3018004298210144	NO	-
2906	ZINC04246203	11838	0.30179810523986816	NO	-
2907	ZINC03858664	10468	0.30176934599876404	NO	-
2908	ZINC04145150	11675	0.30176272988319397	NO	-
2909	ZINC02713238	5887	0.3017449975013733	NO	-
2910	ZINC03649656	9426	0.3017348349094391	NO	-
2911	ZINC02639749	5618	0.3017222583293915	NO	-
2912	ZINC01385695	3807	0.3017207384109497	NO	-
2913	ZINC02532643	5411	0.3017163872718811	NO	-
2914	ZINC04400827	12176	0.3016805350780487	NO	-
2915	ZINC01080515	3000	0.3016742169857025	NO	-
2916	ZINC01032085	2613	0.3016659617424011	NO	-
2917	ZINC01138906	3282	0.3016631007194519	NO	-
2918	ZINC01959287	4481	0.301659494638443	NO	-
2919	ZINC01019469	2533	0.30163753032684326	NO	-
2920	ZINC01019470	2536	0.30163753032684326	NO	-
2921	ZINC04094419	11602	0.3016357123851776	NO	-
2922	ZINC00223925	289	0.30162835121154785	NO	-
2923	ZINC03857203	10288	0.30161553621292114	NO	-
2924	ZINC00956291	2314	0.30159300565719604	NO	-
2925	ZINC01053930	2806	0.3015919029712677	NO	-
2926	ZINC03854695	10157	0.3015764653682709	NO	-
2927	ZINC00807037	1518	0.30156847834587097	NO	-
2928	ZINC00807038	1519	0.30156847834587097	NO	-
2929	ZINC01960194	4483	0.3015422224998474	NO	-
2930	ZINC00954859	2302	0.3015391230583191	NO	-
2931	ZINC01034292	2640	0.3015131652355194	NO	-
2932	ZINC00678737	1080	0.3015074133872986	NO	-
2933	ZINC01101890	3044	0.3014949858188629	NO	-
2934	ZINC03854634	10139	0.3014930486679077	NO	-
2935	ZINC03849745	9597	0.301491916179657	NO	-
2936	ZINC02713187	5868	0.30149081349372864	NO	-
2937	ZINC03853888	10002	0.3014850914478302	NO	-
2938	ZINC00629517	807	0.30146974325180054	NO	-
2939	ZINC03222599	7266	0.3014659285545349	NO	-
2940	ZINC03890980	10967	0.3014633059501648	NO	-
2941	ZINC00707299	1159	0.3014482259750366	NO	-
2942	ZINC00636890	844	0.30144742131233215	NO	-
2943	ZINC01814617	4380	0.30143022537231445	NO	-
2944	ZINC01814617	4381	0.30143022537231445	NO	-
2945	ZINC03859935	10648	0.3014221787452698	NO	-
2946	ZINC03889941	10931	0.3014152944087982	NO	-
2947	ZINC04627976	12595	0.3014073967933655	NO	-
2948	ZINC02861966	6428	0.30140411853790283	NO	-
2949	ZINC02917373	6697	0.30138060450553894	NO	-
2950	ZINC03851133	9675	0.3013717234134674	NO	-
2951	ZINC02804661	6302	0.3013187348842621	NO	-
2952	ZINC03983057	11339	0.30129387974739075	NO	-
2953	ZINC03562309	9004	0.3012891411781311	NO	-
2954	ZINC03853463	9878	0.3012811243534088	NO	-
2955	ZINC00956264	2312	0.3012751638889313	NO	-
2956	ZINC02758888	6105	0.30126845836639404	NO	-
2957	ZINC00222503	276	0.3012591302394867	NO	-
2958	ZINC02366345	5060	0.3012537956237793	NO	-
2959	ZINC01155570	3353	0.3012485206127167	NO	-
2960	ZINC03366635	7739	0.30124178528785706	NO	-
2961	ZINC00983072	2393	0.3012389838695526	NO	-
2962	ZINC02433627	5208	0.3012361228466034	NO	-
2963	ZINC03538413	8869	0.3012135624885559	NO	-
2964	ZINC02722175	6012	0.30120939016342163	NO	-
2965	ZINC00865850	1946	0.30119702219963074	NO	-
2966	ZINC03860041	10650	0.30119290947914124	NO	-
2967	ZINC04166317	11728	0.301185667514801	NO	-
2968	ZINC03863348	10680	0.30118003487586975	NO	-
2969	ZINC03409843	7982	0.30115750432014465	NO	-
2970	ZINC00689264	1121	0.30115509033203125	NO	-
2971	ZINC03325142	7554	0.30113181471824646	NO	-
2972	ZINC00865849	1945	0.3011315166950226	NO	-
2973	ZINC02713596	5909	0.30112743377685547	NO	-
2974	ZINC01187335	3482	0.3011219799518585	NO	-
2975	ZINC03891449	10979	0.3010904788970947	NO	-
2976	ZINC02180981	4666	0.30108287930488586	NO	-
2977	ZINC01295790	3660	0.30106115341186523	NO	-
2978	ZINC01304815	3665	0.30105921626091003	NO	-
2979	ZINC04179111	11762	0.30104270577430725	NO	-
2980	ZINC03347057	7666	0.30102914571762085	NO	-
2981	ZINC03867276	10732	0.3010280430316925	NO	-
2982	ZINC02919391	6793	0.30102166533470154	NO	-
2983	ZINC02919393	6794	0.30102166533470154	NO	-
2984	ZINC01503579	4199	0.301020085811615	NO	-
2985	ZINC03859911	10643	0.30101972818374634	NO	-
2986	ZINC03853070	9803	0.3010196387767792	NO	-
2987	ZINC03415321	8001	0.30100709199905396	NO	-
2988	ZINC01067016	2873	0.3009417951107025	NO	-
2989	ZINC02904738	6534	0.3009380102157593	NO	-
2990	ZINC00800828	1470	0.30093690752983093	NO	-
2991	ZINC03853920	10012	0.30092769861221313	NO	-
2992	ZINC01384070	3797	0.3009273111820221	NO	-
2993	ZINC02918073	6721	0.30092695355415344	NO	-
2994	ZINC02937781	6843	0.3009238541126251	NO	-
2995	ZINC01138083	3280	0.30091309547424316	NO	-
2996	ZINC02480309	5324	0.3008835017681122	NO	-
2997	ZINC00864681	1943	0.3008664846420288	NO	-
2998	ZINC01327442	3695	0.3008638620376587	NO	-
2999	ZINC03889684	10910	0.3008573651313782	NO	-
3000	ZINC03854679	10148	0.30085623264312744	NO	-
3001	ZINC02947417	6876	0.30084627866744995	NO	-
3002	ZINC02947418	6877	0.30084627866744995	NO	-
3003	ZINC03227193	7276	0.3008444011211395	NO	-
3004	ZINC02915965	6668	0.300843745470047	NO	-
3005	ZINC00949720	2266	0.3008388876914978	NO	-
3006	ZINC00628430	799	0.3008378744125366	NO	-
3007	ZINC03469008	8367	0.3008342981338501	NO	-
3008	ZINC01451803	4051	0.3008157014846802	NO	-
3009	ZINC03459653	8238	0.30081307888031006	NO	-
3010	ZINC00718697	1213	0.30080434679985046	NO	-
3011	ZINC00879335	2002	0.3007984161376953	NO	-
3012	ZINC01144201	3304	0.30079421401023865	NO	-
3013	ZINC03859684	10611	0.30078884959220886	NO	-
3014	ZINC01040281	2715	0.3007810115814209	NO	-
3015	ZINC03857874	10371	0.3007594347000122	NO	-
3016	ZINC03330504	7577	0.30075424909591675	NO	-
3017	ZINC03868709	10850	0.30074673891067505	NO	-
3018	ZINC01218438	3566	0.3007427752017975	NO	-
3019	ZINC00848448	1813	0.30073878169059753	NO	-
3020	ZINC02652540	5689	0.3007313013076782	NO	-
3021	ZINC02358495	5036	0.30067208409309387	NO	-
3022	ZINC04312429	12004	0.30066630244255066	NO	-
3023	ZINC03289008	7446	0.30062299966812134	NO	-
3024	ZINC01327444	3696	0.30062079429626465	NO	-
3025	ZINC03858944	10504	0.30058836936950684	NO	-
3026	ZINC00834069	1704	0.3005658984184265	NO	-
3027	ZINC00837369	1732	0.30056148767471313	NO	-
3028	ZINC03855551	10213	0.3005281984806061	NO	-
3029	ZINC03529825	8804	0.3005228042602539	NO	-
3030	ZINC04157926	11715	0.300522118806839	NO	-
3031	ZINC02023555	4583	0.30052122473716736	NO	-
3032	ZINC03858869	10491	0.3005165755748749	NO	-
3033	ZINC00978162	2379	0.300487220287323	NO	-
3034	ZINC00060444	50	0.30047810077667236	NO	-
3035	ZINC03611378	9323	0.300474613904953	NO	-
3036	ZINC02914573	6618	0.3004472255706787	NO	-
3037	ZINC02914575	6619	0.3004472255706787	NO	-
3038	ZINC03855032	10186	0.30044689774513245	NO	-
3039	ZINC01044245	2752	0.3004269599914551	NO	-
3040	ZINC03396889	7921	0.3004266321659088	NO	-
3041	ZINC01450473	4025	0.30042561888694763	NO	-
3042	ZINC00807042	1520	0.3004118800163269	NO	-
3043	ZINC00807044	1521	0.3004118800163269	NO	-
3044	ZINC00905756	2095	0.3004099428653717	NO	-
3045	ZINC01106739	3059	0.30039820075035095	NO	-
3046	ZINC00753040	1298	0.3003973960876465	NO	-
3047	ZINC03997175	11427	0.30038776993751526	NO	-
3048	ZINC00755621	1312	0.3003724217414856	NO	-
3049	ZINC01504895	4202	0.3003705143928528	NO	-
3050	ZINC01989608	4560	0.30036407709121704	NO	-
3051	ZINC03859438	10546	0.30036017298698425	NO	-
3052	ZINC00738274	1284	0.3003588616847992	NO	-
3053	ZINC03892378	10986	0.30035367608070374	NO	-
3054	ZINC02713320	5901	0.300347238779068	NO	-
3055	ZINC00897557	2074	0.30034559965133667	NO	-
3056	ZINC03351411	7684	0.30033108592033386	NO	-
3057	ZINC01227710	3582	0.3003270924091339	NO	-
3058	ZINC02915103	6635	0.3003111183643341	NO	-
3059	ZINC02915105	6636	0.3003111183643341	NO	-
3060	ZINC02717974	5961	0.3002852499485016	NO	-
3061	ZINC02793805	6223	0.3002844750881195	NO	-
3062	ZINC00888138	2035	0.3002760708332062	NO	-
3063	ZINC03970172	11166	0.30027520656585693	NO	-
3064	ZINC03852785	9757	0.30027085542678833	NO	-
3065	ZINC02431783	5205	0.3002687990665436	NO	-
3066	ZINC02686586	5775	0.3002627193927765	NO	-
3067	ZINC03594578	9174	0.3002626597881317	NO	-
3068	ZINC02241199	4815	0.3001885712146759	NO	-
3069	ZINC03853897	10007	0.30018511414527893	NO	-
3070	ZINC01079992	2996	0.30017805099487305	NO	-
3071	ZINC02358843	5039	0.30015507340431213	NO	-
3072	ZINC03970137	11159	0.30014291405677795	NO	-
3073	ZINC00640456	891	0.3001307547092438	NO	-
3074	ZINC01936737	4434	0.30012035369873047	NO	-
3075	ZINC01936738	4435	0.30012035369873047	NO	-
3076	ZINC03853796	9984	0.3001077175140381	NO	-
3077	ZINC02257351	4830	0.30009788274765015	NO	-
3078	ZINC02957684	6944	0.30008664727211	NO	-
3079	ZINC04267863	11898	0.30008211731910706	NO	-
3080	ZINC02576638	5431	0.30006346106529236	NO	-
3081	ZINC03340835	7632	0.3000486195087433	NO	-
3082	ZINC03603045	9246	0.3000184893608093	NO	-
3083	ZINC02200330	4697	0.3000013828277588	NO	-
3084	ZINC02500107	5366	0.2999780774116516	NO	-
3085	ZINC03858310	10418	0.2999733090400696	NO	-
3086	ZINC00713283	1179	0.2999647557735443	NO	-
3087	ZINC02713188	5869	0.2999401390552521	NO	-
3088	ZINC01938122	4459	0.299932599067688	NO	-
3089	ZINC02859639	6414	0.2999193072319031	NO	-
3090	ZINC03264643	7371	0.29991328716278076	NO	-
3091	ZINC02957644	6940	0.299896776676178	NO	-
3092	ZINC04333004	12066	0.29989147186279297	NO	-
3093	ZINC03982998	11335	0.29987573623657227	NO	-
3094	ZINC03793666	9511	0.29987186193466187	NO	-
3095	ZINC03853566	9912	0.2998681962490082	NO	-
3096	ZINC00822510	1632	0.2998639643192291	NO	-
3097	ZINC00822511	1633	0.2998639643192291	NO	-
3098	ZINC01427706	3931	0.2998526990413666	NO	-
3099	ZINC01427707	3932	0.2998526990413666	NO	-
3100	ZINC00957829	2322	0.2998364567756653	NO	-
3101	ZINC03853403	9866	0.29983094334602356	NO	-
3102	ZINC00205221	217	0.29982897639274597	NO	-
3103	ZINC02692445	5786	0.29980576038360596	NO	-
3104	ZINC02692816	5799	0.299799382686615	NO	-
3105	ZINC03531583	8808	0.2997826635837555	NO	-
3106	ZINC02380944	5087	0.29977163672447205	NO	-
3107	ZINC03820383	9545	0.2997673749923706	NO	-
3108	ZINC01305957	3668	0.29974550008773804	NO	-
3109	ZINC00738271	1281	0.2997438609600067	NO	-
3110	ZINC02859640	6415	0.2997431755065918	NO	-
3111	ZINC00942064	2223	0.2997366786003113	NO	-
3112	ZINC02658243	5726	0.2997249662876129	NO	-
3113	ZINC03855562	10215	0.29969966411590576	NO	-
3114	ZINC03969902	11132	0.2996920645236969	NO	-
3115	ZINC03987794	11393	0.2996758818626404	NO	-
3116	ZINC01405165	3887	0.29966503381729126	NO	-
3117	ZINC03867497	10751	0.29965221881866455	NO	-
3118	ZINC03867498	10753	0.29965221881866455	NO	-
3119	ZINC02795422	6245	0.2996476888656616	NO	-
3120	ZINC00003289	1	0.2996247112751007	NO	-
3121	ZINC03854652	10142	0.2996212840080261	NO	-
3122	ZINC04148631	11678	0.29961493611335754	NO	-
3123	ZINC04464876	12313	0.2996041476726532	NO	-
3124	ZINC02914452	6593	0.2995985746383667	NO	-
3125	ZINC02914454	6594	0.2995985746383667	NO	-
3126	ZINC03853890	10004	0.299587607383728	NO	-
3127	ZINC03594608	9180	0.2995643615722656	NO	-
3128	ZINC04437724	12240	0.2995555102825165	NO	-
3129	ZINC04087798	11584	0.29955294728279114	NO	-
3130	ZINC01027259	2583	0.2995515763759613	NO	-
3131	ZINC03970031	11143	0.29954996705055237	NO	-
3132	ZINC02351780	5013	0.29954028129577637	NO	-
3133	ZINC03833348	9556	0.2995133697986603	NO	-
3134	ZINC00879331	2001	0.2994785010814667	NO	-
3135	ZINC02693140	5805	0.2994629144668579	NO	-
3136	ZINC02717832	5954	0.2994399964809418	NO	-
3137	ZINC01505452	4208	0.29943960905075073	NO	-
3138	ZINC00638848	876	0.29939624667167664	NO	-
3139	ZINC03867504	10757	0.2993915379047394	NO	-
3140	ZINC01045920	2754	0.29936671257019043	NO	-
3141	ZINC03968608	11076	0.2993442714214325	NO	-
3142	ZINC03970066	11152	0.2993420958518982	NO	-
3143	ZINC03417021	8012	0.29933449625968933	NO	-
3144	ZINC00800847	1473	0.2993251383304596	NO	-
3145	ZINC03453056	8188	0.29931944608688354	NO	-
3146	ZINC03859559	10569	0.29930901527404785	NO	-
3147	ZINC03523823	8757	0.29930394887924194	NO	-
3148	ZINC01516598	4260	0.29926827549934387	NO	-
3149	ZINC00641734	899	0.2992599606513977	NO	-
3150	ZINC00812107	1549	0.29923540353775024	NO	-
3151	ZINC03853765	9975	0.29923516511917114	NO	-
3152	ZINC03037037	7121	0.2992323637008667	NO	-
3153	ZINC00682812	1098	0.29922428727149963	NO	-
3154	ZINC00268443	315	0.2992178499698639	NO	-
3155	ZINC03227194	7277	0.2992118299007416	NO	-
3156	ZINC03345226	7647	0.2992085814476013	NO	-
3157	ZINC03259430	7355	0.2992006838321686	NO	-
3158	ZINC02858607	6408	0.29919877648353577	NO	-
3159	ZINC02935578	6841	0.2991901934146881	NO	-
3160	ZINC03496363	8517	0.2991836667060852	NO	-
3161	ZINC03854540	10105	0.2991468906402588	NO	-
3162	ZINC02917174	6694	0.2991456091403961	NO	-
3163	ZINC00753931	1304	0.299145370721817	NO	-
3164	ZINC03854546	10107	0.29914385080337524	NO	-
3165	ZINC00899927	2077	0.2991284430027008	NO	-
3166	ZINC00950930	2275	0.299125999212265	NO	-
3167	ZINC03983665	11370	0.29909783601760864	NO	-
3168	ZINC02425412	5186	0.2990855574607849	NO	-
3169	ZINC02425413	5187	0.2990855574607849	NO	-
3170	ZINC02808272	6312	0.29907795786857605	NO	-
3171	ZINC00896441	2062	0.29907354712486267	NO	-
3172	ZINC03851681	9702	0.29907259345054626	NO	-
3173	ZINC00818297	1600	0.2990644574165344	NO	-
3174	ZINC03558474	8974	0.2990305423736572	NO	-
3175	ZINC02717974	5959	0.29901862144470215	NO	-
3176	ZINC02717974	5960	0.29901862144470215	NO	-
3177	ZINC02627474	5550	0.29900646209716797	NO	-
3178	ZINC01959292	4482	0.2989797294139862	NO	-
3179	ZINC03548335	8905	0.2989651560783386	NO	-
3180	ZINC02918246	6732	0.2989650368690491	NO	-
3181	ZINC04382999	12153	0.2989521324634552	NO	-
3182	ZINC03853443	9871	0.29894891381263733	NO	-
3183	ZINC02692961	5803	0.2989482283592224	NO	-
3184	ZINC03814786	2	0.29889872670173645	YES	2
3185	ZINC03853978	10026	0.29889631271362305	NO	-
3186	ZINC03858383	10442	0.29889369010925293	NO	-
3187	ZINC00943976	2232	0.2988795042037964	NO	-
3188	ZINC03861986	10663	0.2988777458667755	NO	-
3189	ZINC02715974	5930	0.29887378215789795	NO	-
3190	ZINC02868957	6451	0.29886454343795776	NO	-
3191	ZINC03385289	7861	0.29885628819465637	NO	-
3192	ZINC01388620	3817	0.29885122179985046	NO	-
3193	ZINC00528218	567	0.29884055256843567	NO	-
3194	ZINC01079988	2995	0.29882922768592834	NO	-
3195	ZINC02919364	6791	0.2988211214542389	NO	-
3196	ZINC03982806	11321	0.29880163073539734	NO	-
3197	ZINC03853893	10005	0.29880064725875854	NO	-
3198	ZINC01175377	3446	0.2987971603870392	NO	-
3199	ZINC01123365	3180	0.298780620098114	NO	-
3200	ZINC01123367	3181	0.298780620098114	NO	-
3201	ZINC02911335	6554	0.29877761006355286	NO	-
3202	ZINC01363105	3746	0.29877036809921265	NO	-
3203	ZINC04443584	12271	0.2987652122974396	NO	-
3204	ZINC01451869	4064	0.2987573444843292	NO	-
3205	ZINC03853358	9859	0.29873746633529663	NO	-
3206	ZINC02698852	5815	0.29871317744255066	NO	-
3207	ZINC00857233	1921	0.298709511756897	NO	-
3208	ZINC00539123	587	0.29870909452438354	NO	-
3209	ZINC03983704	11371	0.29870301485061646	NO	-
3210	ZINC00190643	203	0.2986931800842285	NO	-
3211	ZINC00656396	978	0.2986516058444977	NO	-
3212	ZINC02914509	6612	0.2986500561237335	NO	-
3213	ZINC00819531	1613	0.2986232340335846	NO	-
3214	ZINC00622340	745	0.29861435294151306	NO	-
3215	ZINC03857880	10376	0.29859083890914917	NO	-
3216	ZINC04460726	12282	0.29859083890914917	NO	-
3217	ZINC01146531	3311	0.2985907793045044	NO	-
3218	ZINC01959285	4480	0.298586905002594	NO	-
3219	ZINC00930698	2153	0.29858648777008057	NO	-
3220	ZINC01043642	2746	0.2985847592353821	NO	-
3221	ZINC01050606	2788	0.2985776364803314	NO	-
3222	ZINC01428191	3938	0.2985747456550598	NO	-
3223	ZINC04225001	11805	0.29857420921325684	NO	-
3224	ZINC03496368	8519	0.2985733151435852	NO	-
3225	ZINC03031222	7111	0.2985605001449585	NO	-
3226	ZINC00904393	2085	0.2985594570636749	NO	-
3227	ZINC03852991	9785	0.2985566556453705	NO	-
3228	ZINC01048677	2775	0.29853883385658264	NO	-
3229	ZINC03853878	9994	0.29853466153144836	NO	-
3230	ZINC00916852	2118	0.298529714345932	NO	-
3231	ZINC03383497	7855	0.2985154390335083	NO	-
3232	ZINC03858287	10411	0.2985078692436218	NO	-
3233	ZINC03969902	11129	0.29850518703460693	NO	-
3234	ZINC03854246	10055	0.29850414395332336	NO	-
3235	ZINC03565642	9044	0.2985040247440338	NO	-
3236	ZINC03858395	10447	0.29849734902381897	NO	-
3237	ZINC01146932	3312	0.2984883785247803	NO	-
3238	ZINC04170190	11748	0.2984825074672699	NO	-
3239	ZINC00646474	944	0.298478364944458	NO	-
3240	ZINC00646475	945	0.298478364944458	NO	-
3241	ZINC04150969	11681	0.2984769940376282	NO	-
3242	ZINC02784455	6151	0.29847416281700134	NO	-
3243	ZINC02436512	5215	0.2984648048877716	NO	-
3244	ZINC02333491	4951	0.29844263195991516	NO	-
3245	ZINC03609214	9291	0.29844093322753906	NO	-
3246	ZINC01020300	2544	0.2984163463115692	NO	-
3247	ZINC00956296	2315	0.2984144389629364	NO	-
3248	ZINC03050323	7134	0.2984120845794678	NO	-
3249	ZINC03852988	9783	0.2984057366847992	NO	-
3250	ZINC00993791	2459	0.298404335975647	NO	-
3251	ZINC04277678	11927	0.2984032928943634	NO	-
3252	ZINC02720886	6009	0.29839593172073364	NO	-
3253	ZINC02720887	6010	0.29839593172073364	NO	-
3254	ZINC02215927	4741	0.2983846962451935	NO	-
3255	ZINC02215930	4742	0.2983846962451935	NO	-
3256	ZINC01981624	4529	0.2983550429344177	NO	-
3257	ZINC03562217	9003	0.29834651947021484	NO	-
3258	ZINC04225016	11812	0.298339307308197	NO	-
3259	ZINC03818839	9528	0.2983351945877075	NO	-
3260	ZINC04311830	12002	0.29833006858825684	NO	-
3261	ZINC03562312	9005	0.29832562804222107	NO	-
3262	ZINC00630049	814	0.2983207404613495	NO	-
3263	ZINC02239388	4809	0.29831767082214355	NO	-
3264	ZINC02957740	6945	0.2983053922653198	NO	-
3265	ZINC01089803	3019	0.2982974946498871	NO	-
3266	ZINC01089804	3020	0.2982974946498871	NO	-
3267	ZINC02860800	6419	0.2982865571975708	NO	-
3268	ZINC00824610	1635	0.29828640818595886	NO	-
3269	ZINC03611931	9335	0.29828187823295593	NO	-
3270	ZINC03890172	10939	0.29827553033828735	NO	-
3271	ZINC04464924	12315	0.29827553033828735	NO	-
3272	ZINC02503783	5385	0.2982536852359772	NO	-
3273	ZINC03254976	7342	0.29823043942451477	NO	-
3274	ZINC00958252	2325	0.29822883009910583	NO	-
3275	ZINC01219340	3567	0.29822230339050293	NO	-
3276	ZINC01040555	2725	0.2981845438480377	NO	-
3277	ZINC04451766	12275	0.29818353056907654	NO	-
3278	ZINC00848486	1814	0.2981826663017273	NO	-
3279	ZINC03365268	7736	0.29817014932632446	NO	-
3280	ZINC00940753	2211	0.2981610894203186	NO	-
3281	ZINC00940754	2212	0.2981610894203186	NO	-
3282	ZINC03853797	9985	0.2981471121311188	NO	-
3283	ZINC01654698	4334	0.29813921451568604	NO	-
3284	ZINC02972825	6988	0.29813551902770996	NO	-
3285	ZINC03857616	10339	0.2981090545654297	NO	-
3286	ZINC03857749	10356	0.29810193181037903	NO	-
3287	ZINC03854559	10112	0.2980932891368866	NO	-
3288	ZINC03857496	10327	0.29807955026626587	NO	-
3289	ZINC01506150	4211	0.29807817935943604	NO	-
3290	ZINC00646424	936	0.2980746030807495	NO	-
3291	ZINC00779035	1340	0.2980654239654541	NO	-
3292	ZINC00753962	1306	0.29806265234947205	NO	-
3293	ZINC01133935	3254	0.2980600595474243	NO	-
3294	ZINC03885220	10890	0.2980392277240753	NO	-
3295	ZINC03368559	7774	0.29803624749183655	NO	-
3296	ZINC04488259	12468	0.29802533984184265	NO	-
3297	ZINC04479881	12413	0.2980237603187561	NO	-
3298	ZINC01427610	3928	0.29802003502845764	NO	-
3299	ZINC02433830	5209	0.2980193793773651	NO	-
3300	ZINC04443316	12257	0.29800915718078613	NO	-
3301	ZINC01149342	3332	0.2980060577392578	NO	-
3302	ZINC00604166	716	0.2980019450187683	NO	-
3303	ZINC04622969	12590	0.2979719638824463	NO	-
3304	ZINC01196356	3504	0.29797032475471497	NO	-
3305	ZINC02197792	4689	0.29795968532562256	NO	-
3306	ZINC01360596	3740	0.29794421792030334	NO	-
3307	ZINC00662326	991	0.2979280352592468	NO	-
3308	ZINC00662329	992	0.2979280352592468	NO	-
3309	ZINC02229207	4784	0.29792311787605286	NO	-
3310	ZINC03970311	11174	0.2979140877723694	NO	-
3311	ZINC02424076	5182	0.2979087829589844	NO	-
3312	ZINC03504057	8634	0.2979080080986023	NO	-
3313	ZINC04178409	11760	0.2979053258895874	NO	-
3314	ZINC03853233	9832	0.2979030907154083	NO	-
3315	ZINC03853450	9874	0.29789918661117554	NO	-
3316	ZINC03858325	10431	0.297869473695755	NO	-
3317	ZINC03971692	11213	0.2978609800338745	NO	-
3318	ZINC01487037	4141	0.2978598475456238	NO	-
3319	ZINC01487037	4142	0.2978598475456238	NO	-
3320	ZINC02917161	6690	0.2978242039680481	NO	-
3321	ZINC03452224	8173	0.29782354831695557	NO	-
3322	ZINC00412777	421	0.2977912425994873	NO	-
3323	ZINC02403426	5133	0.29778677225112915	NO	-
3324	ZINC00670446	1025	0.29777026176452637	NO	-
3325	ZINC01380655	3789	0.29773983359336853	NO	-
3326	ZINC02752964	6093	0.2977393567562103	NO	-
3327	ZINC01470341	4125	0.29773083329200745	NO	-
3328	ZINC02784455	6150	0.29772987961769104	NO	-
3329	ZINC04443468	12262	0.29772162437438965	NO	-
3330	ZINC00643519	909	0.29770559072494507	NO	-
3331	ZINC02791357	6193	0.29770246148109436	NO	-
3332	ZINC00998092	2474	0.2976711392402649	NO	-
3333	ZINC04395283	12171	0.29765522480010986	NO	-
3334	ZINC01327439	3694	0.2976471781730652	NO	-
3335	ZINC01084311	3008	0.29763850569725037	NO	-
3336	ZINC03522900	8747	0.29763442277908325	NO	-
3337	ZINC03970037	11147	0.29762157797813416	NO	-
3338	ZINC03247154	7318	0.29761970043182373	NO	-
3339	ZINC03247156	7319	0.29761970043182373	NO	-
3340	ZINC02501250	5375	0.29761186242103577	NO	-
3341	ZINC03854659	10143	0.2976022958755493	NO	-
3342	ZINC03982946	11330	0.2976001501083374	NO	-
3343	ZINC03665069	9451	0.29758498072624207	NO	-
3344	ZINC03857989	10387	0.2975785732269287	NO	-
3345	ZINC01128359	3225	0.29757726192474365	NO	-
3346	ZINC03890889	10964	0.29757437109947205	NO	-
3347	ZINC03979975	11313	0.2975609600543976	NO	-
3348	ZINC03852961	9773	0.2975575923919678	NO	-
3349	ZINC03349225	7672	0.297554075717926	NO	-
3350	ZINC03327732	7573	0.2975494861602783	NO	-
3351	ZINC03859695	10616	0.29753807187080383	NO	-
3352	ZINC02299056	4878	0.29752472043037415	NO	-
3353	ZINC03976714	11296	0.2975076138973236	NO	-
3354	ZINC04113474	11629	0.29750266671180725	NO	-
3355	ZINC03853123	9810	0.29748624563217163	NO	-
3356	ZINC00855902	1880	0.2974749505519867	NO	-
3357	ZINC01020567	2550	0.2974609136581421	NO	-
3358	ZINC01514214	4252	0.2974528968334198	NO	-
3359	ZINC03495651	8502	0.2974514067173004	NO	-
3360	ZINC03508559	8680	0.29743924736976624	NO	-
3361	ZINC03854615	10136	0.29743361473083496	NO	-
3362	ZINC00779035	1339	0.29743245244026184	NO	-
3363	ZINC01149343	3333	0.2974107265472412	NO	-
3364	ZINC00701901	1132	0.2974100112915039	NO	-
3365	ZINC00848713	1815	0.2974044978618622	NO	-
3366	ZINC03866726	10699	0.2974027991294861	NO	-
3367	ZINC03859446	10552	0.2973996102809906	NO	-
3368	ZINC01040027	2703	0.2973899841308594	NO	-
3369	ZINC04443304	12256	0.29738837480545044	NO	-
3370	ZINC03889528	10907	0.2973877489566803	NO	-
3371	ZINC03562329	9006	0.2973712980747223	NO	-
3372	ZINC03562331	9007	0.2973712980747223	NO	-
3373	ZINC02918967	6765	0.297364741563797	NO	-
3374	ZINC01201862	3521	0.2973629832267761	NO	-
3375	ZINC03030409	7106	0.2973577082157135	NO	-
3376	ZINC02917381	6701	0.29733380675315857	NO	-
3377	ZINC03858367	10436	0.2972986102104187	NO	-
3378	ZINC04023832	11498	0.29729562997817993	NO	-
3379	ZINC00845310	1773	0.2972939610481262	NO	-
3380	ZINC03854504	10099	0.2972923517227173	NO	-
3381	ZINC03497224	8522	0.2972681522369385	NO	-
3382	ZINC02449978	5245	0.29726022481918335	NO	-
3383	ZINC01129889	3236	0.29724615812301636	NO	-
3384	ZINC02874573	6485	0.2972255349159241	NO	-
3385	ZINC01394949	3845	0.2972250282764435	NO	-
3386	ZINC00536987	580	0.29722410440444946	NO	-
3387	ZINC00123762	142	0.2972151041030884	NO	-
3388	ZINC02800033	6269	0.2972148656845093	NO	-
3389	ZINC03891693	10980	0.2972028851509094	NO	-
3390	ZINC02430911	5202	0.29719609022140503	NO	-
3391	ZINC03022310	7081	0.2971835434436798	NO	-
3392	ZINC04308633	12000	0.29717084765434265	NO	-
3393	ZINC00918352	2128	0.2971705198287964	NO	-
3394	ZINC00870280	1967	0.2971607446670532	NO	-
3395	ZINC02211174	4728	0.2971491515636444	NO	-
3396	ZINC02918997	6770	0.2971378266811371	NO	-
3397	ZINC01415149	3895	0.29713478684425354	NO	-
3398	ZINC03358129	7714	0.29713448882102966	NO	-
3399	ZINC01424825	3922	0.29713425040245056	NO	-
3400	ZINC03352267	7688	0.29712727665901184	NO	-
3401	ZINC03969923	11134	0.2971022427082062	NO	-
3402	ZINC03977706	11307	0.29709869623184204	NO	-
3403	ZINC03990209	11398	0.29707589745521545	NO	-
3404	ZINC02396922	5115	0.297067254781723	NO	-
3405	ZINC02396923	5116	0.297067254781723	NO	-
3406	ZINC03970015	11141	0.2970631420612335	NO	-
3407	ZINC00952207	2289	0.2970527410507202	NO	-
3408	ZINC00952208	2290	0.2970527410507202	NO	-
3409	ZINC02633186	5586	0.29704248905181885	NO	-
3410	ZINC00879339	2003	0.29704153537750244	NO	-
3411	ZINC00879344	2004	0.29704153537750244	NO	-
3412	ZINC03859566	10573	0.2970338761806488	NO	-
3413	ZINC03854176	10047	0.29703018069267273	NO	-
3414	ZINC00215041	225	0.29702305793762207	NO	-
3415	ZINC02587434	5435	0.29700741171836853	NO	-
3416	ZINC02587435	5436	0.29700741171836853	NO	-
3417	ZINC01030810	2609	0.29700443148612976	NO	-
3418	ZINC03990221	11401	0.2970010042190552	NO	-
3419	ZINC03959919	11055	0.2970007061958313	NO	-
3420	ZINC02023357	4582	0.2969960868358612	NO	-
3421	ZINC01468185	4118	0.2969948649406433	NO	-
3422	ZINC00016589	7	0.29698899388313293	NO	-
3423	ZINC00852309	1857	0.2969716191291809	NO	-
3424	ZINC00857207	1914	0.2969677150249481	NO	-
3425	ZINC02327610	4935	0.29696720838546753	NO	-
3426	ZINC03408033	7973	0.2969599962234497	NO	-
3427	ZINC01035709	2661	0.29694536328315735	NO	-
3428	ZINC03854574	10119	0.29693087935447693	NO	-
3429	ZINC00657070	981	0.2969200909137726	NO	-
3430	ZINC01451100	4041	0.2969042956829071	NO	-
3431	ZINC03559801	8988	0.29690122604370117	NO	-
3432	ZINC03526246	8778	0.29689446091651917	NO	-
3433	ZINC04059365	11556	0.2968905568122864	NO	-
3434	ZINC03853169	9821	0.29688042402267456	NO	-
3435	ZINC03853170	9822	0.29688042402267456	NO	-
3436	ZINC01111909	3101	0.2968774735927582	NO	-
3437	ZINC01111911	3102	0.2968774735927582	NO	-
3438	ZINC03983625	11362	0.2968703508377075	NO	-
3439	ZINC03867503	10755	0.2968614995479584	NO	-
3440	ZINC02692835	5802	0.2968341112136841	NO	-
3441	ZINC01451805	4056	0.2968304753303528	NO	-
3442	ZINC03853588	9918	0.29682207107543945	NO	-
3443	ZINC03858297	10413	0.29681819677352905	NO	-
3444	ZINC03368642	7777	0.29680708050727844	NO	-
3445	ZINC04062272	11562	0.2968059778213501	NO	-
3446	ZINC02419295	5171	0.29680463671684265	NO	-
3447	ZINC02686647	5779	0.2968006730079651	NO	-
3448	ZINC04316312	12022	0.2967821955680847	NO	-
3449	ZINC02380947	5088	0.2967725992202759	NO	-
3450	ZINC03971567	11203	0.29677101969718933	NO	-
3451	ZINC02914559	6615	0.2967703640460968	NO	-
3452	ZINC02914561	6616	0.2967703640460968	NO	-
3453	ZINC03562214	9002	0.2967599034309387	NO	-
3454	ZINC00855940	1883	0.2967586815357208	NO	-
3455	ZINC02744091	6075	0.2967521846294403	NO	-
3456	ZINC04070726	11568	0.2967456579208374	NO	-
3457	ZINC02938434	6851	0.2967405915260315	NO	-
3458	ZINC03620801	9376	0.29674017429351807	NO	-
3459	ZINC01123086	3175	0.29673120379447937	NO	-
3460	ZINC04638631	12601	0.2967246174812317	NO	-
3461	ZINC00893215	2047	0.2967166304588318	NO	-
3462	ZINC03245529	7312	0.29671305418014526	NO	-
3463	ZINC03891024	10968	0.29671210050582886	NO	-
3464	ZINC04488255	12467	0.2967107594013214	NO	-
3465	ZINC02850887	6391	0.296708345413208	NO	-
3466	ZINC01175061	3443	0.29670628905296326	NO	-
3467	ZINC00003289	0	0.29670313000679016	NO	-
3468	ZINC01042162	2734	0.29669710993766785	NO	-
3469	ZINC03483298	8425	0.2966914176940918	NO	-
3470	ZINC03853753	9970	0.29668208956718445	NO	-
3471	ZINC02713218	5882	0.296681672334671	NO	-
3472	ZINC02915353	6639	0.29668131470680237	NO	-
3473	ZINC02915354	6640	0.29668131470680237	NO	-
3474	ZINC00646448	942	0.2966764569282532	NO	-
3475	ZINC00646449	943	0.2966764569282532	NO	-
3476	ZINC01424233	3917	0.29666805267333984	NO	-
3477	ZINC01989611	4563	0.2966572642326355	NO	-
3478	ZINC03853309	9846	0.29665255546569824	NO	-
3479	ZINC01128360	3226	0.2966490089893341	NO	-
3480	ZINC02351362	5010	0.29661405086517334	NO	-
3481	ZINC03971544	11201	0.2966132164001465	NO	-
3482	ZINC01073840	2949	0.2966027855873108	NO	-
3483	ZINC01200628	3518	0.29660144448280334	NO	-
3484	ZINC01216551	3564	0.2965948283672333	NO	-
3485	ZINC03853852	9992	0.29655569791793823	NO	-
3486	ZINC03571469	9076	0.29654040932655334	NO	-
3487	ZINC02652441	5688	0.2965250313282013	NO	-
3488	ZINC01026660	2574	0.2965225875377655	NO	-
3489	ZINC01026662	2575	0.2965225875377655	NO	-
3490	ZINC01509336	4226	0.2965090870857239	NO	-
3491	ZINC04274805	11910	0.29650476574897766	NO	-
3492	ZINC03818839	9527	0.29648053646087646	NO	-
3493	ZINC00857205	1913	0.2964375615119934	NO	-
3494	ZINC01034868	2651	0.2964228689670563	NO	-
3495	ZINC04186114	11768	0.2964187562465668	NO	-
3496	ZINC01040287	2719	0.29641667008399963	NO	-
3497	ZINC02358843	5040	0.2964162230491638	NO	-
3498	ZINC00385410	394	0.29641541838645935	NO	-
3499	ZINC00728441	1255	0.29638177156448364	NO	-
3500	ZINC04598162	12580	0.2963705062866211	NO	-
3501	ZINC01935507	4433	0.2963399589061737	NO	-
3502	ZINC02914441	6589	0.2963374853134155	NO	-
3503	ZINC01067403	2876	0.2963290810585022	NO	-
3504	ZINC03656462	9435	0.29632654786109924	NO	-
3505	ZINC02217026	4746	0.2963249385356903	NO	-
3506	ZINC01014045	2519	0.29630985856056213	NO	-
3507	ZINC02631590	5585	0.29629674553871155	NO	-
3508	ZINC00978319	2382	0.29629266262054443	NO	-
3509	ZINC03854233	10053	0.29628095030784607	NO	-
3510	ZINC00071822	64	0.2962685227394104	NO	-
3511	ZINC00071835	65	0.2962685227394104	NO	-
3512	ZINC01336817	3707	0.29625269770622253	NO	-
3513	ZINC00588008	664	0.29624128341674805	NO	-
3514	ZINC02439705	5224	0.29621437191963196	NO	-
3515	ZINC02627929	5555	0.2961862087249756	NO	-
3516	ZINC02627930	5556	0.2961862087249756	NO	-
3517	ZINC01365024	3767	0.29616934061050415	NO	-
3518	ZINC00812616	1553	0.29615724086761475	NO	-
3519	ZINC02633615	5587	0.29615339636802673	NO	-
3520	ZINC01455319	4071	0.29614582657814026	NO	-
3521	ZINC03833709	9557	0.2961444556713104	NO	-
3522	ZINC00839357	1747	0.29612794518470764	NO	-
3523	ZINC00724961	1240	0.2961272895336151	NO	-
3524	ZINC03857121	10273	0.29609787464141846	NO	-
3525	ZINC04469578	12376	0.29607805609703064	NO	-
3526	ZINC03853080	9806	0.29606831073760986	NO	-
3527	ZINC04365606	12124	0.29606783390045166	NO	-
3528	ZINC00924230	2140	0.296044260263443	NO	-
3529	ZINC02765075	6127	0.2960392236709595	NO	-
3530	ZINC00958109	2323	0.296034574508667	NO	-
3531	ZINC03853652	9939	0.29603397846221924	NO	-
3532	ZINC01451448	4043	0.29602479934692383	NO	-
3533	ZINC03851125	9673	0.29601311683654785	NO	-
3534	ZINC03245526	7311	0.2960088849067688	NO	-
3535	ZINC03853342	9853	0.29600849747657776	NO	-
3536	ZINC03793666	9510	0.29600369930267334	NO	-
3537	ZINC00630057	817	0.2959965467453003	NO	-
3538	ZINC03969384	11102	0.2959957420825958	NO	-
3539	ZINC01123287	3179	0.29598140716552734	NO	-
3540	ZINC02645555	5638	0.29597413539886475	NO	-
3541	ZINC03526322	8779	0.29595431685447693	NO	-
3542	ZINC00225037	296	0.2959459125995636	NO	-
3543	ZINC00713284	1180	0.2959457337856293	NO	-
3544	ZINC03976747	11297	0.29594165086746216	NO	-
3545	ZINC03856465	10253	0.29594048857688904	NO	-
3546	ZINC00629517	808	0.2959382236003876	NO	-
3547	ZINC04164325	11726	0.29593488574028015	NO	-
3548	ZINC03021528	7074	0.2959316074848175	NO	-
3549	ZINC00056309	49	0.29592451453208923	NO	-
3550	ZINC02419294	5170	0.2959214150905609	NO	-
3551	ZINC02370748	5069	0.29589638113975525	NO	-
3552	ZINC03526237	8777	0.2958870530128479	NO	-
3553	ZINC00235731	298	0.29587799310684204	NO	-
3554	ZINC00956739	2320	0.29586830735206604	NO	-
3555	ZINC03990221	11404	0.29584550857543945	NO	-
3556	ZINC03851115	9671	0.29582950472831726	NO	-
3557	ZINC02917435	6708	0.29581648111343384	NO	-
3558	ZINC03856471	10256	0.2958126962184906	NO	-
3559	ZINC00999556	2477	0.2958095073699951	NO	-
3560	ZINC02757253	6104	0.29579707980155945	NO	-
3561	ZINC00107273	118	0.2957896292209625	NO	-
3562	ZINC04315744	12015	0.29578402638435364	NO	-
3563	ZINC03516987	8725	0.2957714796066284	NO	-
3564	ZINC03849634	9591	0.29577022790908813	NO	-
3565	ZINC03434944	8095	0.2957408130168915	NO	-
3566	ZINC03434947	8096	0.2957408130168915	NO	-
3567	ZINC02193432	4679	0.29573482275009155	NO	-
3568	ZINC00182482	187	0.29572752118110657	NO	-
3569	ZINC03432452	8086	0.2957249879837036	NO	-
3570	ZINC01125706	3204	0.295698881149292	NO	-
3571	ZINC03385998	7874	0.29568666219711304	NO	-
3572	ZINC03851751	9704	0.2956715524196625	NO	-
3573	ZINC01104390	3050	0.29565107822418213	NO	-
3574	ZINC02601964	5454	0.29564985632896423	NO	-
3575	ZINC00951897	2288	0.2956438660621643	NO	-
3576	ZINC00738245	1271	0.2956404983997345	NO	-
3577	ZINC04156558	11691	0.29563891887664795	NO	-
3578	ZINC04288240	11956	0.29562512040138245	NO	-
3579	ZINC02808658	6317	0.2956211268901825	NO	-
3580	ZINC02808658	6318	0.2956211268901825	NO	-
3581	ZINC03858460	10450	0.2956210672855377	NO	-
3582	ZINC04062228	11560	0.2956187129020691	NO	-
3583	ZINC03853568	9914	0.2956028878688812	NO	-
3584	ZINC04316171	12018	0.2955667972564697	NO	-
3585	ZINC00778723	1334	0.2955658435821533	NO	-
3586	ZINC00224029	290	0.2955223619937897	NO	-
3587	ZINC02918817	6754	0.29551413655281067	NO	-
3588	ZINC02918819	6755	0.29551413655281067	NO	-
3589	ZINC03983778	11374	0.29551371932029724	NO	-
3590	ZINC01514214	4251	0.29549604654312134	NO	-
3591	ZINC03997175	11426	0.295479416847229	NO	-
3592	ZINC03630826	9404	0.29547902941703796	NO	-
3593	ZINC01150816	3337	0.2954789996147156	NO	-
3594	ZINC02259525	4832	0.29547566175460815	NO	-
3595	ZINC03858393	10445	0.29546433687210083	NO	-
3596	ZINC01097090	3035	0.2954639792442322	NO	-
3597	ZINC01125703	3202	0.2954563796520233	NO	-
3598	ZINC02918968	6766	0.29545339941978455	NO	-
3599	ZINC03321170	7542	0.29545339941978455	NO	-
3600	ZINC01451868	4058	0.29544198513031006	NO	-
3601	ZINC03423720	8045	0.29542702436447144	NO	-
3602	ZINC02201491	4705	0.2954188287258148	NO	-
3603	ZINC01015890	2523	0.2954086363315582	NO	-
3604	ZINC02395285	5112	0.29539644718170166	NO	-
3605	ZINC00834071	1705	0.29539066553115845	NO	-
3606	ZINC02656119	5702	0.29539045691490173	NO	-
3607	ZINC02430391	5198	0.29538339376449585	NO	-
3608	ZINC04278835	11933	0.2953703999519348	NO	-
3609	ZINC03852993	9787	0.2953653633594513	NO	-
3610	ZINC04598159	12579	0.2953585982322693	NO	-
3611	ZINC00971858	2355	0.2953583896160126	NO	-
3612	ZINC03969064	11088	0.29535093903541565	NO	-
3613	ZINC03434933	8094	0.29532596468925476	NO	-
3614	ZINC03959901	11054	0.29531973600387573	NO	-
3615	ZINC03334291	7599	0.29530584812164307	NO	-
3616	ZINC03863019	10676	0.2953020930290222	NO	-
3617	ZINC00738247	1273	0.29529088735580444	NO	-
3618	ZINC00142130	157	0.29528915882110596	NO	-
3619	ZINC02937800	6844	0.29528576135635376	NO	-
3620	ZINC04317860	12038	0.2952851951122284	NO	-
3621	ZINC03971582	11206	0.29528266191482544	NO	-
3622	ZINC03857990	10388	0.29527872800827026	NO	-
3623	ZINC00942768	2225	0.29527273774147034	NO	-
3624	ZINC00144902	159	0.29527246952056885	NO	-
3625	ZINC01074153	2951	0.29526227712631226	NO	-
3626	ZINC00664103	1001	0.2952600121498108	NO	-
3627	ZINC03969697	11115	0.2952532470226288	NO	-
3628	ZINC04470256	12385	0.2952532470226288	NO	-
3629	ZINC02713334	5906	0.29524993896484375	NO	-
3630	ZINC03477171	8392	0.29524290561676025	NO	-
3631	ZINC01000999	2482	0.29523974657058716	NO	-
3632	ZINC04443552	12269	0.29523175954818726	NO	-
3633	ZINC03523138	8753	0.2952175736427307	NO	-
3634	ZINC04396349	12172	0.2952091097831726	NO	-
3635	ZINC00421595	439	0.29520535469055176	NO	-
3636	ZINC02917164	6691	0.2951720952987671	NO	-
3637	ZINC01913356	4416	0.2951700687408447	NO	-
3638	ZINC02938017	6850	0.29516446590423584	NO	-
3639	ZINC03850725	9632	0.2951643764972687	NO	-
3640	ZINC00544367	597	0.29515233635902405	NO	-
3641	ZINC00888708	2037	0.29514750838279724	NO	-
3642	ZINC01199596	3514	0.29513949155807495	NO	-
3643	ZINC00416312	431	0.29513442516326904	NO	-
3644	ZINC03410811	7991	0.29512542486190796	NO	-
3645	ZINC00856723	1899	0.2951207160949707	NO	-
3646	ZINC02355127	5026	0.2951110899448395	NO	-
3647	ZINC02914505	6610	0.295099139213562	NO	-
3648	ZINC04042641	11530	0.2950965166091919	NO	-
3649	ZINC03464481	8348	0.2950814664363861	NO	-
3650	ZINC03856011	10220	0.29508116841316223	NO	-
3651	ZINC02705768	5841	0.2950804531574249	NO	-
3652	ZINC03353195	7691	0.2950642704963684	NO	-
3653	ZINC01029309	2594	0.29506373405456543	NO	-
3654	ZINC02917133	6689	0.29503723978996277	NO	-
3655	ZINC00643085	904	0.29503223299980164	NO	-
3656	ZINC04000766	11445	0.29502949118614197	NO	-
3657	ZINC03890788	10963	0.29500773549079895	NO	-
3658	ZINC03386164	7880	0.2950003445148468	NO	-
3659	ZINC01034870	2652	0.2949940264225006	NO	-
3660	ZINC01086310	3011	0.2949923574924469	NO	-
3661	ZINC03859599	10586	0.2949899435043335	NO	-
3662	ZINC04164465	11727	0.29498031735420227	NO	-
3663	ZINC02768934	6130	0.294975608587265	NO	-
3664	ZINC00715142	1191	0.29497185349464417	NO	-
3665	ZINC03997911	11431	0.2949714660644531	NO	-
3666	ZINC02802345	6282	0.2949606478214264	NO	-
3667	ZINC02802346	6283	0.2949606478214264	NO	-
3668	ZINC00918281	2127	0.29495835304260254	NO	-
3669	ZINC03855424	10203	0.2949523329734802	NO	-
3670	ZINC03850714	9628	0.2949413061141968	NO	-
3671	ZINC02718015	5967	0.29493603110313416	NO	-
3672	ZINC02718015	5969	0.29493603110313416	NO	-
3673	ZINC03814791	191	0.2949278950691223	YES	28
3674	ZINC03853671	9947	0.2949243187904358	NO	-
3675	ZINC03504119	8635	0.2949085831642151	NO	-
3676	ZINC03462514	8313	0.2948915660381317	NO	-
3677	ZINC02868958	6452	0.29488733410835266	NO	-
3678	ZINC03853079	9805	0.2948356866836548	NO	-
3679	ZINC01454992	4069	0.2948336601257324	NO	-
3680	ZINC03854661	10145	0.29482731223106384	NO	-
3681	ZINC02715820	5921	0.29482585191726685	NO	-
3682	ZINC01214313	3558	0.2948228716850281	NO	-
3683	ZINC04492815	12486	0.2948203682899475	NO	-
3684	ZINC02717830	5950	0.2948155403137207	NO	-
3685	ZINC02501250	5377	0.2948155105113983	NO	-
3686	ZINC00842539	1759	0.2948109805583954	NO	-
3687	ZINC00842540	1760	0.2948109805583954	NO	-
3688	ZINC01889875	4405	0.29480239748954773	NO	-
3689	ZINC02284824	4863	0.29477986693382263	NO	-
3690	ZINC00857144	1901	0.29477885365486145	NO	-
3691	ZINC03967010	11062	0.294773131608963	NO	-
3692	ZINC01104391	3051	0.2947573661804199	NO	-
3693	ZINC03854349	10076	0.2947356700897217	NO	-
3694	ZINC03336855	7614	0.2947244942188263	NO	-
3695	ZINC03542896	8874	0.2947165369987488	NO	-
3696	ZINC03854484	10090	0.294675350189209	NO	-
3697	ZINC01167525	3422	0.29467496275901794	NO	-
3698	ZINC03317639	7520	0.29467231035232544	NO	-
3699	ZINC01032333	2616	0.29467129707336426	NO	-
3700	ZINC03853965	10021	0.29466545581817627	NO	-
3701	ZINC04407873	12198	0.29466044902801514	NO	-
3702	ZINC03849601	9587	0.2946591079235077	NO	-
3703	ZINC03854728	10167	0.29465675354003906	NO	-
3704	ZINC01269118	3630	0.2946532964706421	NO	-
3705	ZINC03850606	9622	0.29464492201805115	NO	-
3706	ZINC02636035	5599	0.2946138083934784	NO	-
3707	ZINC02664575	5757	0.29460471868515015	NO	-
3708	ZINC02713335	5907	0.2945795953273773	NO	-
3709	ZINC03970065	11151	0.2945656180381775	NO	-
3710	ZINC01979312	4520	0.2945512533187866	NO	-
3711	ZINC01109180	3080	0.2945440411567688	NO	-
3712	ZINC03424942	8059	0.29452335834503174	NO	-
3713	ZINC03852759	9753	0.29449543356895447	NO	-
3714	ZINC03410173	7984	0.29449233412742615	NO	-
3715	ZINC03292441	7455	0.2944873571395874	NO	-
3716	ZINC03292442	7456	0.2944873571395874	NO	-
3717	ZINC03852998	9791	0.2944745421409607	NO	-
3718	ZINC01549923	4306	0.2944618761539459	NO	-
3719	ZINC00895001	2049	0.29445621371269226	NO	-
3720	ZINC04513644	12554	0.2944493591785431	NO	-
3721	ZINC00778724	1335	0.2944469749927521	NO	-
3722	ZINC03369475	7791	0.29444682598114014	NO	-
3723	ZINC03029921	7100	0.29444557428359985	NO	-
3724	ZINC03902709	11001	0.29443299770355225	NO	-
3725	ZINC01180294	3458	0.2944299876689911	NO	-
3726	ZINC02699055	5825	0.29442110657691956	NO	-
3727	ZINC03334751	7601	0.2944207191467285	NO	-
3728	ZINC00856195	1886	0.29441970586776733	NO	-
3729	ZINC02712164	5855	0.29440608620643616	NO	-
3730	ZINC00675513	1054	0.29440128803253174	NO	-
3731	ZINC03973673	11268	0.29439669847488403	NO	-
3732	ZINC03852960	9772	0.29434946179389954	NO	-
3733	ZINC00684186	1108	0.29434895515441895	NO	-
3734	ZINC01451802	4047	0.29434534907341003	NO	-
3735	ZINC03868041	10802	0.2943381071090698	NO	-
3736	ZINC02333573	4952	0.2943337857723236	NO	-
3737	ZINC03030401	7105	0.2943311333656311	NO	-
3738	ZINC03867934	10792	0.294306218624115	NO	-
3739	ZINC01938233	4471	0.29430532455444336	NO	-
3740	ZINC01056841	2825	0.29430049657821655	NO	-
3741	ZINC02698315	5809	0.2942959666252136	NO	-
3742	ZINC03352265	7687	0.29429346323013306	NO	-
3743	ZINC01313481	3676	0.2942887544631958	NO	-
3744	ZINC01609253	4312	0.29426735639572144	NO	-
3745	ZINC02917429	6706	0.29426658153533936	NO	-
3746	ZINC03858379	10440	0.29426109790802	NO	-
3747	ZINC02511346	5398	0.29425713419914246	NO	-
3748	ZINC00385409	393	0.29425662755966187	NO	-
3749	ZINC04486983	12461	0.2942564785480499	NO	-
3750	ZINC03096783	7156	0.29425325989723206	NO	-
3751	ZINC03558428	8969	0.2942439913749695	NO	-
3752	ZINC00624916	769	0.29424378275871277	NO	-
3753	ZINC04170035	11746	0.2942188084125519	NO	-
3754	ZINC01421902	3903	0.2942140996456146	NO	-
3755	ZINC01421903	3905	0.2942140996456146	NO	-
3756	ZINC04005380	11484	0.29421305656433105	NO	-
3757	ZINC00643421	908	0.29419001936912537	NO	-
3758	ZINC02418401	5168	0.2941845655441284	NO	-
3759	ZINC02418402	5169	0.2941845655441284	NO	-
3760	ZINC02208996	4715	0.2941713333129883	NO	-
3761	ZINC02209000	4716	0.2941713333129883	NO	-
3762	ZINC03386232	7881	0.29416751861572266	NO	-
3763	ZINC01814617	4379	0.2941671311855316	NO	-
3764	ZINC01122873	3171	0.29416701197624207	NO	-
3765	ZINC01122874	3172	0.29416701197624207	NO	-
3766	ZINC03866785	10701	0.29415765404701233	NO	-
3767	ZINC01470340	4122	0.2941489815711975	NO	-
3768	ZINC03537288	8854	0.2941461205482483	NO	-
3769	ZINC03857659	10343	0.2941433787345886	NO	-
3770	ZINC00655265	971	0.2941417694091797	NO	-
3771	ZINC00670886	1036	0.29413580894470215	NO	-
3772	ZINC03858958	10506	0.29413214325904846	NO	-
3773	ZINC02902623	6531	0.29412445425987244	NO	-
3774	ZINC00916853	2119	0.2941127419471741	NO	-
3775	ZINC01140712	3288	0.2941102385520935	NO	-
3776	ZINC03858314	10420	0.29411014914512634	NO	-
3777	ZINC03988816	11396	0.2940971255302429	NO	-
3778	ZINC00054031	47	0.2940961420536041	NO	-
3779	ZINC03613374	9351	0.2940947711467743	NO	-
3780	ZINC04001419	11466	0.294094055891037	NO	-
3781	ZINC01301131	3663	0.2940930724143982	NO	-
3782	ZINC04316341	12025	0.29409000277519226	NO	-
3783	ZINC02344433	4982	0.2940759062767029	NO	-
3784	ZINC03415550	8007	0.2940739691257477	NO	-
3785	ZINC02419604	5174	0.2940494120121002	NO	-
3786	ZINC02309673	4899	0.29404300451278687	NO	-
3787	ZINC01014044	2518	0.29403936862945557	NO	-
3788	ZINC03867815	10786	0.2940236032009125	NO	-
3789	ZINC02639548	5616	0.2940234839916229	NO	-
3790	ZINC01109577	3086	0.29401981830596924	NO	-
3791	ZINC00848924	1816	0.29401931166648865	NO	-
3792	ZINC02622003	5496	0.2940070927143097	NO	-
3793	ZINC00894999	2048	0.2940041720867157	NO	-
3794	ZINC04017450	11494	0.2940022349357605	NO	-
3795	ZINC04233598	11819	0.2939945459365845	NO	-
3796	ZINC00821180	1626	0.29399406909942627	NO	-
3797	ZINC01502625	4190	0.29394054412841797	NO	-
3798	ZINC04443516	12265	0.29393094778060913	NO	-
3799	ZINC01040046	2705	0.2939220666885376	NO	-
3800	ZINC04103973	11612	0.29391756653785706	NO	-
3801	ZINC03854224	10051	0.29391181468963623	NO	-
3802	ZINC01111496	3096	0.29389628767967224	NO	-
3803	ZINC02197790	4688	0.29387032985687256	NO	-
3804	ZINC03358126	7713	0.2938576340675354	NO	-
3805	ZINC01504914	4204	0.2938387393951416	NO	-
3806	ZINC01020300	2543	0.29383841156959534	NO	-
3807	ZINC03554337	8949	0.29382649064064026	NO	-
3808	ZINC00645027	916	0.29381707310676575	NO	-
3809	ZINC01468125	4117	0.2938022017478943	NO	-
3810	ZINC01130900	3243	0.2937949597835541	NO	-
3811	ZINC01034865	2650	0.29378440976142883	NO	-
3812	ZINC03852983	9779	0.293775349855423	NO	-
3813	ZINC03858473	10454	0.2937733829021454	NO	-
3814	ZINC04470363	12388	0.2937733829021454	NO	-
3815	ZINC02511346	5397	0.2937731146812439	NO	-
3816	ZINC03853975	10024	0.293768972158432	NO	-
3817	ZINC03426366	8061	0.2937573790550232	NO	-
3818	ZINC03426366	8063	0.2937573790550232	NO	-
3819	ZINC02362543	5051	0.29375147819519043	NO	-
3820	ZINC03325139	7553	0.2937508225440979	NO	-
3821	ZINC04039002	11527	0.29373738169670105	NO	-
3822	ZINC03854607	10134	0.2937256693840027	NO	-
3823	ZINC04119061	11635	0.29372188448905945	NO	-
3824	ZINC01055526	2816	0.29371377825737	NO	-
3825	ZINC03990221	11403	0.2937127947807312	NO	-
3826	ZINC02465963	5286	0.29370352625846863	NO	-
3827	ZINC03992866	11418	0.29369866847991943	NO	-
3828	ZINC01738035	4343	0.2936931252479553	NO	-
3829	ZINC01128246	3224	0.2936866283416748	NO	-
3830	ZINC02353916	5024	0.2936858832836151	NO	-
3831	ZINC01513956	4248	0.2936832904815674	NO	-
3832	ZINC03853903	10009	0.2936781346797943	NO	-
3833	ZINC00624913	768	0.2936753034591675	NO	-
3834	ZINC01040323	2721	0.2936684191226959	NO	-
3835	ZINC03854696	10158	0.2936660051345825	NO	-
3836	ZINC03854319	10070	0.2936559319496155	NO	-
3837	ZINC03853174	9823	0.2936440408229828	NO	-
3838	ZINC02724753	6029	0.293620765209198	NO	-
3839	ZINC03857279	10297	0.293597012758255	NO	-
3840	ZINC03548315	8904	0.29355984926223755	NO	-
3841	ZINC03862483	10671	0.2935534715652466	NO	-
3842	ZINC02948020	6897	0.293538361787796	NO	-
3843	ZINC03423912	8049	0.29353392124176025	NO	-
3844	ZINC00988374	2431	0.2935299575328827	NO	-
3845	ZINC03513647	8711	0.293525367975235	NO	-
3846	ZINC03513650	8713	0.293525367975235	NO	-
3847	ZINC03133787	7167	0.29350921511650085	NO	-
3848	ZINC03859090	10519	0.29350459575653076	NO	-
3849	ZINC01210026	3535	0.29347550868988037	NO	-
3850	ZINC03852671	9745	0.2934577763080597	NO	-
3851	ZINC01255832	3614	0.29345566034317017	NO	-
3852	ZINC00124106	143	0.2934549152851105	NO	-
3853	ZINC03020712	7068	0.2934505343437195	NO	-
3854	ZINC03611942	9338	0.293448805809021	NO	-
3855	ZINC03530048	8805	0.2934417724609375	NO	-
3856	ZINC02405037	5137	0.29343998432159424	NO	-
3857	ZINC03853650	9937	0.29343271255493164	NO	-
3858	ZINC02699063	5831	0.29343003034591675	NO	-
3859	ZINC00684267	1109	0.29342779517173767	NO	-
3860	ZINC01540499	4302	0.2934073805809021	NO	-
3861	ZINC02872873	6471	0.2934064269065857	NO	-
3862	ZINC01385579	3806	0.2934052050113678	NO	-
3863	ZINC01038055	2688	0.29340308904647827	NO	-
3864	ZINC03790549	9503	0.29336830973625183	NO	-
3865	ZINC01036558	2674	0.29335784912109375	NO	-
3866	ZINC03859744	10624	0.2933480441570282	NO	-
3867	ZINC01515718	4258	0.2933464050292969	NO	-
3868	ZINC00789567	1401	0.293344646692276	NO	-
3869	ZINC02718956	5979	0.2933430075645447	NO	-
3870	ZINC02699041	5819	0.2933412790298462	NO	-
3871	ZINC03609175	9290	0.2933327555656433	NO	-
3872	ZINC02997817	7035	0.29332679510116577	NO	-
3873	ZINC00857170	1910	0.2933262884616852	NO	-
3874	ZINC01137362	3276	0.29331886768341064	NO	-
3875	ZINC04003948	11474	0.2933117747306824	NO	-
3876	ZINC03410182	7986	0.29330286383628845	NO	-
3877	ZINC00081340	70	0.2932920455932617	NO	-
3878	ZINC03629980	9390	0.29327884316444397	NO	-
3879	ZINC03852966	9776	0.29327869415283203	NO	-
3880	ZINC04003948	11475	0.2932704985141754	NO	-
3881	ZINC03858994	10511	0.29326146841049194	NO	-
3882	ZINC01441757	4000	0.2932608425617218	NO	-
3883	ZINC03357906	7710	0.2932586371898651	NO	-
3884	ZINC00389221	402	0.2932540774345398	NO	-
3885	ZINC03854595	10130	0.2932450771331787	NO	-
3886	ZINC00678745	1081	0.2932356894016266	NO	-
3887	ZINC02718810	5972	0.29323285818099976	NO	-
3888	ZINC04406453	12186	0.2932242453098297	NO	-
3889	ZINC00755210	1310	0.29320693016052246	NO	-
3890	ZINC03854323	10071	0.293180912733078	NO	-
3891	ZINC03853594	9921	0.29316842555999756	NO	-
3892	ZINC00819651	1620	0.29316234588623047	NO	-
3893	ZINC04316178	12020	0.2931603193283081	NO	-
3894	ZINC03852994	9788	0.29314616322517395	NO	-
3895	ZINC02713184	5867	0.29313361644744873	NO	-
3896	ZINC04475637	12401	0.2930906414985657	NO	-
3897	ZINC03853698	9959	0.29308775067329407	NO	-
3898	ZINC03850756	9633	0.2930707633495331	NO	-
3899	ZINC03867504	10758	0.293059766292572	NO	-
3900	ZINC03579160	9091	0.2930036187171936	NO	-
3901	ZINC01171607	3438	0.29300060868263245	NO	-
3902	ZINC00779039	1341	0.29299357533454895	NO	-
3903	ZINC02780248	6142	0.29298943281173706	NO	-
3904	ZINC01049166	2777	0.29296889901161194	NO	-
3905	ZINC00938503	2179	0.2929639220237732	NO	-
3906	ZINC04463011	12297	0.29295870661735535	NO	-
3907	ZINC02943182	6869	0.29294025897979736	NO	-
3908	ZINC01163210	3400	0.29293957352638245	NO	-
3909	ZINC00805188	1495	0.2929258346557617	NO	-
3910	ZINC04157519	11702	0.29292160272598267	NO	-
3911	ZINC01157901	3369	0.2929198145866394	NO	-
3912	ZINC00779035	1337	0.292919397354126	NO	-
3913	ZINC03827365	9551	0.29291781783103943	NO	-
3914	ZINC00805902	1498	0.29291605949401855	NO	-
3915	ZINC01033718	2635	0.29291319847106934	NO	-
3916	ZINC03858364	10433	0.29291054606437683	NO	-
3917	ZINC01000074	2478	0.2928818464279175	NO	-
3918	ZINC03892674	10988	0.29287901520729065	NO	-
3919	ZINC03892675	10989	0.29287901520729065	NO	-
3920	ZINC02713204	5874	0.292876660823822	NO	-
3921	ZINC00947132	2251	0.29286202788352966	NO	-
3922	ZINC01503545	4198	0.29285937547683716	NO	-
3923	ZINC02714347	5911	0.29285097122192383	NO	-
3924	ZINC01938087	4453	0.29284024238586426	NO	-
3925	ZINC01145479	3308	0.29283979535102844	NO	-
3926	ZINC01130743	3241	0.2928369343280792	NO	-
3927	ZINC04249668	11865	0.29282912611961365	NO	-
3928	ZINC02717830	5949	0.29281359910964966	NO	-
3929	ZINC02717830	5951	0.29281359910964966	NO	-
3930	ZINC03512863	8703	0.2928128242492676	NO	-
3931	ZINC03857276	10294	0.29280516505241394	NO	-
3932	ZINC04353808	12102	0.2928020656108856	NO	-
3933	ZINC01447509	4016	0.2927928566932678	NO	-
3934	ZINC01989616	4567	0.2927808165550232	NO	-
3935	ZINC01214312	3557	0.2927708327770233	NO	-
3936	ZINC01142784	3300	0.29276806116104126	NO	-
3937	ZINC02571238	5428	0.29275599122047424	NO	-
3938	ZINC02717975	5964	0.2927393615245819	NO	-
3939	ZINC02717975	5965	0.2927393615245819	NO	-
3940	ZINC00646476	946	0.29273268580436707	NO	-
3941	ZINC03467136	8355	0.2927286922931671	NO	-
3942	ZINC03467141	8357	0.2927286922931671	NO	-
3943	ZINC02715811	5914	0.29272639751434326	NO	-
3944	ZINC04157064	11699	0.2927261292934418	NO	-
3945	ZINC00952453	2291	0.2927097976207733	NO	-
3946	ZINC03968513	11071	0.29270097613334656	NO	-
3947	ZINC03617727	9359	0.29269346594810486	NO	-
3948	ZINC00934390	2159	0.2926933467388153	NO	-
3949	ZINC01633083	4321	0.2926725149154663	NO	-
3950	ZINC03408893	7978	0.29267072677612305	NO	-
3951	ZINC03656287	9434	0.2926308810710907	NO	-
3952	ZINC00840297	1751	0.2926290035247803	NO	-
3953	ZINC02713272	5892	0.2926274538040161	NO	-
3954	ZINC03617963	9361	0.29261988401412964	NO	-
3955	ZINC01070614	2893	0.2926187217235565	NO	-
3956	ZINC03857418	10312	0.2926098704338074	NO	-
3957	ZINC00937521	2171	0.29260408878326416	NO	-
3958	ZINC04312429	12003	0.29258954524993896	NO	-
3959	ZINC03858857	10488	0.2925867736339569	NO	-
3960	ZINC03854587	10122	0.29258549213409424	NO	-
3961	ZINC01979313	4521	0.2925803065299988	NO	-
3962	ZINC03889858	10927	0.2925797402858734	NO	-
3963	ZINC02369848	5068	0.29257848858833313	NO	-
3964	ZINC03402627	7946	0.2925724387168884	NO	-
3965	ZINC03853625	9929	0.2925625443458557	NO	-
3966	ZINC00695460	1126	0.29253658652305603	NO	-
3967	ZINC02340487	4972	0.2925266921520233	NO	-
3968	ZINC01119616	3156	0.29252007603645325	NO	-
3969	ZINC00856087	1884	0.2925000786781311	NO	-
3970	ZINC02717825	5938	0.2924901843070984	NO	-
3971	ZINC01161845	3390	0.2924780249595642	NO	-
3972	ZINC02926147	6816	0.29247528314590454	NO	-
3973	ZINC02713210	5878	0.29247191548347473	NO	-
3974	ZINC00758693	1316	0.29246747493743896	NO	-
3975	ZINC00758694	1317	0.29246747493743896	NO	-
3976	ZINC01042159	2732	0.29245778918266296	NO	-
3977	ZINC02735492	6060	0.29245737195014954	NO	-
3978	ZINC01401324	3861	0.2924565076828003	NO	-
3979	ZINC03852921	9763	0.292455792427063	NO	-
3980	ZINC03029918	7099	0.29245299100875854	NO	-
3981	ZINC00071800	62	0.2924291491508484	NO	-
3982	ZINC00071812	63	0.2924291491508484	NO	-
3983	ZINC03400262	7936	0.29242637753486633	NO	-
3984	ZINC00826827	1654	0.2924228012561798	NO	-
3985	ZINC03814809	151	0.29242265224456787	YES	15
3986	ZINC03866802	10702	0.2924186885356903	NO	-
3987	ZINC02624451	5520	0.29241323471069336	NO	-
3988	ZINC03817701	9522	0.2924111485481262	NO	-
3989	ZINC00857209	1915	0.292405366897583	NO	-
3990	ZINC03276384	7405	0.29239290952682495	NO	-
3991	ZINC00541084	589	0.2923908829689026	NO	-
3992	ZINC03993027	11422	0.29238247871398926	NO	-
3993	ZINC03244705	7309	0.29238161444664	NO	-
3994	ZINC03449295	8154	0.2923794090747833	NO	-
3995	ZINC01164503	3411	0.2923736572265625	NO	-
3996	ZINC03579623	9105	0.2923735976219177	NO	-
3997	ZINC03579624	9106	0.2923735976219177	NO	-
3998	ZINC01859975	4399	0.2923642098903656	NO	-
3999	ZINC02181564	4668	0.292351096868515	NO	-
4000	ZINC00988374	2433	0.2923502027988434	NO	-
4001	ZINC03582148	9138	0.2923317849636078	NO	-
4002	ZINC03550299	8923	0.2923092842102051	NO	-
4003	ZINC04381952	12149	0.292308509349823	NO	-
4004	ZINC03853261	9838	0.2922937572002411	NO	-
4005	ZINC01256146	3618	0.2922731041908264	NO	-
4006	ZINC03506888	8661	0.29226556420326233	NO	-
4007	ZINC01148663	3331	0.2922232151031494	NO	-
4008	ZINC03857190	10282	0.2922213077545166	NO	-
4009	ZINC03400768	7941	0.2922136187553406	NO	-
4010	ZINC01129887	3235	0.29220786690711975	NO	-
4011	ZINC03512426	8701	0.2922002971172333	NO	-
4012	ZINC03848478	9576	0.292194128036499	NO	-
4013	ZINC03449293	8153	0.29218921065330505	NO	-
4014	ZINC02808658	6316	0.2921842932701111	NO	-
4015	ZINC04365588	12123	0.2921818792819977	NO	-
4016	ZINC04414352	12210	0.2921804189682007	NO	-
4017	ZINC03859643	10599	0.2921449840068817	NO	-
4018	ZINC03814788	9	0.2921416461467743	YES	3
4019	ZINC01989657	4579	0.2921159267425537	NO	-
4020	ZINC00389218	400	0.2920600473880768	NO	-
4021	ZINC00354418	362	0.29205647110939026	NO	-
4022	ZINC00354419	363	0.29205647110939026	NO	-
4023	ZINC01724487	4342	0.29204779863357544	NO	-
4024	ZINC04268026	11899	0.2920476496219635	NO	-
4025	ZINC03853303	9844	0.2920457422733307	NO	-
4026	ZINC03452617	8180	0.29204261302948	NO	-
4027	ZINC03873875	10876	0.29204145073890686	NO	-
4028	ZINC02125500	4637	0.29204121232032776	NO	-
4029	ZINC02926145	6815	0.29203543066978455	NO	-
4030	ZINC03325279	7556	0.29203173518180847	NO	-
4031	ZINC00778070	1328	0.29203131794929504	NO	-
4032	ZINC03641541	9414	0.29201939702033997	NO	-
4033	ZINC03859455	10554	0.29201897978782654	NO	-
4034	ZINC00752375	1293	0.29201868176460266	NO	-
4035	ZINC03361563	7722	0.2920178472995758	NO	-
4036	ZINC03335624	7605	0.29200276732444763	NO	-
4037	ZINC02511890	5399	0.29200175404548645	NO	-
4038	ZINC04326673	12055	0.2920016348361969	NO	-
4039	ZINC03167083	7179	0.2919997572898865	NO	-
4040	ZINC03862466	10669	0.2919931411743164	NO	-
4041	ZINC00870860	1970	0.2919900715351105	NO	-
4042	ZINC00870861	1971	0.2919900715351105	NO	-
4043	ZINC01000880	2481	0.291988730430603	NO	-
4044	ZINC02800308	6272	0.29197078943252563	NO	-
4045	ZINC00587143	662	0.291970431804657	NO	-
4046	ZINC04638645	12603	0.291965126991272	NO	-
4047	ZINC01109606	3088	0.29196155071258545	NO	-
4048	ZINC03526213	8773	0.2919534742832184	NO	-
4049	ZINC03971351	11199	0.29193687438964844	NO	-
4050	ZINC00305588	331	0.29189231991767883	NO	-
4051	ZINC02808701	6319	0.2918882668018341	NO	-
4052	ZINC00888708	2038	0.2918625771999359	NO	-
4053	ZINC04169841	11744	0.2918606698513031	NO	-
4054	ZINC01002478	2486	0.29185473918914795	NO	-
4055	ZINC03506767	8657	0.29184746742248535	NO	-
4056	ZINC00543346	596	0.2918337285518646	NO	-
4057	ZINC04485191	12436	0.2918280363082886	NO	-
4058	ZINC02716077	5931	0.29182296991348267	NO	-
4059	ZINC00706648	1157	0.2918178141117096	NO	-
4060	ZINC02405038	5138	0.29180508852005005	NO	-
4061	ZINC02858932	6410	0.29180189967155457	NO	-
4062	ZINC01512311	4241	0.29179561138153076	NO	-
4063	ZINC02713209	5877	0.2917853891849518	NO	-
4064	ZINC03225905	7273	0.2917693555355072	NO	-
4065	ZINC01165279	3417	0.29175156354904175	NO	-
4066	ZINC01126265	3209	0.2917499542236328	NO	-
4067	ZINC03983073	11341	0.29174700379371643	NO	-
4068	ZINC02815390	6334	0.29174450039863586	NO	-
4069	ZINC01428175	3934	0.2917444705963135	NO	-
4070	ZINC03855424	10202	0.2917303442955017	NO	-
4071	ZINC03866989	10713	0.2917289733886719	NO	-
4072	ZINC02977889	7006	0.29171091318130493	NO	-
4073	ZINC00814841	1574	0.29168862104415894	NO	-
4074	ZINC02914376	6585	0.29168444871902466	NO	-
4075	ZINC02914378	6586	0.29168444871902466	NO	-
4076	ZINC03477163	8391	0.2916593849658966	NO	-
4077	ZINC04274933	11915	0.29165130853652954	NO	-
4078	ZINC01486412	205	0.29165011644363403	YES	38
4079	ZINC03887340	10893	0.2916344702243805	NO	-
4080	ZINC00918082	2126	0.291629821062088	NO	-
4081	ZINC03851084	9665	0.29162007570266724	NO	-
4082	ZINC01408768	3890	0.29160812497138977	NO	-
4083	ZINC03853879	9995	0.29159870743751526	NO	-
4084	ZINC02324595	4924	0.29159754514694214	NO	-
4085	ZINC02705761	5840	0.2915864586830139	NO	-
4086	ZINC03531775	8812	0.29158440232276917	NO	-
4087	ZINC02720614	6008	0.29154613614082336	NO	-
4088	ZINC02811843	6330	0.29153555631637573	NO	-
4089	ZINC04464594	12309	0.29151567816734314	NO	-
4090	ZINC03357904	7707	0.29151463508605957	NO	-
4091	ZINC00537114	582	0.29151272773742676	NO	-
4092	ZINC03386110	7876	0.2915107309818268	NO	-
4093	ZINC03868056	10806	0.291506826877594	NO	-
4094	ZINC00993729	2458	0.29149824380874634	NO	-
4095	ZINC03579141	9087	0.2914974093437195	NO	-
4096	ZINC02717973	5955	0.2914969325065613	NO	-
4097	ZINC04225012	11808	0.2914946973323822	NO	-
4098	ZINC01441324	3995	0.2914935052394867	NO	-
4099	ZINC03452882	8185	0.29149338603019714	NO	-
4100	ZINC03971566	11202	0.2914917469024658	NO	-
4101	ZINC02282571	4856	0.291490763425827	NO	-
4102	ZINC01055257	2814	0.29149067401885986	NO	-
4103	ZINC03370784	7805	0.2914874851703644	NO	-
4104	ZINC00818306	1604	0.29148513078689575	NO	-
4105	ZINC00412663	420	0.29147806763648987	NO	-
4106	ZINC03854711	10162	0.2914768159389496	NO	-
4107	ZINC03854960	10183	0.29147106409072876	NO	-
4108	ZINC02713205	5875	0.2914433181285858	NO	-
4109	ZINC03271240	7388	0.291427880525589	NO	-
4110	ZINC01858519	4398	0.2914065718650818	NO	-
4111	ZINC04427406	12229	0.291403204202652	NO	-
4112	ZINC00805187	1494	0.2914024293422699	NO	-
4113	ZINC01123088	3176	0.29139992594718933	NO	-
4114	ZINC00626453	780	0.29139482975006104	NO	-
4115	ZINC00626454	781	0.29139482975006104	NO	-
4116	ZINC02482116	5326	0.29139336943626404	NO	-
4117	ZINC00670534	1027	0.29139065742492676	NO	-
4118	ZINC00803269	1486	0.29138779640197754	NO	-
4119	ZINC02692788	5792	0.29136601090431213	NO	-
4120	ZINC00778069	1327	0.2913360297679901	NO	-
4121	ZINC03477162	8390	0.2913348376750946	NO	-
4122	ZINC00831382	1691	0.29133471846580505	NO	-
4123	ZINC03565664	9048	0.2913179397583008	NO	-
4124	ZINC03563457	9012	0.2913171052932739	NO	-
4125	ZINC03563460	9013	0.2913171052932739	NO	-
4126	ZINC01451100	4040	0.2912849187850952	NO	-
4127	ZINC01088025	3016	0.29128167033195496	NO	-
4128	ZINC01430392	3956	0.2912803888320923	NO	-
4129	ZINC03859369	10536	0.2912687659263611	NO	-
4130	ZINC00801883	1478	0.2912413775920868	NO	-
4131	ZINC03620773	9375	0.29123178124427795	NO	-
4132	ZINC03860094	10655	0.2912287414073944	NO	-
4133	ZINC03976502	11295	0.2912259101867676	NO	-
4134	ZINC00940456	2198	0.29122304916381836	NO	-
4135	ZINC03903649	11003	0.2912118136882782	NO	-
4136	ZINC03858848	10486	0.29120635986328125	NO	-
4137	ZINC00222504	277	0.2911996841430664	NO	-
4138	ZINC02730896	6044	0.29119017720222473	NO	-
4139	ZINC00803031	1483	0.2911781966686249	NO	-
4140	ZINC03970101	11153	0.29117488861083984	NO	-
4141	ZINC01362088	3745	0.29114753007888794	NO	-
4142	ZINC03397082	7926	0.2911253869533539	NO	-
4143	ZINC03375608	7826	0.2911190092563629	NO	-
4144	ZINC04488229	12464	0.29111045598983765	NO	-
4145	ZINC01119255	3148	0.29110726714134216	NO	-
4146	ZINC02344435	4983	0.2910776734352112	NO	-
4147	ZINC04252908	11876	0.2910536229610443	NO	-
4148	ZINC03971152	11188	0.29105034470558167	NO	-
4149	ZINC00818307	1605	0.291049063205719	NO	-
4150	ZINC01195300	3498	0.291048526763916	NO	-
4151	ZINC03856215	10236	0.29104313254356384	NO	-
4152	ZINC03856217	10238	0.29104313254356384	NO	-
4153	ZINC02621866	5495	0.2910413444042206	NO	-
4154	ZINC03533946	8837	0.29103267192840576	NO	-
4155	ZINC03857875	10374	0.29102951288223267	NO	-
4156	ZINC02937802	6845	0.2910293638706207	NO	-
4157	ZINC03960729	11056	0.2910279929637909	NO	-
4158	ZINC01126258	3208	0.2910194396972656	NO	-
4159	ZINC02050669	4585	0.2910110354423523	NO	-
4160	ZINC01274762	3639	0.2910058796405792	NO	-
4161	ZINC03859681	10609	0.2910039722919464	NO	-
4162	ZINC03858968	10508	0.29099756479263306	NO	-
4163	ZINC00389208	397	0.290985643863678	NO	-
4164	ZINC03858881	10494	0.2909843623638153	NO	-
4165	ZINC00638831	871	0.2909821569919586	NO	-
4166	ZINC02636321	5602	0.2909780442714691	NO	-
4167	ZINC02914350	6580	0.29097554087638855	NO	-
4168	ZINC02449977	5244	0.2909575402736664	NO	-
4169	ZINC01363164	3748	0.29095733165740967	NO	-
4170	ZINC01428887	3946	0.29093727469444275	NO	-
4171	ZINC04441544	12246	0.290928453207016	NO	-
4172	ZINC00801890	1479	0.2909114360809326	NO	-
4173	ZINC04094419	11603	0.29090848565101624	NO	-
4174	ZINC02715836	5926	0.29090356826782227	NO	-
4175	ZINC00896443	2063	0.29089710116386414	NO	-
4176	ZINC01496891	4168	0.29089152812957764	NO	-
4177	ZINC01189791	3485	0.29089078307151794	NO	-
4178	ZINC00216859	226	0.2908889651298523	NO	-
4179	ZINC03971585	11207	0.29088470339775085	NO	-
4180	ZINC03859686	10613	0.29085680842399597	NO	-
4181	ZINC02937961	6849	0.2908443212509155	NO	-
4182	ZINC02761984	6111	0.2908395230770111	NO	-
4183	ZINC00710196	1166	0.29083919525146484	NO	-
4184	ZINC00390755	411	0.29083192348480225	NO	-
4185	ZINC02762981	6116	0.29083070158958435	NO	-
4186	ZINC01935502	4432	0.2908271253108978	NO	-
4187	ZINC03559363	8986	0.29081395268440247	NO	-
4188	ZINC04586827	12574	0.2908104658126831	NO	-
4189	ZINC04150979	11682	0.29079023003578186	NO	-
4190	ZINC03558472	8973	0.29078710079193115	NO	-
4191	ZINC03558455	8972	0.2907673120498657	NO	-
4192	ZINC02868983	6453	0.29074960947036743	NO	-
4193	ZINC02847504	6378	0.2907465398311615	NO	-
4194	ZINC03970311	11171	0.2907361388206482	NO	-
4195	ZINC02715818	5919	0.29073506593704224	NO	-
4196	ZINC04522086	12572	0.29073506593704224	NO	-
4197	ZINC02906823	6538	0.2907302975654602	NO	-
4198	ZINC03385995	7873	0.29072827100753784	NO	-
4199	ZINC00624910	767	0.29072654247283936	NO	-
4200	ZINC01105723	3053	0.290703684091568	NO	-
4201	ZINC03859064	10514	0.290703147649765	NO	-
4202	ZINC03850933	9652	0.29069510102272034	NO	-
4203	ZINC03180717	7193	0.2906932532787323	NO	-
4204	ZINC02817142	6338	0.2906849682331085	NO	-
4205	ZINC03853733	9967	0.29067501425743103	NO	-
4206	ZINC01938232	4470	0.29066023230552673	NO	-
4207	ZINC00800883	1474	0.2906530797481537	NO	-
4208	ZINC00171426	181	0.29065191745758057	NO	-
4209	ZINC01401320	3860	0.29065144062042236	NO	-
4210	ZINC02877974	6494	0.2906430959701538	NO	-
4211	ZINC03423798	8047	0.29062965512275696	NO	-
4212	ZINC01514098	4249	0.29058676958084106	NO	-
4213	ZINC03858813	10482	0.2905406057834625	NO	-
4214	ZINC01162901	3396	0.29053863883018494	NO	-
4215	ZINC00826892	1656	0.290538489818573	NO	-
4216	ZINC04221285	11795	0.29053789377212524	NO	-
4217	ZINC01060860	2854	0.2905218005180359	NO	-
4218	ZINC01989629	4572	0.2905188202857971	NO	-
4219	ZINC04274805	11908	0.29050227999687195	NO	-
4220	ZINC03858384	10443	0.2905007004737854	NO	-
4221	ZINC03891069	10971	0.29049959778785706	NO	-
4222	ZINC02936966	6842	0.2904995083808899	NO	-
4223	ZINC01865114	4400	0.29049861431121826	NO	-
4224	ZINC02795539	6246	0.29049113392829895	NO	-
4225	ZINC04059351	11555	0.29048824310302734	NO	-
4226	ZINC01976868	4509	0.2904868423938751	NO	-
4227	ZINC01422344	3911	0.29048460721969604	NO	-
4228	ZINC03983630	11363	0.29045215249061584	NO	-
4229	ZINC03664948	9450	0.29043158888816833	NO	-
4230	ZINC01077693	2976	0.29042303562164307	NO	-
4231	ZINC03508548	8677	0.2904195189476013	NO	-
4232	ZINC03404155	7950	0.29041579365730286	NO	-
4233	ZINC02699056	5826	0.2904103100299835	NO	-
4234	ZINC03856498	10260	0.29040950536727905	NO	-
4235	ZINC00591636	678	0.2904032766819	NO	-
4236	ZINC01012991	2510	0.29040321707725525	NO	-
4237	ZINC03517137	8726	0.2904012203216553	NO	-
4238	ZINC03982996	11333	0.29039090871810913	NO	-
4239	ZINC03852971	9778	0.2903728485107422	NO	-
4240	ZINC00360403	368	0.29037192463874817	NO	-
4241	ZINC02324512	4923	0.29034867882728577	NO	-
4242	ZINC04381893	12146	0.2903464436531067	NO	-
4243	ZINC00705687	1153	0.29034197330474854	NO	-
4244	ZINC02724757	6030	0.29032397270202637	NO	-
4245	ZINC02791494	6194	0.2902938425540924	NO	-
4246	ZINC04351558	12097	0.290278822183609	NO	-
4247	ZINC03610869	9310	0.2902151942253113	NO	-
4248	ZINC01290924	3654	0.29020464420318604	NO	-
4249	ZINC00800845	1472	0.29018765687942505	NO	-
4250	ZINC03498954	8590	0.29018718004226685	NO	-
4251	ZINC03854005	10040	0.29017752408981323	NO	-
4252	ZINC03508557	8679	0.29017701745033264	NO	-
4253	ZINC01327474	3699	0.290134459733963	NO	-
4254	ZINC03842339	9573	0.29012903571128845	NO	-
4255	ZINC03854562	10115	0.2901228070259094	NO	-
4256	ZINC04315742	12014	0.2901172339916229	NO	-
4257	ZINC00738242	1270	0.2900911569595337	NO	-
4258	ZINC04110118	11627	0.29005733132362366	NO	-
4259	ZINC00631155	823	0.2900482416152954	NO	-
4260	ZINC04279258	11934	0.29003944993019104	NO	-
4261	ZINC03183673	7197	0.290030300617218	NO	-
4262	ZINC03854315	10069	0.2900278568267822	NO	-
4263	ZINC03854945	10181	0.2900237441062927	NO	-
4264	ZINC02209448	4724	0.29000091552734375	NO	-
4265	ZINC03594161	9172	0.28997746109962463	NO	-
4266	ZINC03850363	9614	0.2899690568447113	NO	-
4267	ZINC03858685	10473	0.28992801904678345	NO	-
4268	ZINC04059307	11552	0.2899015247821808	NO	-
4269	ZINC01404596	3881	0.28989315032958984	NO	-
4270	ZINC02879045	6501	0.2898847162723541	NO	-
4271	ZINC03853253	9834	0.28988128900527954	NO	-
4272	ZINC03889735	10915	0.2898713946342468	NO	-
4273	ZINC01401325	3862	0.28986960649490356	NO	-
4274	ZINC00715141	1190	0.2898637354373932	NO	-
4275	ZINC02200899	4700	0.28986069560050964	NO	-
4276	ZINC03853991	10033	0.2898499667644501	NO	-
4277	ZINC04157064	11697	0.2898429036140442	NO	-
4278	ZINC01371516	3777	0.28983965516090393	NO	-
4279	ZINC00638833	872	0.2898346781730652	NO	-
4280	ZINC00389233	410	0.28983283042907715	NO	-
4281	ZINC02793680	6221	0.2898136079311371	NO	-
4282	ZINC03590682	9150	0.28980961441993713	NO	-
4283	ZINC03867786	10779	0.28980836272239685	NO	-
4284	ZINC02329765	4942	0.2898061275482178	NO	-
4285	ZINC02353625	5016	0.2897963225841522	NO	-
4286	ZINC03868284	10814	0.2897893786430359	NO	-
4287	ZINC02658038	5724	0.2897878885269165	NO	-
4288	ZINC03853059	9802	0.28976815938949585	NO	-
4289	ZINC00841777	1757	0.2897530794143677	NO	-
4290	ZINC03495072	8488	0.2896994948387146	NO	-
4291	ZINC00826891	1655	0.28969642519950867	NO	-
4292	ZINC02918993	6768	0.28969019651412964	NO	-
4293	ZINC03969902	11131	0.2896890342235565	NO	-
4294	ZINC02750036	6089	0.289688378572464	NO	-
4295	ZINC00652051	963	0.2896854877471924	NO	-
4296	ZINC01042161	2733	0.28968387842178345	NO	-
4297	ZINC02754955	6096	0.28967830538749695	NO	-
4298	ZINC02717830	5948	0.2896731495857239	NO	-
4299	ZINC00360424	371	0.2896421253681183	NO	-
4300	ZINC01270825	3634	0.2896023988723755	NO	-
4301	ZINC03542783	8873	0.2895931005477905	NO	-
4302	ZINC01025165	2566	0.2895830273628235	NO	-
4303	ZINC00888916	2041	0.28957831859588623	NO	-
4304	ZINC03859450	10553	0.28956687450408936	NO	-
4305	ZINC04116038	11630	0.2895444929599762	NO	-
4306	ZINC03565588	9043	0.2895444631576538	NO	-
4307	ZINC00941362	2219	0.2895324230194092	NO	-
4308	ZINC03566579	9065	0.28952956199645996	NO	-
4309	ZINC03853479	9889	0.2895228862762451	NO	-
4310	ZINC03853802	9989	0.28950533270835876	NO	-
4311	ZINC03858177	10407	0.2895008325576782	NO	-
4312	ZINC01087966	3014	0.28948986530303955	NO	-
4313	ZINC03565776	9050	0.28948694467544556	NO	-
4314	ZINC02433219	5206	0.28945744037628174	NO	-
4315	ZINC04157572	11707	0.28945255279541016	NO	-
4316	ZINC03622831	9383	0.28945237398147583	NO	-
4317	ZINC02991527	7024	0.28941765427589417	NO	-
4318	ZINC02708329	5849	0.2894148528575897	NO	-
4319	ZINC02201489	4704	0.2893989384174347	NO	-
4320	ZINC03854245	10054	0.28939542174339294	NO	-
4321	ZINC01982345	4547	0.2893912196159363	NO	-
4322	ZINC02649553	5671	0.2893843352794647	NO	-
4323	ZINC02713202	5873	0.289370059967041	NO	-
4324	ZINC03868106	10808	0.2893661558628082	NO	-
4325	ZINC03959900	11053	0.28936079144477844	NO	-
4326	ZINC04157572	11705	0.28934553265571594	NO	-
4327	ZINC02407910	5144	0.2893446087837219	NO	-
4328	ZINC02713179	5865	0.2893387973308563	NO	-
4329	ZINC01404128	3878	0.28933876752853394	NO	-
4330	ZINC02500109	5367	0.2893366813659668	NO	-
4331	ZINC00977626	2377	0.2893352210521698	NO	-
4332	ZINC03397134	7927	0.2893252968788147	NO	-
4333	ZINC03492993	8468	0.28932514786720276	NO	-
4334	ZINC03971216	11191	0.2893231511116028	NO	-
4335	ZINC03854364	10078	0.2893223464488983	NO	-
4336	ZINC02713328	5904	0.2893129587173462	NO	-
4337	ZINC03333678	7597	0.28931060433387756	NO	-
4338	ZINC03854401	10081	0.2893015146255493	NO	-
4339	ZINC03526382	8783	0.2893005609512329	NO	-
4340	ZINC01389438	3820	0.2892802059650421	NO	-
4341	ZINC00728433	1254	0.2892773449420929	NO	-
4342	ZINC00727479	1246	0.2892739474773407	NO	-
4343	ZINC02716078	5932	0.2892712354660034	NO	-
4344	ZINC00846268	1784	0.2892509996891022	NO	-
4345	ZINC00677228	1067	0.28924641013145447	NO	-
4346	ZINC01938089	4454	0.28924620151519775	NO	-
4347	ZINC00638837	873	0.2892419993877411	NO	-
4348	ZINC02914557	6614	0.2892305254936218	NO	-
4349	ZINC02914563	6617	0.2892305254936218	NO	-
4350	ZINC02705752	5839	0.28922683000564575	NO	-
4351	ZINC03559324	8985	0.2892233431339264	NO	-
4352	ZINC03867503	10756	0.28920912742614746	NO	-
4353	ZINC01431493	3961	0.2892064154148102	NO	-
4354	ZINC00650978	960	0.289184033870697	NO	-
4355	ZINC03983355	11348	0.2891785204410553	NO	-
4356	ZINC00646434	937	0.2891775369644165	NO	-
4357	ZINC03854509	10102	0.2891688942909241	NO	-
4358	ZINC01976827	4506	0.28916552662849426	NO	-
4359	ZINC04145544	11677	0.28916022181510925	NO	-
4360	ZINC03508723	8684	0.2891581058502197	NO	-
4361	ZINC02284812	4862	0.28915077447891235	NO	-
4362	ZINC01061851	2857	0.28915074467658997	NO	-
4363	ZINC00425248	466	0.2891395092010498	NO	-
4364	ZINC03880334	10882	0.2891387343406677	NO	-
4365	ZINC03969557	11112	0.2891184985637665	NO	-
4366	ZINC02651497	5682	0.28910696506500244	NO	-
4367	ZINC03665069	9452	0.2891033887863159	NO	-
4368	ZINC00802914	1481	0.28910207748413086	NO	-
4369	ZINC04314699	12005	0.2890988886356354	NO	-
4370	ZINC01385547	3805	0.289092481136322	NO	-
4371	ZINC02793681	6222	0.2890808582305908	NO	-
4372	ZINC00542445	592	0.28907617926597595	NO	-
4373	ZINC02914349	6579	0.289061963558197	NO	-
4374	ZINC01401354	3865	0.2890455722808838	NO	-
4375	ZINC03434932	8093	0.28902962803840637	NO	-
4376	ZINC01147618	3316	0.28901541233062744	NO	-
4377	ZINC00814934	1579	0.2890053391456604	NO	-
4378	ZINC03852934	9765	0.2890031337738037	NO	-
4379	ZINC03854007	10042	0.2889900505542755	NO	-
4380	ZINC01109578	3087	0.28897061944007874	NO	-
4381	ZINC03972442	11225	0.28896617889404297	NO	-
4382	ZINC03854680	10149	0.28895384073257446	NO	-
4383	ZINC01509349	4227	0.28894832730293274	NO	-
4384	ZINC02660594	5736	0.28894102573394775	NO	-
4385	ZINC00738248	1274	0.2889356017112732	NO	-
4386	ZINC02348924	5000	0.28892213106155396	NO	-
4387	ZINC03203817	7221	0.2889210283756256	NO	-
4388	ZINC01163459	3406	0.2889048159122467	NO	-
4389	ZINC01154980	3351	0.28889942169189453	NO	-
4390	ZINC02416944	5167	0.2888967990875244	NO	-
4391	ZINC00348392	357	0.2888954281806946	NO	-
4392	ZINC03565663	9047	0.2888954281806946	NO	-
4393	ZINC03852481	9736	0.28889381885528564	NO	-
4394	ZINC04467616	12351	0.28889381885528564	NO	-
4395	ZINC04070185	11565	0.2888835668563843	NO	-
4396	ZINC02713215	5880	0.2888818681240082	NO	-
4397	ZINC03436119	8102	0.2888699769973755	NO	-
4398	ZINC01401352	3864	0.28886720538139343	NO	-
4399	ZINC02917377	6699	0.28885412216186523	NO	-
4400	ZINC03869148	10861	0.28882959485054016	NO	-
4401	ZINC04466369	12346	0.28882959485054016	NO	-
4402	ZINC01076466	2968	0.288827508687973	NO	-
4403	ZINC03973459	11259	0.2888261079788208	NO	-
4404	ZINC02792372	6211	0.2888219356536865	NO	-
4405	ZINC01428891	3947	0.28881800174713135	NO	-
4406	ZINC03853275	9841	0.28881213068962097	NO	-
4407	ZINC01451868	4059	0.2888084948062897	NO	-
4408	ZINC01451869	4062	0.2888084948062897	NO	-
4409	ZINC03324042	7549	0.28880804777145386	NO	-
4410	ZINC02715812	5915	0.28880366683006287	NO	-
4411	ZINC03250488	7336	0.28877586126327515	NO	-
4412	ZINC02889363	6522	0.28876763582229614	NO	-
4413	ZINC04426921	12225	0.2887522876262665	NO	-
4414	ZINC03352169	7686	0.2887432873249054	NO	-
4415	ZINC03217812	7253	0.28873810172080994	NO	-
4416	ZINC03992703	11414	0.28872957825660706	NO	-
4417	ZINC03992705	11416	0.28872957825660706	NO	-
4418	ZINC03867244	10728	0.2887227535247803	NO	-
4419	ZINC03971250	11194	0.2887227535247803	NO	-
4420	ZINC00638109	857	0.28871455788612366	NO	-
4421	ZINC00638112	858	0.28871455788612366	NO	-
4422	ZINC04142964	11671	0.2887064814567566	NO	-
4423	ZINC02404903	5136	0.2886958122253418	NO	-
4424	ZINC00389222	403	0.28869035840034485	NO	-
4425	ZINC03335401	7604	0.28869035840034485	NO	-
4426	ZINC03565954	9061	0.28869006037712097	NO	-
4427	ZINC00655265	970	0.2886880040168762	NO	-
4428	ZINC00895394	2053	0.2886779308319092	NO	-
4429	ZINC00937550	2172	0.28866079449653625	NO	-
4430	ZINC01468185	4119	0.28863218426704407	NO	-
4431	ZINC03857904	10378	0.2886110842227936	NO	-
4432	ZINC04467954	12356	0.2886110842227936	NO	-
4433	ZINC00938501	2178	0.2886062562465668	NO	-
4434	ZINC01354437	3721	0.2886054813861847	NO	-
4435	ZINC03799704	9513	0.28859663009643555	NO	-
4436	ZINC02977821	7004	0.2885938584804535	NO	-
4437	ZINC02977822	7005	0.2885938584804535	NO	-
4438	ZINC00808877	1525	0.28858986496925354	NO	-
4439	ZINC02462960	5271	0.28858986496925354	NO	-
4440	ZINC03506780	8658	0.28855815529823303	NO	-
4441	ZINC03274180	7391	0.28855255246162415	NO	-
4442	ZINC01036455	2671	0.288535475730896	NO	-
4443	ZINC03021559	7077	0.2885153591632843	NO	-
4444	ZINC03867130	10719	0.2885153293609619	NO	-
4445	ZINC03258924	7350	0.28850963711738586	NO	-
4446	ZINC02233609	4793	0.2885023057460785	NO	-
4447	ZINC03554907	8952	0.2884944975376129	NO	-
4448	ZINC01354431	3720	0.2884838879108429	NO	-
4449	ZINC00688789	1120	0.28848040103912354	NO	-
4450	ZINC04156236	11688	0.28847819566726685	NO	-
4451	ZINC01303295	3664	0.2884698212146759	NO	-
4452	ZINC03483301	8426	0.28846439719200134	NO	-
4453	ZINC00384926	392	0.2884621024131775	NO	-
4454	ZINC03853694	9956	0.2884562909603119	NO	-
4455	ZINC01351320	3715	0.2884554862976074	NO	-
4456	ZINC03302756	7486	0.2884448766708374	NO	-
4457	ZINC03249946	7333	0.2884237766265869	NO	-
4458	ZINC02686565	5773	0.2884199619293213	NO	-
4459	ZINC00646435	938	0.2883869707584381	NO	-
4460	ZINC01109179	3078	0.2883831858634949	NO	-
4461	ZINC03452949	8186	0.2883740961551666	NO	-
4462	ZINC03867731	10777	0.2883581817150116	NO	-
4463	ZINC04465714	12334	0.2883581817150116	NO	-
4464	ZINC03853723	9966	0.2883319854736328	NO	-
4465	ZINC00638842	875	0.2883255183696747	NO	-
4466	ZINC03963861	11059	0.288316935300827	NO	-
4467	ZINC00995161	2464	0.2883059084415436	NO	-
4468	ZINC03653265	9428	0.2882968485355377	NO	-
4469	ZINC01889870	4404	0.2882940173149109	NO	-
4470	ZINC00578693	643	0.28829243779182434	NO	-
4471	ZINC03205595	7223	0.28828978538513184	NO	-
4472	ZINC03860135	10658	0.28828656673431396	NO	-
4473	ZINC02713212	5879	0.2882770895957947	NO	-
4474	ZINC03983654	11368	0.2882635295391083	NO	-
4475	ZINC03890271	10943	0.28824156522750854	NO	-
4476	ZINC04464952	12316	0.28824156522750854	NO	-
4477	ZINC03594591	9178	0.2882320284843445	NO	-
4478	ZINC03853662	9941	0.28822651505470276	NO	-
4479	ZINC01290888	3653	0.288225382566452	NO	-
4480	ZINC03317654	7521	0.28822216391563416	NO	-
4481	ZINC02698858	5817	0.28821510076522827	NO	-
4482	ZINC00222342	255	0.2882099151611328	NO	-
4483	ZINC01354449	3722	0.28820720314979553	NO	-
4484	ZINC01937937	4444	0.2881954610347748	NO	-
4485	ZINC03859423	10540	0.28818657994270325	NO	-
4486	ZINC03321169	7541	0.28818008303642273	NO	-
4487	ZINC03853566	9913	0.288163423538208	NO	-
4488	ZINC03298551	7472	0.288159042596817	NO	-
4489	ZINC01982510	4550	0.2881542444229126	NO	-
4490	ZINC02957672	6943	0.28815123438835144	NO	-
4491	ZINC02496207	5343	0.2881283760070801	NO	-
4492	ZINC03868296	10818	0.28811392188072205	NO	-
4493	ZINC03868647	10846	0.2881096601486206	NO	-
4494	ZINC04468451	12361	0.2881088852882385	NO	-
4495	ZINC03250489	7337	0.2881004512310028	NO	-
4496	ZINC01020301	2548	0.28808969259262085	NO	-
4497	ZINC00341054	352	0.28806793689727783	NO	-
4498	ZINC02638773	5614	0.2880666255950928	NO	-
4499	ZINC03853531	9908	0.2880544364452362	NO	-
4500	ZINC00451278	500	0.28805413842201233	NO	-
4501	ZINC03462782	8320	0.28805065155029297	NO	-
4502	ZINC02686626	5776	0.2880498170852661	NO	-
4503	ZINC00672626	1046	0.28803619742393494	NO	-
4504	ZINC01033715	2633	0.28803279995918274	NO	-
4505	ZINC01504904	4203	0.2880280613899231	NO	-
4506	ZINC03558485	8975	0.28801465034484863	NO	-
4507	ZINC02847513	6379	0.28801146149635315	NO	-
4508	ZINC00236048	299	0.28799957036972046	NO	-
4509	ZINC04513633	12553	0.2879756689071655	NO	-
4510	ZINC01165278	3414	0.28797411918640137	NO	-
4511	ZINC04375988	12133	0.2879391014575958	NO	-
4512	ZINC03886686	10892	0.28792887926101685	NO	-
4513	ZINC03067128	7141	0.2879164516925812	NO	-
4514	ZINC01044018	2748	0.2879052460193634	NO	-
4515	ZINC03867814	10784	0.28790050745010376	NO	-
4516	ZINC01112759	3107	0.28789985179901123	NO	-
4517	ZINC01397438	3856	0.2878730297088623	NO	-
4518	ZINC01499914	4181	0.2878655791282654	NO	-
4519	ZINC02795683	6247	0.2878623604774475	NO	-
4520	ZINC03854589	10124	0.2878512442111969	NO	-
4521	ZINC03431071	8081	0.2878504991531372	NO	-
4522	ZINC03532850	8824	0.2878497242927551	NO	-
4523	ZINC02762576	6114	0.28784140944480896	NO	-
4524	ZINC03064095	7140	0.28783291578292847	NO	-
4525	ZINC03971868	11217	0.2878318428993225	NO	-
4526	ZINC03275155	7402	0.2878303527832031	NO	-
4527	ZINC04501000	12519	0.28782016038894653	NO	-
4528	ZINC01198854	3512	0.28781622648239136	NO	-
4529	ZINC00792845	1418	0.28779977560043335	NO	-
4530	ZINC00135986	153	0.2877961993217468	NO	-
4531	ZINC01140645	3287	0.2877955138683319	NO	-
4532	ZINC02871731	6464	0.28778964281082153	NO	-
4533	ZINC04002624	11472	0.28778910636901855	NO	-
4534	ZINC03969481	11105	0.2877720594406128	NO	-
4535	ZINC04156558	11693	0.2877569794654846	NO	-
4536	ZINC01390938	3829	0.2877410352230072	NO	-
4537	ZINC01107477	3063	0.287733793258667	NO	-
4538	ZINC03248142	7329	0.28772997856140137	NO	-
4539	ZINC03862135	10665	0.28772038221359253	NO	-
4540	ZINC03970032	11144	0.28770044445991516	NO	-
4541	ZINC02792682	6212	0.28768736124038696	NO	-
4542	ZINC04035452	11518	0.2876870930194855	NO	-
4543	ZINC00805903	1499	0.28767144680023193	NO	-
4544	ZINC04246286	11840	0.28766945004463196	NO	-
4545	ZINC03400804	7942	0.2876530587673187	NO	-
4546	ZINC03969888	11128	0.287651926279068	NO	-
4547	ZINC03969555	11110	0.28765103220939636	NO	-
4548	ZINC02561680	5421	0.28764694929122925	NO	-
4549	ZINC03892310	10985	0.28764691948890686	NO	-
4550	ZINC00773802	1325	0.2876330018043518	NO	-
4551	ZINC02787910	6168	0.28762415051460266	NO	-
4552	ZINC02284812	4861	0.2876218259334564	NO	-
4553	ZINC03969565	11113	0.2876202166080475	NO	-
4554	ZINC03134448	7168	0.2876160144805908	NO	-
4555	ZINC02880125	6504	0.2876140773296356	NO	-
4556	ZINC03498758	8583	0.28760966658592224	NO	-
4557	ZINC02649552	5670	0.28759220242500305	NO	-
4558	ZINC03983664	11369	0.28758618235588074	NO	-
4559	ZINC02973308	6998	0.28758031129837036	NO	-
4560	ZINC02914510	6613	0.2875717580318451	NO	-
4561	ZINC04443549	12268	0.28755873441696167	NO	-
4562	ZINC02441294	5226	0.28755462169647217	NO	-
4563	ZINC03858055	10396	0.28755247592926025	NO	-
4564	ZINC03853310	9847	0.2875410318374634	NO	-
4565	ZINC02919910	6800	0.2875385880470276	NO	-
4566	ZINC02919912	6801	0.2875385880470276	NO	-
4567	ZINC03889783	10921	0.28753507137298584	NO	-
4568	ZINC00629535	809	0.28752756118774414	NO	-
4569	ZINC03859495	10562	0.28752508759498596	NO	-
4570	ZINC02763122	6118	0.2875119149684906	NO	-
4571	ZINC02705773	5843	0.28750547766685486	NO	-
4572	ZINC02794025	6228	0.2874974310398102	NO	-
4573	ZINC00871820	1974	0.28749603033065796	NO	-
4574	ZINC03982997	11334	0.28749531507492065	NO	-
4575	ZINC03508549	8678	0.28747817873954773	NO	-
4576	ZINC01137379	3277	0.28747522830963135	NO	-
4577	ZINC00683657	1101	0.2874714732170105	NO	-
4578	ZINC02715841	5927	0.28746944665908813	NO	-
4579	ZINC03579831	9135	0.28746938705444336	NO	-
4580	ZINC03579833	9136	0.28746938705444336	NO	-
4581	ZINC01441761	4004	0.2874661087989807	NO	-
4582	ZINC03890749	10962	0.28746554255485535	NO	-
4583	ZINC01269011	3628	0.28746551275253296	NO	-
4584	ZINC03553660	8932	0.28745853900909424	NO	-
4585	ZINC03970056	11150	0.28743976354599	NO	-
4586	ZINC03859823	10628	0.28743812441825867	NO	-
4587	ZINC03532851	8825	0.2874380648136139	NO	-
4588	ZINC00815423	1595	0.2874319553375244	NO	-
4589	ZINC04496398	12496	0.2874217927455902	NO	-
4590	ZINC02225060	4773	0.2874200940132141	NO	-
4591	ZINC04443436	12259	0.2874135375022888	NO	-
4592	ZINC01937938	4445	0.2873750925064087	NO	-
4593	ZINC03862475	10670	0.2873731553554535	NO	-
4594	ZINC03488681	8446	0.28736671805381775	NO	-
4595	ZINC03387281	7894	0.2873597741127014	NO	-
4596	ZINC02914502	6608	0.287354052066803	NO	-
4597	ZINC02914503	6609	0.287354052066803	NO	-
4598	ZINC02692775	5791	0.28735288977622986	NO	-
4599	ZINC01185524	3477	0.2873493432998657	NO	-
4600	ZINC01976788	4497	0.2873469293117523	NO	-
4601	ZINC03411806	7995	0.28734278678894043	NO	-
4602	ZINC01440082	3981	0.28733259439468384	NO	-
4603	ZINC01440083	3982	0.28733259439468384	NO	-
4604	ZINC02917394	6704	0.28732743859291077	NO	-
4605	ZINC00480545	530	0.2873264253139496	NO	-
4606	ZINC03423843	8048	0.2873263657093048	NO	-
4607	ZINC02467702	5310	0.28731587529182434	NO	-
4608	ZINC02226592	4780	0.287307471036911	NO	-
4609	ZINC02496207	5344	0.2873061001300812	NO	-
4610	ZINC01451802	4048	0.287301242351532	NO	-
4611	ZINC01058724	2839	0.28729110956192017	NO	-
4612	ZINC01058725	2840	0.28729110956192017	NO	-
4613	ZINC02298567	4877	0.2872850298881531	NO	-
4614	ZINC03868448	10834	0.287279337644577	NO	-
4615	ZINC00643760	911	0.2872660458087921	NO	-
4616	ZINC00738272	1282	0.2872600555419922	NO	-
4617	ZINC00795754	1440	0.2872595489025116	NO	-
4618	ZINC04307374	11989	0.287246435880661	NO	-
4619	ZINC01454221	4067	0.2872415781021118	NO	-
4620	ZINC02719003	6006	0.28723636269569397	NO	-
4621	ZINC03853926	10015	0.2872273027896881	NO	-
4622	ZINC03524681	8765	0.28721264004707336	NO	-
4623	ZINC03855490	10209	0.2872011065483093	NO	-
4624	ZINC03858010	10390	0.2871941030025482	NO	-
4625	ZINC00797415	1457	0.28719085454940796	NO	-
4626	ZINC00638882	878	0.287187397480011	NO	-
4627	ZINC02914450	6592	0.2871720492839813	NO	-
4628	ZINC02914456	6595	0.2871720492839813	NO	-
4629	ZINC04157519	11704	0.28716522455215454	NO	-
4630	ZINC03266709	7375	0.2871626913547516	NO	-
4631	ZINC04156236	11690	0.2871551811695099	NO	-
4632	ZINC04281533	11937	0.28714054822921753	NO	-
4633	ZINC01269012	3629	0.2871292233467102	NO	-
4634	ZINC01447875	4018	0.2871209383010864	NO	-
4635	ZINC00800830	1471	0.2871202230453491	NO	-
4636	ZINC03850989	9658	0.2871178984642029	NO	-
4637	ZINC03417018	8011	0.28711679577827454	NO	-
4638	ZINC02794506	6232	0.28709957003593445	NO	-
4639	ZINC02794507	6233	0.28709957003593445	NO	-
4640	ZINC02784701	6153	0.28709548711776733	NO	-
4641	ZINC03862341	10668	0.28709083795547485	NO	-
4642	ZINC00996155	2466	0.2870880961418152	NO	-
4643	ZINC02850364	6387	0.28708648681640625	NO	-
4644	ZINC03873659	10866	0.2870764434337616	NO	-
4645	ZINC04462658	12289	0.28707095980644226	NO	-
4646	ZINC03973469	11262	0.2870701253414154	NO	-
4647	ZINC03853607	9924	0.28706851601600647	NO	-
4648	ZINC02621035	5481	0.2870684266090393	NO	-
4649	ZINC00837258	1731	0.2870505750179291	NO	-
4650	ZINC03857200	10286	0.2870498299598694	NO	-
4651	ZINC03332020	7588	0.2870420515537262	NO	-
4652	ZINC02800604	6278	0.2870393693447113	NO	-
4653	ZINC00642964	903	0.28703588247299194	NO	-
4654	ZINC01127467	3214	0.2870228886604309	NO	-
4655	ZINC03856488	10257	0.2870113253593445	NO	-
4656	ZINC04359039	12113	0.28700852394104004	NO	-
4657	ZINC02713264	5891	0.28697824478149414	NO	-
4658	ZINC03333678	7596	0.2869754433631897	NO	-
4659	ZINC03313393	7508	0.28697285056114197	NO	-
4660	ZINC00805926	1502	0.286968469619751	NO	-
4661	ZINC04249088	11853	0.28694477677345276	NO	-
4662	ZINC03853379	9862	0.2869349420070648	NO	-
4663	ZINC02699042	5820	0.28691020607948303	NO	-
4664	ZINC03344551	7642	0.28690284490585327	NO	-
4665	ZINC03344553	7643	0.28690284490585327	NO	-
4666	ZINC03858726	10474	0.28689903020858765	NO	-
4667	ZINC03335211	7603	0.2868979275226593	NO	-
4668	ZINC02914397	6587	0.2868874967098236	NO	-
4669	ZINC02914399	6588	0.2868874967098236	NO	-
4670	ZINC01466648	4107	0.2868850827217102	NO	-
4671	ZINC03341634	7635	0.28688281774520874	NO	-
4672	ZINC04622626	12587	0.28688204288482666	NO	-
4673	ZINC01508482	4218	0.28686636686325073	NO	-
4674	ZINC00880483	2009	0.2868277132511139	NO	-
4675	ZINC02779281	6140	0.2868266701698303	NO	-
4676	ZINC02500111	5368	0.2868101894855499	NO	-
4677	ZINC03853130	9814	0.286810040473938	NO	-
4678	ZINC03423705	8044	0.28680169582366943	NO	-
4679	ZINC03858071	10398	0.2867943346500397	NO	-
4680	ZINC03021559	7076	0.28679054975509644	NO	-
4681	ZINC00643351	907	0.28677767515182495	NO	-
4682	ZINC03598468	9203	0.28677353262901306	NO	-
4683	ZINC01034801	2647	0.2867658734321594	NO	-
4684	ZINC02973152	6991	0.2867620885372162	NO	-
4685	ZINC01119612	3155	0.2867615222930908	NO	-
4686	ZINC02617967	5468	0.2867591679096222	NO	-
4687	ZINC01033717	2634	0.28674063086509705	NO	-
4688	ZINC00427387	483	0.28672143816947937	NO	-
4689	ZINC03852505	9740	0.28669607639312744	NO	-
4690	ZINC03868313	10822	0.2866842448711395	NO	-
4691	ZINC03366881	7745	0.2866804897785187	NO	-
4692	ZINC02239661	4811	0.2866748869419098	NO	-
4693	ZINC01245892	3605	0.28667306900024414	NO	-
4694	ZINC01989635	4575	0.28666600584983826	NO	-
4695	ZINC02918970	6767	0.2866646945476532	NO	-
4696	ZINC02800131	6270	0.28664907813072205	NO	-
4697	ZINC00959162	2338	0.28662845492362976	NO	-
4698	ZINC00389229	409	0.28660285472869873	NO	-
4699	ZINC03852852	9760	0.2865960896015167	NO	-
4700	ZINC03377306	7829	0.2865925431251526	NO	-
4701	ZINC03377309	7830	0.2865925431251526	NO	-
4702	ZINC01251300	3611	0.28658536076545715	NO	-
4703	ZINC01499924	4184	0.2865830957889557	NO	-
4704	ZINC02867146	6442	0.2865607738494873	NO	-
4705	ZINC02863588	6435	0.28656041622161865	NO	-
4706	ZINC02863591	6438	0.28656041622161865	NO	-
4707	ZINC02082164	4619	0.2865579426288605	NO	-
4708	ZINC03850844	9641	0.2865564525127411	NO	-
4709	ZINC00810615	1541	0.2865402400493622	NO	-
4710	ZINC00810616	1542	0.2865402400493622	NO	-
4711	ZINC02223096	4766	0.28653663396835327	NO	-
4712	ZINC01239835	3596	0.28652459383010864	NO	-
4713	ZINC01938189	4469	0.2865213453769684	NO	-
4714	ZINC03853666	9942	0.2865012586116791	NO	-
4715	ZINC00819533	1616	0.2864913046360016	NO	-
4716	ZINC00638810	865	0.28647392988204956	NO	-
4717	ZINC02784492	6152	0.28647226095199585	NO	-
4718	ZINC00107104	116	0.2864700257778168	NO	-
4719	ZINC03552663	8930	0.2864622175693512	NO	-
4720	ZINC03859187	10525	0.2864547371864319	NO	-
4721	ZINC00664103	1002	0.28645095229148865	NO	-
4722	ZINC01218200	3565	0.2864481508731842	NO	-
4723	ZINC01057324	2826	0.2864477038383484	NO	-
4724	ZINC03850844	9640	0.2864455580711365	NO	-
4725	ZINC03851136	9677	0.2864276170730591	NO	-
4726	ZINC00389219	401	0.2864268124103546	NO	-
4727	ZINC00834590	1709	0.28640103340148926	NO	-
4728	ZINC00630052	815	0.28637728095054626	NO	-
4729	ZINC02715815	5917	0.286376029253006	NO	-
4730	ZINC04139799	11668	0.286368727684021	NO	-
4731	ZINC02698315	5811	0.2863677442073822	NO	-
4732	ZINC03859864	10635	0.2863660752773285	NO	-
4733	ZINC04034450	11516	0.2863587439060211	NO	-
4734	ZINC02762552	6113	0.28635790944099426	NO	-
4735	ZINC03425125	8060	0.28632766008377075	NO	-
4736	ZINC01108594	3073	0.28632086515426636	NO	-
4737	ZINC01360600	3742	0.28631076216697693	NO	-
4738	ZINC02914341	6577	0.286309152841568	NO	-
4739	ZINC02736097	6062	0.28630274534225464	NO	-
4740	ZINC03833709	9558	0.28630125522613525	NO	-
4741	ZINC03833709	9559	0.28630125522613525	NO	-
4742	ZINC02715834	5924	0.28629928827285767	NO	-
4743	ZINC02775135	6136	0.2862851619720459	NO	-
4744	ZINC03859673	10605	0.28628280758857727	NO	-
4745	ZINC01389370	3819	0.2862827479839325	NO	-
4746	ZINC03974956	11282	0.2862759530544281	NO	-
4747	ZINC01020301	2545	0.2862302362918854	NO	-
4748	ZINC03858979	10509	0.2862262725830078	NO	-
4749	ZINC03854694	10156	0.28622445464134216	NO	-
4750	ZINC01052087	2795	0.28621143102645874	NO	-
4751	ZINC02523997	5409	0.2862090766429901	NO	-
4752	ZINC03853330	9850	0.2861984074115753	NO	-
4753	ZINC02717973	5957	0.2861945629119873	NO	-
4754	ZINC03849640	9592	0.2861848771572113	NO	-
4755	ZINC04343646	12076	0.286177396774292	NO	-
4756	ZINC02795322	6242	0.28616973757743835	NO	-
4757	ZINC03853790	9980	0.2861560583114624	NO	-
4758	ZINC00637087	849	0.2861423194408417	NO	-
4759	ZINC00637089	850	0.2861423194408417	NO	-
4760	ZINC01928620	4430	0.2861402928829193	NO	-
4761	ZINC03969355	11099	0.2861342430114746	NO	-
4762	ZINC02802464	6287	0.28613367676734924	NO	-
4763	ZINC00720034	1224	0.2861301600933075	NO	-
4764	ZINC00709476	1164	0.28612491488456726	NO	-
4765	ZINC03052204	7137	0.2861230671405792	NO	-
4766	ZINC03399571	7931	0.28610509634017944	NO	-
4767	ZINC03360345	7721	0.2860928773880005	NO	-
4768	ZINC03852762	9755	0.28608834743499756	NO	-
4769	ZINC01989613	4565	0.2860821783542633	NO	-
4770	ZINC03853792	9982	0.2860680818557739	NO	-
4771	ZINC01227146	3578	0.2860258221626282	NO	-
4772	ZINC02428761	5194	0.28602299094200134	NO	-
4773	ZINC02713327	5903	0.28601861000061035	NO	-
4774	ZINC02212578	4731	0.28601109981536865	NO	-
4775	ZINC03853703	9962	0.28600987792015076	NO	-
4776	ZINC04441531	12244	0.2860085368156433	NO	-
4777	ZINC03052128	7135	0.2859686017036438	NO	-
4778	ZINC03853675	9950	0.2859555184841156	NO	-
4779	ZINC03334948	7602	0.2859519124031067	NO	-
4780	ZINC02699047	5824	0.28594645857810974	NO	-
4781	ZINC00675675	1063	0.2859441041946411	NO	-
4782	ZINC00675677	1064	0.2859441041946411	NO	-
4783	ZINC03304187	7488	0.2859362065792084	NO	-
4784	ZINC02717826	5941	0.2859344482421875	NO	-
4785	ZINC03499002	8594	0.28592830896377563	NO	-
4786	ZINC02409113	5149	0.2859216630458832	NO	-
4787	ZINC02777011	6137	0.28589460253715515	NO	-
4788	ZINC02918587	6746	0.28588804602622986	NO	-
4789	ZINC02918589	6747	0.28588804602622986	NO	-
4790	ZINC01116070	3137	0.2858813405036926	NO	-
4791	ZINC03858340	10432	0.285880446434021	NO	-
4792	ZINC03479374	8415	0.28587400913238525	NO	-
4793	ZINC02914489	6602	0.285855233669281	NO	-
4794	ZINC02914495	6605	0.285855233669281	NO	-
4795	ZINC03859906	10640	0.2858463525772095	NO	-
4796	ZINC02871732	6465	0.28584426641464233	NO	-
4797	ZINC03849628	9590	0.2858291268348694	NO	-
4798	ZINC02329539	4941	0.28581875562667847	NO	-
4799	ZINC04407780	12197	0.28581637144088745	NO	-
4800	ZINC04443518	12266	0.2857929766178131	NO	-
4801	ZINC01407127	3889	0.28577372431755066	NO	-
4802	ZINC00222396	265	0.28576624393463135	NO	-
4803	ZINC03854624	10138	0.2857620120048523	NO	-
4804	ZINC01988101	4555	0.2857602834701538	NO	-
4805	ZINC01336821	3708	0.2857503592967987	NO	-
4806	ZINC04505668	12538	0.28574705123901367	NO	-
4807	ZINC00941206	2216	0.2857418954372406	NO	-
4808	ZINC03868054	10805	0.28573986887931824	NO	-
4809	ZINC03857199	10285	0.2857213020324707	NO	-
4810	ZINC01989656	4578	0.285713255405426	NO	-
4811	ZINC03866680	10692	0.2857072949409485	NO	-
4812	ZINC02719001	6005	0.2856994867324829	NO	-
4813	ZINC03030135	7103	0.2856961488723755	NO	-
4814	ZINC03030137	7104	0.2856961488723755	NO	-
4815	ZINC03854198	10050	0.28569337725639343	NO	-
4816	ZINC02851158	6392	0.28568294644355774	NO	-
4817	ZINC01093652	3030	0.28567633032798767	NO	-
4818	ZINC02718969	5995	0.2856539785861969	NO	-
4819	ZINC02808739	6321	0.2856452763080597	NO	-
4820	ZINC00389207	396	0.28564441204071045	NO	-
4821	ZINC04566836	12573	0.2856360971927643	NO	-
4822	ZINC02699044	5821	0.28563493490219116	NO	-
4823	ZINC04513729	12557	0.2856314778327942	NO	-
4824	ZINC01428186	3937	0.2856283187866211	NO	-
4825	ZINC04094955	11607	0.2856239378452301	NO	-
4826	ZINC03470804	8368	0.28562021255493164	NO	-
4827	ZINC00630606	821	0.2856190502643585	NO	-
4828	ZINC01396520	3853	0.28561630845069885	NO	-
4829	ZINC03973679	11270	0.28558218479156494	NO	-
4830	ZINC01274256	3637	0.2855685353279114	NO	-
4831	ZINC00096996	100	0.28556355834007263	NO	-
4832	ZINC00096999	101	0.28556355834007263	NO	-
4833	ZINC01240351	3598	0.2855531573295593	NO	-
4834	ZINC00640444	890	0.2855474054813385	NO	-
4835	ZINC03973900	11271	0.28554490208625793	NO	-
4836	ZINC03938231	11035	0.28552553057670593	NO	-
4837	ZINC00852309	1859	0.2855236530303955	NO	-
4838	ZINC01938091	4456	0.2855190932750702	NO	-
4839	ZINC00851413	1849	0.2855164110660553	NO	-
4840	ZINC01451805	4055	0.2855011820793152	NO	-
4841	ZINC00955273	2305	0.28549453616142273	NO	-
4842	ZINC00703536	1137	0.28548794984817505	NO	-
4843	ZINC00703537	1138	0.28548794984817505	NO	-
4844	ZINC03194344	7213	0.2854774594306946	NO	-
4845	ZINC03275153	7401	0.2854771614074707	NO	-
4846	ZINC03851131	9674	0.2854715883731842	NO	-
4847	ZINC01074969	2960	0.2854682207107544	NO	-
4848	ZINC02424057	5181	0.2854519784450531	NO	-
4849	ZINC02408356	5147	0.28543707728385925	NO	-
4850	ZINC03854682	10151	0.28543075919151306	NO	-
4851	ZINC03853987	10029	0.2854274809360504	NO	-
4852	ZINC03857660	10344	0.2854238450527191	NO	-
4853	ZINC00684886	1111	0.2854229807853699	NO	-
4854	ZINC02916281	6680	0.2853761911392212	NO	-
4855	ZINC01385281	3802	0.2853687107563019	NO	-
4856	ZINC02692795	5794	0.2853614389896393	NO	-
4857	ZINC03852478	9735	0.28535589575767517	NO	-
4858	ZINC04467615	12350	0.28535589575767517	NO	-
4859	ZINC03970313	11176	0.28535139560699463	NO	-
4860	ZINC03859109	10520	0.2853468656539917	NO	-
4861	ZINC00851412	1848	0.2853419780731201	NO	-
4862	ZINC02398478	5118	0.2853381335735321	NO	-
4863	ZINC00924429	2141	0.28532955050468445	NO	-
4864	ZINC01499923	4183	0.2853245139122009	NO	-
4865	ZINC03853211	9829	0.28531932830810547	NO	-
4866	ZINC03438001	8110	0.28531745076179504	NO	-
4867	ZINC03532826	8821	0.28531673550605774	NO	-
4868	ZINC03525023	8767	0.28530940413475037	NO	-
4869	ZINC04325164	12045	0.28530412912368774	NO	-
4870	ZINC02698856	5816	0.2852723002433777	NO	-
4871	ZINC04628439	12596	0.28527122735977173	NO	-
4872	ZINC02571261	5429	0.2852577269077301	NO	-
4873	ZINC00815391	1594	0.28525713086128235	NO	-
4874	ZINC02889102	6521	0.2852509319782257	NO	-
4875	ZINC01234789	3591	0.28524816036224365	NO	-
4876	ZINC01363187	3749	0.28522491455078125	NO	-
4877	ZINC03857094	10269	0.285212904214859	NO	-
4878	ZINC04251225	11871	0.2852109372615814	NO	-
4879	ZINC01074147	2950	0.28519830107688904	NO	-
4880	ZINC04042643	11531	0.28518712520599365	NO	-
4881	ZINC03858484	10457	0.2851850688457489	NO	-
4882	ZINC02065646	4592	0.28518223762512207	NO	-
4883	ZINC02784978	6155	0.2851778566837311	NO	-
4884	ZINC03377294	7827	0.28517594933509827	NO	-
4885	ZINC03377296	7828	0.28517594933509827	NO	-
4886	ZINC01114737	3117	0.2851712107658386	NO	-
4887	ZINC02480291	5323	0.28517088294029236	NO	-
4888	ZINC02434932	5211	0.28512948751449585	NO	-
4889	ZINC02749346	6086	0.28511568903923035	NO	-
4890	ZINC02355157	5027	0.2851060628890991	NO	-
4891	ZINC02713330	5905	0.28509199619293213	NO	-
4892	ZINC04291553	11967	0.28508344292640686	NO	-
4893	ZINC03450157	8167	0.2850761115550995	NO	-
4894	ZINC02456181	5255	0.28506988286972046	NO	-
4895	ZINC01084641	3010	0.28506916761398315	NO	-
4896	ZINC01290768	3652	0.28504565358161926	NO	-
4897	ZINC02348327	4996	0.2850411832332611	NO	-
4898	ZINC04308629	11999	0.2850375473499298	NO	-
4899	ZINC04461503	12283	0.2850373387336731	NO	-
4900	ZINC01833495	4391	0.28503650426864624	NO	-
4901	ZINC03565682	9049	0.285023033618927	NO	-
4902	ZINC03854545	10106	0.2850179970264435	NO	-
4903	ZINC02717826	5943	0.2850151062011719	NO	-
4904	ZINC02699046	5823	0.2850041389465332	NO	-
4905	ZINC04225708	11814	0.2849866449832916	NO	-
4906	ZINC03889400	10905	0.28498420119285583	NO	-
4907	ZINC00812616	1554	0.28497856855392456	NO	-
4908	ZINC02789690	6183	0.2849782407283783	NO	-
4909	ZINC04316334	12024	0.284970223903656	NO	-
4910	ZINC02798586	6261	0.28496718406677246	NO	-
4911	ZINC01989630	4573	0.28496667742729187	NO	-
4912	ZINC02135582	4640	0.28496575355529785	NO	-
4913	ZINC04157588	11709	0.2849629521369934	NO	-
4914	ZINC03530128	8806	0.2849400043487549	NO	-
4915	ZINC03319171	7532	0.28493228554725647	NO	-
4916	ZINC00027160	16	0.28493091464042664	NO	-
4917	ZINC02500115	5370	0.2849200367927551	NO	-
4918	ZINC02500117	5371	0.2849200367927551	NO	-
4919	ZINC02915875	6664	0.28488269448280334	NO	-
4920	ZINC02915877	6665	0.28488269448280334	NO	-
4921	ZINC01982092	4532	0.2848813533782959	NO	-
4922	ZINC03860062	10653	0.2848722040653229	NO	-
4923	ZINC03613833	9354	0.284871906042099	NO	-
4924	ZINC03280674	7415	0.2848711311817169	NO	-
4925	ZINC02500105	5365	0.2848702669143677	NO	-
4926	ZINC03953615	11047	0.28486502170562744	NO	-
4927	ZINC00846267	1781	0.2848605215549469	NO	-
4928	ZINC03983584	11359	0.28485435247421265	NO	-
4929	ZINC03848478	9577	0.2848503589630127	NO	-
4930	ZINC03853990	10032	0.28484734892845154	NO	-
4931	ZINC03853668	9944	0.2848392724990845	NO	-
4932	ZINC00832168	1695	0.28483301401138306	NO	-
4933	ZINC03385227	7860	0.2848246991634369	NO	-
4934	ZINC03854774	10168	0.2847943902015686	NO	-
4935	ZINC02469733	5314	0.28479117155075073	NO	-
4936	ZINC04246270	11839	0.2847881019115448	NO	-
4937	ZINC03586011	9142	0.2847866714000702	NO	-
4938	ZINC03858296	10412	0.28478243947029114	NO	-
4939	ZINC01393657	3839	0.28476569056510925	NO	-
4940	ZINC00389227	407	0.2847312390804291	NO	-
4941	ZINC02730067	6038	0.2847295105457306	NO	-
4942	ZINC00751776	1290	0.2847287654876709	NO	-
4943	ZINC00222161	245	0.28472235798835754	NO	-
4944	ZINC03969147	11091	0.2846880853176117	NO	-
4945	ZINC04406765	12189	0.2846807837486267	NO	-
4946	ZINC02713240	5888	0.2846794128417969	NO	-
4947	ZINC01038062	2689	0.28467902541160583	NO	-
4948	ZINC03889742	10917	0.2846768796443939	NO	-
4949	ZINC01165279	3416	0.28465667366981506	NO	-
4950	ZINC03859016	10513	0.2846466600894928	NO	-
4951	ZINC01928579	4429	0.2846360206604004	NO	-
4952	ZINC01004399	2492	0.2846335172653198	NO	-
4953	ZINC02372808	5074	0.2846265733242035	NO	-
4954	ZINC01119309	3151	0.28462451696395874	NO	-
4955	ZINC01136501	3271	0.284604549407959	NO	-
4956	ZINC02200246	4696	0.28460410237312317	NO	-
4957	ZINC02713197	5871	0.28459227085113525	NO	-
4958	ZINC03861964	10659	0.28459182381629944	NO	-
4959	ZINC03620771	9374	0.28458017110824585	NO	-
4960	ZINC02503188	5381	0.28457149863243103	NO	-
4961	ZINC02925013	6814	0.2845446467399597	NO	-
4962	ZINC00427367	481	0.284532368183136	NO	-
4963	ZINC01966567	4492	0.2845222055912018	NO	-
4964	ZINC03851277	9681	0.284518301486969	NO	-
4965	ZINC00529405	569	0.2845134735107422	NO	-
4966	ZINC02717825	5940	0.28450024127960205	NO	-
4967	ZINC03852957	9769	0.2844964563846588	NO	-
4968	ZINC03859589	10581	0.2844928503036499	NO	-
4969	ZINC04157926	11714	0.28448736667633057	NO	-
4970	ZINC00632779	829	0.28447261452674866	NO	-
4971	ZINC02245408	4822	0.28444787859916687	NO	-
4972	ZINC04108175	11621	0.28443512320518494	NO	-
4973	ZINC03502288	8626	0.2844254672527313	NO	-
4974	ZINC02448690	5241	0.2844194173812866	NO	-
4975	ZINC00668382	1017	0.28441303968429565	NO	-
4976	ZINC04292371	11973	0.28441140055656433	NO	-
4977	ZINC03235061	7293	0.2843998968601227	NO	-
4978	ZINC01468125	4116	0.28439101576805115	NO	-
4979	ZINC03889743	10918	0.28436917066574097	NO	-
4980	ZINC03912366	11024	0.28436484932899475	NO	-
4981	ZINC03586037	9144	0.28431084752082825	NO	-
4982	ZINC04483339	12415	0.284282386302948	NO	-
4983	ZINC00593251	693	0.2842809557914734	NO	-
4984	ZINC03936641	11033	0.2842739522457123	NO	-
4985	ZINC04246790	11846	0.28427234292030334	NO	-
4986	ZINC02793344	6217	0.28426405787467957	NO	-
4987	ZINC02793345	6218	0.28426405787467957	NO	-
4988	ZINC04076421	11572	0.28425878286361694	NO	-
4989	ZINC03856444	10250	0.2842508554458618	NO	-
4990	ZINC03526337	8780	0.2842448353767395	NO	-
4991	ZINC03507597	8676	0.2842240333557129	NO	-
4992	ZINC03858320	10426	0.2842187285423279	NO	-
4993	ZINC02917165	6692	0.28421279788017273	NO	-
4994	ZINC03998304	11435	0.28420764207839966	NO	-
4995	ZINC03998307	11437	0.28420764207839966	NO	-
4996	ZINC02144502	4644	0.2842040956020355	NO	-
4997	ZINC01940677	4474	0.2841755151748657	NO	-
4998	ZINC03851674	9699	0.28417184948921204	NO	-
4999	ZINC00054136	48	0.2841663062572479	NO	-
5000	ZINC04351857	12099	0.28415918350219727	NO	-
5001	ZINC03598463	9201	0.2841442823410034	NO	-
5002	ZINC02914319	6573	0.2841421961784363	NO	-
5003	ZINC00865848	1944	0.284114271402359	NO	-
5004	ZINC03858672	10469	0.28408893942832947	NO	-
5005	ZINC00937464	2170	0.2840711772441864	NO	-
5006	ZINC01377217	3780	0.2840685546398163	NO	-
5007	ZINC03853506	9901	0.28406617045402527	NO	-
5008	ZINC04105280	11613	0.28405430912971497	NO	-
5009	ZINC03851088	9667	0.28404751420021057	NO	-
5010	ZINC03971590	11209	0.28403782844543457	NO	-
5011	ZINC03971593	11210	0.28403782844543457	NO	-
5012	ZINC00815259	1591	0.28403735160827637	NO	-
5013	ZINC01076468	2969	0.28403621912002563	NO	-
5014	ZINC01938090	4455	0.2840336859226227	NO	-
5015	ZINC03611379	9324	0.28403177857398987	NO	-
5016	ZINC01976787	4496	0.2840212285518646	NO	-
5017	ZINC03450041	8166	0.28399744629859924	NO	-
5018	ZINC00591636	679	0.28398799896240234	NO	-
5019	ZINC00892723	2044	0.2839784324169159	NO	-
5020	ZINC00794980	1429	0.28394758701324463	NO	-
5021	ZINC04059085	11550	0.2839401066303253	NO	-
5022	ZINC03891111	10976	0.2839360535144806	NO	-
5023	ZINC03889736	10916	0.2839094400405884	NO	-
5024	ZINC04169837	11740	0.2839089035987854	NO	-
5025	ZINC02922874	6807	0.2838868796825409	NO	-
5026	ZINC03858324	10430	0.2838849127292633	NO	-
5027	ZINC02717825	5939	0.28387942910194397	NO	-
5028	ZINC03858463	10453	0.2838749289512634	NO	-
5029	ZINC01360643	3743	0.28387415409088135	NO	-
5030	ZINC01010112	2505	0.28387099504470825	NO	-
5031	ZINC01010113	2506	0.28387099504470825	NO	-
5032	ZINC03853520	9906	0.28386858105659485	NO	-
5033	ZINC02713325	5902	0.2838559150695801	NO	-
5034	ZINC00997717	2472	0.28384923934936523	NO	-
5035	ZINC02374036	5079	0.28384631872177124	NO	-
5036	ZINC00222285	252	0.283844530582428	NO	-
5037	ZINC03868044	10804	0.2837948799133301	NO	-
5038	ZINC04246302	11841	0.2837907075881958	NO	-
5039	ZINC01219707	3568	0.28379011154174805	NO	-
5040	ZINC02573594	5430	0.28379011154174805	NO	-
5041	ZINC01388013	3814	0.2837831676006317	NO	-
5042	ZINC03853255	9836	0.2837824821472168	NO	-
5043	ZINC04610757	12583	0.28378182649612427	NO	-
5044	ZINC01027061	2578	0.2837780714035034	NO	-
5045	ZINC00703673	1147	0.2837750315666199	NO	-
5046	ZINC00957798	2321	0.2837691307067871	NO	-
5047	ZINC00629535	810	0.28375449776649475	NO	-
5048	ZINC03853678	9951	0.28374987840652466	NO	-
5049	ZINC03990209	11399	0.2837474048137665	NO	-
5050	ZINC03990209	11400	0.2837474048137665	NO	-
5051	ZINC03610438	9298	0.2837458550930023	NO	-
5052	ZINC03610439	9299	0.2837458550930023	NO	-
5053	ZINC00652339	964	0.2837437689304352	NO	-
5054	ZINC03856132	10229	0.28373685479164124	NO	-
5055	ZINC03888215	10894	0.2837284207344055	NO	-
5056	ZINC03868240	10813	0.283722847700119	NO	-
5057	ZINC04465950	12341	0.283722847700119	NO	-
5058	ZINC03499066	8603	0.28371310234069824	NO	-
5059	ZINC03478909	8400	0.28371289372444153	NO	-
5060	ZINC00968683	2343	0.28369569778442383	NO	-
5061	ZINC03889384	10903	0.2836934030056	NO	-
5062	ZINC02732073	6056	0.28367939591407776	NO	-
5063	ZINC01465279	4079	0.283672034740448	NO	-
5064	ZINC01465280	4080	0.283672034740448	NO	-
5065	ZINC02807015	6309	0.2836564779281616	NO	-
5066	ZINC03382753	7847	0.28365442156791687	NO	-
5067	ZINC00784564	1390	0.28362831473350525	NO	-
5068	ZINC00784565	1391	0.28362831473350525	NO	-
5069	ZINC03851678	9701	0.2836187481880188	NO	-
5070	ZINC03853049	9799	0.28361642360687256	NO	-
5071	ZINC03620610	9373	0.28358814120292664	NO	-
5072	ZINC01503491	4197	0.28358596563339233	NO	-
5073	ZINC00660036	988	0.2835858166217804	NO	-
5074	ZINC04412679	12208	0.28358355164527893	NO	-
5075	ZINC01989609	4561	0.28357815742492676	NO	-
5076	ZINC01988110	4556	0.2835748493671417	NO	-
5077	ZINC04477715	12404	0.2835701107978821	NO	-
5078	ZINC03974404	11277	0.2835507094860077	NO	-
5079	ZINC03970169	11163	0.2835495173931122	NO	-
5080	ZINC04306840	11986	0.283547967672348	NO	-
5081	ZINC04002624	11471	0.28353461623191833	NO	-
5082	ZINC04427086	12226	0.28352001309394836	NO	-
5083	ZINC02236902	4800	0.2835090458393097	NO	-
5084	ZINC03983505	11355	0.2835071086883545	NO	-
5085	ZINC03579788	9125	0.2834976315498352	NO	-
5086	ZINC03579790	9126	0.2834976315498352	NO	-
5087	ZINC02276722	4848	0.28349068760871887	NO	-
5088	ZINC00222344	256	0.2834744453430176	NO	-
5089	ZINC03858895	10498	0.28345784544944763	NO	-
5090	ZINC00857228	1916	0.2834206223487854	NO	-
5091	ZINC00352244	359	0.28341349959373474	NO	-
5092	ZINC00933094	2156	0.28340113162994385	NO	-
5093	ZINC03849820	9604	0.2833958864212036	NO	-
5094	ZINC00613698	727	0.28338977694511414	NO	-
5095	ZINC01074549	2956	0.28337958455085754	NO	-
5096	ZINC03793666	9509	0.28336799144744873	NO	-
5097	ZINC03386980	7887	0.2833598554134369	NO	-
5098	ZINC00642036	900	0.2833225727081299	NO	-
5099	ZINC00738246	1272	0.283318430185318	NO	-
5100	ZINC00182525	188	0.2832968235015869	NO	-
5101	ZINC02209150	4720	0.2832888662815094	NO	-
5102	ZINC01157901	3368	0.28328514099121094	NO	-
5103	ZINC00858928	1928	0.2832757830619812	NO	-
5104	ZINC03420922	8031	0.2832712233066559	NO	-
5105	ZINC01186531	3480	0.2832678556442261	NO	-
5106	ZINC00425570	469	0.28326302766799927	NO	-
5107	ZINC01068385	2879	0.2832609713077545	NO	-
5108	ZINC03416362	8009	0.28326064348220825	NO	-
5109	ZINC01066277	2872	0.28324761986732483	NO	-
5110	ZINC01036060	2666	0.2832384407520294	NO	-
5111	ZINC01186407	3478	0.2832309603691101	NO	-
5112	ZINC03286365	7435	0.28322523832321167	NO	-
5113	ZINC01151275	3338	0.2832237184047699	NO	-
5114	ZINC02513372	5401	0.28321996331214905	NO	-
5115	ZINC03533839	8836	0.28321969509124756	NO	-
5116	ZINC01080105	2999	0.2832196354866028	NO	-
5117	ZINC02808796	6322	0.28321924805641174	NO	-
5118	ZINC03854660	10144	0.2832097113132477	NO	-
5119	ZINC02628464	5566	0.283195436000824	NO	-
5120	ZINC03854488	10093	0.2831706702709198	NO	-
5121	ZINC02431323	5203	0.2831518352031708	NO	-
5122	ZINC04030232	11500	0.2831430733203888	NO	-
5123	ZINC00929246	2151	0.2831365168094635	NO	-
5124	ZINC02764621	6125	0.28312960267066956	NO	-
5125	ZINC04501128	12522	0.28310611844062805	NO	-
5126	ZINC03850954	9655	0.28309813141822815	NO	-
5127	ZINC02914353	6581	0.2830955386161804	NO	-
5128	ZINC03851046	9661	0.2830885052680969	NO	-
5129	ZINC02806517	6308	0.2830796539783478	NO	-
5130	ZINC03548461	8909	0.2830730080604553	NO	-
5131	ZINC04200453	11790	0.2830674350261688	NO	-
5132	ZINC03452615	8179	0.2830641567707062	NO	-
5133	ZINC01054444	2809	0.28304392099380493	NO	-
5134	ZINC01589287	4310	0.2830395996570587	NO	-
5135	ZINC04514574	12562	0.2830391526222229	NO	-
5136	ZINC03852462	9730	0.2830270528793335	NO	-
5137	ZINC00983424	2404	0.2830212414264679	NO	-
5138	ZINC00812708	1555	0.2830209732055664	NO	-
5139	ZINC04441535	12245	0.28301525115966797	NO	-
5140	ZINC02619823	5474	0.28301143646240234	NO	-
5141	ZINC02619824	5475	0.28301143646240234	NO	-
5142	ZINC01451802	4046	0.28300872445106506	NO	-
5143	ZINC04136643	11663	0.28299155831336975	NO	-
5144	ZINC01088070	3017	0.2829740345478058	NO	-
5145	ZINC03332108	7589	0.2829674184322357	NO	-
5146	ZINC04623124	12592	0.28296515345573425	NO	-
5147	ZINC03853930	10016	0.2829539179801941	NO	-
5148	ZINC01830771	4390	0.2829514741897583	NO	-
5149	ZINC02738121	6067	0.28294649720191956	NO	-
5150	ZINC01003866	2490	0.2829464077949524	NO	-
5151	ZINC00640374	889	0.28293758630752563	NO	-
5152	ZINC03355083	7696	0.28293630480766296	NO	-
5153	ZINC00712101	1169	0.28293493390083313	NO	-
5154	ZINC04249668	11866	0.28292182087898254	NO	-
5155	ZINC03867727	10775	0.2829175889492035	NO	-
5156	ZINC02712183	5861	0.28291741013526917	NO	-
5157	ZINC03854775	10169	0.28290483355522156	NO	-
5158	ZINC04317860	12037	0.2829039692878723	NO	-
5159	ZINC00869167	1961	0.28290069103240967	NO	-
5160	ZINC01247514	3609	0.28289294242858887	NO	-
5161	ZINC00099307	107	0.28289222717285156	NO	-
5162	ZINC02843366	6368	0.2828872799873352	NO	-
5163	ZINC02843367	6369	0.2828872799873352	NO	-
5164	ZINC02915355	6641	0.2828855812549591	NO	-
5165	ZINC02915356	6642	0.2828855812549591	NO	-
5166	ZINC01503377	4194	0.28288212418556213	NO	-
5167	ZINC00222160	244	0.2828696668148041	NO	-
5168	ZINC01451804	4052	0.28285589814186096	NO	-
5169	ZINC02085903	4620	0.28283894062042236	NO	-
5170	ZINC00866692	1951	0.28283411264419556	NO	-
5171	ZINC00866693	1952	0.28283411264419556	NO	-
5172	ZINC00719741	1218	0.2828335464000702	NO	-
5173	ZINC03275019	7400	0.28279954195022583	NO	-
5174	ZINC03415452	8003	0.28279954195022583	NO	-
5175	ZINC00578696	644	0.28279566764831543	NO	-
5176	ZINC03386111	7877	0.28279513120651245	NO	-
5177	ZINC00791340	1413	0.2827662229537964	NO	-
5178	ZINC01071693	2898	0.2827628552913666	NO	-
5179	ZINC04638630	12600	0.282720148563385	NO	-
5180	ZINC01069692	2887	0.2826864421367645	NO	-
5181	ZINC03857202	10287	0.2826825976371765	NO	-
5182	ZINC03802693	9515	0.28268176317214966	NO	-
5183	ZINC03970313	11178	0.28266844153404236	NO	-
5184	ZINC01451803	4049	0.2826641798019409	NO	-
5185	ZINC03649656	9425	0.2826616168022156	NO	-
5186	ZINC02715814	5916	0.28266096115112305	NO	-
5187	ZINC00956206	2311	0.28265857696533203	NO	-
5188	ZINC03852473	9733	0.28265711665153503	NO	-
5189	ZINC03420150	8026	0.2826540172100067	NO	-
5190	ZINC01929394	4431	0.28264686465263367	NO	-
5191	ZINC03801048	149	0.2826429009437561	YES	14
5192	ZINC01466649	4108	0.2826416790485382	NO	-
5193	ZINC03506781	8659	0.28260520100593567	NO	-
5194	ZINC03460263	8263	0.282602995634079	NO	-
5195	ZINC03852963	9775	0.2825886607170105	NO	-
5196	ZINC03385411	7863	0.2825849652290344	NO	-
5197	ZINC04435986	12234	0.2825782299041748	NO	-
5198	ZINC04381952	12151	0.28257447481155396	NO	-
5199	ZINC03855276	10197	0.2825562059879303	NO	-
5200	ZINC00651559	961	0.28255370259284973	NO	-
5201	ZINC01127467	3213	0.2825482487678528	NO	-
5202	ZINC03318174	7525	0.282539963722229	NO	-
5203	ZINC00166137	178	0.2825363576412201	NO	-
5204	ZINC00675362	1052	0.2825324833393097	NO	-
5205	ZINC04169831	11735	0.2825303375720978	NO	-
5206	ZINC02225722	4776	0.2825262248516083	NO	-
5207	ZINC03814521	141	0.2825247347354889	YES	12
5208	ZINC01393404	3838	0.2825110852718353	NO	-
5209	ZINC03366836	7741	0.2824997007846832	NO	-
5210	ZINC01069897	2889	0.28249391913414	NO	-
5211	ZINC00793054	1420	0.2824919521808624	NO	-
5212	ZINC00810624	1543	0.282489538192749	NO	-
5213	ZINC02916349	6682	0.2824847400188446	NO	-
5214	ZINC02916350	6683	0.2824847400188446	NO	-
5215	ZINC02917320	6695	0.28247037529945374	NO	-
5216	ZINC00993634	2457	0.28246238827705383	NO	-
5217	ZINC03594143	9168	0.2824597656726837	NO	-
5218	ZINC04389226	12161	0.28243860602378845	NO	-
5219	ZINC03974473	11278	0.2824344038963318	NO	-
5220	ZINC03366797	7740	0.2824280560016632	NO	-
5221	ZINC02374038	5080	0.28242227435112	NO	-
5222	ZINC03853759	9972	0.282419890165329	NO	-
5223	ZINC04381893	12148	0.2824154496192932	NO	-
5224	ZINC03620804	9377	0.2824115455150604	NO	-
5225	ZINC02764716	6126	0.282399445772171	NO	-
5226	ZINC02225721	4775	0.2823902368545532	NO	-
5227	ZINC01033126	2629	0.28238916397094727	NO	-
5228	ZINC02714370	5912	0.282385915517807	NO	-
5229	ZINC03859682	10610	0.28238117694854736	NO	-
5230	ZINC03452619	8181	0.28238099813461304	NO	-
5231	ZINC01040197	2710	0.2823719084262848	NO	-
5232	ZINC03408106	7974	0.28237080574035645	NO	-
5233	ZINC00558304	610	0.28235769271850586	NO	-
5234	ZINC00374287	381	0.282354474067688	NO	-
5235	ZINC03420159	8027	0.28234562277793884	NO	-
5236	ZINC04221258	11794	0.28233999013900757	NO	-
5237	ZINC00679774	1085	0.2823377847671509	NO	-
5238	ZINC00360417	369	0.2823246121406555	NO	-
5239	ZINC02752353	6090	0.2823173701763153	NO	-
5240	ZINC04510261	12542	0.28231292963027954	NO	-
5241	ZINC02918155	6726	0.28231146931648254	NO	-
5242	ZINC00791171	1412	0.28230273723602295	NO	-
5243	ZINC03290669	7450	0.28230252861976624	NO	-
5244	ZINC03853488	9895	0.2822915315628052	NO	-
5245	ZINC01389448	3821	0.28228044509887695	NO	-
5246	ZINC01078330	2981	0.2822737693786621	NO	-
5247	ZINC02918965	6764	0.28227320313453674	NO	-
5248	ZINC04465413	12328	0.28226742148399353	NO	-
5249	ZINC01036555	2673	0.282256543636322	NO	-
5250	ZINC03445611	8138	0.2822543680667877	NO	-
5251	ZINC03597917	9196	0.28224489092826843	NO	-
5252	ZINC03511150	8690	0.2822417616844177	NO	-
5253	ZINC01079995	2997	0.28223055601119995	NO	-
5254	ZINC00721032	1230	0.28223010897636414	NO	-
5255	ZINC02328295	4938	0.28221675753593445	NO	-
5256	ZINC01499616	4178	0.2821614444255829	NO	-
5257	ZINC03973589	11266	0.282134085893631	NO	-
5258	ZINC03857189	10281	0.2821267545223236	NO	-
5259	ZINC00165003	176	0.282125324010849	NO	-
5260	ZINC00165005	177	0.282125324010849	NO	-
5261	ZINC02714320	5910	0.28212472796440125	NO	-
5262	ZINC01194015	3492	0.2821233570575714	NO	-
5263	ZINC01255832	3616	0.2821216583251953	NO	-
5264	ZINC03526341	8782	0.28210633993148804	NO	-
5265	ZINC01955106	4478	0.2820998430252075	NO	-
5266	ZINC01305301	3666	0.2820889353752136	NO	-
5267	ZINC00695463	1127	0.28208768367767334	NO	-
5268	ZINC00991299	2447	0.2820763885974884	NO	-
5269	ZINC03610482	9304	0.2820723056793213	NO	-
5270	ZINC01035445	2657	0.28207194805145264	NO	-
5271	ZINC00798916	1464	0.28206804394721985	NO	-
5272	ZINC03968592	11075	0.2820673882961273	NO	-
5273	ZINC03853491	9898	0.28206557035446167	NO	-
5274	ZINC00841778	1758	0.2820570468902588	NO	-
5275	ZINC00939175	2194	0.28205689787864685	NO	-
5276	ZINC01079598	2990	0.2820429801940918	NO	-
5277	ZINC01938126	4463	0.28204014897346497	NO	-
5278	ZINC03969870	11127	0.2820359468460083	NO	-
5279	ZINC02973321	7000	0.28203263878822327	NO	-
5280	ZINC03970443	11182	0.28203222155570984	NO	-
5281	ZINC03849605	9588	0.2820161283016205	NO	-
5282	ZINC03851746	9703	0.28201502561569214	NO	-
5283	ZINC02234286	4794	0.2820107936859131	NO	-
5284	ZINC00780871	1373	0.28200942277908325	NO	-
5285	ZINC00792844	1417	0.2819952368736267	NO	-
5286	ZINC03858318	10424	0.2819909453392029	NO	-
5287	ZINC03859703	10617	0.2819909453392029	NO	-
5288	ZINC00952454	2292	0.2819686830043793	NO	-
5289	ZINC02647899	5651	0.281965970993042	NO	-
5290	ZINC03852959	9771	0.2819626033306122	NO	-
5291	ZINC03862922	10675	0.2819626033306122	NO	-
5292	ZINC03630732	9396	0.28195562958717346	NO	-
5293	ZINC02718997	6003	0.28195032477378845	NO	-
5294	ZINC03653343	9429	0.2819451093673706	NO	-
5295	ZINC03653345	9430	0.2819451093673706	NO	-
5296	ZINC01069899	2890	0.2819262444972992	NO	-
5297	ZINC03858369	10438	0.2819158136844635	NO	-
5298	ZINC04622698	12588	0.2819131910800934	NO	-
5299	ZINC04032972	11506	0.2818981111049652	NO	-
5300	ZINC00389224	404	0.28187769651412964	NO	-
5301	ZINC03853490	9897	0.28187331557273865	NO	-
5302	ZINC00222156	241	0.2818719148635864	NO	-
5303	ZINC00222157	242	0.2818719148635864	NO	-
5304	ZINC03559083	8982	0.2818518877029419	NO	-
5305	ZINC03970170	11164	0.28184974193573	NO	-
5306	ZINC00872709	1979	0.2818482220172882	NO	-
5307	ZINC00389226	406	0.28181570768356323	NO	-
5308	ZINC00374115	380	0.2818145155906677	NO	-
5309	ZINC04415466	12214	0.2818091809749603	NO	-
5310	ZINC03586016	9143	0.28180745244026184	NO	-
5311	ZINC03858250	10410	0.2817959189414978	NO	-
5312	ZINC02219246	4754	0.281777560710907	NO	-
5313	ZINC01072363	2926	0.2817740738391876	NO	-
5314	ZINC01072365	2927	0.2817740738391876	NO	-
5315	ZINC02384613	5095	0.28176265954971313	NO	-
5316	ZINC02915800	6663	0.28175246715545654	NO	-
5317	ZINC00355492	364	0.28174901008605957	NO	-
5318	ZINC00422534	441	0.28174281120300293	NO	-
5319	ZINC03445599	8136	0.28173017501831055	NO	-
5320	ZINC03853651	9938	0.2817268967628479	NO	-
5321	ZINC04003617	11473	0.2817234992980957	NO	-
5322	ZINC03853331	9851	0.2817232310771942	NO	-
5323	ZINC02240534	4813	0.28171902894973755	NO	-
5324	ZINC02200573	4698	0.2817101776599884	NO	-
5325	ZINC00811650	1547	0.28170478343963623	NO	-
5326	ZINC01127917	3221	0.28170278668403625	NO	-
5327	ZINC00221343	231	0.2816876173019409	NO	-
5328	ZINC01312130	3673	0.2816852927207947	NO	-
5329	ZINC02065654	4593	0.28167593479156494	NO	-
5330	ZINC00798917	1465	0.2816635072231293	NO	-
5331	ZINC04517385	12565	0.2816338539123535	NO	-
5332	ZINC03853470	9885	0.2816312313079834	NO	-
5333	ZINC01038119	2692	0.28162556886672974	NO	-
5334	ZINC00602398	711	0.28161635994911194	NO	-
5335	ZINC00784111	1388	0.28161367774009705	NO	-
5336	ZINC03532855	8826	0.2816134989261627	NO	-
5337	ZINC03857495	10326	0.28158795833587646	NO	-
5338	ZINC01115584	3131	0.28158554434776306	NO	-
5339	ZINC00704025	1149	0.28158220648765564	NO	-
5340	ZINC04127634	11646	0.2815738320350647	NO	-
5341	ZINC03260855	7359	0.28156858682632446	NO	-
5342	ZINC03274195	7392	0.2815665900707245	NO	-
5343	ZINC03363527	7734	0.28155437111854553	NO	-
5344	ZINC00592918	687	0.28152674436569214	NO	-
5345	ZINC02347533	4994	0.28152358531951904	NO	-
5346	ZINC03853427	9870	0.28152260184288025	NO	-
5347	ZINC02915797	6662	0.2814958095550537	NO	-
5348	ZINC03591191	9151	0.2814948558807373	NO	-
5349	ZINC04499414	12515	0.2814851701259613	NO	-
5350	ZINC01147890	3324	0.2814779579639435	NO	-
5351	ZINC02917427	6705	0.2814638018608093	NO	-
5352	ZINC03859661	10602	0.2814575433731079	NO	-
5353	ZINC03854001	10036	0.28145477175712585	NO	-
5354	ZINC02717832	5952	0.2814514636993408	NO	-
5355	ZINC01027186	2581	0.28144773840904236	NO	-
5356	ZINC01122768	3169	0.2814409136772156	NO	-
5357	ZINC01122770	3170	0.2814409136772156	NO	-
5358	ZINC01348633	3712	0.28141939640045166	NO	-
5359	ZINC01348635	3713	0.28141939640045166	NO	-
5360	ZINC02917336	6696	0.2814180552959442	NO	-
5361	ZINC03323780	7547	0.28141528367996216	NO	-
5362	ZINC03974646	11281	0.28141406178474426	NO	-
5363	ZINC04469600	12378	0.28141406178474426	NO	-
5364	ZINC02367142	5064	0.2814124822616577	NO	-
5365	ZINC03852756	9751	0.28141170740127563	NO	-
5366	ZINC03855985	10218	0.281403511762619	NO	-
5367	ZINC00941945	2221	0.2813703715801239	NO	-
5368	ZINC00941946	2222	0.2813703715801239	NO	-
5369	ZINC03851185	9679	0.28136420249938965	NO	-
5370	ZINC03853122	9809	0.2813625633716583	NO	-
5371	ZINC00849570	1837	0.28135740756988525	NO	-
5372	ZINC01030773	2608	0.28135353326797485	NO	-
5373	ZINC01360588	3739	0.2813429832458496	NO	-
5374	ZINC03911059	11021	0.2813275456428528	NO	-
5375	ZINC03565984	9062	0.2813240587711334	NO	-
5376	ZINC02915682	6659	0.2813208997249603	NO	-
5377	ZINC00714298	1184	0.28132057189941406	NO	-
5378	ZINC03904391	11004	0.28131675720214844	NO	-
5379	ZINC00865851	1947	0.28130802512168884	NO	-
5380	ZINC00605916	717	0.28130531311035156	NO	-
5381	ZINC03032923	7117	0.2812889516353607	NO	-
5382	ZINC02656235	5708	0.2812863290309906	NO	-
5383	ZINC02656236	5709	0.2812863290309906	NO	-
5384	ZINC04037560	11523	0.2812767028808594	NO	-
5385	ZINC03284097	7429	0.28127121925354004	NO	-
5386	ZINC01020299	2540	0.2812671661376953	NO	-
5387	ZINC03400221	7935	0.2812547981739044	NO	-
5388	ZINC02310663	4901	0.2812437415122986	NO	-
5389	ZINC02310664	4902	0.2812437415122986	NO	-
5390	ZINC03854706	10160	0.2812289297580719	NO	-
5391	ZINC02850436	6388	0.281228244304657	NO	-
5392	ZINC01937921	4438	0.28122618794441223	NO	-
5393	ZINC02236903	4801	0.2812161445617676	NO	-
5394	ZINC03868459	10836	0.28121253848075867	NO	-
5395	ZINC01445206	4014	0.28119924664497375	NO	-
5396	ZINC04463211	12299	0.28119364380836487	NO	-
5397	ZINC03983020	11338	0.28119146823883057	NO	-
5398	ZINC02914354	6582	0.2811906039714813	NO	-
5399	ZINC03851751	9705	0.2811829745769501	NO	-
5400	ZINC01262768	3621	0.28117647767066956	NO	-
5401	ZINC01937927	4442	0.28114229440689087	NO	-
5402	ZINC03400278	7938	0.2811402678489685	NO	-
5403	ZINC00423728	455	0.28113028407096863	NO	-
5404	ZINC01633779	4323	0.28109994530677795	NO	-
5405	ZINC02587997	5437	0.28109344840049744	NO	-
5406	ZINC03368729	7783	0.2810877859592438	NO	-
5407	ZINC03851416	9689	0.2810833752155304	NO	-
5408	ZINC04465188	12321	0.2810833752155304	NO	-
5409	ZINC01099398	3042	0.2810703217983246	NO	-
5410	ZINC03853205	9826	0.28106558322906494	NO	-
5411	ZINC01061410	2855	0.28105637431144714	NO	-
5412	ZINC04331310	12062	0.2810438573360443	NO	-
5413	ZINC01047241	2762	0.2810068428516388	NO	-
5414	ZINC01385725	3810	0.2810054421424866	NO	-
5415	ZINC03889957	10934	0.28099438548088074	NO	-
5416	ZINC03971571	11205	0.28098785877227783	NO	-
5417	ZINC04436256	12236	0.28098636865615845	NO	-
5418	ZINC01288106	3650	0.2809814512729645	NO	-
5419	ZINC02238605	4805	0.2809767723083496	NO	-
5420	ZINC00425574	470	0.280974417924881	NO	-
5421	ZINC02325204	4927	0.28096431493759155	NO	-
5422	ZINC01061690	2856	0.28095704317092896	NO	-
5423	ZINC02373326	5078	0.28095197677612305	NO	-
5424	ZINC03867794	10780	0.2809508740901947	NO	-
5425	ZINC02466046	5292	0.2809491455554962	NO	-
5426	ZINC03857278	10296	0.280937522649765	NO	-
5427	ZINC03529805	8803	0.28093665838241577	NO	-
5428	ZINC03853702	9961	0.28093522787094116	NO	-
5429	ZINC03853467	9882	0.280928373336792	NO	-
5430	ZINC02124256	4636	0.2809258699417114	NO	-
5431	ZINC01252559	3613	0.2809237837791443	NO	-
5432	ZINC01036178	2667	0.2809140384197235	NO	-
5433	ZINC01113173	3112	0.28091126680374146	NO	-
5434	ZINC02341966	4973	0.280889630317688	NO	-
5435	ZINC03463710	8326	0.28088659048080444	NO	-
5436	ZINC00704990	1151	0.2808837890625	NO	-
5437	ZINC04379310	12140	0.2808759808540344	NO	-
5438	ZINC02927850	6830	0.2808685898780823	NO	-
5439	ZINC01262372	3619	0.28086531162261963	NO	-
5440	ZINC03854407	10084	0.2808510959148407	NO	-
5441	ZINC02642491	5630	0.2808467447757721	NO	-
5442	ZINC02216332	4744	0.2808406352996826	NO	-
5443	ZINC03853697	9958	0.28083565831184387	NO	-
5444	ZINC02499968	5359	0.28082576394081116	NO	-
5445	ZINC02499970	5360	0.28082576394081116	NO	-
5446	ZINC03140347	7170	0.2808135449886322	NO	-
5447	ZINC00952673	2296	0.2807866334915161	NO	-
5448	ZINC03969099	11089	0.2807779014110565	NO	-
5449	ZINC03526217	8774	0.2807638943195343	NO	-
5450	ZINC02876477	6489	0.2807599902153015	NO	-
5451	ZINC01428175	3935	0.28074443340301514	NO	-
5452	ZINC01428175	3936	0.28074443340301514	NO	-
5453	ZINC01982371	4549	0.28074073791503906	NO	-
5454	ZINC04266777	11895	0.28073909878730774	NO	-
5455	ZINC02781593	6145	0.2807319760322571	NO	-
5456	ZINC04389371	12164	0.2807295024394989	NO	-
5457	ZINC04274463	11907	0.2807260751724243	NO	-
5458	ZINC03867340	10742	0.2807145416736603	NO	-
5459	ZINC02965882	6967	0.2807132303714752	NO	-
5460	ZINC03968194	11068	0.28071290254592896	NO	-
5461	ZINC01191315	3488	0.28071245551109314	NO	-
5462	ZINC01276229	3641	0.28070592880249023	NO	-
5463	ZINC03853483	9892	0.28069746494293213	NO	-
5464	ZINC02808713	6320	0.2806932032108307	NO	-
5465	ZINC03645843	9419	0.28068605065345764	NO	-
5466	ZINC02715832	5923	0.2806718051433563	NO	-
5467	ZINC02927697	6828	0.2806655168533325	NO	-
5468	ZINC04170190	11750	0.2806522846221924	NO	-
5469	ZINC01976786	4495	0.28064823150634766	NO	-
5470	ZINC02911296	6553	0.2806397080421448	NO	-
5471	ZINC01928568	4427	0.28059786558151245	NO	-
5472	ZINC03868638	10845	0.2805951237678528	NO	-
5473	ZINC01439795	3976	0.28059151768684387	NO	-
5474	ZINC03970045	11149	0.28058916330337524	NO	-
5475	ZINC02219249	4755	0.28058677911758423	NO	-
5476	ZINC04462768	12294	0.28058192133903503	NO	-
5477	ZINC00851770	1856	0.2805648744106293	NO	-
5478	ZINC02475314	5320	0.280556321144104	NO	-
5479	ZINC03612123	9339	0.28055620193481445	NO	-
5480	ZINC02634653	5592	0.2805556058883667	NO	-
5481	ZINC01107845	3065	0.28055551648139954	NO	-
5482	ZINC03853614	9926	0.2805429995059967	NO	-
5483	ZINC00837562	1736	0.2805323600769043	NO	-
5484	ZINC00837563	1737	0.2805323600769043	NO	-
5485	ZINC04255852	11881	0.2805170714855194	NO	-
5486	ZINC01040284	2717	0.2805156707763672	NO	-
5487	ZINC02718961	5985	0.2805156707763672	NO	-
5488	ZINC03859207	10528	0.28050968050956726	NO	-
5489	ZINC03355690	7698	0.2805086672306061	NO	-
5490	ZINC03355693	7699	0.2805086672306061	NO	-
5491	ZINC03850993	9659	0.28049948811531067	NO	-
5492	ZINC03611022	9319	0.28048205375671387	NO	-
5493	ZINC02347531	4993	0.28047996759414673	NO	-
5494	ZINC01938139	4466	0.2804716229438782	NO	-
5495	ZINC00946375	2249	0.2804575562477112	NO	-
5496	ZINC03853605	9922	0.28045541048049927	NO	-
5497	ZINC03968168	11067	0.28044575452804565	NO	-
5498	ZINC03849443	9580	0.28044161200523376	NO	-
5499	ZINC02466932	5303	0.280434250831604	NO	-
5500	ZINC03977031	11299	0.2804337441921234	NO	-
5501	ZINC03258235	7349	0.2804304361343384	NO	-
5502	ZINC04484209	12423	0.28042566776275635	NO	-
5503	ZINC02718962	5986	0.28041890263557434	NO	-
5504	ZINC03853616	9927	0.28041115403175354	NO	-
5505	ZINC04376029	12135	0.28039565682411194	NO	-
5506	ZINC00985117	2415	0.28039106726646423	NO	-
5507	ZINC04443297	12254	0.28037527203559875	NO	-
5508	ZINC03852990	9784	0.28037014603614807	NO	-
5509	ZINC03857815	10366	0.28036779165267944	NO	-
5510	ZINC00938509	2181	0.28036031126976013	NO	-
5511	ZINC01156177	3355	0.28034788370132446	NO	-
5512	ZINC04240468	11823	0.2803449332714081	NO	-
5513	ZINC03908266	11012	0.28033483028411865	NO	-
5514	ZINC03858323	10429	0.2803308963775635	NO	-
5515	ZINC00825313	1638	0.28031691908836365	NO	-
5516	ZINC00825314	1639	0.28031691908836365	NO	-
5517	ZINC03814523	121	0.2803100645542145	YES	8
5518	ZINC02712166	5857	0.28030651807785034	NO	-
5519	ZINC02841929	6367	0.2802804410457611	NO	-
5520	ZINC03631272	9407	0.28027623891830444	NO	-
5521	ZINC02608272	5455	0.2802683413028717	NO	-
5522	ZINC03892834	10992	0.28025704622268677	NO	-
5523	ZINC01212009	3548	0.2802487313747406	NO	-
5524	ZINC04062270	11561	0.28024622797966003	NO	-
5525	ZINC03859590	10582	0.2802372872829437	NO	-
5526	ZINC03857082	10266	0.280206561088562	NO	-
5527	ZINC03857083	10267	0.280206561088562	NO	-
5528	ZINC00222345	257	0.28020617365837097	NO	-
5529	ZINC04443576	12270	0.2801967263221741	NO	-
5530	ZINC02181354	4667	0.2801920771598816	NO	-
5531	ZINC04136643	11661	0.2801870107650757	NO	-
5532	ZINC00795615	1437	0.28018683195114136	NO	-
5533	ZINC00795616	1438	0.28018683195114136	NO	-
5534	ZINC03478991	8403	0.28017866611480713	NO	-
5535	ZINC04463274	12300	0.28017789125442505	NO	-
5536	ZINC03499382	8609	0.28015992045402527	NO	-
5537	ZINC01033919	2638	0.2801494300365448	NO	-
5538	ZINC02752536	6091	0.2801401913166046	NO	-
5539	ZINC02792321	6209	0.28013351559638977	NO	-
5540	ZINC03949101	11040	0.280131071805954	NO	-
5541	ZINC00479765	529	0.28013062477111816	NO	-
5542	ZINC03498775	8586	0.28012815117836	NO	-
5543	ZINC03854606	10133	0.2801166772842407	NO	-
5544	ZINC02915683	6660	0.2801141142845154	NO	-
5545	ZINC03853312	9849	0.28010180592536926	NO	-
5546	ZINC03982837	11328	0.2801005244255066	NO	-
5547	ZINC01441205	3992	0.2801002562046051	NO	-
5548	ZINC03546315	8893	0.2800905108451843	NO	-
5549	ZINC03853515	9904	0.2800860106945038	NO	-
5550	ZINC01107868	3067	0.2800792157649994	NO	-
5551	ZINC01107869	3068	0.2800792157649994	NO	-
5552	ZINC01633081	4320	0.28005895018577576	NO	-
5553	ZINC03645858	9422	0.280058354139328	NO	-
5554	ZINC03867813	10782	0.2800423800945282	NO	-
5555	ZINC00937200	2167	0.28004196286201477	NO	-
5556	ZINC02669330	5765	0.2800363302230835	NO	-
5557	ZINC00825259	1636	0.2800251841545105	NO	-
5558	ZINC02425382	5185	0.28001868724823	NO	-
5559	ZINC03630747	9398	0.2800047695636749	NO	-
5560	ZINC01037691	2684	0.27999523282051086	NO	-
5561	ZINC03889772	10919	0.2799939811229706	NO	-
5562	ZINC01332603	3705	0.2799924314022064	NO	-
5563	ZINC03549994	8918	0.2799920439720154	NO	-
5564	ZINC03987429	11392	0.27997955679893494	NO	-
5565	ZINC04502297	12525	0.279965341091156	NO	-
5566	ZINC02793093	6214	0.2799501419067383	NO	-
5567	ZINC04191467	11772	0.27994686365127563	NO	-
5568	ZINC00547356	599	0.2799450755119324	NO	-
5569	ZINC02816747	6336	0.27994197607040405	NO	-
5570	ZINC03517198	8728	0.279933363199234	NO	-
5571	ZINC03488599	8443	0.27993032336235046	NO	-
5572	ZINC03889640	10909	0.2799188196659088	NO	-
5573	ZINC03852465	9731	0.2799150347709656	NO	-
5574	ZINC02816749	6337	0.27991288900375366	NO	-
5575	ZINC03853482	9891	0.27990618348121643	NO	-
5576	ZINC03862339	10667	0.2798765301704407	NO	-
5577	ZINC01441206	3994	0.2798638939857483	NO	-
5578	ZINC01121045	3163	0.2798523008823395	NO	-
5579	ZINC01079596	2989	0.27984195947647095	NO	-
5580	ZINC03499046	8601	0.279835045337677	NO	-
5581	ZINC03317658	7522	0.279833048582077	NO	-
5582	ZINC00047042	34	0.27981480956077576	NO	-
5583	ZINC03565652	9046	0.27981480956077576	NO	-
5584	ZINC03868457	10835	0.2798101305961609	NO	-
5585	ZINC03558494	8977	0.2797994315624237	NO	-
5586	ZINC03867297	10736	0.27979576587677	NO	-
5587	ZINC03982838	11329	0.2797946035861969	NO	-
5588	ZINC04617757	211	0.2797912657260895	YES	44
5589	ZINC03586054	9145	0.2797752022743225	NO	-
5590	ZINC03853125	9812	0.2797544002532959	NO	-
5591	ZINC04325165	12046	0.27974796295166016	NO	-
5592	ZINC01114740	3119	0.2797430753707886	NO	-
5593	ZINC01048622	2774	0.2797393798828125	NO	-
5594	ZINC04157926	11716	0.2797379493713379	NO	-
5595	ZINC03287601	7438	0.2797359824180603	NO	-
5596	ZINC03287603	7439	0.2797359824180603	NO	-
5597	ZINC01160904	3388	0.27973589301109314	NO	-
5598	ZINC02957330	6938	0.27973586320877075	NO	-
5599	ZINC03853877	9993	0.27973392605781555	NO	-
5600	ZINC02414969	5161	0.27972280979156494	NO	-
5601	ZINC00831646	1692	0.2797197699546814	NO	-
5602	ZINC03021358	7071	0.27971306443214417	NO	-
5603	ZINC03853661	9940	0.2797025442123413	NO	-
5604	ZINC03452391	8176	0.27968838810920715	NO	-
5605	ZINC00672548	1045	0.2796764373779297	NO	-
5606	ZINC02343979	4979	0.2796754240989685	NO	-
5607	ZINC03854327	10073	0.2796672582626343	NO	-
5608	ZINC04441228	12243	0.27965375781059265	NO	-
5609	ZINC04462976	12296	0.27965247631073	NO	-
5610	ZINC03565807	9054	0.2796464264392853	NO	-
5611	ZINC03854588	10123	0.2796364724636078	NO	-
5612	ZINC04315603	12010	0.2796178162097931	NO	-
5613	ZINC02342233	4975	0.2796157896518707	NO	-
5614	ZINC04485335	12439	0.2796139717102051	NO	-
5615	ZINC02628891	5567	0.2796016037464142	NO	-
5616	ZINC01422342	3909	0.27958157658576965	NO	-
5617	ZINC03889702	10911	0.279573917388916	NO	-
5618	ZINC03610460	9300	0.279573529958725	NO	-
5619	ZINC01385336	3803	0.2795555889606476	NO	-
5620	ZINC02078122	4613	0.2795152962207794	NO	-
5621	ZINC02078123	4614	0.2795152962207794	NO	-
5622	ZINC03464599	8349	0.2795145511627197	NO	-
5623	ZINC03387306	7896	0.2795097827911377	NO	-
5624	ZINC01353601	3717	0.27950674295425415	NO	-
5625	ZINC01938124	4461	0.2794981002807617	NO	-
5626	ZINC02713317	5900	0.27949807047843933	NO	-
5627	ZINC01361945	3744	0.27949509024620056	NO	-
5628	ZINC01982299	4534	0.2794925570487976	NO	-
5629	ZINC01976838	4507	0.2794795632362366	NO	-
5630	ZINC01422343	3910	0.27945929765701294	NO	-
5631	ZINC02718994	5999	0.27944445610046387	NO	-
5632	ZINC03852467	9732	0.2794440686702728	NO	-
5633	ZINC04467613	12349	0.2794440686702728	NO	-
5634	ZINC03499011	8596	0.27943292260169983	NO	-
5635	ZINC03980745	11317	0.27942967414855957	NO	-
5636	ZINC02973282	6996	0.27942654490470886	NO	-
5637	ZINC03186324	7201	0.27939945459365845	NO	-
5638	ZINC04170655	11754	0.27939924597740173	NO	-
5639	ZINC04170035	11747	0.279397189617157	NO	-
5640	ZINC00384919	391	0.27939528226852417	NO	-
5641	ZINC00096987	98	0.2793775796890259	NO	-
5642	ZINC00096992	99	0.2793775796890259	NO	-
5643	ZINC03275969	7404	0.2793731093406677	NO	-
5644	ZINC02209147	4719	0.27936914563179016	NO	-
5645	ZINC04381440	12143	0.2793666124343872	NO	-
5646	ZINC00652806	966	0.279363751411438	NO	-
5647	ZINC03859436	10544	0.27934974431991577	NO	-
5648	ZINC01977214	4512	0.2793444097042084	NO	-
5649	ZINC00880483	2010	0.2793430685997009	NO	-
5650	ZINC03493062	8470	0.2793223261833191	NO	-
5651	ZINC00126050	145	0.27932021021842957	NO	-
5652	ZINC02309407	4897	0.2793169319629669	NO	-
5653	ZINC02309408	4898	0.2793169319629669	NO	-
5654	ZINC03971250	11196	0.27930840849876404	NO	-
5655	ZINC01212012	3550	0.2792935371398926	NO	-
5656	ZINC03849714	9595	0.2792935073375702	NO	-
5657	ZINC03936444	11031	0.27928611636161804	NO	-
5658	ZINC01954731	4477	0.2792729139328003	NO	-
5659	ZINC03867249	10729	0.2792559266090393	NO	-
5660	ZINC00938697	2185	0.27921780943870544	NO	-
5661	ZINC01050062	2783	0.2792162597179413	NO	-
5662	ZINC00678735	1079	0.2792119085788727	NO	-
5663	ZINC00866691	1950	0.2791987657546997	NO	-
5664	ZINC03185557	7199	0.27919790148735046	NO	-
5665	ZINC01980619	4523	0.2791960537433624	NO	-
5666	ZINC03612471	9343	0.2791751027107239	NO	-
5667	ZINC03969252	11097	0.2791726887226105	NO	-
5668	ZINC01191313	3487	0.27913790941238403	NO	-
5669	ZINC01441762	4006	0.2791345417499542	NO	-
5670	ZINC03551832	8928	0.27912285923957825	NO	-
5671	ZINC01451803	4050	0.27912020683288574	NO	-
5672	ZINC01989628	4571	0.2791125178337097	NO	-
5673	ZINC02079924	4616	0.2791111171245575	NO	-
5674	ZINC02922880	6809	0.27910491824150085	NO	-
5675	ZINC04162555	11725	0.2790754735469818	NO	-
5676	ZINC03850378	9615	0.2790691554546356	NO	-
5677	ZINC03427403	8065	0.2790685296058655	NO	-
5678	ZINC04511607	12545	0.27906593680381775	NO	-
5679	ZINC00714675	1186	0.27905702590942383	NO	-
5680	ZINC02754083	6095	0.2790513336658478	NO	-
5681	ZINC01422340	3907	0.2790389657020569	NO	-
5682	ZINC01422341	3908	0.2790389657020569	NO	-
5683	ZINC03594150	9169	0.279033362865448	NO	-
5684	ZINC02344231	4981	0.27902957797050476	NO	-
5685	ZINC03850900	9649	0.27902859449386597	NO	-
5686	ZINC04465013	12319	0.27902859449386597	NO	-
5687	ZINC00988689	2434	0.279026061296463	NO	-
5688	ZINC02428839	5195	0.27902501821517944	NO	-
5689	ZINC02428840	5196	0.27902501821517944	NO	-
5690	ZINC03852507	9741	0.27902498841285706	NO	-
5691	ZINC01120722	3159	0.2790223956108093	NO	-
5692	ZINC00941067	2215	0.2790181040763855	NO	-
5693	ZINC03970311	11173	0.2790152132511139	NO	-
5694	ZINC03853347	9854	0.2790077030658722	NO	-
5695	ZINC03608834	9288	0.2789941132068634	NO	-
5696	ZINC01058723	2838	0.27898547053337097	NO	-
5697	ZINC03452436	8178	0.2789832353591919	NO	-
5698	ZINC01073071	2947	0.2789749503135681	NO	-
5699	ZINC02791501	6195	0.27896666526794434	NO	-
5700	ZINC02639494	5615	0.27896544337272644	NO	-
5701	ZINC00719758	1221	0.27896004915237427	NO	-
5702	ZINC04492934	12489	0.2789539694786072	NO	-
5703	ZINC02022961	4581	0.27894794940948486	NO	-
5704	ZINC02478946	5322	0.278936505317688	NO	-
5705	ZINC01147015	3313	0.2789309024810791	NO	-
5706	ZINC01351318	3714	0.2789073586463928	NO	-
5707	ZINC04254213	11879	0.2789057493209839	NO	-
5708	ZINC00958238	2324	0.27889737486839294	NO	-
5709	ZINC03859677	10606	0.2788946330547333	NO	-
5710	ZINC04382999	12152	0.27888867259025574	NO	-
5711	ZINC03867391	10746	0.27888724207878113	NO	-
5712	ZINC01037364	2678	0.278886616230011	NO	-
5713	ZINC03856452	10251	0.27886733412742615	NO	-
5714	ZINC03336455	7612	0.27886539697647095	NO	-
5715	ZINC03631270	9406	0.278843492269516	NO	-
5716	ZINC02910871	6550	0.27883973717689514	NO	-
5717	ZINC04478276	12407	0.27881738543510437	NO	-
5718	ZINC02212680	4732	0.2788100838661194	NO	-
5719	ZINC03393194	7910	0.2787945568561554	NO	-
5720	ZINC02698330	5813	0.27878713607788086	NO	-
5721	ZINC01510658	4232	0.2787712514400482	NO	-
5722	ZINC03385925	7871	0.2787702679634094	NO	-
5723	ZINC03971867	11216	0.27876877784729004	NO	-
5724	ZINC00802934	1482	0.2787627577781677	NO	-
5725	ZINC04042645	11532	0.27874255180358887	NO	-
5726	ZINC02718963	5989	0.2787294089794159	NO	-
5727	ZINC03532637	8818	0.2787291705608368	NO	-
5728	ZINC01082394	3006	0.27872830629348755	NO	-
5729	ZINC00709800	1165	0.27872490882873535	NO	-
5730	ZINC03858814	10483	0.2787145674228668	NO	-
5731	ZINC01441758	4002	0.27871209383010864	NO	-
5732	ZINC03970154	11161	0.27871155738830566	NO	-
5733	ZINC03863072	10677	0.2787114083766937	NO	-
5734	ZINC01291390	3658	0.2787092328071594	NO	-
5735	ZINC01291391	3659	0.2787092328071594	NO	-
5736	ZINC01048120	2771	0.2786998450756073	NO	-
5737	ZINC02718996	6000	0.2786928713321686	NO	-
5738	ZINC02384610	5094	0.2786615490913391	NO	-
5739	ZINC03992872	11420	0.2786605656147003	NO	-
5740	ZINC00023049	187	0.2786547541618347	YES	24
5741	ZINC01431304	3957	0.2786305844783783	NO	-
5742	ZINC02917168	6693	0.2786259055137634	NO	-
5743	ZINC02705770	5842	0.2786113917827606	NO	-
5744	ZINC03488709	8451	0.278605580329895	NO	-
5745	ZINC00601833	140	0.2786017954349518	YES	12
5746	ZINC03537770	8856	0.2785995304584503	NO	-
5747	ZINC00995313	2465	0.27859896421432495	NO	-
5748	ZINC02078121	4612	0.2785956859588623	NO	-
5749	ZINC02078124	4615	0.2785956859588623	NO	-
5750	ZINC03385008	7859	0.2785802185535431	NO	-
5751	ZINC03858761	10479	0.2785644233226776	NO	-
5752	ZINC03549989	8916	0.27856162190437317	NO	-
5753	ZINC04083482	11580	0.27855512499809265	NO	-
5754	ZINC02973165	6993	0.27855396270751953	NO	-
5755	ZINC01315721	3678	0.2785472571849823	NO	-
5756	ZINC04355232	12104	0.27854058146476746	NO	-
5757	ZINC03526222	8775	0.27852052450180054	NO	-
5758	ZINC00655698	974	0.2785177528858185	NO	-
5759	ZINC01391240	3830	0.27851298451423645	NO	-
5760	ZINC03853649	9936	0.2785109281539917	NO	-
5761	ZINC02864491	6439	0.27850842475891113	NO	-
5762	ZINC03863347	10679	0.27849969267845154	NO	-
5763	ZINC02649536	5668	0.27849888801574707	NO	-
5764	ZINC02649537	5669	0.27849888801574707	NO	-
5765	ZINC01508681	4221	0.27849629521369934	NO	-
5766	ZINC00451971	501	0.2784947156906128	NO	-
5767	ZINC02915407	6653	0.2784925103187561	NO	-
5768	ZINC03372546	7821	0.27848249673843384	NO	-
5769	ZINC02942105	6865	0.2784775197505951	NO	-
5770	ZINC00644553	915	0.27847668528556824	NO	-
5771	ZINC00718975	1214	0.27846452593803406	NO	-
5772	ZINC02728424	6037	0.27845969796180725	NO	-
5773	ZINC03532824	8820	0.27844470739364624	NO	-
5774	ZINC03579596	9099	0.27843886613845825	NO	-
5775	ZINC03579598	9100	0.27843886613845825	NO	-
5776	ZINC00857171	1911	0.2784358859062195	NO	-
5777	ZINC04070265	11567	0.2784329950809479	NO	-
5778	ZINC00348642	358	0.27842092514038086	NO	-
5779	ZINC02351403	5012	0.2784198224544525	NO	-
5780	ZINC02788980	6182	0.27841389179229736	NO	-
5781	ZINC01125692	3199	0.27841252088546753	NO	-
5782	ZINC03433239	8089	0.27840325236320496	NO	-
5783	ZINC03982995	11332	0.27839842438697815	NO	-
5784	ZINC01371517	3778	0.2783980667591095	NO	-
5785	ZINC01109939	3091	0.278396338224411	NO	-
5786	ZINC01976789	4498	0.27839434146881104	NO	-
5787	ZINC04246329	11842	0.2783893048763275	NO	-
5788	ZINC03397257	7930	0.27838706970214844	NO	-
5789	ZINC03587166	9147	0.2783680856227875	NO	-
5790	ZINC03526339	8781	0.2783651649951935	NO	-
5791	ZINC03854539	10104	0.2783622145652771	NO	-
5792	ZINC03853747	9969	0.2783606946468353	NO	-
5793	ZINC01401336	3863	0.27833884954452515	NO	-
5794	ZINC01118879	3146	0.2783227562904358	NO	-
5795	ZINC03859597	10584	0.2783203125	NO	-
5796	ZINC02943523	6870	0.27830642461776733	NO	-
5797	ZINC01989622	4568	0.27830204367637634	NO	-
5798	ZINC01163420	3403	0.2782962918281555	NO	-
5799	ZINC03852967	9777	0.2782948911190033	NO	-
5800	ZINC01020299	2541	0.2782864272594452	NO	-
5801	ZINC02713260	5890	0.278269499540329	NO	-
5802	ZINC01046119	2756	0.2782571017742157	NO	-
5803	ZINC01046120	2757	0.2782571017742157	NO	-
5804	ZINC00993923	2460	0.27824312448501587	NO	-
5805	ZINC02957410	6939	0.2782346308231354	NO	-
5806	ZINC03858887	10495	0.27822890877723694	NO	-
5807	ZINC01380472	3786	0.2782253921031952	NO	-
5808	ZINC01392858	3836	0.27822139859199524	NO	-
5809	ZINC02922883	6810	0.2782105803489685	NO	-
5810	ZINC03857493	10324	0.27820250391960144	NO	-
5811	ZINC03178342	7189	0.2782009541988373	NO	-
5812	ZINC01006133	2501	0.2781974971294403	NO	-
5813	ZINC03854980	10184	0.27817872166633606	NO	-
5814	ZINC03853896	10006	0.2781761884689331	NO	-
5815	ZINC03768341	9497	0.2781528830528259	NO	-
5816	ZINC03284100	7430	0.2781479060649872	NO	-
5817	ZINC01034870	2653	0.27808424830436707	NO	-
5818	ZINC00714011	1182	0.2780805230140686	NO	-
5819	ZINC01071377	2897	0.27807068824768066	NO	-
5820	ZINC02876903	6491	0.27806955575942993	NO	-
5821	ZINC03563700	9035	0.27806562185287476	NO	-
5822	ZINC03563701	9036	0.27806562185287476	NO	-
5823	ZINC02644478	5635	0.27806463837623596	NO	-
5824	ZINC03912765	11025	0.27805614471435547	NO	-
5825	ZINC03873634	10864	0.2780524492263794	NO	-
5826	ZINC03854197	10049	0.2780516445636749	NO	-
5827	ZINC03422207	8040	0.27804455161094666	NO	-
5828	ZINC00411634	418	0.2780405879020691	NO	-
5829	ZINC01421902	3904	0.2780262231826782	NO	-
5830	ZINC01421903	3906	0.2780262231826782	NO	-
5831	ZINC03889814	10925	0.2780097723007202	NO	-
5832	ZINC03368619	7776	0.27800899744033813	NO	-
5833	ZINC02467663	5309	0.2780051529407501	NO	-
5834	ZINC04484186	12421	0.2780020236968994	NO	-
5835	ZINC01004232	2491	0.278001606464386	NO	-
5836	ZINC01976857	4508	0.27799955010414124	NO	-
5837	ZINC03525002	8766	0.27797645330429077	NO	-
5838	ZINC02414968	5160	0.2779744863510132	NO	-
5839	ZINC02414971	5163	0.2779744863510132	NO	-
5840	ZINC03488708	8450	0.2779741585254669	NO	-
5841	ZINC00413180	426	0.2779620289802551	NO	-
5842	ZINC01127912	3219	0.2779613137245178	NO	-
5843	ZINC03424740	8056	0.27795615792274475	NO	-
5844	ZINC00683715	1104	0.27795514464378357	NO	-
5845	ZINC04260630	11884	0.27795299887657166	NO	-
5846	ZINC01063328	2862	0.27795132994651794	NO	-
5847	ZINC03859521	10566	0.277940958738327	NO	-
5848	ZINC00421595	440	0.2779353857040405	NO	-
5849	ZINC02736111	6063	0.27792513370513916	NO	-
5850	ZINC02623811	5517	0.2779189348220825	NO	-
5851	ZINC00389210	399	0.2779157757759094	NO	-
5852	ZINC03357904	7708	0.2779053747653961	NO	-
5853	ZINC03357904	7709	0.2779053747653961	NO	-
5854	ZINC03271029	7387	0.2779049575328827	NO	-
5855	ZINC03959898	11052	0.27788612246513367	NO	-
5856	ZINC04462593	12287	0.27788397669792175	NO	-
5857	ZINC03529579	8800	0.2778835892677307	NO	-
5858	ZINC03853468	9883	0.2778815031051636	NO	-
5859	ZINC00855361	1877	0.27787846326828003	NO	-
5860	ZINC03368464	7769	0.27785882353782654	NO	-
5861	ZINC03368467	7770	0.27785882353782654	NO	-
5862	ZINC02414970	5162	0.2778584659099579	NO	-
5863	ZINC03858100	10406	0.27785584330558777	NO	-
5864	ZINC03499026	8599	0.2778465747833252	NO	-
5865	ZINC02587998	5438	0.2778446078300476	NO	-
5866	ZINC01428667	3943	0.2778407037258148	NO	-
5867	ZINC03971691	11212	0.2777990400791168	NO	-
5868	ZINC02329985	4944	0.27779385447502136	NO	-
5869	ZINC02943081	6868	0.27778810262680054	NO	-
5870	ZINC02718964	5992	0.2777595818042755	NO	-
5871	ZINC03853147	9818	0.2777520716190338	NO	-
5872	ZINC03857590	10333	0.27775058150291443	NO	-
5873	ZINC03608655	9283	0.27774202823638916	NO	-
5874	ZINC00638802	863	0.2777387797832489	NO	-
5875	ZINC03488696	8448	0.2777254581451416	NO	-
5876	ZINC03867560	10765	0.27770957350730896	NO	-
5877	ZINC03850585	9620	0.27770906686782837	NO	-
5878	ZINC03975113	11290	0.2776935398578644	NO	-
5879	ZINC04468370	12359	0.2776935398578644	NO	-
5880	ZINC03460042	8255	0.27768459916114807	NO	-
5881	ZINC03183670	7196	0.27768364548683167	NO	-
5882	ZINC01447875	4017	0.2776835560798645	NO	-
5883	ZINC01246934	3607	0.2776680290699005	NO	-
5884	ZINC01029189	2593	0.2776668965816498	NO	-
5885	ZINC03990209	11397	0.27765703201293945	NO	-
5886	ZINC04315624	12011	0.27765053510665894	NO	-
5887	ZINC03969925	11136	0.2776476740837097	NO	-
5888	ZINC03528445	8796	0.2776099741458893	NO	-
5889	ZINC03528447	8797	0.2776099741458893	NO	-
5890	ZINC02616854	5466	0.27760547399520874	NO	-
5891	ZINC02792041	6203	0.27759888768196106	NO	-
5892	ZINC03853986	10028	0.2775980532169342	NO	-
5893	ZINC03854686	10153	0.2775966227054596	NO	-
5894	ZINC03433509	8090	0.27757522463798523	NO	-
5895	ZINC01124002	3185	0.27756267786026	NO	-
5896	ZINC00869167	1962	0.27755501866340637	NO	-
5897	ZINC04366292	12125	0.2775256037712097	NO	-
5898	ZINC01512249	4240	0.2775186002254486	NO	-
5899	ZINC01125689	3197	0.27751556038856506	NO	-
5900	ZINC02635724	5596	0.2775016129016876	NO	-
5901	ZINC03849415	9578	0.2774997353553772	NO	-
5902	ZINC03853034	9796	0.2774982452392578	NO	-
5903	ZINC03863128	10678	0.2774711847305298	NO	-
5904	ZINC02713290	5896	0.27746284008026123	NO	-
5905	ZINC01625004	4317	0.2774546146392822	NO	-
5906	ZINC00097313	103	0.2774462401866913	NO	-
5907	ZINC03445608	8137	0.2774452269077301	NO	-
5908	ZINC03858366	10435	0.2774437963962555	NO	-
5909	ZINC03853670	9946	0.2774113714694977	NO	-
5910	ZINC03818838	9526	0.2774086594581604	NO	-
5911	ZINC03477582	8395	0.27739691734313965	NO	-
5912	ZINC00902701	2082	0.2773931920528412	NO	-
5913	ZINC03859678	10607	0.27738484740257263	NO	-
5914	ZINC00987730	2424	0.27738136053085327	NO	-
5915	ZINC02503927	5386	0.27737200260162354	NO	-
5916	ZINC02624656	5523	0.27735668420791626	NO	-
5917	ZINC04225016	11811	0.27735066413879395	NO	-
5918	ZINC00097308	102	0.27733945846557617	NO	-
5919	ZINC03610484	9305	0.277330607175827	NO	-
5920	ZINC03853606	9923	0.27732565999031067	NO	-
5921	ZINC00814849	1576	0.2773206830024719	NO	-
5922	ZINC03972520	11247	0.2773139774799347	NO	-
5923	ZINC01034326	2642	0.27731093764305115	NO	-
5924	ZINC03972477	11240	0.27731016278266907	NO	-
5925	ZINC02808464	6314	0.2773083746433258	NO	-
5926	ZINC03499016	8597	0.2773083448410034	NO	-
5927	ZINC03410810	7990	0.27729079127311707	NO	-
5928	ZINC03399673	7932	0.2772868573665619	NO	-
5929	ZINC03424828	8058	0.277271568775177	NO	-
5930	ZINC00719754	1220	0.27726948261260986	NO	-
5931	ZINC04379310	12138	0.2772664725780487	NO	-
5932	ZINC02914356	6583	0.27724745869636536	NO	-
5933	ZINC03861985	10662	0.27724575996398926	NO	-
5934	ZINC04316368	12026	0.277235209941864	NO	-
5935	ZINC02756170	6101	0.277233749628067	NO	-
5936	ZINC02465961	5285	0.2772265672683716	NO	-
5937	ZINC04389117	12160	0.27722588181495667	NO	-
5938	ZINC03409663	7979	0.2772228419780731	NO	-
5939	ZINC00150850	170	0.27721700072288513	NO	-
5940	ZINC01029186	2592	0.27721351385116577	NO	-
5941	ZINC03975034	11286	0.27720382809638977	NO	-
5942	ZINC00826017	1644	0.27719953656196594	NO	-
5943	ZINC00665331	1006	0.2771875858306885	NO	-
5944	ZINC01042671	2735	0.27718067169189453	NO	-
5945	ZINC03849789	9599	0.27716994285583496	NO	-
5946	ZINC03971568	11204	0.27715107798576355	NO	-
5947	ZINC03981361	11318	0.27715039253234863	NO	-
5948	ZINC04277678	11926	0.2771419882774353	NO	-
5949	ZINC02262023	4835	0.2771356701850891	NO	-
5950	ZINC03983638	11364	0.27713051438331604	NO	-
5951	ZINC00096985	97	0.2771264612674713	NO	-
5952	ZINC03357983	7711	0.2771236002445221	NO	-
5953	ZINC03460683	8282	0.27710574865341187	NO	-
5954	ZINC04157970	11719	0.27709460258483887	NO	-
5955	ZINC02692812	5797	0.2770935595035553	NO	-
5956	ZINC00665329	1005	0.2770828902721405	NO	-
5957	ZINC03858299	10415	0.27706801891326904	NO	-
5958	ZINC03593456	9160	0.27705830335617065	NO	-
5959	ZINC04037560	11522	0.27705591917037964	NO	-
5960	ZINC03859665	10604	0.2770538628101349	NO	-
5961	ZINC02927622	6823	0.27705004811286926	NO	-
5962	ZINC02624655	5522	0.2770492136478424	NO	-
5963	ZINC02731402	6051	0.2770482897758484	NO	-
5964	ZINC03859468	10559	0.27704715728759766	NO	-
5965	ZINC03859694	10615	0.27703213691711426	NO	-
5966	ZINC04157892	11712	0.27702105045318604	NO	-
5967	ZINC03853629	9931	0.2770179510116577	NO	-
5968	ZINC03859647	10600	0.27701178193092346	NO	-
5969	ZINC03853643	9934	0.2770107090473175	NO	-
5970	ZINC02871730	6463	0.27700433135032654	NO	-
5971	ZINC03488698	8449	0.27699726819992065	NO	-
5972	ZINC03249461	7331	0.2769929766654968	NO	-
5973	ZINC03854936	10180	0.27699223160743713	NO	-
5974	ZINC03350587	7681	0.27698183059692383	NO	-
5975	ZINC02692831	5801	0.27697569131851196	NO	-
5976	ZINC02663684	5756	0.2769724726676941	NO	-
5977	ZINC03854586	10121	0.27696529030799866	NO	-
5978	ZINC02654124	5697	0.27696338295936584	NO	-
5979	ZINC03421803	8038	0.27693742513656616	NO	-
5980	ZINC02997731	7034	0.2769087553024292	NO	-
5981	ZINC02717832	5953	0.2769058644771576	NO	-
5982	ZINC01485883	4138	0.2769031822681427	NO	-
5983	ZINC01976796	4501	0.2769029140472412	NO	-
5984	ZINC02344230	4980	0.2768987715244293	NO	-
5985	ZINC02212682	4733	0.2768786549568176	NO	-
5986	ZINC02768835	6129	0.2768544554710388	NO	-
5987	ZINC01518540	4266	0.2768511176109314	NO	-
5988	ZINC03853143	9817	0.2768492102622986	NO	-
5989	ZINC03386977	7886	0.27683231234550476	NO	-
5990	ZINC03512055	8694	0.27683231234550476	NO	-
5991	ZINC04316170	12017	0.27682745456695557	NO	-
5992	ZINC02394773	5109	0.27682721614837646	NO	-
5993	ZINC03514636	8714	0.2768186926841736	NO	-
5994	ZINC03478855	8397	0.27681291103363037	NO	-
5995	ZINC03478857	8398	0.27681291103363037	NO	-
5996	ZINC01988094	4554	0.2768119275569916	NO	-
5997	ZINC02627931	5557	0.2768057584762573	NO	-
5998	ZINC02627932	5558	0.2768057584762573	NO	-
5999	ZINC02120703	4634	0.27680277824401855	NO	-
6000	ZINC03424717	8055	0.27679941058158875	NO	-
6001	ZINC03853114	9807	0.276792049407959	NO	-
6002	ZINC00720112	1226	0.2767826318740845	NO	-
6003	ZINC03852992	9786	0.2767705023288727	NO	-
6004	ZINC03855488	10207	0.27676305174827576	NO	-
6005	ZINC00937855	2174	0.27675026655197144	NO	-
6006	ZINC00812116	1551	0.2767466902732849	NO	-
6007	ZINC02840784	6364	0.27672484517097473	NO	-
6008	ZINC01989631	4574	0.2767229378223419	NO	-
6009	ZINC03858584	10466	0.2767186462879181	NO	-
6010	ZINC03498616	8582	0.27671319246292114	NO	-
6011	ZINC02621126	5482	0.27671071887016296	NO	-
6012	ZINC03867004	10714	0.2767074406147003	NO	-
6013	ZINC04465316	12326	0.2767074406147003	NO	-
6014	ZINC01004740	2496	0.27669793367385864	NO	-
6015	ZINC01937955	4451	0.2766970992088318	NO	-
6016	ZINC03498920	8589	0.27668246626853943	NO	-
6017	ZINC02762017	6112	0.27667659521102905	NO	-
6018	ZINC03853593	9919	0.2766643166542053	NO	-
6019	ZINC03479213	8405	0.27665671706199646	NO	-
6020	ZINC03479215	8406	0.27665671706199646	NO	-
6021	ZINC04001062	11453	0.2766515910625458	NO	-
6022	ZINC00542999	593	0.276647686958313	NO	-
6023	ZINC00543000	594	0.276647686958313	NO	-
6024	ZINC03386107	7875	0.2766337990760803	NO	-
6025	ZINC03553952	8938	0.2766245901584625	NO	-
6026	ZINC03382537	7841	0.27662432193756104	NO	-
6027	ZINC03854594	10129	0.2766217887401581	NO	-
6028	ZINC02860986	6421	0.27661898732185364	NO	-
6029	ZINC02669328	5764	0.27661624550819397	NO	-
6030	ZINC02808802	6323	0.2766047418117523	NO	-
6031	ZINC00849704	1841	0.27660250663757324	NO	-
6032	ZINC03498772	8585	0.2765905559062958	NO	-
6033	ZINC01102749	3048	0.27658870816230774	NO	-
6034	ZINC02466979	5306	0.2765824794769287	NO	-
6035	ZINC01274698	3638	0.2765749394893646	NO	-
6036	ZINC02466930	5302	0.2765597999095917	NO	-
6037	ZINC03854638	10140	0.276547908782959	NO	-
6038	ZINC02942050	6863	0.2765358090400696	NO	-
6039	ZINC01749821	4347	0.2765286862850189	NO	-
6040	ZINC03317737	7523	0.27650246024131775	NO	-
6041	ZINC02409023	5148	0.27649998664855957	NO	-
6042	ZINC00937856	2175	0.27649831771850586	NO	-
6043	ZINC02156993	4656	0.27649348974227905	NO	-
6044	ZINC03852958	9770	0.2764854431152344	NO	-
6045	ZINC03862921	10674	0.2764854431152344	NO	-
6046	ZINC00703475	1136	0.2764822542667389	NO	-
6047	ZINC03498567	8578	0.2764665186405182	NO	-
6048	ZINC04415428	12213	0.2764362394809723	NO	-
6049	ZINC03036004	7120	0.2764344811439514	NO	-
6050	ZINC02914358	6584	0.27641499042510986	NO	-
6051	ZINC02684637	5768	0.2764104902744293	NO	-
6052	ZINC01365212	3770	0.2764017581939697	NO	-
6053	ZINC03600496	9223	0.27640047669410706	NO	-
6054	ZINC03600498	9224	0.27640047669410706	NO	-
6055	ZINC00891995	2043	0.27640044689178467	NO	-
6056	ZINC02430393	5199	0.2764003574848175	NO	-
6057	ZINC02194052	4680	0.27639153599739075	NO	-
6058	ZINC00096982	96	0.276389479637146	NO	-
6059	ZINC01136383	3270	0.27638429403305054	NO	-
6060	ZINC03983016	11336	0.2763509154319763	NO	-
6061	ZINC03859739	10623	0.2763367295265198	NO	-
6062	ZINC04417188	12215	0.27633431553840637	NO	-
6063	ZINC02622074	5501	0.27633020281791687	NO	-
6064	ZINC02717829	5946	0.2762998640537262	NO	-
6065	ZINC01401356	3866	0.2762943506240845	NO	-
6066	ZINC03368526	7773	0.2762874662876129	NO	-
6067	ZINC01263157	3624	0.2762828469276428	NO	-
6068	ZINC03982830	11323	0.2762785851955414	NO	-
6069	ZINC03858901	10501	0.276278018951416	NO	-
6070	ZINC02914480	6598	0.2762749493122101	NO	-
6071	ZINC00222398	266	0.2762744724750519	NO	-
6072	ZINC04381440	12145	0.2762681543827057	NO	-
6073	ZINC02328832	4940	0.27624934911727905	NO	-
6074	ZINC04353810	12103	0.2762455940246582	NO	-
6075	ZINC03262904	7365	0.2762429714202881	NO	-
6076	ZINC03419873	8021	0.27623316645622253	NO	-
6077	ZINC00495778	539	0.27623215317726135	NO	-
6078	ZINC03855175	10194	0.27623146772384644	NO	-
6079	ZINC00855362	1878	0.2762143015861511	NO	-
6080	ZINC03600360	9221	0.2762073576450348	NO	-
6081	ZINC03600363	9222	0.2762073576450348	NO	-
6082	ZINC03859829	10629	0.27620619535446167	NO	-
6083	ZINC00940140	2197	0.2762050926685333	NO	-
6084	ZINC02883539	6512	0.2762050926685333	NO	-
6085	ZINC00912377	2106	0.2761985957622528	NO	-
6086	ZINC01272630	3636	0.27619341015815735	NO	-
6087	ZINC01291364	3657	0.27617111802101135	NO	-
6088	ZINC02630155	5576	0.27616676688194275	NO	-
6089	ZINC03968197	11069	0.2761518359184265	NO	-
6090	ZINC03586009	9141	0.27614372968673706	NO	-
6091	ZINC02504232	5389	0.2761436700820923	NO	-
6092	ZINC00683716	1105	0.27614066004753113	NO	-
6093	ZINC03858075	10400	0.27612635493278503	NO	-
6094	ZINC00866694	1953	0.2761220633983612	NO	-
6095	ZINC03857811	10364	0.27612003684043884	NO	-
6096	ZINC03873753	10875	0.2761196792125702	NO	-
6097	ZINC03382540	7842	0.2761160135269165	NO	-
6098	ZINC02718980	5996	0.2760903239250183	NO	-
6099	ZINC03424768	8057	0.2760806679725647	NO	-
6100	ZINC03853992	10034	0.27607861161231995	NO	-
6101	ZINC00019333	8	0.27607461810112	NO	-
6102	ZINC03851458	9690	0.27607089281082153	NO	-
6103	ZINC02685306	5769	0.2760574519634247	NO	-
6104	ZINC03852476	9734	0.27605482935905457	NO	-
6105	ZINC02225198	4774	0.2760491669178009	NO	-
6106	ZINC00826019	1646	0.27604249119758606	NO	-
6107	ZINC03857079	10265	0.2760389447212219	NO	-
6108	ZINC03854247	10056	0.27603545784950256	NO	-
6109	ZINC02874164	6477	0.27601873874664307	NO	-
6110	ZINC02928023	6834	0.27601268887519836	NO	-
6111	ZINC03385923	7870	0.27599963545799255	NO	-
6112	ZINC01440127	3983	0.2759987413883209	NO	-
6113	ZINC03563599	9023	0.275995671749115	NO	-
6114	ZINC03563601	9024	0.275995671749115	NO	-
6115	ZINC02717826	5942	0.27599143981933594	NO	-
6116	ZINC02717826	5944	0.27599143981933594	NO	-
6117	ZINC02266114	4842	0.2759877145290375	NO	-
6118	ZINC02867163	6443	0.27597102522850037	NO	-
6119	ZINC02969796	6972	0.27596578001976013	NO	-
6120	ZINC03970313	11175	0.2759529948234558	NO	-
6121	ZINC00795800	1441	0.2759470045566559	NO	-
6122	ZINC02430536	5200	0.2759452760219574	NO	-
6123	ZINC03385453	7866	0.27594172954559326	NO	-
6124	ZINC03385456	7867	0.27594172954559326	NO	-
6125	ZINC03368715	7782	0.27591750025749207	NO	-
6126	ZINC03859424	10541	0.27590203285217285	NO	-
6127	ZINC02445253	5233	0.2758857011795044	NO	-
6128	ZINC01380779	3791	0.2758800983428955	NO	-
6129	ZINC02358751	5038	0.2758796513080597	NO	-
6130	ZINC00638812	866	0.27586954832077026	NO	-
6131	ZINC03331821	7582	0.2758652865886688	NO	-
6132	ZINC00424916	460	0.2758495509624481	NO	-
6133	ZINC00424917	461	0.2758495509624481	NO	-
6134	ZINC03819563	9534	0.2758468985557556	NO	-
6135	ZINC01071697	2899	0.2758398652076721	NO	-
6136	ZINC04121250	11638	0.2758388817310333	NO	-
6137	ZINC00801891	1480	0.27583447098731995	NO	-
6138	ZINC00222523	281	0.2758254408836365	NO	-
6139	ZINC03434155	8091	0.2758181691169739	NO	-
6140	ZINC03282438	7420	0.27580884099006653	NO	-
6141	ZINC02874553	6484	0.27579739689826965	NO	-
6142	ZINC01214570	3560	0.2757886052131653	NO	-
6143	ZINC00796606	1445	0.2757831811904907	NO	-
6144	ZINC00796607	1446	0.2757831811904907	NO	-
6145	ZINC03402298	7945	0.2757825255393982	NO	-
6146	ZINC03512056	8695	0.27577051520347595	NO	-
6147	ZINC03428166	8069	0.27576717734336853	NO	-
6148	ZINC03868111	10809	0.27576321363449097	NO	-
6149	ZINC04503533	12527	0.2757582366466522	NO	-
6150	ZINC04094955	11608	0.2757434844970703	NO	-
6151	ZINC01025883	2573	0.27573511004447937	NO	-
6152	ZINC02622894	5508	0.2757318913936615	NO	-
6153	ZINC00634781	838	0.2757291793823242	NO	-
6154	ZINC03103302	7159	0.27572810649871826	NO	-
6155	ZINC02619402	5470	0.2757246494293213	NO	-
6156	ZINC03849427	9579	0.27572229504585266	NO	-
6157	ZINC02788031	6170	0.2756997048854828	NO	-
6158	ZINC01873477	4402	0.2756950557231903	NO	-
6159	ZINC02762812	6115	0.2756865620613098	NO	-
6160	ZINC03552665	8931	0.27566856145858765	NO	-
6161	ZINC03499364	8607	0.275668203830719	NO	-
6162	ZINC03464262	8342	0.27566301822662354	NO	-
6163	ZINC00796872	1450	0.27565813064575195	NO	-
6164	ZINC04342012	12074	0.2756534516811371	NO	-
6165	ZINC03382557	7843	0.2756533920764923	NO	-
6166	ZINC02488730	5336	0.2756474018096924	NO	-
6167	ZINC03461504	8289	0.2756340801715851	NO	-
6168	ZINC00678562	1076	0.27562570571899414	NO	-
6169	ZINC03313946	7513	0.2756254971027374	NO	-
6170	ZINC03610887	9314	0.2756240665912628	NO	-
6171	ZINC03610890	9315	0.2756240665912628	NO	-
6172	ZINC03531816	8815	0.27561259269714355	NO	-
6173	ZINC04358748	12112	0.27559173107147217	NO	-
6174	ZINC02718812	5975	0.27559107542037964	NO	-
6175	ZINC03858381	10441	0.2755831778049469	NO	-
6176	ZINC02499967	5358	0.2755724787712097	NO	-
6177	ZINC02499971	5361	0.2755724787712097	NO	-
6178	ZINC04157970	11717	0.2755676209926605	NO	-
6179	ZINC03495270	8492	0.275562584400177	NO	-
6180	ZINC00389228	408	0.275555282831192	NO	-
6181	ZINC03498569	8579	0.2755540907382965	NO	-
6182	ZINC03857851	10369	0.27554166316986084	NO	-
6183	ZINC04469434	12374	0.27554166316986084	NO	-
6184	ZINC01431576	3962	0.27553707361221313	NO	-
6185	ZINC04033842	11515	0.27553361654281616	NO	-
6186	ZINC03975110	11289	0.27552077174186707	NO	-
6187	ZINC03972519	11246	0.2755199074745178	NO	-
6188	ZINC03563695	9033	0.2755167782306671	NO	-
6189	ZINC03563698	9034	0.2755167782306671	NO	-
6190	ZINC03357174	7704	0.27551522850990295	NO	-
6191	ZINC03357177	7705	0.27551522850990295	NO	-
6192	ZINC03890296	10944	0.27551379799842834	NO	-
6193	ZINC03892243	10984	0.275505006313324	NO	-
6194	ZINC03859685	10612	0.2754986584186554	NO	-
6195	ZINC03591226	9152	0.27549633383750916	NO	-
6196	ZINC03275214	7403	0.2754916250705719	NO	-
6197	ZINC03968892	11079	0.2754897177219391	NO	-
6198	ZINC03867794	10781	0.27548453211784363	NO	-
6199	ZINC03534155	8839	0.2754831612110138	NO	-
6200	ZINC03534157	8840	0.2754831612110138	NO	-
6201	ZINC02656737	5715	0.27547702193260193	NO	-
6202	ZINC00625659	773	0.2754736542701721	NO	-
6203	ZINC03854269	10067	0.27547016739845276	NO	-
6204	ZINC04292216	11972	0.2754688262939453	NO	-
6205	ZINC02656265	5711	0.2754603624343872	NO	-
6206	ZINC03858673	10470	0.275459885597229	NO	-
6207	ZINC00756440	1313	0.275456041097641	NO	-
6208	ZINC03975064	11288	0.2754267752170563	NO	-
6209	ZINC00979149	2384	0.27541545033454895	NO	-
6210	ZINC03585980	9139	0.27541276812553406	NO	-
6211	ZINC03610919	9318	0.2754119634628296	NO	-
6212	ZINC03216341	7243	0.27541035413742065	NO	-
6213	ZINC01069315	2885	0.27540823817253113	NO	-
6214	ZINC02320422	4919	0.2754073441028595	NO	-
6215	ZINC04292371	11974	0.27540597319602966	NO	-
6216	ZINC03854688	10154	0.27539265155792236	NO	-
6217	ZINC02916347	6681	0.2753918468952179	NO	-
6218	ZINC02916352	6684	0.2753918468952179	NO	-
6219	ZINC03579827	9133	0.27538466453552246	NO	-
6220	ZINC03579829	9134	0.27538466453552246	NO	-
6221	ZINC03563565	9021	0.275382936000824	NO	-
6222	ZINC00628719	801	0.27537843585014343	NO	-
6223	ZINC02311278	4903	0.2753660976886749	NO	-
6224	ZINC02794658	6237	0.2753491997718811	NO	-
6225	ZINC04443544	12267	0.2753484547138214	NO	-
6226	ZINC02328831	4939	0.27534714341163635	NO	-
6227	ZINC02799296	6266	0.27533799409866333	NO	-
6228	ZINC03385439	7864	0.2753325402736664	NO	-
6229	ZINC03385441	7865	0.2753325402736664	NO	-
6230	ZINC00483983	531	0.27531707286834717	NO	-
6231	ZINC00239915	301	0.27531668543815613	NO	-
6232	ZINC02436504	5214	0.27530986070632935	NO	-
6233	ZINC03859335	10533	0.27530813217163086	NO	-
6234	ZINC03493061	8469	0.27530637383461	NO	-
6235	ZINC00423650	449	0.27529916167259216	NO	-
6236	ZINC04157892	11711	0.2752918004989624	NO	-
6237	ZINC01079893	2993	0.275284081697464	NO	-
6238	ZINC03206279	7225	0.27526891231536865	NO	-
6239	ZINC02625287	5529	0.27526214718818665	NO	-
6240	ZINC03862846	10672	0.2752614915370941	NO	-
6241	ZINC03630795	9402	0.2752512991428375	NO	-
6242	ZINC03859607	10589	0.27524927258491516	NO	-
6243	ZINC00856102	1885	0.275240957736969	NO	-
6244	ZINC03579733	9115	0.27523377537727356	NO	-
6245	ZINC03579735	9116	0.27523377537727356	NO	-
6246	ZINC03850535	9617	0.27523207664489746	NO	-
6247	ZINC03973435	11255	0.2752244472503662	NO	-
6248	ZINC01509326	4225	0.27522385120391846	NO	-
6249	ZINC01380784	3792	0.27522218227386475	NO	-
6250	ZINC03427622	8066	0.2752199172973633	NO	-
6251	ZINC00672384	1043	0.2752140164375305	NO	-
6252	ZINC03818838	9525	0.27520862221717834	NO	-
6253	ZINC02915409	6654	0.27520614862442017	NO	-
6254	ZINC00389209	398	0.27519890666007996	NO	-
6255	ZINC01227186	3580	0.27517959475517273	NO	-
6256	ZINC02636320	5601	0.2751729488372803	NO	-
6257	ZINC03495638	8500	0.2751607596874237	NO	-
6258	ZINC03495640	8501	0.2751607596874237	NO	-
6259	ZINC00780836	1371	0.2751595675945282	NO	-
6260	ZINC02494598	5339	0.27515265345573425	NO	-
6261	ZINC02338711	4962	0.2751483917236328	NO	-
6262	ZINC00413147	425	0.27514708042144775	NO	-
6263	ZINC04317860	12039	0.2751399576663971	NO	-
6264	ZINC03853511	9902	0.2751290500164032	NO	-
6265	ZINC03512066	8696	0.275127649307251	NO	-
6266	ZINC03512067	8697	0.275127649307251	NO	-
6267	ZINC02065582	4591	0.275124192237854	NO	-
6268	ZINC03854922	10176	0.2751043438911438	NO	-
6269	ZINC03858375	10439	0.2751036584377289	NO	-
6270	ZINC01982303	4538	0.27510127425193787	NO	-
6271	ZINC01982093	4533	0.2750993072986603	NO	-
6272	ZINC02914317	6572	0.2750968635082245	NO	-
6273	ZINC04420455	12217	0.2750941812992096	NO	-
6274	ZINC02324105	4921	0.2750859260559082	NO	-
6275	ZINC03876241	10877	0.2750836908817291	NO	-
6276	ZINC03308058	7492	0.2750827372074127	NO	-
6277	ZINC04193741	11785	0.2750800549983978	NO	-
6278	ZINC03858316	10422	0.27506986260414124	NO	-
6279	ZINC00670319	1021	0.27505701780319214	NO	-
6280	ZINC03449812	8159	0.2750541865825653	NO	-
6281	ZINC04256873	11883	0.275051474571228	NO	-
6282	ZINC03030088	7101	0.27504271268844604	NO	-
6283	ZINC03030090	7102	0.27504271268844604	NO	-
6284	ZINC01428401	3942	0.2750425934791565	NO	-
6285	ZINC03855409	10198	0.2750368118286133	NO	-
6286	ZINC03855409	10199	0.2750368118286133	NO	-
6287	ZINC03531746	8810	0.2750280201435089	NO	-
6288	ZINC02715843	5929	0.2750224471092224	NO	-
6289	ZINC04513118	12551	0.2750217020511627	NO	-
6290	ZINC03498557	8576	0.275012731552124	NO	-
6291	ZINC01401357	3867	0.2750105857849121	NO	-
6292	ZINC03859292	10529	0.2750043272972107	NO	-
6293	ZINC02755306	6099	0.27500373125076294	NO	-
6294	ZINC04492935	12491	0.27498963475227356	NO	-
6295	ZINC03630764	9400	0.2749618887901306	NO	-
6296	ZINC01466578	4091	0.2749383747577667	NO	-
6297	ZINC01466579	4092	0.2749383747577667	NO	-
6298	ZINC03974990	11283	0.27493569254875183	NO	-
6299	ZINC02914482	6599	0.2749350965023041	NO	-
6300	ZINC03858301	10416	0.2749265730381012	NO	-
6301	ZINC02700427	5834	0.27491459250450134	NO	-
6302	ZINC03493105	8472	0.27491381764411926	NO	-
6303	ZINC02871733	6466	0.2749069631099701	NO	-
6304	ZINC01214149	3556	0.27490124106407166	NO	-
6305	ZINC03859496	10563	0.2748972773551941	NO	-
6306	ZINC03853407	9867	0.27489662170410156	NO	-
6307	ZINC01097268	3037	0.27489611506462097	NO	-
6308	ZINC03304132	7487	0.27489349246025085	NO	-
6309	ZINC00945180	2240	0.27489131689071655	NO	-
6310	ZINC01065049	2868	0.27488085627555847	NO	-
6311	ZINC03858802	10481	0.27488017082214355	NO	-
6312	ZINC01517166	4262	0.2748781144618988	NO	-
6313	ZINC00679791	1087	0.2748761773109436	NO	-
6314	ZINC02790215	6187	0.27486732602119446	NO	-
6315	ZINC03517253	8729	0.27485400438308716	NO	-
6316	ZINC03972870	11249	0.27481281757354736	NO	-
6317	ZINC03565644	9045	0.2748119831085205	NO	-
6318	ZINC03852755	9750	0.2748003900051117	NO	-
6319	ZINC00710913	1167	0.2747833728790283	NO	-
6320	ZINC03498886	8588	0.27477192878723145	NO	-
6321	ZINC02914674	6628	0.27476683259010315	NO	-
6322	ZINC00625688	774	0.27476662397384644	NO	-
6323	ZINC03219434	7257	0.274761438369751	NO	-
6324	ZINC03852498	9739	0.2747594118118286	NO	-
6325	ZINC04467621	12352	0.2747594118118286	NO	-
6326	ZINC00638803	864	0.27475810050964355	NO	-
6327	ZINC03478911	8401	0.2747557461261749	NO	-
6328	ZINC03858674	10471	0.2747415006160736	NO	-
6329	ZINC03971643	11211	0.2747361361980438	NO	-
6330	ZINC01977216	4514	0.27471867203712463	NO	-
6331	ZINC03336459	7613	0.2747035324573517	NO	-
6332	ZINC00390756	412	0.2747023105621338	NO	-
6333	ZINC03619920	9365	0.27469170093536377	NO	-
6334	ZINC00773571	1322	0.27469149231910706	NO	-
6335	ZINC02808464	6313	0.27468979358673096	NO	-
6336	ZINC03859934	10645	0.2746695876121521	NO	-
6337	ZINC02918591	6748	0.2746516168117523	NO	-
6338	ZINC00902697	2080	0.27464959025382996	NO	-
6339	ZINC03853919	10011	0.27463966608047485	NO	-
6340	ZINC03453521	8190	0.27463003993034363	NO	-
6341	ZINC03549313	8915	0.2746120095252991	NO	-
6342	ZINC01466572	4086	0.2746081054210663	NO	-
6343	ZINC01466573	4087	0.2746081054210663	NO	-
6344	ZINC02717815	5936	0.2746080160140991	NO	-
6345	ZINC03030664	7107	0.27460724115371704	NO	-
6346	ZINC01037826	2686	0.27460378408432007	NO	-
6347	ZINC00303638	330	0.274595707654953	NO	-
6348	ZINC03977607	11304	0.2745949625968933	NO	-
6349	ZINC03263473	7368	0.2745918035507202	NO	-
6350	ZINC02802413	6285	0.27458128333091736	NO	-
6351	ZINC02802414	6286	0.27458128333091736	NO	-
6352	ZINC03855985	10219	0.27457910776138306	NO	-
6353	ZINC03610462	9301	0.27457836270332336	NO	-
6354	ZINC00680550	1092	0.2745767831802368	NO	-
6355	ZINC03493169	8473	0.27457576990127563	NO	-
6356	ZINC03387187	7892	0.274573415517807	NO	-
6357	ZINC00659723	986	0.27457195520401	NO	-
6358	ZINC04035346	11517	0.27456873655319214	NO	-
6359	ZINC03814532	12	0.2745288610458374	YES	3
6360	ZINC03460471	8275	0.2745228111743927	NO	-
6361	ZINC01516598	4261	0.27451959252357483	NO	-
6362	ZINC02225992	4778	0.2745184898376465	NO	-
6363	ZINC02791256	6192	0.2745169401168823	NO	-
6364	ZINC04001491	11467	0.274513304233551	NO	-
6365	ZINC01510200	4230	0.2745128571987152	NO	-
6366	ZINC01165278	3415	0.2744966745376587	NO	-
6367	ZINC02466901	5295	0.27447834610939026	NO	-
6368	ZINC03876241	10878	0.27447155117988586	NO	-
6369	ZINC03424299	8052	0.2744705080986023	NO	-
6370	ZINC03814518	210	0.27446460723876953	YES	43
6371	ZINC03853711	9964	0.2744550406932831	NO	-
6372	ZINC03492844	8463	0.27444207668304443	NO	-
6373	ZINC00613065	725	0.2744345963001251	NO	-
6374	ZINC04178794	11761	0.27442893385887146	NO	-
6375	ZINC02426971	5192	0.27442827820777893	NO	-
6376	ZINC03613042	9345	0.27442827820777893	NO	-
6377	ZINC03528460	8798	0.2744164764881134	NO	-
6378	ZINC02972531	6986	0.2743811309337616	NO	-
6379	ZINC00897327	2071	0.2743776738643646	NO	-
6380	ZINC02848191	6383	0.27437493205070496	NO	-
6381	ZINC03424286	8050	0.2743735909461975	NO	-
6382	ZINC03853538	9910	0.2743258774280548	NO	-
6383	ZINC02914343	6578	0.2743254005908966	NO	-
6384	ZINC01079897	2994	0.2743180990219116	NO	-
6385	ZINC03620237	9369	0.2743178904056549	NO	-
6386	ZINC00070733	61	0.2743165194988251	NO	-
6387	ZINC01008952	2502	0.27430567145347595	NO	-
6388	ZINC03339768	7625	0.27426663041114807	NO	-
6389	ZINC01976795	4500	0.27426519989967346	NO	-
6390	ZINC02329984	4943	0.2742617726325989	NO	-
6391	ZINC04308617	11998	0.27424997091293335	NO	-
6392	ZINC00677747	1068	0.2742486894130707	NO	-
6393	ZINC03866901	10711	0.27423912286758423	NO	-
6394	ZINC04426921	12224	0.27422648668289185	NO	-
6395	ZINC02448324	5240	0.27420729398727417	NO	-
6396	ZINC03859558	10568	0.27420368790626526	NO	-
6397	ZINC02073911	4597	0.27419644594192505	NO	-
6398	ZINC01163047	3397	0.2741921842098236	NO	-
6399	ZINC01027166	2580	0.27419206500053406	NO	-
6400	ZINC03022037	7080	0.27419188618659973	NO	-
6401	ZINC03400434	7940	0.2741900086402893	NO	-
6402	ZINC02847474	6377	0.2741866111755371	NO	-
6403	ZINC03853754	9971	0.27415841817855835	NO	-
6404	ZINC00716809	1197	0.27415674924850464	NO	-
6405	ZINC00133298	151	0.27415522933006287	NO	-
6406	ZINC03857407	10310	0.27414676547050476	NO	-
6407	ZINC03630722	9395	0.27414557337760925	NO	-
6408	ZINC02928025	6835	0.27413615584373474	NO	-
6409	ZINC03504001	8632	0.27413275837898254	NO	-
6410	ZINC02438701	5222	0.27412909269332886	NO	-
6411	ZINC00828858	1682	0.2741208076477051	NO	-
6412	ZINC01178660	3455	0.27411431074142456	NO	-
6413	ZINC02718980	5997	0.27410945296287537	NO	-
6414	ZINC02718980	5998	0.27410945296287537	NO	-
6415	ZINC02878319	6495	0.2740953266620636	NO	-
6416	ZINC01276563	3642	0.27408477663993835	NO	-
6417	ZINC01392860	3837	0.2740722596645355	NO	-
6418	ZINC00389225	405	0.27406221628189087	NO	-
6419	ZINC01230184	3586	0.2740589678287506	NO	-
6420	ZINC01172726	3440	0.27405330538749695	NO	-
6421	ZINC02797758	6259	0.27404850721359253	NO	-
6422	ZINC02922841	6803	0.274044394493103	NO	-
6423	ZINC03310363	7497	0.27404141426086426	NO	-
6424	ZINC02713199	5872	0.27404093742370605	NO	-
6425	ZINC04325810	12049	0.2740367650985718	NO	-
6426	ZINC03495860	8511	0.2740343511104584	NO	-
6427	ZINC01117839	3142	0.2740309536457062	NO	-
6428	ZINC02239323	4807	0.27402210235595703	NO	-
6429	ZINC01027507	2584	0.27398058772087097	NO	-
6430	ZINC01499482	4174	0.2739805579185486	NO	-
6431	ZINC00956181	2308	0.27397283911705017	NO	-
6432	ZINC02434698	5210	0.2739723324775696	NO	-
6433	ZINC00933980	2158	0.2739679515361786	NO	-
6434	ZINC03853374	9860	0.27396664023399353	NO	-
6435	ZINC02628316	5564	0.2739621698856354	NO	-
6436	ZINC03610424	9294	0.2739570438861847	NO	-
6437	ZINC03610425	9295	0.2739570438861847	NO	-
6438	ZINC01976869	4510	0.27395132184028625	NO	-
6439	ZINC04242922	11834	0.2739351689815521	NO	-
6440	ZINC02344517	4984	0.27389833331108093	NO	-
6441	ZINC02917430	6707	0.27388784289360046	NO	-
6442	ZINC00827742	1672	0.2738873362541199	NO	-
6443	ZINC04492815	12484	0.2738848924636841	NO	-
6444	ZINC03891100	10974	0.27387458086013794	NO	-
6445	ZINC03853889	10003	0.2738734781742096	NO	-
6446	ZINC03846534	9575	0.27386635541915894	NO	-
6447	ZINC03205736	7224	0.2738581895828247	NO	-
6448	ZINC02324106	4922	0.27385374903678894	NO	-
6449	ZINC04435961	12233	0.2738414406776428	NO	-
6450	ZINC03868843	10854	0.2738405466079712	NO	-
6451	ZINC02656234	5707	0.2738398611545563	NO	-
6452	ZINC00846903	1809	0.27383455634117126	NO	-
6453	ZINC00846904	1810	0.27383455634117126	NO	-
6454	ZINC01980589	4522	0.2738220691680908	NO	-
6455	ZINC03890351	10951	0.2738208770751953	NO	-
6456	ZINC01081952	3004	0.2738189995288849	NO	-
6457	ZINC01020300	2542	0.27380600571632385	NO	-
6458	ZINC00888745	2039	0.2738029658794403	NO	-
6459	ZINC01264571	3625	0.27379870414733887	NO	-
6460	ZINC01245071	3604	0.2737886607646942	NO	-
6461	ZINC03396300	7915	0.27378177642822266	NO	-
6462	ZINC02769322	6132	0.2737743556499481	NO	-
6463	ZINC03982975	11331	0.27376788854599	NO	-
6464	ZINC03422592	8041	0.2737676203250885	NO	-
6465	ZINC00638850	877	0.27376604080200195	NO	-
6466	ZINC01078328	2980	0.27376145124435425	NO	-
6467	ZINC00624871	766	0.27375900745391846	NO	-
6468	ZINC03861971	10661	0.27375444769859314	NO	-
6469	ZINC03499001	8593	0.273738831281662	NO	-
6470	ZINC00804231	1488	0.2737276256084442	NO	-
6471	ZINC03297752	7471	0.2737264037132263	NO	-
6472	ZINC02087697	4621	0.27372613549232483	NO	-
6473	ZINC01171654	3439	0.27372124791145325	NO	-
6474	ZINC02788167	6171	0.27371618151664734	NO	-
6475	ZINC03942711	11037	0.2737119793891907	NO	-
6476	ZINC01144081	3303	0.27370887994766235	NO	-
6477	ZINC03479237	8409	0.27367985248565674	NO	-
6478	ZINC03479239	8410	0.27367985248565674	NO	-
6479	ZINC03538198	8858	0.27367863059043884	NO	-
6480	ZINC00588237	668	0.2736762464046478	NO	-
6481	ZINC03612286	9341	0.2736758291721344	NO	-
6482	ZINC04317483	12030	0.27367573976516724	NO	-
6483	ZINC01214569	3559	0.27367541193962097	NO	-
6484	ZINC03855056	10188	0.2736673355102539	NO	-
6485	ZINC03579615	9101	0.27365386486053467	NO	-
6486	ZINC03579617	9102	0.27365386486053467	NO	-
6487	ZINC02991275	7023	0.27365022897720337	NO	-
6488	ZINC03362832	7726	0.2736452519893646	NO	-
6489	ZINC03362833	7727	0.2736452519893646	NO	-
6490	ZINC03889399	10904	0.27363407611846924	NO	-
6491	ZINC00670563	1028	0.2736300230026245	NO	-
6492	ZINC03422592	8042	0.2736208736896515	NO	-
6493	ZINC01938094	4457	0.2736167907714844	NO	-
6494	ZINC01113639	3113	0.27360478043556213	NO	-
6495	ZINC02482112	5325	0.27360212802886963	NO	-
6496	ZINC03856489	10258	0.27359113097190857	NO	-
6497	ZINC02793337	6216	0.27358901500701904	NO	-
6498	ZINC03367553	7753	0.27354660630226135	NO	-
6499	ZINC03853940	10019	0.2735369801521301	NO	-
6500	ZINC01937858	4436	0.27352675795555115	NO	-
6501	ZINC02500113	5369	0.2735185921192169	NO	-
6502	ZINC03523658	8756	0.27351856231689453	NO	-
6503	ZINC03856518	10264	0.27351775765419006	NO	-
6504	ZINC02338714	4963	0.2735132873058319	NO	-
6505	ZINC01928569	4428	0.2735099494457245	NO	-
6506	ZINC03889792	10924	0.2735097408294678	NO	-
6507	ZINC02626077	5535	0.2735079824924469	NO	-
6508	ZINC03460285	8265	0.2734895944595337	NO	-
6509	ZINC00806138	1504	0.2734763026237488	NO	-
6510	ZINC02906378	6536	0.27347350120544434	NO	-
6511	ZINC02713256	5889	0.27346786856651306	NO	-
6512	ZINC03464266	8343	0.2734659016132355	NO	-
6513	ZINC02718689	5970	0.27346283197402954	NO	-
6514	ZINC03022029	7079	0.27345502376556396	NO	-
6515	ZINC01010652	2509	0.27345383167266846	NO	-
6516	ZINC03859609	10591	0.27345186471939087	NO	-
6517	ZINC03274431	7394	0.27345144748687744	NO	-
6518	ZINC01227187	3581	0.27345040440559387	NO	-
6519	ZINC04640070	12605	0.2734256684780121	NO	-
6520	ZINC02433529	5207	0.27342489361763	NO	-
6521	ZINC03041823	7124	0.27341964840888977	NO	-
6522	ZINC03857454	10321	0.273418128490448	NO	-
6523	ZINC00944310	2237	0.27340397238731384	NO	-
6524	ZINC02726331	6032	0.27339664101600647	NO	-
6525	ZINC03450649	8169	0.2733928859233856	NO	-
6526	ZINC01057599	2832	0.2733915150165558	NO	-
6527	ZINC01657439	4335	0.2733839452266693	NO	-
6528	ZINC02990316	7022	0.2733827829360962	NO	-
6529	ZINC03349638	7678	0.2733767032623291	NO	-
6530	ZINC01404557	3880	0.2733606994152069	NO	-
6531	ZINC03850585	9621	0.2733554244041443	NO	-
6532	ZINC03493248	8478	0.27335482835769653	NO	-
6533	ZINC00857234	1922	0.2733439803123474	NO	-
6534	ZINC04036920	11520	0.2733420431613922	NO	-
6535	ZINC03449809	8158	0.2733270227909088	NO	-
6536	ZINC00679906	1090	0.27331435680389404	NO	-
6537	ZINC03982834	11325	0.27329933643341064	NO	-
6538	ZINC03495859	8510	0.2732946574687958	NO	-
6539	ZINC03851106	9669	0.27329152822494507	NO	-
6540	ZINC01000878	2480	0.27329111099243164	NO	-
6541	ZINC00939167	2193	0.27328377962112427	NO	-
6542	ZINC00694031	1125	0.273275226354599	NO	-
6543	ZINC04382999	12154	0.27327412366867065	NO	-
6544	ZINC03891026	10969	0.2732526957988739	NO	-
6545	ZINC02414614	5157	0.27324703335762024	NO	-
6546	ZINC02791669	6196	0.27324560284614563	NO	-
6547	ZINC04380352	12142	0.27323269844055176	NO	-
6548	ZINC00222150	238	0.27323153614997864	NO	-
6549	ZINC00222152	239	0.27323153614997864	NO	-
6550	ZINC02394771	5108	0.2732306718826294	NO	-
6551	ZINC04443435	12258	0.27322712540626526	NO	-
6552	ZINC01048264	2772	0.27321645617485046	NO	-
6553	ZINC01989655	4577	0.27321141958236694	NO	-
6554	ZINC02915360	6644	0.2731952667236328	NO	-
6555	ZINC02915361	6645	0.2731952667236328	NO	-
6556	ZINC04404798	12182	0.2731950581073761	NO	-
6557	ZINC03586060	9146	0.27319225668907166	NO	-
6558	ZINC02788977	6179	0.27318453788757324	NO	-
6559	ZINC03368007	7760	0.2731817066669464	NO	-
6560	ZINC02496207	5345	0.27316829562187195	NO	-
6561	ZINC03855489	10208	0.2731621265411377	NO	-
6562	ZINC03496071	8514	0.2731618583202362	NO	-
6563	ZINC03969906	11133	0.2731359302997589	NO	-
6564	ZINC01499911	4180	0.2731296122074127	NO	-
6565	ZINC04031746	11501	0.27312374114990234	NO	-
6566	ZINC00416657	436	0.27311986684799194	NO	-
6567	ZINC04233888	11820	0.2731107175350189	NO	-
6568	ZINC03854343	10074	0.27310940623283386	NO	-
6569	ZINC03850756	9634	0.27309855818748474	NO	-
6570	ZINC03367837	7756	0.2730984389781952	NO	-
6571	ZINC03310365	7498	0.2730913758277893	NO	-
6572	ZINC00857168	1909	0.2730909287929535	NO	-
6573	ZINC04295601	11977	0.2730673551559448	NO	-
6574	ZINC02718813	5976	0.2730350196361542	NO	-
6575	ZINC03367162	7746	0.27302923798561096	NO	-
6576	ZINC02718997	6004	0.27301934361457825	NO	-
6577	ZINC03622691	9382	0.2730143368244171	NO	-
6578	ZINC00971397	2354	0.2730085551738739	NO	-
6579	ZINC03862251	10666	0.2730070948600769	NO	-
6580	ZINC02752865	6092	0.2729971408843994	NO	-
6581	ZINC03543191	8878	0.27299070358276367	NO	-
6582	ZINC03620142	9368	0.27298352122306824	NO	-
6583	ZINC04004664	11480	0.2729792594909668	NO	-
6584	ZINC02260303	4833	0.2729622721672058	NO	-
6585	ZINC00827223	1663	0.2729610502719879	NO	-
6586	ZINC00827224	1664	0.2729610502719879	NO	-
6587	ZINC03853989	10031	0.2729586958885193	NO	-
6588	ZINC00819660	1623	0.272955060005188	NO	-
6589	ZINC02943038	6867	0.2729492485523224	NO	-
6590	ZINC03291488	7452	0.27294906973838806	NO	-
6591	ZINC04443499	12264	0.27294036746025085	NO	-
6592	ZINC03860063	10654	0.27292880415916443	NO	-
6593	ZINC02764023	6122	0.2729240953922272	NO	-
6594	ZINC03991955	11412	0.27292385697364807	NO	-
6595	ZINC03970412	11181	0.2729189693927765	NO	-
6596	ZINC01148395	3327	0.2729164958000183	NO	-
6597	ZINC03853687	9953	0.27291178703308105	NO	-
6598	ZINC03579741	9117	0.27290967106819153	NO	-
6599	ZINC03579743	9118	0.27290967106819153	NO	-
6600	ZINC01937926	4441	0.27290821075439453	NO	-
6601	ZINC01988128	4558	0.27289536595344543	NO	-
6602	ZINC03463877	8334	0.2728945016860962	NO	-
6603	ZINC00684880	1110	0.2728942334651947	NO	-
6604	ZINC02327820	4936	0.27288517355918884	NO	-
6605	ZINC03851852	9710	0.27287718653678894	NO	-
6606	ZINC00819531	1614	0.2728767693042755	NO	-
6607	ZINC03000881	7039	0.27287372946739197	NO	-
6608	ZINC03026683	7097	0.27285975217819214	NO	-
6609	ZINC02914296	6569	0.27285537123680115	NO	-
6610	ZINC02914298	6570	0.27285537123680115	NO	-
6611	ZINC01312131	3674	0.2728536128997803	NO	-
6612	ZINC00372149	378	0.27284884452819824	NO	-
6613	ZINC02694337	5807	0.2728478014469147	NO	-
6614	ZINC02730930	6045	0.27284497022628784	NO	-
6615	ZINC03982833	11324	0.27283811569213867	NO	-
6616	ZINC03495674	8503	0.2728371322154999	NO	-
6617	ZINC00145226	161	0.272836834192276	NO	-
6618	ZINC00145227	162	0.272836834192276	NO	-
6619	ZINC00727733	1247	0.272836834192276	NO	-
6620	ZINC00727734	1248	0.272836834192276	NO	-
6621	ZINC01132521	3246	0.27282318472862244	NO	-
6622	ZINC03868028	10800	0.2728154957294464	NO	-
6623	ZINC01147587	3314	0.2728152871131897	NO	-
6624	ZINC01147590	3315	0.2728152871131897	NO	-
6625	ZINC01510855	4234	0.27281126379966736	NO	-
6626	ZINC03461602	8295	0.272810697555542	NO	-
6627	ZINC00938143	2176	0.27280953526496887	NO	-
6628	ZINC03594824	9182	0.27280884981155396	NO	-
6629	ZINC04225012	11810	0.272792786359787	NO	-
6630	ZINC01803243	4374	0.2727796137332916	NO	-
6631	ZINC03274251	7393	0.2727745473384857	NO	-
6632	ZINC01133117	3250	0.2727690637111664	NO	-
6633	ZINC02795296	6241	0.2727550268173218	NO	-
6634	ZINC00674437	1048	0.2727488577365875	NO	-
6635	ZINC01109003	3076	0.27274200320243835	NO	-
6636	ZINC01353602	3718	0.2727369964122772	NO	-
6637	ZINC03976278	11294	0.2727295458316803	NO	-
6638	ZINC00205225	218	0.27272874116897583	NO	-
6639	ZINC02339072	4966	0.27272042632102966	NO	-
6640	ZINC03856114	10224	0.27270960807800293	NO	-
6641	ZINC03856116	10226	0.27270960807800293	NO	-
6642	ZINC02969391	6970	0.27270957827568054	NO	-
6643	ZINC03276685	7407	0.2727084159851074	NO	-
6644	ZINC02731594	6054	0.2726888358592987	NO	-
6645	ZINC04510049	12540	0.2726663053035736	NO	-
6646	ZINC00107314	120	0.27265486121177673	NO	-
6647	ZINC02119880	4633	0.27264678478240967	NO	-
6648	ZINC03849601	9586	0.27262479066848755	NO	-
6649	ZINC03970153	11160	0.2726238965988159	NO	-
6650	ZINC03323782	7548	0.27261874079704285	NO	-
6651	ZINC03612281	9340	0.2726178765296936	NO	-
6652	ZINC03891079	10973	0.27260351181030273	NO	-
6653	ZINC02659027	5729	0.2725909650325775	NO	-
6654	ZINC03461549	8293	0.2725788950920105	NO	-
6655	ZINC03980731	11316	0.27257871627807617	NO	-
6656	ZINC00508046	541	0.2725740373134613	NO	-
6657	ZINC03645856	9421	0.27256810665130615	NO	-
6658	ZINC00678748	1082	0.27256348729133606	NO	-
6659	ZINC02181590	4669	0.2725611627101898	NO	-
6660	ZINC03854563	10116	0.2725442051887512	NO	-
6661	ZINC02699045	5822	0.27251383662223816	NO	-
6662	ZINC00818314	1606	0.2725001573562622	NO	-
6663	ZINC02634643	5591	0.2724930942058563	NO	-
6664	ZINC03493762	8483	0.2724795341491699	NO	-
6665	ZINC01718168	4341	0.272458016872406	NO	-
6666	ZINC00682813	1099	0.27245479822158813	NO	-
6667	ZINC02214925	4736	0.2724510431289673	NO	-
6668	ZINC03610523	9308	0.27244892716407776	NO	-
6669	ZINC03610524	9309	0.27244892716407776	NO	-
6670	ZINC04343650	12077	0.272416353225708	NO	-
6671	ZINC00626464	782	0.2724134624004364	NO	-
6672	ZINC00626467	783	0.2724134624004364	NO	-
6673	ZINC00637083	847	0.2724134624004364	NO	-
6674	ZINC00637085	848	0.2724134624004364	NO	-
6675	ZINC02940527	6860	0.27239978313446045	NO	-
6676	ZINC02262275	4836	0.2723989188671112	NO	-
6677	ZINC03853772	9977	0.27239686250686646	NO	-
6678	ZINC00616467	735	0.27238526940345764	NO	-
6679	ZINC01116239	3139	0.2723773419857025	NO	-
6680	ZINC03991954	11411	0.27236759662628174	NO	-
6681	ZINC03859445	10551	0.2723582088947296	NO	-
6682	ZINC00810624	1544	0.27235254645347595	NO	-
6683	ZINC03606304	9273	0.27234119176864624	NO	-
6684	ZINC00951400	2279	0.2723374664783478	NO	-
6685	ZINC00951401	2280	0.2723374664783478	NO	-
6686	ZINC00384819	390	0.2723309099674225	NO	-
6687	ZINC00868851	1960	0.2723237872123718	NO	-
6688	ZINC04464593	12308	0.27231279015541077	NO	-
6689	ZINC03368772	7786	0.2722989022731781	NO	-
6690	ZINC03531750	8811	0.2722929120063782	NO	-
6691	ZINC03499366	8608	0.272282212972641	NO	-
6692	ZINC04467763	12355	0.2722809314727783	NO	-
6693	ZINC03565928	9060	0.2722775936126709	NO	-
6694	ZINC02718956	5980	0.2722702920436859	NO	-
6695	ZINC02718956	5981	0.2722702920436859	NO	-
6696	ZINC03858866	10490	0.2722429037094116	NO	-
6697	ZINC03461506	8290	0.27223753929138184	NO	-
6698	ZINC00675384	1053	0.2722330689430237	NO	-
6699	ZINC00773672	1323	0.27222752571105957	NO	-
6700	ZINC03169506	7182	0.27222269773483276	NO	-
6701	ZINC03579776	9119	0.2722216546535492	NO	-
6702	ZINC03579778	9120	0.2722216546535492	NO	-
6703	ZINC00583608	655	0.2722213864326477	NO	-
6704	ZINC03368478	7771	0.272206574678421	NO	-
6705	ZINC02715835	5925	0.27220651507377625	NO	-
6706	ZINC00974385	2362	0.272203654050827	NO	-
6707	ZINC01982326	4546	0.27218788862228394	NO	-
6708	ZINC04000958	11448	0.27218687534332275	NO	-
6709	ZINC03405263	7954	0.2721749544143677	NO	-
6710	ZINC00170562	180	0.2721744179725647	NO	-
6711	ZINC02761511	6107	0.2721688747406006	NO	-
6712	ZINC01197455	3509	0.27215614914894104	NO	-
6713	ZINC01332666	3706	0.2721509635448456	NO	-
6714	ZINC02415545	5165	0.2721485495567322	NO	-
6715	ZINC03461608	8296	0.27214011549949646	NO	-
6716	ZINC00655701	975	0.27213770151138306	NO	-
6717	ZINC03548341	8906	0.27213749289512634	NO	-
6718	ZINC04434777	12231	0.2721334993839264	NO	-
6719	ZINC03855461	10204	0.27212002873420715	NO	-
6720	ZINC03435968	8101	0.27211087942123413	NO	-
6721	ZINC01425938	3924	0.2720925807952881	NO	-
6722	ZINC02974073	7001	0.2720922827720642	NO	-
6723	ZINC03463848	8332	0.2720769941806793	NO	-
6724	ZINC01116057	3136	0.2720758020877838	NO	-
6725	ZINC03529671	8802	0.2720751464366913	NO	-
6726	ZINC02326662	4932	0.2720628082752228	NO	-
6727	ZINC03983766	11373	0.27204859256744385	NO	-
6728	ZINC03982835	11326	0.27204668521881104	NO	-
6729	ZINC03982836	11327	0.27204668521881104	NO	-
6730	ZINC03867725	10774	0.2720375061035156	NO	-
6731	ZINC02466929	5301	0.27202335000038147	NO	-
6732	ZINC03873658	10865	0.27201953530311584	NO	-
6733	ZINC02907325	6540	0.2720179855823517	NO	-
6734	ZINC02499920	5355	0.2720175087451935	NO	-
6735	ZINC01013103	2511	0.2720162868499756	NO	-
6736	ZINC01385072	3801	0.27200594544410706	NO	-
6737	ZINC03479533	8419	0.2719860076904297	NO	-
6738	ZINC01158742	3380	0.2719571888446808	NO	-
6739	ZINC00613825	728	0.2719354033470154	NO	-
6740	ZINC00638815	867	0.27192431688308716	NO	-
6741	ZINC01106285	3057	0.27192118763923645	NO	-
6742	ZINC03849689	9593	0.2719101309776306	NO	-
6743	ZINC03858967	10507	0.27188751101493835	NO	-
6744	ZINC03852690	9746	0.27188271284103394	NO	-
6745	ZINC01982308	4539	0.2718803286552429	NO	-
6746	ZINC00812724	1556	0.27187302708625793	NO	-
6747	ZINC03889861	10928	0.2718721032142639	NO	-
6748	ZINC03442865	8122	0.2718507945537567	NO	-
6749	ZINC03868446	10832	0.27182823419570923	NO	-
6750	ZINC03446112	8143	0.27182435989379883	NO	-
6751	ZINC03972873	11250	0.2718130052089691	NO	-
6752	ZINC03889943	10932	0.27180802822113037	NO	-
6753	ZINC04001396	11462	0.27180394530296326	NO	-
6754	ZINC00795126	1431	0.27179646492004395	NO	-
6755	ZINC03858077	10402	0.2717849612236023	NO	-
6756	ZINC00638108	856	0.2717835307121277	NO	-
6757	ZINC00638115	859	0.2717835307121277	NO	-
6758	ZINC03854344	10075	0.2717662751674652	NO	-
6759	ZINC02634843	5594	0.27176302671432495	NO	-
6760	ZINC01928062	4423	0.2717496156692505	NO	-
6761	ZINC03444565	8131	0.27174150943756104	NO	-
6762	ZINC03368657	7778	0.2717363238334656	NO	-
6763	ZINC03859131	10521	0.27172744274139404	NO	-
6764	ZINC02416943	5166	0.2717258632183075	NO	-
6765	ZINC03853455	9875	0.2717238664627075	NO	-
6766	ZINC02648655	5659	0.2717203199863434	NO	-
6767	ZINC01432050	3965	0.27171674370765686	NO	-
6768	ZINC00622067	744	0.27171599864959717	NO	-
6769	ZINC02699429	5833	0.27171024680137634	NO	-
6770	ZINC03867724	10773	0.2717064619064331	NO	-
6771	ZINC04465710	12333	0.2717064619064331	NO	-
6772	ZINC01391241	3831	0.2717025876045227	NO	-
6773	ZINC03853353	9857	0.27168673276901245	NO	-
6774	ZINC03983424	11349	0.27167195081710815	NO	-
6775	ZINC01106395	3058	0.27166035771369934	NO	-
6776	ZINC03506784	8660	0.2716532051563263	NO	-
6777	ZINC00192158	204	0.27165234088897705	NO	-
6778	ZINC00941370	2220	0.2716454267501831	NO	-
6779	ZINC04359041	12114	0.2716352343559265	NO	-
6780	ZINC04350651	12094	0.2716315984725952	NO	-
6781	ZINC02918584	6745	0.2716233730316162	NO	-
6782	ZINC03833029	9555	0.2716233730316162	NO	-
6783	ZINC04638658	12604	0.27162063121795654	NO	-
6784	ZINC03344550	7641	0.2716180682182312	NO	-
6785	ZINC03344555	7644	0.2716180682182312	NO	-
6786	ZINC03969483	11106	0.271594375371933	NO	-
6787	ZINC01146464	3309	0.2715941071510315	NO	-
6788	ZINC00098424	106	0.2715914845466614	NO	-
6789	ZINC03968198	11070	0.2715875506401062	NO	-
6790	ZINC03854690	10155	0.27158647775650024	NO	-
6791	ZINC02215353	4738	0.271585613489151	NO	-
6792	ZINC00639055	880	0.2715798318386078	NO	-
6793	ZINC02940435	6858	0.27155396342277527	NO	-
6794	ZINC01264766	3626	0.2715533673763275	NO	-
6795	ZINC01938095	4458	0.2715422809123993	NO	-
6796	ZINC00814335	1570	0.27153030037879944	NO	-
6797	ZINC02649567	5673	0.2715262174606323	NO	-
6798	ZINC01030978	2611	0.2715185880661011	NO	-
6799	ZINC00423691	453	0.2715110182762146	NO	-
6800	ZINC01020299	2539	0.27150100469589233	NO	-
6801	ZINC01495490	4162	0.271495521068573	NO	-
6802	ZINC03812990	5	0.2714954614639282	YES	3
6803	ZINC04467677	12353	0.2714831829071045	NO	-
6804	ZINC03395318	7912	0.2714817523956299	NO	-
6805	ZINC02466061	5293	0.2714759409427643	NO	-
6806	ZINC00983223	2397	0.2714688181877136	NO	-
6807	ZINC03391086	7903	0.2714613676071167	NO	-
6808	ZINC03867560	10764	0.2714589536190033	NO	-
6809	ZINC03544566	8882	0.27145808935165405	NO	-
6810	ZINC03544567	8883	0.27145808935165405	NO	-
6811	ZINC03853887	10001	0.27145346999168396	NO	-
6812	ZINC03854614	10135	0.2714492082595825	NO	-
6813	ZINC03548098	8902	0.27144384384155273	NO	-
6814	ZINC03849808	9602	0.27144354581832886	NO	-
6815	ZINC02403079	5132	0.27143505215644836	NO	-
6816	ZINC01070680	2895	0.2714303731918335	NO	-
6817	ZINC03400304	7939	0.27140119671821594	NO	-
6818	ZINC01360598	3741	0.2713945209980011	NO	-
6819	ZINC03839462	9561	0.27139338850975037	NO	-
6820	ZINC01227711	3583	0.2713906466960907	NO	-
6821	ZINC00727796	1249	0.27138203382492065	NO	-
6822	ZINC00956194	2309	0.2713814377784729	NO	-
6823	ZINC01144323	3306	0.2713735103607178	NO	-
6824	ZINC03858368	10437	0.2713735103607178	NO	-
6825	ZINC02478277	5321	0.27136945724487305	NO	-
6826	ZINC03238890	7302	0.27136555314064026	NO	-
6827	ZINC01183541	3467	0.27136459946632385	NO	-
6828	ZINC02283525	4859	0.2713582217693329	NO	-
6829	ZINC02209353	4721	0.27135708928108215	NO	-
6830	ZINC04407433	12193	0.27135491371154785	NO	-
6831	ZINC00222149	237	0.2713421583175659	NO	-
6832	ZINC00222153	240	0.2713421583175659	NO	-
6833	ZINC03851044	9660	0.2713273763656616	NO	-
6834	ZINC03235675	7297	0.27132323384284973	NO	-
6835	ZINC01982511	4551	0.2713175415992737	NO	-
6836	ZINC00814334	1568	0.2713163495063782	NO	-
6837	ZINC03434158	8092	0.2713123559951782	NO	-
6838	ZINC03859580	10579	0.2713111937046051	NO	-
6839	ZINC03853795	9983	0.2713109254837036	NO	-
6840	ZINC01977222	4516	0.2713088393211365	NO	-
6841	ZINC03868672	10849	0.2712811529636383	NO	-
6842	ZINC00812760	1557	0.2712785303592682	NO	-
6843	ZINC03857310	10300	0.2712678611278534	NO	-
6844	ZINC02787359	6162	0.27125823497772217	NO	-
6845	ZINC03858303	10417	0.27125808596611023	NO	-
6846	ZINC01059848	2851	0.2712570130825043	NO	-
6847	ZINC03854502	10097	0.2712533473968506	NO	-
6848	ZINC02051711	4586	0.27124494314193726	NO	-
6849	ZINC03858858	10489	0.2712424099445343	NO	-
6850	ZINC00994835	2463	0.27123454213142395	NO	-
6851	ZINC03972879	11252	0.2712322473526001	NO	-
6852	ZINC04470467	12394	0.2712322473526001	NO	-
6853	ZINC02832200	6357	0.27122896909713745	NO	-
6854	ZINC01141428	3293	0.27121496200561523	NO	-
6855	ZINC03970112	11156	0.27118971943855286	NO	-
6856	ZINC00857231	1919	0.2711862027645111	NO	-
6857	ZINC00148866	167	0.2711827754974365	NO	-
6858	ZINC03557588	8967	0.2711799442768097	NO	-
6859	ZINC03382826	7849	0.2711791694164276	NO	-
6860	ZINC01096799	3034	0.2711694836616516	NO	-
6861	ZINC01499917	4182	0.2711638808250427	NO	-
6862	ZINC03971250	11193	0.27115723490715027	NO	-
6863	ZINC03449819	8160	0.2711251974105835	NO	-
6864	ZINC03449821	8161	0.2711251974105835	NO	-
6865	ZINC00083131	71	0.271121084690094	NO	-
6866	ZINC00083134	72	0.271121084690094	NO	-
6867	ZINC02995789	7029	0.2711176872253418	NO	-
6868	ZINC03868057	10807	0.2711034417152405	NO	-
6869	ZINC03851855	9711	0.2710932195186615	NO	-
6870	ZINC04465267	12324	0.2710932195186615	NO	-
6871	ZINC03890339	10948	0.2710905969142914	NO	-
6872	ZINC00718021	1205	0.27108708024024963	NO	-
6873	ZINC00718022	1206	0.27108708024024963	NO	-
6874	ZINC03649656	9427	0.27108263969421387	NO	-
6875	ZINC03313538	7509	0.2710780203342438	NO	-
6876	ZINC02407706	5143	0.27107128500938416	NO	-
6877	ZINC02741774	6073	0.2710556387901306	NO	-
6878	ZINC03858070	10397	0.27104294300079346	NO	-
6879	ZINC00423596	445	0.2710425555706024	NO	-
6880	ZINC01125129	3191	0.2710351049900055	NO	-
6881	ZINC03852987	9782	0.2710244655609131	NO	-
6882	ZINC02622046	5500	0.2710192799568176	NO	-
6883	ZINC01937930	4443	0.2710186541080475	NO	-
6884	ZINC01225816	3574	0.27101370692253113	NO	-
6885	ZINC02918349	6742	0.2710062563419342	NO	-
6886	ZINC02918351	6743	0.2710062563419342	NO	-
6887	ZINC04169839	11743	0.27100417017936707	NO	-
6888	ZINC03857254	10291	0.271000474691391	NO	-
6889	ZINC04242922	11833	0.2709992825984955	NO	-
6890	ZINC02500078	5363	0.27098900079727173	NO	-
6891	ZINC03857127	10275	0.2709880471229553	NO	-
6892	ZINC00856723	1898	0.2709823250770569	NO	-
6893	ZINC01989623	4569	0.27097558975219727	NO	-
6894	ZINC03868294	10817	0.2709665894508362	NO	-
6895	ZINC04465964	12342	0.2709665894508362	NO	-
6896	ZINC00551078	601	0.27096614241600037	NO	-
6897	ZINC03579571	9095	0.27096083760261536	NO	-
6898	ZINC03579573	9096	0.27096083760261536	NO	-
6899	ZINC04486058	12459	0.2709504961967468	NO	-
6900	ZINC01624576	4316	0.2709404230117798	NO	-
6901	ZINC00753722	1302	0.27092358469963074	NO	-
6902	ZINC00887635	2031	0.2709232270717621	NO	-
6903	ZINC00887636	2032	0.2709232270717621	NO	-
6904	ZINC03858200	10408	0.2709142863750458	NO	-
6905	ZINC00933475	2157	0.27090907096862793	NO	-
6906	ZINC03935683	11030	0.2708991467952728	NO	-
6907	ZINC02627607	5551	0.2708986699581146	NO	-
6908	ZINC00170560	179	0.270886093378067	NO	-
6909	ZINC03396842	7919	0.27088049054145813	NO	-
6910	ZINC02626814	5540	0.2708725333213806	NO	-
6911	ZINC01055153	2813	0.2708653211593628	NO	-
6912	ZINC03464142	8338	0.27086135745048523	NO	-
6913	ZINC03322714	7545	0.27085429430007935	NO	-
6914	ZINC02423335	5179	0.2708378732204437	NO	-
6915	ZINC01937977	4452	0.2708316743373871	NO	-
6916	ZINC03459540	8227	0.2708286643028259	NO	-
6917	ZINC01466557	4082	0.2708197832107544	NO	-
6918	ZINC02658168	5725	0.27080005407333374	NO	-
6919	ZINC01989615	4566	0.27078354358673096	NO	-
6920	ZINC03853882	9998	0.2707778811454773	NO	-
6921	ZINC03560608	8991	0.27075985074043274	NO	-
6922	ZINC00662742	996	0.2707596719264984	NO	-
6923	ZINC00812764	1558	0.27075257897377014	NO	-
6924	ZINC03495078	8489	0.2707497477531433	NO	-
6925	ZINC01938125	4462	0.27074533700942993	NO	-
6926	ZINC03889789	10922	0.27070677280426025	NO	-
6927	ZINC02943826	6871	0.2706815302371979	NO	-
6928	ZINC03506217	8655	0.2706788182258606	NO	-
6929	ZINC00715346	1192	0.270670086145401	NO	-
6930	ZINC01466647	4106	0.270670086145401	NO	-
6931	ZINC01115438	3129	0.27065786719322205	NO	-
6932	ZINC01902050	4411	0.2706506848335266	NO	-
6933	ZINC00638817	868	0.27064794301986694	NO	-
6934	ZINC03517192	8727	0.2706371545791626	NO	-
6935	ZINC00780837	1372	0.27060776948928833	NO	-
6936	ZINC00638822	870	0.27060383558273315	NO	-
6937	ZINC02351364	5011	0.27057915925979614	NO	-
6938	ZINC03546978	8895	0.2705722749233246	NO	-
6939	ZINC01090856	3023	0.27056196331977844	NO	-
6940	ZINC00756459	1314	0.2705519199371338	NO	-
6941	ZINC03478900	8399	0.27052998542785645	NO	-
6942	ZINC04251219	11868	0.270510733127594	NO	-
6943	ZINC03498543	8575	0.27051031589508057	NO	-
6944	ZINC01360582	3738	0.27050963044166565	NO	-
6945	ZINC02392378	5104	0.27050215005874634	NO	-
6946	ZINC03594586	9176	0.27050158381462097	NO	-
6947	ZINC03617779	9360	0.2704904079437256	NO	-
6948	ZINC01129505	3232	0.27048707008361816	NO	-
6949	ZINC02914339	6576	0.27047160267829895	NO	-
6950	ZINC02740401	6070	0.27047061920166016	NO	-
6951	ZINC00424936	462	0.27046141028404236	NO	-
6952	ZINC03972521	11248	0.2704602777957916	NO	-
6953	ZINC04470426	12391	0.2704602777957916	NO	-
6954	ZINC02130935	4639	0.2704555094242096	NO	-
6955	ZINC02918174	6729	0.27044692635536194	NO	-
6956	ZINC00938508	2180	0.2704441249370575	NO	-
6957	ZINC04496125	12495	0.27043992280960083	NO	-
6958	ZINC03983726	11372	0.2704225182533264	NO	-
6959	ZINC02653935	5696	0.2704135775566101	NO	-
6960	ZINC03867964	10798	0.2704027593135834	NO	-
6961	ZINC00489083	534	0.27039918303489685	NO	-
6962	ZINC00895397	2054	0.27039870619773865	NO	-
6963	ZINC00593179	691	0.27039748430252075	NO	-
6964	ZINC03972091	11224	0.27039635181427	NO	-
6965	ZINC00921781	2138	0.27039283514022827	NO	-
6966	ZINC03450324	8168	0.27038875222206116	NO	-
6967	ZINC00721044	1231	0.2703838646411896	NO	-
6968	ZINC03853191	9824	0.27038148045539856	NO	-
6969	ZINC03977218	11301	0.2703767716884613	NO	-
6970	ZINC01170742	3434	0.2703745365142822	NO	-
6971	ZINC03859488	10561	0.2703666687011719	NO	-
6972	ZINC01937941	4448	0.27035897970199585	NO	-
6973	ZINC02973309	6999	0.27035844326019287	NO	-
6974	ZINC02197406	4685	0.2703571319580078	NO	-
6975	ZINC01387980	3812	0.27034494280815125	NO	-
6976	ZINC02420722	5176	0.2703372538089752	NO	-
6977	ZINC04001132	11454	0.27032747864723206	NO	-
6978	ZINC00857229	1917	0.27029722929000854	NO	-
6979	ZINC03367440	7751	0.2702963650226593	NO	-
6980	ZINC03891027	10970	0.270283967256546	NO	-
6981	ZINC01989610	4562	0.27027609944343567	NO	-
6982	ZINC03854146	10045	0.27027544379234314	NO	-
6983	ZINC03385405	7862	0.27027106285095215	NO	-
6984	ZINC00120875	140	0.27025043964385986	NO	-
6985	ZINC03969350	11098	0.2702401876449585	NO	-
6986	ZINC03382944	7851	0.27022528648376465	NO	-
6987	ZINC03391089	7904	0.27022185921669006	NO	-
6988	ZINC03599096	9212	0.2702123820781708	NO	-
6989	ZINC03972471	11236	0.27020126581192017	NO	-
6990	ZINC03859623	10594	0.2701951563358307	NO	-
6991	ZINC01051761	2792	0.27017927169799805	NO	-
6992	ZINC03853578	9916	0.2701776921749115	NO	-
6993	ZINC03630794	9401	0.27017053961753845	NO	-
6994	ZINC03859678	10608	0.2701689302921295	NO	-
6995	ZINC02636919	5604	0.270167738199234	NO	-
6996	ZINC00846664	1807	0.270153671503067	NO	-
6997	ZINC00846665	1808	0.270153671503067	NO	-
6998	ZINC03330594	7578	0.2701371908187866	NO	-
6999	ZINC02910840	6547	0.2701369822025299	NO	-
7000	ZINC02616501	5460	0.2701350748538971	NO	-
7001	ZINC03369631	7794	0.27013447880744934	NO	-
7002	ZINC03042034	7125	0.27010905742645264	NO	-
7003	ZINC03460172	8256	0.2701040506362915	NO	-
7004	ZINC04325897	12050	0.27008822560310364	NO	-
7005	ZINC01982348	4548	0.2700740396976471	NO	-
7006	ZINC02731227	6049	0.2700706422328949	NO	-
7007	ZINC01415543	3896	0.27006152272224426	NO	-
7008	ZINC04334777	12069	0.27006053924560547	NO	-
7009	ZINC00663532	998	0.2700560688972473	NO	-
7010	ZINC02718996	6001	0.27005553245544434	NO	-
7011	ZINC02718996	6002	0.27005553245544434	NO	-
7012	ZINC02316450	4909	0.2700515687465668	NO	-
7013	ZINC00971067	2352	0.27004900574684143	NO	-
7014	ZINC04278679	11931	0.2700406312942505	NO	-
7015	ZINC01048265	2773	0.27003148198127747	NO	-
7016	ZINC01059815	2848	0.27002838253974915	NO	-
7017	ZINC01059818	2849	0.27002838253974915	NO	-
7018	ZINC03980719	11315	0.2700120508670807	NO	-
7019	ZINC03979397	11309	0.27000975608825684	NO	-
7020	ZINC03367979	7759	0.27000167965888977	NO	-
7021	ZINC02717815	5934	0.27000099420547485	NO	-
7022	ZINC03858322	10428	0.26999586820602417	NO	-
7023	ZINC03858491	10461	0.2699950635433197	NO	-
7024	ZINC03547603	8896	0.26999107003211975	NO	-
7025	ZINC04276386	11925	0.26998668909072876	NO	-
7026	ZINC00521353	556	0.26997843384742737	NO	-
7027	ZINC03442684	8120	0.26997724175453186	NO	-
7028	ZINC03457702	8218	0.2699681520462036	NO	-
7029	ZINC02652604	5692	0.2699652314186096	NO	-
7030	ZINC01025690	2571	0.2699389159679413	NO	-
7031	ZINC03466393	8354	0.26993727684020996	NO	-
7032	ZINC03853462	9877	0.2699228525161743	NO	-
7033	ZINC01499928	4185	0.26991724967956543	NO	-
7034	ZINC01402155	3871	0.2699141204357147	NO	-
7035	ZINC01064153	2866	0.2699105739593506	NO	-
7036	ZINC03971153	11189	0.26990821957588196	NO	-
7037	ZINC03367743	7754	0.26990634202957153	NO	-
7038	ZINC04157588	11708	0.2699047923088074	NO	-
7039	ZINC02494671	5340	0.2698902487754822	NO	-
7040	ZINC01980620	4524	0.26987484097480774	NO	-
7041	ZINC01043258	2742	0.2698718309402466	NO	-
7042	ZINC04033661	11510	0.26987001299858093	NO	-
7043	ZINC01976802	4503	0.26986783742904663	NO	-
7044	ZINC03854883	10172	0.26986533403396606	NO	-
7045	ZINC02390421	5101	0.26985642313957214	NO	-
7046	ZINC02390423	5102	0.26985642313957214	NO	-
7047	ZINC03852962	9774	0.269848108291626	NO	-
7048	ZINC03462711	8318	0.26982682943344116	NO	-
7049	ZINC00688076	1115	0.26981696486473083	NO	-
7050	ZINC02795687	6248	0.26979726552963257	NO	-
7051	ZINC01982320	4542	0.2697938084602356	NO	-
7052	ZINC03613612	9353	0.26979222893714905	NO	-
7053	ZINC00108939	122	0.26977598667144775	NO	-
7054	ZINC00108941	123	0.26977598667144775	NO	-
7055	ZINC01157463	3366	0.2697676420211792	NO	-
7056	ZINC03499004	8595	0.2697548568248749	NO	-
7057	ZINC03889935	10929	0.2697504460811615	NO	-
7058	ZINC04464829	12311	0.2697504460811615	NO	-
7059	ZINC02973236	6994	0.26974594593048096	NO	-
7060	ZINC03612368	9342	0.2697291374206543	NO	-
7061	ZINC03889958	10935	0.2697141468524933	NO	-
7062	ZINC03983283	11343	0.26968762278556824	NO	-
7063	ZINC03858760	10478	0.26968303322792053	NO	-
7064	ZINC03507183	8662	0.2696802318096161	NO	-
7065	ZINC01062467	2859	0.2696530520915985	NO	-
7066	ZINC03853142	9816	0.2696520686149597	NO	-
7067	ZINC00815724	1596	0.2696439027786255	NO	-
7068	ZINC02466917	5299	0.26964086294174194	NO	-
7069	ZINC00313008	342	0.26963186264038086	NO	-
7070	ZINC03853674	9949	0.26962634921073914	NO	-
7071	ZINC00738236	1268	0.26961368322372437	NO	-
7072	ZINC00529174	568	0.2695919871330261	NO	-
7073	ZINC00223661	285	0.2695821523666382	NO	-
7074	ZINC01120947	3161	0.2695811688899994	NO	-
7075	ZINC03968033	11065	0.26957613229751587	NO	-
7076	ZINC01937940	4447	0.26957374811172485	NO	-
7077	ZINC03859576	10575	0.26956549286842346	NO	-
7078	ZINC00638800	862	0.2695542275905609	NO	-
7079	ZINC04436253	12235	0.2695472240447998	NO	-
7080	ZINC02927687	6825	0.2695463299751282	NO	-
7081	ZINC03533059	8827	0.2695414423942566	NO	-
7082	ZINC00718025	1209	0.26952680945396423	NO	-
7083	ZINC00718026	1210	0.26952680945396423	NO	-
7084	ZINC02022493	4580	0.2695177495479584	NO	-
7085	ZINC01197589	3510	0.26951146125793457	NO	-
7086	ZINC04351854	12098	0.269492506980896	NO	-
7087	ZINC04156760	11694	0.2694857716560364	NO	-
7088	ZINC00679593	1084	0.26948282122612	NO	-
7089	ZINC01982323	4545	0.26947343349456787	NO	-
7090	ZINC00790456	1405	0.26944100856781006	NO	-
7091	ZINC02798851	6262	0.2694404125213623	NO	-
7092	ZINC00887677	2033	0.2694357633590698	NO	-
7093	ZINC02848192	6384	0.26942694187164307	NO	-
7094	ZINC03970313	11177	0.26942235231399536	NO	-
7095	ZINC02289480	4865	0.26942089200019836	NO	-
7096	ZINC03853773	9978	0.26941943168640137	NO	-
7097	ZINC02803642	6295	0.26941901445388794	NO	-
7098	ZINC02803643	6296	0.26941901445388794	NO	-
7099	ZINC02647964	5654	0.2694132924079895	NO	-
7100	ZINC01977224	4518	0.26941242814064026	NO	-
7101	ZINC03854006	10041	0.2694113850593567	NO	-
7102	ZINC00256207	309	0.26941049098968506	NO	-
7103	ZINC01938132	4465	0.26940447092056274	NO	-
7104	ZINC02623955	5518	0.26940011978149414	NO	-
7105	ZINC03579674	9111	0.2693755626678467	NO	-
7106	ZINC03579676	9112	0.2693755626678467	NO	-
7107	ZINC01045791	2753	0.2693740129470825	NO	-
7108	ZINC03983286	11344	0.2693690359592438	NO	-
7109	ZINC00680616	1093	0.26936179399490356	NO	-
7110	ZINC00857154	1905	0.2693486511707306	NO	-
7111	ZINC04468461	12364	0.26934370398521423	NO	-
7112	ZINC02232064	4789	0.26934322714805603	NO	-
7113	ZINC02818772	6339	0.26931461691856384	NO	-
7114	ZINC03334709	7600	0.26930713653564453	NO	-
7115	ZINC04042280	11529	0.2692926526069641	NO	-
7116	ZINC03314102	7515	0.26928892731666565	NO	-
7117	ZINC02919786	6798	0.2692851424217224	NO	-
7118	ZINC03594583	9175	0.2692749798297882	NO	-
7119	ZINC03858490	10460	0.2692551612854004	NO	-
7120	ZINC03968927	11080	0.26925474405288696	NO	-
7121	ZINC03506219	8656	0.26925158500671387	NO	-
7122	ZINC02871787	6469	0.26924365758895874	NO	-
7123	ZINC01059526	2844	0.2692421078681946	NO	-
7124	ZINC03512579	8702	0.26923123002052307	NO	-
7125	ZINC01054702	2811	0.26922905445098877	NO	-
7126	ZINC01158539	3378	0.2692261338233948	NO	-
7127	ZINC03991902	11410	0.2692132592201233	NO	-
7128	ZINC01147639	3317	0.2692001760005951	NO	-
7129	ZINC00825260	1637	0.26919952034950256	NO	-
7130	ZINC02713289	5895	0.26919203996658325	NO	-
7131	ZINC03853210	9828	0.2691846489906311	NO	-
7132	ZINC02713192	5870	0.26918110251426697	NO	-
7133	ZINC03531817	8816	0.2691807448863983	NO	-
7134	ZINC03527658	8788	0.26916325092315674	NO	-
7135	ZINC00424909	459	0.26916077733039856	NO	-
7136	ZINC03554608	8950	0.2691599726676941	NO	-
7137	ZINC02915414	6656	0.26914915442466736	NO	-
7138	ZINC01439910	3977	0.2691470980644226	NO	-
7139	ZINC03854004	10039	0.26913172006607056	NO	-
7140	ZINC02449554	5243	0.2691296637058258	NO	-
7141	ZINC03368618	7775	0.2691229581832886	NO	-
7142	ZINC00606121	718	0.2691199481487274	NO	-
7143	ZINC01225814	3573	0.2691075801849365	NO	-
7144	ZINC03384961	7858	0.26910483837127686	NO	-
7145	ZINC03522935	8750	0.26910048723220825	NO	-
7146	ZINC03488613	8444	0.26909613609313965	NO	-
7147	ZINC03499996	8611	0.2690955400466919	NO	-
7148	ZINC03579784	9123	0.2690872550010681	NO	-
7149	ZINC03579786	9124	0.2690872550010681	NO	-
7150	ZINC02922878	6808	0.2690712809562683	NO	-
7151	ZINC00794980	1428	0.26906293630599976	NO	-
7152	ZINC03605372	9258	0.26905402541160583	NO	-
7153	ZINC01937939	4446	0.269052118062973	NO	-
7154	ZINC01129826	3234	0.26903754472732544	NO	-
7155	ZINC03858483	10456	0.269033819437027	NO	-
7156	ZINC03992867	11419	0.2690332233905792	NO	-
7157	ZINC01431362	3959	0.2690275013446808	NO	-
7158	ZINC01078434	2982	0.26902735233306885	NO	-
7159	ZINC03853902	10008	0.26899945735931396	NO	-
7160	ZINC00676051	1065	0.2689986526966095	NO	-
7161	ZINC01112887	3110	0.2689777612686157	NO	-
7162	ZINC00670837	1034	0.26896175742149353	NO	-
7163	ZINC00791930	1414	0.2689536213874817	NO	-
7164	ZINC00791933	1415	0.2689536213874817	NO	-
7165	ZINC01048679	2776	0.2689521908760071	NO	-
7166	ZINC03858217	10409	0.2689512372016907	NO	-
7167	ZINC02425599	5188	0.2689357101917267	NO	-
7168	ZINC02425600	5189	0.2689357101917267	NO	-
7169	ZINC03372546	7822	0.2689354717731476	NO	-
7170	ZINC00946336	2247	0.26893380284309387	NO	-
7171	ZINC03868371	10823	0.26890209317207336	NO	-
7172	ZINC03479541	8420	0.26888635754585266	NO	-
7173	ZINC03589699	9149	0.26888155937194824	NO	-
7174	ZINC03285108	7431	0.2688741981983185	NO	-
7175	ZINC03889833	10926	0.268868625164032	NO	-
7176	ZINC01107864	3066	0.26886358857154846	NO	-
7177	ZINC00857146	1903	0.26885536313056946	NO	-
7178	ZINC03068881	7142	0.26885420083999634	NO	-
7179	ZINC02221351	4763	0.26885196566581726	NO	-
7180	ZINC02626078	5536	0.2688516676425934	NO	-
7181	ZINC00487793	533	0.2688513994216919	NO	-
7182	ZINC01431363	3960	0.2688474953174591	NO	-
7183	ZINC03970111	11155	0.26883986592292786	NO	-
7184	ZINC03563693	9032	0.2688397765159607	NO	-
7185	ZINC00819652	1621	0.2688255310058594	NO	-
7186	ZINC03017173	7064	0.2688251733779907	NO	-
7187	ZINC00998363	2475	0.26881930232048035	NO	-
7188	ZINC00187205	195	0.26881784200668335	NO	-
7189	ZINC03987323	11389	0.2688170075416565	NO	-
7190	ZINC03567376	9066	0.268810510635376	NO	-
7191	ZINC03856513	10262	0.2688029110431671	NO	-
7192	ZINC01390474	3827	0.26880282163619995	NO	-
7193	ZINC03854551	10109	0.26879629492759705	NO	-
7194	ZINC03969148	11092	0.26879310607910156	NO	-
7195	ZINC03462783	8321	0.26877695322036743	NO	-
7196	ZINC03340407	7628	0.26877492666244507	NO	-
7197	ZINC01977215	4513	0.2687737047672272	NO	-
7198	ZINC03368776	7787	0.2687735855579376	NO	-
7199	ZINC03397251	7929	0.26876819133758545	NO	-
7200	ZINC03315464	7519	0.26876768469810486	NO	-
7201	ZINC01982300	4535	0.2687653601169586	NO	-
7202	ZINC03593054	9157	0.26875513792037964	NO	-
7203	ZINC03478988	8402	0.2687455415725708	NO	-
7204	ZINC00936053	2164	0.2687430679798126	NO	-
7205	ZINC02736131	6064	0.2687322497367859	NO	-
7206	ZINC02619826	5477	0.26872944831848145	NO	-
7207	ZINC01514798	4256	0.2687292695045471	NO	-
7208	ZINC04267470	11897	0.268727570772171	NO	-
7209	ZINC04288240	11955	0.2687191665172577	NO	-
7210	ZINC03856216	10237	0.26870909333229065	NO	-
7211	ZINC03854578	10120	0.268705815076828	NO	-
7212	ZINC03663227	9449	0.26870498061180115	NO	-
7213	ZINC03857420	10314	0.26869890093803406	NO	-
7214	ZINC01049692	2780	0.26869505643844604	NO	-
7215	ZINC03405426	7957	0.26869437098503113	NO	-
7216	ZINC03457368	8214	0.26869314908981323	NO	-
7217	ZINC03853512	9903	0.26868894696235657	NO	-
7218	ZINC03563689	9030	0.2686886489391327	NO	-
7219	ZINC03853469	9884	0.2686777114868164	NO	-
7220	ZINC04468621	12371	0.2686704397201538	NO	-
7221	ZINC03382785	7848	0.2686682641506195	NO	-
7222	ZINC03853710	9963	0.268667072057724	NO	-
7223	ZINC00838308	1741	0.2686276137828827	NO	-
7224	ZINC02712167	5858	0.2686188220977783	NO	-
7225	ZINC03645861	9423	0.2686161994934082	NO	-
7226	ZINC03211165	7232	0.26861390471458435	NO	-
7227	ZINC02831023	6356	0.26859670877456665	NO	-
7228	ZINC00790439	1404	0.2685931622982025	NO	-
7229	ZINC02981809	7009	0.26858699321746826	NO	-
7230	ZINC03349616	7677	0.26857054233551025	NO	-
7231	ZINC02440706	5225	0.26856377720832825	NO	-
7232	ZINC04443597	12272	0.2685598134994507	NO	-
7233	ZINC04501002	12520	0.26854759454727173	NO	-
7234	ZINC00759161	1319	0.26853621006011963	NO	-
7235	ZINC02761002	6106	0.268532931804657	NO	-
7236	ZINC02621261	5485	0.26852935552597046	NO	-
7237	ZINC03855175	10195	0.26852792501449585	NO	-
7238	ZINC02791924	6201	0.2685226500034332	NO	-
7239	ZINC03868389	10828	0.26851749420166016	NO	-
7240	ZINC04463209	12298	0.2684966027736664	NO	-
7241	ZINC02080347	4617	0.2684837877750397	NO	-
7242	ZINC03405043	7953	0.26847681403160095	NO	-
7243	ZINC04281643	11944	0.2684674859046936	NO	-
7244	ZINC03858487	10459	0.26846593618392944	NO	-
7245	ZINC03405935	7961	0.2684631049633026	NO	-
7246	ZINC03176258	7187	0.26844555139541626	NO	-
7247	ZINC02799057	6264	0.26843491196632385	NO	-
7248	ZINC00897332	2072	0.2684333026409149	NO	-
7249	ZINC00813619	1560	0.2684240937232971	NO	-
7250	ZINC03987325	11390	0.2684205174446106	NO	-
7251	ZINC02909748	6544	0.26841217279434204	NO	-
7252	ZINC00986107	2418	0.2683810889720917	NO	-
7253	ZINC04492065	12477	0.26837658882141113	NO	-
7254	ZINC02336823	4955	0.2683747112751007	NO	-
7255	ZINC04406453	12187	0.26836127042770386	NO	-
7256	ZINC02621800	5494	0.2683502733707428	NO	-
7257	ZINC03983498	11354	0.26834556460380554	NO	-
7258	ZINC00222159	243	0.2683446407318115	NO	-
7259	ZINC01941508	4476	0.2683366537094116	NO	-
7260	ZINC03508664	8682	0.26831144094467163	NO	-
7261	ZINC03851843	9708	0.26829734444618225	NO	-
7262	ZINC04156760	11696	0.26829469203948975	NO	-
7263	ZINC03592559	9156	0.26828712224960327	NO	-
7264	ZINC03856499	10261	0.26827216148376465	NO	-
7265	ZINC03320189	7537	0.26827114820480347	NO	-
7266	ZINC02439650	5223	0.26826411485671997	NO	-
7267	ZINC03293495	7459	0.2682618200778961	NO	-
7268	ZINC03854933	10179	0.268248587846756	NO	-
7269	ZINC03600829	9233	0.26824814081192017	NO	-
7270	ZINC00646661	952	0.2682441771030426	NO	-
7271	ZINC02647963	5653	0.26824262738227844	NO	-
7272	ZINC00979565	2387	0.26823365688323975	NO	-
7273	ZINC00860669	1932	0.2682334780693054	NO	-
7274	ZINC03383377	7854	0.2682208716869354	NO	-
7275	ZINC02232062	4788	0.26822030544281006	NO	-
7276	ZINC04249668	11864	0.26821911334991455	NO	-
7277	ZINC03460261	8262	0.2682138681411743	NO	-
7278	ZINC03983072	11340	0.2682124674320221	NO	-
7279	ZINC02192786	4676	0.26817962527275085	NO	-
7280	ZINC03532828	8822	0.26813292503356934	NO	-
7281	ZINC00092718	90	0.2681279480457306	NO	-
7282	ZINC00092721	91	0.2681279480457306	NO	-
7283	ZINC02284644	4860	0.2681228220462799	NO	-
7284	ZINC03460680	8281	0.26812002062797546	NO	-
7285	ZINC03968139	11066	0.2680954933166504	NO	-
7286	ZINC03508562	8681	0.26807624101638794	NO	-
7287	ZINC02918172	6728	0.26806965470314026	NO	-
7288	ZINC03506088	8651	0.2680692970752716	NO	-
7289	ZINC00602183	710	0.26806527376174927	NO	-
7290	ZINC03860094	10656	0.2680523097515106	NO	-
7291	ZINC04518360	12567	0.26804062724113464	NO	-
7292	ZINC03499352	8606	0.2680290639400482	NO	-
7293	ZINC03969009	11084	0.2680273652076721	NO	-
7294	ZINC03866691	10694	0.268022358417511	NO	-
7295	ZINC03461555	8294	0.2680162787437439	NO	-
7296	ZINC04407553	12194	0.2680149972438812	NO	-
7297	ZINC01072907	2946	0.2680038809776306	NO	-
7298	ZINC03232866	7290	0.2679992914199829	NO	-
7299	ZINC00780831	1370	0.26799896359443665	NO	-
7300	ZINC03853925	10014	0.26799216866493225	NO	-
7301	ZINC00794980	1430	0.26798364520072937	NO	-
7302	ZINC00938510	2182	0.26797807216644287	NO	-
7303	ZINC03600354	9220	0.2679705321788788	NO	-
7304	ZINC02145768	4647	0.26797014474868774	NO	-
7305	ZINC00570332	635	0.26796332001686096	NO	-
7306	ZINC01938339	4472	0.26794737577438354	NO	-
7307	ZINC03858993	10510	0.26792824268341064	NO	-
7308	ZINC03370877	7808	0.2679189145565033	NO	-
7309	ZINC03853988	10030	0.26791658997535706	NO	-
7310	ZINC03600826	9232	0.2679150700569153	NO	-
7311	ZINC01982321	4543	0.26790672540664673	NO	-
7312	ZINC02784812	6154	0.2678956985473633	NO	-
7313	ZINC02722869	6013	0.2678939700126648	NO	-
7314	ZINC00814729	1573	0.26789048314094543	NO	-
7315	ZINC01428993	3950	0.2678768038749695	NO	-
7316	ZINC02662412	5747	0.26785340905189514	NO	-
7317	ZINC02662413	5748	0.26785340905189514	NO	-
7318	ZINC00979150	2385	0.26784440875053406	NO	-
7319	ZINC03820246	9539	0.2678428292274475	NO	-
7320	ZINC04443298	12255	0.26784202456474304	NO	-
7321	ZINC01938130	4464	0.2678294777870178	NO	-
7322	ZINC01163757	3410	0.2678109407424927	NO	-
7323	ZINC03867931	10791	0.2677970826625824	NO	-
7324	ZINC04465872	12337	0.2677970826625824	NO	-
7325	ZINC03483334	8427	0.2677866816520691	NO	-
7326	ZINC00738176	1267	0.2677743434906006	NO	-
7327	ZINC03859358	10534	0.2677735686302185	NO	-
7328	ZINC00429682	488	0.26776379346847534	NO	-
7329	ZINC03349443	7675	0.26776325702667236	NO	-
7330	ZINC02466927	5300	0.2677615284919739	NO	-
7331	ZINC00570530	637	0.26775968074798584	NO	-
7332	ZINC03983354	11347	0.2677573263645172	NO	-
7333	ZINC04225001	11807	0.2677554786205292	NO	-
7334	ZINC03387117	7890	0.26775527000427246	NO	-
7335	ZINC00852672	1860	0.26774582266807556	NO	-
7336	ZINC02500080	5364	0.26771679520606995	NO	-
7337	ZINC00832170	1696	0.2677158713340759	NO	-
7338	ZINC00832171	1697	0.2677158713340759	NO	-
7339	ZINC04460686	12281	0.26771387457847595	NO	-
7340	ZINC03527657	8787	0.2676839828491211	NO	-
7341	ZINC03854591	10126	0.26767486333847046	NO	-
7342	ZINC03560193	8989	0.2676622271537781	NO	-
7343	ZINC02621799	5493	0.26766207814216614	NO	-
7344	ZINC01163176	3399	0.2676596939563751	NO	-
7345	ZINC03413209	7997	0.26765176653862	NO	-
7346	ZINC04246194	11837	0.267650842666626	NO	-
7347	ZINC00646226	925	0.26763567328453064	NO	-
7348	ZINC03217465	7250	0.2676050662994385	NO	-
7349	ZINC00634397	834	0.2676003575325012	NO	-
7350	ZINC03854597	10132	0.2675779461860657	NO	-
7351	ZINC02918347	6741	0.26756972074508667	NO	-
7352	ZINC02918352	6744	0.26756972074508667	NO	-
7353	ZINC00850712	1844	0.26755887269973755	NO	-
7354	ZINC03983018	11337	0.26755857467651367	NO	-
7355	ZINC03579780	9121	0.2675362527370453	NO	-
7356	ZINC03579782	9122	0.2675362527370453	NO	-
7357	ZINC00683663	1102	0.2675285339355469	NO	-
7358	ZINC02793436	6219	0.26752769947052	NO	-
7359	ZINC00420554	438	0.267523854970932	NO	-
7360	ZINC02718810	5973	0.26752039790153503	NO	-
7361	ZINC02718810	5974	0.26752039790153503	NO	-
7362	ZINC01512202	4239	0.2675202786922455	NO	-
7363	ZINC03395451	7913	0.26751554012298584	NO	-
7364	ZINC00670781	1032	0.26751095056533813	NO	-
7365	ZINC03415550	8006	0.2675105035305023	NO	-
7366	ZINC02497590	5347	0.2675095796585083	NO	-
7367	ZINC03854906	10174	0.2675032615661621	NO	-
7368	ZINC02914485	6600	0.2674863934516907	NO	-
7369	ZINC03367802	7755	0.2674596905708313	NO	-
7370	ZINC02293988	4874	0.2674596309661865	NO	-
7371	ZINC03969924	11135	0.2674553096294403	NO	-
7372	ZINC02557738	5420	0.2674473524093628	NO	-
7373	ZINC02972723	6987	0.2674446105957031	NO	-
7374	ZINC03853357	9858	0.2674429416656494	NO	-
7375	ZINC03345525	7649	0.26743897795677185	NO	-
7376	ZINC03456846	8207	0.2674340605735779	NO	-
7377	ZINC02973153	6992	0.2674301564693451	NO	-
7378	ZINC03853481	9890	0.26742637157440186	NO	-
7379	ZINC03241429	7306	0.2674258053302765	NO	-
7380	ZINC03867486	10750	0.2673999071121216	NO	-
7381	ZINC03967976	11064	0.26738783717155457	NO	-
7382	ZINC00455839	516	0.2673797011375427	NO	-
7383	ZINC03855463	10206	0.2673693299293518	NO	-
7384	ZINC04407433	12191	0.2673685550689697	NO	-
7385	ZINC02631383	5584	0.26736515760421753	NO	-
7386	ZINC03856013	10222	0.2673536539077759	NO	-
7387	ZINC03563483	9015	0.26734742522239685	NO	-
7388	ZINC03854899	10173	0.26734551787376404	NO	-
7389	ZINC01075861	2963	0.2673419415950775	NO	-
7390	ZINC01075862	2964	0.2673419415950775	NO	-
7391	ZINC03855101	10191	0.26733940839767456	NO	-
7392	ZINC02800455	6275	0.26733842492103577	NO	-
7393	ZINC02853731	6395	0.2673315703868866	NO	-
7394	ZINC01034297	2641	0.26731550693511963	NO	-
7395	ZINC03891108	10975	0.2673073410987854	NO	-
7396	ZINC02649566	5672	0.26730582118034363	NO	-
7397	ZINC03859716	10620	0.2672969102859497	NO	-
7398	ZINC03460305	8267	0.26729217171669006	NO	-
7399	ZINC02927914	6831	0.2672882378101349	NO	-
7400	ZINC03509854	8687	0.26728689670562744	NO	-
7401	ZINC02340007	4971	0.267284095287323	NO	-
7402	ZINC03605882	9270	0.2672828733921051	NO	-
7403	ZINC03969947	11138	0.26727673411369324	NO	-
7404	ZINC02793123	6215	0.2672754228115082	NO	-
7405	ZINC03397165	7928	0.2672696113586426	NO	-
7406	ZINC01109309	3081	0.2672690153121948	NO	-
7407	ZINC03354820	7695	0.26723259687423706	NO	-
7408	ZINC03460309	8269	0.26723143458366394	NO	-
7409	ZINC02523538	5405	0.26723119616508484	NO	-
7410	ZINC00888745	2040	0.2672300636768341	NO	-
7411	ZINC00916804	2116	0.2672172486782074	NO	-
7412	ZINC00916806	2117	0.2672172486782074	NO	-
7413	ZINC02352997	5014	0.2672121524810791	NO	-
7414	ZINC03645822	9417	0.2672107219696045	NO	-
7415	ZINC02627855	5554	0.26720401644706726	NO	-
7416	ZINC03611733	9330	0.2672039270401001	NO	-
7417	ZINC03594152	9170	0.2671973407268524	NO	-
7418	ZINC00945189	2242	0.2671874165534973	NO	-
7419	ZINC03245025	7310	0.26718372106552124	NO	-
7420	ZINC01318051	3680	0.2671775221824646	NO	-
7421	ZINC03369531	7792	0.26717454195022583	NO	-
7422	ZINC03969382	11100	0.267172247171402	NO	-
7423	ZINC03992874	11421	0.2671700716018677	NO	-
7424	ZINC02645470	5636	0.26715368032455444	NO	-
7425	ZINC03890312	10947	0.2671526372432709	NO	-
7426	ZINC01976808	4504	0.2671419680118561	NO	-
7427	ZINC00619868	736	0.26713356375694275	NO	-
7428	ZINC01491048	4151	0.2671251893043518	NO	-
7429	ZINC00949691	2262	0.2671203017234802	NO	-
7430	ZINC00949692	2263	0.2671203017234802	NO	-
7431	ZINC01300640	3661	0.26711973547935486	NO	-
7432	ZINC03858502	10464	0.267118364572525	NO	-
7433	ZINC04470409	12389	0.267118364572525	NO	-
7434	ZINC01982302	4537	0.26711636781692505	NO	-
7435	ZINC03414359	8000	0.2671065032482147	NO	-
7436	ZINC00607256	719	0.267090380191803	NO	-
7437	ZINC03853905	10010	0.26708662509918213	NO	-
7438	ZINC03866900	10709	0.2670825123786926	NO	-
7439	ZINC01013943	2517	0.26707959175109863	NO	-
7440	ZINC03278679	7411	0.2670789361000061	NO	-
7441	ZINC03859141	10522	0.2670731842517853	NO	-
7442	ZINC03856214	10235	0.26705679297447205	NO	-
7443	ZINC03292976	7457	0.26703640818595886	NO	-
7444	ZINC00718020	1204	0.2670145332813263	NO	-
7445	ZINC00718023	1207	0.2670145332813263	NO	-
7446	ZINC03671964	9455	0.2669925391674042	NO	-
7447	ZINC03856115	10225	0.2669793963432312	NO	-
7448	ZINC03854644	10141	0.26697227358818054	NO	-
7449	ZINC02623530	5511	0.26697054505348206	NO	-
7450	ZINC00222524	282	0.26694995164871216	NO	-
7451	ZINC03354818	7694	0.26693466305732727	NO	-
7452	ZINC03368078	7763	0.26693016290664673	NO	-
7453	ZINC00425586	472	0.2669285535812378	NO	-
7454	ZINC02698330	5812	0.2669272720813751	NO	-
7455	ZINC02635897	5597	0.26692697405815125	NO	-
7456	ZINC01134476	3258	0.26690873503685	NO	-
7457	ZINC01034956	2654	0.2668956518173218	NO	-
7458	ZINC02692774	5790	0.2668931484222412	NO	-
7459	ZINC03452399	8177	0.2668904662132263	NO	-
7460	ZINC02788167	6172	0.26687681674957275	NO	-
7461	ZINC00668148	1015	0.2668650448322296	NO	-
7462	ZINC03370037	7799	0.2668454051017761	NO	-
7463	ZINC03859893	10637	0.26683685183525085	NO	-
7464	ZINC02355724	5028	0.2668364346027374	NO	-
7465	ZINC03854474	10089	0.2668191194534302	NO	-
7466	ZINC03859598	10585	0.26681405305862427	NO	-
7467	ZINC03510698	8688	0.26680463552474976	NO	-
7468	ZINC00857152	1904	0.26680031418800354	NO	-
7469	ZINC00586040	658	0.2667924463748932	NO	-
7470	ZINC00092713	88	0.26678597927093506	NO	-
7471	ZINC00092715	89	0.26678597927093506	NO	-
7472	ZINC00943215	2226	0.26678597927093506	NO	-
7473	ZINC00943216	2227	0.26678597927093506	NO	-
7474	ZINC02790371	6189	0.26678308844566345	NO	-
7475	ZINC03611798	9332	0.266781210899353	NO	-
7476	ZINC03554264	8944	0.2667786180973053	NO	-
7477	ZINC00718024	1208	0.26674938201904297	NO	-
7478	ZINC00718027	1211	0.26674938201904297	NO	-
7479	ZINC00796871	1449	0.2667287588119507	NO	-
7480	ZINC03859585	10580	0.2667236924171448	NO	-
7481	ZINC02965740	6964	0.2667027711868286	NO	-
7482	ZINC02621262	5486	0.26670268177986145	NO	-
7483	ZINC03971870	11219	0.26670172810554504	NO	-
7484	ZINC03358476	7716	0.26670005917549133	NO	-
7485	ZINC04510138	12541	0.26668718457221985	NO	-
7486	ZINC03370920	7809	0.26668524742126465	NO	-
7487	ZINC03369681	7795	0.26668423414230347	NO	-
7488	ZINC00427367	480	0.26667529344558716	NO	-
7489	ZINC01428886	3945	0.2666715383529663	NO	-
7490	ZINC00856723	1900	0.2666703462600708	NO	-
7491	ZINC03495468	8497	0.26666760444641113	NO	-
7492	ZINC03858684	10472	0.26666709780693054	NO	-
7493	ZINC01178841	3456	0.26664620637893677	NO	-
7494	ZINC03515794	8716	0.26664599776268005	NO	-
7495	ZINC00814845	1575	0.2666372060775757	NO	-
7496	ZINC02908864	6541	0.2666338384151459	NO	-
7497	ZINC02199037	4692	0.26662394404411316	NO	-
7498	ZINC00955272	2304	0.26661965250968933	NO	-
7499	ZINC03461509	8291	0.2666119635105133	NO	-
7500	ZINC01976801	4502	0.2666082978248596	NO	-
7501	ZINC03852667	9742	0.2666064202785492	NO	-
7502	ZINC01491048	4152	0.2666039764881134	NO	-
7503	ZINC03854714	10165	0.26659753918647766	NO	-
7504	ZINC02336825	4956	0.2665586471557617	NO	-
7505	ZINC03969498	11108	0.26654180884361267	NO	-
7506	ZINC00819085	1612	0.26651498675346375	NO	-
7507	ZINC03462247	8308	0.266513466835022	NO	-
7508	ZINC04465720	12335	0.2665122151374817	NO	-
7509	ZINC03853539	9911	0.2665112614631653	NO	-
7510	ZINC03819394	9530	0.2665068805217743	NO	-
7511	ZINC03991259	11408	0.266504168510437	NO	-
7512	ZINC03585983	9140	0.26650187373161316	NO	-
7513	ZINC02645471	5637	0.2664967477321625	NO	-
7514	ZINC03853701	9960	0.26649656891822815	NO	-
7515	ZINC03857996	10389	0.26649320125579834	NO	-
7516	ZINC01206090	3528	0.26648449897766113	NO	-
7517	ZINC02914487	6601	0.2664782702922821	NO	-
7518	ZINC00976350	2368	0.2664760947227478	NO	-
7519	ZINC02713287	5894	0.26647472381591797	NO	-
7520	ZINC03527876	8790	0.26647067070007324	NO	-
7521	ZINC03527877	8791	0.26647067070007324	NO	-
7522	ZINC00956681	2317	0.2664613127708435	NO	-
7523	ZINC00956682	2318	0.2664613127708435	NO	-
7524	ZINC02336828	4958	0.266437292098999	NO	-
7525	ZINC03370040	7800	0.2664361298084259	NO	-
7526	ZINC01426275	3925	0.2664307951927185	NO	-
7527	ZINC01444128	4013	0.2664262652397156	NO	-
7528	ZINC03520202	8744	0.2664230465888977	NO	-
7529	ZINC01353472	3716	0.2664152979850769	NO	-
7530	ZINC01788880	4366	0.26640382409095764	NO	-
7531	ZINC03859508	10565	0.2663947343826294	NO	-
7532	ZINC02214925	4737	0.26638397574424744	NO	-
7533	ZINC00423727	454	0.26637864112854004	NO	-
7534	ZINC01403163	3875	0.26637697219848633	NO	-
7535	ZINC04157588	11710	0.26637595891952515	NO	-
7536	ZINC01178441	3453	0.26637375354766846	NO	-
7537	ZINC03498992	8592	0.2663717269897461	NO	-
7538	ZINC03347460	7667	0.2663672864437103	NO	-
7539	ZINC00814334	1569	0.2663661241531372	NO	-
7540	ZINC04001410	11463	0.2663591206073761	NO	-
7541	ZINC02662426	5749	0.26635247468948364	NO	-
7542	ZINC00264684	314	0.2663511335849762	NO	-
7543	ZINC03973466	11261	0.2663501799106598	NO	-
7544	ZINC03868447	10833	0.26634272933006287	NO	-
7545	ZINC03855491	10210	0.2663422226905823	NO	-
7546	ZINC03549991	8917	0.2663361728191376	NO	-
7547	ZINC03563553	9019	0.26633572578430176	NO	-
7548	ZINC03563555	9020	0.26633572578430176	NO	-
7549	ZINC01938160	4468	0.26631253957748413	NO	-
7550	ZINC03867224	10725	0.2663067877292633	NO	-
7551	ZINC03224068	7270	0.2662985622882843	NO	-
7552	ZINC01197846	3511	0.26627933979034424	NO	-
7553	ZINC04441950	12247	0.2662721872329712	NO	-
7554	ZINC03327482	7570	0.2662721574306488	NO	-
7555	ZINC03495857	8508	0.2662681043148041	NO	-
7556	ZINC03610473	9302	0.2662559151649475	NO	-
7557	ZINC02207305	4713	0.2662423253059387	NO	-
7558	ZINC03859596	10583	0.26621031761169434	NO	-
7559	ZINC03890301	10946	0.26620516180992126	NO	-
7560	ZINC01989624	4570	0.2661847770214081	NO	-
7561	ZINC03609618	9292	0.2661835551261902	NO	-
7562	ZINC03859442	10550	0.26618093252182007	NO	-
7563	ZINC04468553	12370	0.26618093252182007	NO	-
7564	ZINC03419861	8020	0.26617711782455444	NO	-
7565	ZINC02692790	5793	0.2661703824996948	NO	-
7566	ZINC03504206	8639	0.2661641836166382	NO	-
7567	ZINC02309310	4896	0.2661612927913666	NO	-
7568	ZINC03460328	8270	0.26616039872169495	NO	-
7569	ZINC04352060	12101	0.2661549150943756	NO	-
7570	ZINC03235224	7294	0.2661495506763458	NO	-
7571	ZINC03308755	7493	0.2661344110965729	NO	-
7572	ZINC03308757	7494	0.2661344110965729	NO	-
7573	ZINC03313664	7512	0.26613321900367737	NO	-
7574	ZINC03868299	10819	0.2661326229572296	NO	-
7575	ZINC03864173	10683	0.2661108374595642	NO	-
7576	ZINC00645885	923	0.26610347628593445	NO	-
7577	ZINC03620329	9371	0.26610198616981506	NO	-
7578	ZINC02918170	6727	0.26609888672828674	NO	-
7579	ZINC02918175	6730	0.26609888672828674	NO	-
7580	ZINC01937942	4449	0.26609763503074646	NO	-
7581	ZINC02430537	5201	0.26608890295028687	NO	-
7582	ZINC03267565	7377	0.2660839557647705	NO	-
7583	ZINC03857713	10352	0.2660801112651825	NO	-
7584	ZINC01427640	3929	0.26607829332351685	NO	-
7585	ZINC01427641	3930	0.26607829332351685	NO	-
7586	ZINC01127527	3216	0.2660733461380005	NO	-
7587	ZINC03610879	9312	0.26606059074401855	NO	-
7588	ZINC03610882	9313	0.26606059074401855	NO	-
7589	ZINC01300757	3662	0.26605740189552307	NO	-
7590	ZINC02336827	4957	0.2660383880138397	NO	-
7591	ZINC03851845	9709	0.2660366892814636	NO	-
7592	ZINC04465265	12323	0.2660366892814636	NO	-
7593	ZINC03528441	8794	0.26603659987449646	NO	-
7594	ZINC03528443	8795	0.26603659987449646	NO	-
7595	ZINC02960739	6955	0.26603543758392334	NO	-
7596	ZINC00187211	196	0.2660207152366638	NO	-
7597	ZINC03259502	7356	0.26600024104118347	NO	-
7598	ZINC04001006	11450	0.2659943401813507	NO	-
7599	ZINC03479462	8417	0.2659881114959717	NO	-
7600	ZINC04464717	12310	0.26598450541496277	NO	-
7601	ZINC03611606	9327	0.26597270369529724	NO	-
7602	ZINC03852092	9718	0.26596081256866455	NO	-
7603	ZINC03867454	10747	0.26595422625541687	NO	-
7604	ZINC00133902	152	0.26595237851142883	NO	-
7605	ZINC00569498	630	0.2659514844417572	NO	-
7606	ZINC01211345	3543	0.26594579219818115	NO	-
7607	ZINC03854882	10171	0.2659359276294708	NO	-
7608	ZINC01134664	3262	0.2659345865249634	NO	-
7609	ZINC01013818	2513	0.26592716574668884	NO	-
7610	ZINC01013819	2514	0.26592716574668884	NO	-
7611	ZINC01518342	4264	0.26590293645858765	NO	-
7612	ZINC03908642	11017	0.26589515805244446	NO	-
7613	ZINC01748010	4344	0.2658924162387848	NO	-
7614	ZINC03507274	8670	0.2658912241458893	NO	-
7615	ZINC04264140	11888	0.265869140625	NO	-
7616	ZINC03371287	7818	0.26586782932281494	NO	-
7617	ZINC02282897	4857	0.2658514678478241	NO	-
7618	ZINC03849605	9589	0.2658408582210541	NO	-
7619	ZINC03850890	9646	0.2658315896987915	NO	-
7620	ZINC03859605	10588	0.26582711935043335	NO	-
7621	ZINC04365514	12122	0.2658131420612335	NO	-
7622	ZINC03368741	7784	0.2658122777938843	NO	-
7623	ZINC00716811	1198	0.2657758891582489	NO	-
7624	ZINC03853884	9999	0.2657625675201416	NO	-
7625	ZINC03457430	8216	0.26576051115989685	NO	-
7626	ZINC03594977	9190	0.26575571298599243	NO	-
7627	ZINC03594979	9191	0.26575571298599243	NO	-
7628	ZINC02880818	6506	0.26574841141700745	NO	-
7629	ZINC00092711	87	0.2657448947429657	NO	-
7630	ZINC03460967	8283	0.2657405734062195	NO	-
7631	ZINC00728707	1256	0.2657332420349121	NO	-
7632	ZINC01928087	4424	0.26573318243026733	NO	-
7633	ZINC01976791	4499	0.2657325565814972	NO	-
7634	ZINC04483451	12416	0.2657276690006256	NO	-
7635	ZINC03339365	7621	0.265714168548584	NO	-
7636	ZINC03460984	8285	0.2657102942466736	NO	-
7637	ZINC00732273	1261	0.26570823788642883	NO	-
7638	ZINC03259059	7351	0.265698105096817	NO	-
7639	ZINC02731098	6047	0.26568490266799927	NO	-
7640	ZINC04442437	12248	0.26568418741226196	NO	-
7641	ZINC03498884	8587	0.26566624641418457	NO	-
7642	ZINC01401823	3868	0.2656541168689728	NO	-
7643	ZINC03368418	7767	0.2656501233577728	NO	-
7644	ZINC04169837	11739	0.26564404368400574	NO	-
7645	ZINC00425698	474	0.2656421959400177	NO	-
7646	ZINC01127710	3217	0.26563459634780884	NO	-
7647	ZINC03460988	8286	0.26562151312828064	NO	-
7648	ZINC00812108	1550	0.26562127470970154	NO	-
7649	ZINC02064210	4590	0.26562049984931946	NO	-
7650	ZINC01404545	3879	0.26561567187309265	NO	-
7651	ZINC00983222	2396	0.2655978500843048	NO	-
7652	ZINC04192652	11774	0.26557913422584534	NO	-
7653	ZINC03409665	7980	0.26555588841438293	NO	-
7654	ZINC00652810	967	0.2655506432056427	NO	-
7655	ZINC02629557	5574	0.26555028557777405	NO	-
7656	ZINC02922914	6811	0.26553863286972046	NO	-
7657	ZINC01986879	4553	0.2655380368232727	NO	-
7658	ZINC02927632	6824	0.26553696393966675	NO	-
7659	ZINC02899397	6528	0.26553505659103394	NO	-
7660	ZINC01977221	4515	0.265529066324234	NO	-
7661	ZINC03370923	7810	0.26552706956863403	NO	-
7662	ZINC01029852	2600	0.26552286744117737	NO	-
7663	ZINC00630375	819	0.26550963521003723	NO	-
7664	ZINC03645824	9418	0.26550206542015076	NO	-
7665	ZINC02497242	5346	0.26549267768859863	NO	-
7666	ZINC01365043	3768	0.26549142599105835	NO	-
7667	ZINC01175344	3444	0.265484482049942	NO	-
7668	ZINC03854232	10052	0.26547861099243164	NO	-
7669	ZINC04317735	12035	0.2654724419116974	NO	-
7670	ZINC03594822	9181	0.2654722332954407	NO	-
7671	ZINC01840060	4395	0.26546770334243774	NO	-
7672	ZINC03410278	7989	0.2654378414154053	NO	-
7673	ZINC03972075	11222	0.26543155312538147	NO	-
7674	ZINC02743922	6074	0.26541560888290405	NO	-
7675	ZINC04454374	12278	0.2654055655002594	NO	-
7676	ZINC00773742	1324	0.2653889060020447	NO	-
7677	ZINC01010003	2504	0.26538747549057007	NO	-
7678	ZINC00987601	2423	0.265384316444397	NO	-
7679	ZINC00814938	1580	0.26537829637527466	NO	-
7680	ZINC03479475	8418	0.26537078619003296	NO	-
7681	ZINC00777983	1326	0.26535701751708984	NO	-
7682	ZINC00778627	1333	0.26534703373908997	NO	-
7683	ZINC03868388	10827	0.2653372585773468	NO	-
7684	ZINC03853129	9813	0.26532819867134094	NO	-
7685	ZINC03497922	8574	0.26531997323036194	NO	-
7686	ZINC02915411	6655	0.26531559228897095	NO	-
7687	ZINC03327484	7571	0.2653142809867859	NO	-
7688	ZINC03864018	10681	0.2653104364871979	NO	-
7689	ZINC03525060	8768	0.2653029263019562	NO	-
7690	ZINC00222516	279	0.2652955651283264	NO	-
7691	ZINC02793845	6224	0.2652921974658966	NO	-
7692	ZINC03854685	10152	0.2652757167816162	NO	-
7693	ZINC03274824	7398	0.26526057720184326	NO	-
7694	ZINC01380786	3793	0.2652563750743866	NO	-
7695	ZINC03498561	8577	0.26525527238845825	NO	-
7696	ZINC02464031	5274	0.26525017619132996	NO	-
7697	ZINC03563725	9037	0.26524990797042847	NO	-
7698	ZINC02958474	6948	0.2652473449707031	NO	-
7699	ZINC03852956	9768	0.26523324847221375	NO	-
7700	ZINC00675594	1057	0.2652099132537842	NO	-
7701	ZINC02280456	4852	0.2652033269405365	NO	-
7702	ZINC01189548	3483	0.265198677778244	NO	-
7703	ZINC03850883	9644	0.26519685983657837	NO	-
7704	ZINC03531793	8813	0.2651791572570801	NO	-
7705	ZINC01034803	2648	0.26517486572265625	NO	-
7706	ZINC03852695	9747	0.26517337560653687	NO	-
7707	ZINC02722880	6016	0.2651723325252533	NO	-
7708	ZINC01156457	3358	0.2651676535606384	NO	-
7709	ZINC03369686	7796	0.2651539146900177	NO	-
7710	ZINC03598737	9205	0.26514294743537903	NO	-
7711	ZINC03598891	9211	0.26514294743537903	NO	-
7712	ZINC02841568	6366	0.26513662934303284	NO	-
7713	ZINC03851669	9697	0.265110045671463	NO	-
7714	ZINC03819563	9535	0.2650891840457916	NO	-
7715	ZINC04316327	12023	0.2650778889656067	NO	-
7716	ZINC02324841	4926	0.26507455110549927	NO	-
7717	ZINC03855410	10200	0.26507440209388733	NO	-
7718	ZINC03855410	10201	0.26507440209388733	NO	-
7719	ZINC02883011	6509	0.26506853103637695	NO	-
7720	ZINC02622031	5499	0.26504623889923096	NO	-
7721	ZINC02794830	6240	0.2650386691093445	NO	-
7722	ZINC00510302	543	0.2650204002857208	NO	-
7723	ZINC00222512	278	0.26499825716018677	NO	-
7724	ZINC00252339	306	0.26499632000923157	NO	-
7725	ZINC01633240	4322	0.2649916112422943	NO	-
7726	ZINC00260933	312	0.2649728059768677	NO	-
7727	ZINC01373421	3779	0.26497116684913635	NO	-
7728	ZINC03858899	10499	0.2649571895599365	NO	-
7729	ZINC04253252	11878	0.26495611667633057	NO	-
7730	ZINC01396016	3846	0.2649463713169098	NO	-
7731	ZINC04326559	12054	0.2649291455745697	NO	-
7732	ZINC04331568	12064	0.26491662859916687	NO	-
7733	ZINC02499921	5356	0.2649092972278595	NO	-
7734	ZINC03445615	8139	0.2649044990539551	NO	-
7735	ZINC03499054	8602	0.2649017572402954	NO	-
7736	ZINC04586834	12575	0.26489242911338806	NO	-
7737	ZINC03973454	11258	0.26487967371940613	NO	-
7738	ZINC03630225	9392	0.2648724913597107	NO	-
7739	ZINC01491048	4153	0.2648591995239258	NO	-
7740	ZINC02821512	6349	0.2648528814315796	NO	-
7741	ZINC00796822	1447	0.2648437023162842	NO	-
7742	ZINC00796824	1448	0.2648437023162842	NO	-
7743	ZINC02791686	6198	0.2648334205150604	NO	-
7744	ZINC00260884	311	0.2648327052593231	NO	-
7745	ZINC00895388	2051	0.26482585072517395	NO	-
7746	ZINC00828519	1678	0.2648196518421173	NO	-
7747	ZINC00819085	1611	0.26481911540031433	NO	-
7748	ZINC03463715	8327	0.26481515169143677	NO	-
7749	ZINC00884327	2022	0.26481133699417114	NO	-
7750	ZINC02544888	5416	0.2648020088672638	NO	-
7751	ZINC01698188	4339	0.2648000121116638	NO	-
7752	ZINC02964161	6961	0.2647910416126251	NO	-
7753	ZINC01178646	3454	0.26478901505470276	NO	-
7754	ZINC00679521	1083	0.2647886574268341	NO	-
7755	ZINC04137681	11665	0.2647761106491089	NO	-
7756	ZINC03857453	10320	0.2647751569747925	NO	-
7757	ZINC02657556	5720	0.2647724747657776	NO	-
7758	ZINC02257185	4829	0.26476776599884033	NO	-
7759	ZINC02145575	4646	0.2647659182548523	NO	-
7760	ZINC02651307	5680	0.26476189494132996	NO	-
7761	ZINC02827460	6350	0.2647543251514435	NO	-
7762	ZINC03551481	8926	0.264743834733963	NO	-
7763	ZINC03420876	8029	0.2647247314453125	NO	-
7764	ZINC03420879	8030	0.2647247314453125	NO	-
7765	ZINC03854486	10091	0.2647125720977783	NO	-
7766	ZINC02466902	5296	0.2647109627723694	NO	-
7767	ZINC04249605	11862	0.26470088958740234	NO	-
7768	ZINC02238309	4803	0.26469847559928894	NO	-
7769	ZINC00425583	471	0.2646924555301666	NO	-
7770	ZINC02232742	4790	0.2646878957748413	NO	-
7771	ZINC03853254	9835	0.26468777656555176	NO	-
7772	ZINC03463802	8329	0.2646871507167816	NO	-
7773	ZINC03490546	8457	0.26467975974082947	NO	-
7774	ZINC03645849	9420	0.26467859745025635	NO	-
7775	ZINC02914338	6575	0.2646567225456238	NO	-
7776	ZINC01977223	4517	0.26465389132499695	NO	-
7777	ZINC00826020	1647	0.2646488845348358	NO	-
7778	ZINC00153717	172	0.2646102011203766	NO	-
7779	ZINC01072230	2917	0.2645828425884247	NO	-
7780	ZINC00754308	1308	0.26457056403160095	NO	-
7781	ZINC03889705	10913	0.2645605206489563	NO	-
7782	ZINC03867115	10718	0.2645523250102997	NO	-
7783	ZINC03488694	8447	0.26454782485961914	NO	-
7784	ZINC03497920	8573	0.2645435929298401	NO	-
7785	ZINC01822100	4386	0.264543354511261	NO	-
7786	ZINC04246370	11844	0.2645367383956909	NO	-
7787	ZINC03598847	9208	0.26450446248054504	NO	-
7788	ZINC04517391	12566	0.26447758078575134	NO	-
7789	ZINC02651308	5681	0.26447606086730957	NO	-
7790	ZINC03232831	7289	0.26447439193725586	NO	-
7791	ZINC03858083	10404	0.2644729018211365	NO	-
7792	ZINC00813307	1559	0.26447007060050964	NO	-
7793	ZINC02627666	5552	0.26446449756622314	NO	-
7794	ZINC02627667	5553	0.26446449756622314	NO	-
7795	ZINC03858074	10399	0.2644515931606293	NO	-
7796	ZINC03859711	10619	0.2644481658935547	NO	-
7797	ZINC03462350	8309	0.26444652676582336	NO	-
7798	ZINC00452207	504	0.2644427716732025	NO	-
7799	ZINC02331578	4948	0.2644403874874115	NO	-
7800	ZINC00855063	1869	0.2644226551055908	NO	-
7801	ZINC00855064	1870	0.2644226551055908	NO	-
7802	ZINC02800373	6274	0.26441559195518494	NO	-
7803	ZINC04192902	11776	0.2644149661064148	NO	-
7804	ZINC00830948	1689	0.2644110321998596	NO	-
7805	ZINC02282214	4855	0.2644074857234955	NO	-
7806	ZINC03554331	8948	0.26440298557281494	NO	-
7807	ZINC03507211	8665	0.264386922121048	NO	-
7808	ZINC02594524	5451	0.2643811106681824	NO	-
7809	ZINC01782922	4365	0.2643727958202362	NO	-
7810	ZINC02645954	5641	0.264360249042511	NO	-
7811	ZINC02645955	5642	0.264360249042511	NO	-
7812	ZINC03294191	7461	0.2643514573574066	NO	-
7813	ZINC02426762	5190	0.26434653997421265	NO	-
7814	ZINC02623538	5513	0.26434022188186646	NO	-
7815	ZINC01032049	2612	0.2643364667892456	NO	-
7816	ZINC02914055	6561	0.26433250308036804	NO	-
7817	ZINC02914061	6562	0.26433250308036804	NO	-
7818	ZINC01051759	2791	0.264325886964798	NO	-
7819	ZINC01035900	2663	0.26432546973228455	NO	-
7820	ZINC03593055	9158	0.2642975151538849	NO	-
7821	ZINC02252156	4826	0.2642953097820282	NO	-
7822	ZINC01244818	3602	0.26429396867752075	NO	-
7823	ZINC04271833	11903	0.2642892897129059	NO	-
7824	ZINC01134580	3259	0.26426973938941956	NO	-
7825	ZINC03479567	8421	0.2642532289028168	NO	-
7826	ZINC04224231	11804	0.26422056555747986	NO	-
7827	ZINC04033833	11512	0.26421335339546204	NO	-
7828	ZINC03854013	10043	0.2642100751399994	NO	-
7829	ZINC00814335	1571	0.2642092704772949	NO	-
7830	ZINC01049692	2781	0.26420843601226807	NO	-
7831	ZINC03032193	7115	0.26419302821159363	NO	-
7832	ZINC03471393	8371	0.26418524980545044	NO	-
7833	ZINC03471397	8372	0.26418524980545044	NO	-
7834	ZINC00822292	1630	0.2641769051551819	NO	-
7835	ZINC03345966	7654	0.26416727900505066	NO	-
7836	ZINC03228974	7287	0.26416510343551636	NO	-
7837	ZINC02204472	4707	0.2641605734825134	NO	-
7838	ZINC03563509	9016	0.2641602158546448	NO	-
7839	ZINC03859932	10644	0.2641582787036896	NO	-
7840	ZINC03460467	8274	0.26414698362350464	NO	-
7841	ZINC03405423	7956	0.2641443610191345	NO	-
7842	ZINC03857314	10304	0.2641359269618988	NO	-
7843	ZINC01390368	3823	0.2641347348690033	NO	-
7844	ZINC00514829	549	0.2641139328479767	NO	-
7845	ZINC00571824	638	0.26410427689552307	NO	-
7846	ZINC00455778	515	0.26409924030303955	NO	-
7847	ZINC03853791	9981	0.2640981674194336	NO	-
7848	ZINC02723932	6022	0.2640974521636963	NO	-
7849	ZINC02500251	5372	0.2640938460826874	NO	-
7850	ZINC03300341	7477	0.264093279838562	NO	-
7851	ZINC00850312	1842	0.2640899121761322	NO	-
7852	ZINC04512693	12549	0.2640816867351532	NO	-
7853	ZINC03855196	10196	0.2640799283981323	NO	-
7854	ZINC02647907	5652	0.2640787661075592	NO	-
7855	ZINC02373068	5075	0.2640639543533325	NO	-
7856	ZINC03859738	10622	0.26406389474868774	NO	-
7857	ZINC02662033	5744	0.26406222581863403	NO	-
7858	ZINC01152948	3343	0.26405519247055054	NO	-
7859	ZINC03613851	9355	0.2640466094017029	NO	-
7860	ZINC02730999	6046	0.26404431462287903	NO	-
7861	ZINC02268119	4843	0.2640427350997925	NO	-
7862	ZINC00593251	694	0.26404139399528503	NO	-
7863	ZINC02201351	4703	0.26403486728668213	NO	-
7864	ZINC03873699	10871	0.2640247642993927	NO	-
7865	ZINC01508501	4219	0.26400208473205566	NO	-
7866	ZINC03853449	9873	0.26400041580200195	NO	-
7867	ZINC03499018	8598	0.263992041349411	NO	-
7868	ZINC03550403	8924	0.26399198174476624	NO	-
7869	ZINC03362830	7725	0.26397499442100525	NO	-
7870	ZINC02686629	5777	0.2639596462249756	NO	-
7871	ZINC03459548	8228	0.2639586925506592	NO	-
7872	ZINC03854593	10128	0.26395106315612793	NO	-
7873	ZINC01004648	2495	0.26395100355148315	NO	-
7874	ZINC01133662	3252	0.26394590735435486	NO	-
7875	ZINC03459924	8248	0.2639427185058594	NO	-
7876	ZINC02466041	5290	0.26392364501953125	NO	-
7877	ZINC02623531	5512	0.2639211118221283	NO	-
7878	ZINC01466582	4094	0.26391544938087463	NO	-
7879	ZINC01466583	4095	0.26391544938087463	NO	-
7880	ZINC01244817	3601	0.2639140486717224	NO	-
7881	ZINC00222395	264	0.2639124393463135	NO	-
7882	ZINC01939886	4473	0.2639007270336151	NO	-
7883	ZINC03859879	10636	0.2638903558254242	NO	-
7884	ZINC03492902	8465	0.2638860046863556	NO	-
7885	ZINC03387281	7893	0.26387864351272583	NO	-
7886	ZINC03487142	8438	0.26387548446655273	NO	-
7887	ZINC03430536	8078	0.2638711631298065	NO	-
7888	ZINC03858462	10452	0.2638700008392334	NO	-
7889	ZINC04403989	12181	0.26386770606040955	NO	-
7890	ZINC03493190	8474	0.2638612985610962	NO	-
7891	ZINC02914240	6567	0.263858437538147	NO	-
7892	ZINC02187024	4675	0.2638459801673889	NO	-
7893	ZINC00845624	1775	0.26384487748146057	NO	-
7894	ZINC03463847	8331	0.263837605714798	NO	-
7895	ZINC02466040	5289	0.26383572816848755	NO	-
7896	ZINC03419883	8022	0.26383036375045776	NO	-
7897	ZINC03368511	7772	0.26381516456604004	NO	-
7898	ZINC04169833	11737	0.26380935311317444	NO	-
7899	ZINC03278685	7412	0.26380088925361633	NO	-
7900	ZINC03015126	7058	0.2637847363948822	NO	-
7901	ZINC04170239	11751	0.26378387212753296	NO	-
7902	ZINC02331580	4949	0.2637786269187927	NO	-
7903	ZINC00464424	522	0.26377037167549133	NO	-
7904	ZINC03856084	10223	0.26376307010650635	NO	-
7905	ZINC02965744	6965	0.26376259326934814	NO	-
7906	ZINC02279829	4851	0.26375964283943176	NO	-
7907	ZINC03600668	9226	0.2637445032596588	NO	-
7908	ZINC03853695	9957	0.2637442350387573	NO	-
7909	ZINC02884520	6519	0.2637398838996887	NO	-
7910	ZINC03493230	8476	0.26372644305229187	NO	-
7911	ZINC03867498	10754	0.2637229859828949	NO	-
7912	ZINC04079263	11577	0.2637110948562622	NO	-
7913	ZINC02790371	6190	0.2637101709842682	NO	-
7914	ZINC03968805	11078	0.2637070417404175	NO	-
7915	ZINC03462537	8314	0.2637055516242981	NO	-
7916	ZINC01091465	3027	0.26369908452033997	NO	-
7917	ZINC00780830	1369	0.2636961042881012	NO	-
7918	ZINC00753722	1303	0.26369214057922363	NO	-
7919	ZINC03867614	10768	0.26368653774261475	NO	-
7920	ZINC00193962	207	0.26367220282554626	NO	-
7921	ZINC02311630	4904	0.26366931200027466	NO	-
7922	ZINC01182734	3463	0.26365503668785095	NO	-
7923	ZINC03610510	9306	0.26365405321121216	NO	-
7924	ZINC03490548	8458	0.26365330815315247	NO	-
7925	ZINC03857680	10348	0.2636477053165436	NO	-
7926	ZINC01193736	3491	0.26364532113075256	NO	-
7927	ZINC00850625	1843	0.2636355757713318	NO	-
7928	ZINC04410168	12204	0.2636086046695709	NO	-
7929	ZINC02234326	4795	0.26358991861343384	NO	-
7930	ZINC00862506	1939	0.2635858356952667	NO	-
7931	ZINC03565582	9042	0.26357871294021606	NO	-
7932	ZINC02502361	5378	0.2635779082775116	NO	-
7933	ZINC02788950	6177	0.2635594606399536	NO	-
7934	ZINC03630227	9393	0.2635505199432373	NO	-
7935	ZINC01980963	4525	0.2635473906993866	NO	-
7936	ZINC01980964	4526	0.2635473906993866	NO	-
7937	ZINC02215355	4739	0.26354271173477173	NO	-
7938	ZINC01046805	2761	0.2635338604450226	NO	-
7939	ZINC03563598	9022	0.2635328769683838	NO	-
7940	ZINC02238311	4804	0.26352643966674805	NO	-
7941	ZINC01510751	4233	0.2635156512260437	NO	-
7942	ZINC03854147	10046	0.26350992918014526	NO	-
7943	ZINC03867497	10752	0.26350557804107666	NO	-
7944	ZINC01437009	3970	0.26350319385528564	NO	-
7945	ZINC01207323	3529	0.2634996473789215	NO	-
7946	ZINC03857812	10365	0.2634710967540741	NO	-
7947	ZINC02811311	6329	0.263467013835907	NO	-
7948	ZINC03771670	9500	0.263466477394104	NO	-
7949	ZINC03396854	7920	0.26346418261528015	NO	-
7950	ZINC03460415	8273	0.2634631395339966	NO	-
7951	ZINC03862847	10673	0.2634625732898712	NO	-
7952	ZINC00797414	1455	0.2634604573249817	NO	-
7953	ZINC01078477	2983	0.26344987750053406	NO	-
7954	ZINC03377456	7831	0.2634482979774475	NO	-
7955	ZINC01365068	3769	0.2634429335594177	NO	-
7956	ZINC02988978	7020	0.263414204120636	NO	-
7957	ZINC01047525	2764	0.26341089606285095	NO	-
7958	ZINC03237001	7300	0.26340627670288086	NO	-
7959	ZINC03195822	7214	0.263394296169281	NO	-
7960	ZINC00669961	1020	0.2633877396583557	NO	-
7961	ZINC01075859	2962	0.2633834481239319	NO	-
7962	ZINC01075864	2965	0.2633834481239319	NO	-
7963	ZINC01173550	3441	0.26338091492652893	NO	-
7964	ZINC00947350	2256	0.26335954666137695	NO	-
7965	ZINC03148918	7172	0.2633536159992218	NO	-
7966	ZINC03479350	8412	0.263347864151001	NO	-
7967	ZINC03452987	8187	0.26333650946617126	NO	-
7968	ZINC03849789	9600	0.26333606243133545	NO	-
7969	ZINC04148899	11680	0.26333361864089966	NO	-
7970	ZINC04427114	12227	0.2633236050605774	NO	-
7971	ZINC00989011	2435	0.26332271099090576	NO	-
7972	ZINC01421284	3902	0.26332029700279236	NO	-
7973	ZINC02716259	5933	0.26330432295799255	NO	-
7974	ZINC00097734	105	0.2633001506328583	NO	-
7975	ZINC01184144	3473	0.2632925808429718	NO	-
7976	ZINC03222576	7265	0.2632894515991211	NO	-
7977	ZINC03420731	8028	0.2632836103439331	NO	-
7978	ZINC04221390	11796	0.2632812559604645	NO	-
7979	ZINC00423649	448	0.2632649838924408	NO	-
7980	ZINC03192456	7211	0.26325565576553345	NO	-
7981	ZINC04518493	12569	0.263246089220047	NO	-
7982	ZINC03854921	10175	0.2632448971271515	NO	-
7983	ZINC03859565	10572	0.2632094919681549	NO	-
7984	ZINC01136521	3272	0.2632017731666565	NO	-
7985	ZINC03424707	8054	0.2631940543651581	NO	-
7986	ZINC03421803	8037	0.2631921172142029	NO	-
7987	ZINC00991200	2446	0.26319044828414917	NO	-
7988	ZINC03608655	9284	0.2631792724132538	NO	-
7989	ZINC01071834	2903	0.2631721496582031	NO	-
7990	ZINC02698330	5814	0.2631637752056122	NO	-
7991	ZINC02636247	5600	0.26316291093826294	NO	-
7992	ZINC01263157	3622	0.26316094398498535	NO	-
7993	ZINC00946350	2248	0.2631348967552185	NO	-
7994	ZINC03498761	8584	0.2631238102912903	NO	-
7995	ZINC02276729	4849	0.2631220519542694	NO	-
7996	ZINC02276731	4850	0.2631220519542694	NO	-
7997	ZINC03224264	7271	0.26312196254730225	NO	-
7998	ZINC03851325	9685	0.26307588815689087	NO	-
7999	ZINC03457427	8215	0.26307085156440735	NO	-
8000	ZINC02306206	4893	0.26305341720581055	NO	-
8001	ZINC04248212	11847	0.26305148005485535	NO	-
8002	ZINC03509849	8686	0.26304012537002563	NO	-
8003	ZINC03610512	9307	0.2630322575569153	NO	-
8004	ZINC03332540	7594	0.26303085684776306	NO	-
8005	ZINC03560628	8992	0.2630308270454407	NO	-
8006	ZINC03868372	10824	0.26302292943000793	NO	-
8007	ZINC03853048	9798	0.26299938559532166	NO	-
8008	ZINC03368681	7779	0.2629869282245636	NO	-
8009	ZINC04194501	11787	0.2629833519458771	NO	-
8010	ZINC04457688	12280	0.262983113527298	NO	-
8011	ZINC04000709	11441	0.26296836137771606	NO	-
8012	ZINC00521118	555	0.2629663050174713	NO	-
8013	ZINC00795604	1435	0.2629610002040863	NO	-
8014	ZINC00795605	1436	0.2629610002040863	NO	-
8015	ZINC03968664	11077	0.26293253898620605	NO	-
8016	ZINC04037280	11521	0.262932151556015	NO	-
8017	ZINC03851134	9676	0.26292651891708374	NO	-
8018	ZINC02733821	6058	0.26291948556900024	NO	-
8019	ZINC01072823	2944	0.26289257407188416	NO	-
8020	ZINC01072825	2945	0.26289257407188416	NO	-
8021	ZINC03426366	8062	0.2628917992115021	NO	-
8022	ZINC04281714	11945	0.26289084553718567	NO	-
8023	ZINC03460548	8278	0.26287612318992615	NO	-
8024	ZINC00567835	626	0.26287585496902466	NO	-
8025	ZINC00489353	536	0.2628728449344635	NO	-
8026	ZINC02504173	5388	0.2628609836101532	NO	-
8027	ZINC02636947	5605	0.2628604769706726	NO	-
8028	ZINC03853691	9955	0.2628556191921234	NO	-
8029	ZINC03890185	10940	0.26285305619239807	NO	-
8030	ZINC02648759	5661	0.26285290718078613	NO	-
8031	ZINC03412922	7996	0.2628519535064697	NO	-
8032	ZINC03894878	10996	0.26285138726234436	NO	-
8033	ZINC01503379	4195	0.26284927129745483	NO	-
8034	ZINC00670802	1033	0.26284271478652954	NO	-
8035	ZINC03606306	9274	0.2628426253795624	NO	-
8036	ZINC01326946	3690	0.2628362774848938	NO	-
8037	ZINC03145318	7171	0.2628318667411804	NO	-
8038	ZINC03857963	10384	0.2627919614315033	NO	-
8039	ZINC04131692	11647	0.2627899944782257	NO	-
8040	ZINC03630294	9394	0.2627890706062317	NO	-
8041	ZINC02914316	6571	0.2627829313278198	NO	-
8042	ZINC02914321	6574	0.2627829313278198	NO	-
8043	ZINC00154470	174	0.26278001070022583	NO	-
8044	ZINC03909499	11020	0.2627788782119751	NO	-
8045	ZINC03315123	7518	0.2627663314342499	NO	-
8046	ZINC03983170	11342	0.2627658545970917	NO	-
8047	ZINC03493775	8484	0.2627643048763275	NO	-
8048	ZINC04349943	12093	0.2627584636211395	NO	-
8049	ZINC03859857	10631	0.26275336742401123	NO	-
8050	ZINC03859858	10632	0.26275336742401123	NO	-
8051	ZINC03984657	11377	0.2627253830432892	NO	-
8052	ZINC03852933	9764	0.2627205550670624	NO	-
8053	ZINC04316176	12019	0.262713223695755	NO	-
8054	ZINC00855143	1871	0.2627090811729431	NO	-
8055	ZINC02699060	5828	0.26270604133605957	NO	-
8056	ZINC00714967	1188	0.2627028226852417	NO	-
8057	ZINC03563630	9025	0.26269295811653137	NO	-
8058	ZINC02466904	5297	0.2626921832561493	NO	-
8059	ZINC03362836	7728	0.2626904547214508	NO	-
8060	ZINC00806764	1512	0.26269006729125977	NO	-
8061	ZINC03610474	9303	0.2626816928386688	NO	-
8062	ZINC02455894	5252	0.26266297698020935	NO	-
8063	ZINC03854490	10095	0.26266053318977356	NO	-
8064	ZINC03507214	8666	0.26264509558677673	NO	-
8065	ZINC00386371	395	0.26264065504074097	NO	-
8066	ZINC02146777	4648	0.2626393735408783	NO	-
8067	ZINC01466576	4089	0.26262834668159485	NO	-
8068	ZINC01466577	4090	0.26262834668159485	NO	-
8069	ZINC03492904	8466	0.26262369751930237	NO	-
8070	ZINC03018104	7065	0.2626163959503174	NO	-
8071	ZINC03103527	7160	0.2626047432422638	NO	-
8072	ZINC03000532	7038	0.26260074973106384	NO	-
8073	ZINC02324840	4925	0.26259925961494446	NO	-
8074	ZINC01013841	2516	0.2625753581523895	NO	-
8075	ZINC04061277	11558	0.2625706195831299	NO	-
8076	ZINC00903107	2083	0.2625705599784851	NO	-
8077	ZINC04403521	12179	0.2625676095485687	NO	-
8078	ZINC03257007	7344	0.2625645399093628	NO	-
8079	ZINC02909679	6542	0.2625608742237091	NO	-
8080	ZINC03444432	8127	0.26255542039871216	NO	-
8081	ZINC02793676	6220	0.26255184412002563	NO	-
8082	ZINC02855164	6400	0.2625516355037689	NO	-
8083	ZINC03513272	8706	0.26254844665527344	NO	-
8084	ZINC02275601	4847	0.26254701614379883	NO	-
8085	ZINC01072244	2921	0.26253780722618103	NO	-
8086	ZINC03493234	8477	0.2625315487384796	NO	-
8087	ZINC02656842	5717	0.26252707839012146	NO	-
8088	ZINC03370930	7811	0.26252350211143494	NO	-
8089	ZINC03370933	7812	0.26252350211143494	NO	-
8090	ZINC03853378	9861	0.2625011205673218	NO	-
8091	ZINC03495890	8512	0.2624908685684204	NO	-
8092	ZINC01211348	3544	0.2624894976615906	NO	-
8093	ZINC01199849	3515	0.26248735189437866	NO	-
8094	ZINC01402161	3872	0.262480765581131	NO	-
8095	ZINC02660232	5734	0.26246774196624756	NO	-
8096	ZINC00007518	3	0.26246750354766846	NO	-
8097	ZINC03645410	9416	0.26246416568756104	NO	-
8098	ZINC03216390	7244	0.2624633014202118	NO	-
8099	ZINC02373070	5076	0.26245632767677307	NO	-
8100	ZINC02927951	6832	0.2624523937702179	NO	-
8101	ZINC04308599	11997	0.262452095746994	NO	-
8102	ZINC03558491	8976	0.26244938373565674	NO	-
8103	ZINC03859372	10537	0.26244768500328064	NO	-
8104	ZINC04468527	12369	0.26244768500328064	NO	-
8105	ZINC04042651	11533	0.2624465227127075	NO	-
8106	ZINC00514843	551	0.26243478059768677	NO	-
8107	ZINC04070963	11569	0.2624315619468689	NO	-
8108	ZINC00974657	2364	0.26243072748184204	NO	-
8109	ZINC03853489	9896	0.26242512464523315	NO	-
8110	ZINC01198956	3513	0.2624189555644989	NO	-
8111	ZINC01323858	3682	0.2624175548553467	NO	-
8112	ZINC01078312	2979	0.26240602135658264	NO	-
8113	ZINC03868513	10837	0.26240479946136475	NO	-
8114	ZINC03857810	10363	0.2623905837535858	NO	-
8115	ZINC03864197	10686	0.26238924264907837	NO	-
8116	ZINC03004376	7040	0.26236018538475037	NO	-
8117	ZINC03369693	7797	0.2623438835144043	NO	-
8118	ZINC01472512	4127	0.2623324990272522	NO	-
8119	ZINC00916920	2120	0.26233014464378357	NO	-
8120	ZINC03286085	7434	0.2623291611671448	NO	-
8121	ZINC02800457	6276	0.26231876015663147	NO	-
8122	ZINC02877408	6492	0.2623164653778076	NO	-
8123	ZINC02877409	6493	0.2623164653778076	NO	-
8124	ZINC03857140	10279	0.2623019516468048	NO	-
8125	ZINC04443465	12261	0.2623002231121063	NO	-
8126	ZINC03565901	9058	0.26228708028793335	NO	-
8127	ZINC01149395	3336	0.2622799277305603	NO	-
8128	ZINC02399215	5121	0.2622773349285126	NO	-
8129	ZINC02649534	5667	0.2622728943824768	NO	-
8130	ZINC01090152	3022	0.2622617781162262	NO	-
8131	ZINC02374520	5082	0.26226165890693665	NO	-
8132	ZINC00946147	2244	0.2622610330581665	NO	-
8133	ZINC01072242	2920	0.26225975155830383	NO	-
8134	ZINC03853760	9973	0.2622576951980591	NO	-
8135	ZINC03538206	8859	0.262252539396286	NO	-
8136	ZINC03495707	8504	0.2622470557689667	NO	-
8137	ZINC03495708	8505	0.2622470557689667	NO	-
8138	ZINC03166037	7177	0.26224496960639954	NO	-
8139	ZINC01125748	3205	0.2622377276420593	NO	-
8140	ZINC03858583	10465	0.2622368037700653	NO	-
8141	ZINC00107088	115	0.2622314393520355	NO	-
8142	ZINC04485310	12438	0.2622222602367401	NO	-
8143	ZINC02419594	5173	0.2622132897377014	NO	-
8144	ZINC04033839	11513	0.26219549775123596	NO	-
8145	ZINC04224040	11801	0.2621953785419464	NO	-
8146	ZINC03459590	8230	0.26219233870506287	NO	-
8147	ZINC02443848	5228	0.26218119263648987	NO	-
8148	ZINC00788097	1398	0.262177437543869	NO	-
8149	ZINC03500443	8614	0.2621740996837616	NO	-
8150	ZINC00592918	686	0.26217201352119446	NO	-
8151	ZINC00668678	1018	0.2621634006500244	NO	-
8152	ZINC02373255	5077	0.262146919965744	NO	-
8153	ZINC00719759	1222	0.26214277744293213	NO	-
8154	ZINC04276006	11924	0.26213428378105164	NO	-
8155	ZINC04108450	11625	0.262130469083786	NO	-
8156	ZINC03852387	9724	0.2621278464794159	NO	-
8157	ZINC00974657	2363	0.26211273670196533	NO	-
8158	ZINC03507209	8664	0.2621074616909027	NO	-
8159	ZINC01441530	3998	0.26209861040115356	NO	-
8160	ZINC04404868	12183	0.26209452748298645	NO	-
8161	ZINC01114940	3121	0.26208385825157166	NO	-
8162	ZINC01466626	4097	0.2620837688446045	NO	-
8163	ZINC01466627	4098	0.2620837688446045	NO	-
8164	ZINC03449784	8157	0.26207560300827026	NO	-
8165	ZINC03370790	7806	0.2620652914047241	NO	-
8166	ZINC03479222	8407	0.2620513141155243	NO	-
8167	ZINC03479224	8408	0.2620513141155243	NO	-
8168	ZINC03859629	10596	0.2620478868484497	NO	-
8169	ZINC03600686	9227	0.26204195618629456	NO	-
8170	ZINC01488400	4145	0.2620382010936737	NO	-
8171	ZINC03889232	10897	0.2620376646518707	NO	-
8172	ZINC03864293	10688	0.26201698184013367	NO	-
8173	ZINC03461938	8302	0.2620149254798889	NO	-
8174	ZINC03346003	7656	0.26201480627059937	NO	-
8175	ZINC02718958	5982	0.2620081603527069	NO	-
8176	ZINC01125430	3194	0.26200711727142334	NO	-
8177	ZINC04394516	12169	0.26199615001678467	NO	-
8178	ZINC03513396	8709	0.2619931995868683	NO	-
8179	ZINC00715347	1193	0.26196861267089844	NO	-
8180	ZINC03368019	7761	0.26196596026420593	NO	-
8181	ZINC00956684	2319	0.26196420192718506	NO	-
8182	ZINC02466892	5294	0.26196226477622986	NO	-
8183	ZINC03368857	7789	0.2619602382183075	NO	-
8184	ZINC03222575	7264	0.2619553208351135	NO	-
8185	ZINC03498980	8591	0.2619330585002899	NO	-
8186	ZINC00820306	1624	0.26192861795425415	NO	-
8187	ZINC00670612	1029	0.261904239654541	NO	-
8188	ZINC03858856	10487	0.2618958353996277	NO	-
8189	ZINC00948690	2261	0.26189354062080383	NO	-
8190	ZINC02639916	5619	0.2618814706802368	NO	-
8191	ZINC00622864	750	0.2618764638900757	NO	-
8192	ZINC01134049	3255	0.26187455654144287	NO	-
8193	ZINC01134050	3256	0.26187455654144287	NO	-
8194	ZINC03983425	11350	0.2618711590766907	NO	-
8195	ZINC03983427	11352	0.2618711590766907	NO	-
8196	ZINC03853308	9845	0.26186978816986084	NO	-
8197	ZINC01829455	4389	0.26186397671699524	NO	-
8198	ZINC03467218	8361	0.26186278462409973	NO	-
8199	ZINC03492848	8464	0.26185423135757446	NO	-
8200	ZINC01072421	2940	0.2618393898010254	NO	-
8201	ZINC00857232	1920	0.2618381977081299	NO	-
8202	ZINC00708260	1161	0.26183611154556274	NO	-
8203	ZINC04513823	12558	0.2618321478366852	NO	-
8204	ZINC01049576	2779	0.2618148624897003	NO	-
8205	ZINC03338787	7620	0.2618105411529541	NO	-
8206	ZINC01013840	2515	0.2618081271648407	NO	-
8207	ZINC03622971	9385	0.2618001103401184	NO	-
8208	ZINC01387981	3813	0.26178866624832153	NO	-
8209	ZINC03419889	8024	0.26178717613220215	NO	-
8210	ZINC03611798	9333	0.26178276538848877	NO	-
8211	ZINC04486058	12458	0.26177915930747986	NO	-
8212	ZINC02169080	4657	0.261770635843277	NO	-
8213	ZINC03274438	7396	0.26174572110176086	NO	-
8214	ZINC02369350	5066	0.2617330849170685	NO	-
8215	ZINC03368036	7762	0.26173102855682373	NO	-
8216	ZINC03346995	7665	0.2617254853248596	NO	-
8217	ZINC03935683	11029	0.26172366738319397	NO	-
8218	ZINC03455692	8192	0.2617223262786865	NO	-
8219	ZINC03567509	9067	0.2617151737213135	NO	-
8220	ZINC03853124	9811	0.26169759035110474	NO	-
8221	ZINC03850892	9648	0.26169541478157043	NO	-
8222	ZINC03973463	11260	0.2616935670375824	NO	-
8223	ZINC03853387	9863	0.26169130206108093	NO	-
8224	ZINC04246448	11845	0.2616889774799347	NO	-
8225	ZINC00638819	869	0.2616870105266571	NO	-
8226	ZINC00637071	845	0.26167792081832886	NO	-
8227	ZINC03500621	8621	0.2616674602031708	NO	-
8228	ZINC04462880	12295	0.261655330657959	NO	-
8229	ZINC00669414	1019	0.2616255581378937	NO	-
8230	ZINC04442491	12249	0.2616221308708191	NO	-
8231	ZINC03511194	8691	0.26162096858024597	NO	-
8232	ZINC03867302	10737	0.2616114616394043	NO	-
8233	ZINC04389367	12163	0.26160484552383423	NO	-
8234	ZINC03287831	7441	0.2615945339202881	NO	-
8235	ZINC03388157	7899	0.261592835187912	NO	-
8236	ZINC03873700	10872	0.26159101724624634	NO	-
8237	ZINC00314571	347	0.2615847587585449	NO	-
8238	ZINC03354813	7693	0.2615787982940674	NO	-
8239	ZINC04445364	12273	0.26157379150390625	NO	-
8240	ZINC03387281	7895	0.26157286763191223	NO	-
8241	ZINC02876717	6490	0.2615649700164795	NO	-
8242	ZINC03849946	9609	0.2615627646446228	NO	-
8243	ZINC04267106	11896	0.2615598440170288	NO	-
8244	ZINC03554314	8947	0.26153382658958435	NO	-
8245	ZINC03852489	9737	0.26152563095092773	NO	-
8246	ZINC01508179	4216	0.26152172684669495	NO	-
8247	ZINC01005421	2499	0.2615186274051666	NO	-
8248	ZINC03453725	8191	0.2615179717540741	NO	-
8249	ZINC04408594	12202	0.2615080177783966	NO	-
8250	ZINC03460282	8264	0.2615017592906952	NO	-
8251	ZINC02465341	5275	0.2614937126636505	NO	-
8252	ZINC03638644	9413	0.2614850699901581	NO	-
8253	ZINC01149393	3335	0.2614780366420746	NO	-
8254	ZINC03409841	7981	0.2614762783050537	NO	-
8255	ZINC03363446	7731	0.2614709734916687	NO	-
8256	ZINC03972089	11223	0.26146602630615234	NO	-
8257	ZINC04407617	12195	0.26146355271339417	NO	-
8258	ZINC01147770	3319	0.2614547908306122	NO	-
8259	ZINC03867353	10743	0.2614494860172272	NO	-
8260	ZINC01472513	4128	0.26143890619277954	NO	-
8261	ZINC04342014	12075	0.2614295482635498	NO	-
8262	ZINC00971143	2353	0.26142624020576477	NO	-
8263	ZINC00941234	2217	0.261425256729126	NO	-
8264	ZINC04032980	11508	0.2614176869392395	NO	-
8265	ZINC02847537	6380	0.26141008734703064	NO	-
8266	ZINC01466569	4083	0.26140883564949036	NO	-
8267	ZINC01466570	4084	0.26140883564949036	NO	-
8268	ZINC03500444	8615	0.26140230894088745	NO	-
8269	ZINC03858486	10458	0.2614019215106964	NO	-
8270	ZINC03462715	8319	0.26140129566192627	NO	-
8271	ZINC03986515	11383	0.2613956034183502	NO	-
8272	ZINC02969287	6969	0.2613946795463562	NO	-
8273	ZINC03563469	9014	0.261391282081604	NO	-
8274	ZINC01069901	2891	0.2613867223262787	NO	-
8275	ZINC01142521	3298	0.2613731026649475	NO	-
8276	ZINC00514828	548	0.2613694667816162	NO	-
8277	ZINC03853487	9894	0.26136744022369385	NO	-
8278	ZINC02626844	5542	0.2613668739795685	NO	-
8279	ZINC03493251	8479	0.26135721802711487	NO	-
8280	ZINC01109180	3079	0.2613522708415985	NO	-
8281	ZINC03495333	8493	0.26134419441223145	NO	-
8282	ZINC03345308	7648	0.2613402009010315	NO	-
8283	ZINC00942388	2224	0.261314332485199	NO	-
8284	ZINC00627050	789	0.2613103687763214	NO	-
8285	ZINC00203512	214	0.2613087594509125	NO	-
8286	ZINC04394870	12170	0.2613067328929901	NO	-
8287	ZINC02718964	5993	0.261305570602417	NO	-
8288	ZINC02718964	5994	0.261305570602417	NO	-
8289	ZINC03859664	10603	0.261303573846817	NO	-
8290	ZINC00855147	1872	0.26130160689353943	NO	-
8291	ZINC03363442	7730	0.2612970471382141	NO	-
8292	ZINC01070630	2894	0.2612922489643097	NO	-
8293	ZINC03971126	11187	0.2612805962562561	NO	-
8294	ZINC00958261	2327	0.26127904653549194	NO	-
8295	ZINC04518501	12570	0.26127246022224426	NO	-
8296	ZINC00946292	2246	0.2612667679786682	NO	-
8297	ZINC03853881	9997	0.2612640857696533	NO	-
8298	ZINC03368186	7766	0.2612495422363281	NO	-
[truncated: 218,268 more chars]
