# Supplementary material for: Optimal assignment methods for ligand-based virtual screening
Source: J Cheminform. 2009 Aug 25;1:14. doi: 10.1186/1758-2946-1-14 (PMC2820492; doi:10.1186/1758-2946-1-14)
Supplement: Additional file 2 — Archive of the result files. The file Results.tar.gz is a Gzip compressed Tar archive containing the results file of each method for each data set. The result files are tab-separated plain text files including the following information: method name, active data set with size, cluster information and the distribution of the molecules over the clusters, decoy data set with size, ratio active:decoy, AUC, awAUC, BEDROC scores for predefined alpha values as suggested by Truchon and Bayly [63], relative enrichment factor [67], ROC enrichments, awROC enrichments at predefined false positive fractions, chemotype enrichment, ROC data points, and the ranking of each structure. [file 1758-2946-1-14-S2.zip › Results/OAAP.SQ.DUD=egfr.Q.EGFR_Erlotinib.sdf.A.DUD_egfr_clustered_I_MM.sdf.D.DUD_egfr_decoys_ID_pass_MWPass0000644]

###################################################################################################
# Screening Result File
# User: jahn
# Method used: OAAP
> <Method_Name>
OAAP
# Screening mode: Single Query Screening
#	Calculations performed: 15925
#	Start time of the calculation: Sun Mar 08 06:07:53 CET 2009
#	End time of the calculation: Sun Mar 08 06:11:33 CET 2009
# Data set information
#	Query molecule name:	AQ4 from data set: ./data/queries/EGFR_Erlotinib.sdf
#	Active data set: /rahome/chemoinf/SVS/data/actives/DUD_egfr_clustered_I_MM.sdf with cluster information
#		Size: 365 molecules
#		Number of clusters: 40
#		Cluster Summery:
#			Cluster number	# molecules	% of actives
#			1		9		2.466
#			2		183		50.137
#			3		12		3.288
#			4		1		0.274
#			5		2		0.548
#			6		9		2.466
#			7		7		1.918
#			8		1		0.274
#			9		26		7.123
#			10		10		2.74
#			11		1		0.274
#			12		6		1.644
#			13		2		0.548
#			14		11		3.014
#			15		2		0.548
#			16		16		4.384
#			17		1		0.274
#			18		10		2.74
#			19		2		0.548
#			20		3		0.822
#			21		1		0.274
#			22		3		0.822
#			23		2		0.548
#			24		1		0.274
#			25		3		0.822
#			26		1		0.274
#			27		2		0.548
#			28		4		1.096
#			29		1		0.274
#			30		2		0.548
#			31		10		2.74
#			32		1		0.274
#			33		6		1.644
#			34		2		0.548
#			35		2		0.548
#			36		1		0.274
#			37		2		0.548
#			38		1		0.274
#			39		2		0.548
#			40		4		1.096
#	Decoy data set: /rahome/chemoinf/SVS/data/decoys/DUD_egfr_decoys_ID_pass_MWPass_I_MM.sdf
#		Size: 15560 molecules
#	Ratio actives : decoys
#		1.0 : 42.6301
#	The active and decoy data set were part of the DUD with problem identifier: egfr
> <AUC>
#	 ROC AUC
	0.5118332922491813
> <awAUC>
#	 ROC awAUC
	0.4881958272794098
> <BEDROC Scores>
#	Alpha Values	BEDROC Scores	Literature: J. Chem. Inf. Model., Vol. 47, No. 2, 2007, 488-508
	106.9	0.5212
	100.0	0.5087
	53.6	0.4281
	50.0	0.4227
	32.2	0.4014
	20.0	0.3976
	16.1	0.4007
	10.0	0.4149
	8.0	0.4241
> <Relative enrichment factor>
#	Fraction dataset	Enrichment factor	 Literature: DOI: 10.1021/ci800303k
	0.0010	94.19152276295134
	0.01	58.39874411302983
	0.02	34.22291993720565
	0.05	36.71232876712329
	0.1	40.821917808219176
	0.2	47.12328767123287
	0.25	47.945205479452056
> <ROC Enrichments>
#	True decoy fraction	Enrichment	Literature: J Comput Aided Mol Des (2008) 22:133-139
	0.1	197.16438356164386
	0.5	51.92132068844398
	1.0	28.69336143308746
	2.0	15.43976115208992
	5.0	7.506849315068493
	10.0	4.10958904109589
> <awROC Enrichments>
#	Decoy fraction	Enrichment
	0.1	232.84149721521646
	0.5	53.14925712860767
	1.0	28.26840321709488
	2.0	15.773471567489526
	5.0	7.31575710264234
	10.0	4.0156171469696
> <Chemotype enrichment>
#	% data set	% active cluster	Literature: http://dud.docking.org/wombat/
	0.0	0.0
	0.0060	0.0
	0.0060	2.5
	0.044	2.5
	0.044	5.0
	0.063	5.0
	0.063	7.5
	0.126	7.5
	0.126	10.0
	0.132	10.0
	0.132	12.5
	0.157	12.5
	0.157	15.0
	0.163	15.0
	0.163	17.5
	0.176	17.5
	0.176	20.0
	0.232	20.0
	0.232	22.5
	0.257	22.5
	0.257	25.0
	0.358	25.0
	0.358	27.5
	0.408	27.5
	0.408	30.0
	0.515	30.0
	0.515	32.5
	0.659	32.5
	0.659	35.0
	0.754	35.0
	0.754	37.5
	0.992	37.5
	0.992	40.0
	2.041	40.0
	2.041	42.5
	2.198	42.5
	2.198	45.0
	3.969	45.0
	3.969	47.5
	4.703	47.5
	4.703	50.0
	5.363	50.0
	5.363	52.5
	8.659	52.5
	8.659	55.0
	10.7	55.0
	10.7	57.5
	14.028	57.5
	14.028	60.0
	23.416	60.0
	23.416	62.5
	28.119	62.5
	28.119	65.0
	83.925	65.0
	83.925	67.5
	94.819	67.5
	94.819	70.0
	99.133	70.0
	99.133	72.5
	99.353	72.5
	99.353	75.0
	99.372	75.0
	99.372	77.5
	99.378	77.5
	99.378	80.0
	99.761	80.0
	99.761	82.5
	99.793	82.5
	99.793	85.0
	99.881	85.0
	99.881	87.5
	99.887	87.5
	99.887	90.0
	99.918	90.0
	99.918	92.5
	99.969	92.5
	99.969	95.0
	99.987	95.0
	99.987	97.5
	100.0	97.5
	100.0	100.0
> <ROC curve data>
#	False positive rate	true positive rate
	0.0	0.0
	0.0	0.1315
	1.0E-4	0.1315
	1.0E-4	0.1425
	3.0E-4	0.1425
	3.0E-4	0.1589
	4.0E-4	0.1589
	4.0E-4	0.1753
	6.0E-4	0.1753
	6.0E-4	0.1973
	7.0E-4	0.1973
	7.0E-4	0.2
	0.0010	0.2
	0.0010	0.2055
	0.0012	0.2055
	0.0012	0.2082
	0.0013	0.2082
	0.0013	0.211
	0.0014	0.211
	0.0014	0.2137
	0.0016	0.2137
	0.0016	0.2274
	0.0018	0.2274
	0.0018	0.2301
	0.0020	0.2301
	0.0020	0.2329
	0.0022	0.2329
	0.0022	0.2384
	0.0024	0.2384
	0.0024	0.2411
	0.0026	0.2411
	0.0026	0.2438
	0.0034	0.2438
	0.0034	0.2466
	0.0035	0.2466
	0.0035	0.2493
	0.0038	0.2493
	0.0038	0.2521
	0.0042	0.2521
	0.0042	0.2548
	0.0048	0.2548
	0.0048	0.2575
	0.0049	0.2575
	0.0049	0.2603
	0.0050	0.2603
	0.0050	0.263
	0.0056	0.263
	0.0056	0.2685
	0.0059	0.2685
	0.0059	0.2712
	0.0063	0.2712
	0.0063	0.274
	0.0066	0.274
	0.0066	0.2767
	0.0067	0.2767
	0.0067	0.2795
	0.0069	0.2795
	0.0069	0.2822
	0.0077	0.2822
	0.0077	0.2849
	0.0088	0.2849
	0.0088	0.2877
	0.0103	0.2877
	0.0103	0.2904
	0.011	0.2904
	0.011	0.2932
	0.0121	0.2932
	0.0121	0.2959
	0.0123	0.2959
	0.0123	0.2986
	0.0138	0.2986
	0.0138	0.3014
	0.0153	0.3014
	0.0153	0.3068
	0.016	0.3068
	0.016	0.3096
	0.021	0.3096
	0.021	0.3123
	0.0211	0.3123
	0.0211	0.3151
	0.0237	0.3151
	0.0237	0.3178
	0.0265	0.3178
	0.0265	0.3205
	0.0274	0.3205
	0.0274	0.3233
	0.0277	0.3233
	0.0277	0.326
	0.0305	0.326
	0.0305	0.3315
	0.0315	0.3315
	0.0315	0.3342
	0.0323	0.3342
	0.0323	0.337
	0.0326	0.337
	0.0326	0.3425
	0.0329	0.3425
	0.0329	0.3452
	0.0353	0.3452
	0.0353	0.3479
	0.0366	0.3479
	0.0366	0.3507
	0.0374	0.3507
	0.0374	0.3534
	0.0398	0.3534
	0.0398	0.3589
	0.0411	0.3589
	0.0411	0.3616
	0.0416	0.3616
	0.0416	0.3644
	0.0423	0.3644
	0.0423	0.3671
	0.0425	0.3671
	0.0425	0.3699
	0.0434	0.3699
	0.0434	0.3726
	0.0461	0.3726
	0.0461	0.3753
	0.0521	0.3753
	0.0521	0.3781
	0.0601	0.3781
	0.0601	0.3808
	0.0625	0.3808
	0.0625	0.3836
	0.065	0.3836
	0.065	0.389
	0.0671	0.389
	0.0671	0.3918
	0.074	0.3918
	0.074	0.3945
	0.0793	0.3945
	0.0793	0.3973
	0.0852	0.3973
	0.0852	0.4
	0.092	0.4
	0.092	0.4027
	0.0922	0.4027
	0.0922	0.4055
	0.0925	0.4055
	0.0925	0.4082
	0.0999	0.4082
	0.0999	0.411
	0.1014	0.411
	0.1014	0.4137
	0.1016	0.4137
	0.1016	0.4164
	0.1053	0.4164
	0.1053	0.4192
	0.109	0.4192
	0.109	0.4219
	0.1098	0.4219
	0.1098	0.4247
	0.117	0.4247
	0.117	0.4274
	0.1203	0.4274
	0.1203	0.4301
	0.124	0.4301
	0.124	0.4329
	0.1244	0.4329
	0.1244	0.4384
	0.1249	0.4384
	0.1249	0.4411
	0.1266	0.4411
	0.1266	0.4438
	0.1331	0.4438
	0.1331	0.4466
	0.1333	0.4466
	0.1333	0.4493
	0.1434	0.4493
	0.1434	0.4521
	0.1465	0.4521
	0.1465	0.4548
	0.1491	0.4548
	0.1491	0.4575
	0.1497	0.4575
	0.1497	0.4603
	0.1617	0.4603
	0.1617	0.463
	0.1731	0.463
	0.1731	0.4658
	0.1888	0.4658
	0.1888	0.4685
	0.19	0.4685
	0.19	0.4712
	0.1939	0.4712
	0.1939	0.474
	0.2148	0.474
	0.2148	0.4767
	0.2284	0.4767
	0.2284	0.4795
	0.2624	0.4795
	0.2624	0.4822
	0.2685	0.4822
	0.2685	0.4849
	0.2686	0.4849
	0.2686	0.4877
	0.2763	0.4877
	0.2763	0.4904
	0.2798	0.4904
	0.2798	0.4932
	0.2819	0.4932
	0.2819	0.4986
	0.2886	0.4986
	0.2886	0.5014
	0.2965	0.5014
	0.2965	0.5041
	0.3311	0.5041
	0.3311	0.5068
	0.3361	0.5068
	0.3361	0.5096
	0.3375	0.5096
	0.3375	0.5123
	0.3501	0.5123
	0.3501	0.5151
	0.3654	0.5151
	0.3654	0.5178
	0.3823	0.5178
	0.3823	0.5205
	0.4085	0.5205
	0.4085	0.5233
	0.4309	0.5233
	0.4309	0.526
	0.4375	0.526
	0.4375	0.5288
	0.4377	0.5288
	0.4377	0.5315
	0.4861	0.5315
	0.4861	0.5342
	0.5552	0.5342
	0.5552	0.537
	0.5555	0.537
	0.5555	0.5397
	0.6044	0.5397
	0.6044	0.5425
	0.6262	0.5425
	0.6262	0.5452
	0.6598	0.5452
	0.6598	0.5479
	0.7193	0.5479
	0.7193	0.5507
	0.7411	0.5507
	0.7411	0.5534
	0.7925	0.5534
	0.7925	0.5562
	0.8017	0.5562
	0.8017	0.5589
	0.8038	0.5589
	0.8038	0.5616
	0.8457	0.5616
	0.8457	0.5644
	0.862	0.5644
	0.862	0.5671
	0.872	0.5671
	0.872	0.5699
	0.8994	0.5699
	0.8994	0.5726
	0.9269	0.5726
	0.9269	0.5753
	0.9469	0.5753
	0.9469	0.5781
	0.9499	0.5781
	0.9499	0.5808
	0.9567	0.5808
	0.9567	0.5836
	0.9632	0.5836
	0.9632	0.5863
	0.9736	0.5863
	0.9736	0.589
	0.9756	0.589
	0.9756	0.5918
	0.98	0.5918
	0.98	0.5945
	0.9801	0.5945
	0.9801	0.6
	0.9809	0.6
	0.9809	0.6055
	0.9828	0.6055
	0.9828	0.611
	0.9851	0.611
	0.9851	0.6137
	0.9875	0.6137
	0.9875	0.6219
	0.9896	0.6219
	0.9896	0.6247
	0.9928	0.6247
	0.9928	0.6274
	0.9938	0.6274
	0.9938	0.6301
	0.9939	0.6301
	0.9939	0.6329
	0.9945	0.6329
	0.9945	0.6356
	0.9949	0.6356
	0.9949	0.6384
	0.9956	0.6384
	0.9956	0.6411
	0.9959	0.6411
	0.9959	0.6438
	0.996	0.6438
	0.996	0.6466
	0.9962	0.6466
	0.9962	0.6493
	0.9971	0.6493
	0.9971	0.6548
	0.9972	0.6548
	0.9972	0.6575
	0.9978	0.6575
	0.9978	0.6603
	0.9979	0.6603
	0.9979	0.663
	0.9981	0.663
	0.9981	0.6767
	0.9985	0.6767
	0.9985	0.6877
	0.9986	0.6877
	0.9986	0.6904
	0.9987	0.6904
	0.9987	0.7014
	0.9989	0.7014
	0.9989	0.7041
	0.9991	0.7041
	0.9991	0.7096
	0.9992	0.7096
	0.9992	0.7233
	0.9995	0.7233
	0.9995	0.7315
	0.9996	0.7315
	0.9996	0.7479
	0.9997	0.7479
	0.9997	0.7644
	0.9999	0.7644
	0.9999	0.7699
	1.0	0.7699
	1.0	1.0
> <Screening Table>
# Rank	Mol name	Index in data set	Similarity 2 query	Active	Cluster number
1	ZINC02572485	153	0.5438351035118103	YES	2
2	ZINC03815026	166	0.518141508102417	YES	2
3	ZINC03815352	190	0.5067052245140076	YES	2
4	ZINC00116727	99	0.49895739555358887	YES	2
5	ZINC03815333	177	0.49673858284950256	YES	2
6	ZINC03815316	147	0.49242621660232544	YES	2
7	ZINC04617814	309	0.4895365536212921	YES	19
8	ZINC03815409	310	0.4895365536212921	YES	19
9	ZINC03815272	169	0.4864753782749176	YES	2
10	ZINC03815297	202	0.4840148687362671	YES	3
11	ZINC00009851	122	0.48380374908447266	YES	2
12	ZINC01386812	200	0.47862911224365234	YES	3
13	ZINC03815066	157	0.4781113266944885	YES	2
14	ZINC00600292	113	0.47268998622894287	YES	2
15	ZINC01386818	121	0.47268998622894287	YES	2
16	ZINC03815075	126	0.47268998622894287	YES	2
17	ZINC00116937	131	0.47268998622894287	YES	2
18	ZINC01386782	128	0.46384260058403015	YES	2
19	ZINC03815283	129	0.4623824954032898	YES	2
20	ZINC03815395	298	0.4595883786678314	YES	17
21	ZINC04617792	286	0.45895037055015564	YES	16
22	ZINC04617793	287	0.45895037055015564	YES	16
23	ZINC03815184	288	0.45895037055015564	YES	16
24	ZINC04617794	289	0.45895037055015564	YES	16
25	ZINC03815305	319	0.4548797011375427	YES	23
26	ZINC03815147	358	0.4545796513557434	YES	38
27	ZINC03815348	135	0.45311903953552246	YES	2
28	ZINC03815208	248	0.4527515769004822	YES	9
29	ZINC04617798	294	0.45242080092430115	YES	16
30	ZINC03815217	295	0.45242080092430115	YES	16
31	ZINC04617797	296	0.45242080092430115	YES	16
32	ZINC04617799	297	0.45242080092430115	YES	16
33	ZINC03815290	145	0.45166003704071045	YES	2
34	ZINC03815273	141	0.45086291432380676	YES	2
35	ZINC03815044	168	0.44918498396873474	YES	2
36	ZINC03815239	242	0.4484241008758545	YES	9
37	ZINC04617805	361	0.4483857750892639	YES	40
38	ZINC04617806	362	0.4483857750892639	YES	40
39	ZINC04617807	363	0.4483857750892639	YES	40
40	ZINC03815325	364	0.4483857750892639	YES	40
41	ZINC00018522	314	0.44794952869415283	YES	21
42	ZINC03815158	318	0.4475754499435425	YES	23
43	ZINC03815031	116	0.44434627890586853	YES	2
44	ZINC04617775	239	0.4431654214859009	YES	9
45	ZINC03815103	245	0.4431654214859009	YES	9
46	ZINC03815278	144	0.4421466290950775	YES	2
47	ZINC03815032	139	0.43856725096702576	YES	2
48	ZINC00016978	146	0.4354984164237976	YES	2
49	ZINC01893626	6494	0.43537402153015137	NO	-
50	ZINC03815365	199	0.4346938729286194	YES	3
51	ZINC02549818	7400	0.43315988779067993	NO	-
52	ZINC03815401	185	0.43273961544036865	YES	2
53	ZINC03815253	198	0.4323781728744507	YES	3
54	ZINC03815209	246	0.4317328929901123	YES	9
55	ZINC03339595	9430	0.43135568499565125	NO	-
56	ZINC03339599	9433	0.43135568499565125	NO	-
57	ZINC03815114	345	0.43127623200416565	YES	33
58	ZINC04617801	290	0.43124839663505554	YES	16
59	ZINC04617802	291	0.43124839663505554	YES	16
60	ZINC04617803	292	0.43124839663505554	YES	16
61	ZINC03815267	293	0.43124839663505554	YES	16
62	ZINC03815233	240	0.43055346608161926	YES	9
63	ZINC03339596	9431	0.43004176020622253	NO	-
64	ZINC03339597	9432	0.43004176020622253	NO	-
65	ZINC03815371	322	0.4299001395702362	YES	25
66	ZINC04617795	241	0.428882360458374	YES	9
67	ZINC03815188	243	0.428882360458374	YES	9
68	ZINC00018524	69	0.42862167954444885	NO	-
69	ZINC03815279	350	0.4277913272380829	YES	33
70	ZINC03815280	40	0.42740967869758606	YES	2
71	ZINC03815206	120	0.4273962080478668	YES	2
72	ZINC01498551	6183	0.4243354797363281	NO	-
73	ZINC00015771	54	0.4226321280002594	NO	-
74	ZINC03815074	347	0.4220806062221527	YES	33
75	ZINC03815389	323	0.4203619658946991	YES	25
76	ZINC00216670	1299	0.41983306407928467	NO	-
77	ZINC04617810	282	0.4184068441390991	YES	16
78	ZINC04617809	283	0.4184068441390991	YES	16
79	ZINC03815339	284	0.4184068441390991	YES	16
80	ZINC04617808	285	0.4184068441390991	YES	16
81	ZINC03815397	150	0.4152558445930481	YES	2
82	ZINC03815122	357	0.41521182656288147	YES	37
83	ZINC03987392	14087	0.4149061441421509	NO	-
84	ZINC03815303	195	0.413792222738266	YES	3
85	ZINC00477815	2907	0.413163423538208	NO	-
86	ZINC03766180	11433	0.41286635398864746	NO	-
87	ZINC03455790	10168	0.4125831723213196	NO	-
88	ZINC03455792	10169	0.4122336208820343	NO	-
89	ZINC03815306	247	0.41213420033454895	YES	9
90	ZINC01079988	5204	0.4114130437374115	NO	-
91	ZINC03815095	244	0.40895357728004456	YES	9
92	ZINC00819411	4324	0.4087311923503876	NO	-
93	ZINC03766183	11435	0.4082653224468231	NO	-
94	ZINC03340903	9438	0.40788760781288147	NO	-
95	ZINC03815342	203	0.4067747890949249	YES	3
96	ZINC02879313	8512	0.4067199230194092	NO	-
97	ZINC00429290	2563	0.40623408555984497	NO	-
98	ZINC03815251	33	0.40552830696105957	YES	2
99	ZINC00149822	1015	0.404890239238739	NO	-
100	ZINC03815190	112	0.4033714234828949	YES	2
101	ZINC01193575	5551	0.40318554639816284	NO	-
102	ZINC04367322	14979	0.4031040072441101	NO	-
103	ZINC01736684	6339	0.4027218818664551	NO	-
104	ZINC03815332	86	0.4026467204093933	YES	2
105	ZINC03815402	214	0.40258297324180603	YES	6
106	ZINC03815384	148	0.4025098979473114	YES	2
107	ZINC03815300	152	0.4025098979473114	YES	2
108	ZINC03815298	154	0.4025098979473114	YES	2
109	ZINC02209564	6901	0.40156474709510803	NO	-
110	ZINC00148660	1004	0.4013206660747528	NO	-
111	ZINC02252474	6963	0.4009537696838379	NO	-
112	ZINC03815116	238	0.39921584725379944	YES	9
113	ZINC02630197	7529	0.39910101890563965	NO	-
114	ZINC00417125	2383	0.39897382259368896	NO	-
115	ZINC00904237	4548	0.39897382259368896	NO	-
116	ZINC03815256	197	0.39884069561958313	YES	3
117	ZINC00417124	2381	0.39883044362068176	NO	-
118	ZINC00904234	4546	0.39883044362068176	NO	-
119	ZINC04334034	14908	0.39793989062309265	NO	-
120	ZINC03815323	277	0.3978383541107178	YES	14
121	ZINC01738814	6344	0.3976338505744934	NO	-
122	ZINC03815387	173	0.3976316452026367	YES	2
123	ZINC02350778	7092	0.397432416677475	NO	-
124	ZINC02350778	7093	0.397432416677475	NO	-
125	ZINC00541282	3281	0.39733341336250305	NO	-
126	ZINC03815324	279	0.39719337224960327	YES	14
127	ZINC03165160	8935	0.3971535265445709	NO	-
128	ZINC02197792	6877	0.39679813385009766	NO	-
129	ZINC03815136	96	0.39678287506103516	YES	2
130	ZINC00184195	1149	0.39640238881111145	NO	-
131	ZINC04427553	15075	0.3956105709075928	NO	-
132	ZINC03857809	12194	0.3955613374710083	NO	-
133	ZINC00839357	4386	0.39514583349227905	NO	-
134	ZINC04290738	14813	0.3950662612915039	NO	-
135	ZINC01803387	6418	0.39495009183883667	NO	-
136	ZINC03867953	12893	0.39441609382629395	NO	-
137	ZINC02350778	7091	0.39440399408340454	NO	-
138	ZINC02541931	7388	0.39375996589660645	NO	-
139	ZINC03802693	11449	0.3935467302799225	NO	-
140	ZINC04628595	15537	0.3935467302799225	NO	-
141	ZINC03857846	12198	0.3932962715625763	NO	-
142	ZINC00658385	3918	0.3926336467266083	NO	-
143	ZINC03815394	209	0.39226090908050537	YES	6
144	ZINC01792769	6399	0.39194244146347046	NO	-
145	ZINC03815200	224	0.3913835287094116	YES	9
146	ZINC00302964	1815	0.39136433601379395	NO	-
147	ZINC02544544	7392	0.39122849702835083	NO	-
148	ZINC00062678	361	0.39114126563072205	NO	-
149	ZINC03867150	12665	0.39092308282852173	NO	-
150	ZINC02402409	7155	0.3908167779445648	NO	-
151	ZINC03815286	72	0.39075496792793274	YES	2
152	ZINC03766177	11430	0.39065003395080566	NO	-
153	ZINC00904224	4544	0.3904533088207245	NO	-
154	ZINC02544544	7391	0.3901658356189728	NO	-
155	ZINC00285823	1739	0.39008980989456177	NO	-
156	ZINC00468581	2826	0.39003708958625793	NO	-
157	ZINC00421951	2432	0.39003172516822815	NO	-
158	ZINC03815368	222	0.38959431648254395	YES	7
159	ZINC00807037	4238	0.38954421877861023	NO	-
160	ZINC01738868	6345	0.38948386907577515	NO	-
161	ZINC04074966	14396	0.38934525847435	NO	-
162	ZINC00604166	3631	0.38901129364967346	NO	-
163	ZINC00594111	3624	0.3889230191707611	NO	-
164	ZINC00024315	87	0.38862931728363037	NO	-
165	ZINC02197790	6876	0.3885074257850647	NO	-
166	ZINC03816540	11456	0.3883865475654602	NO	-
167	ZINC03767053	11436	0.38797569274902344	NO	-
168	ZINC00016410	59	0.38727080821990967	NO	-
169	ZINC03815390	278	0.3872155249118805	YES	14
170	ZINC01972921	6673	0.3871196508407593	NO	-
171	ZINC01972922	6674	0.3871196508407593	NO	-
172	ZINC03815277	210	0.38644832372665405	YES	6
173	ZINC02404465	7157	0.386400431394577	NO	-
174	ZINC03815396	321	0.3860341012477875	YES	25
175	ZINC02437661	7222	0.3860049545764923	NO	-
176	ZINC01658527	6320	0.38600224256515503	NO	-
177	ZINC00904222	4542	0.38598060607910156	NO	-
178	ZINC01737643	6340	0.3859311640262604	NO	-
179	ZINC03857808	12193	0.38575103878974915	NO	-
180	ZINC02688960	7702	0.3855343163013458	NO	-
181	ZINC02701540	7750	0.38550132513046265	NO	-
182	ZINC02701542	7751	0.38550132513046265	NO	-
183	ZINC02849077	8404	0.38550132513046265	NO	-
184	ZINC03815187	111	0.38543158769607544	YES	2
185	ZINC03815391	276	0.38512492179870605	YES	14
186	ZINC03867151	12667	0.38481512665748596	NO	-
187	ZINC02914229	8595	0.38478076457977295	NO	-
188	ZINC04245323	14695	0.3847000002861023	NO	-
189	ZINC02234326	6940	0.38464611768722534	NO	-
190	ZINC01779587	6386	0.3843398094177246	NO	-
191	ZINC03815266	93	0.3843289315700531	YES	2
192	ZINC00246648	1532	0.38431790471076965	NO	-
193	ZINC00472393	2877	0.3840312361717224	NO	-
194	ZINC01738908	6346	0.38397330045700073	NO	-
195	ZINC00835696	4371	0.3837568163871765	NO	-
196	ZINC00500813	3000	0.38372865319252014	NO	-
197	ZINC00446514	2684	0.38359084725379944	NO	-
198	ZINC03815228	149	0.3834311366081238	YES	2
199	ZINC01079781	5203	0.3833860456943512	NO	-
200	ZINC03578665	11141	0.3832663893699646	NO	-
201	ZINC03817246	11462	0.3831169605255127	NO	-
202	ZINC00223926	1376	0.3828997313976288	NO	-
203	ZINC03247154	9141	0.3827970325946808	NO	-
204	ZINC03815341	208	0.3826071619987488	YES	6
205	ZINC02718966	7903	0.3823219835758209	NO	-
206	ZINC02718966	7904	0.3823219835758209	NO	-
207	ZINC03815292	118	0.3823058605194092	YES	2
208	ZINC00003906	19	0.38212451338768005	NO	-
209	ZINC04317187	14860	0.3818681836128235	NO	-
210	ZINC03815183	75	0.3816661238670349	YES	2
211	ZINC03863737	12575	0.38132449984550476	NO	-
212	ZINC00638108	3853	0.3813191056251526	NO	-
213	ZINC00638115	3856	0.3813191056251526	NO	-
214	ZINC04371204	14987	0.38128313422203064	NO	-
215	ZINC00223925	1375	0.3811822533607483	NO	-
216	ZINC02710092	7772	0.3811304271221161	NO	-
217	ZINC03857171	12096	0.38108184933662415	NO	-
218	ZINC01738952	6347	0.3807649314403534	NO	-
219	ZINC00416078	2364	0.3806683123111725	NO	-
220	ZINC03866802	12604	0.3806350827217102	NO	-
221	ZINC03867740	12801	0.3806350827217102	NO	-
222	ZINC02914227	8594	0.3805397152900696	NO	-
223	ZINC01414087	5940	0.3805057406425476	NO	-
224	ZINC03815326	207	0.380097895860672	YES	6
225	ZINC01933014	6561	0.3800874948501587	NO	-
226	ZINC00553745	3364	0.37996092438697815	NO	-
227	ZINC00285845	1740	0.3799038827419281	NO	-
228	ZINC00536496	3254	0.37983688712120056	NO	-
229	ZINC00348644	1984	0.37975889444351196	NO	-
230	ZINC01328606	5797	0.37929412722587585	NO	-
231	ZINC03867209	12676	0.37929248809814453	NO	-
232	ZINC02761140	8085	0.37925809621810913	NO	-
233	ZINC03992729	14135	0.3792417645454407	NO	-
234	ZINC01557929	6271	0.3790777325630188	NO	-
235	ZINC01034337	4933	0.3790462613105774	NO	-
236	ZINC03890288	13185	0.3789740800857544	NO	-
237	ZINC03867239	12684	0.3787330985069275	NO	-
238	ZINC02914172	8592	0.3786657452583313	NO	-
239	ZINC02914349	8596	0.3786657452583313	NO	-
240	ZINC00956525	4686	0.3783014714717865	NO	-
241	ZINC03857172	12097	0.3779143989086151	NO	-
242	ZINC03815358	182	0.37770864367485046	YES	2
243	ZINC01507404	6216	0.3776901364326477	NO	-
244	ZINC01507407	6217	0.3776901364326477	NO	-
245	ZINC02861782	8450	0.3775967061519623	NO	-
246	ZINC03992951	14169	0.3775465488433838	NO	-
247	ZINC04462116	15134	0.3775465488433838	NO	-
248	ZINC03671313	11422	0.3774617910385132	NO	-
249	ZINC00576910	3523	0.3773954212665558	NO	-
250	ZINC02477459	7308	0.37735897302627563	NO	-
251	ZINC02754083	8055	0.3771776854991913	NO	-
252	ZINC03927886	13491	0.37707504630088806	NO	-
253	ZINC04039962	14367	0.3769502341747284	NO	-
254	ZINC02917892	8614	0.37688490748405457	NO	-
255	ZINC01190815	5542	0.37668734788894653	NO	-
256	ZINC00421949	2430	0.3764839172363281	NO	-
257	ZINC03890820	13228	0.37646859884262085	NO	-
258	ZINC01190818	5543	0.3761320114135742	NO	-
259	ZINC03867239	12685	0.37612590193748474	NO	-
260	ZINC03648164	11400	0.37595850229263306	NO	-
261	ZINC00013022	49	0.3759249746799469	NO	-
262	ZINC00417125	2384	0.3757841885089874	NO	-
263	ZINC00904237	4549	0.3757841885089874	NO	-
264	ZINC00526496	3171	0.37576812505722046	NO	-
265	ZINC04464415	15147	0.3757031559944153	NO	-
266	ZINC01609268	275	0.37550631165504456	YES	14
267	ZINC03817247	11463	0.37516865134239197	NO	-
268	ZINC03992952	14170	0.37515485286712646	NO	-
269	ZINC00837402	4381	0.37511923909187317	NO	-
270	ZINC02289912	7001	0.3746921420097351	NO	-
271	ZINC03766179	11432	0.374589741230011	NO	-
272	ZINC03933818	13494	0.3745388388633728	NO	-
273	ZINC03233688	9080	0.37444937229156494	NO	-
274	ZINC02914174	8593	0.3743506968021393	NO	-
275	ZINC02914350	8597	0.3743506968021393	NO	-
276	ZINC03863066	12536	0.374345988035202	NO	-
277	ZINC00145918	984	0.3743148744106293	NO	-
278	ZINC00104782	29	0.374250203371048	YES	2
279	ZINC02487976	7329	0.37422335147857666	NO	-
280	ZINC03957479	13526	0.3742155134677887	NO	-
281	ZINC00773466	4094	0.37418556213378906	NO	-
282	ZINC02855019	8423	0.3739214837551117	NO	-
283	ZINC02281054	6988	0.37384986877441406	NO	-
284	ZINC04118117	14470	0.37384986877441406	NO	-
285	ZINC04176381	14601	0.37383997440338135	NO	-
286	ZINC03857811	12195	0.373668372631073	NO	-
287	ZINC03854992	11985	0.37366658449172974	NO	-
288	ZINC03992728	14134	0.37323683500289917	NO	-
289	ZINC01084870	5214	0.37318870425224304	NO	-
290	ZINC03975123	13916	0.37312012910842896	NO	-
291	ZINC04132997	14498	0.37301844358444214	NO	-
292	ZINC00774612	4105	0.37297323346138	NO	-
293	ZINC00774706	4107	0.3728578984737396	NO	-
294	ZINC03817900	11465	0.3728233873844147	NO	-
295	ZINC00554508	3368	0.37275299429893494	NO	-
296	ZINC03815232	62	0.3727315366268158	YES	2
297	ZINC01910689	6509	0.37253379821777344	NO	-
298	ZINC01560632	6272	0.37252673506736755	NO	-
299	ZINC00342903	1963	0.37244713306427	NO	-
300	ZINC00238463	1487	0.3724181354045868	NO	-
301	ZINC03815404	184	0.3722858130931854	YES	2
302	ZINC01807498	6420	0.37199950218200684	NO	-
303	ZINC02311459	7026	0.37199950218200684	NO	-
304	ZINC02587434	7427	0.3719659447669983	NO	-
305	ZINC00120727	780	0.37195885181427	NO	-
306	ZINC00421950	2431	0.37191909551620483	NO	-
307	ZINC00638109	3854	0.37190574407577515	NO	-
308	ZINC00638112	3855	0.37190574407577515	NO	-
309	ZINC00223225	1353	0.3718946874141693	NO	-
310	ZINC03970070	13765	0.3718479573726654	NO	-
311	ZINC00714089	4049	0.37182530760765076	NO	-
312	ZINC00773639	4098	0.37180256843566895	NO	-
313	ZINC00360584	2082	0.3717931807041168	NO	-
314	ZINC01889920	6490	0.37177643179893494	NO	-
315	ZINC01777541	6385	0.37163880467414856	NO	-
316	ZINC00417124	2382	0.37141355872154236	NO	-
317	ZINC00904234	4547	0.37141355872154236	NO	-
318	ZINC00806056	4227	0.3713809847831726	NO	-
319	ZINC03863067	12537	0.370980441570282	NO	-
320	ZINC00910000	4565	0.3709026873111725	NO	-
321	ZINC01095414	5250	0.3708800673484802	NO	-
322	ZINC00019913	75	0.3708599805831909	NO	-
323	ZINC00554901	3376	0.37071797251701355	NO	-
324	ZINC03896502	13367	0.3706693649291992	NO	-
325	ZINC03815361	5	0.3704957365989685	YES	1
326	ZINC01387612	5864	0.3704555928707123	NO	-
327	ZINC00365964	2109	0.3704189956188202	NO	-
328	ZINC04102756	14440	0.3703884482383728	NO	-
329	ZINC04345117	14926	0.37025129795074463	NO	-
330	ZINC00008811	33	0.36995238065719604	NO	-
331	ZINC03817900	11466	0.3698132336139679	NO	-
332	ZINC03189765	8967	0.3696252405643463	NO	-
333	ZINC03968992	13677	0.36952313780784607	NO	-
334	ZINC00714089	4048	0.36948317289352417	NO	-
335	ZINC04464448	15152	0.3694815933704376	NO	-
336	ZINC03992737	14142	0.3692505657672882	NO	-
337	ZINC03863736	12574	0.36921682953834534	NO	-
338	ZINC04169833	14571	0.3691435754299164	NO	-
339	ZINC02478113	7309	0.36897704005241394	NO	-
340	ZINC02667849	7670	0.36895832419395447	NO	-
341	ZINC00554913	3377	0.36863330006599426	NO	-
342	ZINC00800883	4214	0.3685837686061859	NO	-
343	ZINC03863731	12572	0.3684125542640686	NO	-
344	ZINC03802693	11450	0.3681008219718933	NO	-
345	ZINC03276802	9223	0.36773428320884705	NO	-
346	ZINC03876209	13059	0.3677007555961609	NO	-
347	ZINC03867150	12666	0.3676568567752838	NO	-
348	ZINC01889916	6489	0.3676505982875824	NO	-
349	ZINC03815351	273	0.36762264370918274	YES	14
350	ZINC03815083	204	0.36760413646698	YES	4
351	ZINC00553489	3355	0.3674168884754181	NO	-
352	ZINC03876209	13060	0.36738067865371704	NO	-
353	ZINC03176773	8954	0.3673780858516693	NO	-
354	ZINC01512397	6235	0.3673613965511322	NO	-
355	ZINC03857066	12075	0.3672053813934326	NO	-
356	ZINC00425530	2514	0.3671540319919586	NO	-
357	ZINC01938748	6596	0.36705848574638367	NO	-
358	ZINC03890818	13227	0.36684995889663696	NO	-
359	ZINC02419623	7181	0.3668268322944641	NO	-
360	ZINC03222146	9032	0.36678868532180786	NO	-
361	ZINC00257413	1620	0.36669158935546875	NO	-
362	ZINC03815320	84	0.36664503812789917	YES	2
363	ZINC00434383	2598	0.3665742874145508	NO	-
364	ZINC03175432	8951	0.36655181646347046	NO	-
365	ZINC03867200	12673	0.3663822114467621	NO	-
366	ZINC01225870	5644	0.36628037691116333	NO	-
367	ZINC03992736	14141	0.36624643206596375	NO	-
368	ZINC03852782	11683	0.3662460148334503	NO	-
369	ZINC02817527	8358	0.36619651317596436	NO	-
370	ZINC03854497	11917	0.366056352853775	NO	-
371	ZINC03630982	11377	0.36597898602485657	NO	-
372	ZINC03860029	12445	0.36597487330436707	NO	-
373	ZINC03980799	14019	0.36597010493278503	NO	-
374	ZINC03993061	14182	0.3658348619937897	NO	-
375	ZINC00662916	3928	0.3657754957675934	NO	-
376	ZINC03868896	13039	0.3657386004924774	NO	-
377	ZINC02455967	7266	0.3657210171222687	NO	-
378	ZINC03349443	9468	0.3656983971595764	NO	-
379	ZINC00417126	2385	0.3656926453113556	NO	-
380	ZINC00904297	4551	0.3656926453113556	NO	-
381	ZINC00947316	4653	0.36566585302352905	NO	-
382	ZINC00432582	2589	0.3656586706638336	NO	-
383	ZINC00978261	4725	0.3656453788280487	NO	-
384	ZINC03992754	14144	0.3655417561531067	NO	-
385	ZINC01938440	6593	0.36542630195617676	NO	-
386	ZINC03215671	8999	0.36527547240257263	NO	-
387	ZINC02913876	8591	0.36519551277160645	NO	-
388	ZINC02392028	7142	0.3651602268218994	NO	-
389	ZINC03868118	12948	0.3649831712245941	NO	-
390	ZINC00081271	493	0.3649439513683319	NO	-
391	ZINC03980800	14020	0.36483991146087646	NO	-
392	ZINC03851835	11642	0.36483868956565857	NO	-
393	ZINC03859852	12434	0.36477887630462646	NO	-
394	ZINC02868743	8463	0.3646918833255768	NO	-
395	ZINC03443776	10089	0.3646831214427948	NO	-
396	ZINC02633909	7544	0.36453214287757874	NO	-
397	ZINC03864220	12584	0.3645137548446655	NO	-
398	ZINC00020636	78	0.36445167660713196	NO	-
399	ZINC01074236	5176	0.3644135892391205	NO	-
400	ZINC02667850	7671	0.36422401666641235	NO	-
401	ZINC03993062	14183	0.36413243412971497	NO	-
402	ZINC04469631	15313	0.36413243412971497	NO	-
403	ZINC03869028	13042	0.3640817403793335	NO	-
404	ZINC00819124	4313	0.3640654385089874	NO	-
405	ZINC03459590	10197	0.3639701306819916	NO	-
406	ZINC00467762	2816	0.3638556897640228	NO	-
407	ZINC00009197	36	0.363827645778656	NO	-
408	ZINC00904222	4543	0.3638208210468292	NO	-
409	ZINC01927607	6554	0.36369335651397705	NO	-
410	ZINC00235377	1464	0.36359983682632446	NO	-
411	ZINC02718995	7944	0.36359307169914246	NO	-
412	ZINC02718995	7945	0.36359307169914246	NO	-
413	ZINC01891366	6491	0.363421231508255	NO	-
414	ZINC01922748	6539	0.3634101152420044	NO	-
415	ZINC03868897	13040	0.36337971687316895	NO	-
416	ZINC04193509	14626	0.36334285140037537	NO	-
417	ZINC04464593	15160	0.3632235825061798	NO	-
418	ZINC02698311	7738	0.3632102608680725	NO	-
419	ZINC01010351	4835	0.36320826411247253	NO	-
420	ZINC03459758	10202	0.3631635010242462	NO	-
421	ZINC02912024	8587	0.3631291091442108	NO	-
422	ZINC03459840	10204	0.36310842633247375	NO	-
423	ZINC00014626	53	0.3627872169017792	NO	-
424	ZINC02718705	7836	0.3627086579799652	NO	-
425	ZINC02718705	7837	0.3627086579799652	NO	-
426	ZINC02377232	7129	0.36253729462623596	NO	-
427	ZINC03890289	13186	0.36248159408569336	NO	-
428	ZINC02718980	7914	0.36243128776550293	NO	-
429	ZINC02718980	7915	0.36243128776550293	NO	-
430	ZINC00316198	1892	0.3624125123023987	NO	-
431	ZINC00522585	3145	0.3622060716152191	NO	-
432	ZINC00522586	3146	0.3622060716152191	NO	-
433	ZINC01111903	5323	0.3622060716152191	NO	-
434	ZINC02396922	7147	0.3622060716152191	NO	-
435	ZINC02396923	7148	0.3622060716152191	NO	-
436	ZINC03767077	11437	0.3621025085449219	NO	-
437	ZINC04225012	14667	0.36207419633865356	NO	-
438	ZINC04178301	14608	0.3620506227016449	NO	-
439	ZINC02455972	7268	0.36204659938812256	NO	-
440	ZINC03869029	13043	0.36191126704216003	NO	-
441	ZINC00104621	14	0.3618980646133423	YES	2
442	ZINC00138684	931	0.36184269189834595	NO	-
443	ZINC03815162	65	0.36173442006111145	YES	2
444	ZINC01938441	6594	0.3616974949836731	NO	-
445	ZINC01938749	6597	0.3616974949836731	NO	-
446	ZINC01271831	5729	0.3616885542869568	NO	-
447	ZINC03458848	10181	0.3616536855697632	NO	-
448	ZINC00773601	4097	0.36152464151382446	NO	-
449	ZINC02801673	8314	0.3615240752696991	NO	-
450	ZINC04627868	15527	0.361477255821228	NO	-
451	ZINC00416079	2365	0.36145585775375366	NO	-
452	ZINC03859272	12380	0.3614141643047333	NO	-
453	ZINC01204133	5567	0.36140668392181396	NO	-
454	ZINC00416312	2368	0.36132848262786865	NO	-
455	ZINC04156136	14522	0.36132848262786865	NO	-
456	ZINC03853532	11796	0.36120590567588806	NO	-
457	ZINC02718997	7950	0.36115941405296326	NO	-
458	ZINC02340490	7073	0.3610994517803192	NO	-
459	ZINC04266502	14760	0.36109310388565063	NO	-
460	ZINC02471430	7302	0.3609929084777832	NO	-
461	ZINC03868119	12949	0.3609752357006073	NO	-
462	ZINC00019916	76	0.36088040471076965	NO	-
463	ZINC01269532	5726	0.3607921600341797	NO	-
464	ZINC03889873	13143	0.3607344329357147	NO	-
465	ZINC03668664	11421	0.3607253134250641	NO	-
466	ZINC03852803	11691	0.36070242524147034	NO	-
467	ZINC03853564	11799	0.36070242524147034	NO	-
468	ZINC01938901	6599	0.36069416999816895	NO	-
469	ZINC03324413	9372	0.3606361150741577	NO	-
470	ZINC03868831	13037	0.36059272289276123	NO	-
471	ZINC02718990	7938	0.36056849360466003	NO	-
472	ZINC02718990	7939	0.36056849360466003	NO	-
473	ZINC03114481	8892	0.36056840419769287	NO	-
474	ZINC01771908	6380	0.3605535924434662	NO	-
475	ZINC03858735	12315	0.3605438768863678	NO	-
476	ZINC03459761	10203	0.3605385422706604	NO	-
477	ZINC03256946	9164	0.36041104793548584	NO	-
478	ZINC03867826	12846	0.3603602647781372	NO	-
479	ZINC03858409	12269	0.36034053564071655	NO	-
480	ZINC00954387	4667	0.3603380024433136	NO	-
481	ZINC01891371	6493	0.36027801036834717	NO	-
482	ZINC03097559	8875	0.36026033759117126	NO	-
483	ZINC03663131	11417	0.36021673679351807	NO	-
484	ZINC03815328	95	0.3602146506309509	YES	2
485	ZINC01479089	6122	0.36019834876060486	NO	-
486	ZINC03853565	11800	0.3599625527858734	NO	-
487	ZINC03664222	11419	0.35992246866226196	NO	-
488	ZINC00647463	3888	0.3597855269908905	NO	-
489	ZINC01891368	6492	0.35964301228523254	NO	-
490	ZINC01123278	5365	0.35955607891082764	NO	-
491	ZINC03366292	9522	0.3595182001590729	NO	-
492	ZINC03855135	12024	0.35943910479545593	NO	-
493	ZINC01058956	5090	0.3592895567417145	NO	-
494	ZINC01506795	6215	0.35918837785720825	NO	-
495	ZINC03658104	11408	0.3591764569282532	NO	-
496	ZINC03853829	11846	0.35913628339767456	NO	-
497	ZINC03854728	11955	0.35913628339767456	NO	-
498	ZINC01410008	5935	0.3591328263282776	NO	-
499	ZINC00774714	4108	0.3591283857822418	NO	-
500	ZINC00708026	4034	0.35908302664756775	NO	-
501	ZINC00123439	810	0.35904937982559204	NO	-
502	ZINC00520711	3136	0.35903826355934143	NO	-
503	ZINC00655157	3908	0.35900455713272095	NO	-
504	ZINC04420644	15066	0.3588784635066986	NO	-
505	ZINC02646191	7588	0.358865886926651	NO	-
506	ZINC01406030	5928	0.3588656187057495	NO	-
507	ZINC03851392	11607	0.35885974764823914	NO	-
508	ZINC00371624	2135	0.35884928703308105	NO	-
509	ZINC00433457	2593	0.35878679156303406	NO	-
510	ZINC00563962	3444	0.3587830066680908	NO	-
511	ZINC03459842	10205	0.358692467212677	NO	-
512	ZINC02838395	8384	0.35868579149246216	NO	-
513	ZINC02838395	8385	0.35868579149246216	NO	-
514	ZINC00717320	4057	0.3586825132369995	NO	-
515	ZINC03987844	14101	0.3586376905441284	NO	-
516	ZINC02718706	7839	0.3586195111274719	NO	-
517	ZINC02718706	7840	0.3586195111274719	NO	-
518	ZINC02718703	7833	0.35861337184906006	NO	-
519	ZINC02718703	7834	0.35861337184906006	NO	-
520	ZINC03856235	12062	0.35855603218078613	NO	-
521	ZINC03987889	14110	0.3585469722747803	NO	-
522	ZINC03857665	12179	0.3585270941257477	NO	-
523	ZINC03987845	14102	0.3585263192653656	NO	-
524	ZINC04433226	15079	0.3584190607070923	NO	-
525	ZINC03992755	14145	0.35841551423072815	NO	-
526	ZINC03852781	11682	0.3583966791629791	NO	-
527	ZINC04225016	14670	0.358391135931015	NO	-
528	ZINC03987888	14109	0.35838788747787476	NO	-
529	ZINC03815067	249	0.3583582639694214	YES	9
530	ZINC00904251	4550	0.35833093523979187	NO	-
531	ZINC03889340	13097	0.3583039343357086	NO	-
532	ZINC01415584	5947	0.35824528336524963	NO	-
533	ZINC00784479	4157	0.35815954208374023	NO	-
534	ZINC03173972	8949	0.35811948776245117	NO	-
535	ZINC02779584	8170	0.35804224014282227	NO	-
536	ZINC03898084	13368	0.35799238085746765	NO	-
537	ZINC03982965	14031	0.35794585943222046	NO	-
538	ZINC00389017	2223	0.3578804135322571	NO	-
539	ZINC00791103	4171	0.3578803837299347	NO	-
540	ZINC03418179	9926	0.3577961325645447	NO	-
541	ZINC04004958	14318	0.3577571511268616	NO	-
542	ZINC02718982	7920	0.35771602392196655	NO	-
543	ZINC02718982	7921	0.35771602392196655	NO	-
544	ZINC03815376	274	0.35770076513290405	YES	14
545	ZINC03459593	10198	0.35767343640327454	NO	-
546	ZINC02471399	7301	0.3576520085334778	NO	-
547	ZINC00884716	4510	0.35762593150138855	NO	-
548	ZINC00655157	3907	0.35761943459510803	NO	-
549	ZINC01564749	6275	0.3575952649116516	NO	-
550	ZINC03815141	97	0.3575657308101654	YES	2
551	ZINC03868816	13035	0.35753801465034485	NO	-
552	ZINC00086168	532	0.3574594259262085	NO	-
553	ZINC03766181	11434	0.3573646545410156	NO	-
554	ZINC04317187	14859	0.3573625087738037	NO	-
555	ZINC00992641	4771	0.3573460876941681	NO	-
556	ZINC03970092	13768	0.35734137892723083	NO	-
557	ZINC04419655	15064	0.3573228418827057	NO	-
558	ZINC03057057	8825	0.35731926560401917	NO	-
559	ZINC01478990	6117	0.35731878876686096	NO	-
560	ZINC03224254	9041	0.35728737711906433	NO	-
561	ZINC02868957	8466	0.35728511214256287	NO	-
562	ZINC01479014	6118	0.35725918412208557	NO	-
563	ZINC00464794	2795	0.3572458326816559	NO	-
564	ZINC01495496	6161	0.35721561312675476	NO	-
565	ZINC00991020	4764	0.3571634590625763	NO	-
566	ZINC00888818	4519	0.35715100169181824	NO	-
567	ZINC02265232	6969	0.3570922315120697	NO	-
568	ZINC01725057	6335	0.3570370376110077	NO	-
569	ZINC02616473	7448	0.3570362627506256	NO	-
570	ZINC03148705	8913	0.3570350706577301	NO	-
571	ZINC01848955	6458	0.35701918601989746	NO	-
572	ZINC04320292	14880	0.35693123936653137	NO	-
573	ZINC02505958	7350	0.35692736506462097	NO	-
574	ZINC01266054	5723	0.3569176197052002	NO	-
575	ZINC01266054	5724	0.3569176197052002	NO	-
576	ZINC03849512	11528	0.3569176197052002	NO	-
577	ZINC00819141	4314	0.3568526804447174	NO	-
578	ZINC00082516	499	0.35684889554977417	NO	-
579	ZINC01251606	5703	0.35684728622436523	NO	-
580	ZINC01423555	5966	0.35684728622436523	NO	-
581	ZINC04467718	15274	0.35680094361305237	NO	-
582	ZINC01253510	5708	0.35673534870147705	NO	-
583	ZINC01025792	4895	0.3566751182079315	NO	-
584	ZINC01351344	5818	0.35660460591316223	NO	-
585	ZINC03853828	11844	0.356594055891037	NO	-
586	ZINC00389406	2245	0.35658806562423706	NO	-
587	ZINC00432596	2590	0.3565724194049835	NO	-
588	ZINC00432599	2591	0.3565724194049835	NO	-
589	ZINC00991021	4765	0.3565504550933838	NO	-
590	ZINC03969697	13736	0.3565426170825958	NO	-
591	ZINC04470256	15342	0.3565426170825958	NO	-
592	ZINC03912292	13463	0.3565216660499573	NO	-
593	ZINC02915103	8602	0.3563421666622162	NO	-
594	ZINC02915105	8603	0.3563421666622162	NO	-
595	ZINC03815244	212	0.3562994599342346	YES	6
596	ZINC00020645	213	0.3562994599342346	YES	6
597	ZINC04001273	14288	0.3562449514865875	NO	-
598	ZINC04171320	14596	0.35602739453315735	NO	-
599	ZINC00338790	1949	0.3558853566646576	NO	-
600	ZINC00338797	1950	0.3558853566646576	NO	-
601	ZINC00670534	3951	0.355857253074646	NO	-
602	ZINC00888821	4521	0.355856716632843	NO	-
603	ZINC02457320	7271	0.3558180630207062	NO	-
604	ZINC04633453	15539	0.3558003008365631	NO	-
605	ZINC02948987	8681	0.3557479977607727	NO	-
606	ZINC00549934	3330	0.3556775152683258	NO	-
607	ZINC03987711	14097	0.3556381165981293	NO	-
608	ZINC00553500	3356	0.35559457540512085	NO	-
609	ZINC00543408	3293	0.35544776916503906	NO	-
610	ZINC03867201	12674	0.35538890957832336	NO	-
611	ZINC03629055	11375	0.3553529381752014	NO	-
612	ZINC00020363	101	0.35525915026664734	YES	2
613	ZINC00641305	3868	0.3552543520927429	NO	-
614	ZINC03233212	9076	0.3551807105541229	NO	-
615	ZINC03233213	9077	0.3551807105541229	NO	-
616	ZINC00904224	4545	0.355163037776947	NO	-
617	ZINC00150172	1019	0.3551318347454071	NO	-
618	ZINC03806542	11451	0.35511454939842224	NO	-
619	ZINC02212860	6906	0.35500556230545044	NO	-
620	ZINC00027507	112	0.35499852895736694	NO	-
621	ZINC01425678	5980	0.3549051284790039	NO	-
622	ZINC03379629	9577	0.35489368438720703	NO	-
623	ZINC00067497	394	0.3548579216003418	NO	-
624	ZINC01394938	5896	0.35482168197631836	NO	-
625	ZINC00233978	1438	0.35478833317756653	NO	-
626	ZINC03815366	272	0.35466355085372925	YES	14
627	ZINC01270812	5728	0.3545609414577484	NO	-
628	ZINC03332879	9408	0.3545328974723816	NO	-
629	ZINC02194830	6871	0.35452473163604736	NO	-
630	ZINC03648134	11397	0.3543616533279419	NO	-
631	ZINC00150168	1017	0.35435569286346436	NO	-
632	ZINC03815171	316	0.35435405373573303	YES	22
633	ZINC03815027	108	0.3543132543563843	YES	2
634	ZINC00879802	4493	0.35430389642715454	NO	-
635	ZINC01540499	6264	0.3542693555355072	NO	-
636	ZINC01500678	6189	0.35418304800987244	NO	-
637	ZINC00611781	3675	0.3541266620159149	NO	-
638	ZINC02391785	102	0.35412514209747314	YES	2
639	ZINC01846274	6456	0.35412219166755676	NO	-
640	ZINC03855041	11993	0.35407519340515137	NO	-
641	ZINC03855086	12006	0.35407519340515137	NO	-
642	ZINC00630176	3837	0.35402101278305054	NO	-
643	ZINC02709752	7768	0.3538758456707001	NO	-
644	ZINC01436010	6034	0.35386112332344055	NO	-
645	ZINC02882526	8529	0.3538529574871063	NO	-
646	ZINC00721177	4061	0.35385289788246155	NO	-
647	ZINC03970091	13767	0.3537817597389221	NO	-
648	ZINC00130022	845	0.35370659828186035	NO	-
649	ZINC01125129	5371	0.35365843772888184	NO	-
650	ZINC00773429	4093	0.3535270392894745	NO	-
651	ZINC03868125	12952	0.3534854054450989	NO	-
652	ZINC00035356	150	0.3534645140171051	NO	-
653	ZINC00109154	717	0.35342833399772644	NO	-
654	ZINC03890692	13217	0.3532642126083374	NO	-
655	ZINC00201240	1237	0.3531719446182251	NO	-
656	ZINC03906334	13407	0.3531719446182251	NO	-
657	ZINC03889339	13096	0.353164941072464	NO	-
658	ZINC02440422	7226	0.3531481921672821	NO	-
659	ZINC01938902	6600	0.3530673086643219	NO	-
660	ZINC00549739	3329	0.3529897630214691	NO	-
661	ZINC00347296	1977	0.35285118222236633	NO	-
662	ZINC03867873	12873	0.35269007086753845	NO	-
663	ZINC04138282	14511	0.3525795638561249	NO	-
664	ZINC03992739	14143	0.3525540828704834	NO	-
665	ZINC03886686	13076	0.35243088006973267	NO	-
666	ZINC00558646	3407	0.3524290919303894	NO	-
667	ZINC04292850	14824	0.35239923000335693	NO	-
668	ZINC00347236	1976	0.3523934483528137	NO	-
669	ZINC01123180	5364	0.3523893356323242	NO	-
670	ZINC04082855	14405	0.3523215055465698	NO	-
671	ZINC03765098	11426	0.3522826135158539	NO	-
672	ZINC00685204	3996	0.3522621989250183	NO	-
673	ZINC02718962	7896	0.3522467315196991	NO	-
674	ZINC02718962	7897	0.3522467315196991	NO	-
675	ZINC03867202	12675	0.35220399498939514	NO	-
676	ZINC01204134	5568	0.3521556258201599	NO	-
677	ZINC03815189	143	0.35214290022850037	YES	2
678	ZINC00313556	1874	0.35212695598602295	NO	-
679	ZINC00520361	3128	0.352115660905838	NO	-
680	ZINC03856029	12053	0.3521145284175873	NO	-
681	ZINC00779483	4128	0.35202205181121826	NO	-
682	ZINC02481180	7319	0.35196298360824585	NO	-
683	ZINC03201558	8979	0.3519430458545685	NO	-
684	ZINC03196526	8977	0.35179394483566284	NO	-
685	ZINC03572251	11089	0.3517274260520935	NO	-
686	ZINC03508664	10657	0.35167229175567627	NO	-
687	ZINC03510707	10685	0.35167229175567627	NO	-
688	ZINC03512199	10723	0.35167229175567627	NO	-
689	ZINC00865592	4465	0.3516455590724945	NO	-
690	ZINC02948905	8679	0.3516353964805603	NO	-
691	ZINC00976987	4722	0.3516141176223755	NO	-
692	ZINC00976988	4723	0.3516141176223755	NO	-
693	ZINC00586791	3608	0.3515874445438385	NO	-
694	ZINC03030094	8793	0.3515021800994873	NO	-
695	ZINC03355606	9494	0.3514253497123718	NO	-
696	ZINC00675670	3975	0.3513931930065155	NO	-
697	ZINC00545992	3307	0.35134389996528625	NO	-
698	ZINC03815117	90	0.35126233100891113	YES	2
699	ZINC01889898	6484	0.3512268662452698	NO	-
700	ZINC01889906	6486	0.3512268662452698	NO	-
701	ZINC01889913	6488	0.3512268662452698	NO	-
702	ZINC01675228	6326	0.3510386645793915	NO	-
703	ZINC03507202	10611	0.351021409034729	NO	-
704	ZINC03868117	12947	0.35099175572395325	NO	-
705	ZINC03987884	14108	0.35095539689064026	NO	-
706	ZINC03867766	12812	0.35088714957237244	NO	-
707	ZINC01889895	6483	0.3508462607860565	NO	-
708	ZINC01889903	6485	0.3508462607860565	NO	-
709	ZINC01889910	6487	0.3508462607860565	NO	-
710	ZINC03218373	9021	0.35077744722366333	NO	-
711	ZINC03815336	215	0.3507666289806366	YES	6
712	ZINC02478303	7311	0.35067489743232727	NO	-
713	ZINC03510706	10684	0.350664347410202	NO	-
714	ZINC03512197	10722	0.350664347410202	NO	-
715	ZINC00819409	4323	0.35064342617988586	NO	-
716	ZINC03856261	12063	0.3506263196468353	NO	-
717	ZINC00232256	1426	0.35062095522880554	NO	-
718	ZINC03977416	13960	0.3506080210208893	NO	-
719	ZINC00138683	930	0.3505869209766388	NO	-
720	ZINC00553675	3363	0.3505840003490448	NO	-
721	ZINC03251161	9153	0.35057711601257324	NO	-
722	ZINC03987868	14105	0.3505188822746277	NO	-
723	ZINC00641304	3867	0.35045841336250305	NO	-
724	ZINC00703507	4022	0.35045623779296875	NO	-
725	ZINC00425005	2498	0.3504049479961395	NO	-
726	ZINC03849540	11531	0.35039573907852173	NO	-
727	ZINC02884184	8534	0.35039475560188293	NO	-
728	ZINC00641336	3869	0.35037854313850403	NO	-
729	ZINC00641337	3870	0.35037854313850403	NO	-
730	ZINC00554651	3371	0.35036829113960266	NO	-
731	ZINC03239974	9108	0.35034260153770447	NO	-
732	ZINC00434929	2603	0.3502904176712036	NO	-
733	ZINC03855704	12049	0.3502851724624634	NO	-
734	ZINC04481372	15376	0.3502306342124939	NO	-
735	ZINC04013830	14327	0.35016193985939026	NO	-
736	ZINC03867525	12746	0.3501380980014801	NO	-
737	ZINC04459499	15126	0.3500329256057739	NO	-
738	ZINC00710913	4043	0.34995967149734497	NO	-
739	ZINC04028875	14342	0.34990569949150085	NO	-
740	ZINC03977081	13942	0.3499008119106293	NO	-
741	ZINC03974208	13889	0.3498886823654175	NO	-
742	ZINC03857247	12115	0.3498440086841583	NO	-
743	ZINC03854983	11983	0.3498159945011139	NO	-
744	ZINC00602841	3629	0.34979844093322754	NO	-
745	ZINC03891472	13261	0.34979769587516785	NO	-
746	ZINC03399461	9818	0.34972161054611206	NO	-
747	ZINC03980360	14011	0.34972071647644043	NO	-
748	ZINC01889870	6482	0.3496609926223755	NO	-
749	ZINC03815340	264	0.34964022040367126	YES	12
750	ZINC04617811	266	0.34964022040367126	YES	12
751	ZINC00347297	1978	0.34962406754493713	NO	-
752	ZINC00150170	1018	0.34961023926734924	NO	-
753	ZINC00501421	3004	0.3495422601699829	NO	-
754	ZINC01126964	5384	0.3493174910545349	NO	-
755	ZINC03523160	10808	0.3493097424507141	NO	-
756	ZINC03523161	10809	0.3493097424507141	NO	-
757	ZINC01304951	5777	0.34930112957954407	NO	-
758	ZINC03891905	13307	0.34928497672080994	NO	-
759	ZINC03867186	12671	0.34926825761795044	NO	-
760	ZINC00774780	4109	0.349215030670166	NO	-
761	ZINC02291511	7005	0.34910789132118225	NO	-
762	ZINC02297019	7008	0.34910789132118225	NO	-
763	ZINC00201228	1235	0.349098801612854	NO	-
764	ZINC03103531	8881	0.3490699827671051	NO	-
765	ZINC00291113	1770	0.34905967116355896	NO	-
766	ZINC01226597	5652	0.34905967116355896	NO	-
767	ZINC00838180	4382	0.3490329086780548	NO	-
768	ZINC00008111	28	0.3489702343940735	NO	-
769	ZINC01234413	5674	0.3489493131637573	NO	-
770	ZINC00439757	2638	0.34891045093536377	NO	-
771	ZINC03815161	317	0.34890684485435486	YES	22
772	ZINC03956480	13515	0.3488965332508087	NO	-
773	ZINC04179826	14613	0.3488834798336029	NO	-
774	ZINC03854983	11982	0.34882885217666626	NO	-
775	ZINC04279260	14802	0.3488134741783142	NO	-
776	ZINC02426971	7194	0.3487533926963806	NO	-
777	ZINC03378763	9570	0.3487086296081543	NO	-
778	ZINC03377456	9558	0.3486189544200897	NO	-
779	ZINC03385659	9626	0.3486189544200897	NO	-
780	ZINC03351438	9481	0.34848710894584656	NO	-
781	ZINC03815118	89	0.34845438599586487	YES	2
782	ZINC03359801	9505	0.34844958782196045	NO	-
783	ZINC03898468	13370	0.34843575954437256	NO	-
784	ZINC00340540	1951	0.3483816385269165	NO	-
785	ZINC03385625	9625	0.3483641743659973	NO	-
786	ZINC03415293	9907	0.34835726022720337	NO	-
787	ZINC01967047	6660	0.34831804037094116	NO	-
788	ZINC01967060	6662	0.34831804037094116	NO	-
789	ZINC03041962	8815	0.34825265407562256	NO	-
790	ZINC00522897	3148	0.34812524914741516	NO	-
791	ZINC03866894	12626	0.34810739755630493	NO	-
792	ZINC03815411	69	0.3480932414531708	YES	2
793	ZINC03459847	10206	0.3480455279350281	NO	-
794	ZINC02852453	8417	0.3480389714241028	NO	-
795	ZINC03977599	13983	0.3480141758918762	NO	-
796	ZINC03970352	13781	0.34796035289764404	NO	-
797	ZINC03815353	8	0.34795981645584106	YES	1
798	ZINC01660567	6322	0.3479597270488739	NO	-
799	ZINC04317187	14858	0.34787800908088684	NO	-
800	ZINC01109577	5309	0.3478103280067444	NO	-
801	ZINC02576376	7423	0.3477773666381836	NO	-
802	ZINC03385466	9623	0.347714364528656	NO	-
803	ZINC01791415	6396	0.34761086106300354	NO	-
804	ZINC03620610	11364	0.34759721159935	NO	-
805	ZINC00501420	3003	0.34759068489074707	NO	-
806	ZINC00198853	1222	0.3475814163684845	NO	-
807	ZINC03977379	13956	0.3475814163684845	NO	-
808	ZINC04464854	15166	0.34757816791534424	NO	-
809	ZINC01300536	5773	0.34746965765953064	NO	-
810	ZINC02274127	6972	0.34742677211761475	NO	-
811	ZINC02718966	7902	0.3473973870277405	NO	-
812	ZINC03815140	80	0.34738999605178833	YES	2
813	ZINC02838216	8382	0.34733015298843384	NO	-
814	ZINC00116640	762	0.34727928042411804	NO	-
815	ZINC01498232	6181	0.347219318151474	NO	-
816	ZINC00884408	4508	0.34720054268836975	NO	-
817	ZINC03229238	9059	0.34712958335876465	NO	-
818	ZINC00953562	4665	0.3470951318740845	NO	-
819	ZINC03526752	10842	0.3470689356327057	NO	-
820	ZINC00109135	716	0.34705743193626404	NO	-
821	ZINC01312305	5787	0.3469848930835724	NO	-
822	ZINC00389407	2246	0.3469656705856323	NO	-
823	ZINC00593251	3622	0.3468312919139862	NO	-
824	ZINC00291111	1768	0.34681686758995056	NO	-
825	ZINC01226595	5651	0.34681686758995056	NO	-
826	ZINC02460541	7273	0.3468080461025238	NO	-
827	ZINC01331282	5799	0.34672799706459045	NO	-
828	ZINC03956462	13513	0.3467191159725189	NO	-
829	ZINC03859307	12382	0.34669992327690125	NO	-
830	ZINC03552665	10959	0.34668251872062683	NO	-
831	ZINC03992730	14136	0.34666094183921814	NO	-
832	ZINC01737963	6341	0.3466390371322632	NO	-
833	ZINC00865590	4463	0.3465631604194641	NO	-
834	ZINC02718981	7917	0.3465248644351959	NO	-
835	ZINC02718981	7918	0.3465248644351959	NO	-
836	ZINC02546642	7395	0.3465070426464081	NO	-
837	ZINC02259525	6966	0.34649595618247986	NO	-
838	ZINC03478956	10397	0.34641772508621216	NO	-
839	ZINC02437770	7223	0.3463951647281647	NO	-
840	ZINC02718813	7873	0.34638774394989014	NO	-
841	ZINC02718813	7874	0.34638774394989014	NO	-
842	ZINC03131364	8900	0.34638774394989014	NO	-
843	ZINC03385535	9624	0.34637460112571716	NO	-
844	ZINC02433558	7214	0.34629279375076294	NO	-
845	ZINC00056243	293	0.34615716338157654	NO	-
846	ZINC01105636	5285	0.3461390733718872	NO	-
847	ZINC03992861	14161	0.34613776206970215	NO	-
848	ZINC04464565	15159	0.34613776206970215	NO	-
849	ZINC03503896	10560	0.34611961245536804	NO	-
850	ZINC01075095	5183	0.3460914194583893	NO	-
851	ZINC01479107	6124	0.346058189868927	NO	-
852	ZINC03043855	8817	0.3460524380207062	NO	-
853	ZINC01421218	5955	0.3460514545440674	NO	-
854	ZINC03815123	327	0.3460477888584137	YES	28
855	ZINC00166540	1064	0.34604036808013916	NO	-
856	ZINC03856234	12061	0.34602174162864685	NO	-
857	ZINC03950084	13506	0.34599074721336365	NO	-
858	ZINC01150833	5452	0.3459477126598358	NO	-
859	ZINC04273451	14772	0.34592440724372864	NO	-
860	ZINC03862859	12526	0.3459184765815735	NO	-
861	ZINC01771270	6377	0.34585607051849365	NO	-
862	ZINC03857499	12151	0.345851868391037	NO	-
863	ZINC00028803	118	0.3458254635334015	NO	-
864	ZINC03855704	12048	0.3457976281642914	NO	-
865	ZINC01351331	5817	0.3457818031311035	NO	-
866	ZINC00235783	1466	0.3457743227481842	NO	-
867	ZINC02780039	8171	0.3457360565662384	NO	-
868	ZINC01454742	6057	0.3456781208515167	NO	-
869	ZINC03997183	14223	0.3456631004810333	NO	-
870	ZINC00514507	3112	0.34561657905578613	NO	-
871	ZINC00514508	3113	0.34561657905578613	NO	-
872	ZINC00773571	4095	0.34559276700019836	NO	-
873	ZINC02660594	7647	0.34558549523353577	NO	-
874	ZINC04488452	15414	0.3455766439437866	NO	-
875	ZINC03974953	13905	0.34549856185913086	NO	-
876	ZINC00522725	3147	0.34549325704574585	NO	-
877	ZINC00554967	3379	0.345490962266922	NO	-
878	ZINC00565146	3451	0.34548160433769226	NO	-
879	ZINC00565147	3452	0.34548160433769226	NO	-
880	ZINC03977274	13952	0.3454512357711792	NO	-
881	ZINC00817376	4298	0.3453643023967743	NO	-
882	ZINC01432663	6023	0.34534573554992676	NO	-
883	ZINC03856262	12064	0.34534502029418945	NO	-
884	ZINC01771913	6381	0.3453127145767212	NO	-
885	ZINC00419937	2407	0.34531089663505554	NO	-
886	ZINC01421218	5956	0.3452610671520233	NO	-
887	ZINC00201251	1238	0.34525200724601746	NO	-
888	ZINC02927914	8651	0.34525200724601746	NO	-
889	ZINC03869105	13051	0.3452291190624237	NO	-
890	ZINC03867312	12698	0.3452138602733612	NO	-
891	ZINC01479069	6120	0.3451528251171112	NO	-
892	ZINC00206253	1257	0.3451119065284729	NO	-
893	ZINC03189784	8968	0.3450646996498108	NO	-
894	ZINC00237510	1484	0.34504953026771545	NO	-
895	ZINC01126258	5380	0.34503820538520813	NO	-
896	ZINC03992954	14171	0.34503811597824097	NO	-
897	ZINC00152296	1030	0.34497952461242676	NO	-
898	ZINC02639718	7565	0.34494274854660034	NO	-
899	ZINC03963858	13560	0.3449118435382843	NO	-
900	ZINC01126468	5381	0.34488487243652344	NO	-
901	ZINC03468876	10293	0.34481707215309143	NO	-
902	ZINC03469107	10294	0.34481707215309143	NO	-
903	ZINC03469510	10300	0.34481707215309143	NO	-
904	ZINC02718996	7947	0.34479662775993347	NO	-
905	ZINC02718996	7948	0.34479662775993347	NO	-
906	ZINC03385342	9620	0.3447949290275574	NO	-
907	ZINC02391887	7141	0.34475913643836975	NO	-
908	ZINC00756528	4088	0.34472593665122986	NO	-
909	ZINC00198853	1223	0.344718873500824	NO	-
910	ZINC03977379	13957	0.344718873500824	NO	-
911	ZINC03496967	10489	0.34471654891967773	NO	-
912	ZINC04419121	15062	0.34468603134155273	NO	-
913	ZINC00791101	4170	0.3446650207042694	NO	-
914	ZINC03867952	12892	0.3446587026119232	NO	-
915	ZINC00182179	1137	0.34459879994392395	NO	-
916	ZINC00608525	3633	0.3445438742637634	NO	-
917	ZINC00608526	3635	0.3445438742637634	NO	-
918	ZINC00425007	2499	0.3445364236831665	NO	-
919	ZINC01771272	6378	0.34452831745147705	NO	-
920	ZINC00773686	4100	0.34451836347579956	NO	-
921	ZINC00425906	2520	0.344478964805603	NO	-
922	ZINC00520261	3126	0.344461053609848	NO	-
923	ZINC01981701	6712	0.34445831179618835	NO	-
924	ZINC01519434	6251	0.34444892406463623	NO	-
925	ZINC04102756	14441	0.3444336950778961	NO	-
926	ZINC00086024	527	0.34438690543174744	NO	-
927	ZINC00086027	528	0.34438690543174744	NO	-
928	ZINC02768903	8132	0.344339519739151	NO	-
929	ZINC02664821	7666	0.34433630108833313	NO	-
930	ZINC01736417	6338	0.3443295955657959	NO	-
931	ZINC00086043	530	0.3442908525466919	NO	-
932	ZINC00086046	531	0.3442908525466919	NO	-
933	ZINC04274805	14787	0.3442566990852356	NO	-
934	ZINC02718983	7923	0.34424036741256714	NO	-
935	ZINC02718983	7924	0.34424036741256714	NO	-
936	ZINC01981699	6710	0.34418484568595886	NO	-
937	ZINC01981700	6711	0.34418484568595886	NO	-
938	ZINC02962039	8705	0.3441719710826874	NO	-
939	ZINC03536379	10887	0.34408947825431824	NO	-
940	ZINC00286382	1743	0.344026654958725	NO	-
941	ZINC04005060	14320	0.3439401090145111	NO	-
942	ZINC04465416	15208	0.34392738342285156	NO	-
943	ZINC02919188	8625	0.34388527274131775	NO	-
944	ZINC00104114	683	0.3438664972782135	NO	-
945	ZINC02718986	7927	0.3437875211238861	NO	-
946	ZINC02718986	7928	0.3437875211238861	NO	-
947	ZINC03817701	11464	0.34378063678741455	NO	-
948	ZINC01649814	6315	0.3437684178352356	NO	-
949	ZINC03815199	133	0.3437662720680237	YES	2
950	ZINC03858512	12289	0.3437144160270691	NO	-
951	ZINC01977377	6675	0.3437041938304901	NO	-
952	ZINC01977378	6676	0.3437041938304901	NO	-
953	ZINC01021061	4866	0.3436771631240845	NO	-
954	ZINC01090933	5232	0.3436771631240845	NO	-
955	ZINC00434918	2602	0.34364402294158936	NO	-
956	ZINC01025905	4896	0.34363505244255066	NO	-
957	ZINC04394092	15014	0.34354832768440247	NO	-
958	ZINC04460686	15131	0.3435409367084503	NO	-
959	ZINC00609646	3649	0.3435007333755493	NO	-
960	ZINC03867839	12861	0.34345588088035583	NO	-
961	ZINC00554370	3367	0.3434125781059265	NO	-
962	ZINC01246216	5697	0.34336623549461365	NO	-
963	ZINC02568517	7416	0.3433571755886078	NO	-
964	ZINC01773042	6382	0.3433373272418976	NO	-
965	ZINC00319499	1910	0.34332600235939026	NO	-
966	ZINC00211916	1286	0.34332579374313354	NO	-
967	ZINC03889949	13150	0.3432769179344177	NO	-
968	ZINC04225001	14664	0.3432665169239044	NO	-
969	ZINC03189787	8969	0.34325170516967773	NO	-
970	ZINC00904297	4552	0.3432108759880066	NO	-
971	ZINC00206254	1258	0.34318387508392334	NO	-
972	ZINC03867825	12844	0.34309667348861694	NO	-
973	ZINC03904403	13399	0.3430793285369873	NO	-
974	ZINC00557553	3385	0.3430049419403076	NO	-
975	ZINC00012328	46	0.3429896831512451	NO	-
976	ZINC00773672	4099	0.3429584801197052	NO	-
977	ZINC01795919	6403	0.34295761585235596	NO	-
978	ZINC00954387	4670	0.34291842579841614	NO	-
979	ZINC04160470	14539	0.34274420142173767	NO	-
980	ZINC00810624	4250	0.34273475408554077	NO	-
981	ZINC04493282	15437	0.34273287653923035	NO	-
982	ZINC00520516	3130	0.34272846579551697	NO	-
983	ZINC01943018	6608	0.3426665663719177	NO	-
984	ZINC00888818	4520	0.3425876498222351	NO	-
985	ZINC00888821	4522	0.3425876498222351	NO	-
986	ZINC02872976	8484	0.342573344707489	NO	-
987	ZINC01084867	5213	0.3425675928592682	NO	-
988	ZINC00775580	4111	0.3425377607345581	NO	-
989	ZINC03374802	9551	0.3425239026546478	NO	-
990	ZINC00726946	4067	0.3425181210041046	NO	-
991	ZINC00142030	953	0.34251418709754944	NO	-
992	ZINC01436011	6035	0.34249934554100037	NO	-
993	ZINC04510097	15467	0.34249746799468994	NO	-
994	ZINC04628220	15534	0.34248292446136475	NO	-
995	ZINC03867826	12847	0.34247350692749023	NO	-
996	ZINC04487254	15401	0.3424011170864105	NO	-
997	ZINC03281398	9244	0.342400461435318	NO	-
998	ZINC00810624	4251	0.342394083738327	NO	-
999	ZINC00594892	3625	0.34231191873550415	NO	-
1000	ZINC00479693	2917	0.3423113226890564	NO	-
1001	ZINC00416313	2370	0.34225234389305115	NO	-
1002	ZINC02209094	6896	0.3422341048717499	NO	-
1003	ZINC00814934	4279	0.3421649634838104	NO	-
1004	ZINC03956472	13514	0.34211206436157227	NO	-
1005	ZINC03321170	9366	0.3420575261116028	NO	-
1006	ZINC02691562	7712	0.3420301675796509	NO	-
1007	ZINC00036540	155	0.34199032187461853	NO	-
1008	ZINC03430355	10002	0.3419325649738312	NO	-
1009	ZINC00012105	45	0.341922789812088	NO	-
1010	ZINC01035689	4949	0.3418651521205902	NO	-
1011	ZINC02683840	7692	0.3418571949005127	NO	-
1012	ZINC00563591	3436	0.3418161869049072	NO	-
1013	ZINC02874553	8491	0.34176838397979736	NO	-
1014	ZINC00453027	2719	0.34173429012298584	NO	-
1015	ZINC02800197	8306	0.3417300581932068	NO	-
1016	ZINC03391909	9720	0.34172922372817993	NO	-
1017	ZINC03391911	9721	0.34172922372817993	NO	-
1018	ZINC03891839	13296	0.34171634912490845	NO	-
1019	ZINC02629749	7527	0.34170976281166077	NO	-
1020	ZINC03516861	10763	0.3417094945907593	NO	-
1021	ZINC03516862	10764	0.3417094945907593	NO	-
1022	ZINC03997087	14219	0.3416701853275299	NO	-
1023	ZINC02890721	8547	0.3415810763835907	NO	-
1024	ZINC02525071	7385	0.34156984090805054	NO	-
1025	ZINC01751288	6363	0.3415238559246063	NO	-
1026	ZINC01142086	5429	0.3414979577064514	NO	-
1027	ZINC01519435	6252	0.341440886259079	NO	-
1028	ZINC01519436	6253	0.341440886259079	NO	-
1029	ZINC01519465	6254	0.341440886259079	NO	-
1030	ZINC04013830	14328	0.3413800001144409	NO	-
1031	ZINC00520262	3127	0.3413308262825012	NO	-
1032	ZINC01638933	6308	0.34132274985313416	NO	-
1033	ZINC03986540	14077	0.3412862718105316	NO	-
1034	ZINC02437632	7221	0.3412783443927765	NO	-
1035	ZINC01028451	4904	0.34126612544059753	NO	-
1036	ZINC02868137	8458	0.34118935465812683	NO	-
1037	ZINC03241843	9117	0.34108829498291016	NO	-
1038	ZINC03001958	8768	0.34107139706611633	NO	-
1039	ZINC00679774	3984	0.3410673439502716	NO	-
1040	ZINC00230772	1422	0.3410654067993164	NO	-
1041	ZINC03896502	13366	0.3410174548625946	NO	-
1042	ZINC00549737	3328	0.3409354090690613	NO	-
1043	ZINC03299350	9301	0.3409217298030853	NO	-
1044	ZINC04004958	14319	0.34092003107070923	NO	-
1045	ZINC02356688	7098	0.34086447954177856	NO	-
1046	ZINC04093794	14425	0.3408036530017853	NO	-
1047	ZINC04093795	14426	0.3408036530017853	NO	-
1048	ZINC03497634	10504	0.3407719135284424	NO	-
1049	ZINC03497636	10505	0.3407719135284424	NO	-
1050	ZINC03867830	12852	0.34073057770729065	NO	-
1051	ZINC03891837	13295	0.34071165323257446	NO	-
1052	ZINC00930756	4593	0.3406856954097748	NO	-
1053	ZINC03889482	13108	0.34067437052726746	NO	-
1054	ZINC03983411	14053	0.34067437052726746	NO	-
1055	ZINC03497792	10515	0.3406674563884735	NO	-
1056	ZINC03497794	10516	0.3406674563884735	NO	-
1057	ZINC03969585	13732	0.3406466841697693	NO	-
1058	ZINC00365484	2103	0.34064388275146484	NO	-
1059	ZINC00550997	3346	0.34062105417251587	NO	-
1060	ZINC01981578	6706	0.34057724475860596	NO	-
1061	ZINC03531033	10859	0.34054994583129883	NO	-
1062	ZINC02919190	8626	0.34052836894989014	NO	-
1063	ZINC02511346	7360	0.3405246138572693	NO	-
1064	ZINC00261389	1659	0.3405189514160156	NO	-
1065	ZINC02497804	7339	0.34050503373146057	NO	-
1066	ZINC03969198	13690	0.3404494822025299	NO	-
1067	ZINC00425527	2513	0.3404310941696167	NO	-
1068	ZINC02718984	7925	0.3402462899684906	NO	-
1069	ZINC03963205	13551	0.3402444124221802	NO	-
1070	ZINC04169837	14574	0.3402414321899414	NO	-
1071	ZINC01922301	6529	0.34022510051727295	NO	-
1072	ZINC01922303	6530	0.34022510051727295	NO	-
1073	ZINC03507797	10646	0.3401753306388855	NO	-
1074	ZINC03815073	235	0.34013211727142334	YES	9
1075	ZINC02466487	7295	0.3401109576225281	NO	-
1076	ZINC01581687	6286	0.3400195837020874	NO	-
1077	ZINC00534640	3233	0.3400171399116516	NO	-
1078	ZINC03867186	12672	0.3400075435638428	NO	-
1079	ZINC03860029	12446	0.3399924337863922	NO	-
1080	ZINC00418142	2395	0.339973121881485	NO	-
1081	ZINC01557853	6270	0.3399564325809479	NO	-
1082	ZINC03867765	12811	0.3399350047111511	NO	-
1083	ZINC03853900	11853	0.3399040997028351	NO	-
1084	ZINC03977420	13961	0.33987194299697876	NO	-
1085	ZINC03613612	11329	0.33986830711364746	NO	-
1086	ZINC02660983	7651	0.33986613154411316	NO	-
1087	ZINC00346774	1975	0.3398032486438751	NO	-
1088	ZINC03892718	13335	0.3397560119628906	NO	-
1089	ZINC01363169	5831	0.33975014090538025	NO	-
1090	ZINC03987983	14114	0.3397313356399536	NO	-
1091	ZINC04171311	14595	0.3397001326084137	NO	-
1092	ZINC03853829	11847	0.3396659195423126	NO	-
1093	ZINC03859004	12360	0.3396320641040802	NO	-
1094	ZINC00703509	4023	0.33961930871009827	NO	-
1095	ZINC02698330	7741	0.3395400941371918	NO	-
1096	ZINC03967010	13593	0.339470237493515	NO	-
1097	ZINC03983436	14054	0.339470237493515	NO	-
1098	ZINC03853828	11845	0.33945992588996887	NO	-
1099	ZINC00930639	4590	0.33944979310035706	NO	-
1100	ZINC03867825	12845	0.3394401967525482	NO	-
1101	ZINC02918135	8617	0.3394067585468292	NO	-
1102	ZINC02918137	8618	0.3394067585468292	NO	-
1103	ZINC03403316	9854	0.3393525183200836	NO	-
1104	ZINC04469797	15318	0.3393515348434448	NO	-
1105	ZINC00145826	983	0.33934953808784485	NO	-
1106	ZINC02917998	8615	0.33934926986694336	NO	-
1107	ZINC02917999	8616	0.33934926986694336	NO	-
1108	ZINC04133258	14499	0.3393479287624359	NO	-
1109	ZINC04133260	14500	0.3393479287624359	NO	-
1110	ZINC01981579	6707	0.3393351137638092	NO	-
1111	ZINC03987883	14107	0.339334636926651	NO	-
1112	ZINC03815144	74	0.3393140733242035	YES	2
1113	ZINC03849625	11534	0.3392940163612366	NO	-
1114	ZINC00559847	3416	0.33928951621055603	NO	-
1115	ZINC01058957	5091	0.33928951621055603	NO	-
1116	ZINC03854728	11956	0.33920615911483765	NO	-
1117	ZINC03849347	11514	0.33919042348861694	NO	-
1118	ZINC01981702	6713	0.3391680419445038	NO	-
1119	ZINC00389252	2242	0.33916470408439636	NO	-
1120	ZINC01019226	4864	0.33915600180625916	NO	-
1121	ZINC02199937	6882	0.3391357362270355	NO	-
1122	ZINC04169831	14565	0.3391091823577881	NO	-
1123	ZINC01032065	4916	0.33904847502708435	NO	-
1124	ZINC03891620	13269	0.33902233839035034	NO	-
1125	ZINC03850468	11553	0.33896633982658386	NO	-
1126	ZINC00529229	3202	0.33895647525787354	NO	-
1127	ZINC02887126	8539	0.33895647525787354	NO	-
1128	ZINC03374798	9550	0.3389553427696228	NO	-
1129	ZINC04082855	14406	0.3388879597187042	NO	-
1130	ZINC00553840	3365	0.33887192606925964	NO	-
1131	ZINC03077791	8850	0.3387187719345093	NO	-
1132	ZINC03849416	11519	0.33866822719573975	NO	-
1133	ZINC00386715	2220	0.33866146206855774	NO	-
1134	ZINC01040189	4971	0.3385761082172394	NO	-
1135	ZINC03857247	12116	0.3385714292526245	NO	-
1136	ZINC03851987	11653	0.3385583758354187	NO	-
1137	ZINC01247712	5698	0.33849531412124634	NO	-
1138	ZINC03987867	14104	0.33847013115882874	NO	-
1139	ZINC01025690	4894	0.3384498059749603	NO	-
1140	ZINC00988689	4757	0.3384492099285126	NO	-
1141	ZINC00990134	4761	0.33844396471977234	NO	-
1142	ZINC03939559	13499	0.3384232223033905	NO	-
1143	ZINC02762087	8094	0.338408499956131	NO	-
1144	ZINC00367904	2124	0.3383145034313202	NO	-
1145	ZINC02782643	8178	0.3383135199546814	NO	-
1146	ZINC00138011	920	0.33830195665359497	NO	-
1147	ZINC04350651	14945	0.3382715582847595	NO	-
1148	ZINC00350556	1996	0.3382662832736969	NO	-
1149	ZINC03866811	12607	0.3382051885128021	NO	-
1150	ZINC04464931	15168	0.3382051885128021	NO	-
1151	ZINC02782644	8179	0.3381974995136261	NO	-
1152	ZINC03815356	263	0.33818382024765015	YES	12
1153	ZINC04617812	265	0.33818382024765015	YES	12
1154	ZINC00684905	3995	0.3381173312664032	NO	-
1155	ZINC02777689	8164	0.3381011486053467	NO	-
1156	ZINC01981188	6689	0.3380645215511322	NO	-
1157	ZINC00259492	1636	0.3380039930343628	NO	-
1158	ZINC00855479	4434	0.3380039930343628	NO	-
1159	ZINC03956461	13512	0.337979793548584	NO	-
1160	ZINC02784590	8196	0.33797815442085266	NO	-
1161	ZINC01050434	5025	0.3379480242729187	NO	-
1162	ZINC03418144	9925	0.33791422843933105	NO	-
1163	ZINC03849316	11513	0.33791282773017883	NO	-
1164	ZINC00836541	4380	0.33789655566215515	NO	-
1165	ZINC00221543	1332	0.3378806412220001	NO	-
1166	ZINC00013752	50	0.33787745237350464	NO	-
1167	ZINC01478531	6113	0.33785879611968994	NO	-
1168	ZINC00523491	3152	0.33784013986587524	NO	-
1169	ZINC00200581	1227	0.33783701062202454	NO	-
1170	ZINC00608525	3634	0.33781763911247253	NO	-
1171	ZINC00608526	3636	0.33781763911247253	NO	-
1172	ZINC03849872	11542	0.3377836346626282	NO	-
1173	ZINC04464427	15148	0.3377625644207001	NO	-
1174	ZINC02323160	7050	0.3377346396446228	NO	-
1175	ZINC00122323	804	0.33773329854011536	NO	-
1176	ZINC02877654	8507	0.3376958668231964	NO	-
1177	ZINC00003289	5	0.3376857340335846	NO	-
1178	ZINC03403315	9853	0.3376530408859253	NO	-
1179	ZINC00197579	1214	0.33764398097991943	NO	-
1180	ZINC00435375	2605	0.33764392137527466	NO	-
1181	ZINC03992871	14162	0.3376336097717285	NO	-
1182	ZINC00190445	1183	0.3376332223415375	NO	-
1183	ZINC03982966	14032	0.3376147150993347	NO	-
1184	ZINC00201252	1239	0.33756697177886963	NO	-
1185	ZINC02927915	8652	0.33756697177886963	NO	-
1186	ZINC00943564	4631	0.33754053711891174	NO	-
1187	ZINC03815235	125	0.3375393748283386	YES	2
1188	ZINC01545897	6268	0.3374713957309723	NO	-
1189	ZINC03890921	13241	0.33743903040885925	NO	-
1190	ZINC00863179	4456	0.3374347686767578	NO	-
1191	ZINC00592162	3618	0.3374273180961609	NO	-
1192	ZINC00612151	3685	0.33741310238838196	NO	-
1193	ZINC00410277	2309	0.33739614486694336	NO	-
1194	ZINC04628064	15532	0.33735811710357666	NO	-
1195	ZINC00097809	637	0.33732515573501587	NO	-
1196	ZINC00433458	2594	0.33731597661972046	NO	-
1197	ZINC03572274	11094	0.33731597661972046	NO	-
1198	ZINC02360224	7110	0.3372975289821625	NO	-
1199	ZINC00243885	1507	0.3372764587402344	NO	-
1200	ZINC04292039	14816	0.33719176054000854	NO	-
1201	ZINC00710826	4041	0.33719131350517273	NO	-
1202	ZINC03971988	13840	0.33717674016952515	NO	-
1203	ZINC00131550	865	0.33712589740753174	NO	-
1204	ZINC00002819	1	0.3371199369430542	NO	-
1205	ZINC04169831	14564	0.3371022939682007	NO	-
1206	ZINC03550588	10957	0.3370964825153351	NO	-
1207	ZINC00469038	2830	0.33709415793418884	NO	-
1208	ZINC02628315	7519	0.337009072303772	NO	-
1209	ZINC00243901	1509	0.3370085656642914	NO	-
1210	ZINC00243905	1511	0.3370085656642914	NO	-
1211	ZINC03849530	11530	0.3369886875152588	NO	-
1212	ZINC01417689	5953	0.33695632219314575	NO	-
1213	ZINC03896479	13364	0.3369240462779999	NO	-
1214	ZINC00078472	472	0.33692073822021484	NO	-
1215	ZINC04123961	14493	0.336893230676651	NO	-
1216	ZINC02511257	7354	0.33688411116600037	NO	-
1217	ZINC02747064	8018	0.33686092495918274	NO	-
1218	ZINC00222490	1350	0.3368604779243469	NO	-
1219	ZINC00222457	1344	0.33681896328926086	NO	-
1220	ZINC00546933	3314	0.3368033170700073	NO	-
1221	ZINC00595551	3626	0.33679455518722534	NO	-
1222	ZINC01288097	5753	0.33677399158477783	NO	-
1223	ZINC03436985	10059	0.33677399158477783	NO	-
1224	ZINC01102894	5276	0.3367699384689331	NO	-
1225	ZINC01499278	6184	0.3367699384689331	NO	-
1226	ZINC00649450	3889	0.3367117643356323	NO	-
1227	ZINC00611665	3674	0.3367019593715668	NO	-
1228	ZINC04170655	14592	0.33664780855178833	NO	-
1229	ZINC03857500	12152	0.3365955054759979	NO	-
1230	ZINC01392678	5887	0.3365868330001831	NO	-
1231	ZINC03977031	13940	0.33657971024513245	NO	-
1232	ZINC00201230	1236	0.33654025197029114	NO	-
1233	ZINC04003159	14305	0.33651095628738403	NO	-
1234	ZINC01241090	5687	0.33650854229927063	NO	-
1235	ZINC02718958	7893	0.33648818731307983	NO	-
1236	ZINC02718958	7894	0.33648818731307983	NO	-
1237	ZINC03295132	9295	0.33642125129699707	NO	-
1238	ZINC00667541	3939	0.3364027738571167	NO	-
1239	ZINC00971101	4698	0.33638888597488403	NO	-
1240	ZINC03859116	12370	0.33637943863868713	NO	-
1241	ZINC03958068	13529	0.3363722264766693	NO	-
1242	ZINC03418977	9932	0.33633315563201904	NO	-
1243	ZINC03912290	13462	0.33631086349487305	NO	-
1244	ZINC00239076	1488	0.3362778127193451	NO	-
1245	ZINC00943562	4629	0.3362756371498108	NO	-
1246	ZINC03715965	11424	0.33624908328056335	NO	-
1247	ZINC00955272	4683	0.33620718121528625	NO	-
1248	ZINC00507569	3035	0.3361915051937103	NO	-
1249	ZINC02754492	8058	0.33617979288101196	NO	-
1250	ZINC02084544	6788	0.3361091613769531	NO	-
1251	ZINC01034297	4930	0.3361067771911621	NO	-
1252	ZINC00222350	1339	0.3360816240310669	NO	-
1253	ZINC01519433	6250	0.33607029914855957	NO	-
1254	ZINC03436631	10050	0.33604174852371216	NO	-
1255	ZINC03436634	10051	0.33604174852371216	NO	-
1256	ZINC00197584	1215	0.33601152896881104	NO	-
1257	ZINC04438331	15086	0.3360061049461365	NO	-
1258	ZINC00973242	4708	0.33599939942359924	NO	-
1259	ZINC03869033	13046	0.3359922468662262	NO	-
1260	ZINC03418888	9931	0.33596307039260864	NO	-
1261	ZINC03846919	11492	0.3359616994857788	NO	-
1262	ZINC00059074	315	0.33590853214263916	NO	-
1263	ZINC00059076	316	0.33590853214263916	NO	-
1264	ZINC00835617	4370	0.33590853214263916	NO	-
1265	ZINC00416312	2369	0.33587557077407837	NO	-
1266	ZINC04156136	14523	0.33587557077407837	NO	-
1267	ZINC04183373	14615	0.3358685374259949	NO	-
1268	ZINC03231652	9070	0.33585163950920105	NO	-
1269	ZINC00468780	2828	0.33581840991973877	NO	-
1270	ZINC01058836	5088	0.33575576543807983	NO	-
1271	ZINC01058838	5089	0.33575576543807983	NO	-
1272	ZINC03489828	10443	0.33572015166282654	NO	-
1273	ZINC00945181	4638	0.3356984853744507	NO	-
1274	ZINC00528795	3195	0.33562934398651123	NO	-
1275	ZINC00497871	2992	0.33562520146369934	NO	-
1276	ZINC00791091	4169	0.33561453223228455	NO	-
1277	ZINC01063864	5121	0.335592657327652	NO	-
1278	ZINC00888470	4518	0.33557528257369995	NO	-
1279	ZINC00546409	3311	0.33557096123695374	NO	-
1280	ZINC04224010	14655	0.33552879095077515	NO	-
1281	ZINC02648617	7595	0.33550554513931274	NO	-
1282	ZINC03867503	12736	0.33547326922416687	NO	-
1283	ZINC00570396	3486	0.33536574244499207	NO	-
1284	ZINC04246276	14701	0.3353549540042877	NO	-
1285	ZINC02828845	8366	0.33534061908721924	NO	-
1286	ZINC00611664	3673	0.3353297710418701	NO	-
1287	ZINC04123921	14492	0.3353274464607239	NO	-
1288	ZINC00507568	3034	0.3353014588356018	NO	-
1289	ZINC00703475	4016	0.33527448773384094	NO	-
1290	ZINC03366717	9525	0.3352481424808502	NO	-
1291	ZINC03277288	9226	0.3352479040622711	NO	-
1292	ZINC00222456	1343	0.335242360830307	NO	-
1293	ZINC03352723	9484	0.3352292776107788	NO	-
1294	ZINC03250461	9148	0.3352242112159729	NO	-
1295	ZINC03991945	14120	0.33520200848579407	NO	-
1296	ZINC03815257	220	0.33519411087036133	YES	7
1297	ZINC02662081	7655	0.3351692259311676	NO	-
1298	ZINC03240803	9113	0.3351624011993408	NO	-
1299	ZINC04317860	14877	0.3351511061191559	NO	-
1300	ZINC01539875	6263	0.3351364731788635	NO	-
1301	ZINC03859271	12379	0.3351343870162964	NO	-
1302	ZINC03858842	12325	0.33502256870269775	NO	-
1303	ZINC02762087	8095	0.33498817682266235	NO	-
1304	ZINC01005415	4822	0.33498096466064453	NO	-
1305	ZINC04422547	15067	0.33490055799484253	NO	-
1306	ZINC00781756	4141	0.334885835647583	NO	-
1307	ZINC00200003	1225	0.33486247062683105	NO	-
1308	ZINC02693960	7732	0.3348334729671478	NO	-
1309	ZINC00217614	1309	0.33480289578437805	NO	-
1310	ZINC03856230	12060	0.33474183082580566	NO	-
1311	ZINC03857988	12210	0.3347342014312744	NO	-
1312	ZINC04469650	15314	0.3347342014312744	NO	-
1313	ZINC03418980	9933	0.3347192108631134	NO	-
1314	ZINC01986879	6731	0.33470419049263	NO	-
1315	ZINC00424484	2482	0.33469265699386597	NO	-
1316	ZINC00131261	862	0.3346870243549347	NO	-
1317	ZINC04193506	14625	0.33466941118240356	NO	-
1318	ZINC03975219	13922	0.33466485142707825	NO	-
1319	ZINC03418629	9929	0.33466020226478577	NO	-
1320	ZINC00119460	772	0.33466005325317383	NO	-
1321	ZINC01495504	6162	0.33463039994239807	NO	-
1322	ZINC03867741	12802	0.33461907505989075	NO	-
1323	ZINC04181130	14614	0.3345126807689667	NO	-
1324	ZINC00559980	3418	0.33446571230888367	NO	-
1325	ZINC03366714	9524	0.334453284740448	NO	-
1326	ZINC03475429	10365	0.33444738388061523	NO	-
1327	ZINC03466024	10277	0.33444279432296753	NO	-
1328	ZINC03466028	10278	0.33444279432296753	NO	-
1329	ZINC03511689	10711	0.3344413936138153	NO	-
1330	ZINC01017181	4853	0.3344084620475769	NO	-
1331	ZINC03970039	13761	0.3343791663646698	NO	-
1332	ZINC00185039	1155	0.3343650996685028	NO	-
1333	ZINC01109578	5310	0.33435511589050293	NO	-
1334	ZINC03032842	8800	0.3343541622161865	NO	-
1335	ZINC02718815	7878	0.33430734276771545	NO	-
1336	ZINC01078477	5196	0.33430221676826477	NO	-
1337	ZINC04279563	14803	0.3342806100845337	NO	-
1338	ZINC00993584	4775	0.33422335982322693	NO	-
1339	ZINC01197569	5557	0.3342117965221405	NO	-
1340	ZINC04225012	14666	0.3342099189758301	NO	-
1341	ZINC02712168	7780	0.3342096209526062	NO	-
1342	ZINC03462253	10251	0.33420050144195557	NO	-
1343	ZINC02232900	6938	0.3341979682445526	NO	-
1344	ZINC01604169	6294	0.33417418599128723	NO	-
1345	ZINC02918145	8619	0.33416834473609924	NO	-
1346	ZINC03397048	9782	0.33415713906288147	NO	-
1347	ZINC03301885	9305	0.33411771059036255	NO	-
1348	ZINC01981794	6717	0.33406925201416016	NO	-
1349	ZINC01392762	5889	0.3340621292591095	NO	-
1350	ZINC00553505	3358	0.33406126499176025	NO	-
1351	ZINC03351437	9480	0.33405911922454834	NO	-
1352	ZINC04465720	15231	0.3340347111225128	NO	-
1353	ZINC02787910	8207	0.33403280377388	NO	-
1354	ZINC03249788	9147	0.33402490615844727	NO	-
1355	ZINC03418626	9928	0.33401596546173096	NO	-
1356	ZINC04337195	14914	0.33401158452033997	NO	-
1357	ZINC03970392	13783	0.3339806795120239	NO	-
1358	ZINC01095425	5251	0.3339625298976898	NO	-
1359	ZINC04225016	14668	0.3339201509952545	NO	-
1360	ZINC03968185	13616	0.33391448855400085	NO	-
1361	ZINC04464965	15172	0.33391448855400085	NO	-
1362	ZINC00819404	4322	0.3338651657104492	NO	-
1363	ZINC00410278	2310	0.33382105827331543	NO	-
1364	ZINC01088187	5223	0.3337978422641754	NO	-
1365	ZINC01253509	5707	0.33375775814056396	NO	-
1366	ZINC03860094	12457	0.33375200629234314	NO	-
1367	ZINC03766176	11429	0.3337387442588806	NO	-
1368	ZINC02793121	8227	0.3336746394634247	NO	-
1369	ZINC02793122	8228	0.3336746394634247	NO	-
1370	ZINC00554926	3378	0.33366402983665466	NO	-
1371	ZINC03867899	12874	0.33366110920906067	NO	-
1372	ZINC03867902	12876	0.33366110920906067	NO	-
1373	ZINC04465817	15236	0.33366110920906067	NO	-
1374	ZINC02006428	6748	0.33365681767463684	NO	-
1375	ZINC01252212	5705	0.3335976004600525	NO	-
1376	ZINC03573704	11115	0.3335900902748108	NO	-
1377	ZINC01005414	4821	0.3335776925086975	NO	-
1378	ZINC02440635	7227	0.3335561156272888	NO	-
1379	ZINC03815169	306	0.3335341811180115	YES	18
1380	ZINC00478817	2912	0.333527147769928	NO	-
1381	ZINC01158071	5468	0.3335196375846863	NO	-
1382	ZINC02236516	6946	0.3335096836090088	NO	-
1383	ZINC02117428	6809	0.33350393176078796	NO	-
1384	ZINC01017182	4854	0.3334905207157135	NO	-
1385	ZINC04178794	14611	0.33347439765930176	NO	-
1386	ZINC02918945	8624	0.33346834778785706	NO	-
1387	ZINC03849451	11523	0.3334082067012787	NO	-
1388	ZINC01288096	5752	0.33337369561195374	NO	-
1389	ZINC03436983	10058	0.33337369561195374	NO	-
1390	ZINC00109647	718	0.33335840702056885	NO	-
1391	ZINC04485193	15391	0.3333509862422943	NO	-
1392	ZINC00502784	3011	0.33330675959587097	NO	-
1393	ZINC00028966	124	0.33330532908439636	NO	-
1394	ZINC02900142	8563	0.3333031237125397	NO	-
1395	ZINC03889684	13121	0.3332897126674652	NO	-
1396	ZINC00567796	3469	0.3332596719264984	NO	-
1397	ZINC02869022	8467	0.33325815200805664	NO	-
1398	ZINC02212578	6905	0.33324602246284485	NO	-
1399	ZINC00527724	3176	0.3331807553768158	NO	-
1400	ZINC01982767	6729	0.33317479491233826	NO	-
1401	ZINC01982768	6730	0.33317479491233826	NO	-
1402	ZINC01059947	5100	0.33316612243652344	NO	-
1403	ZINC00359832	2065	0.33310240507125854	NO	-
1404	ZINC01479101	6123	0.3330778479576111	NO	-
1405	ZINC01938903	6601	0.33307307958602905	NO	-
1406	ZINC02794183	8240	0.3330709636211395	NO	-
1407	ZINC01163515	5489	0.3330601453781128	NO	-
1408	ZINC00507589	3037	0.3330214321613312	NO	-
1409	ZINC03572263	11091	0.3330186605453491	NO	-
1410	ZINC00149210	1007	0.33301517367362976	NO	-
1411	ZINC01479071	6121	0.33300894498825073	NO	-
1412	ZINC02433830	7215	0.33299440145492554	NO	-
1413	ZINC01173550	5505	0.3329814374446869	NO	-
1414	ZINC02718976	7910	0.33296912908554077	NO	-
1415	ZINC02718976	7911	0.33296912908554077	NO	-
1416	ZINC03269289	9203	0.3329588770866394	NO	-
1417	ZINC02290384	7004	0.3329131603240967	NO	-
1418	ZINC03858769	12319	0.3329063653945923	NO	-
1419	ZINC03867650	12785	0.3328819274902344	NO	-
1420	ZINC01386212	5857	0.33287227153778076	NO	-
1421	ZINC01035533	4948	0.3328588008880615	NO	-
1422	ZINC00003289	4	0.33285078406333923	NO	-
1423	ZINC03853211	11768	0.33280453085899353	NO	-
1424	ZINC00533917	3229	0.332802414894104	NO	-
1425	ZINC03848081	11494	0.3327683210372925	NO	-
1426	ZINC00222489	1349	0.33276504278182983	NO	-
1427	ZINC03863471	12558	0.3327648639678955	NO	-
1428	ZINC03864235	12585	0.3327648639678955	NO	-
1429	ZINC01981187	6688	0.33269059658050537	NO	-
1430	ZINC01567018	6277	0.3326268196105957	NO	-
1431	ZINC03890982	13246	0.33261874318122864	NO	-
1432	ZINC03908333	13435	0.33261388540267944	NO	-
1433	ZINC03411955	9896	0.3326129615306854	NO	-
1434	ZINC02290383	7003	0.33259865641593933	NO	-
1435	ZINC01385072	5847	0.33259207010269165	NO	-
1436	ZINC01126909	5382	0.3325851559638977	NO	-
1437	ZINC01126910	5383	0.3325851559638977	NO	-
1438	ZINC01936056	6582	0.3325689733028412	NO	-
1439	ZINC00232125	1425	0.33256736397743225	NO	-
1440	ZINC00753449	4081	0.3325148820877075	NO	-
1441	ZINC03591878	11182	0.3325117826461792	NO	-
1442	ZINC03886633	13074	0.33249610662460327	NO	-
1443	ZINC03997912	14249	0.33247196674346924	NO	-
1444	ZINC04069899	14391	0.33247047662734985	NO	-
1445	ZINC00667539	3938	0.3324641287326813	NO	-
1446	ZINC04412744	15051	0.3324611783027649	NO	-
1447	ZINC03648164	11398	0.33245572447776794	NO	-
1448	ZINC00348642	1983	0.33245357871055603	NO	-
1449	ZINC03330003	9398	0.3324339687824249	NO	-
1450	ZINC00073590	450	0.3324267566204071	NO	-
1451	ZINC03459924	10208	0.33242177963256836	NO	-
1452	ZINC03459966	10211	0.33242177963256836	NO	-
1453	ZINC04169833	14569	0.3323840796947479	NO	-
1454	ZINC01801457	6412	0.3323831558227539	NO	-
1455	ZINC00703494	4021	0.3323718011379242	NO	-
1456	ZINC04169833	14570	0.332343727350235	NO	-
1457	ZINC00731259	4075	0.33234167098999023	NO	-
1458	ZINC01321892	5791	0.33233270049095154	NO	-
1459	ZINC04413022	15052	0.3323304057121277	NO	-
1460	ZINC04505155	15464	0.3322906494140625	NO	-
1461	ZINC00521816	3141	0.3322852849960327	NO	-
1462	ZINC01537049	6260	0.33225423097610474	NO	-
1463	ZINC03997915	14250	0.33225005865097046	NO	-
1464	ZINC02718989	7936	0.3322346806526184	NO	-
1465	ZINC02081150	6787	0.33221134543418884	NO	-
1466	ZINC04087530	14414	0.3321838974952698	NO	-
1467	ZINC03446469	10099	0.3321777880191803	NO	-
1468	ZINC00025477	91	0.33215171098709106	NO	-
1469	ZINC03971032	13799	0.3321250379085541	NO	-
1470	ZINC04341828	14916	0.3321034610271454	NO	-
1471	ZINC00894999	4527	0.3321008086204529	NO	-
1472	ZINC00109589	193	0.33209720253944397	YES	3
1473	ZINC03858196	12232	0.3320867121219635	NO	-
1474	ZINC01801460	6414	0.33208131790161133	NO	-
1475	ZINC00381716	2184	0.3320807218551636	NO	-
1476	ZINC00392151	2262	0.3320671319961548	NO	-
1477	ZINC02718703	7832	0.3320430815219879	NO	-
1478	ZINC03869104	13050	0.33203575015068054	NO	-
1479	ZINC03511402	10707	0.33203256130218506	NO	-
1480	ZINC03511403	10708	0.33203256130218506	NO	-
1481	ZINC00831053	4352	0.3320259153842926	NO	-
1482	ZINC03969268	15555	0.33202025294303894	NO	-
1483	ZINC03992830	14160	0.33196789026260376	NO	-
1484	ZINC03510582	10682	0.3319644629955292	NO	-
1485	ZINC03510585	10683	0.3319644629955292	NO	-
1486	ZINC02718705	7835	0.3319184184074402	NO	-
1487	ZINC04225012	14665	0.3319184184074402	NO	-
1488	ZINC01472521	6103	0.33187878131866455	NO	-
1489	ZINC01472523	6104	0.33187878131866455	NO	-
1490	ZINC03416813	9918	0.331868439912796	NO	-
1491	ZINC04464378	15145	0.33185654878616333	NO	-
1492	ZINC02654763	7628	0.33184128999710083	NO	-
1493	ZINC03851909	11647	0.3317885994911194	NO	-
1494	ZINC03382722	9599	0.33175578713417053	NO	-
1495	ZINC03851965	11652	0.331709623336792	NO	-
1496	ZINC00228733	1404	0.33170217275619507	NO	-
1497	ZINC03322928	9368	0.3316982090473175	NO	-
1498	ZINC04170093	14583	0.3316875100135803	NO	-
1499	ZINC04002769	14302	0.33168020844459534	NO	-
1500	ZINC03963773	15553	0.33167925477027893	NO	-
1501	ZINC00450651	2701	0.33166444301605225	NO	-
1502	ZINC03913231	13483	0.33164292573928833	NO	-
1503	ZINC00027221	109	0.33163994550704956	NO	-
1504	ZINC00493551	2983	0.3315897583961487	NO	-
1505	ZINC03574177	11118	0.3315543532371521	NO	-
1506	ZINC00819393	4317	0.3315538465976715	NO	-
1507	ZINC01240652	5684	0.33154353499412537	NO	-
1508	ZINC03856223	12057	0.33153560757637024	NO	-
1509	ZINC03001957	8767	0.3315027356147766	NO	-
1510	ZINC03379486	9574	0.3314725458621979	NO	-
1511	ZINC03379684	9580	0.3314725458621979	NO	-
1512	ZINC03459948	10209	0.3314681053161621	NO	-
1513	ZINC03459960	10210	0.3314681053161621	NO	-
1514	ZINC00577520	3525	0.3314454257488251	NO	-
1515	ZINC03860126	12463	0.3314414322376251	NO	-
1516	ZINC01428820	6002	0.3314145505428314	NO	-
1517	ZINC00279486	1725	0.3314020037651062	NO	-
1518	ZINC00435598	2608	0.33139535784721375	NO	-
1519	ZINC02914618	8600	0.33138975501060486	NO	-
1520	ZINC03850764	11565	0.33137595653533936	NO	-
1521	ZINC04225016	14669	0.3313674330711365	NO	-
1522	ZINC04628163	15533	0.3313280940055847	NO	-
1523	ZINC03445368	10096	0.3313221335411072	NO	-
1524	ZINC02478301	7310	0.3313109278678894	NO	-
1525	ZINC04460191	15129	0.33130913972854614	NO	-
1526	ZINC00012781	48	0.33129289746284485	NO	-
1527	ZINC04622717	15514	0.33126428723335266	NO	-
1528	ZINC01071767	5161	0.3312320411205292	NO	-
1529	ZINC04628498	15536	0.3311896324157715	NO	-
1530	ZINC00613694	3712	0.3311766982078552	NO	-
1531	ZINC04469684	15315	0.3311527967453003	NO	-
1532	ZINC00657218	3915	0.33114922046661377	NO	-
1533	ZINC00090766	562	0.33112117648124695	NO	-
1534	ZINC02509433	7352	0.33110058307647705	NO	-
1535	ZINC00946015	4648	0.33107665181159973	NO	-
1536	ZINC04136581	14506	0.3310692608356476	NO	-
1537	ZINC00545711	3305	0.3310481905937195	NO	-
1538	ZINC03857670	12180	0.33099400997161865	NO	-
1539	ZINC01176172	5509	0.33098936080932617	NO	-
1540	ZINC03890749	13222	0.33098727464675903	NO	-
1541	ZINC03867840	12863	0.3309624195098877	NO	-
1542	ZINC01627683	6299	0.33095744252204895	NO	-
1543	ZINC01479059	6119	0.33095693588256836	NO	-
1544	ZINC01240939	5685	0.3309346139431	NO	-
1545	ZINC04141749	14512	0.3308910131454468	NO	-
1546	ZINC01426045	5983	0.3308679461479187	NO	-
1547	ZINC00811666	4261	0.33085596561431885	NO	-
1548	ZINC01390358	5884	0.3308343291282654	NO	-
1549	ZINC04381460	15000	0.33082205057144165	NO	-
1550	ZINC00358884	2059	0.33076125383377075	NO	-
1551	ZINC03849420	11522	0.330737829208374	NO	-
1552	ZINC03566533	11047	0.3307139575481415	NO	-
1553	ZINC03867729	12795	0.3306967616081238	NO	-
1554	ZINC04465712	15230	0.3306967616081238	NO	-
1555	ZINC02865271	8457	0.33068808913230896	NO	-
1556	ZINC00955109	4676	0.33068355917930603	NO	-
1557	ZINC03903558	13394	0.3306828439235687	NO	-
1558	ZINC03969586	13733	0.3306812345981598	NO	-
1559	ZINC01485218	6128	0.3306709825992584	NO	-
1560	ZINC04169830	14562	0.330664724111557	NO	-
1561	ZINC02716256	7823	0.3306518793106079	NO	-
1562	ZINC03980177	14004	0.3306402564048767	NO	-
1563	ZINC00467698	2815	0.33063995838165283	NO	-
1564	ZINC01241083	5686	0.33062267303466797	NO	-
1565	ZINC03495333	10463	0.33062103390693665	NO	-
1566	ZINC03972181	13850	0.3306165337562561	NO	-
1567	ZINC02320466	7047	0.33060047030448914	NO	-
1568	ZINC03379636	9578	0.3305811285972595	NO	-
1569	ZINC02777342	8162	0.33055928349494934	NO	-
1570	ZINC03403190	9851	0.33054161071777344	NO	-
1571	ZINC03088717	8867	0.33054012060165405	NO	-
1572	ZINC03532549	10870	0.33054012060165405	NO	-
1573	ZINC00520710	3135	0.33052027225494385	NO	-
1574	ZINC01384121	5844	0.3305184245109558	NO	-
1575	ZINC02718816	7880	0.3305026590824127	NO	-
1576	ZINC02718816	7881	0.3305026590824127	NO	-
1577	ZINC03998906	14255	0.33046966791152954	NO	-
1578	ZINC00028744	115	0.33046913146972656	NO	-
1579	ZINC03815248	87	0.330454558134079	YES	2
1580	ZINC00081584	496	0.3304533362388611	NO	-
1581	ZINC03867504	12737	0.3304477632045746	NO	-
1582	ZINC03815304	7	0.33044031262397766	YES	1
1583	ZINC00097511	628	0.33042576909065247	NO	-
1584	ZINC00529469	3205	0.330383837223053	NO	-
1585	ZINC00614063	3717	0.3303834795951843	NO	-
1586	ZINC01108317	5299	0.3303834795951843	NO	-
1587	ZINC03867503	12735	0.3303704261779785	NO	-
1588	ZINC03815219	308	0.33036187291145325	YES	18
1589	ZINC02639719	7566	0.33032718300819397	NO	-
1590	ZINC02716259	7824	0.3303174376487732	NO	-
1591	ZINC00097505	626	0.33031514286994934	NO	-
1592	ZINC01293722	5762	0.3302934765815735	NO	-
1593	ZINC04464483	15154	0.330287367105484	NO	-
1594	ZINC04121438	14484	0.330236554145813	NO	-
1595	ZINC03524399	10819	0.3302364647388458	NO	-
1596	ZINC03975217	13921	0.33023303747177124	NO	-
1597	ZINC00023244	82	0.3301941454410553	NO	-
1598	ZINC02718971	7905	0.3301924765110016	NO	-
1599	ZINC03876241	13061	0.3301262855529785	NO	-
1600	ZINC03948177	13504	0.3301120698451996	NO	-
1601	ZINC03335025	9411	0.3301068842411041	NO	-
1602	ZINC00903785	4538	0.3300829529762268	NO	-
1603	ZINC00592691	3619	0.33006322383880615	NO	-
1604	ZINC01922310	6533	0.33006200194358826	NO	-
1605	ZINC01922311	6534	0.33006200194358826	NO	-
1606	ZINC01981111	6686	0.33006200194358826	NO	-
1607	ZINC01981112	6687	0.33006200194358826	NO	-
1608	ZINC01981580	6708	0.33006200194358826	NO	-
1609	ZINC01981581	6709	0.33006200194358826	NO	-
1610	ZINC01961913	6657	0.33000001311302185	NO	-
1611	ZINC01485883	6130	0.3299613893032074	NO	-
1612	ZINC04000721	14262	0.3299352824687958	NO	-
1613	ZINC03859823	12432	0.3299168348312378	NO	-
1614	ZINC00205649	1256	0.32991471886634827	NO	-
1615	ZINC00044728	193	0.3299010396003723	NO	-
1616	ZINC00308663	1847	0.3299000561237335	NO	-
1617	ZINC03222903	9037	0.32989302277565	NO	-
1618	ZINC02513372	7366	0.32987815141677856	NO	-
1619	ZINC00538303	3270	0.3298781216144562	NO	-
1620	ZINC00665494	3934	0.32986703515052795	NO	-
1621	ZINC03980347	14009	0.32985419034957886	NO	-
1622	ZINC02199938	6883	0.32984790205955505	NO	-
1623	ZINC03349443	9467	0.3297983705997467	NO	-
1624	ZINC03848719	11504	0.3297916352748871	NO	-
1625	ZINC03652581	11401	0.3297779858112335	NO	-
1626	ZINC04245239	14694	0.32977059483528137	NO	-
1627	ZINC02957713	8702	0.3297705352306366	NO	-
1628	ZINC03969798	13742	0.3297538161277771	NO	-
1629	ZINC04470301	15348	0.3297538161277771	NO	-
1630	ZINC00620377	3779	0.32973557710647583	NO	-
1631	ZINC02410474	7168	0.32973557710647583	NO	-
1632	ZINC01455790	6064	0.32963722944259644	NO	-
1633	ZINC00222391	1340	0.32963499426841736	NO	-
1634	ZINC00222393	1341	0.32963499426841736	NO	-
1635	ZINC02915142	8604	0.32963499426841736	NO	-
1636	ZINC02915144	8605	0.32963499426841736	NO	-
1637	ZINC04000595	14257	0.3296234905719757	NO	-
1638	ZINC03507795	10645	0.3296232223510742	NO	-
1639	ZINC03851835	11643	0.3296225070953369	NO	-
1640	ZINC01406248	5929	0.3296027183532715	NO	-
1641	ZINC03992829	14159	0.3295944333076477	NO	-
1642	ZINC03283951	9258	0.32957836985588074	NO	-
1643	ZINC01781184	6389	0.32957756519317627	NO	-
1644	ZINC00095758	598	0.329549103975296	NO	-
1645	ZINC00780256	4135	0.329549103975296	NO	-
1646	ZINC03459918	10207	0.32954856753349304	NO	-
1647	ZINC00536028	3245	0.32953232526779175	NO	-
1648	ZINC03853210	11767	0.3295045793056488	NO	-
1649	ZINC03858280	12240	0.3294857144355774	NO	-
1650	ZINC00869540	4482	0.3294551968574524	NO	-
1651	ZINC01030978	4913	0.3294309079647064	NO	-
1652	ZINC02921300	8629	0.32941925525665283	NO	-
1653	ZINC03191389	8970	0.3294179141521454	NO	-
1654	ZINC01066695	5136	0.3294070065021515	NO	-
1655	ZINC03349443	9466	0.3294057846069336	NO	-
1656	ZINC01573910	6281	0.32940396666526794	NO	-
1657	ZINC02204086	6891	0.3293991982936859	NO	-
1658	ZINC00032489	138	0.3293910622596741	NO	-
1659	ZINC03579878	11175	0.329355925321579	NO	-
1660	ZINC00342163	1961	0.32932567596435547	NO	-
1661	ZINC04001272	14287	0.32932376861572266	NO	-
1662	ZINC03995524	14216	0.3293169140815735	NO	-
1663	ZINC03255743	9162	0.3293014168739319	NO	-
1664	ZINC01981189	6690	0.32929062843322754	NO	-
1665	ZINC00384380	2198	0.3292890787124634	NO	-
1666	ZINC01981191	6692	0.3292781710624695	NO	-
1667	ZINC01981192	6693	0.3292781710624695	NO	-
1668	ZINC03511235	10705	0.3292781710624695	NO	-
1669	ZINC03511237	10706	0.3292781710624695	NO	-
1670	ZINC03513119	10736	0.3292781710624695	NO	-
1671	ZINC03513121	10737	0.3292781710624695	NO	-
1672	ZINC02481178	7318	0.32927799224853516	NO	-
1673	ZINC00349860	1986	0.3292771577835083	NO	-
1674	ZINC03532519	10867	0.32926395535469055	NO	-
1675	ZINC02914619	8601	0.3292374908924103	NO	-
1676	ZINC00028760	117	0.329231321811676	NO	-
1677	ZINC03536846	10888	0.32922372221946716	NO	-
1678	ZINC03970157	13773	0.3291918933391571	NO	-
1679	ZINC03396854	9768	0.3291836380958557	NO	-
1680	ZINC03427008	9994	0.3291265368461609	NO	-
1681	ZINC03088486	8866	0.32911768555641174	NO	-
1682	ZINC00239672	1491	0.32911306619644165	NO	-
1683	ZINC03857337	12124	0.32909736037254333	NO	-
1684	ZINC00047269	210	0.32909440994262695	NO	-
1685	ZINC03511195	10703	0.32909321784973145	NO	-
1686	ZINC03511196	10704	0.32909321784973145	NO	-
1687	ZINC00026964	105	0.32908251881599426	NO	-
1688	ZINC00773426	4092	0.32904404401779175	NO	-
1689	ZINC04433361	15080	0.3290417492389679	NO	-
1690	ZINC04433619	15081	0.3290300965309143	NO	-
1691	ZINC03555555	10972	0.3290044665336609	NO	-
1692	ZINC02570906	7419	0.3289838433265686	NO	-
1693	ZINC01801459	6413	0.32897984981536865	NO	-
1694	ZINC00703476	4017	0.328977108001709	NO	-
1695	ZINC01981703	6714	0.32897207140922546	NO	-
1696	ZINC01981704	6715	0.32897207140922546	NO	-
1697	ZINC01981576	6704	0.3289662301540375	NO	-
1698	ZINC01981577	6705	0.3289662301540375	NO	-
1699	ZINC00554713	3372	0.3289549648761749	NO	-
1700	ZINC01243619	5692	0.32892248034477234	NO	-
1701	ZINC03573108	11099	0.3289145231246948	NO	-
1702	ZINC03359702	9504	0.32891103625297546	NO	-
1703	ZINC03867830	12853	0.32890841364860535	NO	-
1704	ZINC03815113	353	0.3289010226726532	YES	35
1705	ZINC03853823	11842	0.3288917541503906	NO	-
1706	ZINC04264843	14754	0.32888662815093994	NO	-
1707	ZINC02238483	6951	0.32888251543045044	NO	-
1708	ZINC02238483	6952	0.32888251543045044	NO	-
1709	ZINC00575217	3507	0.3288787007331848	NO	-
1710	ZINC03890981	13245	0.3288717567920685	NO	-
1711	ZINC02918944	8623	0.3288344144821167	NO	-
1712	ZINC01415846	5952	0.32876056432724	NO	-
1713	ZINC03891778	13290	0.32875382900238037	NO	-
1714	ZINC04469923	15324	0.32875382900238037	NO	-
1715	ZINC03716024	11425	0.3287307918071747	NO	-
1716	ZINC03476075	10374	0.32872429490089417	NO	-
1717	ZINC03422365	9960	0.3287065923213959	NO	-
1718	ZINC01500223	6187	0.32870423793792725	NO	-
1719	ZINC01501114	6199	0.32870423793792725	NO	-
1720	ZINC00535867	3237	0.3286712169647217	NO	-
1721	ZINC00536029	3247	0.32864969968795776	NO	-
1722	ZINC01799704	6408	0.32863935828208923	NO	-
1723	ZINC00204348	1250	0.32863229513168335	NO	-
1724	ZINC03321169	9365	0.328630268573761	NO	-
1725	ZINC01981190	6691	0.32862868905067444	NO	-
1726	ZINC03460038	10212	0.3286251425743103	NO	-
1727	ZINC00237477	1483	0.32857370376586914	NO	-
1728	ZINC00954387	4669	0.3285675346851349	NO	-
1729	ZINC03815052	233	0.328563928604126	YES	9
1730	ZINC04337195	14915	0.3285072147846222	NO	-
1731	ZINC01801461	6415	0.3284800350666046	NO	-
1732	ZINC00478816	2911	0.32847997546195984	NO	-
1733	ZINC00839395	307	0.3284668028354645	YES	18
1734	ZINC03977721	13993	0.32846400141716003	NO	-
1735	ZINC03977723	13995	0.32846400141716003	NO	-
1736	ZINC00197083	1212	0.328448623418808	NO	-
1737	ZINC00583434	3578	0.32844170928001404	NO	-
1738	ZINC02398557	7149	0.3284275233745575	NO	-
1739	ZINC03867100	12657	0.32841944694519043	NO	-
1740	ZINC04461503	15133	0.32841944694519043	NO	-
1741	ZINC00542088	3288	0.3284178376197815	NO	-
1742	ZINC03974222	13890	0.32840776443481445	NO	-
1743	ZINC00389105	2224	0.3284072279930115	NO	-
1744	ZINC01922846	6540	0.32840248942375183	NO	-
1745	ZINC02869023	8468	0.3283868134021759	NO	-
1746	ZINC00100466	666	0.32838675379753113	NO	-
1747	ZINC00462373	2784	0.32838675379753113	NO	-
1748	ZINC01580166	6284	0.3283865451812744	NO	-
1749	ZINC04464594	15161	0.3283734917640686	NO	-
1750	ZINC03868513	13005	0.32836413383483887	NO	-
1751	ZINC03392347	9733	0.3283505141735077	NO	-
1752	ZINC01685092	6329	0.3283500075340271	NO	-
1753	ZINC03993137	14190	0.3283090889453888	NO	-
1754	ZINC03869032	13045	0.3282717764377594	NO	-
1755	ZINC02511345	7358	0.3282563388347626	NO	-
1756	ZINC00376913	2163	0.32825514674186707	NO	-
1757	ZINC00376914	2164	0.32825514674186707	NO	-
1758	ZINC01437599	6036	0.3282322585582733	NO	-
1759	ZINC00425010	2500	0.3282321095466614	NO	-
1760	ZINC03287747	9268	0.32822495698928833	NO	-
1761	ZINC01977379	6677	0.3282002806663513	NO	-
1762	ZINC01977380	6678	0.3282002806663513	NO	-
1763	ZINC01982765	6727	0.3282002806663513	NO	-
1764	ZINC01982766	6728	0.3282002806663513	NO	-
1765	ZINC03886656	13075	0.3281916677951813	NO	-
1766	ZINC00487997	2965	0.3281814455986023	NO	-
1767	ZINC02522298	7374	0.3281795084476471	NO	-
1768	ZINC01792280	6397	0.3281252682209015	NO	-
1769	ZINC01792282	6398	0.3281252682209015	NO	-
1770	ZINC01826470	6445	0.3281252682209015	NO	-
1771	ZINC01826471	6446	0.3281252682209015	NO	-
1772	ZINC02783804	8187	0.32809513807296753	NO	-
1773	ZINC02667877	7672	0.32809314131736755	NO	-
1774	ZINC02667878	7673	0.32809314131736755	NO	-
1775	ZINC03574537	11120	0.3280688524246216	NO	-
1776	ZINC00100462	665	0.3280629515647888	NO	-
1777	ZINC00462372	2783	0.3280629515647888	NO	-
1778	ZINC03963880	13568	0.32801198959350586	NO	-
1779	ZINC02874573	8492	0.32799628376960754	NO	-
1780	ZINC01822385	6443	0.3279787600040436	NO	-
1781	ZINC02419656	7182	0.32796815037727356	NO	-
1782	ZINC00670612	3952	0.32793915271759033	NO	-
1783	ZINC03851987	11654	0.32793211936950684	NO	-
1784	ZINC03848717	11503	0.3279283940792084	NO	-
1785	ZINC00554574	3369	0.3279271125793457	NO	-
1786	ZINC00554575	3370	0.3279271125793457	NO	-
1787	ZINC02718706	7838	0.3278692662715912	NO	-
1788	ZINC04003159	14306	0.32786664366722107	NO	-
1789	ZINC03979880	13997	0.3278505206108093	NO	-
1790	ZINC03379718	9581	0.3278343379497528	NO	-
1791	ZINC03890839	13229	0.3278319239616394	NO	-
1792	ZINC03815143	82	0.3278012275695801	YES	2
1793	ZINC03890644	13212	0.3277896046638489	NO	-
1794	ZINC02466494	7296	0.3277861773967743	NO	-
1795	ZINC03338260	9421	0.32775062322616577	NO	-
1796	ZINC03906353	13409	0.327739953994751	NO	-
1797	ZINC01903174	6499	0.32773125171661377	NO	-
1798	ZINC00252069	1572	0.3277304470539093	NO	-
1799	ZINC03040681	8810	0.32771411538124084	NO	-
1800	ZINC03223327	9038	0.3277120292186737	NO	-
1801	ZINC03864173	12582	0.327711284160614	NO	-
1802	ZINC00529804	3211	0.327703058719635	NO	-
1803	ZINC01423312	5965	0.32768914103507996	NO	-
1804	ZINC01923157	6544	0.3276844024658203	NO	-
1805	ZINC00111913	732	0.3276717960834503	NO	-
1806	ZINC03867733	12797	0.327662855386734	NO	-
1807	ZINC02220641	6922	0.32765036821365356	NO	-
1808	ZINC02220644	6923	0.32765036821365356	NO	-
1809	ZINC02662033	7654	0.32761332392692566	NO	-
1810	ZINC03484081	10414	0.3275817632675171	NO	-
1811	ZINC03266496	9192	0.3275691568851471	NO	-
1812	ZINC00222256	1337	0.32756736874580383	NO	-
1813	ZINC00222257	1338	0.32756736874580383	NO	-
1814	ZINC02914587	8598	0.32756736874580383	NO	-
1815	ZINC02914589	8599	0.32756736874580383	NO	-
1816	ZINC01943662	6617	0.3275618255138397	NO	-
1817	ZINC02698311	7736	0.32753822207450867	NO	-
1818	ZINC01941336	6607	0.32753661274909973	NO	-
1819	ZINC00094705	593	0.3275356590747833	NO	-
1820	ZINC03971032	13798	0.32751548290252686	NO	-
1821	ZINC04246886	14710	0.3275054693222046	NO	-
1822	ZINC03633117	11384	0.32748493552207947	NO	-
1823	ZINC01738035	6342	0.32747629284858704	NO	-
1824	ZINC03973654	13879	0.3274758458137512	NO	-
1825	ZINC04179111	14612	0.32746294140815735	NO	-
1826	ZINC04157064	14528	0.32744282484054565	NO	-
1827	ZINC03317642	9355	0.3274354338645935	NO	-
1828	ZINC03853008	11724	0.3274250626564026	NO	-
1829	ZINC03186324	8966	0.3274202048778534	NO	-
1830	ZINC03969906	13751	0.32741454243659973	NO	-
1831	ZINC02131052	6817	0.3274087905883789	NO	-
1832	ZINC02347358	7084	0.3273908197879791	NO	-
1833	ZINC04324038	14886	0.3273872137069702	NO	-
1834	ZINC02918926	8621	0.32738223671913147	NO	-
1835	ZINC02918927	8622	0.32738223671913147	NO	-
1836	ZINC03868515	13006	0.32737696170806885	NO	-
1837	ZINC00868082	4475	0.3273729085922241	NO	-
1838	ZINC03909070	13446	0.3273710608482361	NO	-
1839	ZINC01299585	5770	0.3273710012435913	NO	-
1840	ZINC04210316	14649	0.3273578882217407	NO	-
1841	ZINC02661513	7652	0.3273571729660034	NO	-
1842	ZINC03858448	12275	0.32735154032707214	NO	-
1843	ZINC03308846	9321	0.3272853493690491	NO	-
1844	ZINC04484723	15384	0.3272814452648163	NO	-
1845	ZINC03889737	13124	0.32728075981140137	NO	-
1846	ZINC03379650	9579	0.32726067304611206	NO	-
1847	ZINC01076485	5190	0.3272588551044464	NO	-
1848	ZINC03816042	11454	0.32722240686416626	NO	-
1849	ZINC03971767	13830	0.32721301913261414	NO	-
1850	ZINC00020368	201	0.32720932364463806	YES	3
1851	ZINC03462068	10243	0.32718250155448914	NO	-
1852	ZINC02623744	7485	0.32716286182403564	NO	-
1853	ZINC00357855	2042	0.32716020941734314	NO	-
1854	ZINC00794321	4174	0.3270815312862396	NO	-
1855	ZINC00137714	915	0.32705748081207275	NO	-
1856	ZINC00620376	3778	0.32705599069595337	NO	-
1857	ZINC02410473	7167	0.32705599069595337	NO	-
1858	ZINC03366797	9526	0.3270368278026581	NO	-
1859	ZINC00138014	921	0.32703229784965515	NO	-
1860	ZINC03862858	12525	0.3270290195941925	NO	-
1861	ZINC03852155	11661	0.3270077109336853	NO	-
1862	ZINC00299901	1803	0.3269864320755005	NO	-
1863	ZINC02391775	232	0.3269762396812439	YES	9
1864	ZINC01748010	6358	0.32695508003234863	NO	-
1865	ZINC02970281	8720	0.32693007588386536	NO	-
1866	ZINC02970282	8721	0.32693007588386536	NO	-
1867	ZINC00246664	1533	0.32689744234085083	NO	-
1868	ZINC01160904	5478	0.3268927335739136	NO	-
1869	ZINC03892813	13352	0.3268861174583435	NO	-
1870	ZINC02341966	7074	0.3268848955631256	NO	-
1871	ZINC01979379	6682	0.32686081528663635	NO	-
1872	ZINC01580627	6285	0.32683265209198	NO	-
1873	ZINC03849509	11527	0.32682931423187256	NO	-
1874	ZINC00563590	3435	0.326767235994339	NO	-
1875	ZINC00563593	3437	0.326767235994339	NO	-
1876	ZINC03997183	14224	0.32674479484558105	NO	-
1877	ZINC02794506	8247	0.32674211263656616	NO	-
1878	ZINC02794507	8248	0.32674211263656616	NO	-
1879	ZINC01095846	5253	0.3267308175563812	NO	-
1880	ZINC00798915	4209	0.32669976353645325	NO	-
1881	ZINC00774698	4106	0.3266816735267639	NO	-
1882	ZINC04358633	14967	0.3266693949699402	NO	-
1883	ZINC00302038	1811	0.32664141058921814	NO	-
1884	ZINC00302042	1813	0.32664141058921814	NO	-
1885	ZINC03889325	13093	0.3266361951828003	NO	-
1886	ZINC00218607	1316	0.3266281187534332	NO	-
1887	ZINC00026917	104	0.3266018033027649	NO	-
1888	ZINC01079295	5200	0.3265988826751709	NO	-
1889	ZINC02113120	6804	0.32655683159828186	NO	-
1890	ZINC03400870	9835	0.3265265226364136	NO	-
1891	ZINC03766178	11431	0.3265242576599121	NO	-
1892	ZINC03562641	11018	0.32649755477905273	NO	-
1893	ZINC00621321	3791	0.3264770209789276	NO	-
1894	ZINC02718988	7934	0.3264622390270233	NO	-
1895	ZINC02718988	7935	0.3264622390270233	NO	-
1896	ZINC00469061	2831	0.3264334797859192	NO	-
1897	ZINC00038288	162	0.3264096975326538	NO	-
1898	ZINC03497720	10511	0.326404333114624	NO	-
1899	ZINC02554829	7408	0.32639941573143005	NO	-
1900	ZINC02871606	8478	0.32639941573143005	NO	-
1901	ZINC00234710	1452	0.32639870047569275	NO	-
1902	ZINC03223759	9039	0.3263905346393585	NO	-
1903	ZINC01903630	6501	0.3263881504535675	NO	-
1904	ZINC02684367	7693	0.3263709843158722	NO	-
1905	ZINC00056244	294	0.32636916637420654	NO	-
1906	ZINC03909982	13452	0.3263534605503082	NO	-
1907	ZINC02593014	7440	0.326334148645401	NO	-
1908	ZINC01045791	5008	0.3263326585292816	NO	-
1909	ZINC03476104	10377	0.32631710171699524	NO	-
1910	ZINC00819141	4315	0.326314777135849	NO	-
1911	ZINC00321802	1917	0.3262893557548523	NO	-
1912	ZINC03635259	11387	0.3262651264667511	NO	-
1913	ZINC00127318	834	0.3262556195259094	NO	-
1914	ZINC02718963	7899	0.3261956572532654	NO	-
1915	ZINC02718963	7900	0.3261956572532654	NO	-
1916	ZINC00959342	4692	0.3261861503124237	NO	-
1917	ZINC03148112	8911	0.3261711299419403	NO	-
1918	ZINC00586696	3607	0.32616838812828064	NO	-
1919	ZINC02088785	6794	0.32616305351257324	NO	-
1920	ZINC02882057	8528	0.3261606693267822	NO	-
1921	ZINC01680987	6327	0.3261381685733795	NO	-
1922	ZINC00020562	77	0.3261161744594574	NO	-
1923	ZINC01054444	5054	0.32609617710113525	NO	-
1924	ZINC03519209	10800	0.32609447836875916	NO	-
1925	ZINC00738248	4079	0.32609233260154724	NO	-
1926	ZINC03132044	8901	0.3260723650455475	NO	-
1927	ZINC02793421	8230	0.3260369300842285	NO	-
1928	ZINC03310101	9326	0.3260229527950287	NO	-
1929	ZINC01747414	6355	0.3259854018688202	NO	-
1930	ZINC02590606	7432	0.3259854018688202	NO	-
1931	ZINC03868098	12936	0.3259810209274292	NO	-
1932	ZINC03868099	12937	0.3259810209274292	NO	-
1933	ZINC04465921	15243	0.3259810209274292	NO	-
1934	ZINC00051177	237	0.32597506046295166	NO	-
1935	ZINC00072047	423	0.32596346735954285	NO	-
1936	ZINC00072052	424	0.32596346735954285	NO	-
1937	ZINC03967629	13601	0.32594263553619385	NO	-
1938	ZINC04465948	15247	0.32594263553619385	NO	-
1939	ZINC03340322	9434	0.3259049654006958	NO	-
1940	ZINC03536300	10886	0.32589420676231384	NO	-
1941	ZINC02632149	7538	0.32588252425193787	NO	-
1942	ZINC03997184	14225	0.3258691430091858	NO	-
1943	ZINC00415376	2359	0.3258592486381531	NO	-
1944	ZINC00415377	2360	0.3258592486381531	NO	-
1945	ZINC03400768	9831	0.3258413076400757	NO	-
1946	ZINC03400909	9837	0.3258413076400757	NO	-
1947	ZINC00798918	4210	0.3258320987224579	NO	-
1948	ZINC03852809	11692	0.3258199691772461	NO	-
1949	ZINC03853286	11775	0.3258199691772461	NO	-
1950	ZINC02793422	8231	0.32581233978271484	NO	-
1951	ZINC03299894	9302	0.32581084966659546	NO	-
1952	ZINC00442066	2651	0.3258041739463806	NO	-
1953	ZINC03859653	12420	0.32579952478408813	NO	-
1954	ZINC03876632	13063	0.32579952478408813	NO	-
1955	ZINC01943660	6616	0.3257649838924408	NO	-
1956	ZINC02860814	8445	0.32574698328971863	NO	-
1957	ZINC03420818	9949	0.325717031955719	NO	-
1958	ZINC03509097	10671	0.3257048726081848	NO	-
1959	ZINC00234338	1446	0.3256891071796417	NO	-
1960	ZINC00050355	231	0.3256882429122925	NO	-
1961	ZINC03992902	14164	0.32567518949508667	NO	-
1962	ZINC04086270	14408	0.32566311955451965	NO	-
1963	ZINC03867855	12869	0.32563039660453796	NO	-
1964	ZINC00191854	1190	0.3256266415119171	NO	-
1965	ZINC03527193	10846	0.3256160318851471	NO	-
1966	ZINC00384907	2205	0.32559531927108765	NO	-
1967	ZINC03891738	13282	0.32558971643447876	NO	-
1968	ZINC03854494	11915	0.32556772232055664	NO	-
1969	ZINC03858333	12248	0.32556772232055664	NO	-
1970	ZINC03497000	10491	0.325562983751297	NO	-
1971	ZINC01807613	6421	0.32550761103630066	NO	-
1972	ZINC01807616	6422	0.32550761103630066	NO	-
1973	ZINC00246131	1529	0.3255075514316559	NO	-
1974	ZINC00999293	4801	0.3254941403865814	NO	-
1975	ZINC00491678	2974	0.32548949122428894	NO	-
1976	ZINC02069835	6781	0.3254878520965576	NO	-
1977	ZINC03815057	234	0.3254743218421936	YES	9
1978	ZINC03308849	9322	0.3254714906215668	NO	-
1979	ZINC00365507	2104	0.3254624307155609	NO	-
1980	ZINC03957478	13525	0.3254467248916626	NO	-
1981	ZINC02970817	8726	0.3254450261592865	NO	-
1982	ZINC00574032	3500	0.3254309594631195	NO	-
1983	ZINC00052558	254	0.32542532682418823	NO	-
1984	ZINC01781368	6390	0.32541000843048096	NO	-
1985	ZINC01781370	6391	0.32541000843048096	NO	-
1986	ZINC01798790	6405	0.32541000843048096	NO	-
1987	ZINC01798792	6406	0.32541000843048096	NO	-
1988	ZINC01808392	6423	0.32541000843048096	NO	-
1989	ZINC01808394	6424	0.32541000843048096	NO	-
1990	ZINC00115179	752	0.3253556489944458	NO	-
1991	ZINC01644163	6311	0.32533711194992065	NO	-
1992	ZINC00007825	27	0.325332909822464	NO	-
1993	ZINC00222255	1336	0.32529792189598083	NO	-
1994	ZINC02317582	7039	0.32529792189598083	NO	-
1995	ZINC01784502	6392	0.32529696822166443	NO	-
1996	ZINC01784504	6393	0.32529696822166443	NO	-
1997	ZINC03868475	13001	0.3252960741519928	NO	-
1998	ZINC04466093	15256	0.3252960741519928	NO	-
1999	ZINC03573398	11104	0.32528695464134216	NO	-
2000	ZINC01388508	5871	0.3252820074558258	NO	-
2001	ZINC03898471	13371	0.3252811133861542	NO	-
2002	ZINC01922306	6531	0.325273722410202	NO	-
2003	ZINC01922308	6532	0.325273722410202	NO	-
2004	ZINC03600083	11231	0.3252261281013489	NO	-
2005	ZINC04443157	15097	0.3252241015434265	NO	-
2006	ZINC00429559	2564	0.32522138953208923	NO	-
2007	ZINC01301851	5775	0.32521316409111023	NO	-
2008	ZINC03963871	13566	0.3252057135105133	NO	-
2009	ZINC03892846	13354	0.3251918852329254	NO	-
2010	ZINC03867454	12716	0.32515281438827515	NO	-
2011	ZINC01207742	5577	0.3251465857028961	NO	-
2012	ZINC00836513	4379	0.3251340687274933	NO	-
2013	ZINC00559982	3419	0.32513153553009033	NO	-
2014	ZINC00252144	1574	0.32511141896247864	NO	-
2015	ZINC00062743	362	0.32510626316070557	NO	-
2016	ZINC03497632	10503	0.32510462403297424	NO	-
2017	ZINC03497639	10506	0.32510462403297424	NO	-
2018	ZINC00234336	1445	0.32508713006973267	NO	-
2019	ZINC03512070	10717	0.32506319880485535	NO	-
2020	ZINC00643849	3877	0.32504865527153015	NO	-
2021	ZINC01006612	4827	0.32504186034202576	NO	-
2022	ZINC00803263	4222	0.3250384032726288	NO	-
2023	ZINC03462625	10261	0.32503196597099304	NO	-
2024	ZINC00991718	4769	0.3250294327735901	NO	-
2025	ZINC03867257	12689	0.32498884201049805	NO	-
2026	ZINC04465485	15213	0.32498884201049805	NO	-
2027	ZINC00243904	1510	0.3249666094779968	NO	-
2028	ZINC00086041	529	0.3249587118625641	NO	-
2029	ZINC03815030	231	0.32492634654045105	YES	9
2030	ZINC04427200	15074	0.32491210103034973	NO	-
2031	ZINC01110541	5313	0.3249109387397766	NO	-
2032	ZINC04311830	14843	0.3248845636844635	NO	-
2033	ZINC01747411	6354	0.32486122846603394	NO	-
2034	ZINC01903629	6500	0.32486122846603394	NO	-
2035	ZINC02590605	7431	0.32486122846603394	NO	-
2036	ZINC03979407	13996	0.32485970854759216	NO	-
2037	ZINC00779735	4129	0.3248235285282135	NO	-
2038	ZINC03992905	14166	0.324817031621933	NO	-
2039	ZINC01478954	6116	0.32479214668273926	NO	-
2040	ZINC02718743	7860	0.32476702332496643	NO	-
2041	ZINC02718743	7861	0.32476702332496643	NO	-
2042	ZINC01048264	5019	0.32473501563072205	NO	-
2043	ZINC00314258	1879	0.3247193396091461	NO	-
2044	ZINC02698311	7737	0.3246992230415344	NO	-
2045	ZINC00903867	4540	0.324693500995636	NO	-
2046	ZINC00533528	3227	0.3246934115886688	NO	-
2047	ZINC01872774	6465	0.3246868848800659	NO	-
2048	ZINC04465872	15240	0.32468023896217346	NO	-
2049	ZINC03354900	9489	0.3246673047542572	NO	-
2050	ZINC03851369	11606	0.32462599873542786	NO	-
2051	ZINC03511156	10701	0.32461604475975037	NO	-
2052	ZINC03400504	9830	0.3246147930622101	NO	-
2053	ZINC00608794	3640	0.32461267709732056	NO	-
2054	ZINC02937961	8659	0.3245755434036255	NO	-
2055	ZINC01415152	5945	0.324535608291626	NO	-
2056	ZINC03477080	10390	0.3245355486869812	NO	-
2057	ZINC03497426	10497	0.32452306151390076	NO	-
2058	ZINC03497428	10498	0.32452306151390076	NO	-
2059	ZINC03497721	10512	0.32452306151390076	NO	-
2060	ZINC03890843	13230	0.32452115416526794	NO	-
2061	ZINC04465147	15182	0.32452115416526794	NO	-
2062	ZINC02718814	7876	0.3245008885860443	NO	-
2063	ZINC02718814	7877	0.3245008885860443	NO	-
2064	ZINC01847626	6457	0.3244977593421936	NO	-
2065	ZINC03992901	14163	0.32448261976242065	NO	-
2066	ZINC02123438	6813	0.3244437873363495	NO	-
2067	ZINC03400804	9833	0.32443949580192566	NO	-
2068	ZINC03400882	9836	0.32443949580192566	NO	-
2069	ZINC03508562	10656	0.32443270087242126	NO	-
2070	ZINC03510058	10679	0.32443270087242126	NO	-
2071	ZINC00845813	4404	0.3244168758392334	NO	-
2072	ZINC00845814	4405	0.3244168758392334	NO	-
2073	ZINC00078390	471	0.32441672682762146	NO	-
2074	ZINC03519105	10789	0.32441359758377075	NO	-
2075	ZINC00019242	70	0.3243948817253113	NO	-
2076	ZINC00600288	3627	0.3243948817253113	NO	-
2077	ZINC03385465	9622	0.32436603307724	NO	-
2078	ZINC03404842	9861	0.32436603307724	NO	-
2079	ZINC03476073	10373	0.3243483006954193	NO	-
2080	ZINC03854324	11907	0.32433179020881653	NO	-
2081	ZINC01006620	4829	0.32432952523231506	NO	-
2082	ZINC03956482	13516	0.32432764768600464	NO	-
2083	ZINC02794368	8241	0.32432252168655396	NO	-
2084	ZINC02794369	8242	0.32432252168655396	NO	-
2085	ZINC04478193	15373	0.32431337237358093	NO	-
2086	ZINC00222486	1347	0.3243093192577362	NO	-
2087	ZINC00222488	1348	0.3243093192577362	NO	-
2088	ZINC03815359	3	0.3243052065372467	YES	1
2089	ZINC00738247	4078	0.3242758512496948	NO	-
2090	ZINC02422469	7187	0.3242596983909607	NO	-
2091	ZINC00019548	74	0.3242579996585846	NO	-
2092	ZINC00614217	3721	0.3242484927177429	NO	-
2093	ZINC03980347	14008	0.3242405951023102	NO	-
2094	ZINC03489502	10439	0.3242308795452118	NO	-
2095	ZINC00020644	2	0.3242204785346985	YES	1
2096	ZINC00007282	6	0.3242204785346985	YES	1
2097	ZINC00632606	3842	0.32419297099113464	NO	-
2098	ZINC00319499	1911	0.3241846263408661	NO	-
2099	ZINC00004436	20	0.32417532801628113	NO	-
2100	ZINC00590227	3611	0.3241698443889618	NO	-
2101	ZINC03889337	13095	0.32416561245918274	NO	-
2102	ZINC03853620	11807	0.32415804266929626	NO	-
2103	ZINC03859085	12368	0.32414335012435913	NO	-
2104	ZINC00020362	61	0.3241181969642639	YES	2
2105	ZINC00245690	1518	0.3240838944911957	NO	-
2106	ZINC04246194	14698	0.32406821846961975	NO	-
2107	ZINC02856140	8427	0.3240547478199005	NO	-
2108	ZINC02878402	8508	0.3240424692630768	NO	-
2109	ZINC01032887	4919	0.3240309953689575	NO	-
2110	ZINC03992757	14146	0.3240291476249695	NO	-
2111	ZINC01332678	5806	0.32402312755584717	NO	-
2112	ZINC00288500	1754	0.3239852488040924	NO	-
2113	ZINC03392273	9727	0.32393714785575867	NO	-
2114	ZINC03392276	9728	0.32393714785575867	NO	-
2115	ZINC01938439	6592	0.323934942483902	NO	-
2116	ZINC01938747	6595	0.323934942483902	NO	-
2117	ZINC02691571	7713	0.3239292502403259	NO	-
2118	ZINC03233696	9081	0.3239240348339081	NO	-
2119	ZINC03525086	10824	0.3239240348339081	NO	-
2120	ZINC03573696	11114	0.3239240348339081	NO	-
2121	ZINC00424552	2485	0.32392147183418274	NO	-
2122	ZINC02718990	7937	0.3239150047302246	NO	-
2123	ZINC00298406	1790	0.32389527559280396	NO	-
2124	ZINC00087138	536	0.32388919591903687	NO	-
2125	ZINC00236344	1469	0.3238815367221832	NO	-
2126	ZINC00416313	2371	0.32387790083885193	NO	-
2127	ZINC03867504	12738	0.32386210560798645	NO	-
2128	ZINC03862050	12479	0.32386043667793274	NO	-
2129	ZINC03912390	13467	0.3238600790500641	NO	-
2130	ZINC04464524	15157	0.3238600790500641	NO	-
2131	ZINC00507733	3038	0.32382267713546753	NO	-
2132	ZINC03815194	303	0.32380399107933044	YES	18
2133	ZINC04317228	14863	0.32380184531211853	NO	-
2134	ZINC00028759	116	0.3237939774990082	NO	-
2135	ZINC03867827	12848	0.3237918019294739	NO	-
2136	ZINC03032640	8799	0.32379037141799927	NO	-
2137	ZINC03992908	14168	0.3237804174423218	NO	-
2138	ZINC04469447	15302	0.3237804174423218	NO	-
2139	ZINC03265213	9190	0.32377615571022034	NO	-
2140	ZINC00236350	1470	0.32376939058303833	NO	-
2141	ZINC01236717	5680	0.3237656056880951	NO	-
2142	ZINC02718982	7919	0.32372626662254333	NO	-
2143	ZINC03858334	12249	0.3237237334251404	NO	-
2144	ZINC00073286	442	0.3237176835536957	NO	-
2145	ZINC03632994	11383	0.3236687481403351	NO	-
2146	ZINC03591880	11183	0.3236323595046997	NO	-
2147	ZINC02312112	7027	0.3236144781112671	NO	-
2148	ZINC03912393	13469	0.3236132264137268	NO	-
2149	ZINC02838395	8383	0.32359370589256287	NO	-
2150	ZINC01216229	5614	0.32359346747398376	NO	-
2151	ZINC00356622	2034	0.3235912322998047	NO	-
2152	ZINC00321930	1920	0.3235887885093689	NO	-
2153	ZINC01633081	6300	0.32358691096305847	NO	-
2154	ZINC01943665	6618	0.32355570793151855	NO	-
2155	ZINC03866956	12640	0.323551744222641	NO	-
2156	ZINC04465248	15191	0.323551744222641	NO	-
2157	ZINC00407252	2295	0.3235473334789276	NO	-
2158	ZINC00163583	1059	0.32354599237442017	NO	-
2159	ZINC04623891	15522	0.32354289293289185	NO	-
2160	ZINC03868296	12980	0.32353076338768005	NO	-
2161	ZINC03231140	9066	0.32350051403045654	NO	-
2162	ZINC04117295	14469	0.32349294424057007	NO	-
2163	ZINC03507081	10609	0.32348668575286865	NO	-
2164	ZINC03245045	9131	0.3234284818172455	NO	-
2165	ZINC03867962	12896	0.32341665029525757	NO	-
2166	ZINC00523316	3150	0.3234003484249115	NO	-
2167	ZINC02918915	8620	0.3233938217163086	NO	-
2168	ZINC00087491	539	0.3233858048915863	NO	-
2169	ZINC03620276	11361	0.32337501645088196	NO	-
2170	ZINC02718997	7949	0.3233584463596344	NO	-
2171	ZINC02455886	7264	0.32329827547073364	NO	-
2172	ZINC04241369	14693	0.32329604029655457	NO	-
2173	ZINC01470561	6100	0.32329297065734863	NO	-
2174	ZINC03576756	11125	0.32328319549560547	NO	-
2175	ZINC03993136	14189	0.3232700526714325	NO	-
2176	ZINC01257952	5711	0.3232400417327881	NO	-
2177	ZINC03292663	9282	0.32323527336120605	NO	-
2178	ZINC01305113	5778	0.32322821021080017	NO	-
2179	ZINC00409133	2304	0.323219895362854	NO	-
2180	ZINC02854965	8422	0.32321715354919434	NO	-
2181	ZINC03495435	10464	0.32320621609687805	NO	-
2182	ZINC03495437	10465	0.32320621609687805	NO	-
2183	ZINC00456892	2752	0.3231574594974518	NO	-
2184	ZINC04465827	15238	0.32315000891685486	NO	-
2185	ZINC03859537	12404	0.3231393098831177	NO	-
2186	ZINC04493279	15435	0.323131799697876	NO	-
2187	ZINC02088723	6793	0.3231278955936432	NO	-
2188	ZINC03399902	9823	0.32311683893203735	NO	-
2189	ZINC03400262	9824	0.32311683893203735	NO	-
2190	ZINC03400334	9827	0.32311683893203735	NO	-
2191	ZINC00304479	1829	0.32311588525772095	NO	-
2192	ZINC01432662	6022	0.3230970501899719	NO	-
2193	ZINC01954731	6630	0.3230965733528137	NO	-
2194	ZINC02455964	7265	0.3230883479118347	NO	-
2195	ZINC00537011	3263	0.3230878710746765	NO	-
2196	ZINC01424359	5974	0.32308608293533325	NO	-
2197	ZINC00112049	735	0.32307642698287964	NO	-
2198	ZINC01433645	6027	0.3230586647987366	NO	-
2199	ZINC03506784	10590	0.32303348183631897	NO	-
2200	ZINC03573714	11116	0.3230229914188385	NO	-
2201	ZINC01725309	6336	0.32302209734916687	NO	-
2202	ZINC03890369	13192	0.32301923632621765	NO	-
2203	ZINC00619762	3768	0.32301849126815796	NO	-
2204	ZINC03338687	9425	0.32301777601242065	NO	-
2205	ZINC00063765	371	0.323016494512558	NO	-
2206	ZINC00218613	1319	0.32301363348960876	NO	-
2207	ZINC00218622	1320	0.32301363348960876	NO	-
2208	ZINC00148386	1003	0.3230092227458954	NO	-
2209	ZINC00363799	2100	0.32300758361816406	NO	-
2210	ZINC03256785	9163	0.3230036497116089	NO	-
2211	ZINC03362510	9513	0.32300060987472534	NO	-
2212	ZINC00630177	3838	0.3229767084121704	NO	-
2213	ZINC00072736	437	0.32296815514564514	NO	-
2214	ZINC03859078	12366	0.32295000553131104	NO	-
2215	ZINC00222478	1345	0.32294830679893494	NO	-
2216	ZINC00222481	1346	0.32294830679893494	NO	-
2217	ZINC04001017	14275	0.3229290246963501	NO	-
2218	ZINC02875064	8494	0.3229018747806549	NO	-
2219	ZINC02576670	7424	0.3229007124900818	NO	-
2220	ZINC00222254	1335	0.3228953778743744	NO	-
2221	ZINC03863314	12546	0.3228699564933777	NO	-
2222	ZINC00108704	706	0.32286903262138367	NO	-
2223	ZINC03497422	10495	0.32284015417099	NO	-
2224	ZINC03497423	10496	0.32284015417099	NO	-
2225	ZINC01433039	6025	0.3228308856487274	NO	-
2226	ZINC03857143	12089	0.32282495498657227	NO	-
2227	ZINC04126188	14494	0.3228174149990082	NO	-
2228	ZINC01499614	6185	0.3228166997432709	NO	-
2229	ZINC00235130	1460	0.3227664828300476	NO	-
2230	ZINC02603011	7444	0.3227439522743225	NO	-
2231	ZINC04228420	14682	0.3227348327636719	NO	-
2232	ZINC03869095	13047	0.32270318269729614	NO	-
2233	ZINC00273611	1713	0.32269710302352905	NO	-
2234	ZINC03815112	252	0.3226797580718994	YES	10
2235	ZINC04470224	15337	0.3226640820503235	NO	-
2236	ZINC03459517	10193	0.3226431608200073	NO	-
2237	ZINC03889925	13147	0.3226286470890045	NO	-
2238	ZINC03815360	4	0.32262754440307617	YES	1
2239	ZINC03853692	11822	0.3226011395454407	NO	-
2240	ZINC03858734	12314	0.3226006031036377	NO	-
2241	ZINC03867645	12780	0.3225858211517334	NO	-
2242	ZINC01768738	6372	0.3225794732570648	NO	-
2243	ZINC03972135	13849	0.3225647211074829	NO	-
2244	ZINC00252718	1586	0.32255682349205017	NO	-
2245	ZINC03851565	11621	0.32253870368003845	NO	-
2246	ZINC04465232	15188	0.32253870368003845	NO	-
2247	ZINC02088804	6795	0.3225315511226654	NO	-
2248	ZINC02088977	6796	0.3225315511226654	NO	-
2249	ZINC03170916	8944	0.3225148916244507	NO	-
2250	ZINC03559843	11002	0.32251396775245667	NO	-
2251	ZINC01646795	6313	0.32246828079223633	NO	-
2252	ZINC00826827	4347	0.32245877385139465	NO	-
2253	ZINC03393020	9741	0.3224444091320038	NO	-
2254	ZINC00038289	163	0.3224430978298187	NO	-
2255	ZINC04248699	14722	0.32240819931030273	NO	-
2256	ZINC03287404	9266	0.3224007189273834	NO	-
2257	ZINC03546666	10920	0.32237499952316284	NO	-
2258	ZINC00614064	3718	0.322366863489151	NO	-
2259	ZINC01108318	5300	0.322366863489151	NO	-
2260	ZINC00163586	1060	0.3223654627799988	NO	-
2261	ZINC00176689	1098	0.322354793548584	NO	-
2262	ZINC00205353	1253	0.3223433792591095	NO	-
2263	ZINC02637305	7557	0.3223349452018738	NO	-
2264	ZINC03867113	12659	0.3223332166671753	NO	-
2265	ZINC02705770	7757	0.32233089208602905	NO	-
2266	ZINC02705773	7758	0.32233089208602905	NO	-
2267	ZINC02342248	7076	0.32230302691459656	NO	-
2268	ZINC02342251	7077	0.32230302691459656	NO	-
2269	ZINC02809078	8345	0.3222936987876892	NO	-
2270	ZINC03858510	12288	0.32227861881256104	NO	-
2271	ZINC00211222	1280	0.3222731947898865	NO	-
2272	ZINC00444775	2675	0.32227224111557007	NO	-
2273	ZINC01004232	4819	0.32223862409591675	NO	-
2274	ZINC03867163	12668	0.32222679257392883	NO	-
2275	ZINC03854323	11906	0.32221493124961853	NO	-
2276	ZINC03969715	13737	0.3222120404243469	NO	-
2277	ZINC03992907	14167	0.32220351696014404	NO	-
2278	ZINC00865591	4464	0.3221856951713562	NO	-
2279	ZINC00865593	4466	0.3221856951713562	NO	-
2280	ZINC03977589	13982	0.3221854567527771	NO	-
2281	ZINC00939222	4611	0.32217714190483093	NO	-
2282	ZINC01388492	5867	0.32217392325401306	NO	-
2283	ZINC04493279	15434	0.32213398814201355	NO	-
2284	ZINC03853287	11776	0.3221183121204376	NO	-
2285	ZINC00303168	1821	0.3221179246902466	NO	-
2286	ZINC02387512	7137	0.3221098780632019	NO	-
2287	ZINC03852810	11693	0.3221040666103363	NO	-
2288	ZINC00470268	2845	0.32208335399627686	NO	-
2289	ZINC01388493	5869	0.3220776617527008	NO	-
2290	ZINC04292850	14823	0.3220635950565338	NO	-
2291	ZINC03400802	9832	0.3220597505569458	NO	-
2292	ZINC00456416	2745	0.3220404386520386	NO	-
2293	ZINC00456417	2746	0.3220404386520386	NO	-
2294	ZINC00986717	4749	0.32203003764152527	NO	-
2295	ZINC04467862	15280	0.32202619314193726	NO	-
2296	ZINC03858299	12245	0.32202067971229553	NO	-
2297	ZINC04157892	14531	0.32199493050575256	NO	-
2298	ZINC03862482	12506	0.3219801187515259	NO	-
2299	ZINC02627931	7513	0.32194527983665466	NO	-
2300	ZINC02627932	7514	0.32194527983665466	NO	-
2301	ZINC00071586	413	0.32193222641944885	NO	-
2302	ZINC00302038	1810	0.3219299614429474	NO	-
2303	ZINC00302042	1812	0.3219299614429474	NO	-
2304	ZINC04438329	15085	0.3219210207462311	NO	-
2305	ZINC03475546	10367	0.3219156265258789	NO	-
2306	ZINC02616237	7447	0.321907103061676	NO	-
2307	ZINC04239074	14690	0.32189664244651794	NO	-
2308	ZINC02726530	7961	0.32188960909843445	NO	-
2309	ZINC04157970	14534	0.3218885064125061	NO	-
2310	ZINC00306138	1831	0.3218866288661957	NO	-
2311	ZINC04341978	14917	0.32187506556510925	NO	-
2312	ZINC03971870	13834	0.3218655288219452	NO	-
2313	ZINC02808796	8343	0.32185497879981995	NO	-
2314	ZINC00449779	2700	0.3218472898006439	NO	-
2315	ZINC01159984	5475	0.3218472898006439	NO	-
2316	ZINC00496964	2990	0.3218182623386383	NO	-
2317	ZINC03400326	9826	0.32179418206214905	NO	-
2318	ZINC03853231	11772	0.32178550958633423	NO	-
2319	ZINC04467677	15270	0.32178550958633423	NO	-
2320	ZINC02807169	8332	0.3217851519584656	NO	-
2321	ZINC03858279	12239	0.32177454233169556	NO	-
2322	ZINC00223347	1357	0.3217717111110687	NO	-
2323	ZINC01444809	6049	0.3217717111110687	NO	-
2324	ZINC04156591	14524	0.32176557183265686	NO	-
2325	ZINC02353829	7095	0.3217548727989197	NO	-
2326	ZINC02353832	7096	0.3217548727989197	NO	-
2327	ZINC04292850	14822	0.32171544432640076	NO	-
2328	ZINC03962750	13547	0.32171308994293213	NO	-
2329	ZINC00384662	2202	0.32169628143310547	NO	-
2330	ZINC02455799	7258	0.32169201970100403	NO	-
2331	ZINC02455833	7262	0.32169201970100403	NO	-
2332	ZINC02880666	8517	0.3216865658760071	NO	-
2333	ZINC01385917	5855	0.32168394327163696	NO	-
2334	ZINC02482136	7322	0.3216634690761566	NO	-
2335	ZINC04284902	14810	0.3216607868671417	NO	-
2336	ZINC03997184	14226	0.32159751653671265	NO	-
2337	ZINC02808739	8341	0.3215775787830353	NO	-
2338	ZINC00123445	811	0.32156500220298767	NO	-
2339	ZINC03854588	11934	0.3215477764606476	NO	-
2340	ZINC04468489	15295	0.3215455710887909	NO	-
2341	ZINC01219027	5632	0.3215267062187195	NO	-
2342	ZINC01498164	6179	0.32151493430137634	NO	-
2343	ZINC02749437	8030	0.32150861620903015	NO	-
2344	ZINC03909978	13451	0.32149598002433777	NO	-
2345	ZINC02696916	7733	0.32149332761764526	NO	-
2346	ZINC00614136	3719	0.32149022817611694	NO	-
2347	ZINC03863734	12573	0.32145944237709045	NO	-
2348	ZINC03858536	12295	0.32145705819129944	NO	-
2349	ZINC00455219	2729	0.3214542865753174	NO	-
2350	ZINC01216780	5621	0.3214542865753174	NO	-
2351	ZINC04513571	15474	0.32144883275032043	NO	-
2352	ZINC03909475	13449	0.3214337229728699	NO	-
2353	ZINC03857307	12122	0.3214051425457001	NO	-
2354	ZINC03579596	11153	0.32139384746551514	NO	-
2355	ZINC03579598	11154	0.32139384746551514	NO	-
2356	ZINC03579634	11157	0.32139384746551514	NO	-
2357	ZINC03579636	11158	0.32139384746551514	NO	-
2358	ZINC03579674	11161	0.32139384746551514	NO	-
2359	ZINC03579676	11162	0.32139384746551514	NO	-
2360	ZINC02317093	7037	0.32137808203697205	NO	-
2361	ZINC02521742	7371	0.32137519121170044	NO	-
2362	ZINC00679791	3985	0.3213660717010498	NO	-
2363	ZINC03891716	13276	0.321351557970047	NO	-
2364	ZINC00943561	4628	0.3213195204734802	NO	-
2365	ZINC04623894	15523	0.32131949067115784	NO	-
2366	ZINC00006056	22	0.32131311297416687	NO	-
2367	ZINC00880813	4498	0.32131147384643555	NO	-
2368	ZINC00880816	4499	0.32131147384643555	NO	-
2369	ZINC01273340	5731	0.32131147384643555	NO	-
2370	ZINC01273342	5732	0.32131147384643555	NO	-
2371	ZINC02544721	7393	0.3213008940219879	NO	-
2372	ZINC00494888	2984	0.3212853968143463	NO	-
2373	ZINC03511707	10712	0.3212737739086151	NO	-
2374	ZINC03511709	10713	0.3212737739086151	NO	-
2375	ZINC01748352	6359	0.3212725818157196	NO	-
2376	ZINC01748356	6360	0.3212725818157196	NO	-
2377	ZINC01901275	6496	0.3212725818157196	NO	-
2378	ZINC01901276	6497	0.3212725818157196	NO	-
2379	ZINC00198721	1221	0.3212648630142212	NO	-
2380	ZINC03288205	9270	0.32126080989837646	NO	-
2381	ZINC01388509	5873	0.32123997807502747	NO	-
2382	ZINC01981387	6700	0.3212330639362335	NO	-
2383	ZINC01654555	6317	0.3212291896343231	NO	-
2384	ZINC02455969	7267	0.3212202489376068	NO	-
2385	ZINC03418683	9930	0.3212113380432129	NO	-
2386	ZINC00807865	4245	0.3212113082408905	NO	-
2387	ZINC01125582	5375	0.32120946049690247	NO	-
2388	ZINC03852949	11711	0.32120221853256226	NO	-
2389	ZINC03417859	9923	0.3211748003959656	NO	-
2390	ZINC03912217	13459	0.32116445899009705	NO	-
2391	ZINC03890871	13231	0.32115837931632996	NO	-
2392	ZINC02718741	7854	0.3211311995983124	NO	-
2393	ZINC02718741	7855	0.3211311995983124	NO	-
2394	ZINC01260442	5713	0.3211257755756378	NO	-
2395	ZINC03247206	9142	0.3211193084716797	NO	-
2396	ZINC03529946	10856	0.32110536098480225	NO	-
2397	ZINC03815079	106	0.3210914134979248	YES	2
2398	ZINC04493177	15431	0.3210854232311249	NO	-
2399	ZINC04225001	14663	0.3210850954055786	NO	-
2400	ZINC01008962	4832	0.32103613018989563	NO	-
2401	ZINC03868237	12965	0.32103168964385986	NO	-
2402	ZINC04488691	15415	0.3210298418998718	NO	-
2403	ZINC02718965	7901	0.3210259974002838	NO	-
2404	ZINC04251219	14732	0.3210163414478302	NO	-
2405	ZINC04251225	14735	0.3210163414478302	NO	-
2406	ZINC03497685	10509	0.3209916055202484	NO	-
2407	ZINC00885480	4513	0.3209884762763977	NO	-
2408	ZINC03400954	9840	0.32098761200904846	NO	-
2409	ZINC00688785	4003	0.3209751844406128	NO	-
2410	ZINC00251238	1555	0.3209732174873352	NO	-
2411	ZINC00569337	3478	0.32092395424842834	NO	-
2412	ZINC03889640	13118	0.3208874762058258	NO	-
2413	ZINC03972184	13851	0.32084599137306213	NO	-
2414	ZINC01021109	4870	0.3208218514919281	NO	-
2415	ZINC03892126	13320	0.32081538438796997	NO	-
2416	ZINC04317738	14872	0.32078641653060913	NO	-
2417	ZINC00422555	2436	0.3207623064517975	NO	-
2418	ZINC04013850	14329	0.3207576870918274	NO	-
2419	ZINC03868105	12943	0.3207304775714874	NO	-
2420	ZINC01833593	6449	0.3207256495952606	NO	-
2421	ZINC01250242	5701	0.3207177221775055	NO	-
2422	ZINC01938900	6598	0.3207084834575653	NO	-
2423	ZINC04317738	14873	0.3206944465637207	NO	-
2424	ZINC02713290	7803	0.3206939399242401	NO	-
2425	ZINC00132180	876	0.32066813111305237	NO	-
2426	ZINC00449593	2698	0.3206546902656555	NO	-
2427	ZINC03489801	10442	0.32064691185951233	NO	-
2428	ZINC03402926	9850	0.32064202427864075	NO	-
2429	ZINC04465964	15250	0.32062575221061707	NO	-
2430	ZINC03479237	10400	0.3206113874912262	NO	-
2431	ZINC03479239	10401	0.3206113874912262	NO	-
2432	ZINC03400926	9838	0.32058852910995483	NO	-
2433	ZINC01109301	5306	0.3205867111682892	NO	-
2434	ZINC03345760	9450	0.3205726444721222	NO	-
2435	ZINC01432573	6021	0.32056599855422974	NO	-
2436	ZINC00550207	3337	0.32056519389152527	NO	-
2437	ZINC00520705	3134	0.3205567002296448	NO	-
2438	ZINC03230473	9064	0.3205457925796509	NO	-
2439	ZINC01938189	6591	0.32052236795425415	NO	-
2440	ZINC02657980	7637	0.3205188512802124	NO	-
2441	ZINC02807168	8331	0.3204977214336395	NO	-
2442	ZINC01385916	5853	0.32049164175987244	NO	-
2443	ZINC00104098	682	0.3204863965511322	NO	-
2444	ZINC00507735	3039	0.3204839527606964	NO	-
2445	ZINC03815029	66	0.32047685980796814	YES	2
2446	ZINC03997499	14246	0.3204748034477234	NO	-
2447	ZINC02455829	7261	0.3204362988471985	NO	-
2448	ZINC03969689	13735	0.3204192817211151	NO	-
2449	ZINC04347773	14933	0.3204096555709839	NO	-
2450	ZINC00437494	2629	0.3204001784324646	NO	-
2451	ZINC00915720	4569	0.3203970491886139	NO	-
2452	ZINC04246286	14703	0.3203965723514557	NO	-
2453	ZINC00815019	4281	0.32038187980651855	NO	-
2454	ZINC02669132	7675	0.3203788101673126	NO	-
2455	ZINC03974046	13885	0.32037487626075745	NO	-
2456	ZINC00619175	3764	0.32037195563316345	NO	-
2457	ZINC02718958	7892	0.3203333020210266	NO	-
2458	ZINC02775977	8158	0.32032832503318787	NO	-
2459	ZINC01756057	6367	0.32032302021980286	NO	-
2460	ZINC03867956	12894	0.32032060623168945	NO	-
2461	ZINC02859995	8439	0.3203144669532776	NO	-
2462	ZINC00032565	139	0.32031068205833435	NO	-
2463	ZINC02740665	8001	0.3202875256538391	NO	-
2464	ZINC00491664	2973	0.3202863931655884	NO	-
2465	ZINC00421620	2423	0.32028400897979736	NO	-
2466	ZINC03240687	9112	0.3202764093875885	NO	-
2467	ZINC03972037	13841	0.32026079297065735	NO	-
2468	ZINC01534193	6258	0.32024288177490234	NO	-
2469	ZINC02329763	7060	0.3202305734157562	NO	-
2470	ZINC03376965	9555	0.3201899230480194	NO	-
2471	ZINC03908356	13436	0.320160835981369	NO	-
2472	ZINC03987908	14111	0.32013559341430664	NO	-
2473	ZINC00252148	1576	0.32013437151908875	NO	-
2474	ZINC01500997	6194	0.32013437151908875	NO	-
2475	ZINC03936860	13495	0.32012611627578735	NO	-
2476	ZINC03854495	11916	0.32010722160339355	NO	-
2477	ZINC03377645	9561	0.3200681507587433	NO	-
2478	ZINC00703536	4024	0.32006534934043884	NO	-
2479	ZINC03969508	13720	0.3200346529483795	NO	-
2480	ZINC02660070	7644	0.3200152516365051	NO	-
2481	ZINC03892551	13326	0.32001015543937683	NO	-
2482	ZINC03489923	10447	0.3200041949748993	NO	-
2483	ZINC03579571	11149	0.31999409198760986	NO	-
2484	ZINC03579573	11150	0.31999409198760986	NO	-
2485	ZINC04320292	14879	0.31997713446617126	NO	-
2486	ZINC00508018	3042	0.3199441730976105	NO	-
2487	ZINC03815080	104	0.3199004828929901	YES	2
2488	ZINC03868481	13003	0.31988734006881714	NO	-
2489	ZINC02792524	8224	0.3198644816875458	NO	-
2490	ZINC00200581	1228	0.31986290216445923	NO	-
2491	ZINC03896479	13365	0.31986290216445923	NO	-
2492	ZINC04015738	14331	0.31985709071159363	NO	-
2493	ZINC03497686	10510	0.31985193490982056	NO	-
2494	ZINC03579741	11165	0.31983622908592224	NO	-
2495	ZINC03579743	11166	0.31983622908592224	NO	-
2496	ZINC00496957	2988	0.31982728838920593	NO	-
2497	ZINC00496958	2989	0.31982728838920593	NO	-
2498	ZINC03815295	219	0.3198104202747345	YES	7
2499	ZINC03891717	13277	0.31980109214782715	NO	-
2500	ZINC00366580	2113	0.3197912573814392	NO	-
2501	ZINC00504519	3023	0.3197903633117676	NO	-
2502	ZINC01338100	5808	0.31978511810302734	NO	-
2503	ZINC01269217	5725	0.3197762370109558	NO	-
2504	ZINC01967057	6661	0.3197696805000305	NO	-
2505	ZINC00773578	4096	0.31976965069770813	NO	-
2506	ZINC03419406	9938	0.31974488496780396	NO	-
2507	ZINC03977410	13958	0.31973323225975037	NO	-
2508	ZINC03403196	9852	0.31972596049308777	NO	-
2509	ZINC03377644	9560	0.31969746947288513	NO	-
2510	ZINC01495493	6158	0.3196908235549927	NO	-
2511	ZINC00558680	3408	0.31968095898628235	NO	-
2512	ZINC00943563	4630	0.3196552097797394	NO	-
2513	ZINC01406018	5925	0.3196476697921753	NO	-
2514	ZINC02888419	8543	0.3196386694908142	NO	-
2515	ZINC03849458	11524	0.3196375072002411	NO	-
2516	ZINC00314755	1886	0.31962406635284424	NO	-
2517	ZINC01135200	5410	0.31962406635284424	NO	-
2518	ZINC03987419	14088	0.3196224868297577	NO	-
2519	ZINC03320656	9363	0.31960541009902954	NO	-
2520	ZINC03320657	9364	0.31960541009902954	NO	-
2521	ZINC00884716	4509	0.3195964992046356	NO	-
2522	ZINC03338657	9424	0.3195904791355133	NO	-
2523	ZINC03816671	11457	0.3195730447769165	NO	-
2524	ZINC03982944	14029	0.3195702135562897	NO	-
2525	ZINC03391361	9702	0.31957000494003296	NO	-
2526	ZINC02073911	6784	0.31956803798675537	NO	-
2527	ZINC00064374	378	0.31955668330192566	NO	-
2528	ZINC00485132	2942	0.31955668330192566	NO	-
2529	ZINC03866726	12599	0.3195151388645172	NO	-
2530	ZINC00581564	3564	0.3195083439350128	NO	-
2531	ZINC01021107	4869	0.31947535276412964	NO	-
2532	ZINC03992903	14165	0.3194582164287567	NO	-
2533	ZINC04469438	15301	0.3194582164287567	NO	-
2534	ZINC00146052	985	0.31944406032562256	NO	-
2535	ZINC03858776	12322	0.3194219470024109	NO	-
2536	ZINC03890442	13200	0.3194192349910736	NO	-
2537	ZINC01437610	6038	0.31941545009613037	NO	-
2538	ZINC03889814	13138	0.3193940222263336	NO	-
2539	ZINC02069756	6780	0.31936290860176086	NO	-
2540	ZINC01539867	6262	0.31935617327690125	NO	-
2541	ZINC02718812	7871	0.3193410038948059	NO	-
2542	ZINC04195255	14632	0.3193381130695343	NO	-
2543	ZINC03489473	10438	0.3193376362323761	NO	-
2544	ZINC03860057	12451	0.31933486461639404	NO	-
2545	ZINC04468672	15299	0.31933486461639404	NO	-
2546	ZINC00814984	4280	0.31930652260780334	NO	-
2547	ZINC00429756	2572	0.31926944851875305	NO	-
2548	ZINC00429757	2573	0.31926944851875305	NO	-
2549	ZINC03867839	12860	0.31925657391548157	NO	-
2550	ZINC01229487	5658	0.3192465901374817	NO	-
2551	ZINC03573690	11113	0.3192465901374817	NO	-
2552	ZINC02713287	7802	0.319244921207428	NO	-
2553	ZINC03819426	11474	0.31923630833625793	NO	-
2554	ZINC04465671	15223	0.3192216753959656	NO	-
2555	ZINC00230630	1420	0.3192201554775238	NO	-
2556	ZINC01934389	6578	0.3192196786403656	NO	-
2557	ZINC02718957	7890	0.3192080855369568	NO	-
2558	ZINC02718957	7891	0.3192080855369568	NO	-
2559	ZINC03891718	13278	0.3192034959793091	NO	-
2560	ZINC02615831	7446	0.31917694211006165	NO	-
2561	ZINC02486428	7327	0.3191754221916199	NO	-
2562	ZINC03853080	11746	0.3191572427749634	NO	-
2563	ZINC02068811	6778	0.31913742423057556	NO	-
2564	ZINC00553631	3362	0.3191372752189636	NO	-
2565	ZINC03853008	11723	0.31913578510284424	NO	-
2566	ZINC02466046	7293	0.31913354992866516	NO	-
2567	ZINC01993503	6743	0.31913283467292786	NO	-
2568	ZINC01669078	6323	0.3190934956073761	NO	-
2569	ZINC03858155	12228	0.31908923387527466	NO	-
2570	ZINC03523471	10810	0.31904780864715576	NO	-
2571	ZINC01674231	6324	0.31902948021888733	NO	-
2572	ZINC03867940	12885	0.31902697682380676	NO	-
2573	ZINC03867121	12661	0.31901809573173523	NO	-
2574	ZINC01814617	6431	0.31900569796562195	NO	-
2575	ZINC01814617	6432	0.31900569796562195	NO	-
2576	ZINC01365182	5833	0.319001168012619	NO	-
2577	ZINC00868082	4476	0.3189803659915924	NO	-
2578	ZINC00483439	2939	0.3189760446548462	NO	-
2579	ZINC03563825	11040	0.31897425651550293	NO	-
2580	ZINC00255344	1608	0.31896695494651794	NO	-
2581	ZINC00452895	2717	0.3189573287963867	NO	-
2582	ZINC03860094	12458	0.31893065571784973	NO	-
2583	ZINC00178126	1103	0.3189257085323334	NO	-
2584	ZINC03150994	8918	0.3189180791378021	NO	-
2585	ZINC00815423	4292	0.31887516379356384	NO	-
2586	ZINC03852878	11703	0.3188720643520355	NO	-
2587	ZINC00307363	1836	0.31886303424835205	NO	-
2588	ZINC00307365	1837	0.31886303424835205	NO	-
2589	ZINC00309137	1848	0.3188420236110687	NO	-
2590	ZINC00250001	1543	0.31882813572883606	NO	-
2591	ZINC04076995	14401	0.3188265562057495	NO	-
2592	ZINC02718979	7912	0.3188265264034271	NO	-
2593	ZINC02077000	6786	0.31880974769592285	NO	-
2594	ZINC00072316	430	0.3187865614891052	NO	-
2595	ZINC01099343	5262	0.3187853693962097	NO	-
2596	ZINC00434917	2601	0.31875503063201904	NO	-
2597	ZINC03435955	10032	0.31874486804008484	NO	-
2598	ZINC02348023	7085	0.3187447190284729	NO	-
2599	ZINC02348026	7086	0.3187447190284729	NO	-
2600	ZINC01533496	6256	0.31866100430488586	NO	-
2601	ZINC00365579	2106	0.31865444779396057	NO	-
2602	ZINC02461510	7276	0.31864553689956665	NO	-
2603	ZINC00986261	4746	0.31864243745803833	NO	-
2604	ZINC04401042	15021	0.3186050355434418	NO	-
2605	ZINC03855148	12032	0.3185824751853943	NO	-
2606	ZINC04467881	15281	0.3185824751853943	NO	-
2607	ZINC03419009	9934	0.31857937574386597	NO	-
2608	ZINC02197707	6875	0.318564236164093	NO	-
2609	ZINC03858584	12298	0.31855347752571106	NO	-
2610	ZINC02511291	7356	0.31853994727134705	NO	-
2611	ZINC03489837	10445	0.31853532791137695	NO	-
2612	ZINC03489896	10446	0.31853532791137695	NO	-
2613	ZINC03969797	13741	0.3185305595397949	NO	-
2614	ZINC03969088	13684	0.31852471828460693	NO	-
2615	ZINC03253148	9155	0.3185197710990906	NO	-
2616	ZINC00230762	1421	0.31850960850715637	NO	-
2617	ZINC04317738	14871	0.318477988243103	NO	-
2618	ZINC04099637	14437	0.31847378611564636	NO	-
2619	ZINC01284915	5745	0.318461149930954	NO	-
2620	ZINC00121596	791	0.3183879256248474	NO	-
2621	ZINC03264638	9186	0.31838762760162354	NO	-
2622	ZINC00019543	73	0.3183743357658386	NO	-
2623	ZINC04252381	14742	0.31836795806884766	NO	-
2624	ZINC00683057	3994	0.31836241483688354	NO	-
2625	ZINC00131931	872	0.31835880875587463	NO	-
2626	ZINC01226603	5653	0.31835705041885376	NO	-
2627	ZINC00580811	3545	0.31835660338401794	NO	-
2628	ZINC03969471	13717	0.3183501958847046	NO	-
2629	ZINC01495494	6159	0.31834736466407776	NO	-
2630	ZINC03508669	10659	0.3183467388153076	NO	-
2631	ZINC03510711	10687	0.3183467388153076	NO	-
2632	ZINC03512203	10725	0.3183467388153076	NO	-
2633	ZINC00120547	777	0.3183465898036957	NO	-
2634	ZINC01073694	5173	0.31832876801490784	NO	-
2635	ZINC00181604	1126	0.31830739974975586	NO	-
2636	ZINC03857482	12149	0.318307101726532	NO	-
2637	ZINC04360171	14970	0.3182995319366455	NO	-
2638	ZINC02783579	8183	0.3182986378669739	NO	-
2639	ZINC02360267	7111	0.31829333305358887	NO	-
2640	ZINC03997200	14229	0.31829026341438293	NO	-
2641	ZINC03281861	9246	0.3182819187641144	NO	-
2642	ZINC00006083	23	0.3182598352432251	NO	-
2643	ZINC04333076	14906	0.318246990442276	NO	-
2644	ZINC00856087	4435	0.3182401955127716	NO	-
2645	ZINC00510481	3082	0.31823810935020447	NO	-
2646	ZINC00006083	24	0.31822264194488525	NO	-
2647	ZINC03546665	10919	0.318217396736145	NO	-
2648	ZINC03867650	12784	0.31821709871292114	NO	-
2649	ZINC03862483	12507	0.3182104229927063	NO	-
2650	ZINC04104157	14444	0.3182066082954407	NO	-
2651	ZINC01581923	6289	0.3182043135166168	NO	-
2652	ZINC00032011	135	0.3181934058666229	NO	-
2653	ZINC02511244	7353	0.3181878626346588	NO	-
2654	ZINC02133509	6823	0.3181810677051544	NO	-
2655	ZINC01000447	4807	0.3181770145893097	NO	-
2656	ZINC03594604	11196	0.3181670308113098	NO	-
2657	ZINC03868245	12966	0.3181658983230591	NO	-
2658	ZINC01987231	6733	0.3181456923484802	NO	-
2659	ZINC00422578	2437	0.3181350827217102	NO	-
2660	ZINC01408065	5930	0.31812337040901184	NO	-
2661	ZINC00359281	2060	0.318114697933197	NO	-
2662	ZINC00971727	4699	0.31810232996940613	NO	-
2663	ZINC03889066	13082	0.3180910050868988	NO	-
2664	ZINC03889738	13125	0.31808561086654663	NO	-
2665	ZINC03858517	12290	0.3180777430534363	NO	-
2666	ZINC03506874	10591	0.3180461823940277	NO	-
2667	ZINC03506875	10592	0.3180461823940277	NO	-
2668	ZINC04246270	14700	0.31803813576698303	NO	-
2669	ZINC03855169	12038	0.3180290758609772	NO	-
2670	ZINC00268443	1696	0.3180113434791565	NO	-
2671	ZINC03969087	13683	0.3179943859577179	NO	-
2672	ZINC03859078	12367	0.31794974207878113	NO	-
2673	ZINC04513270	15473	0.3179469108581543	NO	-
2674	ZINC04000682	14261	0.3179420828819275	NO	-
2675	ZINC04018015	14333	0.31793543696403503	NO	-
2676	ZINC00456813	2751	0.3179248869419098	NO	-
2677	ZINC01767955	6371	0.31792449951171875	NO	-
2678	ZINC02511290	7355	0.31792375445365906	NO	-
2679	ZINC01061690	5104	0.31791719794273376	NO	-
2680	ZINC03968622	13648	0.3179110288619995	NO	-
2681	ZINC02754609	8059	0.31790366768836975	NO	-
2682	ZINC03851909	11648	0.31790074706077576	NO	-
2683	ZINC00002946	3	0.3178972601890564	NO	-
2684	ZINC00197749	1216	0.3178916573524475	NO	-
2685	ZINC00327021	262	0.3178888261318207	YES	12
2686	ZINC04299607	14828	0.31788307428359985	NO	-
2687	ZINC01040129	4969	0.3178667426109314	NO	-
2688	ZINC03572259	11090	0.3178587555885315	NO	-
2689	ZINC03103302	8880	0.31785205006599426	NO	-
2690	ZINC00379468	2175	0.3178372383117676	NO	-
2691	ZINC03912564	13472	0.3178364038467407	NO	-
2692	ZINC03578413	11137	0.3178352415561676	NO	-
2693	ZINC04276834	14801	0.3178340792655945	NO	-
2694	ZINC01742162	6350	0.31780144572257996	NO	-
2695	ZINC02466038	7290	0.3177972137928009	NO	-
2696	ZINC02466040	7291	0.3177972137928009	NO	-
2697	ZINC01211952	5599	0.3177925944328308	NO	-
2698	ZINC03867844	12867	0.3177877366542816	NO	-
2699	ZINC03425345	9984	0.31778162717819214	NO	-
2700	ZINC03361877	9511	0.31776195764541626	NO	-
2701	ZINC03532479	10866	0.31776195764541626	NO	-
2702	ZINC00128882	843	0.317745566368103	NO	-
2703	ZINC00503069	3014	0.31774526834487915	NO	-
2704	ZINC00234863	1457	0.3177427351474762	NO	-
2705	ZINC01054721	5060	0.3177427351474762	NO	-
2706	ZINC03389430	9697	0.31773120164871216	NO	-
2707	ZINC00237211	1478	0.31772392988204956	NO	-
2708	ZINC00162568	1056	0.31770747900009155	NO	-
2709	ZINC02252530	6964	0.31770002841949463	NO	-
2710	ZINC00431888	2585	0.3176950514316559	NO	-
2711	ZINC00832210	4359	0.31769248843193054	NO	-
2712	ZINC01515718	6245	0.31769248843193054	NO	-
2713	ZINC00146053	986	0.31767794489860535	NO	-
2714	ZINC01060629	5103	0.31767794489860535	NO	-
2715	ZINC04223089	14652	0.3176778554916382	NO	-
2716	ZINC04032872	14351	0.31767088174819946	NO	-
2717	ZINC03890441	13199	0.31763362884521484	NO	-
2718	ZINC02568516	7415	0.31761911511421204	NO	-
2719	ZINC01288106	5754	0.3176172375679016	NO	-
2720	ZINC02718995	7943	0.31761547923088074	NO	-
2721	ZINC00523367	3151	0.31759926676750183	NO	-
2722	ZINC03991907	14119	0.3175903856754303	NO	-
2723	ZINC03967627	13600	0.31758207082748413	NO	-
2724	ZINC04465947	15246	0.31758207082748413	NO	-
2725	ZINC02338420	7071	0.3175794780254364	NO	-
2726	ZINC01126982	5385	0.3175623416900635	NO	-
2727	ZINC01009467	4833	0.31756094098091125	NO	-
2728	ZINC01442534	6045	0.31755420565605164	NO	-
2729	ZINC03858199	12233	0.3175358772277832	NO	-
2730	ZINC00307360	1835	0.3175111413002014	NO	-
2731	ZINC02996387	8759	0.3175111413002014	NO	-
2732	ZINC03970007	13756	0.317510724067688	NO	-
2733	ZINC00239886	1492	0.3175092339515686	NO	-
2734	ZINC00462867	2785	0.3174949884414673	NO	-
2735	ZINC00819547	4327	0.31747472286224365	NO	-
2736	ZINC02455175	7257	0.3174664080142975	NO	-
2737	ZINC03169486	8942	0.31746378540992737	NO	-
2738	ZINC00955117	4677	0.3174559473991394	NO	-
2739	ZINC02740288	7999	0.31745395064353943	NO	-
2740	ZINC02718813	7872	0.31744900345802307	NO	-
2741	ZINC00361186	2087	0.3174337148666382	NO	-
2742	ZINC03400434	9829	0.3174320161342621	NO	-
2743	ZINC02451017	7247	0.3174305558204651	NO	-
2744	ZINC03974044	13884	0.3174225389957428	NO	-
2745	ZINC01069577	5146	0.31741493940353394	NO	-
2746	ZINC03892707	13334	0.3174040913581848	NO	-
2747	ZINC01202970	5563	0.3173712193965912	NO	-
2748	ZINC00149487	1014	0.3173648715019226	NO	-
2749	ZINC00879802	4492	0.31734150648117065	NO	-
2750	ZINC03862467	12503	0.3173343241214752	NO	-
2751	ZINC03862997	12531	0.3173343241214752	NO	-
2752	ZINC00223568	1361	0.3173336386680603	NO	-
2753	ZINC00089197	555	0.3173205852508545	NO	-
2754	ZINC00089322	557	0.3172943890094757	NO	-
2755	ZINC02911885	8586	0.3172772228717804	NO	-
2756	ZINC01474099	6107	0.31724491715431213	NO	-
2757	ZINC00515218	3118	0.3172386884689331	NO	-
2758	ZINC03851393	11608	0.3172282874584198	NO	-
2759	ZINC00091834	564	0.3172266185283661	NO	-
2760	ZINC00251240	1556	0.3172188997268677	NO	-
2761	ZINC03849458	11525	0.31720036268234253	NO	-
2762	ZINC01511985	6232	0.3171902596950531	NO	-
2763	ZINC01511995	6234	0.3171902596950531	NO	-
2764	ZINC00132155	873	0.31718912720680237	NO	-
2765	ZINC03507206	10612	0.31718218326568604	NO	-
2766	ZINC03507208	10613	0.31718218326568604	NO	-
2767	ZINC03868080	12929	0.3171785771846771	NO	-
2768	ZINC03055670	8823	0.3171691298484802	NO	-
2769	ZINC01108643	5303	0.31716883182525635	NO	-
2770	ZINC02064574	6775	0.31714189052581787	NO	-
2771	ZINC00059147	318	0.31714147329330444	NO	-
2772	ZINC03868082	12931	0.317123144865036	NO	-
2773	ZINC01219070	5633	0.3171224892139435	NO	-
2774	ZINC04503932	15462	0.31711098551750183	NO	-
2775	ZINC03858488	12283	0.31710919737815857	NO	-
2776	ZINC03850621	11562	0.3171040713787079	NO	-
2777	ZINC03231942	9074	0.3171021342277527	NO	-
2778	ZINC00473854	2887	0.3170999586582184	NO	-
2779	ZINC01096805	5255	0.31709906458854675	NO	-
2780	ZINC02708871	7766	0.3170927166938782	NO	-
2781	ZINC02708873	7767	0.3170927166938782	NO	-
2782	ZINC00563599	3438	0.31709203124046326	NO	-
2783	ZINC01161269	5479	0.3170611262321472	NO	-
2784	ZINC00987084	4750	0.3170567750930786	NO	-
2785	ZINC01262660	5716	0.31704890727996826	NO	-
2786	ZINC00146056	987	0.3170444071292877	NO	-
2787	ZINC04246302	14704	0.317023903131485	NO	-
2788	ZINC00487792	2964	0.3170201778411865	NO	-
2789	ZINC03866761	12602	0.3170183598995209	NO	-
2790	ZINC04464876	15167	0.3170183598995209	NO	-
2791	ZINC02641767	7575	0.31700414419174194	NO	-
2792	ZINC03394160	9750	0.3170021176338196	NO	-
2793	ZINC03862465	12501	0.31700006127357483	NO	-
2794	ZINC04268051	14766	0.31699830293655396	NO	-
2795	ZINC00133336	883	0.31699812412261963	NO	-
2796	ZINC02957721	8703	0.316977322101593	NO	-
2797	ZINC03798768	11448	0.31695327162742615	NO	-
2798	ZINC00350973	2000	0.3169476091861725	NO	-
2799	ZINC00566698	3458	0.3169417679309845	NO	-
2800	ZINC03867844	12866	0.31694164872169495	NO	-
2801	ZINC01814617	6430	0.316940575838089	NO	-
2802	ZINC00453026	2718	0.3169371485710144	NO	-
2803	ZINC00486542	2952	0.3169364035129547	NO	-
2804	ZINC03215131	8996	0.3169243633747101	NO	-
2805	ZINC04246184	14697	0.31691262125968933	NO	-
2806	ZINC02833378	8373	0.31690168380737305	NO	-
2807	ZINC03400400	9828	0.3169008791446686	NO	-
2808	ZINC00847897	4410	0.3168962597846985	NO	-
2809	ZINC03972190	13852	0.31687846779823303	NO	-
2810	ZINC00566265	3455	0.31687578558921814	NO	-
2811	ZINC02192284	6864	0.3168394863605499	NO	-
2812	ZINC03419057	9936	0.31683945655822754	NO	-
2813	ZINC02236441	6944	0.3168126940727234	NO	-
2814	ZINC02236441	6945	0.3168126940727234	NO	-
2815	ZINC03859085	12369	0.3168090581893921	NO	-
2816	ZINC02971110	8728	0.316808819770813	NO	-
2817	ZINC02971112	8729	0.316808819770813	NO	-
2818	ZINC01230199	5662	0.31679993867874146	NO	-
2819	ZINC03853170	11761	0.3167906105518341	NO	-
2820	ZINC03281768	9245	0.3167399764060974	NO	-
2821	ZINC01934415	6579	0.31672316789627075	NO	-
2822	ZINC02257398	6965	0.31670093536376953	NO	-
2823	ZINC01402018	5916	0.31669944524765015	NO	-
2824	ZINC02329765	7061	0.31669580936431885	NO	-
2825	ZINC03912738	13474	0.3166777491569519	NO	-
2826	ZINC03330021	9399	0.3166560232639313	NO	-
2827	ZINC04274709	14782	0.31664836406707764	NO	-
2828	ZINC02455812	7259	0.31664445996284485	NO	-
2829	ZINC04465363	15200	0.316640704870224	NO	-
2830	ZINC00183418	1144	0.31663429737091064	NO	-
2831	ZINC03476097	10376	0.3166278302669525	NO	-
2832	ZINC03385665	9627	0.3166097402572632	NO	-
2833	ZINC03385668	9628	0.3166097402572632	NO	-
2834	ZINC01216053	5613	0.31659162044525146	NO	-
2835	ZINC03347645	9459	0.31659096479415894	NO	-
2836	ZINC00265122	1687	0.31658780574798584	NO	-
2837	ZINC00620092	3776	0.3165789544582367	NO	-
2838	ZINC02718980	7913	0.31657353043556213	NO	-
2839	ZINC04342271	14923	0.3165706396102905	NO	-
2840	ZINC03968622	13647	0.3165649473667145	NO	-
2841	ZINC03292719	9283	0.3165288269519806	NO	-
2842	ZINC01979378	6681	0.3165207803249359	NO	-
2843	ZINC00439811	2639	0.31651565432548523	NO	-
2844	ZINC00423594	2449	0.31650909781455994	NO	-
2845	ZINC01015288	4846	0.31650421023368835	NO	-
2846	ZINC00418139	2394	0.3164985775947571	NO	-
2847	ZINC01880858	6475	0.31646090745925903	NO	-
2848	ZINC00800744	4213	0.31644827127456665	NO	-
2849	ZINC01981912	6722	0.31643468141555786	NO	-
2850	ZINC01981913	6723	0.31643468141555786	NO	-
2851	ZINC03578017	11134	0.3164141774177551	NO	-
2852	ZINC01392757	5888	0.3163996636867523	NO	-
2853	ZINC00793809	4173	0.31638386845588684	NO	-
2854	ZINC03968465	13618	0.3163799047470093	NO	-
2855	ZINC01654698	6318	0.31634536385536194	NO	-
2856	ZINC00583373	3576	0.31634125113487244	NO	-
2857	ZINC03867827	12849	0.3163244128227234	NO	-
2858	ZINC03459621	10199	0.3163094222545624	NO	-
2859	ZINC03476121	10378	0.3163014352321625	NO	-
2860	ZINC02451018	7248	0.31629788875579834	NO	-
2861	ZINC00059084	317	0.3162892460823059	NO	-
2862	ZINC03973342	13877	0.31628552079200745	NO	-
2863	ZINC04469966	15327	0.31628552079200745	NO	-
2864	ZINC03815047	329	0.3162845969200134	YES	28
2865	ZINC02761737	8088	0.316278338432312	NO	-
2866	ZINC03889186	13088	0.31627655029296875	NO	-
2867	ZINC04001109	14278	0.31626296043395996	NO	-
2868	ZINC01066215	5133	0.31624189019203186	NO	-
2869	ZINC04443181	15098	0.3162399232387543	NO	-
2870	ZINC03858893	12337	0.3162338137626648	NO	-
2871	ZINC03863349	12551	0.31623268127441406	NO	-
2872	ZINC02736111	7981	0.3161923289299011	NO	-
2873	ZINC02736112	7982	0.3161923289299011	NO	-
2874	ZINC03648134	11396	0.3161841928958893	NO	-
2875	ZINC00132197	878	0.3161778748035431	NO	-
2876	ZINC03862250	12487	0.31616902351379395	NO	-
2877	ZINC03859958	12440	0.3161424398422241	NO	-
2878	ZINC03852158	11662	0.31613287329673767	NO	-
2879	ZINC03866864	12621	0.31612712144851685	NO	-
2880	ZINC03575002	11122	0.3161088228225708	NO	-
2881	ZINC01510658	6228	0.31610849499702454	NO	-
2882	ZINC03859958	12439	0.31610819697380066	NO	-
2883	ZINC00256314	1615	0.31609228253364563	NO	-
2884	ZINC04176715	14604	0.3160651922225952	NO	-
2885	ZINC00414607	2353	0.3160592019557953	NO	-
2886	ZINC01780152	6387	0.31604763865470886	NO	-
2887	ZINC03909499	13450	0.31604379415512085	NO	-
2888	ZINC00954545	4672	0.3160344362258911	NO	-
2889	ZINC03394157	9749	0.31602978706359863	NO	-
2890	ZINC03889241	13091	0.3160284459590912	NO	-
2891	ZINC01105526	5284	0.3160172998905182	NO	-
2892	ZINC00291112	1769	0.3159906566143036	NO	-
2893	ZINC00291116	1771	0.3159906566143036	NO	-
2894	ZINC03391421	9708	0.31598398089408875	NO	-
2895	ZINC03391424	9709	0.31598398089408875	NO	-
2896	ZINC01233661	5668	0.31598198413848877	NO	-
2897	ZINC01233663	5669	0.31598198413848877	NO	-
2898	ZINC03867476	12724	0.3159691393375397	NO	-
2899	ZINC03437058	10063	0.31596094369888306	NO	-
2900	ZINC01504925	6212	0.3159559667110443	NO	-
2901	ZINC01511989	6233	0.3159559667110443	NO	-
2902	ZINC04465434	15211	0.31595221161842346	NO	-
2903	ZINC00529470	3206	0.3159487843513489	NO	-
2904	ZINC02320465	7046	0.31594130396842957	NO	-
2905	ZINC03405056	9862	0.31588512659072876	NO	-
2906	ZINC02653611	7620	0.3158794939517975	NO	-
2907	ZINC02022493	6750	0.3158787786960602	NO	-
2908	ZINC01519466	6255	0.3158579170703888	NO	-
2909	ZINC00725091	4066	0.31584247946739197	NO	-
2910	ZINC02358799	7108	0.31584247946739197	NO	-
2911	ZINC03968810	13666	0.3158409297466278	NO	-
2912	ZINC03385430	9621	0.31582579016685486	NO	-
2913	ZINC00252181	1578	0.3158041834831238	NO	-
2914	ZINC01226052	5645	0.3158041834831238	NO	-
2915	ZINC01501009	6196	0.3158041834831238	NO	-
2916	ZINC00097764	632	0.3158037066459656	NO	-
2917	ZINC02876184	8499	0.3157650828361511	NO	-
2918	ZINC00147709	998	0.3157316744327545	NO	-
2919	ZINC02056565	6764	0.3157310485839844	NO	-
2920	ZINC03573718	11117	0.31572425365448	NO	-
2921	ZINC04136719	14507	0.3157213032245636	NO	-
2922	ZINC00344056	1968	0.3157065510749817	NO	-
2923	ZINC02087276	6791	0.3157000243663788	NO	-
2924	ZINC00089197	554	0.315695583820343	NO	-
2925	ZINC00216922	1301	0.31568214297294617	NO	-
2926	ZINC00216924	1302	0.31568214297294617	NO	-
2927	ZINC03866870	12624	0.3156740069389343	NO	-
2928	ZINC02800082	8304	0.31567224860191345	NO	-
2929	ZINC01072411	5167	0.3156588077545166	NO	-
2930	ZINC01072413	5168	0.3156588077545166	NO	-
2931	ZINC00343970	1967	0.3156396150588989	NO	-
2932	ZINC04467558	15266	0.31562790274620056	NO	-
2933	ZINC00491654	2971	0.31562742590904236	NO	-
2934	ZINC00613247	3708	0.31562379002571106	NO	-
2935	ZINC04193565	14627	0.3156222403049469	NO	-
2936	ZINC04492965	15428	0.31560736894607544	NO	-
2937	ZINC03497433	10499	0.315597802400589	NO	-
2938	ZINC03497435	10500	0.315597802400589	NO	-
2939	ZINC03512201	10724	0.3155965507030487	NO	-
2940	ZINC03997261	14231	0.3155963122844696	NO	-
2941	ZINC03510709	10686	0.31559255719184875	NO	-
2942	ZINC01233684	5670	0.3155910074710846	NO	-
2943	ZINC01233686	5671	0.3155910074710846	NO	-
2944	ZINC02645575	7585	0.3155663013458252	NO	-
2945	ZINC00259354	1633	0.31556597352027893	NO	-
2946	ZINC00260023	1640	0.31556597352027893	NO	-
2947	ZINC00567054	3461	0.31555089354515076	NO	-
2948	ZINC03997262	14232	0.31554844975471497	NO	-
2949	ZINC03451999	10123	0.3155342936515808	NO	-
2950	ZINC03452206	10127	0.3155342936515808	NO	-
2951	ZINC00239341	1489	0.31552380323410034	NO	-
2952	ZINC00842173	4393	0.31552380323410034	NO	-
2953	ZINC04490388	15416	0.31551888585090637	NO	-
2954	ZINC00429759	2574	0.3155042827129364	NO	-
2955	ZINC00160897	1053	0.31550100445747375	NO	-
2956	ZINC00502831	3012	0.31549760699272156	NO	-
2957	ZINC03867010	12648	0.31547853350639343	NO	-
2958	ZINC03579670	11159	0.3154773414134979	NO	-
2959	ZINC03579672	11160	0.3154773414134979	NO	-
2960	ZINC03221213	9030	0.3154660165309906	NO	-
2961	ZINC00112400	740	0.3154611885547638	NO	-
2962	ZINC03478991	10399	0.31545042991638184	NO	-
2963	ZINC03907058	13411	0.31543827056884766	NO	-
2964	ZINC03953615	13507	0.315435528755188	NO	-
2965	ZINC00350130	1989	0.31543514132499695	NO	-
2966	ZINC00478855	2914	0.3154330849647522	NO	-
2967	ZINC00302902	1814	0.3154321014881134	NO	-
2968	ZINC00093715	581	0.3154269754886627	NO	-
2969	ZINC00093721	582	0.3154269754886627	NO	-
2970	ZINC00326618	1927	0.3154214024543762	NO	-
2971	ZINC03818839	11471	0.3154214024543762	NO	-
2972	ZINC03387117	9638	0.31541821360588074	NO	-
2973	ZINC00668157	3941	0.31540966033935547	NO	-
2974	ZINC00369723	2129	0.3153962194919586	NO	-
2975	ZINC03867855	12868	0.3153897523880005	NO	-
2976	ZINC03867856	12870	0.3153897523880005	NO	-
2977	ZINC04439325	15087	0.315382719039917	NO	-
2978	ZINC03594663	11198	0.31538185477256775	NO	-
2979	ZINC00316994	1894	0.3153785169124603	NO	-
2980	ZINC02857612	8432	0.31536561250686646	NO	-
2981	ZINC00436927	2623	0.3153494596481323	NO	-
2982	ZINC00659163	3921	0.3153400421142578	NO	-
2983	ZINC00659165	3922	0.3153400421142578	NO	-
2984	ZINC00783778	4147	0.3153400421142578	NO	-
2985	ZINC01033208	4923	0.31533926725387573	NO	-
2986	ZINC03559235	10995	0.3153388202190399	NO	-
2987	ZINC03559237	10996	0.3153388202190399	NO	-
2988	ZINC01415621	5948	0.3153354227542877	NO	-
2989	ZINC00536029	3248	0.3153349459171295	NO	-
2990	ZINC00058808	301	0.31531643867492676	NO	-
2991	ZINC01429064	6007	0.31531643867492676	NO	-
2992	ZINC00259734	1639	0.3153102993965149	NO	-
2993	ZINC01780153	6388	0.31530800461769104	NO	-
2994	ZINC00062092	354	0.3153054416179657	NO	-
2995	ZINC00437348	2627	0.31530413031578064	NO	-
2996	ZINC00437350	2628	0.31530413031578064	NO	-
2997	ZINC01213866	5602	0.31530413031578064	NO	-
2998	ZINC01213870	5603	0.31530413031578064	NO	-
2999	ZINC00553463	3354	0.3152926564216614	NO	-
3000	ZINC03892833	13353	0.315288245677948	NO	-
3001	ZINC00548637	3325	0.31526488065719604	NO	-
3002	ZINC00774905	4110	0.31525352597236633	NO	-
3003	ZINC03495479	10467	0.3152478039264679	NO	-
3004	ZINC03867900	12875	0.3152458667755127	NO	-
3005	ZINC04465818	15237	0.3152458667755127	NO	-
3006	ZINC02654440	7625	0.3152315616607666	NO	-
3007	ZINC00954544	4671	0.3152136206626892	NO	-
3008	ZINC01767947	6370	0.3152044415473938	NO	-
3009	ZINC00604125	3630	0.3151996433734894	NO	-
3010	ZINC00469713	2841	0.3151964247226715	NO	-
3011	ZINC00194235	1204	0.31519484519958496	NO	-
3012	ZINC00486537	2951	0.3151881992816925	NO	-
3013	ZINC00408319	2302	0.315161794424057	NO	-
3014	ZINC01496702	6171	0.31514519453048706	NO	-
3015	ZINC03487274	10420	0.3151373863220215	NO	-
3016	ZINC03487275	10421	0.3151373863220215	NO	-
3017	ZINC02299398	7009	0.31512436270713806	NO	-
3018	ZINC04267109	14761	0.3151160180568695	NO	-
3019	ZINC03890694	13218	0.3151078224182129	NO	-
3020	ZINC02776554	8159	0.3151049315929413	NO	-
3021	ZINC04225001	14662	0.31508195400238037	NO	-
3022	ZINC03645788	11394	0.31507059931755066	NO	-
3023	ZINC04347774	14934	0.3150673508644104	NO	-
3024	ZINC03489831	10444	0.3150421380996704	NO	-
3025	ZINC02623743	7484	0.3150378167629242	NO	-
3026	ZINC00406155	2291	0.31502974033355713	NO	-
3027	ZINC00144466	972	0.3150199055671692	NO	-
3028	ZINC01299323	5768	0.31501418352127075	NO	-
3029	ZINC03992824	14157	0.3150063455104828	NO	-
3030	ZINC04458819	15124	0.3150063455104828	NO	-
3031	ZINC03087488	8864	0.3149915933609009	NO	-
3032	ZINC03849079	11510	0.3149762749671936	NO	-
3033	ZINC03977722	13994	0.3149740397930145	NO	-
3034	ZINC04493256	15433	0.31497395038604736	NO	-
3035	ZINC03508666	10658	0.3149716556072235	NO	-
3036	ZINC03523478	10811	0.3149690628051758	NO	-
3037	ZINC01249085	5700	0.31495845317840576	NO	-
3038	ZINC03388521	9671	0.314953088760376	NO	-
3039	ZINC00728342	4071	0.3149475157260895	NO	-
3040	ZINC04326559	14892	0.31493282318115234	NO	-
3041	ZINC00408318	2301	0.3149212896823883	NO	-
3042	ZINC00234207	1443	0.3149210214614868	NO	-
3043	ZINC01585631	6291	0.3149195611476898	NO	-
3044	ZINC00360417	2078	0.31491461396217346	NO	-
3045	ZINC00619762	3769	0.3149133026599884	NO	-
3046	ZINC01112559	5326	0.31491294503211975	NO	-
3047	ZINC03963856	13559	0.31490978598594666	NO	-
3048	ZINC02846288	8397	0.3149019777774811	NO	-
3049	ZINC03904484	13401	0.3149004876613617	NO	-
3050	ZINC03254330	9158	0.31487736105918884	NO	-
3051	ZINC01502107	6202	0.31487560272216797	NO	-
3052	ZINC00550208	3339	0.3148709535598755	NO	-
3053	ZINC02718962	7895	0.31486719846725464	NO	-
3054	ZINC00432639	2592	0.314857542514801	NO	-
3055	ZINC01923153	6543	0.3148518204689026	NO	-
3056	ZINC03392009	9726	0.3148432970046997	NO	-
3057	ZINC03274969	9216	0.31484296917915344	NO	-
3058	ZINC04463211	15138	0.3148418366909027	NO	-
3059	ZINC03857522	12154	0.3148387372493744	NO	-
3060	ZINC01508813	6219	0.3148248791694641	NO	-
3061	ZINC00816710	4297	0.3148106634616852	NO	-
3062	ZINC04274709	14781	0.31479477882385254	NO	-
3063	ZINC00024342	89	0.31478431820869446	NO	-
3064	ZINC02913843	8589	0.31476497650146484	NO	-
3065	ZINC03860080	12455	0.31475645303726196	NO	-
3066	ZINC02430031	7204	0.31474569439888	NO	-
3067	ZINC02718810	7869	0.31473952531814575	NO	-
3068	ZINC02718810	7870	0.31473952531814575	NO	-
3069	ZINC03575203	11123	0.3147377371788025	NO	-
3070	ZINC03526768	10843	0.3147236108779907	NO	-
3071	ZINC00080860	486	0.31471699476242065	NO	-
3072	ZINC02568745	7417	0.31469014286994934	NO	-
3073	ZINC00857792	4443	0.3146890699863434	NO	-
3074	ZINC03971256	13801	0.3146859109401703	NO	-
3075	ZINC03891887	13303	0.31468549370765686	NO	-
3076	ZINC00613243	3707	0.3146838843822479	NO	-
3077	ZINC01233832	5672	0.3146713674068451	NO	-
3078	ZINC03613042	11323	0.31466805934906006	NO	-
3079	ZINC00307473	1838	0.3146340548992157	NO	-
3080	ZINC03866677	12591	0.3146323263645172	NO	-
3081	ZINC03338598	9423	0.3146246671676636	NO	-
3082	ZINC03867170	12670	0.31462424993515015	NO	-
3083	ZINC03855144	12029	0.31461068987846375	NO	-
3084	ZINC00444190	2664	0.31461000442504883	NO	-
3085	ZINC01324210	5794	0.3145883083343506	NO	-
3086	ZINC03906274	13406	0.3145736753940582	NO	-
3087	ZINC04116038	14464	0.3145705461502075	NO	-
3088	ZINC02697919	7735	0.3145577609539032	NO	-
3089	ZINC02713205	7789	0.3145560026168823	NO	-
3090	ZINC00957878	4689	0.31453466415405273	NO	-
3091	ZINC04381622	15001	0.31453368067741394	NO	-
3092	ZINC03511146	10699	0.31453078985214233	NO	-
3093	ZINC03397262	9800	0.31452780961990356	NO	-
3094	ZINC03858436	12270	0.3145275115966797	NO	-
3095	ZINC03859689	12424	0.31451651453971863	NO	-
3096	ZINC03133222	8903	0.3145163357257843	NO	-
3097	ZINC03998905	14254	0.3145119845867157	NO	-
3098	ZINC01466635	6081	0.3144829571247101	NO	-
3099	ZINC00182108	1136	0.31447890400886536	NO	-
3100	ZINC00112120	737	0.31447041034698486	NO	-
3101	ZINC01105801	5286	0.31441766023635864	NO	-
3102	ZINC04183715	14618	0.31440988183021545	NO	-
3103	ZINC03489961	10448	0.3143863379955292	NO	-
3104	ZINC03442944	10082	0.3143630921840668	NO	-
3105	ZINC00089322	556	0.3143583834171295	NO	-
3106	ZINC04317738	14874	0.31435123085975647	NO	-
3107	ZINC03478988	10398	0.31433403491973877	NO	-
3108	ZINC04408005	15044	0.3143242597579956	NO	-
3109	ZINC03815345	221	0.3143197000026703	YES	7
3110	ZINC03388247	9655	0.31430768966674805	NO	-
3111	ZINC03945095	13502	0.3142988979816437	NO	-
3112	ZINC00939221	4610	0.31429654359817505	NO	-
3113	ZINC01908525	6507	0.31429144740104675	NO	-
3114	ZINC02218941	6914	0.31429144740104675	NO	-
3115	ZINC02750353	8039	0.3142908811569214	NO	-
3116	ZINC03958803	13531	0.31428298354148865	NO	-
3117	ZINC00568380	3475	0.314277708530426	NO	-
3118	ZINC01058550	5082	0.3142715096473694	NO	-
3119	ZINC03452051	10125	0.31426724791526794	NO	-
3120	ZINC03452154	10126	0.31426724791526794	NO	-
3121	ZINC00495378	2986	0.3142649531364441	NO	-
3122	ZINC03891758	13285	0.31426364183425903	NO	-
3123	ZINC04470317	15352	0.31426364183425903	NO	-
3124	ZINC03473527	10324	0.31425589323043823	NO	-
3125	ZINC03506761	10587	0.3142523765563965	NO	-
3126	ZINC03507048	10604	0.31425032019615173	NO	-
3127	ZINC01051663	5032	0.3142404854297638	NO	-
3128	ZINC03815196	31	0.31423744559288025	YES	2
3129	ZINC02838651	8386	0.314228892326355	NO	-
3130	ZINC03861898	12475	0.3142278790473938	NO	-
3131	ZINC03476094	10375	0.3142225742340088	NO	-
3132	ZINC03890910	13239	0.3142075836658478	NO	-
3133	ZINC00675525	3972	0.3141978979110718	NO	-
3134	ZINC00357854	2041	0.31419333815574646	NO	-
3135	ZINC03876241	13062	0.3141932785511017	NO	-
3136	ZINC01981386	6699	0.314189612865448	NO	-
3137	ZINC01332561	5805	0.3141883909702301	NO	-
3138	ZINC03225905	9051	0.3141680359840393	NO	-
3139	ZINC04636578	15543	0.3141637444496155	NO	-
3140	ZINC00804231	4225	0.31415998935699463	NO	-
3141	ZINC02713202	7788	0.31415119767189026	NO	-
3142	ZINC02836245	8377	0.3141500949859619	NO	-
3143	ZINC03509098	10672	0.3141423761844635	NO	-
3144	ZINC03286059	9264	0.31414148211479187	NO	-
3145	ZINC00447982	2690	0.31413140892982483	NO	-
3146	ZINC01449753	6055	0.3141309320926666	NO	-
3147	ZINC01449755	6056	0.3141309320926666	NO	-
3148	ZINC03419577	9939	0.3140949606895447	NO	-
3149	ZINC01981910	6720	0.3140845000743866	NO	-
3150	ZINC01981911	6721	0.3140845000743866	NO	-
3151	ZINC00613441	3711	0.3140837252140045	NO	-
3152	ZINC02737669	7992	0.3140449821949005	NO	-
3153	ZINC03867840	12862	0.31404080986976624	NO	-
3154	ZINC03217072	9012	0.3140401840209961	NO	-
3155	ZINC03151540	8922	0.3140232563018799	NO	-
3156	ZINC02713328	7808	0.3140227794647217	NO	-
3157	ZINC02713335	7811	0.3140227794647217	NO	-
3158	ZINC03857554	12163	0.31402215361595154	NO	-
3159	ZINC01588921	6293	0.31401166319847107	NO	-
3160	ZINC03461478	10231	0.31400904059410095	NO	-
3161	ZINC00261391	1660	0.31400734186172485	NO	-
3162	ZINC00841777	4391	0.3140062391757965	NO	-
3163	ZINC01170827	5500	0.3139951229095459	NO	-
3164	ZINC04503533	15460	0.3139702379703522	NO	-
3165	ZINC03858442	12271	0.31396782398223877	NO	-
3166	ZINC04001075	14277	0.3139650523662567	NO	-
3167	ZINC00217015	1303	0.313961386680603	NO	-
3168	ZINC02691556	7711	0.3139517307281494	NO	-
3169	ZINC02718747	7863	0.31395065784454346	NO	-
3170	ZINC02718747	7864	0.31395065784454346	NO	-
3171	ZINC00903787	4539	0.31392988562583923	NO	-
3172	ZINC00451902	2711	0.3139232397079468	NO	-
3173	ZINC03240983	9114	0.3138939142227173	NO	-
3174	ZINC00670444	3948	0.3138921558856964	NO	-
3175	ZINC00670710	3955	0.3138921558856964	NO	-
3176	ZINC04595087	15506	0.31388548016548157	NO	-
3177	ZINC03461598	10234	0.31387126445770264	NO	-
3178	ZINC03867011	12649	0.3138677477836609	NO	-
3179	ZINC03866810	12606	0.3138599991798401	NO	-
3180	ZINC03411938	9894	0.31385889649391174	NO	-
3181	ZINC01918976	6514	0.31385791301727295	NO	-
3182	ZINC01918981	6517	0.31385791301727295	NO	-
3183	ZINC00692532	4004	0.31385740637779236	NO	-
3184	ZINC00611238	3667	0.31385332345962524	NO	-
3185	ZINC00611239	3668	0.31385332345962524	NO	-
3186	ZINC00774579	4104	0.3138512670993805	NO	-
3187	ZINC02951683	8690	0.3138403296470642	NO	-
3188	ZINC03855012	11988	0.3138042688369751	NO	-
3189	ZINC03648164	11399	0.313803493976593	NO	-
3190	ZINC00601499	119	0.3138030171394348	YES	2
3191	ZINC01948348	6622	0.3137988746166229	NO	-
3192	ZINC03495557	10473	0.3137889504432678	NO	-
3193	ZINC00467868	2817	0.3137871026992798	NO	-
3194	ZINC00356620	2033	0.31378525495529175	NO	-
3195	ZINC00356627	2035	0.31378525495529175	NO	-
3196	ZINC03851321	11600	0.3137834072113037	NO	-
3197	ZINC04465151	15183	0.3137834072113037	NO	-
3198	ZINC00260922	1653	0.3137599527835846	NO	-
3199	ZINC03282392	9249	0.3137557804584503	NO	-
3200	ZINC03868227	12960	0.31375324726104736	NO	-
3201	ZINC04492965	15429	0.31373661756515503	NO	-
3202	ZINC03659728	11410	0.3137155771255493	NO	-
3203	ZINC01960654	6651	0.3137105107307434	NO	-
3204	ZINC04462930	15137	0.31368395686149597	NO	-
3205	ZINC00456395	2744	0.3136763870716095	NO	-
3206	ZINC01187657	5532	0.31367331743240356	NO	-
3207	ZINC01093714	5245	0.3136690557003021	NO	-
3208	ZINC00358013	2047	0.31366023421287537	NO	-
3209	ZINC00957829	4688	0.31365883350372314	NO	-
3210	ZINC03976338	13933	0.31362900137901306	NO	-
3211	ZINC00610799	3661	0.3136192560195923	NO	-
3212	ZINC02747265	8019	0.31361567974090576	NO	-
3213	ZINC00501270	3002	0.3136124908924103	NO	-
3214	ZINC03987315	14086	0.3135959506034851	NO	-
3215	ZINC03391466	9713	0.31358787417411804	NO	-
3216	ZINC02437930	7225	0.3135753273963928	NO	-
3217	ZINC00033016	142	0.3135690689086914	NO	-
3218	ZINC03867768	12814	0.3135669231414795	NO	-
3219	ZINC01054214	5051	0.3135511875152588	NO	-
3220	ZINC01054219	5052	0.3135511875152588	NO	-
3221	ZINC03866726	12600	0.3135371208190918	NO	-
3222	ZINC00097502	625	0.31353047490119934	NO	-
3223	ZINC00225238	1397	0.3135240972042084	NO	-
3224	ZINC03868232	12963	0.3135240972042084	NO	-
3225	ZINC02749437	8029	0.31351691484451294	NO	-
3226	ZINC02713210	7791	0.3135087490081787	NO	-
3227	ZINC03971869	13833	0.3135072886943817	NO	-
3228	ZINC01426167	5984	0.31349191069602966	NO	-
3229	ZINC03863345	12549	0.3134724199771881	NO	-
3230	ZINC03282604	9250	0.31346315145492554	NO	-
3231	ZINC03282605	9251	0.31346315145492554	NO	-
3232	ZINC01243369	5691	0.3134504556655884	NO	-
3233	ZINC03217249	9014	0.3134448528289795	NO	-
3234	ZINC00636641	3848	0.3134423792362213	NO	-
3235	ZINC02713327	7807	0.31343087553977966	NO	-
3236	ZINC03858642	12306	0.31342896819114685	NO	-
3237	ZINC03314062	9345	0.3134221136569977	NO	-
3238	ZINC04223625	14654	0.313420832157135	NO	-
3239	ZINC00421628	2424	0.31341201066970825	NO	-
3240	ZINC00421629	2425	0.31341201066970825	NO	-
3241	ZINC04001056	14276	0.31339552998542786	NO	-
3242	ZINC00529513	3209	0.3133917450904846	NO	-
3243	ZINC02742052	8004	0.3133886754512787	NO	-
3244	ZINC04406380	15029	0.3133637011051178	NO	-
3245	ZINC00039392	167	0.31335538625717163	NO	-
3246	ZINC03269235	9202	0.3133503198623657	NO	-
3247	ZINC03388731	9681	0.3133466839790344	NO	-
3248	ZINC01130799	5398	0.31331703066825867	NO	-
3249	ZINC03818839	11470	0.31330180168151855	NO	-
3250	ZINC00408208	2300	0.31330031156539917	NO	-
3251	ZINC03854999	11987	0.3132922053337097	NO	-
3252	ZINC03958874	13532	0.3132711946964264	NO	-
3253	ZINC02880677	8518	0.31326910853385925	NO	-
3254	ZINC00097508	627	0.3132559657096863	NO	-
3255	ZINC00265116	1686	0.3132516145706177	NO	-
3256	ZINC01437600	6037	0.3132501244544983	NO	-
3257	ZINC03388529	9675	0.3132379651069641	NO	-
3258	ZINC02771706	8142	0.31322428584098816	NO	-
3259	ZINC03401506	9844	0.31321677565574646	NO	-
3260	ZINC00941235	4615	0.31321629881858826	NO	-
3261	ZINC00578700	3534	0.3132137954235077	NO	-
3262	ZINC02618415	7457	0.31319761276245117	NO	-
3263	ZINC03849835	11541	0.31318533420562744	NO	-
3264	ZINC03425758	9989	0.3131827712059021	NO	-
3265	ZINC00421630	2426	0.31317493319511414	NO	-
3266	ZINC00421631	2427	0.31317493319511414	NO	-
3267	ZINC02427039	7196	0.31316515803337097	NO	-
3268	ZINC02713334	7810	0.3131639361381531	NO	-
3269	ZINC04121325	14476	0.313161164522171	NO	-
3270	ZINC03340893	9437	0.3131326138973236	NO	-
3271	ZINC01919018	6518	0.3131312429904938	NO	-
3272	ZINC03863716	12571	0.3131294250488281	NO	-
3273	ZINC00625333	3808	0.31312310695648193	NO	-
3274	ZINC00472972	2880	0.3130926787853241	NO	-
3275	ZINC04487671	15408	0.3130921721458435	NO	-
3276	ZINC04386757	15005	0.3130720257759094	NO	-
3277	ZINC03977411	13959	0.3130608797073364	NO	-
3278	ZINC00167951	1066	0.3130606412887573	NO	-
3279	ZINC02427040	7197	0.3130451738834381	NO	-
3280	ZINC04001115	14279	0.31304430961608887	NO	-
3281	ZINC03572271	11092	0.3130206763744354	NO	-
3282	ZINC03269291	9204	0.31301891803741455	NO	-
3283	ZINC00141257	947	0.31299546360969543	NO	-
3284	ZINC03851485	11612	0.31299546360969543	NO	-
3285	ZINC00314110	1875	0.31298407912254333	NO	-
3286	ZINC04389230	15009	0.3129788637161255	NO	-
3287	ZINC02689670	7704	0.3129750192165375	NO	-
3288	ZINC03281334	9242	0.3129735291004181	NO	-
3289	ZINC03281334	9243	0.3129735291004181	NO	-
3290	ZINC04395114	15017	0.3129246234893799	NO	-
3291	ZINC00529513	3207	0.3129211664199829	NO	-
3292	ZINC02087110	6790	0.31291747093200684	NO	-
3293	ZINC00360401	2071	0.3129054009914398	NO	-
3294	ZINC00360402	2072	0.3129054009914398	NO	-
3295	ZINC03856365	12068	0.3129047751426697	NO	-
3296	ZINC04281859	14808	0.31290093064308167	NO	-
3297	ZINC01429141	6009	0.3128954768180847	NO	-
3298	ZINC00591295	3615	0.3128843307495117	NO	-
3299	ZINC03246918	9137	0.3128829002380371	NO	-
3300	ZINC03246920	9138	0.3128829002380371	NO	-
3301	ZINC01129532	5393	0.31287315487861633	NO	-
3302	ZINC01040269	4972	0.3128540515899658	NO	-
3303	ZINC00623227	3797	0.31285279989242554	NO	-
3304	ZINC00623230	3798	0.31285279989242554	NO	-
3305	ZINC01868235	6463	0.31284624338150024	NO	-
3306	ZINC00560734	3421	0.31283843517303467	NO	-
3307	ZINC03388249	9656	0.3128286898136139	NO	-
3308	ZINC03861859	12472	0.31277406215667725	NO	-
3309	ZINC03488047	10424	0.3127728998661041	NO	-
3310	ZINC03327906	9390	0.3127632439136505	NO	-
3311	ZINC01299584	5769	0.3127594590187073	NO	-
3312	ZINC03216473	9010	0.3127484619617462	NO	-
3313	ZINC03859541	12405	0.31274181604385376	NO	-
3314	ZINC01489110	6132	0.3127341568470001	NO	-
3315	ZINC00225037	1396	0.3127322196960449	NO	-
3316	ZINC00813072	4269	0.31272822618484497	NO	-
3317	ZINC00773864	4103	0.3127249479293823	NO	-
3318	ZINC03892758	13345	0.31271302700042725	NO	-
3319	ZINC00052831	257	0.31270110607147217	NO	-
3320	ZINC03864167	12581	0.3126831352710724	NO	-
3321	ZINC02647543	7590	0.3126821219921112	NO	-
3322	ZINC02647544	7591	0.3126821219921112	NO	-
3323	ZINC00148080	1000	0.31267550587654114	NO	-
3324	ZINC03890469	13203	0.3126724064350128	NO	-
3325	ZINC00478854	2913	0.31267157196998596	NO	-
3326	ZINC03461481	10232	0.3126674294471741	NO	-
3327	ZINC03997301	14234	0.312665730714798	NO	-
3328	ZINC03452284	10129	0.3126550018787384	NO	-
3329	ZINC00107104	695	0.31262993812561035	NO	-
3330	ZINC03392005	9725	0.31260642409324646	NO	-
3331	ZINC03956500	13518	0.3125831186771393	NO	-
3332	ZINC03186322	8965	0.31253334879875183	NO	-
3333	ZINC01062851	5118	0.31253331899642944	NO	-
3334	ZINC03472119	10311	0.31253331899642944	NO	-
3335	ZINC00425011	2501	0.3125278949737549	NO	-
3336	ZINC03992693	14127	0.31252503395080566	NO	-
3337	ZINC03868260	12971	0.31252405047416687	NO	-
3338	ZINC00670747	3956	0.3125191628932953	NO	-
3339	ZINC01110822	5315	0.3125121295452118	NO	-
3340	ZINC04622920	15516	0.3125048279762268	NO	-
3341	ZINC00566250	3453	0.3124924600124359	NO	-
3342	ZINC03851634	11632	0.3124898672103882	NO	-
3343	ZINC02622083	7475	0.31247809529304504	NO	-
3344	ZINC02640614	7570	0.31247809529304504	NO	-
3345	ZINC03510825	10689	0.31247809529304504	NO	-
3346	ZINC03860080	12456	0.3124740421772003	NO	-
3347	ZINC00570394	3485	0.3124709725379944	NO	-
3348	ZINC04003617	14307	0.3124709129333496	NO	-
3349	ZINC04033661	14360	0.3124709129333496	NO	-
3350	ZINC03315862	9348	0.31246936321258545	NO	-
3351	ZINC01226605	5655	0.3124682307243347	NO	-
3352	ZINC00576390	3521	0.3124602735042572	NO	-
3353	ZINC00345172	1970	0.3124510943889618	NO	-
3354	ZINC02713332	7809	0.3124508261680603	NO	-
3355	ZINC03452044	10124	0.3124384880065918	NO	-
3356	ZINC00144536	973	0.3124142289161682	NO	-
3357	ZINC00481628	2930	0.31240543723106384	NO	-
3358	ZINC02430032	7205	0.31240493059158325	NO	-
3359	ZINC01288087	5750	0.3123852610588074	NO	-
3360	ZINC00182108	1135	0.31238070130348206	NO	-
3361	ZINC02174013	6850	0.31237927079200745	NO	-
3362	ZINC00463813	2790	0.3123609721660614	NO	-
3363	ZINC01464770	6065	0.31235456466674805	NO	-
3364	ZINC01464776	6067	0.31235456466674805	NO	-
3365	ZINC01981705	6716	0.3123476207256317	NO	-
3366	ZINC03484044	10413	0.3123476207256317	NO	-
3367	ZINC00108890	712	0.31234487891197205	NO	-
3368	ZINC03526723	10841	0.3123405873775482	NO	-
3369	ZINC00031488	132	0.31233611702919006	NO	-
3370	ZINC01489858	6133	0.31233006715774536	NO	-
3371	ZINC00904393	4553	0.31232786178588867	NO	-
3372	ZINC02623197	7480	0.31232786178588867	NO	-
3373	ZINC01918977	6515	0.3123230040073395	NO	-
3374	ZINC01167863	5493	0.3123170733451843	NO	-
3375	ZINC03436995	10060	0.31231117248535156	NO	-
3376	ZINC03780267	11440	0.3123106062412262	NO	-
3377	ZINC03892759	13346	0.3123070001602173	NO	-
3378	ZINC03971333	13802	0.3122851252555847	NO	-
3379	ZINC00243900	1508	0.31227588653564453	NO	-
3380	ZINC04113172	14460	0.31226831674575806	NO	-
3381	ZINC00469745	2842	0.31226208806037903	NO	-
3382	ZINC03594608	11197	0.3122491240501404	NO	-
3383	ZINC03216479	9011	0.31224325299263	NO	-
3384	ZINC03902937	13390	0.31224316358566284	NO	-
3385	ZINC02561443	7410	0.3122335970401764	NO	-
3386	ZINC00043159	174	0.3122245669364929	NO	-
3387	ZINC02703246	7752	0.3121783137321472	NO	-
3388	ZINC02990141	8743	0.31216156482696533	NO	-
3389	ZINC00429763	2577	0.3121491074562073	NO	-
3390	ZINC03889035	13079	0.3121407926082611	NO	-
3391	ZINC02713325	7806	0.31213700771331787	NO	-
3392	ZINC02675493	7679	0.31211838126182556	NO	-
3393	ZINC03388719	9680	0.3121183514595032	NO	-
3394	ZINC03519153	10795	0.3121154010295868	NO	-
3395	ZINC02205740	6892	0.31211212277412415	NO	-
3396	ZINC02205742	6893	0.31211212277412415	NO	-
3397	ZINC02965145	8709	0.3121051490306854	NO	-
3398	ZINC02056555	6763	0.3121035397052765	NO	-
3399	ZINC00202629	1247	0.31209293007850647	NO	-
3400	ZINC02950265	8687	0.312083899974823	NO	-
3401	ZINC03862135	12485	0.31207796931266785	NO	-
3402	ZINC03960142	13537	0.31207510828971863	NO	-
3403	ZINC03974399	13894	0.31207510828971863	NO	-
3404	ZINC03977264	13950	0.31207478046417236	NO	-
3405	ZINC03868666	13022	0.3120710253715515	NO	-
3406	ZINC03461490	10233	0.31206998229026794	NO	-
3407	ZINC03545413	10914	0.3120652139186859	NO	-
3408	ZINC01496593	6169	0.3120592534542084	NO	-
3409	ZINC00616538	3740	0.31205010414123535	NO	-
3410	ZINC03987689	14095	0.3120407462120056	NO	-
3411	ZINC00528871	3196	0.3120371997356415	NO	-
3412	ZINC04627859	15526	0.31203630566596985	NO	-
3413	ZINC03499364	10531	0.3120346963405609	NO	-
3414	ZINC03067798	8838	0.31202661991119385	NO	-
3415	ZINC03858533	12293	0.31202009320259094	NO	-
3416	ZINC04470430	15358	0.31202009320259094	NO	-
3417	ZINC02718956	7887	0.31201764941215515	NO	-
3418	ZINC02718956	7888	0.31201764941215515	NO	-
3419	ZINC04000608	14258	0.3120127022266388	NO	-
3420	ZINC04246370	14708	0.3119918406009674	NO	-
3421	ZINC00659370	3924	0.3119901120662689	NO	-
3422	ZINC00468524	2823	0.3119887411594391	NO	-
3423	ZINC00028870	119	0.31198421120643616	NO	-
3424	ZINC03977335	13955	0.3119838535785675	NO	-
3425	ZINC04412438	15050	0.31198275089263916	NO	-
3426	ZINC02957693	8700	0.31198015809059143	NO	-
3427	ZINC03819426	11473	0.3119754493236542	NO	-
3428	ZINC01756050	6366	0.3119748532772064	NO	-
3429	ZINC00286389	1744	0.3119537830352783	NO	-
3430	ZINC02839185	8387	0.3119537830352783	NO	-
3431	ZINC03854958	11979	0.3119503855705261	NO	-
3432	ZINC03853823	11843	0.3119393587112427	NO	-
3433	ZINC00052824	255	0.31193146109580994	NO	-
3434	ZINC00615505	3732	0.3119291067123413	NO	-
3435	ZINC00615513	3734	0.3119291067123413	NO	-
3436	ZINC02322892	7049	0.31192854046821594	NO	-
3437	ZINC00190189	1181	0.31192547082901	NO	-
3438	ZINC02850436	8408	0.3119221329689026	NO	-
3439	ZINC01072217	5166	0.31191590428352356	NO	-
3440	ZINC03859935	12438	0.31191375851631165	NO	-
3441	ZINC03860042	12448	0.31191375851631165	NO	-
3442	ZINC01652410	6316	0.3119124174118042	NO	-
3443	ZINC00108893	713	0.3119037449359894	NO	-
3444	ZINC00485160	2943	0.31190353631973267	NO	-
3445	ZINC01466636	6082	0.3118959367275238	NO	-
3446	ZINC02994148	8750	0.3118867874145508	NO	-
3447	ZINC02994148	8751	0.3118867874145508	NO	-
3448	ZINC04196815	14633	0.31187736988067627	NO	-
3449	ZINC03857348	12127	0.31187427043914795	NO	-
3450	ZINC03858892	12336	0.31187427043914795	NO	-
3451	ZINC01880858	6476	0.3118707835674286	NO	-
3452	ZINC00146066	988	0.3118702471256256	NO	-
3453	ZINC01059018	5092	0.3118702471256256	NO	-
3454	ZINC02155098	6834	0.31184878945350647	NO	-
3455	ZINC02481976	7320	0.3118385672569275	NO	-
3456	ZINC03853083	11748	0.31181949377059937	NO	-
3457	ZINC01387013	5858	0.31180518865585327	NO	-
3458	ZINC00205357	1254	0.31179943680763245	NO	-
3459	ZINC03514288	10744	0.31179824471473694	NO	-
3460	ZINC01385887	5852	0.3117974102497101	NO	-
3461	ZINC03379494	9575	0.3117903769016266	NO	-
3462	ZINC00482490	2936	0.31178775429725647	NO	-
3463	ZINC03867938	12884	0.3117824196815491	NO	-
3464	ZINC00536512	3255	0.3117818832397461	NO	-
3465	ZINC00478525	2909	0.3117813467979431	NO	-
3466	ZINC01938095	6590	0.3117697834968567	NO	-
3467	ZINC02200899	6884	0.31176862120628357	NO	-
3468	ZINC03401286	9843	0.3117622435092926	NO	-
3469	ZINC03891731	13279	0.3117541968822479	NO	-
3470	ZINC03891732	13280	0.3117541968822479	NO	-
3471	ZINC04054663	14375	0.3117089867591858	NO	-
3472	ZINC00641734	3874	0.3116997182369232	NO	-
3473	ZINC03974386	13893	0.3116978108882904	NO	-
3474	ZINC01017196	4855	0.3116946816444397	NO	-
3475	ZINC01017197	4856	0.3116946816444397	NO	-
3476	ZINC03593482	11187	0.31169024109840393	NO	-
3477	ZINC01500914	6190	0.3116874396800995	NO	-
3478	ZINC01500916	6191	0.3116874396800995	NO	-
3479	ZINC03867828	12850	0.31168296933174133	NO	-
3480	ZINC04000609	14259	0.3116791844367981	NO	-
3481	ZINC03388701	9678	0.31167659163475037	NO	-
3482	ZINC03388703	9679	0.31167659163475037	NO	-
3483	ZINC03974407	13895	0.3116655945777893	NO	-
3484	ZINC02762704	8097	0.3116612732410431	NO	-
3485	ZINC02762705	8098	0.3116612732410431	NO	-
3486	ZINC03867767	12813	0.3116510808467865	NO	-
3487	ZINC01176107	5508	0.31165024638175964	NO	-
3488	ZINC03526721	10840	0.31164973974227905	NO	-
3489	ZINC03970037	13760	0.3116416931152344	NO	-
3490	ZINC03852072	11658	0.3116329610347748	NO	-
3491	ZINC03573530	11110	0.31162548065185547	NO	-
3492	ZINC03544566	10912	0.3116249442100525	NO	-
3493	ZINC03544567	10913	0.3116249442100525	NO	-
3494	ZINC02218944	6915	0.31162336468696594	NO	-
3495	ZINC02851837	8415	0.311623215675354	NO	-
3496	ZINC02873827	8489	0.31161820888519287	NO	-
3497	ZINC02837706	8380	0.311612069606781	NO	-
3498	ZINC00059029	314	0.3116092383861542	NO	-
3499	ZINC00385410	2209	0.3115884065628052	NO	-
3500	ZINC04199175	14635	0.31158530712127686	NO	-
3501	ZINC00223763	1371	0.31157293915748596	NO	-
3502	ZINC00360604	2083	0.3115658462047577	NO	-
3503	ZINC02663980	7660	0.31155094504356384	NO	-
3504	ZINC01927575	6553	0.311545729637146	NO	-
3505	ZINC03442947	10083	0.3115282654762268	NO	-
3506	ZINC03983378	14049	0.3115220367908478	NO	-
3507	ZINC03867759	12810	0.3115123510360718	NO	-
3508	ZINC04465730	15234	0.3115123510360718	NO	-
3509	ZINC03030135	8795	0.31151220202445984	NO	-
3510	ZINC03030137	8796	0.31151220202445984	NO	-
3511	ZINC00614194	3720	0.3115100562572479	NO	-
3512	ZINC03623119	11370	0.31150802969932556	NO	-
3513	ZINC02856752	8428	0.31149938702583313	NO	-
3514	ZINC00651171	3891	0.31149131059646606	NO	-
3515	ZINC03231921	9073	0.311470627784729	NO	-
3516	ZINC03815258	136	0.31146299839019775	YES	2
3517	ZINC00583735	3585	0.31145939230918884	NO	-
3518	ZINC03497795	10517	0.31145521998405457	NO	-
3519	ZINC03497797	10518	0.31145521998405457	NO	-
3520	ZINC00819539	4325	0.31145384907722473	NO	-
3521	ZINC00197752	1217	0.31145158410072327	NO	-
3522	ZINC03405158	9864	0.3114498257637024	NO	-
3523	ZINC01167865	5495	0.31144198775291443	NO	-
3524	ZINC01415148	5944	0.31143704056739807	NO	-
3525	ZINC02831027	8369	0.3114354908466339	NO	-
3526	ZINC03389356	9694	0.31143033504486084	NO	-
3527	ZINC02660719	7649	0.31141576170921326	NO	-
3528	ZINC02447702	7239	0.31139007210731506	NO	-
3529	ZINC03909982	13453	0.3113875687122345	NO	-
3530	ZINC03971333	13805	0.3113868832588196	NO	-
3531	ZINC01141840	5427	0.31138527393341064	NO	-
3532	ZINC02651691	7610	0.31138429045677185	NO	-
3533	ZINC03398501	9804	0.3113749623298645	NO	-
3534	ZINC03858894	12338	0.3113579750061035	NO	-
3535	ZINC00075545	459	0.3113568127155304	NO	-
3536	ZINC04121356	14481	0.31135350465774536	NO	-
3537	ZINC00330856	1930	0.31135210394859314	NO	-
3538	ZINC02880125	8516	0.3113470673561096	NO	-
3539	ZINC00072845	439	0.3113362789154053	NO	-
3540	ZINC03507317	10628	0.31133484840393066	NO	-
3541	ZINC03862355	12491	0.3113305866718292	NO	-
3542	ZINC01274120	5734	0.3113294243812561	NO	-
3543	ZINC00211220	1279	0.31132611632347107	NO	-
3544	ZINC00480430	2926	0.31132373213768005	NO	-
3545	ZINC03854903	11968	0.3113234043121338	NO	-
3546	ZINC03474038	10330	0.3113214373588562	NO	-
3547	ZINC04487669	15406	0.3113192021846771	NO	-
3548	ZINC00149364	1010	0.31131240725517273	NO	-
3549	ZINC00571993	3496	0.31130582094192505	NO	-
3550	ZINC03206271	8985	0.3113050162792206	NO	-
3551	ZINC03513381	10738	0.31127727031707764	NO	-
3552	ZINC03513383	10739	0.31127727031707764	NO	-
3553	ZINC00579784	3538	0.3112722933292389	NO	-
3554	ZINC00160898	1054	0.3112666606903076	NO	-
3555	ZINC00507588	3036	0.31123602390289307	NO	-
3556	ZINC03969722	13738	0.3112331032752991	NO	-
3557	ZINC00226064	1401	0.3112308979034424	NO	-
3558	ZINC02622074	7474	0.3112110495567322	NO	-
3559	ZINC00350547	1995	0.3112010359764099	NO	-
3560	ZINC03858038	12214	0.31119638681411743	NO	-
3561	ZINC02709883	7771	0.31118449568748474	NO	-
3562	ZINC03858481	12277	0.31116771697998047	NO	-
3563	ZINC03963855	13558	0.3111650347709656	NO	-
3564	ZINC01908530	6508	0.3111625611782074	NO	-
3565	ZINC00099714	662	0.31116044521331787	NO	-
3566	ZINC00974207	4712	0.31116044521331787	NO	-
3567	ZINC00583662	3581	0.3111594617366791	NO	-
3568	ZINC01276563	5738	0.31115034222602844	NO	-
3569	ZINC00989514	4759	0.311145544052124	NO	-
3570	ZINC00286267	1742	0.3111277222633362	NO	-
3571	ZINC00027286	110	0.31112563610076904	NO	-
3572	ZINC03868020	12913	0.3111250698566437	NO	-
3573	ZINC00385409	2208	0.3111220896244049	NO	-
3574	ZINC03579536	11147	0.31112155318260193	NO	-
3575	ZINC03579538	11148	0.31112155318260193	NO	-
3576	ZINC03394433	9757	0.3111145794391632	NO	-
3577	ZINC03867645	12781	0.31111231446266174	NO	-
3578	ZINC03072838	8842	0.31110939383506775	NO	-
3579	ZINC00060467	339	0.31110915541648865	NO	-
3580	ZINC00060547	343	0.31110915541648865	NO	-
3581	ZINC01054689	5058	0.31110915541648865	NO	-
3582	ZINC00703490	4019	0.31109127402305603	NO	-
3583	ZINC03510939	10692	0.31104007363319397	NO	-
3584	ZINC03852862	11700	0.31103515625	NO	-
3585	ZINC03516282	10761	0.31101638078689575	NO	-
3586	ZINC01162901	5484	0.3110101521015167	NO	-
3587	ZINC00386362	2217	0.31100955605506897	NO	-
3588	ZINC00623740	3802	0.31100955605506897	NO	-
3589	ZINC00585238	3603	0.31099840998649597	NO	-
3590	ZINC01498409	6182	0.31099840998649597	NO	-
3591	ZINC00536028	3246	0.310992956161499	NO	-
3592	ZINC00451278	2709	0.31098848581314087	NO	-
3593	ZINC00713041	4045	0.3109843134880066	NO	-
3594	ZINC00713043	4046	0.3109843134880066	NO	-
3595	ZINC04094955	14436	0.31098055839538574	NO	-
3596	ZINC00470221	2844	0.31095215678215027	NO	-
3597	ZINC04000815	14267	0.3109389841556549	NO	-
3598	ZINC04465007	15175	0.31093013286590576	NO	-
3599	ZINC03849628	11535	0.31092697381973267	NO	-
3600	ZINC01472833	6105	0.31092244386672974	NO	-
3601	ZINC00545904	3306	0.3109043836593628	NO	-
3602	ZINC00460674	2769	0.31088343262672424	NO	-
3603	ZINC00202125	1244	0.3108806312084198	NO	-
3604	ZINC01164711	5491	0.31087014079093933	NO	-
3605	ZINC01177258	5512	0.31087014079093933	NO	-
3606	ZINC00675652	3973	0.3108665645122528	NO	-
3607	ZINC01302041	5776	0.31084635853767395	NO	-
3608	ZINC00121795	797	0.31083938479423523	NO	-
3609	ZINC00132194	877	0.3108171820640564	NO	-
3610	ZINC01356129	5826	0.3108116090297699	NO	-
3611	ZINC03224873	9045	0.3108067810535431	NO	-
3612	ZINC03868303	12982	0.31080442667007446	NO	-
3613	ZINC01495490	6157	0.3107738196849823	NO	-
3614	ZINC00295932	1787	0.31076133251190186	NO	-
3615	ZINC03507715	10642	0.310736745595932	NO	-
3616	ZINC00406154	2290	0.31072795391082764	NO	-
3617	ZINC02632956	7542	0.3107263445854187	NO	-
3618	ZINC03858039	12215	0.3107061982154846	NO	-
3619	ZINC00475150	2895	0.31070268154144287	NO	-
3620	ZINC00072074	428	0.3107006847858429	NO	-
3621	ZINC01466723	6090	0.31069982051849365	NO	-
3622	ZINC01034868	4940	0.31069669127464294	NO	-
3623	ZINC00584247	3595	0.31068354845046997	NO	-
3624	ZINC03972192	13853	0.3106608986854553	NO	-
3625	ZINC00461958	2780	0.31065788865089417	NO	-
3626	ZINC00463439	2789	0.31065165996551514	NO	-
3627	ZINC01054901	5062	0.31064629554748535	NO	-
3628	ZINC03868228	12961	0.31064629554748535	NO	-
3629	ZINC03892665	13327	0.3106321096420288	NO	-
3630	ZINC01308288	5785	0.31062179803848267	NO	-
3631	ZINC01167866	5496	0.3106089234352112	NO	-
3632	ZINC03435951	10031	0.3106086254119873	NO	-
3633	ZINC03572272	11093	0.31060323119163513	NO	-
3634	ZINC00086592	533	0.31059911847114563	NO	-
3635	ZINC03234776	9087	0.31059497594833374	NO	-
3636	ZINC00035371	151	0.3105948567390442	NO	-
3637	ZINC02781672	8173	0.3105871081352234	NO	-
3638	ZINC02632367	7539	0.31057995557785034	NO	-
3639	ZINC03859356	12384	0.3105487823486328	NO	-
3640	ZINC01385917	5856	0.31054046750068665	NO	-
3641	ZINC00553502	3357	0.3105345368385315	NO	-
3642	ZINC03495507	10468	0.31052377820014954	NO	-
3643	ZINC00998290	4795	0.31051692366600037	NO	-
3644	ZINC01159629	5474	0.3105071783065796	NO	-
3645	ZINC00028935	123	0.31047379970550537	NO	-
3646	ZINC01203970	5565	0.3104727566242218	NO	-
3647	ZINC03868677	13023	0.3104597330093384	NO	-
3648	ZINC03821188	11484	0.3104555308818817	NO	-
3649	ZINC03821188	11485	0.3104555308818817	NO	-
3650	ZINC03432452	10007	0.31042689085006714	NO	-
3651	ZINC03987421	14089	0.31042593717575073	NO	-
3652	ZINC01167864	5494	0.31041643023490906	NO	-
3653	ZINC03853061	11743	0.3104109466075897	NO	-
3654	ZINC03397075	9785	0.3104090988636017	NO	-
3655	ZINC03459624	10200	0.31040632724761963	NO	-
3656	ZINC00399692	2276	0.31039950251579285	NO	-
3657	ZINC02447701	7238	0.3103893995285034	NO	-
3658	ZINC00149481	1013	0.3103802800178528	NO	-
3659	ZINC01118599	5349	0.31037014722824097	NO	-
3660	ZINC03335258	9413	0.31035947799682617	NO	-
3661	ZINC03963206	13552	0.3103484511375427	NO	-
3662	ZINC03911063	13454	0.31034669280052185	NO	-
3663	ZINC03863040	12535	0.31031572818756104	NO	-
3664	ZINC00082617	500	0.31031402945518494	NO	-
3665	ZINC04164278	14548	0.3103063702583313	NO	-
3666	ZINC03858343	12250	0.3102889060974121	NO	-
3667	ZINC03578592	11139	0.3102840185165405	NO	-
3668	ZINC03580699	11178	0.3102840185165405	NO	-
3669	ZINC00221225	1330	0.310270756483078	NO	-
3670	ZINC00206451	1259	0.3102675974369049	NO	-
3671	ZINC01435384	6033	0.3102675974369049	NO	-
3672	ZINC03867816	12831	0.31024375557899475	NO	-
3673	ZINC03397070	9783	0.3102412819862366	NO	-
3674	ZINC03397071	9784	0.3102412819862366	NO	-
3675	ZINC03371816	9544	0.31024035811424255	NO	-
3676	ZINC03377338	9557	0.31024035811424255	NO	-
3677	ZINC01960575	6647	0.3102389872074127	NO	-
3678	ZINC03863039	12534	0.3102369010448456	NO	-
3679	ZINC00812724	4264	0.31023621559143066	NO	-
3680	ZINC04517469	15482	0.31022146344184875	NO	-
3681	ZINC00034281	147	0.31020990014076233	NO	-
3682	ZINC03516086	10757	0.31019455194473267	NO	-
3683	ZINC02622003	7473	0.31018996238708496	NO	-
3684	ZINC00624851	3805	0.31016629934310913	NO	-
3685	ZINC00630057	3836	0.31016629934310913	NO	-
3686	ZINC00299919	1804	0.31015580892562866	NO	-
3687	ZINC01059501	5095	0.3101361095905304	NO	-
3688	ZINC03867828	12851	0.3101223409175873	NO	-
3689	ZINC03867856	12871	0.31011465191841125	NO	-
3690	ZINC00148048	999	0.3101070821285248	NO	-
3691	ZINC01468131	6096	0.3101012706756592	NO	-
3692	ZINC00107815	703	0.3100982904434204	NO	-
3693	ZINC01044046	5002	0.3100951910018921	NO	-
3694	ZINC03859823	12433	0.3100883364677429	NO	-
3695	ZINC00038151	160	0.31007659435272217	NO	-
3696	ZINC00390762	2261	0.3100646436214447	NO	-
3697	ZINC00062093	355	0.310050904750824	NO	-
3698	ZINC00728344	4072	0.310050904750824	NO	-
3699	ZINC03426242	9992	0.31002792716026306	NO	-
3700	ZINC00218609	1318	0.3100109398365021	NO	-
3701	ZINC03525022	10820	0.31000831723213196	NO	-
3702	ZINC02239354	6954	0.3099982440471649	NO	-
3703	ZINC03210815	8989	0.3099965453147888	NO	-
3704	ZINC03391086	9700	0.3099876940250397	NO	-
3705	ZINC02199523	6879	0.30996155738830566	NO	-
3706	ZINC03891777	13289	0.30993175506591797	NO	-
3707	ZINC03241214	9116	0.30992844700813293	NO	-
3708	ZINC02522144	7372	0.3099249005317688	NO	-
3709	ZINC00251164	1550	0.30991849303245544	NO	-
3710	ZINC00246141	1531	0.30991697311401367	NO	-
3711	ZINC01388508	5872	0.30990996956825256	NO	-
3712	ZINC00615504	3731	0.30989718437194824	NO	-
3713	ZINC00615512	3733	0.30989718437194824	NO	-
3714	ZINC03514717	10749	0.3098966181278229	NO	-
3715	ZINC03891864	13300	0.3098915219306946	NO	-
3716	ZINC01445403	6052	0.309876024723053	NO	-
3717	ZINC00075545	458	0.3098743259906769	NO	-
3718	ZINC03293975	9290	0.30985763669013977	NO	-
3719	ZINC01960574	6646	0.3098442256450653	NO	-
3720	ZINC00469316	2834	0.3098355829715729	NO	-
3721	ZINC03892127	13321	0.3098333179950714	NO	-
3722	ZINC03987909	14112	0.3098333179950714	NO	-
3723	ZINC03854714	11954	0.3098277449607849	NO	-
3724	ZINC04433468	15557	0.3098267912864685	NO	-
3725	ZINC03852963	11718	0.30979830026626587	NO	-
3726	ZINC00836267	4378	0.3097901940345764	NO	-
3727	ZINC03288419	9271	0.30978426337242126	NO	-
3728	ZINC00471369	2865	0.309781014919281	NO	-
3729	ZINC03815403	324	0.3097764551639557	YES	26
3730	ZINC03970116	13771	0.30975663661956787	NO	-
3731	ZINC00475151	2896	0.30975407361984253	NO	-
3732	ZINC01868724	6464	0.30973348021507263	NO	-
3733	ZINC04276833	14800	0.3097280263900757	NO	-
3734	ZINC03402438	9847	0.30972468852996826	NO	-
3735	ZINC03449771	10108	0.30972468852996826	NO	-
3736	ZINC02311333	7025	0.3097139298915863	NO	-
3737	ZINC02435305	7216	0.3097078204154968	NO	-
3738	ZINC00360403	2073	0.3097064197063446	NO	-
3739	ZINC00062083	353	0.30969929695129395	NO	-
3740	ZINC00107273	698	0.3096834719181061	NO	-
3741	ZINC03443583	10088	0.30967873334884644	NO	-
3742	ZINC02466043	7292	0.30966973304748535	NO	-
3743	ZINC03476017	10371	0.3096669316291809	NO	-
3744	ZINC03476020	10372	0.3096669316291809	NO	-
3745	ZINC01142429	5431	0.30966153740882874	NO	-
3746	ZINC02480219	7315	0.30965766310691833	NO	-
3747	ZINC01415827	5951	0.3096564710140228	NO	-
3748	ZINC03282807	9252	0.30964645743370056	NO	-
3749	ZINC01918980	6516	0.30964550375938416	NO	-
3750	ZINC03889228	13090	0.30963245034217834	NO	-
3751	ZINC00525269	3165	0.30961331725120544	NO	-
3752	ZINC01072418	5169	0.3096071779727936	NO	-
3753	ZINC01072421	5171	0.3096071779727936	NO	-
3754	ZINC03452650	10141	0.3096071779727936	NO	-
3755	ZINC03863270	12544	0.3095688223838806	NO	-
3756	ZINC03858543	12296	0.3095608651638031	NO	-
3757	ZINC04470433	15360	0.3095608651638031	NO	-
3758	ZINC01979311	6679	0.3095223307609558	NO	-
3759	ZINC01072215	5165	0.30951613187789917	NO	-
3760	ZINC01495505	6163	0.30948156118392944	NO	-
3761	ZINC03867163	12669	0.30947062373161316	NO	-
3762	ZINC03853142	11759	0.3094682991504669	NO	-
3763	ZINC00969270	4696	0.3094608187675476	NO	-
3764	ZINC01388493	5870	0.3094600439071655	NO	-
3765	ZINC00218775	1321	0.30945920944213867	NO	-
3766	ZINC00806716	4231	0.30944663286209106	NO	-
3767	ZINC00806717	4232	0.30944663286209106	NO	-
3768	ZINC00806732	4235	0.30944663286209106	NO	-
3769	ZINC00806733	4236	0.30944663286209106	NO	-
3770	ZINC00131883	870	0.3094448447227478	NO	-
3771	ZINC00382021	2187	0.30944445729255676	NO	-
3772	ZINC00436397	2615	0.3094407021999359	NO	-
3773	ZINC00194240	1205	0.3094404637813568	NO	-
3774	ZINC00515219	3119	0.3094358444213867	NO	-
3775	ZINC03549427	10935	0.30940958857536316	NO	-
3776	ZINC02757068	8072	0.3094068467617035	NO	-
3777	ZINC03519178	10797	0.3094000518321991	NO	-
3778	ZINC01388509	5874	0.30939552187919617	NO	-
3779	ZINC03590682	11179	0.30939048528671265	NO	-
3780	ZINC01435039	6032	0.3093838095664978	NO	-
3781	ZINC03512650	10735	0.30938342213630676	NO	-
3782	ZINC01445048	6051	0.3093790113925934	NO	-
3783	ZINC01981390	6701	0.3093768358230591	NO	-
3784	ZINC01981391	6702	0.3093768358230591	NO	-
3785	ZINC04169839	14576	0.3093675971031189	NO	-
3786	ZINC01567141	6278	0.3093598783016205	NO	-
3787	ZINC01034089	4929	0.3093532919883728	NO	-
3788	ZINC00613064	3699	0.30935248732566833	NO	-
3789	ZINC03593090	11185	0.3093438446521759	NO	-
3790	ZINC00710827	4042	0.309323251247406	NO	-
3791	ZINC04249049	14728	0.3093223571777344	NO	-
3792	ZINC04464342	15143	0.30931687355041504	NO	-
3793	ZINC03852955	11714	0.30931392312049866	NO	-
3794	ZINC03436497	10044	0.3093126714229584	NO	-
3795	ZINC00069222	404	0.30929651856422424	NO	-
3796	ZINC01250607	5702	0.30928459763526917	NO	-
3797	ZINC00321931	1921	0.30927103757858276	NO	-
3798	ZINC00560732	3420	0.30926209688186646	NO	-
3799	ZINC02756721	8071	0.3092496991157532	NO	-
3800	ZINC03854944	11977	0.30924439430236816	NO	-
3801	ZINC03854957	11978	0.30924439430236816	NO	-
3802	ZINC00438481	2631	0.3092396855354309	NO	-
3803	ZINC03986778	14082	0.30923452973365784	NO	-
3804	ZINC03867971	12906	0.3092164695262909	NO	-
3805	ZINC03866957	12641	0.3092111349105835	NO	-
3806	ZINC03858751	12317	0.3091993033885956	NO	-
3807	ZINC01165393	5492	0.3091760277748108	NO	-
3808	ZINC04121508	14485	0.30916598439216614	NO	-
3809	ZINC00789984	4167	0.3091503381729126	NO	-
3810	ZINC03892771	13351	0.3091443181037903	NO	-
3811	ZINC00632665	3843	0.3091354966163635	NO	-
3812	ZINC04466004	15252	0.3091147541999817	NO	-
3813	ZINC00955088	4675	0.3090924024581909	NO	-
3814	ZINC01024080	4888	0.30909138917922974	NO	-
3815	ZINC00529513	3210	0.30905869603157043	NO	-
3816	ZINC03969760	13740	0.3090401291847229	NO	-
3817	ZINC00815577	4293	0.3090389668941498	NO	-
3818	ZINC03075840	8847	0.3090139925479889	NO	-
3819	ZINC03855704	12047	0.30899250507354736	NO	-
3820	ZINC03850863	11570	0.30898091197013855	NO	-
3821	ZINC02654464	7626	0.3089762330055237	NO	-
3822	ZINC00096192	603	0.30897337198257446	NO	-
3823	ZINC03506767	10588	0.30896440148353577	NO	-
3824	ZINC04358945	14969	0.3089626729488373	NO	-
3825	ZINC03858526	12292	0.3089607059955597	NO	-
3826	ZINC03858535	12294	0.3089607059955597	NO	-
3827	ZINC04470432	15359	0.3089607059955597	NO	-
3828	ZINC00942631	4622	0.3089512288570404	NO	-
3829	ZINC00505635	3025	0.30894413590431213	NO	-
3830	ZINC03992781	14150	0.30891427397727966	NO	-
3831	ZINC01006563	4826	0.3089081943035126	NO	-
3832	ZINC00581758	3565	0.3088899552822113	NO	-
3833	ZINC02789690	8213	0.308882474899292	NO	-
3834	ZINC00399726	2279	0.30887988209724426	NO	-
3835	ZINC00089711	558	0.3088681697845459	NO	-
3836	ZINC00102846	672	0.30882036685943604	NO	-
3837	ZINC04087350	14412	0.30882009863853455	NO	-
3838	ZINC01987230	6732	0.3088148832321167	NO	-
3839	ZINC00455231	2730	0.3088108003139496	NO	-
3840	ZINC01215795	5612	0.3088108003139496	NO	-
3841	ZINC02877483	8506	0.3088037371635437	NO	-
3842	ZINC02620592	7464	0.30880051851272583	NO	-
3843	ZINC03474113	10333	0.30879098176956177	NO	-
3844	ZINC03388506	9669	0.3087879717350006	NO	-
3845	ZINC03388509	9670	0.3087879717350006	NO	-
3846	ZINC00954387	4668	0.30876830220222473	NO	-
3847	ZINC03446466	10098	0.30876821279525757	NO	-
3848	ZINC02718814	7875	0.30876246094703674	NO	-
3849	ZINC00222250	1333	0.30873358249664307	NO	-
3850	ZINC00222251	1334	0.30873358249664307	NO	-
3851	ZINC00309778	1853	0.30873358249664307	NO	-
3852	ZINC02319691	7042	0.30873358249664307	NO	-
3853	ZINC02319692	7043	0.30873358249664307	NO	-
3854	ZINC03891090	13253	0.30873119831085205	NO	-
3855	ZINC01063453	5120	0.30871477723121643	NO	-
3856	ZINC03171537	8945	0.3087104260921478	NO	-
3857	ZINC02355919	7097	0.3087063729763031	NO	-
3858	ZINC01207738	5576	0.30869877338409424	NO	-
3859	ZINC00897632	4533	0.30869126319885254	NO	-
3860	ZINC00659370	3923	0.30868828296661377	NO	-
3861	ZINC03867219	12680	0.3086802065372467	NO	-
3862	ZINC01405618	5924	0.3086731433868408	NO	-
3863	ZINC03854929	11973	0.3086729645729065	NO	-
3864	ZINC02757954	8075	0.3086654841899872	NO	-
3865	ZINC03850887	11575	0.3086628019809723	NO	-
3866	ZINC01464771	6066	0.3086315393447876	NO	-
3867	ZINC00421555	2417	0.3086264133453369	NO	-
3868	ZINC00929246	4585	0.308625191450119	NO	-
3869	ZINC01959292	6634	0.30862435698509216	NO	-
3870	ZINC03848721	11505	0.30862271785736084	NO	-
3871	ZINC03848723	11506	0.30862271785736084	NO	-
3872	ZINC03992732	14138	0.3086198568344116	NO	-
3873	ZINC03359504	9503	0.3086106479167938	NO	-
3874	ZINC02635008	7548	0.30860981345176697	NO	-
3875	ZINC03868234	12964	0.3086074888706207	NO	-
3876	ZINC03867962	12895	0.30860424041748047	NO	-
3877	ZINC01918975	6513	0.3085978329181671	NO	-
3878	ZINC00783313	4144	0.30859723687171936	NO	-
3879	ZINC03902933	13389	0.30858781933784485	NO	-
3880	ZINC02735831	7979	0.3085809648036957	NO	-
3881	ZINC01478893	6115	0.30856597423553467	NO	-
3882	ZINC02808676	8340	0.3085564970970154	NO	-
3883	ZINC00137366	914	0.3085552453994751	NO	-
3884	ZINC00551078	3347	0.30854207277297974	NO	-
3885	ZINC00033015	141	0.30853456258773804	NO	-
3886	ZINC02782386	8176	0.3085149824619293	NO	-
3887	ZINC02419604	7180	0.30850765109062195	NO	-
3888	ZINC02877419	8504	0.30850765109062195	NO	-
3889	ZINC02627926	7510	0.3085062801837921	NO	-
3890	ZINC03281334	9241	0.3085028827190399	NO	-
3891	ZINC00424903	2490	0.3084859549999237	NO	-
3892	ZINC00543398	3292	0.3084651827812195	NO	-
3893	ZINC00975418	4718	0.3084546625614166	NO	-
3894	ZINC04363996	14975	0.3084508180618286	NO	-
3895	ZINC00460897	2773	0.3084494471549988	NO	-
3896	ZINC02801997	8316	0.30844026803970337	NO	-
3897	ZINC01041074	4985	0.30843234062194824	NO	-
3898	ZINC00471302	2861	0.3084276020526886	NO	-
3899	ZINC02784982	8201	0.3084051311016083	NO	-
3900	ZINC03859935	12437	0.30839329957962036	NO	-
3901	ZINC03860042	12447	0.30839329957962036	NO	-
3902	ZINC00614043	3716	0.30838558077812195	NO	-
3903	ZINC00362915	2097	0.3083706796169281	NO	-
3904	ZINC00998291	4796	0.30833977460861206	NO	-
3905	ZINC00612003	3683	0.30832892656326294	NO	-
3906	ZINC03604404	11253	0.30832692980766296	NO	-
3907	ZINC00142130	958	0.30831506848335266	NO	-
3908	ZINC03968619	13646	0.30831462144851685	NO	-
3909	ZINC02194261	6868	0.3083120882511139	NO	-
3910	ZINC03512649	10734	0.3082951009273529	NO	-
3911	ZINC03821188	11483	0.3082944452762604	NO	-
3912	ZINC04248471	14714	0.30828267335891724	NO	-
3913	ZINC01444592	6048	0.3082801103591919	NO	-
3914	ZINC04001013	14274	0.3082581162452698	NO	-
3915	ZINC03153449	8927	0.3082458972930908	NO	-
3916	ZINC03852761	11677	0.308243989944458	NO	-
3917	ZINC02317063	7036	0.30824339389801025	NO	-
3918	ZINC04225135	14679	0.3082415759563446	NO	-
3919	ZINC03852938	11710	0.30823996663093567	NO	-
3920	ZINC03327069	9381	0.30822986364364624	NO	-
3921	ZINC04443448	15105	0.3082231879234314	NO	-
3922	ZINC01646796	6314	0.3082159459590912	NO	-
3923	ZINC01108509	5301	0.30821242928504944	NO	-
3924	ZINC00564557	3448	0.30821093916893005	NO	-
3925	ZINC00452777	2716	0.30820345878601074	NO	-
3926	ZINC00038164	161	0.3081984519958496	NO	-
3927	ZINC03867753	12807	0.30819588899612427	NO	-
3928	ZINC00200247	1226	0.30819079279899597	NO	-
3929	ZINC02325411	7054	0.3081878423690796	NO	-
3930	ZINC00369489	2127	0.30818620324134827	NO	-
3931	ZINC00611307	3670	0.3081839382648468	NO	-
3932	ZINC00468111	2819	0.3081776201725006	NO	-
3933	ZINC02565104	7414	0.30814307928085327	NO	-
3934	ZINC03280167	9236	0.3081305921077728	NO	-
3935	ZINC00102858	673	0.3081263303756714	NO	-
3936	ZINC00423595	2450	0.30811434984207153	NO	-
3937	ZINC01972004	6663	0.3080739974975586	NO	-
3938	ZINC03891766	13287	0.30807068943977356	NO	-
3939	ZINC04465371	15201	0.30807068943977356	NO	-
3940	ZINC02543604	7390	0.3080689311027527	NO	-
3941	ZINC03977587	13980	0.3080643117427826	NO	-
3942	ZINC00059348	326	0.3080580234527588	NO	-
3943	ZINC00855362	4432	0.3080580234527588	NO	-
3944	ZINC00633356	3844	0.3080533444881439	NO	-
3945	ZINC01567141	6279	0.3080337941646576	NO	-
3946	ZINC00080860	485	0.30803167819976807	NO	-
3947	ZINC00234629	1449	0.3080286681652069	NO	-
3948	ZINC04386631	15004	0.30802735686302185	NO	-
3949	ZINC01031768	4915	0.30801594257354736	NO	-
3950	ZINC03997439	14242	0.3080092668533325	NO	-
3951	ZINC00554869	3375	0.30799922347068787	NO	-
3952	ZINC03537184	10889	0.30799779295921326	NO	-
3953	ZINC03858503	12286	0.3079913854598999	NO	-
3954	ZINC01046646	5012	0.3079735040664673	NO	-
3955	ZINC04103973	14442	0.30793020129203796	NO	-
3956	ZINC01107091	5291	0.3079273998737335	NO	-
3957	ZINC00256892	1617	0.3079170286655426	NO	-
3958	ZINC00260129	1641	0.3079170286655426	NO	-
3959	ZINC03967014	13595	0.3078837990760803	NO	-
3960	ZINC00537452	3268	0.3078593909740448	NO	-
3961	ZINC03030401	8797	0.30785414576530457	NO	-
3962	ZINC01466724	6091	0.30785346031188965	NO	-
3963	ZINC04464999	15174	0.30785176157951355	NO	-
3964	ZINC00619410	3765	0.3078276813030243	NO	-
3965	ZINC03867838	12858	0.307826429605484	NO	-
3966	ZINC02881493	8523	0.3078235387802124	NO	-
3967	ZINC00783311	4143	0.30782148241996765	NO	-
3968	ZINC02199525	6880	0.30781641602516174	NO	-
3969	ZINC00754530	4084	0.30781084299087524	NO	-
3970	ZINC03972487	13868	0.3078044354915619	NO	-
3971	ZINC03507645	10639	0.30779609084129333	NO	-
3972	ZINC03497042	10492	0.3077881336212158	NO	-
3973	ZINC03514951	10753	0.3077872693538666	NO	-
3974	ZINC00093712	580	0.30776697397232056	NO	-
3975	ZINC00049023	220	0.30773305892944336	NO	-
3976	ZINC00243295	1503	0.30773305892944336	NO	-
3977	ZINC00825260	4338	0.30773305892944336	NO	-
3978	ZINC00098731	657	0.3077303469181061	NO	-
3979	ZINC01644809	6312	0.3077169954776764	NO	-
3980	ZINC01113904	5332	0.30771538615226746	NO	-
3981	ZINC03853766	11833	0.30770203471183777	NO	-
3982	ZINC04004664	14314	0.3077002167701721	NO	-
3983	ZINC00111913	731	0.307695209980011	NO	-
3984	ZINC02659679	7643	0.30769267678260803	NO	-
3985	ZINC00230021	1416	0.30768510699272156	NO	-
3986	ZINC01219361	5635	0.30768510699272156	NO	-
3987	ZINC03968615	13643	0.3076794743537903	NO	-
3988	ZINC00048137	213	0.3076770603656769	NO	-
3989	ZINC00260372	1647	0.3076770603656769	NO	-
3990	ZINC01371526	5837	0.3076743185520172	NO	-
3991	ZINC01371527	5838	0.3076743185520172	NO	-
3992	ZINC02718996	7946	0.3076724112033844	NO	-
3993	ZINC00044603	191	0.30766409635543823	NO	-
3994	ZINC00094169	587	0.3076619505882263	NO	-
3995	ZINC03977585	13979	0.3076619505882263	NO	-
3996	ZINC03467203	10284	0.3076588213443756	NO	-
3997	ZINC02335651	7066	0.3076499402523041	NO	-
3998	ZINC02797799	8286	0.30764150619506836	NO	-
3999	ZINC00582987	3571	0.30764055252075195	NO	-
4000	ZINC02802429	8317	0.30763694643974304	NO	-
4001	ZINC00121849	799	0.30763688683509827	NO	-
4002	ZINC01064780	5124	0.3076298236846924	NO	-
4003	ZINC01113639	5330	0.3076098561286926	NO	-
4004	ZINC03392640	9738	0.30759525299072266	NO	-
4005	ZINC01300123	5771	0.3075917363166809	NO	-
4006	ZINC01300124	5772	0.3075917363166809	NO	-
4007	ZINC00115554	753	0.3075745105743408	NO	-
4008	ZINC01050062	5022	0.3075736165046692	NO	-
4009	ZINC03857076	12077	0.3075723946094513	NO	-
4010	ZINC02303510	7011	0.30757126212120056	NO	-
4011	ZINC02307277	7019	0.30754098296165466	NO	-
4012	ZINC03319000	9358	0.30753782391548157	NO	-
4013	ZINC03287742	9267	0.3075331151485443	NO	-
4014	ZINC01987235	6734	0.3075283169746399	NO	-
4015	ZINC04170190	14590	0.30751416087150574	NO	-
4016	ZINC03857599	12172	0.30751287937164307	NO	-
4017	ZINC03263549	9182	0.30751264095306396	NO	-
4018	ZINC04465959	15249	0.30750924348831177	NO	-
4019	ZINC00073676	452	0.30750271677970886	NO	-
4020	ZINC03868126	12953	0.3074828088283539	NO	-
4021	ZINC00984120	4742	0.3074825406074524	NO	-
4022	ZINC00984121	4743	0.3074825406074524	NO	-
4023	ZINC00828140	4350	0.30748212337493896	NO	-
4024	ZINC04251238	14738	0.30747881531715393	NO	-
4025	ZINC00672744	3963	0.3074733316898346	NO	-
4026	ZINC00345434	1971	0.3074724078178406	NO	-
4027	ZINC04183606	14617	0.30747175216674805	NO	-
4028	ZINC00854888	4427	0.30746960639953613	NO	-
4029	ZINC00049022	219	0.3074670433998108	NO	-
4030	ZINC00243291	1502	0.3074670433998108	NO	-
4031	ZINC00825259	4337	0.3074670433998108	NO	-
4032	ZINC02215353	6910	0.3074670433998108	NO	-
4033	ZINC03593480	11186	0.30745530128479004	NO	-
4034	ZINC00142135	959	0.30742359161376953	NO	-
4035	ZINC01406024	5927	0.3074147701263428	NO	-
4036	ZINC01426726	5989	0.30740004777908325	NO	-
4037	ZINC01422702	5963	0.3073933720588684	NO	-
4038	ZINC03853554	11798	0.3073835074901581	NO	-
4039	ZINC03854546	11926	0.3073834478855133	NO	-
4040	ZINC00562902	3426	0.30737367272377014	NO	-
4041	ZINC00121786	795	0.3073618710041046	NO	-
4042	ZINC03858583	12297	0.30735769867897034	NO	-
4043	ZINC00819085	4310	0.30735281109809875	NO	-
4044	ZINC00819107	4312	0.30735281109809875	NO	-
4045	ZINC01408147	5931	0.30734845995903015	NO	-
4046	ZINC03451438	10119	0.30734536051750183	NO	-
4047	ZINC03853168	11760	0.30734121799468994	NO	-
4048	ZINC03858748	12316	0.30734121799468994	NO	-
4049	ZINC00290464	1764	0.30731210112571716	NO	-
4050	ZINC04001415	14291	0.307285338640213	NO	-
4051	ZINC03329276	9395	0.30728256702423096	NO	-
4052	ZINC00026532	98	0.30724823474884033	NO	-
4053	ZINC00077140	463	0.30721721053123474	NO	-
4054	ZINC00077145	465	0.30721721053123474	NO	-
4055	ZINC02713264	7798	0.30721360445022583	NO	-
4056	ZINC00128878	842	0.3072041869163513	NO	-
4057	ZINC01163176	5486	0.307204008102417	NO	-
4058	ZINC01033105	4921	0.3071920573711395	NO	-
4059	ZINC02689530	7703	0.3071882724761963	NO	-
4060	ZINC03040633	8809	0.3071877956390381	NO	-
4061	ZINC03511035	10696	0.30717265605926514	NO	-
4062	ZINC04470079	15332	0.30716410279273987	NO	-
4063	ZINC03329894	9397	0.3071437180042267	NO	-
4064	ZINC00072062	425	0.307142049074173	NO	-
4065	ZINC00153685	1034	0.30713987350463867	NO	-
4066	ZINC02610066	7445	0.30713576078414917	NO	-
4067	ZINC00059347	325	0.30713507533073425	NO	-
4068	ZINC00855361	4431	0.30713507533073425	NO	-
4069	ZINC00088207	546	0.307134747505188	NO	-
4070	ZINC00088210	547	0.307134747505188	NO	-
4071	ZINC01155329	5464	0.3071335256099701	NO	-
4072	ZINC03319011	9359	0.30712759494781494	NO	-
4073	ZINC02712167	7779	0.3071250021457672	NO	-
4074	ZINC03571165	11085	0.30712148547172546	NO	-
4075	ZINC03451650	10121	0.3071190416812897	NO	-
4076	ZINC02809646	8350	0.3071184754371643	NO	-
4077	ZINC03467752	10285	0.30710458755493164	NO	-
4078	ZINC00526926	3173	0.30708929896354675	NO	-
4079	ZINC03347831	9461	0.3070753216743469	NO	-
4080	ZINC03858665	12310	0.3070724904537201	NO	-
4081	ZINC02761229	8086	0.3070596158504486	NO	-
4082	ZINC00026643	101	0.30705925822257996	NO	-
4083	ZINC02718963	7898	0.3070448338985443	NO	-
4084	ZINC00111121	724	0.3070232570171356	NO	-
4085	ZINC00358003	2045	0.30701717734336853	NO	-
4086	ZINC02023555	6752	0.30701521039009094	NO	-
4087	ZINC02713184	7784	0.30700817704200745	NO	-
4088	ZINC00464821	2796	0.3070032298564911	NO	-
4089	ZINC03507055	10605	0.30695751309394836	NO	-
4090	ZINC03906271	13403	0.3069562613964081	NO	-
4091	ZINC00192885	1198	0.306954950094223	NO	-
4092	ZINC04166846	14552	0.30695441365242004	NO	-
4093	ZINC01681633	6328	0.3069502115249634	NO	-
4094	ZINC01811309	6426	0.30693700909614563	NO	-
4095	ZINC02699056	7743	0.3069332540035248	NO	-
4096	ZINC03388736	9682	0.3069263994693756	NO	-
4097	ZINC00286981	1745	0.3069252669811249	NO	-
4098	ZINC00122289	803	0.3069194257259369	NO	-
4099	ZINC00208386	1264	0.30691760778427124	NO	-
4100	ZINC03430458	10003	0.3069080412387848	NO	-
4101	ZINC01306530	5780	0.3069061040878296	NO	-
4102	ZINC03889714	13123	0.306866854429245	NO	-
4103	ZINC00294962	1786	0.30685678124427795	NO	-
4104	ZINC03967012	13594	0.30682942271232605	NO	-
4105	ZINC03422970	9963	0.30682870745658875	NO	-
4106	ZINC03607543	11268	0.30682870745658875	NO	-
4107	ZINC03608652	11277	0.30682870745658875	NO	-
4108	ZINC03514845	10750	0.3068285286426544	NO	-
4109	ZINC03514847	10751	0.3068285286426544	NO	-
4110	ZINC01388492	5868	0.30682140588760376	NO	-
4111	ZINC00274407	1718	0.3068142533302307	NO	-
4112	ZINC01508866	6220	0.30680620670318604	NO	-
4113	ZINC00945180	4637	0.30678847432136536	NO	-
4114	ZINC03437026	10061	0.3067772686481476	NO	-
4115	ZINC02194260	6867	0.306768536567688	NO	-
4116	ZINC04126188	14495	0.30676373839378357	NO	-
4117	ZINC00513722	3109	0.3067599833011627	NO	-
4118	ZINC00656829	3913	0.30675771832466125	NO	-
4119	ZINC00435948	2612	0.30675745010375977	NO	-
4120	ZINC00121684	794	0.3067561984062195	NO	-
4121	ZINC03971471	13809	0.3067473769187927	NO	-
4122	ZINC01427092	5991	0.30673646926879883	NO	-
4123	ZINC01472520	6102	0.306722491979599	NO	-
4124	ZINC03975122	13915	0.30672162771224976	NO	-
4125	ZINC00811122	4252	0.3067139685153961	NO	-
4126	ZINC00365595	2107	0.30671241879463196	NO	-
4127	ZINC03992733	14139	0.30670931935310364	NO	-
4128	ZINC04088333	14419	0.3067060708999634	NO	-
4129	ZINC02927591	8643	0.3067050278186798	NO	-
4130	ZINC02851166	8413	0.3066982924938202	NO	-
4131	ZINC03889956	13152	0.30669358372688293	NO	-
4132	ZINC00575742	3511	0.30669161677360535	NO	-
4133	ZINC02789693	8216	0.3066902756690979	NO	-
4134	ZINC02522187	7373	0.30668702721595764	NO	-
4135	ZINC03516074	10755	0.3066844940185547	NO	-
4136	ZINC00094387	590	0.30667954683303833	NO	-
4137	ZINC03821188	11486	0.3066691756248474	NO	-
4138	ZINC00834170	4364	0.30666103959083557	NO	-
4139	ZINC03868299	12981	0.30665841698646545	NO	-
4140	ZINC03525050	10822	0.3066481053829193	NO	-
4141	ZINC00415358	2358	0.3066456615924835	NO	-
4142	ZINC00249681	1541	0.30662932991981506	NO	-
4143	ZINC01006562	4825	0.3066253662109375	NO	-
4144	ZINC03868284	12977	0.3066244125366211	NO	-
4145	ZINC04474878	15363	0.3066213130950928	NO	-
4146	ZINC00421595	2422	0.30662059783935547	NO	-
4147	ZINC03966906	13587	0.30661872029304504	NO	-
4148	ZINC00803263	4221	0.3066173493862152	NO	-
4149	ZINC00260198	1643	0.30661338567733765	NO	-
4150	ZINC03859209	12375	0.30660778284072876	NO	-
4151	ZINC03510937	10691	0.30660316348075867	NO	-
4152	ZINC03216333	9004	0.30660274624824524	NO	-
4153	ZINC01158810	5470	0.30657944083213806	NO	-
4154	ZINC01158811	5471	0.30657944083213806	NO	-
4155	ZINC01948341	6621	0.306578665971756	NO	-
4156	ZINC02699061	7744	0.30657726526260376	NO	-
4157	ZINC03387204	9644	0.3065667748451233	NO	-
4158	ZINC03398108	9801	0.30656635761260986	NO	-
4159	ZINC03854321	11905	0.30655959248542786	NO	-
4160	ZINC03859551	12406	0.30655959248542786	NO	-
4161	ZINC04274805	14786	0.3065449893474579	NO	-
4162	ZINC01429226	6010	0.30654242634773254	NO	-
4163	ZINC01927568	6552	0.306536465883255	NO	-
4164	ZINC03394382	9752	0.3065214157104492	NO	-
4165	ZINC01757734	6368	0.30652111768722534	NO	-
4166	ZINC01757737	6369	0.30652111768722534	NO	-
4167	ZINC02588971	7429	0.30652111768722534	NO	-
4168	ZINC02588972	7430	0.30652111768722534	NO	-
4169	ZINC02592385	7436	0.30652111768722534	NO	-
4170	ZINC02592386	7437	0.30652111768722534	NO	-
4171	ZINC00118169	765	0.306514710187912	NO	-
4172	ZINC03968615	13644	0.30651015043258667	NO	-
4173	ZINC03849074	11509	0.306503564119339	NO	-
4174	ZINC04464949	15171	0.30649858713150024	NO	-
4175	ZINC03868716	13025	0.3064972460269928	NO	-
4176	ZINC04466237	15261	0.3064972460269928	NO	-
4177	ZINC02732926	7975	0.30648961663246155	NO	-
4178	ZINC01253866	5709	0.30648621916770935	NO	-
4179	ZINC00291060	1766	0.3064846992492676	NO	-
4180	ZINC00291062	1767	0.3064846992492676	NO	-
4181	ZINC02293598	7006	0.3064846992492676	NO	-
4182	ZINC02293600	7007	0.3064846992492676	NO	-
4183	ZINC02356833	7100	0.3064846992492676	NO	-
4184	ZINC02356835	7101	0.3064846992492676	NO	-
4185	ZINC00822291	4334	0.30646413564682007	NO	-
4186	ZINC02236049	6942	0.30645841360092163	NO	-
4187	ZINC00367798	2121	0.30645301938056946	NO	-
4188	ZINC00806256	4229	0.30645066499710083	NO	-
4189	ZINC04369389	14981	0.3064478635787964	NO	-
4190	ZINC03969584	13731	0.30644336342811584	NO	-
4191	ZINC03790549	11444	0.3064422309398651	NO	-
4192	ZINC00470972	2856	0.306436151266098	NO	-
4193	ZINC03611508	11308	0.3064153492450714	NO	-
4194	ZINC03611510	11309	0.3064153492450714	NO	-
4195	ZINC03890881	13233	0.30640578269958496	NO	-
4196	ZINC03272220	9211	0.3064051568508148	NO	-
4197	ZINC03868247	12967	0.3064010441303253	NO	-
4198	ZINC00478743	2910	0.30639880895614624	NO	-
4199	ZINC01134269	5405	0.3063879907131195	NO	-
4200	ZINC03311837	9337	0.3063848912715912	NO	-
4201	ZINC03473987	10326	0.30638059973716736	NO	-
4202	ZINC03892770	13350	0.30636924505233765	NO	-
4203	ZINC04169839	14575	0.3063671588897705	NO	-
4204	ZINC04052599	14374	0.3063592314720154	NO	-
4205	ZINC00016095	57	0.30635663866996765	NO	-
4206	ZINC02650396	7604	0.30635133385658264	NO	-
4207	ZINC00773776	4102	0.30634805560112	NO	-
4208	ZINC03853688	11821	0.3063359558582306	NO	-
4209	ZINC02311332	7024	0.3063358962535858	NO	-
4210	ZINC00251212	1554	0.30633366107940674	NO	-
4211	ZINC03849999	11545	0.30632370710372925	NO	-
4212	ZINC00242799	1501	0.3063187599182129	NO	-
4213	ZINC03438042	10070	0.3063151240348816	NO	-
4214	ZINC00285349	1736	0.3062869608402252	NO	-
4215	ZINC03968561	13631	0.3062853217124939	NO	-
4216	ZINC03971756	13828	0.3062853217124939	NO	-
4217	ZINC00461436	2777	0.30627861618995667	NO	-
4218	ZINC03268082	9199	0.3062725067138672	NO	-
4219	ZINC00123220	809	0.3062700927257538	NO	-
4220	ZINC03280937	9239	0.30626577138900757	NO	-
4221	ZINC02718981	7916	0.30625852942466736	NO	-
4222	ZINC01385336	5848	0.3062249422073364	NO	-
4223	ZINC03420876	9951	0.30622398853302	NO	-
4224	ZINC03420879	9952	0.30622398853302	NO	-
4225	ZINC00811724	4262	0.3062155246734619	NO	-
4226	ZINC03885731	13072	0.3062131404876709	NO	-
4227	ZINC04466006	15253	0.3062123656272888	NO	-
4228	ZINC00010040	41	0.3062068223953247	NO	-
4229	ZINC03507297	10624	0.30619025230407715	NO	-
4230	ZINC00520414	3129	0.30615898966789246	NO	-
4231	ZINC00942876	4625	0.3061513900756836	NO	-
4232	ZINC03563826	11041	0.3061503469944	NO	-
4233	ZINC00389394	2244	0.30614686012268066	NO	-
4234	ZINC04170189	14587	0.30614057183265686	NO	-
4235	ZINC03868643	13019	0.3061380088329315	NO	-
4236	ZINC00121852	800	0.30613720417022705	NO	-
4237	ZINC00044328	185	0.3061287999153137	NO	-
4238	ZINC00044329	186	0.3061287999153137	NO	-
4239	ZINC03854499	11918	0.3061211407184601	NO	-
4240	ZINC03401021	9842	0.30610960721969604	NO	-
4241	ZINC00998363	4797	0.30608418583869934	NO	-
4242	ZINC00998364	4798	0.30608418583869934	NO	-
4243	ZINC03858606	12303	0.3060784935951233	NO	-
4244	ZINC00016095	56	0.30606600642204285	NO	-
4245	ZINC03391827	9719	0.3060653507709503	NO	-
4246	ZINC00622374	3796	0.30604949593544006	NO	-
4247	ZINC03354356	9487	0.3060462772846222	NO	-
4248	ZINC03857337	12125	0.3060411810874939	NO	-
4249	ZINC03867974	12910	0.30603867769241333	NO	-
4250	ZINC03852797	11690	0.30602890253067017	NO	-
4251	ZINC00044261	180	0.3060288429260254	NO	-
4252	ZINC03405106	9863	0.3060014247894287	NO	-
4253	ZINC00474429	2889	0.30598995089530945	NO	-
4254	ZINC01153137	5459	0.30598413944244385	NO	-
4255	ZINC01153138	5460	0.30598413944244385	NO	-
4256	ZINC03893717	13360	0.30598413944244385	NO	-
4257	ZINC01385916	5854	0.3059800863265991	NO	-
4258	ZINC00976788	4720	0.305978924036026	NO	-
4259	ZINC03815160	315	0.30597352981567383	YES	22
4260	ZINC01943567	6614	0.30595988035202026	NO	-
4261	ZINC00550208	3340	0.30595967173576355	NO	-
4262	ZINC03855436	12045	0.3059522807598114	NO	-
4263	ZINC03855436	12046	0.3059522807598114	NO	-
4264	ZINC03507057	10606	0.30595168471336365	NO	-
4265	ZINC01035017	4946	0.3059401214122772	NO	-
4266	ZINC00826015	4340	0.3059324622154236	NO	-
4267	ZINC00826016	4341	0.3059324622154236	NO	-
4268	ZINC02351330	7094	0.305925577878952	NO	-
4269	ZINC00564082	3445	0.3059236407279968	NO	-
4270	ZINC00050877	233	0.3059066832065582	NO	-
4271	ZINC00050878	234	0.3059066832065582	NO	-
4272	ZINC03867966	12902	0.30589666962623596	NO	-
4273	ZINC03867967	12904	0.30589666962623596	NO	-
4274	ZINC02850588	8410	0.305892676115036	NO	-
4275	ZINC03153349	8925	0.3058910071849823	NO	-
4276	ZINC00096910	611	0.30588677525520325	NO	-
4277	ZINC01115586	5337	0.3058823049068451	NO	-
4278	ZINC03607382	11266	0.3058823049068451	NO	-
4279	ZINC03607384	11267	0.3058823049068451	NO	-
4280	ZINC03387494	9650	0.30588167905807495	NO	-
4281	ZINC03387497	9651	0.30588167905807495	NO	-
4282	ZINC03891448	13258	0.3058767318725586	NO	-
4283	ZINC02193868	6866	0.305870920419693	NO	-
4284	ZINC00341957	1957	0.3058406114578247	NO	-
4285	ZINC00168645	1068	0.3058304190635681	NO	-
4286	ZINC00470609	2849	0.305826336145401	NO	-
4287	ZINC00003433	11	0.30581653118133545	NO	-
4288	ZINC00096909	610	0.3058125376701355	NO	-
4289	ZINC03849202	11512	0.30580905079841614	NO	-
4290	ZINC00511603	3090	0.30580854415893555	NO	-
4291	ZINC00703767	4027	0.30580389499664307	NO	-
4292	ZINC03519153	10796	0.30579888820648193	NO	-
4293	ZINC04465972	15251	0.30578136444091797	NO	-
4294	ZINC00091766	563	0.3057665526866913	NO	-
4295	ZINC03849640	11536	0.3057408332824707	NO	-
4296	ZINC00048103	212	0.3057313859462738	NO	-
4297	ZINC00148375	1002	0.3057297468185425	NO	-
4298	ZINC01943562	6611	0.3057297468185425	NO	-
4299	ZINC03866850	12618	0.30572444200515747	NO	-
4300	ZINC00619880	3773	0.3057037591934204	NO	-
4301	ZINC02718730	7848	0.30569469928741455	NO	-
4302	ZINC02718730	7849	0.30569469928741455	NO	-
4303	ZINC03973933	13883	0.3056894838809967	NO	-
4304	ZINC02201512	6886	0.30568039417266846	NO	-
4305	ZINC03938608	13497	0.3056778013706207	NO	-
4306	ZINC01000674	4809	0.30566439032554626	NO	-
4307	ZINC01008762	4831	0.3056585490703583	NO	-
4308	ZINC02673542	7678	0.30563345551490784	NO	-
4309	ZINC01543536	6266	0.30562958121299744	NO	-
4310	ZINC01012142	4837	0.3056246042251587	NO	-
4311	ZINC00396057	2266	0.30561763048171997	NO	-
4312	ZINC01504890	6210	0.3056044578552246	NO	-
4313	ZINC03890911	13240	0.30559197068214417	NO	-
4314	ZINC00390685	2254	0.3055911362171173	NO	-
4315	ZINC03854896	11967	0.3055862784385681	NO	-
4316	ZINC03855146	12031	0.30558422207832336	NO	-
4317	ZINC00367800	2122	0.30558156967163086	NO	-
4318	ZINC04493282	15436	0.30558064579963684	NO	-
4319	ZINC02306207	7017	0.3055678606033325	NO	-
4320	ZINC00567874	3470	0.30556318163871765	NO	-
4321	ZINC00116098	756	0.3055579662322998	NO	-
4322	ZINC04620184	15511	0.30553996562957764	NO	-
4323	ZINC03959038	13533	0.3055224120616913	NO	-
4324	ZINC00585085	3602	0.3055018186569214	NO	-
4325	ZINC01204016	5566	0.3055018186569214	NO	-
4326	ZINC04013860	14330	0.30549466609954834	NO	-
4327	ZINC03379497	9576	0.30549389123916626	NO	-
4328	ZINC03890468	13202	0.3054817020893097	NO	-
4329	ZINC01145506	5437	0.3054552674293518	NO	-
4330	ZINC03507647	10640	0.30544888973236084	NO	-
4331	ZINC00550207	3338	0.30544865131378174	NO	-
4332	ZINC04136719	14508	0.3054470121860504	NO	-
4333	ZINC03857433	12135	0.30544528365135193	NO	-
4334	ZINC00358001	2044	0.3054405450820923	NO	-
4335	ZINC03858950	12348	0.30543407797813416	NO	-
4336	ZINC00669245	3945	0.30543088912963867	NO	-
4337	ZINC03505704	10584	0.3054262697696686	NO	-
4338	ZINC02899500	8562	0.305420458316803	NO	-
4339	ZINC00541084	3280	0.305398553609848	NO	-
4340	ZINC03507872	10648	0.30537936091423035	NO	-
4341	ZINC01046646	5013	0.3053743839263916	NO	-
4342	ZINC03858444	12272	0.30536630749702454	NO	-
4343	ZINC03868898	13041	0.30536529421806335	NO	-
4344	ZINC00097284	619	0.3053632080554962	NO	-
4345	ZINC01115584	5336	0.3053591251373291	NO	-
4346	ZINC00610572	3658	0.3053552806377411	NO	-
4347	ZINC02190547	6863	0.30535250902175903	NO	-
4348	ZINC02621866	7472	0.30535170435905457	NO	-
4349	ZINC00474428	2888	0.3053504228591919	NO	-
4350	ZINC04477648	15371	0.30534523725509644	NO	-
4351	ZINC00130128	848	0.3053232431411743	NO	-
4352	ZINC00089958	559	0.3053026497364044	NO	-
4353	ZINC00126050	821	0.3053008019924164	NO	-
4354	ZINC03859210	12376	0.3052925765514374	NO	-
4355	ZINC03815138	81	0.30527523159980774	YES	2
4356	ZINC00046721	207	0.305266410112381	NO	-
4357	ZINC03815129	124	0.3052653670310974	YES	2
4358	ZINC02713272	7799	0.30526167154312134	NO	-
4359	ZINC02713273	7800	0.30526167154312134	NO	-
4360	ZINC02713282	7801	0.30526167154312134	NO	-
4361	ZINC03400835	9834	0.3052537143230438	NO	-
4362	ZINC00505672	3026	0.3052510619163513	NO	-
4363	ZINC03479462	10405	0.3052423298358917	NO	-
4364	ZINC03857076	12076	0.3052307963371277	NO	-
4365	ZINC03998102	14251	0.30522170662879944	NO	-
4366	ZINC03867526	12747	0.30522000789642334	NO	-
4367	ZINC00465653	2803	0.30521494150161743	NO	-
4368	ZINC02718983	7922	0.30520960688591003	NO	-
4369	ZINC03153844	8928	0.3051925301551819	NO	-
4370	ZINC03968641	13652	0.3051777184009552	NO	-
4371	ZINC00192733	1197	0.3051755428314209	NO	-
4372	ZINC01226340	5649	0.3051755428314209	NO	-
4373	ZINC01078533	5197	0.3051721155643463	NO	-
4374	ZINC03394410	9755	0.30515778064727783	NO	-
4375	ZINC00613101	3703	0.3051527440547943	NO	-
4376	ZINC00171426	1085	0.3051452338695526	NO	-
4377	ZINC00417980	2391	0.30514368414878845	NO	-
4378	ZINC03396882	9772	0.3051404356956482	NO	-
4379	ZINC03396887	9773	0.3051404356956482	NO	-
4380	ZINC00273393	1711	0.3051387071609497	NO	-
4381	ZINC00273394	1712	0.3051387071609497	NO	-
4382	ZINC03387225	9647	0.30513712763786316	NO	-
4383	ZINC03395318	9764	0.3051327168941498	NO	-
4384	ZINC00353825	2013	0.30508336424827576	NO	-
4385	ZINC00577520	3526	0.30508095026016235	NO	-
4386	ZINC03867940	12886	0.30506885051727295	NO	-
4387	ZINC03421117	9957	0.30506184697151184	NO	-
4388	ZINC01504920	6211	0.30504879355430603	NO	-
4389	ZINC00097287	620	0.3050383925437927	NO	-
4390	ZINC03475026	10351	0.30502745509147644	NO	-
4391	ZINC03216324	9003	0.3050169348716736	NO	-
4392	ZINC01427817	5993	0.3050108253955841	NO	-
4393	ZINC00835865	4374	0.3050045967102051	NO	-
4394	ZINC03938903	13498	0.304998517036438	NO	-
4395	ZINC03371580	9542	0.30499783158302307	NO	-
4396	ZINC01099751	5265	0.3049977719783783	NO	-
4397	ZINC00508489	3062	0.30498191714286804	NO	-
4398	ZINC03962517	13546	0.30497586727142334	NO	-
4399	ZINC03422949	9962	0.3049565553665161	NO	-
4400	ZINC03422981	9964	0.3049565553665161	NO	-
4401	ZINC03933760	13492	0.30495181679725647	NO	-
4402	ZINC00703489	4018	0.30493104457855225	NO	-
4403	ZINC01821000	6441	0.30491378903388977	NO	-
4404	ZINC01821001	6442	0.30491378903388977	NO	-
4405	ZINC03619820	11359	0.30491313338279724	NO	-
4406	ZINC00155147	1039	0.30490463972091675	NO	-
4407	ZINC02809109	8346	0.3048996925354004	NO	-
4408	ZINC03892088	13317	0.3048990070819855	NO	-
4409	ZINC00819403	4321	0.30489715933799744	NO	-
4410	ZINC00002946	2	0.3048786520957947	NO	-
4411	ZINC00728428	4073	0.3048660457134247	NO	-
4412	ZINC02911259	8584	0.30486324429512024	NO	-
4413	ZINC03474031	10328	0.30486297607421875	NO	-
4414	ZINC02809752	8351	0.3048536777496338	NO	-
4415	ZINC03382565	9597	0.30482104420661926	NO	-
4416	ZINC01270714	5727	0.30480483174324036	NO	-
4417	ZINC03497476	10501	0.3048035800457001	NO	-
4418	ZINC04467862	15279	0.30479496717453003	NO	-
4419	ZINC01273752	5733	0.30477312207221985	NO	-
4420	ZINC02737421	7990	0.30476656556129456	NO	-
4421	ZINC02718975	7907	0.3047647476196289	NO	-
4422	ZINC02718975	7908	0.3047647476196289	NO	-
4423	ZINC00656829	3912	0.30475232005119324	NO	-
4424	ZINC00253393	1597	0.3047490119934082	NO	-
4425	ZINC00260334	1645	0.3047490119934082	NO	-
4426	ZINC04467610	15268	0.30474212765693665	NO	-
4427	ZINC04633279	15538	0.3047355115413666	NO	-
4428	ZINC04176758	14605	0.3047292232513428	NO	-
4429	ZINC00424902	2489	0.3047213554382324	NO	-
4430	ZINC03968630	13650	0.30472084879875183	NO	-
4431	ZINC03573489	11106	0.30472031235694885	NO	-
4432	ZINC02064702	6776	0.30470818281173706	NO	-
4433	ZINC03862073	12483	0.30469903349876404	NO	-
4434	ZINC03868583	13013	0.30469536781311035	NO	-
4435	ZINC00023714	86	0.3046872317790985	NO	-
4436	ZINC03367162	9531	0.3046869933605194	NO	-
4437	ZINC00076942	462	0.3046591877937317	NO	-
4438	ZINC04252398	14743	0.30465763807296753	NO	-
4439	ZINC01406020	5926	0.3046399652957916	NO	-
4440	ZINC03397153	9791	0.3046388030052185	NO	-
4441	ZINC00371275	2133	0.3046177923679352	NO	-
4442	ZINC03857191	12103	0.3046114444732666	NO	-
4443	ZINC01006618	4828	0.30459490418434143	NO	-
4444	ZINC04274805	14785	0.30458152294158936	NO	-
4445	ZINC04129144	14496	0.3045760691165924	NO	-
4446	ZINC03868061	12922	0.30456915497779846	NO	-
4447	ZINC03890117	13170	0.30456680059432983	NO	-
4448	ZINC00806730	4233	0.30456671118736267	NO	-
4449	ZINC00806731	4234	0.30456671118736267	NO	-
4450	ZINC00938220	4608	0.30456045269966125	NO	-
4451	ZINC01030340	4910	0.3045535087585449	NO	-
4452	ZINC03060724	8828	0.3045508563518524	NO	-
4453	ZINC03971333	13803	0.30454614758491516	NO	-
4454	ZINC03956577	15552	0.30453747510910034	NO	-
4455	ZINC03994640	14213	0.3045176565647125	NO	-
4456	ZINC03868651	13021	0.30451521277427673	NO	-
4457	ZINC03858942	12342	0.30451083183288574	NO	-
4458	ZINC03858946	12344	0.30451083183288574	NO	-
4459	ZINC00550531	3343	0.3045078217983246	NO	-
4460	ZINC02622416	7477	0.30446311831474304	NO	-
4461	ZINC02651308	7607	0.30446311831474304	NO	-
4462	ZINC00135861	902	0.3044627606868744	NO	-
4463	ZINC03968630	13649	0.30446261167526245	NO	-
4464	ZINC00421595	2421	0.3044617772102356	NO	-
4465	ZINC01936579	6585	0.3044539988040924	NO	-
4466	ZINC03869097	13048	0.30444997549057007	NO	-
4467	ZINC03122014	8897	0.30444929003715515	NO	-
4468	ZINC03889785	13133	0.30443498492240906	NO	-
4469	ZINC02652934	7615	0.3044344186782837	NO	-
4470	ZINC00121788	796	0.3044290244579315	NO	-
4471	ZINC02855915	8425	0.3044143319129944	NO	-
4472	ZINC00121846	798	0.30440613627433777	NO	-
4473	ZINC04292636	14821	0.30440500378608704	NO	-
4474	ZINC03347882	9462	0.30440375208854675	NO	-
4475	ZINC00234757	1456	0.3044029176235199	NO	-
4476	ZINC03983146	14043	0.30439114570617676	NO	-
4477	ZINC03891566	13264	0.30438825488090515	NO	-
4478	ZINC03815223	340	0.3043871521949768	YES	31
4479	ZINC01483938	6126	0.30438533425331116	NO	-
4480	ZINC02665441	7669	0.3043818175792694	NO	-
4481	ZINC03971470	13808	0.30436715483665466	NO	-
4482	ZINC01069377	5144	0.3043343126773834	NO	-
4483	ZINC01069379	5145	0.3043343126773834	NO	-
4484	ZINC03239066	9103	0.30432313680648804	NO	-
4485	ZINC01024030	4885	0.30431678891181946	NO	-
4486	ZINC00078222	468	0.30431482195854187	NO	-
4487	ZINC00058804	300	0.3043070137500763	NO	-
4488	ZINC01051830	5037	0.30430182814598083	NO	-
4489	ZINC00407508	2296	0.30429455637931824	NO	-
4490	ZINC03397205	9795	0.3042759597301483	NO	-
4491	ZINC00679598	3981	0.304273784160614	NO	-
4492	ZINC01981510	6703	0.30426540970802307	NO	-
4493	ZINC03859151	12372	0.3042634129524231	NO	-
4494	ZINC01959287	6633	0.30424627661705017	NO	-
4495	ZINC00564086	3446	0.30424365401268005	NO	-
4496	ZINC03134208	8904	0.30423876643180847	NO	-
4497	ZINC00575870	3514	0.30423521995544434	NO	-
4498	ZINC00003506	14	0.3042207658290863	NO	-
4499	ZINC02907998	8582	0.3042179346084595	NO	-
4500	ZINC01218794	5630	0.30421125888824463	NO	-
4501	ZINC04496637	15444	0.3042111098766327	NO	-
4502	ZINC01138893	5420	0.3042108714580536	NO	-
4503	ZINC02181819	6853	0.3042074739933014	NO	-
4504	ZINC03203371	8982	0.3041999936103821	NO	-
4505	ZINC00608794	3641	0.30419835448265076	NO	-
4506	ZINC01033207	4922	0.30419445037841797	NO	-
4507	ZINC03517394	10774	0.304170697927475	NO	-
4508	ZINC03854856	11966	0.3041665554046631	NO	-
4509	ZINC03388822	9687	0.3041662871837616	NO	-
4510	ZINC03970035	13759	0.30416327714920044	NO	-
4511	ZINC03336774	9418	0.3041558265686035	NO	-
4512	ZINC03227462	9054	0.30413809418678284	NO	-
4513	ZINC03982968	14034	0.3041366934776306	NO	-
4514	ZINC04274709	14780	0.3041277527809143	NO	-
4515	ZINC00269301	1697	0.3041265606880188	NO	-
4516	ZINC00049673	222	0.30412375926971436	NO	-
4517	ZINC04496644	15445	0.3041100800037384	NO	-
4518	ZINC00054586	278	0.30410853028297424	NO	-
4519	ZINC03519178	10798	0.3041065037250519	NO	-
4520	ZINC03320337	9362	0.30409783124923706	NO	-
4521	ZINC00003433	6	0.30407950282096863	NO	-
4522	ZINC00126076	822	0.30407750606536865	NO	-
4523	ZINC00279959	1726	0.30407530069351196	NO	-
4524	ZINC00679593	3980	0.30406641960144043	NO	-
4525	ZINC04246278	14702	0.3040544092655182	NO	-
4526	ZINC04317228	14861	0.30405062437057495	NO	-
4527	ZINC00044314	183	0.30404773354530334	NO	-
4528	ZINC00044315	184	0.30404773354530334	NO	-
4529	ZINC00044332	188	0.30404773354530334	NO	-
4530	ZINC00044333	189	0.30404773354530334	NO	-
4531	ZINC00843798	4397	0.30404773354530334	NO	-
4532	ZINC00843799	4398	0.30404773354530334	NO	-
4533	ZINC00118594	107	0.3040373623371124	YES	2
4534	ZINC02625370	7493	0.30403175950050354	NO	-
4535	ZINC02651307	7606	0.30401432514190674	NO	-
4536	ZINC00610523	3657	0.30400946736335754	NO	-
4537	ZINC00819401	4320	0.30400753021240234	NO	-
4538	ZINC03374631	9548	0.30399981141090393	NO	-
4539	ZINC00593251	3621	0.30398625135421753	NO	-
4540	ZINC02857582	8431	0.30396926403045654	NO	-
4541	ZINC00882903	4502	0.3039553463459015	NO	-
4542	ZINC03479456	10404	0.3039548397064209	NO	-
4543	ZINC00470716	2852	0.3039543628692627	NO	-
4544	ZINC00541560	3284	0.3039532005786896	NO	-
4545	ZINC03971333	13804	0.3039531707763672	NO	-
4546	ZINC00558184	3391	0.3039465844631195	NO	-
4547	ZINC02197479	6874	0.3039233684539795	NO	-
4548	ZINC01392676	5886	0.3039166033267975	NO	-
4549	ZINC00520704	3133	0.3039112985134125	NO	-
4550	ZINC00461437	2778	0.30389732122421265	NO	-
4551	ZINC00298501	1793	0.30389291048049927	NO	-
4552	ZINC01858816	6459	0.30387651920318604	NO	-
4553	ZINC03970033	13758	0.30387166142463684	NO	-
4554	ZINC00487145	2954	0.30386483669281006	NO	-
4555	ZINC01501022	6198	0.30386483669281006	NO	-
4556	ZINC01040905	4981	0.30386021733283997	NO	-
4557	ZINC02862796	8452	0.3038596212863922	NO	-
4558	ZINC03970339	13779	0.30383774638175964	NO	-
4559	ZINC04031994	14343	0.3038323223590851	NO	-
4560	ZINC00436777	2619	0.30383118987083435	NO	-
4561	ZINC02325010	7053	0.30382275581359863	NO	-
4562	ZINC02895116	8554	0.30382275581359863	NO	-
4563	ZINC03889620	13116	0.3038174510002136	NO	-
4564	ZINC04353810	14949	0.3038148581981659	NO	-
4565	ZINC03857215	12109	0.3038093149662018	NO	-
4566	ZINC01510828	6230	0.30380579829216003	NO	-
4567	ZINC03815309	339	0.30380189418792725	YES	31
4568	ZINC00501452	3005	0.30380117893218994	NO	-
4569	ZINC03815301	261	0.30379340052604675	YES	12
4570	ZINC03972080	13843	0.3037865459918976	NO	-
4571	ZINC00350967	1999	0.303783118724823	NO	-
4572	ZINC00097809	636	0.3037819266319275	NO	-
4573	ZINC03853042	11736	0.3037806451320648	NO	-
4574	ZINC04087359	14413	0.30377843976020813	NO	-
4575	ZINC00113548	745	0.30375999212265015	NO	-
4576	ZINC00309883	1854	0.30375832319259644	NO	-
4577	ZINC04059324	14383	0.30374231934547424	NO	-
4578	ZINC04042539	14369	0.3037172555923462	NO	-
4579	ZINC03517393	10773	0.3037080764770508	NO	-
4580	ZINC03858484	12278	0.30369096994400024	NO	-
4581	ZINC03858487	12282	0.30369096994400024	NO	-
4582	ZINC00274875	1719	0.30368316173553467	NO	-
4583	ZINC02223888	6927	0.3036787509918213	NO	-
4584	ZINC00141379	948	0.30367720127105713	NO	-
4585	ZINC03489555	10440	0.30366358160972595	NO	-
4586	ZINC01107850	5292	0.30365750193595886	NO	-
4587	ZINC00478857	2915	0.3036521077156067	NO	-
4588	ZINC00546920	3313	0.303642213344574	NO	-
4589	ZINC04347764	14931	0.3036350607872009	NO	-
4590	ZINC04347765	14932	0.3036350607872009	NO	-
4591	ZINC02907990	8578	0.30362728238105774	NO	-
4592	ZINC02591720	7433	0.3036135137081146	NO	-
4593	ZINC02591721	7434	0.3036135137081146	NO	-
4594	ZINC00059461	331	0.30361199378967285	NO	-
4595	ZINC00059463	332	0.30361199378967285	NO	-
4596	ZINC00613914	3715	0.3036113679409027	NO	-
4597	ZINC03969517	13721	0.30360499024391174	NO	-
4598	ZINC02306206	7016	0.30359914898872375	NO	-
4599	ZINC03555979	10980	0.3035983443260193	NO	-
4600	ZINC03889384	13102	0.303573340177536	NO	-
4601	ZINC00624999	3806	0.30357226729393005	NO	-
4602	ZINC00819085	4309	0.303571492433548	NO	-
4603	ZINC00819107	4311	0.303571492433548	NO	-
4604	ZINC02346017	7081	0.3035593628883362	NO	-
4605	ZINC02413398	7171	0.3035569489002228	NO	-
4606	ZINC01278881	5742	0.30355674028396606	NO	-
4607	ZINC03151839	8923	0.30355581641197205	NO	-
4608	ZINC00303591	1822	0.3035534918308258	NO	-
4609	ZINC03121868	8896	0.30355268716812134	NO	-
4610	ZINC03912340	13464	0.30354785919189453	NO	-
4611	ZINC01959285	6632	0.30353525280952454	NO	-
4612	ZINC01658551	6321	0.30352482199668884	NO	-
4613	ZINC03648134	11395	0.3035147488117218	NO	-
4614	ZINC01259075	5712	0.30350762605667114	NO	-
4615	ZINC00798778	4207	0.30349668860435486	NO	-
4616	ZINC03474035	10329	0.30347684025764465	NO	-
4617	ZINC01633779	6303	0.3034743666648865	NO	-
4618	ZINC01498167	6180	0.30347323417663574	NO	-
4619	ZINC03152685	8924	0.30347323417663574	NO	-
4620	ZINC00424509	2483	0.3034379184246063	NO	-
4621	ZINC03466046	10279	0.30343472957611084	NO	-
4622	ZINC00112586	742	0.30343097448349	NO	-
4623	ZINC00301098	1807	0.30343097448349	NO	-
4624	ZINC00469577	2839	0.3034207820892334	NO	-
4625	ZINC00444586	2669	0.3034129738807678	NO	-
4626	ZINC00010040	40	0.3033981919288635	NO	-
4627	ZINC00263060	1667	0.3033907413482666	NO	-
4628	ZINC04320671	14881	0.303379088640213	NO	-
4629	ZINC03859294	12381	0.30337485671043396	NO	-
4630	ZINC00444689	2671	0.3033659756183624	NO	-
4631	ZINC03867278	12694	0.3033583462238312	NO	-
4632	ZINC00356827	2036	0.30335092544555664	NO	-
4633	ZINC00842158	4392	0.30335092544555664	NO	-
4634	ZINC00563852	3442	0.3033458888530731	NO	-
4635	ZINC03899237	13374	0.30334579944610596	NO	-
4636	ZINC01433040	6026	0.3033227026462555	NO	-
4637	ZINC03423560	9970	0.3033049404621124	NO	-
4638	ZINC01907093	6505	0.30328863859176636	NO	-
4639	ZINC00679906	3988	0.30326512455940247	NO	-
4640	ZINC01972442	6667	0.3032515048980713	NO	-
4641	ZINC03619294	11355	0.3032515048980713	NO	-
4642	ZINC03224841	9043	0.30325108766555786	NO	-
4643	ZINC03425760	9990	0.3032502830028534	NO	-
4644	ZINC01074202	5175	0.3032462000846863	NO	-
4645	ZINC01979312	6680	0.30324089527130127	NO	-
4646	ZINC03437135	10064	0.30323925614356995	NO	-
4647	ZINC00559311	3412	0.3032390773296356	NO	-
4648	ZINC03992021	14123	0.30321285128593445	NO	-
4649	ZINC04464319	15141	0.30321285128593445	NO	-
4650	ZINC00974654	4713	0.3032025396823883	NO	-
4651	ZINC02949148	8682	0.30320167541503906	NO	-
4652	ZINC03858952	12350	0.303200900554657	NO	-
4653	ZINC02850437	8409	0.30319851636886597	NO	-
4654	ZINC03497477	10502	0.30318716168403625	NO	-
4655	ZINC02717971	7826	0.3031836450099945	NO	-
4656	ZINC02717971	7828	0.3031836450099945	NO	-
4657	ZINC02726656	7962	0.3031761348247528	NO	-
4658	ZINC03401018	9841	0.30315282940864563	NO	-
4659	ZINC00818976	4308	0.3031468391418457	NO	-
4660	ZINC00181609	1127	0.3031217157840729	NO	-
4661	ZINC00202629	1246	0.3031047284603119	NO	-
4662	ZINC00880772	4496	0.30310189723968506	NO	-
4663	ZINC00250015	1544	0.30309444665908813	NO	-
4664	ZINC03975015	13908	0.3030907213687897	NO	-
4665	ZINC03601837	11238	0.303059846162796	NO	-
4666	ZINC03420776	9946	0.30305397510528564	NO	-
4667	ZINC03420778	9947	0.30305397510528564	NO	-
4668	ZINC02715841	7821	0.3030478060245514	NO	-
4669	ZINC01483938	6127	0.30303382873535156	NO	-
4670	ZINC03868264	12973	0.30302372574806213	NO	-
4671	ZINC04176505	14602	0.3030177652835846	NO	-
4672	ZINC03601836	11237	0.3030168116092682	NO	-
4673	ZINC03815137	77	0.3030092418193817	YES	2
4674	ZINC03859641	12418	0.3030048608779907	NO	-
4675	ZINC00072066	427	0.30299508571624756	NO	-
4676	ZINC00569308	3477	0.3029848635196686	NO	-
4677	ZINC00436398	2616	0.30297356843948364	NO	-
4678	ZINC00491679	2975	0.3029724955558777	NO	-
4679	ZINC00559878	3417	0.3029548227787018	NO	-
4680	ZINC03862466	12502	0.3029545247554779	NO	-
4681	ZINC00191269	1187	0.30294597148895264	NO	-
4682	ZINC03862477	12504	0.30293482542037964	NO	-
4683	ZINC00313238	1872	0.3028956651687622	NO	-
4684	ZINC00584353	3598	0.3028906285762787	NO	-
4685	ZINC03620740	11365	0.3028869330883026	NO	-
4686	ZINC03970339	13780	0.3028847277164459	NO	-
4687	ZINC01040906	4982	0.302876740694046	NO	-
4688	ZINC00508452	3061	0.30286359786987305	NO	-
4689	ZINC03873470	13054	0.30285629630088806	NO	-
4690	ZINC03867838	12859	0.30285289883613586	NO	-
4691	ZINC03857155	12093	0.3028481602668762	NO	-
4692	ZINC03233957	9082	0.30284368991851807	NO	-
4693	ZINC03532536	10869	0.30284368991851807	NO	-
4694	ZINC03578595	11140	0.30284368991851807	NO	-
4695	ZINC03387529	9652	0.3028372526168823	NO	-
4696	ZINC00346294	1973	0.3028324246406555	NO	-
4697	ZINC04109527	14455	0.3028215765953064	NO	-
4698	ZINC03857232	12112	0.30281707644462585	NO	-
4699	ZINC03404533	9860	0.30281370878219604	NO	-
4700	ZINC02736707	7987	0.3028125762939453	NO	-
4701	ZINC03026573	8785	0.30280420184135437	NO	-
4702	ZINC03570254	11077	0.3027955889701843	NO	-
4703	ZINC03570272	11078	0.3027955889701843	NO	-
4704	ZINC03867527	12749	0.3027907609939575	NO	-
4705	ZINC00612826	3696	0.3027588129043579	NO	-
4706	ZINC03616497	11339	0.3027573823928833	NO	-
4707	ZINC02818790	8360	0.3027571737766266	NO	-
4708	ZINC03608706	11279	0.3027271032333374	NO	-
4709	ZINC00999527	4802	0.30271920561790466	NO	-
4710	ZINC00050105	229	0.3027113080024719	NO	-
4711	ZINC00054386	276	0.30269765853881836	NO	-
4712	ZINC04427811	15076	0.3026919364929199	NO	-
4713	ZINC00531644	3215	0.3026854693889618	NO	-
4714	ZINC03863350	12552	0.30266425013542175	NO	-
4715	ZINC03969941	13753	0.3026575744152069	NO	-
4716	ZINC03489652	10441	0.30265241861343384	NO	-
4717	ZINC02782774	8180	0.3026508092880249	NO	-
4718	ZINC02907986	8576	0.3026465177536011	NO	-
4719	ZINC02907995	8580	0.3026465177536011	NO	-
4720	ZINC00574045	3502	0.3026275336742401	NO	-
4721	ZINC03117307	8893	0.3026178479194641	NO	-
4722	ZINC02307276	7018	0.30259156227111816	NO	-
4723	ZINC00529513	3208	0.30258721113204956	NO	-
4724	ZINC02211181	6904	0.3025813698768616	NO	-
4725	ZINC04007953	14326	0.3025713860988617	NO	-
4726	ZINC02937804	8658	0.3025682270526886	NO	-
4727	ZINC02657457	7633	0.3025614619255066	NO	-
4728	ZINC03451705	10122	0.30255547165870667	NO	-
4729	ZINC00402486	2285	0.30254659056663513	NO	-
4730	ZINC01147618	5447	0.30254122614860535	NO	-
4731	ZINC04387635	15007	0.3025405704975128	NO	-
4732	ZINC03858951	12349	0.30254054069519043	NO	-
4733	ZINC00955118	4678	0.30253854393959045	NO	-
4734	ZINC03454035	10164	0.3025253415107727	NO	-
4735	ZINC03454038	10165	0.3025253415107727	NO	-
4736	ZINC00309918	1858	0.3025238513946533	NO	-
4737	ZINC00551772	3348	0.302517831325531	NO	-
4738	ZINC03858773	12320	0.3025088608264923	NO	-
4739	ZINC03552694	10960	0.30250850319862366	NO	-
4740	ZINC01993767	6747	0.3025070130825043	NO	-
4741	ZINC03392389	9736	0.3025070130825043	NO	-
4742	ZINC03849485	11526	0.3024936318397522	NO	-
4743	ZINC02709882	7770	0.3024923801422119	NO	-
4744	ZINC04107409	14447	0.3024831712245941	NO	-
4745	ZINC00425905	2519	0.30248111486434937	NO	-
4746	ZINC03889890	15551	0.30248111486434937	NO	-
4747	ZINC00936567	4601	0.3024787902832031	NO	-
4748	ZINC03960053	13535	0.30247825384140015	NO	-
4749	ZINC03974057	13887	0.30247530341148376	NO	-
4750	ZINC00613399	3709	0.30246952176094055	NO	-
4751	ZINC01124976	5369	0.3024670481681824	NO	-
4752	ZINC03852846	11696	0.3024546205997467	NO	-
4753	ZINC00620696	3783	0.30244332551956177	NO	-
4754	ZINC00234005	1439	0.3024340569972992	NO	-
4755	ZINC00234010	1440	0.3024340569972992	NO	-
4756	ZINC01354451	5823	0.3024338185787201	NO	-
4757	ZINC02656950	7632	0.30242297053337097	NO	-
4758	ZINC03890118	13171	0.30242112278938293	NO	-
4759	ZINC03469424	10298	0.30241838097572327	NO	-
4760	ZINC00390704	2255	0.30240708589553833	NO	-
4761	ZINC03371818	9545	0.30239957571029663	NO	-
4762	ZINC03969418	13709	0.30239540338516235	NO	-
4763	ZINC04107347	14445	0.30239173769950867	NO	-
4764	ZINC03853953	11856	0.3023892343044281	NO	-
4765	ZINC03858461	12276	0.30238303542137146	NO	-
4766	ZINC04470340	15355	0.30238303542137146	NO	-
4767	ZINC00254245	1603	0.30237290263175964	NO	-
4768	ZINC03292553	9281	0.30237263441085815	NO	-
4769	ZINC03852961	11716	0.3023703694343567	NO	-
4770	ZINC03862922	12530	0.3023703694343567	NO	-
4771	ZINC03975108	13912	0.3023643493652344	NO	-
4772	ZINC01072419	5170	0.30235838890075684	NO	-
4773	ZINC01072422	5172	0.30235838890075684	NO	-
4774	ZINC03452652	10142	0.30235838890075684	NO	-
4775	ZINC00580194	3539	0.3023315370082855	NO	-
4776	ZINC03854249	11873	0.30232977867126465	NO	-
4777	ZINC02209346	6899	0.30231764912605286	NO	-
4778	ZINC00348299	1981	0.30231204628944397	NO	-
4779	ZINC00973240	4707	0.30230483412742615	NO	-
4780	ZINC01918916	6512	0.30229246616363525	NO	-
4781	ZINC01934076	6567	0.30229246616363525	NO	-
4782	ZINC00558186	3392	0.3022906184196472	NO	-
4783	ZINC03891039	13247	0.3022894263267517	NO	-
4784	ZINC03969868	13747	0.3022327125072479	NO	-
4785	ZINC03499931	10537	0.3022203743457794	NO	-
4786	ZINC00566278	3457	0.3021932542324066	NO	-
4787	ZINC01497101	6172	0.3021824061870575	NO	-
4788	ZINC03519052	10782	0.3021808862686157	NO	-
4789	ZINC01040132	4970	0.3021758496761322	NO	-
4790	ZINC04467625	15269	0.30217245221138	NO	-
4791	ZINC00978699	4726	0.3021671772003174	NO	-
4792	ZINC01218794	5631	0.3021487593650818	NO	-
4793	ZINC04466284	15262	0.3021426200866699	NO	-
4794	ZINC00242709	1499	0.30213674902915955	NO	-
4795	ZINC02626321	7497	0.3021332323551178	NO	-
4796	ZINC00144903	976	0.3021319806575775	NO	-
4797	ZINC02480291	7316	0.3021251857280731	NO	-
4798	ZINC03815370	342	0.30211853981018066	YES	31
4799	ZINC02629140	7526	0.30211591720581055	NO	-
4800	ZINC03860115	12459	0.3021109998226166	NO	-
4801	ZINC03507070	10607	0.3021075129508972	NO	-
4802	ZINC03507073	10608	0.3021075129508972	NO	-
4803	ZINC02893231	8549	0.3020954430103302	NO	-
4804	ZINC00306898	1834	0.30207720398902893	NO	-
4805	ZINC01496596	6170	0.30206358432769775	NO	-
4806	ZINC03977217	13945	0.30205586552619934	NO	-
4807	ZINC00003614	17	0.30205169320106506	NO	-
4808	ZINC01410622	5937	0.3020468056201935	NO	-
4809	ZINC03851267	11596	0.30204513669013977	NO	-
4810	ZINC03327908	9391	0.3020407557487488	NO	-
4811	ZINC03867946	12890	0.3020358681678772	NO	-
4812	ZINC03963885	13569	0.3020358085632324	NO	-
4813	ZINC03499963	10539	0.30202949047088623	NO	-
4814	ZINC02699044	7742	0.3020247220993042	NO	-
4815	ZINC00613102	3704	0.30202430486679077	NO	-
4816	ZINC03858775	12321	0.3020220398902893	NO	-
4817	ZINC03311032	9331	0.3020190894603729	NO	-
4818	ZINC00134339	887	0.30201342701911926	NO	-
4819	ZINC03468861	10292	0.30200809240341187	NO	-
4820	ZINC03469469	10299	0.30200809240341187	NO	-
4821	ZINC00566266	3456	0.3020033836364746	NO	-
4822	ZINC00141382	949	0.3020000457763672	NO	-
4823	ZINC00136309	909	0.3019993305206299	NO	-
4824	ZINC00687093	3998	0.3019966781139374	NO	-
4825	ZINC00687095	3999	0.3019966781139374	NO	-
4826	ZINC03526835	10844	0.3019868731498718	NO	-
4827	ZINC00361751	2092	0.30198606848716736	NO	-
4828	ZINC00078228	469	0.30197763442993164	NO	-
4829	ZINC03338223	9420	0.30196455121040344	NO	-
4830	ZINC03560617	11009	0.3019635081291199	NO	-
4831	ZINC03868480	13002	0.3019556999206543	NO	-
4832	ZINC00563076	3427	0.3019392788410187	NO	-
4833	ZINC02069869	6782	0.3019244968891144	NO	-
4834	ZINC00146737	993	0.30191805958747864	NO	-
4835	ZINC03966305	13585	0.301912397146225	NO	-
4836	ZINC03908487	13440	0.30191099643707275	NO	-
4837	ZINC03890686	13216	0.3019056022167206	NO	-
4838	ZINC00885053	4511	0.301897794008255	NO	-
4839	ZINC01497482	6175	0.30189424753189087	NO	-
4840	ZINC03607056	11265	0.30188992619514465	NO	-
4841	ZINC00579783	3537	0.30188167095184326	NO	-
4842	ZINC02020842	6749	0.3018683195114136	NO	-
4843	ZINC02876499	8501	0.301868200302124	NO	-
4844	ZINC00084856	525	0.3018513023853302	NO	-
4845	ZINC00458752	2762	0.30184683203697205	NO	-
4846	ZINC01934050	6566	0.3018466532230377	NO	-
4847	ZINC03392292	9729	0.3018466532230377	NO	-
4848	ZINC00810272	4247	0.3018465042114258	NO	-
4849	ZINC03956501	13519	0.3018374443054199	NO	-
4850	ZINC01151831	5456	0.30183371901512146	NO	-
4851	ZINC00584032	3589	0.3018283247947693	NO	-
4852	ZINC01054671	5055	0.3018283247947693	NO	-
4853	ZINC00360653	2084	0.3018161356449127	NO	-
4854	ZINC01861263	6461	0.3017764389514923	NO	-
4855	ZINC03867965	12899	0.30177557468414307	NO	-
4856	ZINC01933259	6562	0.30176812410354614	NO	-
4857	ZINC01033442	4926	0.301760196685791	NO	-
4858	ZINC02237398	6949	0.30175963044166565	NO	-
4859	ZINC02413925	7172	0.30175963044166565	NO	-
4860	ZINC00607276	3632	0.30175894498825073	NO	-
4861	ZINC03853662	11815	0.3017582297325134	NO	-
4862	ZINC02742400	8006	0.301737517118454	NO	-
4863	ZINC02706577	7761	0.30172911286354065	NO	-
4864	ZINC02712162	7776	0.30172911286354065	NO	-
4865	ZINC02712164	7777	0.30172911286354065	NO	-
4866	ZINC03867219	12681	0.30172300338745117	NO	-
4867	ZINC00429724	2568	0.3017118275165558	NO	-
4868	ZINC00429724	2569	0.3017118275165558	NO	-
4869	ZINC02511346	7359	0.301710307598114	NO	-
4870	ZINC01109413	5307	0.30166348814964294	NO	-
4871	ZINC01960546	6643	0.30164846777915955	NO	-
4872	ZINC03391939	9722	0.30164846777915955	NO	-
4873	ZINC03392332	9731	0.30164846777915955	NO	-
4874	ZINC01547557	6269	0.3016479015350342	NO	-
4875	ZINC01906234	6504	0.30164608359336853	NO	-
4876	ZINC00693677	4006	0.30164411664009094	NO	-
4877	ZINC03907491	13414	0.3016299307346344	NO	-
4878	ZINC03853141	11758	0.3016153573989868	NO	-
4879	ZINC03497728	10513	0.301608681678772	NO	-
4880	ZINC03497730	10514	0.301608681678772	NO	-
4881	ZINC00273661	1714	0.30160367488861084	NO	-
4882	ZINC00118771	771	0.3016033470630646	NO	-
4883	ZINC03852657	11668	0.301592618227005	NO	-
4884	ZINC04459210	15125	0.30159053206443787	NO	-
4885	ZINC00482606	2937	0.3015812337398529	NO	-
4886	ZINC00869713	4484	0.3015812337398529	NO	-
4887	ZINC00262930	1664	0.301579087972641	NO	-
4888	ZINC01209181	5584	0.301579087972641	NO	-
4889	ZINC00062561	360	0.3015761971473694	NO	-
4890	ZINC03854220	11871	0.3015606701374054	NO	-
4891	ZINC03972238	13861	0.3015592396259308	NO	-
4892	ZINC03972243	13862	0.3015592396259308	NO	-
4893	ZINC01306501	5779	0.3015574812889099	NO	-
4894	ZINC00096085	602	0.30154410004615784	NO	-
4895	ZINC04001410	14290	0.3015371859073639	NO	-
4896	ZINC03765561	11428	0.301532119512558	NO	-
4897	ZINC03855410	12042	0.30152320861816406	NO	-
4898	ZINC03855410	12043	0.30152320861816406	NO	-
4899	ZINC00444497	2668	0.3015211522579193	NO	-
4900	ZINC01204190	5571	0.3015211522579193	NO	-
4901	ZINC01053416	5043	0.30151885747909546	NO	-
4902	ZINC01342530	5809	0.30151647329330444	NO	-
4903	ZINC01922718	6536	0.3015124201774597	NO	-
4904	ZINC00398577	2270	0.3015105426311493	NO	-
4905	ZINC01502197	6203	0.3014984726905823	NO	-
4906	ZINC03867814	12826	0.30149486660957336	NO	-
4907	ZINC00546050	3309	0.30147311091423035	NO	-
4908	ZINC00132175	875	0.3014565110206604	NO	-
4909	ZINC03866809	12605	0.30145591497421265	NO	-
4910	ZINC03856272	12066	0.3014356195926666	NO	-
4911	ZINC00003506	12	0.30143558979034424	NO	-
4912	ZINC00610673	3660	0.30143222212791443	NO	-
4913	ZINC04467763	15276	0.301430344581604	NO	-
4914	ZINC00621358	3792	0.301429808139801	NO	-
4915	ZINC00326529	1926	0.30141788721084595	NO	-
4916	ZINC01363131	5830	0.30140987038612366	NO	-
4917	ZINC00117115	763	0.3014090359210968	NO	-
4918	ZINC00321795	1916	0.3014017939567566	NO	-
4919	ZINC02718986	7926	0.30138450860977173	NO	-
4920	ZINC00236999	1471	0.30137699842453003	NO	-
4921	ZINC03969310	13701	0.3013700842857361	NO	-
4922	ZINC00325084	1924	0.3013685345649719	NO	-
4923	ZINC00682813	3992	0.30136603116989136	NO	-
4924	ZINC03858823	12324	0.3013613820075989	NO	-
4925	ZINC03357251	9499	0.30135056376457214	NO	-
4926	ZINC00170903	1077	0.3013212978839874	NO	-
4927	ZINC01497780	6178	0.3013187050819397	NO	-
4928	ZINC01210422	5590	0.30131813883781433	NO	-
4929	ZINC00537895	3269	0.30130866169929504	NO	-
4930	ZINC01389438	5881	0.30130600929260254	NO	-
4931	ZINC00206738	1262	0.3013008236885071	NO	-
4932	ZINC02418401	7177	0.30129677057266235	NO	-
4933	ZINC02418402	7178	0.30129677057266235	NO	-
4934	ZINC01107090	5290	0.3012947142124176	NO	-
4935	ZINC00957879	4690	0.3012827932834625	NO	-
4936	ZINC01021327	4875	0.3012827932834625	NO	-
4937	ZINC02524231	7378	0.30128008127212524	NO	-
4938	ZINC03607920	11269	0.30127787590026855	NO	-
4939	ZINC03497817	10521	0.3012693524360657	NO	-
4940	ZINC03497819	10522	0.3012693524360657	NO	-
4941	ZINC00636735	3849	0.30126628279685974	NO	-
4942	ZINC02964250	8707	0.30126628279685974	NO	-
4943	ZINC04019047	14336	0.3012601137161255	NO	-
4944	ZINC03850722	11564	0.30125901103019714	NO	-
4945	ZINC04464946	15170	0.30125901103019714	NO	-
4946	ZINC03396657	9767	0.3012537956237793	NO	-
4947	ZINC03859640	12417	0.30125242471694946	NO	-
4948	ZINC03600738	11234	0.3012450933456421	NO	-
4949	ZINC01105801	5287	0.3012426793575287	NO	-
4950	ZINC03279949	9235	0.3012382984161377	NO	-
4951	ZINC03856473	12072	0.30123209953308105	NO	-
4952	ZINC00259077	1630	0.30122342705726624	NO	-
4953	ZINC00674977	3968	0.30122342705726624	NO	-
4954	ZINC03562853	11021	0.3012228310108185	NO	-
4955	ZINC04467589	15267	0.30121877789497375	NO	-
4956	ZINC00621057	3786	0.3012113571166992	NO	-
4957	ZINC00242711	1500	0.30121055245399475	NO	-
4958	ZINC03891077	13250	0.30120834708213806	NO	-
4959	ZINC00130841	852	0.3012075126171112	NO	-
4960	ZINC02347356	7083	0.3012062609195709	NO	-
4961	ZINC03434282	10014	0.3012050688266754	NO	-
4962	ZINC03435696	10028	0.3012050688266754	NO	-
4963	ZINC03506780	10589	0.3012043535709381	NO	-
4964	ZINC03857233	12113	0.3012000024318695	NO	-
4965	ZINC03866955	12639	0.3011897802352905	NO	-
4966	ZINC02712161	7775	0.3011762499809265	NO	-
4967	ZINC02641364	7572	0.3011624813079834	NO	-
4968	ZINC01476114	6108	0.3011552393436432	NO	-
4969	ZINC03864145	12580	0.30115485191345215	NO	-
4970	ZINC03507224	10617	0.3011547923088074	NO	-
4971	ZINC04317648	14870	0.3011426627635956	NO	-
4972	ZINC00095674	596	0.3011392652988434	NO	-
4973	ZINC00095683	597	0.3011392652988434	NO	-
4974	ZINC00571968	3495	0.3011384904384613	NO	-
4975	ZINC03889679	13120	0.30112922191619873	NO	-
4976	ZINC03497804	10519	0.30112773180007935	NO	-
4977	ZINC03497806	10520	0.30112773180007935	NO	-
4978	ZINC03497867	10523	0.30112773180007935	NO	-
4979	ZINC03497870	10524	0.30112773180007935	NO	-
4980	ZINC03818696	11469	0.3011252284049988	NO	-
4981	ZINC00902695	4536	0.3011198937892914	NO	-
4982	ZINC00237298	1481	0.3011094331741333	NO	-
4983	ZINC00163317	1057	0.30110684037208557	NO	-
4984	ZINC03499362	10530	0.3010959327220917	NO	-
4985	ZINC04465564	15218	0.3010958433151245	NO	-
4986	ZINC00611802	3678	0.30108341574668884	NO	-
4987	ZINC00903868	4541	0.3010757863521576	NO	-
4988	ZINC00255144	1606	0.30107465386390686	NO	-
4989	ZINC04467862	15278	0.30107226967811584	NO	-
4990	ZINC00415327	2357	0.3010709881782532	NO	-
4991	ZINC03855087	12007	0.30106642842292786	NO	-
4992	ZINC03889067	13083	0.30106431245803833	NO	-
4993	ZINC00834969	4367	0.3010484576225281	NO	-
4994	ZINC01922716	6535	0.3010427951812744	NO	-
4995	ZINC01922720	6537	0.3010427951812744	NO	-
4996	ZINC03987690	14096	0.30103540420532227	NO	-
4997	ZINC03969265	15554	0.30102795362472534	NO	-
4998	ZINC04361564	14972	0.30102482438087463	NO	-
4999	ZINC01210621	5592	0.30102115869522095	NO	-
5000	ZINC00145373	982	0.3010117709636688	NO	-
5001	ZINC03854925	11972	0.30101048946380615	NO	-
5002	ZINC01111109	5316	0.30100879073143005	NO	-
5003	ZINC04370000	14984	0.3009940981864929	NO	-
5004	ZINC02754860	8060	0.30097830295562744	NO	-
5005	ZINC02620860	7465	0.3009730577468872	NO	-
5006	ZINC00289421	1759	0.30097150802612305	NO	-
5007	ZINC03219610	9024	0.30097079277038574	NO	-
5008	ZINC03891956	13312	0.3009694814682007	NO	-
5009	ZINC00470395	2846	0.3009673058986664	NO	-
5010	ZINC04170065	14582	0.3009659945964813	NO	-
5011	ZINC02466061	7294	0.3009653091430664	NO	-
5012	ZINC04135668	14504	0.3009459972381592	NO	-
5013	ZINC00074060	455	0.3009451925754547	NO	-
5014	ZINC03867067	12654	0.3009326756000519	NO	-
5015	ZINC01049881	5021	0.3009308874607086	NO	-
5016	ZINC00298500	1792	0.3009253144264221	NO	-
5017	ZINC00298504	1794	0.3009253144264221	NO	-
5018	ZINC03859059	12362	0.30092158913612366	NO	-
5019	ZINC04468445	15293	0.30092158913612366	NO	-
5020	ZINC00766380	4091	0.3009186089038849	NO	-
5021	ZINC02025670	6754	0.30091801285743713	NO	-
5022	ZINC00508930	3067	0.30086401104927063	NO	-
5023	ZINC03402595	9849	0.3008533716201782	NO	-
5024	ZINC00543080	3291	0.30084818601608276	NO	-
5025	ZINC02626364	7498	0.30083757638931274	NO	-
5026	ZINC03423486	9968	0.30083417892456055	NO	-
5027	ZINC00669414	3946	0.3008250296115875	NO	-
5028	ZINC01208267	5578	0.300822377204895	NO	-
5029	ZINC02761984	8092	0.30080312490463257	NO	-
5030	ZINC00360005	2067	0.3007819354534149	NO	-
5031	ZINC02686628	7698	0.30077221989631653	NO	-
5032	ZINC00360012	2068	0.30076926946640015	NO	-
5033	ZINC00815155	4286	0.3007681667804718	NO	-
5034	ZINC03573504	11107	0.3007461428642273	NO	-
5035	ZINC04000974	14272	0.30074411630630493	NO	-
5036	ZINC00131567	866	0.30074402689933777	NO	-
5037	ZINC00246002	1522	0.30073288083076477	NO	-
5038	ZINC00181609	1129	0.3007318377494812	NO	-
5039	ZINC00181609	1130	0.3007318377494812	NO	-
5040	ZINC01146404	5442	0.3007248044013977	NO	-
5041	ZINC02956567	8695	0.30072110891342163	NO	-
5042	ZINC00652325	3897	0.30072030425071716	NO	-
5043	ZINC00566251	3454	0.30070894956588745	NO	-
5044	ZINC03868312	12986	0.3007063865661621	NO	-
5045	ZINC00253222	1595	0.3007062077522278	NO	-
5046	ZINC00512462	3096	0.3007062077522278	NO	-
5047	ZINC01223372	5642	0.30070018768310547	NO	-
5048	ZINC02757954	8074	0.30069583654403687	NO	-
5049	ZINC03868633	13016	0.3006786108016968	NO	-
5050	ZINC01431455	6018	0.30067530274391174	NO	-
5051	ZINC03868292	12979	0.30064913630485535	NO	-
5052	ZINC03966903	13586	0.30063924193382263	NO	-
5053	ZINC03449723	10105	0.30063721537590027	NO	-
5054	ZINC00342969	1965	0.3006327450275421	NO	-
5055	ZINC03859471	12395	0.30061739683151245	NO	-
5056	ZINC04052076	14372	0.3006155788898468	NO	-
5057	ZINC01160232	5476	0.3006019592285156	NO	-
5058	ZINC00135313	901	0.30060014128685	NO	-
5059	ZINC00246127	1528	0.30059823393821716	NO	-
5060	ZINC03852070	11657	0.30058708786964417	NO	-
5061	ZINC04465339	15195	0.30058708786964417	NO	-
5062	ZINC00575866	3512	0.30058571696281433	NO	-
5063	ZINC02740836	8002	0.30058446526527405	NO	-
5064	ZINC03523763	10812	0.30058392882347107	NO	-
5065	ZINC00017742	64	0.3005833327770233	NO	-
5066	ZINC03866760	12601	0.300576776266098	NO	-
5067	ZINC00503194	3017	0.30052053928375244	NO	-
5068	ZINC03878140	13067	0.3005199730396271	NO	-
5069	ZINC04224025	14656	0.3005199730396271	NO	-
5070	ZINC01324419	5795	0.300519198179245	NO	-
5071	ZINC00653432	3903	0.3005078136920929	NO	-
5072	ZINC00812725	4265	0.3005053699016571	NO	-
5073	ZINC04407553	15036	0.30049455165863037	NO	-
5074	ZINC03237336	9093	0.3004937469959259	NO	-
5075	ZINC02809283	8349	0.3004918396472931	NO	-
5076	ZINC00181609	1131	0.3004809319972992	NO	-
5077	ZINC04491223	15417	0.30047959089279175	NO	-
5078	ZINC03968941	13674	0.30047065019607544	NO	-
5079	ZINC00442065	2650	0.3004697561264038	NO	-
5080	ZINC00144902	975	0.30045706033706665	NO	-
5081	ZINC00367558	2119	0.3004568815231323	NO	-
5082	ZINC00863305	4458	0.3004568815231323	NO	-
5083	ZINC03506888	10594	0.3004414737224579	NO	-
5084	ZINC03476133	10379	0.30043041706085205	NO	-
5085	ZINC03969458	13716	0.3004247844219208	NO	-
5086	ZINC04442228	15091	0.30042365193367004	NO	-
5087	ZINC03436729	10054	0.3004208207130432	NO	-
5088	ZINC03852908	11705	0.3004126250743866	NO	-
5089	ZINC04162501	14542	0.3003993034362793	NO	-
5090	ZINC03573125	11101	0.3003943860530853	NO	-
5091	ZINC00429754	2571	0.30039122700691223	NO	-
5092	ZINC04169837	14573	0.3003861606121063	NO	-
5093	ZINC00857789	4442	0.30038291215896606	NO	-
5094	ZINC03559699	11001	0.30037474632263184	NO	-
5095	ZINC01210697	5593	0.30036550760269165	NO	-
5096	ZINC02692790	7725	0.3003564476966858	NO	-
5097	ZINC02692831	7730	0.3003564476966858	NO	-
5098	ZINC03608910	11285	0.3003510534763336	NO	-
5099	ZINC00138699	932	0.3003396987915039	NO	-
5100	ZINC01742416	6351	0.30033746361732483	NO	-
5101	ZINC00218857	1323	0.3003336191177368	NO	-
5102	ZINC00584102	3593	0.3003336191177368	NO	-
5103	ZINC01021307	4873	0.3003336191177368	NO	-
5104	ZINC01724487	6334	0.3003295958042145	NO	-
5105	ZINC03457888	10176	0.3003275394439697	NO	-
5106	ZINC03457976	10178	0.3003275394439697	NO	-
5107	ZINC01130586	5397	0.30032405257225037	NO	-
5108	ZINC03890925	13243	0.30032238364219666	NO	-
5109	ZINC01240469	5683	0.3003157377243042	NO	-
5110	ZINC00044313	182	0.30029961466789246	NO	-
5111	ZINC04007953	14325	0.30029961466789246	NO	-
5112	ZINC03411999	9897	0.3002984821796417	NO	-
5113	ZINC02706575	7760	0.3002950847148895	NO	-
5114	ZINC01294344	5764	0.3002925217151642	NO	-
5115	ZINC04052551	14373	0.30028900504112244	NO	-
5116	ZINC00153814	1035	0.3002878725528717	NO	-
5117	ZINC00528219	3181	0.3002866506576538	NO	-
5118	ZINC00887667	4516	0.30027660727500916	NO	-
5119	ZINC04372206	14992	0.3002642095088959	NO	-
5120	ZINC03868473	13000	0.3002346158027649	NO	-
5121	ZINC04265097	14755	0.3002338707447052	NO	-
5122	ZINC03378805	9571	0.3002219498157501	NO	-
5123	ZINC03247995	9144	0.30021756887435913	NO	-
5124	ZINC00312836	1870	0.300209105014801	NO	-
5125	ZINC03885750	13073	0.3001704812049866	NO	-
5126	ZINC02208996	6894	0.3001572787761688	NO	-
5127	ZINC02209000	6895	0.3001572787761688	NO	-
5128	ZINC00260318	1644	0.3001467287540436	NO	-
5129	ZINC01109414	5308	0.30014219880104065	NO	-
5130	ZINC02637602	7559	0.3001386821269989	NO	-
5131	ZINC00570393	3484	0.30013149976730347	NO	-
5132	ZINC02764057	8107	0.3001275360584259	NO	-
5133	ZINC03519077	10786	0.3001142740249634	NO	-
5134	ZINC03854451	11911	0.3001058101654053	NO	-
5135	ZINC01001126	4812	0.300097793340683	NO	-
5136	ZINC03382726	9600	0.3000924587249756	NO	-
5137	ZINC00003433	8	0.3000852167606354	NO	-
5138	ZINC00389228	2235	0.30007776618003845	NO	-
5139	ZINC00930698	4592	0.30007287859916687	NO	-
5140	ZINC01564670	6274	0.30006980895996094	NO	-
5141	ZINC00460815	2772	0.3000684380531311	NO	-
5142	ZINC03862433	12499	0.3000546991825104	NO	-
5143	ZINC00385128	2207	0.30004557967185974	NO	-
5144	ZINC00563600	3439	0.30002641677856445	NO	-
5145	ZINC03198261	8978	0.30000370740890503	NO	-
5146	ZINC00130662	850	0.3000023066997528	NO	-
5147	ZINC04160470	14538	0.299996018409729	NO	-
5148	ZINC00116353	761	0.2999926805496216	NO	-
5149	ZINC00321790	1915	0.2999867796897888	NO	-
5150	ZINC00591295	3616	0.29997268319129944	NO	-
5151	ZINC03569936	11075	0.29997164011001587	NO	-
5152	ZINC03956499	13517	0.29995909333229065	NO	-
5153	ZINC03508734	10667	0.2999590039253235	NO	-
5154	ZINC03577853	11133	0.29992759227752686	NO	-
5155	ZINC00307533	1839	0.2999201714992523	NO	-
5156	ZINC00510834	3086	0.2999172806739807	NO	-
5157	ZINC03873675	13055	0.29991471767425537	NO	-
5158	ZINC04003701	14309	0.29991471767425537	NO	-
5159	ZINC01388616	5879	0.2998998761177063	NO	-
5160	ZINC01371517	5836	0.2998981475830078	NO	-
5161	ZINC00313239	1873	0.2998962998390198	NO	-
5162	ZINC02642779	7577	0.29988864064216614	NO	-
5163	ZINC02642780	7578	0.29988864064216614	NO	-
5164	ZINC00078291	470	0.2998843789100647	NO	-
5165	ZINC03969944	13755	0.2998809516429901	NO	-
5166	ZINC03216395	9009	0.29987117648124695	NO	-
5167	ZINC00456722	2750	0.29987001419067383	NO	-
5168	ZINC00083121	510	0.2998662292957306	NO	-
5169	ZINC03628421	11374	0.29986029863357544	NO	-
5170	ZINC01900076	6495	0.299847275018692	NO	-
5171	ZINC03226211	9052	0.29983729124069214	NO	-
5172	ZINC00215908	1297	0.2998313903808594	NO	-
5173	ZINC03968619	13645	0.29982465505599976	NO	-
5174	ZINC02660232	7646	0.2998224198818207	NO	-
5175	ZINC00244476	1515	0.29981473088264465	NO	-
5176	ZINC03868104	12942	0.2998144030570984	NO	-
5177	ZINC00471552	2869	0.2998133897781372	NO	-
5178	ZINC00471553	2870	0.2998133897781372	NO	-
5179	ZINC00354031	2015	0.29980355501174927	NO	-
5180	ZINC01240410	5682	0.29979804158210754	NO	-
5181	ZINC01961883	6655	0.299783319234848	NO	-
5182	ZINC01116518	5342	0.29978206753730774	NO	-
5183	ZINC03857716	12186	0.29977500438690186	NO	-
5184	ZINC00332104	1933	0.2997743487358093	NO	-
5185	ZINC00345437	1972	0.2997662127017975	NO	-
5186	ZINC03983054	14039	0.29976022243499756	NO	-
5187	ZINC03561717	11011	0.29975345730781555	NO	-
5188	ZINC00374763	2144	0.29974862933158875	NO	-
5189	ZINC02348327	7087	0.2997336685657501	NO	-
5190	ZINC03861842	12470	0.2997283935546875	NO	-
5191	ZINC00583727	3583	0.2997249662876129	NO	-
5192	ZINC04075768	14397	0.2997233271598816	NO	-
5193	ZINC01257290	5710	0.29972130060195923	NO	-
5194	ZINC04275982	14796	0.2997198700904846	NO	-
5195	ZINC02629925	7528	0.2997075319290161	NO	-
5196	ZINC00146381	989	0.29969504475593567	NO	-
5197	ZINC00402038	2284	0.29969117045402527	NO	-
5198	ZINC03858352	12252	0.2996896505355835	NO	-
5199	ZINC04403810	15023	0.2996816039085388	NO	-
5200	ZINC00350944	1998	0.29965847730636597	NO	-
5201	ZINC00396058	2267	0.29965806007385254	NO	-
5202	ZINC00928347	4581	0.2996567487716675	NO	-
5203	ZINC02844155	8393	0.2996545732021332	NO	-
5204	ZINC03435692	10027	0.2996493875980377	NO	-
5205	ZINC03905498	13402	0.2996484637260437	NO	-
5206	ZINC00107088	694	0.2996375560760498	NO	-
5207	ZINC03890677	13215	0.29963594675064087	NO	-
5208	ZINC03969520	13723	0.2996295988559723	NO	-
5209	ZINC04464240	15140	0.2996295988559723	NO	-
5210	ZINC03081552	8857	0.29962602257728577	NO	-
5211	ZINC04529511	15492	0.2996125817298889	NO	-
5212	ZINC03457826	10174	0.2996077835559845	NO	-
5213	ZINC03458021	10179	0.2996077835559845	NO	-
5214	ZINC00510104	3079	0.2996053397655487	NO	-
5215	ZINC02706574	7759	0.2995956242084503	NO	-
5216	ZINC01753757	6364	0.29956868290901184	NO	-
5217	ZINC01581923	6288	0.2995627820491791	NO	-
5218	ZINC04169837	14572	0.2995567321777344	NO	-
5219	ZINC03889576	13111	0.2995506227016449	NO	-
5220	ZINC04239411	14691	0.29954513907432556	NO	-
5221	ZINC03346458	9455	0.2995416224002838	NO	-
5222	ZINC03550234	10947	0.2995416224002838	NO	-
5223	ZINC01371516	5835	0.2995334267616272	NO	-
5224	ZINC03392516	9737	0.29951760172843933	NO	-
5225	ZINC00130165	849	0.2995133399963379	NO	-
5226	ZINC01117018	5345	0.29950767755508423	NO	-
5227	ZINC01117021	5346	0.29950767755508423	NO	-
5228	ZINC00318782	1907	0.2995062470436096	NO	-
5229	ZINC03613855	11334	0.2994953691959381	NO	-
5230	ZINC03559110	10991	0.2994903028011322	NO	-
5231	ZINC03851136	11593	0.299485981464386	NO	-
5232	ZINC03963899	13574	0.2994747459888458	NO	-
5233	ZINC03236703	9090	0.29945963621139526	NO	-
5234	ZINC01145508	5438	0.2994517385959625	NO	-
5235	ZINC03022013	8783	0.29944634437561035	NO	-
5236	ZINC03968925	13673	0.2994294762611389	NO	-
5237	ZINC03856013	12052	0.2994289696216583	NO	-
5238	ZINC03497925	10525	0.29942587018013	NO	-
5239	ZINC01021062	4867	0.2994254231452942	NO	-
5240	ZINC01021064	4868	0.2994254231452942	NO	-
5241	ZINC01090934	5233	0.2994254231452942	NO	-
5242	ZINC01090936	5234	0.2994254231452942	NO	-
5243	ZINC03396857	9769	0.2994250953197479	NO	-
5244	ZINC00151135	1022	0.2994181513786316	NO	-
5245	ZINC00357887	2043	0.2994174063205719	NO	-
5246	ZINC01078956	5199	0.29941126704216003	NO	-
5247	ZINC03497047	10493	0.2994019389152527	NO	-
5248	ZINC04594633	15504	0.29938480257987976	NO	-
5249	ZINC02698330	7740	0.29938018321990967	NO	-
5250	ZINC03311835	9336	0.2993795573711395	NO	-
5251	ZINC00381284	2180	0.2993747591972351	NO	-
5252	ZINC00843801	4400	0.29937469959259033	NO	-
5253	ZINC04267278	14763	0.2993614673614502	NO	-
5254	ZINC00602287	3628	0.29934847354888916	NO	-
5255	ZINC03368559	9533	0.2993481457233429	NO	-
5256	ZINC00263166	1669	0.2993479371070862	NO	-
5257	ZINC00303149	1819	0.2993217706680298	NO	-
5258	ZINC01361205	5829	0.2993040084838867	NO	-
5259	ZINC00646912	3887	0.29930323362350464	NO	-
5260	ZINC03244022	9120	0.2992952764034271	NO	-
5261	ZINC00703760	4026	0.2992509603500366	NO	-
5262	ZINC02479582	7314	0.2992430031299591	NO	-
5263	ZINC02236522	6947	0.29923877120018005	NO	-
5264	ZINC02692774	7722	0.29923492670059204	NO	-
5265	ZINC02692812	7728	0.29923492670059204	NO	-
5266	ZINC00609142	3642	0.2992229759693146	NO	-
5267	ZINC03863219	12542	0.2992229759693146	NO	-
5268	ZINC03970014	13757	0.2992229759693146	NO	-
5269	ZINC02652208	7611	0.29922276735305786	NO	-
5270	ZINC00632031	3841	0.2992183566093445	NO	-
5271	ZINC01010129	4834	0.2992154359817505	NO	-
5272	ZINC03993139	14191	0.29921114444732666	NO	-
5273	ZINC03388758	9684	0.29920756816864014	NO	-
5274	ZINC04330343	14894	0.29920393228530884	NO	-
5275	ZINC04170135	14584	0.2991977632045746	NO	-
5276	ZINC04191874	14624	0.2991977632045746	NO	-
5277	ZINC03889888	15550	0.2991977632045746	NO	-
5278	ZINC00341054	1953	0.29918739199638367	NO	-
5279	ZINC04622724	15515	0.2991860508918762	NO	-
5280	ZINC01233833	5673	0.2991846799850464	NO	-
5281	ZINC00252707	1585	0.29917892813682556	NO	-
5282	ZINC03892985	13358	0.2991643249988556	NO	-
5283	ZINC02808748	8342	0.2991577684879303	NO	-
5284	ZINC03517207	10770	0.2991521656513214	NO	-
5285	ZINC03672630	11423	0.29915210604667664	NO	-
5286	ZINC00044312	181	0.2991396486759186	NO	-
5287	ZINC00044330	187	0.2991396486759186	NO	-
5288	ZINC00843800	4399	0.2991396486759186	NO	-
5289	ZINC04501197	15457	0.29913491010665894	NO	-
5290	ZINC00063633	369	0.29913395643234253	NO	-
5291	ZINC03027481	8786	0.29913395643234253	NO	-
5292	ZINC03027485	8787	0.29913395643234253	NO	-
5293	ZINC03819214	11472	0.29913192987442017	NO	-
5294	ZINC02466495	7297	0.2991205155849457	NO	-
5295	ZINC00536987	3262	0.29911983013153076	NO	-
5296	ZINC03518843	10780	0.29910561442375183	NO	-
5297	ZINC00380967	2177	0.29910537600517273	NO	-
5298	ZINC03777709	11438	0.29909637570381165	NO	-
5299	ZINC04149007	14517	0.299093097448349	NO	-
5300	ZINC01242775	5690	0.29908666014671326	NO	-
5301	ZINC03508983	10669	0.2990855872631073	NO	-
5302	ZINC01018207	4860	0.29908496141433716	NO	-
5303	ZINC01972469	6669	0.29906344413757324	NO	-
5304	ZINC03484086	10415	0.29906344413757324	NO	-
5305	ZINC00586040	3606	0.2990557551383972	NO	-
5306	ZINC00111913	730	0.29903644323349	NO	-
5307	ZINC03271467	9210	0.2990337610244751	NO	-
5308	ZINC03396860	9770	0.2990252673625946	NO	-
5309	ZINC02907984	8575	0.29902130365371704	NO	-
5310	ZINC02907992	8579	0.29902130365371704	NO	-
5311	ZINC00668159	3943	0.29901766777038574	NO	-
5312	ZINC01226604	5654	0.29901185631752014	NO	-
5313	ZINC01226606	5656	0.29901185631752014	NO	-
5314	ZINC02957695	8701	0.2989950478076935	NO	-
5315	ZINC01642851	6309	0.2989804744720459	NO	-
5316	ZINC03908140	13426	0.29897764325141907	NO	-
5317	ZINC00703717	4025	0.2989773154258728	NO	-
5318	ZINC00936053	4600	0.2989773154258728	NO	-
5319	ZINC03419629	9940	0.29896873235702515	NO	-
5320	ZINC02431323	7206	0.2989636957645416	NO	-
5321	ZINC00142126	957	0.298958420753479	NO	-
5322	ZINC00358769	2054	0.2989364564418793	NO	-
5323	ZINC02879179	8511	0.29893478751182556	NO	-
5324	ZINC04317483	14869	0.2989117503166199	NO	-
5325	ZINC03854772	11958	0.2989092171192169	NO	-
5326	ZINC00009152	35	0.2989017367362976	NO	-
5327	ZINC01292873	5761	0.2988862991333008	NO	-
5328	ZINC00093746	585	0.29887592792510986	NO	-
5329	ZINC00093750	586	0.29887592792510986	NO	-
5330	ZINC02357924	7104	0.2988629937171936	NO	-
5331	ZINC00431889	2586	0.29881763458251953	NO	-
5332	ZINC02673478	7676	0.29881763458251953	NO	-
5333	ZINC03407227	9876	0.2987942099571228	NO	-
5334	ZINC03968631	13651	0.29878339171409607	NO	-
5335	ZINC04484723	15382	0.29877009987831116	NO	-
5336	ZINC03966946	13591	0.29876548051834106	NO	-
5337	ZINC03815367	192	0.2987520396709442	YES	3
5338	ZINC01431112	6017	0.2987494170665741	NO	-
5339	ZINC00531685	3216	0.29874178767204285	NO	-
5340	ZINC03477068	10389	0.2987311780452728	NO	-
5341	ZINC03969457	13715	0.29870569705963135	NO	-
5342	ZINC02357924	7105	0.2986762225627899	NO	-
5343	ZINC01129826	5394	0.2986714243888855	NO	-
5344	ZINC03850887	11574	0.29866740107536316	NO	-
5345	ZINC03983568	14060	0.29865923523902893	NO	-
5346	ZINC04248795	14725	0.2986573874950409	NO	-
5347	ZINC00618892	3763	0.2986479699611664	NO	-
5348	ZINC03961944	13543	0.2986440360546112	NO	-
5349	ZINC02846300	8398	0.29863038659095764	NO	-
5350	ZINC01491987	6146	0.2986295521259308	NO	-
5351	ZINC03513607	10740	0.2986290454864502	NO	-
5352	ZINC00060468	340	0.29862335324287415	NO	-
5353	ZINC00060548	344	0.29862335324287415	NO	-
5354	ZINC01054691	5059	0.29862335324287415	NO	-
5355	ZINC00126358	829	0.29862189292907715	NO	-
5356	ZINC00130882	855	0.29861554503440857	NO	-
5357	ZINC01043345	4997	0.29861322045326233	NO	-
5358	ZINC01943559	6609	0.2986084222793579	NO	-
5359	ZINC00362663	2096	0.2986065447330475	NO	-
5360	ZINC02636562	7554	0.29860180616378784	NO	-
5361	ZINC01090854	5229	0.2986007332801819	NO	-
5362	ZINC00390756	2260	0.29858964681625366	NO	-
5363	ZINC00443562	2663	0.29858750104904175	NO	-
5364	ZINC03859653	12421	0.29858723282814026	NO	-
5365	ZINC03876632	13064	0.29858723282814026	NO	-
5366	ZINC03856226	12058	0.29856786131858826	NO	-
5367	ZINC00468210	2820	0.2985623776912689	NO	-
5368	ZINC03855985	12050	0.2985530495643616	NO	-
5369	ZINC03507870	10647	0.29854917526245117	NO	-
5370	ZINC03982970	14036	0.2985490560531616	NO	-
5371	ZINC04248682	14721	0.29854848980903625	NO	-
5372	ZINC03508729	10665	0.2985258996486664	NO	-
5373	ZINC01398382	5905	0.2985250949859619	NO	-
5374	ZINC00350666	1997	0.29852327704429626	NO	-
5375	ZINC01067009	5137	0.29852089285850525	NO	-
5376	ZINC00121599	792	0.29851654171943665	NO	-
5377	ZINC00508414	3060	0.29850295186042786	NO	-
5378	ZINC00383378	2196	0.29849135875701904	NO	-
5379	ZINC03459188	10189	0.2984863221645355	NO	-
5380	ZINC03968561	13630	0.2984777092933655	NO	-
5381	ZINC03971756	13829	0.2984777092933655	NO	-
5382	ZINC01993403	6740	0.29845982789993286	NO	-
5383	ZINC03419012	9935	0.29845136404037476	NO	-
5384	ZINC03450903	10113	0.29845041036605835	NO	-
5385	ZINC02445251	7235	0.2984488010406494	NO	-
5386	ZINC01561287	6273	0.2984117865562439	NO	-
5387	ZINC03963400	13553	0.29840561747550964	NO	-
5388	ZINC03384241	9616	0.29840490221977234	NO	-
5389	ZINC03385789	9635	0.298404723405838	NO	-
5390	ZINC02616612	7451	0.2984010577201843	NO	-
5391	ZINC03297673	9300	0.29839977622032166	NO	-
5392	ZINC03311555	9333	0.29838308691978455	NO	-
5393	ZINC00418310	2396	0.29837003350257874	NO	-
5394	ZINC02070950	6783	0.29836970567703247	NO	-
5395	ZINC02407361	7162	0.2983541190624237	NO	-
5396	ZINC00571942	3494	0.2983468770980835	NO	-
5397	ZINC04465201	15187	0.29833897948265076	NO	-
5398	ZINC02714030	7814	0.2983291447162628	NO	-
5399	ZINC04470571	15362	0.29831287264823914	NO	-
5400	ZINC03452531	10137	0.29831209778785706	NO	-
5401	ZINC03969759	13739	0.2982902228832245	NO	-
5402	ZINC03459194	10191	0.2982884645462036	NO	-
5403	ZINC03262424	9175	0.29828718304634094	NO	-
5404	ZINC01055351	5065	0.2982838451862335	NO	-
5405	ZINC00365350	2102	0.29826870560646057	NO	-
5406	ZINC00576391	3522	0.298246830701828	NO	-
5407	ZINC01941331	6606	0.2982328236103058	NO	-
5408	ZINC03890924	13242	0.2982315421104431	NO	-
5409	ZINC03853046	11738	0.2982282042503357	NO	-
5410	ZINC04000739	14264	0.29822197556495667	NO	-
5411	ZINC03859067	12363	0.2982173264026642	NO	-
5412	ZINC02698330	7739	0.2982141077518463	NO	-
5413	ZINC03867499	12732	0.29821109771728516	NO	-
5414	ZINC03382729	9601	0.29821014404296875	NO	-
5415	ZINC03815362	123	0.29820263385772705	YES	2
5416	ZINC03412266	9900	0.29820016026496887	NO	-
5417	ZINC03868226	12959	0.2981959879398346	NO	-
5418	ZINC01047509	5016	0.2981666028499603	NO	-
5419	ZINC03945095	13503	0.2981497049331665	NO	-
5420	ZINC01932675	6557	0.29814666509628296	NO	-
5421	ZINC00527877	3177	0.2981405556201935	NO	-
5422	ZINC01993402	6739	0.29812631011009216	NO	-
5423	ZINC02786198	8203	0.2981210947036743	NO	-
5424	ZINC00237159	1476	0.29811525344848633	NO	-
5425	ZINC00237163	1477	0.29811525344848633	NO	-
5426	ZINC01066603	5134	0.29811525344848633	NO	-
5427	ZINC01066606	5135	0.29811525344848633	NO	-
5428	ZINC01070630	5153	0.29811233282089233	NO	-
5429	ZINC02832514	8372	0.2981082797050476	NO	-
5430	ZINC00032123	136	0.2981051206588745	NO	-
5431	ZINC01241285	5689	0.2981022298336029	NO	-
5432	ZINC03968903	13670	0.2980835437774658	NO	-
5433	ZINC01062608	5114	0.2980693578720093	NO	-
5434	ZINC03577849	11132	0.2980693578720093	NO	-
5435	ZINC03855195	12039	0.2980377674102783	NO	-
5436	ZINC00801883	4216	0.29802846908569336	NO	-
5437	ZINC03852657	11667	0.2980071008205414	NO	-
5438	ZINC03815231	218	0.2980029284954071	YES	7
5439	ZINC03579788	11171	0.29799818992614746	NO	-
5440	ZINC03579790	11172	0.29799818992614746	NO	-
5441	ZINC03166187	8936	0.2979971468448639	NO	-
5442	ZINC03868583	13014	0.2979862093925476	NO	-
5443	ZINC01943563	6612	0.2979837656021118	NO	-
5444	ZINC03405241	9867	0.2979837656021118	NO	-
5445	ZINC00226542	1402	0.29798221588134766	NO	-
5446	ZINC00052551	253	0.2979809641838074	NO	-
5447	ZINC03601912	11240	0.2979767918586731	NO	-
5448	ZINC00374287	2141	0.2979746460914612	NO	-
5449	ZINC00944045	4633	0.2979697287082672	NO	-
5450	ZINC03892746	13344	0.2979690730571747	NO	-
5451	ZINC01036534	4954	0.29795050621032715	NO	-
5452	ZINC03217346	9019	0.2979462146759033	NO	-
5453	ZINC03236919	9091	0.2979462146759033	NO	-
5454	ZINC03436216	10040	0.2979462146759033	NO	-
5455	ZINC00054510	277	0.2979293763637543	NO	-
5456	ZINC00674437	3966	0.2979196310043335	NO	-
5457	ZINC01935502	6581	0.29791951179504395	NO	-
5458	ZINC02629062	7523	0.29791927337646484	NO	-
5459	ZINC03491459	10454	0.2979150414466858	NO	-
5460	ZINC00982642	4733	0.2979143261909485	NO	-
5461	ZINC02738631	7996	0.297907292842865	NO	-
5462	ZINC04001134	14280	0.29790475964546204	NO	-
5463	ZINC03594578	11192	0.297902375459671	NO	-
5464	ZINC00670482	3950	0.29789793491363525	NO	-
5465	ZINC00487217	2957	0.2978954315185547	NO	-
5466	ZINC00562504	3424	0.2978954315185547	NO	-
5467	ZINC01052183	5039	0.29789337515830994	NO	-
5468	ZINC02855646	8424	0.2978900671005249	NO	-
5469	ZINC00272085	1705	0.29788944125175476	NO	-
5470	ZINC00522197	3142	0.2978844940662384	NO	-
5471	ZINC00104094	681	0.297878623008728	NO	-
5472	ZINC04408005	15043	0.2978728413581848	NO	-
5473	ZINC00223694	1367	0.29787200689315796	NO	-
5474	ZINC02762017	8093	0.2978563904762268	NO	-
5475	ZINC01993399	6737	0.29783493280410767	NO	-
5476	ZINC00389229	2236	0.2978346645832062	NO	-
5477	ZINC03223913	9040	0.2978191673755646	NO	-
5478	ZINC00670654	3954	0.2978125512599945	NO	-
5479	ZINC03863347	12550	0.2978105843067169	NO	-
5480	ZINC03268893	9200	0.2978103756904602	NO	-
5481	ZINC00423727	2471	0.2978031039237976	NO	-
5482	ZINC03076821	8849	0.297793984413147	NO	-
5483	ZINC03600810	11235	0.29778799414634705	NO	-
5484	ZINC03579615	11155	0.2977847158908844	NO	-
5485	ZINC03579617	11156	0.2977847158908844	NO	-
5486	ZINC03854013	11866	0.2977730631828308	NO	-
5487	ZINC00905525	4556	0.29777249693870544	NO	-
5488	ZINC03891846	13298	0.29776933789253235	NO	-
5489	ZINC04470040	15329	0.29776933789253235	NO	-
5490	ZINC03430464	10004	0.29775020480155945	NO	-
5491	ZINC03339574	9429	0.2977386713027954	NO	-
5492	ZINC00156310	1041	0.2977321445941925	NO	-
5493	ZINC02718333	7830	0.29771411418914795	NO	-
5494	ZINC03371094	9538	0.29771339893341064	NO	-
5495	ZINC03371096	9539	0.29771339893341064	NO	-
5496	ZINC00856390	4441	0.2977132201194763	NO	-
5497	ZINC01030100	4908	0.2977061867713928	NO	-
5498	ZINC03564209	11044	0.29769182205200195	NO	-
5499	ZINC00059355	327	0.29769167304039	NO	-
5500	ZINC02282571	6993	0.2976903021335602	NO	-
5501	ZINC03654725	11404	0.2976778447628021	NO	-
5502	ZINC03620366	11363	0.29767221212387085	NO	-
5503	ZINC02616613	7452	0.29767104983329773	NO	-
5504	ZINC01804179	6419	0.29767000675201416	NO	-
5505	ZINC00439365	2636	0.2976469397544861	NO	-
5506	ZINC00439365	2637	0.2976469397544861	NO	-
5507	ZINC00065798	382	0.29763877391815186	NO	-
5508	ZINC00083895	519	0.29763877391815186	NO	-
5509	ZINC00614706	3727	0.29763391613960266	NO	-
5510	ZINC01421667	5960	0.2976292669773102	NO	-
5511	ZINC03961538	13540	0.2976292669773102	NO	-
5512	ZINC04174410	14598	0.2976273000240326	NO	-
5513	ZINC02442974	7228	0.29762518405914307	NO	-
5514	ZINC00298445	1791	0.29762256145477295	NO	-
5515	ZINC01353237	5820	0.29762178659439087	NO	-
5516	ZINC04439588	15088	0.29761600494384766	NO	-
5517	ZINC00083061	506	0.2976149618625641	NO	-
5518	ZINC01084956	5215	0.2976149618625641	NO	-
5519	ZINC01285063	5748	0.2976128160953522	NO	-
5520	ZINC00522198	3143	0.2976113557815552	NO	-
5521	ZINC01191315	5546	0.2976113557815552	NO	-
5522	ZINC03869098	13049	0.2976014018058777	NO	-
5523	ZINC00130857	853	0.29758939146995544	NO	-
5524	ZINC00131830	869	0.29758939146995544	NO	-
5525	ZINC03619248	11354	0.29758939146995544	NO	-
5526	ZINC03619334	11358	0.29758939146995544	NO	-
5527	ZINC00389225	2233	0.29758578538894653	NO	-
5528	ZINC02201803	6889	0.2975820004940033	NO	-
5529	ZINC00296723	1788	0.2975791096687317	NO	-
5530	ZINC01145509	5439	0.29757723212242126	NO	-
5531	ZINC04413568	15054	0.297573983669281	NO	-
5532	ZINC01993407	6742	0.29756391048431396	NO	-
5533	ZINC00122220	802	0.29756253957748413	NO	-
5534	ZINC00084856	524	0.29755645990371704	NO	-
5535	ZINC02236524	6948	0.2975529432296753	NO	-
5536	ZINC02940959	8666	0.297550767660141	NO	-
5537	ZINC02940961	8667	0.297550767660141	NO	-
5538	ZINC00066944	391	0.2975483536720276	NO	-
5539	ZINC03867818	12832	0.2975160777568817	NO	-
5540	ZINC03294674	9293	0.29751530289649963	NO	-
5541	ZINC03294674	9294	0.29751530289649963	NO	-
5542	ZINC03387199	9642	0.2975143790245056	NO	-
5543	ZINC01744551	6352	0.2975064814090729	NO	-
5544	ZINC03419318	9937	0.29749932885169983	NO	-
5545	ZINC03968495	13619	0.29749616980552673	NO	-
5546	ZINC02783598	8184	0.29749011993408203	NO	-
5547	ZINC03327484	9386	0.2974812090396881	NO	-
5548	ZINC00265123	1688	0.2974661886692047	NO	-
5549	ZINC03436013	10036	0.2974652349948883	NO	-
5550	ZINC00487273	2958	0.2974641025066376	NO	-
5551	ZINC01091255	5236	0.2974641025066376	NO	-
5552	ZINC00381005	2178	0.2974603772163391	NO	-
5553	ZINC00002819	0	0.29745784401893616	NO	-
5554	ZINC00835961	4376	0.2974478304386139	NO	-
5555	ZINC03506948	10600	0.2974415123462677	NO	-
5556	ZINC00536544	3257	0.2974343001842499	NO	-
5557	ZINC00536544	3258	0.2974343001842499	NO	-
5558	ZINC00046785	208	0.29742884635925293	NO	-
5559	ZINC00046786	209	0.29742884635925293	NO	-
5560	ZINC04059309	14382	0.2974269986152649	NO	-
5561	ZINC02465978	7289	0.29742684960365295	NO	-
5562	ZINC03982967	14033	0.2974204421043396	NO	-
5563	ZINC03577373	11130	0.2974153459072113	NO	-
5564	ZINC01495347	6151	0.2974138855934143	NO	-
5565	ZINC00614591	3723	0.29740220308303833	NO	-
5566	ZINC03519065	10783	0.29740095138549805	NO	-
5567	ZINC00695326	4012	0.29739856719970703	NO	-
5568	ZINC02756514	8070	0.29739776253700256	NO	-
5569	ZINC00421555	2418	0.29738202691078186	NO	-
5570	ZINC03507298	10625	0.2973695397377014	NO	-
5571	ZINC03495468	10466	0.29735273122787476	NO	-
5572	ZINC03451051	10117	0.2973499596118927	NO	-
5573	ZINC03451053	10118	0.2973499596118927	NO	-
5574	ZINC03850272	11550	0.29734283685684204	NO	-
5575	ZINC00993634	4779	0.2973388135433197	NO	-
5576	ZINC01993406	6741	0.29732975363731384	NO	-
5577	ZINC00920577	4575	0.2973237931728363	NO	-
5578	ZINC02738862	7997	0.2973233163356781	NO	-
5579	ZINC03857107	12086	0.2973078489303589	NO	-
5580	ZINC03030134	8794	0.2972990572452545	NO	-
5581	ZINC00080791	483	0.2972947657108307	NO	-
5582	ZINC00080794	484	0.2972947657108307	NO	-
5583	ZINC03912391	13468	0.29729339480400085	NO	-
5584	ZINC03346487	9456	0.29728350043296814	NO	-
5585	ZINC03499985	10542	0.2972819209098816	NO	-
5586	ZINC02748687	8025	0.2972305417060852	NO	-
5587	ZINC03867521	12745	0.2972286641597748	NO	-
5588	ZINC03859715	12426	0.29722073674201965	NO	-
5589	ZINC03969237	13692	0.2972012460231781	NO	-
5590	ZINC00223426	1359	0.297199010848999	NO	-
5591	ZINC03859792	12431	0.2971983850002289	NO	-
5592	ZINC00498378	2995	0.2971959710121155	NO	-
5593	ZINC03992735	14140	0.29719340801239014	NO	-
5594	ZINC03858847	12326	0.29719096422195435	NO	-
5595	ZINC03967029	13596	0.29718032479286194	NO	-
5596	ZINC03969890	13748	0.29718032479286194	NO	-
5597	ZINC00612482	3689	0.2971782684326172	NO	-
5598	ZINC00612483	3690	0.2971782684326172	NO	-
5599	ZINC03619130	11349	0.29717138409614563	NO	-
5600	ZINC00558260	3394	0.297170490026474	NO	-
5601	ZINC01191313	5545	0.2971634268760681	NO	-
5602	ZINC03902937	13391	0.2971600890159607	NO	-
5603	ZINC03351273	9479	0.2971354126930237	NO	-
5604	ZINC03296782	9298	0.2971303164958954	NO	-
5605	ZINC03400283	9825	0.2971211373806	NO	-
5606	ZINC01264571	5719	0.2971072494983673	NO	-
5607	ZINC03890256	13181	0.29710686206817627	NO	-
5608	ZINC03816835	11458	0.297097772359848	NO	-
5609	ZINC03972199	13858	0.2970903515815735	NO	-
5610	ZINC00389226	2234	0.2970743179321289	NO	-
5611	ZINC03606125	11260	0.2970721125602722	NO	-
5612	ZINC02764056	8106	0.29705920815467834	NO	-
5613	ZINC00464052	2791	0.29705631732940674	NO	-
5614	ZINC03859136	12371	0.29704999923706055	NO	-
5615	ZINC00496984	2991	0.297044575214386	NO	-
5616	ZINC03513724	10742	0.29703471064567566	NO	-
5617	ZINC00575882	3518	0.29701653122901917	NO	-
5618	ZINC00078912	473	0.29701387882232666	NO	-
5619	ZINC01216959	5623	0.29701387882232666	NO	-
5620	ZINC00583390	3577	0.29701176285743713	NO	-
5621	ZINC01004792	4820	0.29700374603271484	NO	-
5622	ZINC00779746	4130	0.2969966530799866	NO	-
5623	ZINC00862854	4453	0.2969876229763031	NO	-
5624	ZINC03132969	8902	0.29698607325553894	NO	-
5625	ZINC02718741	7853	0.2969801425933838	NO	-
5626	ZINC00853374	4424	0.29695913195610046	NO	-
5627	ZINC00126353	828	0.2969518005847931	NO	-
5628	ZINC00180592	1119	0.29694658517837524	NO	-
5629	ZINC03615660	11337	0.29691413044929504	NO	-
5630	ZINC03436935	10057	0.2969135344028473	NO	-
5631	ZINC00613093	3701	0.2969023287296295	NO	-
5632	ZINC02182887	6856	0.2969008982181549	NO	-
5633	ZINC03854545	11925	0.29689010977745056	NO	-
5634	ZINC03510803	10688	0.2968897223472595	NO	-
5635	ZINC03512281	10730	0.2968897223472595	NO	-
5636	ZINC03815202	35	0.2968768775463104	YES	2
5637	ZINC03464934	10274	0.29687657952308655	NO	-
5638	ZINC00536649	3260	0.2968740165233612	NO	-
5639	ZINC01932676	6558	0.29687246680259705	NO	-
5640	ZINC01616429	6295	0.29686975479125977	NO	-
5641	ZINC03963510	13555	0.2968539893627167	NO	-
5642	ZINC03856228	12059	0.2968479096889496	NO	-
5643	ZINC04256179	14750	0.2968413531780243	NO	-
5644	ZINC03972081	13844	0.2968219518661499	NO	-
5645	ZINC00487373	2960	0.29681849479675293	NO	-
5646	ZINC00495822	2987	0.29681849479675293	NO	-
5647	ZINC03853819	11839	0.2968173623085022	NO	-
5648	ZINC00383377	2195	0.29681679606437683	NO	-
5649	ZINC03974651	13898	0.2968050539493561	NO	-
5650	ZINC00355199	2026	0.29679229855537415	NO	-
5651	ZINC01114072	5333	0.29677996039390564	NO	-
5652	ZINC04103979	14443	0.29677340388298035	NO	-
5653	ZINC00367564	2120	0.2967666685581207	NO	-
5654	ZINC00863693	4459	0.2967666685581207	NO	-
5655	ZINC03570763	11084	0.2967628240585327	NO	-
5656	ZINC03868079	12928	0.2967628240585327	NO	-
5657	ZINC03868081	12930	0.2967628240585327	NO	-
5658	ZINC01948335	6620	0.2967561185359955	NO	-
5659	ZINC02456553	7269	0.29673686623573303	NO	-
5660	ZINC02718816	7879	0.2967335283756256	NO	-
5661	ZINC03970066	13764	0.2967313826084137	NO	-
5662	ZINC04412092	15049	0.29672932624816895	NO	-
5663	ZINC03250995	9152	0.29671168327331543	NO	-
5664	ZINC00612835	3697	0.2967051863670349	NO	-
5665	ZINC03517182	10769	0.29670464992523193	NO	-
5666	ZINC03412560	9901	0.2967032492160797	NO	-
5667	ZINC03089736	8871	0.29670023918151855	NO	-
5668	ZINC01162588	5481	0.29668623208999634	NO	-
5669	ZINC03908360	13437	0.2966782748699188	NO	-
5670	ZINC01581923	6287	0.2966727316379547	NO	-
5671	ZINC03891471	13260	0.2966665029525757	NO	-
5672	ZINC03992708	14130	0.2966650426387787	NO	-
5673	ZINC03867966	12901	0.2966534197330475	NO	-
5674	ZINC03867967	12903	0.2966534197330475	NO	-
5675	ZINC03608719	11282	0.29665112495422363	NO	-
5676	ZINC00609438	3647	0.29664772748947144	NO	-
5677	ZINC03963545	13557	0.2966408133506775	NO	-
5678	ZINC03868643	13020	0.29662957787513733	NO	-
5679	ZINC00974655	4714	0.2966211140155792	NO	-
5680	ZINC03357859	9501	0.2966209053993225	NO	-
5681	ZINC03636997	11388	0.29661431908607483	NO	-
5682	ZINC03899866	13378	0.2966099679470062	NO	-
5683	ZINC03867814	12827	0.29660359025001526	NO	-
5684	ZINC03868311	12985	0.2965993881225586	NO	-
5685	ZINC00731703	4076	0.2965978682041168	NO	-
5686	ZINC00158281	1044	0.2965965270996094	NO	-
5687	ZINC02799476	8300	0.2965947389602661	NO	-
5688	ZINC00059314	323	0.29656079411506653	NO	-
5689	ZINC03850863	11569	0.2965528666973114	NO	-
5690	ZINC03396955	9775	0.296531617641449	NO	-
5691	ZINC03396957	9776	0.296531617641449	NO	-
5692	ZINC04117292	14468	0.2965235114097595	NO	-
5693	ZINC00027221	106	0.29651424288749695	NO	-
5694	ZINC01584415	6290	0.2965041697025299	NO	-
5695	ZINC03507498	10633	0.2965037524700165	NO	-
5696	ZINC03350886	9476	0.2965009808540344	NO	-
5697	ZINC01274217	5735	0.29647964239120483	NO	-
5698	ZINC03972969	13874	0.2964705228805542	NO	-
5699	ZINC00087781	541	0.29646000266075134	NO	-
5700	ZINC04310749	14841	0.29645735025405884	NO	-
5701	ZINC03563700	11038	0.2964558005332947	NO	-
5702	ZINC03563701	11039	0.2964558005332947	NO	-
5703	ZINC03960071	13536	0.2964555323123932	NO	-
5704	ZINC03495651	10475	0.2964409589767456	NO	-
5705	ZINC00314453	1883	0.2964317500591278	NO	-
5706	ZINC02475314	7305	0.29641374945640564	NO	-
5707	ZINC00131027	858	0.2964104413986206	NO	-
5708	ZINC00449445	2697	0.2964077591896057	NO	-
5709	ZINC02655374	7629	0.296403169631958	NO	-
5710	ZINC03860116	12461	0.2964012622833252	NO	-
5711	ZINC03516252	10759	0.29637211561203003	NO	-
5712	ZINC03516253	10760	0.29637211561203003	NO	-
5713	ZINC04256179	14749	0.29634079337120056	NO	-
5714	ZINC02442974	7229	0.29633593559265137	NO	-
5715	ZINC03619243	11353	0.2963298261165619	NO	-
5716	ZINC03549598	10936	0.2963254451751709	NO	-
5717	ZINC03549599	10937	0.2963254451751709	NO	-
5718	ZINC04414352	15056	0.29632335901260376	NO	-
5719	ZINC01007456	4830	0.2963184714317322	NO	-
5720	ZINC01162589	5482	0.2963123619556427	NO	-
5721	ZINC00987733	4754	0.2963108420372009	NO	-
5722	ZINC03857541	12160	0.29630789160728455	NO	-
5723	ZINC00801759	4215	0.29630574584007263	NO	-
5724	ZINC03559075	10990	0.2963050603866577	NO	-
5725	ZINC00043156	173	0.2962980568408966	NO	-
5726	ZINC00943311	4627	0.2962980568408966	NO	-
5727	ZINC00252720	1587	0.2962924838066101	NO	-
5728	ZINC00256909	1618	0.2962924838066101	NO	-
5729	ZINC00083119	509	0.29628926515579224	NO	-
5730	ZINC00364333	2101	0.2962750494480133	NO	-
5731	ZINC03977258	13949	0.29627159237861633	NO	-
5732	ZINC03970841	13791	0.2962663769721985	NO	-
5733	ZINC01633083	6301	0.2962633967399597	NO	-
5734	ZINC01134533	5407	0.2962578535079956	NO	-
5735	ZINC03471663	10309	0.2962561547756195	NO	-
5736	ZINC01047508	5015	0.2962464690208435	NO	-
5737	ZINC00044168	179	0.2962425947189331	NO	-
5738	ZINC04002769	14301	0.2962366044521332	NO	-
5739	ZINC03911767	13455	0.29623228311538696	NO	-
5740	ZINC03911767	13456	0.29623228311538696	NO	-
5741	ZINC03316867	9351	0.29622456431388855	NO	-
5742	ZINC00150850	1020	0.2962062954902649	NO	-
5743	ZINC00150851	1021	0.2962062954902649	NO	-
5744	ZINC04275932	14794	0.2962043881416321	NO	-
5745	ZINC02664864	7667	0.2961968779563904	NO	-
5746	ZINC01091155	5235	0.296196848154068	NO	-
5747	ZINC00411804	2325	0.29619458317756653	NO	-
5748	ZINC02461832	7278	0.29619431495666504	NO	-
5749	ZINC00841599	4390	0.2961897850036621	NO	-
5750	ZINC04640070	15547	0.29618552327156067	NO	-
5751	ZINC00716836	4054	0.29618051648139954	NO	-
5752	ZINC03852960	11715	0.2961771488189697	NO	-
5753	ZINC03862921	12529	0.2961771488189697	NO	-
5754	ZINC00930650	4591	0.2961738705635071	NO	-
5755	ZINC03969519	13722	0.2961726486682892	NO	-
5756	ZINC01036448	4952	0.2961724102497101	NO	-
5757	ZINC02852619	8419	0.2961702048778534	NO	-
5758	ZINC00142121	956	0.2961697578430176	NO	-
5759	ZINC04371757	14989	0.296169251203537	NO	-
5760	ZINC03611606	11311	0.29613932967185974	NO	-
5761	ZINC02276418	6975	0.29613083600997925	NO	-
5762	ZINC02276419	6976	0.29613083600997925	NO	-
5763	ZINC04143510	14514	0.29612892866134644	NO	-
5764	ZINC03347824	9460	0.29612529277801514	NO	-
5765	ZINC03336773	9417	0.2961219847202301	NO	-
5766	ZINC04325855	14890	0.2961167097091675	NO	-
5767	ZINC00121640	793	0.2961122393608093	NO	-
5768	ZINC02863346	8453	0.296105295419693	NO	-
5769	ZINC03892682	13332	0.29610514640808105	NO	-
5770	ZINC00130826	851	0.2960945665836334	NO	-
5771	ZINC01402029	5917	0.2960933446884155	NO	-
5772	ZINC02626263	7496	0.2960725724697113	NO	-
5773	ZINC03980719	14018	0.2960715591907501	NO	-
5774	ZINC04174363	14597	0.29606500267982483	NO	-
5775	ZINC03403646	9855	0.2960611581802368	NO	-
5776	ZINC03969318	13704	0.2960539162158966	NO	-
5777	ZINC00536617	3259	0.29604899883270264	NO	-
5778	ZINC00107279	700	0.2960239350795746	NO	-
5779	ZINC01478517	6112	0.29601699113845825	NO	-
5780	ZINC01642877	6310	0.2960073947906494	NO	-
5781	ZINC01143243	5432	0.29600727558135986	NO	-
5782	ZINC02999117	8766	0.29600584506988525	NO	-
5783	ZINC04227428	14680	0.29599976539611816	NO	-
5784	ZINC00314453	1881	0.29599013924598694	NO	-
5785	ZINC00225240	1398	0.29598718881607056	NO	-
5786	ZINC01002197	4816	0.29598352313041687	NO	-
5787	ZINC01287581	5749	0.29596853256225586	NO	-
5788	ZINC03970915	13797	0.2959631383419037	NO	-
5789	ZINC03849418	11520	0.2959601879119873	NO	-
5790	ZINC00581535	3561	0.29596009850502014	NO	-
5791	ZINC03828992	11488	0.29593542218208313	NO	-
5792	ZINC02927601	8645	0.2959352433681488	NO	-
5793	ZINC04135668	14505	0.29592904448509216	NO	-
5794	ZINC02808658	8338	0.2959195673465729	NO	-
5795	ZINC02808658	8339	0.2959195673465729	NO	-
5796	ZINC00472971	2879	0.29591354727745056	NO	-
5797	ZINC03878198	13068	0.2958981394767761	NO	-
5798	ZINC00501896	3007	0.29589638113975525	NO	-
5799	ZINC03621395	11367	0.2958737015724182	NO	-
5800	ZINC03621399	11368	0.2958737015724182	NO	-
5801	ZINC03972085	13845	0.2958551049232483	NO	-
5802	ZINC04470338	15353	0.2958551049232483	NO	-
5803	ZINC00412777	2338	0.2958407402038574	NO	-
5804	ZINC01190152	5541	0.29583367705345154	NO	-
5805	ZINC00234732	1454	0.29581475257873535	NO	-
5806	ZINC02203203	6890	0.2958146035671234	NO	-
5807	ZINC03963497	13554	0.29581257700920105	NO	-
5808	ZINC03216378	9005	0.29579970240592957	NO	-
5809	ZINC03224815	9042	0.2957935333251953	NO	-
5810	ZINC03613854	11333	0.2957848906517029	NO	-
5811	ZINC04465417	15209	0.29577749967575073	NO	-
5812	ZINC00995924	4793	0.29576170444488525	NO	-
5813	ZINC00384926	2206	0.2957593500614166	NO	-
5814	ZINC03026002	8784	0.2957541346549988	NO	-
5815	ZINC03457885	10175	0.2957537770271301	NO	-
5816	ZINC01091326	5237	0.2957519292831421	NO	-
5817	ZINC03986711	14081	0.29574164748191833	NO	-
5818	ZINC00555385	3380	0.29574054479599	NO	-
5819	ZINC00721000	4059	0.29573896527290344	NO	-
5820	ZINC00180586	1117	0.29573407769203186	NO	-
5821	ZINC03579733	11163	0.29572728276252747	NO	-
5822	ZINC03579735	11164	0.29572728276252747	NO	-
5823	ZINC03854214	11870	0.29570963978767395	NO	-
5824	ZINC00563878	3443	0.2957066297531128	NO	-
5825	ZINC00224617	1382	0.2957007884979248	NO	-
5826	ZINC00460814	2771	0.29569780826568604	NO	-
5827	ZINC03890185	13178	0.295681357383728	NO	-
5828	ZINC00574169	3506	0.2956516146659851	NO	-
5829	ZINC00716809	4053	0.29564911127090454	NO	-
5830	ZINC00429764	2578	0.29564541578292847	NO	-
5831	ZINC01399039	5909	0.29563266038894653	NO	-
5832	ZINC03235644	9089	0.29562580585479736	NO	-
5833	ZINC00066917	389	0.29561859369277954	NO	-
5834	ZINC04475410	15364	0.2956145405769348	NO	-
5835	ZINC03548400	10929	0.2955973148345947	NO	-
5836	ZINC00584248	3596	0.29559585452079773	NO	-
5837	ZINC01054903	5063	0.29559585452079773	NO	-
5838	ZINC03577336	11128	0.29559585452079773	NO	-
5839	ZINC03889648	13119	0.29557931423187256	NO	-
5840	ZINC00794866	4187	0.2955777943134308	NO	-
5841	ZINC04094955	14435	0.29556968808174133	NO	-
5842	ZINC04487673	15409	0.2955666482448578	NO	-
5843	ZINC02432488	7210	0.29556480050086975	NO	-
5844	ZINC03397105	9787	0.2955562472343445	NO	-
5845	ZINC03992785	14152	0.2955458462238312	NO	-
5846	ZINC02718743	7859	0.2955441474914551	NO	-
5847	ZINC01833833	6451	0.2955416142940521	NO	-
5848	ZINC03848044	11493	0.29552632570266724	NO	-
5849	ZINC00581791	3567	0.2955244481563568	NO	-
5850	ZINC04110620	14458	0.29551947116851807	NO	-
5851	ZINC03178329	8955	0.29551073908805847	NO	-
5852	ZINC02718809	7866	0.2955082654953003	NO	-
5853	ZINC02718809	7867	0.2955082654953003	NO	-
5854	ZINC03227646	9056	0.295502632856369	NO	-
5855	ZINC00253436	1598	0.29548758268356323	NO	-
5856	ZINC00581439	3550	0.2954859435558319	NO	-
5857	ZINC04457925	15122	0.29547765851020813	NO	-
5858	ZINC01494140	6150	0.29547637701034546	NO	-
5859	ZINC03610013	11287	0.2954707741737366	NO	-
5860	ZINC03902085	13382	0.29546472430229187	NO	-
5861	ZINC00017742	66	0.29545700550079346	NO	-
5862	ZINC00973420	4710	0.2954542338848114	NO	-
5863	ZINC03868251	12968	0.2954480051994324	NO	-
5864	ZINC00259430	1635	0.29544797539711	NO	-
5865	ZINC03854549	11927	0.29544636607170105	NO	-
5866	ZINC03350628	9475	0.29543834924697876	NO	-
5867	ZINC02728507	7970	0.29542794823646545	NO	-
5868	ZINC00282456	1730	0.2954273223876953	NO	-
5869	ZINC03219373	9023	0.29542291164398193	NO	-
5870	ZINC03192258	8974	0.2954089641571045	NO	-
5871	ZINC00437347	2626	0.29540565609931946	NO	-
5872	ZINC03310010	9324	0.295402854681015	NO	-
5873	ZINC02120703	6812	0.29539498686790466	NO	-
5874	ZINC03815350	338	0.2953798472881317	YES	31
5875	ZINC03853399	11786	0.29537448287010193	NO	-
5876	ZINC00611792	3677	0.29537028074264526	NO	-
5877	ZINC00567882	3471	0.2953483462333679	NO	-
5878	ZINC03310365	9328	0.2953374683856964	NO	-
5879	ZINC03610512	11301	0.2953374683856964	NO	-
5880	ZINC00834769	4365	0.2953368127346039	NO	-
5881	ZINC00541292	3282	0.29533565044403076	NO	-
5882	ZINC03397208	9796	0.2953239977359772	NO	-
5883	ZINC00234736	1455	0.29531893134117126	NO	-
5884	ZINC00003614	18	0.29531824588775635	NO	-
5885	ZINC00455180	2728	0.29531702399253845	NO	-
5886	ZINC04342271	14922	0.2953145503997803	NO	-
5887	ZINC03853906	11854	0.29530736804008484	NO	-
5888	ZINC03392321	9730	0.29530566930770874	NO	-
5889	ZINC02195116	6872	0.29529836773872375	NO	-
5890	ZINC01993401	6738	0.29529598355293274	NO	-
5891	ZINC02356901	7102	0.2952950596809387	NO	-
5892	ZINC02749269	8026	0.2952597439289093	NO	-
5893	ZINC02627474	7503	0.2952594459056854	NO	-
5894	ZINC02628916	7522	0.2952594459056854	NO	-
5895	ZINC00072854	440	0.29524946212768555	NO	-
5896	ZINC00545342	3304	0.2952412962913513	NO	-
5897	ZINC03277592	9230	0.2952192425727844	NO	-
5898	ZINC03495521	10470	0.2952156662940979	NO	-
5899	ZINC01142170	5430	0.29521244764328003	NO	-
5900	ZINC03336500	9416	0.29521244764328003	NO	-
5901	ZINC03644692	11393	0.29521244764328003	NO	-
5902	ZINC02634643	7546	0.2952103316783905	NO	-
5903	ZINC03217304	9018	0.29519516229629517	NO	-
5904	ZINC03219241	9022	0.29519516229629517	NO	-
5905	ZINC04169830	14563	0.29518941044807434	NO	-
5906	ZINC04169841	14578	0.29518941044807434	NO	-
5907	ZINC00816286	4295	0.2951872944831848	NO	-
5908	ZINC00816286	4296	0.2951872944831848	NO	-
5909	ZINC02482142	7323	0.2951867878437042	NO	-
5910	ZINC04504911	15463	0.2951699197292328	NO	-
5911	ZINC03234200	9085	0.2951653003692627	NO	-
5912	ZINC03944098	13501	0.2951652407646179	NO	-
5913	ZINC01443737	6047	0.29514920711517334	NO	-
5914	ZINC00515566	3120	0.29514265060424805	NO	-
5915	ZINC02875694	8495	0.29511934518814087	NO	-
5916	ZINC03327482	9385	0.2951132655143738	NO	-
5917	ZINC01473457	6106	0.2951110601425171	NO	-
5918	ZINC00609372	3645	0.2951105237007141	NO	-
5919	ZINC00071215	412	0.29510945081710815	NO	-
5920	ZINC04034014	14361	0.29510048031806946	NO	-
5921	ZINC03860115	12460	0.29509565234184265	NO	-
5922	ZINC03860116	12462	0.29509565234184265	NO	-
5923	ZINC02801015	8312	0.295093834400177	NO	-
5924	ZINC03857108	12087	0.2950892746448517	NO	-
5925	ZINC02327810	7055	0.2950621247291565	NO	-
5926	ZINC00049900	224	0.29505443572998047	NO	-
5927	ZINC01301129	5774	0.29504963755607605	NO	-
5928	ZINC01040284	4975	0.2950417995452881	NO	-
5929	ZINC03853726	11831	0.29504045844078064	NO	-
5930	ZINC00359834	2066	0.2950345277786255	NO	-
5931	ZINC03898151	13369	0.2950344681739807	NO	-
5932	ZINC01324435	5796	0.2950330376625061	NO	-
5933	ZINC03851543	11616	0.29501041769981384	NO	-
5934	ZINC00408201	2299	0.29500463604927063	NO	-
5935	ZINC03854261	11893	0.2949969172477722	NO	-
5936	ZINC03394842	9762	0.29498952627182007	NO	-
5937	ZINC01071834	5163	0.29498469829559326	NO	-
5938	ZINC03852962	11717	0.2949518859386444	NO	-
5939	ZINC00137748	917	0.2949434816837311	NO	-
5940	ZINC03854049	11868	0.29493921995162964	NO	-
5941	ZINC00007452	25	0.2949361503124237	NO	-
5942	ZINC04468460	15294	0.29493337869644165	NO	-
5943	ZINC01515599	6244	0.29493191838264465	NO	-
5944	ZINC01233660	5667	0.29492661356925964	NO	-
5945	ZINC03863534	12564	0.29490673542022705	NO	-
5946	ZINC01099839	5266	0.29489171504974365	NO	-
5947	ZINC03567307	11051	0.2948850095272064	NO	-
5948	ZINC00025978	96	0.2948834300041199	NO	-
5949	ZINC03866901	12631	0.2948823869228363	NO	-
5950	ZINC02692795	7726	0.294881671667099	NO	-
5951	ZINC02692835	7731	0.294881671667099	NO	-
5952	ZINC04305581	14834	0.294876366853714	NO	-
5953	ZINC00132517	880	0.2948750853538513	NO	-
5954	ZINC03866723	12598	0.2948746979236603	NO	-
5955	ZINC00025978	94	0.2948633134365082	NO	-
5956	ZINC00100332	663	0.29486316442489624	NO	-
5957	ZINC02780675	8172	0.29486003518104553	NO	-
5958	ZINC01502700	6208	0.2948392629623413	NO	-
5959	ZINC04348388	14935	0.29483863711357117	NO	-
5960	ZINC03352497	9483	0.2948368787765503	NO	-
5961	ZINC00502683	3010	0.294829398393631	NO	-
5962	ZINC03963900	13575	0.2948218286037445	NO	-
5963	ZINC00383017	2191	0.2948209047317505	NO	-
5964	ZINC00626453	3812	0.29481640458106995	NO	-
5965	ZINC00626454	3813	0.29481640458106995	NO	-
5966	ZINC00626464	3814	0.29481640458106995	NO	-
5967	ZINC00626467	3815	0.29481640458106995	NO	-
5968	ZINC03436476	10043	0.2948122024536133	NO	-
5969	ZINC01353241	5821	0.2948037087917328	NO	-
5970	ZINC04409088	15047	0.2947976887226105	NO	-
5971	ZINC02639752	7567	0.294793963432312	NO	-
5972	ZINC00120423	774	0.2947880029678345	NO	-
5973	ZINC00479865	2924	0.2947843670845032	NO	-
5974	ZINC00342003	1958	0.29477885365486145	NO	-
5975	ZINC01861250	6460	0.2947764992713928	NO	-
5976	ZINC03970065	13763	0.294770747423172	NO	-
5977	ZINC03476816	10385	0.29476630687713623	NO	-
5978	ZINC00813065	4268	0.29476144909858704	NO	-
5979	ZINC00096553	607	0.29476088285446167	NO	-
5980	ZINC01102956	5277	0.2947418689727783	NO	-
5981	ZINC00108888	711	0.29473957419395447	NO	-
5982	ZINC02455814	7260	0.2947390675544739	NO	-
5983	ZINC00835940	4375	0.2947370707988739	NO	-
5984	ZINC02793951	8237	0.29473426938056946	NO	-
5985	ZINC02793952	8238	0.29473426938056946	NO	-
5986	ZINC03216392	9007	0.2947216331958771	NO	-
5987	ZINC02759546	8077	0.29471200704574585	NO	-
5988	ZINC00609963	3653	0.2947099208831787	NO	-
5989	ZINC02756514	8069	0.2947024405002594	NO	-
5990	ZINC03619208	11351	0.2946959435939789	NO	-
5991	ZINC00008946	34	0.2946818172931671	NO	-
5992	ZINC00544706	3302	0.29468175768852234	NO	-
5993	ZINC03867951	12891	0.29466933012008667	NO	-
5994	ZINC03987431	14090	0.2946566641330719	NO	-
5995	ZINC00438744	2632	0.2946496903896332	NO	-
5996	ZINC02764808	8111	0.29463136196136475	NO	-
5997	ZINC03017642	8782	0.29463136196136475	NO	-
5998	ZINC03216393	9008	0.29463106393814087	NO	-
5999	ZINC04305165	14833	0.2946281135082245	NO	-
6000	ZINC03858948	12346	0.29461869597435	NO	-
6001	ZINC00451395	2710	0.294618159532547	NO	-
6002	ZINC02789691	8214	0.2946171760559082	NO	-
6003	ZINC00423697	2467	0.2946092486381531	NO	-
6004	ZINC00087781	542	0.29460859298706055	NO	-
6005	ZINC00634178	3845	0.29460856318473816	NO	-
6006	ZINC00455303	2731	0.29459598660469055	NO	-
6007	ZINC01215713	5609	0.29459598660469055	NO	-
6008	ZINC03858961	12351	0.2945821285247803	NO	-
6009	ZINC03889901	13145	0.29457220435142517	NO	-
6010	ZINC01044210	5003	0.29456302523612976	NO	-
6011	ZINC02692804	7727	0.29456257820129395	NO	-
6012	ZINC03859715	12427	0.294556587934494	NO	-
6013	ZINC03397135	9789	0.29455599188804626	NO	-
6014	ZINC03969236	13691	0.29455164074897766	NO	-
6015	ZINC00428805	2556	0.29455098509788513	NO	-
6016	ZINC00884408	4507	0.29454800486564636	NO	-
6017	ZINC00261269	1656	0.2945457398891449	NO	-
6018	ZINC03579588	11152	0.29454320669174194	NO	-
6019	ZINC04121510	14486	0.29453304409980774	NO	-
6020	ZINC00455179	2727	0.29452747106552124	NO	-
6021	ZINC03987654	14093	0.29451823234558105	NO	-
6022	ZINC01356277	5827	0.29451510310173035	NO	-
6023	ZINC04426811	15071	0.2945120334625244	NO	-
6024	ZINC01389449	5883	0.29451146721839905	NO	-
6025	ZINC03982969	14035	0.29450759291648865	NO	-
6026	ZINC00721001	4060	0.2944982647895813	NO	-
6027	ZINC03374845	9552	0.2944926917552948	NO	-
6028	ZINC03277447	9228	0.29449203610420227	NO	-
6029	ZINC03481133	10410	0.294490784406662	NO	-
6030	ZINC01069691	5147	0.2944866418838501	NO	-
6031	ZINC03088736	8868	0.29447653889656067	NO	-
6032	ZINC02767696	8126	0.29447484016418457	NO	-
6033	ZINC00044647	192	0.2944725751876831	NO	-
6034	ZINC02779090	8166	0.2944710850715637	NO	-
6035	ZINC01491052	6145	0.2944634258747101	NO	-
6036	ZINC02880798	8520	0.29445773363113403	NO	-
6037	ZINC03890760	13224	0.2944449782371521	NO	-
6038	ZINC03389187	9691	0.2944387197494507	NO	-
6039	ZINC03389191	9692	0.2944387197494507	NO	-
6040	ZINC01196002	5555	0.29443711042404175	NO	-
6041	ZINC00021280	80	0.2944279611110687	NO	-
6042	ZINC00609573	3648	0.29441794753074646	NO	-
6043	ZINC03867527	12750	0.29441675543785095	NO	-
6044	ZINC02718957	7889	0.29441332817077637	NO	-
6045	ZINC02762094	8096	0.29441192746162415	NO	-
6046	ZINC01989622	6736	0.2944067716598511	NO	-
6047	ZINC04317860	14876	0.29440510272979736	NO	-
6048	ZINC01332352	5802	0.29440370202064514	NO	-
6049	ZINC03317413	9352	0.29440218210220337	NO	-
6050	ZINC03343858	9443	0.29439446330070496	NO	-
6051	ZINC00144979	977	0.29438796639442444	NO	-
6052	ZINC01408768	5933	0.29438015818595886	NO	-
6053	ZINC00120427	775	0.2943659722805023	NO	-
6054	ZINC03654702	11403	0.2943647801876068	NO	-
6055	ZINC01024007	4884	0.29436346888542175	NO	-
6056	ZINC03867132	12664	0.29435181617736816	NO	-
6057	ZINC03527881	10848	0.294351190328598	NO	-
6058	ZINC03435978	10033	0.29435041546821594	NO	-
6059	ZINC03389377	9695	0.29434433579444885	NO	-
6060	ZINC03972077	13842	0.29434260725975037	NO	-
6061	ZINC00706648	4031	0.2943381071090698	NO	-
6062	ZINC00365798	2108	0.2943330407142639	NO	-
6063	ZINC04377708	14997	0.2943292558193207	NO	-
6064	ZINC03095908	8874	0.2943264842033386	NO	-
6065	ZINC02798319	8291	0.29432013630867004	NO	-
6066	ZINC03867631	12770	0.294312059879303	NO	-
6067	ZINC04465669	15222	0.294312059879303	NO	-
6068	ZINC02692775	7723	0.29430344700813293	NO	-
6069	ZINC02692816	7729	0.29430344700813293	NO	-
6070	ZINC03892413	13325	0.29428908228874207	NO	-
6071	ZINC03532529	10868	0.29428112506866455	NO	-
6072	ZINC03577848	11131	0.2942603528499603	NO	-
6073	ZINC00487210	2955	0.2942400872707367	NO	-
6074	ZINC03868637	13017	0.2942395806312561	NO	-
6075	ZINC00477286	2902	0.2942357659339905	NO	-
6076	ZINC00264564	1679	0.29422804713249207	NO	-
6077	ZINC02409023	7166	0.29422733187675476	NO	-
6078	ZINC02421766	7184	0.29422733187675476	NO	-
6079	ZINC00231715	1424	0.29421544075012207	NO	-
6080	ZINC01046119	5010	0.29420891404151917	NO	-
6081	ZINC01046120	5011	0.29420891404151917	NO	-
6082	ZINC00624779	3804	0.29420676827430725	NO	-
6083	ZINC00503088	3015	0.29420584440231323	NO	-
6084	ZINC03406578	9873	0.29420143365859985	NO	-
6085	ZINC03863931	12578	0.29419654607772827	NO	-
6086	ZINC04414376	15057	0.2941959798336029	NO	-
6087	ZINC03889031	13078	0.2941938638687134	NO	-
6088	ZINC03969290	13698	0.294190376996994	NO	-
6089	ZINC02860776	8443	0.2941848039627075	NO	-
6090	ZINC03495653	10476	0.29417693614959717	NO	-
6091	ZINC01218306	5629	0.29415711760520935	NO	-
6092	ZINC03362832	9515	0.2941540777683258	NO	-
6093	ZINC03362833	9516	0.2941540777683258	NO	-
6094	ZINC00175659	1096	0.2941522002220154	NO	-
6095	ZINC03479489	10406	0.294149786233902	NO	-
6096	ZINC03344551	9446	0.2941381335258484	NO	-
6097	ZINC03344553	9447	0.2941381335258484	NO	-
6098	ZINC02718747	7862	0.294137567281723	NO	-
6099	ZINC00435925	2610	0.29413530230522156	NO	-
6100	ZINC02786516	8204	0.2941323220729828	NO	-
6101	ZINC00100691	667	0.2941265404224396	NO	-
6102	ZINC02636563	7555	0.29412510991096497	NO	-
6103	ZINC00283919	1735	0.29412323236465454	NO	-
6104	ZINC00147449	995	0.29411494731903076	NO	-
6105	ZINC01413019	5939	0.2940961420536041	NO	-
6106	ZINC00235921	1468	0.2940918207168579	NO	-
6107	ZINC02783956	8189	0.2940879166126251	NO	-
6108	ZINC03861865	12473	0.29408565163612366	NO	-
6109	ZINC03861866	12474	0.29408565163612366	NO	-
6110	ZINC01088188	5224	0.29407069087028503	NO	-
6111	ZINC04033640	14356	0.29406094551086426	NO	-
6112	ZINC03997436	14241	0.294059693813324	NO	-
6113	ZINC00087287	538	0.2940584421157837	NO	-
6114	ZINC00131925	871	0.2940533757209778	NO	-
6115	ZINC00471598	2871	0.2940509617328644	NO	-
6116	ZINC00516827	3122	0.2940506041049957	NO	-
6117	ZINC00186310	1159	0.2940490245819092	NO	-
6118	ZINC02881702	8526	0.294036328792572	NO	-
6119	ZINC02881703	8527	0.294036328792572	NO	-
6120	ZINC03397211	9797	0.2940356135368347	NO	-
6121	ZINC00003506	13	0.2940332889556885	NO	-
6122	ZINC02618316	7456	0.2940327823162079	NO	-
6123	ZINC03318528	9356	0.2940327823162079	NO	-
6124	ZINC03387245	9648	0.2940327823162079	NO	-
6125	ZINC02335095	7065	0.2940293550491333	NO	-
6126	ZINC02479166	7312	0.2940293550491333	NO	-
6127	ZINC02479174	7313	0.2940293550491333	NO	-
6128	ZINC03525023	10821	0.29402482509613037	NO	-
6129	ZINC01070382	5151	0.2940235137939453	NO	-
6130	ZINC01071377	5157	0.2940215468406677	NO	-
6131	ZINC00093735	583	0.2940196990966797	NO	-
6132	ZINC00093740	584	0.2940196990966797	NO	-
6133	ZINC00136306	908	0.29401862621307373	NO	-
6134	ZINC04511495	15469	0.29401764273643494	NO	-
6135	ZINC00027221	107	0.2940137982368469	NO	-
6136	ZINC00027221	108	0.2940137982368469	NO	-
6137	ZINC01283193	5743	0.29400789737701416	NO	-
6138	ZINC02220283	6921	0.2940027713775635	NO	-
6139	ZINC03815218	174	0.2939980924129486	YES	2
6140	ZINC03230184	9063	0.2939956486225128	NO	-
6141	ZINC03170274	8943	0.2939797341823578	NO	-
6142	ZINC03579586	11151	0.29397836327552795	NO	-
6143	ZINC03576272	11124	0.2939770519733429	NO	-
6144	ZINC03316061	9349	0.29397517442703247	NO	-
6145	ZINC03867210	12677	0.29395273327827454	NO	-
6146	ZINC00756467	4087	0.2939505875110626	NO	-
6147	ZINC01063933	5122	0.2939465343952179	NO	-
6148	ZINC02763310	8102	0.2939358651638031	NO	-
6149	ZINC03310363	9327	0.2939319610595703	NO	-
6150	ZINC03610510	11300	0.2939319610595703	NO	-
6151	ZINC01960663	6652	0.2939314544200897	NO	-
6152	ZINC03406454	9870	0.2939314544200897	NO	-
6153	ZINC00813388	4270	0.2939291298389435	NO	-
6154	ZINC04157064	14527	0.29392898082733154	NO	-
6155	ZINC00480427	2925	0.29391923546791077	NO	-
6156	ZINC03277720	9231	0.2939101755619049	NO	-
6157	ZINC03277721	9232	0.2939101755619049	NO	-
6158	ZINC03295487	9296	0.2939012944698334	NO	-
6159	ZINC03494768	10462	0.2939012944698334	NO	-
6160	ZINC04032871	14349	0.29389968514442444	NO	-
6161	ZINC04118790	14472	0.2938929796218872	NO	-
6162	ZINC04355959	14950	0.2938929796218872	NO	-
6163	ZINC00621474	3794	0.2938902676105499	NO	-
6164	ZINC00667543	3940	0.293876975774765	NO	-
6165	ZINC03867597	12762	0.2938716411590576	NO	-
6166	ZINC04465652	15221	0.2938716411590576	NO	-
6167	ZINC02871581	8477	0.2938683331012726	NO	-
6168	ZINC03857187	12100	0.29386284947395325	NO	-
6169	ZINC03890009	13154	0.2938537299633026	NO	-
6170	ZINC04465341	15197	0.29384469985961914	NO	-
6171	ZINC03326054	9376	0.29382631182670593	NO	-
6172	ZINC00558869	3410	0.293826162815094	NO	-
6173	ZINC00184267	1152	0.29382047057151794	NO	-
6174	ZINC00941361	4616	0.2938195466995239	NO	-
6175	ZINC00941362	4617	0.2938195466995239	NO	-
6176	ZINC00703491	4020	0.29380783438682556	NO	-
6177	ZINC01097918	5257	0.29380425810813904	NO	-
6178	ZINC03367164	9532	0.2938041388988495	NO	-
6179	ZINC03217270	9016	0.29377809166908264	NO	-
6180	ZINC00574163	3504	0.29377633333206177	NO	-
6181	ZINC04344235	14924	0.2937535345554352	NO	-
6182	ZINC03890010	13155	0.29375264048576355	NO	-
6183	ZINC03459498	10192	0.293745219707489	NO	-
6184	ZINC00134314	886	0.2937398850917816	NO	-
6185	ZINC00615786	3735	0.29372894763946533	NO	-
6186	ZINC03385846	9637	0.2937268614768982	NO	-
6187	ZINC03436038	10038	0.2937268614768982	NO	-
6188	ZINC03385780	9633	0.29372572898864746	NO	-
6189	ZINC03405204	9865	0.29372572898864746	NO	-
6190	ZINC00061678	350	0.2937203645706177	NO	-
6191	ZINC00226057	1400	0.2937203645706177	NO	-
6192	ZINC03519531	10804	0.2937200665473938	NO	-
6193	ZINC04443500	15109	0.29371747374534607	NO	-
6194	ZINC02587086	7426	0.2936819791793823	NO	-
6195	ZINC03614426	11335	0.2936776280403137	NO	-
6196	ZINC03614429	11336	0.2936776280403137	NO	-
6197	ZINC01770463	6376	0.2936759293079376	NO	-
6198	ZINC03105615	8883	0.29367557168006897	NO	-
6199	ZINC02947732	8675	0.29367461800575256	NO	-
6200	ZINC00263098	1668	0.29365625977516174	NO	-
6201	ZINC03323367	9370	0.29365432262420654	NO	-
6202	ZINC01415030	5941	0.2936432659626007	NO	-
6203	ZINC03448033	10103	0.29362884163856506	NO	-
6204	ZINC00583755	3588	0.29362624883651733	NO	-
6205	ZINC03853703	11826	0.2936180830001831	NO	-
6206	ZINC03858491	12285	0.2936180830001831	NO	-
6207	ZINC01428784	6000	0.29361405968666077	NO	-
6208	ZINC02750316	8038	0.29361405968666077	NO	-
6209	ZINC00813400	4271	0.2936112582683563	NO	-
6210	ZINC04033166	14354	0.2936038076877594	NO	-
6211	ZINC03868815	13034	0.29359352588653564	NO	-
6212	ZINC01292280	5759	0.29358386993408203	NO	-
6213	ZINC01292282	5760	0.29358386993408203	NO	-
6214	ZINC03867580	12760	0.29357728362083435	NO	-
6215	ZINC02839432	8388	0.29357436299324036	NO	-
6216	ZINC03970450	13788	0.2935672402381897	NO	-
6217	ZINC00495331	2985	0.2935611605644226	NO	-
6218	ZINC02750316	8037	0.29355981945991516	NO	-
6219	ZINC01163459	5488	0.2935527265071869	NO	-
6220	ZINC03366878	9529	0.2935527265071869	NO	-
6221	ZINC02320420	7045	0.29354679584503174	NO	-
6222	ZINC03852105	11660	0.29354214668273926	NO	-
6223	ZINC04465402	15206	0.29354214668273926	NO	-
6224	ZINC04406373	15027	0.2935328483581543	NO	-
6225	ZINC00442628	2661	0.2935290038585663	NO	-
6226	ZINC03458898	10182	0.29352128505706787	NO	-
6227	ZINC00072499	434	0.29352113604545593	NO	-
6228	ZINC03891920	13309	0.2935090661048889	NO	-
6229	ZINC04469871	15320	0.2935090661048889	NO	-
6230	ZINC03281168	9240	0.29350847005844116	NO	-
6231	ZINC04317228	14862	0.29350343346595764	NO	-
6232	ZINC01438687	6040	0.2935013771057129	NO	-
6233	ZINC00502274	3008	0.29349857568740845	NO	-
6234	ZINC03966948	13592	0.29348284006118774	NO	-
6235	ZINC01140645	5425	0.29346638917922974	NO	-
6236	ZINC00209875	1271	0.2934606075286865	NO	-
6237	ZINC00670943	3959	0.29344844818115234	NO	-
6238	ZINC03889054	13081	0.29344508051872253	NO	-
6239	ZINC00640419	3864	0.29342302680015564	NO	-
6240	ZINC00377197	2166	0.2934161424636841	NO	-
6241	ZINC00377198	2167	0.2934161424636841	NO	-
6242	ZINC00798413	4197	0.2934161424636841	NO	-
6243	ZINC00798413	4198	0.2934161424636841	NO	-
6244	ZINC00798414	4200	0.2934161424636841	NO	-
6245	ZINC00798414	4201	0.2934161424636841	NO	-
6246	ZINC01445513	6053	0.29340851306915283	NO	-
6247	ZINC02664146	7661	0.29340699315071106	NO	-
6248	ZINC03854520	11921	0.29340338706970215	NO	-
6249	ZINC02581612	7425	0.29340142011642456	NO	-
6250	ZINC03856271	12065	0.29339975118637085	NO	-
6251	ZINC03332464	9406	0.2933690547943115	NO	-
6252	ZINC01364497	5832	0.2933689057826996	NO	-
6253	ZINC00674971	3967	0.2933616042137146	NO	-
6254	ZINC01692884	6332	0.293355792760849	NO	-
6255	ZINC00553561	3360	0.2933495342731476	NO	-
6256	ZINC00508559	3063	0.29334455728530884	NO	-
6257	ZINC03970858	13793	0.2933441400527954	NO	-
6258	ZINC04470231	15338	0.2933279871940613	NO	-
6259	ZINC02624368	7487	0.293327659368515	NO	-
6260	ZINC03308256	9317	0.29332709312438965	NO	-
6261	ZINC03660913	11414	0.2933259606361389	NO	-
6262	ZINC00534183	3231	0.29331523180007935	NO	-
6263	ZINC01032660	4918	0.2933146357536316	NO	-
6264	ZINC01398220	5903	0.2933048903942108	NO	-
6265	ZINC00423731	2472	0.2933027148246765	NO	-
6266	ZINC01466556	6070	0.2932976484298706	NO	-
6267	ZINC01466557	6071	0.2932976484298706	NO	-
6268	ZINC01288093	5751	0.2932776212692261	NO	-
6269	ZINC03217159	9013	0.2932776212692261	NO	-
6270	ZINC04167492	14557	0.2932641804218292	NO	-
6271	ZINC03476976	10387	0.2932368218898773	NO	-
6272	ZINC00337157	1943	0.29323598742485046	NO	-
6273	ZINC01190152	5540	0.29323598742485046	NO	-
6274	ZINC04469008	15300	0.2932296693325043	NO	-
6275	ZINC00713254	4047	0.29322874546051025	NO	-
6276	ZINC00314453	1884	0.29322168231010437	NO	-
6277	ZINC01090886	5231	0.2932071089744568	NO	-
6278	ZINC02117337	6805	0.29320529103279114	NO	-
6279	ZINC00581464	3556	0.29320454597473145	NO	-
6280	ZINC02220279	6919	0.2931993901729584	NO	-
6281	ZINC00326167	1925	0.2931942939758301	NO	-
6282	ZINC03992799	14156	0.2931702136993408	NO	-
6283	ZINC03906274	13405	0.29316890239715576	NO	-
6284	ZINC00028914	120	0.29316446185112	NO	-
6285	ZINC03857345	12126	0.29315024614334106	NO	-
6286	ZINC02183130	6859	0.2931390106678009	NO	-
6287	ZINC02183132	6860	0.2931390106678009	NO	-
6288	ZINC03599020	11222	0.29312315583229065	NO	-
6289	ZINC03563887	11043	0.29311540722846985	NO	-
6290	ZINC00003433	9	0.29311391711235046	NO	-
6291	ZINC03997444	14244	0.2931056022644043	NO	-
6292	ZINC03855088	12008	0.2930908799171448	NO	-
6293	ZINC03573509	11108	0.2930828034877777	NO	-
6294	ZINC04348690	14941	0.2930811941623688	NO	-
6295	ZINC03435277	10022	0.2930572032928467	NO	-
6296	ZINC03435280	10023	0.2930572032928467	NO	-
6297	ZINC03421027	9954	0.2930348515510559	NO	-
6298	ZINC00993945	4784	0.29303404688835144	NO	-
6299	ZINC02767371	8123	0.29302868247032166	NO	-
6300	ZINC03983541	14056	0.29302406311035156	NO	-
6301	ZINC00424348	2480	0.29302385449409485	NO	-
6302	ZINC03435644	10026	0.2930137813091278	NO	-
6303	ZINC03867974	12909	0.29301339387893677	NO	-
6304	ZINC04317860	14875	0.2929863929748535	NO	-
6305	ZINC04274709	14783	0.2929758131504059	NO	-
6306	ZINC00424916	2492	0.2929629385471344	NO	-
6307	ZINC00424917	2493	0.2929629385471344	NO	-
6308	ZINC00419937	2406	0.29293766617774963	NO	-
6309	ZINC03853820	11841	0.2929275929927826	NO	-
6310	ZINC03532822	10871	0.29291465878486633	NO	-
6311	ZINC03532823	10872	0.29291465878486633	NO	-
6312	ZINC03532826	10873	0.29291465878486633	NO	-
6313	ZINC03532827	10874	0.29291465878486633	NO	-
6314	ZINC03449749	10106	0.29291051626205444	NO	-
6315	ZINC00993729	4781	0.2929055392742157	NO	-
6316	ZINC02907988	8577	0.2929035723209381	NO	-
6317	ZINC02907996	8581	0.2929035723209381	NO	-
6318	ZINC00351335	2002	0.2928970754146576	NO	-
6319	ZINC00887338	4515	0.2928963601589203	NO	-
6320	ZINC00867760	4470	0.2928946614265442	NO	-
6321	ZINC00446416	2683	0.2928921580314636	NO	-
6322	ZINC00460322	2766	0.29288727045059204	NO	-
6323	ZINC03984828	14070	0.2928818166255951	NO	-
6324	ZINC01398381	5904	0.2928752303123474	NO	-
6325	ZINC00255511	1610	0.29287290573120117	NO	-
6326	ZINC03511673	10709	0.29286253452301025	NO	-
6327	ZINC03511675	10710	0.29286253452301025	NO	-
6328	ZINC00186360	1162	0.292848140001297	NO	-
6329	ZINC01922901	6541	0.2928476631641388	NO	-
6330	ZINC01922903	6542	0.2928476631641388	NO	-
6331	ZINC01981079	6684	0.2928476631641388	NO	-
6332	ZINC01981080	6685	0.2928476631641388	NO	-
6333	ZINC03435915	10029	0.2928476631641388	NO	-
6334	ZINC03435918	10030	0.2928476631641388	NO	-
6335	ZINC01057181	5073	0.2928467094898224	NO	-
6336	ZINC03975123	13917	0.29282453656196594	NO	-
6337	ZINC00646206	3885	0.29282400012016296	NO	-
6338	ZINC00308008	1841	0.29282113909721375	NO	-
6339	ZINC03411327	9889	0.29281067848205566	NO	-
6340	ZINC04248669	14720	0.29281046986579895	NO	-
6341	ZINC00267881	1695	0.2928008735179901	NO	-
6342	ZINC00354723	2021	0.29278209805488586	NO	-
6343	ZINC00354726	2022	0.29278209805488586	NO	-
6344	ZINC03889700	13122	0.29277312755584717	NO	-
6345	ZINC03084447	8862	0.29276829957962036	NO	-
6346	ZINC03477055	10388	0.2927663326263428	NO	-
6347	ZINC03970834	13790	0.29275891184806824	NO	-
6348	ZINC03310715	9329	0.2927536368370056	NO	-
6349	ZINC00536541	3256	0.2927509546279907	NO	-
6350	ZINC00715346	4050	0.29273781180381775	NO	-
6351	ZINC02800193	8305	0.29273721575737	NO	-
6352	ZINC01509345	6222	0.2927369773387909	NO	-
6353	ZINC03259255	9168	0.2927311658859253	NO	-
6354	ZINC00424909	2491	0.29272693395614624	NO	-
6355	ZINC03969253	13696	0.2927197813987732	NO	-
6356	ZINC03853661	11814	0.29271841049194336	NO	-
6357	ZINC00444238	2666	0.29271072149276733	NO	-
6358	ZINC02718712	7842	0.29270392656326294	NO	-
6359	ZINC02718712	7843	0.29270392656326294	NO	-
6360	ZINC03135365	8906	0.29268357157707214	NO	-
6361	ZINC01310224	5786	0.2926832437515259	NO	-
6362	ZINC00130859	854	0.29267293214797974	NO	-
6363	ZINC00259570	1637	0.2926718592643738	NO	-
6364	ZINC00869167	4480	0.2926710844039917	NO	-
6365	ZINC00130082	847	0.2926614284515381	NO	-
6366	ZINC03860129	12464	0.29266107082366943	NO	-
6367	ZINC01421280	5957	0.2926579713821411	NO	-
6368	ZINC01289313	5755	0.29263973236083984	NO	-
6369	ZINC00149224	1009	0.2926216125488281	NO	-
6370	ZINC01415157	5946	0.29260730743408203	NO	-
6371	ZINC00384715	2203	0.29260411858558655	NO	-
6372	ZINC01495495	6160	0.29260092973709106	NO	-
6373	ZINC03867526	12748	0.292595773935318	NO	-
6374	ZINC01424303	5973	0.29259350895881653	NO	-
6375	ZINC00234120	1441	0.29258009791374207	NO	-
6376	ZINC03950034	13505	0.2925732433795929	NO	-
6377	ZINC00658549	3919	0.29253897070884705	NO	-
6378	ZINC03977622	13987	0.29253581166267395	NO	-
6379	ZINC03384727	9617	0.29252201318740845	NO	-
6380	ZINC00026883	103	0.29251834750175476	NO	-
6381	ZINC03858614	12305	0.2925081253051758	NO	-
6382	ZINC00608794	3639	0.2924991548061371	NO	-
6383	ZINC00538674	3271	0.2924978733062744	NO	-
6384	ZINC00537219	3266	0.29249295592308044	NO	-
6385	ZINC00682812	3991	0.29248306155204773	NO	-
6386	ZINC03257007	9165	0.2924821376800537	NO	-
6387	ZINC03519080	10787	0.2924756705760956	NO	-
6388	ZINC01497466	6174	0.2924743890762329	NO	-
6389	ZINC00370353	2130	0.2924722731113434	NO	-
6390	ZINC01076405	5189	0.2924668490886688	NO	-
6391	ZINC00246136	1530	0.2924506366252899	NO	-
6392	ZINC02718739	7851	0.29242488741874695	NO	-
6393	ZINC02718739	7852	0.29242488741874695	NO	-
6394	ZINC01146406	5443	0.292417049407959	NO	-
6395	ZINC01440105	6041	0.29241448640823364	NO	-
6396	ZINC03318574	9357	0.2924117147922516	NO	-
6397	ZINC00459394	2763	0.2924107313156128	NO	-
6398	ZINC00338020	1947	0.2924100160598755	NO	-
6399	ZINC03902085	13383	0.29240888357162476	NO	-
6400	ZINC03902085	13384	0.29240888357162476	NO	-
6401	ZINC03971751	13825	0.2924070656299591	NO	-
6402	ZINC01943561	6610	0.29240381717681885	NO	-
6403	ZINC04342173	14921	0.29240018129348755	NO	-
6404	ZINC01943594	6615	0.292399525642395	NO	-
6405	ZINC03851345	11603	0.29239654541015625	NO	-
6406	ZINC00307974	1840	0.2923803925514221	NO	-
6407	ZINC03328129	9392	0.2923795282840729	NO	-
6408	ZINC03962276	13545	0.29236483573913574	NO	-
6409	ZINC03488708	10429	0.29236409068107605	NO	-
6410	ZINC01067033	5138	0.2923334836959839	NO	-
6411	ZINC00239343	1490	0.29232481122016907	NO	-
6412	ZINC00035339	149	0.29232221841812134	NO	-
6413	ZINC00616954	3748	0.2923157215118408	NO	-
6414	ZINC02631245	7533	0.29231569170951843	NO	-
6415	ZINC04240468	14692	0.29231134057044983	NO	-
6416	ZINC00298969	1797	0.29230666160583496	NO	-
6417	ZINC01428784	6001	0.2923031449317932	NO	-
6418	ZINC02759548	8078	0.29229936003685	NO	-
6419	ZINC00482720	2938	0.2922975420951843	NO	-
6420	ZINC02718976	7909	0.2922946810722351	NO	-
6421	ZINC03391385	9704	0.2922881543636322	NO	-
6422	ZINC03391388	9705	0.2922881543636322	NO	-
6423	ZINC04633485	15540	0.2922864258289337	NO	-
6424	ZINC04167492	14558	0.29228469729423523	NO	-
6425	ZINC02619857	7460	0.29228129982948303	NO	-
6426	ZINC03868231	12962	0.2922773063182831	NO	-
6427	ZINC04274709	14779	0.29227685928344727	NO	-
6428	ZINC00842174	4394	0.29226386547088623	NO	-
6429	ZINC00083578	516	0.2922607660293579	NO	-
6430	ZINC01404580	5921	0.292253702878952	NO	-
6431	ZINC01404582	5922	0.292253702878952	NO	-
6432	ZINC01017039	4852	0.2922489047050476	NO	-
6433	ZINC03969456	13714	0.29223915934562683	NO	-
6434	ZINC01934128	6570	0.2922389507293701	NO	-
6435	ZINC01934133	6573	0.2922389507293701	NO	-
6436	ZINC04294654	14825	0.29222530126571655	NO	-
6437	ZINC00993633	4778	0.29222291707992554	NO	-
6438	ZINC03593613	11188	0.29221874475479126	NO	-
6439	ZINC03853496	11792	0.2922109365463257	NO	-
6440	ZINC00072719	435	0.29220888018608093	NO	-
6441	ZINC00973419	4709	0.292205810546875	NO	-
6442	ZINC03436572	10046	0.29218193888664246	NO	-
6443	ZINC02798385	8292	0.2921677231788635	NO	-
6444	ZINC03858010	12211	0.29216596484184265	NO	-
6445	ZINC03890927	13244	0.29215481877326965	NO	-
6446	ZINC03867743	12803	0.292132705450058	NO	-
6447	ZINC00166137	1063	0.29213181138038635	NO	-
6448	ZINC00558278	3395	0.292115181684494	NO	-
6449	ZINC02230151	6936	0.29211339354515076	NO	-
6450	ZINC01069901	5148	0.29210779070854187	NO	-
6451	ZINC02970296	8722	0.29209914803504944	NO	-
6452	ZINC00576324	3520	0.292092502117157	NO	-
6453	ZINC00230452	1419	0.2920910716056824	NO	-
6454	ZINC00252667	1584	0.2920910716056824	NO	-
6455	ZINC01415068	5942	0.2920839190483093	NO	-
6456	ZINC03458740	10180	0.2920815348625183	NO	-
6457	ZINC00359414	2061	0.2920811176300049	NO	-
6458	ZINC02182949	6858	0.2920795679092407	NO	-
6459	ZINC00342159	1960	0.292071133852005	NO	-
6460	ZINC01154063	5463	0.292071133852005	NO	-
6461	ZINC00629281	3828	0.2920706868171692	NO	-
6462	ZINC00354033	2016	0.2920664846897125	NO	-
6463	ZINC02879701	8514	0.2920563519001007	NO	-
6464	ZINC02881661	8525	0.2920563519001007	NO	-
6465	ZINC02632834	7541	0.2920551896095276	NO	-
6466	ZINC03868307	12983	0.2920423150062561	NO	-
6467	ZINC03437042	10062	0.29203569889068604	NO	-
6468	ZINC02718988	7933	0.29202574491500854	NO	-
6469	ZINC04627889	15529	0.29202574491500854	NO	-
6470	ZINC00224029	1379	0.2920193076133728	NO	-
6471	ZINC03969238	13693	0.29200926423072815	NO	-
6472	ZINC02664156	7662	0.2919882535934448	NO	-
6473	ZINC00353630	2011	0.29198428988456726	NO	-
6474	ZINC02645657	7586	0.29198119044303894	NO	-
6475	ZINC02798468	8293	0.2919740080833435	NO	-
6476	ZINC03862657	12510	0.29197320342063904	NO	-
6477	ZINC03391458	9711	0.2919730544090271	NO	-
6478	ZINC03506943	10598	0.2919730544090271	NO	-
6479	ZINC04251219	14731	0.29197150468826294	NO	-
6480	ZINC03974940	13903	0.29196494817733765	NO	-
6481	ZINC00252974	1591	0.29196488857269287	NO	-
6482	ZINC03908425	13438	0.2919607162475586	NO	-
6483	ZINC02751160	8046	0.29195043444633484	NO	-
6484	ZINC02751160	8047	0.29195043444633484	NO	-
6485	ZINC00083056	505	0.29193979501724243	NO	-
6486	ZINC01084689	5211	0.2919274568557739	NO	-
6487	ZINC02233609	6939	0.29191434383392334	NO	-
6488	ZINC00265166	1689	0.2919103801250458	NO	-
6489	ZINC00559329	3413	0.2919051945209503	NO	-
6490	ZINC03513609	10741	0.29190242290496826	NO	-
6491	ZINC00929997	4588	0.291888952255249	NO	-
6492	ZINC00452729	2715	0.2918879985809326	NO	-
6493	ZINC01959994	6636	0.2918698489665985	NO	-
6494	ZINC03993196	14202	0.2918698489665985	NO	-
6495	ZINC00192256	1193	0.2918592691421509	NO	-
6496	ZINC02272274	6970	0.29185259342193604	NO	-
6497	ZINC03327736	9389	0.29184117913246155	NO	-
6498	ZINC00401812	2283	0.2918349802494049	NO	-
6499	ZINC03867815	12828	0.29183369874954224	NO	-
6500	ZINC00317779	1898	0.291825532913208	NO	-
6501	ZINC00253203	1594	0.29182058572769165	NO	-
6502	ZINC00630052	3834	0.2918150722980499	NO	-
6503	ZINC03250829	9151	0.2918083667755127	NO	-
6504	ZINC01397438	5900	0.29178497195243835	NO	-
6505	ZINC03111128	8887	0.29178497195243835	NO	-
6506	ZINC04108686	14453	0.2917833626270294	NO	-
6507	ZINC00389232	2238	0.2917737066745758	NO	-
6508	ZINC03867979	12911	0.29177039861679077	NO	-
6509	ZINC04465895	15242	0.29177039861679077	NO	-
6510	ZINC00223756	1369	0.2917686402797699	NO	-
6511	ZINC03488917	10434	0.29176440834999084	NO	-
6512	ZINC00977413	4724	0.29176065325737	NO	-
6513	ZINC00192156	1191	0.29175516963005066	NO	-
6514	ZINC01476796	6110	0.2917450964450836	NO	-
6515	ZINC03350030	9473	0.29173943400382996	NO	-
6516	ZINC03857225	12110	0.29170849919319153	NO	-
6517	ZINC00528561	3192	0.2917064130306244	NO	-
6518	ZINC03858447	12274	0.29170477390289307	NO	-
6519	ZINC03273564	9212	0.2916807532310486	NO	-
6520	ZINC03601185	11236	0.29167962074279785	NO	-
6521	ZINC01206685	5575	0.2916446328163147	NO	-
6522	ZINC03866852	12620	0.29164358973503113	NO	-
6523	ZINC04538897	15493	0.2916434705257416	NO	-
6524	ZINC00356577	2032	0.2916311025619507	NO	-
6525	ZINC03857061	12073	0.2916199266910553	NO	-
6526	ZINC00994087	4790	0.29161337018013	NO	-
6527	ZINC00566700	3459	0.29160457849502563	NO	-
6528	ZINC03382801	9608	0.29160457849502563	NO	-
6529	ZINC01025415	4893	0.2915985882282257	NO	-
6530	ZINC00670449	3949	0.2915897071361542	NO	-
6531	ZINC02627666	7505	0.2915823459625244	NO	-
6532	ZINC02627667	7506	0.2915823459625244	NO	-
6533	ZINC03852793	11688	0.291563481092453	NO	-
6534	ZINC00217024	1305	0.29154983162879944	NO	-
6535	ZINC00312462	1868	0.2915455996990204	NO	-
6536	ZINC02837842	8381	0.2915385961532593	NO	-
6537	ZINC03237574	9095	0.2915344834327698	NO	-
6538	ZINC01108532	5302	0.29152536392211914	NO	-
6539	ZINC00228817	1405	0.29152247309684753	NO	-
6540	ZINC01932698	6560	0.29151520133018494	NO	-
6541	ZINC00189442	1178	0.2915143072605133	NO	-
6542	ZINC04225109	14676	0.2914930284023285	NO	-
6543	ZINC03852783	11684	0.2914886474609375	NO	-
6544	ZINC00643469	3876	0.2914866805076599	NO	-
6545	ZINC00147521	997	0.29148516058921814	NO	-
6546	ZINC00562864	3425	0.29148223996162415	NO	-
6547	ZINC00303151	1820	0.29146572947502136	NO	-
6548	ZINC02047503	341	0.2914574146270752	YES	31
6549	ZINC03266622	9193	0.2914566695690155	NO	-
6550	ZINC03601891	11239	0.2914566695690155	NO	-
6551	ZINC03192249	8973	0.2914468050003052	NO	-
6552	ZINC03391147	9701	0.29144614934921265	NO	-
6553	ZINC03855985	12051	0.2914407551288605	NO	-
6554	ZINC00465106	2798	0.2914349436759949	NO	-
6555	ZINC02784582	8194	0.2914269268512726	NO	-
6556	ZINC03909396	13447	0.2914208173751831	NO	-
6557	ZINC03858605	12302	0.2914084792137146	NO	-
6558	ZINC03389381	9696	0.29140758514404297	NO	-
6559	ZINC01215212	5607	0.2914067208766937	NO	-
6560	ZINC00287777	1749	0.2913946807384491	NO	-
6561	ZINC03477582	10394	0.2913924753665924	NO	-
6562	ZINC03868073	12927	0.29139190912246704	NO	-
6563	ZINC00389422	2247	0.29136523604393005	NO	-
6564	ZINC00112251	738	0.29136359691619873	NO	-
6565	ZINC03868041	12917	0.29135793447494507	NO	-
6566	ZINC01742035	6349	0.2913561761379242	NO	-
6567	ZINC03857440	12137	0.2913557291030884	NO	-
6568	ZINC00191462	1188	0.2913549840450287	NO	-
6569	ZINC03573122	11100	0.2913462519645691	NO	-
6570	ZINC03867476	12723	0.2913413941860199	NO	-
6571	ZINC00471119	2860	0.2913343906402588	NO	-
6572	ZINC00246022	1523	0.2913338243961334	NO	-
6573	ZINC03858252	12236	0.29133379459381104	NO	-
6574	ZINC00466110	2806	0.2913327217102051	NO	-
6575	ZINC02868876	8465	0.29132604598999023	NO	-
6576	ZINC00581451	3555	0.2913167476654053	NO	-
6577	ZINC01981283	6695	0.2913164496421814	NO	-
6578	ZINC01981284	6696	0.2913164496421814	NO	-
6579	ZINC00389423	2248	0.2913108468055725	NO	-
6580	ZINC04200632	14637	0.29130563139915466	NO	-
6581	ZINC03851649	11634	0.291303426027298	NO	-
6582	ZINC00234644	1450	0.2912996709346771	NO	-
6583	ZINC00234647	1451	0.2912996709346771	NO	-
6584	ZINC03579784	11169	0.2912934720516205	NO	-
6585	ZINC03579786	11170	0.2912934720516205	NO	-
6586	ZINC00311294	1863	0.29129183292388916	NO	-
6587	ZINC00424323	2476	0.29128944873809814	NO	-
6588	ZINC00054081	267	0.291282594203949	NO	-
6589	ZINC02280834	6987	0.29127180576324463	NO	-
6590	ZINC00983418	4734	0.29125356674194336	NO	-
6591	ZINC00362919	2098	0.29125234484672546	NO	-
6592	ZINC01146517	5445	0.29124656319618225	NO	-
6593	ZINC03867008	12647	0.29123586416244507	NO	-
6594	ZINC00083131	511	0.29123395681381226	NO	-
6595	ZINC00083134	512	0.29123395681381226	NO	-
6596	ZINC04109960	14456	0.291222482919693	NO	-
6597	ZINC00024342	88	0.29121890664100647	NO	-
6598	ZINC04465879	15241	0.29121533036231995	NO	-
6599	ZINC03868800	13031	0.29119956493377686	NO	-
6600	ZINC02477070	7307	0.2911934554576874	NO	-
6601	ZINC03892681	13331	0.2911824584007263	NO	-
6602	ZINC00003433	10	0.2911696135997772	NO	-
6603	ZINC03860134	12468	0.2911648154258728	NO	-
6604	ZINC02868569	8460	0.29115983843803406	NO	-
6605	ZINC00617792	3754	0.2911597788333893	NO	-
6606	ZINC03507292	10622	0.29115819931030273	NO	-
6607	ZINC02923422	8637	0.29114845395088196	NO	-
6608	ZINC00045885	200	0.29114431142807007	NO	-
6609	ZINC03858025	12213	0.29113608598709106	NO	-
6610	ZINC00104061	680	0.29112887382507324	NO	-
6611	ZINC03397110	9788	0.2911205291748047	NO	-
6612	ZINC03857475	12143	0.29110294580459595	NO	-
6613	ZINC00247003	1535	0.2910986542701721	NO	-
6614	ZINC03867531	12753	0.2910856306552887	NO	-
6615	ZINC03854595	11936	0.2910778224468231	NO	-
6616	ZINC03867733	12796	0.2910745143890381	NO	-
6617	ZINC00424936	2494	0.29106399416923523	NO	-
6618	ZINC01588733	6292	0.2910632789134979	NO	-
6619	ZINC02864406	8455	0.2910500168800354	NO	-
6620	ZINC03496167	10483	0.29104843735694885	NO	-
6621	ZINC00232560	1428	0.29104697704315186	NO	-
6622	ZINC04251225	14734	0.29104405641555786	NO	-
6623	ZINC03868120	12950	0.2910434305667877	NO	-
6624	ZINC00630599	3840	0.2910396456718445	NO	-
6625	ZINC04248548	14717	0.29103803634643555	NO	-
6626	ZINC01168042	5497	0.29102078080177307	NO	-
6627	ZINC02650660	7605	0.29101601243019104	NO	-
6628	ZINC04268648	14768	0.2910078763961792	NO	-
6629	ZINC01074967	5182	0.2910073399543762	NO	-
6630	ZINC03891470	13259	0.29100510478019714	NO	-
6631	ZINC01204186	5570	0.29100075364112854	NO	-
6632	ZINC03524370	10818	0.29100021719932556	NO	-
6633	ZINC04308418	14838	0.2909988760948181	NO	-
6634	ZINC00222437	1342	0.29099616408348083	NO	-
6635	ZINC00283247	1734	0.29099616408348083	NO	-
6636	ZINC03853819	11840	0.2909870445728302	NO	-
6637	ZINC03857142	12088	0.2909853756427765	NO	-
6638	ZINC03909408	13448	0.2909843921661377	NO	-
6639	ZINC03858351	12251	0.2909810245037079	NO	-
6640	ZINC03977476	13967	0.2909679710865021	NO	-
6641	ZINC00031022	128	0.29096290469169617	NO	-
6642	ZINC00976788	4721	0.2909618318080902	NO	-
6643	ZINC00167716	1065	0.29095667600631714	NO	-
6644	ZINC02652754	7614	0.29095593094825745	NO	-
6645	ZINC00249994	1542	0.2909426689147949	NO	-
6646	ZINC03890125	13173	0.29094037413597107	NO	-
6647	ZINC03969892	13749	0.29093843698501587	NO	-
6648	ZINC03997007	14218	0.29093843698501587	NO	-
6649	ZINC04459817	15127	0.29093843698501587	NO	-
6650	ZINC02772439	8150	0.2909357249736786	NO	-
6651	ZINC03853713	11827	0.2909357249736786	NO	-
6652	ZINC03858254	12237	0.2909357249736786	NO	-
6653	ZINC04465104	15178	0.29093143343925476	NO	-
6654	ZINC00075240	457	0.29092755913734436	NO	-
6655	ZINC03868801	13032	0.2909238338470459	NO	-
6656	ZINC00137744	916	0.29092350602149963	NO	-
6657	ZINC03364807	9521	0.2909200191497803	NO	-
6658	ZINC03579776	11167	0.29091182351112366	NO	-
6659	ZINC03579778	11168	0.29091182351112366	NO	-
6660	ZINC00541913	3286	0.2909066081047058	NO	-
6661	ZINC00810274	4248	0.2909058630466461	NO	-
6662	ZINC01225053	5643	0.290902704000473	NO	-
6663	ZINC01062122	5106	0.2908995747566223	NO	-
6664	ZINC00646438	3886	0.2908940017223358	NO	-
6665	ZINC00581528	3559	0.29088425636291504	NO	-
6666	ZINC03851436	11610	0.2908742129802704	NO	-
6667	ZINC03851438	11611	0.2908742129802704	NO	-
6668	ZINC04465193	15185	0.2908742129802704	NO	-
6669	ZINC00304184	1824	0.290865957736969	NO	-
6670	ZINC03853052	11741	0.2908628284931183	NO	-
6671	ZINC03889778	13132	0.29085373878479004	NO	-
6672	ZINC01100442	5268	0.29085099697113037	NO	-
6673	ZINC02364581	7116	0.29084232449531555	NO	-
6674	ZINC00429771	2581	0.2908347547054291	NO	-
6675	ZINC04167569	14560	0.2908318340778351	NO	-
6676	ZINC00063397	366	0.2908240258693695	NO	-
6677	ZINC03963519	13556	0.29082098603248596	NO	-
6678	ZINC03857409	12130	0.2908138036727905	NO	-
6679	ZINC03145170	8909	0.2908116579055786	NO	-
6680	ZINC00450692	2703	0.2908109426498413	NO	-
6681	ZINC02718742	7857	0.29080501198768616	NO	-
6682	ZINC02718742	7858	0.29080501198768616	NO	-
6683	ZINC01943566	6613	0.29080310463905334	NO	-
6684	ZINC01067408	5141	0.2908020317554474	NO	-
6685	ZINC02639662	7564	0.29080185294151306	NO	-
6686	ZINC00026078	97	0.29079458117485046	NO	-
6687	ZINC03559176	10993	0.29078996181488037	NO	-
6688	ZINC03434932	10017	0.290787011384964	NO	-
6689	ZINC00088074	545	0.29077309370040894	NO	-
6690	ZINC03856344	12067	0.290767639875412	NO	-
6691	ZINC03512139	10720	0.29076528549194336	NO	-
6692	ZINC03857104	12084	0.29076096415519714	NO	-
6693	ZINC00058888	309	0.2907598316669464	NO	-
6694	ZINC00203511	1249	0.2907586693763733	NO	-
6695	ZINC00309354	1851	0.29074278473854065	NO	-
6696	ZINC00664950	3932	0.2907417118549347	NO	-
6697	ZINC01393796	5894	0.29072847962379456	NO	-
6698	ZINC03851185	11595	0.29072415828704834	NO	-
6699	ZINC00184268	1153	0.2907218337059021	NO	-
6700	ZINC02623503	7482	0.2906835675239563	NO	-
6701	ZINC03855195	12040	0.29067283868789673	NO	-
6702	ZINC03912253	13461	0.29067176580429077	NO	-
6703	ZINC03854807	11964	0.2906605005264282	NO	-
6704	ZINC02623502	7481	0.2906598746776581	NO	-
6705	ZINC04136954	14509	0.2906494438648224	NO	-
6706	ZINC00390753	2257	0.29064247012138367	NO	-
6707	ZINC03633172	11386	0.29063016176223755	NO	-
6708	ZINC00534007	3230	0.29062727093696594	NO	-
6709	ZINC02913845	8590	0.2906205356121063	NO	-
6710	ZINC04393777	15013	0.2906184196472168	NO	-
6711	ZINC03867634	12771	0.2906183898448944	NO	-
6712	ZINC03579827	11173	0.29061344265937805	NO	-
6713	ZINC03579829	11174	0.29061344265937805	NO	-
6714	ZINC03216390	9006	0.2906044125556946	NO	-
6715	ZINC03853693	11823	0.29059773683547974	NO	-
6716	ZINC03633169	11385	0.2905898690223694	NO	-
6717	ZINC01434046	6030	0.2905750870704651	NO	-
6718	ZINC00415938	2361	0.29056501388549805	NO	-
6719	ZINC04414349	15055	0.29056140780448914	NO	-
6720	ZINC00819539	4326	0.290559858083725	NO	-
6721	ZINC01389448	5882	0.29054877161979675	NO	-
6722	ZINC03326414	9378	0.29054737091064453	NO	-
6723	ZINC03507221	10616	0.29053497314453125	NO	-
6724	ZINC00420855	2416	0.29052606225013733	NO	-
6725	ZINC02455171	7255	0.29052603244781494	NO	-
6726	ZINC00423656	2460	0.2905089855194092	NO	-
6727	ZINC01922085	6523	0.2905066907405853	NO	-
6728	ZINC01981797	6719	0.2905066907405853	NO	-
6729	ZINC03387146	9641	0.2905066907405853	NO	-
6730	ZINC02805423	8327	0.2904890477657318	NO	-
6731	ZINC03563693	11037	0.29048025608062744	NO	-
6732	ZINC03230090	9061	0.29047542810440063	NO	-
6733	ZINC03433148	10009	0.29047542810440063	NO	-
6734	ZINC02390181	7139	0.290469765663147	NO	-
6735	ZINC02794552	8249	0.2904627323150635	NO	-
6736	ZINC00415941	2362	0.2904600501060486	NO	-
6737	ZINC03848344	11497	0.2904592454433441	NO	-
6738	ZINC00807478	4243	0.29045796394348145	NO	-
6739	ZINC00415959	2363	0.29045626521110535	NO	-
6740	ZINC02749269	8027	0.2904498279094696	NO	-
6741	ZINC00061152	349	0.29044926166534424	NO	-
6742	ZINC03854628	11939	0.29043859243392944	NO	-
6743	ZINC03858613	12304	0.2904384136199951	NO	-
6744	ZINC00310110	1859	0.2904359996318817	NO	-
6745	ZINC04228413	14681	0.290431410074234	NO	-
6746	ZINC02793778	8233	0.290426105260849	NO	-
6747	ZINC02793779	8234	0.290426105260849	NO	-
6748	ZINC03867520	12744	0.29041388630867004	NO	-
6749	ZINC03514566	10746	0.29040804505348206	NO	-
6750	ZINC03514568	10747	0.29040804505348206	NO	-
6751	ZINC00670886	3958	0.29040607810020447	NO	-
6752	ZINC03580549	11176	0.2904052138328552	NO	-
6753	ZINC03867941	12888	0.29039859771728516	NO	-
6754	ZINC02950189	8685	0.2903943955898285	NO	-
6755	ZINC01000853	4810	0.29039260745048523	NO	-
6756	ZINC03854942	11976	0.2903911769390106	NO	-
6757	ZINC02862399	8451	0.29038044810295105	NO	-
6758	ZINC01293952	5763	0.29037681221961975	NO	-
6759	ZINC03612096	11314	0.2903743088245392	NO	-
6760	ZINC00370357	2131	0.2903551757335663	NO	-
6761	ZINC03857105	12085	0.29034915566444397	NO	-
6762	ZINC01205744	5572	0.2903299331665039	NO	-
6763	ZINC00541369	3283	0.29032960534095764	NO	-
6764	ZINC03851608	11626	0.290328711271286	NO	-
6765	ZINC02859372	8435	0.29032102227211	NO	-
6766	ZINC01428296	5998	0.29030242562294006	NO	-
6767	ZINC00224614	1381	0.2902861535549164	NO	-
6768	ZINC00453389	2720	0.2902824580669403	NO	-
6769	ZINC03393671	9744	0.2902800142765045	NO	-
6770	ZINC00365523	2105	0.29027509689331055	NO	-
6771	ZINC03912793	13477	0.290268212556839	NO	-
6772	ZINC04157064	14526	0.2902654707431793	NO	-
6773	ZINC00071947	420	0.29026511311531067	NO	-
6774	ZINC01408147	5932	0.2902494966983795	NO	-
6775	ZINC00386509	2219	0.2902390658855438	NO	-
6776	ZINC04443652	15110	0.290237158536911	NO	-
6777	ZINC00218453	1314	0.29023492336273193	NO	-
6778	ZINC03848344	11496	0.29021695256233215	NO	-
6779	ZINC03362836	9517	0.2902142405509949	NO	-
6780	ZINC00354809	2023	0.2902037799358368	NO	-
6781	ZINC02699157	7747	0.29020267724990845	NO	-
6782	ZINC00455996	2738	0.2901999354362488	NO	-
6783	ZINC02983256	8741	0.2901999354362488	NO	-
6784	ZINC00100335	664	0.2901948392391205	NO	-
6785	ZINC03970140	13772	0.2901845872402191	NO	-
6786	ZINC03483224	10411	0.29018065333366394	NO	-
6787	ZINC03378216	9567	0.29017284512519836	NO	-
6788	ZINC03906271	13404	0.290168821811676	NO	-
6789	ZINC01539558	6261	0.2901560664176941	NO	-
6790	ZINC02924509	8639	0.2901504933834076	NO	-
6791	ZINC03499983	10541	0.29014965891838074	NO	-
6792	ZINC03875546	13058	0.2901460826396942	NO	-
6793	ZINC00310240	1860	0.29014089703559875	NO	-
6794	ZINC00131794	868	0.29013895988464355	NO	-
6795	ZINC00043439	176	0.29012593626976013	NO	-
6796	ZINC00064286	377	0.29012593626976013	NO	-
6797	ZINC03388532	9676	0.29012107849121094	NO	-
6798	ZINC03511173	10702	0.2901209890842438	NO	-
6799	ZINC00080977	487	0.2901197671890259	NO	-
6800	ZINC00575735	3510	0.2901076078414917	NO	-
6801	ZINC00223753	1368	0.29010432958602905	NO	-
6802	ZINC03488055	10425	0.2901039719581604	NO	-
6803	ZINC00381082	2179	0.2901020348072052	NO	-
6804	ZINC04517394	15480	0.290078341960907	NO	-
6805	ZINC03608875	11283	0.29007619619369507	NO	-
6806	ZINC03608879	11284	0.29007619619369507	NO	-
6807	ZINC00613718	3714	0.29006874561309814	NO	-
6808	ZINC00535922	3239	0.2900679111480713	NO	-
6809	ZINC03867815	12829	0.29006439447402954	NO	-
6810	ZINC00972017	4701	0.2900485098361969	NO	-
6811	ZINC01342777	5810	0.29004257917404175	NO	-
6812	ZINC03396624	9766	0.2900348901748657	NO	-
6813	ZINC03574237	11119	0.29003190994262695	NO	-
6814	ZINC03857476	12144	0.29001763463020325	NO	-
6815	ZINC03073846	8846	0.29001423716545105	NO	-
6816	ZINC00624999	3807	0.2900056540966034	NO	-
6817	ZINC01495426	6156	0.29000526666641235	NO	-
6818	ZINC03857084	12080	0.29000476002693176	NO	-
6819	ZINC02716042	7822	0.2899794280529022	NO	-
6820	ZINC03382804	9609	0.28997600078582764	NO	-
6821	ZINC04485189	15390	0.28996115922927856	NO	-
6822	ZINC01073963	5174	0.28995808959007263	NO	-
6823	ZINC03453480	10154	0.28995582461357117	NO	-
6824	ZINC02229207	6934	0.2899485230445862	NO	-
6825	ZINC00528456	3190	0.28994670510292053	NO	-
6826	ZINC01535217	6259	0.28994596004486084	NO	-
6827	ZINC03851585	11623	0.2899433970451355	NO	-
6828	ZINC03956456	13511	0.28993692994117737	NO	-
6829	ZINC00423711	2469	0.2899320721626282	NO	-
6830	ZINC00252319	1580	0.2899291217327118	NO	-
6831	ZINC01052569	5040	0.2899291217327118	NO	-
6832	ZINC01062726	5116	0.2899247407913208	NO	-
6833	ZINC00286121	1741	0.2899232804775238	NO	-
6834	ZINC00798779	4208	0.28991732001304626	NO	-
6835	ZINC03851180	11594	0.28991279006004333	NO	-
6836	ZINC04465111	15179	0.28991279006004333	NO	-
6837	ZINC00378141	2172	0.2899012565612793	NO	-
6838	ZINC00141158	944	0.28986480832099915	NO	-
6839	ZINC03966908	13588	0.2898642122745514	NO	-
6840	ZINC01387512	5860	0.2898622453212738	NO	-
6841	ZINC03539614	10904	0.2898576855659485	NO	-
6842	ZINC03423657	9976	0.28985628485679626	NO	-
6843	ZINC00252971	1590	0.28984659910202026	NO	-
6844	ZINC03507952	10652	0.2898404598236084	NO	-
6845	ZINC04477647	15370	0.2898354232311249	NO	-
6846	ZINC02777951	8165	0.28982749581336975	NO	-
6847	ZINC00211573	1281	0.2898188829421997	NO	-
6848	ZINC02719005	7953	0.289813369512558	NO	-
6849	ZINC02719005	7954	0.289813369512558	NO	-
6850	ZINC03408033	9882	0.28981325030326843	NO	-
6851	ZINC00058980	312	0.28980913758277893	NO	-
6852	ZINC00255032	1605	0.2898007929325104	NO	-
6853	ZINC01075447	5186	0.2897976338863373	NO	-
6854	ZINC01045014	5005	0.2897952198982239	NO	-
6855	ZINC01353228	5819	0.2897939383983612	NO	-
6856	ZINC03983725	14065	0.28979164361953735	NO	-
6857	ZINC04001149	14281	0.2897910475730896	NO	-
6858	ZINC03857186	12099	0.2897871136665344	NO	-
6859	ZINC01290169	5756	0.2897742688655853	NO	-
6860	ZINC01051757	5034	0.2897663116455078	NO	-
6861	ZINC00058908	310	0.28976523876190186	NO	-
6862	ZINC00858116	4445	0.28976359963417053	NO	-
6863	ZINC00309349	1850	0.28975141048431396	NO	-
6864	ZINC00868438	4477	0.28974422812461853	NO	-
6865	ZINC00552548	3350	0.2897438704967499	NO	-
6866	ZINC01206148	5573	0.2897377908229828	NO	-
6867	ZINC01216639	5620	0.2897377908229828	NO	-
6868	ZINC03356463	9495	0.2897374927997589	NO	-
6869	ZINC03853794	11836	0.2897304892539978	NO	-
6870	ZINC03857299	12119	0.28973039984703064	NO	-
6871	ZINC00477782	2906	0.2897256910800934	NO	-
6872	ZINC03423553	9969	0.2897201478481293	NO	-
6873	ZINC00609917	3651	0.2897157669067383	NO	-
6874	ZINC01658111	6319	0.28970786929130554	NO	-
6875	ZINC02974074	8736	0.2897041440010071	NO	-
6876	ZINC03969412	13708	0.289700448513031	NO	-
6877	ZINC00507450	3033	0.2896890342235565	NO	-
6878	ZINC04610757	15509	0.28968900442123413	NO	-
6879	ZINC00429150	2561	0.2896869480609894	NO	-
6880	ZINC00429108	2558	0.28967708349227905	NO	-
6881	ZINC03852796	11689	0.28967657685279846	NO	-
6882	ZINC03968979	13676	0.289676308631897	NO	-
6883	ZINC02799126	8298	0.289669930934906	NO	-
6884	ZINC03849610	11533	0.2896670997142792	NO	-
6885	ZINC02718956	7886	0.2896505296230316	NO	-
6886	ZINC00428166	2544	0.2896461486816406	NO	-
6887	ZINC00568378	3474	0.289631724357605	NO	-
6888	ZINC00016300	58	0.28962546586990356	NO	-
6889	ZINC03362830	9514	0.2896164655685425	NO	-
6890	ZINC03853025	11730	0.2896115183830261	NO	-
6891	ZINC03857459	12140	0.28959494829177856	NO	-
6892	ZINC03858964	12352	0.2895791828632355	NO	-
6893	ZINC03850824	11567	0.28957751393318176	NO	-
6894	ZINC03246359	9134	0.2895713448524475	NO	-
6895	ZINC03246363	9135	0.2895713448524475	NO	-
6896	ZINC00025977	93	0.2895662486553192	NO	-
6897	ZINC03815069	85	0.28955939412117004	YES	2
6898	ZINC02903746	8569	0.2895491421222687	NO	-
6899	ZINC00104788	685	0.28953084349632263	NO	-
6900	ZINC00358465	2051	0.28950732946395874	NO	-
6901	ZINC03867641	12776	0.28949686884880066	NO	-
6902	ZINC00611221	3666	0.2894860804080963	NO	-
6903	ZINC03867638	12773	0.289485901594162	NO	-
6904	ZINC04465678	15224	0.289485901594162	NO	-
6905	ZINC00442524	2659	0.289480596780777	NO	-
6906	ZINC03977588	13981	0.28947514295578003	NO	-
6907	ZINC03977659	13990	0.28947514295578003	NO	-
6908	ZINC03956503	13520	0.2894628643989563	NO	-
6909	ZINC03310997	9330	0.289462149143219	NO	-
6910	ZINC02423162	7188	0.28946003317832947	NO	-
6911	ZINC04032865	14347	0.28945642709732056	NO	-
6912	ZINC02870131	8471	0.2894420921802521	NO	-
6913	ZINC03980363	14012	0.28943464159965515	NO	-
6914	ZINC03890905	13237	0.28943338990211487	NO	-
6915	ZINC04299062	14826	0.2894316613674164	NO	-
6916	ZINC00987744	4755	0.28943005204200745	NO	-
6917	ZINC00072031	422	0.289415180683136	NO	-
6918	ZINC03488696	10427	0.2893948554992676	NO	-
6919	ZINC00512161	3095	0.2893868386745453	NO	-
6920	ZINC02465945	7285	0.2893607020378113	NO	-
6921	ZINC03547701	10927	0.2893601357936859	NO	-
6922	ZINC04485195	15392	0.2893475592136383	NO	-
6923	ZINC03853876	11848	0.2893383204936981	NO	-
6924	ZINC00247614	1536	0.28932422399520874	NO	-
6925	ZINC03963916	13576	0.2893226742744446	NO	-
6926	ZINC03853012	11725	0.2893153131008148	NO	-
6927	ZINC02718719	7845	0.2893095314502716	NO	-
6928	ZINC02718719	7846	0.2893095314502716	NO	-
6929	ZINC03863969	12579	0.2893012762069702	NO	-
6930	ZINC00143311	966	0.28928807377815247	NO	-
6931	ZINC00539123	3273	0.28928568959236145	NO	-
6932	ZINC00500397	2998	0.2892839312553406	NO	-
6933	ZINC01077515	5194	0.2892806828022003	NO	-
6934	ZINC03519133	10791	0.28926897048950195	NO	-
6935	ZINC03519134	10793	0.28926897048950195	NO	-
6936	ZINC03982887	14027	0.2892616391181946	NO	-
6937	ZINC03889182	13087	0.2892504334449768	NO	-
6938	ZINC03974933	13902	0.2892504334449768	NO	-
6939	ZINC03912341	13465	0.2892444431781769	NO	-
6940	ZINC03890331	13188	0.28924283385276794	NO	-
6941	ZINC03574562	11121	0.2892400026321411	NO	-
6942	ZINC00214422	1293	0.2892377972602844	NO	-
6943	ZINC01960624	6649	0.28922808170318604	NO	-
6944	ZINC03862478	12505	0.28922778367996216	NO	-
6945	ZINC03852861	11699	0.28921857476234436	NO	-
6946	ZINC00251813	1560	0.2892097234725952	NO	-
6947	ZINC00424344	2479	0.28920426964759827	NO	-
6948	ZINC00061680	351	0.28920233249664307	NO	-
6949	ZINC01015946	4847	0.28919652104377747	NO	-
6950	ZINC03610069	11291	0.28919562697410583	NO	-
6951	ZINC03550578	10956	0.28919440507888794	NO	-
6952	ZINC01055091	5064	0.28918492794036865	NO	-
6953	ZINC00811122	4253	0.2891814112663269	NO	-
6954	ZINC03854463	11912	0.28917422890663147	NO	-
6955	ZINC03868799	13030	0.28917330503463745	NO	-
6956	ZINC03403690	9856	0.28916990756988525	NO	-
6957	ZINC03403694	9857	0.28916990756988525	NO	-
6958	ZINC03986065	14073	0.28916680812835693	NO	-
6959	ZINC01491052	6143	0.2891610562801361	NO	-
6960	ZINC01034974	4944	0.28916046023368835	NO	-
6961	ZINC01056841	5072	0.28915223479270935	NO	-
6962	ZINC03388294	9659	0.2891298234462738	NO	-
6963	ZINC03388300	9660	0.2891298234462738	NO	-
6964	ZINC00867760	4471	0.289127379655838	NO	-
6965	ZINC03307811	9314	0.2891194820404053	NO	-
6966	ZINC00080985	488	0.28909632563591003	NO	-
6967	ZINC03316811	9350	0.289092481136322	NO	-
6968	ZINC01103296	5278	0.289082407951355	NO	-
6969	ZINC03858446	12273	0.2890799343585968	NO	-
6970	ZINC03853226	11771	0.28905555605888367	NO	-
6971	ZINC03892984	13357	0.2890528738498688	NO	-
6972	ZINC01455724	6063	0.2890482544898987	NO	-
6973	ZINC01107851	5293	0.2890467047691345	NO	-
6974	ZINC03908001	13423	0.2890429198741913	NO	-
6975	ZINC03908021	13424	0.2890429198741913	NO	-
6976	ZINC01170341	5498	0.2890411913394928	NO	-
6977	ZINC02308169	7020	0.28904035687446594	NO	-
6978	ZINC01934125	6568	0.2890320122241974	NO	-
6979	ZINC01934129	6571	0.2890320122241974	NO	-
6980	ZINC00149223	1008	0.28902700543403625	NO	-
6981	ZINC01034674	4935	0.2890256345272064	NO	-
6982	ZINC00136349	910	0.28902119398117065	NO	-
6983	ZINC01040279	4973	0.28901737928390503	NO	-
6984	ZINC03867499	12731	0.28901082277297974	NO	-
6985	ZINC01208530	5579	0.28901028633117676	NO	-
6986	ZINC03867643	12778	0.2890034019947052	NO	-
6987	ZINC04465686	15226	0.2890034019947052	NO	-
6988	ZINC03382540	9594	0.2890031635761261	NO	-
6989	ZINC00251038	1548	0.2890011966228485	NO	-
6990	ZINC01455406	6060	0.2889970541000366	NO	-
6991	ZINC03857084	12078	0.2889765501022339	NO	-
6992	ZINC04475736	15367	0.28895270824432373	NO	-
6993	ZINC04275902	14793	0.2889500558376312	NO	-
6994	ZINC00783825	4148	0.2889454662799835	NO	-
6995	ZINC00783826	4149	0.2889454662799835	NO	-
6996	ZINC02808272	8336	0.28894534707069397	NO	-
6997	ZINC00253226	1596	0.2889443039894104	NO	-
6998	ZINC00512463	3097	0.2889443039894104	NO	-
6999	ZINC00251852	1563	0.288940966129303	NO	-
7000	ZINC03425629	9987	0.28891071677207947	NO	-
7001	ZINC03815070	83	0.2888811528682709	YES	2
7002	ZINC03889607	13113	0.2888732850551605	NO	-
7003	ZINC02393545	7144	0.2888706922531128	NO	-
7004	ZINC04142964	14513	0.28887060284614563	NO	-
7005	ZINC03815152	237	0.2888686954975128	YES	9
7006	ZINC00505393	3024	0.28885650634765625	NO	-
7007	ZINC02621788	7471	0.2888416051864624	NO	-
7008	ZINC03866900	12629	0.2888372838497162	NO	-
7009	ZINC02117532	6811	0.28883013129234314	NO	-
7010	ZINC03436222	10041	0.2888283133506775	NO	-
7011	ZINC03250695	9149	0.288813978433609	NO	-
7012	ZINC00581536	3562	0.28880026936531067	NO	-
7013	ZINC00581490	3557	0.28879472613334656	NO	-
7014	ZINC03868286	12978	0.2887829840183258	NO	-
7015	ZINC00360420	2080	0.2887764275074005	NO	-
7016	ZINC03777709	11439	0.2887590825557709	NO	-
7017	ZINC01429140	6008	0.2887422740459442	NO	-
7018	ZINC02798054	8289	0.288731187582016	NO	-
7019	ZINC03344550	9445	0.28871557116508484	NO	-
7020	ZINC03344555	9448	0.28871557116508484	NO	-
7021	ZINC03510217	10681	0.2887130677700043	NO	-
7022	ZINC00839114	4384	0.288710355758667	NO	-
7023	ZINC00839116	4385	0.288710355758667	NO	-
7024	ZINC02686584	7697	0.28870606422424316	NO	-
7025	ZINC00980228	4729	0.2886972725391388	NO	-
7026	ZINC00980229	4730	0.2886972725391388	NO	-
7027	ZINC02223050	6925	0.2886914312839508	NO	-
7028	ZINC03613853	11332	0.2886866629123688	NO	-
7029	ZINC03504209	10566	0.2886850833892822	NO	-
7030	ZINC03849745	11538	0.28868207335472107	NO	-
7031	ZINC03563849	11042	0.28867918252944946	NO	-
7032	ZINC00368129	2125	0.28867149353027344	NO	-
7033	ZINC03967890	13609	0.288654625415802	NO	-
7034	ZINC00094170	588	0.2886534631252289	NO	-
7035	ZINC03149909	8915	0.2886534631252289	NO	-
7036	ZINC01137379	5414	0.28862112760543823	NO	-
7037	ZINC03409766	9886	0.2886209785938263	NO	-
7038	ZINC01040341	4979	0.28861919045448303	NO	-
7039	ZINC04017725	14332	0.2886103689670563	NO	-
7040	ZINC02627336	7502	0.28859928250312805	NO	-
7041	ZINC00407956	2297	0.2885880470275879	NO	-
7042	ZINC02858942	8433	0.28858697414398193	NO	-
7043	ZINC01109903	5312	0.2885732054710388	NO	-
7044	ZINC00446416	2682	0.2885493338108063	NO	-
7045	ZINC00818581	4304	0.2885425090789795	NO	-
7046	ZINC01812431	6427	0.28854072093963623	NO	-
7047	ZINC03418618	9927	0.28851988911628723	NO	-
7048	ZINC02751613	8048	0.2885165512561798	NO	-
7049	ZINC02793436	8232	0.2885141968727112	NO	-
7050	ZINC02805438	8328	0.28850242495536804	NO	-
7051	ZINC01243716	5693	0.2884976863861084	NO	-
7052	ZINC03505514	10571	0.2884953022003174	NO	-
7053	ZINC03505517	10572	0.2884953022003174	NO	-
7054	ZINC03967892	13612	0.28847822546958923	NO	-
7055	ZINC03889444	13104	0.28846079111099243	NO	-
7056	ZINC00304196	1825	0.288459450006485	NO	-
7057	ZINC03285305	9260	0.28845861554145813	NO	-
7058	ZINC03890011	13156	0.2884571850299835	NO	-
7059	ZINC00197088	1213	0.2884494364261627	NO	-
7060	ZINC04087768	14415	0.28843939304351807	NO	-
7061	ZINC03394087	9748	0.2884189784526825	NO	-
7062	ZINC03858156	12229	0.28841328620910645	NO	-
7063	ZINC00423690	2465	0.2884097397327423	NO	-
7064	ZINC00567556	3465	0.2883914113044739	NO	-
7065	ZINC02787915	8208	0.28838199377059937	NO	-
7066	ZINC03970076	13766	0.28837352991104126	NO	-
7067	ZINC00079329	476	0.2883721590042114	NO	-
7068	ZINC00025978	95	0.28837019205093384	NO	-
7069	ZINC00314417	1880	0.2883681058883667	NO	-
7070	ZINC03868797	13029	0.28836411237716675	NO	-
7071	ZINC04627838	15525	0.28836238384246826	NO	-
7072	ZINC03855084	12003	0.2883583605289459	NO	-
7073	ZINC00357458	2039	0.2883579432964325	NO	-
7074	ZINC00003613	16	0.2883393466472626	NO	-
7075	ZINC00054800	280	0.2883380949497223	NO	-
7076	ZINC02718992	7941	0.28833213448524475	NO	-
7077	ZINC02718992	7942	0.28833213448524475	NO	-
7078	ZINC00567963	3472	0.2883248031139374	NO	-
7079	ZINC01917341	6511	0.2883133292198181	NO	-
7080	ZINC03854941	11975	0.2883124053478241	NO	-
7081	ZINC00679825	3986	0.2883097529411316	NO	-
7082	ZINC01307176	5782	0.28830793499946594	NO	-
7083	ZINC03891737	13281	0.2883068025112152	NO	-
7084	ZINC00252991	1593	0.288293719291687	NO	-
7085	ZINC01980281	6683	0.2882879078388214	NO	-
7086	ZINC00859660	4450	0.2882775366306305	NO	-
7087	ZINC03377672	9565	0.2882775366306305	NO	-
7088	ZINC02721127	7956	0.28827616572380066	NO	-
7089	ZINC03855107	12015	0.28827419877052307	NO	-
7090	ZINC03859200	12373	0.28826919198036194	NO	-
7091	ZINC03851634	11633	0.2882671058177948	NO	-
7092	ZINC00252061	1570	0.28825417160987854	NO	-
7093	ZINC02718810	7868	0.2882477939128876	NO	-
7094	ZINC02768957	8135	0.28822770714759827	NO	-
7095	ZINC00818839	4305	0.28822124004364014	NO	-
7096	ZINC03993168	14199	0.2882072627544403	NO	-
7097	ZINC03854795	11962	0.2882009744644165	NO	-
7098	ZINC00065334	380	0.2881917357444763	NO	-
7099	ZINC03479263	10402	0.28817829489707947	NO	-
7100	ZINC03470772	10304	0.2881699800491333	NO	-
7101	ZINC00937466	4604	0.28815579414367676	NO	-
7102	ZINC00242530	1498	0.28815576434135437	NO	-
7103	ZINC03214800	8994	0.2881506681442261	NO	-
7104	ZINC01261830	5714	0.2881506085395813	NO	-
7105	ZINC00048865	218	0.2881484031677246	NO	-
7106	ZINC03860062	12453	0.28813767433166504	NO	-
7107	ZINC03260846	9170	0.2881355583667755	NO	-
7108	ZINC00260194	1642	0.288128525018692	NO	-
7109	ZINC04468176	15287	0.28811585903167725	NO	-
7110	ZINC01934169	6574	0.28811508417129517	NO	-
7111	ZINC01248985	5699	0.28811219334602356	NO	-
7112	ZINC01020561	4865	0.28810667991638184	NO	-
7113	ZINC03559698	11000	0.28810548782348633	NO	-
7114	ZINC03476925	10386	0.28810176253318787	NO	-
7115	ZINC03960298	13538	0.2880954146385193	NO	-
7116	ZINC03960312	13539	0.2880954146385193	NO	-
7117	ZINC00064013	373	0.28809261322021484	NO	-
7118	ZINC03889798	13136	0.288082093000412	NO	-
7119	ZINC03966918	13589	0.288082093000412	NO	-
7120	ZINC03864291	12586	0.2880704700946808	NO	-
7121	ZINC04292112	14817	0.2880697548389435	NO	-
7122	ZINC02364577	7114	0.28806936740875244	NO	-
7123	ZINC02364577	7115	0.28806936740875244	NO	-
7124	ZINC02364581	7117	0.28806936740875244	NO	-
7125	ZINC02364581	7118	0.28806936740875244	NO	-
7126	ZINC03396621	9765	0.2880682051181793	NO	-
7127	ZINC03043451	8816	0.2880640923976898	NO	-
7128	ZINC00450843	2707	0.28806379437446594	NO	-
7129	ZINC00561721	3423	0.2880559265613556	NO	-
7130	ZINC00512532	3102	0.28804418444633484	NO	-
7131	ZINC03966940	13590	0.2880410850048065	NO	-
7132	ZINC03967031	13597	0.2880410850048065	NO	-
7133	ZINC03969894	13750	0.2880410850048065	NO	-
7134	ZINC03399496	9821	0.2880246937274933	NO	-
7135	ZINC01934127	6569	0.2880227267742157	NO	-
7136	ZINC03059500	8826	0.28800153732299805	NO	-
7137	ZINC00630055	3835	0.28800004720687866	NO	-
7138	ZINC03535846	10881	0.28799501061439514	NO	-
7139	ZINC03535847	10883	0.28799501061439514	NO	-
7140	ZINC04316312	14853	0.2879860997200012	NO	-
7141	ZINC00570033	3481	0.2879854738712311	NO	-
7142	ZINC03452385	10130	0.2879779040813446	NO	-
7143	ZINC00390622	2252	0.28797447681427	NO	-
7144	ZINC00548072	3320	0.2879718244075775	NO	-
7145	ZINC04088250	14417	0.28797006607055664	NO	-
7146	ZINC00696038	4014	0.28793463110923767	NO	-
7147	ZINC01507505	6218	0.2879303991794586	NO	-
7148	ZINC01513120	6238	0.2879303991794586	NO	-
7149	ZINC03383342	9614	0.2879294753074646	NO	-
7150	ZINC02715807	7816	0.28792324662208557	NO	-
7151	ZINC03493724	10455	0.28791987895965576	NO	-
7152	ZINC03270494	9206	0.28791141510009766	NO	-
7153	ZINC03977456	13965	0.28790685534477234	NO	-
7154	ZINC00571026	3489	0.28790339827537537	NO	-
7155	ZINC03867819	12835	0.28789979219436646	NO	-
7156	ZINC03350525	9474	0.2878926694393158	NO	-
7157	ZINC04252816	14746	0.2878885865211487	NO	-
7158	ZINC03391946	9723	0.2878793776035309	NO	-
7159	ZINC01934132	6572	0.2878766357898712	NO	-
7160	ZINC03111958	8889	0.28787481784820557	NO	-
7161	ZINC00063401	367	0.28787025809288025	NO	-
7162	ZINC03858949	12347	0.2878657281398773	NO	-
7163	ZINC00533455	3225	0.2878554165363312	NO	-
7164	ZINC00410357	2311	0.2878515422344208	NO	-
7165	ZINC00270139	1702	0.28784745931625366	NO	-
7166	ZINC00255387	1609	0.28783711791038513	NO	-
7167	ZINC03867798	12822	0.28783002495765686	NO	-
7168	ZINC03961768	13542	0.28782981634140015	NO	-
7169	ZINC00491951	2978	0.2878154218196869	NO	-
7170	ZINC04246266	14699	0.2878115773200989	NO	-
7171	ZINC00332757	1936	0.28780993819236755	NO	-
7172	ZINC00843954	4401	0.28780993819236755	NO	-
7173	ZINC03858943	12343	0.28780698776245117	NO	-
7174	ZINC03858947	12345	0.28780698776245117	NO	-
7175	ZINC00033588	145	0.28780460357666016	NO	-
7176	ZINC01017659	4859	0.287789911031723	NO	-
7177	ZINC00116291	758	0.2877853512763977	NO	-
7178	ZINC00116296	759	0.2877853512763977	NO	-
7179	ZINC03573128	11102	0.2877826988697052	NO	-
7180	ZINC03969034	13680	0.2877745032310486	NO	-
7181	ZINC04091870	14424	0.28776583075523376	NO	-
7182	ZINC03423437	9966	0.28776007890701294	NO	-
7183	ZINC02715808	7817	0.28775787353515625	NO	-
7184	ZINC02964854	8708	0.2877563536167145	NO	-
7185	ZINC03959048	13534	0.2877534031867981	NO	-
7186	ZINC03977667	13992	0.28775325417518616	NO	-
7187	ZINC02768740	8130	0.28775227069854736	NO	-
7188	ZINC03868103	12941	0.2877400517463684	NO	-
7189	ZINC00360416	2077	0.28773221373558044	NO	-
7190	ZINC00134367	891	0.2877313494682312	NO	-
7191	ZINC03425632	9988	0.2877189815044403	NO	-
7192	ZINC03867653	12786	0.28771278262138367	NO	-
7193	ZINC00143315	967	0.28769364953041077	NO	-
7194	ZINC03424768	9982	0.28768929839134216	NO	-
7195	ZINC02131933	6818	0.2876892685890198	NO	-
7196	ZINC02751751	8049	0.2876870930194855	NO	-
7197	ZINC03507786	10643	0.28768008947372437	NO	-
7198	ZINC03983569	14061	0.2876800298690796	NO	-
7199	ZINC04427983	15077	0.2876776158809662	NO	-
7200	ZINC02646763	7589	0.28765934705734253	NO	-
7201	ZINC03892863	13356	0.2876580059528351	NO	-
7202	ZINC01497374	6173	0.2876572012901306	NO	-
7203	ZINC00193384	1202	0.28765249252319336	NO	-
7204	ZINC04492542	15423	0.2876424491405487	NO	-
7205	ZINC01384543	5845	0.2876212000846863	NO	-
7206	ZINC03311650	9334	0.28761008381843567	NO	-
7207	ZINC00141152	942	0.28760674595832825	NO	-
7208	ZINC00369672	2128	0.2875831127166748	NO	-
7209	ZINC00885053	4512	0.28757238388061523	NO	-
7210	ZINC00477293	2903	0.28756675124168396	NO	-
7211	ZINC04407699	15037	0.2875552177429199	NO	-
7212	ZINC04274709	14778	0.2875545620918274	NO	-
7213	ZINC00107276	699	0.2875537574291229	NO	-
7214	ZINC03867501	12734	0.2875513434410095	NO	-
7215	ZINC03904382	13397	0.2875508964061737	NO	-
7216	ZINC02654291	7623	0.2875499129295349	NO	-
7217	ZINC02654292	7624	0.2875499129295349	NO	-
7218	ZINC03548491	10930	0.287540078163147	NO	-
7219	ZINC01111569	5320	0.2875364422798157	NO	-
7220	ZINC03921355	13485	0.28753340244293213	NO	-
7221	ZINC03168495	8939	0.28753194212913513	NO	-
7222	ZINC03424390	9981	0.2875308096408844	NO	-
7223	ZINC00832948	4362	0.28752589225769043	NO	-
7224	ZINC01415717	5949	0.287524938583374	NO	-
7225	ZINC00536006	3244	0.28750669956207275	NO	-
7226	ZINC03853050	11739	0.2874983251094818	NO	-
7227	ZINC03971836	13831	0.2874952554702759	NO	-
7228	ZINC00644440	3880	0.28749173879623413	NO	-
7229	ZINC03229696	9060	0.28747615218162537	NO	-
7230	ZINC02768866	8131	0.2874705493450165	NO	-
7231	ZINC00524979	3161	0.2874656021595001	NO	-
7232	ZINC03399384	9816	0.2874499559402466	NO	-
7233	ZINC03399387	9817	0.2874499559402466	NO	-
7234	ZINC00537114	3264	0.2874487638473511	NO	-
7235	ZINC00092690	568	0.28744158148765564	NO	-
7236	ZINC00092693	569	0.28744158148765564	NO	-
7237	ZINC00535919	3238	0.28744110465049744	NO	-
7238	ZINC00210958	1275	0.2874384820461273	NO	-
7239	ZINC00308011	1842	0.28743502497673035	NO	-
7240	ZINC00921772	4578	0.2874329388141632	NO	-
7241	ZINC01514385	6240	0.28743264079093933	NO	-
7242	ZINC02452086	7251	0.28742948174476624	NO	-
7243	ZINC03549067	10931	0.28741711378097534	NO	-
7244	ZINC03239364	9105	0.2874128818511963	NO	-
7245	ZINC03528548	10854	0.2874121367931366	NO	-
7246	ZINC00543586	3295	0.28740984201431274	NO	-
7247	ZINC03868102	12940	0.2873993515968323	NO	-
7248	ZINC00252070	1573	0.287394255399704	NO	-
7249	ZINC03868106	12944	0.2873857319355011	NO	-
7250	ZINC00341049	1952	0.287373423576355	NO	-
7251	ZINC03391501	9716	0.28736382722854614	NO	-
7252	ZINC00780021	4131	0.28735876083374023	NO	-
7253	ZINC02947855	8676	0.2873555123806	NO	-
7254	ZINC02947857	8677	0.2873555123806	NO	-
7255	ZINC03967631	13602	0.2873534560203552	NO	-
7256	ZINC04465952	15248	0.2873534560203552	NO	-
7257	ZINC00389233	2239	0.2873309254646301	NO	-
7258	ZINC03889254	13092	0.28730618953704834	NO	-
7259	ZINC03254672	9159	0.2873047888278961	NO	-
7260	ZINC01033893	4927	0.28730419278144836	NO	-
7261	ZINC00644441	3882	0.2872938811779022	NO	-
7262	ZINC03962868	13549	0.28728988766670227	NO	-
7263	ZINC02783623	8185	0.28727248311042786	NO	-
7264	ZINC04465201	15186	0.2872667908668518	NO	-
7265	ZINC00112358	739	0.28726544976234436	NO	-
7266	ZINC03606123	11259	0.2872571647167206	NO	-
7267	ZINC00097849	641	0.2872556447982788	NO	-
7268	ZINC02690039	7705	0.287253201007843	NO	-
7269	ZINC03439911	10076	0.2872330844402313	NO	-
7270	ZINC01421611	5959	0.2872297167778015	NO	-
7271	ZINC03088866	8870	0.2872297167778015	NO	-
7272	ZINC03969245	13695	0.28721556067466736	NO	-
7273	ZINC01163035	5485	0.2872120141983032	NO	-
7274	ZINC03004566	8770	0.2872120141983032	NO	-
7275	ZINC03862790	12522	0.2872024476528168	NO	-
7276	ZINC00092702	572	0.2872001826763153	NO	-
7277	ZINC00092706	573	0.2872001826763153	NO	-
7278	ZINC01922083	6521	0.28718096017837524	NO	-
7279	ZINC01981796	6718	0.28718096017837524	NO	-
7280	ZINC03387144	9640	0.28718096017837524	NO	-
7281	ZINC03867629	12769	0.2871665060520172	NO	-
7282	ZINC03863074	12539	0.28715598583221436	NO	-
7283	ZINC03860130	12466	0.2871529459953308	NO	-
7284	ZINC01187523	5531	0.28714701533317566	NO	-
7285	ZINC02820691	8362	0.28714194893836975	NO	-
7286	ZINC00528297	3182	0.2871362268924713	NO	-
7287	ZINC04274651	14776	0.2871207296848297	NO	-
7288	ZINC02979710	8737	0.28711971640586853	NO	-
7289	ZINC02624451	7488	0.28711315989494324	NO	-
7290	ZINC00144405	971	0.28711119294166565	NO	-
7291	ZINC00423649	2458	0.28710031509399414	NO	-
7292	ZINC00215041	1294	0.28708454966545105	NO	-
7293	ZINC02861364	8446	0.2870767414569855	NO	-
7294	ZINC04169832	14568	0.28707069158554077	NO	-
7295	ZINC04169842	14580	0.28707069158554077	NO	-
7296	ZINC03891946	13311	0.287066787481308	NO	-
7297	ZINC00881693	4501	0.28706127405166626	NO	-
7298	ZINC00427753	2538	0.28705984354019165	NO	-
7299	ZINC00360414	2075	0.2870519459247589	NO	-
7300	ZINC03343677	9442	0.2870507836341858	NO	-
7301	ZINC00425018	2502	0.2870490849018097	NO	-
7302	ZINC03967890	13608	0.2870417833328247	NO	-
7303	ZINC02449343	7240	0.28703615069389343	NO	-
7304	ZINC03968563	13633	0.28702589869499207	NO	-
7305	ZINC00070277	409	0.2870231568813324	NO	-
7306	ZINC02493125	7334	0.2870196998119354	NO	-
7307	ZINC03461923	10240	0.28701651096343994	NO	-
7308	ZINC00668940	3944	0.2870093286037445	NO	-
7309	ZINC01140029	5423	0.2870040833950043	NO	-
7310	ZINC01140031	5424	0.2870040833950043	NO	-
7311	ZINC03867605	12765	0.28699982166290283	NO	-
7312	ZINC00424330	2478	0.2869865894317627	NO	-
7313	ZINC03594579	11193	0.28698572516441345	NO	-
7314	ZINC03423594	9972	0.2869833707809448	NO	-
7315	ZINC00225923	1399	0.2869795262813568	NO	-
7316	ZINC00399799	2280	0.28696417808532715	NO	-
7317	ZINC02749558	8033	0.28695347905158997	NO	-
7318	ZINC00929788	4587	0.2869531810283661	NO	-
7319	ZINC04246347	14706	0.2869513928890228	NO	-
7320	ZINC00721384	4063	0.2869390547275543	NO	-
7321	ZINC00639875	3861	0.2869386076927185	NO	-
7322	ZINC02117396	6807	0.28693634271621704	NO	-
7323	ZINC03891041	13248	0.286933571100235	NO	-
7324	ZINC00314453	1882	0.28693148493766785	NO	-
7325	ZINC00572869	3498	0.2869289517402649	NO	-
7326	ZINC01296641	5766	0.2869187593460083	NO	-
7327	ZINC03986999	14084	0.2869110405445099	NO	-
7328	ZINC04000740	14265	0.2868991196155548	NO	-
7329	ZINC03421066	9956	0.2868984043598175	NO	-
7330	ZINC00425377	2510	0.28689542412757874	NO	-
7331	ZINC00223321	1356	0.2868831157684326	NO	-
7332	ZINC00955259	4682	0.2868734300136566	NO	-
7333	ZINC00209938	1273	0.2868648171424866	NO	-
7334	ZINC02104540	6800	0.2868634760379791	NO	-
7335	ZINC02950737	8688	0.2868634760379791	NO	-
7336	ZINC04426184	15070	0.2868634760379791	NO	-
7337	ZINC03866722	12597	0.2868630588054657	NO	-
7338	ZINC03434933	10018	0.28685975074768066	NO	-
7339	ZINC02737321	7989	0.2868499755859375	NO	-
7340	ZINC00941370	4620	0.28684911131858826	NO	-
7341	ZINC02879463	8513	0.28684911131858826	NO	-
7342	ZINC00252322	1581	0.28683820366859436	NO	-
7343	ZINC01052571	5041	0.28683820366859436	NO	-
7344	ZINC00272294	1709	0.286838173866272	NO	-
7345	ZINC04156591	14525	0.2868368625640869	NO	-
7346	ZINC00715347	4051	0.28683504462242126	NO	-
7347	ZINC00956236	4685	0.2868342101573944	NO	-
7348	ZINC01192507	5548	0.2868267595767975	NO	-
7349	ZINC02304716	7012	0.28682616353034973	NO	-
7350	ZINC00653432	3904	0.2868160903453827	NO	-
7351	ZINC04004914	14317	0.2868014872074127	NO	-
7352	ZINC03868796	13028	0.28679779171943665	NO	-
7353	ZINC03623324	11371	0.2867976129055023	NO	-
7354	ZINC02511345	7357	0.28679028153419495	NO	-
7355	ZINC03902085	13385	0.2867841422557831	NO	-
7356	ZINC00071822	416	0.2867826223373413	NO	-
7357	ZINC00071835	417	0.2867826223373413	NO	-
7358	ZINC04001214	14283	0.2867743968963623	NO	-
7359	ZINC01385695	5850	0.2867671251296997	NO	-
7360	ZINC01385701	5851	0.2867671251296997	NO	-
7361	ZINC02222605	6924	0.2867651879787445	NO	-
7362	ZINC03338748	9426	0.28672677278518677	NO	-
7363	ZINC02319131	7041	0.2867189943790436	NO	-
7364	ZINC00275040	1720	0.2867169678211212	NO	-
7365	ZINC03968537	13627	0.28671133518218994	NO	-
7366	ZINC00244476	1514	0.2867075204849243	NO	-
7367	ZINC00223315	1354	0.2866840660572052	NO	-
7368	ZINC02224913	6928	0.28668302297592163	NO	-
7369	ZINC00418039	2392	0.2866626977920532	NO	-
7370	ZINC02662494	7656	0.28666049242019653	NO	-
7371	ZINC02662495	7657	0.28666049242019653	NO	-
7372	ZINC00312507	1869	0.2866438925266266	NO	-
7373	ZINC02455173	7256	0.286630779504776	NO	-
7374	ZINC02163631	6836	0.2866240441799164	NO	-
7375	ZINC03269887	9205	0.28661927580833435	NO	-
7376	ZINC02525071	7384	0.2866143584251404	NO	-
7377	ZINC03857443	12138	0.286602258682251	NO	-
7378	ZINC02881600	8524	0.2866009771823883	NO	-
7379	ZINC03956282	13508	0.2865995764732361	NO	-
7380	ZINC03854543	11924	0.28658348321914673	NO	-
7381	ZINC04246369	14707	0.28658241033554077	NO	-
7382	ZINC03469390	10295	0.2865764796733856	NO	-
7383	ZINC03970767	13789	0.2865670621395111	NO	-
7384	ZINC03867642	12777	0.2865663468837738	NO	-
7385	ZINC02971807	8731	0.28656136989593506	NO	-
7386	ZINC00028928	121	0.2865520715713501	NO	-
7387	ZINC04443316	15099	0.28655099868774414	NO	-
7388	ZINC00126304	826	0.28654348850250244	NO	-
7389	ZINC03857478	12145	0.28653818368911743	NO	-
7390	ZINC01071832	5162	0.2865343987941742	NO	-
7391	ZINC00250091	1545	0.2865297794342041	NO	-
7392	ZINC03056011	8824	0.2865270972251892	NO	-
7393	ZINC04468280	15290	0.28651997447013855	NO	-
7394	ZINC03326431	9379	0.2865181267261505	NO	-
7395	ZINC02708864	7764	0.2865164577960968	NO	-
7396	ZINC02708865	7765	0.2865164577960968	NO	-
7397	ZINC02587999	7428	0.2865159809589386	NO	-
7398	ZINC00136266	905	0.28651100397109985	NO	-
7399	ZINC03858394	12259	0.28651055693626404	NO	-
7400	ZINC03397039	9780	0.2865082621574402	NO	-
7401	ZINC03443043	10086	0.28649866580963135	NO	-
7402	ZINC03890807	13226	0.286495566368103	NO	-
7403	ZINC00123575	812	0.2864900529384613	NO	-
7404	ZINC03423661	9977	0.28648391366004944	NO	-
7405	ZINC02797711	8285	0.2864733934402466	NO	-
7406	ZINC01514699	6241	0.28646668791770935	NO	-
7407	ZINC03867335	12699	0.28644779324531555	NO	-
7408	ZINC03858504	12287	0.28644758462905884	NO	-
7409	ZINC04470410	15357	0.28644758462905884	NO	-
7410	ZINC03977435	13962	0.2864426076412201	NO	-
7411	ZINC03890475	13204	0.2864305078983307	NO	-
7412	ZINC04274709	14777	0.2864218056201935	NO	-
7413	ZINC03612094	11313	0.28641828894615173	NO	-
7414	ZINC00583511	3580	0.2864095866680145	NO	-
7415	ZINC03301928	9306	0.28640878200531006	NO	-
7416	ZINC04162555	14544	0.28640612959861755	NO	-
7417	ZINC03578584	11138	0.28640586137771606	NO	-
7418	ZINC01637408	6306	0.2863955497741699	NO	-
7419	ZINC03047384	8820	0.2863922417163849	NO	-
7420	ZINC00058855	304	0.2863841652870178	NO	-
7421	ZINC00436947	2624	0.2863841652870178	NO	-
7422	ZINC03868848	13038	0.28638210892677307	NO	-
7423	ZINC00382095	2188	0.2863810360431671	NO	-
7424	ZINC03868127	12954	0.28637856245040894	NO	-
7425	ZINC03424286	9980	0.2863684594631195	NO	-
7426	ZINC03546634	10918	0.286363810300827	NO	-
7427	ZINC03613385	11326	0.2863631844520569	NO	-
7428	ZINC00444714	2672	0.28634732961654663	NO	-
7429	ZINC02734609	7977	0.28633975982666016	NO	-
7430	ZINC03912411	13470	0.28633326292037964	NO	-
7431	ZINC04469927	15325	0.28633326292037964	NO	-
7432	ZINC01388614	5877	0.28632816672325134	NO	-
7433	ZINC01388615	5878	0.28632816672325134	NO	-
7434	ZINC00389207	2225	0.28630876541137695	NO	-
7435	ZINC03506973	10602	0.286307692527771	NO	-
7436	ZINC02184100	6861	0.28629839420318604	NO	-
7437	ZINC01839069	6453	0.286286860704422	NO	-
7438	ZINC03983061	14041	0.2862832844257355	NO	-
7439	ZINC00287285	1746	0.2862759232521057	NO	-
7440	ZINC00287286	1747	0.2862759232521057	NO	-
7441	ZINC00835860	4372	0.2862759232521057	NO	-
7442	ZINC00835862	4373	0.2862759232521057	NO	-
7443	ZINC00938958	4609	0.28627562522888184	NO	-
7444	ZINC03890903	13236	0.2862638235092163	NO	-
7445	ZINC03313149	9339	0.28624796867370605	NO	-
7446	ZINC00024342	90	0.28624436259269714	NO	-
7447	ZINC02621262	7469	0.28623756766319275	NO	-
7448	ZINC04627889	15530	0.28623342514038086	NO	-
7449	ZINC03859016	12361	0.2862071096897125	NO	-
7450	ZINC00058874	306	0.28620070219039917	NO	-
7451	ZINC00058880	307	0.28620070219039917	NO	-
7452	ZINC04162733	14545	0.28620001673698425	NO	-
7453	ZINC00390752	2256	0.28619104623794556	NO	-
7454	ZINC03468183	10287	0.28618910908699036	NO	-
7455	ZINC00424357	2481	0.28618311882019043	NO	-
7456	ZINC00802934	4220	0.28617995977401733	NO	-
7457	ZINC03859997	12443	0.28617215156555176	NO	-
7458	ZINC03890402	13193	0.2861712574958801	NO	-
7459	ZINC03867112	12658	0.28616976737976074	NO	-
7460	ZINC04465443	15212	0.28616976737976074	NO	-
7461	ZINC02627665	7504	0.28616607189178467	NO	-
7462	ZINC02627668	7507	0.28616607189178467	NO	-
7463	ZINC03237207	9092	0.28615570068359375	NO	-
7464	ZINC00784761	4159	0.28615447878837585	NO	-
7465	ZINC00503169	3016	0.28615042567253113	NO	-
7466	ZINC00081340	494	0.28614920377731323	NO	-
7467	ZINC02371908	7124	0.28614622354507446	NO	-
7468	ZINC00574045	3501	0.2861432135105133	NO	-
7469	ZINC01934049	6565	0.28613486886024475	NO	-
7470	ZINC03442972	10084	0.28613486886024475	NO	-
7471	ZINC02379167	7130	0.2861136496067047	NO	-
7472	ZINC01130251	5395	0.28608033061027527	NO	-
7473	ZINC03470778	10305	0.2860753834247589	NO	-
7474	ZINC03340820	9436	0.28606539964675903	NO	-
7475	ZINC03860129	12465	0.28606173396110535	NO	-
7476	ZINC03860130	12467	0.28606173396110535	NO	-
7477	ZINC03422217	9959	0.2860369086265564	NO	-
7478	ZINC03569951	11076	0.28602659702301025	NO	-
7479	ZINC02795594	8266	0.2860103249549866	NO	-
7480	ZINC03560848	11010	0.2860061526298523	NO	-
7481	ZINC03853067	11744	0.28600454330444336	NO	-
7482	ZINC03525147	10825	0.2860027253627777	NO	-
7483	ZINC03276991	9225	0.28598982095718384	NO	-
7484	ZINC00399689	2275	0.28598013520240784	NO	-
7485	ZINC00424509	2484	0.2859564423561096	NO	-
7486	ZINC04174753	14599	0.2859560549259186	NO	-
7487	ZINC03607026	11264	0.28594455122947693	NO	-
7488	ZINC03217267	9015	0.2859345078468323	NO	-
7489	ZINC03201612	8981	0.2859155535697937	NO	-
7490	ZINC03862090	12484	0.28591468930244446	NO	-
7491	ZINC03853044	11737	0.2859044373035431	NO	-
7492	ZINC03867414	12702	0.28589528799057007	NO	-
7493	ZINC03867415	12703	0.28589528799057007	NO	-
7494	ZINC04465554	15216	0.28589528799057007	NO	-
7495	ZINC03374788	9549	0.2858854830265045	NO	-
7496	ZINC01159119	5472	0.28588470816612244	NO	-
7497	ZINC01159120	5473	0.28588470816612244	NO	-
7498	ZINC04052068	14371	0.28587931394577026	NO	-
7499	ZINC01685885	6330	0.28587204217910767	NO	-
7500	ZINC00383316	2192	0.2858661413192749	NO	-
7501	ZINC02485416	7326	0.28585758805274963	NO	-
7502	ZINC02641570	7574	0.28585463762283325	NO	-
7503	ZINC00354507	2019	0.285827100276947	NO	-
7504	ZINC01028191	4901	0.285827100276947	NO	-
7505	ZINC03860134	12469	0.2858233153820038	NO	-
7506	ZINC00513806	3110	0.2858221232891083	NO	-
7507	ZINC03867965	12900	0.2858162224292755	NO	-
7508	ZINC02652488	7613	0.28580984473228455	NO	-
7509	ZINC01171539	5502	0.28580442070961	NO	-
7510	ZINC00584094	3592	0.2858041524887085	NO	-
7511	ZINC02195621	6873	0.28579720854759216	NO	-
7512	ZINC04465313	15194	0.2857910394668579	NO	-
7513	ZINC02713380	7812	0.2857876121997833	NO	-
7514	ZINC03968562	13632	0.2857874631881714	NO	-
7515	ZINC04157892	14530	0.2857479751110077	NO	-
7516	ZINC00464143	2793	0.2857421636581421	NO	-
7517	ZINC00084052	520	0.28573668003082275	NO	-
7518	ZINC03619117	11348	0.2857321798801422	NO	-
7519	ZINC00392175	2263	0.2857263386249542	NO	-
7520	ZINC04275819	14792	0.28572213649749756	NO	-
7521	ZINC00825417	4339	0.2857067584991455	NO	-
7522	ZINC00644440	3879	0.2857021391391754	NO	-
7523	ZINC00819392	4316	0.28569886088371277	NO	-
7524	ZINC02713212	7792	0.2856951653957367	NO	-
7525	ZINC02713231	7797	0.2856951653957367	NO	-
7526	ZINC02713315	7805	0.2856951653957367	NO	-
7527	ZINC00491952	2979	0.28568944334983826	NO	-
7528	ZINC02455884	7263	0.28568702936172485	NO	-
7529	ZINC00471332	2863	0.28568607568740845	NO	-
7530	ZINC03863019	12533	0.2856674790382385	NO	-
7531	ZINC02644845	7583	0.28565892577171326	NO	-
7532	ZINC02756170	8066	0.28565558791160583	NO	-
7533	ZINC03867062	12653	0.28565528988838196	NO	-
7534	ZINC04465414	15207	0.28565528988838196	NO	-
7535	ZINC02523379	7375	0.285653680562973	NO	-
7536	ZINC03411806	9893	0.2856323719024658	NO	-
7537	ZINC03987501	14091	0.28562456369400024	NO	-
7538	ZINC00314805	1887	0.28561776876449585	NO	-
7539	ZINC00314807	1888	0.28561776876449585	NO	-
7540	ZINC04001232	14285	0.28560715913772583	NO	-
7541	ZINC03249679	9146	0.2856059670448303	NO	-
7542	ZINC01387980	5866	0.28559747338294983	NO	-
7543	ZINC03866721	12596	0.28559553623199463	NO	-
7544	ZINC00945352	4639	0.2855779826641083	NO	-
7545	ZINC03319266	9360	0.28557440638542175	NO	-
7546	ZINC03402419	9846	0.28557440638542175	NO	-
7547	ZINC01491048	6137	0.28557124733924866	NO	-
7548	ZINC01960530	6641	0.2855645716190338	NO	-
7549	ZINC03443006	10085	0.2855645716190338	NO	-
7550	ZINC00341932	1955	0.28556057810783386	NO	-
7551	ZINC01030100	4909	0.2855569124221802	NO	-
7552	ZINC00638882	3860	0.28555670380592346	NO	-
7553	ZINC00141985	952	0.2855507731437683	NO	-
7554	ZINC00399717	2277	0.28554052114486694	NO	-
7555	ZINC03853013	11726	0.2855250835418701	NO	-
7556	ZINC02623142	7479	0.285522997379303	NO	-
7557	ZINC04322616	14884	0.2855140268802643	NO	-
7558	ZINC00183217	1139	0.2855128049850464	NO	-
7559	ZINC00183220	1140	0.2855128049850464	NO	-
7560	ZINC03890671	13214	0.285503089427948	NO	-
7561	ZINC02502470	7344	0.28549423813819885	NO	-
7562	ZINC03890901	13235	0.2854907810688019	NO	-
7563	ZINC03420810	9948	0.28548333048820496	NO	-
7564	ZINC03993167	14198	0.28548213839530945	NO	-
7565	ZINC00135311	900	0.28548112511634827	NO	-
7566	ZINC00471026	2857	0.2854693531990051	NO	-
7567	ZINC00561096	3422	0.2854693531990051	NO	-
7568	ZINC01936576	6583	0.2854679822921753	NO	-
7569	ZINC03398593	9806	0.28546062111854553	NO	-
7570	ZINC03398596	9807	0.28546062111854553	NO	-
7571	ZINC01773608	6384	0.285460501909256	NO	-
7572	ZINC00318746	1905	0.28546038269996643	NO	-
7573	ZINC03423591	9971	0.28545939922332764	NO	-
7574	ZINC03496999	10490	0.28545939922332764	NO	-
7575	ZINC00223767	1372	0.28544530272483826	NO	-
7576	ZINC02644042	7580	0.28544119000434875	NO	-
7577	ZINC03854129	11869	0.28543686866760254	NO	-
7578	ZINC04467762	15275	0.28543686866760254	NO	-
7579	ZINC04351358	14946	0.28543269634246826	NO	-
7580	ZINC04157970	14533	0.2854306399822235	NO	-
7581	ZINC00148962	1006	0.28541800379753113	NO	-
7582	ZINC02718730	7847	0.28541094064712524	NO	-
7583	ZINC00128033	839	0.28540918231010437	NO	-
7584	ZINC02171645	6846	0.2854089140892029	NO	-
7585	ZINC00008720	32	0.28540870547294617	NO	-
7586	ZINC03858976	12355	0.28540703654289246	NO	-
7587	ZINC01433847	6029	0.28539690375328064	NO	-
7588	ZINC02793831	8235	0.28539520502090454	NO	-
7589	ZINC00610054	3654	0.28538861870765686	NO	-
7590	ZINC01216551	5618	0.2853870391845703	NO	-
7591	ZINC01747642	6357	0.2853786051273346	NO	-
7592	ZINC00411868	2331	0.2853705585002899	NO	-
7593	ZINC02182948	6857	0.2853683531284332	NO	-
7594	ZINC01057405	5075	0.28535598516464233	NO	-
7595	ZINC01057407	5076	0.28535598516464233	NO	-
7596	ZINC03976867	13937	0.28533458709716797	NO	-
7597	ZINC03855157	12035	0.28533002734184265	NO	-
7598	ZINC01100192	5267	0.28532686829566956	NO	-
7599	ZINC03857084	12081	0.2853218615055084	NO	-
7600	ZINC03867423	12710	0.2853214740753174	NO	-
7601	ZINC01430273	6015	0.2853197157382965	NO	-
7602	ZINC02920228	8627	0.2853119969367981	NO	-
7603	ZINC03398809	9813	0.2853011190891266	NO	-
7604	ZINC01216299	5616	0.2852928936481476	NO	-
7605	ZINC00569484	3480	0.2852921187877655	NO	-
7606	ZINC03423715	9978	0.2852841019630432	NO	-
7607	ZINC02482116	7321	0.28528356552124023	NO	-
7608	ZINC03853981	11859	0.2852829396724701	NO	-
7609	ZINC01491048	6138	0.28527960181236267	NO	-
7610	ZINC02656770	7630	0.2852608561515808	NO	-
7611	ZINC03382537	9592	0.28525787591934204	NO	-
7612	ZINC03857204	12105	0.2852528989315033	NO	-
7613	ZINC03857205	12106	0.2852528989315033	NO	-
7614	ZINC04464208	15139	0.2852528989315033	NO	-
7615	ZINC00301159	1808	0.2852519154548645	NO	-
7616	ZINC03969036	13681	0.28524237871170044	NO	-
7617	ZINC00784028	4155	0.2852391004562378	NO	-
7618	ZINC03289316	9275	0.2852208614349365	NO	-
7619	ZINC00389208	2226	0.28521448373794556	NO	-
7620	ZINC03857534	12157	0.28520798683166504	NO	-
7621	ZINC00060696	348	0.2852064371109009	NO	-
7622	ZINC03358171	9502	0.2851942777633667	NO	-
7623	ZINC00422407	2434	0.28518983721733093	NO	-
7624	ZINC03266881	9195	0.285177618265152	NO	-
7625	ZINC00854888	4428	0.28517332673072815	NO	-
7626	ZINC00070733	411	0.2851724922657013	NO	-
7627	ZINC02550026	7404	0.28516942262649536	NO	-
7628	ZINC03864665	12587	0.2851552963256836	NO	-
7629	ZINC03277977	9233	0.28513795137405396	NO	-
7630	ZINC02850422	8407	0.28513699769973755	NO	-
7631	ZINC03853024	11729	0.28513574600219727	NO	-
7632	ZINC03853027	11731	0.28513574600219727	NO	-
7633	ZINC00558869	3409	0.2851247489452362	NO	-
7634	ZINC03858486	12281	0.2851153314113617	NO	-
7635	ZINC02276135	6974	0.28511184453964233	NO	-
7636	ZINC01034801	4937	0.2851087749004364	NO	-
7637	ZINC03860050	12450	0.2851070165634155	NO	-
7638	ZINC00382661	2189	0.28510671854019165	NO	-
7639	ZINC00584335	3597	0.28509843349456787	NO	-
7640	ZINC00477329	2904	0.2850970923900604	NO	-
7641	ZINC00318776	1906	0.28509199619293213	NO	-
7642	ZINC00390754	2258	0.28504836559295654	NO	-
7643	ZINC00544234	3299	0.2850446403026581	NO	-
7644	ZINC03411259	9888	0.2850416302680969	NO	-
7645	ZINC01125342	5373	0.28502729535102844	NO	-
7646	ZINC02713220	7795	0.2850262224674225	NO	-
7647	ZINC03561858	11012	0.28502270579338074	NO	-
7648	ZINC00070273	408	0.28501105308532715	NO	-
7649	ZINC03239023	9101	0.28500986099243164	NO	-
7650	ZINC03866901	12632	0.285004585981369	NO	-
7651	ZINC04575335	15495	0.28500235080718994	NO	-
7652	ZINC03382557	9595	0.2849811613559723	NO	-
7653	ZINC04325826	14889	0.28497499227523804	NO	-
7654	ZINC00473510	2884	0.2849607467651367	NO	-
7655	ZINC00028934	122	0.2849579453468323	NO	-
7656	ZINC03850447	11551	0.28495725989341736	NO	-
7657	ZINC03428075	9996	0.284951388835907	NO	-
7658	ZINC00079373	478	0.2849363684654236	NO	-
7659	ZINC02887701	8542	0.2849312126636505	NO	-
7660	ZINC00142118	955	0.2849183678627014	NO	-
7661	ZINC00178931	1112	0.2849127948284149	NO	-
7662	ZINC03464350	10273	0.28491106629371643	NO	-
7663	ZINC01134580	5408	0.2849101126194	NO	-
7664	ZINC00942874	4624	0.28491008281707764	NO	-
7665	ZINC00947349	4654	0.28490376472473145	NO	-
7666	ZINC03855078	12001	0.284889280796051	NO	-
7667	ZINC03867615	12768	0.284889280796051	NO	-
7668	ZINC00652931	3901	0.28488823771476746	NO	-
7669	ZINC01384813	5846	0.28488677740097046	NO	-
7670	ZINC02549644	7399	0.2848840355873108	NO	-
7671	ZINC03867129	12663	0.2848837971687317	NO	-
7672	ZINC03495531	10471	0.28484445810317993	NO	-
7673	ZINC03517648	10775	0.2848374843597412	NO	-
7674	ZINC00121334	783	0.2848273515701294	NO	-
7675	ZINC01814829	6433	0.2848197817802429	NO	-
7676	ZINC01503491	6209	0.28480422496795654	NO	-
7677	ZINC03594886	11200	0.28478777408599854	NO	-
7678	ZINC04462880	15136	0.2847839295864105	NO	-
7679	ZINC03346263	9453	0.28478288650512695	NO	-
7680	ZINC03346265	9454	0.28478288650512695	NO	-
7681	ZINC03855202	12041	0.2847822904586792	NO	-
7682	ZINC03867444	12713	0.2847822904586792	NO	-
7683	ZINC02690783	7710	0.28477680683135986	NO	-
7684	ZINC02846182	8396	0.2847766876220703	NO	-
7685	ZINC03858752	12318	0.28477543592453003	NO	-
7686	ZINC03970115	13770	0.28477463126182556	NO	-
7687	ZINC04357996	14960	0.28477299213409424	NO	-
7688	ZINC03892721	13338	0.28477272391319275	NO	-
7689	ZINC02756317	8068	0.28476056456565857	NO	-
7690	ZINC03852861	11698	0.2847543954849243	NO	-
7691	ZINC02771925	8144	0.2847367823123932	NO	-
7692	ZINC00675657	3974	0.2847336530685425	NO	-
7693	ZINC03509176	10674	0.2847202718257904	NO	-
7694	ZINC03977265	13951	0.28471970558166504	NO	-
7695	ZINC00612281	3687	0.28471633791923523	NO	-
7696	ZINC03563350	11023	0.284709632396698	NO	-
7697	ZINC02135582	6827	0.2847054898738861	NO	-
7698	ZINC03864918	12589	0.28469574451446533	NO	-
7699	ZINC03868121	12951	0.2846929430961609	NO	-
7700	ZINC01151832	5457	0.2846772372722626	NO	-
7701	ZINC03356594	9496	0.28467226028442383	NO	-
7702	ZINC03388816	9686	0.284669429063797	NO	-
7703	ZINC03423726	9979	0.28466612100601196	NO	-
7704	ZINC03593614	11189	0.2846607565879822	NO	-
7705	ZINC02165472	6838	0.28465232253074646	NO	-
7706	ZINC04121349	14478	0.2846505641937256	NO	-
7707	ZINC01272733	5730	0.28464993834495544	NO	-
7708	ZINC01902872	6498	0.28463849425315857	NO	-
7709	ZINC01034975	4945	0.28460103273391724	NO	-
7710	ZINC03992731	14137	0.28459763526916504	NO	-
7711	ZINC03357265	9500	0.28459346294403076	NO	-
7712	ZINC01519213	6248	0.2845928966999054	NO	-
7713	ZINC00321272	1913	0.28459087014198303	NO	-
7714	ZINC00321274	1914	0.28459087014198303	NO	-
7715	ZINC00652189	3895	0.28459087014198303	NO	-
7716	ZINC00652191	3896	0.28459087014198303	NO	-
7717	ZINC01491048	6139	0.2845889925956726	NO	-
7718	ZINC03450934	10116	0.28458574414253235	NO	-
7719	ZINC04414385	15058	0.284579336643219	NO	-
7720	ZINC02633997	7545	0.28457579016685486	NO	-
7721	ZINC00181545	1123	0.28457188606262207	NO	-
7722	ZINC00181547	1124	0.28457188606262207	NO	-
7723	ZINC00285597	1737	0.2845701575279236	NO	-
7724	ZINC00132170	874	0.28456395864486694	NO	-
7725	ZINC03972487	13869	0.2845626175403595	NO	-
7726	ZINC00148703	1005	0.28456103801727295	NO	-
7727	ZINC00436784	2620	0.2845602333545685	NO	-
7728	ZINC00377290	2169	0.28456002473831177	NO	-
7729	ZINC02777102	8160	0.2845584452152252	NO	-
7730	ZINC00984119	4741	0.28454282879829407	NO	-
7731	ZINC01065511	5131	0.28453919291496277	NO	-
7732	ZINC00644441	3881	0.28452688455581665	NO	-
7733	ZINC00491657	2972	0.284523069858551	NO	-
7734	ZINC02690782	7709	0.28452157974243164	NO	-
7735	ZINC04058141	14378	0.2845170795917511	NO	-
7736	ZINC00448628	2695	0.2845076024532318	NO	-
7737	ZINC00448630	2696	0.2845076024532318	NO	-
7738	ZINC00119909	773	0.2845074534416199	NO	-
7739	ZINC03817138	11460	0.284503310918808	NO	-
7740	ZINC03201610	8980	0.28450077772140503	NO	-
7741	ZINC02220281	6920	0.28449079394340515	NO	-
7742	ZINC02524216	7377	0.28448814153671265	NO	-
7743	ZINC01423786	5968	0.284481406211853	NO	-
7744	ZINC00835016	4368	0.2844768464565277	NO	-
7745	ZINC00835018	4369	0.2844768464565277	NO	-
7746	ZINC01101828	5272	0.28445711731910706	NO	-
7747	ZINC00423588	2447	0.28445523977279663	NO	-
7748	ZINC02994358	8754	0.2844504117965698	NO	-
7749	ZINC00099012	659	0.2844390273094177	NO	-
7750	ZINC00362442	2095	0.2844323217868805	NO	-
7751	ZINC04464439	15150	0.2844286262989044	NO	-
7752	ZINC02784061	8191	0.2844252288341522	NO	-
7753	ZINC03424828	9983	0.2844250798225403	NO	-
7754	ZINC02745639	8015	0.28442469239234924	NO	-
7755	ZINC02932481	8656	0.2844197154045105	NO	-
7756	ZINC00824210	4335	0.2844131588935852	NO	-
7757	ZINC00470593	2848	0.2844046354293823	NO	-
7758	ZINC03815163	64	0.28439414501190186	YES	2
7759	ZINC01062096	5105	0.2843764126300812	NO	-
7760	ZINC03853069	11745	0.2843741774559021	NO	-
7761	ZINC01519212	6247	0.28435635566711426	NO	-
7762	ZINC03567338	11054	0.2843554615974426	NO	-
7763	ZINC03271240	9208	0.2843465507030487	NO	-
7764	ZINC03271242	9209	0.2843465507030487	NO	-
7765	ZINC01099620	5263	0.2843434810638428	NO	-
7766	ZINC01099621	5264	0.2843434810638428	NO	-
7767	ZINC00484186	2941	0.28434282541275024	NO	-
7768	ZINC00559115	3411	0.284333735704422	NO	-
7769	ZINC01495523	6165	0.2843171954154968	NO	-
7770	ZINC00474665	2890	0.2843073606491089	NO	-
7771	ZINC00474796	2891	0.2843073606491089	NO	-
7772	ZINC00609399	3646	0.2842915654182434	NO	-
7773	ZINC03867497	12729	0.2842825949192047	NO	-
7774	ZINC03849418	11521	0.28427740931510925	NO	-
7775	ZINC03980367	14014	0.28427115082740784	NO	-
7776	ZINC03867653	12787	0.2842664420604706	NO	-
7777	ZINC00375376	2155	0.2842620015144348	NO	-
7778	ZINC01574859	6282	0.284255713224411	NO	-
7779	ZINC01116533	5343	0.2842516601085663	NO	-
7780	ZINC00992818	4772	0.284242182970047	NO	-
7781	ZINC00811573	4260	0.2842410206794739	NO	-
7782	ZINC00076510	460	0.2842380106449127	NO	-
7783	ZINC03983729	14066	0.2842322885990143	NO	-
7784	ZINC00822252	4333	0.28422248363494873	NO	-
7785	ZINC01801886	6416	0.28422144055366516	NO	-
7786	ZINC04443847	15111	0.2842159569263458	NO	-
7787	ZINC00092697	570	0.28421515226364136	NO	-
7788	ZINC00092699	571	0.28421515226364136	NO	-
7789	ZINC03892724	13341	0.2842105031013489	NO	-
7790	ZINC03868451	12995	0.2841961681842804	NO	-
7791	ZINC04443411	15100	0.284188836812973	NO	-
7792	ZINC02676880	7686	0.2841847836971283	NO	-
7793	ZINC03970914	13796	0.2841803729534149	NO	-
7794	ZINC01574859	6283	0.2841775715351105	NO	-
7795	ZINC00610651	3659	0.284170001745224	NO	-
7796	ZINC03980226	14006	0.28416696190834045	NO	-
7797	ZINC04332284	14901	0.2841639816761017	NO	-
7798	ZINC00051510	241	0.2841470539569855	NO	-
7799	ZINC00122820	807	0.28414562344551086	NO	-
7800	ZINC01348633	5814	0.28413328528404236	NO	-
7801	ZINC01348635	5815	0.28413328528404236	NO	-
7802	ZINC01769669	6375	0.28413310647010803	NO	-
7803	ZINC00082001	498	0.28412503004074097	NO	-
7804	ZINC03362212	9512	0.28412503004074097	NO	-
7805	ZINC04426878	15072	0.2841132879257202	NO	-
7806	ZINC00227557	1403	0.2841116487979889	NO	-
7807	ZINC02333938	7064	0.2841002941131592	NO	-
7808	ZINC01048179	5018	0.2840849757194519	NO	-
7809	ZINC03397100	9786	0.28408485651016235	NO	-
7810	ZINC00016589	60	0.28408050537109375	NO	-
7811	ZINC01769665	6374	0.28407081961631775	NO	-
7812	ZINC00756449	4086	0.2840690314769745	NO	-
7813	ZINC03234957	9088	0.2840586006641388	NO	-
7814	ZINC03452407	10132	0.28405389189720154	NO	-
7815	ZINC02749612	8034	0.28405308723449707	NO	-
7816	ZINC03855083	12002	0.28404802083969116	NO	-
7817	ZINC04332290	14902	0.28404098749160767	NO	-
7818	ZINC00144900	974	0.2840379476547241	NO	-
7819	ZINC01077515	5195	0.28403159976005554	NO	-
7820	ZINC01497756	6177	0.28402167558670044	NO	-
7821	ZINC02549522	7398	0.2840188443660736	NO	-
7822	ZINC00896262	4529	0.2840120196342468	NO	-
7823	ZINC04063931	14389	0.28400588035583496	NO	-
7824	ZINC02873816	8488	0.28398823738098145	NO	-
7825	ZINC03980364	14013	0.2839772701263428	NO	-
7826	ZINC03259257	9169	0.28397366404533386	NO	-
7827	ZINC02623955	7486	0.2839691936969757	NO	-
7828	ZINC03108961	8886	0.283965528011322	NO	-
7829	ZINC04464439	15151	0.2839624583721161	NO	-
7830	ZINC04358532	14966	0.2839621603488922	NO	-
7831	ZINC00262867	1661	0.2839595675468445	NO	-
7832	ZINC02317381	7038	0.2839595675468445	NO	-
7833	ZINC04485243	15393	0.2839530110359192	NO	-
7834	ZINC00524960	3160	0.2839491367340088	NO	-
7835	ZINC03612217	11316	0.2839336693286896	NO	-
7836	ZINC01519214	6249	0.28392794728279114	NO	-
7837	ZINC00029019	125	0.2839010953903198	NO	-
7838	ZINC02922845	8630	0.2838965654373169	NO	-
7839	ZINC00709476	4039	0.2838888466358185	NO	-
7840	ZINC00035707	153	0.2838854491710663	NO	-
7841	ZINC03853669	11819	0.2838803827762604	NO	-
7842	ZINC00670781	3957	0.28386563062667847	NO	-
7843	ZINC02750448	8040	0.28386372327804565	NO	-
7844	ZINC03889354	13098	0.2838534414768219	NO	-
7845	ZINC03968706	13660	0.2838534414768219	NO	-
7846	ZINC02760935	8081	0.28383663296699524	NO	-
7847	ZINC00035557	152	0.2838261127471924	NO	-
7848	ZINC04225086	14673	0.2838180661201477	NO	-
7849	ZINC00641539	3872	0.28381645679473877	NO	-
7850	ZINC03507295	10623	0.28380268812179565	NO	-
7851	ZINC00687831	4001	0.2838025689125061	NO	-
7852	ZINC00220467	1327	0.28379958868026733	NO	-
7853	ZINC03461721	10235	0.2837982177734375	NO	-
7854	ZINC03461729	10236	0.2837982177734375	NO	-
7855	ZINC03868260	12972	0.283794641494751	NO	-
7856	ZINC03417021	9920	0.28379228711128235	NO	-
7857	ZINC02524242	7379	0.2837776243686676	NO	-
7858	ZINC01431485	6019	0.2837740182876587	NO	-
7859	ZINC00806065	4228	0.28377246856689453	NO	-
7860	ZINC00202629	1245	0.2837695777416229	NO	-
7861	ZINC03206847	8986	0.28376758098602295	NO	-
7862	ZINC00299341	1800	0.28376033902168274	NO	-
7863	ZINC00036016	154	0.28374597430229187	NO	-
7864	ZINC00626410	3811	0.28374597430229187	NO	-
7865	ZINC00620252	3777	0.28374478220939636	NO	-
7866	ZINC00389231	2237	0.28374382853507996	NO	-
7867	ZINC00638842	3858	0.28374382853507996	NO	-
7868	ZINC00017446	61	0.2837349772453308	NO	-
7869	ZINC01426605	5987	0.2837206721305847	NO	-
7870	ZINC02465961	7286	0.28370362520217896	NO	-
7871	ZINC02465963	7287	0.28370362520217896	NO	-
7872	ZINC03970101	13769	0.2836984395980835	NO	-
7873	ZINC00269912	1701	0.2836900055408478	NO	-
7874	ZINC00355162	2025	0.2836834490299225	NO	-
7875	ZINC03857227	12111	0.2836815118789673	NO	-
7876	ZINC02727731	7966	0.2836703360080719	NO	-
7877	ZINC03889372	13101	0.28365519642829895	NO	-
7878	ZINC03903574	13396	0.28365516662597656	NO	-
7879	ZINC03912206	13457	0.28365132212638855	NO	-
7880	ZINC03373732	9547	0.28364986181259155	NO	-
7881	ZINC03392746	9740	0.28364986181259155	NO	-
7882	ZINC02879045	8510	0.28364863991737366	NO	-
7883	ZINC04088460	14421	0.283642441034317	NO	-
7884	ZINC01264766	5721	0.28363412618637085	NO	-
7885	ZINC00299337	1799	0.28362709283828735	NO	-
7886	ZINC04285053	14811	0.2836223840713501	NO	-
7887	ZINC03859336	12383	0.2836197316646576	NO	-
7888	ZINC03507995	10653	0.2836148738861084	NO	-
7889	ZINC00515217	3117	0.2836134135723114	NO	-
7890	ZINC04108465	14452	0.2836121618747711	NO	-
7891	ZINC02965376	8710	0.28359556198120117	NO	-
7892	ZINC00071800	414	0.28359100222587585	NO	-
7893	ZINC00071812	415	0.28359100222587585	NO	-
7894	ZINC02244907	6957	0.28359007835388184	NO	-
7895	ZINC02407250	7161	0.28359007835388184	NO	-
7896	ZINC00224670	1386	0.2835862338542938	NO	-
7897	ZINC01220003	5636	0.28357380628585815	NO	-
7898	ZINC00111940	733	0.2835664451122284	NO	-
7899	ZINC02414984	7174	0.2835487723350525	NO	-
7900	ZINC02423638	7190	0.2835487723350525	NO	-
7901	ZINC00071934	419	0.2835475504398346	NO	-
7902	ZINC03191563	8972	0.2835475504398346	NO	-
7903	ZINC02808658	8337	0.2835460901260376	NO	-
7904	ZINC03451453	10120	0.28354352712631226	NO	-
7905	ZINC03977602	13984	0.2835366725921631	NO	-
7906	ZINC02433219	7212	0.2835356295108795	NO	-
7907	ZINC03969244	13694	0.28353366255760193	NO	-
7908	ZINC01413018	5938	0.2835270166397095	NO	-
7909	ZINC03867644	12779	0.2835230827331543	NO	-
7910	ZINC00031288	131	0.2835227847099304	NO	-
7911	ZINC04469578	15308	0.28351908922195435	NO	-
7912	ZINC01065509	5129	0.2835182249546051	NO	-
7913	ZINC01252559	5706	0.2835167348384857	NO	-
7914	ZINC03571189	11086	0.2835119068622589	NO	-
7915	ZINC03878198	13069	0.2835092544555664	NO	-
7916	ZINC01389361	5880	0.28350791335105896	NO	-
7917	ZINC01053591	5047	0.2834976017475128	NO	-
7918	ZINC03434284	10015	0.283496230840683	NO	-
7919	ZINC03912227	13460	0.2834959626197815	NO	-
7920	ZINC02743886	8007	0.2834946811199188	NO	-
7921	ZINC02656842	7631	0.2834852933883667	NO	-
7922	ZINC01245071	5695	0.283474326133728	NO	-
7923	ZINC03853702	11825	0.2834671437740326	NO	-
7924	ZINC03858490	12284	0.2834671437740326	NO	-
7925	ZINC01116906	5344	0.2834571897983551	NO	-
7926	ZINC00349982	1988	0.28344106674194336	NO	-
7927	ZINC00457205	2758	0.283439040184021	NO	-
7928	ZINC01215212	5608	0.2834387421607971	NO	-
7929	ZINC00390755	2259	0.2834342420101166	NO	-
7930	ZINC03853293	11777	0.2834285497665405	NO	-
7931	ZINC03154950	8930	0.28342464566230774	NO	-
7932	ZINC02715814	7818	0.28341808915138245	NO	-
7933	ZINC01502198	6204	0.28341424465179443	NO	-
7934	ZINC02550755	7406	0.28341037034988403	NO	-
7935	ZINC03088751	8869	0.28340646624565125	NO	-
7936	ZINC03239979	9109	0.2834061086177826	NO	-
7937	ZINC03868133	12956	0.28339502215385437	NO	-
7938	ZINC03868449	12994	0.28339502215385437	NO	-
7939	ZINC04003971	14312	0.28339001536369324	NO	-
7940	ZINC03382560	9596	0.28338387608528137	NO	-
7941	ZINC02057665	6765	0.2833828330039978	NO	-
7942	ZINC00059902	333	0.2833709120750427	NO	-
7943	ZINC00129200	844	0.2833709120750427	NO	-
7944	ZINC03397011	9779	0.28336548805236816	NO	-
7945	ZINC02651571	7609	0.2833493649959564	NO	-
7946	ZINC03970046	13762	0.28334841132164	NO	-
7947	ZINC00436876	2622	0.2833472788333893	NO	-
7948	ZINC00512841	3105	0.2833392024040222	NO	-
7949	ZINC04408005	15042	0.2833302617073059	NO	-
7950	ZINC01019019	4863	0.2833080589771271	NO	-
7951	ZINC02756317	8067	0.28329262137413025	NO	-
7952	ZINC01034820	4938	0.2832910418510437	NO	-
7953	ZINC00672548	3960	0.2832810580730438	NO	-
7954	ZINC04251219	14730	0.28327858448028564	NO	-
7955	ZINC04251225	14733	0.28327858448028564	NO	-
7956	ZINC03237630	9096	0.2832523584365845	NO	-
7957	ZINC03507663	10641	0.2832486927509308	NO	-
7958	ZINC00106255	692	0.2832447588443756	NO	-
7959	ZINC00543585	3294	0.2832372486591339	NO	-
7960	ZINC03555581	10973	0.28323203325271606	NO	-
7961	ZINC03867818	12833	0.2832297384738922	NO	-
7962	ZINC00613132	3705	0.2832232713699341	NO	-
7963	ZINC02180981	6851	0.2832188904285431	NO	-
7964	ZINC00483881	2940	0.2832139730453491	NO	-
7965	ZINC03859576	12409	0.28320667147636414	NO	-
7966	ZINC01332357	5803	0.2832019031047821	NO	-
7967	ZINC00005537	21	0.2831977307796478	NO	-
7968	ZINC01491052	6144	0.28319722414016724	NO	-
7969	ZINC03617779	11342	0.28318798542022705	NO	-
7970	ZINC01348562	5812	0.2831854224205017	NO	-
7971	ZINC01348565	5813	0.2831854224205017	NO	-
7972	ZINC00781503	4138	0.28318479657173157	NO	-
7973	ZINC01502679	6207	0.2831708490848541	NO	-
7974	ZINC03283550	9254	0.28316184878349304	NO	-
7975	ZINC03463924	10272	0.28316184878349304	NO	-
7976	ZINC03594583	11195	0.28315606713294983	NO	-
7977	ZINC03862339	12490	0.2831515371799469	NO	-
7978	ZINC02561792	7411	0.2831461429595947	NO	-
7979	ZINC02835326	8374	0.2831440269947052	NO	-
7980	ZINC01466626	6079	0.2831358015537262	NO	-
7981	ZINC01466627	6080	0.2831358015537262	NO	-
7982	ZINC00246028	1524	0.2831278145313263	NO	-
7983	ZINC03413678	9904	0.28310874104499817	NO	-
7984	ZINC01934041	6563	0.2831075191497803	NO	-
7985	ZINC03388260	9657	0.2831075191497803	NO	-
7986	ZINC02736464	7985	0.2831057906150818	NO	-
7987	ZINC04596030	15507	0.2830948531627655	NO	-
7988	ZINC00508028	3044	0.2830899655818939	NO	-
7989	ZINC01491049	6141	0.28308793902397156	NO	-
7990	ZINC00471327	2862	0.2830841541290283	NO	-
7991	ZINC00467656	2814	0.28306713700294495	NO	-
7992	ZINC02659535	7641	0.2830659747123718	NO	-
7993	ZINC02659536	7642	0.2830659747123718	NO	-
7994	ZINC03855066	11999	0.2830618917942047	NO	-
7995	ZINC03530442	10858	0.28304973244667053	NO	-
7996	ZINC01425934	5981	0.28304803371429443	NO	-
7997	ZINC03315753	9347	0.2830274701118469	NO	-
7998	ZINC03612353	11317	0.2830245792865753	NO	-
7999	ZINC03398287	9802	0.2830125391483307	NO	-
8000	ZINC03855138	12025	0.28300920128822327	NO	-
8001	ZINC00802914	4219	0.28299593925476074	NO	-
8002	ZINC00534422	3232	0.28298529982566833	NO	-
8003	ZINC02414153	7173	0.28298529982566833	NO	-
8004	ZINC00404982	2287	0.2829778790473938	NO	-
8005	ZINC00988890	4758	0.2829716205596924	NO	-
8006	ZINC02712165	7778	0.2829679250717163	NO	-
8007	ZINC03449821	10109	0.28296783566474915	NO	-
8008	ZINC00027401	111	0.28296688199043274	NO	-
8009	ZINC00362284	2094	0.2829571068286896	NO	-
8010	ZINC00544728	3303	0.2829557955265045	NO	-
8011	ZINC00581533	3560	0.2829488217830658	NO	-
8012	ZINC01051755	5033	0.2829369008541107	NO	-
8013	ZINC04070141	14392	0.28292936086654663	NO	-
8014	ZINC00069594	406	0.2829262316226959	NO	-
8015	ZINC02649057	7597	0.28290030360221863	NO	-
8016	ZINC02193462	6865	0.2828967869281769	NO	-
8017	ZINC03853087	11750	0.2828892469406128	NO	-
8018	ZINC03246968	9140	0.2828841805458069	NO	-
8019	ZINC02402370	7154	0.28288161754608154	NO	-
8020	ZINC04487670	15407	0.2828812599182129	NO	-
8021	ZINC03890908	13238	0.2828804850578308	NO	-
8022	ZINC01936578	6584	0.28288036584854126	NO	-
8023	ZINC02789692	8215	0.2828716039657593	NO	-
8024	ZINC00508162	3050	0.2828591465950012	NO	-
8025	ZINC00508163	3052	0.2828591465950012	NO	-
8026	ZINC03550516	10955	0.2828575670719147	NO	-
8027	ZINC03155297	8931	0.28285646438598633	NO	-
8028	ZINC02628891	7521	0.2828536927700043	NO	-
8029	ZINC01928569	6556	0.28285038471221924	NO	-
8030	ZINC00020694	79	0.2828502953052521	NO	-
8031	ZINC00541983	3287	0.282842755317688	NO	-
8032	ZINC03857549	12161	0.2828161120414734	NO	-
8033	ZINC02972103	8734	0.28281545639038086	NO	-
8034	ZINC03857237	12114	0.2827955484390259	NO	-
8035	ZINC03613454	11327	0.2827894985675812	NO	-
8036	ZINC00105882	690	0.2827763855457306	NO	-
8037	ZINC03854554	11931	0.2827654480934143	NO	-
8038	ZINC00525160	3162	0.2827607989311218	NO	-
8039	ZINC03394421	9756	0.28274908661842346	NO	-
8040	ZINC00456588	2749	0.28274717926979065	NO	-
8041	ZINC00611786	3676	0.28274717926979065	NO	-
8042	ZINC00416846	2379	0.2827460467815399	NO	-
8043	ZINC03505644	10581	0.28274407982826233	NO	-
8044	ZINC02718987	7930	0.28273871541023254	NO	-
8045	ZINC02718987	7932	0.28273871541023254	NO	-
8046	ZINC00012660	47	0.2827226519584656	NO	-
8047	ZINC03867637	12772	0.2827182412147522	NO	-
8048	ZINC03977438	13963	0.282707542181015	NO	-
8049	ZINC00617681	3752	0.28270208835601807	NO	-
8050	ZINC03508041	10654	0.28269705176353455	NO	-
8051	ZINC03890312	13187	0.2826920449733734	NO	-
8052	ZINC03498775	10528	0.28268080949783325	NO	-
8053	ZINC03563691	11036	0.28267112374305725	NO	-
8054	ZINC00252149	1577	0.2826693654060364	NO	-
8055	ZINC01500998	6195	0.2826693654060364	NO	-
8056	ZINC03854756	11957	0.2826685607433319	NO	-
8057	ZINC04426129	15069	0.28265130519866943	NO	-
8058	ZINC02631246	7534	0.28264284133911133	NO	-
8059	ZINC00156491	1042	0.282638281583786	NO	-
8060	ZINC03857819	12197	0.2826363742351532	NO	-
8061	ZINC03469395	10296	0.28263601660728455	NO	-
8062	ZINC00107107	696	0.2826351225376129	NO	-
8063	ZINC04518373	15488	0.2826308012008667	NO	-
8064	ZINC03862846	12523	0.282606303691864	NO	-
8065	ZINC03982933	14028	0.28260329365730286	NO	-
8066	ZINC04307682	14836	0.28259187936782837	NO	-
8067	ZINC03850530	11554	0.28258228302001953	NO	-
8068	ZINC00334957	1938	0.28257837891578674	NO	-
8069	ZINC00416185	2366	0.28257516026496887	NO	-
8070	ZINC00118765	769	0.2825666666030884	NO	-
8071	ZINC00118768	770	0.2825666666030884	NO	-
8072	ZINC03385783	9634	0.28256651759147644	NO	-
8073	ZINC03977506	13970	0.28256550431251526	NO	-
8074	ZINC00023714	85	0.2825597822666168	NO	-
8075	ZINC02754009	8054	0.2825518250465393	NO	-
8076	ZINC04586632	15558	0.28253811597824097	NO	-
8077	ZINC00792528	4172	0.2825343906879425	NO	-
8078	ZINC03858909	12340	0.2825315594673157	NO	-
8079	ZINC04462593	15135	0.28253114223480225	NO	-
8080	ZINC00263168	1670	0.282510906457901	NO	-
8081	ZINC03507789	10644	0.2825104296207428	NO	-
8082	ZINC03573517	11109	0.2825075089931488	NO	-
8083	ZINC03857084	12079	0.28250497579574585	NO	-
8084	ZINC02433395	7213	0.28249719738960266	NO	-
8085	ZINC00423527	2444	0.2824922800064087	NO	-
8086	ZINC03968536	13626	0.28248003125190735	NO	-
8087	ZINC00568377	3473	0.2824782729148865	NO	-
8088	ZINC03528545	10852	0.28246456384658813	NO	-
8089	ZINC02711674	7773	0.2824636399745941	NO	-
8090	ZINC00360415	2076	0.28246018290519714	NO	-
8091	ZINC03293005	9286	0.2824571132659912	NO	-
8092	ZINC03240252	9110	0.2824474275112152	NO	-
8093	ZINC04415428	15059	0.2824432849884033	NO	-
8094	ZINC03388340	9661	0.282437801361084	NO	-
8095	ZINC01624777	6296	0.2824356257915497	NO	-
8096	ZINC03890347	13189	0.2824312746524811	NO	-
8097	ZINC03439679	10073	0.28242912888526917	NO	-
8098	ZINC03462225	10248	0.28242728114128113	NO	-
8099	ZINC00856088	4436	0.28240537643432617	NO	-
8100	ZINC03863259	12543	0.28240400552749634	NO	-
8101	ZINC00046669	205	0.28240397572517395	NO	-
8102	ZINC03604384	11249	0.2824012041091919	NO	-
8103	ZINC00122824	808	0.28239354491233826	NO	-
8104	ZINC03507903	10649	0.2823893129825592	NO	-
8105	ZINC01514746	6242	0.2823813855648041	NO	-
8106	ZINC00634742	3847	0.28237950801849365	NO	-
8107	ZINC02344840	7079	0.2823787331581116	NO	-
8108	ZINC00488525	2966	0.2823658883571625	NO	-
8109	ZINC00488526	2967	0.2823658883571625	NO	-
8110	ZINC03607020	11263	0.2823560833930969	NO	-
8111	ZINC03524369	10817	0.2823539972305298	NO	-
8112	ZINC02781715	8174	0.28233951330184937	NO	-
8113	ZINC00089081	551	0.2823373079299927	NO	-
8114	ZINC00539266	3275	0.28233572840690613	NO	-
8115	ZINC02172757	6849	0.2823174297809601	NO	-
8116	ZINC03428493	9999	0.28231725096702576	NO	-
8117	ZINC03387202	9643	0.2823112905025482	NO	-
8118	ZINC03508731	10666	0.2823112905025482	NO	-
8119	ZINC03512283	10731	0.2823112905025482	NO	-
8120	ZINC00485263	2946	0.28231075406074524	NO	-
8121	ZINC03440077	10079	0.28230783343315125	NO	-
8122	ZINC03511786	10715	0.2822948396205902	NO	-
8123	ZINC03995264	14215	0.28228574991226196	NO	-
8124	ZINC02794894	8252	0.2822696566581726	NO	-
8125	ZINC00456429	2747	0.28226935863494873	NO	-
8126	ZINC00209938	1272	0.28225404024124146	NO	-
8127	ZINC04246329	14705	0.28223586082458496	NO	-
8128	ZINC00171429	1086	0.2822354733943939	NO	-
8129	ZINC03858051	12217	0.2822311222553253	NO	-
8130	ZINC04468175	15286	0.2822311222553253	NO	-
8131	ZINC04175248	14600	0.2822093665599823	NO	-
8132	ZINC03511714	10714	0.28220677375793457	NO	-
8133	ZINC00723739	4065	0.2821943461894989	NO	-
8134	ZINC03435981	10034	0.2821735739707947	NO	-
8135	ZINC02860800	8444	0.2821725308895111	NO	-
8136	ZINC03858119	12226	0.2821713984012604	NO	-
8137	ZINC03851288	11599	0.2821693420410156	NO	-
8138	ZINC04465139	15181	0.2821693420410156	NO	-
8139	ZINC02705752	7755	0.282161682844162	NO	-
8140	ZINC02715821	7820	0.282161682844162	NO	-
8141	ZINC03868584	13015	0.28215423226356506	NO	-
8142	ZINC03411504	9890	0.28214630484580994	NO	-
8143	ZINC03968710	13661	0.2821449637413025	NO	-
8144	ZINC03969186	13689	0.2821449637413025	NO	-
8145	ZINC00943591	4632	0.2821387052536011	NO	-
8146	ZINC02280421	6986	0.2821356952190399	NO	-
8147	ZINC03969570	13730	0.28213024139404297	NO	-
8148	ZINC03997173	14221	0.28212612867355347	NO	-
8149	ZINC03075961	8848	0.2821182310581207	NO	-
8150	ZINC02345253	7080	0.2821110188961029	NO	-
8151	ZINC00066927	390	0.28210389614105225	NO	-
8152	ZINC03855013	11989	0.2820811867713928	NO	-
8153	ZINC00249658	1540	0.2820795476436615	NO	-
8154	ZINC00068027	400	0.2820759117603302	NO	-
8155	ZINC00533815	3228	0.2820558547973633	NO	-
8156	ZINC02372927	7126	0.2820558547973633	NO	-
8157	ZINC03972094	13848	0.2820529043674469	NO	-
8158	ZINC04470339	15354	0.2820529043674469	NO	-
8159	ZINC00557816	3388	0.28205057978630066	NO	-
8160	ZINC01961857	6653	0.28204187750816345	NO	-
8161	ZINC03388290	9658	0.28204187750816345	NO	-
8162	ZINC00260350	1646	0.2820349931716919	NO	-
8163	ZINC03867752	12806	0.2820206880569458	NO	-
8164	ZINC00996377	4794	0.28201672434806824	NO	-
8165	ZINC03608601	11275	0.28200095891952515	NO	-
8166	ZINC04281630	14806	0.28199657797813416	NO	-
8167	ZINC00454948	2726	0.28197818994522095	NO	-
8168	ZINC00657438	3917	0.28197818994522095	NO	-
8169	ZINC02761963	8091	0.28197401762008667	NO	-
8170	ZINC03857185	12098	0.2819713056087494	NO	-
8171	ZINC03867816	12830	0.2819625437259674	NO	-
8172	ZINC03495682	10479	0.28195980191230774	NO	-
8173	ZINC03598903	11219	0.2819550037384033	NO	-
8174	ZINC00428367	2551	0.28194698691368103	NO	-
8175	ZINC00954858	4673	0.2819443643093109	NO	-
8176	ZINC00572670	3497	0.28191637992858887	NO	-
8177	ZINC03849557	11532	0.2819133400917053	NO	-
8178	ZINC02809074	8344	0.281906396150589	NO	-
8179	ZINC04032872	14350	0.28190064430236816	NO	-
8180	ZINC03926475	13487	0.2818833589553833	NO	-
8181	ZINC00449678	2699	0.28187695145606995	NO	-
8182	ZINC00073967	453	0.2818746268749237	NO	-
8183	ZINC03613833	11331	0.28186798095703125	NO	-
8184	ZINC00324872	1923	0.28185713291168213	NO	-
8185	ZINC00593249	3620	0.2818514406681061	NO	-
8186	ZINC00177582	1099	0.28184640407562256	NO	-
8187	ZINC00177584	1100	0.28184640407562256	NO	-
8188	ZINC01162743	5483	0.28184640407562256	NO	-
8189	ZINC00593640	3623	0.2818235754966736	NO	-
8190	ZINC03497668	10507	0.2817934453487396	NO	-
8191	ZINC03497669	10508	0.2817934453487396	NO	-
8192	ZINC03889943	13149	0.28177690505981445	NO	-
8193	ZINC03244503	9124	0.2817631661891937	NO	-
8194	ZINC02877270	8502	0.28176191449165344	NO	-
8195	ZINC03855045	11994	0.2817612588405609	NO	-
8196	ZINC03891999	13315	0.281760573387146	NO	-
8197	ZINC01211758	5598	0.2817489206790924	NO	-
8198	ZINC01212023	5600	0.2817489206790924	NO	-
8199	ZINC04063815	14388	0.2817302644252777	NO	-
8200	ZINC01209745	5586	0.2817300856113434	NO	-
8201	ZINC02318399	7040	0.2817251682281494	NO	-
8202	ZINC02461616	7277	0.28170904517173767	NO	-
8203	ZINC02913579	8588	0.28170904517173767	NO	-
8204	ZINC02755289	8062	0.281706839799881	NO	-
8205	ZINC00202125	1243	0.281705379486084	NO	-
8206	ZINC03860050	12449	0.2816939651966095	NO	-
8207	ZINC00550003	3333	0.2816922962665558	NO	-
8208	ZINC01197455	5556	0.281682550907135	NO	-
8209	ZINC03511155	10700	0.28166642785072327	NO	-
8210	ZINC03863581	12565	0.28166624903678894	NO	-
8211	ZINC03853087	11749	0.2816629707813263	NO	-
8212	ZINC03391461	9712	0.28166142106056213	NO	-
8213	ZINC00609179	3643	0.2816610634326935	NO	-
8214	ZINC00068697	401	0.281659871339798	NO	-
8215	ZINC00390250	2250	0.281659871339798	NO	-
8216	ZINC00952699	4664	0.281659871339798	NO	-
8217	ZINC04209657	14648	0.2816508710384369	NO	-
8218	ZINC03862449	12500	0.2816479206085205	NO	-
8219	ZINC04292371	14819	0.281647652387619	NO	-
8220	ZINC01054439	5053	0.28164705634117126	NO	-
8221	ZINC03619237	11352	0.28163638710975647	NO	-
8222	ZINC01032621	4917	0.28163212537765503	NO	-
8223	ZINC03500045	10543	0.2816273868083954	NO	-
8224	ZINC00582992	3572	0.28162452578544617	NO	-
8225	ZINC01307918	5783	0.28162190318107605	NO	-
8226	ZINC01401337	5914	0.2816142439842224	NO	-
8227	ZINC03392341	9732	0.2816082239151001	NO	-
8228	ZINC00237261	1479	0.2815985679626465	NO	-
8229	ZINC00237263	1480	0.2815985679626465	NO	-
8230	ZINC03393732	9745	0.28159835934638977	NO	-
8231	ZINC03495972	10480	0.28158536553382874	NO	-
[truncated: 372,277 more chars]
