# Supplementary material for: Optimal assignment methods for ligand-based virtual screening
Source: J Cheminform. 2009 Aug 25;1:14. doi: 10.1186/1758-2946-1-14 (PMC2820492; doi:10.1186/1758-2946-1-14)
Supplement: Additional file 2 — Archive of the result files. The file Results.tar.gz is a Gzip compressed Tar archive containing the results file of each method for each data set. The result files are tab-separated plain text files including the following information: method name, active data set with size, cluster information and the distribution of the molecules over the clusters, decoy data set with size, ratio active:decoy, AUC, awAUC, BEDROC scores for predefined alpha values as suggested by Truchon and Bayly [63], relative enrichment factor [67], ROC enrichments, awROC enrichments at predefined false positive fractions, chemotype enrichment, ROC data points, and the ranking of each structure. [file 1758-2946-1-14-S2.zip › Results/OAAP.SQ.DUD=fxa.Q.FXA_815.sdf.A.DUD_fxa_clustered_I_MM.sdf.D.DUD_fxa_decoys_ID_pass_MWPass_I_MM.sdf.0000644]

###################################################################################################
# Screening Result File
# User: jahn
# Method used: OAAP
> <Method_Name>
OAAP
# Screening mode: Single Query Screening
#	Calculations performed: 2156
#	Start time of the calculation: Sun Mar 08 06:07:29 CET 2009
#	End time of the calculation: Sun Mar 08 06:08:40 CET 2009
# Data set information
#	Query molecule name:	815 from data set: ./data/queries/FXA_815.sdf
#	Active data set: /rahome/chemoinf/SVS/data/actives/DUD_fxa_clustered_I_MM.sdf with cluster information
#		Size: 64 molecules
#		Number of clusters: 19
#		Cluster Summery:
#			Cluster number	# molecules	% of actives
#			1		10		15.625
#			2		1		1.563
#			3		1		1.563
#			4		1		1.563
#			5		2		3.125
#			6		2		3.125
#			7		31		48.438
#			8		1		1.563
#			9		1		1.563
#			10		2		3.125
#			11		1		1.563
#			12		2		3.125
#			13		2		3.125
#			14		1		1.563
#			15		1		1.563
#			16		1		1.563
#			17		1		1.563
#			18		1		1.563
#			19		2		3.125
#	Decoy data set: /rahome/chemoinf/SVS/data/decoys/DUD_fxa_decoys_ID_pass_MWPass_I_MM.sdf
#		Size: 2092 molecules
#	Ratio actives : decoys
#		1.0 : 32.6875
#	The active and decoy data set were part of the DUD with problem identifier: fxa
> <AUC>
#	 ROC AUC
	0.583017148661568
> <awAUC>
#	 ROC awAUC
	0.5731276396134356
> <BEDROC Scores>
#	Alpha Values	BEDROC Scores	Literature: J. Chem. Inf. Model., Vol. 47, No. 2, 2007, 488-508
	106.9	0.0987
	100.0	0.0936
	53.6	0.0629
	50.0	0.061
	32.2	0.0551
	20.0	0.0619
	16.1	0.0711
	10.0	0.1106
	8.0	0.1405
> <Relative enrichment factor>
#	Fraction dataset	Enrichment factor	 Literature: DOI: 10.1021/ci800303k
	0.0010	92.76437847866418
	0.01	9.27643784786642
	0.02	4.63821892393321
	0.05	3.125
	0.1	6.25
	0.2	23.4375
	0.25	26.5625
> <ROC Enrichments>
#	True decoy fraction	Enrichment	Literature: J Comput Aided Mol Des (2008) 22:133-139
	0.1	21.791666666666664
	0.5	5.943181818181818
	1.0	3.113095238095238
	2.0	1.556547619047619
	5.0	0.6226190476190476
	10.0	0.6226190476190476
> <awROC Enrichments>
#	Decoy fraction	Enrichment
	0.1	73.40350877192982
	0.5	20.01913875598086
	1.0	10.486215538847118
	2.0	5.243107769423559
	5.0	2.0972431077694234
	10.0	1.327690193224998
> <Chemotype enrichment>
#	% data set	% active cluster	Literature: http://dud.docking.org/wombat/
	0.0	0.0
	0.046	0.0
	0.046	5.263
	0.093	5.263
	0.093	10.526
	5.519	10.526
	5.519	15.789
	9.74	15.789
	9.74	21.053
	13.636	21.053
	13.636	26.316
	17.95	26.316
	17.95	31.579
	18.924	31.579
	18.924	36.842
	22.727	36.842
	22.727	42.105
	33.905	42.105
	33.905	47.368
	35.853	47.368
	35.853	52.632
	38.636	52.632
	38.636	57.895
	40.584	57.895
	40.584	63.158
	49.907	63.158
	49.907	68.421
	52.505	68.421
	52.505	73.684
	60.297	73.684
	60.297	78.947
	61.317	78.947
	61.317	84.211
	63.59	84.211
	63.59	89.474
	89.239	89.474
	89.239	94.737
	100.0	94.737
	100.0	100.0
> <ROC curve data>
#	False positive rate	true positive rate
	0.0	0.0
	0.0	0.0313
	0.0554	0.0313
	0.0554	0.0469
	0.0985	0.0469
	0.0985	0.0625
	0.1076	0.0625
	0.1076	0.0781
	0.1286	0.0781
	0.1286	0.0938
	0.1372	0.0938
	0.1372	0.1094
	0.1563	0.1094
	0.1563	0.125
	0.1678	0.125
	0.1678	0.1406
	0.1802	0.1406
	0.1802	0.1563
	0.1898	0.1563
	0.1898	0.1719
	0.1936	0.1719
	0.1936	0.2031
	0.1969	0.2031
	0.1969	0.2188
	0.1984	0.2188
	0.1984	0.2344
	0.2204	0.2344
	0.2204	0.25
	0.2261	0.25
	0.2261	0.2656
	0.2581	0.2656
	0.2581	0.2813
	0.2643	0.2813
	0.2643	0.2969
	0.2772	0.2969
	0.2772	0.3125
	0.282	0.3125
	0.282	0.3281
	0.294	0.3281
	0.294	0.3438
	0.3054	0.3438
	0.3054	0.3594
	0.3098	0.3594
	0.3098	0.375
	0.3164	0.375
	0.3164	0.3906
	0.3322	0.3906
	0.3322	0.4063
	0.3365	0.4063
	0.3365	0.4219
	0.3561	0.4219
	0.3561	0.4375
	0.3585	0.4375
	0.3585	0.4531
	0.3767	0.4531
	0.3767	0.4688
	0.3834	0.4688
	0.3834	0.4844
	0.3858	0.4844
	0.3858	0.5
	0.4025	0.5
	0.4025	0.5156
	0.4068	0.5156
	0.4068	0.5313
	0.413	0.5313
	0.413	0.5469
	0.4355	0.5469
	0.4355	0.5625
	0.4532	0.5625
	0.4532	0.5781
	0.457	0.5781
	0.457	0.6094
	0.4613	0.6094
	0.4613	0.625
	0.4947	0.625
	0.4947	0.6563
	0.4976	0.6563
	0.4976	0.6719
	0.501	0.6719
	0.501	0.6875
	0.5086	0.6875
	0.5086	0.7031
	0.5191	0.7031
	0.5191	0.7188
	0.5225	0.7188
	0.5225	0.7344
	0.5258	0.7344
	0.5258	0.75
	0.5588	0.75
	0.5588	0.7656
	0.5975	0.7656
	0.5975	0.7813
	0.6042	0.7813
	0.6042	0.7969
	0.6071	0.7969
	0.6071	0.8281
	0.6295	0.8281
	0.6295	0.8438
	0.6558	0.8438
	0.6558	0.8594
	0.6926	0.8594
	0.6926	0.875
	0.7725	0.875
	0.7725	0.8906
	0.7839	0.8906
	0.7839	0.9063
	0.8351	0.9063
	0.8351	0.9219
	0.8647	0.9219
	0.8647	0.9375
	0.8728	0.9375
	0.8728	0.9531
	0.8786	0.9531
	0.8786	0.9688
	0.8896	0.9688
	0.8896	0.9844
	1.0	0.9844
	1.0	1.0
> <Screening Table>
# Rank	Mol name	Index in data set	Similarity 2 query	Active	Cluster number
1	ZINC01490749	12	0.5018507838249207	YES	4
2	ZINC03815573	48	0.46984317898750305	YES	8
3	ZINC01750110	469	0.4480040669441223	NO	-
4	ZINC00833314	168	0.4475177526473999	NO	-
5	ZINC01746566	461	0.4397079348564148	NO	-
6	ZINC02912521	985	0.4391341805458069	NO	-
7	ZINC01745795	458	0.43890446424484253	NO	-
8	ZINC02255503	644	0.4374135136604309	NO	-
9	ZINC03470771	1233	0.4360313415527344	NO	-
10	ZINC02903420	980	0.43520587682724	NO	-
11	ZINC03573822	1335	0.4351893365383148	NO	-
12	ZINC01736151	456	0.43377646803855896	NO	-
13	ZINC01750110	470	0.43369796872138977	NO	-
14	ZINC03112416	1007	0.43343549966812134	NO	-
15	ZINC00639855	49	0.43257686495780945	NO	-
16	ZINC01748262	463	0.4319382905960083	NO	-
17	ZINC03069049	1002	0.43118587136268616	NO	-
18	ZINC00833300	167	0.4300791025161743	NO	-
19	ZINC01730680	455	0.42996588349342346	NO	-
20	ZINC03578625	1347	0.4295866787433624	NO	-
21	ZINC02484169	774	0.42941203713417053	NO	-
22	ZINC03363998	1142	0.42902636528015137	NO	-
23	ZINC03573821	1334	0.42825648188591003	NO	-
24	ZINC01746446	459	0.4270710349082947	NO	-
25	ZINC03470785	1234	0.42626166343688965	NO	-
26	ZINC04633226	2078	0.4260339140892029	NO	-
27	ZINC01099389	292	0.42557865381240845	NO	-
28	ZINC02767036	925	0.42557254433631897	NO	-
29	ZINC03441515	1199	0.42547595500946045	NO	-
30	ZINC03573823	1336	0.42444559931755066	NO	-
31	ZINC01012525	246	0.4233831763267517	NO	-
32	ZINC03876064	1610	0.423016756772995	NO	-
33	ZINC01073882	271	0.42193692922592163	NO	-
34	ZINC03229166	1045	0.42143774032592773	NO	-
35	ZINC00660977	64	0.4208698868751526	NO	-
36	ZINC03303016	1103	0.41977229714393616	NO	-
37	ZINC01746566	462	0.4197087585926056	NO	-
38	ZINC01746566	460	0.41952699422836304	NO	-
39	ZINC00754363	91	0.4192555248737335	NO	-
40	ZINC03359797	1139	0.4175816476345062	NO	-
41	ZINC03245790	1073	0.41727346181869507	NO	-
42	ZINC01012527	247	0.4170449376106262	NO	-
43	ZINC01750110	471	0.41583946347236633	NO	-
44	ZINC03469571	1232	0.41573089361190796	NO	-
45	ZINC00892792	203	0.41412511467933655	NO	-
46	ZINC03867537	1577	0.413874089717865	NO	-
47	ZINC03340161	1125	0.4137231409549713	NO	-
48	ZINC02818880	940	0.41317301988601685	NO	-
49	ZINC04628531	2076	0.411918580532074	NO	-
50	ZINC03444901	1202	0.41162335872650146	NO	-
51	ZINC03445346	1204	0.4116142988204956	NO	-
52	ZINC02907934	982	0.41148069500923157	NO	-
53	ZINC03335059	1119	0.41139549016952515	NO	-
54	ZINC00998899	241	0.41108208894729614	NO	-
55	ZINC03961311	1731	0.4105662703514099	NO	-
56	ZINC00877027	196	0.41020911931991577	NO	-
57	ZINC00833294	166	0.40971431136131287	NO	-
58	ZINC03241970	1067	0.4096951186656952	NO	-
59	ZINC02867487	965	0.40936487913131714	NO	-
60	ZINC02767755	927	0.4092373251914978	NO	-
61	ZINC03939455	1693	0.40923213958740234	NO	-
62	ZINC03545167	1309	0.4092012643814087	NO	-
63	ZINC01501815	398	0.40912678837776184	NO	-
64	ZINC02801785	937	0.4082976281642914	NO	-
65	ZINC00902563	205	0.4081396460533142	NO	-
66	ZINC03465045	1226	0.40811052918434143	NO	-
67	ZINC00605224	25	0.40795227885246277	NO	-
68	ZINC03217204	1038	0.40779367089271545	NO	-
69	ZINC02764048	917	0.40748074650764465	NO	-
70	ZINC03797581	1394	0.4074355959892273	NO	-
71	ZINC03521176	1277	0.4071279466152191	NO	-
72	ZINC02907972	984	0.40692245960235596	NO	-
73	ZINC01410928	357	0.40636229515075684	NO	-
74	ZINC03970269	1769	0.4063537120819092	NO	-
75	ZINC04469791	2047	0.4063537120819092	NO	-
76	ZINC02879008	972	0.4061550796031952	NO	-
77	ZINC03402179	1160	0.4061061441898346	NO	-
78	ZINC02764114	919	0.4059969484806061	NO	-
79	ZINC02907970	983	0.40571388602256775	NO	-
80	ZINC03358727	1137	0.4054247736930847	NO	-
81	ZINC03318384	1109	0.4050846993923187	NO	-
82	ZINC03573820	1333	0.40456461906433105	NO	-
83	ZINC04529249	2066	0.40424108505249023	NO	-
84	ZINC01550309	419	0.4041791260242462	NO	-
85	ZINC01099387	291	0.4041309058666229	NO	-
86	ZINC02522628	778	0.4040980637073517	NO	-
87	ZINC00634370	41	0.4040912389755249	NO	-
88	ZINC02801784	936	0.40378910303115845	NO	-
89	ZINC03519807	1263	0.40365269780158997	NO	-
90	ZINC03519808	1264	0.40365269780158997	NO	-
91	ZINC03959458	1727	0.40359964966773987	NO	-
92	ZINC03209380	1030	0.40349897742271423	NO	-
93	ZINC03859679	1550	0.40323010087013245	NO	-
94	ZINC03867397	1573	0.40258076786994934	NO	-
95	ZINC00882562	198	0.4024948179721832	NO	-
96	ZINC03573817	1332	0.4024653732776642	NO	-
97	ZINC03386630	1156	0.4023761749267578	NO	-
98	ZINC03201118	1028	0.4021609127521515	NO	-
99	ZINC03212331	1032	0.40211033821105957	NO	-
100	ZINC03528566	1290	0.402001291513443	NO	-
101	ZINC03419462	1181	0.4019908308982849	NO	-
102	ZINC03977160	1830	0.40192723274230957	NO	-
103	ZINC02618801	790	0.4016281068325043	NO	-
104	ZINC03977158	1829	0.401536762714386	NO	-
105	ZINC01492501	392	0.4013870060443878	NO	-
106	ZINC03445349	1205	0.401310533285141	NO	-
107	ZINC01420929	358	0.4010767638683319	NO	-
108	ZINC03238821	1061	0.400937557220459	NO	-
109	ZINC03970285	1771	0.40074560046195984	NO	-
110	ZINC03521233	1280	0.40065282583236694	NO	-
111	ZINC02318842	679	0.40055087208747864	NO	-
112	ZINC04474260	2055	0.4004160463809967	NO	-
113	ZINC03861792	1555	0.39990076422691345	NO	-
114	ZINC03521232	1279	0.3993735909461975	NO	-
115	ZINC03334594	1118	0.39927908778190613	NO	-
116	ZINC00797120	109	0.3992532789707184	NO	-
117	ZINC03435904	1190	0.3990545868873596	NO	-
118	ZINC01070008	270	0.3990287780761719	NO	-
119	ZINC04631156	62	0.3989492654800415	YES	19
120	ZINC03418533	1180	0.39848774671554565	NO	-
121	ZINC02632319	802	0.39832061529159546	NO	-
122	ZINC03433125	1188	0.3981955945491791	NO	-
123	ZINC01170165	313	0.39796286821365356	NO	-
124	ZINC00797117	108	0.3979254961013794	NO	-
125	ZINC01044295	249	0.3976610004901886	NO	-
126	ZINC03828849	1481	0.3975827395915985	NO	-
127	ZINC03573768	1328	0.39757391810417175	NO	-
128	ZINC02216701	620	0.39738476276397705	NO	-
129	ZINC03521177	1278	0.3973621726036072	NO	-
130	ZINC04529347	2069	0.3971434235572815	NO	-
131	ZINC00754681	93	0.3970658779144287	NO	-
132	ZINC00884795	199	0.3970535397529602	NO	-
133	ZINC02212538	614	0.3969871699810028	NO	-
134	ZINC03386625	1155	0.39690956473350525	NO	-
135	ZINC03566925	1322	0.39684057235717773	NO	-
136	ZINC01462074	378	0.39682888984680176	NO	-
137	ZINC01694556	445	0.39682257175445557	NO	-
138	ZINC03241392	1066	0.3962617814540863	NO	-
139	ZINC00948204	225	0.3957216143608093	NO	-
140	ZINC03599428	1355	0.39567506313323975	NO	-
141	ZINC03452380	1211	0.3956192135810852	NO	-
142	ZINC02259893	647	0.3956015706062317	NO	-
143	ZINC02216697	619	0.39555537700653076	NO	-
144	ZINC03977156	1828	0.3954196274280548	NO	-
145	ZINC03320238	1110	0.3953388035297394	NO	-
146	ZINC00820222	155	0.39525359869003296	NO	-
147	ZINC03552751	1316	0.3949490189552307	NO	-
148	ZINC03521077	1276	0.39480945467948914	NO	-
149	ZINC04235411	1976	0.39467853307724	NO	-
150	ZINC04529382	2070	0.39466142654418945	NO	-
151	ZINC03859184	1544	0.3945961892604828	NO	-
152	ZINC03859185	1545	0.3945961892604828	NO	-
153	ZINC03521027	1273	0.3945949673652649	NO	-
154	ZINC00798428	110	0.3943552076816559	NO	-
155	ZINC02579074	782	0.3942977786064148	NO	-
156	ZINC01444512	368	0.3941827416419983	NO	-
157	ZINC03213215	1033	0.3938259184360504	NO	-
158	ZINC03213802	1035	0.3937077224254608	NO	-
159	ZINC02400382	736	0.3936329185962677	NO	-
160	ZINC01420930	359	0.39344239234924316	NO	-
161	ZINC01143142	310	0.3933618664741516	NO	-
162	ZINC02327425	684	0.39331677556037903	NO	-
163	ZINC03926836	1670	0.3931933045387268	NO	-
164	ZINC01464799	379	0.39284467697143555	NO	-
165	ZINC03451160	1208	0.392589271068573	NO	-
166	ZINC03573765	1326	0.39256003499031067	NO	-
167	ZINC03028082	997	0.3924933671951294	NO	-
168	ZINC01921049	533	0.3924749493598938	NO	-
169	ZINC04424454	1994	0.39239203929901123	NO	-
170	ZINC03619889	1375	0.39226916432380676	NO	-
171	ZINC02228062	628	0.39205875992774963	NO	-
172	ZINC03520785	1267	0.39196348190307617	NO	-
173	ZINC03980172	1854	0.39191171526908875	NO	-
174	ZINC04464349	2014	0.39191171526908875	NO	-
175	ZINC02637393	807	0.39181646704673767	NO	-
176	ZINC00902563	204	0.3918057680130005	NO	-
177	ZINC01076718	272	0.3915298283100128	NO	-
178	ZINC00754362	90	0.3914543688297272	NO	-
179	ZINC04529088	2065	0.391277551651001	NO	-
180	ZINC03238143	1058	0.39127659797668457	NO	-
181	ZINC03269484	1079	0.39126113057136536	NO	-
182	ZINC03326284	1114	0.39125344157218933	NO	-
183	ZINC01432407	362	0.3912222981452942	NO	-
184	ZINC03987856	1894	0.3910117447376251	NO	-
185	ZINC00856539	179	0.3909471333026886	NO	-
186	ZINC03340164	1126	0.39072588086128235	NO	-
187	ZINC01824218	499	0.3907226026058197	NO	-
188	ZINC03857635	1525	0.390652596950531	NO	-
189	ZINC03179194	1018	0.39063122868537903	NO	-
190	ZINC02308373	674	0.3906081020832062	NO	-
191	ZINC00754651	92	0.39059045910835266	NO	-
192	ZINC01076725	273	0.39056673645973206	NO	-
193	ZINC03410396	1176	0.39054420590400696	NO	-
194	ZINC03410399	1177	0.39054420590400696	NO	-
195	ZINC04257389	1980	0.3905026614665985	NO	-
196	ZINC01902478	526	0.3903169631958008	NO	-
197	ZINC01922791	541	0.3903145492076874	NO	-
198	ZINC01539885	406	0.39029356837272644	NO	-
199	ZINC02979014	993	0.3901352882385254	NO	-
200	ZINC00992972	238	0.3901155889034271	NO	-
201	ZINC00992973	239	0.3901155889034271	NO	-
202	ZINC02660875	831	0.39003923535346985	NO	-
203	ZINC02631218	800	0.39003151655197144	NO	-
204	ZINC02763773	916	0.38993963599205017	NO	-
205	ZINC01462073	377	0.3898967504501343	NO	-
206	ZINC02753084	901	0.38970744609832764	NO	-
207	ZINC03854405	1501	0.3896961510181427	NO	-
208	ZINC03169467	1014	0.38969185948371887	NO	-
209	ZINC03361130	1140	0.3896408975124359	NO	-
210	ZINC04631205	19	0.38955843448638916	YES	7
211	ZINC00634454	43	0.3895168602466583	NO	-
212	ZINC00634454	44	0.3895168602466583	NO	-
213	ZINC03520786	1268	0.38940638303756714	NO	-
214	ZINC03522733	1286	0.3892196714878082	NO	-
215	ZINC02299450	671	0.3891849219799042	NO	-
216	ZINC03855100	1510	0.38910725712776184	NO	-
217	ZINC03282802	1086	0.3890193998813629	NO	-
218	ZINC04451434	2005	0.3889947235584259	NO	-
219	ZINC03970285	1770	0.38899150490760803	NO	-
220	ZINC01851708	508	0.38891252875328064	NO	-
221	ZINC03992713	1908	0.38888946175575256	NO	-
222	ZINC03608981	1369	0.38885098695755005	NO	-
223	ZINC03415673	1179	0.3887818157672882	NO	-
224	ZINC04451434	2004	0.3887484669685364	NO	-
225	ZINC03521028	1274	0.3886517882347107	NO	-
226	ZINC03194194	1022	0.3884598910808563	NO	-
227	ZINC03858028	1532	0.38840532302856445	NO	-
228	ZINC02296577	665	0.38839098811149597	NO	-
229	ZINC01612764	431	0.38818010687828064	NO	-
230	ZINC04631140	18	0.38813966512680054	YES	7
231	ZINC02005162	571	0.38810765743255615	NO	-
232	ZINC03513310	1258	0.38803809881210327	NO	-
233	ZINC02891213	978	0.38799238204956055	NO	-
234	ZINC04633621	2080	0.3879155218601227	NO	-
235	ZINC03799481	1395	0.38786256313323975	NO	-
236	ZINC02655243	819	0.3878062665462494	NO	-
237	ZINC03867144	1566	0.38780128955841064	NO	-
238	ZINC04004864	1948	0.38766881823539734	NO	-
239	ZINC03992714	1909	0.3875337541103363	NO	-
240	ZINC04464393	2016	0.3875337541103363	NO	-
241	ZINC02296845	667	0.38733339309692383	NO	-
242	ZINC03407463	1169	0.38703402876853943	NO	-
243	ZINC01305717	350	0.3869549036026001	NO	-
244	ZINC03190768	1020	0.38672733306884766	NO	-
245	ZINC01511304	401	0.3866540193557739	NO	-
246	ZINC02642231	808	0.3865433633327484	NO	-
247	ZINC00971866	233	0.38652318716049194	NO	-
248	ZINC02617526	788	0.3865225613117218	NO	-
249	ZINC03522732	1285	0.38646525144577026	NO	-
250	ZINC03466482	1228	0.38637515902519226	NO	-
251	ZINC03466486	1229	0.38637515902519226	NO	-
252	ZINC00634454	42	0.38626259565353394	NO	-
253	ZINC03230335	1048	0.38622424006462097	NO	-
254	ZINC03823320	1466	0.3862210810184479	NO	-
255	ZINC01923553	549	0.38621267676353455	NO	-
256	ZINC02651068	814	0.3861370086669922	NO	-
257	ZINC03209777	1031	0.38610121607780457	NO	-
258	ZINC00605224	26	0.3860987424850464	NO	-
259	ZINC03144880	1010	0.3859092891216278	NO	-
260	ZINC00598221	16	0.385867714881897	NO	-
261	ZINC04443535	1998	0.3858489394187927	NO	-
262	ZINC03839234	1483	0.38575953245162964	NO	-
263	ZINC01432408	363	0.3856348395347595	NO	-
264	ZINC01287268	341	0.3856056034564972	NO	-
265	ZINC03329775	1115	0.38543739914894104	NO	-
266	ZINC03980159	1846	0.3852667808532715	NO	-
267	ZINC03820064	1429	0.38510024547576904	NO	-
268	ZINC03987499	1888	0.3848593235015869	NO	-
269	ZINC04529345	2068	0.38473156094551086	NO	-
270	ZINC03225447	1044	0.3846839964389801	NO	-
271	ZINC02245993	637	0.38448670506477356	NO	-
272	ZINC02299324	669	0.38440513610839844	NO	-
273	ZINC03072995	1003	0.3843921422958374	NO	-
274	ZINC03302224	1101	0.38437560200691223	NO	-
275	ZINC04631177	36	0.3843185603618622	YES	7
276	ZINC00796571	107	0.3840971887111664	NO	-
277	ZINC01092149	286	0.3840829133987427	NO	-
278	ZINC02284709	657	0.3840489089488983	NO	-
279	ZINC03520808	1269	0.38403427600860596	NO	-
280	ZINC02760054	905	0.384003609418869	NO	-
281	ZINC03520903	1271	0.3838813900947571	NO	-
282	ZINC01001400	242	0.38378795981407166	NO	-
283	ZINC03492513	1251	0.3836984932422638	NO	-
284	ZINC00786116	105	0.3836347162723541	NO	-
285	ZINC02642233	809	0.3835783004760742	NO	-
286	ZINC02267663	651	0.3835088014602661	NO	-
287	ZINC03521357	1282	0.3834604024887085	NO	-
288	ZINC03574148	1341	0.38325878977775574	NO	-
289	ZINC03193262	1021	0.38310709595680237	NO	-
290	ZINC03980168	1850	0.3830774128437042	NO	-
291	ZINC01920704	532	0.38287538290023804	NO	-
292	ZINC02284711	659	0.38284897804260254	NO	-
293	ZINC02668766	836	0.38276568055152893	NO	-
294	ZINC03815608	57	0.38253432512283325	YES	14
295	ZINC03486474	1240	0.38252124190330505	NO	-
296	ZINC03462562	1223	0.3824686110019684	NO	-
297	ZINC03277403	1085	0.3824145197868347	NO	-
298	ZINC03980172	1855	0.3823864161968231	NO	-
299	ZINC04464349	2015	0.3823864161968231	NO	-
300	ZINC03270977	1084	0.3823053240776062	NO	-
301	ZINC03302870	1102	0.38219937682151794	NO	-
302	ZINC03987700	1891	0.3821946680545807	NO	-
303	ZINC04451434	2006	0.38194137811660767	NO	-
304	ZINC02748289	893	0.38189175724983215	NO	-
305	ZINC02586764	783	0.38182809948921204	NO	-
306	ZINC02299368	670	0.38176611065864563	NO	-
307	ZINC03490228	1246	0.381664514541626	NO	-
308	ZINC03403677	1163	0.38158372044563293	NO	-
309	ZINC04529342	2067	0.3815591335296631	NO	-
310	ZINC01226927	321	0.38130903244018555	NO	-
311	ZINC03545076	1306	0.3812426030635834	NO	-
312	ZINC02153612	592	0.381237655878067	NO	-
313	ZINC01844216	506	0.38121530413627625	NO	-
314	ZINC04000906	1939	0.38112673163414	NO	-
315	ZINC04328901	1983	0.38077718019485474	NO	-
316	ZINC03890319	1628	0.3807446360588074	NO	-
317	ZINC04467671	2032	0.3807446360588074	NO	-
318	ZINC03820982	1445	0.3806932866573334	NO	-
319	ZINC04001064	1945	0.38056430220603943	NO	-
320	ZINC02627970	795	0.38044416904449463	NO	-
321	ZINC00806243	117	0.3803788423538208	NO	-
322	ZINC03851254	1492	0.3803628087043762	NO	-
323	ZINC03383043	1152	0.38029661774635315	NO	-
324	ZINC03239512	1062	0.38004612922668457	NO	-
325	ZINC02660197	829	0.3800376355648041	NO	-
326	ZINC02293882	663	0.38001352548599243	NO	-
327	ZINC03599427	1354	0.380006343126297	NO	-
328	ZINC02881381	977	0.3799506723880768	NO	-
329	ZINC04529075	2064	0.37969738245010376	NO	-
330	ZINC02655432	821	0.3796902000904083	NO	-
331	ZINC03980160	1848	0.37966349720954895	NO	-
332	ZINC03980294	1858	0.3796556890010834	NO	-
333	ZINC04464566	2017	0.3796556890010834	NO	-
334	ZINC03574154	1342	0.37941035628318787	NO	-
335	ZINC03941406	46	0.3794015049934387	YES	7
336	ZINC02653497	817	0.3793003261089325	NO	-
337	ZINC03270919	1082	0.37923651933670044	NO	-
338	ZINC03270919	1083	0.37923651933670044	NO	-
339	ZINC03521356	1281	0.3791353702545166	NO	-
340	ZINC03257604	1077	0.37913382053375244	NO	-
341	ZINC03859813	1551	0.3790907561779022	NO	-
342	ZINC03112743	1008	0.37905022501945496	NO	-
343	ZINC03823320	1468	0.3790285885334015	NO	-
344	ZINC04641549	2085	0.3789246082305908	NO	-
345	ZINC01040941	248	0.3789006471633911	NO	-
346	ZINC01760219	477	0.3788743317127228	NO	-
347	ZINC01444546	369	0.3788689970970154	NO	-
348	ZINC03820064	1428	0.37886160612106323	NO	-
349	ZINC03819902	1421	0.3788384795188904	NO	-
350	ZINC01126401	303	0.3787340521812439	NO	-
351	ZINC03973160	1793	0.3787171542644501	NO	-
352	ZINC04468359	2038	0.3787171542644501	NO	-
353	ZINC00656978	63	0.3787132203578949	NO	-
354	ZINC03890317	1626	0.3786582052707672	NO	-
355	ZINC02807643	939	0.3786368668079376	NO	-
356	ZINC03605801	1363	0.3785986304283142	NO	-
357	ZINC03605804	1364	0.3785986304283142	NO	-
358	ZINC01793460	486	0.3785935044288635	NO	-
359	ZINC01793463	488	0.3785935044288635	NO	-
360	ZINC04631143	17	0.37852299213409424	YES	7
361	ZINC03867692	1586	0.37829428911209106	NO	-
362	ZINC03444798	1201	0.3782855272293091	NO	-
363	ZINC04001063	1944	0.3782372772693634	NO	-
364	ZINC00974321	235	0.37816470861434937	NO	-
365	ZINC01604428	430	0.3781505525112152	NO	-
366	ZINC01547354	415	0.37799710035324097	NO	-
367	ZINC03858896	1536	0.37782663106918335	NO	-
368	ZINC03927481	1673	0.37778863310813904	NO	-
369	ZINC03858437	1534	0.3777630925178528	NO	-
370	ZINC03980050	1842	0.3777584135532379	NO	-
371	ZINC01749388	468	0.37774720788002014	NO	-
372	ZINC03467881	1230	0.3777419924736023	NO	-
373	ZINC02009651	574	0.3776276111602783	NO	-
374	ZINC03867242	1568	0.37744542956352234	NO	-
375	ZINC01410446	356	0.37744390964508057	NO	-
376	ZINC03980170	1852	0.37743180990219116	NO	-
377	ZINC01287281	343	0.3774290382862091	NO	-
378	ZINC03462558	1222	0.3774024546146393	NO	-
379	ZINC01770953	478	0.3772936463356018	NO	-
380	ZINC01770959	480	0.3772936463356018	NO	-
381	ZINC04157660	1968	0.37728750705718994	NO	-
382	ZINC00974320	234	0.37725239992141724	NO	-
383	ZINC02427814	746	0.37714865803718567	NO	-
384	ZINC03573767	1327	0.3770435154438019	NO	-
385	ZINC03521076	1275	0.37704065442085266	NO	-
386	ZINC00593014	13	0.3769965171813965	NO	-
387	ZINC03815604	52	0.3769376873970032	YES	11
388	ZINC01797129	494	0.37684935331344604	NO	-
389	ZINC01797132	496	0.37684935331344604	NO	-
390	ZINC01748444	464	0.3768489956855774	NO	-
391	ZINC01080767	279	0.3765093982219696	NO	-
392	ZINC03545147	1308	0.37645068764686584	NO	-
393	ZINC03855090	1507	0.3763858675956726	NO	-
394	ZINC01923474	547	0.3761480450630188	NO	-
395	ZINC01126895	304	0.3760277330875397	NO	-
396	ZINC03857912	1530	0.3760052025318146	NO	-
397	ZINC01548273	416	0.3758511543273926	NO	-
398	ZINC03982615	1864	0.3757593035697937	NO	-
399	ZINC04529062	2063	0.3757551908493042	NO	-
400	ZINC02655433	822	0.3756735622882843	NO	-
401	ZINC02655514	824	0.3756698668003082	NO	-
402	ZINC03351502	1135	0.37560078501701355	NO	-
403	ZINC03980290	1856	0.3754989206790924	NO	-
404	ZINC03419467	1182	0.3754937946796417	NO	-
405	ZINC01922799	542	0.375419944524765	NO	-
406	ZINC02658665	828	0.37541237473487854	NO	-
407	ZINC03566923	1321	0.3750828802585602	NO	-
408	ZINC04631162	56	0.37498822808265686	YES	13
409	ZINC04528761	2060	0.3749777376651764	NO	-
410	ZINC04460532	2009	0.3749392628669739	NO	-
411	ZINC03828845	1480	0.37479329109191895	NO	-
412	ZINC03404695	1165	0.3747376501560211	NO	-
413	ZINC03872130	1606	0.37472498416900635	NO	-
414	ZINC01076844	275	0.3746854364871979	NO	-
415	ZINC03488276	1244	0.3746751844882965	NO	-
416	ZINC03765104	1383	0.37458744645118713	NO	-
417	ZINC04631128	27	0.37447303533554077	YES	7
418	ZINC04631129	28	0.37447303533554077	YES	7
419	ZINC03961907	1732	0.37429356575012207	NO	-
420	ZINC03867690	1584	0.3741803765296936	NO	-
421	ZINC02840823	945	0.37414437532424927	NO	-
422	ZINC03857911	1529	0.3738632798194885	NO	-
423	ZINC03365736	1143	0.37385183572769165	NO	-
424	ZINC01172710	314	0.37383002042770386	NO	-
425	ZINC01080768	280	0.3738245368003845	NO	-
426	ZINC04631169	32	0.3736436069011688	YES	7
427	ZINC03819838	1420	0.3736180067062378	NO	-
428	ZINC03552752	1317	0.3735296428203583	NO	-
429	ZINC03980290	1857	0.3735198378562927	NO	-
430	ZINC04631069	24	0.37336939573287964	YES	7
431	ZINC01815895	498	0.3733188509941101	NO	-
432	ZINC04000966	1942	0.3732852041721344	NO	-
433	ZINC04640273	2084	0.37324026226997375	NO	-
434	ZINC03858027	1531	0.373189777135849	NO	-
435	ZINC02667127	835	0.37317952513694763	NO	-
436	ZINC03980294	1859	0.37315329909324646	NO	-
437	ZINC04464566	2018	0.37315329909324646	NO	-
438	ZINC01134715	307	0.3730970621109009	NO	-
439	ZINC02762782	909	0.372997909784317	NO	-
440	ZINC03504575	1257	0.3728766143321991	NO	-
441	ZINC03867243	1570	0.3728751838207245	NO	-
442	ZINC00773814	98	0.37285175919532776	NO	-
443	ZINC03859255	1546	0.3728250563144684	NO	-
444	ZINC00801801	114	0.3727163076400757	NO	-
445	ZINC03522125	1283	0.3727124333381653	NO	-
446	ZINC01287832	344	0.3726816177368164	NO	-
447	ZINC03433760	1189	0.37265950441360474	NO	-
448	ZINC03820063	1426	0.37265804409980774	NO	-
449	ZINC01894188	518	0.37255626916885376	NO	-
450	ZINC01303836	349	0.3724568486213684	NO	-
451	ZINC01922779	539	0.3724057376384735	NO	-
452	ZINC01135841	308	0.3723478615283966	NO	-
453	ZINC03600330	1357	0.3723065257072449	NO	-
454	ZINC03522126	1284	0.37230437994003296	NO	-
455	ZINC01923563	550	0.3722679018974304	NO	-
456	ZINC01494284	394	0.37221014499664307	NO	-
457	ZINC04528785	2062	0.37212181091308594	NO	-
458	ZINC03017649	995	0.3721156716346741	NO	-
459	ZINC03361195	1141	0.3720356225967407	NO	-
460	ZINC02661093	832	0.3719882071018219	NO	-
461	ZINC03574156	1343	0.371902197599411	NO	-
462	ZINC03930674	1678	0.3717796206474304	NO	-
463	ZINC02649142	812	0.37177586555480957	NO	-
464	ZINC02437870	750	0.371759295463562	NO	-
465	ZINC02849294	949	0.37168243527412415	NO	-
466	ZINC01287269	342	0.3715926706790924	NO	-
467	ZINC00958352	229	0.3715403079986572	NO	-
468	ZINC00632459	37	0.371529221534729	NO	-
469	ZINC01444547	370	0.3714897334575653	NO	-
470	ZINC03952937	1717	0.3714087903499603	NO	-
471	ZINC00992971	237	0.37139350175857544	NO	-
472	ZINC00992974	240	0.37139350175857544	NO	-
473	ZINC03975093	1811	0.3713184595108032	NO	-
474	ZINC03938248	1688	0.37123432755470276	NO	-
475	ZINC03558174	1318	0.3712150752544403	NO	-
476	ZINC03857325	1522	0.3709805905818939	NO	-
477	ZINC04631158	55	0.3708609342575073	YES	13
478	ZINC00670386	68	0.3706180155277252	NO	-
479	ZINC03546491	1313	0.37055066227912903	NO	-
480	ZINC02740743	886	0.3705492913722992	NO	-
481	ZINC03858757	1535	0.3705448508262634	NO	-
482	ZINC03866962	1565	0.3705141544342041	NO	-
483	ZINC02365765	706	0.3704829812049866	NO	-
484	ZINC03954871	1718	0.3704736530780792	NO	-
485	ZINC03528944	1291	0.37044963240623474	NO	-
486	ZINC02022312	578	0.3704279959201813	NO	-
487	ZINC03456434	1214	0.3704023063182831	NO	-
488	ZINC01272857	331	0.37038490176200867	NO	-
489	ZINC01272859	332	0.37038490176200867	NO	-
490	ZINC04631051	54	0.3703739643096924	YES	12
491	ZINC00632464	39	0.3702771067619324	NO	-
492	ZINC03855114	1511	0.3702455461025238	NO	-
493	ZINC03857326	1523	0.3702237606048584	NO	-
494	ZINC03987900	1897	0.3701605498790741	NO	-
495	ZINC03980053	1844	0.3701442778110504	NO	-
496	ZINC03821339	1454	0.370099276304245	NO	-
497	ZINC00654694	58	0.36986052989959717	NO	-
498	ZINC01512530	402	0.36961257457733154	NO	-
499	ZINC03851736	1498	0.3695961833000183	NO	-
500	ZINC03857786	1526	0.369512677192688	NO	-
501	ZINC04464575	2019	0.369512677192688	NO	-
502	ZINC00808253	118	0.36933931708335876	NO	-
503	ZINC03817060	1409	0.3692674934864044	NO	-
504	ZINC02764448	922	0.36914119124412537	NO	-
505	ZINC00695551	74	0.36912769079208374	NO	-
506	ZINC03213627	1034	0.3691185712814331	NO	-
507	ZINC02628211	796	0.36910462379455566	NO	-
508	ZINC03559070	1320	0.36910054087638855	NO	-
509	ZINC03546492	1314	0.36908259987831116	NO	-
510	ZINC03867690	1585	0.36907991766929626	NO	-
511	ZINC00870173	190	0.36904215812683105	NO	-
512	ZINC03605686	1360	0.36903810501098633	NO	-
513	ZINC04474122	2054	0.3689345717430115	NO	-
514	ZINC03408104	1170	0.36887606978416443	NO	-
515	ZINC03408107	1171	0.36887606978416443	NO	-
516	ZINC03454656	1212	0.36875852942466736	NO	-
517	ZINC03986939	1881	0.36871883273124695	NO	-
518	ZINC03855154	1515	0.36869120597839355	NO	-
519	ZINC03938248	1686	0.3686513304710388	NO	-
520	ZINC00774886	100	0.36863020062446594	NO	-
521	ZINC03230298	1047	0.3685831129550934	NO	-
522	ZINC03817060	1410	0.3685317933559418	NO	-
523	ZINC03490231	1247	0.3685208261013031	NO	-
524	ZINC01472046	381	0.3684785068035126	NO	-
525	ZINC01287833	345	0.3683014512062073	NO	-
526	ZINC02861072	960	0.36824822425842285	NO	-
527	ZINC02861073	961	0.36824822425842285	NO	-
528	ZINC03982815	1865	0.36823147535324097	NO	-
529	ZINC03982816	1866	0.36823147535324097	NO	-
530	ZINC03928133	1674	0.36817702651023865	NO	-
531	ZINC00588191	6	0.36814194917678833	NO	-
532	ZINC03867692	1587	0.3679825961589813	NO	-
533	ZINC03520904	1272	0.36794447898864746	NO	-
534	ZINC03462540	1221	0.36793267726898193	NO	-
535	ZINC01076729	274	0.3679317831993103	NO	-
536	ZINC02633561	803	0.3679056167602539	NO	-
537	ZINC04409405	1992	0.3678922653198242	NO	-
538	ZINC02958707	990	0.36788296699523926	NO	-
539	ZINC03857822	1527	0.3677225410938263	NO	-
540	ZINC00632464	40	0.36772164702415466	NO	-
541	ZINC03973108	1792	0.3676820695400238	NO	-
542	ZINC04442057	1995	0.36767420172691345	NO	-
543	ZINC03980795	1860	0.36767056584358215	NO	-
544	ZINC03809836	1401	0.367512971162796	NO	-
545	ZINC02726270	884	0.36748507618904114	NO	-
546	ZINC00606347	28	0.36717137694358826	NO	-
547	ZINC03993044	1917	0.36713936924934387	NO	-
548	ZINC04469601	2046	0.36713936924934387	NO	-
549	ZINC03922212	1650	0.36708295345306396	NO	-
550	ZINC03230138	1046	0.36703312397003174	NO	-
551	ZINC04633207	2077	0.36701855063438416	NO	-
552	ZINC02860838	959	0.3670147657394409	NO	-
553	ZINC01794200	490	0.36699777841567993	NO	-
554	ZINC03987397	1883	0.3669026494026184	NO	-
555	ZINC01088867	285	0.3668663799762726	NO	-
556	ZINC03890318	1627	0.36685964465141296	NO	-
557	ZINC03867606	1580	0.3668588101863861	NO	-
558	ZINC04631194	63	0.36675718426704407	YES	19
559	ZINC03820864	1443	0.3666832149028778	NO	-
560	ZINC02365763	705	0.3665984869003296	NO	-
561	ZINC03573840	1337	0.3665122985839844	NO	-
562	ZINC03872130	1607	0.3665001690387726	NO	-
563	ZINC03968540	1737	0.3664957284927368	NO	-
564	ZINC03822956	1464	0.3664863407611847	NO	-
565	ZINC04156041	1966	0.36648282408714294	NO	-
566	ZINC02785427	932	0.36629217863082886	NO	-
567	ZINC03986960	1882	0.3662106394767761	NO	-
568	ZINC04231913	1975	0.3661169707775116	NO	-
569	ZINC03857265	1521	0.3661157190799713	NO	-
570	ZINC03334198	1117	0.36609581112861633	NO	-
571	ZINC02785426	931	0.36608174443244934	NO	-
572	ZINC03815848	22	0.36605575680732727	YES	7
573	ZINC01574129	427	0.3660200536251068	NO	-
574	ZINC02726272	885	0.3658374547958374	NO	-
575	ZINC01922675	538	0.36576929688453674	NO	-
576	ZINC03249916	1075	0.3656892776489258	NO	-
577	ZINC02072205	582	0.36567699909210205	NO	-
578	ZINC03343974	1127	0.3656538724899292	NO	-
579	ZINC03573798	1331	0.36564892530441284	NO	-
580	ZINC03807236	1398	0.36562275886535645	NO	-
581	ZINC03857824	1528	0.3655959367752075	NO	-
582	ZINC03476007	1235	0.3655849099159241	NO	-
583	ZINC03438910	1194	0.365570068359375	NO	-
584	ZINC03232896	1051	0.36551350355148315	NO	-
585	ZINC03494814	1253	0.3655025362968445	NO	-
586	ZINC00598221	17	0.3654996454715729	NO	-
587	ZINC03927481	1672	0.365448921918869	NO	-
588	ZINC01454743	371	0.36536428332328796	NO	-
589	ZINC01093294	289	0.36523568630218506	NO	-
590	ZINC03987406	1885	0.36518600583076477	NO	-
591	ZINC03991370	1904	0.3650057911872864	NO	-
592	ZINC04468188	2036	0.3650057911872864	NO	-
593	ZINC02859087	958	0.3649914562702179	NO	-
594	ZINC03851736	1499	0.3649733364582062	NO	-
595	ZINC02221945	625	0.3649357557296753	NO	-
596	ZINC01923479	548	0.364909291267395	NO	-
597	ZINC03456436	1215	0.36486729979515076	NO	-
598	ZINC03938550	1690	0.36479416489601135	NO	-
599	ZINC03344024	1128	0.36474308371543884	NO	-
600	ZINC04631018	34	0.36471065878868103	YES	7
601	ZINC02218598	623	0.3646732270717621	NO	-
602	ZINC03971909	1780	0.3646673262119293	NO	-
603	ZINC01547296	413	0.36454176902770996	NO	-
604	ZINC02218596	622	0.36451905965805054	NO	-
605	ZINC03519670	1262	0.3645132780075073	NO	-
606	ZINC03866816	1560	0.36450672149658203	NO	-
607	ZINC03317313	1108	0.364448219537735	NO	-
608	ZINC03312254	1106	0.3644435405731201	NO	-
609	ZINC03437507	1191	0.3644140362739563	NO	-
610	ZINC03457664	1216	0.3644140362739563	NO	-
611	ZINC02007314	45	0.36436450481414795	YES	7
612	ZINC01922662	535	0.3643503487110138	NO	-
613	ZINC01139095	309	0.36431214213371277	NO	-
614	ZINC04148818	1960	0.3642747104167938	NO	-
615	ZINC03980050	1843	0.36423739790916443	NO	-
616	ZINC03866713	1558	0.3642115592956543	NO	-
617	ZINC03402746	1162	0.36401239037513733	NO	-
618	ZINC03222965	1043	0.36401087045669556	NO	-
619	ZINC01049548	250	0.3639459013938904	NO	-
620	ZINC03928139	1675	0.363925576210022	NO	-
621	ZINC04147396	1959	0.36390843987464905	NO	-
622	ZINC03496640	1254	0.36387601494789124	NO	-
623	ZINC00662964	65	0.3638673722743988	NO	-
624	ZINC03820864	1444	0.36386701464653015	NO	-
625	ZINC03973373	1796	0.3638322353363037	NO	-
626	ZINC03975161	1813	0.3638237714767456	NO	-
627	ZINC04464162	2013	0.3638237714767456	NO	-
628	ZINC03545363	1311	0.36382201313972473	NO	-
629	ZINC03545364	1312	0.36382201313972473	NO	-
630	ZINC03438914	1195	0.36375975608825684	NO	-
631	ZINC02215677	618	0.3637547791004181	NO	-
632	ZINC03851732	1497	0.3637092113494873	NO	-
633	ZINC01287244	340	0.36369553208351135	NO	-
634	ZINC03823410	1471	0.36366719007492065	NO	-
635	ZINC00663054	66	0.36362889409065247	NO	-
636	ZINC00764212	96	0.36362794041633606	NO	-
637	ZINC03831899	21	0.363561749458313	YES	7
638	ZINC01896065	522	0.36355140805244446	NO	-
639	ZINC02215676	617	0.36352014541625977	NO	-
640	ZINC00850882	176	0.3634400963783264	NO	-
641	ZINC03380014	1149	0.3634388744831085	NO	-
642	ZINC04001003	1943	0.36339089274406433	NO	-
643	ZINC01839599	501	0.3633849322795868	NO	-
644	ZINC01839601	503	0.3633849322795868	NO	-
645	ZINC03977142	1826	0.3633260130882263	NO	-
646	ZINC04000674	1937	0.3630983233451843	NO	-
647	ZINC04459964	2008	0.3630983233451843	NO	-
648	ZINC03976298	1816	0.3630799949169159	NO	-
649	ZINC03571241	1325	0.36299267411231995	NO	-
650	ZINC03928151	1677	0.3629677891731262	NO	-
651	ZINC03974432	1798	0.36292144656181335	NO	-
652	ZINC04469961	2050	0.36292144656181335	NO	-
653	ZINC03892869	1645	0.36288830637931824	NO	-
654	ZINC01166509	312	0.36288461089134216	NO	-
655	ZINC03993125	1919	0.3628520667552948	NO	-
656	ZINC03822732	1458	0.36282557249069214	NO	-
657	ZINC03987407	1886	0.3627677261829376	NO	-
658	ZINC01922661	534	0.36271393299102783	NO	-
659	ZINC03860049	1554	0.3626961410045624	NO	-
660	ZINC03983691	1871	0.3626692593097687	NO	-
661	ZINC02546078	780	0.3626241087913513	NO	-
662	ZINC02047781	38	0.36255696415901184	YES	7
663	ZINC03611340	1371	0.36252477765083313	NO	-
664	ZINC02005158	570	0.36244672536849976	NO	-
665	ZINC02284711	660	0.36242473125457764	NO	-
666	ZINC03974415	1797	0.3624185025691986	NO	-
667	ZINC04469928	2049	0.3624185025691986	NO	-
668	ZINC03940993	1697	0.3622930943965912	NO	-
669	ZINC02284709	658	0.3622511923313141	NO	-
670	ZINC02441228	754	0.36224642395973206	NO	-
671	ZINC03569785	1324	0.3622182309627533	NO	-
672	ZINC04631085	39	0.3621937930583954	YES	7
673	ZINC04000673	1936	0.36216452717781067	NO	-
674	ZINC04342948	1987	0.3619944155216217	NO	-
675	ZINC03408159	1172	0.3619315028190613	NO	-
676	ZINC03154786	1013	0.36191678047180176	NO	-
677	ZINC00958391	231	0.3618439733982086	NO	-
678	ZINC04442060	1996	0.36183327436447144	NO	-
679	ZINC03372587	1147	0.3617725372314453	NO	-
680	ZINC03531549	1293	0.36173292994499207	NO	-
681	ZINC00711777	81	0.36173105239868164	NO	-
682	ZINC02008910	573	0.3616443872451782	NO	-
683	ZINC03867785	1590	0.36158376932144165	NO	-
684	ZINC02629854	799	0.36157792806625366	NO	-
685	ZINC03199484	1024	0.36149415373802185	NO	-
686	ZINC03867243	1571	0.3614518642425537	NO	-
687	ZINC04631044	33	0.3613373935222626	YES	7
688	ZINC03520809	1270	0.3613273501396179	NO	-
689	ZINC00623136	29	0.3612530827522278	NO	-
690	ZINC04254751	1979	0.36124733090400696	NO	-
691	ZINC03312252	1105	0.36117613315582275	NO	-
692	ZINC03823320	1467	0.3611629903316498	NO	-
693	ZINC03823320	1469	0.3611629903316498	NO	-
694	ZINC02652214	815	0.3611343204975128	NO	-
695	ZINC03430600	1185	0.36104950308799744	NO	-
696	ZINC03596383	1353	0.3610210418701172	NO	-
697	ZINC03960431	1730	0.360975444316864	NO	-
698	ZINC03243878	1071	0.36097174882888794	NO	-
699	ZINC00850881	174	0.360935777425766	NO	-
700	ZINC01947018	551	0.3609147369861603	NO	-
701	ZINC03867649	1582	0.3609030842781067	NO	-
702	ZINC03980159	1847	0.360901415348053	NO	-
703	ZINC00591277	12	0.3608846068382263	NO	-
704	ZINC04528776	2061	0.3608778119087219	NO	-
705	ZINC03987402	1884	0.3607390224933624	NO	-
706	ZINC02847116	948	0.3607087731361389	NO	-
707	ZINC03538399	1301	0.36058440804481506	NO	-
708	ZINC03866712	1557	0.3605760633945465	NO	-
709	ZINC01083718	283	0.36057212948799133	NO	-
710	ZINC03486950	1242	0.3605712950229645	NO	-
711	ZINC01922668	536	0.36056339740753174	NO	-
712	ZINC03199483	1023	0.3603747487068176	NO	-
713	ZINC03199486	1026	0.3603747487068176	NO	-
714	ZINC01547302	414	0.360283762216568	NO	-
715	ZINC00593668	14	0.36021268367767334	NO	-
716	ZINC02664906	834	0.360150545835495	NO	-
717	ZINC01790855	485	0.36010563373565674	NO	-
718	ZINC03928140	1676	0.36001184582710266	NO	-
719	ZINC03819945	1424	0.3599769175052643	NO	-
720	ZINC03819945	1425	0.3599769175052643	NO	-
721	ZINC04631078	42	0.3599707782268524	YES	7
722	ZINC03974857	1802	0.3599623441696167	NO	-
723	ZINC03867606	1581	0.35993635654449463	NO	-
724	ZINC01472045	380	0.35990723967552185	NO	-
725	ZINC03859013	1540	0.35987454652786255	NO	-
726	ZINC02221941	624	0.3597935736179352	NO	-
727	ZINC03199485	1025	0.35978883504867554	NO	-
728	ZINC03980168	1851	0.3597579300403595	NO	-
729	ZINC01263600	327	0.3597084879875183	NO	-
730	ZINC01923297	545	0.35970479249954224	NO	-
731	ZINC04631071	2	0.35970190167427063	YES	1
732	ZINC03819676	1419	0.35968872904777527	NO	-
733	ZINC03437510	1192	0.3596883714199066	NO	-
734	ZINC03860003	1552	0.3596719801425934	NO	-
735	ZINC03992985	1913	0.35966572165489197	NO	-
736	ZINC03545147	1307	0.35963085293769836	NO	-
737	ZINC01922790	540	0.3596222400665283	NO	-
738	ZINC00891798	201	0.3596171438694	NO	-
739	ZINC03573783	1329	0.35955777764320374	NO	-
740	ZINC03827737	1474	0.359549343585968	NO	-
741	ZINC03457667	1217	0.35948634147644043	NO	-
742	ZINC03970113	1763	0.35941651463508606	NO	-
743	ZINC03820532	1430	0.3593904972076416	NO	-
744	ZINC03822954	1463	0.3593815565109253	NO	-
745	ZINC03867225	1567	0.35934436321258545	NO	-
746	ZINC03986329	1875	0.3592424988746643	NO	-
747	ZINC04414120	1993	0.3592275083065033	NO	-
748	ZINC04000559	1935	0.3592156767845154	NO	-
749	ZINC03348655	1132	0.3591984510421753	NO	-
750	ZINC03460552	1219	0.35914817452430725	NO	-
751	ZINC03889647	1620	0.35904064774513245	NO	-
752	ZINC03609995	1370	0.3590260148048401	NO	-
753	ZINC02686535	838	0.3589862585067749	NO	-
754	ZINC04231822	1974	0.3589684069156647	NO	-
755	ZINC04633763	2083	0.3588936924934387	NO	-
756	ZINC02712421	842	0.35888925194740295	NO	-
757	ZINC03823410	1470	0.35887786746025085	NO	-
758	ZINC02704934	841	0.35883036255836487	NO	-
759	ZINC02764426	921	0.3588204085826874	NO	-
760	ZINC00587714	3	0.3587588369846344	NO	-
761	ZINC03938248	1687	0.3587227165699005	NO	-
762	ZINC03938248	1689	0.3587227165699005	NO	-
763	ZINC02445362	764	0.35871997475624084	NO	-
764	ZINC00818696	131	0.3587186634540558	NO	-
765	ZINC03959464	1728	0.3585962951183319	NO	-
766	ZINC03484163	1239	0.35858073830604553	NO	-
767	ZINC00588177	4	0.35857802629470825	NO	-
768	ZINC03970536	1772	0.35856980085372925	NO	-
769	ZINC03859013	1541	0.35852402448654175	NO	-
770	ZINC00588653	8	0.3585084080696106	NO	-
771	ZINC01922832	544	0.35848575830459595	NO	-
772	ZINC01989484	567	0.3584666848182678	NO	-
773	ZINC03815594	59	0.35842543840408325	YES	16
774	ZINC02354609	698	0.3584110736846924	NO	-
775	ZINC01793460	487	0.35840776562690735	NO	-
776	ZINC01793463	489	0.35840776562690735	NO	-
777	ZINC01904106	528	0.35835525393486023	NO	-
778	ZINC03496934	1255	0.3583185076713562	NO	-
779	ZINC04631048	31	0.3582068383693695	YES	7
780	ZINC03992691	1907	0.35816967487335205	NO	-
781	ZINC02255286	643	0.3581176698207855	NO	-
782	ZINC03988592	1899	0.35811305046081543	NO	-
783	ZINC02433578	749	0.3581100106239319	NO	-
784	ZINC01770953	479	0.3580743968486786	NO	-
785	ZINC01770959	481	0.3580743968486786	NO	-
786	ZINC03868979	1604	0.358065664768219	NO	-
787	ZINC02351435	694	0.35792404413223267	NO	-
788	ZINC02957275	989	0.35786160826683044	NO	-
789	ZINC02657162	827	0.35782501101493835	NO	-
790	ZINC02442665	759	0.35780295729637146	NO	-
791	ZINC04096587	1955	0.35773682594299316	NO	-
792	ZINC03980160	1849	0.35769644379615784	NO	-
793	ZINC01601692	429	0.35768142342567444	NO	-
794	ZINC00588651	7	0.35762178897857666	NO	-
795	ZINC03972936	1790	0.35755613446235657	NO	-
796	ZINC01750301	472	0.3575231432914734	NO	-
797	ZINC03987562	1889	0.35748547315597534	NO	-
798	ZINC02869165	966	0.3574562072753906	NO	-
799	ZINC02350356	692	0.3573959767818451	NO	-
800	ZINC02415107	738	0.3573385179042816	NO	-
801	ZINC03890462	1630	0.3573046922683716	NO	-
802	ZINC01287230	339	0.35728585720062256	NO	-
803	ZINC01270821	330	0.3572361469268799	NO	-
804	ZINC03867563	1579	0.3572112023830414	NO	-
805	ZINC02541613	779	0.35719478130340576	NO	-
806	ZINC03992768	1910	0.3571624457836151	NO	-
807	ZINC03986891	1878	0.3571449816226959	NO	-
808	ZINC03867776	1588	0.3571130037307739	NO	-
809	ZINC00806045	115	0.3570724427700043	NO	-
810	ZINC02332145	687	0.35700857639312744	NO	-
811	ZINC02441883	756	0.35700857639312744	NO	-
812	ZINC02247104	641	0.35698527097702026	NO	-
813	ZINC03100201	1005	0.35696619749069214	NO	-
814	ZINC03222964	1042	0.3569623529911041	NO	-
815	ZINC03975981	1815	0.35695168375968933	NO	-
816	ZINC03061541	1000	0.35694247484207153	NO	-
817	ZINC00706758	80	0.35692694783210754	NO	-
818	ZINC04631077	25	0.35691604018211365	YES	7
819	ZINC00626019	31	0.3568915128707886	NO	-
820	ZINC00626022	33	0.3568915128707886	NO	-
821	ZINC04179384	1973	0.35687685012817383	NO	-
822	ZINC03821014	1446	0.35684606432914734	NO	-
823	ZINC00870173	191	0.35682541131973267	NO	-
824	ZINC01223750	318	0.3568105399608612	NO	-
825	ZINC03854741	1502	0.356771320104599	NO	-
826	ZINC03214347	1036	0.3567653298377991	NO	-
827	ZINC03855117	1513	0.3566876947879791	NO	-
828	ZINC04000921	1940	0.3565579354763031	NO	-
829	ZINC02375454	717	0.35654520988464355	NO	-
830	ZINC01256528	326	0.35654184222221375	NO	-
831	ZINC03522927	1288	0.35652342438697815	NO	-
832	ZINC03611426	1372	0.35650166869163513	NO	-
833	ZINC03815580	51	0.3564363121986389	YES	10
834	ZINC00850881	175	0.35641831159591675	NO	-
835	ZINC03858082	1533	0.35641753673553467	NO	-
836	ZINC03411677	1178	0.3563686013221741	NO	-
837	ZINC04000922	1941	0.356334388256073	NO	-
838	ZINC03857169	1519	0.35631096363067627	NO	-
839	ZINC04631021	4	0.3562101423740387	YES	1
840	ZINC03574164	1344	0.3561630845069885	NO	-
841	ZINC02438873	751	0.3561258316040039	NO	-
842	ZINC01455401	374	0.35610291361808777	NO	-
843	ZINC03295660	1097	0.3560475707054138	NO	-
844	ZINC02645685	811	0.3559970259666443	NO	-
845	ZINC03986898	1879	0.35588446259498596	NO	-
846	ZINC03519669	1261	0.3558775782585144	NO	-
847	ZINC03455080	1213	0.35578644275665283	NO	-
848	ZINC01797129	495	0.35575374960899353	NO	-
849	ZINC01797132	497	0.35575374960899353	NO	-
850	ZINC02634709	804	0.3557402193546295	NO	-
851	ZINC01129605	305	0.3557286262512207	NO	-
852	ZINC04622927	2072	0.3557145595550537	NO	-
853	ZINC02296787	666	0.35566389560699463	NO	-
854	ZINC03866815	1559	0.3556598424911499	NO	-
855	ZINC03980170	1853	0.35558420419692993	NO	-
856	ZINC03221552	1040	0.35537534952163696	NO	-
857	ZINC03221553	1041	0.35537534952163696	NO	-
858	ZINC03867563	1578	0.35533303022384644	NO	-
859	ZINC03822738	1462	0.35531482100486755	NO	-
860	ZINC01479400	385	0.3552400767803192	NO	-
861	ZINC03408162	1173	0.35513922572135925	NO	-
862	ZINC04400623	1990	0.3551129698753357	NO	-
863	ZINC03522926	1287	0.35506612062454224	NO	-
864	ZINC00632459	38	0.35506191849708557	NO	-
865	ZINC02332144	686	0.35501939058303833	NO	-
866	ZINC02441881	755	0.35501939058303833	NO	-
867	ZINC00818696	132	0.35494497418403625	NO	-
868	ZINC02215596	616	0.3549340069293976	NO	-
869	ZINC03980053	1845	0.3548423945903778	NO	-
870	ZINC03490508	1249	0.3548208177089691	NO	-
871	ZINC00958353	230	0.354718416929245	NO	-
872	ZINC02746375	892	0.35458308458328247	NO	-
873	ZINC03573844	1338	0.3545045852661133	NO	-
874	ZINC03820532	1431	0.35437554121017456	NO	-
875	ZINC03815612	58	0.35431739687919617	YES	15
876	ZINC03866902	1564	0.3542816936969757	NO	-
877	ZINC03845572	1485	0.35426920652389526	NO	-
878	ZINC02215594	615	0.35419929027557373	NO	-
879	ZINC03969876	1758	0.35413452982902527	NO	-
880	ZINC03788848	1390	0.35410645604133606	NO	-
881	ZINC00943704	220	0.35396915674209595	NO	-
882	ZINC04157660	1969	0.3539544641971588	NO	-
883	ZINC03977095	1822	0.35391557216644287	NO	-
884	ZINC03531548	1292	0.35376477241516113	NO	-
885	ZINC04631175	35	0.3537180721759796	YES	7
886	ZINC03867347	1572	0.35371237993240356	NO	-
887	ZINC03867242	1569	0.3534962236881256	NO	-
888	ZINC00706758	79	0.3534471392631531	NO	-
889	ZINC01996750	568	0.3534199297428131	NO	-
890	ZINC03237714	1057	0.3533933758735657	NO	-
891	ZINC02745941	890	0.35334447026252747	NO	-
892	ZINC00663054	67	0.35334011912345886	NO	-
893	ZINC03890146	1625	0.3532916307449341	NO	-
894	ZINC01064381	268	0.35323572158813477	NO	-
895	ZINC01064384	269	0.35323572158813477	NO	-
896	ZINC01750343	473	0.35323336720466614	NO	-
897	ZINC03982822	1868	0.35309138894081116	NO	-
898	ZINC01006610	245	0.3530794680118561	NO	-
899	ZINC03815850	23	0.35304492712020874	YES	7
900	ZINC04520828	2059	0.3530305325984955	NO	-
901	ZINC03975088	1809	0.35296887159347534	NO	-
902	ZINC02800817	934	0.35288411378860474	NO	-
903	ZINC00588653	9	0.35286474227905273	NO	-
904	ZINC00588653	10	0.35286474227905273	NO	-
905	ZINC01435828	365	0.3528638780117035	NO	-
906	ZINC03400665	1159	0.3528539538383484	NO	-
907	ZINC03422577	1183	0.35285288095474243	NO	-
908	ZINC03969877	1759	0.35284796357154846	NO	-
909	ZINC04469925	2048	0.35284796357154846	NO	-
910	ZINC01092150	287	0.3527153432369232	NO	-
911	ZINC01092152	288	0.3527153432369232	NO	-
912	ZINC03982821	1867	0.3526827096939087	NO	-
913	ZINC03939601	1694	0.3526621162891388	NO	-
914	ZINC03890363	1629	0.3526498079299927	NO	-
915	ZINC02712484	856	0.35263699293136597	NO	-
916	ZINC03822733	1459	0.3526342511177063	NO	-
917	ZINC03868159	1597	0.35260090231895447	NO	-
918	ZINC04465930	2028	0.35260090231895447	NO	-
919	ZINC03244324	1072	0.35255667567253113	NO	-
920	ZINC02876741	971	0.35255494713783264	NO	-
921	ZINC02453154	773	0.35249853134155273	NO	-
922	ZINC03922206	1649	0.35247135162353516	NO	-
923	ZINC02448286	770	0.35243454575538635	NO	-
924	ZINC00637983	45	0.3523178994655609	NO	-
925	ZINC02354596	696	0.3522862195968628	NO	-
926	ZINC02442664	758	0.3522365391254425	NO	-
927	ZINC03498044	1256	0.35223060846328735	NO	-
928	ZINC03065889	1001	0.3521733283996582	NO	-
929	ZINC02351433	693	0.35215869545936584	NO	-
930	ZINC02433576	748	0.3520890772342682	NO	-
931	ZINC03975091	1810	0.35206055641174316	NO	-
932	ZINC01455400	373	0.3520459830760956	NO	-
933	ZINC03238795	1059	0.3519977033138275	NO	-
934	ZINC03573896	1339	0.35196253657341003	NO	-
935	ZINC03344351	1130	0.35193291306495667	NO	-
936	ZINC03977143	1827	0.35192981362342834	NO	-
937	ZINC02354607	697	0.35191312432289124	NO	-
938	ZINC02841581	946	0.35168662667274475	NO	-
939	ZINC04468349	2037	0.35165414214134216	NO	-
940	ZINC03297441	1099	0.3515632748603821	NO	-
941	ZINC04633762	2081	0.3514881730079651	NO	-
942	ZINC03987857	1895	0.3514527380466461	NO	-
943	ZINC03987858	1896	0.3514527380466461	NO	-
944	ZINC03992938	1912	0.3514522314071655	NO	-
945	ZINC04469486	2044	0.3514522314071655	NO	-
946	ZINC03976479	1820	0.3514210879802704	NO	-
947	ZINC04631137	26	0.351401686668396	YES	7
948	ZINC04466268	2031	0.3513559401035309	NO	-
949	ZINC02871567	968	0.3512433171272278	NO	-
950	ZINC03544340	1305	0.3512428402900696	NO	-
951	ZINC00762870	95	0.3510858714580536	NO	-
952	ZINC02745940	889	0.35103321075439453	NO	-
953	ZINC01873986	510	0.3510071039199829	NO	-
954	ZINC03217141	1037	0.35097286105155945	NO	-
955	ZINC03821339	1455	0.35096439719200134	NO	-
956	ZINC01796674	493	0.3509502112865448	NO	-
957	ZINC03969985	1762	0.3507631719112396	NO	-
958	ZINC01795408	492	0.35068655014038086	NO	-
959	ZINC03975087	1808	0.35066789388656616	NO	-
960	ZINC01110337	295	0.3506665825843811	NO	-
961	ZINC03923235	1666	0.35066482424736023	NO	-
962	ZINC03992927	1911	0.35065022110939026	NO	-
963	ZINC01294931	346	0.3506053388118744	NO	-
964	ZINC03339459	1120	0.35058534145355225	NO	-
965	ZINC03822735	1461	0.35055989027023315	NO	-
966	ZINC03851666	1494	0.35055577754974365	NO	-
967	ZINC03130382	1009	0.350506067276001	NO	-
968	ZINC02769153	928	0.3503882586956024	NO	-
969	ZINC03977647	1838	0.3503769338130951	NO	-
970	ZINC02871568	969	0.3503652811050415	NO	-
971	ZINC02331699	685	0.3503333330154419	NO	-
972	ZINC03867989	1596	0.35030847787857056	NO	-
973	ZINC04465905	2027	0.35030847787857056	NO	-
974	ZINC01083514	281	0.3501833379268646	NO	-
975	ZINC01789886	484	0.3501810133457184	NO	-
976	ZINC01270341	328	0.350168913602829	NO	-
977	ZINC03147128	1012	0.3501075506210327	NO	-
978	ZINC03488406	1245	0.35008370876312256	NO	-
979	ZINC03807236	1399	0.3500686585903168	NO	-
980	ZINC01911622	531	0.3500155806541443	NO	-
981	ZINC03971915	1784	0.34998592734336853	NO	-
982	ZINC03937577	1681	0.3499211072921753	NO	-
983	ZINC03937577	1683	0.3499211072921753	NO	-
984	ZINC02072205	580	0.34987953305244446	NO	-
985	ZINC04631020	3	0.3498343527317047	YES	1
986	ZINC03573785	1330	0.34978732466697693	NO	-
987	ZINC03993222	1924	0.3497477173805237	NO	-
988	ZINC00655993	61	0.34960830211639404	NO	-
989	ZINC02072205	581	0.3495321273803711	NO	-
990	ZINC00818701	140	0.34948742389678955	NO	-
991	ZINC00818702	142	0.34948742389678955	NO	-
992	ZINC03856062	1517	0.34948229789733887	NO	-
993	ZINC00949961	226	0.34944722056388855	NO	-
994	ZINC00587692	50	0.3493843078613281	YES	10
995	ZINC04631113	29	0.34930863976478577	YES	7
996	ZINC03892732	1637	0.3492773175239563	NO	-
997	ZINC03320537	1111	0.3492300808429718	NO	-
998	ZINC02767416	926	0.3491409420967102	NO	-
999	ZINC00626142	35	0.34913888573646545	NO	-
1000	ZINC00626144	36	0.34913888573646545	NO	-
1001	ZINC03569784	1323	0.34912264347076416	NO	-
1002	ZINC04147396	1958	0.34911149740219116	NO	-
1003	ZINC03460731	1220	0.3491017520427704	NO	-
1004	ZINC01719602	450	0.3490997552871704	NO	-
1005	ZINC04631047	47	0.3490447700023651	YES	7
1006	ZINC03864386	1556	0.3489792048931122	NO	-
1007	ZINC00820811	160	0.348975270986557	NO	-
1008	ZINC00820812	161	0.348975270986557	NO	-
1009	ZINC01278054	336	0.3489750027656555	NO	-
1010	ZINC03442506	1200	0.34893864393234253	NO	-
1011	ZINC02355250	699	0.3488314151763916	NO	-
1012	ZINC03850835	1491	0.3487359583377838	NO	-
1013	ZINC02840393	944	0.348732054233551	NO	-
1014	ZINC00593668	15	0.34871014952659607	NO	-
1015	ZINC03987409	1887	0.3487064242362976	NO	-
1016	ZINC02374118	714	0.3486892282962799	NO	-
1017	ZINC03976317	1818	0.3486870527267456	NO	-
1018	ZINC00799922	112	0.34863045811653137	NO	-
1019	ZINC03380216	1150	0.3484257757663727	NO	-
1020	ZINC03533294	1294	0.34842145442962646	NO	-
1021	ZINC02238482	632	0.3481782376766205	NO	-
1022	ZINC02385457	727	0.3481685221195221	NO	-
1023	ZINC03407396	1168	0.3481578826904297	NO	-
1024	ZINC03490295	1248	0.348084419965744	NO	-
1025	ZINC01109822	294	0.34803223609924316	NO	-
1026	ZINC02439308	753	0.34801289439201355	NO	-
1027	ZINC03478210	1237	0.3479972183704376	NO	-
1028	ZINC03986902	1880	0.34797531366348267	NO	-
1029	ZINC03588543	1352	0.3479315936565399	NO	-
1030	ZINC03220038	1039	0.3479291498661041	NO	-
1031	ZINC00818701	139	0.34791111946105957	NO	-
1032	ZINC00818702	141	0.34791111946105957	NO	-
1033	ZINC04365845	1988	0.34786081314086914	NO	-
1034	ZINC03855114	1512	0.3478412330150604	NO	-
1035	ZINC03971911	1782	0.34781554341316223	NO	-
1036	ZINC02858500	957	0.34780845046043396	NO	-
1037	ZINC02320793	680	0.3477729558944702	NO	-
1038	ZINC00588180	5	0.34775978326797485	NO	-
1039	ZINC03969446	1748	0.3477509319782257	NO	-
1040	ZINC00602537	24	0.34764620661735535	NO	-
1041	ZINC04467708	2033	0.34761762619018555	NO	-
1042	ZINC03775169	1385	0.3475888967514038	NO	-
1043	ZINC03238798	1060	0.3475774824619293	NO	-
1044	ZINC03987956	1898	0.347476989030838	NO	-
1045	ZINC03945915	1713	0.34746819734573364	NO	-
1046	ZINC03526082	1289	0.3474530279636383	NO	-
1047	ZINC01723658	451	0.3474515378475189	NO	-
1048	ZINC03859398	1548	0.34743666648864746	NO	-
1049	ZINC03859071	1543	0.34736648201942444	NO	-
1050	ZINC01002392	244	0.34727537631988525	NO	-
1051	ZINC00637983	46	0.3472547233104706	NO	-
1052	ZINC03971910	1781	0.34722697734832764	NO	-
1053	ZINC03973270	1795	0.3472237288951874	NO	-
1054	ZINC03960430	1729	0.34721478819847107	NO	-
1055	ZINC03816860	1405	0.34719112515449524	NO	-
1056	ZINC03822958	1465	0.3471788167953491	NO	-
1057	ZINC02762506	908	0.3469275236129761	NO	-
1058	ZINC04157660	1970	0.34684935212135315	NO	-
1059	ZINC03931879	1679	0.34681206941604614	NO	-
1060	ZINC02836938	943	0.3468049168586731	NO	-
1061	ZINC03201013	1027	0.34677553176879883	NO	-
1062	ZINC02643452	810	0.3467462658882141	NO	-
1063	ZINC02290847	661	0.3467407524585724	NO	-
1064	ZINC02655554	825	0.3466452956199646	NO	-
1065	ZINC03969447	1749	0.34663626551628113	NO	-
1066	ZINC03969448	1750	0.34663626551628113	NO	-
1067	ZINC04469547	2045	0.34663626551628113	NO	-
1068	ZINC01839599	502	0.3466138243675232	NO	-
1069	ZINC01839601	504	0.3466138243675232	NO	-
1070	ZINC02247353	642	0.34647080302238464	NO	-
1071	ZINC01501742	397	0.3464661240577698	NO	-
1072	ZINC01922673	537	0.34641289710998535	NO	-
1073	ZINC03871672	1605	0.3464047610759735	NO	-
1074	ZINC01662942	440	0.34623202681541443	NO	-
1075	ZINC03892861	1644	0.34619635343551636	NO	-
1076	ZINC03815591	11	0.3461877703666687	YES	3
1077	ZINC04631092	43	0.3460065722465515	YES	7
1078	ZINC03817419	1412	0.3459436893463135	NO	-
1079	ZINC03889522	1619	0.3458964228630066	NO	-
1080	ZINC00774863	99	0.3458508253097534	NO	-
1081	ZINC03977403	1833	0.34572601318359375	NO	-
1082	ZINC02854536	954	0.34565964341163635	NO	-
1083	ZINC03889928	1624	0.3456360399723053	NO	-
1084	ZINC04631167	0	0.3456009030342102	YES	1
1085	ZINC03600294	1356	0.3455970585346222	NO	-
1086	ZINC03914609	1646	0.34558334946632385	NO	-
1087	ZINC04474647	2056	0.34557637572288513	NO	-
1088	ZINC03962528	1733	0.34550711512565613	NO	-
1089	ZINC01242961	324	0.34540271759033203	NO	-
1090	ZINC02228281	629	0.34539011120796204	NO	-
1091	ZINC02395413	735	0.34537631273269653	NO	-
1092	ZINC04631054	30	0.34535473585128784	YES	7
1093	ZINC00948183	223	0.3452264964580536	NO	-
1094	ZINC03573898	1340	0.3452093303203583	NO	-
1095	ZINC00850882	177	0.3450733423233032	NO	-
1096	ZINC01058449	266	0.3450038731098175	NO	-
1097	ZINC03976315	1817	0.34488561749458313	NO	-
1098	ZINC03294998	1094	0.34485962986946106	NO	-
1099	ZINC03808433	1400	0.3447539508342743	NO	-
1100	ZINC02305377	672	0.344733864068985	NO	-
1101	ZINC03821014	1447	0.34471938014030457	NO	-
1102	ZINC02624838	794	0.34462490677833557	NO	-
1103	ZINC03851732	1496	0.34460556507110596	NO	-
1104	ZINC03919816	1648	0.3445828855037689	NO	-
1105	ZINC02386467	728	0.3445684015750885	NO	-
1106	ZINC00820807	158	0.3445380926132202	NO	-
1107	ZINC03819224	1418	0.34451839327812195	NO	-
1108	ZINC03339532	1122	0.3444936275482178	NO	-
1109	ZINC04631098	20	0.3444887399673462	YES	7
1110	ZINC03854152	1500	0.3444705903530121	NO	-
1111	ZINC04336962	1984	0.34442272782325745	NO	-
1112	ZINC03867776	1589	0.34426310658454895	NO	-
1113	ZINC01114802	297	0.34426048398017883	NO	-
1114	ZINC01922825	543	0.3442015051841736	NO	-
1115	ZINC02236415	631	0.34417086839675903	NO	-
1116	ZINC03866902	1563	0.3441561162471771	NO	-
1117	ZINC03452311	1210	0.3441382348537445	NO	-
1118	ZINC02764528	923	0.3440898060798645	NO	-
1119	ZINC00820813	162	0.34405186772346497	NO	-
1120	ZINC02751526	897	0.34403514862060547	NO	-
1121	ZINC03993210	1922	0.3440256714820862	NO	-
1122	ZINC00638913	47	0.3440100848674774	NO	-
1123	ZINC01923316	546	0.34393221139907837	NO	-
1124	ZINC02800940	935	0.3439072072505951	NO	-
1125	ZINC04148818	1961	0.34378165006637573	NO	-
1126	ZINC02258830	646	0.3437759280204773	NO	-
1127	ZINC00818699	135	0.34370145201683044	NO	-
1128	ZINC01614522	432	0.3436712622642517	NO	-
1129	ZINC03990075	1900	0.34358885884284973	NO	-
1130	ZINC00626019	32	0.3435814678668976	NO	-
1131	ZINC00626022	34	0.3435814678668976	NO	-
1132	ZINC03815610	13	0.34357407689094543	YES	5
1133	ZINC00679624	70	0.3434639573097229	NO	-
1134	ZINC00818699	136	0.3434179723262787	NO	-
1135	ZINC03404231	1164	0.3433828353881836	NO	-
1136	ZINC03976639	1821	0.3432334363460541	NO	-
1137	ZINC02207238	609	0.3432006239891052	NO	-
1138	ZINC03854920	1506	0.3431605398654938	NO	-
1139	ZINC03969776	1757	0.34315821528434753	NO	-
1140	ZINC03831885	53	0.3431115746498108	YES	12
1141	ZINC00712846	2086	0.3431036174297333	NO	-
1142	ZINC01154669	311	0.34309592843055725	NO	-
1143	ZINC03975190	1814	0.3430546820163727	NO	-
1144	ZINC01113805	296	0.34302040934562683	NO	-
1145	ZINC02629853	798	0.34293925762176514	NO	-
1146	ZINC00818700	138	0.34292346239089966	NO	-
1147	ZINC03977703	1840	0.3429190516471863	NO	-
1148	ZINC04631119	44	0.34291505813598633	YES	7
1149	ZINC03344351	1129	0.3428831398487091	NO	-
1150	ZINC02226905	627	0.342877596616745	NO	-
1151	ZINC03867670	1583	0.3428373336791992	NO	-
1152	ZINC04465697	2026	0.3428373336791992	NO	-
1153	ZINC02746374	891	0.3427853584289551	NO	-
1154	ZINC02258830	645	0.3427814245223999	NO	-
1155	ZINC00820809	159	0.3427462577819824	NO	-
1156	ZINC03441378	1197	0.3427405059337616	NO	-
1157	ZINC03441378	1198	0.3427405059337616	NO	-
1158	ZINC02358090	702	0.3426920771598816	NO	-
1159	ZINC03817419	1415	0.34268245100975037	NO	-
1160	ZINC03969899	1760	0.3426799476146698	NO	-
1161	ZINC02447372	768	0.34266719222068787	NO	-
1162	ZINC03954968	1723	0.34250491857528687	NO	-
1163	ZINC01752294	475	0.34242337942123413	NO	-
1164	ZINC03513575	1259	0.3423859179019928	NO	-
1165	ZINC02246224	639	0.34237274527549744	NO	-
1166	ZINC02246226	640	0.34237274527549744	NO	-
1167	ZINC02439307	752	0.3422342836856842	NO	-
1168	ZINC03816860	1406	0.34223222732543945	NO	-
1169	ZINC02208716	613	0.34215226769447327	NO	-
1170	ZINC00624198	30	0.34205058217048645	NO	-
1171	ZINC03945466	1711	0.3419806957244873	NO	-
1172	ZINC00818703	144	0.34188732504844666	NO	-
1173	ZINC04148820	1963	0.341873437166214	NO	-
1174	ZINC03295016	1096	0.3418724536895752	NO	-
1175	ZINC00818707	147	0.3418678641319275	NO	-
1176	ZINC00818708	149	0.3418678641319275	NO	-
1177	ZINC00599267	19	0.3418371081352234	NO	-
1178	ZINC02228284	630	0.3418204188346863	NO	-
1179	ZINC02427690	745	0.3416896164417267	NO	-
1180	ZINC03974850	1800	0.3416539132595062	NO	-
1181	ZINC03974853	1801	0.3416539132595062	NO	-
1182	ZINC04464072	2011	0.3416539132595062	NO	-
1183	ZINC03971917	1785	0.3415321409702301	NO	-
1184	ZINC04470311	2053	0.3415321409702301	NO	-
1185	ZINC03384945	1154	0.3414902687072754	NO	-
1186	ZINC02200547	598	0.3413912355899811	NO	-
1187	ZINC03520463	1265	0.3413596749305725	NO	-
1188	ZINC04003875	1947	0.34126630425453186	NO	-
1189	ZINC01713262	448	0.34118738770484924	NO	-
1190	ZINC03819914	1423	0.3411844074726105	NO	-
1191	ZINC03045199	998	0.3411480486392975	NO	-
1192	ZINC00915739	208	0.34111595153808594	NO	-
1193	ZINC03857095	1518	0.3410150408744812	NO	-
1194	ZINC03534520	1298	0.3409530520439148	NO	-
1195	ZINC01896070	523	0.34093883633613586	NO	-
1196	ZINC03466431	1227	0.3409319818019867	NO	-
1197	ZINC02336329	688	0.34091681241989136	NO	-
1198	ZINC02654850	818	0.3408859968185425	NO	-
1199	ZINC00640443	51	0.34087303280830383	NO	-
1200	ZINC00640443	52	0.34087303280830383	NO	-
1201	ZINC03889246	1613	0.3408353924751282	NO	-
1202	ZINC03923235	1667	0.34072554111480713	NO	-
1203	ZINC03432515	1187	0.34069737792015076	NO	-
1204	ZINC03849940	1487	0.34068354964256287	NO	-
1205	ZINC03822734	1460	0.3405994772911072	NO	-
1206	ZINC03339525	1121	0.3405793309211731	NO	-
1207	ZINC03816394	1403	0.3405509889125824	NO	-
1208	ZINC00863828	185	0.34052544832229614	NO	-
1209	ZINC03890920	1633	0.3405227065086365	NO	-
1210	ZINC03867870	1593	0.340521901845932	NO	-
1211	ZINC00639322	48	0.3405075669288635	NO	-
1212	ZINC01895887	521	0.34033381938934326	NO	-
1213	ZINC03340040	1123	0.340270072221756	NO	-
1214	ZINC03340041	1124	0.340270072221756	NO	-
1215	ZINC01619259	437	0.3402464687824249	NO	-
1216	ZINC00863804	183	0.3401400148868561	NO	-
1217	ZINC03992027	1906	0.3400897979736328	NO	-
1218	ZINC04631063	5	0.34007638692855835	YES	1
1219	ZINC01890505	515	0.34004780650138855	NO	-
1220	ZINC04468366	2039	0.339951753616333	NO	-
1221	ZINC03671841	1382	0.33990317583084106	NO	-
1222	ZINC01553056	424	0.339876264333725	NO	-
1223	ZINC03358837	1138	0.33987605571746826	NO	-
1224	ZINC02385251	726	0.3398284316062927	NO	-
1225	ZINC03369257	1146	0.3397013545036316	NO	-
1226	ZINC01501737	396	0.3396582305431366	NO	-
1227	ZINC01952475	553	0.3396141827106476	NO	-
1228	ZINC03969773	1754	0.3395961821079254	NO	-
1229	ZINC03766467	1384	0.3395300805568695	NO	-
1230	ZINC04633762	2082	0.33947792649269104	NO	-
1231	ZINC03788838	1388	0.33945247530937195	NO	-
1232	ZINC03889417	1618	0.3393220603466034	NO	-
1233	ZINC03426314	1184	0.3392729163169861	NO	-
1234	ZINC01681708	442	0.33926281332969666	NO	-
1235	ZINC03605699	1361	0.33924928307533264	NO	-
1236	ZINC01953649	554	0.3392132818698883	NO	-
1237	ZINC00779667	103	0.33919087052345276	NO	-
1238	ZINC02295392	664	0.3391816020011902	NO	-
1239	ZINC00930539	211	0.33903542160987854	NO	-
1240	ZINC00820481	156	0.33894485235214233	NO	-
1241	ZINC01890510	516	0.33894166350364685	NO	-
1242	ZINC03926462	1668	0.33890336751937866	NO	-
1243	ZINC04081432	1952	0.33852240443229675	NO	-
1244	ZINC02224046	626	0.3384969234466553	NO	-
1245	ZINC03448483	1207	0.3384968638420105	NO	-
1246	ZINC02265049	648	0.3383871912956238	NO	-
1247	ZINC02244829	636	0.3383793234825134	NO	-
1248	ZINC03476762	1236	0.3383723795413971	NO	-
1249	ZINC02244828	635	0.338329017162323	NO	-
1250	ZINC02762886	911	0.3382924795150757	NO	-
1251	ZINC02655491	823	0.33828458189964294	NO	-
1252	ZINC01114903	298	0.3382197320461273	NO	-
1253	ZINC03849940	1486	0.3381602168083191	NO	-
1254	ZINC03868856	1603	0.33805257081985474	NO	-
1255	ZINC02744823	887	0.33804839849472046	NO	-
1256	ZINC03533359	1296	0.33802103996276855	NO	-
1257	ZINC04468659	2043	0.3379979729652405	NO	-
1258	ZINC03457753	1218	0.3379564881324768	NO	-
1259	ZINC02443879	761	0.33793094754219055	NO	-
1260	ZINC03828137	1475	0.33787810802459717	NO	-
1261	ZINC01057244	265	0.3378318250179291	NO	-
1262	ZINC04101629	1956	0.33780908584594727	NO	-
1263	ZINC01479401	386	0.33771875500679016	NO	-
1264	ZINC02388065	730	0.33763954043388367	NO	-
1265	ZINC03977307	1832	0.3375359773635864	NO	-
1266	ZINC03368855	1145	0.3374817669391632	NO	-
1267	ZINC04463416	2010	0.33747875690460205	NO	-
1268	ZINC02418464	741	0.3374466896057129	NO	-
1269	ZINC01233378	323	0.3374425768852234	NO	-
1270	ZINC01305718	351	0.33741191029548645	NO	-
1271	ZINC03872762	1608	0.3373391628265381	NO	-
1272	ZINC01958267	565	0.3373318910598755	NO	-
1273	ZINC01274002	333	0.33730700612068176	NO	-
1274	ZINC03977188	1831	0.33726903796195984	NO	-
1275	ZINC02367730	709	0.33725711703300476	NO	-
1276	ZINC03974860	1803	0.33722084760665894	NO	-
1277	ZINC03974864	1804	0.33722084760665894	NO	-
1278	ZINC04251762	1977	0.33721789717674255	NO	-
1279	ZINC03788857	1391	0.3371449112892151	NO	-
1280	ZINC03533358	1295	0.3371405601501465	NO	-
1281	ZINC03977702	1839	0.33709681034088135	NO	-
1282	ZINC00538490	1	0.3370393216609955	NO	-
1283	ZINC01656014	439	0.3370029330253601	NO	-
1284	ZINC01474499	384	0.3369220495223999	NO	-
1285	ZINC03993209	1921	0.33688589930534363	NO	-
1286	ZINC03293722	1092	0.33684301376342773	NO	-
1287	ZINC01454744	372	0.33679142594337463	NO	-
1288	ZINC01270342	329	0.3367847800254822	NO	-
1289	ZINC04148818	1962	0.336744487285614	NO	-
1290	ZINC01904230	529	0.33673688769340515	NO	-
1291	ZINC04468475	2040	0.3367116153240204	NO	-
1292	ZINC00959978	232	0.3367024064064026	NO	-
1293	ZINC04467774	2035	0.3366957902908325	NO	-
1294	ZINC02952249	987	0.3366725444793701	NO	-
1295	ZINC03954969	1724	0.33652907609939575	NO	-
1296	ZINC00655995	62	0.33650049567222595	NO	-
1297	ZINC02622048	792	0.33649513125419617	NO	-
1298	ZINC02265117	649	0.33649173378944397	NO	-
1299	ZINC03543032	1302	0.3363642692565918	NO	-
1300	ZINC03815599	16	0.3363432288169861	YES	6
1301	ZINC02337371	690	0.3363173007965088	NO	-
1302	ZINC02447096	766	0.33625251054763794	NO	-
1303	ZINC04090797	1954	0.336038738489151	NO	-
1304	ZINC03820748	1434	0.3360300362110138	NO	-
1305	ZINC03820748	1435	0.3360300362110138	NO	-
1306	ZINC00930567	213	0.33602118492126465	NO	-
1307	ZINC03993108	1918	0.33600783348083496	NO	-
1308	ZINC03851666	1495	0.3357662856578827	NO	-
1309	ZINC03856061	1516	0.33565768599510193	NO	-
1310	ZINC02853980	952	0.3356205224990845	NO	-
1311	ZINC02358090	701	0.33558189868927	NO	-
1312	ZINC03855117	1514	0.33553263545036316	NO	-
1313	ZINC03986315	1874	0.3354031443595886	NO	-
1314	ZINC02443297	760	0.33538511395454407	NO	-
1315	ZINC03815611	14	0.335361510515213	YES	5
1316	ZINC00599266	18	0.33533400297164917	NO	-
1317	ZINC00860651	180	0.33531254529953003	NO	-
1318	ZINC02717765	881	0.33522897958755493	NO	-
1319	ZINC00930541	212	0.3352218270301819	NO	-
1320	ZINC02857742	955	0.33509358763694763	NO	-
1321	ZINC03945466	1712	0.335089772939682	NO	-
1322	ZINC03815607	10	0.3350689113140106	YES	2
1323	ZINC04631019	8	0.3349860608577728	YES	1
1324	ZINC02763761	915	0.33497950434684753	NO	-
1325	ZINC02009860	575	0.33497247099876404	NO	-
1326	ZINC02198314	597	0.3349459767341614	NO	-
1327	ZINC00538264	0	0.33492356538772583	NO	-
1328	ZINC01893811	517	0.33489856123924255	NO	-
1329	ZINC02202741	600	0.33483269810676575	NO	-
1330	ZINC02694929	840	0.33470720052719116	NO	-
1331	ZINC03986333	1876	0.33470240235328674	NO	-
1332	ZINC03977509	1835	0.33469483256340027	NO	-
1333	ZINC04252072	1978	0.3346943259239197	NO	-
1334	ZINC00930579	214	0.33463191986083984	NO	-
1335	ZINC02717765	882	0.33458852767944336	NO	-
1336	ZINC01544045	411	0.33435291051864624	NO	-
1337	ZINC02663721	833	0.3342444598674774	NO	-
1338	ZINC02958769	991	0.3342438042163849	NO	-
1339	ZINC01490687	389	0.3341514766216278	NO	-
1340	ZINC00876452	192	0.3341226577758789	NO	-
1341	ZINC00876454	194	0.3341226577758789	NO	-
1342	ZINC03972929	1788	0.3341054618358612	NO	-
1343	ZINC04633339	2079	0.3340548276901245	NO	-
1344	ZINC03294858	1093	0.3339898884296417	NO	-
1345	ZINC00876454	195	0.3339639902114868	NO	-
1346	ZINC02298450	668	0.3339328467845917	NO	-
1347	ZINC03538149	1300	0.3339085280895233	NO	-
1348	ZINC03969709	1752	0.3338465392589569	NO	-
1349	ZINC00818698	133	0.33376678824424744	NO	-
1350	ZINC02763523	913	0.3337588310241699	NO	-
1351	ZINC03314263	1107	0.33375152945518494	NO	-
1352	ZINC02246013	638	0.33374452590942383	NO	-
1353	ZINC01723937	452	0.3336530327796936	NO	-
1354	ZINC03828711	1478	0.33359551429748535	NO	-
1355	ZINC02762803	910	0.33358442783355713	NO	-
1356	ZINC02377770	722	0.333572655916214	NO	-
1357	ZINC00834809	169	0.33346569538116455	NO	-
1358	ZINC02377006	721	0.33346426486968994	NO	-
1359	ZINC02764064	918	0.3334629535675049	NO	-
1360	ZINC01771912	482	0.3334598243236542	NO	-
1361	ZINC02449164	771	0.33335211873054504	NO	-
1362	ZINC03386721	1157	0.33334821462631226	NO	-
1363	ZINC00726393	88	0.33329811692237854	NO	-
1364	ZINC02762931	912	0.33327484130859375	NO	-
1365	ZINC01225898	319	0.3331678807735443	NO	-
1366	ZINC02444357	763	0.33301204442977905	NO	-
1367	ZINC03892815	1642	0.3330024182796478	NO	-
1368	ZINC03892816	1643	0.3330024182796478	NO	-
1369	ZINC00825491	164	0.3329913914203644	NO	-
1370	ZINC03977508	1834	0.3329871594905853	NO	-
1371	ZINC03791107	61	0.3329504430294037	YES	18
1372	ZINC03972942	1791	0.3328726887702942	NO	-
1373	ZINC02366703	708	0.3328689634799957	NO	-
1374	ZINC03937181	1680	0.3328177034854889	NO	-
1375	ZINC03968581	1741	0.3327350318431854	NO	-
1376	ZINC04400051	1989	0.3327200412750244	NO	-
1377	ZINC02629128	797	0.3326784670352936	NO	-
1378	ZINC03971912	1783	0.33267107605934143	NO	-
1379	ZINC04470309	2052	0.33267107605934143	NO	-
1380	ZINC02807609	938	0.3326610326766968	NO	-
1381	ZINC02369549	710	0.3326016962528229	NO	-
1382	ZINC00892429	202	0.3325935900211334	NO	-
1383	ZINC01107378	293	0.3325789272785187	NO	-
1384	ZINC03543033	1303	0.33255577087402344	NO	-
1385	ZINC03284643	1087	0.3325107991695404	NO	-
1386	ZINC03845144	1484	0.3324927091598511	NO	-
1387	ZINC04336962	1985	0.33243054151535034	NO	-
1388	ZINC03954971	1725	0.3323167562484741	NO	-
1389	ZINC03488209	1243	0.3322908580303192	NO	-
1390	ZINC03993223	1925	0.3322877585887909	NO	-
1391	ZINC03993224	1926	0.3322877585887909	NO	-
1392	ZINC01083524	282	0.3321361839771271	NO	-
1393	ZINC02622179	793	0.3320941925048828	NO	-
1394	ZINC03533643	1297	0.3320843577384949	NO	-
1395	ZINC03986314	1873	0.33206549286842346	NO	-
1396	ZINC03820860	1438	0.33200863003730774	NO	-
1397	ZINC02635796	805	0.3320000171661377	NO	-
1398	ZINC01548683	417	0.3319835960865021	NO	-
1399	ZINC00726389	86	0.3318408727645874	NO	-
1400	ZINC03819914	1422	0.33183804154396057	NO	-
1401	ZINC02763609	914	0.3318141996860504	NO	-
1402	ZINC03974642	1799	0.3317597806453705	NO	-
1403	ZINC03970536	1773	0.33174821734428406	NO	-
1404	ZINC03937577	1682	0.33174777030944824	NO	-
1405	ZINC04443603	1999	0.33173874020576477	NO	-
1406	ZINC01552516	423	0.33167439699172974	NO	-
1407	ZINC02420872	744	0.3316434323787689	NO	-
1408	ZINC00915711	207	0.331592321395874	NO	-
1409	ZINC01713262	449	0.33145391941070557	NO	-
1410	ZINC03868466	1599	0.331441193819046	NO	-
1411	ZINC04466084	2029	0.331441193819046	NO	-
1412	ZINC04148820	1964	0.3314359486103058	NO	-
1413	ZINC03857572	1524	0.33141958713531494	NO	-
1414	ZINC01458108	375	0.3313867449760437	NO	-
1415	ZINC02326251	683	0.3313830494880676	NO	-
1416	ZINC04628221	2075	0.3312985897064209	NO	-
1417	ZINC04443606	2000	0.3311809003353119	NO	-
1418	ZINC04465100	2024	0.3311809003353119	NO	-
1419	ZINC01885917	512	0.3310868740081787	NO	-
1420	ZINC02310876	677	0.3310343325138092	NO	-
1421	ZINC01956045	563	0.3310101628303528	NO	-
1422	ZINC03937577	1684	0.33099159598350525	NO	-
1423	ZINC03937577	1685	0.33099159598350525	NO	-
1424	ZINC00860653	182	0.330843985080719	NO	-
1425	ZINC00726391	87	0.33083978295326233	NO	-
1426	ZINC02790774	933	0.33080852031707764	NO	-
1427	ZINC04631073	40	0.33075031638145447	YES	7
1428	ZINC03968570	1738	0.3306979238986969	NO	-
1429	ZINC03270510	1081	0.33069005608558655	NO	-
1430	ZINC01225901	320	0.3306868076324463	NO	-
1431	ZINC02956620	988	0.33063843846321106	NO	-
1432	ZINC03820860	1440	0.33059749007225037	NO	-
1433	ZINC03820860	1442	0.33059749007225037	NO	-
1434	ZINC03820748	1433	0.3305531442165375	NO	-
1435	ZINC03889655	1621	0.3305424749851227	NO	-
1436	ZINC03867785	1591	0.330406129360199	NO	-
1437	ZINC00722133	82	0.33032628893852234	NO	-
1438	ZINC03858973	1537	0.33030182123184204	NO	-
1439	ZINC02309709	676	0.33025220036506653	NO	-
1440	ZINC03800048	1396	0.3302380442619324	NO	-
1441	ZINC03816957	1407	0.33023691177368164	NO	-
1442	ZINC01691837	443	0.3302105665206909	NO	-
1443	ZINC01095488	290	0.3301791846752167	NO	-
1444	ZINC03868465	1598	0.3301675021648407	NO	-
1445	ZINC01900413	525	0.33007240295410156	NO	-
1446	ZINC01989221	566	0.3299788236618042	NO	-
1447	ZINC04468475	2042	0.3299659490585327	NO	-
1448	ZINC03889298	1617	0.3299200236797333	NO	-
1449	ZINC02836431	942	0.3299112617969513	NO	-
1450	ZINC03859398	1549	0.32989415526390076	NO	-
1451	ZINC02280955	656	0.3298187851905823	NO	-
1452	ZINC00806047	116	0.32979756593704224	NO	-
1453	ZINC04402529	1991	0.32977932691574097	NO	-
1454	ZINC03860049	1553	0.3297725021839142	NO	-
1455	ZINC00799923	113	0.32960155606269836	NO	-
1456	ZINC00654526	55	0.3296014368534088	NO	-
1457	ZINC00654528	56	0.3296014368534088	NO	-
1458	ZINC03922670	1654	0.3295895755290985	NO	-
1459	ZINC03968582	1742	0.32955223321914673	NO	-
1460	ZINC03972931	1789	0.3295108675956726	NO	-
1461	ZINC02363808	704	0.3294798731803894	NO	-
1462	ZINC04287530	1982	0.3294738829135895	NO	-
1463	ZINC00695583	77	0.3294181823730469	NO	-
1464	ZINC02762072	907	0.32940512895584106	NO	-
1465	ZINC03663860	1381	0.32933324575424194	NO	-
1466	ZINC03939678	1696	0.32928967475891113	NO	-
1467	ZINC02745900	888	0.32918569445610046	NO	-
1468	ZINC03972173	1787	0.32914984226226807	NO	-
1469	ZINC02418660	742	0.32911601662635803	NO	-
1470	ZINC03234009	1053	0.32909107208251953	NO	-
1471	ZINC03922670	1652	0.3290838599205017	NO	-
1472	ZINC00876452	193	0.32908374071121216	NO	-
1473	ZINC00655991	60	0.3290477991104126	NO	-
1474	ZINC01276170	335	0.329034686088562	NO	-
1475	ZINC00695582	76	0.32903391122817993	NO	-
1476	ZINC01794409	491	0.32895398139953613	NO	-
1477	ZINC03614156	1373	0.3288964033126831	NO	-
1478	ZINC03943357	1708	0.3288605809211731	NO	-
1479	ZINC02202833	601	0.32883864641189575	NO	-
1480	ZINC02418661	743	0.3288002610206604	NO	-
1481	ZINC04481598	2091	0.32876312732696533	NO	-
1482	ZINC03452235	1209	0.32874831557273865	NO	-
1483	ZINC04492406	2057	0.32863563299179077	NO	-
1484	ZINC02208401	612	0.32852959632873535	NO	-
1485	ZINC03991438	1905	0.32844963669776917	NO	-
1486	ZINC03857219	1520	0.32841384410858154	NO	-
1487	ZINC00953846	227	0.32834726572036743	NO	-
1488	ZINC02361932	703	0.3282874822616577	NO	-
1489	ZINC00778467	101	0.32825201749801636	NO	-
1490	ZINC03954965	1721	0.3282158374786377	NO	-
1491	ZINC00644800	54	0.32815006375312805	NO	-
1492	ZINC01294933	347	0.3281460404396057	NO	-
1493	ZINC03820860	1439	0.32801732420921326	NO	-
1494	ZINC03820860	1441	0.32801732420921326	NO	-
1495	ZINC03605727	1362	0.32794857025146484	NO	-
1496	ZINC01077069	277	0.3278821110725403	NO	-
1497	ZINC01911614	530	0.32776814699172974	NO	-
1498	ZINC01955538	562	0.32776758074760437	NO	-
1499	ZINC03407051	1167	0.3277587890625	NO	-
1500	ZINC00818709	151	0.32775625586509705	NO	-
1501	ZINC00818710	153	0.32775625586509705	NO	-
1502	ZINC02749750	895	0.3277347981929779	NO	-
1503	ZINC04336962	1986	0.32767683267593384	NO	-
1504	ZINC02712422	843	0.3276437222957611	NO	-
1505	ZINC04631035	9	0.3275793194770813	YES	1
1506	ZINC03954962	1720	0.32752761244773865	NO	-
1507	ZINC03868581	1600	0.3274191915988922	NO	-
1508	ZINC01694535	444	0.3273707628250122	NO	-
1509	ZINC01474117	383	0.32736706733703613	NO	-
1510	ZINC03926871	1671	0.32731392979621887	NO	-
1511	ZINC04622819	2071	0.32725733518600464	NO	-
1512	ZINC02779752	929	0.32725438475608826	NO	-
1513	ZINC03970494	2089	0.3271581530570984	NO	-
1514	ZINC01242962	325	0.3270804286003113	NO	-
1515	ZINC01302065	348	0.3270708918571472	NO	-
1516	ZINC03854809	1503	0.32691073417663574	NO	-
1517	ZINC01947869	552	0.32687920331954956	NO	-
1518	ZINC03954966	1722	0.32680264115333557	NO	-
1519	ZINC00695584	78	0.32669538259506226	NO	-
1520	ZINC02365854	707	0.32665500044822693	NO	-
1521	ZINC02133697	588	0.3264448642730713	NO	-
1522	ZINC00860652	181	0.32644349336624146	NO	-
1523	ZINC00792116	106	0.32642340660095215	NO	-
1524	ZINC01055322	263	0.326360285282135	NO	-
1525	ZINC01080478	278	0.3263186514377594	NO	-
1526	ZINC03995177	1928	0.3263017535209656	NO	-
1527	ZINC03995180	1931	0.3263017535209656	NO	-
1528	ZINC03828708	1477	0.3262293040752411	NO	-
1529	ZINC03969927	1761	0.32619112730026245	NO	-
1530	ZINC03296142	1098	0.3261434733867645	NO	-
1531	ZINC03558520	1319	0.32607927918434143	NO	-
1532	ZINC00955047	228	0.3260389566421509	NO	-
1533	ZINC00779665	102	0.3259652256965637	NO	-
1534	ZINC03333314	1116	0.32594096660614014	NO	-
1535	ZINC03993211	1923	0.3258976340293884	NO	-
1536	ZINC00771138	97	0.3258001208305359	NO	-
1537	ZINC01617699	433	0.3257574439048767	NO	-
1538	ZINC03891122	1634	0.32571160793304443	NO	-
1539	ZINC03817419	1414	0.325635701417923	NO	-
1540	ZINC03891123	1635	0.325490802526474	NO	-
1541	ZINC03891124	1636	0.325490802526474	NO	-
1542	ZINC03867871	1594	0.3253573179244995	NO	-
1543	ZINC02201819	599	0.32535287737846375	NO	-
1544	ZINC01502380	399	0.3252922296524048	NO	-
1545	ZINC00730116	89	0.32524728775024414	NO	-
1546	ZINC02134132	589	0.32521501183509827	NO	-
1547	ZINC00722137	83	0.3251180946826935	NO	-
1548	ZINC01588368	428	0.32504528760910034	NO	-
1549	ZINC01836092	500	0.3249240517616272	NO	-
1550	ZINC03816461	1404	0.3247579336166382	NO	-
1551	ZINC04450543	2001	0.32469579577445984	NO	-
1552	ZINC03945915	1714	0.32469090819358826	NO	-
1553	ZINC01275092	334	0.32467642426490784	NO	-
1554	ZINC03867870	1592	0.3244388997554779	NO	-
1555	ZINC03970536	1774	0.32436472177505493	NO	-
1556	ZINC01617699	435	0.32434332370758057	NO	-
1557	ZINC02206589	608	0.32431653141975403	NO	-
1558	ZINC04148820	1965	0.3242723047733307	NO	-
1559	ZINC00654696	59	0.32425516843795776	NO	-
1560	ZINC03817217	1411	0.3242146372795105	NO	-
1561	ZINC03922670	1655	0.324178010225296	NO	-
1562	ZINC03977098	1823	0.3240393400192261	NO	-
1563	ZINC02442404	757	0.32398149371147156	NO	-
1564	ZINC03943251	1700	0.32385265827178955	NO	-
1565	ZINC01283335	338	0.3238064646720886	NO	-
1566	ZINC00722141	84	0.32367658615112305	NO	-
1567	ZINC01953668	555	0.32366639375686646	NO	-
1568	ZINC03578275	1346	0.3236566483974457	NO	-
1569	ZINC00640443	50	0.3236541152000427	NO	-
1570	ZINC03818722	1417	0.32350513339042664	NO	-
1571	ZINC03378212	1148	0.3234807550907135	NO	-
1572	ZINC03788857	1392	0.3234613835811615	NO	-
1573	ZINC03993229	1927	0.32345491647720337	NO	-
1574	ZINC00762021	94	0.3234543800354004	NO	-
1575	ZINC03051789	999	0.32344934344291687	NO	-
1576	ZINC03295003	1095	0.3234115242958069	NO	-
1577	ZINC03995179	1930	0.3232700526714325	NO	-
1578	ZINC01617699	434	0.32323211431503296	NO	-
1579	ZINC03969680	1751	0.32320693135261536	NO	-
1580	ZINC04470245	2051	0.32320693135261536	NO	-
1581	ZINC03892736	1641	0.3231949210166931	NO	-
1582	ZINC03380789	1151	0.32319360971450806	NO	-
1583	ZINC03820847	1436	0.32309994101524353	NO	-
1584	ZINC03348881	1133	0.32303586602211	NO	-
1585	ZINC03892735	1640	0.32302728295326233	NO	-
1586	ZINC00842746	173	0.323025107383728	NO	-
1587	ZINC03943251	1699	0.3229765295982361	NO	-
1588	ZINC01220239	316	0.32295870780944824	NO	-
1589	ZINC03993041	1915	0.32294344902038574	NO	-
1590	ZINC03820847	1437	0.3228977620601654	NO	-
1591	ZINC02316433	678	0.3228590488433838	NO	-
1592	ZINC03260156	1078	0.322853684425354	NO	-
1593	ZINC03324854	1112	0.3228381872177124	NO	-
1594	ZINC03324854	1113	0.3228381872177124	NO	-
1595	ZINC01953717	561	0.3228313624858856	NO	-
1596	ZINC03954961	1719	0.32281261682510376	NO	-
1597	ZINC01885920	513	0.3226276636123657	NO	-
1598	ZINC03969217	1745	0.3225635588169098	NO	-
1599	ZINC01507333	400	0.3225112557411194	NO	-
1600	ZINC03232415	1050	0.32242244482040405	NO	-
1601	ZINC00930585	215	0.3223366439342499	NO	-
1602	ZINC00818700	137	0.3222857713699341	NO	-
1603	ZINC02632162	801	0.3222813010215759	NO	-
1604	ZINC03892733	1638	0.3222716450691223	NO	-
1605	ZINC03892734	1639	0.3222716450691223	NO	-
1606	ZINC01001401	243	0.32207539677619934	NO	-
1607	ZINC02754594	903	0.3220420479774475	NO	-
1608	ZINC02752615	900	0.321840763092041	NO	-
1609	ZINC04107083	1957	0.3217311203479767	NO	-
1610	ZINC03890499	1631	0.32170337438583374	NO	-
1611	ZINC04465030	2023	0.32170337438583374	NO	-
1612	ZINC00820806	157	0.3216172754764557	NO	-
1613	ZINC03859071	1542	0.3215777277946472	NO	-
1614	ZINC03969775	1756	0.3215550482273102	NO	-
1615	ZINC03976369	1819	0.32154586911201477	NO	-
1616	ZINC00928795	210	0.32149454951286316	NO	-
1617	ZINC03828712	1479	0.3214540481567383	NO	-
1618	ZINC03969348	1746	0.3214506506919861	NO	-
1619	ZINC03969349	1747	0.3214506506919861	NO	-
1620	ZINC00678104	69	0.3213578760623932	NO	-
1621	ZINC03629962	1376	0.321330726146698	NO	-
1622	ZINC03868667	1601	0.3212299942970276	NO	-
1623	ZINC04466195	2030	0.3212299942970276	NO	-
1624	ZINC02376733	720	0.32117578387260437	NO	-
1625	ZINC01730023	454	0.32115617394447327	NO	-
1626	ZINC00837459	171	0.321147620677948	NO	-
1627	ZINC00863805	184	0.321127325296402	NO	-
1628	ZINC03350493	1134	0.3211213946342468	NO	-
1629	ZINC01953670	556	0.32109344005584717	NO	-
1630	ZINC02207298	610	0.32104411721229553	NO	-
1631	ZINC02393714	733	0.32099080085754395	NO	-
1632	ZINC04468475	2041	0.32083916664123535	NO	-
1633	ZINC03941148	1698	0.32074812054634094	NO	-
1634	ZINC03519657	1260	0.32063916325569153	NO	-
1635	ZINC02208076	611	0.32060208916664124	NO	-
1636	ZINC02753447	902	0.3205985128879547	NO	-
1637	ZINC03943251	1701	0.3205476999282837	NO	-
1638	ZINC03889247	1614	0.3204582631587982	NO	-
1639	ZINC00911820	206	0.3203730881214142	NO	-
1640	ZINC03850835	1490	0.3203110992908478	NO	-
1641	ZINC03547907	1315	0.32024163007736206	NO	-
1642	ZINC03922670	1653	0.32023441791534424	NO	-
1643	ZINC01953714	560	0.3202313780784607	NO	-
1644	ZINC03866847	1561	0.32021498680114746	NO	-
1645	ZINC04464983	2022	0.32021498680114746	NO	-
1646	ZINC00945699	221	0.32015636563301086	NO	-
1647	ZINC01278886	337	0.3200981914997101	NO	-
1648	ZINC03970605	1776	0.3197665512561798	NO	-
1649	ZINC04467715	2034	0.3197665512561798	NO	-
1650	ZINC03818166	1416	0.3197016417980194	NO	-
1651	ZINC03828707	1476	0.3195597231388092	NO	-
1652	ZINC00818703	143	0.3195405900478363	NO	-
1653	ZINC02241224	634	0.3195183277130127	NO	-
1654	ZINC01120520	300	0.31942251324653625	NO	-
1655	ZINC02218120	621	0.3193771541118622	NO	-
1656	ZINC03977111	1825	0.3191642165184021	NO	-
1657	ZINC02193265	596	0.3191157579421997	NO	-
1658	ZINC02447310	767	0.3190586566925049	NO	-
1659	ZINC03662992	1380	0.31901293992996216	NO	-
1660	ZINC02308715	675	0.319011390209198	NO	-
1661	ZINC02241223	633	0.3190005421638489	NO	-
1662	ZINC03145874	1011	0.3189760744571686	NO	-
1663	ZINC02388395	731	0.31895220279693604	NO	-
1664	ZINC01551476	421	0.3188956081867218	NO	-
1665	ZINC03269592	1080	0.31883856654167175	NO	-
1666	ZINC00930590	216	0.31881681084632874	NO	-
1667	ZINC03820616	1432	0.31874603033065796	NO	-
1668	ZINC01132290	306	0.31872841715812683	NO	-
1669	ZINC03820063	1427	0.31857556104660034	NO	-
1670	ZINC00818707	148	0.3184877634048462	NO	-
1671	ZINC00818708	150	0.3184877634048462	NO	-
1672	ZINC03951088	1716	0.3184814453125	NO	-
1673	ZINC04631039	7	0.31841084361076355	YES	1
1674	ZINC02712488	858	0.31829965114593506	NO	-
1675	ZINC03973231	1794	0.31828802824020386	NO	-
1676	ZINC00818709	152	0.3181486427783966	NO	-
1677	ZINC00818710	154	0.3181486427783966	NO	-
1678	ZINC03987782	1892	0.31812533736228943	NO	-
1679	ZINC01725900	453	0.3180144727230072	NO	-
1680	ZINC01188080	315	0.31798532605171204	NO	-
1681	ZINC04001323	1946	0.3179624378681183	NO	-
1682	ZINC02712450	855	0.3178067207336426	NO	-
1683	ZINC03859298	1547	0.3177820146083832	NO	-
1684	ZINC02712488	857	0.3176896274089813	NO	-
1685	ZINC01085713	284	0.3176862299442291	NO	-
1686	ZINC03889816	1623	0.31767022609710693	NO	-
1687	ZINC01996788	569	0.3176293969154358	NO	-
1688	ZINC03977535	1836	0.3175434172153473	NO	-
1689	ZINC03977575	1837	0.31751900911331177	NO	-
1690	ZINC03307417	1104	0.31740647554397583	NO	-
1691	ZINC02165990	593	0.3173551857471466	NO	-
1692	ZINC03980825	1861	0.3173272907733917	NO	-
1693	ZINC02520026	775	0.31727081537246704	NO	-
1694	ZINC03479032	1238	0.3170364201068878	NO	-
1695	ZINC03939674	1695	0.31701475381851196	NO	-
1696	ZINC02712434	850	0.31699928641319275	NO	-
1697	ZINC02323197	682	0.31697145104408264	NO	-
1698	ZINC04631072	41	0.3169703483581543	YES	7
1699	ZINC00863829	186	0.3167731463909149	NO	-
1700	ZINC03889290	1616	0.31669628620147705	NO	-
1701	ZINC03954972	1726	0.3166675269603729	NO	-
1702	ZINC01548756	418	0.31660693883895874	NO	-
1703	ZINC03948910	1715	0.3165707290172577	NO	-
1704	ZINC02764284	920	0.31656351685523987	NO	-
1705	ZINC03252521	1076	0.31653982400894165	NO	-
1706	ZINC01748591	465	0.31649601459503174	NO	-
1707	ZINC02520171	776	0.31624263525009155	NO	-
1708	ZINC02712430	846	0.3162262737751007	NO	-
1709	ZINC03850462	1489	0.3161316215991974	NO	-
1710	ZINC04464901	2021	0.3161316215991974	NO	-
1711	ZINC03855096	1509	0.31603842973709106	NO	-
1712	ZINC01076982	276	0.31600701808929443	NO	-
1713	ZINC03978834	1841	0.3159829378128052	NO	-
1714	ZINC03922681	1665	0.3159661293029785	NO	-
1715	ZINC01887234	514	0.3159460127353668	NO	-
1716	ZINC00818698	134	0.31583890318870544	NO	-
1717	ZINC02712496	867	0.31578782200813293	NO	-
1718	ZINC03289743	1090	0.3157724440097809	NO	-
1719	ZINC04156041	1967	0.3156568109989166	NO	-
1720	ZINC00726366	85	0.31550467014312744	NO	-
1721	ZINC02760205	906	0.3154965341091156	NO	-
1722	ZINC02275295	653	0.31518998742103577	NO	-
1723	ZINC03993040	1914	0.31518638134002686	NO	-
1724	ZINC03993043	1916	0.31518638134002686	NO	-
1725	ZINC03880446	1611	0.3150821626186371	NO	-
1726	ZINC02881332	976	0.3150521218776703	NO	-
1727	ZINC01473843	382	0.31495216488838196	NO	-
1728	ZINC03605917	1366	0.31493687629699707	NO	-
1729	ZINC00818686	120	0.31491827964782715	NO	-
1730	ZINC03889701	1622	0.3147875964641571	NO	-
1731	ZINC03986594	1877	0.31470850110054016	NO	-
1732	ZINC00942820	218	0.31470274925231934	NO	-
1733	ZINC03944062	1710	0.31468549370765686	NO	-
1734	ZINC01841355	505	0.3146759569644928	NO	-
1735	ZINC03995292	1932	0.3143432140350342	NO	-
1736	ZINC02386966	729	0.31431931257247925	NO	-
1737	ZINC03868668	1602	0.31430578231811523	NO	-
1738	ZINC02381793	725	0.3142712414264679	NO	-
1739	ZINC00818704	146	0.31424829363822937	NO	-
1740	ZINC00943105	219	0.31422191858291626	NO	-
1741	ZINC02717765	883	0.31414347887039185	NO	-
1742	ZINC00818704	145	0.3141424357891083	NO	-
1743	ZINC00818690	128	0.3141125738620758	NO	-
1744	ZINC00818691	130	0.3141125738620758	NO	-
1745	ZINC01546062	412	0.3138789236545563	NO	-
1746	ZINC04000844	1938	0.3138018548488617	NO	-
1747	ZINC04176124	1972	0.31376659870147705	NO	-
1748	ZINC02858499	956	0.31376007199287415	NO	-
1749	ZINC02098701	583	0.31373995542526245	NO	-
1750	ZINC02547237	781	0.3136841952800751	NO	-
1751	ZINC03922681	1662	0.313572496175766	NO	-
1752	ZINC00695486	73	0.31357237696647644	NO	-
1753	ZINC03922681	1664	0.31343787908554077	NO	-
1754	ZINC03821226	1449	0.3133815824985504	NO	-
1755	ZINC03821226	1450	0.3133815824985504	NO	-
1756	ZINC01953699	557	0.31337884068489075	NO	-
1757	ZINC02970238	992	0.31333523988723755	NO	-
1758	ZINC04627912	2074	0.313334196805954	NO	-
1759	ZINC03889248	1615	0.31333261728286743	NO	-
1760	ZINC04464681	2020	0.31333261728286743	NO	-
1761	ZINC03586073	1349	0.31321218609809875	NO	-
1762	ZINC01544041	409	0.31319406628608704	NO	-
1763	ZINC03867871	1595	0.31313592195510864	NO	-
1764	ZINC03968739	1743	0.3130415380001068	NO	-
1765	ZINC03968740	1744	0.3130415380001068	NO	-
1766	ZINC00945699	222	0.31295743584632874	NO	-
1767	ZINC02712492	863	0.31294795870780945	NO	-
1768	ZINC03816957	1408	0.31284648180007935	NO	-
1769	ZINC03288165	1088	0.31278905272483826	NO	-
1770	ZINC03240663	1063	0.31259581446647644	NO	-
1771	ZINC03346785	1131	0.3125605285167694	NO	-
1772	ZINC02712431	847	0.31255093216896057	NO	-
1773	ZINC03922670	1656	0.31252411007881165	NO	-
1774	ZINC01708141	447	0.3124536871910095	NO	-
1775	ZINC03987783	1893	0.31223031878471375	NO	-
1776	ZINC02369783	711	0.312213659286499	NO	-
1777	ZINC00818690	127	0.3121298551559448	NO	-
1778	ZINC00818691	129	0.3121298551559448	NO	-
1779	ZINC03175833	1017	0.31195059418678284	NO	-
1780	ZINC03829133	1482	0.3119448125362396	NO	-
1781	ZINC00837814	172	0.31178927421569824	NO	-
1782	ZINC02748596	894	0.3117694556713104	NO	-
1783	ZINC01953702	558	0.31168004870414734	NO	-
1784	ZINC03826112	1473	0.3116414248943329	NO	-
1785	ZINC02853364	951	0.31159210205078125	NO	-
1786	ZINC01953706	559	0.3113480508327484	NO	-
1787	ZINC03866898	1562	0.31134510040283203	NO	-
1788	ZINC02443934	762	0.31125408411026	NO	-
1789	ZINC00695552	75	0.311184287071228	NO	-
1790	ZINC01493707	393	0.31113922595977783	NO	-
1791	ZINC00818687	122	0.31111112236976624	NO	-
1792	ZINC00599268	20	0.3110831677913666	NO	-
1793	ZINC03854810	1504	0.31095147132873535	NO	-
1794	ZINC01551242	420	0.3109266459941864	NO	-
1795	ZINC03399672	1158	0.31082314252853394	NO	-
1796	ZINC03974975	1805	0.3108098804950714	NO	-
1797	ZINC03368218	1144	0.3107156753540039	NO	-
1798	ZINC03405887	1166	0.3106078803539276	NO	-
1799	ZINC01617699	436	0.3105885982513428	NO	-
1800	ZINC03577028	1345	0.3104700446128845	NO	-
1801	ZINC03962721	1734	0.31015682220458984	NO	-
1802	ZINC03993161	1920	0.3100791573524475	NO	-
1803	ZINC03943357	1709	0.3100387752056122	NO	-
1804	ZINC03968580	1740	0.30998435616493225	NO	-
1805	ZINC01701929	446	0.3098923861980438	NO	-
1806	ZINC04631056	6	0.3098483979701996	YES	1
1807	ZINC03980826	1862	0.3098418414592743	NO	-
1808	ZINC03784842	1387	0.3097589313983917	NO	-
1809	ZINC03982947	1869	0.30959975719451904	NO	-
1810	ZINC02345061	691	0.30955207347869873	NO	-
1811	ZINC03977110	1824	0.3094051480293274	NO	-
1812	ZINC03980827	1863	0.3092963397502899	NO	-
1813	ZINC02712521	875	0.3090738356113434	NO	-
1814	ZINC03817419	1413	0.30900144577026367	NO	-
1815	ZINC01539421	404	0.308966726064682	NO	-
1816	ZINC01881663	511	0.3089190423488617	NO	-
1817	ZINC02782079	930	0.30889296531677246	NO	-
1818	ZINC02712493	864	0.30880436301231384	NO	-
1819	ZINC00818687	121	0.3087264597415924	NO	-
1820	ZINC02118615	587	0.3086836040019989	NO	-
1821	ZINC03822272	1456	0.3086477518081665	NO	-
1822	ZINC02337131	689	0.30844131112098694	NO	-
1823	ZINC02871619	970	0.30832839012145996	NO	-
1824	ZINC00864077	188	0.3083118498325348	NO	-
1825	ZINC03240663	1064	0.308279812335968	NO	-
1826	ZINC03240663	1065	0.308279812335968	NO	-
1827	ZINC02712432	848	0.3081975281238556	NO	-
1828	ZINC04008344	1950	0.30817726254463196	NO	-
1829	ZINC02759883	904	0.3081759810447693	NO	-
1830	ZINC01331350	354	0.30815041065216064	NO	-
1831	ZINC04627811	2073	0.30810412764549255	NO	-
1832	ZINC02712488	859	0.30803510546684265	NO	-
1833	ZINC03243026	1069	0.3079816401004791	NO	-
1834	ZINC03243026	1070	0.3079816401004791	NO	-
1835	ZINC03788838	1389	0.3079065978527069	NO	-
1836	ZINC03943253	1704	0.3079027235507965	NO	-
1837	ZINC02851676	950	0.3078449070453644	NO	-
1838	ZINC01552512	422	0.30775871872901917	NO	-
1839	ZINC02118610	586	0.3075418770313263	NO	-
1840	ZINC00818686	119	0.3075404167175293	NO	-
1841	ZINC00942814	217	0.3074965178966522	NO	-
1842	ZINC01748601	467	0.30746200680732727	NO	-
1843	ZINC03867488	1575	0.3073851466178894	NO	-
1844	ZINC02279601	655	0.3073149025440216	NO	-
1845	ZINC00864037	187	0.3072093427181244	NO	-
1846	ZINC00589946	11	0.3071775734424591	NO	-
1847	ZINC02417686	740	0.3071068823337555	NO	-
1848	ZINC00654531	57	0.3070904612541199	NO	-
1849	ZINC01434171	364	0.30706778168678284	NO	-
1850	ZINC01492359	391	0.3069862425327301	NO	-
1851	ZINC03943254	1706	0.30689510703086853	NO	-
1852	ZINC03234088	1054	0.30678418278694153	NO	-
1853	ZINC03234088	1056	0.30678418278694153	NO	-
1854	ZINC01342445	355	0.306734561920166	NO	-
1855	ZINC03248801	1074	0.3064418137073517	NO	-
1856	ZINC03821226	1448	0.30639103055000305	NO	-
1857	ZINC00986521	236	0.30633264780044556	NO	-
1858	ZINC03605922	1367	0.306247353553772	NO	-
1859	ZINC01055108	258	0.306208997964859	NO	-
1860	ZINC01539417	403	0.30620166659355164	NO	-
1861	ZINC02712433	849	0.30615827441215515	NO	-
1862	ZINC02308118	673	0.3060315251350403	NO	-
1863	ZINC02712494	865	0.3059869110584259	NO	-
1864	ZINC03854811	1505	0.3059747815132141	NO	-
1865	ZINC01895774	520	0.30595681071281433	NO	-
1866	ZINC03243026	1068	0.3059525787830353	NO	-
1867	ZINC03971981	1786	0.3058263957500458	NO	-
1868	ZINC02376542	719	0.3058096170425415	NO	-
1869	ZINC04631097	1	0.305779367685318	YES	1
1870	ZINC02764549	924	0.30572566390037537	NO	-
1871	ZINC03545191	1310	0.3055378496646881	NO	-
1872	ZINC02447475	769	0.3054695129394531	NO	-
1873	ZINC01544043	410	0.3054647743701935	NO	-
1874	ZINC03987569	1890	0.305390328168869	NO	-
1875	ZINC01055103	257	0.3053669035434723	NO	-
1876	ZINC02871443	967	0.3049883544445038	NO	-
1877	ZINC01896517	524	0.30469760298728943	NO	-
1878	ZINC03410240	1175	0.30469393730163574	NO	-
1879	ZINC04450543	2002	0.3046253025531769	NO	-
1880	ZINC02381696	724	0.30448117852211	NO	-
1881	ZINC02292186	662	0.30447426438331604	NO	-
1882	ZINC03520529	1266	0.3044308125972748	NO	-
1883	ZINC02712447	852	0.30442771315574646	NO	-
1884	ZINC02712489	860	0.3043156564235687	NO	-
1885	ZINC02016004	577	0.3042190968990326	NO	-
1886	ZINC01496604	395	0.30417346954345703	NO	-
1887	ZINC03831927	37	0.30415552854537964	YES	7
1888	ZINC01329653	352	0.3041091561317444	NO	-
1889	ZINC03975126	1812	0.3039287328720093	NO	-
1890	ZINC03969772	1753	0.3039228916168213	NO	-
1891	ZINC03943253	1703	0.3038727045059204	NO	-
1892	ZINC00599926	21	0.30373838543891907	NO	-
1893	ZINC03601759	1358	0.3036794662475586	NO	-
1894	ZINC01748595	466	0.3036537170410156	NO	-
1895	ZINC02371216	712	0.3036360442638397	NO	-
1896	ZINC03383837	1153	0.30361634492874146	NO	-
1897	ZINC03486534	1241	0.30359888076782227	NO	-
1898	ZINC00818688	124	0.3035644292831421	NO	-
1899	ZINC03969774	1755	0.30350080132484436	NO	-
1900	ZINC03815598	15	0.303472101688385	YES	6
1901	ZINC00687509	71	0.3033835291862488	NO	-
1902	ZINC02865535	964	0.3031887114048004	NO	-
1903	ZINC03234088	1055	0.30307650566101074	NO	-
1904	ZINC02522395	777	0.3030327558517456	NO	-
1905	ZINC02617304	787	0.3030155897140503	NO	-
1906	ZINC02660773	830	0.3029423654079437	NO	-
1907	ZINC04000547	1934	0.3028727173805237	NO	-
1908	ZINC01062738	267	0.30285757780075073	NO	-
1909	ZINC01230061	322	0.3027191758155823	NO	-
1910	ZINC02592840	784	0.3025614023208618	NO	-
1911	ZINC03943253	1702	0.30247557163238525	NO	-
1912	ZINC03943254	1705	0.30247557163238525	NO	-
1913	ZINC04008344	1949	0.302422434091568	NO	-
1914	ZINC02278572	654	0.302319198846817	NO	-
1915	ZINC02712639	880	0.30221855640411377	NO	-
1916	ZINC03943254	1707	0.30214133858680725	NO	-
1917	ZINC03630413	1377	0.30199700593948364	NO	-
1918	ZINC01490201	388	0.30193468928337097	NO	-
1919	ZINC00852502	178	0.3018963634967804	NO	-
1920	ZINC00890290	200	0.30174410343170166	NO	-
1921	ZINC01894248	519	0.3015121817588806	NO	-
1922	ZINC02274943	652	0.3015035390853882	NO	-
1923	ZINC01049746	254	0.30144545435905457	NO	-
1924	ZINC03815601	60	0.30128973722457886	YES	17
1925	ZINC03875107	1609	0.3012639284133911	NO	-
1926	ZINC00948184	224	0.30111467838287354	NO	-
1927	ZINC00864923	189	0.301026314496994	NO	-
1928	ZINC03962723	1735	0.3009374737739563	NO	-
1929	ZINC02356458	700	0.3007916510105133	NO	-
1930	ZINC00818689	126	0.3007899224758148	NO	-
1931	ZINC02379693	723	0.3007677495479584	NO	-
1932	ZINC01049705	252	0.3007231056690216	NO	-
1933	ZINC03850279	1488	0.30068498849868774	NO	-
1934	ZINC02451833	772	0.3006416857242584	NO	-
1935	ZINC03859000	1538	0.300576776266098	NO	-
1936	ZINC01049693	251	0.3005061149597168	NO	-
1937	ZINC00818688	123	0.3003973662853241	NO	-
1938	ZINC02712427	844	0.30028393864631653	NO	-
1939	ZINC02712495	866	0.30015185475349426	NO	-
1940	ZINC02323195	681	0.30009278655052185	NO	-
1941	ZINC02935817	986	0.2999487519264221	NO	-
1942	ZINC02901480	979	0.2999340891838074	NO	-
1943	ZINC02354069	695	0.2998817563056946	NO	-
1944	ZINC00600823	23	0.29983821511268616	NO	-
1945	ZINC03185845	1019	0.299615740776062	NO	-
1946	ZINC00915870	209	0.2995447516441345	NO	-
1947	ZINC03968579	1739	0.29952147603034973	NO	-
1948	ZINC01458111	376	0.29949602484703064	NO	-
1949	ZINC01049776	255	0.29938703775405884	NO	-
1950	ZINC02712436	851	0.29909926652908325	NO	-
1951	ZINC02712636	879	0.2990947365760803	NO	-
1952	ZINC02373299	713	0.29897189140319824	NO	-
1953	ZINC03970604	1775	0.2989322543144226	NO	-
1954	ZINC00818689	125	0.298884779214859	NO	-
1955	ZINC01055592	264	0.29877230525016785	NO	-
1956	ZINC03802013	1397	0.2986869215965271	NO	-
1957	ZINC03983333	1870	0.2986149191856384	NO	-
1958	ZINC01121308	301	0.29852402210235596	NO	-
1959	ZINC02752593	899	0.2985127568244934	NO	-
1960	ZINC03995178	1929	0.29842129349708557	NO	-
1961	ZINC03922681	1663	0.29837164282798767	NO	-
1962	ZINC01440822	367	0.2981778681278229	NO	-
1963	ZINC04442071	1997	0.29786500334739685	NO	-
1964	ZINC01681393	441	0.2977532744407654	NO	-
1965	ZINC03974977	1806	0.29749318957328796	NO	-
1966	ZINC03974978	1807	0.29749318957328796	NO	-
1967	ZINC04464117	2012	0.29749318957328796	NO	-
1968	ZINC02650028	813	0.29742830991744995	NO	-
1969	ZINC01752528	476	0.2973853051662445	NO	-
1970	ZINC02191046	594	0.2972961366176605	NO	-
1971	ZINC01329653	353	0.29726535081863403	NO	-
1972	ZINC02203550	604	0.2971951365470886	NO	-
1973	ZINC01861200	509	0.297193706035614	NO	-
1974	ZINC01055134	262	0.29716721177101135	NO	-
1975	ZINC01494212	2087	0.2971568703651428	NO	-
1976	ZINC03605459	1359	0.29691869020462036	NO	-
1977	ZINC00576547	2	0.296906054019928	NO	-
1978	ZINC03445325	1203	0.29682794213294983	NO	-
1979	ZINC03301795	1100	0.2968024015426636	NO	-
1980	ZINC03468348	1231	0.2967226207256317	NO	-
1981	ZINC02118601	585	0.2967212200164795	NO	-
1982	ZINC02712574	878	0.2966183125972748	NO	-
1983	ZINC04008344	1951	0.29639744758605957	NO	-
1984	ZINC02204048	607	0.2963220775127411	NO	-
1985	ZINC03938566	1692	0.2963053286075592	NO	-
1986	ZINC03206567	1029	0.29628708958625793	NO	-
1987	ZINC00642505	53	0.29625070095062256	NO	-
1988	ZINC01055112	259	0.2961094379425049	NO	-
1989	ZINC02712518	873	0.2958545386791229	NO	-
1990	ZINC01221342	317	0.29578229784965515	NO	-
1991	ZINC02393449	732	0.29573115706443787	NO	-
1992	ZINC03631187	1378	0.29569336771965027	NO	-
1993	ZINC02028182	579	0.2956565022468567	NO	-
1994	ZINC01426269	361	0.29564374685287476	NO	-
1995	ZINC00827834	165	0.2955712080001831	NO	-
1996	ZINC02446024	765	0.2955052852630615	NO	-
1997	ZINC03922228	1651	0.2954115569591522	NO	-
1998	ZINC02146209	590	0.29520151019096375	NO	-
1999	ZINC02712517	872	0.2949483394622803	NO	-
2000	ZINC03586075	1350	0.2948010265827179	NO	-
2001	ZINC02152138	591	0.2945808172225952	NO	-
2002	ZINC01055117	260	0.29451707005500793	NO	-
2003	ZINC00687566	72	0.2944796085357666	NO	-
2004	ZINC01049718	253	0.2944301962852478	NO	-
2005	ZINC01124874	302	0.29433146119117737	NO	-
2006	ZINC01055130	261	0.29413285851478577	NO	-
2007	ZINC02712500	868	0.29403722286224365	NO	-
2008	ZINC02691771	839	0.2940315902233124	NO	-
2009	ZINC03544167	1304	0.29380133748054504	NO	-
2010	ZINC02712490	861	0.2937530279159546	NO	-
2011	ZINC04507228	2058	0.2936204671859741	NO	-
2012	ZINC01783156	483	0.29352352023124695	NO	-
2013	ZINC03890913	1632	0.2933956980705261	NO	-
2014	ZINC02265260	650	0.29330673813819885	NO	-
2015	ZINC03445459	1206	0.2932690382003784	NO	-
2016	ZINC03293077	1091	0.29320070147514343	NO	-
2017	ZINC03926485	1669	0.2931959629058838	NO	-
2018	ZINC03463415	1224	0.29317858815193176	NO	-
2019	ZINC02374376	716	0.29315733909606934	NO	-
2020	ZINC03013017	994	0.29303792119026184	NO	-
2021	ZINC02375530	718	0.2930113971233368	NO	-
2022	ZINC04450543	2003	0.29300034046173096	NO	-
2023	ZINC02846324	947	0.29300010204315186	NO	-
2024	ZINC03867492	1576	0.292926162481308	NO	-
2025	ZINC04465595	2025	0.292926162481308	NO	-
2026	ZINC02712448	853	0.2926766276359558	NO	-
2027	ZINC03855096	1508	0.29266923666000366	NO	-
2028	ZINC04176099	1971	0.2925768494606018	NO	-
2029	ZINC03231963	1049	0.2925710082054138	NO	-
2030	ZINC02712428	845	0.29248782992362976	NO	-
2031	ZINC02712522	876	0.2924288511276245	NO	-
2032	ZINC03408539	1174	0.29240620136260986	NO	-
2033	ZINC02752483	898	0.29232898354530334	NO	-
2034	ZINC02655351	820	0.29201313853263855	NO	-
2035	ZINC02403448	737	0.2919575572013855	NO	-
2036	ZINC02636334	806	0.2914883494377136	NO	-
2037	ZINC04089467	1953	0.29141855239868164	NO	-
2038	ZINC01848326	507	0.29136738181114197	NO	-
2039	ZINC04455862	2007	0.2913181185722351	NO	-
2040	ZINC03586078	1351	0.2910816967487335	NO	-
2041	ZINC03438737	1193	0.290925532579422	NO	-
2042	ZINC02428379	747	0.29051724076271057	NO	-
2043	ZINC03859000	1539	0.2904583513736725	NO	-
2044	ZINC03580545	1348	0.29043832421302795	NO	-
2045	ZINC03922671	1660	0.2903953790664673	NO	-
2046	ZINC00822429	163	0.2903381288051605	NO	-
2047	ZINC03022605	996	0.2902829051017761	NO	-
2048	ZINC03822272	1457	0.2902566194534302	NO	-
2049	ZINC02712524	877	0.29014578461647034	NO	-
2050	ZINC03821227	1452	0.28996774554252625	NO	-
2051	ZINC03821227	1453	0.28996774554252625	NO	-
2052	ZINC00779668	104	0.2898525297641754	NO	-
2053	ZINC03618540	1374	0.2896982431411743	NO	-
2054	ZINC02712519	874	0.28964710235595703	NO	-
2055	ZINC03922671	1657	0.2896263301372528	NO	-
2056	ZINC02203523	603	0.28955504298210144	NO	-
2057	ZINC01119701	299	0.2895303964614868	NO	-
2058	ZINC03605824	1365	0.28948190808296204	NO	-
2059	ZINC03851366	1493	0.2893249988555908	NO	-
2060	ZINC01956052	564	0.28925490379333496	NO	-
2061	ZINC02618049	789	0.2892371714115143	NO	-
2062	ZINC03986312	1872	0.2890411913394928	NO	-
2063	ZINC00600179	22	0.28898221254348755	NO	-
2064	ZINC02118568	584	0.2887992858886719	NO	-
2065	ZINC01440819	366	0.2887117862701416	NO	-
2066	ZINC02712449	854	0.2886096239089966	NO	-
2067	ZINC03288693	1089	0.2885364592075348	NO	-
2068	ZINC02880090	973	0.2882891297340393	NO	-
2069	ZINC03821227	1451	0.28815996646881104	NO	-
2070	ZINC03867488	1574	0.2881559133529663	NO	-
2071	ZINC03889355	2088	0.2879330813884735	NO	-
2072	ZINC03938557	1691	0.28769272565841675	NO	-
2073	ZINC02712491	862	0.287365198135376	NO	-
2074	ZINC02903572	981	0.28728726506233215	NO	-
2075	ZINC02374126	715	0.2869683802127838	NO	-
2076	ZINC02678922	837	0.2863815724849701	NO	-
2077	ZINC01636084	438	0.28611722588539124	NO	-
2078	ZINC03997178	1933	0.2860426902770996	NO	-
2079	ZINC03464291	1225	0.2859034538269043	NO	-
2080	ZINC01542113	407	0.2858837842941284	NO	-
2081	ZINC02712501	869	0.28577423095703125	NO	-
2082	ZINC03356669	1136	0.2854211628437042	NO	-
2083	ZINC00799919	111	0.2853783071041107	NO	-
2084	ZINC02594036	785	0.2852155268192291	NO	-
2085	ZINC02835719	941	0.2850799858570099	NO	-
2086	ZINC03966468	1736	0.2846633493900299	NO	-
2087	ZINC02203009	602	0.28450846672058105	NO	-
2088	ZINC01539449	405	0.2841799855232239	NO	-
2089	ZINC02417433	739	0.28402331471443176	NO	-
2090	ZINC03402665	1161	0.2835524380207062	NO	-
2091	ZINC03991273	1903	0.28298240900039673	NO	-
2092	ZINC03990802	1901	0.2827785313129425	NO	-
2093	ZINC02203732	605	0.28229188919067383	NO	-
2094	ZINC03824679	1472	0.2822299897670746	NO	-
2095	ZINC02203907	606	0.2822243869304657	NO	-
2096	ZINC03922671	1658	0.2821248471736908	NO	-
2097	ZINC01744142	457	0.2820972502231598	NO	-
2098	ZINC03922671	1659	0.2811414301395416	NO	-
2099	ZINC01751172	474	0.28093668818473816	NO	-
2100	ZINC00836645	170	0.2805667221546173	NO	-
2101	ZINC01553076	425	0.280141144990921	NO	-
2102	ZINC00879077	197	0.2795372009277344	NO	-
2103	ZINC02712515	871	0.2783387005329132	NO	-
2104	ZINC01490939	390	0.278083860874176	NO	-
2105	ZINC03918325	1647	0.277984619140625	NO	-
2106	ZINC03232942	1052	0.27789953351020813	NO	-
2107	ZINC02604001	786	0.27777576446533203	NO	-
2108	ZINC02394466	734	0.2772009074687958	NO	-
2109	ZINC03088902	1004	0.27694013714790344	NO	-
2110	ZINC00605331	27	0.27684640884399414	NO	-
2111	ZINC02007110	572	0.276451975107193	NO	-
2112	ZINC01553599	426	0.27590522170066833	NO	-
2113	ZINC03639403	1379	0.27586525678634644	NO	-
2114	ZINC02750701	896	0.27528220415115356	NO	-
2115	ZINC03439726	1196	0.2751733958721161	NO	-
2116	ZINC03494662	1252	0.27428051829338074	NO	-
2117	ZINC02712513	870	0.27417656779289246	NO	-
2118	ZINC02854269	953	0.2722366154193878	NO	-
2119	ZINC01485557	387	0.27219006419181824	NO	-
2120	ZINC03431123	1186	0.2720429301261902	NO	-
2121	ZINC03815892	1402	0.27162301540374756	NO	-
2122	ZINC01421671	360	0.27148282527923584	NO	-
2123	ZINC02655557	826	0.27145394682884216	NO	-
2124	ZINC03922671	1661	0.27116164565086365	NO	-
2125	ZINC03605933	1368	0.2695405185222626	NO	-
2126	ZINC01052173	256	0.26945382356643677	NO	-
2127	ZINC04282770	1981	0.2689014673233032	NO	-
2128	ZINC03971701	1777	0.26884377002716064	NO	-
2129	ZINC03991000	1902	0.2684243619441986	NO	-
2130	ZINC02653373	816	0.26758307218551636	NO	-
2131	ZINC03538137	1299	0.26682645082473755	NO	-
2132	ZINC03110756	1006	0.2666580379009247	NO	-
2133	ZINC01542209	408	0.2662813067436218	NO	-
2134	ZINC03490899	1250	0.26533567905426025	NO	-
2135	ZINC02880090	974	0.265230655670166	NO	-
2136	ZINC02880090	975	0.265230655670166	NO	-
2137	ZINC03971701	1779	0.2645752727985382	NO	-
2138	ZINC04408720	2090	0.2643505930900574	NO	-
2139	ZINC03778808	1386	0.26232096552848816	NO	-
2140	ZINC02619398	791	0.26205548644065857	NO	-
2141	ZINC03970163	1765	0.26204606890678406	NO	-
2142	ZINC01902490	527	0.2605251371860504	NO	-
2143	ZINC02862166	962	0.26016950607299805	NO	-
2144	ZINC03970162	1764	0.2599923610687256	NO	-
2145	ZINC03970164	1766	0.2599923610687256	NO	-
2146	ZINC03169682	1015	0.25967928767204285	NO	-
2147	ZINC03970166	1768	0.25967928767204285	NO	-
2148	ZINC02012433	576	0.2596421241760254	NO	-
2149	ZINC03169686	1016	0.2582537531852722	NO	-
2150	ZINC03970165	1767	0.2582537531852722	NO	-
2151	ZINC02864483	963	0.2571450173854828	NO	-
2152	ZINC02192594	595	0.2566831707954407	NO	-
2153	ZINC03789716	1393	0.2552110254764557	NO	-
2154	ZINC03971701	1778	0.25283437967300415	NO	-
2155	ZINC03880694	1612	0.23960009217262268	NO	-
2156	ZINC03815585	49	0.15821421146392822	YES	9
