# Supplementary material for: Optimal assignment methods for ligand-based virtual screening
Source: J Cheminform. 2009 Aug 25;1:14. doi: 10.1186/1758-2946-1-14 (PMC2820492; doi:10.1186/1758-2946-1-14)
Supplement: Additional file 2 — Archive of the result files. The file Results.tar.gz is a Gzip compressed Tar archive containing the results file of each method for each data set. The result files are tab-separated plain text files including the following information: method name, active data set with size, cluster information and the distribution of the molecules over the clusters, decoy data set with size, ratio active:decoy, AUC, awAUC, BEDROC scores for predefined alpha values as suggested by Truchon and Bayly [63], relative enrichment factor [67], ROC enrichments, awROC enrichments at predefined false positive fractions, chemotype enrichment, ROC data points, and the ranking of each structure. [file 1758-2946-1-14-S2.zip › Results/OAAP.SQ.DUD=hivrt.Q.HIVRT_MKC.sdf.A.DUD_hivrt_clustered_I_MM.sdf.D.DUD_hivrt_decoys_ID_pass_MWPass_I0000644]

###################################################################################################
# Screening Result File
# User: jahn
# Method used: OAAP
> <Method_Name>
OAAP
# Screening mode: Single Query Screening
#	Calculations performed: 1528
#	Start time of the calculation: Sun Mar 08 06:09:08 CET 2009
#	End time of the calculation: Sun Mar 08 06:09:26 CET 2009
# Data set information
#	Query molecule name:	MKC from data set: ./data/queries/HIVRT_MKC.sdf
#	Active data set: /rahome/chemoinf/SVS/data/actives/DUD_hivrt_clustered_I_MM.sdf with cluster information
#		Size: 34 molecules
#		Number of clusters: 17
#		Cluster Summery:
#			Cluster number	# molecules	% of actives
#			1		2		5.882
#			2		3		8.824
#			3		2		5.882
#			4		1		2.941
#			5		1		2.941
#			6		6		17.647
#			7		3		8.824
#			8		1		2.941
#			9		1		2.941
#			10		7		20.588
#			11		1		2.941
#			12		1		2.941
#			13		1		2.941
#			14		1		2.941
#			15		1		2.941
#			16		1		2.941
#			17		1		2.941
#	Decoy data set: /rahome/chemoinf/SVS/data/decoys/DUD_hivrt_decoys_ID_pass_MWPass_I_MM.sdf
#		Size: 1494 molecules
#	Ratio actives : decoys
#		1.0 : 43.9412
#	The active and decoy data set were part of the DUD with problem identifier: hivrt
> <AUC>
#	 ROC AUC
	0.6482597054886212
> <awAUC>
#	 ROC awAUC
	0.6490527938082864
> <BEDROC Scores>
#	Alpha Values	BEDROC Scores	Literature: J. Chem. Inf. Model., Vol. 47, No. 2, 2007, 488-508
	106.9	0.4813
	100.0	0.4677
	53.6	0.3792
	50.0	0.3735
	32.2	0.3534
	20.0	0.3582
	16.1	0.3675
	10.0	0.4002
	8.0	0.4208
> <Relative enrichment factor>
#	Fraction dataset	Enrichment factor	 Literature: DOI: 10.1021/ci800303k
	0.0010	65.44502617801047
	0.01	52.35602094240837
	0.02	29.45026178010471
	0.05	26.470588235294116
	0.1	41.1764705882353
	0.2	50.0
	0.25	50.0
> <ROC Enrichments>
#	True decoy fraction	Enrichment	Literature: J Comput Aided Mol Des (2008) 22:133-139
	0.1	175.76470588235296
	0.5	43.94117647058824
	1.0	26.36470588235294
	2.0	13.18235294117647
	5.0	5.858823529411765
	10.0	4.101176470588235
> <awROC Enrichments>
#	Decoy fraction	Enrichment
	0.1	139.14705882352942
	0.5	34.786764705882355
	1.0	19.52941176470588
	2.0	9.76470588235294
	5.0	5.077647058823529
	10.0	4.101176470588235
> <Chemotype enrichment>
#	% data set	% active cluster	Literature: http://dud.docking.org/wombat/
	0.0	0.0
	0.065	0.0
	0.065	5.882
	0.327	5.882
	0.327	11.765
	0.458	11.765
	0.458	17.647
	0.524	17.647
	0.524	23.529
	5.497	23.529
	5.497	29.412
	5.955	29.412
	5.955	35.294
	6.872	35.294
	6.872	41.176
	10.929	41.176
	10.929	47.059
	15.249	47.059
	15.249	52.941
	26.047	52.941
	26.047	58.824
	27.487	58.824
	27.487	64.706
	39.267	64.706
	39.267	70.588
	40.576	70.588
	40.576	76.471
	55.105	76.471
	55.105	82.353
	96.531	82.353
	96.531	88.235
	97.906	88.235
	97.906	94.118
	99.869	94.118
	99.869	100.0
	100.0	100.0
> <ROC curve data>
#	False positive rate	true positive rate
	0.0	0.0
	0.0	0.1471
	7.0E-4	0.1471
	7.0E-4	0.2353
	0.0080	0.2353
	0.0080	0.2647
	0.0495	0.2647
	0.0495	0.2941
	0.0535	0.2941
	0.0535	0.3235
	0.0622	0.3235
	0.0622	0.3529
	0.0703	0.3529
	0.0703	0.3824
	0.079	0.3824
	0.079	0.4118
	0.1017	0.4118
	0.1017	0.4412
	0.1452	0.4412
	0.1452	0.4706
	0.1486	0.4706
	0.1486	0.5
	0.2544	0.5
	0.2544	0.5294
	0.2684	0.5294
	0.2684	0.5588
	0.3333	0.5588
	0.3333	0.5882
	0.3701	0.5882
	0.3701	0.6471
	0.3862	0.6471
	0.3862	0.6765
	0.3989	0.6765
	0.3989	0.7059
	0.5469	0.7059
	0.5469	0.7353
	0.7751	0.7353
	0.7751	0.7647
	0.8574	0.7647
	0.8574	0.8235
	0.8795	0.8235
	0.8795	0.8529
	0.9672	0.8529
	0.9672	0.8824
	0.9806	0.8824
	0.9806	0.9118
	0.9967	0.9118
	0.9967	0.9412
	0.998	0.9412
	0.998	0.9706
	0.9987	0.9706
	0.9987	1.0
	1.0	1.0
> <Screening Table>
# Rank	Mol name	Index in data set	Similarity 2 query	Active	Cluster number
1	ZINC01536588	13	0.8348284363746643	YES	6
2	ZINC03833867	11	0.7485538721084595	YES	6
3	ZINC03833868	12	0.7485538721084595	YES	6
4	ZINC03833869	14	0.6948715448379517	YES	6
5	ZINC03580965	31	0.6438918709754944	YES	15
6	ZINC03611126	1157	0.5823192000389099	NO	-
7	ZINC04617885	18	0.567198634147644	YES	8
8	ZINC03797553	2	0.5415310859680176	YES	2
9	ZINC02004030	9	0.5409484505653381	YES	6
10	ZINC03938531	1326	0.5210708975791931	NO	-
11	ZINC00951362	566	0.5109041333198547	NO	-
12	ZINC00268377	199	0.5061464309692383	NO	-
13	ZINC00052260	30	0.5013173222541809	NO	-
14	ZINC01023177	581	0.5013173222541809	NO	-
15	ZINC03268162	976	0.49810460209846497	NO	-
16	ZINC00161385	121	0.49762845039367676	NO	-
17	ZINC00539607	425	0.4973926246166229	NO	-
18	ZINC03563705	1107	0.49648022651672363	NO	-
19	ZINC00027336	13	0.49634426832199097	NO	-
20	ZINC00587907	469	0.49226605892181396	NO	-
21	ZINC01905250	10	0.4890483319759369	YES	6
22	ZINC01238616	681	0.488739937543869	NO	-
23	ZINC00544086	428	0.48837244510650635	NO	-
24	ZINC01238615	680	0.48793238401412964	NO	-
25	ZINC00541763	427	0.48700687289237976	NO	-
26	ZINC00161667	122	0.48560765385627747	NO	-
27	ZINC03563707	1108	0.48476168513298035	NO	-
28	ZINC03524364	1074	0.48422789573669434	NO	-
29	ZINC04466702	1468	0.4840427339076996	NO	-
30	ZINC01448366	731	0.4827267527580261	NO	-
31	ZINC03610956	1152	0.48159006237983704	NO	-
32	ZINC03610959	1153	0.48159006237983704	NO	-
33	ZINC03610970	1154	0.48159006237983704	NO	-
34	ZINC03610973	1155	0.48159006237983704	NO	-
35	ZINC01405602	716	0.4815577268600464	NO	-
36	ZINC03572957	1113	0.479227215051651	NO	-
37	ZINC02087110	767	0.4779621660709381	NO	-
38	ZINC00068604	43	0.47760751843452454	NO	-
39	ZINC01410619	718	0.4769493639469147	NO	-
40	ZINC00533154	421	0.4769245684146881	NO	-
41	ZINC00533153	420	0.47691741585731506	NO	-
42	ZINC01751645	752	0.47676724195480347	NO	-
43	ZINC04308340	1424	0.47285306453704834	NO	-
44	ZINC04308506	1425	0.47246330976486206	NO	-
45	ZINC04466702	1469	0.47047439217567444	NO	-
46	ZINC00299917	217	0.4690006673336029	NO	-
47	ZINC03610270	1150	0.4675670862197876	NO	-
48	ZINC03610285	1151	0.4675670862197876	NO	-
49	ZINC03566120	1109	0.46691805124282837	NO	-
50	ZINC03610982	1156	0.4657213091850281	NO	-
51	ZINC03563703	1106	0.464175820350647	NO	-
52	ZINC01459401	733	0.4637483060359955	NO	-
53	ZINC03453563	1037	0.4629461169242859	NO	-
54	ZINC00374482	278	0.46202123165130615	NO	-
55	ZINC00616471	484	0.461850106716156	NO	-
56	ZINC00230762	168	0.46101823449134827	NO	-
57	ZINC03833114	1176	0.460263729095459	NO	-
58	ZINC00128289	101	0.459615021944046	NO	-
59	ZINC00546110	430	0.459615021944046	NO	-
60	ZINC00813789	537	0.4583852291107178	NO	-
61	ZINC03630982	1171	0.45654749870300293	NO	-
62	ZINC00794384	528	0.4562588036060333	NO	-
63	ZINC00813790	538	0.4555325508117676	NO	-
64	ZINC00477780	370	0.45526209473609924	NO	-
65	ZINC00526388	405	0.45511817932128906	NO	-
66	ZINC00526394	408	0.45511817932128906	NO	-
67	ZINC00520854	403	0.4547065794467926	NO	-
68	ZINC02378026	791	0.4542096257209778	NO	-
69	ZINC00503150	393	0.45413127541542053	NO	-
70	ZINC01431815	724	0.45305612683296204	NO	-
71	ZINC00678020	518	0.45262476801872253	NO	-
72	ZINC00041945	22	0.4524848163127899	NO	-
73	ZINC03563368	1103	0.45238181948661804	NO	-
74	ZINC03563380	1105	0.45238181948661804	NO	-
75	ZINC03851211	1189	0.45119524002075195	NO	-
76	ZINC01431814	723	0.4510112404823303	NO	-
77	ZINC00342537	246	0.4508380591869354	NO	-
78	ZINC01994281	765	0.44985926151275635	NO	-
79	ZINC01994283	766	0.44985926151275635	NO	-
80	ZINC00565148	450	0.44950544834136963	NO	-
81	ZINC00209056	151	0.4480981230735779	NO	-
82	ZINC00526390	406	0.4479854702949524	NO	-
83	ZINC00526392	407	0.4479854702949524	NO	-
84	ZINC00006488	19	0.4472147524356842	YES	9
85	ZINC03863735	1266	0.44719624519348145	NO	-
86	ZINC00110723	84	0.44658172130584717	NO	-
87	ZINC04108772	1397	0.4465038478374481	NO	-
88	ZINC03859790	1250	0.44566425681114197	NO	-
89	ZINC03253246	974	0.4445626139640808	NO	-
90	ZINC03591092	1126	0.4445626139640808	NO	-
91	ZINC00598801	32	0.44333821535110474	YES	16
92	ZINC00360405	256	0.4424785375595093	NO	-
93	ZINC03868292	1294	0.44232434034347534	NO	-
94	ZINC00529184	414	0.4420757591724396	NO	-
95	ZINC03833114	1175	0.4419531226158142	NO	-
96	ZINC00137004	107	0.44127392768859863	NO	-
97	ZINC03606035	1149	0.44120487570762634	NO	-
98	ZINC01002344	575	0.44119513034820557	NO	-
99	ZINC00626314	494	0.44042548537254333	NO	-
100	ZINC00286981	203	0.4396369755268097	NO	-
101	ZINC03452747	1035	0.4386116564273834	NO	-
102	ZINC03530535	1084	0.4384762644767761	NO	-
103	ZINC04441352	1451	0.4380077123641968	NO	-
104	ZINC00813764	536	0.43715137243270874	NO	-
105	ZINC02020188	7	0.43713611364364624	YES	4
106	ZINC03849324	1180	0.43701812624931335	NO	-
107	ZINC02854078	914	0.4367828369140625	NO	-
108	ZINC03853613	1208	0.4365759491920471	NO	-
109	ZINC02703443	844	0.43656063079833984	NO	-
110	ZINC02746950	859	0.4365338385105133	NO	-
111	ZINC00813894	543	0.43647924065589905	NO	-
112	ZINC00384635	289	0.4364077150821686	NO	-
113	ZINC00627273	496	0.4363898038864136	NO	-
114	ZINC00483964	379	0.43554455041885376	NO	-
115	ZINC00041945	21	0.43549448251724243	NO	-
116	ZINC00947566	565	0.4354811906814575	NO	-
117	ZINC03336959	990	0.4353652894496918	NO	-
118	ZINC01624808	4	0.4352004826068878	YES	2
119	ZINC03581287	1121	0.435172438621521	NO	-
120	ZINC03851211	1188	0.4345666170120239	NO	-
121	ZINC00813893	542	0.43455469608306885	NO	-
122	ZINC04361474	1438	0.43453648686408997	NO	-
123	ZINC00813888	541	0.43433940410614014	NO	-
124	ZINC00813763	535	0.4338829815387726	NO	-
125	ZINC00295845	211	0.43385541439056396	NO	-
126	ZINC03234778	970	0.4336037337779999	NO	-
127	ZINC03234779	971	0.4336037337779999	NO	-
128	ZINC03857463	1218	0.43340128660202026	NO	-
129	ZINC03604974	1131	0.4328840672969818	NO	-
130	ZINC03537196	1089	0.4328303635120392	NO	-
131	ZINC03596296	1128	0.43277403712272644	NO	-
132	ZINC01625281	3	0.43230968713760376	YES	2
133	ZINC01240300	683	0.43205973505973816	NO	-
134	ZINC01161338	656	0.4319166839122772	NO	-
135	ZINC00628111	498	0.43186521530151367	NO	-
136	ZINC00299907	215	0.43181002140045166	NO	-
137	ZINC00299911	216	0.43181002140045166	NO	-
138	ZINC01048552	587	0.43181002140045166	NO	-
139	ZINC01048553	588	0.43181002140045166	NO	-
140	ZINC00644645	502	0.4315875768661499	NO	-
141	ZINC02620593	826	0.4315667152404785	NO	-
142	ZINC03563378	1104	0.431557297706604	NO	-
143	ZINC03853612	1207	0.4313066899776459	NO	-
144	ZINC01140910	647	0.4311636984348297	NO	-
145	ZINC00619148	490	0.4306611716747284	NO	-
146	ZINC00930756	563	0.4306465685367584	NO	-
147	ZINC01363169	706	0.4306357800960541	NO	-
148	ZINC03563366	1102	0.43042653799057007	NO	-
149	ZINC01140954	648	0.4301629960536957	NO	-
150	ZINC02620592	825	0.4301501512527466	NO	-
151	ZINC00813887	540	0.43007996678352356	NO	-
152	ZINC00367881	267	0.4284595847129822	NO	-
153	ZINC03537195	1088	0.4284524619579315	NO	-
154	ZINC03604972	1130	0.4284524619579315	NO	-
155	ZINC01959294	763	0.42835476994514465	NO	-
156	ZINC03581291	1122	0.42750832438468933	NO	-
157	ZINC03530533	1083	0.42746487259864807	NO	-
158	ZINC00550540	434	0.42743468284606934	NO	-
159	ZINC03849318	1178	0.42729273438453674	NO	-
160	ZINC03590884	1125	0.4270142912864685	NO	-
161	ZINC03469392	1050	0.42698267102241516	NO	-
162	ZINC02889051	934	0.4265940189361572	NO	-
163	ZINC03378763	1003	0.4265286326408386	NO	-
164	ZINC00612456	476	0.426471471786499	NO	-
165	ZINC03517809	1072	0.4264216125011444	NO	-
166	ZINC01780133	754	0.42594993114471436	NO	-
167	ZINC00004778	8	0.42587438225746155	YES	5
168	ZINC02635976	833	0.42561355233192444	NO	-
169	ZINC01140955	649	0.42545586824417114	NO	-
170	ZINC03912800	1324	0.42538097500801086	NO	-
171	ZINC03605089	1139	0.42520883679389954	NO	-
172	ZINC03605184	1143	0.42520883679389954	NO	-
173	ZINC02859567	915	0.42489656805992126	NO	-
174	ZINC00088986	57	0.4248809516429901	NO	-
175	ZINC00813848	539	0.424861341714859	NO	-
176	ZINC00939783	564	0.4238912761211395	NO	-
177	ZINC00110716	82	0.42388516664505005	NO	-
178	ZINC01780134	755	0.42384645342826843	NO	-
179	ZINC02637498	835	0.42336004972457886	NO	-
180	ZINC03537194	1087	0.4232195317745209	NO	-
181	ZINC03537197	1090	0.4232195317745209	NO	-
182	ZINC03604970	1129	0.4232195317745209	NO	-
183	ZINC03604975	1132	0.4232195317745209	NO	-
184	ZINC00077823	48	0.4225517809391022	NO	-
185	ZINC01436991	726	0.4225517809391022	NO	-
186	ZINC00065416	41	0.4222180247306824	NO	-
187	ZINC00019876	11	0.42185354232788086	NO	-
188	ZINC03176197	958	0.4216846227645874	NO	-
189	ZINC03859790	1249	0.4216063618659973	NO	-
190	ZINC03663862	1173	0.42121732234954834	NO	-
191	ZINC03862802	1262	0.4209049940109253	NO	-
192	ZINC03605086	1137	0.42074111104011536	NO	-
193	ZINC03605090	1140	0.42074111104011536	NO	-
194	ZINC03605088	1138	0.42064595222473145	NO	-
195	ZINC03868289	1293	0.42058438062667847	NO	-
196	ZINC03849318	1179	0.4203859567642212	NO	-
197	ZINC03849324	1181	0.4203859567642212	NO	-
198	ZINC03605182	1142	0.4203662574291229	NO	-
199	ZINC00365579	265	0.420077919960022	NO	-
200	ZINC00469435	359	0.4193827211856842	NO	-
201	ZINC02854077	913	0.41924282908439636	NO	-
202	ZINC03605181	1141	0.4192048907279968	NO	-
203	ZINC03605185	1144	0.4192048907279968	NO	-
204	ZINC00209129	152	0.41907715797424316	NO	-
205	ZINC00013204	9	0.4190387427806854	NO	-
206	ZINC00110719	83	0.4188900589942932	NO	-
207	ZINC04441359	1452	0.4185418486595154	NO	-
208	ZINC00503853	394	0.4185025990009308	NO	-
209	ZINC03963952	1333	0.4182237386703491	NO	-
210	ZINC00295845	212	0.41817930340766907	NO	-
211	ZINC03868317	1297	0.41808614134788513	NO	-
212	ZINC00520471	401	0.4179867208003998	NO	-
213	ZINC00596883	472	0.4173244535923004	NO	-
214	ZINC03548503	1091	0.4172632098197937	NO	-
215	ZINC03968974	1337	0.4172210693359375	NO	-
216	ZINC04119260	1398	0.41688019037246704	NO	-
217	ZINC00212487	156	0.4166364371776581	NO	-
218	ZINC00573652	458	0.4166072905063629	NO	-
219	ZINC00627273	495	0.4166046380996704	NO	-
220	ZINC03605074	1134	0.4163751006126404	NO	-
221	ZINC03605076	1135	0.4163751006126404	NO	-
222	ZINC00626314	493	0.4163426458835602	NO	-
223	ZINC00442591	335	0.41627880930900574	NO	-
224	ZINC02873249	922	0.4157371520996094	NO	-
225	ZINC03605282	1146	0.4150971472263336	NO	-
226	ZINC03605283	1147	0.4150971472263336	NO	-
227	ZINC01121160	635	0.4145627021789551	NO	-
228	ZINC00503149	392	0.41448214650154114	NO	-
229	ZINC00612476	478	0.4143315255641937	NO	-
230	ZINC00161670	123	0.41418537497520447	NO	-
231	ZINC04414947	1444	0.4139436185359955	NO	-
232	ZINC00612475	477	0.4136275351047516	NO	-
233	ZINC03832001	24	0.4134032726287842	YES	10
234	ZINC03889564	1307	0.41321519017219543	NO	-
235	ZINC00384700	292	0.4129771888256073	NO	-
236	ZINC01127667	641	0.41289523243904114	NO	-
237	ZINC00520471	400	0.4126843214035034	NO	-
238	ZINC00110715	81	0.411594957113266	NO	-
239	ZINC00598073	26	0.41156402230262756	YES	10
240	ZINC02388191	792	0.41143548488616943	NO	-
241	ZINC00540184	426	0.41118985414505005	NO	-
242	ZINC02241025	781	0.41070014238357544	NO	-
243	ZINC00189425	136	0.41047731041908264	NO	-
244	ZINC02911259	936	0.4100414216518402	NO	-
245	ZINC01033916	583	0.4099476933479309	NO	-
246	ZINC03863657	1265	0.4099200665950775	NO	-
247	ZINC03605071	1133	0.4094330370426178	NO	-
248	ZINC03605078	1136	0.4094330370426178	NO	-
249	ZINC00411264	299	0.4093763828277588	NO	-
250	ZINC03514566	1069	0.40914440155029297	NO	-
251	ZINC03514568	1070	0.40914440155029297	NO	-
252	ZINC00616701	485	0.4091068208217621	NO	-
253	ZINC03511673	1067	0.409068763256073	NO	-
254	ZINC00013204	10	0.40880194306373596	NO	-
255	ZINC03368964	999	0.40811723470687866	NO	-
256	ZINC03176199	959	0.4079909324645996	NO	-
257	ZINC03605281	1145	0.4079004228115082	NO	-
258	ZINC03605284	1148	0.4079004228115082	NO	-
259	ZINC00309218	224	0.4075709283351898	NO	-
260	ZINC04376528	1439	0.40704572200775146	NO	-
261	ZINC00527724	409	0.4065951406955719	NO	-
262	ZINC00527725	410	0.4065951406955719	NO	-
263	ZINC00813757	534	0.40658146142959595	NO	-
264	ZINC02552260	813	0.4065418541431427	NO	-
265	ZINC00212477	155	0.4057047367095947	NO	-
266	ZINC03963867	1332	0.4052737057209015	NO	-
267	ZINC00171429	126	0.40518897771835327	NO	-
268	ZINC00212461	154	0.4046850800514221	NO	-
269	ZINC04131393	1405	0.40456074476242065	NO	-
270	ZINC00217414	161	0.4042143225669861	NO	-
271	ZINC03987876	1362	0.40401479601860046	NO	-
272	ZINC00116098	87	0.40384575724601746	NO	-
273	ZINC00780322	524	0.4036920964717865	NO	-
274	ZINC00780323	525	0.4036920964717865	NO	-
275	ZINC00813756	533	0.40367984771728516	NO	-
276	ZINC00263725	192	0.40340644121170044	NO	-
277	ZINC00092980	61	0.40331605076789856	NO	-
278	ZINC02265634	783	0.4030918776988983	NO	-
279	ZINC00839834	548	0.4029199779033661	NO	-
280	ZINC00644647	504	0.40278729796409607	NO	-
281	ZINC00384698	291	0.40263280272483826	NO	-
282	ZINC04000676	1375	0.4020686447620392	NO	-
283	ZINC04427553	1448	0.40202245116233826	NO	-
284	ZINC02889052	935	0.4018227458000183	NO	-
285	ZINC02539531	810	0.40143629908561707	NO	-
286	ZINC03326414	988	0.40137529373168945	NO	-
287	ZINC03974811	1354	0.401193231344223	NO	-
288	ZINC04441839	1453	0.4011421501636505	NO	-
289	ZINC03369453	1000	0.40085652470588684	NO	-
290	ZINC03166187	956	0.4006504416465759	NO	-
291	ZINC03890863	1314	0.4005410075187683	NO	-
292	ZINC04465160	1460	0.4005410075187683	NO	-
293	ZINC02741855	858	0.4002665579319	NO	-
294	ZINC02871308	920	0.400009423494339	NO	-
295	ZINC02884342	929	0.400009423494339	NO	-
296	ZINC00487330	384	0.3999590575695038	NO	-
297	ZINC03439837	1028	0.39986708760261536	NO	-
298	ZINC02795292	892	0.3995470404624939	NO	-
299	ZINC03211805	964	0.3989977538585663	NO	-
300	ZINC03859636	1246	0.3989325165748596	NO	-
301	ZINC00427326	319	0.39881592988967896	NO	-
302	ZINC00856537	551	0.3982653021812439	NO	-
303	ZINC03862000	1256	0.3980673849582672	NO	-
304	ZINC00060692	35	0.39774224162101746	NO	-
305	ZINC00581562	461	0.3976510167121887	NO	-
306	ZINC00010323	8	0.39762285351753235	NO	-
307	ZINC03616242	1168	0.39743557572364807	NO	-
308	ZINC00583223	465	0.39734217524528503	NO	-
309	ZINC00575911	459	0.3972013294696808	NO	-
310	ZINC04522158	1484	0.39701369404792786	NO	-
311	ZINC00206253	144	0.3967091143131256	NO	-
312	ZINC01099342	628	0.3965079188346863	NO	-
313	ZINC02796205	896	0.3963504731655121	NO	-
314	ZINC00384662	290	0.39632901549339294	NO	-
315	ZINC03453783	1043	0.39614349603652954	NO	-
316	ZINC02846017	912	0.39610546827316284	NO	-
317	ZINC03566292	1111	0.3956916332244873	NO	-
318	ZINC00583225	466	0.39556875824928284	NO	-
319	ZINC03360812	997	0.3954623341560364	NO	-
320	ZINC03439950	1031	0.3952348530292511	NO	-
321	ZINC03527398	1080	0.3949601650238037	NO	-
322	ZINC02796206	897	0.39477303624153137	NO	-
323	ZINC00206254	145	0.3947048783302307	NO	-
324	ZINC00092980	60	0.394565224647522	NO	-
325	ZINC00629315	500	0.3945625424385071	NO	-
326	ZINC03561961	1100	0.3941648006439209	NO	-
327	ZINC03561962	1101	0.3941648006439209	NO	-
328	ZINC02788181	880	0.39403775334358215	NO	-
329	ZINC03853393	1204	0.39394092559814453	NO	-
330	ZINC03439928	1030	0.39350152015686035	NO	-
331	ZINC03464407	1048	0.3930271565914154	NO	-
332	ZINC01158839	655	0.3928903043270111	NO	-
333	ZINC00856243	550	0.3928872346878052	NO	-
334	ZINC00031886	16	0.3928777575492859	NO	-
335	ZINC00487329	383	0.3927372992038727	NO	-
336	ZINC01442693	729	0.3925166130065918	NO	-
337	ZINC03527384	1078	0.3924843370914459	NO	-
338	ZINC03527386	1079	0.3924843370914459	NO	-
339	ZINC00318864	234	0.3923683166503906	NO	-
340	ZINC03852751	1194	0.39236482977867126	NO	-
341	ZINC03852794	1196	0.39236482977867126	NO	-
342	ZINC03854028	1209	0.39229288697242737	NO	-
343	ZINC01059855	599	0.3921677768230438	NO	-
344	ZINC02788182	881	0.391973614692688	NO	-
345	ZINC03890862	1313	0.3918501138687134	NO	-
346	ZINC03453775	1040	0.3917492926120758	NO	-
347	ZINC02794703	889	0.3916262984275818	NO	-
348	ZINC00857795	553	0.3915948271751404	NO	-
349	ZINC03384857	1004	0.39131882786750793	NO	-
350	ZINC00147749	118	0.39114633202552795	NO	-
351	ZINC00487348	386	0.3911071717739105	NO	-
352	ZINC00145434	114	0.39108753204345703	NO	-
353	ZINC01189408	662	0.3909108638763428	NO	-
354	ZINC03441346	1033	0.3907577097415924	NO	-
355	ZINC00506103	395	0.39074626564979553	NO	-
356	ZINC02788717	884	0.3905739486217499	NO	-
357	ZINC00571898	454	0.39032524824142456	NO	-
358	ZINC01100879	630	0.39020290970802307	NO	-
359	ZINC03580997	1120	0.39018064737319946	NO	-
360	ZINC00413812	305	0.39006516337394714	NO	-
361	ZINC01281458	688	0.3899712860584259	NO	-
362	ZINC02883078	928	0.38987693190574646	NO	-
363	ZINC03401018	1010	0.3898022770881653	NO	-
364	ZINC00583254	467	0.3897612690925598	NO	-
365	ZINC03858612	1236	0.389541357755661	NO	-
366	ZINC00146498	115	0.3894197642803192	NO	-
367	ZINC03399183	1008	0.3893480896949768	NO	-
368	ZINC00110711	80	0.3892120122909546	NO	-
369	ZINC01113225	633	0.3891025185585022	NO	-
370	ZINC00644646	503	0.38902905583381653	NO	-
371	ZINC03473160	1056	0.3889976143836975	NO	-
372	ZINC00444291	337	0.38895419239997864	NO	-
373	ZINC00804958	531	0.3887595236301422	NO	-
374	ZINC04510694	1482	0.3887163996696472	NO	-
375	ZINC01207176	672	0.38847342133522034	NO	-
376	ZINC00619318	491	0.3883795440196991	NO	-
377	ZINC00055670	32	0.38795119524002075	NO	-
378	ZINC03968975	1338	0.387779176235199	NO	-
379	ZINC00384633	288	0.38774922490119934	NO	-
380	ZINC00384727	293	0.3873475193977356	NO	-
381	ZINC01432572	725	0.38729003071784973	NO	-
382	ZINC02647919	837	0.3872286081314087	NO	-
383	ZINC01069304	613	0.38710319995880127	NO	-
384	ZINC01614679	748	0.3869243562221527	NO	-
385	ZINC04441346	1450	0.3867292106151581	NO	-
386	ZINC00756384	522	0.3867003321647644	NO	-
387	ZINC03413386	1015	0.3864807188510895	NO	-
388	ZINC00380168	282	0.3862166106700897	NO	-
389	ZINC00612817	479	0.3860214650630951	NO	-
390	ZINC03581482	1123	0.3859933018684387	NO	-
391	ZINC00082028	54	0.3859313130378723	NO	-
392	ZINC03969801	1342	0.38579219579696655	NO	-
393	ZINC03573124	1114	0.38523992896080017	NO	-
394	ZINC00207322	149	0.38521987199783325	NO	-
395	ZINC03433791	1027	0.38515642285346985	NO	-
396	ZINC00094639	62	0.385121613740921	NO	-
397	ZINC00433154	328	0.3849719166755676	NO	-
398	ZINC03833865	17	0.38478943705558777	YES	7
399	ZINC00065392	39	0.38441991806030273	NO	-
400	ZINC04465712	1463	0.3843860924243927	NO	-
401	ZINC01091132	624	0.38435661792755127	NO	-
402	ZINC03858004	1227	0.3840444087982178	NO	-
403	ZINC02987042	942	0.38395175337791443	NO	-
404	ZINC01067451	609	0.38368332386016846	NO	-
405	ZINC03859554	1243	0.383640855550766	NO	-
406	ZINC02639622	836	0.38345396518707275	NO	-
407	ZINC03616231	1167	0.3830898702144623	NO	-
408	ZINC02457113	804	0.3830035924911499	NO	-
409	ZINC04361386	1437	0.38299065828323364	NO	-
410	ZINC00005434	4	0.3829687535762787	NO	-
411	ZINC03041273	946	0.3828519284725189	NO	-
412	ZINC03389541	1006	0.38280802965164185	NO	-
413	ZINC02795291	891	0.3827478289604187	NO	-
414	ZINC03559884	1095	0.3826645314693451	NO	-
415	ZINC01206116	670	0.3826119899749756	NO	-
416	ZINC00856243	549	0.38246646523475647	NO	-
417	ZINC04131393	1404	0.38245025277137756	NO	-
418	ZINC00487347	385	0.38244107365608215	NO	-
419	ZINC00619588	492	0.3823373019695282	NO	-
420	ZINC03832004	27	0.38232702016830444	YES	11
421	ZINC00341126	244	0.3822391927242279	NO	-
422	ZINC03579391	1119	0.3822229504585266	NO	-
423	ZINC00581538	460	0.38218581676483154	NO	-
424	ZINC01158359	654	0.3821749687194824	NO	-
425	ZINC00110703	79	0.38217270374298096	NO	-
426	ZINC00097662	64	0.382168710231781	NO	-
427	ZINC03499366	1060	0.3820434510707855	NO	-
428	ZINC03439911	1029	0.3820358216762543	NO	-
429	ZINC01513702	743	0.3820348083972931	NO	-
430	ZINC00122034	90	0.38201704621315	NO	-
431	ZINC03397220	1007	0.3819432854652405	NO	-
432	ZINC03889629	1308	0.38185688853263855	NO	-
433	ZINC03958895	1330	0.38177329301834106	NO	-
434	ZINC02797879	901	0.3817422091960907	NO	-
435	ZINC00206262	147	0.38139212131500244	NO	-
436	ZINC03455248	1045	0.3813422918319702	NO	-
437	ZINC03969470	1340	0.38115566968917847	NO	-
438	ZINC04470003	1476	0.38115566968917847	NO	-
439	ZINC03970808	1345	0.3808825612068176	NO	-
440	ZINC03859126	1241	0.3807661831378937	NO	-
441	ZINC04006773	1387	0.3807169795036316	NO	-
442	ZINC00534216	422	0.3805873990058899	NO	-
443	ZINC03217270	966	0.380548357963562	NO	-
444	ZINC00615191	483	0.38021543622016907	NO	-
445	ZINC00619074	489	0.3801749348640442	NO	-
446	ZINC01856833	760	0.38010430335998535	NO	-
447	ZINC00618848	488	0.38010162115097046	NO	-
448	ZINC03523585	1073	0.3799653947353363	NO	-
449	ZINC03857847	1226	0.3797087073326111	NO	-
450	ZINC01453047	732	0.37970367074012756	NO	-
451	ZINC03969979	1343	0.3796585500240326	NO	-
452	ZINC00364275	263	0.37961432337760925	NO	-
453	ZINC03868991	1300	0.37960296869277954	NO	-
454	ZINC03401021	1011	0.379527747631073	NO	-
455	ZINC00124651	92	0.3794412612915039	NO	-
456	ZINC01066688	606	0.3794412612915039	NO	-
457	ZINC03868316	1296	0.37935006618499756	NO	-
458	ZINC02796351	898	0.3793368339538574	NO	-
459	ZINC01138951	645	0.3790476322174072	NO	-
460	ZINC00361236	257	0.37862882018089294	NO	-
461	ZINC02843705	909	0.37853866815567017	NO	-
462	ZINC03859808	1252	0.37846067547798157	NO	-
463	ZINC00429343	326	0.37827903032302856	NO	-
464	ZINC01261948	687	0.3782404363155365	NO	-
465	ZINC03470456	1053	0.37789395451545715	NO	-
466	ZINC00309022	223	0.3778938353061676	NO	-
467	ZINC00060691	34	0.3778667151927948	NO	-
468	ZINC03855040	1214	0.3778645098209381	NO	-
469	ZINC02940296	939	0.377678245306015	NO	-
470	ZINC03613134	1165	0.3776707351207733	NO	-
471	ZINC00101206	67	0.3776170313358307	NO	-
472	ZINC03230151	968	0.37722939252853394	NO	-
473	ZINC00476647	367	0.3771311044692993	NO	-
474	ZINC00065406	40	0.3770867884159088	NO	-
475	ZINC00314209	230	0.377020001411438	NO	-
476	ZINC00314210	231	0.377020001411438	NO	-
477	ZINC03474041	1057	0.3768795430660248	NO	-
478	ZINC03452752	1036	0.3768607974052429	NO	-
479	ZINC01261946	686	0.37681543827056885	NO	-
480	ZINC00253706	184	0.3767815828323364	NO	-
481	ZINC00437873	332	0.3767815828323364	NO	-
482	ZINC03868991	1301	0.3767547905445099	NO	-
483	ZINC03857845	1225	0.3767174482345581	NO	-
484	ZINC03453578	1038	0.37658944725990295	NO	-
485	ZINC04414016	1442	0.37653160095214844	NO	-
486	ZINC01065007	602	0.37650495767593384	NO	-
487	ZINC03453581	1039	0.3763103187084198	NO	-
488	ZINC03857512	1219	0.3760536313056946	NO	-
489	ZINC00571910	455	0.37601107358932495	NO	-
490	ZINC03017282	944	0.3760020434856415	NO	-
491	ZINC03890686	1312	0.3759836256504059	NO	-
492	ZINC03322691	986	0.37593016028404236	NO	-
493	ZINC00260900	190	0.3757978677749634	NO	-
494	ZINC00644623	501	0.37563949823379517	NO	-
495	ZINC02241885	782	0.3756118416786194	NO	-
496	ZINC03858565	1234	0.37540632486343384	NO	-
497	ZINC00425130	315	0.3751758337020874	NO	-
498	ZINC03886656	1304	0.37509995698928833	NO	-
499	ZINC00073132	45	0.3750561773777008	NO	-
500	ZINC02334601	788	0.3749447166919708	NO	-
501	ZINC03858571	1235	0.374828040599823	NO	-
502	ZINC00479653	376	0.3747543394565582	NO	-
503	ZINC04004958	1385	0.3747508227825165	NO	-
504	ZINC00141414	111	0.3746986389160156	NO	-
505	ZINC02918490	937	0.3746456205844879	NO	-
506	ZINC03859806	1251	0.37443065643310547	NO	-
507	ZINC02172443	771	0.3742966949939728	NO	-
508	ZINC03613011	1161	0.3741042912006378	NO	-
509	ZINC03613015	1164	0.3741042912006378	NO	-
510	ZINC00347897	248	0.3740706741809845	NO	-
511	ZINC00347899	249	0.3740706741809845	NO	-
512	ZINC00857794	552	0.373909056186676	NO	-
513	ZINC00532115	418	0.3738366961479187	NO	-
514	ZINC01006309	577	0.37383565306663513	NO	-
515	ZINC02577596	817	0.3735451400279999	NO	-
516	ZINC00571661	453	0.3733047842979431	NO	-
517	ZINC02632868	830	0.3732081353664398	NO	-
518	ZINC01492540	25	0.3731862008571625	YES	10
519	ZINC00532117	419	0.3730275332927704	NO	-
520	ZINC00617778	487	0.37300556898117065	NO	-
521	ZINC02635859	832	0.37271273136138916	NO	-
522	ZINC00387662	295	0.3725472390651703	NO	-
523	ZINC03849868	1183	0.3723665773868561	NO	-
524	ZINC03849870	1184	0.3723665773868561	NO	-
525	ZINC01126982	639	0.37203851342201233	NO	-
526	ZINC01230401	677	0.37194398045539856	NO	-
527	ZINC02620381	823	0.3718627095222473	NO	-
528	ZINC03470772	1055	0.37183162569999695	NO	-
529	ZINC00203436	141	0.3718133866786957	NO	-
530	ZINC02750444	860	0.37177979946136475	NO	-
531	ZINC00477906	371	0.37169399857521057	NO	-
532	ZINC00477907	372	0.37169399857521057	NO	-
533	ZINC03859637	1247	0.37162309885025024	NO	-
534	ZINC03859638	1248	0.37162309885025024	NO	-
535	ZINC00079509	51	0.371518075466156	NO	-
536	ZINC00372999	275	0.37113597989082336	NO	-
537	ZINC02760792	865	0.37090933322906494	NO	-
538	ZINC00529143	413	0.3707273602485657	NO	-
539	ZINC02794702	888	0.37034860253334045	NO	-
540	ZINC01065753	604	0.37022846937179565	NO	-
541	ZINC02409670	796	0.37009403109550476	NO	-
542	ZINC03575506	1116	0.369892954826355	NO	-
543	ZINC00371686	270	0.3697492182254791	NO	-
544	ZINC01079561	619	0.36971962451934814	NO	-
545	ZINC00206257	146	0.3695388734340668	NO	-
546	ZINC00212739	157	0.36945679783821106	NO	-
547	ZINC00144466	112	0.3693470358848572	NO	-
548	ZINC00110725	85	0.36927807331085205	NO	-
549	ZINC01036586	584	0.3690654933452606	NO	-
550	ZINC00572691	456	0.36901843547821045	NO	-
551	ZINC00591166	471	0.368764191865921	NO	-
552	ZINC03849328	1182	0.3687135875225067	NO	-
553	ZINC00502653	390	0.36835506558418274	NO	-
554	ZINC01340777	702	0.3683476448059082	NO	-
555	ZINC02861945	916	0.36816027760505676	NO	-
556	ZINC01121697	636	0.36809828877449036	NO	-
557	ZINC03346437	993	0.3680247366428375	NO	-
558	ZINC00467330	356	0.3679942488670349	NO	-
559	ZINC03850064	1186	0.36798563599586487	NO	-
560	ZINC00363230	261	0.3678635060787201	NO	-
561	ZINC03593311	1127	0.3675367534160614	NO	-
562	ZINC03619934	1169	0.36715593934059143	NO	-
563	ZINC00617283	486	0.36710307002067566	NO	-
564	ZINC03859126	1240	0.36704984307289124	NO	-
565	ZINC02533264	809	0.3669707179069519	NO	-
566	ZINC01599204	747	0.36695337295532227	NO	-
567	ZINC00134757	106	0.36682501435279846	NO	-
568	ZINC00645598	505	0.36682501435279846	NO	-
569	ZINC01254638	685	0.366744726896286	NO	-
570	ZINC01139273	646	0.3667357861995697	NO	-
571	ZINC02751969	862	0.36664724349975586	NO	-
572	ZINC03867155	1273	0.36644983291625977	NO	-
573	ZINC02620382	824	0.36644354462623596	NO	-
574	ZINC03832011	20	0.3663908839225769	YES	10
575	ZINC03832009	21	0.3663908839225769	YES	10
576	ZINC04006733	1386	0.3663065433502197	NO	-
577	ZINC03464456	1049	0.3662221133708954	NO	-
578	ZINC00213528	160	0.3661811053752899	NO	-
579	ZINC04102756	1394	0.36599743366241455	NO	-
580	ZINC01553345	745	0.36596763134002686	NO	-
581	ZINC03982989	1358	0.3659350275993347	NO	-
582	ZINC04141560	1410	0.3658413290977478	NO	-
583	ZINC01496341	738	0.36574995517730713	NO	-
584	ZINC03857732	1221	0.36551570892333984	NO	-
585	ZINC00502655	391	0.3654181957244873	NO	-
586	ZINC03317791	985	0.3653726875782013	NO	-
587	ZINC00674437	515	0.36535078287124634	NO	-
588	ZINC02554065	814	0.3652965724468231	NO	-
589	ZINC03977591	1355	0.36524534225463867	NO	-
590	ZINC02877297	924	0.3650585114955902	NO	-
591	ZINC03573154	1115	0.3645634353160858	NO	-
592	ZINC03613012	1162	0.36443135142326355	NO	-
593	ZINC03613014	1163	0.36443135142326355	NO	-
594	ZINC00487328	382	0.3641950488090515	NO	-
595	ZINC00100217	65	0.3641902208328247	NO	-
596	ZINC00100218	66	0.3641902208328247	NO	-
597	ZINC03453781	1042	0.36415988206863403	NO	-
598	ZINC03508983	1063	0.36407673358917236	NO	-
599	ZINC03853186	1201	0.36407139897346497	NO	-
600	ZINC00014547	30	0.36404311656951904	YES	14
601	ZINC00531757	417	0.36383911967277527	NO	-
602	ZINC00305200	219	0.36358582973480225	NO	-
603	ZINC04004958	1384	0.3635851740837097	NO	-
604	ZINC01476114	736	0.36338308453559875	NO	-
605	ZINC00203966	142	0.3631439805030823	NO	-
606	ZINC03566266	1110	0.363057404756546	NO	-
607	ZINC04423996	1446	0.3630322813987732	NO	-
608	ZINC01051164	593	0.3629922866821289	NO	-
609	ZINC00678020	517	0.36299222707748413	NO	-
610	ZINC02768652	872	0.36263254284858704	NO	-
611	ZINC01048668	590	0.3625943958759308	NO	-
612	ZINC02795457	894	0.36258941888809204	NO	-
613	ZINC00955089	567	0.3624809682369232	NO	-
614	ZINC03389107	1005	0.3623766005039215	NO	-
615	ZINC00126675	98	0.36231350898742676	NO	-
616	ZINC00330856	239	0.3622577488422394	NO	-
617	ZINC00813072	532	0.3618665933609009	NO	-
618	ZINC00365467	264	0.361646831035614	NO	-
619	ZINC01051162	592	0.36160340905189514	NO	-
620	ZINC00005563	29	0.36160093545913696	YES	13
621	ZINC00428597	320	0.3612152636051178	NO	-
622	ZINC00454391	344	0.36114048957824707	NO	-
623	ZINC02629268	829	0.3611029088497162	NO	-
624	ZINC01004491	576	0.3609020411968231	NO	-
625	ZINC00441722	333	0.36032870411872864	NO	-
626	ZINC03509034	1066	0.3601754903793335	NO	-
627	ZINC01048667	589	0.360125333070755	NO	-
628	ZINC01065454	603	0.3600829243659973	NO	-
629	ZINC00583201	463	0.36005479097366333	NO	-
630	ZINC00372992	274	0.3599167466163635	NO	-
631	ZINC04423996	1445	0.35989242792129517	NO	-
632	ZINC02718985	850	0.35982540249824524	NO	-
633	ZINC01286606	693	0.3597651422023773	NO	-
634	ZINC02717965	846	0.3596539795398712	NO	-
635	ZINC03852057	1192	0.35962533950805664	NO	-
636	ZINC03526203	1077	0.35950955748558044	NO	-
637	ZINC03852790	1195	0.3593839704990387	NO	-
638	ZINC02843766	910	0.3592374622821808	NO	-
639	ZINC04102756	1393	0.35918471217155457	NO	-
640	ZINC01240239	682	0.35918307304382324	NO	-
641	ZINC03525573	1076	0.35909655690193176	NO	-
642	ZINC01288087	694	0.358756422996521	NO	-
643	ZINC01955671	762	0.3586060106754303	NO	-
644	ZINC03980719	1357	0.35858312249183655	NO	-
645	ZINC00442700	336	0.3585510849952698	NO	-
646	ZINC03858902	1238	0.35854795575141907	NO	-
647	ZINC03470421	1051	0.35841211676597595	NO	-
648	ZINC02421365	797	0.3582552671432495	NO	-
649	ZINC01399041	715	0.3581978976726532	NO	-
650	ZINC00337769	241	0.35810843110084534	NO	-
651	ZINC03853392	1203	0.35809338092803955	NO	-
652	ZINC04355997	1436	0.35805267095565796	NO	-
653	ZINC00628111	497	0.35799261927604675	NO	-
654	ZINC01447889	730	0.35797640681266785	NO	-
655	ZINC02930611	938	0.3579598367214203	NO	-
656	ZINC01126995	640	0.3577408790588379	NO	-
657	ZINC02549818	811	0.3576516807079315	NO	-
658	ZINC03529591	1081	0.3575567901134491	NO	-
659	ZINC02394834	793	0.35750389099121094	NO	-
660	ZINC03196602	963	0.35745951533317566	NO	-
661	ZINC03250847	972	0.35739773511886597	NO	-
662	ZINC03470459	1054	0.35737159848213196	NO	-
663	ZINC03852835	1197	0.35728758573532104	NO	-
664	ZINC03337427	991	0.35726696252822876	NO	-
665	ZINC03337430	992	0.35726696252822876	NO	-
666	ZINC01399040	714	0.35712704062461853	NO	-
667	ZINC03867450	1278	0.35711002349853516	NO	-
668	ZINC02133842	770	0.35698726773262024	NO	-
669	ZINC02313343	786	0.35698726773262024	NO	-
670	ZINC04622544	1486	0.3569362461566925	NO	-
671	ZINC01090921	623	0.3569197654724121	NO	-
672	ZINC02874797	923	0.3568458557128906	NO	-
673	ZINC03301981	982	0.35660699009895325	NO	-
674	ZINC03324193	987	0.3566034734249115	NO	-
675	ZINC04128927	1401	0.3564584255218506	NO	-
676	ZINC00079509	50	0.3563421070575714	NO	-
677	ZINC01093529	627	0.3562983274459839	NO	-
678	ZINC01965571	764	0.35623881220817566	NO	-
679	ZINC03857805	1222	0.3559781610965729	NO	-
680	ZINC04522151	1483	0.3557665944099426	NO	-
681	ZINC02550728	812	0.35568758845329285	NO	-
682	ZINC00424537	314	0.35564061999320984	NO	-
683	ZINC03891758	1318	0.3556280732154846	NO	-
684	ZINC04470317	1477	0.3556280732154846	NO	-
685	ZINC00125154	96	0.355609655380249	NO	-
686	ZINC00310789	226	0.35554763674736023	NO	-
687	ZINC00798270	529	0.3554408550262451	NO	-
688	ZINC03183326	960	0.3554408550262451	NO	-
689	ZINC00467089	355	0.3553745150566101	NO	-
690	ZINC00009466	7	0.35525915026664734	NO	-
691	ZINC03777511	1174	0.35509684681892395	NO	-
692	ZINC03217249	965	0.35495394468307495	NO	-
693	ZINC00587144	468	0.3547001779079437	NO	-
694	ZINC02675831	842	0.35458794236183167	NO	-
695	ZINC03512139	1068	0.35413241386413574	NO	-
696	ZINC03525147	1075	0.35398349165916443	NO	-
697	ZINC00372991	273	0.3539414703845978	NO	-
698	ZINC03868304	1295	0.35393226146698	NO	-
699	ZINC00786389	526	0.3538818061351776	NO	-
700	ZINC03507498	1062	0.35371556878089905	NO	-
701	ZINC01142086	650	0.35361894965171814	NO	-
702	ZINC03453777	1041	0.35358238220214844	NO	-
703	ZINC01218260	675	0.3534957766532898	NO	-
704	ZINC01189895	665	0.3534383475780487	NO	-
705	ZINC00469713	360	0.3534184396266937	NO	-
706	ZINC01545897	744	0.3532412350177765	NO	-
707	ZINC04017800	1389	0.3532077372074127	NO	-
708	ZINC03852055	1191	0.35317501425743103	NO	-
709	ZINC01069302	612	0.35315755009651184	NO	-
710	ZINC03995383	1372	0.3531026244163513	NO	-
711	ZINC01428832	722	0.3529892563819885	NO	-
712	ZINC00036045	18	0.35278433561325073	NO	-
713	ZINC00830170	546	0.35278433561325073	NO	-
714	ZINC03857808	1223	0.35274025797843933	NO	-
715	ZINC03867850	1289	0.3525523543357849	NO	-
716	ZINC04465758	1466	0.3525523543357849	NO	-
717	ZINC01053768	596	0.3525224030017853	NO	-
718	ZINC01396436	713	0.3524845540523529	NO	-
719	ZINC01148852	653	0.35241836309432983	NO	-
720	ZINC00090974	59	0.35205480456352234	NO	-
721	ZINC03868285	1292	0.3518562912940979	NO	-
722	ZINC01131608	643	0.35176900029182434	NO	-
723	ZINC00126671	97	0.3515278697013855	NO	-
724	ZINC03868126	1291	0.3513947129249573	NO	-
725	ZINC00304089	218	0.35137587785720825	NO	-
726	ZINC01068565	611	0.3511893153190613	NO	-
727	ZINC00475806	365	0.3511596918106079	NO	-
728	ZINC00528087	412	0.3511468768119812	NO	-
729	ZINC03550576	1092	0.3509146571159363	NO	-
730	ZINC03077377	948	0.3509123921394348	NO	-
731	ZINC03852974	1200	0.3508453667163849	NO	-
732	ZINC02394836	794	0.35073432326316833	NO	-
733	ZINC03867156	1274	0.35072246193885803	NO	-
734	ZINC01017382	580	0.35064440965652466	NO	-
735	ZINC00466436	353	0.35062339901924133	NO	-
736	ZINC00581564	462	0.350545197725296	NO	-
737	ZINC03509017	1064	0.3504018783569336	NO	-
738	ZINC04000595	1374	0.35022327303886414	NO	-
739	ZINC01428828	721	0.35014888644218445	NO	-
740	ZINC00450736	340	0.3500958979129791	NO	-
741	ZINC03561723	1099	0.3500958979129791	NO	-
742	ZINC00973242	569	0.35000693798065186	NO	-
743	ZINC01807569	758	0.3499591052532196	NO	-
744	ZINC01064274	601	0.3498629927635193	NO	-
745	ZINC03251649	973	0.349832683801651	NO	-
746	ZINC00168555	124	0.3497830331325531	NO	-
747	ZINC00079211	49	0.34975722432136536	NO	-
748	ZINC01099343	629	0.3497456908226013	NO	-
749	ZINC01080693	621	0.34967583417892456	NO	-
750	ZINC03889850	1309	0.34936103224754333	NO	-
751	ZINC03867764	1288	0.34912192821502686	NO	-
752	ZINC04465737	1465	0.34912192821502686	NO	-
753	ZINC02740807	857	0.3491154611110687	NO	-
754	ZINC03850064	1185	0.34906166791915894	NO	-
755	ZINC00457579	347	0.34900495409965515	NO	-
756	ZINC00198926	138	0.34886428713798523	NO	-
757	ZINC02795454	893	0.34884944558143616	NO	-
758	ZINC00470268	361	0.3483183681964874	NO	-
759	ZINC03463934	1046	0.34827113151550293	NO	-
760	ZINC01069691	614	0.34809818863868713	NO	-
761	ZINC03413428	1018	0.34792667627334595	NO	-
762	ZINC00088513	56	0.3478657305240631	NO	-
763	ZINC02795613	895	0.347817599773407	NO	-
764	ZINC03850703	1187	0.34781211614608765	NO	-
765	ZINC02868137	917	0.34776782989501953	NO	-
766	ZINC00667522	512	0.34769362211227417	NO	-
767	ZINC00311466	229	0.3476877510547638	NO	-
768	ZINC00583203	464	0.3476220965385437	NO	-
769	ZINC04143158	1411	0.34761568903923035	NO	-
770	ZINC02133800	769	0.34760332107543945	NO	-
771	ZINC03857731	1220	0.34737953543663025	NO	-
772	ZINC00559999	441	0.34737464785575867	NO	-
773	ZINC03983281	1359	0.3472651243209839	NO	-
774	ZINC00367887	269	0.3472641110420227	NO	-
775	ZINC00052551	31	0.34688010811805725	NO	-
776	ZINC04436609	1449	0.34683480858802795	NO	-
777	ZINC04042552	1390	0.34628111124038696	NO	-
778	ZINC00481475	377	0.34610283374786377	NO	-
779	ZINC04002885	1378	0.34606868028640747	NO	-
780	ZINC00204293	143	0.3460608124732971	NO	-
781	ZINC03867741	1285	0.346049427986145	NO	-
782	ZINC03853224	1202	0.34599965810775757	NO	-
783	ZINC02353769	790	0.34590625762939453	NO	-
784	ZINC00478808	374	0.3458118140697479	NO	-
785	ZINC03853439	1205	0.34577545523643494	NO	-
786	ZINC00473679	363	0.34576940536499023	NO	-
787	ZINC00559998	440	0.34564194083213806	NO	-
788	ZINC01033513	582	0.3456142246723175	NO	-
789	ZINC00103251	76	0.3450671136379242	NO	-
790	ZINC00462543	350	0.3450671136379242	NO	-
791	ZINC00653432	509	0.3450527489185333	NO	-
792	ZINC03529608	1082	0.34489279985427856	NO	-
793	ZINC00223980	164	0.3447631895542145	NO	-
794	ZINC00373009	276	0.34467843174934387	NO	-
795	ZINC00420822	308	0.3442378342151642	NO	-
796	ZINC00264680	193	0.3440282642841339	NO	-
797	ZINC03892330	1320	0.34390056133270264	NO	-
798	ZINC00125048	94	0.34361889958381653	NO	-
799	ZINC03370391	1001	0.343593031167984	NO	-
800	ZINC00009466	6	0.3434453308582306	NO	-
801	ZINC01290754	695	0.3434196710586548	NO	-
802	ZINC00145297	113	0.3433581590652466	NO	-
803	ZINC01071697	618	0.3432278037071228	NO	-
804	ZINC03858492	1233	0.3431946039199829	NO	-
805	ZINC04470400	1478	0.3431946039199829	NO	-
806	ZINC04487034	1481	0.3431496322154999	NO	-
807	ZINC00046670	26	0.34291526675224304	NO	-
808	ZINC03455235	1044	0.34280261397361755	NO	-
809	ZINC00683636	519	0.34277597069740295	NO	-
810	ZINC02762792	866	0.34265661239624023	NO	-
811	ZINC04317071	1429	0.34241992235183716	NO	-
812	ZINC04317086	1431	0.34241992235183716	NO	-
813	ZINC03506262	1061	0.3424079120159149	NO	-
814	ZINC00717913	520	0.34224462509155273	NO	-
815	ZINC04628067	1488	0.3417711853981018	NO	-
816	ZINC01113068	632	0.34176987409591675	NO	-
817	ZINC03858117	1229	0.34157681465148926	NO	-
818	ZINC04469825	1474	0.34157681465148926	NO	-
819	ZINC03974418	1353	0.3415570855140686	NO	-
820	ZINC03857809	1224	0.34134718775749207	NO	-
821	ZINC03026573	945	0.3412932753562927	NO	-
822	ZINC01281458	689	0.34120458364486694	NO	-
823	ZINC01281458	690	0.34120458364486694	NO	-
824	ZINC03889286	1306	0.34109675884246826	NO	-
825	ZINC03867241	1276	0.3410227596759796	NO	-
826	ZINC00130215	102	0.3410097658634186	NO	-
827	ZINC03859898	1254	0.3406762480735779	NO	-
828	ZINC01067612	610	0.340383917093277	NO	-
829	ZINC03859603	1245	0.34031906723976135	NO	-
830	ZINC00101926	69	0.3402203321456909	NO	-
831	ZINC01202928	669	0.3402203321456909	NO	-
832	ZINC03889115	1305	0.3400883972644806	NO	-
833	ZINC03451311	1034	0.34002575278282166	NO	-
834	ZINC00101922	68	0.33992287516593933	NO	-
835	ZINC01202925	668	0.33992287516593933	NO	-
836	ZINC00446819	339	0.3396424353122711	NO	-
837	ZINC00080410	53	0.33944573998451233	NO	-
838	ZINC00125154	95	0.3392171859741211	NO	-
839	ZINC00223283	162	0.339201956987381	NO	-
840	ZINC00340363	243	0.3389577269554138	NO	-
841	ZINC01206954	671	0.33893829584121704	NO	-
842	ZINC03833862	28	0.33888769149780273	YES	12
843	ZINC03961744	1331	0.33883121609687805	NO	-
844	ZINC03974303	1352	0.3386726379394531	NO	-
845	ZINC00522982	404	0.33840709924697876	NO	-
846	ZINC03867758	1287	0.33838462829589844	NO	-
847	ZINC04465729	1464	0.33838462829589844	NO	-
848	ZINC02634583	831	0.33828261494636536	NO	-
849	ZINC03992989	1369	0.3381384611129761	NO	-
850	ZINC03891621	1317	0.3380632698535919	NO	-
851	ZINC00228907	165	0.3380104899406433	NO	-
852	ZINC00441959	334	0.33781227469444275	NO	-
853	ZINC00311107	227	0.33779391646385193	NO	-
854	ZINC04349220	1435	0.33777955174446106	NO	-
855	ZINC03347131	994	0.3376722037792206	NO	-
856	ZINC02755090	863	0.33763015270233154	NO	-
857	ZINC01312400	700	0.3375692069530487	NO	-
858	ZINC01756059	753	0.33742061257362366	NO	-
859	ZINC02763464	867	0.3373062312602997	NO	-
860	ZINC00073869	46	0.337053507566452	NO	-
861	ZINC00250519	183	0.337053507566452	NO	-
862	ZINC02717965	848	0.3370152711868286	NO	-
863	ZINC01364053	707	0.33700573444366455	NO	-
864	ZINC03851960	1190	0.3369888961315155	NO	-
865	ZINC00291952	208	0.33686143159866333	NO	-
866	ZINC00279984	201	0.336749792098999	NO	-
867	ZINC00157183	120	0.3366202414035797	NO	-
868	ZINC02637323	834	0.33652812242507935	NO	-
869	ZINC02788484	883	0.3364293873310089	NO	-
870	ZINC03859899	1255	0.33642125129699707	NO	-
871	ZINC02877424	925	0.33628466725349426	NO	-
872	ZINC04342176	1434	0.33609533309936523	NO	-
873	ZINC03867227	1275	0.3360426723957062	NO	-
874	ZINC04091542	1392	0.33591902256011963	NO	-
875	ZINC01147835	652	0.3358113169670105	NO	-
876	ZINC02192407	773	0.33578088879585266	NO	-
877	ZINC03399461	1009	0.33577969670295715	NO	-
878	ZINC00229004	166	0.3357042074203491	NO	-
879	ZINC03956537	1329	0.3356867730617523	NO	-
880	ZINC00478856	375	0.3356458246707916	NO	-
881	ZINC00057774	33	0.3355059325695038	NO	-
882	ZINC02718985	852	0.33545783162117004	NO	-
883	ZINC03509025	1065	0.33542656898498535	NO	-
884	ZINC00319875	236	0.3350055515766144	NO	-
885	ZINC02582226	819	0.334886759519577	NO	-
886	ZINC01070960	617	0.33454686403274536	NO	-
887	ZINC00181958	132	0.3341187536716461	NO	-
888	ZINC00857802	554	0.33392533659935	NO	-
889	ZINC01475369	735	0.33387282490730286	NO	-
890	ZINC03366422	998	0.3336888253688812	NO	-
891	ZINC03891927	1319	0.33361077308654785	NO	-
892	ZINC04469873	1475	0.33361077308654785	NO	-
893	ZINC00418213	306	0.333536297082901	NO	-
894	ZINC04082059	1391	0.3331129550933838	NO	-
895	ZINC02309223	785	0.33300548791885376	NO	-
896	ZINC02798460	903	0.3328850269317627	NO	-
897	ZINC02767230	870	0.3328568637371063	NO	-
898	ZINC02199757	775	0.33281248807907104	NO	-
899	ZINC02199758	776	0.33281248807907104	NO	-
900	ZINC02788363	882	0.33264097571372986	NO	-
901	ZINC00294259	209	0.33262360095977783	NO	-
902	ZINC04000927	1376	0.33256131410598755	NO	-
903	ZINC03867548	1281	0.3325595557689667	NO	-
904	ZINC02787800	877	0.33249422907829285	NO	-
905	ZINC02889026	933	0.33248281478881836	NO	-
906	ZINC00387212	294	0.33241403102874756	NO	-
907	ZINC00181957	131	0.3323357105255127	NO	-
908	ZINC00498961	389	0.3321283459663391	NO	-
909	ZINC01122413	637	0.3321099877357483	NO	-
910	ZINC01040721	586	0.3320938050746918	NO	-
911	ZINC03463939	1047	0.3320520222187042	NO	-
912	ZINC00037914	19	0.332042396068573	NO	-
913	ZINC00090765	58	0.3319913148880005	NO	-
914	ZINC00113548	86	0.33179771900177	NO	-
915	ZINC00332082	240	0.3316507935523987	NO	-
916	ZINC00653432	508	0.3316056430339813	NO	-
917	ZINC02475014	805	0.33150631189346313	NO	-
918	ZINC03993189	1371	0.3312987983226776	NO	-
919	ZINC02881430	927	0.3312292993068695	NO	-
920	ZINC00675652	516	0.33115726709365845	NO	-
921	ZINC02718985	851	0.3311057984828949	NO	-
922	ZINC02718985	853	0.3311057984828949	NO	-
923	ZINC03086123	949	0.33049821853637695	NO	-
924	ZINC00146513	116	0.3302486836910248	NO	-
925	ZINC03470450	1052	0.3301053047180176	NO	-
926	ZINC01000917	574	0.3300413191318512	NO	-
927	ZINC00308661	222	0.33001014590263367	NO	-
928	ZINC03867757	1286	0.3298574388027191	NO	-
929	ZINC00367887	268	0.32980161905288696	NO	-
930	ZINC03559075	1093	0.3297879695892334	NO	-
931	ZINC03972820	1349	0.3297177851200104	NO	-
932	ZINC03972865	1350	0.3297177851200104	NO	-
933	ZINC04470464	1479	0.3297177851200104	NO	-
934	ZINC04470465	1480	0.3297177851200104	NO	-
935	ZINC02217197	779	0.32954779267311096	NO	-
936	ZINC00049673	28	0.3294084966182709	NO	-
937	ZINC00325713	237	0.32937169075012207	NO	-
938	ZINC02787703	876	0.32935240864753723	NO	-
939	ZINC01366332	708	0.3293164372444153	NO	-
940	ZINC02798358	902	0.3292641043663025	NO	-
941	ZINC00261521	191	0.3292315900325775	NO	-
942	ZINC00110010	78	0.32921266555786133	NO	-
943	ZINC00359364	254	0.3290751278400421	NO	-
944	ZINC02767471	871	0.32894518971443176	NO	-
945	ZINC00124653	93	0.3284042477607727	NO	-
946	ZINC03514717	1071	0.3283548355102539	NO	-
947	ZINC00512648	397	0.3281574845314026	NO	-
948	ZINC00196107	137	0.328078031539917	NO	-
949	ZINC01066690	607	0.3280054032802582	NO	-
950	ZINC01322820	701	0.3279699683189392	NO	-
951	ZINC04128927	1402	0.3279240131378174	NO	-
952	ZINC01114438	634	0.3278752863407135	NO	-
953	ZINC03561721	1098	0.3275880515575409	NO	-
954	ZINC03889960	1310	0.32756295800209045	NO	-
955	ZINC02213527	777	0.3275303840637207	NO	-
956	ZINC04465653	1461	0.32734590768814087	NO	-
957	ZINC00397739	297	0.3273167610168457	NO	-
958	ZINC00478707	373	0.3272658586502075	NO	-
959	ZINC03432448	1026	0.32712483406066895	NO	-
960	ZINC00425212	317	0.3269195854663849	NO	-
961	ZINC00188740	135	0.3269001841545105	NO	-
962	ZINC01230710	678	0.32687681913375854	NO	-
963	ZINC00461821	349	0.32681506872177124	NO	-
964	ZINC00031486	15	0.3267684578895569	NO	-
965	ZINC00284784	202	0.32674911618232727	NO	-
966	ZINC02796462	899	0.32673367857933044	NO	-
967	ZINC04464316	1458	0.32672640681266785	NO	-
968	ZINC00465145	352	0.3266901969909668	NO	-
969	ZINC03620740	1170	0.3264845907688141	NO	-
970	ZINC00498961	388	0.32643866539001465	NO	-
971	ZINC00476882	369	0.3264177739620209	NO	-
972	ZINC01134533	644	0.3262799084186554	NO	-
973	ZINC00232954	173	0.32622942328453064	NO	-
974	ZINC03992155	1365	0.32616516947746277	NO	-
975	ZINC03971922	1346	0.32610663771629333	NO	-
976	ZINC03041286	947	0.3259703814983368	NO	-
977	ZINC00834243	547	0.32593637704849243	NO	-
978	ZINC00423625	312	0.3257758319377899	NO	-
979	ZINC00423626	313	0.3257758319377899	NO	-
980	ZINC01644836	749	0.32573333382606506	NO	-
981	ZINC02181818	772	0.32561272382736206	NO	-
982	ZINC03969490	1341	0.3255830407142639	NO	-
983	ZINC02432370	799	0.32536581158638	NO	-
984	ZINC01216594	674	0.3253246545791626	NO	-
985	ZINC00212739	158	0.32529985904693604	NO	-
986	ZINC01070462	615	0.3252560794353485	NO	-
987	ZINC02800427	905	0.32524681091308594	NO	-
988	ZINC02786789	875	0.32506123185157776	NO	-
989	ZINC00376011	280	0.32505279779434204	NO	-
990	ZINC01801666	757	0.3246990740299225	NO	-
991	ZINC02800075	904	0.32420438528060913	NO	-
992	ZINC02951169	940	0.3241017162799835	NO	-
993	ZINC02794560	886	0.32390883564949036	NO	-
994	ZINC00497871	387	0.32384270429611206	NO	-
995	ZINC01051747	595	0.32381924986839294	NO	-
996	ZINC02728470	855	0.32373741269111633	NO	-
997	ZINC03413424	1017	0.3237141966819763	NO	-
998	ZINC00141171	110	0.3236505389213562	NO	-
999	ZINC00614305	482	0.3236272633075714	NO	-
1000	ZINC00412580	302	0.32348209619522095	NO	-
1001	ZINC02578172	818	0.32346564531326294	NO	-
1002	ZINC00649848	507	0.3230918049812317	NO	-
1003	ZINC00515566	399	0.32288530468940735	NO	-
1004	ZINC00725836	521	0.32271960377693176	NO	-
1005	ZINC00380361	283	0.3226625621318817	NO	-
1006	ZINC03852868	1199	0.32260361313819885	NO	-
1007	ZINC00982642	571	0.32241690158843994	NO	-
1008	ZINC03868074	1290	0.3220002353191376	NO	-
1009	ZINC04158469	1413	0.3219667673110962	NO	-
1010	ZINC00233029	178	0.32179123163223267	NO	-
1011	ZINC04002885	1380	0.3217313587665558	NO	-
1012	ZINC00102783	70	0.3215814530849457	NO	-
1013	ZINC03867689	1284	0.32146525382995605	NO	-
1014	ZINC00487270	380	0.3213888108730316	NO	-
1015	ZINC03413423	1016	0.3210139274597168	NO	-
1016	ZINC00265784	197	0.32097482681274414	NO	-
1017	ZINC00421950	311	0.32087868452072144	NO	-
1018	ZINC01507292	741	0.3208753764629364	NO	-
1019	ZINC04128927	1403	0.32087525725364685	NO	-
1020	ZINC00672561	514	0.32075008749961853	NO	-
1021	ZINC03987392	1360	0.320611834526062	NO	-
1022	ZINC01185336	659	0.3206060528755188	NO	-
1023	ZINC00367881	266	0.3205353319644928	NO	-
1024	ZINC03977614	1356	0.32051894068717957	NO	-
1025	ZINC00257428	185	0.3203010857105255	NO	-
1026	ZINC00476728	368	0.32021260261535645	NO	-
1027	ZINC00457738	348	0.32010915875434875	NO	-
1028	ZINC02796638	900	0.3198757767677307	NO	-
1029	ZINC00590227	470	0.3197462856769562	NO	-
1030	ZINC01810037	759	0.3195629417896271	NO	-
1031	ZINC00103072	75	0.3193715512752533	NO	-
1032	ZINC01051738	594	0.319334477186203	NO	-
1033	ZINC01284917	691	0.3193083703517914	NO	-
1034	ZINC00259734	188	0.3191952109336853	NO	-
1035	ZINC02610066	821	0.31912335753440857	NO	-
1036	ZINC01856833	761	0.3190450668334961	NO	-
1037	ZINC03855031	1213	0.3188256025314331	NO	-
1038	ZINC01010351	578	0.3188222050666809	NO	-
1039	ZINC03308731	984	0.3187793791294098	NO	-
1040	ZINC04423996	1447	0.31874555349349976	NO	-
1041	ZINC03348485	995	0.31871965527534485	NO	-
1042	ZINC01037364	585	0.3185464143753052	NO	-
1043	ZINC02521888	808	0.31822481751441956	NO	-
1044	ZINC01054638	597	0.31791776418685913	NO	-
1045	ZINC00102798	71	0.3178582191467285	NO	-
1046	ZINC00103059	74	0.31785592436790466	NO	-
1047	ZINC00288678	204	0.3175738453865051	NO	-
1048	ZINC03855964	1217	0.3172876536846161	NO	-
1049	ZINC03611441	1158	0.3171921372413635	NO	-
1050	ZINC03858391	1231	0.316989928483963	NO	-
1051	ZINC01142335	651	0.31689947843551636	NO	-
1052	ZINC01189858	664	0.31682127714157104	NO	-
1053	ZINC00199834	139	0.31635919213294983	NO	-
1054	ZINC00103336	77	0.3161255121231079	NO	-
1055	ZINC01285173	692	0.31606411933898926	NO	-
1056	ZINC00337802	242	0.31595197319984436	NO	-
1057	ZINC00095110	63	0.3158809542655945	NO	-
1058	ZINC00102994	72	0.3158350884914398	NO	-
1059	ZINC00429166	321	0.3158268332481384	NO	-
1060	ZINC00429167	322	0.3158268332481384	NO	-
1061	ZINC03474842	1058	0.3155987560749054	NO	-
1062	ZINC02728470	856	0.31549155712127686	NO	-
1063	ZINC00309625	225	0.31532055139541626	NO	-
1064	ZINC00382534	286	0.3152819275856018	NO	-
1065	ZINC01091256	626	0.31526729464530945	NO	-
1066	ZINC03997252	1373	0.31522250175476074	NO	-
1067	ZINC00038372	20	0.31509318947792053	NO	-
1068	ZINC01185547	660	0.31509318947792053	NO	-
1069	ZINC03859602	1244	0.3150697648525238	NO	-
1070	ZINC00138080	108	0.3147708773612976	NO	-
1071	ZINC00151894	119	0.31436821818351746	NO	-
1072	ZINC02653663	838	0.3143277168273926	NO	-
1073	ZINC00376011	279	0.314309686422348	NO	-
1074	ZINC00071930	44	0.3140123188495636	NO	-
1075	ZINC01062726	600	0.3140064477920532	NO	-
1076	ZINC02131933	768	0.31341272592544556	NO	-
1077	ZINC00103002	73	0.3133242428302765	NO	-
1078	ZINC01105513	631	0.31331557035446167	NO	-
1079	ZINC00432252	327	0.31329482793807983	NO	-
1080	ZINC03862109	1258	0.31328997015953064	NO	-
1081	ZINC00470843	362	0.31326162815093994	NO	-
1082	ZINC02787988	878	0.31316205859184265	NO	-
1083	ZINC00168643	125	0.31309774518013	NO	-
1084	ZINC00529431	415	0.31308355927467346	NO	-
1085	ZINC03864196	1267	0.31306299567222595	NO	-
1086	ZINC00456536	346	0.3130001723766327	NO	-
1087	ZINC00613980	481	0.3126748502254486	NO	-
1088	ZINC01208576	673	0.3126418888568878	NO	-
1089	ZINC00445284	338	0.3126220107078552	NO	-
1090	ZINC03489388	1059	0.31248414516448975	NO	-
1091	ZINC03855424	1215	0.31231728196144104	NO	-
1092	ZINC00342159	245	0.31224796175956726	NO	-
1093	ZINC03086127	950	0.31220296025276184	NO	-
1094	ZINC01188449	661	0.31215670704841614	NO	-
1095	ZINC03615232	1166	0.3120010793209076	NO	-
1096	ZINC00024317	12	0.31150344014167786	NO	-
1097	ZINC00140556	109	0.31131768226623535	NO	-
1098	ZINC00568380	451	0.31112781167030334	NO	-
1099	ZINC00175529	127	0.3111181855201721	NO	-
1100	ZINC00647463	506	0.31111758947372437	NO	-
1101	ZINC04249111	1417	0.31102511286735535	NO	-
1102	ZINC03404509	1012	0.31099745631217957	NO	-
1103	ZINC01183026	658	0.3108893632888794	NO	-
1104	ZINC03372459	1002	0.31046366691589355	NO	-
1105	ZINC03855424	1216	0.3101808428764343	NO	-
1106	ZINC02717965	847	0.31001946330070496	NO	-
1107	ZINC02717965	849	0.31001946330070496	NO	-
1108	ZINC02801176	906	0.3098243176937103	NO	-
1109	ZINC00363933	262	0.3096701204776764	NO	-
1110	ZINC03972036	1347	0.30948060750961304	NO	-
1111	ZINC03858651	1237	0.30943727493286133	NO	-
1112	ZINC00296418	213	0.3093624711036682	NO	-
1113	ZINC02794621	887	0.30930396914482117	NO	-
1114	ZINC02764981	868	0.3092610239982605	NO	-
1115	ZINC02784877	874	0.3092610239982605	NO	-
1116	ZINC04316884	1427	0.308987557888031	NO	-
1117	ZINC00179798	129	0.3088643252849579	NO	-
1118	ZINC00609495	473	0.3087071478366852	NO	-
1119	ZINC03411955	1013	0.3084912598133087	NO	-
1120	ZINC02402393	795	0.3084490895271301	NO	-
1121	ZINC04641840	1492	0.3080841302871704	NO	-
1122	ZINC00229279	167	0.30805477499961853	NO	-
1123	ZINC00146575	117	0.30786794424057007	NO	-
1124	ZINC01437599	727	0.3077227473258972	NO	-
1125	ZINC01234413	679	0.3076949715614319	NO	-
1126	ZINC03093772	951	0.307638019323349	NO	-
1127	ZINC04641841	1493	0.307463139295578	NO	-
1128	ZINC01393190	712	0.30719128251075745	NO	-
1129	ZINC00063382	38	0.3071702718734741	NO	-
1130	ZINC02885171	930	0.3071354627609253	NO	-
1131	ZINC03231072	969	0.30709126591682434	NO	-
1132	ZINC04594689	1485	0.3070722222328186	NO	-
1133	ZINC04295515	1423	0.30664899945259094	NO	-
1134	ZINC01080332	620	0.3062545657157898	NO	-
1135	ZINC03858392	1232	0.30597877502441406	NO	-
1136	ZINC03148025	953	0.30595555901527405	NO	-
1137	ZINC03858385	1230	0.30587172508239746	NO	-
1138	ZINC03862081	1257	0.30577555298805237	NO	-
1139	ZINC00456363	345	0.30571651458740234	NO	-
1140	ZINC03892730	1321	0.3056924641132355	NO	-
1141	ZINC00260852	189	0.3056637644767761	NO	-
1142	ZINC00212739	159	0.30540698766708374	NO	-
1143	ZINC03413568	1019	0.3054068088531494	NO	-
1144	ZINC03891477	1316	0.3051944673061371	NO	-
1145	ZINC00670782	513	0.30501970648765564	NO	-
1146	ZINC00307143	221	0.3049396276473999	NO	-
1147	ZINC00450843	341	0.3049396276473999	NO	-
1148	ZINC00629127	499	0.30479344725608826	NO	-
1149	ZINC04633721	1491	0.3047651946544647	NO	-
1150	ZINC00355575	251	0.3046424686908722	NO	-
1151	ZINC00397717	296	0.3045138716697693	NO	-
1152	ZINC00476011	366	0.30443018674850464	NO	-
1153	ZINC02879179	926	0.3042294979095459	NO	-
1154	ZINC03907722	1323	0.3042140305042267	NO	-
1155	ZINC04414242	1443	0.30417606234550476	NO	-
1156	ZINC00973466	570	0.30379417538642883	NO	-
1157	ZINC00429304	324	0.303692102432251	NO	-
1158	ZINC01741786	751	0.3036065101623535	NO	-
1159	ZINC02795155	890	0.30356332659721375	NO	-
1160	ZINC00433823	329	0.30351874232292175	NO	-
1161	ZINC00373704	277	0.3034718930721283	NO	-
1162	ZINC03867529	1280	0.30319568514823914	NO	-
1163	ZINC04317071	1430	0.303109735250473	NO	-
1164	ZINC04317086	1432	0.303109735250473	NO	-
1165	ZINC03855031	1212	0.3030535876750946	NO	-
1166	ZINC02431635	798	0.30295825004577637	NO	-
1167	ZINC00554737	435	0.3029562532901764	NO	-
1168	ZINC04002885	1379	0.30276042222976685	NO	-
1169	ZINC00903785	558	0.3027397692203522	NO	-
1170	ZINC02555597	815	0.3025534451007843	NO	-
1171	ZINC02765180	869	0.3025519549846649	NO	-
1172	ZINC03876209	1302	0.3024909198284149	NO	-
1173	ZINC01070462	616	0.3024725019931793	NO	-
1174	ZINC01366335	710	0.3023381531238556	NO	-
1175	ZINC01366336	711	0.3023381531238556	NO	-
1176	ZINC00563123	444	0.30231383442878723	NO	-
1177	ZINC00564557	449	0.3021668791770935	NO	-
1178	ZINC03559110	1094	0.3018433451652527	NO	-
1179	ZINC04295415	1422	0.30154216289520264	NO	-
1180	ZINC01012054	579	0.3014982342720032	NO	-
1181	ZINC00665494	511	0.30145063996315	NO	-
1182	ZINC00563603	446	0.3014277219772339	NO	-
1183	ZINC01189767	663	0.3012571334838867	NO	-
1184	ZINC03833866	16	0.30122655630111694	YES	7
1185	ZINC04224273	1416	0.30117738246917725	NO	-
1186	ZINC00179800	130	0.30113714933395386	NO	-
1187	ZINC03876209	1303	0.30090782046318054	NO	-
1188	ZINC02887396	932	0.3005695641040802	NO	-
1189	ZINC00063018	37	0.3003076910972595	NO	-
1190	ZINC03868840	1299	0.30021023750305176	NO	-
1191	ZINC03653955	1172	0.30018267035484314	NO	-
1192	ZINC03271480	977	0.29996901750564575	NO	-
1193	ZINC03987440	1361	0.29985135793685913	NO	-
1194	ZINC01300164	696	0.2997623383998871	NO	-
1195	ZINC00029005	14	0.2997114360332489	NO	-
1196	ZINC02443164	800	0.29967212677001953	NO	-
1197	ZINC02452859	801	0.29967212677001953	NO	-
1198	ZINC03868724	1298	0.29959043860435486	NO	-
1199	ZINC04466248	1467	0.29959043860435486	NO	-
1200	ZINC00120388	89	0.2995782196521759	NO	-
1201	ZINC00034275	17	0.2995511293411255	NO	-
1202	ZINC00223347	163	0.29941391944885254	NO	-
1203	ZINC00453073	343	0.2992429733276367	NO	-
1204	ZINC00464794	351	0.2989932894706726	NO	-
1205	ZINC02570906	816	0.29841873049736023	NO	-
1206	ZINC03993141	1370	0.2984100878238678	NO	-
1207	ZINC04469771	1473	0.2984100878238678	NO	-
1208	ZINC01406598	717	0.2980891764163971	NO	-
1209	ZINC02512887	807	0.2978604733943939	NO	-
1210	ZINC01190017	666	0.29779908061027527	NO	-
1211	ZINC00048547	27	0.29778510332107544	NO	-
1212	ZINC00267905	198	0.29748424887657166	NO	-
1213	ZINC03859029	1239	0.29747337102890015	NO	-
1214	ZINC00549463	432	0.2972589135169983	NO	-
1215	ZINC00918931	560	0.2972589135169983	NO	-
1216	ZINC03328237	989	0.29706981778144836	NO	-
1217	ZINC04309957	1426	0.2967105209827423	NO	-
1218	ZINC04443544	1454	0.29648587107658386	NO	-
1219	ZINC00609573	474	0.2961878776550293	NO	-
1220	ZINC00425133	316	0.29605773091316223	NO	-
1221	ZINC04136954	1406	0.29600459337234497	NO	-
1222	ZINC01174221	657	0.2959286868572235	NO	-
1223	ZINC02868569	918	0.29587656259536743	NO	-
1224	ZINC00265166	196	0.2956390976905823	NO	-
1225	ZINC01241358	684	0.29555636644363403	NO	-
1226	ZINC03858012	1228	0.2951025366783142	NO	-
1227	ZINC00820996	545	0.2947971522808075	NO	-
1228	ZINC00451975	342	0.2946675717830658	NO	-
1229	ZINC01067033	608	0.2943132519721985	NO	-
1230	ZINC04295217	1421	0.2942965626716614	NO	-
1231	ZINC00347284	247	0.2941197156906128	NO	-
1232	ZINC00756911	523	0.293777197599411	NO	-
1233	ZINC00563878	448	0.29366886615753174	NO	-
1234	ZINC02683840	843	0.29355597496032715	NO	-
1235	ZINC00466791	354	0.29346227645874023	NO	-
1236	ZINC03988006	1363	0.29343661665916443	NO	-
1237	ZINC00306308	220	0.2934282720088959	NO	-
1238	ZINC02751163	861	0.2932493984699249	NO	-
1239	ZINC03413294	1014	0.2932305932044983	NO	-
1240	ZINC00119718	88	0.29316407442092896	NO	-
1241	ZINC04176405	1415	0.29316407442092896	NO	-
1242	ZINC00383373	287	0.2931087911128998	NO	-
1243	ZINC02887392	931	0.2928042709827423	NO	-
1244	ZINC02455894	802	0.2924962341785431	NO	-
1245	ZINC02788032	879	0.29207882285118103	NO	-
1246	ZINC04003822	1381	0.29207876324653625	NO	-
1247	ZINC03991941	1364	0.2916625738143921	NO	-
1248	ZINC04464231	1457	0.2916625738143921	NO	-
1249	ZINC04265936	1418	0.29143062233924866	NO	-
1250	ZINC01590800	746	0.29140883684158325	NO	-
1251	ZINC03890918	1315	0.29096582531929016	NO	-
1252	ZINC03413797	1023	0.29095232486724854	NO	-
1253	ZINC03283331	980	0.29079470038414	NO	-
1254	ZINC03992791	1368	0.2898595631122589	NO	-
1255	ZINC00421175	310	0.28950580954551697	NO	-
1256	ZINC00994336	572	0.2894973158836365	NO	-
1257	ZINC03413575	1020	0.28856968879699707	NO	-
1258	ZINC03413578	1021	0.28856968879699707	NO	-
1259	ZINC00239091	182	0.2883939743041992	NO	-
1260	ZINC00123481	91	0.28830716013908386	NO	-
1261	ZINC00377349	281	0.28830716013908386	NO	-
1262	ZINC00429297	323	0.28828689455986023	NO	-
1263	ZINC04167565	1414	0.288237601518631	NO	-
1264	ZINC00355692	252	0.2881653606891632	NO	-
1265	ZINC04316884	1428	0.2877938747406006	NO	-
1266	ZINC03969277	1339	0.2871984541416168	NO	-
1267	ZINC00536316	423	0.28718528151512146	NO	-
1268	ZINC00880795	556	0.28712111711502075	NO	-
1269	ZINC03859203	1242	0.2867063581943512	NO	-
1270	ZINC00421174	309	0.28656676411628723	NO	-
1271	ZINC00928127	562	0.28656676411628723	NO	-
1272	ZINC02503783	806	0.2865649163722992	NO	-
1273	ZINC03906983	1322	0.28608569502830505	NO	-
1274	ZINC00381496	285	0.2860284149646759	NO	-
1275	ZINC03153754	954	0.28599950671195984	NO	-
1276	ZINC00468531	358	0.2859002947807312	NO	-
1277	ZINC00904713	559	0.28584593534469604	NO	-
1278	ZINC03281508	979	0.28581324219703674	NO	-
1279	ZINC01724487	750	0.2857434153556824	NO	-
1280	ZINC04004929	1383	0.2856424152851105	NO	-
1281	ZINC00362186	259	0.28562456369400024	NO	-
1282	ZINC00412990	304	0.28539732098579407	NO	-
1283	ZINC01421405	719	0.28530922532081604	NO	-
1284	ZINC03852847	1198	0.28425779938697815	NO	-
1285	ZINC03966907	1335	0.2841114401817322	NO	-
1286	ZINC00046669	24	0.28397223353385925	NO	-
1287	ZINC04469091	1470	0.2839166224002838	NO	-
1288	ZINC04290462	1420	0.28337275981903076	NO	-
1289	ZINC03194772	962	0.2831951975822449	NO	-
1290	ZINC04398474	1441	0.28300681710243225	NO	-
1291	ZINC01366333	709	0.2823326289653778	NO	-
1292	ZINC03293975	981	0.2822394371032715	NO	-
1293	ZINC02869214	919	0.2820555865764618	NO	-
1294	ZINC00817511	544	0.28191646933555603	NO	-
1295	ZINC00793931	527	0.28159278631210327	NO	-
1296	ZINC03854556	1210	0.2814921736717224	NO	-
1297	ZINC03866858	1270	0.28137412667274475	NO	-
1298	ZINC00412572	300	0.28077635169029236	NO	-
1299	ZINC03577042	1118	0.28073495626449585	NO	-
1300	ZINC04334681	1433	0.28055405616760254	NO	-
1301	ZINC00380363	284	0.28033190965652466	NO	-
1302	ZINC00188300	134	0.2801140546798706	NO	-
1303	ZINC04465705	1462	0.27963685989379883	NO	-
1304	ZINC04017233	1388	0.27953094244003296	NO	-
1305	ZINC00127359	99	0.2794637978076935	NO	-
1306	ZINC00127362	100	0.2794637978076935	NO	-
1307	ZINC00429306	325	0.27886444330215454	NO	-
1308	ZINC03832007	22	0.2787664532661438	YES	10
1309	ZINC03832008	23	0.2787664532661438	YES	10
1310	ZINC03229273	967	0.2786916494369507	NO	-
1311	ZINC00326447	238	0.27856355905532837	NO	-
1312	ZINC00804645	530	0.2782812714576721	NO	-
1313	ZINC00006952	5	0.27809301018714905	NO	-
1314	ZINC02871766	921	0.27793943881988525	NO	-
1315	ZINC03854953	1211	0.27793315052986145	NO	-
1316	ZINC00295665	210	0.2779191732406616	NO	-
1317	ZINC03853601	1206	0.27788910269737244	NO	-
1318	ZINC03612217	1159	0.27765482664108276	NO	-
1319	ZINC01311028	699	0.2776527404785156	NO	-
1320	ZINC01131545	642	0.2776433527469635	NO	-
1321	ZINC00185357	133	0.2774680256843567	NO	-
1322	ZINC02653881	840	0.2773374617099762	NO	-
1323	ZINC03912970	1325	0.27720755338668823	NO	-
1324	ZINC01479134	737	0.27720263600349426	NO	-
1325	ZINC00316689	232	0.27699461579322815	NO	-
1326	ZINC02216496	778	0.27684298157691956	NO	-
1327	ZINC01437610	728	0.27667897939682007	NO	-
1328	ZINC00433824	330	0.275901734828949	NO	-
1329	ZINC00433825	331	0.275901734828949	NO	-
1330	ZINC00233030	179	0.27556154131889343	NO	-
1331	ZINC00043485	23	0.2753940522670746	NO	-
1332	ZINC00233010	176	0.27529609203338623	NO	-
1333	ZINC03575576	1117	0.27515125274658203	NO	-
1334	ZINC03992737	1367	0.27508610486984253	NO	-
1335	ZINC03859884	1253	0.2749977707862854	NO	-
1336	ZINC03968519	1336	0.2748872935771942	NO	-
1337	ZINC00232741	170	0.27464932203292847	NO	-
1338	ZINC02840507	908	0.27456626296043396	NO	-
1339	ZINC00178756	128	0.27437612414360046	NO	-
1340	ZINC02195911	774	0.2743065655231476	NO	-
1341	ZINC02584063	820	0.2739916741847992	NO	-
1342	ZINC03866960	1272	0.27384230494499207	NO	-
1343	ZINC00018097	15	0.2736460864543915	YES	7
1344	ZINC02319147	787	0.2736283540725708	NO	-
1345	ZINC00475520	364	0.2736276686191559	NO	-
1346	ZINC03970157	1344	0.2735976576805115	NO	-
1347	ZINC00132260	104	0.2729001045227051	NO	-
1348	ZINC01508589	742	0.27274274826049805	NO	-
1349	ZINC03308554	983	0.27249225974082947	NO	-
1350	ZINC00860131	555	0.27247127890586853	NO	-
1351	ZINC00425530	318	0.272432416677475	NO	-
1352	ZINC00232956	174	0.2723667323589325	NO	-
1353	ZINC00412574	301	0.27211636304855347	NO	-
1354	ZINC00046669	25	0.27183637022972107	NO	-
1355	ZINC00410391	298	0.27158322930336	NO	-
1356	ZINC03413653	1022	0.271440327167511	NO	-
1357	ZINC02777409	873	0.2714081108570099	NO	-
1358	ZINC04469091	1471	0.27128925919532776	NO	-
1359	ZINC01192383	667	0.2710806429386139	NO	-
1360	ZINC03413983	1024	0.2707717716693878	NO	-
1361	ZINC01306472	698	0.27046704292297363	NO	-
1362	ZINC02986127	941	0.2698192596435547	NO	-
1363	ZINC02620052	822	0.2696917951107025	NO	-
1364	ZINC02229739	780	0.2695145606994629	NO	-
1365	ZINC00233010	177	0.26943477988243103	NO	-
1366	ZINC00233030	180	0.26943477988243103	NO	-
1367	ZINC03972077	1348	0.26918506622314453	NO	-
1368	ZINC02803152	907	0.2691479027271271	NO	-
1369	ZINC03866842	1269	0.2690007984638214	NO	-
1370	ZINC03992736	1366	0.26898249983787537	NO	-
1371	ZINC01088981	622	0.26893502473831177	NO	-
1372	ZINC01472283	734	0.2685132920742035	NO	-
1373	ZINC01300165	697	0.2684672176837921	NO	-
1374	ZINC00211010	153	0.26844534277915955	NO	-
1375	ZINC00237924	181	0.2684323787689209	NO	-
1376	ZINC02844471	911	0.26831477880477905	NO	-
1377	ZINC00968562	568	0.2680874764919281	NO	-
1378	ZINC03569828	1112	0.26797670125961304	NO	-
1379	ZINC00319267	235	0.2676846981048584	NO	-
1380	ZINC00257585	186	0.2676597237586975	NO	-
1381	ZINC03963974	1334	0.26749756932258606	NO	-
1382	ZINC00528031	411	0.2673235237598419	NO	-
1383	ZINC00998925	573	0.26722657680511475	NO	-
1384	ZINC03258209	975	0.26719731092453003	NO	-
1385	ZINC00132363	105	0.2669570744037628	NO	-
1386	ZINC00348146	250	0.26633158326148987	NO	-
1387	ZINC00232956	175	0.26621609926223755	NO	-
1388	ZINC00572854	457	0.265481173992157	NO	-
1389	ZINC04004929	1382	0.2652849853038788	NO	-
1390	ZINC04464042	1456	0.26506587862968445	NO	-
1391	ZINC00468037	357	0.2649996876716614	NO	-
1392	ZINC00067979	42	0.26478683948516846	NO	-
1393	ZINC00264698	194	0.26474764943122864	NO	-
1394	ZINC00206451	148	0.2640853524208069	NO	-
1395	ZINC04103961	1395	0.2637840211391449	NO	-
1396	ZINC01424359	720	0.26355665922164917	NO	-
1397	ZINC02455894	803	0.26349613070487976	NO	-
1398	ZINC03440080	1032	0.26343268156051636	NO	-
1399	ZINC00082108	55	0.263427734375	NO	-
1400	ZINC00372141	271	0.2634239196777344	NO	-
1401	ZINC02709088	845	0.2627317011356354	NO	-
1402	ZINC00613650	480	0.26246246695518494	NO	-
1403	ZINC03864291	1268	0.2624433636665344	NO	-
1404	ZINC03867450	1277	0.2623191475868225	NO	-
1405	ZINC03581752	1124	0.2622540593147278	NO	-
1406	ZINC00549280	431	0.2619149684906006	NO	-
1407	ZINC04464041	1455	0.26189035177230835	NO	-
1408	ZINC03117934	952	0.26155105233192444	NO	-
1409	ZINC00231357	169	0.26147517561912537	NO	-
1410	ZINC03271480	978	0.2613951861858368	NO	-
1411	ZINC04627831	1487	0.26118889451026917	NO	-
1412	ZINC02653865	839	0.26116132736206055	NO	-
1413	ZINC03156493	955	0.2608875632286072	NO	-
1414	ZINC01794645	756	0.2606271803379059	NO	-
1415	ZINC00355910	253	0.2601466774940491	NO	-
1416	ZINC00362304	260	0.2592431306838989	NO	-
1417	ZINC03974069	1351	0.25915151834487915	NO	-
1418	ZINC04469091	1472	0.25907981395721436	NO	-
1419	ZINC03173621	957	0.25880369544029236	NO	-
1420	ZINC00362176	258	0.25842711329460144	NO	-
1421	ZINC01498344	739	0.25842711329460144	NO	-
1422	ZINC00264698	195	0.2583077847957611	NO	-
1423	ZINC00509444	396	0.2581724226474762	NO	-
1424	ZINC03866960	1271	0.2581203281879425	NO	-
1425	ZINC00257585	187	0.25807851552963257	NO	-
1426	ZINC00080366	52	0.25789815187454224	NO	-
1427	ZINC00529432	416	0.25647008419036865	NO	-
1428	ZINC02789422	885	0.2560887634754181	NO	-
1429	ZINC00002820	2	0.25583621859550476	NO	-
1430	ZINC04632868	1489	0.255664587020874	NO	-
1431	ZINC04290449	1419	0.25565600395202637	NO	-
1432	ZINC00549464	433	0.2556556165218353	NO	-
1433	ZINC00918934	561	0.2556556165218353	NO	-
1434	ZINC01218306	676	0.25534534454345703	NO	-
1435	ZINC00536317	424	0.25462228059768677	NO	-
1436	ZINC00880796	557	0.25462228059768677	NO	-
1437	ZINC03867529	1279	0.25425273180007935	NO	-
1438	ZINC01498344	740	0.25418728590011597	NO	-
1439	ZINC00076463	47	0.2541698217391968	NO	-
1440	ZINC00200247	140	0.25366589426994324	NO	-
1441	ZINC00482714	378	0.2535680830478668	NO	-
1442	ZINC04144459	1412	0.25337129831314087	NO	-
1443	ZINC03358913	996	0.253167986869812	NO	-
1444	ZINC03867596	1282	0.2529982030391693	NO	-
1445	ZINC00232952	171	0.2527351975440979	NO	-
1446	ZINC00359366	255	0.252454936504364	NO	-
1447	ZINC03414008	1025	0.25114670395851135	NO	-
1448	ZINC00132231	103	0.25113531947135925	NO	-
1449	ZINC00372531	272	0.2511153817176819	NO	-
1450	ZINC02294241	784	0.2510819733142853	NO	-
1451	ZINC00558248	439	0.250306636095047	NO	-
1452	ZINC00290760	205	0.2502937912940979	NO	-
1453	ZINC02723816	854	0.2501506805419922	NO	-
1454	ZINC00512947	398	0.2501027584075928	NO	-
1455	ZINC00487273	381	0.24934527277946472	NO	-
1456	ZINC01091255	625	0.24934527277946472	NO	-
1457	ZINC00318201	233	0.24930107593536377	NO	-
1458	ZINC00052016	29	0.24928979575634003	NO	-
1459	ZINC00570300	452	0.2491801530122757	NO	-
1460	ZINC01347509	705	0.2485111802816391	NO	-
1461	ZINC03867609	1283	0.24816778302192688	NO	-
1462	ZINC04137827	1409	0.24797794222831726	NO	-
1463	ZINC00563603	445	0.24759207665920258	NO	-
1464	ZINC03852690	1193	0.2468581646680832	NO	-
1465	ZINC03612217	1160	0.24643823504447937	NO	-
1466	ZINC02349727	789	0.2457568198442459	NO	-
1467	ZINC00563123	443	0.24513019621372223	NO	-
1468	ZINC01347507	704	0.24502050876617432	NO	-
1469	ZINC00232952	172	0.24493944644927979	NO	-
1470	ZINC03954237	1327	0.24488894641399384	NO	-
1471	ZINC04632882	1490	0.24303126335144043	NO	-
1472	ZINC00556432	438	0.24298369884490967	NO	-
1473	ZINC00298445	214	0.2429763823747635	NO	-
1474	ZINC01050386	591	0.24284784495830536	NO	-
1475	ZINC00005723	0	0.24267062544822693	YES	1
1476	ZINC03954237	1328	0.24247227609157562	NO	-
1477	ZINC00311342	228	0.24124599993228912	NO	-
1478	ZINC00563608	447	0.24101406335830688	NO	-
1479	ZINC04121991	1399	0.24041905999183655	NO	-
1480	ZINC02996697	943	0.24030239880084991	NO	-
1481	ZINC03890280	1311	0.24007894098758698	NO	-
1482	ZINC00556427	437	0.23933684825897217	NO	-
1483	ZINC00556422	436	0.23929066956043243	NO	-
1484	ZINC01124240	638	0.2391902506351471	NO	-
1485	ZINC03862201	1259	0.2390718162059784	NO	-
1486	ZINC02623838	827	0.23897507786750793	NO	-
1487	ZINC00563121	442	0.2381604164838791	NO	-
1488	ZINC03863035	1263	0.2376083880662918	NO	-
1489	ZINC04104004	1396	0.2376083880662918	NO	-
1490	ZINC00272219	200	0.23747581243515015	NO	-
1491	ZINC00544537	429	0.2353316992521286	NO	-
1492	ZINC00412728	303	0.2345990240573883	NO	-
1493	ZINC01346121	703	0.2335408329963684	NO	-
1494	ZINC02760339	864	0.23329655826091766	NO	-
1495	ZINC00611671	475	0.2329467236995697	NO	-
1496	ZINC00005722	5	0.23213817179203033	YES	3
1497	ZINC02626159	828	0.2310330718755722	NO	-
1498	ZINC02659637	841	0.23044265806674957	NO	-
1499	ZINC04464418	1459	0.23027683794498444	NO	-
1500	ZINC01054642	598	0.23016585409641266	NO	-
1501	ZINC00002820	3	0.22767555713653564	NO	-
1502	ZINC00208227	150	0.22559964656829834	NO	-
1503	ZINC03561171	1096	0.22528795897960663	NO	-
1504	ZINC03561174	1097	0.22528795897960663	NO	-
1505	ZINC00063018	36	0.22517898678779602	NO	-
1506	ZINC03863139	1264	0.22434240579605103	NO	-
1507	ZINC03862538	1261	0.2242739200592041	NO	-
1508	ZINC04001255	1377	0.22378908097743988	NO	-
1509	ZINC04128563	1400	0.22374822199344635	NO	-
1510	ZINC01066008	605	0.22078394889831543	NO	-
1511	ZINC00290771	206	0.2197934091091156	NO	-
1512	ZINC00290781	207	0.21901506185531616	NO	-
1513	ZINC03532145	1086	0.21875952184200287	NO	-
1514	ZINC03532144	1085	0.2177208960056305	NO	-
1515	ZINC00657984	510	0.21644830703735352	NO	-
1516	ZINC04137675	1407	0.21580681204795837	NO	-
1517	ZINC03184493	961	0.21440590918064117	NO	-
1518	ZINC03862537	1260	0.21406082808971405	NO	-
1519	ZINC03847037	1177	0.21248963475227356	NO	-
1520	ZINC00002820	1	0.21152186393737793	NO	-
1521	ZINC03832005	6	0.209416463971138	YES	3
1522	ZINC00002820	0	0.20692358911037445	NO	-
1523	ZINC00420444	307	0.20620127022266388	NO	-
1524	ZINC03833870	1	0.20607207715511322	YES	1
1525	ZINC00520542	402	0.20434509217739105	NO	-
1526	ZINC03833863	33	0.19810603559017181	YES	17
1527	ZINC04137737	1408	0.19771800935268402	NO	-
1528	ZINC04377449	1440	0.19718359410762787	NO	-
