# Supplementary material for: Optimal assignment methods for ligand-based virtual screening
Source: J Cheminform. 2009 Aug 25;1:14. doi: 10.1186/1758-2946-1-14 (PMC2820492; doi:10.1186/1758-2946-1-14)
Supplement: Additional file 2 — Archive of the result files. The file Results.tar.gz is a Gzip compressed Tar archive containing the results file of each method for each data set. The result files are tab-separated plain text files including the following information: method name, active data set with size, cluster information and the distribution of the molecules over the clusters, decoy data set with size, ratio active:decoy, AUC, awAUC, BEDROC scores for predefined alpha values as suggested by Truchon and Bayly [63], relative enrichment factor [67], ROC enrichments, awROC enrichments at predefined false positive fractions, chemotype enrichment, ROC data points, and the ranking of each structure. [file 1758-2946-1-14-S2.zip › Results/OAAP.SQ.DUD=inha.Q.INHA_GEQ.sdf.A.DUD_inha_clustered_I_MM.sdf.D.DUD_inha_decoys_ID_pass_MWPass_I_MM.0000644]

###################################################################################################
# Screening Result File
# User: jahn
# Method used: OAAP
> <Method_Name>
OAAP
# Screening mode: Single Query Screening
#	Calculations performed: 2764
#	Start time of the calculation: Sun Mar 08 06:10:00 CET 2009
#	End time of the calculation: Sun Mar 08 06:10:57 CET 2009
# Data set information
#	Query molecule name:	GEQ from data set: ./data/queries/INHA_GEQ.sdf
#	Active data set: /rahome/chemoinf/SVS/data/actives/DUD_inha_clustered_I_MM.sdf with cluster information
#		Size: 57 molecules
#		Number of clusters: 23
#		Cluster Summery:
#			Cluster number	# molecules	% of actives
#			1		1		1.754
#			2		2		3.509
#			3		2		3.509
#			4		4		7.018
#			5		11		19.298
#			6		3		5.263
#			7		1		1.754
#			8		1		1.754
#			9		9		15.789
#			10		1		1.754
#			11		1		1.754
#			12		3		5.263
#			13		1		1.754
#			14		1		1.754
#			15		1		1.754
#			16		2		3.509
#			17		1		1.754
#			18		1		1.754
#			19		1		1.754
#			20		1		1.754
#			21		1		1.754
#			22		1		1.754
#			23		7		12.281
#	Decoy data set: /rahome/chemoinf/SVS/data/decoys/DUD_inha_decoys_ID_pass_MWPass_I_MM.sdf
#		Size: 2707 molecules
#	Ratio actives : decoys
#		1.0 : 47.4912
#	The active and decoy data set were part of the DUD with problem identifier: inha
> <AUC>
#	 ROC AUC
	0.5699842513561333
> <awAUC>
#	 ROC awAUC
	0.5847726149239132
> <BEDROC Scores>
#	Alpha Values	BEDROC Scores	Literature: J. Chem. Inf. Model., Vol. 47, No. 2, 2007, 488-508
	106.9	0.6644
	100.0	0.6506
	53.6	0.5531
	50.0	0.5455
	32.2	0.5097
	20.0	0.49
	16.1	0.486
	10.0	0.4859
	8.0	0.4894
> <Relative enrichment factor>
#	Fraction dataset	Enrichment factor	 Literature: DOI: 10.1021/ci800303k
	0.0010	72.3589001447178
	0.01	79.59479015918959
	0.02	43.41534008683068
	0.05	43.85964912280702
	0.1	47.36842105263158
	0.2	49.12280701754386
	0.25	52.63157894736842
> <ROC Enrichments>
#	True decoy fraction	Enrichment	Literature: J Comput Aided Mol Des (2008) 22:133-139
	0.1	332.438596491228
	0.5	78.02130325814537
	1.0	40.70676691729323
	2.0	20.723444976076554
	5.0	8.73000515995872
	10.0	4.7315983686152645
> <awROC Enrichments>
#	Decoy fraction	Enrichment
	0.1	231.03220611916254
	0.5	60.71601104209799
	1.0	31.7591442374051
	2.0	16.168291611769867
	5.0	6.97135194657573
	10.0	4.3671408453214955
> <Chemotype enrichment>
#	% data set	% active cluster	Literature: http://dud.docking.org/wombat/
	0.0	0.0
	0.036	0.0
	0.036	4.348
	0.072	4.348
	0.072	8.696
	0.109	8.696
	0.109	13.043
	0.289	13.043
	0.289	17.391
	0.543	17.391
	0.543	21.739
	0.796	21.739
	0.796	26.087
	0.977	26.087
	0.977	30.435
	1.013	30.435
	1.013	34.783
	2.931	34.783
	2.931	39.13
	6.802	39.13
	6.802	43.478
	9.66	43.478
	9.66	47.826
	14.074	47.826
	14.074	52.174
	21.925	52.174
	21.925	56.522
	22.974	56.522
	22.974	60.87
	47.865	60.87
	47.865	65.217
	53.22	65.217
	53.22	69.565
	65.883	69.565
	65.883	73.913
	97.25	73.913
	97.25	78.261
	99.349	78.261
	99.349	82.609
	99.421	82.609
	99.421	86.957
	99.457	86.957
	99.457	91.304
	99.53	91.304
	99.53	95.652
	99.638	95.652
	99.638	100.0
	100.0	100.0
> <ROC curve data>
#	False positive rate	true positive rate
	0.0	0.0
	0.0	0.3509
	4.0E-4	0.3509
	4.0E-4	0.3684
	0.0018	0.3684
	0.0018	0.4035
	0.0081	0.4035
	0.0081	0.4211
	0.0207	0.4211
	0.0207	0.4386
	0.0598	0.4386
	0.0598	0.4561
	0.0887	0.4561
	0.0887	0.4737
	0.1334	0.4737
	0.1334	0.4912
	0.2132	0.4912
	0.2132	0.5088
	0.2235	0.5088
	0.2235	0.5263
	0.3779	0.5263
	0.3779	0.5439
	0.4769	0.5439
	0.4769	0.5614
	0.4865	0.5614
	0.4865	0.5789
	0.5009	0.5789
	0.5009	0.5965
	0.5305	0.5965
	0.5305	0.614
	0.6594	0.614
	0.6594	0.6316
	0.7684	0.6316
	0.7684	0.6491
	0.9789	0.6491
	0.9789	0.6667
	0.9804	0.6667
	0.9804	0.6842
	0.9996	0.6842
	0.9996	0.7018
	1.0	0.7018
	1.0	1.0
> <Screening Table>
# Rank	Mol name	Index in data set	Similarity 2 query	Active	Cluster number
1	ZINC03833947	50	0.7439481616020203	YES	23
2	ZINC03833922	49	0.7308205962181091	YES	22
3	ZINC03833921	36	0.6797279715538025	YES	12
4	ZINC03591568	55	0.6695995330810547	YES	23
5	ZINC03833899	51	0.6517353057861328	YES	23
6	ZINC03833949	53	0.6446697115898132	YES	23
7	ZINC03591551	52	0.6419730186462402	YES	23
8	ZINC03832027	25	0.6393604874610901	YES	9
9	ZINC03833948	54	0.636145830154419	YES	23
10	ZINC03591572	56	0.6233954429626465	YES	23
11	ZINC03832028	30	0.6117570996284485	YES	9
12	ZINC03833929	37	0.6108638048171997	YES	12
13	ZINC03833925	38	0.6108638048171997	YES	12
14	ZINC03832031	31	0.6087175607681274	YES	9
15	ZINC03833918	46	0.6071791052818298	YES	19
16	ZINC03832030	27	0.6025790572166443	YES	9
17	ZINC03832029	28	0.6025790572166443	YES	9
18	ZINC03832033	29	0.5986669063568115	YES	9
19	ZINC03833917	33	0.5964281558990479	YES	9
20	ZINC03832034	32	0.588689923286438	YES	9
21	ZINC02643481	1361	0.5818138718605042	NO	-
22	ZINC03833927	48	0.5753202438354492	YES	21
23	ZINC03349987	1761	0.5627856254577637	NO	-
24	ZINC02357978	1221	0.5619208216667175	NO	-
25	ZINC00626474	182	0.5613797903060913	NO	-
26	ZINC00780403	321	0.5600274205207825	NO	-
27	ZINC03833920	21	0.5589236617088318	YES	6
28	ZINC03833914	34	0.558326005935669	YES	10
29	ZINC01487109	1015	0.5580888986587524	NO	-
30	ZINC01487109	1016	0.5580888986587524	NO	-
31	ZINC03249270	1698	0.5574300289154053	NO	-
32	ZINC00756261	308	0.5384172201156616	NO	-
33	ZINC00796555	360	0.5383970141410828	NO	-
34	ZINC00607947	167	0.5370643138885498	NO	-
35	ZINC00668116	232	0.534106433391571	NO	-
36	ZINC01487109	1017	0.5341048836708069	NO	-
37	ZINC00780466	322	0.5326423645019531	NO	-
38	ZINC00780491	324	0.5326423645019531	NO	-
39	ZINC00752647	300	0.5307294726371765	NO	-
40	ZINC00780474	323	0.5294069647789001	NO	-
41	ZINC01195450	869	0.527015745639801	NO	-
42	ZINC02128517	1145	0.5269446969032288	NO	-
43	ZINC00929791	515	0.5264732837677002	NO	-
44	ZINC01075193	710	0.5261813402175903	NO	-
45	ZINC01487109	1014	0.5252755284309387	NO	-
46	ZINC03833919	22	0.5250931978225708	YES	6
47	ZINC00784163	335	0.5204792618751526	NO	-
48	ZINC00704398	271	0.5191411972045898	NO	-
49	ZINC01127627	797	0.5180718302726746	NO	-
50	ZINC03313190	1732	0.5179809331893921	NO	-
51	ZINC03296665	1718	0.5162625312805176	NO	-
52	ZINC00790262	340	0.5160155296325684	NO	-
53	ZINC03296676	1719	0.5143993496894836	NO	-
54	ZINC04497319	2684	0.5142607688903809	NO	-
55	ZINC00784014	334	0.5139152407646179	NO	-
56	ZINC00930733	517	0.513806164264679	NO	-
57	ZINC01044210	636	0.512626051902771	NO	-
58	ZINC00930736	518	0.5125981569290161	NO	-
59	ZINC03852701	2053	0.5124684572219849	NO	-
60	ZINC03852698	2052	0.5107042193412781	NO	-
61	ZINC02724154	1426	0.5100778937339783	NO	-
62	ZINC00738293	296	0.508903443813324	NO	-
63	ZINC01131401	806	0.5084562301635742	NO	-
64	ZINC04307090	2566	0.5077335834503174	NO	-
65	ZINC00738259	294	0.5077126026153564	NO	-
66	ZINC00849886	420	0.5076989531517029	NO	-
67	ZINC02849808	1516	0.5075056552886963	NO	-
68	ZINC03077663	1658	0.5067934393882751	NO	-
69	ZINC00930740	519	0.5048874020576477	NO	-
70	ZINC01860385	1088	0.5043361186981201	NO	-
71	ZINC01060767	671	0.502697229385376	NO	-
72	ZINC03866946	2236	0.501685380935669	NO	-
73	ZINC04465213	2641	0.501685380935669	NO	-
74	ZINC04304117	2559	0.500248908996582	NO	-
75	ZINC01049541	640	0.49998849630355835	NO	-
76	ZINC03337747	1748	0.4997134506702423	NO	-
77	ZINC00738294	297	0.49936509132385254	NO	-
78	ZINC02872102	1534	0.49919283390045166	NO	-
79	ZINC03416342	1823	0.4990091621875763	NO	-
80	ZINC01466635	1001	0.49861252307891846	NO	-
81	ZINC03833926	2	0.49848470091819763	YES	2
82	ZINC04156760	2494	0.49799132347106934	NO	-
83	ZINC03337749	1749	0.4977831244468689	NO	-
84	ZINC01060762	670	0.4977486729621887	NO	-
85	ZINC03175189	1664	0.4977189004421234	NO	-
86	ZINC00846530	415	0.4977002739906311	NO	-
87	ZINC00681778	247	0.49760404229164124	NO	-
88	ZINC00738260	295	0.4970906674861908	NO	-
89	ZINC03397527	1801	0.49687230587005615	NO	-
90	ZINC01072327	697	0.49654123187065125	NO	-
91	ZINC01072328	698	0.49654123187065125	NO	-
92	ZINC00310110	55	0.4964935779571533	NO	-
93	ZINC01158185	833	0.4958775043487549	NO	-
94	ZINC01101096	748	0.4958438277244568	NO	-
95	ZINC00668113	231	0.4958050549030304	NO	-
96	ZINC01060755	668	0.4955807030200958	NO	-
97	ZINC00843793	413	0.4955269694328308	NO	-
98	ZINC01103954	754	0.4954647123813629	NO	-
99	ZINC03657646	1971	0.4954439401626587	NO	-
100	ZINC00290118	51	0.49494510889053345	NO	-
101	ZINC03657694	1972	0.49490320682525635	NO	-
102	ZINC00615523	173	0.49478691816329956	NO	-
103	ZINC00788126	339	0.49478691816329956	NO	-
104	ZINC03305320	1726	0.49446895718574524	NO	-
105	ZINC03305322	1727	0.49446895718574524	NO	-
106	ZINC01060761	669	0.4939931333065033	NO	-
107	ZINC03856459	2153	0.4936765432357788	NO	-
108	ZINC04470165	2661	0.4936765432357788	NO	-
109	ZINC00852678	422	0.4935816526412964	NO	-
110	ZINC00852679	423	0.4935816526412964	NO	-
111	ZINC00846529	414	0.4934403896331787	NO	-
112	ZINC01782233	1080	0.4934403896331787	NO	-
113	ZINC03341824	1753	0.493386447429657	NO	-
114	ZINC01136855	812	0.4932643473148346	NO	-
115	ZINC04192678	2507	0.49305471777915955	NO	-
116	ZINC00643362	197	0.49297988414764404	NO	-
117	ZINC02663874	1371	0.492653489112854	NO	-
118	ZINC03049763	1649	0.4921974539756775	NO	-
119	ZINC03657695	1973	0.49166786670684814	NO	-
120	ZINC03610561	1959	0.4915618598461151	NO	-
121	ZINC00846531	416	0.4910922944545746	NO	-
122	ZINC00625891	176	0.4907574951648712	NO	-
123	ZINC00310240	56	0.49065101146698	NO	-
124	ZINC01345753	932	0.49055179953575134	NO	-
125	ZINC01050062	641	0.49035677313804626	NO	-
126	ZINC01115164	777	0.4902217388153076	NO	-
127	ZINC01168533	842	0.4901956021785736	NO	-
128	ZINC01060787	673	0.49018219113349915	NO	-
129	ZINC01471245	1013	0.4901469945907593	NO	-
130	ZINC02621627	1333	0.4896606206893921	NO	-
131	ZINC01060782	672	0.48931288719177246	NO	-
132	ZINC01106045	760	0.4892859160900116	NO	-
133	ZINC02118904	1142	0.4888942837715149	NO	-
134	ZINC02119981	1143	0.4888942837715149	NO	-
135	ZINC02204697	1163	0.48880791664123535	NO	-
136	ZINC01025792	598	0.48870402574539185	NO	-
137	ZINC03171876	1662	0.4886621832847595	NO	-
138	ZINC03902733	2304	0.4886472523212433	NO	-
139	ZINC01466636	1002	0.488431453704834	NO	-
140	ZINC03868055	2276	0.4882684350013733	NO	-
141	ZINC03510009	1891	0.48812100291252136	NO	-
142	ZINC03868057	2278	0.4878075122833252	NO	-
143	ZINC00843792	412	0.4873606264591217	NO	-
144	ZINC03330282	1740	0.4868587255477905	NO	-
145	ZINC04155402	2489	0.48671939969062805	NO	-
146	ZINC00615522	172	0.48670312762260437	NO	-
147	ZINC00788124	338	0.48670312762260437	NO	-
148	ZINC01103953	753	0.48670312762260437	NO	-
149	ZINC01195741	871	0.48668372631073	NO	-
150	ZINC00626453	178	0.4866548180580139	NO	-
151	ZINC00626454	179	0.4866548180580139	NO	-
152	ZINC00626464	180	0.4866548180580139	NO	-
153	ZINC00626467	181	0.4866548180580139	NO	-
154	ZINC01101095	747	0.4864504635334015	NO	-
155	ZINC03018352	1631	0.4864451289176941	NO	-
156	ZINC02621628	1334	0.48642513155937195	NO	-
157	ZINC00290115	50	0.48627227544784546	NO	-
158	ZINC02114322	1141	0.4856474995613098	NO	-
159	ZINC02119987	1144	0.4853332042694092	NO	-
160	ZINC00794012	351	0.4850224554538727	NO	-
161	ZINC01366461	941	0.48485028743743896	NO	-
162	ZINC00834609	406	0.48476552963256836	NO	-
163	ZINC01253327	900	0.48467931151390076	NO	-
164	ZINC01195739	870	0.4845806956291199	NO	-
165	ZINC02227622	1181	0.48440074920654297	NO	-
166	ZINC01170309	843	0.48388928174972534	NO	-
167	ZINC00738415	298	0.48343417048454285	NO	-
168	ZINC01040137	624	0.48328086733818054	NO	-
169	ZINC00868783	436	0.48322388529777527	NO	-
170	ZINC01148991	824	0.4830133020877838	NO	-
171	ZINC00655729	224	0.48297980427742004	NO	-
172	ZINC04304123	2560	0.4829365313053131	NO	-
173	ZINC04304127	2561	0.48267662525177	NO	-
174	ZINC04155402	2488	0.4819835126399994	NO	-
175	ZINC04477419	2668	0.4819795787334442	NO	-
176	ZINC03216976	1680	0.4819686710834503	NO	-
177	ZINC01341245	928	0.4816373586654663	NO	-
178	ZINC02444554	1280	0.4814473092556	NO	-
179	ZINC02724168	1430	0.4813224673271179	NO	-
180	ZINC03858552	2195	0.48117491602897644	NO	-
181	ZINC03516692	1903	0.48095643520355225	NO	-
182	ZINC03516693	1904	0.48095643520355225	NO	-
183	ZINC00599731	162	0.4809147119522095	NO	-
184	ZINC03418146	1825	0.48085257411003113	NO	-
185	ZINC02724167	1429	0.48060300946235657	NO	-
186	ZINC04155402	2487	0.48050713539123535	NO	-
187	ZINC01460048	997	0.48027870059013367	NO	-
188	ZINC03833915	24	0.4801596701145172	YES	8
189	ZINC00941361	541	0.48015889525413513	NO	-
190	ZINC00941362	542	0.48015889525413513	NO	-
191	ZINC02500128	1308	0.4800804555416107	NO	-
192	ZINC01466556	999	0.4800480306148529	NO	-
193	ZINC01466557	1000	0.4800480306148529	NO	-
194	ZINC02755834	1477	0.4800403118133545	NO	-
195	ZINC03418149	1826	0.4798441529273987	NO	-
196	ZINC01028471	600	0.4797857105731964	NO	-
197	ZINC00715346	276	0.479737251996994	NO	-
198	ZINC03475682	1862	0.4796339273452759	NO	-
199	ZINC01318607	916	0.4794312119483948	NO	-
200	ZINC02349141	1216	0.47930628061294556	NO	-
201	ZINC03509904	1888	0.4791449308395386	NO	-
202	ZINC03606020	1954	0.47881051898002625	NO	-
203	ZINC03606026	1957	0.47881051898002625	NO	-
204	ZINC01163400	838	0.4787628650665283	NO	-
205	ZINC02638776	1354	0.4785928726196289	NO	-
206	ZINC02349139	1215	0.4785670340061188	NO	-
207	ZINC01454340	996	0.4785386025905609	NO	-
208	ZINC03183831	1667	0.47740834951400757	NO	-
209	ZINC03955812	2314	0.4773203134536743	NO	-
210	ZINC03975973	2363	0.47708961367607117	NO	-
211	ZINC02438431	1277	0.4769541621208191	NO	-
212	ZINC02327554	1204	0.4768983721733093	NO	-
213	ZINC01301403	914	0.4768706262111664	NO	-
214	ZINC00790386	341	0.4766804873943329	NO	-
215	ZINC02873803	1538	0.4763720631599426	NO	-
216	ZINC00470700	124	0.47628679871559143	NO	-
217	ZINC04156760	2493	0.4762658476829529	NO	-
218	ZINC00806855	369	0.47565150260925293	NO	-
219	ZINC03245294	1696	0.47557610273361206	NO	-
220	ZINC01081678	729	0.4755059778690338	NO	-
221	ZINC03475656	1861	0.47542375326156616	NO	-
222	ZINC03333254	1742	0.4752603769302368	NO	-
223	ZINC03333257	1743	0.4752603769302368	NO	-
224	ZINC00342969	67	0.475208580493927	NO	-
225	ZINC04306774	2565	0.4751167595386505	NO	-
226	ZINC01067713	684	0.4750588834285736	NO	-
227	ZINC00862017	428	0.4747650921344757	NO	-
228	ZINC03418144	1824	0.4746318757534027	NO	-
229	ZINC03409543	1809	0.4746055006980896	NO	-
230	ZINC03409545	1810	0.4746055006980896	NO	-
231	ZINC03340835	1752	0.4744626581668854	NO	-
232	ZINC01365236	939	0.47402894496917725	NO	-
233	ZINC02725790	1464	0.474015474319458	NO	-
234	ZINC01080787	727	0.4738438129425049	NO	-
235	ZINC00990904	585	0.4736292362213135	NO	-
236	ZINC01509727	1056	0.4734369218349457	NO	-
237	ZINC00694634	261	0.4729804992675781	NO	-
238	ZINC04156217	2491	0.47285139560699463	NO	-
239	ZINC03959965	2319	0.47280988097190857	NO	-
240	ZINC03593611	1944	0.4727322459220886	NO	-
241	ZINC02725791	1465	0.47266510128974915	NO	-
242	ZINC04156217	2490	0.47241589426994324	NO	-
243	ZINC03975978	2364	0.47213611006736755	NO	-
244	ZINC04475140	2666	0.47204089164733887	NO	-
245	ZINC01104464	757	0.4718627333641052	NO	-
246	ZINC02500519	1313	0.47181957960128784	NO	-
247	ZINC03288419	1710	0.4718171954154968	NO	-
248	ZINC03610559	1958	0.47178006172180176	NO	-
249	ZINC00758038	310	0.47175779938697815	NO	-
250	ZINC02551016	1327	0.4715173840522766	NO	-
251	ZINC03855160	2137	0.4712015986442566	NO	-
252	ZINC03853898	2094	0.470842182636261	NO	-
253	ZINC03509952	1889	0.470512717962265	NO	-
254	ZINC02724727	1452	0.4704709053039551	NO	-
255	ZINC02728561	1468	0.47043266892433167	NO	-
256	ZINC04304174	2563	0.47036099433898926	NO	-
257	ZINC00773806	316	0.47031617164611816	NO	-
258	ZINC03004551	1627	0.47022292017936707	NO	-
259	ZINC03853466	2078	0.47018152475357056	NO	-
260	ZINC02724166	1428	0.47014951705932617	NO	-
261	ZINC01079997	724	0.46968358755111694	NO	-
262	ZINC02500140	1310	0.46960577368736267	NO	-
263	ZINC01510484	1058	0.4695168733596802	NO	-
264	ZINC00585863	151	0.46931612491607666	NO	-
265	ZINC03418151	1827	0.4691234230995178	NO	-
266	ZINC01175930	848	0.4689182639122009	NO	-
267	ZINC00162027	23	0.46872997283935547	YES	7
268	ZINC03868056	2277	0.46865516901016235	NO	-
269	ZINC00420005	94	0.46806252002716064	NO	-
270	ZINC01493705	1024	0.4679829776287079	NO	-
271	ZINC01079781	718	0.46793362498283386	NO	-
272	ZINC02500128	1306	0.46793314814567566	NO	-
273	ZINC01320989	917	0.467909038066864	NO	-
274	ZINC01079790	721	0.46776819229125977	NO	-
275	ZINC01123340	793	0.46755895018577576	NO	-
276	ZINC04156217	2492	0.4672790467739105	NO	-
277	ZINC02728560	1467	0.4670715034008026	NO	-
278	ZINC01081028	728	0.46701931953430176	NO	-
279	ZINC02724201	1433	0.4670047461986542	NO	-
280	ZINC01079996	723	0.4668956398963928	NO	-
281	ZINC01073640	703	0.4668310582637787	NO	-
282	ZINC04412507	2606	0.4667939841747284	NO	-
283	ZINC04111522	2470	0.4664246141910553	NO	-
284	ZINC02938104	1579	0.46622389554977417	NO	-
285	ZINC03045002	1644	0.465934157371521	NO	-
286	ZINC02724781	1462	0.46571114659309387	NO	-
287	ZINC02434210	1272	0.46511539816856384	NO	-
288	ZINC01069115	689	0.4650111198425293	NO	-
289	ZINC03100236	1659	0.4649842381477356	NO	-
290	ZINC00915721	504	0.4648767411708832	NO	-
291	ZINC02646191	1362	0.4646776020526886	NO	-
292	ZINC01346752	933	0.46454542875289917	NO	-
293	ZINC03868054	2275	0.4644920229911804	NO	-
294	ZINC03958803	2318	0.4644801616668701	NO	-
295	ZINC04033633	2436	0.4643419086933136	NO	-
296	ZINC03519341	1911	0.4640693664550781	NO	-
297	ZINC00790386	342	0.4638430178165436	NO	-
298	ZINC00223744	39	0.46383732557296753	NO	-
299	ZINC00773581	314	0.46380454301834106	NO	-
300	ZINC02724782	1463	0.4635847210884094	NO	-
301	ZINC02661816	1370	0.46342137455940247	NO	-
302	ZINC00937703	533	0.46336716413497925	NO	-
303	ZINC04156760	2495	0.46335819363594055	NO	-
304	ZINC01079999	726	0.46332845091819763	NO	-
305	ZINC00937704	534	0.46294116973876953	NO	-
306	ZINC00321799	62	0.4627211391925812	NO	-
307	ZINC02256387	1190	0.4626754820346832	NO	-
308	ZINC02724723	1450	0.4626457095146179	NO	-
309	ZINC04135502	2482	0.4625548720359802	NO	-
310	ZINC00705335	273	0.46251755952835083	NO	-
311	ZINC04461882	2628	0.4625096619129181	NO	-
312	ZINC03853466	2077	0.46232983469963074	NO	-
313	ZINC01833495	1085	0.4618283808231354	NO	-
314	ZINC00752953	301	0.4616674482822418	NO	-
315	ZINC02224692	1180	0.4616575837135315	NO	-
316	ZINC01073570	702	0.46147626638412476	NO	-
317	ZINC00190483	34	0.46141815185546875	NO	-
318	ZINC02356688	1219	0.46128955483436584	NO	-
319	ZINC03337500	1746	0.46103036403656006	NO	-
320	ZINC04451875	2624	0.4609915018081665	NO	-
321	ZINC02724674	1448	0.46095389127731323	NO	-
322	ZINC02724210	1438	0.46094539761543274	NO	-
323	ZINC00659430	227	0.4609418511390686	NO	-
324	ZINC03853466	2079	0.46087509393692017	NO	-
325	ZINC01104461	756	0.4607797861099243	NO	-
326	ZINC02440957	1279	0.4605272114276886	NO	-
327	ZINC00915720	503	0.4604097306728363	NO	-
328	ZINC01035140	612	0.460345596075058	NO	-
329	ZINC00727188	289	0.4602488577365875	NO	-
330	ZINC03549215	1928	0.46023401618003845	NO	-
331	ZINC01079998	725	0.4602319300174713	NO	-
332	ZINC04308452	2568	0.4602275788784027	NO	-
333	ZINC02146444	1149	0.4600672721862793	NO	-
334	ZINC01833496	1086	0.4599913954734802	NO	-
335	ZINC03039918	1638	0.4599158465862274	NO	-
336	ZINC03956139	2315	0.4597625434398651	NO	-
337	ZINC02201238	1158	0.4596802592277527	NO	-
338	ZINC03040821	1641	0.4596610367298126	NO	-
339	ZINC04497523	2685	0.45963069796562195	NO	-
340	ZINC01363079	936	0.4595954120159149	NO	-
341	ZINC02356690	1220	0.459351509809494	NO	-
342	ZINC03853505	2080	0.45932596921920776	NO	-
343	ZINC01499137	1043	0.4591875970363617	NO	-
344	ZINC01341260	929	0.4591694474220276	NO	-
345	ZINC01029924	601	0.4591292440891266	NO	-
346	ZINC02724675	1449	0.4586956799030304	NO	-
347	ZINC02359928	1226	0.4586729407310486	NO	-
348	ZINC03344550	1754	0.4586010277271271	NO	-
349	ZINC00819408	397	0.458421528339386	NO	-
350	ZINC03860035	2222	0.45839038491249084	NO	-
351	ZINC04468665	2656	0.45839038491249084	NO	-
352	ZINC01073558	701	0.4583297371864319	NO	-
353	ZINC03372506	1786	0.45824530720710754	NO	-
354	ZINC03582748	1943	0.45790937542915344	NO	-
355	ZINC00716809	279	0.45780083537101746	NO	-
356	ZINC03867245	2249	0.4577903747558594	NO	-
357	ZINC03868356	2279	0.4572603106498718	NO	-
358	ZINC02198913	1156	0.4572516977787018	NO	-
359	ZINC03389279	1793	0.45718109607696533	NO	-
360	ZINC03899115	2303	0.45717254281044006	NO	-
361	ZINC03478956	1864	0.45707252621650696	NO	-
362	ZINC02308790	1199	0.45703282952308655	NO	-
363	ZINC02788841	1485	0.45689794421195984	NO	-
364	ZINC02937967	1577	0.4568854570388794	NO	-
365	ZINC01068285	687	0.4564597010612488	NO	-
366	ZINC00807631	371	0.4562883973121643	NO	-
367	ZINC03509954	1890	0.45620983839035034	NO	-
368	ZINC03181444	1665	0.45585954189300537	NO	-
369	ZINC02221048	1175	0.45571422576904297	NO	-
370	ZINC02221048	1176	0.45571422576904297	NO	-
371	ZINC00682879	249	0.45568951964378357	NO	-
372	ZINC00799092	361	0.4556390345096588	NO	-
373	ZINC04266324	2535	0.4555048942565918	NO	-
374	ZINC03322455	1737	0.4554052948951721	NO	-
375	ZINC01980377	1123	0.45534971356391907	NO	-
376	ZINC02465994	1300	0.45533502101898193	NO	-
377	ZINC00857339	426	0.4552954137325287	NO	-
378	ZINC01741106	1076	0.45519864559173584	NO	-
379	ZINC03359426	1769	0.455141544342041	NO	-
380	ZINC03314416	1734	0.45514115691185	NO	-
381	ZINC03487202	1872	0.4550532102584839	NO	-
382	ZINC03487204	1873	0.4550532102584839	NO	-
383	ZINC00716811	281	0.4548974335193634	NO	-
384	ZINC00956590	573	0.45486390590667725	NO	-
385	ZINC02938033	1578	0.45461997389793396	NO	-
386	ZINC01079784	719	0.4546116292476654	NO	-
387	ZINC01079787	720	0.4546116292476654	NO	-
388	ZINC01961446	1118	0.4544215202331543	NO	-
389	ZINC03832026	45	0.4543118178844452	YES	18
390	ZINC01032887	606	0.45425945520401	NO	-
391	ZINC02622415	1336	0.4541797935962677	NO	-
392	ZINC03600826	1948	0.4541797935962677	NO	-
393	ZINC03301359	1723	0.4541779160499573	NO	-
394	ZINC01980523	1125	0.4541270136833191	NO	-
395	ZINC01129826	804	0.45383739471435547	NO	-
396	ZINC00819397	396	0.4537733793258667	NO	-
397	ZINC03859630	2209	0.4537656605243683	NO	-
398	ZINC03948698	2313	0.45358991622924805	NO	-
399	ZINC00635356	190	0.45357605814933777	NO	-
400	ZINC01371516	943	0.4534582793712616	NO	-
401	ZINC01142317	817	0.45332878828048706	NO	-
402	ZINC02724759	1460	0.4531761109828949	NO	-
403	ZINC02630197	1345	0.4531719386577606	NO	-
404	ZINC03593614	1946	0.453096479177475	NO	-
405	ZINC00461938	123	0.4529089629650116	NO	-
406	ZINC04148795	2485	0.45279818773269653	NO	-
407	ZINC03941646	2311	0.452798068523407	NO	-
408	ZINC01042161	634	0.45275959372520447	NO	-
409	ZINC00854997	424	0.4526199996471405	NO	-
410	ZINC03858496	2192	0.4525618255138397	NO	-
411	ZINC00869165	438	0.45249834656715393	NO	-
412	ZINC00635354	189	0.4521661400794983	NO	-
413	ZINC02172280	1151	0.4520919919013977	NO	-
414	ZINC01936718	1111	0.4517875611782074	NO	-
415	ZINC02221048	1174	0.4517509341239929	NO	-
416	ZINC02407922	1249	0.4517153799533844	NO	-
417	ZINC00702611	263	0.4516493082046509	NO	-
418	ZINC04114308	2471	0.4514607787132263	NO	-
419	ZINC00907558	497	0.4512770175933838	NO	-
420	ZINC03482287	1867	0.4511905610561371	NO	-
421	ZINC03606022	1955	0.45118990540504456	NO	-
422	ZINC03606024	1956	0.45118990540504456	NO	-
423	ZINC03860097	2223	0.45112740993499756	NO	-
424	ZINC02724236	1439	0.45108845829963684	NO	-
425	ZINC01059163	664	0.4510450065135956	NO	-
426	ZINC03366905	1784	0.45084258913993835	NO	-
427	ZINC03857959	2175	0.4507822096347809	NO	-
428	ZINC01924427	1101	0.4507313072681427	NO	-
429	ZINC03991393	2380	0.4504285156726837	NO	-
430	ZINC01980451	1124	0.4504150450229645	NO	-
431	ZINC03453399	1853	0.45037323236465454	NO	-
432	ZINC01104475	759	0.4503617286682129	NO	-
433	ZINC02449781	1285	0.45020002126693726	NO	-
434	ZINC03370469	1785	0.4499974250793457	NO	-
435	ZINC04148795	2486	0.44999366998672485	NO	-
436	ZINC02947881	1598	0.44993773102760315	NO	-
437	ZINC03866853	2233	0.4499256908893585	NO	-
438	ZINC00003613	2	0.44992250204086304	NO	-
439	ZINC04437769	2616	0.4498465061187744	NO	-
440	ZINC03857895	2170	0.4498318135738373	NO	-
441	ZINC02325224	1201	0.44942352175712585	NO	-
442	ZINC03956282	2317	0.4491661489009857	NO	-
443	ZINC02593888	1328	0.4491451680660248	NO	-
444	ZINC00955622	564	0.4488479793071747	NO	-
445	ZINC00952345	559	0.44882887601852417	NO	-
446	ZINC03344553	1755	0.4488038718700409	NO	-
447	ZINC02724751	1456	0.44874265789985657	NO	-
448	ZINC03859893	2218	0.448685884475708	NO	-
449	ZINC04033085	2419	0.4486200511455536	NO	-
450	ZINC03359428	1770	0.44852322340011597	NO	-
451	ZINC02364979	1230	0.44850707054138184	NO	-
452	ZINC02435834	1275	0.4484524130821228	NO	-
453	ZINC03337498	1745	0.44845113158226013	NO	-
454	ZINC00869165	439	0.44840583205223083	NO	-
455	ZINC02724571	1444	0.44819968938827515	NO	-
456	ZINC03904609	2305	0.4481835663318634	NO	-
457	ZINC04326752	2571	0.44813838601112366	NO	-
458	ZINC03482372	1871	0.44812673330307007	NO	-
459	ZINC04304144	2562	0.44774922728538513	NO	-
460	ZINC03544898	1922	0.4474424719810486	NO	-
461	ZINC03853220	2074	0.4472697675228119	NO	-
462	ZINC03858730	2197	0.4471238851547241	NO	-
463	ZINC02686316	1374	0.4469728469848633	NO	-
464	ZINC02724760	1461	0.4469398558139801	NO	-
465	ZINC00970538	578	0.4467662572860718	NO	-
466	ZINC02423425	1261	0.4467370808124542	NO	-
467	ZINC03852883	2056	0.4466320276260376	NO	-
468	ZINC00716810	280	0.44654884934425354	NO	-
469	ZINC02726718	1466	0.44627904891967773	NO	-
470	ZINC03857462	2160	0.4460737407207489	NO	-
471	ZINC00808488	378	0.4460614323616028	NO	-
472	ZINC00935962	521	0.4459153711795807	NO	-
473	ZINC04001067	2398	0.44590678811073303	NO	-
474	ZINC00807885	376	0.4457303285598755	NO	-
475	ZINC02718034	1411	0.44572630524635315	NO	-
476	ZINC02413496	1255	0.44567883014678955	NO	-
477	ZINC03857630	2161	0.44543159008026123	NO	-
478	ZINC02724728	1453	0.4453597962856293	NO	-
479	ZINC00807625	370	0.44528013467788696	NO	-
480	ZINC03851052	2009	0.4451701045036316	NO	-
481	ZINC03346964	1756	0.44511479139328003	NO	-
482	ZINC04292049	2555	0.44504979252815247	NO	-
483	ZINC00665485	229	0.4449082911014557	NO	-
484	ZINC01040137	623	0.44490423798561096	NO	-
485	ZINC01060797	674	0.44458791613578796	NO	-
486	ZINC00906840	494	0.444369912147522	NO	-
487	ZINC01252099	898	0.4443657398223877	NO	-
488	ZINC02449783	1287	0.44426286220550537	NO	-
489	ZINC03857631	2162	0.44420695304870605	NO	-
490	ZINC04470454	2664	0.44412761926651	NO	-
491	ZINC04001068	2399	0.4439050853252411	NO	-
492	ZINC00792984	345	0.4438208043575287	NO	-
493	ZINC03857960	2176	0.44376519322395325	NO	-
494	ZINC03852010	2039	0.44372668862342834	NO	-
495	ZINC02059597	1130	0.4436121881008148	NO	-
496	ZINC01961440	1117	0.44359371066093445	NO	-
497	ZINC03482322	1869	0.44356223940849304	NO	-
498	ZINC03859825	2213	0.4435274004936218	NO	-
499	ZINC02724205	1435	0.44351425766944885	NO	-
500	ZINC02724724	1451	0.44347813725471497	NO	-
501	ZINC03851671	2031	0.44347184896469116	NO	-
502	ZINC01104457	755	0.44342684745788574	NO	-
503	ZINC00612175	171	0.4434165060520172	NO	-
504	ZINC03858033	2182	0.44339650869369507	NO	-
505	ZINC03858034	2183	0.44339650869369507	NO	-
506	ZINC02651699	1364	0.443374902009964	NO	-
507	ZINC03482111	1866	0.4432791471481323	NO	-
508	ZINC03482324	1870	0.4432791471481323	NO	-
509	ZINC03228150	1684	0.44322678446769714	NO	-
510	ZINC01363108	937	0.4432082772254944	NO	-
511	ZINC03389538	1796	0.44315046072006226	NO	-
512	ZINC03859875	2217	0.44284534454345703	NO	-
513	ZINC01509721	1055	0.44275063276290894	NO	-
514	ZINC04448193	2623	0.4426703453063965	NO	-
515	ZINC03839458	1985	0.4426271319389343	NO	-
516	ZINC01613762	1068	0.4426030218601227	NO	-
517	ZINC02724239	1440	0.44257473945617676	NO	-
518	ZINC02724240	1441	0.44257473945617676	NO	-
519	ZINC01784868	1082	0.44250306487083435	NO	-
520	ZINC02724202	1434	0.4424917995929718	NO	-
521	ZINC03854406	2117	0.4424568712711334	NO	-
522	ZINC02724209	1437	0.44229385256767273	NO	-
523	ZINC00644742	201	0.4422124922275543	NO	-
524	ZINC03854419	2119	0.4421990215778351	NO	-
525	ZINC03549108	1927	0.442158967256546	NO	-
526	ZINC03855943	2146	0.44213739037513733	NO	-
527	ZINC04435957	2613	0.4421350061893463	NO	-
528	ZINC02502470	1315	0.4420021176338196	NO	-
529	ZINC03852841	2055	0.4419005811214447	NO	-
530	ZINC00802642	363	0.4418483376502991	NO	-
531	ZINC02942716	1586	0.44177955389022827	NO	-
532	ZINC03857896	2171	0.4415457248687744	NO	-
533	ZINC00992648	586	0.44149741530418396	NO	-
534	ZINC03187627	1668	0.44149312376976013	NO	-
535	ZINC03438330	1841	0.4414258599281311	NO	-
536	ZINC02926065	1573	0.4413785934448242	NO	-
537	ZINC03853212	2072	0.4413573443889618	NO	-
538	ZINC04373647	2599	0.4412856101989746	NO	-
539	ZINC03366717	1779	0.4410436451435089	NO	-
540	ZINC02851591	1517	0.4410395622253418	NO	-
541	ZINC02918094	1570	0.44096237421035767	NO	-
542	ZINC03366632	1777	0.4409531354904175	NO	-
543	ZINC02724206	1436	0.4408924877643585	NO	-
544	ZINC02458015	1291	0.4407363533973694	NO	-
545	ZINC02857612	1519	0.4407360255718231	NO	-
546	ZINC02449782	1286	0.4405706226825714	NO	-
547	ZINC01079989	722	0.4405098259449005	NO	-
548	ZINC04059358	2447	0.44042155146598816	NO	-
549	ZINC02800106	1504	0.4403805136680603	NO	-
550	ZINC01581698	1067	0.44025614857673645	NO	-
551	ZINC03213853	1675	0.4402536451816559	NO	-
552	ZINC01177023	850	0.439596027135849	NO	-
553	ZINC03043451	1643	0.43947359919548035	NO	-
554	ZINC03366786	1780	0.43943023681640625	NO	-
555	ZINC03366788	1781	0.43943023681640625	NO	-
556	ZINC03970856	2346	0.43936893343925476	NO	-
557	ZINC01069899	693	0.439342737197876	NO	-
558	ZINC03864300	2229	0.43930381536483765	NO	-
559	ZINC04033105	2423	0.4392813444137573	NO	-
560	ZINC03860016	2221	0.43926188349723816	NO	-
561	ZINC04462900	2629	0.4392254650592804	NO	-
562	ZINC04462930	2630	0.4392254650592804	NO	-
563	ZINC04501939	2688	0.43921393156051636	NO	-
564	ZINC02347533	1212	0.43916720151901245	NO	-
565	ZINC03638359	1969	0.43916407227516174	NO	-
566	ZINC03854881	2129	0.4391581118106842	NO	-
567	ZINC02348559	1214	0.4391559064388275	NO	-
568	ZINC03858871	2201	0.43903103470802307	NO	-
569	ZINC03401446	1807	0.43879809975624084	NO	-
570	ZINC00629454	186	0.4387640655040741	NO	-
571	ZINC03851944	2038	0.43870455026626587	NO	-
572	ZINC03366714	1778	0.43865084648132324	NO	-
573	ZINC00773428	313	0.43853873014450073	NO	-
574	ZINC03859724	2210	0.4383664131164551	NO	-
575	ZINC01197386	872	0.43828079104423523	NO	-
576	ZINC03864174	2227	0.43813052773475647	NO	-
577	ZINC00794835	355	0.438076376914978	NO	-
578	ZINC03238827	1693	0.43793565034866333	NO	-
579	ZINC03867098	2241	0.4379289150238037	NO	-
580	ZINC04437656	2615	0.4378679096698761	NO	-
581	ZINC02500140	1312	0.43783286213874817	NO	-
582	ZINC03040723	1640	0.43755215406417847	NO	-
583	ZINC03851057	2010	0.4375176429748535	NO	-
584	ZINC04304199	2564	0.4373621940612793	NO	-
585	ZINC02909773	1550	0.43730562925338745	NO	-
586	ZINC03859938	2220	0.4371875524520874	NO	-
587	ZINC04033635	2437	0.4370310306549072	NO	-
588	ZINC02718033	1409	0.43662676215171814	NO	-
589	ZINC03265213	1704	0.43643563985824585	NO	-
590	ZINC02639711	1356	0.43641579151153564	NO	-
591	ZINC03025477	1633	0.4363822937011719	NO	-
592	ZINC01177675	852	0.43636244535446167	NO	-
593	ZINC00587676	153	0.43631747364997864	NO	-
594	ZINC00525330	126	0.436281681060791	NO	-
595	ZINC00857577	427	0.43603581190109253	NO	-
596	ZINC00882846	459	0.43597885966300964	NO	-
597	ZINC03060485	1656	0.43590089678764343	NO	-
598	ZINC01114132	771	0.43578609824180603	NO	-
599	ZINC00849424	419	0.43565037846565247	NO	-
600	ZINC03389094	1792	0.4355923533439636	NO	-
601	ZINC00304220	53	0.4355403482913971	NO	-
602	ZINC03864134	2226	0.4353812038898468	NO	-
603	ZINC03983097	2372	0.4353720545768738	NO	-
604	ZINC03252170	1700	0.43536972999572754	NO	-
605	ZINC01207436	876	0.4353349208831787	NO	-
606	ZINC03833911	40	0.43526792526245117	YES	14
607	ZINC01069897	692	0.4351724088191986	NO	-
608	ZINC03983168	2373	0.43514543771743774	NO	-
609	ZINC02724165	1427	0.43511033058166504	NO	-
610	ZINC01073797	705	0.43509605526924133	NO	-
611	ZINC00587186	152	0.4350510835647583	NO	-
612	ZINC03853837	2093	0.4350239336490631	NO	-
613	ZINC02635285	1352	0.43502089381217957	NO	-
614	ZINC00049734	15	0.4349202513694763	NO	-
615	ZINC01549947	1065	0.4349135458469391	NO	-
616	ZINC03942840	2312	0.4349115788936615	NO	-
617	ZINC03851525	2024	0.43486812710762024	NO	-
618	ZINC02458015	1293	0.43485546112060547	NO	-
619	ZINC02717896	1390	0.43477872014045715	NO	-
620	ZINC00773427	312	0.4347325563430786	NO	-
621	ZINC02481019	1302	0.43468576669692993	NO	-
622	ZINC03858729	2196	0.4346793293952942	NO	-
623	ZINC03593613	1945	0.4344509243965149	NO	-
624	ZINC01181711	857	0.43444979190826416	NO	-
625	ZINC03313393	1733	0.4343199133872986	NO	-
626	ZINC00840740	410	0.4341781735420227	NO	-
627	ZINC00840740	411	0.4341781735420227	NO	-
628	ZINC03292685	1715	0.43407347798347473	NO	-
629	ZINC01090888	739	0.43407025933265686	NO	-
630	ZINC00840740	409	0.4339970350265503	NO	-
631	ZINC01924270	1095	0.433992475271225	NO	-
632	ZINC04292051	2556	0.4339609742164612	NO	-
633	ZINC03853090	2070	0.433914452791214	NO	-
634	ZINC03858528	2193	0.43389496207237244	NO	-
635	ZINC03833907	5	0.4338470995426178	YES	4
636	ZINC02947909	1601	0.43382728099823	NO	-
637	ZINC02947911	1602	0.43382728099823	NO	-
638	ZINC02255919	1189	0.43380284309387207	NO	-
639	ZINC04610757	2699	0.43373560905456543	NO	-
640	ZINC03061145	1657	0.433726042509079	NO	-
641	ZINC04477750	2669	0.43369004130363464	NO	-
642	ZINC02724187	1431	0.433499276638031	NO	-
643	ZINC02720649	1415	0.4333523213863373	NO	-
644	ZINC00892841	474	0.4332513213157654	NO	-
645	ZINC03254196	1702	0.43313807249069214	NO	-
646	ZINC01035725	614	0.4329647719860077	NO	-
647	ZINC00714287	275	0.4329611361026764	NO	-
648	ZINC02283525	1195	0.4329506754875183	NO	-
649	ZINC00432942	119	0.43292558193206787	NO	-
650	ZINC02871747	1533	0.43290767073631287	NO	-
651	ZINC03854487	2122	0.43290337920188904	NO	-
652	ZINC03967893	2322	0.43289485573768616	NO	-
653	ZINC03867097	2239	0.43287965655326843	NO	-
654	ZINC02825770	1511	0.43282219767570496	NO	-
655	ZINC03890125	2293	0.432780921459198	NO	-
656	ZINC02245861	1187	0.4327358603477478	NO	-
657	ZINC02724747	1454	0.4327070116996765	NO	-
658	ZINC02724748	1455	0.4327070116996765	NO	-
659	ZINC01185524	861	0.4327062666416168	NO	-
660	ZINC00915726	506	0.4327002763748169	NO	-
661	ZINC00793967	348	0.43269479274749756	NO	-
662	ZINC04443409	2621	0.43265172839164734	NO	-
663	ZINC01018649	597	0.4326348304748535	NO	-
664	ZINC00418191	92	0.43262553215026855	NO	-
665	ZINC04292047	2554	0.43253546953201294	NO	-
666	ZINC02931587	1575	0.4325220584869385	NO	-
667	ZINC03867022	2237	0.43252047896385193	NO	-
668	ZINC04465370	2647	0.43252047896385193	NO	-
669	ZINC01126419	796	0.43247535824775696	NO	-
670	ZINC03858001	2179	0.4324679374694824	NO	-
671	ZINC03858002	2180	0.4324679374694824	NO	-
672	ZINC02724188	1432	0.43244874477386475	NO	-
673	ZINC00955621	563	0.43240296840667725	NO	-
674	ZINC01127860	799	0.43239709734916687	NO	-
675	ZINC02972103	1614	0.432384729385376	NO	-
676	ZINC02724567	1442	0.432355672121048	NO	-
677	ZINC02724568	1443	0.432355672121048	NO	-
678	ZINC01510487	1059	0.43231892585754395	NO	-
679	ZINC04001066	2397	0.43231770396232605	NO	-
680	ZINC04241834	2521	0.4323030710220337	NO	-
681	ZINC04470367	2662	0.4321967661380768	NO	-
682	ZINC03582272	1941	0.4321427643299103	NO	-
683	ZINC00640114	192	0.4320674240589142	NO	-
684	ZINC03850358	1999	0.4320613741874695	NO	-
685	ZINC00627119	183	0.4320562183856964	NO	-
686	ZINC04224010	2511	0.43205586075782776	NO	-
687	ZINC01249663	897	0.43201255798339844	NO	-
688	ZINC00808154	377	0.4319833517074585	NO	-
689	ZINC04247929	2525	0.43192151188850403	NO	-
690	ZINC01417689	971	0.4319208860397339	NO	-
691	ZINC02364001	1229	0.43188801407814026	NO	-
692	ZINC03213811	1674	0.43185535073280334	NO	-
693	ZINC01052408	645	0.43185052275657654	NO	-
694	ZINC00819409	398	0.4318371117115021	NO	-
695	ZINC00305387	54	0.43180474638938904	NO	-
696	ZINC01115269	778	0.43179604411125183	NO	-
697	ZINC01115438	780	0.431733101606369	NO	-
698	ZINC04621470	2700	0.4316750466823578	NO	-
699	ZINC02830563	1512	0.4315713346004486	NO	-
700	ZINC04001065	2396	0.4314897060394287	NO	-
701	ZINC03862790	2224	0.4314681589603424	NO	-
702	ZINC03683915	1975	0.4314231276512146	NO	-
703	ZINC03867098	2240	0.4313155710697174	NO	-
704	ZINC01249661	896	0.43114131689071655	NO	-
705	ZINC00727262	291	0.4307916462421417	NO	-
706	ZINC00530520	133	0.43078914284706116	NO	-
707	ZINC00689349	257	0.43076393008232117	NO	-
708	ZINC04374633	2600	0.43072018027305603	NO	-
709	ZINC01182185	858	0.43069955706596375	NO	-
710	ZINC03854492	2123	0.4306255578994751	NO	-
711	ZINC04239146	2518	0.43062055110931396	NO	-
712	ZINC02347531	1211	0.4305047392845154	NO	-
713	ZINC01158204	834	0.4304923713207245	NO	-
714	ZINC03398454	1803	0.43041422963142395	NO	-
715	ZINC01292046	911	0.43034628033638	NO	-
716	ZINC00916526	507	0.4302733242511749	NO	-
717	ZINC04334508	2572	0.43027180433273315	NO	-
718	ZINC02861756	1525	0.43025630712509155	NO	-
719	ZINC04610752	2698	0.4302191436290741	NO	-
720	ZINC01034353	609	0.43008795380592346	NO	-
721	ZINC02724755	1458	0.4300774037837982	NO	-
722	ZINC02724756	1459	0.4300774037837982	NO	-
723	ZINC00534079	134	0.4299758970737457	NO	-
724	ZINC00872909	441	0.4299558699131012	NO	-
725	ZINC04058639	2444	0.42995384335517883	NO	-
726	ZINC03853832	2089	0.4299047887325287	NO	-
727	ZINC03851512	2021	0.4298489987850189	NO	-
728	ZINC01061841	675	0.4297204613685608	NO	-
729	ZINC01061844	676	0.4297204613685608	NO	-
730	ZINC01142505	819	0.429705947637558	NO	-
731	ZINC02861976	1526	0.42966949939727783	NO	-
732	ZINC03868674	2284	0.42966246604919434	NO	-
733	ZINC01040130	622	0.4296564757823944	NO	-
734	ZINC03851519	2023	0.4296134412288666	NO	-
735	ZINC03854598	2125	0.429609477519989	NO	-
736	ZINC03853822	2085	0.42959660291671753	NO	-
737	ZINC03857654	2163	0.42956990003585815	NO	-
738	ZINC03040844	1642	0.4295094907283783	NO	-
739	ZINC03971864	2359	0.4295094907283783	NO	-
740	ZINC02635116	1349	0.429435133934021	NO	-
741	ZINC01281205	908	0.42937883734703064	NO	-
742	ZINC00803271	367	0.42933422327041626	NO	-
743	ZINC01114129	769	0.42929160594940186	NO	-
744	ZINC03472498	1860	0.4291963577270508	NO	-
745	ZINC02208624	1165	0.4291017949581146	NO	-
746	ZINC00580793	149	0.42904138565063477	NO	-
747	ZINC01127860	798	0.429024338722229	NO	-
748	ZINC00782909	331	0.4289649724960327	NO	-
749	ZINC01924271	1096	0.4289233684539795	NO	-
750	ZINC00716812	282	0.428886741399765	NO	-
751	ZINC04033085	2418	0.4288681447505951	NO	-
752	ZINC02724575	1446	0.4288586676120758	NO	-
753	ZINC02724576	1447	0.4288586676120758	NO	-
754	ZINC00530334	132	0.428849995136261	NO	-
755	ZINC02627475	1343	0.42884957790374756	NO	-
756	ZINC03857655	2164	0.42863377928733826	NO	-
757	ZINC02724572	1445	0.4286002814769745	NO	-
758	ZINC04001031	2393	0.4285717010498047	NO	-
759	ZINC04033098	2421	0.42854058742523193	NO	-
760	ZINC03053542	1651	0.42850416898727417	NO	-
761	ZINC03855944	2147	0.4284627139568329	NO	-
762	ZINC03437336	1840	0.4284379184246063	NO	-
763	ZINC02408212	1250	0.4283866584300995	NO	-
764	ZINC03452875	1847	0.4283559024333954	NO	-
765	ZINC03850027	1994	0.4283530116081238	NO	-
766	ZINC00680612	244	0.4283483028411865	NO	-
767	ZINC01426486	980	0.42832332849502563	NO	-
768	ZINC00885428	466	0.4282934069633484	NO	-
769	ZINC01784880	1083	0.4282691180706024	NO	-
770	ZINC04414352	2608	0.4282550513744354	NO	-
771	ZINC01116433	783	0.42817598581314087	NO	-
772	ZINC01116833	784	0.42817598581314087	NO	-
773	ZINC00950595	555	0.4281637370586395	NO	-
774	ZINC02500128	1307	0.428106427192688	NO	-
775	ZINC04164917	2501	0.4280770719051361	NO	-
776	ZINC03412012	1821	0.42796653509140015	NO	-
777	ZINC03854420	2120	0.4279591739177704	NO	-
778	ZINC01175910	847	0.42791005969047546	NO	-
779	ZINC02947940	1604	0.42769813537597656	NO	-
780	ZINC01407294	966	0.4276588559150696	NO	-
781	ZINC01407295	967	0.4276588559150696	NO	-
782	ZINC00223936	41	0.4274989664554596	NO	-
783	ZINC01100441	746	0.42748743295669556	NO	-
784	ZINC01065253	680	0.4274204671382904	NO	-
785	ZINC02448711	1283	0.42739468812942505	NO	-
786	ZINC01185429	860	0.4270913302898407	NO	-
787	ZINC02724752	1457	0.4269884526729584	NO	-
788	ZINC02221378	1177	0.4269603490829468	NO	-
789	ZINC02449780	1284	0.426932156085968	NO	-
790	ZINC03853077	2063	0.42690056562423706	NO	-
791	ZINC03853078	2064	0.42690056562423706	NO	-
792	ZINC03855188	2140	0.42689189314842224	NO	-
793	ZINC00449678	121	0.42688998579978943	NO	-
794	ZINC04000933	2390	0.4268661141395569	NO	-
795	ZINC01142505	818	0.4268568754196167	NO	-
796	ZINC00034428	9	0.4266813099384308	NO	-
797	ZINC00034429	10	0.4266813099384308	NO	-
798	ZINC02403521	1243	0.42662477493286133	NO	-
799	ZINC03956147	2316	0.4266233444213867	NO	-
800	ZINC00885425	465	0.42658352851867676	NO	-
801	ZINC02717895	1386	0.4265543222427368	NO	-
802	ZINC00864931	430	0.4265163242816925	NO	-
803	ZINC00864934	433	0.4265163242816925	NO	-
804	ZINC04595871	2695	0.42651164531707764	NO	-
805	ZINC01114132	770	0.4264678359031677	NO	-
806	ZINC03409893	1818	0.42637017369270325	NO	-
807	ZINC00044408	12	0.4263691008090973	NO	-
808	ZINC03983063	2371	0.42635443806648254	NO	-
809	ZINC04460273	2626	0.42635443806648254	NO	-
810	ZINC03855188	2139	0.4263167679309845	NO	-
811	ZINC01496596	1028	0.42628464102745056	NO	-
812	ZINC03533935	1919	0.4262785315513611	NO	-
813	ZINC02402547	1241	0.4262509047985077	NO	-
814	ZINC00629454	185	0.42618635296821594	NO	-
815	ZINC03851515	2022	0.4261578321456909	NO	-
816	ZINC03854034	2097	0.4260355234146118	NO	-
817	ZINC00826020	403	0.4260270893573761	NO	-
818	ZINC03332182	1741	0.42592403292655945	NO	-
819	ZINC03850109	1995	0.42591166496276855	NO	-
820	ZINC02616515	1329	0.4258577823638916	NO	-
821	ZINC03967893	2323	0.4258393943309784	NO	-
822	ZINC02402548	1242	0.42581650614738464	NO	-
823	ZINC01068326	688	0.42560169100761414	NO	-
824	ZINC02977640	1618	0.42552947998046875	NO	-
825	ZINC02977643	1621	0.42552947998046875	NO	-
826	ZINC00873273	442	0.4255281388759613	NO	-
827	ZINC00648589	219	0.42552170157432556	NO	-
828	ZINC03599923	1947	0.4254447817802429	NO	-
829	ZINC03433241	1839	0.42532476782798767	NO	-
830	ZINC01441764	994	0.42524972558021545	NO	-
831	ZINC01181710	856	0.4252373278141022	NO	-
832	ZINC02860918	1522	0.4252243936061859	NO	-
833	ZINC02223012	1178	0.42517194151878357	NO	-
834	ZINC04001084	2400	0.4251309335231781	NO	-
835	ZINC04001085	2401	0.4251309335231781	NO	-
836	ZINC03853198	2071	0.4250416159629822	NO	-
837	ZINC03857972	2177	0.42501476407051086	NO	-
838	ZINC03857973	2178	0.42501476407051086	NO	-
839	ZINC03866853	2234	0.4249895513057709	NO	-
840	ZINC03621759	1965	0.42494088411331177	NO	-
841	ZINC01425625	975	0.4248543381690979	NO	-
842	ZINC02700291	1377	0.4248095154762268	NO	-
843	ZINC02700295	1378	0.4248095154762268	NO	-
844	ZINC02941742	1584	0.4248081147670746	NO	-
845	ZINC03452651	1846	0.42466986179351807	NO	-
846	ZINC00583040	150	0.424655020236969	NO	-
847	ZINC01000647	591	0.4246354103088379	NO	-
848	ZINC03858768	2199	0.4246124029159546	NO	-
849	ZINC03971202	2351	0.4246123433113098	NO	-
850	ZINC03513673	1898	0.42458805441856384	NO	-
851	ZINC01249085	895	0.4245859682559967	NO	-
852	ZINC03854598	2124	0.42444610595703125	NO	-
853	ZINC03851671	2032	0.42440712451934814	NO	-
854	ZINC01059163	663	0.42439332604408264	NO	-
855	ZINC03301267	1722	0.42437562346458435	NO	-
856	ZINC00905562	487	0.42436137795448303	NO	-
857	ZINC03853213	2073	0.4242976903915405	NO	-
858	ZINC04494997	2682	0.4242936670780182	NO	-
859	ZINC03971866	2360	0.4241999089717865	NO	-
860	ZINC00640050	191	0.4240458309650421	NO	-
861	ZINC03513594	1893	0.42398756742477417	NO	-
862	ZINC03513595	1894	0.42398756742477417	NO	-
863	ZINC01040197	628	0.4239615201950073	NO	-
864	ZINC01097090	744	0.42381811141967773	NO	-
865	ZINC04033105	2422	0.4237981140613556	NO	-
866	ZINC02947823	1594	0.42373761534690857	NO	-
867	ZINC02947825	1595	0.42373761534690857	NO	-
868	ZINC03850151	1996	0.42366841435432434	NO	-
869	ZINC00250205	45	0.42364266514778137	NO	-
870	ZINC03216567	1679	0.4236246645450592	NO	-
871	ZINC03290669	1712	0.42356225848197937	NO	-
872	ZINC02947885	1599	0.4235022962093353	NO	-
873	ZINC02947886	1600	0.4235022962093353	NO	-
874	ZINC03622691	1966	0.4234696924686432	NO	-
875	ZINC01498604	1038	0.42339861392974854	NO	-
876	ZINC03848547	1989	0.4233922064304352	NO	-
877	ZINC01069602	691	0.4233013391494751	NO	-
878	ZINC03055672	1654	0.42328035831451416	NO	-
879	ZINC03859856	2214	0.42326343059539795	NO	-
880	ZINC02861755	1524	0.42312130331993103	NO	-
881	ZINC01085428	733	0.42309871315956116	NO	-
882	ZINC03857320	2158	0.4229901432991028	NO	-
883	ZINC00812118	382	0.4229792654514313	NO	-
884	ZINC01425625	976	0.42297810316085815	NO	-
885	ZINC03851819	2035	0.4229549169540405	NO	-
886	ZINC03867549	2258	0.4228126108646393	NO	-
887	ZINC02973111	1615	0.4228086769580841	NO	-
888	ZINC03859938	2219	0.4227859079837799	NO	-
889	ZINC01121395	789	0.42265409231185913	NO	-
890	ZINC01426486	979	0.42257174849510193	NO	-
891	ZINC02718033	1410	0.4225671887397766	NO	-
892	ZINC02432956	1271	0.4225581884384155	NO	-
893	ZINC02947939	1603	0.4224751889705658	NO	-
894	ZINC02500140	1311	0.4224533140659332	NO	-
895	ZINC02371326	1232	0.42233818769454956	NO	-
896	ZINC02992967	1626	0.4223313629627228	NO	-
897	ZINC02948006	1605	0.4223075807094574	NO	-
898	ZINC02948008	1606	0.4223075807094574	NO	-
899	ZINC01104473	758	0.4222882091999054	NO	-
900	ZINC04033162	2433	0.42228102684020996	NO	-
901	ZINC00915724	505	0.4222625494003296	NO	-
902	ZINC02795564	1500	0.42218318581581116	NO	-
903	ZINC03389077	1790	0.42207369208335876	NO	-
904	ZINC03040699	1639	0.4220592677593231	NO	-
905	ZINC04033109	2425	0.42204222083091736	NO	-
906	ZINC03200462	1671	0.4220218360424042	NO	-
907	ZINC03452649	1845	0.42199569940567017	NO	-
908	ZINC03852816	2054	0.42195093631744385	NO	-
909	ZINC01269532	904	0.4219287633895874	NO	-
910	ZINC01269534	905	0.4219287633895874	NO	-
911	ZINC04164065	2500	0.4219009578227997	NO	-
912	ZINC01090884	735	0.42185255885124207	NO	-
913	ZINC01090885	736	0.42185255885124207	NO	-
914	ZINC00957885	575	0.42184287309646606	NO	-
915	ZINC03393033	1797	0.4218344986438751	NO	-
916	ZINC01923995	1094	0.4217647612094879	NO	-
917	ZINC03513717	1899	0.4217463433742523	NO	-
918	ZINC03513718	1900	0.4217463433742523	NO	-
919	ZINC02718034	1412	0.42167678475379944	NO	-
920	ZINC03851819	2034	0.42162179946899414	NO	-
921	ZINC03303722	1725	0.42160919308662415	NO	-
922	ZINC03404855	1808	0.42143315076828003	NO	-
923	ZINC02239818	1186	0.42142656445503235	NO	-
924	ZINC01090892	741	0.42140012979507446	NO	-
925	ZINC01090893	742	0.42140012979507446	NO	-
926	ZINC03857321	2159	0.42138907313346863	NO	-
927	ZINC03854038	2099	0.42128726840019226	NO	-
928	ZINC00724736	288	0.42113959789276123	NO	-
929	ZINC02795344	1497	0.4211282432079315	NO	-
930	ZINC00957829	574	0.4211042523384094	NO	-
931	ZINC02789691	1487	0.4210369288921356	NO	-
932	ZINC03854099	2101	0.421029269695282	NO	-
933	ZINC04224081	2513	0.420979380607605	NO	-
934	ZINC04001146	2404	0.4209105372428894	NO	-
935	ZINC02501965	1314	0.42090746760368347	NO	-
936	ZINC02717957	1398	0.4207676649093628	NO	-
937	ZINC00956577	572	0.42072418332099915	NO	-
938	ZINC03513607	1896	0.4206092059612274	NO	-
939	ZINC00540033	139	0.4205365777015686	NO	-
940	ZINC03855136	2135	0.42038872838020325	NO	-
941	ZINC03510069	1892	0.4203841984272003	NO	-
942	ZINC03409805	1815	0.42030972242355347	NO	-
943	ZINC00915695	501	0.4202975928783417	NO	-
944	ZINC03858767	2198	0.420292466878891	NO	-
945	ZINC03366583	1776	0.42024022340774536	NO	-
946	ZINC01063645	679	0.42015373706817627	NO	-
947	ZINC03300386	1721	0.42014992237091064	NO	-
948	ZINC02209757	1170	0.42012497782707214	NO	-
949	ZINC04501197	2687	0.42007333040237427	NO	-
950	ZINC02874591	1542	0.420070081949234	NO	-
951	ZINC02250223	1188	0.4200458824634552	NO	-
952	ZINC00945352	546	0.4200170040130615	NO	-
953	ZINC02800558	1505	0.4199539124965668	NO	-
954	ZINC02800560	1506	0.4199539124965668	NO	-
955	ZINC01114740	776	0.4198625683784485	NO	-
956	ZINC03045303	1646	0.4198300242424011	NO	-
957	ZINC01040130	621	0.41979923844337463	NO	-
958	ZINC03389360	1794	0.4197962284088135	NO	-
959	ZINC03389363	1795	0.4197962284088135	NO	-
960	ZINC02358421	1222	0.41970908641815186	NO	-
961	ZINC04380242	2602	0.4196554124355316	NO	-
962	ZINC01114737	774	0.41963663697242737	NO	-
963	ZINC03045223	1645	0.41957327723503113	NO	-
964	ZINC04077624	2455	0.4195265769958496	NO	-
965	ZINC02427742	1268	0.41946178674697876	NO	-
966	ZINC01055835	655	0.4192851483821869	NO	-
967	ZINC01001808	593	0.41920584440231323	NO	-
968	ZINC01498551	1036	0.419190913438797	NO	-
969	ZINC01357272	935	0.4190531373023987	NO	-
970	ZINC00846559	417	0.41898778080940247	NO	-
971	ZINC00954859	561	0.41898778080940247	NO	-
972	ZINC03864297	2228	0.4188905358314514	NO	-
973	ZINC03233713	1687	0.41883304715156555	NO	-
974	ZINC03974514	2361	0.4188109040260315	NO	-
975	ZINC04469529	2657	0.4188109040260315	NO	-
976	ZINC02978734	1623	0.41880491375923157	NO	-
977	ZINC00954858	560	0.4188019037246704	NO	-
978	ZINC03547603	1926	0.4187837541103363	NO	-
979	ZINC01114129	768	0.41877710819244385	NO	-
980	ZINC03852010	2040	0.4185306131839752	NO	-
981	ZINC03216069	1678	0.41852498054504395	NO	-
982	ZINC04033143	2427	0.4184473752975464	NO	-
983	ZINC04479467	2671	0.4184432625770569	NO	-
984	ZINC04033146	2429	0.41834479570388794	NO	-
985	ZINC00803269	366	0.418323278427124	NO	-
986	ZINC00592547	157	0.4182709753513336	NO	-
987	ZINC00642882	196	0.4182344973087311	NO	-
988	ZINC03855160	2138	0.41820380091667175	NO	-
989	ZINC03328129	1738	0.4181917607784271	NO	-
990	ZINC01040197	627	0.41812825202941895	NO	-
991	ZINC01056841	657	0.41806021332740784	NO	-
992	ZINC03853836	2091	0.41801244020462036	NO	-
993	ZINC00646329	208	0.41790682077407837	NO	-
994	ZINC00915700	502	0.41790398955345154	NO	-
995	ZINC03979397	2366	0.4178924858570099	NO	-
996	ZINC02794712	1494	0.4178427457809448	NO	-
997	ZINC03850171	1997	0.4177626967430115	NO	-
998	ZINC03854787	2128	0.41767847537994385	NO	-
999	ZINC02401156	1239	0.4176536202430725	NO	-
1000	ZINC03545413	1923	0.4176117479801178	NO	-
1001	ZINC02794695	1493	0.4175989031791687	NO	-
1002	ZINC01498729	1041	0.4175892472267151	NO	-
1003	ZINC03970783	2342	0.4175228476524353	NO	-
1004	ZINC01510420	1057	0.4174933433532715	NO	-
1005	ZINC03561872	1934	0.4174383580684662	NO	-
1006	ZINC03016368	1630	0.4174121022224426	NO	-
1007	ZINC01971243	1121	0.41740894317626953	NO	-
1008	ZINC04104150	2464	0.4173576533794403	NO	-
1009	ZINC00934392	520	0.41733241081237793	NO	-
1010	ZINC01514520	1062	0.41733241081237793	NO	-
1011	ZINC03453002	1852	0.41720324754714966	NO	-
1012	ZINC03424518	1830	0.4171285033226013	NO	-
1013	ZINC03424521	1831	0.4171285033226013	NO	-
1014	ZINC03853837	2092	0.41709890961647034	NO	-
1015	ZINC03229446	1685	0.4170653522014618	NO	-
1016	ZINC00955006	562	0.4170578420162201	NO	-
1017	ZINC04119063	2474	0.4168042242527008	NO	-
1018	ZINC04368855	2592	0.4167752265930176	NO	-
1019	ZINC02800619	1507	0.41675740480422974	NO	-
1020	ZINC03215593	1677	0.416723370552063	NO	-
1021	ZINC03857954	2173	0.41664987802505493	NO	-
1022	ZINC00641709	195	0.4164486825466156	NO	-
1023	ZINC01127912	801	0.4163867235183716	NO	-
1024	ZINC03854307	2111	0.4162147343158722	NO	-
1025	ZINC03329395	1739	0.4161173701286316	NO	-
1026	ZINC00541108	140	0.41604626178741455	NO	-
1027	ZINC02947855	1596	0.41596996784210205	NO	-
1028	ZINC02947857	1597	0.41596996784210205	NO	-
1029	ZINC03857145	2154	0.41596734523773193	NO	-
1030	ZINC04467531	2649	0.4159281253814697	NO	-
1031	ZINC00727198	290	0.41586628556251526	NO	-
1032	ZINC01387355	948	0.41584694385528564	NO	-
1033	ZINC03347966	1759	0.415798157453537	NO	-
1034	ZINC02707666	1381	0.41577377915382385	NO	-
1035	ZINC01085388	732	0.4157297909259796	NO	-
1036	ZINC01059661	666	0.4155844449996948	NO	-
1037	ZINC04036990	2439	0.41546526551246643	NO	-
1038	ZINC02957285	1609	0.4154471755027771	NO	-
1039	ZINC01390941	954	0.4153997302055359	NO	-
1040	ZINC01127917	803	0.4153995215892792	NO	-
1041	ZINC02358907	1223	0.415373295545578	NO	-
1042	ZINC04492782	2680	0.4153059720993042	NO	-
1043	ZINC03857146	2155	0.4151575565338135	NO	-
1044	ZINC03857955	2174	0.4151575565338135	NO	-
1045	ZINC01498579	1037	0.4151419401168823	NO	-
1046	ZINC01924437	1103	0.4151213765144348	NO	-
1047	ZINC03851283	2016	0.41507381200790405	NO	-
1048	ZINC01114737	773	0.4150577187538147	NO	-
1049	ZINC01171850	844	0.41504013538360596	NO	-
1050	ZINC03867097	2238	0.41503652930259705	NO	-
1051	ZINC00715365	277	0.4149627685546875	NO	-
1052	ZINC02519867	1321	0.4149393141269684	NO	-
1053	ZINC03889517	2291	0.41492488980293274	NO	-
1054	ZINC03833909	8	0.4149203896522522	YES	4
1055	ZINC00951848	556	0.4149141013622284	NO	-
1056	ZINC01388831	950	0.41488978266716003	NO	-
1057	ZINC01504136	1050	0.4148121774196625	NO	-
1058	ZINC02411281	1254	0.414803683757782	NO	-
1059	ZINC03970784	2343	0.4146297872066498	NO	-
1060	ZINC00882904	463	0.4145907759666443	NO	-
1061	ZINC03851456	2019	0.41453173756599426	NO	-
1062	ZINC02627931	1344	0.4144982099533081	NO	-
1063	ZINC00773599	315	0.41441720724105835	NO	-
1064	ZINC01276563	907	0.4144079089164734	NO	-
1065	ZINC00804231	368	0.41435205936431885	NO	-
1066	ZINC03853063	2062	0.4143270254135132	NO	-
1067	ZINC01498675	1039	0.4142589271068573	NO	-
1068	ZINC04091495	2459	0.4142439365386963	NO	-
1069	ZINC02795590	1501	0.4142300486564636	NO	-
1070	ZINC03050069	1650	0.41414743661880493	NO	-
1071	ZINC03851458	2020	0.41414064168930054	NO	-
1072	ZINC01090889	740	0.41412946581840515	NO	-
1073	ZINC02352828	1218	0.4141215682029724	NO	-
1074	ZINC02642779	1358	0.41411322355270386	NO	-
1075	ZINC02642780	1359	0.41411322355270386	NO	-
1076	ZINC02239805	1185	0.41406720876693726	NO	-
1077	ZINC03899028	2300	0.41400036215782166	NO	-
1078	ZINC03854036	2098	0.4139408767223358	NO	-
1079	ZINC03859731	2211	0.41387802362442017	NO	-
1080	ZINC02624740	1340	0.4138748347759247	NO	-
1081	ZINC02624741	1341	0.4138748347759247	NO	-
1082	ZINC04033098	2420	0.41386082768440247	NO	-
1083	ZINC00643857	199	0.41383570432662964	NO	-
1084	ZINC00882893	460	0.4137382507324219	NO	-
1085	ZINC00882903	462	0.41371092200279236	NO	-
1086	ZINC02458015	1292	0.4136984348297119	NO	-
1087	ZINC02099721	1138	0.41367778182029724	NO	-
1088	ZINC00067119	19	0.41366538405418396	NO	-
1089	ZINC01031574	605	0.4136345088481903	NO	-
1090	ZINC01938190	1116	0.4135478138923645	NO	-
1091	ZINC03859864	2216	0.4135298728942871	NO	-
1092	ZINC00679750	242	0.41352197527885437	NO	-
1093	ZINC04209177	2509	0.4134482145309448	NO	-
1094	ZINC00724310	286	0.41342833638191223	NO	-
1095	ZINC01153888	830	0.41341593861579895	NO	-
1096	ZINC00882901	461	0.41339564323425293	NO	-
1097	ZINC00973910	579	0.4133870601654053	NO	-
1098	ZINC00541109	141	0.4133826196193695	NO	-
1099	ZINC00948817	552	0.4133245348930359	NO	-
1100	ZINC02793572	1491	0.41330912709236145	NO	-
1101	ZINC01441763	992	0.4132630527019501	NO	-
1102	ZINC03855135	2134	0.4132150411605835	NO	-
1103	ZINC04005336	2412	0.41315558552742004	NO	-
1104	ZINC00794835	354	0.4131414294242859	NO	-
1105	ZINC02411280	1253	0.41311487555503845	NO	-
1106	ZINC00193874	35	0.413094162940979	NO	-
1107	ZINC00193877	36	0.413094162940979	NO	-
1108	ZINC02977641	1619	0.41307970881462097	NO	-
1109	ZINC02977642	1620	0.41307970881462097	NO	-
1110	ZINC00983415	582	0.41304877400398254	NO	-
1111	ZINC02532672	1324	0.4130464196205139	NO	-
1112	ZINC02650396	1363	0.41302022337913513	NO	-
1113	ZINC01498703	1040	0.41302019357681274	NO	-
1114	ZINC03864128	2225	0.41301071643829346	NO	-
1115	ZINC03852013	2041	0.41294848918914795	NO	-
1116	ZINC02937518	1576	0.412844717502594	NO	-
1117	ZINC01127912	800	0.4128047227859497	NO	-
1118	ZINC01181709	855	0.4127417504787445	NO	-
1119	ZINC03858016	2181	0.4127052426338196	NO	-
1120	ZINC04468120	2654	0.4127052426338196	NO	-
1121	ZINC00664950	228	0.4127030372619629	NO	-
1122	ZINC04075768	2454	0.41257280111312866	NO	-
1123	ZINC00829533	405	0.41244351863861084	NO	-
1124	ZINC03055666	1652	0.41243937611579895	NO	-
1125	ZINC00937463	524	0.4124382734298706	NO	-
1126	ZINC03852615	2049	0.412420392036438	NO	-
1127	ZINC02424007	1262	0.4123658537864685	NO	-
1128	ZINC01499136	1042	0.4123605787754059	NO	-
1129	ZINC01078606	715	0.41229039430618286	NO	-
1130	ZINC01078609	716	0.41229039430618286	NO	-
1131	ZINC02918102	1571	0.41227710247039795	NO	-
1132	ZINC02213915	1173	0.4122736155986786	NO	-
1133	ZINC03452927	1849	0.41220319271087646	NO	-
1134	ZINC01192454	868	0.41219234466552734	NO	-
1135	ZINC03802693	1977	0.41217535734176636	NO	-
1136	ZINC04033109	2424	0.41216376423835754	NO	-
1137	ZINC03899028	2301	0.4120621979236603	NO	-
1138	ZINC00611792	170	0.412050724029541	NO	-
1139	ZINC02789692	1488	0.41204124689102173	NO	-
1140	ZINC01073867	706	0.4120265245437622	NO	-
1141	ZINC03868676	2285	0.4120076596736908	NO	-
1142	ZINC03857887	2168	0.41195935010910034	NO	-
1143	ZINC03039898	1637	0.41191619634628296	NO	-
1144	ZINC02620533	1332	0.4119051694869995	NO	-
1145	ZINC03389092	1791	0.4118242859840393	NO	-
1146	ZINC00412475	82	0.4118119180202484	NO	-
1147	ZINC02953137	1607	0.41173282265663147	NO	-
1148	ZINC02635253	1351	0.4117218554019928	NO	-
1149	ZINC03859863	2215	0.41169869899749756	NO	-
1150	ZINC01107360	761	0.4116215407848358	NO	-
1151	ZINC03431317	1837	0.41159602999687195	NO	-
1152	ZINC01928004	1106	0.41151997447013855	NO	-
1153	ZINC03853080	2066	0.41150081157684326	NO	-
1154	ZINC03854378	2113	0.4114972949028015	NO	-
1155	ZINC00671250	235	0.41148510575294495	NO	-
1156	ZINC02197016	1154	0.41147580742836	NO	-
1157	ZINC03635745	1968	0.41146278381347656	NO	-
1158	ZINC03545826	1925	0.4114563465118408	NO	-
1159	ZINC02843220	1514	0.4114455282688141	NO	-
1160	ZINC03864381	2230	0.4114287495613098	NO	-
1161	ZINC01034867	610	0.4112892150878906	NO	-
1162	ZINC02351896	1217	0.411237508058548	NO	-
1163	ZINC02500128	1309	0.4112354516983032	NO	-
1164	ZINC00728342	292	0.41119563579559326	NO	-
1165	ZINC02763289	1479	0.41117024421691895	NO	-
1166	ZINC01117224	785	0.4111478924751282	NO	-
1167	ZINC02138375	1146	0.4111359715461731	NO	-
1168	ZINC03174129	1663	0.41099637746810913	NO	-
1169	ZINC01928007	1108	0.4109368622303009	NO	-
1170	ZINC02717895	1388	0.4108124077320099	NO	-
1171	ZINC01058137	660	0.4107641577720642	NO	-
1172	ZINC01502085	1045	0.4107358455657959	NO	-
1173	ZINC03890891	2295	0.41067782044410706	NO	-
1174	ZINC04465175	2639	0.41067782044410706	NO	-
1175	ZINC01938139	1114	0.41057857871055603	NO	-
1176	ZINC04059434	2448	0.4105294346809387	NO	-
1177	ZINC01204186	873	0.41051262617111206	NO	-
1178	ZINC00864932	431	0.4104694426059723	NO	-
1179	ZINC01065350	681	0.4104624092578888	NO	-
1180	ZINC01114740	775	0.4104006886482239	NO	-
1181	ZINC04465360	2646	0.4103905260562897	NO	-
1182	ZINC00545046	142	0.410246342420578	NO	-
1183	ZINC01924313	1099	0.41022586822509766	NO	-
1184	ZINC01258016	903	0.41015625	NO	-
1185	ZINC00693414	260	0.4101426601409912	NO	-
1186	ZINC00068411	20	0.4101245701313019	NO	-
1187	ZINC01030504	603	0.4101131558418274	NO	-
1188	ZINC02503081	1317	0.41009747982025146	NO	-
1189	ZINC02657457	1368	0.4100572168827057	NO	-
1190	ZINC03651768	1970	0.4099786877632141	NO	-
1191	ZINC03364823	1773	0.4099413752555847	NO	-
1192	ZINC03495860	1875	0.4099341630935669	NO	-
1193	ZINC04512162	2690	0.40992385149002075	NO	-
1194	ZINC04033162	2432	0.40991902351379395	NO	-
1195	ZINC01076351	711	0.40985870361328125	NO	-
1196	ZINC04056371	2442	0.40982919931411743	NO	-
1197	ZINC00950577	553	0.40979376435279846	NO	-
1198	ZINC00955871	567	0.40969523787498474	NO	-
1199	ZINC00955872	568	0.40969523787498474	NO	-
1200	ZINC02978026	1622	0.4096715450286865	NO	-
1201	ZINC04443561	2622	0.4096473455429077	NO	-
1202	ZINC00903059	481	0.40958693623542786	NO	-
1203	ZINC01928006	1107	0.40956223011016846	NO	-
1204	ZINC03495970	1876	0.40954357385635376	NO	-
1205	ZINC01232241	891	0.40953323245048523	NO	-
1206	ZINC03621608	1963	0.409453809261322	NO	-
1207	ZINC01163459	839	0.4094373881816864	NO	-
1208	ZINC03366878	1783	0.4094373881816864	NO	-
1209	ZINC02789690	1486	0.40937381982803345	NO	-
1210	ZINC00885469	467	0.40937283635139465	NO	-
1211	ZINC01508388	1051	0.40932416915893555	NO	-
1212	ZINC01508391	1052	0.40932416915893555	NO	-
1213	ZINC00062092	16	0.4093078076839447	NO	-
1214	ZINC04628264	2702	0.40928617119789124	NO	-
1215	ZINC01073396	699	0.4092352092266083	NO	-
1216	ZINC03049697	1648	0.40923362970352173	NO	-
1217	ZINC00950578	554	0.4092152416706085	NO	-
1218	ZINC04036990	2440	0.4091941714286804	NO	-
1219	ZINC02057665	1129	0.40917763113975525	NO	-
1220	ZINC02717896	1392	0.4090938866138458	NO	-
1221	ZINC00792969	344	0.40894392132759094	NO	-
1222	ZINC00885471	468	0.408943235874176	NO	-
1223	ZINC03868600	2283	0.4088934361934662	NO	-
1224	ZINC03219273	1682	0.4088844060897827	NO	-
1225	ZINC01069120	690	0.4088380038738251	NO	-
1226	ZINC04033143	2426	0.40883466601371765	NO	-
1227	ZINC04475736	2667	0.40882164239883423	NO	-
1228	ZINC03889518	2292	0.40876510739326477	NO	-
1229	ZINC00794850	357	0.4087375998497009	NO	-
1230	ZINC00994840	589	0.4087216556072235	NO	-
1231	ZINC02263584	1191	0.4087069034576416	NO	-
1232	ZINC03545575	1924	0.4086727499961853	NO	-
1233	ZINC02904376	1548	0.408654123544693	NO	-
1234	ZINC02917320	1567	0.4085962474346161	NO	-
1235	ZINC04240084	2519	0.4085134267807007	NO	-
1236	ZINC00680653	245	0.40849533677101135	NO	-
1237	ZINC01502403	1046	0.4084744155406952	NO	-
1238	ZINC01502404	1047	0.4084744155406952	NO	-
1239	ZINC01127917	802	0.408442884683609	NO	-
1240	ZINC03517228	1905	0.40838807821273804	NO	-
1241	ZINC03517229	1906	0.40838807821273804	NO	-
1242	ZINC02168987	1150	0.40834909677505493	NO	-
1243	ZINC02279829	1193	0.4083101451396942	NO	-
1244	ZINC02865355	1528	0.40828919410705566	NO	-
1245	ZINC03868504	2280	0.4081127345561981	NO	-
1246	ZINC02942944	1588	0.40809258818626404	NO	-
1247	ZINC03518709	1908	0.40806645154953003	NO	-
1248	ZINC02941746	1585	0.4080438017845154	NO	-
1249	ZINC03853832	2088	0.40798714756965637	NO	-
1250	ZINC01326395	921	0.4079448878765106	NO	-
1251	ZINC04033146	2428	0.40794357657432556	NO	-
1252	ZINC01978995	1122	0.40787312388420105	NO	-
1253	ZINC02904111	1547	0.407794713973999	NO	-
1254	ZINC01133921	809	0.4077700972557068	NO	-
1255	ZINC02634868	1348	0.40769752860069275	NO	-
1256	ZINC00947671	547	0.40761297941207886	NO	-
1257	ZINC03366580	1775	0.4076024889945984	NO	-
1258	ZINC01326396	922	0.4075460731983185	NO	-
1259	ZINC03513605	1895	0.40751639008522034	NO	-
1260	ZINC00379018	76	0.4074336588382721	NO	-
1261	ZINC04005336	2411	0.40736153721809387	NO	-
1262	ZINC01924312	1098	0.4073602557182312	NO	-
1263	ZINC03889242	2289	0.407319039106369	NO	-
1264	ZINC04465224	2642	0.4073122441768646	NO	-
1265	ZINC03466203	1855	0.4072914719581604	NO	-
1266	ZINC03983389	2375	0.4072343111038208	NO	-
1267	ZINC02621637	1335	0.4071623980998993	NO	-
1268	ZINC01240552	893	0.4071621596813202	NO	-
1269	ZINC02464029	1295	0.4071527421474457	NO	-
1270	ZINC00868698	435	0.4070616662502289	NO	-
1271	ZINC03288587	1711	0.40701329708099365	NO	-
1272	ZINC01210623	881	0.4069683849811554	NO	-
1273	ZINC01210625	882	0.4069683849811554	NO	-
1274	ZINC02452275	1290	0.4069417119026184	NO	-
1275	ZINC02916081	1562	0.4068213701248169	NO	-
1276	ZINC02916084	1563	0.4068213701248169	NO	-
1277	ZINC01030340	602	0.4067361354827881	NO	-
1278	ZINC01910873	1091	0.4066922068595886	NO	-
1279	ZINC04278475	2547	0.4066751003265381	NO	-
1280	ZINC00948477	550	0.4065853953361511	NO	-
1281	ZINC02688967	1375	0.40653932094573975	NO	-
1282	ZINC02783453	1482	0.40652865171432495	NO	-
1283	ZINC01910871	1090	0.40651899576187134	NO	-
1284	ZINC02713098	1385	0.4063243567943573	NO	-
1285	ZINC04266561	2536	0.4063180387020111	NO	-
1286	ZINC04146910	2484	0.4063066244125366	NO	-
1287	ZINC01499614	1044	0.40626654028892517	NO	-
1288	ZINC03522950	1914	0.4062172770500183	NO	-
1289	ZINC02636182	1353	0.4060412645339966	NO	-
1290	ZINC01120739	788	0.4060177505016327	NO	-
1291	ZINC03868019	2272	0.40599438548088074	NO	-
1292	ZINC04001005	2391	0.40598249435424805	NO	-
1293	ZINC01384543	944	0.4059252440929413	NO	-
1294	ZINC03981741	2368	0.40583541989326477	NO	-
1295	ZINC02642865	1360	0.4057655930519104	NO	-
1296	ZINC01928003	1105	0.4057402014732361	NO	-
1297	ZINC03856100	2148	0.40572935342788696	NO	-
1298	ZINC02872636	1537	0.40567344427108765	NO	-
1299	ZINC02717957	1400	0.40565839409828186	NO	-
1300	ZINC01212952	884	0.40563130378723145	NO	-
1301	ZINC02544604	1325	0.4056026339530945	NO	-
1302	ZINC02631220	1346	0.4055938422679901	NO	-
1303	ZINC02461832	1294	0.4055750072002411	NO	-
1304	ZINC02809238	1508	0.4055698812007904	NO	-
1305	ZINC02917050	1564	0.4054913818836212	NO	-
1306	ZINC03522951	1915	0.4054734408855438	NO	-
1307	ZINC03531049	1917	0.40540626645088196	NO	-
1308	ZINC03854621	2127	0.40540021657943726	NO	-
1309	ZINC02099722	1139	0.40539175271987915	NO	-
1310	ZINC01153201	828	0.40537405014038086	NO	-
1311	ZINC03855699	2143	0.4053337275981903	NO	-
1312	ZINC02722942	1423	0.4053098261356354	NO	-
1313	ZINC02722943	1424	0.4053098261356354	NO	-
1314	ZINC02239711	1184	0.4052543044090271	NO	-
1315	ZINC00864933	432	0.4051194190979004	NO	-
1316	ZINC03621637	1964	0.40508824586868286	NO	-
1317	ZINC02942933	1587	0.4048253297805786	NO	-
1318	ZINC04070804	2453	0.40479791164398193	NO	-
1319	ZINC01178512	854	0.4047674536705017	NO	-
1320	ZINC03969497	2336	0.40474605560302734	NO	-
1321	ZINC04001061	2394	0.40474605560302734	NO	-
1322	ZINC03520146	1913	0.40473708510398865	NO	-
1323	ZINC03833910	47	0.4047127664089203	YES	20
1324	ZINC00412464	81	0.40466415882110596	NO	-
1325	ZINC03356527	1766	0.4045272767543793	NO	-
1326	ZINC03213326	1673	0.4044797122478485	NO	-
1327	ZINC01914648	1093	0.40443873405456543	NO	-
1328	ZINC02211311	1171	0.4042719006538391	NO	-
1329	ZINC03867574	2261	0.40425002574920654	NO	-
1330	ZINC02922839	1572	0.4042337238788605	NO	-
1331	ZINC03604546	1950	0.40416058897972107	NO	-
1332	ZINC03802693	1976	0.40408310294151306	NO	-
1333	ZINC04628595	2703	0.40408310294151306	NO	-
1334	ZINC03899028	2299	0.4040778875350952	NO	-
1335	ZINC02206663	1164	0.4040743410587311	NO	-
1336	ZINC02718028	1405	0.40404847264289856	NO	-
1337	ZINC00341054	64	0.4040464758872986	NO	-
1338	ZINC00421213	95	0.4039967656135559	NO	-
1339	ZINC00529804	131	0.40394818782806396	NO	-
1340	ZINC00704928	272	0.4039379060268402	NO	-
1341	ZINC04372136	2598	0.4039207398891449	NO	-
1342	ZINC02688970	1376	0.40382224321365356	NO	-
1343	ZINC00223936	40	0.4037516415119171	NO	-
1344	ZINC02887438	1545	0.4037044942378998	NO	-
1345	ZINC02138460	1147	0.40344440937042236	NO	-
1346	ZINC02926873	1574	0.40342381596565247	NO	-
1347	ZINC03467749	1858	0.4033859670162201	NO	-
1348	ZINC03851060	2011	0.40336260199546814	NO	-
1349	ZINC03858863	2200	0.40331971645355225	NO	-
1350	ZINC03833896	7	0.40316930413246155	YES	4
1351	ZINC04515786	2691	0.4031527638435364	NO	-
1352	ZINC00421748	96	0.40313732624053955	NO	-
1353	ZINC01444708	995	0.40309664607048035	NO	-
1354	ZINC03859086	2204	0.40296804904937744	NO	-
1355	ZINC00563590	145	0.40295395255088806	NO	-
1356	ZINC03984335	2376	0.4029245674610138	NO	-
1357	ZINC04465271	2645	0.40290752053260803	NO	-
1358	ZINC02795307	1496	0.402898907661438	NO	-
1359	ZINC00877785	450	0.40287744998931885	NO	-
1360	ZINC00877783	449	0.4028303921222687	NO	-
1361	ZINC01936709	1109	0.4027439057826996	NO	-
1362	ZINC01936710	1110	0.4027439057826996	NO	-
1363	ZINC02679170	1373	0.4027439057826996	NO	-
1364	ZINC01054862	651	0.4027426242828369	NO	-
1365	ZINC03993104	2385	0.4027126729488373	NO	-
1366	ZINC03513744	1901	0.4026802182197571	NO	-
1367	ZINC03559698	1932	0.40264517068862915	NO	-
1368	ZINC04595593	2694	0.40261033177375793	NO	-
1369	ZINC01040027	618	0.40252476930618286	NO	-
1370	ZINC00826018	402	0.4024721086025238	NO	-
1371	ZINC01062043	677	0.4024662971496582	NO	-
1372	ZINC03393164	1798	0.4024609625339508	NO	-
1373	ZINC03393166	1799	0.4024609625339508	NO	-
1374	ZINC03117237	1661	0.402439147233963	NO	-
1375	ZINC02432169	1270	0.40241310000419617	NO	-
1376	ZINC04249043	2527	0.4023897349834442	NO	-
1377	ZINC02427110	1267	0.4023287296295166	NO	-
1378	ZINC03866856	2235	0.40232816338539124	NO	-
1379	ZINC01123086	791	0.40232086181640625	NO	-
1380	ZINC01109344	762	0.40230053663253784	NO	-
1381	ZINC03853079	2065	0.40229514241218567	NO	-
1382	ZINC02917051	1565	0.40226227045059204	NO	-
1383	ZINC01497081	1032	0.40220898389816284	NO	-
1384	ZINC03853836	2090	0.40220561623573303	NO	-
1385	ZINC04420125	2609	0.40216854214668274	NO	-
1386	ZINC03853825	2087	0.40215498208999634	NO	-
1387	ZINC01390938	953	0.40214160084724426	NO	-
1388	ZINC03409766	1813	0.40208372473716736	NO	-
1389	ZINC04240240	2520	0.40207234025001526	NO	-
1390	ZINC03833908	6	0.4020552337169647	YES	4
1391	ZINC03854039	2100	0.40205031633377075	NO	-
1392	ZINC04129900	2481	0.4020472764968872	NO	-
1393	ZINC01491191	1021	0.40204158425331116	NO	-
1394	ZINC03858409	2187	0.401950478553772	NO	-
1395	ZINC03411944	1820	0.401919424533844	NO	-
1396	ZINC00712308	274	0.4019007980823517	NO	-
1397	ZINC02424511	1263	0.40189439058303833	NO	-
1398	ZINC00755694	305	0.40186166763305664	NO	-
1399	ZINC00756245	307	0.40186166763305664	NO	-
1400	ZINC00896952	475	0.40185412764549255	NO	-
1401	ZINC03022932	1632	0.40184471011161804	NO	-
1402	ZINC01117226	786	0.40184286236763	NO	-
1403	ZINC00646418	209	0.40183451771736145	NO	-
1404	ZINC03859732	2212	0.40180251002311707	NO	-
1405	ZINC00646419	210	0.4017934501171112	NO	-
1406	ZINC03409768	1814	0.4017360806465149	NO	-
1407	ZINC04124493	2478	0.40171536803245544	NO	-
1408	ZINC03858410	2188	0.40167874097824097	NO	-
1409	ZINC01131650	807	0.4016629755496979	NO	-
1410	ZINC01131652	808	0.4016629755496979	NO	-
1411	ZINC01462271	998	0.40165504813194275	NO	-
1412	ZINC01152153	825	0.40165001153945923	NO	-
1413	ZINC00937562	528	0.4016497731208801	NO	-
1414	ZINC02326335	1203	0.40163102746009827	NO	-
1415	ZINC00903075	482	0.4016270935535431	NO	-
1416	ZINC01743021	1077	0.4015686810016632	NO	-
1417	ZINC02915800	1561	0.401564359664917	NO	-
1418	ZINC03899028	2302	0.40153321623802185	NO	-
1419	ZINC02717895	1387	0.4015222191810608	NO	-
1420	ZINC02717895	1389	0.4015222191810608	NO	-
1421	ZINC01440538	988	0.40151074528694153	NO	-
1422	ZINC01079316	717	0.40131324529647827	NO	-
1423	ZINC02099931	1140	0.40126264095306396	NO	-
1424	ZINC00802914	364	0.40123581886291504	NO	-
1425	ZINC01123088	792	0.4012255072593689	NO	-
1426	ZINC01516335	1063	0.4012252986431122	NO	-
1427	ZINC00539181	138	0.4011925458908081	NO	-
1428	ZINC04162197	2498	0.40115588903427124	NO	-
1429	ZINC04241834	2522	0.40108680725097656	NO	-
1430	ZINC02388183	1235	0.40099528431892395	NO	-
1431	ZINC01255754	902	0.4009387493133545	NO	-
1432	ZINC01255753	901	0.4008775055408478	NO	-
1433	ZINC00645318	203	0.40084418654441833	NO	-
1434	ZINC00646423	212	0.40075919032096863	NO	-
1435	ZINC01835312	1087	0.4006422758102417	NO	-
1436	ZINC02209755	1169	0.40060901641845703	NO	-
1437	ZINC02795355	1498	0.40055856108665466	NO	-
1438	ZINC03867226	2247	0.4005255699157715	NO	-
1439	ZINC00646438	215	0.4005211591720581	NO	-
1440	ZINC00646439	216	0.4005211591720581	NO	-
1441	ZINC04103147	2463	0.4005126357078552	NO	-
1442	ZINC01116239	781	0.4004920721054077	NO	-
1443	ZINC01116244	782	0.4004920721054077	NO	-
1444	ZINC00687273	256	0.400434672832489	NO	-
1445	ZINC03851869	2037	0.40038585662841797	NO	-
1446	ZINC01561287	1066	0.40031445026397705	NO	-
1447	ZINC00645522	205	0.4003131687641144	NO	-
1448	ZINC00645523	206	0.4003131687641144	NO	-
1449	ZINC03969498	2337	0.40024879574775696	NO	-
1450	ZINC04001062	2395	0.40024879574775696	NO	-
1451	ZINC01090886	737	0.4002344012260437	NO	-
1452	ZINC01090887	738	0.4002344012260437	NO	-
1453	ZINC01076710	712	0.4001694619655609	NO	-
1454	ZINC03848478	1987	0.40013378858566284	NO	-
1455	ZINC00721931	284	0.4001215994358063	NO	-
1456	ZINC00937561	527	0.400114506483078	NO	-
1457	ZINC00645827	207	0.4001120626926422	NO	-
1458	ZINC03867249	2250	0.39987319707870483	NO	-
1459	ZINC02414923	1256	0.399811714887619	NO	-
1460	ZINC01273384	906	0.3997787535190582	NO	-
1461	ZINC03025712	1634	0.39975592494010925	NO	-
1462	ZINC03513753	1902	0.3996925950050354	NO	-
1463	ZINC04633710	2706	0.399678498506546	NO	-
1464	ZINC00885472	469	0.39959385991096497	NO	-
1465	ZINC03854409	2118	0.3995264768600464	NO	-
1466	ZINC03851572	2025	0.3994578719139099	NO	-
1467	ZINC03851579	2026	0.3994578719139099	NO	-
1468	ZINC02620257	1331	0.39944151043891907	NO	-
1469	ZINC00956237	571	0.3994330167770386	NO	-
1470	ZINC00593639	158	0.3994283080101013	NO	-
1471	ZINC03833913	35	0.3993777632713318	YES	11
1472	ZINC01030978	604	0.39928138256073	NO	-
1473	ZINC01441763	991	0.39922910928726196	NO	-
1474	ZINC03014856	1629	0.3991409242153168	NO	-
1475	ZINC01509452	1054	0.3991381525993347	NO	-
1476	ZINC00675666	238	0.3991366922855377	NO	-
1477	ZINC00794850	356	0.3991117775440216	NO	-
1478	ZINC03497634	1879	0.39909470081329346	NO	-
1479	ZINC03497636	1880	0.39909470081329346	NO	-
1480	ZINC00645317	202	0.39905908703804016	NO	-
1481	ZINC03859085	2203	0.3990459442138672	NO	-
1482	ZINC01225066	887	0.3990435004234314	NO	-
1483	ZINC02717896	1391	0.3990021049976349	NO	-
1484	ZINC02717896	1393	0.3990021049976349	NO	-
1485	ZINC04341978	2573	0.3989768624305725	NO	-
1486	ZINC04061611	2449	0.3989560306072235	NO	-
1487	ZINC00656865	226	0.39895281195640564	NO	-
1488	ZINC03582289	1942	0.398919016122818	NO	-
1489	ZINC00604402	166	0.39889585971832275	NO	-
1490	ZINC03970903	2347	0.3988431394100189	NO	-
1491	ZINC02635162	1350	0.3987352252006531	NO	-
1492	ZINC04465178	2640	0.398699015378952	NO	-
1493	ZINC04036990	2441	0.3986431658267975	NO	-
1494	ZINC01405065	964	0.3986004590988159	NO	-
1495	ZINC01441762	990	0.39855724573135376	NO	-
1496	ZINC01509218	1053	0.39853569865226746	NO	-
1497	ZINC03480811	1865	0.3985220789909363	NO	-
1498	ZINC00646422	211	0.39839014410972595	NO	-
1499	ZINC04088390	2456	0.3983398377895355	NO	-
1500	ZINC03550516	1929	0.3983277678489685	NO	-
1501	ZINC01035725	613	0.39826127886772156	NO	-
1502	ZINC01421460	974	0.398208886384964	NO	-
1503	ZINC00536617	136	0.3981524407863617	NO	-
1504	ZINC02197229	1155	0.398142546415329	NO	-
1505	ZINC03907161	2306	0.39810922741889954	NO	-
1506	ZINC04001006	2392	0.39809921383857727	NO	-
1507	ZINC00862695	429	0.3980628252029419	NO	-
1508	ZINC02419847	1259	0.3980557322502136	NO	-
1509	ZINC00915669	500	0.39803546667099	NO	-
1510	ZINC02943158	1590	0.39789557456970215	NO	-
1511	ZINC00802934	365	0.3978886306285858	NO	-
1512	ZINC01085154	731	0.39786550402641296	NO	-
1513	ZINC02947617	1593	0.3978355824947357	NO	-
1514	ZINC00591295	155	0.3978261649608612	NO	-
1515	ZINC04169847	2503	0.3977910578250885	NO	-
1516	ZINC01398195	956	0.39764100313186646	NO	-
1517	ZINC03890722	2294	0.3975803852081299	NO	-
1518	ZINC03409837	1817	0.3975794017314911	NO	-
1519	ZINC02642192	1357	0.3974902629852295	NO	-
1520	ZINC03269003	1705	0.3974466025829315	NO	-
1521	ZINC01070382	695	0.3973633348941803	NO	-
1522	ZINC02397691	1237	0.3972737193107605	NO	-
1523	ZINC04103147	2462	0.3972596824169159	NO	-
1524	ZINC00780617	328	0.3972567319869995	NO	-
1525	ZINC00684616	251	0.39718785881996155	NO	-
1526	ZINC00869052	437	0.39713260531425476	NO	-
1527	ZINC00780616	327	0.3971186578273773	NO	-
1528	ZINC02326332	1202	0.39697274565696716	NO	-
1529	ZINC04274721	2538	0.3969305753707886	NO	-
1530	ZINC03283420	1708	0.39690086245536804	NO	-
1531	ZINC02404098	1244	0.3968201279640198	NO	-
1532	ZINC03409663	1811	0.3967691659927368	NO	-
1533	ZINC01899143	1089	0.39673981070518494	NO	-
1534	ZINC03364823	1772	0.39671045541763306	NO	-
1535	ZINC01040190	626	0.39670854806900024	NO	-
1536	ZINC02915797	1560	0.3966175317764282	NO	-
1537	ZINC01039985	616	0.39661306142807007	NO	-
1538	ZINC00925058	513	0.3965928554534912	NO	-
1539	ZINC01513325	1060	0.39656662940979004	NO	-
1540	ZINC01513329	1061	0.39656662940979004	NO	-
1541	ZINC03867646	2267	0.39654359221458435	NO	-
1542	ZINC02654392	1366	0.39654219150543213	NO	-
1543	ZINC00268443	47	0.3965356945991516	NO	-
1544	ZINC00317993	58	0.3965316712856293	NO	-
1545	ZINC04106935	2465	0.3964577913284302	NO	-
1546	ZINC00591295	154	0.39642128348350525	NO	-
1547	ZINC01062046	678	0.3962951898574829	NO	-
1548	ZINC03625374	1967	0.39625903964042664	NO	-
1549	ZINC03848478	1988	0.39624935388565063	NO	-
1550	ZINC04369511	2593	0.3962060511112213	NO	-
1551	ZINC01497039	1030	0.39606553316116333	NO	-
1552	ZINC04487103	2672	0.39606553316116333	NO	-
1553	ZINC04492427	2674	0.39597663283348083	NO	-
1554	ZINC01040046	620	0.3959502577781677	NO	-
1555	ZINC04059309	2445	0.395883709192276	NO	-
1556	ZINC03868505	2281	0.3958076536655426	NO	-
1557	ZINC03852907	2057	0.39579010009765625	NO	-
1558	ZINC02426971	1265	0.3957844078540802	NO	-
1559	ZINC02265465	1192	0.39571917057037354	NO	-
1560	ZINC02623224	1338	0.39570707082748413	NO	-
1561	ZINC03856110	2151	0.39560624957084656	NO	-
1562	ZINC00988099	583	0.3955201506614685	NO	-
1563	ZINC03350252	1762	0.39546579122543335	NO	-
1564	ZINC03366797	1782	0.39543643593788147	NO	-
1565	ZINC00375397	75	0.3954281806945801	NO	-
1566	ZINC04464374	2633	0.3952893614768982	NO	-
1567	ZINC01971188	1119	0.39526498317718506	NO	-
1568	ZINC03399571	1805	0.3952643573284149	NO	-
1569	ZINC03853528	2082	0.3952487111091614	NO	-
1570	ZINC00780619	330	0.3952127695083618	NO	-
1571	ZINC03466207	1856	0.39519599080085754	NO	-
1572	ZINC03292906	1716	0.39516696333885193	NO	-
1573	ZINC03364823	1774	0.3951475918292999	NO	-
1574	ZINC02707417	1380	0.39508792757987976	NO	-
1575	ZINC01073541	700	0.39504021406173706	NO	-
1576	ZINC03851389	2017	0.39503297209739685	NO	-
1577	ZINC00567874	146	0.39498263597488403	NO	-
1578	ZINC03045371	1647	0.39484646916389465	NO	-
1579	ZINC03854380	2114	0.3947843611240387	NO	-
1580	ZINC04249033	2526	0.39476609230041504	NO	-
1581	ZINC04471956	2665	0.39473921060562134	NO	-
1582	ZINC03181960	1666	0.3946756422519684	NO	-
1583	ZINC00303204	52	0.3946591019630432	NO	-
1584	ZINC00780615	326	0.39463767409324646	NO	-
1585	ZINC00780618	329	0.394509494304657	NO	-
1586	ZINC04108167	2468	0.39450109004974365	NO	-
1587	ZINC03851392	2018	0.39447861909866333	NO	-
1588	ZINC03351941	1764	0.3944337069988251	NO	-
1589	ZINC01073795	704	0.39429154992103577	NO	-
1590	ZINC03852105	2042	0.3942844271659851	NO	-
1591	ZINC04465402	2648	0.3942844271659851	NO	-
1592	ZINC02941688	1581	0.3942537009716034	NO	-
1593	ZINC00643849	198	0.39424121379852295	NO	-
1594	ZINC02943147	1589	0.39423516392707825	NO	-
1595	ZINC00198425	38	0.39415156841278076	NO	-
1596	ZINC03857798	2165	0.39405110478401184	NO	-
1597	ZINC03244705	1695	0.3940049409866333	NO	-
1598	ZINC04169847	2504	0.39399826526641846	NO	-
1599	ZINC04157149	2496	0.39397454261779785	NO	-
1600	ZINC00780614	325	0.39397063851356506	NO	-
1601	ZINC02430229	1269	0.3939216136932373	NO	-
1602	ZINC00937577	531	0.39390143752098083	NO	-
1603	ZINC03604555	1951	0.39387229084968567	NO	-
1604	ZINC00461798	122	0.3938247859477997	NO	-
1605	ZINC01938087	1112	0.3937850296497345	NO	-
1606	ZINC03968980	2328	0.3937849700450897	NO	-
1607	ZINC03376965	1788	0.3937161862850189	NO	-
1608	ZINC03867164	2243	0.3936932682991028	NO	-
1609	ZINC03971202	2350	0.3936932682991028	NO	-
1610	ZINC00655465	223	0.39367029070854187	NO	-
1611	ZINC00936139	523	0.3936285376548767	NO	-
1612	ZINC01467348	1003	0.39362049102783203	NO	-
1613	ZINC01467349	1004	0.39362049102783203	NO	-
1614	ZINC00794829	353	0.3936164975166321	NO	-
1615	ZINC02465636	1296	0.39357686042785645	NO	-
1616	ZINC02465639	1297	0.39357686042785645	NO	-
1617	ZINC01441764	993	0.3935650587081909	NO	-
1618	ZINC04108175	2469	0.39347949624061584	NO	-
1619	ZINC03561952	1936	0.3934028744697571	NO	-
1620	ZINC03854485	2121	0.39340245723724365	NO	-
1621	ZINC04059313	2446	0.39338985085487366	NO	-
1622	ZINC01467350	1005	0.3933759331703186	NO	-
1623	ZINC01467351	1006	0.3933759331703186	NO	-
1624	ZINC01033298	607	0.39335015416145325	NO	-
1625	ZINC00940455	539	0.393335223197937	NO	-
1626	ZINC00940456	540	0.393335223197937	NO	-
1627	ZINC00429800	118	0.39331185817718506	NO	-
1628	ZINC03970782	2341	0.3932832181453705	NO	-
1629	ZINC04033149	2431	0.3932582437992096	NO	-
1630	ZINC04464374	2634	0.3931366503238678	NO	-
1631	ZINC03351248	1763	0.3931228518486023	NO	-
1632	ZINC03296402	1717	0.39309635758399963	NO	-
1633	ZINC04063069	2452	0.39302703738212585	NO	-
1634	ZINC00807865	372	0.39298126101493835	NO	-
1635	ZINC00807867	373	0.39298126101493835	NO	-
1636	ZINC00675663	237	0.3929692208766937	NO	-
1637	ZINC01052183	644	0.39293187856674194	NO	-
1638	ZINC01136458	811	0.392772376537323	NO	-
1639	ZINC00795841	359	0.39275306463241577	NO	-
1640	ZINC01326416	923	0.3927452266216278	NO	-
1641	ZINC03867234	2248	0.3927187919616699	NO	-
1642	ZINC03816039	1978	0.39269593358039856	NO	-
1643	ZINC02631824	1347	0.39261335134506226	NO	-
1644	ZINC04146910	2483	0.3926091194152832	NO	-
1645	ZINC00904188	483	0.39252904057502747	NO	-
1646	ZINC02717973	1402	0.3925124406814575	NO	-
1647	ZINC00756466	309	0.3924832344055176	NO	-
1648	ZINC00793970	350	0.3924521207809448	NO	-
1649	ZINC03867192	2245	0.3924495279788971	NO	-
1650	ZINC01441762	989	0.39244312047958374	NO	-
1651	ZINC02910920	1552	0.3924211859703064	NO	-
1652	ZINC02947610	1592	0.3923967480659485	NO	-
1653	ZINC03853087	2068	0.39238277077674866	NO	-
1654	ZINC02005456	1128	0.39235129952430725	NO	-
1655	ZINC04276834	2543	0.39233797788619995	NO	-
1656	ZINC02718028	1407	0.3923155963420868	NO	-
1657	ZINC00096497	24	0.39231178164482117	NO	-
1658	ZINC01125185	794	0.3922303020954132	NO	-
1659	ZINC04223295	2510	0.39219292998313904	NO	-
1660	ZINC01054797	649	0.3921642601490021	NO	-
1661	ZINC01054799	650	0.3921642601490021	NO	-
1662	ZINC03497632	1878	0.39206206798553467	NO	-
1663	ZINC00670654	234	0.3920570909976959	NO	-
1664	ZINC02941679	1580	0.39196914434432983	NO	-
1665	ZINC01784865	1081	0.39196571707725525	NO	-
1666	ZINC03818696	1982	0.3919528126716614	NO	-
1667	ZINC01427142	982	0.391876220703125	NO	-
1668	ZINC03853269	2076	0.3918730616569519	NO	-
1669	ZINC01924426	1100	0.3918638229370117	NO	-
1670	ZINC03867226	2246	0.39185091853141785	NO	-
1671	ZINC03857888	2169	0.39182278513908386	NO	-
1672	ZINC01326418	924	0.3918186128139496	NO	-
1673	ZINC03398357	1802	0.3916873037815094	NO	-
1674	ZINC00925059	514	0.39164429903030396	NO	-
1675	ZINC02910840	1551	0.3916252553462982	NO	-
1676	ZINC02426972	1266	0.3916102945804596	NO	-
1677	ZINC01366864	942	0.3915863335132599	NO	-
1678	ZINC02867583	1530	0.391586035490036	NO	-
1679	ZINC00146381	28	0.3915720283985138	NO	-
1680	ZINC04032978	2417	0.39155688881874084	NO	-
1681	ZINC01059278	665	0.39154624938964844	NO	-
1682	ZINC04517385	2692	0.39151930809020996	NO	-
1683	ZINC03853683	2083	0.39147520065307617	NO	-
1684	ZINC04033166	2435	0.3914538621902466	NO	-
1685	ZINC02444576	1281	0.39132681488990784	NO	-
1686	ZINC02794659	1492	0.3912474811077118	NO	-
1687	ZINC03821151	1984	0.39120638370513916	NO	-
1688	ZINC03867525	2255	0.3911779522895813	NO	-
1689	ZINC04224229	2516	0.3911520540714264	NO	-
1690	ZINC01326394	920	0.39102229475975037	NO	-
1691	ZINC03482312	1868	0.3909951448440552	NO	-
1692	ZINC01438262	984	0.3909907639026642	NO	-
1693	ZINC01438265	987	0.3909907639026642	NO	-
1694	ZINC02752758	1476	0.390944242477417	NO	-
1695	ZINC00684909	252	0.39089909195899963	NO	-
1696	ZINC00684910	253	0.39089909195899963	NO	-
1697	ZINC03855699	2144	0.3908797800540924	NO	-
1698	ZINC03855699	2145	0.3908797800540924	NO	-
1699	ZINC01040027	617	0.39086389541625977	NO	-
1700	ZINC03867646	2266	0.3908531069755554	NO	-
1701	ZINC00652560	221	0.39082181453704834	NO	-
1702	ZINC02794784	1495	0.39075055718421936	NO	-
1703	ZINC01331285	926	0.3906751871109009	NO	-
1704	ZINC01164752	840	0.3906603157520294	NO	-
1705	ZINC03911582	2310	0.3906160891056061	NO	-
1706	ZINC03194344	1670	0.39059844613075256	NO	-
1707	ZINC03100320	1660	0.3905975818634033	NO	-
1708	ZINC04308418	2567	0.3905573785305023	NO	-
1709	ZINC00656865	225	0.3905502259731293	NO	-
1710	ZINC03857856	2167	0.390546977519989	NO	-
1711	ZINC00904220	484	0.3905183970928192	NO	-
1712	ZINC03853981	2095	0.3904854357242584	NO	-
1713	ZINC02400123	1238	0.390444815158844	NO	-
1714	ZINC00940451	537	0.3904017508029938	NO	-
1715	ZINC02337125	1209	0.39026719331741333	NO	-
1716	ZINC01103823	752	0.39022791385650635	NO	-
1717	ZINC00534523	135	0.39019575715065	NO	-
1718	ZINC03854301	2108	0.3901773691177368	NO	-
1719	ZINC03849127	1990	0.39011576771736145	NO	-
1720	ZINC02211340	1172	0.3900265395641327	NO	-
1721	ZINC02434241	1273	0.3900265395641327	NO	-
1722	ZINC02708303	1383	0.3900241255760193	NO	-
1723	ZINC03232031	1686	0.3900207579135895	NO	-
1724	ZINC01178447	853	0.38995110988616943	NO	-
1725	ZINC02627417	1342	0.38980576395988464	NO	-
1726	ZINC00955867	565	0.38977959752082825	NO	-
1727	ZINC01326393	919	0.38974037766456604	NO	-
1728	ZINC02874553	1541	0.3897109627723694	NO	-
1729	ZINC04176178	2505	0.38970306515693665	NO	-
1730	ZINC03885569	2288	0.38970035314559937	NO	-
1731	ZINC02973225	1616	0.38966095447540283	NO	-
1732	ZINC02446347	1282	0.38961344957351685	NO	-
1733	ZINC03968170	2324	0.3896004259586334	NO	-
1734	ZINC00815344	384	0.38959765434265137	NO	-
1735	ZINC03854371	2112	0.38951727747917175	NO	-
1736	ZINC03891090	2296	0.38942715525627136	NO	-
1737	ZINC02911043	1556	0.38933393359184265	NO	-
1738	ZINC00907548	496	0.3892488181591034	NO	-
1739	ZINC00418191	91	0.3892231285572052	NO	-
1740	ZINC03497686	1882	0.3891797363758087	NO	-
1741	ZINC03416218	1822	0.38914841413497925	NO	-
1742	ZINC00577223	148	0.389123797416687	NO	-
1743	ZINC02435024	1274	0.38906756043434143	NO	-
1744	ZINC01040190	625	0.38904252648353577	NO	-
1745	ZINC03506138	1886	0.38895371556282043	NO	-
1746	ZINC03506140	1887	0.38895371556282043	NO	-
1747	ZINC04633453	2704	0.38893693685531616	NO	-
1748	ZINC03853825	2086	0.38889044523239136	NO	-
1749	ZINC00166137	30	0.3888517916202545	NO	-
1750	ZINC01056937	658	0.38883888721466064	NO	-
1751	ZINC01230788	890	0.3888189494609833	NO	-
1752	ZINC00870536	440	0.3887452483177185	NO	-
1753	ZINC00822584	400	0.38874247670173645	NO	-
1754	ZINC03400390	1806	0.3887213170528412	NO	-
1755	ZINC04492722	2675	0.3886851370334625	NO	-
1756	ZINC02504173	1320	0.3886134624481201	NO	-
1757	ZINC00807869	374	0.3885340094566345	NO	-
1758	ZINC02965730	1611	0.388520210981369	NO	-
1759	ZINC04492722	2676	0.3884175717830658	NO	-
1760	ZINC00937578	532	0.3883611559867859	NO	-
1761	ZINC03970781	2340	0.38831350207328796	NO	-
1762	ZINC03029341	1635	0.38827571272850037	NO	-
1763	ZINC03242858	1694	0.3882661759853363	NO	-
1764	ZINC03867351	2254	0.38826555013656616	NO	-
1765	ZINC00319304	59	0.38816437125205994	NO	-
1766	ZINC01152394	827	0.3881085515022278	NO	-
1767	ZINC01175530	846	0.388107568025589	NO	-
1768	ZINC01331282	925	0.38809114694595337	NO	-
1769	ZINC02915792	1558	0.38802996277809143	NO	-
1770	ZINC01034872	611	0.38800519704818726	NO	-
1771	ZINC02722895	1422	0.3879888951778412	NO	-
1772	ZINC02917336	1568	0.3879571855068207	NO	-
1773	ZINC03055670	1653	0.3878902792930603	NO	-
1774	ZINC00473854	125	0.38788270950317383	NO	-
1775	ZINC02915795	1559	0.38782966136932373	NO	-
1776	ZINC03993111	2387	0.3877497911453247	NO	-
1777	ZINC04469707	2659	0.3877497911453247	NO	-
1778	ZINC03971354	2355	0.38771888613700867	NO	-
1779	ZINC03497685	1881	0.38767609000205994	NO	-
1780	ZINC03961480	2320	0.3876568377017975	NO	-
1781	ZINC02717957	1399	0.3876528739929199	NO	-
1782	ZINC02717957	1401	0.3876528739929199	NO	-
1783	ZINC03347349	1758	0.3876451253890991	NO	-
1784	ZINC04465026	2638	0.38756197690963745	NO	-
1785	ZINC03857907	2172	0.38755878806114197	NO	-
1786	ZINC02943170	1591	0.3874965310096741	NO	-
1787	ZINC04488452	2673	0.38749635219573975	NO	-
1788	ZINC00779150	318	0.38749414682388306	NO	-
1789	ZINC03867250	2251	0.38743793964385986	NO	-
1790	ZINC01050298	642	0.38742825388908386	NO	-
1791	ZINC03337612	1747	0.38735607266426086	NO	-
1792	ZINC00907303	495	0.38729265332221985	NO	-
1793	ZINC01208529	879	0.387273907661438	NO	-
1794	ZINC01211759	883	0.387273907661438	NO	-
1795	ZINC01743033	1078	0.38725030422210693	NO	-
1796	ZINC00678521	241	0.3872299790382385	NO	-
1797	ZINC01405053	963	0.3871901035308838	NO	-
1798	ZINC00959031	577	0.3871837854385376	NO	-
1799	ZINC00795104	358	0.38715851306915283	NO	-
1800	ZINC00937464	525	0.38715851306915283	NO	-
1801	ZINC04249114	2528	0.38713139295578003	NO	-
1802	ZINC00038066	11	0.38711172342300415	NO	-
1803	ZINC01065398	682	0.38709568977355957	NO	-
1804	ZINC03224841	1683	0.3870519995689392	NO	-
1805	ZINC01393396	955	0.3870195150375366	NO	-
1806	ZINC01492047	1023	0.38699397444725037	NO	-
1807	ZINC01938189	1115	0.3869174122810364	NO	-
1808	ZINC01073985	707	0.3869094252586365	NO	-
1809	ZINC00671274	236	0.3868637681007385	NO	-
1810	ZINC01152393	826	0.3868001401424408	NO	-
1811	ZINC03851869	2036	0.3867747187614441	NO	-
1812	ZINC01971189	1120	0.3867379128932953	NO	-
1813	ZINC02372927	1233	0.3866870403289795	NO	-
1814	ZINC01056405	656	0.38667818903923035	NO	-
1815	ZINC02718364	1413	0.3866674304008484	NO	-
1816	ZINC03506089	1885	0.38664156198501587	NO	-
1817	ZINC03867538	2257	0.38658004999160767	NO	-
1818	ZINC03513609	1897	0.3865531384944916	NO	-
1819	ZINC03619457	1962	0.3865531384944916	NO	-
1820	ZINC00440118	120	0.38654467463493347	NO	-
1821	ZINC03833906	3	0.3864904046058655	YES	3
1822	ZINC03867164	2242	0.3864881992340088	NO	-
1823	ZINC03854302	2109	0.3864116370677948	NO	-
1824	ZINC03968684	2325	0.38630279898643494	NO	-
1825	ZINC04278475	2549	0.38621246814727783	NO	-
1826	ZINC02348536	1213	0.3861616551876068	NO	-
1827	ZINC01040046	619	0.38602471351623535	NO	-
1828	ZINC04294654	2558	0.38601717352867126	NO	-
1829	ZINC00696894	262	0.38592541217803955	NO	-
1830	ZINC03604574	1953	0.3858962059020996	NO	-
1831	ZINC01113429	766	0.38581007719039917	NO	-
1832	ZINC04360685	2590	0.3857988119125366	NO	-
1833	ZINC00426371	109	0.38576745986938477	NO	-
1834	ZINC03969213	2329	0.38575080037117004	NO	-
1835	ZINC00955868	566	0.38572511076927185	NO	-
1836	ZINC01491052	1019	0.3856993615627289	NO	-
1837	ZINC04063013	2451	0.3856925964355469	NO	-
1838	ZINC00634781	188	0.3855106234550476	NO	-
1839	ZINC02820141	1510	0.3855106234550476	NO	-
1840	ZINC01074202	708	0.3854542076587677	NO	-
1841	ZINC03859085	2202	0.38543638586997986	NO	-
1842	ZINC03851071	2012	0.38538384437561035	NO	-
1843	ZINC03518751	1909	0.3853816092014313	NO	-
1844	ZINC02795735	1502	0.3853541910648346	NO	-
1845	ZINC02868743	1532	0.38529154658317566	NO	-
1846	ZINC00877105	445	0.3852092921733856	NO	-
1847	ZINC04492782	2678	0.3851951062679291	NO	-
1848	ZINC03867538	2256	0.3850812613964081	NO	-
1849	ZINC02700630	1379	0.38501304388046265	NO	-
1850	ZINC03850665	2005	0.3848993480205536	NO	-
1851	ZINC03850667	2006	0.3848993480205536	NO	-
1852	ZINC02487976	1304	0.384876012802124	NO	-
1853	ZINC03853087	2067	0.3848748505115509	NO	-
1854	ZINC04422547	2610	0.3848249912261963	NO	-
1855	ZINC00360604	74	0.3848097622394562	NO	-
1856	ZINC02970281	1613	0.38469716906547546	NO	-
1857	ZINC00577223	147	0.3846935033798218	NO	-
1858	ZINC04004675	2406	0.3846522271633148	NO	-
1859	ZINC04467637	2651	0.384470134973526	NO	-
1860	ZINC03564209	1937	0.38439974188804626	NO	-
1861	ZINC00017742	3	0.3843405544757843	NO	-
1862	ZINC01058092	659	0.3843287527561188	NO	-
1863	ZINC04465228	2643	0.3843046724796295	NO	-
1864	ZINC00840297	408	0.38429033756256104	NO	-
1865	ZINC00429800	117	0.3842144012451172	NO	-
1866	ZINC02941702	1583	0.38416391611099243	NO	-
1867	ZINC00807871	375	0.38407787680625916	NO	-
1868	ZINC03971590	2357	0.38407596945762634	NO	-
1869	ZINC03971593	2358	0.38407596945762634	NO	-
1870	ZINC03852908	2058	0.384041965007782	NO	-
1871	ZINC03857221	2157	0.3839362859725952	NO	-
1872	ZINC03555555	1930	0.3838021755218506	NO	-
1873	ZINC01141428	816	0.3837747275829315	NO	-
1874	ZINC00644201	200	0.3835577666759491	NO	-
1875	ZINC00646424	213	0.38353314995765686	NO	-
1876	ZINC01070104	694	0.38346120715141296	NO	-
1877	ZINC03971202	2348	0.3834281861782074	NO	-
1878	ZINC00944356	544	0.383391410112381	NO	-
1879	ZINC02965687	1610	0.3833763003349304	NO	-
1880	ZINC02410947	1252	0.3833758533000946	NO	-
1881	ZINC00912377	499	0.38332319259643555	NO	-
1882	ZINC02419361	1258	0.3832835257053375	NO	-
1883	ZINC03993105	2386	0.3832225501537323	NO	-
1884	ZINC04469703	2658	0.3832225501537323	NO	-
1885	ZINC02329763	1205	0.38313889503479004	NO	-
1886	ZINC00794829	352	0.3831372559070587	NO	-
1887	ZINC00959030	576	0.38310253620147705	NO	-
1888	ZINC03852591	2048	0.38307929039001465	NO	-
1889	ZINC01103823	751	0.3830762505531311	NO	-
1890	ZINC00940452	538	0.3830554187297821	NO	-
1891	ZINC03560803	1933	0.38305240869522095	NO	-
1892	ZINC04032978	2416	0.3830319046974182	NO	-
1893	ZINC03264059	1703	0.3829546868801117	NO	-
1894	ZINC04326594	2570	0.38291841745376587	NO	-
1895	ZINC02720886	1416	0.3828807771205902	NO	-
1896	ZINC02720887	1417	0.3828807771205902	NO	-
1897	ZINC03873718	2287	0.3828466832637787	NO	-
1898	ZINC03309716	1729	0.38269445300102234	NO	-
1899	ZINC03424768	1833	0.3826909065246582	NO	-
1900	ZINC03497744	1884	0.3826538920402527	NO	-
1901	ZINC03424286	1829	0.38265079259872437	NO	-
1902	ZINC01364754	938	0.3825870454311371	NO	-
1903	ZINC03867192	2244	0.3825374245643616	NO	-
1904	ZINC03409834	1816	0.38248497247695923	NO	-
1905	ZINC04464324	2632	0.38248175382614136	NO	-
1906	ZINC03970794	2345	0.3824806213378906	NO	-
1907	ZINC02791752	1489	0.38247647881507874	NO	-
1908	ZINC03858530	2194	0.38245394825935364	NO	-
1909	ZINC04470429	2663	0.38245394825935364	NO	-
1910	ZINC00944357	545	0.38244831562042236	NO	-
1911	ZINC01405081	965	0.38244444131851196	NO	-
1912	ZINC00793961	346	0.38243016600608826	NO	-
1913	ZINC01497193	1033	0.3823837339878082	NO	-
1914	ZINC01405043	961	0.3822828531265259	NO	-
1915	ZINC02713089	1384	0.38221585750579834	NO	-
1916	ZINC04281763	2552	0.38218873739242554	NO	-
1917	ZINC03235644	1690	0.3820159435272217	NO	-
1918	ZINC03272050	1707	0.381981760263443	NO	-
1919	ZINC04101736	2461	0.3819725811481476	NO	-
1920	ZINC04004936	2408	0.3819701671600342	NO	-
1921	ZINC01986982	1127	0.3819584250450134	NO	-
1922	ZINC02203870	1161	0.38164544105529785	NO	-
1923	ZINC02203872	1162	0.38164544105529785	NO	-
1924	ZINC04384594	2603	0.38163262605667114	NO	-
1925	ZINC02836719	1513	0.3815857768058777	NO	-
1926	ZINC03236169	1691	0.38151001930236816	NO	-
1927	ZINC00646425	214	0.38145944476127625	NO	-
1928	ZINC02366129	1231	0.3814486563205719	NO	-
1929	ZINC03357307	1768	0.38137757778167725	NO	-
1930	ZINC01412545	969	0.38134893774986267	NO	-
1931	ZINC04001133	2403	0.381323903799057	NO	-
1932	ZINC03452949	1850	0.3813139498233795	NO	-
1933	ZINC00885480	470	0.3813049793243408	NO	-
1934	ZINC02209564	1168	0.3813045620918274	NO	-
1935	ZINC03399496	1804	0.38126280903816223	NO	-
1936	ZINC03962417	2321	0.38115113973617554	NO	-
1937	ZINC00917184	509	0.3810506761074066	NO	-
1938	ZINC00936139	522	0.3810064196586609	NO	-
1939	ZINC03852570	2044	0.38097909092903137	NO	-
1940	ZINC00017742	4	0.3808639645576477	NO	-
1941	ZINC00017742	6	0.3808639645576477	NO	-
1942	ZINC01366029	940	0.3808169662952423	NO	-
1943	ZINC03852585	2045	0.380810022354126	NO	-
1944	ZINC00428319	112	0.3806717097759247	NO	-
1945	ZINC04001132	2402	0.3806493580341339	NO	-
1946	ZINC00703557	264	0.38063862919807434	NO	-
1947	ZINC00703558	265	0.38063862919807434	NO	-
1948	ZINC01503491	1048	0.3805994987487793	NO	-
1949	ZINC01497074	1031	0.38059696555137634	NO	-
1950	ZINC04468235	2655	0.38055679202079773	NO	-
1951	ZINC00851893	421	0.3805300295352936	NO	-
1952	ZINC03424849	1835	0.38045600056648254	NO	-
1953	ZINC03424828	1834	0.38022422790527344	NO	-
1954	ZINC00825437	401	0.38021352887153625	NO	-
1955	ZINC00902496	479	0.3800964951515198	NO	-
1956	ZINC00902497	480	0.3800964951515198	NO	-
1957	ZINC00944310	543	0.3800438344478607	NO	-
1958	ZINC00940449	535	0.38004031777381897	NO	-
1959	ZINC00940450	536	0.38004031777381897	NO	-
1960	ZINC01148395	823	0.3799464702606201	NO	-
1961	ZINC02451018	1289	0.37994349002838135	NO	-
1962	ZINC00877285	446	0.3799043297767639	NO	-
1963	ZINC00648326	218	0.3798806369304657	NO	-
1964	ZINC01065410	683	0.37978941202163696	NO	-
1965	ZINC01154159	831	0.37978729605674744	NO	-
1966	ZINC01005044	594	0.3797241151332855	NO	-
1967	ZINC04374706	2601	0.37971046566963196	NO	-
1968	ZINC00703559	266	0.37960049510002136	NO	-
1969	ZINC00703560	267	0.37960049510002136	NO	-
1970	ZINC02410780	1251	0.37952113151550293	NO	-
1971	ZINC00279344	48	0.37942376732826233	NO	-
1972	ZINC04057033	2443	0.37941527366638184	NO	-
1973	ZINC03424707	1832	0.37938570976257324	NO	-
1974	ZINC03982991	2370	0.3793250322341919	NO	-
1975	ZINC03849202	1991	0.37931767106056213	NO	-
1976	ZINC02917165	1566	0.37927690148353577	NO	-
1977	ZINC00885951	471	0.3792283236980438	NO	-
1978	ZINC01115435	779	0.37908148765563965	NO	-
1979	ZINC01140261	815	0.3789529800415039	NO	-
1980	ZINC03008323	1628	0.3788864314556122	NO	-
1981	ZINC03868023	2273	0.37885263562202454	NO	-
1982	ZINC01111761	763	0.37884482741355896	NO	-
1983	ZINC01111764	764	0.37884482741355896	NO	-
1984	ZINC00779328	320	0.3788423538208008	NO	-
1985	ZINC03578168	1940	0.3788416385650635	NO	-
1986	ZINC00783395	333	0.3788391053676605	NO	-
1987	ZINC01040284	633	0.3788257837295532	NO	-
1988	ZINC03338223	1750	0.3788217604160309	NO	-
1989	ZINC03867937	2268	0.37880149483680725	NO	-
1990	ZINC00066695	18	0.3787854313850403	NO	-
1991	ZINC00703561	268	0.3787854313850403	NO	-
1992	ZINC00703562	269	0.3787854313850403	NO	-
1993	ZINC02451017	1288	0.37874534726142883	NO	-
1994	ZINC01033298	608	0.37869495153427124	NO	-
1995	ZINC01518429	1064	0.37857624888420105	NO	-
1996	ZINC04460379	2627	0.37854519486427307	NO	-
1997	ZINC04035124	2438	0.3784657418727875	NO	-
1998	ZINC02438375	1276	0.3783162832260132	NO	-
1999	ZINC02768468	1480	0.3783053457736969	NO	-
2000	ZINC01040284	632	0.3781929910182953	NO	-
2001	ZINC04033149	2430	0.3781816363334656	NO	-
2002	ZINC03907650	2307	0.3781803250312805	NO	-
2003	ZINC03852591	2047	0.3781619369983673	NO	-
2004	ZINC04494960	2681	0.3781522810459137	NO	-
2005	ZINC03559292	1931	0.37814173102378845	NO	-
2006	ZINC03853521	2081	0.3781265914440155	NO	-
2007	ZINC01389438	951	0.3781026303768158	NO	-
2008	ZINC03851071	2013	0.378042608499527	NO	-
2009	ZINC03561894	1935	0.37800332903862	NO	-
2010	ZINC00131122	26	0.3778722286224365	NO	-
2011	ZINC00840297	407	0.3778360188007355	NO	-
2012	ZINC02422469	1260	0.3778257369995117	NO	-
2013	ZINC01059138	661	0.3777834475040436	NO	-
2014	ZINC01059140	662	0.3777834475040436	NO	-
2015	ZINC03851712	2033	0.3777378499507904	NO	-
2016	ZINC03970793	2344	0.37773728370666504	NO	-
2017	ZINC02717973	1403	0.3776552081108093	NO	-
2018	ZINC04033166	2434	0.37758931517601013	NO	-
2019	ZINC00956236	570	0.3775480091571808	NO	-
2020	ZINC04004675	2405	0.3773435056209564	NO	-
2021	ZINC01055012	652	0.37730348110198975	NO	-
2022	ZINC03537285	1920	0.3772907257080078	NO	-
2023	ZINC03517253	1907	0.37723568081855774	NO	-
2024	ZINC01438263	985	0.37722083926200867	NO	-
2025	ZINC01438264	986	0.37722083926200867	NO	-
2026	ZINC03851638	2030	0.3772120475769043	NO	-
2027	ZINC00418191	88	0.37721171975135803	NO	-
2028	ZINC03854394	2116	0.37711429595947266	NO	-
2029	ZINC00645509	204	0.3769952952861786	NO	-
2030	ZINC03477329	1863	0.3769795596599579	NO	-
2031	ZINC03452924	1848	0.3769266605377197	NO	-
2032	ZINC00904230	485	0.3769175410270691	NO	-
2033	ZINC00418191	89	0.3768933117389679	NO	-
2034	ZINC03316389	1735	0.3768881857395172	NO	-
2035	ZINC03971202	2352	0.3768730163574219	NO	-
2036	ZINC02284824	1196	0.3767789304256439	NO	-
2037	ZINC02787786	1484	0.3767782151699066	NO	-
2038	ZINC02736755	1469	0.37672412395477295	NO	-
2039	ZINC01342953	931	0.37671977281570435	NO	-
2040	ZINC02872246	1535	0.3766544759273529	NO	-
2041	ZINC00258285	46	0.3766537010669708	NO	-
2042	ZINC04275935	2542	0.37661442160606384	NO	-
2043	ZINC00683380	250	0.37649616599082947	NO	-
2044	ZINC03252569	1701	0.3764297664165497	NO	-
2045	ZINC02139080	1148	0.3764094114303589	NO	-
2046	ZINC01426434	977	0.3763894736766815	NO	-
2047	ZINC01426435	978	0.3763894736766815	NO	-
2048	ZINC00956206	569	0.3763056993484497	NO	-
2049	ZINC01071171	696	0.3761569559574127	NO	-
2050	ZINC01914642	1092	0.37608927488327026	NO	-
2051	ZINC04394745	2605	0.3760020434856415	NO	-
2052	ZINC01054009	648	0.3759041726589203	NO	-
2053	ZINC03430355	1836	0.375845730304718	NO	-
2054	ZINC03969216	2331	0.37582436203956604	NO	-
2055	ZINC02795443	1499	0.37580546736717224	NO	-
2056	ZINC02172757	1152	0.37558871507644653	NO	-
2057	ZINC00342521	66	0.3755809962749481	NO	-
2058	ZINC02953658	1608	0.37555891275405884	NO	-
2059	ZINC03298149	1720	0.3755558729171753	NO	-
2060	ZINC00703564	270	0.3755219876766205	NO	-
2061	ZINC03410269	1819	0.37549349665641785	NO	-
2062	ZINC00592546	156	0.37543877959251404	NO	-
2063	ZINC00681083	246	0.37542542815208435	NO	-
2064	ZINC03395141	1800	0.3753933906555176	NO	-
2065	ZINC00345003	68	0.37533479928970337	NO	-
2066	ZINC00345007	69	0.37533479928970337	NO	-
2067	ZINC03237324	1692	0.3753209710121155	NO	-
2068	ZINC01938090	1113	0.3752671778202057	NO	-
2069	ZINC03855116	2133	0.3752327859401703	NO	-
2070	ZINC03893148	2297	0.37517422437667847	NO	-
2071	ZINC01721140	1071	0.37515267729759216	NO	-
2072	ZINC01427125	981	0.3750997483730316	NO	-
2073	ZINC04224139	2514	0.37508055567741394	NO	-
2074	ZINC02200899	1157	0.3749876916408539	NO	-
2075	ZINC00905712	490	0.37498578429222107	NO	-
2076	ZINC03530962	1916	0.37498578429222107	NO	-
2077	ZINC03971207	2354	0.37487536668777466	NO	-
2078	ZINC02201351	1159	0.3748188018798828	NO	-
2079	ZINC02334868	1208	0.37479498982429504	NO	-
2080	ZINC03821151	1983	0.37474969029426575	NO	-
2081	ZINC00875068	443	0.37465900182724	NO	-
2082	ZINC03850658	2004	0.3746413588523865	NO	-
2083	ZINC04371562	2597	0.3745936453342438	NO	-
2084	ZINC01468185	1012	0.3745826184749603	NO	-
2085	ZINC03977203	2365	0.37454891204833984	NO	-
2086	ZINC03338787	1751	0.37454307079315186	NO	-
2087	ZINC03467752	1859	0.3745402991771698	NO	-
2088	ZINC01059747	667	0.37450283765792847	NO	-
2089	ZINC00546636	143	0.37444791197776794	NO	-
2090	ZINC03850447	2000	0.37439393997192383	NO	-
2091	ZINC00998722	590	0.3743814527988434	NO	-
2092	ZINC03850447	2001	0.37437182664871216	NO	-
2093	ZINC00716250	278	0.37436196208000183	NO	-
2094	ZINC02910993	1555	0.37434816360473633	NO	-
2095	ZINC04597916	2697	0.37424400448799133	NO	-
2096	ZINC04275375	2540	0.37422114610671997	NO	-
2097	ZINC03850272	1998	0.3742137849330902	NO	-
2098	ZINC04622925	2701	0.3742011785507202	NO	-
2099	ZINC02665236	1372	0.3741874694824219	NO	-
2100	ZINC03854286	2105	0.3740543723106384	NO	-
2101	ZINC03301499	1724	0.37397128343582153	NO	-
2102	ZINC04467558	2650	0.3739079535007477	NO	-
2103	ZINC00937575	529	0.37390220165252686	NO	-
2104	ZINC00937576	530	0.37390220165252686	NO	-
2105	ZINC03889498	2290	0.37387770414352417	NO	-
2106	ZINC04459492	2625	0.37381383776664734	NO	-
2107	ZINC02792524	1490	0.37380722165107727	NO	-
2108	ZINC03854291	2107	0.37366169691085815	NO	-
2109	ZINC04004981	2410	0.3736346662044525	NO	-
2110	ZINC02737680	1470	0.37362968921661377	NO	-
2111	ZINC01791415	1084	0.37356239557266235	NO	-
2112	ZINC00783170	332	0.37349069118499756	NO	-
2113	ZINC00877873	451	0.3734787404537201	NO	-
2114	ZINC01491052	1018	0.3734559714794159	NO	-
2115	ZINC04356020	2582	0.3734130263328552	NO	-
2116	ZINC04501002	2686	0.37339073419570923	NO	-
2117	ZINC03565391	4	0.37336522340774536	YES	3
2118	ZINC00974721	580	0.3733533024787903	NO	-
2119	ZINC03571165	1939	0.37329283356666565	NO	-
2120	ZINC02623094	1337	0.3731960952281952	NO	-
2121	ZINC00641103	194	0.37317490577697754	NO	-
2122	ZINC01633779	1069	0.37304773926734924	NO	-
2123	ZINC03866726	2232	0.37294748425483704	NO	-
2124	ZINC01303400	915	0.37292808294296265	NO	-
2125	ZINC04278475	2548	0.37290260195732117	NO	-
2126	ZINC00408908	78	0.372876912355423	NO	-
2127	ZINC01737976	1073	0.37281954288482666	NO	-
2128	ZINC01738119	1075	0.37281954288482666	NO	-
2129	ZINC04492782	2679	0.37281519174575806	NO	-
2130	ZINC02872247	1536	0.37272021174430847	NO	-
2131	ZINC03352292	1765	0.37263721227645874	NO	-
2132	ZINC00784656	337	0.372623085975647	NO	-
2133	ZINC03851638	2029	0.37261247634887695	NO	-
2134	ZINC04281599	2550	0.3725598454475403	NO	-
2135	ZINC04442234	2617	0.37246599793434143	NO	-
2136	ZINC04633485	2705	0.3724253177642822	NO	-
2137	ZINC00791091	343	0.37234702706336975	NO	-
2138	ZINC01233311	892	0.37234625220298767	NO	-
2139	ZINC01332986	927	0.37234529852867126	NO	-
2140	ZINC02338328	1210	0.3722803592681885	NO	-
2141	ZINC03497742	1883	0.3722245395183563	NO	-
2142	ZINC03816042	1979	0.37206101417541504	NO	-
2143	ZINC01491987	1022	0.37205711007118225	NO	-
2144	ZINC00423727	105	0.3720507025718689	NO	-
2145	ZINC03854285	2104	0.3718891143798828	NO	-
2146	ZINC03867614	2263	0.3718622326850891	NO	-
2147	ZINC04031736	2413	0.37183940410614014	NO	-
2148	ZINC01737963	1072	0.3718336820602417	NO	-
2149	ZINC01738113	1074	0.3718336820602417	NO	-
2150	ZINC02494671	1305	0.3718198537826538	NO	-
2151	ZINC03854303	2110	0.37177813053131104	NO	-
2152	ZINC03455868	1854	0.3717476725578308	NO	-
2153	ZINC03969317	2332	0.3717307448387146	NO	-
2154	ZINC04188163	2506	0.3717239499092102	NO	-
2155	ZINC03854274	2103	0.3717203140258789	NO	-
2156	ZINC00905707	488	0.37165799736976624	NO	-
2157	ZINC03247274	1697	0.3716394305229187	NO	-
2158	ZINC01468125	1009	0.37163838744163513	NO	-
2159	ZINC02717954	1394	0.3716281056404114	NO	-
2160	ZINC03854032	2096	0.37160801887512207	NO	-
2161	ZINC00752639	299	0.37154078483581543	NO	-
2162	ZINC00887630	472	0.3715188801288605	NO	-
2163	ZINC00793969	349	0.3714800477027893	NO	-
2164	ZINC04386454	2604	0.3714597523212433	NO	-
2165	ZINC04256180	2534	0.3714412748813629	NO	-
2166	ZINC03356675	1767	0.3713897466659546	NO	-
2167	ZINC01006921	596	0.3713425397872925	NO	-
2168	ZINC02718028	1406	0.3713134527206421	NO	-
2169	ZINC02718028	1408	0.3713134527206421	NO	-
2170	ZINC02860724	1521	0.37124139070510864	NO	-
2171	ZINC04467812	2653	0.37115854024887085	NO	-
2172	ZINC03855192	2142	0.3710568845272064	NO	-
2173	ZINC01048264	638	0.37104305624961853	NO	-
2174	ZINC04004936	2407	0.37096452713012695	NO	-
2175	ZINC03310985	1730	0.37087056040763855	NO	-
2176	ZINC00947724	548	0.3708355128765106	NO	-
2177	ZINC03531752	1918	0.37082356214523315	NO	-
2178	ZINC03854381	2115	0.3708040416240692	NO	-
2179	ZINC03856231	2152	0.37079671025276184	NO	-
2180	ZINC00793962	347	0.3707914650440216	NO	-
2181	ZINC03970406	2338	0.3707861006259918	NO	-
2182	ZINC03409665	1812	0.3707832396030426	NO	-
2183	ZINC02909736	1549	0.3707400858402252	NO	-
2184	ZINC01155329	832	0.37071481347084045	NO	-
2185	ZINC00595553	161	0.37068477272987366	NO	-
2186	ZINC01051584	643	0.37067607045173645	NO	-
2187	ZINC01207341	875	0.37061694264411926	NO	-
2188	ZINC03817896	1981	0.3705769181251526	NO	-
2189	ZINC02874121	1540	0.37055134773254395	NO	-
2190	ZINC01927637	1104	0.3704654276371002	NO	-
2191	ZINC03335803	1744	0.37043845653533936	NO	-
2192	ZINC02329765	1206	0.37031665444374084	NO	-
2193	ZINC01924436	1102	0.3703065514564514	NO	-
2194	ZINC02483655	1303	0.37017831206321716	NO	-
2195	ZINC02852573	1518	0.3700898289680481	NO	-
2196	ZINC01491052	1020	0.37007737159729004	NO	-
2197	ZINC02209360	1166	0.3700757920742035	NO	-
2198	ZINC01068231	685	0.37006062269210815	NO	-
2199	ZINC00728428	293	0.369994193315506	NO	-
2200	ZINC03853089	2069	0.36996495723724365	NO	-
2201	ZINC03969379	2334	0.3698206841945648	NO	-
2202	ZINC03969380	2335	0.3698206841945648	NO	-
2203	ZINC01130586	805	0.3697688579559326	NO	-
2204	ZINC04348627	2577	0.3697657883167267	NO	-
2205	ZINC03971207	2353	0.36960873007774353	NO	-
2206	ZINC04442888	2618	0.36955079436302185	NO	-
2207	ZINC02874120	1539	0.36944541335105896	NO	-
2208	ZINC01040279	631	0.36941981315612793	NO	-
2209	ZINC02655281	1367	0.36940327286720276	NO	-
2210	ZINC03853039	2061	0.3693283200263977	NO	-
2211	ZINC00551078	144	0.3691927194595337	NO	-
2212	ZINC02868399	1531	0.3691564202308655	NO	-
2213	ZINC02395338	1236	0.3691166639328003	NO	-
2214	ZINC00628719	184	0.369106650352478	NO	-
2215	ZINC03234357	1688	0.3690497577190399	NO	-
2216	ZINC00168916	31	0.36895108222961426	NO	-
2217	ZINC04281708	2551	0.36893218755722046	NO	-
2218	ZINC02425434	1264	0.36889395117759705	NO	-
2219	ZINC00993658	588	0.36886975169181824	NO	-
2220	ZINC01159701	835	0.3688502609729767	NO	-
2221	ZINC01159702	836	0.3688502609729767	NO	-
2222	ZINC03211069	1672	0.3687894642353058	NO	-
2223	ZINC00877936	455	0.3687707483768463	NO	-
2224	ZINC02388169	1234	0.3687499165534973	NO	-
2225	ZINC00428318	111	0.3686410188674927	NO	-
2226	ZINC00754231	302	0.3686159551143646	NO	-
2227	ZINC04194204	2508	0.36841508746147156	NO	-
2228	ZINC03858203	2186	0.3683917820453644	NO	-
2229	ZINC02910975	1553	0.3683883845806122	NO	-
2230	ZINC00017742	7	0.36830171942710876	NO	-
2231	ZINC02910978	1554	0.368222713470459	NO	-
2232	ZINC02768984	1481	0.3682222366333008	NO	-
2233	ZINC02719672	1414	0.36817431449890137	NO	-
2234	ZINC04326576	2569	0.3681674599647522	NO	-
2235	ZINC03867938	2269	0.367897629737854	NO	-
2236	ZINC02722946	1425	0.36789074540138245	NO	-
2237	ZINC03908001	2308	0.36786171793937683	NO	-
2238	ZINC03908021	2309	0.36786171793937683	NO	-
2239	ZINC00754333	303	0.36771348118782043	NO	-
2240	ZINC02748762	1475	0.3676143288612366	NO	-
2241	ZINC02797588	1503	0.3676101267337799	NO	-
2242	ZINC00536987	137	0.36757394671440125	NO	-
2243	ZINC03970412	2339	0.36754778027534485	NO	-
2244	ZINC01207877	877	0.367540180683136	NO	-
2245	ZINC00076804	21	0.3675190210342407	NO	-
2246	ZINC00422534	97	0.36750781536102295	NO	-
2247	ZINC04088571	2458	0.3673771321773529	NO	-
2248	ZINC01040279	630	0.3672841787338257	NO	-
2249	ZINC00655013	222	0.36727017164230347	NO	-
2250	ZINC03287831	1709	0.3672657907009125	NO	-
2251	ZINC02738622	1471	0.36723607778549194	NO	-
2252	ZINC02738624	1472	0.36723607778549194	NO	-
2253	ZINC00423731	106	0.3671822249889374	NO	-
2254	ZINC00352134	71	0.3670434057712555	NO	-
2255	ZINC00809784	380	0.36704182624816895	NO	-
2256	ZINC03347217	1757	0.366680771112442	NO	-
2257	ZINC03968892	2326	0.36655014753341675	NO	-
2258	ZINC02359878	1224	0.36641234159469604	NO	-
2259	ZINC02359880	1225	0.36641234159469604	NO	-
2260	ZINC04004981	2409	0.36637014150619507	NO	-
2261	ZINC01503545	1049	0.36635518074035645	NO	-
2262	ZINC00321735	61	0.36630651354789734	NO	-
2263	ZINC03975929	2362	0.3663024604320526	NO	-
2264	ZINC03817896	1980	0.36621543765068054	NO	-
2265	ZINC02416638	1257	0.3661935031414032	NO	-
2266	ZINC00877938	456	0.3661743998527527	NO	-
2267	ZINC03419990	1828	0.3661351799964905	NO	-
2268	ZINC02739717	1473	0.3660253882408142	NO	-
2269	ZINC00017742	5	0.36601439118385315	NO	-
2270	ZINC03359595	1771	0.36595624685287476	NO	-
2271	ZINC03855192	2141	0.3657192885875702	NO	-
2272	ZINC00897332	477	0.36565762758255005	NO	-
2273	ZINC02717973	1404	0.3654942214488983	NO	-
2274	ZINC02087059	1137	0.3654061555862427	NO	-
2275	ZINC03868516	2282	0.36532264947891235	NO	-
2276	ZINC00809558	379	0.36517828702926636	NO	-
2277	ZINC04278474	2545	0.3650422990322113	NO	-
2278	ZINC00352134	70	0.3649899661540985	NO	-
2279	ZINC01208457	878	0.36492401361465454	NO	-
2280	ZINC00423602	102	0.3647907078266144	NO	-
2281	ZINC00319463	60	0.36478015780448914	NO	-
2282	ZINC03852952	2059	0.36476126313209534	NO	-
2283	ZINC03992945	2383	0.3647380769252777	NO	-
2284	ZINC00184267	32	0.36458975076675415	NO	-
2285	ZINC04363624	2591	0.364541620016098	NO	-
2286	ZINC01139157	813	0.36454007029533386	NO	-
2287	ZINC01139158	814	0.36454007029533386	NO	-
2288	ZINC01415872	970	0.3644922375679016	NO	-
2289	ZINC04032557	2415	0.36442551016807556	NO	-
2290	ZINC01084872	730	0.3643469512462616	NO	-
2291	ZINC00416665	84	0.36434319615364075	NO	-
2292	ZINC02331296	1207	0.36425766348838806	NO	-
2293	ZINC04161027	2497	0.36414918303489685	NO	-
2294	ZINC01296651	912	0.3640042841434479	NO	-
2295	ZINC03866726	2231	0.36400288343429565	NO	-
2296	ZINC00418191	90	0.3639299273490906	NO	-
2297	ZINC04492722	2677	0.36379921436309814	NO	-
2298	ZINC03873666	2286	0.3637387156486511	NO	-
2299	ZINC00184268	33	0.3637009263038635	NO	-
2300	ZINC02941695	1582	0.3636893630027771	NO	-
2301	ZINC02406514	1247	0.3636162281036377	NO	-
2302	ZINC00652429	220	0.36353009939193726	NO	-
2303	ZINC01177665	851	0.36345022916793823	NO	-
2304	ZINC03971354	2356	0.36315613985061646	NO	-
2305	ZINC04357741	2585	0.36313819885253906	NO	-
2306	ZINC00425654	108	0.3630462884902954	NO	-
2307	ZINC01134162	810	0.3629913926124573	NO	-
2308	ZINC00876297	444	0.3629661798477173	NO	-
2309	ZINC03215474	1676	0.36289578676223755	NO	-
2310	ZINC01296653	913	0.36284178495407104	NO	-
2311	ZINC00416866	85	0.3628263771533966	NO	-
2312	ZINC02659071	1369	0.36279502511024475	NO	-
2313	ZINC00896955	476	0.3627949357032776	NO	-
2314	ZINC01496985	1029	0.36271804571151733	NO	-
2315	ZINC03372928	1787	0.3626467287540436	NO	-
2316	ZINC03852585	2046	0.36264127492904663	NO	-
2317	ZINC03992740	2382	0.3624671399593353	NO	-
2318	ZINC04464416	2635	0.3624671399593353	NO	-
2319	ZINC00641103	193	0.3624488413333893	NO	-
2320	ZINC00406384	77	0.36241090297698975	NO	-
2321	ZINC01495583	1027	0.36235085129737854	NO	-
2322	ZINC03867571	2260	0.3623330891132355	NO	-
2323	ZINC01756057	1079	0.3623204529285431	NO	-
2324	ZINC00668940	233	0.3622824251651764	NO	-
2325	ZINC03856103	2149	0.36224472522735596	NO	-
2326	ZINC02238633	1183	0.36224040389060974	NO	-
2327	ZINC03452619	1844	0.3622298538684845	NO	-
2328	ZINC01185989	863	0.3621450364589691	NO	-
2329	ZINC02439427	1278	0.3621360957622528	NO	-
2330	ZINC03856103	2150	0.3619246780872345	NO	-
2331	ZINC04256179	2531	0.36192360520362854	NO	-
2332	ZINC04256180	2533	0.36192360520362854	NO	-
2333	ZINC00684911	254	0.3618347942829132	NO	-
2334	ZINC01497227	1035	0.3618049919605255	NO	-
2335	ZINC01405049	962	0.3617278039455414	NO	-
2336	ZINC04224025	2512	0.3616867661476135	NO	-
2337	ZINC00818331	387	0.36166396737098694	NO	-
2338	ZINC03543191	1921	0.361662894487381	NO	-
2339	ZINC00975418	581	0.3616114854812622	NO	-
2340	ZINC02280221	1194	0.36154550313949585	NO	-
2341	ZINC04479457	2670	0.3615095317363739	NO	-
2342	ZINC00684912	255	0.3613927364349365	NO	-
2343	ZINC00818354	394	0.36138200759887695	NO	-
2344	ZINC03998901	2389	0.36127492785453796	NO	-
2345	ZINC03983187	2374	0.3612125813961029	NO	-
2346	ZINC04348691	2578	0.36101314425468445	NO	-
2347	ZINC00428367	115	0.36099374294281006	NO	-
2348	ZINC04354057	2579	0.36093413829803467	NO	-
2349	ZINC00856423	425	0.3609330654144287	NO	-
2350	ZINC00779162	319	0.3608908951282501	NO	-
2351	ZINC00784654	336	0.3608652651309967	NO	-
2352	ZINC04246552	2524	0.360795795917511	NO	-
2353	ZINC00422766	98	0.3605688512325287	NO	-
2354	ZINC02360087	1227	0.3604162633419037	NO	-
2355	ZINC02360088	1228	0.3604162633419037	NO	-
2356	ZINC04427983	2611	0.3602789044380188	NO	-
2357	ZINC01418480	972	0.3602479100227356	NO	-
2358	ZINC04256179	2532	0.3600063621997833	NO	-
2359	ZINC02914408	1557	0.3599272668361664	NO	-
2360	ZINC03033008	1636	0.3598264753818512	NO	-
2361	ZINC01166048	841	0.3597738742828369	NO	-
2362	ZINC01387980	949	0.35952526330947876	NO	-
2363	ZINC02722795	1419	0.35948118567466736	NO	-
2364	ZINC01043465	635	0.35944294929504395	NO	-
2365	ZINC01243741	894	0.3594193160533905	NO	-
2366	ZINC00526887	128	0.35921555757522583	NO	-
2367	ZINC01398862	958	0.35918983817100525	NO	-
2368	ZINC04518391	2693	0.359185129404068	NO	-
2369	ZINC04032557	2414	0.35911819338798523	NO	-
2370	ZINC03853038	2060	0.35909503698349	NO	-
2371	ZINC00081340	22	0.3590855598449707	NO	-
2372	ZINC01208664	880	0.35893702507019043	NO	-
2373	ZINC02865835	1529	0.35885754227638245	NO	-
2374	ZINC01214858	885	0.35874077677726746	NO	-
2375	ZINC03189508	1669	0.35865363478660583	NO	-
2376	ZINC00905714	492	0.3585324287414551	NO	-
2377	ZINC00818333	388	0.3585275709629059	NO	-
2378	ZINC03854272	2102	0.3585159182548523	NO	-
2379	ZINC00677428	239	0.3583660125732422	NO	-
2380	ZINC02224495	1179	0.3583129048347473	NO	-
2381	ZINC03867326	2253	0.3583032190799713	NO	-
2382	ZINC03858411	2189	0.35829418897628784	NO	-
2383	ZINC00905715	493	0.358161598443985	NO	-
2384	ZINC00877895	452	0.3581348955631256	NO	-
2385	ZINC00877896	453	0.3581348955631256	NO	-
2386	ZINC03852570	2043	0.35811832547187805	NO	-
2387	ZINC03851098	2014	0.3581121861934662	NO	-
2388	ZINC01385336	945	0.35792097449302673	NO	-
2389	ZINC03060389	1655	0.3578556478023529	NO	-
2390	ZINC02722882	1421	0.3577943444252014	NO	-
2391	ZINC01176657	849	0.3577563464641571	NO	-
2392	ZINC02234319	1182	0.3576377034187317	NO	-
2393	ZINC01206883	874	0.357389897108078	NO	-
2394	ZINC00905423	486	0.3573651909828186	NO	-
2395	ZINC03384035	1789	0.3573487102985382	NO	-
2396	ZINC00937467	526	0.3572595715522766	NO	-
2397	ZINC04437087	2614	0.3572300970554352	NO	-
2398	ZINC00868438	434	0.3570924401283264	NO	-
2399	ZINC04275417	2541	0.35705357789993286	NO	-
2400	ZINC01147069	822	0.3569542467594147	NO	-
2401	ZINC03518793	1910	0.3568185269832611	NO	-
2402	ZINC01226656	888	0.3567996919155121	NO	-
2403	ZINC01226658	889	0.3567996919155121	NO	-
2404	ZINC00422818	99	0.3567989766597748	NO	-
2405	ZINC00882828	457	0.3567277789115906	NO	-
2406	ZINC01924311	1097	0.3565903604030609	NO	-
2407	ZINC01098788	745	0.3563743829727173	NO	-
2408	ZINC03291488	1713	0.35635480284690857	NO	-
2409	ZINC00912365	498	0.3563179671764374	NO	-
2410	ZINC00924427	512	0.3562361001968384	NO	-
2411	ZINC04370308	2594	0.35622796416282654	NO	-
2412	ZINC04107409	2467	0.3562246859073639	NO	-
2413	ZINC02889241	1546	0.35620155930519104	NO	-
2414	ZINC03857164	2156	0.35616832971572876	NO	-
2415	ZINC00877898	454	0.35612568259239197	NO	-
2416	ZINC00948787	551	0.3561006188392639	NO	-
2417	ZINC01436440	983	0.35602912306785583	NO	-
2418	ZINC03519400	1912	0.3559860289096832	NO	-
2419	ZINC02407696	1248	0.3559807538986206	NO	-
2420	ZINC00952209	557	0.3559330403804779	NO	-
2421	ZINC00952210	558	0.3559330403804779	NO	-
2422	ZINC00989986	584	0.3559110462665558	NO	-
2423	ZINC03868024	2274	0.3559003472328186	NO	-
2424	ZINC00063384	17	0.3558756411075592	NO	-
2425	ZINC03854287	2106	0.3558323085308075	NO	-
2426	ZINC00600412	164	0.35577958822250366	NO	-
2427	ZINC00600412	165	0.35577958822250366	NO	-
2428	ZINC03855155	2136	0.35574018955230713	NO	-
2429	ZINC03998900	2388	0.3556252419948578	NO	-
2430	ZINC00411605	80	0.35547134280204773	NO	-
2431	ZINC04107347	2466	0.35526278614997864	NO	-
2432	ZINC03980816	2367	0.3551638126373291	NO	-
2433	ZINC03305932	1728	0.35516196489334106	NO	-
2434	ZINC01049491	639	0.35514432191848755	NO	-
2435	ZINC03452987	1851	0.35507145524024963	NO	-
2436	ZINC01468122	1007	0.35503438115119934	NO	-
2437	ZINC04348480	2576	0.35500368475914	NO	-
2438	ZINC00693117	259	0.3549359142780304	NO	-
2439	ZINC02717954	1396	0.35490262508392334	NO	-
2440	ZINC03858453	2191	0.3548166751861572	NO	-
2441	ZINC00755712	306	0.35480955243110657	NO	-
2442	ZINC03855116	2132	0.35470300912857056	NO	-
2443	ZINC00812730	383	0.35466599464416504	NO	-
2444	ZINC02762464	1478	0.35455188155174255	NO	-
2445	ZINC00529094	130	0.3545348048210144	NO	-
2446	ZINC03982944	2369	0.3544670343399048	NO	-
2447	ZINC00593640	159	0.35446697473526	NO	-
2448	ZINC01418481	973	0.3544052839279175	NO	-
2449	ZINC02402475	1240	0.3543247878551483	NO	-
2450	ZINC02209399	1167	0.35429510474205017	NO	-
2451	ZINC00423633	103	0.3542896807193756	NO	-
2452	ZINC00422894	101	0.35428911447525024	NO	-
2453	ZINC03497229	1877	0.35426607728004456	NO	-
2454	ZINC03292663	1714	0.35422876477241516	NO	-
2455	ZINC03844459	1986	0.35416415333747864	NO	-
2456	ZINC02620015	1330	0.354127436876297	NO	-
2457	ZINC01386180	947	0.35411006212234497	NO	-
2458	ZINC03859471	2208	0.3540951609611511	NO	-
2459	ZINC00828054	404	0.35394126176834106	NO	-
2460	ZINC00778479	317	0.35389792919158936	NO	-
2461	ZINC01389448	952	0.35384222865104675	NO	-
2462	ZINC01190563	864	0.35371509194374084	NO	-
2463	ZINC04370308	2595	0.3535672426223755	NO	-
2464	ZINC00902494	478	0.35356220602989197	NO	-
2465	ZINC01077049	714	0.35346949100494385	NO	-
2466	ZINC02882730	1544	0.3533507287502289	NO	-
2467	ZINC03859153	2206	0.35326018929481506	NO	-
2468	ZINC00917177	508	0.35318776965141296	NO	-
2469	ZINC03851098	2015	0.3531821668148041	NO	-
2470	ZINC04596002	2696	0.35316967964172363	NO	-
2471	ZINC03898151	2298	0.3530469536781311	NO	-
2472	ZINC04278474	2544	0.353031724691391	NO	-
2473	ZINC04464289	2631	0.35294678807258606	NO	-
2474	ZINC00422893	100	0.35279321670532227	NO	-
2475	ZINC01113928	767	0.3526739776134491	NO	-
2476	ZINC00279346	49	0.35257238149642944	NO	-
2477	ZINC00526887	127	0.3525473177433014	NO	-
2478	ZINC00428366	114	0.35254383087158203	NO	-
2479	ZINC03867326	2252	0.352460116147995	NO	-
2480	ZINC04224144	2515	0.35244059562683105	NO	-
2481	ZINC03850585	2002	0.3520626425743103	NO	-
2482	ZINC02404888	1245	0.3518771231174469	NO	-
2483	ZINC00818337	391	0.3517642915248871	NO	-
2484	ZINC00428148	110	0.3517494797706604	NO	-
2485	ZINC03235061	1689	0.35165178775787354	NO	-
2486	ZINC01468185	1011	0.3513948619365692	NO	-
2487	ZINC00722847	285	0.3513597846031189	NO	-
2488	ZINC04282926	2553	0.3513111174106598	NO	-
2489	ZINC03992727	2381	0.35108017921447754	NO	-
2490	ZINC03858452	2190	0.3509967625141144	NO	-
2491	ZINC00905713	491	0.3509087860584259	NO	-
2492	ZINC01114605	772	0.3508610725402832	NO	-
2493	ZINC01284982	910	0.3507694602012634	NO	-
2494	ZINC02969391	1612	0.3507642149925232	NO	-
2495	ZINC01047527	637	0.35075050592422485	NO	-
2496	ZINC01342713	930	0.3507271707057953	NO	-
2497	ZINC00818336	390	0.3506752848625183	NO	-
2498	ZINC00417658	87	0.3506048321723938	NO	-
2499	ZINC02523152	1322	0.3505397140979767	NO	-
2500	ZINC00818326	386	0.35050591826438904	NO	-
2501	ZINC00766376	311	0.35048407316207886	NO	-
2502	ZINC00818335	389	0.35042208433151245	NO	-
2503	ZINC03318225	1736	0.3503253161907196	NO	-
2504	ZINC00818338	392	0.3502545654773712	NO	-
2505	ZINC03850585	2003	0.349958598613739	NO	-
2506	ZINC01185704	862	0.34993767738342285	NO	-
2507	ZINC01055529	654	0.34987908601760864	NO	-
2508	ZINC03849458	1993	0.349809467792511	NO	-
2509	ZINC00847212	418	0.34972694516181946	NO	-
2510	ZINC00417626	86	0.34968629479408264	NO	-
2511	ZINC03854599	2126	0.34962591528892517	NO	-
2512	ZINC01651045	1070	0.3495074212551117	NO	-
2513	ZINC01026532	599	0.3494473099708557	NO	-
2514	ZINC03604565	1952	0.34940192103385925	NO	-
2515	ZINC00595551	160	0.3492770791053772	NO	-
2516	ZINC02465681	1299	0.3492584526538849	NO	-
2517	ZINC01349238	934	0.3492577075958252	NO	-
2518	ZINC00693018	258	0.3492254614830017	NO	-
2519	ZINC01092520	743	0.3491922616958618	NO	-
2520	ZINC03432920	1838	0.3489857316017151	NO	-
2521	ZINC03853229	2075	0.34897172451019287	NO	-
2522	ZINC03217400	1681	0.3488493263721466	NO	-
2523	ZINC00818355	395	0.3488280475139618	NO	-
2524	ZINC04292236	2557	0.3487408757209778	NO	-
2525	ZINC02861711	1523	0.34859031438827515	NO	-
2526	ZINC02465678	1298	0.3484346866607666	NO	-
2527	ZINC01053467	646	0.3484210968017578	NO	-
2528	ZINC01053468	647	0.3484210968017578	NO	-
2529	ZINC03348335	1760	0.3483262062072754	NO	-
2530	ZINC00600412	163	0.34818315505981445	NO	-
2531	ZINC00046988	14	0.3480894863605499	NO	-
2532	ZINC03867945	2271	0.34802359342575073	NO	-
2533	ZINC01160737	837	0.3478424549102783	NO	-
2534	ZINC00429108	116	0.34775954484939575	NO	-
2535	ZINC01143107	820	0.3476159870624542	NO	-
2536	ZINC04354833	2580	0.34754475951194763	NO	-
2537	ZINC03495554	1874	0.3475319445133209	NO	-
2538	ZINC00352154	73	0.34749147295951843	NO	-
2539	ZINC01386174	946	0.34747540950775146	NO	-
2540	ZINC00905711	489	0.3474330008029938	NO	-
2541	ZINC03566579	1938	0.3474073112010956	NO	-
2542	ZINC00877630	448	0.34737011790275574	NO	-
2543	ZINC03851585	2028	0.34733861684799194	NO	-
2544	ZINC00428349	113	0.3469988703727722	NO	-
2545	ZINC00235783	42	0.3469944894313812	NO	-
2546	ZINC00235785	43	0.3469944894313812	NO	-
2547	ZINC04126233	2480	0.3469788134098053	NO	-
2548	ZINC00609729	169	0.346954345703125	NO	-
2549	ZINC02073583	1133	0.34690600633621216	NO	-
2550	ZINC03969365	2333	0.346808522939682	NO	-
2551	ZINC02818690	1509	0.34668266773223877	NO	-
2552	ZINC03849458	1992	0.34647172689437866	NO	-
2553	ZINC03984437	2378	0.34637361764907837	NO	-
2554	ZINC00811576	381	0.3463098108768463	NO	-
2555	ZINC03859153	2205	0.3463069796562195	NO	-
2556	ZINC01495583	1026	0.3461025357246399	NO	-
2557	ZINC01398863	960	0.34601080417633057	NO	-
2558	ZINC01126126	795	0.3457965552806854	NO	-
2559	ZINC02722794	1418	0.3457929193973541	NO	-
2560	ZINC01253254	899	0.3457864820957184	NO	-
2561	ZINC02503188	1319	0.3456172049045563	NO	-
2562	ZINC01175142	845	0.34550219774246216	NO	-
2563	ZINC01000665	592	0.3452814817428589	NO	-
2564	ZINC00107241	25	0.34496110677719116	NO	-
2565	ZINC00141985	27	0.34489694237709045	NO	-
2566	ZINC00882843	458	0.3447195589542389	NO	-
2567	ZINC01185390	859	0.3446587026119232	NO	-
2568	ZINC03852660	2050	0.34462225437164307	NO	-
2569	ZINC04278474	2546	0.3444601893424988	NO	-
2570	ZINC04123961	2477	0.3443906307220459	NO	-
2571	ZINC01077049	713	0.3443576991558075	NO	-
2572	ZINC02405475	1246	0.34435534477233887	NO	-
2573	ZINC04470069	2660	0.34433162212371826	NO	-
2574	ZINC00755360	304	0.34383487701416016	NO	-
2575	ZINC04412851	2607	0.3436143100261688	NO	-
2576	ZINC00341049	63	0.34301048517227173	NO	-
2577	ZINC03444448	1842	0.3427761197090149	NO	-
2578	ZINC03444451	1843	0.3427761197090149	NO	-
2579	ZINC03467318	1857	0.34273388981819153	NO	-
2580	ZINC03988832	2379	0.34272852540016174	NO	-
2581	ZINC00423675	104	0.3424622118473053	NO	-
2582	ZINC00634482	187	0.34222614765167236	NO	-
2583	ZINC04342135	2574	0.3421367406845093	NO	-
2584	ZINC00917456	511	0.3420654237270355	NO	-
2585	ZINC02708025	1382	0.341896116733551	NO	-
2586	ZINC04358041	2589	0.3418411612510681	NO	-
2587	ZINC03969214	2330	0.341560035943985	NO	-
2588	ZINC01088343	734	0.3415071368217468	NO	-
2589	ZINC04465247	2644	0.3414720892906189	NO	-
2590	ZINC04126233	2479	0.3413039445877075	NO	-
2591	ZINC00679906	243	0.34117087721824646	NO	-
2592	ZINC04357931	2587	0.34114089608192444	NO	-
2593	ZINC03858197	2184	0.3411027789115906	NO	-
2594	ZINC04510175	2689	0.34089797735214233	NO	-
2595	ZINC03867626	2265	0.3408331274986267	NO	-
2596	ZINC00678154	240	0.3407420516014099	NO	-
2597	ZINC04123921	2476	0.34066927433013916	NO	-
2598	ZINC02546642	1326	0.3406251072883606	NO	-
2599	ZINC01190639	865	0.34050774574279785	NO	-
2600	ZINC00352154	72	0.34027761220932007	NO	-
2601	ZINC00887730	473	0.3402312397956848	NO	-
2602	ZINC02717954	1395	0.3396762013435364	NO	-
2603	ZINC02717954	1397	0.3396762013435364	NO	-
2604	ZINC00527238	129	0.33953315019607544	NO	-
2605	ZINC04443112	2619	0.3394426703453064	NO	-
2606	ZINC00411519	79	0.33936190605163574	NO	-
2607	ZINC04121826	2475	0.3391960859298706	NO	-
2608	ZINC01121417	790	0.3389860987663269	NO	-
2609	ZINC00623775	174	0.33883431553840637	NO	-
2610	ZINC02982441	1624	0.3387034237384796	NO	-
2611	ZINC04467718	2652	0.3385733664035797	NO	-
2612	ZINC03672617	1974	0.33842945098876953	NO	-
2613	ZINC02623373	1339	0.3383482098579407	NO	-
2614	ZINC00801899	362	0.3381612002849579	NO	-
2615	ZINC04370308	2596	0.33783793449401855	NO	-
2616	ZINC00818346	393	0.33781856298446655	NO	-
2617	ZINC01320994	918	0.33774998784065247	NO	-
2618	ZINC02917498	1569	0.33767378330230713	NO	-
2619	ZINC00877417	447	0.3376159965991974	NO	-
2620	ZINC03971202	2349	0.33744576573371887	NO	-
2621	ZINC02787332	1483	0.3373340666294098	NO	-
2622	ZINC01398862	957	0.3369889557361603	NO	-
2623	ZINC03859277	2207	0.3369583487510681	NO	-
2624	ZINC01497220	1034	0.33692827820777893	NO	-
2625	ZINC00314249	57	0.3367321491241455	NO	-
2626	ZINC02086824	1136	0.3366420269012451	NO	-
2627	ZINC04088569	2457	0.33650538325309753	NO	-
2628	ZINC01146509	821	0.3364264667034149	NO	-
2629	ZINC04251235	2529	0.33639466762542725	NO	-
2630	ZINC01283468	909	0.33614134788513184	NO	-
2631	ZINC01468125	1010	0.3359455466270447	NO	-
2632	ZINC02503071	1316	0.33587846159935	NO	-
2633	ZINC01118141	787	0.3355548083782196	NO	-
2634	ZINC00418191	93	0.33532223105430603	NO	-
2635	ZINC04496457	2683	0.3350159823894501	NO	-
2636	ZINC02503088	1318	0.3348951041698456	NO	-
2637	ZINC00414793	83	0.33461424708366394	NO	-
2638	ZINC04355349	2581	0.33450859785079956	NO	-
2639	ZINC00249681	44	0.3343712091445923	NO	-
2640	ZINC03857814	2166	0.33426225185394287	NO	-
2641	ZINC04464594	2636	0.33426225185394287	NO	-
2642	ZINC04233401	2517	0.33375170826911926	NO	-
2643	ZINC02639548	1355	0.33372753858566284	NO	-
2644	ZINC02977415	1617	0.3336818814277649	NO	-
2645	ZINC00046988	13	0.33358854055404663	NO	-
2646	ZINC02652540	1365	0.33354923129081726	NO	-
2647	ZINC02201803	1160	0.33351045846939087	NO	-
2648	ZINC02086821	1134	0.333368182182312	NO	-
2649	ZINC02086822	1135	0.333368182182312	NO	-
2650	ZINC00609729	168	0.3330000340938568	NO	-
2651	ZINC02878226	1543	0.3329155147075653	NO	-
2652	ZINC01040199	629	0.3329077363014221	NO	-
2653	ZINC01101255	749	0.3325941562652588	NO	-
2654	ZINC02184321	1153	0.3324986398220062	NO	-
2655	ZINC03269059	1706	0.3324689567089081	NO	-
2656	ZINC04091631	2460	0.3323012590408325	NO	-
2657	ZINC02982548	1625	0.33230075240135193	NO	-
2658	ZINC00003289	1	0.3317980170249939	NO	-
2659	ZINC01398863	959	0.33159616589546204	NO	-
2660	ZINC00724353	287	0.33084365725517273	NO	-
2661	ZINC02467175	1301	0.33058881759643555	NO	-
2662	ZINC01039194	615	0.3302003741264343	NO	-
2663	ZINC00948020	549	0.329878568649292	NO	-
2664	ZINC01006919	595	0.3297790288925171	NO	-
2665	ZINC02062109	1131	0.32950690388679504	NO	-
2666	ZINC02062110	1132	0.32950690388679504	NO	-
2667	ZINC04342144	2575	0.3294670879840851	NO	-
2668	ZINC02524287	1323	0.3291991353034973	NO	-
2669	ZINC00033020	8	0.3290741443634033	NO	-
2670	ZINC03867626	2264	0.32852703332901	NO	-
2671	ZINC00086034	23	0.32743924856185913	NO	-
2672	ZINC03993030	2384	0.32723137736320496	NO	-
2673	ZINC00884416	464	0.3271053731441498	NO	-
2674	ZINC03310997	1731	0.326892226934433	NO	-
2675	ZINC00342003	65	0.3268841803073883	NO	-
2676	ZINC03602632	1949	0.32671990990638733	NO	-
2677	ZINC00682813	248	0.32661303877830505	NO	-
2678	ZINC03850987	2008	0.32599279284477234	NO	-
2679	ZINC00815577	385	0.32561954855918884	NO	-
2680	ZINC00646801	217	0.3250230848789215	NO	-
2681	ZINC03852660	2051	0.32479336857795715	NO	-
2682	ZINC03867570	2259	0.3245583772659302	NO	-
2683	ZINC04434167	2612	0.3245569169521332	NO	-
2684	ZINC04356388	2583	0.32431846857070923	NO	-
2685	ZINC00718298	283	0.3242180645465851	NO	-
2686	ZINC01074888	709	0.32382240891456604	NO	-
2687	ZINC01113046	765	0.323209673166275	NO	-
2688	ZINC03833932	41	0.32249248027801514	YES	15
2689	ZINC00993634	587	0.32226189970970154	NO	-
2690	ZINC04241834	2523	0.3220905065536499	NO	-
2691	ZINC00930029	516	0.3219459652900696	NO	-
2692	ZINC04162974	2499	0.3218592703342438	NO	-
2693	ZINC03833923	26	0.3214980959892273	YES	9
2694	ZINC00003289	0	0.32131609320640564	NO	-
2695	ZINC01068233	686	0.3204113841056824	NO	-
2696	ZINC01055091	653	0.32022255659103394	NO	-
2697	ZINC02741003	1474	0.3200269639492035	NO	-
2698	ZINC01191124	866	0.31998544931411743	NO	-
2699	ZINC04268868	2537	0.31946244835853577	NO	-
2700	ZINC03616024	1960	0.3194224238395691	NO	-
2701	ZINC03616027	1961	0.3194224238395691	NO	-
2702	ZINC04061637	2450	0.31939128041267395	NO	-
2703	ZINC01468122	1008	0.31910547614097595	NO	-
2704	ZINC00822536	399	0.3188697099685669	NO	-
2705	ZINC03984436	2377	0.318661093711853	NO	-
2706	ZINC01495142	1025	0.31845518946647644	NO	-
2707	ZINC01223303	886	0.3181438446044922	NO	-
2708	ZINC02321913	1200	0.31776872277259827	NO	-
2709	ZINC04356680	2584	0.31734544038772583	NO	-
2710	ZINC04167555	2502	0.31729698181152344	NO	-
2711	ZINC02859451	1520	0.3164915442466736	NO	-
2712	ZINC01191129	867	0.3164627254009247	NO	-
2713	ZINC03850987	2007	0.31609782576560974	NO	-
2714	ZINC01153552	829	0.3158912658691406	NO	-
2715	ZINC00148404	29	0.3156757354736328	NO	-
2716	ZINC04357936	2588	0.3154064118862152	NO	-
2717	ZINC00626250	177	0.3152635097503662	NO	-
2718	ZINC01986879	1126	0.31489869952201843	NO	-
2719	ZINC04464961	2637	0.3142033517360687	NO	-
2720	ZINC02846695	1515	0.31409651041030884	NO	-
2721	ZINC00917190	510	0.3139292895793915	NO	-
2722	ZINC03853789	2084	0.313866525888443	NO	-
2723	ZINC02862154	1527	0.31356337666511536	NO	-
2724	ZINC03249913	1699	0.3126121163368225	NO	-
2725	ZINC00424484	107	0.31232768297195435	NO	-
2726	ZINC01101584	750	0.3116147518157959	NO	-
2727	ZINC01411721	968	0.3094111680984497	NO	-
2728	ZINC02308300	1198	0.3093004524707794	NO	-
2729	ZINC03851585	2027	0.30750802159309387	NO	-
2730	ZINC04251279	2530	0.3062528073787689	NO	-
2731	ZINC00624025	175	0.3054027855396271	NO	-
2732	ZINC00667807	230	0.30536895990371704	NO	-
2733	ZINC03867614	2262	0.30494895577430725	NO	-
2734	ZINC03858200	2185	0.3048264682292938	NO	-
2735	ZINC04443157	2620	0.3046486973762512	NO	-
2736	ZINC04116100	2473	0.3046368658542633	NO	-
2737	ZINC02284905	1197	0.3025815784931183	NO	-
2738	ZINC00197803	37	0.30218705534935	NO	-
2739	ZINC03855111	2130	0.30150488018989563	NO	-
2740	ZINC03867945	2270	0.3010585308074951	NO	-
2741	ZINC03855111	2131	0.29961061477661133	NO	-
2742	ZINC02722797	1420	0.2988206148147583	NO	-
2743	ZINC04116100	2472	0.2977379560470581	NO	-
2744	ZINC03968926	2327	0.29163986444473267	NO	-
2745	ZINC04274733	2539	0.28758159279823303	NO	-
2746	ZINC03833905	0	0.28630441427230835	YES	1
2747	ZINC04357879	2586	0.27349844574928284	NO	-
2748	ZINC03833937	13	0.2733882665634155	YES	5
2749	ZINC03832023	42	0.26763245463371277	YES	16
2750	ZINC03591536	17	0.26085180044174194	YES	5
2751	ZINC03832025	44	0.2588329613208771	YES	17
2752	ZINC03833900	14	0.24876202642917633	YES	5
2753	ZINC03833901	43	0.2383778840303421	YES	16
2754	ZINC03815670	39	0.23617064952850342	YES	13
2755	ZINC03591546	18	0.2197844684123993	YES	5
2756	ZINC03591540	19	0.2158878594636917	YES	5
2757	ZINC03591542	12	0.2157881259918213	YES	5
2758	ZINC03833931	16	0.21461695432662964	YES	5
2759	ZINC03591544	15	0.20871278643608093	YES	5
2760	ZINC03832022	9	0.2071797102689743	YES	5
2761	ZINC03833904	11	0.18712182343006134	YES	5
2762	ZINC03833902	10	0.180824413895607	YES	5
2763	ZINC03833924	1	0.0	YES	2
2764	ZINC03833928	20	0.0	YES	6
