# Supplementary material for: Optimal assignment methods for ligand-based virtual screening
Source: J Cheminform. 2009 Aug 25;1:14. doi: 10.1186/1758-2946-1-14 (PMC2820492; doi:10.1186/1758-2946-1-14)
Supplement: Additional file 2 — Archive of the result files. The file Results.tar.gz is a Gzip compressed Tar archive containing the results file of each method for each data set. The result files are tab-separated plain text files including the following information: method name, active data set with size, cluster information and the distribution of the molecules over the clusters, decoy data set with size, ratio active:decoy, AUC, awAUC, BEDROC scores for predefined alpha values as suggested by Truchon and Bayly [63], relative enrichment factor [67], ROC enrichments, awROC enrichments at predefined false positive fractions, chemotype enrichment, ROC data points, and the ranking of each structure. [file 1758-2946-1-14-S2.zip › Results/OAAP.SQ.DUD=p38.Q.P38_B96.sdf.A.DUD_p38_clustered_I_MM.sdf.D.DUD_p38_decoys_ID_pass_MWPass_I_MM.sdf.0000644]

###################################################################################################
# Screening Result File
# User: jahn
# Method used: OAAP
> <Method_Name>
OAAP
# Screening mode: Single Query Screening
#	Calculations performed: 6916
#	Start time of the calculation: Sun Mar 08 06:12:01 CET 2009
#	End time of the calculation: Sun Mar 08 06:14:59 CET 2009
# Data set information
#	Query molecule name:	B96 from data set: ./data/queries/P38_B96.sdf
#	Active data set: /rahome/chemoinf/SVS/data/actives/DUD_p38_clustered_I_MM.sdf with cluster information
#		Size: 137 molecules
#		Number of clusters: 20
#		Cluster Summery:
#			Cluster number	# molecules	% of actives
#			1		11		8.029
#			2		19		13.869
#			3		4		2.92
#			4		1		0.73
#			5		1		0.73
#			6		1		0.73
#			7		2		1.46
#			8		2		1.46
#			9		61		44.526
#			10		10		7.299
#			11		1		0.73
#			12		5		3.65
#			13		1		0.73
#			14		1		0.73
#			15		9		6.569
#			16		3		2.19
#			17		2		1.46
#			18		1		0.73
#			19		1		0.73
#			20		1		0.73
#	Decoy data set: /rahome/chemoinf/SVS/data/decoys/DUD_p38_decoys_ID_pass_MWPass_I_MM.sdf
#		Size: 6779 molecules
#	Ratio actives : decoys
#		1.0 : 49.4818
#	The active and decoy data set were part of the DUD with problem identifier: p38
> <AUC>
#	 ROC AUC
	0.4531275740990587
> <awAUC>
#	 ROC awAUC
	0.43399228489596553
> <BEDROC Scores>
#	Alpha Values	BEDROC Scores	Literature: J. Chem. Inf. Model., Vol. 47, No. 2, 2007, 488-508
	106.9	0.072
	100.0	0.0709
	53.6	0.0694
	50.0	0.0701
	32.2	0.078
	20.0	0.0943
	16.1	0.1048
	10.0	0.1365
	8.0	0.1567
> <Relative enrichment factor>
#	Fraction dataset	Enrichment factor	 Literature: DOI: 10.1021/ci800303k
	0.0010	43.37767495662232
	0.01	5.78368999421631
	0.02	5.109489051094891
	0.05	7.299270072992701
	0.1	13.86861313868613
	0.2	21.8978102189781
	0.25	24.817518248175183
> <ROC Enrichments>
#	True decoy fraction	Enrichment	Literature: J Comput Aided Mol Des (2008) 22:133-139
	0.1	21.20646506777894
	0.5	4.366036925719193
	1.0	2.910691283812795
	2.0	2.546854873336196
	5.0	1.4596386968972719
	10.0	1.3866567620524084
> <awROC Enrichments>
#	Decoy fraction	Enrichment
	0.1	51.76371872303711
	0.5	10.65723620768411
	1.0	5.590963305080444
	2.0	5.695853599564646
	5.0	2.8540033056107714
	10.0	2.0026764870653024
> <Chemotype enrichment>
#	% data set	% active cluster	Literature: http://dud.docking.org/wombat/
	0.0	0.0
	0.014	0.0
	0.014	5.0
	0.029	5.0
	0.029	10.0
	0.058	10.0
	0.058	15.0
	1.677	15.0
	1.677	20.0
	1.981	20.0
	1.981	25.0
	2.371	25.0
	2.371	30.0
	5.654	30.0
	5.654	35.0
	16.296	35.0
	16.296	40.0
	18.609	40.0
	18.609	45.0
	32.707	45.0
	32.707	50.0
	50.535	50.0
	50.535	55.0
	55.538	55.0
	55.538	60.0
	55.957	60.0
	55.957	65.0
	76.128	65.0
	76.128	70.0
	85.584	70.0
	85.584	75.0
	87.29	75.0
	87.29	80.0
	88.881	80.0
	88.881	85.0
	92.221	85.0
	92.221	90.0
	93.609	90.0
	93.609	95.0
	97.065	95.0
	97.065	100.0
	100.0	100.0
> <ROC curve data>
#	False positive rate	true positive rate
	0.0	0.0
	0.0	0.0146
	1.0E-4	0.0146
	1.0E-4	0.0219
	0.0093	0.0219
	0.0093	0.0292
	0.0102	0.0292
	0.0102	0.0365
	0.0162	0.0365
	0.0162	0.0438
	0.0192	0.0438
	0.0192	0.0511
	0.0202	0.0511
	0.0202	0.0584
	0.0229	0.0584
	0.0229	0.0657
	0.0389	0.0657
	0.0389	0.073
	0.0506	0.073
	0.0506	0.0803
	0.0559	0.0803
	0.0559	0.0876
	0.06	0.0876
	0.06	0.0949
	0.0698	0.0949
	0.0698	0.1022
	0.0721	0.1022
	0.0721	0.1095
	0.0745	0.1095
	0.0745	0.1168
	0.0805	0.1168
	0.0805	0.1241
	0.081	0.1241
	0.081	0.1314
	0.0879	0.1314
	0.0879	0.1387
	0.104	0.1387
	0.104	0.146
	0.1095	0.146
	0.1095	0.1533
	0.1154	0.1533
	0.1154	0.1606
	0.136	0.1606
	0.136	0.1679
	0.158	0.1679
	0.158	0.1752
	0.1626	0.1752
	0.1626	0.1825
	0.1717	0.1825
	0.1717	0.1898
	0.1795	0.1898
	0.1795	0.1971
	0.1813	0.1971
	0.1813	0.2044
	0.1856	0.2044
	0.1856	0.2117
	0.1887	0.2117
	0.1887	0.219
	0.2137	0.219
	0.2137	0.2263
	0.2313	0.2263
	0.2313	0.2336
	0.2375	0.2336
	0.2375	0.2409
	0.2471	0.2409
	0.2471	0.2482
	0.2564	0.2482
	0.2564	0.2555
	0.2761	0.2555
	0.2761	0.2628
	0.2784	0.2628
	0.2784	0.2701
	0.2797	0.2701
	0.2797	0.2774
	0.295	0.2774
	0.295	0.2847
	0.2993	0.2847
	0.2993	0.292
	0.3099	0.292
	0.3099	0.2993
	0.313	0.2993
	0.313	0.3066
	0.3205	0.3066
	0.3205	0.3139
	0.3272	0.3139
	0.3272	0.3212
	0.3399	0.3212
	0.3399	0.3285
	0.3521	0.3285
	0.3521	0.3358
	0.3667	0.3358
	0.3667	0.3431
	0.3788	0.3431
	0.3788	0.3504
	0.3818	0.3504
	0.3818	0.3577
	0.3822	0.3577
	0.3822	0.365
	0.3838	0.365
	0.3838	0.3723
	0.3855	0.3723
	0.3855	0.3796
	0.4099	0.3796
	0.4099	0.3869
	0.4257	0.3869
	0.4257	0.3942
	0.4386	0.3942
	0.4386	0.4015
	0.4473	0.4015
	0.4473	0.4088
	0.4481	0.4088
	0.4481	0.4234
	0.4648	0.4234
	0.4648	0.4307
	0.4896	0.4307
	0.4896	0.438
	0.498	0.438
	0.498	0.4453
	0.5064	0.4453
	0.5064	0.4526
	0.5238	0.4526
	0.5238	0.4599
	0.5572	0.4599
	0.5572	0.4672
	0.5579	0.4672
	0.5579	0.4745
	0.5611	0.4745
	0.5611	0.4818
	0.5639	0.4818
	0.5639	0.4891
	0.5656	0.4891
	0.5656	0.4964
	0.5713	0.4964
	0.5713	0.5036
	0.5727	0.5036
	0.5727	0.5109
	0.5793	0.5109
	0.5793	0.5182
	0.5797	0.5182
	0.5797	0.5255
	0.5951	0.5255
	0.5951	0.5328
	0.6069	0.5328
	0.6069	0.5401
	0.63	0.5401
	0.63	0.5474
	0.6389	0.5474
	0.6389	0.5547
	0.6451	0.5547
	0.6451	0.562
	0.6513	0.562
	0.6513	0.5693
	0.6598	0.5693
	0.6598	0.5766
	0.6656	0.5766
	0.6656	0.5839
	0.6679	0.5839
	0.6679	0.5912
	0.6743	0.5912
	0.6743	0.5985
	0.6781	0.5985
	0.6781	0.6058
	0.6955	0.6058
	0.6955	0.6131
	0.7126	0.6131
	0.7126	0.6204
	0.7182	0.6204
	0.7182	0.6277
	0.7312	0.6277
	0.7312	0.635
	0.7424	0.635
	0.7424	0.6423
	0.75	0.6423
	0.75	0.6496
	0.7634	0.6496
	0.7634	0.6569
	0.7691	0.6569
	0.7691	0.6642
	0.7755	0.6642
	0.7755	0.6715
	0.7958	0.6715
	0.7958	0.6788
	0.7975	0.6788
	0.7975	0.6861
	0.8044	0.6861
	0.8044	0.6934
	0.8132	0.6934
	0.8132	0.7007
	0.8137	0.7007
	0.8137	0.708
	0.8144	0.708
	0.8144	0.7153
	0.8336	0.7153
	0.8336	0.7226
	0.8385	0.7226
	0.8385	0.7299
	0.8463	0.7299
	0.8463	0.7372
	0.8523	0.7372
	0.8523	0.7445
	0.8579	0.7445
	0.8579	0.7518
	0.8752	0.7518
	0.8752	0.7664
	0.8911	0.7664
	0.8911	0.7737
	0.9026	0.7737
	0.9026	0.781
	0.9069	0.781
	0.9069	0.7883
	0.9136	0.7883
	0.9136	0.7956
	0.9137	0.7956
	0.9137	0.8029
	0.9167	0.8029
	0.9167	0.8102
	0.919	0.8102
	0.919	0.8175
	0.9199	0.8175
	0.9199	0.8248
	0.9227	0.8248
	0.9227	0.8321
	0.9239	0.8321
	0.9239	0.8394
	0.9313	0.8394
	0.9313	0.854
	0.9376	0.854
	0.9376	0.8613
	0.9621	0.8613
	0.9621	0.8686
	0.9699	0.8686
	0.9699	0.8759
	0.9724	0.8759
	0.9724	0.8832
	0.9761	0.8832
	0.9761	0.8905
	0.9988	0.8905
	0.9988	0.8978
	0.999	0.8978
	0.999	0.9197
	0.9991	0.9197
	0.9991	0.927
	1.0	0.927
	1.0	1.0
> <Screening Table>
# Rank	Mol name	Index in data set	Similarity 2 query	Active	Cluster number
1	ZINC03834002	28	0.5055615901947021	YES	2
2	ZINC03815761	100	0.41633340716362	YES	9
3	ZINC02543508	3522	0.40944477915763855	NO	-
4	ZINC03794499	136	0.40108218789100647	YES	20
5	ZINC02724759	3886	0.39916229248046875	NO	-
6	ZINC00721124	832	0.39614570140838623	NO	-
7	ZINC00110101	72	0.393692284822464	NO	-
8	ZINC03430536	4815	0.3934372365474701	NO	-
9	ZINC00841579	1088	0.39319950342178345	NO	-
10	ZINC02456053	3423	0.39287614822387695	NO	-
11	ZINC00849423	1104	0.392509788274765	NO	-
12	ZINC01081028	1902	0.39107999205589294	NO	-
13	ZINC00856579	1131	0.3905197083950043	NO	-
14	ZINC00708857	803	0.3894362151622772	NO	-
15	ZINC02976023	4346	0.38907983899116516	NO	-
16	ZINC00321798	191	0.3890099823474884	NO	-
17	ZINC00849424	1105	0.3884635865688324	NO	-
18	ZINC00668116	701	0.3876679539680481	NO	-
19	ZINC01927528	2875	0.3873717784881592	NO	-
20	ZINC00724736	843	0.38710734248161316	NO	-
21	ZINC03341824	4691	0.38642051815986633	NO	-
22	ZINC03341825	4692	0.38642051815986633	NO	-
23	ZINC02227806	3094	0.3860205113887787	NO	-
24	ZINC01927527	2874	0.38500741124153137	NO	-
25	ZINC04248107	6405	0.3845224380493164	NO	-
26	ZINC02700095	3673	0.38418644666671753	NO	-
27	ZINC02788841	3951	0.3839230537414551	NO	-
28	ZINC02755834	3922	0.38345831632614136	NO	-
29	ZINC01068326	1836	0.3832002580165863	NO	-
30	ZINC03902733	5888	0.3831971287727356	NO	-
31	ZINC02820450	4020	0.3831966519355774	NO	-
32	ZINC04077253	6248	0.3830018937587738	NO	-
33	ZINC01211174	2312	0.3823416829109192	NO	-
34	ZINC00784163	934	0.3821415901184082	NO	-
35	ZINC02700090	3672	0.3817024528980255	NO	-
36	ZINC03854836	5411	0.38145172595977783	NO	-
37	ZINC01860385	2838	0.3810625374317169	NO	-
38	ZINC01205664	2287	0.3808315694332123	NO	-
39	ZINC00873273	1190	0.38067862391471863	NO	-
40	ZINC00877900	1228	0.3799971044063568	NO	-
41	ZINC03892410	5872	0.37996360659599304	NO	-
42	ZINC02973363	4345	0.3794556260108948	NO	-
43	ZINC01085428	1910	0.3791182041168213	NO	-
44	ZINC01706614	2797	0.3786987066268921	NO	-
45	ZINC03970445	5995	0.37854471802711487	NO	-
46	ZINC02358907	3272	0.37814491987228394	NO	-
47	ZINC04251628	6421	0.37780827283859253	NO	-
48	ZINC03851052	5126	0.3766624927520752	NO	-
49	ZINC01460048	2625	0.37639692425727844	NO	-
50	ZINC03859018	5593	0.3763708174228668	NO	-
51	ZINC02460698	3439	0.3755578398704529	NO	-
52	ZINC03301267	4645	0.3754555284976959	NO	-
53	ZINC00796555	963	0.3754165470600128	NO	-
54	ZINC02642663	3618	0.375286728143692	NO	-
55	ZINC03858730	5580	0.3744192123413086	NO	-
56	ZINC00671633	709	0.3743310272693634	NO	-
57	ZINC00752647	866	0.3743048906326294	NO	-
58	ZINC03025477	4396	0.3741213083267212	NO	-
59	ZINC02110015	2975	0.3740099370479584	NO	-
60	ZINC00877871	1221	0.3738190233707428	NO	-
61	ZINC01161597	2169	0.3734341859817505	NO	-
62	ZINC02937971	4273	0.37315046787261963	NO	-
63	ZINC03873677	5838	0.37298473715782166	NO	-
64	ZINC02757427	3923	0.372812956571579	NO	-
65	ZINC03337612	4683	0.37255311012268066	NO	-
66	ZINC02722159	3807	0.3722778260707855	NO	-
67	ZINC03834013	18	0.3716702163219452	YES	2
68	ZINC02820554	4024	0.3715575337409973	NO	-
69	ZINC00995339	1611	0.3708169460296631	NO	-
70	ZINC03854904	5416	0.37076207995414734	NO	-
71	ZINC01240974	2359	0.37053507566452026	NO	-
72	ZINC01240975	2360	0.37053507566452026	NO	-
73	ZINC02941688	4280	0.3704991340637207	NO	-
74	ZINC03833993	29	0.3702743947505951	YES	2
75	ZINC03858729	5579	0.37009647488594055	NO	-
76	ZINC02116949	2983	0.3700113594532013	NO	-
77	ZINC04595593	6761	0.36981379985809326	NO	-
78	ZINC01242630	2362	0.3696834146976471	NO	-
79	ZINC01242631	2363	0.3696834146976471	NO	-
80	ZINC02078879	2957	0.36965104937553406	NO	-
81	ZINC02819374	4017	0.36965104937553406	NO	-
82	ZINC01584286	2785	0.3696214556694031	NO	-
83	ZINC00321916	197	0.36949560046195984	NO	-
84	ZINC03552663	4937	0.3692667782306671	NO	-
85	ZINC04129894	6301	0.3692391812801361	NO	-
86	ZINC03853228	5278	0.36918380856513977	NO	-
87	ZINC02820492	4022	0.3688306510448456	NO	-
88	ZINC01195455	2266	0.3688005208969116	NO	-
89	ZINC04359395	6528	0.3687717616558075	NO	-
90	ZINC00037845	27	0.36868414282798767	NO	-
91	ZINC02973111	4343	0.3684426546096802	NO	-
92	ZINC02684637	3658	0.3681115508079529	NO	-
93	ZINC01034297	1704	0.3681034445762634	NO	-
94	ZINC00795841	961	0.36805230379104614	NO	-
95	ZINC02116947	2982	0.36796584725379944	NO	-
96	ZINC03983097	6042	0.3678613007068634	NO	-
97	ZINC00803413	982	0.36784133315086365	NO	-
98	ZINC01509698	2733	0.3674904406070709	NO	-
99	ZINC03409543	4785	0.36748358607292175	NO	-
100	ZINC03409545	4786	0.36748358607292175	NO	-
101	ZINC03377848	4753	0.36745792627334595	NO	-
102	ZINC01195450	2265	0.36744120717048645	NO	-
103	ZINC02943158	4291	0.36723417043685913	NO	-
104	ZINC03042515	4429	0.3672078251838684	NO	-
105	ZINC04001072	6099	0.3670416474342346	NO	-
106	ZINC00680612	737	0.3666757643222809	NO	-
107	ZINC02724171	3817	0.3666498064994812	NO	-
108	ZINC03552656	4936	0.3665580153465271	NO	-
109	ZINC02643481	3625	0.3665078580379486	NO	-
110	ZINC03622691	4990	0.3662915527820587	NO	-
111	ZINC03852698	5214	0.3660253584384918	NO	-
112	ZINC02755576	3920	0.36593809723854065	NO	-
113	ZINC03290669	4628	0.3658744990825653	NO	-
114	ZINC02724172	3818	0.36586999893188477	NO	-
115	ZINC03100236	4452	0.36565807461738586	NO	-
116	ZINC03815751	124	0.3652694523334503	YES	15
117	ZINC00796557	964	0.3652125895023346	NO	-
118	ZINC01128496	2081	0.36512985825538635	NO	-
119	ZINC04307090	6478	0.3650798499584198	NO	-
120	ZINC01181710	2227	0.3650124967098236	NO	-
121	ZINC00905697	1310	0.3649643361568451	NO	-
122	ZINC03867098	5725	0.36488211154937744	NO	-
123	ZINC00432688	336	0.3646547198295593	NO	-
124	ZINC00952345	1517	0.3646438717842102	NO	-
125	ZINC01181709	2226	0.3645597994327545	NO	-
126	ZINC01181712	2229	0.3645597994327545	NO	-
127	ZINC02241184	3125	0.3643642067909241	NO	-
128	ZINC02186142	3015	0.3641577363014221	NO	-
129	ZINC03851055	5127	0.36408868432044983	NO	-
130	ZINC00321925	200	0.3640565872192383	NO	-
131	ZINC02847595	4040	0.3639588952064514	NO	-
132	ZINC03651768	5012	0.3637515902519226	NO	-
133	ZINC01060784	1807	0.3637455701828003	NO	-
134	ZINC01502403	2706	0.3637147545814514	NO	-
135	ZINC01502404	2707	0.3637147545814514	NO	-
136	ZINC03853221	5276	0.36358118057250977	NO	-
137	ZINC03815762	135	0.3635333180427551	YES	19
138	ZINC01104461	1962	0.36338895559310913	NO	-
139	ZINC04077254	6249	0.3632936179637909	NO	-
140	ZINC03657646	5014	0.3632757067680359	NO	-
141	ZINC03867098	5724	0.3630870580673218	NO	-
142	ZINC00790262	939	0.36303654313087463	NO	-
143	ZINC03416342	4800	0.36280494928359985	NO	-
144	ZINC00970525	1554	0.3627850115299225	NO	-
145	ZINC03815709	88	0.36277759075164795	YES	9
146	ZINC00857339	1134	0.36276689171791077	NO	-
147	ZINC00892051	1282	0.36272192001342773	NO	-
148	ZINC03853216	5274	0.36264756321907043	NO	-
149	ZINC02819535	4018	0.36262065172195435	NO	-
150	ZINC02821512	4026	0.36262065172195435	NO	-
151	ZINC02724751	3878	0.36258864402770996	NO	-
152	ZINC02724201	3833	0.3624376654624939	NO	-
153	ZINC03853815	5323	0.36243680119514465	NO	-
154	ZINC00626474	553	0.36240309476852417	NO	-
155	ZINC01182566	2233	0.362313836812973	NO	-
156	ZINC02435834	3385	0.36229050159454346	NO	-
157	ZINC01182565	2232	0.36227643489837646	NO	-
158	ZINC00840740	1085	0.3621957004070282	NO	-
159	ZINC02724571	3850	0.3621848225593567	NO	-
160	ZINC03657694	5015	0.36217451095581055	NO	-
161	ZINC01060786	1808	0.362161248922348	NO	-
162	ZINC00999056	1618	0.3619539737701416	NO	-
163	ZINC02982863	4366	0.36193564534187317	NO	-
164	ZINC03810103	133	0.36175984144210815	YES	17
165	ZINC03516692	4902	0.36173754930496216	NO	-
166	ZINC03516693	4903	0.36173754930496216	NO	-
167	ZINC01182568	2235	0.361732542514801	NO	-
168	ZINC02969852	4335	0.3616889417171478	NO	-
169	ZINC03867234	5745	0.361471563577652	NO	-
170	ZINC01660472	2796	0.3612680733203888	NO	-
171	ZINC00659430	688	0.36126717925071716	NO	-
172	ZINC02791970	3960	0.3611644208431244	NO	-
173	ZINC00006437	3	0.36088719964027405	NO	-
174	ZINC03263727	4597	0.3606891632080078	NO	-
175	ZINC03263729	4598	0.3606891632080078	NO	-
176	ZINC02551038	3526	0.36046338081359863	NO	-
177	ZINC00656176	681	0.36045676469802856	NO	-
178	ZINC00826719	1047	0.36042168736457825	NO	-
179	ZINC03856459	5475	0.360313355922699	NO	-
180	ZINC04470165	6698	0.360313355922699	NO	-
181	ZINC03296665	4637	0.36012428998947144	NO	-
182	ZINC02500125	3488	0.3600982129573822	NO	-
183	ZINC03852701	5215	0.36006173491477966	NO	-
184	ZINC00809539	1002	0.3598906099796295	NO	-
185	ZINC03358367	4726	0.3598673939704895	NO	-
186	ZINC01741106	2805	0.3598628640174866	NO	-
187	ZINC03889439	5851	0.3597806990146637	NO	-
188	ZINC03491176	4873	0.35967564582824707	NO	-
189	ZINC02972115	4341	0.3596423268318176	NO	-
190	ZINC02465994	3448	0.3594057857990265	NO	-
191	ZINC01341256	2439	0.35931456089019775	NO	-
192	ZINC03889421	5849	0.35927096009254456	NO	-
193	ZINC00060171	40	0.3592509925365448	NO	-
194	ZINC01104464	1963	0.3590806722640991	NO	-
195	ZINC01115438	2016	0.35905879735946655	NO	-
196	ZINC02619669	3548	0.35904645919799805	NO	-
197	ZINC01115269	2015	0.35903555154800415	NO	-
198	ZINC00615535	532	0.35882383584976196	NO	-
199	ZINC02820552	4023	0.35872557759284973	NO	-
200	ZINC02867583	4080	0.3587160110473633	NO	-
201	ZINC01499137	2701	0.35871127247810364	NO	-
202	ZINC03296676	4638	0.35870078206062317	NO	-
203	ZINC01491736	2668	0.3586498200893402	NO	-
204	ZINC00840740	1086	0.35864022374153137	NO	-
205	ZINC00840740	1087	0.35864022374153137	NO	-
206	ZINC04442877	6604	0.35851287841796875	NO	-
207	ZINC00321799	192	0.35838583111763	NO	-
208	ZINC00422833	293	0.3582887053489685	NO	-
209	ZINC04443360	6610	0.3582615852355957	NO	-
210	ZINC00635354	591	0.35820841789245605	NO	-
211	ZINC02623130	3570	0.35806769132614136	NO	-
212	ZINC03853465	5292	0.35803717374801636	NO	-
213	ZINC04001019	6090	0.3580339848995209	NO	-
214	ZINC02705614	3681	0.3578324615955353	NO	-
215	ZINC04267763	6438	0.35779455304145813	NO	-
216	ZINC04436708	6591	0.35779455304145813	NO	-
217	ZINC01456430	2618	0.35771071910858154	NO	-
218	ZINC03866946	5710	0.3576350808143616	NO	-
219	ZINC04465213	6661	0.3576350808143616	NO	-
220	ZINC04224081	6386	0.3575595021247864	NO	-
221	ZINC00365484	222	0.3573943078517914	NO	-
222	ZINC00422832	292	0.35736513137817383	NO	-
223	ZINC03853466	5294	0.3572893738746643	NO	-
224	ZINC03961480	5945	0.35727033019065857	NO	-
225	ZINC03947948	5925	0.3572593331336975	NO	-
226	ZINC02212816	3055	0.35725027322769165	NO	-
227	ZINC03983169	6045	0.35712671279907227	NO	-
228	ZINC01961446	2899	0.35695844888687134	NO	-
229	ZINC02051759	2938	0.3569459319114685	NO	-
230	ZINC00655729	678	0.35694584250450134	NO	-
231	ZINC01341252	2438	0.3567788302898407	NO	-
232	ZINC03356527	4720	0.3567166328430176	NO	-
233	ZINC03983549	6048	0.3565615117549896	NO	-
234	ZINC00635356	592	0.35650402307510376	NO	-
235	ZINC00462803	366	0.35649001598358154	NO	-
236	ZINC04448193	6626	0.3563287556171417	NO	-
237	ZINC00727186	846	0.35628819465637207	NO	-
238	ZINC00704928	791	0.3562358617782593	NO	-
239	ZINC00432687	335	0.3562125563621521	NO	-
240	ZINC02620533	3558	0.35619398951530457	NO	-
241	ZINC02938033	4274	0.3561270236968994	NO	-
242	ZINC02818772	4012	0.3561207950115204	NO	-
243	ZINC00624963	547	0.35611069202423096	NO	-
244	ZINC03867712	5796	0.3560817837715149	NO	-
245	ZINC02793572	3962	0.35607531666755676	NO	-
246	ZINC01108542	1977	0.3559891879558563	NO	-
247	ZINC03853815	5322	0.35595279932022095	NO	-
248	ZINC03853465	5291	0.35594791173934937	NO	-
249	ZINC04001020	6091	0.3559228181838989	NO	-
250	ZINC00991384	1591	0.35586777329444885	NO	-
251	ZINC01006515	1638	0.3558633327484131	NO	-
252	ZINC00681778	741	0.3558211624622345	NO	-
253	ZINC00681779	742	0.3558211624622345	NO	-
254	ZINC00710913	809	0.3558085858821869	NO	-
255	ZINC01121395	2048	0.35574281215667725	NO	-
256	ZINC03853837	5335	0.3557376265525818	NO	-
257	ZINC02755576	3921	0.35555100440979004	NO	-
258	ZINC02193742	3018	0.35547342896461487	NO	-
259	ZINC01341245	2437	0.3554432988166809	NO	-
260	ZINC01127627	2075	0.355413556098938	NO	-
261	ZINC01502414	2708	0.3553466498851776	NO	-
262	ZINC03174740	4471	0.35532787442207336	NO	-
263	ZINC02239805	3121	0.3552183508872986	NO	-
264	ZINC01509340	2727	0.35514166951179504	NO	-
265	ZINC00694634	770	0.3551218807697296	NO	-
266	ZINC02843051	4034	0.3551218807697296	NO	-
267	ZINC02724653	3856	0.3549872040748596	NO	-
268	ZINC00712308	812	0.3549749255180359	NO	-
269	ZINC03509952	4890	0.354893296957016	NO	-
270	ZINC03854406	5380	0.3548547625541687	NO	-
271	ZINC04266342	6430	0.3547913134098053	NO	-
272	ZINC00991802	1597	0.3547889292240143	NO	-
273	ZINC00991803	1598	0.3547889292240143	NO	-
274	ZINC03834012	19	0.3547854423522949	YES	2
275	ZINC04443364	6612	0.3547738492488861	NO	-
276	ZINC00868783	1176	0.3547421097755432	NO	-
277	ZINC03857974	5533	0.35472115874290466	NO	-
278	ZINC03857975	5534	0.35472115874290466	NO	-
279	ZINC04503062	6749	0.3547186553478241	NO	-
280	ZINC00915670	1327	0.35471394658088684	NO	-
281	ZINC00915672	1328	0.35471394658088684	NO	-
282	ZINC03858496	5565	0.3546270430088043	NO	-
283	ZINC01114716	2005	0.35459959506988525	NO	-
284	ZINC03210166	4519	0.3545916974544525	NO	-
285	ZINC00048925	35	0.35443323850631714	NO	-
286	ZINC03864381	5687	0.3543117940425873	NO	-
287	ZINC04030219	6142	0.3542550504207611	NO	-
288	ZINC02449086	3413	0.35413849353790283	NO	-
289	ZINC03857497	5497	0.3541141152381897	NO	-
290	ZINC01204211	2285	0.35410183668136597	NO	-
291	ZINC02937872	4268	0.35406768321990967	NO	-
292	ZINC01157171	2158	0.35405758023262024	NO	-
293	ZINC03236946	4559	0.3540354371070862	NO	-
294	ZINC03236945	4558	0.3539385199546814	NO	-
295	ZINC00915703	1334	0.3538067638874054	NO	-
296	ZINC03252798	4587	0.3537682294845581	NO	-
297	ZINC01182779	2237	0.35375505685806274	NO	-
298	ZINC01341367	2442	0.35366010665893555	NO	-
299	ZINC00905683	1307	0.3536050021648407	NO	-
300	ZINC03659828	5016	0.35342490673065186	NO	-
301	ZINC00321795	190	0.35334908962249756	NO	-
302	ZINC00587676	474	0.35334494709968567	NO	-
303	ZINC02227337	3088	0.3532651960849762	NO	-
304	ZINC00727188	847	0.35322681069374084	NO	-
305	ZINC04169853	6363	0.352784663438797	NO	-
306	ZINC01060782	1806	0.3527625501155853	NO	-
307	ZINC01060787	1809	0.35271334648132324	NO	-
308	ZINC02820774	4025	0.3526528775691986	NO	-
309	ZINC00915669	1326	0.3525460660457611	NO	-
310	ZINC03588009	4958	0.3525015711784363	NO	-
311	ZINC03867712	5795	0.35228946805000305	NO	-
312	ZINC02820490	4021	0.3522111475467682	NO	-
313	ZINC02937967	4272	0.3521696627140045	NO	-
314	ZINC02327056	3213	0.3521600365638733	NO	-
315	ZINC03892234	5871	0.35210585594177246	NO	-
316	ZINC03899115	5882	0.3520009517669678	NO	-
317	ZINC02227624	3091	0.3519751727581024	NO	-
318	ZINC01163400	2173	0.3519617021083832	NO	-
319	ZINC00905526	1305	0.35186415910720825	NO	-
320	ZINC04224139	6387	0.3518456816673279	NO	-
321	ZINC02619662	3547	0.3518063724040985	NO	-
322	ZINC00390657	243	0.3517477214336395	NO	-
323	ZINC01426486	2558	0.351740300655365	NO	-
324	ZINC01181711	2228	0.35166892409324646	NO	-
325	ZINC03947948	5924	0.351602166891098	NO	-
326	ZINC02795590	3980	0.3515324294567108	NO	-
327	ZINC03296097	4635	0.3513815999031067	NO	-
328	ZINC00991383	1590	0.3512554168701172	NO	-
329	ZINC02856432	4049	0.3512554168701172	NO	-
330	ZINC03867323	5758	0.35121628642082214	NO	-
331	ZINC03314416	4660	0.35121479630470276	NO	-
332	ZINC02227630	3093	0.3511945903301239	NO	-
333	ZINC02724168	3815	0.3510800004005432	NO	-
334	ZINC02724167	3814	0.35105428099632263	NO	-
335	ZINC01069115	1839	0.351040780544281	NO	-
336	ZINC01069116	1840	0.351040780544281	NO	-
337	ZINC03906511	5897	0.351039320230484	NO	-
338	ZINC01427968	2561	0.3509713411331177	NO	-
339	ZINC03853227	5277	0.3509412109851837	NO	-
340	ZINC03225664	4537	0.3508436679840088	NO	-
341	ZINC01030657	1688	0.35084182024002075	NO	-
342	ZINC02128517	2991	0.3507041037082672	NO	-
343	ZINC00815356	1015	0.35068097710609436	NO	-
344	ZINC00209418	127	0.35064586997032166	NO	-
345	ZINC03303585	4650	0.35061904788017273	NO	-
346	ZINC04469012	6687	0.3506084978580475	NO	-
347	ZINC03033345	4415	0.3505995273590088	NO	-
348	ZINC00541870	431	0.35033777356147766	NO	-
349	ZINC04515786	6756	0.3503090739250183	NO	-
350	ZINC01980452	2911	0.35026195645332336	NO	-
351	ZINC03519341	4914	0.35025927424430847	NO	-
352	ZINC01182778	2236	0.35002127289772034	NO	-
353	ZINC01182781	2239	0.35002127289772034	NO	-
354	ZINC03834000	27	0.3499845862388611	YES	2
355	ZINC00804259	983	0.3499844968318939	NO	-
356	ZINC03279920	4614	0.34991660714149475	NO	-
357	ZINC02847547	4039	0.3498934507369995	NO	-
358	ZINC03853466	5295	0.3498750925064087	NO	-
359	ZINC01054086	1780	0.34983256459236145	NO	-
360	ZINC03854099	5348	0.3497892916202545	NO	-
361	ZINC01426486	2557	0.34977519512176514	NO	-
362	ZINC03983085	6040	0.34977447986602783	NO	-
363	ZINC00461938	365	0.3496345579624176	NO	-
364	ZINC01980451	2910	0.3495706021785736	NO	-
365	ZINC01928006	2880	0.3495557904243469	NO	-
366	ZINC00872423	1188	0.34953856468200684	NO	-
367	ZINC02758875	3927	0.3495194613933563	NO	-
368	ZINC02937499	4260	0.3495115041732788	NO	-
369	ZINC04412507	6580	0.3494761884212494	NO	-
370	ZINC03131364	4459	0.34946417808532715	NO	-
371	ZINC03131365	4460	0.34946417808532715	NO	-
372	ZINC02818879	4015	0.34944817423820496	NO	-
373	ZINC03323859	4666	0.3494167625904083	NO	-
374	ZINC03867320	5756	0.34929701685905457	NO	-
375	ZINC03853837	5334	0.3492060899734497	NO	-
376	ZINC03246102	4569	0.3490305244922638	NO	-
377	ZINC02227626	3092	0.3489324450492859	NO	-
378	ZINC02227622	3090	0.3488341271877289	NO	-
379	ZINC04279835	6451	0.34880927205085754	NO	-
380	ZINC04001146	6104	0.34879082441329956	NO	-
381	ZINC04001189	6109	0.34879082441329956	NO	-
382	ZINC00808154	999	0.34877997636795044	NO	-
383	ZINC02977640	4348	0.34874680638313293	NO	-
384	ZINC02977643	4351	0.34874680638313293	NO	-
385	ZINC00802642	975	0.34864571690559387	NO	-
386	ZINC03077663	4449	0.3486001491546631	NO	-
387	ZINC01444708	2612	0.3485853374004364	NO	-
388	ZINC04443408	6617	0.34854981303215027	NO	-
389	ZINC03855943	5453	0.3485444188117981	NO	-
390	ZINC04169847	6359	0.3484729528427124	NO	-
391	ZINC03815768	129	0.34847113490104675	YES	16
392	ZINC01059163	1798	0.34842923283576965	NO	-
393	ZINC00738259	860	0.348415732383728	NO	-
394	ZINC02978026	4354	0.3482770621776581	NO	-
395	ZINC02953137	4312	0.3482706546783447	NO	-
396	ZINC00915674	1329	0.3482688069343567	NO	-
397	ZINC04191495	6373	0.3482592701911926	NO	-
398	ZINC01457018	2620	0.3482493460178375	NO	-
399	ZINC00948477	1498	0.34821826219558716	NO	-
400	ZINC03816339	5051	0.3482031524181366	NO	-
401	ZINC01980377	2904	0.3481949269771576	NO	-
402	ZINC01140489	2120	0.34816768765449524	NO	-
403	ZINC02937518	4262	0.3480815291404724	NO	-
404	ZINC02779026	3940	0.3480697572231293	NO	-
405	ZINC03846490	5074	0.34804201126098633	NO	-
406	ZINC02661816	3650	0.3480129539966583	NO	-
407	ZINC03889438	5850	0.34799790382385254	NO	-
408	ZINC01110326	1985	0.3479847013950348	NO	-
409	ZINC01204186	2284	0.3479461669921875	NO	-
410	ZINC03029412	4407	0.34786510467529297	NO	-
411	ZINC04059358	6228	0.34777113795280457	NO	-
412	ZINC00937703	1453	0.3477708697319031	NO	-
413	ZINC03858359	5551	0.34775564074516296	NO	-
414	ZINC00638889	614	0.34772294759750366	NO	-
415	ZINC02364979	3287	0.347688227891922	NO	-
416	ZINC01106045	1971	0.34768426418304443	NO	-
417	ZINC02720829	3790	0.34767940640449524	NO	-
418	ZINC01216999	2328	0.34758853912353516	NO	-
419	ZINC02434210	3384	0.3474061191082001	NO	-
420	ZINC03834010	24	0.34738683700561523	YES	2
421	ZINC04469707	6690	0.3473478853702545	NO	-
422	ZINC00872422	1187	0.34724631905555725	NO	-
423	ZINC00539181	428	0.34720104932785034	NO	-
424	ZINC03888009	5845	0.34703484177589417	NO	-
425	ZINC03510009	4892	0.34701064229011536	NO	-
426	ZINC01487109	2655	0.34694164991378784	NO	-
427	ZINC01487109	2656	0.34694164991378784	NO	-
428	ZINC03853504	5300	0.34690508246421814	NO	-
429	ZINC03008159	4383	0.34681829810142517	NO	-
430	ZINC01175530	2196	0.3467758297920227	NO	-
431	ZINC04187454	6371	0.3466595709323883	NO	-
432	ZINC02230204	3102	0.3466232717037201	NO	-
433	ZINC03990209	6058	0.3465527296066284	NO	-
434	ZINC01434273	2566	0.34652602672576904	NO	-
435	ZINC03889518	5854	0.34652113914489746	NO	-
436	ZINC01510101	2738	0.3464978039264679	NO	-
437	ZINC00679750	735	0.3464869260787964	NO	-
438	ZINC00679751	736	0.3464869260787964	NO	-
439	ZINC00780403	915	0.3464646637439728	NO	-
440	ZINC00738293	862	0.34644922614097595	NO	-
441	ZINC01487109	2657	0.3464466631412506	NO	-
442	ZINC01980378	2905	0.3464374840259552	NO	-
443	ZINC04464521	6649	0.3463950455188751	NO	-
444	ZINC00824760	1042	0.34634801745414734	NO	-
445	ZINC01897495	2855	0.34632202982902527	NO	-
446	ZINC00321917	198	0.34628593921661377	NO	-
447	ZINC01212952	2318	0.3462814688682556	NO	-
448	ZINC03853220	5275	0.34626638889312744	NO	-
449	ZINC01435816	2567	0.34619900584220886	NO	-
450	ZINC01301403	2409	0.3461976647377014	NO	-
451	ZINC00855422	1124	0.3460685908794403	NO	-
452	ZINC00857577	1135	0.3460555374622345	NO	-
453	ZINC02718034	3779	0.34603893756866455	NO	-
454	ZINC04462491	6634	0.3460226058959961	NO	-
455	ZINC00905682	1306	0.3460036814212799	NO	-
456	ZINC03854972	5419	0.34596651792526245	NO	-
457	ZINC03864160	5682	0.3459564745426178	NO	-
458	ZINC00530334	407	0.3458998501300812	NO	-
459	ZINC01176870	2206	0.34586185216903687	NO	-
460	ZINC01170309	2185	0.345815509557724	NO	-
461	ZINC04304174	6474	0.34577491879463196	NO	-
462	ZINC02718033	3777	0.34576258063316345	NO	-
463	ZINC01126157	2072	0.34575486183166504	NO	-
464	ZINC01059163	1799	0.34574681520462036	NO	-
465	ZINC02256387	3145	0.3457282781600952	NO	-
466	ZINC00977616	1567	0.34567371010780334	NO	-
467	ZINC03854971	5418	0.34565937519073486	NO	-
468	ZINC01168533	2181	0.3456175923347473	NO	-
469	ZINC00944356	1486	0.3455924093723297	NO	-
470	ZINC00828365	1052	0.3455783426761627	NO	-
471	ZINC01040137	1731	0.3454842269420624	NO	-
472	ZINC02500128	3492	0.34545451402664185	NO	-
473	ZINC02794695	3971	0.34543269872665405	NO	-
474	ZINC00869162	1179	0.34534621238708496	NO	-
475	ZINC00798601	966	0.34533828496932983	NO	-
476	ZINC00929791	1426	0.34533512592315674	NO	-
477	ZINC01175910	2201	0.3453291654586792	NO	-
478	ZINC03216976	4530	0.34531286358833313	NO	-
479	ZINC03897967	5877	0.34523752331733704	NO	-
480	ZINC04001147	6105	0.34520769119262695	NO	-
481	ZINC04001190	6110	0.34520769119262695	NO	-
482	ZINC02137948	2994	0.3451915979385376	NO	-
483	ZINC02977641	4349	0.3451492488384247	NO	-
484	ZINC02977642	4350	0.3451492488384247	NO	-
485	ZINC00738294	863	0.34513020515441895	NO	-
486	ZINC02357451	3265	0.34512558579444885	NO	-
487	ZINC04617916	82	0.34510746598243713	YES	9
488	ZINC00646329	644	0.3451000452041626	NO	-
489	ZINC00937704	1454	0.3451000154018402	NO	-
490	ZINC00915696	1331	0.34502214193344116	NO	-
491	ZINC01510658	2745	0.3449656069278717	NO	-
492	ZINC03889517	5853	0.34489989280700684	NO	-
493	ZINC04224435	6396	0.34489989280700684	NO	-
494	ZINC02724758	3885	0.3448931574821472	NO	-
495	ZINC04267751	6437	0.34488093852996826	NO	-
496	ZINC03357307	4723	0.34482455253601074	NO	-
497	ZINC02725790	3889	0.3447817265987396	NO	-
498	ZINC01182567	2234	0.34478020668029785	NO	-
499	ZINC02915795	4177	0.344760000705719	NO	-
500	ZINC04169853	6364	0.34474843740463257	NO	-
501	ZINC01032938	1695	0.344725638628006	NO	-
502	ZINC00855959	1127	0.3446393609046936	NO	-
503	ZINC03851819	5164	0.3445684313774109	NO	-
504	ZINC03815617	101	0.3445660471916199	YES	9
505	ZINC00587186	472	0.34449896216392517	NO	-
506	ZINC02962862	4329	0.3444924056529999	NO	-
507	ZINC03509904	4889	0.34444713592529297	NO	-
508	ZINC00530654	409	0.3444402515888214	NO	-
509	ZINC01509552	2728	0.34438058733940125	NO	-
510	ZINC03990209	6059	0.34437963366508484	NO	-
511	ZINC03990209	6060	0.34437963366508484	NO	-
512	ZINC02941742	4284	0.3443673253059387	NO	-
513	ZINC02797366	3981	0.3443293273448944	NO	-
514	ZINC02797367	3982	0.3443293273448944	NO	-
515	ZINC03029409	4406	0.3443260192871094	NO	-
516	ZINC02724753	3880	0.3443151116371155	NO	-
517	ZINC03853465	5290	0.3442959785461426	NO	-
518	ZINC03853466	5293	0.3442959785461426	NO	-
519	ZINC01144059	2128	0.344224750995636	NO	-
520	ZINC00900698	1291	0.34422293305397034	NO	-
521	ZINC03810102	132	0.3441617786884308	YES	17
522	ZINC02201003	3031	0.34415292739868164	NO	-
523	ZINC03971522	6005	0.3441404402256012	NO	-
524	ZINC02337617	3230	0.3441021144390106	NO	-
525	ZINC04468665	6686	0.34402814507484436	NO	-
526	ZINC01152621	2142	0.34402626752853394	NO	-
527	ZINC02502470	3505	0.34398847818374634	NO	-
528	ZINC01509629	2731	0.34394025802612305	NO	-
529	ZINC02724727	3867	0.34394025802612305	NO	-
530	ZINC02979904	4358	0.34391409158706665	NO	-
531	ZINC03866853	5701	0.34387969970703125	NO	-
532	ZINC01170310	2186	0.3438766300678253	NO	-
533	ZINC04334779	6502	0.34384408593177795	NO	-
534	ZINC03215431	4523	0.3438432812690735	NO	-
535	ZINC00937577	1451	0.34383484721183777	NO	-
536	ZINC02072281	2950	0.34379374980926514	NO	-
537	ZINC03134448	4463	0.34378117322921753	NO	-
538	ZINC00944357	1487	0.34368792176246643	NO	-
539	ZINC02724154	3811	0.3436797261238098	NO	-
540	ZINC02322925	3202	0.34366822242736816	NO	-
541	ZINC01032938	1696	0.34365883469581604	NO	-
542	ZINC02067128	2948	0.34360191226005554	NO	-
543	ZINC01162098	2170	0.34359538555145264	NO	-
544	ZINC00857578	1136	0.3435637354850769	NO	-
545	ZINC03292923	4633	0.3435076177120209	NO	-
546	ZINC03858532	5569	0.3434586226940155	NO	-
547	ZINC04267998	6440	0.34343960881233215	NO	-
548	ZINC00773340	896	0.34342992305755615	NO	-
549	ZINC03117237	4456	0.3434295654296875	NO	-
550	ZINC00915698	1332	0.3434045910835266	NO	-
551	ZINC00738415	864	0.3433668911457062	NO	-
552	ZINC02722048	3804	0.3433549106121063	NO	-
553	ZINC01024577	1667	0.34327608346939087	NO	-
554	ZINC00545604	437	0.343275249004364	NO	-
555	ZINC04470443	6713	0.34323859214782715	NO	-
556	ZINC03433239	4821	0.3432370126247406	NO	-
557	ZINC02878215	4100	0.3432002365589142	NO	-
558	ZINC02460547	3435	0.3431957960128784	NO	-
559	ZINC01073558	1857	0.34318703413009644	NO	-
560	ZINC03858768	5583	0.34318166971206665	NO	-
561	ZINC00390657	244	0.34317049384117126	NO	-
562	ZINC04370827	6543	0.34313273429870605	NO	-
563	ZINC03834011	26	0.3431195616722107	YES	2
564	ZINC01035322	1709	0.3430364727973938	NO	-
565	ZINC00915695	1330	0.3430054485797882	NO	-
566	ZINC03868057	5811	0.34299954771995544	NO	-
567	ZINC04617913	99	0.34299328923225403	YES	9
568	ZINC03864376	5686	0.3429783582687378	NO	-
569	ZINC03850151	5093	0.3429756760597229	NO	-
570	ZINC03859856	5645	0.3429643511772156	NO	-
571	ZINC03851671	5159	0.3429224491119385	NO	-
572	ZINC04104150	6266	0.34291112422943115	NO	-
573	ZINC03868055	5809	0.34288427233695984	NO	-
574	ZINC03857274	5488	0.34282389283180237	NO	-
575	ZINC00738260	861	0.3428022861480713	NO	-
576	ZINC01040197	1732	0.3427734375	NO	-
577	ZINC03858552	5573	0.34274452924728394	NO	-
578	ZINC02799173	3986	0.34272855520248413	NO	-
579	ZINC02868743	4083	0.34262582659721375	NO	-
580	ZINC00937578	1452	0.34260714054107666	NO	-
581	ZINC00991801	1596	0.342604398727417	NO	-
582	ZINC00991804	1599	0.342604398727417	NO	-
583	ZINC03004657	4379	0.3425880968570709	NO	-
584	ZINC01068285	1835	0.34258535504341125	NO	-
585	ZINC02472631	3471	0.34256017208099365	NO	-
586	ZINC03397527	4770	0.3424990773200989	NO	-
587	ZINC04119063	6281	0.34246110916137695	NO	-
588	ZINC03262454	4594	0.3424558937549591	NO	-
589	ZINC00646798	658	0.3424384295940399	NO	-
590	ZINC00693414	769	0.34243062138557434	NO	-
591	ZINC04266324	6429	0.3424263596534729	NO	-
592	ZINC02724757	3884	0.34239912033081055	NO	-
593	ZINC02762354	3928	0.3423968553543091	NO	-
594	ZINC02629796	3593	0.3423861861228943	NO	-
595	ZINC01180708	2225	0.3423590362071991	NO	-
596	ZINC03853554	5306	0.3423447012901306	NO	-
597	ZINC01079823	1890	0.3423035442829132	NO	-
598	ZINC00754329	880	0.342290997505188	NO	-
599	ZINC01182185	2230	0.34223270416259766	NO	-
600	ZINC01357272	2452	0.3421419560909271	NO	-
601	ZINC02972028	4339	0.34211206436157227	NO	-
602	ZINC01018649	1659	0.3421090245246887	NO	-
603	ZINC01018650	1660	0.3421090245246887	NO	-
604	ZINC03853708	5315	0.34204551577568054	NO	-
605	ZINC03437409	4825	0.34201547503471375	NO	-
606	ZINC00806937	991	0.3419983685016632	NO	-
607	ZINC00643362	626	0.3419877588748932	NO	-
608	ZINC03228727	4541	0.3419840335845947	NO	-
609	ZINC02377626	3301	0.3419627845287323	NO	-
610	ZINC02377628	3302	0.3419627845287323	NO	-
611	ZINC02404619	3331	0.3419627845287323	NO	-
612	ZINC01502085	2705	0.34195831418037415	NO	-
613	ZINC03850137	5091	0.3419438600540161	NO	-
614	ZINC01104436	1959	0.34186631441116333	NO	-
615	ZINC03815765	128	0.3418367803096771	YES	15
616	ZINC02867448	4078	0.3418066203594208	NO	-
617	ZINC04129705	6296	0.34174731373786926	NO	-
618	ZINC02449780	3414	0.3417081832885742	NO	-
619	ZINC03561639	4943	0.34168198704719543	NO	-
620	ZINC02819154	4016	0.34166985750198364	NO	-
621	ZINC02461656	3441	0.3416168689727783	NO	-
622	ZINC02622781	3568	0.3416140377521515	NO	-
623	ZINC01517087	2754	0.3415721654891968	NO	-
624	ZINC01487109	2654	0.3415609896183014	NO	-
625	ZINC03990209	6057	0.34155234694480896	NO	-
626	ZINC04470153	6696	0.341548353433609	NO	-
627	ZINC00989602	1583	0.3415449261665344	NO	-
628	ZINC00602766	510	0.34153711795806885	NO	-
629	ZINC04249043	6411	0.341534823179245	NO	-
630	ZINC00537000	427	0.34151145815849304	NO	-
631	ZINC00849887	1108	0.3414601683616638	NO	-
632	ZINC00321790	188	0.3414584696292877	NO	-
633	ZINC02722095	3805	0.341450959444046	NO	-
634	ZINC00422847	295	0.3414192497730255	NO	-
635	ZINC04292051	6465	0.34136730432510376	NO	-
636	ZINC01509727	2737	0.34134384989738464	NO	-
637	ZINC02629795	3592	0.3413273096084595	NO	-
638	ZINC03437411	4826	0.3412840962409973	NO	-
639	ZINC01030784	1689	0.3412656784057617	NO	-
640	ZINC03866681	5690	0.3412635624408722	NO	-
641	ZINC01431674	2564	0.341258704662323	NO	-
642	ZINC01185429	2246	0.3412497043609619	NO	-
643	ZINC02331907	3220	0.341240257024765	NO	-
644	ZINC02724675	3858	0.34123799204826355	NO	-
645	ZINC03853633	5311	0.34121936559677124	NO	-
646	ZINC03885569	5841	0.341202974319458	NO	-
647	ZINC01422994	2550	0.34118345379829407	NO	-
648	ZINC02114322	2980	0.3411761224269867	NO	-
649	ZINC04308468	6481	0.34116631746292114	NO	-
650	ZINC02232900	3109	0.34116536378860474	NO	-
651	ZINC01242056	2361	0.3411628305912018	NO	-
652	ZINC02630197	3594	0.34114888310432434	NO	-
653	ZINC00530520	408	0.3411319851875305	NO	-
654	ZINC02500140	3494	0.341092586517334	NO	-
655	ZINC02119987	2988	0.34106341004371643	NO	-
656	ZINC02938059	4276	0.34105968475341797	NO	-
657	ZINC01492361	2672	0.3409929573535919	NO	-
658	ZINC00854997	1121	0.3409726321697235	NO	-
659	ZINC02099929	2970	0.3409687578678131	NO	-
660	ZINC01961440	2898	0.34093374013900757	NO	-
661	ZINC04475140	6717	0.34091660380363464	NO	-
662	ZINC04033773	6210	0.3408868908882141	NO	-
663	ZINC01388831	2478	0.34086158871650696	NO	-
664	ZINC01414418	2535	0.34080570936203003	NO	-
665	ZINC02118904	2986	0.3408034145832062	NO	-
666	ZINC02119981	2987	0.3408034145832062	NO	-
667	ZINC02374178	3298	0.3407246768474579	NO	-
668	ZINC03853214	5272	0.34072038531303406	NO	-
669	ZINC04169847	6360	0.3407140076160431	NO	-
670	ZINC00712857	813	0.34071052074432373	NO	-
671	ZINC00108730	64	0.34070539474487305	NO	-
672	ZINC00096544	61	0.3407038152217865	NO	-
673	ZINC02199946	3025	0.34068769216537476	NO	-
674	ZINC04501939	6747	0.34061723947525024	NO	-
675	ZINC00477815	384	0.34057366847991943	NO	-
676	ZINC02228146	3095	0.34055325388908386	NO	-
677	ZINC03491174	4872	0.3404722213745117	NO	-
678	ZINC01140489	2121	0.3404553234577179	NO	-
679	ZINC01030655	1687	0.34045204520225525	NO	-
680	ZINC02873726	4091	0.340397447347641	NO	-
681	ZINC02873727	4092	0.340397447347641	NO	-
682	ZINC00991385	1592	0.34038805961608887	NO	-
683	ZINC03853078	5246	0.3403696119785309	NO	-
684	ZINC02500128	3490	0.3403683006763458	NO	-
685	ZINC00684905	747	0.34034135937690735	NO	-
686	ZINC03864292	5684	0.3403360843658447	NO	-
687	ZINC00930736	1430	0.34033551812171936	NO	-
688	ZINC01104457	1961	0.34028270840644836	NO	-
689	ZINC00695925	774	0.3402741253376007	NO	-
690	ZINC02943147	4290	0.3402668535709381	NO	-
691	ZINC00930733	1429	0.3402562141418457	NO	-
692	ZINC00707759	799	0.34023672342300415	NO	-
693	ZINC01112878	1993	0.3402149975299835	NO	-
694	ZINC01116433	2025	0.3402149975299835	NO	-
695	ZINC01116833	2029	0.3402149975299835	NO	-
696	ZINC01180585	2224	0.3401961326599121	NO	-
697	ZINC02941679	4278	0.34009382128715515	NO	-
698	ZINC04369199	6537	0.34004348516464233	NO	-
699	ZINC03854692	5405	0.3400230407714844	NO	-
700	ZINC04223127	6379	0.3399815559387207	NO	-
701	ZINC02200497	3028	0.33997413516044617	NO	-
702	ZINC03851819	5165	0.33996498584747314	NO	-
703	ZINC03850967	5120	0.3399050235748291	NO	-
704	ZINC01398195	2489	0.33986735343933105	NO	-
705	ZINC01971441	2902	0.33986642956733704	NO	-
706	ZINC02926065	4252	0.3398329019546509	NO	-
707	ZINC03868366	5816	0.33980974555015564	NO	-
708	ZINC04466006	6671	0.33980974555015564	NO	-
709	ZINC00525330	402	0.33977603912353516	NO	-
710	ZINC03418144	4802	0.339760959148407	NO	-
711	ZINC02725791	3890	0.33974581956863403	NO	-
712	ZINC01154134	2144	0.3397221565246582	NO	-
713	ZINC02335806	3227	0.3397221565246582	NO	-
714	ZINC03018352	4391	0.3397199213504791	NO	-
715	ZINC02708887	3694	0.33967626094818115	NO	-
716	ZINC03227180	4538	0.33966195583343506	NO	-
717	ZINC02937744	4265	0.3396526575088501	NO	-
718	ZINC03183831	4489	0.33964115381240845	NO	-
719	ZINC01104205	1957	0.339638352394104	NO	-
720	ZINC02915800	4179	0.33963125944137573	NO	-
721	ZINC00216273	129	0.3396298587322235	NO	-
722	ZINC03968931	5958	0.3395821154117584	NO	-
723	ZINC02500125	3489	0.33957502245903015	NO	-
724	ZINC03181960	4488	0.33954939246177673	NO	-
725	ZINC03815758	87	0.3395400047302246	YES	9
726	ZINC02423008	3366	0.33951595425605774	NO	-
727	ZINC02795443	3977	0.33949658274650574	NO	-
728	ZINC00793967	951	0.3394922912120819	NO	-
729	ZINC02877834	4099	0.33948057889938354	NO	-
730	ZINC01498534	2690	0.3394550383090973	NO	-
731	ZINC01175930	2202	0.3394514322280884	NO	-
732	ZINC02620367	3554	0.33938753604888916	NO	-
733	ZINC03187627	4492	0.33935442566871643	NO	-
734	ZINC01182780	2238	0.3393495976924896	NO	-
735	ZINC03850968	5122	0.3392544984817505	NO	-
736	ZINC01393396	2485	0.33924800157546997	NO	-
737	ZINC01073570	1858	0.3392399549484253	NO	-
738	ZINC01129282	2086	0.3392365276813507	NO	-
739	ZINC03854548	5392	0.3392104506492615	NO	-
740	ZINC00489072	386	0.3392053246498108	NO	-
741	ZINC03025494	4397	0.3392035663127899	NO	-
742	ZINC02724184	3824	0.33918508887290955	NO	-
743	ZINC02861997	4074	0.3391748368740082	NO	-
744	ZINC03337747	4684	0.3391515910625458	NO	-
745	ZINC02333781	3223	0.3391183912754059	NO	-
746	ZINC02460593	3437	0.3390897810459137	NO	-
747	ZINC00864931	1147	0.3390576243400574	NO	-
748	ZINC00864934	1150	0.3390576243400574	NO	-
749	ZINC00203496	119	0.3390089273452759	NO	-
750	ZINC04443366	6613	0.3390071988105774	NO	-
751	ZINC02358421	3271	0.33897852897644043	NO	-
752	ZINC00915700	1333	0.33895671367645264	NO	-
753	ZINC00468499	374	0.3388981521129608	NO	-
754	ZINC00930740	1431	0.3388926386833191	NO	-
755	ZINC03857896	5524	0.3388294279575348	NO	-
756	ZINC00644201	629	0.33881279826164246	NO	-
757	ZINC00678086	729	0.3388032913208008	NO	-
758	ZINC02174244	3006	0.3387587368488312	NO	-
759	ZINC00577601	463	0.33870744705200195	NO	-
760	ZINC04075768	6247	0.33868029713630676	NO	-
761	ZINC04127039	6293	0.33867502212524414	NO	-
762	ZINC00752953	869	0.33866211771965027	NO	-
763	ZINC03832115	58	0.3386147618293762	YES	9
764	ZINC03816039	5047	0.3385695219039917	NO	-
765	ZINC03971519	6004	0.33855462074279785	NO	-
766	ZINC01519491	2771	0.3384537696838379	NO	-
767	ZINC01519521	2773	0.3384537696838379	NO	-
768	ZINC01034867	1706	0.33841606974601746	NO	-
769	ZINC01088708	1917	0.33840933442115784	NO	-
770	ZINC03864174	5683	0.3383924663066864	NO	-
771	ZINC00706822	797	0.3383810520172119	NO	-
772	ZINC04467531	6676	0.3383699357509613	NO	-
773	ZINC00644821	634	0.3383355140686035	NO	-
774	ZINC00864932	1148	0.33832868933677673	NO	-
775	ZINC03045002	4432	0.3382972478866577	NO	-
776	ZINC00115179	75	0.3382318615913391	NO	-
777	ZINC01491191	2667	0.3382209241390228	NO	-
778	ZINC03088486	4450	0.33821216225624084	NO	-
779	ZINC03906457	5895	0.3381188213825226	NO	-
780	ZINC03866681	5689	0.3380429148674011	NO	-
781	ZINC01509621	2729	0.3380294144153595	NO	-
782	ZINC02724723	3863	0.3380294144153595	NO	-
783	ZINC00596582	499	0.33802086114883423	NO	-
784	ZINC04038723	6218	0.338013231754303	NO	-
785	ZINC02943170	4292	0.33798477053642273	NO	-
786	ZINC03850358	5096	0.3379841148853302	NO	-
787	ZINC03970313	5991	0.33797258138656616	NO	-
788	ZINC01049541	1765	0.3379579186439514	NO	-
789	ZINC01116580	2026	0.3378952443599701	NO	-
790	ZINC00607279	512	0.3378264009952545	NO	-
791	ZINC02373396	3297	0.33775433897972107	NO	-
792	ZINC03853135	5262	0.3377319276332855	NO	-
793	ZINC03851712	5161	0.33768805861473083	NO	-
794	ZINC02501393	3503	0.33768564462661743	NO	-
795	ZINC04156217	6321	0.337669312953949	NO	-
796	ZINC00992648	1602	0.33766645193099976	NO	-
797	ZINC01406606	2520	0.3376336693763733	NO	-
798	ZINC03850109	5090	0.3376016616821289	NO	-
799	ZINC03854351	5367	0.3375762104988098	NO	-
800	ZINC02326335	3211	0.3375664949417114	NO	-
801	ZINC00954670	1518	0.3375574052333832	NO	-
802	ZINC01253327	2376	0.33755093812942505	NO	-
803	ZINC00793365	948	0.33753281831741333	NO	-
804	ZINC03815753	126	0.3375243842601776	YES	15
805	ZINC02938050	4275	0.33751875162124634	NO	-
806	ZINC02724781	3887	0.3375149965286255	NO	-
807	ZINC01084939	1906	0.33749350905418396	NO	-
808	ZINC01084940	1907	0.33749350905418396	NO	-
809	ZINC00999059	1620	0.33747613430023193	NO	-
810	ZINC00676345	724	0.33744826912879944	NO	-
811	ZINC02444554	3403	0.3374072313308716	NO	-
812	ZINC02348559	3251	0.3373417854309082	NO	-
813	ZINC01330008	2430	0.3373301923274994	NO	-
814	ZINC02503081	3507	0.33729809522628784	NO	-
815	ZINC04124442	6286	0.3372284471988678	NO	-
816	ZINC03864371	5685	0.33720505237579346	NO	-
817	ZINC00951848	1505	0.3371936082839966	NO	-
818	ZINC01519490	2770	0.33718329668045044	NO	-
819	ZINC00644204	630	0.33716729283332825	NO	-
820	ZINC03518793	4912	0.33714884519577026	NO	-
821	ZINC00819397	1037	0.3371044993400574	NO	-
822	ZINC02255919	3144	0.33710142970085144	NO	-
823	ZINC03969947	5984	0.33708903193473816	NO	-
824	ZINC01138844	2115	0.33704885840415955	NO	-
825	ZINC03858767	5582	0.3370351791381836	NO	-
826	ZINC03194267	4503	0.3369680345058441	NO	-
827	ZINC03858033	5539	0.3369261622428894	NO	-
828	ZINC03858034	5540	0.3369261622428894	NO	-
829	ZINC03858041	5541	0.3369261622428894	NO	-
830	ZINC03858042	5542	0.3369261622428894	NO	-
831	ZINC01131401	2098	0.3368929326534271	NO	-
832	ZINC03941646	5922	0.3368307650089264	NO	-
833	ZINC02218616	3061	0.33677926659584045	NO	-
834	ZINC00411172	249	0.33675965666770935	NO	-
835	ZINC01054862	1783	0.33670541644096375	NO	-
836	ZINC04360685	6530	0.3367021679878235	NO	-
837	ZINC01097090	1941	0.3366738259792328	NO	-
838	ZINC00512950	397	0.33664482831954956	NO	-
839	ZINC01063645	1820	0.33662861585617065	NO	-
840	ZINC00434946	340	0.3366239070892334	NO	-
841	ZINC03971527	6006	0.3365914523601532	NO	-
842	ZINC04470195	6699	0.3365914523601532	NO	-
843	ZINC02223012	3072	0.33659085631370544	NO	-
844	ZINC02223017	3073	0.33659085631370544	NO	-
845	ZINC02915797	4178	0.3365691006183624	NO	-
846	ZINC03821151	5070	0.3365582823753357	NO	-
847	ZINC00668113	699	0.33654534816741943	NO	-
848	ZINC03178352	4486	0.3365393579006195	NO	-
849	ZINC01329966	2427	0.3365289270877838	NO	-
850	ZINC03851071	5130	0.33650633692741394	NO	-
851	ZINC03452883	4844	0.3364417552947998	NO	-
852	ZINC03969700	5976	0.3364395797252655	NO	-
853	ZINC02455175	3421	0.33643093705177307	NO	-
854	ZINC01508072	2723	0.33639010787010193	NO	-
855	ZINC04156760	6325	0.3363659083843231	NO	-
856	ZINC02941680	4279	0.3363320231437683	NO	-
857	ZINC02442893	3401	0.33632323145866394	NO	-
858	ZINC04004675	6122	0.3363083004951477	NO	-
859	ZINC02918094	4215	0.33628833293914795	NO	-
860	ZINC00864933	1149	0.33627191185951233	NO	-
861	ZINC00955621	1526	0.3362211287021637	NO	-
862	ZINC04168316	6350	0.3362085521221161	NO	-
863	ZINC03867574	5778	0.3361893594264984	NO	-
864	ZINC01180123	2220	0.3361653983592987	NO	-
865	ZINC03854472	5383	0.33615967631340027	NO	-
866	ZINC02625016	3578	0.33613142371177673	NO	-
867	ZINC02340238	3233	0.3361123204231262	NO	-
868	ZINC00793961	949	0.33609041571617126	NO	-
869	ZINC03452880	4842	0.3360845446586609	NO	-
870	ZINC02357803	3266	0.33607253432273865	NO	-
871	ZINC01079790	1889	0.3360646963119507	NO	-
872	ZINC02248097	3138	0.3360605835914612	NO	-
873	ZINC03867315	5754	0.33605167269706726	NO	-
874	ZINC01088709	1918	0.33601662516593933	NO	-
875	ZINC04341978	6503	0.336015909910202	NO	-
876	ZINC02724599	3854	0.3359818458557129	NO	-
877	ZINC00855420	1123	0.335978239774704	NO	-
878	ZINC03969874	5982	0.33583956956863403	NO	-
879	ZINC00685820	752	0.3358311951160431	NO	-
880	ZINC01178033	2213	0.33578768372535706	NO	-
881	ZINC02931513	4257	0.33575958013534546	NO	-
882	ZINC00795740	959	0.33575940132141113	NO	-
883	ZINC03337749	4685	0.33573535084724426	NO	-
884	ZINC03662600	5023	0.33573421835899353	NO	-
885	ZINC03235974	4552	0.33573371171951294	NO	-
886	ZINC02423425	3367	0.33571767807006836	NO	-
887	ZINC02322921	3201	0.3357155919075012	NO	-
888	ZINC03856100	5461	0.33571556210517883	NO	-
889	ZINC03990215	6062	0.3356388211250305	NO	-
890	ZINC03854365	5374	0.33559760451316833	NO	-
891	ZINC01436582	2569	0.3355744183063507	NO	-
892	ZINC04001175	6107	0.3355589509010315	NO	-
893	ZINC00189404	105	0.33549800515174866	NO	-
894	ZINC01519494	2772	0.3354780972003937	NO	-
895	ZINC00815362	1016	0.33547458052635193	NO	-
896	ZINC02721997	3802	0.3354479670524597	NO	-
897	ZINC04124452	6287	0.3354138135910034	NO	-
898	ZINC01495448	2679	0.3354022204875946	NO	-
899	ZINC04168316	6352	0.3353957235813141	NO	-
900	ZINC00753587	872	0.33539244532585144	NO	-
901	ZINC01928007	2881	0.3353882431983948	NO	-
902	ZINC00999057	1619	0.33538228273391724	NO	-
903	ZINC02099931	2971	0.33538225293159485	NO	-
904	ZINC03867315	5755	0.3353784382343292	NO	-
905	ZINC02978734	4355	0.33536073565483093	NO	-
906	ZINC00716955	825	0.3353501856327057	NO	-
907	ZINC02722096	3806	0.33534517884254456	NO	-
908	ZINC01000647	1621	0.3353384733200073	NO	-
909	ZINC03059759	4443	0.3352406322956085	NO	-
910	ZINC02686327	3662	0.33521246910095215	NO	-
911	ZINC00557885	443	0.3352040648460388	NO	-
912	ZINC00716954	824	0.3351917862892151	NO	-
913	ZINC04156760	6324	0.3351477086544037	NO	-
914	ZINC03903767	5889	0.3350018262863159	NO	-
915	ZINC01194627	2261	0.33496588468551636	NO	-
916	ZINC01194633	2264	0.33496588468551636	NO	-
917	ZINC01195737	2268	0.33496588468551636	NO	-
918	ZINC01195743	2271	0.33496588468551636	NO	-
919	ZINC02146444	2998	0.334902822971344	NO	-
920	ZINC03851638	5156	0.3348886966705322	NO	-
921	ZINC01401201	2504	0.33481156826019287	NO	-
922	ZINC04001176	6108	0.33478450775146484	NO	-
923	ZINC03631066	4997	0.3347700834274292	NO	-
924	ZINC03014856	4387	0.3347642719745636	NO	-
925	ZINC04111522	6277	0.33472636342048645	NO	-
926	ZINC03817896	5053	0.33472171425819397	NO	-
927	ZINC01519489	2769	0.3347044289112091	NO	-
928	ZINC02873725	4090	0.3347043991088867	NO	-
929	ZINC02873728	4093	0.3347043991088867	NO	-
930	ZINC02918097	4216	0.3346876800060272	NO	-
931	ZINC00795742	960	0.33463695645332336	NO	-
932	ZINC00877938	1232	0.3346357047557831	NO	-
933	ZINC03858911	5591	0.33460912108421326	NO	-
934	ZINC02326332	3210	0.33460214734077454	NO	-
935	ZINC03189744	4497	0.3345898389816284	NO	-
936	ZINC02551016	3525	0.3345767855644226	NO	-
937	ZINC03211069	4520	0.33457186818122864	NO	-
938	ZINC00064694	45	0.334492027759552	NO	-
939	ZINC03904609	5890	0.33446022868156433	NO	-
940	ZINC00783556	930	0.33446013927459717	NO	-
941	ZINC03850027	5086	0.33443164825439453	NO	-
942	ZINC03852707	5217	0.33441826701164246	NO	-
943	ZINC03983168	6044	0.3344080150127411	NO	-
944	ZINC02724600	3855	0.3343955874443054	NO	-
945	ZINC03833980	21	0.3343906104564667	YES	2
946	ZINC00643361	625	0.33438608050346375	NO	-
947	ZINC00422858	296	0.3343852162361145	NO	-
948	ZINC00911871	1323	0.3343662619590759	NO	-
949	ZINC03302514	4649	0.3343420624732971	NO	-
950	ZINC01040197	1733	0.3343418836593628	NO	-
951	ZINC02918092	4214	0.3343124985694885	NO	-
952	ZINC00127318	79	0.3342881500720978	NO	-
953	ZINC01498656	2694	0.3342835307121277	NO	-
954	ZINC00668115	700	0.334259957075119	NO	-
955	ZINC04033773	6211	0.3342422842979431	NO	-
956	ZINC00203496	120	0.3342127501964569	NO	-
957	ZINC01503578	2715	0.33411291241645813	NO	-
958	ZINC02408212	3342	0.3340682089328766	NO	-
959	ZINC02351896	3256	0.3340543508529663	NO	-
960	ZINC02452275	3417	0.33403879404067993	NO	-
961	ZINC03249461	4576	0.33402520418167114	NO	-
962	ZINC03288587	4627	0.3340200185775757	NO	-
963	ZINC03971665	6008	0.3340193033218384	NO	-
964	ZINC02466559	3453	0.33400049805641174	NO	-
965	ZINC04267135	6435	0.3339991271495819	NO	-
966	ZINC00848914	1103	0.33398184180259705	NO	-
967	ZINC04249033	6409	0.33394068479537964	NO	-
968	ZINC02199941	3024	0.33390510082244873	NO	-
969	ZINC02485409	3474	0.33390477299690247	NO	-
970	ZINC02628552	3589	0.3338891863822937	NO	-
971	ZINC01467334	2636	0.3338829278945923	NO	-
972	ZINC03854501	5389	0.33386892080307007	NO	-
973	ZINC00593405	489	0.3338492512702942	NO	-
974	ZINC03867543	5772	0.3337516784667969	NO	-
975	ZINC00783951	931	0.3337405323982239	NO	-
976	ZINC01123340	2058	0.3337404131889343	NO	-
977	ZINC01000648	1622	0.3337303400039673	NO	-
978	ZINC03209318	4516	0.33372431993484497	NO	-
979	ZINC02942716	4289	0.3337191939353943	NO	-
980	ZINC02724782	3888	0.33356910943984985	NO	-
981	ZINC04437769	6593	0.33355745673179626	NO	-
982	ZINC03354500	4715	0.33353888988494873	NO	-
983	ZINC01111461	1988	0.3335273563861847	NO	-
984	ZINC04168316	6351	0.3335256576538086	NO	-
985	ZINC02941702	4283	0.33348163962364197	NO	-
986	ZINC00815308	1013	0.3334706425666809	NO	-
987	ZINC00915721	1336	0.3334626853466034	NO	-
988	ZINC03234357	4545	0.3333513140678406	NO	-
989	ZINC00724310	840	0.33334881067276	NO	-
990	ZINC00184338	103	0.3333446681499481	NO	-
991	ZINC03366714	4744	0.3333437442779541	NO	-
992	ZINC03990216	6066	0.3333348333835602	NO	-
993	ZINC02787786	3950	0.3333202004432678	NO	-
994	ZINC02724166	3813	0.3333158493041992	NO	-
995	ZINC00645509	638	0.3333129584789276	NO	-
996	ZINC03482287	4862	0.33327290415763855	NO	-
997	ZINC04129772	6297	0.33323997259140015	NO	-
998	ZINC03821151	5069	0.3332289159297943	NO	-
999	ZINC03858539	5571	0.3331930339336395	NO	-
1000	ZINC00915720	1335	0.3331787884235382	NO	-
1001	ZINC00778821	910	0.33316612243652344	NO	-
1002	ZINC02199946	3026	0.3331276774406433	NO	-
1003	ZINC02199946	3027	0.3331276774406433	NO	-
1004	ZINC00509753	395	0.33309346437454224	NO	-
1005	ZINC01075529	1871	0.33308178186416626	NO	-
1006	ZINC03866856	5703	0.33307603001594543	NO	-
1007	ZINC03868054	5808	0.3330555260181427	NO	-
1008	ZINC01094365	1937	0.33295711874961853	NO	-
1009	ZINC01052408	1777	0.3329566419124603	NO	-
1010	ZINC03858600	5576	0.3329377770423889	NO	-
1011	ZINC01938190	2893	0.3329366445541382	NO	-
1012	ZINC03990216	6068	0.33292779326438904	NO	-
1013	ZINC01980524	2913	0.332896888256073	NO	-
1014	ZINC00412385	256	0.3328779339790344	NO	-
1015	ZINC00321802	194	0.3328767716884613	NO	-
1016	ZINC02798494	3983	0.33286839723587036	NO	-
1017	ZINC03990215	6063	0.33284446597099304	NO	-
1018	ZINC03582274	4954	0.3328167200088501	NO	-
1019	ZINC01079997	1892	0.332816481590271	NO	-
1020	ZINC00321936	202	0.3328123688697815	NO	-
1021	ZINC00676345	725	0.3327793478965759	NO	-
1022	ZINC03851057	5128	0.3327767252922058	NO	-
1023	ZINC00321735	187	0.3327638804912567	NO	-
1024	ZINC02635116	3600	0.3327426612377167	NO	-
1025	ZINC00685820	753	0.33273082971572876	NO	-
1026	ZINC02284824	3167	0.3327180743217468	NO	-
1027	ZINC00883454	1252	0.33269622921943665	NO	-
1028	ZINC02351203	3255	0.33268073201179504	NO	-
1029	ZINC00885472	1264	0.3326752781867981	NO	-
1030	ZINC03472498	4856	0.3326127231121063	NO	-
1031	ZINC04457261	6628	0.33260276913642883	NO	-
1032	ZINC01079996	1891	0.33260011672973633	NO	-
1033	ZINC02747104	3910	0.33256757259368896	NO	-
1034	ZINC04001031	6093	0.33256232738494873	NO	-
1035	ZINC00905715	1316	0.3325474262237549	NO	-
1036	ZINC02456082	3425	0.33253219723701477	NO	-
1037	ZINC00754028	876	0.33252304792404175	NO	-
1038	ZINC04061601	6233	0.33251363039016724	NO	-
1039	ZINC02926832	4254	0.33250296115875244	NO	-
1040	ZINC02466525	3451	0.3324788808822632	NO	-
1041	ZINC03868056	5810	0.332461953163147	NO	-
1042	ZINC03236361	4557	0.33243799209594727	NO	-
1043	ZINC03857909	5525	0.33242183923721313	NO	-
1044	ZINC03418146	4803	0.3324194848537445	NO	-
1045	ZINC01405079	2512	0.3323730230331421	NO	-
1046	ZINC03587965	4957	0.33236491680145264	NO	-
1047	ZINC01040130	1729	0.33236485719680786	NO	-
1048	ZINC03340835	4689	0.3323363661766052	NO	-
1049	ZINC00595553	498	0.33227747678756714	NO	-
1050	ZINC04159109	6331	0.3322654962539673	NO	-
1051	ZINC02052452	2939	0.3322366774082184	NO	-
1052	ZINC02052453	2940	0.3322366774082184	NO	-
1053	ZINC04148795	6312	0.33218538761138916	NO	-
1054	ZINC00514833	398	0.3321712613105774	NO	-
1055	ZINC03853505	5301	0.33216747641563416	NO	-
1056	ZINC03236360	4556	0.33214494585990906	NO	-
1057	ZINC02686326	3661	0.3321317434310913	NO	-
1058	ZINC02500128	3491	0.33208978176116943	NO	-
1059	ZINC00687884	758	0.33200693130493164	NO	-
1060	ZINC00687885	759	0.33200693130493164	NO	-
1061	ZINC03852704	5216	0.3320026993751526	NO	-
1062	ZINC04443409	6618	0.3319895267486572	NO	-
1063	ZINC02778927	3939	0.3319891095161438	NO	-
1064	ZINC03890980	5868	0.3319857120513916	NO	-
1065	ZINC01494050	2676	0.331961989402771	NO	-
1066	ZINC00533848	418	0.33193710446357727	NO	-
1067	ZINC01657897	2795	0.33189865946769714	NO	-
1068	ZINC03223759	4536	0.33189722895622253	NO	-
1069	ZINC03868676	5827	0.33189019560813904	NO	-
1070	ZINC01073396	1855	0.3318609595298767	NO	-
1071	ZINC02433758	3383	0.33186039328575134	NO	-
1072	ZINC01079784	1887	0.33184292912483215	NO	-
1073	ZINC01079787	1888	0.33184292912483215	NO	-
1074	ZINC04148795	6313	0.3318171203136444	NO	-
1075	ZINC01068409	1838	0.3317874073982239	NO	-
1076	ZINC04368855	6536	0.33177638053894043	NO	-
1077	ZINC03889955	5858	0.3317590653896332	NO	-
1078	ZINC03768188	5038	0.33175402879714966	NO	-
1079	ZINC02937519	4263	0.3317461609840393	NO	-
1080	ZINC03638002	5005	0.33173513412475586	NO	-
1081	ZINC03418151	4805	0.33173438906669617	NO	-
1082	ZINC01114825	2010	0.3316875100135803	NO	-
1083	ZINC01509713	2734	0.33165043592453003	NO	-
1084	ZINC01510484	2743	0.33165043592453003	NO	-
1085	ZINC01126419	2073	0.3316144049167633	NO	-
1086	ZINC00917756	1344	0.33160415291786194	NO	-
1087	ZINC01075529	1872	0.33158576488494873	NO	-
1088	ZINC02417997	3362	0.33156976103782654	NO	-
1089	ZINC02417998	3363	0.33156976103782654	NO	-
1090	ZINC03857895	5523	0.3315597474575043	NO	-
1091	ZINC00828843	1055	0.33153656125068665	NO	-
1092	ZINC00695922	772	0.33151429891586304	NO	-
1093	ZINC02327554	3214	0.3314479887485504	NO	-
1094	ZINC03247274	4573	0.3314470946788788	NO	-
1095	ZINC03815752	51	0.3313756585121155	YES	9
1096	ZINC03853063	5243	0.3313665986061096	NO	-
1097	ZINC01035725	1711	0.33136147260665894	NO	-
1098	ZINC02204697	3040	0.3313446044921875	NO	-
1099	ZINC01651045	2793	0.3313206434249878	NO	-
1100	ZINC03171876	4469	0.33130979537963867	NO	-
1101	ZINC01928004	2879	0.33129963278770447	NO	-
1102	ZINC00877936	1231	0.3312658667564392	NO	-
1103	ZINC03055670	4442	0.3312442898750305	NO	-
1104	ZINC03391775	4764	0.33121830224990845	NO	-
1105	ZINC00298344	173	0.3312169313430786	NO	-
1106	ZINC00566979	451	0.33119529485702515	NO	-
1107	ZINC01069897	1844	0.3311685621738434	NO	-
1108	ZINC03859996	5662	0.33115506172180176	NO	-
1109	ZINC00583040	468	0.3311430811882019	NO	-
1110	ZINC01030649	1686	0.3311246335506439	NO	-
1111	ZINC03867214	5737	0.3310653567314148	NO	-
1112	ZINC03039918	4424	0.3310306668281555	NO	-
1113	ZINC00828844	1056	0.3309871554374695	NO	-
1114	ZINC04267278	6436	0.330962210893631	NO	-
1115	ZINC01032065	1692	0.33096176385879517	NO	-
1116	ZINC00826827	1048	0.3309420943260193	NO	-
1117	ZINC04292043	6462	0.33090853691101074	NO	-
1118	ZINC00585863	471	0.3309071958065033	NO	-
1119	ZINC01980401	2908	0.33085957169532776	NO	-
1120	ZINC00885428	1261	0.3308486342430115	NO	-
1121	ZINC04275375	6446	0.33083468675613403	NO	-
1122	ZINC03284497	4622	0.3307986855506897	NO	-
1123	ZINC00974998	1560	0.3307850956916809	NO	-
1124	ZINC03859995	5661	0.3307787775993347	NO	-
1125	ZINC03377109	4752	0.330767959356308	NO	-
1126	ZINC00602501	507	0.33072927594184875	NO	-
1127	ZINC03815749	10	0.33072587847709656	YES	1
1128	ZINC02914772	4153	0.3307257890701294	NO	-
1129	ZINC02914777	4156	0.3307257890701294	NO	-
1130	ZINC02439327	3392	0.33069828152656555	NO	-
1131	ZINC01215073	2324	0.3306916356086731	NO	-
1132	ZINC00593405	488	0.3306451737880707	NO	-
1133	ZINC00097934	62	0.3306165039539337	NO	-
1134	ZINC03487202	4870	0.3305951654911041	NO	-
1135	ZINC03487204	4871	0.3305951654911041	NO	-
1136	ZINC01425625	2554	0.33057844638824463	NO	-
1137	ZINC01104454	1960	0.3305518329143524	NO	-
1138	ZINC00502939	390	0.3305388391017914	NO	-
1139	ZINC00534079	420	0.330534428358078	NO	-
1140	ZINC04156217	6322	0.33052030205726624	NO	-
1141	ZINC02724654	3857	0.33050331473350525	NO	-
1142	ZINC02218800	3063	0.33046960830688477	NO	-
1143	ZINC00795697	958	0.33045539259910583	NO	-
1144	ZINC03858303	5550	0.3304285407066345	NO	-
1145	ZINC03906457	5894	0.33042722940444946	NO	-
1146	ZINC00629190	566	0.33042412996292114	NO	-
1147	ZINC03970313	5990	0.33040541410446167	NO	-
1148	ZINC01059278	1800	0.3303888440132141	NO	-
1149	ZINC03851638	5157	0.33035823702812195	NO	-
1150	ZINC02149079	2999	0.330352246761322	NO	-
1151	ZINC00233551	146	0.3303382694721222	NO	-
1152	ZINC02053502	2942	0.33030959963798523	NO	-
1153	ZINC03482372	4867	0.33028626441955566	NO	-
1154	ZINC02914774	4154	0.33025839924812317	NO	-
1155	ZINC02914776	4155	0.33025839924812317	NO	-
1156	ZINC03509995	4891	0.33022287487983704	NO	-
1157	ZINC00955622	1527	0.330207884311676	NO	-
1158	ZINC03851869	5167	0.3301686942577362	NO	-
1159	ZINC02667851	3656	0.3301543593406677	NO	-
1160	ZINC01516487	2752	0.3301386535167694	NO	-
1161	ZINC02718034	3780	0.33013230562210083	NO	-
1162	ZINC02621627	3562	0.33012381196022034	NO	-
1163	ZINC00321800	193	0.33011889457702637	NO	-
1164	ZINC00677428	727	0.33011701703071594	NO	-
1165	ZINC02325991	3209	0.330047070980072	NO	-
1166	ZINC04155402	6318	0.3300418555736542	NO	-
1167	ZINC02866780	4077	0.3300298750400543	NO	-
1168	ZINC03990216	6065	0.3300291895866394	NO	-
1169	ZINC03853707	5314	0.3299841284751892	NO	-
1170	ZINC03983729	6049	0.3299676775932312	NO	-
1171	ZINC01980402	2909	0.3299391567707062	NO	-
1172	ZINC04314960	6483	0.32993414998054504	NO	-
1173	ZINC02138460	2996	0.32991674542427063	NO	-
1174	ZINC03853121	5260	0.3298957049846649	NO	-
1175	ZINC03858258	5549	0.32987281680107117	NO	-
1176	ZINC01329968	2428	0.3298500180244446	NO	-
1177	ZINC00780466	916	0.3298334777355194	NO	-
1178	ZINC00780491	918	0.3298334777355194	NO	-
1179	ZINC00885425	1260	0.32980430126190186	NO	-
1180	ZINC00645506	637	0.32979804277420044	NO	-
1181	ZINC03909740	5907	0.32978424429893494	NO	-
1182	ZINC02873803	4094	0.3297812342643738	NO	-
1183	ZINC03990215	6061	0.3297334909439087	NO	-
1184	ZINC00648589	663	0.3296986222267151	NO	-
1185	ZINC00867762	1173	0.32969117164611816	NO	-
1186	ZINC02639711	3612	0.32964152097702026	NO	-
1187	ZINC03853215	5273	0.3296124339103699	NO	-
1188	ZINC02405371	3334	0.3296089768409729	NO	-
1189	ZINC00675912	721	0.3296087086200714	NO	-
1190	ZINC03810097	121	0.3295806348323822	YES	15
1191	ZINC04155402	6319	0.32956135272979736	NO	-
1192	ZINC03817896	5052	0.32955628633499146	NO	-
1193	ZINC00044933	30	0.3295173943042755	NO	-
1194	ZINC03867792	5799	0.32951536774635315	NO	-
1195	ZINC02204611	3039	0.32950854301452637	NO	-
1196	ZINC04186957	6370	0.3295074999332428	NO	-
1197	ZINC04281762	6454	0.32943612337112427	NO	-
1198	ZINC03603764	4972	0.32937952876091003	NO	-
1199	ZINC02714415	3700	0.32933181524276733	NO	-
1200	ZINC03855026	5422	0.3293057680130005	NO	-
1201	ZINC03855027	5423	0.3293057680130005	NO	-
1202	ZINC00752925	868	0.3292832672595978	NO	-
1203	ZINC01273384	2390	0.32926011085510254	NO	-
1204	ZINC01980523	2912	0.32925933599472046	NO	-
1205	ZINC03100277	4454	0.3291781544685364	NO	-
1206	ZINC03366786	4745	0.32915645837783813	NO	-
1207	ZINC03366788	4746	0.32915645837783813	NO	-
1208	ZINC04001005	6088	0.32914063334465027	NO	-
1209	ZINC00003559	1	0.32912272214889526	NO	-
1210	ZINC03433195	4819	0.3291080892086029	NO	-
1211	ZINC03433198	4820	0.3291080892086029	NO	-
1212	ZINC01986714	2918	0.3290952444076538	NO	-
1213	ZINC01069899	1845	0.32903921604156494	NO	-
1214	ZINC04276834	6449	0.3290274739265442	NO	-
1215	ZINC00705651	794	0.3290143609046936	NO	-
1216	ZINC04058639	6226	0.3290119469165802	NO	-
1217	ZINC03854498	5388	0.3290088176727295	NO	-
1218	ZINC00602501	508	0.3290022015571594	NO	-
1219	ZINC00851712	1110	0.3289901316165924	NO	-
1220	ZINC00994189	1607	0.3289901316165924	NO	-
1221	ZINC01447603	2614	0.328985333442688	NO	-
1222	ZINC01447711	2615	0.328985333442688	NO	-
1223	ZINC02982467	4363	0.32896876335144043	NO	-
1224	ZINC03459138	4854	0.32895320653915405	NO	-
1225	ZINC02937512	4261	0.32894718647003174	NO	-
1226	ZINC03866726	5697	0.3289432227611542	NO	-
1227	ZINC02718033	3778	0.3289341628551483	NO	-
1228	ZINC00705650	793	0.32891738414764404	NO	-
1229	ZINC03866754	5699	0.3288983404636383	NO	-
1230	ZINC02904376	4116	0.3288361728191376	NO	-
1231	ZINC02800558	3990	0.3288031220436096	NO	-
1232	ZINC02800560	3991	0.3288031220436096	NO	-
1233	ZINC02717956	3744	0.328776091337204	NO	-
1234	ZINC03850967	5121	0.3287443220615387	NO	-
1235	ZINC03855192	5444	0.3287256956100464	NO	-
1236	ZINC04363897	6534	0.3287198841571808	NO	-
1237	ZINC00689349	763	0.3286857306957245	NO	-
1238	ZINC01216866	2327	0.3286750316619873	NO	-
1239	ZINC01107360	1974	0.32866960763931274	NO	-
1240	ZINC03859938	5656	0.3286663293838501	NO	-
1241	ZINC01425625	2553	0.32864731550216675	NO	-
1242	ZINC04161651	6334	0.32864031195640564	NO	-
1243	ZINC01195557	2267	0.3286241292953491	NO	-
1244	ZINC03815744	122	0.3286140561103821	YES	15
1245	ZINC02861106	4069	0.32859888672828674	NO	-
1246	ZINC03401974	4781	0.32859793305397034	NO	-
1247	ZINC02311802	3191	0.32857683300971985	NO	-
1248	ZINC03855192	5445	0.328570157289505	NO	-
1249	ZINC03970856	5997	0.32855045795440674	NO	-
1250	ZINC04306774	6476	0.3285011649131775	NO	-
1251	ZINC03582272	4953	0.32846948504447937	NO	-
1252	ZINC01154728	2146	0.3284633159637451	NO	-
1253	ZINC00862017	1140	0.32842177152633667	NO	-
1254	ZINC03252730	4585	0.3284090459346771	NO	-
1255	ZINC03252733	4586	0.3284090459346771	NO	-
1256	ZINC01418575	2544	0.3283989429473877	NO	-
1257	ZINC03833996	25	0.3283986747264862	YES	2
1258	ZINC03859322	5607	0.3283860981464386	NO	-
1259	ZINC03890125	5859	0.3283839523792267	NO	-
1260	ZINC03859606	5622	0.328378826379776	NO	-
1261	ZINC00695923	773	0.3283642530441284	NO	-
1262	ZINC01032887	1694	0.3283640444278717	NO	-
1263	ZINC04292049	6464	0.328350305557251	NO	-
1264	ZINC03873470	5835	0.3283490240573883	NO	-
1265	ZINC01980612	2915	0.32834717631340027	NO	-
1266	ZINC00321927	201	0.3282804787158966	NO	-
1267	ZINC00577601	464	0.3282754719257355	NO	-
1268	ZINC00641708	620	0.3282734155654907	NO	-
1269	ZINC03455868	4850	0.32827138900756836	NO	-
1270	ZINC03942840	5923	0.32826900482177734	NO	-
1271	ZINC03867085	5720	0.32824957370758057	NO	-
1272	ZINC01079781	1886	0.3282448351383209	NO	-
1273	ZINC03398203	4771	0.32823747396469116	NO	-
1274	ZINC03415027	4798	0.32823747396469116	NO	-
1275	ZINC03594233	4965	0.3282274007797241	NO	-
1276	ZINC03969497	5971	0.3282177448272705	NO	-
1277	ZINC04001061	6095	0.3282177448272705	NO	-
1278	ZINC04059361	6229	0.328205943107605	NO	-
1279	ZINC00111716	74	0.32814493775367737	NO	-
1280	ZINC03970313	5992	0.32813072204589844	NO	-
1281	ZINC00051853	37	0.32811689376831055	NO	-
1282	ZINC02250223	3139	0.3280927538871765	NO	-
1283	ZINC01070382	1847	0.3280794322490692	NO	-
1284	ZINC02904111	4115	0.3280605673789978	NO	-
1285	ZINC00193870	108	0.328017920255661	NO	-
1286	ZINC03850968	5123	0.32799598574638367	NO	-
1287	ZINC03810104	118	0.32798391580581665	YES	13
1288	ZINC01516335	2751	0.3279612362384796	NO	-
1289	ZINC03190404	4500	0.32796087861061096	NO	-
1290	ZINC02724719	3860	0.3279573321342468	NO	-
1291	ZINC03660397	5019	0.3279573321342468	NO	-
1292	ZINC03660398	5020	0.3279573321342468	NO	-
1293	ZINC02266855	3154	0.3279287815093994	NO	-
1294	ZINC04004675	6123	0.3279056251049042	NO	-
1295	ZINC03533929	4922	0.32780352234840393	NO	-
1296	ZINC02500519	3500	0.32774990797042847	NO	-
1297	ZINC01040137	1730	0.3277380168437958	NO	-
1298	ZINC01493705	2675	0.32773399353027344	NO	-
1299	ZINC03853080	5248	0.32771894335746765	NO	-
1300	ZINC02708884	3692	0.32770484685897827	NO	-
1301	ZINC03853508	5302	0.32768601179122925	NO	-
1302	ZINC02628515	3588	0.3275907635688782	NO	-
1303	ZINC03867085	5721	0.3275231122970581	NO	-
1304	ZINC04470224	6700	0.32751113176345825	NO	-
1305	ZINC04223295	6382	0.32750222086906433	NO	-
1306	ZINC01980611	2914	0.3274928331375122	NO	-
1307	ZINC02265465	3151	0.32747647166252136	NO	-
1308	ZINC01201242	2281	0.32747527956962585	NO	-
1309	ZINC03794511	78	0.32747378945350647	YES	9
1310	ZINC01436583	2570	0.327436625957489	NO	-
1311	ZINC03851651	5158	0.3274017572402954	NO	-
1312	ZINC01079999	1894	0.32736852765083313	NO	-
1313	ZINC02456084	3426	0.32735177874565125	NO	-
1314	ZINC00799091	968	0.32734355330467224	NO	-
1315	ZINC02320420	3199	0.32733064889907837	NO	-
1316	ZINC00675914	722	0.3273274898529053	NO	-
1317	ZINC02005456	2934	0.32731688022613525	NO	-
1318	ZINC02717896	3736	0.3273029029369354	NO	-
1319	ZINC02708886	3693	0.32725128531455994	NO	-
1320	ZINC02724752	3879	0.32721444964408875	NO	-
1321	ZINC03545826	4927	0.327163964509964	NO	-
1322	ZINC03851952	5176	0.3271591365337372	NO	-
1323	ZINC03856222	5471	0.3270820677280426	NO	-
1324	ZINC03893148	5874	0.3270757794380188	NO	-
1325	ZINC00705335	792	0.32707270979881287	NO	-
1326	ZINC01365236	2453	0.3270697295665741	NO	-
1327	ZINC01186732	2250	0.3270495533943176	NO	-
1328	ZINC04155402	6320	0.32703694701194763	NO	-
1329	ZINC02717957	3748	0.3270339071750641	NO	-
1330	ZINC03482111	4861	0.3270338475704193	NO	-
1331	ZINC03482324	4866	0.3270338475704193	NO	-
1332	ZINC03606020	4979	0.3270253837108612	NO	-
1333	ZINC02909773	4118	0.3270113468170166	NO	-
1334	ZINC00837959	1077	0.32700881361961365	NO	-
1335	ZINC01249085	2369	0.3269769549369812	NO	-
1336	ZINC00309446	178	0.326961487531662	NO	-
1337	ZINC01512202	2746	0.32695910334587097	NO	-
1338	ZINC01801668	2826	0.3269032835960388	NO	-
1339	ZINC00867762	1174	0.3268798589706421	NO	-
1340	ZINC01040284	1737	0.32686877250671387	NO	-
1341	ZINC01079998	1893	0.3268623650074005	NO	-
1342	ZINC03962417	5946	0.32684051990509033	NO	-
1343	ZINC00193867	107	0.32683825492858887	NO	-
1344	ZINC02659341	3647	0.32683172821998596	NO	-
1345	ZINC03853485	5298	0.32681626081466675	NO	-
1346	ZINC03181444	4487	0.32681208848953247	NO	-
1347	ZINC00956577	1534	0.32679483294487	NO	-
1348	ZINC02931587	4258	0.3267626464366913	NO	-
1349	ZINC02325224	3208	0.326727956533432	NO	-
1350	ZINC01078606	1880	0.3266868591308594	NO	-
1351	ZINC01078609	1881	0.3266868591308594	NO	-
1352	ZINC00644742	633	0.32667726278305054	NO	-
1353	ZINC01123271	2057	0.32661402225494385	NO	-
1354	ZINC03853145	5263	0.3266117572784424	NO	-
1355	ZINC01104794	1965	0.3266085386276245	NO	-
1356	ZINC01025690	1670	0.3265977203845978	NO	-
1357	ZINC02621628	3563	0.3265827000141144	NO	-
1358	ZINC00885471	1263	0.3265797793865204	NO	-
1359	ZINC02638799	3608	0.32652679085731506	NO	-
1360	ZINC01030646	1685	0.3265267312526703	NO	-
1361	ZINC03359504	4728	0.32650402188301086	NO	-
1362	ZINC00849465	1106	0.3265010118484497	NO	-
1363	ZINC02652502	3638	0.32645729184150696	NO	-
1364	ZINC02138375	2995	0.32643404603004456	NO	-
1365	ZINC00915726	1338	0.32641035318374634	NO	-
1366	ZINC02292855	3174	0.3264034390449524	NO	-
1367	ZINC02292856	3175	0.3264034390449524	NO	-
1368	ZINC03625374	4995	0.32634812593460083	NO	-
1369	ZINC02718028	3767	0.3263421952724457	NO	-
1370	ZINC00780474	917	0.3263046145439148	NO	-
1371	ZINC03993104	6073	0.326301246881485	NO	-
1372	ZINC03228150	4540	0.32624906301498413	NO	-
1373	ZINC01177618	2210	0.32622766494750977	NO	-
1374	ZINC03045223	4433	0.3262207508087158	NO	-
1375	ZINC01120339	2042	0.3262077867984772	NO	-
1376	ZINC03857910	5526	0.3262016773223877	NO	-
1377	ZINC02724572	3851	0.326180636882782	NO	-
1378	ZINC00884301	1254	0.3261701464653015	NO	-
1379	ZINC04372136	6544	0.3261677026748657	NO	-
1380	ZINC04001006	6089	0.32611650228500366	NO	-
1381	ZINC02857612	4054	0.3260487914085388	NO	-
1382	ZINC03236168	4554	0.3260349631309509	NO	-
1383	ZINC04465178	6658	0.3260079026222229	NO	-
1384	ZINC01076710	1875	0.3259378969669342	NO	-
1385	ZINC03859938	5657	0.3258570730686188	NO	-
1386	ZINC04059252	6227	0.3258557617664337	NO	-
1387	ZINC02724729	3869	0.3258476257324219	NO	-
1388	ZINC02724730	3870	0.3258476257324219	NO	-
1389	ZINC00905714	1315	0.3258157968521118	NO	-
1390	ZINC03418149	4804	0.3257918953895569	NO	-
1391	ZINC02087164	2962	0.32578223943710327	NO	-
1392	ZINC03969498	5972	0.32576048374176025	NO	-
1393	ZINC04001062	6096	0.32576048374176025	NO	-
1394	ZINC00169973	93	0.3257291615009308	NO	-
1395	ZINC02871747	4086	0.3257025480270386	NO	-
1396	ZINC03868600	5823	0.3256834149360657	NO	-
1397	ZINC03866683	5691	0.3256825804710388	NO	-
1398	ZINC00309441	177	0.32567304372787476	NO	-
1399	ZINC03174129	4470	0.32561981678009033	NO	-
1400	ZINC03885571	5842	0.32561805844306946	NO	-
1401	ZINC03440716	4830	0.3256170153617859	NO	-
1402	ZINC03440719	4831	0.3256170153617859	NO	-
1403	ZINC00068411	51	0.32561057806015015	NO	-
1404	ZINC04442897	6606	0.3255840539932251	NO	-
1405	ZINC03853089	5252	0.32558006048202515	NO	-
1406	ZINC01197386	2272	0.32557690143585205	NO	-
1407	ZINC00885469	1262	0.3255736827850342	NO	-
1408	ZINC02724539	3844	0.32556992769241333	NO	-
1409	ZINC02724540	3845	0.32556992769241333	NO	-
1410	ZINC03853146	5264	0.3255642056465149	NO	-
1411	ZINC03854549	5393	0.32554277777671814	NO	-
1412	ZINC02620440	3556	0.32552602887153625	NO	-
1413	ZINC04468419	6683	0.32552602887153625	NO	-
1414	ZINC03867665	5786	0.32551446557044983	NO	-
1415	ZINC02306644	3180	0.32550424337387085	NO	-
1416	ZINC03766583	5037	0.32548436522483826	NO	-
1417	ZINC02636748	3607	0.3254484236240387	NO	-
1418	ZINC00988152	1581	0.3254421651363373	NO	-
1419	ZINC02754843	3919	0.32541897892951965	NO	-
1420	ZINC03983403	6047	0.3253946900367737	NO	-
1421	ZINC00704361	790	0.32537996768951416	NO	-
1422	ZINC03854485	5386	0.3253503143787384	NO	-
1423	ZINC01090892	1929	0.32534298300743103	NO	-
1424	ZINC01090893	1930	0.32534298300743103	NO	-
1425	ZINC02738624	3902	0.3253350853919983	NO	-
1426	ZINC01324174	2418	0.32532450556755066	NO	-
1427	ZINC00709157	804	0.32531967759132385	NO	-
1428	ZINC00709158	805	0.32531967759132385	NO	-
1429	ZINC03852816	5227	0.32530879974365234	NO	-
1430	ZINC00989767	1584	0.32526087760925293	NO	-
1431	ZINC03349987	4706	0.32525867223739624	NO	-
1432	ZINC03269003	4599	0.32524722814559937	NO	-
1433	ZINC02265587	3152	0.3252374827861786	NO	-
1434	ZINC01094361	1936	0.3251918852329254	NO	-
1435	ZINC00003613	2	0.32519015669822693	NO	-
1436	ZINC03990215	6064	0.3251882791519165	NO	-
1437	ZINC04032978	6155	0.32516446709632874	NO	-
1438	ZINC01020466	1663	0.3251555562019348	NO	-
1439	ZINC01726085	2799	0.3251454830169678	NO	-
1440	ZINC01113809	1998	0.32514476776123047	NO	-
1441	ZINC03852842	5231	0.3251360058784485	NO	-
1442	ZINC03852010	5179	0.32511773705482483	NO	-
1443	ZINC03867216	5740	0.325113981962204	NO	-
1444	ZINC02813070	4011	0.3251093327999115	NO	-
1445	ZINC01075502	1870	0.32510626316070557	NO	-
1446	ZINC04281708	6453	0.3250972330570221	NO	-
1447	ZINC02795564	3979	0.3250938653945923	NO	-
1448	ZINC04348691	6510	0.32507550716400146	NO	-
1449	ZINC00773428	899	0.32507410645484924	NO	-
1450	ZINC03852841	5230	0.3249943256378174	NO	-
1451	ZINC02771961	3937	0.32498618960380554	NO	-
1452	ZINC03482322	4865	0.3249370753765106	NO	-
1453	ZINC03867214	5738	0.324903666973114	NO	-
1454	ZINC00792876	947	0.32490137219429016	NO	-
1455	ZINC02791752	3959	0.32486650347709656	NO	-
1456	ZINC01109807	1983	0.32481303811073303	NO	-
1457	ZINC01492685	2674	0.3248012065887451	NO	-
1458	ZINC02724202	3834	0.3247984051704407	NO	-
1459	ZINC00321918	199	0.3247772753238678	NO	-
1460	ZINC01742396	2807	0.32476523518562317	NO	-
1461	ZINC01742402	2809	0.32476523518562317	NO	-
1462	ZINC02982331	4361	0.32475531101226807	NO	-
1463	ZINC02500128	3493	0.3247496485710144	NO	-
1464	ZINC02633795	3598	0.324692040681839	NO	-
1465	ZINC04596593	6765	0.3246864080429077	NO	-
1466	ZINC02488020	3477	0.3246642053127289	NO	-
1467	ZINC03866726	5696	0.32465723156929016	NO	-
1468	ZINC02181020	3010	0.3246057629585266	NO	-
1469	ZINC01039985	1722	0.3245900273323059	NO	-
1470	ZINC00449678	351	0.3245745301246643	NO	-
1471	ZINC03957479	5938	0.32457077503204346	NO	-
1472	ZINC00801792	971	0.3245393633842468	NO	-
1473	ZINC00028436	21	0.3244936466217041	NO	-
1474	ZINC00852678	1113	0.3244766294956207	NO	-
1475	ZINC00852679	1114	0.3244766294956207	NO	-
1476	ZINC01341287	2441	0.32446467876434326	NO	-
1477	ZINC03856223	5472	0.32446208596229553	NO	-
1478	ZINC04326752	6498	0.3244574964046478	NO	-
1479	ZINC01498604	2693	0.3244209587574005	NO	-
1480	ZINC03815775	54	0.32438376545906067	YES	9
1481	ZINC03041617	4427	0.3243573009967804	NO	-
1482	ZINC03892895	5873	0.3243529796600342	NO	-
1483	ZINC03853212	5270	0.3243202865123749	NO	-
1484	ZINC00780705	925	0.3242952227592468	NO	-
1485	ZINC01048166	1761	0.32428160309791565	NO	-
1486	ZINC03026922	4399	0.32424941658973694	NO	-
1487	ZINC04156760	6326	0.32424598932266235	NO	-
1488	ZINC02846504	4036	0.3242326080799103	NO	-
1489	ZINC02594986	3538	0.3242308497428894	NO	-
1490	ZINC01743021	2810	0.32423028349876404	NO	-
1491	ZINC02662800	3651	0.324219673871994	NO	-
1492	ZINC01170221	2184	0.32421639561653137	NO	-
1493	ZINC00954671	1519	0.32418256998062134	NO	-
1494	ZINC01085154	1908	0.32418081164360046	NO	-
1495	ZINC03980684	6032	0.32418081164360046	NO	-
1496	ZINC01104795	1966	0.3241753876209259	NO	-
1497	ZINC01341260	2440	0.3241618871688843	NO	-
1498	ZINC04420125	6586	0.3241409659385681	NO	-
1499	ZINC04370308	6540	0.3241320550441742	NO	-
1500	ZINC00955006	1522	0.32406994700431824	NO	-
1501	ZINC01498551	2691	0.32406774163246155	NO	-
1502	ZINC01492685	2673	0.32405027747154236	NO	-
1503	ZINC03859323	5608	0.3240310251712799	NO	-
1504	ZINC03261494	4590	0.32399407029151917	NO	-
1505	ZINC01390941	2484	0.32398658990859985	NO	-
1506	ZINC01420956	2546	0.3239641487598419	NO	-
1507	ZINC02917427	4204	0.3239595293998718	NO	-
1508	ZINC02856861	4051	0.3239462077617645	NO	-
1509	ZINC00035049	25	0.32390809059143066	NO	-
1510	ZINC01116240	2022	0.3239051103591919	NO	-
1511	ZINC01116242	2023	0.3239051103591919	NO	-
1512	ZINC03790549	5042	0.32388797402381897	NO	-
1513	ZINC03999740	6085	0.3238832950592041	NO	-
1514	ZINC03561952	4945	0.3238646388053894	NO	-
1515	ZINC03977701	6029	0.3238632082939148	NO	-
1516	ZINC00429598	330	0.3238618075847626	NO	-
1517	ZINC00429598	331	0.3238618075847626	NO	-
1518	ZINC03948698	5926	0.32384827733039856	NO	-
1519	ZINC02724169	3816	0.32383862137794495	NO	-
1520	ZINC02762464	3929	0.3238343596458435	NO	-
1521	ZINC03849127	5077	0.32382646203041077	NO	-
1522	ZINC02319444	3197	0.32382434606552124	NO	-
1523	ZINC00626971	554	0.323803186416626	NO	-
1524	ZINC01889889	2850	0.32377326488494873	NO	-
1525	ZINC01178300	2215	0.32377317547798157	NO	-
1526	ZINC03402653	4783	0.3237585425376892	NO	-
1527	ZINC01129826	2089	0.3237512409687042	NO	-
1528	ZINC04223129	6380	0.32372549176216125	NO	-
1529	ZINC03868663	5825	0.32369109988212585	NO	-
1530	ZINC00829533	1064	0.32368382811546326	NO	-
1531	ZINC03482312	4864	0.32367998361587524	NO	-
1532	ZINC04465360	6667	0.3236617147922516	NO	-
1533	ZINC03600644	4969	0.32360848784446716	NO	-
1534	ZINC01040046	1725	0.32352426648139954	NO	-
1535	ZINC01043390	1747	0.3235229551792145	NO	-
1536	ZINC02223037	3075	0.32351136207580566	NO	-
1537	ZINC02663874	3652	0.32346320152282715	NO	-
1538	ZINC01510420	2742	0.3234390914440155	NO	-
1539	ZINC04165748	6338	0.32343775033950806	NO	-
1540	ZINC03045303	4434	0.3234281837940216	NO	-
1541	ZINC03854990	5420	0.3233802616596222	NO	-
1542	ZINC03868408	5818	0.32337039709091187	NO	-
1543	ZINC04466059	6672	0.32337039709091187	NO	-
1544	ZINC00793962	950	0.32333850860595703	NO	-
1545	ZINC00587605	473	0.32333698868751526	NO	-
1546	ZINC03346964	4700	0.32331231236457825	NO	-
1547	ZINC02717895	3732	0.3233011066913605	NO	-
1548	ZINC01342713	2443	0.32327112555503845	NO	-
1549	ZINC03766582	5036	0.3232378363609314	NO	-
1550	ZINC03610704	4983	0.32322391867637634	NO	-
1551	ZINC04512162	6755	0.32320713996887207	NO	-
1552	ZINC01889888	2849	0.3231884837150574	NO	-
1553	ZINC00808488	1000	0.3231234550476074	NO	-
1554	ZINC03518751	4910	0.3230803906917572	NO	-
1555	ZINC00991809	1600	0.3230607211589813	NO	-
1556	ZINC02724236	3836	0.323049396276474	NO	-
1557	ZINC02652034	3635	0.32300493121147156	NO	-
1558	ZINC01516487	2753	0.32296818494796753	NO	-
1559	ZINC00881518	1240	0.322883278131485	NO	-
1560	ZINC02957285	4324	0.32287606596946716	NO	-
1561	ZINC00721931	834	0.322862833738327	NO	-
1562	ZINC01065410	1826	0.3228570520877838	NO	-
1563	ZINC00803269	980	0.3228524625301361	NO	-
1564	ZINC01034872	1707	0.32284897565841675	NO	-
1565	ZINC01429207	2563	0.3228476047515869	NO	-
1566	ZINC03851952	5175	0.3228224217891693	NO	-
1567	ZINC02851591	4042	0.32281121611595154	NO	-
1568	ZINC02652488	3637	0.3227936327457428	NO	-
1569	ZINC00852601	1112	0.3227390944957733	NO	-
1570	ZINC00802255	973	0.3226710557937622	NO	-
1571	ZINC00945352	1488	0.32266494631767273	NO	-
1572	ZINC04169848	6362	0.3226570785045624	NO	-
1573	ZINC02620015	3551	0.32263270020484924	NO	-
1574	ZINC03854507	5390	0.32254284620285034	NO	-
1575	ZINC01180183	2221	0.32253578305244446	NO	-
1576	ZINC04135502	6307	0.3225119709968567	NO	-
1577	ZINC00411873	252	0.3224755525588989	NO	-
1578	ZINC03446116	4834	0.3224745988845825	NO	-
1579	ZINC01192454	2260	0.32246384024620056	NO	-
1580	ZINC02982307	4360	0.3224358856678009	NO	-
1581	ZINC01040027	1723	0.32242438197135925	NO	-
1582	ZINC00828862	1061	0.3224155306816101	NO	-
1583	ZINC03977700	6028	0.3223942220211029	NO	-
1584	ZINC02748340	3911	0.32233837246894836	NO	-
1585	ZINC04057033	6224	0.3223263621330261	NO	-
1586	ZINC02872246	4087	0.32223206758499146	NO	-
1587	ZINC04304123	6471	0.3222280740737915	NO	-
1588	ZINC01073990	1860	0.3222199082374573	NO	-
1589	ZINC03852723	5220	0.32221683859825134	NO	-
1590	ZINC02488017	3476	0.3222063481807709	NO	-
1591	ZINC03354500	4716	0.3221748173236847	NO	-
1592	ZINC03354500	4717	0.3221748173236847	NO	-
1593	ZINC03610561	4982	0.322174608707428	NO	-
1594	ZINC03215474	4525	0.3221476972103119	NO	-
1595	ZINC04003958	6117	0.3221305310726166	NO	-
1596	ZINC02291211	3171	0.3221203684806824	NO	-
1597	ZINC03278283	4613	0.32209452986717224	NO	-
1598	ZINC00563962	449	0.32208704948425293	NO	-
1599	ZINC01797763	2824	0.32206830382347107	NO	-
1600	ZINC03832090	91	0.32205861806869507	YES	9
1601	ZINC03098775	4451	0.32204148173332214	NO	-
1602	ZINC00872286	1186	0.3220057785511017	NO	-
1603	ZINC02308659	3186	0.3219713270664215	NO	-
1604	ZINC04304199	6475	0.3219003677368164	NO	-
1605	ZINC04320262	6493	0.3218999207019806	NO	-
1606	ZINC04001030	6092	0.321892112493515	NO	-
1607	ZINC02217193	3059	0.3218899667263031	NO	-
1608	ZINC01152153	2137	0.3218761682510376	NO	-
1609	ZINC03859875	5650	0.32186174392700195	NO	-
1610	ZINC03891024	5869	0.32185184955596924	NO	-
1611	ZINC00640114	617	0.32183417677879333	NO	-
1612	ZINC03854481	5384	0.3218216001987457	NO	-
1613	ZINC00773581	900	0.3217872381210327	NO	-
1614	ZINC01054797	1781	0.3217809200286865	NO	-
1615	ZINC01054799	1782	0.3217809200286865	NO	-
1616	ZINC04304127	6472	0.3217420279979706	NO	-
1617	ZINC01428816	2562	0.3217376172542572	NO	-
1618	ZINC02724725	3865	0.3217308521270752	NO	-
1619	ZINC02830563	4028	0.32172468304634094	NO	-
1620	ZINC01400729	2503	0.32170578837394714	NO	-
1621	ZINC00905526	1304	0.3216843008995056	NO	-
1622	ZINC03868674	5826	0.3216720223426819	NO	-
1623	ZINC00919559	1399	0.3216557204723358	NO	-
1624	ZINC00919561	1400	0.3216557204723358	NO	-
1625	ZINC01889768	2845	0.32162851095199585	NO	-
1626	ZINC01889772	2846	0.32162851095199585	NO	-
1627	ZINC02487976	3475	0.32162851095199585	NO	-
1628	ZINC04094420	6259	0.32160690426826477	NO	-
1629	ZINC01025400	1669	0.32159966230392456	NO	-
1630	ZINC01049552	1766	0.3215954899787903	NO	-
1631	ZINC01438263	2577	0.3215954601764679	NO	-
1632	ZINC01438264	2578	0.3215954601764679	NO	-
1633	ZINC00463775	369	0.3215544521808624	NO	-
1634	ZINC03853079	5247	0.3215455412864685	NO	-
1635	ZINC02206663	3042	0.3214905560016632	NO	-
1636	ZINC00461798	363	0.32146137952804565	NO	-
1637	ZINC02375817	3300	0.32146134972572327	NO	-
1638	ZINC02985823	4368	0.32143664360046387	NO	-
1639	ZINC03061145	4447	0.32142654061317444	NO	-
1640	ZINC01094967	1939	0.3213798999786377	NO	-
1641	ZINC02226934	3082	0.32137593626976013	NO	-
1642	ZINC03853508	5303	0.32133913040161133	NO	-
1643	ZINC03815713	130	0.3213213384151459	YES	16
1644	ZINC01061773	1812	0.32130035758018494	NO	-
1645	ZINC02971720	4337	0.32129910588264465	NO	-
1646	ZINC01030504	1684	0.321294367313385	NO	-
1647	ZINC02724537	3842	0.32127535343170166	NO	-
1648	ZINC03867722	5798	0.3212663531303406	NO	-
1649	ZINC00862695	1141	0.3212606608867645	NO	-
1650	ZINC00828861	1060	0.32125383615493774	NO	-
1651	ZINC02197857	3020	0.32121357321739197	NO	-
1652	ZINC03292663	4631	0.32119834423065186	NO	-
1653	ZINC02858641	4056	0.3211852014064789	NO	-
1654	ZINC04033728	6205	0.32115694880485535	NO	-
1655	ZINC02724755	3882	0.3211347460746765	NO	-
1656	ZINC02724756	3883	0.3211347460746765	NO	-
1657	ZINC01405043	2508	0.3211342394351959	NO	-
1658	ZINC02099722	2969	0.32112905383110046	NO	-
1659	ZINC00930684	1428	0.3211130201816559	NO	-
1660	ZINC02686322	3660	0.32110774517059326	NO	-
1661	ZINC03610559	4981	0.32105910778045654	NO	-
1662	ZINC01955976	2897	0.3210500180721283	NO	-
1663	ZINC03026995	4401	0.3210429847240448	NO	-
1664	ZINC04101736	6263	0.32103270292282104	NO	-
1665	ZINC04033098	6177	0.32103046774864197	NO	-
1666	ZINC02438431	3391	0.321017861366272	NO	-
1667	ZINC00954858	1520	0.3210148215293884	NO	-
1668	ZINC03857320	5491	0.32096022367477417	NO	-
1669	ZINC04156217	6323	0.3209480345249176	NO	-
1670	ZINC04164917	6337	0.32093435525894165	NO	-
1671	ZINC03866907	5706	0.32091736793518066	NO	-
1672	ZINC03866908	5707	0.32091736793518066	NO	-
1673	ZINC03852710	5218	0.3209068477153778	NO	-
1674	ZINC03252160	4582	0.3209010362625122	NO	-
1675	ZINC02918090	4213	0.3208793103694916	NO	-
1676	ZINC02636182	3604	0.3208693861961365	NO	-
1677	ZINC03855155	5439	0.3208673596382141	NO	-
1678	ZINC03018680	4394	0.32085949182510376	NO	-
1679	ZINC00915724	1337	0.32085734605789185	NO	-
1680	ZINC02416775	3359	0.3208455741405487	NO	-
1681	ZINC03549431	4932	0.32084426283836365	NO	-
1682	ZINC03578168	4949	0.32082805037498474	NO	-
1683	ZINC02915357	4169	0.3208272457122803	NO	-
1684	ZINC01194631	2263	0.32080936431884766	NO	-
1685	ZINC01195741	2270	0.32080936431884766	NO	-
1686	ZINC03854274	5351	0.32079923152923584	NO	-
1687	ZINC04400751	6572	0.32074418663978577	NO	-
1688	ZINC01090886	1925	0.3207182288169861	NO	-
1689	ZINC01090887	1926	0.3207182288169861	NO	-
1690	ZINC00543649	433	0.3206942081451416	NO	-
1691	ZINC04124493	6288	0.3206825256347656	NO	-
1692	ZINC03216069	4526	0.32067805528640747	NO	-
1693	ZINC03852013	5181	0.3206549882888794	NO	-
1694	ZINC04033633	6198	0.32064133882522583	NO	-
1695	ZINC03351248	4709	0.3206242620944977	NO	-
1696	ZINC04320291	6495	0.3206220865249634	NO	-
1697	ZINC00884298	1253	0.32062140107154846	NO	-
1698	ZINC00884306	1256	0.32062140107154846	NO	-
1699	ZINC03664237	5025	0.3205960988998413	NO	-
1700	ZINC00607947	514	0.3205946087837219	NO	-
1701	ZINC03599923	4968	0.32057929039001465	NO	-
1702	ZINC03854882	5414	0.32057076692581177	NO	-
1703	ZINC03859731	5634	0.320569783449173	NO	-
1704	ZINC03531060	4921	0.3205563426017761	NO	-
1705	ZINC03857972	5531	0.32055285573005676	NO	-
1706	ZINC03857973	5532	0.32055285573005676	NO	-
1707	ZINC02619953	3549	0.3205448091030121	NO	-
1708	ZINC00905525	1303	0.3205409646034241	NO	-
1709	ZINC03815772	98	0.32053443789482117	YES	9
1710	ZINC03868260	5813	0.3205031156539917	NO	-
1711	ZINC04438066	6595	0.3204640746116638	NO	-
1712	ZINC02622415	3564	0.32045724987983704	NO	-
1713	ZINC03600826	4970	0.32045724987983704	NO	-
1714	ZINC02202443	3035	0.320446252822876	NO	-
1715	ZINC03970313	5993	0.3204133212566376	NO	-
1716	ZINC01269532	2384	0.32041075825691223	NO	-
1717	ZINC01269534	2385	0.32041075825691223	NO	-
1718	ZINC03852627	5202	0.32040563225746155	NO	-
1719	ZINC00815267	1012	0.3203829824924469	NO	-
1720	ZINC02724239	3838	0.32036474347114563	NO	-
1721	ZINC02724240	3839	0.32036474347114563	NO	-
1722	ZINC03867226	5744	0.32034429907798767	NO	-
1723	ZINC01549947	2776	0.32032352685928345	NO	-
1724	ZINC01980375	2903	0.32030513882637024	NO	-
1725	ZINC03857321	5492	0.3203047215938568	NO	-
1726	ZINC01332986	2436	0.3202519416809082	NO	-
1727	ZINC03859266	5603	0.3202512264251709	NO	-
1728	ZINC03873666	5837	0.3202405869960785	NO	-
1729	ZINC04471956	6716	0.3202013671398163	NO	-
1730	ZINC02724575	3852	0.3201963007450104	NO	-
1731	ZINC02724576	3853	0.3201963007450104	NO	-
1732	ZINC01438262	2576	0.3201955556869507	NO	-
1733	ZINC01438265	2579	0.3201955556869507	NO	-
1734	ZINC02722942	3809	0.32016703486442566	NO	-
1735	ZINC02722943	3810	0.32016703486442566	NO	-
1736	ZINC02372425	3296	0.3201621174812317	NO	-
1737	ZINC01346752	2446	0.3201606273651123	NO	-
1738	ZINC00203135	117	0.3201381266117096	NO	-
1739	ZINC02937766	4267	0.3201339542865753	NO	-
1740	ZINC03896474	5876	0.3200989067554474	NO	-
1741	ZINC03867216	5739	0.32008427381515503	NO	-
1742	ZINC00815344	1014	0.3200794756412506	NO	-
1743	ZINC01176657	2204	0.320078045129776	NO	-
1744	ZINC02851592	4043	0.3200518786907196	NO	-
1745	ZINC03060485	4445	0.3200405538082123	NO	-
1746	ZINC00967961	1552	0.3200085461139679	NO	-
1747	ZINC03867097	5723	0.3199973404407501	NO	-
1748	ZINC03855020	5421	0.31999117136001587	NO	-
1749	ZINC01206883	2289	0.3199830651283264	NO	-
1750	ZINC01061841	1814	0.3199666142463684	NO	-
1751	ZINC01061844	1815	0.3199666142463684	NO	-
1752	ZINC01318607	2415	0.3199114203453064	NO	-
1753	ZINC02947909	4305	0.31990861892700195	NO	-
1754	ZINC02947911	4306	0.31990861892700195	NO	-
1755	ZINC02504173	3512	0.3199028968811035	NO	-
1756	ZINC02340490	3234	0.3198980391025543	NO	-
1757	ZINC00689384	764	0.31987935304641724	NO	-
1758	ZINC01744551	2811	0.31987130641937256	NO	-
1759	ZINC00625891	548	0.31985217332839966	NO	-
1760	ZINC01040027	1724	0.3198500871658325	NO	-
1761	ZINC01933850	2882	0.31982770562171936	NO	-
1762	ZINC03852604	5195	0.31982505321502686	NO	-
1763	ZINC00203502	121	0.31982293725013733	NO	-
1764	ZINC00919439	1392	0.31980881094932556	NO	-
1765	ZINC00919441	1393	0.31980881094932556	NO	-
1766	ZINC02424007	3369	0.31978151202201843	NO	-
1767	ZINC03852734	5221	0.3197784423828125	NO	-
1768	ZINC01201243	2282	0.3197593688964844	NO	-
1769	ZINC02646191	3628	0.3197522461414337	NO	-
1770	ZINC02646192	3629	0.3197522461414337	NO	-
1771	ZINC01498579	2692	0.31974098086357117	NO	-
1772	ZINC02077867	2956	0.31971585750579834	NO	-
1773	ZINC03815764	127	0.31970587372779846	YES	15
1774	ZINC00727262	848	0.3197029232978821	NO	-
1775	ZINC02426971	3374	0.3196955621242523	NO	-
1776	ZINC00919537	1396	0.31968405842781067	NO	-
1777	ZINC00970539	1555	0.31967344880104065	NO	-
1778	ZINC04348627	6509	0.3195934295654297	NO	-
1779	ZINC02414246	3355	0.3195841312408447	NO	-
1780	ZINC03856097	5459	0.3195781707763672	NO	-
1781	ZINC02917673	4207	0.3195759356021881	NO	-
1782	ZINC04033085	6169	0.3195282816886902	NO	-
1783	ZINC03863365	5678	0.3195212185382843	NO	-
1784	ZINC02456713	3430	0.3195182979106903	NO	-
1785	ZINC04441535	6597	0.31951361894607544	NO	-
1786	ZINC03852713	5219	0.31951022148132324	NO	-
1787	ZINC01229894	2348	0.3194917142391205	NO	-
1788	ZINC02461584	3440	0.319487601518631	NO	-
1789	ZINC01613762	2788	0.3194740414619446	NO	-
1790	ZINC03848547	5075	0.31946179270744324	NO	-
1791	ZINC02244620	3131	0.31945866346359253	NO	-
1792	ZINC00996178	1615	0.3194548189640045	NO	-
1793	ZINC01462975	2632	0.31945374608039856	NO	-
1794	ZINC00645827	643	0.319423645734787	NO	-
1795	ZINC02476885	3472	0.3194023370742798	NO	-
1796	ZINC03433241	4822	0.3193652331829071	NO	-
1797	ZINC02971873	4338	0.31935152411460876	NO	-
1798	ZINC04362934	6532	0.319342702627182	NO	-
1799	ZINC04443112	6607	0.3193422257900238	NO	-
1800	ZINC04621470	6769	0.3193140923976898	NO	-
1801	ZINC03589699	4961	0.3192974328994751	NO	-
1802	ZINC04169833	6354	0.3192931115627289	NO	-
1803	ZINC04057284	6225	0.319273978471756	NO	-
1804	ZINC03604555	4977	0.31921952962875366	NO	-
1805	ZINC02917675	4208	0.3192155957221985	NO	-
1806	ZINC03561894	4944	0.3191777467727661	NO	-
1807	ZINC00321912	196	0.3191567659378052	NO	-
1808	ZINC04033088	6171	0.31915491819381714	NO	-
1809	ZINC01010102	1649	0.31914830207824707	NO	-
1810	ZINC01010105	1651	0.31914830207824707	NO	-
1811	ZINC01061776	1813	0.3191123604774475	NO	-
1812	ZINC01928003	2878	0.3190544843673706	NO	-
1813	ZINC01052236	1776	0.319021999835968	NO	-
1814	ZINC01446017	2613	0.3190195858478546	NO	-
1815	ZINC01737963	2800	0.3190155327320099	NO	-
1816	ZINC00799702	969	0.3190055191516876	NO	-
1817	ZINC01444251	2609	0.3189915418624878	NO	-
1818	ZINC04063013	6237	0.318940669298172	NO	-
1819	ZINC01400116	2501	0.3189287483692169	NO	-
1820	ZINC03366583	4742	0.3189208507537842	NO	-
1821	ZINC00987528	1579	0.31890398263931274	NO	-
1822	ZINC01079631	1883	0.3188726603984833	NO	-
1823	ZINC03851098	5132	0.3188476860523224	NO	-
1824	ZINC03249270	4575	0.31884765625	NO	-
1825	ZINC03990216	6067	0.3188292384147644	NO	-
1826	ZINC03867249	5746	0.318811297416687	NO	-
1827	ZINC04169848	6361	0.31878989934921265	NO	-
1828	ZINC02326645	3212	0.31876295804977417	NO	-
1829	ZINC02469530	3458	0.31876063346862793	NO	-
1830	ZINC04001084	6100	0.3187575042247772	NO	-
1831	ZINC04001085	6101	0.3187575042247772	NO	-
1832	ZINC02620504	3557	0.3187563121318817	NO	-
1833	ZINC00512862	396	0.3187534511089325	NO	-
1834	ZINC04032657	6153	0.31872817873954773	NO	-
1835	ZINC03855160	5442	0.3187180757522583	NO	-
1836	ZINC03855156	5441	0.31871601939201355	NO	-
1837	ZINC01110278	1984	0.31869563460350037	NO	-
1838	ZINC00672068	710	0.3186923563480377	NO	-
1839	ZINC00672070	711	0.3186923563480377	NO	-
1840	ZINC04161627	6333	0.3186917006969452	NO	-
1841	ZINC03857146	5483	0.3186882734298706	NO	-
1842	ZINC03857955	5529	0.3186882734298706	NO	-
1843	ZINC03851060	5129	0.3186701834201813	NO	-
1844	ZINC01178512	2217	0.3186415433883667	NO	-
1845	ZINC03873718	5839	0.31863969564437866	NO	-
1846	ZINC03205237	4510	0.3186335563659668	NO	-
1847	ZINC03351138	4708	0.3186304271221161	NO	-
1848	ZINC02338233	3231	0.3186214864253998	NO	-
1849	ZINC03854954	5417	0.3185948431491852	NO	-
1850	ZINC02350931	3254	0.31859269738197327	NO	-
1851	ZINC03859893	5652	0.3185914158821106	NO	-
1852	ZINC00877783	1219	0.31858471035957336	NO	-
1853	ZINC00028435	20	0.31857427954673767	NO	-
1854	ZINC02736111	3897	0.31856366991996765	NO	-
1855	ZINC01040046	1726	0.31856173276901245	NO	-
1856	ZINC03298879	4641	0.318561315536499	NO	-
1857	ZINC01185989	2249	0.31854546070098877	NO	-
1858	ZINC03559882	4941	0.31854531168937683	NO	-
1859	ZINC02466549	3452	0.318541020154953	NO	-
1860	ZINC03855944	5454	0.3185316026210785	NO	-
1861	ZINC03855156	5440	0.31851819157600403	NO	-
1862	ZINC03280653	4615	0.3185177445411682	NO	-
1863	ZINC04033082	6167	0.3185027241706848	NO	-
1864	ZINC03412266	4795	0.3184998035430908	NO	-
1865	ZINC00954859	1521	0.3184884786605835	NO	-
1866	ZINC02103542	2974	0.31847792863845825	NO	-
1867	ZINC02424806	3372	0.31847792863845825	NO	-
1868	ZINC03851109	5136	0.3184223175048828	NO	-
1869	ZINC02642525	3616	0.31840744614601135	NO	-
1870	ZINC04370308	6542	0.31840428709983826	NO	-
1871	ZINC01518010	2755	0.3184019923210144	NO	-
1872	ZINC01174934	2191	0.31839892268180847	NO	-
1873	ZINC04477419	6720	0.31839674711227417	NO	-
1874	ZINC02227162	3083	0.31839483976364136	NO	-
1875	ZINC02227166	3086	0.31839483976364136	NO	-
1876	ZINC02241584	3126	0.31839483976364136	NO	-
1877	ZINC02241587	3129	0.31839483976364136	NO	-
1878	ZINC00846559	1097	0.318372905254364	NO	-
1879	ZINC02967923	4333	0.31836214661598206	NO	-
1880	ZINC04249030	6408	0.3183537721633911	NO	-
1881	ZINC03867163	5729	0.31832462549209595	NO	-
1882	ZINC01125202	2065	0.3183201253414154	NO	-
1883	ZINC03625311	4994	0.3182980418205261	NO	-
1884	ZINC02877009	4098	0.3182961344718933	NO	-
1885	ZINC04437087	6592	0.318293035030365	NO	-
1886	ZINC02872247	4088	0.31829026341438293	NO	-
1887	ZINC02308790	3187	0.31823381781578064	NO	-
1888	ZINC01233311	2352	0.31818461418151855	NO	-
1889	ZINC03853120	5259	0.31818169355392456	NO	-
1890	ZINC02221533	3070	0.31817907094955444	NO	-
1891	ZINC03857954	5528	0.3181293308734894	NO	-
1892	ZINC02500140	3495	0.3181157410144806	NO	-
1893	ZINC00064522	44	0.3181006908416748	NO	-
1894	ZINC00623680	538	0.3181006908416748	NO	-
1895	ZINC00631759	577	0.3181006908416748	NO	-
1896	ZINC00794850	956	0.31805649399757385	NO	-
1897	ZINC02469529	3457	0.3180299699306488	NO	-
1898	ZINC03530873	4920	0.3180270493030548	NO	-
1899	ZINC01125202	2064	0.31802624464035034	NO	-
1900	ZINC00843793	1093	0.31801190972328186	NO	-
1901	ZINC00919538	1397	0.3179740905761719	NO	-
1902	ZINC02696886	3666	0.31797102093696594	NO	-
1903	ZINC01049883	1770	0.3179685175418854	NO	-
1904	ZINC01152155	2138	0.3179416060447693	NO	-
1905	ZINC00877895	1225	0.31793370842933655	NO	-
1906	ZINC00877896	1226	0.31793370842933655	NO	-
1907	ZINC02426972	3375	0.3179232180118561	NO	-
1908	ZINC03815756	83	0.3178955614566803	YES	9
1909	ZINC01230788	2351	0.31788623332977295	NO	-
1910	ZINC00763025	892	0.3178623616695404	NO	-
1911	ZINC04004099	6118	0.3178551197052002	NO	-
1912	ZINC04443678	6623	0.3178464472293854	NO	-
1913	ZINC00784014	933	0.3178403675556183	NO	-
1914	ZINC01028471	1677	0.31781598925590515	NO	-
1915	ZINC01070392	1848	0.3178158700466156	NO	-
1916	ZINC01115164	2014	0.3177701234817505	NO	-
1917	ZINC01080828	1901	0.31775617599487305	NO	-
1918	ZINC03374631	4749	0.31772857904434204	NO	-
1919	ZINC03857145	5482	0.3177222013473511	NO	-
1920	ZINC01229893	2347	0.3177052438259125	NO	-
1921	ZINC02219634	3067	0.31770020723342896	NO	-
1922	ZINC02720881	3793	0.3176877796649933	NO	-
1923	ZINC03867205	5736	0.31767335534095764	NO	-
1924	ZINC03815745	120	0.3176676332950592	YES	15
1925	ZINC00644334	631	0.3176650106906891	NO	-
1926	ZINC04469529	6688	0.31764498353004456	NO	-
1927	ZINC00794850	955	0.3176400065422058	NO	-
1928	ZINC00593228	486	0.31763774156570435	NO	-
1929	ZINC03030181	4409	0.3176251947879791	NO	-
1930	ZINC02658502	3645	0.3176215589046478	NO	-
1931	ZINC02356690	3262	0.3176131248474121	NO	-
1932	ZINC00611792	523	0.31760621070861816	NO	-
1933	ZINC00290118	168	0.3176051080226898	NO	-
1934	ZINC03815759	64	0.3175959289073944	YES	9
1935	ZINC01101096	1947	0.3175954222679138	NO	-
1936	ZINC01230787	2350	0.31757664680480957	NO	-
1937	ZINC01006607	1641	0.3175583779811859	NO	-
1938	ZINC00957885	1546	0.3175513446331024	NO	-
1939	ZINC00877873	1222	0.31754764914512634	NO	-
1940	ZINC02642526	3617	0.3175336420536041	NO	-
1941	ZINC01104473	1964	0.31752145290374756	NO	-
1942	ZINC03518709	4909	0.31751903891563416	NO	-
1943	ZINC03816334	5049	0.3175024688243866	NO	-
1944	ZINC02139080	2997	0.3174794316291809	NO	-
1945	ZINC00834609	1071	0.3174762427806854	NO	-
1946	ZINC01833496	2832	0.31746843457221985	NO	-
1947	ZINC02625358	3579	0.3174678385257721	NO	-
1948	ZINC02808810	4005	0.31745001673698425	NO	-
1949	ZINC01115632	2018	0.31744641065597534	NO	-
1950	ZINC00905712	1313	0.3174252212047577	NO	-
1951	ZINC01088554	1915	0.3174198567867279	NO	-
1952	ZINC01498675	2695	0.31741276383399963	NO	-
1953	ZINC03889185	5847	0.3174034059047699	NO	-
1954	ZINC01498822	2696	0.3173949420452118	NO	-
1955	ZINC01567141	2780	0.3173902928829193	NO	-
1956	ZINC00877785	1220	0.3173707127571106	NO	-
1957	ZINC01371516	2457	0.3173639178276062	NO	-
1958	ZINC01504136	2717	0.3173527717590332	NO	-
1959	ZINC00408908	247	0.317333459854126	NO	-
1960	ZINC01505541	2719	0.3173333406448364	NO	-
1961	ZINC01459400	2621	0.31733083724975586	NO	-
1962	ZINC02768468	3933	0.31730490922927856	NO	-
1963	ZINC01405420	2518	0.31730347871780396	NO	-
1964	ZINC00815721	1017	0.31729936599731445	NO	-
1965	ZINC00983415	1573	0.3172879219055176	NO	-
1966	ZINC00385349	233	0.3172829747200012	NO	-
1967	ZINC04033162	6195	0.3172762989997864	NO	-
1968	ZINC01194629	2262	0.3172546923160553	NO	-
1969	ZINC01195739	2269	0.3172546923160553	NO	-
1970	ZINC00851893	1111	0.3172328472137451	NO	-
1971	ZINC04224229	6391	0.31722983717918396	NO	-
1972	ZINC03854576	5397	0.31714311242103577	NO	-
1973	ZINC04033105	6179	0.3171350955963135	NO	-
1974	ZINC02388188	3309	0.3171282410621643	NO	-
1975	ZINC02219321	3066	0.3171267509460449	NO	-
1976	ZINC01116239	2021	0.3170585632324219	NO	-
1977	ZINC01116244	2024	0.3170585632324219	NO	-
1978	ZINC03851869	5166	0.31705325841903687	NO	-
1979	ZINC00773806	904	0.31704509258270264	NO	-
1980	ZINC01088646	1916	0.3170437812805176	NO	-
1981	ZINC04064571	6239	0.31696730852127075	NO	-
1982	ZINC01405106	2515	0.3169555962085724	NO	-
1983	ZINC02776799	3938	0.31693562865257263	NO	-
1984	ZINC00955868	1529	0.31693464517593384	NO	-
1985	ZINC00753181	871	0.3169330954551697	NO	-
1986	ZINC02724191	3831	0.3169214427471161	NO	-
1987	ZINC02818791	4013	0.31691235303878784	NO	-
1988	ZINC02818792	4014	0.31691235303878784	NO	-
1989	ZINC02456716	3431	0.31691187620162964	NO	-
1990	ZINC04167722	6348	0.3168736696243286	NO	-
1991	ZINC01225734	2337	0.3168627917766571	NO	-
1992	ZINC00905684	1308	0.3168526589870453	NO	-
1993	ZINC01326393	2421	0.3168366551399231	NO	-
1994	ZINC01510385	2741	0.3168022334575653	NO	-
1995	ZINC02403649	3326	0.3167853355407715	NO	-
1996	ZINC02941690	4281	0.31672993302345276	NO	-
1997	ZINC03012955	4385	0.31672579050064087	NO	-
1998	ZINC00108735	65	0.31671223044395447	NO	-
1999	ZINC02414923	3356	0.3166966736316681	NO	-
2000	ZINC00414606	264	0.31669318675994873	NO	-
2001	ZINC01437612	2574	0.31666094064712524	NO	-
2002	ZINC01437616	2575	0.31666094064712524	NO	-
2003	ZINC04032978	6156	0.31662192940711975	NO	-
2004	ZINC00951496	1503	0.31659695506095886	NO	-
2005	ZINC03303722	4651	0.3165898621082306	NO	-
2006	ZINC04470256	6702	0.31658679246902466	NO	-
2007	ZINC03780271	5041	0.31657013297080994	NO	-
2008	ZINC01105973	1970	0.31656232476234436	NO	-
2009	ZINC00863666	1145	0.31654807925224304	NO	-
2010	ZINC00734587	856	0.31654369831085205	NO	-
2011	ZINC03520146	4916	0.316536545753479	NO	-
2012	ZINC02702463	3680	0.31652703881263733	NO	-
2013	ZINC03853486	5299	0.31649982929229736	NO	-
2014	ZINC02371326	3295	0.3164748549461365	NO	-
2015	ZINC03604549	4976	0.3164675235748291	NO	-
2016	ZINC01491957	2669	0.3164524435997009	NO	-
2017	ZINC03243219	4567	0.3164515197277069	NO	-
2018	ZINC02488514	3478	0.3164511024951935	NO	-
2019	ZINC02488516	3479	0.3164511024951935	NO	-
2020	ZINC02941695	4282	0.3164311349391937	NO	-
2021	ZINC04129888	6300	0.31637951731681824	NO	-
2022	ZINC03859907	5654	0.3163716495037079	NO	-
2023	ZINC00340483	205	0.31637153029441833	NO	-
2024	ZINC03235061	4546	0.3163604736328125	NO	-
2025	ZINC00633464	584	0.3163333535194397	NO	-
2026	ZINC00542003	432	0.31631049513816833	NO	-
2027	ZINC01006585	1639	0.316268652677536	NO	-
2028	ZINC00945459	1490	0.3162587583065033	NO	-
2029	ZINC00877898	1227	0.3162585496902466	NO	-
2030	ZINC04033728	6207	0.3162548243999481	NO	-
2031	ZINC01421461	2549	0.3162487745285034	NO	-
2032	ZINC02441030	3400	0.316237211227417	NO	-
2033	ZINC02724177	3822	0.31622862815856934	NO	-
2034	ZINC03889519	5855	0.3162282407283783	NO	-
2035	ZINC00884303	1255	0.3162178695201874	NO	-
2036	ZINC00545445	435	0.3162175714969635	NO	-
2037	ZINC04176178	6369	0.3161877691745758	NO	-
2038	ZINC01035725	1710	0.31617772579193115	NO	-
2039	ZINC03815757	80	0.3161689341068268	YES	9
2040	ZINC02724192	3832	0.3161524832248688	NO	-
2041	ZINC03906442	5892	0.31611791253089905	NO	-
2042	ZINC02112772	2976	0.3161153197288513	NO	-
2043	ZINC00773798	903	0.31611067056655884	NO	-
2044	ZINC03486494	4869	0.3161073923110962	NO	-
2045	ZINC00955867	1528	0.3161027729511261	NO	-
2046	ZINC03955812	5934	0.3161022663116455	NO	-
2047	ZINC00385350	234	0.31609058380126953	NO	-
2048	ZINC03209364	4517	0.3160882294178009	NO	-
2049	ZINC01742396	2806	0.3160829246044159	NO	-
2050	ZINC01742402	2808	0.3160829246044159	NO	-
2051	ZINC03853213	5271	0.3160751461982727	NO	-
2052	ZINC01499130	2698	0.31606560945510864	NO	-
2053	ZINC00646424	651	0.31606462597846985	NO	-
2054	ZINC03232031	4543	0.3160611093044281	NO	-
2055	ZINC01004190	1633	0.31602534651756287	NO	-
2056	ZINC03866683	5692	0.31602445244789124	NO	-
2057	ZINC03975973	6022	0.3160196840763092	NO	-
2058	ZINC03853615	5310	0.3159782588481903	NO	-
2059	ZINC02223035	3074	0.3159649968147278	NO	-
2060	ZINC00146397	86	0.3159308135509491	NO	-
2061	ZINC03969827	5977	0.31592780351638794	NO	-
2062	ZINC03854621	5401	0.31590667366981506	NO	-
2063	ZINC03359426	4727	0.3158797025680542	NO	-
2064	ZINC00686253	754	0.31586968898773193	NO	-
2065	ZINC03195907	4507	0.31585487723350525	NO	-
2066	ZINC01421460	2548	0.31584495306015015	NO	-
2067	ZINC00918639	1374	0.3158239424228668	NO	-
2068	ZINC00623238	536	0.31581416726112366	NO	-
2069	ZINC03815615	97	0.3157970607280731	YES	9
2070	ZINC01207341	2290	0.3157792091369629	NO	-
2071	ZINC02916805	4194	0.3157787621021271	NO	-
2072	ZINC02916807	4195	0.3157787621021271	NO	-
2073	ZINC01326395	2423	0.31571483612060547	NO	-
2074	ZINC01152394	2141	0.3157139718532562	NO	-
2075	ZINC01121151	2046	0.3156653940677643	NO	-
2076	ZINC01413578	2530	0.31564247608184814	NO	-
2077	ZINC01049881	1769	0.31562694907188416	NO	-
2078	ZINC04459206	6630	0.31562286615371704	NO	-
2079	ZINC04441321	6596	0.31560683250427246	NO	-
2080	ZINC01454328	2616	0.31560468673706055	NO	-
2081	ZINC04033098	6176	0.3155975043773651	NO	-
2082	ZINC02229094	3098	0.31559690833091736	NO	-
2083	ZINC04149504	6314	0.31556275486946106	NO	-
2084	ZINC00655917	679	0.31555885076522827	NO	-
2085	ZINC02456081	3424	0.3155342638492584	NO	-
2086	ZINC02456085	3427	0.3155342638492584	NO	-
2087	ZINC03401977	4782	0.3155325949192047	NO	-
2088	ZINC03594234	4966	0.3155325949192047	NO	-
2089	ZINC03560803	4942	0.31551486253738403	NO	-
2090	ZINC04389227	6568	0.3155096173286438	NO	-
2091	ZINC03852907	5235	0.3155030906200409	NO	-
2092	ZINC02917320	4199	0.31549739837646484	NO	-
2093	ZINC01153201	2143	0.3154757022857666	NO	-
2094	ZINC01006605	1640	0.3154720962047577	NO	-
2095	ZINC00916526	1339	0.3154629170894623	NO	-
2096	ZINC03252569	4584	0.31543493270874023	NO	-
2097	ZINC01079632	1884	0.3154149651527405	NO	-
2098	ZINC01079633	1885	0.3154149651527405	NO	-
2099	ZINC01224434	2336	0.31541162729263306	NO	-
2100	ZINC02724710	3859	0.31537097692489624	NO	-
2101	ZINC03050069	4439	0.31536754965782166	NO	-
2102	ZINC03040640	4425	0.3153628408908844	NO	-
2103	ZINC00970895	1556	0.31535133719444275	NO	-
2104	ZINC01833495	2831	0.31533536314964294	NO	-
2105	ZINC02652033	3634	0.3153345286846161	NO	-
2106	ZINC01326394	2422	0.31531891226768494	NO	-
2107	ZINC02218899	3064	0.31527990102767944	NO	-
2108	ZINC02218908	3065	0.31527990102767944	NO	-
2109	ZINC01103823	1953	0.31527912616729736	NO	-
2110	ZINC03350252	4707	0.31527459621429443	NO	-
2111	ZINC03190143	4499	0.31527024507522583	NO	-
2112	ZINC02341596	3236	0.31526872515678406	NO	-
2113	ZINC02341599	3239	0.31526872515678406	NO	-
2114	ZINC03868592	5822	0.31520187854766846	NO	-
2115	ZINC02201238	3032	0.31520017981529236	NO	-
2116	ZINC03970485	5996	0.315194696187973	NO	-
2117	ZINC02296194	3176	0.31514692306518555	NO	-
2118	ZINC02296195	3177	0.31514692306518555	NO	-
2119	ZINC03437336	4824	0.31513458490371704	NO	-
2120	ZINC00592363	481	0.3151228129863739	NO	-
2121	ZINC04315035	6484	0.31511446833610535	NO	-
2122	ZINC00312768	184	0.31509608030319214	NO	-
2123	ZINC00312770	185	0.31509608030319214	NO	-
2124	ZINC03200462	4509	0.3150952458381653	NO	-
2125	ZINC03859049	5594	0.31509384512901306	NO	-
2126	ZINC03859084	5598	0.31509384512901306	NO	-
2127	ZINC02789691	3955	0.3150883913040161	NO	-
2128	ZINC00623227	534	0.3150627315044403	NO	-
2129	ZINC00623230	535	0.3150627315044403	NO	-
2130	ZINC02403521	3325	0.3150588274002075	NO	-
2131	ZINC03853683	5313	0.31503456830978394	NO	-
2132	ZINC03040844	4426	0.31502848863601685	NO	-
2133	ZINC03971864	6009	0.31502848863601685	NO	-
2134	ZINC03869118	5834	0.3150186240673065	NO	-
2135	ZINC01010104	1650	0.3149888217449188	NO	-
2136	ZINC00594133	493	0.31497520208358765	NO	-
2137	ZINC02356688	3261	0.31492820382118225	NO	-
2138	ZINC02724178	3823	0.31492525339126587	NO	-
2139	ZINC03867053	5715	0.3148893415927887	NO	-
2140	ZINC00642882	623	0.31488463282585144	NO	-
2141	ZINC01139485	2119	0.314863383769989	NO	-
2142	ZINC04617915	85	0.3148486912250519	YES	9
2143	ZINC01087397	1911	0.31483447551727295	NO	-
2144	ZINC00884414	1258	0.31483277678489685	NO	-
2145	ZINC00557883	442	0.31481486558914185	NO	-
2146	ZINC04342175	6507	0.31481000781059265	NO	-
2147	ZINC02918102	4217	0.31478893756866455	NO	-
2148	ZINC04595871	6764	0.3147822916507721	NO	-
2149	ZINC02937874	4269	0.3147318959236145	NO	-
2150	ZINC02137023	2993	0.31471720337867737	NO	-
2151	ZINC02438375	3390	0.31470897793769836	NO	-
2152	ZINC03859304	5606	0.31466320157051086	NO	-
2153	ZINC00323965	204	0.31464844942092896	NO	-
2154	ZINC03859747	5636	0.3146480619907379	NO	-
2155	ZINC01069602	1843	0.31464797258377075	NO	-
2156	ZINC00998722	1617	0.3146422207355499	NO	-
2157	ZINC03971866	6010	0.314617782831192	NO	-
2158	ZINC03956147	5935	0.31458571553230286	NO	-
2159	ZINC00577223	461	0.3145812451839447	NO	-
2160	ZINC01491987	2670	0.3145774304866791	NO	-
2161	ZINC02503233	3510	0.3145761489868164	NO	-
2162	ZINC00374374	226	0.31452611088752747	NO	-
2163	ZINC00577223	462	0.31451815366744995	NO	-
2164	ZINC04617906	16	0.31451350450515747	YES	2
2165	ZINC00682879	744	0.3145079016685486	NO	-
2166	ZINC01103954	1956	0.31447479128837585	NO	-
2167	ZINC04005336	6132	0.31447237730026245	NO	-
2168	ZINC03852776	5222	0.31446343660354614	NO	-
2169	ZINC00644334	632	0.3144567310810089	NO	-
2170	ZINC02207269	3044	0.31442150473594666	NO	-
2171	ZINC01128533	2085	0.31441205739974976	NO	-
2172	ZINC04033146	6187	0.3144088387489319	NO	-
2173	ZINC01121152	2047	0.3143848180770874	NO	-
2174	ZINC01042164	1744	0.31437864899635315	NO	-
2175	ZINC00592363	482	0.3143748939037323	NO	-
2176	ZINC00592363	483	0.3143748939037323	NO	-
2177	ZINC02965570	4330	0.31430143117904663	NO	-
2178	ZINC03857462	5495	0.3142952024936676	NO	-
2179	ZINC03363451	4736	0.3142886757850647	NO	-
2180	ZINC01033300	1699	0.31428641080856323	NO	-
2181	ZINC00541264	429	0.31427621841430664	NO	-
2182	ZINC00223744	135	0.31426289677619934	NO	-
2183	ZINC00861965	1137	0.31426289677619934	NO	-
2184	ZINC00818336	1027	0.3142601549625397	NO	-
2185	ZINC03853825	5327	0.31425270438194275	NO	-
2186	ZINC03969906	5983	0.31424954533576965	NO	-
2187	ZINC03853521	5304	0.3142414689064026	NO	-
2188	ZINC03899028	5879	0.31423959136009216	NO	-
2189	ZINC03853824	5325	0.31419479846954346	NO	-
2190	ZINC03859825	5642	0.31419408321380615	NO	-
2191	ZINC03856097	5460	0.31411978602409363	NO	-
2192	ZINC01415148	2536	0.3141038119792938	NO	-
2193	ZINC01050062	1771	0.31408342719078064	NO	-
2194	ZINC03625283	4993	0.31406736373901367	NO	-
2195	ZINC04249038	6410	0.31406399607658386	NO	-
2196	ZINC03393184	4768	0.3140611946582794	NO	-
2197	ZINC02593888	3537	0.3140470087528229	NO	-
2198	ZINC01073541	1856	0.31403014063835144	NO	-
2199	ZINC03868023	5804	0.3140004277229309	NO	-
2200	ZINC01056386	1789	0.31399258971214294	NO	-
2201	ZINC03582748	4956	0.31397441029548645	NO	-
2202	ZINC03860016	5663	0.3139467239379883	NO	-
2203	ZINC02915236	4165	0.31394192576408386	NO	-
2204	ZINC02915237	4166	0.31394192576408386	NO	-
2205	ZINC00602723	509	0.31393393874168396	NO	-
2206	ZINC03301359	4646	0.3138968050479889	NO	-
2207	ZINC01142317	2123	0.31387707591056824	NO	-
2208	ZINC00648868	664	0.3138355016708374	NO	-
2209	ZINC04275417	6447	0.3138054311275482	NO	-
2210	ZINC02331939	3221	0.3137984573841095	NO	-
2211	ZINC02991003	4371	0.31379780173301697	NO	-
2212	ZINC01415872	2539	0.3137919008731842	NO	-
2213	ZINC02283567	3165	0.31375852227211	NO	-
2214	ZINC00887730	1279	0.31375712156295776	NO	-
2215	ZINC02353789	3258	0.31373628973960876	NO	-
2216	ZINC03833990	22	0.3137190639972687	YES	2
2217	ZINC01152393	2140	0.3136969804763794	NO	-
2218	ZINC03958803	5940	0.3136964440345764	NO	-
2219	ZINC01168211	2180	0.31366559863090515	NO	-
2220	ZINC03424521	4809	0.3136466145515442	NO	-
2221	ZINC00918642	1375	0.3136337399482727	NO	-
2222	ZINC01072327	1852	0.31359830498695374	NO	-
2223	ZINC01072328	1853	0.31359830498695374	NO	-
2224	ZINC01053467	1778	0.3135814666748047	NO	-
2225	ZINC02737680	3901	0.31358054280281067	NO	-
2226	ZINC02717895	3733	0.3135777413845062	NO	-
2227	ZINC02717895	3734	0.3135777413845062	NO	-
2228	ZINC01000665	1624	0.3135688900947571	NO	-
2229	ZINC02717896	3737	0.3135545253753662	NO	-
2230	ZINC02717896	3739	0.3135545253753662	NO	-
2231	ZINC01070104	1846	0.31354179978370667	NO	-
2232	ZINC04354057	6513	0.3135415017604828	NO	-
2233	ZINC04414806	6583	0.3135344684123993	NO	-
2234	ZINC02653831	3640	0.31352895498275757	NO	-
2235	ZINC00599731	503	0.31352823972702026	NO	-
2236	ZINC00918450	1359	0.3135281205177307	NO	-
2237	ZINC01128528	2082	0.31351718306541443	NO	-
2238	ZINC03859699	5631	0.3134969174861908	NO	-
2239	ZINC00885951	1265	0.313492089509964	NO	-
2240	ZINC00615523	531	0.31346386671066284	NO	-
2241	ZINC00788126	938	0.31346386671066284	NO	-
2242	ZINC03858001	5536	0.3134581446647644	NO	-
2243	ZINC03858002	5537	0.3134581446647644	NO	-
2244	ZINC02686321	3659	0.3134501278400421	NO	-
2245	ZINC02958688	4327	0.3134460747241974	NO	-
2246	ZINC02471816	3460	0.31342336535453796	NO	-
2247	ZINC02471820	3461	0.31342336535453796	NO	-
2248	ZINC00203502	122	0.31342005729675293	NO	-
2249	ZINC03851456	5147	0.3134192228317261	NO	-
2250	ZINC03432352	4817	0.3134031593799591	NO	-
2251	ZINC01162455	2171	0.3133975565433502	NO	-
2252	ZINC04004533	6119	0.3133923411369324	NO	-
2253	ZINC04005011	6131	0.3133923411369324	NO	-
2254	ZINC01507278	2722	0.3133706748485565	NO	-
2255	ZINC01500223	2703	0.31335222721099854	NO	-
2256	ZINC03854409	5381	0.31335029006004333	NO	-
2257	ZINC01467348	2637	0.3133489787578583	NO	-
2258	ZINC01467349	2638	0.3133489787578583	NO	-
2259	ZINC03450052	4837	0.313344269990921	NO	-
2260	ZINC01467350	2639	0.3133262097835541	NO	-
2261	ZINC01467351	2640	0.3133262097835541	NO	-
2262	ZINC03815785	119	0.3133200407028198	YES	14
2263	ZINC01326396	2424	0.31330063939094543	NO	-
2264	ZINC00067119	48	0.31329724192619324	NO	-
2265	ZINC04464999	6655	0.31329330801963806	NO	-
2266	ZINC02635285	3603	0.3132631182670593	NO	-
2267	ZINC02460541	3434	0.31325995922088623	NO	-
2268	ZINC00794835	954	0.3132253587245941	NO	-
2269	ZINC04467558	6677	0.3132156729698181	NO	-
2270	ZINC03956274	5936	0.3132150173187256	NO	-
2271	ZINC00615522	530	0.3131454586982727	NO	-
2272	ZINC00788124	937	0.3131454586982727	NO	-
2273	ZINC01103953	1955	0.3131454586982727	NO	-
2274	ZINC00666495	695	0.31313765048980713	NO	-
2275	ZINC02246396	3132	0.31311100721359253	NO	-
2276	ZINC02246399	3135	0.31311100721359253	NO	-
2277	ZINC03853838	5337	0.31310155987739563	NO	-
2278	ZINC03329395	4674	0.3130943477153778	NO	-
2279	ZINC04033143	6185	0.3130916357040405	NO	-
2280	ZINC01460140	2626	0.3130706250667572	NO	-
2281	ZINC01460143	2629	0.3130706250667572	NO	-
2282	ZINC01114511	2004	0.31305766105651855	NO	-
2283	ZINC03859864	5649	0.3130459785461426	NO	-
2284	ZINC03517073	4904	0.3130375146865845	NO	-
2285	ZINC03854291	5358	0.3130267858505249	NO	-
2286	ZINC03866724	5695	0.3130263686180115	NO	-
2287	ZINC02771961	3936	0.3130154311656952	NO	-
2288	ZINC01495583	2681	0.31298723816871643	NO	-
2289	ZINC03980688	6033	0.3129521310329437	NO	-
2290	ZINC02324598	3207	0.31294363737106323	NO	-
2291	ZINC03854331	5365	0.31294122338294983	NO	-
2292	ZINC00947671	1495	0.3129409849643707	NO	-
2293	ZINC03889520	5856	0.31293871998786926	NO	-
2294	ZINC03313393	4659	0.31293851137161255	NO	-
2295	ZINC00816737	1021	0.3129078149795532	NO	-
2296	ZINC01301130	2408	0.31289422512054443	NO	-
2297	ZINC03400125	4777	0.3128693103790283	NO	-
2298	ZINC03975978	6023	0.3128661513328552	NO	-
2299	ZINC03867163	5730	0.3128637373447418	NO	-
2300	ZINC02736755	3900	0.3128626048564911	NO	-
2301	ZINC03856480	5476	0.31285685300827026	NO	-
2302	ZINC02310440	3188	0.3128315210342407	NO	-
2303	ZINC01040130	1728	0.31281179189682007	NO	-
2304	ZINC01139485	2118	0.3128102421760559	NO	-
2305	ZINC01326418	2426	0.312808632850647	NO	-
2306	ZINC03100320	4455	0.3127618432044983	NO	-
2307	ZINC02364629	3286	0.3126995265483856	NO	-
2308	ZINC02247051	3136	0.31269651651382446	NO	-
2309	ZINC02247052	3137	0.31269651651382446	NO	-
2310	ZINC03859563	5617	0.31268584728240967	NO	-
2311	ZINC00723975	839	0.3126785159111023	NO	-
2312	ZINC04412636	6581	0.3126741349697113	NO	-
2313	ZINC02279829	3160	0.31267350912094116	NO	-
2314	ZINC03899878	5885	0.3126724362373352	NO	-
2315	ZINC02978866	4356	0.31266942620277405	NO	-
2316	ZINC01030340	1683	0.31266841292381287	NO	-
2317	ZINC04369511	6539	0.31266433000564575	NO	-
2318	ZINC01438629	2580	0.31265801191329956	NO	-
2319	ZINC00580793	467	0.31264305114746094	NO	-
2320	ZINC03968932	5959	0.3126402795314789	NO	-
2321	ZINC00374379	227	0.31263893842697144	NO	-
2322	ZINC03853824	5324	0.3126237094402313	NO	-
2323	ZINC02416561	3358	0.3126143217086792	NO	-
2324	ZINC00816738	1022	0.3126031756401062	NO	-
2325	ZINC03398454	4773	0.31259244680404663	NO	-
2326	ZINC00203135	118	0.31258997321128845	NO	-
2327	ZINC02886451	4110	0.31257978081703186	NO	-
2328	ZINC02352828	3257	0.3125688433647156	NO	-
2329	ZINC01144587	2131	0.3125597834587097	NO	-
2330	ZINC00863015	1142	0.3125464618206024	NO	-
2331	ZINC03039908	4423	0.3125388026237488	NO	-
2332	ZINC01326416	2425	0.3125382959842682	NO	-
2333	ZINC03513673	4896	0.312534898519516	NO	-
2334	ZINC01281205	2393	0.3125142455101013	NO	-
2335	ZINC00855247	1122	0.31249916553497314	NO	-
2336	ZINC01128530	2083	0.312477707862854	NO	-
2337	ZINC02228481	3097	0.31247028708457947	NO	-
2338	ZINC03008153	4382	0.31246641278266907	NO	-
2339	ZINC02923455	4251	0.3124150037765503	NO	-
2340	ZINC00684911	750	0.3124125599861145	NO	-
2341	ZINC03907650	5899	0.31241244077682495	NO	-
2342	ZINC02408546	3343	0.31240177154541016	NO	-
2343	ZINC03969828	5978	0.3123968243598938	NO	-
2344	ZINC01436656	2572	0.3123913109302521	NO	-
2345	ZINC00614262	529	0.3123861253261566	NO	-
2346	ZINC02627475	3582	0.3123829960823059	NO	-
2347	ZINC01207877	2293	0.3123650848865509	NO	-
2348	ZINC03868790	5830	0.312362402677536	NO	-
2349	ZINC03815731	52	0.31231993436813354	YES	9
2350	ZINC00815903	1019	0.31231364607810974	NO	-
2351	ZINC03049763	4438	0.3123084306716919	NO	-
2352	ZINC00665485	692	0.31228429079055786	NO	-
2353	ZINC03858863	5588	0.3122354745864868	NO	-
2354	ZINC00919395	1385	0.31221991777420044	NO	-
2355	ZINC03853682	5312	0.3122122883796692	NO	-
2356	ZINC01229892	2346	0.31216439604759216	NO	-
2357	ZINC00672752	716	0.3121544420719147	NO	-
2358	ZINC00791101	942	0.31214457750320435	NO	-
2359	ZINC00948817	1499	0.31210872530937195	NO	-
2360	ZINC00882846	1245	0.3120732605457306	NO	-
2361	ZINC00623775	540	0.31207287311553955	NO	-
2362	ZINC03431515	4816	0.31207072734832764	NO	-
2363	ZINC03012957	4386	0.31205734610557556	NO	-
2364	ZINC00614261	528	0.312046080827713	NO	-
2365	ZINC00684912	751	0.3120361864566803	NO	-
2366	ZINC04001065	6097	0.3120245337486267	NO	-
2367	ZINC04033162	6194	0.312014639377594	NO	-
2368	ZINC00545447	436	0.31200623512268066	NO	-
2369	ZINC02200899	3030	0.31200242042541504	NO	-
2370	ZINC02227302	3087	0.3119738698005676	NO	-
2371	ZINC02424076	3370	0.3119691014289856	NO	-
2372	ZINC02915107	4157	0.3119608163833618	NO	-
2373	ZINC02915109	4158	0.3119608163833618	NO	-
2374	ZINC02863869	4075	0.31195372343063354	NO	-
2375	ZINC01924427	2871	0.31195324659347534	NO	-
2376	ZINC02395150	3314	0.31194600462913513	NO	-
2377	ZINC03854470	5382	0.3119259476661682	NO	-
2378	ZINC03867322	5757	0.3119259476661682	NO	-
2379	ZINC04274721	6445	0.3118997812271118	NO	-
2380	ZINC03910014	5910	0.31188568472862244	NO	-
2381	ZINC01040284	1738	0.31181710958480835	NO	-
2382	ZINC01536528	2774	0.31181201338768005	NO	-
2383	ZINC02724721	3861	0.3118070960044861	NO	-
2384	ZINC02724722	3862	0.3118070960044861	NO	-
2385	ZINC02786960	3949	0.31180572509765625	NO	-
2386	ZINC00806650	990	0.311804860830307	NO	-
2387	ZINC03855075	5428	0.31177544593811035	NO	-
2388	ZINC00585182	470	0.31176313757896423	NO	-
2389	ZINC03288419	4626	0.31175336241722107	NO	-
2390	ZINC03347349	4702	0.3117530345916748	NO	-
2391	ZINC00672758	717	0.31173163652420044	NO	-
2392	ZINC02471814	3459	0.31172695755958557	NO	-
2393	ZINC02471822	3462	0.31172695755958557	NO	-
2394	ZINC00815896	1018	0.31172245740890503	NO	-
2395	ZINC00815904	1020	0.31172245740890503	NO	-
2396	ZINC01440242	2583	0.31172245740890503	NO	-
2397	ZINC01440246	2584	0.31172245740890503	NO	-
2398	ZINC03852821	5229	0.31171029806137085	NO	-
2399	ZINC00203124	115	0.31168991327285767	NO	-
2400	ZINC03873582	5836	0.31167978048324585	NO	-
2401	ZINC03853528	5305	0.3116563856601715	NO	-
2402	ZINC03854798	5409	0.31163787841796875	NO	-
2403	ZINC02998378	4376	0.3116339445114136	NO	-
2404	ZINC00010040	9	0.3116331994533539	NO	-
2405	ZINC00527396	403	0.31160491704940796	NO	-
2406	ZINC00527399	404	0.31160491704940796	NO	-
2407	ZINC02915115	4159	0.31160491704940796	NO	-
2408	ZINC02915123	4162	0.31160491704940796	NO	-
2409	ZINC01090888	1927	0.31158679723739624	NO	-
2410	ZINC02440574	3396	0.31157997250556946	NO	-
2411	ZINC02440580	3399	0.31157997250556946	NO	-
2412	ZINC01248300	2368	0.31157398223876953	NO	-
2413	ZINC03856110	5464	0.3115677535533905	NO	-
2414	ZINC00754007	875	0.31156259775161743	NO	-
2415	ZINC02902477	4114	0.31155937910079956	NO	-
2416	ZINC03911631	5914	0.31155917048454285	NO	-
2417	ZINC00919655	1410	0.3115447461605072	NO	-
2418	ZINC00758706	891	0.31153053045272827	NO	-
2419	ZINC02157632	3000	0.3115094006061554	NO	-
2420	ZINC02652436	3636	0.3115029036998749	NO	-
2421	ZINC04370308	6541	0.31148621439933777	NO	-
2422	ZINC00420007	277	0.3114846348762512	NO	-
2423	ZINC04169117	6353	0.3114846348762512	NO	-
2424	ZINC00646425	652	0.3114728629589081	NO	-
2425	ZINC02750844	3916	0.31147101521492004	NO	-
2426	ZINC03604546	4975	0.31146907806396484	NO	-
2427	ZINC03851458	5148	0.31146150827407837	NO	-
2428	ZINC04465271	6666	0.3114592730998993	NO	-
2429	ZINC02724724	3864	0.3114493489265442	NO	-
2430	ZINC01185524	2247	0.31143897771835327	NO	-
2431	ZINC04249114	6415	0.31143420934677124	NO	-
2432	ZINC00907306	1319	0.31143125891685486	NO	-
2433	ZINC03815779	89	0.3114265203475952	YES	9
2434	ZINC04053015	6223	0.31139805912971497	NO	-
2435	ZINC01076351	1874	0.31139129400253296	NO	-
2436	ZINC03854303	5363	0.3113846778869629	NO	-
2437	ZINC03859627	5628	0.31137314438819885	NO	-
2438	ZINC04468574	6684	0.31137314438819885	NO	-
2439	ZINC02444576	3404	0.31136617064476013	NO	-
2440	ZINC02724754	3881	0.31132322549819946	NO	-
2441	ZINC02592208	3535	0.3113173842430115	NO	-
2442	ZINC02592209	3536	0.3113173842430115	NO	-
2443	ZINC01787207	2822	0.3113172948360443	NO	-
2444	ZINC01787210	2823	0.3113172948360443	NO	-
2445	ZINC01721140	2798	0.3113006353378296	NO	-
2446	ZINC02916081	4184	0.311298668384552	NO	-
2447	ZINC02916084	4185	0.311298668384552	NO	-
2448	ZINC00273347	163	0.3112853169441223	NO	-
2449	ZINC02207269	3043	0.31124767661094666	NO	-
2450	ZINC02349715	3252	0.31123316287994385	NO	-
2451	ZINC03867549	5773	0.31121355295181274	NO	-
2452	ZINC01103823	1954	0.3112076222896576	NO	-
2453	ZINC03852606	5197	0.31119489669799805	NO	-
2454	ZINC02717957	3750	0.3111919164657593	NO	-
2455	ZINC02432956	3381	0.31113842129707336	NO	-
2456	ZINC03867707	5792	0.311128705739975	NO	-
2457	ZINC03867708	5794	0.311128705739975	NO	-
2458	ZINC03582289	4955	0.3111020028591156	NO	-
2459	ZINC03518757	4911	0.3110910654067993	NO	-
2460	ZINC02915256	4167	0.3110668659210205	NO	-
2461	ZINC02915258	4168	0.3110668659210205	NO	-
2462	ZINC03854394	5379	0.3110641539096832	NO	-
2463	ZINC02335601	3226	0.31105726957321167	NO	-
2464	ZINC01460142	2627	0.3110526502132416	NO	-
2465	ZINC00834966	1072	0.3110520541667938	NO	-
2466	ZINC04166511	6339	0.31102055311203003	NO	-
2467	ZINC00728645	851	0.3110097050666809	NO	-
2468	ZINC04005003	6130	0.3110058605670929	NO	-
2469	ZINC04033706	6201	0.3110058605670929	NO	-
2470	ZINC04169839	6357	0.31099894642829895	NO	-
2471	ZINC02308459	3185	0.31099793314933777	NO	-
2472	ZINC02633764	3597	0.31098663806915283	NO	-
2473	ZINC00919657	1411	0.3109433650970459	NO	-
2474	ZINC04435978	6590	0.31093910336494446	NO	-
2475	ZINC02099721	2968	0.31092745065689087	NO	-
2476	ZINC00455001	360	0.310899943113327	NO	-
2477	ZINC00367925	225	0.31089913845062256	NO	-
2478	ZINC00905707	1311	0.31089264154434204	NO	-
2479	ZINC00919334	1381	0.3108864426612854	NO	-
2480	ZINC00919336	1382	0.3108864426612854	NO	-
2481	ZINC00610090	522	0.3108856976032257	NO	-
2482	ZINC03853407	5289	0.31086912751197815	NO	-
2483	ZINC03853836	5333	0.3108547329902649	NO	-
2484	ZINC00386498	235	0.31084540486335754	NO	-
2485	ZINC02724728	3868	0.3108136057853699	NO	-
2486	ZINC03867097	5722	0.3107801377773285	NO	-
2487	ZINC04265175	6428	0.3107678294181824	NO	-
2488	ZINC00833500	1070	0.3107474148273468	NO	-
2489	ZINC03559292	4939	0.3107423186302185	NO	-
2490	ZINC01868726	2843	0.3107399046421051	NO	-
2491	ZINC03850272	5095	0.3107326328754425	NO	-
2492	ZINC01138264	2111	0.31072017550468445	NO	-
2493	ZINC04638729	6778	0.3106839656829834	NO	-
2494	ZINC03055655	4441	0.3106656074523926	NO	-
2495	ZINC03859863	5648	0.310624897480011	NO	-
2496	ZINC01101095	1946	0.31061872839927673	NO	-
2497	ZINC01509636	2732	0.3106164336204529	NO	-
2498	ZINC01177675	2212	0.3106081485748291	NO	-
2499	ZINC02718028	3768	0.3105584681034088	NO	-
2500	ZINC02718028	3770	0.3105584681034088	NO	-
2501	ZINC04151026	6316	0.31055572628974915	NO	-
2502	ZINC00837316	1075	0.3105414807796478	NO	-
2503	ZINC04200632	6376	0.3105411231517792	NO	-
2504	ZINC02795307	3976	0.310539186000824	NO	-
2505	ZINC03816338	5050	0.31053444743156433	NO	-
2506	ZINC01142505	2125	0.31052324175834656	NO	-
2507	ZINC04267134	6434	0.31051450967788696	NO	-
2508	ZINC03855203	5448	0.31050705909729004	NO	-
2509	ZINC01025792	1671	0.31050506234169006	NO	-
2510	ZINC02915118	4160	0.31049543619155884	NO	-
2511	ZINC02915121	4161	0.31049543619155884	NO	-
2512	ZINC03252170	4583	0.31048280000686646	NO	-
2513	ZINC04003958	6116	0.31047308444976807	NO	-
2514	ZINC02763289	3930	0.31045201420783997	NO	-
2515	ZINC03660399	5021	0.3104422688484192	NO	-
2516	ZINC03660400	5022	0.3104422688484192	NO	-
2517	ZINC04360034	6529	0.31043753027915955	NO	-
2518	ZINC03858895	5590	0.3103805184364319	NO	-
2519	ZINC03389094	4759	0.31037837266921997	NO	-
2520	ZINC02209608	3047	0.31037336587905884	NO	-
2521	ZINC04497319	6745	0.3103649616241455	NO	-
2522	ZINC03854698	5406	0.3103506863117218	NO	-
2523	ZINC04380242	6553	0.3103426396846771	NO	-
2524	ZINC00843792	1092	0.3103264272212982	NO	-
2525	ZINC03296402	4636	0.31030741333961487	NO	-
2526	ZINC04399446	6571	0.3103014826774597	NO	-
2527	ZINC04001066	6098	0.3102896213531494	NO	-
2528	ZINC03129643	4458	0.31027311086654663	NO	-
2529	ZINC01003095	1632	0.3102684020996094	NO	-
2530	ZINC04109527	6276	0.31022459268569946	NO	-
2531	ZINC02117601	2984	0.3102240562438965	NO	-
2532	ZINC03236169	4555	0.3102077841758728	NO	-
2533	ZINC03815726	6	0.31019407510757446	YES	1
2534	ZINC03854487	5387	0.31019333004951477	NO	-
2535	ZINC04033093	6175	0.3101821839809418	NO	-
2536	ZINC03775586	5040	0.31017613410949707	NO	-
2537	ZINC01405065	2510	0.31016916036605835	NO	-
2538	ZINC02718028	3769	0.31016701459884644	NO	-
2539	ZINC00842154	1090	0.3101663589477539	NO	-
2540	ZINC03352013	4711	0.3101547360420227	NO	-
2541	ZINC02795539	3978	0.3101513981819153	NO	-
2542	ZINC00290115	167	0.31014060974121094	NO	-
2543	ZINC00974279	1558	0.3101246953010559	NO	-
2544	ZINC02500140	3496	0.31011876463890076	NO	-
2545	ZINC02659447	3648	0.31011340022087097	NO	-
2546	ZINC01128531	2084	0.3101130425930023	NO	-
2547	ZINC01177023	2208	0.31010985374450684	NO	-
2548	ZINC02586751	3532	0.31009843945503235	NO	-
2549	ZINC03854364	5373	0.3100948929786682	NO	-
2550	ZINC03851071	5131	0.3100931644439697	NO	-
2551	ZINC04610757	6767	0.31008195877075195	NO	-
2552	ZINC01142505	2124	0.3100659251213074	NO	-
2553	ZINC04320262	6494	0.31002724170684814	NO	-
2554	ZINC01460142	2628	0.3100224733352661	NO	-
2555	ZINC04094420	6260	0.31000205874443054	NO	-
2556	ZINC01509625	2730	0.3099770247936249	NO	-
2557	ZINC01427142	2560	0.30996182560920715	NO	-
2558	ZINC00545046	434	0.3099576532840729	NO	-
2559	ZINC00947663	1494	0.3099304735660553	NO	-
2560	ZINC01090884	1923	0.3098648190498352	NO	-
2561	ZINC01090885	1924	0.3098648190498352	NO	-
2562	ZINC02334868	3225	0.30985787510871887	NO	-
2563	ZINC03852858	5232	0.30983978509902954	NO	-
2564	ZINC02137021	2992	0.30982109904289246	NO	-
2565	ZINC01436655	2571	0.30979007482528687	NO	-
2566	ZINC00872909	1189	0.30977243185043335	NO	-
2567	ZINC00865853	1159	0.30977195501327515	NO	-
2568	ZINC02937911	4270	0.3097698390483856	NO	-
2569	ZINC04004981	6128	0.30976274609565735	NO	-
2570	ZINC03857747	5511	0.30973267555236816	NO	-
2571	ZINC01054009	1779	0.309719055891037	NO	-
2572	ZINC03863366	5679	0.30971643328666687	NO	-
2573	ZINC01471419	2647	0.3097120225429535	NO	-
2574	ZINC00635804	596	0.30969759821891785	NO	-
2575	ZINC00635807	597	0.30969759821891785	NO	-
2576	ZINC00866691	1165	0.3096853792667389	NO	-
2577	ZINC03334459	4676	0.30968332290649414	NO	-
2578	ZINC03867707	5791	0.30966639518737793	NO	-
2579	ZINC03867708	5793	0.30966639518737793	NO	-
2580	ZINC04494997	6741	0.309652715921402	NO	-
2581	ZINC00411873	251	0.30964767932891846	NO	-
2582	ZINC00567874	452	0.3096446394920349	NO	-
2583	ZINC02401156	3320	0.30962592363357544	NO	-
2584	ZINC00855505	1125	0.30961596965789795	NO	-
2585	ZINC00855506	1126	0.30961596965789795	NO	-
2586	ZINC00734671	857	0.30961525440216064	NO	-
2587	ZINC02234326	3115	0.30960503220558167	NO	-
2588	ZINC01029924	1682	0.3096041977405548	NO	-
2589	ZINC01216622	2325	0.30959486961364746	NO	-
2590	ZINC03868388	5817	0.30957871675491333	NO	-
2591	ZINC04033146	6186	0.3095773160457611	NO	-
2592	ZINC04033143	6184	0.3095492124557495	NO	-
2593	ZINC02509645	3515	0.30954137444496155	NO	-
2594	ZINC00035371	26	0.30953580141067505	NO	-
2595	ZINC01109344	1982	0.3095194697380066	NO	-
2596	ZINC02404447	3330	0.30950936675071716	NO	-
2597	ZINC02101875	2972	0.30948489904403687	NO	-
2598	ZINC01980633	2916	0.30946001410484314	NO	-
2599	ZINC01980634	2917	0.30946001410484314	NO	-
2600	ZINC02748830	3913	0.3094523549079895	NO	-
2601	ZINC01495583	2680	0.3094378411769867	NO	-
2602	ZINC02629062	3590	0.30943626165390015	NO	-
2603	ZINC00635794	594	0.3094196021556854	NO	-
2604	ZINC03851512	5151	0.3094068765640259	NO	-
2605	ZINC03899028	5880	0.30940091609954834	NO	-
2606	ZINC00009076	5	0.30938804149627686	NO	-
2607	ZINC03854034	5344	0.30936935544013977	NO	-
2608	ZINC04093795	6258	0.30934086441993713	NO	-
2609	ZINC04035124	6215	0.3093198239803314	NO	-
2610	ZINC04001133	6103	0.30931931734085083	NO	-
2611	ZINC03219273	4534	0.30928757786750793	NO	-
2612	ZINC01036119	1712	0.30927908420562744	NO	-
2613	ZINC02483655	3473	0.30926528573036194	NO	-
2614	ZINC02942676	4286	0.30925723910331726	NO	-
2615	ZINC02990052	4369	0.3092338740825653	NO	-
2616	ZINC03815680	63	0.30922916531562805	YES	9
2617	ZINC02794511	3969	0.30922892689704895	NO	-
2618	ZINC03908839	5903	0.3092285096645355	NO	-
2619	ZINC01400072	2499	0.30921924114227295	NO	-
2620	ZINC01485883	2652	0.3092164397239685	NO	-
2621	ZINC01175662	2197	0.3092082738876343	NO	-
2622	ZINC01079316	1882	0.30920615792274475	NO	-
2623	ZINC04033105	6178	0.3091903328895569	NO	-
2624	ZINC04033088	6170	0.3091866970062256	NO	-
2625	ZINC01867794	2841	0.30915576219558716	NO	-
2626	ZINC01867795	2842	0.30915576219558716	NO	-
2627	ZINC02620384	3555	0.30914106965065	NO	-
2628	ZINC00937575	1450	0.3091335594654083	NO	-
2629	ZINC01175818	2199	0.3091178238391876	NO	-
2630	ZINC00450521	352	0.30911436676979065	NO	-
2631	ZINC03853838	5336	0.30909693241119385	NO	-
2632	ZINC02353790	3259	0.30908477306365967	NO	-
2633	ZINC03851920	5172	0.3090844452381134	NO	-
2634	ZINC04386635	6567	0.3090839982032776	NO	-
2635	ZINC02324595	3205	0.30906763672828674	NO	-
2636	ZINC02324597	3206	0.30906763672828674	NO	-
2637	ZINC03815769	123	0.309044748544693	YES	15
2638	ZINC04358694	6527	0.30903539061546326	NO	-
2639	ZINC01061862	1816	0.3090319037437439	NO	-
2640	ZINC02348536	3250	0.30903056263923645	NO	-
2641	ZINC03815778	131	0.3090305030345917	YES	16
2642	ZINC02400155	3319	0.30901965498924255	NO	-
2643	ZINC00672744	715	0.3090188205242157	NO	-
2644	ZINC00156944	91	0.309011846780777	NO	-
2645	ZINC02402547	3322	0.30901023745536804	NO	-
2646	ZINC03857292	5490	0.3090095818042755	NO	-
2647	ZINC01136067	2109	0.3090079426765442	NO	-
2648	ZINC04134998	6304	0.30889591574668884	NO	-
2649	ZINC02718030	3775	0.30888721346855164	NO	-
2650	ZINC03324955	4667	0.30885520577430725	NO	-
2651	ZINC02857980	4055	0.30885496735572815	NO	-
2652	ZINC02702076	3678	0.3088527023792267	NO	-
2653	ZINC03815754	125	0.3088500499725342	YES	15
2654	ZINC03854380	5376	0.308837354183197	NO	-
2655	ZINC02412455	3350	0.3088303506374359	NO	-
2656	ZINC01460143	2630	0.30882829427719116	NO	-
2657	ZINC04033082	6166	0.3088248372077942	NO	-
2658	ZINC02836522	4030	0.3088245391845703	NO	-
2659	ZINC00051853	36	0.30882421135902405	NO	-
2660	ZINC00203124	116	0.30882230401039124	NO	-
2661	ZINC03993105	6074	0.3087640106678009	NO	-
2662	ZINC04469703	6689	0.3087640106678009	NO	-
2663	ZINC01066090	1830	0.3087629973888397	NO	-
2664	ZINC04033085	6168	0.3087601661682129	NO	-
2665	ZINC03832064	43	0.3087051510810852	YES	9
2666	ZINC02417657	3360	0.30868780612945557	NO	-
2667	ZINC02417658	3361	0.30868780612945557	NO	-
2668	ZINC03852452	5184	0.30867019295692444	NO	-
2669	ZINC00905519	1301	0.30863142013549805	NO	-
2670	ZINC04492433	6736	0.30862167477607727	NO	-
2671	ZINC00010040	8	0.30861058831214905	NO	-
2672	ZINC00670654	708	0.3085790276527405	NO	-
2673	ZINC04001132	6102	0.30852898955345154	NO	-
2674	ZINC00608036	515	0.30851244926452637	NO	-
2675	ZINC02718461	3783	0.30850622057914734	NO	-
2676	ZINC02757931	3924	0.3085058629512787	NO	-
2677	ZINC03816037	5045	0.3085053861141205	NO	-
2678	ZINC01910871	2861	0.30850300192832947	NO	-
2679	ZINC03366632	4743	0.3085021376609802	NO	-
2680	ZINC03851920	5173	0.3084981441497803	NO	-
2681	ZINC03356675	4721	0.3084915578365326	NO	-
2682	ZINC02724747	3874	0.3084895610809326	NO	-
2683	ZINC02724748	3875	0.3084895610809326	NO	-
2684	ZINC02363152	3280	0.3084871172904968	NO	-
2685	ZINC02363154	3281	0.3084871172904968	NO	-
2686	ZINC03859897	5653	0.30846789479255676	NO	-
2687	ZINC03820302	5067	0.3084571361541748	NO	-
2688	ZINC02287978	3169	0.3084562122821808	NO	-
2689	ZINC04382999	6557	0.30845385789871216	NO	-
2690	ZINC03851944	5174	0.3084445297718048	NO	-
2691	ZINC03045371	4435	0.30842992663383484	NO	-
2692	ZINC00422840	294	0.3084237277507782	NO	-
2693	ZINC02308458	3184	0.3084067702293396	NO	-
2694	ZINC03977203	6026	0.3084046244621277	NO	-
2695	ZINC03765436	5035	0.3083927035331726	NO	-
2696	ZINC02696889	3667	0.30838683247566223	NO	-
2697	ZINC04033776	6212	0.30837956070899963	NO	-
2698	ZINC03867226	5743	0.30834904313087463	NO	-
2699	ZINC03233713	4544	0.30834850668907166	NO	-
2700	ZINC03820302	5068	0.30832695960998535	NO	-
2701	ZINC01400107	2500	0.30832672119140625	NO	-
2702	ZINC02399846	3317	0.3083261251449585	NO	-
2703	ZINC03291278	4629	0.3083145320415497	NO	-
2704	ZINC03854039	5347	0.30826258659362793	NO	-
2705	ZINC02717895	3735	0.3082442581653595	NO	-
2706	ZINC01509721	2736	0.308231920003891	NO	-
2707	ZINC04475736	6719	0.3082317113876343	NO	-
2708	ZINC00837622	1076	0.3082277476787567	NO	-
2709	ZINC03855160	5443	0.308225154876709	NO	-
2710	ZINC01183416	2242	0.30819573998451233	NO	-
2711	ZINC03238246	4562	0.3081526458263397	NO	-
2712	ZINC00632200	578	0.30814889073371887	NO	-
2713	ZINC03366580	4741	0.30814236402511597	NO	-
2714	ZINC01354437	2450	0.3081170916557312	NO	-
2715	ZINC02396505	3315	0.30811333656311035	NO	-
2716	ZINC03859732	5635	0.30810147523880005	NO	-
2717	ZINC00995615	1612	0.30810093879699707	NO	-
2718	ZINC00995616	1613	0.30810093879699707	NO	-
2719	ZINC04114636	6278	0.30807772278785706	NO	-
2720	ZINC02101875	2973	0.30806949734687805	NO	-
2721	ZINC00469605	375	0.30805888772010803	NO	-
2722	ZINC00463362	368	0.30804991722106934	NO	-
2723	ZINC02717896	3738	0.3080413341522217	NO	-
2724	ZINC01489082	2662	0.3080071806907654	NO	-
2725	ZINC01029783	1681	0.30798524618148804	NO	-
2726	ZINC01164752	2175	0.30797648429870605	NO	-
2727	ZINC00917456	1343	0.3079662322998047	NO	-
2728	ZINC03855104	5431	0.30795636773109436	NO	-
2729	ZINC00728342	850	0.3079395592212677	NO	-
2730	ZINC02298642	3178	0.30792540311813354	NO	-
2731	ZINC01914648	2863	0.3078944981098175	NO	-
2732	ZINC02157635	3001	0.30787795782089233	NO	-
2733	ZINC00626453	551	0.30787697434425354	NO	-
2734	ZINC00626464	552	0.30787697434425354	NO	-
2735	ZINC03868504	5820	0.3078451156616211	NO	-
2736	ZINC02794712	3972	0.3078390657901764	NO	-
2737	ZINC00919437	1391	0.3078368902206421	NO	-
2738	ZINC00919443	1394	0.3078368902206421	NO	-
2739	ZINC03032931	4411	0.3078303039073944	NO	-
2740	ZINC03222097	4535	0.30780354142189026	NO	-
2741	ZINC03854036	5345	0.30780091881752014	NO	-
2742	ZINC03851515	5152	0.30776965618133545	NO	-
2743	ZINC00637502	607	0.30776339769363403	NO	-
2744	ZINC04374633	6546	0.30776238441467285	NO	-
2745	ZINC02227163	3084	0.30773627758026123	NO	-
2746	ZINC02227165	3085	0.30773627758026123	NO	-
2747	ZINC02241585	3127	0.30773627758026123	NO	-
2748	ZINC02241586	3128	0.30773627758026123	NO	-
2749	ZINC03995231	6077	0.3077293038368225	NO	-
2750	ZINC03263661	4596	0.30772918462753296	NO	-
2751	ZINC03498720	4882	0.30772918462753296	NO	-
2752	ZINC02724567	3848	0.30770811438560486	NO	-
2753	ZINC02724568	3849	0.30770811438560486	NO	-
2754	ZINC02688970	3664	0.3076974153518677	NO	-
2755	ZINC03858409	5552	0.30769720673561096	NO	-
2756	ZINC02937733	4264	0.3076716661453247	NO	-
2757	ZINC02757954	3925	0.3076682388782501	NO	-
2758	ZINC04033728	6206	0.3076477348804474	NO	-
2759	ZINC02208624	3046	0.30764052271842957	NO	-
2760	ZINC03910014	5911	0.3076276481151581	NO	-
2761	ZINC03395141	4769	0.307595431804657	NO	-
2762	ZINC02724238	3837	0.3075637221336365	NO	-
2763	ZINC04435957	6589	0.3075186312198639	NO	-
2764	ZINC02701592	3677	0.30750054121017456	NO	-
2765	ZINC02717957	3749	0.30748358368873596	NO	-
2766	ZINC02717957	3751	0.30748358368873596	NO	-
2767	ZINC00918448	1358	0.30748292803764343	NO	-
2768	ZINC03337334	4682	0.3074794113636017	NO	-
2769	ZINC00341054	208	0.30743610858917236	NO	-
2770	ZINC03991623	6069	0.3074251711368561	NO	-
2771	ZINC01910873	2862	0.3074078857898712	NO	-
2772	ZINC03272387	4605	0.3074031174182892	NO	-
2773	ZINC01454340	2617	0.3074013888835907	NO	-
2774	ZINC01084292	1904	0.3073958456516266	NO	-
2775	ZINC03414318	4797	0.30738359689712524	NO	-
2776	ZINC01175872	2200	0.30736976861953735	NO	-
2777	ZINC02403650	3327	0.3073696792125702	NO	-
2778	ZINC00632202	579	0.30736884474754333	NO	-
2779	ZINC03195362	4505	0.30735933780670166	NO	-
2780	ZINC03195364	4506	0.30735933780670166	NO	-
2781	ZINC03854038	5346	0.30735090374946594	NO	-
2782	ZINC01508388	2724	0.3073190450668335	NO	-
2783	ZINC01508391	2725	0.3073190450668335	NO	-
2784	ZINC02717956	3746	0.3073160946369171	NO	-
2785	ZINC02493631	3481	0.3073090612888336	NO	-
2786	ZINC02919365	4244	0.3073090612888336	NO	-
2787	ZINC00791091	940	0.30726921558380127	NO	-
2788	ZINC02634868	3599	0.30726268887519836	NO	-
2789	ZINC00105017	63	0.307256281375885	NO	-
2790	ZINC00652429	666	0.30722513794898987	NO	-
2791	ZINC02324593	3204	0.307204931974411	NO	-
2792	ZINC00774580	906	0.3071841895580292	NO	-
2793	ZINC03849202	5078	0.30718034505844116	NO	-
2794	ZINC00918446	1357	0.3071695864200592	NO	-
2795	ZINC00446311	347	0.3071526288986206	NO	-
2796	ZINC02884956	4107	0.3071352541446686	NO	-
2797	ZINC02884957	4108	0.3071352541446686	NO	-
2798	ZINC00062092	41	0.3071337342262268	NO	-
2799	ZINC01010003	1645	0.30713194608688354	NO	-
2800	ZINC02965730	4332	0.3071162700653076	NO	-
2801	ZINC03482292	4863	0.3070983588695526	NO	-
2802	ZINC03012954	4384	0.3070955276489258	NO	-
2803	ZINC02523379	3517	0.3070877492427826	NO	-
2804	ZINC03995233	6079	0.30708739161491394	NO	-
2805	ZINC00716809	820	0.3070361614227295	NO	-
2806	ZINC03854883	5415	0.30701810121536255	NO	-
2807	ZINC00422992	299	0.30701717734336853	NO	-
2808	ZINC01059635	1802	0.3069456219673157	NO	-
2809	ZINC00818333	1025	0.3069395422935486	NO	-
2810	ZINC03972606	6017	0.3069375157356262	NO	-
2811	ZINC04470440	6712	0.3069375157356262	NO	-
2812	ZINC04263368	6426	0.3069230914115906	NO	-
2813	ZINC03853767	5319	0.30690234899520874	NO	-
2814	ZINC04281803	6456	0.3068961203098297	NO	-
2815	ZINC01185390	2245	0.30689018964767456	NO	-
2816	ZINC01000674	1625	0.3068659007549286	NO	-
2817	ZINC01407527	2524	0.30685845017433167	NO	-
2818	ZINC00947724	1496	0.3068559169769287	NO	-
2819	ZINC03854558	5394	0.306853711605072	NO	-
2820	ZINC04512016	6754	0.30682411789894104	NO	-
2821	ZINC01443119	2607	0.3067483603954315	NO	-
2822	ZINC01443120	2608	0.3067483603954315	NO	-
2823	ZINC01056405	1790	0.3067324161529541	NO	-
2824	ZINC04488452	6726	0.30671417713165283	NO	-
2825	ZINC00687882	757	0.30671241879463196	NO	-
2826	ZINC03272391	4606	0.3066805303096771	NO	-
2827	ZINC02246397	3133	0.3065935969352722	NO	-
2828	ZINC02246398	3134	0.3065935969352722	NO	-
2829	ZINC00577613	466	0.3065834641456604	NO	-
2830	ZINC02757954	3926	0.3065812587738037	NO	-
2831	ZINC00529674	406	0.30657899379730225	NO	-
2832	ZINC03815727	93	0.3065682649612427	YES	9
2833	ZINC02375815	3299	0.306567907333374	NO	-
2834	ZINC04492433	6735	0.3065648674964905	NO	-
2835	ZINC02717956	3745	0.30653852224349976	NO	-
2836	ZINC02717956	3747	0.30653852224349976	NO	-
2837	ZINC03186336	4490	0.3065369725227356	NO	-
2838	ZINC03272050	4604	0.3065345883369446	NO	-
2839	ZINC00818335	1026	0.3065015971660614	NO	-
2840	ZINC04188163	6372	0.3064872920513153	NO	-
2841	ZINC02419847	3365	0.3064506947994232	NO	-
2842	ZINC02859372	4061	0.30644649267196655	NO	-
2843	ZINC00713745	815	0.306443452835083	NO	-
2844	ZINC00713746	816	0.306443452835083	NO	-
2845	ZINC02953658	4313	0.3064359724521637	NO	-
2846	ZINC02229545	3100	0.3064337372779846	NO	-
2847	ZINC00940455	1462	0.3064137101173401	NO	-
2848	ZINC00940456	1463	0.3064137101173401	NO	-
2849	ZINC02534728	3521	0.3063865602016449	NO	-
2850	ZINC02667849	3654	0.30636510252952576	NO	-
2851	ZINC03858841	5586	0.30633068084716797	NO	-
2852	ZINC03026998	4402	0.3063279390335083	NO	-
2853	ZINC02794158	3967	0.30632132291793823	NO	-
2854	ZINC02639756	3613	0.30631983280181885	NO	-
2855	ZINC02639757	3614	0.30631983280181885	NO	-
2856	ZINC01130586	2092	0.30631670355796814	NO	-
2857	ZINC03868019	5803	0.3063153922557831	NO	-
2858	ZINC02402548	3323	0.3062829077243805	NO	-
2859	ZINC02504116	3511	0.30627545714378357	NO	-
2860	ZINC01208664	2298	0.3062460124492645	NO	-
2861	ZINC02789690	3954	0.3062199056148529	NO	-
2862	ZINC03853825	5326	0.30620554089546204	NO	-
2863	ZINC00807865	995	0.3062039017677307	NO	-
2864	ZINC00807867	996	0.3062039017677307	NO	-
2865	ZINC03852912	5236	0.3061755895614624	NO	-
2866	ZINC01354449	2451	0.3061695098876953	NO	-
2867	ZINC02916417	4191	0.30616942048072815	NO	-
2868	ZINC02916419	4192	0.30616942048072815	NO	-
2869	ZINC04386631	6566	0.30615079402923584	NO	-
2870	ZINC04467881	6681	0.3061214089393616	NO	-
2871	ZINC01046646	1753	0.3061208426952362	NO	-
2872	ZINC00693117	768	0.3061165511608124	NO	-
2873	ZINC03623906	4992	0.30611559748649597	NO	-
2874	ZINC02909611	4117	0.3061029016971588	NO	-
2875	ZINC03906442	5893	0.30609628558158875	NO	-
2876	ZINC01924426	2870	0.306079626083374	NO	-
2877	ZINC03858553	5574	0.30606308579444885	NO	-
2878	ZINC03866853	5702	0.30602651834487915	NO	-
2879	ZINC02700291	3674	0.30602169036865234	NO	-
2880	ZINC02700295	3675	0.30602169036865234	NO	-
2881	ZINC00706212	795	0.30600613355636597	NO	-
2882	ZINC00706213	796	0.30600613355636597	NO	-
2883	ZINC02858712	4057	0.3059941530227661	NO	-
2884	ZINC00503088	391	0.3059779703617096	NO	-
2885	ZINC00803271	981	0.3059772253036499	NO	-
2886	ZINC03858216	5548	0.30596816539764404	NO	-
2887	ZINC01296651	2402	0.30594009160995483	NO	-
2888	ZINC01354431	2449	0.3059355914592743	NO	-
2889	ZINC01849869	2836	0.30592551827430725	NO	-
2890	ZINC02916415	4190	0.3059068024158478	NO	-
2891	ZINC02916421	4193	0.3059068024158478	NO	-
2892	ZINC00200539	113	0.3059045076370239	NO	-
2893	ZINC03868260	5814	0.3059040307998657	NO	-
2894	ZINC00412464	258	0.3059030771255493	NO	-
2895	ZINC01567141	2781	0.30588269233703613	NO	-
2896	ZINC03853605	5309	0.30587172508239746	NO	-
2897	ZINC03853471	5296	0.3058650493621826	NO	-
2898	ZINC03868356	5815	0.30580934882164	NO	-
2899	ZINC03905839	5891	0.3057641088962555	NO	-
2900	ZINC03858410	5553	0.30569905042648315	NO	-
2901	ZINC01906903	2858	0.3056845963001251	NO	-
2902	ZINC03859630	5629	0.3056745231151581	NO	-
2903	ZINC03853769	5320	0.30565711855888367	NO	-
2904	ZINC02627666	3584	0.3056441843509674	NO	-
2905	ZINC02627667	3585	0.3056441843509674	NO	-
2906	ZINC02601118	3539	0.30564194917678833	NO	-
2907	ZINC02601119	3540	0.30564194917678833	NO	-
2908	ZINC02919111	4237	0.30564194917678833	NO	-
2909	ZINC02919112	4238	0.30564194917678833	NO	-
2910	ZINC00791103	943	0.3056366741657257	NO	-
2911	ZINC00132192	83	0.30563637614250183	NO	-
2912	ZINC00867760	1171	0.3056046664714813	NO	-
2913	ZINC04108175	6269	0.305583655834198	NO	-
2914	ZINC01046646	1754	0.30558347702026367	NO	-
2915	ZINC01415857	2537	0.305566668510437	NO	-
2916	ZINC00516085	399	0.3055608868598938	NO	-
2917	ZINC02404098	3328	0.30552029609680176	NO	-
2918	ZINC01073370	1854	0.30547407269477844	NO	-
2919	ZINC01485966	2653	0.3054632842540741	NO	-
2920	ZINC01080636	1899	0.3054474890232086	NO	-
2921	ZINC04443564	6622	0.30544424057006836	NO	-
2922	ZINC00780618	924	0.3054381012916565	NO	-
2923	ZINC00645522	639	0.3054344356060028	NO	-
2924	ZINC00645523	640	0.3054344356060028	NO	-
2925	ZINC02236370	3117	0.3054152727127075	NO	-
2926	ZINC02344478	3246	0.3054089844226837	NO	-
2927	ZINC02471918	3463	0.30538076162338257	NO	-
2928	ZINC02471923	3466	0.30538076162338257	NO	-
2929	ZINC00797152	965	0.30537837743759155	NO	-
2930	ZINC02636714	3606	0.30537712574005127	NO	-
2931	ZINC02746932	3909	0.3053727447986603	NO	-
2932	ZINC00259354	154	0.30535101890563965	NO	-
2933	ZINC00259357	155	0.30535101890563965	NO	-
2934	ZINC00861985	1138	0.30535101890563965	NO	-
2935	ZINC00861986	1139	0.30535101890563965	NO	-
2936	ZINC03366034	4739	0.3053503632545471	NO	-
2937	ZINC03457590	4852	0.30535030364990234	NO	-
2938	ZINC02283525	3164	0.3053249418735504	NO	-
2939	ZINC01074202	1863	0.3052999675273895	NO	-
2940	ZINC03832156	61	0.30527952313423157	YES	9
2941	ZINC04033152	6193	0.3052765429019928	NO	-
2942	ZINC02471919	3464	0.3052721917629242	NO	-
2943	ZINC02471921	3465	0.3052721917629242	NO	-
2944	ZINC00109147	67	0.30526474118232727	NO	-
2945	ZINC01296653	2403	0.30524325370788574	NO	-
2946	ZINC00796184	962	0.3052126169204712	NO	-
2947	ZINC02254129	3140	0.3051908314228058	NO	-
2948	ZINC02211311	3051	0.3051777184009552	NO	-
2949	ZINC02369074	3294	0.3051508665084839	NO	-
2950	ZINC03851671	5160	0.3051472008228302	NO	-
2951	ZINC00707781	800	0.3051391541957855	NO	-
2952	ZINC02504261	3514	0.30513593554496765	NO	-
2953	ZINC00989541	1582	0.3051281273365021	NO	-
2954	ZINC03890722	5862	0.3051224648952484	NO	-
2955	ZINC00412465	259	0.3050873279571533	NO	-
2956	ZINC02532672	3520	0.3050868809223175	NO	-
2957	ZINC01016723	1656	0.30504733324050903	NO	-
2958	ZINC04167043	6341	0.30503854155540466	NO	-
2959	ZINC02748829	3912	0.3050253093242645	NO	-
2960	ZINC00715346	818	0.30502235889434814	NO	-
2961	ZINC01171850	2190	0.30502188205718994	NO	-
2962	ZINC01010006	1648	0.3050156235694885	NO	-
2963	ZINC02956498	4322	0.3050045073032379	NO	-
2964	ZINC02956499	4323	0.3050045073032379	NO	-
2965	ZINC02859345	4060	0.3050025403499603	NO	-
2966	ZINC03326015	4670	0.3050006330013275	NO	-
2967	ZINC03480811	4859	0.30498677492141724	NO	-
2968	ZINC00780615	921	0.30497124791145325	NO	-
2969	ZINC03860031	5666	0.3049362301826477	NO	-
2970	ZINC04364180	6535	0.30492743849754333	NO	-
2971	ZINC00875264	1203	0.3049207925796509	NO	-
2972	ZINC03969055	5961	0.30490586161613464	NO	-
2973	ZINC04005336	6133	0.30490434169769287	NO	-
2974	ZINC02860649	4068	0.30488577485084534	NO	-
2975	ZINC02493629	3480	0.3048739433288574	NO	-
2976	ZINC02919364	4243	0.3048739433288574	NO	-
2977	ZINC02437493	3388	0.30483099818229675	NO	-
2978	ZINC03025712	4398	0.30481424927711487	NO	-
2979	ZINC03188115	4494	0.30481210350990295	NO	-
2980	ZINC03557853	4938	0.3048025667667389	NO	-
2981	ZINC00081340	57	0.3047739863395691	NO	-
2982	ZINC01799704	2825	0.30473196506500244	NO	-
2983	ZINC02337427	3229	0.3047031760215759	NO	-
2984	ZINC02168987	3004	0.3046809434890747	NO	-
2985	ZINC03853471	5297	0.3046753406524658	NO	-
2986	ZINC01065640	1828	0.3046499788761139	NO	-
2987	ZINC03398357	4772	0.30464112758636475	NO	-
2988	ZINC00780614	920	0.3046357035636902	NO	-
2989	ZINC01165534	2177	0.30462631583213806	NO	-
2990	ZINC01150537	2135	0.30461716651916504	NO	-
2991	ZINC00387055	237	0.30461618304252625	NO	-
2992	ZINC02718029	3771	0.3045840263366699	NO	-
2993	ZINC03854815	5410	0.3045707941055298	NO	-
2994	ZINC00940451	1460	0.30455508828163147	NO	-
2995	ZINC00959031	1549	0.30453595519065857	NO	-
2996	ZINC00014474	11	0.3045341670513153	NO	-
2997	ZINC03402681	4784	0.3045330047607422	NO	-
2998	ZINC02639655	3611	0.30451592803001404	NO	-
2999	ZINC03237207	4561	0.3045082688331604	NO	-
3000	ZINC02700630	3676	0.30447474122047424	NO	-
3001	ZINC03176697	4473	0.30447179079055786	NO	-
3002	ZINC03852913	5237	0.3044697046279907	NO	-
3003	ZINC01155836	2149	0.3044525682926178	NO	-
3004	ZINC02688967	3663	0.30443447828292847	NO	-
3005	ZINC02430229	3377	0.3044178783893585	NO	-
3006	ZINC01272733	2388	0.30440688133239746	NO	-
3007	ZINC01249661	2370	0.30438128113746643	NO	-
3008	ZINC00187505	104	0.3043689727783203	NO	-
3009	ZINC03854307	5364	0.3043670654296875	NO	-
3010	ZINC01211795	2316	0.3043655753135681	NO	-
3011	ZINC04032132	6146	0.3043585419654846	NO	-
3012	ZINC00818331	1024	0.30434662103652954	NO	-
3013	ZINC01980396	2907	0.3043448328971863	NO	-
3014	ZINC02388169	3307	0.3043442964553833	NO	-
3015	ZINC01980395	2906	0.30433356761932373	NO	-
3016	ZINC00679004	734	0.304325133562088	NO	-
3017	ZINC02341597	3237	0.30432161688804626	NO	-
3018	ZINC02341598	3238	0.30432161688804626	NO	-
3019	ZINC01938090	2892	0.304306298494339	NO	-
3020	ZINC02118580	2985	0.3042895197868347	NO	-
3021	ZINC00200541	114	0.3042835593223572	NO	-
3022	ZINC03249661	4577	0.30427786707878113	NO	-
3023	ZINC03249664	4578	0.30427786707878113	NO	-
3024	ZINC03900827	5886	0.30425989627838135	NO	-
3025	ZINC01249663	2371	0.30424606800079346	NO	-
3026	ZINC03178351	4485	0.3042263984680176	NO	-
3027	ZINC00425377	307	0.30422598123550415	NO	-
3028	ZINC03832140	60	0.3042197823524475	YES	9
3029	ZINC00807869	997	0.30420318245887756	NO	-
3030	ZINC03859988	5660	0.3041989505290985	NO	-
3031	ZINC02700078	3670	0.3041960597038269	NO	-
3032	ZINC00756773	890	0.3041713833808899	NO	-
3033	ZINC04033776	6213	0.30414748191833496	NO	-
3034	ZINC01175721	2198	0.30413320660591125	NO	-
3035	ZINC04088390	6253	0.3041267693042755	NO	-
3036	ZINC04306840	6477	0.3041244447231293	NO	-
3037	ZINC02204107	3038	0.30411192774772644	NO	-
3038	ZINC02440577	3397	0.3040789067745209	NO	-
3039	ZINC02440578	3398	0.3040789067745209	NO	-
3040	ZINC04209177	6377	0.304073691368103	NO	-
3041	ZINC03854301	5361	0.30406853556632996	NO	-
3042	ZINC01043475	1749	0.3040674030780792	NO	-
3043	ZINC00014473	10	0.30406028032302856	NO	-
3044	ZINC03275451	4611	0.30405959486961365	NO	-
3045	ZINC02406641	3336	0.3040517270565033	NO	-
3046	ZINC03612622	4985	0.3040500581264496	NO	-
3047	ZINC01376450	2458	0.3040357828140259	NO	-
3048	ZINC04249016	6407	0.30402013659477234	NO	-
3049	ZINC02750117	3914	0.304006963968277	NO	-
3050	ZINC03458863	4853	0.30400350689888	NO	-
3051	ZINC02750117	3915	0.30398476123809814	NO	-
3052	ZINC04308452	6480	0.30398252606391907	NO	-
3053	ZINC03307811	4655	0.3039803206920624	NO	-
3054	ZINC02407995	3341	0.30397143959999084	NO	-
3055	ZINC02965687	4331	0.3039598762989044	NO	-
3056	ZINC04384594	6565	0.30395057797431946	NO	-
3057	ZINC03453399	4848	0.3039448857307434	NO	-
3058	ZINC03609851	4980	0.30392980575561523	NO	-
3059	ZINC02854575	4047	0.3039216101169586	NO	-
3060	ZINC04292112	6466	0.30391064286231995	NO	-
3061	ZINC02707274	3685	0.3039070665836334	NO	-
3062	ZINC02771961	3935	0.3039000332355499	NO	-
3063	ZINC03857654	5504	0.3038787543773651	NO	-
3064	ZINC02500251	3497	0.3038700520992279	NO	-
3065	ZINC01209811	2306	0.30386269092559814	NO	-
3066	ZINC00645317	636	0.3038538694381714	NO	-
3067	ZINC03663229	5024	0.3038383424282074	NO	-
3068	ZINC03867571	5777	0.303832083940506	NO	-
3069	ZINC02446347	3407	0.3037709891796112	NO	-
3070	ZINC01992658	2932	0.30374985933303833	NO	-
3071	ZINC04257350	6425	0.30373862385749817	NO	-
3072	ZINC02358116	3269	0.30373334884643555	NO	-
3073	ZINC02358119	3270	0.30373334884643555	NO	-
3074	ZINC01032110	1693	0.3037116825580597	NO	-
3075	ZINC02754340	3918	0.30368921160697937	NO	-
3076	ZINC01394938	2487	0.30368635058403015	NO	-
3077	ZINC02919391	4245	0.30367520451545715	NO	-
3078	ZINC02919393	4246	0.30367520451545715	NO	-
3079	ZINC04077624	6251	0.30367231369018555	NO	-
3080	ZINC00432942	337	0.303660124540329	NO	-
3081	ZINC00853353	1116	0.3036409318447113	NO	-
3082	ZINC02264702	3150	0.30363208055496216	NO	-
3083	ZINC02433627	3382	0.3036259114742279	NO	-
3084	ZINC02223665	3077	0.30360108613967896	NO	-
3085	ZINC03027048	4404	0.3035803735256195	NO	-
3086	ZINC01080012	1895	0.3035566210746765	NO	-
3087	ZINC03907161	5898	0.30354592204093933	NO	-
3088	ZINC03815724	59	0.303544819355011	YES	9
3089	ZINC04475438	6718	0.30352783203125	NO	-
3090	ZINC03190143	4498	0.3035063147544861	NO	-
3091	ZINC04170035	6365	0.3034864366054535	NO	-
3092	ZINC00956679	1540	0.30345240235328674	NO	-
3093	ZINC00956680	1541	0.30345240235328674	NO	-
3094	ZINC01098301	1942	0.3034048080444336	NO	-
3095	ZINC03834001	11	0.30339521169662476	YES	2
3096	ZINC03834016	14	0.30339521169662476	YES	2
3097	ZINC04442888	6605	0.30338597297668457	NO	-
3098	ZINC00420295	278	0.3033754825592041	NO	-
3099	ZINC00892039	1280	0.3033754825592041	NO	-
3100	ZINC02209755	3048	0.3033703565597534	NO	-
3101	ZINC01080015	1898	0.3033536672592163	NO	-
3102	ZINC01415882	2542	0.30335092544555664	NO	-
3103	ZINC04633453	6775	0.3033343255519867	NO	-
3104	ZINC03857655	5505	0.3033227026462555	NO	-
3105	ZINC03859968	5658	0.3033076226711273	NO	-
3106	ZINC03967893	5951	0.30329468846321106	NO	-
3107	ZINC00635803	595	0.3032689094543457	NO	-
3108	ZINC00635810	598	0.3032689094543457	NO	-
3109	ZINC01209091	2301	0.3032209873199463	NO	-
3110	ZINC00956237	1533	0.303218811750412	NO	-
3111	ZINC01906904	2859	0.30321240425109863	NO	-
3112	ZINC02427742	3376	0.3032117486000061	NO	-
3113	ZINC01405049	2509	0.3032093942165375	NO	-
3114	ZINC01512393	2747	0.3032049238681793	NO	-
3115	ZINC00815250	1011	0.30320000648498535	NO	-
3116	ZINC03851392	5144	0.30318698287010193	NO	-
3117	ZINC00237457	148	0.3031854033470154	NO	-
3118	ZINC00940724	1476	0.30317485332489014	NO	-
3119	ZINC00172789	96	0.30317357182502747	NO	-
3120	ZINC00853353	1115	0.30317267775535583	NO	-
3121	ZINC04477424	6721	0.30316275358200073	NO	-
3122	ZINC02407922	3340	0.3031538426876068	NO	-
3123	ZINC02789692	3956	0.3031522333621979	NO	-
3124	ZINC00919660	1412	0.30314555764198303	NO	-
3125	ZINC03344551	4696	0.3031332194805145	NO	-
3126	ZINC03344553	4697	0.3031332194805145	NO	-
3127	ZINC02717823	3723	0.30313146114349365	NO	-
3128	ZINC02717973	3764	0.30313146114349365	NO	-
3129	ZINC00924427	1421	0.30308961868286133	NO	-
3130	ZINC00675663	719	0.3030718266963959	NO	-
3131	ZINC03366797	4747	0.3030526638031006	NO	-
3132	ZINC03851389	5143	0.3030054569244385	NO	-
3133	ZINC00640050	616	0.30299773812294006	NO	-
3134	ZINC02346864	3247	0.30298763513565063	NO	-
3135	ZINC02206190	3041	0.30298179388046265	NO	-
3136	ZINC03850665	5107	0.30297553539276123	NO	-
3137	ZINC03850667	5108	0.30297553539276123	NO	-
3138	ZINC00755694	884	0.3029519021511078	NO	-
3139	ZINC00756245	886	0.3029519021511078	NO	-
3140	ZINC00780617	923	0.3029327988624573	NO	-
3141	ZINC00919598	1406	0.30293089151382446	NO	-
3142	ZINC00940673	1467	0.30290818214416504	NO	-
3143	ZINC00940674	1468	0.30290818214416504	NO	-
3144	ZINC01001808	1629	0.30287691950798035	NO	-
3145	ZINC00989986	1585	0.3028760850429535	NO	-
3146	ZINC03864384	5688	0.30286967754364014	NO	-
3147	ZINC01093055	1935	0.30284640192985535	NO	-
3148	ZINC00940449	1458	0.30283287167549133	NO	-
3149	ZINC00940450	1459	0.30283287167549133	NO	-
3150	ZINC00021916	14	0.3028184175491333	NO	-
3151	ZINC00429800	334	0.30280691385269165	NO	-
3152	ZINC01074047	1861	0.30279579758644104	NO	-
3153	ZINC00223936	138	0.302772581577301	NO	-
3154	ZINC01396614	2488	0.3027283847332001	NO	-
3155	ZINC04355349	6515	0.3027105927467346	NO	-
3156	ZINC01163047	2172	0.30270665884017944	NO	-
3157	ZINC00952209	1510	0.3026959002017975	NO	-
3158	ZINC03906508	5896	0.3026934266090393	NO	-
3159	ZINC03043451	4431	0.30269160866737366	NO	-
3160	ZINC00805108	986	0.3026863932609558	NO	-
3161	ZINC00952207	1508	0.30267533659935	NO	-
3162	ZINC00952208	1509	0.30267533659935	NO	-
3163	ZINC01440144	2581	0.30267533659935	NO	-
3164	ZINC01440145	2582	0.30267533659935	NO	-
3165	ZINC01519378	2764	0.3026541769504547	NO	-
3166	ZINC01519381	2767	0.3026541769504547	NO	-
3167	ZINC03438689	4829	0.30264461040496826	NO	-
3168	ZINC00905713	1314	0.302609920501709	NO	-
3169	ZINC00648297	660	0.3025975227355957	NO	-
3170	ZINC01108338	1976	0.30257993936538696	NO	-
3171	ZINC01436440	2568	0.30254167318344116	NO	-
3172	ZINC02200755	3029	0.3025304079055786	NO	-
3173	ZINC00178936	98	0.30251267552375793	NO	-
3174	ZINC02258632	3146	0.30251219868659973	NO	-
3175	ZINC00978261	1570	0.30251169204711914	NO	-
3176	ZINC02174327	3007	0.30249664187431335	NO	-
3177	ZINC04004981	6129	0.3024764060974121	NO	-
3178	ZINC00428349	328	0.30244743824005127	NO	-
3179	ZINC01071171	1850	0.30243173241615295	NO	-
3180	ZINC00529671	405	0.3024309277534485	NO	-
3181	ZINC00919652	1409	0.30241793394088745	NO	-
3182	ZINC03362832	4732	0.30241647362709045	NO	-
3183	ZINC03362833	4733	0.30241647362709045	NO	-
3184	ZINC00716811	822	0.3023863434791565	NO	-
3185	ZINC04166511	6340	0.30236488580703735	NO	-
3186	ZINC00780616	922	0.30236443877220154	NO	-
3187	ZINC01111761	1989	0.3023630678653717	NO	-
3188	ZINC01111764	1990	0.3023630678653717	NO	-
3189	ZINC03358129	4725	0.3023489713668823	NO	-
3190	ZINC01025906	1672	0.3023337423801422	NO	-
3191	ZINC01019512	1662	0.3023306131362915	NO	-
3192	ZINC02718364	3782	0.3023111820220947	NO	-
3193	ZINC01519377	2763	0.30231112241744995	NO	-
3194	ZINC00919534	1395	0.3023085594177246	NO	-
3195	ZINC00919541	1398	0.3023085594177246	NO	-
3196	ZINC01552722	2777	0.30230623483657837	NO	-
3197	ZINC03669386	5034	0.30229437351226807	NO	-
3198	ZINC00919600	1407	0.30228665471076965	NO	-
3199	ZINC03867372	5765	0.3022487759590149	NO	-
3200	ZINC02341794	3240	0.3022420108318329	NO	-
3201	ZINC02341795	3241	0.3022420108318329	NO	-
3202	ZINC00956675	1539	0.30223026871681213	NO	-
3203	ZINC01210623	2309	0.30220550298690796	NO	-
3204	ZINC01210625	2310	0.30220550298690796	NO	-
3205	ZINC03481133	4860	0.3021973967552185	NO	-
3206	ZINC03549212	4931	0.3021973967552185	NO	-
3207	ZINC02794064	3965	0.30216172337532043	NO	-
3208	ZINC03524353	4919	0.3021436333656311	NO	-
3209	ZINC00457231	362	0.3021320104598999	NO	-
3210	ZINC04617902	48	0.302091509103775	YES	9
3211	ZINC04033635	6200	0.30209025740623474	NO	-
3212	ZINC02621261	3561	0.30207186937332153	NO	-
3213	ZINC04373647	6545	0.3020192086696625	NO	-
3214	ZINC03049697	4437	0.301998496055603	NO	-
3215	ZINC00918515	1372	0.30199095606803894	NO	-
3216	ZINC02347533	3249	0.3019653856754303	NO	-
3217	ZINC00952212	1512	0.30195140838623047	NO	-
3218	ZINC02889942	4111	0.30193281173706055	NO	-
3219	ZINC02889944	4112	0.30193281173706055	NO	-
3220	ZINC02230752	3104	0.30191338062286377	NO	-
3221	ZINC00956701	1542	0.30190950632095337	NO	-
3222	ZINC00956702	1543	0.30190950632095337	NO	-
3223	ZINC00716810	821	0.3019023537635803	NO	-
3224	ZINC00991737	1595	0.30189868807792664	NO	-
3225	ZINC03936860	5921	0.30187737941741943	NO	-
3226	ZINC03852010	5180	0.3018718659877777	NO	-
3227	ZINC04464506	6648	0.30183517932891846	NO	-
3228	ZINC00109141	66	0.3018246591091156	NO	-
3229	ZINC02657161	3644	0.30181872844696045	NO	-
3230	ZINC00684909	748	0.30180758237838745	NO	-
3231	ZINC00684910	749	0.30180758237838745	NO	-
3232	ZINC03857965	5530	0.3017478287220001	NO	-
3233	ZINC03362836	4734	0.3017226755619049	NO	-
3234	ZINC00422872	298	0.30170902609825134	NO	-
3235	ZINC00792505	945	0.30170655250549316	NO	-
3236	ZINC00132190	82	0.3016930818557739	NO	-
3237	ZINC01519379	2765	0.3016563355922699	NO	-
3238	ZINC01519380	2766	0.3016563355922699	NO	-
3239	ZINC02212516	3053	0.3016522228717804	NO	-
3240	ZINC02212519	3054	0.3016522228717804	NO	-
3241	ZINC01080637	1900	0.30164259672164917	NO	-
3242	ZINC03326323	4671	0.3016219437122345	NO	-
3243	ZINC03247154	4571	0.30161529779434204	NO	-
3244	ZINC03247156	4572	0.30161529779434204	NO	-
3245	ZINC04129900	6302	0.30161163210868835	NO	-
3246	ZINC04129901	6303	0.30161163210868835	NO	-
3247	ZINC02440539	3395	0.30160608887672424	NO	-
3248	ZINC01519382	2768	0.30159932374954224	NO	-
3249	ZINC02947939	4307	0.30159392952919006	NO	-
3250	ZINC03622833	4991	0.30154234170913696	NO	-
3251	ZINC04033109	6181	0.3015308082103729	NO	-
3252	ZINC00422771	287	0.30152419209480286	NO	-
3253	ZINC00877903	1230	0.30152419209480286	NO	-
3254	ZINC04281763	6455	0.3015187084674835	NO	-
3255	ZINC03853038	5241	0.30151644349098206	NO	-
3256	ZINC00656865	686	0.30149734020233154	NO	-
3257	ZINC02713098	3699	0.3014882504940033	NO	-
3258	ZINC00877630	1217	0.3014657497406006	NO	-
3259	ZINC04070804	6243	0.30144765973091125	NO	-
3260	ZINC03335334	4678	0.3014415502548218	NO	-
3261	ZINC00687273	756	0.3014358878135681	NO	-
3262	ZINC02500076	3487	0.30143067240715027	NO	-
3263	ZINC02809238	4007	0.3014053702354431	NO	-
3264	ZINC02794792	3974	0.3014005124568939	NO	-
3265	ZINC01405132	2516	0.3013998568058014	NO	-
3266	ZINC00655251	676	0.30139967799186707	NO	-
3267	ZINC01784880	2821	0.3013702929019928	NO	-
3268	ZINC00577147	459	0.30130937695503235	NO	-
3269	ZINC04167407	6344	0.3012983202934265	NO	-
3270	ZINC04033634	6199	0.3012707829475403	NO	-
3271	ZINC00919390	1384	0.30126771330833435	NO	-
3272	ZINC03604565	4978	0.30126526951789856	NO	-
3273	ZINC00670072	706	0.30126067996025085	NO	-
3274	ZINC00172785	95	0.3012596368789673	NO	-
3275	ZINC03858485	5564	0.30125007033348083	NO	-
3276	ZINC00198425	112	0.30123642086982727	NO	-
3277	ZINC03548284	4930	0.30121248960494995	NO	-
3278	ZINC03857798	5513	0.30120083689689636	NO	-
3279	ZINC03853789	5321	0.3012006878852844	NO	-
3280	ZINC01258016	2382	0.30117154121398926	NO	-
3281	ZINC02503188	3509	0.30115702748298645	NO	-
3282	ZINC01390938	2483	0.3011532127857208	NO	-
3283	ZINC03771382	5039	0.3011321723461151	NO	-
3284	ZINC01489082	2659	0.3011091947555542	NO	-
3285	ZINC02627973	3587	0.3010856509208679	NO	-
3286	ZINC03399571	4776	0.3010735511779785	NO	-
3287	ZINC04511884	6752	0.30107253789901733	NO	-
3288	ZINC01119760	2040	0.3010713756084442	NO	-
3289	ZINC02911885	4121	0.30106300115585327	NO	-
3290	ZINC04315624	6490	0.30104199051856995	NO	-
3291	ZINC00904189	1296	0.3010244071483612	NO	-
3292	ZINC03008115	4380	0.300998330116272	NO	-
3293	ZINC03854302	5362	0.300987184047699	NO	-
3294	ZINC03362830	4731	0.3009701371192932	NO	-
3295	ZINC03867646	5784	0.3009607195854187	NO	-
3296	ZINC00109657	70	0.3009277582168579	NO	-
3297	ZINC04389229	6569	0.3009161055088043	NO	-
3298	ZINC00342003	209	0.3009142279624939	NO	-
3299	ZINC01342726	2444	0.3009105622768402	NO	-
3300	ZINC04304144	6473	0.30089685320854187	NO	-
3301	ZINC01753249	2814	0.3008536398410797	NO	-
3302	ZINC01753251	2815	0.3008536398410797	NO	-
3303	ZINC01165526	2176	0.3008503317832947	NO	-
3304	ZINC00282194	165	0.3008235991001129	NO	-
3305	ZINC01198672	2273	0.30077728629112244	NO	-
3306	ZINC01566728	2779	0.30077165365219116	NO	-
3307	ZINC00452635	356	0.3007604479789734	NO	-
3308	ZINC00848691	1100	0.3007446229457855	NO	-
3309	ZINC03899028	5878	0.30073487758636475	NO	-
3310	ZINC00780596	919	0.3007146716117859	NO	-
3311	ZINC04382999	6558	0.3007054626941681	NO	-
3312	ZINC00577613	465	0.3006895184516907	NO	-
3313	ZINC00189405	106	0.30066660046577454	NO	-
3314	ZINC02627665	3583	0.3006630837917328	NO	-
3315	ZINC01514881	2750	0.3006584346294403	NO	-
3316	ZINC04031736	6144	0.3006373345851898	NO	-
3317	ZINC00918490	1365	0.30063527822494507	NO	-
3318	ZINC00918492	1366	0.30063527822494507	NO	-
3319	ZINC01037105	1717	0.3006323575973511	NO	-
3320	ZINC01209091	2300	0.30062758922576904	NO	-
3321	ZINC01026789	1676	0.30062681436538696	NO	-
3322	ZINC03968109	5953	0.3006103038787842	NO	-
3323	ZINC00918636	1373	0.3006034791469574	NO	-
3324	ZINC00918643	1376	0.3006034791469574	NO	-
3325	ZINC01480005	2650	0.30059710144996643	NO	-
3326	ZINC01048165	1760	0.3005852997303009	NO	-
3327	ZINC00952211	1511	0.30057090520858765	NO	-
3328	ZINC03358126	4724	0.30057090520858765	NO	-
3329	ZINC02922845	4249	0.30055540800094604	NO	-
3330	ZINC00934747	1436	0.3005356192588806	NO	-
3331	ZINC00773709	901	0.3005026876926422	NO	-
3332	ZINC00866689	1163	0.3004971742630005	NO	-
3333	ZINC00536541	425	0.30048924684524536	NO	-
3334	ZINC02620026	3552	0.30045509338378906	NO	-
3335	ZINC00977907	1569	0.30042338371276855	NO	-
3336	ZINC00455772	361	0.30040961503982544	NO	-
3337	ZINC03855116	5437	0.3003261983394623	NO	-
3338	ZINC00918510	1369	0.30032238364219666	NO	-
3339	ZINC00918512	1370	0.30032238364219666	NO	-
3340	ZINC00593639	490	0.3003101348876953	NO	-
3341	ZINC02440536	3394	0.30030542612075806	NO	-
3342	ZINC01499614	2702	0.30027416348457336	NO	-
3343	ZINC02724187	3827	0.3002564311027527	NO	-
3344	ZINC03480808	4858	0.3002450168132782	NO	-
3345	ZINC03854272	5349	0.3002430498600006	NO	-
3346	ZINC04121592	6283	0.30023571848869324	NO	-
3347	ZINC03344550	4695	0.3002347946166992	NO	-
3348	ZINC03344555	4698	0.3002347946166992	NO	-
3349	ZINC00905711	1312	0.30022868514060974	NO	-
3350	ZINC02702356	3679	0.30022382736206055	NO	-
3351	ZINC03205631	4511	0.3002188801765442	NO	-
3352	ZINC02700084	3671	0.3002181649208069	NO	-
3353	ZINC02942680	4288	0.30020493268966675	NO	-
3354	ZINC03852981	5239	0.30017468333244324	NO	-
3355	ZINC02850905	4041	0.3001745343208313	NO	-
3356	ZINC00956206	1530	0.30017170310020447	NO	-
3357	ZINC01156779	2154	0.3001650273799896	NO	-
3358	ZINC00387599	240	0.3001556098461151	NO	-
3359	ZINC01205196	2286	0.3001522719860077	NO	-
3360	ZINC01059501	1801	0.30014240741729736	NO	-
3361	ZINC03866868	5704	0.3001018166542053	NO	-
3362	ZINC04465026	6656	0.3001018166542053	NO	-
3363	ZINC03418130	4801	0.30007311701774597	NO	-
3364	ZINC03859724	5633	0.3000710904598236	NO	-
3365	ZINC04094602	6261	0.3000629246234894	NO	-
3366	ZINC01010004	1646	0.30005478858947754	NO	-
3367	ZINC01010005	1647	0.30005478858947754	NO	-
3368	ZINC03853836	5332	0.30002811551094055	NO	-
3369	ZINC02794640	3970	0.30002695322036743	NO	-
3370	ZINC02667850	3655	0.3000255525112152	NO	-
3371	ZINC03867945	5802	0.30002036690711975	NO	-
3372	ZINC01177239	2209	0.29999786615371704	NO	-
3373	ZINC00812730	1007	0.2999866306781769	NO	-
3374	ZINC00600412	504	0.29997316002845764	NO	-
3375	ZINC00940452	1461	0.2999698519706726	NO	-
3376	ZINC03351273	4710	0.2999650537967682	NO	-
3377	ZINC02647047	3630	0.2999615967273712	NO	-
3378	ZINC00936618	1443	0.2999567687511444	NO	-
3379	ZINC03833998	23	0.2999288737773895	YES	2
3380	ZINC02832403	4029	0.2999248206615448	NO	-
3381	ZINC00807871	998	0.29992103576660156	NO	-
3382	ZINC04129857	6299	0.2999182343482971	NO	-
3383	ZINC00480046	385	0.299896240234375	NO	-
3384	ZINC03589583	4960	0.2998928725719452	NO	-
3385	ZINC03852570	5186	0.2998926639556885	NO	-
3386	ZINC03858197	5546	0.2998829782009125	NO	-
3387	ZINC03859747	5637	0.2998657822608948	NO	-
3388	ZINC03436516	4823	0.29986366629600525	NO	-
3389	ZINC03856135	5467	0.29983943700790405	NO	-
3390	ZINC00903059	1294	0.2998346984386444	NO	-
3391	ZINC04005656	6134	0.2998294532299042	NO	-
3392	ZINC04005657	6135	0.2998294532299042	NO	-
3393	ZINC01754175	2817	0.2998199462890625	NO	-
3394	ZINC04033152	6192	0.29981088638305664	NO	-
3395	ZINC03100276	4453	0.2997784912586212	NO	-
3396	ZINC00934390	1434	0.29977160692214966	NO	-
3397	ZINC03311447	4657	0.2997593581676483	NO	-
3398	ZINC02874120	4095	0.299758642911911	NO	-
3399	ZINC03854599	5400	0.2997426688671112	NO	-
3400	ZINC03894320	5875	0.29974159598350525	NO	-
3401	ZINC02239711	3120	0.2997356355190277	NO	-
3402	ZINC01835312	2833	0.2997092306613922	NO	-
3403	ZINC04241834	6402	0.29969555139541626	NO	-
3404	ZINC01254581	2380	0.2996821403503418	NO	-
3405	ZINC00920480	1418	0.2996649742126465	NO	-
3406	ZINC03850761	5109	0.2996463179588318	NO	-
3407	ZINC04464961	6654	0.2996463179588318	NO	-
3408	ZINC02642779	3619	0.2996431887149811	NO	-
3409	ZINC02642780	3620	0.2996431887149811	NO	-
3410	ZINC01129889	2091	0.2996359169483185	NO	-
3411	ZINC01171050	2188	0.299627423286438	NO	-
3412	ZINC01176891	2207	0.2996198534965515	NO	-
3413	ZINC01191894	2259	0.2996099889278412	NO	-
3414	ZINC03495860	4878	0.2996026277542114	NO	-
3415	ZINC00577147	460	0.2995975911617279	NO	-
3416	ZINC00919431	1388	0.29959750175476074	NO	-
3417	ZINC00919434	1389	0.29959750175476074	NO	-
3418	ZINC02616515	3542	0.2995893657207489	NO	-
3419	ZINC03048846	4436	0.2995702028274536	NO	-
3420	ZINC00724363	842	0.2995617985725403	NO	-
3421	ZINC03559698	4940	0.29953518509864807	NO	-
3422	ZINC00627119	555	0.2995286285877228	NO	-
3423	ZINC01117224	2031	0.29951539635658264	NO	-
3424	ZINC03983164	6043	0.2995136082172394	NO	-
3425	ZINC00451278	353	0.299513578414917	NO	-
3426	ZINC03206969	4514	0.2994915544986725	NO	-
3427	ZINC03333719	4675	0.2994915544986725	NO	-
3428	ZINC03042676	4430	0.2994886040687561	NO	-
3429	ZINC02113602	2979	0.2994580566883087	NO	-
3430	ZINC03854287	5357	0.299452543258667	NO	-
3431	ZINC03868505	5821	0.299430251121521	NO	-
3432	ZINC02189963	3017	0.2994225323200226	NO	-
3433	ZINC01938087	2891	0.2994168996810913	NO	-
3434	ZINC00229606	140	0.2994111478328705	NO	-
3435	ZINC00172798	97	0.2994101345539093	NO	-
3436	ZINC03851572	5154	0.29940930008888245	NO	-
3437	ZINC04617919	77	0.29939115047454834	YES	9
3438	ZINC02926826	4253	0.2993857264518738	NO	-
3439	ZINC01065350	1825	0.2993619740009308	NO	-
3440	ZINC03389360	4760	0.29935431480407715	NO	-
3441	ZINC03389363	4761	0.29935431480407715	NO	-
3442	ZINC03550455	4935	0.2993427515029907	NO	-
3443	ZINC01408768	2525	0.29932379722595215	NO	-
3444	ZINC03955795	5933	0.29930853843688965	NO	-
3445	ZINC02697211	3668	0.29930442571640015	NO	-
3446	ZINC04170035	6366	0.29927870631217957	NO	-
3447	ZINC04103147	6264	0.29927733540534973	NO	-
3448	ZINC02585253	3531	0.2992720305919647	NO	-
3449	ZINC00422871	297	0.29925742745399475	NO	-
3450	ZINC04129779	6298	0.29925742745399475	NO	-
3451	ZINC01114129	2001	0.2992475628852844	NO	-
3452	ZINC03132963	4462	0.2992212772369385	NO	-
3453	ZINC03857878	5521	0.2992098331451416	NO	-
3454	ZINC02790071	3957	0.29920926690101624	NO	-
3455	ZINC01069120	1841	0.2991991639137268	NO	-
3456	ZINC00428319	327	0.2991926372051239	NO	-
3457	ZINC04033109	6180	0.2991899251937866	NO	-
3458	ZINC02052483	2941	0.29918548464775085	NO	-
3459	ZINC01171490	2189	0.299160897731781	NO	-
3460	ZINC02917379	4201	0.2991560697555542	NO	-
3461	ZINC02501965	3504	0.2991372346878052	NO	-
3462	ZINC02655438	3641	0.29912635684013367	NO	-
3463	ZINC03819560	5059	0.29912060499191284	NO	-
3464	ZINC00498931	387	0.29910674691200256	NO	-
3465	ZINC02724188	3828	0.299106240272522	NO	-
3466	ZINC01296878	2404	0.2991017997264862	NO	-
3467	ZINC00672106	713	0.29905498027801514	NO	-
3468	ZINC03970032	5986	0.2990531623363495	NO	-
3469	ZINC04249063	6412	0.2990525960922241	NO	-
3470	ZINC03852996	5240	0.299045592546463	NO	-
3471	ZINC02504260	3513	0.2990444600582123	NO	-
3472	ZINC03513594	4893	0.2990250885486603	NO	-
3473	ZINC03513595	4894	0.2990250885486603	NO	-
3474	ZINC01387355	2475	0.29900169372558594	NO	-
3475	ZINC04462900	6635	0.29899510741233826	NO	-
3476	ZINC04462930	6636	0.29899510741233826	NO	-
3477	ZINC02272806	3155	0.298958957195282	NO	-
3478	ZINC00223936	137	0.29893994331359863	NO	-
3479	ZINC02337125	3228	0.29892969131469727	NO	-
3480	ZINC03860018	5664	0.298920214176178	NO	-
3481	ZINC03856134	5466	0.2989179790019989	NO	-
3482	ZINC02992491	4372	0.29891011118888855	NO	-
3483	ZINC03867196	5734	0.2989075779914856	NO	-
3484	ZINC01131650	2099	0.29890182614326477	NO	-
3485	ZINC01131652	2100	0.29890182614326477	NO	-
3486	ZINC00784648	935	0.29890114068984985	NO	-
3487	ZINC00794835	953	0.2988859713077545	NO	-
3488	ZINC00919398	1386	0.29888322949409485	NO	-
3489	ZINC02708871	3689	0.29886800050735474	NO	-
3490	ZINC02708873	3690	0.29886800050735474	NO	-
3491	ZINC01068385	1837	0.2988678812980652	NO	-
3492	ZINC04169839	6358	0.29886594414711	NO	-
3493	ZINC00194715	111	0.29884740710258484	NO	-
3494	ZINC00627631	558	0.298822283744812	NO	-
3495	ZINC00602269	114	0.2988177239894867	YES	12
3496	ZINC03854483	5385	0.2987539768218994	NO	-
3497	ZINC02917383	4203	0.2987394332885742	NO	-
3498	ZINC02973225	4344	0.2987332046031952	NO	-
3499	ZINC00773425	898	0.2986770570278168	NO	-
3500	ZINC04492433	6734	0.2986474633216858	NO	-
3501	ZINC00640140	618	0.29863426089286804	NO	-
3502	ZINC04033091	6173	0.2986307740211487	NO	-
3503	ZINC03400227	4779	0.2986263036727905	NO	-
3504	ZINC01154739	2147	0.2986201047897339	NO	-
3505	ZINC04510138	6750	0.29861798882484436	NO	-
3506	ZINC00263779	156	0.29859551787376404	NO	-
3507	ZINC02874121	4096	0.2985781729221344	NO	-
3508	ZINC00991289	1588	0.2985711097717285	NO	-
3509	ZINC00991290	1589	0.2985711097717285	NO	-
3510	ZINC03858485	5563	0.2985697090625763	NO	-
3511	ZINC00993658	1606	0.2985538840293884	NO	-
3512	ZINC02937746	4266	0.2985508441925049	NO	-
3513	ZINC01489082	2660	0.29854685068130493	NO	-
3514	ZINC01489082	2661	0.29854685068130493	NO	-
3515	ZINC04442657	6603	0.2985188066959381	NO	-
3516	ZINC03134752	4464	0.29851850867271423	NO	-
3517	ZINC03867614	5780	0.29847973585128784	NO	-
3518	ZINC04078375	6252	0.2984732687473297	NO	-
3519	ZINC00937562	1449	0.29846617579460144	NO	-
3520	ZINC01208529	2296	0.2984601855278015	NO	-
3521	ZINC01211759	2315	0.2984601855278015	NO	-
3522	ZINC01499136	2700	0.2984546720981598	NO	-
3523	ZINC01389438	2479	0.298452228307724	NO	-
3524	ZINC03850066	5087	0.29844188690185547	NO	-
3525	ZINC03868679	5828	0.2984359562397003	NO	-
3526	ZINC02333573	3222	0.29841986298561096	NO	-
3527	ZINC03867250	5747	0.2984166145324707	NO	-
3528	ZINC00952227	1515	0.2984136939048767	NO	-
3529	ZINC00952228	1516	0.2984136939048767	NO	-
3530	ZINC03176704	4476	0.2983967661857605	NO	-
3531	ZINC04033093	6174	0.29838651418685913	NO	-
3532	ZINC00232801	144	0.2983826696872711	NO	-
3533	ZINC01644497	2792	0.29836204648017883	NO	-
3534	ZINC03852906	5234	0.29835474491119385	NO	-
3535	ZINC04032657	6154	0.29835087060928345	NO	-
3536	ZINC02227580	3089	0.29833969473838806	NO	-
3537	ZINC02990373	4370	0.2983303368091583	NO	-
3538	ZINC03849588	5082	0.29832905530929565	NO	-
3539	ZINC03808291	5044	0.29830607771873474	NO	-
3540	ZINC00903075	1295	0.29828977584838867	NO	-
3541	ZINC02436017	3386	0.298282653093338	NO	-
3542	ZINC04414352	6582	0.29827508330345154	NO	-
3543	ZINC03899381	5883	0.2982695400714874	NO	-
3544	ZINC03862466	5675	0.2982662320137024	NO	-
3545	ZINC01180307	2222	0.298262357711792	NO	-
3546	ZINC02859686	4064	0.2982538640499115	NO	-
3547	ZINC00881499	1239	0.2982494533061981	NO	-
3548	ZINC04167722	6349	0.2982478737831116	NO	-
3549	ZINC02718461	3785	0.2982395887374878	NO	-
3550	ZINC02718461	3786	0.2982395887374878	NO	-
3551	ZINC02413118	3353	0.29823267459869385	NO	-
3552	ZINC02413119	3354	0.29823267459869385	NO	-
3553	ZINC00346490	214	0.2982318103313446	NO	-
3554	ZINC00096497	60	0.2982250154018402	NO	-
3555	ZINC00439294	342	0.2982127070426941	NO	-
3556	ZINC00439295	343	0.2982127070426941	NO	-
3557	ZINC00304220	176	0.29821208119392395	NO	-
3558	ZINC04169833	6355	0.29820066690444946	NO	-
3559	ZINC01062244	1819	0.298199325799942	NO	-
3560	ZINC01048299	1763	0.29819366335868835	NO	-
3561	ZINC00469906	376	0.29818180203437805	NO	-
3562	ZINC03839458	5071	0.2981729209423065	NO	-
3563	ZINC00646418	645	0.2981594204902649	NO	-
3564	ZINC02236391	3118	0.2981534004211426	NO	-
3565	ZINC00646419	646	0.29814285039901733	NO	-
3566	ZINC03860032	5667	0.29812154173851013	NO	-
3567	ZINC03860033	5668	0.29812154173851013	NO	-
3568	ZINC01033302	1700	0.298092782497406	NO	-
3569	ZINC03867646	5785	0.29808783531188965	NO	-
3570	ZINC01223970	2335	0.2980393171310425	NO	-
3571	ZINC00867760	1172	0.298038512468338	NO	-
3572	ZINC03858086	5543	0.2980097234249115	NO	-
3573	ZINC02272807	3156	0.2980065643787384	NO	-
3574	ZINC04281599	6452	0.2980029284954071	NO	-
3575	ZINC01114129	2000	0.2979944944381714	NO	-
3576	ZINC01178447	2216	0.29798412322998047	NO	-
3577	ZINC02873100	4089	0.29798033833503723	NO	-
3578	ZINC04633710	6777	0.29797133803367615	NO	-
3579	ZINC01152176	2139	0.297970712184906	NO	-
3580	ZINC02918138	4220	0.29796355962753296	NO	-
3581	ZINC02918140	4221	0.29796355962753296	NO	-
3582	ZINC01426434	2555	0.2979482412338257	NO	-
3583	ZINC01426435	2556	0.2979482412338257	NO	-
3584	ZINC02627825	3586	0.2979224920272827	NO	-
3585	ZINC02454143	3419	0.2979122996330261	NO	-
3586	ZINC02454144	3420	0.2979122996330261	NO	-
3587	ZINC01332610	2435	0.29791030287742615	NO	-
3588	ZINC01056841	1791	0.2978861927986145	NO	-
3589	ZINC03857291	5489	0.2978678047657013	NO	-
3590	ZINC00936618	1442	0.29786548018455505	NO	-
3591	ZINC01306208	2412	0.2978632152080536	NO	-
3592	ZINC01125063	2063	0.2978444993495941	NO	-
3593	ZINC02725940	3891	0.29783183336257935	NO	-
3594	ZINC02198265	3021	0.29782500863075256	NO	-
3595	ZINC00667339	697	0.2978205382823944	NO	-
3596	ZINC03860034	5669	0.29781660437583923	NO	-
3597	ZINC00754556	882	0.29779672622680664	NO	-
3598	ZINC03513717	4897	0.29779502749443054	NO	-
3599	ZINC03513718	4898	0.29779502749443054	NO	-
3600	ZINC00689386	765	0.2977839410305023	NO	-
3601	ZINC00925058	1423	0.29777857661247253	NO	-
3602	ZINC03983096	6041	0.2977646291255951	NO	-
3603	ZINC00951803	1504	0.29775193333625793	NO	-
3604	ZINC00541369	430	0.29774007201194763	NO	-
3605	ZINC03867714	5797	0.2977364659309387	NO	-
3606	ZINC01154159	2145	0.29772862792015076	NO	-
3607	ZINC00983418	1574	0.2977231740951538	NO	-
3608	ZINC02179962	3009	0.29768794775009155	NO	-
3609	ZINC01389923	2481	0.2976875305175781	NO	-
3610	ZINC00600412	505	0.2976818084716797	NO	-
3611	ZINC00600412	506	0.2976818084716797	NO	-
3612	ZINC01509717	2735	0.29767319560050964	NO	-
3613	ZINC01510487	2744	0.29767319560050964	NO	-
3614	ZINC03815710	95	0.2976662218570709	YES	9
3615	ZINC02005915	2935	0.29765406250953674	NO	-
3616	ZINC00866687	1161	0.29764559864997864	NO	-
3617	ZINC01055012	1784	0.2976439595222473	NO	-
3618	ZINC02718030	3776	0.29764053225517273	NO	-
3619	ZINC02724165	3812	0.29761603474617004	NO	-
3620	ZINC00712290	811	0.2976110875606537	NO	-
3621	ZINC04443362	6611	0.29760584235191345	NO	-
3622	ZINC03854351	5366	0.29759567975997925	NO	-
3623	ZINC00793970	952	0.2975933253765106	NO	-
3624	ZINC04466758	6674	0.29758694767951965	NO	-
3625	ZINC00716812	823	0.2975636422634125	NO	-
3626	ZINC02241641	3130	0.29755502939224243	NO	-
3627	ZINC03853832	5331	0.2975548505783081	NO	-
3628	ZINC02211340	3052	0.297547310590744	NO	-
3629	ZINC02410947	3347	0.29753538966178894	NO	-
3630	ZINC03968980	5960	0.29752615094184875	NO	-
3631	ZINC00986636	1578	0.2975137531757355	NO	-
3632	ZINC01184745	2244	0.2975137531757355	NO	-
3633	ZINC00428366	329	0.29751089215278625	NO	-
3634	ZINC01044210	1752	0.2975083589553833	NO	-
3635	ZINC02094398	2966	0.29748815298080444	NO	-
3636	ZINC01062043	1817	0.29743602871894836	NO	-
3637	ZINC00937561	1448	0.29741159081459045	NO	-
3638	ZINC00464352	370	0.2973981201648712	NO	-
3639	ZINC00646423	650	0.29739317297935486	NO	-
3640	ZINC00940710	1475	0.2973596155643463	NO	-
3641	ZINC03963861	5947	0.2973361909389496	NO	-
3642	ZINC02305340	3179	0.29731565713882446	NO	-
3643	ZINC00713079	814	0.2973092794418335	NO	-
3644	ZINC02438233	3389	0.29730603098869324	NO	-
3645	ZINC01208647	2297	0.2973008453845978	NO	-
3646	ZINC03899028	5881	0.29729849100112915	NO	-
3647	ZINC01029454	1679	0.29724857211112976	NO	-
3648	ZINC02919078	4233	0.29724738001823425	NO	-
3649	ZINC02919080	4234	0.29724738001823425	NO	-
3650	ZINC02642865	3621	0.297244131565094	NO	-
3651	ZINC02642866	3622	0.297244131565094	NO	-
3652	ZINC02827223	4027	0.2972353398799896	NO	-
3653	ZINC01090889	1928	0.29723140597343445	NO	-
3654	ZINC01444532	2611	0.29722630977630615	NO	-
3655	ZINC01160266	2167	0.2972123920917511	NO	-
3656	ZINC02656974	3643	0.29720214009284973	NO	-
3657	ZINC02751904	3917	0.2971867322921753	NO	-
3658	ZINC00678495	730	0.29718121886253357	NO	-
3659	ZINC02062109	2945	0.2971805930137634	NO	-
3660	ZINC02062110	2946	0.2971805930137634	NO	-
3661	ZINC04060826	6232	0.29717591404914856	NO	-
3662	ZINC00629517	568	0.2971600890159607	NO	-
3663	ZINC03968417	5954	0.2971441149711609	NO	-
3664	ZINC02086821	2960	0.29714179039001465	NO	-
3665	ZINC02086822	2961	0.29714179039001465	NO	-
3666	ZINC00422766	286	0.29714033007621765	NO	-
3667	ZINC02720908	3797	0.29713743925094604	NO	-
3668	ZINC01114132	2003	0.2971365451812744	NO	-
3669	ZINC03852105	5182	0.29713019728660583	NO	-
3670	ZINC04465402	6668	0.29713019728660583	NO	-
3671	ZINC01508686	2726	0.2971058487892151	NO	-
3672	ZINC03269059	4600	0.2971020042896271	NO	-
3673	ZINC00988099	1580	0.29705899953842163	NO	-
3674	ZINC04103147	6265	0.29705503582954407	NO	-
3675	ZINC00828834	1054	0.2970545291900635	NO	-
3676	ZINC00752639	865	0.29703253507614136	NO	-
3677	ZINC03298149	4640	0.2970271706581116	NO	-
3678	ZINC02263639	3149	0.29702574014663696	NO	-
3679	ZINC02234319	3114	0.29701942205429077	NO	-
3680	ZINC03899531	5884	0.2970096468925476	NO	-
3681	ZINC01386174	2469	0.2970084846019745	NO	-
3682	ZINC00991272	1587	0.2970043122768402	NO	-
3683	ZINC00574029	454	0.2969808876514435	NO	-
3684	ZINC02635162	3601	0.29697486758232117	NO	-
3685	ZINC00945458	1489	0.29695039987564087	NO	-
3686	ZINC00973910	1557	0.2969418466091156	NO	-
3687	ZINC00317993	186	0.2969346046447754	NO	-
3688	ZINC02415692	3357	0.2969329059123993	NO	-
3689	ZINC03033683	4417	0.2969292104244232	NO	-
3690	ZINC02724731	3871	0.2969249486923218	NO	-
3691	ZINC02203870	3036	0.29691293835639954	NO	-
3692	ZINC02203872	3037	0.29691293835639954	NO	-
3693	ZINC03300386	4644	0.29688045382499695	NO	-
3694	ZINC00038066	28	0.2968797981739044	NO	-
3695	ZINC00623831	542	0.2968767583370209	NO	-
3696	ZINC02874553	4097	0.29686209559440613	NO	-
3697	ZINC03349689	4705	0.29685747623443604	NO	-
3698	ZINC03859815	5639	0.29685038328170776	NO	-
3699	ZINC02997877	4375	0.2968321442604065	NO	-
3700	ZINC02380966	3305	0.29679837822914124	NO	-
3701	ZINC02724555	3846	0.2967887222766876	NO	-
3702	ZINC01030978	1690	0.29677411913871765	NO	-
3703	ZINC01000878	1628	0.29675617814064026	NO	-
3704	ZINC00452635	357	0.2967497706413269	NO	-
3705	ZINC03867262	5751	0.2967436611652374	NO	-
3706	ZINC00564211	450	0.2967420518398285	NO	-
3707	ZINC01444532	2610	0.29672759771347046	NO	-
3708	ZINC00646434	653	0.29671281576156616	NO	-
3709	ZINC04443157	6608	0.2967049777507782	NO	-
3710	ZINC02406845	3337	0.2966935634613037	NO	-
3711	ZINC02406846	3338	0.2966935634613037	NO	-
3712	ZINC00321793	189	0.2966667115688324	NO	-
3713	ZINC03853198	5269	0.2966504991054535	NO	-
3714	ZINC00269549	161	0.29663100838661194	NO	-
3715	ZINC00828833	1053	0.2966257333755493	NO	-
3716	ZINC03854285	5355	0.29662108421325684	NO	-
3717	ZINC01068231	1831	0.29661837220191956	NO	-
3718	ZINC01427125	2559	0.2966109812259674	NO	-
3719	ZINC02802736	3993	0.29659488797187805	NO	-
3720	ZINC00223922	136	0.2965831160545349	NO	-
3721	ZINC00834969	1073	0.2965826988220215	NO	-
3722	ZINC02918106	4218	0.29657942056655884	NO	-
3723	ZINC02918107	4219	0.29657942056655884	NO	-
3724	ZINC00413701	263	0.2965669631958008	NO	-
3725	ZINC01407526	2523	0.2965565323829651	NO	-
3726	ZINC00940709	1474	0.2965317368507385	NO	-
3727	ZINC00882895	1248	0.2965136170387268	NO	-
3728	ZINC00595551	497	0.2964998483657837	NO	-
3729	ZINC00877893	1224	0.2964591979980469	NO	-
3730	ZINC01115658	2019	0.2964421212673187	NO	-
3731	ZINC00882904	1251	0.2964390218257904	NO	-
3732	ZINC01049592	1768	0.2964288294315338	NO	-
3733	ZINC03967893	5952	0.2964162230491638	NO	-
3734	ZINC02621126	3559	0.29640454053878784	NO	-
3735	ZINC00756466	887	0.2963859736919403	NO	-
3736	ZINC03851798	5162	0.29637470841407776	NO	-
3737	ZINC03016368	4389	0.29637229442596436	NO	-
3738	ZINC01297080	2406	0.29636940360069275	NO	-
3739	ZINC00468004	373	0.296342670917511	NO	-
3740	ZINC01437060	2573	0.2963153123855591	NO	-
3741	ZINC00646435	654	0.29631516337394714	NO	-
3742	ZINC03301499	4647	0.2962973713874817	NO	-
3743	ZINC03301501	4648	0.2962973713874817	NO	-
3744	ZINC04264160	6427	0.2962823510169983	NO	-
3745	ZINC02412351	3349	0.29627689719200134	NO	-
3746	ZINC00646422	649	0.2962694764137268	NO	-
3747	ZINC02944900	4294	0.2962546646595001	NO	-
3748	ZINC04381440	6554	0.29625433683395386	NO	-
3749	ZINC02635253	3602	0.2962481379508972	NO	-
3750	ZINC01754173	2816	0.29624345898628235	NO	-
3751	ZINC01200403	2276	0.2962343692779541	NO	-
3752	ZINC03860018	5665	0.29622116684913635	NO	-
3753	ZINC02494129	3482	0.29621633887290955	NO	-
3754	ZINC02494130	3483	0.29621633887290955	NO	-
3755	ZINC00974721	1559	0.2961892783641815	NO	-
3756	ZINC03851525	5153	0.2961828410625458	NO	-
3757	ZINC04033149	6189	0.2961827516555786	NO	-
3758	ZINC02241135	3124	0.29618021845817566	NO	-
3759	ZINC00919332	1380	0.2961558699607849	NO	-
3760	ZINC00919386	1383	0.2961558699607849	NO	-
3761	ZINC01105801	1968	0.29614976048469543	NO	-
3762	ZINC03128957	4457	0.2961445152759552	NO	-
3763	ZINC01214858	2323	0.2961317300796509	NO	-
3764	ZINC03176695	4472	0.2961132824420929	NO	-
3765	ZINC01119607	2039	0.29609742760658264	NO	-
3766	ZINC02087712	2964	0.29608437418937683	NO	-
3767	ZINC02412476	3352	0.2960650324821472	NO	-
3768	ZINC00095748	59	0.2960636019706726	NO	-
3769	ZINC00629189	565	0.2960636019706726	NO	-
3770	ZINC00633732	587	0.2960636019706726	NO	-
3771	ZINC01156437	2152	0.2960636019706726	NO	-
3772	ZINC02944900	4293	0.29602938890457153	NO	-
3773	ZINC03854579	5398	0.2960142493247986	NO	-
3774	ZINC04441821	6599	0.29600775241851807	NO	-
3775	ZINC00718895	829	0.2959984838962555	NO	-
3776	ZINC02365467	3288	0.2959766089916229	NO	-
3777	ZINC02365476	3291	0.2959766089916229	NO	-
3778	ZINC03467752	4855	0.2959754168987274	NO	-
3779	ZINC02724535	3840	0.2959633469581604	NO	-
3780	ZINC02724536	3841	0.2959633469581604	NO	-
3781	ZINC00675666	720	0.29596272110939026	NO	-
3782	ZINC04363624	6533	0.2959568500518799	NO	-
3783	ZINC00646438	655	0.29594874382019043	NO	-
3784	ZINC00646439	656	0.29594874382019043	NO	-
3785	ZINC03409766	4788	0.2959475815296173	NO	-
3786	ZINC03314840	4661	0.29593902826309204	NO	-
3787	ZINC01090881	1921	0.29593026638031006	NO	-
3788	ZINC04477750	6722	0.29592442512512207	NO	-
3789	ZINC02263584	3148	0.2959015965461731	NO	-
3790	ZINC03271947	4602	0.29590004682540894	NO	-
3791	ZINC03850634	5105	0.2958919107913971	NO	-
3792	ZINC03857887	5522	0.2958853840827942	NO	-
3793	ZINC03039898	4422	0.29588285088539124	NO	-
3794	ZINC02500251	3498	0.29588228464126587	NO	-
3795	ZINC00881679	1241	0.29587194323539734	NO	-
3796	ZINC00474451	380	0.29584014415740967	NO	-
3797	ZINC00474452	381	0.29584014415740967	NO	-
3798	ZINC03859723	5632	0.2958301603794098	NO	-
3799	ZINC04468584	6685	0.2958301603794098	NO	-
3800	ZINC01058137	1794	0.29581180214881897	NO	-
3801	ZINC03060832	4446	0.29580849409103394	NO	-
3802	ZINC00682221	743	0.2957990765571594	NO	-
3803	ZINC00905723	1317	0.29578977823257446	NO	-
3804	ZINC00729871	853	0.29578402638435364	NO	-
3805	ZINC00729872	854	0.29578402638435364	NO	-
3806	ZINC00807037	992	0.29578402638435364	NO	-
3807	ZINC00807038	993	0.29578402638435364	NO	-
3808	ZINC03853039	5242	0.2957691252231598	NO	-
3809	ZINC00924655	1422	0.2957454323768616	NO	-
3810	ZINC03189508	4496	0.29572924971580505	NO	-
3811	ZINC00905525	1302	0.2957268953323364	NO	-
3812	ZINC04470106	6695	0.29572227597236633	NO	-
3813	ZINC01116736	2027	0.29571980237960815	NO	-
3814	ZINC00995718	1614	0.2956749200820923	NO	-
3815	ZINC00998552	1616	0.2956749200820923	NO	-
3816	ZINC02917165	4198	0.2956632673740387	NO	-
3817	ZINC02917994	4209	0.2956412136554718	NO	-
3818	ZINC02917996	4210	0.2956412136554718	NO	-
3819	ZINC03854294	5360	0.29563161730766296	NO	-
3820	ZINC02347531	3248	0.29559335112571716	NO	-
3821	ZINC00589172	475	0.2955891489982605	NO	-
3822	ZINC01133799	2105	0.2955808639526367	NO	-
3823	ZINC02708303	3688	0.29557090997695923	NO	-
3824	ZINC03235644	4551	0.29552361369132996	NO	-
3825	ZINC02724219	3835	0.2955041229724884	NO	-
3826	ZINC03853158	5265	0.2954992651939392	NO	-
3827	ZINC00959030	1548	0.29549193382263184	NO	-
3828	ZINC02379363	3303	0.2954575717449188	NO	-
3829	ZINC01117226	2032	0.29545068740844727	NO	-
3830	ZINC03849619	5083	0.2954309582710266	NO	-
3831	ZINC00591295	480	0.2954106628894806	NO	-
3832	ZINC01200580	2277	0.29540351033210754	NO	-
3833	ZINC00109653	69	0.2953985035419464	NO	-
3834	ZINC01000655	1623	0.2953866422176361	NO	-
3835	ZINC00925059	1424	0.2953856587409973	NO	-
3836	ZINC00422825	291	0.29537317156791687	NO	-
3837	ZINC00252339	152	0.29535627365112305	NO	-
3838	ZINC00991271	1586	0.29535558819770813	NO	-
3839	ZINC03393033	4765	0.2953507602214813	NO	-
3840	ZINC04224199	6390	0.29534780979156494	NO	-
3841	ZINC03815719	38	0.29534468054771423	YES	7
3842	ZINC01207436	2291	0.29534080624580383	NO	-
3843	ZINC03852952	5238	0.2953299582004547	NO	-
3844	ZINC01026689	1673	0.29532304406166077	NO	-
3845	ZINC01026692	1674	0.29532304406166077	NO	-
3846	ZINC02842253	4033	0.29531630873680115	NO	-
3847	ZINC04617911	84	0.29531049728393555	YES	9
3848	ZINC04382999	6559	0.29530492424964905	NO	-
3849	ZINC03344294	4693	0.2952861487865448	NO	-
3850	ZINC00464352	371	0.29527565836906433	NO	-
3851	ZINC02230751	3103	0.2952590584754944	NO	-
3852	ZINC00714724	817	0.29525741934776306	NO	-
3853	ZINC03250725	4581	0.2952534258365631	NO	-
3854	ZINC00534007	419	0.29525259137153625	NO	-
3855	ZINC00955594	1525	0.2952505648136139	NO	-
3856	ZINC02275807	3158	0.2952440083026886	NO	-
3857	ZINC03399496	4774	0.29524096846580505	NO	-
3858	ZINC03864128	5681	0.2952375113964081	NO	-
3859	ZINC04633469	6776	0.29523590207099915	NO	-
3860	ZINC00866688	1162	0.29523399472236633	NO	-
3861	ZINC00882903	1250	0.2952268719673157	NO	-
3862	ZINC03972037	6014	0.2952132821083069	NO	-
3863	ZINC00627165	556	0.29520532488822937	NO	-
3864	ZINC00641292	619	0.29518377780914307	NO	-
3865	ZINC00417626	268	0.2951688766479492	NO	-
3866	ZINC02918918	4227	0.2951665222644806	NO	-
3867	ZINC02918920	4228	0.2951665222644806	NO	-
3868	ZINC01130928	2097	0.295156866312027	NO	-
3869	ZINC02746475	3908	0.2951483130455017	NO	-
3870	ZINC03832102	110	0.2951352894306183	YES	10
3871	ZINC01503491	2711	0.2951143682003021	NO	-
3872	ZINC03969213	5962	0.2951120436191559	NO	-
3873	ZINC03280844	4616	0.29509738087654114	NO	-
3874	ZINC02909779	4119	0.2950860857963562	NO	-
3875	ZINC04354833	6514	0.2950669527053833	NO	-
3876	ZINC00656865	685	0.2950494587421417	NO	-
3877	ZINC01407294	2521	0.2950330376625061	NO	-
3878	ZINC01407295	2522	0.2950330376625061	NO	-
3879	ZINC00780283	914	0.29502806067466736	NO	-
3880	ZINC01004685	1634	0.2950226068496704	NO	-
3881	ZINC02216190	3058	0.29502010345458984	NO	-
3882	ZINC02917377	4200	0.2949800193309784	NO	-
3883	ZINC02917381	4202	0.2949800193309784	NO	-
3884	ZINC03852600	5193	0.29495203495025635	NO	-
3885	ZINC01510374	2740	0.2949478030204773	NO	-
3886	ZINC01415881	2541	0.2949410378932953	NO	-
3887	ZINC00652560	667	0.2949296534061432	NO	-
3888	ZINC02223096	3076	0.2948947250843048	NO	-
3889	ZINC01209000	2299	0.29489386081695557	NO	-
3890	ZINC03815689	46	0.2948923408985138	YES	9
3891	ZINC00633625	585	0.2948761582374573	NO	-
3892	ZINC03859521	5613	0.29486849904060364	NO	-
3893	ZINC00678521	731	0.29484158754348755	NO	-
3894	ZINC01503545	2713	0.29482394456863403	NO	-
3895	ZINC00919568	1402	0.29481637477874756	NO	-
3896	ZINC00919571	1403	0.29481637477874756	NO	-
3897	ZINC00882901	1249	0.2948111891746521	NO	-
3898	ZINC03970891	5998	0.29476311802864075	NO	-
3899	ZINC04443456	6621	0.29476311802864075	NO	-
3900	ZINC04465461	6670	0.29476311802864075	NO	-
3901	ZINC04467860	6680	0.29476311802864075	NO	-
3902	ZINC03815700	70	0.29475024342536926	YES	9
3903	ZINC03956282	5937	0.29474514722824097	NO	-
3904	ZINC03400390	4780	0.29474374651908875	NO	-
3905	ZINC03968420	5955	0.29473066329956055	NO	-
3906	ZINC04467637	6678	0.29473066329956055	NO	-
3907	ZINC04285758	6460	0.2947203516960144	NO	-
3908	ZINC00635394	593	0.2947040796279907	NO	-
3909	ZINC03959326	5942	0.29470252990722656	NO	-
3910	ZINC04470398	6708	0.29470252990722656	NO	-
3911	ZINC00429800	333	0.2946990132331848	NO	-
3912	ZINC00936558	1439	0.2946983277797699	NO	-
3913	ZINC02279012	3159	0.2946970760822296	NO	-
3914	ZINC00955586	1524	0.2946922183036804	NO	-
3915	ZINC01006619	1642	0.2946736216545105	NO	-
3916	ZINC03393164	4766	0.29466235637664795	NO	-
3917	ZINC03393166	4767	0.29466235637664795	NO	-
3918	ZINC04094602	6262	0.2946493625640869	NO	-
3919	ZINC01046958	1755	0.2946474850177765	NO	-
3920	ZINC04466759	6675	0.2946416735649109	NO	-
3921	ZINC00613016	526	0.2945783734321594	NO	-
3922	ZINC02465424	3444	0.29457440972328186	NO	-
3923	ZINC03619457	4988	0.29456770420074463	NO	-
3924	ZINC02724750	3877	0.2945393919944763	NO	-
3925	ZINC00724353	841	0.2945353388786316	NO	-
3926	ZINC02619954	3550	0.2945152223110199	NO	-
3927	ZINC01122385	2053	0.29450395703315735	NO	-
3928	ZINC03857388	5493	0.29448768496513367	NO	-
3929	ZINC04033112	6183	0.29446646571159363	NO	-
3930	ZINC02718461	3784	0.29441627860069275	NO	-
3931	ZINC03858681	5578	0.29441598057746887	NO	-
3932	ZINC02918198	4224	0.29441237449645996	NO	-
3933	ZINC03995471	6080	0.29440823197364807	NO	-
3934	ZINC04461448	6633	0.29440823197364807	NO	-
3935	ZINC00875264	1204	0.2943655848503113	NO	-
3936	ZINC03853832	5330	0.2943553030490875	NO	-
3937	ZINC01418480	2543	0.29434069991111755	NO	-
3938	ZINC03409768	4789	0.2943046987056732	NO	-
3939	ZINC02546642	3523	0.2942924201488495	NO	-
3940	ZINC01175406	2194	0.2942904829978943	NO	-
3941	ZINC00754211	879	0.2942768335342407	NO	-
3942	ZINC04617909	57	0.29427382349967957	YES	9
3943	ZINC02914410	4132	0.29427024722099304	NO	-
3944	ZINC00412475	260	0.29425475001335144	NO	-
3945	ZINC01402416	2505	0.2942424714565277	NO	-
3946	ZINC01080014	1897	0.29423704743385315	NO	-
3947	ZINC02947823	4299	0.29423418641090393	NO	-
3948	ZINC02947825	4300	0.29423418641090393	NO	-
3949	ZINC02914388	4130	0.2942207157611847	NO	-
3950	ZINC00666511	696	0.2942076325416565	NO	-
3951	ZINC00800882	970	0.2942076325416565	NO	-
3952	ZINC03794516	72	0.2941657602787018	YES	9
3953	ZINC03851109	5137	0.2941630780696869	NO	-
3954	ZINC03857158	5484	0.29415610432624817	NO	-
3955	ZINC04464163	6642	0.29415610432624817	NO	-
3956	ZINC00381213	232	0.2941480576992035	NO	-
3957	ZINC00131122	80	0.2941399812698364	NO	-
3958	ZINC00882893	1247	0.29413965344429016	NO	-
3959	ZINC03850431	5097	0.29413220286369324	NO	-
3960	ZINC03902717	5887	0.29413148760795593	NO	-
3961	ZINC01462271	2631	0.2941259443759918	NO	-
3962	ZINC03952182	5931	0.2941228449344635	NO	-
3963	ZINC01518714	2756	0.29410871863365173	NO	-
3964	ZINC04167407	6342	0.29410746693611145	NO	-
3965	ZINC00802334	974	0.29409468173980713	NO	-
3966	ZINC02620328	3553	0.29408106207847595	NO	-
3967	ZINC00629517	567	0.294063925743103	NO	-
3968	ZINC03868029	5807	0.2940557897090912	NO	-
3969	ZINC02720945	3798	0.2940465807914734	NO	-
3970	ZINC02181175	3013	0.2940253019332886	NO	-
3971	ZINC03867179	5731	0.29402393102645874	NO	-
3972	ZINC01080013	1896	0.2940104007720947	NO	-
3973	ZINC01031574	1691	0.2939743995666504	NO	-
3974	ZINC04443377	6615	0.29396653175354004	NO	-
3975	ZINC01040281	1735	0.2939310073852539	NO	-
3976	ZINC03857638	5503	0.29392093420028687	NO	-
3977	ZINC02720886	3794	0.2939176559448242	NO	-
3978	ZINC02720887	3795	0.2939176559448242	NO	-
3979	ZINC01061723	1811	0.2939146161079407	NO	-
3980	ZINC02720879	3791	0.2938997745513916	NO	-
3981	ZINC01382840	2461	0.29389771819114685	NO	-
3982	ZINC03319224	4664	0.29388028383255005	NO	-
3983	ZINC02914517	4137	0.2938559353351593	NO	-
3984	ZINC02290573	3170	0.29385119676589966	NO	-
3985	ZINC02291898	3172	0.29385119676589966	NO	-
3986	ZINC00773784	902	0.29381322860717773	NO	-
3987	ZINC02917062	4197	0.2938117980957031	NO	-
3988	ZINC02397691	3316	0.29380661249160767	NO	-
3989	ZINC03853099	5254	0.2937914729118347	NO	-
3990	ZINC03858478	5562	0.2937914729118347	NO	-
3991	ZINC04470366	6706	0.2937914729118347	NO	-
3992	ZINC01386180	2470	0.29378482699394226	NO	-
3993	ZINC03858956	5592	0.2937687337398529	NO	-
3994	ZINC04443358	6609	0.2937374413013458	NO	-
3995	ZINC01163459	2174	0.29369688034057617	NO	-
3996	ZINC03582175	4951	0.2936968505382538	NO	-
3997	ZINC01502625	2710	0.29368510842323303	NO	-
3998	ZINC04617908	86	0.2936646342277527	YES	9
3999	ZINC03495970	4879	0.2936614453792572	NO	-
4000	ZINC01062046	1818	0.2936457097530365	NO	-
4001	ZINC03857482	5496	0.29363593459129333	NO	-
4002	ZINC03815693	44	0.2936316728591919	YES	9
4003	ZINC03854393	5378	0.29362228512763977	NO	-
4004	ZINC02942678	4287	0.29360702633857727	NO	-
4005	ZINC03959319	5941	0.29358282685279846	NO	-
4006	ZINC00703557	781	0.29357996582984924	NO	-
4007	ZINC00703558	782	0.29357996582984924	NO	-
4008	ZINC03851098	5133	0.29357966780662537	NO	-
4009	ZINC03816038	5046	0.29357895255088806	NO	-
4010	ZINC01630241	2789	0.29357466101646423	NO	-
4011	ZINC01114132	2002	0.2935655117034912	NO	-
4012	ZINC04108252	6273	0.29355815052986145	NO	-
4013	ZINC00418191	274	0.2935445308685303	NO	-
4014	ZINC02631220	3595	0.29354217648506165	NO	-
4015	ZINC03867010	5713	0.2935151755809784	NO	-
4016	ZINC02338473	3232	0.29350292682647705	NO	-
4017	ZINC00208104	125	0.29350268840789795	NO	-
4018	ZINC00583046	469	0.29349958896636963	NO	-
4019	ZINC01499128	2697	0.29348722100257874	NO	-
4020	ZINC03854033	5343	0.29348090291023254	NO	-
4021	ZINC01105801	1969	0.29346728324890137	NO	-
4022	ZINC03995230	6076	0.2934637665748596	NO	-
4023	ZINC03995232	6078	0.2934637665748596	NO	-
4024	ZINC01755862	2818	0.29345089197158813	NO	-
4025	ZINC00367903	224	0.2934361398220062	NO	-
4026	ZINC00422818	289	0.2934335768222809	NO	-
4027	ZINC00810600	1004	0.2934311032295227	NO	-
4028	ZINC02926873	4256	0.29343098402023315	NO	-
4029	ZINC02334034	3224	0.2934301793575287	NO	-
4030	ZINC04033166	6197	0.293423056602478	NO	-
4031	ZINC01211903	2317	0.2934086322784424	NO	-
4032	ZINC01168660	2182	0.29340746998786926	NO	-
4033	ZINC02046564	2937	0.2934072017669678	NO	-
4034	ZINC03547603	4929	0.2933867275714874	NO	-
4035	ZINC03537193	4923	0.29338502883911133	NO	-
4036	ZINC02914382	4128	0.29337453842163086	NO	-
4037	ZINC01056156	1787	0.2933516800403595	NO	-
4038	ZINC01501589	2704	0.2933483123779297	NO	-
4039	ZINC03858550	5572	0.29334360361099243	NO	-
4040	ZINC04470437	6711	0.29334360361099243	NO	-
4041	ZINC01136855	2110	0.29333728551864624	NO	-
4042	ZINC00252339	151	0.2933291792869568	NO	-
4043	ZINC01405071	2511	0.29332906007766724	NO	-
4044	ZINC01178163	2214	0.29331114888191223	NO	-
4045	ZINC02846494	4035	0.29328984022140503	NO	-
4046	ZINC03389092	4758	0.29323816299438477	NO	-
4047	ZINC01459838	2624	0.2932296395301819	NO	-
4048	ZINC02364001	3282	0.29321789741516113	NO	-
4049	ZINC02210919	3050	0.2931917905807495	NO	-
4050	ZINC03858538	5570	0.29319170117378235	NO	-
4051	ZINC00904218	1297	0.2931828796863556	NO	-
4052	ZINC03891090	5870	0.29317981004714966	NO	-
4053	ZINC00471086	378	0.29316529631614685	NO	-
4054	ZINC03982991	6039	0.2931639850139618	NO	-
4055	ZINC03033365	4416	0.29316192865371704	NO	-
4056	ZINC04357592	6520	0.2931266129016876	NO	-
4057	ZINC00423727	303	0.2931080162525177	NO	-
4058	ZINC00403530	246	0.2931075096130371	NO	-
4059	ZINC00828855	1057	0.29304808378219604	NO	-
4060	ZINC03858820	5585	0.29303914308547974	NO	-
4061	ZINC03282604	4618	0.2930329144001007	NO	-
4062	ZINC03282605	4619	0.2930329144001007	NO	-
4063	ZINC03819560	5058	0.2930200695991516	NO	-
4064	ZINC02914300	4125	0.2930135726928711	NO	-
4065	ZINC02914380	4127	0.2930135726928711	NO	-
4066	ZINC02957828	4325	0.2929600477218628	NO	-
4067	ZINC01121086	2044	0.2929587960243225	NO	-
4068	ZINC00991826	1601	0.2929317355155945	NO	-
4069	ZINC03642305	5008	0.29292425513267517	NO	-
4070	ZINC03642312	5011	0.29292425513267517	NO	-
4071	ZINC02503088	3508	0.29289716482162476	NO	-
4072	ZINC04379699	6552	0.2928886115550995	NO	-
4073	ZINC02222732	3071	0.292847216129303	NO	-
4074	ZINC03642308	5009	0.2928387224674225	NO	-
4075	ZINC03642310	5010	0.2928387224674225	NO	-
4076	ZINC00447382	349	0.29283639788627625	NO	-
4077	ZINC04326594	6497	0.29280203580856323	NO	-
4078	ZINC03909499	5905	0.2927635908126831	NO	-
4079	ZINC02353866	3260	0.29275885224342346	NO	-
4080	ZINC01120090	2041	0.292756050825119	NO	-
4081	ZINC03366055	4740	0.29275476932525635	NO	-
4082	ZINC02917050	4196	0.2927514314651489	NO	-
4083	ZINC01005698	1637	0.2927137017250061	NO	-
4084	ZINC00344155	211	0.2927071154117584	NO	-
4085	ZINC02728453	3893	0.2926991283893585	NO	-
4086	ZINC02624431	3573	0.2926974892616272	NO	-
4087	ZINC02799816	3989	0.2926974296569824	NO	-
4088	ZINC00345003	212	0.2926880419254303	NO	-
4089	ZINC00345007	213	0.2926880419254303	NO	-
4090	ZINC03261145	4589	0.2926703989505768	NO	-
4091	ZINC04239146	6399	0.29264310002326965	NO	-
4092	ZINC01001968	1631	0.29263949394226074	NO	-
4093	ZINC03854378	5375	0.29260143637657166	NO	-
4094	ZINC03409837	4791	0.2925995886325836	NO	-
4095	ZINC01040287	1739	0.2925702631473541	NO	-
4096	ZINC03867077	5718	0.2925615608692169	NO	-
4097	ZINC03866949	5711	0.2925564646720886	NO	-
4098	ZINC03857799	5514	0.29253849387168884	NO	-
4099	ZINC03018679	4393	0.2925383746623993	NO	-
4100	ZINC01024258	1666	0.29253578186035156	NO	-
4101	ZINC01399935	2498	0.29253578186035156	NO	-
4102	ZINC02361207	3279	0.2925180494785309	NO	-
4103	ZINC02942668	4285	0.2925073802471161	NO	-
4104	ZINC01986982	2920	0.29249805212020874	NO	-
4105	ZINC01114851	2011	0.29249677062034607	NO	-
4106	ZINC03305932	4652	0.29249051213264465	NO	-
4107	ZINC03995359	71	0.292487770318985	YES	9
4108	ZINC02947885	4303	0.29247191548347473	NO	-
4109	ZINC02947886	4304	0.29247191548347473	NO	-
4110	ZINC00642533	621	0.2924706041812897	NO	-
4111	ZINC00803088	978	0.2924668788909912	NO	-
4112	ZINC00803091	979	0.2924668788909912	NO	-
4113	ZINC02724186	3826	0.29245632886886597	NO	-
4114	ZINC02465678	3447	0.2924523949623108	NO	-
4115	ZINC02918163	4222	0.29244208335876465	NO	-
4116	ZINC03860047	5670	0.2924235761165619	NO	-
4117	ZINC01225816	2338	0.29241943359375	NO	-
4118	ZINC02882504	4106	0.2923993766307831	NO	-
4119	ZINC03867262	5750	0.292398601770401	NO	-
4120	ZINC01117839	2033	0.2923775613307953	NO	-
4121	ZINC04033091	6172	0.2923729419708252	NO	-
4122	ZINC04618196	6768	0.2923659682273865	NO	-
4123	ZINC03854286	5356	0.2923561930656433	NO	-
4124	ZINC00822102	1040	0.29234832525253296	NO	-
4125	ZINC00267835	159	0.2923430800437927	NO	-
4126	ZINC03857098	5481	0.292338490486145	NO	-
4127	ZINC02914295	4123	0.2923380136489868	NO	-
4128	ZINC02914375	4126	0.2923380136489868	NO	-
4129	ZINC03857814	5515	0.2923358082771301	NO	-
4130	ZINC04464594	6653	0.2923358082771301	NO	-
4131	ZINC03852680	5210	0.2923266887664795	NO	-
4132	ZINC03868024	5805	0.2923232913017273	NO	-
4133	ZINC02466046	3449	0.2923186421394348	NO	-
4134	ZINC00683380	745	0.2922935485839844	NO	-
4135	ZINC03859195	5600	0.29229241609573364	NO	-
4136	ZINC04511290	6751	0.2922903895378113	NO	-
4137	ZINC01504843	2718	0.29227346181869507	NO	-
4138	ZINC00591295	479	0.29224535822868347	NO	-
4139	ZINC02367308	3293	0.2922264039516449	NO	-
4140	ZINC00828054	1051	0.292201429605484	NO	-
4141	ZINC01986879	2919	0.29219701886177063	NO	-
4142	ZINC01158185	2161	0.2921808660030365	NO	-
4143	ZINC04597916	6766	0.29217877984046936	NO	-
4144	ZINC00034428	23	0.2921631634235382	NO	-
4145	ZINC00034429	24	0.2921631634235382	NO	-
4146	ZINC02292565	3173	0.2921546995639801	NO	-
4147	ZINC01019090	1661	0.2921384871006012	NO	-
4148	ZINC02643383	3624	0.2921207547187805	NO	-
4149	ZINC03858203	5547	0.29211822152137756	NO	-
4150	ZINC03307242	4654	0.2921103239059448	NO	-
4151	ZINC03858155	5544	0.2921037971973419	NO	-
4152	ZINC04033151	6191	0.2920965850353241	NO	-
4153	ZINC02410780	3346	0.2920892834663391	NO	-
4154	ZINC02409766	3344	0.2920815944671631	NO	-
4155	ZINC02409769	3345	0.2920815944671631	NO	-
4156	ZINC01287823	2397	0.29207125306129456	NO	-
4157	ZINC01208457	2295	0.29201915860176086	NO	-
4158	ZINC04033030	6163	0.2919929027557373	NO	-
4159	ZINC02785655	3946	0.2919837236404419	NO	-
4160	ZINC02786009	3947	0.2919837236404419	NO	-
4161	ZINC02786010	3948	0.2919837236404419	NO	-
4162	ZINC00711456	810	0.29198339581489563	NO	-
4163	ZINC00810603	1005	0.291983038187027	NO	-
4164	ZINC01510374	2739	0.29198235273361206	NO	-
4165	ZINC04059434	6230	0.29198113083839417	NO	-
4166	ZINC03506991	4888	0.29197725653648376	NO	-
4167	ZINC02357165	3264	0.29192936420440674	NO	-
4168	ZINC02724185	3825	0.2919282019138336	NO	-
4169	ZINC04358649	6526	0.29192399978637695	NO	-
4170	ZINC00471086	377	0.2919163405895233	NO	-
4171	ZINC00229711	142	0.2919093072414398	NO	-
4172	ZINC01156324	2150	0.29190605878829956	NO	-
4173	ZINC03563887	4946	0.29190266132354736	NO	-
4174	ZINC03859617	5626	0.2918843924999237	NO	-
4175	ZINC00873676	1192	0.29185158014297485	NO	-
4176	ZINC02918169	4223	0.2918449640274048	NO	-
4177	ZINC04315399	6486	0.29182949662208557	NO	-
4178	ZINC00023707	19	0.29180487990379333	NO	-
4179	ZINC03859968	5659	0.291797935962677	NO	-
4180	ZINC03852615	5199	0.29179102182388306	NO	-
4181	ZINC01025215	1668	0.2917501926422119	NO	-
4182	ZINC01924436	2872	0.29174894094467163	NO	-
4183	ZINC00229712	143	0.29171064496040344	NO	-
4184	ZINC01075502	1869	0.2917037308216095	NO	-
4185	ZINC02466487	3450	0.29169541597366333	NO	-
4186	ZINC00822101	1039	0.2916938066482544	NO	-
4187	ZINC01415873	2540	0.2916933298110962	NO	-
4188	ZINC03815750	8	0.2916724681854248	YES	1
4189	ZINC00426486	318	0.2916708290576935	NO	-
4190	ZINC01087596	1913	0.29166433215141296	NO	-
4191	ZINC01287824	2398	0.29165950417518616	NO	-
4192	ZINC00829511	1062	0.2916579842567444	NO	-
4193	ZINC02972103	4340	0.29165220260620117	NO	-
4194	ZINC00975238	1561	0.29165077209472656	NO	-
4195	ZINC04107347	6267	0.29164567589759827	NO	-
4196	ZINC03867538	5770	0.2916400730609894	NO	-
4197	ZINC00866690	1164	0.2916363477706909	NO	-
4198	ZINC00754210	878	0.29162663221359253	NO	-
4199	ZINC00014805	12	0.2916240692138672	NO	-
4200	ZINC00629535	570	0.29162144660949707	NO	-
4201	ZINC01075185	1868	0.29161423444747925	NO	-
4202	ZINC01405014	2507	0.29161423444747925	NO	-
4203	ZINC00688776	762	0.29159602522850037	NO	-
4204	ZINC03859923	5655	0.29159361124038696	NO	-
4205	ZINC02445048	3406	0.2915913760662079	NO	-
4206	ZINC02455967	3422	0.2915373146533966	NO	-
4207	ZINC00624121	545	0.29153677821159363	NO	-
4208	ZINC04033149	6188	0.29153671860694885	NO	-
4209	ZINC00655249	675	0.29151979088783264	NO	-
4210	ZINC00805645	987	0.2915031313896179	NO	-
4211	ZINC04107409	6268	0.2914928197860718	NO	-
4212	ZINC00945460	1491	0.29147273302078247	NO	-
4213	ZINC03859471	5612	0.2914522886276245	NO	-
4214	ZINC02918339	4225	0.29144471883773804	NO	-
4215	ZINC02918341	4226	0.29144471883773804	NO	-
4216	ZINC03027011	4403	0.291441947221756	NO	-
4217	ZINC02115339	2981	0.29142457246780396	NO	-
4218	ZINC00877105	1209	0.291419118642807	NO	-
4219	ZINC00471086	379	0.29141131043434143	NO	-
4220	ZINC04442234	6600	0.2914101779460907	NO	-
4221	ZINC02467175	3455	0.29139330983161926	NO	-
4222	ZINC03858652	5577	0.2913881540298462	NO	-
4223	ZINC03857934	5527	0.2913863956928253	NO	-
4224	ZINC03859690	5630	0.2913663983345032	NO	-
4225	ZINC03852806	5224	0.29134780168533325	NO	-
4226	ZINC00095744	58	0.2913331389427185	NO	-
4227	ZINC00629187	564	0.2913331389427185	NO	-
4228	ZINC00633729	586	0.2913331389427185	NO	-
4229	ZINC01156436	2151	0.2913331389427185	NO	-
4230	ZINC02923359	4250	0.29133281111717224	NO	-
4231	ZINC03854276	5352	0.29129859805107117	NO	-
4232	ZINC01046958	1756	0.2912864685058594	NO	-
4233	ZINC01046958	1757	0.2912864685058594	NO	-
4234	ZINC03851798	5163	0.2912742495536804	NO	-
4235	ZINC00868438	1175	0.2912576496601105	NO	-
4236	ZINC03968892	5957	0.29124465584754944	NO	-
4237	ZINC03018712	4395	0.291244238615036	NO	-
4238	ZINC02706991	3682	0.2912411093711853	NO	-
4239	ZINC02706999	3683	0.2912411093711853	NO	-
4240	ZINC02447662	3411	0.29122936725616455	NO	-
4241	ZINC04209277	6378	0.29122233390808105	NO	-
4242	ZINC00310240	179	0.29120901226997375	NO	-
4243	ZINC01200584	2279	0.2911916971206665	NO	-
4244	ZINC01218886	2330	0.29118812084198	NO	-
4245	ZINC03853087	5250	0.29118701815605164	NO	-
4246	ZINC00604402	511	0.2911710739135742	NO	-
4247	ZINC02465636	3445	0.2911611795425415	NO	-
4248	ZINC02465639	3446	0.2911611795425415	NO	-
4249	ZINC02644550	3627	0.2911553978919983	NO	-
4250	ZINC02857600	4053	0.29115477204322815	NO	-
4251	ZINC00626272	550	0.29115211963653564	NO	-
4252	ZINC03878792	5840	0.291135311126709	NO	-
4253	ZINC00803084	976	0.2911291718482971	NO	-
4254	ZINC00803087	977	0.2911291718482971	NO	-
4255	ZINC04383940	6563	0.2911190986633301	NO	-
4256	ZINC04074816	6245	0.29110580682754517	NO	-
4257	ZINC04074826	6246	0.29110580682754517	NO	-
4258	ZINC00905692	1309	0.29110395908355713	NO	-
4259	ZINC00735009	859	0.2911011874675751	NO	-
4260	ZINC03852674	5206	0.2910885214805603	NO	-
4261	ZINC00669331	703	0.2910698652267456	NO	-
4262	ZINC00669332	704	0.2910698652267456	NO	-
4263	ZINC00920480	1417	0.29104992747306824	NO	-
4264	ZINC04465434	6669	0.29103583097457886	NO	-
4265	ZINC00644192	628	0.29100358486175537	NO	-
4266	ZINC03855198	5447	0.2909955680370331	NO	-
4267	ZINC01170518	2187	0.2909684181213379	NO	-
4268	ZINC02652540	3639	0.2909480929374695	NO	-
4269	ZINC04420252	6587	0.2909362018108368	NO	-
4270	ZINC03970119	5987	0.2909212112426758	NO	-
4271	ZINC03988886	6056	0.29089558124542236	NO	-
4272	ZINC02861711	4072	0.2908739149570465	NO	-
4273	ZINC02432169	3380	0.29084643721580505	NO	-
4274	ZINC03424849	4813	0.29084479808807373	NO	-
4275	ZINC01635171	2791	0.29084306955337524	NO	-
4276	ZINC03971354	6002	0.2908152639865875	NO	-
4277	ZINC02915368	4171	0.2907823622226715	NO	-
4278	ZINC03852575	5187	0.29076817631721497	NO	-
4279	ZINC00623240	537	0.2907582223415375	NO	-
4280	ZINC03969216	5964	0.2907456159591675	NO	-
4281	ZINC01043173	1746	0.2907397747039795	NO	-
4282	ZINC03852591	5190	0.2907261550426483	NO	-
4283	ZINC02707268	3684	0.29071903228759766	NO	-
4284	ZINC03626885	4996	0.2907174825668335	NO	-
4285	ZINC02080323	2959	0.2907150387763977	NO	-
4286	ZINC03359658	4730	0.2907114624977112	NO	-
4287	ZINC01207897	2294	0.29070863127708435	NO	-
4288	ZINC02412475	3351	0.2906740605831146	NO	-
4289	ZINC01074696	1865	0.290657103061676	NO	-
4290	ZINC01757032	2820	0.2906340956687927	NO	-
4291	ZINC00703536	779	0.2906237542629242	NO	-
4292	ZINC00655465	677	0.29061663150787354	NO	-
4293	ZINC00593640	491	0.2905740737915039	NO	-
4294	ZINC00014805	13	0.2905581593513489	NO	-
4295	ZINC03859440	5611	0.29055747389793396	NO	-
4296	ZINC03376108	4750	0.2905453145503998	NO	-
4297	ZINC00609564	518	0.2905380129814148	NO	-
4298	ZINC00111659	73	0.2904990613460541	NO	-
4299	ZINC03424768	4811	0.2904664874076843	NO	-
4300	ZINC03856103	5462	0.29040268063545227	NO	-
4301	ZINC02915367	4170	0.290396511554718	NO	-
4302	ZINC01506685	2720	0.29037028551101685	NO	-
4303	ZINC04356388	6516	0.2903640568256378	NO	-
4304	ZINC03034412	4418	0.29035595059394836	NO	-
4305	ZINC00843953	1094	0.2903556823730469	NO	-
4306	ZINC00895407	1286	0.2903529405593872	NO	-
4307	ZINC03859616	5625	0.29030686616897583	NO	-
4308	ZINC02698644	3669	0.29029765725135803	NO	-
4309	ZINC02724749	3876	0.29028505086898804	NO	-
4310	ZINC00553091	441	0.2902669310569763	NO	-
4311	ZINC02087546	2963	0.2902669310569763	NO	-
4312	ZINC02948006	4310	0.2902575433254242	NO	-
4313	ZINC02948008	4311	0.2902575433254242	NO	-
4314	ZINC01129447	2087	0.2902356684207916	NO	-
4315	ZINC00782909	926	0.29023268818855286	NO	-
4316	ZINC03298913	4642	0.2901989221572876	NO	-
4317	ZINC02126702	2990	0.2901986837387085	NO	-
4318	ZINC01514875	2749	0.2901773154735565	NO	-
4319	ZINC04443404	6616	0.2901470363140106	NO	-
4320	ZINC01144316	2130	0.2901421785354614	NO	-
4321	ZINC00811893	1006	0.2901323139667511	NO	-
4322	ZINC00646801	659	0.29013147950172424	NO	-
4323	ZINC01889870	2847	0.2901189923286438	NO	-
4324	ZINC01330013	2431	0.29011857509613037	NO	-
4325	ZINC03853763	5316	0.2901161313056946	NO	-
4326	ZINC01040281	1736	0.2901138663291931	NO	-
4327	ZINC00693018	767	0.29011037945747375	NO	-
4328	ZINC04126233	6290	0.29009416699409485	NO	-
4329	ZINC01166048	2178	0.29008758068084717	NO	-
4330	ZINC02282213	3162	0.2900807857513428	NO	-
4331	ZINC02954435	4314	0.2900717556476593	NO	-
4332	ZINC02644474	3626	0.2900422215461731	NO	-
4333	ZINC02724173	3819	0.29001951217651367	NO	-
4334	ZINC02724174	3820	0.29001951217651367	NO	-
4335	ZINC00840297	1082	0.29001909494400024	NO	-
4336	ZINC03819557	5055	0.290012389421463	NO	-
4337	ZINC01296879	2405	0.29000768065452576	NO	-
4338	ZINC02919719	4248	0.2900010943412781	NO	-
4339	ZINC04033166	6196	0.2899940013885498	NO	-
4340	ZINC01938232	2894	0.2899926006793976	NO	-
4341	ZINC02112954	2977	0.2899903953075409	NO	-
4342	ZINC01020508	1664	0.28998297452926636	NO	-
4343	ZINC03424707	4810	0.2899808883666992	NO	-
4344	ZINC01330015	2432	0.2899446487426758	NO	-
4345	ZINC02937963	4271	0.28994137048721313	NO	-
4346	ZINC03834018	17	0.2899370491504669	YES	2
4347	ZINC03424286	4807	0.2899013161659241	NO	-
4348	ZINC02112980	2978	0.28990045189857483	NO	-
4349	ZINC00873803	1196	0.2898778021335602	NO	-
4350	ZINC00892476	1285	0.2898778021335602	NO	-
4351	ZINC02624432	3574	0.28985369205474854	NO	-
4352	ZINC00918488	1364	0.28985172510147095	NO	-
4353	ZINC00918496	1367	0.28985172510147095	NO	-
4354	ZINC00664102	690	0.28984513878822327	NO	-
4355	ZINC00312379	183	0.2898448705673218	NO	-
4356	ZINC02400123	3318	0.28984224796295166	NO	-
4357	ZINC04460379	6631	0.28983253240585327	NO	-
4358	ZINC04292039	6461	0.2898286283016205	NO	-
4359	ZINC00805645	988	0.2897798418998718	NO	-
4360	ZINC03969856	5979	0.28977441787719727	NO	-
4361	ZINC04294654	6468	0.28976744413375854	NO	-
4362	ZINC00873672	1191	0.28975966572761536	NO	-
4363	ZINC02910975	4120	0.2897491753101349	NO	-
4364	ZINC01028628	1678	0.2897430956363678	NO	-
4365	ZINC03282807	4620	0.28973525762557983	NO	-
4366	ZINC02720880	3792	0.28973129391670227	NO	-
4367	ZINC03867076	5717	0.2897217273712158	NO	-
4368	ZINC03853269	5282	0.28969234228134155	NO	-
4369	ZINC01468125	2643	0.2896386981010437	NO	-
4370	ZINC04470164	6697	0.28963205218315125	NO	-
4371	ZINC00688763	761	0.2896236777305603	NO	-
4372	ZINC04146910	6310	0.2895970344543457	NO	-
4373	ZINC03641541	5007	0.28956666588783264	NO	-
4374	ZINC01324210	2419	0.2895594537258148	NO	-
4375	ZINC04033151	6190	0.28954872488975525	NO	-
4376	ZINC03235226	4549	0.28952473402023315	NO	-
4377	ZINC01118468	2035	0.289509117603302	NO	-
4378	ZINC03176708	4479	0.2895037531852722	NO	-
4379	ZINC02254873	3143	0.28947708010673523	NO	-
4380	ZINC02805475	4003	0.28947320580482483	NO	-
4381	ZINC03858887	5589	0.28945979475975037	NO	-
4382	ZINC01159701	2165	0.28942063450813293	NO	-
4383	ZINC01159702	2166	0.28942063450813293	NO	-
4384	ZINC03854716	5407	0.2894173264503479	NO	-
4385	ZINC03850634	5106	0.28941610455513	NO	-
4386	ZINC01459837	2622	0.28939196467399597	NO	-
4387	ZINC01459838	2623	0.28939196467399597	NO	-
4388	ZINC02918058	4211	0.28935709595680237	NO	-
4389	ZINC02918065	4212	0.28935709595680237	NO	-
4390	ZINC04381440	6555	0.28935015201568604	NO	-
4391	ZINC00918481	1361	0.2893487513065338	NO	-
4392	ZINC00918483	1362	0.2893487513065338	NO	-
4393	ZINC01519322	2758	0.28934338688850403	NO	-
4394	ZINC01519325	2761	0.28934338688850403	NO	-
4395	ZINC03856103	5463	0.2893337607383728	NO	-
4396	ZINC01924437	2873	0.2893257737159729	NO	-
4397	ZINC01330000	2429	0.2893189787864685	NO	-
4398	ZINC03632811	5000	0.289294958114624	NO	-
4399	ZINC00428318	326	0.2892738878726959	NO	-
4400	ZINC02601707	3541	0.28926214575767517	NO	-
4401	ZINC04470106	6694	0.289250910282135	NO	-
4402	ZINC04126233	6289	0.2892499268054962	NO	-
4403	ZINC02919081	4235	0.2892225980758667	NO	-
4404	ZINC02919087	4236	0.2892225980758667	NO	-
4405	ZINC00702811	778	0.2891722023487091	NO	-
4406	ZINC02724726	3866	0.28917136788368225	NO	-
4407	ZINC03815741	76	0.28916651010513306	YES	9
4408	ZINC02623225	3571	0.2891642451286316	NO	-
4409	ZINC01465279	2634	0.2891509234905243	NO	-
4410	ZINC02803028	3995	0.28914719820022583	NO	-
4411	ZINC03851103	5134	0.28913614153862	NO	-
4412	ZINC04479457	6723	0.28910428285598755	NO	-
4413	ZINC02724538	3843	0.2891022562980652	NO	-
4414	ZINC01988102	2926	0.2890934944152832	NO	-
4415	ZINC02551621	3527	0.2890687882900238	NO	-
4416	ZINC00321941	203	0.28906574845314026	NO	-
4417	ZINC04496742	6744	0.28906378149986267	NO	-
4418	ZINC00427358	321	0.2890293002128601	NO	-
4419	ZINC03867011	5714	0.2889833450317383	NO	-
4420	ZINC01936705	2883	0.28897935152053833	NO	-
4421	ZINC01936706	2884	0.28897935152053833	NO	-
4422	ZINC01936709	2887	0.28897935152053833	NO	-
4423	ZINC01936710	2888	0.28897935152053833	NO	-
4424	ZINC02679170	3657	0.28897935152053833	NO	-
4425	ZINC00886475	1272	0.28894200921058655	NO	-
4426	ZINC01121086	2045	0.28892946243286133	NO	-
4427	ZINC04443443	6620	0.28887975215911865	NO	-
4428	ZINC01561287	2778	0.28887903690338135	NO	-
4429	ZINC03228113	4539	0.2888701856136322	NO	-
4430	ZINC02783827	3944	0.28886786103248596	NO	-
4431	ZINC03852597	5191	0.28886428475379944	NO	-
4432	ZINC02659071	3646	0.2888520359992981	NO	-
4433	ZINC00907546	1320	0.28885123133659363	NO	-
4434	ZINC03409663	4787	0.28885123133659363	NO	-
4435	ZINC03855198	5446	0.28884777426719666	NO	-
4436	ZINC03855104	5432	0.28884223103523254	NO	-
4437	ZINC00828858	1059	0.28883954882621765	NO	-
4438	ZINC03026991	4400	0.28882530331611633	NO	-
4439	ZINC00828856	1058	0.28881752490997314	NO	-
4440	ZINC03851870	5169	0.28879988193511963	NO	-
4441	ZINC02798743	3984	0.28876662254333496	NO	-
4442	ZINC02919712	4247	0.28876402974128723	NO	-
4443	ZINC00727479	849	0.2887420058250427	NO	-
4444	ZINC00719970	831	0.2887093722820282	NO	-
4445	ZINC00918508	1368	0.2886854410171509	NO	-
4446	ZINC00918514	1371	0.2886854410171509	NO	-
4447	ZINC01440538	2585	0.2886853814125061	NO	-
4448	ZINC01519323	2759	0.2886735796928406	NO	-
4449	ZINC01519324	2760	0.2886735796928406	NO	-
4450	ZINC04617912	74	0.2886733114719391	YES	9
4451	ZINC03969873	5980	0.28867313265800476	NO	-
4452	ZINC02357165	3263	0.2886600196361542	NO	-
4453	ZINC01126021	2070	0.2886393368244171	NO	-
4454	ZINC00232803	145	0.28857874870300293	NO	-
4455	ZINC03854568	5395	0.2885732054710388	NO	-
4456	ZINC04465231	6663	0.2885695993900299	NO	-
4457	ZINC01390121	2482	0.28853821754455566	NO	-
4458	ZINC03376111	4751	0.28852394223213196	NO	-
4459	ZINC00832885	1068	0.2885187268257141	NO	-
4460	ZINC03857829	5517	0.28849995136260986	NO	-
4461	ZINC03849585	5081	0.28849950432777405	NO	-
4462	ZINC02783828	3945	0.2884942591190338	NO	-
4463	ZINC03959330	5943	0.2884874939918518	NO	-
4464	ZINC03034885	4419	0.28847193717956543	NO	-
4465	ZINC00829876	1065	0.2884633243083954	NO	-
4466	ZINC00703559	783	0.28846216201782227	NO	-
4467	ZINC00703560	784	0.28846216201782227	NO	-
4468	ZINC00066695	46	0.2884312570095062	NO	-
4469	ZINC00066699	47	0.2884312570095062	NO	-
4470	ZINC00703561	785	0.2884312570095062	NO	-
4471	ZINC00703562	786	0.2884312570095062	NO	-
4472	ZINC00863694	1146	0.2884265184402466	NO	-
4473	ZINC00023707	18	0.2884238064289093	NO	-
4474	ZINC01498232	2689	0.288420706987381	NO	-
4475	ZINC01033717	1702	0.2884190082550049	NO	-
4476	ZINC03855069	5426	0.28840869665145874	NO	-
4477	ZINC03890891	5865	0.288407564163208	NO	-
4478	ZINC04465175	6657	0.288407564163208	NO	-
4479	ZINC02460583	3436	0.288406640291214	NO	-
4480	ZINC00655236	674	0.28839823603630066	NO	-
4481	ZINC00956662	1538	0.2883623540401459	NO	-
4482	ZINC02636704	3605	0.28835615515708923	NO	-
4483	ZINC00356577	217	0.2883453369140625	NO	-
4484	ZINC03867538	5771	0.2883412539958954	NO	-
4485	ZINC04162829	6336	0.28833988308906555	NO	-
4486	ZINC00068524	52	0.28833821415901184	NO	-
4487	ZINC04464374	6646	0.28831180930137634	NO	-
4488	ZINC01576470	2782	0.2883012890815735	NO	-
4489	ZINC04457165	6627	0.288238525390625	NO	-
4490	ZINC02794784	3973	0.2882237136363983	NO	-
4491	ZINC02717954	3740	0.28820669651031494	NO	-
4492	ZINC01040287	1740	0.28820115327835083	NO	-
4493	ZINC03833997	13	0.2881852388381958	YES	2
4494	ZINC03424828	4812	0.2881835699081421	NO	-
4495	ZINC00707754	798	0.28817349672317505	NO	-
4496	ZINC00168916	92	0.28815242648124695	NO	-
4497	ZINC02307268	3182	0.28813380002975464	NO	-
4498	ZINC03176711	4481	0.28808701038360596	NO	-
4499	ZINC03231065	4542	0.28808701038360596	NO	-
4500	ZINC03853765	5317	0.2880867123603821	NO	-
4501	ZINC03859274	5605	0.28808292746543884	NO	-
4502	ZINC00952213	1513	0.28807681798934937	NO	-
4503	ZINC00952214	1514	0.28807681798934937	NO	-
4504	ZINC00441397	344	0.2880719006061554	NO	-
4505	ZINC03866950	5712	0.28806251287460327	NO	-
4506	ZINC04465228	6662	0.28806251287460327	NO	-
4507	ZINC01519321	2757	0.28804492950439453	NO	-
4508	ZINC03852806	5223	0.2880156636238098	NO	-
4509	ZINC02710519	3695	0.28799739480018616	NO	-
4510	ZINC02710520	3696	0.28799739480018616	NO	-
4511	ZINC03969682	5974	0.2879740297794342	NO	-
4512	ZINC04469931	6691	0.2879740297794342	NO	-
4513	ZINC02977415	4347	0.2879725396633148	NO	-
4514	ZINC03982975	6038	0.2879539132118225	NO	-
4515	ZINC03364287	4737	0.2879537045955658	NO	-
4516	ZINC01507262	2721	0.28795260190963745	NO	-
4517	ZINC02423829	3368	0.28794631361961365	NO	-
4518	ZINC00076804	56	0.2879428267478943	NO	-
4519	ZINC01936707	2885	0.2879270315170288	NO	-
4520	ZINC01936708	2886	0.2879270315170288	NO	-
4521	ZINC02794148	3966	0.2878967225551605	NO	-
4522	ZINC02718029	3773	0.2878931760787964	NO	-
4523	ZINC00624108	544	0.2878902852535248	NO	-
4524	ZINC00420680	281	0.28787365555763245	NO	-
4525	ZINC01489756	2663	0.287853479385376	NO	-
4526	ZINC00919429	1387	0.2878477871417999	NO	-
4527	ZINC00919435	1390	0.2878477871417999	NO	-
4528	ZINC01519326	2762	0.28784483671188354	NO	-
4529	ZINC00905519	1300	0.28782370686531067	NO	-
4530	ZINC00664950	691	0.2878195345401764	NO	-
4531	ZINC00433385	338	0.28780657052993774	NO	-
4532	ZINC04383940	6560	0.28780364990234375	NO	-
4533	ZINC00534523	421	0.2877916991710663	NO	-
4534	ZINC02916028	4180	0.2877650856971741	NO	-
4535	ZINC02916029	4181	0.2877650856971741	NO	-
4536	ZINC00936139	1438	0.2877465784549713	NO	-
4537	ZINC03353533	4712	0.28774574398994446	NO	-
4538	ZINC04224144	6388	0.2877383530139923	NO	-
4539	ZINC03347966	4703	0.28772151470184326	NO	-
4540	ZINC00774579	905	0.2877102494239807	NO	-
4541	ZINC01130697	2093	0.28770485520362854	NO	-
4542	ZINC01111904	1991	0.28768330812454224	NO	-
4543	ZINC00919595	1405	0.2876620888710022	NO	-
4544	ZINC04249088	6414	0.28764963150024414	NO	-
4545	ZINC00919602	1408	0.2876465916633606	NO	-
4546	ZINC04033112	6182	0.2876424193382263	NO	-
4547	ZINC01200580	2278	0.28763288259506226	NO	-
4548	ZINC02717892	3728	0.287632018327713	NO	-
4549	ZINC00933398	1432	0.2875731587409973	NO	-
4550	ZINC00229608	141	0.28755271434783936	NO	-
4551	ZINC02794334	3968	0.2875121235847473	NO	-
4552	ZINC03833974	20	0.2875116169452667	YES	2
4553	ZINC00427563	323	0.28750044107437134	NO	-
4554	ZINC02914536	4138	0.28748929500579834	NO	-
4555	ZINC00425042	305	0.2874569892883301	NO	-
4556	ZINC01503536	2712	0.2874474823474884	NO	-
4557	ZINC01491052	2665	0.2874380946159363	NO	-
4558	ZINC00956737	1544	0.2874104678630829	NO	-
4559	ZINC00672109	714	0.2873882055282593	NO	-
4560	ZINC00592547	485	0.2873837351799011	NO	-
4561	ZINC03859803	5638	0.2873619794845581	NO	-
4562	ZINC02225012	3078	0.28734272718429565	NO	-
4563	ZINC00463124	367	0.28733524680137634	NO	-
4564	ZINC00774843	907	0.2873210608959198	NO	-
4565	ZINC03852683	5212	0.2873061001300812	NO	-
4566	ZINC02918922	4229	0.2873033285140991	NO	-
4567	ZINC02918924	4230	0.2873033285140991	NO	-
4568	ZINC03867564	5775	0.28727343678474426	NO	-
4569	ZINC01399846	2496	0.28725168108940125	NO	-
4570	ZINC00426805	320	0.2872285842895508	NO	-
4571	ZINC03176703	4475	0.28719979524612427	NO	-
4572	ZINC00122462	77	0.28716257214546204	NO	-
4573	ZINC00063384	42	0.28715938329696655	NO	-
4574	ZINC01889903	2851	0.287136971950531	NO	-
4575	ZINC01889910	2852	0.287136971950531	NO	-
4576	ZINC01440876	2589	0.28713545203208923	NO	-
4577	ZINC03188087	4493	0.2871321439743042	NO	-
4578	ZINC02617425	3545	0.28712934255599976	NO	-
4579	ZINC02549965	3524	0.28712794184684753	NO	-
4580	ZINC00754029	877	0.28710976243019104	NO	-
4581	ZINC03176710	4480	0.287102609872818	NO	-
4582	ZINC02202034	3034	0.287090539932251	NO	-
4583	ZINC01414319	2532	0.28708380460739136	NO	-
4584	ZINC01497081	2684	0.2870787978172302	NO	-
4585	ZINC01412545	2529	0.28707727789878845	NO	-
4586	ZINC00728645	852	0.2870762348175049	NO	-
4587	ZINC01104825	1967	0.2870704233646393	NO	-
4588	ZINC01399847	2497	0.28703081607818604	NO	-
4589	ZINC00919566	1401	0.2870282828807831	NO	-
4590	ZINC00919573	1404	0.2870282828807831	NO	-
4591	ZINC00044408	29	0.28699398040771484	NO	-
4592	ZINC00833184	79	0.28698939085006714	YES	9
4593	ZINC02307267	3181	0.2869824171066284	NO	-
4594	ZINC00634781	590	0.28697824478149414	NO	-
4595	ZINC02820141	4019	0.28697824478149414	NO	-
4596	ZINC02916250	4187	0.2869669795036316	NO	-
4597	ZINC01199594	2274	0.2869502902030945	NO	-
4598	ZINC01296001	2401	0.2869286835193634	NO	-
4599	ZINC01069167	1842	0.2869284451007843	NO	-
4600	ZINC01301975	2410	0.2869276702404022	NO	-
4601	ZINC01160497	2168	0.28689852356910706	NO	-
4602	ZINC01491052	2664	0.2868877947330475	NO	-
4603	ZINC03854032	5342	0.2868567705154419	NO	-
4604	ZINC03993027	6071	0.28685620427131653	NO	-
4605	ZINC03909954	5909	0.28683826327323914	NO	-
4606	ZINC02266114	3153	0.2867998778820038	NO	-
4607	ZINC00886467	1268	0.2867904305458069	NO	-
4608	ZINC04442236	6601	0.28676390647888184	NO	-
4609	ZINC03815784	117	0.28675296902656555	YES	12
4610	ZINC03868987	5832	0.28674018383026123	NO	-
4611	ZINC03858016	5538	0.2867293357849121	NO	-
4612	ZINC04468120	6682	0.2867293357849121	NO	-
4613	ZINC01101126	1948	0.28672412037849426	NO	-
4614	ZINC00703564	787	0.28670719265937805	NO	-
4615	ZINC00886471	1270	0.28667956590652466	NO	-
4616	ZINC03975929	6021	0.2866627871990204	NO	-
4617	ZINC02726745	3892	0.28665751218795776	NO	-
4618	ZINC02995095	4374	0.28665751218795776	NO	-
4619	ZINC00598769	501	0.28662386536598206	NO	-
4620	ZINC01209488	2302	0.28661203384399414	NO	-
4621	ZINC00629535	569	0.2866055965423584	NO	-
4622	ZINC02717958	3752	0.28659361600875854	NO	-
4623	ZINC02914419	4133	0.28658658266067505	NO	-
4624	ZINC02914425	4135	0.28658658266067505	NO	-
4625	ZINC00247382	149	0.28656941652297974	NO	-
4626	ZINC00887338	1277	0.28656917810440063	NO	-
4627	ZINC04437799	6594	0.28656017780303955	NO	-
4628	ZINC01090896	1931	0.2865568995475769	NO	-
4629	ZINC01406297	2519	0.2865436375141144	NO	-
4630	ZINC03799026	5043	0.2865411937236786	NO	-
4631	ZINC04443375	6614	0.2865341603755951	NO	-
4632	ZINC01138762	2113	0.2865329384803772	NO	-
4633	ZINC03438512	4827	0.28652703762054443	NO	-
4634	ZINC03669027	5028	0.28652700781822205	NO	-
4635	ZINC03855116	5436	0.2865164577960968	NO	-
4636	ZINC01158872	2164	0.2864958345890045	NO	-
4637	ZINC02184321	3014	0.28648656606674194	NO	-
4638	ZINC04492163	6729	0.28646036982536316	NO	-
4639	ZINC00854198	1120	0.2864534556865692	NO	-
4640	ZINC01226706	2343	0.2864512801170349	NO	-
4641	ZINC01226708	2344	0.2864512801170349	NO	-
4642	ZINC03862790	5677	0.2864236533641815	NO	-
4643	ZINC03850832	5112	0.28640708327293396	NO	-
4644	ZINC02915379	4172	0.2864020764827728	NO	-
4645	ZINC02915383	4174	0.2864020764827728	NO	-
4646	ZINC02919072	4232	0.2863928973674774	NO	-
4647	ZINC03859598	5618	0.28638824820518494	NO	-
4648	ZINC04091631	6257	0.28637149930000305	NO	-
4649	ZINC01050435	1774	0.28635159134864807	NO	-
4650	ZINC03852134	5183	0.28631824254989624	NO	-
4651	ZINC01837100	2835	0.2862977087497711	NO	-
4652	ZINC02590565	3534	0.2862977087497711	NO	-
4653	ZINC03815776	68	0.28628936409950256	YES	9
4654	ZINC04033045	6165	0.286266565322876	NO	-
4655	ZINC03315127	4662	0.28625649213790894	NO	-
4656	ZINC00435604	341	0.286241739988327	NO	-
4657	ZINC02418836	3364	0.28624045848846436	NO	-
4658	ZINC02448783	3412	0.28624045848846436	NO	-
4659	ZINC00594130	492	0.28622278571128845	NO	-
4660	ZINC01116755	2028	0.28622037172317505	NO	-
4661	ZINC01405145	2517	0.28618183732032776	NO	-
4662	ZINC02767304	3932	0.28612610697746277	NO	-
4663	ZINC00423633	301	0.2860848009586334	NO	-
4664	ZINC03365936	4738	0.28606608510017395	NO	-
4665	ZINC03819557	5054	0.2860468924045563	NO	-
4666	ZINC03641522	5006	0.28602829575538635	NO	-
4667	ZINC01110546	1986	0.28599485754966736	NO	-
4668	ZINC01110547	1987	0.28599485754966736	NO	-
4669	ZINC04000621	6087	0.28599411249160767	NO	-
4670	ZINC01440875	2588	0.285993754863739	NO	-
4671	ZINC03851348	5140	0.28596124053001404	NO	-
4672	ZINC03851350	5141	0.28596124053001404	NO	-
4673	ZINC04414997	6584	0.285959392786026	NO	-
4674	ZINC02226490	3080	0.2859194278717041	NO	-
4675	ZINC02226492	3081	0.2859194278717041	NO	-
4676	ZINC01209693	2304	0.2859048843383789	NO	-
4677	ZINC01209695	2305	0.2859048843383789	NO	-
4678	ZINC02642910	3623	0.2858923673629761	NO	-
4679	ZINC03588137	4959	0.28587237000465393	NO	-
4680	ZINC04617922	75	0.28585246205329895	YES	9
4681	ZINC01237359	2356	0.2858522832393646	NO	-
4682	ZINC03867357	5764	0.2858486771583557	NO	-
4683	ZINC01386212	2472	0.2858353853225708	NO	-
4684	ZINC00646440	657	0.285821795463562	NO	-
4685	ZINC02717823	3724	0.2858169674873352	NO	-
4686	ZINC02691571	3665	0.2858087420463562	NO	-
4687	ZINC01202613	2283	0.2857799530029297	NO	-
4688	ZINC00805090	985	0.2857799232006073	NO	-
4689	ZINC02718029	3772	0.2857668995857239	NO	-
4690	ZINC02718029	3774	0.2857668995857239	NO	-
4691	ZINC00636267	605	0.2857497036457062	NO	-
4692	ZINC00531927	412	0.2857450246810913	NO	-
4693	ZINC01130703	2094	0.2857450246810913	NO	-
4694	ZINC03908021	5900	0.2857346534729004	NO	-
4695	ZINC00627165	557	0.2857201397418976	NO	-
4696	ZINC04167407	6343	0.2857177257537842	NO	-
4697	ZINC03008147	4381	0.28571489453315735	NO	-
4698	ZINC03850080	5089	0.2857080399990082	NO	-
4699	ZINC02947855	4301	0.2856955826282501	NO	-
4700	ZINC02947857	4302	0.2856955826282501	NO	-
4701	ZINC02724189	3829	0.2856855094432831	NO	-
4702	ZINC00295525	171	0.285651832818985	NO	-
4703	ZINC01988099	2923	0.28563234210014343	NO	-
4704	ZINC01331285	2434	0.2856197655200958	NO	-
4705	ZINC01066010	1829	0.2856115698814392	NO	-
4706	ZINC00530910	411	0.28558725118637085	NO	-
4707	ZINC03952182	5930	0.28557583689689636	NO	-
4708	ZINC02793696	3963	0.2855725586414337	NO	-
4709	ZINC00722515	835	0.2855680286884308	NO	-
4710	ZINC02914408	4131	0.2855522334575653	NO	-
4711	ZINC01936711	2889	0.2855408489704132	NO	-
4712	ZINC03853229	5279	0.2855326533317566	NO	-
4713	ZINC00521528	400	0.28552836179733276	NO	-
4714	ZINC00521529	401	0.28552836179733276	NO	-
4715	ZINC03968684	5956	0.28552716970443726	NO	-
4716	ZINC00563120	446	0.2854568660259247	NO	-
4717	ZINC01112475	1992	0.2854447066783905	NO	-
4718	ZINC00070733	53	0.2854180335998535	NO	-
4719	ZINC00830378	1067	0.2854071259498596	NO	-
4720	ZINC02431909	3379	0.2853926718235016	NO	-
4721	ZINC01037859	1719	0.28538140654563904	NO	-
4722	ZINC03035497	4420	0.2853778898715973	NO	-
4723	ZINC01063749	1822	0.28537601232528687	NO	-
4724	ZINC03867222	5742	0.28537458181381226	NO	-
4725	ZINC01033715	1701	0.2853637635707855	NO	-
4726	ZINC00784656	936	0.2853538393974304	NO	-
4727	ZINC03859086	5599	0.28534165024757385	NO	-
4728	ZINC00956657	1535	0.2853314280509949	NO	-
4729	ZINC00956658	1536	0.2853314280509949	NO	-
4730	ZINC00956660	1537	0.2853314280509949	NO	-
4731	ZINC01889875	2848	0.2853221595287323	NO	-
4732	ZINC00976127	1564	0.2852959632873535	NO	-
4733	ZINC04169833	6356	0.2852901518344879	NO	-
4734	ZINC00841958	1089	0.2852894365787506	NO	-
4735	ZINC03971880	6012	0.2852873206138611	NO	-
4736	ZINC02717973	3765	0.28528231382369995	NO	-
4737	ZINC03868631	5824	0.2852741777896881	NO	-
4738	ZINC04463947	6641	0.2852678894996643	NO	-
4739	ZINC03855069	5427	0.285249799489975	NO	-
4740	ZINC01129447	2088	0.28523290157318115	NO	-
4741	ZINC04146910	6311	0.28523290157318115	NO	-
4742	ZINC00423675	302	0.285220205783844	NO	-
4743	ZINC01900140	2856	0.28521493077278137	NO	-
4744	ZINC01900141	2857	0.28521493077278137	NO	-
4745	ZINC04241834	6403	0.2852044403553009	NO	-
4746	ZINC00426370	311	0.285198837518692	NO	-
4747	ZINC02623094	3569	0.2851369082927704	NO	-
4748	ZINC00983705	1576	0.28513240814208984	NO	-
4749	ZINC00422756	284	0.2850996255874634	NO	-
4750	ZINC01175142	2192	0.2850903570652008	NO	-
4751	ZINC03455922	4851	0.2850860357284546	NO	-
4752	ZINC01063888	1823	0.2850438058376312	NO	-
4753	ZINC04464374	6645	0.2850240170955658	NO	-
4754	ZINC00773405	897	0.28501155972480774	NO	-
4755	ZINC02225198	3079	0.28500327467918396	NO	-
4756	ZINC03890896	5866	0.28498780727386475	NO	-
4757	ZINC00444939	345	0.28493016958236694	NO	-
4758	ZINC00629946	574	0.28492477536201477	NO	-
4759	ZINC04161701	6335	0.28485897183418274	NO	-
4760	ZINC00420301	279	0.28481119871139526	NO	-
4761	ZINC00892043	1281	0.28481119871139526	NO	-
4762	ZINC02856874	4052	0.2848086655139923	NO	-
4763	ZINC00350171	215	0.2847915291786194	NO	-
4764	ZINC00881431	1238	0.2847861647605896	NO	-
4765	ZINC00940649	1464	0.2847817540168762	NO	-
4766	ZINC00940650	1465	0.2847817540168762	NO	-
4767	ZINC00064281	43	0.2847602367401123	NO	-
4768	ZINC03848973	5076	0.28474706411361694	NO	-
4769	ZINC01050434	1773	0.2847461700439453	NO	-
4770	ZINC02914515	4136	0.2847408950328827	NO	-
4771	ZINC02722020	3803	0.28473100066185	NO	-
4772	ZINC00638108	612	0.28472235798835754	NO	-
4773	ZINC00638115	613	0.28472235798835754	NO	-
4774	ZINC03076735	4448	0.2847162187099457	NO	-
4775	ZINC00669545	705	0.28468436002731323	NO	-
4776	ZINC02724190	3830	0.28468000888824463	NO	-
4777	ZINC02915139	4163	0.2846764326095581	NO	-
4778	ZINC02915140	4164	0.2846764326095581	NO	-
4779	ZINC04033045	6164	0.28464773297309875	NO	-
4780	ZINC01033718	1703	0.2846313416957855	NO	-
4781	ZINC03852660	5204	0.2845919728279114	NO	-
4782	ZINC02431906	3378	0.2845858633518219	NO	-
4783	ZINC02471924	3467	0.2845803499221802	NO	-
4784	ZINC02471929	3470	0.2845803499221802	NO	-
4785	ZINC03413325	4796	0.28457745909690857	NO	-
4786	ZINC04495083	6742	0.2845762073993683	NO	-
4787	ZINC01226698	2341	0.28456687927246094	NO	-
4788	ZINC04256180	6424	0.28456178307533264	NO	-
4789	ZINC04029918	6141	0.28455936908721924	NO	-
4790	ZINC00848477	1099	0.28454622626304626	NO	-
4791	ZINC02740570	3903	0.2845306694507599	NO	-
4792	ZINC03995220	6075	0.2844964861869812	NO	-
4793	ZINC00413688	262	0.28449171781539917	NO	-
4794	ZINC03170562	4468	0.28447577357292175	NO	-
4795	ZINC02721892	3799	0.2844655513763428	NO	-
4796	ZINC03262424	4593	0.2844516932964325	NO	-
4797	ZINC00132180	81	0.28443846106529236	NO	-
4798	ZINC03867192	5733	0.28442880511283875	NO	-
4799	ZINC03833999	15	0.284416526556015	YES	2
4800	ZINC00426385	314	0.28434377908706665	NO	-
4801	ZINC04033030	6162	0.284330278635025	NO	-
4802	ZINC03325139	4668	0.2843250632286072	NO	-
4803	ZINC00719970	830	0.28430044651031494	NO	-
4804	ZINC02341568	3235	0.2842842936515808	NO	-
4805	ZINC03850447	5098	0.28427693247795105	NO	-
4806	ZINC01737976	2801	0.2842731177806854	NO	-
4807	ZINC01738119	2803	0.2842731177806854	NO	-
4808	ZINC03970029	5985	0.2842702567577362	NO	-
4809	ZINC04032132	6145	0.28423818945884705	NO	-
4810	ZINC00295527	172	0.2842330038547516	NO	-
4811	ZINC01048264	1762	0.2841929495334625	NO	-
4812	ZINC03851112	5138	0.28417977690696716	NO	-
4813	ZINC00342521	210	0.2841796576976776	NO	-
4814	ZINC03855106	5433	0.28416967391967773	NO	-
4815	ZINC03669030	5031	0.284159779548645	NO	-
4816	ZINC00341049	207	0.28415560722351074	NO	-
4817	ZINC04004568	6121	0.28415024280548096	NO	-
4818	ZINC02955869	4318	0.28410816192626953	NO	-
4819	ZINC03853190	5268	0.28410598635673523	NO	-
4820	ZINC04375348	6550	0.28409868478775024	NO	-
4821	ZINC04059456	6231	0.28407973051071167	NO	-
4822	ZINC02865835	4076	0.28406649827957153	NO	-
4823	ZINC04088579	6256	0.28406447172164917	NO	-
4824	ZINC01415870	2538	0.2840520143508911	NO	-
4825	ZINC00949713	1500	0.2840452492237091	NO	-
4826	ZINC02365470	3289	0.28403985500335693	NO	-
4827	ZINC02365473	3290	0.28403985500335693	NO	-
4828	ZINC04470306	6704	0.28401094675064087	NO	-
4829	ZINC01497198	2686	0.28397122025489807	NO	-
4830	ZINC01491052	2666	0.2839621603488922	NO	-
4831	ZINC00208690	126	0.2839592397212982	NO	-
4832	ZINC01121876	2051	0.2839496433734894	NO	-
4833	ZINC03971598	6007	0.28394341468811035	NO	-
4834	ZINC00122455	76	0.2839336693286896	NO	-
4835	ZINC03297201	4639	0.2839045524597168	NO	-
4836	ZINC01237359	2355	0.2838984727859497	NO	-
4837	ZINC01497039	2682	0.2838977873325348	NO	-
4838	ZINC03217400	4531	0.28388524055480957	NO	-
4839	ZINC00994840	1608	0.28388166427612305	NO	-
4840	ZINC02282214	3163	0.2838743329048157	NO	-
4841	ZINC00530907	410	0.28386390209198	NO	-
4842	ZINC02915380	4173	0.2838537395000458	NO	-
4843	ZINC03853591	5307	0.28384721279144287	NO	-
4844	ZINC00877940	1233	0.2838284373283386	NO	-
4845	ZINC00681083	740	0.28381335735321045	NO	-
4846	ZINC00936139	1437	0.2838095426559448	NO	-
4847	ZINC00633402	582	0.28380823135375977	NO	-
4848	ZINC00633405	583	0.28380823135375977	NO	-
4849	ZINC00907548	1321	0.28380104899406433	NO	-
4850	ZINC00340540	206	0.28375816345214844	NO	-
4851	ZINC00629946	575	0.28373026847839355	NO	-
4852	ZINC02765610	3931	0.28369492292404175	NO	-
4853	ZINC02992934	4373	0.2836851477622986	NO	-
4854	ZINC01005380	1636	0.2836577594280243	NO	-
4855	ZINC01342953	2445	0.2836536467075348	NO	-
4856	ZINC03632817	5001	0.2836492359638214	NO	-
4857	ZINC02947617	4297	0.2836282253265381	NO	-
4858	ZINC00846550	1096	0.28362223505973816	NO	-
4859	ZINC03859615	5624	0.2836158573627472	NO	-
4860	ZINC03852818	5228	0.2836025655269623	NO	-
4861	ZINC03975048	6020	0.2835978865623474	NO	-
4862	ZINC03236100	4553	0.2835899591445923	NO	-
4863	ZINC02724176	3821	0.28357994556427	NO	-
4864	ZINC01108337	1975	0.2835697531700134	NO	-
4865	ZINC01400391	2502	0.28352874517440796	NO	-
4866	ZINC01056937	1792	0.2835142910480499	NO	-
4867	ZINC04275935	6448	0.28350529074668884	NO	-
4868	ZINC04072269	6244	0.2834899127483368	NO	-
4869	ZINC00792506	946	0.28348347544670105	NO	-
4870	ZINC02254204	3141	0.28348299860954285	NO	-
4871	ZINC03858471	5561	0.28346574306488037	NO	-
4872	ZINC00623129	533	0.2834149897098541	NO	-
4873	ZINC00410650	248	0.2834021747112274	NO	-
4874	ZINC00877941	1234	0.2834021747112274	NO	-
4875	ZINC03867266	5752	0.2833380699157715	NO	-
4876	ZINC03853330	5284	0.28332534432411194	NO	-
4877	ZINC00809784	1003	0.28332164883613586	NO	-
4878	ZINC04224183	6389	0.2833101749420166	NO	-
4879	ZINC04292045	6463	0.28329387307167053	NO	-
4880	ZINC00595171	495	0.28329235315322876	NO	-
4881	ZINC00856390	1129	0.28328976035118103	NO	-
4882	ZINC03170274	4467	0.2832193970680237	NO	-
4883	ZINC02914555	4144	0.28320547938346863	NO	-
4884	ZINC03276800	4612	0.2832026779651642	NO	-
4885	ZINC03856095	5458	0.28317010402679443	NO	-
4886	ZINC04487794	6725	0.28315186500549316	NO	-
4887	ZINC01138317	2112	0.28315043449401855	NO	-
4888	ZINC04465231	6664	0.2831360995769501	NO	-
4889	ZINC00840293	1080	0.28311800956726074	NO	-
4890	ZINC03851600	5155	0.28311407566070557	NO	-
4891	ZINC00422817	288	0.2831035256385803	NO	-
4892	ZINC01331282	2433	0.2831023633480072	NO	-
4893	ZINC03036004	4421	0.28308045864105225	NO	-
4894	ZINC03582193	4952	0.28307831287384033	NO	-
4895	ZINC04383940	6564	0.2830699384212494	NO	-
4896	ZINC00412463	257	0.28305506706237793	NO	-
4897	ZINC03862114	5674	0.28305110335350037	NO	-
4898	ZINC00949714	1501	0.28304630517959595	NO	-
4899	ZINC01487786	2658	0.2830389738082886	NO	-
4900	ZINC03849842	5085	0.2830231785774231	NO	-
4901	ZINC04282926	6457	0.283018559217453	NO	-
4902	ZINC00608304	516	0.2830141484737396	NO	-
4903	ZINC01350505	2448	0.283013254404068	NO	-
4904	ZINC01114737	2007	0.28300607204437256	NO	-
4905	ZINC03522950	4917	0.2830049395561218	NO	-
4906	ZINC03389428	4762	0.28300371766090393	NO	-
4907	ZINC01059138	1796	0.28299394249916077	NO	-
4908	ZINC01059140	1797	0.28299394249916077	NO	-
4909	ZINC00655013	669	0.2829870879650116	NO	-
4910	ZINC00866767	1167	0.2829807996749878	NO	-
4911	ZINC02284562	3166	0.2829521596431732	NO	-
4912	ZINC02721894	3801	0.2829521596431732	NO	-
4913	ZINC03853087	5249	0.28292131423950195	NO	-
4914	ZINC01226700	2342	0.282914400100708	NO	-
4915	ZINC01183302	2240	0.28289973735809326	NO	-
4916	ZINC03815704	50	0.28289899230003357	YES	9
4917	ZINC00205883	123	0.2828884422779083	NO	-
4918	ZINC01440874	2587	0.2828857898712158	NO	-
4919	ZINC01948924	2896	0.28288108110427856	NO	-
4920	ZINC03858453	5556	0.28286102414131165	NO	-
4921	ZINC02717822	3721	0.2828316390514374	NO	-
4922	ZINC02717972	3760	0.2828316390514374	NO	-
4923	ZINC03890752	5863	0.2828127145767212	NO	-
4924	ZINC00677810	728	0.2827857434749603	NO	-
4925	ZINC03867564	5774	0.2827802002429962	NO	-
4926	ZINC03246307	4570	0.2827310562133789	NO	-
4927	ZINC01386155	2465	0.2826971411705017	NO	-
4928	ZINC01042159	1742	0.28266674280166626	NO	-
4929	ZINC03188430	4495	0.282655268907547	NO	-
4930	ZINC03244705	4568	0.2826474606990814	NO	-
4931	ZINC00940679	1469	0.282639741897583	NO	-
4932	ZINC02323220	3203	0.28262293338775635	NO	-
4933	ZINC04108882	6275	0.2826136350631714	NO	-
4934	ZINC03194344	4504	0.28260570764541626	NO	-
4935	ZINC03970170	5989	0.2825990319252014	NO	-
4936	ZINC04381440	6556	0.28258180618286133	NO	-
4937	ZINC04036920	6217	0.28257471323013306	NO	-
4938	ZINC02198913	3023	0.2825729250907898	NO	-
4939	ZINC03206231	4513	0.2825669050216675	NO	-
4940	ZINC02919071	4231	0.28255000710487366	NO	-
4941	ZINC03866830	5700	0.2825397551059723	NO	-
4942	ZINC00109647	68	0.2825244069099426	NO	-
4943	ZINC03448033	4835	0.2825239300727844	NO	-
4944	ZINC00222506	134	0.28251853585243225	NO	-
4945	ZINC00955545	1523	0.28250956535339355	NO	-
4946	ZINC03984335	6050	0.2825030982494354	NO	-
4947	ZINC02798879	3985	0.2825000286102295	NO	-
4948	ZINC00423602	300	0.2824406921863556	NO	-
4949	ZINC00826017	1044	0.28240588307380676	NO	-
4950	ZINC02793845	3964	0.28240305185317993	NO	-
4951	ZINC00263783	157	0.2823861837387085	NO	-
4952	ZINC03854629	5402	0.28238433599472046	NO	-
4953	ZINC03271957	4603	0.28237906098365784	NO	-
4954	ZINC01413599	2531	0.282376766204834	NO	-
4955	ZINC00020320	53	0.28236648440361023	YES	9
4956	ZINC02443907	3402	0.28236475586891174	NO	-
4957	ZINC00426372	312	0.2823547422885895	NO	-
4958	ZINC01010129	1652	0.2823464572429657	NO	-
4959	ZINC01010130	1653	0.2823464572429657	NO	-
4960	ZINC00426397	316	0.28231850266456604	NO	-
4961	ZINC03890270	5860	0.28231191635131836	NO	-
4962	ZINC01006919	1643	0.28230762481689453	NO	-
4963	ZINC01277723	2391	0.2823020815849304	NO	-
4964	ZINC01277725	2392	0.2823020815849304	NO	-
4965	ZINC02717973	3766	0.28229472041130066	NO	-
4966	ZINC01006921	1644	0.2822062075138092	NO	-
4967	ZINC02914629	4148	0.282205730676651	NO	-
4968	ZINC03868701	5829	0.2821882367134094	NO	-
4969	ZINC04466219	6673	0.2821882367134094	NO	-
4970	ZINC03850171	5094	0.28218454122543335	NO	-
4971	ZINC00952202	1507	0.28218165040016174	NO	-
4972	ZINC03850832	5113	0.2821715772151947	NO	-
4973	ZINC01055091	1785	0.2821695804595947	NO	-
4974	ZINC01176437	2203	0.28216373920440674	NO	-
4975	ZINC02958624	4326	0.2821562588214874	NO	-
4976	ZINC02466913	3454	0.28214189410209656	NO	-
4977	ZINC03032992	4413	0.2821233570575714	NO	-
4978	ZINC02359928	3276	0.28210195899009705	NO	-
4979	ZINC02424795	3371	0.28210195899009705	NO	-
4980	ZINC02179855	3008	0.28209608793258667	NO	-
4981	ZINC02914551	4143	0.28209593892097473	NO	-
4982	ZINC04332284	6500	0.2820764183998108	NO	-
4983	ZINC02254381	3142	0.2820456027984619	NO	-
4984	ZINC03970169	5988	0.28200310468673706	NO	-
4985	ZINC04383940	6561	0.2819969654083252	NO	-
4986	ZINC03933760	5920	0.281917005777359	NO	-
4987	ZINC04108183	6271	0.2819041609764099	NO	-
4988	ZINC04108188	6272	0.2819041609764099	NO	-
4989	ZINC02360087	3277	0.2818996012210846	NO	-
4990	ZINC02360088	3278	0.2818996012210846	NO	-
4991	ZINC03853067	5245	0.28189754486083984	NO	-
4992	ZINC00869923	1183	0.28189125657081604	NO	-
4993	ZINC03372928	4748	0.28189125657081604	NO	-
4994	ZINC03844459	5073	0.2818889617919922	NO	-
4995	ZINC01138814	2114	0.2818811237812042	NO	-
4996	ZINC04033770	6208	0.28185465931892395	NO	-
4997	ZINC01127912	2077	0.28183916211128235	NO	-
4998	ZINC01441567	2595	0.28183916211128235	NO	-
4999	ZINC02311558	3189	0.2818344235420227	NO	-
5000	ZINC02311559	3190	0.2818344235420227	NO	-
5001	ZINC01037019	1714	0.2818266451358795	NO	-
5002	ZINC03853331	5285	0.28179144859313965	NO	-
5003	ZINC01114740	2009	0.28178730607032776	NO	-
5004	ZINC03890611	5861	0.2817515432834625	NO	-
5005	ZINC01124396	2061	0.2817419767379761	NO	-
5006	ZINC00830105	1066	0.2817113995552063	NO	-
5007	ZINC03853372	5287	0.28166043758392334	NO	-
5008	ZINC00046988	32	0.28165990114212036	NO	-
5009	ZINC03858470	5560	0.2816540598869324	NO	-
5010	ZINC04470358	6705	0.2816540598869324	NO	-
5011	ZINC01129887	2090	0.2816522419452667	NO	-
5012	ZINC00444939	346	0.28165048360824585	NO	-
5013	ZINC03857816	5516	0.281630277633667	NO	-
5014	ZINC00374498	228	0.2816142439842224	NO	-
5015	ZINC00993606	1603	0.2815989851951599	NO	-
5016	ZINC00993650	1605	0.2815989851951599	NO	-
5017	ZINC03858185	5545	0.2815680503845215	NO	-
5018	ZINC04470069	6693	0.2815680503845215	NO	-
5019	ZINC01378909	2459	0.281545490026474	NO	-
5020	ZINC01378921	2460	0.281545490026474	NO	-
5021	ZINC01495439	2678	0.2815209627151489	NO	-
5022	ZINC00676229	723	0.2815105617046356	NO	-
5023	ZINC00222200	132	0.2814946174621582	NO	-
5024	ZINC00634011	588	0.2814946174621582	NO	-
5025	ZINC03513605	4895	0.2814897298812866	NO	-
5026	ZINC03216760	4528	0.2814875841140747	NO	-
5027	ZINC03216761	4529	0.2814875841140747	NO	-
5028	ZINC01948923	2895	0.28148511052131653	NO	-
5029	ZINC03867192	5732	0.28146687150001526	NO	-
5030	ZINC01058615	1795	0.2814350724220276	NO	-
5031	ZINC00425654	310	0.28142768144607544	NO	-
5032	ZINC03966939	5949	0.2814154028892517	NO	-
5033	ZINC00389020	242	0.28141164779663086	NO	-
5034	ZINC00452207	355	0.28139299154281616	NO	-
5035	ZINC00433385	339	0.281375914812088	NO	-
5036	ZINC01418585	2545	0.28136762976646423	NO	-
5037	ZINC03867937	5800	0.2813669443130493	NO	-
5038	ZINC02982548	4364	0.28136032819747925	NO	-
5039	ZINC02721893	3800	0.28135520219802856	NO	-
5040	ZINC04595855	6762	0.28133174777030945	NO	-
5041	ZINC01216797	2326	0.2813086211681366	NO	-
5042	ZINC02380995	3306	0.28129827976226807	NO	-
5043	ZINC00425627	309	0.2812967598438263	NO	-
5044	ZINC04617917	96	0.28129154443740845	YES	9
5045	ZINC03176706	4477	0.2812800705432892	NO	-
5046	ZINC04383940	6562	0.28127044439315796	NO	-
5047	ZINC03850914	5119	0.28125712275505066	NO	-
5048	ZINC02342907	3242	0.2812156677246094	NO	-
5049	ZINC00361380	221	0.2811698019504547	NO	-
5050	ZINC02717880	3725	0.2811603844165802	NO	-
5051	ZINC02717894	3730	0.2811603844165802	NO	-
5052	ZINC02092911	2965	0.2811480462551117	NO	-
5053	ZINC04442656	6602	0.2811472713947296	NO	-
5054	ZINC01122594	2054	0.2811335027217865	NO	-
5055	ZINC01117172	2030	0.2811245918273926	NO	-
5056	ZINC02799395	3987	0.2811160981655121	NO	-
5057	ZINC03409834	4790	0.2811107635498047	NO	-
5058	ZINC00427580	324	0.2811102271080017	NO	-
5059	ZINC02914630	4149	0.28109583258628845	NO	-
5060	ZINC03867357	5763	0.2810838520526886	NO	-
5061	ZINC01029667	1680	0.2810763418674469	NO	-
5062	ZINC00546636	438	0.28104889392852783	NO	-
5063	ZINC00723270	838	0.28104546666145325	NO	-
5064	ZINC03385770	4757	0.28104323148727417	NO	-
5065	ZINC03338223	4686	0.28102946281433105	NO	-
5066	ZINC03338225	4687	0.28102946281433105	NO	-
5067	ZINC00934746	1435	0.2809918522834778	NO	-
5068	ZINC03971877	6011	0.28099125623703003	NO	-
5069	ZINC03176707	4478	0.2809857428073883	NO	-
5070	ZINC02359878	3274	0.280979186296463	NO	-
5071	ZINC02359880	3275	0.280979186296463	NO	-
5072	ZINC00672104	712	0.28097525238990784	NO	-
5073	ZINC03032972	4412	0.2809702157974243	NO	-
5074	ZINC04332070	6499	0.28096669912338257	NO	-
5075	ZINC00294855	170	0.2809652090072632	NO	-
5076	ZINC01123781	2059	0.2809649109840393	NO	-
5077	ZINC00716250	819	0.28094154596328735	NO	-
5078	ZINC03858452	5555	0.2809351086616516	NO	-
5079	ZINC02342937	3244	0.2809326648712158	NO	-
5080	ZINC02380855	3304	0.28092899918556213	NO	-
5081	ZINC00952201	1506	0.28091588616371155	NO	-
5082	ZINC03909919	5908	0.28091272711753845	NO	-
5083	ZINC03522951	4918	0.2809009253978729	NO	-
5084	ZINC00612826	525	0.28086790442466736	NO	-
5085	ZINC00628707	562	0.2808592915534973	NO	-
5086	ZINC02914423	4134	0.2808188796043396	NO	-
5087	ZINC03859430	5610	0.2807934284210205	NO	-
5088	ZINC00021917	16	0.2807181775569916	NO	-
5089	ZINC00021917	17	0.2807181775569916	NO	-
5090	ZINC00655204	670	0.2807144820690155	NO	-
5091	ZINC00655206	671	0.2807144820690155	NO	-
5092	ZINC01837099	2834	0.2807084918022156	NO	-
5093	ZINC02590564	3533	0.2807084918022156	NO	-
5094	ZINC03867076	5716	0.28068187832832336	NO	-
5095	ZINC02717821	3719	0.2806725800037384	NO	-
5096	ZINC04088571	6255	0.28067201375961304	NO	-
5097	ZINC00818326	1023	0.28065910935401917	NO	-
5098	ZINC02708879	3691	0.280656635761261	NO	-
5099	ZINC04151270	6317	0.2806057035923004	NO	-
5100	ZINC03890898	5867	0.28059491515159607	NO	-
5101	ZINC03506073	4884	0.28059256076812744	NO	-
5102	ZINC03857164	5485	0.28058966994285583	NO	-
5103	ZINC00818354	1035	0.2805686593055725	NO	-
5104	ZINC00919672	1414	0.2805638015270233	NO	-
5105	ZINC00919674	1415	0.2805638015270233	NO	-
5106	ZINC01910357	2860	0.28055688738822937	NO	-
5107	ZINC00826020	1046	0.28055596351623535	NO	-
5108	ZINC03855060	5424	0.28050893545150757	NO	-
5109	ZINC03855061	5425	0.28050893545150757	NO	-
5110	ZINC02859734	4066	0.28050658106803894	NO	-
5111	ZINC02853736	4046	0.28050196170806885	NO	-
5112	ZINC02914628	4147	0.28049156069755554	NO	-
5113	ZINC03850070	5088	0.2804506719112396	NO	-
5114	ZINC03970412	5994	0.28044477105140686	NO	-
5115	ZINC00389017	241	0.2804405987262726	NO	-
5116	ZINC04001156	6106	0.2804398536682129	NO	-
5117	ZINC03889498	5852	0.2804375886917114	NO	-
5118	ZINC01044208	1751	0.2803875207901001	NO	-
5119	ZINC00134468	85	0.2803841531276703	NO	-
5120	ZINC02125455	2989	0.28037914633750916	NO	-
5121	ZINC03815747	92	0.280354380607605	YES	9
5122	ZINC03857078	5478	0.2803483009338379	NO	-
5123	ZINC00570338	453	0.28034767508506775	NO	-
5124	ZINC00993616	1604	0.28033941984176636	NO	-
5125	ZINC01068235	1833	0.2803369164466858	NO	-
5126	ZINC00006643	4	0.2803358733654022	NO	-
5127	ZINC00840590	1084	0.2803358733654022	NO	-
5128	ZINC04009838	6137	0.2803332805633545	NO	-
5129	ZINC00848911	1102	0.28032711148262024	NO	-
5130	ZINC02809237	4006	0.28032004833221436	NO	-
5131	ZINC04406937	6575	0.28031808137893677	NO	-
5132	ZINC03909408	5904	0.28028449416160583	NO	-
5133	ZINC03998901	6084	0.28025996685028076	NO	-
5134	ZINC03854292	5359	0.28021755814552307	NO	-
5135	ZINC04249064	6413	0.2802107334136963	NO	-
5136	ZINC00387070	239	0.28016647696495056	NO	-
5137	ZINC00629686	572	0.28016647696495056	NO	-
5138	ZINC00877652	1218	0.2801664173603058	NO	-
5139	ZINC02914631	4150	0.28016483783721924	NO	-
5140	ZINC03867626	5782	0.2801404595375061	NO	-
5141	ZINC01127917	2079	0.2801400423049927	NO	-
5142	ZINC01441568	2597	0.2801400423049927	NO	-
5143	ZINC00918238	1352	0.28013303875923157	NO	-
5144	ZINC02215749	3057	0.28013190627098083	NO	-
5145	ZINC01303400	2411	0.2801249921321869	NO	-
5146	ZINC00426390	315	0.28011465072631836	NO	-
5147	ZINC03177623	4483	0.28010886907577515	NO	-
5148	ZINC03971882	6013	0.2800959050655365	NO	-
5149	ZINC04470304	6703	0.2800959050655365	NO	-
5150	ZINC00856102	1128	0.28004297614097595	NO	-
5151	ZINC00754333	881	0.28001725673675537	NO	-
5152	ZINC01124396	2062	0.28000131249427795	NO	-
5153	ZINC04033770	6209	0.27995938062667847	NO	-
5154	ZINC03853130	5261	0.2799553871154785	NO	-
5155	ZINC01211627	2313	0.2799481451511383	NO	-
5156	ZINC04292236	6467	0.2799417972564697	NO	-
5157	ZINC01068282	1834	0.27992674708366394	NO	-
5158	ZINC02867470	4079	0.27992674708366394	NO	-
5159	ZINC03506089	4885	0.279905766248703	NO	-
5160	ZINC00073314	54	0.2798997163772583	NO	-
5161	ZINC00411173	250	0.27988702058792114	NO	-
5162	ZINC00827094	1049	0.27987906336784363	NO	-
5163	ZINC04460942	6632	0.27983394265174866	NO	-
5164	ZINC00147475	87	0.27979111671447754	NO	-
5165	ZINC03018626	4392	0.27978795766830444	NO	-
5166	ZINC00387070	238	0.2797740399837494	NO	-
5167	ZINC00629686	571	0.2797740399837494	NO	-
5168	ZINC01539994	2775	0.27977290749549866	NO	-
5169	ZINC01892233	2853	0.27976348996162415	NO	-
5170	ZINC04502297	6748	0.27976056933403015	NO	-
5171	ZINC03853603	5308	0.2797582149505615	NO	-
5172	ZINC00662983	689	0.2797546684741974	NO	-
5173	ZINC03815746	94	0.27975139021873474	YES	9
5174	ZINC03016370	4390	0.2797482907772064	NO	-
5175	ZINC03819559	5057	0.2797221839427948	NO	-
5176	ZINC01042157	1741	0.27971896529197693	NO	-
5177	ZINC03859549	5615	0.2797084152698517	NO	-
5178	ZINC03665075	5026	0.2796924412250519	NO	-
5179	ZINC01059823	1804	0.27968546748161316	NO	-
5180	ZINC00813644	1010	0.2796851694583893	NO	-
5181	ZINC03867636	5783	0.27966368198394775	NO	-
5182	ZINC00917177	1340	0.27962198853492737	NO	-
5183	ZINC02851878	4044	0.2796185314655304	NO	-
5184	ZINC00956232	1531	0.279585599899292	NO	-
5185	ZINC00956233	1532	0.279585599899292	NO	-
5186	ZINC00193874	109	0.2795841097831726	NO	-
5187	ZINC00193877	110	0.2795841097831726	NO	-
5188	ZINC01414319	2533	0.27957478165626526	NO	-
5189	ZINC03852591	5189	0.27953407168388367	NO	-
5190	ZINC03857637	5502	0.2795301377773285	NO	-
5191	ZINC02349841	3253	0.2795153558254242	NO	-
5192	ZINC03840351	5072	0.2794816792011261	NO	-
5193	ZINC04496457	6743	0.2794404625892639	NO	-
5194	ZINC00294850	169	0.2794082462787628	NO	-
5195	ZINC03858529	5567	0.27939891815185547	NO	-
5196	ZINC01230184	2349	0.27939310669898987	NO	-
5197	ZINC02460031	3432	0.27936625480651855	NO	-
5198	ZINC00452679	358	0.27936291694641113	NO	-
5199	ZINC01128343	2080	0.2792412042617798	NO	-
5200	ZINC03868501	5819	0.27923181653022766	NO	-
5201	ZINC01810983	2827	0.2792128026485443	NO	-
5202	ZINC02885271	4109	0.27920201420783997	NO	-
5203	ZINC01191863	2258	0.27918553352355957	NO	-
5204	ZINC01211630	2314	0.2791791260242462	NO	-
5205	ZINC00374500	230	0.2791444659233093	NO	-
5206	ZINC03912815	5918	0.27913618087768555	NO	-
5207	ZINC04315461	6487	0.27913346886634827	NO	-
5208	ZINC04419319	6585	0.27911636233329773	NO	-
5209	ZINC00783171	928	0.27909278869628906	NO	-
5210	ZINC03513753	4901	0.27904680371284485	NO	-
5211	ZINC03566579	4948	0.2790369987487793	NO	-
5212	ZINC00726264	844	0.27899909019470215	NO	-
5213	ZINC03472921	4857	0.2789948284626007	NO	-
5214	ZINC01398862	2492	0.2789462208747864	NO	-
5215	ZINC04470231	6701	0.27893829345703125	NO	-
5216	ZINC01856818	2837	0.2789313793182373	NO	-
5217	ZINC00920499	1420	0.27891504764556885	NO	-
5218	ZINC02914546	4141	0.27890196442604065	NO	-
5219	ZINC02914549	4142	0.27890196442604065	NO	-
5220	ZINC02914620	4145	0.27890196442604065	NO	-
5221	ZINC02914621	4146	0.27890196442604065	NO	-
5222	ZINC03215461	4524	0.27887943387031555	NO	-
5223	ZINC03237105	4560	0.27886703610420227	NO	-
5224	ZINC03385770	4756	0.27883076667785645	NO	-
5225	ZINC01146509	2133	0.27881941199302673	NO	-
5226	ZINC04032490	6149	0.2788175940513611	NO	-
5227	ZINC03850612	5103	0.27880144119262695	NO	-
5228	ZINC00783170	927	0.2787971794605255	NO	-
5229	ZINC03635745	5004	0.2787928581237793	NO	-
5230	ZINC04334431	6501	0.27876341342926025	NO	-
5231	ZINC01155329	2148	0.2787482738494873	NO	-
5232	ZINC03359595	4729	0.27873843908309937	NO	-
5233	ZINC03858763	5581	0.2787378132343292	NO	-
5234	ZINC04157070	6327	0.2787170708179474	NO	-
5235	ZINC02720906	3796	0.2786925435066223	NO	-
5236	ZINC03660385	5017	0.2786855697631836	NO	-
5237	ZINC03660386	5018	0.2786855697631836	NO	-
5238	ZINC03347217	4701	0.27866601943969727	NO	-
5239	ZINC03868990	5833	0.2786557078361511	NO	-
5240	ZINC01199909	2275	0.27863091230392456	NO	-
5241	ZINC02240601	3122	0.27860262989997864	NO	-
5242	ZINC02240602	3123	0.27860262989997864	NO	-
5243	ZINC02641444	3615	0.2786017656326294	NO	-
5244	ZINC04108177	6270	0.2785903215408325	NO	-
5245	ZINC01442617	2606	0.27858486771583557	NO	-
5246	ZINC01479994	2649	0.278577595949173	NO	-
5247	ZINC01389448	2480	0.27857741713523865	NO	-
5248	ZINC00869892	1180	0.2785715162754059	NO	-
5249	ZINC03316389	4663	0.2785685956478119	NO	-
5250	ZINC00426376	313	0.2785450220108032	NO	-
5251	ZINC02889950	4113	0.2785065174102783	NO	-
5252	ZINC03859521	5614	0.278501033782959	NO	-
5253	ZINC00869893	1181	0.2784823179244995	NO	-
5254	ZINC03416218	4799	0.2784823179244995	NO	-
5255	ZINC04441818	6598	0.2784460484981537	NO	-
5256	ZINC03854358	5369	0.278441846370697	NO	-
5257	ZINC03854363	5372	0.278441846370697	NO	-
5258	ZINC00721177	833	0.2784094214439392	NO	-
5259	ZINC00422760	285	0.2784024775028229	NO	-
5260	ZINC00877901	1229	0.2784024775028229	NO	-
5261	ZINC01738142	2804	0.27840158343315125	NO	-
5262	ZINC00358823	218	0.2783946394920349	NO	-
5263	ZINC00675644	718	0.2783946394920349	NO	-
5264	ZINC01087398	1912	0.27838554978370667	NO	-
5265	ZINC03834007	34	0.2783772647380829	YES	4
5266	ZINC04463907	6638	0.2783384621143341	NO	-
5267	ZINC01456442	2619	0.2783281207084656	NO	-
5268	ZINC03852807	5226	0.2783185541629791	NO	-
5269	ZINC03859862	5647	0.27830901741981506	NO	-
5270	ZINC00546700	439	0.2783052325248718	NO	-
5271	ZINC01247062	2367	0.2783052325248718	NO	-
5272	ZINC00686693	755	0.27830344438552856	NO	-
5273	ZINC04223878	6385	0.2782730460166931	NO	-
5274	ZINC00840297	1083	0.2782708406448364	NO	-
5275	ZINC00834970	1074	0.2782580256462097	NO	-
5276	ZINC03969377	5968	0.27824878692626953	NO	-
5277	ZINC03969378	5969	0.27824878692626953	NO	-
5278	ZINC02914386	4129	0.2782282531261444	NO	-
5279	ZINC03867127	5727	0.27822011709213257	NO	-
5280	ZINC02741280	3904	0.2781926393508911	NO	-
5281	ZINC02741282	3905	0.2781926393508911	NO	-
5282	ZINC03389556	4763	0.27817094326019287	NO	-
5283	ZINC00418191	270	0.2781694233417511	NO	-
5284	ZINC00598855	502	0.27814844250679016	NO	-
5285	ZINC01140582	2122	0.2781429886817932	NO	-
5286	ZINC03856216	5469	0.27811869978904724	NO	-
5287	ZINC00827341	1050	0.2781166136264801	NO	-
5288	ZINC03060327	4444	0.2781166136264801	NO	-
5289	ZINC01366029	2454	0.2781158983707428	NO	-
5290	ZINC01366032	2455	0.2781158983707428	NO	-
5291	ZINC01200584	2280	0.27803120017051697	NO	-
5292	ZINC03969873	5981	0.2780305743217468	NO	-
5293	ZINC03274247	4608	0.2779914438724518	NO	-
5294	ZINC03867222	5741	0.27798712253570557	NO	-
5295	ZINC01049576	1767	0.27796900272369385	NO	-
5296	ZINC03952182	5932	0.27795523405075073	NO	-
5297	ZINC00047131	33	0.277946799993515	NO	-
5298	ZINC00047132	34	0.277946799993515	NO	-
5299	ZINC03974208	6018	0.27792099118232727	NO	-
5300	ZINC03513724	4899	0.2779184579849243	NO	-
5301	ZINC03859614	5623	0.27785229682922363	NO	-
5302	ZINC00452034	354	0.27784091234207153	NO	-
5303	ZINC03632802	4998	0.277829647064209	NO	-
5304	ZINC02869309	4084	0.2778080701828003	NO	-
5305	ZINC03832165	62	0.27776461839675903	YES	9
5306	ZINC00656270	682	0.27776235342025757	NO	-
5307	ZINC00937467	1445	0.2776825428009033	NO	-
5308	ZINC04256180	6423	0.2776693105697632	NO	-
5309	ZINC00704084	789	0.2776157557964325	NO	-
5310	ZINC02330603	3217	0.2775898873806	NO	-
5311	ZINC02561994	3528	0.2775851786136627	NO	-
5312	ZINC02804071	4001	0.2775614559650421	NO	-
5313	ZINC01040049	1727	0.27756133675575256	NO	-
5314	ZINC03438629	4828	0.27755728363990784	NO	-
5315	ZINC00360604	220	0.2775009274482727	NO	-
5316	ZINC03859861	5646	0.2774713337421417	NO	-
5317	ZINC04004568	6120	0.27745866775512695	NO	-
5318	ZINC03506138	4886	0.27744778990745544	NO	-
5319	ZINC03506140	4887	0.27744778990745544	NO	-
5320	ZINC02317561	3194	0.27742698788642883	NO	-
5321	ZINC01157936	2159	0.2774254083633423	NO	-
5322	ZINC03517103	4905	0.27741026878356934	NO	-
5323	ZINC00704084	788	0.277406245470047	NO	-
5324	ZINC03430355	4814	0.27740347385406494	NO	-
5325	ZINC03856095	5457	0.27740347385406494	NO	-
5326	ZINC00878162	1235	0.27737414836883545	NO	-
5327	ZINC00878164	1236	0.27737414836883545	NO	-
5328	ZINC02982441	4362	0.2773663401603699	NO	-
5329	ZINC00447749	350	0.2773570120334625	NO	-
5330	ZINC00677332	726	0.2773570120334625	NO	-
5331	ZINC03854273	5350	0.2773453891277313	NO	-
5332	ZINC02926839	4255	0.2773301601409912	NO	-
5333	ZINC00533446	416	0.2772808074951172	NO	-
5334	ZINC00533449	417	0.2772808074951172	NO	-
5335	ZINC02914538	4139	0.2772808074951172	NO	-
5336	ZINC02914544	4140	0.2772808074951172	NO	-
5337	ZINC03858530	5568	0.27726611495018005	NO	-
5338	ZINC04470429	6710	0.27726611495018005	NO	-
5339	ZINC00643849	627	0.27725276350975037	NO	-
5340	ZINC00073314	55	0.27723002433776855	NO	-
5341	ZINC04627899	6771	0.2772290110588074	NO	-
5342	ZINC00933398	1433	0.2772239148616791	NO	-
5343	ZINC03850569	5100	0.27721497416496277	NO	-
5344	ZINC00856945	1133	0.2771952152252197	NO	-
5345	ZINC00875071	1200	0.27718377113342285	NO	-
5346	ZINC01988136	2930	0.27715885639190674	NO	-
5347	ZINC04470368	6707	0.2771280109882355	NO	-
5348	ZINC03854569	5396	0.2771066725254059	NO	-
5349	ZINC03815763	3	0.2770766615867615	YES	1
5350	ZINC03853110	5257	0.27706068754196167	NO	-
5351	ZINC00624935	546	0.2770509421825409	NO	-
5352	ZINC01143165	2127	0.27702784538269043	NO	-
5353	ZINC03974955	6019	0.2770121097564697	NO	-
5354	ZINC00623829	541	0.27701035141944885	NO	-
5355	ZINC03820143	5065	0.27700474858283997	NO	-
5356	ZINC03513744	4900	0.27699804306030273	NO	-
5357	ZINC00878168	1237	0.2769865393638611	NO	-
5358	ZINC03998900	6083	0.2769864499568939	NO	-
5359	ZINC01132984	2104	0.27695751190185547	NO	-
5360	ZINC01134708	2108	0.27695682644844055	NO	-
5361	ZINC02969864	4336	0.27695444226264954	NO	-
5362	ZINC03856527	5477	0.27695411443710327	NO	-
5363	ZINC03850447	5099	0.2769422233104706	NO	-
5364	ZINC03980816	6034	0.2769356369972229	NO	-
5365	ZINC03859599	5619	0.27693283557891846	NO	-
5366	ZINC01147016	2134	0.2769297659397125	NO	-
5367	ZINC01580627	2783	0.27692267298698425	NO	-
5368	ZINC03858428	5554	0.2769111394882202	NO	-
5369	ZINC01134707	2107	0.27690812945365906	NO	-
5370	ZINC03854031	5341	0.27689218521118164	NO	-
5371	ZINC03908251	5902	0.2768779397010803	NO	-
5372	ZINC03982934	6037	0.276853084564209	NO	-
5373	ZINC04033028	6161	0.2768385410308838	NO	-
5374	ZINC03983187	6046	0.27682963013648987	NO	-
5375	ZINC00980835	1572	0.27682769298553467	NO	-
5376	ZINC00912377	1325	0.27681976556777954	NO	-
5377	ZINC04228373	6397	0.27680620551109314	NO	-
5378	ZINC02342909	3243	0.27679723501205444	NO	-
5379	ZINC03867525	5769	0.2767941653728485	NO	-
5380	ZINC03980427	6030	0.2767586410045624	NO	-
5381	ZINC01055529	1786	0.2767515778541565	NO	-
5382	ZINC00655214	672	0.2767513692378998	NO	-
5383	ZINC00655215	673	0.2767513692378998	NO	-
5384	ZINC03859358	5609	0.2767508625984192	NO	-
5385	ZINC03291488	4630	0.2767431437969208	NO	-
5386	ZINC03819566	5061	0.2767385244369507	NO	-
5387	ZINC00847212	1098	0.27670741081237793	NO	-
5388	ZINC00552432	440	0.2766936123371124	NO	-
5389	ZINC00419244	276	0.27661842107772827	NO	-
5390	ZINC04470776	6714	0.2766091525554657	NO	-
5391	ZINC03632809	4999	0.27654874324798584	NO	-
5392	ZINC01214469	2322	0.27653366327285767	NO	-
5393	ZINC03971207	6001	0.27651289105415344	NO	-
5394	ZINC04492163	6730	0.27650848031044006	NO	-
5395	ZINC01756057	2819	0.2765021324157715	NO	-
5396	ZINC03622520	4989	0.2764968276023865	NO	-
5397	ZINC03862594	5676	0.2764582633972168	NO	-
5398	ZINC00944310	1481	0.2764509916305542	NO	-
5399	ZINC01479993	2648	0.27643871307373047	NO	-
5400	ZINC01183302	2241	0.2764289975166321	NO	-
5401	ZINC02717954	3742	0.276393860578537	NO	-
5402	ZINC02621253	3560	0.2763882279396057	NO	-
5403	ZINC03546665	4928	0.2763524055480957	NO	-
5404	ZINC01179563	2219	0.27633237838745117	NO	-
5405	ZINC01613756	2787	0.27631911635398865	NO	-
5406	ZINC00886471	1269	0.2763012647628784	NO	-
5407	ZINC02331421	3219	0.2762743830680847	NO	-
5408	ZINC00695689	771	0.2762548625469208	NO	-
5409	ZINC02639548	3610	0.2762245237827301	NO	-
5410	ZINC02782508	3942	0.2762095630168915	NO	-
5411	ZINC00643085	624	0.2762027382850647	NO	-
5412	ZINC02220292	3068	0.27618294954299927	NO	-
5413	ZINC03853383	5288	0.27617403864860535	NO	-
5414	ZINC04285758	6459	0.27617374062538147	NO	-
5415	ZINC00875068	1199	0.2761586308479309	NO	-
5416	ZINC03354056	4713	0.2761404812335968	NO	-
5417	ZINC03855562	5451	0.2761354446411133	NO	-
5418	ZINC01074160	1862	0.276123970746994	NO	-
5419	ZINC02947610	4295	0.27609550952911377	NO	-
5420	ZINC03199199	4508	0.2760915458202362	NO	-
5421	ZINC01499132	2699	0.2760269045829773	NO	-
5422	ZINC01218724	2329	0.27601611614227295	NO	-
5423	ZINC02869310	4085	0.2759600579738617	NO	-
5424	ZINC01988137	2931	0.275951623916626	NO	-
5425	ZINC03452987	4847	0.27591320872306824	NO	-
5426	ZINC01190639	2253	0.2759002149105072	NO	-
5427	ZINC01189803	2251	0.27589085698127747	NO	-
5428	ZINC03453472	4849	0.27588653564453125	NO	-
5429	ZINC00058903	39	0.27588188648223877	NO	-
5430	ZINC01298782	2407	0.27588188648223877	NO	-
5431	ZINC03820143	5066	0.27587881684303284	NO	-
5432	ZINC04308599	6482	0.275850385427475	NO	-
5433	ZINC00648324	661	0.2758471965789795	NO	-
5434	ZINC01033298	1697	0.27584683895111084	NO	-
5435	ZINC00886860	1275	0.27582040429115295	NO	-
5436	ZINC03858469	5559	0.27580443024635315	NO	-
5437	ZINC03594665	4967	0.27577894926071167	NO	-
5438	ZINC03262147	4591	0.27576711773872375	NO	-
5439	ZINC00939291	1457	0.2757173776626587	NO	-
5440	ZINC04114850	6279	0.2756830155849457	NO	-
5441	ZINC00877417	1210	0.275682657957077	NO	-
5442	ZINC03853159	5266	0.27568188309669495	NO	-
5443	ZINC01145506	2132	0.2756776213645935	NO	-
5444	ZINC00918478	1360	0.27566736936569214	NO	-
5445	ZINC00918485	1363	0.27566736936569214	NO	-
5446	ZINC04467812	6679	0.2756606936454773	NO	-
5447	ZINC00818338	1029	0.2756485641002655	NO	-
5448	ZINC03851870	5168	0.2756310701370239	NO	-
5449	ZINC02717808	3717	0.2756292521953583	NO	-
5450	ZINC01924313	2865	0.27562370896339417	NO	-
5451	ZINC01924314	2866	0.27562370896339417	NO	-
5452	ZINC02357923	3268	0.2756180763244629	NO	-
5453	ZINC02852530	4045	0.27561038732528687	NO	-
5454	ZINC01896457	2854	0.2755991518497467	NO	-
5455	ZINC01113928	1999	0.2755938172340393	NO	-
5456	ZINC00752656	867	0.27556976675987244	NO	-
5457	ZINC03283420	4621	0.2755626440048218	NO	-
5458	ZINC04009838	6138	0.2755291759967804	NO	-
5459	ZINC04224231	6392	0.275503009557724	NO	-
5460	ZINC03432920	4818	0.27543625235557556	NO	-
5461	ZINC00807254	994	0.2754282057285309	NO	-
5462	ZINC04003948	6115	0.27541452646255493	NO	-
5463	ZINC04361837	6531	0.27540627121925354	NO	-
5464	ZINC00875038	1197	0.2753986716270447	NO	-
5465	ZINC01465855	2635	0.27538368105888367	NO	-
5466	ZINC02914298	4124	0.27538007497787476	NO	-
5467	ZINC03029341	4405	0.27537447214126587	NO	-
5468	ZINC03517104	4906	0.27537333965301514	NO	-
5469	ZINC03855123	5438	0.27537232637405396	NO	-
5470	ZINC01113173	1996	0.2753411531448364	NO	-
5471	ZINC01414319	2534	0.2753215432167053	NO	-
5472	ZINC00875077	1202	0.27532047033309937	NO	-
5473	ZINC04350855	6511	0.2752794921398163	NO	-
5474	ZINC03178274	4484	0.2752755880355835	NO	-
5475	ZINC03235223	4547	0.2752755880355835	NO	-
5476	ZINC00425615	308	0.27526164054870605	NO	-
5477	ZINC02878359	4102	0.27520179748535156	NO	-
5478	ZINC00422821	290	0.27519604563713074	NO	-
5479	ZINC00877876	1223	0.27519604563713074	NO	-
5480	ZINC04470777	6715	0.27517426013946533	NO	-
5481	ZINC02919198	4239	0.27515214681625366	NO	-
5482	ZINC02919202	4242	0.27515214681625366	NO	-
5483	ZINC01132982	2103	0.27513283491134644	NO	-
5484	ZINC00856423	1130	0.2751089930534363	NO	-
5485	ZINC04497523	6746	0.2751045227050781	NO	-
5486	ZINC03452841	4841	0.2750914394855499	NO	-
5487	ZINC03335803	4679	0.27508795261383057	NO	-
5488	ZINC03815692	113	0.27507972717285156	YES	12
5489	ZINC00938143	1455	0.27507641911506653	NO	-
5490	ZINC02273271	3157	0.2750608026981354	NO	-
5491	ZINC03859550	5616	0.275028795003891	NO	-
5492	ZINC00420680	280	0.27502530813217163	NO	-
5493	ZINC03958515	5939	0.2750242054462433	NO	-
5494	ZINC04267837	6439	0.2750183045864105	NO	-
5495	ZINC03950536	5928	0.27498918771743774	NO	-
5496	ZINC03854357	5368	0.27498161792755127	NO	-
5497	ZINC00256269	153	0.2749677300453186	NO	-
5498	ZINC03854630	5403	0.27496618032455444	NO	-
5499	ZINC00875073	1201	0.2749568521976471	NO	-
5500	ZINC03815685	108	0.2749495208263397	YES	10
5501	ZINC01156835	2155	0.2749406397342682	NO	-
5502	ZINC02404712	3332	0.27493053674697876	NO	-
5503	ZINC01104206	1958	0.2749280333518982	NO	-
5504	ZINC03819894	5062	0.27492398023605347	NO	-
5505	ZINC03216284	4527	0.2749020457267761	NO	-
5506	ZINC00536442	424	0.27490168809890747	NO	-
5507	ZINC00350171	216	0.2748943567276001	NO	-
5508	ZINC02446515	3409	0.27487099170684814	NO	-
5509	ZINC03867127	5728	0.2748603820800781	NO	-
5510	ZINC01927638	2877	0.27484777569770813	NO	-
5511	ZINC02947979	4308	0.27481627464294434	NO	-
5512	ZINC02947980	4309	0.27481627464294434	NO	-
5513	ZINC04114850	6280	0.27480778098106384	NO	-
5514	ZINC01936712	2890	0.27474868297576904	NO	-
5515	ZINC00648326	662	0.27465566992759705	NO	-
5516	ZINC01034831	1705	0.27461010217666626	NO	-
5517	ZINC02724732	3872	0.27460986375808716	NO	-
5518	ZINC01120739	2043	0.2746035158634186	NO	-
5519	ZINC03988832	6055	0.2746029198169708	NO	-
5520	ZINC00374499	229	0.27460116147994995	NO	-
5521	ZINC04004941	6127	0.2745971977710724	NO	-
5522	ZINC04374706	6548	0.27454468607902527	NO	-
5523	ZINC02624740	3575	0.27451133728027344	NO	-
5524	ZINC02624741	3576	0.27451133728027344	NO	-
5525	ZINC03850839	5114	0.2745077908039093	NO	-
5526	ZINC03543191	4926	0.2744843661785126	NO	-
5527	ZINC02803030	3997	0.27447593212127686	NO	-
5528	ZINC03977697	6027	0.27445757389068604	NO	-
5529	ZINC00818337	1028	0.2744517922401428	NO	-
5530	ZINC03866717	5694	0.27437466382980347	NO	-
5531	ZINC00418191	273	0.2743576765060425	NO	-
5532	ZINC02357923	3267	0.27435725927352905	NO	-
5533	ZINC00636084	600	0.27435681223869324	NO	-
5534	ZINC02201351	3033	0.2743349075317383	NO	-
5535	ZINC01043596	1750	0.2743249237537384	NO	-
5536	ZINC00904307	1298	0.2742938995361328	NO	-
5537	ZINC02718358	3781	0.27427977323532104	NO	-
5538	ZINC00818341	1031	0.2742661237716675	NO	-
5539	ZINC00866704	1166	0.2742626965045929	NO	-
5540	ZINC00536987	426	0.2742370069026947	NO	-
5541	ZINC03867626	5781	0.2742328941822052	NO	-
5542	ZINC00918666	1378	0.27423128485679626	NO	-
5543	ZINC03853064	5244	0.27423128485679626	NO	-
5544	ZINC00886467	1267	0.274210661649704	NO	-
5545	ZINC03852807	5225	0.27420899271965027	NO	-
5546	ZINC01060711	1805	0.2741929590702057	NO	-
5547	ZINC03247779	4574	0.27418503165245056	NO	-
5548	ZINC03815740	5	0.2741057276725769	YES	1
5549	ZINC03241557	4566	0.27408310770988464	NO	-
5550	ZINC03238435	4564	0.27406448125839233	NO	-
5551	ZINC00426487	319	0.27405282855033875	NO	-
5552	ZINC01113429	1997	0.27402839064598083	NO	-
5553	ZINC00134344	84	0.27402693033218384	NO	-
5554	ZINC04492563	6740	0.2740042209625244	NO	-
5555	ZINC01465250	2633	0.27399104833602905	NO	-
5556	ZINC03207923	4515	0.2739727199077606	NO	-
5557	ZINC01101584	1950	0.27395766973495483	NO	-
5558	ZINC00869055	1178	0.273944616317749	NO	-
5559	ZINC02868399	4082	0.273944616317749	NO	-
5560	ZINC03853766	5318	0.27393385767936707	NO	-
5561	ZINC02057665	2943	0.27392542362213135	NO	-
5562	ZINC01158740	2162	0.27391794323921204	NO	-
5563	ZINC03969440	5970	0.27390721440315247	NO	-
5564	ZINC04492164	6731	0.27390673756599426	NO	-
5565	ZINC03418791	4806	0.2738741636276245	NO	-
5566	ZINC03911163	5912	0.2738681435585022	NO	-
5567	ZINC01238222	2357	0.273862361907959	NO	-
5568	ZINC01118528	2036	0.2738540768623352	NO	-
5569	ZINC03854792	5408	0.2738497853279114	NO	-
5570	ZINC03856296	5474	0.2738492488861084	NO	-
5571	ZINC01284982	2396	0.27384111285209656	NO	-
5572	ZINC04033722	6204	0.27383196353912354	NO	-
5573	ZINC00976127	1563	0.27379468083381653	NO	-
5574	ZINC03866922	5709	0.2737906873226166	NO	-
5575	ZINC04004712	6125	0.2737850546836853	NO	-
5576	ZINC02717954	3741	0.27376389503479004	NO	-
5577	ZINC02717954	3743	0.27376389503479004	NO	-
5578	ZINC04492368	6732	0.2737610936164856	NO	-
5579	ZINC00892422	1283	0.27373334765434265	NO	-
5580	ZINC03852897	5233	0.27372267842292786	NO	-
5581	ZINC02471926	3468	0.2737073600292206	NO	-
5582	ZINC02471928	3469	0.2737073600292206	NO	-
5583	ZINC02736052	3896	0.2737050950527191	NO	-
5584	ZINC00975803	1562	0.2736850380897522	NO	-
5585	ZINC01387350	2473	0.27366653084754944	NO	-
5586	ZINC03449033	4836	0.2736523151397705	NO	-
5587	ZINC00709345	807	0.2736493945121765	NO	-
5588	ZINC00918245	1353	0.2735644280910492	NO	-
5589	ZINC01144081	2129	0.2735310196876526	NO	-
5590	ZINC01411093	2527	0.27350765466690063	NO	-
5591	ZINC00818355	1036	0.2735036015510559	NO	-
5592	ZINC02999285	4378	0.2734670639038086	NO	-
5593	ZINC01491988	2671	0.2734639644622803	NO	-
5594	ZINC00869054	1177	0.2734559178352356	NO	-
5595	ZINC03217527	4532	0.2734502851963043	NO	-
5596	ZINC02717892	3729	0.2734183073043823	NO	-
5597	ZINC03410269	4794	0.2734180986881256	NO	-
5598	ZINC00638091	608	0.2733941078186035	NO	-
5599	ZINC00638096	611	0.2733941078186035	NO	-
5600	ZINC03611963	4984	0.273380845785141	NO	-
5601	ZINC01077049	1879	0.27337849140167236	NO	-
5602	ZINC02424856	3373	0.27337315678596497	NO	-
5603	ZINC02500417	3499	0.2733481526374817	NO	-
5604	ZINC00936617	1440	0.27333927154541016	NO	-
5605	ZINC02524039	3519	0.27333277463912964	NO	-
5606	ZINC00875042	1198	0.2733260691165924	NO	-
5607	ZINC02639547	3609	0.2733091711997986	NO	-
5608	ZINC01094442	1938	0.27330371737480164	NO	-
5609	ZINC03832073	66	0.27325958013534546	YES	9
5610	ZINC00795104	957	0.2732497751712799	NO	-
5611	ZINC00937464	1444	0.2732497751712799	NO	-
5612	ZINC04033722	6202	0.2732401192188263	NO	-
5613	ZINC03815774	116	0.2731882333755493	YES	12
5614	ZINC00870487	1185	0.27317872643470764	NO	-
5615	ZINC00896955	1287	0.27317872643470764	NO	-
5616	ZINC03992740	6070	0.2731403708457947	NO	-
5617	ZINC04464416	6647	0.2731403708457947	NO	-
5618	ZINC01123008	2056	0.2731323838233948	NO	-
5619	ZINC04617900	81	0.27313196659088135	YES	9
5620	ZINC01114737	2006	0.27303603291511536	NO	-
5621	ZINC02730930	3894	0.27303215861320496	NO	-
5622	ZINC02717958	3753	0.273001492023468	NO	-
5623	ZINC02717958	3755	0.273001492023468	NO	-
5624	ZINC00783395	929	0.273001104593277	NO	-
5625	ZINC01114740	2008	0.27298104763031006	NO	-
5626	ZINC00021917	15	0.27297598123550415	NO	-
5627	ZINC00181545	99	0.2729751765727997	NO	-
5628	ZINC00181547	100	0.2729751765727997	NO	-
5629	ZINC03604490	4974	0.2729414701461792	NO	-
5630	ZINC00703553	780	0.2729315757751465	NO	-
5631	ZINC03971207	6000	0.2729177176952362	NO	-
5632	ZINC01156927	2157	0.27291542291641235	NO	-
5633	ZINC01226656	2339	0.2728345990180969	NO	-
5634	ZINC01226658	2340	0.2728345990180969	NO	-
5635	ZINC01927637	2876	0.27282705903053284	NO	-
5636	ZINC01631755	2790	0.2728126347064972	NO	-
5637	ZINC03517686	4908	0.27280494570732117	NO	-
5638	ZINC00629941	573	0.27277201414108276	NO	-
5639	ZINC00631101	576	0.27277061343193054	NO	-
5640	ZINC00818344	1033	0.27275383472442627	NO	-
5641	ZINC02708025	3686	0.27275383472442627	NO	-
5642	ZINC01127912	2076	0.27274611592292786	NO	-
5643	ZINC01441567	2594	0.27274611592292786	NO	-
5644	ZINC01207575	2292	0.2727454602718353	NO	-
5645	ZINC02809240	4009	0.272737592458725	NO	-
5646	ZINC02803029	3996	0.27271920442581177	NO	-
5647	ZINC02982552	4365	0.2727079689502716	NO	-
5648	ZINC01127917	2078	0.27267828583717346	NO	-
5649	ZINC01441568	2596	0.27267828583717346	NO	-
5650	ZINC00904434	1299	0.272666871547699	NO	-
5651	ZINC00628719	563	0.272656112909317	NO	-
5652	ZINC00848696	1101	0.27264663577079773	NO	-
5653	ZINC01088750	1919	0.2726365327835083	NO	-
5654	ZINC03854541	5391	0.27263641357421875	NO	-
5655	ZINC02961697	4328	0.2726338505744934	NO	-
5656	ZINC03868029	5806	0.2726246416568756	NO	-
5657	ZINC01988114	2928	0.27260249853134155	NO	-
5658	ZINC00734953	858	0.2725833058357239	NO	-
5659	ZINC04622895	6770	0.27254530787467957	NO	-
5660	ZINC01092520	1933	0.2725257873535156	NO	-
5661	ZINC04003948	6114	0.272481769323349	NO	-
5662	ZINC00887630	1278	0.2724038064479828	NO	-
5663	ZINC01125703	2067	0.27240294218063354	NO	-
5664	ZINC00886475	1271	0.2723985016345978	NO	-
5665	ZINC02744966	3906	0.27233123779296875	NO	-
5666	ZINC01033298	1698	0.27231472730636597	NO	-
5667	ZINC03867570	5776	0.272310733795166	NO	-
5668	ZINC01411092	2526	0.2722924053668976	NO	-
5669	ZINC03274431	4609	0.2722899615764618	NO	-
5670	ZINC03594143	4964	0.2722899615764618	NO	-
5671	ZINC01020528	1665	0.2722891569137573	NO	-
5672	ZINC03852570	5185	0.27227628231048584	NO	-
5673	ZINC03424299	4808	0.27227070927619934	NO	-
5674	ZINC01387351	2474	0.2722705602645874	NO	-
5675	ZINC03867351	5762	0.2722458839416504	NO	-
5676	ZINC04032488	6148	0.27224546670913696	NO	-
5677	ZINC02956464	4320	0.2722441256046295	NO	-
5678	ZINC02956466	4321	0.2722441256046295	NO	-
5679	ZINC01156864	2156	0.2722151279449463	NO	-
5680	ZINC01398302	2490	0.2722043991088867	NO	-
5681	ZINC00366805	223	0.2721736431121826	NO	-
5682	ZINC00421595	283	0.27210357785224915	NO	-
5683	ZINC01063655	1821	0.27209943532943726	NO	-
5684	ZINC00680943	738	0.2720523476600647	NO	-
5685	ZINC03669028	5029	0.2720406949520111	NO	-
5686	ZINC03669029	5030	0.2720406949520111	NO	-
5687	ZINC02717958	3754	0.2720261812210083	NO	-
5688	ZINC01177665	2211	0.2720118761062622	NO	-
5689	ZINC01150876	2136	0.27199631929397583	NO	-
5690	ZINC00461845	364	0.27198952436447144	NO	-
5691	ZINC03030177	4408	0.27195966243743896	NO	-
5692	ZINC02453481	3418	0.27195125818252563	NO	-
5693	ZINC02790106	3958	0.2719440162181854	NO	-
5694	ZINC00148404	89	0.27192312479019165	NO	-
5695	ZINC00804782	984	0.2718793749809265	NO	-
5696	ZINC00870486	1184	0.27186906337738037	NO	-
5697	ZINC00263783	158	0.2718523442745209	NO	-
5698	ZINC03341714	4690	0.2718508839607239	NO	-
5699	ZINC00593249	487	0.27175429463386536	NO	-
5700	ZINC00829528	1063	0.27174112200737	NO	-
5701	ZINC04135754	6308	0.2717379629611969	NO	-
5702	ZINC02232257	3107	0.2717228829860687	NO	-
5703	ZINC01394132	2486	0.27167850732803345	NO	-
5704	ZINC04315740	6491	0.27167609333992004	NO	-
5705	ZINC04315829	6492	0.27167609333992004	NO	-
5706	ZINC00184267	102	0.271674245595932	NO	-
5707	ZINC02259525	3147	0.2716620862483978	NO	-
5708	ZINC04061611	6234	0.2716456949710846	NO	-
5709	ZINC00708621	802	0.2716297507286072	NO	-
5710	ZINC00949729	1502	0.271609902381897	NO	-
5711	ZINC00818346	1034	0.271538645029068	NO	-
5712	ZINC04342144	6506	0.27153533697128296	NO	-
5713	ZINC00303170	174	0.27152127027511597	NO	-
5714	ZINC00818343	1032	0.2715196907520294	NO	-
5715	ZINC00033020	22	0.27151140570640564	NO	-
5716	ZINC01134162	2106	0.27150511741638184	NO	-
5717	ZINC03860077	5671	0.27149179577827454	NO	-
5718	ZINC00873803	1195	0.27146783471107483	NO	-
5719	ZINC00892476	1284	0.27146783471107483	NO	-
5720	ZINC03819559	5056	0.2714249789714813	NO	-
5721	ZINC03855562	5452	0.27140241861343384	NO	-
5722	ZINC03981741	6035	0.27138593792915344	NO	-
5723	ZINC03452838	4840	0.27138057351112366	NO	-
5724	ZINC00884416	1259	0.271369606256485	NO	-
5725	ZINC01083362	1903	0.27134230732917786	NO	-
5726	ZINC03852674	5207	0.2713308036327362	NO	-
5727	ZINC02724556	3847	0.27131810784339905	NO	-
5728	ZINC00766375	894	0.27129673957824707	NO	-
5729	ZINC02210878	3049	0.2712763845920563	NO	-
5730	ZINC02317077	3193	0.2712703049182892	NO	-
5731	ZINC00708598	801	0.27125000953674316	NO	-
5732	ZINC03235224	4548	0.2712324559688568	NO	-
5733	ZINC03193938	4502	0.2712324261665344	NO	-
5734	ZINC02500700	3501	0.27121856808662415	NO	-
5735	ZINC00453152	359	0.27121657133102417	NO	-
5736	ZINC02229728	3101	0.2712142765522003	NO	-
5737	ZINC03851906	5171	0.2711535692214966	NO	-
5738	ZINC03537313	4925	0.27111878991127014	NO	-
5739	ZINC04285758	6458	0.2711107134819031	NO	-
5740	ZINC01077049	1878	0.2711046636104584	NO	-
5741	ZINC00991566	1593	0.2710980772972107	NO	-
5742	ZINC00991567	1594	0.2710980772972107	NO	-
5743	ZINC00945845	1492	0.271084189414978	NO	-
5744	ZINC02622584	3565	0.2710554301738739	NO	-
5745	ZINC01184412	2243	0.2710548937320709	NO	-
5746	ZINC04374637	6547	0.2710535526275635	NO	-
5747	ZINC01387981	2477	0.271041601896286	NO	-
5748	ZINC02331296	3218	0.27103501558303833	NO	-
5749	ZINC01961684	2901	0.2710113823413849	NO	-
5750	ZINC03815721	90	0.2709895670413971	YES	9
5751	ZINC01924315	2867	0.2709389626979828	NO	-
5752	ZINC03969214	5963	0.27092933654785156	NO	-
5753	ZINC00416866	267	0.27091649174690247	NO	-
5754	ZINC03565994	4947	0.2709105908870697	NO	-
5755	ZINC00429799	332	0.27089694142341614	NO	-
5756	ZINC03972355	6015	0.27088823914527893	NO	-
5757	ZINC01433020	2565	0.2708209156990051	NO	-
5758	ZINC03287831	4625	0.27080661058425903	NO	-
5759	ZINC00634482	589	0.2708023488521576	NO	-
5760	ZINC00653847	668	0.2707521319389343	NO	-
5761	ZINC03325142	4669	0.27074912190437317	NO	-
5762	ZINC01109179	1979	0.2707351744174957	NO	-
5763	ZINC01441205	2591	0.2707351744174957	NO	-
5764	ZINC04157119	6329	0.2707342207431793	NO	-
5765	ZINC04157149	6330	0.2707342207431793	NO	-
5766	ZINC03852680	5211	0.27073177695274353	NO	-
5767	ZINC01118621	2038	0.27071619033813477	NO	-
5768	ZINC00774844	908	0.2706991136074066	NO	-
5769	ZINC04249578	6416	0.2706834673881531	NO	-
5770	ZINC00067304	49	0.2706695795059204	NO	-
5771	ZINC02809239	4008	0.2706659734249115	NO	-
5772	ZINC00995161	1609	0.27064409852027893	NO	-
5773	ZINC04403449	6573	0.27061840891838074	NO	-
5774	ZINC03853105	5256	0.2705659866333008	NO	-
5775	ZINC03859819	5640	0.2705140709877014	NO	-
5776	ZINC03849712	5084	0.27050521969795227	NO	-
5777	ZINC04304061	6470	0.27050232887268066	NO	-
5778	ZINC02915768	4175	0.2704800069332123	NO	-
5779	ZINC02915770	4176	0.2704800069332123	NO	-
5780	ZINC02939986	4277	0.2704702615737915	NO	-
5781	ZINC00609269	517	0.2704429030418396	NO	-
5782	ZINC00147521	88	0.27041950821876526	NO	-
5783	ZINC03495554	4874	0.2704136371612549	NO	-
5784	ZINC03834003	12	0.2704090178012848	YES	2
5785	ZINC03537285	4924	0.2703828811645508	NO	-
5786	ZINC04167492	6346	0.2703464925289154	NO	-
5787	ZINC04135015	6305	0.27033731341362	NO	-
5788	ZINC01384304	2463	0.27031877636909485	NO	-
5789	ZINC01924312	2864	0.27031493186950684	NO	-
5790	ZINC01924316	2868	0.27031493186950684	NO	-
5791	ZINC01924330	2869	0.27031493186950684	NO	-
5792	ZINC03819894	5063	0.27025458216667175	NO	-
5793	ZINC03819894	5064	0.27025458216667175	NO	-
5794	ZINC00046988	31	0.2702346742153168	NO	-
5795	ZINC03912206	5915	0.27019253373146057	NO	-
5796	ZINC03851906	5170	0.27016884088516235	NO	-
5797	ZINC03452949	4846	0.27016833424568176	NO	-
5798	ZINC01243741	2365	0.27010971307754517	NO	-
5799	ZINC00181549	101	0.2700936794281006	NO	-
5800	ZINC02954893	4315	0.27007076144218445	NO	-
5801	ZINC03857856	5519	0.27006587386131287	NO	-
5802	ZINC00918227	1350	0.27003926038742065	NO	-
5803	ZINC04129648	6294	0.2700229287147522	NO	-
5804	ZINC04129651	6295	0.2700229287147522	NO	-
5805	ZINC00867659	1169	0.270011305809021	NO	-
5806	ZINC03816230	5048	0.26999709010124207	NO	-
5807	ZINC01190563	2252	0.2699875831604004	NO	-
5808	ZINC02717972	3761	0.26998522877693176	NO	-
5809	ZINC02717972	3763	0.26998522877693176	NO	-
5810	ZINC03819566	5060	0.2699695825576782	NO	-
5811	ZINC03868110	5812	0.26995474100112915	NO	-
5812	ZINC00477287	383	0.2699488699436188	NO	-
5813	ZINC03852575	5188	0.26994431018829346	NO	-
5814	ZINC03859845	5643	0.26991331577301025	NO	-
5815	ZINC03854029	5339	0.2699124813079834	NO	-
5816	ZINC03860077	5672	0.2699028253555298	NO	-
5817	ZINC02235137	3116	0.26990199089050293	NO	-
5818	ZINC03980427	6031	0.26989373564720154	NO	-
5819	ZINC02456694	3429	0.26983892917633057	NO	-
5820	ZINC00722929	837	0.26983442902565	NO	-
5821	ZINC01871997	2844	0.2698306143283844	NO	-
5822	ZINC03632885	5002	0.2698059678077698	NO	-
5823	ZINC01124365	2060	0.2697789669036865	NO	-
5824	ZINC00636137	602	0.2697644829750061	NO	-
5825	ZINC02917498	4206	0.2697106897830963	NO	-
5826	ZINC03409841	4792	0.2696670591831207	NO	-
5827	ZINC00670617	707	0.269626647233963	NO	-
5828	ZINC00646420	647	0.2695998549461365	NO	-
5829	ZINC03857687	5508	0.2695891261100769	NO	-
5830	ZINC03857688	5509	0.2695891261100769	NO	-
5831	ZINC04464525	6650	0.2695891261100769	NO	-
5832	ZINC00944346	1482	0.2695857882499695	NO	-
5833	ZINC01001928	1630	0.26953956484794617	NO	-
5834	ZINC00873733	1194	0.26952534914016724	NO	-
5835	ZINC01085425	1909	0.2695212662220001	NO	-
5836	ZINC00791340	944	0.26951172947883606	NO	-
5837	ZINC01126610	2074	0.2694660723209381	NO	-
5838	ZINC03832054	67	0.26944684982299805	YES	9
5839	ZINC03854000	5338	0.2693648934364319	NO	-
5840	ZINC03850149	5092	0.2693575620651245	NO	-
5841	ZINC00897332	1289	0.26933252811431885	NO	-
5842	ZINC01497193	2685	0.26932424306869507	NO	-
5843	ZINC03852623	5201	0.26929789781570435	NO	-
5844	ZINC03852620	5200	0.26927176117897034	NO	-
5845	ZINC04308418	6479	0.26926758885383606	NO	-
5846	ZINC00897327	1288	0.2692490816116333	NO	-
5847	ZINC03851460	5149	0.26923590898513794	NO	-
5848	ZINC03851463	5150	0.26923590898513794	NO	-
5849	ZINC03857657	5506	0.26923590898513794	NO	-
5850	ZINC03857658	5507	0.26923590898513794	NO	-
5851	ZINC04465197	6660	0.26923590898513794	NO	-
5852	ZINC02230857	3105	0.2692340016365051	NO	-
5853	ZINC00826018	1045	0.269225150346756	NO	-
5854	ZINC02731730	3895	0.2691841721534729	NO	-
5855	ZINC04358289	6525	0.2691727578639984	NO	-
5856	ZINC01503579	2716	0.2691652476787567	NO	-
5857	ZINC01121577	2050	0.2691633701324463	NO	-
5858	ZINC00753009	870	0.2691495716571808	NO	-
5859	ZINC03863550	5680	0.26914310455322266	NO	-
5860	ZINC04004941	6126	0.26913779973983765	NO	-
5861	ZINC00808877	1001	0.2691233456134796	NO	-
5862	ZINC02462960	3442	0.2691233456134796	NO	-
5863	ZINC00501420	388	0.26910507678985596	NO	-
5864	ZINC03868987	5831	0.26909834146499634	NO	-
5865	ZINC01049491	1764	0.2690613865852356	NO	-
5866	ZINC03912252	5916	0.26904940605163574	NO	-
5867	ZINC00944348	1484	0.269039124250412	NO	-
5868	ZINC00944349	1485	0.269039124250412	NO	-
5869	ZINC00897346	1290	0.26903754472732544	NO	-
5870	ZINC03852677	5209	0.26900526881217957	NO	-
5871	ZINC03858464	5557	0.2689985930919647	NO	-
5872	ZINC00799067	967	0.2689930200576782	NO	-
5873	ZINC03320283	4665	0.2689668536186218	NO	-
5874	ZINC01398862	2491	0.2689644396305084	NO	-
5875	ZINC03852627	5203	0.2689347267150879	NO	-
5876	ZINC03866890	5705	0.2689203917980194	NO	-
5877	ZINC03988273	6054	0.2689202129840851	NO	-
5878	ZINC04004712	6124	0.2689042389392853	NO	-
5879	ZINC03856093	5456	0.26889216899871826	NO	-
5880	ZINC03815782	115	0.2688862681388855	YES	12
5881	ZINC00995162	1610	0.26888060569763184	NO	-
5882	ZINC03854030	5340	0.2688557803630829	NO	-
5883	ZINC03969682	5975	0.268842875957489	NO	-
5884	ZINC04404968	6574	0.2688353359699249	NO	-
5885	ZINC03850612	5104	0.2688291668891907	NO	-
5886	ZINC02656920	3642	0.2687922418117523	NO	-
5887	ZINC00501421	389	0.26878827810287476	NO	-
5888	ZINC01440798	2586	0.268775075674057	NO	-
5889	ZINC04033028	6160	0.26874637603759766	NO	-
5890	ZINC03859268	5604	0.26873499155044556	NO	-
5891	ZINC03854580	5399	0.2686994671821594	NO	-
5892	ZINC02456692	3428	0.2686411440372467	NO	-
5893	ZINC02768984	3934	0.26863133907318115	NO	-
5894	ZINC03852604	5196	0.26863014698028564	NO	-
5895	ZINC04070310	6240	0.26861369609832764	NO	-
5896	ZINC00818340	1030	0.2685938775539398	NO	-
5897	ZINC00936617	1441	0.26855143904685974	NO	-
5898	ZINC00235783	147	0.26854774355888367	NO	-
5899	ZINC04374713	6549	0.2685297727584839	NO	-
5900	ZINC00009339	6	0.2684839069843292	NO	-
5901	ZINC00766026	893	0.2684395909309387	NO	-
5902	ZINC00918155	1348	0.26843687891960144	NO	-
5903	ZINC00918225	1349	0.2684079110622406	NO	-
5904	ZINC00418191	272	0.26840049028396606	NO	-
5905	ZINC02836890	4032	0.268356055021286	NO	-
5906	ZINC02859331	4059	0.26834291219711304	NO	-
5907	ZINC03850762	5110	0.26830384135246277	NO	-
5908	ZINC01441762	2605	0.2682912051677704	NO	-
5909	ZINC01581698	2784	0.26828888058662415	NO	-
5910	ZINC03363400	4735	0.2682715654373169	NO	-
5911	ZINC03517253	4907	0.2682631015777588	NO	-
5912	ZINC01076305	1873	0.26824527978897095	NO	-
5913	ZINC03852606	5198	0.2682255506515503	NO	-
5914	ZINC04000605	6086	0.2682074010372162	NO	-
5915	ZINC03382492	4755	0.26819705963134766	NO	-
5916	ZINC00110066	71	0.26817211508750916	NO	-
5917	ZINC01988110	2927	0.2681429088115692	NO	-
5918	ZINC03217528	4533	0.2681225836277008	NO	-
5919	ZINC03815738	112	0.2681221663951874	YES	11
5920	ZINC02401932	3321	0.2681184709072113	NO	-
5921	ZINC03855551	5449	0.2681007385253906	NO	-
5922	ZINC02313434	3192	0.2680283486843109	NO	-
5923	ZINC00822536	1041	0.2680031657218933	NO	-
5924	ZINC02665236	3653	0.26799216866493225	NO	-
5925	ZINC04070465	6241	0.26798054575920105	NO	-
5926	ZINC01143107	2126	0.26795437932014465	NO	-
5927	ZINC00919670	1413	0.2679491639137268	NO	-
5928	ZINC00919676	1416	0.2679491639137268	NO	-
5929	ZINC02394773	3313	0.2679261863231659	NO	-
5930	ZINC00902333	1292	0.26791682839393616	NO	-
5931	ZINC01036815	1713	0.2678793668746948	NO	-
5932	ZINC00876251	1206	0.2678641378879547	NO	-
5933	ZINC02803950	3999	0.2678360044956207	NO	-
5934	ZINC01283468	2394	0.26783132553100586	NO	-
5935	ZINC01283469	2395	0.26783132553100586	NO	-
5936	ZINC01988128	2929	0.26780965924263	NO	-
5937	ZINC01468122	2641	0.26780205965042114	NO	-
5938	ZINC00067304	50	0.26780158281326294	NO	-
5939	ZINC00574121	457	0.2677726149559021	NO	-
5940	ZINC02232226	3106	0.26776084303855896	NO	-
5941	ZINC02446624	3410	0.267741322517395	NO	-
5942	ZINC00940686	1470	0.2677171528339386	NO	-
5943	ZINC01107242	1973	0.26771217584609985	NO	-
5944	ZINC04135339	6306	0.26769816875457764	NO	-
5945	ZINC02651377	3632	0.2676962912082672	NO	-
5946	ZINC02366129	3292	0.2676844298839569	NO	-
5947	ZINC00646421	648	0.26765739917755127	NO	-
5948	ZINC04326576	6496	0.26765304803848267	NO	-
5949	ZINC00645532	641	0.26764073967933655	NO	-
5950	ZINC00645533	642	0.26764073967933655	NO	-
5951	ZINC04248200	6406	0.2676316797733307	NO	-
5952	ZINC00639370	615	0.2676083743572235	NO	-
5953	ZINC00968895	1553	0.26760363578796387	NO	-
5954	ZINC03850875	5116	0.2675946056842804	NO	-
5955	ZINC01404990	2506	0.26758071780204773	NO	-
5956	ZINC02717821	3720	0.26755309104919434	NO	-
5957	ZINC01229822	2345	0.2675226926803589	NO	-
5958	ZINC00778479	909	0.26751166582107544	NO	-
5959	ZINC00303172	175	0.26751014590263367	NO	-
5960	ZINC00717103	826	0.26750802993774414	NO	-
5961	ZINC00779162	912	0.26745253801345825	NO	-
5962	ZINC00980637	1571	0.26741084456443787	NO	-
5963	ZINC04229718	6398	0.2674074172973633	NO	-
5964	ZINC03969376	5967	0.26738831400871277	NO	-
5965	ZINC00726817	845	0.2673671245574951	NO	-
5966	ZINC04346989	6508	0.2673240900039673	NO	-
5967	ZINC03326366	4672	0.2672593891620636	NO	-
5968	ZINC00882210	1244	0.2672021985054016	NO	-
5969	ZINC00779328	913	0.2671692669391632	NO	-
5970	ZINC00944347	1483	0.2671467959880829	NO	-
5971	ZINC03850839	5115	0.26714399456977844	NO	-
5972	ZINC01497074	2683	0.2671422064304352	NO	-
5973	ZINC00976322	1566	0.26713404059410095	NO	-
5974	ZINC02035173	2936	0.2671271562576294	NO	-
5975	ZINC04032490	6150	0.2671199440956116	NO	-
5976	ZINC01386157	2466	0.26710373163223267	NO	-
5977	ZINC00948020	1497	0.2670714557170868	NO	-
5978	ZINC01209654	2303	0.26706796884536743	NO	-
5979	ZINC00053779	38	0.2670665383338928	NO	-
5980	ZINC00941369	1479	0.2670415937900543	NO	-
5981	ZINC04032979	6157	0.26703619956970215	NO	-
5982	ZINC03632895	5003	0.2670305371284485	NO	-
5983	ZINC03851103	5135	0.26700758934020996	NO	-
5984	ZINC00882097	1242	0.26697811484336853	NO	-
5985	ZINC00840293	1081	0.26691532135009766	NO	-
5986	ZINC00691531	766	0.2668823301792145	NO	-
5987	ZINC00876246	1205	0.26685118675231934	NO	-
5988	ZINC00876297	1208	0.26685118675231934	NO	-
5989	ZINC00918266	1354	0.26683083176612854	NO	-
5990	ZINC00425136	306	0.26681774854660034	NO	-
5991	ZINC03604393	4973	0.2667911946773529	NO	-
5992	ZINC01130762	2095	0.2667805850505829	NO	-
5993	ZINC01820155	2828	0.26673856377601624	NO	-
5994	ZINC01820156	2829	0.26673856377601624	NO	-
5995	ZINC00562783	444	0.2667286992073059	NO	-
5996	ZINC02073845	2953	0.26670926809310913	NO	-
5997	ZINC03967669	5950	0.26669663190841675	NO	-
5998	ZINC00656162	680	0.26669272780418396	NO	-
5999	ZINC00851209	1109	0.2666798233985901	NO	-
6000	ZINC04035225	6216	0.2666795551776886	NO	-
6001	ZINC00311124	182	0.26666685938835144	NO	-
6002	ZINC04033722	6203	0.2666587233543396	NO	-
6003	ZINC02330601	3216	0.26662477850914	NO	-
6004	ZINC00609591	519	0.26662182807922363	NO	-
6005	ZINC01090883	1922	0.26655781269073486	NO	-
6006	ZINC01503570	2714	0.2665252089500427	NO	-
6007	ZINC00940732	1478	0.2665087878704071	NO	-
6008	ZINC03483567	4868	0.266507089138031	NO	-
6009	ZINC04224236	6394	0.266507089138031	NO	-
6010	ZINC03665075	5027	0.2664826512336731	NO	-
6011	ZINC00170904	94	0.26647958159446716	NO	-
6012	ZINC04518391	6758	0.2664763629436493	NO	-
6013	ZINC03984436	6051	0.2664673328399658	NO	-
6014	ZINC01485223	2651	0.2664013206958771	NO	-
6015	ZINC01441761	2603	0.26640018820762634	NO	-
6016	ZINC03205988	4512	0.2663828432559967	NO	-
6017	ZINC04108458	6274	0.26633420586586	NO	-
6018	ZINC01037031	1715	0.266331285238266	NO	-
6019	ZINC03452615	4838	0.2663193941116333	NO	-
6020	ZINC03452882	4843	0.2663193941116333	NO	-
6021	ZINC03852660	5205	0.2663082778453827	NO	-
6022	ZINC01034873	1708	0.26626068353652954	NO	-
6023	ZINC02979779	4357	0.26624083518981934	NO	-
6024	ZINC03986896	6053	0.2662298381328583	NO	-
6025	ZINC04377335	6551	0.26622796058654785	NO	-
6026	ZINC04167492	6345	0.2662270963191986	NO	-
6027	ZINC00222187	130	0.26621705293655396	NO	-
6028	ZINC00222192	131	0.26621705293655396	NO	-
6029	ZINC01037104	1716	0.2662123739719391	NO	-
6030	ZINC00411875	255	0.26618847250938416	NO	-
6031	ZINC04249578	6418	0.26617002487182617	NO	-
6032	ZINC03602632	4971	0.26615577936172485	NO	-
6033	ZINC01057650	1793	0.26612162590026855	NO	-
6034	ZINC00418191	271	0.2661178708076477	NO	-
6035	ZINC00920499	1419	0.2661062479019165	NO	-
6036	ZINC03859891	5651	0.26610344648361206	NO	-
6037	ZINC03815748	33	0.26610004901885986	YES	3
6038	ZINC03815773	9	0.2660428583621979	YES	1
6039	ZINC01064182	1824	0.2659814953804016	NO	-
6040	ZINC02717822	3722	0.2659512162208557	NO	-
6041	ZINC02717972	3762	0.2659512162208557	NO	-
6042	ZINC03452731	4839	0.26593440771102905	NO	-
6043	ZINC02308300	3183	0.26593250036239624	NO	-
6044	ZINC02585210	3530	0.26592862606048584	NO	-
6045	ZINC03971126	5999	0.2659207284450531	NO	-
6046	ZINC03852597	5192	0.26591575145721436	NO	-
6047	ZINC04356680	6519	0.26587849855422974	NO	-
6048	ZINC01084764	1905	0.2658601999282837	NO	-
6049	ZINC01405091	2513	0.26585230231285095	NO	-
6050	ZINC01405095	2514	0.26585230231285095	NO	-
6051	ZINC04001491	6113	0.2658480703830719	NO	-
6052	ZINC03852677	5208	0.2658352851867676	NO	-
6053	ZINC02181056	3011	0.2658238708972931	NO	-
6054	ZINC02867776	4081	0.26579979062080383	NO	-
6055	ZINC03971354	6003	0.26578113436698914	NO	-
6056	ZINC02359814	3273	0.2657792270183563	NO	-
6057	ZINC00426468	317	0.26576587557792664	NO	-
6058	ZINC00940731	1477	0.2657216489315033	NO	-
6059	ZINC03851112	5139	0.26571911573410034	NO	-
6060	ZINC02836890	4031	0.2656855285167694	NO	-
6061	ZINC03284746	4623	0.26568302512168884	NO	-
6062	ZINC02494135	3484	0.2656368911266327	NO	-
6063	ZINC03856295	5473	0.2655801773071289	NO	-
6064	ZINC00657252	687	0.26556196808815	NO	-
6065	ZINC03211261	4521	0.26556196808815	NO	-
6066	ZINC03211263	4522	0.26556196808815	NO	-
6067	ZINC03852683	5213	0.2655576169490814	NO	-
6068	ZINC01249763	2374	0.2655387222766876	NO	-
6069	ZINC01249765	2375	0.2655387222766876	NO	-
6070	ZINC03857523	5499	0.2655318081378937	NO	-
6071	ZINC03859819	5641	0.26551732420921326	NO	-
6072	ZINC01398863	2494	0.2655080556869507	NO	-
6073	ZINC00636215	604	0.2655029296875	NO	-
6074	ZINC02627158	3581	0.2655012309551239	NO	-
6075	ZINC02724739	3873	0.2654968500137329	NO	-
6076	ZINC03856112	5465	0.26549243927001953	NO	-
6077	ZINC01423586	2552	0.26546767354011536	NO	-
6078	ZINC03850585	5101	0.26543790102005005	NO	-
6079	ZINC03238266	4563	0.2653735876083374	NO	-
6080	ZINC00638093	609	0.2653540372848511	NO	-
6081	ZINC00638094	610	0.2653540372848511	NO	-
6082	ZINC04266397	6431	0.26533621549606323	NO	-
6083	ZINC00532478	413	0.26532766222953796	NO	-
6084	ZINC01118141	2034	0.2652415335178375	NO	-
6085	ZINC01073738	1859	0.265175998210907	NO	-
6086	ZINC00918131	1346	0.26514166593551636	NO	-
6087	ZINC00918133	1347	0.26514166593551636	NO	-
6088	ZINC00386508	236	0.26510849595069885	NO	-
6089	ZINC00009339	7	0.2650986313819885	NO	-
6090	ZINC01249685	2372	0.26508796215057373	NO	-
6091	ZINC01249687	2373	0.26508796215057373	NO	-
6092	ZINC01269630	2386	0.26508796215057373	NO	-
6093	ZINC01269632	2387	0.26508796215057373	NO	-
6094	ZINC01125706	2069	0.26505619287490845	NO	-
6095	ZINC01441758	2601	0.26505619287490845	NO	-
6096	ZINC04342135	6505	0.26504001021385193	NO	-
6097	ZINC00976127	1565	0.2650359570980072	NO	-
6098	ZINC02631603	3596	0.2649747133255005	NO	-
6099	ZINC01502503	2709	0.26492995023727417	NO	-
6100	ZINC03616024	4986	0.2649058699607849	NO	-
6101	ZINC03616027	4987	0.2649058699607849	NO	-
6102	ZINC01017561	1657	0.2649006247520447	NO	-
6103	ZINC01387980	2476	0.2648939788341522	NO	-
6104	ZINC00791097	941	0.2648720145225525	NO	-
6105	ZINC02916372	4188	0.26486027240753174	NO	-
6106	ZINC02916374	4189	0.26486027240753174	NO	-
6107	ZINC02722795	3808	0.26485154032707214	NO	-
6108	ZINC01065417	1827	0.2648400068283081	NO	-
6109	ZINC01384129	2462	0.26483651995658875	NO	-
6110	ZINC00940653	1466	0.2647882401943207	NO	-
6111	ZINC03969366	5966	0.2647837996482849	NO	-
6112	ZINC03262179	4592	0.26475974917411804	NO	-
6113	ZINC03859845	5644	0.2647445797920227	NO	-
6114	ZINC01273026	2389	0.26474109292030334	NO	-
6115	ZINC00884382	1257	0.2646964490413666	NO	-
6116	ZINC00753988	874	0.26469507813453674	NO	-
6117	ZINC00427358	322	0.26469478011131287	NO	-
6118	ZINC02279849	3161	0.26467227935791016	NO	-
6119	ZINC02812274	4010	0.2646300196647644	NO	-
6120	ZINC03308837	4656	0.2645973563194275	NO	-
6121	ZINC00591112	477	0.26451870799064636	NO	-
6122	ZINC02394771	3312	0.2645179033279419	NO	-
6123	ZINC02717808	3718	0.26450496912002563	NO	-
6124	ZINC01109180	1981	0.2644653618335724	NO	-
6125	ZINC01441206	2593	0.2644653618335724	NO	-
6126	ZINC03993030	6072	0.26442545652389526	NO	-
6127	ZINC00222294	133	0.2644229531288147	NO	-
6128	ZINC02717880	3726	0.26436686515808105	NO	-
6129	ZINC02717894	3731	0.26436686515808105	NO	-
6130	ZINC03969365	5965	0.26434221863746643	NO	-
6131	ZINC00289536	166	0.2642810344696045	NO	-
6132	ZINC00958085	1547	0.2642555832862854	NO	-
6133	ZINC03866918	5708	0.26418980956077576	NO	-
6134	ZINC03852600	5194	0.264171838760376	NO	-
6135	ZINC03033008	4414	0.2641490697860718	NO	-
6136	ZINC03858851	5587	0.2641361653804779	NO	-
6137	ZINC01167852	2179	0.2641339600086212	NO	-
6138	ZINC03859064	5595	0.26413172483444214	NO	-
6139	ZINC04492542	6739	0.2640908360481262	NO	-
6140	ZINC00421595	282	0.26400840282440186	NO	-
6141	ZINC02099499	2967	0.26398178935050964	NO	-
6142	ZINC03519400	4915	0.26397940516471863	NO	-
6143	ZINC02319354	3195	0.26392650604248047	NO	-
6144	ZINC02319355	3196	0.26392650604248047	NO	-
6145	ZINC00882141	1243	0.26392489671707153	NO	-
6146	ZINC00310600	180	0.263900488615036	NO	-
6147	ZINC03815723	39	0.26389721035957336	YES	8
6148	ZINC00612022	524	0.26385578513145447	NO	-
6149	ZINC03860086	5673	0.2638401687145233	NO	-
6150	ZINC03292755	4632	0.2638148069381714	NO	-
6151	ZINC03497572	4881	0.26377373933792114	NO	-
6152	ZINC01441757	2599	0.26374778151512146	NO	-
6153	ZINC00918660	1377	0.26368793845176697	NO	-
6154	ZINC00918670	1379	0.26368793845176697	NO	-
6155	ZINC01386190	2471	0.26367291808128357	NO	-
6156	ZINC03210059	4518	0.2636420428752899	NO	-
6157	ZINC01169178	2183	0.26364049315452576	NO	-
6158	ZINC04173850	6367	0.26363080739974976	NO	-
6159	ZINC02710534	3697	0.26359421014785767	NO	-
6160	ZINC02710535	3698	0.26359421014785767	NO	-
6161	ZINC00940690	1473	0.2635840177536011	NO	-
6162	ZINC00845062	1095	0.26358211040496826	NO	-
6163	ZINC00756717	888	0.2635594308376312	NO	-
6164	ZINC02955129	4317	0.26354169845581055	NO	-
6165	ZINC03344346	4694	0.2635274827480316	NO	-
6166	ZINC00867659	1170	0.26351198554039	NO	-
6167	ZINC00755210	883	0.2634861171245575	NO	-
6168	ZINC03176702	4474	0.2634536325931549	NO	-
6169	ZINC03176727	4482	0.2634536325931549	NO	-
6170	ZINC03885579	5843	0.2634536325931549	NO	-
6171	ZINC01131779	2101	0.26339563727378845	NO	-
6172	ZINC03859601	5621	0.2633877098560333	NO	-
6173	ZINC04443933	6624	0.2633567750453949	NO	-
6174	ZINC02912026	4122	0.2633324861526489	NO	-
6175	ZINC00755712	885	0.2633119523525238	NO	-
6176	ZINC02919199	4240	0.263308584690094	NO	-
6177	ZINC02919200	4241	0.263308584690094	NO	-
6178	ZINC03854381	5377	0.26324722170829773	NO	-
6179	ZINC03249946	4580	0.26323410868644714	NO	-
6180	ZINC02080321	2958	0.2631993889808655	NO	-
6181	ZINC04249578	6417	0.2631659209728241	NO	-
6182	ZINC02330357	3215	0.26313143968582153	NO	-
6183	ZINC02855796	4048	0.26310160756111145	NO	-
6184	ZINC02794894	3975	0.26300373673439026	NO	-
6185	ZINC01156772	2153	0.26295575499534607	NO	-
6186	ZINC01988101	2925	0.26295006275177	NO	-
6187	ZINC03867326	5759	0.2628835141658783	NO	-
6188	ZINC00681016	739	0.26284438371658325	NO	-
6189	ZINC00983705	1575	0.26284125447273254	NO	-
6190	ZINC02859710	4065	0.26277104020118713	NO	-
6191	ZINC02947613	4296	0.2627567648887634	NO	-
6192	ZINC01060856	1810	0.2627183198928833	NO	-
6193	ZINC02846592	4037	0.26268067955970764	NO	-
6194	ZINC01126148	2071	0.2626582384109497	NO	-
6195	ZINC02799595	3988	0.2626141309738159	NO	-
6196	ZINC02779407	3941	0.2626066505908966	NO	-
6197	ZINC01738048	2802	0.26260602474212646	NO	-
6198	ZINC04463940	6640	0.2625957131385803	NO	-
6199	ZINC03854360	5371	0.2625932991504669	NO	-
6200	ZINC03850762	5111	0.26258188486099243	NO	-
6201	ZINC00607670	513	0.2625192403793335	NO	-
6202	ZINC04088394	6254	0.26249217987060547	NO	-
6203	ZINC00609729	521	0.26248812675476074	NO	-
6204	ZINC00591112	478	0.26246151328086853	NO	-
6205	ZINC00717103	827	0.2624363303184509	NO	-
6206	ZINC03326578	4673	0.2624106705188751	NO	-
6207	ZINC03867326	5760	0.26240673661231995	NO	-
6208	ZINC03912255	5917	0.2624015510082245	NO	-
6209	ZINC03293005	4634	0.26233020424842834	NO	-
6210	ZINC00722847	836	0.26231759786605835	NO	-
6211	ZINC00912365	1324	0.2622840404510498	NO	-
6212	ZINC04464538	6651	0.2622751295566559	NO	-
6213	ZINC03855551	5450	0.2622379660606384	NO	-
6214	ZINC00930029	1427	0.26222604513168335	NO	-
6215	ZINC02717880	3727	0.2621762156486511	NO	-
6216	ZINC03256809	4588	0.2621154487133026	NO	-
6217	ZINC01468185	2646	0.2620949149131775	NO	-
6218	ZINC04627899	6772	0.262092649936676	NO	-
6219	ZINC00873733	1193	0.26208654046058655	NO	-
6220	ZINC02172757	3005	0.2620730996131897	NO	-
6221	ZINC02861237	4070	0.26206856966018677	NO	-
6222	ZINC02861966	4073	0.26206856966018677	NO	-
6223	ZINC02002200	2933	0.2620507776737213	NO	-
6224	ZINC01000821	1626	0.26204928755760193	NO	-
6225	ZINC02284905	3168	0.2620343267917633	NO	-
6226	ZINC03833984	111	0.2620278000831604	YES	10
6227	ZINC02494671	3485	0.2618541121482849	NO	-
6228	ZINC01988098	2922	0.2618456184864044	NO	-
6229	ZINC03857986	5535	0.2618117928504944	NO	-
6230	ZINC04458380	6629	0.2618117928504944	NO	-
6231	ZINC00668940	702	0.2617655098438263	NO	-
6232	ZINC00959681	1550	0.26175591349601746	NO	-
6233	ZINC01115490	2017	0.26168200373649597	NO	-
6234	ZINC03853318	5283	0.261672705411911	NO	-
6235	ZINC04315556	6488	0.2616078555583954	NO	-
6236	ZINC03908239	5901	0.2615118622779846	NO	-
6237	ZINC02073846	2954	0.2614961564540863	NO	-
6238	ZINC00886862	1276	0.2614581286907196	NO	-
6239	ZINC03452924	4845	0.2614153325557709	NO	-
6240	ZINC00876275	1207	0.2614096999168396	NO	-
6241	ZINC04224233	6393	0.2613832354545593	NO	-
6242	ZINC01988100	2924	0.26137182116508484	NO	-
6243	ZINC00977660	1568	0.2613685727119446	NO	-
6244	ZINC01017561	1658	0.26135939359664917	NO	-
6245	ZINC02916220	4186	0.26133716106414795	NO	-
6246	ZINC02861238	4071	0.26133406162261963	NO	-
6247	ZINC04492542	6737	0.261325478553772	NO	-
6248	ZINC04443953	6625	0.2613188326358795	NO	-
6249	ZINC01385336	2464	0.26128631830215454	NO	-
6250	ZINC02451018	3416	0.261281818151474	NO	-
6251	ZINC01295332	2400	0.26123180985450745	NO	-
6252	ZINC02234285	3113	0.261213093996048	NO	-
6253	ZINC03909541	5906	0.26121044158935547	NO	-
6254	ZINC03856093	5455	0.2611517608165741	NO	-
6255	ZINC02451017	3415	0.26108232140541077	NO	-
6256	ZINC03815695	40	0.26106753945350647	YES	8
6257	ZINC00609729	520	0.26103776693344116	NO	-
6258	ZINC01026775	1675	0.26098009943962097	NO	-
6259	ZINC00633374	581	0.2609484791755676	NO	-
6260	ZINC03581551	4950	0.26082396507263184	NO	-
6261	ZINC00940687	1471	0.2607184946537018	NO	-
6262	ZINC00940688	1472	0.2607184946537018	NO	-
6263	ZINC00779046	911	0.26071837544441223	NO	-
6264	ZINC02405321	3333	0.26068204641342163	NO	-
6265	ZINC04032980	6159	0.26067060232162476	NO	-
6266	ZINC04194622	6375	0.2606455385684967	NO	-
6267	ZINC03960476	5944	0.26064324378967285	NO	-
6268	ZINC04193735	6374	0.26059457659721375	NO	-
6269	ZINC02407696	3339	0.26059234142303467	NO	-
6270	ZINC04061637	6236	0.2605840563774109	NO	-
6271	ZINC01114961	2012	0.26049768924713135	NO	-
6272	ZINC01039132	1720	0.2603812515735626	NO	-
6273	ZINC00633356	580	0.26036959886550903	NO	-
6274	ZINC02860448	4067	0.26033815741539	NO	-
6275	ZINC00766376	895	0.2603205740451813	NO	-
6276	ZINC03867196	5735	0.2602945566177368	NO	-
6277	ZINC01000821	1627	0.2602625787258148	NO	-
6278	ZINC03346036	4699	0.260261207818985	NO	-
6279	ZINC01254104	2378	0.26021063327789307	NO	-
6280	ZINC00918272	1355	0.2601800262928009	NO	-
6281	ZINC03984437	6052	0.26012274622917175	NO	-
6282	ZINC03592559	4963	0.26008960604667664	NO	-
6283	ZINC03853826	5328	0.26005545258522034	NO	-
6284	ZINC00594280	494	0.2600489556789398	NO	-
6285	ZINC01210847	2311	0.26003703474998474	NO	-
6286	ZINC04167555	6347	0.2600277364253998	NO	-
6287	ZINC00446525	348	0.26001912355422974	NO	-
6288	ZINC04407027	6576	0.26001814007759094	NO	-
6289	ZINC03972355	6016	0.25999417901039124	NO	-
6290	ZINC03592557	4962	0.2599334120750427	NO	-
6291	ZINC00801957	972	0.25990962982177734	NO	-
6292	ZINC03338787	4688	0.25989001989364624	NO	-
6293	ZINC00592546	484	0.25988855957984924	NO	-
6294	ZINC04465191	6659	0.2598862648010254	NO	-
6295	ZINC04268868	6442	0.2598348557949066	NO	-
6296	ZINC04315394	6485	0.2596743404865265	NO	-
6297	ZINC01039134	1721	0.25962033867836	NO	-
6298	ZINC02914734	4151	0.25961965322494507	NO	-
6299	ZINC04463011	6637	0.25958865880966187	NO	-
6300	ZINC01399845	2495	0.25943753123283386	NO	-
6301	ZINC01102888	1952	0.25942039489746094	NO	-
6302	ZINC00007453	107	0.25940483808517456	YES	10
6303	ZINC03857522	5498	0.2593873143196106	NO	-
6304	ZINC03810100	2	0.2593466341495514	YES	1
6305	ZINC01130928	2096	0.25930139422416687	NO	-
6306	ZINC03867105	5726	0.2592718303203583	NO	-
6307	ZINC04023808	6139	0.2591182291507721	NO	-
6308	ZINC00865705	1153	0.259100079536438	NO	-
6309	ZINC04595858	6763	0.25908616185188293	NO	-
6310	ZINC03354462	4714	0.2590630054473877	NO	-
6311	ZINC02343827	3245	0.25904735922813416	NO	-
6312	ZINC00596776	500	0.259046345949173	NO	-
6313	ZINC02233058	3111	0.25903475284576416	NO	-
6314	ZINC02717802	3709	0.2589837908744812	NO	-
6315	ZINC03262904	4595	0.2589453160762787	NO	-
6316	ZINC02503071	3506	0.258941113948822	NO	-
6317	ZINC03889283	5848	0.25885874032974243	NO	-
6318	ZINC00269522	160	0.2587352693080902	NO	-
6319	ZINC01371031	2456	0.25866198539733887	NO	-
6320	ZINC04251209	6419	0.25865623354911804	NO	-
6321	ZINC03853256	5281	0.2586277425289154	NO	-
6322	ZINC01386173	2468	0.25860336422920227	NO	-
6323	ZINC00428148	325	0.2585621476173401	NO	-
6324	ZINC04512014	6753	0.25852981209754944	NO	-
6325	ZINC03815706	7	0.25850409269332886	YES	1
6326	ZINC04063077	6238	0.258455365896225	NO	-
6327	ZINC03853094	5253	0.25842711329460144	NO	-
6328	ZINC01113046	1995	0.2583891749382019	NO	-
6329	ZINC03409921	4793	0.25835826992988586	NO	-
6330	ZINC00902494	1293	0.2583235800266266	NO	-
6331	ZINC00784001	932	0.258323073387146	NO	-
6332	ZINC02858932	4058	0.2582879066467285	NO	-
6333	ZINC04492425	6733	0.2582813501358032	NO	-
6334	ZINC04161027	6332	0.25827276706695557	NO	-
6335	ZINC02720612	3789	0.25820061564445496	NO	-
6336	ZINC02469041	3456	0.25818607211112976	NO	-
6337	ZINC02439427	3393	0.25814884901046753	NO	-
6338	ZINC02319829	3198	0.25807616114616394	NO	-
6339	ZINC00417658	269	0.2579997777938843	NO	-
6340	ZINC01206753	2288	0.25796204805374146	NO	-
6341	ZINC03853826	5329	0.2579430043697357	NO	-
6342	ZINC04617907	55	0.25793740153312683	YES	9
6343	ZINC03859600	5620	0.25779885053634644	NO	-
6344	ZINC02914735	4152	0.2577933967113495	NO	-
6345	ZINC02878842	4104	0.25773414969444275	NO	-
6346	ZINC01113009	1994	0.25770848989486694	NO	-
6347	ZINC00688108	760	0.25769972801208496	NO	-
6348	ZINC02388171	3308	0.2576880156993866	NO	-
6349	ZINC03815699	32	0.2576781213283539	YES	3
6350	ZINC00591112	476	0.25764843821525574	NO	-
6351	ZINC04369381	6538	0.25764474272727966	NO	-
6352	ZINC00476303	382	0.2576402425765991	NO	-
6353	ZINC04353815	6512	0.2576395869255066	NO	-
6354	ZINC00840289	1078	0.25756409764289856	NO	-
6355	ZINC04119093	6282	0.2575506865978241	NO	-
6356	ZINC03356453	4719	0.257545530796051	NO	-
6357	ZINC03859618	5627	0.25754469633102417	NO	-
6358	ZINC02708302	3687	0.2575180232524872	NO	-
6359	ZINC01468185	2645	0.25749289989471436	NO	-
6360	ZINC00918277	1356	0.2574039697647095	NO	-
6361	ZINC02977967	4353	0.2572956383228302	NO	-
6362	ZINC01254104	2377	0.2572914659976959	NO	-
6363	ZINC01213290	2320	0.25724801421165466	NO	-
6364	ZINC01175486	2195	0.2572344243526459	NO	-
6365	ZINC03850987	5125	0.2572336196899414	NO	-
6366	ZINC00416665	266	0.25717851519584656	NO	-
6367	ZINC00812951	1008	0.25717851519584656	NO	-
6368	ZINC02444853	3405	0.25717851519584656	NO	-
6369	ZINC03815767	4	0.2571502923965454	YES	1
6370	ZINC02717740	3705	0.25706809759140015	NO	-
6371	ZINC01497227	2688	0.257013201713562	NO	-
6372	ZINC00732273	855	0.25701260566711426	NO	-
6373	ZINC00869894	1182	0.2570055425167084	NO	-
6374	ZINC03854359	5370	0.2569468915462494	NO	-
6375	ZINC02464029	3443	0.2569260001182556	NO	-
6376	ZINC02073583	2951	0.25691843032836914	NO	-
6377	ZINC03867945	5801	0.2568969130516052	NO	-
6378	ZINC04617903	134	0.25688037276268005	YES	18
6379	ZINC00684186	746	0.25685352087020874	NO	-
6380	ZINC00649919	665	0.25685301423072815	NO	-
6381	ZINC00311124	181	0.25678643584251404	NO	-
6382	ZINC04470067	6692	0.2567793130874634	NO	-
6383	ZINC04123961	6285	0.25677841901779175	NO	-
6384	ZINC03238890	4565	0.2567739486694336	NO	-
6385	ZINC02650037	3631	0.2567700445652008	NO	-
6386	ZINC01311425	2413	0.25676897168159485	NO	-
6387	ZINC01220406	2331	0.2567049562931061	NO	-
6388	ZINC00321806	195	0.2566392123699188	NO	-
6389	ZINC02197378	3019	0.2566297650337219	NO	-
6390	ZINC02163832	3003	0.2565982937812805	NO	-
6391	ZINC01441762	2604	0.25659802556037903	NO	-
6392	ZINC01116187	2020	0.2565818130970001	NO	-
6393	ZINC03849458	5079	0.2565707862377167	NO	-
6394	ZINC02651713	3633	0.2565627694129944	NO	-
6395	ZINC02977966	4352	0.2565346360206604	NO	-
6396	ZINC04342016	6504	0.25652986764907837	NO	-
6397	ZINC02064501	2947	0.25651928782463074	NO	-
6398	ZINC01042161	1743	0.25647807121276855	NO	-
6399	ZINC03857560	5500	0.2564656734466553	NO	-
6400	ZINC03857593	5501	0.2564656734466553	NO	-
6401	ZINC02859516	4063	0.256432443857193	NO	-
6402	ZINC02805599	4004	0.2564150094985962	NO	-
6403	ZINC00702158	776	0.2564085125923157	NO	-
6404	ZINC04223217	6381	0.2563870847225189	NO	-
6405	ZINC00536254	423	0.2563270926475525	NO	-
6406	ZINC03854281	5354	0.25629526376724243	NO	-
6407	ZINC03867272	5753	0.25629347562789917	NO	-
6408	ZINC00865849	1156	0.25628378987312317	NO	-
6409	ZINC04594323	6759	0.2562789022922516	NO	-
6410	ZINC00424899	304	0.25625917315483093	NO	-
6411	ZINC03853174	5267	0.2561951279640198	NO	-
6412	ZINC01421063	2547	0.2561923861503601	NO	-
6413	ZINC00877425	1211	0.2561493217945099	NO	-
6414	ZINC01042644	1745	0.2561227083206177	NO	-
6415	ZINC04001251	6111	0.2560757100582123	NO	-
6416	ZINC01191124	2256	0.25607553124427795	NO	-
6417	ZINC04627899	6773	0.25606656074523926	NO	-
6418	ZINC03849458	5080	0.2560512125492096	NO	-
6419	ZINC04240468	6400	0.25604480504989624	NO	-
6420	ZINC03166739	4466	0.25602367520332336	NO	-
6421	ZINC01158838	2163	0.2560034990310669	NO	-
6422	ZINC03857411	5494	0.25600048899650574	NO	-
6423	ZINC04266403	6432	0.2559589147567749	NO	-
6424	ZINC03854853	5412	0.2559441328048706	NO	-
6425	ZINC03355138	4718	0.25591081380844116	NO	-
6426	ZINC03858795	5584	0.25589612126350403	NO	-
6427	ZINC02969391	4334	0.2558923363685608	NO	-
6428	ZINC02803027	3994	0.25577080249786377	NO	-
6429	ZINC03815711	30	0.2557530701160431	YES	3
6430	ZINC03815707	31	0.2557530701160431	YES	3
6431	ZINC03854853	5413	0.2557497024536133	NO	-
6432	ZINC01109180	1980	0.2557213306427002	NO	-
6433	ZINC03851411	5145	0.2557198107242584	NO	-
6434	ZINC00941369	1480	0.2557145655155182	NO	-
6435	ZINC04392327	6570	0.2556522786617279	NO	-
6436	ZINC03444448	4832	0.25560811161994934	NO	-
6437	ZINC03444451	4833	0.25560811161994934	NO	-
6438	ZINC02717804	3713	0.25558412075042725	NO	-
6439	ZINC03850585	5102	0.25558388233184814	NO	-
6440	ZINC04121826	6284	0.2555833160877228	NO	-
6441	ZINC03495859	4877	0.25557976961135864	NO	-
6442	ZINC00812970	1009	0.2555677890777588	NO	-
6443	ZINC01125706	2068	0.2555583417415619	NO	-
6444	ZINC01441758	2600	0.2555583417415619	NO	-
6445	ZINC02803949	3998	0.2555449604988098	NO	-
6446	ZINC02947624	4298	0.2555387020111084	NO	-
6447	ZINC02499578	3486	0.2554747462272644	NO	-
6448	ZINC01190721	2254	0.2554659843444824	NO	-
6449	ZINC01190722	2255	0.2554659843444824	NO	-
6450	ZINC03926466	5919	0.2554401159286499	NO	-
6451	ZINC00628612	559	0.25539731979370117	NO	-
6452	ZINC00866679	1160	0.2553972601890564	NO	-
6453	ZINC00918236	1351	0.2553805708885193	NO	-
6454	ZINC02073584	2952	0.25537270307540894	NO	-
6455	ZINC00418191	275	0.2553717792034149	NO	-
6456	ZINC01441206	2592	0.25536277890205383	NO	-
6457	ZINC01176792	2205	0.25525525212287903	NO	-
6458	ZINC00374699	231	0.25521591305732727	NO	-
6459	ZINC01109179	1978	0.25520285964012146	NO	-
6460	ZINC01441205	2590	0.25520285964012146	NO	-
6461	ZINC02916036	4182	0.25519511103630066	NO	-
6462	ZINC02916037	4183	0.25519511103630066	NO	-
6463	ZINC00945845	1493	0.25519460439682007	NO	-
6464	ZINC01441761	2602	0.25516390800476074	NO	-
6465	ZINC00532617	414	0.2551525831222534	NO	-
6466	ZINC04492542	6738	0.255115270614624	NO	-
6467	ZINC03016364	4388	0.25511282682418823	NO	-
6468	ZINC01175235	2193	0.25508326292037964	NO	-
6469	ZINC00642662	622	0.25508207082748413	NO	-
6470	ZINC04138376	6309	0.25508010387420654	NO	-
6471	ZINC01254311	2379	0.25507020950317383	NO	-
6472	ZINC02625700	3580	0.25504833459854126	NO	-
6473	ZINC01121417	2049	0.25504764914512634	NO	-
6474	ZINC03815694	36	0.2550410032272339	YES	6
6475	ZINC00211075	128	0.25485658645629883	NO	-
6476	ZINC04039002	6219	0.25477591156959534	NO	-
6477	ZINC03853088	5251	0.2547665238380432	NO	-
6478	ZINC00826008	1043	0.25472041964530945	NO	-
6479	ZINC00503861	392	0.25465676188468933	NO	-
6480	ZINC01243600	2364	0.2546324133872986	NO	-
6481	ZINC01246723	2366	0.25462231040000916	NO	-
6482	ZINC01398863	2493	0.25461503863334656	NO	-
6483	ZINC02236398	3119	0.2546084523200989	NO	-
6484	ZINC04126300	6292	0.25459396839141846	NO	-
6485	ZINC02187814	3016	0.25450342893600464	NO	-
6486	ZINC01139374	2117	0.25446268916130066	NO	-
6487	ZINC01099994	1944	0.254455029964447	NO	-
6488	ZINC04443413	6619	0.25445279479026794	NO	-
6489	ZINC04126300	6291	0.2544139325618744	NO	-
6490	ZINC00937504	1447	0.25434765219688416	NO	-
6491	ZINC02736617	3898	0.25433164834976196	NO	-
6492	ZINC02736618	3899	0.25433164834976196	NO	-
6493	ZINC04034028	6214	0.25426778197288513	NO	-
6494	ZINC04032980	6158	0.25425535440444946	NO	-
6495	ZINC01312130	2414	0.25424724817276	NO	-
6496	ZINC03378183	4754	0.25424087047576904	NO	-
6497	ZINC00507733	393	0.2541952431201935	NO	-
6498	ZINC03496071	4880	0.2541397213935852	NO	-
6499	ZINC01411721	2528	0.2541179656982422	NO	-
6500	ZINC02717966	3756	0.25408440828323364	NO	-
6501	ZINC02393149	3310	0.25400397181510925	NO	-
6502	ZINC03982932	6036	0.25399693846702576	NO	-
6503	ZINC00886824	1273	0.25399571657180786	NO	-
6504	ZINC02998950	4377	0.25393280386924744	NO	-
6505	ZINC03866729	5698	0.2539196312427521	NO	-
6506	ZINC03357088	4722	0.2538526952266693	NO	-
6507	ZINC03187140	4491	0.25377920269966125	NO	-
6508	ZINC04032635	6152	0.25377464294433594	NO	-
6509	ZINC02446515	3408	0.2537647485733032	NO	-
6510	ZINC02460596	3438	0.2537519335746765	NO	-
6511	ZINC02720609	3787	0.25362083315849304	NO	-
6512	ZINC02523152	3516	0.2535904049873352	NO	-
6513	ZINC02720610	3788	0.2535785436630249	NO	-
6514	ZINC04023808	6140	0.2535296678543091	NO	-
6515	ZINC02218704	3062	0.25351929664611816	NO	-
6516	ZINC02973054	4342	0.253409206867218	NO	-
6517	ZINC00666036	694	0.2533441185951233	NO	-
6518	ZINC01076951	1877	0.25332504510879517	NO	-
6519	ZINC00279346	164	0.25331559777259827	NO	-
6520	ZINC02364577	3284	0.25322797894477844	NO	-
6521	ZINC02364577	3285	0.25322797894477844	NO	-
6522	ZINC01652426	2794	0.2531743049621582	NO	-
6523	ZINC02982268	4359	0.253145307302475	NO	-
6524	ZINC02436276	3387	0.2531278431415558	NO	-
6525	ZINC00574058	455	0.25310996174812317	NO	-
6526	ZINC02233055	3110	0.25309333205223083	NO	-
6527	ZINC00702158	777	0.2530602514743805	NO	-
6528	ZINC04223700	6384	0.25302720069885254	NO	-
6529	ZINC03856215	5468	0.25295954942703247	NO	-
6530	ZINC03856217	5470	0.25295954942703247	NO	-
6531	ZINC02321913	3200	0.2528702914714813	NO	-
6532	ZINC03850880	5118	0.2528441250324249	NO	-
6533	ZINC01210373	2307	0.25278761982917786	NO	-
6534	ZINC02232895	3108	0.2527456283569336	NO	-
6535	ZINC02985096	4367	0.25264835357666016	NO	-
6536	ZINC03286800	4624	0.2526482343673706	NO	-
6537	ZINC03306507	4653	0.25264737010002136	NO	-
6538	ZINC01608409	2786	0.2525492012500763	NO	-
6539	ZINC04492065	6727	0.25252944231033325	NO	-
6540	ZINC00885998	1266	0.2524580955505371	NO	-
6541	ZINC00623772	539	0.25242820382118225	NO	-
6542	ZINC03857866	5520	0.25242671370506287	NO	-
6543	ZINC04356595	6517	0.25226733088493347	NO	-
6544	ZINC04356652	6518	0.25226733088493347	NO	-
6545	ZINC00877429	1213	0.2522466480731964	NO	-
6546	ZINC01826610	2830	0.25221845507621765	NO	-
6547	ZINC04050958	6222	0.25218698382377625	NO	-
6548	ZINC02792389	3961	0.25217878818511963	NO	-
6549	ZINC04149692	6315	0.2520976662635803	NO	-
6550	ZINC00865850	1157	0.25206148624420166	NO	-
6551	ZINC04486983	6724	0.2520206570625305	NO	-
6552	ZINC00665947	693	0.25200673937797546	NO	-
6553	ZINC03867082	5719	0.2519911527633667	NO	-
6554	ZINC02460426	3433	0.25198158621788025	NO	-
6555	ZINC01386172	2467	0.2518762946128845	NO	-
6556	ZINC02229326	3099	0.25186437368392944	NO	-
6557	ZINC01098788	1943	0.2518389821052551	NO	-
6558	ZINC00938152	1456	0.25183790922164917	NO	-
6559	ZINC02163544	3002	0.2517831325531006	NO	-
6560	ZINC02212824	3056	0.2517711818218231	NO	-
6561	ZINC00833315	1069	0.251618355512619	NO	-
6562	ZINC00702158	775	0.2515732944011688	NO	-
6563	ZINC02717739	3701	0.2515433430671692	NO	-
6564	ZINC02717802	3711	0.2514020800590515	NO	-
6565	ZINC03857191	5486	0.2513704299926758	NO	-
6566	ZINC03850987	5124	0.25136598944664	NO	-
6567	ZINC01132280	2102	0.2513226270675659	NO	-
6568	ZINC01090203	1920	0.2512582540512085	NO	-
6569	ZINC00865297	1151	0.2512512505054474	NO	-
6570	ZINC01125703	2066	0.2512279748916626	NO	-
6571	ZINC01441757	2598	0.2512279748916626	NO	-
6572	ZINC02181057	3012	0.251227468252182	NO	-
6573	ZINC02802440	3992	0.2511868178844452	NO	-
6574	ZINC01076951	1876	0.2510960102081299	NO	-
6575	ZINC03858468	5558	0.25109100341796875	NO	-
6576	ZINC01240848	2358	0.25108373165130615	NO	-
6577	ZINC03889093	5846	0.25108176469802856	NO	-
6578	ZINC03911582	5913	0.25101712346076965	NO	-
6579	ZINC02804070	4000	0.2509220242500305	NO	-
6580	ZINC04077524	6250	0.25091931223869324	NO	-
6581	ZINC01118548	2037	0.25090086460113525	NO	-
6582	ZINC04032488	6147	0.2508746087551117	NO	-
6583	ZINC01254927	2381	0.2508738040924072	NO	-
6584	ZINC01213285	2319	0.2507956624031067	NO	-
6585	ZINC02717740	3707	0.25058627128601074	NO	-
6586	ZINC01223284	2332	0.25051191449165344	NO	-
6587	ZINC02364577	3283	0.2505107522010803	NO	-
6588	ZINC03041662	4428	0.2504619061946869	NO	-
6589	ZINC00396057	245	0.25040826201438904	NO	-
6590	ZINC00877439	1216	0.25027596950531006	NO	-
6591	ZINC01070680	1849	0.25025543570518494	NO	-
6592	ZINC01088343	1914	0.25009310245513916	NO	-
6593	ZINC02956136	4319	0.2500742971897125	NO	-
6594	ZINC02059191	2944	0.2500000298023224	NO	-
6595	ZINC03858592	5575	0.24997524917125702	NO	-
6596	ZINC04001042	6094	0.2498827576637268	NO	-
6597	ZINC03867614	5779	0.2497834861278534	NO	-
6598	ZINC00656799	683	0.24970631301403046	NO	-
6599	ZINC00656804	684	0.24970631301403046	NO	-
6600	ZINC01090897	1932	0.2494412660598755	NO	-
6601	ZINC01210373	2308	0.2494162917137146	NO	-
6602	ZINC02745847	3907	0.24941478669643402	NO	-
6603	ZINC02879789	4105	0.2493617981672287	NO	-
6604	ZINC03300377	4643	0.24935398995876312	NO	-
6605	ZINC01223303	2333	0.24930882453918457	NO	-
6606	ZINC03995715	6081	0.24928483366966248	NO	-
6607	ZINC03335211	4677	0.24921724200248718	NO	-
6608	ZINC02717802	3710	0.24920587241649628	NO	-
6609	ZINC02717802	3712	0.24920587241649628	NO	-
6610	ZINC00853665	1119	0.24920201301574707	NO	-
6611	ZINC01750070	2813	0.2492004781961441	NO	-
6612	ZINC02412328	3348	0.2491702288389206	NO	-
6613	ZINC01051438	1775	0.2491544932126999	NO	-
6614	ZINC03857255	5487	0.2490883618593216	NO	-
6615	ZINC03857724	5510	0.2490883618593216	NO	-
6616	ZINC04001266	6112	0.2490883618593216	NO	-
6617	ZINC04464252	6644	0.2490883618593216	NO	-
6618	ZINC04464539	6652	0.2490883618593216	NO	-
6619	ZINC03857780	5512	0.24908429384231567	NO	-
6620	ZINC03851412	5146	0.24907240271568298	NO	-
6621	ZINC02936165	4259	0.24903453886508942	NO	-
6622	ZINC03885580	5844	0.24895738065242767	NO	-
6623	ZINC00853661	1118	0.24895060062408447	NO	-
6624	ZINC01138850	2116	0.24890251457691193	NO	-
6625	ZINC01213490	2321	0.24888671934604645	NO	-
6626	ZINC02846695	4038	0.24881143867969513	NO	-
6627	ZINC03867705	5790	0.24876293540000916	NO	-
6628	ZINC03867705	5789	0.2487393021583557	NO	-
6629	ZINC03500596	4883	0.24872654676437378	NO	-
6630	ZINC00636052	599	0.24872054159641266	NO	-
6631	ZINC00636291	606	0.24872054159641266	NO	-
6632	ZINC00628639	560	0.24870778620243073	NO	-
6633	ZINC02783177	3943	0.2486075460910797	NO	-
6634	ZINC03850880	5117	0.24848328530788422	NO	-
6635	ZINC03977140	6025	0.24842697381973267	NO	-
6636	ZINC02717804	3715	0.2484169900417328	NO	-
6637	ZINC03950538	5929	0.24839329719543457	NO	-
6638	ZINC04039417	6221	0.24839293956756592	NO	-
6639	ZINC02856681	4050	0.2483757883310318	NO	-
6640	ZINC02220708	3069	0.2483372539281845	NO	-
6641	ZINC03815730	1	0.24830514192581177	YES	1
6642	ZINC03336074	4680	0.24827709794044495	NO	-
6643	ZINC03336076	4681	0.24827709794044495	NO	-
6644	ZINC01323856	2416	0.24818438291549683	NO	-
6645	ZINC03949177	5927	0.24812401831150055	NO	-
6646	ZINC01122631	2055	0.24810807406902313	NO	-
6647	ZINC03853255	5280	0.24794229865074158	NO	-
6648	ZINC03853342	5286	0.24794229865074158	NO	-
6649	ZINC03997654	6082	0.24793611466884613	NO	-
6650	ZINC03867704	5788	0.24791203439235687	NO	-
6651	ZINC02623750	3572	0.24790288507938385	NO	-
6652	ZINC00411875	254	0.24782472848892212	NO	-
6653	ZINC01986985	2921	0.24781101942062378	NO	-
6654	ZINC00840289	1079	0.24761077761650085	NO	-
6655	ZINC04463938	6639	0.2475654035806656	NO	-
6656	ZINC01349238	2447	0.24744169414043427	NO	-
6657	ZINC04030232	6143	0.2472732961177826	NO	-
6658	ZINC00806555	989	0.24721850454807281	NO	-
6659	ZINC03854280	5353	0.24720266461372375	NO	-
6660	ZINC01107242	1972	0.24718347191810608	NO	-
6661	ZINC04492065	6728	0.24704241752624512	NO	-
6662	ZINC03550404	4934	0.24702110886573792	NO	-
6663	ZINC01040199	1734	0.24701951444149017	NO	-
6664	ZINC02717804	3714	0.24701204895973206	NO	-
6665	ZINC02717804	3716	0.24701204895973206	NO	-
6666	ZINC04357955	6524	0.24698731303215027	NO	-
6667	ZINC03274433	4610	0.24696266651153564	NO	-
6668	ZINC00756741	889	0.2469448298215866	NO	-
6669	ZINC03348336	4704	0.24690821766853333	NO	-
6670	ZINC00413049	261	0.24668484926223755	NO	-
6671	ZINC02404327	3329	0.24668008089065552	NO	-
6672	ZINC00411875	253	0.2466566115617752	NO	-
6673	ZINC01047527	1759	0.2465175986289978	NO	-
6674	ZINC03495669	4876	0.24640028178691864	NO	-
6675	ZINC02198435	3022	0.2462976723909378	NO	-
6676	ZINC01158132	2160	0.246272012591362	NO	-
6677	ZINC04434167	6588	0.24623523652553558	NO	-
6678	ZINC04251279	6420	0.24622392654418945	NO	-
6679	ZINC00877435	1215	0.2462044209241867	NO	-
6680	ZINC00678627	732	0.2461460381746292	NO	-
6681	ZINC02067532	2949	0.24612294137477875	NO	-
6682	ZINC00636126	601	0.2461189478635788	NO	-
6683	ZINC03281626	4617	0.2461189478635788	NO	-
6684	ZINC02717740	3706	0.24609266221523285	NO	-
6685	ZINC02717740	3708	0.24609266221523285	NO	-
6686	ZINC00563120	447	0.2459769994020462	NO	-
6687	ZINC00563120	448	0.2459769994020462	NO	-
6688	ZINC02788950	3953	0.24595165252685547	NO	-
6689	ZINC01495142	2677	0.24593378603458405	NO	-
6690	ZINC00865848	1155	0.24592211842536926	NO	-
6691	ZINC01323858	2417	0.24585747718811035	NO	-
6692	ZINC00843003	1091	0.24567025899887085	NO	-
6693	ZINC02393242	3311	0.2455330789089203	NO	-
6694	ZINC00563120	445	0.24548429250717163	NO	-
6695	ZINC03815770	73	0.24547265470027924	YES	9
6696	ZINC03312664	4658	0.24543848633766174	NO	-
6697	ZINC02660841	3649	0.2452881634235382	NO	-
6698	ZINC03400165	4778	0.24512268602848053	NO	-
6699	ZINC04464197	6643	0.2450619637966156	NO	-
6700	ZINC00628639	561	0.24506063759326935	NO	-
6701	ZINC02208464	3045	0.24505998194217682	NO	-
6702	ZINC04628123	6774	0.2449352890253067	NO	-
6703	ZINC02804553	4002	0.24485217034816742	NO	-
6704	ZINC00918121	1345	0.24472925066947937	NO	-
6705	ZINC01468125	2644	0.24472805857658386	NO	-
6706	ZINC04279258	6450	0.2446453720331192	NO	-
6707	ZINC00124860	78	0.24461251497268677	NO	-
6708	ZINC00613065	527	0.2443857043981552	NO	-
6709	ZINC04039417	6220	0.24424275755882263	NO	-
6710	ZINC00865851	1158	0.24407900869846344	NO	-
6711	ZINC03867336	5761	0.2440299689769745	NO	-
6712	ZINC03550390	4933	0.244024857878685	NO	-
6713	ZINC03815718	35	0.2439422309398651	YES	5
6714	ZINC00574121	458	0.24391403794288635	NO	-
6715	ZINC03495638	4875	0.2438780814409256	NO	-
6716	ZINC00853599	1117	0.2437986135482788	NO	-
6717	ZINC03977031	6024	0.2437504231929779	NO	-
6718	ZINC01750037	2812	0.24370138347148895	NO	-
6719	ZINC01961682	2900	0.24366556107997894	NO	-
6720	ZINC00753617	873	0.2436022311449051	NO	-
6721	ZINC03399552	4775	0.24353839457035065	NO	-
6722	ZINC01016721	1655	0.24336984753608704	NO	-
6723	ZINC00908109	1322	0.24335715174674988	NO	-
6724	ZINC02788950	3952	0.2430742084980011	NO	-
6725	ZINC00508046	394	0.2430310994386673	NO	-
6726	ZINC04408012	6579	0.24294935166835785	NO	-
6727	ZINC04315564	6489	0.24282623827457428	NO	-
6728	ZINC03889917	5857	0.24280843138694763	NO	-
6729	ZINC04241834	6404	0.24275809526443481	NO	-
6730	ZINC01235306	2353	0.24273909628391266	NO	-
6731	ZINC00574121	456	0.24247992038726807	NO	-
6732	ZINC00917197	1342	0.24211035668849945	NO	-
6733	ZINC00636204	603	0.2420642077922821	NO	-
6734	ZINC00626250	549	0.2415059208869934	NO	-
6735	ZINC00865704	1152	0.24142983555793762	NO	-
6736	ZINC01101547	1949	0.24137306213378906	NO	-
6737	ZINC04223674	6383	0.24130426347255707	NO	-
6738	ZINC02717966	3758	0.24106939136981964	NO	-
6739	ZINC03834009	109	0.24106641113758087	YES	10
6740	ZINC01497220	2687	0.24105629324913025	NO	-
6741	ZINC00154470	90	0.24103817343711853	NO	-
6742	ZINC01180439	2223	0.24095535278320312	NO	-
6743	ZINC03519259	4913	0.24069719016551971	NO	-
6744	ZINC01423144	2551	0.24065057933330536	NO	-
6745	ZINC00250149	150	0.2406424582004547	NO	-
6746	ZINC00867372	1168	0.24060474336147308	NO	-
6747	ZINC03132095	4461	0.24053771793842316	NO	-
6748	ZINC03136103	4465	0.24053771793842316	NO	-
6749	ZINC00003533	0	0.240497887134552	NO	-
6750	ZINC00595548	496	0.240497887134552	NO	-
6751	ZINC03867704	5787	0.2403290569782257	NO	-
6752	ZINC01074288	1864	0.24022941291332245	NO	-
6753	ZINC04465247	6665	0.24018225073814392	NO	-
6754	ZINC01325581	2420	0.24016426503658295	NO	-
6755	ZINC02523538	3518	0.2401491105556488	NO	-
6756	ZINC00928937	1425	0.24014191329479218	NO	-
6757	ZINC01056165	1788	0.24007900059223175	NO	-
6758	ZINC01235308	2354	0.24005624651908875	NO	-
6759	ZINC00667807	698	0.23997534811496735	NO	-
6760	ZINC02878403	4103	0.23996467888355255	NO	-
6761	ZINC03853114	5258	0.23982061445713043	NO	-
6762	ZINC03854644	5404	0.23982061445713043	NO	-
6763	ZINC00865707	1154	0.239687979221344	NO	-
6764	ZINC02073912	2955	0.23954147100448608	NO	-
6765	ZINC00882864	1246	0.23940128087997437	NO	-
6766	ZINC02717966	3757	0.23937489092350006	NO	-
6767	ZINC02717966	3759	0.23937489092350006	NO	-
6768	ZINC00984805	1577	0.23934662342071533	NO	-
6769	ZINC00937473	1446	0.23876018822193146	NO	-
6770	ZINC01071887	1851	0.238584503531456	NO	-
6771	ZINC02234012	3112	0.2384680062532425	NO	-
6772	ZINC03853105	5255	0.23840904235839844	NO	-
6773	ZINC01074969	1867	0.23831778764724731	NO	-
6774	ZINC03193884	4501	0.23825927078723907	NO	-
6775	ZINC04032635	6151	0.23825669288635254	NO	-
6776	ZINC04224312	6395	0.2381136268377304	NO	-
6777	ZINC00718298	828	0.23795077204704285	NO	-
6778	ZINC01096294	1940	0.2379143387079239	NO	-
6779	ZINC01290728	2399	0.23778416216373444	NO	-
6780	ZINC02717739	3703	0.23760752379894257	NO	-
6781	ZINC01074888	1866	0.23728996515274048	NO	-
6782	ZINC01016617	1654	0.23728543519973755	NO	-
6783	ZINC01092934	1934	0.2372552752494812	NO	-
6784	ZINC00532815	415	0.23724433779716492	NO	-
6785	ZINC04299414	6469	0.23722238838672638	NO	-
6786	ZINC02717739	3702	0.2371169924736023	NO	-
6787	ZINC02717739	3704	0.2371169924736023	NO	-
6788	ZINC04357936	6522	0.23689745366573334	NO	-
6789	ZINC04357953	6523	0.23689745366573334	NO	-
6790	ZINC01178837	2218	0.23685185611248016	NO	-
6791	ZINC03969565	5973	0.23685027658939362	NO	-
6792	ZINC00414793	265	0.23677590489387512	NO	-
6793	ZINC01100444	1945	0.23650915920734406	NO	-
6794	ZINC03867391	5767	0.23641963303089142	NO	-
6795	ZINC02917496	4205	0.23611320555210114	NO	-
6796	ZINC00820216	1038	0.23609167337417603	NO	-
6797	ZINC01865396	2839	0.23609167337417603	NO	-
6798	ZINC03857082	5479	0.23606738448143005	NO	-
6799	ZINC03857083	5480	0.23606738448143005	NO	-
6800	ZINC01037522	1718	0.2359849512577057	NO	-
6801	ZINC02616568	3543	0.23592285811901093	NO	-
6802	ZINC02619034	3546	0.23592285811901093	NO	-
6803	ZINC04157105	6328	0.23576295375823975	NO	-
6804	ZINC00709345	808	0.23572438955307007	NO	-
6805	ZINC00906583	1318	0.23561730980873108	NO	-
6806	ZINC01468122	2642	0.23536448180675507	NO	-
6807	ZINC03249913	4579	0.23527154326438904	NO	-
6808	ZINC00856922	1132	0.23517967760562897	NO	-
6809	ZINC01068233	1832	0.23517967760562897	NO	-
6810	ZINC00709345	806	0.23506249487400055	NO	-
6811	ZINC02629141	3591	0.23505401611328125	NO	-
6812	ZINC01050103	1772	0.23491539061069489	NO	-
6813	ZINC04518390	6757	0.23486186563968658	NO	-
6814	ZINC00226587	139	0.23478510975837708	NO	-
6815	ZINC00917190	1341	0.23412467539310455	NO	-
6816	ZINC02859451	4062	0.2339605689048767	NO	-
6817	ZINC04594703	6760	0.2338666468858719	NO	-
6818	ZINC03669201	5032	0.23385655879974365	NO	-
6819	ZINC03669204	5033	0.23385655879974365	NO	-
6820	ZINC03966923	5948	0.23380912840366364	NO	-
6821	ZINC04240924	6401	0.2337116152048111	NO	-
6822	ZINC03859254	5602	0.2336406260728836	NO	-
6823	ZINC01185857	2248	0.2334144413471222	NO	-
6824	ZINC03866717	5693	0.23310938477516174	NO	-
6825	ZINC01059823	1803	0.23303396999835968	NO	-
6826	ZINC02228401	3096	0.2328127771615982	NO	-
6827	ZINC01258293	2383	0.23255379498004913	NO	-
6828	ZINC01101702	1951	0.2324533313512802	NO	-
6829	ZINC01513055	2748	0.23222491145133972	NO	-
6830	ZINC03858523	5566	0.23193039000034332	NO	-
6831	ZINC04470427	6709	0.23193039000034332	NO	-
6832	ZINC03867255	5749	0.23178213834762573	NO	-
6833	ZINC01122068	2052	0.23175373673439026	NO	-
6834	ZINC02622636	3566	0.23174218833446503	NO	-
6835	ZINC03859068	5597	0.2316504865884781	NO	-
6836	ZINC00956739	1545	0.23135021328926086	NO	-
6837	ZINC00624025	543	0.23119372129440308	NO	-
6838	ZINC00535876	422	0.23064221441745758	NO	-
6839	ZINC02403138	3324	0.23014011979103088	NO	-
6840	ZINC02406269	3335	0.23014011979103088	NO	-
6841	ZINC00886858	1274	0.23005558550357819	NO	-
6842	ZINC03890807	5864	0.22964484989643097	NO	-
6843	ZINC01182475	2231	0.22945371270179749	NO	-
6844	ZINC03855111	5434	0.22925688326358795	NO	-
6845	ZINC04006669	6136	0.22914576530456543	NO	-
6846	ZINC03859068	5596	0.2287205457687378	NO	-
6847	ZINC03270640	4601	0.22826127707958221	NO	-
6848	ZINC00467436	372	0.22813968360424042	NO	-
6849	ZINC03859254	5601	0.22793318331241608	NO	-
6850	ZINC01223309	2334	0.22785137593746185	NO	-
6851	ZINC01191128	2257	0.2278132289648056	NO	-
6852	ZINC00877431	1214	0.22769445180892944	NO	-
6853	ZINC03030978	4410	0.22736553847789764	NO	-
6854	ZINC00360424	219	0.2273106724023819	NO	-
6855	ZINC01004740	1635	0.2273106724023819	NO	-
6856	ZINC02218165	3060	0.22728201746940613	NO	-
6857	ZINC02878319	4101	0.2272643744945526	NO	-
6858	ZINC04357879	6521	0.22718507051467896	NO	-
6859	ZINC04271801	6443	0.22695429623126984	NO	-
6860	ZINC00966290	1551	0.22668378055095673	NO	-
6861	ZINC01047525	1758	0.22666199505329132	NO	-
6862	ZINC03855111	5435	0.2264281064271927	NO	-
6863	ZINC03867255	5748	0.22625316679477692	NO	-
6864	ZINC02582319	3529	0.22610552608966827	NO	-
6865	ZINC00645143	635	0.22602637112140656	NO	-
6866	ZINC03851368	5142	0.22550398111343384	NO	-
6867	ZINC03050323	4440	0.22535698115825653	NO	-
6868	ZINC01865463	2840	0.22507219016551971	NO	-
6869	ZINC02624756	3577	0.22504976391792297	NO	-
6870	ZINC04174503	6368	0.2240755707025528	NO	-
6871	ZINC04070526	6242	0.22379685938358307	NO	-
6872	ZINC00849781	1107	0.22370187938213348	NO	-
6873	ZINC03867472	5768	0.2234664410352707	NO	-
6874	ZINC04408012	6578	0.22203940153121948	NO	-
6875	ZINC00205944	124	0.22125639021396637	NO	-
6876	ZINC01043469	1748	0.22118569910526276	NO	-
6877	ZINC00272932	162	0.2203725129365921	NO	-
6878	ZINC02954907	4316	0.22030210494995117	NO	-
6879	ZINC00679001	733	0.22015534341335297	NO	-
6880	ZINC04252222	6422	0.21990802884101868	NO	-
6881	ZINC04408012	6577	0.21878966689109802	NO	-
6882	ZINC00877427	1212	0.2173832207918167	NO	-
6883	ZINC03653592	5013	0.21729907393455505	NO	-
6884	ZINC04061635	6235	0.2172366827726364	NO	-
6885	ZINC00863300	1144	0.21713018417358398	NO	-
6886	ZINC04271803	6444	0.21665960550308228	NO	-
6887	ZINC02500760	3502	0.2165478765964508	NO	-
6888	ZINC03235320	4550	0.21481680870056152	NO	-
6889	ZINC00863293	1143	0.21465623378753662	NO	-
6890	ZINC03857833	5518	0.21306920051574707	NO	-
6891	ZINC01115038	2013	0.2122897356748581	NO	-
6892	ZINC04268857	6441	0.21200068295001984	NO	-
6893	ZINC03867391	5766	0.2097342610359192	NO	-
6894	ZINC03833969	105	0.20932099223136902	YES	10
6895	ZINC02622636	3567	0.2089991420507431	NO	-
6896	ZINC03833977	103	0.20868824422359467	YES	10
6897	ZINC03832074	102	0.2049364447593689	YES	10
6898	ZINC03833975	104	0.20472438633441925	YES	10
6899	ZINC03851985	5178	0.20250707864761353	NO	-
6900	ZINC03833971	106	0.20124925673007965	YES	10
6901	ZINC03851985	5177	0.20042864978313446	NO	-
6902	ZINC04266919	6433	0.20014441013336182	NO	-
6903	ZINC02617198	3544	0.19806793332099915	NO	-
6904	ZINC03855099	5430	0.19687381386756897	NO	-
6905	ZINC03855099	5429	0.19664058089256287	NO	-
6906	ZINC03272420	4607	0.18789087235927582	NO	-
6907	ZINC00007301	0	0.0	YES	1
6908	ZINC03832170	37	0.0	YES	7
6909	ZINC03832128	41	0.0	YES	9
6910	ZINC03815736	42	0.0	YES	9
6911	ZINC03815735	45	0.0	YES	9
6912	ZINC03815771	47	0.0	YES	9
6913	ZINC04617926	49	0.0	YES	9
6914	ZINC03815786	56	0.0	YES	9
6915	ZINC03815725	65	0.0	YES	9
6916	ZINC03815705	69	0.0	YES	9
