# Supplementary material for: Optimal assignment methods for ligand-based virtual screening
Source: J Cheminform. 2009 Aug 25;1:14. doi: 10.1186/1758-2946-1-14 (PMC2820492; doi:10.1186/1758-2946-1-14)
Supplement: Additional file 2 — Archive of the result files. The file Results.tar.gz is a Gzip compressed Tar archive containing the results file of each method for each data set. The result files are tab-separated plain text files including the following information: method name, active data set with size, cluster information and the distribution of the molecules over the clusters, decoy data set with size, ratio active:decoy, AUC, awAUC, BEDROC scores for predefined alpha values as suggested by Truchon and Bayly [63], relative enrichment factor [67], ROC enrichments, awROC enrichments at predefined false positive fractions, chemotype enrichment, ROC data points, and the ranking of each structure. [file 1758-2946-1-14-S2.zip › Results/OAAP.SQ.DUD=pde5.Q.PDE5_Vardenafil.sdf.A.DUD_pde5_clustered_I_MM.sdf.D.DUD_pde5_decoys_ID_pass_MWPas0000644]

###################################################################################################
# Screening Result File
# User: jahn
# Method used: OAAP
> <Method_Name>
OAAP
# Screening mode: Single Query Screening
#	Calculations performed: 1724
#	Start time of the calculation: Sun Mar 08 06:11:56 CET 2009
#	End time of the calculation: Sun Mar 08 06:13:01 CET 2009
# Data set information
#	Query molecule name:	VDN from data set: ./data/queries/PDE5_Vardenafil.sdf
#	Active data set: /rahome/chemoinf/SVS/data/actives/DUD_pde5_clustered_I_MM.sdf with cluster information
#		Size: 26 molecules
#		Number of clusters: 22
#		Cluster Summery:
#			Cluster number	# molecules	% of actives
#			1		4		15.385
#			2		1		3.846
#			3		1		3.846
#			4		1		3.846
#			5		1		3.846
#			6		1		3.846
#			7		1		3.846
#			8		1		3.846
#			9		1		3.846
#			10		1		3.846
#			11		2		7.692
#			12		1		3.846
#			13		1		3.846
#			14		1		3.846
#			15		1		3.846
#			16		1		3.846
#			17		1		3.846
#			18		1		3.846
#			19		1		3.846
#			20		1		3.846
#			21		1		3.846
#			22		1		3.846
#	Decoy data set: /rahome/chemoinf/SVS/data/decoys/DUD_pde5_decoys_ID_pass_MWPass_I_MM.sdf
#		Size: 1698 molecules
#	Ratio actives : decoys
#		1.0 : 65.3077
#	The active and decoy data set were part of the DUD with problem identifier: pde5
> <AUC>
#	 ROC AUC
	0.3826900425840355
> <awAUC>
#	 ROC awAUC
	0.35132241139308273
> <BEDROC Scores>
#	Alpha Values	BEDROC Scores	Literature: J. Chem. Inf. Model., Vol. 47, No. 2, 2007, 488-508
	106.9	0.0017
	100.0	0.0022
	53.6	0.0141
	50.0	0.0165
	32.2	0.0371
	20.0	0.0683
	16.1	0.0844
	10.0	0.1223
	8.0	0.1417
> <Relative enrichment factor>
#	Fraction dataset	Enrichment factor	 Literature: DOI: 10.1021/ci800303k
	0.0010	0.0
	0.01	0.0
	0.02	0.0
	0.05	7.6923076923076925
	0.1	19.23076923076923
	0.2	23.076923076923077
	0.25	23.076923076923077
> <ROC Enrichments>
#	True decoy fraction	Enrichment	Literature: J Comput Aided Mol Des (2008) 22:133-139
	0.1	0.0
	0.5	0.0
	1.0	0.0
	2.0	0.0
	5.0	1.5366515837104073
	10.0	1.920814479638009
> <awROC Enrichments>
#	Decoy fraction	Enrichment
	0.1	0.0
	0.5	0.0
	1.0	0.0
	2.0	0.0
	5.0	1.3620320855614971
	10.0	1.3620320855614971
> <Chemotype enrichment>
#	% data set	% active cluster	Literature: http://dud.docking.org/wombat/
	0.0	0.0
	4.06	0.0
	4.06	4.545
	4.698	4.545
	4.698	9.091
	6.671	9.091
	6.671	13.636
	8.005	13.636
	8.005	18.182
	17.749	18.182
	17.749	22.727
	35.441	22.727
	35.441	27.273
	48.318	27.273
	48.318	31.818
	49.072	31.818
	49.072	36.364
	67.691	36.364
	67.691	40.909
	68.271	40.909
	68.271	45.455
	73.608	45.455
	73.608	50.0
	80.046	50.0
	80.046	54.545
	80.858	54.545
	80.858	59.091
	82.715	59.091
	82.715	63.636
	82.947	63.636
	82.947	68.182
	83.121	68.182
	83.121	72.727
	86.369	72.727
	86.369	77.273
	91.183	77.273
	91.183	81.818
	92.923	81.818
	92.923	86.364
	99.826	86.364
	99.826	90.909
	99.942	90.909
	99.942	95.455
	100.0	95.455
	100.0	100.0
> <ROC curve data>
#	False positive rate	true positive rate
	0.0	0.0
	0.0	0.0
	0.0406	0.0
	0.0406	0.0385
	0.0465	0.0385
	0.0465	0.0769
	0.066	0.0769
	0.066	0.1154
	0.0789	0.1154
	0.0789	0.1538
	0.0807	0.1538
	0.0807	0.1923
	0.1767	0.1923
	0.1767	0.2308
	0.3392	0.2308
	0.3392	0.2692
	0.3551	0.2692
	0.3551	0.3077
	0.4853	0.3077
	0.4853	0.3462
	0.4923	0.3462
	0.4923	0.3846
	0.6808	0.3846
	0.6808	0.4231
	0.6861	0.4231
	0.6861	0.4615
	0.7397	0.4615
	0.7397	0.5
	0.8045	0.5
	0.8045	0.5385
	0.8121	0.5385
	0.8121	0.5769
	0.8304	0.5769
	0.8304	0.6154
	0.8322	0.6154
	0.8322	0.6538
	0.8333	0.6538
	0.8333	0.6923
	0.8657	0.6923
	0.8657	0.7308
	0.914	0.7308
	0.914	0.7692
	0.9311	0.7692
	0.9311	0.8077
	0.9753	0.8077
	0.9753	0.8462
	0.9841	0.8462
	0.9841	0.8846
	0.9994	0.8846
	0.9994	0.9231
	1.0	0.9231
	1.0	1.0
> <Screening Table>
# Rank	Mol name	Index in data set	Similarity 2 query	Active	Cluster number
1	ZINC03553607	1274	0.4593616724014282	NO	-
2	ZINC02632326	796	0.4565522074699402	NO	-
3	ZINC02646797	818	0.45335572957992554	NO	-
4	ZINC04059504	1440	0.44945093989372253	NO	-
5	ZINC00921140	328	0.44859957695007324	NO	-
6	ZINC01063165	438	0.4464971721172333	NO	-
7	ZINC03334547	1078	0.44610917568206787	NO	-
8	ZINC03315430	1060	0.44274285435676575	NO	-
9	ZINC04059505	1441	0.4425339102745056	NO	-
10	ZINC04059497	1439	0.44249412417411804	NO	-
11	ZINC03391474	1135	0.4417324960231781	NO	-
12	ZINC04622602	1682	0.43873292207717896	NO	-
13	ZINC00920975	325	0.4370163679122925	NO	-
14	ZINC04092462	1453	0.43281182646751404	NO	-
15	ZINC00921020	327	0.4320250153541565	NO	-
16	ZINC00702251	109	0.4315735101699829	NO	-
17	ZINC00806100	219	0.4296686351299286	NO	-
18	ZINC03387763	1128	0.4295777976512909	NO	-
19	ZINC00645255	62	0.4287802577018738	NO	-
20	ZINC00674609	91	0.42680981755256653	NO	-
21	ZINC03334564	1079	0.4264809191226959	NO	-
22	ZINC03887128	1365	0.4254489839076996	NO	-
23	ZINC03537025	1269	0.42509379982948303	NO	-
24	ZINC03376216	1116	0.4248255491256714	NO	-
25	ZINC00677033	101	0.42300713062286377	NO	-
26	ZINC00923110	332	0.42286327481269836	NO	-
27	ZINC01146507	479	0.4226767122745514	NO	-
28	ZINC01367800	561	0.4224271774291992	NO	-
29	ZINC03547296	1271	0.42218202352523804	NO	-
30	ZINC03376622	1117	0.42191702127456665	NO	-
31	ZINC00923110	331	0.4216651916503906	NO	-
32	ZINC03248773	1034	0.42144322395324707	NO	-
33	ZINC03581533	1288	0.4208424389362335	NO	-
34	ZINC00921016	326	0.4205915033817291	NO	-
35	ZINC04622839	1685	0.4198012053966522	NO	-
36	ZINC03218702	1018	0.41914570331573486	NO	-
37	ZINC02459878	738	0.418351411819458	NO	-
38	ZINC00961429	381	0.41791245341300964	NO	-
39	ZINC03425708	1178	0.41724395751953125	NO	-
40	ZINC04005418	1394	0.41712361574172974	NO	-
41	ZINC04005421	1396	0.41712361574172974	NO	-
42	ZINC02890558	924	0.41657182574272156	NO	-
43	ZINC03270655	1041	0.41550785303115845	NO	-
44	ZINC00676831	100	0.41528502106666565	NO	-
45	ZINC00630798	41	0.4151664674282074	NO	-
46	ZINC00900833	298	0.41491803526878357	NO	-
47	ZINC03022664	967	0.4141893684864044	NO	-
48	ZINC01325591	525	0.41401219367980957	NO	-
49	ZINC03351866	1091	0.4136267602443695	NO	-
50	ZINC04111424	1472	0.4133671820163727	NO	-
51	ZINC00630811	42	0.41205063462257385	NO	-
52	ZINC03187175	1009	0.4119799733161926	NO	-
53	ZINC00730380	137	0.41183531284332275	NO	-
54	ZINC00639701	51	0.4109251797199249	NO	-
55	ZINC03435272	1187	0.4106811583042145	NO	-
56	ZINC02630709	794	0.4101898670196533	NO	-
57	ZINC03505843	1246	0.4097379446029663	NO	-
58	ZINC01118228	465	0.40941327810287476	NO	-
59	ZINC01019742	409	0.4090413749217987	NO	-
60	ZINC03204364	1012	0.4089982807636261	NO	-
61	ZINC01126864	468	0.4087894558906555	NO	-
62	ZINC03031348	979	0.4084585905075073	NO	-
63	ZINC03554519	1275	0.40799444913864136	NO	-
64	ZINC00702912	114	0.4079197943210602	NO	-
65	ZINC04005418	1395	0.4075753092765808	NO	-
66	ZINC04005421	1397	0.4075753092765808	NO	-
67	ZINC02372870	713	0.4074235260486603	NO	-
68	ZINC01019741	408	0.40707671642303467	NO	-
69	ZINC04414962	1627	0.40665528178215027	NO	-
70	ZINC04199924	14	0.40608707070350647	YES	11
71	ZINC00961492	382	0.4052617847919464	NO	-
72	ZINC02457909	729	0.40497756004333496	NO	-
73	ZINC03302078	1054	0.4043081998825073	NO	-
74	ZINC03371506	1112	0.4029296040534973	NO	-
75	ZINC04005138	1384	0.4023641049861908	NO	-
76	ZINC00990792	396	0.40221577882766724	NO	-
77	ZINC04404763	1619	0.4022027552127838	NO	-
78	ZINC02621364	772	0.4018946588039398	NO	-
79	ZINC00781044	176	0.4017621576786041	NO	-
80	ZINC01325736	527	0.4010707139968872	NO	-
81	ZINC04199926	25	0.4010651707649231	YES	22
82	ZINC00922879	330	0.40077710151672363	NO	-
83	ZINC02396117	715	0.4006058871746063	NO	-
84	ZINC00702496	112	0.40059226751327515	NO	-
85	ZINC00887518	284	0.4003775119781494	NO	-
86	ZINC02459991	742	0.4003366231918335	NO	-
87	ZINC03236251	1027	0.4000188410282135	NO	-
88	ZINC02884129	922	0.3997243642807007	NO	-
89	ZINC00674611	92	0.399686723947525	NO	-
90	ZINC01162453	488	0.3992130160331726	NO	-
91	ZINC02214581	655	0.3990543484687805	NO	-
92	ZINC00991093	397	0.3989602029323578	NO	-
93	ZINC04183942	1512	0.39863669872283936	NO	-
94	ZINC00840844	243	0.39789703488349915	NO	-
95	ZINC03391031	1133	0.397644579410553	NO	-
96	ZINC00671358	90	0.39745864272117615	NO	-
97	ZINC00920900	324	0.3974453806877136	NO	-
98	ZINC01368322	562	0.39737778902053833	NO	-
99	ZINC03022572	965	0.39711007475852966	NO	-
100	ZINC03334605	1080	0.3971044421195984	NO	-
101	ZINC04284961	1554	0.3970012068748474	NO	-
102	ZINC01237511	503	0.39655351638793945	NO	-
103	ZINC00922571	329	0.39625823497772217	NO	-
104	ZINC02865327	910	0.3954244554042816	NO	-
105	ZINC03425694	1177	0.3953820765018463	NO	-
106	ZINC03453961	1206	0.3953169286251068	NO	-
107	ZINC03556086	1280	0.39522984623908997	NO	-
108	ZINC02876332	919	0.3949996829032898	NO	-
109	ZINC02650405	826	0.3948385715484619	NO	-
110	ZINC00781043	175	0.39466238021850586	NO	-
111	ZINC00671197	87	0.3945973813533783	NO	-
112	ZINC00747836	144	0.39458414912223816	NO	-
113	ZINC04035061	1406	0.39420634508132935	NO	-
114	ZINC00780084	164	0.39405199885368347	NO	-
115	ZINC04199925	19	0.3939105272293091	YES	16
116	ZINC03022544	964	0.3929489254951477	NO	-
117	ZINC00685659	106	0.3924199938774109	NO	-
118	ZINC03656751	1306	0.39231616258621216	NO	-
119	ZINC00780084	163	0.39230114221572876	NO	-
120	ZINC00897402	296	0.39205625653266907	NO	-
121	ZINC04143363	1486	0.3920098543167114	NO	-
122	ZINC02203663	641	0.3918890357017517	NO	-
123	ZINC04057726	1434	0.3918745517730713	NO	-
124	ZINC00839635	237	0.39165449142456055	NO	-
125	ZINC00837784	236	0.39137962460517883	NO	-
126	ZINC00782116	178	0.3912397027015686	NO	-
127	ZINC04246622	1535	0.3912249207496643	NO	-
128	ZINC02699298	861	0.3911994695663452	NO	-
129	ZINC00747828	143	0.39080965518951416	NO	-
130	ZINC00918581	320	0.39071109890937805	NO	-
131	ZINC00908009	306	0.3907017111778259	NO	-
132	ZINC02626984	785	0.39068642258644104	NO	-
133	ZINC04284104	1553	0.39068490266799927	NO	-
134	ZINC03334544	1077	0.3906214237213135	NO	-
135	ZINC03317083	1061	0.39050427079200745	NO	-
136	ZINC04231112	1520	0.3905015289783478	NO	-
137	ZINC00780093	165	0.39024096727371216	NO	-
138	ZINC04199922	2	0.3898179233074188	YES	1
139	ZINC04018814	1402	0.38981470465660095	NO	-
140	ZINC00805009	217	0.38973772525787354	NO	-
141	ZINC03047738	992	0.38952162861824036	NO	-
142	ZINC04199920	3	0.3894748389720917	YES	1
143	ZINC04058485	1437	0.3894177973270416	NO	-
144	ZINC00780093	166	0.3893895447254181	NO	-
145	ZINC04036160	1416	0.38932305574417114	NO	-
146	ZINC00792736	198	0.3892989754676819	NO	-
147	ZINC00645247	60	0.3892694413661957	NO	-
148	ZINC00782116	177	0.38921383023262024	NO	-
149	ZINC03549272	1272	0.3889770805835724	NO	-
150	ZINC00962061	384	0.3889133632183075	NO	-
151	ZINC02721984	871	0.38891029357910156	NO	-
152	ZINC00913818	316	0.3887631595134735	NO	-
153	ZINC01380243	564	0.38870540261268616	NO	-
154	ZINC00854328	250	0.388498991727829	NO	-
155	ZINC00778201	155	0.3883886933326721	NO	-
156	ZINC02594530	759	0.3882664144039154	NO	-
157	ZINC02693695	858	0.38808199763298035	NO	-
158	ZINC00638519	49	0.38746705651283264	NO	-
159	ZINC00888995	287	0.38727784156799316	NO	-
160	ZINC00747097	142	0.3872098922729492	NO	-
161	ZINC01088370	453	0.3869599401950836	NO	-
162	ZINC03021347	960	0.38690030574798584	NO	-
163	ZINC03561229	1282	0.38665854930877686	NO	-
164	ZINC02662889	850	0.38654330372810364	NO	-
165	ZINC03188928	1010	0.38651397824287415	NO	-
166	ZINC00913817	314	0.3864577114582062	NO	-
167	ZINC02871134	916	0.3863389790058136	NO	-
168	ZINC00579735	1	0.386209100484848	NO	-
169	ZINC00840433	240	0.386177122592926	NO	-
170	ZINC00671108	86	0.3859851658344269	NO	-
171	ZINC04005138	1385	0.3853577971458435	NO	-
172	ZINC03390675	1131	0.3852713406085968	NO	-
173	ZINC00792738	199	0.3850864768028259	NO	-
174	ZINC00849564	248	0.38502296805381775	NO	-
175	ZINC02459869	736	0.38490548729896545	NO	-
176	ZINC01325619	526	0.3848364055156708	NO	-
177	ZINC00910936	307	0.38426825404167175	NO	-
178	ZINC04606797	1679	0.3841274380683899	NO	-
179	ZINC02417054	721	0.3840888738632202	NO	-
180	ZINC03021831	962	0.3840709924697876	NO	-
181	ZINC02734795	877	0.3840334117412567	NO	-
182	ZINC03554574	1276	0.38349443674087524	NO	-
183	ZINC02648837	821	0.38344720005989075	NO	-
184	ZINC02459751	734	0.3833784759044647	NO	-
185	ZINC04231122	1522	0.3832349181175232	NO	-
186	ZINC04057727	1435	0.38317033648490906	NO	-
187	ZINC04319278	1574	0.38316610455513	NO	-
188	ZINC00671349	88	0.38315609097480774	NO	-
189	ZINC03962944	1377	0.38312625885009766	NO	-
190	ZINC02049068	619	0.383043110370636	NO	-
191	ZINC00579735	2	0.38303300738334656	NO	-
192	ZINC00579735	6	0.38303300738334656	NO	-
193	ZINC01423913	572	0.38300320506095886	NO	-
194	ZINC04231112	1521	0.3828153908252716	NO	-
195	ZINC02209500	651	0.38266676664352417	NO	-
196	ZINC02631999	795	0.38263779878616333	NO	-
197	ZINC00662162	76	0.38254275918006897	NO	-
198	ZINC02624439	780	0.3825136125087738	NO	-
199	ZINC03369283	1109	0.3823569416999817	NO	-
200	ZINC04490591	1651	0.3821398615837097	NO	-
201	ZINC02853249	903	0.38206246495246887	NO	-
202	ZINC01102534	455	0.3820406198501587	NO	-
203	ZINC04013189	1398	0.38187146186828613	NO	-
204	ZINC02223606	665	0.3814384937286377	NO	-
205	ZINC00918581	319	0.38143542408943176	NO	-
206	ZINC00810761	224	0.3813464045524597	NO	-
207	ZINC03400598	1146	0.38128992915153503	NO	-
208	ZINC04036287	1417	0.3810145854949951	NO	-
209	ZINC03923819	1366	0.3810032606124878	NO	-
210	ZINC03820836	1351	0.3808930218219757	NO	-
211	ZINC03473100	1225	0.3807311952114105	NO	-
212	ZINC03820834	1349	0.38054320216178894	NO	-
213	ZINC00579735	3	0.3802850544452667	NO	-
214	ZINC00579735	5	0.3802850544452667	NO	-
215	ZINC00715649	123	0.38021448254585266	NO	-
216	ZINC01428478	576	0.3802111744880676	NO	-
217	ZINC00702255	110	0.3799413740634918	NO	-
218	ZINC03452620	1204	0.37989121675491333	NO	-
219	ZINC01366536	556	0.37982726097106934	NO	-
220	ZINC04061576	1442	0.37972337007522583	NO	-
221	ZINC04048810	1429	0.3796829581260681	NO	-
222	ZINC00594778	15	0.37946516275405884	NO	-
223	ZINC00961502	383	0.3791428208351135	NO	-
224	ZINC04319530	1577	0.37910813093185425	NO	-
225	ZINC03022687	969	0.37905219197273254	NO	-
226	ZINC00645071	58	0.37879306077957153	NO	-
227	ZINC03364301	1103	0.37855851650238037	NO	-
228	ZINC01077371	446	0.37838804721832275	NO	-
229	ZINC01108189	457	0.37835943698883057	NO	-
230	ZINC04459262	1638	0.37825316190719604	NO	-
231	ZINC02859715	907	0.3782142996788025	NO	-
232	ZINC02107378	631	0.3780536353588104	NO	-
233	ZINC00579735	0	0.3780045211315155	NO	-
234	ZINC00644273	56	0.3779006004333496	NO	-
235	ZINC00742117	140	0.37788131833076477	NO	-
236	ZINC03020604	956	0.37775737047195435	NO	-
237	ZINC04111231	1471	0.37765711545944214	NO	-
238	ZINC02865320	909	0.37755292654037476	NO	-
239	ZINC00600012	21	0.37743428349494934	NO	-
240	ZINC04077697	1445	0.37728238105773926	NO	-
241	ZINC01366880	559	0.37703269720077515	NO	-
242	ZINC02663520	852	0.37700900435447693	NO	-
243	ZINC02849486	900	0.3768005967140198	NO	-
244	ZINC02100750	628	0.3765612840652466	NO	-
245	ZINC00913818	315	0.3765484392642975	NO	-
246	ZINC04057999	1436	0.37653183937072754	NO	-
247	ZINC00579735	4	0.376457542181015	NO	-
248	ZINC04036090	1412	0.3764321506023407	NO	-
249	ZINC03359082	1097	0.37639227509498596	NO	-
250	ZINC00676646	99	0.3757782578468323	NO	-
251	ZINC03047672	990	0.3756386637687683	NO	-
252	ZINC04138123	1479	0.3754718601703644	NO	-
253	ZINC03461854	1215	0.3754446804523468	NO	-
254	ZINC00725020	134	0.37538450956344604	NO	-
255	ZINC03022666	968	0.3753415644168854	NO	-
256	ZINC03463440	1217	0.3752419948577881	NO	-
257	ZINC03024970	974	0.37518826127052307	NO	-
258	ZINC02662347	848	0.375131219625473	NO	-
259	ZINC02727949	874	0.37501728534698486	NO	-
260	ZINC02617882	768	0.3750126361846924	NO	-
261	ZINC01141669	476	0.37500301003456116	NO	-
262	ZINC03938237	1371	0.37497591972351074	NO	-
263	ZINC02938327	934	0.37495777010917664	NO	-
264	ZINC04260715	1547	0.37493225932121277	NO	-
265	ZINC00631085	44	0.3748500943183899	NO	-
266	ZINC00892883	294	0.3747939467430115	NO	-
267	ZINC02858403	906	0.3747524321079254	NO	-
268	ZINC00839993	239	0.3747255206108093	NO	-
269	ZINC03486118	1232	0.3745628595352173	NO	-
270	ZINC01289254	519	0.37438854575157166	NO	-
271	ZINC03930357	1368	0.37438687682151794	NO	-
272	ZINC02637313	807	0.37437018752098083	NO	-
273	ZINC00840803	242	0.37435463070869446	NO	-
274	ZINC00878282	268	0.37426096200942993	NO	-
275	ZINC04070507	1444	0.37411507964134216	NO	-
276	ZINC03354537	1095	0.3740706145763397	NO	-
277	ZINC01105994	456	0.3740652799606323	NO	-
278	ZINC03173125	1005	0.3740501403808594	NO	-
279	ZINC00793028	201	0.3739575147628784	NO	-
280	ZINC00878233	267	0.37378257513046265	NO	-
281	ZINC00667367	83	0.3737106919288635	NO	-
282	ZINC00918584	322	0.3736855387687683	NO	-
283	ZINC03022720	970	0.3736063539981842	NO	-
284	ZINC04013189	1399	0.3734528124332428	NO	-
285	ZINC03379846	1120	0.373412549495697	NO	-
286	ZINC02507795	757	0.37323856353759766	NO	-
287	ZINC03232029	1025	0.3732052743434906	NO	-
288	ZINC00910936	308	0.37317416071891785	NO	-
289	ZINC04036039	1410	0.3731541335582733	NO	-
290	ZINC03384450	1124	0.3731144368648529	NO	-
291	ZINC03820836	1352	0.3730883002281189	NO	-
292	ZINC03430723	1181	0.37301790714263916	NO	-
293	ZINC00780941	174	0.3729744255542755	NO	-
294	ZINC00784083	184	0.37289202213287354	NO	-
295	ZINC04636268	1696	0.37278851866722107	NO	-
296	ZINC02233404	672	0.37268680334091187	NO	-
297	ZINC00665751	79	0.37238389253616333	NO	-
298	ZINC00961371	380	0.3722866177558899	NO	-
299	ZINC03022463	963	0.3721977472305298	NO	-
300	ZINC02759471	882	0.3720140755176544	NO	-
301	ZINC01003661	404	0.3717982769012451	NO	-
302	ZINC02883381	921	0.3717572093009949	NO	-
303	ZINC02459979	741	0.37172752618789673	NO	-
304	ZINC00891752	291	0.3716273009777069	NO	-
305	ZINC02459716	732	0.3714488446712494	NO	-
306	ZINC04199927	23	0.37131211161613464	YES	20
307	ZINC01053126	431	0.37115177512168884	NO	-
308	ZINC00634587	46	0.3708730638027191	NO	-
309	ZINC03332866	1074	0.37074971199035645	NO	-
310	ZINC02275041	689	0.3707035779953003	NO	-
311	ZINC04370638	1609	0.37061232328414917	NO	-
312	ZINC03413375	1161	0.37054944038391113	NO	-
313	ZINC00680098	103	0.3705207407474518	NO	-
314	ZINC00804699	213	0.37050122022628784	NO	-
315	ZINC03437486	1188	0.37048226594924927	NO	-
316	ZINC00636242	48	0.3702681064605713	NO	-
317	ZINC04035221	1407	0.36988696455955505	NO	-
318	ZINC00888995	288	0.3698856830596924	NO	-
319	ZINC00639865	52	0.3697732985019684	NO	-
320	ZINC01203223	499	0.36976858973503113	NO	-
321	ZINC03046831	986	0.3694896996021271	NO	-
322	ZINC02502014	756	0.369332492351532	NO	-
323	ZINC04109214	1470	0.36904969811439514	NO	-
324	ZINC04346960	1596	0.3690103590488434	NO	-
325	ZINC01070264	444	0.3689851462841034	NO	-
326	ZINC00840453	241	0.36876314878463745	NO	-
327	ZINC00799663	206	0.36873406171798706	NO	-
328	ZINC00675241	93	0.3686877489089966	NO	-
329	ZINC02415726	720	0.3685673177242279	NO	-
330	ZINC00805006	216	0.368507981300354	NO	-
331	ZINC00892883	295	0.3681962490081787	NO	-
332	ZINC00739452	139	0.3680890202522278	NO	-
333	ZINC00630835	43	0.36796796321868896	NO	-
334	ZINC03024611	973	0.3679613471031189	NO	-
335	ZINC01366880	560	0.3679327070713043	NO	-
336	ZINC02721987	872	0.36774832010269165	NO	-
337	ZINC00794096	203	0.36772674322128296	NO	-
338	ZINC04035985	1408	0.3676667809486389	NO	-
339	ZINC03451198	1203	0.367371529340744	NO	-
340	ZINC03811774	1339	0.3672294616699219	NO	-
341	ZINC02691192	857	0.3670238256454468	NO	-
342	ZINC00918584	321	0.36699599027633667	NO	-
343	ZINC04510408	1668	0.3669736385345459	NO	-
344	ZINC00784618	185	0.36691170930862427	NO	-
345	ZINC03047776	993	0.3669092059135437	NO	-
346	ZINC01445394	583	0.3669079542160034	NO	-
347	ZINC00888906	285	0.36683380603790283	NO	-
348	ZINC02965009	941	0.3667803406715393	NO	-
349	ZINC00793029	202	0.3667522966861725	NO	-
350	ZINC04512330	1669	0.3667008876800537	NO	-
351	ZINC03430290	1180	0.3666239082813263	NO	-
352	ZINC02172716	634	0.3663117587566376	NO	-
353	ZINC00888906	286	0.3661161959171295	NO	-
354	ZINC03585935	1289	0.365995854139328	NO	-
355	ZINC01032612	417	0.36589303612709045	NO	-
356	ZINC04622735	1684	0.36584270000457764	NO	-
357	ZINC00988796	395	0.36583614349365234	NO	-
358	ZINC03031796	980	0.3657987415790558	NO	-
359	ZINC02759118	881	0.3657226264476776	NO	-
360	ZINC04039595	1422	0.3656972050666809	NO	-
361	ZINC04039592	1420	0.36553052067756653	NO	-
362	ZINC03820834	1350	0.3655269742012024	NO	-
363	ZINC00696107	108	0.3655190169811249	NO	-
364	ZINC04048810	1428	0.3654973804950714	NO	-
365	ZINC03534285	1268	0.36546990275382996	NO	-
366	ZINC02848353	899	0.3652186393737793	NO	-
367	ZINC03611116	1298	0.36512935161590576	NO	-
368	ZINC03511449	1248	0.3649011552333832	NO	-
369	ZINC00652462	68	0.3648532032966614	NO	-
370	ZINC03532786	1260	0.3645687401294708	NO	-
371	ZINC04414044	1626	0.3645187318325043	NO	-
372	ZINC01549595	602	0.36444565653800964	NO	-
373	ZINC00667360	82	0.3643980622291565	NO	-
374	ZINC00711358	120	0.3643883466720581	NO	-
375	ZINC02868962	913	0.3642502725124359	NO	-
376	ZINC02459974	740	0.3641127943992615	NO	-
377	ZINC00913817	313	0.3640463948249817	NO	-
378	ZINC03196539	1011	0.36401069164276123	NO	-
379	ZINC01043199	426	0.36396029591560364	NO	-
380	ZINC02664749	855	0.3637232184410095	NO	-
381	ZINC04168470	1496	0.3635484278202057	NO	-
382	ZINC03805367	1328	0.3635363280773163	NO	-
383	ZINC03233764	1026	0.36351045966148376	NO	-
384	ZINC03425610	1176	0.3633093535900116	NO	-
385	ZINC00640259	54	0.3632819354534149	NO	-
386	ZINC01087827	452	0.3632263243198395	NO	-
387	ZINC03392996	1136	0.363160103559494	NO	-
388	ZINC03423559	1173	0.3631177842617035	NO	-
389	ZINC03789135	1320	0.36310529708862305	NO	-
390	ZINC02616521	764	0.36308249831199646	NO	-
391	ZINC00923731	333	0.3630603849887848	NO	-
392	ZINC00778975	161	0.36299893260002136	NO	-
393	ZINC03217010	1017	0.36297643184661865	NO	-
394	ZINC00962194	385	0.36287227272987366	NO	-
395	ZINC01342938	532	0.36284852027893066	NO	-
396	ZINC04319614	1578	0.36284831166267395	NO	-
397	ZINC04483298	1644	0.3627654016017914	NO	-
398	ZINC03489020	1234	0.3627413809299469	NO	-
399	ZINC03399718	1143	0.36246687173843384	NO	-
400	ZINC04309221	1561	0.36236831545829773	NO	-
401	ZINC01488510	592	0.36228135228157043	NO	-
402	ZINC03398735	1141	0.36223649978637695	NO	-
403	ZINC00937954	358	0.3621741235256195	NO	-
404	ZINC03366743	1106	0.3621067404747009	NO	-
405	ZINC03321597	1064	0.3616305887699127	NO	-
406	ZINC04324647	1581	0.3614978492259979	NO	-
407	ZINC02694943	859	0.36146456003189087	NO	-
408	ZINC04089323	1452	0.36144009232521057	NO	-
409	ZINC01057203	434	0.36128509044647217	NO	-
410	ZINC03594647	1293	0.3611072301864624	NO	-
411	ZINC03923837	1367	0.36108672618865967	NO	-
412	ZINC04281758	1552	0.3610042631626129	NO	-
413	ZINC03811778	1343	0.3609617352485657	NO	-
414	ZINC02736010	878	0.36095958948135376	NO	-
415	ZINC03400169	1144	0.36095333099365234	NO	-
416	ZINC03047880	994	0.3609074056148529	NO	-
417	ZINC02459910	739	0.3608912527561188	NO	-
418	ZINC03552908	1273	0.3608592450618744	NO	-
419	ZINC04332674	1591	0.3608275055885315	NO	-
420	ZINC00645253	61	0.36074432730674744	NO	-
421	ZINC03022594	966	0.3606557250022888	NO	-
422	ZINC04168470	1497	0.3606449365615845	NO	-
423	ZINC03027515	975	0.36062341928482056	NO	-
424	ZINC00889204	289	0.3605771064758301	NO	-
425	ZINC03055508	1001	0.36043938994407654	NO	-
426	ZINC04372456	1610	0.3601968586444855	NO	-
427	ZINC04472799	1642	0.36003777384757996	NO	-
428	ZINC00891752	292	0.3599645793437958	NO	-
429	ZINC03456102	1208	0.3596862554550171	NO	-
430	ZINC00792746	200	0.35967129468917847	NO	-
431	ZINC01345738	533	0.359529048204422	NO	-
432	ZINC04053794	1430	0.3594914674758911	NO	-
433	ZINC03030289	977	0.35940107703208923	NO	-
434	ZINC01271882	513	0.35923269391059875	NO	-
435	ZINC02855436	905	0.35923150181770325	NO	-
436	ZINC04597608	1678	0.35888928174972534	NO	-
437	ZINC00702557	113	0.35887035727500916	NO	-
438	ZINC03556029	1279	0.3587939441204071	NO	-
439	ZINC04169796	1501	0.3586985766887665	NO	-
440	ZINC04333843	1593	0.35868749022483826	NO	-
441	ZINC04078329	1446	0.35863640904426575	NO	-
442	ZINC03022845	971	0.358506977558136	NO	-
443	ZINC00755502	147	0.35847458243370056	NO	-
444	ZINC04501114	1663	0.3583005368709564	NO	-
445	ZINC04157649	1492	0.3582925498485565	NO	-
446	ZINC03459922	1212	0.3581303656101227	NO	-
447	ZINC04039592	1421	0.35793840885162354	NO	-
448	ZINC03009404	954	0.3579276502132416	NO	-
449	ZINC04092656	1454	0.3578841984272003	NO	-
450	ZINC01212831	500	0.3577499985694885	NO	-
451	ZINC00780277	167	0.35759294033050537	NO	-
452	ZINC02335866	696	0.35747891664505005	NO	-
453	ZINC01443803	582	0.35738474130630493	NO	-
454	ZINC01470007	587	0.35735949873924255	NO	-
455	ZINC02656831	840	0.3573412597179413	NO	-
456	ZINC00605225	27	0.3571741580963135	NO	-
457	ZINC01885642	613	0.3569720983505249	NO	-
458	ZINC04057440	1433	0.3568393588066101	NO	-
459	ZINC03955952	1374	0.35676008462905884	NO	-
460	ZINC04092656	1455	0.3567458391189575	NO	-
461	ZINC04039595	1423	0.35642632842063904	NO	-
462	ZINC03389775	1129	0.3563510775566101	NO	-
463	ZINC00784030	183	0.35631296038627625	NO	-
464	ZINC02641047	812	0.3562096953392029	NO	-
465	ZINC04181483	1510	0.35616761445999146	NO	-
466	ZINC03216017	1016	0.3561139404773712	NO	-
467	ZINC02627365	787	0.35610413551330566	NO	-
468	ZINC04078937	1447	0.3560611605644226	NO	-
469	ZINC04056852	1431	0.35602477192878723	NO	-
470	ZINC03369349	1110	0.35573050379753113	NO	-
471	ZINC03566282	1284	0.35568127036094666	NO	-
472	ZINC00805037	218	0.3556654751300812	NO	-
473	ZINC00913601	311	0.35557666420936584	NO	-
474	ZINC03439576	1189	0.35555294156074524	NO	-
475	ZINC00602018	22	0.3554588854312897	NO	-
476	ZINC02643558	813	0.35545614361763	NO	-
477	ZINC00605225	29	0.35544320940971375	NO	-
478	ZINC03008476	951	0.3551773130893707	NO	-
479	ZINC04320234	1579	0.35516661405563354	NO	-
480	ZINC00599333	20	0.35510218143463135	NO	-
481	ZINC00742143	141	0.3549215793609619	NO	-
482	ZINC03038886	981	0.3547709584236145	NO	-
483	ZINC04386716	1614	0.35465580224990845	NO	-
484	ZINC03391063	1134	0.3545044958591461	NO	-
485	ZINC00594672	14	0.35449355840682983	NO	-
486	ZINC03005861	949	0.354110449552536	NO	-
487	ZINC03532287	1259	0.3537091910839081	NO	-
488	ZINC01051722	430	0.3535650372505188	NO	-
489	ZINC02633614	799	0.3535544276237488	NO	-
490	ZINC02216168	656	0.35322853922843933	NO	-
491	ZINC00712695	122	0.3531915843486786	NO	-
492	ZINC04070089	1443	0.35319051146507263	NO	-
493	ZINC03045828	984	0.3531356751918793	NO	-
494	ZINC02928060	933	0.3528008460998535	NO	-
495	ZINC00702494	111	0.35279375314712524	NO	-
496	ZINC01062585	437	0.3527772128582001	NO	-
497	ZINC02876249	918	0.35259631276130676	NO	-
498	ZINC00889204	290	0.35255494713783264	NO	-
499	ZINC02235315	673	0.3525064289569855	NO	-
500	ZINC02342283	703	0.3524826765060425	NO	-
501	ZINC03493847	1238	0.3524564802646637	NO	-
502	ZINC02617636	767	0.35245341062545776	NO	-
503	ZINC00780941	173	0.3524189293384552	NO	-
504	ZINC03938238	1372	0.3523852825164795	NO	-
505	ZINC03020917	957	0.35234907269477844	NO	-
506	ZINC03410970	1156	0.3522941768169403	NO	-
507	ZINC04249567	1538	0.35226577520370483	NO	-
508	ZINC04036102	1413	0.35221993923187256	NO	-
509	ZINC02305771	692	0.3521479666233063	NO	-
510	ZINC00814440	229	0.35211312770843506	NO	-
511	ZINC03498997	1241	0.3520541787147522	NO	-
512	ZINC04351804	1599	0.3518825173377991	NO	-
513	ZINC01431775	578	0.35184207558631897	NO	-
514	ZINC00671354	89	0.35181504487991333	NO	-
515	ZINC00624336	33	0.3517612814903259	NO	-
516	ZINC02197625	640	0.3516518771648407	NO	-
517	ZINC02615856	761	0.35152238607406616	NO	-
518	ZINC02511874	758	0.3514325022697449	NO	-
519	ZINC01087340	451	0.35138729214668274	NO	-
520	ZINC02649773	822	0.35136234760284424	NO	-
521	ZINC04354596	1600	0.35130611062049866	NO	-
522	ZINC01489280	594	0.3512631356716156	NO	-
523	ZINC01056967	433	0.35114577412605286	NO	-
524	ZINC00730375	136	0.3510919213294983	NO	-
525	ZINC04260654	1545	0.351064532995224	NO	-
526	ZINC04168470	1495	0.3510182201862335	NO	-
527	ZINC01425941	574	0.35095012187957764	NO	-
528	ZINC02459864	735	0.3507591784000397	NO	-
529	ZINC03786304	1315	0.35075706243515015	NO	-
530	ZINC03601977	1294	0.3506617248058319	NO	-
531	ZINC03047670	989	0.3505944311618805	NO	-
532	ZINC04005335	1388	0.3504875898361206	NO	-
533	ZINC00778975	160	0.3503260612487793	NO	-
534	ZINC04260741	1548	0.35025641322135925	NO	-
535	ZINC02263663	683	0.3501337468624115	NO	-
536	ZINC02459741	733	0.35012707114219666	NO	-
537	ZINC03069412	1004	0.3500279486179352	NO	-
538	ZINC04623042	1690	0.3500118553638458	NO	-
539	ZINC04106171	1468	0.34986644983291626	NO	-
540	ZINC04106270	1469	0.34983202815055847	NO	-
541	ZINC00706272	119	0.3497489392757416	NO	-
542	ZINC03302559	1055	0.3496492803096771	NO	-
543	ZINC04036053	1411	0.3495718836784363	NO	-
544	ZINC03606170	1297	0.3495623767375946	NO	-
545	ZINC04260703	1546	0.34948670864105225	NO	-
546	ZINC03384763	1126	0.34935951232910156	NO	-
547	ZINC00952310	368	0.34924399852752686	NO	-
548	ZINC01489874	595	0.34916311502456665	NO	-
549	ZINC03047721	991	0.34915274381637573	NO	-
550	ZINC04386716	1615	0.3491303026676178	NO	-
551	ZINC03808646	1337	0.34899425506591797	NO	-
552	ZINC03441723	1191	0.348986953496933	NO	-
553	ZINC03182771	1007	0.3489503860473633	NO	-
554	ZINC03359475	1099	0.34893423318862915	NO	-
555	ZINC01034905	421	0.3488530218601227	NO	-
556	ZINC01160763	486	0.3488004803657532	NO	-
557	ZINC04083273	1448	0.34872952103614807	NO	-
558	ZINC01144827	478	0.34869199991226196	NO	-
559	ZINC04093236	1456	0.3486754596233368	NO	-
560	ZINC03362835	1101	0.34860748052597046	NO	-
561	ZINC03321623	1065	0.3485543131828308	NO	-
562	ZINC03390792	1132	0.3484630882740021	NO	-
563	ZINC00605225	28	0.34844255447387695	NO	-
564	ZINC01289262	520	0.34844112396240234	NO	-
565	ZINC04246933	1536	0.3483957052230835	NO	-
566	ZINC03806123	1330	0.34822845458984375	NO	-
567	ZINC01164767	490	0.3482237160205841	NO	-
568	ZINC03328104	1070	0.34818822145462036	NO	-
569	ZINC01384325	565	0.3480933904647827	NO	-
570	ZINC03488923	1233	0.34808349609375	NO	-
571	ZINC03462572	1216	0.34805506467819214	NO	-
572	ZINC03030285	976	0.3480193018913269	NO	-
573	ZINC02622084	773	0.3479763865470886	NO	-
574	ZINC04346956	1595	0.3479006886482239	NO	-
575	ZINC02952682	935	0.347880482673645	NO	-
576	ZINC04106169	1467	0.34787482023239136	NO	-
577	ZINC01573843	603	0.3478301763534546	NO	-
578	ZINC01027590	411	0.3477311432361603	NO	-
579	ZINC00654064	70	0.3477049767971039	NO	-
580	ZINC00593145	13	0.34767740964889526	NO	-
581	ZINC04515546	1670	0.3475970923900604	NO	-
582	ZINC04315940	1569	0.34737691283226013	NO	-
583	ZINC04199923	13	0.3473626673221588	YES	11
584	ZINC04319334	1575	0.34730809926986694	NO	-
585	ZINC03009231	952	0.34718620777130127	NO	-
586	ZINC00629507	39	0.3471643924713135	NO	-
587	ZINC01085741	450	0.3471449017524719	NO	-
588	ZINC02231896	671	0.34693747758865356	NO	-
589	ZINC02623128	776	0.34683534502983093	NO	-
590	ZINC04048633	1424	0.3468135893344879	NO	-
591	ZINC04035997	1409	0.3467771112918854	NO	-
592	ZINC03991412	1383	0.3466775119304657	NO	-
593	ZINC01029367	414	0.34665918350219727	NO	-
594	ZINC02634764	801	0.34655120968818665	NO	-
595	ZINC03399009	1142	0.34654930233955383	NO	-
596	ZINC04331851	1590	0.3463799059391022	NO	-
597	ZINC02226763	669	0.34636181592941284	NO	-
598	ZINC00958191	374	0.3463590443134308	NO	-
599	ZINC01109125	459	0.34632810950279236	NO	-
600	ZINC02469091	745	0.3462516665458679	NO	-
601	ZINC02630624	793	0.3462437093257904	NO	-
602	ZINC04308282	1560	0.3462003767490387	NO	-
603	ZINC03321132	1063	0.3461781442165375	NO	-
604	ZINC00667251	81	0.34617680311203003	NO	-
605	ZINC04034366	1404	0.3461742401123047	NO	-
606	ZINC01431668	577	0.3460233509540558	NO	-
607	ZINC02264985	686	0.34599271416664124	NO	-
608	ZINC03811774	1340	0.34598201513290405	NO	-
609	ZINC04157649	1491	0.34593743085861206	NO	-
610	ZINC01912320	615	0.34591352939605713	NO	-
611	ZINC03998803	17	0.3457103967666626	YES	14
612	ZINC02652593	831	0.34562602639198303	NO	-
613	ZINC03242227	1033	0.3454885184764862	NO	-
614	ZINC01289391	521	0.3454741835594177	NO	-
615	ZINC02305465	691	0.34542006254196167	NO	-
616	ZINC00783903	181	0.34541139006614685	NO	-
617	ZINC04361044	1603	0.3454054892063141	NO	-
618	ZINC03578645	1286	0.345239520072937	NO	-
619	ZINC01147922	480	0.34523817896842957	NO	-
620	ZINC03517731	1250	0.34516704082489014	NO	-
621	ZINC03021633	961	0.34515663981437683	NO	-
622	ZINC03523797	1254	0.34515342116355896	NO	-
623	ZINC03805367	1329	0.3451431691646576	NO	-
624	ZINC03067696	1003	0.3449844717979431	NO	-
625	ZINC00878159	266	0.3447117209434509	NO	-
626	ZINC02660677	845	0.3446952700614929	NO	-
627	ZINC03449364	1202	0.3446749746799469	NO	-
628	ZINC04036109	1415	0.3446609377861023	NO	-
629	ZINC04048633	1425	0.34462109208106995	NO	-
630	ZINC03401531	1147	0.34462037682533264	NO	-
631	ZINC04438423	1634	0.34461480379104614	NO	-
632	ZINC01027603	412	0.34460315108299255	NO	-
633	ZINC01070795	445	0.3445923328399658	NO	-
634	ZINC00964467	388	0.3444812297821045	NO	-
635	ZINC00804710	214	0.34428492188453674	NO	-
636	ZINC02838263	897	0.3442002534866333	NO	-
637	ZINC01117622	464	0.3441961407661438	NO	-
638	ZINC02475024	747	0.3441697061061859	NO	-
639	ZINC03045837	985	0.3441627621650696	NO	-
640	ZINC02312045	693	0.3440758287906647	NO	-
641	ZINC04331724	1589	0.3440336287021637	NO	-
642	ZINC04508996	1666	0.3440292179584503	NO	-
643	ZINC04319402	1576	0.3440226912498474	NO	-
644	ZINC03555594	1278	0.3439895808696747	NO	-
645	ZINC00839782	238	0.34393075108528137	NO	-
646	ZINC01058372	435	0.34384143352508545	NO	-
647	ZINC02247836	680	0.34383004903793335	NO	-
648	ZINC00778975	162	0.34345725178718567	NO	-
649	ZINC03240965	1030	0.34340211749076843	NO	-
650	ZINC02258745	681	0.34336361289024353	NO	-
651	ZINC02459877	737	0.34328970313072205	NO	-
652	ZINC03461576	1214	0.34323838353157043	NO	-
653	ZINC01347153	535	0.34319761395454407	NO	-
654	ZINC01136175	474	0.34315216541290283	NO	-
655	ZINC01269505	512	0.3431137800216675	NO	-
656	ZINC00792003	197	0.3431112766265869	NO	-
657	ZINC03525005	1255	0.3430734872817993	NO	-
658	ZINC02746261	879	0.3430223762989044	NO	-
659	ZINC02854640	904	0.34297871589660645	NO	-
660	ZINC04597607	1677	0.3429765999317169	NO	-
661	ZINC00645072	59	0.34283173084259033	NO	-
662	ZINC02434540	724	0.3427826166152954	NO	-
663	ZINC04181514	1511	0.34272024035453796	NO	-
664	ZINC01181979	491	0.34263283014297485	NO	-
665	ZINC03481959	1228	0.342597633600235	NO	-
666	ZINC01196218	494	0.3425871729850769	NO	-
667	ZINC03514151	1249	0.3424927294254303	NO	-
668	ZINC02204175	642	0.3424803912639618	NO	-
669	ZINC03361071	1100	0.34239187836647034	NO	-
670	ZINC04293479	1558	0.3422912359237671	NO	-
671	ZINC01795895	610	0.34227076172828674	NO	-
672	ZINC04507728	1665	0.34223267436027527	NO	-
673	ZINC02629253	792	0.34205907583236694	NO	-
674	ZINC04013192	1400	0.3420546352863312	NO	-
675	ZINC04013192	1401	0.34194859862327576	NO	-
676	ZINC00604600	26	0.34190043807029724	NO	-
677	ZINC03239528	1029	0.34182801842689514	NO	-
678	ZINC02651057	828	0.34181973338127136	NO	-
679	ZINC00937496	355	0.34181585907936096	NO	-
680	ZINC03367494	1107	0.341813325881958	NO	-
681	ZINC04486737	1650	0.3417503833770752	NO	-
682	ZINC00640186	53	0.34173277020454407	NO	-
683	ZINC03390627	1130	0.341661661863327	NO	-
684	ZINC00595262	16	0.34160271286964417	NO	-
685	ZINC04172377	1503	0.3411642611026764	NO	-
686	ZINC02458019	731	0.34114140272140503	NO	-
687	ZINC04400985	1618	0.3410801291465759	NO	-
688	ZINC04166901	1494	0.3410182595252991	NO	-
689	ZINC01194220	493	0.3408486545085907	NO	-
690	ZINC01386375	566	0.3408353924751282	NO	-
691	ZINC01353364	536	0.3406934440135956	NO	-
692	ZINC03299329	1050	0.3406652510166168	NO	-
693	ZINC04407678	1623	0.3406195640563965	NO	-
694	ZINC03047994	995	0.3406095802783966	NO	-
695	ZINC02662553	849	0.34053167700767517	NO	-
696	ZINC04138698	1481	0.3404136598110199	NO	-
697	ZINC01001944	403	0.34039902687072754	NO	-
698	ZINC00800461	211	0.3403375446796417	NO	-
699	ZINC02656831	839	0.34027132391929626	NO	-
700	ZINC04036109	1414	0.34004953503608704	NO	-
701	ZINC00943456	363	0.34004297852516174	NO	-
702	ZINC04425883	1632	0.34004101157188416	NO	-
703	ZINC03229114	1023	0.3399893343448639	NO	-
704	ZINC00604311	25	0.33998242020606995	NO	-
705	ZINC03788500	1317	0.33985280990600586	NO	-
706	ZINC00961347	378	0.33985164761543274	NO	-
707	ZINC03532790	1261	0.3397364914417267	NO	-
708	ZINC00913645	312	0.33973580598831177	NO	-
709	ZINC00675719	94	0.3397102355957031	NO	-
710	ZINC00904358	301	0.33967459201812744	NO	-
711	ZINC04485991	1649	0.3396393954753876	NO	-
712	ZINC03806123	1331	0.33963268995285034	NO	-
713	ZINC03226685	1020	0.3396003246307373	NO	-
714	ZINC00646227	64	0.33952778577804565	NO	-
715	ZINC00660147	75	0.3393685221672058	NO	-
716	ZINC00749515	145	0.33935797214508057	NO	-
717	ZINC03301955	1052	0.3392530083656311	NO	-
718	ZINC02236918	674	0.33924001455307007	NO	-
719	ZINC00814807	232	0.33919987082481384	NO	-
720	ZINC00806746	220	0.33911237120628357	NO	-
721	ZINC02862490	908	0.33907073736190796	NO	-
722	ZINC01658655	605	0.3390500247478485	NO	-
723	ZINC03625176	1304	0.33898937702178955	NO	-
724	ZINC02999918	948	0.3389504551887512	NO	-
725	ZINC02210613	652	0.33880043029785156	NO	-
726	ZINC03615692	1301	0.3386920094490051	NO	-
727	ZINC04320243	1580	0.3386722505092621	NO	-
728	ZINC04388384	1616	0.33862948417663574	NO	-
729	ZINC04499383	1662	0.33857008814811707	NO	-
730	ZINC02096954	627	0.3383468687534332	NO	-
731	ZINC02626010	783	0.3382578492164612	NO	-
732	ZINC00946509	365	0.33819282054901123	NO	-
733	ZINC00991168	398	0.3381785452365875	NO	-
734	ZINC01126400	467	0.3380858600139618	NO	-
735	ZINC02347651	706	0.3378850817680359	NO	-
736	ZINC00827199	234	0.33775943517684937	NO	-
737	ZINC00603860	24	0.3377075791358948	NO	-
738	ZINC04196010	1517	0.33768290281295776	NO	-
739	ZINC03214128	1015	0.3375225365161896	NO	-
740	ZINC00790427	186	0.3374396562576294	NO	-
741	ZINC03302038	1053	0.33734747767448425	NO	-
742	ZINC04136460	1477	0.33729061484336853	NO	-
743	ZINC03788500	1318	0.3372288644313812	NO	-
744	ZINC04048633	1426	0.33713242411613464	NO	-
745	ZINC01111597	460	0.3371228873729706	NO	-
746	ZINC01067315	439	0.33702322840690613	NO	-
747	ZINC03048051	997	0.33701029419898987	NO	-
748	ZINC02406531	717	0.33691635727882385	NO	-
749	ZINC03555592	1277	0.33688732981681824	NO	-
750	ZINC02656188	835	0.3367677628993988	NO	-
751	ZINC03454954	1207	0.3367474377155304	NO	-
752	ZINC00882888	279	0.3366645276546478	NO	-
753	ZINC03030308	978	0.33660075068473816	NO	-
754	ZINC01703520	608	0.3365940451622009	NO	-
755	ZINC02075109	623	0.3365778923034668	NO	-
756	ZINC01058705	436	0.33657339215278625	NO	-
757	ZINC04005242	1386	0.33656442165374756	NO	-
758	ZINC00684919	105	0.33650434017181396	NO	-
759	ZINC00591206	12	0.33633020520210266	NO	-
760	ZINC02194462	638	0.33628156781196594	NO	-
761	ZINC02624012	779	0.3362596035003662	NO	-
762	ZINC01036575	425	0.33616673946380615	NO	-
763	ZINC03505223	1245	0.33615344762802124	NO	-
764	ZINC03387366	1127	0.33614009618759155	NO	-
765	ZINC04093558	1458	0.33606597781181335	NO	-
766	ZINC00834328	235	0.3359370529651642	NO	-
767	ZINC02624492	781	0.33585622906684875	NO	-
768	ZINC02915493	928	0.33582207560539246	NO	-
769	ZINC00892065	293	0.3357653021812439	NO	-
770	ZINC04368887	1606	0.33573979139328003	NO	-
771	ZINC01201775	498	0.33573731780052185	NO	-
772	ZINC03020968	959	0.33573511242866516	NO	-
773	ZINC01264128	509	0.33571675419807434	NO	-
774	ZINC03379659	1119	0.33568480610847473	NO	-
775	ZINC04346961	1597	0.33560019731521606	NO	-
776	ZINC03841806	1357	0.33551329374313354	NO	-
777	ZINC03470071	1221	0.3354545831680298	NO	-
778	ZINC01164054	489	0.33531808853149414	NO	-
779	ZINC01135767	473	0.33529922366142273	NO	-
780	ZINC04315957	1570	0.3352988064289093	NO	-
781	ZINC03542733	1270	0.33522242307662964	NO	-
782	ZINC02258816	682	0.3351999819278717	NO	-
783	ZINC03811778	1344	0.33511868119239807	NO	-
784	ZINC00915360	317	0.3349740207195282	NO	-
785	ZINC00644353	57	0.3349571228027344	NO	-
786	ZINC03022871	972	0.3349038362503052	NO	-
787	ZINC01043600	427	0.33490240573883057	NO	-
788	ZINC00630558	40	0.3347785770893097	NO	-
789	ZINC04400841	1617	0.3347730338573456	NO	-
790	ZINC04115450	1473	0.3347706198692322	NO	-
791	ZINC00791147	189	0.33451953530311584	NO	-
792	ZINC01424151	573	0.3345179855823517	NO	-
793	ZINC04251511	1540	0.3344448208808899	NO	-
794	ZINC01495924	596	0.3343736231327057	NO	-
795	ZINC00791192	192	0.33429038524627686	NO	-
796	ZINC02628079	788	0.3342553675174713	NO	-
797	ZINC03447390	1198	0.3342047929763794	NO	-
798	ZINC04005335	1389	0.33414560556411743	NO	-
799	ZINC04309279	1562	0.3339666426181793	NO	-
800	ZINC03491603	1237	0.3338871896266937	NO	-
801	ZINC00780855	169	0.3338799476623535	NO	-
802	ZINC02216674	658	0.3338489532470703	NO	-
803	ZINC04037576	1418	0.3337213099002838	NO	-
804	ZINC02650956	827	0.33335474133491516	NO	-
805	ZINC04048633	1427	0.3333342671394348	NO	-
806	ZINC00940635	361	0.3333273231983185	NO	-
807	ZINC03414399	1162	0.33307427167892456	NO	-
808	ZINC03808646	1338	0.33303070068359375	NO	-
809	ZINC03047665	988	0.3330182135105133	NO	-
810	ZINC01466399	585	0.3328875005245209	NO	-
811	ZINC03348195	1088	0.3328830599784851	NO	-
812	ZINC00660113	74	0.3328482508659363	NO	-
813	ZINC02750979	880	0.3328389823436737	NO	-
814	ZINC00626456	38	0.33282873034477234	NO	-
815	ZINC04172756	1507	0.33276277780532837	NO	-
816	ZINC02408865	718	0.3326631188392639	NO	-
817	ZINC03410287	1153	0.33262041211128235	NO	-
818	ZINC02241582	678	0.33228710293769836	NO	-
819	ZINC03419558	1169	0.33226391673088074	NO	-
820	ZINC00597525	19	0.33219635486602783	NO	-
821	ZINC02849876	901	0.3321663439273834	NO	-
822	ZINC03788500	1319	0.33208420872688293	NO	-
823	ZINC01215041	501	0.33197900652885437	NO	-
824	ZINC01132589	471	0.33197760581970215	NO	-
825	ZINC04285312	1555	0.3319540321826935	NO	-
826	ZINC03228621	1022	0.3318856656551361	NO	-
827	ZINC02206249	647	0.3318406641483307	NO	-
828	ZINC02206249	648	0.3318406641483307	NO	-
829	ZINC00606006	30	0.33183637261390686	NO	-
830	ZINC03261859	1038	0.33173006772994995	NO	-
831	ZINC04333052	1592	0.3316822648048401	NO	-
832	ZINC02359564	709	0.33165431022644043	NO	-
833	ZINC04199953	12	0.33153167366981506	YES	10
834	ZINC02656425	837	0.3315119743347168	NO	-
835	ZINC04232847	1523	0.33149248361587524	NO	-
836	ZINC03586094	1290	0.33145472407341003	NO	-
837	ZINC01537053	600	0.3314056992530823	NO	-
838	ZINC00971216	390	0.3313744366168976	NO	-
839	ZINC04005242	1387	0.3313140869140625	NO	-
840	ZINC03590172	1292	0.3311615288257599	NO	-
841	ZINC00935538	351	0.33114364743232727	NO	-
842	ZINC00591139	11	0.33108168840408325	NO	-
843	ZINC01158711	484	0.3310808837413788	NO	-
844	ZINC00961356	379	0.3309646248817444	NO	-
845	ZINC00924328	334	0.3307477831840515	NO	-
846	ZINC01659942	4	0.3307327628135681	YES	2
847	ZINC02695003	860	0.3307074010372162	NO	-
848	ZINC00758494	149	0.3306884765625	NO	-
849	ZINC02240495	675	0.33057886362075806	NO	-
850	ZINC01019737	407	0.33055204153060913	NO	-
851	ZINC03611121	1299	0.3303382098674774	NO	-
852	ZINC01250270	508	0.33032673597335815	NO	-
853	ZINC01610054	604	0.33032622933387756	NO	-
854	ZINC00954828	371	0.33018115162849426	NO	-
855	ZINC00814619	230	0.33014094829559326	NO	-
856	ZINC04501890	1664	0.33008697628974915	NO	-
857	ZINC04088606	1449	0.3300548493862152	NO	-
858	ZINC04136460	1478	0.32991060614585876	NO	-
859	ZINC04485763	1647	0.32982540130615234	NO	-
860	ZINC03325935	1067	0.32982105016708374	NO	-
861	ZINC00736768	138	0.3296453356742859	NO	-
862	ZINC04425691	1631	0.32954928278923035	NO	-
863	ZINC04102623	1463	0.3294728100299835	NO	-
864	ZINC03055502	1000	0.3294229209423065	NO	-
865	ZINC01078142	447	0.32919275760650635	NO	-
866	ZINC01537057	601	0.3291859030723572	NO	-
867	ZINC03771837	1309	0.3290948271751404	NO	-
868	ZINC02013822	618	0.32901012897491455	NO	-
869	ZINC03055513	1002	0.3289649784564972	NO	-
870	ZINC00937603	357	0.3288952708244324	NO	-
871	ZINC03405337	1149	0.32886186242103577	NO	-
872	ZINC00780855	170	0.3287726640701294	NO	-
873	ZINC02241398	677	0.3287610709667206	NO	-
874	ZINC01068148	440	0.3287390172481537	NO	-
875	ZINC04552939	1674	0.3287051022052765	NO	-
876	ZINC03840314	1354	0.328593909740448	NO	-
877	ZINC02652182	829	0.3283466696739197	NO	-
878	ZINC03500119	1243	0.3280511200428009	NO	-
879	ZINC03615692	1300	0.32799914479255676	NO	-
880	ZINC02491945	755	0.3278730809688568	NO	-
881	ZINC03987362	1381	0.32783815264701843	NO	-
882	ZINC02265575	687	0.327737033367157	NO	-
883	ZINC04172377	1504	0.3276981711387634	NO	-
884	ZINC00587903	8	0.327678918838501	NO	-
885	ZINC02627347	786	0.3276630938053131	NO	-
886	ZINC00780855	171	0.3275114893913269	NO	-
887	ZINC03784334	1313	0.3274836242198944	NO	-
888	ZINC01158243	483	0.32742083072662354	NO	-
889	ZINC01029685	415	0.3273966610431671	NO	-
890	ZINC02208721	650	0.32726913690567017	NO	-
891	ZINC00791236	193	0.32725849747657776	NO	-
892	ZINC03299559	1051	0.3271946609020233	NO	-
893	ZINC03020928	958	0.32710427045822144	NO	-
894	ZINC04172377	1502	0.3270120322704315	NO	-
895	ZINC03499729	1242	0.3269311189651489	NO	-
896	ZINC03419936	1171	0.3269060552120209	NO	-
897	ZINC04168534	1499	0.32687243819236755	NO	-
898	ZINC04621418	1681	0.3265717327594757	NO	-
899	ZINC03560509	1281	0.3263202905654907	NO	-
900	ZINC00925367	337	0.32631540298461914	NO	-
901	ZINC02337476	699	0.32614555954933167	NO	-
902	ZINC02337476	700	0.32614555954933167	NO	-
903	ZINC03458080	1209	0.3260827660560608	NO	-
904	ZINC02810688	895	0.32606586813926697	NO	-
905	ZINC00807891	223	0.32590892910957336	NO	-
906	ZINC04425084	1629	0.32586491107940674	NO	-
907	ZINC00812608	227	0.32571518421173096	NO	-
908	ZINC01484454	590	0.32568246126174927	NO	-
909	ZINC03987100	1380	0.3256246745586395	NO	-
910	ZINC02800444	892	0.3256138861179352	NO	-
911	ZINC02263908	684	0.3256135582923889	NO	-
912	ZINC04628950	1694	0.325584352016449	NO	-
913	ZINC02458019	730	0.32555267214775085	NO	-
914	ZINC00780855	172	0.32545092701911926	NO	-
915	ZINC00765989	150	0.32535991072654724	NO	-
916	ZINC03374908	1115	0.3253367841243744	NO	-
917	ZINC00780479	168	0.32532674074172974	NO	-
918	ZINC02662942	851	0.3251767158508301	NO	-
919	ZINC00752640	146	0.3251487612724304	NO	-
920	ZINC02952754	936	0.32513976097106934	NO	-
921	ZINC02206249	646	0.3251354396343231	NO	-
922	ZINC02659014	844	0.32496127486228943	NO	-
923	ZINC00682141	104	0.32491225004196167	NO	-
924	ZINC01141654	475	0.3248928189277649	NO	-
925	ZINC03841252	1355	0.3248792886734009	NO	-
926	ZINC03956346	1375	0.32485753297805786	NO	-
927	ZINC01282132	516	0.32483166456222534	NO	-
928	ZINC02433610	723	0.324765682220459	NO	-
929	ZINC02870291	914	0.32468077540397644	NO	-
930	ZINC01160971	487	0.3244878351688385	NO	-
931	ZINC03411946	1158	0.32445138692855835	NO	-
932	ZINC02652365	830	0.3244114816188812	NO	-
933	ZINC01048465	429	0.3242896497249603	NO	-
934	ZINC00935678	352	0.32426679134368896	NO	-
935	ZINC01810559	611	0.32423773407936096	NO	-
936	ZINC02886293	923	0.3241542875766754	NO	-
937	ZINC04622971	1688	0.32402536273002625	NO	-
938	ZINC03561492	1283	0.3240053355693817	NO	-
939	ZINC03350113	1090	0.3239036798477173	NO	-
940	ZINC04316131	1572	0.3238784074783325	NO	-
941	ZINC02650313	825	0.323777437210083	NO	-
942	ZINC03816336	1346	0.32357358932495117	NO	-
943	ZINC02713836	868	0.32357004284858704	NO	-
944	ZINC01342347	531	0.32355037331581116	NO	-
945	ZINC00928686	341	0.3235088884830475	NO	-
946	ZINC03533305	1262	0.3234870731830597	NO	-
947	ZINC00720300	129	0.3234419524669647	NO	-
948	ZINC02622946	775	0.3234040439128876	NO	-
949	ZINC01365252	544	0.3234032690525055	NO	-
950	ZINC02067503	621	0.32339999079704285	NO	-
951	ZINC01341269	530	0.3233185410499573	NO	-
952	ZINC03841275	1356	0.32331299781799316	NO	-
953	ZINC01282104	514	0.3231426477432251	NO	-
954	ZINC02264057	685	0.322977215051651	NO	-
955	ZINC04249567	1537	0.3229653537273407	NO	-
956	ZINC01686233	607	0.32292768359184265	NO	-
957	ZINC02841952	898	0.3228517770767212	NO	-
958	ZINC03533599	1265	0.3228338062763214	NO	-
959	ZINC03384639	1125	0.3228275179862976	NO	-
960	ZINC04273449	1549	0.32276639342308044	NO	-
961	ZINC00964416	386	0.3226573169231415	NO	-
962	ZINC02916666	930	0.32262006402015686	NO	-
963	ZINC04058730	1438	0.32250306010246277	NO	-
964	ZINC02351145	707	0.3223519027233124	NO	-
965	ZINC03410783	1155	0.3222775161266327	NO	-
966	ZINC04102623	1464	0.32226893305778503	NO	-
967	ZINC00925397	338	0.32222098112106323	NO	-
968	ZINC01436877	579	0.3221772015094757	NO	-
969	ZINC04484740	1645	0.322170615196228	NO	-
970	ZINC04102623	1462	0.32204145193099976	NO	-
971	ZINC02409784	719	0.32203322649002075	NO	-
972	ZINC03482097	1230	0.32198038697242737	NO	-
973	ZINC03470483	1224	0.32177382707595825	NO	-
974	ZINC03008436	950	0.32171374559402466	NO	-
975	ZINC00915751	318	0.32167086005210876	NO	-
976	ZINC03605564	1295	0.321527898311615	NO	-
977	ZINC04622664	1683	0.32149046659469604	NO	-
978	ZINC03447129	1197	0.3212672770023346	NO	-
979	ZINC04254185	1544	0.32126545906066895	NO	-
980	ZINC02909807	927	0.3212544918060303	NO	-
981	ZINC00658402	72	0.32119643688201904	NO	-
982	ZINC02465339	743	0.3211432993412018	NO	-
983	ZINC02478458	749	0.3211165964603424	NO	-
984	ZINC03047663	987	0.3210953176021576	NO	-
985	ZINC04088611	1450	0.32104647159576416	NO	-
986	ZINC04351387	1598	0.32102346420288086	NO	-
987	ZINC00992216	399	0.3207145631313324	NO	-
988	ZINC02628509	789	0.3205112814903259	NO	-
989	ZINC04274445	1550	0.320500910282135	NO	-
990	ZINC00634594	47	0.32042038440704346	NO	-
991	ZINC00902688	300	0.3204118311405182	NO	-
992	ZINC02636306	806	0.3203152120113373	NO	-
993	ZINC02632494	797	0.3202466666698456	NO	-
994	ZINC03051300	998	0.3201889991760254	NO	-
995	ZINC04622971	1689	0.3201008439064026	NO	-
996	ZINC01196555	496	0.3200278878211975	NO	-
997	ZINC03798971	1326	0.3199905753135681	NO	-
998	ZINC01000363	401	0.3199574649333954	NO	-
999	ZINC04168534	1498	0.3199341595172882	NO	-
1000	ZINC02096665	626	0.31990566849708557	NO	-
1001	ZINC04172756	1506	0.31985706090927124	NO	-
1002	ZINC02664097	853	0.3198562562465668	NO	-
1003	ZINC03341393	1085	0.3198387622833252	NO	-
1004	ZINC04315776	1568	0.31961676478385925	NO	-
1005	ZINC04251511	1541	0.31961533427238464	NO	-
1006	ZINC03442532	1192	0.319576233625412	NO	-
1007	ZINC03020257	955	0.3195585012435913	NO	-
1008	ZINC00645490	63	0.31944793462753296	NO	-
1009	ZINC04005403	1392	0.31941935420036316	NO	-
1010	ZINC02204998	643	0.31933435797691345	NO	-
1011	ZINC02618622	770	0.3192051947116852	NO	-
1012	ZINC02337476	698	0.31875550746917725	NO	-
1013	ZINC03339203	1082	0.31868866086006165	NO	-
1014	ZINC02192596	636	0.3186761736869812	NO	-
1015	ZINC04251511	1539	0.3186446726322174	NO	-
1016	ZINC01238074	504	0.31859588623046875	NO	-
1017	ZINC03431434	1182	0.31858935952186584	NO	-
1018	ZINC00937600	356	0.3185844123363495	NO	-
1019	ZINC03314120	1058	0.31852835416793823	NO	-
1020	ZINC04102623	1461	0.3184926509857178	NO	-
1021	ZINC00977630	392	0.3184455931186676	NO	-
1022	ZINC02217777	659	0.31842535734176636	NO	-
1023	ZINC02390755	714	0.31841444969177246	NO	-
1024	ZINC02649780	824	0.31824108958244324	NO	-
1025	ZINC01196562	497	0.31823471188545227	NO	-
1026	ZINC00799690	207	0.31820157170295715	NO	-
1027	ZINC04315960	1571	0.3181874752044678	NO	-
1028	ZINC01080781	448	0.31810030341148376	NO	-
1029	ZINC00719441	124	0.3180945813655853	NO	-
1030	ZINC04172756	1505	0.3179819881916046	NO	-
1031	ZINC04327967	1585	0.31793665885925293	NO	-
1032	ZINC03256702	1037	0.31789425015449524	NO	-
1033	ZINC03210179	1014	0.3177448809146881	NO	-
1034	ZINC03624790	1303	0.3177284300327301	NO	-
1035	ZINC02876857	920	0.31769415736198425	NO	-
1036	ZINC00941363	362	0.3176606297492981	NO	-
1037	ZINC01353523	537	0.3174939453601837	NO	-
1038	ZINC02645742	817	0.317444771528244	NO	-
1039	ZINC02205692	644	0.31725814938545227	NO	-
1040	ZINC03443044	1193	0.3172459006309509	NO	-
1041	ZINC03326310	1068	0.31707483530044556	NO	-
1042	ZINC03937946	1370	0.3169904947280884	NO	-
1043	ZINC03009287	953	0.31687161326408386	NO	-
1044	ZINC02633271	798	0.3168628215789795	NO	-
1045	ZINC04368952	1607	0.3168468475341797	NO	-
1046	ZINC04469002	1640	0.31680914759635925	NO	-
1047	ZINC01289178	517	0.3164542019367218	NO	-
1048	ZINC03785081	1314	0.3164023160934448	NO	-
1049	ZINC04142115	1485	0.3162802457809448	NO	-
1050	ZINC03395264	1137	0.3161778450012207	NO	-
1051	ZINC02105325	630	0.31599050760269165	NO	-
1052	ZINC03812176	1345	0.3158870041370392	NO	-
1053	ZINC03228483	1021	0.31583335995674133	NO	-
1054	ZINC02866604	911	0.31582406163215637	NO	-
1055	ZINC02875537	917	0.3157404363155365	NO	-
1056	ZINC03771837	1308	0.3157040476799011	NO	-
1057	ZINC01467362	586	0.3156907856464386	NO	-
1058	ZINC01735419	609	0.3155679702758789	NO	-
1059	ZINC02852401	902	0.3154270350933075	NO	-
1060	ZINC00659363	73	0.3153744339942932	NO	-
1061	ZINC03469114	1220	0.31519028544425964	NO	-
1062	ZINC00791178	190	0.3151291310787201	NO	-
1063	ZINC04297060	1559	0.3151070177555084	NO	-
1064	ZINC04037576	1419	0.31505268812179565	NO	-
1065	ZINC01128645	469	0.31503599882125854	NO	-
1066	ZINC00800450	210	0.31497544050216675	NO	-
1067	ZINC01132641	472	0.3148728311061859	NO	-
1068	ZINC02336458	697	0.3148702383041382	NO	-
1069	ZINC03856091	1361	0.3148183524608612	NO	-
1070	ZINC00791133	188	0.31475016474723816	NO	-
1071	ZINC03470320	1223	0.3147037923336029	NO	-
1072	ZINC03333122	1075	0.31470218300819397	NO	-
1073	ZINC00812608	228	0.31469741463661194	NO	-
1074	ZINC04492816	1655	0.31458908319473267	NO	-
1075	ZINC02969632	942	0.3143087923526764	NO	-
1076	ZINC02636306	805	0.3142959773540497	NO	-
1077	ZINC00814804	231	0.3142619729042053	NO	-
1078	ZINC01447213	584	0.3141859471797943	NO	-
1079	ZINC00705542	116	0.31417107582092285	NO	-
1080	ZINC03321727	1066	0.3139858543872833	NO	-
1081	ZINC03448756	1201	0.3138849437236786	NO	-
1082	ZINC03397989	1139	0.3138699531555176	NO	-
1083	ZINC01035584	422	0.3138156235218048	NO	-
1084	ZINC00791367	195	0.3136749267578125	NO	-
1085	ZINC04030183	1403	0.31360894441604614	NO	-
1086	ZINC00932508	345	0.31358209252357483	NO	-
1087	ZINC01047881	428	0.3134801685810089	NO	-
1088	ZINC03042258	982	0.3134779930114746	NO	-
1089	ZINC00882917	280	0.3134603500366211	NO	-
1090	ZINC02219123	662	0.3133690357208252	NO	-
1091	ZINC03370155	1111	0.31321558356285095	NO	-
1092	ZINC04285336	1556	0.3132072985172272	NO	-
1093	ZINC04492123	1654	0.31320685148239136	NO	-
1094	ZINC00587903	9	0.31312382221221924	NO	-
1095	ZINC02970954	944	0.31292176246643066	NO	-
1096	ZINC04168534	1500	0.31288859248161316	NO	-
1097	ZINC03043876	983	0.31284070014953613	NO	-
1098	ZINC03048006	996	0.3127821981906891	NO	-
1099	ZINC00935537	350	0.3127608299255371	NO	-
1100	ZINC01034529	420	0.31269019842147827	NO	-
1101	ZINC04510181	1667	0.31265968084335327	NO	-
1102	ZINC01355811	541	0.31263041496276855	NO	-
1103	ZINC01035879	423	0.3125104010105133	NO	-
1104	ZINC03811776	1341	0.31251007318496704	NO	-
1105	ZINC03412674	1159	0.3125079572200775	NO	-
1106	ZINC03429528	1179	0.31245362758636475	NO	-
1107	ZINC00852259	249	0.31230098009109497	NO	-
1108	ZINC00866174	253	0.3122320771217346	NO	-
1109	ZINC04186531	1513	0.3121356964111328	NO	-
1110	ZINC02428456	722	0.31199631094932556	NO	-
1111	ZINC03470112	1222	0.311877965927124	NO	-
1112	ZINC03398258	1140	0.3117757737636566	NO	-
1113	ZINC04493776	1661	0.3117694854736328	NO	-
1114	ZINC00982383	394	0.31173595786094666	NO	-
1115	ZINC00796298	205	0.31164297461509705	NO	-
1116	ZINC03281977	1047	0.31141024827957153	NO	-
1117	ZINC00883837	282	0.3112886846065521	NO	-
1118	ZINC04492123	1653	0.3111509382724762	NO	-
1119	ZINC04517147	1672	0.3110645115375519	NO	-
1120	ZINC03419692	1170	0.3110004663467407	NO	-
1121	ZINC03856091	1362	0.3109554648399353	NO	-
1122	ZINC01507961	599	0.31093958020210266	NO	-
1123	ZINC03827510	1353	0.3108792006969452	NO	-
1124	ZINC00653323	69	0.3108680844306946	NO	-
1125	ZINC00872597	261	0.3107786774635315	NO	-
1126	ZINC03806382	1332	0.31072863936424255	NO	-
1127	ZINC01366754	558	0.31063640117645264	NO	-
1128	ZINC02265866	688	0.3106265366077423	NO	-
1129	ZINC03340495	1084	0.3105870187282562	NO	-
1130	ZINC03366494	1105	0.3105453848838806	NO	-
1131	ZINC03452678	1205	0.31052136421203613	NO	-
1132	ZINC02658987	843	0.3105190098285675	NO	-
1133	ZINC03589779	1291	0.31044676899909973	NO	-
1134	ZINC02836351	896	0.31023362278938293	NO	-
1135	ZINC04485763	1646	0.3102075755596161	NO	-
1136	ZINC03790700	1321	0.3101966083049774	NO	-
1137	ZINC01222988	502	0.3101605176925659	NO	-
1138	ZINC01355781	540	0.31007495522499084	NO	-
1139	ZINC02970954	945	0.3099362552165985	NO	-
1140	ZINC03806391	1334	0.30989161133766174	NO	-
1141	ZINC02467806	744	0.30987125635147095	NO	-
1142	ZINC02645742	816	0.3097512722015381	NO	-
1143	ZINC04315755	1567	0.3097230792045593	NO	-
1144	ZINC04237264	1530	0.30968794226646423	NO	-
1145	ZINC02970935	943	0.3096379041671753	NO	-
1146	ZINC03433361	1186	0.30958354473114014	NO	-
1147	ZINC01108286	458	0.3093712627887726	NO	-
1148	ZINC03355599	1096	0.3092947006225586	NO	-
1149	ZINC03372188	1113	0.3092799782752991	NO	-
1150	ZINC00783724	180	0.3091488480567932	NO	-
1151	ZINC02340289	702	0.3091302812099457	NO	-
1152	ZINC00905649	305	0.30910825729370117	NO	-
1153	ZINC01026912	410	0.3090957999229431	NO	-
1154	ZINC02796305	889	0.3089999854564667	NO	-
1155	ZINC04005403	1393	0.3089889585971832	NO	-
1156	ZINC04252809	1543	0.3089771270751953	NO	-
1157	ZINC00820829	233	0.30893656611442566	NO	-
1158	ZINC03485425	1231	0.308906227350235	NO	-
1159	ZINC00624549	34	0.3088107109069824	NO	-
1160	ZINC02102568	629	0.30879834294319153	NO	-
1161	ZINC04326494	1583	0.3087143003940582	NO	-
1162	ZINC02616918	765	0.30860111117362976	NO	-
1163	ZINC03241605	1032	0.30841729044914246	NO	-
1164	ZINC00711923	121	0.3084164261817932	NO	-
1165	ZINC03236275	1028	0.308405339717865	NO	-
1166	ZINC00957903	373	0.3083910048007965	NO	-
1167	ZINC03802172	9	0.30838173627853394	YES	7
1168	ZINC03397314	1138	0.3082674443721771	NO	-
1169	ZINC03249308	1035	0.3080954849720001	NO	-
1170	ZINC02619263	771	0.30809128284454346	NO	-
1171	ZINC02647149	819	0.30807948112487793	NO	-
1172	ZINC00791123	187	0.308060884475708	NO	-
1173	ZINC00595372	17	0.3080388307571411	NO	-
1174	ZINC04315753	1566	0.30784478783607483	NO	-
1175	ZINC03867968	1364	0.30782002210617065	NO	-
1176	ZINC00954788	370	0.30774280428886414	NO	-
1177	ZINC04199947	8	0.30770939588546753	YES	6
1178	ZINC04596095	1676	0.30767661333084106	NO	-
1179	ZINC03424631	1175	0.3075641989707947	NO	-
1180	ZINC01366719	557	0.3074212372303009	NO	-
1181	ZINC03808223	1335	0.30740851163864136	NO	-
1182	ZINC02636306	804	0.3073822557926178	NO	-
1183	ZINC00862234	251	0.30726999044418335	NO	-
1184	ZINC03182285	1006	0.30721932649612427	NO	-
1185	ZINC03481727	1227	0.30716052651405334	NO	-
1186	ZINC02712329	864	0.30711400508880615	NO	-
1187	ZINC01330832	529	0.307113379240036	NO	-
1188	ZINC02800610	893	0.3070615828037262	NO	-
1189	ZINC04156554	1489	0.3069832921028137	NO	-
1190	ZINC01289249	518	0.3069764971733093	NO	-
1191	ZINC02794298	887	0.3068983554840088	NO	-
1192	ZINC04318686	1573	0.3068324625492096	NO	-
1193	ZINC04633649	1695	0.30683207511901855	NO	-
1194	ZINC00939565	360	0.30682316422462463	NO	-
1195	ZINC01365917	552	0.30676931142807007	NO	-
1196	ZINC01420906	571	0.3067548871040344	NO	-
1197	ZINC00783958	182	0.30674368143081665	NO	-
1198	ZINC02339758	701	0.30671951174736023	NO	-
1199	ZINC02359670	710	0.3066169321537018	NO	-
1200	ZINC00868639	256	0.3065221607685089	NO	-
1201	ZINC03534168	1267	0.30651766061782837	NO	-
1202	ZINC00791239	194	0.30642783641815186	NO	-
1203	ZINC02617220	766	0.30641093850135803	NO	-
1204	ZINC01366380	555	0.30631887912750244	NO	-
1205	ZINC02480250	750	0.3063013553619385	NO	-
1206	ZINC02635654	803	0.30628281831741333	NO	-
1207	ZINC00936865	354	0.30624982714653015	NO	-
1208	ZINC00873243	263	0.30612921714782715	NO	-
1209	ZINC00791372	196	0.3061102330684662	NO	-
1210	ZINC01153343	482	0.30609628558158875	NO	-
1211	ZINC03270534	1040	0.3060899078845978	NO	-
1212	ZINC02626228	784	0.30607908964157104	NO	-
1213	ZINC02469980	746	0.3060441017150879	NO	-
1214	ZINC02347437	705	0.30600857734680176	NO	-
1215	ZINC04492123	1652	0.3059976398944855	NO	-
1216	ZINC03478821	1226	0.3059423863887787	NO	-
1217	ZINC04329403	1586	0.3059080243110657	NO	-
1218	ZINC00679725	102	0.30590271949768066	NO	-
1219	ZINC02624742	782	0.30584269762039185	NO	-
1220	ZINC02661111	846	0.30583029985427856	NO	-
1221	ZINC03252412	1036	0.3057669997215271	NO	-
1222	ZINC03277697	1044	0.3057437837123871	NO	-
1223	ZINC00932923	347	0.30571448802948	NO	-
1224	ZINC00783716	179	0.3056629002094269	NO	-
1225	ZINC02616428	763	0.3053983449935913	NO	-
1226	ZINC02127727	633	0.30539071559906006	NO	-
1227	ZINC04326525	1584	0.30534055829048157	NO	-
1228	ZINC02645742	815	0.30531615018844604	NO	-
1229	ZINC03482010	1229	0.3051651120185852	NO	-
1230	ZINC02655412	833	0.3051072657108307	NO	-
1231	ZINC03276698	1043	0.3050954341888428	NO	-
1232	ZINC04233349	1525	0.30499330163002014	NO	-
1233	ZINC00625723	37	0.30492958426475525	NO	-
1234	ZINC03418098	1168	0.30483582615852356	NO	-
1235	ZINC03798783	1324	0.30476248264312744	NO	-
1236	ZINC00980841	393	0.3047296702861786	NO	-
1237	ZINC03417013	1164	0.30472084879875183	NO	-
1238	ZINC01282131	515	0.3046852946281433	NO	-
1239	ZINC03285482	1048	0.3046650290489197	NO	-
1240	ZINC04163751	1493	0.304647833108902	NO	-
1241	ZINC03460110	1213	0.3045234680175781	NO	-
1242	ZINC00646373	65	0.30452030897140503	NO	-
1243	ZINC03605566	1296	0.3045119047164917	NO	-
1244	ZINC03273494	1042	0.30441218614578247	NO	-
1245	ZINC02964513	940	0.3043438494205475	NO	-
1246	ZINC02781010	885	0.30427032709121704	NO	-
1247	ZINC03808223	1336	0.3041774034500122	NO	-
1248	ZINC03790700	1322	0.30414238572120667	NO	-
1249	ZINC02921663	932	0.30408692359924316	NO	-
1250	ZINC03359177	1098	0.30406785011291504	NO	-
1251	ZINC04057176	1432	0.3039030134677887	NO	-
1252	ZINC00800388	208	0.3038800060749054	NO	-
1253	ZINC02221734	663	0.3038627505302429	NO	-
1254	ZINC00880752	269	0.3038477897644043	NO	-
1255	ZINC02613692	760	0.30381202697753906	NO	-
1256	ZINC02004081	617	0.30379658937454224	NO	-
1257	ZINC00971961	391	0.303785115480423	NO	-
1258	ZINC03531756	1258	0.30377697944641113	NO	-
1259	ZINC01033872	418	0.30367085337638855	NO	-
1260	ZINC04235668	1529	0.3035580813884735	NO	-
1261	ZINC00703708	115	0.30342522263526917	NO	-
1262	ZINC04125629	1475	0.30330249667167664	NO	-
1263	ZINC02225165	667	0.3033023774623871	NO	-
1264	ZINC00950373	367	0.30329403281211853	NO	-
1265	ZINC04622880	1687	0.30326542258262634	NO	-
1266	ZINC02656245	836	0.30323290824890137	NO	-
1267	ZINC00595641	18	0.3032152056694031	NO	-
1268	ZINC03867968	1363	0.3031199276447296	NO	-
1269	ZINC01487393	21	0.30287662148475647	YES	18
1270	ZINC00944851	364	0.3028731644153595	NO	-
1271	ZINC02441295	727	0.30287086963653564	NO	-
1272	ZINC01069440	442	0.30266159772872925	NO	-
1273	ZINC02868636	912	0.30256015062332153	NO	-
1274	ZINC03432025	1183	0.30255720019340515	NO	-
1275	ZINC01056079	432	0.3025505244731903	NO	-
1276	ZINC00925068	335	0.3025072515010834	NO	-
1277	ZINC00607058	31	0.30248749256134033	NO	-
1278	ZINC02365538	712	0.30240559577941895	NO	-
1279	ZINC00603301	23	0.3023695647716522	NO	-
1280	ZINC02641042	811	0.30236124992370605	NO	-
1281	ZINC02397538	716	0.3022339940071106	NO	-
1282	ZINC02712235	862	0.30219802260398865	NO	-
1283	ZINC04408146	1624	0.30217888951301575	NO	-
1284	ZINC04620261	1680	0.3021770417690277	NO	-
1285	ZINC01482989	589	0.3020675778388977	NO	-
1286	ZINC03497028	1240	0.302004337310791	NO	-
1287	ZINC00791180	191	0.3019649386405945	NO	-
1288	ZINC04476664	1643	0.3018578588962555	NO	-
1289	ZINC00992222	400	0.30182507634162903	NO	-
1290	ZINC02358360	708	0.30180624127388	NO	-
1291	ZINC04383580	1612	0.3016946613788605	NO	-
1292	ZINC03363037	1102	0.30167102813720703	NO	-
1293	ZINC03494741	1239	0.30162927508354187	NO	-
1294	ZINC02800269	891	0.3015173077583313	NO	-
1295	ZINC01290490	522	0.301392525434494	NO	-
1296	ZINC00870601	258	0.3013606667518616	NO	-
1297	ZINC02441621	728	0.30129995942115784	NO	-
1298	ZINC00580917	7	0.30127981305122375	NO	-
1299	ZINC01346552	534	0.3012014925479889	NO	-
1300	ZINC04406190	1621	0.3011978566646576	NO	-
1301	ZINC02365535	711	0.3011378347873688	NO	-
1302	ZINC01362812	542	0.30105987191200256	NO	-
1303	ZINC00646432	66	0.30100709199905396	NO	-
1304	ZINC01488851	593	0.3009093999862671	NO	-
1305	ZINC02230859	670	0.30089205503463745	NO	-
1306	ZINC00872594	260	0.3008165657520294	NO	-
1307	ZINC02225318	668	0.3008156418800354	NO	-
1308	ZINC00932995	348	0.3007988929748535	NO	-
1309	ZINC01355605	538	0.3007257580757141	NO	-
1310	ZINC02184847	635	0.30050143599510193	NO	-
1311	ZINC00812121	225	0.3004506528377533	NO	-
1312	ZINC00705552	117	0.3004196286201477	NO	-
1313	ZINC04139018	1483	0.30038031935691833	NO	-
1314	ZINC02712288	863	0.3003486096858978	NO	-
1315	ZINC01867307	612	0.3003239333629608	NO	-
1316	ZINC03348060	1087	0.3002632260322571	NO	-
1317	ZINC03806382	1333	0.30025041103363037	NO	-
1318	ZINC01094195	454	0.3001668453216553	NO	-
1319	ZINC00956663	372	0.30016449093818665	NO	-
1320	ZINC00654537	71	0.300127238035202	NO	-
1321	ZINC02788299	886	0.300104022026062	NO	-
1322	ZINC03467525	1219	0.30008575320243835	NO	-
1323	ZINC03354179	1092	0.2999586760997772	NO	-
1324	ZINC04329703	1587	0.29980915784835815	NO	-
1325	ZINC03411647	1157	0.29966971278190613	NO	-
1326	ZINC04139062	1484	0.29964542388916016	NO	-
1327	ZINC03448426	1200	0.2995530068874359	NO	-
1328	ZINC03527508	1256	0.2994493544101715	NO	-
1329	ZINC01365815	551	0.2992604672908783	NO	-
1330	ZINC04373482	1611	0.29922324419021606	NO	-
1331	ZINC00905581	304	0.2992021441459656	NO	-
1332	ZINC00883846	283	0.2991776764392853	NO	-
1333	ZINC00729371	135	0.29894888401031494	NO	-
1334	ZINC00872299	259	0.29890742897987366	NO	-
1335	ZINC02658361	841	0.29884427785873413	NO	-
1336	ZINC04444314	1635	0.29883691668510437	NO	-
1337	ZINC00938704	359	0.29882752895355225	NO	-
1338	ZINC02640401	810	0.29870134592056274	NO	-
1339	ZINC00720430	131	0.2986871302127838	NO	-
1340	ZINC02895979	926	0.29866889119148254	NO	-
1341	ZINC00774334	153	0.2986210882663727	NO	-
1342	ZINC03856091	1360	0.29827624559402466	NO	-
1343	ZINC01366379	554	0.29826411604881287	NO	-
1344	ZINC03567740	1285	0.29822391271591187	NO	-
1345	ZINC01264371	510	0.29806336760520935	NO	-
1346	ZINC02109268	632	0.2980196475982666	NO	-
1347	ZINC01386378	567	0.29800742864608765	NO	-
1348	ZINC04623109	1691	0.2978043556213379	NO	-
1349	ZINC01329071	528	0.29777422547340393	NO	-
1350	ZINC02224381	666	0.2977302372455597	NO	-
1351	ZINC02241071	676	0.29754653573036194	NO	-
1352	ZINC03365906	1104	0.29751503467559814	NO	-
1353	ZINC03054107	999	0.29750290513038635	NO	-
1354	ZINC01659150	606	0.2973337769508362	NO	-
1355	ZINC01365737	548	0.297222763299942	NO	-
1356	ZINC03413029	1160	0.29717081785202026	NO	-
1357	ZINC00720300	130	0.2971270978450775	NO	-
1358	ZINC04174138	1508	0.2971160411834717	NO	-
1359	ZINC03786587	1316	0.29703718423843384	NO	-
1360	ZINC03369196	1108	0.296873539686203	NO	-
1361	ZINC03979599	1378	0.2968267798423767	NO	-
1362	ZINC03384326	1123	0.29675164818763733	NO	-
1363	ZINC03337716	1081	0.29674485325813293	NO	-
1364	ZINC00800572	212	0.29674404859542847	NO	-
1365	ZINC03417795	1166	0.2966988682746887	NO	-
1366	ZINC00705653	118	0.29655489325523376	NO	-
1367	ZINC00589247	10	0.2964264452457428	NO	-
1368	ZINC00844782	245	0.29639187455177307	NO	-
1369	ZINC00642824	55	0.29631486535072327	NO	-
1370	ZINC04459946	1639	0.2962927520275116	NO	-
1371	ZINC03230806	1024	0.296270489692688	NO	-
1372	ZINC04125629	1476	0.2962110936641693	NO	-
1373	ZINC01113695	462	0.2962096929550171	NO	-
1374	ZINC00877416	264	0.2961188554763794	NO	-
1375	ZINC04362936	1604	0.29606181383132935	NO	-
1376	ZINC01029343	413	0.2959896922111511	NO	-
1377	ZINC03854878	1359	0.2958681881427765	NO	-
1378	ZINC00905353	302	0.29579052329063416	NO	-
1379	ZINC01069440	443	0.295756459236145	NO	-
1380	ZINC04199932	22	0.29567545652389526	YES	19
1381	ZINC02976982	947	0.2956727147102356	NO	-
1382	ZINC00881628	275	0.29543715715408325	NO	-
1383	ZINC04138788	1482	0.2954227030277252	NO	-
1384	ZINC03501602	1244	0.2952437400817871	NO	-
1385	ZINC03803183	1327	0.2952238917350769	NO	-
1386	ZINC04156554	1490	0.2949863076210022	NO	-
1387	ZINC02647968	820	0.29474836587905884	NO	-
1388	ZINC04089219	1451	0.29473134875297546	NO	-
1389	ZINC00607059	32	0.2947007119655609	NO	-
1390	ZINC04102939	1466	0.2945919930934906	NO	-
1391	ZINC04411549	1625	0.2942621111869812	NO	-
1392	ZINC03528384	1257	0.29413869976997375	NO	-
1393	ZINC01030132	416	0.294114351272583	NO	-
1394	ZINC04199955	5	0.29408571124076843	YES	3
1395	ZINC01196509	495	0.2939979135990143	NO	-
1396	ZINC02441014	726	0.2939174175262451	NO	-
1397	ZINC02629019	791	0.293908029794693	NO	-
1398	ZINC03333469	1076	0.2938973605632782	NO	-
1399	ZINC00795405	204	0.2936341464519501	NO	-
1400	ZINC02073909	622	0.2935387194156647	NO	-
1401	ZINC01007136	406	0.29340049624443054	NO	-
1402	ZINC03382851	1121	0.29330751299858093	NO	-
1403	ZINC00844782	246	0.2932145893573761	NO	-
1404	ZINC02628786	790	0.29314544796943665	NO	-
1405	ZINC03811776	1342	0.2931286096572876	NO	-
1406	ZINC03433286	1185	0.2930184006690979	NO	-
1407	ZINC03508464	1247	0.2930131256580353	NO	-
1408	ZINC02760583	884	0.29281607270240784	NO	-
1409	ZINC03339416	1083	0.29266759753227234	NO	-
1410	ZINC02794432	888	0.2925003468990326	NO	-
1411	ZINC03407089	1151	0.2924899756908417	NO	-
1412	ZINC04156554	1488	0.29238277673721313	NO	-
1413	ZINC00954702	369	0.2923288941383362	NO	-
1414	ZINC02712922	865	0.2922073006629944	NO	-
1415	ZINC03779478	1312	0.29199424386024475	NO	-
1416	ZINC00868603	255	0.29170069098472595	NO	-
1417	ZINC00676524	97	0.29169178009033203	NO	-
1418	ZINC03414404	1163	0.2916078269481659	NO	-
1419	ZINC02327018	695	0.2915150821208954	NO	-
1420	ZINC04225924	1519	0.2914908528327942	NO	-
1421	ZINC01238235	505	0.29147666692733765	NO	-
1422	ZINC04423644	1628	0.2912482023239136	NO	-
1423	ZINC02480421	751	0.2911626398563385	NO	-
1424	ZINC03331683	1072	0.29115620255470276	NO	-
1425	ZINC02623794	778	0.2911396622657776	NO	-
1426	ZINC03792330	24	0.29092779755592346	YES	21
1427	ZINC04406190	1622	0.29080483317375183	NO	-
1428	ZINC04444548	1636	0.2907814085483551	NO	-
1429	ZINC03798783	1325	0.2907223701477051	NO	-
1430	ZINC00538404	20	0.2907174229621887	YES	17
1431	ZINC04369308	1608	0.2906076908111572	NO	-
1432	ZINC04335419	1594	0.29057204723358154	NO	-
1433	ZINC03973126	15	0.290488064289093	YES	12
1434	ZINC00778741	159	0.2902037501335144	NO	-
1435	ZINC02649778	823	0.2900639772415161	NO	-
1436	ZINC01443729	581	0.2900603115558624	NO	-
1437	ZINC03518042	1251	0.29004496335983276	NO	-
1438	ZINC03314343	1059	0.28950235247612	NO	-
1439	ZINC03464167	1218	0.2894057631492615	NO	-
1440	ZINC04330046	1588	0.28935858607292175	NO	-
1441	ZINC00881682	278	0.28927138447761536	NO	-
1442	ZINC04102939	1465	0.28917455673217773	NO	-
1443	ZINC03990349	1382	0.28880637884140015	NO	-
1444	ZINC03331683	1071	0.288778156042099	NO	-
1445	ZINC00900882	299	0.2887642979621887	NO	-
1446	ZINC02639958	809	0.2886928617954254	NO	-
1447	ZINC00958291	376	0.2886650860309601	NO	-
1448	ZINC01111688	461	0.2886279821395874	NO	-
1449	ZINC04191564	1515	0.28861579298973083	NO	-
1450	ZINC02095627	625	0.2886137366294861	NO	-
1451	ZINC01443727	580	0.28857845067977905	NO	-
1452	ZINC03652560	1305	0.2885465621948242	NO	-
1453	ZINC04623109	1692	0.28841689229011536	NO	-
1454	ZINC01355654	539	0.28812047839164734	NO	-
1455	ZINC04406190	1620	0.2880779802799225	NO	-
1456	ZINC02623686	777	0.28805720806121826	NO	-
1457	ZINC02891140	925	0.2877386808395386	NO	-
1458	ZINC00928398	340	0.28772854804992676	NO	-
1459	ZINC04444645	1637	0.28771451115608215	NO	-
1460	ZINC03331683	1073	0.2877020537853241	NO	-
1461	ZINC01242445	506	0.28756216168403625	NO	-
1462	ZINC01000728	402	0.2875216007232666	NO	-
1463	ZINC03448426	1199	0.28736141324043274	NO	-
1464	ZINC00676436	95	0.28728562593460083	NO	-
1465	ZINC01365447	546	0.2870776951313019	NO	-
1466	ZINC00676552	98	0.2868463695049286	NO	-
1467	ZINC00773835	152	0.2868275046348572	NO	-
1468	ZINC03820060	1348	0.28677478432655334	NO	-
1469	ZINC00807887	222	0.2866404354572296	NO	-
1470	ZINC02729365	875	0.2864494323730469	NO	-
1471	ZINC03279148	1046	0.28615063428878784	NO	-
1472	ZINC00919751	323	0.28612154722213745	NO	-
1473	ZINC03820060	1347	0.2860927879810333	NO	-
1474	ZINC01290773	523	0.2860274910926819	NO	-
1475	ZINC01365561	547	0.28586822748184204	NO	-
1476	ZINC03350051	1089	0.28585556149482727	NO	-
1477	ZINC01485252	591	0.2858184576034546	NO	-
1478	ZINC01115899	463	0.2857154607772827	NO	-
1479	ZINC04642292	1697	0.28569871187210083	NO	-
1480	ZINC04191566	1516	0.28567034006118774	NO	-
1481	ZINC03420064	1172	0.28564944863319397	NO	-
1482	ZINC02917072	931	0.2853941321372986	NO	-
1483	ZINC03520351	1253	0.2849747836589813	NO	-
1484	ZINC01964326	616	0.28483158349990845	NO	-
1485	ZINC00774439	154	0.2846516966819763	NO	-
1486	ZINC00844779	244	0.28458938002586365	NO	-
1487	ZINC02653462	832	0.2845441997051239	NO	-
1488	ZINC01365762	550	0.28445181250572205	NO	-
1489	ZINC03824369	11	0.28395017981529236	YES	9
1490	ZINC00668636	84	0.28391775488853455	NO	-
1491	ZINC03936622	1369	0.28379639983177185	NO	-
1492	ZINC04151305	1487	0.2837812900543213	NO	-
1493	ZINC04425093	1630	0.28365558385849	NO	-
1494	ZINC02916034	929	0.2834894061088562	NO	-
1495	ZINC00872653	262	0.2833353579044342	NO	-
1496	ZINC03306231	1056	0.2832432687282562	NO	-
1497	ZINC00806840	221	0.28303641080856323	NO	-
1498	ZINC00639019	50	0.2830067276954651	NO	-
1499	ZINC00667002	80	0.28294458985328674	NO	-
1500	ZINC02656695	838	0.2827451825141907	NO	-
1501	ZINC00880824	270	0.28270235657691956	NO	-
1502	ZINC01471629	588	0.2823948264122009	NO	-
1503	ZINC04119305	1474	0.2822333574295044	NO	-
1504	ZINC00912393	310	0.2821861505508423	NO	-
1505	ZINC01496576	597	0.28217950463294983	NO	-
1506	ZINC04360888	1602	0.2821404039859772	NO	-
1507	ZINC01185044	492	0.28211426734924316	NO	-
1508	ZINC00800443	209	0.28205907344818115	NO	-
1509	ZINC00868537	254	0.28189271688461304	NO	-
1510	ZINC00958278	375	0.2817722260951996	NO	-
1511	ZINC03317807	1062	0.281722754240036	NO	-
1512	ZINC02064716	620	0.2816678583621979	NO	-
1513	ZINC01365439	545	0.2816217839717865	NO	-
1514	ZINC02634592	800	0.2814711928367615	NO	-
1515	ZINC02973502	946	0.2814650535583496	NO	-
1516	ZINC02680350	856	0.2814529538154602	NO	-
1517	ZINC03432687	1184	0.2813120186328888	NO	-
1518	ZINC04623109	1693	0.2813100218772888	NO	-
1519	ZINC01085138	449	0.281240314245224	NO	-
1520	ZINC00864062	252	0.28116366267204285	NO	-
1521	ZINC00624705	35	0.28085586428642273	NO	-
1522	ZINC04233328	1524	0.2807648181915283	NO	-
1523	ZINC01364310	543	0.2806866466999054	NO	-
1524	ZINC00719885	125	0.28034085035324097	NO	-
1525	ZINC01365743	549	0.28025251626968384	NO	-
1526	ZINC02221986	664	0.28025224804878235	NO	-
1527	ZINC01906143	614	0.28023120760917664	NO	-
1528	ZINC02092644	624	0.28022074699401855	NO	-
1529	ZINC01148654	481	0.2801165282726288	NO	-
1530	ZINC04516168	1671	0.2799421548843384	NO	-
1531	ZINC01130005	470	0.27988797426223755	NO	-
1532	ZINC02760492	883	0.27979186177253723	NO	-
1533	ZINC03354218	1094	0.27964553236961365	NO	-
1534	ZINC04517921	1673	0.2796204686164856	NO	-
1535	ZINC02809496	894	0.27959969639778137	NO	-
1536	ZINC01036454	424	0.2795580327510834	NO	-
1537	ZINC03533716	1266	0.27955514192581177	NO	-
1538	ZINC03379214	1118	0.2793993651866913	NO	-
1539	ZINC03417795	1167	0.2790662944316864	NO	-
1540	ZINC03668243	1307	0.27903008460998535	NO	-
1541	ZINC02478220	748	0.27885743975639343	NO	-
1542	ZINC00881270	274	0.2786923348903656	NO	-
1543	ZINC02720747	870	0.2785866856575012	NO	-
1544	ZINC02635309	802	0.27837854623794556	NO	-
1545	ZINC02713733	867	0.2781851291656494	NO	-
1546	ZINC01119383	466	0.278072327375412	NO	-
1547	ZINC02480504	752	0.2779378592967987	NO	-
1548	ZINC02325561	694	0.2778090238571167	NO	-
1549	ZINC02247035	679	0.2777799665927887	NO	-
1550	ZINC03405473	1150	0.27768680453300476	NO	-
1551	ZINC01246386	507	0.2774536907672882	NO	-
1552	ZINC04174144	1509	0.2773304581642151	NO	-
1553	ZINC01068305	441	0.2768610119819641	NO	-
1554	ZINC03579473	1287	0.27682387828826904	NO	-
1555	ZINC00880887	271	0.27632173895835876	NO	-
1556	ZINC04241590	1534	0.2761254906654358	NO	-
1557	ZINC00869062	257	0.27602702379226685	NO	-
1558	ZINC00676437	96	0.27569252252578735	NO	-
1559	ZINC00932500	344	0.2754111588001251	NO	-
1560	ZINC03424255	1174	0.2752729654312134	NO	-
1561	ZINC03942442	1373	0.274973064661026	NO	-
1562	ZINC03383734	1122	0.27486473321914673	NO	-
1563	ZINC00632610	45	0.2746996581554413	NO	-
1564	ZINC03400433	1145	0.27469098567962646	NO	-
1565	ZINC04437049	1633	0.2744194269180298	NO	-
1566	ZINC02615938	762	0.2743818163871765	NO	-
1567	ZINC00812122	226	0.27415770292282104	NO	-
1568	ZINC03957875	1376	0.27405524253845215	NO	-
1569	ZINC00878150	265	0.27404120564460754	NO	-
1570	ZINC04102449	1459	0.27401015162467957	NO	-
1571	ZINC01160700	485	0.2740086615085602	NO	-
1572	ZINC04199929	6	0.27382832765579224	YES	4
1573	ZINC01366151	553	0.273605078458786	NO	-
1574	ZINC00880887	272	0.27341970801353455	NO	-
1575	ZINC04240483	1532	0.2733969986438751	NO	-
1576	ZINC04586880	1675	0.2733268439769745	NO	-
1577	ZINC01004500	405	0.2732732594013214	NO	-
1578	ZINC04138685	1480	0.2729743719100952	NO	-
1579	ZINC02713731	866	0.2729240655899048	NO	-
1580	ZINC00881630	276	0.27279025316238403	NO	-
1581	ZINC00719901	128	0.27262353897094727	NO	-
1582	ZINC04197412	1518	0.2724035382270813	NO	-
1583	ZINC00932511	346	0.2721670866012573	NO	-
1584	ZINC00932160	343	0.27206945419311523	NO	-
1585	ZINC02194226	637	0.27200737595558167	NO	-
1586	ZINC01501374	598	0.2719428539276123	NO	-
1587	ZINC03410347	1154	0.27185410261154175	NO	-
1588	ZINC01428267	575	0.27183958888053894	NO	-
1589	ZINC04313293	1564	0.2717989385128021	NO	-
1590	ZINC03533413	1263	0.271761953830719	NO	-
1591	ZINC04102449	1460	0.2717275023460388	NO	-
1592	ZINC00905556	303	0.27169889211654663	NO	-
1593	ZINC00625425	36	0.27168360352516174	NO	-
1594	ZINC01265655	511	0.2714065611362457	NO	-
1595	ZINC00965190	389	0.2713836133480072	NO	-
1596	ZINC03408169	1152	0.2713817059993744	NO	-
1597	ZINC04005371	1390	0.27110207080841064	NO	-
1598	ZINC00662166	77	0.2709142565727234	NO	-
1599	ZINC02481093	753	0.2708911895751953	NO	-
1600	ZINC03458389	1210	0.27081701159477234	NO	-
1601	ZINC00849277	247	0.2705693244934082	NO	-
1602	ZINC04199939	16	0.27017804980278015	YES	13
1603	ZINC02639958	808	0.26996278762817383	NO	-
1604	ZINC04313587	1565	0.2699543833732605	NO	-
1605	ZINC00933544	349	0.2698785960674286	NO	-
1606	ZINC02435899	725	0.26982828974723816	NO	-
1607	ZINC03417795	1165	0.2697811424732208	NO	-
1608	ZINC03286377	1049	0.26970747113227844	NO	-
1609	ZINC03489442	1235	0.26969507336616516	NO	-
1610	ZINC03790707	1323	0.2695765495300293	NO	-
1611	ZINC02655852	834	0.2692785859107971	NO	-
1612	ZINC03518615	1252	0.26914405822753906	NO	-
1613	ZINC02956134	938	0.2690909206867218	NO	-
1614	ZINC04034819	1405	0.26855799555778503	NO	-
1615	ZINC00723599	133	0.2685302197933197	NO	-
1616	ZINC00804712	215	0.26827260851860046	NO	-
1617	ZINC00911965	309	0.26815709471702576	NO	-
1618	ZINC04233649	1528	0.26814326643943787	NO	-
1619	ZINC02730106	876	0.2680184841156006	NO	-
1620	ZINC00958639	377	0.2678041160106659	NO	-
1621	ZINC03850308	1358	0.26754358410835266	NO	-
1622	ZINC00880962	273	0.2675342857837677	NO	-
1623	ZINC00899384	297	0.2674363851547241	NO	-
1624	ZINC04367449	1605	0.2670169770717621	NO	-
1625	ZINC04326324	1582	0.2669008672237396	NO	-
1626	ZINC03458995	1211	0.2662424147129059	NO	-
1627	ZINC04281040	1551	0.2659711539745331	NO	-
1628	ZINC03354218	1093	0.26575857400894165	NO	-
1629	ZINC02664484	854	0.2656143605709076	NO	-
1630	ZINC03444557	1195	0.2656066119670868	NO	-
1631	ZINC00648362	67	0.26559239625930786	NO	-
1632	ZINC01379090	563	0.2653433382511139	NO	-
1633	ZINC01395469	568	0.265145868062973	NO	-
1634	ZINC02211789	654	0.26480013132095337	NO	-
1635	ZINC04240483	1531	0.26466917991638184	NO	-
1636	ZINC02216177	657	0.26455020904541016	NO	-
1637	ZINC02211789	653	0.2642756998538971	NO	-
1638	ZINC00773750	151	0.26413148641586304	NO	-
1639	ZINC03533457	1264	0.2640717625617981	NO	-
1640	ZINC03326907	1069	0.2632676661014557	NO	-
1641	ZINC02195118	639	0.2632489800453186	NO	-
1642	ZINC02662088	847	0.26292264461517334	NO	-
1643	ZINC02483561	754	0.26206961274147034	NO	-
1644	ZINC04313187	1563	0.26185470819473267	NO	-
1645	ZINC00881682	277	0.2618003189563751	NO	-
1646	ZINC02618427	769	0.26171940565109253	NO	-
1647	ZINC00929988	342	0.2617097496986389	NO	-
1648	ZINC03778470	1310	0.26122644543647766	NO	-
1649	ZINC04292102	1557	0.26115700602531433	NO	-
1650	ZINC02294814	690	0.26008543372154236	NO	-
1651	ZINC01034243	419	0.26005128026008606	NO	-
1652	ZINC03983350	1379	0.2600311040878296	NO	-
1653	ZINC02797985	890	0.25992050766944885	NO	-
1654	ZINC04252247	1542	0.2598402798175812	NO	-
1655	ZINC00756868	148	0.25888699293136597	NO	-
1656	ZINC03344262	1086	0.2587357461452484	NO	-
1657	ZINC04005371	1391	0.2586592733860016	NO	-
1658	ZINC01415070	570	0.25864431262016296	NO	-
1659	ZINC03621453	1302	0.258312851190567	NO	-
1660	ZINC04492831	1657	0.257990300655365	NO	-
1661	ZINC00948378	366	0.2578117847442627	NO	-
1662	ZINC03441128	1190	0.25775858759880066	NO	-
1663	ZINC03221139	1019	0.25766244530677795	NO	-
1664	ZINC00925133	336	0.25731876492500305	NO	-
1665	ZINC00778494	156	0.2567790746688843	NO	-
1666	ZINC03490984	1236	0.256669819355011	NO	-
1667	ZINC02622503	774	0.2564757168292999	NO	-
1668	ZINC00778506	157	0.25628116726875305	NO	-
1669	ZINC01409808	569	0.2562697231769562	NO	-
1670	ZINC00720472	132	0.2561802268028259	NO	-
1671	ZINC02205961	645	0.25617656111717224	NO	-
1672	ZINC04240483	1533	0.255187451839447	NO	-
1673	ZINC02207848	649	0.25451263785362244	NO	-
1674	ZINC02644185	814	0.2541523873806	NO	-
1675	ZINC03240984	1031	0.2539338171482086	NO	-
1676	ZINC04385323	1613	0.2532004117965698	NO	-
1677	ZINC03444557	1196	0.2530909478664398	NO	-
1678	ZINC03977827	1	0.25269514322280884	YES	1
1679	ZINC00719901	127	0.2524929642677307	NO	-
1680	ZINC01143826	477	0.2524772584438324	NO	-
1681	ZINC04485802	1648	0.2520839273929596	NO	-
1682	ZINC03778470	1311	0.25132521986961365	NO	-
1683	ZINC03444557	1194	0.2506338655948639	NO	-
1684	ZINC02720119	869	0.2506090998649597	NO	-
1685	ZINC03210025	1013	0.25046056509017944	NO	-
1686	ZINC02218349	661	0.2499246895313263	NO	-
1687	ZINC02959858	939	0.2493685632944107	NO	-
1688	ZINC02218349	660	0.24912121891975403	NO	-
1689	ZINC04492831	1660	0.24908596277236938	NO	-
1690	ZINC00928345	339	0.2490416318178177	NO	-
1691	ZINC00964418	387	0.24888044595718384	NO	-
1692	ZINC04233631	1526	0.24887412786483765	NO	-
1693	ZINC00719901	126	0.24885772168636322	NO	-
1694	ZINC04642455	0	0.24776124954223633	YES	1
1695	ZINC00936015	353	0.2476188987493515	NO	-
1696	ZINC02343400	704	0.24698902666568756	NO	-
1697	ZINC04233639	1527	0.24658851325511932	NO	-
1698	ZINC00882982	281	0.24578003585338593	NO	-
1699	ZINC04492831	1659	0.24576598405838013	NO	-
1700	ZINC03312821	1057	0.24463972449302673	NO	-
1701	ZINC02870402	915	0.2438528835773468	NO	-
1702	ZINC04492831	1658	0.2438453733921051	NO	-
1703	ZINC03262716	1039	0.24322520196437836	NO	-
1704	ZINC04093290	1457	0.2430228441953659	NO	-
1705	ZINC03402641	1148	0.24262431263923645	NO	-
1706	ZINC04492831	1656	0.24123479425907135	NO	-
1707	ZINC00669002	85	0.24043884873390198	NO	-
1708	ZINC03374824	1114	0.239298477768898	NO	-
1709	ZINC03186025	1008	0.23909123241901398	NO	-
1710	ZINC02722842	873	0.2378763109445572	NO	-
1711	ZINC03278307	1045	0.23774269223213196	NO	-
1712	ZINC00687516	107	0.23621422052383423	NO	-
1713	ZINC04356248	1601	0.23586533963680267	NO	-
1714	ZINC04191411	1514	0.23324276506900787	NO	-
1715	ZINC00778570	158	0.23189528286457062	NO	-
1716	ZINC04470043	1641	0.2315916270017624	NO	-
1717	ZINC02956124	937	0.2304544448852539	NO	-
1718	ZINC04622845	1686	0.2294752448797226	NO	-
1719	ZINC00662263	78	0.2260192185640335	NO	-
1720	ZINC02658584	842	0.22418159246444702	NO	-
1721	ZINC04199950	18	0.2174844592809677	YES	15
1722	ZINC01297412	524	0.21598823368549347	NO	-
1723	ZINC04199948	7	0.19114439189434052	YES	5
1724	ZINC04199949	10	0.18877379596233368	YES	8
