# Supplementary material for: Optimal assignment methods for ligand-based virtual screening
Source: J Cheminform. 2009 Aug 25;1:14. doi: 10.1186/1758-2946-1-14 (PMC2820492; doi:10.1186/1758-2946-1-14)
Supplement: Additional file 2 — Archive of the result files. The file Results.tar.gz is a Gzip compressed Tar archive containing the results file of each method for each data set. The result files are tab-separated plain text files including the following information: method name, active data set with size, cluster information and the distribution of the molecules over the clusters, decoy data set with size, ratio active:decoy, AUC, awAUC, BEDROC scores for predefined alpha values as suggested by Truchon and Bayly [63], relative enrichment factor [67], ROC enrichments, awROC enrichments at predefined false positive fractions, chemotype enrichment, ROC data points, and the ranking of each structure. [file 1758-2946-1-14-S2.zip › Results/OAAP.SQ.DUD=pdgfrb.Q.PDGFRB_STI.sdf.A.DUD_pdgfrb_clustered_I_MM.sdf.D.DUD_pdgfrb_decoys_ID_pass_MWPa0000644]

###################################################################################################
# Screening Result File
# User: jahn
# Method used: OAAP
> <Method_Name>
OAAP
# Screening mode: Single Query Screening
#	Calculations performed: 5727
#	Start time of the calculation: Sun Mar 08 06:13:50 CET 2009
#	End time of the calculation: Sun Mar 08 06:15:47 CET 2009
# Data set information
#	Query molecule name:	STI from data set: ./data/queries/PDGFRB_STI.sdf
#	Active data set: /rahome/chemoinf/SVS/data/actives/DUD_pdgfrb_clustered_I_MM.sdf with cluster information
#		Size: 124 molecules
#		Number of clusters: 22
#		Cluster Summery:
#			Cluster number	# molecules	% of actives
#			1		13		10.484
#			2		1		0.806
#			3		17		13.71
#			4		25		20.161
#			5		1		0.806
#			6		7		5.645
#			7		2		1.613
#			8		5		4.032
#			9		8		6.452
#			10		1		0.806
#			11		1		0.806
#			12		5		4.032
#			13		17		13.71
#			14		1		0.806
#			15		1		0.806
#			16		1		0.806
#			17		5		4.032
#			18		7		5.645
#			19		1		0.806
#			20		3		2.419
#			21		1		0.806
#			22		1		0.806
#	Decoy data set: /rahome/chemoinf/SVS/data/decoys/DUD_pdgfrb_decoys_ID_pass_MWPass_I_MM.sdf
#		Size: 5603 molecules
#	Ratio actives : decoys
#		1.0 : 45.1855
#	The active and decoy data set were part of the DUD with problem identifier: pdgfrb
> <AUC>
#	 ROC AUC
	0.41766939370037937
> <awAUC>
#	 ROC awAUC
	0.5843951102929751
> <BEDROC Scores>
#	Alpha Values	BEDROC Scores	Literature: J. Chem. Inf. Model., Vol. 47, No. 2, 2007, 488-508
	106.9	0.3434
	100.0	0.3335
	53.6	0.271
	50.0	0.2668
	32.2	0.2485
	20.0	0.2417
	16.1	0.2424
	10.0	0.2529
	8.0	0.2623
> <Relative enrichment factor>
#	Fraction dataset	Enrichment factor	 Literature: DOI: 10.1021/ci800303k
	0.0010	87.30574471800244
	0.01	34.922297887200976
	0.02	20.08032128514056
	0.05	22.580645161290324
	0.1	23.387096774193548
	0.2	29.032258064516128
	0.25	30.64516129032258
> <ROC Enrichments>
#	True decoy fraction	Enrichment	Literature: J Comput Aided Mol Des (2008) 22:133-139
	0.1	120.49462365591397
	0.5	28.046162402669637
	1.0	16.64728353140917
	2.0	9.99678846702826
	5.0	4.502468143726323
	10.0	2.3357915013512733
> <awROC Enrichments>
#	Decoy fraction	Enrichment
	0.1	262.1011204481792
	0.5	57.74067068833803
	1.0	31.426902818543685
	2.0	18.82224964000081
	5.0	8.582059054615051
	10.0	4.363532462085465
> <Chemotype enrichment>
#	% data set	% active cluster	Literature: http://dud.docking.org/wombat/
	0.0	0.0
	0.017	0.0
	0.017	4.545
	0.035	4.545
	0.035	9.091
	0.07	9.091
	0.07	13.636
	0.14	13.636
	0.14	18.182
	0.175	18.182
	0.175	22.727
	0.192	22.727
	0.192	27.273
	0.227	27.273
	0.227	31.818
	0.244	31.818
	0.244	36.364
	0.419	36.364
	0.419	40.909
	2.06	40.909
	2.06	45.455
	4.138	45.455
	4.138	50.0
	4.226	50.0
	4.226	54.545
	9.237	54.545
	9.237	59.091
	16.955	59.091
	16.955	63.636
	17.304	63.636
	17.304	68.182
	55.457	68.182
	55.457	72.727
	61.638	72.727
	61.638	77.273
	63.209	77.273
	63.209	81.818
	94.185	81.818
	94.185	86.364
	96.193	86.364
	96.193	90.909
	99.86	90.909
	99.86	95.455
	99.878	95.455
	99.878	100.0
	100.0	100.0
> <ROC curve data>
#	False positive rate	true positive rate
	0.0	0.0
	0.0	0.121
	2.0E-4	0.121
	2.0E-4	0.129
	0.0012	0.129
	0.0012	0.1371
	0.0021	0.1371
	0.0021	0.1452
	0.0066	0.1452
	0.0066	0.1613
	0.0089	0.1613
	0.0089	0.1694
	0.012	0.1694
	0.012	0.1774
	0.0139	0.1774
	0.0139	0.1855
	0.0168	0.1855
	0.0168	0.1935
	0.0198	0.1935
	0.0198	0.2016
	0.0377	0.2016
	0.0377	0.2097
	0.0382	0.2097
	0.0382	0.2258
	0.0892	0.2258
	0.0892	0.2339
	0.1303	0.2339
	0.1303	0.2419
	0.1406	0.2419
	0.1406	0.25
	0.149	0.25
	0.149	0.2581
	0.1674	0.2581
	0.1674	0.2661
	0.1708	0.2661
	0.1708	0.2742
	0.1826	0.2742
	0.1826	0.2823
	0.1876	0.2823
	0.1876	0.2903
	0.2376	0.2903
	0.2376	0.2984
	0.2486	0.2984
	0.2486	0.3065
	0.2613	0.3065
	0.2613	0.3145
	0.2784	0.3145
	0.2784	0.3226
	0.2788	0.3226
	0.2788	0.3306
	0.2806	0.3306
	0.2806	0.3387
	0.2936	0.3387
	0.2936	0.3468
	0.2964	0.3468
	0.2964	0.3548
	0.3339	0.3548
	0.3339	0.3629
	0.3379	0.3629
	0.3379	0.371
	0.3586	0.371
	0.3586	0.379
	0.3673	0.379
	0.3673	0.3871
	0.378	0.3871
	0.378	0.3952
	0.3827	0.3952
	0.3827	0.4032
	0.4378	0.4032
	0.4378	0.4113
	0.4501	0.4113
	0.4501	0.4194
	0.5358	0.4194
	0.5358	0.4274
	0.5372	0.4274
	0.5372	0.4355
	0.557	0.4355
	0.557	0.4435
	0.62	0.4435
	0.62	0.4516
	0.6359	0.4516
	0.6359	0.4597
	0.6457	0.4597
	0.6457	0.4677
	0.6707	0.4677
	0.6707	0.4758
	0.7043	0.4758
	0.7043	0.4839
	0.741	0.4839
	0.741	0.4919
	0.7607	0.4919
	0.7607	0.5
	0.7798	0.5
	0.7798	0.5081
	0.7998	0.5081
	0.7998	0.5161
	0.8035	0.5161
	0.8035	0.5242
	0.8331	0.5242
	0.8331	0.5323
	0.846	0.5323
	0.846	0.5403
	0.859	0.5403
	0.859	0.5484
	0.8667	0.5484
	0.8667	0.5565
	0.874	0.5565
	0.874	0.5645
	0.8911	0.5645
	0.8911	0.5726
	0.9006	0.5726
	0.9006	0.5806
	0.9058	0.5806
	0.9058	0.5887
	0.9134	0.5887
	0.9134	0.5968
	0.914	0.5968
	0.914	0.6048
	0.9229	0.6048
	0.9229	0.6129
	0.9279	0.6129
	0.9279	0.621
	0.9325	0.621
	0.9325	0.629
	0.9397	0.629
	0.9397	0.6452
	0.9432	0.6452
	0.9432	0.6532
	0.9481	0.6532
	0.9481	0.6694
	0.9538	0.6694
	0.9538	0.6774
	0.9593	0.6774
	0.9593	0.7016
	0.9604	0.7016
	0.9604	0.7097
	0.9606	0.7097
	0.9606	0.7177
	0.9657	0.7177
	0.9657	0.7258
	0.9663	0.7258
	0.9663	0.7339
	0.9668	0.7339
	0.9668	0.7419
	0.9682	0.7419
	0.9682	0.75
	0.9784	0.75
	0.9784	0.7581
	0.9789	0.7581
	0.9789	0.7661
	0.9836	0.7661
	0.9836	0.7742
	0.9866	0.7742
	0.9866	0.7823
	0.9873	0.7823
	0.9873	0.7903
	0.9882	0.7903
	0.9882	0.7984
	0.9923	0.7984
	0.9923	0.8065
	0.9927	0.8065
	0.9927	0.8145
	0.9945	0.8145
	0.9945	0.8226
	0.9946	0.8226
	0.9946	0.8387
	0.9961	0.8387
	0.9961	0.8548
	0.9966	0.8548
	0.9966	0.8629
	0.9975	0.8629
	0.9975	0.871
	0.9977	0.871
	0.9977	0.879
	0.9988	0.879
	0.9988	0.8871
	0.9991	0.8871
	0.9991	0.9113
	0.9995	0.9113
	0.9995	0.9194
	0.9996	0.9194
	0.9996	0.9274
	1.0	0.9274
	1.0	1.0
> <Screening Table>
# Rank	Mol name	Index in data set	Similarity 2 query	Active	Cluster number
1	ZINC03832225	123	0.5057699084281921	YES	22
2	ZINC00600761	112	0.5034514665603638	YES	18
3	ZINC03832219	115	0.502333402633667	YES	18
4	ZINC03832227	122	0.4904753565788269	YES	21
5	ZINC03832244	117	0.48942863941192627	YES	18
6	ZINC03832221	116	0.47657713294029236	YES	18
7	ZINC03832265	113	0.4715936481952667	YES	18
8	ZINC03815545	101	0.45530202984809875	YES	13
9	ZINC03815509	102	0.45374172925949097	YES	13
10	ZINC03832260	105	0.44568324089050293	YES	16
11	ZINC03832239	118	0.4291330873966217	YES	19
12	ZINC03832264	111	0.42464518547058105	YES	18
13	ZINC03832229	85	0.41513022780418396	YES	12
14	ZINC04617831	120	0.3916971981525421	YES	20
15	ZINC04632533	119	0.38905802369117737	YES	20
16	ZINC04595593	5584	0.3880431354045868	NO	-
17	ZINC04632535	121	0.38800838589668274	YES	20
18	ZINC01040588	1380	0.38333559036254883	NO	-
19	ZINC03237324	3097	0.38018807768821716	NO	-
20	ZINC02663439	2547	0.3801349997520447	NO	-
21	ZINC03853822	4282	0.37403079867362976	NO	-
22	ZINC00867259	1061	0.3739872872829437	NO	-
23	ZINC04392460	5411	0.37185293436050415	NO	-
24	ZINC03834035	110	0.37114042043685913	YES	17
25	ZINC00316609	308	0.37041592597961426	NO	-
26	ZINC04059053	5129	0.3703382909297943	NO	-
27	ZINC03854902	4353	0.3693128824234009	NO	-
28	ZINC03449601	3539	0.3681131899356842	NO	-
29	ZINC03449604	3540	0.3681131899356842	NO	-
30	ZINC03834020	107	0.36775049567222595	YES	17
31	ZINC00801792	927	0.36746659874916077	NO	-
32	ZINC00753703	823	0.36718854308128357	NO	-
33	ZINC02651231	2523	0.366566002368927	NO	-
34	ZINC03204482	3047	0.3657144606113434	NO	-
35	ZINC00811446	958	0.3654153347015381	NO	-
36	ZINC00633071	693	0.36368411779403687	NO	-
37	ZINC00238508	243	0.36098214983940125	NO	-
38	ZINC02615907	2437	0.3605305850505829	NO	-
39	ZINC04392459	5410	0.35988369584083557	NO	-
40	ZINC02416638	2334	0.3596816062927246	NO	-
41	ZINC04224106	5236	0.35842829942703247	NO	-
42	ZINC01497173	1871	0.3581950068473816	NO	-
43	ZINC03094493	3018	0.35816502571105957	NO	-
44	ZINC03312861	3173	0.35816413164138794	NO	-
45	ZINC01791404	1941	0.35803893208503723	NO	-
46	ZINC00812973	963	0.35791289806365967	NO	-
47	ZINC00321916	319	0.35748255252838135	NO	-
48	ZINC03227865	3078	0.35739976167678833	NO	-
49	ZINC00793014	909	0.3571290373802185	NO	-
50	ZINC03882273	4748	0.3570897579193115	NO	-
51	ZINC00680653	758	0.3570535480976105	NO	-
52	ZINC04275956	5324	0.3562159240245819	NO	-
53	ZINC03867574	4635	0.35590291023254395	NO	-
54	ZINC03857460	4442	0.355878621339798	NO	-
55	ZINC03856347	4398	0.3557325005531311	NO	-
56	ZINC03832238	89	0.3557102084159851	YES	13
57	ZINC03815546	109	0.3555615544319153	YES	17
58	ZINC00250107	249	0.35510218143463135	NO	-
59	ZINC03882273	4750	0.35448092222213745	NO	-
60	ZINC03310887	3170	0.35435616970062256	NO	-
61	ZINC01388831	1776	0.3534323573112488	NO	-
62	ZINC01464479	1843	0.35339975357055664	NO	-
63	ZINC00712610	780	0.3533894419670105	NO	-
64	ZINC02500140	2409	0.35303765535354614	NO	-
65	ZINC01069205	1446	0.3529675006866455	NO	-
66	ZINC00857339	1045	0.35249969363212585	NO	-
67	ZINC00321790	317	0.3522510528564453	NO	-
68	ZINC02755576	2646	0.3516372740268707	NO	-
69	ZINC03233688	3088	0.3514987528324127	NO	-
70	ZINC04292111	5334	0.3514063060283661	NO	-
71	ZINC03834046	108	0.35134395956993103	YES	17
72	ZINC00706822	779	0.35115960240364075	NO	-
73	ZINC00992978	1281	0.35068395733833313	NO	-
74	ZINC04224139	5238	0.35055652260780334	NO	-
75	ZINC03961480	4847	0.3503066599369049	NO	-
76	ZINC03226603	3075	0.3501168191432953	NO	-
77	ZINC03322928	3184	0.35005640983581543	NO	-
78	ZINC00677428	755	0.3500039279460907	NO	-
79	ZINC00091294	84	0.3499152660369873	NO	-
80	ZINC02616473	2438	0.3496340811252594	NO	-
81	ZINC02616474	2439	0.3496340811252594	NO	-
82	ZINC04359395	5393	0.3495079576969147	NO	-
83	ZINC01241037	1689	0.3493005335330963	NO	-
84	ZINC03301267	3160	0.349152147769928	NO	-
85	ZINC01498096	1872	0.34901612997055054	NO	-
86	ZINC02793572	2706	0.34889763593673706	NO	-
87	ZINC03977203	5013	0.34872815012931824	NO	-
88	ZINC02755576	2647	0.34820666909217834	NO	-
89	ZINC03834041	106	0.34819185733795166	YES	17
90	ZINC01332986	1722	0.34802374243736267	NO	-
91	ZINC00253747	257	0.34795549511909485	NO	-
92	ZINC00987486	1278	0.34744828939437866	NO	-
93	ZINC03340133	3211	0.3473341464996338	NO	-
94	ZINC00819397	985	0.34721866250038147	NO	-
95	ZINC02407542	2323	0.3469415605068207	NO	-
96	ZINC01154513	1605	0.3468695282936096	NO	-
97	ZINC00961052	1249	0.3468360900878906	NO	-
98	ZINC00539181	564	0.3467243015766144	NO	-
99	ZINC03970484	4924	0.34667348861694336	NO	-
100	ZINC03856348	4399	0.34657347202301025	NO	-
101	ZINC03832231	88	0.3464842736721039	YES	13
102	ZINC01332522	1717	0.3464621603488922	NO	-
103	ZINC03659238	4053	0.34640464186668396	NO	-
104	ZINC03857461	4443	0.34630295634269714	NO	-
105	ZINC00179464	179	0.3462803065776825	NO	-
106	ZINC03970885	4948	0.3459015190601349	NO	-
107	ZINC04450584	5444	0.34584474563598633	NO	-
108	ZINC03851712	4172	0.3456452786922455	NO	-
109	ZINC04252801	5292	0.3456394076347351	NO	-
110	ZINC04435500	5432	0.3455406129360199	NO	-
111	ZINC01422245	1801	0.3455110788345337	NO	-
112	ZINC03988889	5074	0.34545931220054626	NO	-
113	ZINC01332584	1718	0.34534385800361633	NO	-
114	ZINC03882273	4751	0.3450675308704376	NO	-
115	ZINC03969587	4902	0.3450567424297333	NO	-
116	ZINC01054009	1402	0.3449289798736572	NO	-
117	ZINC00624783	666	0.3446728587150574	NO	-
118	ZINC03832242	104	0.3445954918861389	YES	15
119	ZINC03505699	3744	0.34456783533096313	NO	-
120	ZINC02950205	2924	0.34454917907714844	NO	-
121	ZINC02192284	2160	0.3445439040660858	NO	-
122	ZINC02053502	2113	0.344273179769516	NO	-
123	ZINC03970482	4923	0.34420520067214966	NO	-
124	ZINC03560314	3917	0.34392037987709045	NO	-
125	ZINC01098104	1499	0.34389713406562805	NO	-
126	ZINC03851638	4166	0.3437575399875641	NO	-
127	ZINC03969512	4899	0.3436327576637268	NO	-
128	ZINC01259039	1696	0.34352874755859375	NO	-
129	ZINC04358041	5388	0.34340178966522217	NO	-
130	ZINC03244285	3106	0.34334519505500793	NO	-
131	ZINC03970481	4922	0.34331437945365906	NO	-
132	ZINC00204348	210	0.34299156069755554	NO	-
133	ZINC03970489	4925	0.3429512679576874	NO	-
134	ZINC00675312	746	0.3427158296108246	NO	-
135	ZINC03858510	4493	0.34269580245018005	NO	-
136	ZINC03832243	86	0.34260985255241394	YES	13
137	ZINC03857668	4456	0.3423317074775696	NO	-
138	ZINC02022475	2111	0.3422602117061615	NO	-
139	ZINC03079495	3014	0.3422543406486511	NO	-
140	ZINC00821181	991	0.34221088886260986	NO	-
141	ZINC04465359	5483	0.34212222695350647	NO	-
142	ZINC01040572	1379	0.34193316102027893	NO	-
143	ZINC03555555	3892	0.3419121205806732	NO	-
144	ZINC03236993	3096	0.3417917490005493	NO	-
145	ZINC03858496	4491	0.3417302370071411	NO	-
146	ZINC00618651	655	0.34159576892852783	NO	-
147	ZINC02910920	2889	0.34154433012008667	NO	-
148	ZINC03252942	3119	0.34151002764701843	NO	-
149	ZINC03971423	4963	0.3413952589035034	NO	-
150	ZINC03858493	4489	0.34139516949653625	NO	-
151	ZINC03858494	4490	0.34139516949653625	NO	-
152	ZINC03505697	3743	0.34133413434028625	NO	-
153	ZINC04355748	5376	0.34116747975349426	NO	-
154	ZINC02224635	2211	0.34109216928482056	NO	-
155	ZINC00072084	68	0.3410109281539917	NO	-
156	ZINC00614935	647	0.34089648723602295	NO	-
157	ZINC04492427	5558	0.34075218439102173	NO	-
158	ZINC03452836	3553	0.3406713604927063	NO	-
159	ZINC01517960	1896	0.34066149592399597	NO	-
160	ZINC00867762	1067	0.34057480096817017	NO	-
161	ZINC04266502	5303	0.3405112326145172	NO	-
162	ZINC03983548	5053	0.34046807885169983	NO	-
163	ZINC03854848	4345	0.3403596878051758	NO	-
164	ZINC03969510	4897	0.34010717272758484	NO	-
165	ZINC04221227	5225	0.34005630016326904	NO	-
166	ZINC01130700	1571	0.34003645181655884	NO	-
167	ZINC01514537	1892	0.3400012254714966	NO	-
168	ZINC03977630	5016	0.3399887681007385	NO	-
169	ZINC03578335	3967	0.3397336006164551	NO	-
170	ZINC03969511	4898	0.3396162688732147	NO	-
171	ZINC00917192	1175	0.33941102027893066	NO	-
172	ZINC00853359	1028	0.33931678533554077	NO	-
173	ZINC00821180	990	0.33920252323150635	NO	-
174	ZINC02426762	2342	0.33913126587867737	NO	-
175	ZINC04595871	5585	0.3391130566596985	NO	-
176	ZINC01138992	1585	0.3390860855579376	NO	-
177	ZINC01032938	1339	0.33886367082595825	NO	-
178	ZINC03854852	4347	0.338814377784729	NO	-
179	ZINC03972737	4984	0.3386353552341461	NO	-
180	ZINC04224105	5235	0.33860349655151367	NO	-
181	ZINC04357783	5385	0.3385850191116333	NO	-
182	ZINC00670563	740	0.3385504484176636	NO	-
183	ZINC03854864	4350	0.3385402262210846	NO	-
184	ZINC00819409	986	0.33847880363464355	NO	-
185	ZINC01371912	1770	0.33841824531555176	NO	-
186	ZINC00050320	45	0.3382996916770935	NO	-
187	ZINC01413012	1787	0.33828622102737427	NO	-
188	ZINC00849285	1018	0.338137149810791	NO	-
189	ZINC00428178	453	0.33801716566085815	NO	-
190	ZINC04465490	5489	0.3379858434200287	NO	-
191	ZINC00849287	1019	0.3377676010131836	NO	-
192	ZINC03882273	4749	0.33776694536209106	NO	-
193	ZINC00812968	962	0.33748969435691833	NO	-
194	ZINC00670994	743	0.33745458722114563	NO	-
195	ZINC00792547	908	0.3372460901737213	NO	-
196	ZINC03236168	3092	0.3371475040912628	NO	-
197	ZINC04355349	5375	0.337138295173645	NO	-
198	ZINC04412149	5418	0.33702483773231506	NO	-
199	ZINC02973363	2943	0.3369898796081543	NO	-
200	ZINC03856410	4400	0.3366492688655853	NO	-
201	ZINC03899115	4812	0.33657631278038025	NO	-
202	ZINC03438246	3525	0.33651864528656006	NO	-
203	ZINC02223039	2204	0.3364883065223694	NO	-
204	ZINC03858355	4484	0.33642837405204773	NO	-
205	ZINC04468273	5513	0.33642837405204773	NO	-
206	ZINC03532485	3841	0.33636531233787537	NO	-
207	ZINC02061538	2118	0.33628469705581665	NO	-
208	ZINC04307623	5341	0.3362393081188202	NO	-
209	ZINC03356080	3242	0.33619993925094604	NO	-
210	ZINC03854903	4354	0.3361934423446655	NO	-
211	ZINC04471956	5535	0.33619070053100586	NO	-
212	ZINC03479576	3651	0.33608654141426086	NO	-
213	ZINC00039399	31	0.33607831597328186	NO	-
214	ZINC00824313	993	0.33606603741645813	NO	-
215	ZINC01231510	1685	0.3360063135623932	NO	-
216	ZINC03224410	3071	0.33590152859687805	NO	-
217	ZINC00917184	1173	0.3358898460865021	NO	-
218	ZINC03858988	4519	0.33586543798446655	NO	-
219	ZINC03858498	4492	0.33586385846138	NO	-
220	ZINC02887786	2878	0.33585432171821594	NO	-
221	ZINC03854850	4346	0.3358224630355835	NO	-
222	ZINC01034867	1355	0.3357771933078766	NO	-
223	ZINC00779135	850	0.3356565535068512	NO	-
224	ZINC00121084	123	0.3355884253978729	NO	-
225	ZINC02440935	2366	0.3354308605194092	NO	-
226	ZINC01428437	1812	0.3353548049926758	NO	-
227	ZINC02628315	2478	0.33534175157546997	NO	-
228	ZINC03854863	4349	0.335233598947525	NO	-
229	ZINC04053836	5125	0.3352002799510956	NO	-
230	ZINC03854992	4358	0.33510392904281616	NO	-
231	ZINC00879307	1102	0.335065096616745	NO	-
232	ZINC03216782	3061	0.33504024147987366	NO	-
233	ZINC03651739	4047	0.3348344564437866	NO	-
234	ZINC00871053	1086	0.3348010182380676	NO	-
235	ZINC03854899	4352	0.3347913920879364	NO	-
236	ZINC02619010	2448	0.3347871005535126	NO	-
237	ZINC03815791	30	0.33473387360572815	YES	3
238	ZINC00687417	768	0.33471646904945374	NO	-
239	ZINC00321771	316	0.3347133994102478	NO	-
240	ZINC00107104	99	0.33463481068611145	NO	-
241	ZINC03832250	87	0.3345094323158264	YES	13
242	ZINC03832237	103	0.3344886600971222	YES	14
243	ZINC03853134	4238	0.33439546823501587	NO	-
244	ZINC02124119	2142	0.33439427614212036	NO	-
245	ZINC03868808	4736	0.334367036819458	NO	-
246	ZINC02339549	2267	0.3342321217060089	NO	-
247	ZINC03314988	3177	0.3341878056526184	NO	-
248	ZINC03972742	4985	0.33417949080467224	NO	-
249	ZINC04470454	5528	0.33417949080467224	NO	-
250	ZINC00801793	928	0.3341772258281708	NO	-
251	ZINC02942430	2916	0.33413389325141907	NO	-
252	ZINC04091928	5150	0.334123432636261	NO	-
253	ZINC03858684	4501	0.3339632451534271	NO	-
254	ZINC03223759	3070	0.33395880460739136	NO	-
255	ZINC03972262	4978	0.33391210436820984	NO	-
256	ZINC01415045	1788	0.3338181972503662	NO	-
257	ZINC03602694	4008	0.3336859941482544	NO	-
258	ZINC01112469	1525	0.33356067538261414	NO	-
259	ZINC00148962	157	0.3335104286670685	NO	-
260	ZINC00279344	280	0.33342424035072327	NO	-
261	ZINC03105413	3021	0.33339187502861023	NO	-
262	ZINC02410057	2326	0.33332255482673645	NO	-
263	ZINC00338379	327	0.333297461271286	NO	-
264	ZINC03857066	4405	0.3332088887691498	NO	-
265	ZINC03672618	4062	0.3331870138645172	NO	-
266	ZINC03672617	4061	0.3330841064453125	NO	-
267	ZINC02426971	2345	0.33308085799217224	NO	-
268	ZINC04079591	5142	0.3330380618572235	NO	-
269	ZINC04594264	5579	0.33298733830451965	NO	-
270	ZINC03049162	3003	0.3329843282699585	NO	-
271	ZINC02497778	2406	0.33294200897216797	NO	-
272	ZINC00869063	1075	0.33291539549827576	NO	-
273	ZINC02820394	2789	0.3327876627445221	NO	-
274	ZINC02820395	2790	0.3327876627445221	NO	-
275	ZINC00867762	1066	0.33276212215423584	NO	-
276	ZINC03976392	5006	0.3327549397945404	NO	-
277	ZINC03055686	3006	0.3327251672744751	NO	-
278	ZINC03970385	4914	0.33255088329315186	NO	-
279	ZINC03892687	4796	0.3324516713619232	NO	-
280	ZINC02500119	2407	0.33238402009010315	NO	-
281	ZINC00858833	1048	0.3323831558227539	NO	-
282	ZINC03972233	4977	0.33223089575767517	NO	-
283	ZINC00917166	1170	0.3322260081768036	NO	-
284	ZINC03850122	4107	0.332175612449646	NO	-
285	ZINC02708425	2574	0.33213984966278076	NO	-
286	ZINC01518344	1898	0.3320923447608948	NO	-
287	ZINC03991953	5079	0.3320903778076172	NO	-
288	ZINC03557238	3894	0.3320658206939697	NO	-
289	ZINC03288587	3147	0.3320068120956421	NO	-
290	ZINC00917169	1171	0.33197999000549316	NO	-
291	ZINC00862208	1056	0.331900954246521	NO	-
292	ZINC00268443	273	0.33184412121772766	NO	-
293	ZINC01508983	1883	0.33183684945106506	NO	-
294	ZINC03854361	4310	0.3318219780921936	NO	-
295	ZINC03550452	3871	0.3318157196044922	NO	-
296	ZINC02652754	2528	0.3318035304546356	NO	-
297	ZINC00721931	803	0.3317134976387024	NO	-
298	ZINC04460936	5451	0.331612229347229	NO	-
299	ZINC03855699	4386	0.3315295875072479	NO	-
300	ZINC03855699	4387	0.3315295875072479	NO	-
301	ZINC00873444	1093	0.3315204381942749	NO	-
302	ZINC02354091	2280	0.33151984214782715	NO	-
303	ZINC03983168	5040	0.33149921894073486	NO	-
304	ZINC02828845	2792	0.33140015602111816	NO	-
305	ZINC03618829	4027	0.33122992515563965	NO	-
306	ZINC03856515	4401	0.3311738669872284	NO	-
307	ZINC00779134	849	0.3311510384082794	NO	-
308	ZINC00318670	310	0.3310285806655884	NO	-
309	ZINC03040915	2991	0.33095118403434753	NO	-
310	ZINC00473854	503	0.33089959621429443	NO	-
311	ZINC03382606	3297	0.33088287711143494	NO	-
312	ZINC03858301	4482	0.3308779299259186	NO	-
313	ZINC01119186	1539	0.33078595995903015	NO	-
314	ZINC00619017	658	0.33078324794769287	NO	-
315	ZINC01791415	1942	0.33071836829185486	NO	-
316	ZINC03400430	3380	0.330666184425354	NO	-
317	ZINC04627531	5594	0.3305552005767822	NO	-
318	ZINC00873771	1094	0.33050790429115295	NO	-
319	ZINC00190457	196	0.3303837180137634	NO	-
320	ZINC00863261	1058	0.3303375244140625	NO	-
321	ZINC04517460	5576	0.3302949368953705	NO	-
322	ZINC03277913	3135	0.3302706778049469	NO	-
323	ZINC03340212	3212	0.3302706778049469	NO	-
324	ZINC02435024	2361	0.3301856219768524	NO	-
325	ZINC02408688	2325	0.3301362097263336	NO	-
326	ZINC00948396	1230	0.33009207248687744	NO	-
327	ZINC02426972	2346	0.3300115168094635	NO	-
328	ZINC03859004	4523	0.329958438873291	NO	-
329	ZINC01736649	1918	0.32994669675827026	NO	-
330	ZINC00648261	721	0.32990187406539917	NO	-
331	ZINC03860035	4555	0.3298287093639374	NO	-
332	ZINC04468665	5517	0.3298287093639374	NO	-
333	ZINC04348388	5365	0.32980310916900635	NO	-
334	ZINC00226812	230	0.3297991156578064	NO	-
335	ZINC01188443	1634	0.32979509234428406	NO	-
336	ZINC00853359	1029	0.3297824263572693	NO	-
337	ZINC01364495	1758	0.3297801613807678	NO	-
338	ZINC00725269	805	0.3297143578529358	NO	-
339	ZINC00853326	1026	0.32971271872520447	NO	-
340	ZINC02910763	2887	0.32963424921035767	NO	-
341	ZINC00917177	1172	0.32961785793304443	NO	-
342	ZINC01092679	1494	0.3296142816543579	NO	-
343	ZINC03210765	3051	0.32956498861312866	NO	-
344	ZINC00131192	131	0.32950448989868164	NO	-
345	ZINC03868836	4740	0.3294743299484253	NO	-
346	ZINC04466326	5499	0.3294743299484253	NO	-
347	ZINC02410780	2327	0.3293517529964447	NO	-
348	ZINC00021529	15	0.3293328881263733	NO	-
349	ZINC00819482	989	0.3292916715145111	NO	-
350	ZINC03851338	4146	0.3292817175388336	NO	-
351	ZINC02837983	2796	0.329267680644989	NO	-
352	ZINC03858974	4518	0.32926756143569946	NO	-
353	ZINC00970538	1255	0.3292394280433655	NO	-
354	ZINC03671203	4059	0.32922106981277466	NO	-
355	ZINC04475140	5536	0.3292034864425659	NO	-
356	ZINC03497261	3705	0.32910075783729553	NO	-
357	ZINC00648259	720	0.3290133476257324	NO	-
358	ZINC01749221	1924	0.3289645314216614	NO	-
359	ZINC01415068	1789	0.32896414399147034	NO	-
360	ZINC03858303	4483	0.3289198875427246	NO	-
361	ZINC00211916	216	0.328838050365448	NO	-
362	ZINC03612567	4020	0.32882243394851685	NO	-
363	ZINC00937463	1198	0.32876598834991455	NO	-
364	ZINC03100236	3019	0.3287593424320221	NO	-
365	ZINC03867549	4632	0.32866889238357544	NO	-
366	ZINC03554303	3886	0.3286329507827759	NO	-
367	ZINC00255338	259	0.32858091592788696	NO	-
368	ZINC03851638	4167	0.32856208086013794	NO	-
369	ZINC03411466	3431	0.32849231362342834	NO	-
370	ZINC01273384	1702	0.32846882939338684	NO	-
371	ZINC02719004	2607	0.3284492492675781	NO	-
372	ZINC00725273	808	0.32840248942375183	NO	-
373	ZINC03651753	4048	0.3283524513244629	NO	-
374	ZINC00766381	827	0.32826024293899536	NO	-
375	ZINC00508913	530	0.3282513916492462	NO	-
376	ZINC03857427	4438	0.32824334502220154	NO	-
377	ZINC04464378	5460	0.32824334502220154	NO	-
378	ZINC02845860	2805	0.32819652557373047	NO	-
379	ZINC02845861	2806	0.32819652557373047	NO	-
380	ZINC03969339	4889	0.32814928889274597	NO	-
381	ZINC04465178	5474	0.32802748680114746	NO	-
382	ZINC01083536	1479	0.3279886245727539	NO	-
383	ZINC00226817	231	0.32796451449394226	NO	-
384	ZINC03501502	3734	0.3279496133327484	NO	-
385	ZINC03487123	3673	0.3278683125972748	NO	-
386	ZINC03857699	4458	0.32773351669311523	NO	-
387	ZINC02787786	2691	0.32771387696266174	NO	-
388	ZINC02406514	2322	0.3276973366737366	NO	-
389	ZINC00727188	809	0.3276098370552063	NO	-
390	ZINC00141985	143	0.32755640149116516	NO	-
391	ZINC03855077	4362	0.3275480568408966	NO	-
392	ZINC03857669	4457	0.32751330733299255	NO	-
393	ZINC01104461	1512	0.3274887204170227	NO	-
394	ZINC03554312	3888	0.32743942737579346	NO	-
395	ZINC00944853	1224	0.32725948095321655	NO	-
396	ZINC02400123	2314	0.3271929919719696	NO	-
397	ZINC03236169	3093	0.3271474242210388	NO	-
398	ZINC00906840	1150	0.3271390199661255	NO	-
399	ZINC00449678	479	0.32713261246681213	NO	-
400	ZINC02777342	2676	0.32710403203964233	NO	-
401	ZINC02887438	2873	0.32709258794784546	NO	-
402	ZINC02348843	2273	0.32693415880203247	NO	-
403	ZINC00902891	1136	0.3268868625164032	NO	-
404	ZINC01518391	1899	0.32687908411026	NO	-
405	ZINC03862466	4561	0.3268534243106842	NO	-
406	ZINC02644960	2510	0.3267998993396759	NO	-
407	ZINC04275375	5319	0.32676196098327637	NO	-
408	ZINC00051706	46	0.3267553448677063	NO	-
409	ZINC03850797	4114	0.32673346996307373	NO	-
410	ZINC03487121	3672	0.3265922963619232	NO	-
411	ZINC03505566	3740	0.3265606462955475	NO	-
412	ZINC03505569	3741	0.3265606462955475	NO	-
413	ZINC03849079	4093	0.326544851064682	NO	-
414	ZINC01156622	1606	0.32633665204048157	NO	-
415	ZINC01780152	1938	0.3263346552848816	NO	-
416	ZINC00365484	356	0.32628971338272095	NO	-
417	ZINC00179141	178	0.3262583315372467	NO	-
418	ZINC02712936	2583	0.3262188136577606	NO	-
419	ZINC01366555	1765	0.32618680596351624	NO	-
420	ZINC03956638	4837	0.3261784315109253	NO	-
421	ZINC01032938	1340	0.32613345980644226	NO	-
422	ZINC00725271	806	0.3261241316795349	NO	-
423	ZINC03768188	4069	0.3261144459247589	NO	-
424	ZINC00797003	919	0.32611051201820374	NO	-
425	ZINC04111522	5167	0.3260922133922577	NO	-
426	ZINC04479457	5540	0.32608672976493835	NO	-
427	ZINC01140489	1586	0.3260759115219116	NO	-
428	ZINC02371246	2290	0.32605457305908203	NO	-
429	ZINC03853831	4285	0.3260250985622406	NO	-
430	ZINC03853083	4235	0.32601308822631836	NO	-
431	ZINC04330343	5353	0.3259754776954651	NO	-
432	ZINC00972593	1257	0.3259257674217224	NO	-
433	ZINC04001544	5114	0.32592475414276123	NO	-
434	ZINC03042103	2994	0.32592257857322693	NO	-
435	ZINC03889796	4758	0.3258734941482544	NO	-
436	ZINC03855049	4359	0.32583948969841003	NO	-
437	ZINC03854025	4294	0.32576656341552734	NO	-
438	ZINC03851312	4145	0.3257627487182617	NO	-
439	ZINC03651710	4045	0.32571932673454285	NO	-
440	ZINC03350628	3229	0.32556623220443726	NO	-
441	ZINC00652429	725	0.3255324363708496	NO	-
442	ZINC03507667	3770	0.3255213797092438	NO	-
443	ZINC00233978	237	0.32550182938575745	NO	-
444	ZINC00563962	596	0.3254472613334656	NO	-
445	ZINC02887699	2877	0.3254353702068329	NO	-
446	ZINC03850795	4113	0.325419545173645	NO	-
447	ZINC00205132	211	0.3253796696662903	NO	-
448	ZINC00543080	568	0.32537615299224854	NO	-
449	ZINC03281861	3139	0.32534438371658325	NO	-
450	ZINC00106255	97	0.325288325548172	NO	-
451	ZINC03405354	3409	0.3252761960029602	NO	-
452	ZINC03969331	4887	0.32524922490119934	NO	-
453	ZINC03850977	4126	0.32523179054260254	NO	-
454	ZINC00725272	807	0.32517558336257935	NO	-
455	ZINC02901732	2882	0.3250943124294281	NO	-
456	ZINC00724353	804	0.3249948024749756	NO	-
457	ZINC02280507	2238	0.32493793964385986	NO	-
458	ZINC00798601	920	0.3248583674430847	NO	-
459	ZINC02141893	2147	0.3247811794281006	NO	-
460	ZINC01938755	2025	0.32477304339408875	NO	-
461	ZINC03893148	4807	0.32475757598876953	NO	-
462	ZINC03995246	5094	0.32472631335258484	NO	-
463	ZINC04167030	5202	0.3247016668319702	NO	-
464	ZINC04053833	5124	0.3246607780456543	NO	-
465	ZINC04352456	5373	0.3246535062789917	NO	-
466	ZINC00746220	819	0.3246367871761322	NO	-
467	ZINC03859277	4539	0.32457947731018066	NO	-
468	ZINC03859153	4531	0.3245350122451782	NO	-
469	ZINC03854043	4297	0.3244388699531555	NO	-
470	ZINC03971421	4962	0.32443439960479736	NO	-
471	ZINC01059405	1424	0.3244164288043976	NO	-
472	ZINC00907880	1154	0.32437625527381897	NO	-
473	ZINC03972285	4982	0.324292927980423	NO	-
474	ZINC03060667	3008	0.3242197632789612	NO	-
475	ZINC03859003	4522	0.3241933286190033	NO	-
476	ZINC00917188	1174	0.32417112588882446	NO	-
477	ZINC02531736	2426	0.32411718368530273	NO	-
478	ZINC00791134	896	0.32411617040634155	NO	-
479	ZINC02805528	2767	0.32410305738449097	NO	-
480	ZINC01129809	1567	0.3240528106689453	NO	-
481	ZINC01006515	1304	0.3240130841732025	NO	-
482	ZINC01132055	1573	0.3239973783493042	NO	-
483	ZINC01509326	1884	0.32396483421325684	NO	-
484	ZINC00783258	879	0.32395443320274353	NO	-
485	ZINC03055666	3004	0.3239136040210724	NO	-
486	ZINC03507596	3768	0.32389402389526367	NO	-
487	ZINC00870489	1080	0.3238767981529236	NO	-
488	ZINC03039904	2981	0.3238741159439087	NO	-
489	ZINC03591853	3982	0.3238663673400879	NO	-
490	ZINC03651768	4049	0.32374024391174316	NO	-
491	ZINC03859529	4547	0.3237282931804657	NO	-
492	ZINC03558947	3900	0.32370224595069885	NO	-
493	ZINC02788841	2693	0.32366469502449036	NO	-
494	ZINC01938754	2024	0.32363712787628174	NO	-
495	ZINC04134686	5179	0.3235992193222046	NO	-
496	ZINC01418481	1796	0.323569655418396	NO	-
497	ZINC00338386	328	0.3235471546649933	NO	-
498	ZINC03976264	5002	0.3235432803630829	NO	-
499	ZINC02643383	2507	0.3234899342060089	NO	-
500	ZINC02752758	2643	0.32345449924468994	NO	-
501	ZINC00102768	92	0.32343998551368713	NO	-
502	ZINC03479207	3632	0.3234308362007141	NO	-
503	ZINC03479210	3633	0.3234308362007141	NO	-
504	ZINC03853229	4246	0.3234003484249115	NO	-
505	ZINC03856346	4397	0.32339489459991455	NO	-
506	ZINC04363996	5397	0.323375403881073	NO	-
507	ZINC00858834	1049	0.32337361574172974	NO	-
508	ZINC00183217	187	0.32333245873451233	NO	-
509	ZINC00183220	188	0.32333245873451233	NO	-
510	ZINC01053855	1398	0.32332107424736023	NO	-
511	ZINC00942150	1215	0.32331380248069763	NO	-
512	ZINC03602708	4009	0.32323455810546875	NO	-
513	ZINC00746221	820	0.32322072982788086	NO	-
514	ZINC04469447	5518	0.3232158422470093	NO	-
515	ZINC00798779	921	0.32315728068351746	NO	-
516	ZINC04485607	5550	0.3231211006641388	NO	-
517	ZINC03536692	3847	0.32301801443099976	NO	-
518	ZINC01780153	1939	0.3229852318763733	NO	-
519	ZINC01972921	2050	0.32297617197036743	NO	-
520	ZINC03982944	5033	0.3229712247848511	NO	-
521	ZINC03853426	4258	0.3229557275772095	NO	-
522	ZINC04000947	5103	0.3229310214519501	NO	-
523	ZINC00044273	33	0.3229235112667084	NO	-
524	ZINC02730814	2623	0.32289981842041016	NO	-
525	ZINC03364352	3256	0.3228733539581299	NO	-
526	ZINC00316369	307	0.32286950945854187	NO	-
527	ZINC01135631	1582	0.32286933064460754	NO	-
528	ZINC00716250	796	0.32282358407974243	NO	-
529	ZINC03832228	62	0.32278597354888916	YES	6
530	ZINC01132618	1575	0.322770357131958	NO	-
531	ZINC03211165	3052	0.32275670766830444	NO	-
532	ZINC01019042	1323	0.3227470815181732	NO	-
533	ZINC00869165	1078	0.3226931095123291	NO	-
534	ZINC02741003	2636	0.32267916202545166	NO	-
535	ZINC04188163	5214	0.3226712942123413	NO	-
536	ZINC02758496	2650	0.3226691782474518	NO	-
537	ZINC00119544	122	0.3225172758102417	NO	-
538	ZINC04052605	5123	0.32243165373802185	NO	-
539	ZINC04254854	5294	0.32241472601890564	NO	-
540	ZINC04594633	5581	0.3223918676376343	NO	-
541	ZINC02722853	2612	0.3223215937614441	NO	-
542	ZINC00373744	362	0.32230979204177856	NO	-
543	ZINC00237510	241	0.3222810924053192	NO	-
544	ZINC02646598	2513	0.3222198784351349	NO	-
545	ZINC02692804	2565	0.32221633195877075	NO	-
546	ZINC00321735	315	0.32217422127723694	NO	-
547	ZINC00795609	917	0.3221248984336853	NO	-
548	ZINC03854534	4317	0.32210829854011536	NO	-
549	ZINC01911923	1977	0.32210391759872437	NO	-
550	ZINC03079668	3015	0.3221026659011841	NO	-
551	ZINC02524238	2423	0.32210028171539307	NO	-
552	ZINC00839780	1007	0.32204821705818176	NO	-
553	ZINC02398670	2312	0.3219526410102844	NO	-
554	ZINC00235835	239	0.32194483280181885	NO	-
555	ZINC03867011	4591	0.3219051957130432	NO	-
556	ZINC00857084	1044	0.32187560200691223	NO	-
557	ZINC03395161	3349	0.3217806816101074	NO	-
558	ZINC03040919	2992	0.32164067029953003	NO	-
559	ZINC00779146	852	0.32161787152290344	NO	-
560	ZINC03857774	4464	0.32160261273384094	NO	-
561	ZINC03510081	3774	0.3215825855731964	NO	-
562	ZINC03867245	4602	0.3215795159339905	NO	-
563	ZINC04597916	5588	0.32156291604042053	NO	-
564	ZINC01104475	1514	0.32149431109428406	NO	-
565	ZINC00427748	449	0.3214816749095917	NO	-
566	ZINC01360701	1747	0.3214586675167084	NO	-
567	ZINC03991952	5078	0.3214150071144104	NO	-
568	ZINC01924416	2000	0.32141244411468506	NO	-
569	ZINC04475736	5537	0.3213655650615692	NO	-
570	ZINC04464240	5457	0.32132983207702637	NO	-
571	ZINC02734983	2628	0.3213253915309906	NO	-
572	ZINC03851471	4154	0.32128608226776123	NO	-
573	ZINC04465207	5475	0.32128608226776123	NO	-
574	ZINC01075095	1457	0.3212541341781616	NO	-
575	ZINC03550393	3868	0.32123252749443054	NO	-
576	ZINC00792473	906	0.3212018311023712	NO	-
577	ZINC01364573	1760	0.3212004601955414	NO	-
578	ZINC00263060	267	0.32116928696632385	NO	-
579	ZINC01061229	1431	0.3211573660373688	NO	-
580	ZINC03040621	2982	0.32112425565719604	NO	-
581	ZINC03550455	3872	0.32107847929000854	NO	-
582	ZINC00462934	490	0.32101231813430786	NO	-
583	ZINC04275982	5325	0.3210000991821289	NO	-
584	ZINC01100441	1501	0.3209519386291504	NO	-
585	ZINC00869037	1072	0.32088905572891235	NO	-
586	ZINC00806726	940	0.3208860754966736	NO	-
587	ZINC03976397	5008	0.32088059186935425	NO	-
588	ZINC00806704	935	0.32084062695503235	NO	-
589	ZINC04276834	5326	0.3208296000957489	NO	-
590	ZINC01491736	1863	0.320821613073349	NO	-
591	ZINC00868438	1070	0.3207702338695526	NO	-
592	ZINC01124058	1553	0.3207560181617737	NO	-
593	ZINC00428367	457	0.32074183225631714	NO	-
594	ZINC03302690	3162	0.3207314610481262	NO	-
595	ZINC01148991	1603	0.3207234740257263	NO	-
596	ZINC04156760	5192	0.32072317600250244	NO	-
597	ZINC04001061	5104	0.32064470648765564	NO	-
598	ZINC00905542	1146	0.32058629393577576	NO	-
599	ZINC00664058	733	0.32057666778564453	NO	-
600	ZINC01184151	1629	0.3205221891403198	NO	-
601	ZINC03867562	4634	0.3205154836177826	NO	-
602	ZINC03908152	4823	0.3204999268054962	NO	-
603	ZINC00856428	1040	0.3204476237297058	NO	-
604	ZINC00375397	365	0.3204299509525299	NO	-
605	ZINC02403614	2317	0.3204217851161957	NO	-
606	ZINC00616518	648	0.3203789293766022	NO	-
607	ZINC03970792	4944	0.32032153010368347	NO	-
608	ZINC04252816	5293	0.3203160762786865	NO	-
609	ZINC03867949	4685	0.3202783167362213	NO	-
610	ZINC03867950	4687	0.3202783167362213	NO	-
611	ZINC01032465	1337	0.3202771544456482	NO	-
612	ZINC02848282	2808	0.32026687264442444	NO	-
613	ZINC01200919	1644	0.320238322019577	NO	-
614	ZINC00427747	448	0.3202246427536011	NO	-
615	ZINC00841238	1012	0.3202105164527893	NO	-
616	ZINC00810432	953	0.3201785087585449	NO	-
617	ZINC01033756	1347	0.32017675042152405	NO	-
618	ZINC04224010	5232	0.3201611638069153	NO	-
619	ZINC01977141	2053	0.32013630867004395	NO	-
620	ZINC03859365	4541	0.3201124668121338	NO	-
621	ZINC03538371	3850	0.3201107680797577	NO	-
622	ZINC02738622	2632	0.3200985789299011	NO	-
623	ZINC02738624	2633	0.3200985789299011	NO	-
624	ZINC03968892	4868	0.3200557231903076	NO	-
625	ZINC02657457	2535	0.3200388550758362	NO	-
626	ZINC03858511	4494	0.32002630829811096	NO	-
627	ZINC01224425	1675	0.32000046968460083	NO	-
628	ZINC03236191	3094	0.3199758231639862	NO	-
629	ZINC00652323	724	0.3199600279331207	NO	-
630	ZINC00321930	320	0.31995418667793274	NO	-
631	ZINC03857614	4452	0.31991538405418396	NO	-
632	ZINC00803413	932	0.31990623474121094	NO	-
633	ZINC00899763	1135	0.3199051022529602	NO	-
634	ZINC03892547	4786	0.31985557079315186	NO	-
635	ZINC00285814	282	0.3198498785495758	NO	-
636	ZINC00249553	246	0.31981638073921204	NO	-
637	ZINC00856420	1038	0.31979113817214966	NO	-
638	ZINC00063765	63	0.3197901248931885	NO	-
639	ZINC02193007	2162	0.3197820484638214	NO	-
640	ZINC01054649	1405	0.31977877020835876	NO	-
641	ZINC04275531	5320	0.31977787613868713	NO	-
642	ZINC03406783	3413	0.3197665512561798	NO	-
643	ZINC02661352	2544	0.31976303458213806	NO	-
644	ZINC03857352	4435	0.3197534382343292	NO	-
645	ZINC02713299	2587	0.31974276900291443	NO	-
646	ZINC03181906	3037	0.3197389841079712	NO	-
647	ZINC03867715	4645	0.3197273015975952	NO	-
648	ZINC03043508	2996	0.31972038745880127	NO	-
649	ZINC01101255	1502	0.31971219182014465	NO	-
650	ZINC03384035	3303	0.31963980197906494	NO	-
651	ZINC03592188	3989	0.3196355402469635	NO	-
652	ZINC01162682	1613	0.3196282386779785	NO	-
653	ZINC03455868	3561	0.319595605134964	NO	-
654	ZINC00869051	1073	0.31958216428756714	NO	-
655	ZINC00869052	1074	0.31958216428756714	NO	-
656	ZINC00899430	1134	0.3195265531539917	NO	-
657	ZINC00779351	863	0.3195255994796753	NO	-
658	ZINC01332678	1719	0.31949952244758606	NO	-
659	ZINC02432169	2357	0.31948593258857727	NO	-
660	ZINC00613247	642	0.31947994232177734	NO	-
661	ZINC03438282	3526	0.3194749653339386	NO	-
662	ZINC02213786	2197	0.31938254833221436	NO	-
663	ZINC04342135	5360	0.3193800747394562	NO	-
664	ZINC03380264	3291	0.3193155527114868	NO	-
665	ZINC00111940	107	0.3192751705646515	NO	-
666	ZINC02664821	2554	0.3192688226699829	NO	-
667	ZINC03854896	4351	0.3192538619041443	NO	-
668	ZINC00379018	368	0.3192375898361206	NO	-
669	ZINC04115905	5169	0.319225013256073	NO	-
670	ZINC03088751	3017	0.31922486424446106	NO	-
671	ZINC00543408	569	0.31921306252479553	NO	-
672	ZINC00849784	1023	0.31915801763534546	NO	-
673	ZINC00867953	1069	0.3191373944282532	NO	-
674	ZINC03045223	2997	0.3191129267215729	NO	-
675	ZINC03850240	4108	0.31910353899002075	NO	-
676	ZINC01368508	1767	0.3190903663635254	NO	-
677	ZINC00873185	1092	0.3190573453903198	NO	-
678	ZINC02216656	2202	0.31902411580085754	NO	-
679	ZINC00862854	1057	0.31901171803474426	NO	-
680	ZINC03969327	4886	0.31898587942123413	NO	-
681	ZINC01924270	1998	0.31893470883369446	NO	-
682	ZINC00819393	984	0.31891384720802307	NO	-
683	ZINC04091631	5149	0.3188265860080719	NO	-
684	ZINC00342903	334	0.31881460547447205	NO	-
685	ZINC03859443	4543	0.3188055157661438	NO	-
686	ZINC04468555	5516	0.3188055157661438	NO	-
687	ZINC02718979	2592	0.3187757134437561	NO	-
688	ZINC04162507	5196	0.3187544345855713	NO	-
689	ZINC00839780	1008	0.318727046251297	NO	-
690	ZINC00839780	1009	0.318727046251297	NO	-
691	ZINC01924271	1999	0.3187055289745331	NO	-
692	ZINC03857323	4429	0.3186940848827362	NO	-
693	ZINC04538897	5578	0.3186672627925873	NO	-
694	ZINC03969335	4888	0.31862321496009827	NO	-
695	ZINC00810433	954	0.3186061978340149	NO	-
696	ZINC03851456	4151	0.3185793161392212	NO	-
697	ZINC00427749	450	0.31855475902557373	NO	-
698	ZINC00062678	59	0.3185459077358246	NO	-
699	ZINC02444604	2372	0.31849366426467896	NO	-
700	ZINC02722942	2613	0.31849202513694763	NO	-
701	ZINC01053943	1401	0.3184903860092163	NO	-
702	ZINC02336063	2263	0.3184557259082794	NO	-
703	ZINC03976270	5004	0.31843823194503784	NO	-
704	ZINC03873542	4743	0.3184003233909607	NO	-
705	ZINC02722795	2611	0.3183526396751404	NO	-
706	ZINC03516345	3801	0.31833145022392273	NO	-
707	ZINC02084544	2130	0.3182987868785858	NO	-
708	ZINC00309378	296	0.3182949721813202	NO	-
709	ZINC03478982	3628	0.3182700276374817	NO	-
710	ZINC02770079	2674	0.31824278831481934	NO	-
711	ZINC02213975	2199	0.31822919845581055	NO	-
712	ZINC00856291	1037	0.31821301579475403	NO	-
713	ZINC03651736	4046	0.3182114362716675	NO	-
714	ZINC02692774	2563	0.31814008951187134	NO	-
715	ZINC02692812	2566	0.31814008951187134	NO	-
716	ZINC04471672	5531	0.3181177079677582	NO	-
717	ZINC03851275	4141	0.3181154429912567	NO	-
718	ZINC03558931	3899	0.3180898129940033	NO	-
719	ZINC01503447	1881	0.3180442750453949	NO	-
720	ZINC02201022	2175	0.31799033284187317	NO	-
721	ZINC03868069	4711	0.31795617938041687	NO	-
722	ZINC04465914	5496	0.31795617938041687	NO	-
723	ZINC02922848	2909	0.31791919469833374	NO	-
724	ZINC00025473	18	0.317873477935791	NO	-
725	ZINC02426380	2341	0.31778454780578613	NO	-
726	ZINC02901733	2883	0.31777095794677734	NO	-
727	ZINC04156760	5194	0.31774696707725525	NO	-
728	ZINC00872558	1090	0.31770941615104675	NO	-
729	ZINC00683037	762	0.31767719984054565	NO	-
730	ZINC02818690	2787	0.31765511631965637	NO	-
731	ZINC03959965	4846	0.317635715007782	NO	-
732	ZINC01224426	1676	0.3176329433917999	NO	-
733	ZINC00879617	1104	0.31762251257896423	NO	-
734	ZINC03868023	4709	0.3176182508468628	NO	-
735	ZINC00410375	388	0.31759610772132874	NO	-
736	ZINC04275932	5323	0.3175525367259979	NO	-
737	ZINC02241915	2223	0.31754791736602783	NO	-
738	ZINC00655013	726	0.31750166416168213	NO	-
739	ZINC01384543	1774	0.31750068068504333	NO	-
740	ZINC00371640	361	0.31749892234802246	NO	-
741	ZINC02873803	2856	0.31746184825897217	NO	-
742	ZINC00085267	78	0.3174460530281067	NO	-
743	ZINC03045303	2998	0.3174172639846802	NO	-
744	ZINC01725057	1915	0.3174172341823578	NO	-
745	ZINC03857268	4424	0.31737643480300903	NO	-
746	ZINC01135282	1581	0.3173626661300659	NO	-
747	ZINC03393856	3340	0.3173559010028839	NO	-
748	ZINC00856429	1041	0.3173440992832184	NO	-
749	ZINC04465007	5469	0.31729596853256226	NO	-
750	ZINC04084970	5143	0.3172711730003357	NO	-
751	ZINC03892671	4793	0.317242830991745	NO	-
752	ZINC04465348	5482	0.317242830991745	NO	-
753	ZINC01249085	1692	0.3172028958797455	NO	-
754	ZINC01436440	1821	0.3171544373035431	NO	-
755	ZINC01364566	1759	0.3171532154083252	NO	-
756	ZINC03853041	4221	0.31714731454849243	NO	-
757	ZINC01742022	1922	0.31712618470191956	NO	-
758	ZINC01642494	1907	0.31707680225372314	NO	-
759	ZINC03222634	3068	0.31706032156944275	NO	-
760	ZINC03815223	97	0.3170306980609894	YES	13
761	ZINC03372506	3276	0.31702741980552673	NO	-
762	ZINC03849709	4102	0.31700727343559265	NO	-
763	ZINC04224025	5233	0.3169747292995453	NO	-
764	ZINC03187627	3040	0.3169741630554199	NO	-
765	ZINC00191537	199	0.3169700801372528	NO	-
766	ZINC02427194	2351	0.31696608662605286	NO	-
767	ZINC03857130	4413	0.31695207953453064	NO	-
768	ZINC00937577	1200	0.31692883372306824	NO	-
769	ZINC03857134	4415	0.316902220249176	NO	-
770	ZINC00207625	212	0.3168955445289612	NO	-
771	ZINC03559089	3904	0.31689202785491943	NO	-
772	ZINC00977186	1268	0.3168722689151764	NO	-
773	ZINC00863265	1059	0.3168658912181854	NO	-
774	ZINC04357741	5382	0.31682419776916504	NO	-
775	ZINC00826948	995	0.3168109357357025	NO	-
776	ZINC03852845	4213	0.3168104588985443	NO	-
777	ZINC03602632	4007	0.3167988657951355	NO	-
778	ZINC00916526	1165	0.31678763031959534	NO	-
779	ZINC02627978	2477	0.31677693128585815	NO	-
780	ZINC03222633	3067	0.316753089427948	NO	-
781	ZINC04165748	5199	0.3167527914047241	NO	-
782	ZINC03438679	3527	0.3167324364185333	NO	-
783	ZINC03372928	3277	0.31672951579093933	NO	-
784	ZINC02240971	2222	0.3167082369327545	NO	-
785	ZINC02968924	2930	0.3167046904563904	NO	-
786	ZINC00853326	1027	0.3166458010673523	NO	-
787	ZINC02655126	2533	0.31662410497665405	NO	-
788	ZINC02398747	2313	0.31661635637283325	NO	-
789	ZINC03958068	4841	0.31657353043556213	NO	-
790	ZINC03991975	5080	0.31657224893569946	NO	-
791	ZINC02873474	2852	0.31654125452041626	NO	-
792	ZINC00246002	244	0.31651797890663147	NO	-
793	ZINC03858050	4474	0.31649520993232727	NO	-
794	ZINC00684052	764	0.3164656460285187	NO	-
795	ZINC01117650	1538	0.3164483308792114	NO	-
796	ZINC00888201	1126	0.31643959879875183	NO	-
797	ZINC04001062	5105	0.3164372146129608	NO	-
798	ZINC02651970	2527	0.31643223762512207	NO	-
799	ZINC03638508	4041	0.31642037630081177	NO	-
800	ZINC03413016	3437	0.31630754470825195	NO	-
801	ZINC02073485	2128	0.3162817656993866	NO	-
802	ZINC03852976	4218	0.3162494897842407	NO	-
803	ZINC03384023	3302	0.31623896956443787	NO	-
804	ZINC00530334	559	0.3162238895893097	NO	-
805	ZINC00350947	338	0.31622040271759033	NO	-
806	ZINC00643261	706	0.3161863088607788	NO	-
807	ZINC02795590	2717	0.3161734342575073	NO	-
808	ZINC03857735	4462	0.31614381074905396	NO	-
809	ZINC02401120	2315	0.3161264955997467	NO	-
810	ZINC03848478	4090	0.3160878121852875	NO	-
811	ZINC01426045	1805	0.316057413816452	NO	-
812	ZINC03976395	5007	0.3160500228404999	NO	-
813	ZINC00942344	1218	0.3160072863101959	NO	-
814	ZINC03380273	3293	0.3159817159175873	NO	-
815	ZINC03982847	5030	0.3159722685813904	NO	-
816	ZINC01384043	1773	0.3159411549568176	NO	-
817	ZINC00952584	1237	0.31593459844589233	NO	-
818	ZINC04622622	5590	0.3158993422985077	NO	-
819	ZINC03832257	84	0.3158353269100189	YES	12
820	ZINC01080296	1477	0.3157806396484375	NO	-
821	ZINC04266859	5305	0.3157787024974823	NO	-
822	ZINC02692790	2564	0.3157764971256256	NO	-
823	ZINC02692831	2567	0.3157764971256256	NO	-
824	ZINC00995006	1285	0.31570494174957275	NO	-
825	ZINC01408768	1786	0.3156983256340027	NO	-
826	ZINC03042896	2995	0.31564396619796753	NO	-
827	ZINC00985892	1274	0.3156144320964813	NO	-
828	ZINC03855146	4369	0.3156032860279083	NO	-
829	ZINC03970779	4932	0.31556883454322815	NO	-
830	ZINC01000665	1291	0.3155357837677002	NO	-
831	ZINC00806705	936	0.3155139088630676	NO	-
832	ZINC01431479	1817	0.31549832224845886	NO	-
833	ZINC03854047	4300	0.31548163294792175	NO	-
834	ZINC00019548	11	0.3154498338699341	NO	-
835	ZINC01332516	1716	0.31544771790504456	NO	-
836	ZINC02730501	2622	0.3154096305370331	NO	-
837	ZINC01364575	1761	0.315364807844162	NO	-
838	ZINC00044748	38	0.31535494327545166	NO	-
839	ZINC01800714	1944	0.31530341506004333	NO	-
840	ZINC00857083	1043	0.3153027594089508	NO	-
841	ZINC03983106	5037	0.3152810335159302	NO	-
842	ZINC03852796	4209	0.3152318298816681	NO	-
843	ZINC00323765	323	0.3152313530445099	NO	-
844	ZINC02170073	2152	0.31521469354629517	NO	-
845	ZINC03868807	4735	0.31521114706993103	NO	-
846	ZINC00882904	1116	0.31520575284957886	NO	-
847	ZINC03284140	3141	0.3151974380016327	NO	-
848	ZINC03562359	3922	0.31518083810806274	NO	-
849	ZINC00856421	1039	0.31517288088798523	NO	-
850	ZINC03651691	4044	0.3151713013648987	NO	-
851	ZINC02926873	2912	0.3150951564311981	NO	-
852	ZINC02449111	2377	0.3150767982006073	NO	-
853	ZINC00870527	1081	0.3150714635848999	NO	-
854	ZINC02871775	2847	0.31504133343696594	NO	-
855	ZINC02466048	2388	0.31502145528793335	NO	-
856	ZINC01031949	1335	0.3149864375591278	NO	-
857	ZINC00072074	67	0.3149677813053131	NO	-
858	ZINC02645640	2512	0.31495657563209534	NO	-
859	ZINC01188689	1636	0.3149195611476898	NO	-
860	ZINC02874121	2857	0.31491559743881226	NO	-
861	ZINC03664222	4055	0.3149113059043884	NO	-
862	ZINC00921115	1178	0.3149105906486511	NO	-
863	ZINC03857133	4414	0.3149030804634094	NO	-
864	ZINC03424721	3483	0.314883291721344	NO	-
865	ZINC00779137	851	0.31487882137298584	NO	-
866	ZINC03868765	4733	0.3148620128631592	NO	-
867	ZINC02047503	96	0.3148513734340668	YES	13
868	ZINC02798966	2749	0.3148510456085205	NO	-
869	ZINC01208878	1653	0.3147997260093689	NO	-
870	ZINC03975394	4996	0.3147713243961334	NO	-
871	ZINC00181767	184	0.31476956605911255	NO	-
872	ZINC04356590	5378	0.3147498369216919	NO	-
873	ZINC03970794	4946	0.31472331285476685	NO	-
874	ZINC02054074	2114	0.3147014081478119	NO	-
875	ZINC03857433	4439	0.31467095017433167	NO	-
876	ZINC03853831	4286	0.3146653175354004	NO	-
877	ZINC03851458	4152	0.3146601915359497	NO	-
878	ZINC00881518	1108	0.3146430552005768	NO	-
879	ZINC00444261	471	0.31463608145713806	NO	-
880	ZINC03890220	4766	0.31461307406425476	NO	-
881	ZINC04477747	5538	0.31461018323898315	NO	-
882	ZINC01053425	1396	0.31460562348365784	NO	-
883	ZINC00118540	115	0.31457385420799255	NO	-
884	ZINC03890218	4765	0.3145362436771393	NO	-
885	ZINC04170655	5205	0.3145327568054199	NO	-
886	ZINC00630206	683	0.3145291805267334	NO	-
887	ZINC02213974	2198	0.31452256441116333	NO	-
888	ZINC03851362	4148	0.31449925899505615	NO	-
889	ZINC03896333	4809	0.31448984146118164	NO	-
890	ZINC00727262	811	0.31448036432266235	NO	-
891	ZINC03857090	4406	0.31445857882499695	NO	-
892	ZINC03550402	3870	0.3144579231739044	NO	-
893	ZINC00363563	355	0.31443583965301514	NO	-
894	ZINC02214264	2200	0.3143918514251709	NO	-
895	ZINC00115187	112	0.31438663601875305	NO	-
896	ZINC01000674	1292	0.31438618898391724	NO	-
897	ZINC01366553	1764	0.3143843710422516	NO	-
898	ZINC03433299	3498	0.31431975960731506	NO	-
899	ZINC03856161	4392	0.31430894136428833	NO	-
900	ZINC01129532	1566	0.314291775226593	NO	-
901	ZINC02374617	2297	0.3142743408679962	NO	-
902	ZINC00875721	1096	0.31424522399902344	NO	-
903	ZINC00810035	949	0.3141590654850006	NO	-
904	ZINC01019057	1324	0.3141413629055023	NO	-
905	ZINC00410623	389	0.31412699818611145	NO	-
906	ZINC00130022	129	0.31412309408187866	NO	-
907	ZINC00151209	168	0.3141137659549713	NO	-
908	ZINC00568574	598	0.3141123950481415	NO	-
909	ZINC00867701	1062	0.3141111731529236	NO	-
910	ZINC01342930	1731	0.31409043073654175	NO	-
911	ZINC01104457	1511	0.3140867054462433	NO	-
912	ZINC00994955	1284	0.31407660245895386	NO	-
913	ZINC03993063	5090	0.3140406310558319	NO	-
914	ZINC03588111	3978	0.3140057325363159	NO	-
915	ZINC00779364	869	0.3139909505844116	NO	-
916	ZINC01055835	1408	0.3139688968658447	NO	-
917	ZINC04156760	5193	0.31396523118019104	NO	-
918	ZINC02629008	2481	0.31395280361175537	NO	-
919	ZINC01183938	1627	0.31395232677459717	NO	-
920	ZINC00954813	1240	0.3138543963432312	NO	-
921	ZINC03854856	4348	0.31384479999542236	NO	-
922	ZINC03118076	3024	0.3138107359409332	NO	-
923	ZINC00941902	1214	0.3138062059879303	NO	-
924	ZINC01346122	1733	0.3137732446193695	NO	-
925	ZINC03359633	3252	0.3137528598308563	NO	-
926	ZINC00939896	1207	0.31375250220298767	NO	-
927	ZINC03325117	3188	0.31375041604042053	NO	-
928	ZINC02448915	2376	0.31372565031051636	NO	-
929	ZINC01083541	1480	0.3136903941631317	NO	-
930	ZINC03571228	3960	0.31362760066986084	NO	-
931	ZINC03370469	3272	0.3135920763015747	NO	-
932	ZINC03857267	4423	0.31358787417411804	NO	-
933	ZINC03420955	3467	0.31358620524406433	NO	-
934	ZINC00716554	797	0.3135722875595093	NO	-
935	ZINC00872532	1089	0.31356099247932434	NO	-
936	ZINC03633895	4037	0.313542902469635	NO	-
937	ZINC04471674	5532	0.3135344386100769	NO	-
938	ZINC03968414	4859	0.3135218620300293	NO	-
939	ZINC03982848	5031	0.3135218322277069	NO	-
940	ZINC00181767	185	0.3135004937648773	NO	-
941	ZINC03856110	4391	0.31349605321884155	NO	-
942	ZINC03993064	5091	0.31346434354782104	NO	-
943	ZINC02742702	2637	0.3133617043495178	NO	-
944	ZINC02742703	2638	0.3133617043495178	NO	-
945	ZINC01492685	1866	0.3133162558078766	NO	-
946	ZINC03039900	2980	0.313311904668808	NO	-
947	ZINC01492685	1867	0.3132779896259308	NO	-
948	ZINC04191196	5216	0.31327375769615173	NO	-
949	ZINC00428366	456	0.31326377391815186	NO	-
950	ZINC00411871	395	0.31325623393058777	NO	-
951	ZINC03970101	4910	0.3132438361644745	NO	-
952	ZINC03968415	4860	0.313164621591568	NO	-
953	ZINC03969902	4907	0.3131515085697174	NO	-
954	ZINC02433036	2358	0.31314364075660706	NO	-
955	ZINC00319304	312	0.31312158703804016	NO	-
956	ZINC00502274	517	0.31307366490364075	NO	-
957	ZINC00049734	43	0.31305789947509766	NO	-
958	ZINC00644742	711	0.3130141496658325	NO	-
959	ZINC03851307	4144	0.31300589442253113	NO	-
960	ZINC04465146	5473	0.31300589442253113	NO	-
961	ZINC01938905	2031	0.31299442052841187	NO	-
962	ZINC00624003	665	0.3129770755767822	NO	-
963	ZINC03221861	3066	0.31296148896217346	NO	-
964	ZINC03858890	4515	0.31296074390411377	NO	-
965	ZINC03904484	4818	0.3129570484161377	NO	-
966	ZINC01492047	1865	0.31294840574264526	NO	-
967	ZINC03785930	4071	0.3129109740257263	NO	-
968	ZINC00903569	1140	0.31289589405059814	NO	-
969	ZINC01364338	1752	0.31286826729774475	NO	-
970	ZINC00512923	536	0.3128514289855957	NO	-
971	ZINC03832263	80	0.31284448504447937	YES	11
972	ZINC03975389	4995	0.3128218352794647	NO	-
973	ZINC02805517	2766	0.3127724826335907	NO	-
974	ZINC02976142	2946	0.31276464462280273	NO	-
975	ZINC03868271	4721	0.3127351701259613	NO	-
976	ZINC00853610	1033	0.3127269744873047	NO	-
977	ZINC03963400	4849	0.3127254247665405	NO	-
978	ZINC00869064	1076	0.31272441148757935	NO	-
979	ZINC01399039	1781	0.3127099275588989	NO	-
980	ZINC03312199	3172	0.3126913905143738	NO	-
981	ZINC03684804	4063	0.31262853741645813	NO	-
982	ZINC03459026	3569	0.31261512637138367	NO	-
983	ZINC02416023	2333	0.3125804662704468	NO	-
984	ZINC03867562	4633	0.31254294514656067	NO	-
985	ZINC00512923	538	0.31254273653030396	NO	-
986	ZINC02803127	2762	0.31254100799560547	NO	-
987	ZINC02661353	2545	0.31250736117362976	NO	-
988	ZINC01034338	1349	0.31246471405029297	NO	-
989	ZINC02429757	2353	0.3124525845050812	NO	-
990	ZINC03638445	4040	0.31244662404060364	NO	-
991	ZINC03832234	52	0.3124370872974396	YES	4
992	ZINC02950189	2923	0.31240466237068176	NO	-
993	ZINC03848478	4091	0.3123902976512909	NO	-
994	ZINC00811576	959	0.31236547231674194	NO	-
995	ZINC03867010	4590	0.3123425841331482	NO	-
996	ZINC00867953	1068	0.3123394250869751	NO	-
997	ZINC03854322	4308	0.3123358190059662	NO	-
998	ZINC00530520	560	0.3123261332511902	NO	-
999	ZINC03483199	3659	0.3123031556606293	NO	-
1000	ZINC03854130	4302	0.3122957944869995	NO	-
1001	ZINC04467763	5505	0.3122957944869995	NO	-
1002	ZINC02500119	2408	0.3122846484184265	NO	-
1003	ZINC02910840	2888	0.3122759461402893	NO	-
1004	ZINC02371246	2292	0.31227242946624756	NO	-
1005	ZINC01186394	1633	0.31227147579193115	NO	-
1006	ZINC01008575	1310	0.31224140524864197	NO	-
1007	ZINC00675575	747	0.3122396171092987	NO	-
1008	ZINC01156932	1607	0.3122122287750244	NO	-
1009	ZINC00145555	147	0.31219932436943054	NO	-
1010	ZINC02223482	2208	0.3121987283229828	NO	-
1011	ZINC00088626	81	0.3121529817581177	NO	-
1012	ZINC03458852	3565	0.3121383786201477	NO	-
1013	ZINC03458855	3566	0.3121383786201477	NO	-
1014	ZINC03374631	3278	0.3121284544467926	NO	-
1015	ZINC03853789	4279	0.31212159991264343	NO	-
1016	ZINC02796552	2736	0.31211966276168823	NO	-
1017	ZINC03335490	3202	0.3121068477630615	NO	-
1018	ZINC03878140	4747	0.3120764493942261	NO	-
1019	ZINC03380266	3292	0.3120687007904053	NO	-
1020	ZINC02556042	2431	0.31206396222114563	NO	-
1021	ZINC02798116	2746	0.3120335340499878	NO	-
1022	ZINC03528026	3832	0.3120146095752716	NO	-
1023	ZINC04221279	5228	0.3120115101337433	NO	-
1024	ZINC02887693	2876	0.3120024502277374	NO	-
1025	ZINC03561855	3920	0.3120012879371643	NO	-
1026	ZINC03357307	3248	0.31199896335601807	NO	-
1027	ZINC01938781	2026	0.3119947910308838	NO	-
1028	ZINC03055672	3005	0.31197589635849	NO	-
1029	ZINC00373745	363	0.3119506239891052	NO	-
1030	ZINC03904721	4819	0.3119172155857086	NO	-
1031	ZINC01185601	1632	0.311907023191452	NO	-
1032	ZINC03550516	3873	0.3118891417980194	NO	-
1033	ZINC01058518	1419	0.31187382340431213	NO	-
1034	ZINC03853621	4273	0.31185412406921387	NO	-
1035	ZINC03983389	5052	0.3118200898170471	NO	-
1036	ZINC02371246	2291	0.31179654598236084	NO	-
1037	ZINC01185390	1630	0.31179267168045044	NO	-
1038	ZINC03192063	3041	0.31179001927375793	NO	-
1039	ZINC03969286	4875	0.3117824196815491	NO	-
1040	ZINC01069602	1447	0.3116943836212158	NO	-
1041	ZINC03477101	3624	0.3116551637649536	NO	-
1042	ZINC03853241	4249	0.31163859367370605	NO	-
1043	ZINC03040633	2984	0.31163522601127625	NO	-
1044	ZINC00686691	766	0.31162646412849426	NO	-
1045	ZINC01637446	1905	0.31162622570991516	NO	-
1046	ZINC02722794	2610	0.3115274906158447	NO	-
1047	ZINC01811991	1946	0.31151247024536133	NO	-
1048	ZINC03857183	4422	0.31149592995643616	NO	-
1049	ZINC01114296	1529	0.3114958703517914	NO	-
1050	ZINC03579706	3972	0.3113792836666107	NO	-
1051	ZINC03579708	3973	0.3113792836666107	NO	-
1052	ZINC00613694	645	0.31136786937713623	NO	-
1053	ZINC01001808	1295	0.3113437294960022	NO	-
1054	ZINC00703495	775	0.3113175928592682	NO	-
1055	ZINC01513325	1889	0.3112589418888092	NO	-
1056	ZINC01513329	1890	0.3112589418888092	NO	-
1057	ZINC03866861	4585	0.31121429800987244	NO	-
1058	ZINC03815309	98	0.31119632720947266	YES	13
1059	ZINC03325112	3187	0.31118255853652954	NO	-
1060	ZINC04255376	5297	0.31111210584640503	NO	-
1061	ZINC01916412	1979	0.3111095130443573	NO	-
1062	ZINC04464999	5468	0.31109535694122314	NO	-
1063	ZINC00613392	643	0.3110503852367401	NO	-
1064	ZINC03853622	4274	0.3110276162624359	NO	-
1065	ZINC04436708	5433	0.3109959065914154	NO	-
1066	ZINC02349141	2275	0.31097835302352905	NO	-
1067	ZINC01736643	1917	0.31096693873405457	NO	-
1068	ZINC02796517	2734	0.310955286026001	NO	-
1069	ZINC00214422	217	0.31089189648628235	NO	-
1070	ZINC03853385	4255	0.3108786344528198	NO	-
1071	ZINC03970782	4934	0.310849130153656	NO	-
1072	ZINC03592175	3987	0.31084686517715454	NO	-
1073	ZINC00849773	1021	0.3108183443546295	NO	-
1074	ZINC00569296	599	0.31080275774002075	NO	-
1075	ZINC03892551	4787	0.31080174446105957	NO	-
1076	ZINC00646392	718	0.3107728064060211	NO	-
1077	ZINC03983098	5036	0.31076541543006897	NO	-
1078	ZINC02729880	2619	0.31075459718704224	NO	-
1079	ZINC02845700	2804	0.3107493817806244	NO	-
1080	ZINC00882903	1115	0.31071385741233826	NO	-
1081	ZINC03862689	4562	0.3107112646102905	NO	-
1082	ZINC03854421	4311	0.3107040822505951	NO	-
1083	ZINC02887692	2875	0.31069043278694153	NO	-
1084	ZINC04348691	5371	0.3106827735900879	NO	-
1085	ZINC01007995	1307	0.3106675446033478	NO	-
1086	ZINC03302074	3161	0.31065621972084045	NO	-
1087	ZINC03815350	94	0.31064531207084656	YES	13
1088	ZINC03248669	3112	0.3106440305709839	NO	-
1089	ZINC04201821	5221	0.31059733033180237	NO	-
1090	ZINC02224495	2210	0.31056517362594604	NO	-
1091	ZINC02372700	2295	0.31056517362594604	NO	-
1092	ZINC02500140	2410	0.3105542063713074	NO	-
1093	ZINC00912360	1162	0.31054288148880005	NO	-
1094	ZINC01509345	1885	0.3105199337005615	NO	-
1095	ZINC02660903	2541	0.31051871180534363	NO	-
1096	ZINC03859893	4554	0.3104499280452728	NO	-
1097	ZINC03497259	3704	0.31044432520866394	NO	-
1098	ZINC01129369	1565	0.3104325532913208	NO	-
1099	ZINC03859177	4533	0.31042447686195374	NO	-
1100	ZINC02364516	2288	0.3104204535484314	NO	-
1101	ZINC03967012	4856	0.3104183077812195	NO	-
1102	ZINC00534079	562	0.31040382385253906	NO	-
1103	ZINC02382468	2303	0.31040334701538086	NO	-
1104	ZINC00613243	641	0.3103100657463074	NO	-
1105	ZINC03858045	4473	0.31030988693237305	NO	-
1106	ZINC00260924	265	0.3102883994579315	NO	-
1107	ZINC04034014	5119	0.3102606236934662	NO	-
1108	ZINC00428349	455	0.3102128505706787	NO	-
1109	ZINC00894895	1130	0.31019875407218933	NO	-
1110	ZINC00819411	987	0.3101936876773834	NO	-
1111	ZINC00145827	149	0.31019166111946106	NO	-
1112	ZINC03645574	4042	0.31016799807548523	NO	-
1113	ZINC02410980	2328	0.3101606070995331	NO	-
1114	ZINC03970784	4936	0.31013843417167664	NO	-
1115	ZINC03987627	5066	0.31010955572128296	NO	-
1116	ZINC03859153	4532	0.31010550260543823	NO	-
1117	ZINC02195033	2169	0.3101010322570801	NO	-
1118	ZINC01743021	1923	0.31010016798973083	NO	-
1119	ZINC04129587	5178	0.3100978434085846	NO	-
1120	ZINC03855699	4385	0.3100929856300354	NO	-
1121	ZINC03435728	3505	0.31009212136268616	NO	-
1122	ZINC02885204	2872	0.3100583851337433	NO	-
1123	ZINC02713325	2588	0.30994904041290283	NO	-
1124	ZINC04101208	5157	0.3099466860294342	NO	-
1125	ZINC03859001	4520	0.30991101264953613	NO	-
1126	ZINC03957479	4840	0.3098844885826111	NO	-
1127	ZINC03854009	4293	0.3098766505718231	NO	-
1128	ZINC02223888	2209	0.30984389781951904	NO	-
1129	ZINC03475682	3604	0.3098340332508087	NO	-
1130	ZINC01549844	1900	0.30982720851898193	NO	-
1131	ZINC02718996	2604	0.30979934334754944	NO	-
1132	ZINC00111009	102	0.3097849190235138	NO	-
1133	ZINC03852797	4210	0.30976602435112	NO	-
1134	ZINC00867701	1063	0.3097408711910248	NO	-
1135	ZINC02303943	2250	0.30973154306411743	NO	-
1136	ZINC00176088	176	0.3096579313278198	NO	-
1137	ZINC03422905	3476	0.3096335232257843	NO	-
1138	ZINC03858787	4505	0.3096189498901367	NO	-
1139	ZINC00321802	318	0.3096100389957428	NO	-
1140	ZINC03987629	5067	0.30958226323127747	NO	-
1141	ZINC04249046	5274	0.309569388628006	NO	-
1142	ZINC00881690	1112	0.3095663785934448	NO	-
1143	ZINC03359632	3251	0.3095642626285553	NO	-
1144	ZINC03970774	4927	0.3095642030239105	NO	-
1145	ZINC00509560	531	0.3095593750476837	NO	-
1146	ZINC04354304	5374	0.3095459043979645	NO	-
1147	ZINC02523725	2420	0.3095433712005615	NO	-
1148	ZINC04224040	5234	0.309543251991272	NO	-
1149	ZINC04426963	5427	0.30951228737831116	NO	-
1150	ZINC03459030	3570	0.30950477719306946	NO	-
1151	ZINC04058639	5128	0.30948999524116516	NO	-
1152	ZINC02887690	2874	0.3094778060913086	NO	-
1153	ZINC00411636	392	0.3094688355922699	NO	-
1154	ZINC00417626	417	0.3094383776187897	NO	-
1155	ZINC03853269	4250	0.3094261884689331	NO	-
1156	ZINC03229446	3081	0.3093559443950653	NO	-
1157	ZINC03242200	3102	0.30935046076774597	NO	-
1158	ZINC03858485	4487	0.3093498647212982	NO	-
1159	ZINC02974338	2944	0.30934804677963257	NO	-
1160	ZINC03027568	2968	0.30934441089630127	NO	-
1161	ZINC03853968	4290	0.30934086441993713	NO	-
1162	ZINC02862663	2836	0.30932560563087463	NO	-
1163	ZINC03867939	4675	0.30931776762008667	NO	-
1164	ZINC01140489	1587	0.3093055784702301	NO	-
1165	ZINC02918094	2902	0.30929866433143616	NO	-
1166	ZINC02844243	2803	0.30926015973091125	NO	-
1167	ZINC00905543	1147	0.30925506353378296	NO	-
1168	ZINC03858848	4508	0.3092394769191742	NO	-
1169	ZINC03320961	3181	0.30922961235046387	NO	-
1170	ZINC04124048	5175	0.3091939389705658	NO	-
1171	ZINC02349139	2274	0.3091893494129181	NO	-
1172	ZINC00039392	29	0.30918118357658386	NO	-
1173	ZINC03322457	3183	0.309164822101593	NO	-
1174	ZINC00417658	418	0.30916276574134827	NO	-
1175	ZINC02786736	2689	0.3091416656970978	NO	-
1176	ZINC02796596	2741	0.3091416656970978	NO	-
1177	ZINC02982548	2949	0.309100478887558	NO	-
1178	ZINC03868816	4737	0.3090777099132538	NO	-
1179	ZINC03487204	3674	0.30907005071640015	NO	-
1180	ZINC04495178	5565	0.309050589799881	NO	-
1181	ZINC02427110	2350	0.3090289235115051	NO	-
1182	ZINC02735206	2629	0.30902326107025146	NO	-
1183	ZINC03246400	3109	0.309017151594162	NO	-
1184	ZINC03970869	4947	0.3089958429336548	NO	-
1185	ZINC03519292	3812	0.3089940845966339	NO	-
1186	ZINC01977139	2051	0.3089929521083832	NO	-
1187	ZINC04357555	5381	0.3089919984340668	NO	-
1188	ZINC02766849	2669	0.30898621678352356	NO	-
1189	ZINC02766850	2670	0.30898621678352356	NO	-
1190	ZINC03613119	4021	0.30898517370224	NO	-
1191	ZINC02771690	2675	0.3089226186275482	NO	-
1192	ZINC02336668	2266	0.30889037251472473	NO	-
1193	ZINC02796547	2735	0.30888089537620544	NO	-
1194	ZINC03969289	4876	0.3088808059692383	NO	-
1195	ZINC00145828	150	0.3088584840297699	NO	-
1196	ZINC00580354	606	0.30885177850723267	NO	-
1197	ZINC00580355	607	0.30885177850723267	NO	-
1198	ZINC00616940	650	0.3088488280773163	NO	-
1199	ZINC02734956	2626	0.3088224530220032	NO	-
1200	ZINC02624455	2464	0.30881229043006897	NO	-
1201	ZINC00929998	1186	0.30879563093185425	NO	-
1202	ZINC03983300	5047	0.3087916672229767	NO	-
1203	ZINC03030401	2973	0.30877408385276794	NO	-
1204	ZINC02876715	2858	0.30876317620277405	NO	-
1205	ZINC02796591	2740	0.3087395429611206	NO	-
1206	ZINC03554309	3887	0.308737188577652	NO	-
1207	ZINC02658237	2537	0.3087371587753296	NO	-
1208	ZINC04115904	5168	0.3086860179901123	NO	-
1209	ZINC00790309	892	0.3086467981338501	NO	-
1210	ZINC00790309	893	0.3086467981338501	NO	-
1211	ZINC02380260	2300	0.30864354968070984	NO	-
1212	ZINC00856921	1042	0.30863237380981445	NO	-
1213	ZINC03970793	4945	0.3086095154285431	NO	-
1214	ZINC00440249	469	0.3085973858833313	NO	-
1215	ZINC00929872	1183	0.3085791766643524	NO	-
1216	ZINC03038904	2979	0.30857908725738525	NO	-
1217	ZINC03970776	4929	0.30856528878211975	NO	-
1218	ZINC01431478	1816	0.3085609972476959	NO	-
1219	ZINC01924268	1997	0.30856040120124817	NO	-
1220	ZINC02429573	2352	0.308547705411911	NO	-
1221	ZINC03467318	3591	0.3085402250289917	NO	-
1222	ZINC02086824	2132	0.30853673815727234	NO	-
1223	ZINC02086826	2133	0.30853673815727234	NO	-
1224	ZINC00311498	303	0.3085254430770874	NO	-
1225	ZINC02467175	2389	0.30852317810058594	NO	-
1226	ZINC03382486	3295	0.3085179030895233	NO	-
1227	ZINC03343677	3217	0.30851438641548157	NO	-
1228	ZINC02848306	2810	0.30851224064826965	NO	-
1229	ZINC00942223	1217	0.30851081013679504	NO	-
1230	ZINC04357774	5384	0.3085055947303772	NO	-
1231	ZINC02752324	2642	0.30848005414009094	NO	-
1232	ZINC00930760	1191	0.30847594141960144	NO	-
1233	ZINC03854044	4298	0.3084160089492798	NO	-
1234	ZINC00980645	1270	0.3084144592285156	NO	-
1235	ZINC03545826	3855	0.3084031939506531	NO	-
1236	ZINC00121102	124	0.30840039253234863	NO	-
1237	ZINC00250093	248	0.3083873987197876	NO	-
1238	ZINC03322455	3182	0.3083778917789459	NO	-
1239	ZINC03962417	4848	0.3083501160144806	NO	-
1240	ZINC03892670	4792	0.3083108067512512	NO	-
1241	ZINC02210594	2194	0.308261513710022	NO	-
1242	ZINC03854128	4301	0.3082602918148041	NO	-
1243	ZINC00954815	1241	0.30825144052505493	NO	-
1244	ZINC03969425	4893	0.3082297444343567	NO	-
1245	ZINC00670654	741	0.3082236349582672	NO	-
1246	ZINC02627899	2474	0.3082190454006195	NO	-
1247	ZINC03857324	4430	0.30820682644844055	NO	-
1248	ZINC00048133	41	0.3082062304019928	NO	-
1249	ZINC03867830	4658	0.30816468596458435	NO	-
1250	ZINC03867831	4660	0.30816468596458435	NO	-
1251	ZINC00673850	745	0.30814871191978455	NO	-
1252	ZINC04338408	5358	0.30807557702064514	NO	-
1253	ZINC00170666	173	0.3080667555332184	NO	-
1254	ZINC03857114	4412	0.3080485165119171	NO	-
1255	ZINC02712846	2578	0.30803045630455017	NO	-
1256	ZINC00360417	349	0.3080027103424072	NO	-
1257	ZINC00300212	284	0.30797091126441956	NO	-
1258	ZINC00905525	1144	0.3079652786254883	NO	-
1259	ZINC01054444	1404	0.30795273184776306	NO	-
1260	ZINC00976161	1262	0.30794674158096313	NO	-
1261	ZINC03551274	3877	0.30794280767440796	NO	-
1262	ZINC02787169	2690	0.30793604254722595	NO	-
1263	ZINC00381713	369	0.3079354763031006	NO	-
1264	ZINC01125185	1556	0.30792921781539917	NO	-
1265	ZINC02298289	2247	0.3079116642475128	NO	-
1266	ZINC01002315	1298	0.3078800141811371	NO	-
1267	ZINC00444262	472	0.3078729808330536	NO	-
1268	ZINC03591878	3983	0.307868093252182	NO	-
1269	ZINC00670959	742	0.3078189194202423	NO	-
1270	ZINC02794659	2710	0.3077820837497711	NO	-
1271	ZINC00512540	535	0.3077751696109772	NO	-
1272	ZINC01658193	1912	0.3077717125415802	NO	-
1273	ZINC00849783	1022	0.30775463581085205	NO	-
1274	ZINC02796598	2742	0.30770939588546753	NO	-
1275	ZINC00507450	527	0.30770841240882874	NO	-
1276	ZINC03969734	4904	0.30768078565597534	NO	-
1277	ZINC03505628	3742	0.3076692521572113	NO	-
1278	ZINC03395166	3351	0.307662695646286	NO	-
1279	ZINC03495741	3689	0.30765092372894287	NO	-
1280	ZINC03853047	4226	0.30763623118400574	NO	-
1281	ZINC00341954	331	0.3076346814632416	NO	-
1282	ZINC03504382	3738	0.30763205885887146	NO	-
1283	ZINC03504384	3739	0.30763205885887146	NO	-
1284	ZINC02317589	2253	0.30761364102363586	NO	-
1285	ZINC02064706	2125	0.3075841963291168	NO	-
1286	ZINC00039393	30	0.30757662653923035	NO	-
1287	ZINC03479287	3638	0.307565301656723	NO	-
1288	ZINC02912814	2890	0.30756253004074097	NO	-
1289	ZINC02912816	2891	0.30756253004074097	NO	-
1290	ZINC02631800	2486	0.307547390460968	NO	-
1291	ZINC02631801	2487	0.307547390460968	NO	-
1292	ZINC03530795	3834	0.30752015113830566	NO	-
1293	ZINC00683380	763	0.30749282240867615	NO	-
1294	ZINC03400125	3373	0.3074615001678467	NO	-
1295	ZINC03858485	4488	0.3074581027030945	NO	-
1296	ZINC03241843	3099	0.3074282705783844	NO	-
1297	ZINC02796559	2737	0.30741968750953674	NO	-
1298	ZINC03858898	4517	0.3073723018169403	NO	-
1299	ZINC03510009	3773	0.3073706030845642	NO	-
1300	ZINC03969293	4878	0.3073553740978241	NO	-
1301	ZINC03868461	4726	0.3073439598083496	NO	-
1302	ZINC02848305	2809	0.3073420226573944	NO	-
1303	ZINC03970788	4940	0.3072713315486908	NO	-
1304	ZINC03309950	3169	0.30726954340934753	NO	-
1305	ZINC01938904	2030	0.3072543740272522	NO	-
1306	ZINC03397601	3364	0.3072507381439209	NO	-
1307	ZINC00611564	635	0.30724775791168213	NO	-
1308	ZINC01079991	1472	0.30723923444747925	NO	-
1309	ZINC03993142	5093	0.30723461508750916	NO	-
1310	ZINC03970775	4928	0.3072197735309601	NO	-
1311	ZINC01008004	1309	0.30721285939216614	NO	-
1312	ZINC03889797	4759	0.307204008102417	NO	-
1313	ZINC01079997	1474	0.3071717321872711	NO	-
1314	ZINC00066614	65	0.30715715885162354	NO	-
1315	ZINC03971921	4972	0.3071487247943878	NO	-
1316	ZINC03857350	4434	0.3071364462375641	NO	-
1317	ZINC03975383	4993	0.30713576078414917	NO	-
1318	ZINC04334871	5355	0.30712226033210754	NO	-
1319	ZINC03902127	4815	0.30710551142692566	NO	-
1320	ZINC00122289	125	0.307094544172287	NO	-
1321	ZINC01960654	2041	0.3070695698261261	NO	-
1322	ZINC03853881	4287	0.3070504665374756	NO	-
1323	ZINC03857538	4445	0.307046115398407	NO	-
1324	ZINC00702611	773	0.30702826380729675	NO	-
1325	ZINC02064707	2126	0.30699634552001953	NO	-
1326	ZINC02978000	2947	0.30697837471961975	NO	-
1327	ZINC03428166	3489	0.306978315114975	NO	-
1328	ZINC02408212	2324	0.30695489048957825	NO	-
1329	ZINC00756726	824	0.30695196986198425	NO	-
1330	ZINC02085774	2131	0.306913822889328	NO	-
1331	ZINC02633403	2492	0.30691152811050415	NO	-
1332	ZINC03475656	3603	0.3069087564945221	NO	-
1333	ZINC00255610	261	0.30690351128578186	NO	-
1334	ZINC01980262	2057	0.3069031834602356	NO	-
1335	ZINC01980263	2058	0.3069031834602356	NO	-
1336	ZINC02718980	2593	0.3068883717060089	NO	-
1337	ZINC02624455	2462	0.30687415599823	NO	-
1338	ZINC00955245	1242	0.30685850977897644	NO	-
1339	ZINC00857411	1046	0.3068457245826721	NO	-
1340	ZINC00766376	826	0.3067913055419922	NO	-
1341	ZINC03912366	4830	0.3067840337753296	NO	-
1342	ZINC03816039	4076	0.306756854057312	NO	-
1343	ZINC03327543	3190	0.3067431151866913	NO	-
1344	ZINC03029412	2970	0.30670657753944397	NO	-
1345	ZINC00556598	577	0.3066920042037964	NO	-
1346	ZINC00581492	613	0.30665457248687744	NO	-
1347	ZINC00310879	301	0.30663010478019714	NO	-
1348	ZINC00939895	1206	0.30662956833839417	NO	-
1349	ZINC03591880	3984	0.30662232637405396	NO	-
1350	ZINC03040636	2985	0.30661994218826294	NO	-
1351	ZINC03424714	3482	0.3066119849681854	NO	-
1352	ZINC03975386	4994	0.3066079318523407	NO	-
1353	ZINC04308448	5342	0.306606262922287	NO	-
1354	ZINC03331480	3194	0.30659744143486023	NO	-
1355	ZINC03332950	3197	0.30658474564552307	NO	-
1356	ZINC03479379	3641	0.3065609037876129	NO	-
1357	ZINC03249270	3114	0.3065286874771118	NO	-
1358	ZINC00063765	64	0.3065202534198761	NO	-
1359	ZINC00123439	126	0.3065054714679718	NO	-
1360	ZINC03983302	5048	0.30648669600486755	NO	-
1361	ZINC01400329	1782	0.30648645758628845	NO	-
1362	ZINC01847626	1954	0.30647966265678406	NO	-
1363	ZINC03969976	4909	0.30645862221717834	NO	-
1364	ZINC00812730	961	0.3064551055431366	NO	-
1365	ZINC03658322	4051	0.3064534664154053	NO	-
1366	ZINC01415586	1793	0.3064457178115845	NO	-
1367	ZINC03567512	3946	0.30643466114997864	NO	-
1368	ZINC03815559	55	0.30642375349998474	YES	4
1369	ZINC03858819	4507	0.30642348527908325	NO	-
1370	ZINC03554278	3884	0.3064180910587311	NO	-
1371	ZINC00704589	777	0.30637481808662415	NO	-
1372	ZINC03909166	4826	0.30637189745903015	NO	-
1373	ZINC02978002	2948	0.30631524324417114	NO	-
1374	ZINC03459110	3573	0.306292325258255	NO	-
1375	ZINC01432093	1819	0.3062884509563446	NO	-
1376	ZINC02193005	2161	0.30628710985183716	NO	-
1377	ZINC00418311	423	0.30626216530799866	NO	-
1378	ZINC01159701	1610	0.30625617504119873	NO	-
1379	ZINC01159702	1611	0.30625617504119873	NO	-
1380	ZINC03859195	4535	0.3062324523925781	NO	-
1381	ZINC01005678	1300	0.3062273859977722	NO	-
1382	ZINC03972969	4986	0.30620500445365906	NO	-
1383	ZINC03088736	3016	0.3061944544315338	NO	-
1384	ZINC04251576	5284	0.306187242269516	NO	-
1385	ZINC04249033	5273	0.306184321641922	NO	-
1386	ZINC02654465	2531	0.30615270137786865	NO	-
1387	ZINC01498579	1874	0.30614903569221497	NO	-
1388	ZINC04107409	5163	0.30614611506462097	NO	-
1389	ZINC03530796	3835	0.306143581867218	NO	-
1390	ZINC00389406	378	0.30612853169441223	NO	-
1391	ZINC03859389	4542	0.3061217665672302	NO	-
1392	ZINC02207584	2188	0.3061208724975586	NO	-
1393	ZINC00819412	988	0.3061186671257019	NO	-
1394	ZINC01426829	1808	0.3060957193374634	NO	-
1395	ZINC02465978	2387	0.3060956597328186	NO	-
1396	ZINC00420940	429	0.30608275532722473	NO	-
1397	ZINC02214869	2201	0.3060728907585144	NO	-
1398	ZINC03314935	3176	0.3060668706893921	NO	-
1399	ZINC02718989	2600	0.30605435371398926	NO	-
1400	ZINC03858178	4477	0.30605363845825195	NO	-
1401	ZINC03970791	4943	0.30604273080825806	NO	-
1402	ZINC01059163	1422	0.3060241937637329	NO	-
1403	ZINC02618370	2447	0.3060087263584137	NO	-
1404	ZINC03859116	4528	0.3059813976287842	NO	-
1405	ZINC00613441	644	0.30597278475761414	NO	-
1406	ZINC02862163	2833	0.30597278475761414	NO	-
1407	ZINC00779312	859	0.30596593022346497	NO	-
1408	ZINC03859530	4548	0.30594301223754883	NO	-
1409	ZINC01058518	1417	0.30593758821487427	NO	-
1410	ZINC03969902	4905	0.3059319853782654	NO	-
1411	ZINC02718995	2601	0.30592671036720276	NO	-
1412	ZINC03890818	4774	0.3059040606021881	NO	-
1413	ZINC02429832	2354	0.3058623671531677	NO	-
1414	ZINC03854799	4341	0.30585867166519165	NO	-
1415	ZINC01030340	1332	0.30581143498420715	NO	-
1416	ZINC01046401	1387	0.30580464005470276	NO	-
1417	ZINC03868024	4710	0.30579984188079834	NO	-
1418	ZINC00556596	576	0.30578455328941345	NO	-
1419	ZINC04484701	5543	0.3057652413845062	NO	-
1420	ZINC03854533	4316	0.3057413101196289	NO	-
1421	ZINC03395111	3347	0.30574092268943787	NO	-
1422	ZINC01415584	1792	0.30571839213371277	NO	-
1423	ZINC02722946	2614	0.30570435523986816	NO	-
1424	ZINC03507384	3763	0.3057020604610443	NO	-
1425	ZINC00881535	1109	0.3056861162185669	NO	-
1426	ZINC01219313	1670	0.3056695759296417	NO	-
1427	ZINC03507443	3766	0.3056434988975525	NO	-
1428	ZINC00027286	20	0.30562716722488403	NO	-
1429	ZINC00818336	978	0.3055945634841919	NO	-
1430	ZINC03849517	4098	0.3055616319179535	NO	-
1431	ZINC03832256	63	0.30552831292152405	YES	6
1432	ZINC00779392	873	0.3055151402950287	NO	-
1433	ZINC03395163	3350	0.30550748109817505	NO	-
1434	ZINC04104150	5161	0.30550602078437805	NO	-
1435	ZINC00413915	406	0.3054999113082886	NO	-
1436	ZINC01223278	1671	0.30548861622810364	NO	-
1437	ZINC03987432	5065	0.30547723174095154	NO	-
1438	ZINC02419361	2335	0.30544644594192505	NO	-
1439	ZINC01255910	1694	0.3054375648498535	NO	-
1440	ZINC01255910	1695	0.3054375648498535	NO	-
1441	ZINC02794695	2711	0.3054374158382416	NO	-
1442	ZINC00887452	1125	0.30541977286338806	NO	-
1443	ZINC01495583	1869	0.3054066300392151	NO	-
1444	ZINC00384159	373	0.3053950369358063	NO	-
1445	ZINC00464701	493	0.30537351965904236	NO	-
1446	ZINC04442888	5437	0.305368572473526	NO	-
1447	ZINC03411271	3430	0.3053600490093231	NO	-
1448	ZINC00602256	625	0.3053552508354187	NO	-
1449	ZINC03684804	4064	0.30533742904663086	NO	-
1450	ZINC03854243	4303	0.30532872676849365	NO	-
1451	ZINC03061145	3009	0.305277556180954	NO	-
1452	ZINC03867646	4643	0.3052366077899933	NO	-
1453	ZINC02442522	2367	0.3052305579185486	NO	-
1454	ZINC00703494	774	0.30521780252456665	NO	-
1455	ZINC00428188	454	0.3052145540714264	NO	-
1456	ZINC00905546	1148	0.3052128255367279	NO	-
1457	ZINC01116906	1536	0.30521202087402344	NO	-
1458	ZINC03863737	4570	0.305178165435791	NO	-
1459	ZINC02238709	2221	0.305177241563797	NO	-
1460	ZINC02970895	2939	0.30517274141311646	NO	-
1461	ZINC01498703	1876	0.3051570653915405	NO	-
1462	ZINC03294623	3157	0.3051484227180481	NO	-
1463	ZINC01495583	1868	0.30511659383773804	NO	-
1464	ZINC01230627	1683	0.3051130473613739	NO	-
1465	ZINC03032842	2977	0.30510568618774414	NO	-
1466	ZINC03971923	4973	0.305104523897171	NO	-
1467	ZINC02336288	2264	0.3050723373889923	NO	-
1468	ZINC00411605	391	0.30503523349761963	NO	-
1469	ZINC03868993	4741	0.3050200939178467	NO	-
1470	ZINC01779587	1935	0.3050188422203064	NO	-
1471	ZINC03016368	2963	0.30499067902565	NO	-
1472	ZINC03030968	2976	0.304988831281662	NO	-
1473	ZINC00698728	772	0.30497583746910095	NO	-
1474	ZINC00779307	857	0.30496686697006226	NO	-
1475	ZINC03969421	4892	0.3049549460411072	NO	-
1476	ZINC02471399	2390	0.30494120717048645	NO	-
1477	ZINC02806901	2768	0.3049197494983673	NO	-
1478	ZINC00942214	1216	0.30490872263908386	NO	-
1479	ZINC03970778	4931	0.30489835143089294	NO	-
1480	ZINC01053406	1395	0.30486664175987244	NO	-
1481	ZINC00907558	1153	0.3048524558544159	NO	-
1482	ZINC03416218	3443	0.30483922362327576	NO	-
1483	ZINC03563511	3923	0.30482786893844604	NO	-
1484	ZINC02388400	2304	0.30482062697410583	NO	-
1485	ZINC03867948	4683	0.3048079311847687	NO	-
1486	ZINC03479356	3639	0.3047747313976288	NO	-
1487	ZINC01079999	1476	0.304700642824173	NO	-
1488	ZINC04484185	5542	0.3046950101852417	NO	-
1489	ZINC01079790	1468	0.3046647906303406	NO	-
1490	ZINC03968889	4867	0.3046400249004364	NO	-
1491	ZINC01123600	1549	0.30463001132011414	NO	-
1492	ZINC03410559	3429	0.30462414026260376	NO	-
1493	ZINC03479357	3640	0.30461299419403076	NO	-
1494	ZINC03858627	4499	0.3046012222766876	NO	-
1495	ZINC03395114	3348	0.3045937716960907	NO	-
1496	ZINC04274721	5313	0.3045611083507538	NO	-
1497	ZINC01962495	2044	0.3045599162578583	NO	-
1498	ZINC00570339	602	0.3045428395271301	NO	-
1499	ZINC00904305	1141	0.3045405447483063	NO	-
1500	ZINC03983108	5038	0.30453887581825256	NO	-
1501	ZINC00616939	649	0.3045303523540497	NO	-
1502	ZINC00054087	51	0.30451837182044983	NO	-
1503	ZINC03815790	29	0.30450981855392456	YES	3
1504	ZINC00879307	1103	0.30450525879859924	NO	-
1505	ZINC02793859	2709	0.3044993281364441	NO	-
1506	ZINC04305195	5339	0.3044826090335846	NO	-
1507	ZINC02351896	2279	0.30448123812675476	NO	-
1508	ZINC00609142	628	0.3044723868370056	NO	-
1509	ZINC03576174	3963	0.3044483959674835	NO	-
1510	ZINC03860126	4559	0.30444663763046265	NO	-
1511	ZINC03192829	3044	0.30444103479385376	NO	-
1512	ZINC01124257	1554	0.30443814396858215	NO	-
1513	ZINC03346248	3221	0.30443209409713745	NO	-
1514	ZINC03852825	4212	0.3043990433216095	NO	-
1515	ZINC03970787	4939	0.3043973743915558	NO	-
1516	ZINC03437336	3523	0.30439040064811707	NO	-
1517	ZINC03971926	4974	0.3043728768825531	NO	-
1518	ZINC04470313	5527	0.3043728768825531	NO	-
1519	ZINC00411519	390	0.30436429381370544	NO	-
1520	ZINC03854042	4296	0.3043595254421234	NO	-
1521	ZINC03216976	3062	0.3043464124202728	NO	-
1522	ZINC00856289	1036	0.3043336570262909	NO	-
1523	ZINC00806714	938	0.3043271601200104	NO	-
1524	ZINC00806715	939	0.3043271601200104	NO	-
1525	ZINC01015423	1318	0.3043271601200104	NO	-
1526	ZINC01015424	1319	0.3043271601200104	NO	-
1527	ZINC03030438	2975	0.304318904876709	NO	-
1528	ZINC04103147	5158	0.3042782247066498	NO	-
1529	ZINC00976207	1264	0.3042663335800171	NO	-
1530	ZINC00148055	155	0.30426400899887085	NO	-
1531	ZINC02799035	2750	0.3042638301849365	NO	-
1532	ZINC03969902	4908	0.304259717464447	NO	-
1533	ZINC00389407	379	0.30422863364219666	NO	-
1534	ZINC00249518	245	0.30421993136405945	NO	-
1535	ZINC00794321	913	0.30421993136405945	NO	-
1536	ZINC00794322	914	0.30421993136405945	NO	-
1537	ZINC02818657	2786	0.30421993136405945	NO	-
1538	ZINC02188025	2158	0.30416446924209595	NO	-
1539	ZINC04069899	5137	0.3041512072086334	NO	-
1540	ZINC03522951	3817	0.3041364848613739	NO	-
1541	ZINC01055894	1409	0.30411624908447266	NO	-
1542	ZINC04356680	5379	0.3041020631790161	NO	-
1543	ZINC01363089	1751	0.3040982782840729	NO	-
1544	ZINC03198245	3046	0.30409687757492065	NO	-
1545	ZINC03340322	3213	0.30409249663352966	NO	-
1546	ZINC00054087	50	0.3040896952152252	NO	-
1547	ZINC01117159	1537	0.3040778636932373	NO	-
1548	ZINC00260871	263	0.30406537652015686	NO	-
1549	ZINC03853542	4263	0.30405914783477783	NO	-
1550	ZINC02872636	2851	0.3040584325790405	NO	-
1551	ZINC02654510	2532	0.30405184626579285	NO	-
1552	ZINC01201962	1646	0.30403703451156616	NO	-
1553	ZINC01201965	1648	0.30403703451156616	NO	-
1554	ZINC04317738	5346	0.3040315508842468	NO	-
1555	ZINC03857091	4407	0.30400902032852173	NO	-
1556	ZINC03868515	4729	0.3040083050727844	NO	-
1557	ZINC03405138	3408	0.3039882183074951	NO	-
1558	ZINC03852911	4215	0.30398210883140564	NO	-
1559	ZINC01113928	1526	0.30397164821624756	NO	-
1560	ZINC00264330	271	0.3039277195930481	NO	-
1561	ZINC00484269	512	0.30391791462898254	NO	-
1562	ZINC01005678	1301	0.3038782775402069	NO	-
1563	ZINC03976840	5009	0.3038533926010132	NO	-
1564	ZINC03976841	5010	0.3038533926010132	NO	-
1565	ZINC00779309	858	0.3038453757762909	NO	-
1566	ZINC00319867	314	0.30382832884788513	NO	-
1567	ZINC01087998	1486	0.30382150411605835	NO	-
1568	ZINC03500786	3733	0.30379754304885864	NO	-
1569	ZINC00342003	333	0.3037969470024109	NO	-
1570	ZINC03490742	3680	0.30377405881881714	NO	-
1571	ZINC03506089	3745	0.30376890301704407	NO	-
1572	ZINC03507441	3765	0.3037438690662384	NO	-
1573	ZINC03221213	3065	0.30373117327690125	NO	-
1574	ZINC02426867	2343	0.3037286400794983	NO	-
1575	ZINC00778476	842	0.30370840430259705	NO	-
1576	ZINC02654464	2530	0.3036874234676361	NO	-
1577	ZINC00061892	57	0.3036685287952423	NO	-
1578	ZINC01168533	1622	0.3036405146121979	NO	-
1579	ZINC02610625	2436	0.30363842844963074	NO	-
1580	ZINC00645145	713	0.30358371138572693	NO	-
1581	ZINC01653433	1910	0.3035794198513031	NO	-
1582	ZINC02720829	2608	0.30356964468955994	NO	-
1583	ZINC03608779	4013	0.3035658001899719	NO	-
1584	ZINC00181516	180	0.3035576641559601	NO	-
1585	ZINC02940152	2915	0.3035498559474945	NO	-
1586	ZINC03342721	3216	0.30354687571525574	NO	-
1587	ZINC00779357	865	0.3035461902618408	NO	-
1588	ZINC03851277	4142	0.30354464054107666	NO	-
1589	ZINC03291495	3149	0.3035397231578827	NO	-
1590	ZINC00986080	1275	0.30352625250816345	NO	-
1591	ZINC01034872	1359	0.3035237491130829	NO	-
1592	ZINC00719994	802	0.3035227358341217	NO	-
1593	ZINC01491987	1864	0.3035084903240204	NO	-
1594	ZINC02915625	2893	0.3034857213497162	NO	-
1595	ZINC02446747	2373	0.30346232652664185	NO	-
1596	ZINC00208870	214	0.3034569025039673	NO	-
1597	ZINC04628164	5597	0.30342918634414673	NO	-
1598	ZINC00899377	1133	0.30342620611190796	NO	-
1599	ZINC02627553	2473	0.303423136472702	NO	-
1600	ZINC03834019	58	0.30342167615890503	YES	6
1601	ZINC02334890	2262	0.3034170866012573	NO	-
1602	ZINC00303204	286	0.3034093677997589	NO	-
1603	ZINC03832268	82	0.30340462923049927	YES	12
1604	ZINC02319243	2254	0.3033963143825531	NO	-
1605	ZINC03500784	3732	0.3033912777900696	NO	-
1606	ZINC03859177	4534	0.30338919162750244	NO	-
1607	ZINC03864019	4572	0.3033859133720398	NO	-
1608	ZINC03817900	4080	0.30338385701179504	NO	-
1609	ZINC03027548	2967	0.3033551871776581	NO	-
1610	ZINC03385735	3316	0.30334094166755676	NO	-
1611	ZINC02205377	2186	0.3033384680747986	NO	-
1612	ZINC00310860	300	0.3033376932144165	NO	-
1613	ZINC00791091	894	0.30333244800567627	NO	-
1614	ZINC00838734	91	0.3033236861228943	YES	13
1615	ZINC03592177	3988	0.30331307649612427	NO	-
1616	ZINC03863067	4564	0.30331167578697205	NO	-
1617	ZINC03567416	3942	0.30327704548835754	NO	-
1618	ZINC00563169	589	0.30327168107032776	NO	-
1619	ZINC01206793	1652	0.30324825644493103	NO	-
1620	ZINC00309065	294	0.30324241518974304	NO	-
1621	ZINC00662193	732	0.30322521924972534	NO	-
1622	ZINC03469197	3595	0.3032238483428955	NO	-
1623	ZINC01751288	1926	0.3032079339027405	NO	-
1624	ZINC02878185	2861	0.3032063841819763	NO	-
1625	ZINC04347001	5364	0.30320197343826294	NO	-
1626	ZINC04306765	5340	0.3031783401966095	NO	-
1627	ZINC03668664	4058	0.30315783619880676	NO	-
1628	ZINC03853236	4248	0.30314314365386963	NO	-
1629	ZINC04467678	5503	0.30314314365386963	NO	-
1630	ZINC00868698	1071	0.3031364977359772	NO	-
1631	ZINC01290848	1709	0.30313050746917725	NO	-
1632	ZINC02917320	2898	0.30312150716781616	NO	-
1633	ZINC03504380	3737	0.3031100928783417	NO	-
1634	ZINC00148960	156	0.30310720205307007	NO	-
1635	ZINC03413114	3438	0.30308234691619873	NO	-
1636	ZINC00869165	1077	0.30307862162590027	NO	-
1637	ZINC03419990	3453	0.3030751943588257	NO	-
1638	ZINC04594426	5580	0.3030635714530945	NO	-
1639	ZINC02753895	2644	0.30305320024490356	NO	-
1640	ZINC00115183	111	0.3030189573764801	NO	-
1641	ZINC03975375	4992	0.30300310254096985	NO	-
1642	ZINC03863722	4566	0.3030005395412445	NO	-
1643	ZINC03400383	3378	0.302983820438385	NO	-
1644	ZINC02372927	2296	0.3029681146144867	NO	-
1645	ZINC00464009	491	0.30296072363853455	NO	-
1646	ZINC02795747	2719	0.30294686555862427	NO	-
1647	ZINC03559292	3909	0.3029227554798126	NO	-
1648	ZINC00686664	765	0.3029152750968933	NO	-
1649	ZINC04405540	5414	0.3029106557369232	NO	-
1650	ZINC03854040	4295	0.3029042184352875	NO	-
1651	ZINC03040711	2989	0.3029027283191681	NO	-
1652	ZINC03970384	4913	0.3029012382030487	NO	-
1653	ZINC01224249	1674	0.3028959631919861	NO	-
1654	ZINC02202809	2181	0.3028920888900757	NO	-
1655	ZINC00149893	164	0.3028586208820343	NO	-
1656	ZINC01129826	1568	0.3028430938720703	NO	-
1657	ZINC00308366	292	0.3028237521648407	NO	-
1658	ZINC02628446	2479	0.30282071232795715	NO	-
1659	ZINC04465434	5488	0.30279719829559326	NO	-
1660	ZINC03857412	4437	0.302794873714447	NO	-
1661	ZINC03339595	3209	0.3027770519256592	NO	-
1662	ZINC03339599	3210	0.3027770519256592	NO	-
1663	ZINC00360012	345	0.3027617633342743	NO	-
1664	ZINC01074202	1455	0.30275270342826843	NO	-
1665	ZINC02718984	2599	0.3027246594429016	NO	-
1666	ZINC03987630	5068	0.30271679162979126	NO	-
1667	ZINC01210624	1655	0.30271047353744507	NO	-
1668	ZINC00091254	83	0.30267757177352905	NO	-
1669	ZINC03853828	4283	0.30265679955482483	NO	-
1670	ZINC03867525	4628	0.3026385009288788	NO	-
1671	ZINC00633047	692	0.30263036489486694	NO	-
1672	ZINC04513907	5572	0.3026151657104492	NO	-
1673	ZINC03855704	4388	0.30260729789733887	NO	-
1674	ZINC03452927	3554	0.3025854229927063	NO	-
1675	ZINC01364340	1753	0.3025827705860138	NO	-
1676	ZINC00645144	712	0.3025774359703064	NO	-
1677	ZINC03366905	3265	0.30255162715911865	NO	-
1678	ZINC00641539	705	0.3025451898574829	NO	-
1679	ZINC03854727	4336	0.3025393784046173	NO	-
1680	ZINC02730110	2620	0.3024930953979492	NO	-
1681	ZINC00902892	1137	0.30247023701667786	NO	-
1682	ZINC00350666	336	0.30245891213417053	NO	-
1683	ZINC02442524	2368	0.30245018005371094	NO	-
1684	ZINC00645171	714	0.30244922637939453	NO	-
1685	ZINC00806708	937	0.30244752764701843	NO	-
1686	ZINC00235835	240	0.30243733525276184	NO	-
1687	ZINC01079990	1471	0.30243101716041565	NO	-
1688	ZINC03832266	83	0.30242934823036194	YES	12
1689	ZINC03909475	4827	0.3024067282676697	NO	-
1690	ZINC03968496	4861	0.3023802638053894	NO	-
1691	ZINC03955812	4834	0.30237117409706116	NO	-
1692	ZINC03970790	4942	0.30235838890075684	NO	-
1693	ZINC00172924	175	0.3023364841938019	NO	-
1694	ZINC03037009	2978	0.30233487486839294	NO	-
1695	ZINC03610137	4017	0.30232173204421997	NO	-
1696	ZINC02762087	2662	0.3023102879524231	NO	-
1697	ZINC03853882	4288	0.30230650305747986	NO	-
1698	ZINC03854801	4342	0.30230626463890076	NO	-
1699	ZINC03992727	5081	0.3022958040237427	NO	-
1700	ZINC00423656	442	0.3022920787334442	NO	-
1701	ZINC03902127	4816	0.3022750914096832	NO	-
1702	ZINC03851128	4133	0.30225950479507446	NO	-
1703	ZINC00779306	856	0.3022556006908417	NO	-
1704	ZINC01462271	1842	0.3022405803203583	NO	-
1705	ZINC03815368	54	0.3022404909133911	YES	4
1706	ZINC01034353	1350	0.30223873257637024	NO	-
1707	ZINC00406384	384	0.30221617221832275	NO	-
1708	ZINC03509904	3772	0.3022046387195587	NO	-
1709	ZINC03970781	4933	0.30220305919647217	NO	-
1710	ZINC00976654	1267	0.3021889925003052	NO	-
1711	ZINC03892661	4789	0.3021886348724365	NO	-
1712	ZINC00985891	1273	0.30217379331588745	NO	-
1713	ZINC03490743	3681	0.30216050148010254	NO	-
1714	ZINC01080299	1478	0.30215609073638916	NO	-
1715	ZINC00896955	1131	0.30215317010879517	NO	-
1716	ZINC03138870	3027	0.3021402060985565	NO	-
1717	ZINC02625016	2466	0.3021378517150879	NO	-
1718	ZINC02796745	2744	0.30211207270622253	NO	-
1719	ZINC03181960	3038	0.3021107316017151	NO	-
1720	ZINC03854046	4299	0.3020987808704376	NO	-
1721	ZINC04037474	5121	0.3020794987678528	NO	-
1722	ZINC01148697	1602	0.3020765781402588	NO	-
1723	ZINC03593611	3995	0.30206459760665894	NO	-
1724	ZINC02951421	2926	0.30203959345817566	NO	-
1725	ZINC03958803	4842	0.30201977491378784	NO	-
1726	ZINC04462798	5455	0.30200281739234924	NO	-
1727	ZINC03004551	2960	0.3019987642765045	NO	-
1728	ZINC00563168	588	0.3019852042198181	NO	-
1729	ZINC03424697	3481	0.30194005370140076	NO	-
1730	ZINC03857514	4444	0.30193379521369934	NO	-
1731	ZINC03858512	4495	0.3019164800643921	NO	-
1732	ZINC00714292	792	0.3018927276134491	NO	-
1733	ZINC03410558	3428	0.30188220739364624	NO	-
1734	ZINC02798220	2747	0.30186212062835693	NO	-
1735	ZINC03983298	5046	0.3018524944782257	NO	-
1736	ZINC03495860	3691	0.30185043811798096	NO	-
1737	ZINC00789963	891	0.30184563994407654	NO	-
1738	ZINC00587676	619	0.3018404543399811	NO	-
1739	ZINC03855146	4370	0.3018368184566498	NO	-
1740	ZINC02796590	2739	0.3018207252025604	NO	-
1741	ZINC01103063	1507	0.30177775025367737	NO	-
1742	ZINC01498604	1875	0.3017546832561493	NO	-
1743	ZINC00315517	306	0.3017524778842926	NO	-
1744	ZINC04241834	5257	0.301725834608078	NO	-
1745	ZINC00872909	1091	0.3017235994338989	NO	-
1746	ZINC04348480	5367	0.30167198181152344	NO	-
1747	ZINC02296233	2246	0.30167025327682495	NO	-
1748	ZINC01162901	1614	0.3016686737537384	NO	-
1749	ZINC04357931	5387	0.30164992809295654	NO	-
1750	ZINC00181604	181	0.3016431927680969	NO	-
1751	ZINC03959038	4843	0.3016424775123596	NO	-
1752	ZINC03533602	3844	0.3016207814216614	NO	-
1753	ZINC03555214	3891	0.30160582065582275	NO	-
1754	ZINC03850854	4117	0.30160045623779297	NO	-
1755	ZINC03337612	3205	0.3015976548194885	NO	-
1756	ZINC03613574	4023	0.3015884757041931	NO	-
1757	ZINC03851127	4132	0.30156755447387695	NO	-
1758	ZINC02800101	2752	0.3015540838241577	NO	-
1759	ZINC00875773	1097	0.3015449643135071	NO	-
1760	ZINC02800106	2753	0.30153417587280273	NO	-
1761	ZINC01425625	1803	0.30153027176856995	NO	-
1762	ZINC00107241	100	0.30150508880615234	NO	-
1763	ZINC03354538	3238	0.30149203538894653	NO	-
1764	ZINC00413918	409	0.30148202180862427	NO	-
1765	ZINC00037990	27	0.3014780282974243	NO	-
1766	ZINC03889242	4754	0.30147698521614075	NO	-
1767	ZINC03851166	4136	0.30147528648376465	NO	-
1768	ZINC03890820	4775	0.3014432489871979	NO	-
1769	ZINC03854453	4313	0.30143192410469055	NO	-
1770	ZINC03852781	4206	0.30143120884895325	NO	-
1771	ZINC01040129	1367	0.30140867829322815	NO	-
1772	ZINC00622127	662	0.3014068007469177	NO	-
1773	ZINC03566261	3931	0.30139487981796265	NO	-
1774	ZINC03566262	3932	0.30139487981796265	NO	-
1775	ZINC03638359	4039	0.30139297246932983	NO	-
1776	ZINC00540649	566	0.30138981342315674	NO	-
1777	ZINC02759905	2653	0.30138254165649414	NO	-
1778	ZINC00083956	77	0.3013770878314972	NO	-
1779	ZINC03967675	4857	0.30136650800704956	NO	-
1780	ZINC04462491	5453	0.30136537551879883	NO	-
1781	ZINC03873556	4744	0.30135852098464966	NO	-
1782	ZINC02497774	2405	0.30135634541511536	NO	-
1783	ZINC03858516	4498	0.30135253071784973	NO	-
1784	ZINC00779162	854	0.3013409674167633	NO	-
1785	ZINC00319463	313	0.3013198971748352	NO	-
1786	ZINC02231847	2217	0.301315575838089	NO	-
1787	ZINC02238633	2220	0.301315575838089	NO	-
1788	ZINC02796586	2738	0.30130964517593384	NO	-
1789	ZINC02796659	2743	0.30130964517593384	NO	-
1790	ZINC04000762	5102	0.30127081274986267	NO	-
1791	ZINC03969902	4906	0.30126720666885376	NO	-
1792	ZINC00897334	1132	0.3012470304965973	NO	-
1793	ZINC03452649	3552	0.3012307286262512	NO	-
1794	ZINC03858452	4486	0.3012261390686035	NO	-
1795	ZINC01199658	1643	0.30118393898010254	NO	-
1796	ZINC04176758	5210	0.3011834919452667	NO	-
1797	ZINC03510769	3779	0.301156222820282	NO	-
1798	ZINC03482119	3657	0.3011450469493866	NO	-
1799	ZINC01123340	1548	0.30114439129829407	NO	-
1800	ZINC02762017	2661	0.30113962292671204	NO	-
1801	ZINC03497229	3703	0.30113694071769714	NO	-
1802	ZINC01498729	1877	0.3011244535446167	NO	-
1803	ZINC03969733	4903	0.30112046003341675	NO	-
1804	ZINC00715751	795	0.3011157512664795	NO	-
1805	ZINC03264059	3126	0.30108529329299927	NO	-
1806	ZINC00929840	1182	0.3010445535182953	NO	-
1807	ZINC03593612	3996	0.3010086119174957	NO	-
1808	ZINC01741960	1921	0.30098792910575867	NO	-
1809	ZINC00112251	110	0.3009750247001648	NO	-
1810	ZINC03970783	4935	0.3009684085845947	NO	-
1811	ZINC01440877	1825	0.3009427785873413	NO	-
1812	ZINC03857776	4466	0.30092939734458923	NO	-
1813	ZINC03506918	3750	0.30090588331222534	NO	-
1814	ZINC01210621	1654	0.30089056491851807	NO	-
1815	ZINC02880125	2868	0.3008872866630554	NO	-
1816	ZINC03853043	4223	0.300878643989563	NO	-
1817	ZINC03400915	3393	0.30087506771087646	NO	-
1818	ZINC00025471	17	0.3008544147014618	NO	-
1819	ZINC00780177	876	0.30085355043411255	NO	-
1820	ZINC03853362	4253	0.300851047039032	NO	-
1821	ZINC03852775	4205	0.3008376955986023	NO	-
1822	ZINC04249049	5275	0.300753116607666	NO	-
1823	ZINC03510905	3781	0.30073845386505127	NO	-
1824	ZINC01364341	1754	0.3007371425628662	NO	-
1825	ZINC03552748	3878	0.30073562264442444	NO	-
1826	ZINC02320853	2256	0.30069902539253235	NO	-
1827	ZINC00810036	950	0.3006969392299652	NO	-
1828	ZINC00644146	709	0.30069583654403687	NO	-
1829	ZINC03890289	4768	0.30069485306739807	NO	-
1830	ZINC00826827	994	0.30068498849868774	NO	-
1831	ZINC03524357	3827	0.3006707429885864	NO	-
1832	ZINC00973325	1258	0.30065783858299255	NO	-
1833	ZINC03852782	4207	0.30064699053764343	NO	-
1834	ZINC03853011	4219	0.3006446063518524	NO	-
1835	ZINC03853062	4229	0.30064380168914795	NO	-
1836	ZINC03862790	4563	0.3006325662136078	NO	-
1837	ZINC00411639	393	0.30057603120803833	NO	-
1838	ZINC02712843	2577	0.3005710542201996	NO	-
1839	ZINC03889620	4756	0.30054622888565063	NO	-
1840	ZINC02201709	2178	0.3005261719226837	NO	-
1841	ZINC02795735	2718	0.300518661737442	NO	-
1842	ZINC03532992	3842	0.30049270391464233	NO	-
1843	ZINC04462623	5454	0.3004727065563202	NO	-
1844	ZINC01079996	1473	0.30043894052505493	NO	-
1845	ZINC03244841	3107	0.3004295825958252	NO	-
1846	ZINC04221244	5227	0.3004063367843628	NO	-
1847	ZINC03404533	3406	0.30040526390075684	NO	-
1848	ZINC03507258	3758	0.3003987669944763	NO	-
1849	ZINC03507260	3759	0.3003987669944763	NO	-
1850	ZINC03394378	3341	0.30039504170417786	NO	-
1851	ZINC03394381	3342	0.30039504170417786	NO	-
1852	ZINC00629454	679	0.30035752058029175	NO	-
1853	ZINC00738230	815	0.30034908652305603	NO	-
1854	ZINC00806728	941	0.30033767223358154	NO	-
1855	ZINC00806729	942	0.30033767223358154	NO	-
1856	ZINC00303591	287	0.30032867193222046	NO	-
1857	ZINC01025519	1329	0.30032220482826233	NO	-
1858	ZINC02998065	2956	0.3003217279911041	NO	-
1859	ZINC01123601	1551	0.300309956073761	NO	-
1860	ZINC00876297	1098	0.300309419631958	NO	-
1861	ZINC04075768	5141	0.30029335618019104	NO	-
1862	ZINC00111009	103	0.3002908527851105	NO	-
1863	ZINC02331296	2261	0.300287127494812	NO	-
1864	ZINC00191071	197	0.3002793788909912	NO	-
1865	ZINC01073985	1452	0.30027881264686584	NO	-
1866	ZINC01306910	1711	0.30027779936790466	NO	-
1867	ZINC01148695	1601	0.3002612292766571	NO	-
1868	ZINC02638799	2503	0.3002186417579651	NO	-
1869	ZINC01188846	1637	0.30020877718925476	NO	-
1870	ZINC02450286	2379	0.3001994788646698	NO	-
1871	ZINC02855420	2816	0.300182968378067	NO	-
1872	ZINC00411860	394	0.3001649081707001	NO	-
1873	ZINC03863736	4569	0.30015891790390015	NO	-
1874	ZINC01000969	1294	0.30014750361442566	NO	-
1875	ZINC03867335	4606	0.300110787153244	NO	-
1876	ZINC00643849	708	0.3001083731651306	NO	-
1877	ZINC03853042	4222	0.30010363459587097	NO	-
1878	ZINC00882669	1114	0.30009523034095764	NO	-
1879	ZINC03481655	3655	0.30004313588142395	NO	-
1880	ZINC03522950	3816	0.30003732442855835	NO	-
1881	ZINC00668522	738	0.3000251352787018	NO	-
1882	ZINC00945819	1226	0.30002307891845703	NO	-
1883	ZINC03349390	3225	0.3000175654888153	NO	-
1884	ZINC04485570	5549	0.30001360177993774	NO	-
1885	ZINC01067713	1442	0.2999982535839081	NO	-
1886	ZINC02209360	2189	0.2999860942363739	NO	-
1887	ZINC00793164	911	0.29996418952941895	NO	-
1888	ZINC00415381	411	0.29995882511138916	NO	-
1889	ZINC00415382	412	0.29995882511138916	NO	-
1890	ZINC00871163	1088	0.2999562919139862	NO	-
1891	ZINC00529804	557	0.2999500632286072	NO	-
1892	ZINC03060493	3007	0.29994627833366394	NO	-
1893	ZINC00644148	710	0.29993996024131775	NO	-
1894	ZINC03405135	3407	0.29993870854377747	NO	-
1895	ZINC04252165	5288	0.29992711544036865	NO	-
1896	ZINC03610135	4016	0.29992032051086426	NO	-
1897	ZINC03851671	4170	0.2998993396759033	NO	-
1898	ZINC03853137	4240	0.2998935580253601	NO	-
1899	ZINC04514327	5574	0.2998802661895752	NO	-
1900	ZINC00416664	415	0.2998632490634918	NO	-
1901	ZINC02620860	2452	0.2998373210430145	NO	-
1902	ZINC02620861	2453	0.2998373210430145	NO	-
1903	ZINC03017126	2964	0.2998366355895996	NO	-
1904	ZINC03868829	4738	0.29982709884643555	NO	-
1905	ZINC03389092	3326	0.2998242676258087	NO	-
1906	ZINC01232449	1686	0.2998198866844177	NO	-
1907	ZINC02908017	2884	0.2998082637786865	NO	-
1908	ZINC03040699	2987	0.29980167746543884	NO	-
1909	ZINC03408163	3415	0.29979535937309265	NO	-
1910	ZINC02358421	2282	0.29978862404823303	NO	-
1911	ZINC02502848	2414	0.2997879683971405	NO	-
1912	ZINC02252530	2228	0.2997860908508301	NO	-
1913	ZINC03857322	4428	0.2997806668281555	NO	-
1914	ZINC02069738	2127	0.29976773262023926	NO	-
1915	ZINC01127860	1561	0.2997612953186035	NO	-
1916	ZINC03834030	60	0.2997542917728424	YES	6
1917	ZINC00232874	235	0.2997507154941559	NO	-
1918	ZINC03855704	4390	0.29973912239074707	NO	-
1919	ZINC00719993	801	0.2997376620769501	NO	-
1920	ZINC03520176	3814	0.2997097671031952	NO	-
1921	ZINC01654555	1911	0.29969853162765503	NO	-
1922	ZINC03857177	4421	0.29968512058258057	NO	-
1923	ZINC03400657	3385	0.29968497157096863	NO	-
1924	ZINC02718982	2596	0.29966434836387634	NO	-
1925	ZINC03859085	4525	0.29966413974761963	NO	-
1926	ZINC03853610	4271	0.29965198040008545	NO	-
1927	ZINC03346250	3222	0.29964151978492737	NO	-
1928	ZINC01498551	1873	0.2996390759944916	NO	-
1929	ZINC00779189	855	0.29963332414627075	NO	-
1930	ZINC01030504	1333	0.29963040351867676	NO	-
1931	ZINC03507382	3762	0.29962918162345886	NO	-
1932	ZINC01426830	1809	0.2996169924736023	NO	-
1933	ZINC03976320	5005	0.2996070683002472	NO	-
1934	ZINC03851283	4143	0.29958802461624146	NO	-
1935	ZINC00386073	375	0.29957565665245056	NO	-
1936	ZINC03385732	3315	0.29957419633865356	NO	-
1937	ZINC03969506	4896	0.2995600402355194	NO	-
1938	ZINC03479254	3636	0.29955512285232544	NO	-
1939	ZINC03815556	99	0.29955506324768066	YES	13
1940	ZINC04275333	5318	0.299520343542099	NO	-
1941	ZINC00037991	28	0.2995150685310364	NO	-
1942	ZINC03892927	4806	0.29950806498527527	NO	-
1943	ZINC02862663	2835	0.29950326681137085	NO	-
1944	ZINC00251544	251	0.2994880676269531	NO	-
1945	ZINC00903075	1138	0.299470990896225	NO	-
1946	ZINC03855089	4363	0.2994695007801056	NO	-
1947	ZINC02763161	2665	0.2994646728038788	NO	-
1948	ZINC03853565	4266	0.2994621694087982	NO	-
1949	ZINC04128573	5176	0.2994506061077118	NO	-
1950	ZINC00268362	272	0.2994500994682312	NO	-
1951	ZINC03545817	3854	0.2994431257247925	NO	-
1952	ZINC03554328	3889	0.2994431257247925	NO	-
1953	ZINC03890546	4769	0.2994399964809418	NO	-
1954	ZINC03855148	4372	0.2994377911090851	NO	-
1955	ZINC04467881	5511	0.2994377911090851	NO	-
1956	ZINC01040190	1371	0.2994210422039032	NO	-
1957	ZINC01095089	1496	0.2993951141834259	NO	-
1958	ZINC00987284	1277	0.2993871569633484	NO	-
1959	ZINC00422715	435	0.2993696630001068	NO	-
1960	ZINC03866856	4584	0.2993478775024414	NO	-
1961	ZINC02427065	2349	0.2993442118167877	NO	-
1962	ZINC00232895	236	0.29933327436447144	NO	-
1963	ZINC01029379	1331	0.29932674765586853	NO	-
1964	ZINC03862135	4560	0.2993241250514984	NO	-
1965	ZINC03853408	4257	0.2992803454399109	NO	-
1966	ZINC02798494	2748	0.29927951097488403	NO	-
1967	ZINC04241369	5255	0.29927659034729004	NO	-
1968	ZINC00905525	1145	0.299274742603302	NO	-
1969	ZINC01392260	1778	0.2992621064186096	NO	-
1970	ZINC02649318	2519	0.2992541790008545	NO	-
1971	ZINC03017126	2965	0.2992529571056366	NO	-
1972	ZINC03017126	2966	0.2992529571056366	NO	-
1973	ZINC02169122	2151	0.29923516511917114	NO	-
1974	ZINC02380284	2301	0.2992312014102936	NO	-
1975	ZINC03244084	3105	0.2992038428783417	NO	-
1976	ZINC03563512	3924	0.2991976737976074	NO	-
1977	ZINC03852774	4204	0.29918715357780457	NO	-
1978	ZINC03464941	3584	0.2991844415664673	NO	-
1979	ZINC02850179	2812	0.29917263984680176	NO	-
1980	ZINC03400654	3384	0.29917147755622864	NO	-
1981	ZINC02236516	2219	0.2991691827774048	NO	-
1982	ZINC02191909	2159	0.2991500794887543	NO	-
1983	ZINC04275801	5321	0.2991477847099304	NO	-
1984	ZINC00632882	690	0.29914620518684387	NO	-
1985	ZINC03854454	4314	0.29911720752716064	NO	-
1986	ZINC04467812	5506	0.29911720752716064	NO	-
1987	ZINC03938231	4832	0.2990913391113281	NO	-
1988	ZINC03975404	4998	0.2990855574607849	NO	-
1989	ZINC03860089	4558	0.2990798056125641	NO	-
1990	ZINC00567874	597	0.29907819628715515	NO	-
1991	ZINC02712167	2576	0.2990679442882538	NO	-
1992	ZINC00835696	1005	0.29906681180000305	NO	-
1993	ZINC03867400	4609	0.29905685782432556	NO	-
1994	ZINC01993761	2109	0.2990465462207794	NO	-
1995	ZINC00792526	907	0.29902294278144836	NO	-
1996	ZINC00305387	290	0.29900845885276794	NO	-
1997	ZINC02760898	2655	0.29899704456329346	NO	-
1998	ZINC03859111	4527	0.2989928424358368	NO	-
1999	ZINC00448150	476	0.2989899218082428	NO	-
2000	ZINC00976215	1265	0.29898741841316223	NO	-
2001	ZINC03465285	3585	0.298973947763443	NO	-
2002	ZINC03850943	4125	0.2989555895328522	NO	-
2003	ZINC00911786	1160	0.298953115940094	NO	-
2004	ZINC01943019	2034	0.2989483177661896	NO	-
2005	ZINC03383474	3301	0.29892638325691223	NO	-
2006	ZINC04459492	5448	0.29891854524612427	NO	-
2007	ZINC03817900	4081	0.29891788959503174	NO	-
2008	ZINC02633465	2493	0.29891061782836914	NO	-
2009	ZINC01938909	2032	0.29889047145843506	NO	-
2010	ZINC02862663	2834	0.29888081550598145	NO	-
2011	ZINC00528219	554	0.29887834191322327	NO	-
2012	ZINC03858513	4496	0.29885947704315186	NO	-
2013	ZINC03858514	4497	0.29885947704315186	NO	-
2014	ZINC04622872	5592	0.2988249957561493	NO	-
2015	ZINC03422556	3475	0.29880353808403015	NO	-
2016	ZINC03550400	3869	0.29879891872406006	NO	-
2017	ZINC03850941	4124	0.29878726601600647	NO	-
2018	ZINC03959048	4845	0.2987717092037201	NO	-
2019	ZINC01327780	1713	0.29875850677490234	NO	-
2020	ZINC03400743	3386	0.2987477779388428	NO	-
2021	ZINC03400746	3387	0.2987477779388428	NO	-
2022	ZINC03977141	5012	0.29872453212738037	NO	-
2023	ZINC00930652	1190	0.298700749874115	NO	-
2024	ZINC02284824	2240	0.2986927032470703	NO	-
2025	ZINC01247694	1691	0.2986706495285034	NO	-
2026	ZINC01509794	1886	0.29866886138916016	NO	-
2027	ZINC00421748	433	0.2986612915992737	NO	-
2028	ZINC03224990	3072	0.2986443340778351	NO	-
2029	ZINC02064705	2124	0.29863297939300537	NO	-
2030	ZINC02430368	2356	0.29862087965011597	NO	-
2031	ZINC00412865	396	0.29861679673194885	NO	-
2032	ZINC00810439	955	0.2986076772212982	NO	-
2033	ZINC03975405	4999	0.2986065447330475	NO	-
2034	ZINC03519183	3810	0.2985762357711792	NO	-
2035	ZINC03420687	3455	0.2985679805278778	NO	-
2036	ZINC03420689	3456	0.2985679805278778	NO	-
2037	ZINC00818335	977	0.2985661029815674	NO	-
2038	ZINC04037474	5122	0.29856133460998535	NO	-
2039	ZINC03851835	4173	0.2985594570636749	NO	-
2040	ZINC04413412	5420	0.2985496520996094	NO	-
2041	ZINC02064700	2120	0.29852837324142456	NO	-
2042	ZINC00675663	748	0.29852792620658875	NO	-
2043	ZINC01924437	2002	0.2985130846500397	NO	-
2044	ZINC04103147	5159	0.2984951436519623	NO	-
2045	ZINC03400098	3372	0.29849493503570557	NO	-
2046	ZINC03421058	3469	0.2984777092933655	NO	-
2047	ZINC02803793	2764	0.2984553873538971	NO	-
2048	ZINC04465070	5470	0.29844948649406433	NO	-
2049	ZINC01060370	1427	0.29844751954078674	NO	-
2050	ZINC01442534	1835	0.2984417974948883	NO	-
2051	ZINC03268381	3131	0.2984373867511749	NO	-
2052	ZINC01943020	2035	0.29842767119407654	NO	-
2053	ZINC01065374	1438	0.29842615127563477	NO	-
2054	ZINC02789692	2696	0.2984035909175873	NO	-
2055	ZINC02162832	2150	0.29839199781417847	NO	-
2056	ZINC00601820	92	0.2983885109424591	YES	13
2057	ZINC00117743	114	0.2983870804309845	NO	-
2058	ZINC00971036	1256	0.2983739972114563	NO	-
2059	ZINC03283420	3140	0.29837286472320557	NO	-
2060	ZINC03397204	3359	0.29835113883018494	NO	-
2061	ZINC00326618	325	0.29834994673728943	NO	-
2062	ZINC04268648	5309	0.29832977056503296	NO	-
2063	ZINC00314249	305	0.29831981658935547	NO	-
2064	ZINC01830301	1950	0.2983194887638092	NO	-
2065	ZINC03400097	3371	0.298319011926651	NO	-
2066	ZINC02465636	2386	0.29831185936927795	NO	-
2067	ZINC01346751	1735	0.298277884721756	NO	-
2068	ZINC00112049	109	0.29827234148979187	NO	-
2069	ZINC00810441	956	0.2982499897480011	NO	-
2070	ZINC01510658	1887	0.298225998878479	NO	-
2071	ZINC01087083	1484	0.29820939898490906	NO	-
2072	ZINC03853061	4228	0.29817885160446167	NO	-
2073	ZINC02064704	2123	0.2981743812561035	NO	-
2074	ZINC04459210	5447	0.29816919565200806	NO	-
2075	ZINC00422894	437	0.2981582283973694	NO	-
2076	ZINC03538397	3851	0.29814109206199646	NO	-
2077	ZINC03249081	3113	0.29811719059944153	NO	-
2078	ZINC01060372	1428	0.29811444878578186	NO	-
2079	ZINC04251576	5282	0.2981131672859192	NO	-
2080	ZINC03479507	3646	0.29810914397239685	NO	-
2081	ZINC02544604	2428	0.2980893850326538	NO	-
2082	ZINC03890796	4773	0.29807421565055847	NO	-
2083	ZINC03506916	3749	0.2980738580226898	NO	-
2084	ZINC00938498	1201	0.2980656921863556	NO	-
2085	ZINC02511226	2416	0.2980427145957947	NO	-
2086	ZINC03559735	3914	0.29803282022476196	NO	-
2087	ZINC01012570	1314	0.2980308532714844	NO	-
2088	ZINC03817469	4078	0.2980272173881531	NO	-
2089	ZINC04240084	5253	0.2980196177959442	NO	-
2090	ZINC00859243	1051	0.29801470041275024	NO	-
2091	ZINC00719743	800	0.2980085015296936	NO	-
2092	ZINC00545022	570	0.2979828119277954	NO	-
2093	ZINC02859293	2823	0.2979810833930969	NO	-
2094	ZINC04357791	5386	0.29795771837234497	NO	-
2095	ZINC01366780	1766	0.29793116450309753	NO	-
2096	ZINC02862154	2832	0.29787421226501465	NO	-
2097	ZINC02937967	2913	0.2978689968585968	NO	-
2098	ZINC00044730	37	0.29783326387405396	NO	-
2099	ZINC00829995	996	0.29783326387405396	NO	-
2100	ZINC02734641	2625	0.29782599210739136	NO	-
2101	ZINC03867975	4703	0.2978213131427765	NO	-
2102	ZINC03867976	4705	0.2978213131427765	NO	-
2103	ZINC03858177	4476	0.29781436920166016	NO	-
2104	ZINC02877834	2860	0.2977987825870514	NO	-
2105	ZINC01749773	1925	0.2977803945541382	NO	-
2106	ZINC03815520	95	0.29776379466056824	YES	13
2107	ZINC01938753	2023	0.29775452613830566	NO	-
2108	ZINC01079784	1466	0.2977510094642639	NO	-
2109	ZINC01079787	1467	0.2977510094642639	NO	-
2110	ZINC03854650	4328	0.29773232340812683	NO	-
2111	ZINC03357251	3247	0.2977304756641388	NO	-
2112	ZINC03969322	4884	0.29772400856018066	NO	-
2113	ZINC00991258	1279	0.29772263765335083	NO	-
2114	ZINC03852808	4211	0.2977220118045807	NO	-
2115	ZINC03853045	4225	0.29771435260772705	NO	-
2116	ZINC00455644	482	0.29770782589912415	NO	-
2117	ZINC03868298	4723	0.29770031571388245	NO	-
2118	ZINC00512923	537	0.2976813018321991	NO	-
2119	ZINC00847482	1017	0.2976626455783844	NO	-
2120	ZINC03170916	3032	0.2976584732532501	NO	-
2121	ZINC00424552	445	0.2976223826408386	NO	-
2122	ZINC00362276	354	0.29761379957199097	NO	-
2123	ZINC04241504	5256	0.297611266374588	NO	-
2124	ZINC01057181	1413	0.2976093888282776	NO	-
2125	ZINC03495970	3694	0.2975654602050781	NO	-
2126	ZINC03854598	4322	0.29755979776382446	NO	-
2127	ZINC02716296	2590	0.29755768179893494	NO	-
2128	ZINC03853542	4262	0.29755088686943054	NO	-
2129	ZINC03397201	3358	0.2975327670574188	NO	-
2130	ZINC02762087	2663	0.2974937856197357	NO	-
2131	ZINC02789691	2695	0.2974889576435089	NO	-
2132	ZINC02880081	2867	0.29748421907424927	NO	-
2133	ZINC00738237	816	0.297468364238739	NO	-
2134	ZINC02511227	2417	0.29745054244995117	NO	-
2135	ZINC03868482	4727	0.29744789004325867	NO	-
2136	ZINC04035124	5120	0.29744601249694824	NO	-
2137	ZINC00563879	595	0.2974300980567932	NO	-
2138	ZINC01938901	2027	0.2974233627319336	NO	-
2139	ZINC03853749	4278	0.2974187433719635	NO	-
2140	ZINC00255606	260	0.2973983585834503	NO	-
2141	ZINC00591295	621	0.29738858342170715	NO	-
2142	ZINC00714089	787	0.29737576842308044	NO	-
2143	ZINC02658949	2538	0.29737186431884766	NO	-
2144	ZINC01034365	1351	0.29733094573020935	NO	-
2145	ZINC00628014	670	0.29732924699783325	NO	-
2146	ZINC03561952	3921	0.29732194542884827	NO	-
2147	ZINC04465537	5490	0.29730987548828125	NO	-
2148	ZINC02405475	2320	0.29730263352394104	NO	-
2149	ZINC03890550	4770	0.2972845733165741	NO	-
2150	ZINC00675666	749	0.2972741723060608	NO	-
2151	ZINC01966564	2046	0.29727116227149963	NO	-
2152	ZINC03975403	4997	0.29726696014404297	NO	-
2153	ZINC02229265	2214	0.2972540855407715	NO	-
2154	ZINC03867947	4682	0.2972414493560791	NO	-
2155	ZINC03566428	3933	0.29723337292671204	NO	-
2156	ZINC03566430	3934	0.29723337292671204	NO	-
2157	ZINC03851250	4140	0.2972257435321808	NO	-
2158	ZINC04465124	5472	0.2972257435321808	NO	-
2159	ZINC03969544	4900	0.2972196340560913	NO	-
2160	ZINC04465269	5478	0.2971981465816498	NO	-
2161	ZINC01239565	1688	0.29718759655952454	NO	-
2162	ZINC00879617	1105	0.29715457558631897	NO	-
2163	ZINC01079998	1475	0.297152578830719	NO	-
2164	ZINC00423697	443	0.2971520721912384	NO	-
2165	ZINC03510767	3778	0.297151118516922	NO	-
2166	ZINC03512246	3785	0.297151118516922	NO	-
2167	ZINC03815354	90	0.297146737575531	YES	13
2168	ZINC00779150	853	0.2971445322036743	NO	-
2169	ZINC00860492	1052	0.2971339225769043	NO	-
2170	ZINC00860493	1053	0.2971339225769043	NO	-
2171	ZINC02395080	2310	0.29713210463523865	NO	-
2172	ZINC01211955	1662	0.2971299886703491	NO	-
2173	ZINC01211957	1664	0.2971299886703491	NO	-
2174	ZINC02371908	2293	0.2971299886703491	NO	-
2175	ZINC02371913	2294	0.2971299886703491	NO	-
2176	ZINC04623039	5593	0.2971261441707611	NO	-
2177	ZINC04178794	5212	0.2971257269382477	NO	-
2178	ZINC01932690	2005	0.2971043288707733	NO	-
2179	ZINC01034574	1352	0.29709285497665405	NO	-
2180	ZINC00651621	723	0.2970787584781647	NO	-
2181	ZINC01211956	1663	0.29707732796669006	NO	-
2182	ZINC03889228	4753	0.29707732796669006	NO	-
2183	ZINC03970202	4911	0.2970666289329529	NO	-
2184	ZINC02915800	2897	0.29705169796943665	NO	-
2185	ZINC00646329	717	0.297041654586792	NO	-
2186	ZINC00322842	322	0.2970236539840698	NO	-
2187	ZINC01094770	1495	0.29702094197273254	NO	-
2188	ZINC02623792	2459	0.29701897501945496	NO	-
2189	ZINC01331285	1715	0.2969975471496582	NO	-
2190	ZINC04109960	5166	0.29698896408081055	NO	-
2191	ZINC03566552	3936	0.2969837486743927	NO	-
2192	ZINC02194750	2168	0.2969636917114258	NO	-
2193	ZINC03854625	4326	0.2969207167625427	NO	-
2194	ZINC03815288	93	0.29687967896461487	YES	13
2195	ZINC03354356	3237	0.2968740463256836	NO	-
2196	ZINC04469654	5520	0.29684650897979736	NO	-
2197	ZINC03849628	4100	0.2968384325504303	NO	-
2198	ZINC00870536	1082	0.2968376576900482	NO	-
2199	ZINC00477815	509	0.296825647354126	NO	-
2200	ZINC01098116	1500	0.29680636525154114	NO	-
2201	ZINC03452979	3555	0.29678353667259216	NO	-
2202	ZINC03867400	4610	0.2967790365219116	NO	-
2203	ZINC01977140	2052	0.29675912857055664	NO	-
2204	ZINC04135668	5180	0.29675763845443726	NO	-
2205	ZINC01096068	1498	0.2967495620250702	NO	-
2206	ZINC00422893	436	0.2967055141925812	NO	-
2207	ZINC03443828	3532	0.29666370153427124	NO	-
2208	ZINC03495959	3692	0.2966589629650116	NO	-
2209	ZINC04465070	5471	0.2966589331626892	NO	-
2210	ZINC02713290	2586	0.2966352105140686	NO	-
2211	ZINC03382520	3296	0.2966156303882599	NO	-
2212	ZINC00224670	228	0.2966058552265167	NO	-
2213	ZINC03867945	4679	0.2966025471687317	NO	-
2214	ZINC03391827	3332	0.2965957224369049	NO	-
2215	ZINC03969389	4891	0.296587735414505	NO	-
2216	ZINC03855704	4389	0.2965453267097473	NO	-
2217	ZINC03970786	4938	0.29653307795524597	NO	-
2218	ZINC00738228	814	0.2965314984321594	NO	-
2219	ZINC02768984	2673	0.296530157327652	NO	-
2220	ZINC00881640	1110	0.2965232729911804	NO	-
2221	ZINC00629454	680	0.29651716351509094	NO	-
2222	ZINC04465269	5479	0.2965109348297119	NO	-
2223	ZINC00881274	1106	0.29651036858558655	NO	-
2224	ZINC01210700	1659	0.29647505283355713	NO	-
2225	ZINC01421514	1800	0.29647505283355713	NO	-
2226	ZINC03265213	3128	0.29647210240364075	NO	-
2227	ZINC01351344	1743	0.2964620590209961	NO	-
2228	ZINC01392682	1780	0.29644739627838135	NO	-
2229	ZINC03890911	4777	0.29640984535217285	NO	-
2230	ZINC00503135	525	0.2963973879814148	NO	-
2231	ZINC02868399	2843	0.29637959599494934	NO	-
2232	ZINC03857578	4448	0.296369343996048	NO	-
2233	ZINC03592129	3985	0.2963671088218689	NO	-
2234	ZINC03466203	3588	0.29634737968444824	NO	-
2235	ZINC03968684	4866	0.2963360846042633	NO	-
2236	ZINC00097256	88	0.29631307721138	NO	-
2237	ZINC01823147	1949	0.2962729334831238	NO	-
2238	ZINC00147343	152	0.2962673306465149	NO	-
2239	ZINC03459066	3572	0.2962459921836853	NO	-
2240	ZINC02713287	2585	0.2962450683116913	NO	-
2241	ZINC03857711	4460	0.2962409257888794	NO	-
2242	ZINC01362675	1750	0.29621922969818115	NO	-
2243	ZINC00617681	651	0.29618039727211	NO	-
2244	ZINC03858884	4513	0.2961753308773041	NO	-
2245	ZINC02761661	2660	0.2961728572845459	NO	-
2246	ZINC01238957	1687	0.29616376757621765	NO	-
2247	ZINC01442728	1836	0.2961392402648926	NO	-
2248	ZINC00119467	119	0.2961289584636688	NO	-
2249	ZINC03481652	3654	0.29612281918525696	NO	-
2250	ZINC00208386	213	0.2961142063140869	NO	-
2251	ZINC03333254	3199	0.2960890829563141	NO	-
2252	ZINC03333257	3200	0.2960890829563141	NO	-
2253	ZINC00593640	622	0.29608210921287537	NO	-
2254	ZINC02857612	2821	0.29606693983078003	NO	-
2255	ZINC01079781	1465	0.2960570752620697	NO	-
2256	ZINC02487980	2403	0.29605504870414734	NO	-
2257	ZINC04492864	5562	0.29605063796043396	NO	-
2258	ZINC01040190	1372	0.29603785276412964	NO	-
2259	ZINC03892410	4785	0.2960251569747925	NO	-
2260	ZINC03857455	4440	0.2960227131843567	NO	-
2261	ZINC02922839	2908	0.29601573944091797	NO	-
2262	ZINC03853607	4269	0.2960056662559509	NO	-
2263	ZINC03558866	3897	0.29600468277931213	NO	-
2264	ZINC03892685	4795	0.29600319266319275	NO	-
2265	ZINC04465363	5485	0.29600319266319275	NO	-
2266	ZINC04099637	5156	0.2959953248500824	NO	-
2267	ZINC02624455	2463	0.2959693968296051	NO	-
2268	ZINC00470671	499	0.2959613502025604	NO	-
2269	ZINC04443316	5442	0.2959577441215515	NO	-
2270	ZINC03892757	4801	0.2959498167037964	NO	-
2271	ZINC03968198	4858	0.29593050479888916	NO	-
2272	ZINC00815159	968	0.2959263324737549	NO	-
2273	ZINC03410269	3426	0.29592519998550415	NO	-
2274	ZINC00017742	6	0.29592064023017883	NO	-
2275	ZINC03561717	3919	0.2959159314632416	NO	-
2276	ZINC03236290	3095	0.2959146499633789	NO	-
2277	ZINC02873656	2853	0.2959096133708954	NO	-
2278	ZINC01210698	1657	0.2958904802799225	NO	-
2279	ZINC01421512	1798	0.2958904802799225	NO	-
2280	ZINC03890288	4767	0.2958877384662628	NO	-
2281	ZINC03890041	4763	0.295859694480896	NO	-
2282	ZINC01260442	1697	0.2958558201789856	NO	-
2283	ZINC00778516	844	0.2958461046218872	NO	-
2284	ZINC03867985	4707	0.2957976162433624	NO	-
2285	ZINC04465901	5494	0.2957976162433624	NO	-
2286	ZINC03517106	3806	0.295793354511261	NO	-
2287	ZINC03908467	4825	0.29577410221099854	NO	-
2288	ZINC00341957	332	0.29576376080513	NO	-
2289	ZINC00540199	565	0.29576051235198975	NO	-
2290	ZINC03495962	3693	0.29575422406196594	NO	-
2291	ZINC03854444	4312	0.2957511842250824	NO	-
2292	ZINC03867723	4646	0.2957175076007843	NO	-
2293	ZINC01012812	1315	0.29571419954299927	NO	-
2294	ZINC03987374	5063	0.2957129180431366	NO	-
2295	ZINC02651091	2522	0.29569190740585327	NO	-
2296	ZINC00714092	789	0.29567673802375793	NO	-
2297	ZINC04001132	5107	0.2956407070159912	NO	-
2298	ZINC00591295	620	0.2956380844116211	NO	-
2299	ZINC03848547	4092	0.2956373989582062	NO	-
2300	ZINC03409805	3423	0.29563450813293457	NO	-
2301	ZINC02705770	2573	0.2956220209598541	NO	-
2302	ZINC01501114	1879	0.2956145405769348	NO	-
2303	ZINC03983308	5050	0.2956087589263916	NO	-
2304	ZINC03452589	3550	0.29560795426368713	NO	-
2305	ZINC03255501	3123	0.295602023601532	NO	-
2306	ZINC00778479	843	0.29559439420700073	NO	-
2307	ZINC03349443	3226	0.29558759927749634	NO	-
2308	ZINC01421511	1797	0.29558703303337097	NO	-
2309	ZINC04628165	5598	0.2955464720726013	NO	-
2310	ZINC03624079	4032	0.29554471373558044	NO	-
2311	ZINC00003906	3	0.29551923274993896	NO	-
2312	ZINC02712888	2582	0.29547128081321716	NO	-
2313	ZINC00783413	881	0.2954658269882202	NO	-
2314	ZINC00959342	1248	0.2954460382461548	NO	-
2315	ZINC01132079	1574	0.29544320702552795	NO	-
2316	ZINC03256933	3124	0.29540544748306274	NO	-
2317	ZINC01210697	1656	0.2954023480415344	NO	-
2318	ZINC03851612	4160	0.2953943610191345	NO	-
2319	ZINC00929875	1184	0.29538604617118835	NO	-
2320	ZINC03432962	3495	0.2953844666481018	NO	-
2321	ZINC03857775	4465	0.2953602075576782	NO	-
2322	ZINC01084870	1482	0.2953365445137024	NO	-
2323	ZINC01084872	1483	0.2953365445137024	NO	-
2324	ZINC03397501	3363	0.295295774936676	NO	-
2325	ZINC01938441	2020	0.295287162065506	NO	-
2326	ZINC01938749	2022	0.295287162065506	NO	-
2327	ZINC00103509	93	0.29528144001960754	NO	-
2328	ZINC00325084	324	0.29525890946388245	NO	-
2329	ZINC03399496	3365	0.2952335476875305	NO	-
2330	ZINC04597417	5587	0.2952171564102173	NO	-
2331	ZINC00992648	1280	0.2952103912830353	NO	-
2332	ZINC04128573	5177	0.295194536447525	NO	-
2333	ZINC01440880	1826	0.295188844203949	NO	-
2334	ZINC03983306	5049	0.29518571496009827	NO	-
2335	ZINC03857539	4446	0.2951805293560028	NO	-
2336	ZINC02638727	2502	0.2951710522174835	NO	-
2337	ZINC01446017	1839	0.2951705753803253	NO	-
2338	ZINC00664171	734	0.2951640486717224	NO	-
2339	ZINC02326332	2257	0.2951386868953705	NO	-
2340	ZINC03486029	3667	0.2951340079307556	NO	-
2341	ZINC02087059	2136	0.2951221168041229	NO	-
2342	ZINC02478286	2392	0.2951209843158722	NO	-
2343	ZINC01288187	1708	0.29509055614471436	NO	-
2344	ZINC00829996	997	0.2950682044029236	NO	-
2345	ZINC00945831	1227	0.29506683349609375	NO	-
2346	ZINC03533008	3843	0.2950509786605835	NO	-
2347	ZINC01972002	2047	0.2950482666492462	NO	-
2348	ZINC01060376	1430	0.29504314064979553	NO	-
2349	ZINC02380518	2302	0.295027494430542	NO	-
2350	ZINC02915797	2896	0.2950237989425659	NO	-
2351	ZINC04224144	5239	0.29497572779655457	NO	-
2352	ZINC03555893	3893	0.2949587106704712	NO	-
2353	ZINC00540747	567	0.294954776763916	NO	-
2354	ZINC03432967	3496	0.2949470281600952	NO	-
2355	ZINC04441992	5436	0.29493770003318787	NO	-
2356	ZINC01331282	1714	0.2949349880218506	NO	-
2357	ZINC03851642	4168	0.29491227865219116	NO	-
2358	ZINC01780114	1937	0.29490524530410767	NO	-
2359	ZINC02623811	2460	0.29488593339920044	NO	-
2360	ZINC00857419	1047	0.2948605418205261	NO	-
2361	ZINC03971786	4971	0.2948552668094635	NO	-
2362	ZINC02209399	2190	0.2948329746723175	NO	-
2363	ZINC02427028	2347	0.2948329746723175	NO	-
2364	ZINC00812658	960	0.29483211040496826	NO	-
2365	ZINC02800436	2754	0.29482218623161316	NO	-
2366	ZINC00228748	232	0.2948087453842163	NO	-
2367	ZINC03987372	5062	0.29479578137397766	NO	-
2368	ZINC03245832	3108	0.29479002952575684	NO	-
2369	ZINC00260868	262	0.29475903511047363	NO	-
2370	ZINC01127860	1562	0.2947257459163666	NO	-
2371	ZINC03816042	4077	0.2947181761264801	NO	-
2372	ZINC03850447	4109	0.29471105337142944	NO	-
2373	ZINC02502470	2413	0.29470711946487427	NO	-
2374	ZINC00779356	864	0.29470521211624146	NO	-
2375	ZINC00238463	242	0.2947039008140564	NO	-
2376	ZINC03512719	3787	0.29470017552375793	NO	-
2377	ZINC01104454	1510	0.29468026757240295	NO	-
2378	ZINC01067714	1443	0.29467037320137024	NO	-
2379	ZINC03873470	4742	0.29465940594673157	NO	-
2380	ZINC03495769	3690	0.29465124011039734	NO	-
2381	ZINC00294181	283	0.29464367032051086	NO	-
2382	ZINC04487103	5552	0.2946394383907318	NO	-
2383	ZINC00360653	351	0.2946348786354065	NO	-
2384	ZINC02792018	2701	0.29463329911231995	NO	-
2385	ZINC03857092	4408	0.2945680320262909	NO	-
2386	ZINC02848711	2811	0.2945525050163269	NO	-
2387	ZINC03466207	3589	0.29454994201660156	NO	-
2388	ZINC03969584	4901	0.2945467233657837	NO	-
2389	ZINC02718980	2594	0.2945425808429718	NO	-
2390	ZINC02718980	2595	0.2945425808429718	NO	-
2391	ZINC03519265	3811	0.2945421636104584	NO	-
2392	ZINC03475811	3609	0.2945304214954376	NO	-
2393	ZINC03475815	3610	0.2945304214954376	NO	-
2394	ZINC00386072	374	0.2945288419723511	NO	-
2395	ZINC03422389	3474	0.2945203185081482	NO	-
2396	ZINC00104114	95	0.2945048213005066	NO	-
2397	ZINC00563864	594	0.2944946587085724	NO	-
2398	ZINC03857327	4431	0.29446640610694885	NO	-
2399	ZINC00223925	227	0.2944334149360657	NO	-
2400	ZINC01059163	1423	0.2944319248199463	NO	-
2401	ZINC04434167	5431	0.2944226861000061	NO	-
2402	ZINC00912365	1163	0.2944025695323944	NO	-
2403	ZINC01225065	1680	0.294384241104126	NO	-
2404	ZINC04377146	5405	0.29436856508255005	NO	-
2405	ZINC01018207	1322	0.2943646311759949	NO	-
2406	ZINC03976266	5003	0.2943403124809265	NO	-
2407	ZINC01210699	1658	0.2942773997783661	NO	-
2408	ZINC01421513	1799	0.2942773997783661	NO	-
2409	ZINC04358945	5392	0.2942467927932739	NO	-
2410	ZINC03850993	4127	0.29423442482948303	NO	-
2411	ZINC03853608	4270	0.2942245900630951	NO	-
2412	ZINC02524231	2422	0.294220894575119	NO	-
2413	ZINC03242064	3101	0.2942039370536804	NO	-
2414	ZINC00877105	1099	0.2942022383213043	NO	-
2415	ZINC03482111	3656	0.29419001936912537	NO	-
2416	ZINC03228150	3079	0.294186532497406	NO	-
2417	ZINC01104428	1509	0.2941778302192688	NO	-
2418	ZINC03608921	4015	0.2941589057445526	NO	-
2419	ZINC00423731	444	0.2941586673259735	NO	-
2420	ZINC00888470	1127	0.2941439151763916	NO	-
2421	ZINC00470096	498	0.29410651326179504	NO	-
2422	ZINC00044261	32	0.2941005527973175	NO	-
2423	ZINC03908333	4824	0.29406240582466125	NO	-
2424	ZINC03851615	4162	0.2940586507320404	NO	-
2425	ZINC03397050	3356	0.29405415058135986	NO	-
2426	ZINC03424802	3485	0.29404696822166443	NO	-
2427	ZINC03453002	3558	0.2940126359462738	NO	-
2428	ZINC03868085	4713	0.29397737979888916	NO	-
2429	ZINC02836719	2795	0.29395461082458496	NO	-
2430	ZINC03851522	4156	0.29395392537117004	NO	-
2431	ZINC04465224	5476	0.29395392537117004	NO	-
2432	ZINC00795227	915	0.29394111037254333	NO	-
2433	ZINC00943941	1221	0.2939394414424896	NO	-
2434	ZINC00087781	79	0.2939301133155823	NO	-
2435	ZINC03499165	3728	0.2939135730266571	NO	-
2436	ZINC03857955	4469	0.29390662908554077	NO	-
2437	ZINC01431455	1815	0.2938743531703949	NO	-
2438	ZINC04443112	5439	0.29386866092681885	NO	-
2439	ZINC02617525	2442	0.29383769631385803	NO	-
2440	ZINC03970789	4941	0.29383376240730286	NO	-
2441	ZINC01185600	1631	0.2938331067562103	NO	-
2442	ZINC03851597	4158	0.2938231825828552	NO	-
2443	ZINC03970777	4930	0.2938029170036316	NO	-
2444	ZINC01516746	1894	0.29380008578300476	NO	-
2445	ZINC03857730	4461	0.29378584027290344	NO	-
2446	ZINC03287495	3142	0.2937837839126587	NO	-
2447	ZINC03512248	3786	0.2937658429145813	NO	-
2448	ZINC03222903	3069	0.2937633991241455	NO	-
2449	ZINC01441763	1831	0.29375913739204407	NO	-
2450	ZINC01981970	2099	0.2937491834163666	NO	-
2451	ZINC00097259	89	0.29373499751091003	NO	-
2452	ZINC02625404	2468	0.29372480511665344	NO	-
2453	ZINC00433864	464	0.2937202751636505	NO	-
2454	ZINC03851506	4155	0.293708860874176	NO	-
2455	ZINC03458965	3567	0.2937033772468567	NO	-
2456	ZINC03506138	3746	0.2936946749687195	NO	-
2457	ZINC03980360	5022	0.2936928868293762	NO	-
2458	ZINC00955259	1243	0.29369044303894043	NO	-
2459	ZINC03512722	3788	0.2936672270298004	NO	-
2460	ZINC03507605	3769	0.29363059997558594	NO	-
2461	ZINC03854718	4333	0.2936265468597412	NO	-
2462	ZINC03627598	4033	0.29362162947654724	NO	-
2463	ZINC01000651	1289	0.29354602098464966	NO	-
2464	ZINC03366717	3262	0.2935279905796051	NO	-
2465	ZINC02971621	2941	0.29351046681404114	NO	-
2466	ZINC00867249	1060	0.2934953272342682	NO	-
2467	ZINC03977711	5021	0.2934795916080475	NO	-
2468	ZINC03892684	4794	0.293474406003952	NO	-
2469	ZINC04465362	5484	0.293474406003952	NO	-
2470	ZINC03891090	4782	0.29345574975013733	NO	-
2471	ZINC01040197	1373	0.2934539020061493	NO	-
2472	ZINC03479203	3631	0.2934384047985077	NO	-
2473	ZINC02625403	2467	0.29341641068458557	NO	-
2474	ZINC03496094	3695	0.29341620206832886	NO	-
2475	ZINC02803147	2763	0.29341036081314087	NO	-
2476	ZINC03864020	4573	0.2934088110923767	NO	-
2477	ZINC01114129	1527	0.2934008240699768	NO	-
2478	ZINC01440326	1824	0.29337698221206665	NO	-
2479	ZINC02918102	2903	0.2933638095855713	NO	-
2480	ZINC00312199	304	0.2933492660522461	NO	-
2481	ZINC03458969	3568	0.29333725571632385	NO	-
2482	ZINC01483262	1858	0.2933320105075836	NO	-
2483	ZINC03959041	4844	0.29333028197288513	NO	-
2484	ZINC04308468	5343	0.2933198809623718	NO	-
2485	ZINC02868743	2844	0.293284147977829	NO	-
2486	ZINC02336626	2265	0.2932758033275604	NO	-
2487	ZINC01040189	1370	0.29325711727142334	NO	-
2488	ZINC00428148	451	0.29325518012046814	NO	-
2489	ZINC03867508	4627	0.293224573135376	NO	-
2490	ZINC03486031	3668	0.29322224855422974	NO	-
2491	ZINC04471871	5533	0.2932143807411194	NO	-
2492	ZINC02404888	2319	0.29317283630371094	NO	-
2493	ZINC02479637	2395	0.293130099773407	NO	-
2494	ZINC03399886	3368	0.2931191027164459	NO	-
2495	ZINC03399889	3369	0.2931191027164459	NO	-
2496	ZINC01122056	1545	0.29310667514801025	NO	-
2497	ZINC03264879	3127	0.29309406876564026	NO	-
2498	ZINC03384958	3308	0.2930696904659271	NO	-
2499	ZINC00130658	130	0.2930562496185303	NO	-
2500	ZINC00413236	401	0.29305389523506165	NO	-
2501	ZINC03924745	4831	0.2930516302585602	NO	-
2502	ZINC00574032	603	0.29305025935173035	NO	-
2503	ZINC03867626	4637	0.2930486500263214	NO	-
2504	ZINC03832248	49	0.29304593801498413	YES	4
2505	ZINC00867760	1065	0.29304489493370056	NO	-
2506	ZINC00181604	182	0.29303279519081116	NO	-
2507	ZINC03359421	3249	0.2930262088775635	NO	-
2508	ZINC01225066	1681	0.29302072525024414	NO	-
2509	ZINC00814819	965	0.2930091619491577	NO	-
2510	ZINC01425625	1804	0.2930011451244354	NO	-
2511	ZINC04389061	5408	0.2929936647415161	NO	-
2512	ZINC03987680	5069	0.29299256205558777	NO	-
2513	ZINC01114581	1531	0.29299119114875793	NO	-
2514	ZINC00629179	677	0.29298409819602966	NO	-
2515	ZINC00128038	128	0.29298296570777893	NO	-
2516	ZINC00778569	845	0.2929818630218506	NO	-
2517	ZINC01276563	1705	0.29295507073402405	NO	-
2518	ZINC03856517	4403	0.29294219613075256	NO	-
2519	ZINC00413916	407	0.29291319847106934	NO	-
2520	ZINC03424518	3479	0.29288631677627563	NO	-
2521	ZINC03424521	3480	0.29288631677627563	NO	-
2522	ZINC01938902	2028	0.29284873604774475	NO	-
2523	ZINC01981545	2079	0.2928001880645752	NO	-
2524	ZINC03853567	4267	0.29278796911239624	NO	-
2525	ZINC03416368	3444	0.292771577835083	NO	-
2526	ZINC01981968	2098	0.2927652597427368	NO	-
2527	ZINC03873750	4746	0.2927525043487549	NO	-
2528	ZINC03851861	4175	0.29271015524864197	NO	-
2529	ZINC02621432	2454	0.2926996052265167	NO	-
2530	ZINC04469654	5521	0.29269924759864807	NO	-
2531	ZINC00360604	350	0.29269877076148987	NO	-
2532	ZINC00350944	337	0.2926839292049408	NO	-
2533	ZINC04223089	5229	0.2926833927631378	NO	-
2534	ZINC01078606	1463	0.29268142580986023	NO	-
2535	ZINC01009162	1311	0.29266655445098877	NO	-
2536	ZINC00883215	1118	0.29266396164894104	NO	-
2537	ZINC03971202	4956	0.2926534116268158	NO	-
2538	ZINC00784855	888	0.29265305399894714	NO	-
2539	ZINC01439655	1823	0.2926405668258667	NO	-
2540	ZINC02667884	2560	0.2926204800605774	NO	-
2541	ZINC04439132	5435	0.2926190197467804	NO	-
2542	ZINC03531752	3838	0.2926163971424103	NO	-
2543	ZINC04274587	5312	0.2925843298435211	NO	-
2544	ZINC03307566	3168	0.2925812900066376	NO	-
2545	ZINC00587186	618	0.29257848858833313	NO	-
2546	ZINC01132990	1576	0.29257166385650635	NO	-
2547	ZINC03867613	4636	0.2925712764263153	NO	-
2548	ZINC00468581	497	0.29257044196128845	NO	-
2549	ZINC03558858	3896	0.29253602027893066	NO	-
2550	ZINC04348672	5369	0.2925320863723755	NO	-
2551	ZINC01077062	1462	0.29253003001213074	NO	-
2552	ZINC00792311	903	0.29249370098114014	NO	-
2553	ZINC00341054	330	0.2924784719944	NO	-
2554	ZINC01070382	1449	0.29245924949645996	NO	-
2555	ZINC00841571	1013	0.29240694642066956	NO	-
2556	ZINC00779350	862	0.29240286350250244	NO	-
2557	ZINC03400606	3383	0.29240158200263977	NO	-
2558	ZINC02648145	2516	0.2923796474933624	NO	-
2559	ZINC02648146	2517	0.2923796474933624	NO	-
2560	ZINC03409893	3425	0.2923780083656311	NO	-
2561	ZINC00399726	382	0.2923748195171356	NO	-
2562	ZINC00423580	438	0.2923518121242523	NO	-
2563	ZINC02632367	2490	0.29235172271728516	NO	-
2564	ZINC00422423	434	0.29234328866004944	NO	-
2565	ZINC03857136	4416	0.29232057929039	NO	-
2566	ZINC04471872	5534	0.29230090975761414	NO	-
2567	ZINC00612901	639	0.29229262471199036	NO	-
2568	ZINC02734964	2627	0.29227957129478455	NO	-
2569	ZINC03517810	3808	0.292272686958313	NO	-
2570	ZINC02740408	2635	0.29226362705230713	NO	-
2571	ZINC00062743	60	0.2922532260417938	NO	-
2572	ZINC00223756	224	0.29224666953086853	NO	-
2573	ZINC03517788	3807	0.292227178812027	NO	-
2574	ZINC03832259	81	0.29222050309181213	YES	12
2575	ZINC03566533	3935	0.2922155261039734	NO	-
2576	ZINC03496995	3699	0.2922058403491974	NO	-
2577	ZINC03581738	3976	0.29219311475753784	NO	-
2578	ZINC01981279	2073	0.29218754172325134	NO	-
2579	ZINC01981280	2074	0.29218754172325134	NO	-
2580	ZINC00054257	52	0.2921851873397827	NO	-
2581	ZINC00194533	202	0.2921754717826843	NO	-
2582	ZINC02450952	2380	0.2921743392944336	NO	-
2583	ZINC03592502	3992	0.2921733856201172	NO	-
2584	ZINC03658888	4052	0.2921620309352875	NO	-
2585	ZINC01269532	1700	0.2921499013900757	NO	-
2586	ZINC01269534	1701	0.2921499013900757	NO	-
2587	ZINC03359422	3250	0.2921353578567505	NO	-
2588	ZINC04337195	5356	0.2921340763568878	NO	-
2589	ZINC03851950	4179	0.29212647676467896	NO	-
2590	ZINC00939226	1205	0.29212602972984314	NO	-
2591	ZINC03855150	4373	0.292114794254303	NO	-
2592	ZINC00713019	781	0.29211288690567017	NO	-
2593	ZINC00713022	782	0.29211288690567017	NO	-
2594	ZINC02745652	2639	0.29210811853408813	NO	-
2595	ZINC04136854	5185	0.2921014428138733	NO	-
2596	ZINC02479637	2397	0.29210007190704346	NO	-
2597	ZINC03855553	4383	0.29209235310554504	NO	-
2598	ZINC03654725	4050	0.2920900881290436	NO	-
2599	ZINC01511986	1888	0.2920660674571991	NO	-
2600	ZINC03366714	3261	0.2920575439929962	NO	-
2601	ZINC00944666	1223	0.29204612970352173	NO	-
2602	ZINC02201351	2176	0.2920445501804352	NO	-
2603	ZINC00581476	611	0.29204049706459045	NO	-
2604	ZINC03854651	4329	0.2920383810997009	NO	-
2605	ZINC03853699	4275	0.2920193076133728	NO	-
2606	ZINC03288419	3146	0.29201409220695496	NO	-
2607	ZINC03479456	3642	0.2919909358024597	NO	-
2608	ZINC02718995	2602	0.2919899821281433	NO	-
2609	ZINC02718995	2603	0.2919899821281433	NO	-
2610	ZINC02620659	2451	0.29198917746543884	NO	-
2611	ZINC03968988	4871	0.29198193550109863	NO	-
2612	ZINC00253215	256	0.291981041431427	NO	-
2613	ZINC03867948	4684	0.29197007417678833	NO	-
2614	ZINC03561716	3918	0.2919345796108246	NO	-
2615	ZINC03162338	3030	0.29193201661109924	NO	-
2616	ZINC02291374	2243	0.2919093668460846	NO	-
2617	ZINC02291376	2244	0.2919093668460846	NO	-
2618	ZINC02641364	2506	0.2918899357318878	NO	-
2619	ZINC03858769	4502	0.29188013076782227	NO	-
2620	ZINC02201637	2177	0.2918674349784851	NO	-
2621	ZINC00957829	1246	0.29185473918914795	NO	-
2622	ZINC01133921	1577	0.29183265566825867	NO	-
2623	ZINC00792307	902	0.2918197810649872	NO	-
2624	ZINC01055214	1407	0.2918163537979126	NO	-
2625	ZINC01116441	1534	0.29181554913520813	NO	-
2626	ZINC04490250	5555	0.29180964827537537	NO	-
2627	ZINC03891077	4781	0.2918061316013336	NO	-
2628	ZINC03513607	3793	0.29179301857948303	NO	-
2629	ZINC02700291	2571	0.29178586602211	NO	-
2630	ZINC03981741	5028	0.2917528748512268	NO	-
2631	ZINC04252160	5285	0.2917426824569702	NO	-
2632	ZINC00714287	791	0.2917402982711792	NO	-
2633	ZINC01061873	1434	0.29173964262008667	NO	-
2634	ZINC02651574	2525	0.2917322516441345	NO	-
2635	ZINC02480459	2398	0.29172614216804504	NO	-
2636	ZINC02481019	2399	0.29172539710998535	NO	-
2637	ZINC02766848	2668	0.291723370552063	NO	-
2638	ZINC03859085	4526	0.291708379983902	NO	-
2639	ZINC03867494	4622	0.29169952869415283	NO	-
2640	ZINC02761229	2657	0.2916874885559082	NO	-
2641	ZINC00471130	501	0.2916639447212219	NO	-
2642	ZINC03421134	3472	0.29165422916412354	NO	-
2643	ZINC03667501	4057	0.29164353013038635	NO	-
2644	ZINC00527238	553	0.2916392385959625	NO	-
2645	ZINC03858871	4510	0.29160717129707336	NO	-
2646	ZINC03428564	3490	0.2915910482406616	NO	-
2647	ZINC03847536	4088	0.29154208302497864	NO	-
2648	ZINC03980786	5026	0.29152944684028625	NO	-
2649	ZINC03475809	3608	0.2915140390396118	NO	-
2650	ZINC01441764	1833	0.29151198267936707	NO	-
2651	ZINC03397048	3355	0.2914983034133911	NO	-
2652	ZINC02647105	2515	0.29149413108825684	NO	-
2653	ZINC02634868	2494	0.2914891242980957	NO	-
2654	ZINC03817701	4079	0.29148563742637634	NO	-
2655	ZINC04386454	5407	0.2914731204509735	NO	-
2656	ZINC03684804	4066	0.2914217412471771	NO	-
2657	ZINC02376744	2298	0.2913846969604492	NO	-
2658	ZINC02442974	2370	0.2913838028907776	NO	-
2659	ZINC03477080	3623	0.291371613740921	NO	-
2660	ZINC03366649	3259	0.29136595129966736	NO	-
2661	ZINC01134162	1578	0.2913609743118286	NO	-
2662	ZINC03889476	4755	0.29133641719818115	NO	-
2663	ZINC03853611	4272	0.29133570194244385	NO	-
2664	ZINC02203703	2182	0.29133132100105286	NO	-
2665	ZINC03851642	4169	0.29132261872291565	NO	-
2666	ZINC00191829	200	0.2913031280040741	NO	-
2667	ZINC03459063	3571	0.2912920117378235	NO	-
2668	ZINC03969505	4895	0.2912651300430298	NO	-
2669	ZINC02838162	2797	0.2912573516368866	NO	-
2670	ZINC01034337	1348	0.29124322533607483	NO	-
2671	ZINC01000859	1293	0.2912392020225525	NO	-
2672	ZINC03970785	4937	0.29122117161750793	NO	-
2673	ZINC03339573	3207	0.29119646549224854	NO	-
2674	ZINC00508420	528	0.2911919951438904	NO	-
2675	ZINC03867273	4605	0.29118502140045166	NO	-
2676	ZINC00249681	247	0.29118266701698303	NO	-
2677	ZINC02800768	2758	0.29116928577423096	NO	-
2678	ZINC02699467	2568	0.2911604642868042	NO	-
2679	ZINC00500813	515	0.2911163568496704	NO	-
2680	ZINC00792300	900	0.2911095917224884	NO	-
2681	ZINC00792304	901	0.2911095917224884	NO	-
2682	ZINC02664603	2551	0.291105180978775	NO	-
2683	ZINC00081271	75	0.29106712341308594	NO	-
2684	ZINC02500140	2411	0.2910575270652771	NO	-
2685	ZINC00818333	976	0.2910425066947937	NO	-
2686	ZINC00172918	174	0.29103267192840576	NO	-
2687	ZINC03868244	4718	0.29103195667266846	NO	-
2688	ZINC02442974	2369	0.2910233736038208	NO	-
2689	ZINC03854578	4321	0.29100823402404785	NO	-
2690	ZINC01371526	1768	0.2910017967224121	NO	-
2691	ZINC01371527	1769	0.2910017967224121	NO	-
2692	ZINC03889875	4760	0.29099613428115845	NO	-
2693	ZINC00562984	583	0.2909763753414154	NO	-
2694	ZINC01738903	1919	0.29097315669059753	NO	-
2695	ZINC03898151	4810	0.2909676432609558	NO	-
2696	ZINC03854565	4319	0.2909627854824066	NO	-
2697	ZINC00617681	652	0.2909542918205261	NO	-
2698	ZINC02667883	2559	0.29095330834388733	NO	-
2699	ZINC02910057	2885	0.2909260094165802	NO	-
2700	ZINC02910059	2886	0.2909260094165802	NO	-
2701	ZINC00061666	56	0.2909232974052429	NO	-
2702	ZINC00096085	86	0.2909187376499176	NO	-
2703	ZINC03452999	3557	0.2909109592437744	NO	-
2704	ZINC03409885	3424	0.29090696573257446	NO	-
2705	ZINC02800093	2751	0.2909037172794342	NO	-
2706	ZINC01204133	1649	0.29089146852493286	NO	-
2707	ZINC02622572	2457	0.2908725440502167	NO	-
2708	ZINC02813043	2782	0.2908657193183899	NO	-
2709	ZINC04507817	5570	0.29086002707481384	NO	-
2710	ZINC03857591	4449	0.29085904359817505	NO	-
2711	ZINC03867646	4644	0.29083961248397827	NO	-
2712	ZINC00976245	1266	0.2908303141593933	NO	-
2713	ZINC00482502	511	0.2908163070678711	NO	-
2714	ZINC03867250	4604	0.29079538583755493	NO	-
2715	ZINC02626229	2469	0.29079291224479675	NO	-
2716	ZINC03857271	4426	0.2907885015010834	NO	-
2717	ZINC04093794	5151	0.29077085852622986	NO	-
2718	ZINC00792313	904	0.2907463014125824	NO	-
2719	ZINC00792316	905	0.2907463014125824	NO	-
2720	ZINC03854549	4318	0.29072868824005127	NO	-
2721	ZINC03538404	3852	0.29072436690330505	NO	-
2722	ZINC04281708	5329	0.29072219133377075	NO	-
2723	ZINC03523437	3821	0.29072049260139465	NO	-
2724	ZINC02846020	2807	0.2907167971134186	NO	-
2725	ZINC02863203	2838	0.2907082736492157	NO	-
2726	ZINC04224000	5231	0.2907068729400635	NO	-
2727	ZINC00358827	344	0.2907067537307739	NO	-
2728	ZINC01415718	1794	0.2906726598739624	NO	-
2729	ZINC00804231	933	0.2906717360019684	NO	-
2730	ZINC03274969	3134	0.290666788816452	NO	-
2731	ZINC04123961	5174	0.29066309332847595	NO	-
2732	ZINC02718996	2605	0.2906540632247925	NO	-
2733	ZINC02718996	2606	0.2906540632247925	NO	-
2734	ZINC01431986	1818	0.290653795003891	NO	-
2735	ZINC03857176	4420	0.2906170189380646	NO	-
2736	ZINC03484528	3661	0.29061493277549744	NO	-
2737	ZINC01417689	1795	0.290577232837677	NO	-
2738	ZINC03857954	4468	0.2905542850494385	NO	-
2739	ZINC03599923	4004	0.2905523478984833	NO	-
2740	ZINC00867760	1064	0.2905450761318207	NO	-
2741	ZINC03554335	3890	0.2905438244342804	NO	-
2742	ZINC03867849	4667	0.29052719473838806	NO	-
2743	ZINC03484530	3662	0.2905234396457672	NO	-
2744	ZINC02425434	2340	0.29051122069358826	NO	-
2745	ZINC03514951	3797	0.29049989581108093	NO	-
2746	ZINC00714089	788	0.29048988223075867	NO	-
2747	ZINC03475807	3607	0.29048168659210205	NO	-
2748	ZINC02005456	2110	0.290479451417923	NO	-
2749	ZINC01197386	1642	0.2904667258262634	NO	-
2750	ZINC01848955	1955	0.2904522716999054	NO	-
2751	ZINC03863730	4568	0.29044681787490845	NO	-
2752	ZINC03477293	3625	0.2904053330421448	NO	-
2753	ZINC00525198	544	0.2903846502304077	NO	-
2754	ZINC03867962	4691	0.29036402702331543	NO	-
2755	ZINC03980833	5027	0.2903296947479248	NO	-
2756	ZINC03868072	4712	0.29032379388809204	NO	-
2757	ZINC04465917	5497	0.29032379388809204	NO	-
2758	ZINC03867103	4594	0.290318101644516	NO	-
2759	ZINC03850887	4122	0.2903168201446533	NO	-
2760	ZINC02786516	2688	0.29030364751815796	NO	-
2761	ZINC02452275	2381	0.2902946472167969	NO	-
2762	ZINC00052277	47	0.2902889549732208	NO	-
2763	ZINC04409088	5417	0.29028719663619995	NO	-
2764	ZINC01088708	1487	0.29028448462486267	NO	-
2765	ZINC02124454	2143	0.290281742811203	NO	-
2766	ZINC03598056	4002	0.2902531921863556	NO	-
2767	ZINC03254330	3122	0.29023903608322144	NO	-
2768	ZINC00062744	61	0.2902090847492218	NO	-
2769	ZINC03855179	4379	0.29015904664993286	NO	-
2770	ZINC02915795	2895	0.2901473641395569	NO	-
2771	ZINC03550588	3874	0.2901238203048706	NO	-
2772	ZINC03305932	3166	0.2900862991809845	NO	-
2773	ZINC03591083	3981	0.2900838553905487	NO	-
2774	ZINC03850863	4119	0.2900814414024353	NO	-
2775	ZINC03581880	3977	0.2900778651237488	NO	-
2776	ZINC02699487	2569	0.2900378406047821	NO	-
2777	ZINC02194440	2167	0.29002684354782104	NO	-
2778	ZINC03409717	3420	0.29000774025917053	NO	-
2779	ZINC03857341	4433	0.28996843099594116	NO	-
2780	ZINC00609646	630	0.2899501919746399	NO	-
2781	ZINC03867939	4676	0.28993481397628784	NO	-
2782	ZINC03508197	3771	0.2899291515350342	NO	-
2783	ZINC03405981	3410	0.28992292284965515	NO	-
2784	ZINC03980728	5025	0.2899108827114105	NO	-
2785	ZINC00235783	238	0.28989583253860474	NO	-
2786	ZINC00563165	587	0.2898951470851898	NO	-
2787	ZINC01006636	1305	0.2898927330970764	NO	-
2788	ZINC03970406	4917	0.28987792134284973	NO	-
2789	ZINC03853067	4230	0.28987306356430054	NO	-
2790	ZINC00883038	1117	0.2898499071598053	NO	-
2791	ZINC02360087	2283	0.28978848457336426	NO	-
2792	ZINC01346710	1734	0.28978681564331055	NO	-
2793	ZINC03484681	3663	0.28977471590042114	NO	-
2794	ZINC03568508	3955	0.2897534668445587	NO	-
2795	ZINC01060374	1429	0.28975141048431396	NO	-
2796	ZINC01938748	2021	0.2897304594516754	NO	-
2797	ZINC00251212	250	0.2897210121154785	NO	-
2798	ZINC00511571	534	0.28971415758132935	NO	-
2799	ZINC01063627	1436	0.28969883918762207	NO	-
2800	ZINC03867949	4686	0.2896968424320221	NO	-
2801	ZINC03867950	4688	0.2896968424320221	NO	-
2802	ZINC03850854	4118	0.2896910607814789	NO	-
2803	ZINC03213803	3054	0.2896827161312103	NO	-
2804	ZINC03819430	4083	0.2896606922149658	NO	-
2805	ZINC00149487	162	0.28964391350746155	NO	-
2806	ZINC00907990	1155	0.2896381616592407	NO	-
2807	ZINC00410278	387	0.28963717818260193	NO	-
2808	ZINC00017742	7	0.28963467478752136	NO	-
2809	ZINC00017742	9	0.28963467478752136	NO	-
2810	ZINC03391466	3331	0.28962284326553345	NO	-
2811	ZINC00999679	1288	0.2895929217338562	NO	-
2812	ZINC01211952	1661	0.28958597779273987	NO	-
2813	ZINC02718982	2597	0.28958022594451904	NO	-
2814	ZINC02718982	2598	0.28958022594451904	NO	-
2815	ZINC01189477	1638	0.2895556092262268	NO	-
2816	ZINC03567536	3947	0.28953614830970764	NO	-
2817	ZINC02922850	2910	0.28951704502105713	NO	-
2818	ZINC00119470	120	0.28950244188308716	NO	-
2819	ZINC00119472	121	0.28950244188308716	NO	-
2820	ZINC03408163	3417	0.28947895765304565	NO	-
2821	ZINC04228836	5241	0.28945934772491455	NO	-
2822	ZINC04193510	5220	0.2894518971443176	NO	-
2823	ZINC00778928	846	0.28945133090019226	NO	-
2824	ZINC03213811	3055	0.289425790309906	NO	-
2825	ZINC01074563	1456	0.289415568113327	NO	-
2826	ZINC01124981	1555	0.2894112467765808	NO	-
2827	ZINC01342530	1730	0.289394736289978	NO	-
2828	ZINC03336860	3204	0.28939399123191833	NO	-
2829	ZINC03972267	4979	0.28939396142959595	NO	-
2830	ZINC03852612	4193	0.2893788814544678	NO	-
2831	ZINC03040645	2986	0.2893616855144501	NO	-
2832	ZINC03856516	4402	0.28935930132865906	NO	-
2833	ZINC00746219	818	0.28933191299438477	NO	-
2834	ZINC00746222	821	0.28933191299438477	NO	-
2835	ZINC00944357	1222	0.289320170879364	NO	-
2836	ZINC04162501	5195	0.2893194258213043	NO	-
2837	ZINC02637411	2499	0.28930869698524475	NO	-
2838	ZINC02628784	2480	0.2893066108226776	NO	-
2839	ZINC00399693	381	0.28930285573005676	NO	-
2840	ZINC00584505	615	0.28929030895233154	NO	-
2841	ZINC00877285	1100	0.28928816318511963	NO	-
2842	ZINC04074966	5140	0.2892477512359619	NO	-
2843	ZINC03400782	3388	0.289227694272995	NO	-
2844	ZINC03988832	5073	0.2892151474952698	NO	-
2845	ZINC00053302	49	0.2891853153705597	NO	-
2846	ZINC03452490	3547	0.28918033838272095	NO	-
2847	ZINC03852789	4208	0.2891751527786255	NO	-
2848	ZINC03208147	3048	0.28917181491851807	NO	-
2849	ZINC04460686	5450	0.28915560245513916	NO	-
2850	ZINC03857817	4467	0.28915414214134216	NO	-
2851	ZINC01102703	1505	0.28914567828178406	NO	-
2852	ZINC02787910	2692	0.2891438603401184	NO	-
2853	ZINC03972275	4980	0.2891385853290558	NO	-
2854	ZINC03902741	4817	0.2891339957714081	NO	-
2855	ZINC00428490	459	0.2891337275505066	NO	-
2856	ZINC02201803	2180	0.28912103176116943	NO	-
2857	ZINC04266516	5304	0.2891131043434143	NO	-
2858	ZINC00318849	311	0.2891099452972412	NO	-
2859	ZINC03854598	4323	0.2891097366809845	NO	-
2860	ZINC04061614	5135	0.2891027629375458	NO	-
2861	ZINC00136088	137	0.28908511996269226	NO	-
2862	ZINC04428162	5429	0.28907209634780884	NO	-
2863	ZINC03479519	3647	0.28906893730163574	NO	-
2864	ZINC01052408	1394	0.28905922174453735	NO	-
2865	ZINC01143107	1591	0.2890433669090271	NO	-
2866	ZINC01922043	1983	0.2890359163284302	NO	-
2867	ZINC03970405	4916	0.28903260827064514	NO	-
2868	ZINC04468280	5514	0.28903260827064514	NO	-
2869	ZINC00476158	506	0.2890268564224243	NO	-
2870	ZINC00476159	507	0.2890268564224243	NO	-
2871	ZINC00815155	967	0.28900787234306335	NO	-
2872	ZINC03524060	3825	0.28900206089019775	NO	-
2873	ZINC00413234	400	0.28898680210113525	NO	-
2874	ZINC03993111	5092	0.28897571563720703	NO	-
2875	ZINC04469707	5523	0.28897571563720703	NO	-
2876	ZINC02888418	2879	0.2889659106731415	NO	-
2877	ZINC02888419	2880	0.2889659106731415	NO	-
2878	ZINC02252474	2227	0.28896406292915344	NO	-
2879	ZINC03411504	3432	0.2889513373374939	NO	-
2880	ZINC01738948	1920	0.2889460027217865	NO	-
2881	ZINC00410277	386	0.2889416515827179	NO	-
2882	ZINC02179962	2155	0.2889356315135956	NO	-
2883	ZINC00675934	752	0.2889077961444855	NO	-
2884	ZINC00793961	912	0.2889063358306885	NO	-
2885	ZINC00477288	508	0.2888873219490051	NO	-
2886	ZINC03369384	3269	0.2888735830783844	NO	-
2887	ZINC01217678	1668	0.2888474762439728	NO	-
2888	ZINC02864333	2839	0.28882792592048645	NO	-
2889	ZINC03853474	4259	0.2888193428516388	NO	-
2890	ZINC02810322	2779	0.2887975871562958	NO	-
2891	ZINC03400802	3389	0.288789302110672	NO	-
2892	ZINC03592195	3990	0.2887766361236572	NO	-
2893	ZINC03672173	4060	0.2887720763683319	NO	-
2894	ZINC03030094	2972	0.28875839710235596	NO	-
2895	ZINC03234357	3089	0.2887250483036041	NO	-
2896	ZINC03867547	4630	0.2887241840362549	NO	-
2897	ZINC02363274	2284	0.28872108459472656	NO	-
2898	ZINC03892688	4797	0.2887202203273773	NO	-
2899	ZINC03853543	4264	0.2887116074562073	NO	-
2900	ZINC03983195	5042	0.288707435131073	NO	-
2901	ZINC00111944	108	0.2886972725391388	NO	-
2902	ZINC01981169	2060	0.2886970341205597	NO	-
2903	ZINC01981170	2061	0.2886970341205597	NO	-
2904	ZINC02795344	2712	0.2886461019515991	NO	-
2905	ZINC03992803	5086	0.2886449694633484	NO	-
2906	ZINC03854727	4337	0.2886444926261902	NO	-
2907	ZINC00912287	1161	0.28863251209259033	NO	-
2908	ZINC01938139	2017	0.28862637281417847	NO	-
2909	ZINC03890982	4779	0.28862303495407104	NO	-
2910	ZINC00620679	660	0.28862011432647705	NO	-
2911	ZINC03194617	3045	0.28861764073371887	NO	-
2912	ZINC01058518	1418	0.288606196641922	NO	-
2913	ZINC02998678	2958	0.2885877192020416	NO	-
2914	ZINC02998679	2959	0.2885877192020416	NO	-
2915	ZINC00563164	586	0.28858494758605957	NO	-
2916	ZINC03417910	3446	0.2885839343070984	NO	-
2917	ZINC03855136	4368	0.2885812520980835	NO	-
2918	ZINC02354293	2281	0.2885802984237671	NO	-
2919	ZINC03225603	3074	0.288576602935791	NO	-
2920	ZINC02635274	2495	0.2885757386684418	NO	-
2921	ZINC00941235	1211	0.28856638073921204	NO	-
2922	ZINC02988047	2951	0.288543164730072	NO	-
2923	ZINC03292685	3152	0.28853854537010193	NO	-
2924	ZINC03851861	4176	0.28852295875549316	NO	-
2925	ZINC00928499	1179	0.28852179646492004	NO	-
2926	ZINC01427820	1810	0.2885081171989441	NO	-
2927	ZINC03857592	4450	0.2885016202926636	NO	-
2928	ZINC00428488	458	0.28846368193626404	NO	-
2929	ZINC00660004	731	0.28843241930007935	NO	-
2930	ZINC00714092	790	0.28840750455856323	NO	-
2931	ZINC03859016	4524	0.28840526938438416	NO	-
2932	ZINC03867975	4704	0.28839096426963806	NO	-
2933	ZINC03867976	4706	0.28839096426963806	NO	-
2934	ZINC00423595	440	0.2883877456188202	NO	-
2935	ZINC01979372	2056	0.288371741771698	NO	-
2936	ZINC03489929	3677	0.2883443832397461	NO	-
2937	ZINC03972281	4981	0.2883390784263611	NO	-
2938	ZINC01036448	1362	0.2883315682411194	NO	-
2939	ZINC03596443	4000	0.2883298695087433	NO	-
2940	ZINC03592496	3991	0.2883289158344269	NO	-
2941	ZINC03236073	3091	0.288327157497406	NO	-
2942	ZINC00525330	545	0.28832054138183594	NO	-
2943	ZINC03563822	3926	0.2883179783821106	NO	-
2944	ZINC04032578	5116	0.28830236196517944	NO	-
2945	ZINC02810321	2778	0.2882992923259735	NO	-
2946	ZINC03853828	4284	0.2882901728153229	NO	-
2947	ZINC00951498	1232	0.2882804572582245	NO	-
2948	ZINC03857707	4459	0.28824514150619507	NO	-
2949	ZINC01044172	1384	0.2882343828678131	NO	-
2950	ZINC00775580	841	0.28822988271713257	NO	-
2951	ZINC01897911	1969	0.28820741176605225	NO	-
2952	ZINC03400954	3396	0.2881965637207031	NO	-
2953	ZINC02863203	2837	0.2881925702095032	NO	-
2954	ZINC02495281	2404	0.28817662596702576	NO	-
2955	ZINC03867508	4626	0.2881702780723572	NO	-
2956	ZINC02818790	2788	0.28816598653793335	NO	-
2957	ZINC04241834	5258	0.288136750459671	NO	-
2958	ZINC01130014	1570	0.28813228011131287	NO	-
2959	ZINC02064574	2119	0.2881285548210144	NO	-
2960	ZINC04292850	5335	0.28812170028686523	NO	-
2961	ZINC03969388	4890	0.2880919873714447	NO	-
2962	ZINC03992991	5089	0.28807324171066284	NO	-
2963	ZINC01175142	1623	0.2879992425441742	NO	-
2964	ZINC01088709	1488	0.28799116611480713	NO	-
2965	ZINC02810541	2780	0.2879883646965027	NO	-
2966	ZINC02810542	2781	0.2879883646965027	NO	-
2967	ZINC03524059	3824	0.28798428177833557	NO	-
2968	ZINC03400504	3382	0.28793448209762573	NO	-
2969	ZINC03403318	3404	0.28793099522590637	NO	-
2970	ZINC03403320	3405	0.28793099522590637	NO	-
2971	ZINC00428805	460	0.2879266142845154	NO	-
2972	ZINC02629228	2484	0.28791919350624084	NO	-
2973	ZINC02363274	2285	0.2879069447517395	NO	-
2974	ZINC00202629	207	0.2879059910774231	NO	-
2975	ZINC03864144	4575	0.28789982199668884	NO	-
2976	ZINC01938440	2019	0.28788772225379944	NO	-
2977	ZINC00773466	830	0.28788289427757263	NO	-
2978	ZINC01518008	1897	0.28787344694137573	NO	-
2979	ZINC03400882	3391	0.28785812854766846	NO	-
2980	ZINC04517385	5575	0.287855863571167	NO	-
2981	ZINC03983378	5051	0.28784433007240295	NO	-
2982	ZINC02590827	2433	0.28781816363334656	NO	-
2983	ZINC03969318	4881	0.2878161370754242	NO	-
2984	ZINC01443125	1837	0.287809282541275	NO	-
2985	ZINC01427821	1811	0.28778958320617676	NO	-
2986	ZINC02478113	2391	0.2877888083457947	NO	-
2987	ZINC03559785	3916	0.28778085112571716	NO	-
2988	ZINC02023357	2112	0.28777632117271423	NO	-
2989	ZINC00105810	96	0.28777608275413513	NO	-
2990	ZINC04458236	5445	0.28776755928993225	NO	-
2991	ZINC02247862	2225	0.287751168012619	NO	-
2992	ZINC00574050	604	0.2877451777458191	NO	-
2993	ZINC01079988	1469	0.2877444922924042	NO	-
2994	ZINC01116439	1533	0.28773707151412964	NO	-
2995	ZINC03563826	3928	0.287725567817688	NO	-
2996	ZINC03409665	3419	0.2876354157924652	NO	-
2997	ZINC03968532	4864	0.2876337468624115	NO	-
2998	ZINC02194440	2166	0.28761428594589233	NO	-
2999	ZINC04251576	5283	0.287589967250824	NO	-
3000	ZINC02868876	2845	0.287589430809021	NO	-
3001	ZINC01698188	1914	0.28757163882255554	NO	-
3002	ZINC00862017	1054	0.2875693142414093	NO	-
3003	ZINC00862018	1055	0.2875693142414093	NO	-
3004	ZINC03515835	3798	0.2875592112541199	NO	-
3005	ZINC03515838	3799	0.2875592112541199	NO	-
3006	ZINC01146191	1595	0.2875533699989319	NO	-
3007	ZINC00915720	1164	0.2875376343727112	NO	-
3008	ZINC01204134	1650	0.2875317335128784	NO	-
3009	ZINC01061841	1433	0.2875136137008667	NO	-
3010	ZINC02630197	2485	0.2875029742717743	NO	-
3011	ZINC03969504	4894	0.2874830663204193	NO	-
3012	ZINC03559236	3907	0.28745076060295105	NO	-
3013	ZINC03857328	4432	0.2874443531036377	NO	-
3014	ZINC03857751	4463	0.28742873668670654	NO	-
3015	ZINC00779368	872	0.28740742802619934	NO	-
3016	ZINC03615769	4026	0.28739404678344727	NO	-
3017	ZINC01350943	1739	0.28739118576049805	NO	-
3018	ZINC00779361	866	0.28738585114479065	NO	-
3019	ZINC03667499	4056	0.2873856723308563	NO	-
3020	ZINC03854616	4324	0.2873803675174713	NO	-
3021	ZINC03889777	4757	0.28737664222717285	NO	-
3022	ZINC03684804	4065	0.28735485672950745	NO	-
3023	ZINC02433395	2359	0.28735098242759705	NO	-
3024	ZINC03863686	4565	0.28734898567199707	NO	-
3025	ZINC02212578	2195	0.2873378396034241	NO	-
3026	ZINC00199067	203	0.28732869029045105	NO	-
3027	ZINC02816747	2784	0.28731831908226013	NO	-
3028	ZINC03518795	3809	0.28730592131614685	NO	-
3029	ZINC02762606	2664	0.28728994727134705	NO	-
3030	ZINC03848081	4089	0.2872720956802368	NO	-
3031	ZINC03851950	4180	0.2872273027896881	NO	-
3032	ZINC03040742	2990	0.28722143173217773	NO	-
3033	ZINC04135668	5181	0.2872166931629181	NO	-
3034	ZINC03166163	3031	0.28718990087509155	NO	-
3035	ZINC02729394	2618	0.2871871292591095	NO	-
3036	ZINC00853607	1032	0.2871846556663513	NO	-
3037	ZINC03819430	4084	0.28717678785324097	NO	-
3038	ZINC03382623	3298	0.28717461228370667	NO	-
3039	ZINC02119987	2140	0.28715085983276367	NO	-
3040	ZINC03559756	3915	0.28712788224220276	NO	-
3041	ZINC02962039	2929	0.2871165871620178	NO	-
3042	ZINC02626341	2471	0.2871100902557373	NO	-
3043	ZINC04492166	5556	0.28709620237350464	NO	-
3044	ZINC02429976	2355	0.28708720207214355	NO	-
3045	ZINC03972227	4976	0.2870713770389557	NO	-
3046	ZINC04252160	5287	0.2870609164237976	NO	-
3047	ZINC02872247	2850	0.2870488166809082	NO	-
3048	ZINC02712869	2580	0.2870118319988251	NO	-
3049	ZINC03856231	4394	0.2869839072227478	NO	-
3050	ZINC04465341	5480	0.286970317363739	NO	-
3051	ZINC03857458	4441	0.28696224093437195	NO	-
3052	ZINC00581491	612	0.2869606912136078	NO	-
3053	ZINC02644246	2508	0.2869482636451721	NO	-
3054	ZINC00818583	981	0.2869478166103363	NO	-
3055	ZINC03832258	25	0.2869400978088379	YES	3
3056	ZINC04425695	5426	0.2869284749031067	NO	-
3057	ZINC03479240	3635	0.28689736127853394	NO	-
3058	ZINC03486111	3669	0.2868870198726654	NO	-
3059	ZINC03357123	3246	0.2868809401988983	NO	-
3060	ZINC01774682	1932	0.2868592441082001	NO	-
3061	ZINC03479553	3650	0.2868350148200989	NO	-
3062	ZINC01212952	1665	0.2867944836616516	NO	-
3063	ZINC03867249	4603	0.2867804765701294	NO	-
3064	ZINC03815299	100	0.28674641251564026	YES	13
3065	ZINC03400870	3390	0.28673774003982544	NO	-
3066	ZINC03549425	3865	0.28673335909843445	NO	-
3067	ZINC03854332	4309	0.2867155969142914	NO	-
3068	ZINC01037606	1364	0.2866617441177368	NO	-
3069	ZINC02501173	2412	0.2866520881652832	NO	-
3070	ZINC00060560	55	0.2866506576538086	NO	-
3071	ZINC02827810	2791	0.28663337230682373	NO	-
3072	ZINC04292850	5337	0.2866328954696655	NO	-
3073	ZINC01057374	1414	0.28663191199302673	NO	-
3074	ZINC02661170	2543	0.28663137555122375	NO	-
3075	ZINC01111260	1520	0.28662967681884766	NO	-
3076	ZINC01415148	1790	0.2865934371948242	NO	-
3077	ZINC02920575	2906	0.28658780455589294	NO	-
3078	ZINC02920577	2907	0.28658780455589294	NO	-
3079	ZINC03857615	4453	0.28658735752105713	NO	-
3080	ZINC02232900	2218	0.286567360162735	NO	-
3081	ZINC00254200	258	0.2865641713142395	NO	-
3082	ZINC00050105	44	0.28655099868774414	NO	-
3083	ZINC00408318	385	0.28655073046684265	NO	-
3084	ZINC00717863	799	0.2865455746650696	NO	-
3085	ZINC04252282	5290	0.2865438461303711	NO	-
3086	ZINC03867401	4612	0.28651171922683716	NO	-
3087	ZINC03408163	3416	0.2864958941936493	NO	-
3088	ZINC03987698	5070	0.2864917516708374	NO	-
3089	ZINC03357121	3245	0.28648748993873596	NO	-
3090	ZINC02917336	2899	0.2864822447299957	NO	-
3091	ZINC00818331	975	0.28647130727767944	NO	-
3092	ZINC03851597	4159	0.2864585816860199	NO	-
3093	ZINC02435130	2362	0.28645798563957214	NO	-
3094	ZINC03855147	4371	0.2864544689655304	NO	-
3095	ZINC01224588	1677	0.28644320368766785	NO	-
3096	ZINC01224588	1678	0.28644320368766785	NO	-
3097	ZINC00202045	205	0.286442369222641	NO	-
3098	ZINC03853051	4227	0.2864131033420563	NO	-
3099	ZINC01032065	1336	0.28640690445899963	NO	-
3100	ZINC00953584	1239	0.28640061616897583	NO	-
3101	ZINC03396925	3354	0.2863941192626953	NO	-
3102	ZINC00429108	461	0.28638193011283875	NO	-
3103	ZINC03496840	3696	0.2863726317882538	NO	-
3104	ZINC03859272	4538	0.2863713800907135	NO	-
3105	ZINC01024030	1325	0.28636932373046875	NO	-
3106	ZINC03892885	4805	0.2863675653934479	NO	-
3107	ZINC03854566	4320	0.28636419773101807	NO	-
3108	ZINC00877895	1101	0.28636038303375244	NO	-
3109	ZINC02449926	2378	0.28633084893226624	NO	-
3110	ZINC01033442	1345	0.28632852435112	NO	-
3111	ZINC00413233	399	0.2863267958164215	NO	-
3112	ZINC01496596	1870	0.2863195538520813	NO	-
3113	ZINC02726530	2617	0.28631606698036194	NO	-
3114	ZINC00096085	87	0.28629961609840393	NO	-
3115	ZINC00228817	233	0.2862819731235504	NO	-
3116	ZINC01211522	1660	0.2862737476825714	NO	-
3117	ZINC03400909	3392	0.2862700819969177	NO	-
3118	ZINC01960663	2042	0.28626781702041626	NO	-
3119	ZINC03406454	3411	0.28626781702041626	NO	-
3120	ZINC02816749	2785	0.2862614393234253	NO	-
3121	ZINC00607276	627	0.2862587869167328	NO	-
3122	ZINC00599904	623	0.28625398874282837	NO	-
3123	ZINC00779314	860	0.2862536907196045	NO	-
3124	ZINC00060558	54	0.2862464189529419	NO	-
3125	ZINC03516344	3800	0.2862224876880646	NO	-
3126	ZINC02738631	2634	0.28621920943260193	NO	-
3127	ZINC03250461	3116	0.28620660305023193	NO	-
3128	ZINC02624368	2461	0.28619736433029175	NO	-
3129	ZINC04493282	5564	0.28617215156555176	NO	-
3130	ZINC02985997	2950	0.28617149591445923	NO	-
3131	ZINC01516749	1895	0.28615543246269226	NO	-
3132	ZINC03324413	3186	0.28614532947540283	NO	-
3133	ZINC02326450	2258	0.28613120317459106	NO	-
3134	ZINC01016172	1320	0.2861056625843048	NO	-
3135	ZINC01016173	1321	0.2861056625843048	NO	-
3136	ZINC01891371	1966	0.2860981225967407	NO	-
3137	ZINC02057411	2116	0.28608933091163635	NO	-
3138	ZINC03384053	3304	0.2860863208770752	NO	-
3139	ZINC00871131	1087	0.286083459854126	NO	-
3140	ZINC00995924	1286	0.28607141971588135	NO	-
3141	ZINC01053919	1399	0.28604158759117126	NO	-
3142	ZINC00811256	957	0.28603750467300415	NO	-
3143	ZINC03480675	3653	0.28603413701057434	NO	-
3144	ZINC03399571	3366	0.2860320210456848	NO	-
3145	ZINC03912151	4829	0.28594595193862915	NO	-
3146	ZINC03400187	3374	0.2859407961368561	NO	-
3147	ZINC03478956	3627	0.2859219014644623	NO	-
3148	ZINC03892721	4798	0.2859136462211609	NO	-
3149	ZINC01056841	1410	0.28590887784957886	NO	-
3150	ZINC00382581	370	0.28590482473373413	NO	-
3151	ZINC00382582	371	0.28590482473373413	NO	-
3152	ZINC03992792	5085	0.28589755296707153	NO	-
3153	ZINC01466632	1847	0.28587639331817627	NO	-
3154	ZINC03863729	4567	0.28587281703948975	NO	-
3155	ZINC00947724	1229	0.2858700752258301	NO	-
3156	ZINC01079989	1470	0.2858622968196869	NO	-
3157	ZINC02795345	2713	0.28586137294769287	NO	-
3158	ZINC02206376	2187	0.2858603596687317	NO	-
3159	ZINC03317642	3180	0.2858416438102722	NO	-
3160	ZINC00563590	591	0.2858222424983978	NO	-
3161	ZINC00563593	592	0.2858222424983978	NO	-
3162	ZINC00310240	298	0.28582093119621277	NO	-
3163	ZINC04254854	5296	0.285811185836792	NO	-
3164	ZINC04358532	5389	0.28578242659568787	NO	-
3165	ZINC02388467	2305	0.2857784926891327	NO	-
3166	ZINC03983270	5043	0.2857661843299866	NO	-
3167	ZINC00003289	1	0.2857571244239807	NO	-
3168	ZINC02939558	2914	0.2857350707054138	NO	-
3169	ZINC02972103	2942	0.2857283055782318	NO	-
3170	ZINC01063627	1435	0.28572767972946167	NO	-
3171	ZINC00202629	209	0.285720556974411	NO	-
3172	ZINC03559713	3912	0.28571224212646484	NO	-
3173	ZINC01889791	1959	0.28571102023124695	NO	-
3174	ZINC03859200	4536	0.2857058346271515	NO	-
3175	ZINC00136306	138	0.28568896651268005	NO	-
3176	ZINC03834047	78	0.28568196296691895	YES	9
3177	ZINC04444433	5443	0.285680890083313	NO	-
3178	ZINC01040197	1374	0.2856656014919281	NO	-
3179	ZINC03850863	4120	0.2856481671333313	NO	-
3180	ZINC03479524	3649	0.2856121063232422	NO	-
3181	ZINC01050298	1389	0.28559610247612	NO	-
3182	ZINC03972290	4983	0.2855893671512604	NO	-
3183	ZINC03400434	3381	0.2855871617794037	NO	-
3184	ZINC00816710	970	0.2855612635612488	NO	-
3185	ZINC03400244	3375	0.28555747866630554	NO	-
3186	ZINC03980687	5024	0.2855529189109802	NO	-
3187	ZINC03455790	3560	0.2855493426322937	NO	-
3188	ZINC02443001	2371	0.28553760051727295	NO	-
3189	ZINC02622083	2455	0.2855200171470642	NO	-
3190	ZINC03510825	3780	0.2855200171470642	NO	-
3191	ZINC02718332	2591	0.2855195105075836	NO	-
3192	ZINC00455981	484	0.28551656007766724	NO	-
3193	ZINC02950265	2925	0.2855081260204315	NO	-
3194	ZINC00414793	410	0.2854890823364258	NO	-
3195	ZINC03892724	4799	0.2854875326156616	NO	-
3196	ZINC03486152	3670	0.2854805886745453	NO	-
3197	ZINC03400326	3376	0.28547045588493347	NO	-
3198	ZINC00215908	219	0.2854396402835846	NO	-
3199	ZINC03858203	4480	0.28541693091392517	NO	-
3200	ZINC04628160	5596	0.28540125489234924	NO	-
3201	ZINC03866845	4582	0.28537651896476746	NO	-
3202	ZINC02660070	2539	0.2853577435016632	NO	-
3203	ZINC00423629	441	0.2853471338748932	NO	-
3204	ZINC00816737	971	0.2853398025035858	NO	-
3205	ZINC00779363	868	0.28533318638801575	NO	-
3206	ZINC03859722	4550	0.28528904914855957	NO	-
3207	ZINC03867804	4652	0.2852872312068939	NO	-
3208	ZINC04465750	5493	0.2852872312068939	NO	-
3209	ZINC03855052	4361	0.28527361154556274	NO	-
3210	ZINC04326559	5352	0.28524625301361084	NO	-
3211	ZINC00447982	475	0.2852303385734558	NO	-
3212	ZINC03399731	3367	0.28522875905036926	NO	-
3213	ZINC01406030	1785	0.2852201461791992	NO	-
3214	ZINC00374917	364	0.2852122485637665	NO	-
3215	ZINC03233086	3087	0.2851952016353607	NO	-
3216	ZINC02201737	2179	0.28518956899642944	NO	-
3217	ZINC00664950	735	0.2851795554161072	NO	-
3218	ZINC04458237	5446	0.2851570248603821	NO	-
3219	ZINC00917024	1168	0.2851463258266449	NO	-
3220	ZINC03478988	3629	0.285146027803421	NO	-
3221	ZINC00020636	12	0.2851429879665375	NO	-
3222	ZINC02853356	2813	0.2851334810256958	NO	-
3223	ZINC03482322	3658	0.2851303815841675	NO	-
3224	ZINC04413022	5419	0.28511905670166016	NO	-
3225	ZINC03537183	3848	0.2851133942604065	NO	-
3226	ZINC02200899	2174	0.2850954830646515	NO	-
3227	ZINC01362280	1748	0.2850576341152191	NO	-
3228	ZINC01090867	1490	0.28504678606987	NO	-
3229	ZINC03267166	3130	0.2850307822227478	NO	-
3230	ZINC00818353	979	0.2850169539451599	NO	-
3231	ZINC03567350	3940	0.28501182794570923	NO	-
3232	ZINC03853203	4243	0.2849983274936676	NO	-
3233	ZINC00429150	462	0.2849843204021454	NO	-
3234	ZINC00447982	473	0.28495630621910095	NO	-
3235	ZINC00131233	132	0.28495463728904724	NO	-
3236	ZINC02926872	2911	0.2849351465702057	NO	-
3237	ZINC03231942	3086	0.2849072515964508	NO	-
3238	ZINC01984065	2103	0.2848903238773346	NO	-
3239	ZINC03040709	2988	0.2848837673664093	NO	-
3240	ZINC03517014	3805	0.2848808765411377	NO	-
3241	ZINC01981272	2070	0.2848789095878601	NO	-
3242	ZINC03853169	4241	0.2848730981349945	NO	-
3243	ZINC03853170	4242	0.2848730981349945	NO	-
3244	ZINC02763320	2666	0.2848620116710663	NO	-
3245	ZINC03366636	3258	0.2848452925682068	NO	-
3246	ZINC03853820	4281	0.28484272956848145	NO	-
3247	ZINC01158071	1608	0.2848382294178009	NO	-
3248	ZINC04464427	5461	0.2848273813724518	NO	-
3249	ZINC03559720	3913	0.2848260998725891	NO	-
3250	ZINC00423594	439	0.28482282161712646	NO	-
3251	ZINC04224109	5237	0.28481030464172363	NO	-
3252	ZINC03406578	3412	0.28480473160743713	NO	-
3253	ZINC01000653	1290	0.28480181097984314	NO	-
3254	ZINC01822788	1948	0.2847960889339447	NO	-
3255	ZINC03969253	4874	0.28478705883026123	NO	-
3256	ZINC01141863	1589	0.2847856879234314	NO	-
3257	ZINC03399902	3370	0.28475525975227356	NO	-
3258	ZINC03400334	3377	0.28475525975227356	NO	-
3259	ZINC01074005	1453	0.2847546339035034	NO	-
3260	ZINC02209757	2193	0.28473109006881714	NO	-
3261	ZINC03971784	4969	0.2847052216529846	NO	-
3262	ZINC00727189	810	0.28469449281692505	NO	-
3263	ZINC01102703	1506	0.2846941351890564	NO	-
3264	ZINC03253504	3120	0.28468751907348633	NO	-
3265	ZINC03892883	4803	0.28467822074890137	NO	-
3266	ZINC03956274	4835	0.2846440076828003	NO	-
3267	ZINC03867547	4631	0.28462156653404236	NO	-
3268	ZINC03867953	4689	0.2846037745475769	NO	-
3269	ZINC00377777	366	0.2845856249332428	NO	-
3270	ZINC04317738	5347	0.28456756472587585	NO	-
3271	ZINC03971785	4970	0.28454017639160156	NO	-
3272	ZINC03859136	4529	0.28451210260391235	NO	-
3273	ZINC04164917	5198	0.28447839617729187	NO	-
3274	ZINC02653255	2529	0.284453421831131	NO	-
3275	ZINC03390308	3328	0.2844476103782654	NO	-
3276	ZINC03486186	3671	0.28444069623947144	NO	-
3277	ZINC02638270	2501	0.28443917632102966	NO	-
3278	ZINC04348690	5370	0.2844353914260864	NO	-
3279	ZINC03857269	4425	0.284417986869812	NO	-
3280	ZINC01135058	1580	0.2844175398349762	NO	-
3281	ZINC03851525	4157	0.28439873456954956	NO	-
3282	ZINC00629179	678	0.28439605236053467	NO	-
3283	ZINC01773784	1931	0.2843939960002899	NO	-
3284	ZINC02872246	2849	0.2843931317329407	NO	-
3285	ZINC03549215	3863	0.2843869626522064	NO	-
3286	ZINC03349443	3227	0.28438472747802734	NO	-
3287	ZINC03867970	4695	0.28438153862953186	NO	-
3288	ZINC04470462	5529	0.28435543179512024	NO	-
3289	ZINC03047064	2999	0.2843448221683502	NO	-
3290	ZINC03400926	3394	0.2843444347381592	NO	-
3291	ZINC00980695	1271	0.2843281030654907	NO	-
3292	ZINC03853077	4231	0.28432339429855347	NO	-
3293	ZINC03853078	4232	0.28432339429855347	NO	-
3294	ZINC01153552	1604	0.28431791067123413	NO	-
3295	ZINC00853589	1031	0.2842831313610077	NO	-
3296	ZINC00784830	885	0.2842806577682495	NO	-
3297	ZINC03867494	4623	0.2842694818973541	NO	-
3298	ZINC03485937	3666	0.28426408767700195	NO	-
3299	ZINC00508422	529	0.28426405787467957	NO	-
3300	ZINC01351331	1742	0.28425684571266174	NO	-
3301	ZINC03890910	4776	0.2842561900615692	NO	-
3302	ZINC00191226	198	0.2842208743095398	NO	-
3303	ZINC01035497	1360	0.2842063903808594	NO	-
3304	ZINC03219023	3063	0.2841900587081909	NO	-
3305	ZINC00610265	633	0.28416457772254944	NO	-
3306	ZINC03607607	4012	0.2841565012931824	NO	-
3307	ZINC00969996	1253	0.28414347767829895	NO	-
3308	ZINC01922194	1984	0.2841276228427887	NO	-
3309	ZINC03524138	3826	0.2841271460056305	NO	-
3310	ZINC01349181	1737	0.2840619385242462	NO	-
3311	ZINC03420791	3458	0.28405553102493286	NO	-
3312	ZINC03499609	3729	0.28405144810676575	NO	-
3313	ZINC00930651	1189	0.28404849767684937	NO	-
3314	ZINC03209319	3050	0.28403934836387634	NO	-
3315	ZINC03402926	3402	0.28403785824775696	NO	-
3316	ZINC00779365	870	0.28401821851730347	NO	-
3317	ZINC02086827	2134	0.28401294350624084	NO	-
3318	ZINC00428166	452	0.2839857041835785	NO	-
3319	ZINC00853374	1030	0.2839828133583069	NO	-
3320	ZINC03867186	4597	0.28398022055625916	NO	-
3321	ZINC04356020	5377	0.2839773893356323	NO	-
3322	ZINC02632956	2491	0.2839691936969757	NO	-
3323	ZINC00610584	634	0.28396081924438477	NO	-
3324	ZINC02731469	2624	0.2839522361755371	NO	-
3325	ZINC00836513	1006	0.2839464843273163	NO	-
3326	ZINC00586791	616	0.28394076228141785	NO	-
3327	ZINC03479521	3648	0.2839246094226837	NO	-
3328	ZINC00792009	899	0.2839139401912689	NO	-
3329	ZINC03558970	3903	0.28390541672706604	NO	-
3330	ZINC02133509	2145	0.2838857173919678	NO	-
3331	ZINC03948389	4833	0.2838682234287262	NO	-
3332	ZINC02795414	2716	0.2838309705257416	NO	-
3333	ZINC00077079	69	0.283805787563324	NO	-
3334	ZINC00783955	882	0.2837928235530853	NO	-
3335	ZINC01392678	1779	0.28378522396087646	NO	-
3336	ZINC02800558	2755	0.28376200795173645	NO	-
3337	ZINC02800560	2756	0.28376200795173645	NO	-
3338	ZINC02712872	2581	0.28375935554504395	NO	-
3339	ZINC03559698	3910	0.2837543785572052	NO	-
3340	ZINC02661041	2542	0.28374233841896057	NO	-
3341	ZINC01775908	1933	0.28372740745544434	NO	-
3342	ZINC00784007	883	0.2837178707122803	NO	-
3343	ZINC01772523	1930	0.28371649980545044	NO	-
3344	ZINC03963910	4853	0.28368079662323	NO	-
3345	ZINC04595096	5583	0.28366369009017944	NO	-
3346	ZINC00097809	90	0.2836231589317322	NO	-
3347	ZINC03853087	4237	0.283623069524765	NO	-
3348	ZINC00274407	278	0.2836122512817383	NO	-
3349	ZINC04138282	5187	0.28360727429389954	NO	-
3350	ZINC00621123	661	0.2835976779460907	NO	-
3351	ZINC03496942	3697	0.2835896909236908	NO	-
3352	ZINC03349443	3228	0.28358346223831177	NO	-
3353	ZINC04501002	5568	0.2835780084133148	NO	-
3354	ZINC00202045	206	0.2835453152656555	NO	-
3355	ZINC02194261	2165	0.28354188799858093	NO	-
3356	ZINC00007518	4	0.28353509306907654	NO	-
3357	ZINC02948916	2921	0.28352752327919006	NO	-
3358	ZINC00260922	264	0.2835218012332916	NO	-
3359	ZINC03533702	3845	0.28351977467536926	NO	-
3360	ZINC01903775	1973	0.28348508477211	NO	-
3361	ZINC03852933	4216	0.28347429633140564	NO	-
3362	ZINC01191382	1640	0.2834665775299072	NO	-
3363	ZINC00464009	492	0.2834615707397461	NO	-
3364	ZINC03375587	3279	0.283436119556427	NO	-
3365	ZINC03383377	3300	0.28343164920806885	NO	-
3366	ZINC00620252	659	0.2834208607673645	NO	-
3367	ZINC00563060	585	0.28338590264320374	NO	-
3368	ZINC02809291	2776	0.2833798825740814	NO	-
3369	ZINC03890981	4778	0.2833736836910248	NO	-
3370	ZINC02855998	2818	0.2833693027496338	NO	-
3371	ZINC01324421	1712	0.2833682894706726	NO	-
3372	ZINC00773717	832	0.2833625376224518	NO	-
3373	ZINC02479637	2396	0.2833622992038727	NO	-
3374	ZINC04496644	5567	0.2833331525325775	NO	-
3375	ZINC00526887	552	0.28333035111427307	NO	-
3376	ZINC00367760	359	0.28326651453971863	NO	-
3377	ZINC03608806	4014	0.28322702646255493	NO	-
3378	ZINC03493724	3682	0.28322434425354004	NO	-
3379	ZINC03858680	4500	0.28322339057922363	NO	-
3380	ZINC01121074	1543	0.28322330117225647	NO	-
3381	ZINC01466633	1848	0.2831907272338867	NO	-
3382	ZINC02316141	2252	0.2831825315952301	NO	-
3383	ZINC03854244	4304	0.28317612409591675	NO	-
3384	ZINC00789491	890	0.283151775598526	NO	-
3385	ZINC02458806	2384	0.2831478416919708	NO	-
3386	ZINC00003613	2	0.2831440567970276	NO	-
3387	ZINC04468235	5512	0.2831270694732666	NO	-
3388	ZINC03391089	3330	0.28312578797340393	NO	-
3389	ZINC00382739	372	0.2831191122531891	NO	-
3390	ZINC01144093	1592	0.2831161320209503	NO	-
3391	ZINC04374706	5403	0.28311553597450256	NO	-
3392	ZINC00386096	376	0.2830711305141449	NO	-
3393	ZINC03548854	3858	0.2830684781074524	NO	-
3394	ZINC01146193	1596	0.28305622935295105	NO	-
3395	ZINC03867103	4593	0.28304725885391235	NO	-
3396	ZINC03252569	3118	0.28300240635871887	NO	-
3397	ZINC02152339	2149	0.2829974293708801	NO	-
3398	ZINC01084869	1481	0.28298240900039673	NO	-
3399	ZINC01362281	1749	0.282971054315567	NO	-
3400	ZINC01206013	1651	0.282949835062027	NO	-
3401	ZINC03213800	3053	0.2829452157020569	NO	-
3402	ZINC03977600	5015	0.2829011380672455	NO	-
3403	ZINC00563270	590	0.2828836739063263	NO	-
3404	ZINC03867401	4611	0.2828812301158905	NO	-
3405	ZINC03855553	4384	0.28287336230278015	NO	-
3406	ZINC00603855	626	0.28285977244377136	NO	-
3407	ZINC04357766	5383	0.2828557789325714	NO	-
3408	ZINC03856230	4393	0.28285351395606995	NO	-
3409	ZINC03854805	4343	0.2828471064567566	NO	-
3410	ZINC03507317	3761	0.28284189105033875	NO	-
3411	ZINC00252985	254	0.2828163206577301	NO	-
3412	ZINC00189376	194	0.28278788924217224	NO	-
3413	ZINC00783395	880	0.282766729593277	NO	-
3414	ZINC03867632	4640	0.2827599048614502	NO	-
3415	ZINC02865491	2841	0.2827041447162628	NO	-
3416	ZINC03400400	3379	0.28270062804222107	NO	-
3417	ZINC02245424	2224	0.2826876938343048	NO	-
3418	ZINC04627839	5595	0.282660573720932	NO	-
3419	ZINC00909588	1158	0.28265729546546936	NO	-
3420	ZINC00909588	1159	0.28265729546546936	NO	-
3421	ZINC03908001	4821	0.28264743089675903	NO	-
3422	ZINC04059313	5131	0.28261521458625793	NO	-
3423	ZINC00928621	1181	0.28261256217956543	NO	-
3424	ZINC02250223	2226	0.2826082706451416	NO	-
3425	ZINC04470463	5530	0.2825985848903656	NO	-
3426	ZINC00145826	148	0.28258460760116577	NO	-
3427	ZINC02777690	2678	0.2825676202774048	NO	-
3428	ZINC03867733	4647	0.28256699442863464	NO	-
3429	ZINC03853087	4236	0.28255194425582886	NO	-
3430	ZINC01109634	1516	0.28252628445625305	NO	-
3431	ZINC03409768	3422	0.2825073301792145	NO	-
3432	ZINC03867974	4701	0.2824818789958954	NO	-
3433	ZINC01264130	1699	0.28246191143989563	NO	-
3434	ZINC03957390	4838	0.2824409306049347	NO	-
3435	ZINC02713089	2584	0.2824303209781647	NO	-
3436	ZINC00612005	637	0.282416433095932	NO	-
3437	ZINC00377778	367	0.2824118435382843	NO	-
3438	ZINC01114579	1530	0.2823818325996399	NO	-
3439	ZINC00560764	582	0.2823643982410431	NO	-
3440	ZINC01336944	1723	0.28234270215034485	NO	-
3441	ZINC03029843	2971	0.2823418974876404	NO	-
3442	ZINC02064702	2121	0.2823217511177063	NO	-
3443	ZINC02064703	2122	0.2823217511177063	NO	-
3444	ZINC01349171	1736	0.2823072671890259	NO	-
3445	ZINC03852908	4214	0.28227177262306213	NO	-
3446	ZINC01188644	1635	0.2822658121585846	NO	-
3447	ZINC04167118	5203	0.28225064277648926	NO	-
3448	ZINC03892756	4800	0.28224021196365356	NO	-
3449	ZINC04465416	5487	0.28224021196365356	NO	-
3450	ZINC00400247	383	0.28222185373306274	NO	-
3451	ZINC00087781	80	0.2822110056877136	NO	-
3452	ZINC02656827	2534	0.28220224380493164	NO	-
3453	ZINC00830375	998	0.28219419717788696	NO	-
3454	ZINC03853793	4280	0.28218334913253784	NO	-
3455	ZINC03324370	3185	0.28216755390167236	NO	-
3456	ZINC03894320	4808	0.28214168548583984	NO	-
3457	ZINC01044210	1385	0.28212249279022217	NO	-
3458	ZINC00148036	153	0.28212183713912964	NO	-
3459	ZINC04636578	5602	0.2821117639541626	NO	-
3460	ZINC03344901	3219	0.2820787727832794	NO	-
3461	ZINC00717862	798	0.2820732891559601	NO	-
3462	ZINC00017742	8	0.28206077218055725	NO	-
3463	ZINC01466635	1849	0.2820515036582947	NO	-
3464	ZINC03296402	3158	0.2820484936237335	NO	-
3465	ZINC00252971	252	0.2820434272289276	NO	-
3466	ZINC04001199	5108	0.2820289433002472	NO	-
3467	ZINC02631824	2488	0.2820127308368683	NO	-
3468	ZINC02805438	2765	0.2820127010345459	NO	-
3469	ZINC03963972	4855	0.28200438618659973	NO	-
3470	ZINC00628719	675	0.28199487924575806	NO	-
3471	ZINC03563820	3925	0.2819422483444214	NO	-
3472	ZINC03425343	3488	0.28193673491477966	NO	-
3473	ZINC00951542	1234	0.28192615509033203	NO	-
3474	ZINC03859271	4537	0.28192171454429626	NO	-
3475	ZINC03855547	4381	0.2819196879863739	NO	-
3476	ZINC01191326	1639	0.28189215064048767	NO	-
3477	ZINC01121074	1544	0.281887948513031	NO	-
3478	ZINC01126126	1558	0.28187984228134155	NO	-
3479	ZINC02389603	2306	0.28187933564186096	NO	-
3480	ZINC01147069	1599	0.28187647461891174	NO	-
3481	ZINC02712868	2579	0.28186917304992676	NO	-
3482	ZINC00907535	1151	0.2818593382835388	NO	-
3483	ZINC00413230	397	0.2818571925163269	NO	-
3484	ZINC01073370	1451	0.281814843416214	NO	-
3485	ZINC01979371	2055	0.2818061411380768	NO	-
3486	ZINC00801456	926	0.2818011939525604	NO	-
3487	ZINC03867499	4624	0.28179773688316345	NO	-
3488	ZINC00941234	1210	0.2817947268486023	NO	-
3489	ZINC03563825	3927	0.2817935347557068	NO	-
3490	ZINC00178911	177	0.28174906969070435	NO	-
3491	ZINC02086828	2135	0.2817409336566925	NO	-
3492	ZINC03549213	3862	0.28173068165779114	NO	-
3493	ZINC02487976	2402	0.2817282974720001	NO	-
3494	ZINC01061287	1432	0.2817237377166748	NO	-
3495	ZINC03854771	4339	0.2817068099975586	NO	-
3496	ZINC03853044	4224	0.28169602155685425	NO	-
3497	ZINC00489155	514	0.28168824315071106	NO	-
3498	ZINC01972519	2049	0.28168824315071106	NO	-
3499	ZINC04484746	5547	0.2816791236400604	NO	-
3500	ZINC03384961	3309	0.2816527485847473	NO	-
3501	ZINC02423065	2338	0.28164538741111755	NO	-
3502	ZINC02426868	2344	0.28164538741111755	NO	-
3503	ZINC00526887	551	0.2816449999809265	NO	-
3504	ZINC02591763	2434	0.2816448211669922	NO	-
3505	ZINC00119456	116	0.28163832426071167	NO	-
3506	ZINC03851185	4137	0.2816314101219177	NO	-
3507	ZINC04385519	5406	0.2816178798675537	NO	-
3508	ZINC01894059	1968	0.2815842032432556	NO	-
3509	ZINC02626321	2470	0.28157708048820496	NO	-
3510	ZINC03970907	4949	0.28157421946525574	NO	-
3511	ZINC00881323	1107	0.2815701961517334	NO	-
3512	ZINC04004664	5115	0.28155362606048584	NO	-
3513	ZINC00638803	700	0.28155073523521423	NO	-
3514	ZINC03853210	4244	0.28154462575912476	NO	-
3515	ZINC03867626	4638	0.28154364228248596	NO	-
3516	ZINC02289912	2242	0.28146079182624817	NO	-
3517	ZINC03977672	5017	0.2814439833164215	NO	-
3518	ZINC01981271	2069	0.28143295645713806	NO	-
3519	ZINC03420884	3461	0.2814312279224396	NO	-
3520	ZINC03567460	3945	0.2814290225505829	NO	-
3521	ZINC02203704	2183	0.2814284861087799	NO	-
3522	ZINC00789489	889	0.28141680359840393	NO	-
3523	ZINC00905423	1143	0.2814124822616577	NO	-
3524	ZINC03234398	3090	0.28139761090278625	NO	-
3525	ZINC03100320	3020	0.28137797117233276	NO	-
3526	ZINC04493282	5563	0.28137606382369995	NO	-
3527	ZINC01938903	2029	0.28136131167411804	NO	-
3528	ZINC03568202	3949	0.2813309133052826	NO	-
3529	ZINC01927579	2004	0.28133058547973633	NO	-
3530	ZINC03815538	67	0.2813081741333008	YES	8
3531	ZINC03899235	4813	0.28129705786705017	NO	-
3532	ZINC04443157	5440	0.281278133392334	NO	-
3533	ZINC02446871	2374	0.28126218914985657	NO	-
3534	ZINC01052165	1392	0.2812356948852539	NO	-
3535	ZINC03868643	4731	0.2812045216560364	NO	-
3536	ZINC00136309	139	0.2811860144138336	NO	-
3537	ZINC04361527	5395	0.2811560332775116	NO	-
3538	ZINC03424286	3478	0.28114789724349976	NO	-
3539	ZINC00003289	0	0.2811472415924072	NO	-
3540	ZINC03387359	3319	0.2811388373374939	NO	-
3541	ZINC04317738	5348	0.28113430738449097	NO	-
3542	ZINC02879133	2864	0.28110840916633606	NO	-
3543	ZINC00525633	550	0.2811061143875122	NO	-
3544	ZINC02230093	2215	0.28109729290008545	NO	-
3545	ZINC02392703	2308	0.281094491481781	NO	-
3546	ZINC03359901	3253	0.2810887396335602	NO	-
3547	ZINC00014626	5	0.2810620963573456	NO	-
3548	ZINC03983294	5045	0.28103336691856384	NO	-
3549	ZINC03977709	5020	0.2810313105583191	NO	-
3550	ZINC03859307	4540	0.2810162603855133	NO	-
3551	ZINC03558950	3901	0.28100600838661194	NO	-
3552	ZINC00477816	510	0.2809905409812927	NO	-
3553	ZINC01109951	1517	0.2809771001338959	NO	-
3554	ZINC00274407	279	0.2809256613254547	NO	-
3555	ZINC02094521	2137	0.2809169888496399	NO	-
3556	ZINC00081340	76	0.280912309885025	NO	-
3557	ZINC03970907	4950	0.2808680534362793	NO	-
3558	ZINC01981679	2082	0.2808627784252167	NO	-
3559	ZINC01981680	2083	0.2808627784252167	NO	-
3560	ZINC00501896	516	0.28081971406936646	NO	-
3561	ZINC02209564	2191	0.28080496191978455	NO	-
3562	ZINC02393825	2309	0.2807962894439697	NO	-
3563	ZINC03850877	4121	0.2807832956314087	NO	-
3564	ZINC02664239	2550	0.28076741099357605	NO	-
3565	ZINC00386509	377	0.2807652950286865	NO	-
3566	ZINC03868832	4739	0.2807023823261261	NO	-
3567	ZINC03853604	4268	0.2806958854198456	NO	-
3568	ZINC03853519	4260	0.2806587517261505	NO	-
3569	ZINC03857595	4451	0.28065675497055054	NO	-
3570	ZINC03475615	3601	0.28064826130867004	NO	-
3571	ZINC03475619	3602	0.28064826130867004	NO	-
3572	ZINC03867429	4613	0.2806455194950104	NO	-
3573	ZINC03974073	4989	0.2806130349636078	NO	-
3574	ZINC01148395	1600	0.2806033194065094	NO	-
3575	ZINC01459248	1840	0.28060078620910645	NO	-
3576	ZINC03424828	3486	0.28058773279190063	NO	-
3577	ZINC00413248	403	0.280561625957489	NO	-
3578	ZINC02777689	2677	0.28050854802131653	NO	-
3579	ZINC02791752	2698	0.2804655432701111	NO	-
3580	ZINC01981253	2068	0.2804526090621948	NO	-
3581	ZINC03572907	3961	0.2804446518421173	NO	-
3582	ZINC01807609	1945	0.28044387698173523	NO	-
3583	ZINC03853981	4292	0.2804405093193054	NO	-
3584	ZINC03868552	4730	0.2804083526134491	NO	-
3585	ZINC03851615	4163	0.280386358499527	NO	-
3586	ZINC00881669	1111	0.28037071228027344	NO	-
3587	ZINC02667851	2557	0.28036054968833923	NO	-
3588	ZINC02667852	2558	0.28036054968833923	NO	-
3589	ZINC00930029	1188	0.2803449332714081	NO	-
3590	ZINC00215908	220	0.2803208827972412	NO	-
3591	ZINC00310615	299	0.2803131639957428	NO	-
3592	ZINC03040623	2983	0.28030917048454285	NO	-
3593	ZINC03855173	4378	0.28029462695121765	NO	-
3594	ZINC03867190	4599	0.28027820587158203	NO	-
3595	ZINC01225870	1682	0.2802470624446869	NO	-
3596	ZINC00502838	518	0.28024211525917053	NO	-
3597	ZINC03852522	4187	0.2802272439002991	NO	-
3598	ZINC04467628	5501	0.2802272439002991	NO	-
3599	ZINC04514292	5573	0.28017759323120117	NO	-
3600	ZINC01176693	1625	0.2801356315612793	NO	-
3601	ZINC03524613	3828	0.28011542558670044	NO	-
3602	ZINC00774460	837	0.2800940275192261	NO	-
3603	ZINC03567433	3943	0.2800786793231964	NO	-
3604	ZINC01904848	1974	0.28006258606910706	NO	-
3605	ZINC03970450	4920	0.28005364537239075	NO	-
3606	ZINC03851469	4153	0.280048131942749	NO	-
3607	ZINC03868264	4720	0.2800302505493164	NO	-
3608	ZINC01274326	1704	0.28002214431762695	NO	-
3609	ZINC00797000	918	0.2800203263759613	NO	-
3610	ZINC01651045	1909	0.2800164818763733	NO	-
3611	ZINC04341978	5359	0.2800130844116211	NO	-
3612	ZINC03855052	4360	0.28000080585479736	NO	-
3613	ZINC03867430	4614	0.2799925208091736	NO	-
3614	ZINC00687273	767	0.2799750864505768	NO	-
3615	ZINC01066215	1439	0.2799701690673828	NO	-
3616	ZINC02342409	2269	0.2799573242664337	NO	-
3617	ZINC00580967	608	0.2799362242221832	NO	-
3618	ZINC02350778	2277	0.27992573380470276	NO	-
3619	ZINC02350778	2278	0.27992573380470276	NO	-
3620	ZINC03834042	79	0.27990293502807617	YES	10
3621	ZINC00149428	160	0.2799012362957001	NO	-
3622	ZINC00891059	1128	0.27988672256469727	NO	-
3623	ZINC00891059	1129	0.27988672256469727	NO	-
3624	ZINC00885375	1122	0.27987608313560486	NO	-
3625	ZINC03892884	4804	0.27986279129981995	NO	-
3626	ZINC03963921	4854	0.2798600494861603	NO	-
3627	ZINC03419406	3448	0.27985599637031555	NO	-
3628	ZINC01917341	1980	0.2798343896865845	NO	-
3629	ZINC03852105	4183	0.27983272075653076	NO	-
3630	ZINC04465402	5486	0.27983272075653076	NO	-
3631	ZINC03851612	4161	0.2798275649547577	NO	-
3632	ZINC03983193	5041	0.2798256278038025	NO	-
3633	ZINC01459248	1841	0.2797721326351166	NO	-
3634	ZINC01984064	2102	0.2797655761241913	NO	-
3635	ZINC03424768	3484	0.27976202964782715	NO	-
3636	ZINC02730278	2621	0.27976077795028687	NO	-
3637	ZINC02341966	2268	0.27974826097488403	NO	-
3638	ZINC03536399	3846	0.2797413766384125	NO	-
3639	ZINC01141428	1588	0.27970895171165466	NO	-
3640	ZINC03977599	5014	0.2797040045261383	NO	-
3641	ZINC00951489	1231	0.2797030508518219	NO	-
3642	ZINC00966318	1250	0.279668927192688	NO	-
3643	ZINC03909740	4828	0.27966806292533875	NO	-
3644	ZINC03387888	3320	0.2796676754951477	NO	-
3645	ZINC01012018	1312	0.2796175181865692	NO	-
3646	ZINC01040130	1369	0.2796134352684021	NO	-
3647	ZINC00681594	759	0.27960777282714844	NO	-
3648	ZINC03173972	3033	0.2795999348163605	NO	-
3649	ZINC03578168	3966	0.2795764207839966	NO	-
3650	ZINC03409766	3421	0.27957016229629517	NO	-
3651	ZINC03305320	3163	0.2795675992965698	NO	-
3652	ZINC03305322	3164	0.2795675992965698	NO	-
3653	ZINC00551079	573	0.2795354127883911	NO	-
3654	ZINC03292663	3151	0.2795305550098419	NO	-
3655	ZINC04094763	5155	0.2795291841030121	NO	-
3656	ZINC03185858	3039	0.2795030474662781	NO	-
3657	ZINC02651691	2526	0.2794841527938843	NO	-
3658	ZINC00184267	189	0.27947795391082764	NO	-
3659	ZINC00455769	483	0.27947255969047546	NO	-
3660	ZINC00116640	113	0.27946338057518005	NO	-
3661	ZINC04108686	5164	0.27945148944854736	NO	-
3662	ZINC03902115	4814	0.27944350242614746	NO	-
3663	ZINC02644268	2509	0.27944108843803406	NO	-
3664	ZINC00072031	66	0.2794380486011505	NO	-
3665	ZINC01058550	1420	0.2794378697872162	NO	-
3666	ZINC01058551	1421	0.2794378697872162	NO	-
3667	ZINC01466636	1850	0.27943453192710876	NO	-
3668	ZINC03568236	3950	0.27943360805511475	NO	-
3669	ZINC02524252	2424	0.27940264344215393	NO	-
3670	ZINC02401929	2316	0.2793714106082916	NO	-
3671	ZINC00044728	35	0.2793630361557007	NO	-
3672	ZINC00044729	36	0.2793630361557007	NO	-
3673	ZINC00800599	923	0.2793630361557007	NO	-
3674	ZINC00800600	924	0.2793630361557007	NO	-
3675	ZINC00937575	1199	0.2793533205986023	NO	-
3676	ZINC03834031	59	0.2793228030204773	YES	6
3677	ZINC03209318	3049	0.2793170213699341	NO	-
3678	ZINC03858019	4472	0.27931126952171326	NO	-
3679	ZINC04496457	5566	0.2792823016643524	NO	-
3680	ZINC03497226	3702	0.2792632281780243	NO	-
3681	ZINC01763413	1928	0.27924856543540955	NO	-
3682	ZINC03266347	3129	0.2792474627494812	NO	-
3683	ZINC02636182	2496	0.2792174220085144	NO	-
3684	ZINC03866846	4583	0.279216468334198	NO	-
3685	ZINC00390761	380	0.2792035937309265	NO	-
3686	ZINC03601333	4006	0.2791934907436371	NO	-
3687	ZINC03366797	3263	0.2791689932346344	NO	-
3688	ZINC03851340	4147	0.27915632724761963	NO	-
3689	ZINC03970393	4915	0.2791205644607544	NO	-
3690	ZINC04087312	5144	0.27911999821662903	NO	-
3691	ZINC04484857	5548	0.27911850810050964	NO	-
3692	ZINC01074047	1454	0.27910318970680237	NO	-
3693	ZINC01033207	1343	0.2790682315826416	NO	-
3694	ZINC02793421	2704	0.27905261516571045	NO	-
3695	ZINC03851634	4164	0.2790506184101105	NO	-
3696	ZINC03855135	4367	0.2790454626083374	NO	-
3697	ZINC03891076	4780	0.2790255546569824	NO	-
3698	ZINC03494810	3685	0.2790108025074005	NO	-
3699	ZINC02194260	2164	0.27900880575180054	NO	-
3700	ZINC00793163	910	0.27894899249076843	NO	-
3701	ZINC00138081	141	0.27894124388694763	NO	-
3702	ZINC04346689	5363	0.2789405584335327	NO	-
3703	ZINC03858411	4485	0.2789385914802551	NO	-
3704	ZINC03853704	4276	0.27890095114707947	NO	-
3705	ZINC03853705	4277	0.27890095114707947	NO	-
3706	ZINC04467718	5504	0.27890095114707947	NO	-
3707	ZINC03313660	3175	0.2788991332054138	NO	-
3708	ZINC01104473	1513	0.27885380387306213	NO	-
3709	ZINC00779362	867	0.27883872389793396	NO	-
3710	ZINC03436227	3513	0.27882376313209534	NO	-
3711	ZINC03980685	5023	0.27881890535354614	NO	-
3712	ZINC03867839	4661	0.27879083156585693	NO	-
3713	ZINC03409663	3418	0.2787433862686157	NO	-
3714	ZINC04239074	5251	0.27871254086494446	NO	-
3715	ZINC03216048	3059	0.2786841094493866	NO	-
3716	ZINC00846530	1015	0.27864664793014526	NO	-
3717	ZINC00184268	190	0.2786175608634949	NO	-
3718	ZINC03450980	3541	0.2786143720149994	NO	-
3719	ZINC03450982	3542	0.2786143720149994	NO	-
3720	ZINC03516810	3802	0.27859586477279663	NO	-
3721	ZINC02648617	2518	0.2785879969596863	NO	-
3722	ZINC01906692	1975	0.2785748243331909	NO	-
3723	ZINC04459499	5449	0.2785654067993164	NO	-
3724	ZINC04231145	5242	0.2785530984401703	NO	-
3725	ZINC03436040	3510	0.2785443067550659	NO	-
3726	ZINC03430355	3493	0.2785297632217407	NO	-
3727	ZINC03890174	4764	0.2785279154777527	NO	-
3728	ZINC04178350	5211	0.2785125970840454	NO	-
3729	ZINC03855547	4382	0.27850523591041565	NO	-
3730	ZINC04136854	5186	0.2785030007362366	NO	-
3731	ZINC03558533	3895	0.27848756313323975	NO	-
3732	ZINC03854636	4327	0.27847060561180115	NO	-
3733	ZINC03479459	3643	0.27846214175224304	NO	-
3734	ZINC00443562	470	0.2784592807292938	NO	-
3735	ZINC03407006	3414	0.27844348549842834	NO	-
3736	ZINC03260148	3125	0.27841460704803467	NO	-
3737	ZINC03385377	3312	0.27839982509613037	NO	-
3738	ZINC00223694	222	0.27839598059654236	NO	-
3739	ZINC00366501	357	0.2783738374710083	NO	-
3740	ZINC02865271	2840	0.27836182713508606	NO	-
3741	ZINC02866780	2842	0.27835696935653687	NO	-
3742	ZINC02797935	2745	0.27834880352020264	NO	-
3743	ZINC03528025	3831	0.278324156999588	NO	-
3744	ZINC03475243	3597	0.27832040190696716	NO	-
3745	ZINC03850658	4111	0.27831292152404785	NO	-
3746	ZINC01043264	1382	0.2783060371875763	NO	-
3747	ZINC00904707	1142	0.2782982587814331	NO	-
3748	ZINC03971202	4959	0.2782917618751526	NO	-
3749	ZINC02795355	2714	0.2782864570617676	NO	-
3750	ZINC02203947	2184	0.2782813608646393	NO	-
3751	ZINC00472393	502	0.27828019857406616	NO	-
3752	ZINC00773806	835	0.27827680110931396	NO	-
3753	ZINC02765842	2667	0.2782648205757141	NO	-
3754	ZINC00659298	729	0.2782628536224365	NO	-
3755	ZINC03567311	3938	0.27825239300727844	NO	-
3756	ZINC03452223	3543	0.27824461460113525	NO	-
3757	ZINC03310997	3171	0.2782427966594696	NO	-
3758	ZINC04315396	5344	0.27823731303215027	NO	-
3759	ZINC00638271	699	0.2782273590564728	NO	-
3760	ZINC02350778	2276	0.278222918510437	NO	-
3761	ZINC02365384	2289	0.27821069955825806	NO	-
3762	ZINC01129019	1563	0.27819129824638367	NO	-
3763	ZINC02197707	2171	0.2781417667865753	NO	-
3764	ZINC00341049	329	0.2781251072883606	NO	-
3765	ZINC04103973	5160	0.27811428904533386	NO	-
3766	ZINC02877369	2859	0.27811118960380554	NO	-
3767	ZINC03852565	4189	0.27808332443237305	NO	-
3768	ZINC04484723	5544	0.27808305621147156	NO	-
3769	ZINC00094387	85	0.27806827425956726	NO	-
3770	ZINC00360401	347	0.2780667245388031	NO	-
3771	ZINC00360402	348	0.2780667245388031	NO	-
3772	ZINC01332840	1721	0.278042733669281	NO	-
3773	ZINC04633453	5600	0.27800068259239197	NO	-
3774	ZINC03851392	4150	0.27799466252326965	NO	-
3775	ZINC03857172	4418	0.27799007296562195	NO	-
3776	ZINC03479257	3637	0.2779792845249176	NO	-
3777	ZINC00017742	10	0.277956485748291	NO	-
3778	ZINC03593469	3994	0.2779551148414612	NO	-
3779	ZINC03528676	3833	0.27793899178504944	NO	-
3780	ZINC00133336	134	0.2779177129268646	NO	-
3781	ZINC02883521	2870	0.2779129147529602	NO	-
3782	ZINC01981510	2078	0.27790817618370056	NO	-
3783	ZINC01194909	1641	0.27790412306785583	NO	-
3784	ZINC02631874	2489	0.2779008448123932	NO	-
3785	ZINC00679906	757	0.2778988778591156	NO	-
3786	ZINC03593467	3993	0.27789506316185	NO	-
3787	ZINC03594181	3997	0.27789506316185	NO	-
3788	ZINC03485518	3665	0.2778942883014679	NO	-
3789	ZINC00791103	895	0.2778840661048889	NO	-
3790	ZINC02524216	2421	0.27786362171173096	NO	-
3791	ZINC03431433	3494	0.2778574228286743	NO	-
3792	ZINC03855128	4366	0.2778286039829254	NO	-
3793	ZINC04467879	5510	0.2778286039829254	NO	-
3794	ZINC03415738	3441	0.2778276205062866	NO	-
3795	ZINC03331848	3195	0.2778247892856598	NO	-
3796	ZINC00713402	785	0.2778175473213196	NO	-
3797	ZINC03474031	3596	0.27781426906585693	NO	-
3798	ZINC00530228	558	0.2777986228466034	NO	-
3799	ZINC03859537	4549	0.2777692377567291	NO	-
3800	ZINC01502700	1880	0.27776411175727844	NO	-
3801	ZINC04221232	5226	0.2777588665485382	NO	-
3802	ZINC01514753	1893	0.2777542471885681	NO	-
3803	ZINC04357551	5380	0.27772700786590576	NO	-
3804	ZINC00563059	584	0.27769583463668823	NO	-
3805	ZINC02229264	2213	0.2776912450790405	NO	-
3806	ZINC01491052	1860	0.2776511311531067	NO	-
3807	ZINC04106941	5162	0.2776048183441162	NO	-
3808	ZINC04492166	5557	0.27760204672813416	NO	-
3809	ZINC04192730	5218	0.2775992751121521	NO	-
3810	ZINC03971202	4960	0.27759236097335815	NO	-
3811	ZINC01833496	1953	0.2775901257991791	NO	-
3812	ZINC04467862	5509	0.2775847911834717	NO	-
3813	ZINC03854617	4325	0.2775707542896271	NO	-
3814	ZINC02836245	2794	0.27756714820861816	NO	-
3815	ZINC03480327	3652	0.27756649255752563	NO	-
3816	ZINC01778271	1934	0.27752548456192017	NO	-
3817	ZINC00008074	45	0.2775239646434784	YES	4
3818	ZINC00942876	1219	0.2775093913078308	NO	-
3819	ZINC03857143	4417	0.27750805020332336	NO	-
3820	ZINC04087382	5145	0.2774994969367981	NO	-
3821	ZINC01909287	1976	0.2774733603000641	NO	-
3822	ZINC00188519	192	0.2774702310562134	NO	-
3823	ZINC04087530	5146	0.2774620056152344	NO	-
3824	ZINC03867962	4692	0.2774617373943329	NO	-
3825	ZINC00433772	463	0.2774568200111389	NO	-
3826	ZINC01833495	1952	0.27744659781455994	NO	-
3827	ZINC02346611	2271	0.2774129807949066	NO	-
3828	ZINC01349238	1738	0.27739217877388	NO	-
3829	ZINC04415502	5424	0.27738744020462036	NO	-
3830	ZINC03332182	3196	0.2773873805999756	NO	-
3831	ZINC00202629	208	0.2773837447166443	NO	-
3832	ZINC04370983	5401	0.2773568630218506	NO	-
3833	ZINC01441526	1830	0.2773549556732178	NO	-
3834	ZINC02793422	2705	0.27735185623168945	NO	-
3835	ZINC03513500	3791	0.27734559774398804	NO	-
3836	ZINC03513502	3792	0.27734559774398804	NO	-
3837	ZINC03850887	4123	0.27734166383743286	NO	-
3838	ZINC00951541	1233	0.2773407995700836	NO	-
3839	ZINC00846531	1016	0.2773171365261078	NO	-
3840	ZINC03337935	3206	0.27729952335357666	NO	-
3841	ZINC00035356	24	0.2772986888885498	NO	-
3842	ZINC00035357	25	0.2772986888885498	NO	-
3843	ZINC03567374	3941	0.277294397354126	NO	-
3844	ZINC03850447	4110	0.2772250175476074	NO	-
3845	ZINC01922893	1994	0.2772202491760254	NO	-
3846	ZINC00773428	829	0.2772051990032196	NO	-
3847	ZINC02868957	2846	0.2771845757961273	NO	-
3848	ZINC00047996	40	0.277180016040802	NO	-
3849	ZINC02622285	2456	0.27716532349586487	NO	-
3850	ZINC03250463	3117	0.2771330773830414	NO	-
3851	ZINC02617989	2443	0.2771211266517639	NO	-
3852	ZINC00813735	964	0.2771022319793701	NO	-
3853	ZINC03567329	3939	0.2770997881889343	NO	-
3854	ZINC00773639	831	0.27709367871284485	NO	-
3855	ZINC03366703	3260	0.2770690619945526	NO	-
3856	ZINC00973419	1259	0.2770543098449707	NO	-
3857	ZINC00885480	1124	0.27703621983528137	NO	-
3858	ZINC03475456	3599	0.2770300805568695	NO	-
3859	ZINC02541703	2427	0.2770286500453949	NO	-
3860	ZINC03229990	3082	0.2770099937915802	NO	-
3861	ZINC04348627	5368	0.27698516845703125	NO	-
3862	ZINC00917024	1169	0.2769741415977478	NO	-
3863	ZINC02364249	2286	0.2769649028778076	NO	-
3864	ZINC02364251	2287	0.2769649028778076	NO	-
3865	ZINC02783453	2685	0.27696460485458374	NO	-
3866	ZINC00628786	676	0.2769644260406494	NO	-
3867	ZINC03907161	4820	0.27696192264556885	NO	-
3868	ZINC04193509	5219	0.2769346833229065	NO	-
3869	ZINC00184409	191	0.27689170837402344	NO	-
3870	ZINC03123392	3025	0.2768697142601013	NO	-
3871	ZINC00028732	21	0.27683985233306885	NO	-
3872	ZINC03854983	4356	0.27683427929878235	NO	-
3873	ZINC01445403	1838	0.27680355310440063	NO	-
3874	ZINC00413590	405	0.2768012583255768	NO	-
3875	ZINC00511483	533	0.27675285935401917	NO	-
3876	ZINC03867965	4693	0.2767399251461029	NO	-
3877	ZINC02995789	2954	0.27673450112342834	NO	-
3878	ZINC03867830	4657	0.27672669291496277	NO	-
3879	ZINC04483961	5541	0.27672067284584045	NO	-
3880	ZINC04467862	5507	0.2766914963722229	NO	-
3881	ZINC01181311	1626	0.27666527032852173	NO	-
3882	ZINC02721104	2609	0.2766532301902771	NO	-
3883	ZINC03294233	3156	0.27661052346229553	NO	-
3884	ZINC02878225	2862	0.27659550309181213	NO	-
3885	ZINC00779316	861	0.27657565474510193	NO	-
3886	ZINC02461832	2385	0.2765723168849945	NO	-
3887	ZINC03853543	4265	0.27652814984321594	NO	-
3888	ZINC02915792	2894	0.27651023864746094	NO	-
3889	ZINC03401450	3398	0.27649155259132385	NO	-
3890	ZINC03370454	3271	0.2764541506767273	NO	-
3891	ZINC03376965	3280	0.2764537036418915	NO	-
3892	ZINC04394745	5412	0.27645018696784973	NO	-
3893	ZINC01922894	1995	0.27642151713371277	NO	-
3894	ZINC03854510	4315	0.27642059326171875	NO	-
3895	ZINC02213222	2196	0.276409387588501	NO	-
3896	ZINC00970304	1254	0.27640676498413086	NO	-
3897	ZINC02856099	2819	0.27640607953071594	NO	-
3898	ZINC02057409	2115	0.2763417959213257	NO	-
3899	ZINC04358633	5390	0.2763165831565857	NO	-
3900	ZINC00111913	106	0.27631115913391113	NO	-
3901	ZINC01116518	1535	0.2762807011604309	NO	-
3902	ZINC01938189	2018	0.27627336978912354	NO	-
3903	ZINC03419577	3451	0.27626466751098633	NO	-
3904	ZINC03316646	3178	0.2762572169303894	NO	-
3905	ZINC03513788	3795	0.27625638246536255	NO	-
3906	ZINC03410272	3427	0.27623477578163147	NO	-
3907	ZINC02651307	2524	0.27622270584106445	NO	-
3908	ZINC03476182	3617	0.27617785334587097	NO	-
3909	ZINC01350961	1741	0.2761542499065399	NO	-
3910	ZINC00846529	1014	0.27614927291870117	NO	-
3911	ZINC01782233	1940	0.27614927291870117	NO	-
3912	ZINC01342949	1732	0.276126503944397	NO	-
3913	ZINC03419398	3447	0.2761075794696808	NO	-
3914	ZINC03075628	3012	0.27609482407569885	NO	-
3915	ZINC00467847	495	0.27608585357666016	NO	-
3916	ZINC03475788	3605	0.2760739326477051	NO	-
3917	ZINC03475790	3606	0.2760739326477051	NO	-
3918	ZINC03345760	3220	0.2760617733001709	NO	-
3919	ZINC04595973	5586	0.2760416865348816	NO	-
3920	ZINC00667318	737	0.2760344445705414	NO	-
3921	ZINC03857175	4419	0.27603042125701904	NO	-
3922	ZINC03849443	4097	0.276028573513031	NO	-
3923	ZINC00035371	26	0.2759948968887329	NO	-
3924	ZINC04252160	5286	0.275994211435318	NO	-
3925	ZINC03867831	4659	0.2759872376918793	NO	-
3926	ZINC04286435	5332	0.2759575843811035	NO	-
3927	ZINC03462225	3581	0.27591177821159363	NO	-
3928	ZINC03415773	3442	0.27590158581733704	NO	-
3929	ZINC04059468	5133	0.2758687734603882	NO	-
3930	ZINC03890034	4761	0.275867223739624	NO	-
3931	ZINC02411465	2329	0.27585864067077637	NO	-
3932	ZINC03853136	4239	0.275856077671051	NO	-
3933	ZINC01364394	1756	0.2758520245552063	NO	-
3934	ZINC03975219	4991	0.2758345603942871	NO	-
3935	ZINC03983715	5056	0.2758316397666931	NO	-
3936	ZINC03866685	4577	0.2758235037326813	NO	-
3937	ZINC00448628	477	0.27581632137298584	NO	-
3938	ZINC00448630	478	0.27581632137298584	NO	-
3939	ZINC03858867	4509	0.27580443024635315	NO	-
3940	ZINC00969996	1251	0.2757885456085205	NO	-
3941	ZINC03478991	3630	0.2757859528064728	NO	-
3942	ZINC01163459	1616	0.27577370405197144	NO	-
3943	ZINC03366878	3264	0.27577370405197144	NO	-
3944	ZINC00525495	546	0.2757537364959717	NO	-
3945	ZINC00525498	547	0.2757537364959717	NO	-
3946	ZINC00818493	980	0.27575042843818665	NO	-
3947	ZINC02284905	2241	0.27573496103286743	NO	-
3948	ZINC02784675	2686	0.2757279872894287	NO	-
3949	ZINC00223744	223	0.2756997048854828	NO	-
3950	ZINC04274830	5315	0.27565425634384155	NO	-
3951	ZINC00110187	101	0.275637149810791	NO	-
3952	ZINC02756170	2649	0.2756248712539673	NO	-
3953	ZINC02279708	2237	0.2756246328353882	NO	-
3954	ZINC03604574	4011	0.27561214566230774	NO	-
3955	ZINC03546343	3857	0.2756037712097168	NO	-
3956	ZINC02604911	2435	0.2755845785140991	NO	-
3957	ZINC03852743	4203	0.2755831182003021	NO	-
3958	ZINC01034868	1356	0.2755620777606964	NO	-
3959	ZINC01053638	1397	0.27555373311042786	NO	-
3960	ZINC03436706	3522	0.275545597076416	NO	-
3961	ZINC01253924	1693	0.2755369246006012	NO	-
3962	ZINC03867840	4663	0.27551019191741943	NO	-
3963	ZINC03504078	3736	0.2754764258861542	NO	-
3964	ZINC00810348	952	0.27547359466552734	NO	-
3965	ZINC03858888	4514	0.27541184425354004	NO	-
3966	ZINC04468389	5515	0.27541184425354004	NO	-
3967	ZINC03475486	3600	0.27540072798728943	NO	-
3968	ZINC00649450	722	0.27538448572158813	NO	-
3969	ZINC03853900	4289	0.2753620743751526	NO	-
3970	ZINC04249605	5276	0.27534931898117065	NO	-
3971	ZINC01473181	1857	0.2753487825393677	NO	-
3972	ZINC03851389	4149	0.27532878518104553	NO	-
3973	ZINC03867937	4673	0.27532127499580383	NO	-
3974	ZINC03852642	4197	0.27530914545059204	NO	-
3975	ZINC03976256	5001	0.2752918303012848	NO	-
3976	ZINC03227464	3076	0.27529144287109375	NO	-
3977	ZINC01134580	1579	0.27528631687164307	NO	-
3978	ZINC03579634	3968	0.2752770483493805	NO	-
3979	ZINC03579636	3969	0.2752770483493805	NO	-
3980	ZINC03579674	3970	0.2752770483493805	NO	-
3981	ZINC03579676	3971	0.2752770483493805	NO	-
3982	ZINC02878226	2863	0.2752593755722046	NO	-
3983	ZINC02873656	2854	0.275195837020874	NO	-
3984	ZINC02873656	2855	0.275195837020874	NO	-
3985	ZINC03327482	3189	0.27516672015190125	NO	-
3986	ZINC03436430	3516	0.2751646339893341	NO	-
3987	ZINC00937375	1197	0.2751447856426239	NO	-
3988	ZINC01365184	1763	0.27513062953948975	NO	-
3989	ZINC03859774	4551	0.2751079201698303	NO	-
3990	ZINC03854685	4330	0.27502599358558655	NO	-
3991	ZINC03889021	4752	0.27502426505088806	NO	-
3992	ZINC02996577	2955	0.27499082684516907	NO	-
3993	ZINC03859487	4546	0.27497339248657227	NO	-
3994	ZINC01069901	1448	0.2749432921409607	NO	-
3995	ZINC00145238	146	0.27493640780448914	NO	-
3996	ZINC00908101	1156	0.27491024136543274	NO	-
3997	ZINC03229173	3080	0.27490535378456116	NO	-
3998	ZINC00537895	563	0.27489131689071655	NO	-
3999	ZINC04362958	5396	0.27486947178840637	NO	-
4000	ZINC00803263	930	0.2748691439628601	NO	-
4001	ZINC03853980	4291	0.27482521533966064	NO	-
4002	ZINC02223476	2206	0.27481430768966675	NO	-
4003	ZINC02223476	2207	0.27481430768966675	NO	-
4004	ZINC00745678	817	0.2748106122016907	NO	-
4005	ZINC00611976	636	0.2748018205165863	NO	-
4006	ZINC03815527	70	0.27478712797164917	YES	8
4007	ZINC03504077	3735	0.2747717499732971	NO	-
4008	ZINC00980414	1269	0.27474889159202576	NO	-
4009	ZINC04252381	5291	0.2747107148170471	NO	-
4010	ZINC02405525	2321	0.2747032344341278	NO	-
4011	ZINC03853040	4220	0.2747010886669159	NO	-
4012	ZINC01095414	1497	0.2746984660625458	NO	-
4013	ZINC01466638	1851	0.27464035153388977	NO	-
4014	ZINC01033755	1346	0.27462702989578247	NO	-
4015	ZINC00617991	653	0.27461159229278564	NO	-
4016	ZINC00617992	654	0.27461159229278564	NO	-
4017	ZINC03853080	4234	0.2745874524116516	NO	-
4018	ZINC00784652	884	0.27456292510032654	NO	-
4019	ZINC03852653	4199	0.2745557427406311	NO	-
4020	ZINC02265232	2233	0.2745509445667267	NO	-
4021	ZINC00367684	358	0.2745477855205536	NO	-
4022	ZINC03969316	4879	0.274514764547348	NO	-
4023	ZINC04478318	5539	0.2745097577571869	NO	-
4024	ZINC03352810	3235	0.27450650930404663	NO	-
4025	ZINC01077049	1460	0.2745046615600586	NO	-
4026	ZINC02853413	2814	0.2744995057582855	NO	-
4027	ZINC04370806	5400	0.2744835317134857	NO	-
4028	ZINC03479462	3644	0.27444884181022644	NO	-
4029	ZINC00638271	698	0.2744366228580475	NO	-
4030	ZINC03475420	3598	0.27443215250968933	NO	-
4031	ZINC00560734	581	0.2744286358356476	NO	-
4032	ZINC03867945	4680	0.27442386746406555	NO	-
4033	ZINC01938090	2013	0.2744199335575104	NO	-
4034	ZINC02883566	2871	0.2744148373603821	NO	-
4035	ZINC03008292	2961	0.27438947558403015	NO	-
4036	ZINC01002089	1297	0.2743831276893616	NO	-
4037	ZINC01051756	1390	0.2743818759918213	NO	-
4038	ZINC03506767	3747	0.2743716537952423	NO	-
4039	ZINC02278207	2236	0.27435654401779175	NO	-
4040	ZINC00525611	548	0.2743426263332367	NO	-
4041	ZINC00525616	549	0.2743426263332367	NO	-
4042	ZINC02629011	2482	0.27433714270591736	NO	-
4043	ZINC03459956	3578	0.2743358016014099	NO	-
4044	ZINC04501197	5569	0.2743109464645386	NO	-
4045	ZINC04337195	5357	0.27428796887397766	NO	-
4046	ZINC03513609	3794	0.27425429224967957	NO	-
4047	ZINC00940543	1209	0.27424710988998413	NO	-
4048	ZINC03476184	3618	0.2742340564727783	NO	-
4049	ZINC01076972	1459	0.2742276191711426	NO	-
4050	ZINC00342969	335	0.2742116451263428	NO	-
4051	ZINC03858069	4475	0.2742111086845398	NO	-
4052	ZINC03347349	3223	0.2741664946079254	NO	-
4053	ZINC00928621	1180	0.27415895462036133	NO	-
4054	ZINC02193868	2163	0.2741556167602539	NO	-
4055	ZINC01006919	1306	0.27413275837898254	NO	-
4056	ZINC03867970	4696	0.2740899622440338	NO	-
4057	ZINC03971032	4952	0.2740882337093353	NO	-
4058	ZINC03977672	5018	0.2740613520145416	NO	-
4059	ZINC03478106	3626	0.2740349769592285	NO	-
4060	ZINC00883215	1119	0.27397653460502625	NO	-
4061	ZINC03867855	4668	0.27396246790885925	NO	-
4062	ZINC03867856	4670	0.27396246790885925	NO	-
4063	ZINC00107103	98	0.27389538288116455	NO	-
4064	ZINC01102385	1504	0.273892879486084	NO	-
4065	ZINC03436209	3512	0.2738701105117798	NO	-
4066	ZINC02434241	2360	0.2738303542137146	NO	-
4067	ZINC03434289	3501	0.27382832765579224	NO	-
4068	ZINC02524287	2425	0.27381086349487305	NO	-
4069	ZINC00784846	886	0.2738087475299835	NO	-
4070	ZINC03867186	4598	0.27380499243736267	NO	-
4071	ZINC00413231	398	0.2737637460231781	NO	-
4072	ZINC00447982	474	0.2737240195274353	NO	-
4073	ZINC03852516	4184	0.2736477255821228	NO	-
4074	ZINC04467626	5500	0.2736477255821228	NO	-
4075	ZINC03856518	4404	0.27363863587379456	NO	-
4076	ZINC03891125	4783	0.2736356854438782	NO	-
4077	ZINC03402374	3401	0.27362293004989624	NO	-
4078	ZINC02620592	2450	0.2736121118068695	NO	-
4079	ZINC00659298	730	0.27360254526138306	NO	-
4080	ZINC04001099	5106	0.27359530329704285	NO	-
4081	ZINC03858893	4516	0.2735862731933594	NO	-
4082	ZINC01114940	1532	0.2735835313796997	NO	-
4083	ZINC00713683	786	0.273578017950058	NO	-
4084	ZINC00138081	140	0.27355459332466125	NO	-
4085	ZINC01364378	1755	0.27354034781455994	NO	-
4086	ZINC03436428	3515	0.2735323905944824	NO	-
4087	ZINC00182839	186	0.27353182435035706	NO	-
4088	ZINC03439714	3529	0.2734881341457367	NO	-
4089	ZINC02760198	2654	0.273480623960495	NO	-
4090	ZINC03370696	3273	0.2734587490558624	NO	-
4091	ZINC03370698	3274	0.2734587490558624	NO	-
4092	ZINC01470563	1855	0.2734389007091522	NO	-
4093	ZINC01336950	1724	0.2734094560146332	NO	-
4094	ZINC02223476	2205	0.2734023630619049	NO	-
4095	ZINC02808368	2770	0.2734023630619049	NO	-
4096	ZINC01465855	1844	0.27338752150535583	NO	-
4097	ZINC02277130	2235	0.2733354866504669	NO	-
4098	ZINC03970907	4951	0.2733065187931061	NO	-
4099	ZINC00885375	1123	0.27330297231674194	NO	-
4100	ZINC01042401	1381	0.27328693866729736	NO	-
4101	ZINC03215274	3057	0.273284912109375	NO	-
4102	ZINC03148705	3028	0.2732597291469574	NO	-
4103	ZINC04033640	5118	0.2732369303703308	NO	-
4104	ZINC00929997	1185	0.2732367217540741	NO	-
4105	ZINC00810347	951	0.2732298970222473	NO	-
4106	ZINC03859776	4552	0.27322936058044434	NO	-
4107	ZINC03567447	3944	0.2732264995574951	NO	-
4108	ZINC03853325	4251	0.2732143700122833	NO	-
4109	ZINC00930011	1187	0.27319276332855225	NO	-
4110	ZINC00111913	104	0.2731668949127197	NO	-
4111	ZINC01491052	1862	0.27316439151763916	NO	-
4112	ZINC02143931	2148	0.27313870191574097	NO	-
4113	ZINC03971032	4953	0.27313053607940674	NO	-
4114	ZINC03579741	3974	0.2730635404586792	NO	-
4115	ZINC03579743	3975	0.2730635404586792	NO	-
4116	ZINC03983714	5055	0.2730614244937897	NO	-
4117	ZINC04292850	5336	0.27305829524993896	NO	-
4118	ZINC04267278	5306	0.27305319905281067	NO	-
4119	ZINC03987710	5071	0.27303242683410645	NO	-
4120	ZINC03890671	4772	0.2730053961277008	NO	-
4121	ZINC02511408	2418	0.2729955017566681	NO	-
4122	ZINC00304220	289	0.27299419045448303	NO	-
4123	ZINC02710885	2575	0.2729456424713135	NO	-
4124	ZINC03633117	4034	0.2729450762271881	NO	-
4125	ZINC01032939	1342	0.2729114294052124	NO	-
4126	ZINC04059309	5130	0.27290645241737366	NO	-
4127	ZINC02627931	2475	0.27289319038391113	NO	-
4128	ZINC02627932	2476	0.27289319038391113	NO	-
4129	ZINC00200549	204	0.2728891670703888	NO	-
4130	ZINC04266403	5302	0.27288568019866943	NO	-
4131	ZINC03983274	5044	0.27288272976875305	NO	-
4132	ZINC01292069	1710	0.27288180589675903	NO	-
4133	ZINC03294179	3155	0.2728816270828247	NO	-
4134	ZINC01077049	1461	0.2728773355484009	NO	-
4135	ZINC03867940	4677	0.2728772759437561	NO	-
4136	ZINC01470561	1854	0.27287694811820984	NO	-
4137	ZINC03851197	4138	0.2728649377822876	NO	-
4138	ZINC02314607	2251	0.2728629410266876	NO	-
4139	ZINC03436206	3511	0.27286162972450256	NO	-
4140	ZINC03867988	4708	0.2728317677974701	NO	-
4141	ZINC04465904	5495	0.2728317677974701	NO	-
4142	ZINC03857629	4454	0.27282223105430603	NO	-
4143	ZINC04464499	5464	0.27282223105430603	NO	-
4144	ZINC03435955	3506	0.2728217840194702	NO	-
4145	ZINC03435974	3507	0.2728217840194702	NO	-
4146	ZINC03438042	3524	0.2728135287761688	NO	-
4147	ZINC03989515	5075	0.272797554731369	NO	-
4148	ZINC02617500	2441	0.2727816700935364	NO	-
4149	ZINC03855173	4377	0.2727733254432678	NO	-
4150	ZINC03465772	3586	0.27277329564094543	NO	-
4151	ZINC00627050	669	0.27274665236473083	NO	-
4152	ZINC03992757	5083	0.2727370262145996	NO	-
4153	ZINC03249913	3115	0.27273431420326233	NO	-
4154	ZINC03247657	3111	0.2726858854293823	NO	-
4155	ZINC00310968	302	0.27268296480178833	NO	-
4156	ZINC03192249	3042	0.27266114950180054	NO	-
4157	ZINC02802649	2760	0.2726562023162842	NO	-
4158	ZINC04070141	5138	0.27264246344566345	NO	-
4159	ZINC00550244	571	0.27263134717941284	NO	-
4160	ZINC03394565	3343	0.2726086676120758	NO	-
4161	ZINC00223225	221	0.2725139856338501	NO	-
4162	ZINC03594183	3998	0.2725093364715576	NO	-
4163	ZINC03507055	3752	0.27249106764793396	NO	-
4164	ZINC03316648	3179	0.2724809944629669	NO	-
4165	ZINC03855476	4380	0.2724718451499939	NO	-
4166	ZINC03974012	4987	0.2724607586860657	NO	-
4167	ZINC02204086	2185	0.27245885133743286	NO	-
4168	ZINC02638215	2500	0.2724364697933197	NO	-
4169	ZINC00135861	136	0.2724362909793854	NO	-
4170	ZINC00969996	1252	0.27242618799209595	NO	-
4171	ZINC00138699	142	0.27241605520248413	NO	-
4172	ZINC02447856	2375	0.2724131941795349	NO	-
4173	ZINC03389644	3327	0.27239978313446045	NO	-
4174	ZINC03898471	4811	0.27237504720687866	NO	-
4175	ZINC02838216	2798	0.2723711431026459	NO	-
4176	ZINC03289803	3148	0.27235496044158936	NO	-
4177	ZINC03531060	3836	0.2723524272441864	NO	-
4178	ZINC03370450	3270	0.27233463525772095	NO	-
4179	ZINC03576709	3964	0.2723330855369568	NO	-
4180	ZINC03851197	4139	0.272309809923172	NO	-
4181	ZINC03366292	3257	0.2723028063774109	NO	-
4182	ZINC03867940	4678	0.27229222655296326	NO	-
4183	ZINC04518429	5577	0.27229180932044983	NO	-
4184	ZINC03436431	3517	0.27226364612579346	NO	-
4185	ZINC03499617	3730	0.2722574770450592	NO	-
4186	ZINC03549427	3866	0.27225202322006226	NO	-
4187	ZINC03394842	3346	0.2721877098083496	NO	-
4188	ZINC02663980	2549	0.27218303084373474	NO	-
4189	ZINC01006496	1303	0.27214279770851135	NO	-
4190	ZINC01499614	1878	0.27213528752326965	NO	-
4191	ZINC03414316	3439	0.27211320400238037	NO	-
4192	ZINC03853327	4252	0.27209943532943726	NO	-
4193	ZINC03867947	4681	0.27209600806236267	NO	-
4194	ZINC01364395	1757	0.2720739245414734	NO	-
4195	ZINC03479475	3645	0.27205023169517517	NO	-
4196	ZINC03576711	3965	0.27204039692878723	NO	-
4197	ZINC00435948	466	0.2719995975494385	NO	-
4198	ZINC02624637	2465	0.27198249101638794	NO	-
4199	ZINC01415152	1791	0.2719587981700897	NO	-
4200	ZINC02397248	2311	0.27192243933677673	NO	-
4201	ZINC00940456	1208	0.271915078163147	NO	-
4202	ZINC03305383	3165	0.2719033360481262	NO	-
4203	ZINC04274830	5317	0.2719030976295471	NO	-
4204	ZINC00111913	105	0.2718628942966461	NO	-
4205	ZINC01056988	1411	0.27184757590293884	NO	-
4206	ZINC01056990	1412	0.27184757590293884	NO	-
4207	ZINC03610871	4019	0.2718183398246765	NO	-
4208	ZINC01637408	1904	0.2718169689178467	NO	-
4209	ZINC03254156	3121	0.2717989981174469	NO	-
4210	ZINC03867499	4625	0.2717936933040619	NO	-
4211	ZINC03545413	3853	0.2717718780040741	NO	-
4212	ZINC03379500	3285	0.2717611491680145	NO	-
4213	ZINC03834039	77	0.2717069983482361	YES	9
4214	ZINC03867965	4694	0.2716781198978424	NO	-
4215	ZINC03596651	4001	0.27167537808418274	NO	-
4216	ZINC01184046	1628	0.27167150378227234	NO	-
4217	ZINC02998367	2957	0.27166977524757385	NO	-
4218	ZINC03341950	3215	0.27166303992271423	NO	-
4219	ZINC00773798	834	0.27166083455085754	NO	-
4220	ZINC00628167	673	0.27165138721466064	NO	-
4221	ZINC01979370	2054	0.271626353263855	NO	-
4222	ZINC04345117	5361	0.2716166079044342	NO	-
4223	ZINC01135642	1583	0.27161622047424316	NO	-
4224	ZINC03351356	3232	0.271610826253891	NO	-
4225	ZINC03971562	4965	0.27160900831222534	NO	-
4226	ZINC00703507	776	0.2715994119644165	NO	-
4227	ZINC03462258	3583	0.271587073802948	NO	-
4228	ZINC00416787	416	0.2715688645839691	NO	-
4229	ZINC00938928	1202	0.2714995741844177	NO	-
4230	ZINC01033208	1344	0.2714800536632538	NO	-
4231	ZINC00832591	1001	0.2714671492576599	NO	-
4232	ZINC02457107	2383	0.2713990807533264	NO	-
4233	ZINC03983042	5034	0.2713613212108612	NO	-
4234	ZINC01274185	1703	0.27135077118873596	NO	-
4235	ZINC02990052	2953	0.27134791016578674	NO	-
4236	ZINC02209755	2192	0.2713214159011841	NO	-
4237	ZINC02856752	2820	0.27131015062332153	NO	-
4238	ZINC03558966	3902	0.27127504348754883	NO	-
4239	ZINC03599776	4003	0.27126386761665344	NO	-
4240	ZINC00556114	575	0.27125781774520874	NO	-
4241	ZINC03867840	4664	0.2712564468383789	NO	-
4242	ZINC01485752	1859	0.2712492048740387	NO	-
4243	ZINC03853079	4233	0.2712160050868988	NO	-
4244	ZINC03475923	3611	0.27117955684661865	NO	-
4245	ZINC03475926	3612	0.27117955684661865	NO	-
4246	ZINC03420789	3457	0.2711779773235321	NO	-
4247	ZINC01076972	1458	0.27116891741752625	NO	-
4248	ZINC03854711	4331	0.2711522579193115	NO	-
4249	ZINC03971164	4954	0.27114707231521606	NO	-
4250	ZINC01903693	1971	0.2711217999458313	NO	-
4251	ZINC03821073	4087	0.27107706665992737	NO	-
4252	ZINC03613854	4025	0.27107053995132446	NO	-
4253	ZINC00807865	944	0.27104803919792175	NO	-
4254	ZINC00807867	945	0.27104803919792175	NO	-
4255	ZINC01129315	1564	0.2710188329219818	NO	-
4256	ZINC00563852	593	0.27101749181747437	NO	-
4257	ZINC00641036	701	0.2710086703300476	NO	-
4258	ZINC00974372	1260	0.27100059390068054	NO	-
4259	ZINC03329555	3193	0.2709978520870209	NO	-
4260	ZINC01135643	1584	0.2709795832633972	NO	-
4261	ZINC01938087	2012	0.27096083760261536	NO	-
4262	ZINC03970407	4918	0.2709416151046753	NO	-
4263	ZINC03549996	3867	0.2709392309188843	NO	-
4264	ZINC02688960	2562	0.27093350887298584	NO	-
4265	ZINC03307535	3167	0.2709029018878937	NO	-
4266	ZINC00779367	871	0.2708439528942108	NO	-
4267	ZINC03613853	4024	0.2707945704460144	NO	-
4268	ZINC03982933	5032	0.27078765630722046	NO	-
4269	ZINC03436455	3518	0.27077972888946533	NO	-
4270	ZINC01893033	1967	0.27074092626571655	NO	-
4271	ZINC03854772	4340	0.27071982622146606	NO	-
4272	ZINC04231145	5243	0.27070245146751404	NO	-
4273	ZINC00632567	687	0.27066877484321594	NO	-
4274	ZINC04001265	5109	0.2706587314605713	NO	-
4275	ZINC03507057	3753	0.2706362307071686	NO	-
4276	ZINC03868442	4725	0.27058690786361694	NO	-
4277	ZINC03991945	5076	0.27058565616607666	NO	-
4278	ZINC00456201	485	0.2705822288990021	NO	-
4279	ZINC01933110	2006	0.27057719230651855	NO	-
4280	ZINC01123601	1552	0.2705770432949066	NO	-
4281	ZINC01090865	1489	0.27055415511131287	NO	-
4282	ZINC03968509	4862	0.27052807807922363	NO	-
4283	ZINC02427056	2348	0.2704627215862274	NO	-
4284	ZINC03957395	4839	0.27042150497436523	NO	-
4285	ZINC02669177	2561	0.2703847885131836	NO	-
4286	ZINC03851934	4177	0.2703741490840912	NO	-
4287	ZINC03868442	4724	0.2703723907470703	NO	-
4288	ZINC01032939	1341	0.2703481614589691	NO	-
4289	ZINC03553959	3883	0.27034369111061096	NO	-
4290	ZINC03852518	4185	0.2702813446521759	NO	-
4291	ZINC00601866	624	0.27024027705192566	NO	-
4292	ZINC00031488	22	0.27023372054100037	NO	-
4293	ZINC01040027	1365	0.27021071314811707	NO	-
4294	ZINC01972468	2048	0.270205557346344	NO	-
4295	ZINC01441524	1828	0.27016961574554443	NO	-
4296	ZINC01087834	1485	0.27016541361808777	NO	-
4297	ZINC04250179	5281	0.2701606750488281	NO	-
4298	ZINC03402373	3400	0.270132839679718	NO	-
4299	ZINC00327479	326	0.2701214551925659	NO	-
4300	ZINC03339574	3208	0.2701122462749481	NO	-
4301	ZINC04365402	5398	0.2700711190700531	NO	-
4302	ZINC00285349	281	0.2700611352920532	NO	-
4303	ZINC03462253	3582	0.27003467082977295	NO	-
4304	ZINC00634544	694	0.2700323164463043	NO	-
4305	ZINC03108289	3023	0.2700270414352417	NO	-
4306	ZINC00053008	48	0.2700257897377014	NO	-
4307	ZINC00551078	572	0.27002429962158203	NO	-
4308	ZINC01938095	2015	0.27002421021461487	NO	-
4309	ZINC01123600	1550	0.269989550113678	NO	-
4310	ZINC03420926	3465	0.2699801027774811	NO	-
4311	ZINC03569932	3958	0.2699778079986572	NO	-
4312	ZINC00467656	494	0.26997217535972595	NO	-
4313	ZINC02725752	2615	0.2699713706970215	NO	-
4314	ZINC01831904	1951	0.2699670195579529	NO	-
4315	ZINC03854713	4332	0.26995348930358887	NO	-
4316	ZINC03497224	3701	0.2699509859085083	NO	-
4317	ZINC03969323	4885	0.26992231607437134	NO	-
4318	ZINC00629479	681	0.2699195444583893	NO	-
4319	ZINC00634935	696	0.2699195444583893	NO	-
4320	ZINC03446466	3537	0.2698995769023895	NO	-
4321	ZINC00352154	340	0.2698800563812256	NO	-
4322	ZINC03621608	4030	0.26982787251472473	NO	-
4323	ZINC00360114	346	0.2698003947734833	NO	-
4324	ZINC03815532	69	0.26975342631340027	YES	8
4325	ZINC03458404	3563	0.2697526216506958	NO	-
4326	ZINC03458407	3564	0.2697526216506958	NO	-
4327	ZINC03313393	3174	0.2697424292564392	NO	-
4328	ZINC03849627	4099	0.2696884870529175	NO	-
4329	ZINC00804716	934	0.269687682390213	NO	-
4330	ZINC02618314	2446	0.2696531414985657	NO	-
4331	ZINC02228467	2212	0.26964807510375977	NO	-
4332	ZINC00802342	929	0.2696400284767151	NO	-
4333	ZINC00630599	685	0.26963335275650024	NO	-
4334	ZINC00956206	1244	0.26962536573410034	NO	-
4335	ZINC04484723	5546	0.2696130871772766	NO	-
4336	ZINC00993658	1283	0.26955410838127136	NO	-
4337	ZINC00939222	1204	0.26954829692840576	NO	-
4338	ZINC00815019	966	0.26952892541885376	NO	-
4339	ZINC01225053	1679	0.26951950788497925	NO	-
4340	ZINC04415498	5423	0.2695193588733673	NO	-
4341	ZINC03854983	4357	0.2695169746875763	NO	-
4342	ZINC00818326	974	0.269513875246048	NO	-
4343	ZINC02230722	2216	0.26949891448020935	NO	-
4344	ZINC03852585	4191	0.26949629187583923	NO	-
4345	ZINC03417823	3445	0.2694909870624542	NO	-
4346	ZINC04511495	5571	0.2694873809814453	NO	-
4347	ZINC03867938	4674	0.2694850265979767	NO	-
4348	ZINC03856234	4395	0.26945117115974426	NO	-
4349	ZINC03554297	3885	0.26944446563720703	NO	-
4350	ZINC02761532	2659	0.2694042921066284	NO	-
4351	ZINC02561483	2432	0.26933717727661133	NO	-
4352	ZINC04246886	5261	0.2693158686161041	NO	-
4353	ZINC03868483	4728	0.2692989110946655	NO	-
4354	ZINC03436426	3514	0.2692672610282898	NO	-
4355	ZINC00485160	513	0.2692658305168152	NO	-
4356	ZINC03568286	3951	0.26926031708717346	NO	-
4357	ZINC03621637	4031	0.269256055355072	NO	-
4358	ZINC01889797	1960	0.2692543566226959	NO	-
4359	ZINC01889799	1961	0.2692543566226959	NO	-
4360	ZINC00986215	1276	0.2692508399486542	NO	-
4361	ZINC03853363	4254	0.2692326307296753	NO	-
4362	ZINC01040027	1366	0.26920339465141296	NO	-
4363	ZINC03453027	3559	0.2691878378391266	NO	-
4364	ZINC03420920	3464	0.26915985345840454	NO	-
4365	ZINC03484691	3664	0.269151896238327	NO	-
4366	ZINC03047590	3001	0.26914510130882263	NO	-
4367	ZINC03479239	3634	0.26914355158805847	NO	-
4368	ZINC03537184	3849	0.2691352963447571	NO	-
4369	ZINC03452619	3551	0.26911360025405884	NO	-
4370	ZINC04267572	5307	0.2690843939781189	NO	-
4371	ZINC00150850	165	0.2690386474132538	NO	-
4372	ZINC00150851	166	0.2690386474132538	NO	-
4373	ZINC02947885	2918	0.2690351903438568	NO	-
4374	ZINC03868264	4719	0.268995463848114	NO	-
4375	ZINC00933483	1195	0.2689838409423828	NO	-
4376	ZINC02755761	2648	0.2689732015132904	NO	-
4377	ZINC03476253	3619	0.268962025642395	NO	-
4378	ZINC03476254	3620	0.268962025642395	NO	-
4379	ZINC00456416	486	0.26896122097969055	NO	-
4380	ZINC00456417	487	0.26896122097969055	NO	-
4381	ZINC01262729	1698	0.26895788311958313	NO	-
4382	ZINC00832590	999	0.26893946528434753	NO	-
4383	ZINC03466393	3590	0.2688845098018646	NO	-
4384	ZINC01981273	2071	0.26885730028152466	NO	-
4385	ZINC01981274	2072	0.26885730028152466	NO	-
4386	ZINC00453912	480	0.2688429653644562	NO	-
4387	ZINC03467749	3592	0.26876747608184814	NO	-
4388	ZINC03047592	3002	0.26875436305999756	NO	-
4389	ZINC03507070	3754	0.26873472332954407	NO	-
4390	ZINC03507073	3755	0.26873472332954407	NO	-
4391	ZINC04176715	5209	0.26872074604034424	NO	-
4392	ZINC00144539	145	0.26871123909950256	NO	-
4393	ZINC00609179	629	0.26859983801841736	NO	-
4394	ZINC00570232	601	0.2685558795928955	NO	-
4395	ZINC03866761	4579	0.2685527801513672	NO	-
4396	ZINC04464876	5466	0.2685527801513672	NO	-
4397	ZINC02639718	2504	0.26852986216545105	NO	-
4398	ZINC02618127	2445	0.26851686835289	NO	-
4399	ZINC02391055	2307	0.26851150393486023	NO	-
4400	ZINC00300218	285	0.268486350774765	NO	-
4401	ZINC03867733	4648	0.26844269037246704	NO	-
4402	ZINC02302845	2248	0.2684370279312134	NO	-
4403	ZINC01899143	1970	0.26842331886291504	NO	-
4404	ZINC04250179	5279	0.2684168815612793	NO	-
4405	ZINC00953562	1238	0.26840531826019287	NO	-
4406	ZINC03436497	3520	0.2683906555175781	NO	-
4407	ZINC00784846	887	0.2683877944946289	NO	-
4408	ZINC03420959	3468	0.26838186383247375	NO	-
4409	ZINC00413917	408	0.2683732211589813	NO	-
4410	ZINC03867628	4639	0.26834017038345337	NO	-
4411	ZINC00832601	1003	0.2683364450931549	NO	-
4412	ZINC03476822	3621	0.26833575963974	NO	-
4413	ZINC03176341	3036	0.268325537443161	NO	-
4414	ZINC01514253	1891	0.2683221697807312	NO	-
4415	ZINC03420881	3460	0.26830804347991943	NO	-
4416	ZINC04191187	5215	0.2682938575744629	NO	-
4417	ZINC02838395	2799	0.26821500062942505	NO	-
4418	ZINC01063751	1437	0.26817718148231506	NO	-
4419	ZINC02767656	2671	0.26817405223846436	NO	-
4420	ZINC00678521	756	0.2681538760662079	NO	-
4421	ZINC03867633	4641	0.26813817024230957	NO	-
4422	ZINC04433619	5430	0.2680988609790802	NO	-
4423	ZINC00419937	424	0.2680966556072235	NO	-
4424	ZINC03395318	3352	0.2680266797542572	NO	-
4425	ZINC01354455	1745	0.2680264115333557	NO	-
4426	ZINC01981792	2094	0.2680017650127411	NO	-
4427	ZINC01981793	2095	0.2680017650127411	NO	-
4428	ZINC02948006	2919	0.267985075712204	NO	-
4429	ZINC02948008	2920	0.267985075712204	NO	-
4430	ZINC01007996	1308	0.26797547936439514	NO	-
4431	ZINC00688763	770	0.267975389957428	NO	-
4432	ZINC03834032	74	0.267957866191864	YES	9
4433	ZINC03858197	4478	0.26794108748435974	NO	-
4434	ZINC03868643	4732	0.267925500869751	NO	-
4435	ZINC04470213	5525	0.26789459586143494	NO	-
4436	ZINC03569835	3956	0.26786014437675476	NO	-
4437	ZINC03956282	4836	0.26785969734191895	NO	-
4438	ZINC04367322	5399	0.26784753799438477	NO	-
4439	ZINC01003866	1299	0.26780644059181213	NO	-
4440	ZINC04094763	5152	0.26776042580604553	NO	-
4441	ZINC01429814	1814	0.26773518323898315	NO	-
4442	ZINC00851444	1025	0.2677251994609833	NO	-
4443	ZINC00645522	715	0.2676871418952942	NO	-
4444	ZINC00645523	716	0.2676871418952942	NO	-
4445	ZINC00580967	609	0.2676851749420166	NO	-
4446	ZINC00580967	610	0.2676851749420166	NO	-
4447	ZINC03853231	4247	0.2676747143268585	NO	-
4448	ZINC04467677	5502	0.2676747143268585	NO	-
4449	ZINC02620246	2449	0.26763030886650085	NO	-
4450	ZINC04167555	5204	0.26760947704315186	NO	-
4451	ZINC03391086	3329	0.2675962746143341	NO	-
4452	ZINC03241997	3100	0.26756808161735535	NO	-
4453	ZINC03849872	4105	0.2675556242465973	NO	-
4454	ZINC02623598	2458	0.2675449252128601	NO	-
4455	ZINC03567309	3937	0.2675379812717438	NO	-
4456	ZINC02752189	2641	0.26751983165740967	NO	-
4457	ZINC03215671	3058	0.26751983165740967	NO	-
4458	ZINC01987235	2107	0.2675163447856903	NO	-
4459	ZINC00514507	539	0.267468124628067	NO	-
4460	ZINC00514508	540	0.267468124628067	NO	-
4461	ZINC04252249	5289	0.2674223780632019	NO	-
4462	ZINC00272781	276	0.2674217224121094	NO	-
4463	ZINC00675670	750	0.26735255122184753	NO	-
4464	ZINC03362510	3255	0.26734161376953125	NO	-
4465	ZINC04400437	5413	0.26733529567718506	NO	-
4466	ZINC03868296	4722	0.2673298716545105	NO	-
4467	ZINC04249605	5278	0.26731228828430176	NO	-
4468	ZINC04286748	5333	0.2673051059246063	NO	-
4469	ZINC03388419	3321	0.267267107963562	NO	-
4470	ZINC03867759	4649	0.26726439595222473	NO	-
4471	ZINC04465730	5492	0.26726439595222473	NO	-
4472	ZINC03857541	4447	0.26725685596466064	NO	-
4473	ZINC02795390	2715	0.2671957314014435	NO	-
4474	ZINC00322543	321	0.26718568801879883	NO	-
4475	ZINC01287582	1707	0.2671610116958618	NO	-
4476	ZINC00778928	847	0.26715323328971863	NO	-
4477	ZINC01336952	1725	0.2671439051628113	NO	-
4478	ZINC01027108	1330	0.26714304089546204	NO	-
4479	ZINC03971579	4968	0.2670871317386627	NO	-
4480	ZINC00417979	420	0.26708337664604187	NO	-
4481	ZINC02793805	2707	0.26705873012542725	NO	-
4482	ZINC03340353	3214	0.26705580949783325	NO	-
4483	ZINC00149869	163	0.26704052090644836	NO	-
4484	ZINC00149210	158	0.26703619956970215	NO	-
4485	ZINC02126841	2144	0.267023503780365	NO	-
4486	ZINC00097809	91	0.2670115828514099	NO	-
4487	ZINC03568405	3954	0.2670043706893921	NO	-
4488	ZINC01441764	1834	0.2669996917247772	NO	-
4489	ZINC03864027	4574	0.2669987976551056	NO	-
4490	ZINC03857988	4471	0.2669987082481384	NO	-
4491	ZINC04469650	5519	0.2669987082481384	NO	-
4492	ZINC04325826	5351	0.26698625087738037	NO	-
4493	ZINC03436022	3508	0.2669414281845093	NO	-
4494	ZINC03971565	4966	0.2669330835342407	NO	-
4495	ZINC04166865	5201	0.2669162452220917	NO	-
4496	ZINC01163176	1615	0.2669071853160858	NO	-
4497	ZINC00933484	1196	0.2668968439102173	NO	-
4498	ZINC03497027	3700	0.2668960690498352	NO	-
4499	ZINC03553200	3880	0.26688337326049805	NO	-
4500	ZINC04274830	5316	0.26687708497047424	NO	-
4501	ZINC03857113	4411	0.2668583393096924	NO	-
4502	ZINC00223760	225	0.2668202817440033	NO	-
4503	ZINC01943018	2033	0.26677316427230835	NO	-
4504	ZINC03397108	3357	0.26676061749458313	NO	-
4505	ZINC00791630	897	0.26675134897232056	NO	-
4506	ZINC03175432	3034	0.26674383878707886	NO	-
4507	ZINC03243953	3104	0.26672616600990295	NO	-
4508	ZINC02768229	2672	0.2666323184967041	NO	-
4509	ZINC03452996	3556	0.2666310667991638	NO	-
4510	ZINC01960624	2040	0.2665790617465973	NO	-
4511	ZINC02412138	2330	0.266568660736084	NO	-
4512	ZINC01126127	1559	0.2665671110153198	NO	-
4513	ZINC03452492	3548	0.26654574275016785	NO	-
4514	ZINC03892665	4790	0.26652559638023376	NO	-
4515	ZINC01889920	1965	0.2664676010608673	NO	-
4516	ZINC01036418	1361	0.2664427161216736	NO	-
4517	ZINC03108159	3022	0.2664390504360199	NO	-
4518	ZINC00629479	682	0.2664227783679962	NO	-
4519	ZINC00634935	697	0.2664227783679962	NO	-
4520	ZINC03494261	3684	0.26639318466186523	NO	-
4521	ZINC02329763	2259	0.26636314392089844	NO	-
4522	ZINC01889916	1964	0.26629573106765747	NO	-
4523	ZINC00807871	947	0.26628348231315613	NO	-
4524	ZINC02261100	2232	0.26625683903694153	NO	-
4525	ZINC00618981	657	0.26622939109802246	NO	-
4526	ZINC01436953	1822	0.2662290334701538	NO	-
4527	ZINC03983713	5054	0.2662019431591034	NO	-
4528	ZINC00774356	836	0.2661873698234558	NO	-
4529	ZINC01047508	1388	0.26617223024368286	NO	-
4530	ZINC03867164	4595	0.2661548852920532	NO	-
4531	ZINC04054148	5126	0.26615050435066223	NO	-
4532	ZINC00146381	151	0.2661431133747101	NO	-
4533	ZINC00870686	1083	0.2661397457122803	NO	-
4534	ZINC01110393	1519	0.26613467931747437	NO	-
4535	ZINC01350947	1740	0.26613107323646545	NO	-
4536	ZINC00870687	1084	0.26610708236694336	NO	-
4537	ZINC00939221	1203	0.2660924196243286	NO	-
4538	ZINC02650396	2521	0.2660672068595886	NO	-
4539	ZINC04633485	5601	0.2660483121871948	NO	-
4540	ZINC03549396	3864	0.26604172587394714	NO	-
4541	ZINC03867825	4654	0.26603811979293823	NO	-
4542	ZINC00440118	468	0.26602134108543396	NO	-
4543	ZINC04371204	5402	0.2660006582736969	NO	-
4544	ZINC03968926	4869	0.2659945487976074	NO	-
4545	ZINC03815537	68	0.2658950090408325	YES	8
4546	ZINC04089453	5148	0.2658854126930237	NO	-
4547	ZINC03851134	4134	0.26585912704467773	NO	-
4548	ZINC00907556	1152	0.26585397124290466	NO	-
4549	ZINC00807869	946	0.2658487856388092	NO	-
4550	ZINC01158386	1609	0.26582708954811096	NO	-
4551	ZINC03287742	3143	0.2658021152019501	NO	-
4552	ZINC03592137	3986	0.2657955586910248	NO	-
4553	ZINC02281090	2239	0.26578548550605774	NO	-
4554	ZINC03983061	5035	0.2657807171344757	NO	-
4555	ZINC00677228	753	0.2657633125782013	NO	-
4556	ZINC00781756	877	0.26575326919555664	NO	-
4557	ZINC00781757	878	0.26575326919555664	NO	-
4558	ZINC02667849	2555	0.2657425105571747	NO	-
4559	ZINC01142792	1590	0.2657405734062195	NO	-
4560	ZINC03495737	3688	0.2657402455806732	NO	-
4561	ZINC03436033	3509	0.2657160758972168	NO	-
4562	ZINC03436549	3521	0.2657160758972168	NO	-
4563	ZINC00626464	667	0.26570960879325867	NO	-
4564	ZINC00626467	668	0.26570960879325867	NO	-
4565	ZINC03496967	3698	0.26567649841308594	NO	-
4566	ZINC00728342	812	0.26566043496131897	NO	-
4567	ZINC03834050	66	0.26563236117362976	YES	8
4568	ZINC03292553	3150	0.2656128704547882	NO	-
4569	ZINC02956567	2928	0.2656104266643524	NO	-
4570	ZINC01938132	2016	0.26560622453689575	NO	-
4571	ZINC02219246	2203	0.26558852195739746	NO	-
4572	ZINC03971575	4967	0.26558148860931396	NO	-
4573	ZINC03551250	3876	0.265566885471344	NO	-
4574	ZINC03995262	5097	0.26556596159935	NO	-
4575	ZINC02750359	2640	0.2655639052391052	NO	-
4576	ZINC01130011	1569	0.2655085623264313	NO	-
4577	ZINC00048573	42	0.2655036449432373	NO	-
4578	ZINC03216438	3060	0.2654924988746643	NO	-
4579	ZINC00355938	343	0.26549237966537476	NO	-
4580	ZINC03648903	4043	0.2654882073402405	NO	-
4581	ZINC00439087	467	0.2654470205307007	NO	-
4582	ZINC02419883	2336	0.2654138505458832	NO	-
4583	ZINC00832601	1004	0.26540905237197876	NO	-
4584	ZINC00475151	505	0.2653951048851013	NO	-
4585	ZINC01125932	1557	0.2653937339782715	NO	-
4586	ZINC00773427	828	0.26533302664756775	NO	-
4587	ZINC00815577	969	0.26532378792762756	NO	-
4588	ZINC04595084	5582	0.26525941491127014	NO	-
4589	ZINC00505846	526	0.265251487493515	NO	-
4590	ZINC00021108	13	0.2651709318161011	NO	-
4591	ZINC02481178	2400	0.26516738533973694	NO	-
4592	ZINC02546642	2430	0.26515576243400574	NO	-
4593	ZINC03968989	4872	0.2651335299015045	NO	-
4594	ZINC03497501	3711	0.26510700583457947	NO	-
4595	ZINC02136721	2146	0.26508617401123047	NO	-
4596	ZINC01383886	1772	0.2650822401046753	NO	-
4597	ZINC00609729	631	0.26505711674690247	NO	-
4598	ZINC02478301	2393	0.26503968238830566	NO	-
4599	ZINC04281612	5327	0.26503852009773254	NO	-
4600	ZINC03660590	4054	0.26499107480049133	NO	-
4601	ZINC04136331	5183	0.26497510075569153	NO	-
4602	ZINC02860917	2824	0.2649381458759308	NO	-
4603	ZINC00675672	751	0.2649354040622711	NO	-
4604	ZINC02197479	2170	0.26488494873046875	NO	-
4605	ZINC02954716	2927	0.26488468050956726	NO	-
4606	ZINC03982832	5029	0.2648424506187439	NO	-
4607	ZINC01051758	1391	0.26483362913131714	NO	-
4608	ZINC04065814	5136	0.26481059193611145	NO	-
4609	ZINC03983726	5057	0.2648007273674011	NO	-
4610	ZINC00976162	1263	0.26480042934417725	NO	-
4611	ZINC01104394	1508	0.2647944986820221	NO	-
4612	ZINC03856235	4396	0.264752060174942	NO	-
4613	ZINC00181639	183	0.264730840921402	NO	-
4614	ZINC00502890	520	0.2647251784801483	NO	-
4615	ZINC02796318	2722	0.26470258831977844	NO	-
4616	ZINC00418310	422	0.2646495997905731	NO	-
4617	ZINC00715346	794	0.2646423876285553	NO	-
4618	ZINC00454630	481	0.26462888717651367	NO	-
4619	ZINC03268383	3132	0.26461657881736755	NO	-
4620	ZINC03523478	3823	0.26461514830589294	NO	-
4621	ZINC03553126	3879	0.2645856440067291	NO	-
4622	ZINC00875699	1095	0.2645823657512665	NO	-
4623	ZINC00917002	1166	0.26455965638160706	NO	-
4624	ZINC00917004	1167	0.26455965638160706	NO	-
4625	ZINC00917456	1176	0.26454779505729675	NO	-
4626	ZINC00044647	34	0.26453325152397156	NO	-
4627	ZINC00306859	291	0.2645144760608673	NO	-
4628	ZINC03854770	4338	0.2645072638988495	NO	-
4629	ZINC00361142	352	0.2644909918308258	NO	-
4630	ZINC00225037	229	0.26448190212249756	NO	-
4631	ZINC00528863	555	0.26447412371635437	NO	-
4632	ZINC01960608	2039	0.26445770263671875	NO	-
4633	ZINC01880810	1958	0.26443639397621155	NO	-
4634	ZINC02738349	2631	0.26443079113960266	NO	-
4635	ZINC03356145	3243	0.26441818475723267	NO	-
4636	ZINC03356146	3244	0.26441818475723267	NO	-
4637	ZINC03604565	4010	0.26440250873565674	NO	-
4638	ZINC03433005	3497	0.2643917500972748	NO	-
4639	ZINC02781672	2684	0.2643854320049286	NO	-
4640	ZINC00523590	543	0.2643851637840271	NO	-
4641	ZINC00063564	62	0.2643725275993347	NO	-
4642	ZINC03975984	5000	0.26434117555618286	NO	-
4643	ZINC00062092	58	0.2643323838710785	NO	-
4644	ZINC03968928	4870	0.264326810836792	NO	-
4645	ZINC00269301	274	0.26432400941848755	NO	-
4646	ZINC04176178	5208	0.26431408524513245	NO	-
4647	ZINC03892669	4791	0.2643093764781952	NO	-
4648	ZINC04465345	5481	0.2643093764781952	NO	-
4649	ZINC02761511	2658	0.2642971873283386	NO	-
4650	ZINC02649568	2520	0.2642696797847748	NO	-
4651	ZINC03818696	4082	0.26422834396362305	NO	-
4652	ZINC03867971	4697	0.26422423124313354	NO	-
4653	ZINC04281692	5328	0.2641855478286743	NO	-
4654	ZINC03468026	3594	0.2641616463661194	NO	-
4655	ZINC03468021	3593	0.2641253173351288	NO	-
4656	ZINC00503134	524	0.2641068398952484	NO	-
4657	ZINC00799003	922	0.2640931308269501	NO	-
4658	ZINC00906839	1149	0.2640928030014038	NO	-
4659	ZINC02647078	2514	0.26409053802490234	NO	-
4660	ZINC02639719	2505	0.26408323645591736	NO	-
4661	ZINC03984434	5058	0.26407983899116516	NO	-
4662	ZINC02800619	2757	0.2640548646450043	NO	-
4663	ZINC00134349	135	0.2640548348426819	NO	-
4664	ZINC03857410	4436	0.2640383243560791	NO	-
4665	ZINC00352154	339	0.2639988958835602	NO	-
4666	ZINC01560632	1901	0.2639928162097931	NO	-
4667	ZINC02077000	2129	0.26397889852523804	NO	-
4668	ZINC03401446	3397	0.2639697790145874	NO	-
4669	ZINC03351556	3234	0.26395925879478455	NO	-
4670	ZINC03852631	4195	0.263959139585495	NO	-
4671	ZINC01012180	1313	0.26394137740135193	NO	-
4672	ZINC00641446	703	0.2638852298259735	NO	-
4673	ZINC01903707	1972	0.26387643814086914	NO	-
4674	ZINC00956524	1245	0.26387250423431396	NO	-
4675	ZINC03849820	4104	0.2638583481311798	NO	-
4676	ZINC03510089	3775	0.26384270191192627	NO	-
4677	ZINC00475150	504	0.2638198137283325	NO	-
4678	ZINC03288079	3144	0.26380953192710876	NO	-
4679	ZINC01426434	1806	0.2638060450553894	NO	-
4680	ZINC01426435	1807	0.2638060450553894	NO	-
4681	ZINC04116100	5170	0.2637650966644287	NO	-
4682	ZINC02715698	2589	0.26376035809516907	NO	-
4683	ZINC03619361	4029	0.2637147903442383	NO	-
4684	ZINC03510907	3782	0.2637142539024353	NO	-
4685	ZINC03868086	4714	0.26368290185928345	NO	-
4686	ZINC00503088	523	0.26367631554603577	NO	-
4687	ZINC04274733	5314	0.2636374235153198	NO	-
4688	ZINC02919913	2905	0.2636219561100006	NO	-
4689	ZINC02736106	2630	0.2636185884475708	NO	-
4690	ZINC03852934	4217	0.26359495520591736	NO	-
4691	ZINC03523471	3822	0.2635561227798462	NO	-
4692	ZINC00832590	1000	0.2635548412799835	NO	-
4693	ZINC03424233	3477	0.26354241371154785	NO	-
4694	ZINC03368478	3266	0.2635349929332733	NO	-
4695	ZINC00947098	1228	0.2635188400745392	NO	-
4696	ZINC01365182	1762	0.2635117471218109	NO	-
4697	ZINC04294654	5338	0.2634722590446472	NO	-
4698	ZINC03963897	4851	0.26346355676651	NO	-
4699	ZINC03551184	3875	0.2634426951408386	NO	-
4700	ZINC03462077	3580	0.263436883687973	NO	-
4701	ZINC02789690	2694	0.26343512535095215	NO	-
4702	ZINC04317738	5349	0.26342880725860596	NO	-
4703	ZINC02969395	2931	0.26342642307281494	NO	-
4704	ZINC02969396	2932	0.26342642307281494	NO	-
4705	ZINC00941361	1212	0.26340925693511963	NO	-
4706	ZINC00941362	1213	0.26340925693511963	NO	-
4707	ZINC02760967	2656	0.2634038031101227	NO	-
4708	ZINC03765562	4068	0.26340001821517944	NO	-
4709	ZINC03231772	3085	0.2633759081363678	NO	-
4710	ZINC01108509	1515	0.2633623778820038	NO	-
4711	ZINC03867164	4596	0.2633201777935028	NO	-
4712	ZINC03971202	4958	0.2633201777935028	NO	-
4713	ZINC02947855	2917	0.2633041441440582	NO	-
4714	ZINC02785024	2687	0.2632959485054016	NO	-
4715	ZINC03192258	3043	0.26329582929611206	NO	-
4716	ZINC03347645	3224	0.2632780373096466	NO	-
4717	ZINC00832591	1002	0.26320114731788635	NO	-
4718	ZINC03462068	3579	0.26316988468170166	NO	-
4719	ZINC00952209	1235	0.26313894987106323	NO	-
4720	ZINC00952210	1236	0.26313894987106323	NO	-
4721	ZINC03867442	4617	0.2631344497203827	NO	-
4722	ZINC01491052	1861	0.2631235420703888	NO	-
4723	ZINC03859852	4553	0.26304295659065247	NO	-
4724	ZINC02319654	2255	0.26303330063819885	NO	-
4725	ZINC03849399	4094	0.2630319893360138	NO	-
4726	ZINC04488452	5554	0.26301512122154236	NO	-
4727	ZINC03851934	4178	0.2630082666873932	NO	-
4728	ZINC03974018	4988	0.2629837989807129	NO	-
4729	ZINC03987763	5072	0.26296159625053406	NO	-
4730	ZINC00413253	404	0.26295891404151917	NO	-
4731	ZINC00682813	761	0.26294946670532227	NO	-
4732	ZINC01466556	1845	0.26294246315956116	NO	-
4733	ZINC01466557	1846	0.26294246315956116	NO	-
4734	ZINC03815526	53	0.262937992811203	YES	4
4735	ZINC01332831	1720	0.2629237473011017	NO	-
4736	ZINC03635259	4038	0.2629220187664032	NO	-
4737	ZINC03452409	3544	0.2628961503505707	NO	-
4738	ZINC03867839	4662	0.26284027099609375	NO	-
4739	ZINC02348328	2272	0.26279810070991516	NO	-
4740	ZINC03568300	3953	0.26279544830322266	NO	-
4741	ZINC01780008	1936	0.2627674639225006	NO	-
4742	ZINC01960607	2038	0.2627212405204773	NO	-
4743	ZINC00460897	489	0.26270750164985657	NO	-
4744	ZINC00774580	838	0.2626996636390686	NO	-
4745	ZINC03867856	4671	0.26267826557159424	NO	-
4746	ZINC00569895	600	0.2626721262931824	NO	-
4747	ZINC00670510	739	0.2626721262931824	NO	-
4748	ZINC03459517	3574	0.2626338005065918	NO	-
4749	ZINC03564209	3929	0.262591689825058	NO	-
4750	ZINC03564210	3930	0.262591689825058	NO	-
4751	ZINC00044768	39	0.2625911831855774	NO	-
4752	ZINC03047384	3000	0.262518048286438	NO	-
4753	ZINC00166137	172	0.2625105082988739	NO	-
4754	ZINC02667850	2556	0.2624939978122711	NO	-
4755	ZINC00658385	727	0.26248520612716675	NO	-
4756	ZINC00658387	728	0.26248520612716675	NO	-
4757	ZINC03388582	3322	0.26246076822280884	NO	-
4758	ZINC01068752	1444	0.26245519518852234	NO	-
4759	ZINC01163956	1617	0.26244843006134033	NO	-
4760	ZINC04422547	5425	0.2624376118183136	NO	-
4761	ZINC01053930	1400	0.2624281048774719	NO	-
4762	ZINC03227662	3077	0.26241984963417053	NO	-
4763	ZINC04248530	5263	0.26237356662750244	NO	-
4764	ZINC03806540	4074	0.2623569071292877	NO	-
4765	ZINC04170917	5206	0.26235032081604004	NO	-
4766	ZINC00417978	419	0.2623298168182373	NO	-
4767	ZINC00211061	215	0.262326180934906	NO	-
4768	ZINC03420919	3463	0.26231586933135986	NO	-
4769	ZINC04089012	5147	0.262306809425354	NO	-
4770	ZINC03280303	3138	0.26228785514831543	NO	-
4771	ZINC02412476	2332	0.26227372884750366	NO	-
4772	ZINC00792005	898	0.26225998997688293	NO	-
4773	ZINC00807955	948	0.26225414872169495	NO	-
4774	ZINC03335470	3201	0.2622430920600891	NO	-
4775	ZINC04464448	5462	0.26223987340927124	NO	-
4776	ZINC03851079	4128	0.2622392773628235	NO	-
4777	ZINC04442986	5438	0.262226939201355	NO	-
4778	ZINC01767615	1929	0.26220741868019104	NO	-
4779	ZINC02838395	2800	0.2621649503707886	NO	-
4780	ZINC02838395	2801	0.2621649503707886	NO	-
4781	ZINC03429371	3491	0.26214590668678284	NO	-
4782	ZINC03992945	5088	0.2621175944805145	NO	-
4783	ZINC00260941	266	0.26209309697151184	NO	-
4784	ZINC03497503	3712	0.2620905339717865	NO	-
4785	ZINC03851098	4130	0.2620743215084076	NO	-
4786	ZINC03571165	3959	0.2620367407798767	NO	-
4787	ZINC04057387	5127	0.2620178461074829	NO	-
4788	ZINC03613350	4022	0.2619321048259735	NO	-
4789	ZINC01981794	2096	0.26184847950935364	NO	-
4790	ZINC01981795	2097	0.26184847950935364	NO	-
4791	ZINC03493779	3683	0.2618449628353119	NO	-
4792	ZINC02915510	2892	0.2618430256843567	NO	-
4793	ZINC03969321	4883	0.2618057429790497	NO	-
4794	ZINC00850432	1024	0.26179391145706177	NO	-
4795	ZINC03443758	3531	0.26179391145706177	NO	-
4796	ZINC03963898	4852	0.26170915365219116	NO	-
4797	ZINC03225356	3073	0.2616363763809204	NO	-
4798	ZINC03490712	3679	0.2616312801837921	NO	-
4799	ZINC01052183	1393	0.2616237699985504	NO	-
4800	ZINC01230886	1684	0.2615814805030823	NO	-
4801	ZINC02645359	2511	0.2615804672241211	NO	-
4802	ZINC01114129	1528	0.26157790422439575	NO	-
4803	ZINC00119460	117	0.26157286763191223	NO	-
4804	ZINC00119464	118	0.26157286763191223	NO	-
4805	ZINC04492815	5559	0.2615520656108856	NO	-
4806	ZINC04116133	5172	0.2615506052970886	NO	-
4807	ZINC00008077	48	0.2615126669406891	YES	4
4808	ZINC03850824	4116	0.2614775598049164	NO	-
4809	ZINC00779484	875	0.261461079120636	NO	-
4810	ZINC01981699	2086	0.26144877076148987	NO	-
4811	ZINC01981700	2087	0.26144877076148987	NO	-
4812	ZINC03429374	3492	0.26134809851646423	NO	-
4813	ZINC03969290	4877	0.2613392472267151	NO	-
4814	ZINC01986879	2106	0.26130905747413635	NO	-
4815	ZINC04345267	5362	0.26129794120788574	NO	-
4816	ZINC00632935	691	0.26129552721977234	NO	-
4817	ZINC00634544	695	0.2612634599208832	NO	-
4818	ZINC00413239	402	0.26121169328689575	NO	-
4819	ZINC01102384	1503	0.2611595392227173	NO	-
4820	ZINC03386530	3317	0.2611546814441681	NO	-
4821	ZINC04464295	5458	0.26113414764404297	NO	-
4822	ZINC03476080	3614	0.2611331343650818	NO	-
4823	ZINC00795607	916	0.26110929250717163	NO	-
4824	ZINC01111572	1524	0.2610939145088196	NO	-
4825	ZINC03175435	3035	0.2610875964164734	NO	-
4826	ZINC03867439	4616	0.2610624432563782	NO	-
4827	ZINC01040130	1368	0.26104235649108887	NO	-
4828	ZINC03242858	3103	0.26096615195274353	NO	-
4829	ZINC03344716	3218	0.26096227765083313	NO	-
4830	ZINC00223763	226	0.2609568238258362	NO	-
4831	ZINC00416135	414	0.2609315514564514	NO	-
4832	ZINC02660594	2540	0.26092076301574707	NO	-
4833	ZINC00264120	268	0.2609204351902008	NO	-
4834	ZINC00803263	931	0.2608308792114258	NO	-
4835	ZINC01111570	1522	0.2607959806919098	NO	-
4836	ZINC04443181	5441	0.2607859969139099	NO	-
4837	ZINC03863849	4571	0.26072022318840027	NO	-
4838	ZINC03858873	4512	0.260712593793869	NO	-
4839	ZINC04275819	5322	0.26070138812065125	NO	-
4840	ZINC01176107	1624	0.2606928050518036	NO	-
4841	ZINC00533040	561	0.2606744170188904	NO	-
4842	ZINC04138465	5188	0.2606560289859772	NO	-
4843	ZINC03864342	4576	0.26064518094062805	NO	-
4844	ZINC00522585	542	0.2606198489665985	NO	-
4845	ZINC03394567	3344	0.2605779469013214	NO	-
4846	ZINC03971164	4955	0.2605743408203125	NO	-
4847	ZINC02858620	2822	0.26051321625709534	NO	-
4848	ZINC00150913	167	0.26050880551338196	NO	-
4849	ZINC03368559	3267	0.26050686836242676	NO	-
4850	ZINC03368562	3268	0.26050686836242676	NO	-
4851	ZINC03420821	3459	0.2604711353778839	NO	-
4852	ZINC02779585	2683	0.26045727729797363	NO	-
4853	ZINC03855116	4365	0.2604396641254425	NO	-
4854	ZINC03892761	4802	0.2604319155216217	NO	-
4855	ZINC02254063	2229	0.26042795181274414	NO	-
4856	ZINC03867476	4619	0.2604275047779083	NO	-
4857	ZINC03867477	4621	0.2604275047779083	NO	-
4858	ZINC00609729	632	0.26041412353515625	NO	-
4859	ZINC03350660	3230	0.2603756785392761	NO	-
4860	ZINC00807033	943	0.260375052690506	NO	-
4861	ZINC03490710	3678	0.26031240820884705	NO	-
4862	ZINC01120739	1540	0.2602912187576294	NO	-
4863	ZINC01120740	1541	0.2602912187576294	NO	-
4864	ZINC00641448	704	0.26027166843414307	NO	-
4865	ZINC01223374	1673	0.2602553367614746	NO	-
4866	ZINC03384241	3305	0.26024702191352844	NO	-
4867	ZINC00849770	1020	0.26022979617118835	NO	-
4868	ZINC04469703	5522	0.26022881269454956	NO	-
4869	ZINC03820249	4085	0.26021891832351685	NO	-
4870	ZINC03857964	4470	0.26021233201026917	NO	-
4871	ZINC02918244	2904	0.260200172662735	NO	-
4872	ZINC01068752	1445	0.2601829767227173	NO	-
4873	ZINC01961912	2043	0.2601591646671295	NO	-
4874	ZINC01943660	2036	0.26009175181388855	NO	-
4875	ZINC03149511	3029	0.26008477807044983	NO	-
4876	ZINC02616863	2440	0.2600773870944977	NO	-
4877	ZINC04463211	5456	0.2600768804550171	NO	-
4878	ZINC03559175	3905	0.2600744366645813	NO	-
4879	ZINC03857665	4455	0.26007309556007385	NO	-
4880	ZINC01387612	1775	0.26005223393440247	NO	-
4881	ZINC03834036	37	0.2600513696670532	YES	4
4882	ZINC04094763	5153	0.2600424289703369	NO	-
4883	ZINC04094763	5154	0.2600424289703369	NO	-
4884	ZINC01938094	2014	0.26001617312431335	NO	-
4885	ZINC01201964	1647	0.26000678539276123	NO	-
4886	ZINC04274182	5311	0.2599961459636688	NO	-
4887	ZINC03992944	5087	0.25998061895370483	NO	-
4888	ZINC00628551	674	0.25997328758239746	NO	-
4889	ZINC02779137	2681	0.2599468231201172	NO	-
4890	ZINC03633169	4035	0.2599290907382965	NO	-
4891	ZINC03435629	3502	0.2599201202392578	NO	-
4892	ZINC01034870	1358	0.25991323590278625	NO	-
4893	ZINC03370784	3275	0.2598172724246979	NO	-
4894	ZINC04250179	5280	0.2597865164279938	NO	-
4895	ZINC00470672	500	0.2597805857658386	NO	-
4896	ZINC03379568	3286	0.2597752511501312	NO	-
4897	ZINC03379571	3287	0.2597752511501312	NO	-
4898	ZINC00318233	309	0.25975486636161804	NO	-
4899	ZINC02989474	2952	0.25975486636161804	NO	-
4900	ZINC03820249	4086	0.25972846150398254	NO	-
4901	ZINC04223295	5230	0.2597101926803589	NO	-
4902	ZINC04406327	5415	0.2597035765647888	NO	-
4903	ZINC03391909	3333	0.2597009837627411	NO	-
4904	ZINC03391911	3334	0.2597009837627411	NO	-
4905	ZINC02809107	2773	0.2596907615661621	NO	-
4906	ZINC02174103	2154	0.25968047976493835	NO	-
4907	ZINC03483224	3660	0.2596631348133087	NO	-
4908	ZINC03852527	4188	0.25961944460868835	NO	-
4909	ZINC03633172	4036	0.25958675146102905	NO	-
4910	ZINC03079234	3013	0.2595687508583069	NO	-
4911	ZINC00468111	496	0.2594870924949646	NO	-
4912	ZINC00126076	127	0.25947538018226624	NO	-
4913	ZINC00309354	295	0.25945237278938293	NO	-
4914	ZINC03420946	3466	0.2594493627548218	NO	-
4915	ZINC02793851	2708	0.25941455364227295	NO	-
4916	ZINC01034870	1357	0.2594006657600403	NO	-
4917	ZINC00528863	556	0.25934913754463196	NO	-
4918	ZINC02796461	2731	0.2593291997909546	NO	-
4919	ZINC01962514	2045	0.25928351283073425	NO	-
4920	ZINC02481180	2401	0.25927963852882385	NO	-
4921	ZINC00577256	605	0.2592754364013672	NO	-
4922	ZINC02779090	2680	0.2592109441757202	NO	-
4923	ZINC01922301	1987	0.2591666281223297	NO	-
4924	ZINC01922303	1988	0.2591666281223297	NO	-
4925	ZINC03815793	20	0.2591290771961212	YES	3
4926	ZINC03855166	4376	0.2591001093387604	NO	-
4927	ZINC03969319	4882	0.25905564427375793	NO	-
4928	ZINC00104094	94	0.25905469059944153	NO	-
4929	ZINC01067009	1440	0.25904253125190735	NO	-
4930	ZINC03385625	3313	0.25903305411338806	NO	-
4931	ZINC03867847	4665	0.2589725852012634	NO	-
4932	ZINC01922464	1993	0.2589106857776642	NO	-
4933	ZINC02174013	2153	0.2588980495929718	NO	-
4934	ZINC03867826	4656	0.2588706314563751	NO	-
4935	ZINC03970353	4912	0.25885123014450073	NO	-
4936	ZINC01040217	1375	0.2588423192501068	NO	-
4937	ZINC00622412	663	0.2588122487068176	NO	-
4938	ZINC01013818	1316	0.25880002975463867	NO	-
4939	ZINC03866763	4580	0.2587805986404419	NO	-
4940	ZINC01791469	1943	0.2587674558162689	NO	-
4941	ZINC03867974	4702	0.2587571442127228	NO	-
4942	ZINC01943665	2037	0.25875338912010193	NO	-
4943	ZINC04317648	5345	0.25871744751930237	NO	-
4944	ZINC01441763	1832	0.25870347023010254	NO	-
4945	ZINC00646793	719	0.2586987316608429	NO	-
4946	ZINC03859001	4521	0.2586974501609802	NO	-
4947	ZINC02636320	2497	0.25867313146591187	NO	-
4948	ZINC00628124	671	0.25866836309432983	NO	-
4949	ZINC03851835	4174	0.2586498260498047	NO	-
4950	ZINC04464324	5459	0.2585958242416382	NO	-
4951	ZINC00026917	19	0.2585482895374298	NO	-
4952	ZINC01981576	2080	0.25852131843566895	NO	-
4953	ZINC01981577	2081	0.25852131843566895	NO	-
4954	ZINC03558873	3898	0.2584836781024933	NO	-
4955	ZINC03353174	3236	0.25848302245140076	NO	-
4956	ZINC04348466	5366	0.2583814263343811	NO	-
4957	ZINC03851671	4171	0.25836944580078125	NO	-
4958	ZINC02796396	2728	0.2583608627319336	NO	-
4959	ZINC03231652	3084	0.2583315372467041	NO	-
4960	ZINC03867848	4666	0.2583032250404358	NO	-
4961	ZINC01354451	1744	0.2582986354827881	NO	-
4962	ZINC00999417	1287	0.25828489661216736	NO	-
4963	ZINC01638933	1906	0.25827184319496155	NO	-
4964	ZINC03439381	3528	0.25826337933540344	NO	-
4965	ZINC04233398	5244	0.2582195997238159	NO	-
4966	ZINC03568138	3948	0.25820392370224	NO	-
4967	ZINC03815789	42	0.2581862509250641	YES	4
4968	ZINC03487397	3675	0.2581649124622345	NO	-
4969	ZINC04249605	5277	0.2581101357936859	NO	-
4970	ZINC03452428	3546	0.2580621540546417	NO	-
4971	ZINC03971555	4964	0.2580617070198059	NO	-
4972	ZINC01922308	1989	0.25805041193962097	NO	-
4973	ZINC01040284	1377	0.25804778933525085	NO	-
4974	ZINC01981190	2065	0.2580358386039734	NO	-
4975	ZINC03379471	3284	0.25800517201423645	NO	-
4976	ZINC03499627	3731	0.2579902410507202	NO	-
4977	ZINC02853624	2815	0.2579791247844696	NO	-
4978	ZINC02791296	2697	0.2579406499862671	NO	-
4979	ZINC01145147	1593	0.25793761014938354	NO	-
4980	ZINC02478303	2394	0.25792282819747925	NO	-
4981	ZINC02779584	2682	0.2578973174095154	NO	-
4982	ZINC03855151	4374	0.2578434646129608	NO	-
4983	ZINC03971272	4961	0.2578096389770508	NO	-
4984	ZINC00687774	769	0.2577909827232361	NO	-
4985	ZINC02802926	2761	0.25777721405029297	NO	-
4986	ZINC00080708	74	0.2577362358570099	NO	-
4987	ZINC02544681	2429	0.25770044326782227	NO	-
4988	ZINC02629062	2483	0.2576397657394409	NO	-
4989	ZINC03553629	3881	0.25762173533439636	NO	-
4990	ZINC03553631	3882	0.25762173533439636	NO	-
4991	ZINC01006488	1302	0.2576134502887726	NO	-
4992	ZINC03867476	4618	0.25760355591773987	NO	-
4993	ZINC03867477	4620	0.25760355591773987	NO	-
4994	ZINC03987401	5064	0.2575716972351074	NO	-
4995	ZINC04228413	5240	0.25755828619003296	NO	-
4996	ZINC03854959	4355	0.2575323283672333	NO	-
4997	ZINC01981703	2090	0.2575230598449707	NO	-
4998	ZINC01981704	2091	0.2575230598449707	NO	-
4999	ZINC02117428	2139	0.25751936435699463	NO	-
5000	ZINC00713041	783	0.25748077034950256	NO	-
5001	ZINC00713043	784	0.25748077034950256	NO	-
5002	ZINC03849399	4095	0.2574754059314728	NO	-
5003	ZINC03396022	3353	0.2573923170566559	NO	-
5004	ZINC02618098	2444	0.2573557496070862	NO	-
5005	ZINC01981189	2064	0.2572951912879944	NO	-
5006	ZINC02701439	2572	0.25724974274635315	NO	-
5007	ZINC02663975	2548	0.25720837712287903	NO	-
5008	ZINC02422469	2337	0.25719740986824036	NO	-
5009	ZINC02861756	2828	0.2571938633918762	NO	-
5010	ZINC02861975	2830	0.25717514753341675	NO	-
5011	ZINC01927575	2003	0.2571546733379364	NO	-
5012	ZINC00632665	689	0.2571532428264618	NO	-
5013	ZINC03858776	4504	0.2571231722831726	NO	-
5014	ZINC02879378	2866	0.2571149468421936	NO	-
5015	ZINC03516861	3803	0.2569962739944458	NO	-
5016	ZINC03516862	3804	0.2569962739944458	NO	-
5017	ZINC03332952	3198	0.2568424642086029	NO	-
5018	ZINC03392471	3336	0.2568318247795105	NO	-
5019	ZINC03854807	4344	0.2568304240703583	NO	-
5020	ZINC00779483	874	0.2568211555480957	NO	-
5021	ZINC03559235	3906	0.2567896544933319	NO	-
5022	ZINC03559237	3908	0.2567896544933319	NO	-
5023	ZINC02057665	2117	0.25678935647010803	NO	-
5024	ZINC00582529	614	0.2567887604236603	NO	-
5025	ZINC02117413	2138	0.2567300796508789	NO	-
5026	ZINC03850824	4115	0.2566373944282532	NO	-
5027	ZINC03379623	3288	0.25662046670913696	NO	-
5028	ZINC03393058	3338	0.25660088658332825	NO	-
5029	ZINC03868189	4715	0.2565947473049164	NO	-
5030	ZINC03436476	3519	0.25651583075523376	NO	-
5031	ZINC03328390	3192	0.25651249289512634	NO	-
5032	ZINC04240045	5252	0.2564780116081238	NO	-
5033	ZINC02404730	2318	0.25643208622932434	NO	-
5034	ZINC03519393	3813	0.25642937421798706	NO	-
5035	ZINC03853211	4245	0.2563145160675049	NO	-
5036	ZINC04348708	5372	0.25629451870918274	NO	-
5037	ZINC02861976	2831	0.2562607526779175	NO	-
5038	ZINC00559115	578	0.25625747442245483	NO	-
5039	ZINC03443118	3530	0.2562512755393982	NO	-
5040	ZINC01146195	1597	0.2562277317047119	NO	-
5041	ZINC04233401	5245	0.2562238276004791	NO	-
5042	ZINC02636960	2498	0.25621098279953003	NO	-
5043	ZINC00159021	169	0.25616535544395447	NO	-
5044	ZINC02700044	2570	0.25616252422332764	NO	-
5045	ZINC02412475	2331	0.25613319873809814	NO	-
5046	ZINC03858200	4479	0.25611612200737	NO	-
5047	ZINC03488224	3676	0.256072074174881	NO	-
5048	ZINC02329765	2260	0.2560685873031616	NO	-
5049	ZINC03452421	3545	0.2560330033302307	NO	-
5050	ZINC04485959	5551	0.25603142380714417	NO	-
5051	ZINC03385310	3310	0.25602513551712036	NO	-
5052	ZINC01922462	1992	0.25602054595947266	NO	-
5053	ZINC00023683	16	0.25600147247314453	NO	-
5054	ZINC02181822	2157	0.25596073269844055	NO	-
5055	ZINC00424991	447	0.25595614314079285	NO	-
5056	ZINC03420911	3462	0.25593751668930054	NO	-
5057	ZINC04470240	5526	0.25591734051704407	NO	-
5058	ZINC03394649	3345	0.2558394968509674	NO	-
5059	ZINC03400927	3395	0.2558179795742035	NO	-
5060	ZINC02796385	2726	0.255798876285553	NO	-
5061	ZINC04170917	5207	0.25578948855400085	NO	-
5062	ZINC02657630	2536	0.2557729482650757	NO	-
5063	ZINC01218047	1669	0.2557518184185028	NO	-
5064	ZINC03834025	39	0.25571566820144653	YES	4
5065	ZINC02199525	2173	0.2557104527950287	NO	-
5066	ZINC03328129	3191	0.25569576025009155	NO	-
5067	ZINC02303056	2249	0.2556619942188263	NO	-
5068	ZINC03532364	3839	0.25561925768852234	NO	-
5069	ZINC00881690	1113	0.2556186020374298	NO	-
5070	ZINC03867855	4669	0.25558629631996155	NO	-
5071	ZINC04407852	5416	0.2555471956729889	NO	-
5072	ZINC01355812	1746	0.2555021047592163	NO	-
5073	ZINC03401661	3399	0.2554686963558197	NO	-
5074	ZINC00773781	833	0.2554596960544586	NO	-
5075	ZINC01389449	1777	0.2554244101047516	NO	-
5076	ZINC00613914	646	0.25542280077934265	NO	-
5077	ZINC03867898	4672	0.25540271401405334	NO	-
5078	ZINC03867973	4699	0.2553662955760956	NO	-
5079	ZINC03240238	3098	0.2552708685398102	NO	-
5080	ZINC03510969	3783	0.25524356961250305	NO	-
5081	ZINC03857111	4409	0.2551981210708618	NO	-
5082	ZINC00308560	293	0.2551770508289337	NO	-
5083	ZINC03069479	3011	0.25515392422676086	NO	-
5084	ZINC03384384	3306	0.25514161586761475	NO	-
5085	ZINC01981701	2088	0.25513729453086853	NO	-
5086	ZINC02796315	2721	0.25513389706611633	NO	-
5087	ZINC00252974	253	0.25510913133621216	NO	-
5088	ZINC01201960	1645	0.25505396723747253	NO	-
5089	ZINC00142030	144	0.25499507784843445	NO	-
5090	ZINC02971110	2940	0.2549832761287689	NO	-
5091	ZINC03377644	3281	0.2549535036087036	NO	-
5092	ZINC03231140	3083	0.25493213534355164	NO	-
5093	ZINC03970412	4919	0.25490838289260864	NO	-
5094	ZINC01167863	1618	0.2548619508743286	NO	-
5095	ZINC02379167	2299	0.2548004686832428	NO	-
5096	ZINC03890628	4771	0.2547801733016968	NO	-
5097	ZINC03532365	3840	0.25476324558258057	NO	-
5098	ZINC00932989	1194	0.25476059317588806	NO	-
5099	ZINC03858775	4503	0.25471287965774536	NO	-
5100	ZINC00419937	425	0.2547071874141693	NO	-
5101	ZINC01287581	1706	0.25467872619628906	NO	-
5102	ZINC01402161	1784	0.25465986132621765	NO	-
5103	ZINC03421117	3471	0.25459665060043335	NO	-
5104	ZINC01633779	1902	0.2545674443244934	NO	-
5105	ZINC01045791	1386	0.2544962465763092	NO	-
5106	ZINC02969399	2933	0.2544805705547333	NO	-
5107	ZINC02969401	2934	0.2544805705547333	NO	-
5108	ZINC03992730	5082	0.25440722703933716	NO	-
5109	ZINC02199523	2172	0.2543470859527588	NO	-
5110	ZINC03384727	3307	0.2543247640132904	NO	-
5111	ZINC01223372	1672	0.25430789589881897	NO	-
5112	ZINC00778928	848	0.2542901933193207	NO	-
5113	ZINC00420667	426	0.2542387545108795	NO	-
5114	ZINC03507454	3767	0.25422921776771545	NO	-
5115	ZINC04000739	5101	0.2542276978492737	NO	-
5116	ZINC00361373	353	0.25421279668807983	NO	-
5117	ZINC03853520	4261	0.2542009949684143	NO	-
5118	ZINC03832241	51	0.254161536693573	YES	4
5119	ZINC03420643	3454	0.25412288308143616	NO	-
5120	ZINC03859451	4544	0.2541106045246124	NO	-
5121	ZINC00858943	1050	0.2540678083896637	NO	-
5122	ZINC03507202	3756	0.25401127338409424	NO	-
5123	ZINC02975376	2945	0.2540036737918854	NO	-
5124	ZINC03435692	3504	0.25396597385406494	NO	-
5125	ZINC03559707	3911	0.25395163893699646	NO	-
5126	ZINC04209657	5222	0.2539299428462982	NO	-
5127	ZINC01934256	2009	0.2538757026195526	NO	-
5128	ZINC03854246	4305	0.25384992361068726	NO	-
5129	ZINC03860050	4556	0.25379613041877747	NO	-
5130	ZINC02895329	2881	0.2537792921066284	NO	-
5131	ZINC03866829	4581	0.2537388801574707	NO	-
5132	ZINC04464949	5467	0.2537388801574707	NO	-
5133	ZINC03802693	4072	0.25371479988098145	NO	-
5134	ZINC04628595	5599	0.25371479988098145	NO	-
5135	ZINC00840297	1010	0.2536909282207489	NO	-
5136	ZINC03859453	4545	0.25364992022514343	NO	-
5137	ZINC00503020	521	0.2536483407020569	NO	-
5138	ZINC03850699	4112	0.25357934832572937	NO	-
5139	ZINC03512197	3784	0.25357645750045776	NO	-
5140	ZINC01067408	1441	0.2534289062023163	NO	-
5141	ZINC04254854	5295	0.25335314869880676	NO	-
5142	ZINC03377645	3282	0.2533271014690399	NO	-
5143	ZINC04166846	5200	0.25332018733024597	NO	-
5144	ZINC00623535	664	0.2533053159713745	NO	-
5145	ZINC03392347	3335	0.25328975915908813	NO	-
5146	ZINC03393671	3339	0.25328758358955383	NO	-
5147	ZINC01058058	1415	0.2532777488231659	NO	-
5148	ZINC03834038	72	0.2532746195793152	YES	9
5149	ZINC03975217	4990	0.2532598078250885	NO	-
5150	ZINC03970452	4921	0.2532583177089691	NO	-
5151	ZINC03526504	3829	0.25320005416870117	NO	-
5152	ZINC02809723	2777	0.253187358379364	NO	-
5153	ZINC03385659	3314	0.2531846761703491	NO	-
5154	ZINC00819107	982	0.25315847992897034	NO	-
5155	ZINC03445368	3536	0.25311005115509033	NO	-
5156	ZINC02292302	2245	0.25300994515419006	NO	-
5157	ZINC00559980	580	0.25297364592552185	NO	-
5158	ZINC03574868	3962	0.25296667218208313	NO	-
5159	ZINC03968530	4863	0.2529295086860657	NO	-
5160	ZINC03497433	3709	0.25290271639823914	NO	-
5161	ZINC03497435	3710	0.25290271639823914	NO	-
5162	ZINC01504890	1882	0.2527249753475189	NO	-
5163	ZINC00054510	53	0.25271812081336975	NO	-
5164	ZINC03388816	3325	0.25264379382133484	NO	-
5165	ZINC02808165	2769	0.2525812089443207	NO	-
5166	ZINC01167864	1619	0.25257688760757446	NO	-
5167	ZINC04484723	5545	0.252559095621109	NO	-
5168	ZINC03549107	3860	0.25255516171455383	NO	-
5169	ZINC03590802	3979	0.2525499165058136	NO	-
5170	ZINC03411941	3435	0.2525481879711151	NO	-
5171	ZINC00021280	14	0.2525083124637604	NO	-
5172	ZINC02861803	2829	0.25247570872306824	NO	-
5173	ZINC03458031	3562	0.25247541069984436	NO	-
5174	ZINC04361239	5394	0.2524261772632599	NO	-
5175	ZINC00149223	159	0.25241318345069885	NO	-
5176	ZINC03867534	4629	0.25235116481781006	NO	-
5177	ZINC02796296	2720	0.2523416578769684	NO	-
5178	ZINC00822584	992	0.2523273527622223	NO	-
5179	ZINC04233481	5248	0.25231364369392395	NO	-
5180	ZINC03381932	3294	0.2523079216480255	NO	-
5181	ZINC00586880	617	0.2522033452987671	NO	-
5182	ZINC04070804	5139	0.25218772888183594	NO	-
5183	ZINC00959162	1247	0.25218507647514343	NO	-
5184	ZINC00252991	255	0.25216972827911377	NO	-
5185	ZINC00628124	672	0.25215426087379456	NO	-
5186	ZINC00943591	1220	0.25214913487434387	NO	-
5187	ZINC00774905	840	0.25213584303855896	NO	-
5188	ZINC04470110	5524	0.2521234154701233	NO	-
5189	ZINC03867971	4698	0.25212034583091736	NO	-
5190	ZINC01915106	1978	0.252106249332428	NO	-
5191	ZINC03403316	3403	0.25209322571754456	NO	-
5192	ZINC03832247	35	0.2520650625228882	YES	4
5193	ZINC00883254	1120	0.2519088387489319	NO	-
5194	ZINC00883254	1121	0.2519088387489319	NO	-
5195	ZINC02792065	2702	0.2519015371799469	NO	-
5196	ZINC03834033	76	0.2518465518951416	YES	9
5197	ZINC04181465	5213	0.2518247663974762	NO	-
5198	ZINC01078956	1464	0.2517794370651245	NO	-
5199	ZINC00762290	825	0.2517632246017456	NO	-
5200	ZINC03497795	3724	0.2517557442188263	NO	-
5201	ZINC03497797	3725	0.2517557442188263	NO	-
5202	ZINC03995264	5098	0.251731276512146	NO	-
5203	ZINC03995259	5095	0.25171253085136414	NO	-
5204	ZINC03866984	4588	0.2516903877258301	NO	-
5205	ZINC00192256	201	0.2516898512840271	NO	-
5206	ZINC03385342	3311	0.25168779492378235	NO	-
5207	ZINC00993634	1282	0.2516404986381531	NO	-
5208	ZINC03388758	3324	0.25162672996520996	NO	-
5209	ZINC02346017	2270	0.25161972641944885	NO	-
5210	ZINC03851136	4135	0.25158795714378357	NO	-
5211	ZINC03995260	5096	0.25153419375419617	NO	-
5212	ZINC03476097	3616	0.2515317499637604	NO	-
5213	ZINC03546342	3856	0.2514990270137787	NO	-
5214	ZINC04136331	5182	0.2514813244342804	NO	-
5215	ZINC00931540	1192	0.25138434767723083	NO	-
5216	ZINC00931540	1193	0.25138434767723083	NO	-
5217	ZINC03495392	3686	0.2513800263404846	NO	-
5218	ZINC03972146	4975	0.25137636065483093	NO	-
5219	ZINC04332571	5354	0.2513192892074585	NO	-
5220	ZINC03379718	3290	0.2513180673122406	NO	-
5221	ZINC03355481	3239	0.2513045072555542	NO	-
5222	ZINC04325410	5350	0.25129374861717224	NO	-
5223	ZINC03594604	3999	0.2512378394603729	NO	-
5224	ZINC03459590	3575	0.2510925531387329	NO	-
5225	ZINC03288205	3145	0.2510755956172943	NO	-
5226	ZINC03247300	3110	0.2510546147823334	NO	-
5227	ZINC00149481	161	0.25104427337646484	NO	-
5228	ZINC03446469	3538	0.2510204315185547	NO	-
5229	ZINC01889898	1963	0.25101524591445923	NO	-
5230	ZINC01383762	1771	0.25097566843032837	NO	-
5231	ZINC00421189	430	0.25097545981407166	NO	-
5232	ZINC03867973	4700	0.25097423791885376	NO	-
5233	ZINC02917892	2900	0.2509520351886749	NO	-
5234	ZINC02917893	2901	0.2509520351886749	NO	-
5235	ZINC01472310	1856	0.2508396804332733	NO	-
5236	ZINC00417980	421	0.2508150637149811	NO	-
5237	ZINC03858872	4511	0.25080689787864685	NO	-
5238	ZINC02813883	2783	0.25076988339424133	NO	-
5239	ZINC04162555	5197	0.2507598102092743	NO	-
5240	ZINC03459758	3576	0.2507160007953644	NO	-
5241	ZINC03434282	3499	0.25069689750671387	NO	-
5242	ZINC03397240	3361	0.25069236755371094	NO	-
5243	ZINC03397243	3362	0.25069236755371094	NO	-
5244	ZINC01934216	2008	0.2506602704524994	NO	-
5245	ZINC03476925	3622	0.25054821372032166	NO	-
5246	ZINC00264160	270	0.250445157289505	NO	-
5247	ZINC03815485	73	0.2504052519798279	YES	9
5248	ZINC02759546	2651	0.25040286779403687	NO	-
5249	ZINC00817942	972	0.25034719705581665	NO	-
5250	ZINC01059753	1426	0.25031718611717224	NO	-
5251	ZINC02503088	2415	0.25023967027664185	NO	-
5252	ZINC02861394	2826	0.25021621584892273	NO	-
5253	ZINC03850072	4106	0.25019025802612305	NO	-
5254	ZINC02664780	2553	0.2501373291015625	NO	-
5255	ZINC02809284	2775	0.25013697147369385	NO	-
5256	ZINC03219591	3064	0.2501338720321655	NO	-
5257	ZINC03873718	4745	0.250118225812912	NO	-
5258	ZINC03523160	3819	0.25011053681373596	NO	-
5259	ZINC03523161	3820	0.25011053681373596	NO	-
5260	ZINC03852657	4201	0.250101238489151	NO	-
5261	ZINC00502883	519	0.2500697076320648	NO	-
5262	ZINC00774700	839	0.2500486969947815	NO	-
5263	ZINC00817943	973	0.24999156594276428	NO	-
5264	ZINC03908056	4822	0.24990607798099518	NO	-
5265	ZINC00632606	688	0.24987059831619263	NO	-
5266	ZINC02860918	2825	0.24980519711971283	NO	-
5267	ZINC04248627	5264	0.24976173043251038	NO	-
5268	ZINC03858802	4506	0.24969400465488434	NO	-
5269	ZINC01981786	2092	0.24955622851848602	NO	-
5270	ZINC01981787	2093	0.24955622851848602	NO	-
5271	ZINC00421190	431	0.24955075979232788	NO	-
5272	ZINC03890034	4762	0.2494790405035019	NO	-
5273	ZINC01024089	1328	0.24947607517242432	NO	-
5274	ZINC01040284	1378	0.2494586855173111	NO	-
5275	ZINC01059751	1425	0.24943605065345764	NO	-
5276	ZINC03815796	21	0.2494140863418579	YES	3
5277	ZINC03986518	5061	0.24941352009773254	NO	-
5278	ZINC04233682	5249	0.24935440719127655	NO	-
5279	ZINC02437930	2365	0.24935387074947357	NO	-
5280	ZINC01127431	1560	0.24934500455856323	NO	-
5281	ZINC03986513	5059	0.2493237853050232	NO	-
5282	ZINC01090884	1491	0.24931751191616058	NO	-
5283	ZINC01058058	1416	0.24931707978248596	NO	-
5284	ZINC00511469	532	0.24929137527942657	NO	-
5285	ZINC03379650	3289	0.24928098917007446	NO	-
5286	ZINC04220741	5224	0.24907970428466797	NO	-
5287	ZINC03444059	3533	0.24907231330871582	NO	-
5288	ZINC01889895	1962	0.24901725351810455	NO	-
5289	ZINC00641036	702	0.24894054234027863	NO	-
5290	ZINC03029341	2969	0.24891534447669983	NO	-
5291	ZINC03858217	4481	0.24889513850212097	NO	-
5292	ZINC03008323	2962	0.2488926351070404	NO	-
5293	ZINC03866929	4587	0.24887941777706146	NO	-
5294	ZINC03497744	3722	0.2488558143377304	NO	-
5295	ZINC01110236	1518	0.24880370497703552	NO	-
5296	ZINC03459894	3577	0.2487829178571701	NO	-
5297	ZINC02796331	2723	0.2487400472164154	NO	-
5298	ZINC04467862	5508	0.24871942400932312	NO	-
5299	ZINC02796383	2725	0.2486674189567566	NO	-
5300	ZINC00416078	413	0.2486451417207718	NO	-
5301	ZINC00352158	341	0.24862951040267944	NO	-
5302	ZINC03030417	2974	0.24854476749897003	NO	-
5303	ZINC03832254	43	0.24847480654716492	YES	4
5304	ZINC01146517	1598	0.2484026700258255	NO	-
5305	ZINC00903306	1139	0.2483590990304947	NO	-
5306	ZINC03857299	4427	0.2483185976743698	NO	-
5307	ZINC04001320	5110	0.24813096225261688	NO	-
5308	ZINC02796362	2724	0.24805518984794617	NO	-
5309	ZINC04281720	5330	0.24805238842964172	NO	-
5310	ZINC03435644	3503	0.24796625971794128	NO	-
5311	ZINC04256180	5301	0.24784088134765625	NO	-
5312	ZINC03619304	4028	0.2478177845478058	NO	-
5313	ZINC03497742	3721	0.24777662754058838	NO	-
5314	ZINC00424916	446	0.247585266828537	NO	-
5315	ZINC03867239	4600	0.24758195877075195	NO	-
5316	ZINC03421085	3470	0.24756787717342377	NO	-
5317	ZINC03849646	4101	0.24746833741664886	NO	-
5318	ZINC02879334	2865	0.2472868114709854	NO	-
5319	ZINC03860050	4557	0.24727031588554382	NO	-
5320	ZINC01055091	1406	0.24726638197898865	NO	-
5321	ZINC01924436	2001	0.24724626541137695	NO	-
5322	ZINC01043465	1383	0.24724051356315613	NO	-
5323	ZINC01130799	1572	0.24718868732452393	NO	-
5324	ZINC01432376	1820	0.24718554317951202	NO	-
5325	ZINC00264160	269	0.24716712534427643	NO	-
5326	ZINC00456917	488	0.2471432089805603	NO	-
5327	ZINC00613093	640	0.24706977605819702	NO	-
5328	ZINC00371112	360	0.24697645008563995	NO	-
5329	ZINC03215131	3056	0.246958926320076	NO	-
5330	ZINC03852520	4186	0.2466280311346054	NO	-
5331	ZINC02791852	2699	0.24661633372306824	NO	-
5332	ZINC00352158	342	0.24653685092926025	NO	-
5333	ZINC03497634	3714	0.2464209347963333	NO	-
5334	ZINC03497636	3715	0.2464209347963333	NO	-
5335	ZINC01040217	1376	0.24634796380996704	NO	-
5336	ZINC01981702	2089	0.24633388221263885	NO	-
5337	ZINC00309498	297	0.24632076919078827	NO	-
5338	ZINC03414318	3440	0.2462909072637558	NO	-
5339	ZINC03977674	5019	0.2462868094444275	NO	-
5340	ZINC01090886	1492	0.24626471102237701	NO	-
5341	ZINC01090887	1493	0.24626471102237701	NO	-
5342	ZINC01934415	2011	0.24624544382095337	NO	-
5343	ZINC03476075	3613	0.24621422588825226	NO	-
5344	ZINC03834029	61	0.2461365908384323	YES	6
5345	ZINC03834024	38	0.24612456560134888	YES	4
5346	ZINC00148048	154	0.24609868228435516	NO	-
5347	ZINC02791882	2700	0.2460789829492569	NO	-
5348	ZINC04108829	5165	0.2460789531469345	NO	-
5349	ZINC04427983	5428	0.2460325062274933	NO	-
5350	ZINC03279949	3136	0.24589382112026215	NO	-
5351	ZINC03802693	4073	0.2458522468805313	NO	-
5352	ZINC01861231	1956	0.24582335352897644	NO	-
5353	ZINC03986515	5060	0.2457936704158783	NO	-
5354	ZINC03292906	3153	0.245790496468544	NO	-
5355	ZINC01034865	1354	0.24576649069786072	NO	-
5356	ZINC03851987	4182	0.24570798873901367	NO	-
5357	ZINC03497422	3706	0.24570797383785248	NO	-
5358	ZINC00908186	1157	0.24569743871688843	NO	-
5359	ZINC02792234	2703	0.24568551778793335	NO	-
5360	ZINC03851634	4165	0.2456544190645218	NO	-
5361	ZINC01934211	2007	0.2456396222114563	NO	-
5362	ZINC02796398	2729	0.24551819264888763	NO	-
5363	ZINC02861755	2827	0.24550583958625793	NO	-
5364	ZINC04032578	5117	0.2454829066991806	NO	-
5365	ZINC01024080	1327	0.24547863006591797	NO	-
5366	ZINC03832245	34	0.2454601675271988	YES	4
5367	ZINC03514239	3796	0.2454378455877304	NO	-
5368	ZINC03806542	4075	0.24541229009628296	NO	-
5369	ZINC03549110	3861	0.24538546800613403	NO	-
5370	ZINC02662081	2546	0.2453416883945465	NO	-
5371	ZINC02871777	2848	0.2453305721282959	NO	-
5372	ZINC03497426	3707	0.245309516787529	NO	-
5373	ZINC03497428	3708	0.245309516787529	NO	-
5374	ZINC03497721	3720	0.245309516787529	NO	-
5375	ZINC03497720	3719	0.2452792525291443	NO	-
5376	ZINC03507401	3764	0.2452634871006012	NO	-
5377	ZINC03362212	3254	0.245148167014122	NO	-
5378	ZINC03963880	4850	0.24508363008499146	NO	-
5379	ZINC00871052	1085	0.24503490328788757	NO	-
5380	ZINC01934389	2010	0.24502237141132355	NO	-
5381	ZINC04248495	5262	0.24501995742321014	NO	-
5382	ZINC00840297	1011	0.24496760964393616	NO	-
5383	ZINC03383362	3299	0.24494126439094543	NO	-
5384	ZINC02424584	2339	0.24488922953605652	NO	-
5385	ZINC01981281	2075	0.24487261474132538	NO	-
5386	ZINC01429226	1813	0.2448255866765976	NO	-
5387	ZINC00714674	793	0.24479514360427856	NO	-
5388	ZINC02759548	2652	0.24479176104068756	NO	-
5389	ZINC04256179	5298	0.24475304782390594	NO	-
5390	ZINC04256180	5300	0.24475304782390594	NO	-
5391	ZINC03411916	3433	0.24470201134681702	NO	-
5392	ZINC03497685	3717	0.24469590187072754	NO	-
5393	ZINC03857112	4410	0.24468573927879333	NO	-
5394	ZINC03832251	64	0.2446310818195343	YES	7
5395	ZINC04628820	65	0.2446310818195343	YES	7
5396	ZINC04059324	5132	0.24450074136257172	NO	-
5397	ZINC04375779	5404	0.2444750815629959	NO	-
5398	ZINC03497792	3723	0.2444506585597992	NO	-
5399	ZINC01981406	2076	0.24436654150485992	NO	-
5400	ZINC01981407	2077	0.24436654150485992	NO	-
5401	ZINC01981188	2063	0.24426738917827606	NO	-
5402	ZINC03569878	3957	0.24424724280834198	NO	-
5403	ZINC01922897	1996	0.24417133629322052	NO	-
5404	ZINC01981681	2084	0.24410942196846008	NO	-
5405	ZINC01981682	2085	0.24410942196846008	NO	-
5406	ZINC02664673	2552	0.244049072265625	NO	-
5407	ZINC00077140	71	0.24384993314743042	NO	-
5408	ZINC00077145	73	0.24384993314743042	NO	-
5409	ZINC01756057	1927	0.24383550882339478	NO	-
5410	ZINC03778770	4070	0.24364714324474335	NO	-
5411	ZINC03568289	3952	0.24352720379829407	NO	-
5412	ZINC00215041	218	0.2434636503458023	NO	-
5413	ZINC03859151	4530	0.2433795928955078	NO	-
5414	ZINC04248682	5266	0.24302245676517487	NO	-
5415	ZINC01002088	1296	0.24300478398799896	NO	-
5416	ZINC01984067	2105	0.24299079179763794	NO	-
5417	ZINC00854694	1034	0.24287541210651398	NO	-
5418	ZINC02796386	2727	0.24267132580280304	NO	-
5419	ZINC00159021	170	0.24264724552631378	NO	-
5420	ZINC01984066	2104	0.24259288609027863	NO	-
5421	ZINC01922267	1985	0.24258871376514435	NO	-
5422	ZINC01922269	1986	0.24258871376514435	NO	-
5423	ZINC03497686	3718	0.2425806224346161	NO	-
5424	ZINC03336382	3203	0.2425026148557663	NO	-
5425	ZINC03351225	3231	0.24234196543693542	NO	-
5426	ZINC03386751	3318	0.2423364371061325	NO	-
5427	ZINC04060796	5134	0.24224281311035156	NO	-
5428	ZINC03815788	41	0.242156982421875	YES	4
5429	ZINC03892655	4788	0.24208828806877136	NO	-
5430	ZINC03590855	3980	0.24206243455410004	NO	-
5431	ZINC04136331	5184	0.2419230341911316	NO	-
5432	ZINC03852612	4194	0.24177968502044678	NO	-
5433	ZINC01054439	1403	0.24166454374790192	NO	-
5434	ZINC01981187	2062	0.24156543612480164	NO	-
5435	ZINC04492815	5561	0.24146947264671326	NO	-
5436	ZINC00163586	171	0.2414146363735199	NO	-
5437	ZINC03497632	3713	0.241413876414299	NO	-
5438	ZINC03497639	3716	0.241413876414299	NO	-
5439	ZINC03867380	4607	0.24138247966766357	NO	-
5440	ZINC01123086	1546	0.24135777354240417	NO	-
5441	ZINC00695984	771	0.24132928252220154	NO	-
5442	ZINC03527881	3830	0.24128402769565582	NO	-
5443	ZINC03992789	5084	0.24125437438488007	NO	-
5444	ZINC04464483	5463	0.24125437438488007	NO	-
5445	ZINC00751776	822	0.24120068550109863	NO	-
5446	ZINC03983122	5039	0.24118627607822418	NO	-
5447	ZINC03969317	4880	0.2411452829837799	NO	-
5448	ZINC03855116	4364	0.24109622836112976	NO	-
5449	ZINC00033020	23	0.24105161428451538	NO	-
5450	ZINC01215212	1666	0.24099846184253693	NO	-
5451	ZINC00434918	465	0.2409447431564331	NO	-
5452	ZINC03851987	4181	0.24085432291030884	NO	-
5453	ZINC01816678	1947	0.2407994568347931	NO	-
5454	ZINC03765561	4067	0.2407984584569931	NO	-
5455	ZINC02778234	2679	0.24073489010334015	NO	-
5456	ZINC03452531	3549	0.24070362746715546	NO	-
5457	ZINC03868775	4734	0.24067656695842743	NO	-
5458	ZINC04466284	5498	0.24067656695842743	NO	-
5459	ZINC03852565	4190	0.2406013309955597	NO	-
5460	ZINC03832262	23	0.2405916005373001	YES	3
5461	ZINC04628819	26	0.2404634803533554	YES	3
5462	ZINC03832249	28	0.2404634803533554	YES	3
5463	ZINC03476094	3615	0.2403903305530548	NO	-
5464	ZINC01160232	1612	0.24038808047771454	NO	-
5465	ZINC04389196	5409	0.24036805331707	NO	-
5466	ZINC03976949	5011	0.24036329984664917	NO	-
5467	ZINC01681809	1913	0.24034014344215393	NO	-
5468	ZINC00801296	925	0.24032363295555115	NO	-
5469	ZINC03834028	40	0.24029842019081116	YES	4
5470	ZINC01424298	1802	0.24019069969654083	NO	-
5471	ZINC03832253	32	0.24015691876411438	YES	4
5472	ZINC00273661	277	0.24012219905853271	NO	-
5473	ZINC04149676	5190	0.24008357524871826	NO	-
5474	ZINC00188530	193	0.24005211889743805	NO	-
5475	ZINC02437632	2364	0.23999296128749847	NO	-
5476	ZINC03854261	4306	0.23988640308380127	NO	-
5477	ZINC03867239	4601	0.23972561955451965	NO	-
5478	ZINC03610869	4018	0.23964837193489075	NO	-
5479	ZINC00618831	656	0.2396373301744461	NO	-
5480	ZINC02808531	2772	0.2396267056465149	NO	-
5481	ZINC04248743	5268	0.2395922839641571	NO	-
5482	ZINC04248669	5265	0.23959168791770935	NO	-
5483	ZINC01034674	1353	0.23958607017993927	NO	-
5484	ZINC01120906	1542	0.239557147026062	NO	-
5485	ZINC02436696	2363	0.23950940370559692	NO	-
5486	ZINC03411938	3434	0.23943670094013214	NO	-
5487	ZINC03063629	3010	0.23936016857624054	NO	-
5488	ZINC04233431	5247	0.23935005068778992	NO	-
5489	ZINC04284902	5331	0.23917312920093536	NO	-
5490	ZINC02796445	2730	0.2391645312309265	NO	-
5491	ZINC02259525	2231	0.23908762633800507	NO	-
5492	ZINC03280167	3137	0.23905877768993378	NO	-
5493	ZINC01123088	1547	0.23904450237751007	NO	-
5494	ZINC02267389	2234	0.23902627825737	NO	-
5495	ZINC00856087	1035	0.2390226274728775	NO	-
5496	ZINC04464515	5465	0.2389773428440094	NO	-
5497	ZINC02808369	2771	0.23887550830841064	NO	-
5498	ZINC00728428	813	0.23886168003082275	NO	-
5499	ZINC02796484	2733	0.23883329331874847	NO	-
5500	ZINC03466028	3587	0.238725483417511	NO	-
5501	ZINC03834043	50	0.2387019544839859	YES	4
5502	ZINC04437829	5434	0.2386704683303833	NO	-
5503	ZINC00643640	707	0.23863261938095093	NO	-
5504	ZINC01246959	1690	0.23862527310848236	NO	-
5505	ZINC03832261	33	0.23853006958961487	YES	4
5506	ZINC04248775	5269	0.23838286101818085	NO	-
5507	ZINC00869720	1079	0.23832441866397858	NO	-
5508	ZINC03434288	3500	0.2382786124944687	NO	-
5509	ZINC03832236	12	0.23809833824634552	YES	1
5510	ZINC03969061	4873	0.23786839842796326	NO	-
5511	ZINC01111571	1523	0.2377213090658188	NO	-
5512	ZINC00131931	133	0.23770196735858917	NO	-
5513	ZINC03497924	3726	0.23769830167293549	NO	-
5514	ZINC03497926	3727	0.23769830167293549	NO	-
5515	ZINC02855613	2817	0.23766426742076874	NO	-
5516	ZINC04000697	5100	0.23761017620563507	NO	-
5517	ZINC00612462	638	0.23756122589111328	NO	-
5518	ZINC03832232	36	0.23754359781742096	YES	4
5519	ZINC01036534	1363	0.23747284710407257	NO	-
5520	ZINC02627329	2472	0.23738008737564087	NO	-
5521	ZINC03379448	3283	0.23734219372272491	NO	-
5522	ZINC04233696	5250	0.2372521013021469	NO	-
5523	ZINC03970609	4926	0.23720064759254456	NO	-
5524	ZINC03867826	4655	0.23709647357463837	NO	-
5525	ZINC03299350	3159	0.23708884418010712	NO	-
5526	ZINC00518509	541	0.23701287806034088	NO	-
5527	ZINC04256179	5299	0.23693984746932983	NO	-
5528	ZINC03868215	4716	0.23692317306995392	NO	-
5529	ZINC03355608	3241	0.23680110275745392	NO	-
5530	ZINC03968641	4865	0.23660114407539368	NO	-
5531	ZINC03867825	4653	0.23654522001743317	NO	-
5532	ZINC04267954	5308	0.2364838421344757	NO	-
5533	ZINC00819107	983	0.23638726770877838	NO	-
5534	ZINC02835326	2793	0.23635175824165344	NO	-
5535	ZINC03892149	4784	0.23627446591854095	NO	-
5536	ZINC04465247	5477	0.23627446591854095	NO	-
5537	ZINC01982767	2100	0.2362741380929947	NO	-
5538	ZINC01982768	2101	0.2362741380929947	NO	-
5539	ZINC00917589	1177	0.23626898229122162	NO	-
5540	ZINC04117295	5173	0.2360687553882599	NO	-
5541	ZINC03854723	4335	0.23603816330432892	NO	-
5542	ZINC00421378	432	0.23602613806724548	NO	-
5543	ZINC04248867	5271	0.23596331477165222	NO	-
5544	ZINC03495554	3687	0.23568691313266754	NO	-
5545	ZINC02970296	2937	0.23555263876914978	NO	-
5546	ZINC03867431	4615	0.23549342155456543	NO	-
5547	ZINC04465564	5491	0.23549342155456543	NO	-
5548	ZINC03397211	3360	0.23545049130916595	NO	-
5549	ZINC03510582	3776	0.2354392260313034	NO	-
5550	ZINC03510585	3777	0.2354392260313034	NO	-
5551	ZINC04487254	5553	0.2354283630847931	NO	-
5552	ZINC01993677	2108	0.23540623486042023	NO	-
5553	ZINC01636490	1903	0.23527969419956207	NO	-
5554	ZINC03852642	4198	0.23509058356285095	NO	-
5555	ZINC00555385	574	0.23508723080158234	NO	-
5556	ZINC03507297	3760	0.23490013182163239	NO	-
5557	ZINC01215212	1667	0.23487401008605957	NO	-
5558	ZINC01468185	1852	0.23486098647117615	NO	-
5559	ZINC01725309	1916	0.23471949994564056	NO	-
5560	ZINC03849820	4103	0.23469138145446777	NO	-
5561	ZINC01918975	1981	0.2346276491880417	NO	-
5562	ZINC03855153	4375	0.23460890352725983	NO	-
5563	ZINC02796471	2732	0.23460866510868073	NO	-
5564	ZINC03868216	4717	0.23444786667823792	NO	-
5565	ZINC02181819	2156	0.23432981967926025	NO	-
5566	ZINC04144484	5189	0.2343161702156067	NO	-
5567	ZINC02970281	2935	0.23431144654750824	NO	-
5568	ZINC02970282	2936	0.23431144654750824	NO	-
5569	ZINC03425321	3487	0.2342630922794342	NO	-
5570	ZINC04271328	5310	0.23423051834106445	NO	-
5571	ZINC03867100	4592	0.23422057926654816	NO	-
5572	ZINC04461503	5452	0.23422057926654816	NO	-
5573	ZINC03991947	5077	0.2340746372938156	NO	-
5574	ZINC03506946	3751	0.23406864702701569	NO	-
5575	ZINC01111569	1521	0.23401804268360138	NO	-
5576	ZINC03834037	47	0.23392261564731598	YES	4
5577	ZINC04246552	5260	0.23383469879627228	NO	-
5578	ZINC03852653	4200	0.23377403616905212	NO	-
5579	ZINC03867765	4650	0.2337351143360138	NO	-
5580	ZINC03815800	19	0.23371098935604095	YES	3
5581	ZINC00077140	70	0.2336682379245758	NO	-
5582	ZINC00077145	72	0.2336682379245758	NO	-
5583	ZINC00975418	1261	0.23345449566841125	NO	-
5584	ZINC01441525	1829	0.23342742025852203	NO	-
5585	ZINC01338056	1727	0.23342327773571014	NO	-
5586	ZINC00304184	288	0.2333885282278061	NO	-
5587	ZINC01922310	1990	0.2333768904209137	NO	-
5588	ZINC01922311	1991	0.2333768904209137	NO	-
5589	ZINC01981112	2059	0.2333768904209137	NO	-
5590	ZINC04001321	5111	0.2333715260028839	NO	-
5591	ZINC04414385	5421	0.2333422750234604	NO	-
5592	ZINC01981191	2066	0.2333105206489563	NO	-
5593	ZINC01981192	2067	0.2333105206489563	NO	-
5594	ZINC03513119	3789	0.2333105206489563	NO	-
5595	ZINC03513121	3790	0.2333105206489563	NO	-
5596	ZINC03419408	3449	0.23317749798297882	NO	-
5597	ZINC03355606	3240	0.2331441044807434	NO	-
5598	ZINC03867380	4608	0.23309963941574097	NO	-
5599	ZINC04248699	5267	0.2330310046672821	NO	-
5600	ZINC00089958	82	0.23292586207389832	NO	-
5601	ZINC01468185	1853	0.23292268812656403	NO	-
5602	ZINC03388719	3323	0.23288555443286896	NO	-
5603	ZINC01441523	1827	0.23286613821983337	NO	-
5604	ZINC03867955	4690	0.23282499611377716	NO	-
5605	ZINC03866723	4578	0.23278644680976868	NO	-
5606	ZINC01918980	1982	0.23243476450443268	NO	-
5607	ZINC03815504	75	0.2323891967535019	YES	9
5608	ZINC02809283	2774	0.23236458003520966	NO	-
5609	ZINC03849443	4096	0.23233674466609955	NO	-
5610	ZINC01032618	1338	0.23228581249713898	NO	-
5611	ZINC03852585	4192	0.2321348339319229	NO	-
5612	ZINC04622589	5589	0.23198211193084717	NO	-
5613	ZINC03293219	3154	0.23194599151611328	NO	-
5614	ZINC04248795	5270	0.23185062408447266	NO	-
5615	ZINC00677242	754	0.23140785098075867	NO	-
5616	ZINC03412047	3436	0.23087985813617706	NO	-
5617	ZINC03041824	2993	0.23085403442382812	NO	-
5618	ZINC00672929	744	0.23053942620754242	NO	-
5619	ZINC01338111	1729	0.230366051197052	NO	-
5620	ZINC02523463	2419	0.2299511432647705	NO	-
5621	ZINC00189442	195	0.2298305630683899	NO	-
5622	ZINC03851079	4129	0.22966080904006958	NO	-
5623	ZINC01401373	1783	0.22910358011722565	NO	-
5624	ZINC04214720	5223	0.22906771302223206	NO	-
5625	ZINC00008079	6	0.22878476977348328	YES	1
5626	ZINC03521634	3815	0.22874659299850464	NO	-
5627	ZINC03851098	4131	0.22863562405109406	NO	-
5628	ZINC01072725	1450	0.22858326137065887	NO	-
5629	ZINC01167865	1620	0.22851185500621796	NO	-
5630	ZINC03815557	44	0.22830629348754883	YES	4
5631	ZINC03866929	4586	0.22808212041854858	NO	-
5632	ZINC03531584	3837	0.2279752641916275	NO	-
5633	ZINC02123438	2141	0.227966770529747	NO	-
5634	ZINC02970817	2938	0.227966770529747	NO	-
5635	ZINC01337951	1726	0.22796086966991425	NO	-
5636	ZINC03815792	17	0.22792960703372955	YES	3
5637	ZINC00981524	1272	0.22790423035621643	NO	-
5638	ZINC04622698	5591	0.22783991694450378	NO	-
5639	ZINC03852631	4196	0.22752678394317627	NO	-
5640	ZINC04233418	5246	0.2274467647075653	NO	-
5641	ZINC04001414	5112	0.22713923454284668	NO	-
5642	ZINC04001415	5113	0.22713923454284668	NO	-
5643	ZINC01865919	1957	0.22713159024715424	NO	-
5644	ZINC04149676	5191	0.22708635032176971	NO	-
5645	ZINC03351437	3233	0.22687731683254242	NO	-
5646	ZINC00420856	428	0.22675609588623047	NO	-
5647	ZINC04241834	5259	0.22657917439937592	NO	-
5648	ZINC00630597	684	0.2263074666261673	NO	-
5649	ZINC02839482	2802	0.22624516487121582	NO	-
5650	ZINC04191400	5217	0.22622668743133545	NO	-
5651	ZINC00630603	686	0.2262151837348938	NO	-
5652	ZINC00420667	427	0.22607164084911346	NO	-
5653	ZINC00230762	234	0.22585272789001465	NO	-
5654	ZINC02881085	2869	0.22578756511211395	NO	-
5655	ZINC01167866	1621	0.22567850351333618	NO	-
5656	ZINC03392640	3337	0.22487136721611023	NO	-
5657	ZINC03867771	4651	0.2245710790157318	NO	-
5658	ZINC03444448	3534	0.2242112159729004	NO	-
5659	ZINC03444451	3535	0.2242112159729004	NO	-
5660	ZINC03834040	46	0.22418035566806793	YES	4
5661	ZINC00667315	736	0.22414425015449524	NO	-
5662	ZINC03419550	3450	0.22378931939601898	NO	-
5663	ZINC03834044	8	0.22374534606933594	YES	1
5664	ZINC03852657	4202	0.22357679903507233	NO	-
5665	ZINC04358795	5391	0.2234831154346466	NO	-
5666	ZINC02801242	2759	0.22347111999988556	NO	-
5667	ZINC03125659	3026	0.22338587045669556	NO	-
5668	ZINC02455812	2382	0.2231779396533966	NO	-
5669	ZINC03419629	3452	0.22281722724437714	NO	-
5670	ZINC04240363	5254	0.22274412214756012	NO	-
5671	ZINC03601331	4005	0.22233843803405762	NO	-
5672	ZINC01015288	1317	0.22219336032867432	NO	-
5673	ZINC03867635	4642	0.22206753492355347	NO	-
5674	ZINC03832267	27	0.2220609039068222	YES	3
5675	ZINC02948987	2922	0.22200831770896912	NO	-
5676	ZINC03815799	22	0.22186924517154694	YES	3
5677	ZINC03832218	3	0.22130721807479858	YES	1
5678	ZINC01031768	1334	0.22094613313674927	NO	-
5679	ZINC01145246	1594	0.2206209897994995	NO	-
5680	ZINC01024077	1326	0.22039894759655	NO	-
5681	ZINC03270142	3133	0.22025825083255768	NO	-
5682	ZINC03507224	3757	0.22015345096588135	NO	-
5683	ZINC03506888	3748	0.2196292132139206	NO	-
5684	ZINC00706648	778	0.2194753885269165	NO	-
5685	ZINC02753898	2645	0.21932637691497803	NO	-
5686	ZINC03815484	71	0.21925126016139984	YES	9
5687	ZINC03815794	18	0.21917027235031128	YES	3
5688	ZINC02259006	2230	0.2180933952331543	NO	-
5689	ZINC03997971	5099	0.21745921671390533	NO	-
5690	ZINC00682812	760	0.21705003082752228	NO	-
5691	ZINC03832252	24	0.21671131253242493	YES	3
5692	ZINC01644809	1908	0.21607346832752228	NO	-
5693	ZINC03549078	3859	0.21572133898735046	NO	-
5694	ZINC00945586	1225	0.2156822830438614	NO	-
5695	ZINC03422217	3473	0.21567197144031525	NO	-
5696	ZINC00503066	522	0.21565908193588257	NO	-
5697	ZINC03834034	10	0.21509627997875214	YES	1
5698	ZINC03971202	4957	0.21449249982833862	NO	-
5699	ZINC00008075	7	0.21424004435539246	YES	1
5700	ZINC04415448	5422	0.21411257982254028	NO	-
5701	ZINC04248876	5272	0.2129688411951065	NO	-
5702	ZINC01338100	1728	0.21296776831150055	NO	-
5703	ZINC04492815	5560	0.21099135279655457	NO	-
5704	ZINC03866984	4589	0.21086400747299194	NO	-
5705	ZINC00269301	275	0.21075062453746796	NO	-
5706	ZINC03834026	9	0.20902706682682037	YES	1
5707	ZINC03853396	4256	0.20660600066184998	NO	-
5708	ZINC00559878	579	0.20649822056293488	NO	-
5709	ZINC03832230	5	0.20579743385314941	YES	1
5710	ZINC00008076	4	0.20531679689884186	YES	1
5711	ZINC03815798	15	0.20464734733104706	YES	3
5712	ZINC02726508	2616	0.20441073179244995	NO	-
5713	ZINC03523138	3818	0.20304788649082184	NO	-
5714	ZINC00007489	16	0.20073698461055756	YES	3
5715	ZINC03854722	4334	0.20055346190929413	NO	-
5716	ZINC03834022	11	0.19868135452270508	YES	1
5717	ZINC04116100	5171	0.1972910463809967	NO	-
5718	ZINC03854261	4307	0.19676262140274048	NO	-
5719	ZINC03832255	56	0.17588075995445251	YES	5
5720	ZINC03815797	13	0.1589336395263672	YES	2
5721	ZINC03832240	0	0.0	YES	1
5722	ZINC03834023	1	0.0	YES	1
5723	ZINC03834021	2	0.0	YES	1
5724	ZINC00017525	14	0.0	YES	3
5725	ZINC03832246	31	0.0	YES	4
5726	ZINC03832235	57	0.0	YES	6
5727	ZINC03832233	114	0.0	YES	18
