# Supplementary material for: Optimal assignment methods for ligand-based virtual screening
Source: J Cheminform. 2009 Aug 25;1:14. doi: 10.1186/1758-2946-1-14 (PMC2820492; doi:10.1186/1758-2946-1-14)
Supplement: Additional file 2 — Archive of the result files. The file Results.tar.gz is a Gzip compressed Tar archive containing the results file of each method for each data set. The result files are tab-separated plain text files including the following information: method name, active data set with size, cluster information and the distribution of the molecules over the clusters, decoy data set with size, ratio active:decoy, AUC, awAUC, BEDROC scores for predefined alpha values as suggested by Truchon and Bayly [63], relative enrichment factor [67], ROC enrichments, awROC enrichments at predefined false positive fractions, chemotype enrichment, ROC data points, and the ranking of each structure. [file 1758-2946-1-14-S2.zip › Results/OAAP.SQ.DUD=src.Q.SRC_ANP.sdf.A.DUD_src_clustered_I_MM.sdf.D.DUD_src_decoys_ID_pass_MWPass_I_MM.sdf.0000644]

###################################################################################################
# Screening Result File
# User: jahn
# Method used: OAAP
> <Method_Name>
OAAP
# Screening mode: Single Query Screening
#	Calculations performed: 5777
#	Start time of the calculation: Sun Mar 08 06:15:56 CET 2009
#	End time of the calculation: Sun Mar 08 06:18:07 CET 2009
# Data set information
#	Query molecule name:	ANP from data set: ./data/queries/SRC_ANP.sdf
#	Active data set: /rahome/chemoinf/SVS/data/actives/DUD_src_clustered_I_MM.sdf with cluster information
#		Size: 98 molecules
#		Number of clusters: 21
#		Cluster Summery:
#			Cluster number	# molecules	% of actives
#			1		2		2.041
#			2		2		2.041
#			3		1		1.02
#			4		1		1.02
#			5		28		28.571
#			6		3		3.061
#			7		13		13.265
#			8		1		1.02
#			9		4		4.082
#			10		1		1.02
#			11		2		2.041
#			12		16		16.327
#			13		1		1.02
#			14		12		12.245
#			15		2		2.041
#			16		1		1.02
#			17		1		1.02
#			18		1		1.02
#			19		1		1.02
#			20		4		4.082
#			21		1		1.02
#	Decoy data set: /rahome/chemoinf/SVS/data/decoys/DUD_src_decoys_ID_pass_MWPass_I_MM.sdf
#		Size: 5679 molecules
#	Ratio actives : decoys
#		1.0 : 57.949
#	The active and decoy data set were part of the DUD with problem identifier: src
> <AUC>
#	 ROC AUC
	0.4456896334867808
> <awAUC>
#	 ROC awAUC
	0.30211795935137575
> <BEDROC Scores>
#	Alpha Values	BEDROC Scores	Literature: J. Chem. Inf. Model., Vol. 47, No. 2, 2007, 488-508
	106.9	0.1124
	100.0	0.1118
	53.6	0.115
	50.0	0.1164
	32.2	0.1292
	20.0	0.1522
	16.1	0.1661
	10.0	0.2038
	8.0	0.2246
> <Relative enrichment factor>
#	Fraction dataset	Enrichment factor	 Literature: DOI: 10.1021/ci800303k
	0.0010	0.0
	0.01	12.117015752120476
	0.02	7.142857142857143
	0.05	14.285714285714286
	0.1	20.408163265306122
	0.2	32.6530612244898
	0.25	35.714285714285715
> <ROC Enrichments>
#	True decoy fraction	Enrichment	Literature: J Comput Aided Mol Des (2008) 22:133-139
	0.1	0.0
	0.5	11.989444053483462
	1.0	7.116541353383458
	2.0	4.066595059076262
	5.0	2.856639839034205
	10.0	2.0404570278815752
> <awROC Enrichments>
#	Decoy fraction	Enrichment
	0.1	0.0
	0.5	4.66256157635468
	1.0	2.7675438596491224
	2.0	1.5814536340852128
	5.0	1.008020651380812
	10.0	0.6709964457072102
> <Chemotype enrichment>
#	% data set	% active cluster	Literature: http://dud.docking.org/wombat/
	0.0	0.0
	0.138	0.0
	0.138	4.762
	2.475	4.762
	2.475	9.524
	3.15	9.524
	3.15	14.286
	13.104	14.286
	13.104	19.048
	20.08	19.048
	20.08	23.81
	22.97	23.81
	22.97	28.571
	35.209	28.571
	35.209	33.333
	36.732	33.333
	36.732	38.095
	50.407	38.095
	50.407	42.857
	51.826	42.857
	51.826	47.619
	61.381	47.619
	61.381	52.381
	81.011	52.381
	81.011	57.143
	94.617	57.143
	94.617	61.905
	95.032	61.905
	95.032	66.667
	99.792	66.667
	99.792	71.429
	99.827	71.429
	99.827	76.19
	99.844	76.19
	99.844	80.952
	99.862	80.952
	99.862	85.714
	99.948	85.714
	99.948	90.476
	99.965	90.476
	99.965	95.238
	99.983	95.238
	99.983	100.0
	100.0	100.0
> <ROC curve data>
#	False positive rate	true positive rate
	0.0	0.0
	0.0	0.0
	0.0012	0.0
	0.0012	0.0204
	0.0016	0.0204
	0.0016	0.0306
	0.0033	0.0306
	0.0033	0.0408
	0.0042	0.0408
	0.0042	0.051
	0.0048	0.051
	0.0048	0.0612
	0.0083	0.0612
	0.0083	0.0714
	0.0194	0.0714
	0.0194	0.0816
	0.0236	0.0816
	0.0236	0.0918
	0.0252	0.0918
	0.0252	0.102
	0.0257	0.102
	0.0257	0.1122
	0.0299	0.1122
	0.0299	0.1224
	0.0349	0.1224
	0.0349	0.1429
	0.0527	0.1429
	0.0527	0.1531
	0.0565	0.1531
	0.0565	0.1633
	0.0655	0.1633
	0.0655	0.1735
	0.0703	0.1735
	0.0703	0.1837
	0.0826	0.1837
	0.0826	0.1939
	0.0974	0.1939
	0.0974	0.2041
	0.1067	0.2041
	0.1067	0.2143
	0.1115	0.2143
	0.1115	0.2245
	0.127	0.2245
	0.127	0.2347
	0.1291	0.2347
	0.1291	0.2449
	0.1301	0.2449
	0.1301	0.2551
	0.134	0.2551
	0.134	0.2653
	0.143	0.2653
	0.143	0.2755
	0.1537	0.2755
	0.1537	0.2857
	0.1569	0.2857
	0.1569	0.2959
	0.1706	0.2959
	0.1706	0.3061
	0.1754	0.3061
	0.1754	0.3163
	0.1858	0.3163
	0.1858	0.3265
	0.1985	0.3265
	0.1985	0.3367
	0.2277	0.3367
	0.2277	0.3469
	0.2298	0.3469
	0.2298	0.3571
	0.287	0.3571
	0.287	0.3673
	0.3185	0.3673
	0.3185	0.3776
	0.3386	0.3776
	0.3386	0.3878
	0.3513	0.3878
	0.3513	0.398
	0.3557	0.398
	0.3557	0.4082
	0.3664	0.4082
	0.3664	0.4184
	0.4605	0.4184
	0.4605	0.4286
	0.5052	0.4286
	0.5052	0.4388
	0.5195	0.4388
	0.5195	0.449
	0.5614	0.449
	0.5614	0.4592
	0.6089	0.4592
	0.6089	0.4694
	0.6161	0.4694
	0.6161	0.4796
	0.6306	0.4796
	0.6306	0.4898
	0.6415	0.4898
	0.6415	0.5
	0.6519	0.5
	0.6519	0.5102
	0.6834	0.5102
	0.6834	0.5204
	0.6926	0.5204
	0.6926	0.5306
	0.7211	0.5306
	0.7211	0.5408
	0.7269	0.5408
	0.7269	0.551
	0.7412	0.551
	0.7412	0.5612
	0.7577	0.5612
	0.7577	0.5714
	0.785	0.5714
	0.785	0.5816
	0.798	0.5816
	0.798	0.5918
	0.8023	0.5918
	0.8023	0.602
	0.8135	0.602
	0.8135	0.6122
	0.8257	0.6122
	0.8257	0.6224
	0.85	0.6224
	0.85	0.6327
	0.8505	0.6327
	0.8505	0.6429
	0.8553	0.6429
	0.8553	0.6531
	0.8901	0.6531
	0.8901	0.6633
	0.891	0.6633
	0.891	0.6735
	0.9211	0.6735
	0.9211	0.6837
	0.932	0.6837
	0.932	0.6939
	0.9419	0.6939
	0.9419	0.7041
	0.944	0.7041
	0.944	0.7143
	0.95	0.7143
	0.95	0.7245
	0.954	0.7245
	0.954	0.7347
	0.957	0.7347
	0.957	0.7449
	0.9584	0.7449
	0.9584	0.7551
	0.9713	0.7551
	0.9713	0.7653
	0.9759	0.7653
	0.9759	0.7755
	0.9796	0.7755
	0.9796	0.7959
	0.9836	0.7959
	0.9836	0.8061
	0.985	0.8061
	0.985	0.8163
	0.9875	0.8163
	0.9875	0.8265
	0.9889	0.8265
	0.9889	0.8367
	0.9938	0.8367
	0.9938	0.8469
	0.9993	0.8469
	0.9993	0.8571
	0.9995	0.8571
	0.9995	0.8673
	1.0	0.8673
	1.0	1.0
> <Screening Table>
# Rank	Mol name	Index in data set	Similarity 2 query	Active	Cluster number
1	ZINC00584948	13	0.28294694423675537	NO	-
2	ZINC04633811	5673	0.2666303813457489	NO	-
3	ZINC03943428	4855	0.25763246417045593	NO	-
4	ZINC01489195	1741	0.25671181082725525	NO	-
5	ZINC00607281	41	0.2550202012062073	NO	-
6	ZINC00629377	67	0.25474050641059875	NO	-
7	ZINC00627151	63	0.25418931245803833	NO	-
8	ZINC03815352	78	0.25183746218681335	YES	14
9	ZINC03832362	82	0.25181320309638977	YES	14
10	ZINC00904559	776	0.25094127655029297	NO	-
11	ZINC04606838	5660	0.24992620944976807	NO	-
12	ZINC03832354	79	0.24941831827163696	YES	14
13	ZINC01584627	1781	0.24797676503658295	NO	-
14	ZINC03279148	3291	0.24611175060272217	NO	-
15	ZINC02412138	2257	0.24576297402381897	NO	-
16	ZINC03859986	4605	0.2449166625738144	NO	-
17	ZINC00678297	219	0.24489863216876984	NO	-
18	ZINC00678298	220	0.24489863216876984	NO	-
19	ZINC04272771	5335	0.24466168880462646	NO	-
20	ZINC03867410	4665	0.24465909600257874	NO	-
21	ZINC00626343	61	0.244129478931427	NO	-
22	ZINC00829852	499	0.244129478931427	NO	-
23	ZINC03832350	77	0.24406492710113525	YES	14
24	ZINC00822556	486	0.24292400479316711	NO	-
25	ZINC00822557	487	0.24292400479316711	NO	-
26	ZINC01094508	1161	0.24248912930488586	NO	-
27	ZINC03943428	4856	0.24223782122135162	NO	-
28	ZINC03341312	3392	0.2414136528968811	NO	-
29	ZINC03832352	81	0.2413749098777771	YES	14
30	ZINC02717728	2573	0.2407689392566681	NO	-
31	ZINC04312174	5372	0.23997077345848083	NO	-
32	ZINC04493080	5619	0.23983392119407654	NO	-
33	ZINC03832357	83	0.23954501748085022	YES	14
34	ZINC02417661	2269	0.23944616317749023	NO	-
35	ZINC02417662	2270	0.23944616317749023	NO	-
36	ZINC01191256	1387	0.23895034193992615	NO	-
37	ZINC04252471	5321	0.23891186714172363	NO	-
38	ZINC02253600	2126	0.23867571353912354	NO	-
39	ZINC04106346	5173	0.2384730875492096	NO	-
40	ZINC02715007	2572	0.23831887543201447	NO	-
41	ZINC03889450	4770	0.2382616400718689	NO	-
42	ZINC02196000	2053	0.2382461279630661	NO	-
43	ZINC02196002	2054	0.2382461279630661	NO	-
44	ZINC03819003	4248	0.2380896806716919	NO	-
45	ZINC01000564	991	0.23797141015529633	NO	-
46	ZINC01094511	1164	0.23766081035137177	NO	-
47	ZINC00705653	275	0.23757348954677582	NO	-
48	ZINC03341312	3391	0.23736552894115448	NO	-
49	ZINC01094510	1162	0.23725658655166626	NO	-
50	ZINC03867293	4639	0.2370751053094864	NO	-
51	ZINC02617208	2390	0.23694677650928497	NO	-
52	ZINC03889315	4765	0.23665551841259003	NO	-
53	ZINC03851329	4307	0.2364008128643036	NO	-
54	ZINC03832347	86	0.23603926599025726	YES	14
55	ZINC00861979	573	0.23581352829933167	NO	-
56	ZINC04014426	5120	0.23573586344718933	NO	-
57	ZINC02245252	2121	0.23543164134025574	NO	-
58	ZINC01476067	1723	0.2352471500635147	NO	-
59	ZINC03851303	4304	0.2351870834827423	NO	-
60	ZINC02442307	2305	0.2349056452512741	NO	-
61	ZINC04312174	5370	0.23481303453445435	NO	-
62	ZINC02352870	2214	0.23476243019104004	NO	-
63	ZINC03851861	4327	0.23460416495800018	NO	-
64	ZINC03859987	4607	0.23458120226860046	NO	-
65	ZINC01485425	1732	0.23436015844345093	NO	-
66	ZINC03857872	4525	0.23423674702644348	NO	-
67	ZINC04250031	5296	0.23419874906539917	NO	-
68	ZINC02588342	2372	0.2341684252023697	NO	-
69	ZINC01247416	1439	0.23415859043598175	NO	-
70	ZINC04484718	5580	0.2339700609445572	NO	-
71	ZINC03857872	4526	0.23378179967403412	NO	-
72	ZINC03859986	4606	0.23378179967403412	NO	-
73	ZINC00627151	64	0.23367810249328613	NO	-
74	ZINC00678087	217	0.23349379003047943	NO	-
75	ZINC03290984	3308	0.233307346701622	NO	-
76	ZINC04494138	5621	0.23324421048164368	NO	-
77	ZINC03450475	3580	0.2331356704235077	NO	-
78	ZINC03451483	3587	0.23283006250858307	NO	-
79	ZINC01275996	1470	0.23262767493724823	NO	-
80	ZINC03083799	3142	0.2325657606124878	NO	-
81	ZINC03890082	4790	0.23244425654411316	NO	-
82	ZINC00678532	221	0.23244024813175201	NO	-
83	ZINC00678535	223	0.23244024813175201	NO	-
84	ZINC00678085	215	0.23223797976970673	NO	-
85	ZINC03967922	4871	0.23223531246185303	NO	-
86	ZINC04135226	5190	0.232217937707901	NO	-
87	ZINC01094510	1163	0.23199428617954254	NO	-
88	ZINC00629377	68	0.2318434864282608	NO	-
89	ZINC04250031	5295	0.2318113148212433	NO	-
90	ZINC04329708	5400	0.23166623711585999	NO	-
91	ZINC03290982	3307	0.2315475195646286	NO	-
92	ZINC04250505	5308	0.23097987473011017	NO	-
93	ZINC00642121	95	0.23068952560424805	NO	-
94	ZINC02245249	2120	0.23060305416584015	NO	-
95	ZINC01007136	1006	0.2304440587759018	NO	-
96	ZINC03618074	4143	0.23043504357337952	NO	-
97	ZINC00861978	572	0.23034295439720154	NO	-
98	ZINC00626343	62	0.23014718294143677	NO	-
99	ZINC00829852	500	0.23014718294143677	NO	-
100	ZINC00850071	528	0.22991378605365753	NO	-
101	ZINC04254373	5322	0.22990410029888153	NO	-
102	ZINC02744400	2635	0.2297917753458023	NO	-
103	ZINC02744401	2636	0.2297455221414566	NO	-
104	ZINC03967922	4872	0.2296975702047348	NO	-
105	ZINC03859987	4608	0.22962796688079834	NO	-
106	ZINC01513026	1766	0.22961829602718353	NO	-
107	ZINC03402738	3498	0.22958464920520782	NO	-
108	ZINC03418885	3517	0.2295733094215393	NO	-
109	ZINC00577062	12	0.22947579622268677	NO	-
110	ZINC02415946	2264	0.2294194996356964	NO	-
111	ZINC04467554	5538	0.22900912165641785	NO	-
112	ZINC04312174	5371	0.22854895889759064	NO	-
113	ZINC03462204	3644	0.22850091755390167	NO	-
114	ZINC04006987	5119	0.228445366024971	NO	-
115	ZINC00861977	571	0.2283848524093628	NO	-
116	ZINC00861980	574	0.2283848524093628	NO	-
117	ZINC04250297	5305	0.22833892703056335	NO	-
118	ZINC03832356	84	0.22819942235946655	YES	14
119	ZINC03332488	3379	0.22819332778453827	NO	-
120	ZINC03217286	3189	0.22800803184509277	NO	-
121	ZINC01088911	1153	0.22791272401809692	NO	-
122	ZINC04251656	5312	0.227805495262146	NO	-
123	ZINC01029732	1023	0.22775046527385712	NO	-
124	ZINC02874291	2849	0.2276938408613205	NO	-
125	ZINC04484718	5579	0.22756755352020264	NO	-
126	ZINC04309724	5369	0.22746925055980682	NO	-
127	ZINC00766402	325	0.22745077311992645	NO	-
128	ZINC04251656	5313	0.2272486835718155	NO	-
129	ZINC00890759	740	0.22711101174354553	NO	-
130	ZINC00890759	741	0.22711101174354553	NO	-
131	ZINC02635121	2447	0.22705337405204773	NO	-
132	ZINC03462215	3646	0.2270037829875946	NO	-
133	ZINC04250505	5307	0.2269180715084076	NO	-
134	ZINC03411829	3509	0.22679738700389862	NO	-
135	ZINC04422763	5461	0.2265922874212265	NO	-
136	ZINC00910007	809	0.22654259204864502	NO	-
137	ZINC03545242	3942	0.22651971876621246	NO	-
138	ZINC04135573	5192	0.22651232779026031	NO	-
139	ZINC04422761	5459	0.22646819055080414	NO	-
140	ZINC00774121	342	0.22643105685710907	NO	-
141	ZINC03819003	4249	0.22636264562606812	NO	-
142	ZINC04469924	5562	0.2263316512107849	NO	-
143	ZINC03815518	25	0.22625574469566345	YES	5
144	ZINC04042550	5146	0.22597570717334747	NO	-
145	ZINC01124634	1239	0.22581535577774048	NO	-
146	ZINC03451288	3583	0.2257809340953827	NO	-
147	ZINC00774129	343	0.22558513283729553	NO	-
148	ZINC03312174	3337	0.22541651129722595	NO	-
149	ZINC00833654	502	0.22536872327327728	NO	-
150	ZINC04443926	5476	0.22535039484500885	NO	-
151	ZINC03867404	4664	0.22533586621284485	NO	-
152	ZINC01247415	1438	0.22532008588314056	NO	-
153	ZINC03832344	80	0.2252746820449829	YES	14
154	ZINC03852043	4334	0.2251698076725006	NO	-
155	ZINC03513653	3871	0.2251269817352295	NO	-
156	ZINC03497818	3790	0.22510850429534912	NO	-
157	ZINC03834096	28	0.22504007816314697	YES	5
158	ZINC03418883	3516	0.22493985295295715	NO	-
159	ZINC02268095	2133	0.2249033898115158	NO	-
160	ZINC00871672	627	0.2248949110507965	NO	-
161	ZINC00871673	628	0.2248949110507965	NO	-
162	ZINC00774242	345	0.2248149961233139	NO	-
163	ZINC01289557	1512	0.2248144894838333	NO	-
164	ZINC04332359	5402	0.22481372952461243	NO	-
165	ZINC04250015	5293	0.22478565573692322	NO	-
166	ZINC03867161	4638	0.22474993765354156	NO	-
167	ZINC04035740	5137	0.22469167411327362	NO	-
168	ZINC03496951	3784	0.22458484768867493	NO	-
169	ZINC02194983	2052	0.2245648354291916	NO	-
170	ZINC00871671	626	0.22443151473999023	NO	-
171	ZINC00871674	629	0.22443151473999023	NO	-
172	ZINC02835179	2755	0.2242373377084732	NO	-
173	ZINC03239909	3216	0.22403128445148468	NO	-
174	ZINC03867160	4637	0.22379527986049652	NO	-
175	ZINC00891115	742	0.22373178601264954	NO	-
176	ZINC00891115	743	0.22373178601264954	NO	-
177	ZINC04481585	5576	0.2236819863319397	NO	-
178	ZINC03970893	4924	0.22366410493850708	NO	-
179	ZINC03681692	4214	0.22365091741085052	NO	-
180	ZINC02960293	2945	0.22364002466201782	NO	-
181	ZINC02871777	2845	0.22357001900672913	NO	-
182	ZINC03815391	44	0.22353439033031464	YES	7
183	ZINC04266055	5323	0.22351114451885223	NO	-
184	ZINC00878059	684	0.22339802980422974	NO	-
185	ZINC03772466	4223	0.22336600720882416	NO	-
186	ZINC03772467	4224	0.22336600720882416	NO	-
187	ZINC00904560	777	0.22336483001708984	NO	-
188	ZINC00602001	38	0.2232077717781067	NO	-
189	ZINC01404526	1673	0.223154217004776	NO	-
190	ZINC02635122	2448	0.22309070825576782	NO	-
191	ZINC03332490	3380	0.22283700108528137	NO	-
192	ZINC02331659	2198	0.22280475497245789	NO	-
193	ZINC03681684	4213	0.2227839082479477	NO	-
194	ZINC04317262	5382	0.22275935113430023	NO	-
195	ZINC04317264	5385	0.22275935113430023	NO	-
196	ZINC00955864	903	0.22273527085781097	NO	-
197	ZINC03346297	3397	0.2226645052433014	NO	-
198	ZINC02481974	2345	0.22249525785446167	NO	-
199	ZINC04250208	5302	0.2224796563386917	NO	-
200	ZINC02335645	2203	0.222469300031662	NO	-
201	ZINC00783982	375	0.22246412932872772	NO	-
202	ZINC03684852	4221	0.22245250642299652	NO	-
203	ZINC02482114	2347	0.22241872549057007	NO	-
204	ZINC04241433	5283	0.22240160405635834	NO	-
205	ZINC00636326	87	0.22238174080848694	NO	-
206	ZINC02977865	2987	0.2223578691482544	NO	-
207	ZINC02977866	2988	0.2223578691482544	NO	-
208	ZINC03496709	3782	0.22224517166614532	NO	-
209	ZINC01916963	1881	0.22213634848594666	NO	-
210	ZINC01404529	1675	0.22207669913768768	NO	-
211	ZINC03815390	49	0.22200118005275726	YES	7
212	ZINC03832345	85	0.22196558117866516	YES	14
213	ZINC03545101	3939	0.22192247211933136	NO	-
214	ZINC03867809	4696	0.22177338600158691	NO	-
215	ZINC04121483	5177	0.22173017263412476	NO	-
216	ZINC00773643	339	0.2216998189687729	NO	-
217	ZINC03265475	3272	0.22155985236167908	NO	-
218	ZINC03970892	4923	0.2215278446674347	NO	-
219	ZINC01916966	1882	0.22151601314544678	NO	-
220	ZINC03245419	3226	0.2214455008506775	NO	-
221	ZINC01485419	1729	0.22138777375221252	NO	-
222	ZINC03968010	4874	0.2213563770055771	NO	-
223	ZINC02631908	2433	0.22133345901966095	NO	-
224	ZINC02370792	2225	0.22131307423114777	NO	-
225	ZINC02331058	2197	0.22124513983726501	NO	-
226	ZINC00958282	908	0.22120212018489838	NO	-
227	ZINC00766055	323	0.22108180820941925	NO	-
228	ZINC03094939	3150	0.22105351090431213	NO	-
229	ZINC02959858	2943	0.22097747027873993	NO	-
230	ZINC00862001	575	0.22075267136096954	NO	-
231	ZINC02732218	2620	0.22067570686340332	NO	-
232	ZINC03368554	3450	0.22063285112380981	NO	-
233	ZINC04445643	5479	0.22063279151916504	NO	-
234	ZINC04292319	5359	0.22058090567588806	NO	-
235	ZINC02427545	2283	0.22051796317100525	NO	-
236	ZINC02836701	2764	0.22035008668899536	NO	-
237	ZINC00891136	744	0.22023175656795502	NO	-
238	ZINC00891136	745	0.22023175656795502	NO	-
239	ZINC04003645	5109	0.22017839550971985	NO	-
240	ZINC01324749	1533	0.2201678603887558	NO	-
241	ZINC00936861	862	0.22012446820735931	NO	-
242	ZINC00936862	863	0.22012446820735931	NO	-
243	ZINC02652866	2501	0.2201007455587387	NO	-
244	ZINC02309955	2160	0.2200813889503479	NO	-
245	ZINC03520351	3898	0.22003304958343506	NO	-
246	ZINC03456200	3607	0.22003236413002014	NO	-
247	ZINC03456202	3608	0.22003236413002014	NO	-
248	ZINC03819003	4247	0.22002746164798737	NO	-
249	ZINC00886683	729	0.21999074518680573	NO	-
250	ZINC00835193	504	0.2199392318725586	NO	-
251	ZINC01478598	1726	0.2199268788099289	NO	-
252	ZINC03972642	4953	0.2199040949344635	NO	-
253	ZINC04469958	5564	0.2199040949344635	NO	-
254	ZINC01364519	1604	0.21987028419971466	NO	-
255	ZINC01404527	1674	0.21986041963100433	NO	-
256	ZINC02454209	2320	0.21985378861427307	NO	-
257	ZINC02886738	2890	0.21981897950172424	NO	-
258	ZINC01249650	1444	0.219760462641716	NO	-
259	ZINC00651893	118	0.21972283720970154	NO	-
260	ZINC00819656	483	0.21971715986728668	NO	-
261	ZINC04529474	5648	0.21965014934539795	NO	-
262	ZINC04279577	5345	0.21964514255523682	NO	-
263	ZINC01922748	1892	0.21954259276390076	NO	-
264	ZINC03849888	4279	0.21952971816062927	NO	-
265	ZINC01491227	1744	0.21949201822280884	NO	-
266	ZINC02499489	2354	0.21946658194065094	NO	-
267	ZINC03334123	3383	0.21934303641319275	NO	-
268	ZINC02662872	2534	0.21933960914611816	NO	-
269	ZINC02480218	2340	0.21932899951934814	NO	-
270	ZINC02196431	2055	0.21931757032871246	NO	-
271	ZINC04250015	5292	0.21929551661014557	NO	-
272	ZINC03959716	4866	0.21922826766967773	NO	-
273	ZINC00846116	521	0.21919934451580048	NO	-
274	ZINC04331700	5401	0.21916228532791138	NO	-
275	ZINC02320555	2178	0.21916070580482483	NO	-
276	ZINC03970203	4912	0.21915416419506073	NO	-
277	ZINC03969112	4895	0.2190597951412201	NO	-
278	ZINC00812605	462	0.21905383467674255	NO	-
279	ZINC04250297	5304	0.2190050333738327	NO	-
280	ZINC00784944	379	0.2190014272928238	NO	-
281	ZINC03336238	3385	0.21896031498908997	NO	-
282	ZINC04126327	5180	0.2189580351114273	NO	-
283	ZINC01324753	1535	0.21892501413822174	NO	-
284	ZINC02460981	2331	0.2189202457666397	NO	-
285	ZINC01271277	1463	0.2189088761806488	NO	-
286	ZINC02305840	2156	0.21870523691177368	NO	-
287	ZINC03401139	3494	0.21870002150535583	NO	-
288	ZINC02213698	2087	0.21859405934810638	NO	-
289	ZINC02415877	2263	0.2185753583908081	NO	-
290	ZINC04486987	5589	0.21856743097305298	NO	-
291	ZINC01032781	1024	0.21853749454021454	NO	-
292	ZINC01032782	1025	0.21853749454021454	NO	-
293	ZINC03454944	3596	0.21846972405910492	NO	-
294	ZINC03455145	3603	0.21846972405910492	NO	-
295	ZINC01889797	1847	0.218454971909523	NO	-
296	ZINC01889799	1848	0.218454971909523	NO	-
297	ZINC02212718	2086	0.21843568980693817	NO	-
298	ZINC03545072	3937	0.21839897334575653	NO	-
299	ZINC01324759	1539	0.21837234497070312	NO	-
300	ZINC03341312	3390	0.21830280125141144	NO	-
301	ZINC00643598	105	0.21823084354400635	NO	-
302	ZINC04292319	5358	0.21819454431533813	NO	-
303	ZINC03867623	4682	0.21815615892410278	NO	-
304	ZINC01324756	1537	0.21812468767166138	NO	-
305	ZINC03866714	4616	0.21812109649181366	NO	-
306	ZINC04014426	5121	0.21811217069625854	NO	-
307	ZINC00954796	898	0.21808595955371857	NO	-
308	ZINC02641342	2468	0.21807202696800232	NO	-
309	ZINC03485392	3755	0.21801841259002686	NO	-
310	ZINC04250208	5301	0.21801017224788666	NO	-
311	ZINC02480280	2342	0.21795432269573212	NO	-
312	ZINC03545137	3940	0.21781697869300842	NO	-
313	ZINC02441423	2303	0.21780937910079956	NO	-
314	ZINC03832353	41	0.21778374910354614	YES	7
315	ZINC04422763	5460	0.21774356067180634	NO	-
316	ZINC04391204	5436	0.21767951548099518	NO	-
317	ZINC03289813	3306	0.217645525932312	NO	-
318	ZINC03454933	3595	0.21754582226276398	NO	-
319	ZINC03794864	4229	0.21748891472816467	NO	-
320	ZINC02480292	2343	0.21741817891597748	NO	-
321	ZINC01292266	1516	0.217393696308136	NO	-
322	ZINC04133209	5188	0.2173398733139038	NO	-
323	ZINC01916960	1879	0.21733129024505615	NO	-
324	ZINC03410152	3507	0.21729837357997894	NO	-
325	ZINC00774706	353	0.21726861596107483	NO	-
326	ZINC03841046	4266	0.21726039052009583	NO	-
327	ZINC01139192	1286	0.2172563076019287	NO	-
328	ZINC01966652	1936	0.217230424284935	NO	-
329	ZINC03974623	4964	0.2172173708677292	NO	-
330	ZINC01123658	1235	0.21720024943351746	NO	-
331	ZINC04492948	5612	0.2171470671892166	NO	-
332	ZINC04161308	5212	0.21711674332618713	NO	-
333	ZINC00603301	40	0.21703293919563293	NO	-
334	ZINC04400876	5441	0.21702398359775543	NO	-
335	ZINC04439741	5473	0.2170061320066452	NO	-
336	ZINC03968010	4873	0.21694234013557434	NO	-
337	ZINC03834094	21	0.21691881120204926	YES	5
338	ZINC02718998	2585	0.21683965623378754	NO	-
339	ZINC02718998	2586	0.21683965623378754	NO	-
340	ZINC04414254	5454	0.21683156490325928	NO	-
341	ZINC01635878	1790	0.21681174635887146	NO	-
342	ZINC01245990	1436	0.21679499745368958	NO	-
343	ZINC00867756	602	0.21675412356853485	NO	-
344	ZINC01095080	1166	0.21667759120464325	NO	-
345	ZINC00758494	320	0.21667461097240448	NO	-
346	ZINC03859127	4578	0.21666894853115082	NO	-
347	ZINC00862079	577	0.21666647493839264	NO	-
348	ZINC00862080	578	0.21666647493839264	NO	-
349	ZINC00691915	250	0.2165038138628006	NO	-
350	ZINC00891138	746	0.21646487712860107	NO	-
351	ZINC00891138	747	0.21646487712860107	NO	-
352	ZINC02354491	2217	0.21637728810310364	NO	-
353	ZINC03849893	4281	0.2163151502609253	NO	-
354	ZINC00773347	331	0.21630479395389557	NO	-
355	ZINC01292266	1517	0.21609584987163544	NO	-
356	ZINC03167606	3164	0.2160942256450653	NO	-
357	ZINC03970208	4913	0.21608538925647736	NO	-
358	ZINC03969111	4894	0.21603251993656158	NO	-
359	ZINC02416852	2266	0.21602924168109894	NO	-
360	ZINC00663908	133	0.2160191386938095	NO	-
361	ZINC04422761	5458	0.21601587533950806	NO	-
362	ZINC01018145	1011	0.21595889329910278	NO	-
363	ZINC01113129	1208	0.2158697098493576	NO	-
364	ZINC04445393	5478	0.21586844325065613	NO	-
365	ZINC03563158	3967	0.21586453914642334	NO	-
366	ZINC02244724	2117	0.21576040983200073	NO	-
367	ZINC00871707	630	0.21572411060333252	NO	-
368	ZINC03867293	4640	0.21569907665252686	NO	-
369	ZINC02458661	2327	0.21568894386291504	NO	-
370	ZINC03545226	3941	0.21564605832099915	NO	-
371	ZINC03999713	5094	0.21553252637386322	NO	-
372	ZINC02692975	2557	0.21550627052783966	NO	-
373	ZINC02499936	2361	0.21548712253570557	NO	-
374	ZINC02458063	2325	0.2154870629310608	NO	-
375	ZINC03851766	4324	0.21547742187976837	NO	-
376	ZINC00835172	503	0.2154696136713028	NO	-
377	ZINC02224632	2099	0.21545185148715973	NO	-
378	ZINC02228600	2103	0.21538130939006805	NO	-
379	ZINC01061757	1075	0.21534371376037598	NO	-
380	ZINC03563157	3966	0.2152985781431198	NO	-
381	ZINC00678085	216	0.21529167890548706	NO	-
382	ZINC00678087	218	0.21529167890548706	NO	-
383	ZINC00766400	324	0.21526524424552917	NO	-
384	ZINC00773458	332	0.21518616378307343	NO	-
385	ZINC03926873	4845	0.2151436060667038	NO	-
386	ZINC04135226	5191	0.21514081954956055	NO	-
387	ZINC00796584	413	0.21512797474861145	NO	-
388	ZINC04595911	5657	0.21493302285671234	NO	-
389	ZINC03832366	76	0.2148580402135849	YES	14
390	ZINC01249650	1443	0.2147914618253708	NO	-
391	ZINC04250031	5294	0.21475736796855927	NO	-
392	ZINC03282934	3297	0.21473555266857147	NO	-
393	ZINC04485485	5585	0.21467259526252747	NO	-
394	ZINC03273404	3281	0.21465225517749786	NO	-
395	ZINC01278588	1474	0.2146141231060028	NO	-
396	ZINC01086626	1146	0.214576855301857	NO	-
397	ZINC04514647	5640	0.21456943452358246	NO	-
398	ZINC01427092	1691	0.21456202864646912	NO	-
399	ZINC03970208	4914	0.21452873945236206	NO	-
400	ZINC03302377	3324	0.2144920825958252	NO	-
401	ZINC03476257	3730	0.21448400616645813	NO	-
402	ZINC03476260	3731	0.21448400616645813	NO	-
403	ZINC03817896	4244	0.2144547998905182	NO	-
404	ZINC00678532	222	0.21442875266075134	NO	-
405	ZINC00678535	224	0.21442875266075134	NO	-
406	ZINC00814104	474	0.2144162654876709	NO	-
407	ZINC00765697	322	0.21439775824546814	NO	-
408	ZINC01364508	1602	0.2143901288509369	NO	-
409	ZINC00796585	414	0.2143843173980713	NO	-
410	ZINC04492948	5613	0.21437275409698486	NO	-
411	ZINC04251656	5311	0.2143726795911789	NO	-
412	ZINC03991929	5063	0.21434900164604187	NO	-
413	ZINC01363980	1595	0.21431757509708405	NO	-
414	ZINC01363983	1596	0.21431757509708405	NO	-
415	ZINC01916962	1880	0.21429648995399475	NO	-
416	ZINC01054959	1064	0.21428827941417694	NO	-
417	ZINC03832365	75	0.21424850821495056	YES	14
418	ZINC04622696	5665	0.214243084192276	NO	-
419	ZINC03868614	4738	0.21417851746082306	NO	-
420	ZINC01966650	1934	0.21415136754512787	NO	-
421	ZINC03410152	3506	0.21414197981357574	NO	-
422	ZINC03889669	4777	0.21414116024971008	NO	-
423	ZINC02641332	2467	0.21413183212280273	NO	-
424	ZINC03513653	3872	0.21409651637077332	NO	-
425	ZINC00979660	937	0.21404555439949036	NO	-
426	ZINC03849422	4268	0.2140108346939087	NO	-
427	ZINC00766404	326	0.21399249136447906	NO	-
428	ZINC02328563	2192	0.2139723300933838	NO	-
429	ZINC02328568	2193	0.2139723300933838	NO	-
430	ZINC04317262	5383	0.21396732330322266	NO	-
431	ZINC04317264	5386	0.21396732330322266	NO	-
432	ZINC02462642	2333	0.2139563262462616	NO	-
433	ZINC00791094	393	0.2139328122138977	NO	-
434	ZINC01889783	1843	0.21387101709842682	NO	-
435	ZINC00773593	337	0.213789165019989	NO	-
436	ZINC03681738	4215	0.21377365291118622	NO	-
437	ZINC01922858	1895	0.21375177800655365	NO	-
438	ZINC01235238	1430	0.21363909542560577	NO	-
439	ZINC03353174	3413	0.21363519132137299	NO	-
440	ZINC02469093	2337	0.2136259526014328	NO	-
441	ZINC04622737	5666	0.21360789239406586	NO	-
442	ZINC01127304	1255	0.21355390548706055	NO	-
443	ZINC03849424	4270	0.21355390548706055	NO	-
444	ZINC01431440	1697	0.21352392435073853	NO	-
445	ZINC01534821	1773	0.21350738406181335	NO	-
446	ZINC01079304	1131	0.21343645453453064	NO	-
447	ZINC00867756	603	0.2133992314338684	NO	-
448	ZINC01889791	1845	0.2133949100971222	NO	-
449	ZINC01127301	1253	0.21338818967342377	NO	-
450	ZINC01982008	1956	0.2133011817932129	NO	-
451	ZINC04493080	5618	0.21328556537628174	NO	-
452	ZINC02417315	2267	0.21313691139221191	NO	-
453	ZINC00879938	699	0.21310502290725708	NO	-
454	ZINC00879938	700	0.21310502290725708	NO	-
455	ZINC04492976	5615	0.21307121217250824	NO	-
456	ZINC02843319	2775	0.213069349527359	NO	-
457	ZINC01530670	1771	0.21306192874908447	NO	-
458	ZINC01212925	1409	0.2130459100008011	NO	-
459	ZINC00650590	117	0.21303854882717133	NO	-
460	ZINC02582295	2371	0.2129863202571869	NO	-
461	ZINC02667855	2542	0.2129831463098526	NO	-
462	ZINC02667856	2543	0.2129831463098526	NO	-
463	ZINC03857966	4528	0.2129136323928833	NO	-
464	ZINC02244725	2118	0.2128930538892746	NO	-
465	ZINC02836049	2759	0.2128639817237854	NO	-
466	ZINC03466665	3703	0.2128639817237854	NO	-
467	ZINC01889786	1844	0.21285049617290497	NO	-
468	ZINC01889793	1846	0.21285049617290497	NO	-
469	ZINC02718966	2579	0.21284328401088715	NO	-
470	ZINC02718966	2580	0.21284328401088715	NO	-
471	ZINC03455124	3602	0.21281184256076813	NO	-
472	ZINC00672985	166	0.21280524134635925	NO	-
473	ZINC04170036	5224	0.21277514100074768	NO	-
474	ZINC02333423	2200	0.2127729207277298	NO	-
475	ZINC00773963	341	0.21277044713497162	NO	-
476	ZINC03866835	4621	0.21274685859680176	NO	-
477	ZINC03477835	3734	0.21274316310882568	NO	-
478	ZINC03462212	3645	0.2127125859260559	NO	-
479	ZINC00773563	336	0.212661013007164	NO	-
480	ZINC00672985	165	0.2126559615135193	NO	-
481	ZINC00796876	419	0.21260738372802734	NO	-
482	ZINC00796878	420	0.21260738372802734	NO	-
483	ZINC04131219	5184	0.21252432465553284	NO	-
484	ZINC03859816	4601	0.21249856054782867	NO	-
485	ZINC04038249	5139	0.21248842775821686	NO	-
486	ZINC00985736	961	0.21247953176498413	NO	-
487	ZINC03946757	4861	0.21244899928569794	NO	-
488	ZINC03815368	27	0.21242283284664154	YES	5
489	ZINC01423466	1684	0.21237008273601532	NO	-
490	ZINC00773340	330	0.2123083621263504	NO	-
491	ZINC03394694	3484	0.21221575140953064	NO	-
492	ZINC02337373	2205	0.21218077838420868	NO	-
493	ZINC03852930	4357	0.2121657431125641	NO	-
494	ZINC03852931	4358	0.2121657431125641	NO	-
495	ZINC03320257	3355	0.21215392649173737	NO	-
496	ZINC02419841	2274	0.2121293544769287	NO	-
497	ZINC00908062	800	0.21211270987987518	NO	-
498	ZINC02459992	2328	0.21209412813186646	NO	-
499	ZINC02947615	2925	0.21199136972427368	NO	-
500	ZINC00879663	697	0.21195900440216064	NO	-
501	ZINC00879663	698	0.21195900440216064	NO	-
502	ZINC00874647	668	0.21195250749588013	NO	-
503	ZINC03816475	4238	0.2119498997926712	NO	-
504	ZINC04464497	5497	0.21193942427635193	NO	-
505	ZINC00594215	28	0.21185997128486633	NO	-
506	ZINC00903222	773	0.2118566930294037	NO	-
507	ZINC01207336	1398	0.2118362933397293	NO	-
508	ZINC01659726	1802	0.21178092062473297	NO	-
509	ZINC04158153	5206	0.21175643801689148	NO	-
510	ZINC02756446	2649	0.21173925697803497	NO	-
511	ZINC03504827	3840	0.2117389589548111	NO	-
512	ZINC01384063	1670	0.21173788607120514	NO	-
513	ZINC02499498	2355	0.21172143518924713	NO	-
514	ZINC02461165	2332	0.21168579161167145	NO	-
515	ZINC02199962	2060	0.21167705953121185	NO	-
516	ZINC03500619	3803	0.21164445579051971	NO	-
517	ZINC03868269	4711	0.2116188257932663	NO	-
518	ZINC00941649	882	0.21153557300567627	NO	-
519	ZINC00941650	883	0.21153557300567627	NO	-
520	ZINC00801503	425	0.21152904629707336	NO	-
521	ZINC00774503	347	0.21148662269115448	NO	-
522	ZINC00664509	136	0.2114722579717636	NO	-
523	ZINC00774150	344	0.2114628702402115	NO	-
524	ZINC01933392	1910	0.21143245697021484	NO	-
525	ZINC01933392	1911	0.21143245697021484	NO	-
526	ZINC01075396	1114	0.21137644350528717	NO	-
527	ZINC04166901	5218	0.21134120225906372	NO	-
528	ZINC02645715	2486	0.21132978796958923	NO	-
529	ZINC03584818	4013	0.21132464706897736	NO	-
530	ZINC01079302	1130	0.21121765673160553	NO	-
531	ZINC03497149	3788	0.21116846799850464	NO	-
532	ZINC04038315	5145	0.21113209426403046	NO	-
533	ZINC04484718	5578	0.2110985368490219	NO	-
534	ZINC03949080	4863	0.21107690036296844	NO	-
535	ZINC01132314	1267	0.21107622981071472	NO	-
536	ZINC02484253	2349	0.21100181341171265	NO	-
537	ZINC01494690	1751	0.21094970405101776	NO	-
538	ZINC00774743	354	0.21091508865356445	NO	-
539	ZINC00938776	872	0.21088089048862457	NO	-
540	ZINC01889845	1852	0.2108764499425888	NO	-
541	ZINC03477808	3733	0.21087044477462769	NO	-
542	ZINC03474125	3726	0.21082402765750885	NO	-
543	ZINC01162189	1342	0.2108154445886612	NO	-
544	ZINC00857174	551	0.21078230440616608	NO	-
545	ZINC00857238	553	0.21078230440616608	NO	-
546	ZINC01078599	1128	0.21077720820903778	NO	-
547	ZINC02843317	2774	0.2107660174369812	NO	-
548	ZINC01890501	1863	0.2107650488615036	NO	-
549	ZINC01235238	1429	0.210723415017128	NO	-
550	ZINC01491737	1745	0.21063865721225739	NO	-
551	ZINC03584807	4012	0.21056747436523438	NO	-
552	ZINC01172818	1353	0.21053418517112732	NO	-
553	ZINC01043811	1044	0.21052314341068268	NO	-
554	ZINC01512397	1765	0.2105187475681305	NO	-
555	ZINC01329067	1549	0.21050450205802917	NO	-
556	ZINC02352872	2215	0.21050241589546204	NO	-
557	ZINC04250297	5303	0.21049706637859344	NO	-
558	ZINC00879354	695	0.2104531079530716	NO	-
559	ZINC00879354	696	0.2104531079530716	NO	-
560	ZINC01795389	1817	0.210424542427063	NO	-
561	ZINC02491945	2350	0.21041028201580048	NO	-
562	ZINC00773639	338	0.21039476990699768	NO	-
563	ZINC02436999	2294	0.21039019525051117	NO	-
564	ZINC00993681	984	0.21037331223487854	NO	-
565	ZINC03029294	3061	0.21035179495811462	NO	-
566	ZINC03493359	3767	0.21032404899597168	NO	-
567	ZINC00796603	415	0.21026457846164703	NO	-
568	ZINC04326324	5399	0.2102271020412445	NO	-
569	ZINC00774698	352	0.2101888805627823	NO	-
570	ZINC03927155	4846	0.21018388867378235	NO	-
571	ZINC03857359	4496	0.21015462279319763	NO	-
572	ZINC01492724	1749	0.21011531352996826	NO	-
573	ZINC03815567	20	0.2100560963153839	YES	5
574	ZINC03544034	3935	0.21002981066703796	NO	-
575	ZINC02756446	2650	0.21001507341861725	NO	-
576	ZINC01207336	1399	0.21000869572162628	NO	-
577	ZINC02380427	2233	0.21000424027442932	NO	-
578	ZINC00784131	377	0.21000391244888306	NO	-
579	ZINC03853259	4375	0.20999953150749207	NO	-
580	ZINC01108741	1185	0.20982439815998077	NO	-
581	ZINC03867541	4675	0.2097993940114975	NO	-
582	ZINC01102351	1174	0.20979253947734833	NO	-
583	ZINC04268454	5326	0.20978140830993652	NO	-
584	ZINC04250047	5299	0.20976969599723816	NO	-
585	ZINC02005039	1973	0.20975321531295776	NO	-
586	ZINC03968799	4887	0.2097405642271042	NO	-
587	ZINC03436499	3545	0.2097400575876236	NO	-
588	ZINC00940717	874	0.20968548953533173	NO	-
589	ZINC00789444	392	0.20968203246593475	NO	-
590	ZINC00774582	348	0.20967711508274078	NO	-
591	ZINC01889810	1849	0.20964904129505157	NO	-
592	ZINC03285104	3301	0.20961222052574158	NO	-
593	ZINC00784009	376	0.20958487689495087	NO	-
594	ZINC03868324	4713	0.20955592393875122	NO	-
595	ZINC00806566	447	0.20952431857585907	NO	-
596	ZINC01926510	1900	0.20943264663219452	NO	-
597	ZINC03037047	3085	0.2094050943851471	NO	-
598	ZINC03684830	4219	0.20937086641788483	NO	-
599	ZINC03959979	4867	0.20935490727424622	NO	-
600	ZINC03536391	3929	0.20934952795505524	NO	-
601	ZINC02843323	2776	0.20929528772830963	NO	-
602	ZINC00857239	554	0.20928676426410675	NO	-
603	ZINC00857175	552	0.20927807688713074	NO	-
604	ZINC02227541	2102	0.2092723250389099	NO	-
605	ZINC00841659	518	0.20921923220157623	NO	-
606	ZINC03827409	4262	0.20921923220157623	NO	-
607	ZINC00983589	952	0.20921912789344788	NO	-
608	ZINC01487314	1740	0.20916903018951416	NO	-
609	ZINC00874585	660	0.20915096998214722	NO	-
610	ZINC00874585	661	0.20915096998214722	NO	-
611	ZINC01276214	1471	0.20913872122764587	NO	-
612	ZINC03489499	3761	0.2091314196586609	NO	-
613	ZINC01274971	1468	0.20910236239433289	NO	-
614	ZINC02877647	2865	0.209079310297966	NO	-
615	ZINC01384084	1672	0.20905767381191254	NO	-
616	ZINC01075188	1112	0.20897898077964783	NO	-
617	ZINC00597878	34	0.20895648002624512	NO	-
618	ZINC04250505	5306	0.20890390872955322	NO	-
619	ZINC02959856	2942	0.20888873934745789	NO	-
620	ZINC03550596	3950	0.208832785487175	NO	-
621	ZINC04292319	5357	0.20882610976696014	NO	-
622	ZINC04220655	5260	0.20881131291389465	NO	-
623	ZINC01890485	1860	0.20879711210727692	NO	-
624	ZINC02877194	2861	0.20877724885940552	NO	-
625	ZINC03235802	3211	0.20876328647136688	NO	-
626	ZINC04462700	5483	0.20874524116516113	NO	-
627	ZINC03815323	47	0.20871160924434662	YES	7
628	ZINC00810042	453	0.20870546996593475	NO	-
629	ZINC00993681	983	0.20870129764080048	NO	-
630	ZINC02217862	2089	0.20869304239749908	NO	-
631	ZINC00624535	52	0.2086624652147293	NO	-
632	ZINC04038315	5144	0.20864033699035645	NO	-
633	ZINC01889814	1850	0.20862266421318054	NO	-
634	ZINC01126988	1250	0.20859049260616302	NO	-
635	ZINC04166896	5217	0.20858867466449738	NO	-
636	ZINC03992361	5069	0.20856961607933044	NO	-
637	ZINC00891333	750	0.20855136215686798	NO	-
638	ZINC00916968	813	0.20852339267730713	NO	-
639	ZINC02458063	2326	0.20851939916610718	NO	-
640	ZINC01795392	1818	0.20850549638271332	NO	-
641	ZINC03854455	4417	0.2084907442331314	NO	-
642	ZINC04250015	5291	0.20842964947223663	NO	-
643	ZINC02327126	2188	0.20841799676418304	NO	-
644	ZINC01889842	1851	0.20834071934223175	NO	-
645	ZINC01162188	1341	0.2083330601453781	NO	-
646	ZINC00588468	16	0.20830540359020233	NO	-
647	ZINC00588468	17	0.20830540359020233	NO	-
648	ZINC01125121	1240	0.20829546451568604	NO	-
649	ZINC02389708	2239	0.2082296460866928	NO	-
650	ZINC04179826	5238	0.20820476114749908	NO	-
651	ZINC03993053	5084	0.20815658569335938	NO	-
652	ZINC03993056	5085	0.20815658569335938	NO	-
653	ZINC03855583	4473	0.20815086364746094	NO	-
654	ZINC03851861	4328	0.20814324915409088	NO	-
655	ZINC03815539	29	0.2081253081560135	YES	5
656	ZINC03079535	3135	0.2081241011619568	NO	-
657	ZINC00874592	665	0.2081228643655777	NO	-
658	ZINC00874592	666	0.2081228643655777	NO	-
659	ZINC03855121	4459	0.2080519199371338	NO	-
660	ZINC02881919	2877	0.20803387463092804	NO	-
661	ZINC03889365	4767	0.20800918340682983	NO	-
662	ZINC00705180	274	0.2080087512731552	NO	-
663	ZINC01085787	1142	0.2080061137676239	NO	-
664	ZINC02499785	2359	0.20799164474010468	NO	-
665	ZINC02268348	2134	0.20781618356704712	NO	-
666	ZINC00874580	658	0.20781370997428894	NO	-
667	ZINC00874580	659	0.20781370997428894	NO	-
668	ZINC03533787	3923	0.20778927206993103	NO	-
669	ZINC01051225	1060	0.20776167511940002	NO	-
670	ZINC03384168	3469	0.20773695409297943	NO	-
671	ZINC03525856	3910	0.20758438110351562	NO	-
672	ZINC03867623	4683	0.20758295059204102	NO	-
673	ZINC02499936	2360	0.20755206048488617	NO	-
674	ZINC00929937	849	0.20754863321781158	NO	-
675	ZINC00929938	850	0.20754863321781158	NO	-
676	ZINC03437413	3546	0.20752684772014618	NO	-
677	ZINC03394690	3483	0.20751337707042694	NO	-
678	ZINC02419840	2273	0.2074579894542694	NO	-
679	ZINC03243818	3225	0.20741140842437744	NO	-
680	ZINC03484090	3753	0.20741140842437744	NO	-
681	ZINC03927155	4848	0.20735687017440796	NO	-
682	ZINC00827962	497	0.20731507241725922	NO	-
683	ZINC00959817	916	0.20728491246700287	NO	-
684	ZINC01001388	993	0.20724833011627197	NO	-
685	ZINC01982010	1958	0.2072017341852188	NO	-
686	ZINC04057197	5151	0.20718979835510254	NO	-
687	ZINC02855010	2812	0.2071799337863922	NO	-
688	ZINC00874574	656	0.20710571110248566	NO	-
689	ZINC00874574	657	0.20710571110248566	NO	-
690	ZINC03497055	3787	0.20705044269561768	NO	-
691	ZINC01139914	1288	0.20703956484794617	NO	-
692	ZINC03889429	4768	0.20703740417957306	NO	-
693	ZINC03866714	4617	0.2070070058107376	NO	-
694	ZINC03333521	3382	0.20700296759605408	NO	-
695	ZINC00791952	394	0.2069893181324005	NO	-
696	ZINC00722858	302	0.206925168633461	NO	-
697	ZINC00664053	134	0.20689032971858978	NO	-
698	ZINC03496739	3783	0.2068817913532257	NO	-
699	ZINC00774780	356	0.20687830448150635	NO	-
700	ZINC04479860	5575	0.20685601234436035	NO	-
701	ZINC02825583	2747	0.20685410499572754	NO	-
702	ZINC03486930	3757	0.2068372368812561	NO	-
703	ZINC03428918	3535	0.20683243870735168	NO	-
704	ZINC01933375	1907	0.20682628452777863	NO	-
705	ZINC01254733	1449	0.2068207710981369	NO	-
706	ZINC03521379	3903	0.20681993663311005	NO	-
707	ZINC00930570	855	0.20677532255649567	NO	-
708	ZINC02218084	2090	0.2067166566848755	NO	-
709	ZINC00658099	125	0.2067110687494278	NO	-
710	ZINC01485425	1733	0.20670931041240692	NO	-
711	ZINC01485425	1734	0.20670931041240692	NO	-
712	ZINC03945142	4859	0.20670688152313232	NO	-
713	ZINC01982009	1957	0.20670680701732635	NO	-
714	ZINC01119743	1221	0.20669421553611755	NO	-
715	ZINC01141483	1291	0.20669421553611755	NO	-
716	ZINC01145888	1316	0.20669421553611755	NO	-
717	ZINC01984771	1963	0.20668932795524597	NO	-
718	ZINC03479698	3738	0.20668067038059235	NO	-
719	ZINC04250047	5298	0.20663532614707947	NO	-
720	ZINC02890504	2893	0.20663316547870636	NO	-
721	ZINC00815541	476	0.2066321074962616	NO	-
722	ZINC02057032	1987	0.20659112930297852	NO	-
723	ZINC03488874	3760	0.20658953487873077	NO	-
724	ZINC03505049	3859	0.2065863013267517	NO	-
725	ZINC03505051	3860	0.2065863013267517	NO	-
726	ZINC01123136	1228	0.20657579600811005	NO	-
727	ZINC03969653	4902	0.20656949281692505	NO	-
728	ZINC00774691	351	0.20656318962574005	NO	-
729	ZINC02155030	2036	0.20653024315834045	NO	-
730	ZINC03316599	3349	0.20651842653751373	NO	-
731	ZINC02224991	2100	0.20649082958698273	NO	-
732	ZINC03976186	4984	0.20646588504314423	NO	-
733	ZINC00648775	114	0.206417515873909	NO	-
734	ZINC00789440	391	0.2063790112733841	NO	-
735	ZINC03857358	4495	0.20634785294532776	NO	-
736	ZINC00827961	495	0.20634359121322632	NO	-
737	ZINC03868522	4734	0.20629571378231049	NO	-
738	ZINC01086707	1148	0.20627804100513458	NO	-
739	ZINC03545091	3938	0.20624497532844543	NO	-
740	ZINC03508700	3867	0.20623596012592316	NO	-
741	ZINC01273147	1466	0.2062041312456131	NO	-
742	ZINC04176147	5230	0.20619021356105804	NO	-
743	ZINC03873756	4763	0.20618262887001038	NO	-
744	ZINC03815560	15	0.20612356066703796	YES	5
745	ZINC03599203	4124	0.20611630380153656	NO	-
746	ZINC04166880	5216	0.2060781866312027	NO	-
747	ZINC04470041	5566	0.20596671104431152	NO	-
748	ZINC04158153	5205	0.20594580471515656	NO	-
749	ZINC02219754	2094	0.2059134989976883	NO	-
750	ZINC01364501	1600	0.20591235160827637	NO	-
751	ZINC00758432	319	0.20589719712734222	NO	-
752	ZINC00798696	421	0.20589333772659302	NO	-
753	ZINC01070196	1097	0.20589058101177216	NO	-
754	ZINC01108740	1184	0.20585820078849792	NO	-
755	ZINC00929720	847	0.20585410296916962	NO	-
756	ZINC03681482	4212	0.20581217110157013	NO	-
757	ZINC04617935	3	0.20579271018505096	YES	2
758	ZINC03390579	3476	0.20578739047050476	NO	-
759	ZINC00875469	671	0.20578250288963318	NO	-
760	ZINC00875469	672	0.20578250288963318	NO	-
761	ZINC02405214	2248	0.205765500664711	NO	-
762	ZINC03460091	3622	0.20575349032878876	NO	-
763	ZINC01892136	1866	0.20575205981731415	NO	-
764	ZINC03832342	46	0.20573203265666962	YES	7
765	ZINC03322997	3361	0.20568040013313293	NO	-
766	ZINC00588468	15	0.20565003156661987	NO	-
767	ZINC03969146	4896	0.2056381106376648	NO	-
768	ZINC02686601	2546	0.205633744597435	NO	-
769	ZINC03227128	3193	0.20556345582008362	NO	-
770	ZINC03849888	4280	0.2055181860923767	NO	-
771	ZINC03384010	3468	0.20549540221691132	NO	-
772	ZINC00791954	395	0.20549306273460388	NO	-
773	ZINC03497039	3786	0.20545944571495056	NO	-
774	ZINC00874589	663	0.2054334133863449	NO	-
775	ZINC00874589	664	0.2054334133863449	NO	-
776	ZINC01659148	1801	0.20541489124298096	NO	-
777	ZINC00930596	858	0.2053983062505722	NO	-
778	ZINC03851917	4330	0.20539328455924988	NO	-
779	ZINC00766620	328	0.20539326965808868	NO	-
780	ZINC03521378	3902	0.2053389698266983	NO	-
781	ZINC03415725	3512	0.20533108711242676	NO	-
782	ZINC01982007	1955	0.20532868802547455	NO	-
783	ZINC02499631	2357	0.20531073212623596	NO	-
784	ZINC03857089	4480	0.20530608296394348	NO	-
785	ZINC01103475	1175	0.20526675879955292	NO	-
786	ZINC01103477	1176	0.20526675879955292	NO	-
787	ZINC03815366	40	0.2052491009235382	YES	7
788	ZINC00478797	8	0.20520877838134766	NO	-
789	ZINC01095082	1168	0.20512531697750092	NO	-
790	ZINC03420848	3519	0.20512476563453674	NO	-
791	ZINC03275422	3283	0.2051057070493698	NO	-
792	ZINC03794872	4230	0.20509178936481476	NO	-
793	ZINC02248908	2122	0.20507895946502686	NO	-
794	ZINC02639852	2466	0.20506863296031952	NO	-
795	ZINC03507250	3863	0.2049507349729538	NO	-
796	ZINC01484470	1728	0.2049216777086258	NO	-
797	ZINC02848518	2783	0.20491312444210052	NO	-
798	ZINC04003693	5110	0.20488829910755157	NO	-
799	ZINC03851701	4320	0.2048821747303009	NO	-
800	ZINC03385719	3470	0.204858660697937	NO	-
801	ZINC02554769	2368	0.20484121143817902	NO	-
802	ZINC02192596	2048	0.20483368635177612	NO	-
803	ZINC04250208	5300	0.2048095166683197	NO	-
804	ZINC03559697	3959	0.20480388402938843	NO	-
805	ZINC01938264	1917	0.20479358732700348	NO	-
806	ZINC00774767	355	0.20478641986846924	NO	-
807	ZINC01062196	1077	0.20475797355175018	NO	-
808	ZINC02350917	2212	0.2047557383775711	NO	-
809	ZINC00873605	644	0.2047509253025055	NO	-
810	ZINC00983582	951	0.20473766326904297	NO	-
811	ZINC03428696	3534	0.2047361135482788	NO	-
812	ZINC02718388	2575	0.2047189325094223	NO	-
813	ZINC04368473	5421	0.20449553430080414	NO	-
814	ZINC04160518	5211	0.2044910341501236	NO	-
815	ZINC04160473	5209	0.20448683202266693	NO	-
816	ZINC00806139	442	0.20443101227283478	NO	-
817	ZINC03889914	4786	0.20437365770339966	NO	-
818	ZINC01287019	1505	0.20435528457164764	NO	-
819	ZINC03245975	3227	0.20433491468429565	NO	-
820	ZINC03992797	5070	0.20432749390602112	NO	-
821	ZINC01890498	1862	0.20432746410369873	NO	-
822	ZINC02877221	2862	0.20428232848644257	NO	-
823	ZINC04422811	5463	0.2042647898197174	NO	-
824	ZINC02327074	2187	0.20425540208816528	NO	-
825	ZINC03394675	3482	0.20424336194992065	NO	-
826	ZINC03851728	4323	0.20423908531665802	NO	-
827	ZINC04366743	5420	0.2042142003774643	NO	-
828	ZINC01237026	1431	0.2042086273431778	NO	-
829	ZINC03360818	3432	0.2041998952627182	NO	-
830	ZINC03479819	3739	0.20419363677501678	NO	-
831	ZINC03567659	3973	0.20417256653308868	NO	-
832	ZINC03504831	3841	0.20413410663604736	NO	-
833	ZINC03859917	4604	0.20412519574165344	NO	-
834	ZINC01066944	1089	0.2041129767894745	NO	-
835	ZINC03855112	4457	0.20409506559371948	NO	-
836	ZINC03504649	3827	0.20404279232025146	NO	-
837	ZINC03071458	3134	0.20402881503105164	NO	-
838	ZINC00592251	25	0.20400922000408173	NO	-
839	ZINC03815553	17	0.20399412512779236	YES	5
840	ZINC01113134	1209	0.2039678394794464	NO	-
841	ZINC00849658	526	0.20395779609680176	NO	-
842	ZINC00725742	307	0.2039487659931183	NO	-
843	ZINC03504644	3824	0.20394732058048248	NO	-
844	ZINC01496659	1753	0.20391742885112762	NO	-
845	ZINC01921855	1891	0.20391696691513062	NO	-
846	ZINC03869135	4758	0.20389434695243835	NO	-
847	ZINC02915859	2907	0.20388442277908325	NO	-
848	ZINC00595637	32	0.2038685530424118	NO	-
849	ZINC02909329	2905	0.20385657250881195	NO	-
850	ZINC01366534	1610	0.2038504034280777	NO	-
851	ZINC00658100	126	0.20384462177753448	NO	-
852	ZINC00774612	349	0.20380860567092896	NO	-
853	ZINC00986198	965	0.20380742847919464	NO	-
854	ZINC00977813	935	0.20380671322345734	NO	-
855	ZINC00794457	401	0.20380589365959167	NO	-
856	ZINC04361695	5414	0.20380401611328125	NO	-
857	ZINC00903018	772	0.20378774404525757	NO	-
858	ZINC04501941	5628	0.2037813663482666	NO	-
859	ZINC01147941	1319	0.20376841723918915	NO	-
860	ZINC01889881	1853	0.2037459909915924	NO	-
861	ZINC01889882	1854	0.2037459909915924	NO	-
862	ZINC02718389	2576	0.2037370353937149	NO	-
863	ZINC02268095	2132	0.2037341147661209	NO	-
864	ZINC00800386	423	0.2037118673324585	NO	-
865	ZINC00632977	75	0.20368817448616028	NO	-
866	ZINC00632998	81	0.20368817448616028	NO	-
867	ZINC03889913	4785	0.20363092422485352	NO	-
868	ZINC03991930	5064	0.20361004769802094	NO	-
869	ZINC01324757	1538	0.20358066260814667	NO	-
870	ZINC00817558	479	0.20357029139995575	NO	-
871	ZINC01294776	1519	0.2035565972328186	NO	-
872	ZINC00591658	24	0.20354658365249634	NO	-
873	ZINC01786873	1816	0.20353727042675018	NO	-
874	ZINC03497502	3789	0.20348931849002838	NO	-
875	ZINC02209576	2079	0.20348526537418365	NO	-
876	ZINC02209578	2080	0.20348526537418365	NO	-
877	ZINC00886679	728	0.20348109304904938	NO	-
878	ZINC03867376	4650	0.20343726873397827	NO	-
879	ZINC01302562	1522	0.20340748131275177	NO	-
880	ZINC02648043	2495	0.20340386033058167	NO	-
881	ZINC01000429	989	0.20336706936359406	NO	-
882	ZINC02886274	2888	0.20335589349269867	NO	-
883	ZINC02645680	2485	0.20330655574798584	NO	-
884	ZINC01139912	1287	0.20329102873802185	NO	-
885	ZINC03867064	4633	0.20328758656978607	NO	-
886	ZINC01496657	1752	0.20328672230243683	NO	-
887	ZINC02874593	2851	0.20323768258094788	NO	-
888	ZINC02997581	2993	0.20323462784290314	NO	-
889	ZINC03889455	4771	0.2032301276922226	NO	-
890	ZINC02774711	2685	0.20322619378566742	NO	-
891	ZINC02480251	2341	0.20320454239845276	NO	-
892	ZINC03419240	3518	0.20317238569259644	NO	-
893	ZINC03684770	4217	0.20317208766937256	NO	-
894	ZINC04176705	5233	0.2031618058681488	NO	-
895	ZINC01485419	1730	0.2031487077474594	NO	-
896	ZINC01485419	1731	0.2031487077474594	NO	-
897	ZINC00622848	47	0.20312665402889252	NO	-
898	ZINC00622853	49	0.20312665402889252	NO	-
899	ZINC04246187	5284	0.20311084389686584	NO	-
900	ZINC02209734	2081	0.20310673117637634	NO	-
901	ZINC03815376	39	0.20308652520179749	YES	7
902	ZINC03618969	4150	0.20306694507598877	NO	-
903	ZINC01366449	1608	0.20297406613826752	NO	-
904	ZINC00595263	30	0.20294985175132751	NO	-
905	ZINC04317262	5381	0.2029290497303009	NO	-
906	ZINC04317264	5384	0.2029290497303009	NO	-
907	ZINC04225151	5265	0.2029252052307129	NO	-
908	ZINC01125379	1247	0.20292183756828308	NO	-
909	ZINC03929505	4850	0.2029171586036682	NO	-
910	ZINC00983528	946	0.2028648406267166	NO	-
911	ZINC00930572	857	0.20286433398723602	NO	-
912	ZINC03859649	4590	0.2028510868549347	NO	-
913	ZINC03970178	4910	0.20284850895404816	NO	-
914	ZINC04470034	5565	0.20284850895404816	NO	-
915	ZINC03545057	3936	0.20282290875911713	NO	-
916	ZINC04004924	5115	0.20281758904457092	NO	-
917	ZINC03992839	5074	0.20278774201869965	NO	-
918	ZINC00899290	765	0.20277467370033264	NO	-
919	ZINC01324754	1536	0.20276284217834473	NO	-
920	ZINC03832343	45	0.20275641977787018	YES	7
921	ZINC03868192	4710	0.20273610949516296	NO	-
922	ZINC01384082	1671	0.20270253717899323	NO	-
923	ZINC01123389	1233	0.20270244777202606	NO	-
924	ZINC04408179	5450	0.20268437266349792	NO	-
925	ZINC02051657	1979	0.2026692032814026	NO	-
926	ZINC02051659	1980	0.2026692032814026	NO	-
927	ZINC01423535	1685	0.2026626020669937	NO	-
928	ZINC03501897	3812	0.2026418149471283	NO	-
929	ZINC04143528	5195	0.20262937247753143	NO	-
930	ZINC03851955	4332	0.20262613892555237	NO	-
931	ZINC02756921	2651	0.20262381434440613	NO	-
932	ZINC00946271	892	0.20261909067630768	NO	-
933	ZINC02424782	2280	0.20259155333042145	NO	-
934	ZINC04485511	5587	0.20258116722106934	NO	-
935	ZINC01366450	1609	0.20256556570529938	NO	-
936	ZINC04001193	5105	0.20255589485168457	NO	-
937	ZINC04512943	5637	0.20254510641098022	NO	-
938	ZINC03504834	3842	0.20243953168392181	NO	-
939	ZINC03858995	4575	0.20243369042873383	NO	-
940	ZINC03864387	4612	0.20243369042873383	NO	-
941	ZINC03476046	3728	0.20240944623947144	NO	-
942	ZINC02633702	2441	0.2023986577987671	NO	-
943	ZINC04485511	5588	0.20233498513698578	NO	-
944	ZINC02377402	2231	0.2023317813873291	NO	-
945	ZINC01889768	1840	0.20227612555027008	NO	-
946	ZINC01889772	1841	0.20227612555027008	NO	-
947	ZINC03504767	3831	0.20218494534492493	NO	-
948	ZINC03504768	3832	0.20218494534492493	NO	-
949	ZINC04462018	5482	0.2021842747926712	NO	-
950	ZINC03501789	3811	0.20215727388858795	NO	-
951	ZINC00773672	340	0.20213356614112854	NO	-
952	ZINC03504967	3853	0.2021283209323883	NO	-
953	ZINC03504969	3854	0.2021283209323883	NO	-
954	ZINC03684852	4220	0.2021103799343109	NO	-
955	ZINC00983535	947	0.2020861804485321	NO	-
956	ZINC03855504	4468	0.20208512246608734	NO	-
957	ZINC00675239	187	0.20204511284828186	NO	-
958	ZINC01062952	1078	0.20204325020313263	NO	-
959	ZINC03973530	4957	0.20202359557151794	NO	-
960	ZINC00775736	357	0.20200926065444946	NO	-
961	ZINC03858035	4534	0.20200271904468536	NO	-
962	ZINC03817896	4245	0.20199136435985565	NO	-
963	ZINC03866687	4615	0.20197512209415436	NO	-
964	ZINC00986197	964	0.2019035667181015	NO	-
965	ZINC03303652	3329	0.20190346240997314	NO	-
966	ZINC03303654	3330	0.20190346240997314	NO	-
967	ZINC03976374	4986	0.20185881853103638	NO	-
968	ZINC03857967	4529	0.20185673236846924	NO	-
969	ZINC03506910	3861	0.20184551179409027	NO	-
970	ZINC01890491	1861	0.2018304020166397	NO	-
971	ZINC00694140	269	0.2018221914768219	NO	-
972	ZINC00936901	864	0.2018204778432846	NO	-
973	ZINC00936902	865	0.2018204778432846	NO	-
974	ZINC01006531	1005	0.20181868970394135	NO	-
975	ZINC04517954	5643	0.2018178552389145	NO	-
976	ZINC04517956	5644	0.2018178552389145	NO	-
977	ZINC03500627	3804	0.2018175721168518	NO	-
978	ZINC00781739	372	0.20180900394916534	NO	-
979	ZINC00781740	373	0.20180900394916534	NO	-
980	ZINC03969092	4893	0.20180828869342804	NO	-
981	ZINC03243444	3224	0.20180463790893555	NO	-
982	ZINC03394672	3481	0.201804056763649	NO	-
983	ZINC00632984	77	0.20179827511310577	NO	-
984	ZINC00632991	79	0.20179827511310577	NO	-
985	ZINC03889364	4766	0.20179815590381622	NO	-
986	ZINC02641931	2469	0.20177501440048218	NO	-
987	ZINC02641932	2470	0.20177501440048218	NO	-
988	ZINC00622848	46	0.2017410397529602	NO	-
989	ZINC00622853	48	0.2017410397529602	NO	-
990	ZINC00795131	405	0.2017378956079483	NO	-
991	ZINC00795132	406	0.2017378956079483	NO	-
992	ZINC03945142	4858	0.20173726975917816	NO	-
993	ZINC03022845	3022	0.20172682404518127	NO	-
994	ZINC00694057	260	0.20171701908111572	NO	-
995	ZINC00906906	784	0.20170600712299347	NO	-
996	ZINC01192800	1389	0.20170271396636963	NO	-
997	ZINC03504917	3847	0.20165933668613434	NO	-
998	ZINC03504919	3848	0.20165933668613434	NO	-
999	ZINC03815351	43	0.20165501534938812	YES	7
1000	ZINC03578610	3997	0.2016146332025528	NO	-
1001	ZINC03332416	3378	0.20160511136054993	NO	-
1002	ZINC01324849	1542	0.20158995687961578	NO	-
1003	ZINC03450521	3581	0.2015860676765442	NO	-
1004	ZINC01917007	1883	0.20157571136951447	NO	-
1005	ZINC01917009	1884	0.20157571136951447	NO	-
1006	ZINC03867383	4654	0.20154191553592682	NO	-
1007	ZINC03410152	3505	0.2015172243118286	NO	-
1008	ZINC04176130	5229	0.20146061480045319	NO	-
1009	ZINC03357711	3424	0.20143520832061768	NO	-
1010	ZINC03357713	3425	0.20143520832061768	NO	-
1011	ZINC01933388	1908	0.20140652358531952	NO	-
1012	ZINC01933388	1909	0.20140652358531952	NO	-
1013	ZINC00954828	901	0.20133386552333832	NO	-
1014	ZINC02997641	2994	0.20132653415203094	NO	-
1015	ZINC03227354	3194	0.20130889117717743	NO	-
1016	ZINC03867809	4697	0.20129895210266113	NO	-
1017	ZINC03646330	4196	0.20124490559101105	NO	-
1018	ZINC04046678	5147	0.20122939348220825	NO	-
1019	ZINC00780524	367	0.20122841000556946	NO	-
1020	ZINC00881131	709	0.2012091428041458	NO	-
1021	ZINC00645775	108	0.20119796693325043	NO	-
1022	ZINC01614677	1784	0.20119430124759674	NO	-
1023	ZINC04038315	5143	0.20118989050388336	NO	-
1024	ZINC03946757	4860	0.2011849731206894	NO	-
1025	ZINC00774621	350	0.201152965426445	NO	-
1026	ZINC01006523	1003	0.20114518702030182	NO	-
1027	ZINC01609268	42	0.20114047825336456	YES	7
1028	ZINC00992561	981	0.2011358141899109	NO	-
1029	ZINC01208255	1401	0.20113547146320343	NO	-
1030	ZINC01208258	1402	0.20113547146320343	NO	-
1031	ZINC03514267	3874	0.2011207640171051	NO	-
1032	ZINC03514269	3875	0.2011207640171051	NO	-
1033	ZINC01889777	1842	0.2010592371225357	NO	-
1034	ZINC04405041	5445	0.20105648040771484	NO	-
1035	ZINC00774256	346	0.20103830099105835	NO	-
1036	ZINC03571206	3984	0.20101803541183472	NO	-
1037	ZINC03973531	4958	0.2010061889886856	NO	-
1038	ZINC04149287	5201	0.20100079476833344	NO	-
1039	ZINC04408179	5449	0.20097950100898743	NO	-
1040	ZINC04423231	5464	0.20097105205059052	NO	-
1041	ZINC03324751	3368	0.20096489787101746	NO	-
1042	ZINC01087504	1149	0.20096004009246826	NO	-
1043	ZINC02868962	2839	0.20094870030879974	NO	-
1044	ZINC03516056	3878	0.20094187557697296	NO	-
1045	ZINC00857248	555	0.20093445479869843	NO	-
1046	ZINC00671024	152	0.20093420147895813	NO	-
1047	ZINC00674357	177	0.20093420147895813	NO	-
1048	ZINC02954635	2932	0.20092961192131042	NO	-
1049	ZINC01324751	1534	0.20091496407985687	NO	-
1050	ZINC04220819	5261	0.20090831816196442	NO	-
1051	ZINC00983596	953	0.20090468227863312	NO	-
1052	ZINC00884421	723	0.2009027600288391	NO	-
1053	ZINC03646368	4198	0.2008858025074005	NO	-
1054	ZINC03646370	4199	0.2008858025074005	NO	-
1055	ZINC04220595	5259	0.20088353753089905	NO	-
1056	ZINC03450383	3577	0.20086030662059784	NO	-
1057	ZINC03850468	4294	0.20081965625286102	NO	-
1058	ZINC00886677	727	0.20081821084022522	NO	-
1059	ZINC02635381	2450	0.20076943933963776	NO	-
1060	ZINC01364513	1603	0.20076023042201996	NO	-
1061	ZINC01427092	1692	0.2007368505001068	NO	-
1062	ZINC02249069	2123	0.20073501765727997	NO	-
1063	ZINC02482034	2346	0.20071929693222046	NO	-
1064	ZINC03504765	3830	0.20069102942943573	NO	-
1065	ZINC03504770	3833	0.20069102942943573	NO	-
1066	ZINC04492948	5611	0.20069079101085663	NO	-
1067	ZINC00646720	109	0.2006349116563797	NO	-
1068	ZINC02618327	2393	0.2006315439939499	NO	-
1069	ZINC03302782	3325	0.20062486827373505	NO	-
1070	ZINC03851662	4318	0.2006167471408844	NO	-
1071	ZINC02604425	2380	0.20059415698051453	NO	-
1072	ZINC01890452	1859	0.20056737959384918	NO	-
1073	ZINC03852043	4335	0.2005631923675537	NO	-
1074	ZINC03463763	3662	0.20054613053798676	NO	-
1075	ZINC00983606	955	0.2005281001329422	NO	-
1076	ZINC03852238	4337	0.2005142867565155	NO	-
1077	ZINC03504645	3825	0.20050321519374847	NO	-
1078	ZINC02836692	2762	0.20050141215324402	NO	-
1079	ZINC03434277	3543	0.20048636198043823	NO	-
1080	ZINC00983544	948	0.2004687637090683	NO	-
1081	ZINC01125381	1248	0.200453981757164	NO	-
1082	ZINC00806071	441	0.20045359432697296	NO	-
1083	ZINC03504647	3826	0.20045001804828644	NO	-
1084	ZINC03346298	3398	0.20039771497249603	NO	-
1085	ZINC03247009	3229	0.20037005841732025	NO	-
1086	ZINC02212534	2085	0.20036958158016205	NO	-
1087	ZINC03815324	48	0.20034925639629364	YES	7
1088	ZINC03346300	3399	0.20033451914787292	NO	-
1089	ZINC02928060	2913	0.20032891631126404	NO	-
1090	ZINC04502717	5629	0.20028521120548248	NO	-
1091	ZINC03580583	4010	0.2002815455198288	NO	-
1092	ZINC01150265	1326	0.2002803236246109	NO	-
1093	ZINC01022536	1014	0.20025920867919922	NO	-
1094	ZINC03972214	4950	0.20024143159389496	NO	-
1095	ZINC01922810	1894	0.20019900798797607	NO	-
1096	ZINC02689539	2550	0.20019133388996124	NO	-
1097	ZINC02637061	2459	0.200181782245636	NO	-
1098	ZINC03043801	3108	0.200160413980484	NO	-
1099	ZINC01081846	1138	0.20014961063861847	NO	-
1100	ZINC02852683	2800	0.20014120638370514	NO	-
1101	ZINC03516050	3877	0.2000986635684967	NO	-
1102	ZINC03629388	4157	0.20008932054042816	NO	-
1103	ZINC00796603	416	0.20008446276187897	NO	-
1104	ZINC02852485	2798	0.1999533325433731	NO	-
1105	ZINC00599334	37	0.19995269179344177	NO	-
1106	ZINC00907364	788	0.19993960857391357	NO	-
1107	ZINC00877521	679	0.19993801414966583	NO	-
1108	ZINC03668981	4211	0.19991451501846313	NO	-
1109	ZINC02050813	1978	0.19990986585617065	NO	-
1110	ZINC03579686	4000	0.19990795850753784	NO	-
1111	ZINC03579688	4001	0.19990795850753784	NO	-
1112	ZINC03859786	4599	0.19986268877983093	NO	-
1113	ZINC02851181	2791	0.19985458254814148	NO	-
1114	ZINC03993193	5088	0.1998516023159027	NO	-
1115	ZINC03890899	4815	0.19984987378120422	NO	-
1116	ZINC03349489	3405	0.19983363151550293	NO	-
1117	ZINC01654549	1797	0.19982925057411194	NO	-
1118	ZINC02741017	2632	0.1997995376586914	NO	-
1119	ZINC02734698	2624	0.19978219270706177	NO	-
1120	ZINC03980791	5007	0.19976350665092468	NO	-
1121	ZINC03968891	4889	0.19975444674491882	NO	-
1122	ZINC03993067	5086	0.19975289702415466	NO	-
1123	ZINC04469641	5557	0.19975289702415466	NO	-
1124	ZINC04391204	5435	0.19972705841064453	NO	-
1125	ZINC02613986	2383	0.19969452917575836	NO	-
1126	ZINC02775567	2686	0.19968529045581818	NO	-
1127	ZINC00780019	365	0.19964246451854706	NO	-
1128	ZINC03666247	4210	0.19963417947292328	NO	-
1129	ZINC00702494	272	0.19958257675170898	NO	-
1130	ZINC00946271	893	0.19956877827644348	NO	-
1131	ZINC00881131	708	0.19954973459243774	NO	-
1132	ZINC01364445	1597	0.19954726099967957	NO	-
1133	ZINC03873225	4761	0.19953040778636932	NO	-
1134	ZINC00827962	498	0.19951243698596954	NO	-
1135	ZINC01186749	1382	0.19951120018959045	NO	-
1136	ZINC00839433	513	0.19950224459171295	NO	-
1137	ZINC01148579	1320	0.19946809113025665	NO	-
1138	ZINC01152458	1333	0.19945986568927765	NO	-
1139	ZINC03646345	4197	0.19945181906223297	NO	-
1140	ZINC03890897	4814	0.19943346083164215	NO	-
1141	ZINC03842434	4267	0.19942708313465118	NO	-
1142	ZINC03889470	4772	0.19937928020954132	NO	-
1143	ZINC00886685	730	0.19937142729759216	NO	-
1144	ZINC03889471	4773	0.19936831295490265	NO	-
1145	ZINC03889646	4776	0.19935442507266998	NO	-
1146	ZINC02876884	2860	0.1993228942155838	NO	-
1147	ZINC00773476	333	0.19931702315807343	NO	-
1148	ZINC01982134	1959	0.19929108023643494	NO	-
1149	ZINC01982135	1960	0.19929108023643494	NO	-
1150	ZINC01243973	1434	0.19926273822784424	NO	-
1151	ZINC01272984	1464	0.19926050305366516	NO	-
1152	ZINC04622525	5664	0.19923165440559387	NO	-
1153	ZINC03519214	3881	0.19922713935375214	NO	-
1154	ZINC04443984	5477	0.19922572374343872	NO	-
1155	ZINC03869134	4755	0.19921602308750153	NO	-
1156	ZINC01222988	1419	0.1992104947566986	NO	-
1157	ZINC02663745	2537	0.1992034614086151	NO	-
1158	ZINC03485491	3756	0.19919931888580322	NO	-
1159	ZINC03992841	5076	0.1991598755121231	NO	-
1160	ZINC03815527	54	0.1991058737039566	YES	9
1161	ZINC01340063	1572	0.19909997284412384	NO	-
1162	ZINC03857080	4478	0.19906218349933624	NO	-
1163	ZINC03605767	4134	0.19903914630413055	NO	-
1164	ZINC04005063	5116	0.19902648031711578	NO	-
1165	ZINC03571205	3983	0.19900140166282654	NO	-
1166	ZINC01112016	1204	0.1989641934633255	NO	-
1167	ZINC03817262	4241	0.19895339012145996	NO	-
1168	ZINC02997916	2995	0.19894826412200928	NO	-
1169	ZINC01148649	1322	0.1989443302154541	NO	-
1170	ZINC02141682	2026	0.19891221821308136	NO	-
1171	ZINC03374656	3464	0.1988995522260666	NO	-
1172	ZINC03992840	5075	0.1988721340894699	NO	-
1173	ZINC00637802	91	0.19886216521263123	NO	-
1174	ZINC01092081	1155	0.1988602876663208	NO	-
1175	ZINC01290527	1513	0.19878621399402618	NO	-
1176	ZINC04082791	5159	0.19876793026924133	NO	-
1177	ZINC03097241	3153	0.19875353574752808	NO	-
1178	ZINC01134478	1276	0.19873341917991638	NO	-
1179	ZINC00677186	211	0.19873207807540894	NO	-
1180	ZINC04493067	5617	0.19872206449508667	NO	-
1181	ZINC03192065	3178	0.19871287047863007	NO	-
1182	ZINC03507444	3864	0.19870927929878235	NO	-
1183	ZINC00800595	424	0.19870711863040924	NO	-
1184	ZINC01041821	1041	0.19868114590644836	NO	-
1185	ZINC03454947	3597	0.19863656163215637	NO	-
1186	ZINC02718966	2578	0.19862428307533264	NO	-
1187	ZINC01384015	1669	0.19859017431735992	NO	-
1188	ZINC03451480	3586	0.19855965673923492	NO	-
1189	ZINC03386279	3471	0.19853922724723816	NO	-
1190	ZINC03367862	3445	0.1985323429107666	NO	-
1191	ZINC01192800	1390	0.19853024184703827	NO	-
1192	ZINC01142804	1302	0.19851715862751007	NO	-
1193	ZINC04416362	5456	0.19849181175231934	NO	-
1194	ZINC00982626	940	0.1984836906194687	NO	-
1195	ZINC03889916	4787	0.1984700858592987	NO	-
1196	ZINC00719521	300	0.19845889508724213	NO	-
1197	ZINC03418746	3515	0.19845432043075562	NO	-
1198	ZINC03192061	3176	0.19845421612262726	NO	-
1199	ZINC03974623	4965	0.1984243541955948	NO	-
1200	ZINC03452368	3590	0.19842156767845154	NO	-
1201	ZINC01324748	1532	0.1984100639820099	NO	-
1202	ZINC03450469	3579	0.19840824604034424	NO	-
1203	ZINC03519215	3882	0.19840498268604279	NO	-
1204	ZINC03189744	3172	0.1983979344367981	NO	-
1205	ZINC03858996	4576	0.19837619364261627	NO	-
1206	ZINC03864388	4613	0.19837619364261627	NO	-
1207	ZINC00674701	183	0.1983490288257599	NO	-
1208	ZINC03037064	3087	0.19834651052951813	NO	-
1209	ZINC03302784	3326	0.19834056496620178	NO	-
1210	ZINC03851659	4316	0.1983313262462616	NO	-
1211	ZINC02879253	2868	0.1983255296945572	NO	-
1212	ZINC03365555	3442	0.1983155757188797	NO	-
1213	ZINC02718998	2584	0.1982797235250473	NO	-
1214	ZINC03215454	3188	0.19827821850776672	NO	-
1215	ZINC03891018	4821	0.19824212789535522	NO	-
1216	ZINC01050830	1058	0.198233500123024	NO	-
1217	ZINC02631237	2432	0.198233500123024	NO	-
1218	ZINC02591755	2377	0.19823257625102997	NO	-
1219	ZINC01068675	1095	0.19821061193943024	NO	-
1220	ZINC00660150	128	0.19821059703826904	NO	-
1221	ZINC00675237	186	0.19820863008499146	NO	-
1222	ZINC04004923	5114	0.1982022523880005	NO	-
1223	ZINC00677187	212	0.1981961578130722	NO	-
1224	ZINC01889903	1856	0.19819484651088715	NO	-
1225	ZINC01889910	1858	0.19819484651088715	NO	-
1226	ZINC00773504	334	0.1981755495071411	NO	-
1227	ZINC03957479	4865	0.19815337657928467	NO	-
1228	ZINC01315155	1529	0.19812825322151184	NO	-
1229	ZINC01273412	1467	0.19811542332172394	NO	-
1230	ZINC03867313	4642	0.19810426235198975	NO	-
1231	ZINC03008876	3000	0.19810043275356293	NO	-
1232	ZINC00902685	770	0.19804103672504425	NO	-
1233	ZINC00902686	771	0.19804103672504425	NO	-
1234	ZINC04417798	5457	0.19802501797676086	NO	-
1235	ZINC00929939	851	0.19797545671463013	NO	-
1236	ZINC02613984	2381	0.1979753077030182	NO	-
1237	ZINC03504804	3836	0.19796088337898254	NO	-
1238	ZINC03504806	3837	0.19796088337898254	NO	-
1239	ZINC01508072	1761	0.19795313477516174	NO	-
1240	ZINC03043698	3102	0.1979527473449707	NO	-
1241	ZINC03479996	3740	0.19793564081192017	NO	-
1242	ZINC03479999	3741	0.19793564081192017	NO	-
1243	ZINC01282211	1500	0.19793498516082764	NO	-
1244	ZINC01282211	1501	0.19793498516082764	NO	-
1245	ZINC03626452	4154	0.19793424010276794	NO	-
1246	ZINC03355028	3417	0.1979174166917801	NO	-
1247	ZINC04346969	5408	0.197902113199234	NO	-
1248	ZINC03284499	3300	0.1978888064622879	NO	-
1249	ZINC01358913	1594	0.1978597790002823	NO	-
1250	ZINC01933360	1903	0.1978583037853241	NO	-
1251	ZINC01432812	1703	0.19785715639591217	NO	-
1252	ZINC01169259	1350	0.19782723486423492	NO	-
1253	ZINC02205861	2074	0.19780682027339935	NO	-
1254	ZINC03858799	4558	0.19779764115810394	NO	-
1255	ZINC03496968	3785	0.19778800010681152	NO	-
1256	ZINC02613985	2382	0.19778414070606232	NO	-
1257	ZINC00827961	496	0.1977805495262146	NO	-
1258	ZINC04250047	5297	0.19777421653270721	NO	-
1259	ZINC02655416	2509	0.19774271547794342	NO	-
1260	ZINC03234083	3205	0.19772674143314362	NO	-
1261	ZINC00675232	185	0.19772055745124817	NO	-
1262	ZINC01081788	1137	0.1977153718471527	NO	-
1263	ZINC03253719	3250	0.19770753383636475	NO	-
1264	ZINC01311441	1525	0.19769646227359772	NO	-
1265	ZINC01311442	1527	0.19769646227359772	NO	-
1266	ZINC03998909	5093	0.1976945400238037	NO	-
1267	ZINC03295189	3317	0.1976919025182724	NO	-
1268	ZINC01933361	1904	0.19768960773944855	NO	-
1269	ZINC01933361	1905	0.19768960773944855	NO	-
1270	ZINC00941632	876	0.19768200814723969	NO	-
1271	ZINC00941633	877	0.19768200814723969	NO	-
1272	ZINC02836693	2763	0.19765502214431763	NO	-
1273	ZINC02941561	2923	0.19764608144760132	NO	-
1274	ZINC03991295	5062	0.19764280319213867	NO	-
1275	ZINC04491636	5595	0.1976369023323059	NO	-
1276	ZINC00677168	209	0.19762790203094482	NO	-
1277	ZINC04638655	5674	0.19761008024215698	NO	-
1278	ZINC00877523	680	0.19760100543498993	NO	-
1279	ZINC00670977	151	0.19758914411067963	NO	-
1280	ZINC02408766	2253	0.1975744515657425	NO	-
1281	ZINC03968645	4886	0.19749276340007782	NO	-
1282	ZINC00670957	150	0.1974664330482483	NO	-
1283	ZINC01033978	1027	0.19745342433452606	NO	-
1284	ZINC03578636	3998	0.19744165241718292	NO	-
1285	ZINC04402070	5443	0.19743883609771729	NO	-
1286	ZINC03535896	3927	0.19743123650550842	NO	-
1287	ZINC03535897	3928	0.19743123650550842	NO	-
1288	ZINC02645977	2489	0.19741669297218323	NO	-
1289	ZINC01358913	1593	0.19740642607212067	NO	-
1290	ZINC03974208	4960	0.1973837912082672	NO	-
1291	ZINC03967716	4870	0.1973162740468979	NO	-
1292	ZINC01127301	1254	0.1973094344139099	NO	-
1293	ZINC01127304	1256	0.1973094344139099	NO	-
1294	ZINC03849422	4269	0.1973094344139099	NO	-
1295	ZINC03849424	4271	0.1973094344139099	NO	-
1296	ZINC02855419	2813	0.1972944587469101	NO	-
1297	ZINC03827726	4263	0.1972900927066803	NO	-
1298	ZINC00685048	243	0.1972811073064804	NO	-
1299	ZINC01432376	1701	0.19727402925491333	NO	-
1300	ZINC04083323	5160	0.19725994765758514	NO	-
1301	ZINC03500662	3806	0.19725382328033447	NO	-
1302	ZINC03970177	4908	0.1972378045320511	NO	-
1303	ZINC03977481	4995	0.19723673164844513	NO	-
1304	ZINC02957719	2939	0.19723239541053772	NO	-
1305	ZINC00882483	714	0.197218656539917	NO	-
1306	ZINC03980365	5002	0.19715242087841034	NO	-
1307	ZINC00886704	733	0.19714386761188507	NO	-
1308	ZINC04191684	5247	0.197130486369133	NO	-
1309	ZINC01005678	1002	0.19711259007453918	NO	-
1310	ZINC02649209	2496	0.19706712663173676	NO	-
1311	ZINC04005066	5117	0.19706660509109497	NO	-
1312	ZINC00929940	852	0.19705352187156677	NO	-
1313	ZINC04235631	5281	0.19695910811424255	NO	-
1314	ZINC01005078	999	0.19694620370864868	NO	-
1315	ZINC03480036	3742	0.19693587720394135	NO	-
1316	ZINC03480037	3743	0.19693587720394135	NO	-
1317	ZINC02994596	2991	0.19690681993961334	NO	-
1318	ZINC02326990	2186	0.19689592719078064	NO	-
1319	ZINC00824139	490	0.19689327478408813	NO	-
1320	ZINC03478821	3737	0.19688279926776886	NO	-
1321	ZINC03189745	3173	0.19686608016490936	NO	-
1322	ZINC04225151	5264	0.19681094586849213	NO	-
1323	ZINC04038249	5141	0.19680851697921753	NO	-
1324	ZINC03949102	4864	0.19679497182369232	NO	-
1325	ZINC01184048	1370	0.19678781926631927	NO	-
1326	ZINC03192060	3175	0.1967618316411972	NO	-
1327	ZINC03832231	59	0.1967584490776062	YES	12
1328	ZINC01509985	1763	0.1967577189207077	NO	-
1329	ZINC03858885	4573	0.19674964249134064	NO	-
1330	ZINC01269652	1460	0.19674184918403625	NO	-
1331	ZINC04170036	5225	0.19673290848731995	NO	-
1332	ZINC00930569	854	0.19670578837394714	NO	-
1333	ZINC02645655	2484	0.19669952988624573	NO	-
1334	ZINC00983605	954	0.19668899476528168	NO	-
1335	ZINC03857728	4522	0.1966700702905655	NO	-
1336	ZINC02798196	2715	0.19665786623954773	NO	-
1337	ZINC03787353	4228	0.19664838910102844	NO	-
1338	ZINC02071256	1994	0.19664698839187622	NO	-
1339	ZINC02219026	2091	0.19664107263088226	NO	-
1340	ZINC03815533	52	0.1966162919998169	YES	9
1341	ZINC03349776	3406	0.1966126412153244	NO	-
1342	ZINC02499517	2356	0.19660350680351257	NO	-
1343	ZINC01119731	1220	0.19657015800476074	NO	-
1344	ZINC02375203	2229	0.19656498730182648	NO	-
1345	ZINC02718815	2577	0.19655296206474304	NO	-
1346	ZINC02958649	2940	0.19653359055519104	NO	-
1347	ZINC03443802	3566	0.19649887084960938	NO	-
1348	ZINC01342537	1577	0.19649657607078552	NO	-
1349	ZINC04469470	5555	0.19648562371730804	NO	-
1350	ZINC01223969	1421	0.19647565484046936	NO	-
1351	ZINC03472236	3724	0.19646614789962769	NO	-
1352	ZINC03472240	3725	0.19646614789962769	NO	-
1353	ZINC01148581	1321	0.19645462930202484	NO	-
1354	ZINC01136913	1280	0.19643782079219818	NO	-
1355	ZINC01041819	1040	0.19643177092075348	NO	-
1356	ZINC01415092	1682	0.19642041623592377	NO	-
1357	ZINC01431918	1699	0.19639332592487335	NO	-
1358	ZINC02402377	2246	0.19638751447200775	NO	-
1359	ZINC04361071	5413	0.19636669754981995	NO	-
1360	ZINC03199719	3182	0.1963609755039215	NO	-
1361	ZINC03374650	3463	0.1963396966457367	NO	-
1362	ZINC00643839	106	0.19632449746131897	NO	-
1363	ZINC01889906	1857	0.1963086724281311	NO	-
1364	ZINC03856446	4476	0.19630444049835205	NO	-
1365	ZINC04177285	5234	0.19629433751106262	NO	-
1366	ZINC02315845	2167	0.1962748020887375	NO	-
1367	ZINC03425936	3530	0.1962428092956543	NO	-
1368	ZINC00599071	35	0.19624198973178864	NO	-
1369	ZINC03868715	4752	0.19622932374477386	NO	-
1370	ZINC02138083	2023	0.19621238112449646	NO	-
1371	ZINC01364530	1606	0.1961984932422638	NO	-
1372	ZINC03374645	3462	0.19617722928524017	NO	-
1373	ZINC03849893	4282	0.19616073369979858	NO	-
1374	ZINC03438813	3552	0.19616051018238068	NO	-
1375	ZINC02100625	2001	0.19615799188613892	NO	-
1376	ZINC02460282	2329	0.1961536854505539	NO	-
1377	ZINC03979846	5000	0.19613637030124664	NO	-
1378	ZINC00945833	890	0.19613216817378998	NO	-
1379	ZINC03992838	5073	0.1960715353488922	NO	-
1380	ZINC01294126	1518	0.1960594207048416	NO	-
1381	ZINC00886696	731	0.1960572898387909	NO	-
1382	ZINC02788659	2696	0.1960521787405014	NO	-
1383	ZINC01275043	1469	0.19604414701461792	NO	-
1384	ZINC02402679	2247	0.19603855907917023	NO	-
1385	ZINC03786584	4226	0.19603340327739716	NO	-
1386	ZINC03867410	4666	0.1960219442844391	NO	-
1387	ZINC03259020	3258	0.19600480794906616	NO	-
1388	ZINC03500660	3805	0.19596990942955017	NO	-
1389	ZINC02634353	2445	0.1959671676158905	NO	-
1390	ZINC00801901	426	0.19594460725784302	NO	-
1391	ZINC03263689	3270	0.19592183828353882	NO	-
1392	ZINC02408767	2254	0.19587387144565582	NO	-
1393	ZINC01095518	1170	0.19583827257156372	NO	-
1394	ZINC03866835	4622	0.19581037759780884	NO	-
1395	ZINC03859635	4587	0.19579388201236725	NO	-
1396	ZINC04516292	5642	0.19577625393867493	NO	-
1397	ZINC00683219	233	0.19576384127140045	NO	-
1398	ZINC00907347	786	0.19572751224040985	NO	-
1399	ZINC04374709	5424	0.1956695169210434	NO	-
1400	ZINC03786861	4227	0.1956685334444046	NO	-
1401	ZINC01324845	1540	0.19563916325569153	NO	-
1402	ZINC02444401	2307	0.19563330709934235	NO	-
1403	ZINC02415379	2262	0.19563135504722595	NO	-
1404	ZINC00691913	249	0.19563116133213043	NO	-
1405	ZINC00786932	382	0.1956114023923874	NO	-
1406	ZINC04438699	5472	0.1955828219652176	NO	-
1407	ZINC02458063	2324	0.1955605000257492	NO	-
1408	ZINC03582306	4011	0.19555887579917908	NO	-
1409	ZINC03504812	3838	0.19552581012248993	NO	-
1410	ZINC03504813	3839	0.19552581012248993	NO	-
1411	ZINC03867929	4700	0.19549797475337982	NO	-
1412	ZINC04465865	5520	0.19549797475337982	NO	-
1413	ZINC03500782	3810	0.1954892873764038	NO	-
1414	ZINC01145171	1314	0.19548332691192627	NO	-
1415	ZINC03374455	3459	0.19548296928405762	NO	-
1416	ZINC03504972	3856	0.19548176229000092	NO	-
1417	ZINC00945823	888	0.19547612965106964	NO	-
1418	ZINC03968614	4885	0.19547411799430847	NO	-
1419	ZINC03504965	3852	0.19547390937805176	NO	-
1420	ZINC03867377	4651	0.19546352326869965	NO	-
1421	ZINC03037062	3086	0.1954609751701355	NO	-
1422	ZINC03832740	4265	0.19545291364192963	NO	-
1423	ZINC01816672	1826	0.1954011172056198	NO	-
1424	ZINC00874009	655	0.195394366979599	NO	-
1425	ZINC03979767	4998	0.1953708976507187	NO	-
1426	ZINC01736686	1804	0.19536754488945007	NO	-
1427	ZINC00673609	168	0.19534087181091309	NO	-
1428	ZINC01982005	1953	0.19533313810825348	NO	-
1429	ZINC01982006	1954	0.19533313810825348	NO	-
1430	ZINC02689563	2552	0.19532524049282074	NO	-
1431	ZINC00719305	299	0.19531866908073425	NO	-
1432	ZINC03684830	4218	0.19531671702861786	NO	-
1433	ZINC04492976	5614	0.19531181454658508	NO	-
1434	ZINC00886699	732	0.19524379074573517	NO	-
1435	ZINC00725075	306	0.19524310529232025	NO	-
1436	ZINC02655415	2508	0.19522568583488464	NO	-
1437	ZINC01537573	1774	0.19522058963775635	NO	-
1438	ZINC03031204	3064	0.19520656764507294	NO	-
1439	ZINC00725075	305	0.19519728422164917	NO	-
1440	ZINC03189754	3174	0.19517603516578674	NO	-
1441	ZINC01277353	1472	0.19513177871704102	NO	-
1442	ZINC02636940	2458	0.19512557983398438	NO	-
1443	ZINC03577186	3992	0.1951194852590561	NO	-
1444	ZINC03525039	3907	0.19507940113544464	NO	-
1445	ZINC03507450	3866	0.1950646936893463	NO	-
1446	ZINC00941635	879	0.1950380802154541	NO	-
1447	ZINC03945142	4857	0.19502989947795868	NO	-
1448	ZINC03094053	3149	0.195029154419899	NO	-
1449	ZINC01547317	1777	0.19502323865890503	NO	-
1450	ZINC02241524	2115	0.19500045478343964	NO	-
1451	ZINC00787036	386	0.19499915838241577	NO	-
1452	ZINC02858905	2828	0.19499851763248444	NO	-
1453	ZINC02402376	2245	0.19497773051261902	NO	-
1454	ZINC04384552	5427	0.19497773051261902	NO	-
1455	ZINC03857195	4486	0.19496510922908783	NO	-
1456	ZINC03867540	4673	0.19496256113052368	NO	-
1457	ZINC01507644	1760	0.19491742551326752	NO	-
1458	ZINC01315428	1530	0.19490575790405273	NO	-
1459	ZINC04033721	5133	0.19489502906799316	NO	-
1460	ZINC03192063	3177	0.19489000737667084	NO	-
1461	ZINC03275730	3284	0.19487829506397247	NO	-
1462	ZINC00900698	769	0.19487662613391876	NO	-
1463	ZINC01324850	1543	0.19487300515174866	NO	-
1464	ZINC03260941	3261	0.19485172629356384	NO	-
1465	ZINC03331683	3375	0.19484661519527435	NO	-
1466	ZINC03374537	3460	0.1948450207710266	NO	-
1467	ZINC04158153	5204	0.19483911991119385	NO	-
1468	ZINC02884650	2885	0.19482851028442383	NO	-
1469	ZINC00766622	329	0.19481296837329865	NO	-
1470	ZINC02657524	2518	0.19480393826961517	NO	-
1471	ZINC03504971	3855	0.1947932243347168	NO	-
1472	ZINC00806194	443	0.19473356008529663	NO	-
1473	ZINC01443428	1713	0.19468975067138672	NO	-
1474	ZINC01443429	1714	0.19468975067138672	NO	-
1475	ZINC01245161	1435	0.19468092918395996	NO	-
1476	ZINC03578643	3999	0.19466352462768555	NO	-
1477	ZINC03859657	4593	0.1946520060300827	NO	-
1478	ZINC00960063	924	0.19464415311813354	NO	-
1479	ZINC01070199	1098	0.19463303685188293	NO	-
1480	ZINC02432603	2289	0.19460473954677582	NO	-
1481	ZINC03537457	3932	0.1945992261171341	NO	-
1482	ZINC03504983	3857	0.19458678364753723	NO	-
1483	ZINC03504985	3858	0.19458678364753723	NO	-
1484	ZINC02219202	2092	0.19456350803375244	NO	-
1485	ZINC03892183	4825	0.1944531798362732	NO	-
1486	ZINC04408179	5448	0.1944386512041092	NO	-
1487	ZINC04627258	5668	0.1944255381822586	NO	-
1488	ZINC02761401	2657	0.1944144368171692	NO	-
1489	ZINC04285189	5349	0.1944083422422409	NO	-
1490	ZINC02637062	2460	0.19439516961574554	NO	-
1491	ZINC03867314	4644	0.19438423216342926	NO	-
1492	ZINC00886110	724	0.194382905960083	NO	-
1493	ZINC01889885	1855	0.19438284635543823	NO	-
1494	ZINC02764839	2671	0.1943581998348236	NO	-
1495	ZINC01013264	1010	0.19435054063796997	NO	-
1496	ZINC01654698	1798	0.19434431195259094	NO	-
1497	ZINC01819334	1827	0.19432789087295532	NO	-
1498	ZINC03537458	3933	0.1943245679140091	NO	-
1499	ZINC02849817	2786	0.19431546330451965	NO	-
1500	ZINC02849817	2788	0.19431546330451965	NO	-
1501	ZINC02962018	2947	0.19429992139339447	NO	-
1502	ZINC00941634	878	0.19429893791675568	NO	-
1503	ZINC00954797	899	0.1942947953939438	NO	-
1504	ZINC01429402	1693	0.19428925216197968	NO	-
1505	ZINC03807021	4235	0.19426403939723969	NO	-
1506	ZINC00676471	198	0.19422975182533264	NO	-
1507	ZINC02317230	2174	0.19420963525772095	NO	-
1508	ZINC00959817	915	0.19420510530471802	NO	-
1509	ZINC04428154	5467	0.1942002773284912	NO	-
1510	ZINC00643260	104	0.1941986232995987	NO	-
1511	ZINC02734691	2623	0.1941923201084137	NO	-
1512	ZINC02300318	2152	0.19418352842330933	NO	-
1513	ZINC03983051	5017	0.1941775381565094	NO	-
1514	ZINC00664366	135	0.19416582584381104	NO	-
1515	ZINC03820769	4259	0.19413921236991882	NO	-
1516	ZINC03820769	4261	0.19413921236991882	NO	-
1517	ZINC04483218	5577	0.1941346675157547	NO	-
1518	ZINC03396914	3486	0.19411005079746246	NO	-
1519	ZINC00676239	194	0.19410590827465057	NO	-
1520	ZINC00899306	766	0.19409358501434326	NO	-
1521	ZINC03233658	3203	0.1940857470035553	NO	-
1522	ZINC00624541	53	0.1940833181142807	NO	-
1523	ZINC02061511	1989	0.19405116140842438	NO	-
1524	ZINC01069729	1096	0.19403532147407532	NO	-
1525	ZINC03025417	3059	0.19400838017463684	NO	-
1526	ZINC01261642	1454	0.19400404393672943	NO	-
1527	ZINC04478201	5574	0.19399891793727875	NO	-
1528	ZINC01095486	1169	0.1939653754234314	NO	-
1529	ZINC02645556	2482	0.19396130740642548	NO	-
1530	ZINC00758625	321	0.19395975768566132	NO	-
1531	ZINC00675241	188	0.1939469873905182	NO	-
1532	ZINC00958283	909	0.19393594563007355	NO	-
1533	ZINC03894762	4839	0.19392772018909454	NO	-
1534	ZINC02646628	2491	0.19391776621341705	NO	-
1535	ZINC03854967	4451	0.19388030469417572	NO	-
1536	ZINC03855072	4455	0.19386622309684753	NO	-
1537	ZINC04312248	5373	0.19384963810443878	NO	-
1538	ZINC03425617	3528	0.19384078681468964	NO	-
1539	ZINC02957713	2937	0.19381344318389893	NO	-
1540	ZINC03579835	4006	0.19380588829517365	NO	-
1541	ZINC03579836	4007	0.19380588829517365	NO	-
1542	ZINC04529233	5646	0.1937912404537201	NO	-
1543	ZINC03434274	3542	0.19378945231437683	NO	-
1544	ZINC01127178	1252	0.19378678500652313	NO	-
1545	ZINC03857727	4521	0.1937853991985321	NO	-
1546	ZINC01062965	1079	0.1937747746706009	NO	-
1547	ZINC00685856	244	0.1937417834997177	NO	-
1548	ZINC01430202	1695	0.19373536109924316	NO	-
1549	ZINC02189851	2045	0.1937129944562912	NO	-
1550	ZINC02409821	2255	0.19370435178279877	NO	-
1551	ZINC03820708	4255	0.19369405508041382	NO	-
1552	ZINC00892394	758	0.19369041919708252	NO	-
1553	ZINC03370856	3455	0.19369037449359894	NO	-
1554	ZINC03275732	3285	0.19364802539348602	NO	-
1555	ZINC03579820	4004	0.19363465905189514	NO	-
1556	ZINC03579821	4005	0.19363465905189514	NO	-
1557	ZINC00849599	524	0.1936270296573639	NO	-
1558	ZINC03820769	4258	0.19360077381134033	NO	-
1559	ZINC04422811	5462	0.19357597827911377	NO	-
1560	ZINC02658104	2521	0.19357268512248993	NO	-
1561	ZINC00907356	787	0.19356274604797363	NO	-
1562	ZINC03512551	3869	0.19353297352790833	NO	-
1563	ZINC00987726	975	0.1935274302959442	NO	-
1564	ZINC00954799	900	0.19352436065673828	NO	-
1565	ZINC03451461	3585	0.1934986412525177	NO	-
1566	ZINC03969670	4903	0.19348981976509094	NO	-
1567	ZINC00796603	417	0.19346825778484344	NO	-
1568	ZINC04038249	5142	0.19346734881401062	NO	-
1569	ZINC02589352	2373	0.19345271587371826	NO	-
1570	ZINC01989796	1970	0.193418487906456	NO	-
1571	ZINC03316599	3348	0.19340287148952484	NO	-
1572	ZINC01177713	1358	0.19339779019355774	NO	-
1573	ZINC03301905	3323	0.19339171051979065	NO	-
1574	ZINC02950155	2930	0.19338682293891907	NO	-
1575	ZINC03869134	4757	0.1933818757534027	NO	-
1576	ZINC03892581	4830	0.1933738887310028	NO	-
1577	ZINC02878116	2867	0.19336728751659393	NO	-
1578	ZINC03322478	3360	0.19334323704242706	NO	-
1579	ZINC03866686	4614	0.1933317333459854	NO	-
1580	ZINC04005073	5118	0.19332584738731384	NO	-
1581	ZINC02782835	2689	0.1933230459690094	NO	-
1582	ZINC01795457	1819	0.19331896305084229	NO	-
1583	ZINC03503037	3814	0.19330263137817383	NO	-
1584	ZINC03579804	4002	0.19329790771007538	NO	-
1585	ZINC03579805	4003	0.19329790771007538	NO	-
1586	ZINC04333335	5405	0.193292498588562	NO	-
1587	ZINC01086627	1147	0.19327522814273834	NO	-
1588	ZINC02093409	1995	0.19327272474765778	NO	-
1589	ZINC02635930	2451	0.19325990974903107	NO	-
1590	ZINC02635931	2452	0.19325990974903107	NO	-
1591	ZINC04001148	5104	0.19323326647281647	NO	-
1592	ZINC02620860	2401	0.19320739805698395	NO	-
1593	ZINC02620861	2402	0.19320739805698395	NO	-
1594	ZINC02432602	2288	0.19319657981395721	NO	-
1595	ZINC03855177	4463	0.19314531981945038	NO	-
1596	ZINC02249748	2125	0.19312435388565063	NO	-
1597	ZINC03971559	4941	0.19311444461345673	NO	-
1598	ZINC03892585	4831	0.19310475885868073	NO	-
1599	ZINC00945823	889	0.19309400022029877	NO	-
1600	ZINC03985898	5044	0.1930934339761734	NO	-
1601	ZINC03857681	4516	0.19308972358703613	NO	-
1602	ZINC02999012	2996	0.19307908415794373	NO	-
1603	ZINC03859649	4591	0.19307805597782135	NO	-
1604	ZINC03504871	3846	0.1930714249610901	NO	-
1605	ZINC03817260	4240	0.1930699348449707	NO	-
1606	ZINC03859526	4584	0.19304414093494415	NO	-
1607	ZINC01122773	1227	0.19301418960094452	NO	-
1608	ZINC00862073	576	0.19300773739814758	NO	-
1609	ZINC00871711	631	0.19300773739814758	NO	-
1610	ZINC02443472	2306	0.19300051033496857	NO	-
1611	ZINC01168265	1349	0.1929888278245926	NO	-
1612	ZINC02189853	2046	0.1929771900177002	NO	-
1613	ZINC00637627	89	0.19297650456428528	NO	-
1614	ZINC00983559	950	0.1929551362991333	NO	-
1615	ZINC03855132	4462	0.19295284152030945	NO	-
1616	ZINC03504640	3823	0.1929173469543457	NO	-
1617	ZINC02112450	2004	0.1929161250591278	NO	-
1618	ZINC01050810	1057	0.19291411340236664	NO	-
1619	ZINC00986498	967	0.19291383028030396	NO	-
1620	ZINC01172819	1354	0.19291089475154877	NO	-
1621	ZINC04387658	5432	0.19287361204624176	NO	-
1622	ZINC00806070	440	0.19285941123962402	NO	-
1623	ZINC03868614	4739	0.1928555965423584	NO	-
1624	ZINC00597796	33	0.19285228848457336	NO	-
1625	ZINC02632496	2437	0.1928478330373764	NO	-
1626	ZINC00634517	85	0.19282299280166626	NO	-
1627	ZINC00826740	493	0.19281446933746338	NO	-
1628	ZINC03866848	4624	0.19280247390270233	NO	-
1629	ZINC03820184	4254	0.19279588758945465	NO	-
1630	ZINC01136174	1277	0.1927722990512848	NO	-
1631	ZINC01252045	1446	0.19276197254657745	NO	-
1632	ZINC00830257	501	0.192742720246315	NO	-
1633	ZINC01074630	1108	0.1927255094051361	NO	-
1634	ZINC03857194	4485	0.19271454215049744	NO	-
1635	ZINC01002401	995	0.19269993901252747	NO	-
1636	ZINC04294240	5360	0.1926921308040619	NO	-
1637	ZINC01005678	1001	0.1926901936531067	NO	-
1638	ZINC03851955	4333	0.19268445670604706	NO	-
1639	ZINC02646630	2492	0.19268201291561127	NO	-
1640	ZINC03465246	3692	0.19267874956130981	NO	-
1641	ZINC03272324	3280	0.1926513910293579	NO	-
1642	ZINC04312248	5376	0.19264236092567444	NO	-
1643	ZINC01147728	1318	0.19264133274555206	NO	-
1644	ZINC04030153	5123	0.19264090061187744	NO	-
1645	ZINC04204963	5253	0.19258838891983032	NO	-
1646	ZINC03068111	3133	0.1925659030675888	NO	-
1647	ZINC03464941	3684	0.19249901175498962	NO	-
1648	ZINC01144366	1308	0.19249297678470612	NO	-
1649	ZINC00656755	124	0.19248420000076294	NO	-
1650	ZINC03037077	3088	0.19246606528759003	NO	-
1651	ZINC01196156	1392	0.19245541095733643	NO	-
1652	ZINC01196750	1393	0.19245541095733643	NO	-
1653	ZINC03867746	4688	0.19243663549423218	NO	-
1654	ZINC03533022	3919	0.19242939352989197	NO	-
1655	ZINC01061849	1076	0.19242805242538452	NO	-
1656	ZINC02204794	2068	0.1923818588256836	NO	-
1657	ZINC03462032	3642	0.1923701912164688	NO	-
1658	ZINC01048615	1052	0.19235804677009583	NO	-
1659	ZINC03297675	3318	0.19234929978847504	NO	-
1660	ZINC02957700	2936	0.19234047830104828	NO	-
1661	ZINC04512621	5636	0.19232381880283356	NO	-
1662	ZINC00594040	27	0.1923178732395172	NO	-
1663	ZINC04145011	5198	0.19231629371643066	NO	-
1664	ZINC02204796	2069	0.19228892028331757	NO	-
1665	ZINC01214384	1410	0.1922740489244461	NO	-
1666	ZINC03815511	22	0.19224712252616882	YES	5
1667	ZINC00655145	121	0.19224108755588531	NO	-
1668	ZINC01177714	1359	0.1922309696674347	NO	-
1669	ZINC03105061	3154	0.1922222524881363	NO	-
1670	ZINC03464332	3673	0.19219166040420532	NO	-
1671	ZINC00676451	196	0.19219107925891876	NO	-
1672	ZINC03987722	5054	0.1921858787536621	NO	-
1673	ZINC02976023	2986	0.1921631544828415	NO	-
1674	ZINC04312248	5374	0.19214868545532227	NO	-
1675	ZINC02406814	2251	0.19211681187152863	NO	-
1676	ZINC04133209	5187	0.1921110600233078	NO	-
1677	ZINC00983550	949	0.19211091101169586	NO	-
1678	ZINC02857122	2821	0.19210359454154968	NO	-
1679	ZINC02957715	2938	0.19208528101444244	NO	-
1680	ZINC00667188	142	0.1920502781867981	NO	-
1681	ZINC00849600	525	0.19204580783843994	NO	-
1682	ZINC03859069	4577	0.19203375279903412	NO	-
1683	ZINC03503035	3813	0.19202208518981934	NO	-
1684	ZINC03515884	3876	0.19198790192604065	NO	-
1685	ZINC02616931	2389	0.19196628034114838	NO	-
1686	ZINC00677171	210	0.19195227324962616	NO	-
1687	ZINC01051120	1059	0.19193211197853088	NO	-
1688	ZINC01414975	1679	0.1919099986553192	NO	-
1689	ZINC01112673	1207	0.19189658761024475	NO	-
1690	ZINC00623732	51	0.19188939034938812	NO	-
1691	ZINC03452364	3589	0.19188672304153442	NO	-
1692	ZINC00987725	974	0.19187335669994354	NO	-
1693	ZINC01158390	1336	0.1918729692697525	NO	-
1694	ZINC03890127	4794	0.19187195599079132	NO	-
1695	ZINC02302316	2153	0.1918686479330063	NO	-
1696	ZINC01795460	1820	0.1918223351240158	NO	-
1697	ZINC03971548	4937	0.19178736209869385	NO	-
1698	ZINC03973304	4954	0.19178162515163422	NO	-
1699	ZINC03857992	4532	0.19177305698394775	NO	-
1700	ZINC02228623	2104	0.19177035987377167	NO	-
1701	ZINC03564133	3968	0.19175414741039276	NO	-
1702	ZINC03564135	3969	0.19175414741039276	NO	-
1703	ZINC02249368	2124	0.19174323976039886	NO	-
1704	ZINC02948942	2928	0.19173260033130646	NO	-
1705	ZINC01489242	1742	0.191708505153656	NO	-
1706	ZINC00725742	308	0.1917043924331665	NO	-
1707	ZINC00815539	475	0.191697895526886	NO	-
1708	ZINC01364500	1599	0.19167257845401764	NO	-
1709	ZINC04628152	5670	0.19165977835655212	NO	-
1710	ZINC00630903	70	0.19163891673088074	NO	-
1711	ZINC01270318	1462	0.19160884618759155	NO	-
1712	ZINC01324852	1544	0.1915978491306305	NO	-
1713	ZINC01260444	1451	0.1915948987007141	NO	-
1714	ZINC01644223	1793	0.19158935546875	NO	-
1715	ZINC02876560	2857	0.19158786535263062	NO	-
1716	ZINC03425611	3527	0.1915372759103775	NO	-
1717	ZINC03361085	3433	0.19153209030628204	NO	-
1718	ZINC00683288	241	0.1915132999420166	NO	-
1719	ZINC01350943	1580	0.1915004998445511	NO	-
1720	ZINC03504869	3845	0.19147323071956635	NO	-
1721	ZINC00867709	594	0.19147200882434845	NO	-
1722	ZINC03331762	3376	0.19144617021083832	NO	-
1723	ZINC03867396	4663	0.1914452761411667	NO	-
1724	ZINC04465543	5516	0.1914452761411667	NO	-
1725	ZINC03533023	3920	0.1914423257112503	NO	-
1726	ZINC03450423	3578	0.19141875207424164	NO	-
1727	ZINC03504579	3817	0.19141364097595215	NO	-
1728	ZINC03504581	3818	0.19141364097595215	NO	-
1729	ZINC02223051	2098	0.1914101243019104	NO	-
1730	ZINC01063431	1082	0.19140911102294922	NO	-
1731	ZINC02241001	2114	0.19140170514583588	NO	-
1732	ZINC03853033	4364	0.19140169024467468	NO	-
1733	ZINC00766618	327	0.19139546155929565	NO	-
1734	ZINC01273147	1465	0.19138120114803314	NO	-
1735	ZINC00599332	36	0.19137242436408997	NO	-
1736	ZINC03968535	4881	0.1913711279630661	NO	-
1737	ZINC02656296	2513	0.19136354327201843	NO	-
1738	ZINC02979026	2989	0.19135665893554688	NO	-
1739	ZINC03968614	4884	0.19135120511054993	NO	-
1740	ZINC03204482	3184	0.19133789837360382	NO	-
1741	ZINC02190143	2047	0.19133305549621582	NO	-
1742	ZINC00676239	195	0.1913248896598816	NO	-
1743	ZINC03503118	3815	0.19131813943386078	NO	-
1744	ZINC03684719	4216	0.1912955492734909	NO	-
1745	ZINC03890103	4792	0.19129347801208496	NO	-
1746	ZINC04464900	5501	0.19129347801208496	NO	-
1747	ZINC02868739	2838	0.19128553569316864	NO	-
1748	ZINC03504800	3834	0.1912803202867508	NO	-
1749	ZINC03504802	3835	0.1912803202867508	NO	-
1750	ZINC00899313	767	0.19125336408615112	NO	-
1751	ZINC04032776	5126	0.19124943017959595	NO	-
1752	ZINC03504595	3819	0.1912010908126831	NO	-
1753	ZINC03504597	3820	0.1912010908126831	NO	-
1754	ZINC03504836	3843	0.1912010908126831	NO	-
1755	ZINC03504838	3844	0.1912010908126831	NO	-
1756	ZINC03431276	3538	0.19118332862854004	NO	-
1757	ZINC03570780	3982	0.19117578864097595	NO	-
1758	ZINC02223050	2097	0.19117529690265656	NO	-
1759	ZINC03573989	3987	0.19112569093704224	NO	-
1760	ZINC02235157	2110	0.19109223783016205	NO	-
1761	ZINC03973492	4955	0.1910562366247177	NO	-
1762	ZINC02326519	2185	0.19104816019535065	NO	-
1763	ZINC00778180	358	0.19104528427124023	NO	-
1764	ZINC00986164	963	0.19102823734283447	NO	-
1765	ZINC04000471	5095	0.19099541008472443	NO	-
1766	ZINC02499785	2358	0.19099518656730652	NO	-
1767	ZINC01109858	1190	0.19097670912742615	NO	-
1768	ZINC02971881	2974	0.19096922874450684	NO	-
1769	ZINC04180712	5240	0.19096697866916656	NO	-
1770	ZINC01132311	1266	0.19095249474048615	NO	-
1771	ZINC01072701	1104	0.19095002114772797	NO	-
1772	ZINC02432170	2287	0.19094079732894897	NO	-
1773	ZINC02724033	2600	0.19093842804431915	NO	-
1774	ZINC03858118	4537	0.19093403220176697	NO	-
1775	ZINC04469827	5560	0.19093403220176697	NO	-
1776	ZINC00719267	298	0.1909182369709015	NO	-
1777	ZINC01471821	1719	0.19091731309890747	NO	-
1778	ZINC01109220	1186	0.190915048122406	NO	-
1779	ZINC02210510	2083	0.19090130925178528	NO	-
1780	ZINC03504600	3822	0.19088545441627502	NO	-
1781	ZINC00736843	314	0.19086267054080963	NO	-
1782	ZINC03890852	4813	0.19081559777259827	NO	-
1783	ZINC00986261	966	0.19081510603427887	NO	-
1784	ZINC03927155	4847	0.19081294536590576	NO	-
1785	ZINC00138631	4	0.1908073127269745	NO	-
1786	ZINC00985359	959	0.19079884886741638	NO	-
1787	ZINC04000695	5097	0.1907942146062851	NO	-
1788	ZINC00683287	240	0.19078698754310608	NO	-
1789	ZINC00724194	304	0.19078698754310608	NO	-
1790	ZINC04004717	5113	0.19078277051448822	NO	-
1791	ZINC03504652	3829	0.19077308475971222	NO	-
1792	ZINC03504651	3828	0.19074246287345886	NO	-
1793	ZINC01143231	1304	0.19071567058563232	NO	-
1794	ZINC01143232	1305	0.19071567058563232	NO	-
1795	ZINC03593710	4054	0.1907050907611847	NO	-
1796	ZINC04036382	5138	0.19068947434425354	NO	-
1797	ZINC03599301	4127	0.1906736195087433	NO	-
1798	ZINC02690042	2553	0.19064807891845703	NO	-
1799	ZINC03982906	5013	0.19063441455364227	NO	-
1800	ZINC03851766	4325	0.19062849879264832	NO	-
1801	ZINC01123136	1229	0.19061121344566345	NO	-
1802	ZINC03024419	3045	0.19060128927230835	NO	-
1803	ZINC04312248	5375	0.19058921933174133	NO	-
1804	ZINC04509317	5633	0.19058099389076233	NO	-
1805	ZINC03023820	3041	0.19057416915893555	NO	-
1806	ZINC03024179	3043	0.19057416915893555	NO	-
1807	ZINC03867389	4660	0.19055353105068207	NO	-
1808	ZINC02855758	2815	0.1905367374420166	NO	-
1809	ZINC02954675	2933	0.1905352622270584	NO	-
1810	ZINC03867384	4655	0.19052524864673615	NO	-
1811	ZINC02221069	2095	0.19052189588546753	NO	-
1812	ZINC02221070	2096	0.19052189588546753	NO	-
1813	ZINC03454999	3600	0.1905217468738556	NO	-
1814	ZINC03569771	3977	0.1905135065317154	NO	-
1815	ZINC02761401	2656	0.19049860537052155	NO	-
1816	ZINC00908070	804	0.1904970109462738	NO	-
1817	ZINC01059762	1069	0.19047795236110687	NO	-
1818	ZINC01862815	1832	0.19046242535114288	NO	-
1819	ZINC03867378	4652	0.19046004116535187	NO	-
1820	ZINC03578224	3995	0.19045254588127136	NO	-
1821	ZINC01095081	1167	0.19044458866119385	NO	-
1822	ZINC02297623	2149	0.19042587280273438	NO	-
1823	ZINC04160462	5207	0.19041170179843903	NO	-
1824	ZINC00683242	236	0.19041068851947784	NO	-
1825	ZINC01000556	990	0.1904074102640152	NO	-
1826	ZINC01070300	1099	0.19040276110172272	NO	-
1827	ZINC02836909	2765	0.19039605557918549	NO	-
1828	ZINC00630910	71	0.19039367139339447	NO	-
1829	ZINC01959994	1928	0.1903849095106125	NO	-
1830	ZINC03971675	4946	0.1903849095106125	NO	-
1831	ZINC03869135	4760	0.19035704433918	NO	-
1832	ZINC00694133	267	0.1903529167175293	NO	-
1833	ZINC01984566	1962	0.1903475821018219	NO	-
1834	ZINC00543398	10	0.19034342467784882	NO	-
1835	ZINC03803179	4232	0.19030895829200745	NO	-
1836	ZINC01075598	1117	0.19030766189098358	NO	-
1837	ZINC00694095	264	0.19029316306114197	NO	-
1838	ZINC03868523	4735	0.19027608633041382	NO	-
1839	ZINC04466111	5529	0.19027608633041382	NO	-
1840	ZINC02971472	2967	0.19027391076087952	NO	-
1841	ZINC03559759	3960	0.19027136266231537	NO	-
1842	ZINC00773552	335	0.19025248289108276	NO	-
1843	ZINC03889722	4781	0.1902492344379425	NO	-
1844	ZINC00838074	505	0.1901983618736267	NO	-
1845	ZINC00867711	596	0.1901983618736267	NO	-
1846	ZINC03815548	16	0.19019809365272522	YES	5
1847	ZINC03374638	3461	0.19019703567028046	NO	-
1848	ZINC00945833	891	0.19019566476345062	NO	-
1849	ZINC01364529	1605	0.1901928335428238	NO	-
1850	ZINC02439801	2300	0.19016341865062714	NO	-
1851	ZINC03043687	3101	0.1901600956916809	NO	-
1852	ZINC01364503	1601	0.19015298783779144	NO	-
1853	ZINC01110104	1191	0.1901519000530243	NO	-
1854	ZINC00886110	725	0.1901511698961258	NO	-
1855	ZINC04003604	5106	0.1901484578847885	NO	-
1856	ZINC03476209	3729	0.19014203548431396	NO	-
1857	ZINC03470083	3713	0.1901404708623886	NO	-
1858	ZINC00924604	837	0.19013266265392303	NO	-
1859	ZINC01127559	1258	0.1901308000087738	NO	-
1860	ZINC04266621	5324	0.19011624157428741	NO	-
1861	ZINC03268823	3274	0.19011300802230835	NO	-
1862	ZINC03233685	3204	0.19010049104690552	NO	-
1863	ZINC03853149	4371	0.19010037183761597	NO	-
1864	ZINC00873534	640	0.19005192816257477	NO	-
1865	ZINC00873536	641	0.19005192816257477	NO	-
1866	ZINC03987483	5047	0.19005121290683746	NO	-
1867	ZINC01224301	1422	0.19002863764762878	NO	-
1868	ZINC01106947	1178	0.19002367556095123	NO	-
1869	ZINC03982907	5014	0.1900213211774826	NO	-
1870	ZINC03507449	3865	0.1899811029434204	NO	-
1871	ZINC03309786	3336	0.18997865915298462	NO	-
1872	ZINC03464087	3667	0.18997865915298462	NO	-
1873	ZINC03452364	3588	0.18996566534042358	NO	-
1874	ZINC01755042	1809	0.18996508419513702	NO	-
1875	ZINC03366680	3444	0.18995946645736694	NO	-
1876	ZINC03968804	4888	0.18995651602745056	NO	-
1877	ZINC04529235	5647	0.18994256854057312	NO	-
1878	ZINC00667624	146	0.1899380385875702	NO	-
1879	ZINC03470453	3718	0.18993739783763885	NO	-
1880	ZINC02796194	2704	0.18992693722248077	NO	-
1881	ZINC02590342	2376	0.18991719186306	NO	-
1882	ZINC00958192	906	0.18990910053253174	NO	-
1883	ZINC03024431	3049	0.18990816175937653	NO	-
1884	ZINC03605881	4135	0.18989506363868713	NO	-
1885	ZINC03470489	3720	0.18989160656929016	NO	-
1886	ZINC04176605	5232	0.1898869425058365	NO	-
1887	ZINC03228149	3195	0.1898755133152008	NO	-
1888	ZINC00683218	232	0.18987208604812622	NO	-
1889	ZINC00779200	362	0.1898699551820755	NO	-
1890	ZINC03852838	4347	0.18985550105571747	NO	-
1891	ZINC03853068	4366	0.18985462188720703	NO	-
1892	ZINC03971545	4936	0.18983094394207	NO	-
1893	ZINC04462776	5484	0.1898166835308075	NO	-
1894	ZINC02773030	2678	0.18978585302829742	NO	-
1895	ZINC02773030	2679	0.18978585302829742	NO	-
1896	ZINC03331764	3377	0.18978320062160492	NO	-
1897	ZINC00952006	897	0.18975597620010376	NO	-
1898	ZINC03820708	4257	0.1897553652524948	NO	-
1899	ZINC00719256	297	0.18975308537483215	NO	-
1900	ZINC03577527	3994	0.18975132703781128	NO	-
1901	ZINC02278237	2138	0.18975085020065308	NO	-
1902	ZINC04273460	5336	0.18973760306835175	NO	-
1903	ZINC03470089	3714	0.18971382081508636	NO	-
1904	ZINC02324161	2183	0.1896977424621582	NO	-
1905	ZINC03851623	4314	0.18969106674194336	NO	-
1906	ZINC01078991	1129	0.18968583643436432	NO	-
1907	ZINC02840749	2768	0.18968583643436432	NO	-
1908	ZINC02960229	2944	0.1896381825208664	NO	-
1909	ZINC02699207	2560	0.18962332606315613	NO	-
1910	ZINC03816158	4237	0.18961864709854126	NO	-
1911	ZINC04628236	5671	0.1895986646413803	NO	-
1912	ZINC01068578	1094	0.1895894557237625	NO	-
1913	ZINC01923310	1897	0.18958494067192078	NO	-
1914	ZINC03852837	4346	0.18957091867923737	NO	-
1915	ZINC03278804	3290	0.1895611733198166	NO	-
1916	ZINC03572379	3985	0.18951261043548584	NO	-
1917	ZINC03246614	3228	0.1895095556974411	NO	-
1918	ZINC03461547	3631	0.18950717151165009	NO	-
1919	ZINC03470579	3721	0.1895010620355606	NO	-
1920	ZINC03461441	3628	0.18949587643146515	NO	-
1921	ZINC01425836	1688	0.18949347734451294	NO	-
1922	ZINC03023388	3033	0.18949326872825623	NO	-
1923	ZINC04000930	5103	0.18948699533939362	NO	-
1924	ZINC03569893	3979	0.1894848793745041	NO	-
1925	ZINC00672833	163	0.18946407735347748	NO	-
1926	ZINC00886706	734	0.1894621104001999	NO	-
1927	ZINC01060436	1070	0.1894594132900238	NO	-
1928	ZINC04491838	5598	0.18945008516311646	NO	-
1929	ZINC03972630	4951	0.18944936990737915	NO	-
1930	ZINC04225496	5271	0.1894264668226242	NO	-
1931	ZINC03465285	3693	0.18942414224147797	NO	-
1932	ZINC02614798	2384	0.18941326439380646	NO	-
1933	ZINC04313359	5377	0.1894058734178543	NO	-
1934	ZINC03857088	4479	0.1893990933895111	NO	-
1935	ZINC03462828	3655	0.18939268589019775	NO	-
1936	ZINC03462831	3656	0.18939268589019775	NO	-
1937	ZINC03858330	4539	0.18938569724559784	NO	-
1938	ZINC03868686	4743	0.18938569724559784	NO	-
1939	ZINC01063009	1080	0.18938130140304565	NO	-
1940	ZINC01019425	1012	0.18937842547893524	NO	-
1941	ZINC03470206	3716	0.18937602639198303	NO	-
1942	ZINC01130617	1262	0.18936970829963684	NO	-
1943	ZINC03455002	3601	0.18935678899288177	NO	-
1944	ZINC03867540	4674	0.18934252858161926	NO	-
1945	ZINC02658104	2522	0.18934093415737152	NO	-
1946	ZINC02289681	2144	0.1893058866262436	NO	-
1947	ZINC00867757	604	0.18929392099380493	NO	-
1948	ZINC04145011	5197	0.1892901510000229	NO	-
1949	ZINC04199175	5252	0.18928733468055725	NO	-
1950	ZINC02328015	2189	0.1892857700586319	NO	-
1951	ZINC03279937	3293	0.1892836093902588	NO	-
1952	ZINC01056465	1066	0.1892760545015335	NO	-
1953	ZINC03054032	3124	0.1892688274383545	NO	-
1954	ZINC04252165	5316	0.1892678439617157	NO	-
1955	ZINC03241582	3221	0.1892426460981369	NO	-
1956	ZINC01540766	1775	0.1892412155866623	NO	-
1957	ZINC03464328	3672	0.18923401832580566	NO	-
1958	ZINC03973529	4956	0.18922311067581177	NO	-
1959	ZINC03867541	4676	0.18921296298503876	NO	-
1960	ZINC02657266	2516	0.18920816481113434	NO	-
1961	ZINC03815345	26	0.1891832947731018	YES	5
1962	ZINC03480096	3744	0.18918219208717346	NO	-
1963	ZINC03022272	3015	0.18917837738990784	NO	-
1964	ZINC01094195	1160	0.18917211890220642	NO	-
1965	ZINC03819153	4251	0.18916283547878265	NO	-
1966	ZINC02051828	1985	0.1891593039035797	NO	-
1967	ZINC03867387	4658	0.18915912508964539	NO	-
1968	ZINC04271810	5334	0.189131960272789	NO	-
1969	ZINC01952788	1922	0.18913133442401886	NO	-
1970	ZINC03853460	4381	0.18911680579185486	NO	-
1971	ZINC00736844	315	0.18911664187908173	NO	-
1972	ZINC01989646	1966	0.18911363184452057	NO	-
1973	ZINC03968919	4890	0.18911150097846985	NO	-
1974	ZINC04113176	5175	0.18908236920833588	NO	-
1975	ZINC00683240	235	0.18907582759857178	NO	-
1976	ZINC01884291	1838	0.18906129896640778	NO	-
1977	ZINC01125160	1242	0.18904432654380798	NO	-
1978	ZINC02189842	2044	0.1890142560005188	NO	-
1979	ZINC03819056	4250	0.18900556862354279	NO	-
1980	ZINC03992888	5082	0.1889689713716507	NO	-
1981	ZINC01547315	1776	0.188946932554245	NO	-
1982	ZINC03082645	3140	0.18893349170684814	NO	-
1983	ZINC01111017	1194	0.18892568349838257	NO	-
1984	ZINC02439799	2299	0.18892528116703033	NO	-
1985	ZINC00675768	192	0.18890796601772308	NO	-
1986	ZINC03574121	3989	0.18889296054840088	NO	-
1987	ZINC00683215	231	0.18889284133911133	NO	-
1988	ZINC00826825	494	0.18889120221138	NO	-
1989	ZINC01028649	1022	0.18888813257217407	NO	-
1990	ZINC03464934	3683	0.1888704150915146	NO	-
1991	ZINC03465244	3691	0.1888704150915146	NO	-
1992	ZINC01320990	1531	0.188868910074234	NO	-
1993	ZINC03855131	4461	0.18885308504104614	NO	-
1994	ZINC00630900	69	0.18885117769241333	NO	-
1995	ZINC02925597	2911	0.1888151466846466	NO	-
1996	ZINC02199578	2058	0.18881148099899292	NO	-
1997	ZINC03095901	3151	0.18878939747810364	NO	-
1998	ZINC02883221	2878	0.1887742578983307	NO	-
1999	ZINC00804271	435	0.18877272307872772	NO	-
2000	ZINC03642914	4194	0.18877272307872772	NO	-
2001	ZINC00891178	748	0.18872791528701782	NO	-
2002	ZINC03635270	4191	0.18867127597332	NO	-
2003	ZINC01138227	1285	0.18865227699279785	NO	-
2004	ZINC00642560	101	0.18864472210407257	NO	-
2005	ZINC03023409	3036	0.18864114582538605	NO	-
2006	ZINC03402641	3497	0.1886400282382965	NO	-
2007	ZINC03854934	4450	0.18863876163959503	NO	-
2008	ZINC03974267	4961	0.18862982094287872	NO	-
2009	ZINC01966651	1935	0.18861831724643707	NO	-
2010	ZINC04032885	5129	0.18861225247383118	NO	-
2011	ZINC01115212	1211	0.1885995715856552	NO	-
2012	ZINC02859728	2830	0.18859024345874786	NO	-
2013	ZINC03504963	3851	0.18857644498348236	NO	-
2014	ZINC04485511	5586	0.18857596814632416	NO	-
2015	ZINC00661171	129	0.1885586678981781	NO	-
2016	ZINC03173559	3165	0.1885150521993637	NO	-
2017	ZINC00991021	979	0.18851251900196075	NO	-
2018	ZINC01415071	1681	0.18850664794445038	NO	-
2019	ZINC00959817	914	0.18849653005599976	NO	-
2020	ZINC00850241	530	0.18848048150539398	NO	-
2021	ZINC03240299	3218	0.18847773969173431	NO	-
2022	ZINC03537450	3931	0.1884773075580597	NO	-
2023	ZINC00959917	917	0.1884683519601822	NO	-
2024	ZINC00987298	972	0.18846653401851654	NO	-
2025	ZINC00867759	606	0.18846620619297028	NO	-
2026	ZINC03579844	4008	0.18844816088676453	NO	-
2027	ZINC03579846	4009	0.18844816088676453	NO	-
2028	ZINC02836579	2761	0.18844789266586304	NO	-
2029	ZINC02333045	2199	0.18838872015476227	NO	-
2030	ZINC00873151	637	0.18837499618530273	NO	-
2031	ZINC03467085	3705	0.18836860358715057	NO	-
2032	ZINC01065591	1085	0.18835453689098358	NO	-
2033	ZINC01048613	1051	0.18834960460662842	NO	-
2034	ZINC01916185	74	0.1883382946252823	YES	13
2035	ZINC04280257	5346	0.18829841911792755	NO	-
2036	ZINC03461807	3637	0.18829114735126495	NO	-
2037	ZINC01238981	1432	0.18826715648174286	NO	-
2038	ZINC04386424	5430	0.18824246525764465	NO	-
2039	ZINC02657267	2517	0.18824021518230438	NO	-
2040	ZINC00917727	822	0.18823985755443573	NO	-
2041	ZINC01486458	1739	0.18822342157363892	NO	-
2042	ZINC03890038	4789	0.18822108209133148	NO	-
2043	ZINC03969077	4892	0.18822023272514343	NO	-
2044	ZINC00991015	977	0.18820670247077942	NO	-
2045	ZINC03971554	4940	0.1882048398256302	NO	-
2046	ZINC01301130	1520	0.18816637992858887	NO	-
2047	ZINC02284211	2142	0.1881631761789322	NO	-
2048	ZINC03597366	4119	0.1881568878889084	NO	-
2049	ZINC00993916	986	0.18814948201179504	NO	-
2050	ZINC03489872	3762	0.18814727663993835	NO	-
2051	ZINC04273876	5340	0.18814592063426971	NO	-
2052	ZINC01989717	1967	0.18814532458782196	NO	-
2053	ZINC03907212	4843	0.18812234699726105	NO	-
2054	ZINC03853171	4372	0.18811412155628204	NO	-
2055	ZINC00878176	689	0.18811087310314178	NO	-
2056	ZINC03504926	3849	0.18810653686523438	NO	-
2057	ZINC03858870	4570	0.1881020963191986	NO	-
2058	ZINC01107389	1179	0.18809421360492706	NO	-
2059	ZINC02237517	2113	0.18809029459953308	NO	-
2060	ZINC03815526	24	0.18808972835540771	YES	5
2061	ZINC00706280	277	0.18806137144565582	NO	-
2062	ZINC03356679	3422	0.18805667757987976	NO	-
2063	ZINC01282193	1482	0.18803872168064117	NO	-
2064	ZINC01282193	1483	0.18803872168064117	NO	-
2065	ZINC03354946	3416	0.18803730607032776	NO	-
2066	ZINC03867390	4661	0.18802984058856964	NO	-
2067	ZINC04465535	5515	0.18802984058856964	NO	-
2068	ZINC03247299	3230	0.1880226582288742	NO	-
2069	ZINC02883223	2879	0.18796324729919434	NO	-
2070	ZINC03456834	3615	0.18796232342720032	NO	-
2071	ZINC02620279	2398	0.18796105682849884	NO	-
2072	ZINC03596143	4095	0.18795780837535858	NO	-
2073	ZINC03596145	4096	0.18795780837535858	NO	-
2074	ZINC00986163	962	0.18793641030788422	NO	-
2075	ZINC02897891	2895	0.18791413307189941	NO	-
2076	ZINC01658527	1800	0.18790288269519806	NO	-
2077	ZINC01645186	1795	0.18789245188236237	NO	-
2078	ZINC04468947	5552	0.1878901720046997	NO	-
2079	ZINC03868109	4709	0.1878323256969452	NO	-
2080	ZINC03661185	4207	0.18783171474933624	NO	-
2081	ZINC01193641	1391	0.1878218650817871	NO	-
2082	ZINC01311536	1528	0.18781661987304688	NO	-
2083	ZINC03854835	4432	0.18780870735645294	NO	-
2084	ZINC01034367	1030	0.18777433037757874	NO	-
2085	ZINC03574080	3988	0.18776769936084747	NO	-
2086	ZINC03606916	4137	0.18776099383831024	NO	-
2087	ZINC01123138	1230	0.1877480298280716	NO	-
2088	ZINC01307869	1523	0.18769943714141846	NO	-
2089	ZINC01501289	1754	0.18768973648548126	NO	-
2090	ZINC01967454	1938	0.18765206634998322	NO	-
2091	ZINC03412636	3510	0.18764987587928772	NO	-
2092	ZINC04179606	5237	0.18764059245586395	NO	-
2093	ZINC03271981	3277	0.18764036893844604	NO	-
2094	ZINC01966653	1937	0.18762603402137756	NO	-
2095	ZINC03596173	4097	0.18760967254638672	NO	-
2096	ZINC03596175	4098	0.18760967254638672	NO	-
2097	ZINC00692656	253	0.18757830560207367	NO	-
2098	ZINC04131219	5183	0.1875779777765274	NO	-
2099	ZINC03317027	3350	0.187559574842453	NO	-
2100	ZINC00941636	880	0.1875443011522293	NO	-
2101	ZINC03467078	3704	0.18751020729541779	NO	-
2102	ZINC01282192	1479	0.18749845027923584	NO	-
2103	ZINC01282192	1480	0.18749845027923584	NO	-
2104	ZINC04183624	5241	0.18749746680259705	NO	-
2105	ZINC03031205	3065	0.1874932497739792	NO	-
2106	ZINC04500736	5624	0.18749086558818817	NO	-
2107	ZINC03537448	3930	0.1874697059392929	NO	-
2108	ZINC00883086	720	0.1874523162841797	NO	-
2109	ZINC02348830	2210	0.1874283403158188	NO	-
2110	ZINC02364907	2221	0.18741187453269958	NO	-
2111	ZINC00692659	254	0.18739871680736542	NO	-
2112	ZINC00856430	550	0.18738964200019836	NO	-
2113	ZINC03454978	3599	0.18738354742527008	NO	-
2114	ZINC03504928	3850	0.1873808205127716	NO	-
2115	ZINC01622771	1787	0.1873791366815567	NO	-
2116	ZINC03024436	3052	0.18735741078853607	NO	-
2117	ZINC03023391	3034	0.18735115230083466	NO	-
2118	ZINC03593660	4046	0.1873440444469452	NO	-
2119	ZINC03593662	4047	0.1873440444469452	NO	-
2120	ZINC02237515	2112	0.1873413771390915	NO	-
2121	ZINC03207191	3186	0.18734106421470642	NO	-
2122	ZINC03834095	92	0.1873241811990738	YES	19
2123	ZINC04376917	5425	0.18731842935085297	NO	-
2124	ZINC01123742	1236	0.18731823563575745	NO	-
2125	ZINC01123744	1237	0.18731823563575745	NO	-
2126	ZINC03359496	3429	0.1873098611831665	NO	-
2127	ZINC04032784	5127	0.1872977912425995	NO	-
2128	ZINC03595435	4087	0.18728671967983246	NO	-
2129	ZINC03970178	4911	0.18726518750190735	NO	-
2130	ZINC03992848	5077	0.18726307153701782	NO	-
2131	ZINC00665954	139	0.18725398182868958	NO	-
2132	ZINC01142514	1299	0.18725359439849854	NO	-
2133	ZINC02827552	2750	0.18725012242794037	NO	-
2134	ZINC02051995	1986	0.1872311532497406	NO	-
2135	ZINC03596189	4101	0.18720947206020355	NO	-
2136	ZINC01922776	1893	0.18720920383930206	NO	-
2137	ZINC00960060	921	0.18720290064811707	NO	-
2138	ZINC00787322	389	0.18719682097434998	NO	-
2139	ZINC00941637	881	0.18717867136001587	NO	-
2140	ZINC03595578	4088	0.18716739118099213	NO	-
2141	ZINC03595579	4089	0.18716739118099213	NO	-
2142	ZINC03855074	4456	0.18716031312942505	NO	-
2143	ZINC00594976	29	0.1871548593044281	NO	-
2144	ZINC02971412	2964	0.18714922666549683	NO	-
2145	ZINC02734690	2622	0.18714487552642822	NO	-
2146	ZINC04493899	5620	0.18711720407009125	NO	-
2147	ZINC01034237	1028	0.1871064454317093	NO	-
2148	ZINC03867314	4645	0.18709412217140198	NO	-
2149	ZINC02638693	2462	0.18707765638828278	NO	-
2150	ZINC01117746	1216	0.18707169592380524	NO	-
2151	ZINC03595998	4094	0.1870538592338562	NO	-
2152	ZINC01161864	1338	0.18703946471214294	NO	-
2153	ZINC01125163	1243	0.18703891336917877	NO	-
2154	ZINC03869134	4756	0.1870313286781311	NO	-
2155	ZINC02718977	2582	0.18701452016830444	NO	-
2156	ZINC02718977	2583	0.18701452016830444	NO	-
2157	ZINC02206583	2077	0.18700939416885376	NO	-
2158	ZINC01503649	1758	0.1870068907737732	NO	-
2159	ZINC03283707	3298	0.18698886036872864	NO	-
2160	ZINC03991976	5068	0.18698106706142426	NO	-
2161	ZINC04464293	5490	0.18698106706142426	NO	-
2162	ZINC01086040	1145	0.1869773417711258	NO	-
2163	ZINC00838074	506	0.18696725368499756	NO	-
2164	ZINC00867711	597	0.18696725368499756	NO	-
2165	ZINC00878477	692	0.18696603178977966	NO	-
2166	ZINC02899299	2896	0.1869596391916275	NO	-
2167	ZINC04149287	5202	0.18695592880249023	NO	-
2168	ZINC04251772	5314	0.1869494467973709	NO	-
2169	ZINC02200863	2064	0.18692272901535034	NO	-
2170	ZINC00665571	138	0.1869199424982071	NO	-
2171	ZINC03082646	3141	0.18691757321357727	NO	-
2172	ZINC04464891	5500	0.18690606951713562	NO	-
2173	ZINC00655145	120	0.18689996004104614	NO	-
2174	ZINC03356618	3419	0.1868710219860077	NO	-
2175	ZINC04507006	5630	0.18686188757419586	NO	-
2176	ZINC01130666	1263	0.18686039745807648	NO	-
2177	ZINC03617957	4142	0.1868593990802765	NO	-
2178	ZINC03567920	3974	0.18685732781887054	NO	-
2179	ZINC01738116	1807	0.18683859705924988	NO	-
2180	ZINC03275207	3282	0.18683643639087677	NO	-
2181	ZINC03454976	3598	0.18680965900421143	NO	-
2182	ZINC00891412	751	0.1867930144071579	NO	-
2183	ZINC02661901	2529	0.18679022789001465	NO	-
2184	ZINC01905494	1873	0.186784565448761	NO	-
2185	ZINC03857193	4484	0.18677690625190735	NO	-
2186	ZINC03532772	3918	0.1867629736661911	NO	-
2187	ZINC02769566	2673	0.18673677742481232	NO	-
2188	ZINC03461782	3636	0.18672741949558258	NO	-
2189	ZINC03089208	3147	0.1866944581270218	NO	-
2190	ZINC04443507	5475	0.1866830289363861	NO	-
2191	ZINC03867582	4678	0.1866733431816101	NO	-
2192	ZINC04465634	5518	0.1866733431816101	NO	-
2193	ZINC03993051	5083	0.18666934967041016	NO	-
2194	ZINC04491636	5594	0.18666604161262512	NO	-
2195	ZINC00971446	930	0.18666262924671173	NO	-
2196	ZINC01737968	1805	0.18665361404418945	NO	-
2197	ZINC02804447	2733	0.18664699792861938	NO	-
2198	ZINC03024434	3051	0.18662945926189423	NO	-
2199	ZINC01136878	1279	0.18662665784358978	NO	-
2200	ZINC02828602	2751	0.18661977350711823	NO	-
2201	ZINC03444557	3570	0.1866152435541153	NO	-
2202	ZINC03867581	4677	0.18661388754844666	NO	-
2203	ZINC00891414	752	0.18661350011825562	NO	-
2204	ZINC00624645	56	0.18660703301429749	NO	-
2205	ZINC02664260	2538	0.18659013509750366	NO	-
2206	ZINC03849701	4276	0.1865602433681488	NO	-
2207	ZINC00734199	313	0.1865471750497818	NO	-
2208	ZINC03867090	4634	0.18653471767902374	NO	-
2209	ZINC00622650	44	0.1864852011203766	NO	-
2210	ZINC03323610	3367	0.18645161390304565	NO	-
2211	ZINC03859786	4600	0.1864267736673355	NO	-
2212	ZINC00799477	422	0.18642306327819824	NO	-
2213	ZINC03315329	3346	0.18642109632492065	NO	-
2214	ZINC01075414	1115	0.1864156424999237	NO	-
2215	ZINC03357251	3423	0.18640685081481934	NO	-
2216	ZINC01550749	1780	0.18639394640922546	NO	-
2217	ZINC04620192	5678	0.1863907426595688	NO	-
2218	ZINC03969566	4901	0.18638817965984344	NO	-
2219	ZINC02883429	2880	0.18638432025909424	NO	-
2220	ZINC00937553	867	0.18637679517269135	NO	-
2221	ZINC01331479	1560	0.18637040257453918	NO	-
2222	ZINC01810749	1824	0.1863698959350586	NO	-
2223	ZINC02656194	2512	0.186364084482193	NO	-
2224	ZINC04515546	5641	0.18635794520378113	NO	-
2225	ZINC01079886	1132	0.1863545924425125	NO	-
2226	ZINC02884292	2884	0.18635301291942596	NO	-
2227	ZINC00874647	667	0.18634110689163208	NO	-
2228	ZINC01233948	1428	0.18633712828159332	NO	-
2229	ZINC02370637	2224	0.186336949467659	NO	-
2230	ZINC01040194	1034	0.18630199134349823	NO	-
2231	ZINC01922865	1896	0.1862989068031311	NO	-
2232	ZINC00852452	533	0.18629872798919678	NO	-
2233	ZINC00852453	534	0.18629872798919678	NO	-
2234	ZINC01549595	1778	0.186275914311409	NO	-
2235	ZINC03891021	4822	0.18627454340457916	NO	-
2236	ZINC03595353	4081	0.18627353012561798	NO	-
2237	ZINC00810142	454	0.1862623393535614	NO	-
2238	ZINC02117352	2009	0.18625938892364502	NO	-
2239	ZINC03451029	3582	0.18625730276107788	NO	-
2240	ZINC02662267	2532	0.18624337017536163	NO	-
2241	ZINC03465207	3689	0.18622800707817078	NO	-
2242	ZINC03465210	3690	0.18622800707817078	NO	-
2243	ZINC01161865	1339	0.1862250715494156	NO	-
2244	ZINC03470054	3712	0.18617206811904907	NO	-
2245	ZINC03480139	3746	0.1861654371023178	NO	-
2246	ZINC02721117	2598	0.18615096807479858	NO	-
2247	ZINC03873715	4762	0.18612101674079895	NO	-
2248	ZINC00899280	764	0.18611498177051544	NO	-
2249	ZINC01472365	1721	0.186112180352211	NO	-
2250	ZINC00991020	978	0.18610751628875732	NO	-
2251	ZINC02948946	2929	0.18609678745269775	NO	-
2252	ZINC03082643	3139	0.18608678877353668	NO	-
2253	ZINC03980790	5006	0.1860724538564682	NO	-
2254	ZINC03976363	4985	0.18606899678707123	NO	-
2255	ZINC02849817	2787	0.18606549501419067	NO	-
2256	ZINC03854745	4426	0.18604259192943573	NO	-
2257	ZINC00666049	140	0.18603220582008362	NO	-
2258	ZINC03980792	5008	0.18602529168128967	NO	-
2259	ZINC02481093	2344	0.1860230714082718	NO	-
2260	ZINC03987482	5046	0.18601520359516144	NO	-
2261	ZINC03993259	5090	0.1860053688287735	NO	-
2262	ZINC03593687	4050	0.1859920173883438	NO	-
2263	ZINC03030277	3062	0.1859731525182724	NO	-
2264	ZINC04386424	5431	0.1859678477048874	NO	-
2265	ZINC03480136	3745	0.18595430254936218	NO	-
2266	ZINC03343041	3394	0.18591533601284027	NO	-
2267	ZINC01634538	1789	0.18591275811195374	NO	-
2268	ZINC03595367	4084	0.18590690195560455	NO	-
2269	ZINC03595368	4085	0.18590690195560455	NO	-
2270	ZINC03466296	3702	0.18590323626995087	NO	-
2271	ZINC02048783	1977	0.1859024465084076	NO	-
2272	ZINC03977193	4989	0.18587751686573029	NO	-
2273	ZINC03023684	3039	0.18586423993110657	NO	-
2274	ZINC04406686	5447	0.18585430085659027	NO	-
2275	ZINC03018547	3002	0.18582409620285034	NO	-
2276	ZINC03816156	4236	0.18582157790660858	NO	-
2277	ZINC03186069	3171	0.1858140379190445	NO	-
2278	ZINC03470363	3717	0.18581074476242065	NO	-
2279	ZINC01137353	1282	0.18580685555934906	NO	-
2280	ZINC03174198	3166	0.18580392003059387	NO	-
2281	ZINC00694083	263	0.18579338490962982	NO	-
2282	ZINC02616930	2388	0.18576966226100922	NO	-
2283	ZINC02810519	2742	0.18576878309249878	NO	-
2284	ZINC03309784	3335	0.1857609897851944	NO	-
2285	ZINC03464085	3666	0.1857609897851944	NO	-
2286	ZINC03867313	4643	0.1857243776321411	NO	-
2287	ZINC03595229	4074	0.1857202798128128	NO	-
2288	ZINC00694915	271	0.18570835888385773	NO	-
2289	ZINC01282211	1499	0.18570822477340698	NO	-
2290	ZINC01133773	1271	0.18569836020469666	NO	-
2291	ZINC00958589	912	0.18565918505191803	NO	-
2292	ZINC02150273	2035	0.18565714359283447	NO	-
2293	ZINC00930571	856	0.1856541782617569	NO	-
2294	ZINC03042932	3089	0.18565112352371216	NO	-
2295	ZINC04492831	5610	0.18564017117023468	NO	-
2296	ZINC02408254	2252	0.18563902378082275	NO	-
2297	ZINC02425212	2281	0.18563902378082275	NO	-
2298	ZINC01854018	1831	0.1856335699558258	NO	-
2299	ZINC03983070	5018	0.18562138080596924	NO	-
2300	ZINC04239342	5282	0.18561670184135437	NO	-
2301	ZINC00878473	691	0.18560326099395752	NO	-
2302	ZINC03331683	3374	0.18559524416923523	NO	-
2303	ZINC03021718	3005	0.1855820119380951	NO	-
2304	ZINC03851701	4321	0.18556241691112518	NO	-
2305	ZINC01133856	1272	0.1855604648590088	NO	-
2306	ZINC03257386	3253	0.18555742502212524	NO	-
2307	ZINC02450394	2314	0.185553178191185	NO	-
2308	ZINC01492164	1746	0.185533344745636	NO	-
2309	ZINC00867709	595	0.1855221837759018	NO	-
2310	ZINC04398003	5440	0.18551470339298248	NO	-
2311	ZINC01913339	1878	0.1855127215385437	NO	-
2312	ZINC03820769	4260	0.18550772964954376	NO	-
2313	ZINC03525698	3908	0.18550437688827515	NO	-
2314	ZINC03858332	4541	0.18549513816833496	NO	-
2315	ZINC04176480	5231	0.18548165261745453	NO	-
2316	ZINC00644104	107	0.18547038733959198	NO	-
2317	ZINC01953940	1927	0.18546530604362488	NO	-
2318	ZINC03657466	4202	0.18546240031719208	NO	-
2319	ZINC02374088	2228	0.18546168506145477	NO	-
2320	ZINC01009906	1008	0.1854485720396042	NO	-
2321	ZINC02734687	2621	0.18544034659862518	NO	-
2322	ZINC01112497	1205	0.18543793261051178	NO	-
2323	ZINC01136877	1278	0.18542298674583435	NO	-
2324	ZINC03465187	3687	0.18542028963565826	NO	-
2325	ZINC03465191	3688	0.18542028963565826	NO	-
2326	ZINC03456831	3614	0.18540289998054504	NO	-
2327	ZINC00855890	549	0.18538665771484375	NO	-
2328	ZINC01508700	1762	0.18538665771484375	NO	-
2329	ZINC01921439	1886	0.18538612127304077	NO	-
2330	ZINC03975878	4983	0.1853812038898468	NO	-
2331	ZINC00955937	904	0.18537172675132751	NO	-
2332	ZINC00694131	266	0.18537063896656036	NO	-
2333	ZINC03969967	4906	0.18535654246807098	NO	-
2334	ZINC02762830	2661	0.18533901870250702	NO	-
2335	ZINC00674336	176	0.18533886969089508	NO	-
2336	ZINC02657261	2515	0.18533681333065033	NO	-
2337	ZINC01364457	1598	0.18533670902252197	NO	-
2338	ZINC01494662	1750	0.18533487617969513	NO	-
2339	ZINC00969310	927	0.18531686067581177	NO	-
2340	ZINC01906145	1876	0.1853053867816925	NO	-
2341	ZINC04090652	5170	0.18529775738716125	NO	-
2342	ZINC03550660	3951	0.18527983129024506	NO	-
2343	ZINC03321769	3357	0.18527714908123016	NO	-
2344	ZINC03852839	4349	0.18527476489543915	NO	-
2345	ZINC00862291	586	0.18527203798294067	NO	-
2346	ZINC03855583	4474	0.1852714717388153	NO	-
2347	ZINC03323609	3365	0.1852712631225586	NO	-
2348	ZINC04225151	5263	0.18525470793247223	NO	-
2349	ZINC03850537	4295	0.1851987987756729	NO	-
2350	ZINC03504599	3821	0.1851966828107834	NO	-
2351	ZINC00667262	143	0.1851956993341446	NO	-
2352	ZINC02298314	2150	0.18518860638141632	NO	-
2353	ZINC01331509	1561	0.18518584966659546	NO	-
2354	ZINC00959019	913	0.18514874577522278	NO	-
2355	ZINC02316378	2171	0.18514761328697205	NO	-
2356	ZINC00959975	920	0.18512997031211853	NO	-
2357	ZINC03455412	3606	0.18512241542339325	NO	-
2358	ZINC03867799	4690	0.1850985884666443	NO	-
2359	ZINC03971576	4944	0.18509165942668915	NO	-
2360	ZINC03548288	3945	0.18508808314800262	NO	-
2361	ZINC04233655	5276	0.1850818395614624	NO	-
2362	ZINC03858806	4562	0.18508130311965942	NO	-
2363	ZINC04268529	5330	0.18508046865463257	NO	-
2364	ZINC04225295	5267	0.18507187068462372	NO	-
2365	ZINC03974268	4962	0.1850699931383133	NO	-
2366	ZINC01509985	1764	0.18506792187690735	NO	-
2367	ZINC03400040	3490	0.1850612759590149	NO	-
2368	ZINC01058091	1068	0.18505509197711945	NO	-
2369	ZINC03546255	3943	0.18504992127418518	NO	-
2370	ZINC02660538	2524	0.18502992391586304	NO	-
2371	ZINC03368542	3448	0.18501943349838257	NO	-
2372	ZINC02622867	2408	0.1850191354751587	NO	-
2373	ZINC02410838	2256	0.18501180410385132	NO	-
2374	ZINC02431722	2285	0.18501180410385132	NO	-
2375	ZINC03528381	3913	0.18500985205173492	NO	-
2376	ZINC03043680	3099	0.1849900484085083	NO	-
2377	ZINC02645730	2487	0.18496982753276825	NO	-
2378	ZINC03272046	3278	0.18496569991111755	NO	-
2379	ZINC00983249	943	0.1849631369113922	NO	-
2380	ZINC00784860	378	0.18495555222034454	NO	-
2381	ZINC02335049	2202	0.18494920432567596	NO	-
2382	ZINC02669031	2544	0.18494920432567596	NO	-
2383	ZINC03406975	3504	0.18494683504104614	NO	-
2384	ZINC03972630	4952	0.18492452800273895	NO	-
2385	ZINC01431919	1700	0.1849208027124405	NO	-
2386	ZINC03343924	3395	0.18490798771381378	NO	-
2387	ZINC01009905	1007	0.18490749597549438	NO	-
2388	ZINC03867388	4659	0.18489699065685272	NO	-
2389	ZINC03866848	4625	0.1848793625831604	NO	-
2390	ZINC03649982	4201	0.18487413227558136	NO	-
2391	ZINC02857090	2820	0.18487147986888885	NO	-
2392	ZINC01472363	1720	0.18486209213733673	NO	-
2393	ZINC00675768	193	0.18483330309391022	NO	-
2394	ZINC01184325	1372	0.18481700122356415	NO	-
2395	ZINC02380851	2235	0.18481695652008057	NO	-
2396	ZINC03031279	3068	0.18480567634105682	NO	-
2397	ZINC01184326	1373	0.18480177223682404	NO	-
2398	ZINC03340322	3387	0.18479140102863312	NO	-
2399	ZINC00796603	418	0.1847895383834839	NO	-
2400	ZINC02797677	2705	0.18476848304271698	NO	-
2401	ZINC04466368	5536	0.18475575745105743	NO	-
2402	ZINC00683281	238	0.18473845720291138	NO	-
2403	ZINC02629052	2428	0.18473558127880096	NO	-
2404	ZINC03287372	3304	0.1847156435251236	NO	-
2405	ZINC02194954	2050	0.18471409380435944	NO	-
2406	ZINC00925056	839	0.18470336496829987	NO	-
2407	ZINC03595230	4075	0.1846938133239746	NO	-
2408	ZINC00778707	359	0.18468838930130005	NO	-
2409	ZINC03439486	3555	0.18468180298805237	NO	-
2410	ZINC04038249	5140	0.1846654713153839	NO	-
2411	ZINC00563602	11	0.18466536700725555	NO	-
2412	ZINC03331683	3373	0.18465392291545868	NO	-
2413	ZINC04191565	5246	0.18464019894599915	NO	-
2414	ZINC03858097	4535	0.18463483452796936	NO	-
2415	ZINC03851917	4331	0.18457548320293427	NO	-
2416	ZINC01430699	1696	0.18457242846488953	NO	-
2417	ZINC02841541	2770	0.18456913530826569	NO	-
2418	ZINC01175656	1356	0.18456807732582092	NO	-
2419	ZINC00867759	607	0.18455326557159424	NO	-
2420	ZINC03023827	3042	0.1845482736825943	NO	-
2421	ZINC00632538	74	0.18454772233963013	NO	-
2422	ZINC00590789	20	0.18453538417816162	NO	-
2423	ZINC02815394	2744	0.18451522290706635	NO	-
2424	ZINC03855531	4469	0.18450874090194702	NO	-
2425	ZINC03032341	3077	0.1845085620880127	NO	-
2426	ZINC02658104	2520	0.18450751900672913	NO	-
2427	ZINC02861616	2833	0.1844991147518158	NO	-
2428	ZINC03521376	3900	0.18449725210666656	NO	-
2429	ZINC03521377	3901	0.18449725210666656	NO	-
2430	ZINC03533815	3924	0.18449650704860687	NO	-
2431	ZINC03461991	3640	0.18448688089847565	NO	-
2432	ZINC02664753	2541	0.18448325991630554	NO	-
2433	ZINC03032339	3076	0.18447941541671753	NO	-
2434	ZINC02788454	2695	0.18447041511535645	NO	-
2435	ZINC01358913	1592	0.18444564938545227	NO	-
2436	ZINC03533496	3921	0.184420645236969	NO	-
2437	ZINC03024188	3044	0.18440218269824982	NO	-
2438	ZINC03867802	4692	0.18439988791942596	NO	-
2439	ZINC03464402	3677	0.1843813806772232	NO	-
2440	ZINC01324847	1541	0.1843435913324356	NO	-
2441	ZINC00868715	615	0.18434099853038788	NO	-
2442	ZINC02773087	2681	0.18433324992656708	NO	-
2443	ZINC02773087	2682	0.18433324992656708	NO	-
2444	ZINC02751865	2646	0.18430952727794647	NO	-
2445	ZINC01291432	1515	0.18430648744106293	NO	-
2446	ZINC02622100	2407	0.1843058168888092	NO	-
2447	ZINC02206585	2078	0.18429726362228394	NO	-
2448	ZINC03032701	3079	0.18429426848888397	NO	-
2449	ZINC01868735	1835	0.184266597032547	NO	-
2450	ZINC01040192	1033	0.1842660754919052	NO	-
2451	ZINC01085210	1139	0.18426495790481567	NO	-
2452	ZINC03549813	3947	0.18426473438739777	NO	-
2453	ZINC03890849	4812	0.18426179885864258	NO	-
2454	ZINC04465149	5506	0.18426179885864258	NO	-
2455	ZINC01784090	1815	0.18426074087619781	NO	-
2456	ZINC02877927	2866	0.18425585329532623	NO	-
2457	ZINC01982335	1961	0.1842503696680069	NO	-
2458	ZINC04627318	5669	0.18424545228481293	NO	-
2459	ZINC03595996	4093	0.18424373865127563	NO	-
2460	ZINC03970177	4909	0.1842135339975357	NO	-
2461	ZINC02135533	2013	0.18416351079940796	NO	-
2462	ZINC01210222	1405	0.18415695428848267	NO	-
2463	ZINC00878472	690	0.18413691222667694	NO	-
2464	ZINC03023397	3035	0.18412570655345917	NO	-
2465	ZINC03022269	3013	0.18410705029964447	NO	-
2466	ZINC03347834	3403	0.18409886956214905	NO	-
2467	ZINC03400037	3489	0.18408192694187164	NO	-
2468	ZINC04091821	5171	0.18407940864562988	NO	-
2469	ZINC01178296	1363	0.18407107889652252	NO	-
2470	ZINC03368546	3449	0.18407098948955536	NO	-
2471	ZINC04500316	5623	0.18406836688518524	NO	-
2472	ZINC02838647	2766	0.18405349552631378	NO	-
2473	ZINC03853654	4391	0.1840459555387497	NO	-
2474	ZINC02852993	2805	0.18403761088848114	NO	-
2475	ZINC03259637	3260	0.18403621017932892	NO	-
2476	ZINC03549704	3946	0.1840285211801529	NO	-
2477	ZINC02464255	2334	0.1840236485004425	NO	-
2478	ZINC03462229	3647	0.1840151697397232	NO	-
2479	ZINC01980329	1952	0.183993861079216	NO	-
2480	ZINC00821371	484	0.1839640587568283	NO	-
2481	ZINC02861308	2832	0.1839558482170105	NO	-
2482	ZINC01831222	1829	0.18395118415355682	NO	-
2483	ZINC01165482	1344	0.18392996490001678	NO	-
2484	ZINC01513288	1767	0.1839286983013153	NO	-
2485	ZINC00960061	922	0.1839146763086319	NO	-
2486	ZINC03855112	4458	0.1839022934436798	NO	-
2487	ZINC03971564	4942	0.18390072882175446	NO	-
2488	ZINC02638695	2463	0.18388493359088898	NO	-
2489	ZINC03022033	3008	0.18388450145721436	NO	-
2490	ZINC03866985	4628	0.18385574221611023	NO	-
2491	ZINC02466078	2336	0.1838439255952835	NO	-
2492	ZINC01620634	1785	0.1838371604681015	NO	-
2493	ZINC01109661	1189	0.18383456766605377	NO	-
2494	ZINC01142404	1296	0.18380902707576752	NO	-
2495	ZINC03238775	3215	0.18380846083164215	NO	-
2496	ZINC03024420	3046	0.1838005930185318	NO	-
2497	ZINC03975151	4976	0.1838005930185318	NO	-
2498	ZINC03858801	4560	0.18379877507686615	NO	-
2499	ZINC00624645	57	0.1837778240442276	NO	-
2500	ZINC03022277	3017	0.18377327919006348	NO	-
2501	ZINC02369394	2223	0.18377216160297394	NO	-
2502	ZINC03362975	3438	0.18376335501670837	NO	-
2503	ZINC02720589	2592	0.18375003337860107	NO	-
2504	ZINC00867757	605	0.18374289572238922	NO	-
2505	ZINC01111521	1196	0.18374019861221313	NO	-
2506	ZINC03853664	4393	0.18370959162712097	NO	-
2507	ZINC03859714	4595	0.18370959162712097	NO	-
2508	ZINC02797678	2706	0.1837068796157837	NO	-
2509	ZINC03525702	3909	0.18370620906352997	NO	-
2510	ZINC04273724	5339	0.18370060622692108	NO	-
2511	ZINC02724059	2601	0.18369734287261963	NO	-
2512	ZINC01622437	1786	0.1836925745010376	NO	-
2513	ZINC01076329	1119	0.1836896687746048	NO	-
2514	ZINC04436519	5470	0.18366052210330963	NO	-
2515	ZINC03461826	3639	0.18359673023223877	NO	-
2516	ZINC02627533	2417	0.18359236419200897	NO	-
2517	ZINC00849659	527	0.1835898905992508	NO	-
2518	ZINC01515797	1768	0.18358801305294037	NO	-
2519	ZINC01277477	1473	0.18358780443668365	NO	-
2520	ZINC03463338	3661	0.18358156085014343	NO	-
2521	ZINC03596181	4099	0.18357886373996735	NO	-
2522	ZINC03596183	4100	0.18357886373996735	NO	-
2523	ZINC03284339	3299	0.18355444073677063	NO	-
2524	ZINC04193519	5250	0.1835496574640274	NO	-
2525	ZINC03519218	3883	0.183543398976326	NO	-
2526	ZINC00983261	945	0.1835336536169052	NO	-
2527	ZINC04620101	5663	0.18353356420993805	NO	-
2528	ZINC01076800	1120	0.18352141976356506	NO	-
2529	ZINC03025353	3057	0.18349798023700714	NO	-
2530	ZINC03519219	3884	0.18349549174308777	NO	-
2531	ZINC00813799	465	0.18349377810955048	NO	-
2532	ZINC03593776	4056	0.1834879368543625	NO	-
2533	ZINC01144364	1307	0.1834675669670105	NO	-
2534	ZINC03593682	4049	0.1834612935781479	NO	-
2535	ZINC00874587	662	0.1834580898284912	NO	-
2536	ZINC03453718	3593	0.183453768491745	NO	-
2537	ZINC03854155	4408	0.18345066905021667	NO	-
2538	ZINC03595365	4083	0.18344666063785553	NO	-
2539	ZINC03022917	3025	0.18344560265541077	NO	-
2540	ZINC00612151	42	0.18344242870807648	NO	-
2541	ZINC02620278	2397	0.18343845009803772	NO	-
2542	ZINC00672833	164	0.1834227740764618	NO	-
2543	ZINC01185174	1375	0.1834215372800827	NO	-
2544	ZINC03464400	3676	0.18341614305973053	NO	-
2545	ZINC02627534	2418	0.18340341746807098	NO	-
2546	ZINC03022137	3011	0.18337666988372803	NO	-
2547	ZINC03594462	4064	0.1833736002445221	NO	-
2548	ZINC03852838	4348	0.18337297439575195	NO	-
2549	ZINC03570040	3981	0.1833600550889969	NO	-
2550	ZINC01937892	1914	0.18335549533367157	NO	-
2551	ZINC02597751	2379	0.18334728479385376	NO	-
2552	ZINC01070935	1101	0.1833401918411255	NO	-
2553	ZINC03261743	3263	0.18332982063293457	NO	-
2554	ZINC03593335	4032	0.18331797420978546	NO	-
2555	ZINC03259135	3259	0.18331755697727203	NO	-
2556	ZINC03500714	3808	0.18330352008342743	NO	-
2557	ZINC02855649	2814	0.18330010771751404	NO	-
2558	ZINC03024428	3047	0.18329958617687225	NO	-
2559	ZINC02387386	2237	0.18329884111881256	NO	-
2560	ZINC03857991	4531	0.183279350399971	NO	-
2561	ZINC02438247	2296	0.18327806890010834	NO	-
2562	ZINC03465444	3697	0.18326978385448456	NO	-
2563	ZINC01040433	1037	0.18326959013938904	NO	-
2564	ZINC02427526	2282	0.18325650691986084	NO	-
2565	ZINC01120404	1222	0.18325035274028778	NO	-
2566	ZINC01120405	1223	0.18325035274028778	NO	-
2567	ZINC03438621	3550	0.18324467539787292	NO	-
2568	ZINC03402640	3496	0.18324346840381622	NO	-
2569	ZINC03484130	3754	0.18324346840381622	NO	-
2570	ZINC03593681	4048	0.1832381933927536	NO	-
2571	ZINC03570039	3980	0.18323150277137756	NO	-
2572	ZINC00812086	460	0.18322785198688507	NO	-
2573	ZINC00873579	642	0.1832183301448822	NO	-
2574	ZINC02971796	2971	0.18321557343006134	NO	-
2575	ZINC00637802	92	0.1831684708595276	NO	-
2576	ZINC02627184	2415	0.18316662311553955	NO	-
2577	ZINC04468947	5553	0.18314985930919647	NO	-
2578	ZINC03462840	3658	0.1831490397453308	NO	-
2579	ZINC00882479	713	0.1831478476524353	NO	-
2580	ZINC01811193	1825	0.18314728140830994	NO	-
2581	ZINC03596191	4102	0.18312309682369232	NO	-
2582	ZINC03854834	4431	0.18312305212020874	NO	-
2583	ZINC00976163	933	0.18311993777751923	NO	-
2584	ZINC03470104	3715	0.18310381472110748	NO	-
2585	ZINC00917862	825	0.18307127058506012	NO	-
2586	ZINC03024432	3050	0.1830693930387497	NO	-
2587	ZINC03519918	3889	0.18306095898151398	NO	-
2588	ZINC00787033	385	0.18305674195289612	NO	-
2589	ZINC03528383	3914	0.18305036425590515	NO	-
2590	ZINC03857700	4519	0.18303833901882172	NO	-
2591	ZINC03051430	3119	0.18302612006664276	NO	-
2592	ZINC03456879	3620	0.18300998210906982	NO	-
2593	ZINC00683246	237	0.18299126625061035	NO	-
2594	ZINC01330056	1557	0.1829349249601364	NO	-
2595	ZINC03971569	4943	0.18292787671089172	NO	-
2596	ZINC04470205	5568	0.18292787671089172	NO	-
2597	ZINC02643466	2477	0.18291224539279938	NO	-
2598	ZINC01034363	1029	0.18290545046329498	NO	-
2599	ZINC03022914	3024	0.18290512263774872	NO	-
2600	ZINC03850577	4297	0.18290314078330994	NO	-
2601	ZINC01040425	1036	0.18289750814437866	NO	-
2602	ZINC01287031	1506	0.18289297819137573	NO	-
2603	ZINC03272048	3279	0.18287698924541473	NO	-
2604	ZINC03854801	4429	0.18286973237991333	NO	-
2605	ZINC03993188	5087	0.18285143375396729	NO	-
2606	ZINC04469857	5561	0.18285143375396729	NO	-
2607	ZINC03500712	3807	0.18284323811531067	NO	-
2608	ZINC01078551	1126	0.18282108008861542	NO	-
2609	ZINC02380851	2234	0.18280965089797974	NO	-
2610	ZINC02940959	2921	0.1828080117702484	NO	-
2611	ZINC00933542	860	0.1827416867017746	NO	-
2612	ZINC04466318	5534	0.18274158239364624	NO	-
2613	ZINC02447874	2311	0.18271660804748535	NO	-
2614	ZINC01550061	1779	0.18271319568157196	NO	-
2615	ZINC03853653	4390	0.18270406126976013	NO	-
2616	ZINC01148652	1324	0.18269960582256317	NO	-
2617	ZINC01282190	1476	0.18268534541130066	NO	-
2618	ZINC01282190	1477	0.18268534541130066	NO	-
2619	ZINC03967716	4869	0.18266965448856354	NO	-
2620	ZINC03890167	4796	0.18264493346214294	NO	-
2621	ZINC03608437	4138	0.18264079093933105	NO	-
2622	ZINC03470476	3719	0.1826385259628296	NO	-
2623	ZINC03456654	3610	0.18262074887752533	NO	-
2624	ZINC01071611	1103	0.18260528147220612	NO	-
2625	ZINC01064167	1083	0.18259675800800323	NO	-
2626	ZINC00983240	942	0.18258966505527496	NO	-
2627	ZINC02297504	2147	0.18256300687789917	NO	-
2628	ZINC02711352	2568	0.1825590878725052	NO	-
2629	ZINC00982340	939	0.1825583428144455	NO	-
2630	ZINC03857667	4514	0.1825527548789978	NO	-
2631	ZINC01331371	1559	0.18254993855953217	NO	-
2632	ZINC02767487	2672	0.1825285255908966	NO	-
2633	ZINC00595435	31	0.1824912130832672	NO	-
2634	ZINC01330035	1556	0.18248943984508514	NO	-
2635	ZINC02200411	2062	0.18248318135738373	NO	-
2636	ZINC04146312	5200	0.18247635662555695	NO	-
2637	ZINC03987828	5058	0.1824699342250824	NO	-
2638	ZINC04274705	5344	0.18243810534477234	NO	-
2639	ZINC02200413	2063	0.18243207037448883	NO	-
2640	ZINC04485485	5584	0.18242892622947693	NO	-
2641	ZINC04633671	5672	0.18242596089839935	NO	-
2642	ZINC03487831	3759	0.1824253350496292	NO	-
2643	ZINC03315768	3347	0.18240226805210114	NO	-
2644	ZINC03859525	4583	0.18239052593708038	NO	-
2645	ZINC03463332	3660	0.1823757141828537	NO	-
2646	ZINC02735029	2625	0.18236348032951355	NO	-
2647	ZINC02735160	2626	0.18236348032951355	NO	-
2648	ZINC03598219	4122	0.18235111236572266	NO	-
2649	ZINC00857409	557	0.1823422759771347	NO	-
2650	ZINC03577221	3993	0.18233530223369598	NO	-
2651	ZINC03022919	3026	0.18231186270713806	NO	-
2652	ZINC01061308	1072	0.18230865895748138	NO	-
2653	ZINC01146454	1317	0.1822734922170639	NO	-
2654	ZINC03523937	3905	0.18227164447307587	NO	-
2655	ZINC01501540	1755	0.18226617574691772	NO	-
2656	ZINC03593296	4030	0.1822567582130432	NO	-
2657	ZINC03815509	73	0.1822449117898941	YES	12
2658	ZINC03360161	3431	0.18223880231380463	NO	-
2659	ZINC01837896	1830	0.18223397433757782	NO	-
2660	ZINC04268523	5328	0.18221907317638397	NO	-
2661	ZINC04485485	5583	0.18221105635166168	NO	-
2662	ZINC03462844	3659	0.18220601975917816	NO	-
2663	ZINC04053420	5149	0.18220555782318115	NO	-
2664	ZINC01049311	1053	0.18220239877700806	NO	-
2665	ZINC01821687	1828	0.18218477070331573	NO	-
2666	ZINC03464294	3671	0.18218353390693665	NO	-
2667	ZINC00672667	161	0.18217307329177856	NO	-
2668	ZINC03618659	4145	0.1821601241827011	NO	-
2669	ZINC00804267	433	0.182155042886734	NO	-
2670	ZINC03382779	3466	0.18215425312519073	NO	-
2671	ZINC02643925	2480	0.1820821613073349	NO	-
2672	ZINC02871333	2843	0.18206787109375	NO	-
2673	ZINC02356374	2218	0.18205760419368744	NO	-
2674	ZINC03023690	3040	0.18205423653125763	NO	-
2675	ZINC00804268	434	0.18205280601978302	NO	-
2676	ZINC01868099	1834	0.18204085528850555	NO	-
2677	ZINC03987719	5053	0.18202534317970276	NO	-
2678	ZINC03867958	4703	0.18200461566448212	NO	-
2679	ZINC03987506	5048	0.18199847638607025	NO	-
2680	ZINC00899332	768	0.18199080228805542	NO	-
2681	ZINC03975149	4974	0.18198159337043762	NO	-
2682	ZINC03975193	4977	0.18198084831237793	NO	-
2683	ZINC03105569	3156	0.18196755647659302	NO	-
2684	ZINC01197021	1396	0.1819525808095932	NO	-
2685	ZINC01971485	1946	0.181947261095047	NO	-
2686	ZINC03464620	3680	0.18194550275802612	NO	-
2687	ZINC03983191	5038	0.18193954229354858	NO	-
2688	ZINC00632984	78	0.18193013966083527	NO	-
2689	ZINC00632991	80	0.18193013966083527	NO	-
2690	ZINC03889673	4779	0.18192261457443237	NO	-
2691	ZINC00867955	610	0.18191809952259064	NO	-
2692	ZINC04586966	5651	0.18191704154014587	NO	-
2693	ZINC03456877	3619	0.18191152811050415	NO	-
2694	ZINC03095908	3152	0.18191111087799072	NO	-
2695	ZINC03857649	4513	0.18190981447696686	NO	-
2696	ZINC02633765	2442	0.18190571665763855	NO	-
2697	ZINC03465441	3696	0.18189987540245056	NO	-
2698	ZINC04304634	5361	0.18189416825771332	NO	-
2699	ZINC02711358	2569	0.18189071118831635	NO	-
2700	ZINC02498407	2353	0.1818888783454895	NO	-
2701	ZINC04464351	5493	0.18188053369522095	NO	-
2702	ZINC04086270	5161	0.18187794089317322	NO	-
2703	ZINC00873991	653	0.18187464773654938	NO	-
2704	ZINC01081720	1136	0.1818699836730957	NO	-
2705	ZINC00937639	870	0.1818649172782898	NO	-
2706	ZINC00870646	623	0.1818636953830719	NO	-
2707	ZINC04470279	5571	0.18186251819133759	NO	-
2708	ZINC02199827	2059	0.18185573816299438	NO	-
2709	ZINC01964530	1931	0.1817895621061325	NO	-
2710	ZINC03326600	3371	0.18176276981830597	NO	-
2711	ZINC00802348	428	0.1817616969347	NO	-
2712	ZINC00997450	988	0.18175694346427917	NO	-
2713	ZINC00878834	694	0.18174196779727936	NO	-
2714	ZINC03453427	3592	0.18173325061798096	NO	-
2715	ZINC02638697	2464	0.18171554803848267	NO	-
2716	ZINC01109661	1188	0.18170945346355438	NO	-
2717	ZINC03300226	3322	0.18166430294513702	NO	-
2718	ZINC03513490	3870	0.181656152009964	NO	-
2719	ZINC03523279	3904	0.18164463341236115	NO	-
2720	ZINC03424404	3525	0.1816350370645523	NO	-
2721	ZINC01311441	1524	0.18162384629249573	NO	-
2722	ZINC01311442	1526	0.18162384629249573	NO	-
2723	ZINC03262188	3267	0.18161723017692566	NO	-
2724	ZINC03595580	4090	0.18161161243915558	NO	-
2725	ZINC03971399	4928	0.1815933734178543	NO	-
2726	ZINC03469833	3707	0.1815732717514038	NO	-
2727	ZINC03896584	4840	0.18157005310058594	NO	-
2728	ZINC00810892	455	0.1815614104270935	NO	-
2729	ZINC01085214	1140	0.1815555989742279	NO	-
2730	ZINC02620858	2399	0.18155217170715332	NO	-
2731	ZINC01976819	1949	0.1815478354692459	NO	-
2732	ZINC00891333	749	0.18154767155647278	NO	-
2733	ZINC00809862	452	0.18153470754623413	NO	-
2734	ZINC00857410	558	0.18153083324432373	NO	-
2735	ZINC01989645	1965	0.1815241128206253	NO	-
2736	ZINC03595582	4091	0.18152070045471191	NO	-
2737	ZINC04594492	5654	0.1815103441476822	NO	-
2738	ZINC03855582	4472	0.18150632083415985	NO	-
2739	ZINC03890900	4816	0.1814962923526764	NO	-
2740	ZINC01094768	1165	0.1814897358417511	NO	-
2741	ZINC03370725	3454	0.18148671090602875	NO	-
2742	ZINC03983189	5036	0.1814662665128708	NO	-
2743	ZINC01533495	1772	0.181456059217453	NO	-
2744	ZINC02884196	2883	0.18144787847995758	NO	-
2745	ZINC03024429	3048	0.1814458966255188	NO	-
2746	ZINC03258704	3256	0.18142256140708923	NO	-
2747	ZINC02843477	2777	0.18142196536064148	NO	-
2748	ZINC03594393	4060	0.18141566216945648	NO	-
2749	ZINC03867968	4704	0.1814078837633133	NO	-
2750	ZINC03593294	4029	0.18140651285648346	NO	-
2751	ZINC02814391	2743	0.18138618767261505	NO	-
2752	ZINC03889670	4778	0.18137861788272858	NO	-
2753	ZINC03469829	3706	0.18137767910957336	NO	-
2754	ZINC01107911	1182	0.18137489259243011	NO	-
2755	ZINC03049102	3116	0.1813589632511139	NO	-
2756	ZINC03593337	4033	0.18133050203323364	NO	-
2757	ZINC00694138	268	0.18132026493549347	NO	-
2758	ZINC02439129	2298	0.1813163459300995	NO	-
2759	ZINC03596201	4103	0.1813129186630249	NO	-
2760	ZINC03596203	4104	0.1813129186630249	NO	-
2761	ZINC03600436	4128	0.18130795657634735	NO	-
2762	ZINC03983112	5026	0.18130788207054138	NO	-
2763	ZINC03983113	5027	0.18130788207054138	NO	-
2764	ZINC00839433	514	0.18129488825798035	NO	-
2765	ZINC00839433	515	0.18129488825798035	NO	-
2766	ZINC04492558	5602	0.18127261102199554	NO	-
2767	ZINC03437820	3547	0.18124671280384064	NO	-
2768	ZINC03437825	3548	0.18124671280384064	NO	-
2769	ZINC03022273	3016	0.18124234676361084	NO	-
2770	ZINC00793014	398	0.1812400370836258	NO	-
2771	ZINC03593644	4044	0.1812300980091095	NO	-
2772	ZINC03593646	4045	0.1812300980091095	NO	-
2773	ZINC00642555	100	0.18121644854545593	NO	-
2774	ZINC00656523	123	0.1812160164117813	NO	-
2775	ZINC00857408	556	0.1812102347612381	NO	-
2776	ZINC01005078	1000	0.18118909001350403	NO	-
2777	ZINC02690275	2554	0.18118664622306824	NO	-
2778	ZINC03971395	4926	0.18118149042129517	NO	-
2779	ZINC01938191	1916	0.1811647117137909	NO	-
2780	ZINC02645785	2488	0.181151881814003	NO	-
2781	ZINC03022270	3014	0.18114611506462097	NO	-
2782	ZINC02726224	2602	0.1811429262161255	NO	-
2783	ZINC03992863	5080	0.18112513422966003	NO	-
2784	ZINC03455179	3604	0.181116983294487	NO	-
2785	ZINC03461348	3627	0.1811101883649826	NO	-
2786	ZINC02439127	2297	0.18109606206417084	NO	-
2787	ZINC03867379	4653	0.18109004199504852	NO	-
2788	ZINC04465524	5514	0.18109004199504852	NO	-
2789	ZINC00694050	259	0.18108470737934113	NO	-
2790	ZINC02858672	2827	0.1810527741909027	NO	-
2791	ZINC03854352	4414	0.1810484677553177	NO	-
2792	ZINC00591657	23	0.18102680146694183	NO	-
2793	ZINC02638699	2465	0.18101905286312103	NO	-
2794	ZINC03464653	3681	0.18101519346237183	NO	-
2795	ZINC03464655	3682	0.18101519346237183	NO	-
2796	ZINC01980323	1951	0.1810103952884674	NO	-
2797	ZINC03462576	3650	0.1809999942779541	NO	-
2798	ZINC00692081	251	0.18098439276218414	NO	-
2799	ZINC03600640	4130	0.18097907304763794	NO	-
2800	ZINC03376939	3465	0.18097369372844696	NO	-
2801	ZINC04492391	5601	0.1809622198343277	NO	-
2802	ZINC03868685	4742	0.18092995882034302	NO	-
2803	ZINC03851662	4319	0.18092381954193115	NO	-
2804	ZINC03410599	3508	0.1809215545654297	NO	-
2805	ZINC03860010	4609	0.18091930449008942	NO	-
2806	ZINC03860011	4610	0.18091930449008942	NO	-
2807	ZINC04251813	5315	0.18091121315956116	NO	-
2808	ZINC03463899	3664	0.1809021383523941	NO	-
2809	ZINC03869135	4759	0.18088236451148987	NO	-
2810	ZINC03963097	4868	0.18087640404701233	NO	-
2811	ZINC00702822	273	0.1808631867170334	NO	-
2812	ZINC02423582	2278	0.18086080253124237	NO	-
2813	ZINC03386785	3472	0.18085791170597076	NO	-
2814	ZINC01502702	1757	0.1808539479970932	NO	-
2815	ZINC00443663	6	0.18085190653800964	NO	-
2816	ZINC04474342	5573	0.1808367371559143	NO	-
2817	ZINC02051665	1983	0.18081630766391754	NO	-
2818	ZINC02051667	1984	0.18081630766391754	NO	-
2819	ZINC00642598	102	0.18081559240818024	NO	-
2820	ZINC04091821	5172	0.18081510066986084	NO	-
2821	ZINC04285189	5350	0.18080951273441315	NO	-
2822	ZINC02741278	2633	0.1807975471019745	NO	-
2823	ZINC03533780	3922	0.18079449236392975	NO	-
2824	ZINC00883084	718	0.180780291557312	NO	-
2825	ZINC00053161	0	0.1807740032672882	NO	-
2826	ZINC03354029	3414	0.1807706505060196	NO	-
2827	ZINC01249196	1442	0.18077045679092407	NO	-
2828	ZINC03251977	3248	0.18076972663402557	NO	-
2829	ZINC03023681	3038	0.18076153099536896	NO	-
2830	ZINC04161699	5213	0.18075969815254211	NO	-
2831	ZINC03350555	3408	0.18074995279312134	NO	-
2832	ZINC00719528	301	0.1807401180267334	NO	-
2833	ZINC00877598	682	0.1807394176721573	NO	-
2834	ZINC03858789	4556	0.18073855340480804	NO	-
2835	ZINC03494545	3772	0.1807088851928711	NO	-
2836	ZINC03494547	3773	0.1807088851928711	NO	-
2837	ZINC00987299	973	0.18069764971733093	NO	-
2838	ZINC01107390	1180	0.18069764971733093	NO	-
2839	ZINC03975194	4978	0.18065249919891357	NO	-
2840	ZINC04594492	5653	0.18063975870609283	NO	-
2841	ZINC04235556	5279	0.18062734603881836	NO	-
2842	ZINC03890240	4800	0.18061797320842743	NO	-
2843	ZINC01247169	1437	0.18058495223522186	NO	-
2844	ZINC02316723	2173	0.1805776208639145	NO	-
2845	ZINC04492352	5600	0.18054507672786713	NO	-
2846	ZINC00778749	360	0.18048496544361115	NO	-
2847	ZINC00908066	802	0.18047328293323517	NO	-
2848	ZINC00653495	119	0.1804477423429489	NO	-
2849	ZINC04318699	5396	0.1804419755935669	NO	-
2850	ZINC03631955	4187	0.18041358888149261	NO	-
2851	ZINC04333604	5406	0.18040898442268372	NO	-
2852	ZINC01078166	1125	0.18039236962795258	NO	-
2853	ZINC03854112	4405	0.180391326546669	NO	-
2854	ZINC03455183	3605	0.18038195371627808	NO	-
2855	ZINC03022020	3007	0.18036441504955292	NO	-
2856	ZINC03352810	3412	0.18036146461963654	NO	-
2857	ZINC03593448	4037	0.18034934997558594	NO	-
2858	ZINC01169816	1351	0.1803314983844757	NO	-
2859	ZINC02315954	2168	0.1803314983844757	NO	-
2860	ZINC02620859	2400	0.18032461404800415	NO	-
2861	ZINC03199721	3183	0.18031440675258636	NO	-
2862	ZINC02798635	2723	0.18031036853790283	NO	-
2863	ZINC03857768	4523	0.18030868470668793	NO	-
2864	ZINC00634517	86	0.18028661608695984	NO	-
2865	ZINC02713734	2570	0.18027298152446747	NO	-
2866	ZINC01505622	1759	0.18027059733867645	NO	-
2867	ZINC01441094	1708	0.1802673488855362	NO	-
2868	ZINC03599211	4125	0.18025341629981995	NO	-
2869	ZINC04464295	5491	0.1802477091550827	NO	-
2870	ZINC01637965	1791	0.18024492263793945	NO	-
2871	ZINC04470300	5572	0.18024471402168274	NO	-
2872	ZINC02643833	2479	0.18024089932441711	NO	-
2873	ZINC01186750	1383	0.18023516237735748	NO	-
2874	ZINC00803875	430	0.18023136258125305	NO	-
2875	ZINC03971397	4927	0.18022246658802032	NO	-
2876	ZINC02633766	2443	0.18020915985107422	NO	-
2877	ZINC02441505	2304	0.18016746640205383	NO	-
2878	ZINC03527862	3912	0.18015140295028687	NO	-
2879	ZINC03464289	3670	0.18014965951442719	NO	-
2880	ZINC02386909	2236	0.18014749884605408	NO	-
2881	ZINC03971542	4935	0.18014425039291382	NO	-
2882	ZINC03867968	4705	0.18014207482337952	NO	-
2883	ZINC03867355	4647	0.18013952672481537	NO	-
2884	ZINC04465517	5513	0.18013952672481537	NO	-
2885	ZINC03214861	3187	0.1801140457391739	NO	-
2886	ZINC03857260	4492	0.18010792136192322	NO	-
2887	ZINC03857956	4527	0.18010792136192322	NO	-
2888	ZINC04464258	5489	0.18010792136192322	NO	-
2889	ZINC04469618	5556	0.18010792136192322	NO	-
2890	ZINC03851659	4317	0.18006829917430878	NO	-
2891	ZINC00804265	431	0.18006828427314758	NO	-
2892	ZINC00804266	432	0.18006828427314758	NO	-
2893	ZINC03453237	3591	0.18004143238067627	NO	-
2894	ZINC01989795	1969	0.18003985285758972	NO	-
2895	ZINC00950437	896	0.1800345778465271	NO	-
2896	ZINC03595351	4080	0.18003033101558685	NO	-
2897	ZINC01989797	1971	0.1800273060798645	NO	-
2898	ZINC01080629	1134	0.18002000451087952	NO	-
2899	ZINC01080629	1135	0.18001790344715118	NO	-
2900	ZINC03400034	3488	0.18001705408096313	NO	-
2901	ZINC01045482	1047	0.1800135374069214	NO	-
2902	ZINC03850336	4291	0.18000826239585876	NO	-
2903	ZINC02096260	1998	0.1800023913383484	NO	-
2904	ZINC01111973	1203	0.18000224232673645	NO	-
2905	ZINC02643465	2476	0.1800016611814499	NO	-
2906	ZINC01217376	1414	0.17999719083309174	NO	-
2907	ZINC03458735	3621	0.17997844517230988	NO	-
2908	ZINC01224437	1426	0.17996931076049805	NO	-
2909	ZINC03464947	3685	0.17996424436569214	NO	-
2910	ZINC03464951	3686	0.17996424436569214	NO	-
2911	ZINC03136391	3162	0.17996419966220856	NO	-
2912	ZINC03815530	91	0.1799595206975937	YES	18
2913	ZINC01342987	1578	0.17994357645511627	NO	-
2914	ZINC03444557	3569	0.17993639409542084	NO	-
2915	ZINC02643083	2472	0.1799076795578003	NO	-
2916	ZINC03853461	4382	0.17990441620349884	NO	-
2917	ZINC02661801	2526	0.17988547682762146	NO	-
2918	ZINC01972002	1948	0.1798463761806488	NO	-
2919	ZINC03575234	3990	0.17984503507614136	NO	-
2920	ZINC03969072	4891	0.17983008921146393	NO	-
2921	ZINC01061706	1074	0.17980867624282837	NO	-
2922	ZINC04235631	5280	0.17979881167411804	NO	-
2923	ZINC00970943	928	0.17977556586265564	NO	-
2924	ZINC03456652	3609	0.17976850271224976	NO	-
2925	ZINC03578484	3996	0.17975981533527374	NO	-
2926	ZINC02656963	2514	0.17974966764450073	NO	-
2927	ZINC01287058	1508	0.17974865436553955	NO	-
2928	ZINC04160518	5210	0.17974773049354553	NO	-
2929	ZINC01927636	1901	0.1797226220369339	NO	-
2930	ZINC03853923	4398	0.17971400916576385	NO	-
2931	ZINC02104300	2002	0.1797107458114624	NO	-
2932	ZINC04468490	5545	0.17970028519630432	NO	-
2933	ZINC03982079	5010	0.1796843558549881	NO	-
2934	ZINC01773895	1814	0.17968355119228363	NO	-
2935	ZINC02643084	2473	0.17968164384365082	NO	-
2936	ZINC03890170	4797	0.1796354055404663	NO	-
2937	ZINC04465095	5502	0.1796354055404663	NO	-
2938	ZINC00443664	7	0.1796288639307022	NO	-
2939	ZINC03854103	4403	0.179616779088974	NO	-
2940	ZINC02946798	2924	0.17960308492183685	NO	-
2941	ZINC03521370	3899	0.1795990914106369	NO	-
2942	ZINC03047717	3113	0.17959704995155334	NO	-
2943	ZINC03980686	5003	0.17959162592887878	NO	-
2944	ZINC03976742	4987	0.17958709597587585	NO	-
2945	ZINC03851334	4309	0.17958620190620422	NO	-
2946	ZINC00805898	439	0.17957738041877747	NO	-
2947	ZINC03890084	4791	0.17955440282821655	NO	-
2948	ZINC02629051	2427	0.17953568696975708	NO	-
2949	ZINC03487829	3758	0.17952781915664673	NO	-
2950	ZINC00854636	547	0.17952440679073334	NO	-
2951	ZINC03598211	4121	0.17952440679073334	NO	-
2952	ZINC03858877	4572	0.1795075535774231	NO	-
2953	ZINC02809213	2741	0.17950187623500824	NO	-
2954	ZINC02452919	2319	0.17949947714805603	NO	-
2955	ZINC04273724	5337	0.17946983873844147	NO	-
2956	ZINC03425936	3529	0.1794508695602417	NO	-
2957	ZINC01342513	1576	0.1794285625219345	NO	-
2958	ZINC00920473	826	0.17941798269748688	NO	-
2959	ZINC00993084	982	0.17941614985466003	NO	-
2960	ZINC02095992	1996	0.17941439151763916	NO	-
2961	ZINC02095996	1997	0.17941439151763916	NO	-
2962	ZINC04469663	5558	0.1793840080499649	NO	-
2963	ZINC02259562	2127	0.17937663197517395	NO	-
2964	ZINC03032346	3078	0.1793527454137802	NO	-
2965	ZINC04047825	5148	0.17934663593769073	NO	-
2966	ZINC02689530	2548	0.1793455183506012	NO	-
2967	ZINC03853305	4376	0.1793338656425476	NO	-
2968	ZINC03109570	3157	0.17931592464447021	NO	-
2969	ZINC02836351	2760	0.17931239306926727	NO	-
2970	ZINC01153579	1334	0.1793024241924286	NO	-
2971	ZINC01967871	1944	0.17928065359592438	NO	-
2972	ZINC04315496	5379	0.17927391827106476	NO	-
2973	ZINC02730059	2618	0.17927142977714539	NO	-
2974	ZINC03867799	4689	0.1792580783367157	NO	-
2975	ZINC03221810	3190	0.17925608158111572	NO	-
2976	ZINC00878827	693	0.17925257980823517	NO	-
2977	ZINC02887966	2892	0.1792292594909668	NO	-
2978	ZINC04492831	5607	0.1792275458574295	NO	-
2979	ZINC02209803	2082	0.17922092974185944	NO	-
2980	ZINC02186640	2043	0.1792014241218567	NO	-
2981	ZINC03370721	3453	0.17920076847076416	NO	-
2982	ZINC02318997	2177	0.17918740212917328	NO	-
2983	ZINC01623955	1788	0.1791779100894928	NO	-
2984	ZINC00692094	252	0.17917640507221222	NO	-
2985	ZINC00802347	427	0.17916452884674072	NO	-
2986	ZINC02447418	2310	0.17914025485515594	NO	-
2987	ZINC03631894	4176	0.17912769317626953	NO	-
2988	ZINC03858496	4544	0.17910760641098022	NO	-
2989	ZINC03594460	4063	0.17910043895244598	NO	-
2990	ZINC03983156	5031	0.17909511923789978	NO	-
2991	ZINC02932318	2914	0.17908379435539246	NO	-
2992	ZINC03969937	4905	0.17907965183258057	NO	-
2993	ZINC02654976	2506	0.17907628417015076	NO	-
2994	ZINC03834106	90	0.17905446887016296	YES	17
2995	ZINC02706811	2565	0.1790531426668167	NO	-
2996	ZINC00685035	242	0.17905019223690033	NO	-
2997	ZINC02283191	2141	0.17904388904571533	NO	-
2998	ZINC01211758	1406	0.17904305458068848	NO	-
2999	ZINC01211761	1407	0.17904305458068848	NO	-
3000	ZINC01212023	1408	0.17904305458068848	NO	-
3001	ZINC00593415	26	0.17902062833309174	NO	-
3002	ZINC03854164	4409	0.1790158897638321	NO	-
3003	ZINC03054133	3126	0.1790091097354889	NO	-
3004	ZINC04409083	5451	0.17900261282920837	NO	-
3005	ZINC02874490	2850	0.17900006473064423	NO	-
3006	ZINC01026532	1018	0.17899936437606812	NO	-
3007	ZINC03476916	3732	0.1789989173412323	NO	-
3008	ZINC01921493	1888	0.17898964881896973	NO	-
3009	ZINC02628155	2423	0.17897282540798187	NO	-
3010	ZINC02450448	2315	0.17896735668182373	NO	-
3011	ZINC03595336	4079	0.17896237969398499	NO	-
3012	ZINC04231551	5273	0.1789606660604477	NO	-
3013	ZINC01938154	1915	0.1789601594209671	NO	-
3014	ZINC04191358	5243	0.17893211543560028	NO	-
3015	ZINC04251547	5310	0.17893020808696747	NO	-
3016	ZINC00983229	941	0.1789255291223526	NO	-
3017	ZINC02703740	2562	0.17890958487987518	NO	-
3018	ZINC00920473	827	0.17890112102031708	NO	-
3019	ZINC02179578	2040	0.1788877695798874	NO	-
3020	ZINC00780020	366	0.1788606196641922	NO	-
3021	ZINC00873976	648	0.17882990837097168	NO	-
3022	ZINC00986667	968	0.17882490158081055	NO	-
3023	ZINC03661186	4208	0.1788232922554016	NO	-
3024	ZINC00694155	270	0.1788180023431778	NO	-
3025	ZINC03969225	4897	0.1788119673728943	NO	-
3026	ZINC03890241	4801	0.17879639565944672	NO	-
3027	ZINC02938449	2916	0.17875486612319946	NO	-
3028	ZINC00884421	722	0.1787542700767517	NO	-
3029	ZINC03514211	3873	0.1787528693675995	NO	-
3030	ZINC01891206	1864	0.1787395030260086	NO	-
3031	ZINC02549573	2367	0.17873799800872803	NO	-
3032	ZINC03427718	3531	0.1787118762731552	NO	-
3033	ZINC02955491	2934	0.17870834469795227	NO	-
3034	ZINC03275928	3286	0.17870692908763885	NO	-
3035	ZINC03969670	4904	0.17870131134986877	NO	-
3036	ZINC02706814	2566	0.17870089411735535	NO	-
3037	ZINC00877518	677	0.17865142226219177	NO	-
3038	ZINC03461342	3626	0.17864681780338287	NO	-
3039	ZINC03866797	4620	0.17864271998405457	NO	-
3040	ZINC03462284	3648	0.17863962054252625	NO	-
3041	ZINC03498018	3791	0.17862576246261597	NO	-
3042	ZINC03867354	4646	0.17861977219581604	NO	-
3043	ZINC01964531	1932	0.17861106991767883	NO	-
3044	ZINC00672642	160	0.1785949170589447	NO	-
3045	ZINC03198298	3180	0.17858703434467316	NO	-
3046	ZINC03295152	3316	0.1785799264907837	NO	-
3047	ZINC03969226	4898	0.17857028543949127	NO	-
3048	ZINC02633375	2439	0.17856477200984955	NO	-
3049	ZINC00969310	926	0.17856058478355408	NO	-
3050	ZINC01282194	1485	0.17854854464530945	NO	-
3051	ZINC01282194	1486	0.17854854464530945	NO	-
3052	ZINC00958578	910	0.17854641377925873	NO	-
3053	ZINC00958579	911	0.17854641377925873	NO	-
3054	ZINC00639449	93	0.1785438358783722	NO	-
3055	ZINC03992864	5081	0.17853793501853943	NO	-
3056	ZINC04160473	5208	0.17853735387325287	NO	-
3057	ZINC03400031	3487	0.17853569984436035	NO	-
3058	ZINC03851806	4326	0.17852333188056946	NO	-
3059	ZINC00694065	261	0.1785108596086502	NO	-
3060	ZINC00886841	737	0.178488090634346	NO	-
3061	ZINC01989644	1964	0.1784878671169281	NO	-
3062	ZINC00873977	649	0.17848573625087738	NO	-
3063	ZINC03889674	4780	0.1784786581993103	NO	-
3064	ZINC01332699	1562	0.1784534454345703	NO	-
3065	ZINC03425444	3526	0.1784406453371048	NO	-
3066	ZINC02421760	2275	0.17842496931552887	NO	-
3067	ZINC02198025	2057	0.17842385172843933	NO	-
3068	ZINC01353312	1584	0.1784094274044037	NO	-
3069	ZINC03867944	4701	0.17839168012142181	NO	-
3070	ZINC04000900	5101	0.1783716231584549	NO	-
3071	ZINC02764135	2667	0.17836207151412964	NO	-
3072	ZINC03972011	4947	0.17835837602615356	NO	-
3073	ZINC03439483	3554	0.17835278809070587	NO	-
3074	ZINC02643832	2478	0.1783440113067627	NO	-
3075	ZINC03313887	3339	0.17833057045936584	NO	-
3076	ZINC03313889	3340	0.17833057045936584	NO	-
3077	ZINC03595364	4082	0.17833057045936584	NO	-
3078	ZINC04145011	5196	0.17829394340515137	NO	-
3079	ZINC03007381	2998	0.17828142642974854	NO	-
3080	ZINC00928733	844	0.17827977240085602	NO	-
3081	ZINC00853513	542	0.17827774584293365	NO	-
3082	ZINC03464350	3674	0.1782597303390503	NO	-
3083	ZINC04386424	5429	0.17825326323509216	NO	-
3084	ZINC02771948	2675	0.17824964225292206	NO	-
3085	ZINC04620040	5662	0.1782258003950119	NO	-
3086	ZINC03987395	5045	0.17820745706558228	NO	-
3087	ZINC01006524	1004	0.1782003492116928	NO	-
3088	ZINC03221811	3191	0.17818249762058258	NO	-
3089	ZINC03031287	3069	0.17818132042884827	NO	-
3090	ZINC01262713	1455	0.17816278338432312	NO	-
3091	ZINC02375379	2230	0.17815658450126648	NO	-
3092	ZINC00780863	368	0.17814530432224274	NO	-
3093	ZINC02969760	2951	0.1781199872493744	NO	-
3094	ZINC01881665	1837	0.17811857163906097	NO	-
3095	ZINC04000924	5102	0.17810161411762238	NO	-
3096	ZINC00906429	783	0.17809846997261047	NO	-
3097	ZINC02450498	2316	0.17809630930423737	NO	-
3098	ZINC04145381	5199	0.17809177935123444	NO	-
3099	ZINC03867142	4635	0.1780868023633957	NO	-
3100	ZINC02720119	2590	0.1780625581741333	NO	-
3101	ZINC02948941	2927	0.17805756628513336	NO	-
3102	ZINC03857667	4515	0.17805492877960205	NO	-
3103	ZINC04468910	5551	0.17804035544395447	NO	-
3104	ZINC03463895	3663	0.1780320107936859	NO	-
3105	ZINC00676688	204	0.17801840603351593	NO	-
3106	ZINC00877519	678	0.17801083624362946	NO	-
3107	ZINC01967545	1940	0.17800021171569824	NO	-
3108	ZINC01111972	1202	0.17799922823905945	NO	-
3109	ZINC00677156	205	0.17798833549022675	NO	-
3110	ZINC04493067	5616	0.17796258628368378	NO	-
3111	ZINC04586974	5652	0.17794975638389587	NO	-
3112	ZINC00819404	482	0.177947998046875	NO	-
3113	ZINC01933375	1906	0.1779318004846573	NO	-
3114	ZINC01353330	1585	0.17792919278144836	NO	-
3115	ZINC03292475	3310	0.17791761457920074	NO	-
3116	ZINC01445597	1715	0.177909255027771	NO	-
3117	ZINC02431815	2286	0.17789342999458313	NO	-
3118	ZINC03596920	4118	0.17786483466625214	NO	-
3119	ZINC02875776	2855	0.1778496354818344	NO	-
3120	ZINC01353292	1583	0.1778404414653778	NO	-
3121	ZINC01502701	1756	0.1778392195701599	NO	-
3122	ZINC00633991	84	0.17783509194850922	NO	-
3123	ZINC01261276	1453	0.17782944440841675	NO	-
3124	ZINC02782723	2688	0.17781899869441986	NO	-
3125	ZINC03630196	4160	0.177811399102211	NO	-
3126	ZINC02141326	2025	0.17780345678329468	NO	-
3127	ZINC03594391	4059	0.177767813205719	NO	-
3128	ZINC01128216	1259	0.1777620166540146	NO	-
3129	ZINC00936986	866	0.17774716019630432	NO	-
3130	ZINC03595601	4092	0.1777372509241104	NO	-
3131	ZINC00678030	214	0.17773644626140594	NO	-
3132	ZINC00671769	154	0.17773592472076416	NO	-
3133	ZINC02634010	2444	0.17773322761058807	NO	-
3134	ZINC04233639	5275	0.17773211002349854	NO	-
3135	ZINC03858331	4540	0.17772796750068665	NO	-
3136	ZINC00809862	451	0.17771638929843903	NO	-
3137	ZINC03853663	4392	0.17769958078861237	NO	-
3138	ZINC03859713	4594	0.17769958078861237	NO	-
3139	ZINC01003774	996	0.17766229808330536	NO	-
3140	ZINC03464354	3675	0.1776336431503296	NO	-
3141	ZINC03250557	3244	0.1776329129934311	NO	-
3142	ZINC02661802	2527	0.1776123046875	NO	-
3143	ZINC03892805	4835	0.1776074469089508	NO	-
3144	ZINC02260568	2129	0.17760489881038666	NO	-
3145	ZINC03971578	4945	0.17759321630001068	NO	-
3146	ZINC04470207	5569	0.17759321630001068	NO	-
3147	ZINC03054129	3125	0.17757904529571533	NO	-
3148	ZINC03262140	3265	0.1775730401277542	NO	-
3149	ZINC01026376	1016	0.17756539583206177	NO	-
3150	ZINC01045481	1046	0.17753435671329498	NO	-
3151	ZINC00648631	112	0.17752471566200256	NO	-
3152	ZINC03983157	5032	0.17748816311359406	NO	-
3153	ZINC03461546	3630	0.17748279869556427	NO	-
3154	ZINC01035618	1031	0.17747963964939117	NO	-
3155	ZINC03593640	4042	0.1774793416261673	NO	-
3156	ZINC00840859	516	0.17746950685977936	NO	-
3157	ZINC04248924	5290	0.17746178805828094	NO	-
3158	ZINC03867055	4630	0.17745770514011383	NO	-
3159	ZINC01269879	1461	0.1774553805589676	NO	-
3160	ZINC01905502	1874	0.1774187833070755	NO	-
3161	ZINC01905506	1875	0.1774187833070755	NO	-
3162	ZINC03438751	3551	0.17740008234977722	NO	-
3163	ZINC02940211	2919	0.17738986015319824	NO	-
3164	ZINC00661389	130	0.17737101018428802	NO	-
3165	ZINC00637627	90	0.17736391723155975	NO	-
3166	ZINC03443802	3565	0.17736119031906128	NO	-
3167	ZINC00649733	116	0.17736071348190308	NO	-
3168	ZINC03631957	4188	0.17735835909843445	NO	-
3169	ZINC01141306	1290	0.17733906209468842	NO	-
3170	ZINC01184047	1369	0.1773093342781067	NO	-
3171	ZINC03594371	4057	0.17730332911014557	NO	-
3172	ZINC01085800	1143	0.17729884386062622	NO	-
3173	ZINC02728986	2607	0.17729775607585907	NO	-
3174	ZINC02927911	2912	0.17729458212852478	NO	-
3175	ZINC02421944	2276	0.17728674411773682	NO	-
3176	ZINC03315143	3344	0.17727577686309814	NO	-
3177	ZINC03348945	3404	0.1772754192352295	NO	-
3178	ZINC03031237	3066	0.17726129293441772	NO	-
3179	ZINC02413472	2260	0.1772463172674179	NO	-
3180	ZINC03326598	3370	0.17723162472248077	NO	-
3181	ZINC03550400	3948	0.17722800374031067	NO	-
3182	ZINC00852457	535	0.17720308899879456	NO	-
3183	ZINC03867395	4662	0.17719797790050507	NO	-
3184	ZINC04507755	5632	0.1771751493215561	NO	-
3185	ZINC02877365	2863	0.17716625332832336	NO	-
3186	ZINC00907900	794	0.17715491354465485	NO	-
3187	ZINC02664530	2540	0.1771228015422821	NO	-
3188	ZINC03664170	4209	0.17712059617042542	NO	-
3189	ZINC02940212	2920	0.17711535096168518	NO	-
3190	ZINC00917170	815	0.17709262669086456	NO	-
3191	ZINC03890147	5676	0.17708763480186462	NO	-
3192	ZINC04394848	5437	0.1770782172679901	NO	-
3193	ZINC02621806	2404	0.17703720927238464	NO	-
3194	ZINC02764261	2668	0.177035391330719	NO	-
3195	ZINC03526137	3911	0.1770227551460266	NO	-
3196	ZINC00694129	265	0.17701861262321472	NO	-
3197	ZINC02619809	2396	0.17699824273586273	NO	-
3198	ZINC03974411	4963	0.17695511877536774	NO	-
3199	ZINC02851292	2793	0.1769542694091797	NO	-
3200	ZINC02654977	2507	0.17695243656635284	NO	-
3201	ZINC03043685	3100	0.17695146799087524	NO	-
3202	ZINC01099429	1172	0.17694969475269318	NO	-
3203	ZINC03594968	4069	0.1769234538078308	NO	-
3204	ZINC03594970	4070	0.1769234538078308	NO	-
3205	ZINC03054209	3127	0.17692215740680695	NO	-
3206	ZINC03983116	5029	0.1769135296344757	NO	-
3207	ZINC02728987	2608	0.17690978944301605	NO	-
3208	ZINC04030394	5125	0.17688557505607605	NO	-
3209	ZINC03987718	5052	0.17687267065048218	NO	-
3210	ZINC03344720	3396	0.1768673062324524	NO	-
3211	ZINC04487830	5590	0.1768600195646286	NO	-
3212	ZINC03084957	3145	0.17685306072235107	NO	-
3213	ZINC03120508	3159	0.17685256898403168	NO	-
3214	ZINC01980322	1950	0.17684762179851532	NO	-
3215	ZINC00677271	213	0.1768331676721573	NO	-
3216	ZINC01253522	1447	0.17683236300945282	NO	-
3217	ZINC01078074	1123	0.1768193393945694	NO	-
3218	ZINC02229928	2107	0.1768099069595337	NO	-
3219	ZINC04252185	5317	0.17680896818637848	NO	-
3220	ZINC03852840	4352	0.17677396535873413	NO	-
3221	ZINC03596545	4106	0.17676259577274323	NO	-
3222	ZINC03334491	3384	0.1767617017030716	NO	-
3223	ZINC00672204	156	0.1767430603504181	NO	-
3224	ZINC00959969	919	0.17671377956867218	NO	-
3225	ZINC00933347	859	0.17669828236103058	NO	-
3226	ZINC02773030	2677	0.1766946166753769	NO	-
3227	ZINC01283369	1503	0.17669357359409332	NO	-
3228	ZINC01125543	1249	0.1766907423734665	NO	-
3229	ZINC03850824	4298	0.17667047679424286	NO	-
3230	ZINC02689549	2551	0.17666727304458618	NO	-
3231	ZINC01476207	1724	0.17665532231330872	NO	-
3232	ZINC01476208	1725	0.17665532231330872	NO	-
3233	ZINC03815350	65	0.17665016651153564	YES	12
3234	ZINC02703742	2563	0.1766461580991745	NO	-
3235	ZINC04317329	5394	0.176645889878273	NO	-
3236	ZINC03866731	4618	0.1766425222158432	NO	-
3237	ZINC03461768	3634	0.17663638293743134	NO	-
3238	ZINC03319987	3354	0.17658580839633942	NO	-
3239	ZINC03593595	4040	0.17658311128616333	NO	-
3240	ZINC04411047	5452	0.17658258974552155	NO	-
3241	ZINC03414047	3511	0.17654864490032196	NO	-
3242	ZINC02879976	2871	0.17649640142917633	NO	-
3243	ZINC00873982	650	0.17649154365062714	NO	-
3244	ZINC01086039	1144	0.17648427188396454	NO	-
3245	ZINC03892807	4836	0.1764792948961258	NO	-
3246	ZINC00873777	646	0.17645326256752014	NO	-
3247	ZINC03480514	3749	0.1764514446258545	NO	-
3248	ZINC03906290	4841	0.1764497607946396	NO	-
3249	ZINC03292477	3311	0.17643892765045166	NO	-
3250	ZINC00867701	592	0.17643816769123077	NO	-
3251	ZINC03596258	4105	0.1764269471168518	NO	-
3252	ZINC01989718	1968	0.17641739547252655	NO	-
3253	ZINC02787936	2694	0.17640741169452667	NO	-
3254	ZINC04317320	5388	0.17640013992786407	NO	-
3255	ZINC03271923	3276	0.17639856040477753	NO	-
3256	ZINC03319985	3353	0.1763981282711029	NO	-
3257	ZINC02880776	2872	0.17639575898647308	NO	-
3258	ZINC01967543	1939	0.17639538645744324	NO	-
3259	ZINC01250065	1445	0.17638882994651794	NO	-
3260	ZINC03400279	3491	0.17637819051742554	NO	-
3261	ZINC03969278	4899	0.1763753592967987	NO	-
3262	ZINC00971036	929	0.17636489868164062	NO	-
3263	ZINC03980718	5005	0.17636331915855408	NO	-
3264	ZINC00852462	536	0.1763508915901184	NO	-
3265	ZINC03362241	3436	0.17634330689907074	NO	-
3266	ZINC00122323	1	0.17634111642837524	NO	-
3267	ZINC02202077	2066	0.17633642256259918	NO	-
3268	ZINC04623649	5667	0.17633332312107086	NO	-
3269	ZINC03237629	3213	0.1763286143541336	NO	-
3270	ZINC03022129	3010	0.17632640898227692	NO	-
3271	ZINC03025347	3056	0.17632640898227692	NO	-
3272	ZINC01177863	1362	0.1763009876012802	NO	-
3273	ZINC02662787	2533	0.17629635334014893	NO	-
3274	ZINC04464473	5495	0.17629273235797882	NO	-
3275	ZINC02359843	2220	0.17627964913845062	NO	-
3276	ZINC02773566	2684	0.17627911269664764	NO	-
3277	ZINC02310963	2163	0.17627815902233124	NO	-
3278	ZINC02970841	2954	0.1762693077325821	NO	-
3279	ZINC02853216	2806	0.17626313865184784	NO	-
3280	ZINC00850241	531	0.17626118659973145	NO	-
3281	ZINC04003844	5111	0.1762605607509613	NO	-
3282	ZINC01125122	1241	0.17625877261161804	NO	-
3283	ZINC03031440	3070	0.1762501299381256	NO	-
3284	ZINC02971113	2962	0.17624711990356445	NO	-
3285	ZINC00632977	76	0.17624300718307495	NO	-
3286	ZINC00632998	82	0.17624300718307495	NO	-
3287	ZINC04268529	5329	0.17623357474803925	NO	-
3288	ZINC03991970	5067	0.17622286081314087	NO	-
3289	ZINC01113578	1210	0.17621000111103058	NO	-
3290	ZINC01418847	1683	0.17620886862277985	NO	-
3291	ZINC03351869	3409	0.17620454728603363	NO	-
3292	ZINC00794467	403	0.1761913299560547	NO	-
3293	ZINC03596547	4108	0.1761837750673294	NO	-
3294	ZINC00881133	710	0.1761762797832489	NO	-
3295	ZINC01284956	1504	0.1761748194694519	NO	-
3296	ZINC01431444	1698	0.17617197334766388	NO	-
3297	ZINC03022981	3027	0.17616622149944305	NO	-
3298	ZINC02365501	2222	0.17616091668605804	NO	-
3299	ZINC03867459	4669	0.17614708840847015	NO	-
3300	ZINC02853482	2808	0.17613422870635986	NO	-
3301	ZINC02971421	2965	0.17612574994564056	NO	-
3302	ZINC02940979	2922	0.17612138390541077	NO	-
3303	ZINC00806551	445	0.17611783742904663	NO	-
3304	ZINC03854353	4415	0.17611390352249146	NO	-
3305	ZINC04003921	5112	0.17610880732536316	NO	-
3306	ZINC02842863	2772	0.17609970271587372	NO	-
3307	ZINC02260058	2128	0.17608411610126495	NO	-
3308	ZINC03983118	5030	0.1760786473751068	NO	-
3309	ZINC04313589	5378	0.17606815695762634	NO	-
3310	ZINC02441280	2302	0.17606468498706818	NO	-
3311	ZINC03594523	4067	0.176059290766716	NO	-
3312	ZINC03593285	4027	0.17605233192443848	NO	-
3313	ZINC02334145	2201	0.1760467141866684	NO	-
3314	ZINC00814053	473	0.17604193091392517	NO	-
3315	ZINC03352275	3410	0.17603027820587158	NO	-
3316	ZINC04030390	5124	0.17602919042110443	NO	-
3317	ZINC02853483	2809	0.17602591216564178	NO	-
3318	ZINC00874007	654	0.1760246306657791	NO	-
3319	ZINC01144487	1312	0.1760171800851822	NO	-
3320	ZINC03593495	4039	0.17600716650485992	NO	-
3321	ZINC03983317	5040	0.17600512504577637	NO	-
3322	ZINC00680587	229	0.17599430680274963	NO	-
3323	ZINC04594492	5655	0.17596101760864258	NO	-
3324	ZINC03593642	4043	0.17594222724437714	NO	-
3325	ZINC03275931	3287	0.17593331634998322	NO	-
3326	ZINC02316308	2170	0.17592579126358032	NO	-
3327	ZINC03047992	3114	0.17592541873455048	NO	-
3328	ZINC02359842	2219	0.17592424154281616	NO	-
3329	ZINC01074274	1107	0.17592334747314453	NO	-
3330	ZINC02633376	2440	0.17591112852096558	NO	-
3331	ZINC03307332	3334	0.17588670551776886	NO	-
3332	ZINC04252239	5318	0.17586195468902588	NO	-
3333	ZINC03854683	4423	0.1758567839860916	NO	-
3334	ZINC04428419	5468	0.1758560687303543	NO	-
3335	ZINC03593365	4036	0.17583094537258148	NO	-
3336	ZINC03495584	3781	0.17582954466342926	NO	-
3337	ZINC00974247	931	0.1758285015821457	NO	-
3338	ZINC00677159	206	0.17582249641418457	NO	-
3339	ZINC00779369	363	0.17581196129322052	NO	-
3340	ZINC03593287	4028	0.17580284178256989	NO	-
3341	ZINC01167966	1348	0.17579519748687744	NO	-
3342	ZINC02940208	2917	0.175787091255188	NO	-
3343	ZINC03280744	3295	0.17577216029167175	NO	-
3344	ZINC04033937	5135	0.17575721442699432	NO	-
3345	ZINC00675629	189	0.17575566470623016	NO	-
3346	ZINC01151763	1331	0.17575310170650482	NO	-
3347	ZINC02423123	2277	0.1757207065820694	NO	-
3348	ZINC02847515	2782	0.17571936547756195	NO	-
3349	ZINC03987949	5060	0.17571470141410828	NO	-
3350	ZINC03490846	3766	0.17565302550792694	NO	-
3351	ZINC00863304	588	0.17565155029296875	NO	-
3352	ZINC02877526	2864	0.17564722895622253	NO	-
3353	ZINC02315974	2169	0.17559993267059326	NO	-
3354	ZINC01436611	1704	0.17559128999710083	NO	-
3355	ZINC02615938	2385	0.17557959258556366	NO	-
3356	ZINC02235357	2111	0.17557892203330994	NO	-
3357	ZINC02416360	2265	0.17557892203330994	NO	-
3358	ZINC03595146	4073	0.1755533516407013	NO	-
3359	ZINC00938170	871	0.17554698884487152	NO	-
3360	ZINC00134341	2	0.17554283142089844	NO	-
3361	ZINC00924302	833	0.17553651332855225	NO	-
3362	ZINC01046758	1050	0.1755295991897583	NO	-
3363	ZINC00908046	796	0.1755283921957016	NO	-
3364	ZINC03797843	4231	0.17550593614578247	NO	-
3365	ZINC03258704	3255	0.17550213634967804	NO	-
3366	ZINC03258704	3257	0.17550213634967804	NO	-
3367	ZINC04087350	5168	0.17550145089626312	NO	-
3368	ZINC00861839	570	0.17549900710582733	NO	-
3369	ZINC02972089	2975	0.17549224197864532	NO	-
3370	ZINC02654425	2505	0.17549215257167816	NO	-
3371	ZINC03295151	3315	0.17548057436943054	NO	-
3372	ZINC00899278	763	0.17547523975372314	NO	-
3373	ZINC00867955	611	0.17544162273406982	NO	-
3374	ZINC04053560	5150	0.17541716992855072	NO	-
3375	ZINC01117638	1213	0.17540600895881653	NO	-
3376	ZINC03494504	3770	0.17539550364017487	NO	-
3377	ZINC03494507	3771	0.17539550364017487	NO	-
3378	ZINC00859152	563	0.175393745303154	NO	-
3379	ZINC03593359	4034	0.17538291215896606	NO	-
3380	ZINC03983190	5037	0.1753707081079483	NO	-
3381	ZINC00925454	843	0.17537061870098114	NO	-
3382	ZINC03588038	4017	0.17534731328487396	NO	-
3383	ZINC03043603	3094	0.1753404289484024	NO	-
3384	ZINC01905098	1872	0.1753193438053131	NO	-
3385	ZINC01342485	1575	0.1753087341785431	NO	-
3386	ZINC01301818	1521	0.17530211806297302	NO	-
3387	ZINC00715683	290	0.17529019713401794	NO	-
3388	ZINC03858859	4566	0.17529012262821198	NO	-
3389	ZINC04166425	5215	0.1752522736787796	NO	-
3390	ZINC00706858	279	0.17523141205310822	NO	-
3391	ZINC03854496	4419	0.17522525787353516	NO	-
3392	ZINC00840866	517	0.1752033233642578	NO	-
3393	ZINC02856846	2819	0.1751907616853714	NO	-
3394	ZINC02201639	2065	0.1751781702041626	NO	-
3395	ZINC03939399	4853	0.1751669943332672	NO	-
3396	ZINC02624946	2413	0.1751381754875183	NO	-
3397	ZINC00948540	894	0.1751350462436676	NO	-
3398	ZINC00676681	202	0.17513324320316315	NO	-
3399	ZINC03356628	3420	0.17512550950050354	NO	-
3400	ZINC00694072	262	0.17512109875679016	NO	-
3401	ZINC01075364	1113	0.17512086033821106	NO	-
3402	ZINC00886845	738	0.17511765658855438	NO	-
3403	ZINC00958208	907	0.17511218786239624	NO	-
3404	ZINC01026627	1019	0.17510126531124115	NO	-
3405	ZINC01952792	1923	0.17509813606739044	NO	-
3406	ZINC03859882	4602	0.17509666085243225	NO	-
3407	ZINC00755633	317	0.17508633434772491	NO	-
3408	ZINC01426562	1690	0.1750800609588623	NO	-
3409	ZINC03983098	5019	0.17507639527320862	NO	-
3410	ZINC01218271	1418	0.17507484555244446	NO	-
3411	ZINC02886293	2889	0.17506997287273407	NO	-
3412	ZINC04529511	5649	0.17506203055381775	NO	-
3413	ZINC03817333	4243	0.1750568300485611	NO	-
3414	ZINC03854670	4422	0.17504285275936127	NO	-
3415	ZINC00912692	812	0.17503809928894043	NO	-
3416	ZINC03136276	3161	0.17503197491168976	NO	-
3417	ZINC04308566	5365	0.1750277727842331	NO	-
3418	ZINC03854860	4437	0.17502649128437042	NO	-
3419	ZINC03596791	4115	0.1750210076570511	NO	-
3420	ZINC02851529	2794	0.1750134527683258	NO	-
3421	ZINC01432698	1702	0.1750039905309677	NO	-
3422	ZINC03456840	3616	0.17500223219394684	NO	-
3423	ZINC01094179	1158	0.17499999701976776	NO	-
3424	ZINC03575635	3991	0.17496629059314728	NO	-
3425	ZINC00867749	598	0.17496442794799805	NO	-
3426	ZINC03817142	4239	0.17494679987430573	NO	-
3427	ZINC04285158	5347	0.17493848502635956	NO	-
3428	ZINC03983114	5028	0.174937441945076	NO	-
3429	ZINC03315163	3345	0.1749342530965805	NO	-
3430	ZINC02400928	2244	0.17493319511413574	NO	-
3431	ZINC00873511	639	0.17493078112602234	NO	-
3432	ZINC03402460	3495	0.1749139130115509	NO	-
3433	ZINC03449793	3576	0.1749139130115509	NO	-
3434	ZINC03519915	3888	0.1749081015586853	NO	-
3435	ZINC04087359	5169	0.17489756643772125	NO	-
3436	ZINC03225716	3192	0.17488731443881989	NO	-
3437	ZINC01645185	1794	0.17486950755119324	NO	-
3438	ZINC01094178	1157	0.17484651505947113	NO	-
3439	ZINC02650057	2497	0.17484329640865326	NO	-
3440	ZINC02144403	2033	0.17483122646808624	NO	-
3441	ZINC03346764	3401	0.17482605576515198	NO	-
3442	ZINC02229926	2106	0.1748153418302536	NO	-
3443	ZINC00907523	791	0.1748109757900238	NO	-
3444	ZINC03276664	3288	0.17480866611003876	NO	-
3445	ZINC03043607	3096	0.1747976392507553	NO	-
3446	ZINC01123138	1231	0.17475958168506622	NO	-
3447	ZINC01066292	1088	0.17475934326648712	NO	-
3448	ZINC03889998	4788	0.17473776638507843	NO	-
3449	ZINC02007686	1974	0.1747228503227234	NO	-
3450	ZINC02825540	2745	0.17472197115421295	NO	-
3451	ZINC02728591	2605	0.1747218668460846	NO	-
3452	ZINC04501333	5625	0.17471589148044586	NO	-
3453	ZINC02662875	2535	0.17470727860927582	NO	-
3454	ZINC01196760	1394	0.17469778656959534	NO	-
3455	ZINC01143856	1306	0.17469099164009094	NO	-
3456	ZINC02932474	2915	0.17468097805976868	NO	-
3457	ZINC03858865	4568	0.1746726930141449	NO	-
3458	ZINC02096676	1999	0.17465414106845856	NO	-
3459	ZINC03517639	3879	0.17462503910064697	NO	-
3460	ZINC01187602	1384	0.17461645603179932	NO	-
3461	ZINC02825542	2746	0.1746130734682083	NO	-
3462	ZINC01933360	1902	0.1746114045381546	NO	-
3463	ZINC00686715	245	0.17460761964321136	NO	-
3464	ZINC00960062	923	0.17459897696971893	NO	-
3465	ZINC04317320	5389	0.17458845674991608	NO	-
3466	ZINC02787928	2693	0.17458824813365936	NO	-
3467	ZINC04000606	5096	0.17457519471645355	NO	-
3468	ZINC01282759	1502	0.1745566725730896	NO	-
3469	ZINC02690719	2555	0.17455247044563293	NO	-
3470	ZINC03890972	4817	0.17455045878887177	NO	-
3471	ZINC03983106	5024	0.174540713429451	NO	-
3472	ZINC01970942	1945	0.17453892529010773	NO	-
3473	ZINC02113153	2008	0.17453473806381226	NO	-
3474	ZINC02396704	2242	0.17453421652317047	NO	-
3475	ZINC03022128	3009	0.1745336502790451	NO	-
3476	ZINC03051460	3120	0.1745336502790451	NO	-
3477	ZINC04170720	5226	0.17452484369277954	NO	-
3478	ZINC00933543	861	0.1745203584432602	NO	-
3479	ZINC03975229	4980	0.17451883852481842	NO	-
3480	ZINC03595288	4077	0.17450593411922455	NO	-
3481	ZINC03250558	3245	0.1745034009218216	NO	-
3482	ZINC02940209	2918	0.17448487877845764	NO	-
3483	ZINC02886256	2887	0.17446723580360413	NO	-
3484	ZINC03461999	3641	0.17445944249629974	NO	-
3485	ZINC02632478	2435	0.17445504665374756	NO	-
3486	ZINC02632479	2436	0.17445504665374756	NO	-
3487	ZINC03500492	3797	0.17442555725574493	NO	-
3488	ZINC03595335	4078	0.1743987798690796	NO	-
3489	ZINC03346766	3402	0.17439651489257812	NO	-
3490	ZINC03362191	3435	0.1743912547826767	NO	-
3491	ZINC03595287	4076	0.17438779771327972	NO	-
3492	ZINC03855377	4467	0.17438453435897827	NO	-
3493	ZINC03977315	4991	0.17438124120235443	NO	-
3494	ZINC01368353	1611	0.1743723303079605	NO	-
3495	ZINC04308486	5363	0.17434972524642944	NO	-
3496	ZINC01287234	1509	0.17434564232826233	NO	-
3497	ZINC02435767	2292	0.17434121668338776	NO	-
3498	ZINC01074660	1109	0.17433170974254608	NO	-
3499	ZINC02786274	2691	0.17432665824890137	NO	-
3500	ZINC01282206	1497	0.1743263155221939	NO	-
3501	ZINC01282206	1498	0.1743263155221939	NO	-
3502	ZINC02112839	2006	0.17430342733860016	NO	-
3503	ZINC04403362	5444	0.1743011176586151	NO	-
3504	ZINC03815550	7	0.17429018020629883	YES	5
3505	ZINC00792026	396	0.1742711216211319	NO	-
3506	ZINC03285770	3303	0.17424599826335907	NO	-
3507	ZINC03520034	3897	0.17424163222312927	NO	-
3508	ZINC03868556	4737	0.17423436045646667	NO	-
3509	ZINC02722842	2599	0.17423205077648163	NO	-
3510	ZINC03854859	4436	0.17423152923583984	NO	-
3511	ZINC01410855	1677	0.17422431707382202	NO	-
3512	ZINC02136633	2021	0.17420828342437744	NO	-
3513	ZINC03852330	4338	0.17420655488967896	NO	-
3514	ZINC02661900	2528	0.17419813573360443	NO	-
3515	ZINC01950224	1921	0.1741701066493988	NO	-
3516	ZINC03850537	4296	0.17416547238826752	NO	-
3517	ZINC03589423	4022	0.1741599440574646	NO	-
3518	ZINC01107643	1181	0.174159437417984	NO	-
3519	ZINC03606916	4136	0.17415928840637207	NO	-
3520	ZINC03596728	4113	0.17415152490139008	NO	-
3521	ZINC02799782	2726	0.17414267361164093	NO	-
3522	ZINC03490845	3765	0.1741296350955963	NO	-
3523	ZINC04225465	5269	0.17412613332271576	NO	-
3524	ZINC02798272	2717	0.17412038147449493	NO	-
3525	ZINC02856024	2817	0.17410123348236084	NO	-
3526	ZINC02797813	2708	0.1740948110818863	NO	-
3527	ZINC03857792	4524	0.17409026622772217	NO	-
3528	ZINC01089482	1154	0.17408984899520874	NO	-
3529	ZINC03593688	4051	0.17408649623394012	NO	-
3530	ZINC03237628	3212	0.17408372461795807	NO	-
3531	ZINC03890290	4802	0.17408332228660583	NO	-
3532	ZINC03618861	4149	0.1740729957818985	NO	-
3533	ZINC00687810	246	0.1740640252828598	NO	-
3534	ZINC03867743	4687	0.17405672371387482	NO	-
3535	ZINC03975236	4982	0.17405270040035248	NO	-
3536	ZINC00672062	155	0.17404893040657043	NO	-
3537	ZINC02876671	2859	0.17404358088970184	NO	-
3538	ZINC03262215	3268	0.17403346300125122	NO	-
3539	ZINC03596698	4110	0.17400304973125458	NO	-
3540	ZINC03890291	4803	0.17399626970291138	NO	-
3541	ZINC00711837	284	0.17398875951766968	NO	-
3542	ZINC01001189	992	0.17398858070373535	NO	-
3543	ZINC04248924	5289	0.1739785224199295	NO	-
3544	ZINC02644440	2481	0.17397814989089966	NO	-
3545	ZINC04170720	5227	0.1739516407251358	NO	-
3546	ZINC03832229	97	0.17395152151584625	YES	21
3547	ZINC03854789	4427	0.17393741011619568	NO	-
3548	ZINC03280742	3294	0.17393289506435394	NO	-
3549	ZINC01209383	1403	0.17392598092556	NO	-
3550	ZINC03500490	3796	0.1739259660243988	NO	-
3551	ZINC01085620	1141	0.17392168939113617	NO	-
3552	ZINC02219753	2093	0.17391814291477203	NO	-
3553	ZINC03851352	4310	0.17391712963581085	NO	-
3554	ZINC04465167	5509	0.17391712963581085	NO	-
3555	ZINC03538131	3934	0.17390130460262299	NO	-
3556	ZINC00676470	197	0.17389851808547974	NO	-
3557	ZINC04459132	5481	0.17387625575065613	NO	-
3558	ZINC00787324	390	0.17385518550872803	NO	-
3559	ZINC01144591	1313	0.17385320365428925	NO	-
3560	ZINC01094180	1159	0.1738460212945938	NO	-
3561	ZINC01224347	1424	0.17384585738182068	NO	-
3562	ZINC03462289	3649	0.17384353280067444	NO	-
3563	ZINC03567461	3971	0.17383790016174316	NO	-
3564	ZINC03456819	3612	0.1738349348306656	NO	-
3565	ZINC03977630	4996	0.173821821808815	NO	-
3566	ZINC03562675	3963	0.17380423843860626	NO	-
3567	ZINC02441278	2301	0.17380085587501526	NO	-
3568	ZINC03569797	3978	0.17377635836601257	NO	-
3569	ZINC03519922	3891	0.1737627238035202	NO	-
3570	ZINC03631944	4185	0.17376187443733215	NO	-
3571	ZINC02826927	2749	0.17374514043331146	NO	-
3572	ZINC03504157	3816	0.17374025285243988	NO	-
3573	ZINC01967777	1942	0.173736572265625	NO	-
3574	ZINC03987706	5050	0.17373430728912354	NO	-
3575	ZINC01338892	1567	0.17372897267341614	NO	-
3576	ZINC02871597	2844	0.17372064292430878	NO	-
3577	ZINC02852924	2803	0.17371158301830292	NO	-
3578	ZINC03892144	4823	0.17369648814201355	NO	-
3579	ZINC02721043	2597	0.17367702722549438	NO	-
3580	ZINC01350961	1581	0.17367684841156006	NO	-
3581	ZINC02868208	2837	0.17365974187850952	NO	-
3582	ZINC00676473	199	0.17365950345993042	NO	-
3583	ZINC03983108	5025	0.17365850508213043	NO	-
3584	ZINC04491636	5593	0.17363640666007996	NO	-
3585	ZINC00958131	905	0.17363570630550385	NO	-
3586	ZINC00983261	944	0.17363528907299042	NO	-
3587	ZINC02212123	2084	0.17361332476139069	NO	-
3588	ZINC03231887	3201	0.173598051071167	NO	-
3589	ZINC03977444	4993	0.17358681559562683	NO	-
3590	ZINC03977445	4994	0.17358681559562683	NO	-
3591	ZINC00787026	384	0.17358557879924774	NO	-
3592	ZINC02646458	2490	0.17358359694480896	NO	-
3593	ZINC02337503	2207	0.17357130348682404	NO	-
3594	ZINC04317329	5395	0.1735682487487793	NO	-
3595	ZINC02007691	1975	0.17356444895267487	NO	-
3596	ZINC02798384	2720	0.17354430258274078	NO	-
3597	ZINC03890615	4807	0.1735428124666214	NO	-
3598	ZINC00868390	613	0.17354097962379456	NO	-
3599	ZINC03853922	4397	0.17353655397891998	NO	-
3600	ZINC03983102	5020	0.1735282987356186	NO	-
3601	ZINC02864282	2834	0.17351004481315613	NO	-
3602	ZINC01218011	1416	0.17350992560386658	NO	-
3603	ZINC00868390	614	0.1735095977783203	NO	-
3604	ZINC02621807	2405	0.17350515723228455	NO	-
3605	ZINC02621366	2403	0.17350022494792938	NO	-
3606	ZINC01966590	1933	0.17348042130470276	NO	-
3607	ZINC02856263	2818	0.1734791398048401	NO	-
3608	ZINC01124317	1238	0.173470139503479	NO	-
3609	ZINC00672205	157	0.17346909642219543	NO	-
3610	ZINC01738040	1806	0.1734568178653717	NO	-
3611	ZINC02003073	1972	0.1734561026096344	NO	-
3612	ZINC03851623	4315	0.17345130443572998	NO	-
3613	ZINC03313875	3338	0.1734451949596405	NO	-
3614	ZINC03059255	3128	0.1734316647052765	NO	-
3615	ZINC01022087	1013	0.17342832684516907	NO	-
3616	ZINC00877379	674	0.17341676354408264	NO	-
3617	ZINC03043522	3091	0.17339609563350677	NO	-
3618	ZINC03890608	4806	0.17339129745960236	NO	-
3619	ZINC00917675	818	0.1733808070421219	NO	-
3620	ZINC02857950	2824	0.17337168753147125	NO	-
3621	ZINC03421431	3522	0.17336085438728333	NO	-
3622	ZINC02130688	2011	0.17335884273052216	NO	-
3623	ZINC03854861	4438	0.1733582317829132	NO	-
3624	ZINC03853058	4365	0.17335189878940582	NO	-
3625	ZINC03059255	3129	0.17335069179534912	NO	-
3626	ZINC03976905	4988	0.17332977056503296	NO	-
3627	ZINC03975150	4975	0.17332081496715546	NO	-
3628	ZINC03854172	4411	0.1733180433511734	NO	-
3629	ZINC03815532	53	0.1733151078224182	YES	9
3630	ZINC01262959	1456	0.1733030378818512	NO	-
3631	ZINC04465434	5512	0.1733023077249527	NO	-
3632	ZINC03448093	3573	0.17329858243465424	NO	-
3633	ZINC03480607	3752	0.1732950359582901	NO	-
3634	ZINC03594376	4058	0.17329375445842743	NO	-
3635	ZINC02069781	1992	0.17329241335391998	NO	-
3636	ZINC01111943	1201	0.17327378690242767	NO	-
3637	ZINC00987101	970	0.17326432466506958	NO	-
3638	ZINC00987101	971	0.17326432466506958	NO	-
3639	ZINC01110702	1193	0.17325685918331146	NO	-
3640	ZINC03596789	4114	0.17324979603290558	NO	-
3641	ZINC03971534	4929	0.17323976755142212	NO	-
3642	ZINC00860688	569	0.1732259839773178	NO	-
3643	ZINC00905061	778	0.17322543263435364	NO	-
3644	ZINC03370067	3452	0.17322362959384918	NO	-
3645	ZINC02415183	2261	0.17320969700813293	NO	-
3646	ZINC03596546	4107	0.17319782078266144	NO	-
3647	ZINC02658201	2523	0.17319455742835999	NO	-
3648	ZINC01160334	1337	0.17318148910999298	NO	-
3649	ZINC03983103	5021	0.17316529154777527	NO	-
3650	ZINC01166415	1345	0.17315824329853058	NO	-
3651	ZINC02826372	2748	0.17315320670604706	NO	-
3652	ZINC03020942	3004	0.17314967513084412	NO	-
3653	ZINC03023148	3030	0.1731383055448532	NO	-
3654	ZINC04268529	5331	0.17313624918460846	NO	-
3655	ZINC03857546	4509	0.17313525080680847	NO	-
3656	ZINC01946463	1918	0.17313428223133087	NO	-
3657	ZINC03456870	3617	0.17312976717948914	NO	-
3658	ZINC02925351	2909	0.1731276512145996	NO	-
3659	ZINC03971393	4925	0.17312417924404144	NO	-
3660	ZINC03858874	4571	0.1731179654598236	NO	-
3661	ZINC01946973	1919	0.17311401665210724	NO	-
3662	ZINC04492336	5599	0.17310746014118195	NO	-
3663	ZINC03867523	4672	0.17310161888599396	NO	-
3664	ZINC04465614	5517	0.17310161888599396	NO	-
3665	ZINC00917172	816	0.17309729754924774	NO	-
3666	ZINC03631896	4177	0.17307062447071075	NO	-
3667	ZINC00643256	103	0.17306190729141235	NO	-
3668	ZINC00857412	559	0.17305025458335876	NO	-
3669	ZINC02798552	2722	0.17304469645023346	NO	-
3670	ZINC01144373	1309	0.17303252220153809	NO	-
3671	ZINC02636378	2455	0.17302219569683075	NO	-
3672	ZINC03855565	4470	0.17300911247730255	NO	-
3673	ZINC02884948	2886	0.17299491167068481	NO	-
3674	ZINC01186334	1379	0.17298752069473267	NO	-
3675	ZINC01186387	1381	0.17298752069473267	NO	-
3676	ZINC01067866	1093	0.17298251390457153	NO	-
3677	ZINC03854862	4439	0.1729607880115509	NO	-
3678	ZINC03928460	4849	0.17295771837234497	NO	-
3679	ZINC03461772	3635	0.17295290529727936	NO	-
3680	ZINC01137110	1281	0.17294803261756897	NO	-
3681	ZINC02135867	2017	0.17294597625732422	NO	-
3682	ZINC04059268	5154	0.17293624579906464	NO	-
3683	ZINC04583684	5650	0.17292869091033936	NO	-
3684	ZINC03977316	4992	0.17289544641971588	NO	-
3685	ZINC00925349	842	0.17288842797279358	NO	-
3686	ZINC03400624	3492	0.17288528382778168	NO	-
3687	ZINC02975451	2985	0.1728689819574356	NO	-
3688	ZINC02417426	2268	0.17286603152751923	NO	-
3689	ZINC00878072	688	0.172861710190773	NO	-
3690	ZINC01282193	1481	0.17285504937171936	NO	-
3691	ZINC00850359	532	0.17283636331558228	NO	-
3692	ZINC03815554	12	0.17283225059509277	YES	5
3693	ZINC02769784	2674	0.17282943427562714	NO	-
3694	ZINC02971422	2966	0.17282786965370178	NO	-
3695	ZINC03779125	4225	0.17282487452030182	NO	-
3696	ZINC04468495	5546	0.17281824350357056	NO	-
3697	ZINC03987707	5051	0.17280825972557068	NO	-
3698	ZINC03567340	3970	0.17280292510986328	NO	-
3699	ZINC04469024	5554	0.17276746034622192	NO	-
3700	ZINC00806221	444	0.17275696992874146	NO	-
3701	ZINC03456822	3613	0.1727556735277176	NO	-
3702	ZINC03858798	4557	0.17274752259254456	NO	-
3703	ZINC02849455	2784	0.1727399230003357	NO	-
3704	ZINC01371923	1614	0.17273904383182526	NO	-
3705	ZINC02643081	2471	0.17272554337978363	NO	-
3706	ZINC03480603	3751	0.17272554337978363	NO	-
3707	ZINC03995502	5091	0.17272503674030304	NO	-
3708	ZINC01967775	1941	0.17272323369979858	NO	-
3709	ZINC03866796	4619	0.17270492017269135	NO	-
3710	ZINC03867365	4648	0.1726788431406021	NO	-
3711	ZINC02137100	2022	0.1726609617471695	NO	-
3712	ZINC03456873	3618	0.17265872657299042	NO	-
3713	ZINC03230819	3200	0.1726507842540741	NO	-
3714	ZINC01342467	1573	0.1726478934288025	NO	-
3715	ZINC03023155	3031	0.17263294756412506	NO	-
3716	ZINC03043762	3106	0.1726314276456833	NO	-
3717	ZINC01415045	1680	0.17262212932109833	NO	-
3718	ZINC00873799	647	0.17261698842048645	NO	-
3719	ZINC03593597	4041	0.17259159684181213	NO	-
3720	ZINC03593492	4038	0.17258362472057343	NO	-
3721	ZINC04033937	5134	0.17257744073867798	NO	-
3722	ZINC00675641	190	0.17257463932037354	NO	-
3723	ZINC00941371	875	0.172573983669281	NO	-
3724	ZINC04383981	5426	0.17257344722747803	NO	-
3725	ZINC01207599	1400	0.17256572842597961	NO	-
3726	ZINC03890127	4793	0.17255811393260956	NO	-
3727	ZINC03853983	4400	0.17255240678787231	NO	-
3728	ZINC03854636	4421	0.17253538966178894	NO	-
3729	ZINC03022989	3028	0.17252936959266663	NO	-
3730	ZINC02881785	2876	0.17251116037368774	NO	-
3731	ZINC04252383	5320	0.17250129580497742	NO	-
3732	ZINC02647951	2494	0.1724911332130432	NO	-
3733	ZINC00665520	137	0.17248764634132385	NO	-
3734	ZINC03596700	4111	0.17247965931892395	NO	-
3735	ZINC00677162	207	0.1724749654531479	NO	-
3736	ZINC01170879	1352	0.17246651649475098	NO	-
3737	ZINC01001474	994	0.17245307564735413	NO	-
3738	ZINC01073902	1106	0.17245253920555115	NO	-
3739	ZINC03850233	4289	0.1724441945552826	NO	-
3740	ZINC00661517	131	0.1724415272474289	NO	-
3741	ZINC03462721	3651	0.17244093120098114	NO	-
3742	ZINC03890220	4799	0.17243944108486176	NO	-
3743	ZINC02802002	2730	0.17242175340652466	NO	-
3744	ZINC03135254	3160	0.17242169380187988	NO	-
3745	ZINC00873448	638	0.17241816222667694	NO	-
3746	ZINC01061646	1073	0.17241233587265015	NO	-
3747	ZINC02875341	2853	0.17241233587265015	NO	-
3748	ZINC03266648	3273	0.1724037528038025	NO	-
3749	ZINC03595000	4072	0.17239482700824738	NO	-
3750	ZINC03969501	4900	0.17239364981651306	NO	-
3751	ZINC00812085	459	0.17238548398017883	NO	-
3752	ZINC03834090	14	0.172371968626976	YES	5
3753	ZINC01917501	1885	0.17235267162322998	NO	-
3754	ZINC01125208	1245	0.17233800888061523	NO	-
3755	ZINC01338948	1571	0.17232631146907806	NO	-
3756	ZINC03594438	4061	0.1723225861787796	NO	-
3757	ZINC02371210	2226	0.17231884598731995	NO	-
3758	ZINC01971487	1947	0.17230896651744843	NO	-
3759	ZINC02622099	2406	0.17230726778507233	NO	-
3760	ZINC02971474	2968	0.1723034828901291	NO	-
3761	ZINC02466040	2335	0.17229630053043365	NO	-
3762	ZINC03460691	3625	0.1722865104675293	NO	-
3763	ZINC01186333	1378	0.17228065431118011	NO	-
3764	ZINC01186386	1380	0.17228065431118011	NO	-
3765	ZINC01891211	1865	0.17227326333522797	NO	-
3766	ZINC00905072	780	0.1722530722618103	NO	-
3767	ZINC01123198	1232	0.172252357006073	NO	-
3768	ZINC00675727	191	0.17225101590156555	NO	-
3769	ZINC00804726	438	0.17224961519241333	NO	-
3770	ZINC03323610	3366	0.17224271595478058	NO	-
3771	ZINC03854101	4401	0.17223207652568817	NO	-
3772	ZINC01121759	1226	0.172221377491951	NO	-
3773	ZINC02969754	2950	0.17221178114414215	NO	-
3774	ZINC03034113	3082	0.17221058905124664	NO	-
3775	ZINC03230806	3199	0.17218467593193054	NO	-
3776	ZINC02794943	2700	0.17217810451984406	NO	-
3777	ZINC03890218	4798	0.17217308282852173	NO	-
3778	ZINC01268853	1459	0.1721724569797516	NO	-
3779	ZINC03594525	4068	0.17217184603214264	NO	-
3780	ZINC01261275	1452	0.17216768860816956	NO	-
3781	ZINC01268852	1458	0.17215852439403534	NO	-
3782	ZINC02654424	2504	0.17214448750019073	NO	-
3783	ZINC03867944	4702	0.17212414741516113	NO	-
3784	ZINC00881133	711	0.1720985472202301	NO	-
3785	ZINC03659711	4204	0.17208930850028992	NO	-
3786	ZINC04397856	5439	0.1720886379480362	NO	-
3787	ZINC01338947	1570	0.17208439111709595	NO	-
3788	ZINC00892161	755	0.17208337783813477	NO	-
3789	ZINC00809712	450	0.17206227779388428	NO	-
3790	ZINC03594999	4071	0.1720554381608963	NO	-
3791	ZINC04248749	5287	0.17205438017845154	NO	-
3792	ZINC03983589	5041	0.1720304638147354	NO	-
3793	ZINC03043761	3105	0.1720239818096161	NO	-
3794	ZINC01262960	1457	0.17201371490955353	NO	-
3795	ZINC03868362	4715	0.17201073467731476	NO	-
3796	ZINC04221387	5262	0.17199863493442535	NO	-
3797	ZINC01049380	1054	0.17198894917964935	NO	-
3798	ZINC03868269	4712	0.17198041081428528	NO	-
3799	ZINC02792281	2697	0.17197628319263458	NO	-
3800	ZINC00633987	83	0.1719471663236618	NO	-
3801	ZINC03867459	4668	0.17194697260856628	NO	-
3802	ZINC03868688	4745	0.17192882299423218	NO	-
3803	ZINC03630218	4162	0.17192664742469788	NO	-
3804	ZINC02710359	2567	0.17192326486110687	NO	-
3805	ZINC02136458	2020	0.17188720405101776	NO	-
3806	ZINC03298932	3321	0.171875	NO	-
3807	ZINC03983590	5042	0.17187367379665375	NO	-
3808	ZINC03610713	4139	0.1718730628490448	NO	-
3809	ZINC03025283	3055	0.17187245190143585	NO	-
3810	ZINC03975148	4973	0.17187121510505676	NO	-
3811	ZINC03431966	3539	0.1718592643737793	NO	-
3812	ZINC03248509	3236	0.17185749113559723	NO	-
3813	ZINC03248511	3237	0.17185749113559723	NO	-
3814	ZINC01953918	1926	0.17185525596141815	NO	-
3815	ZINC00706280	276	0.17185451090335846	NO	-
3816	ZINC00795388	412	0.17185156047344208	NO	-
3817	ZINC03867624	4684	0.17182908952236176	NO	-
3818	ZINC03854813	4430	0.17182178795337677	NO	-
3819	ZINC03852837	4345	0.17180173099040985	NO	-
3820	ZINC00804724	436	0.1718004196882248	NO	-
3821	ZINC03281260	3296	0.17179758846759796	NO	-
3822	ZINC03972027	4948	0.1717602163553238	NO	-
3823	ZINC03867802	4691	0.17176006734371185	NO	-
3824	ZINC02874719	2852	0.17175225913524628	NO	-
3825	ZINC03969967	4907	0.1717408448457718	NO	-
3826	ZINC02350611	2211	0.17173856496810913	NO	-
3827	ZINC00944573	886	0.17173463106155396	NO	-
3828	ZINC03983188	5035	0.17173440754413605	NO	-
3829	ZINC04087192	5167	0.17172732949256897	NO	-
3830	ZINC04315922	5380	0.1717216521501541	NO	-
3831	ZINC02622927	2409	0.17172034084796906	NO	-
3832	ZINC04066730	5156	0.17171812057495117	NO	-
3833	ZINC00896727	762	0.17169862985610962	NO	-
3834	ZINC03853352	4377	0.17169642448425293	NO	-
3835	ZINC03852235	4336	0.17168942093849182	NO	-
3836	ZINC00655965	122	0.17168322205543518	NO	-
3837	ZINC03849701	4277	0.17166240513324738	NO	-
3838	ZINC02200013	2061	0.1716562956571579	NO	-
3839	ZINC03464412	3678	0.17161454260349274	NO	-
3840	ZINC03852904	4356	0.17159567773342133	NO	-
3841	ZINC02664438	2539	0.17159131169319153	NO	-
3842	ZINC01111501	1195	0.17158330976963043	NO	-
3843	ZINC02479174	2339	0.17158041894435883	NO	-
3844	ZINC03631933	4182	0.17158004641532898	NO	-
3845	ZINC04033721	5132	0.17157453298568726	NO	-
3846	ZINC03421434	3523	0.1715707778930664	NO	-
3847	ZINC03889773	4782	0.17156840860843658	NO	-
3848	ZINC03983266	5039	0.17156486213207245	NO	-
3849	ZINC00823876	488	0.17153017222881317	NO	-
3850	ZINC00882491	715	0.17152200639247894	NO	-
3851	ZINC01052308	1062	0.17150701582431793	NO	-
3852	ZINC02729728	2612	0.17147418856620789	NO	-
3853	ZINC03853176	4374	0.1714717149734497	NO	-
3854	ZINC03421174	3520	0.17146289348602295	NO	-
3855	ZINC03854841	4433	0.17145895957946777	NO	-
3856	ZINC01338895	1568	0.17145484685897827	NO	-
3857	ZINC01049608	1056	0.1714506894350052	NO	-
3858	ZINC00838285	507	0.17143268883228302	NO	-
3859	ZINC00908047	797	0.1713983416557312	NO	-
3860	ZINC03854193	4412	0.17137767374515533	NO	-
3861	ZINC00937616	869	0.17136231064796448	NO	-
3862	ZINC00866236	590	0.17135581374168396	NO	-
3863	ZINC03365178	3441	0.17135486006736755	NO	-
3864	ZINC03594512	4065	0.17134010791778564	NO	-
3865	ZINC01077650	1121	0.17133210599422455	NO	-
3866	ZINC03859656	4592	0.17133116722106934	NO	-
3867	ZINC02749739	2643	0.1713220775127411	NO	-
3868	ZINC00877379	675	0.1713174730539322	NO	-
3869	ZINC02338718	2208	0.171317458152771	NO	-
3870	ZINC03854878	4445	0.17131564021110535	NO	-
3871	ZINC03854104	4404	0.17129459977149963	NO	-
3872	ZINC03851867	4329	0.17128808796405792	NO	-
3873	ZINC00877597	681	0.17127925157546997	NO	-
3874	ZINC03973822	4959	0.1712770164012909	NO	-
3875	ZINC03854171	4410	0.17125721275806427	NO	-
3876	ZINC01899121	1871	0.17125625908374786	NO	-
3877	ZINC03631907	4178	0.17125500738620758	NO	-
3878	ZINC01289253	1511	0.17124396562576294	NO	-
3879	ZINC03892982	4838	0.17124174535274506	NO	-
3880	ZINC03868076	4708	0.1712413877248764	NO	-
3881	ZINC03460687	3624	0.1712247133255005	NO	-
3882	ZINC02925451	2910	0.17122265696525574	NO	-
3883	ZINC04194239	5251	0.17121322453022003	NO	-
3884	ZINC02352017	2213	0.17119671404361725	NO	-
3885	ZINC03595402	4086	0.1711951643228531	NO	-
3886	ZINC03858344	4542	0.17116057872772217	NO	-
3887	ZINC04470266	5570	0.17116057872772217	NO	-
3888	ZINC01371921	1613	0.1711554378271103	NO	-
3889	ZINC03631936	4183	0.17115481197834015	NO	-
3890	ZINC01043409	1043	0.171148419380188	NO	-
3891	ZINC03867366	4649	0.17113108932971954	NO	-
3892	ZINC02163382	2037	0.1711258590221405	NO	-
3893	ZINC03546671	3944	0.17111285030841827	NO	-
3894	ZINC03199718	3181	0.17110849916934967	NO	-
3895	ZINC02705125	2564	0.1711006611585617	NO	-
3896	ZINC00667424	144	0.171098992228508	NO	-
3897	ZINC00853325	541	0.1710887849330902	NO	-
3898	ZINC03568510	3976	0.17107237875461578	NO	-
3899	ZINC03391239	3477	0.17107152938842773	NO	-
3900	ZINC01067405	1091	0.1710561364889145	NO	-
3901	ZINC02434235	2290	0.17105427384376526	NO	-
3902	ZINC00881272	712	0.1710406094789505	NO	-
3903	ZINC00741565	316	0.1710386574268341	NO	-
3904	ZINC02763998	2666	0.1710347980260849	NO	-
3905	ZINC00873988	652	0.1710289865732193	NO	-
3906	ZINC00676682	203	0.17102746665477753	NO	-
3907	ZINC00873985	651	0.17100542783737183	NO	-
3908	ZINC00873773	645	0.17099463939666748	NO	-
3909	ZINC04180300	5239	0.17097865045070648	NO	-
3910	ZINC00852463	537	0.17097528278827667	NO	-
3911	ZINC00862290	585	0.17096811532974243	NO	-
3912	ZINC03421539	3524	0.1709630787372589	NO	-
3913	ZINC03433174	3540	0.17095759510993958	NO	-
3914	ZINC03992809	5071	0.1709573119878769	NO	-
3915	ZINC00804725	437	0.1709546446800232	NO	-
3916	ZINC00985669	960	0.1709490865468979	NO	-
3917	ZINC03428253	3532	0.17094877362251282	NO	-
3918	ZINC02798066	2711	0.17094378173351288	NO	-
3919	ZINC02798067	2712	0.17094378173351288	NO	-
3920	ZINC02849817	2785	0.17094340920448303	NO	-
3921	ZINC01125206	1244	0.17091584205627441	NO	-
3922	ZINC02835549	2757	0.17091427743434906	NO	-
3923	ZINC04388666	5433	0.17091186344623566	NO	-
3924	ZINC03249072	3239	0.17090919613838196	NO	-
3925	ZINC03444557	3568	0.1709073781967163	NO	-
3926	ZINC03660221	4206	0.17090018093585968	NO	-
3927	ZINC04192872	5249	0.17089080810546875	NO	-
3928	ZINC01040424	1035	0.1708776205778122	NO	-
3929	ZINC02451973	2317	0.17086423933506012	NO	-
3930	ZINC03997777	5092	0.17082859575748444	NO	-
3931	ZINC03593323	4031	0.17081183195114136	NO	-
3932	ZINC03832250	58	0.17080393433570862	YES	12
3933	ZINC03858018	4533	0.17076972126960754	NO	-
3934	ZINC04469704	5559	0.17076972126960754	NO	-
3935	ZINC04468537	5548	0.170765221118927	NO	-
3936	ZINC02973625	2979	0.17075474560260773	NO	-
3937	ZINC03971551	4938	0.17071329057216644	NO	-
3938	ZINC03971553	4939	0.17071329057216644	NO	-
3939	ZINC03866985	4627	0.17071102559566498	NO	-
3940	ZINC03868627	4741	0.17070427536964417	NO	-
3941	ZINC02852633	2799	0.1707025170326233	NO	-
3942	ZINC03079629	3136	0.17068739235401154	NO	-
3943	ZINC02748766	2642	0.17067483067512512	NO	-
3944	ZINC00912049	811	0.17066213488578796	NO	-
3945	ZINC01766799	1810	0.170660600066185	NO	-
3946	ZINC00905527	782	0.1706600934267044	NO	-
3947	ZINC04406533	5446	0.17065152525901794	NO	-
3948	ZINC00863684	589	0.17062726616859436	NO	-
3949	ZINC00814045	468	0.17062586545944214	NO	-
3950	ZINC03573548	3986	0.17061924934387207	NO	-
3951	ZINC02866385	2836	0.17061260342597961	NO	-
3952	ZINC03975053	4970	0.17060042917728424	NO	-
3953	ZINC03262182	3266	0.17059040069580078	NO	-
3954	ZINC00873585	643	0.170571431517601	NO	-
3955	ZINC00787017	383	0.17056496441364288	NO	-
3956	ZINC00962146	925	0.1705515831708908	NO	-
3957	ZINC00636996	88	0.17053532600402832	NO	-
3958	ZINC01338914	1569	0.1705343872308731	NO	-
3959	ZINC02736189	2627	0.17053377628326416	NO	-
3960	ZINC01110145	1192	0.17053106427192688	NO	-
3961	ZINC03892804	4834	0.1705109030008316	NO	-
3962	ZINC02051661	1981	0.17050687968730927	NO	-
3963	ZINC03207184	3185	0.1704947054386139	NO	-
3964	ZINC03263983	3271	0.17048753798007965	NO	-
3965	ZINC03323609	3364	0.17046403884887695	NO	-
3966	ZINC02321051	2180	0.17045898735523224	NO	-
3967	ZINC02881122	2873	0.17045868933200836	NO	-
3968	ZINC01438241	1705	0.17045444250106812	NO	-
3969	ZINC03024496	3053	0.170454204082489	NO	-
3970	ZINC02244620	2116	0.17044322192668915	NO	-
3971	ZINC04285158	5348	0.1704418957233429	NO	-
3972	ZINC04514411	5639	0.17044027149677277	NO	-
3973	ZINC03630198	4161	0.17043793201446533	NO	-
3974	ZINC02098522	2000	0.170429989695549	NO	-
3975	ZINC00867701	593	0.17042730748653412	NO	-
3976	ZINC01352522	1582	0.1704106330871582	NO	-
3977	ZINC02970854	2956	0.1704014390707016	NO	-
3978	ZINC02661308	2525	0.1703878492116928	NO	-
3979	ZINC03323022	3363	0.1703847497701645	NO	-
3980	ZINC02869597	2841	0.1703629046678543	NO	-
3981	ZINC01078142	1124	0.17035382986068726	NO	-
3982	ZINC03593360	4035	0.1703481674194336	NO	-
3983	ZINC03992810	5072	0.17034511268138885	NO	-
3984	ZINC04464510	5498	0.17034511268138885	NO	-
3985	ZINC03815531	10	0.17033828794956207	YES	5
3986	ZINC01889518	1839	0.17032751441001892	NO	-
3987	ZINC02797718	2707	0.17032736539840698	NO	-
3988	ZINC04511562	5635	0.17029118537902832	NO	-
3989	ZINC00937615	868	0.17028507590293884	NO	-
3990	ZINC03974971	4967	0.1702694594860077	NO	-
3991	ZINC01329397	1551	0.17026329040527344	NO	-
3992	ZINC03805362	4233	0.1702621430158615	NO	-
3993	ZINC01894878	1867	0.1702028214931488	NO	-
3994	ZINC00642394	96	0.17017334699630737	NO	-
3995	ZINC01027772	1020	0.1701412796974182	NO	-
3996	ZINC03868361	4714	0.17012658715248108	NO	-
3997	ZINC02627529	2416	0.17010970413684845	NO	-
3998	ZINC00672384	158	0.17010463774204254	NO	-
3999	ZINC03892376	4828	0.1700974404811859	NO	-
4000	ZINC03032100	3075	0.17005957663059235	NO	-
4001	ZINC01486060	1737	0.17003795504570007	NO	-
4002	ZINC03394465	3480	0.1700293868780136	NO	-
4003	ZINC03868370	4721	0.16998806595802307	NO	-
4004	ZINC04466016	5522	0.16998806595802307	NO	-
4005	ZINC03340956	3389	0.16997359693050385	NO	-
4006	ZINC00944574	887	0.16997286677360535	NO	-
4007	ZINC01132793	1270	0.16996781527996063	NO	-
4008	ZINC01475265	1722	0.1699592024087906	NO	-
4009	ZINC02763412	2664	0.1699570268392563	NO	-
4010	ZINC03500453	3794	0.169952854514122	NO	-
4011	ZINC00886113	726	0.16995210945606232	NO	-
4012	ZINC01247695	1440	0.16995210945606232	NO	-
4013	ZINC02840825	2769	0.16994890570640564	NO	-
4014	ZINC03480517	3750	0.1699446141719818	NO	-
4015	ZINC02909137	2902	0.16994233429431915	NO	-
4016	ZINC01108515	1183	0.16993847489356995	NO	-
4017	ZINC04308585	5366	0.16991481184959412	NO	-
4018	ZINC04246881	5285	0.16990408301353455	NO	-
4019	ZINC01151652	1329	0.16990119218826294	NO	-
4020	ZINC00867957	612	0.16989697515964508	NO	-
4021	ZINC03596548	4109	0.16989479959011078	NO	-
4022	ZINC02971873	2973	0.1698923408985138	NO	-
4023	ZINC03303041	3328	0.16984450817108154	NO	-
4024	ZINC00692815	255	0.16984359920024872	NO	-
4025	ZINC00908064	801	0.16984233260154724	NO	-
4026	ZINC00867781	608	0.16983625292778015	NO	-
4027	ZINC00673771	171	0.16982914507389069	NO	-
4028	ZINC02731558	2619	0.16981883347034454	NO	-
4029	ZINC01290802	1514	0.16981515288352966	NO	-
4030	ZINC01045484	1048	0.16976313292980194	NO	-
4031	ZINC03892803	4833	0.1697562038898468	NO	-
4032	ZINC02497190	2351	0.16974808275699615	NO	-
4033	ZINC00847493	522	0.16973423957824707	NO	-
4034	ZINC03084491	3144	0.16973082721233368	NO	-
4035	ZINC01117642	1214	0.169698104262352	NO	-
4036	ZINC03594440	4062	0.16969366371631622	NO	-
4037	ZINC03890664	4811	0.1696847528219223	NO	-
4038	ZINC03043605	3095	0.16966252028942108	NO	-
4039	ZINC02457643	2322	0.1696530282497406	NO	-
4040	ZINC02728712	2606	0.16965250670909882	NO	-
4041	ZINC03858808	4564	0.1696433424949646	NO	-
4042	ZINC03051475	3121	0.16963835060596466	NO	-
4043	ZINC02412779	2258	0.16963694989681244	NO	-
4044	ZINC02413212	2259	0.16963694989681244	NO	-
4045	ZINC00880859	701	0.16960766911506653	NO	-
4046	ZINC03462726	3652	0.16958066821098328	NO	-
4047	ZINC03854493	4418	0.16956673562526703	NO	-
4048	ZINC02321050	2179	0.1695445030927658	NO	-
4049	ZINC03619004	4151	0.1695425659418106	NO	-
4050	ZINC04467756	5539	0.16951756179332733	NO	-
4051	ZINC04492831	5609	0.16951242089271545	NO	-
4052	ZINC03461712	3633	0.1695062518119812	NO	-
4053	ZINC01137874	1284	0.16949328780174255	NO	-
4054	ZINC03519919	3890	0.16948819160461426	NO	-
4055	ZINC01057620	1067	0.1694832146167755	NO	-
4056	ZINC00908049	799	0.1694827526807785	NO	-
4057	ZINC00679598	226	0.1694519817829132	NO	-
4058	ZINC01187604	1385	0.1694205403327942	NO	-
4059	ZINC04126853	5181	0.1694130301475525	NO	-
4060	ZINC03968462	4877	0.1694045215845108	NO	-
4061	ZINC03857401	4502	0.1694035828113556	NO	-
4062	ZINC01486054	1735	0.16935820877552032	NO	-
4063	ZINC01924642	1899	0.1693425476551056	NO	-
4064	ZINC03319237	3352	0.16933389008045197	NO	-
4065	ZINC03519979	3894	0.16932913661003113	NO	-
4066	ZINC02636377	2454	0.16931772232055664	NO	-
4067	ZINC02388359	2238	0.16931119561195374	NO	-
4068	ZINC00779370	364	0.16930823028087616	NO	-
4069	ZINC03971538	4933	0.16929884254932404	NO	-
4070	ZINC02798087	2713	0.1692836433649063	NO	-
4071	ZINC03970234	4921	0.16928142309188843	NO	-
4072	ZINC02984552	2990	0.16927047073841095	NO	-
4073	ZINC02718977	2581	0.169253408908844	NO	-
4074	ZINC03462823	3654	0.16923151910305023	NO	-
4075	ZINC03868363	4716	0.1692098081111908	NO	-
4076	ZINC03975233	4981	0.16920524835586548	NO	-
4077	ZINC02747705	2640	0.1692037582397461	NO	-
4078	ZINC03631930	4180	0.16919903457164764	NO	-
4079	ZINC00880859	702	0.16918420791625977	NO	-
4080	ZINC01180004	1367	0.16918398439884186	NO	-
4081	ZINC00917715	821	0.16917982697486877	NO	-
4082	ZINC02970843	2955	0.16917823255062103	NO	-
4083	ZINC03858788	4555	0.1691703051328659	NO	-
4084	ZINC03892981	4837	0.1691446304321289	NO	-
4085	ZINC03451328	3584	0.16914404928684235	NO	-
4086	ZINC02969737	2948	0.16914068162441254	NO	-
4087	ZINC03940602	4854	0.169139102101326	NO	-
4088	ZINC01430090	1694	0.1691357046365738	NO	-
4089	ZINC03858536	4545	0.16912385821342468	NO	-
4090	ZINC03350131	3407	0.16912110149860382	NO	-
4091	ZINC02616355	2386	0.16909775137901306	NO	-
4092	ZINC00891618	754	0.1690952330827713	NO	-
4093	ZINC01134349	1275	0.1690913885831833	NO	-
4094	ZINC04087023	5162	0.16909070312976837	NO	-
4095	ZINC02729789	2616	0.16908709704875946	NO	-
4096	ZINC02729790	2617	0.16908709704875946	NO	-
4097	ZINC03854868	4440	0.16906659305095673	NO	-
4098	ZINC00642500	98	0.1690613031387329	NO	-
4099	ZINC03500456	3795	0.1690601110458374	NO	-
4100	ZINC03868364	4717	0.16905538737773895	NO	-
4101	ZINC00794485	404	0.16905000805854797	NO	-
4102	ZINC04309169	5367	0.169027179479599	NO	-
4103	ZINC00622650	45	0.169017031788826	NO	-
4104	ZINC04317324	5392	0.1690039485692978	NO	-
4105	ZINC01112515	1206	0.1689908355474472	NO	-
4106	ZINC03043876	3111	0.1689566671848297	NO	-
4107	ZINC03401044	3493	0.1689312756061554	NO	-
4108	ZINC03593707	4052	0.16892141103744507	NO	-
4109	ZINC03611129	4140	0.16890782117843628	NO	-
4110	ZINC00781498	370	0.16890226304531097	NO	-
4111	ZINC01325654	1546	0.16889065504074097	NO	-
4112	ZINC01325654	1548	0.16889065504074097	NO	-
4113	ZINC03596726	4112	0.16888266801834106	NO	-
4114	ZINC01894881	1868	0.16888152062892914	NO	-
4115	ZINC03442105	3563	0.16887760162353516	NO	-
4116	ZINC03442108	3564	0.16887760162353516	NO	-
4117	ZINC03081080	3137	0.16884975135326385	NO	-
4118	ZINC03087802	3146	0.1688484251499176	NO	-
4119	ZINC03975228	4979	0.1688355803489685	NO	-
4120	ZINC02972110	2976	0.1688302904367447	NO	-
4121	ZINC03032806	3081	0.1688273847103119	NO	-
4122	ZINC03157759	3163	0.16882190108299255	NO	-
4123	ZINC03022428	3019	0.16882166266441345	NO	-
4124	ZINC02205422	2070	0.16879895329475403	NO	-
4125	ZINC04323825	5398	0.16877412796020508	NO	-
4126	ZINC02571210	2370	0.16875845193862915	NO	-
4127	ZINC04466045	5525	0.1687566041946411	NO	-
4128	ZINC03850824	4299	0.16875329613685608	NO	-
4129	ZINC03630418	4163	0.16875092685222626	NO	-
4130	ZINC03630420	4164	0.16875092685222626	NO	-
4131	ZINC01166605	1346	0.1687190979719162	NO	-
4132	ZINC04487838	5591	0.16871002316474915	NO	-
4133	ZINC02798238	2716	0.1687023937702179	NO	-
4134	ZINC02720606	2595	0.1687014400959015	NO	-
4135	ZINC02852725	2801	0.16869255900382996	NO	-
4136	ZINC04273724	5338	0.1686895787715912	NO	-
4137	ZINC01093443	1156	0.16868676245212555	NO	-
4138	ZINC00677165	208	0.16867218911647797	NO	-
4139	ZINC03855241	4465	0.1686553955078125	NO	-
4140	ZINC03853175	4373	0.16862764954566956	NO	-
4141	ZINC03931115	4851	0.16861481964588165	NO	-
4142	ZINC03593708	4053	0.16861049830913544	NO	-
4143	ZINC03278711	3289	0.16854241490364075	NO	-
4144	ZINC02729370	2611	0.168528750538826	NO	-
4145	ZINC01338890	1566	0.16851851344108582	NO	-
4146	ZINC01120823	1224	0.1684870719909668	NO	-
4147	ZINC03819858	4252	0.1684763878583908	NO	-
4148	ZINC03815545	72	0.16847148537635803	YES	12
4149	ZINC03854877	4444	0.16847041249275208	NO	-
4150	ZINC03889775	4784	0.16846968233585358	NO	-
4151	ZINC03568172	3975	0.16846854984760284	NO	-
4152	ZINC03970218	4917	0.16845999658107758	NO	-
4153	ZINC02400852	2243	0.16844874620437622	NO	-
4154	ZINC04501934	5627	0.16844657063484192	NO	-
4155	ZINC00786476	381	0.16844570636749268	NO	-
4156	ZINC03462835	3657	0.1684338003396988	NO	-
4157	ZINC02435277	2291	0.1684330254793167	NO	-
4158	ZINC03867803	4694	0.16842706501483917	NO	-
4159	ZINC01803117	1821	0.16841499507427216	NO	-
4160	ZINC03859635	4588	0.1683942824602127	NO	-
4161	ZINC04087042	5164	0.1683681160211563	NO	-
4162	ZINC01282190	1475	0.16836780309677124	NO	-
4163	ZINC00939258	873	0.16836535930633545	NO	-
4164	ZINC03971540	4934	0.16833724081516266	NO	-
4165	ZINC03051428	3118	0.1683291643857956	NO	-
4166	ZINC01052671	1063	0.1683177798986435	NO	-
4167	ZINC03043549	3092	0.16829626262187958	NO	-
4168	ZINC00923862	832	0.16828329861164093	NO	-
4169	ZINC03362789	3437	0.1682819277048111	NO	-
4170	ZINC01071611	1102	0.16827942430973053	NO	-
4171	ZINC03853014	4360	0.1682521551847458	NO	-
4172	ZINC00893688	760	0.16823188960552216	NO	-
4173	ZINC00893688	761	0.16823188960552216	NO	-
4174	ZINC04465127	5505	0.16820065677165985	NO	-
4175	ZINC03852840	4351	0.1681981384754181	NO	-
4176	ZINC01898571	1870	0.16819356381893158	NO	-
4177	ZINC02452662	2318	0.16819137334823608	NO	-
4178	ZINC01151652	1330	0.16818667948246002	NO	-
4179	ZINC00917634	817	0.16816507279872894	NO	-
4180	ZINC01282192	1478	0.16813980042934418	NO	-
4181	ZINC01065819	1086	0.1681388020515442	NO	-
4182	ZINC04617936	2	0.1681363433599472	YES	2
4183	ZINC02909137	2903	0.16813358664512634	NO	-
4184	ZINC02909137	2904	0.16813358664512634	NO	-
4185	ZINC01355573	1587	0.16810935735702515	NO	-
4186	ZINC02281310	2140	0.16810081899166107	NO	-
4187	ZINC04289663	5356	0.16809773445129395	NO	-
4188	ZINC04000899	5100	0.16809238493442535	NO	-
4189	ZINC03032804	3080	0.16805975139141083	NO	-
4190	ZINC01143213	1303	0.16801054775714874	NO	-
4191	ZINC00673757	169	0.16800959408283234	NO	-
4192	ZINC00673765	170	0.16800959408283234	NO	-
4193	ZINC03235379	3210	0.1680070459842682	NO	-
4194	ZINC04156340	5203	0.16800488531589508	NO	-
4195	ZINC02656076	2510	0.16799546778202057	NO	-
4196	ZINC03857389	4497	0.16798312962055206	NO	-
4197	ZINC04464351	5494	0.16798312962055206	NO	-
4198	ZINC04492624	5603	0.1679634302854538	NO	-
4199	ZINC04033709	5131	0.1679619550704956	NO	-
4200	ZINC03594514	4066	0.16794131696224213	NO	-
4201	ZINC03854366	4416	0.1679212898015976	NO	-
4202	ZINC04333029	5403	0.1679011881351471	NO	-
4203	ZINC02875776	2856	0.1678924858570099	NO	-
4204	ZINC00642501	99	0.16788971424102783	NO	-
4205	ZINC00812071	457	0.16786576807498932	NO	-
4206	ZINC03859783	4598	0.1678602397441864	NO	-
4207	ZINC02798371	2719	0.16785487532615662	NO	-
4208	ZINC00843787	520	0.1678353250026703	NO	-
4209	ZINC03593711	4055	0.16782432794570923	NO	-
4210	ZINC03991955	5066	0.16782385110855103	NO	-
4211	ZINC00908043	795	0.16781583428382874	NO	-
4212	ZINC01868097	1833	0.16778936982154846	NO	-
4213	ZINC04317324	5391	0.16775192320346832	NO	-
4214	ZINC02051663	1982	0.1677500307559967	NO	-
4215	ZINC00872279	634	0.16773976385593414	NO	-
4216	ZINC00674590	182	0.16772529482841492	NO	-
4217	ZINC03405330	3499	0.16772529482841492	NO	-
4218	ZINC02764599	2670	0.16772517561912537	NO	-
4219	ZINC02746289	2637	0.16768941283226013	NO	-
4220	ZINC02261476	2130	0.1676674485206604	NO	-
4221	ZINC03975095	4972	0.1676342636346817	NO	-
4222	ZINC03600440	4129	0.1676308512687683	NO	-
4223	ZINC00907523	790	0.16761712729930878	NO	-
4224	ZINC03852903	4355	0.16760118305683136	NO	-
4225	ZINC03480276	3747	0.16760018467903137	NO	-
4226	ZINC03464416	3679	0.16757827997207642	NO	-
4227	ZINC02751103	2645	0.16756398975849152	NO	-
4228	ZINC00624644	54	0.16756099462509155	NO	-
4229	ZINC00707444	281	0.16755785048007965	NO	-
4230	ZINC02857209	2822	0.16754740476608276	NO	-
4231	ZINC01937853	1913	0.16752642393112183	NO	-
4232	ZINC04179054	5236	0.16752009093761444	NO	-
4233	ZINC00928948	846	0.16750910878181458	NO	-
4234	ZINC02852316	2797	0.16750846803188324	NO	-
4235	ZINC03557354	3952	0.16750800609588623	NO	-
4236	ZINC01589621	1782	0.16749612987041473	NO	-
4237	ZINC03444045	3567	0.16749553382396698	NO	-
4238	ZINC03979853	5001	0.16749289631843567	NO	-
4239	ZINC02059664	1988	0.167473703622818	NO	-
4240	ZINC02970350	2953	0.16746366024017334	NO	-
4241	ZINC01145503	1315	0.167459636926651	NO	-
4242	ZINC03120080	3158	0.16745811700820923	NO	-
4243	ZINC00955447	902	0.16745637357234955	NO	-
4244	ZINC00868824	617	0.16743803024291992	NO	-
4245	ZINC00907900	793	0.16741298139095306	NO	-
4246	ZINC02391614	2240	0.16741034388542175	NO	-
4247	ZINC00683284	239	0.16736704111099243	NO	-
4248	ZINC02329855	2194	0.16735729575157166	NO	-
4249	ZINC03858110	4536	0.16734464466571808	NO	-
4250	ZINC03031861	3073	0.16734261810779572	NO	-
4251	ZINC01425708	1687	0.16733740270137787	NO	-
4252	ZINC03043594	3093	0.16733388602733612	NO	-
4253	ZINC03857128	4481	0.16732585430145264	NO	-
4254	ZINC00881088	706	0.16732481122016907	NO	-
4255	ZINC03854102	4402	0.1673201471567154	NO	-
4256	ZINC02632590	2438	0.1673169583082199	NO	-
4257	ZINC01486060	1738	0.16731631755828857	NO	-
4258	ZINC02872135	2846	0.16731099784374237	NO	-
4259	ZINC02457643	2323	0.16730213165283203	NO	-
4260	ZINC03971536	4931	0.1672877073287964	NO	-
4261	ZINC03971537	4932	0.1672877073287964	NO	-
4262	ZINC02729748	2614	0.1672866940498352	NO	-
4263	ZINC03507030	3862	0.16727927327156067	NO	-
4264	ZINC03834091	19	0.16726112365722656	YES	5
4265	ZINC03938330	4852	0.16725824773311615	NO	-
4266	ZINC03971535	4930	0.16725623607635498	NO	-
4267	ZINC00680505	227	0.16725224256515503	NO	-
4268	ZINC00687837	247	0.16723445057868958	NO	-
4269	ZINC03631946	4186	0.16721218824386597	NO	-
4270	ZINC03557356	3953	0.1672108918428421	NO	-
4271	ZINC03464065	3665	0.1671794205904007	NO	-
4272	ZINC03968462	4878	0.16717185080051422	NO	-
4273	ZINC02830522	2753	0.16717158257961273	NO	-
4274	ZINC04270367	5333	0.16715843975543976	NO	-
4275	ZINC02959583	2941	0.16715611517429352	NO	-
4276	ZINC00908048	798	0.167122483253479	NO	-
4277	ZINC03857397	4498	0.16712245345115662	NO	-
4278	ZINC00944572	885	0.16711823642253876	NO	-
4279	ZINC02205423	2071	0.1671086698770523	NO	-
4280	ZINC04464351	5492	0.16707855463027954	NO	-
4281	ZINC03820708	4256	0.16707465052604675	NO	-
4282	ZINC03388841	3475	0.16706418991088867	NO	-
4283	ZINC03850436	4292	0.16705939173698425	NO	-
4284	ZINC02760890	2654	0.16704069077968597	NO	-
4285	ZINC03465293	3695	0.167029470205307	NO	-
4286	ZINC02850979	2790	0.1670175939798355	NO	-
4287	ZINC04447251	5480	0.16699671745300293	NO	-
4288	ZINC03868698	4749	0.16695772111415863	NO	-
4289	ZINC03868703	4751	0.16695772111415863	NO	-
4290	ZINC04466214	5531	0.16695772111415863	NO	-
4291	ZINC04466222	5533	0.16695772111415863	NO	-
4292	ZINC01654937	1799	0.16693207621574402	NO	-
4293	ZINC03237908	3214	0.16692900657653809	NO	-
4294	ZINC03851538	4312	0.16692475974559784	NO	-
4295	ZINC02729369	2610	0.16692297160625458	NO	-
4296	ZINC02651463	2498	0.1669171303510666	NO	-
4297	ZINC01330057	1558	0.16690778732299805	NO	-
4298	ZINC04289663	5355	0.16690029203891754	NO	-
4299	ZINC00905064	779	0.16688859462738037	NO	-
4300	ZINC00881088	707	0.16688477993011475	NO	-
4301	ZINC00628450	66	0.1668810099363327	NO	-
4302	ZINC02841630	2771	0.16685475409030914	NO	-
4303	ZINC00959968	918	0.16682319343090057	NO	-
4304	ZINC00794467	402	0.16679765284061432	NO	-
4305	ZINC02787752	2692	0.16676077246665955	NO	-
4306	ZINC03977257	4990	0.16676031053066254	NO	-
4307	ZINC02341990	2209	0.16675472259521484	NO	-
4308	ZINC03369537	3451	0.16675373911857605	NO	-
4309	ZINC03991954	5065	0.1667470932006836	NO	-
4310	ZINC03631289	4170	0.1667470633983612	NO	-
4311	ZINC00667048	141	0.16672208905220032	NO	-
4312	ZINC00867749	599	0.16669470071792603	NO	-
4313	ZINC02773087	2680	0.1666792631149292	NO	-
4314	ZINC02800231	2728	0.1666644811630249	NO	-
4315	ZINC01192507	1388	0.1666577160358429	NO	-
4316	ZINC03890637	4808	0.16665710508823395	NO	-
4317	ZINC03857168	4483	0.1666496843099594	NO	-
4318	ZINC01125325	1246	0.16662843525409698	NO	-
4319	ZINC01185041	1374	0.16661816835403442	NO	-
4320	ZINC03519225	3885	0.16659869253635406	NO	-
4321	ZINC01325654	1547	0.16659201681613922	NO	-
4322	ZINC03563005	3964	0.16658133268356323	NO	-
4323	ZINC00589274	18	0.16657091677188873	NO	-
4324	ZINC03469853	3708	0.1665651947259903	NO	-
4325	ZINC04369128	5422	0.16655322909355164	NO	-
4326	ZINC00852557	540	0.16655175387859344	NO	-
4327	ZINC01287236	1510	0.1665341556072235	NO	-
4328	ZINC03560397	3962	0.16651053726673126	NO	-
4329	ZINC04225496	5270	0.16647808253765106	NO	-
4330	ZINC02289805	2145	0.16647391021251678	NO	-
4331	ZINC02866361	2835	0.16647125780582428	NO	-
4332	ZINC00672673	162	0.16646715998649597	NO	-
4333	ZINC02879625	2870	0.16646306216716766	NO	-
4334	ZINC04308530	5364	0.16646109521389008	NO	-
4335	ZINC01877446	1836	0.16646040976047516	NO	-
4336	ZINC01148652	1323	0.1664501428604126	NO	-
4337	ZINC04267411	5325	0.1664246767759323	NO	-
4338	ZINC03433272	3541	0.16642406582832336	NO	-
4339	ZINC03405350	3500	0.16641831398010254	NO	-
4340	ZINC03631909	4179	0.16641050577163696	NO	-
4341	ZINC02858034	2825	0.1663997918367386	NO	-
4342	ZINC02690758	2556	0.16636928915977478	NO	-
4343	ZINC03326450	3369	0.16635330021381378	NO	-
4344	ZINC03975052	4969	0.16634462773799896	NO	-
4345	ZINC01217291	1413	0.16631850600242615	NO	-
4346	ZINC03593050	4026	0.16631697118282318	NO	-
4347	ZINC03858800	4559	0.16627153754234314	NO	-
4348	ZINC04638699	5675	0.16626861691474915	NO	-
4349	ZINC03817331	4242	0.1662604659795761	NO	-
4350	ZINC03028152	3060	0.16625984013080597	NO	-
4351	ZINC03043759	3104	0.16625933349132538	NO	-
4352	ZINC02436101	2293	0.16623114049434662	NO	-
4353	ZINC03645881	4195	0.16622602939605713	NO	-
4354	ZINC02729729	2613	0.16622215509414673	NO	-
4355	ZINC02795651	2703	0.16617347300052643	NO	-
4356	ZINC01960481	1930	0.16616369783878326	NO	-
4357	ZINC03860127	4611	0.16616226732730865	NO	-
4358	ZINC03105223	3155	0.16615989804267883	NO	-
4359	ZINC03815559	32	0.16615177690982819	YES	5
4360	ZINC02145502	2034	0.16613692045211792	NO	-
4361	ZINC01355573	1586	0.16613681614398956	NO	-
4362	ZINC00603168	39	0.16613171994686127	NO	-
4363	ZINC03854871	4441	0.16612431406974792	NO	-
4364	ZINC03519997	3895	0.1661219596862793	NO	-
4365	ZINC00809586	449	0.16610924899578094	NO	-
4366	ZINC03406613	3503	0.16610556840896606	NO	-
4367	ZINC00134363	3	0.16608282923698425	NO	-
4368	ZINC02112465	2005	0.1660579890012741	NO	-
4369	ZINC01470753	1717	0.16605757176876068	NO	-
4370	ZINC01470757	1718	0.16605757176876068	NO	-
4371	ZINC03298772	3320	0.16605336964130402	NO	-
4372	ZINC02713762	2571	0.16604645550251007	NO	-
4373	ZINC03256759	3251	0.16604004800319672	NO	-
4374	ZINC04411591	5453	0.1660224348306656	NO	-
4375	ZINC00640347	94	0.1660175770521164	NO	-
4376	ZINC04273986	5343	0.16600961983203888	NO	-
4377	ZINC00996517	987	0.16600631177425385	NO	-
4378	ZINC00818877	481	0.16600099205970764	NO	-
4379	ZINC00590964	21	0.16600091755390167	NO	-
4380	ZINC03631377	4172	0.16596975922584534	NO	-
4381	ZINC00674145	172	0.1659686416387558	NO	-
4382	ZINC01921495	1889	0.16596850752830505	NO	-
4383	ZINC03890990	4819	0.1659611463546753	NO	-
4384	ZINC04414812	5455	0.16595914959907532	NO	-
4385	ZINC00818495	480	0.16594962775707245	NO	-
4386	ZINC01486054	1736	0.16594722867012024	NO	-
4387	ZINC02720588	2591	0.16593532264232635	NO	-
4388	ZINC03852394	4340	0.16592103242874146	NO	-
4389	ZINC02405397	2249	0.1659141331911087	NO	-
4390	ZINC02417667	2271	0.1659141331911087	NO	-
4391	ZINC03320884	3356	0.16588526964187622	NO	-
4392	ZINC01038159	1032	0.16588300466537476	NO	-
4393	ZINC04518730	5645	0.16587848961353302	NO	-
4394	ZINC02322236	2181	0.16587676107883453	NO	-
4395	ZINC03317467	3351	0.16586612164974213	NO	-
4396	ZINC00674157	173	0.16585665941238403	NO	-
4397	ZINC02066155	1991	0.16585654020309448	NO	-
4398	ZINC03849449	4274	0.16585589945316315	NO	-
4399	ZINC04018900	5122	0.16584712266921997	NO	-
4400	ZINC03461818	3638	0.16584041714668274	NO	-
4401	ZINC02662042	2530	0.16581612825393677	NO	-
4402	ZINC03465469	3698	0.1658032238483429	NO	-
4403	ZINC03854994	4452	0.16578996181488037	NO	-
4404	ZINC02763623	2665	0.16578149795532227	NO	-
4405	ZINC03323022	3362	0.16577644646167755	NO	-
4406	ZINC03889621	4774	0.1657310426235199	NO	-
4407	ZINC02805610	2734	0.1657046675682068	NO	-
4408	ZINC04235405	5278	0.16569378972053528	NO	-
4409	ZINC03248531	3238	0.1656905561685562	NO	-
4410	ZINC03051641	3122	0.16566301882266998	NO	-
4411	ZINC01178701	1365	0.1656310111284256	NO	-
4412	ZINC00673584	167	0.16562844812870026	NO	-
4413	ZINC00862124	580	0.16562166810035706	NO	-
4414	ZINC03480278	3748	0.16562016308307648	NO	-
4415	ZINC00809582	448	0.1656019538640976	NO	-
4416	ZINC04488437	5592	0.1656002402305603	NO	-
4417	ZINC04484894	5581	0.1655941903591156	NO	-
4418	ZINC03890992	4820	0.16558726131916046	NO	-
4419	ZINC03890297	4804	0.16558586061000824	NO	-
4420	ZINC03017522	3001	0.16556622087955475	NO	-
4421	ZINC02635207	2449	0.16555887460708618	NO	-
4422	ZINC02291969	2146	0.1655472368001938	NO	-
4423	ZINC02975391	2981	0.1655382215976715	NO	-
4424	ZINC04357698	5411	0.165536567568779	NO	-
4425	ZINC03890135	4795	0.16552530229091644	NO	-
4426	ZINC04491838	5597	0.16551661491394043	NO	-
4427	ZINC02879499	2869	0.1654832363128662	NO	-
4428	ZINC03596844	4117	0.16547511518001556	NO	-
4429	ZINC00991966	980	0.16547228395938873	NO	-
4430	ZINC04433539	5469	0.16545701026916504	NO	-
4431	ZINC03352721	3411	0.1654413938522339	NO	-
4432	ZINC00892218	756	0.16543839871883392	NO	-
4433	ZINC03631932	4181	0.1654256135225296	NO	-
4434	ZINC04348726	5409	0.16541337966918945	NO	-
4435	ZINC00862177	584	0.16539469361305237	NO	-
4436	ZINC03393762	3479	0.16539466381072998	NO	-
4437	ZINC03263275	3269	0.16538865864276886	NO	-
4438	ZINC03867385	4656	0.16536542773246765	NO	-
4439	ZINC03519256	3886	0.16534937918186188	NO	-
4440	ZINC02970856	2957	0.1653493493795395	NO	-
4441	ZINC02406026	2250	0.16531598567962646	NO	-
4442	ZINC03852330	4339	0.16531145572662354	NO	-
4443	ZINC02840021	2767	0.16529402136802673	NO	-
4444	ZINC00649397	115	0.1652916520833969	NO	-
4445	ZINC04218120	5258	0.16529123485088348	NO	-
4446	ZINC03852839	4350	0.16528759896755219	NO	-
4447	ZINC00930006	853	0.16528189182281494	NO	-
4448	ZINC01378918	1629	0.1652715653181076	NO	-
4449	ZINC01909331	1877	0.16524234414100647	NO	-
4450	ZINC04467768	5541	0.16523809731006622	NO	-
4451	ZINC03889445	4769	0.16522186994552612	NO	-
4452	ZINC01441110	1711	0.1652202308177948	NO	-
4453	ZINC01441110	1712	0.1652202308177948	NO	-
4454	ZINC03533886	3926	0.16521920263767242	NO	-
4455	ZINC02748038	2641	0.16521506011486053	NO	-
4456	ZINC02797985	2710	0.16520880162715912	NO	-
4457	ZINC03970218	4918	0.16519980132579803	NO	-
4458	ZINC02630395	2429	0.16519667208194733	NO	-
4459	ZINC02630397	2430	0.16519667208194733	NO	-
4460	ZINC03890298	4805	0.16519205272197723	NO	-
4461	ZINC04191411	5245	0.16518384218215942	NO	-
4462	ZINC00860568	564	0.16516318917274475	NO	-
4463	ZINC01134349	1274	0.1651545614004135	NO	-
4464	ZINC03857241	4491	0.16514621675014496	NO	-
4465	ZINC02973501	2978	0.1651410609483719	NO	-
4466	ZINC03292909	3312	0.16514037549495697	NO	-
4467	ZINC01366248	1607	0.16512228548526764	NO	-
4468	ZINC03858810	4565	0.16511540114879608	NO	-
4469	ZINC03291936	3309	0.16507358849048615	NO	-
4470	ZINC03853785	4395	0.16505230963230133	NO	-
4471	ZINC00674166	174	0.1650499403476715	NO	-
4472	ZINC02653785	2503	0.16502109169960022	NO	-
4473	ZINC02656194	2511	0.1650061309337616	NO	-
4474	ZINC03298770	3319	0.16499856114387512	NO	-
4475	ZINC02907641	2898	0.16497698426246643	NO	-
4476	ZINC03032099	3074	0.16497310996055603	NO	-
4477	ZINC03890647	4810	0.16496442258358002	NO	-
4478	ZINC00806557	446	0.16492627561092377	NO	-
4479	ZINC01042820	1042	0.16490696370601654	NO	-
4480	ZINC00862170	583	0.16489870846271515	NO	-
4481	ZINC00631080	72	0.1648716926574707	NO	-
4482	ZINC01959996	1929	0.1648588478565216	NO	-
4483	ZINC02843105	2773	0.1648588478565216	NO	-
4484	ZINC04087028	5163	0.1648463010787964	NO	-
4485	ZINC04440777	5474	0.16484376788139343	NO	-
4486	ZINC03368156	3446	0.16483497619628906	NO	-
4487	ZINC03368160	3447	0.16483497619628906	NO	-
4488	ZINC03234936	3209	0.16482771933078766	NO	-
4489	ZINC01894884	1869	0.16478930413722992	NO	-
4490	ZINC02876637	2858	0.1647687405347824	NO	-
4491	ZINC02652059	2499	0.1647433191537857	NO	-
4492	ZINC03034134	3083	0.16470734775066376	NO	-
4493	ZINC02196877	2056	0.16469135880470276	NO	-
4494	ZINC03867142	4636	0.16467584669589996	NO	-
4495	ZINC03023146	3029	0.1646718531847	NO	-
4496	ZINC03596842	4116	0.16465730965137482	NO	-
4497	ZINC00756867	318	0.164651557803154	NO	-
4498	ZINC01967779	1943	0.1646430939435959	NO	-
4499	ZINC03631940	4184	0.1646418571472168	NO	-
4500	ZINC03292924	3313	0.16461138427257538	NO	-
4501	ZINC01073432	1105	0.16460011899471283	NO	-
4502	ZINC02689531	2549	0.16458992660045624	NO	-
4503	ZINC01066016	1087	0.1645800918340683	NO	-
4504	ZINC03631283	4168	0.16457034647464752	NO	-
4505	ZINC03854879	4446	0.16453200578689575	NO	-
4506	ZINC00993815	985	0.16451071202754974	NO	-
4507	ZINC01027889	1021	0.1645021140575409	NO	-
4508	ZINC03022863	3023	0.164493590593338	NO	-
4509	ZINC03983104	5022	0.16448716819286346	NO	-
4510	ZINC00780959	369	0.16448669135570526	NO	-
4511	ZINC03462046	3643	0.16448022425174713	NO	-
4512	ZINC03563007	3965	0.16447831690311432	NO	-
4513	ZINC02729749	2615	0.16447092592716217	NO	-
4514	ZINC01045497	1049	0.16445691883563995	NO	-
4515	ZINC03834108	33	0.16444875299930573	YES	5
4516	ZINC03858807	4563	0.1644354611635208	NO	-
4517	ZINC01196859	1395	0.16443173587322235	NO	-
4518	ZINC04307058	5362	0.1644199639558792	NO	-
4519	ZINC02905647	2897	0.1644039750099182	NO	-
4520	ZINC03519341	3887	0.16438183188438416	NO	-
4521	ZINC00883086	719	0.16437746584415436	NO	-
4522	ZINC02887701	2891	0.16437745094299316	NO	-
4523	ZINC00687841	248	0.16436338424682617	NO	-
4524	ZINC03360022	3430	0.164348304271698	NO	-
4525	ZINC00667424	145	0.1643424928188324	NO	-
4526	ZINC02168967	2038	0.1643366813659668	NO	-
4527	ZINC02427606	2284	0.16432683169841766	NO	-
4528	ZINC03465290	3694	0.16431795060634613	NO	-
4529	ZINC00589276	19	0.16431006789207458	NO	-
4530	ZINC02859293	2829	0.16428060829639435	NO	-
4531	ZINC03303039	3327	0.16426481306552887	NO	-
4532	ZINC04225295	5266	0.16425514221191406	NO	-
4533	ZINC04333033	5404	0.16425323486328125	NO	-
4534	ZINC01174894	1355	0.16423362493515015	NO	-
4535	ZINC02971277	2963	0.16422748565673828	NO	-
4536	ZINC02592454	2378	0.16421982645988464	NO	-
4537	ZINC03043618	3097	0.16421860456466675	NO	-
4538	ZINC02144095	2031	0.16419269144535065	NO	-
4539	ZINC02793918	2698	0.16419261693954468	NO	-
4540	ZINC00868824	616	0.1641809195280075	NO	-
4541	ZINC03387330	3473	0.1641673892736435	NO	-
4542	ZINC03508835	3868	0.1641673892736435	NO	-
4543	ZINC01379047	1654	0.16415411233901978	NO	-
4544	ZINC02853883	2810	0.16414719820022583	NO	-
4545	ZINC03854876	4443	0.16414625942707062	NO	-
4546	ZINC03439723	3562	0.16413749754428864	NO	-
4547	ZINC00928940	845	0.16412748396396637	NO	-
4548	ZINC02969738	2949	0.1641247719526291	NO	-
4549	ZINC03292972	3314	0.1641203612089157	NO	-
4550	ZINC04470047	5567	0.16411720216274261	NO	-
4551	ZINC02276581	2137	0.16411297023296356	NO	-
4552	ZINC04507231	5631	0.16409997642040253	NO	-
4553	ZINC00867750	600	0.16409656405448914	NO	-
4554	ZINC02799058	2725	0.1640913188457489	NO	-
4555	ZINC03247650	3231	0.1640830934047699	NO	-
4556	ZINC03031241	3067	0.1640717089176178	NO	-
4557	ZINC03983105	5023	0.1640428602695465	NO	-
4558	ZINC01379058	1656	0.1640346795320511	NO	-
4559	ZINC03858864	4567	0.16399742662906647	NO	-
4560	ZINC03850960	4300	0.1639951467514038	NO	-
4561	ZINC03366558	3443	0.16397978365421295	NO	-
4562	ZINC00878071	687	0.1639796942472458	NO	-
4563	ZINC01516487	1769	0.1639459729194641	NO	-
4564	ZINC03383553	3467	0.16394594311714172	NO	-
4565	ZINC02970894	2960	0.16392238438129425	NO	-
4566	ZINC04492831	5606	0.16389843821525574	NO	-
4567	ZINC03460577	3623	0.16389614343643188	NO	-
4568	ZINC04134722	5189	0.16389025747776031	NO	-
4569	ZINC03850308	4290	0.163848876953125	NO	-
4570	ZINC01937845	1912	0.16384807229042053	NO	-
4571	ZINC00883003	716	0.163832888007164	NO	-
4572	ZINC04059224	5153	0.16382630169391632	NO	-
4573	ZINC01080629	1133	0.1638190597295761	NO	-
4574	ZINC03462814	3653	0.16381527483463287	NO	-
4575	ZINC00867781	609	0.16381102800369263	NO	-
4576	ZINC02636069	2453	0.16378533840179443	NO	-
4577	ZINC00917733	824	0.16378459334373474	NO	-
4578	ZINC00867750	601	0.16374830901622772	NO	-
4579	ZINC02747454	2639	0.16372618079185486	NO	-
4580	ZINC03629382	4155	0.16372248530387878	NO	-
4581	ZINC02325625	2184	0.16370421648025513	NO	-
4582	ZINC03867845	4698	0.16369852423667908	NO	-
4583	ZINC02657852	2519	0.16369286179542542	NO	-
4584	ZINC03436159	3544	0.16369286179542542	NO	-
4585	ZINC00908067	803	0.16368374228477478	NO	-
4586	ZINC01142551	1301	0.1636660099029541	NO	-
4587	ZINC02971612	2969	0.16366268694400787	NO	-
4588	ZINC01060865	1071	0.16366161406040192	NO	-
4589	ZINC01223617	1420	0.16365890204906464	NO	-
4590	ZINC02047503	68	0.1636546403169632	YES	12
4591	ZINC04169265	5223	0.1636483520269394	NO	-
4592	ZINC04423993	5465	0.1636005938053131	NO	-
4593	ZINC02728210	2604	0.16358573734760284	NO	-
4594	ZINC01767707	1813	0.16357453167438507	NO	-
4595	ZINC01282194	1484	0.1635444313287735	NO	-
4596	ZINC01949708	1920	0.16353903710842133	NO	-
4597	ZINC04467765	5540	0.1634920835494995	NO	-
4598	ZINC00787314	388	0.16348887979984283	NO	-
4599	ZINC03867616	4679	0.16346198320388794	NO	-
4600	ZINC01003784	997	0.16345883905887604	NO	-
4601	ZINC01178701	1364	0.16345524787902832	NO	-
4602	ZINC01111588	1197	0.16343429684638977	NO	-
4603	ZINC02497443	2352	0.16343069076538086	NO	-
4604	ZINC02857624	2823	0.16342905163764954	NO	-
4605	ZINC03357918	3426	0.16342680156230927	NO	-
4606	ZINC04364128	5417	0.16341757774353027	NO	-
4607	ZINC04364218	5418	0.16341757774353027	NO	-
4608	ZINC02286178	2143	0.1634150594472885	NO	-
4609	ZINC03866913	4626	0.16339552402496338	NO	-
4610	ZINC03818920	4246	0.16339287161827087	NO	-
4611	ZINC03867617	4681	0.16336537897586823	NO	-
4612	ZINC03857399	4500	0.16336145997047424	NO	-
4613	ZINC02310886	2162	0.1633426398038864	NO	-
4614	ZINC01189372	1386	0.16334013640880585	NO	-
4615	ZINC03815223	67	0.16327424347400665	YES	12
4616	ZINC02802119	2731	0.16327087581157684	NO	-
4617	ZINC04218120	5257	0.16324441134929657	NO	-
4618	ZINC03819858	4253	0.16324405372142792	NO	-
4619	ZINC02794279	2699	0.16322122514247894	NO	-
4620	ZINC00888688	739	0.16321614384651184	NO	-
4621	ZINC03867845	4699	0.1631876528263092	NO	-
4622	ZINC03892663	4832	0.16316086053848267	NO	-
4623	ZINC02757082	2652	0.1631581336259842	NO	-
4624	ZINC03391589	3478	0.16314105689525604	NO	-
4625	ZINC01109661	1187	0.16310113668441772	NO	-
4626	ZINC01142387	1294	0.16305813193321228	NO	-
4627	ZINC03059483	3130	0.16304343938827515	NO	-
4628	ZINC03853784	4394	0.16301117837429047	NO	-
4629	ZINC04167540	5221	0.16301096975803375	NO	-
4630	ZINC01342470	1574	0.16300033032894135	NO	-
4631	ZINC03854118	4406	0.16300015151500702	NO	-
4632	ZINC00823876	489	0.16298623383045197	NO	-
4633	ZINC03857239	4490	0.16298244893550873	NO	-
4634	ZINC01142388	1295	0.16297729313373566	NO	-
4635	ZINC03250818	3246	0.1629648059606552	NO	-
4636	ZINC01166792	1347	0.1629641056060791	NO	-
4637	ZINC03599168	4123	0.16296331584453583	NO	-
4638	ZINC02858428	2826	0.16295629739761353	NO	-
4639	ZINC00877829	683	0.16294525563716888	NO	-
4640	ZINC04252298	5319	0.1629396677017212	NO	-
4641	ZINC01282198	1494	0.162931427359581	NO	-
4642	ZINC01282198	1495	0.162931427359581	NO	-
4643	ZINC00949888	895	0.16292983293533325	NO	-
4644	ZINC02760015	2653	0.1629156470298767	NO	-
4645	ZINC01346653	1579	0.16290466487407684	NO	-
4646	ZINC00909540	808	0.16290323436260223	NO	-
4647	ZINC01379062	1658	0.16289810836315155	NO	-
4648	ZINC02279900	2139	0.16289253532886505	NO	-
4649	ZINC02521698	2364	0.16288985311985016	NO	-
4650	ZINC04285737	5353	0.16286209225654602	NO	-
4651	ZINC03947974	4862	0.16282086074352264	NO	-
4652	ZINC04174590	5228	0.162820503115654	NO	-
4653	ZINC03890646	4809	0.16281405091285706	NO	-
4654	ZINC01117719	1215	0.1628001183271408	NO	-
4655	ZINC01282206	1496	0.16279922425746918	NO	-
4656	ZINC02772831	2676	0.1627833992242813	NO	-
4657	ZINC04365883	5419	0.16276255249977112	NO	-
4658	ZINC03980714	5004	0.16275113821029663	NO	-
4659	ZINC03429641	3537	0.16274796426296234	NO	-
4660	ZINC02875679	2854	0.1627456247806549	NO	-
4661	ZINC04491838	5596	0.16270923614501953	NO	-
4662	ZINC00624644	55	0.1626981794834137	NO	-
4663	ZINC04225343	5268	0.16267266869544983	NO	-
4664	ZINC02643298	2475	0.1626683622598648	NO	-
4665	ZINC00893688	759	0.1626313328742981	NO	-
4666	ZINC01282197	1491	0.16261212527751923	NO	-
4667	ZINC01282197	1492	0.16261212527751923	NO	-
4668	ZINC00853664	546	0.16256986558437347	NO	-
4669	ZINC00624793	59	0.16255848109722137	NO	-
4670	ZINC03858157	4538	0.16255390644073486	NO	-
4671	ZINC02653631	2502	0.16254787147045135	NO	-
4672	ZINC02908988	2900	0.16250285506248474	NO	-
4673	ZINC02908988	2901	0.16250285506248474	NO	-
4674	ZINC01325654	1545	0.16248129308223724	NO	-
4675	ZINC03868031	4707	0.16246387362480164	NO	-
4676	ZINC03464263	3669	0.16245879232883453	NO	-
4677	ZINC03975094	4971	0.16244196891784668	NO	-
4678	ZINC03082050	3138	0.16243590414524078	NO	-
4679	ZINC00287787	5	0.16241683065891266	NO	-
4680	ZINC04617831	96	0.16240890324115753	YES	20
4681	ZINC02643297	2474	0.1624077558517456	NO	-
4682	ZINC00724177	303	0.16235364973545074	NO	-
4683	ZINC04599127	5659	0.16233788430690765	NO	-
4684	ZINC03853126	4369	0.16233430802822113	NO	-
4685	ZINC01077757	1122	0.1623246669769287	NO	-
4686	ZINC00692896	256	0.16232123970985413	NO	-
4687	ZINC03520004	3896	0.16229388117790222	NO	-
4688	ZINC02956134	2935	0.16228227317333221	NO	-
4689	ZINC03363374	3440	0.16227740049362183	NO	-
4690	ZINC03854855	4435	0.16227015852928162	NO	-
4691	ZINC03868691	4746	0.16226719319820404	NO	-
4692	ZINC01253523	1448	0.1622600555419922	NO	-
4693	ZINC00814025	466	0.16224968433380127	NO	-
4694	ZINC03983159	5034	0.1622350960969925	NO	-
4695	ZINC03533830	3925	0.1622077077627182	NO	-
4696	ZINC02457643	2321	0.16219794750213623	NO	-
4697	ZINC00985240	956	0.16216892004013062	NO	-
4698	ZINC03868700	4750	0.16215573251247406	NO	-
4699	ZINC04466215	5532	0.16215573251247406	NO	-
4700	ZINC04179027	5235	0.16215313971042633	NO	-
4701	ZINC02740905	2631	0.16214165091514587	NO	-
4702	ZINC04248924	5288	0.16213689744472504	NO	-
4703	ZINC01338864	1564	0.16213200986385345	NO	-
4704	ZINC00908398	807	0.16212095320224762	NO	-
4705	ZINC01012736	1009	0.16212095320224762	NO	-
4706	ZINC02194981	2051	0.16211658716201782	NO	-
4707	ZINC02953838	2931	0.1621042937040329	NO	-
4708	ZINC03983158	5033	0.16209983825683594	NO	-
4709	ZINC04317329	5393	0.1620916724205017	NO	-
4710	ZINC01119055	1218	0.16207849979400635	NO	-
4711	ZINC03849771	4278	0.1620662957429886	NO	-
4712	ZINC04317320	5387	0.16201277077198029	NO	-
4713	ZINC03854119	4407	0.1619768887758255	NO	-
4714	ZINC02694845	2558	0.16196347773075104	NO	-
4715	ZINC00715888	292	0.161952942609787	NO	-
4716	ZINC03855643	4475	0.16194434463977814	NO	-
4717	ZINC03854725	4425	0.16193953156471252	NO	-
4718	ZINC01338862	1563	0.1619338095188141	NO	-
4719	ZINC04079379	5158	0.16192875802516937	NO	-
4720	ZINC02738255	2629	0.1619136929512024	NO	-
4721	ZINC01329397	1550	0.1619076281785965	NO	-
4722	ZINC02806624	2736	0.16190724074840546	NO	-
4723	ZINC03849454	4275	0.1619064211845398	NO	-
4724	ZINC00886824	735	0.16190363466739655	NO	-
4725	ZINC02618640	2394	0.16188718378543854	NO	-
4726	ZINC00792519	397	0.1618751883506775	NO	-
4727	ZINC03853400	4378	0.1618157923221588	NO	-
4728	ZINC02449086	2312	0.16179059445858002	NO	-
4729	ZINC03970219	4919	0.16177918016910553	NO	-
4730	ZINC03858537	4546	0.16174766421318054	NO	-
4731	ZINC01133980	1273	0.1617136150598526	NO	-
4732	ZINC02720110	2588	0.16170045733451843	NO	-
4733	ZINC00812069	456	0.1616940051317215	NO	-
4734	ZINC01045468	1045	0.1616845726966858	NO	-
4735	ZINC00778835	361	0.16168387234210968	NO	-
4736	ZINC00676584	200	0.16167116165161133	NO	-
4737	ZINC01767698	1811	0.1616693139076233	NO	-
4738	ZINC03250318	3242	0.1616654396057129	NO	-
4739	ZINC03250321	3243	0.1616654396057129	NO	-
4740	ZINC02851225	2792	0.1616591364145279	NO	-
4741	ZINC01224345	1423	0.1616581380367279	NO	-
4742	ZINC03043874	3110	0.16164317727088928	NO	-
4743	ZINC03421392	3521	0.16163624823093414	NO	-
4744	ZINC04492639	5605	0.1616341918706894	NO	-
4745	ZINC02908988	2899	0.16160890460014343	NO	-
4746	ZINC02132116	2012	0.16160695254802704	NO	-
4747	ZINC03262086	3264	0.16158218681812286	NO	-
4748	ZINC03519936	3892	0.16157235205173492	NO	-
4749	ZINC04620023	5661	0.16153743863105774	NO	-
4750	ZINC03815543	51	0.16152706742286682	YES	9
4751	ZINC00976131	932	0.16151398420333862	NO	-
4752	ZINC02298888	2151	0.16151344776153564	NO	-
4753	ZINC02739613	2630	0.161510169506073	NO	-
4754	ZINC03045369	3112	0.16150912642478943	NO	-
4755	ZINC03446835	3572	0.1614956110715866	NO	-
4756	ZINC01376055	1619	0.16149507462978363	NO	-
4757	ZINC03361462	3434	0.1614658534526825	NO	-
4758	ZINC03859913	4603	0.16143785417079926	NO	-
4759	ZINC01224423	1425	0.1614164113998413	NO	-
4760	ZINC02861173	2831	0.16138394176959991	NO	-
4761	ZINC02975390	2980	0.16138219833374023	NO	-
4762	ZINC03461575	3632	0.16137626767158508	NO	-
4763	ZINC02109323	2003	0.16136229038238525	NO	-
4764	ZINC00683237	234	0.16135789453983307	NO	-
4765	ZINC03854923	4449	0.16134387254714966	NO	-
4766	ZINC03866840	4623	0.1613415777683258	NO	-
4767	ZINC03618576	4144	0.1613311916589737	NO	-
4768	ZINC03867624	4685	0.1612904965877533	NO	-
4769	ZINC01379061	1657	0.16126832365989685	NO	-
4770	ZINC02245008	2119	0.16125546395778656	NO	-
4771	ZINC02764493	2669	0.1612437516450882	NO	-
4772	ZINC03988886	5061	0.16123878955841064	NO	-
4773	ZINC00781520	371	0.16121967136859894	NO	-
4774	ZINC03043766	3107	0.1612088531255722	NO	-
4775	ZINC03587951	4014	0.1612076610326767	NO	-
4776	ZINC03987928	5059	0.16120384633541107	NO	-
4777	ZINC03371108	3456	0.1612008661031723	NO	-
4778	ZINC00925122	840	0.16118024289608002	NO	-
4779	ZINC03889626	4775	0.16117440164089203	NO	-
4780	ZINC03258704	3254	0.1611638367176056	NO	-
4781	ZINC03240835	3219	0.16116319596767426	NO	-
4782	ZINC02662045	2531	0.16115687787532806	NO	-
4783	ZINC03593047	4025	0.1611393541097641	NO	-
4784	ZINC01111800	1200	0.16112789511680603	NO	-
4785	ZINC04233634	5274	0.1611263006925583	NO	-
4786	ZINC02169070	2039	0.16112279891967773	NO	-
4787	ZINC00853582	544	0.16107957065105438	NO	-
4788	ZINC00905527	781	0.16107165813446045	NO	-
4789	ZINC03589623	4024	0.1610676497220993	NO	-
4790	ZINC02883502	2881	0.16106227040290833	NO	-
4791	ZINC01215569	1411	0.16106104850769043	NO	-
4792	ZINC03853634	4389	0.16104349493980408	NO	-
4793	ZINC00860686	567	0.16103452444076538	NO	-
4794	ZINC02632474	2434	0.16102135181427002	NO	-
4795	ZINC04032885	5128	0.16101981699466705	NO	-
4796	ZINC03889259	4764	0.16101178526878357	NO	-
4797	ZINC02616736	2387	0.16100043058395386	NO	-
4798	ZINC00814048	471	0.16099105775356293	NO	-
4799	ZINC03867056	4631	0.16096803545951843	NO	-
4800	ZINC00715132	288	0.1609664112329483	NO	-
4801	ZINC02318183	2176	0.16095532476902008	NO	-
4802	ZINC03857342	4493	0.1608942151069641	NO	-
4803	ZINC01379048	1655	0.16087590157985687	NO	-
4804	ZINC03354610	3415	0.16083505749702454	NO	-
4805	ZINC03853020	4362	0.16082938015460968	NO	-
4806	ZINC03621402	4152	0.16082532703876495	NO	-
4807	ZINC00862123	579	0.16082525253295898	NO	-
4808	ZINC02948940	2926	0.160810187458992	NO	-
4809	ZINC04218052	5255	0.16080448031425476	NO	-
4810	ZINC02136400	2019	0.1608019918203354	NO	-
4811	ZINC03868424	4727	0.16078630089759827	NO	-
4812	ZINC03970217	4915	0.16078540682792664	NO	-
4813	ZINC03868031	4706	0.16078071296215057	NO	-
4814	ZINC00814051	472	0.1607743203639984	NO	-
4815	ZINC02729263	2609	0.16075676679611206	NO	-
4816	ZINC03494634	3780	0.1607505977153778	NO	-
4817	ZINC03858868	4569	0.1607450693845749	NO	-
4818	ZINC03867056	4632	0.1607438176870346	NO	-
4819	ZINC03867443	4667	0.16073229908943176	NO	-
4820	ZINC03854842	4434	0.16073130071163177	NO	-
4821	ZINC03867807	4695	0.16072386503219604	NO	-
4822	ZINC04465753	5519	0.16072386503219604	NO	-
4823	ZINC01287037	1507	0.16071073710918427	NO	-
4824	ZINC01441094	1709	0.16070841252803802	NO	-
4825	ZINC00987101	969	0.1607082486152649	NO	-
4826	ZINC03855582	4471	0.16069529950618744	NO	-
4827	ZINC03867617	4680	0.16068367660045624	NO	-
4828	ZINC00674330	175	0.16067644953727722	NO	-
4829	ZINC02845153	2779	0.16065186262130737	NO	-
4830	ZINC02845153	2781	0.16065186262130737	NO	-
4831	ZINC00886835	736	0.16064810752868652	NO	-
4832	ZINC00674503	180	0.1606394648551941	NO	-
4833	ZINC00924612	838	0.16057679057121277	NO	-
4834	ZINC03850105	4286	0.16057518124580383	NO	-
4835	ZINC03850445	4293	0.16057518124580383	NO	-
4836	ZINC03185981	3169	0.16056182980537415	NO	-
4837	ZINC03023161	3032	0.1605423241853714	NO	-
4838	ZINC01142466	1298	0.16052265465259552	NO	-
4839	ZINC03890989	4818	0.16051682829856873	NO	-
4840	ZINC00892359	757	0.1605047732591629	NO	-
4841	ZINC03558377	3957	0.1604885756969452	NO	-
4842	ZINC02624930	2412	0.16048574447631836	NO	-
4843	ZINC03987545	5049	0.16048094630241394	NO	-
4844	ZINC03856464	4477	0.1604675054550171	NO	-
4845	ZINC03439644	3559	0.1604512333869934	NO	-
4846	ZINC02030188	1976	0.16044512391090393	NO	-
4847	ZINC01767702	1812	0.16044430434703827	NO	-
4848	ZINC00870382	621	0.16043604910373688	NO	-
4849	ZINC03500557	3802	0.1603645533323288	NO	-
4850	ZINC03771454	4222	0.16036160290241241	NO	-
4851	ZINC03519943	3893	0.1603599637746811	NO	-
4852	ZINC01379089	1664	0.1603565812110901	NO	-
4853	ZINC03853014	4359	0.16034173965454102	NO	-
4854	ZINC02687903	2547	0.1603412926197052	NO	-
4855	ZINC02184388	2042	0.16033421456813812	NO	-
4856	ZINC02975392	2982	0.16031970083713531	NO	-
4857	ZINC02335783	2204	0.16031929850578308	NO	-
4858	ZINC00706824	278	0.16029049456119537	NO	-
4859	ZINC03892409	4829	0.16025599837303162	NO	-
4860	ZINC04465311	5511	0.16025599837303162	NO	-
4861	ZINC03853127	4370	0.1602514684200287	NO	-
4862	ZINC03853631	4387	0.1602456420660019	NO	-
4863	ZINC02135711	2016	0.16023769974708557	NO	-
4864	ZINC02719674	2587	0.16023483872413635	NO	-
4865	ZINC03494603	3774	0.16020561754703522	NO	-
4866	ZINC03194156	3179	0.16019795835018158	NO	-
4867	ZINC03858772	4547	0.16019344329833984	NO	-
4868	ZINC04121598	5178	0.16017942130565643	NO	-
4869	ZINC03868687	4744	0.16016967594623566	NO	-
4870	ZINC00815647	477	0.16014298796653748	NO	-
4871	ZINC03285188	3302	0.16014277935028076	NO	-
4872	ZINC02853898	2811	0.16014043986797333	NO	-
4873	ZINC03867803	4693	0.1601393222808838	NO	-
4874	ZINC03868626	4740	0.1601283699274063	NO	-
4875	ZINC03558079	3954	0.16008326411247253	NO	-
4876	ZINC03974974	4968	0.16004332900047302	NO	-
4877	ZINC04345241	5407	0.16004213690757751	NO	-
4878	ZINC01117964	1217	0.1600375771522522	NO	-
4879	ZINC03853580	4386	0.16003231704235077	NO	-
4880	ZINC03892148	4824	0.16002382338047028	NO	-
4881	ZINC03858785	4554	0.16000455617904663	NO	-
4882	ZINC03446832	3571	0.15998972952365875	NO	-
4883	ZINC03601430	4132	0.15998056530952454	NO	-
4884	ZINC02628156	2424	0.15997768938541412	NO	-
4885	ZINC01282196	1488	0.1599636971950531	NO	-
4886	ZINC01282196	1489	0.1599636971950531	NO	-
4887	ZINC03589298	4021	0.1599363386631012	NO	-
4888	ZINC03478345	3736	0.159934401512146	NO	-
4889	ZINC03815309	70	0.15992560982704163	YES	12
4890	ZINC01254978	1450	0.15991416573524475	NO	-
4891	ZINC03868692	4747	0.1599113792181015	NO	-
4892	ZINC04465115	5503	0.15991050004959106	NO	-
4893	ZINC04632533	93	0.1599062979221344	YES	20
4894	ZINC01492171	1748	0.15985065698623657	NO	-
4895	ZINC02798401	2721	0.15984715521335602	NO	-
4896	ZINC03851332	4308	0.1598380208015442	NO	-
4897	ZINC04465158	5508	0.1598380208015442	NO	-
4898	ZINC00907310	785	0.159805029630661	NO	-
4899	ZINC03464223	3668	0.15980106592178345	NO	-
4900	ZINC00852500	538	0.1597883254289627	NO	-
4901	ZINC02799788	2727	0.1597709208726883	NO	-
4902	ZINC03315143	3343	0.15974543988704681	NO	-
4903	ZINC01055473	1065	0.15974318981170654	NO	-
4904	ZINC02971846	2972	0.15973852574825287	NO	-
4905	ZINC02845153	2780	0.15973448753356934	NO	-
4906	ZINC01137874	1283	0.1597331166267395	NO	-
4907	ZINC02776494	2687	0.1597331166267395	NO	-
4908	ZINC03519073	3880	0.15970593690872192	NO	-
4909	ZINC01355663	1590	0.15967607498168945	NO	-
4910	ZINC03970400	4922	0.1596594750881195	NO	-
4911	ZINC04468278	5542	0.1596594750881195	NO	-
4912	ZINC02396082	2241	0.1596526950597763	NO	-
4913	ZINC03868365	4718	0.1596350520849228	NO	-
4914	ZINC04466004	5521	0.1596350520849228	NO	-
4915	ZINC01064513	1084	0.15963175892829895	NO	-
4916	ZINC03867500	4671	0.15958599746227264	NO	-
4917	ZINC03970217	4916	0.159585103392601	NO	-
4918	ZINC03857557	4510	0.1595488339662552	NO	-
4919	ZINC01426369	1689	0.1595400869846344	NO	-
4920	ZINC02265922	2131	0.1595398187637329	NO	-
4921	ZINC03815556	69	0.15952834486961365	YES	12
4922	ZINC02627560	2420	0.15952672064304352	NO	-
4923	ZINC01924549	1898	0.1595028042793274	NO	-
4924	ZINC00631142	73	0.1594906598329544	NO	-
4925	ZINC03868404	4726	0.15947675704956055	NO	-
4926	ZINC04466052	5528	0.15947675704956055	NO	-
4927	ZINC01151652	1328	0.15942713618278503	NO	-
4928	ZINC01111588	1198	0.15941262245178223	NO	-
4929	ZINC03968547	4882	0.15936468541622162	NO	-
4930	ZINC03853554	4384	0.15935645997524261	NO	-
4931	ZINC02141993	2028	0.15935197472572327	NO	-
4932	ZINC04192259	5248	0.15933920443058014	NO	-
4933	ZINC02636793	2457	0.1593347191810608	NO	-
4934	ZINC01225062	1427	0.15928992629051208	NO	-
4935	ZINC02720114	2589	0.15928097069263458	NO	-
4936	ZINC02835571	2758	0.15924140810966492	NO	-
4937	ZINC03439672	3561	0.15922482311725616	NO	-
4938	ZINC01376050	1617	0.159218430519104	NO	-
4939	ZINC03588133	4018	0.15918952226638794	NO	-
4940	ZINC01425452	1686	0.15918943285942078	NO	-
4941	ZINC00693065	258	0.15915511548519135	NO	-
4942	ZINC00891615	753	0.15915383398532867	NO	-
4943	ZINC02523173	2365	0.15913358330726624	NO	-
4944	ZINC00852501	539	0.15910816192626953	NO	-
4945	ZINC00976359	934	0.1590968519449234	NO	-
4946	ZINC02971621	2970	0.15908551216125488	NO	-
4947	ZINC03983036	5016	0.1590798795223236	NO	-
4948	ZINC04285737	5352	0.15906843543052673	NO	-
4949	ZINC02337444	2206	0.15905214846134186	NO	-
4950	ZINC02628237	2425	0.15903747081756592	NO	-
4951	ZINC00693063	257	0.15902860462665558	NO	-
4952	ZINC03589155	4019	0.15899288654327393	NO	-
4953	ZINC01921441	1887	0.15897251665592194	NO	-
4954	ZINC03500751	3809	0.1589445322751999	NO	-
4955	ZINC00929921	848	0.15894241631031036	NO	-
4956	ZINC00587696	14	0.15893301367759705	NO	-
4957	ZINC01338867	1565	0.15891645848751068	NO	-
4958	ZINC03855377	4466	0.1589147299528122	NO	-
4959	ZINC03631161	4167	0.15889763832092285	NO	-
4960	ZINC03857582	4511	0.1588902324438095	NO	-
4961	ZINC02750818	2644	0.15884822607040405	NO	-
4962	ZINC03906626	4842	0.15883813798427582	NO	-
4963	ZINC00815673	478	0.158830463886261	NO	-
4964	ZINC01378929	1632	0.15879489481449127	NO	-
4965	ZINC02806786	2737	0.1587723195552826	NO	-
4966	ZINC03049692	3117	0.15875503420829773	NO	-
4967	ZINC03031614	3071	0.15875102579593658	NO	-
4968	ZINC03257379	3252	0.15873970091342926	NO	-
4969	ZINC04131921	5186	0.15873141586780548	NO	-
4970	ZINC02446761	2309	0.1587045043706894	NO	-
4971	ZINC02784094	2690	0.15868927538394928	NO	-
4972	ZINC04390324	5434	0.15868011116981506	NO	-
4973	ZINC00711822	283	0.15867894887924194	NO	-
4974	ZINC04400976	5442	0.1586775928735733	NO	-
4975	ZINC03456703	3611	0.15864011645317078	NO	-
4976	ZINC03031150	3063	0.15863320231437683	NO	-
4977	ZINC02891039	2894	0.1585676074028015	NO	-
4978	ZINC02232149	2109	0.15855491161346436	NO	-
4979	ZINC04066730	5155	0.1584714949131012	NO	-
4980	ZINC03043520	3090	0.15846361219882965	NO	-
4981	ZINC02627559	2419	0.15844444930553436	NO	-
4982	ZINC03089989	3148	0.15843543410301208	NO	-
4983	ZINC01115889	1212	0.15843354165554047	NO	-
4984	ZINC04273927	5341	0.15843136608600616	NO	-
4985	ZINC03043668	3098	0.15842260420322418	NO	-
4986	ZINC02064500	1990	0.15839581191539764	NO	-
4987	ZINC03889774	4783	0.1583849936723709	NO	-
4988	ZINC01749324	1808	0.15835615992546082	NO	-
4989	ZINC00612356	43	0.15834248065948486	NO	-
4990	ZINC03388628	3474	0.15832141041755676	NO	-
4991	ZINC03589273	4020	0.15831677615642548	NO	-
4992	ZINC00860684	566	0.15828347206115723	NO	-
4993	ZINC04247438	5286	0.15826405584812164	NO	-
4994	ZINC03868375	4722	0.15826378762722015	NO	-
4995	ZINC03371479	3457	0.1582496166229248	NO	-
4996	ZINC03469858	3709	0.1582375168800354	NO	-
4997	ZINC03853821	4396	0.15823297202587128	NO	-
4998	ZINC03853029	4363	0.15823248028755188	NO	-
4999	ZINC03852860	4354	0.1582239419221878	NO	-
5000	ZINC02312241	2164	0.1582001894712448	NO	-
5001	ZINC02312242	2165	0.1582001894712448	NO	-
5002	ZINC00917699	820	0.15817880630493164	NO	-
5003	ZINC00793973	400	0.15817739069461823	NO	-
5004	ZINC00785018	380	0.15817634761333466	NO	-
5005	ZINC04362967	5416	0.15816861391067505	NO	-
5006	ZINC02973370	2977	0.15815597772598267	NO	-
5007	ZINC02797984	2709	0.1581508219242096	NO	-
5008	ZINC03529745	3915	0.15810364484786987	NO	-
5009	ZINC00907523	789	0.1580975204706192	NO	-
5010	ZINC03618834	4148	0.15809479355812073	NO	-
5011	ZINC03022766	3021	0.15809206664562225	NO	-
5012	ZINC03992853	5078	0.1580742746591568	NO	-
5013	ZINC03448359	3574	0.1580718457698822	NO	-
5014	ZINC02636605	2456	0.1580679714679718	NO	-
5015	ZINC04492831	5608	0.158066987991333	NO	-
5016	ZINC03857398	4499	0.15806441009044647	NO	-
5017	ZINC01119383	1219	0.15805190801620483	NO	-
5018	ZINC04464154	5488	0.15805165469646454	NO	-
5019	ZINC03850028	4283	0.1580466330051422	NO	-
5020	ZINC04424594	5466	0.1580353081226349	NO	-
5021	ZINC03868385	4724	0.15802425146102905	NO	-
5022	ZINC03851318	4305	0.15798936784267426	NO	-
5023	ZINC03857228	4489	0.15796808898448944	NO	-
5024	ZINC02316444	2172	0.15796783566474915	NO	-
5025	ZINC03979845	4999	0.15792745351791382	NO	-
5026	ZINC02850311	2789	0.1579216569662094	NO	-
5027	ZINC03867500	4670	0.15789291262626648	NO	-
5028	ZINC00917732	823	0.1578732281923294	NO	-
5029	ZINC02193871	2049	0.1577976644039154	NO	-
5030	ZINC04167370	5220	0.15776605904102325	NO	-
5031	ZINC00858262	560	0.15774427354335785	NO	-
5032	ZINC03853982	4399	0.1577337235212326	NO	-
5033	ZINC00875428	669	0.15771879255771637	NO	-
5034	ZINC00875429	670	0.15771879255771637	NO	-
5035	ZINC02230644	2108	0.15769213438034058	NO	-
5036	ZINC03465555	3700	0.15768742561340332	NO	-
5037	ZINC03269064	3275	0.15765893459320068	NO	-
5038	ZINC03859644	4589	0.15763309597969055	NO	-
5039	ZINC03454186	3594	0.15761572122573853	NO	-
5040	ZINC01596779	1783	0.15758885443210602	NO	-
5041	ZINC03630104	4158	0.15758822858333588	NO	-
5042	ZINC03597369	4120	0.15757419168949127	NO	-
5043	ZINC04034898	5136	0.15757142007350922	NO	-
5044	ZINC01355612	1589	0.15756778419017792	NO	-
5045	ZINC03805362	4234	0.15755926072597504	NO	-
5046	ZINC00920488	828	0.15753841400146484	NO	-
5047	ZINC00712122	286	0.1575251817703247	NO	-
5048	ZINC02328538	2191	0.15751725435256958	NO	-
5049	ZINC03868390	4725	0.15750737488269806	NO	-
5050	ZINC01051588	1061	0.15749728679656982	NO	-
5051	ZINC02809051	2738	0.15749549865722656	NO	-
5052	ZINC03494608	3776	0.15748438239097595	NO	-
5053	ZINC03968547	4883	0.15748350322246552	NO	-
5054	ZINC01142210	1292	0.15747573971748352	NO	-
5055	ZINC01142211	1293	0.15747573971748352	NO	-
5056	ZINC02449774	2313	0.1574726402759552	NO	-
5057	ZINC02138936	2024	0.15746267139911652	NO	-
5058	ZINC00872549	636	0.15745650231838226	NO	-
5059	ZINC02205509	2073	0.15742073953151703	NO	-
5060	ZINC04595745	5656	0.15738900005817413	NO	-
5061	ZINC00591042	22	0.15735431015491486	NO	-
5062	ZINC03500516	3798	0.1573467254638672	NO	-
5063	ZINC03868381	4723	0.15732534229755402	NO	-
5064	ZINC02718349	2574	0.15729497373104095	NO	-
5065	ZINC00674513	181	0.1572667956352234	NO	-
5066	ZINC00813373	464	0.15724390745162964	NO	-
5067	ZINC03857695	4518	0.15720276534557343	NO	-
5068	ZINC04464528	5499	0.15720276534557343	NO	-
5069	ZINC04394865	5438	0.1571863740682602	NO	-
5070	ZINC03494613	3777	0.15716548264026642	NO	-
5071	ZINC02136384	2018	0.15709219872951508	NO	-
5072	ZINC01130454	1261	0.1570734977722168	NO	-
5073	ZINC00795363	411	0.15701620280742645	NO	-
5074	ZINC01074723	1110	0.15701059997081757	NO	-
5075	ZINC01074919	1111	0.15701059997081757	NO	-
5076	ZINC02297508	2148	0.15699279308319092	NO	-
5077	ZINC01128497	1260	0.15698853135108948	NO	-
5078	ZINC04513234	5638	0.15698300302028656	NO	-
5079	ZINC04462804	5485	0.1569366455078125	NO	-
5080	ZINC00860687	568	0.15693309903144836	NO	-
5081	ZINC03857693	4517	0.15689970552921295	NO	-
5082	ZINC00814047	470	0.15689817070960999	NO	-
5083	ZINC03850043	4285	0.15689723193645477	NO	-
5084	ZINC00668920	147	0.15685397386550903	NO	-
5085	ZINC03853020	4361	0.15684041380882263	NO	-
5086	ZINC00674498	179	0.15679416060447693	NO	-
5087	ZINC01087728	1150	0.1567879170179367	NO	-
5088	ZINC01087729	1151	0.1567879170179367	NO	-
5089	ZINC03005257	2997	0.1567760556936264	NO	-
5090	ZINC02372258	2227	0.15676842629909515	NO	-
5091	ZINC01070380	1100	0.1567404717206955	NO	-
5092	ZINC01807174	1823	0.1567382961511612	NO	-
5093	ZINC00814046	469	0.1567142754793167	NO	-
5094	ZINC02627789	2421	0.156700998544693	NO	-
5095	ZINC04466344	5535	0.15668648481369019	NO	-
5096	ZINC00540456	9	0.15668471157550812	NO	-
5097	ZINC02619411	2395	0.15666012465953827	NO	-
5098	ZINC02798368	2718	0.1566576361656189	NO	-
5099	ZINC04492635	5604	0.15664489567279816	NO	-
5100	ZINC00883459	721	0.15659496188163757	NO	-
5101	ZINC01379035	1646	0.15657939016819	NO	-
5102	ZINC00985242	958	0.15657350420951843	NO	-
5103	ZINC02995153	2992	0.15652598440647125	NO	-
5104	ZINC03428544	3533	0.15651817619800568	NO	-
5105	ZINC03854795	4428	0.1565130054950714	NO	-
5106	ZINC04485042	5582	0.1565130054950714	NO	-
5107	ZINC03021862	3006	0.15649886429309845	NO	-
5108	ZINC02225435	2101	0.1564851999282837	NO	-
5109	ZINC00883084	717	0.1564764827489853	NO	-
5110	ZINC01642494	1792	0.1564345359802246	NO	-
5111	ZINC03858778	4551	0.1563929170370102	NO	-
5112	ZINC03601428	4131	0.15638524293899536	NO	-
5113	ZINC00642394	97	0.15637196600437164	NO	-
5114	ZINC00670723	149	0.15636441111564636	NO	-
5115	ZINC03007382	2999	0.15634125471115112	NO	-
5116	ZINC02856006	2816	0.15633900463581085	NO	-
5117	ZINC03248427	3232	0.15632672607898712	NO	-
5118	ZINC04210397	5254	0.15632620453834534	NO	-
5119	ZINC02625185	2414	0.15631666779518127	NO	-
5120	ZINC04617837	95	0.15630267560482025	YES	20
5121	ZINC00683213	230	0.15630123019218445	NO	-
5122	ZINC04087093	5166	0.15626545250415802	NO	-
5123	ZINC00715886	291	0.15621249377727509	NO	-
5124	ZINC03439629	3557	0.1561795175075531	NO	-
5125	ZINC00917160	814	0.15613315999507904	NO	-
5126	ZINC04632535	94	0.15612539649009705	YES	20
5127	ZINC00924322	835	0.15611645579338074	NO	-
5128	ZINC02181050	2041	0.156100794672966	NO	-
5129	ZINC01376056	1620	0.15606127679347992	NO	-
5130	ZINC00860683	565	0.15606094896793365	NO	-
5131	ZINC01379044	1653	0.15605615079402924	NO	-
5132	ZINC03859402	4581	0.15605026483535767	NO	-
5133	ZINC01241385	1433	0.1560353934764862	NO	-
5134	ZINC03465558	3701	0.1560332030057907	NO	-
5135	ZINC03239984	3217	0.1560174524784088	NO	-
5136	ZINC03857700	4520	0.15598663687705994	NO	-
5137	ZINC04164841	5214	0.15597619116306305	NO	-
5138	ZINC04218120	5256	0.15595309436321259	NO	-
5139	ZINC03429327	3536	0.1559477299451828	NO	-
5140	ZINC03018658	3003	0.1559419482946396	NO	-
5141	ZINC03659893	4205	0.15593856573104858	NO	-
5142	ZINC04369997	5423	0.15592879056930542	NO	-
5143	ZINC03850157	4287	0.15586312115192413	NO	-
5144	ZINC03850182	4288	0.15586312115192413	NO	-
5145	ZINC02798134	2714	0.15586207807064056	NO	-
5146	ZINC00853581	543	0.15586164593696594	NO	-
5147	ZINC01441110	1710	0.15586014091968536	NO	-
5148	ZINC00795192	407	0.15584294497966766	NO	-
5149	ZINC02628034	2422	0.1558052897453308	NO	-
5150	ZINC00907900	792	0.1557958871126175	NO	-
5151	ZINC04138436	5194	0.15579091012477875	NO	-
5152	ZINC02809052	2739	0.1557827889919281	NO	-
5153	ZINC03248428	3233	0.1557525396347046	NO	-
5154	ZINC03363254	3439	0.15575231611728668	NO	-
5155	ZINC03599234	4126	0.15575072169303894	NO	-
5156	ZINC03530639	3916	0.15574099123477936	NO	-
5157	ZINC03858774	4549	0.15570181608200073	NO	-
5158	ZINC03858780	4553	0.15570181608200073	NO	-
5159	ZINC00795194	408	0.15568627417087555	NO	-
5160	ZINC03868554	4736	0.15568286180496216	NO	-
5161	ZINC02617859	2391	0.15566088259220123	NO	-
5162	ZINC03857456	4507	0.15560339391231537	NO	-
5163	ZINC01184308	1371	0.15560191869735718	NO	-
5164	ZINC02970347	2952	0.1555158793926239	NO	-
5165	ZINC03490799	3763	0.15548695623874664	NO	-
5166	ZINC03490801	3764	0.15548695623874664	NO	-
5167	ZINC03618763	4146	0.1554509401321411	NO	-
5168	ZINC03478342	3735	0.1554187387228012	NO	-
5169	ZINC04321412	5397	0.15534986555576324	NO	-
5170	ZINC03471593	3722	0.15533876419067383	NO	-
5171	ZINC02328536	2190	0.1553151160478592	NO	-
5172	ZINC02805892	2735	0.15530383586883545	NO	-
5173	ZINC02802440	2732	0.15527760982513428	NO	-
5174	ZINC02881190	2874	0.15526634454727173	NO	-
5175	ZINC00671237	153	0.15522553026676178	NO	-
5176	ZINC02795043	2702	0.15519972145557404	NO	-
5177	ZINC03494621	3779	0.15519483387470245	NO	-
5178	ZINC02561754	2369	0.1551736444234848	NO	-
5179	ZINC03867299	4641	0.15515847504138947	NO	-
5180	ZINC03631066	4165	0.15514561533927917	NO	-
5181	ZINC00925124	841	0.15514227747917175	NO	-
5182	ZINC01355663	1591	0.1551213562488556	NO	-
5183	ZINC02141718	2027	0.15512025356292725	NO	-
5184	ZINC01379090	1665	0.15507511794567108	NO	-
5185	ZINC03857400	4501	0.1550510823726654	NO	-
5186	ZINC01953823	1925	0.15503187477588654	NO	-
5187	ZINC00726398	309	0.15498538315296173	NO	-
5188	ZINC00623553	50	0.15496255457401276	NO	-
5189	ZINC00878062	685	0.15495888888835907	NO	-
5190	ZINC00862167	582	0.15494324266910553	NO	-
5191	ZINC03641390	4192	0.1549289971590042	NO	-
5192	ZINC03641415	4193	0.1549289971590042	NO	-
5193	ZINC00729003	310	0.15491221845149994	NO	-
5194	ZINC00729004	311	0.15491221845149994	NO	-
5195	ZINC04058984	5152	0.1549108326435089	NO	-
5196	ZINC01376063	1625	0.15489640831947327	NO	-
5197	ZINC03500523	3800	0.15483427047729492	NO	-
5198	ZINC02305643	2155	0.15480564534664154	NO	-
5199	ZINC00648757	113	0.15474539995193481	NO	-
5200	ZINC04463923	5486	0.1547366827726364	NO	-
5201	ZINC03857508	4508	0.15470878779888153	NO	-
5202	ZINC02446761	2308	0.1547013223171234	NO	-
5203	ZINC01141165	1289	0.15467733144760132	NO	-
5204	ZINC03855034	4454	0.15467391908168793	NO	-
5205	ZINC03851538	4313	0.15466250479221344	NO	-
5206	ZINC04466051	5527	0.1546367108821869	NO	-
5207	ZINC00978539	936	0.1546240895986557	NO	-
5208	ZINC02353141	2216	0.15461915731430054	NO	-
5209	ZINC01411754	1678	0.15460753440856934	NO	-
5210	ZINC02637241	2461	0.15459813177585602	NO	-
5211	ZINC04191189	5242	0.1545846164226532	NO	-
5212	ZINC03346625	3400	0.15455347299575806	NO	-
5213	ZINC03229463	3196	0.15450848639011383	NO	-
5214	ZINC04466023	5523	0.1544959545135498	NO	-
5215	ZINC03850034	4284	0.154488667845726	NO	-
5216	ZINC03858804	4561	0.15442641079425812	NO	-
5217	ZINC04468450	5544	0.15441225469112396	NO	-
5218	ZINC03494495	3769	0.15440504252910614	NO	-
5219	ZINC00921697	831	0.15434277057647705	NO	-
5220	ZINC03970219	4920	0.15433049201965332	NO	-
5221	ZINC03631882	4175	0.15432479977607727	NO	-
5222	ZINC03854725	4424	0.1543172299861908	NO	-
5223	ZINC03559204	3958	0.1542927324771881	NO	-
5224	ZINC00812081	458	0.15426574647426605	NO	-
5225	ZINC03230801	3198	0.15425848960876465	NO	-
5226	ZINC01185836	1377	0.15418846905231476	NO	-
5227	ZINC00862978	587	0.15414640307426453	NO	-
5228	ZINC03234912	3208	0.15406876802444458	NO	-
5229	ZINC03084114	3143	0.15406233072280884	NO	-
5230	ZINC01491199	1743	0.15400396287441254	NO	-
5231	ZINC00924305	834	0.15398453176021576	NO	-
5232	ZINC03853442	4380	0.1539771407842636	NO	-
5233	ZINC02761979	2659	0.15396292507648468	NO	-
5234	ZINC03439506	3556	0.15389879047870636	NO	-
5235	ZINC02070370	1993	0.15380243957042694	NO	-
5236	ZINC00781768	374	0.15374454855918884	NO	-
5237	ZINC03304632	3332	0.15371522307395935	NO	-
5238	ZINC03849437	4272	0.1536833643913269	NO	-
5239	ZINC01004064	998	0.15361656248569489	NO	-
5240	ZINC03356332	3418	0.1536121666431427	NO	-
5241	ZINC03631121	4166	0.15360645949840546	NO	-
5242	ZINC00707338	280	0.1535203456878662	NO	-
5243	ZINC00648128	111	0.15349970757961273	NO	-
5244	ZINC03631303	4171	0.15347810089588165	NO	-
5245	ZINC03241302	3220	0.15340662002563477	NO	-
5246	ZINC02634768	2446	0.15338976681232452	NO	-
5247	ZINC00843787	519	0.1533893197774887	NO	-
5248	ZINC02970891	2959	0.15337951481342316	NO	-
5249	ZINC02144140	2032	0.15337757766246796	NO	-
5250	ZINC01355612	1588	0.15335197746753693	NO	-
5251	ZINC03405360	3502	0.15330292284488678	NO	-
5252	ZINC03621476	4153	0.15323781967163086	NO	-
5253	ZINC01177738	1361	0.15323308110237122	NO	-
5254	ZINC03618829	4147	0.15321524441242218	NO	-
5255	ZINC01806505	1822	0.15321320295333862	NO	-
5256	ZINC03853580	4385	0.15314772725105286	NO	-
5257	ZINC03242820	3222	0.15313299000263214	NO	-
5258	ZINC03854901	4447	0.1531010866165161	NO	-
5259	ZINC02852973	2804	0.15308870375156403	NO	-
5260	ZINC03858777	4550	0.15307466685771942	NO	-
5261	ZINC03439652	3560	0.15304718911647797	NO	-
5262	ZINC04317324	5390	0.15302611887454987	NO	-
5263	ZINC01516487	1770	0.1530139297246933	NO	-
5264	ZINC03415963	3513	0.15301334857940674	NO	-
5265	ZINC00676586	201	0.1529897153377533	NO	-
5266	ZINC01025212	1015	0.15298785269260406	NO	-
5267	ZINC00795195	409	0.1529235541820526	NO	-
5268	ZINC00795197	410	0.1529235541820526	NO	-
5269	ZINC03920778	4844	0.15291829407215118	NO	-
5270	ZINC02746367	2638	0.1529070883989334	NO	-
5271	ZINC00793087	399	0.15288399159908295	NO	-
5272	ZINC00924323	836	0.15287908911705017	NO	-
5273	ZINC04362964	5415	0.15282180905342102	NO	-
5274	ZINC03024523	3054	0.15281684696674347	NO	-
5275	ZINC02853402	2807	0.15278545022010803	NO	-
5276	ZINC00624797	60	0.15273767709732056	NO	-
5277	ZINC03500447	3793	0.15270569920539856	NO	-
5278	ZINC03868425	4728	0.15270398557186127	NO	-
5279	ZINC02142137	2029	0.1526627540588379	NO	-
5280	ZINC02123450	2010	0.15263940393924713	NO	-
5281	ZINC03465539	3699	0.15261965990066528	NO	-
5282	ZINC03859503	4582	0.15260049700737	NO	-
5283	ZINC04468557	5549	0.15260049700737	NO	-
5284	ZINC04003614	5107	0.152597576379776	NO	-
5285	ZINC03022670	3020	0.15259067714214325	NO	-
5286	ZINC03494346	3768	0.152588352560997	NO	-
5287	ZINC02532047	2366	0.15258736908435822	NO	-
5288	ZINC01492166	1747	0.15257735550403595	NO	-
5289	ZINC01104522	1177	0.15253686904907227	NO	-
5290	ZINC01329699	1552	0.15253449976444244	NO	-
5291	ZINC02309656	2159	0.152500182390213	NO	-
5292	ZINC03852397	4341	0.15247350931167603	NO	-
5293	ZINC00862165	581	0.15246279537677765	NO	-
5294	ZINC00870380	620	0.152410089969635	NO	-
5295	ZINC03867625	4686	0.1524081528186798	NO	-
5296	ZINC01127096	1251	0.15236106514930725	NO	-
5297	ZINC03341460	3393	0.15235969424247742	NO	-
5298	ZINC03815571	13	0.1523527204990387	YES	5
5299	ZINC03857402	4503	0.1523500382900238	NO	-
5300	ZINC03631880	4174	0.15224765241146088	NO	-
5301	ZINC01123511	1234	0.15222957730293274	NO	-
5302	ZINC03461499	3629	0.15221455693244934	NO	-
5303	ZINC02318182	2175	0.15221402049064636	NO	-
5304	ZINC03469935	3710	0.1521816849708557	NO	-
5305	ZINC03177504	3168	0.15213531255722046	NO	-
5306	ZINC02726886	2603	0.15212933719158173	NO	-
5307	ZINC03469943	3711	0.15212605893611908	NO	-
5308	ZINC01376060	1622	0.15209250152111053	NO	-
5309	ZINC03857422	4505	0.15205267071723938	NO	-
5310	ZINC03337144	3386	0.15196608006954193	NO	-
5311	ZINC03550477	3949	0.1519337296485901	NO	-
5312	ZINC01177738	1360	0.151932492852211	NO	-
5313	ZINC03025376	3058	0.15191508829593658	NO	-
5314	ZINC01379082	1663	0.15185396373271942	NO	-
5315	ZINC00850111	529	0.15182127058506012	NO	-
5316	ZINC00855501	548	0.15180586278438568	NO	-
5317	ZINC01142465	1297	0.15179714560508728	NO	-
5318	ZINC01130928	1265	0.15179188549518585	NO	-
5319	ZINC03631866	4173	0.15178576111793518	NO	-
5320	ZINC04285737	5351	0.1517813503742218	NO	-
5321	ZINC04355754	5410	0.15174879133701324	NO	-
5322	ZINC03858773	4548	0.1517440378665924	NO	-
5323	ZINC03858779	4552	0.1517440378665924	NO	-
5324	ZINC03558172	3956	0.15172652900218964	NO	-
5325	ZINC03043737	3103	0.15171478688716888	NO	-
5326	ZINC00881055	704	0.15169546008110046	NO	-
5327	ZINC01405781	1676	0.15165942907333374	NO	-
5328	ZINC02652314	2500	0.15150894224643707	NO	-
5329	ZINC02809065	2740	0.15148717164993286	NO	-
5330	ZINC03494606	3775	0.15145942568778992	NO	-
5331	ZINC01078585	1127	0.15136481821537018	NO	-
5332	ZINC02628267	2426	0.15136167407035828	NO	-
5333	ZINC04121472	5176	0.1513412445783615	NO	-
5334	ZINC02798801	2724	0.15132932364940643	NO	-
5335	ZINC02851927	2795	0.15131579339504242	NO	-
5336	ZINC02970884	2958	0.15129868686199188	NO	-
5337	ZINC03253379	3249	0.15124420821666718	NO	-
5338	ZINC03022259	3012	0.15120011568069458	NO	-
5339	ZINC04033709	5130	0.15115763247013092	NO	-
5340	ZINC03023410	3037	0.15115141868591309	NO	-
5341	ZINC01379040	1649	0.1511438935995102	NO	-
5342	ZINC02206232	2076	0.15112963318824768	NO	-
5343	ZINC03859568	4585	0.15112197399139404	NO	-
5344	ZINC04309581	5368	0.15109828114509583	NO	-
5345	ZINC01067630	1092	0.15107262134552002	NO	-
5346	ZINC04137655	5193	0.1510404497385025	NO	-
5347	ZINC04273969	5342	0.15101945400238037	NO	-
5348	ZINC03500372	3792	0.15101680159568787	NO	-
5349	ZINC03855241	4464	0.1510058045387268	NO	-
5350	ZINC00908072	806	0.15093672275543213	NO	-
5351	ZINC01439816	1707	0.15090930461883545	NO	-
5352	ZINC04000821	5099	0.15082299709320068	NO	-
5353	ZINC03867386	4657	0.15082265436649323	NO	-
5354	ZINC03558144	3955	0.1508224606513977	NO	-
5355	ZINC00870436	622	0.1508118212223053	NO	-
5356	ZINC03852860	4353	0.15081064403057098	NO	-
5357	ZINC01282197	1490	0.15080739557743073	NO	-
5358	ZINC01041321	1038	0.15079158544540405	NO	-
5359	ZINC00838414	512	0.15074221789836884	NO	-
5360	ZINC02845153	2778	0.15073692798614502	NO	-
5361	ZINC03815520	66	0.15070931613445282	YES	12
5362	ZINC03857600	4512	0.15069691836833954	NO	-
5363	ZINC04464488	5496	0.15069691836833954	NO	-
5364	ZINC03858953	4574	0.15066774189472198	NO	-
5365	ZINC04468411	5543	0.15066774189472198	NO	-
5366	ZINC00715893	295	0.15058128535747528	NO	-
5367	ZINC00715895	296	0.15058128535747528	NO	-
5368	ZINC04598434	5658	0.1505800485610962	NO	-
5369	ZINC03395680	3485	0.15057198703289032	NO	-
5370	ZINC02881737	2875	0.1505620777606964	NO	-
5371	ZINC01282198	1493	0.15050043165683746	NO	-
5372	ZINC03854248	4413	0.1504802405834198	NO	-
5373	ZINC00712122	285	0.15044784545898438	NO	-
5374	ZINC01379030	1644	0.150432750582695	NO	-
5375	ZINC03034371	3084	0.15041756629943848	NO	-
5376	ZINC00881055	705	0.15032614767551422	NO	-
5377	ZINC03494614	3778	0.1503094881772995	NO	-
5378	ZINC03630187	4159	0.15023009479045868	NO	-
5379	ZINC02647319	2493	0.1502118557691574	NO	-
5380	ZINC00877401	676	0.1502038836479187	NO	-
5381	ZINC03968510	4879	0.1501740664243698	NO	-
5382	ZINC01376049	1616	0.15015628933906555	NO	-
5383	ZINC02975446	2983	0.15009231865406036	NO	-
5384	ZINC02645590	2483	0.15003514289855957	NO	-
5385	ZINC02135637	2015	0.150000661611557	NO	-
5386	ZINC00858475	561	0.14999110996723175	NO	-
5387	ZINC01378965	1635	0.14995943009853363	NO	-
5388	ZINC00853584	545	0.14995135366916656	NO	-
5389	ZINC03993207	5089	0.14993403851985931	NO	-
5390	ZINC04469933	5563	0.14993403851985931	NO	-
5391	ZINC03859779	4597	0.14985540509223938	NO	-
5392	ZINC00872279	633	0.14985391497612	NO	-
5393	ZINC03439331	3553	0.1498483419418335	NO	-
5394	ZINC03322377	3358	0.14984484016895294	NO	-
5395	ZINC03322379	3359	0.14984484016895294	NO	-
5396	ZINC02872155	2847	0.1498296707868576	NO	-
5397	ZINC03066998	3132	0.14982940256595612	NO	-
5398	ZINC00821801	485	0.14982086420059204	NO	-
5399	ZINC03977651	4997	0.1497577428817749	NO	-
5400	ZINC00985242	957	0.14972065389156342	NO	-
5401	ZINC01097438	1171	0.14969894289970398	NO	-
5402	ZINC01041322	1039	0.1496947556734085	NO	-
5403	ZINC02720607	2596	0.14969410002231598	NO	-
5404	ZINC03559804	3961	0.14963600039482117	NO	-
5405	ZINC03234904	3207	0.149629145860672	NO	-
5406	ZINC03437880	3549	0.1496094912290573	NO	-
5407	ZINC03982882	5677	0.14957129955291748	NO	-
5408	ZINC01651575	1796	0.1495680809020996	NO	-
5409	ZINC01152278	1332	0.1495424211025238	NO	-
5410	ZINC01379081	1662	0.1495300829410553	NO	-
5411	ZINC00858476	562	0.14951185882091522	NO	-
5412	ZINC03868428	4731	0.14947551488876343	NO	-
5413	ZINC03449505	3575	0.14944744110107422	NO	-
5414	ZINC03868806	4754	0.14940805733203888	NO	-
5415	ZINC01144483	1311	0.14940378069877625	NO	-
5416	ZINC03051668	3123	0.1493946611881256	NO	-
5417	ZINC01282196	1487	0.1493927240371704	NO	-
5418	ZINC03815557	11	0.14939245581626892	YES	5
5419	ZINC03867052	4629	0.1493384838104248	NO	-
5420	ZINC01132594	1269	0.14932407438755035	NO	-
5421	ZINC02303419	2154	0.14931677281856537	NO	-
5422	ZINC03061520	3131	0.1493135541677475	NO	-
5423	ZINC03968511	4880	0.14931024610996246	NO	-
5424	ZINC00674446	178	0.14930567145347595	NO	-
5425	ZINC03992854	5079	0.14929711818695068	NO	-
5426	ZINC02502165	2362	0.14929170906543732	NO	-
5427	ZINC00711511	282	0.14928805828094482	NO	-
5428	ZINC00659123	127	0.14923740923404694	NO	-
5429	ZINC03287929	3305	0.14922510087490082	NO	-
5430	ZINC01026515	1017	0.1491951197385788	NO	-
5431	ZINC03815288	64	0.14919085800647736	YES	12
5432	ZINC01379099	1668	0.14914219081401825	NO	-
5433	ZINC03859314	4580	0.14913876354694366	NO	-
5434	ZINC01379093	1667	0.14913615584373474	NO	-
5435	ZINC03849441	4273	0.1491166353225708	NO	-
5436	ZINC02873674	2848	0.1490498036146164	NO	-
5437	ZINC01480004	1727	0.1490352600812912	NO	-
5438	ZINC00661584	132	0.1489655077457428	NO	-
5439	ZINC03868426	4729	0.14892509579658508	NO	-
5440	ZINC02424149	2279	0.14889948070049286	NO	-
5441	ZINC00825380	491	0.1488964557647705	NO	-
5442	ZINC03314363	3342	0.14888134598731995	NO	-
5443	ZINC00904305	775	0.14884905517101288	NO	-
5444	ZINC03500518	3799	0.1488366425037384	NO	-
5445	ZINC02484135	2348	0.1487826555967331	NO	-
5446	ZINC00920497	830	0.1487809717655182	NO	-
5447	ZINC02330566	2195	0.14877566695213318	NO	-
5448	ZINC02330568	2196	0.14877566695213318	NO	-
5449	ZINC01102188	1173	0.14872603118419647	NO	-
5450	ZINC02418334	2272	0.14867804944515228	NO	-
5451	ZINC01379091	1666	0.14860011637210846	NO	-
5452	ZINC01088475	1152	0.14858239889144897	NO	-
5453	ZINC02205509	2072	0.14857739210128784	NO	-
5454	ZINC04087056	5165	0.14851216971874237	NO	-
5455	ZINC01204156	1397	0.14849527180194855	NO	-
5456	ZINC02869320	2840	0.1484905183315277	NO	-
5457	ZINC03987809	5056	0.14845505356788635	NO	-
5458	ZINC03500525	3801	0.14843417704105377	NO	-
5459	ZINC01049577	1055	0.14841991662979126	NO	-
5460	ZINC03332903	3381	0.14840276539325714	NO	-
5461	ZINC03330506	3372	0.1483662724494934	NO	-
5462	ZINC01378893	1626	0.1483658403158188	NO	-
5463	ZINC01162075	1340	0.14835351705551147	NO	-
5464	ZINC03439632	3558	0.14833229780197144	NO	-
5465	ZINC04077727	5157	0.14830808341503143	NO	-
5466	ZINC03832361	89	0.1482955366373062	YES	16
5467	ZINC04268469	5327	0.14821766316890717	NO	-
5468	ZINC01462531	1716	0.14821253716945648	NO	-
5469	ZINC00908071	805	0.14821112155914307	NO	-
5470	ZINC04131921	5185	0.1481722891330719	NO	-
5471	ZINC01379066	1659	0.148170605301857	NO	-
5472	ZINC03358843	3428	0.14816932380199432	NO	-
5473	ZINC03868369	4720	0.14812831580638885	NO	-
5474	ZINC04465119	5504	0.1481064260005951	NO	-
5475	ZINC03340663	3388	0.14808088541030884	NO	-
5476	ZINC02112954	2007	0.14805324375629425	NO	-
5477	ZINC03857131	4482	0.14803892374038696	NO	-
5478	ZINC02309655	2158	0.1480167955160141	NO	-
5479	ZINC01378917	1628	0.1480143964290619	NO	-
5480	ZINC02630451	2431	0.14800281822681427	NO	-
5481	ZINC04130145	5182	0.14798273146152496	NO	-
5482	ZINC01329760	1555	0.14797605574131012	NO	-
5483	ZINC03031713	3072	0.14796406030654907	NO	-
5484	ZINC01164595	1343	0.14793869853019714	NO	-
5485	ZINC03567527	3972	0.14788690209388733	NO	-
5486	ZINC00647233	110	0.14787746965885162	NO	-
5487	ZINC02755791	2648	0.14787746965885162	NO	-
5488	ZINC03250822	3247	0.14786523580551147	NO	-
5489	ZINC01151433	1327	0.14784783124923706	NO	-
5490	ZINC03815564	88	0.14784052968025208	YES	15
5491	ZINC01378909	1627	0.1478242725133896	NO	-
5492	ZINC01378921	1631	0.1478242725133896	NO	-
5493	ZINC00872279	635	0.14780426025390625	NO	-
5494	ZINC03249953	3240	0.14778733253479004	NO	-
5495	ZINC03234868	3206	0.14769968390464783	NO	-
5496	ZINC03982866	5011	0.1476578414440155	NO	-
5497	ZINC02917473	2908	0.14763423800468445	NO	-
5498	ZINC00715132	289	0.1476263850927353	NO	-
5499	ZINC03852784	4342	0.14759722352027893	NO	-
5500	ZINC03474942	3727	0.14758853614330292	NO	-
5501	ZINC02663138	2536	0.14757466316223145	NO	-
5502	ZINC03968461	4875	0.14755849540233612	NO	-
5503	ZINC03417215	3514	0.1475500613451004	NO	-
5504	ZINC00803512	429	0.14753884077072144	NO	-
5505	ZINC03852791	4344	0.14750738441944122	NO	-
5506	ZINC03857197	4487	0.1474943608045578	NO	-
5507	ZINC03022368	3018	0.14748167991638184	NO	-
5508	ZINC03815522	18	0.14746035635471344	YES	5
5509	ZINC03853401	4379	0.14745409786701202	NO	-
5510	ZINC03851003	4303	0.1474257856607437	NO	-
5511	ZINC01144481	1310	0.14741922914981842	NO	-
5512	ZINC00904078	774	0.14740899205207825	NO	-
5513	ZINC00867268	591	0.14739184081554413	NO	-
5514	ZINC02135563	2014	0.14729523658752441	NO	-
5515	ZINC04511418	5634	0.14729420840740204	NO	-
5516	ZINC02143975	2030	0.14725841581821442	NO	-
5517	ZINC03834088	87	0.14723975956439972	YES	15
5518	ZINC01371464	1612	0.1472090482711792	NO	-
5519	ZINC03859730	4596	0.14717933535575867	NO	-
5520	ZINC04468586	5550	0.14717933535575867	NO	-
5521	ZINC03632089	4189	0.14706116914749146	NO	-
5522	ZINC03828837	4264	0.14704090356826782	NO	-
5523	ZINC01209648	1404	0.14701318740844727	NO	-
5524	ZINC03974968	4966	0.1470119059085846	NO	-
5525	ZINC03987823	5057	0.1470043659210205	NO	-
5526	ZINC03859569	4586	0.1469845175743103	NO	-
5527	ZINC01921536	1890	0.14695249497890472	NO	-
5528	ZINC02215058	2088	0.14691737294197083	NO	-
5529	ZINC01217291	1412	0.14690251648426056	NO	-
5530	ZINC03601432	4133	0.1468748152256012	NO	-
5531	ZINC03857198	4488	0.1468459814786911	NO	-
5532	ZINC00911987	810	0.1468454897403717	NO	-
5533	ZINC02623758	2411	0.14670512080192566	NO	-
5534	ZINC00813305	463	0.14668448269367218	NO	-
5535	ZINC00678977	225	0.14667347073554993	NO	-
5536	ZINC00672495	159	0.14661917090415955	NO	-
5537	ZINC03987808	5055	0.14659255743026733	NO	-
5538	ZINC02438147	2295	0.14652885496616364	NO	-
5539	ZINC03248471	3234	0.1465218961238861	NO	-
5540	ZINC03248473	3235	0.1465218961238861	NO	-
5541	ZINC03853632	4388	0.1465214192867279	NO	-
5542	ZINC03304218	3331	0.14641788601875305	NO	-
5543	ZINC02975448	2984	0.14634616672992706	NO	-
5544	ZINC01176476	1357	0.1462719440460205	NO	-
5545	ZINC03232102	3202	0.14621911942958832	NO	-
5546	ZINC03968461	4876	0.14621256291866302	NO	-
5547	ZINC02323580	2182	0.14620648324489594	NO	-
5548	ZINC03631285	4169	0.1461717039346695	NO	-
5549	ZINC04466027	5524	0.14608410000801086	NO	-
5550	ZINC03613196	4141	0.14598794281482697	NO	-
5551	ZINC01076032	1118	0.1459823101758957	NO	-
5552	ZINC00849001	523	0.14596031606197357	NO	-
5553	ZINC02471771	2338	0.1458798050880432	NO	-
5554	ZINC01379033	1645	0.1458750218153	NO	-
5555	ZINC01379038	1648	0.1458750218153	NO	-
5556	ZINC02203385	2067	0.14583398401737213	NO	-
5557	ZINC03589460	4023	0.14582866430282593	NO	-
5558	ZINC00980695	938	0.14576177299022675	NO	-
5559	ZINC01218179	1417	0.14574939012527466	NO	-
5560	ZINC02911458	2906	0.14574487507343292	NO	-
5561	ZINC03358574	3427	0.14571045339107513	NO	-
5562	ZINC03868368	4719	0.14570987224578857	NO	-
5563	ZINC01378943	1633	0.14567045867443085	NO	-
5564	ZINC01378966	1636	0.14567045867443085	NO	-
5565	ZINC01379041	1650	0.14563612639904022	NO	-
5566	ZINC01379043	1652	0.14563612639904022	NO	-
5567	ZINC01376047	1615	0.14562657475471497	NO	-
5568	ZINC01376054	1618	0.14562657475471497	NO	-
5569	ZINC01376058	1621	0.14562657475471497	NO	-
5570	ZINC01075572	1116	0.14559924602508545	NO	-
5571	ZINC03852787	4343	0.14543025195598602	NO	-
5572	ZINC00628315	65	0.14537806808948517	NO	-
5573	ZINC01111800	1199	0.14537209272384644	NO	-
5574	ZINC04466049	5526	0.1453334093093872	NO	-
5575	ZINC00990793	976	0.14531449973583221	NO	-
5576	ZINC03851327	4306	0.1452992558479309	NO	-
5577	ZINC04465156	5507	0.1452992558479309	NO	-
5578	ZINC03982868	5012	0.14528967440128326	NO	-
5579	ZINC00715890	293	0.14514122903347015	NO	-
5580	ZINC03857343	4494	0.14512993395328522	NO	-
5581	ZINC02623580	2410	0.14512987434864044	NO	-
5582	ZINC00715892	294	0.1451006382703781	NO	-
5583	ZINC01376062	1624	0.14506801962852478	NO	-
5584	ZINC03588018	4016	0.14500272274017334	NO	-
5585	ZINC02852839	2802	0.14500020444393158	NO	-
5586	ZINC04289663	5354	0.14497056603431702	NO	-
5587	ZINC03043844	3109	0.1449662297964096	NO	-
5588	ZINC04463925	5487	0.14495480060577393	NO	-
5589	ZINC01329709	1554	0.14483840763568878	NO	-
5590	ZINC03854911	4448	0.144831120967865	NO	-
5591	ZINC03834102	6	0.14474059641361237	YES	5
5592	ZINC02206232	2075	0.14472174644470215	NO	-
5593	ZINC03853510	4383	0.14470764994621277	NO	-
5594	ZINC03306934	3333	0.14453376829624176	NO	-
5595	ZINC02720603	2593	0.14453119039535522	NO	-
5596	ZINC02720604	2594	0.14453119039535522	NO	-
5597	ZINC01032888	1026	0.14446915686130524	NO	-
5598	ZINC01148699	1325	0.14446458220481873	NO	-
5599	ZINC03858397	4543	0.14442679286003113	NO	-
5600	ZINC01063066	1081	0.14437125623226166	NO	-
5601	ZINC01121186	1225	0.14436665177345276	NO	-
5602	ZINC03176507	3167	0.14434614777565002	NO	-
5603	ZINC01130928	1264	0.1443341076374054	NO	-
5604	ZINC01379042	1651	0.1443021595478058	NO	-
5605	ZINC04167542	5222	0.144281268119812	NO	-
5606	ZINC04357793	5412	0.1442810446023941	NO	-
5607	ZINC03659297	4203	0.14425678551197052	NO	-
5608	ZINC03279755	3292	0.14425596594810486	NO	-
5609	ZINC01952939	1924	0.14422082901000977	NO	-
5610	ZINC03850963	4301	0.14415112137794495	NO	-
5611	ZINC03857976	4530	0.1439918875694275	NO	-
5612	ZINC02773559	2683	0.14388391375541687	NO	-
5613	ZINC00812301	461	0.1437692642211914	NO	-
5614	ZINC03851361	4311	0.14376887679100037	NO	-
5615	ZINC03980846	5009	0.14373885095119476	NO	-
5616	ZINC00876105	673	0.14357025921344757	NO	-
5617	ZINC03186006	3170	0.14349079132080078	NO	-
5618	ZINC03815354	63	0.1434507519006729	YES	12
5619	ZINC00871288	625	0.14339034259319305	NO	-
5620	ZINC00943151	884	0.14333344995975494	NO	-
5621	ZINC02590212	2375	0.14329282939434052	NO	-
5622	ZINC03314363	3341	0.14328758418560028	NO	-
5623	ZINC03972070	4949	0.14312173426151276	NO	-
5624	ZINC01379000	1638	0.1431186944246292	NO	-
5625	ZINC03532143	3917	0.14288781583309174	NO	-
5626	ZINC00878067	686	0.14286230504512787	NO	-
5627	ZINC01379036	1647	0.14283336699008942	NO	-
5628	ZINC01379028	1643	0.1428278237581253	NO	-
5629	ZINC03048846	3115	0.14273586869239807	NO	-
5630	ZINC01181180	1368	0.14269837737083435	NO	-
5631	ZINC02229173	2105	0.14269690215587616	NO	-
5632	ZINC03261696	3262	0.14260950684547424	NO	-
5633	ZINC03471596	3723	0.14258037507534027	NO	-
5634	ZINC00729043	312	0.1425067037343979	NO	-
5635	ZINC02685277	2545	0.14243075251579285	NO	-
5636	ZINC03632259	4190	0.14242258667945862	NO	-
5637	ZINC01665614	1803	0.14241436123847961	NO	-
5638	ZINC02835320	2756	0.14241130650043488	NO	-
5639	ZINC01185256	1376	0.14232347905635834	NO	-
5640	ZINC03832359	61	0.14201980829238892	YES	12
5641	ZINC03815515	23	0.14201900362968445	YES	5
5642	ZINC03229899	3197	0.14199934899806976	NO	-
5643	ZINC02755198	2647	0.14193738996982574	NO	-
5644	ZINC03868430	4733	0.14193689823150635	NO	-
5645	ZINC01378954	1634	0.14193056523799896	NO	-
5646	ZINC01378977	1637	0.14193056523799896	NO	-
5647	ZINC02618237	2392	0.1418239027261734	NO	-
5648	ZINC02696893	2559	0.14176152646541595	NO	-
5649	ZINC02738231	2628	0.14161059260368347	NO	-
5650	ZINC01376061	1623	0.14158524572849274	NO	-
5651	ZINC02268619	2135	0.14155974984169006	NO	-
5652	ZINC04467518	5537	0.14143621921539307	NO	-
5653	ZINC00838369	508	0.14137256145477295	NO	-
5654	ZINC01378919	1630	0.14132003486156464	NO	-
5655	ZINC00920497	829	0.14128629863262177	NO	-
5656	ZINC02829446	2752	0.14125163853168488	NO	-
5657	ZINC04000803	5098	0.14124086499214172	NO	-
5658	ZINC01132594	1268	0.14123894274234772	NO	-
5659	ZINC00838388	509	0.141166090965271	NO	-
5660	ZINC03649436	4200	0.1411382257938385	NO	-
5661	ZINC03868429	4732	0.14108973741531372	NO	-
5662	ZINC00680562	228	0.14107170701026917	NO	-
5663	ZINC03868427	4730	0.14103204011917114	NO	-
5664	ZINC03850966	4302	0.1409909725189209	NO	-
5665	ZINC03815521	30	0.14099019765853882	YES	5
5666	ZINC04501844	5626	0.1409519761800766	NO	-
5667	ZINC00825606	492	0.1409214586019516	NO	-
5668	ZINC02702134	2561	0.14091593027114868	NO	-
5669	ZINC00868825	619	0.1408328264951706	NO	-
5670	ZINC01379024	1642	0.14073459804058075	NO	-
5671	ZINC01248025	1441	0.14072749018669128	NO	-
5672	ZINC01158153	1335	0.14071379601955414	NO	-
5673	ZINC00868825	618	0.14061595499515533	NO	-
5674	ZINC00601820	60	0.1405818611383438	YES	12
5675	ZINC02852303	2796	0.14051197469234467	NO	-
5676	ZINC00814028	467	0.14048554003238678	NO	-
5677	ZINC02762897	2662	0.14048540592193604	NO	-
5678	ZINC03857423	4506	0.14040905237197876	NO	-
5679	ZINC01127388	1257	0.14036805927753448	NO	-
5680	ZINC03853107	4368	0.14034150540828705	NO	-
5681	ZINC02513690	2363	0.14006318151950836	NO	-
5682	ZINC04437067	5471	0.14000192284584045	NO	-
5683	ZINC03984404	5043	0.13990385830402374	NO	-
5684	ZINC04468536	5547	0.13990385830402374	NO	-
5685	ZINC00880970	703	0.1397717297077179	NO	-
5686	ZINC04233657	5277	0.13970354199409485	NO	-
5687	ZINC02378589	2232	0.13957366347312927	NO	-
5688	ZINC01379008	1640	0.13945116102695465	NO	-
5689	ZINC00838734	62	0.13941188156604767	YES	12
5690	ZINC04251281	5309	0.13937024772167206	NO	-
5691	ZINC04003614	5108	0.13927201926708221	NO	-
5692	ZINC03868697	4748	0.13916295766830444	NO	-
5693	ZINC04466212	5530	0.13916295766830444	NO	-
5694	ZINC00917695	819	0.13910077512264252	NO	-
5695	ZINC03857421	4504	0.13885675370693207	NO	-
5696	ZINC01379075	1661	0.13885614275932312	NO	-
5697	ZINC03892373	4827	0.13881032168865204	NO	-
5698	ZINC03834104	9	0.13879050314426422	YES	5
5699	ZINC00838407	511	0.1387663632631302	NO	-
5700	ZINC03587970	4015	0.13873817026615143	NO	-
5701	ZINC02831091	2754	0.13867230713367462	NO	-
5702	ZINC04167282	5219	0.13863836228847504	NO	-
5703	ZINC02761615	2658	0.1386035829782486	NO	-
5704	ZINC03356656	3421	0.13847023248672485	NO	-
5705	ZINC02801994	2729	0.1384272277355194	NO	-
5706	ZINC02794956	2701	0.13842371106147766	NO	-
5707	ZINC02460783	2330	0.13836121559143066	NO	-
5708	ZINC02762533	2660	0.13812902569770813	NO	-
5709	ZINC01329709	1553	0.13808727264404297	NO	-
5710	ZINC04268949	5332	0.13786379992961884	NO	-
5711	ZINC02763126	2663	0.13783466815948486	NO	-
5712	ZINC02310612	2161	0.13764256238937378	NO	-
5713	ZINC02314106	2166	0.13764256238937378	NO	-
5714	ZINC00838400	510	0.1376389116048813	NO	-
5715	ZINC00714795	287	0.13757556676864624	NO	-
5716	ZINC00670629	148	0.13678647577762604	NO	-
5717	ZINC02960567	2946	0.13668084144592285	NO	-
5718	ZINC02307858	2157	0.1365591436624527	NO	-
5719	ZINC04121610	5179	0.13647103309631348	NO	-
5720	ZINC03629383	4156	0.13613475859165192	NO	-
5721	ZINC02760947	2655	0.13608673214912415	NO	-
5722	ZINC03371725	3458	0.1358916014432907	NO	-
5723	ZINC04111185	5174	0.13526803255081177	NO	-
5724	ZINC01217837	1415	0.13493958115577698	NO	-
5725	ZINC03868806	4753	0.13472852110862732	NO	-
5726	ZINC02276340	2136	0.13470284640789032	NO	-
5727	ZINC02006382	31	0.13457584381103516	YES	5
5728	ZINC01379073	1660	0.1345142126083374	NO	-
5729	ZINC03854875	4442	0.13445159792900085	NO	-
5730	ZINC03523959	3906	0.1343229115009308	NO	-
5731	ZINC03854516	4420	0.13424813747406006	NO	-
5732	ZINC03859189	4579	0.1340770423412323	NO	-
5733	ZINC01379020	1641	0.13390707969665527	NO	-
5734	ZINC04191403	5244	0.1338258981704712	NO	-
5735	ZINC00624786	58	0.13375233113765717	NO	-
5736	ZINC03855034	4453	0.13321882486343384	NO	-
5737	ZINC04385362	5428	0.13314150273799896	NO	-
5738	ZINC01379007	1639	0.13267038762569427	NO	-
5739	ZINC02970905	2961	0.13251250982284546	NO	-
5740	ZINC04230914	5272	0.13246482610702515	NO	-
5741	ZINC03405360	3501	0.13222511112689972	NO	-
5742	ZINC01067374	1090	0.1321406066417694	NO	-
5743	ZINC01179795	1366	0.13208819925785065	NO	-
5744	ZINC00787312	387	0.13185036182403564	NO	-
5745	ZINC02742832	2634	0.13163216412067413	NO	-
5746	ZINC02870582	2842	0.1305934339761734	NO	-
5747	ZINC01142550	1300	0.12983569502830505	NO	-
5748	ZINC03855122	4460	0.12972162663936615	NO	-
5749	ZINC03892372	4826	0.12949778139591217	NO	-
5750	ZINC01439470	1706	0.12910698354244232	NO	-
5751	ZINC03853107	4367	0.1283939927816391	NO	-
5752	ZINC00870714	624	0.12799440324306488	NO	-
5753	ZINC02589896	2374	0.12775209546089172	NO	-
5754	ZINC03982909	5015	0.12686726450920105	NO	-
5755	ZINC03851705	4322	0.12672938406467438	NO	-
5756	ZINC04465236	5510	0.12672938406467438	NO	-
5757	ZINC02884185	2882	0.12637972831726074	NO	-
5758	ZINC04496620	5622	0.1250796616077423	NO	-
5759	ZINC03815299	71	0.12505996227264404	YES	12
5760	ZINC00674958	184	0.12399476766586304	NO	-
5761	ZINC03834089	8	0.12286783754825592	YES	5
5762	ZINC03243156	3223	0.12247021496295929	NO	-
5763	ZINC00872020	632	0.12042481452226639	NO	-
5764	ZINC03250055	3241	0.1202523335814476	NO	-
5765	ZINC03834105	0	0.0	YES	1
5766	ZINC03834098	1	0.0	YES	1
5767	ZINC03832355	4	0.0	YES	3
5768	ZINC03815814	5	0.0	YES	4
5769	ZINC03834086	34	0.0	YES	6
5770	ZINC03834097	35	0.0	YES	6
5771	ZINC03834101	36	0.0	YES	6
5772	ZINC01609260	37	0.0	YES	7
5773	ZINC03815377	38	0.0	YES	7
5774	ZINC00058174	50	0.0	YES	8
5775	ZINC03815213	55	0.0	YES	10
5776	ZINC03815082	56	0.0	YES	11
5777	ZINC00839396	57	0.0	YES	11
