# Supplementary material for: Optimal assignment methods for ligand-based virtual screening
Source: J Cheminform. 2009 Aug 25;1:14. doi: 10.1186/1758-2946-1-14 (PMC2820492; doi:10.1186/1758-2946-1-14)
Supplement: Additional file 2 — Archive of the result files. The file Results.tar.gz is a Gzip compressed Tar archive containing the results file of each method for each data set. The result files are tab-separated plain text files including the following information: method name, active data set with size, cluster information and the distribution of the molecules over the clusters, decoy data set with size, ratio active:decoy, AUC, awAUC, BEDROC scores for predefined alpha values as suggested by Truchon and Bayly [63], relative enrichment factor [67], ROC enrichments, awROC enrichments at predefined false positive fractions, chemotype enrichment, ROC data points, and the ranking of each structure. [file 1758-2946-1-14-S2.zip › Results/OAAP.SQ.DUD=vegfr2.Q.VEGFR2_SU5402.sdf.A.DUD_vegfr2_clustered_I_MM.sdf.D.DUD_vegfr2_decoys_ID_pass_M0000644]

###################################################################################################
# Screening Result File
# User: jahn
# Method used: OAAP
> <Method_Name>
OAAP
# Screening mode: Single Query Screening
#	Calculations performed: 2760
#	Start time of the calculation: Sun Mar 08 06:16:18 CET 2009
#	End time of the calculation: Sun Mar 08 06:17:19 CET 2009
# Data set information
#	Query molecule name:	SU1 from data set: ./data/queries/VEGFR2_SU5402.sdf
#	Active data set: /rahome/chemoinf/SVS/data/actives/DUD_vegfr2_clustered_I_MM.sdf with cluster information
#		Size: 48 molecules
#		Number of clusters: 31
#		Cluster Summery:
#			Cluster number	# molecules	% of actives
#			1		1		2.083
#			2		1		2.083
#			3		2		4.167
#			4		2		4.167
#			5		2		4.167
#			6		1		2.083
#			7		1		2.083
#			8		8		16.667
#			9		1		2.083
#			10		1		2.083
#			11		1		2.083
#			12		1		2.083
#			13		1		2.083
#			14		1		2.083
#			15		1		2.083
#			16		6		12.5
#			17		1		2.083
#			18		1		2.083
#			19		1		2.083
#			20		1		2.083
#			21		2		4.167
#			22		1		2.083
#			23		1		2.083
#			24		2		4.167
#			25		1		2.083
#			26		1		2.083
#			27		1		2.083
#			28		1		2.083
#			29		1		2.083
#			30		1		2.083
#			31		1		2.083
#	Decoy data set: /rahome/chemoinf/SVS/data/decoys/DUD_vegfr2_decoys_ID_pass_MWPass_I_MM.sdf
#		Size: 2712 molecules
#	Ratio actives : decoys
#		1.0 : 56.5
#	The active and decoy data set were part of the DUD with problem identifier: vegfr2
> <AUC>
#	 ROC AUC
	0.38534752949852513
> <awAUC>
#	 ROC awAUC
	0.40953488279887074
> <BEDROC Scores>
#	Alpha Values	BEDROC Scores	Literature: J. Chem. Inf. Model., Vol. 47, No. 2, 2007, 488-508
	106.9	0.135
	100.0	0.132
	53.6	0.1146
	50.0	0.1136
	32.2	0.1111
	20.0	0.1148
	16.1	0.1185
	10.0	0.1316
	8.0	0.1413
> <Relative enrichment factor>
#	Fraction dataset	Enrichment factor	 Literature: DOI: 10.1021/ci800303k
	0.0010	72.46376811594202
	0.01	14.492753623188404
	0.02	8.333333333333334
	0.05	10.416666666666666
	0.1	14.583333333333334
	0.2	16.666666666666668
	0.25	16.666666666666668
> <ROC Enrichments>
#	True decoy fraction	Enrichment	Literature: J Comput Aided Mol Des (2008) 22:133-139
	0.1	37.666666666666664
	0.5	12.107142857142858
	1.0	8.071428571428571
	2.0	4.1090909090909085
	5.0	2.077205882352941
	10.0	1.4540441176470589
> <awROC Enrichments>
#	Decoy fraction	Enrichment
	0.1	29.161290322580644
	0.5	12.497695852534562
	1.0	9.373271889400922
	2.0	4.771847507331378
	5.0	2.5730550284629983
	10.0	1.7689753320683113
> <Chemotype enrichment>
#	% data set	% active cluster	Literature: http://dud.docking.org/wombat/
	0.0	0.0
	0.036	0.0
	0.036	3.226
	0.543	3.226
	0.543	6.452
	0.87	6.452
	0.87	9.677
	2.899	9.677
	2.899	12.903
	8.986	12.903
	8.986	16.129
	9.71	16.129
	9.71	19.355
	15.87	19.355
	15.87	22.581
	25.181	22.581
	25.181	25.806
	32.717	25.806
	32.717	29.032
	37.283	29.032
	37.283	32.258
	49.058	32.258
	49.058	35.484
	50.761	35.484
	50.761	38.71
	51.703	38.71
	51.703	41.935
	51.92	41.935
	51.92	45.161
	56.159	45.161
	56.159	48.387
	64.167	48.387
	64.167	51.613
	64.312	51.613
	64.312	54.839
	65.399	54.839
	65.399	58.065
	66.884	58.065
	66.884	61.29
	68.043	61.29
	68.043	64.516
	73.804	64.516
	73.804	67.742
	73.986	67.742
	73.986	70.968
	86.232	70.968
	86.232	74.194
	89.819	74.194
	89.819	77.419
	93.333	77.419
	93.333	80.645
	95.0	80.645
	95.0	83.871
	95.29	83.871
	95.29	87.097
	95.906	87.097
	95.906	90.323
	96.087	90.323
	96.087	93.548
	99.928	93.548
	99.928	96.774
	100.0	96.774
	100.0	100.0
> <ROC curve data>
#	False positive rate	true positive rate
	0.0	0.0
	0.0	0.0417
	0.0044	0.0417
	0.0044	0.0625
	0.0074	0.0625
	0.0074	0.0833
	0.0277	0.0833
	0.0277	0.1042
	0.0892	0.1042
	0.0892	0.125
	0.0962	0.125
	0.0962	0.1458
	0.1586	0.1458
	0.1586	0.1667
	0.2529	0.1667
	0.2529	0.1875
	0.3293	0.1875
	0.3293	0.2083
	0.3754	0.2083
	0.3754	0.2292
	0.4948	0.2292
	0.4948	0.25
	0.5118	0.25
	0.5118	0.2708
	0.521	0.2708
	0.521	0.2917
	0.5229	0.2917
	0.5229	0.3125
	0.5288	0.3125
	0.5288	0.3333
	0.5653	0.3333
	0.5653	0.3542
	0.5708	0.3542
	0.5708	0.375
	0.6434	0.375
	0.6434	0.3958
	0.6456	0.3958
	0.6456	0.4167
	0.6468	0.4167
	0.6468	0.4375
	0.6482	0.4375
	0.6482	0.4583
	0.6571	0.4583
	0.6571	0.4792
	0.6718	0.4792
	0.6718	0.5208
	0.6781	0.5208
	0.6781	0.5417
	0.6825	0.5417
	0.6825	0.5625
	0.7039	0.5625
	0.7039	0.5833
	0.7187	0.5833
	0.7187	0.6042
	0.74	0.6042
	0.74	0.625
	0.7415	0.625
	0.7415	0.6458
	0.799	0.6458
	0.799	0.6667
	0.8149	0.6667
	0.8149	0.6875
	0.8223	0.6875
	0.8223	0.7083
	0.8647	0.7083
	0.8647	0.7292
	0.8805	0.7292
	0.8805	0.75
	0.8938	0.75
	0.8938	0.7917
	0.8997	0.7917
	0.8997	0.8125
	0.9351	0.8125
	0.9351	0.8333
	0.9517	0.8333
	0.9517	0.8542
	0.9543	0.8542
	0.9543	0.875
	0.9602	0.875
	0.9602	0.8958
	0.9617	0.8958
	0.9617	0.9167
	0.9657	0.9167
	0.9657	0.9375
	1.0	0.9375
	1.0	1.0
> <Screening Table>
# Rank	Mol name	Index in data set	Similarity 2 query	Active	Cluster number
1	ZINC03834201	2	0.5480420589447021	YES	3
2	ZINC03834195	3	0.521452009677887	YES	3
3	ZINC01043345	597	0.5189065933227539	NO	-
4	ZINC03851519	2035	0.5077000260353088	NO	-
5	ZINC04286836	2551	0.49674609303474426	NO	-
6	ZINC00602841	92	0.48817676305770874	NO	-
7	ZINC01052408	617	0.4877272844314575	NO	-
8	ZINC03293219	1626	0.48684564232826233	NO	-
9	ZINC01355620	857	0.48646777868270874	NO	-
10	ZINC03857410	2159	0.48399028182029724	NO	-
11	ZINC03280167	1618	0.48319360613822937	NO	-
12	ZINC02637602	1276	0.48269036412239075	NO	-
13	ZINC03175435	1552	0.4820680022239685	NO	-
14	ZINC03279949	1617	0.48173975944519043	NO	-
15	ZINC03832406	42	0.4799647033214569	YES	26
16	ZINC03175432	1551	0.47882920503616333	NO	-
17	ZINC03867820	2256	0.47822850942611694	NO	-
18	ZINC01052183	616	0.4768689274787903	NO	-
19	ZINC01090886	660	0.47624245285987854	NO	-
20	ZINC01090887	661	0.47624245285987854	NO	-
21	ZINC00778821	236	0.47557520866394043	NO	-
22	ZINC03857111	2153	0.4708702564239502	NO	-
23	ZINC03462202	1745	0.4708172380924225	NO	-
24	ZINC00008981	23	0.4697818458080292	YES	14
25	ZINC03352810	1667	0.4691205620765686	NO	-
26	ZINC03857112	2154	0.46908828616142273	NO	-
27	ZINC01086626	654	0.4689399302005768	NO	-
28	ZINC03857113	2155	0.4680825173854828	NO	-
29	ZINC02293706	1136	0.4677726626396179	NO	-
30	ZINC03867820	2255	0.46659401059150696	NO	-
31	ZINC02862043	1422	0.4664999842643738	NO	-
32	ZINC03239909	1593	0.4664362668991089	NO	-
33	ZINC00693065	184	0.46636962890625	NO	-
34	ZINC00693063	183	0.4659167528152466	NO	-
35	ZINC01933518	1039	0.4656543433666229	NO	-
36	ZINC00587651	82	0.4655362665653229	NO	-
37	ZINC03938641	2328	0.4654054641723633	NO	-
38	ZINC02862044	1423	0.46467095613479614	NO	-
39	ZINC03867849	2261	0.46455714106559753	NO	-
40	ZINC03851651	2037	0.46448811888694763	NO	-
41	ZINC03173972	1550	0.4641706645488739	NO	-
42	ZINC02135572	1088	0.4640044569969177	NO	-
43	ZINC03851522	2036	0.46371737122535706	NO	-
44	ZINC04465224	2632	0.46371737122535706	NO	-
45	ZINC03974413	2393	0.463204950094223	NO	-
46	ZINC04465402	2635	0.46165093779563904	NO	-
47	ZINC02541701	1235	0.46151483058929443	NO	-
48	ZINC03974411	2392	0.46101638674736023	NO	-
49	ZINC02133823	1085	0.46064069867134094	NO	-
50	ZINC00881690	424	0.4603675603866577	NO	-
51	ZINC01516487	963	0.46036091446876526	NO	-
52	ZINC02135582	1090	0.4598633944988251	NO	-
53	ZINC03802693	2009	0.45985516905784607	NO	-
54	ZINC01501540	953	0.4595111310482025	NO	-
55	ZINC03366797	1686	0.45948687195777893	NO	-
56	ZINC03239779	1592	0.4592944085597992	NO	-
57	ZINC02379167	1172	0.45912447571754456	NO	-
58	ZINC00790748	254	0.45849287509918213	NO	-
59	ZINC03866726	2215	0.4577384889125824	NO	-
60	ZINC00790742	253	0.4575776755809784	NO	-
61	ZINC03867617	2248	0.45737653970718384	NO	-
62	ZINC00822584	306	0.4572169780731201	NO	-
63	ZINC04492419	2682	0.4566834270954132	NO	-
64	ZINC03462587	1752	0.45657384395599365	NO	-
65	ZINC01102351	670	0.4561183452606201	NO	-
66	ZINC03192066	1562	0.4556976556777954	NO	-
67	ZINC03228150	1580	0.45554327964782715	NO	-
68	ZINC03100236	1541	0.45510634779930115	NO	-
69	ZINC02541701	1233	0.4551002085208893	NO	-
70	ZINC00124397	15	0.45494580268859863	NO	-
71	ZINC03492575	1828	0.4548449218273163	NO	-
72	ZINC03277071	1615	0.4546012580394745	NO	-
73	ZINC02795355	1385	0.45442861318588257	NO	-
74	ZINC02541703	1236	0.45440518856048584	NO	-
75	ZINC03853898	2080	0.4540785253047943	NO	-
76	ZINC01051758	613	0.4539966583251953	NO	-
77	ZINC02064702	1074	0.45397892594337463	NO	-
78	ZINC03474548	1784	0.4538322389125824	NO	-
79	ZINC04633710	2710	0.45371395349502563	NO	-
80	ZINC03832412	20	0.45371392369270325	YES	11
81	ZINC02771948	1367	0.4535273313522339	NO	-
82	ZINC00871709	402	0.4531354010105133	NO	-
83	ZINC00651274	146	0.45290908217430115	NO	-
84	ZINC02636182	1274	0.4528307318687439	NO	-
85	ZINC03493019	1829	0.4527631998062134	NO	-
86	ZINC00719224	203	0.4527462124824524	NO	-
87	ZINC01212952	792	0.4527049660682678	NO	-
88	ZINC01200403	783	0.45263341069221497	NO	-
89	ZINC01050157	608	0.4525276720523834	NO	-
90	ZINC02859372	1414	0.4522710144519806	NO	-
91	ZINC04059313	2484	0.4522421658039093	NO	-
92	ZINC01051756	612	0.4518161714076996	NO	-
93	ZINC04469703	2654	0.4516127109527588	NO	-
94	ZINC03507454	1848	0.45111405849456787	NO	-
95	ZINC03969381	2346	0.4511025846004486	NO	-
96	ZINC01040189	593	0.4510490894317627	NO	-
97	ZINC01104457	671	0.45063674449920654	NO	-
98	ZINC00761998	220	0.4506261348724365	NO	-
99	ZINC03479459	1803	0.45026078820228577	NO	-
100	ZINC02701592	1317	0.44992929697036743	NO	-
101	ZINC01287037	825	0.4499002695083618	NO	-
102	ZINC03992694	2449	0.44962266087532043	NO	-
103	ZINC00917002	478	0.4494993984699249	NO	-
104	ZINC00917004	479	0.4494993984699249	NO	-
105	ZINC02318059	1146	0.44946229457855225	NO	-
106	ZINC04394745	2590	0.4492760896682739	NO	-
107	ZINC03020942	1510	0.44923776388168335	NO	-
108	ZINC01050162	609	0.449041485786438	NO	-
109	ZINC04224010	2517	0.4489342272281647	NO	-
110	ZINC04246552	2526	0.4488081932067871	NO	-
111	ZINC02268095	1129	0.4487992823123932	NO	-
112	ZINC03802693	2010	0.44846704602241516	NO	-
113	ZINC03976503	2399	0.4482526183128357	NO	-
114	ZINC03855192	2143	0.44823747873306274	NO	-
115	ZINC02135577	1089	0.44800037145614624	NO	-
116	ZINC03852803	2056	0.44761547446250916	NO	-
117	ZINC01090893	664	0.44758346676826477	NO	-
118	ZINC02665248	1301	0.447513222694397	NO	-
119	ZINC03988273	2437	0.4474499821662903	NO	-
120	ZINC03332488	1649	0.4474372863769531	NO	-
121	ZINC03867022	2224	0.44737324118614197	NO	-
122	ZINC04465370	2634	0.44737324118614197	NO	-
123	ZINC03332490	1650	0.44733211398124695	NO	-
124	ZINC03850008	2025	0.4472144544124603	NO	-
125	ZINC02631176	1268	0.4472004771232605	NO	-
126	ZINC03991975	2443	0.44718658924102783	NO	-
127	ZINC00695984	186	0.4471416771411896	NO	-
128	ZINC01090892	663	0.44701647758483887	NO	-
129	ZINC03969175	2344	0.44692838191986084	NO	-
130	ZINC01127559	711	0.4468657970428467	NO	-
131	ZINC01104461	672	0.4468013048171997	NO	-
132	ZINC03545413	1877	0.4465392231941223	NO	-
133	ZINC02788841	1378	0.4465351402759552	NO	-
134	ZINC01090888	662	0.4464692175388336	NO	-
135	ZINC02290383	1133	0.4464256465435028	NO	-
136	ZINC01110236	679	0.44639721512794495	NO	-
137	ZINC04501197	2694	0.44630932807922363	NO	-
138	ZINC02861135	1416	0.4462907910346985	NO	-
139	ZINC02861136	1417	0.4462907910346985	NO	-
140	ZINC03370469	1692	0.44608062505722046	NO	-
141	ZINC01055894	626	0.4459502696990967	NO	-
142	ZINC00676345	169	0.44591328501701355	NO	-
143	ZINC03854837	2108	0.44580239057540894	NO	-
144	ZINC01114387	684	0.44550007581710815	NO	-
145	ZINC00802642	277	0.4454406499862671	NO	-
146	ZINC02064574	1073	0.4451179504394531	NO	-
147	ZINC03855135	2137	0.4450535178184509	NO	-
148	ZINC01982709	1058	0.44495710730552673	NO	-
149	ZINC02970281	1486	0.44490164518356323	NO	-
150	ZINC02970282	1487	0.44490164518356323	NO	-
151	ZINC03265213	1606	0.44488850235939026	NO	-
152	ZINC00774612	231	0.44485312700271606	NO	-
153	ZINC00637248	123	0.4447713792324066	NO	-
154	ZINC00915720	477	0.4447275698184967	NO	-
155	ZINC03497224	1833	0.44462791085243225	NO	-
156	ZINC03991982	2444	0.4445018768310547	NO	-
157	ZINC04464295	2625	0.4445018768310547	NO	-
158	ZINC04341978	2572	0.44427675008773804	NO	-
159	ZINC03187627	1556	0.44424551725387573	NO	-
160	ZINC03564209	1903	0.4442387819290161	NO	-
161	ZINC03564210	1904	0.4442387819290161	NO	-
162	ZINC03461923	1743	0.44420334696769714	NO	-
163	ZINC04622518	2706	0.4441647529602051	NO	-
164	ZINC00574050	79	0.44408661127090454	NO	-
165	ZINC03189744	1557	0.4438811242580414	NO	-
166	ZINC03852782	2052	0.4437462091445923	NO	-
167	ZINC00685820	180	0.44360968470573425	NO	-
168	ZINC03853495	2067	0.4435756504535675	NO	-
169	ZINC03457516	1736	0.44354432821273804	NO	-
170	ZINC03464354	1761	0.44297245144844055	NO	-
171	ZINC02480281	1216	0.4429549276828766	NO	-
172	ZINC00773466	225	0.44293999671936035	NO	-
173	ZINC03638359	1998	0.44286298751831055	NO	-
174	ZINC01086627	655	0.4428439438343048	NO	-
175	ZINC02702356	1318	0.44266477227211	NO	-
176	ZINC03867365	2239	0.4423157572746277	NO	-
177	ZINC00832412	312	0.4421946108341217	NO	-
178	ZINC00676345	170	0.44218942523002625	NO	-
179	ZINC03189745	1558	0.4421781897544861	NO	-
180	ZINC02630197	1267	0.4420924484729767	NO	-
181	ZINC03859877	2208	0.44202473759651184	NO	-
182	ZINC02135532	1087	0.4420076906681061	NO	-
183	ZINC03852781	2051	0.44197744131088257	NO	-
184	ZINC03195907	1563	0.4419723153114319	NO	-
185	ZINC04492433	2685	0.44179826974868774	NO	-
186	ZINC00655429	149	0.44176462292671204	NO	-
187	ZINC03867981	2264	0.44140249490737915	NO	-
188	ZINC02194662	1099	0.4412732422351837	NO	-
189	ZINC00996178	553	0.44118550419807434	NO	-
190	ZINC01415152	909	0.4411223530769348	NO	-
191	ZINC01123136	698	0.4411207437515259	NO	-
192	ZINC02642192	1278	0.4411122798919678	NO	-
193	ZINC03285770	1622	0.4410756826400757	NO	-
194	ZINC03497484	1835	0.4409675598144531	NO	-
195	ZINC02849808	1398	0.4409174621105194	NO	-
196	ZINC04371562	2583	0.44090190529823303	NO	-
197	ZINC02795344	1384	0.44075140357017517	NO	-
198	ZINC02331659	1156	0.44074273109436035	NO	-
199	ZINC03859721	2204	0.4406243860721588	NO	-
200	ZINC03366905	1687	0.4405209422111511	NO	-
201	ZINC01148531	734	0.44034790992736816	NO	-
202	ZINC01148533	735	0.4402823746204376	NO	-
203	ZINC04252160	2535	0.44022542238235474	NO	-
204	ZINC03858806	2192	0.4401428699493408	NO	-
205	ZINC03993259	2463	0.4400434195995331	NO	-
206	ZINC02762830	1363	0.4397638738155365	NO	-
207	ZINC03468021	1778	0.43954646587371826	NO	-
208	ZINC00978699	540	0.43944740295410156	NO	-
209	ZINC03468026	1779	0.43939802050590515	NO	-
210	ZINC00685820	181	0.439375638961792	NO	-
211	ZINC03868260	2269	0.4392687976360321	NO	-
212	ZINC03368464	1688	0.4391980767250061	NO	-
213	ZINC01903711	1028	0.43911030888557434	NO	-
214	ZINC04414137	2600	0.43892964720726013	NO	-
215	ZINC04240240	2524	0.43882444500923157	NO	-
216	ZINC00892346	445	0.4387613534927368	NO	-
217	ZINC00892347	446	0.4387613534927368	NO	-
218	ZINC01329968	836	0.43873515725135803	NO	-
219	ZINC00627951	109	0.43860331177711487	NO	-
220	ZINC03270135	1608	0.4385313391685486	NO	-
221	ZINC01427968	917	0.4384423792362213	NO	-
222	ZINC00940765	506	0.4383848309516907	NO	-
223	ZINC00940766	507	0.4383848309516907	NO	-
224	ZINC03933818	2327	0.4383617639541626	NO	-
225	ZINC03855147	2139	0.4381970763206482	NO	-
226	ZINC00637248	122	0.43818625807762146	NO	-
227	ZINC02625016	1257	0.43812426924705505	NO	-
228	ZINC02625017	1258	0.43812426924705505	NO	-
229	ZINC02503233	1226	0.4380544126033783	NO	-
230	ZINC01443735	931	0.43790239095687866	NO	-
231	ZINC03597366	1970	0.4378925859928131	NO	-
232	ZINC01516487	962	0.4377918839454651	NO	-
233	ZINC03357251	1678	0.43777158856391907	NO	-
234	ZINC01123601	705	0.4377540051937103	NO	-
235	ZINC01871019	1001	0.4376472234725952	NO	-
236	ZINC03457590	1737	0.4374047517776489	NO	-
237	ZINC03355028	1671	0.4372759461402893	NO	-
238	ZINC02135527	1086	0.4372570514678955	NO	-
239	ZINC03867830	2257	0.43708306550979614	NO	-
240	ZINC03356618	1673	0.4370317757129669	NO	-
241	ZINC03305322	1633	0.4370131194591522	NO	-
242	ZINC00758432	219	0.4369487166404724	NO	-
243	ZINC03969176	2345	0.43680715560913086	NO	-
244	ZINC01432376	919	0.4367741346359253	NO	-
245	ZINC01465461	938	0.436646044254303	NO	-
246	ZINC03971610	2381	0.43652886152267456	NO	-
247	ZINC04470231	2662	0.43652886152267456	NO	-
248	ZINC01907301	8	0.43652579188346863	YES	6
249	ZINC03213326	1566	0.4363767206668854	NO	-
250	ZINC03571197	1920	0.4360519051551819	NO	-
251	ZINC03481652	1820	0.43604135513305664	NO	-
252	ZINC00650590	145	0.43601831793785095	NO	-
253	ZINC01427969	918	0.43598631024360657	NO	-
254	ZINC02353762	1164	0.43559780716896057	NO	-
255	ZINC03816006	2011	0.4355967342853546	NO	-
256	ZINC03325067	1643	0.4355106055736542	NO	-
257	ZINC00762931	222	0.43549415469169617	NO	-
258	ZINC01441523	929	0.4353402853012085	NO	-
259	ZINC00627951	108	0.4350378215312958	NO	-
260	ZINC03464350	1760	0.43493762612342834	NO	-
261	ZINC03192060	1559	0.43487048149108887	NO	-
262	ZINC03600737	1980	0.4347783625125885	NO	-
263	ZINC03041824	1518	0.43463748693466187	NO	-
264	ZINC00850376	322	0.43462133407592773	NO	-
265	ZINC00790386	251	0.4345824420452118	NO	-
266	ZINC03969734	2351	0.4345441460609436	NO	-
267	ZINC04252471	2538	0.4343881607055664	NO	-
268	ZINC00023575	5	0.43434247374534607	YES	4
269	ZINC02316308	1144	0.43431276082992554	NO	-
270	ZINC00790386	252	0.4342794716358185	NO	-
271	ZINC01037606	591	0.43415239453315735	NO	-
272	ZINC01129826	713	0.43411052227020264	NO	-
273	ZINC01751899	977	0.4340992867946625	NO	-
274	ZINC01751902	978	0.4340992867946625	NO	-
275	ZINC01330030	839	0.43397486209869385	NO	-
276	ZINC03969137	2343	0.43372300267219543	NO	-
277	ZINC03095908	1540	0.43364113569259644	NO	-
278	ZINC01265654	812	0.43363451957702637	NO	-
279	ZINC03852804	2057	0.4335959553718567	NO	-
280	ZINC03853565	2071	0.4335959553718567	NO	-
281	ZINC03859722	2205	0.4334726631641388	NO	-
282	ZINC01445403	934	0.4334658980369568	NO	-
283	ZINC00809712	289	0.43337735533714294	NO	-
284	ZINC02437680	1199	0.4330410957336426	NO	-
285	ZINC03979841	2410	0.4329925775527954	NO	-
286	ZINC01862815	997	0.4328981339931488	NO	-
287	ZINC03868326	2271	0.43288126587867737	NO	-
288	ZINC04465984	2641	0.43288126587867737	NO	-
289	ZINC02181819	1097	0.43279680609703064	NO	-
290	ZINC02482087	1218	0.43271636962890625	NO	-
291	ZINC03979853	2411	0.4326533079147339	NO	-
292	ZINC03867309	2231	0.43255293369293213	NO	-
293	ZINC00923706	486	0.4325323700904846	NO	-
294	ZINC03549101	1881	0.43240585923194885	NO	-
295	ZINC03368559	1689	0.4322788119316101	NO	-
296	ZINC03854851	2113	0.43226248025894165	NO	-
297	ZINC00678041	173	0.4322458505630493	NO	-
298	ZINC03855126	2136	0.4322454631328583	NO	-
299	ZINC03969833	2353	0.43211859464645386	NO	-
300	ZINC01188689	770	0.4319644868373871	NO	-
301	ZINC01245652	805	0.43195024132728577	NO	-
302	ZINC01330008	838	0.4318310618400574	NO	-
303	ZINC03529403	1870	0.43166008591651917	NO	-
304	ZINC02064445	1069	0.43161049485206604	NO	-
305	ZINC00502939	61	0.43158549070358276	NO	-
306	ZINC00773639	229	0.4315301775932312	NO	-
307	ZINC02064486	1071	0.43150416016578674	NO	-
308	ZINC03600644	1979	0.43146759271621704	NO	-
309	ZINC03866726	2214	0.431399405002594	NO	-
310	ZINC03479519	1804	0.43133431673049927	NO	-
311	ZINC03867248	2228	0.4313039183616638	NO	-
312	ZINC03040699	1517	0.4312889277935028	NO	-
313	ZINC00673771	161	0.43120265007019043	NO	-
314	ZINC00223729	19	0.4311356246471405	NO	-
315	ZINC03854848	2110	0.43088433146476746	NO	-
316	ZINC03479521	1805	0.43087655305862427	NO	-
317	ZINC03467752	1777	0.43082210421562195	NO	-
318	ZINC03040681	1516	0.4308212101459503	NO	-
319	ZINC03854850	2112	0.43071842193603516	NO	-
320	ZINC00929937	491	0.43065911531448364	NO	-
321	ZINC00929938	492	0.43065911531448364	NO	-
322	ZINC03567311	1906	0.43063148856163025	NO	-
323	ZINC03855192	2142	0.4306302070617676	NO	-
324	ZINC03493172	1830	0.4306097626686096	NO	-
325	ZINC03868993	2286	0.4304847717285156	NO	-
326	ZINC03968430	2334	0.43045517802238464	NO	-
327	ZINC01192800	778	0.4304399788379669	NO	-
328	ZINC04176238	2509	0.4301891624927521	NO	-
329	ZINC00552452	71	0.43008559942245483	NO	-
330	ZINC00940717	504	0.4300605058670044	NO	-
331	ZINC00940718	505	0.4300605058670044	NO	-
332	ZINC00923707	487	0.429941862821579	NO	-
333	ZINC00656401	150	0.42994043231010437	NO	-
334	ZINC04492433	2684	0.42991799116134644	NO	-
335	ZINC03854849	2111	0.4297467768192291	NO	-
336	ZINC03868816	2285	0.42972099781036377	NO	-
337	ZINC00523316	67	0.4297170639038086	NO	-
338	ZINC04586966	2703	0.42964497208595276	NO	-
339	ZINC02335645	1158	0.4296107590198517	NO	-
340	ZINC01315428	833	0.4295366406440735	NO	-
341	ZINC00863266	351	0.4295271337032318	NO	-
342	ZINC00863267	352	0.4295271337032318	NO	-
343	ZINC01123600	703	0.4294147491455078	NO	-
344	ZINC01240351	801	0.42938271164894104	NO	-
345	ZINC00868174	390	0.4293792247772217	NO	-
346	ZINC02872636	1427	0.429370254278183	NO	-
347	ZINC02554769	1240	0.4293314516544342	NO	-
348	ZINC00868082	385	0.42924726009368896	NO	-
349	ZINC03598500	1971	0.42922306060791016	NO	-
350	ZINC04000728	2469	0.4292038083076477	NO	-
351	ZINC02300318	1138	0.42902931571006775	NO	-
352	ZINC03356628	1674	0.4290119707584381	NO	-
353	ZINC03868994	2287	0.42896392941474915	NO	-
354	ZINC00728326	212	0.4289553165435791	NO	-
355	ZINC00868096	388	0.42872801423072815	NO	-
356	ZINC00955316	529	0.42853644490242004	NO	-
357	ZINC03478956	1800	0.42850568890571594	NO	-
358	ZINC01080563	653	0.42850446701049805	NO	-
359	ZINC00674166	163	0.4284488558769226	NO	-
360	ZINC01290218	826	0.4284280240535736	NO	-
361	ZINC00773581	227	0.42838799953460693	NO	-
362	ZINC01329966	835	0.4283819794654846	NO	-
363	ZINC00868096	387	0.4282917082309723	NO	-
364	ZINC00905526	464	0.4280432164669037	NO	-
365	ZINC03222224	1572	0.4279990494251251	NO	-
366	ZINC00840970	317	0.4279526472091675	NO	-
367	ZINC00706280	192	0.42786556482315063	NO	-
368	ZINC02889872	1460	0.42771846055984497	NO	-
369	ZINC02757954	1356	0.4276776611804962	NO	-
370	ZINC03849694	2021	0.42765384912490845	NO	-
371	ZINC03513673	1853	0.42764440178871155	NO	-
372	ZINC03513675	1854	0.42764440178871155	NO	-
373	ZINC02422469	1191	0.42758864164352417	NO	-
374	ZINC01172904	755	0.4275757968425751	NO	-
375	ZINC02851591	1406	0.4275605082511902	NO	-
376	ZINC03371295	1695	0.4275241196155548	NO	-
377	ZINC02279900	1131	0.4274614453315735	NO	-
378	ZINC03192065	1561	0.4272858500480652	NO	-
379	ZINC00868082	384	0.42723217606544495	NO	-
380	ZINC01442534	930	0.42722761631011963	NO	-
381	ZINC02541701	1234	0.4271736145019531	NO	-
382	ZINC01067713	641	0.4270900785923004	NO	-
383	ZINC04459927	2618	0.4269452393054962	NO	-
384	ZINC01756057	979	0.4269030690193176	NO	-
385	ZINC04633709	2709	0.42685043811798096	NO	-
386	ZINC01040190	595	0.4265042841434479	NO	-
387	ZINC03849694	2022	0.4264964461326599	NO	-
388	ZINC04464293	2624	0.4264376163482666	NO	-
389	ZINC04485193	2670	0.4263865351676941	NO	-
390	ZINC00762767	221	0.4262824058532715	NO	-
391	ZINC00674145	162	0.4262711703777313	NO	-
392	ZINC01144059	727	0.42614275217056274	NO	-
393	ZINC03867309	2232	0.4260726869106293	NO	-
394	ZINC03867310	2234	0.4260726869106293	NO	-
395	ZINC02861173	1418	0.42602652311325073	NO	-
396	ZINC00774743	233	0.42597803473472595	NO	-
397	ZINC00615827	98	0.4258989691734314	NO	-
398	ZINC02471399	1215	0.42581361532211304	NO	-
399	ZINC00774503	230	0.4257679581642151	NO	-
400	ZINC03969836	2354	0.4257189929485321	NO	-
401	ZINC04248874	2530	0.42570173740386963	NO	-
402	ZINC02667850	1303	0.4256942868232727	NO	-
403	ZINC01034353	584	0.42566463351249695	NO	-
404	ZINC02851905	1408	0.4256359338760376	NO	-
405	ZINC01366461	862	0.4255297780036926	NO	-
406	ZINC00773340	223	0.4254683554172516	NO	-
407	ZINC01061841	639	0.425376832485199	NO	-
408	ZINC03237207	1591	0.42533499002456665	NO	-
409	ZINC04492542	2688	0.4252833425998688	NO	-
410	ZINC03365936	1685	0.4252776801586151	NO	-
411	ZINC00868174	389	0.4252605438232422	NO	-
412	ZINC00778820	235	0.4250764846801758	NO	-
413	ZINC02889871	1459	0.4249511659145355	NO	-
414	ZINC03313887	1639	0.424914687871933	NO	-
415	ZINC03313889	1640	0.424914687871933	NO	-
416	ZINC03595364	1952	0.424914687871933	NO	-
417	ZINC01018649	573	0.4249058663845062	NO	-
418	ZINC03519341	1863	0.4248262941837311	NO	-
419	ZINC03245623	1600	0.4247603416442871	NO	-
420	ZINC02354612	1165	0.42474082112312317	NO	-
421	ZINC02211340	1112	0.4246397018432617	NO	-
422	ZINC02434241	1197	0.4246397018432617	NO	-
423	ZINC01172818	753	0.4245888888835907	NO	-
424	ZINC02196431	1100	0.4245877265930176	NO	-
425	ZINC03858293	2173	0.4245622158050537	NO	-
426	ZINC04470224	2661	0.4245622158050537	NO	-
427	ZINC03131364	1544	0.4245374798774719	NO	-
428	ZINC03131365	1545	0.4245374798774719	NO	-
429	ZINC01123136	699	0.4243372082710266	NO	-
430	ZINC03853714	2075	0.4243045747280121	NO	-
431	ZINC01040190	594	0.4241923689842224	NO	-
432	ZINC03867310	2233	0.424163818359375	NO	-
433	ZINC00712483	199	0.42416322231292725	NO	-
434	ZINC01889835	1013	0.423962265253067	NO	-
435	ZINC02488020	1224	0.423962265253067	NO	-
436	ZINC03991989	2445	0.4239392578601837	NO	-
437	ZINC03638445	1999	0.4239385724067688	NO	-
438	ZINC03815833	7	0.4238980710506439	YES	5
439	ZINC02908017	1466	0.42388081550598145	NO	-
440	ZINC03215090	1568	0.42388081550598145	NO	-
441	ZINC01070768	644	0.4238567650318146	NO	-
442	ZINC00861977	347	0.4238523542881012	NO	-
443	ZINC03593050	1936	0.4237695038318634	NO	-
444	ZINC03593640	1940	0.4236689805984497	NO	-
445	ZINC02424127	1192	0.42351388931274414	NO	-
446	ZINC01938191	1041	0.4234059154987335	NO	-
447	ZINC03594371	1946	0.4233781397342682	NO	-
448	ZINC00806937	284	0.4233546853065491	NO	-
449	ZINC04075768	2486	0.4233201742172241	NO	-
450	ZINC00773552	226	0.42323440313339233	NO	-
451	ZINC01889770	1004	0.4231686294078827	NO	-
452	ZINC01889774	1006	0.4231686294078827	NO	-
453	ZINC00826740	311	0.4229980409145355	NO	-
454	ZINC02101875	1080	0.42298775911331177	NO	-
455	ZINC02101875	1079	0.42298758029937744	NO	-
456	ZINC03213811	1567	0.4229351282119751	NO	-
457	ZINC02488017	1223	0.42288050055503845	NO	-
458	ZINC04492722	2690	0.42285946011543274	NO	-
459	ZINC02962039	1481	0.4228084981441498	NO	-
460	ZINC03292906	1625	0.4227595627307892	NO	-
461	ZINC00595258	87	0.4226878583431244	NO	-
462	ZINC02412138	1182	0.4225810170173645	NO	-
463	ZINC03859176	2199	0.4225638806819916	NO	-
464	ZINC02757954	1357	0.42249104380607605	NO	-
465	ZINC02112465	1081	0.42248669266700745	NO	-
466	ZINC02221048	1117	0.422412246465683	NO	-
467	ZINC02221048	1118	0.422412246465683	NO	-
468	ZINC02667849	1302	0.42239508032798767	NO	-
469	ZINC03854421	2088	0.422390341758728	NO	-
470	ZINC00500813	60	0.42237940430641174	NO	-
471	ZINC01040192	596	0.4223754107952118	NO	-
472	ZINC00802332	275	0.42219841480255127	NO	-
473	ZINC02236714	1123	0.4221946597099304	NO	-
474	ZINC00936567	501	0.42210790514945984	NO	-
475	ZINC03638508	2000	0.42209354043006897	NO	-
476	ZINC00871707	401	0.4220888912677765	NO	-
477	ZINC03854547	2092	0.4220238924026489	NO	-
478	ZINC03476046	1791	0.42190706729888916	NO	-
479	ZINC02568745	1241	0.4218924641609192	NO	-
480	ZINC04620101	2705	0.4217430353164673	NO	-
481	ZINC04332436	2568	0.42172905802726746	NO	-
482	ZINC01889832	1012	0.4217213988304138	NO	-
483	ZINC03476182	1793	0.42170271277427673	NO	-
484	ZINC03476231	1797	0.42170271277427673	NO	-
485	ZINC03858864	2193	0.42170047760009766	NO	-
486	ZINC03867830	2258	0.4216374158859253	NO	-
487	ZINC04414254	2601	0.42157939076423645	NO	-
488	ZINC03851900	2042	0.4215353727340698	NO	-
489	ZINC00835193	313	0.42145320773124695	NO	-
490	ZINC01889768	1003	0.4213493764400482	NO	-
491	ZINC01889772	1005	0.4213493764400482	NO	-
492	ZINC02487976	1220	0.4213493764400482	NO	-
493	ZINC00365484	37	0.4213472008705139	NO	-
494	ZINC03969832	2352	0.4213417172431946	NO	-
495	ZINC02221048	1116	0.42132511734962463	NO	-
496	ZINC03059525	1529	0.42125368118286133	NO	-
497	ZINC02871777	1426	0.42112571001052856	NO	-
498	ZINC03476186	1795	0.4210714101791382	NO	-
499	ZINC03476188	1796	0.4210714101791382	NO	-
500	ZINC01046646	604	0.4210529923439026	NO	-
501	ZINC03475788	1785	0.42105039954185486	NO	-
502	ZINC03475790	1786	0.42105039954185486	NO	-
503	ZINC03476184	1794	0.42104390263557434	NO	-
504	ZINC03476233	1798	0.42104390263557434	NO	-
505	ZINC02940959	1474	0.4209144115447998	NO	-
506	ZINC01889888	1017	0.4207764267921448	NO	-
507	ZINC03497226	1834	0.4207136034965515	NO	-
508	ZINC03991971	2442	0.4204593300819397	NO	-
509	ZINC04464289	2623	0.4204593300819397	NO	-
510	ZINC03313149	1637	0.42039570212364197	NO	-
511	ZINC03313152	1638	0.42039570212364197	NO	-
512	ZINC00933542	499	0.42036983370780945	NO	-
513	ZINC00778835	237	0.4201427698135376	NO	-
514	ZINC03853495	2068	0.4201385974884033	NO	-
515	ZINC01000564	554	0.42008522152900696	NO	-
516	ZINC03867248	2227	0.42007824778556824	NO	-
517	ZINC02209755	1111	0.4199923276901245	NO	-
518	ZINC01223969	797	0.41989025473594666	NO	-
519	ZINC02806900	1394	0.4198528230190277	NO	-
520	ZINC00886860	437	0.41980674862861633	NO	-
521	ZINC03059528	1530	0.41973719000816345	NO	-
522	ZINC02420180	1190	0.4196578562259674	NO	-
523	ZINC01980271	1051	0.41960757970809937	NO	-
524	ZINC00673757	160	0.4194701015949249	NO	-
525	ZINC00738302	215	0.4194589853286743	NO	-
526	ZINC00738304	216	0.4194589853286743	NO	-
527	ZINC00773458	224	0.419457346200943	NO	-
528	ZINC01196750	781	0.41941696405410767	NO	-
529	ZINC02303754	1140	0.41934821009635925	NO	-
530	ZINC01837707	993	0.4193146228790283	NO	-
531	ZINC01837709	994	0.4193146228790283	NO	-
532	ZINC03064200	1533	0.41924208402633667	NO	-
533	ZINC03451480	1731	0.4191485643386841	NO	-
534	ZINC03604588	1983	0.41914597153663635	NO	-
535	ZINC02112839	1082	0.4191410541534424	NO	-
536	ZINC03664222	2004	0.4191399812698364	NO	-
537	ZINC01439655	925	0.41913819313049316	NO	-
538	ZINC02851904	1407	0.4190867841243744	NO	-
539	ZINC02969395	1485	0.4190641939640045	NO	-
540	ZINC02333423	1157	0.4190106689929962	NO	-
541	ZINC02497236	1225	0.41899240016937256	NO	-
542	ZINC02629558	1266	0.4189004600048065	NO	-
543	ZINC03296402	1630	0.418863981962204	NO	-
544	ZINC02323222	1150	0.41886091232299805	NO	-
545	ZINC03354947	1669	0.41885727643966675	NO	-
546	ZINC03858868	2194	0.41875284910202026	NO	-
547	ZINC03980789	2416	0.4186994433403015	NO	-
548	ZINC02303655	1139	0.4186200201511383	NO	-
549	ZINC00122218	14	0.4185672104358673	NO	-
550	ZINC03567522	1907	0.4185624122619629	NO	-
551	ZINC03849701	2024	0.41850677132606506	NO	-
552	ZINC02627665	1262	0.4184372127056122	NO	-
553	ZINC03571165	1919	0.418413907289505	NO	-
554	ZINC00704023	190	0.4183386266231537	NO	-
555	ZINC01053425	618	0.4183133840560913	NO	-
556	ZINC02768468	1365	0.4182834327220917	NO	-
557	ZINC01889920	1025	0.4182363450527191	NO	-
558	ZINC02405525	1180	0.41823363304138184	NO	-
559	ZINC03063993	1531	0.41820067167282104	NO	-
560	ZINC01889889	1018	0.4181899130344391	NO	-
561	ZINC03858359	2174	0.418186217546463	NO	-
562	ZINC03991954	2440	0.4180673062801361	NO	-
563	ZINC02007686	1063	0.4180074632167816	NO	-
564	ZINC00511420	65	0.4178556203842163	NO	-
565	ZINC03176180	1553	0.41774070262908936	NO	-
566	ZINC01425147	915	0.4177188575267792	NO	-
567	ZINC00806998	286	0.4177038073539734	NO	-
568	ZINC04316926	2562	0.4176764488220215	NO	-
569	ZINC03867772	2252	0.417617529630661	NO	-
570	ZINC03867773	2254	0.417617529630661	NO	-
571	ZINC03969555	2347	0.4174861013889313	NO	-
572	ZINC01077650	651	0.4174450933933258	NO	-
573	ZINC02482034	1217	0.41742488741874695	NO	-
574	ZINC01055576	623	0.417413592338562	NO	-
575	ZINC02794695	1383	0.4173614978790283	NO	-
576	ZINC03224841	1576	0.4173527657985687	NO	-
577	ZINC04622525	2707	0.4173192083835602	NO	-
578	ZINC01043432	600	0.41725239157676697	NO	-
579	ZINC00877140	408	0.4171338677406311	NO	-
580	ZINC03890071	2300	0.4170836806297302	NO	-
581	ZINC03030277	1512	0.4170059561729431	NO	-
582	ZINC01192800	777	0.4169701933860779	NO	-
583	ZINC03548495	1879	0.41691452264785767	NO	-
584	ZINC00637627	126	0.41687440872192383	NO	-
585	ZINC03980177	2412	0.4168429672718048	NO	-
586	ZINC01032887	578	0.4167851209640503	NO	-
587	ZINC02662770	1297	0.416718453168869	NO	-
588	ZINC01438819	924	0.4166361093521118	NO	-
589	ZINC00902691	454	0.41662073135375977	NO	-
590	ZINC03866781	2217	0.4165608286857605	NO	-
591	ZINC00622650	103	0.41655176877975464	NO	-
592	ZINC03969557	2349	0.4164538085460663	NO	-
593	ZINC00801899	273	0.4163636267185211	NO	-
594	ZINC01216797	793	0.4163472354412079	NO	-
595	ZINC02247862	1127	0.41631901264190674	NO	-
596	ZINC03850824	2031	0.4161874055862427	NO	-
597	ZINC03030281	1513	0.4161587953567505	NO	-
598	ZINC01172309	752	0.41615772247314453	NO	-
599	ZINC03475807	1787	0.41615238785743713	NO	-
600	ZINC01067405	640	0.4160822331905365	NO	-
601	ZINC03991955	2441	0.41608092188835144	NO	-
602	ZINC02253600	1128	0.4160231649875641	NO	-
603	ZINC03475809	1788	0.41598570346832275	NO	-
604	ZINC00796585	268	0.4159843325614929	NO	-
605	ZINC00796584	267	0.4158533811569214	NO	-
606	ZINC04414440	2602	0.415836900472641	NO	-
607	ZINC03858774	2181	0.4156930148601532	NO	-
608	ZINC03858780	2187	0.4156930148601532	NO	-
609	ZINC01330056	841	0.4156133532524109	NO	-
610	ZINC02751865	1351	0.4156056046485901	NO	-
611	ZINC00792969	258	0.4155653417110443	NO	-
612	ZINC00877632	411	0.4155314862728119	NO	-
613	ZINC02669095	1308	0.4154556691646576	NO	-
614	ZINC04194239	2516	0.4154514968395233	NO	-
615	ZINC00824339	308	0.41530588269233704	NO	-
616	ZINC00595258	88	0.415298193693161	NO	-
617	ZINC03854919	2129	0.41529354453086853	NO	-
618	ZINC01216866	794	0.4151902198791504	NO	-
619	ZINC04035855	2479	0.41501206159591675	NO	-
620	ZINC02113153	1083	0.414978563785553	NO	-
621	ZINC01330033	840	0.4149237275123596	NO	-
622	ZINC02661085	1292	0.4149133563041687	NO	-
623	ZINC02487972	1219	0.4149051606655121	NO	-
624	ZINC03849701	2023	0.4148521423339844	NO	-
625	ZINC03462690	1755	0.4148397147655487	NO	-
626	ZINC03968496	2335	0.4148232936859131	NO	-
627	ZINC01005078	561	0.4148003160953522	NO	-
628	ZINC01204186	784	0.41471928358078003	NO	-
629	ZINC02316585	1145	0.41454049944877625	NO	-
630	ZINC03604532	1982	0.41445523500442505	NO	-
631	ZINC03500660	1839	0.41440892219543457	NO	-
632	ZINC00637627	125	0.41439977288246155	NO	-
633	ZINC02007691	1064	0.4143719971179962	NO	-
634	ZINC01120404	690	0.41434338688850403	NO	-
635	ZINC01120405	691	0.41434338688850403	NO	-
636	ZINC00670597	154	0.41432976722717285	NO	-
637	ZINC04170720	2507	0.41431838274002075	NO	-
638	ZINC01498232	952	0.41426244378089905	NO	-
639	ZINC00702611	187	0.4142472445964813	NO	-
640	ZINC03858776	2183	0.4141320586204529	NO	-
641	ZINC03858778	2185	0.4141320586204529	NO	-
642	ZINC00591295	84	0.41406676173210144	NO	-
643	ZINC03353174	1668	0.4140652120113373	NO	-
644	ZINC03854836	2107	0.4140203893184662	NO	-
645	ZINC01889916	1024	0.41401031613349915	NO	-
646	ZINC01196456	780	0.4140022397041321	NO	-
647	ZINC01153627	745	0.4140021800994873	NO	-
648	ZINC04087359	2489	0.41392001509666443	NO	-
649	ZINC03858496	2178	0.41383230686187744	NO	-
650	ZINC03476114	1792	0.41374799609184265	NO	-
651	ZINC02400330	1174	0.4137437045574188	NO	-
652	ZINC00886862	438	0.4136328399181366	NO	-
653	ZINC03854834	2106	0.413624107837677	NO	-
654	ZINC02711708	1320	0.4135963022708893	NO	-
655	ZINC03333254	1652	0.4134892523288727	NO	-
656	ZINC03333257	1653	0.4134892523288727	NO	-
657	ZINC03991295	2439	0.4134385883808136	NO	-
658	ZINC02620860	1251	0.4134179651737213	NO	-
659	ZINC02620861	1252	0.4134179651737213	NO	-
660	ZINC03560779	1898	0.4133760333061218	NO	-
661	ZINC03853634	2074	0.4133671522140503	NO	-
662	ZINC00817318	297	0.41335898637771606	NO	-
663	ZINC01055835	624	0.413306325674057	NO	-
664	ZINC03867313	2236	0.41324108839035034	NO	-
665	ZINC01059163	634	0.41323360800743103	NO	-
666	ZINC03455412	1734	0.41300785541534424	NO	-
667	ZINC02876647	1433	0.41298195719718933	NO	-
668	ZINC03462302	1749	0.4129249155521393	NO	-
669	ZINC02618314	1248	0.41284358501434326	NO	-
670	ZINC04469974	2658	0.41275379061698914	NO	-
671	ZINC03850824	2030	0.4126623868942261	NO	-
672	ZINC03465246	1770	0.4126582145690918	NO	-
673	ZINC03192063	1560	0.41264578700065613	NO	-
674	ZINC03849517	2020	0.4126449227333069	NO	-
675	ZINC03854636	2094	0.41246798634529114	NO	-
676	ZINC03855136	2138	0.4124586880207062	NO	-
677	ZINC02628515	1265	0.4123913049697876	NO	-
678	ZINC00645522	137	0.41236546635627747	NO	-
679	ZINC00645523	138	0.41236546635627747	NO	-
680	ZINC03549104	1882	0.41230714321136475	NO	-
681	ZINC03464941	1763	0.4123004078865051	NO	-
682	ZINC02048783	1065	0.41226840019226074	NO	-
683	ZINC00880322	422	0.41226792335510254	NO	-
684	ZINC00629304	112	0.41224023699760437	NO	-
685	ZINC02739749	1346	0.4121951162815094	NO	-
686	ZINC04470047	2659	0.4120696783065796	NO	-
687	ZINC00637802	128	0.41205477714538574	NO	-
688	ZINC03866930	2221	0.411955326795578	NO	-
689	ZINC00774706	232	0.41195064783096313	NO	-
690	ZINC03371295	1694	0.4119361340999603	NO	-
691	ZINC03465285	1771	0.4119213819503784	NO	-
692	ZINC03462199	1744	0.41185373067855835	NO	-
693	ZINC03854896	2123	0.4117852747440338	NO	-
694	ZINC02799788	1390	0.4116801619529724	NO	-
695	ZINC03832402	18	0.4116554856300354	YES	9
696	ZINC04316926	2561	0.41157397627830505	NO	-
697	ZINC03992944	2459	0.41156572103500366	NO	-
698	ZINC03569727	1917	0.41147246956825256	NO	-
699	ZINC01505884	956	0.41147205233573914	NO	-
700	ZINC03867314	2238	0.41142070293426514	NO	-
701	ZINC04492722	2691	0.4114186465740204	NO	-
702	ZINC01073985	646	0.4114184081554413	NO	-
703	ZINC04307058	2556	0.41138437390327454	NO	-
704	ZINC03229173	1581	0.4113714098930359	NO	-
705	ZINC00725075	209	0.41132792830467224	NO	-
706	ZINC03230801	1584	0.4113130271434784	NO	-
707	ZINC03461920	1742	0.41111844778060913	NO	-
708	ZINC04252160	2534	0.41108229756355286	NO	-
709	ZINC03853580	2073	0.4109784960746765	NO	-
710	ZINC03561952	1900	0.4109410047531128	NO	-
711	ZINC01121395	696	0.41093429923057556	NO	-
712	ZINC00634517	121	0.4109265208244324	NO	-
713	ZINC01163515	750	0.41089552640914917	NO	-
714	ZINC03595998	1955	0.4108627438545227	NO	-
715	ZINC00321802	29	0.410857230424881	NO	-
716	ZINC03462532	1750	0.41067102551460266	NO	-
717	ZINC01196857	782	0.4106130599975586	NO	-
718	ZINC02718359	1325	0.4105590879917145	NO	-
719	ZINC01115906	687	0.4105572998523712	NO	-
720	ZINC00640347	130	0.4105178713798523	NO	-
721	ZINC03462534	1751	0.4105154573917389	NO	-
722	ZINC03231140	1585	0.41048187017440796	NO	-
723	ZINC01366553	863	0.4104776084423065	NO	-
724	ZINC03464934	1762	0.41047075390815735	NO	-
725	ZINC03465244	1769	0.41047075390815735	NO	-
726	ZINC00631080	117	0.4103039503097534	NO	-
727	ZINC00053161	0	0.41028472781181335	NO	-
728	ZINC03992945	2460	0.41025230288505554	NO	-
729	ZINC00877632	412	0.4100801348686218	NO	-
730	ZINC02620969	1253	0.4100649952888489	NO	-
731	ZINC01910791	1030	0.4099099040031433	NO	-
732	ZINC01910795	1031	0.4099099040031433	NO	-
733	ZINC00802342	276	0.4099010229110718	NO	-
734	ZINC03595365	1953	0.40989887714385986	NO	-
735	ZINC03641415	2001	0.4098871052265167	NO	-
736	ZINC03327736	1645	0.40987902879714966	NO	-
737	ZINC01161864	748	0.4098619818687439	NO	-
738	ZINC03170743	1549	0.4097108542919159	NO	-
739	ZINC01046646	603	0.40968000888824463	NO	-
740	ZINC02294364	1137	0.4095585346221924	NO	-
741	ZINC03236073	1589	0.4095575511455536	NO	-
742	ZINC01506689	957	0.40954867005348206	NO	-
743	ZINC03578168	1923	0.4095263183116913	NO	-
744	ZINC03462589	1753	0.4094986617565155	NO	-
745	ZINC00725075	208	0.40949440002441406	NO	-
746	ZINC03594523	1948	0.4094035029411316	NO	-
747	ZINC03868251	2268	0.4093611240386963	NO	-
748	ZINC00956409	530	0.4093244969844818	NO	-
749	ZINC02352617	1162	0.40920478105545044	NO	-
750	ZINC01142257	725	0.40916022658348083	NO	-
751	ZINC03054133	1525	0.40914857387542725	NO	-
752	ZINC01114130	683	0.4091380834579468	NO	-
753	ZINC03816156	2014	0.4091232419013977	NO	-
754	ZINC03854903	2125	0.40911683440208435	NO	-
755	ZINC03892986	2322	0.40911418199539185	NO	-
756	ZINC04467610	2646	0.40911418199539185	NO	-
757	ZINC04428419	2605	0.409086674451828	NO	-
758	ZINC02622930	1254	0.40899908542633057	NO	-
759	ZINC03519292	1862	0.40898358821868896	NO	-
760	ZINC02416360	1184	0.40886402130126953	NO	-
761	ZINC00679743	177	0.4088529348373413	NO	-
762	ZINC00929939	493	0.4088487923145294	NO	-
763	ZINC03995262	2465	0.4088208079338074	NO	-
764	ZINC03899115	2323	0.40877458453178406	NO	-
765	ZINC01005078	560	0.4087332487106323	NO	-
766	ZINC02797935	1387	0.4087328314781189	NO	-
767	ZINC03319985	1641	0.40865832567214966	NO	-
768	ZINC02073548	1075	0.40852248668670654	NO	-
769	ZINC01799730	989	0.40837275981903076	NO	-
770	ZINC03462289	1748	0.4082984924316406	NO	-
771	ZINC03596173	1957	0.4082679748535156	NO	-
772	ZINC03596175	1958	0.4082679748535156	NO	-
773	ZINC01329981	837	0.40824365615844727	NO	-
774	ZINC01188443	769	0.4082375168800354	NO	-
775	ZINC04460686	2620	0.4082183539867401	NO	-
776	ZINC03969111	2341	0.40814208984375	NO	-
777	ZINC00793961	260	0.4081307351589203	NO	-
778	ZINC03973292	2387	0.4081091284751892	NO	-
779	ZINC03868765	2284	0.40808501839637756	NO	-
780	ZINC04469024	2652	0.4080790579319	NO	-
781	ZINC03890070	2299	0.40805304050445557	NO	-
782	ZINC03588111	1930	0.40789690613746643	NO	-
783	ZINC02235357	1122	0.407893568277359	NO	-
784	ZINC02487981	1222	0.40788552165031433	NO	-
785	ZINC02436101	1198	0.407856822013855	NO	-
786	ZINC03594999	1950	0.40784889459609985	NO	-
787	ZINC00717862	202	0.4078342020511627	NO	-
788	ZINC01056841	627	0.4077388644218445	NO	-
789	ZINC02667851	1304	0.4076099693775177	NO	-
790	ZINC02667852	1305	0.4076099693775177	NO	-
791	ZINC04054157	2480	0.407603919506073	NO	-
792	ZINC01889895	1019	0.4075147211551666	NO	-
793	ZINC01889903	1020	0.4075147211551666	NO	-
794	ZINC01889910	1022	0.4075147211551666	NO	-
795	ZINC04485570	2674	0.4073740839958191	NO	-
796	ZINC00929940	494	0.4072949290275574	NO	-
797	ZINC01035725	590	0.40728089213371277	NO	-
798	ZINC03851861	2039	0.40706735849380493	NO	-
799	ZINC01145246	729	0.4070141613483429	NO	-
800	ZINC03851955	2044	0.4069710373878479	NO	-
801	ZINC02441995	1205	0.4069015681743622	NO	-
802	ZINC01614672	965	0.4068222641944885	NO	-
803	ZINC01262959	809	0.4066716730594635	NO	-
804	ZINC03030417	1514	0.40663009881973267	NO	-
805	ZINC00674330	164	0.4065995216369629	NO	-
806	ZINC01799704	988	0.40657564997673035	NO	-
807	ZINC03969112	2342	0.4065554738044739	NO	-
808	ZINC01219313	795	0.4065127670764923	NO	-
809	ZINC03868994	2288	0.40648970007896423	NO	-
810	ZINC04001053	2471	0.40642642974853516	NO	-
811	ZINC01027772	575	0.4063054025173187	NO	-
812	ZINC04087350	2488	0.4062797725200653	NO	-
813	ZINC03355694	1672	0.4062563180923462	NO	-
814	ZINC03853555	2070	0.4062446057796478	NO	-
815	ZINC03451029	1730	0.4061756134033203	NO	-
816	ZINC03533602	1873	0.40615418553352356	NO	-
817	ZINC03867314	2237	0.40614384412765503	NO	-
818	ZINC03588115	1931	0.4061298668384552	NO	-
819	ZINC02407696	1181	0.4060570001602173	NO	-
820	ZINC00637802	127	0.4059511721134186	NO	-
821	ZINC03854497	2091	0.4057124853134155	NO	-
822	ZINC01059163	633	0.4057047665119171	NO	-
823	ZINC03949102	2329	0.4056923985481262	NO	-
824	ZINC02487980	1221	0.4056379795074463	NO	-
825	ZINC03402653	1707	0.4056074619293213	NO	-
826	ZINC03854863	2120	0.4054816663265228	NO	-
827	ZINC03854864	2121	0.4054042398929596	NO	-
828	ZINC03589734	1933	0.405399888753891	NO	-
829	ZINC03867313	2235	0.4053891599178314	NO	-
830	ZINC02290745	1134	0.405288428068161	NO	-
831	ZINC03854854	2114	0.40507805347442627	NO	-
832	ZINC04239307	2523	0.40501585602760315	NO	-
833	ZINC01960632	1045	0.4049879014492035	NO	-
834	ZINC03854905	2127	0.40486857295036316	NO	-
835	ZINC03957479	2331	0.40469858050346375	NO	-
836	ZINC03860125	2209	0.4046611189842224	NO	-
837	ZINC03860126	2210	0.4046611189842224	NO	-
838	ZINC00634517	120	0.40455740690231323	NO	-
839	ZINC02752324	1352	0.4043702185153961	NO	-
840	ZINC03587951	1929	0.4043249487876892	NO	-
841	ZINC00856390	337	0.4043023884296417	NO	-
842	ZINC04269089	2545	0.404234379529953	NO	-
843	ZINC01122336	697	0.4042074680328369	NO	-
844	ZINC03867845	2260	0.40411096811294556	NO	-
845	ZINC00775736	234	0.40409907698631287	NO	-
846	ZINC01982710	1059	0.40408843755722046	NO	-
847	ZINC03619465	1986	0.4040498733520508	NO	-
848	ZINC03983109	2424	0.4040433466434479	NO	-
849	ZINC03853968	2081	0.4040232300758362	NO	-
850	ZINC03428937	1721	0.4040212631225586	NO	-
851	ZINC03428939	1722	0.4040212631225586	NO	-
852	ZINC03892376	2314	0.40392792224884033	NO	-
853	ZINC02664702	1300	0.40379223227500916	NO	-
854	ZINC03999713	2467	0.40373551845550537	NO	-
855	ZINC03866771	2216	0.4036901295185089	NO	-
856	ZINC04464891	2628	0.4036901295185089	NO	-
857	ZINC03425444	1717	0.4036732316017151	NO	-
858	ZINC03983107	2422	0.4036578834056854	NO	-
859	ZINC01148991	736	0.4036411643028259	NO	-
860	ZINC03623971	1988	0.4036411643028259	NO	-
861	ZINC03858018	2168	0.40357622504234314	NO	-
862	ZINC04469704	2655	0.40357622504234314	NO	-
863	ZINC01513325	959	0.4035281240940094	NO	-
864	ZINC01513329	960	0.4035281240940094	NO	-
865	ZINC03479207	1801	0.4035109877586365	NO	-
866	ZINC01923109	1034	0.4034975469112396	NO	-
867	ZINC01923111	1035	0.4034975469112396	NO	-
868	ZINC01981254	1053	0.4034975469112396	NO	-
869	ZINC03858787	2189	0.40344616770744324	NO	-
870	ZINC03049200	1523	0.40342962741851807	NO	-
871	ZINC00591295	85	0.40341803431510925	NO	-
872	ZINC00947724	524	0.403331995010376	NO	-
873	ZINC02653785	1287	0.403249591588974	NO	-
874	ZINC01332561	846	0.4031713008880615	NO	-
875	ZINC02851293	1405	0.40315887331962585	NO	-
876	ZINC03890219	2305	0.4031093716621399	NO	-
877	ZINC03890221	2307	0.4031093716621399	NO	-
878	ZINC04464543	2627	0.4030778110027313	NO	-
879	ZINC03307535	1635	0.4029577672481537	NO	-
880	ZINC01981253	1052	0.40295323729515076	NO	-
881	ZINC00455893	50	0.4029240608215332	NO	-
882	ZINC01075502	650	0.40291067957878113	NO	-
883	ZINC01032891	579	0.4028295576572418	NO	-
884	ZINC00486481	58	0.4028083086013794	NO	-
885	ZINC03974266	2391	0.4027835726737976	NO	-
886	ZINC03983729	2431	0.40275585651397705	NO	-
887	ZINC04466215	2644	0.40263375639915466	NO	-
888	ZINC02654465	1288	0.4026026129722595	NO	-
889	ZINC03465207	1767	0.4025016129016876	NO	-
890	ZINC03465210	1768	0.4025016129016876	NO	-
891	ZINC01123742	706	0.4024370610713959	NO	-
892	ZINC01123744	707	0.4024370610713959	NO	-
893	ZINC04454603	2615	0.4024011790752411	NO	-
894	ZINC01889906	1021	0.40225207805633545	NO	-
895	ZINC01889913	1023	0.40225207805633545	NO	-
896	ZINC01005678	566	0.40213507413864136	NO	-
897	ZINC00773599	228	0.4020870625972748	NO	-
898	ZINC01180183	763	0.4019463062286377	NO	-
899	ZINC03561872	1899	0.40188339352607727	NO	-
900	ZINC03344716	1661	0.4018462896347046	NO	-
901	ZINC03073564	1536	0.4018232822418213	NO	-
902	ZINC02616274	1245	0.4017784893512726	NO	-
903	ZINC03832403	34	0.40176135301589966	YES	20
904	ZINC00887338	439	0.4016839861869812	NO	-
905	ZINC00871671	400	0.4016391336917877	NO	-
906	ZINC03073562	1535	0.40163862705230713	NO	-
907	ZINC03566443	1905	0.40139973163604736	NO	-
908	ZINC01934424	1040	0.4013339579105377	NO	-
909	ZINC03368785	1690	0.4012402594089508	NO	-
910	ZINC01055473	622	0.40120232105255127	NO	-
911	ZINC03855699	2148	0.40118229389190674	NO	-
912	ZINC04082791	2487	0.40113601088523865	NO	-
913	ZINC03983100	2418	0.40107613801956177	NO	-
914	ZINC02539561	1232	0.4010355472564697	NO	-
915	ZINC00930733	496	0.400890588760376	NO	-
916	ZINC01501835	955	0.4007866084575653	NO	-
917	ZINC03170274	1548	0.40070998668670654	NO	-
918	ZINC00874165	407	0.4006235599517822	NO	-
919	ZINC01784640	983	0.4005776047706604	NO	-
920	ZINC02101095	1077	0.4004770517349243	NO	-
921	ZINC03031861	1515	0.40044131875038147	NO	-
922	ZINC01005391	562	0.4004332721233368	NO	-
923	ZINC02551611	1239	0.4002751410007477	NO	-
924	ZINC02197073	1102	0.40025952458381653	NO	-
925	ZINC01262960	810	0.4002525508403778	NO	-
926	ZINC04413962	2599	0.4002126157283783	NO	-
927	ZINC03855160	2140	0.4001864790916443	NO	-
928	ZINC03549108	1883	0.4001736342906952	NO	-
929	ZINC02319782	1149	0.4001125991344452	NO	-
930	ZINC03992908	2455	0.4000597298145294	NO	-
931	ZINC04469447	2653	0.4000597298145294	NO	-
932	ZINC01330057	842	0.40002739429473877	NO	-
933	ZINC03867772	2251	0.4000145494937897	NO	-
934	ZINC03867773	2253	0.4000145494937897	NO	-
935	ZINC02405397	1178	0.40000656247138977	NO	-
936	ZINC02417667	1187	0.40000656247138977	NO	-
937	ZINC03851955	2043	0.3999795615673065	NO	-
938	ZINC03518261	1858	0.39997756481170654	NO	-
939	ZINC03518262	1859	0.39997756481170654	NO	-
940	ZINC03765623	2007	0.3999541103839874	NO	-
941	ZINC02971807	1494	0.3998614549636841	NO	-
942	ZINC01107092	673	0.3998207449913025	NO	-
943	ZINC04487103	2676	0.3998202085494995	NO	-
944	ZINC03054129	1524	0.3997379541397095	NO	-
945	ZINC03593682	1943	0.3997196853160858	NO	-
946	ZINC03852330	2048	0.3996492326259613	NO	-
947	ZINC03651768	2002	0.39962440729141235	NO	-
948	ZINC04397367	2591	0.39960819482803345	NO	-
949	ZINC03485498	1825	0.3995528221130371	NO	-
950	ZINC00991015	549	0.3995491862297058	NO	-
951	ZINC03462204	1746	0.3995184898376465	NO	-
952	ZINC03593612	1939	0.39951518177986145	NO	-
953	ZINC04485614	2675	0.399493545293808	NO	-
954	ZINC03868696	2283	0.39936333894729614	NO	-
955	ZINC04466211	2643	0.39936333894729614	NO	-
956	ZINC00917722	483	0.399333655834198	NO	-
957	ZINC03022932	1511	0.39932265877723694	NO	-
958	ZINC03596143	1956	0.3993174731731415	NO	-
959	ZINC03595000	1951	0.3992573022842407	NO	-
960	ZINC01124113	708	0.39914005994796753	NO	-
961	ZINC00470106	55	0.39908596873283386	NO	-
962	ZINC03862689	2211	0.3989602029323578	NO	-
963	ZINC03066998	1534	0.39892658591270447	NO	-
964	ZINC02755576	1353	0.3989143371582031	NO	-
965	ZINC00570339	78	0.3989078104496002	NO	-
966	ZINC00613441	96	0.398888498544693	NO	-
967	ZINC02862163	1424	0.398888498544693	NO	-
968	ZINC03017126	1507	0.39876124262809753	NO	-
969	ZINC01049617	607	0.39873600006103516	NO	-
970	ZINC03594438	1947	0.39873355627059937	NO	-
971	ZINC03415738	1714	0.3987291753292084	NO	-
972	ZINC02594986	1244	0.39869555830955505	NO	-
973	ZINC03623971	1989	0.39868614077568054	NO	-
974	ZINC03854803	2102	0.398587167263031	NO	-
975	ZINC00612151	94	0.3984648883342743	NO	-
976	ZINC04004717	2473	0.39844846725463867	NO	-
977	ZINC01889885	1016	0.3984377086162567	NO	-
978	ZINC02994596	1504	0.39838552474975586	NO	-
979	ZINC03983731	2432	0.398375928401947	NO	-
980	ZINC01095414	666	0.39821669459342957	NO	-
981	ZINC01981891	1056	0.39817777276039124	NO	-
982	ZINC01981892	1057	0.39817777276039124	NO	-
983	ZINC01079302	652	0.3980875313282013	NO	-
984	ZINC03462721	1758	0.3980705142021179	NO	-
985	ZINC03992907	2454	0.3980308473110199	NO	-
986	ZINC04459210	2616	0.39792266488075256	NO	-
987	ZINC03868513	2279	0.39788997173309326	NO	-
988	ZINC00684905	179	0.3978691101074219	NO	-
989	ZINC03853821	2077	0.39786747097969055	NO	-
990	ZINC02795735	1386	0.3978423476219177	NO	-
991	ZINC03858785	2188	0.3977634906768799	NO	-
992	ZINC03595996	1954	0.39773643016815186	NO	-
993	ZINC03508335	1851	0.39772260189056396	NO	-
994	ZINC03064184	1532	0.39767324924468994	NO	-
995	ZINC03428166	1720	0.39766183495521545	NO	-
996	ZINC00470104	54	0.39765724539756775	NO	-
997	ZINC00930740	497	0.39762845635414124	NO	-
998	ZINC01173833	758	0.3976259231567383	NO	-
999	ZINC02792281	1380	0.3975480794906616	NO	-
1000	ZINC02005456	1062	0.3975062966346741	NO	-
1001	ZINC01005678	565	0.39748719334602356	NO	-
1002	ZINC01332678	847	0.39746910333633423	NO	-
1003	ZINC01044099	601	0.3974587917327881	NO	-
1004	ZINC02667884	1307	0.3974388837814331	NO	-
1005	ZINC02590342	1243	0.3974282145500183	NO	-
1006	ZINC01089482	659	0.3973730504512787	NO	-
1007	ZINC01478113	942	0.39734527468681335	NO	-
1008	ZINC04001618	2472	0.3972654640674591	NO	-
1009	ZINC03332797	1651	0.39725565910339355	NO	-
1010	ZINC00727262	210	0.3972547650337219	NO	-
1011	ZINC03465187	1765	0.39717650413513184	NO	-
1012	ZINC03465191	1766	0.39717650413513184	NO	-
1013	ZINC04517568	2699	0.397134006023407	NO	-
1014	ZINC02851082	1403	0.39699894189834595	NO	-
1015	ZINC01245651	804	0.3969976603984833	NO	-
1016	ZINC01363108	859	0.3968937397003174	NO	-
1017	ZINC03854000	2083	0.3968867063522339	NO	-
1018	ZINC03593611	1938	0.39687731862068176	NO	-
1019	ZINC04467768	2648	0.3968771696090698	NO	-
1020	ZINC03485369	1824	0.3967258632183075	NO	-
1021	ZINC01260444	808	0.3966773450374603	NO	-
1022	ZINC03631283	1993	0.3965523838996887	NO	-
1023	ZINC01363210	860	0.39654451608657837	NO	-
1024	ZINC01059661	635	0.396480530500412	NO	-
1025	ZINC01299353	828	0.3964577913284302	NO	-
1026	ZINC00724736	207	0.39645713567733765	NO	-
1027	ZINC00374447	38	0.396405965089798	NO	-
1028	ZINC02244620	1126	0.3963523209095001	NO	-
1029	ZINC03832404	22	0.39627525210380554	YES	13
1030	ZINC04465415	2636	0.39625710248947144	NO	-
1031	ZINC03993253	2462	0.3960699141025543	NO	-
1032	ZINC00425042	46	0.3960114121437073	NO	-
1033	ZINC00648270	141	0.39595308899879456	NO	-
1034	ZINC03464947	1764	0.3958742320537567	NO	-
1035	ZINC03866787	2218	0.39586931467056274	NO	-
1036	ZINC03054141	1526	0.3958561420440674	NO	-
1037	ZINC01049577	606	0.3958057165145874	NO	-
1038	ZINC03593708	1945	0.39577189087867737	NO	-
1039	ZINC04247438	2527	0.3957594037055969	NO	-
1040	ZINC03415773	1715	0.39554500579833984	NO	-
1041	ZINC03227894	1579	0.39553365111351013	NO	-
1042	ZINC03867401	2243	0.39553284645080566	NO	-
1043	ZINC03054167	1527	0.39536237716674805	NO	-
1044	ZINC03343677	1660	0.39535483717918396	NO	-
1045	ZINC03295189	1629	0.39529335498809814	NO	-
1046	ZINC01140627	723	0.39523330330848694	NO	-
1047	ZINC03854171	2084	0.3952173590660095	NO	-
1048	ZINC00812071	293	0.3951539993286133	NO	-
1049	ZINC01426562	916	0.39513540267944336	NO	-
1050	ZINC01889793	1008	0.3950202763080597	NO	-
1051	ZINC01889764	1002	0.3949471116065979	NO	-
1052	ZINC01168265	751	0.39494243264198303	NO	-
1053	ZINC00917733	484	0.3949270248413086	NO	-
1054	ZINC01142317	726	0.3949131369590759	NO	-
1055	ZINC00613694	97	0.39490029215812683	NO	-
1056	ZINC02662872	1298	0.3948923349380493	NO	-
1057	ZINC04267841	2543	0.3948711156845093	NO	-
1058	ZINC03969029	2339	0.3948536217212677	NO	-
1059	ZINC03048846	1522	0.39463117718696594	NO	-
1060	ZINC03854496	2090	0.3946261703968048	NO	-
1061	ZINC03854799	2098	0.39457419514656067	NO	-
1062	ZINC03549431	1884	0.39453932642936707	NO	-
1063	ZINC02721888	1338	0.3945324718952179	NO	-
1064	ZINC03858537	2179	0.3944959044456482	NO	-
1065	ZINC03017126	1508	0.3944950997829437	NO	-
1066	ZINC03017126	1509	0.3944950997829437	NO	-
1067	ZINC00731903	213	0.3944791555404663	NO	-
1068	ZINC02755576	1354	0.39436575770378113	NO	-
1069	ZINC02620257	1249	0.3942777216434479	NO	-
1070	ZINC02620258	1250	0.3942777216434479	NO	-
1071	ZINC03480592	1815	0.3941303491592407	NO	-
1072	ZINC03596791	1968	0.3941303491592407	NO	-
1073	ZINC03850658	2027	0.3941151201725006	NO	-
1074	ZINC03475811	1789	0.39405664801597595	NO	-
1075	ZINC03475815	1790	0.39405664801597595	NO	-
1076	ZINC02577724	1242	0.3940536677837372	NO	-
1077	ZINC03633117	1997	0.3940131962299347	NO	-
1078	ZINC02866780	1425	0.3940116763114929	NO	-
1079	ZINC00341936	32	0.39390361309051514	NO	-
1080	ZINC00072273	9	0.3938888609409332	NO	-
1081	ZINC00683219	178	0.39386114478111267	NO	-
1082	ZINC02760890	1358	0.393801748752594	NO	-
1083	ZINC03851861	2040	0.3937256932258606	NO	-
1084	ZINC02201265	1103	0.39372172951698303	NO	-
1085	ZINC00947859	525	0.39371371269226074	NO	-
1086	ZINC02135934	1091	0.39367184042930603	NO	-
1087	ZINC03972742	2386	0.39362841844558716	NO	-
1088	ZINC04470454	2664	0.39362841844558716	NO	-
1089	ZINC04513234	2697	0.3936079144477844	NO	-
1090	ZINC04160462	2502	0.39355310797691345	NO	-
1091	ZINC04326643	2567	0.3935496509075165	NO	-
1092	ZINC00868635	393	0.3935432434082031	NO	-
1093	ZINC04286748	2550	0.3935117721557617	NO	-
1094	ZINC00108890	12	0.3934859037399292	NO	-
1095	ZINC01746685	976	0.3934764266014099	NO	-
1096	ZINC02667883	1306	0.3934430778026581	NO	-
1097	ZINC01980254	1049	0.39343884587287903	NO	-
1098	ZINC01980255	1050	0.39343884587287903	NO	-
1099	ZINC02773030	1368	0.39341649413108826	NO	-
1100	ZINC03508337	1852	0.3933945298194885	NO	-
1101	ZINC04166865	2503	0.39327472448349	NO	-
1102	ZINC02878116	1435	0.39315831661224365	NO	-
1103	ZINC00900698	453	0.3930664658546448	NO	-
1104	ZINC03987914	2436	0.3929119110107422	NO	-
1105	ZINC00734257	214	0.39284273982048035	NO	-
1106	ZINC03873875	2291	0.39282289147377014	NO	-
1107	ZINC01043409	598	0.392801970243454	NO	-
1108	ZINC03596728	1966	0.39279747009277344	NO	-
1109	ZINC03858010	2167	0.3927610516548157	NO	-
1110	ZINC03490788	1827	0.392699658870697	NO	-
1111	ZINC02641332	1277	0.392686665058136	NO	-
1112	ZINC03972737	2385	0.3926371932029724	NO	-
1113	ZINC01012570	572	0.3926165997982025	NO	-
1114	ZINC03854860	2117	0.392569363117218	NO	-
1115	ZINC02051667	1066	0.39256173372268677	NO	-
1116	ZINC00907366	465	0.39256060123443604	NO	-
1117	ZINC00907368	466	0.39256060123443604	NO	-
1118	ZINC03854351	2086	0.39254701137542725	NO	-
1119	ZINC00477816	57	0.3925172984600067	NO	-
1120	ZINC03055686	1528	0.3924480676651001	NO	-
1121	ZINC01468128	940	0.39237266778945923	NO	-
1122	ZINC02861394	1419	0.39215943217277527	NO	-
1123	ZINC04059252	2483	0.3921453058719635	NO	-
1124	ZINC00722932	206	0.3921249210834503	NO	-
1125	ZINC00868638	394	0.3920869827270508	NO	-
1126	ZINC03462686	1754	0.39203590154647827	NO	-
1127	ZINC01120339	689	0.39202338457107544	NO	-
1128	ZINC01115889	686	0.3919478952884674	NO	-
1129	ZINC01496659	951	0.3919285833835602	NO	-
1130	ZINC00780705	241	0.3917464315891266	NO	-
1131	ZINC00629304	111	0.39155885577201843	NO	-
1132	ZINC03854904	2126	0.3915141522884369	NO	-
1133	ZINC02268095	1130	0.39145779609680176	NO	-
1134	ZINC03354960	1670	0.3913709819316864	NO	-
1135	ZINC04409094	2598	0.3913625478744507	NO	-
1136	ZINC00792519	257	0.39131960272789	NO	-
1137	ZINC02182887	1098	0.39124974608421326	NO	-
1138	ZINC02726530	1341	0.3910841643810272	NO	-
1139	ZINC04492558	2689	0.39107418060302734	NO	-
1140	ZINC03414316	1712	0.391011118888855	NO	-
1141	ZINC03517232	1856	0.3910001516342163	NO	-
1142	ZINC03372030	1697	0.39093780517578125	NO	-
1143	ZINC03855073	2135	0.39093416929244995	NO	-
1144	ZINC04193018	2515	0.39087602496147156	NO	-
1145	ZINC01408768	904	0.3908425271511078	NO	-
1146	ZINC03593642	1941	0.39083412289619446	NO	-
1147	ZINC00868545	391	0.39082589745521545	NO	-
1148	ZINC01466020	939	0.39081212878227234	NO	-
1149	ZINC00622650	102	0.3908103406429291	NO	-
1150	ZINC03599175	1972	0.3907458186149597	NO	-
1151	ZINC00643857	134	0.3906966745853424	NO	-
1152	ZINC02794659	1382	0.3906749188899994	NO	-
1153	ZINC01889797	1009	0.39064526557922363	NO	-
1154	ZINC01889799	1010	0.39064526557922363	NO	-
1155	ZINC01054862	621	0.3905164301395416	NO	-
1156	ZINC03892745	2317	0.390373170375824	NO	-
1157	ZINC03480642	1819	0.3903583288192749	NO	-
1158	ZINC01194472	779	0.390286922454834	NO	-
1159	ZINC03477020	1799	0.39025622606277466	NO	-
1160	ZINC00668940	153	0.39025115966796875	NO	-
1161	ZINC01514847	961	0.3902038037776947	NO	-
1162	ZINC00870224	397	0.3900696635246277	NO	-
1163	ZINC03485518	1826	0.390053927898407	NO	-
1164	ZINC03542643	1876	0.38993850350379944	NO	-
1165	ZINC03970248	2358	0.38992446660995483	NO	-
1166	ZINC03462706	1757	0.38991424441337585	NO	-
1167	ZINC03431966	1724	0.38985997438430786	NO	-
1168	ZINC00868547	392	0.38982608914375305	NO	-
1169	ZINC02291474	1135	0.3898105323314667	NO	-
1170	ZINC00678086	174	0.3897937536239624	NO	-
1171	ZINC03331398	1648	0.38968533277511597	NO	-
1172	ZINC03854862	2119	0.3896709382534027	NO	-
1173	ZINC03225603	1577	0.3896537721157074	NO	-
1174	ZINC01006607	568	0.38948723673820496	NO	-
1175	ZINC04475140	2666	0.3894542157649994	NO	-
1176	ZINC04032875	2477	0.3894053101539612	NO	-
1177	ZINC01152411	743	0.38937318325042725	NO	-
1178	ZINC04032875	2476	0.38936948776245117	NO	-
1179	ZINC03970248	2357	0.3892994523048401	NO	-
1180	ZINC02763289	1364	0.38929787278175354	NO	-
1181	ZINC00072074	7	0.389189749956131	NO	-
1182	ZINC04251576	2532	0.3891824781894684	NO	-
1183	ZINC01801668	990	0.3891649842262268	NO	-
1184	ZINC01889791	1007	0.389106810092926	NO	-
1185	ZINC04492722	2692	0.38905173540115356	NO	-
1186	ZINC00651955	148	0.389003187417984	NO	-
1187	ZINC04294240	2553	0.388995885848999	NO	-
1188	ZINC00879617	420	0.3887094259262085	NO	-
1189	ZINC01897911	1026	0.3885982632637024	NO	-
1190	ZINC03854841	2109	0.3885898292064667	NO	-
1191	ZINC01190152	773	0.3885892331600189	NO	-
1192	ZINC03974208	2389	0.38854196667671204	NO	-
1193	ZINC03866686	2213	0.38840630650520325	NO	-
1194	ZINC03970892	2372	0.3883714973926544	NO	-
1195	ZINC00935945	500	0.3883435130119324	NO	-
1196	ZINC00819412	302	0.3882465064525604	NO	-
1197	ZINC02633765	1272	0.3881121873855591	NO	-
1198	ZINC04362953	2580	0.38802123069763184	NO	-
1199	ZINC03043522	1520	0.3878520131111145	NO	-
1200	ZINC01037607	592	0.38780924677848816	NO	-
1201	ZINC00360012	36	0.3877759575843811	NO	-
1202	ZINC04540766	2701	0.3877604305744171	NO	-
1203	ZINC00793973	261	0.38773423433303833	NO	-
1204	ZINC01211758	790	0.3876902461051941	NO	-
1205	ZINC01212023	791	0.3876902461051941	NO	-
1206	ZINC04439588	2607	0.387555330991745	NO	-
1207	ZINC03582081	1927	0.3875426948070526	NO	-
1208	ZINC00456647	52	0.38750767707824707	NO	-
1209	ZINC03274828	1612	0.38750237226486206	NO	-
1210	ZINC01055875	625	0.387481689453125	NO	-
1211	ZINC01162682	749	0.3874415159225464	NO	-
1212	ZINC02633766	1273	0.387382447719574	NO	-
1213	ZINC03460577	1740	0.38729530572891235	NO	-
1214	ZINC01496657	950	0.38724368810653687	NO	-
1215	ZINC01156937	747	0.38713976740837097	NO	-
1216	ZINC00796184	266	0.38711315393447876	NO	-
1217	ZINC03008088	1506	0.3868671655654907	NO	-
1218	ZINC01109951	678	0.3868468999862671	NO	-
1219	ZINC02215879	1113	0.3867642283439636	NO	-
1220	ZINC03439641	1729	0.3867148458957672	NO	-
1221	ZINC03593495	1937	0.3866960108280182	NO	-
1222	ZINC03970668	2364	0.38666340708732605	NO	-
1223	ZINC03359632	1679	0.38665661215782166	NO	-
1224	ZINC03854635	2093	0.38665109872817993	NO	-
1225	ZINC02658402	1290	0.38664984703063965	NO	-
1226	ZINC02326332	1153	0.3865988552570343	NO	-
1227	ZINC00637502	124	0.386586457490921	NO	-
1228	ZINC03987548	2433	0.3865678906440735	NO	-
1229	ZINC03252730	1603	0.38636988401412964	NO	-
1230	ZINC03252733	1604	0.38636988401412964	NO	-
1231	ZINC03868260	2270	0.3863239884376526	NO	-
1232	ZINC02773030	1369	0.3861314654350281	NO	-
1233	ZINC02773030	1370	0.3861314654350281	NO	-
1234	ZINC03462703	1756	0.3861265480518341	NO	-
1235	ZINC03968651	2336	0.386116623878479	NO	-
1236	ZINC03973304	2388	0.386116623878479	NO	-
1237	ZINC03363841	1683	0.38609176874160767	NO	-
1238	ZINC03392136	1703	0.3860812485218048	NO	-
1239	ZINC03392139	1704	0.3860812485218048	NO	-
1240	ZINC03858777	2184	0.386026531457901	NO	-
1241	ZINC00812081	294	0.3859654366970062	NO	-
1242	ZINC02438247	1200	0.38594290614128113	NO	-
1243	ZINC00794467	262	0.38592714071273804	NO	-
1244	ZINC03588120	1932	0.3858974874019623	NO	-
1245	ZINC01403810	902	0.3858925402164459	NO	-
1246	ZINC00905525	462	0.3857956826686859	NO	-
1247	ZINC02232900	1121	0.3857558071613312	NO	-
1248	ZINC00801901	274	0.38575470447540283	NO	-
1249	ZINC04248669	2529	0.3857329785823822	NO	-
1250	ZINC04103973	2491	0.3856804668903351	NO	-
1251	ZINC04126327	2495	0.38559529185295105	NO	-
1252	ZINC03480558	1813	0.3855704069137573	NO	-
1253	ZINC03980360	2413	0.38555094599723816	NO	-
1254	ZINC00589662	83	0.3855281174182892	NO	-
1255	ZINC03853029	2060	0.3855196535587311	NO	-
1256	ZINC02319780	1148	0.3854355216026306	NO	-
1257	ZINC03222146	1571	0.3854227066040039	NO	-
1258	ZINC00644104	136	0.3853672742843628	NO	-
1259	ZINC03977562	2408	0.38535231351852417	NO	-
1260	ZINC03971536	2374	0.3853430449962616	NO	-
1261	ZINC03971537	2375	0.3853430449962616	NO	-
1262	ZINC03855699	2149	0.38533923029899597	NO	-
1263	ZINC03855699	2150	0.38533923029899597	NO	-
1264	ZINC01189803	771	0.38527628779411316	NO	-
1265	ZINC03983294	2429	0.38519778847694397	NO	-
1266	ZINC01249196	807	0.3851832151412964	NO	-
1267	ZINC01121201	694	0.38504302501678467	NO	-
1268	ZINC03858775	2182	0.384966105222702	NO	-
1269	ZINC00435476	47	0.38493263721466064	NO	-
1270	ZINC01802726	991	0.38483133912086487	NO	-
1271	ZINC01035725	589	0.38482025265693665	NO	-
1272	ZINC00868824	395	0.3847461938858032	NO	-
1273	ZINC02829446	1397	0.3847366273403168	NO	-
1274	ZINC03596545	1959	0.3846300542354584	NO	-
1275	ZINC03853554	2069	0.3845948576927185	NO	-
1276	ZINC00819411	301	0.3845905065536499	NO	-
1277	ZINC01006605	567	0.38458243012428284	NO	-
1278	ZINC04240363	2525	0.3845623731613159	NO	-
1279	ZINC03582383	1928	0.3845314383506775	NO	-
1280	ZINC03854902	2124	0.3845313787460327	NO	-
1281	ZINC03596547	1961	0.384508341550827	NO	-
1282	ZINC00850376	323	0.38429832458496094	NO	-
1283	ZINC03480514	1810	0.3842528760433197	NO	-
1284	ZINC03454999	1733	0.38424062728881836	NO	-
1285	ZINC02328536	1155	0.38423484563827515	NO	-
1286	ZINC00628551	110	0.3842143714427948	NO	-
1287	ZINC04135573	2497	0.3841671943664551	NO	-
1288	ZINC02761401	1359	0.38411855697631836	NO	-
1289	ZINC03361273	1681	0.38404735922813416	NO	-
1290	ZINC02761401	1360	0.3839879333972931	NO	-
1291	ZINC01190152	772	0.383971244096756	NO	-
1292	ZINC00873605	405	0.3839522898197174	NO	-
1293	ZINC02718349	1324	0.3839462399482727	NO	-
1294	ZINC00993084	550	0.38392069935798645	NO	-
1295	ZINC03484681	1823	0.3839016854763031	NO	-
1296	ZINC01424106	914	0.3838194012641907	NO	-
1297	ZINC00995924	552	0.3838140666484833	NO	-
1298	ZINC03854800	2099	0.3837890625	NO	-
1299	ZINC03857221	2157	0.3836916387081146	NO	-
1300	ZINC03223759	1575	0.38362035155296326	NO	-
1301	ZINC02064448	1070	0.38361799716949463	NO	-
1302	ZINC01088554	657	0.38358139991760254	NO	-
1303	ZINC01088555	658	0.38358139991760254	NO	-
1304	ZINC03858019	2169	0.3835287094116211	NO	-
1305	ZINC03621437	1987	0.38349711894989014	NO	-
1306	ZINC00882070	425	0.38346830010414124	NO	-
1307	ZINC01496654	949	0.3833957314491272	NO	-
1308	ZINC00798601	271	0.38339415192604065	NO	-
1309	ZINC00868824	396	0.38338688015937805	NO	-
1310	ZINC03889607	2296	0.3833469748497009	NO	-
1311	ZINC01027887	576	0.3831917345523834	NO	-
1312	ZINC04501934	2695	0.38319090008735657	NO	-
1313	ZINC01117746	688	0.383169561624527	NO	-
1314	ZINC03327629	1644	0.3831241726875305	NO	-
1315	ZINC03858203	2172	0.3830980658531189	NO	-
1316	ZINC03858773	2180	0.3829894959926605	NO	-
1317	ZINC03858779	2186	0.3829894959926605	NO	-
1318	ZINC01424106	913	0.3829742968082428	NO	-
1319	ZINC01072701	645	0.3828034996986389	NO	-
1320	ZINC01737643	970	0.38277310132980347	NO	-
1321	ZINC03244712	1598	0.38259291648864746	NO	-
1322	ZINC03462284	1747	0.38253942131996155	NO	-
1323	ZINC01378913	876	0.3825201392173767	NO	-
1324	ZINC00783413	245	0.3825043737888336	NO	-
1325	ZINC02357165	1168	0.38237088918685913	NO	-
1326	ZINC01889810	1011	0.38225218653678894	NO	-
1327	ZINC03410559	1710	0.3822343945503235	NO	-
1328	ZINC03854859	2116	0.38223132491111755	NO	-
1329	ZINC01860385	996	0.3821188807487488	NO	-
1330	ZINC03854802	2101	0.38192251324653625	NO	-
1331	ZINC04135668	2498	0.38185974955558777	NO	-
1332	ZINC01051042	610	0.3817964494228363	NO	-
1333	ZINC03862690	2212	0.381792813539505	NO	-
1334	ZINC02326519	1154	0.38178151845932007	NO	-
1335	ZINC00933347	498	0.38171055912971497	NO	-
1336	ZINC01491987	946	0.3817012310028076	NO	-
1337	ZINC01228118	800	0.38168224692344666	NO	-
1338	ZINC01294960	827	0.3814813196659088	NO	-
1339	ZINC03993187	2461	0.38145336508750916	NO	-
1340	ZINC04469856	2657	0.38145336508750916	NO	-
1341	ZINC03254679	1605	0.3814091086387634	NO	-
1342	ZINC03971615	2383	0.38135427236557007	NO	-
1343	ZINC00806650	283	0.3813112676143646	NO	-
1344	ZINC04468947	2650	0.3813033103942871	NO	-
1345	ZINC03045223	1521	0.3812147378921509	NO	-
1346	ZINC03507605	1849	0.38120192289352417	NO	-
1347	ZINC03854801	2100	0.3810935914516449	NO	-
1348	ZINC02215882	1114	0.3809627890586853	NO	-
1349	ZINC02713089	1321	0.3809325695037842	NO	-
1350	ZINC03508197	1850	0.38090431690216064	NO	-
1351	ZINC00857339	339	0.3808923065662384	NO	-
1352	ZINC03868362	2273	0.38075438141822815	NO	-
1353	ZINC04305195	2555	0.38070064783096313	NO	-
1354	ZINC03832401	32	0.3807004988193512	YES	18
1355	ZINC03500627	1836	0.38067442178726196	NO	-
1356	ZINC00994794	551	0.38065850734710693	NO	-
1357	ZINC01986714	1060	0.38064855337142944	NO	-
1358	ZINC00678091	175	0.38058966398239136	NO	-
1359	ZINC01405781	903	0.38056743144989014	NO	-
1360	ZINC02806901	1395	0.3805272579193115	NO	-
1361	ZINC03596698	1963	0.3805272579193115	NO	-
1362	ZINC01059823	637	0.3805174231529236	NO	-
1363	ZINC00917699	482	0.38049396872520447	NO	-
1364	ZINC02179962	1096	0.38041430711746216	NO	-
1365	ZINC03851900	2041	0.38034787774086	NO	-
1366	ZINC03867143	2226	0.3802889287471771	NO	-
1367	ZINC04170720	2508	0.3802827000617981	NO	-
1368	ZINC04421005	2603	0.3802467882633209	NO	-
1369	ZINC00886110	432	0.3801968991756439	NO	-
1370	ZINC00942214	511	0.38019582629203796	NO	-
1371	ZINC02196877	1101	0.38018882274627686	NO	-
1372	ZINC00879307	418	0.3801863193511963	NO	-
1373	ZINC03410558	1709	0.3801532983779907	NO	-
1374	ZINC03458404	1738	0.38010385632514954	NO	-
1375	ZINC03970634	2363	0.38008683919906616	NO	-
1376	ZINC00783414	246	0.38007932901382446	NO	-
1377	ZINC00867760	367	0.37998318672180176	NO	-
1378	ZINC04115458	2494	0.3799631595611572	NO	-
1379	ZINC03890807	2308	0.37994956970214844	NO	-
1380	ZINC00540456	69	0.3799143433570862	NO	-
1381	ZINC04251576	2531	0.37976863980293274	NO	-
1382	ZINC02064489	1072	0.37976589798927307	NO	-
1383	ZINC04033640	2478	0.37964484095573425	NO	-
1384	ZINC03854861	2118	0.37961360812187195	NO	-
1385	ZINC01069602	643	0.37951594591140747	NO	-
1386	ZINC03559804	1897	0.3794839680194855	NO	-
1387	ZINC01136458	721	0.3794459402561188	NO	-
1388	ZINC04169833	2504	0.3794306218624115	NO	-
1389	ZINC03359633	1680	0.3793870508670807	NO	-
1390	ZINC03816039	2012	0.3793103098869324	NO	-
1391	ZINC03851238	2034	0.37921619415283203	NO	-
1392	ZINC04465121	2630	0.37921619415283203	NO	-
1393	ZINC03816042	2013	0.3792121112346649	NO	-
1394	ZINC04468947	2651	0.3791685402393341	NO	-
1395	ZINC03889043	2293	0.37913474440574646	NO	-
1396	ZINC03854804	2103	0.37913286685943604	NO	-
1397	ZINC03430355	1723	0.3790144622325897	NO	-
1398	ZINC00867762	372	0.37899550795555115	NO	-
1399	ZINC02990052	1502	0.3789362609386444	NO	-
1400	ZINC00870721	398	0.37893131375312805	NO	-
1401	ZINC04617984	38	0.3788842558860779	YES	23
1402	ZINC03507443	1847	0.37883487343788147	NO	-
1403	ZINC03859816	2206	0.3787562847137451	NO	-
1404	ZINC03244712	1597	0.37865155935287476	NO	-
1405	ZINC03244712	1599	0.37865155935287476	NO	-
1406	ZINC03868069	2265	0.3786454200744629	NO	-
1407	ZINC04465914	2640	0.3786454200744629	NO	-
1408	ZINC03526137	1869	0.3785802125930786	NO	-
1409	ZINC03458848	1739	0.37851986289024353	NO	-
1410	ZINC01796046	987	0.3783726990222931	NO	-
1411	ZINC03415725	1713	0.37836310267448425	NO	-
1412	ZINC02984356	1501	0.37835609912872314	NO	-
1413	ZINC03997674	2466	0.37835127115249634	NO	-
1414	ZINC04462018	2621	0.37831538915634155	NO	-
1415	ZINC00595553	89	0.3783133625984192	NO	-
1416	ZINC01889881	1014	0.3782981038093567	NO	-
1417	ZINC01889882	1015	0.3782981038093567	NO	-
1418	ZINC03868364	2275	0.3782767057418823	NO	-
1419	ZINC00867762	371	0.3782690167427063	NO	-
1420	ZINC02750316	1349	0.3782653510570526	NO	-
1421	ZINC00639042	129	0.37821877002716064	NO	-
1422	ZINC00781739	242	0.37818580865859985	NO	-
1423	ZINC00781740	243	0.37818580865859985	NO	-
1424	ZINC01269879	813	0.37804365158081055	NO	-
1425	ZINC03779125	2008	0.3780340850353241	NO	-
1426	ZINC03569893	1918	0.37802740931510925	NO	-
1427	ZINC03832399	28	0.3779922127723694	YES	16
1428	ZINC00619794	101	0.37794581055641174	NO	-
1429	ZINC03507441	1846	0.3779107928276062	NO	-
1430	ZINC03853461	2066	0.37772977352142334	NO	-
1431	ZINC01796042	986	0.3777104318141937	NO	-
1432	ZINC01051042	611	0.37770137190818787	NO	-
1433	ZINC03832397	12	0.37765151262283325	YES	8
1434	ZINC02957693	1476	0.37758854031562805	NO	-
1435	ZINC02643083	1280	0.3775723874568939	NO	-
1436	ZINC00798779	272	0.37756386399269104	NO	-
1437	ZINC01966590	1046	0.3775416612625122	NO	-
1438	ZINC04135668	2499	0.3775327801704407	NO	-
1439	ZINC00809582	287	0.37739893794059753	NO	-
1440	ZINC04271810	2546	0.37737002968788147	NO	-
1441	ZINC00649450	143	0.3773004114627838	NO	-
1442	ZINC03507384	1845	0.3772813081741333	NO	-
1443	ZINC03507382	1844	0.3772599995136261	NO	-
1444	ZINC00867760	368	0.37721702456474304	NO	-
1445	ZINC00886110	431	0.3771830201148987	NO	-
1446	ZINC01378911	874	0.3771228492259979	NO	-
1447	ZINC03500631	1838	0.3769594430923462	NO	-
1448	ZINC03971539	2377	0.3769265413284302	NO	-
1449	ZINC03971541	2379	0.3769265413284302	NO	-
1450	ZINC00008576	4	0.37683480978012085	YES	4
1451	ZINC03500662	1840	0.37670812010765076	NO	-
1452	ZINC03889674	2298	0.3766482174396515	NO	-
1453	ZINC00969310	533	0.37661463022232056	NO	-
1454	ZINC03484530	1822	0.3764428198337555	NO	-
1455	ZINC03970443	2362	0.37633851170539856	NO	-
1456	ZINC03342312	1657	0.3762664794921875	NO	-
1457	ZINC02883937	1439	0.37616056203842163	NO	-
1458	ZINC03867574	2246	0.3761337101459503	NO	-
1459	ZINC01786843	984	0.37607985734939575	NO	-
1460	ZINC00647233	139	0.37592029571533203	NO	-
1461	ZINC02755791	1355	0.37592029571533203	NO	-
1462	ZINC03980365	2414	0.3758549392223358	NO	-
1463	ZINC03242858	1595	0.3758530616760254	NO	-
1464	ZINC03277000	1613	0.3758466839790344	NO	-
1465	ZINC03568508	1915	0.3757172226905823	NO	-
1466	ZINC00806997	285	0.37568938732147217	NO	-
1467	ZINC03319987	1642	0.3756546080112457	NO	-
1468	ZINC03593681	1942	0.3756474554538727	NO	-
1469	ZINC01436611	921	0.37563857436180115	NO	-
1470	ZINC03854787	2096	0.3756325840950012	NO	-
1471	ZINC02721889	1339	0.37558668851852417	NO	-
1472	ZINC03484528	1821	0.37553495168685913	NO	-
1473	ZINC03532772	1872	0.37552934885025024	NO	-
1474	ZINC03851229	2033	0.37552139163017273	NO	-
1475	ZINC03854855	2115	0.3754643201828003	NO	-
1476	ZINC01411754	905	0.37545880675315857	NO	-
1477	ZINC03853842	2079	0.3754315674304962	NO	-
1478	ZINC00350666	34	0.3754114806652069	NO	-
1479	ZINC02803793	1393	0.37540438771247864	NO	-
1480	ZINC03272050	1610	0.3753927946090698	NO	-
1481	ZINC03363374	1682	0.375351220369339	NO	-
1482	ZINC04360685	2579	0.37534862756729126	NO	-
1483	ZINC04442888	2608	0.3752553164958954	NO	-
1484	ZINC02849817	1401	0.3752421736717224	NO	-
1485	ZINC00908411	473	0.3752233386039734	NO	-
1486	ZINC02636377	1275	0.3752199113368988	NO	-
1487	ZINC01209811	789	0.37510615587234497	NO	-
1488	ZINC03277000	1614	0.37507957220077515	NO	-
1489	ZINC03500629	1837	0.37506064772605896	NO	-
1490	ZINC00642560	133	0.3748457133769989	NO	-
1491	ZINC01981521	1054	0.37481817603111267	NO	-
1492	ZINC01981522	1055	0.37481817603111267	NO	-
1493	ZINC00172924	18	0.3747885227203369	NO	-
1494	ZINC03971578	2380	0.37478697299957275	NO	-
1495	ZINC04470207	2660	0.37478697299957275	NO	-
1496	ZINC03594525	1949	0.3747248947620392	NO	-
1497	ZINC01053467	619	0.37469932436943054	NO	-
1498	ZINC01053468	620	0.37469932436943054	NO	-
1499	ZINC03976686	2400	0.3745623528957367	NO	-
1500	ZINC03976688	2401	0.3745623528957367	NO	-
1501	ZINC03272046	1609	0.37452995777130127	NO	-
1502	ZINC00883459	430	0.37443244457244873	NO	-
1503	ZINC01899143	1027	0.37438639998435974	NO	-
1504	ZINC03514211	1855	0.3743644058704376	NO	-
1505	ZINC01088475	656	0.37433668971061707	NO	-
1506	ZINC03330395	1647	0.3743191659450531	NO	-
1507	ZINC02877834	1434	0.37431028485298157	NO	-
1508	ZINC00740852	217	0.3742334544658661	NO	-
1509	ZINC01378919	879	0.37421250343322754	NO	-
1510	ZINC01146878	732	0.374125212430954	NO	-
1511	ZINC00569308	75	0.3739812970161438	NO	-
1512	ZINC02750316	1350	0.3739483952522278	NO	-
1513	ZINC04507755	2696	0.3738720417022705	NO	-
1514	ZINC02793918	1381	0.3738059401512146	NO	-
1515	ZINC04061614	2485	0.3737066984176636	NO	-
1516	ZINC02130688	1084	0.37367531657218933	NO	-
1517	ZINC00795609	265	0.37360942363739014	NO	-
1518	ZINC00508913	63	0.3735569715499878	NO	-
1519	ZINC00671250	157	0.37352967262268066	NO	-
1520	ZINC03853087	2063	0.3735257387161255	NO	-
1521	ZINC02661352	1293	0.37348687648773193	NO	-
1522	ZINC00882908	428	0.3733986020088196	NO	-
1523	ZINC03983108	2423	0.37332776188850403	NO	-
1524	ZINC03974933	2394	0.3733242154121399	NO	-
1525	ZINC04127575	2496	0.37318482995033264	NO	-
1526	ZINC03889044	2294	0.3731713891029358	NO	-
1527	ZINC04586974	2704	0.3731439709663391	NO	-
1528	ZINC04326594	2566	0.3729788661003113	NO	-
1529	ZINC01192507	776	0.3728802800178528	NO	-
1530	ZINC00675768	168	0.37284791469573975	NO	-
1531	ZINC00671237	156	0.3728058934211731	NO	-
1532	ZINC01058307	628	0.3727385997772217	NO	-
1533	ZINC01058309	629	0.3727385997772217	NO	-
1534	ZINC04058368	2481	0.3726978003978729	NO	-
1535	ZINC03295151	1628	0.3726779818534851	NO	-
1536	ZINC00602001	91	0.3726634979248047	NO	-
1537	ZINC00675768	167	0.3726383149623871	NO	-
1538	ZINC01173832	757	0.37263253331184387	NO	-
1539	ZINC03370117	1691	0.3726211488246918	NO	-
1540	ZINC03868361	2272	0.37259408831596375	NO	-
1541	ZINC02762087	1361	0.3725905120372772	NO	-
1542	ZINC02627560	1261	0.37253251671791077	NO	-
1543	ZINC04334276	2570	0.3722718060016632	NO	-
1544	ZINC00411871	45	0.37216654419898987	NO	-
1545	ZINC04345241	2573	0.3721407353878021	NO	-
1546	ZINC03593047	1935	0.3721393942832947	NO	-
1547	ZINC01243388	802	0.37213730812072754	NO	-
1548	ZINC00902711	456	0.3719334602355957	NO	-
1549	ZINC02762087	1362	0.37192991375923157	NO	-
1550	ZINC00007582	0	0.3719262182712555	YES	1
1551	ZINC00411654	44	0.3716166913509369	NO	-
1552	ZINC00936861	502	0.3716120719909668	NO	-
1553	ZINC00936862	503	0.3716120719909668	NO	-
1554	ZINC04358945	2578	0.3716045320034027	NO	-
1555	ZINC04443507	2613	0.37158602476119995	NO	-
1556	ZINC01435958	920	0.371566504240036	NO	-
1557	ZINC01174894	759	0.37154990434646606	NO	-
1558	ZINC03867400	2241	0.3715187907218933	NO	-
1559	ZINC04253318	2539	0.37149396538734436	NO	-
1560	ZINC01414975	906	0.3713361620903015	NO	-
1561	ZINC01243390	803	0.371335506439209	NO	-
1562	ZINC00618651	99	0.3713025748729706	NO	-
1563	ZINC00328347	30	0.37128114700317383	NO	-
1564	ZINC04515108	2698	0.37122413516044617	NO	-
1565	ZINC00867738	359	0.371212899684906	NO	-
1566	ZINC03832386	29	0.3711792528629303	YES	16
1567	ZINC03906626	2325	0.37114933133125305	NO	-
1568	ZINC03992848	2451	0.37111520767211914	NO	-
1569	ZINC03868085	2266	0.37109678983688354	NO	-
1570	ZINC02648227	1283	0.37082594633102417	NO	-
1571	ZINC02972035	1497	0.3706947863101959	NO	-
1572	ZINC03868687	2282	0.37057289481163025	NO	-
1573	ZINC00791091	255	0.3705555200576782	NO	-
1574	ZINC04252160	2536	0.3705178499221802	NO	-
1575	ZINC04487830	2677	0.37046322226524353	NO	-
1576	ZINC03365178	1684	0.37043502926826477	NO	-
1577	ZINC00112875	13	0.370360404253006	NO	-
1578	ZINC00508931	64	0.3702636957168579	NO	-
1579	ZINC04032776	2475	0.37016910314559937	NO	-
1580	ZINC00358612	35	0.37007850408554077	NO	-
1581	ZINC03980367	2415	0.36999401450157166	NO	-
1582	ZINC02907988	1463	0.36994755268096924	NO	-
1583	ZINC02907996	1465	0.36994755268096924	NO	-
1584	ZINC03853999	2082	0.3699471354484558	NO	-
1585	ZINC01378909	873	0.369929701089859	NO	-
1586	ZINC01378921	880	0.369929701089859	NO	-
1587	ZINC03868614	2280	0.3698951005935669	NO	-
1588	ZINC02784094	1376	0.3698914349079132	NO	-
1589	ZINC04443504	2611	0.3698776364326477	NO	-
1590	ZINC03852784	2053	0.3698747456073761	NO	-
1591	ZINC03852791	2055	0.3698747456073761	NO	-
1592	ZINC04428162	2604	0.36984649300575256	NO	-
1593	ZINC03970104	2356	0.3697865605354309	NO	-
1594	ZINC03580635	1925	0.36977481842041016	NO	-
1595	ZINC01378925	881	0.36969977617263794	NO	-
1596	ZINC03867271	2230	0.36969316005706787	NO	-
1597	ZINC04465490	2638	0.36969316005706787	NO	-
1598	ZINC03992920	2456	0.3696261942386627	NO	-
1599	ZINC03630418	1992	0.36959630250930786	NO	-
1600	ZINC00341049	31	0.36957576870918274	NO	-
1601	ZINC01123138	700	0.36956989765167236	NO	-
1602	ZINC03992934	2457	0.36955705285072327	NO	-
1603	ZINC02971480	1493	0.3694629371166229	NO	-
1604	ZINC01008575	570	0.3693275451660156	NO	-
1605	ZINC01043410	599	0.36932143568992615	NO	-
1606	ZINC00811576	291	0.3692931532859802	NO	-
1607	ZINC04460191	2619	0.3692917823791504	NO	-
1608	ZINC03599269	1976	0.369257390499115	NO	-
1609	ZINC01185836	767	0.3692074418067932	NO	-
1610	ZINC02718984	1330	0.36916670203208923	NO	-
1611	ZINC03593707	1944	0.36911121010780334	NO	-
1612	ZINC03974265	2390	0.36907026171684265	NO	-
1613	ZINC03892659	2316	0.3690463602542877	NO	-
1614	ZINC01378912	875	0.3690347671508789	NO	-
1615	ZINC02155030	1095	0.36903116106987	NO	-
1616	ZINC00671698	158	0.3689987361431122	NO	-
1617	ZINC01113129	682	0.36897900700569153	NO	-
1618	ZINC02736052	1345	0.36892643570899963	NO	-
1619	ZINC00867750	365	0.36890196800231934	NO	-
1620	ZINC03283509	1620	0.36885425448417664	NO	-
1621	ZINC01462271	937	0.3688431978225708	NO	-
1622	ZINC03852773	2050	0.36875760555267334	NO	-
1623	ZINC02971873	1495	0.3687145709991455	NO	-
1624	ZINC00812069	292	0.36870741844177246	NO	-
1625	ZINC03969566	2350	0.3685501515865326	NO	-
1626	ZINC03853087	2064	0.3685376048088074	NO	-
1627	ZINC00867738	360	0.3685018718242645	NO	-
1628	ZINC01658527	968	0.36849406361579895	NO	-
1629	ZINC03088717	1539	0.36840400099754333	NO	-
1630	ZINC00805898	279	0.3684038817882538	NO	-
1631	ZINC03852787	2054	0.3683907091617584	NO	-
1632	ZINC03596789	1967	0.3683333098888397	NO	-
1633	ZINC03480589	1814	0.36825618147850037	NO	-
1634	ZINC03571228	1921	0.368254691362381	NO	-
1635	ZINC00868083	386	0.3682539761066437	NO	-
1636	ZINC00477815	56	0.3681408166885376	NO	-
1637	ZINC03970786	2366	0.36813607811927795	NO	-
1638	ZINC02357165	1167	0.3681115508079529	NO	-
1639	ZINC03976500	2398	0.3680677115917206	NO	-
1640	ZINC03199718	1564	0.36801841855049133	NO	-
1641	ZINC02661353	1294	0.3680112063884735	NO	-
1642	ZINC02419883	1189	0.3679719567298889	NO	-
1643	ZINC02973370	1500	0.36793404817581177	NO	-
1644	ZINC01436953	922	0.36793071031570435	NO	-
1645	ZINC03581551	1926	0.3679254353046417	NO	-
1646	ZINC03145170	1546	0.3678499460220337	NO	-
1647	ZINC01208558	787	0.3677978515625	NO	-
1648	ZINC01355619	855	0.36779606342315674	NO	-
1649	ZINC03820184	2019	0.36779510974884033	NO	-
1650	ZINC03889620	2297	0.36777427792549133	NO	-
1651	ZINC01421673	912	0.3677562177181244	NO	-
1652	ZINC00877285	409	0.36766359210014343	NO	-
1653	ZINC02910920	1470	0.367646723985672	NO	-
1654	ZINC02859293	1413	0.36760470271110535	NO	-
1655	ZINC00867883	380	0.3675970137119293	NO	-
1656	ZINC03854911	2128	0.36759334802627563	NO	-
1657	ZINC01384063	901	0.36749112606048584	NO	-
1658	ZINC01378928	883	0.3674635589122772	NO	-
1659	ZINC03859621	2203	0.3674622178077698	NO	-
1660	ZINC03970885	2371	0.3674522042274475	NO	-
1661	ZINC00640745	131	0.36743447184562683	NO	-
1662	ZINC03868363	2274	0.3674260377883911	NO	-
1663	ZINC03868614	2281	0.3673931658267975	NO	-
1664	ZINC02718815	1327	0.3673364520072937	NO	-
1665	ZINC00641539	132	0.3673008978366852	NO	-
1666	ZINC03339315	1654	0.367281049489975	NO	-
1667	ZINC03857132	2156	0.36723792552948	NO	-
1668	ZINC00867750	366	0.36715370416641235	NO	-
1669	ZINC02718812	1326	0.36713552474975586	NO	-
1670	ZINC01033869	582	0.36701828241348267	NO	-
1671	ZINC02718979	1329	0.3670167326927185	NO	-
1672	ZINC03342312	1658	0.3668975830078125	NO	-
1673	ZINC03342312	1659	0.3668975830078125	NO	-
1674	ZINC03630196	1990	0.3668613135814667	NO	-
1675	ZINC00795363	264	0.36681851744651794	NO	-
1676	ZINC00618654	100	0.366771936416626	NO	-
1677	ZINC03538339	1874	0.36666539311408997	NO	-
1678	ZINC00072031	6	0.36662620306015015	NO	-
1679	ZINC03599271	1977	0.36657658219337463	NO	-
1680	ZINC03480607	1817	0.36653590202331543	NO	-
1681	ZINC02874593	1432	0.36649030447006226	NO	-
1682	ZINC02319238	1147	0.36644867062568665	NO	-
1683	ZINC03480259	1807	0.36631643772125244	NO	-
1684	ZINC03969556	2348	0.36630475521087646	NO	-
1685	ZINC01138992	722	0.3663035035133362	NO	-
1686	ZINC03462726	1759	0.3661859333515167	NO	-
1687	ZINC01123138	701	0.3661305010318756	NO	-
1688	ZINC03853061	2061	0.36606574058532715	NO	-
1689	ZINC03889445	2295	0.3660629391670227	NO	-
1690	ZINC01491191	945	0.366001695394516	NO	-
1691	ZINC02219753	1115	0.3659374415874481	NO	-
1692	ZINC01098104	667	0.36578473448753357	NO	-
1693	ZINC01922748	1033	0.3657587766647339	NO	-
1694	ZINC03983389	2430	0.365700900554657	NO	-
1695	ZINC01642494	966	0.36554157733917236	NO	-
1696	ZINC01001189	556	0.3655379116535187	NO	-
1697	ZINC01107389	674	0.3655053973197937	NO	-
1698	ZINC01972524	1048	0.3654845654964447	NO	-
1699	ZINC03890127	2302	0.3654404878616333	NO	-
1700	ZINC03278676	1616	0.36529913544654846	NO	-
1701	ZINC01265041	811	0.3652323782444	NO	-
1702	ZINC03970785	2365	0.3652162551879883	NO	-
1703	ZINC00715365	200	0.36517977714538574	NO	-
1704	ZINC02101098	1078	0.3651539981365204	NO	-
1705	ZINC04400876	2593	0.3651421070098877	NO	-
1706	ZINC00867883	381	0.3651156723499298	NO	-
1707	ZINC01737968	971	0.3650059401988983	NO	-
1708	ZINC02405214	1177	0.36493998765945435	NO	-
1709	ZINC00321790	28	0.3649040758609772	NO	-
1710	ZINC03222634	1574	0.3648500144481659	NO	-
1711	ZINC03992019	2446	0.3648012578487396	NO	-
1712	ZINC02798801	1389	0.3647024631500244	NO	-
1713	ZINC04459492	2617	0.3646838068962097	NO	-
1714	ZINC00613247	95	0.36467164754867554	NO	-
1715	ZINC00719528	204	0.3646257817745209	NO	-
1716	ZINC03657466	2003	0.3644979000091553	NO	-
1717	ZINC01738116	972	0.36432942748069763	NO	-
1718	ZINC01145511	731	0.3643184006214142	NO	-
1719	ZINC02643081	1279	0.3643151521682739	NO	-
1720	ZINC03480255	1806	0.3643151521682739	NO	-
1721	ZINC03480603	1816	0.3643151521682739	NO	-
1722	ZINC00961052	531	0.3642735183238983	NO	-
1723	ZINC03222633	1573	0.3642503619194031	NO	-
1724	ZINC01172819	754	0.3642455041408539	NO	-
1725	ZINC00707444	194	0.3642410635948181	NO	-
1726	ZINC03854875	2122	0.36416786909103394	NO	-
1727	ZINC00859243	344	0.364128053188324	NO	-
1728	ZINC02546642	1237	0.3640647828578949	NO	-
1729	ZINC02136400	1093	0.36399897933006287	NO	-
1730	ZINC03630198	1991	0.36399081349372864	NO	-
1731	ZINC04492391	2681	0.3639567196369171	NO	-
1732	ZINC01120739	692	0.3638989329338074	NO	-
1733	ZINC01120740	693	0.3638989329338074	NO	-
1734	ZINC00899377	452	0.36378970742225647	NO	-
1735	ZINC03867400	2240	0.36374446749687195	NO	-
1736	ZINC04169833	2505	0.36372262239456177	NO	-
1737	ZINC03631853	1995	0.3636547327041626	NO	-
1738	ZINC00577062	80	0.3635671138763428	NO	-
1739	ZINC01125894	709	0.3635432720184326	NO	-
1740	ZINC02389708	1173	0.3635040521621704	NO	-
1741	ZINC00945703	516	0.3634653687477112	NO	-
1742	ZINC03858805	2191	0.36341428756713867	NO	-
1743	ZINC00822799	307	0.36334678530693054	NO	-
1744	ZINC02718989	1331	0.3633396625518799	NO	-
1745	ZINC03545575	1878	0.3632780909538269	NO	-
1746	ZINC03854795	2097	0.36327242851257324	NO	-
1747	ZINC04443502	2610	0.36327001452445984	NO	-
1748	ZINC03386279	1702	0.36326801776885986	NO	-
1749	ZINC04383940	2586	0.36323967576026917	NO	-
1750	ZINC03992935	2458	0.36323603987693787	NO	-
1751	ZINC02326246	1151	0.36323055624961853	NO	-
1752	ZINC02326247	1152	0.36323055624961853	NO	-
1753	ZINC04334662	2571	0.36320918798446655	NO	-
1754	ZINC02136384	1092	0.3631788492202759	NO	-
1755	ZINC01006621	569	0.3631381392478943	NO	-
1756	ZINC00794467	263	0.36302030086517334	NO	-
1757	ZINC00787039	250	0.36300206184387207	NO	-
1758	ZINC02082172	1076	0.36297276616096497	NO	-
1759	ZINC02849817	1399	0.3628625273704529	NO	-
1760	ZINC02633376	1271	0.36283251643180847	NO	-
1761	ZINC02633375	1270	0.3627643585205078	NO	-
1762	ZINC02440806	1203	0.3627318739891052	NO	-
1763	ZINC02440807	1204	0.3627318739891052	NO	-
1764	ZINC01493842	30	0.36255374550819397	YES	16
1765	ZINC02926873	1473	0.36254769563674927	NO	-
1766	ZINC00825380	309	0.3625220060348511	NO	-
1767	ZINC04253318	2540	0.3625098168849945	NO	-
1768	ZINC04540766	2700	0.362503319978714	NO	-
1769	ZINC01972002	1047	0.3624844551086426	NO	-
1770	ZINC01115810	685	0.3624538481235504	NO	-
1771	ZINC00026943	19	0.36240217089653015	YES	10
1772	ZINC02873100	1428	0.36228299140930176	NO	-
1773	ZINC00670629	155	0.3622591495513916	NO	-
1774	ZINC02617520	1246	0.3622467815876007	NO	-
1775	ZINC01494208	35	0.3621785640716553	YES	21
1776	ZINC00902889	457	0.3621204197406769	NO	-
1777	ZINC03599178	1973	0.36200571060180664	NO	-
1778	ZINC03538404	1875	0.3619776666164398	NO	-
1779	ZINC00469605	53	0.36192944645881653	NO	-
1780	ZINC00007460	26	0.3619258403778076	YES	16
1781	ZINC03854813	2104	0.36189743876457214	NO	-
1782	ZINC04443505	2612	0.3618745803833008	NO	-
1783	ZINC00873444	403	0.36183279752731323	NO	-
1784	ZINC02849817	1400	0.3617751896381378	NO	-
1785	ZINC02849817	1402	0.3617751896381378	NO	-
1786	ZINC03962417	2332	0.36177319288253784	NO	-
1787	ZINC02773087	1372	0.3617454171180725	NO	-
1788	ZINC02773087	1373	0.3617454171180725	NO	-
1789	ZINC03596726	1965	0.3617427349090576	NO	-
1790	ZINC04471956	2665	0.3617369830608368	NO	-
1791	ZINC00809586	288	0.3617295026779175	NO	-
1792	ZINC01172905	756	0.36164340376853943	NO	-
1793	ZINC03494810	1831	0.3615438640117645	NO	-
1794	ZINC01355620	856	0.36153507232666016	NO	-
1795	ZINC03631285	1994	0.36152657866477966	NO	-
1796	ZINC02136721	1094	0.3614637553691864	NO	-
1797	ZINC00492231	59	0.36144205927848816	NO	-
1798	ZINC02686628	1310	0.36134523153305054	NO	-
1799	ZINC02730501	1343	0.36123207211494446	NO	-
1800	ZINC00630206	114	0.36120617389678955	NO	-
1801	ZINC01026532	574	0.3611891269683838	NO	-
1802	ZINC02957695	1477	0.3611127734184265	NO	-
1803	ZINC03977442	2404	0.3610348403453827	NO	-
1804	ZINC03400125	1706	0.3609890043735504	NO	-
1805	ZINC03832394	33	0.36085349321365356	YES	19
1806	ZINC03817900	2017	0.3608359396457672	NO	-
1807	ZINC03977443	2405	0.36082103848457336	NO	-
1808	ZINC03517235	1857	0.3607795834541321	NO	-
1809	ZINC00706280	191	0.36075353622436523	NO	-
1810	ZINC03976497	2397	0.3605833053588867	NO	-
1811	ZINC03976374	2396	0.3605763912200928	NO	-
1812	ZINC00840375	316	0.36043480038642883	NO	-
1813	ZINC03480639	1818	0.3603444993495941	NO	-
1814	ZINC03859877	2207	0.36033907532691956	NO	-
1815	ZINC02521698	1229	0.3602930009365082	NO	-
1816	ZINC01051829	614	0.3600631356239319	NO	-
1817	ZINC04374706	2584	0.35994309186935425	NO	-
1818	ZINC01441110	926	0.35989317297935486	NO	-
1819	ZINC03992851	2452	0.3598128855228424	NO	-
1820	ZINC03992852	2453	0.3598128855228424	NO	-
1821	ZINC02627899	1263	0.3598082661628723	NO	-
1822	ZINC00867739	361	0.35980692505836487	NO	-
1823	ZINC01003784	558	0.35978543758392334	NO	-
1824	ZINC03867401	2242	0.3597079813480377	NO	-
1825	ZINC03106997	1542	0.35967063903808594	NO	-
1826	ZINC03970104	2355	0.3596700131893158	NO	-
1827	ZINC02052162	1067	0.35963544249534607	NO	-
1828	ZINC01126999	710	0.3596004545688629	NO	-
1829	ZINC00871399	399	0.35958606004714966	NO	-
1830	ZINC01145506	730	0.3595806360244751	NO	-
1831	ZINC03907212	2326	0.3594987094402313	NO	-
1832	ZINC03867617	2247	0.3594760000705719	NO	-
1833	ZINC01299353	829	0.359464168548584	NO	-
1834	ZINC01180518	764	0.3594554364681244	NO	-
1835	ZINC03983098	2417	0.35937654972076416	NO	-
1836	ZINC01033105	580	0.35933902859687805	NO	-
1837	ZINC01378918	878	0.3592624366283417	NO	-
1838	ZINC03480556	1812	0.3592623770236969	NO	-
1839	ZINC01034867	587	0.3592052459716797	NO	-
1840	ZINC01378927	882	0.359174519777298	NO	-
1841	ZINC01486459	944	0.35916948318481445	NO	-
1842	ZINC00400248	41	0.3591589331626892	NO	-
1843	ZINC02971881	1496	0.3590763509273529	NO	-
1844	ZINC03596546	1960	0.3590521514415741	NO	-
1845	ZINC03995246	2464	0.3589852750301361	NO	-
1846	ZINC03832387	21	0.35896599292755127	YES	12
1847	ZINC03832385	27	0.3589073121547699	YES	16
1848	ZINC02643084	1281	0.35887500643730164	NO	-
1849	ZINC02773087	1371	0.3588140904903412	NO	-
1850	ZINC01378929	884	0.358723908662796	NO	-
1851	ZINC03983118	2425	0.3587064743041992	NO	-
1852	ZINC00269549	26	0.3586816191673279	NO	-
1853	ZINC03043520	1519	0.35867056250572205	NO	-
1854	ZINC03858485	2177	0.3585941195487976	NO	-
1855	ZINC00603168	93	0.35858696699142456	NO	-
1856	ZINC01379067	894	0.3583974838256836	NO	-
1857	ZINC02365791	1170	0.3583635687828064	NO	-
1858	ZINC02465636	1210	0.358328253030777	NO	-
1859	ZINC02465639	1211	0.358328253030777	NO	-
1860	ZINC01301130	832	0.35830384492874146	NO	-
1861	ZINC02860926	1415	0.35829222202301025	NO	-
1862	ZINC02353759	1163	0.35827359557151794	NO	-
1863	ZINC00908398	472	0.35827186703681946	NO	-
1864	ZINC03868225	2267	0.3582485318183899	NO	-
1865	ZINC03815841	36	0.35823920369148254	YES	21
1866	ZINC00677379	172	0.3580748438835144	NO	-
1867	ZINC01421514	911	0.3580562174320221	NO	-
1868	ZINC01378903	871	0.3579801321029663	NO	-
1869	ZINC03992685	2447	0.35796216130256653	NO	-
1870	ZINC03550391	1885	0.3578963577747345	NO	-
1871	ZINC01061229	638	0.3578546643257141	NO	-
1872	ZINC04467763	2647	0.35771501064300537	NO	-
1873	ZINC04466344	2645	0.3576691150665283	NO	-
1874	ZINC02356901	1166	0.3575814366340637	NO	-
1875	ZINC03817900	2018	0.3575502634048462	NO	-
1876	ZINC01492171	948	0.3575264513492584	NO	-
1877	ZINC04179826	2511	0.35749632120132446	NO	-
1878	ZINC01494651	43	0.35744932293891907	YES	27
1879	ZINC00879617	421	0.3574099838733673	NO	-
1880	ZINC03983191	2428	0.35739338397979736	NO	-
1881	ZINC01051831	615	0.357383131980896	NO	-
1882	ZINC00867739	362	0.35729819536209106	NO	-
1883	ZINC00728326	211	0.3572791814804077	NO	-
1884	ZINC02416852	1186	0.3572711646556854	NO	-
1885	ZINC01299354	831	0.35726964473724365	NO	-
1886	ZINC03968408	2333	0.3572121262550354	NO	-
1887	ZINC00341937	33	0.35720691084861755	NO	-
1888	ZINC02787332	1377	0.3571009635925293	NO	-
1889	ZINC03859443	2201	0.35709214210510254	NO	-
1890	ZINC04468555	2649	0.35709214210510254	NO	-
1891	ZINC00787036	249	0.3569773733615875	NO	-
1892	ZINC02853145	1409	0.35696470737457275	NO	-
1893	ZINC03283420	1619	0.35690972208976746	NO	-
1894	ZINC03854932	2130	0.3568360507488251	NO	-
1895	ZINC00928499	489	0.35682231187820435	NO	-
1896	ZINC02992933	1503	0.3567318618297577	NO	-
1897	ZINC03857791	2162	0.3566666841506958	NO	-
1898	ZINC01379066	893	0.3566390872001648	NO	-
1899	ZINC03890218	2304	0.35654309391975403	NO	-
1900	ZINC01960308	1044	0.35654115676879883	NO	-
1901	ZINC03087802	1538	0.3564402759075165	NO	-
1902	ZINC04266641	2542	0.356364905834198	NO	-
1903	ZINC03891053	2312	0.3563646972179413	NO	-
1904	ZINC00905525	461	0.35635992884635925	NO	-
1905	ZINC01005392	563	0.35632941126823425	NO	-
1906	ZINC03890220	2306	0.3563212752342224	NO	-
1907	ZINC03852536	2049	0.3562443256378174	NO	-
1908	ZINC00672495	159	0.3561903238296509	NO	-
1909	ZINC02365789	1169	0.3561824560165405	NO	-
1910	ZINC04366516	2582	0.35618090629577637	NO	-
1911	ZINC03591853	1934	0.3561611771583557	NO	-
1912	ZINC02719004	1332	0.35606178641319275	NO	-
1913	ZINC01744551	975	0.35591572523117065	NO	-
1914	ZINC00822556	304	0.3559056520462036	NO	-
1915	ZINC00822557	305	0.3559056520462036	NO	-
1916	ZINC03500751	1843	0.3559017479419708	NO	-
1917	ZINC03867547	2244	0.355814129114151	NO	-
1918	ZINC04225151	2519	0.3557986617088318	NO	-
1919	ZINC03567536	1909	0.35575318336486816	NO	-
1920	ZINC01986879	1061	0.35567566752433777	NO	-
1921	ZINC00882910	429	0.3555346131324768	NO	-
1922	ZINC00675575	166	0.3555344045162201	NO	-
1923	ZINC03548854	1880	0.355516642332077	NO	-
1924	ZINC03470489	1783	0.35551634430885315	NO	-
1925	ZINC03983189	2427	0.355485200881958	NO	-
1926	ZINC00803512	278	0.35542020201683044	NO	-
1927	ZINC00882078	426	0.3554045855998993	NO	-
1928	ZINC00976207	537	0.35536766052246094	NO	-
1929	ZINC01378892	869	0.3553559184074402	NO	-
1930	ZINC02627559	1260	0.3553462624549866	NO	-
1931	ZINC00953584	528	0.3552294075489044	NO	-
1932	ZINC03867845	2259	0.35517653822898865	NO	-
1933	ZINC02624930	1256	0.35512974858283997	NO	-
1934	ZINC04483218	2669	0.3551212251186371	NO	-
1935	ZINC01068675	642	0.35511118173599243	NO	-
1936	ZINC03854814	2105	0.35502150654792786	NO	-
1937	ZINC03834190	14	0.3548728823661804	YES	8
1938	ZINC02628034	1264	0.3548719882965088	NO	-
1939	ZINC01123601	704	0.3548614978790283	NO	-
1940	ZINC02907986	1462	0.35484030842781067	NO	-
1941	ZINC02907995	1464	0.35484030842781067	NO	-
1942	ZINC01130586	714	0.35482630133628845	NO	-
1943	ZINC00882903	427	0.3547634482383728	NO	-
1944	ZINC01779587	980	0.354735791683197	NO	-
1945	ZINC03854967	2131	0.3547288775444031	NO	-
1946	ZINC03858485	2176	0.35459619760513306	NO	-
1947	ZINC00624644	106	0.35456380248069763	NO	-
1948	ZINC04308566	2557	0.3545304834842682	NO	-
1949	ZINC03568236	1913	0.3544643223285675	NO	-
1950	ZINC03596700	1964	0.35440394282341003	NO	-
1951	ZINC03856110	2151	0.35433486104011536	NO	-
1952	ZINC03596548	1962	0.35432615876197815	NO	-
1953	ZINC03288608	1624	0.3543013334274292	NO	-
1954	ZINC00879307	419	0.3542994260787964	NO	-
1955	ZINC02718971	1328	0.35423195362091064	NO	-
1956	ZINC00783258	244	0.35421979427337646	NO	-
1957	ZINC04383940	2588	0.35421130061149597	NO	-
1958	ZINC01045751	602	0.3541327714920044	NO	-
1959	ZINC04492542	2687	0.3541032373905182	NO	-
1960	ZINC03577527	1922	0.3540371060371399	NO	-
1961	ZINC03563007	1902	0.35402965545654297	NO	-
1962	ZINC01154513	746	0.35391271114349365	NO	-
1963	ZINC03890127	2301	0.3538091778755188	NO	-
1964	ZINC02650816	1284	0.35374125838279724	NO	-
1965	ZINC04304628	2554	0.35373803973197937	NO	-
1966	ZINC01123600	702	0.3536900281906128	NO	-
1967	ZINC03284339	1621	0.353575736284256	NO	-
1968	ZINC04475736	2667	0.3535066843032837	NO	-
1969	ZINC03992687	2448	0.3534558415412903	NO	-
1970	ZINC04478201	2668	0.3533608019351959	NO	-
1971	ZINC02856006	1411	0.3533545434474945	NO	-
1972	ZINC01111800	681	0.35335099697113037	NO	-
1973	ZINC02971474	1492	0.35333681106567383	NO	-
1974	ZINC03480517	1811	0.35324597358703613	NO	-
1975	ZINC04494138	2693	0.3532332479953766	NO	-
1976	ZINC03850858	2032	0.3531225919723511	NO	-
1977	ZINC01034872	588	0.3530673384666443	NO	-
1978	ZINC03832389	25	0.3530651330947876	YES	16
1979	ZINC03873542	2289	0.35303249955177307	NO	-
1980	ZINC03186105	1555	0.3529818058013916	NO	-
1981	ZINC01095089	665	0.35296496748924255	NO	-
1982	ZINC00624642	105	0.3529514670372009	NO	-
1983	ZINC02439883	1201	0.3528280258178711	NO	-
1984	ZINC02439885	1202	0.3528280258178711	NO	-
1985	ZINC03243444	1596	0.3527897596359253	NO	-
1986	ZINC01152016	741	0.3527665138244629	NO	-
1987	ZINC01379079	898	0.3527112901210785	NO	-
1988	ZINC04225151	2518	0.3526580333709717	NO	-
1989	ZINC03341460	1656	0.3525514006614685	NO	-
1990	ZINC00881690	423	0.35253262519836426	NO	-
1991	ZINC03580583	1924	0.352497398853302	NO	-
1992	ZINC01355619	854	0.3524940013885498	NO	-
1993	ZINC02708446	1319	0.3523697853088379	NO	-
1994	ZINC00985293	543	0.3523613214492798	NO	-
1995	ZINC00849001	320	0.35227859020233154	NO	-
1996	ZINC00503268	62	0.3522295653820038	NO	-
1997	ZINC03340322	1655	0.35221394896507263	NO	-
1998	ZINC01379075	896	0.3521443009376526	NO	-
1999	ZINC03531752	1871	0.35214123129844666	NO	-
2000	ZINC00779200	239	0.3521276116371155	NO	-
2001	ZINC03853822	2078	0.35197585821151733	NO	-
2002	ZINC00056188	4	0.35196277499198914	NO	-
2003	ZINC01320997	834	0.35193637013435364	NO	-
2004	ZINC00136309	17	0.35187479853630066	NO	-
2005	ZINC03631859	1996	0.3518616855144501	NO	-
2006	ZINC02349798	1161	0.35184115171432495	NO	-
2007	ZINC03969092	2340	0.35172709822654724	NO	-
2008	ZINC03858177	2171	0.35170429944992065	NO	-
2009	ZINC04492433	2683	0.3515542149543762	NO	-
2010	ZINC00451131	49	0.3515367805957794	NO	-
2011	ZINC00570337	77	0.3515259325504303	NO	-
2012	ZINC02972103	1499	0.3515256345272064	NO	-
2013	ZINC01004449	559	0.35151976346969604	NO	-
2014	ZINC00624644	107	0.3514113128185272	NO	-
2015	ZINC03859153	2198	0.3513184189796448	NO	-
2016	ZINC01492047	947	0.35125207901000977	NO	-
2017	ZINC03236290	1590	0.35123535990715027	NO	-
2018	ZINC00899313	451	0.351191908121109	NO	-
2019	ZINC04406533	2594	0.3511787950992584	NO	-
2020	ZINC03970259	2360	0.35115012526512146	NO	-
2021	ZINC03855236	2144	0.3511095345020294	NO	-
2022	ZINC03374631	1698	0.3510931730270386	NO	-
2023	ZINC04030390	2474	0.3510529696941376	NO	-
2024	ZINC04469797	2656	0.35097527503967285	NO	-
2025	ZINC03977444	2406	0.35090798139572144	NO	-
2026	ZINC03977445	2407	0.35090798139572144	NO	-
2027	ZINC02971421	1490	0.35083821415901184	NO	-
2028	ZINC00977961	539	0.3508330285549164	NO	-
2029	ZINC04000899	2470	0.35082441568374634	NO	-
2030	ZINC03992815	2450	0.35080066323280334	NO	-
2031	ZINC01185829	766	0.35075250267982483	NO	-
2032	ZINC03765621	2006	0.35072895884513855	NO	-
2033	ZINC01379082	899	0.35069021582603455	NO	-
2034	ZINC04191189	2512	0.3506424129009247	NO	-
2035	ZINC02942430	1475	0.35059279203414917	NO	-
2036	ZINC01379091	900	0.35053831338882446	NO	-
2037	ZINC04617988	37	0.3505227267742157	YES	22
2038	ZINC00867953	383	0.3503280282020569	NO	-
2039	ZINC02338312	1160	0.350322425365448	NO	-
2040	ZINC02223050	1119	0.350294291973114	NO	-
2041	ZINC01378916	877	0.35028791427612305	NO	-
2042	ZINC03832393	31	0.35028257966041565	YES	17
2043	ZINC01152231	742	0.35026344656944275	NO	-
2044	ZINC01005393	564	0.3501630127429962	NO	-
2045	ZINC02885154	1441	0.35006943345069885	NO	-
2046	ZINC01151433	737	0.35002896189689636	NO	-
2047	ZINC03890815	2309	0.35001417994499207	NO	-
2048	ZINC00903569	458	0.3500007092952728	NO	-
2049	ZINC00945703	515	0.3499588668346405	NO	-
2050	ZINC04383940	2585	0.3499435782432556	NO	-
2051	ZINC03550429	1889	0.34991946816444397	NO	-
2052	ZINC00860963	346	0.3498532474040985	NO	-
2053	ZINC02207269	1110	0.3498498201370239	NO	-
2054	ZINC04463923	2622	0.34979909658432007	NO	-
2055	ZINC03855017	2132	0.349729061126709	NO	-
2056	ZINC01924284	1036	0.3495817184448242	NO	-
2057	ZINC00787007	247	0.34955358505249023	NO	-
2058	ZINC03890816	2310	0.3495398461818695	NO	-
2059	ZINC04465127	2631	0.3495398461818695	NO	-
2060	ZINC03227354	1578	0.3495352864265442	NO	-
2061	ZINC04492542	2686	0.349396675825119	NO	-
2062	ZINC00899306	450	0.3492893874645233	NO	-
2063	ZINC03987719	2435	0.3492884039878845	NO	-
2064	ZINC04465434	2637	0.34915485978126526	NO	-
2065	ZINC00704022	189	0.34912338852882385	NO	-
2066	ZINC04540766	2702	0.34900298714637756	NO	-
2067	ZINC03859153	2197	0.3489658534526825	NO	-
2068	ZINC01145175	728	0.3489358127117157	NO	-
2069	ZINC02401120	1175	0.3489111661911011	NO	-
2070	ZINC00709345	197	0.3487686216831207	NO	-
2071	ZINC02450498	1209	0.3487483561038971	NO	-
2072	ZINC03983106	2421	0.34869739413261414	NO	-
2073	ZINC03873723	2290	0.3486940860748291	NO	-
2074	ZINC02367700	1171	0.3485603332519531	NO	-
2075	ZINC00847527	319	0.34849095344543457	NO	-
2076	ZINC02970891	1489	0.34821653366088867	NO	-
2077	ZINC02722946	1340	0.34817609190940857	NO	-
2078	ZINC03500714	1842	0.34812140464782715	NO	-
2079	ZINC02713491	1322	0.34807729721069336	NO	-
2080	ZINC03892189	2313	0.3480411767959595	NO	-
2081	ZINC02403271	1176	0.34793621301651	NO	-
2082	ZINC03500712	1841	0.3478941023349762	NO	-
2083	ZINC01379008	886	0.3478497266769409	NO	-
2084	ZINC03892413	2315	0.34782925248146057	NO	-
2085	ZINC03242200	1594	0.34759199619293213	NO	-
2086	ZINC03470453	1782	0.3475204408168793	NO	-
2087	ZINC02315954	1143	0.3474532663822174	NO	-
2088	ZINC03987718	2434	0.3474370539188385	NO	-
2089	ZINC00677159	171	0.3473898768424988	NO	-
2090	ZINC00643860	135	0.34738534688949585	NO	-
2091	ZINC03858804	2190	0.3473280668258667	NO	-
2092	ZINC03479287	1802	0.3472074568271637	NO	-
2093	ZINC04251576	2533	0.34715932607650757	NO	-
2094	ZINC00902694	455	0.347057580947876	NO	-
2095	ZINC03350628	1665	0.3468969166278839	NO	-
2096	ZINC02744402	1348	0.34674179553985596	NO	-
2097	ZINC00819393	298	0.34673672914505005	NO	-
2098	ZINC03867256	2229	0.3466901183128357	NO	-
2099	ZINC01858922	995	0.3464282751083374	NO	-
2100	ZINC03867547	2245	0.3464205861091614	NO	-
2101	ZINC02720998	1336	0.34641826152801514	NO	-
2102	ZINC03855017	2133	0.34640389680862427	NO	-
2103	ZINC00867953	382	0.3462338447570801	NO	-
2104	ZINC04408179	2595	0.3462315797805786	NO	-
2105	ZINC00570334	76	0.3462007939815521	NO	-
2106	ZINC00873771	406	0.34617340564727783	NO	-
2107	ZINC01378907	872	0.346158504486084	NO	-
2108	ZINC03853580	2072	0.3461017310619354	NO	-
2109	ZINC03550402	1888	0.3460567593574524	NO	-
2110	ZINC00893688	447	0.3460259735584259	NO	-
2111	ZINC03550455	1891	0.3458794355392456	NO	-
2112	ZINC02972089	1498	0.3458768427371979	NO	-
2113	ZINC03599267	1975	0.3457987904548645	NO	-
2114	ZINC04465524	2639	0.3457712233066559	NO	-
2115	ZINC02853883	1410	0.3457423150539398	NO	-
2116	ZINC03395124	1705	0.3457382917404175	NO	-
2117	ZINC03858397	2175	0.3457317054271698	NO	-
2118	ZINC04383940	2589	0.345684289932251	NO	-
2119	ZINC01379078	897	0.3456701636314392	NO	-
2120	ZINC00624642	104	0.34563690423965454	NO	-
2121	ZINC01362675	858	0.3456355035305023	NO	-
2122	ZINC00707394	193	0.34560051560401917	NO	-
2123	ZINC03867945	2263	0.345522940158844	NO	-
2124	ZINC04443157	2609	0.34543830156326294	NO	-
2125	ZINC02449774	1208	0.3454214930534363	NO	-
2126	ZINC01379029	889	0.3453786373138428	NO	-
2127	ZINC03328129	1646	0.34537073969841003	NO	-
2128	ZINC03970259	2359	0.34536728262901306	NO	-
2129	ZINC02909736	1467	0.34527748823165894	NO	-
2130	ZINC02957713	1479	0.3452315628528595	NO	-
2131	ZINC01130928	716	0.34513044357299805	NO	-
2132	ZINC02720588	1335	0.34504467248916626	NO	-
2133	ZINC01445048	932	0.3450410068035126	NO	-
2134	ZINC03216782	1569	0.34500232338905334	NO	-
2135	ZINC01376050	865	0.3450019061565399	NO	-
2136	ZINC01376048	864	0.34498849511146545	NO	-
2137	ZINC01131779	717	0.3449704647064209	NO	-
2138	ZINC01131781	718	0.3449704647064209	NO	-
2139	ZINC03563005	1901	0.344950795173645	NO	-
2140	ZINC00264567	25	0.3449043929576874	NO	-
2141	ZINC02720111	1334	0.3447312116622925	NO	-
2142	ZINC03083799	1537	0.34470775723457336	NO	-
2143	ZINC00819480	303	0.34460821747779846	NO	-
2144	ZINC01922043	1032	0.34454894065856934	NO	-
2145	ZINC00054044	1	0.34450507164001465	NO	-
2146	ZINC00945693	513	0.34450507164001465	NO	-
2147	ZINC02237515	1124	0.3445025086402893	NO	-
2148	ZINC00904305	459	0.3443620204925537	NO	-
2149	ZINC03370856	1693	0.34436139464378357	NO	-
2150	ZINC00264567	24	0.3443407118320465	NO	-
2151	ZINC02721003	1337	0.3443198502063751	NO	-
2152	ZINC00674503	165	0.3442443907260895	NO	-
2153	ZINC04642077	2711	0.344021201133728	NO	-
2154	ZINC03857856	2166	0.34389030933380127	NO	-
2155	ZINC00593640	86	0.3438889980316162	NO	-
2156	ZINC02851225	1404	0.34375035762786865	NO	-
2157	ZINC03294623	1627	0.34368598461151123	NO	-
2158	ZINC00912367	476	0.34367457032203674	NO	-
2159	ZINC04191397	2513	0.34359559416770935	NO	-
2160	ZINC00976134	536	0.3435608148574829	NO	-
2161	ZINC01486458	943	0.34354597330093384	NO	-
2162	ZINC01924416	1037	0.3433818817138672	NO	-
2163	ZINC00072606	11	0.34334343671798706	NO	-
2164	ZINC01133461	720	0.34318840503692627	NO	-
2165	ZINC00514831	66	0.3431381583213806	NO	-
2166	ZINC03977630	2409	0.3430671691894531	NO	-
2167	ZINC01742485	973	0.34292951226234436	NO	-
2168	ZINC00568574	73	0.3428513705730438	NO	-
2169	ZINC01780153	982	0.34284597635269165	NO	-
2170	ZINC00917695	481	0.34273403882980347	NO	-
2171	ZINC01331319	843	0.3425605595111847	NO	-
2172	ZINC03885569	2292	0.3425268530845642	NO	-
2173	ZINC00779137	238	0.3424917459487915	NO	-
2174	ZINC01151652	740	0.3424529433250427	NO	-
2175	ZINC02771690	1366	0.34235018491744995	NO	-
2176	ZINC02206016	1106	0.34232503175735474	NO	-
2177	ZINC01742485	974	0.3422887921333313	NO	-
2178	ZINC03817896	2016	0.3421202003955841	NO	-
2179	ZINC01059021	630	0.3420960307121277	NO	-
2180	ZINC02625410	1259	0.3420602083206177	NO	-
2181	ZINC04470279	2663	0.3420434296131134	NO	-
2182	ZINC00568587	74	0.3419373631477356	NO	-
2183	ZINC03351273	1666	0.3419099450111389	NO	-
2184	ZINC01148046	733	0.34188464283943176	NO	-
2185	ZINC03480276	1808	0.3418505787849426	NO	-
2186	ZINC02720110	1333	0.34181442856788635	NO	-
2187	ZINC03857792	2163	0.34173884987831116	NO	-
2188	ZINC00632882	119	0.34173741936683655	NO	-
2189	ZINC03854444	2089	0.34173327684402466	NO	-
2190	ZINC00905526	463	0.3417131304740906	NO	-
2191	ZINC02207269	1109	0.34165605902671814	NO	-
2192	ZINC00232895	22	0.34159451723098755	NO	-
2193	ZINC02237517	1125	0.34159451723098755	NO	-
2194	ZINC04253318	2541	0.3415573239326477	NO	-
2195	ZINC03956139	2330	0.34147125482559204	NO	-
2196	ZINC02862024	1421	0.3414480984210968	NO	-
2197	ZINC01282194	822	0.34134092926979065	NO	-
2198	ZINC04485511	2671	0.34132227301597595	NO	-
2199	ZINC03834194	15	0.34132176637649536	YES	8
2200	ZINC01927697	1038	0.34130075573921204	NO	-
2201	ZINC01780152	981	0.3412947952747345	NO	-
2202	ZINC00678154	176	0.341236412525177	NO	-
2203	ZINC04144115	2501	0.34123221039772034	NO	-
2204	ZINC01378898	870	0.34120887517929077	NO	-
2205	ZINC00946205	521	0.3411578834056854	NO	-
2206	ZINC00597796	90	0.3411127030849457	NO	-
2207	ZINC00533815	68	0.34107884764671326	NO	-
2208	ZINC01075502	649	0.3410245478153229	NO	-
2209	ZINC03970915	2373	0.34095534682273865	NO	-
2210	ZINC00849509	321	0.3408084809780121	NO	-
2211	ZINC03454186	1732	0.3408066928386688	NO	-
2212	ZINC03977315	2402	0.3407215178012848	NO	-
2213	ZINC01379073	895	0.34071218967437744	NO	-
2214	ZINC01513026	958	0.34058812260627747	NO	-
2215	ZINC02699207	1316	0.3405412435531616	NO	-
2216	ZINC02971422	1491	0.34053006768226624	NO	-
2217	ZINC01379007	885	0.3404989540576935	NO	-
2218	ZINC03817896	2015	0.3403686285018921	NO	-
2219	ZINC03970353	2361	0.3403303623199463	NO	-
2220	ZINC03569021	1916	0.3401724696159363	NO	-
2221	ZINC03853126	2065	0.3401629626750946	NO	-
2222	ZINC00798358	269	0.3401135802268982	NO	-
2223	ZINC02689563	1311	0.34004196524620056	NO	-
2224	ZINC01379020	887	0.339972585439682	NO	-
2225	ZINC01436954	923	0.3399660289287567	NO	-
2226	ZINC03971538	2376	0.3399406671524048	NO	-
2227	ZINC00891059	440	0.33993223309516907	NO	-
2228	ZINC00891059	441	0.33993223309516907	NO	-
2229	ZINC02966876	1482	0.33991146087646484	NO	-
2230	ZINC02966878	1483	0.33991146087646484	NO	-
2231	ZINC00825606	310	0.33986717462539673	NO	-
2232	ZINC00980695	541	0.3397996127605438	NO	-
2233	ZINC04346969	2574	0.33970725536346436	NO	-
2234	ZINC02887818	1455	0.33966028690338135	NO	-
2235	ZINC03147658	1547	0.3394797444343567	NO	-
2236	ZINC00435645	48	0.3393456041812897	NO	-
2237	ZINC03555318	1895	0.3392898142337799	NO	-
2238	ZINC00867777	374	0.3392525911331177	NO	-
2239	ZINC02970347	1488	0.33909568190574646	NO	-
2240	ZINC00852452	326	0.3390774726867676	NO	-
2241	ZINC00852453	327	0.3390774726867676	NO	-
2242	ZINC01445507	936	0.3390773832798004	NO	-
2243	ZINC01895097	11	0.3390675485134125	YES	8
2244	ZINC02446761	1206	0.33902791142463684	NO	-
2245	ZINC01107390	675	0.33900824189186096	NO	-
2246	ZINC01175721	761	0.33899974822998047	NO	-
2247	ZINC03274713	1611	0.33884137868881226	NO	-
2248	ZINC01208255	785	0.33877187967300415	NO	-
2249	ZINC01059021	631	0.3387286961078644	NO	-
2250	ZINC01059021	632	0.3387286961078644	NO	-
2251	ZINC03983105	2420	0.33870837092399597	NO	-
2252	ZINC00787024	248	0.33870822191238403	NO	-
2253	ZINC03970790	2370	0.33868226408958435	NO	-
2254	ZINC02414350	1183	0.33867746591567993	NO	-
2255	ZINC00793014	259	0.33854883909225464	NO	-
2256	ZINC03433174	1726	0.3385263979434967	NO	-
2257	ZINC03433176	1727	0.3385263979434967	NO	-
2258	ZINC01441110	927	0.3385021984577179	NO	-
2259	ZINC01441110	928	0.3385021984577179	NO	-
2260	ZINC01208258	786	0.3384321331977844	NO	-
2261	ZINC02882527	1437	0.33837583661079407	NO	-
2262	ZINC01473181	941	0.338344931602478	NO	-
2263	ZINC01000674	555	0.3381660580635071	NO	-
2264	ZINC03834189	13	0.3381228744983673	YES	8
2265	ZINC03599180	1974	0.33805784583091736	NO	-
2266	ZINC01376058	866	0.3378486931324005	NO	-
2267	ZINC01379038	890	0.3378428816795349	NO	-
2268	ZINC00985736	546	0.3378067910671234	NO	-
2269	ZINC03970789	2369	0.33774900436401367	NO	-
2270	ZINC00226812	20	0.33774620294570923	NO	-
2271	ZINC02617525	1247	0.3377322554588318	NO	-
2272	ZINC00586964	81	0.3374902904033661	NO	-
2273	ZINC03480278	1809	0.33735188841819763	NO	-
2274	ZINC01128125	712	0.3372681736946106	NO	-
2275	ZINC03596842	1969	0.3371967375278473	NO	-
2276	ZINC00945831	520	0.3371846377849579	NO	-
2277	ZINC01282190	816	0.33717963099479675	NO	-
2278	ZINC02887810	1452	0.33716896176338196	NO	-
2279	ZINC02882526	1436	0.33711063861846924	NO	-
2280	ZINC02469093	1214	0.33709976077079773	NO	-
2281	ZINC04058369	2482	0.33708786964416504	NO	-
2282	ZINC01186750	768	0.33707836270332336	NO	-
2283	ZINC04408179	2596	0.33701854944229126	NO	-
2284	ZINC04383940	2587	0.33700796961784363	NO	-
2285	ZINC02310612	1141	0.33697012066841125	NO	-
2286	ZINC02314106	1142	0.33697012066841125	NO	-
2287	ZINC00850376	324	0.3369494676589966	NO	-
2288	ZINC00850376	325	0.3369494676589966	NO	-
2289	ZINC03977316	2403	0.3369380831718445	NO	-
2290	ZINC00719743	205	0.3369341492652893	NO	-
2291	ZINC03856255	2152	0.3368211090564728	NO	-
2292	ZINC00941371	510	0.33671703934669495	NO	-
2293	ZINC03857798	2164	0.33661961555480957	NO	-
2294	ZINC04274721	2547	0.3365858793258667	NO	-
2295	ZINC00985293	544	0.3365575075149536	NO	-
2296	ZINC00985293	545	0.3365575075149536	NO	-
2297	ZINC01589621	964	0.3365025818347931	NO	-
2298	ZINC01445507	935	0.3363252878189087	NO	-
2299	ZINC04492361	2680	0.33617067337036133	NO	-
2300	ZINC03855160	2141	0.33615827560424805	NO	-
2301	ZINC03866848	2219	0.33615049719810486	NO	-
2302	ZINC00819404	299	0.3359745740890503	NO	-
2303	ZINC00660150	151	0.3358204662799835	NO	-
2304	ZINC01376062	868	0.3357775807380676	NO	-
2305	ZINC01865263	998	0.3357555866241455	NO	-
2306	ZINC02651091	1285	0.3357534110546112	NO	-
2307	ZINC03357088	1675	0.3354865610599518	NO	-
2308	ZINC01379043	892	0.33548545837402344	NO	-
2309	ZINC04169833	2506	0.33547699451446533	NO	-
2310	ZINC01364495	861	0.335440993309021	NO	-
2311	ZINC00791094	256	0.3353579044342041	NO	-
2312	ZINC01868726	999	0.33529332280158997	NO	-
2313	ZINC03495741	1832	0.33524858951568604	NO	-
2314	ZINC01224437	799	0.3352205157279968	NO	-
2315	ZINC01501835	954	0.33520254492759705	NO	-
2316	ZINC02887786	1451	0.33516812324523926	NO	-
2317	ZINC00668896	152	0.3347241282463074	NO	-
2318	ZINC03107282	1543	0.3345209062099457	NO	-
2319	ZINC04485511	2672	0.3345012366771698	NO	-
2320	ZINC03855073	2134	0.33441728353500366	NO	-
2321	ZINC03405354	1708	0.3343827724456787	NO	-
2322	ZINC01791404	985	0.3343428671360016	NO	-
2323	ZINC00945799	517	0.3342122733592987	NO	-
2324	ZINC01029732	577	0.3340311050415039	NO	-
2325	ZINC00945693	514	0.3340185284614563	NO	-
2326	ZINC02523379	1230	0.3339625597000122	NO	-
2327	ZINC03983104	2419	0.3339517414569855	NO	-
2328	ZINC03853020	2059	0.333829790353775	NO	-
2329	ZINC01350961	851	0.3337368071079254	NO	-
2330	ZINC00945799	518	0.3336819112300873	NO	-
2331	ZINC00318670	27	0.3336781859397888	NO	-
2332	ZINC00987725	547	0.3336638808250427	NO	-
2333	ZINC00983564	542	0.3336218595504761	NO	-
2334	ZINC02699200	1314	0.3335753083229065	NO	-
2335	ZINC03176341	1554	0.33333706855773926	NO	-
2336	ZINC04464999	2629	0.33331525325775146	NO	-
2337	ZINC00841571	318	0.33308061957359314	NO	-
2338	ZINC03971540	2378	0.3329128324985504	NO	-
2339	ZINC04248128	2528	0.3328539729118347	NO	-
2340	ZINC03371725	1696	0.332853764295578	NO	-
2341	ZINC02446761	1207	0.33276423811912537	NO	-
2342	ZINC03892805	2318	0.33270958065986633	NO	-
2343	ZINC01151652	738	0.3326932489871979	NO	-
2344	ZINC00946205	522	0.3326572775840759	NO	-
2345	ZINC00810635	290	0.33246174454689026	NO	-
2346	ZINC01415068	908	0.3323149085044861	NO	-
2347	ZINC03890844	2311	0.3323129713535309	NO	-
2348	ZINC04491223	2678	0.33226796984672546	NO	-
2349	ZINC02968924	1484	0.3321099877357483	NO	-
2350	ZINC03867011	2223	0.3321090042591095	NO	-
2351	ZINC03850795	2028	0.3321002721786499	NO	-
2352	ZINC01379042	891	0.33200716972351074	NO	-
2353	ZINC01350943	850	0.3319135904312134	NO	-
2354	ZINC00867777	375	0.33190783858299255	NO	-
2355	ZINC00072084	8	0.3318897485733032	NO	-
2356	ZINC00651621	147	0.33188360929489136	NO	-
2357	ZINC04315922	2560	0.33173349499702454	NO	-
2358	ZINC00072280	10	0.33172544836997986	NO	-
2359	ZINC03599292	1978	0.33167749643325806	NO	-
2360	ZINC00921115	485	0.3316000998020172	NO	-
2361	ZINC03854351	2085	0.33155691623687744	NO	-
2362	ZINC03857799	2165	0.3315390348434448	NO	-
2363	ZINC03304632	1632	0.33150455355644226	NO	-
2364	ZINC04443933	2614	0.33145204186439514	NO	-
2365	ZINC01008679	571	0.33141595125198364	NO	-
2366	ZINC01099524	668	0.3313836455345154	NO	-
2367	ZINC00756377	218	0.33130308985710144	NO	-
2368	ZINC02887699	1447	0.33119961619377136	NO	-
2369	ZINC03850797	2029	0.3311934471130371	NO	-
2370	ZINC02280507	1132	0.33110275864601135	NO	-
2371	ZINC02957700	1478	0.3309323191642761	NO	-
2372	ZINC04627258	2708	0.33093205094337463	NO	-
2373	ZINC01868735	1000	0.3308814465999603	NO	-
2374	ZINC02433036	1195	0.3308739960193634	NO	-
2375	ZINC03859402	2200	0.3307889401912689	NO	-
2376	ZINC03559292	1896	0.3307729661464691	NO	-
2377	ZINC00945819	519	0.33076441287994385	NO	-
2378	ZINC01282192	820	0.33057644963264465	NO	-
2379	ZINC01282192	821	0.33057644963264465	NO	-
2380	ZINC03832409	44	0.3305296003818512	YES	28
2381	ZINC00867701	353	0.3305269777774811	NO	-
2382	ZINC00987726	548	0.3304899334907532	NO	-
2383	ZINC03567527	1908	0.3303542137145996	NO	-
2384	ZINC04397856	2592	0.3302902281284332	NO	-
2385	ZINC03858111	2170	0.33026963472366333	NO	-
2386	ZINC01099525	669	0.3301883637905121	NO	-
2387	ZINC01001372	557	0.33016717433929443	NO	-
2388	ZINC03301499	1631	0.33005863428115845	NO	-
2389	ZINC00411636	43	0.32990381121635437	NO	-
2390	ZINC01282192	819	0.3298766314983368	NO	-
2391	ZINC00798359	270	0.329811692237854	NO	-
2392	ZINC03970787	2367	0.32975682616233826	NO	-
2393	ZINC04485511	2673	0.3294989764690399	NO	-
2394	ZINC01121202	695	0.32949718832969666	NO	-
2395	ZINC02861718	1420	0.32938453555107117	NO	-
2396	ZINC02910057	1468	0.3293701708316803	NO	-
2397	ZINC02910059	1469	0.3293701708316803	NO	-
2398	ZINC02883223	1438	0.3293614983558655	NO	-
2399	ZINC00131038	16	0.32931220531463623	NO	-
2400	ZINC00853353	330	0.32930317521095276	NO	-
2401	ZINC04492352	2679	0.3292805850505829	NO	-
2402	ZINC03868500	2278	0.3291347026824951	NO	-
2403	ZINC04466106	2642	0.3291347026824951	NO	-
2404	ZINC03230184	1583	0.32911768555641174	NO	-
2405	ZINC03970788	2368	0.3290987014770508	NO	-
2406	ZINC03550400	1887	0.32900112867355347	NO	-
2407	ZINC00702822	188	0.3289330005645752	NO	-
2408	ZINC03892807	2319	0.3288130462169647	NO	-
2409	ZINC02789496	1379	0.32878026366233826	NO	-
2410	ZINC01132618	719	0.3287762403488159	NO	-
2411	ZINC01379024	888	0.3287646174430847	NO	-
2412	ZINC02825783	1396	0.3286499083042145	NO	-
2413	ZINC02418334	1188	0.32864242792129517	NO	-
2414	ZINC00456202	51	0.3285740613937378	NO	-
2415	ZINC00707616	195	0.328551709651947	NO	-
2416	ZINC03867010	2222	0.32848498225212097	NO	-
2417	ZINC02429573	1193	0.32841044664382935	NO	-
2418	ZINC03866848	2220	0.32823246717453003	NO	-
2419	ZINC00912287	475	0.3281830847263336	NO	-
2420	ZINC03550393	1886	0.3280895948410034	NO	-
2421	ZINC03857228	2158	0.3279217779636383	NO	-
2422	ZINC02524287	1231	0.32792094349861145	NO	-
2423	ZINC00853353	329	0.3277590572834015	NO	-
2424	ZINC03832388	10	0.32770460844039917	YES	8
2425	ZINC01273147	815	0.32768967747688293	NO	-
2426	ZINC01175406	760	0.3276830315589905	NO	-
2427	ZINC01736686	969	0.32766062021255493	NO	-
2428	ZINC03857505	2160	0.32748234272003174	NO	-
2429	ZINC04225151	2520	0.3274543881416321	NO	-
2430	ZINC03855377	2145	0.3274458348751068	NO	-
2431	ZINC04176758	2510	0.3274204134941101	NO	-
2432	ZINC03971615	2382	0.3273160755634308	NO	-
2433	ZINC00867749	363	0.32729387283325195	NO	-
2434	ZINC00867761	369	0.32729193568229675	NO	-
2435	ZINC01376061	867	0.32721400260925293	NO	-
2436	ZINC02623412	1255	0.32710379362106323	NO	-
2437	ZINC03892982	2321	0.3267051577568054	NO	-
2438	ZINC02887494	1442	0.32659557461738586	NO	-
2439	ZINC03417910	1716	0.32659465074539185	NO	-
2440	ZINC02887823	1457	0.3265829384326935	NO	-
2441	ZINC03852330	2047	0.3264574408531189	NO	-
2442	ZINC01946460	1042	0.32635876536369324	NO	-
2443	ZINC02873656	1429	0.3262767195701599	NO	-
2444	ZINC00945629	512	0.32627055048942566	NO	-
2445	ZINC00649733	144	0.3262427747249603	NO	-
2446	ZINC03425936	1718	0.3261721432209015	NO	-
2447	ZINC01282194	823	0.3260723054409027	NO	-
2448	ZINC01282194	824	0.3260723054409027	NO	-
2449	ZINC03853067	2062	0.32604485750198364	NO	-
2450	ZINC04233655	2521	0.32594582438468933	NO	-
2451	ZINC02887690	1444	0.3258773684501648	NO	-
2452	ZINC00054087	2	0.32565900683403015	NO	-
2453	ZINC03357121	1676	0.3255360424518585	NO	-
2454	ZINC03971615	2384	0.3255118727684021	NO	-
2455	ZINC00867713	358	0.3254132866859436	NO	-
2456	ZINC02777690	1375	0.3253934681415558	NO	-
2457	ZINC03357123	1677	0.3252856731414795	NO	-
2458	ZINC01074660	647	0.325020432472229	NO	-
2459	ZINC02798494	1388	0.3249891400337219	NO	-
2460	ZINC01190154	774	0.3249734938144684	NO	-
2461	ZINC01895417	16	0.3247569501399994	YES	8
2462	ZINC01895146	17	0.32468804717063904	YES	8
2463	ZINC03425936	1719	0.3244377076625824	NO	-
2464	ZINC03903175	2324	0.32435423135757446	NO	-
2465	ZINC00867793	378	0.3243323266506195	NO	-
2466	ZINC00867781	376	0.3243204653263092	NO	-
2467	ZINC04088569	2490	0.3241773545742035	NO	-
2468	ZINC00971036	535	0.32414552569389343	NO	-
2469	ZINC00253747	23	0.3241320550441742	NO	-
2470	ZINC00856127	335	0.32400935888290405	NO	-
2471	ZINC00886113	433	0.3236868679523468	NO	-
2472	ZINC01247695	806	0.3236868679523468	NO	-
2473	ZINC00630200	113	0.3234635889530182	NO	-
2474	ZINC00867763	373	0.3234316110610962	NO	-
2475	ZINC00813305	295	0.32323014736175537	NO	-
2476	ZINC01349171	849	0.32318633794784546	NO	-
2477	ZINC00969310	532	0.322999507188797	NO	-
2478	ZINC00232874	21	0.3229936957359314	NO	-
2479	ZINC03816601	46	0.3229299485683441	YES	30
2480	ZINC01034365	585	0.32292401790618896	NO	-
2481	ZINC01273147	814	0.32272565364837646	NO	-
2482	ZINC00806551	281	0.3224925100803375	NO	-
2483	ZINC00716554	201	0.3224639594554901	NO	-
2484	ZINC03857695	2161	0.3224638104438782	NO	-
2485	ZINC04464528	2626	0.3224638104438782	NO	-
2486	ZINC00867705	355	0.32235321402549744	NO	-
2487	ZINC03975148	2395	0.32197707891464233	NO	-
2488	ZINC01355612	853	0.32183921337127686	NO	-
2489	ZINC00813373	296	0.3217746317386627	NO	-
2490	ZINC02643383	1282	0.3217662572860718	NO	-
2491	ZINC00857411	341	0.32165995240211487	NO	-
2492	ZINC01282190	817	0.321464866399765	NO	-
2493	ZINC01282190	818	0.321464866399765	NO	-
2494	ZINC02887813	1453	0.3213401436805725	NO	-
2495	ZINC03306934	1634	0.32133737206459045	NO	-
2496	ZINC01142249	724	0.3211735785007477	NO	-
2497	ZINC03859471	2202	0.3211717903614044	NO	-
2498	ZINC03432882	1725	0.32108667492866516	NO	-
2499	ZINC00054087	3	0.3210228383541107	NO	-
2500	ZINC02205509	1105	0.32095956802368164	NO	-
2501	ZINC03868442	2276	0.3208695352077484	NO	-
2502	ZINC02887815	1454	0.32086166739463806	NO	-
2503	ZINC00838046	315	0.3208102285861969	NO	-
2504	ZINC01049491	605	0.32062381505966187	NO	-
2505	ZINC04233657	2522	0.3205674886703491	NO	-
2506	ZINC00694868	185	0.32041317224502563	NO	-
2507	ZINC02777689	1374	0.32027411460876465	NO	-
2508	ZINC02657852	1289	0.320037841796875	NO	-
2509	ZINC03892981	2320	0.3199855089187622	NO	-
2510	ZINC04408179	2597	0.3199617862701416	NO	-
2511	ZINC01834624	992	0.3199215233325958	NO	-
2512	ZINC01190154	775	0.31964051723480225	NO	-
2513	ZINC00891418	443	0.3196287751197815	NO	-
2514	ZINC03868442	2277	0.31936582922935486	NO	-
2515	ZINC03867626	2250	0.31936517357826233	NO	-
2516	ZINC01151652	739	0.3193534314632416	NO	-
2517	ZINC02887824	1458	0.31909072399139404	NO	-
2518	ZINC02887496	1443	0.3190668523311615	NO	-
2519	ZINC02887692	1445	0.3190067410469055	NO	-
2520	ZINC01299354	830	0.318450391292572	NO	-
2521	ZINC03550452	1890	0.3182896673679352	NO	-
2522	ZINC00867713	357	0.3182816803455353	NO	-
2523	ZINC00867761	370	0.3182770013809204	NO	-
2524	ZINC03983188	2426	0.31817179918289185	NO	-
2525	ZINC00858263	343	0.31816378235816956	NO	-
2526	ZINC00806550	280	0.31816256046295166	NO	-
2527	ZINC01176107	762	0.31816187500953674	NO	-
2528	ZINC00867705	356	0.31798404455184937	NO	-
2529	ZINC00867701	354	0.31793272495269775	NO	-
2530	ZINC02520405	1228	0.3179139792919159	NO	-
2531	ZINC00819408	300	0.31787109375	NO	-
2532	ZINC00838046	314	0.3178684711456299	NO	-
2533	ZINC01331509	845	0.31778210401535034	NO	-
2534	ZINC00853571	332	0.3176184892654419	NO	-
2535	ZINC03851705	2038	0.3175099194049835	NO	-
2536	ZINC04465236	2633	0.3175099194049835	NO	-
2537	ZINC00852462	328	0.3173706531524658	NO	-
2538	ZINC02887819	1456	0.31722456216812134	NO	-
2539	ZINC03467318	1776	0.3172188103199005	NO	-
2540	ZINC02699200	1312	0.3171403706073761	NO	-
2541	ZINC04317324	2564	0.3169552981853485	NO	-
2542	ZINC00867781	377	0.3169468939304352	NO	-
2543	ZINC03550477	1892	0.31691816449165344	NO	-
2544	ZINC03855377	2146	0.3166242837905884	NO	-
2545	ZINC00867749	364	0.3165237307548523	NO	-
2546	ZINC03384035	1701	0.31636685132980347	NO	-
2547	ZINC02465681	1212	0.31620508432388306	NO	-
2548	ZINC03204482	1565	0.3161810338497162	NO	-
2549	ZINC03413016	1711	0.31564369797706604	NO	-
2550	ZINC04275956	2548	0.31557825207710266	NO	-
2551	ZINC00873554	404	0.3155776858329773	NO	-
2552	ZINC00867793	379	0.31548890471458435	NO	-
2553	ZINC00862434	348	0.3152599036693573	NO	-
2554	ZINC03551274	1894	0.31522926688194275	NO	-
2555	ZINC03568184	1911	0.3150177597999573	NO	-
2556	ZINC02873656	1430	0.3147963285446167	NO	-
2557	ZINC02873656	1431	0.3147963285446167	NO	-
2558	ZINC03266648	1607	0.3142743408679962	NO	-
2559	ZINC02802440	1391	0.31414568424224854	NO	-
2560	ZINC04433414	2606	0.31379687786102295	NO	-
2561	ZINC00863265	350	0.31348931789398193	NO	-
2562	ZINC01108515	677	0.3131279945373535	NO	-
2563	ZINC00949888	527	0.3130422830581665	NO	-
2564	ZINC02887701	1449	0.3130006790161133	NO	-
2565	ZINC03854361	2087	0.31287628412246704	NO	-
2566	ZINC00857408	340	0.31279388070106506	NO	-
2567	ZINC02405475	1179	0.312783420085907	NO	-
2568	ZINC02699200	1313	0.31275030970573425	NO	-
2569	ZINC00862854	349	0.31270918250083923	NO	-
2570	ZINC02520405	1227	0.3125612735748291	NO	-
2571	ZINC01445049	933	0.3125062584877014	NO	-
2572	ZINC02913034	1471	0.3123438358306885	NO	-
2573	ZINC03968889	2337	0.3122715651988983	NO	-
2574	ZINC02887693	1446	0.31167444586753845	NO	-
2575	ZINC02224635	1120	0.3115742802619934	NO	-
2576	ZINC04617990	41	0.3114291727542877	YES	25
2577	ZINC01906775	1029	0.3114069700241089	NO	-
2578	ZINC00949887	526	0.31128746271133423	NO	-
2579	ZINC00806556	282	0.31119227409362793	NO	-
2580	ZINC02660903	1291	0.31113484501838684	NO	-
2581	ZINC00893688	448	0.3111006021499634	NO	-
2582	ZINC00893688	449	0.3111006021499634	NO	-
2583	ZINC00389406	39	0.3105219006538391	NO	-
2584	ZINC04355349	2575	0.31042373180389404	NO	-
2585	ZINC02416638	1185	0.3103030323982239	NO	-
2586	ZINC00917188	480	0.31029564142227173	NO	-
2587	ZINC02915859	1472	0.3102867901325226	NO	-
2588	ZINC00856921	338	0.3101632297039032	NO	-
2589	ZINC00976399	538	0.31008049845695496	NO	-
2590	ZINC01224354	798	0.30991145968437195	NO	-
2591	ZINC01331325	844	0.30949532985687256	NO	-
2592	ZINC02884196	1440	0.30949297547340393	NO	-
2593	ZINC00946594	523	0.3091805875301361	NO	-
2594	ZINC01033993	583	0.3091632127761841	NO	-
2595	ZINC03568405	1914	0.30913791060447693	NO	-
2596	ZINC02858479	1412	0.309029221534729	NO	-
2597	ZINC04315740	2559	0.3088035583496094	NO	-
2598	ZINC03550485	1893	0.3087192177772522	NO	-
2599	ZINC03852016	2045	0.3085502088069916	NO	-
2600	ZINC00878065	413	0.3085346221923828	NO	-
2601	ZINC02467175	1213	0.30835410952568054	NO	-
2602	ZINC03850577	2026	0.3080146610736847	NO	-
2603	ZINC02802646	1392	0.3079758286476135	NO	-
2604	ZINC03519265	1861	0.30777761340141296	NO	-
2605	ZINC02548670	1238	0.30766043066978455	NO	-
2606	ZINC02887703	1450	0.3075730502605438	NO	-
2607	ZINC00779330	240	0.3075072765350342	NO	-
2608	ZINC03853789	2076	0.3074244558811188	NO	-
2609	ZINC04317324	2563	0.3073755204677582	NO	-
2610	ZINC02206232	1108	0.30710434913635254	NO	-
2611	ZINC02057032	1068	0.3070022165775299	NO	-
2612	ZINC02632149	1269	0.3069750666618347	NO	-
2613	ZINC04292236	2552	0.30689331889152527	NO	-
2614	ZINC02205509	1104	0.3067552149295807	NO	-
2615	ZINC02699205	1315	0.30637073516845703	NO	-
2616	ZINC01418481	910	0.30623918771743774	NO	-
2617	ZINC00930029	495	0.3062347173690796	NO	-
2618	ZINC03672618	2005	0.30615749955177307	NO	-
2619	ZINC03852016	2046	0.30604612827301025	NO	-
2620	ZINC00389407	40	0.3059823215007782	NO	-
2621	ZINC03005257	1505	0.3055759370326996	NO	-
2622	ZINC04617981	47	0.30546778440475464	YES	31
2623	ZINC00941369	509	0.3054037392139435	NO	-
2624	ZINC03867626	2249	0.30529356002807617	NO	-
2625	ZINC01415045	907	0.30521583557128906	NO	-
2626	ZINC03384023	1700	0.30512863397598267	NO	-
2627	ZINC02713762	1323	0.3049747943878174	NO	-
2628	ZINC01034367	586	0.30486375093460083	NO	-
2629	ZINC00857412	342	0.3046320974826813	NO	-
2630	ZINC03834197	39	0.3043648302555084	YES	24
2631	ZINC02887700	1448	0.3041359782218933	NO	-
2632	ZINC00886824	434	0.3038247227668762	NO	-
2633	ZINC01957523	1043	0.3022555112838745	NO	-
2634	ZINC00856126	334	0.3018600642681122	NO	-
2635	ZINC04284194	2549	0.3017449676990509	NO	-
2636	ZINC00970759	534	0.3012494444847107	NO	-
2637	ZINC00941369	508	0.30117520689964294	NO	-
2638	ZINC01209383	788	0.3009414076805115	NO	-
2639	ZINC02741003	1347	0.30084240436553955	NO	-
2640	ZINC04333029	2569	0.3008188009262085	NO	-
2641	ZINC03308256	1636	0.3007393479347229	NO	-
2642	ZINC04268841	2544	0.30066877603530884	NO	-
2643	ZINC03519981	1865	0.30006715655326843	NO	-
2644	ZINC03465465	1773	0.30003461241722107	NO	-
2645	ZINC03999720	2468	0.29988202452659607	NO	-
2646	ZINC03346842	1662	0.29974573850631714	NO	-
2647	ZINC01493965	24	0.2997303903102875	YES	15
2648	ZINC01033633	581	0.2995363175868988	NO	-
2649	ZINC02957719	1480	0.2994251549243927	NO	-
2650	ZINC03617957	1984	0.2991260290145874	NO	-
2651	ZINC00648128	140	0.29894909262657166	NO	-
2652	ZINC03815839	45	0.29846787452697754	YES	29
2653	ZINC01107643	676	0.29831427335739136	NO	-
2654	ZINC01130928	715	0.29813534021377563	NO	-
2655	ZINC00856123	333	0.2981250286102295	NO	-
2656	ZINC03465462	1772	0.29776468873023987	NO	-
2657	ZINC02206232	1107	0.2977313995361328	NO	-
2658	ZINC03455982	1735	0.2972365617752075	NO	-
2659	ZINC03854657	2095	0.2972033619880676	NO	-
2660	ZINC03222102	1570	0.2971152365207672	NO	-
2661	ZINC04356680	2577	0.2962096929550171	NO	-
2662	ZINC04191403	2514	0.29611825942993164	NO	-
2663	ZINC01074723	648	0.2960934638977051	NO	-
2664	ZINC03834202	40	0.29602450132369995	YES	24
2665	ZINC03602632	1981	0.29595106840133667	NO	-
2666	ZINC03383553	1699	0.2950340807437897	NO	-
2667	ZINC04317324	2565	0.29468679428100586	NO	-
2668	ZINC04315496	2558	0.2946438789367676	NO	-
2669	ZINC03855611	2147	0.2945878803730011	NO	-
2670	ZINC00929921	490	0.29358619451522827	NO	-
2671	ZINC00892292	444	0.29334524273872375	NO	-
2672	ZINC03988886	2438	0.29300522804260254	NO	-
2673	ZINC01355612	852	0.29291868209838867	NO	-
2674	ZINC00891412	442	0.29279786348342896	NO	-
2675	ZINC00878072	415	0.2927197813987732	NO	-
2676	ZINC03469849	1780	0.2923785448074341	NO	-
2677	ZINC04356590	2576	0.29233884811401367	NO	-
2678	ZINC01650469	967	0.2921680212020874	NO	-
2679	ZINC04112970	2492	0.2917862832546234	NO	-
2680	ZINC00411491	42	0.2917098104953766	NO	-
2681	ZINC00687417	182	0.29123803973197937	NO	-
2682	ZINC01059823	636	0.2904694080352783	NO	-
2683	ZINC00860568	345	0.2901729643344879	NO	-
2684	ZINC03469853	1781	0.28980109095573425	NO	-
2685	ZINC00709345	198	0.2891802489757538	NO	-
2686	ZINC00878078	416	0.2891140282154083	NO	-
2687	ZINC00877608	410	0.2891024649143219	NO	-
2688	ZINC02431815	1194	0.28909745812416077	NO	-
2689	ZINC03890174	2303	0.2887609004974365	NO	-
2690	ZINC01111800	680	0.2884906828403473	NO	-
2691	ZINC00563200	72	0.2882842719554901	NO	-
2692	ZINC00632567	118	0.2882562577724457	NO	-
2693	ZINC02337503	1159	0.28810933232307434	NO	-
2694	ZINC02891039	1461	0.28785544633865356	NO	-
2695	ZINC00709345	196	0.2870197296142578	NO	-
2696	ZINC03859068	2196	0.2870062589645386	NO	-
2697	ZINC02434235	1196	0.2867790758609772	NO	-
2698	ZINC01221477	796	0.2862875163555145	NO	-
2699	ZINC03519978	1864	0.28602781891822815	NO	-
2700	ZINC03229899	1582	0.28599441051483154	NO	-
2701	ZINC02680255	1309	0.28575044870376587	NO	-
2702	ZINC03853020	2058	0.285625696182251	NO	-
2703	ZINC03519994	1868	0.28534337878227234	NO	-
2704	ZINC00886835	436	0.28518953919410706	NO	-
2705	ZINC03519259	1860	0.28487321734428406	NO	-
2706	ZINC00924305	488	0.2848622798919678	NO	-
2707	ZINC00853570	331	0.2843896150588989	NO	-
2708	ZINC02730110	1342	0.28427502512931824	NO	-
2709	ZINC01184848	765	0.2840484082698822	NO	-
2710	ZINC00908046	467	0.28336378931999207	NO	-
2711	ZINC04365883	2581	0.283359169960022	NO	-
2712	ZINC00064202	5	0.2830914556980133	NO	-
2713	ZINC00879104	417	0.2828610837459564	NO	-
2714	ZINC01153552	744	0.2819892466068268	NO	-
2715	ZINC00908101	470	0.2819533944129944	NO	-
2716	ZINC00648757	142	0.2816925644874573	NO	-
2717	ZINC04112970	2493	0.28162676095962524	NO	-
2718	ZINC00878071	414	0.28156721591949463	NO	-
2719	ZINC00908106	471	0.28106889128685	NO	-
2720	ZINC02663138	1299	0.2810003161430359	NO	-
2721	ZINC00630605	115	0.27959969639778137	NO	-
2722	ZINC00630607	116	0.27959969639778137	NO	-
2723	ZINC03618829	1985	0.27925971150398254	NO	-
2724	ZINC00543398	70	0.2788007855415344	NO	-
2725	ZINC03859068	2195	0.2785019874572754	NO	-
2726	ZINC03434089	1728	0.27819231152534485	NO	-
2727	ZINC00908047	468	0.2780672013759613	NO	-
2728	ZINC03249913	1601	0.27793923020362854	NO	-
2729	ZINC00909540	474	0.2772637605667114	NO	-
2730	ZINC04137655	2500	0.27692553400993347	NO	-
2731	ZINC03465555	1774	0.27684882283210754	NO	-
2732	ZINC03519982	1866	0.2759599983692169	NO	-
2733	ZINC00886832	435	0.27514269948005676	NO	-
2734	ZINC01332840	848	0.274913489818573	NO	-
2735	ZINC03867945	2262	0.2743951678276062	NO	-
2736	ZINC00856291	336	0.27429911494255066	NO	-
2737	ZINC02661890	1295	0.2736441493034363	NO	-
2738	ZINC03519985	1867	0.2712129056453705	NO	-
2739	ZINC00905471	460	0.270967036485672	NO	-
2740	ZINC03232102	1586	0.27095311880111694	NO	-
2741	ZINC03568160	1910	0.2702227234840393	NO	-
2742	ZINC02730723	1344	0.2700299918651581	NO	-
2743	ZINC03287929	1623	0.2698918581008911	NO	-
2744	ZINC03234904	1587	0.26870986819267273	NO	-
2745	ZINC03234912	1588	0.26855742931365967	NO	-
2746	ZINC03568202	1912	0.26807206869125366	NO	-
2747	ZINC03465581	1775	0.2665984332561493	NO	-
2748	ZINC03348840	1664	0.26655369997024536	NO	-
2749	ZINC00908071	469	0.26551929116249084	NO	-
2750	ZINC02662042	1296	0.26418817043304443	NO	-
2751	ZINC03968926	2338	0.26369425654411316	NO	-
2752	ZINC03250822	1602	0.26085737347602844	NO	-
2753	ZINC03461499	1741	0.26050564646720886	NO	-
2754	ZINC03347220	1663	0.25741758942604065	NO	-
2755	ZINC02653631	1286	0.25738853216171265	NO	-
2756	ZINC04252249	2537	0.25186312198638916	NO	-
2757	ZINC03867052	2225	0.24193276464939117	NO	-
2758	ZINC04617989	1	0.0	YES	2
2759	ZINC02549646	6	0.0	YES	5
2760	ZINC03832396	9	0.0	YES	7
