# Supplementary material for: Optimal assignment methods for ligand-based virtual screening
Source: J Cheminform. 2009 Aug 25;1:14. doi: 10.1186/1758-2946-1-14 (PMC2820492; doi:10.1186/1758-2946-1-14)
Supplement: Additional file 2 — Archive of the result files. The file Results.tar.gz is a Gzip compressed Tar archive containing the results file of each method for each data set. The result files are tab-separated plain text files including the following information: method name, active data set with size, cluster information and the distribution of the molecules over the clusters, decoy data set with size, ratio active:decoy, AUC, awAUC, BEDROC scores for predefined alpha values as suggested by Truchon and Bayly [63], relative enrichment factor [67], ROC enrichments, awROC enrichments at predefined false positive fractions, chemotype enrichment, ROC data points, and the ranking of each structure. [file 1758-2946-1-14-S2.zip › Results/OAK.SQ.DUD=ace.Q.ACE_Lisinopril.sdf.A.DUD_ace_clustered_I_MM.sdf.D.DUD_ace_decoys_ID_pass_MWPass_I_M0000644]

###################################################################################################
# Screening Result File
# User: jahn
# Method used: OAK
> <Method_Name>
OAK
# Screening mode: Single Query Screening
#	Calculations performed: 1842
#	Start time of the calculation: Fri Mar 06 00:14:13 CET 2009
#	End time of the calculation: Fri Mar 06 00:15:09 CET 2009
# Data set information
#	Query molecule name:	Lisinopril from data set: ./data/queries/ACE_Lisinopril.sdf
#	Active data set: /rahome/chemoinf/SVS/data/actives/DUD_ace_clustered_I_MM.sdf with cluster information
#		Size: 46 molecules
#		Number of clusters: 19
#		Cluster Summery:
#			Cluster number	# molecules	% of actives
#			0		1		2.174
#			1		11		23.913
#			2		1		2.174
#			3		9		19.565
#			4		1		2.174
#			5		2		4.348
#			6		5		10.87
#			7		4		8.696
#			8		1		2.174
#			9		1		2.174
#			10		1		2.174
#			11		1		2.174
#			12		1		2.174
#			13		1		2.174
#			14		1		2.174
#			15		1		2.174
#			16		1		2.174
#			17		2		4.348
#			18		1		2.174
#	Decoy data set: /rahome/chemoinf/SVS/data/decoys/DUD_ace_decoys_ID_pass_MWPass_I_MM.sdf
#		Size: 1796 molecules
#	Ratio actives : decoys
#		1.0 : 39.0435
#	The active and decoy data set were part of the DUD with problem identifier: ace
> <AUC>
#	 ROC AUC
	0.780817275104096
> <awAUC>
#	 ROC awAUC
	0.8430398522796835
> <BEDROC Scores>
#	Alpha Values	BEDROC Scores	Literature: J. Chem. Inf. Model., Vol. 47, No. 2, 2007, 488-508
	106.9	0.5656
	100.0	0.5522
	53.6	0.4626
	50.0	0.4562
	32.2	0.4295
	20.0	0.4264
	16.1	0.434
	10.0	0.4705
	8.0	0.4962
> <Relative enrichment factor>
#	Fraction dataset	Enrichment factor	 Literature: DOI: 10.1021/ci800303k
	0.0010	54.28881650380021
	0.01	65.14657980456026
	0.02	38.00217155266015
	0.05	36.95652173913044
	0.1	39.130434782608695
	0.2	56.52173913043478
	0.25	67.3913043478261
> <ROC Enrichments>
#	True decoy fraction	Enrichment	Literature: J Comput Aided Mol Des (2008) 22:133-139
	0.1	175.69565217391306
	0.5	56.39613526570047
	1.0	28.198067632850236
	2.0	18.43719806763285
	5.0	7.37487922705314
	10.0	4.121256038647343
> <awROC Enrichments>
#	Decoy fraction	Enrichment
	0.1	311.93684210526317
	0.5	94.52631578947367
	1.0	47.263157894736835
	2.0	30.195906432748536
	5.0	12.078362573099415
	10.0	6.145271427727569
> <Chemotype enrichment>
#	% data set	% active cluster	Literature: http://dud.docking.org/wombat/
	0.0	0.0
	0.054	0.0
	0.054	5.263
	0.163	5.263
	0.163	10.526
	0.271	10.526
	0.271	15.789
	0.326	15.789
	0.326	21.053
	0.38	21.053
	0.38	26.316
	0.434	26.316
	0.434	31.579
	0.489	31.579
	0.489	36.842
	0.76	36.842
	0.76	42.105
	0.869	42.105
	0.869	47.368
	1.846	47.368
	1.846	52.632
	2.334	52.632
	2.334	57.895
	2.714	57.895
	2.714	63.158
	6.732	63.158
	6.732	68.421
	10.749	68.421
	10.749	73.684
	11.401	73.684
	11.401	78.947
	20.413	78.947
	20.413	84.211
	40.228	84.211
	40.228	89.474
	51.52	89.474
	51.52	94.737
	96.091	94.737
	96.091	100.0
	100.0	100.0
> <ROC curve data>
#	False positive rate	true positive rate
	0.0	0.0
	0.0	0.1957
	0.0011	0.1957
	0.0011	0.2174
	0.0017	0.2174
	0.0017	0.2391
	0.0022	0.2391
	0.0022	0.2609
	0.0039	0.2609
	0.0039	0.2826
	0.0111	0.2826
	0.0111	0.3043
	0.0156	0.3043
	0.0156	0.3261
	0.0161	0.3261
	0.0161	0.3478
	0.0184	0.3478
	0.0184	0.3696
	0.059	0.3696
	0.059	0.3913
	0.0997	0.3913
	0.0997	0.413
	0.1024	0.413
	0.1024	0.4348
	0.1052	0.4348
	0.1052	0.4565
	0.113	0.4565
	0.113	0.4783
	0.1487	0.4783
	0.1487	0.5652
	0.1943	0.5652
	0.1943	0.6522
	0.2144	0.6522
	0.2144	0.6739
	0.2561	0.6739
	0.2561	0.6957
	0.299	0.6957
	0.299	0.7391
	0.3541	0.7391
	0.3541	0.7609
	0.3925	0.7609
	0.3925	0.7826
	0.4037	0.7826
	0.4037	0.8261
	0.4371	0.8261
	0.4371	0.8478
	0.5061	0.8478
	0.5061	0.8696
	0.583	0.8696
	0.583	0.8913
	0.6253	0.8913
	0.6253	0.913
	0.6821	0.913
	0.6821	0.9348
	0.7728	0.9348
	0.7728	0.9565
	0.9605	0.9565
	0.9605	0.9783
	0.9716	0.9783
	0.9716	1.0
	1.0	1.0
> <Screening Table>
# Rank	Mol name	Index in data set	Similarity 2 query	Active	Cluster number
1	ZINC03812851	27	0.7351648913451453	YES	6
2	ZINC03814183	28	0.7007870906007659	YES	6
3	ZINC03814187	36	0.6947492284171053	YES	10
4	ZINC03814199	29	0.6906508996082883	YES	6
5	ZINC03814180	34	0.6888369643344368	YES	8
6	ZINC03814185	38	0.6801291543444657	YES	12
7	ZINC03814182	40	0.6773812044774679	YES	14
8	ZINC03814166	45	0.6731040904360908	YES	18
9	ZINC03814193	42	0.6664997340143037	YES	16
10	ZINC03287092	842	0.6589043991798286	NO	-
11	ZINC03287090	841	0.6588203536476003	NO	-
12	ZINC03775164	26	0.646284824508427	YES	6
13	ZINC03625369	1027	0.6339682773704821	NO	-
14	ZINC03814184	39	0.6287787523047262	YES	13
15	ZINC02131078	403	0.6175101312068433	NO	-
16	ZINC03809801	35	0.6160345262258882	YES	9
17	ZINC03800819	1074	0.6159330957667718	NO	-
18	ZINC01890760	239	0.6140043635835354	NO	-
19	ZINC02556760	656	0.6118170221280176	NO	-
20	ZINC03814176	25	0.6102821887189088	YES	6
21	ZINC02127173	361	0.60651626520831	NO	-
22	ZINC04327945	1753	0.6064102877754289	NO	-
23	ZINC04327940	1752	0.6063220468689418	NO	-
24	ZINC02127171	360	0.6057388589552698	NO	-
25	ZINC01529246	177	0.6055876561089516	NO	-
26	ZINC02202399	515	0.6055580442161979	NO	-
27	ZINC02202401	516	0.6049435392088315	NO	-
28	ZINC03625380	1029	0.6032590176303793	NO	-
29	ZINC03800812	1073	0.601702573729353	NO	-
30	ZINC02128694	379	0.5996347474197695	NO	-
31	ZINC02128692	378	0.5961411944734027	NO	-
32	ZINC02456498	631	0.5953625831427097	NO	-
33	ZINC04001482	1651	0.5950945984667303	NO	-
34	ZINC03814173	43	0.594378687674808	YES	17
35	ZINC03634123	1034	0.5940494219234855	NO	-
36	ZINC03862524	1436	0.5938570607918467	NO	-
37	ZINC03122736	792	0.5933977485055462	NO	-
38	ZINC03805457	1075	0.5923264804470822	NO	-
39	ZINC03863056	1476	0.5922818232185147	NO	-
40	ZINC03863055	1475	0.591906641915141	NO	-
41	ZINC03821274	1088	0.5910739704153233	NO	-
42	ZINC04260750	1720	0.5905366737953691	NO	-
43	ZINC03814189	24	0.5896317902055135	YES	5
44	ZINC03839554	1094	0.5880968076784563	NO	-
45	ZINC03814181	44	0.5874981508816652	YES	17
46	ZINC03821276	1090	0.5873250649684346	NO	-
47	ZINC02131708	411	0.5866925675577827	NO	-
48	ZINC03821275	1089	0.5863967698854144	NO	-
49	ZINC02755700	721	0.5861049722928667	NO	-
50	ZINC03814178	37	0.5857692832936535	YES	11
51	ZINC03863057	1477	0.5856787339418964	NO	-
52	ZINC02354414	572	0.5843214350965603	NO	-
53	ZINC03856415	1154	0.5819216842098146	NO	-
54	ZINC04337125	1757	0.5811261352254109	NO	-
55	ZINC03625385	1030	0.5799360602391793	NO	-
56	ZINC03863188	1481	0.578915457000453	NO	-
57	ZINC02160919	499	0.5782270734686739	NO	-
58	ZINC02348458	567	0.5781039124639009	NO	-
59	ZINC03863338	1490	0.5776418649904684	NO	-
60	ZINC02726694	713	0.5775901845001354	NO	-
61	ZINC03625378	1028	0.5773873416226888	NO	-
62	ZINC02439473	613	0.576384999642038	NO	-
63	ZINC02130427	393	0.5762412185805094	NO	-
64	ZINC03862544	1439	0.5756623010885956	NO	-
65	ZINC03862543	1438	0.5753461910853432	NO	-
66	ZINC02456233	626	0.5741807541411387	NO	-
67	ZINC03330980	861	0.5737816642065886	NO	-
68	ZINC03863339	1491	0.5736042535165381	NO	-
69	ZINC00031891	4	0.5732363162061027	NO	-
70	ZINC04260752	1721	0.5730490705796398	NO	-
71	ZINC03906709	1583	0.5729562353593639	NO	-
72	ZINC03862779	1464	0.5724772526982475	NO	-
73	ZINC02456259	629	0.572474258578682	NO	-
74	ZINC03862778	1463	0.572457450538441	NO	-
75	ZINC02456282	630	0.5723668539671112	NO	-
76	ZINC02439540	614	0.5714678821450744	NO	-
77	ZINC02130731	399	0.5711333447667553	NO	-
78	ZINC02128553	377	0.5709693469830059	NO	-
79	ZINC03863822	1515	0.5697996886844698	NO	-
80	ZINC03862542	1437	0.5693781229333432	NO	-
81	ZINC03625255	1022	0.5692086842534567	NO	-
82	ZINC03862545	1440	0.569013037380803	NO	-
83	ZINC04090585	1672	0.5690088672330433	NO	-
84	ZINC02745377	719	0.5688585836588932	NO	-
85	ZINC03863823	1516	0.5687830128290465	NO	-
86	ZINC03625279	1026	0.56813833784259	NO	-
87	ZINC02738764	717	0.5680694310379163	NO	-
88	ZINC03805458	1076	0.5675078210332432	NO	-
89	ZINC02311216	548	0.5673589233236505	NO	-
90	ZINC02311217	549	0.5673561763070913	NO	-
91	ZINC03862245	1423	0.5672644272614976	NO	-
92	ZINC03862244	1422	0.5671000877417711	NO	-
93	ZINC02126807	357	0.5670708298109542	NO	-
94	ZINC02456543	633	0.5667279072919554	NO	-
95	ZINC03862777	1462	0.5655998237516175	NO	-
96	ZINC03862780	1465	0.5655791482891722	NO	-
97	ZINC03863520	1499	0.5655446507542043	NO	-
98	ZINC03863523	1500	0.5655112148561449	NO	-
99	ZINC00324189	30	0.5654942824682117	NO	-
100	ZINC01628895	208	0.5654634891428012	NO	-
101	ZINC01576054	205	0.5653439239968333	NO	-
102	ZINC02132146	418	0.5651281513250773	NO	-
103	ZINC01576012	204	0.5648772569844541	NO	-
104	ZINC04196148	1698	0.5641143460695104	NO	-
105	ZINC02351375	571	0.5633535894928375	NO	-
106	ZINC02748151	720	0.5628137768029031	NO	-
107	ZINC03889225	1563	0.5625231261224065	NO	-
108	ZINC02342060	564	0.5615124921667004	NO	-
109	ZINC03856426	1156	0.5611601899451982	NO	-
110	ZINC03821380	1091	0.5607913824427774	NO	-
111	ZINC03971809	1616	0.5592369789000108	NO	-
112	ZINC03971808	1615	0.5591839321734065	NO	-
113	ZINC03862227	1420	0.5582157876246552	NO	-
114	ZINC03861904	1391	0.5581375937905411	NO	-
115	ZINC03638001	1035	0.5581105668550224	NO	-
116	ZINC03882134	1556	0.5578873407267033	NO	-
117	ZINC02095716	255	0.5578021683931296	NO	-
118	ZINC04090204	1670	0.5576326546024065	NO	-
119	ZINC03863469	1495	0.5573253002171186	NO	-
120	ZINC03863468	1494	0.5573204344844864	NO	-
121	ZINC03230673	807	0.5569493572118298	NO	-
122	ZINC02830983	733	0.5567477775492058	NO	-
123	ZINC03862228	1421	0.5565328412097612	NO	-
124	ZINC03814179	14	0.5563425564421217	YES	3
125	ZINC01544959	193	0.5549083914487426	NO	-
126	ZINC03862146	1406	0.5547699620214325	NO	-
127	ZINC03862145	1405	0.5547418700753536	NO	-
128	ZINC03291098	846	0.5542392210315711	NO	-
129	ZINC02310495	547	0.5537812884490405	NO	-
130	ZINC03971806	1614	0.5536323081780334	NO	-
131	ZINC03971811	1617	0.5536172545674578	NO	-
132	ZINC02134989	434	0.5535366006044221	NO	-
133	ZINC03862290	1427	0.5534763114564079	NO	-
134	ZINC02561167	662	0.5534692276917582	NO	-
135	ZINC04090313	1671	0.5533062724127283	NO	-
136	ZINC02145743	464	0.5530356690257241	NO	-
137	ZINC03862460	1435	0.5529879316018363	NO	-
138	ZINC02145747	465	0.5529686879234513	NO	-
139	ZINC02456541	632	0.5526003305386825	NO	-
140	ZINC02107060	285	0.5525268055705813	NO	-
141	ZINC03862421	1432	0.5524437913319477	NO	-
142	ZINC02107059	284	0.5520097891605517	NO	-
143	ZINC02457434	634	0.5507866530111655	NO	-
144	ZINC02442966	618	0.5506910533582394	NO	-
145	ZINC03863470	1496	0.5500976014850145	NO	-
146	ZINC03863467	1493	0.5499890452223081	NO	-
147	ZINC03856253	1148	0.5496551195712223	NO	-
148	ZINC02860036	745	0.549201675441033	NO	-
149	ZINC03862860	1467	0.549178061837047	NO	-
150	ZINC03901883	1582	0.5490598528264181	NO	-
151	ZINC04228923	1705	0.5484937509871195	NO	-
152	ZINC03435430	904	0.5483543430643745	NO	-
153	ZINC03654164	1052	0.5480183303508527	NO	-
154	ZINC03839585	1097	0.5479525329849941	NO	-
155	ZINC03862144	1404	0.5477381912106436	NO	-
156	ZINC03862147	1407	0.5476629083918068	NO	-
157	ZINC00168679	21	0.5476351193150393	NO	-
158	ZINC01576000	203	0.5470890773782697	NO	-
159	ZINC03435434	905	0.5470873366446724	NO	-
160	ZINC02291005	544	0.547026727218079	NO	-
161	ZINC02291006	545	0.5462616111478867	NO	-
162	ZINC02116766	311	0.5448789770640217	NO	-
163	ZINC02102526	273	0.5447886271014976	NO	-
164	ZINC03345586	868	0.544738688745013	NO	-
165	ZINC02291004	543	0.5445364550000951	NO	-
166	ZINC02155456	481	0.5440649528040603	NO	-
167	ZINC01552491	198	0.5439889422227665	NO	-
168	ZINC02110249	293	0.5435841372204708	NO	-
169	ZINC02110251	294	0.5435563816090745	NO	-
170	ZINC03862028	1396	0.5434349928545138	NO	-
171	ZINC02403062	588	0.5431884012474335	NO	-
172	ZINC04262525	1723	0.5429074849548071	NO	-
173	ZINC04628223	1791	0.5426822114456766	NO	-
174	ZINC02436498	609	0.5426389634355296	NO	-
175	ZINC02436496	608	0.5426248090470127	NO	-
176	ZINC01653630	213	0.5424063256139361	NO	-
177	ZINC03969864	1613	0.5422752436644456	NO	-
178	ZINC02227207	528	0.5417743909342243	NO	-
179	ZINC03862107	1398	0.5417696241942875	NO	-
180	ZINC01705150	221	0.5415309640892665	NO	-
181	ZINC03862775	1461	0.5413999991166185	NO	-
182	ZINC03862774	1460	0.5413032494113511	NO	-
183	ZINC02291007	546	0.5412298630012379	NO	-
184	ZINC03839558	1095	0.5408662738527673	NO	-
185	ZINC02581756	667	0.5401774730690685	NO	-
186	ZINC02348583	568	0.5400986560942126	NO	-
187	ZINC02358866	577	0.5395687184865631	NO	-
188	ZINC02358865	576	0.5395376278844727	NO	-
189	ZINC00808159	133	0.5391247965536355	NO	-
190	ZINC00808160	134	0.5390784876140418	NO	-
191	ZINC02091787	253	0.538277484628423	NO	-
192	ZINC02235626	533	0.5382632755976418	NO	-
193	ZINC01541817	190	0.5381898946773955	NO	-
194	ZINC03912701	1594	0.5380427822825814	NO	-
195	ZINC04135122	1682	0.5380405386277374	NO	-
196	ZINC04227858	1704	0.5373934971279748	NO	-
197	ZINC01575531	201	0.5370638963378954	NO	-
198	ZINC03814164	7	0.5368514049773592	YES	1
199	ZINC03093383	790	0.5365957968288312	NO	-
200	ZINC03930386	1597	0.5361672797395753	NO	-
201	ZINC03654149	1049	0.5355926932828637	NO	-
202	ZINC02523111	651	0.5355047692472922	NO	-
203	ZINC01544958	192	0.5350718218500207	NO	-
204	ZINC03814177	23	0.5348390917847211	YES	5
205	ZINC01575969	202	0.5347399150652135	NO	-
206	ZINC02197333	509	0.5347162526180865	NO	-
207	ZINC03863560	1503	0.534025426748709	NO	-
208	ZINC02126668	355	0.5338929501538096	NO	-
209	ZINC03863559	1502	0.5338880184637571	NO	-
210	ZINC03814190	41	0.5338570184104382	YES	15
211	ZINC03811359	1077	0.5336403851587316	NO	-
212	ZINC01535876	181	0.5334555835407455	NO	-
213	ZINC03654167	1053	0.5329931129580252	NO	-
214	ZINC03617392	1017	0.5329024108805255	NO	-
215	ZINC03863105	1479	0.5328896174412064	NO	-
216	ZINC03320308	856	0.5326810987061241	NO	-
217	ZINC03930417	1598	0.5325388376284548	NO	-
218	ZINC02203201	517	0.5322341127693507	NO	-
219	ZINC03075266	786	0.5321578544203751	NO	-
220	ZINC00808158	132	0.531848406518201	NO	-
221	ZINC00808161	135	0.5318146080348349	NO	-
222	ZINC03862822	1466	0.531182895832848	NO	-
223	ZINC02428542	596	0.5307742107353021	NO	-
224	ZINC01653630	212	0.5304950791805791	NO	-
225	ZINC03814161	6	0.5303240378017525	YES	1
226	ZINC03983542	1635	0.5300851643347436	NO	-
227	ZINC01653630	211	0.529864680085911	NO	-
228	ZINC04212073	1700	0.5297807912427912	NO	-
229	ZINC03889226	1564	0.5297775530029879	NO	-
230	ZINC03880264	1553	0.5297335027164016	NO	-
231	ZINC02629473	684	0.5296530825211626	NO	-
232	ZINC02899055	757	0.5293382486214014	NO	-
233	ZINC03881884	1555	0.5292063054607016	NO	-
234	ZINC04237152	1708	0.5286783568200201	NO	-
235	ZINC02432433	599	0.5284447313905264	NO	-
236	ZINC01653630	210	0.5283174987491459	NO	-
237	ZINC02342151	565	0.5281994446899405	NO	-
238	ZINC01653630	209	0.5280363110595035	NO	-
239	ZINC03606247	1015	0.5272597744206227	NO	-
240	ZINC03862124	1399	0.5271338831085786	NO	-
241	ZINC03862221	1414	0.5271006495006815	NO	-
242	ZINC02097176	258	0.5268372526649594	NO	-
243	ZINC03862127	1402	0.5264715155958739	NO	-
244	ZINC04260809	1722	0.526336276156327	NO	-
245	ZINC02856907	739	0.5262731900644316	NO	-
246	ZINC02106626	282	0.5261759561605422	NO	-
247	ZINC03862125	1400	0.5259836566686833	NO	-
248	ZINC01535875	180	0.5258510751423023	NO	-
249	ZINC03856416	1155	0.525716911710033	NO	-
250	ZINC03863751	1510	0.5256337517552481	NO	-
251	ZINC02856906	738	0.5256259155197094	NO	-
252	ZINC02856905	737	0.5255778110333098	NO	-
253	ZINC03799348	1071	0.525524357769091	NO	-
254	ZINC03646028	1037	0.5255164308903778	NO	-
255	ZINC02221783	527	0.5253780884146776	NO	-
256	ZINC04084348	1664	0.5253045150282571	NO	-
257	ZINC02128375	374	0.525068225285497	NO	-
258	ZINC03191837	796	0.5249095657861061	NO	-
259	ZINC03863702	1509	0.5248831053044768	NO	-
260	ZINC03863964	1527	0.5248276681164311	NO	-
261	ZINC03625271	1023	0.5244430715339661	NO	-
262	ZINC03862128	1403	0.5243922954322088	NO	-
263	ZINC03862546	1441	0.5243577761340509	NO	-
264	ZINC01576183	207	0.5234223353644264	NO	-
265	ZINC03862907	1468	0.5233537209937851	NO	-
266	ZINC03862162	1408	0.523343275130044	NO	-
267	ZINC02774200	728	0.5227024477970958	NO	-
268	ZINC03862163	1409	0.5224474255345114	NO	-
269	ZINC02238995	535	0.5219428887579047	NO	-
270	ZINC02221459	526	0.5218700444229409	NO	-
271	ZINC02212736	521	0.521803298891666	NO	-
272	ZINC03881755	1554	0.5217873366635135	NO	-
273	ZINC03863612	1504	0.5215993436629447	NO	-
274	ZINC04085354	1668	0.5213449176467866	NO	-
275	ZINC03862609	1455	0.5213256705318837	NO	-
276	ZINC02097069	257	0.5212906722086581	NO	-
277	ZINC02130472	394	0.5211612659812767	NO	-
278	ZINC02229092	530	0.5211598255209865	NO	-
279	ZINC03839582	1096	0.5210425949199899	NO	-
280	ZINC03856150	1144	0.5209698588849283	NO	-
281	ZINC02152491	470	0.5209445898110555	NO	-
282	ZINC02944528	761	0.5208873232015409	NO	-
283	ZINC03245996	818	0.5208694433789598	NO	-
284	ZINC02944526	760	0.5208377957211772	NO	-
285	ZINC02172620	505	0.5207472357454636	NO	-
286	ZINC02328310	553	0.5206408224984239	NO	-
287	ZINC03983676	1638	0.5204799914303994	NO	-
288	ZINC04167051	1689	0.5204665089940497	NO	-
289	ZINC02250663	537	0.520449660119274	NO	-
290	ZINC01535869	8	0.5203249166149465	YES	1
291	ZINC03814200	9	0.5203249166149465	YES	1
292	ZINC03814197	10	0.5203249166149465	YES	1
293	ZINC03814194	11	0.5203249166149465	YES	1
294	ZINC04084655	1666	0.5200407191968014	NO	-
295	ZINC02155167	479	0.520002851463923	NO	-
296	ZINC03969063	1611	0.5199225679289033	NO	-
297	ZINC03969281	1612	0.5195141439945901	NO	-
298	ZINC03862322	1429	0.5194584124721289	NO	-
299	ZINC03649527	1038	0.5193436471633286	NO	-
300	ZINC03863506	1498	0.5192452913352179	NO	-
301	ZINC02127112	359	0.5192001603972747	NO	-
302	ZINC03863341	1492	0.5190894358648493	NO	-
303	ZINC04325335	1751	0.5190277464478716	NO	-
304	ZINC02129803	386	0.5190102394977457	NO	-
305	ZINC03867073	1536	0.5189619518788745	NO	-
306	ZINC03867074	1538	0.5189591905682129	NO	-
307	ZINC03279595	839	0.5188793450711101	NO	-
308	ZINC03862223	1416	0.5188046474226279	NO	-
309	ZINC02340976	562	0.5184889022553248	NO	-
310	ZINC03784466	1067	0.518469137388871	NO	-
311	ZINC01576179	206	0.518381515841812	NO	-
312	ZINC03862222	1415	0.518372681533624	NO	-
313	ZINC02156610	482	0.5183550210662815	NO	-
314	ZINC02365593	580	0.5183409157489105	NO	-
315	ZINC01326611	166	0.5180568103462387	NO	-
316	ZINC02858579	744	0.5178223512156378	NO	-
317	ZINC02858576	741	0.5177970442679757	NO	-
318	ZINC02160864	498	0.5176676705186875	NO	-
319	ZINC02138495	458	0.5176516045236446	NO	-
320	ZINC02328599	555	0.517502497591232	NO	-
321	ZINC02858577	742	0.5172447489171385	NO	-
322	ZINC02858578	743	0.517231549446666	NO	-
323	ZINC02127952	368	0.5170098723849264	NO	-
324	ZINC01661266	215	0.5166470349482724	NO	-
325	ZINC02001463	243	0.5165579746307	NO	-
326	ZINC03654155	1050	0.5162173449772911	NO	-
327	ZINC04236332	1707	0.5159748172977756	NO	-
328	ZINC02275583	539	0.5157659398753085	NO	-
329	ZINC04237887	1710	0.5154675231118481	NO	-
330	ZINC02128415	375	0.515250531245296	NO	-
331	ZINC03625278	1025	0.5151632854266324	NO	-
332	ZINC03933777	1606	0.5151449723934074	NO	-
333	ZINC02206694	518	0.5151221347096631	NO	-
334	ZINC04466293	1779	0.5151217716176226	NO	-
335	ZINC03867047	1533	0.5150520777445529	NO	-
336	ZINC02128416	376	0.5147845743051164	NO	-
337	ZINC03241286	813	0.5147823772912756	NO	-
338	ZINC03862576	1452	0.514549144573435	NO	-
339	ZINC03862577	1453	0.51450565889055	NO	-
340	ZINC02130392	392	0.5145015887186036	NO	-
341	ZINC02229788	532	0.5144612227198755	NO	-
342	ZINC02229786	531	0.5144520393614852	NO	-
343	ZINC02229089	529	0.5144148895920153	NO	-
344	ZINC02215517	522	0.5142159021647409	NO	-
345	ZINC03851683	1123	0.5141813909749685	NO	-
346	ZINC04084520	1665	0.5139988030644836	NO	-
347	ZINC02242352	536	0.5139127129837002	NO	-
348	ZINC03621838	1020	0.5137126955994082	NO	-
349	ZINC02484853	640	0.5136697301040939	NO	-
350	ZINC02484855	641	0.5136463129122273	NO	-
351	ZINC01535879	182	0.5135512009983059	NO	-
352	ZINC02132054	417	0.5132358446963878	NO	-
353	ZINC02433376	602	0.5131087422299028	NO	-
354	ZINC03862288	1426	0.5130493326648838	NO	-
355	ZINC03378478	877	0.5127610647701848	NO	-
356	ZINC03378486	880	0.5127345499530861	NO	-
357	ZINC02132052	416	0.5127282908927085	NO	-
358	ZINC03867073	1535	0.5126655947580623	NO	-
359	ZINC03867074	1537	0.5126629032898512	NO	-
360	ZINC03933552	1604	0.5123662944093467	NO	-
361	ZINC03867047	1534	0.512196851011544	NO	-
362	ZINC02321606	550	0.5120604278112583	NO	-
363	ZINC02321607	551	0.5119199956770812	NO	-
364	ZINC01550454	196	0.511701912698436	NO	-
365	ZINC03930431	1600	0.5115561536108514	NO	-
366	ZINC03378484	879	0.5115128431721757	NO	-
367	ZINC02083419	251	0.511479568463883	NO	-
368	ZINC03378481	878	0.5114641270904314	NO	-
369	ZINC00614285	123	0.5114511304040745	NO	-
370	ZINC02134744	431	0.5112344521006245	NO	-
371	ZINC02128224	371	0.5111285485348868	NO	-
372	ZINC02134794	432	0.5110086161462857	NO	-
373	ZINC02393649	586	0.5107466018208977	NO	-
374	ZINC02133304	423	0.510691981394521	NO	-
375	ZINC02128370	373	0.5106182639929685	NO	-
376	ZINC03814192	30	0.5104157104800185	YES	7
377	ZINC03814195	31	0.5104157104800185	YES	7
378	ZINC03814196	32	0.5104157104800185	YES	7
379	ZINC03814198	33	0.5104157104800185	YES	7
380	ZINC02434312	603	0.510343293654159	NO	-
381	ZINC02434313	604	0.5103336822062593	NO	-
382	ZINC03862439	1434	0.5102174635994804	NO	-
383	ZINC03862438	1433	0.510203764825384	NO	-
384	ZINC04325188	1750	0.5099885854196076	NO	-
385	ZINC02456246	627	0.5094028015752022	NO	-
386	ZINC03519777	978	0.509402459926696	NO	-
387	ZINC03625276	1024	0.5092351212382282	NO	-
388	ZINC00454623	92	0.5092027382158052	NO	-
389	ZINC03851683	1124	0.5089231517790527	NO	-
390	ZINC02456248	628	0.508600595532728	NO	-
391	ZINC03862224	1417	0.5084658085113363	NO	-
392	ZINC03441783	910	0.5083163725079473	NO	-
393	ZINC04228925	1706	0.5082288363300237	NO	-
394	ZINC03817940	1081	0.5080161542301875	NO	-
395	ZINC03326495	859	0.5079078165481198	NO	-
396	ZINC03862220	1413	0.507515134305716	NO	-
397	ZINC03817939	1080	0.507440123442188	NO	-
398	ZINC01663962	216	0.5072694600290619	NO	-
399	ZINC04324667	1745	0.5072255165856708	NO	-
400	ZINC03654201	1056	0.5072188476521564	NO	-
401	ZINC02131740	412	0.5071222637654006	NO	-
402	ZINC02136711	449	0.507116925729225	NO	-
403	ZINC02703211	709	0.5071030348466893	NO	-
404	ZINC02348045	566	0.5070673433696588	NO	-
405	ZINC02129278	383	0.5069726745797072	NO	-
406	ZINC02131742	413	0.5069185635649254	NO	-
407	ZINC02200834	514	0.5068828747348776	NO	-
408	ZINC02129275	382	0.5068300003852255	NO	-
409	ZINC02133763	428	0.5066691705241	NO	-
410	ZINC02237169	534	0.5065185747523964	NO	-
411	ZINC03856413	1152	0.5062542054739495	NO	-
412	ZINC01661265	214	0.5061806330163462	NO	-
413	ZINC02122668	337	0.5061540667308895	NO	-
414	ZINC04167059	1691	0.5061521069447174	NO	-
415	ZINC02138530	459	0.5061414205219251	NO	-
416	ZINC03814172	21	0.5060993323689758	YES	3
417	ZINC03862225	1418	0.5060872253777634	NO	-
418	ZINC03856414	1153	0.5060529432084633	NO	-
419	ZINC02437672	610	0.5059274667958881	NO	-
420	ZINC03797173	1069	0.5054316332998788	NO	-
421	ZINC02131937	415	0.5052804929969508	NO	-
422	ZINC03086171	787	0.5050721769395218	NO	-
423	ZINC02107137	287	0.5045583104064593	NO	-
424	ZINC02107135	286	0.5044339049346038	NO	-
425	ZINC03654035	1042	0.5041663992338646	NO	-
426	ZINC01666073	219	0.5040207038880661	NO	-
427	ZINC04194821	1697	0.5038491977860537	NO	-
428	ZINC02129741	384	0.503774615884968	NO	-
429	ZINC01541980	191	0.503758597188334	NO	-
430	ZINC01664712	217	0.5036410179312794	NO	-
431	ZINC02136823	450	0.5035007912070144	NO	-
432	ZINC03797173	1068	0.5032817018927782	NO	-
433	ZINC03930437	1601	0.5031628954729117	NO	-
434	ZINC02280610	540	0.5029403790363091	NO	-
435	ZINC04628281	1792	0.5028977138250416	NO	-
436	ZINC03892694	1574	0.5025218940462811	NO	-
437	ZINC03851227	1116	0.5022896214653263	NO	-
438	ZINC02137886	455	0.5022642232721768	NO	-
439	ZINC02197800	510	0.5021874310921991	NO	-
440	ZINC03851223	1115	0.5021754366139974	NO	-
441	ZINC03985310	1641	0.5021558898626455	NO	-
442	ZINC03618741	1019	0.5021553839877971	NO	-
443	ZINC03654029	1041	0.5020997732637286	NO	-
444	ZINC02326137	552	0.50205740478906	NO	-
445	ZINC02497318	644	0.5020498035328892	NO	-
446	ZINC03983636	1636	0.5020108632694893	NO	-
447	ZINC03887257	1558	0.5020066304236565	NO	-
448	ZINC02280611	541	0.5018910894955402	NO	-
449	ZINC03862218	1412	0.5016716856418315	NO	-
450	ZINC03223088	802	0.5015470105176602	NO	-
451	ZINC02341140	563	0.5015452045283747	NO	-
452	ZINC03861836	1388	0.5015205836396728	NO	-
453	ZINC02136320	442	0.5015191726169328	NO	-
454	ZINC02331845	557	0.501481709290179	NO	-
455	ZINC03861835	1387	0.5014757772150863	NO	-
456	ZINC03858878	1381	0.5009307404475378	NO	-
457	ZINC03654099	1043	0.5008058235465374	NO	-
458	ZINC03654103	1044	0.5007276019325659	NO	-
459	ZINC04248452	1714	0.5007040238789131	NO	-
460	ZINC03797848	1070	0.5006810396921915	NO	-
461	ZINC01541123	188	0.5005423695231925	NO	-
462	ZINC03649734	1039	0.5003706158564629	NO	-
463	ZINC03856206	1147	0.5003557000497445	NO	-
464	ZINC03654119	1046	0.5000275183104849	NO	-
465	ZINC03861977	1394	0.5000243564597145	NO	-
466	ZINC03856672	1214	0.4997945855071051	NO	-
467	ZINC03856673	1215	0.4997944693147928	NO	-
468	ZINC03667163	1060	0.4997311973077581	NO	-
469	ZINC02112961	300	0.49957526201309826	NO	-
470	ZINC01537488	187	0.49947532260711436	NO	-
471	ZINC02158957	488	0.4994579205039196	NO	-
472	ZINC00800022	130	0.4992641556872425	NO	-
473	ZINC03654158	1051	0.4992625887190291	NO	-
474	ZINC03245387	816	0.49926007894849905	NO	-
475	ZINC00800021	129	0.4992538697500822	NO	-
476	ZINC02097677	259	0.49919850428160456	NO	-
477	ZINC03245388	817	0.4991279098760832	NO	-
478	ZINC02623742	680	0.4989632232310308	NO	-
479	ZINC02440058	617	0.49874022704501497	NO	-
480	ZINC02332425	558	0.49860838083051345	NO	-
481	ZINC02503028	649	0.4986077173922425	NO	-
482	ZINC00800020	128	0.4985573434739008	NO	-
483	ZINC00800023	131	0.49854686751654015	NO	-
484	ZINC02440057	616	0.49853763019094705	NO	-
485	ZINC02129748	385	0.49847420575588475	NO	-
486	ZINC02328411	554	0.49823709811975475	NO	-
487	ZINC02135136	435	0.4980645772799875	NO	-
488	ZINC02135682	440	0.4979594090105011	NO	-
489	ZINC03941869	1608	0.4978894079464474	NO	-
490	ZINC03510326	973	0.49776297368633315	NO	-
491	ZINC03510328	974	0.49771732646330447	NO	-
492	ZINC03814163	18	0.49768508230851405	YES	3
493	ZINC01483276	172	0.4973681550069183	NO	-
494	ZINC04024254	1653	0.49735846326712707	NO	-
495	ZINC02350583	569	0.4973500112766938	NO	-
496	ZINC02129839	387	0.497202602119512	NO	-
497	ZINC02218110	525	0.4971681630298283	NO	-
498	ZINC03818465	1084	0.49716103977760623	NO	-
499	ZINC04377667	1766	0.4971448600060228	NO	-
500	ZINC02440001	615	0.49713919793119365	NO	-
501	ZINC02218109	524	0.4971223559420966	NO	-
502	ZINC04390079	1768	0.4968405769944584	NO	-
503	ZINC01664993	218	0.49680573718886567	NO	-
504	ZINC02503027	648	0.4967706892873485	NO	-
505	ZINC03654194	1055	0.49671201486668304	NO	-
506	ZINC04093025	1673	0.4966996672860993	NO	-
507	ZINC03861939	1393	0.4966567211225765	NO	-
508	ZINC03861938	1392	0.4966383842940303	NO	-
509	ZINC03933556	1605	0.49649262093923896	NO	-
510	ZINC02503026	647	0.49648293628868906	NO	-
511	ZINC04343503	1759	0.49647683064294573	NO	-
512	ZINC02127903	367	0.49640826121037185	NO	-
513	ZINC02130166	389	0.49607253518463684	NO	-
514	ZINC01546644	194	0.4959319935594945	NO	-
515	ZINC02337614	560	0.49579192458972915	NO	-
516	ZINC02337612	559	0.4957230336981794	NO	-
517	ZINC02130980	401	0.4956849654543383	NO	-
518	ZINC03857821	1364	0.49551332316791025	NO	-
519	ZINC03863803	1513	0.49506862167048576	NO	-
520	ZINC02135353	438	0.49478967148201214	NO	-
521	ZINC02431335	598	0.4947229955617127	NO	-
522	ZINC03863784	1511	0.4945571049714038	NO	-
523	ZINC02136226	441	0.4945364138550316	NO	-
524	ZINC03824882	1092	0.49435989083542264	NO	-
525	ZINC03863841	1525	0.4943000672129355	NO	-
526	ZINC03861854	1389	0.4942419568429456	NO	-
527	ZINC03861855	1390	0.49421657708503275	NO	-
528	ZINC03654108	1045	0.49393753110774546	NO	-
529	ZINC02160861	497	0.4938466548580627	NO	-
530	ZINC03272703	837	0.49375679558220503	NO	-
531	ZINC03818471	1086	0.49352001741476936	NO	-
532	ZINC01549993	195	0.4934600706438443	NO	-
533	ZINC03244599	814	0.49330589699668925	NO	-
534	ZINC03452861	926	0.49328655962830326	NO	-
535	ZINC03072028	781	0.49328014167588874	NO	-
536	ZINC02106758	283	0.4932188594057295	NO	-
537	ZINC02118733	325	0.4932054654461124	NO	-
538	ZINC02421343	595	0.4931960906274704	NO	-
539	ZINC03857821	1365	0.4931378722903757	NO	-
540	ZINC03800276	1072	0.4930853690248888	NO	-
541	ZINC03851140	1109	0.4925836578144206	NO	-
542	ZINC03851139	1107	0.4924994077008646	NO	-
543	ZINC02127268	364	0.4924713913596711	NO	-
544	ZINC04085256	1667	0.4924120963357992	NO	-
545	ZINC02435293	607	0.49236673725712504	NO	-
546	ZINC02435292	606	0.492328076389749	NO	-
547	ZINC02430883	597	0.4920308656509894	NO	-
548	ZINC01535872	179	0.4918806857433887	NO	-
549	ZINC03072050	783	0.4918551958214922	NO	-
550	ZINC02210593	519	0.49175771997365747	NO	-
551	ZINC03933549	1603	0.49156385468941927	NO	-
552	ZINC02444450	619	0.4912811022591446	NO	-
553	ZINC04084228	1663	0.49120047634731223	NO	-
554	ZINC03983668	1637	0.4911028730728565	NO	-
555	ZINC02138586	460	0.4910470489361694	NO	-
556	ZINC02198778	511	0.49074130002815547	NO	-
557	ZINC03811730	1078	0.4906499375741199	NO	-
558	ZINC03320295	855	0.4905849326588229	NO	-
559	ZINC03859107	1382	0.4904452663032125	NO	-
560	ZINC03859108	1383	0.490407900593841	NO	-
561	ZINC03892740	1577	0.4903725385747038	NO	-
562	ZINC03863844	1526	0.49036383091340063	NO	-
563	ZINC03892738	1576	0.4901833952916817	NO	-
564	ZINC03248739	822	0.49017946653857514	NO	-
565	ZINC03248741	823	0.4901684248976937	NO	-
566	ZINC03892737	1575	0.4899995431164161	NO	-
567	ZINC04237886	1709	0.48991764484503136	NO	-
568	ZINC03874128	1551	0.48991001890721764	NO	-
569	ZINC03654128	1047	0.4898656950119439	NO	-
570	ZINC03814165	19	0.4898513415087317	YES	3
571	ZINC03814169	20	0.4898513415087317	YES	3
572	ZINC03862706	1456	0.48984269453881074	NO	-
573	ZINC03248737	821	0.48980839069177523	NO	-
574	ZINC03248742	824	0.48977675172672563	NO	-
575	ZINC01301218	165	0.4897732454946653	NO	-
576	ZINC02102403	272	0.48972601714145014	NO	-
577	ZINC02136336	443	0.48971481272267686	NO	-
578	ZINC04083222	1662	0.4896755926959907	NO	-
579	ZINC03863828	1519	0.4896596899140676	NO	-
580	ZINC03851142	1112	0.48950832817602447	NO	-
581	ZINC00813601	136	0.4894803345718321	NO	-
582	ZINC03890054	1566	0.4894401897048707	NO	-
583	ZINC02355106	573	0.4894007431647469	NO	-
584	ZINC02400101	587	0.48916678212648823	NO	-
585	ZINC03985274	1640	0.4891524334272036	NO	-
586	ZINC02131365	405	0.4890569689536773	NO	-
587	ZINC02126838	358	0.4890407807525685	NO	-
588	ZINC03863813	1514	0.48902167892532955	NO	-
589	ZINC03851139	1108	0.48869130220095625	NO	-
590	ZINC04620271	1786	0.48867210609967343	NO	-
591	ZINC02530787	654	0.48857018039984973	NO	-
592	ZINC03851137	1106	0.48842440027925527	NO	-
593	ZINC04324767	1748	0.48835479726559516	NO	-
594	ZINC02130333	391	0.48832743241609416	NO	-
595	ZINC03931937	1602	0.48828834326773224	NO	-
596	ZINC03930426	1599	0.48825833491290505	NO	-
597	ZINC03230995	808	0.4882358239330315	NO	-
598	ZINC01892777	240	0.4881999493109255	NO	-
599	ZINC02130907	400	0.48815520039791843	NO	-
600	ZINC03654129	1048	0.4879017724218741	NO	-
601	ZINC03862187	1411	0.48782632027967554	NO	-
602	ZINC02389632	585	0.487782448782634	NO	-
603	ZINC02161240	503	0.4877154994233277	NO	-
604	ZINC02133489	426	0.48769832148809733	NO	-
605	ZINC02601928	674	0.4875132634393058	NO	-
606	ZINC02097749	260	0.4874647054789859	NO	-
607	ZINC03863294	1486	0.4874634963943427	NO	-
608	ZINC02350989	570	0.48727045946816316	NO	-
609	ZINC03271578	834	0.48725197766498546	NO	-
610	ZINC02134382	429	0.48723366015132025	NO	-
611	ZINC01551652	197	0.4871145819821968	NO	-
612	ZINC02136588	446	0.48689978808458195	NO	-
613	ZINC02444907	620	0.4868363987277463	NO	-
614	ZINC01493282	173	0.48675404348289325	NO	-
615	ZINC03851140	1110	0.4866945000074365	NO	-
616	ZINC03906750	1584	0.4866311388508427	NO	-
617	ZINC02161186	502	0.4866063170238945	NO	-
618	ZINC03885971	1557	0.48641345616396714	NO	-
619	ZINC03983052	1633	0.48632816786858685	NO	-
620	ZINC02129089	380	0.48630429381540125	NO	-
621	ZINC02131509	408	0.48625114983327006	NO	-
622	ZINC02131402	406	0.4862392098427207	NO	-
623	ZINC01541124	189	0.48606827987283163	NO	-
624	ZINC02160777	495	0.48593163142933604	NO	-
625	ZINC03859594	1384	0.4858767485767695	NO	-
626	ZINC03851137	1105	0.48585214169026014	NO	-
627	ZINC02432504	600	0.4858350013659149	NO	-
628	ZINC03851142	1111	0.48575844637240095	NO	-
629	ZINC03140884	793	0.48568929849491826	NO	-
630	ZINC03354201	872	0.48553517562906395	NO	-
631	ZINC03919304	1596	0.48539209413391315	NO	-
632	ZINC03219636	799	0.48537350944935276	NO	-
633	ZINC03119521	791	0.4853154992209351	NO	-
634	ZINC03974547	1621	0.48531112074362953	NO	-
635	ZINC02130017	388	0.48511626825693194	NO	-
636	ZINC03863974	1528	0.48504616438242676	NO	-
637	ZINC02679873	703	0.4849023869554219	NO	-
638	ZINC02131032	402	0.4848518019736745	NO	-
639	ZINC02133434	425	0.48479050455169487	NO	-
640	ZINC03863802	1512	0.4843604239712733	NO	-
641	ZINC02215586	523	0.48434502026195	NO	-
642	ZINC03857970	1368	0.48430379675170915	NO	-
643	ZINC03641801	1036	0.48429438028380745	NO	-
644	ZINC03862126	1401	0.4842380830785764	NO	-
645	ZINC02133244	422	0.48417823820950456	NO	-
646	ZINC03857971	1369	0.4840923000857918	NO	-
647	ZINC04620284	1790	0.4839814910298481	NO	-
648	ZINC02258906	538	0.48396522706976003	NO	-
649	ZINC03857885	1366	0.4839297814944384	NO	-
650	ZINC02127205	363	0.4836984257351757	NO	-
651	ZINC02330059	556	0.483688440161275	NO	-
652	ZINC03857886	1367	0.4836117884078095	NO	-
653	ZINC02438341	611	0.4835762881398963	NO	-
654	ZINC03863301	1489	0.4834251837915475	NO	-
655	ZINC03863300	1488	0.4833968556657468	NO	-
656	ZINC03818467	1085	0.4833957408095202	NO	-
657	ZINC03571581	1000	0.483383904492405	NO	-
658	ZINC03441839	912	0.4832966975302655	NO	-
659	ZINC03994815	1646	0.48328211508512076	NO	-
660	ZINC03441836	911	0.48324968398288987	NO	-
661	ZINC04111764	1678	0.48313559714423543	NO	-
662	ZINC02340396	561	0.4830733661577121	NO	-
663	ZINC04284484	1725	0.48268736078811103	NO	-
664	ZINC02439338	612	0.4826118202549325	NO	-
665	ZINC03856670	1212	0.4823950965352037	NO	-
666	ZINC03856671	1213	0.48238750528692415	NO	-
667	ZINC03818134	1083	0.4823802664096021	NO	-
668	ZINC02130687	397	0.482170008446254	NO	-
669	ZINC02130619	396	0.4820706342170002	NO	-
670	ZINC02448771	621	0.48187374696101964	NO	-
671	ZINC03814159	17	0.4818092506766469	YES	3
672	ZINC03442007	915	0.4817588152626761	NO	-
673	ZINC03442006	913	0.48170600377317563	NO	-
674	ZINC02127283	365	0.48165900570282383	NO	-
675	ZINC03857374	1356	0.48160986871855616	NO	-
676	ZINC03654178	1054	0.4815113687337462	NO	-
677	ZINC02132171	419	0.48142935101917633	NO	-
678	ZINC02133390	424	0.48140245545064514	NO	-
679	ZINC02194611	507	0.4811692350126471	NO	-
680	ZINC02136438	444	0.48109527904158544	NO	-
681	ZINC03856632	1187	0.48107663238320364	NO	-
682	ZINC03856631	1186	0.4810713072181368	NO	-
683	ZINC03862923	1470	0.48099344577186337	NO	-
684	ZINC02137889	456	0.4809216421808491	NO	-
685	ZINC03983493	1634	0.48091908889824697	NO	-
686	ZINC03857373	1355	0.48089401676266935	NO	-
687	ZINC04464340	1774	0.48073807359163184	NO	-
688	ZINC03913740	1595	0.48072965724756545	NO	-
689	ZINC03857376	1357	0.4806962947144246	NO	-
690	ZINC02433022	601	0.48056157848412073	NO	-
691	ZINC03370158	875	0.480542811175268	NO	-
692	ZINC01298539	164	0.48052239062654606	NO	-
693	ZINC02131743	414	0.4804124553241101	NO	-
694	ZINC03867656	1546	0.4802401571603899	NO	-
695	ZINC02130211	390	0.48018002753865224	NO	-
696	ZINC02160990	500	0.4801012772868739	NO	-
697	ZINC03856557	1166	0.48001276759370554	NO	-
698	ZINC03856634	1188	0.4799914672901038	NO	-
699	ZINC03856556	1165	0.4799676398455811	NO	-
700	ZINC03856635	1189	0.47993942973536174	NO	-
701	ZINC03862286	1424	0.4797116074297704	NO	-
702	ZINC02136901	451	0.47970880483315137	NO	-
703	ZINC02131319	404	0.479571407877999	NO	-
704	ZINC03863292	1484	0.4795682458496961	NO	-
705	ZINC02004560	244	0.47947750905964615	NO	-
706	ZINC02786454	732	0.4793196787969922	NO	-
707	ZINC02137799	454	0.479120349296456	NO	-
708	ZINC02133534	427	0.478574544183505	NO	-
709	ZINC03223091	804	0.4782088167934451	NO	-
710	ZINC02100696	267	0.4782058454527117	NO	-
711	ZINC03223090	803	0.47817691047011884	NO	-
712	ZINC03817951	1082	0.4781189281215492	NO	-
713	ZINC02136641	447	0.4780474787244822	NO	-
714	ZINC02434840	605	0.47800930542666337	NO	-
715	ZINC03906753	1586	0.47799074752614806	NO	-
716	ZINC02144692	463	0.4776615085349519	NO	-
717	ZINC03571587	1005	0.4775150857687381	NO	-
718	ZINC02094109	254	0.4774661187762724	NO	-
719	ZINC02679884	705	0.47737969205044906	NO	-
720	ZINC03985253	1639	0.47735259065486385	NO	-
721	ZINC03571588	1006	0.47734288397001173	NO	-
722	ZINC02096710	256	0.4772436154006979	NO	-
723	ZINC03851145	1113	0.47721794935113343	NO	-
724	ZINC02679885	706	0.4771124925826869	NO	-
725	ZINC02099358	266	0.47691718112264886	NO	-
726	ZINC02131608	409	0.4768735122156818	NO	-
727	ZINC03863133	1480	0.4768270042940215	NO	-
728	ZINC01668563	220	0.4765006398861932	NO	-
729	ZINC02134893	433	0.4763548421970546	NO	-
730	ZINC02364567	578	0.4762770089417919	NO	-
731	ZINC02412337	591	0.4762201559753213	NO	-
732	ZINC02118151	323	0.4762053337704421	NO	-
733	ZINC02118150	322	0.4762008306824107	NO	-
734	ZINC03862908	1469	0.47618763813761866	NO	-
735	ZINC02136663	448	0.4761774327401626	NO	-
736	ZINC04334702	1755	0.4761502129439223	NO	-
737	ZINC03974055	1620	0.4760275979292593	NO	-
738	ZINC03407963	892	0.47574481034669597	NO	-
739	ZINC02417922	594	0.4756048036129051	NO	-
740	ZINC02135227	437	0.4753682305442232	NO	-
741	ZINC03814170	12	0.47531264615530244	YES	2
742	ZINC02157489	484	0.47526056004528355	NO	-
743	ZINC02133009	421	0.47522554485102814	NO	-
744	ZINC03244600	815	0.4748176310954644	NO	-
745	ZINC03571582	1001	0.4747423761360125	NO	-
746	ZINC03610269	1016	0.4747247356671622	NO	-
747	ZINC03486226	940	0.4745620369330691	NO	-
748	ZINC02118638	324	0.4745506688842897	NO	-
749	ZINC02160768	494	0.47448506534805185	NO	-
750	ZINC01536839	186	0.47444513666849875	NO	-
751	ZINC03908371	1592	0.47440983392611863	NO	-
752	ZINC03255158	830	0.47418864767945745	NO	-
753	ZINC03255159	831	0.47415575981747105	NO	-
754	ZINC03593230	1011	0.47400961529974794	NO	-
755	ZINC02127183	362	0.47390159959405936	NO	-
756	ZINC03863837	1523	0.473841907957458	NO	-
757	ZINC02127475	366	0.4737620170844122	NO	-
758	ZINC02902767	758	0.4736818374451193	NO	-
759	ZINC04181541	1694	0.4736666082791899	NO	-
760	ZINC03863833	1521	0.47362925023093316	NO	-
761	ZINC01750414	228	0.4733624881111886	NO	-
762	ZINC03814191	3	0.47322751246904315	YES	1
763	ZINC03812885	4	0.47322751246904315	YES	1
764	ZINC02116961	313	0.47317036844348126	NO	-
765	ZINC02116962	314	0.4731541136752884	NO	-
766	ZINC03862573	1449	0.47315386146342914	NO	-
767	ZINC03862580	1454	0.47312866503033035	NO	-
768	ZINC03862574	1450	0.47308761874465294	NO	-
769	ZINC02131417	407	0.47287453615877145	NO	-
770	ZINC02138901	461	0.47286064708251074	NO	-
771	ZINC03504916	966	0.47263859490707444	NO	-
772	ZINC03504915	965	0.4726280483474886	NO	-
773	ZINC03862575	1451	0.47260708402931084	NO	-
774	ZINC03857034	1336	0.47248225794018867	NO	-
775	ZINC03857035	1337	0.47244721184806354	NO	-
776	ZINC03857081	1353	0.47224576118555867	NO	-
777	ZINC03862549	1442	0.4721842117596981	NO	-
778	ZINC03220996	800	0.4721780506847963	NO	-
779	ZINC04398806	1769	0.4720020585640674	NO	-
780	ZINC02131678	410	0.4717989173357405	NO	-
781	ZINC03571586	1004	0.4716886665691966	NO	-
782	ZINC02161048	501	0.4715272578099324	NO	-
783	ZINC03072054	784	0.47127870280672024	NO	-
784	ZINC03857039	1340	0.4711433531332804	NO	-
785	ZINC03857040	1341	0.4711116745783742	NO	-
786	ZINC03856677	1218	0.4710359442937689	NO	-
787	ZINC03618737	1018	0.47101048529249734	NO	-
788	ZINC03856678	1219	0.4710053592251807	NO	-
789	ZINC04620267	1785	0.4708496875157507	NO	-
790	ZINC03581080	1010	0.4706539567497414	NO	-
791	ZINC03442006	914	0.47030832344766554	NO	-
792	ZINC03442007	916	0.4702947580704625	NO	-
793	ZINC03856680	1221	0.4701506144704678	NO	-
794	ZINC03856679	1220	0.47012313884067247	NO	-
795	ZINC04641279	1795	0.4699912891387825	NO	-
796	ZINC02898620	756	0.4698302855574459	NO	-
797	ZINC03908371	1593	0.46961266144538943	NO	-
798	ZINC03504703	964	0.4693031259849915	NO	-
799	ZINC02129245	381	0.46927101352653167	NO	-
800	ZINC03504701	963	0.46925833874418615	NO	-
801	ZINC02154077	476	0.4691790690743395	NO	-
802	ZINC04334716	1756	0.4691226908911482	NO	-
803	ZINC02567652	664	0.46909020539161	NO	-
804	ZINC03660288	1059	0.46892518528240484	NO	-
805	ZINC02146698	466	0.46877866364404963	NO	-
806	ZINC03851145	1114	0.4687244481070229	NO	-
807	ZINC02160783	496	0.46864771628766316	NO	-
808	ZINC03850487	1099	0.4686209778590802	NO	-
809	ZINC03862287	1425	0.468603145130737	NO	-
810	ZINC03654232	1058	0.46849170799049955	NO	-
811	ZINC03295197	849	0.4684853115716659	NO	-
812	ZINC03312897	853	0.46794549113200745	NO	-
813	ZINC03510308	970	0.4676162672926272	NO	-
814	ZINC02152498	471	0.46758219285858293	NO	-
815	ZINC04000422	1649	0.46756686850522117	NO	-
816	ZINC02151851	469	0.4675342028933086	NO	-
817	ZINC03819121	1087	0.4675099255397756	NO	-
818	ZINC03857081	1354	0.4673014120382203	NO	-
819	ZINC03862572	1448	0.4671349660929714	NO	-
820	ZINC02147306	467	0.4671160981146463	NO	-
821	ZINC03856650	1200	0.4670174784790118	NO	-
822	ZINC04377656	1765	0.46701013851539	NO	-
823	ZINC03856651	1201	0.46700245872429347	NO	-
824	ZINC03814167	1	0.46694458493381813	YES	1
825	ZINC03037010	775	0.46691439563302145	NO	-
826	ZINC03037008	774	0.46691139780045576	NO	-
827	ZINC02102052	269	0.4666328570315462	NO	-
828	ZINC02557491	658	0.46656802393462277	NO	-
829	ZINC03856810	1267	0.46648780485128827	NO	-
830	ZINC03256514	832	0.4664594818617937	NO	-
831	ZINC03856811	1268	0.4664439920243097	NO	-
832	ZINC03850710	1102	0.4663123716303243	NO	-
833	ZINC03654230	1057	0.4661771591497862	NO	-
834	ZINC03072032	782	0.4661705648225155	NO	-
835	ZINC01840345	236	0.46594293802080655	NO	-
836	ZINC02128362	372	0.46593736990547796	NO	-
837	ZINC02728565	714	0.4657785520929267	NO	-
838	ZINC02105158	279	0.465691740644935	NO	-
839	ZINC02126784	356	0.4656316489152675	NO	-
840	ZINC04299582	1728	0.4654273449940793	NO	-
841	ZINC02134742	430	0.4651745057192626	NO	-
842	ZINC04217434	1702	0.46471601068324936	NO	-
843	ZINC03858500	1376	0.464660698922047	NO	-
844	ZINC02103800	274	0.4642922366822908	NO	-
845	ZINC02199786	513	0.46423307873638203	NO	-
846	ZINC03427129	898	0.4641628100711835	NO	-
847	ZINC03950411	1609	0.4639858600511222	NO	-
848	ZINC03421229	896	0.46398449455068314	NO	-
849	ZINC02120003	327	0.4639331212910759	NO	-
850	ZINC02120005	328	0.4639021691754979	NO	-
851	ZINC02136482	445	0.46383736778994794	NO	-
852	ZINC03072058	785	0.4633912711456991	NO	-
853	ZINC02387115	583	0.4631366135102065	NO	-
854	ZINC03287548	843	0.4631245095932028	NO	-
855	ZINC03427127	897	0.46294585499653085	NO	-
856	ZINC00067498	8	0.4629126887553304	NO	-
857	ZINC00067501	9	0.4628719927951973	NO	-
858	ZINC03856629	1184	0.46283495240365347	NO	-
859	ZINC03856630	1185	0.4627554383513327	NO	-
860	ZINC04001235	1650	0.4626528747441359	NO	-
861	ZINC02367235	581	0.4625848879031161	NO	-
862	ZINC02417420	593	0.4623694504307039	NO	-
863	ZINC01536831	184	0.46223715856077047	NO	-
864	ZINC02124195	346	0.4621527561632077	NO	-
865	ZINC04167058	1690	0.46203447303860146	NO	-
866	ZINC03856654	1204	0.46197603982302055	NO	-
867	ZINC02104066	276	0.4619738945723121	NO	-
868	ZINC03857016	1330	0.46195895639441253	NO	-
869	ZINC03857017	1331	0.4619408807049808	NO	-
870	ZINC03856656	1206	0.46193497950820367	NO	-
871	ZINC03856655	1205	0.46192581747583444	NO	-
872	ZINC03856657	1207	0.46191609580049714	NO	-
873	ZINC03167463	795	0.46189172416423757	NO	-
874	ZINC02125237	350	0.46169219303312453	NO	-
875	ZINC02125236	349	0.46161038165521595	NO	-
876	ZINC03488851	943	0.4615143178381232	NO	-
877	ZINC03488853	944	0.46150329777206456	NO	-
878	ZINC03857006	1326	0.4612474658006076	NO	-
879	ZINC03857007	1327	0.46121655321769633	NO	-
880	ZINC01750424	231	0.4611805713835001	NO	-
881	ZINC01750422	230	0.4611260208305841	NO	-
882	ZINC03859975	1386	0.4609852112097059	NO	-
883	ZINC03856571	1174	0.4609227403034387	NO	-
884	ZINC03856570	1173	0.4608925897133013	NO	-
885	ZINC02135145	436	0.46081419658405726	NO	-
886	ZINC03859974	1385	0.46080525463204663	NO	-
887	ZINC04045057	1658	0.46062705201041626	NO	-
888	ZINC01750420	229	0.4606034278827148	NO	-
889	ZINC04620274	1787	0.4604659419835426	NO	-
890	ZINC02106384	281	0.4602825985385558	NO	-
891	ZINC02137997	457	0.46023561662071116	NO	-
892	ZINC02357332	575	0.46011240182471963	NO	-
893	ZINC02107798	288	0.459795603010052	NO	-
894	ZINC03330569	860	0.4595109112911196	NO	-
895	ZINC02537187	655	0.45945917897643757	NO	-
896	ZINC03863497	1497	0.45921834894884306	NO	-
897	ZINC02087529	252	0.45921056618126344	NO	-
898	ZINC03856865	1284	0.45920749672975225	NO	-
899	ZINC03856866	1285	0.4591695940557908	NO	-
900	ZINC03856783	1265	0.4591645531991223	NO	-
901	ZINC03856784	1266	0.4590822741273686	NO	-
902	ZINC03623416	1021	0.4590565635481496	NO	-
903	ZINC04000254	1647	0.45898066116708836	NO	-
904	ZINC01905201	241	0.4589190714937815	NO	-
905	ZINC03856554	1163	0.4587456295001326	NO	-
906	ZINC03856555	1164	0.458706396695177	NO	-
907	ZINC02416367	592	0.4586819985012242	NO	-
908	ZINC01750406	226	0.45856996652982235	NO	-
909	ZINC02125812	352	0.4585429569624788	NO	-
910	ZINC02124477	347	0.4584577600992907	NO	-
911	ZINC03504695	961	0.4583028525706571	NO	-
912	ZINC02783507	730	0.4582721031733543	NO	-
913	ZINC03046411	779	0.45826386789011947	NO	-
914	ZINC03504697	962	0.4582582148173107	NO	-
915	ZINC03956832	1610	0.45822298468314093	NO	-
916	ZINC00086904	13	0.45820249765339865	NO	-
917	ZINC00904439	142	0.45816675343111063	NO	-
918	ZINC03571585	1003	0.458116786799277	NO	-
919	ZINC03571579	998	0.4581000648471621	NO	-
920	ZINC02557490	657	0.45806782869494717	NO	-
921	ZINC04118059	1680	0.458060724441005	NO	-
922	ZINC02117590	317	0.45804146420813335	NO	-
923	ZINC02117586	316	0.45798092128279494	NO	-
924	ZINC03571580	999	0.45796928920327	NO	-
925	ZINC00360365	37	0.457882749955167	NO	-
926	ZINC03862949	1474	0.457771601214265	NO	-
927	ZINC03764928	1063	0.45727485536892665	NO	-
928	ZINC02158521	487	0.4572659567711708	NO	-
929	ZINC03981506	1628	0.45724241347286837	NO	-
930	ZINC02158520	486	0.4572142917749768	NO	-
931	ZINC02137694	453	0.4570094618581239	NO	-
932	ZINC02356859	574	0.45696119489348486	NO	-
933	ZINC03908362	1590	0.45684679559556524	NO	-
934	ZINC01750392	225	0.45672163035701563	NO	-
935	ZINC02157404	483	0.45624301305290643	NO	-
936	ZINC04620278	1788	0.4561539109035592	NO	-
937	ZINC03892254	1572	0.4561269561957587	NO	-
938	ZINC02103803	275	0.4560772151316024	NO	-
939	ZINC04000375	1648	0.45601380636140165	NO	-
940	ZINC03856683	1224	0.4559921760368136	NO	-
941	ZINC03856868	1287	0.4558226515492474	NO	-
942	ZINC03856867	1286	0.4558024180696841	NO	-
943	ZINC03287755	845	0.45574210815910204	NO	-
944	ZINC03856859	1282	0.4555567143960457	NO	-
945	ZINC03979569	1624	0.4555398563566105	NO	-
946	ZINC03856860	1283	0.45553678828995037	NO	-
947	ZINC02102367	271	0.45538294430211396	NO	-
948	ZINC03856924	1309	0.4553695635691385	NO	-
949	ZINC03814171	22	0.4552073142478917	YES	4
950	ZINC03856923	1308	0.4549860539591323	NO	-
951	ZINC03858500	1377	0.4548585839866014	NO	-
952	ZINC01750412	227	0.45482830735390434	NO	-
953	ZINC03306503	852	0.4548112911607968	NO	-
954	ZINC02125338	351	0.45480666890399046	NO	-
955	ZINC03852455	1128	0.4547660558207668	NO	-
956	ZINC04302236	1729	0.45465070114370115	NO	-
957	ZINC03856782	1264	0.45462699211414914	NO	-
958	ZINC03852458	1129	0.45456477464536366	NO	-
959	ZINC02130707	398	0.45452181866215463	NO	-
960	ZINC00904437	141	0.45446112358972607	NO	-
961	ZINC02128122	370	0.45440938288477023	NO	-
962	ZINC02155428	480	0.4540551821189106	NO	-
963	ZINC02114515	309	0.4539816786397622	NO	-
964	ZINC02100772	268	0.45388746150473097	NO	-
965	ZINC01536832	185	0.4536019205204235	NO	-
966	ZINC04038182	1657	0.4534689065411014	NO	-
967	ZINC02656340	695	0.45346128061404467	NO	-
968	ZINC03862571	1447	0.4533391069074075	NO	-
969	ZINC04620264	1784	0.45327686093198394	NO	-
970	ZINC03862399	1430	0.45308652394935856	NO	-
971	ZINC03890652	1569	0.4530846747393996	NO	-
972	ZINC03491485	947	0.45299654837867737	NO	-
973	ZINC03338466	864	0.4528409815725604	NO	-
974	ZINC03856999	1323	0.45276358504893083	NO	-
975	ZINC04088830	1669	0.4527111694528163	NO	-
976	ZINC03856998	1322	0.4526538101213618	NO	-
977	ZINC02679882	704	0.4524178257043079	NO	-
978	ZINC03534935	989	0.45239229391626296	NO	-
979	ZINC04620282	1789	0.45222393841031455	NO	-
980	ZINC03325146	857	0.45221864358934805	NO	-
981	ZINC03856412	1151	0.45218812911405976	NO	-
982	ZINC03271874	835	0.45211164794226416	NO	-
983	ZINC00003662	1	0.45207309722477534	NO	-
984	ZINC02572690	665	0.45206457200505057	NO	-
985	ZINC03857032	1334	0.45205058992612057	NO	-
986	ZINC03856605	1183	0.4520353079387072	NO	-
987	ZINC03908362	1591	0.4520352229749419	NO	-
988	ZINC03857033	1335	0.4520023015006857	NO	-
989	ZINC02154596	477	0.45178092942759024	NO	-
990	ZINC03325148	858	0.45160269538084163	NO	-
991	ZINC02130600	395	0.4514842698784508	NO	-
992	ZINC01530711	178	0.4514167736703266	NO	-
993	ZINC03888354	1560	0.4512190584829914	NO	-
994	ZINC03977186	1623	0.45118037046462645	NO	-
995	ZINC03524474	984	0.45117157979840905	NO	-
996	ZINC00536933	102	0.45074650588191323	NO	-
997	ZINC03888354	1559	0.4505872890951041	NO	-
998	ZINC02137363	452	0.45058044629037447	NO	-
999	ZINC02111228	295	0.45042143401014134	NO	-
1000	ZINC02099240	265	0.4504138517056889	NO	-
1001	ZINC03520635	980	0.45040836468170486	NO	-
1002	ZINC03857038	1339	0.4503690437541392	NO	-
1003	ZINC03520636	981	0.4503489838475759	NO	-
1004	ZINC03856566	1169	0.4503325615388349	NO	-
1005	ZINC03856546	1161	0.4503039923270726	NO	-
1006	ZINC03857037	1338	0.4502971486598751	NO	-
1007	ZINC03856547	1162	0.450289380608998	NO	-
1008	ZINC03856567	1170	0.4502752708746002	NO	-
1009	ZINC03888354	1561	0.45002131213969715	NO	-
1010	ZINC03857025	1333	0.45000054870886036	NO	-
1011	ZINC03857024	1332	0.44999185605451647	NO	-
1012	ZINC03856583	1177	0.44996218390040116	NO	-
1013	ZINC03856675	1216	0.44995906411069747	NO	-
1014	ZINC03856676	1217	0.44993738246447207	NO	-
1015	ZINC03856584	1178	0.44993087757107186	NO	-
1016	ZINC03251566	828	0.44988577206675107	NO	-
1017	ZINC03862568	1444	0.44977504357928677	NO	-
1018	ZINC03862567	1443	0.4497059032087204	NO	-
1019	ZINC03889824	1565	0.44956617272047805	NO	-
1020	ZINC03863246	1483	0.4494811805060467	NO	-
1021	ZINC02097882	261	0.4494365519194473	NO	-
1022	ZINC03435530	907	0.4493684901972884	NO	-
1023	ZINC02113038	302	0.44935255930079687	NO	-
1024	ZINC04443686	1773	0.4493477343392148	NO	-
1025	ZINC03863669	1508	0.4492556569294087	NO	-
1026	ZINC03856596	1182	0.4491099540735918	NO	-
1027	ZINC03856537	1159	0.4490910875045717	NO	-
1028	ZINC03856595	1181	0.4490645246802636	NO	-
1029	ZINC02113036	301	0.44904197637217097	NO	-
1030	ZINC03856538	1160	0.449041868266948	NO	-
1031	ZINC03863827	1518	0.4489478080757564	NO	-
1032	ZINC03871993	1550	0.4488990941395571	NO	-
1033	ZINC03856648	1198	0.4487702949097829	NO	-
1034	ZINC03856195	1146	0.44875653236342244	NO	-
1035	ZINC03251564	827	0.44871148969505237	NO	-
1036	ZINC03856649	1199	0.4486787130755686	NO	-
1037	ZINC03450882	924	0.44858105774430446	NO	-
1038	ZINC02151482	468	0.44857157180287954	NO	-
1039	ZINC03450885	925	0.4485351899723353	NO	-
1040	ZINC02012855	246	0.4483854200021477	NO	-
1041	ZINC02730129	715	0.44835842222735806	NO	-
1042	ZINC04143752	1684	0.44832470751330744	NO	-
1043	ZINC04324762	1746	0.44831643742673455	NO	-
1044	ZINC03504687	958	0.4482217368030303	NO	-
1045	ZINC03504685	957	0.4482213640183308	NO	-
1046	ZINC04065159	1659	0.44816264951193124	NO	-
1047	ZINC03510300	968	0.44801069748881694	NO	-
1048	ZINC03510301	969	0.44797133427628255	NO	-
1049	ZINC03863826	1517	0.4478550693604211	NO	-
1050	ZINC03089011	788	0.4478338575761674	NO	-
1051	ZINC03491040	946	0.4478299353466181	NO	-
1052	ZINC03347863	869	0.44781165660318745	NO	-
1053	ZINC03407952	889	0.4476846607377461	NO	-
1054	ZINC02761481	724	0.44764689406093944	NO	-
1055	ZINC03407957	891	0.4476457582600161	NO	-
1056	ZINC03407954	890	0.4476249950989454	NO	-
1057	ZINC03407949	888	0.4475950420527657	NO	-
1058	ZINC03830507	1093	0.44758726143953226	NO	-
1059	ZINC02761482	725	0.44757492794173764	NO	-
1060	ZINC03338830	865	0.4475137753882799	NO	-
1061	ZINC03891890	1571	0.44748210900812246	NO	-
1062	ZINC03338833	867	0.44735067130261486	NO	-
1063	ZINC03338832	866	0.44732623749822475	NO	-
1064	ZINC02117658	319	0.4469614140399587	NO	-
1065	ZINC02636829	687	0.44692362407052577	NO	-
1066	ZINC02636828	686	0.44686367076076466	NO	-
1067	ZINC03856940	1316	0.4466005577551343	NO	-
1068	ZINC03856941	1317	0.44658939156567995	NO	-
1069	ZINC02153171	475	0.44648821993739773	NO	-
1070	ZINC04341407	1758	0.44632952120128694	NO	-
1071	ZINC02152945	473	0.4462936065949191	NO	-
1072	ZINC03428859	900	0.446183089042456	NO	-
1073	ZINC04167130	1692	0.446042740159433	NO	-
1074	ZINC02152944	472	0.4459921465068028	NO	-
1075	ZINC02924492	759	0.4457784753365799	NO	-
1076	ZINC04239613	1711	0.4457310720849587	NO	-
1077	ZINC00547939	114	0.4456730358273295	NO	-
1078	ZINC03038127	777	0.44509047791025463	NO	-
1079	ZINC04215281	1701	0.444960548430884	NO	-
1080	ZINC03529837	987	0.44495833948341096	NO	-
1081	ZINC00416578	50	0.44487086110530755	NO	-
1082	ZINC03504690	960	0.4447530694168553	NO	-
1083	ZINC03504689	959	0.44469354261046845	NO	-
1084	ZINC03780182	1066	0.44454713646880645	NO	-
1085	ZINC02123873	345	0.44438790190131244	NO	-
1086	ZINC03477368	934	0.4443828178939268	NO	-
1087	ZINC02626837	683	0.4442850403758358	NO	-
1088	ZINC03814158	5	0.44406745864419017	YES	1
1089	ZINC03862307	1428	0.4440182916793158	NO	-
1090	ZINC02771003	726	0.4439976822190759	NO	-
1091	ZINC02387116	584	0.44393589756375834	NO	-
1092	ZINC02573111	666	0.44382892166024085	NO	-
1093	ZINC02558710	659	0.44378888712585235	NO	-
1094	ZINC02771524	727	0.44377263394748195	NO	-
1095	ZINC03863980	1529	0.443702749640839	NO	-
1096	ZINC03764905	1061	0.44342828858666045	NO	-
1097	ZINC03856875	1290	0.44332835410065397	NO	-
1098	ZINC03454060	927	0.4432989790194332	NO	-
1099	ZINC03856876	1291	0.4432962286815999	NO	-
1100	ZINC04633907	1794	0.44317487655977816	NO	-
1101	ZINC03856643	1193	0.4430857453705095	NO	-
1102	ZINC03856642	1192	0.4430663250963936	NO	-
1103	ZINC03868976	1547	0.4429489776936613	NO	-
1104	ZINC03862164	1410	0.4428519080735615	NO	-
1105	ZINC03908353	1588	0.44283372487287304	NO	-
1106	ZINC03858577	1378	0.4427628690167633	NO	-
1107	ZINC01839341	235	0.4427218910078824	NO	-
1108	ZINC03764907	1062	0.4423728525753444	NO	-
1109	ZINC03868977	1548	0.44236858481135244	NO	-
1110	ZINC03287592	844	0.442242613354847	NO	-
1111	ZINC03982951	1632	0.4421164482784024	NO	-
1112	ZINC03906754	1587	0.4420427591926904	NO	-
1113	ZINC02123730	344	0.4420194984666695	NO	-
1114	ZINC02123729	343	0.44199961170873747	NO	-
1115	ZINC03863243	1482	0.44185470760505335	NO	-
1116	ZINC02123445	341	0.4418490896831811	NO	-
1117	ZINC03571584	1002	0.44179589672920744	NO	-
1118	ZINC02565015	663	0.44174387237957163	NO	-
1119	ZINC02560893	661	0.44164820972009655	NO	-
1120	ZINC02113982	307	0.4416278977607369	NO	-
1121	ZINC04177062	1693	0.4415019965885867	NO	-
1122	ZINC00273529	28	0.4414264163254802	NO	-
1123	ZINC03857446	1361	0.44141830375144	NO	-
1124	ZINC03571592	1007	0.4412040412494952	NO	-
1125	ZINC01750389	224	0.4411433031914934	NO	-
1126	ZINC03857447	1362	0.44109945923203525	NO	-
1127	ZINC02123443	340	0.44109155480798445	NO	-
1128	ZINC02098319	264	0.44105661908838056	NO	-
1129	ZINC03906752	1585	0.44099987202804386	NO	-
1130	ZINC02108295	289	0.44096423715628713	NO	-
1131	ZINC02199593	512	0.4409231478036674	NO	-
1132	ZINC03857448	1363	0.44092194113776395	NO	-
1133	ZINC02760168	722	0.4406731488168242	NO	-
1134	ZINC02760169	723	0.44065070730377015	NO	-
1135	ZINC03857015	1329	0.4405894245492023	NO	-
1136	ZINC02113288	303	0.44043426297675636	NO	-
1137	ZINC03857014	1328	0.4404167803424332	NO	-
1138	ZINC02365415	579	0.44039175247115375	NO	-
1139	ZINC02097913	262	0.4403168491620871	NO	-
1140	ZINC03233963	809	0.4403026349217886	NO	-
1141	ZINC02888420	755	0.44009399513152	NO	-
1142	ZINC02486374	642	0.4398562793589149	NO	-
1143	ZINC02097914	263	0.439727663088403	NO	-
1144	ZINC02135639	439	0.4396720022641618	NO	-
1145	ZINC03857005	1325	0.4396060564818936	NO	-
1146	ZINC03857004	1324	0.4396028071568286	NO	-
1147	ZINC03510315	972	0.43927498652515184	NO	-
1148	ZINC03856568	1171	0.43911432797062505	NO	-
1149	ZINC03856569	1172	0.43909473705004826	NO	-
1150	ZINC03874132	1552	0.4390926772857915	NO	-
1151	ZINC03863834	1522	0.43864442281300875	NO	-
1152	ZINC03862226	1419	0.43843947746366263	NO	-
1153	ZINC02106371	280	0.4380812351515612	NO	-
1154	ZINC03038125	776	0.43787813453664637	NO	-
1155	ZINC04325161	1749	0.4376120614439956	NO	-
1156	ZINC03504676	955	0.43760126078265676	NO	-
1157	ZINC02108761	292	0.43748973911203154	NO	-
1158	ZINC03858577	1379	0.4373916069538704	NO	-
1159	ZINC04324763	1747	0.4373822166197203	NO	-
1160	ZINC02114508	308	0.43737321484157266	NO	-
1161	ZINC03856857	1280	0.4373597657668895	NO	-
1162	ZINC03249691	826	0.4373546017828707	NO	-
1163	ZINC03856858	1281	0.43732771533988835	NO	-
1164	ZINC02140341	462	0.4373187057033884	NO	-
1165	ZINC03814168	15	0.4372460310559708	YES	3
1166	ZINC03908353	1589	0.43722881120697527	NO	-
1167	ZINC02122472	336	0.4371846536280167	NO	-
1168	ZINC02120903	332	0.4365936145977143	NO	-
1169	ZINC00510176	100	0.4365928329632611	NO	-
1170	ZINC03481506	939	0.4365782894798207	NO	-
1171	ZINC03857052	1349	0.43655630511865345	NO	-
1172	ZINC03504678	956	0.43653865078047843	NO	-
1173	ZINC03857047	1344	0.4365385572162672	NO	-
1174	ZINC03857048	1345	0.4364958498317242	NO	-
1175	ZINC02195091	508	0.43644514612859775	NO	-
1176	ZINC03856781	1263	0.43637579074302596	NO	-
1177	ZINC03856780	1262	0.4363092701076173	NO	-
1178	ZINC03278625	838	0.4362466312165752	NO	-
1179	ZINC02159215	489	0.4359763498717844	NO	-
1180	ZINC02120425	330	0.4359502039489265	NO	-
1181	ZINC00412458	49	0.43585096727686146	NO	-
1182	ZINC02113399	304	0.43577010342225947	NO	-
1183	ZINC03856891	1299	0.4356343040802673	NO	-
1184	ZINC03857055	1352	0.4356281185715826	NO	-
1185	ZINC03856890	1298	0.43562694738717245	NO	-
1186	ZINC03571578	997	0.43544884333063183	NO	-
1187	ZINC03856681	1222	0.4353598109062204	NO	-
1188	ZINC03856682	1223	0.43531052321854363	NO	-
1189	ZINC03857051	1348	0.43525240193034453	NO	-
1190	ZINC02486376	643	0.4351171171423022	NO	-
1191	ZINC03481504	938	0.4350527092719398	NO	-
1192	ZINC02117351	315	0.4349316485170513	NO	-
1193	ZINC03510312	971	0.4346200066975868	NO	-
1194	ZINC04332784	1754	0.4345832406977619	NO	-
1195	ZINC00412457	48	0.43437421163070133	NO	-
1196	ZINC03856922	1307	0.4343176867917241	NO	-
1197	ZINC03856921	1306	0.43423152678762333	NO	-
1198	ZINC03629248	1032	0.4339773422093009	NO	-
1199	ZINC02153097	474	0.4337566378221162	NO	-
1200	ZINC04033760	1656	0.43352137591346207	NO	-
1201	ZINC03856911	1303	0.4334387238585021	NO	-
1202	ZINC03318052	854	0.43335696588984846	NO	-
1203	ZINC03858066	1371	0.43335554708007	NO	-
1204	ZINC02159855	491	0.4331149558741742	NO	-
1205	ZINC02112709	297	0.4330993672861279	NO	-
1206	ZINC03858065	1370	0.43307507920927757	NO	-
1207	ZINC02559992	660	0.43303137871881137	NO	-
1208	ZINC03856910	1302	0.4330289057793525	NO	-
1209	ZINC00541521	111	0.43290461308311023	NO	-
1210	ZINC04026671	1654	0.4325737785457369	NO	-
1211	ZINC03629246	1031	0.43253315860845815	NO	-
1212	ZINC03863087	1478	0.43252960496545867	NO	-
1213	ZINC03862758	1458	0.43112452689292025	NO	-
1214	ZINC03862759	1459	0.43110657536277325	NO	-
1215	ZINC01066642	149	0.4310986890404093	NO	-
1216	ZINC03478287	936	0.43084127836204106	NO	-
1217	ZINC00009202	2	0.4307501003853198	NO	-
1218	ZINC01885530	237	0.43035610308959565	NO	-
1219	ZINC01885531	238	0.43034342791308305	NO	-
1220	ZINC04221170	1703	0.4299474439328004	NO	-
1221	ZINC03633329	1033	0.42994611111948267	NO	-
1222	ZINC02411777	590	0.4298815598944689	NO	-
1223	ZINC03249252	825	0.4297999556806991	NO	-
1224	ZINC02211586	520	0.42950333354620335	NO	-
1225	ZINC03856375	1149	0.42947815716997456	NO	-
1226	ZINC03856376	1150	0.429477004436025	NO	-
1227	ZINC02108678	290	0.42935201139831497	NO	-
1228	ZINC02108680	291	0.42927931527336816	NO	-
1229	ZINC03777089	1064	0.4292426061214346	NO	-
1230	ZINC03650469	1040	0.42896677433757063	NO	-
1231	ZINC03856564	1167	0.42861616907595296	NO	-
1232	ZINC03856581	1175	0.42859773550740365	NO	-
1233	ZINC03856565	1168	0.42857736342752123	NO	-
1234	ZINC01536333	183	0.4285640368944243	NO	-
1235	ZINC03856582	1176	0.4285413977891488	NO	-
1236	ZINC03856950	1320	0.4285211904487212	NO	-
1237	ZINC03856951	1321	0.4284559790037629	NO	-
1238	ZINC02617871	676	0.4283530853676267	NO	-
1239	ZINC02617870	675	0.4283388223962988	NO	-
1240	ZINC02102054	270	0.4280771054236892	NO	-
1241	ZINC03777089	1065	0.42796007103894607	NO	-
1242	ZINC03980765	1625	0.42795575588761553	NO	-
1243	ZINC03862946	1471	0.42779870992270697	NO	-
1244	ZINC02726168	712	0.4276822231524553	NO	-
1245	ZINC03856593	1179	0.42754996057232386	NO	-
1246	ZINC03856594	1180	0.42752770495606607	NO	-
1247	ZINC03856948	1319	0.42732464452452656	NO	-
1248	ZINC03166802	794	0.4272931654181154	NO	-
1249	ZINC03856535	1157	0.4272698735622206	NO	-
1250	ZINC03435504	906	0.42725910599704736	NO	-
1251	ZINC03856947	1318	0.42722894659999683	NO	-
1252	ZINC03856536	1158	0.42722693430093445	NO	-
1253	ZINC02667969	701	0.4270629691189557	NO	-
1254	ZINC03492754	949	0.42695701205375075	NO	-
1255	ZINC03492753	948	0.42686899240822757	NO	-
1256	ZINC04033760	1655	0.42683895199352756	NO	-
1257	ZINC02407659	589	0.4268210883037831	NO	-
1258	ZINC02667966	698	0.42672766720669525	NO	-
1259	ZINC02667967	699	0.426674875685478	NO	-
1260	ZINC03856693	1232	0.4266109869379065	NO	-
1261	ZINC02667968	700	0.4266010039280522	NO	-
1262	ZINC03856692	1231	0.4265458220011676	NO	-
1263	ZINC03430180	903	0.426309325427643	NO	-
1264	ZINC03430179	902	0.4260347560482694	NO	-
1265	ZINC03255155	829	0.4258357227845207	NO	-
1266	ZINC03856700	1239	0.4257616537994789	NO	-
1267	ZINC03862404	1431	0.4257604653862072	NO	-
1268	ZINC03814186	16	0.42569874924105233	YES	3
1269	ZINC03977019	1622	0.4256433408127065	NO	-
1270	ZINC03856701	1240	0.42559054181371303	NO	-
1271	ZINC03856938	1314	0.42556398610745305	NO	-
1272	ZINC03856939	1315	0.4255389730811738	NO	-
1273	ZINC03856694	1233	0.4254675958576514	NO	-
1274	ZINC01557190	199	0.42542224865642914	NO	-
1275	ZINC04246397	1713	0.42541544424918765	NO	-
1276	ZINC04632848	1793	0.4251975225741588	NO	-
1277	ZINC03856695	1234	0.4251745596117164	NO	-
1278	ZINC03863540	1501	0.42511166602784717	NO	-
1279	ZINC01748613	223	0.4251025985332585	NO	-
1280	ZINC00468137	94	0.42502571325583066	NO	-
1281	ZINC02104661	277	0.42495511858436325	NO	-
1282	ZINC03862948	1473	0.4249549058365873	NO	-
1283	ZINC03982950	1631	0.42478420558647545	NO	-
1284	ZINC02120920	334	0.42472447661936075	NO	-
1285	ZINC02112727	299	0.4246767417052972	NO	-
1286	ZINC02112725	298	0.42465946479979944	NO	-
1287	ZINC02104662	278	0.4243502623173908	NO	-
1288	ZINC03856935	1312	0.4243311573068667	NO	-
1289	ZINC03856688	1228	0.4243239986543788	NO	-
1290	ZINC03856936	1313	0.42431894721829894	NO	-
1291	ZINC03856687	1227	0.42429339040829195	NO	-
1292	ZINC03428870	901	0.42429157152725994	NO	-
1293	ZINC00983044	145	0.4241174239398405	NO	-
1294	ZINC01922522	242	0.4240201439814279	NO	-
1295	ZINC03856698	1237	0.42399779205734245	NO	-
1296	ZINC02120918	333	0.4239958246692809	NO	-
1297	ZINC03856699	1238	0.42398713954582157	NO	-
1298	ZINC03856919	1304	0.42382480470120515	NO	-
1299	ZINC03982949	1630	0.42380237704117374	NO	-
1300	ZINC03856704	1243	0.4237848264674059	NO	-
1301	ZINC03856705	1244	0.4237264681179267	NO	-
1302	ZINC03248736	820	0.42349857637312965	NO	-
1303	ZINC02121917	335	0.42348192367638676	NO	-
1304	ZINC03481489	937	0.42344409636846403	NO	-
1305	ZINC03856646	1196	0.42339655456354003	NO	-
1306	ZINC03856647	1197	0.4233502033438386	NO	-
1307	ZINC03856662	1211	0.42331624642954957	NO	-
1308	ZINC02159392	490	0.42329646724594394	NO	-
1309	ZINC03856814	1270	0.42324346102012445	NO	-
1310	ZINC03856813	1269	0.42318956534679886	NO	-
1311	ZINC03856920	1305	0.42309411301986494	NO	-
1312	ZINC03856661	1210	0.42281167681639364	NO	-
1313	ZINC03856874	1289	0.4226808166196142	NO	-
1314	ZINC03856873	1288	0.42267592236931056	NO	-
1315	ZINC04108108	1677	0.422289470908664	NO	-
1316	ZINC01795269	233	0.42203527127703666	NO	-
1317	ZINC02125904	353	0.4218115798758431	NO	-
1318	ZINC03371591	876	0.4214082603213904	NO	-
1319	ZINC03043422	778	0.4213618440025892	NO	-
1320	ZINC03856641	1191	0.4213400707337892	NO	-
1321	ZINC03856640	1190	0.42127807075228774	NO	-
1322	ZINC03863622	1506	0.42094317144458565	NO	-
1323	ZINC03850931	1104	0.4207311318022883	NO	-
1324	ZINC03850929	1103	0.42068982430946705	NO	-
1325	ZINC03856880	1295	0.42057304587623195	NO	-
1326	ZINC03856879	1294	0.4205542818089163	NO	-
1327	ZINC03856652	1202	0.4204391915714622	NO	-
1328	ZINC03856653	1203	0.42042800365812	NO	-
1329	ZINC03517943	976	0.42039076763769667	NO	-
1330	ZINC03857404	1360	0.42025755817618293	NO	-
1331	ZINC03856748	1258	0.42007543400896324	NO	-
1332	ZINC02160002	492	0.4199267280343393	NO	-
1333	ZINC03856827	1274	0.41991407414561	NO	-
1334	ZINC03856749	1259	0.4197534148651767	NO	-
1335	ZINC03863295	1487	0.4193989650971069	NO	-
1336	ZINC03857403	1359	0.41931014061658217	NO	-
1337	ZINC02126076	354	0.41920490746221584	NO	-
1338	ZINC04248535	1715	0.41914279088812034	NO	-
1339	ZINC03856747	1257	0.41904907390124285	NO	-
1340	ZINC03856828	1275	0.4189572029330352	NO	-
1341	ZINC02699386	707	0.418937906612826	NO	-
1342	ZINC02112647	296	0.41889985285788955	NO	-
1343	ZINC03856746	1256	0.4188977770617006	NO	-
1344	ZINC03863293	1485	0.41861596044246474	NO	-
1345	ZINC02116933	312	0.4185898961716547	NO	-
1346	ZINC03889224	1562	0.4182778557943878	NO	-
1347	ZINC03535061	991	0.4182416499817943	NO	-
1348	ZINC02623086	679	0.4182153402092324	NO	-
1349	ZINC01743954	222	0.41817953998697976	NO	-
1350	ZINC02120847	331	0.41805306667586517	NO	-
1351	ZINC03856825	1273	0.417982448213088	NO	-
1352	ZINC03992699	1645	0.417953295017916	NO	-
1353	ZINC03856719	1249	0.4178326534182247	NO	-
1354	ZINC03535062	992	0.41777120181212113	NO	-
1355	ZINC03569500	996	0.41773762652271457	NO	-
1356	ZINC03862947	1472	0.41763721550489286	NO	-
1357	ZINC03856712	1247	0.4175330550671746	NO	-
1358	ZINC03856720	1250	0.4174541550049785	NO	-
1359	ZINC03856713	1248	0.41744196748036755	NO	-
1360	ZINC04118051	1679	0.4171121196980581	NO	-
1361	ZINC03597090	1012	0.4168782660643729	NO	-
1362	ZINC03597092	1013	0.4167011451358817	NO	-
1363	ZINC03334056	862	0.4164955605914312	NO	-
1364	ZINC03867159	1539	0.41592808506549384	NO	-
1365	ZINC03477515	935	0.4157168363461863	NO	-
1366	ZINC02190401	506	0.4155710557347318	NO	-
1367	ZINC00326157	32	0.4155169276645561	NO	-
1368	ZINC03850532	1100	0.4154805511880999	NO	-
1369	ZINC03863982	1531	0.4154067643483845	NO	-
1370	ZINC03488013	942	0.41533366577403324	NO	-
1371	ZINC03488011	941	0.4153298078563906	NO	-
1372	ZINC03862722	1457	0.4152716700283719	NO	-
1373	ZINC03896575	1581	0.41494317111484075	NO	-
1374	ZINC03857045	1342	0.4148149585311244	NO	-
1375	ZINC03857046	1343	0.4147295823948624	NO	-
1376	ZINC00424869	88	0.4147033157837432	NO	-
1377	ZINC00424872	91	0.4146968858969043	NO	-
1378	ZINC00424871	90	0.4145282995760398	NO	-
1379	ZINC00424870	89	0.41448240764245253	NO	-
1380	ZINC02664352	697	0.41443397724557296	NO	-
1381	ZINC03857054	1351	0.4142628465059066	NO	-
1382	ZINC03857053	1350	0.4142016178600726	NO	-
1383	ZINC02123623	342	0.41406712396805334	NO	-
1384	ZINC02625399	682	0.41393422441672534	NO	-
1385	ZINC03854222	1136	0.4139215391914247	NO	-
1386	ZINC03857050	1347	0.41387609366900296	NO	-
1387	ZINC03856889	1297	0.4138144517569189	NO	-
1388	ZINC03857049	1346	0.413806206397127	NO	-
1389	ZINC03856888	1296	0.4137978860871581	NO	-
1390	ZINC03854223	1137	0.4137514281613424	NO	-
1391	ZINC03270345	833	0.4133538824982645	NO	-
1392	ZINC02154817	478	0.4132055378689748	NO	-
1393	ZINC02125144	348	0.4130516273743546	NO	-
1394	ZINC03858263	1372	0.41303934291117245	NO	-
1395	ZINC00326099	31	0.41298139993702593	NO	-
1396	ZINC00326170	34	0.4129696296468102	NO	-
1397	ZINC03850532	1101	0.41296000400217425	NO	-
1398	ZINC02113407	305	0.41295119425740223	NO	-
1399	ZINC02158399	485	0.4129211264375485	NO	-
1400	ZINC03980773	1627	0.412887031260778	NO	-
1401	ZINC00376431	39	0.4128703039703788	NO	-
1402	ZINC00003015	0	0.4128123128714784	NO	-
1403	ZINC03856850	1278	0.41280697492865753	NO	-
1404	ZINC04511141	1782	0.412618600142908	NO	-
1405	ZINC02120036	329	0.4125534842585421	NO	-
1406	ZINC03856851	1279	0.41183916962476363	NO	-
1407	ZINC03863838	1524	0.41182205192527965	NO	-
1408	ZINC04193598	1696	0.41175180211665374	NO	-
1409	ZINC03856908	1300	0.41164328134998357	NO	-
1410	ZINC03856909	1301	0.41163845077552486	NO	-
1411	ZINC03863981	1530	0.41153494840797644	NO	-
1412	ZINC02593953	668	0.4114284686022186	NO	-
1413	ZINC02988906	768	0.4113087407297426	NO	-
1414	ZINC03862569	1445	0.4110482055003248	NO	-
1415	ZINC02619230	677	0.4109881833925066	NO	-
1416	ZINC03862570	1446	0.4109594095977025	NO	-
1417	ZINC02601724	669	0.41087052450460493	NO	-
1418	ZINC03856742	1253	0.410628700251267	NO	-
1419	ZINC04509852	1781	0.4104788709822859	NO	-
1420	ZINC02527662	653	0.4104516147168428	NO	-
1421	ZINC03449532	921	0.41015613835841175	NO	-
1422	ZINC03851395	1117	0.4100594035644185	NO	-
1423	ZINC04465179	1775	0.4100594035644185	NO	-
1424	ZINC00610255	121	0.4099794667609157	NO	-
1425	ZINC02858270	740	0.4094390464566058	NO	-
1426	ZINC00326554	35	0.40904667191804855	NO	-
1427	ZINC02527661	652	0.40879021020726536	NO	-
1428	ZINC04248541	1716	0.4081333018940394	NO	-
1429	ZINC00468137	95	0.40803491296262734	NO	-
1430	ZINC00468137	96	0.40803491296262734	NO	-
1431	ZINC03851595	1121	0.4078155573209743	NO	-
1432	ZINC03814162	2	0.40725495422726204	YES	1
1433	ZINC00326163	33	0.40715790095056803	NO	-
1434	ZINC04414039	1770	0.4070186701281029	NO	-
1435	ZINC03851594	1119	0.4070081008833307	NO	-
1436	ZINC00602375	120	0.4069310212424343	NO	-
1437	ZINC03896561	1580	0.40688610375808015	NO	-
1438	ZINC04316718	1739	0.40646914235099557	NO	-
1439	ZINC03858263	1373	0.4063785996889747	NO	-
1440	ZINC02461734	636	0.4058602159371541	NO	-
1441	ZINC04118070	1681	0.4057232558792535	NO	-
1442	ZINC02499406	645	0.4056115127519464	NO	-
1443	ZINC02962058	764	0.40484648413050356	NO	-
1444	ZINC02499410	646	0.4046275219583235	NO	-
1445	ZINC04162189	1686	0.40462513289771185	NO	-
1446	ZINC04162189	1685	0.4044494315867401	NO	-
1447	ZINC03848781	1098	0.4043377757201667	NO	-
1448	ZINC03866920	1532	0.40427851262480097	NO	-
1449	ZINC04494162	1780	0.40423964596999534	NO	-
1450	ZINC00538872	105	0.4041195044788146	NO	-
1451	ZINC02118024	320	0.40383541506996296	NO	-
1452	ZINC02668817	702	0.4036727349924497	NO	-
1453	ZINC03292777	847	0.4036444017448979	NO	-
1454	ZINC03856690	1230	0.4035843502639722	NO	-
1455	ZINC03856689	1229	0.4035633675955907	NO	-
1456	ZINC03221916	801	0.40344193227010505	NO	-
1457	ZINC04107593	1676	0.40326943127310844	NO	-
1458	ZINC02118087	321	0.4030235616024693	NO	-
1459	ZINC03334056	863	0.4030196513510355	NO	-
1460	ZINC03856696	1235	0.4027888116069047	NO	-
1461	ZINC00591590	118	0.40277018741372794	NO	-
1462	ZINC00031727	3	0.40275111484843984	NO	-
1463	ZINC03856697	1236	0.4027431500865027	NO	-
1464	ZINC03856934	1311	0.40265357413320074	NO	-
1465	ZINC03856933	1310	0.402649448220832	NO	-
1466	ZINC03856702	1241	0.402492918238911	NO	-
1467	ZINC03856703	1242	0.40245054551791326	NO	-
1468	ZINC03362790	874	0.40235268282335707	NO	-
1469	ZINC03857396	1358	0.4023367243044832	NO	-
1470	ZINC02023857	248	0.40168143776934045	NO	-
1471	ZINC04343607	1761	0.40159716440888865	NO	-
1472	ZINC03890997	1570	0.40156269581330434	NO	-
1473	ZINC03856645	1195	0.40142143185775886	NO	-
1474	ZINC03856644	1194	0.40141414806498144	NO	-
1475	ZINC04343607	1760	0.401403286620441	NO	-
1476	ZINC03856660	1209	0.4011138791661938	NO	-
1477	ZINC03856659	1208	0.40103544024120136	NO	-
1478	ZINC03867565	1540	0.4008937241067075	NO	-
1479	ZINC03867566	1541	0.4008775125322003	NO	-
1480	ZINC04607979	1783	0.40074361477814846	NO	-
1481	ZINC03856685	1226	0.40043871301429856	NO	-
1482	ZINC03856684	1225	0.40038511109855673	NO	-
1483	ZINC03867568	1542	0.4002950566242742	NO	-
1484	ZINC02115624	310	0.4002268348764428	NO	-
1485	ZINC03851595	1122	0.400215425314525	NO	-
1486	ZINC03851594	1120	0.40015694103571375	NO	-
1487	ZINC03522964	982	0.39977745750488386	NO	-
1488	ZINC03522966	983	0.39976657017071104	NO	-
1489	ZINC03892693	1573	0.39966162589588733	NO	-
1490	ZINC04465367	1776	0.39966162589588733	NO	-
1491	ZINC02601729	672	0.3994163261815323	NO	-
1492	ZINC03058817	780	0.3993458326324853	NO	-
1493	ZINC02460794	635	0.39892693230731735	NO	-
1494	ZINC03856878	1293	0.3987099492586439	NO	-
1495	ZINC03856877	1292	0.39865934894490307	NO	-
1496	ZINC02725853	711	0.39852469464890994	NO	-
1497	ZINC00344564	36	0.3981996436649931	NO	-
1498	ZINC02996891	769	0.3981919250071405	NO	-
1499	ZINC03941360	1607	0.39792982225033147	NO	-
1500	ZINC02065563	250	0.3977726483355207	NO	-
1501	ZINC03856744	1254	0.39751412369441247	NO	-
1502	ZINC03199366	797	0.3974855994412441	NO	-
1503	ZINC03856823	1271	0.39713470362314324	NO	-
1504	ZINC03856745	1255	0.3970933502422285	NO	-
1505	ZINC03816734	1079	0.3966512356397301	NO	-
1506	ZINC02661712	696	0.3966087066315444	NO	-
1507	ZINC03449532	922	0.39659338549146017	NO	-
1508	ZINC03853003	1132	0.3961957642276857	NO	-
1509	ZINC02113931	306	0.39609019644589116	NO	-
1510	ZINC03575724	1009	0.39605109915153247	NO	-
1511	ZINC04297427	1727	0.3960442217928368	NO	-
1512	ZINC03856824	1272	0.3960299662272926	NO	-
1513	ZINC03853002	1131	0.3957849188115433	NO	-
1514	ZINC03863614	1505	0.39557883149502154	NO	-
1515	ZINC02122993	338	0.3954088784642449	NO	-
1516	ZINC02117638	318	0.3952922056518181	NO	-
1517	ZINC03980771	1626	0.39488709016740653	NO	-
1518	ZINC00539684	107	0.39482703952701337	NO	-
1519	ZINC03851546	1118	0.39474960792808084	NO	-
1520	ZINC00382800	45	0.39473164762238316	NO	-
1521	ZINC00539683	106	0.3947012600045648	NO	-
1522	ZINC04388508	1767	0.39465967567994004	NO	-
1523	ZINC02118875	326	0.3944938907566313	NO	-
1524	ZINC00200607	22	0.3943972028964671	NO	-
1525	ZINC03403001	885	0.39418533567826025	NO	-
1526	ZINC03856707	1246	0.39412041268534387	NO	-
1527	ZINC03403004	886	0.3941168243088986	NO	-
1528	ZINC03856706	1245	0.3941145871908277	NO	-
1529	ZINC00202467	23	0.39402596546279495	NO	-
1530	ZINC02959832	763	0.3939365987749301	NO	-
1531	ZINC02861552	747	0.3938026852096186	NO	-
1532	ZINC01108984	155	0.3937372136804963	NO	-
1533	ZINC00202471	24	0.3932097478374895	NO	-
1534	ZINC00416832	52	0.3931620458487757	NO	-
1535	ZINC02987688	767	0.3931118498584757	NO	-
1536	ZINC03410708	895	0.3930442783306665	NO	-
1537	ZINC03410703	894	0.39303893819415875	NO	-
1538	ZINC03854529	1138	0.3927747319894747	NO	-
1539	ZINC02601726	670	0.39249977641362255	NO	-
1540	ZINC02132907	420	0.3923866857748044	NO	-
1541	ZINC01080659	152	0.392359680742213	NO	-
1542	ZINC04249002	1717	0.39212327917072715	NO	-
1543	ZINC02123097	339	0.3920238424287192	NO	-
1544	ZINC03527945	985	0.39190781709667155	NO	-
1545	ZINC00416719	51	0.39169817381074423	NO	-
1546	ZINC03572770	1008	0.3913151014018173	NO	-
1547	ZINC04249002	1718	0.3907447950903946	NO	-
1548	ZINC00419159	60	0.3904882121874465	NO	-
1549	ZINC02641241	688	0.3901331405080374	NO	-
1550	ZINC02449184	622	0.3901190646007231	NO	-
1551	ZINC02375807	582	0.39007585691471963	NO	-
1552	ZINC03856848	1276	0.38974374523590194	NO	-
1553	ZINC02160084	493	0.3891749106410476	NO	-
1554	ZINC04162189	1687	0.38886652544094646	NO	-
1555	ZINC00622456	124	0.38872212772850967	NO	-
1556	ZINC03856849	1277	0.38871196340481173	NO	-
1557	ZINC03862021	1395	0.3876497003055176	NO	-
1558	ZINC04414286	1771	0.38751074749401654	NO	-
1559	ZINC00541471	110	0.38728041626927956	NO	-
1560	ZINC04343607	1762	0.3870564498791146	NO	-
1561	ZINC03448912	918	0.3870532379896965	NO	-
1562	ZINC03856740	1251	0.3870367944471148	NO	-
1563	ZINC03856741	1252	0.3870238071349801	NO	-
1564	ZINC03858742	1380	0.38694947010261754	NO	-
1565	ZINC02127962	369	0.3869486171373582	NO	-
1566	ZINC00496243	97	0.38654429740095725	NO	-
1567	ZINC00998160	146	0.3860643793277869	NO	-
1568	ZINC03454225	928	0.38604823337301436	NO	-
1569	ZINC03867588	1543	0.38599285576607195	NO	-
1570	ZINC03427356	899	0.3851134121346171	NO	-
1571	ZINC03292777	848	0.38459166530775823	NO	-
1572	ZINC04308270	1730	0.3844848700257948	NO	-
1573	ZINC00537576	103	0.38446564426239016	NO	-
1574	ZINC03867589	1544	0.3840172958886201	NO	-
1575	ZINC04465638	1777	0.3840172958886201	NO	-
1576	ZINC00543281	112	0.38383175141358533	NO	-
1577	ZINC00423021	87	0.38381023793565455	NO	-
1578	ZINC03448912	919	0.3829176868052012	NO	-
1579	ZINC00421600	81	0.3828488312772596	NO	-
1580	ZINC01792778	232	0.38256188510208744	NO	-
1581	ZINC00591591	119	0.3825222381047094	NO	-
1582	ZINC00379835	43	0.3824943617570936	NO	-
1583	ZINC02996891	770	0.3818036604523855	NO	-
1584	ZINC02996891	771	0.3818036604523855	NO	-
1585	ZINC01122676	156	0.38161484663285616	NO	-
1586	ZINC03225118	806	0.38155483525660755	NO	-
1587	ZINC03856776	1261	0.3811296970582389	NO	-
1588	ZINC03272312	836	0.3811031062999062	NO	-
1589	ZINC03856775	1260	0.38109367148655177	NO	-
1590	ZINC00379130	41	0.38105257757200633	NO	-
1591	ZINC04246234	1712	0.3809671963713557	NO	-
1592	ZINC01122676	158	0.38089980257520195	NO	-
1593	ZINC02860873	746	0.3807445755124247	NO	-
1594	ZINC03528892	986	0.380540828728379	NO	-
1595	ZINC03867652	1545	0.38040598669631753	NO	-
1596	ZINC04465690	1778	0.38040598669631753	NO	-
1597	ZINC03520337	979	0.38006492956372373	NO	-
1598	ZINC00496243	98	0.3800001193489657	NO	-
1599	ZINC02882921	752	0.379939378703644	NO	-
1600	ZINC03017661	772	0.3797666014752856	NO	-
1601	ZINC02601728	671	0.3794556251705339	NO	-
1602	ZINC03494077	950	0.3790734229119816	NO	-
1603	ZINC02744830	718	0.37833756962722326	NO	-
1604	ZINC00419259	62	0.37828023401930577	NO	-
1605	ZINC00613281	122	0.37708339223658527	NO	-
1606	ZINC02886171	753	0.37695459305751106	NO	-
1607	ZINC03448912	920	0.37679711549107675	NO	-
1608	ZINC03019419	773	0.3767171246316355	NO	-
1609	ZINC02477405	639	0.3765865756462794	NO	-
1610	ZINC01574050	200	0.37644006928110296	NO	-
1611	ZINC01147567	162	0.3763086496639995	NO	-
1612	ZINC00379122	40	0.37590803505713294	NO	-
1613	ZINC04414910	1772	0.3757954295228552	NO	-
1614	ZINC02023887	249	0.37562763719577696	NO	-
1615	ZINC03601775	1014	0.37550547579089744	NO	-
1616	ZINC02633003	685	0.3754610907709995	NO	-
1617	ZINC03494155	952	0.37535584757374346	NO	-
1618	ZINC03494153	951	0.3753184271543907	NO	-
1619	ZINC04361123	1764	0.375063821667782	NO	-
1620	ZINC00083818	12	0.3748115547385305	NO	-
1621	ZINC04314743	1735	0.37458922243461357	NO	-
1622	ZINC03863660	1507	0.37430269506881564	NO	-
1623	ZINC00420634	71	0.37402206002143534	NO	-
1624	ZINC03863830	1520	0.3739186203777745	NO	-
1625	ZINC04020403	1652	0.373764805407001	NO	-
1626	ZINC03894743	1579	0.3737404626908362	NO	-
1627	ZINC02165013	504	0.37352054401976026	NO	-
1628	ZINC03856104	1142	0.37319896210236964	NO	-
1629	ZINC00213648	25	0.37313008445544765	NO	-
1630	ZINC04249002	1719	0.37304110826023834	NO	-
1631	ZINC03224820	805	0.3730111547060886	NO	-
1632	ZINC02879536	751	0.3725423838981858	NO	-
1633	ZINC02887414	754	0.3722830416730675	NO	-
1634	ZINC02974437	765	0.3722159553014421	NO	-
1635	ZINC02644405	690	0.37206732269380327	NO	-
1636	ZINC03234941	810	0.3719223052637262	NO	-
1637	ZINC02644404	689	0.37187586273093676	NO	-
1638	ZINC04317041	1742	0.3718161195304722	NO	-
1639	ZINC03442116	917	0.3716004315466078	NO	-
1640	ZINC02649631	694	0.3713389168533987	NO	-
1641	ZINC04318666	1744	0.3712726559113668	NO	-
1642	ZINC01795301	234	0.3706669492086002	NO	-
1643	ZINC00033334	5	0.3703676442893944	NO	-
1644	ZINC03303846	850	0.37032923004402307	NO	-
1645	ZINC03304792	851	0.37011472812341045	NO	-
1646	ZINC00422468	86	0.3701136895634878	NO	-
1647	ZINC03858329	1375	0.3696862040985865	NO	-
1648	ZINC03858328	1374	0.3693168762119733	NO	-
1649	ZINC00538768	104	0.369312207845189	NO	-
1650	ZINC04316718	1737	0.3688333752335045	NO	-
1651	ZINC03351288	870	0.368796425248931	NO	-
1652	ZINC03351290	871	0.3687622057708562	NO	-
1653	ZINC03457689	930	0.3684711511865796	NO	-
1654	ZINC01135326	159	0.36822949091780177	NO	-
1655	ZINC04316718	1738	0.3680789119764758	NO	-
1656	ZINC01142076	161	0.3679431372699944	NO	-
1657	ZINC00421340	77	0.3678486716764796	NO	-
1658	ZINC01164029	163	0.3675372506255063	NO	-
1659	ZINC00419288	64	0.3674828613406262	NO	-
1660	ZINC03890559	1567	0.3674525715263967	NO	-
1661	ZINC00313690	29	0.3671899548596303	NO	-
1662	ZINC03890562	1568	0.3669612312945874	NO	-
1663	ZINC01061869	148	0.36691097734722494	NO	-
1664	ZINC03856104	1143	0.36682109662104656	NO	-
1665	ZINC02287437	542	0.36673844818507473	NO	-
1666	ZINC03992177	1642	0.3665747348101399	NO	-
1667	ZINC00419278	63	0.365748228412074	NO	-
1668	ZINC00625453	126	0.36540225829886047	NO	-
1669	ZINC03402766	884	0.36524956211646536	NO	-
1670	ZINC00419245	61	0.36518380437675785	NO	-
1671	ZINC00062435	6	0.36512254918659	NO	-
1672	ZINC00062436	7	0.3650967735154339	NO	-
1673	ZINC02645407	692	0.36506209261074757	NO	-
1674	ZINC02645408	693	0.3650463038549175	NO	-
1675	ZINC00625453	125	0.36497944467224425	NO	-
1676	ZINC03992177	1644	0.3648398157629327	NO	-
1677	ZINC01122676	157	0.36482768765074536	NO	-
1678	ZINC01093671	153	0.3647293358710186	NO	-
1679	ZINC03490946	945	0.3646675264776369	NO	-
1680	ZINC03399649	882	0.3644067963593161	NO	-
1681	ZINC03399652	883	0.3643755602668174	NO	-
1682	ZINC00930530	143	0.36423231253773347	NO	-
1683	ZINC02862280	748	0.3638298041774823	NO	-
1684	ZINC04138649	1683	0.36378632671918754	NO	-
1685	ZINC03519268	977	0.36349308154616855	NO	-
1686	ZINC03494166	953	0.3633838878063604	NO	-
1687	ZINC04288466	1726	0.3631029310844966	NO	-
1688	ZINC02601733	673	0.36301738576156617	NO	-
1689	ZINC00105410	18	0.36296490637150974	NO	-
1690	ZINC00857990	140	0.36271964902465237	NO	-
1691	ZINC01076662	150	0.3626705682417545	NO	-
1692	ZINC00422097	84	0.36124013558983453	NO	-
1693	ZINC00824182	138	0.36064628391832815	NO	-
1694	ZINC04314550	1731	0.36051243090502594	NO	-
1695	ZINC01496564	175	0.360338615582745	NO	-
1696	ZINC00107068	19	0.3597920147184201	NO	-
1697	ZINC00421574	80	0.35922234353777216	NO	-
1698	ZINC00416834	53	0.3591521725532115	NO	-
1699	ZINC04316859	1740	0.3590294319194945	NO	-
1700	ZINC03868999	1549	0.35901857534410603	NO	-
1701	ZINC00540205	108	0.358539582833813	NO	-
1702	ZINC00089832	15	0.3580854252234491	NO	-
1703	ZINC00379665	42	0.35802491552124455	NO	-
1704	ZINC04314743	1736	0.3577095851538973	NO	-
1705	ZINC03406767	887	0.35749733563375297	NO	-
1706	ZINC03494822	954	0.3574818732142043	NO	-
1707	ZINC04314666	1733	0.35728059276963536	NO	-
1708	ZINC04198226	1699	0.3572402436564695	NO	-
1709	ZINC04317041	1743	0.3565660343706369	NO	-
1710	ZINC03090040	789	0.35641585384718316	NO	-
1711	ZINC03856168	1145	0.3564077150453829	NO	-
1712	ZINC00498511	99	0.35562049139922186	NO	-
1713	ZINC00379841	44	0.35511206189779965	NO	-
1714	ZINC03982879	1629	0.3545972132493251	NO	-
1715	ZINC03506641	967	0.3543638954347	NO	-
1716	ZINC03973290	1618	0.3540009992207063	NO	-
1717	ZINC00410679	47	0.3539016644415271	NO	-
1718	ZINC03234941	811	0.3537945797785619	NO	-
1719	ZINC03234941	812	0.3537945797785619	NO	-
1720	ZINC02846257	736	0.3535381316723123	NO	-
1721	ZINC02975286	766	0.35298095043106664	NO	-
1722	ZINC03973842	1619	0.3529516985851446	NO	-
1723	ZINC00419620	65	0.352813405817606	NO	-
1724	ZINC03410108	893	0.3525496963040427	NO	-
1725	ZINC00422054	83	0.35240731873267833	NO	-
1726	ZINC00422256	85	0.3523919496529633	NO	-
1727	ZINC03440046	909	0.3523101035670025	NO	-
1728	ZINC00249762	27	0.352275053817958	NO	-
1729	ZINC02620172	678	0.35208339700016117	NO	-
1730	ZINC00419051	58	0.35203153465747666	NO	-
1731	ZINC04181805	1695	0.3515047360866901	NO	-
1732	ZINC02785627	731	0.3514489881973792	NO	-
1733	ZINC03853001	1130	0.35136367141265645	NO	-
1734	ZINC03534993	990	0.3512913404899524	NO	-
1735	ZINC03470148	933	0.35096397241903643	NO	-
1736	ZINC03470145	932	0.35094396549798035	NO	-
1737	ZINC02777568	729	0.3504407108349188	NO	-
1738	ZINC00421421	78	0.3504026825966319	NO	-
1739	ZINC03209303	798	0.3501967221491651	NO	-
1740	ZINC03456282	929	0.35018390297088486	NO	-
1741	ZINC01141626	160	0.35001692452255534	NO	-
1742	ZINC04314550	1732	0.34999429117930675	NO	-
1743	ZINC00652448	127	0.3493265033463236	NO	-
1744	ZINC03862042	1397	0.34927163849618686	NO	-
1745	ZINC00420479	67	0.3490884821586639	NO	-
1746	ZINC00827458	139	0.3489895676235901	NO	-
1747	ZINC00972349	144	0.3488524475400895	NO	-
1748	ZINC03463755	931	0.3482642447879647	NO	-
1749	ZINC01050797	147	0.34813748409257617	NO	-
1750	ZINC03851692	1125	0.3477562007379208	NO	-
1751	ZINC02006393	245	0.34769916738250806	NO	-
1752	ZINC03851694	1126	0.34757474612325107	NO	-
1753	ZINC00420614	70	0.34751173431469146	NO	-
1754	ZINC00089874	16	0.34737145069241165	NO	-
1755	ZINC03851699	1127	0.34725818498525046	NO	-
1756	ZINC03992177	1643	0.3471786339051748	NO	-
1757	ZINC03535340	993	0.3469621339575454	NO	-
1758	ZINC01496539	174	0.3468927360950674	NO	-
1759	ZINC00089910	17	0.3468573844918412	NO	-
1760	ZINC00420580	69	0.3467533014103148	NO	-
1761	ZINC00540639	109	0.3466280741417463	NO	-
1762	ZINC01077063	151	0.34516270775981833	NO	-
1763	ZINC02449324	623	0.3451200911161954	NO	-
1764	ZINC03853004	1133	0.3451125400642153	NO	-
1765	ZINC03248313	819	0.3442467892732653	NO	-
1766	ZINC02843257	735	0.3436133605946325	NO	-
1767	ZINC02624199	681	0.34337728941241785	NO	-
1768	ZINC00420955	75	0.342868048565516	NO	-
1769	ZINC01509623	176	0.342549276855915	NO	-
1770	ZINC03814157	0	0.3425046854754737	YES	0
1771	ZINC00422014	82	0.3423060577782336	NO	-
1772	ZINC02020159	247	0.34221133242668783	NO	-
1773	ZINC04165053	1688	0.3421645043573672	NO	-
1774	ZINC00420965	76	0.34139532089144164	NO	-
1775	ZINC04314666	1734	0.34127637837383823	NO	-
1776	ZINC00419154	59	0.3412563625266738	NO	-
1777	ZINC03855700	1139	0.33978810916704427	NO	-
1778	ZINC02452327	624	0.3396550537130965	NO	-
1779	ZINC00418612	55	0.33962037756878477	NO	-
1780	ZINC03892748	1578	0.33959303161646526	NO	-
1781	ZINC02453425	625	0.3392516213052263	NO	-
1782	ZINC00567040	116	0.338858513788849	NO	-
1783	ZINC03534593	988	0.33862930989817636	NO	-
1784	ZINC03286843	840	0.3384612467987677	NO	-
1785	ZINC02713783	710	0.3380779768885284	NO	-
1786	ZINC04316859	1741	0.337838958055913	NO	-
1787	ZINC00089825	14	0.33600157284782856	NO	-
1788	ZINC02879043	750	0.33568486294946803	NO	-
1789	ZINC04268820	1724	0.3356306718244873	NO	-
1790	ZINC00571039	117	0.3353400564218795	NO	-
1791	ZINC03814160	13	0.3352730384769809	YES	3
1792	ZINC03513201	975	0.3351788178388883	NO	-
1793	ZINC00386460	46	0.33507778213118444	NO	-
1794	ZINC00419626	66	0.3343535374697868	NO	-
1795	ZINC00421567	79	0.3340271152795315	NO	-
1796	ZINC00082060	11	0.3339284479268141	NO	-
1797	ZINC00419039	57	0.3338163013096525	NO	-
1798	ZINC03450297	923	0.33291813595082614	NO	-
1799	ZINC00107874	20	0.3320461446631592	NO	-
1800	ZINC02466823	638	0.3317543293855634	NO	-
1801	ZINC03439455	908	0.3315714801404602	NO	-
1802	ZINC02731603	716	0.33136200801290766	NO	-
1803	ZINC03396109	881	0.32701251824329547	NO	-
1804	ZINC00249594	26	0.3268283246487031	NO	-
1805	ZINC00416839	54	0.3258101897000296	NO	-
1806	ZINC02876991	749	0.3255336347598147	NO	-
1807	ZINC01332221	167	0.3235297038660272	NO	-
1808	ZINC02645088	691	0.3225382048200272	NO	-
1809	ZINC00420510	68	0.3224969039521822	NO	-
1810	ZINC00544608	113	0.32200586633346334	NO	-
1811	ZINC03855700	1140	0.3211335538191414	NO	-
1812	ZINC03855700	1141	0.3211335538191414	NO	-
1813	ZINC04066922	1660	0.3192269181685156	NO	-
1814	ZINC03853771	1134	0.3189236091869661	NO	-
1815	ZINC00418617	56	0.3185751727028682	NO	-
1816	ZINC00557304	115	0.31797542890348157	NO	-
1817	ZINC02700579	708	0.3175078165534581	NO	-
1818	ZINC00524985	101	0.3151036719328907	NO	-
1819	ZINC00466617	93	0.3148605394115786	NO	-
1820	ZINC04066922	1661	0.3140313963671938	NO	-
1821	ZINC03853771	1135	0.31372990120848854	NO	-
1822	ZINC01443612	169	0.3135913896862959	NO	-
1823	ZINC00072422	10	0.3135696322607931	NO	-
1824	ZINC01414582	168	0.3126152635536426	NO	-
1825	ZINC00420707	73	0.3118011252788128	NO	-
1826	ZINC00420707	72	0.3107839838692908	NO	-
1827	ZINC01443612	170	0.3100836033076424	NO	-
1828	ZINC01100427	154	0.3099699916641831	NO	-
1829	ZINC00420707	74	0.3082937370070139	NO	-
1830	ZINC02956395	762	0.3077306276368028	NO	-
1831	ZINC00375139	38	0.3070288971294795	NO	-
1832	ZINC04355340	1763	0.3066095742279416	NO	-
1833	ZINC03567250	994	0.3065791785159966	NO	-
1834	ZINC00822453	137	0.30642172757555447	NO	-
1835	ZINC04101653	1675	0.3046744548609842	NO	-
1836	ZINC03358551	873	0.30425753492376406	NO	-
1837	ZINC01443612	171	0.2956328141485431	NO	-
1838	ZINC04099170	1674	0.29484940057360026	NO	-
1839	ZINC03567925	995	0.28321036900340724	NO	-
1840	ZINC02521491	650	0.2692653071889246	NO	-
1841	ZINC02832691	734	0.2610784335954262	NO	-
1842	ZINC02463844	637	0.24945026321617852	NO	-
