# Supplementary material for: Optimal assignment methods for ligand-based virtual screening
Source: J Cheminform. 2009 Aug 25;1:14. doi: 10.1186/1758-2946-1-14 (PMC2820492; doi:10.1186/1758-2946-1-14)
Supplement: Additional file 2 — Archive of the result files. The file Results.tar.gz is a Gzip compressed Tar archive containing the results file of each method for each data set. The result files are tab-separated plain text files including the following information: method name, active data set with size, cluster information and the distribution of the molecules over the clusters, decoy data set with size, ratio active:decoy, AUC, awAUC, BEDROC scores for predefined alpha values as suggested by Truchon and Bayly [63], relative enrichment factor [67], ROC enrichments, awROC enrichments at predefined false positive fractions, chemotype enrichment, ROC data points, and the ranking of each structure. [file 1758-2946-1-14-S2.zip › Results/OAK.SQ.DUD=ache.Q.ACHE_E20.sdf.A.DUD_ache_clustered_I_MM.sdf.D.DUD_ache_decoys_ID_pass_MWPass_I_MM.s0000644]

###################################################################################################
# Screening Result File
# User: jahn
# Method used: OAK
> <Method_Name>
OAK
# Screening mode: Single Query Screening
#	Calculations performed: 3959
#	Start time of the calculation: Fri Mar 06 00:16:02 CET 2009
#	End time of the calculation: Fri Mar 06 00:18:19 CET 2009
# Data set information
#	Query molecule name:	E20 from data set: ./data/queries/ACHE_E20.sdf
#	Active data set: /rahome/chemoinf/SVS/data/actives/DUD_ache_clustered_I_MM.sdf with cluster information
#		Size: 100 molecules
#		Number of clusters: 19
#		Cluster Summery:
#			Cluster number	# molecules	% of actives
#			0		1		1.0
#			1		14		14.0
#			2		3		3.0
#			3		1		1.0
#			4		1		1.0
#			5		1		1.0
#			6		1		1.0
#			7		1		1.0
#			8		1		1.0
#			9		21		21.0
#			10		20		20.0
#			11		7		7.0
#			12		12		12.0
#			13		7		7.0
#			14		1		1.0
#			15		5		5.0
#			16		1		1.0
#			17		1		1.0
#			18		1		1.0
#	Decoy data set: /rahome/chemoinf/SVS/data/decoys/DUD_ache_decoys_ID_pass_MWPass_I_MM.sdf
#		Size: 3859 molecules
#	Ratio actives : decoys
#		1.0 : 38.59
#	The active and decoy data set were part of the DUD with problem identifier: ache
> <AUC>
#	 ROC AUC
	0.6906504275719099
> <awAUC>
#	 ROC awAUC
	0.4362095638162523
> <BEDROC Scores>
#	Alpha Values	BEDROC Scores	Literature: J. Chem. Inf. Model., Vol. 47, No. 2, 2007, 488-508
	106.9	0.5291
	100.0	0.5146
	53.6	0.4255
	50.0	0.4206
	32.2	0.4087
	20.0	0.4261
	16.1	0.4416
	10.0	0.4865
	8.0	0.5108
> <Relative enrichment factor>
#	Fraction dataset	Enrichment factor	 Literature: DOI: 10.1021/ci800303k
	0.0010	75.77671129072998
	0.01	63.14725940894164
	0.02	32.83657489264966
	0.05	35.0
	0.1	52.0
	0.2	65.0
	0.25	67.0
> <ROC Enrichments>
#	True decoy fraction	Enrichment	Literature: J Comput Aided Mol Des (2008) 22:133-139
	0.1	212.245
	0.5	48.2375
	1.0	25.726666666666667
	2.0	14.347564102564101
	5.0	7.797979274611399
	10.0	5.198652849740933
> <awROC Enrichments>
#	Decoy fraction	Enrichment
	0.1	105.78399122807018
	0.5	24.541885964912275
	1.0	13.019568151147098
	2.0	7.470752201015359
	5.0	3.921289623021283
	10.0	2.5118804134689046
> <Chemotype enrichment>
#	% data set	% active cluster	Literature: http://dud.docking.org/wombat/
	0.0	0.0
	0.025	0.0
	0.025	5.263
	0.177	5.263
	0.177	10.526
	0.202	10.526
	0.202	15.789
	0.834	15.789
	0.834	21.053
	0.909	21.053
	0.909	26.316
	2.198	26.316
	2.198	31.579
	12.074	31.579
	12.074	36.842
	34.352	36.842
	34.352	42.105
	37.686	42.105
	37.686	47.368
	41.879	47.368
	41.879	52.632
	91.387	52.632
	91.387	57.895
	98.03	57.895
	98.03	63.158
	98.484	63.158
	98.484	68.421
	99.444	68.421
	99.444	73.684
	99.874	73.684
	99.874	78.947
	99.899	78.947
	99.899	84.211
	99.924	84.211
	99.924	89.474
	99.949	89.474
	99.949	94.737
	100.0	94.737
	100.0	100.0
> <ROC curve data>
#	False positive rate	true positive rate
	0.0	0.0
	0.0	0.17
	3.0E-4	0.17
	3.0E-4	0.22
	0.0026	0.22
	0.0026	0.23
	0.0031	0.23
	0.0031	0.25
	0.0057	0.25
	0.0057	0.26
	0.0155	0.26
	0.0155	0.27
	0.0184	0.27
	0.0184	0.28
	0.0194	0.28
	0.0194	0.29
	0.029	0.29
	0.029	0.3
	0.0327	0.3
	0.0327	0.31
	0.036	0.31
	0.036	0.32
	0.0365	0.32
	0.0365	0.33
	0.0373	0.33
	0.0373	0.34
	0.0381	0.34
	0.0381	0.35
	0.0433	0.35
	0.0433	0.36
	0.0435	0.36
	0.0435	0.37
	0.0461	0.37
	0.0461	0.38
	0.049	0.38
	0.049	0.39
	0.0503	0.39
	0.0503	0.4
	0.0521	0.4
	0.0521	0.41
	0.058	0.41
	0.058	0.42
	0.063	0.42
	0.063	0.43
	0.064	0.43
	0.064	0.44
	0.0661	0.44
	0.0661	0.45
	0.0663	0.45
	0.0663	0.47
	0.0679	0.47
	0.0679	0.48
	0.0684	0.48
	0.0684	0.49
	0.0808	0.49
	0.0808	0.5
	0.0837	0.5
	0.0837	0.51
	0.0842	0.51
	0.0842	0.52
	0.1	0.52
	0.1	0.53
	0.1099	0.53
	0.1099	0.54
	0.1254	0.54
	0.1254	0.55
	0.128	0.55
	0.128	0.56
	0.1296	0.56
	0.1296	0.57
	0.1407	0.57
	0.1407	0.58
	0.1542	0.58
	0.1542	0.59
	0.1555	0.59
	0.1555	0.6
	0.1581	0.6
	0.1581	0.61
	0.1684	0.61
	0.1684	0.62
	0.1703	0.62
	0.1703	0.63
	0.1728	0.63
	0.1728	0.64
	0.1778	0.64
	0.1778	0.65
	0.1956	0.65
	0.1956	0.66
	0.2107	0.66
	0.2107	0.67
	0.2459	0.67
	0.2459	0.68
	0.3314	0.68
	0.3314	0.69
	0.3343	0.69
	0.3343	0.7
	0.3682	0.7
	0.3682	0.71
	0.3861	0.71
	0.3861	0.72
	0.3884	0.72
	0.3884	0.73
	0.3985	0.73
	0.3985	0.74
	0.4102	0.74
	0.4102	0.75
	0.5647	0.75
	0.5647	0.76
	0.9176	0.76
	0.9176	0.77
	0.9855	0.77
	0.9855	0.78
	0.9899	0.78
	0.9899	0.79
	0.9902	0.79
	0.9902	0.8
	0.9987	0.8
	0.9987	0.83
	0.9997	0.83
	0.9997	0.87
	1.0	0.87
	1.0	1.0
> <Screening Table>
# Rank	Mol name	Index in data set	Similarity 2 query	Active	Cluster number
1	ZINC03779000	57	0.9015244318039864	YES	10
2	ZINC03814278	52	0.8935961867255435	YES	10
3	ZINC03814283	54	0.8913706610175867	YES	10
4	ZINC03814279	50	0.8907172575508286	YES	10
5	ZINC03814280	53	0.890078470672125	YES	10
6	ZINC03814277	51	0.8867764862887135	YES	10
7	ZINC03814282	79	0.8843513356387461	YES	12
8	ZINC03814290	91	0.8780473514714647	YES	14
9	ZINC03814275	47	0.8709826024972357	YES	10
10	ZINC03814274	48	0.8698895274644697	YES	10
11	ZINC03814285	58	0.8684433498290361	YES	10
12	ZINC03814286	59	0.8671970597232883	YES	10
13	ZINC03814287	60	0.8661780693018959	YES	10
14	ZINC03814276	46	0.8652990748096385	YES	10
15	ZINC03814284	55	0.8589684657714637	YES	10
16	ZINC03814273	49	0.8559976805331809	YES	10
17	ZINC03814281	61	0.8499897979462147	YES	10
18	ZINC03789952	1603	0.8481190972064457	NO	-
19	ZINC03814291	56	0.83794041242075	YES	10
20	ZINC03814288	63	0.8270840213968801	YES	10
21	ZINC03789953	64	0.8266033457474231	YES	10
22	ZINC03814289	62	0.8258114009661124	YES	10
23	ZINC03814292	45	0.8137575512144563	YES	10
24	ZINC02638493	891	0.7911514921655599	NO	-
25	ZINC03994701	3255	0.7882110358362747	NO	-
26	ZINC03794993	1626	0.7872665090406227	NO	-
27	ZINC03847179	1797	0.7864024757766941	NO	-
28	ZINC03803913	1675	0.7819897331213939	NO	-
29	ZINC03373848	1267	0.7803018736430447	NO	-
30	ZINC03998578	3273	0.7794966868588984	NO	-
31	ZINC03862437	2138	0.7793217042422876	NO	-
32	ZINC03927104	2712	0.7772597800620323	NO	-
33	ZINC03814263	39	0.7740432516647726	YES	9
34	ZINC03972308	2993	0.7731567806242138	NO	-
35	ZINC02636998	890	0.7718896290761366	NO	-
36	ZINC03814245	71	0.77100245822094	YES	11
37	ZINC03814244	70	0.7699034878023898	YES	11
38	ZINC02636996	889	0.7698941862237061	NO	-
39	ZINC03776790	1530	0.769241175627738	NO	-
40	ZINC03795011	1628	0.7691716515119791	NO	-
41	ZINC03636053	1465	0.7687501454724702	NO	-
42	ZINC03952637	2779	0.7687107897414395	NO	-
43	ZINC03636062	1466	0.7683726571317904	NO	-
44	ZINC02022757	443	0.7682321489771161	NO	-
45	ZINC03799138	1642	0.7656754780151253	NO	-
46	ZINC03863021	2264	0.7652827919440008	NO	-
47	ZINC02220495	613	0.7652001808839417	NO	-
48	ZINC03814223	77	0.7650786661375901	YES	12
49	ZINC04040000	3379	0.7644874424213816	NO	-
50	ZINC03783342	1570	0.7641989263398363	NO	-
51	ZINC03636045	1464	0.7636288070717425	NO	-
52	ZINC01270767	156	0.7634551978925692	NO	-
53	ZINC03862519	2146	0.7612198516347717	NO	-
54	ZINC03862275	2097	0.7594869449571876	NO	-
55	ZINC03855959	1937	0.7594832347885213	NO	-
56	ZINC04315236	3632	0.7587169122243402	NO	-
57	ZINC03863738	2342	0.7585939404391776	NO	-
58	ZINC04240820	3575	0.7580825642158933	NO	-
59	ZINC03959146	2821	0.754439078520781	NO	-
60	ZINC01897524	375	0.7534188921696484	NO	-
61	ZINC03800128	1653	0.7531520879221363	NO	-
62	ZINC03944750	2761	0.7529503366264803	NO	-
63	ZINC02021449	439	0.7528042107425412	NO	-
64	ZINC03806997	1697	0.7525611383522064	NO	-
65	ZINC01485343	174	0.7518444889199907	NO	-
66	ZINC03803925	1678	0.7513278877923634	NO	-
67	ZINC03799140	1643	0.7510697651080569	NO	-
68	ZINC03795003	1627	0.7508553411083463	NO	-
69	ZINC03794989	1625	0.7504300960514573	NO	-
70	ZINC04564936	3791	0.7503725743363601	NO	-
71	ZINC03778419	1541	0.7500471690405933	NO	-
72	ZINC01897523	374	0.7491083935223428	NO	-
73	ZINC03684161	1493	0.7483343446066837	NO	-
74	ZINC03959139	2820	0.7482433849519173	NO	-
75	ZINC03944750	2763	0.7479356894267841	NO	-
76	ZINC03983723	3166	0.7474190506311835	NO	-
77	ZINC02320788	668	0.747417116197911	NO	-
78	ZINC02763662	987	0.7473724425600173	NO	-
79	ZINC02433623	745	0.7472588940768659	NO	-
80	ZINC02763661	986	0.7471871078780119	NO	-
81	ZINC03637978	1468	0.7471690105800232	NO	-
82	ZINC03890217	2558	0.7469978380023213	NO	-
83	ZINC04464939	3757	0.7469978380023213	NO	-
84	ZINC03944750	2762	0.7463037941989058	NO	-
85	ZINC04214622	3541	0.746193816515426	NO	-
86	ZINC02498136	812	0.7458603662859095	NO	-
87	ZINC03814231	84	0.7457639232778392	YES	13
88	ZINC01550088	212	0.7454041870730143	NO	-
89	ZINC03857097	2003	0.7449167091427754	NO	-
90	ZINC04464112	3754	0.7449167091427754	NO	-
91	ZINC03980421	3094	0.7446929157411468	NO	-
92	ZINC02049848	450	0.744665005036372	NO	-
93	ZINC04515135	3784	0.7444296349637047	NO	-
94	ZINC03980424	3096	0.7431427669745276	NO	-
95	ZINC03975579	3028	0.7429697816270999	NO	-
96	ZINC03863205	2302	0.7427422302870395	NO	-
97	ZINC03863204	2301	0.7426084477784823	NO	-
98	ZINC03969677	2897	0.742285153444698	NO	-
99	ZINC03814251	72	0.7410418111158426	YES	12
100	ZINC02383359	700	0.7405486496106458	NO	-
101	ZINC03803752	1674	0.7404463898699114	NO	-
102	ZINC03975582	3029	0.7384635633059823	NO	-
103	ZINC03621002	1433	0.7382515126057716	NO	-
104	ZINC03814230	86	0.7379905136714682	YES	13
105	ZINC03795706	1633	0.7373528272663126	NO	-
106	ZINC03997265	3270	0.7372077419219235	NO	-
107	ZINC04383657	3702	0.7371650446102641	NO	-
108	ZINC03928210	2725	0.7369946058004669	NO	-
109	ZINC01688515	269	0.7369454091439608	NO	-
110	ZINC02888924	1025	0.7367046407816135	NO	-
111	ZINC04302772	3615	0.7361342990728758	NO	-
112	ZINC03997957	3272	0.7359079387688156	NO	-
113	ZINC04368045	3692	0.7358837137748643	NO	-
114	ZINC04302772	3616	0.7356493014195817	NO	-
115	ZINC03955938	2793	0.735638604395019	NO	-
116	ZINC03781975	1560	0.7355536582848209	NO	-
117	ZINC04024566	3363	0.7350040244833161	NO	-
118	ZINC04024566	3362	0.734889588890462	NO	-
119	ZINC02131252	543	0.734659292660298	NO	-
120	ZINC02651801	900	0.7343473387943341	NO	-
121	ZINC02651799	899	0.7339138104672313	NO	-
122	ZINC02296728	658	0.7338334130806681	NO	-
123	ZINC03114544	1098	0.7337317036752454	NO	-
124	ZINC03927109	2713	0.7334700089414432	NO	-
125	ZINC03944750	2760	0.7334675901231529	NO	-
126	ZINC03582984	1369	0.733347315107241	NO	-
127	ZINC03862350	2103	0.7331624680285677	NO	-
128	ZINC02114067	477	0.733013652572547	NO	-
129	ZINC03304133	1197	0.7329800740634711	NO	-
130	ZINC02514717	833	0.7328708291184607	NO	-
131	ZINC03398580	1272	0.7326567158687023	NO	-
132	ZINC04311036	3629	0.7326450974227945	NO	-
133	ZINC03109311	1094	0.7324651097751353	NO	-
134	ZINC04241368	3576	0.7311298390452697	NO	-
135	ZINC02701385	952	0.7311263509794175	NO	-
136	ZINC03864390	2431	0.7310002688633095	NO	-
137	ZINC02902533	1033	0.7309970676407418	NO	-
138	ZINC01622120	238	0.7307058203114799	NO	-
139	ZINC03980421	3095	0.7306793978709203	NO	-
140	ZINC04393142	3713	0.730548492823397	NO	-
141	ZINC02021910	442	0.7300865808832105	NO	-
142	ZINC03814235	87	0.7297705379762404	YES	13
143	ZINC02630471	874	0.729356160178784	NO	-
144	ZINC03245554	1156	0.7291583759147433	NO	-
145	ZINC02158225	567	0.7290992305870776	NO	-
146	ZINC03621438	1434	0.7289342630216076	NO	-
147	ZINC03363673	1264	0.728775756866662	NO	-
148	ZINC03363676	1265	0.7285730718890601	NO	-
149	ZINC03783340	1569	0.7284673815103159	NO	-
150	ZINC03891104	2589	0.7283160612556402	NO	-
151	ZINC03434597	1297	0.7280568610341944	NO	-
152	ZINC03988692	3227	0.7280351933568627	NO	-
153	ZINC04217335	3552	0.7277631533809122	NO	-
154	ZINC03891105	2590	0.7277290102129771	NO	-
155	ZINC03903636	2667	0.7271948264882947	NO	-
156	ZINC03862472	2141	0.7271599133620559	NO	-
157	ZINC03814272	27	0.7267588749530844	YES	9
158	ZINC03980420	3092	0.726695369502826	NO	-
159	ZINC03980424	3097	0.7265942249999838	NO	-
160	ZINC03970575	2957	0.726567163566757	NO	-
161	ZINC02344838	683	0.7260302718237992	NO	-
162	ZINC03975054	3023	0.7260175519875949	NO	-
163	ZINC03969810	2916	0.7258641116977727	NO	-
164	ZINC03813883	1721	0.725831578338778	NO	-
165	ZINC03975055	3024	0.725660472234985	NO	-
166	ZINC01225398	143	0.7255976188464814	NO	-
167	ZINC04122115	3452	0.7254170598461179	NO	-
168	ZINC03790326	1605	0.7253746248307374	NO	-
169	ZINC03960001	2822	0.7251723673646532	NO	-
170	ZINC03778452	1542	0.7249948029396817	NO	-
171	ZINC03814259	33	0.7248441277981111	YES	9
172	ZINC04392526	3709	0.7248216113154033	NO	-
173	ZINC04315238	3633	0.7246147500578727	NO	-
174	ZINC03814258	32	0.7244831755692703	YES	9
175	ZINC04321656	3637	0.7241754026325459	NO	-
176	ZINC04393143	3714	0.7239441614221879	NO	-
177	ZINC03980760	3104	0.7239404554464851	NO	-
178	ZINC03814257	31	0.7238524152306365	YES	9
179	ZINC03345477	1248	0.7235660651068793	NO	-
180	ZINC03980810	3113	0.7235354636051049	NO	-
181	ZINC03582664	1367	0.7231798223373986	NO	-
182	ZINC03814232	89	0.7229161417713227	YES	13
183	ZINC04007012	3349	0.7228613207027441	NO	-
184	ZINC03413927	1281	0.7223313573224841	NO	-
185	ZINC01831625	330	0.7223155632733709	NO	-
186	ZINC03794354	1618	0.722279931851362	NO	-
187	ZINC03970578	2959	0.7221466807250343	NO	-
188	ZINC00585886	44	0.7221158153886065	NO	-
189	ZINC04181107	3514	0.7220657964339277	NO	-
190	ZINC03790292	1604	0.7218474540561547	NO	-
191	ZINC04214865	3542	0.7217872042541075	NO	-
192	ZINC02860560	1012	0.7216247922623616	NO	-
193	ZINC03980809	3112	0.7215747681376496	NO	-
194	ZINC04368045	3693	0.7213194179900223	NO	-
195	ZINC03778694	1543	0.7211931177752379	NO	-
196	ZINC03607821	1396	0.721181075927626	NO	-
197	ZINC00209567	25	0.7208817624627252	NO	-
198	ZINC02395221	706	0.7207481844053896	NO	-
199	ZINC04187885	3522	0.7207246400330701	NO	-
200	ZINC03862844	2233	0.7199896554799391	NO	-
201	ZINC03640601	1469	0.7199323490777524	NO	-
202	ZINC03862843	2232	0.7199015414890115	NO	-
203	ZINC03814266	29	0.7198585875109431	YES	9
204	ZINC03949133	2766	0.7195522215646196	NO	-
205	ZINC03814255	36	0.7195495094917495	YES	9
206	ZINC04339770	3660	0.719465444523164	NO	-
207	ZINC03855989	1939	0.7194215348583842	NO	-
208	ZINC04040188	3381	0.7194062347744385	NO	-
209	ZINC02399600	709	0.7193841794040556	NO	-
210	ZINC02449952	763	0.7193661413707608	NO	-
211	ZINC02007101	419	0.7190396280065392	NO	-
212	ZINC03862636	2172	0.7188629933939327	NO	-
213	ZINC03987769	3201	0.718672893125274	NO	-
214	ZINC04040188	3380	0.7186541462591043	NO	-
215	ZINC03987770	3202	0.7186234219189875	NO	-
216	ZINC03814247	67	0.7185759758233131	YES	11
217	ZINC02490837	809	0.7185570007834432	NO	-
218	ZINC03970150	2939	0.7184831764529344	NO	-
219	ZINC03863053	2282	0.7184135804775668	NO	-
220	ZINC03823999	1778	0.7183989364825102	NO	-
221	ZINC03863051	2280	0.7183783620719998	NO	-
222	ZINC03537957	1327	0.7183751386771121	NO	-
223	ZINC03863012	2263	0.7183635434767784	NO	-
224	ZINC03863052	2281	0.7182949513984294	NO	-
225	ZINC04392539	3710	0.718278129955927	NO	-
226	ZINC02211816	601	0.7182482688482126	NO	-
227	ZINC04339667	3657	0.7181479119464187	NO	-
228	ZINC03814246	69	0.7179250779086594	YES	11
229	ZINC03980759	3103	0.717719499204943	NO	-
230	ZINC03987772	3203	0.7176561579617752	NO	-
231	ZINC03790721	1608	0.7175538064475677	NO	-
232	ZINC02238339	626	0.7172658303980861	NO	-
233	ZINC03896335	2649	0.7172534803907777	NO	-
234	ZINC03814254	37	0.7169211366645994	YES	9
235	ZINC04392541	3711	0.7168164821360501	NO	-
236	ZINC02402626	713	0.7167840586032214	NO	-
237	ZINC02346814	684	0.7165086588868524	NO	-
238	ZINC03862838	2230	0.7164063764837155	NO	-
239	ZINC03583021	1370	0.7163794850653162	NO	-
240	ZINC01851883	350	0.7163413634371167	NO	-
241	ZINC03894027	2645	0.7163373383749735	NO	-
242	ZINC03814233	85	0.7163371410014107	YES	13
243	ZINC02423455	728	0.7162830275062869	NO	-
244	ZINC03629900	1445	0.7162812839834938	NO	-
245	ZINC03905207	2675	0.7162225930222134	NO	-
246	ZINC03417580	1288	0.7161133942642778	NO	-
247	ZINC03863703	2337	0.7160530446734807	NO	-
248	ZINC03905206	2674	0.7159135506347809	NO	-
249	ZINC03417583	1289	0.7159105168459178	NO	-
250	ZINC03805391	1688	0.7156894325180092	NO	-
251	ZINC03208755	1135	0.7156607398913388	NO	-
252	ZINC03863918	2388	0.7154189415304584	NO	-
253	ZINC03975578	3027	0.7152973229681625	NO	-
254	ZINC02883663	1019	0.715251639159711	NO	-
255	ZINC03000516	1071	0.7152072192018771	NO	-
256	ZINC03969955	2927	0.715147531210655	NO	-
257	ZINC00585304	40	0.7150830365488708	NO	-
258	ZINC01849669	346	0.7150765206597466	NO	-
259	ZINC02881333	1018	0.7146436300060085	NO	-
260	ZINC04001015	3291	0.7143684265575805	NO	-
261	ZINC02987348	1067	0.7142896170158016	NO	-
262	ZINC02633263	879	0.7141896398880379	NO	-
263	ZINC03889302	2538	0.7141263189974306	NO	-
264	ZINC02458154	776	0.7139001347547392	NO	-
265	ZINC03453997	1310	0.7137352516085346	NO	-
266	ZINC03814220	76	0.713622188371134	YES	12
267	ZINC02696085	944	0.7135904174266338	NO	-
268	ZINC02696083	943	0.7135455534141137	NO	-
269	ZINC03338968	1235	0.7135074660632797	NO	-
270	ZINC03338970	1236	0.7135074599919123	NO	-
271	ZINC04347639	3675	0.7134854120419047	NO	-
272	ZINC01488993	176	0.7134285341025438	NO	-
273	ZINC03000732	1072	0.7134011610686285	NO	-
274	ZINC03454000	1311	0.7132625275988087	NO	-
275	ZINC03980819	3118	0.7129304500813409	NO	-
276	ZINC03893715	2644	0.712820615494061	NO	-
277	ZINC03927646	2721	0.7126691231000278	NO	-
278	ZINC04001052	3297	0.7126162456188823	NO	-
279	ZINC01851881	349	0.7125544495076387	NO	-
280	ZINC02634193	882	0.7124975444549463	NO	-
281	ZINC03332935	1223	0.7123117389979703	NO	-
282	ZINC02458156	777	0.7122813502969313	NO	-
283	ZINC03940564	2739	0.7119324709986434	NO	-
284	ZINC03914942	2695	0.7118234432013945	NO	-
285	ZINC03980420	3093	0.7117259338223334	NO	-
286	ZINC03814215	28	0.7117201894744033	YES	9
287	ZINC03856324	1962	0.7110091431615064	NO	-
288	ZINC03890251	2562	0.7109210838848093	NO	-
289	ZINC01829849	328	0.7108894465484604	NO	-
290	ZINC03991134	3242	0.7107731042922839	NO	-
291	ZINC03814265	30	0.7106809812755326	YES	9
292	ZINC03890249	2561	0.7106307230459341	NO	-
293	ZINC02458158	778	0.7105359727186052	NO	-
294	ZINC03331085	1221	0.7104622081896407	NO	-
295	ZINC03331084	1220	0.7103645115908575	NO	-
296	ZINC03848322	1817	0.7102351930637746	NO	-
297	ZINC03348974	1250	0.7102158693859789	NO	-
298	ZINC03889744	2547	0.7101769316641829	NO	-
299	ZINC02458160	779	0.710133215868629	NO	-
300	ZINC03814222	34	0.7101231813544373	YES	9
301	ZINC03890253	2563	0.7101198805654079	NO	-
302	ZINC03814218	83	0.710007559875413	YES	12
303	ZINC03814242	66	0.7099793655144034	YES	11
304	ZINC02336502	677	0.7099000645643433	NO	-
305	ZINC03970573	2955	0.7098759238763585	NO	-
306	ZINC03987298	3192	0.7097223073859189	NO	-
307	ZINC04628072	3846	0.7096640199041873	NO	-
308	ZINC03776783	1529	0.7096285018183209	NO	-
309	ZINC04464943	3758	0.7096125350347193	NO	-
310	ZINC03814243	68	0.709559543241766	YES	11
311	ZINC02113308	472	0.7095368911978795	NO	-
312	ZINC03890094	2553	0.7093154087262169	NO	-
313	ZINC03814227	75	0.709308915215198	YES	12
314	ZINC02237753	625	0.7092900828809936	NO	-
315	ZINC04004444	3344	0.7091586640034998	NO	-
316	ZINC03795564	1632	0.7091539750269364	NO	-
317	ZINC02122938	520	0.7090620640903054	NO	-
318	ZINC03971400	2978	0.7089849526756019	NO	-
319	ZINC04594768	3796	0.7089752391826573	NO	-
320	ZINC03800823	1656	0.7089653717331749	NO	-
321	ZINC04555743	3788	0.7089176186004585	NO	-
322	ZINC03979287	3068	0.7088858773460646	NO	-
323	ZINC03969560	2894	0.7087137382208841	NO	-
324	ZINC03987297	3191	0.7086815136061126	NO	-
325	ZINC02211713	600	0.7086006380201256	NO	-
326	ZINC03884517	2522	0.7085202688997414	NO	-
327	ZINC03890092	2552	0.708360119373087	NO	-
328	ZINC03795564	1631	0.7083399964668158	NO	-
329	ZINC04301014	3608	0.7082661583673499	NO	-
330	ZINC03958508	2811	0.7078437762094193	NO	-
331	ZINC04262938	3584	0.7077062717009412	NO	-
332	ZINC02880847	1016	0.7076166285173824	NO	-
333	ZINC00585881	43	0.707542053921553	NO	-
334	ZINC04339578	3656	0.7074697377118673	NO	-
335	ZINC03951269	2768	0.7074357116971466	NO	-
336	ZINC03961799	2831	0.7073530378970785	NO	-
337	ZINC03970575	2958	0.7073516496618524	NO	-
338	ZINC03601986	1384	0.7073467831854421	NO	-
339	ZINC04238167	3573	0.7072288272321702	NO	-
340	ZINC01868143	358	0.707128921630328	NO	-
341	ZINC03903636	2668	0.7070828952204918	NO	-
342	ZINC03868650	2461	0.7069593514135616	NO	-
343	ZINC03961105	2828	0.7069456959401778	NO	-
344	ZINC02009236	425	0.7068940603256108	NO	-
345	ZINC03983762	3167	0.7068207303491235	NO	-
346	ZINC03988914	3230	0.706820645125868	NO	-
347	ZINC03783337	1568	0.7068071489498575	NO	-
348	ZINC03617011	1423	0.7068052636124097	NO	-
349	ZINC03610770	1401	0.7066454557396527	NO	-
350	ZINC04001185	3309	0.7066321289107829	NO	-
351	ZINC02121978	516	0.7066241007726901	NO	-
352	ZINC01696399	278	0.7064770956837433	NO	-
353	ZINC03862566	2149	0.7064244051780114	NO	-
354	ZINC03289365	1181	0.7063605471508723	NO	-
355	ZINC04383656	3701	0.7063477860742782	NO	-
356	ZINC02881239	1017	0.7062989337100677	NO	-
357	ZINC03583736	1375	0.7062750991352835	NO	-
358	ZINC03868649	2460	0.7062593089018605	NO	-
359	ZINC03583734	1374	0.706226299765392	NO	-
360	ZINC03863228	2308	0.706139971193446	NO	-
361	ZINC03955875	2789	0.7058637969895997	NO	-
362	ZINC03814216	74	0.7057439732279198	YES	12
363	ZINC02021447	438	0.7056515266723739	NO	-
364	ZINC03980855	3126	0.7056443361070426	NO	-
365	ZINC04367616	3690	0.7056392878776179	NO	-
366	ZINC03002009	1073	0.705613894590683	NO	-
367	ZINC03890276	2565	0.7056026465805727	NO	-
368	ZINC01854208	354	0.7055231967455402	NO	-
369	ZINC02215631	608	0.7055066627917598	NO	-
370	ZINC01846991	345	0.7054448126588124	NO	-
371	ZINC03634244	1456	0.7052289296730702	NO	-
372	ZINC04605114	3808	0.7051439642862811	NO	-
373	ZINC04628071	3845	0.7050741890247897	NO	-
374	ZINC03814264	35	0.7050598827833134	YES	9
375	ZINC02215632	609	0.7050397292296233	NO	-
376	ZINC03889303	2539	0.7050002322554834	NO	-
377	ZINC03814267	40	0.704997080892382	YES	9
378	ZINC03810926	1712	0.7049657113287582	NO	-
379	ZINC02130040	539	0.7049294024897063	NO	-
380	ZINC04001116	3304	0.7048644954677762	NO	-
381	ZINC03982829	3136	0.7046941849914402	NO	-
382	ZINC02407013	715	0.7045900690577883	NO	-
383	ZINC03891619	2608	0.7045662669829302	NO	-
384	ZINC03891618	2607	0.7045268078194905	NO	-
385	ZINC04119117	3446	0.7045163848679098	NO	-
386	ZINC01850749	347	0.7044168207957029	NO	-
387	ZINC03803915	1676	0.704393387753056	NO	-
388	ZINC03862835	2227	0.7043611997721713	NO	-
389	ZINC03862627	2163	0.7042271613601994	NO	-
390	ZINC04001107	3303	0.704186770451246	NO	-
391	ZINC03905655	2679	0.7040273240027745	NO	-
392	ZINC03003243	1075	0.703830380172412	NO	-
393	ZINC02985846	1066	0.7037621284158977	NO	-
394	ZINC03811207	1717	0.7037419846630459	NO	-
395	ZINC02696098	948	0.70368839285609	NO	-
396	ZINC02939309	1050	0.7036767640365247	NO	-
397	ZINC01719653	284	0.7035878221007386	NO	-
398	ZINC03862628	2164	0.7033844882032253	NO	-
399	ZINC02273575	649	0.7031521308706699	NO	-
400	ZINC03980147	3084	0.7029232882584492	NO	-
401	ZINC02658065	908	0.702798831904734	NO	-
402	ZINC03331313	1222	0.7027545231711959	NO	-
403	ZINC03810937	1714	0.7027541863072219	NO	-
404	ZINC01688480	268	0.7027065872718595	NO	-
405	ZINC03970578	2960	0.702656422453557	NO	-
406	ZINC03539903	1335	0.7026322131686296	NO	-
407	ZINC03974576	3018	0.7025074844744381	NO	-
408	ZINC04460922	3751	0.7024204240761124	NO	-
409	ZINC03604550	1391	0.7023459877592332	NO	-
410	ZINC04632950	3853	0.7021940629459692	NO	-
411	ZINC03974575	3017	0.7021370961589088	NO	-
412	ZINC02419396	724	0.7021187744452541	NO	-
413	ZINC01506431	179	0.7018393209348769	NO	-
414	ZINC03632180	1450	0.701718840824689	NO	-
415	ZINC03196250	1123	0.7016507033541852	NO	-
416	ZINC03987924	3217	0.7015755753995221	NO	-
417	ZINC03986395	3177	0.7014427473631205	NO	-
418	ZINC03863978	2391	0.7014381442281411	NO	-
419	ZINC03993904	3254	0.7013379004175903	NO	-
420	ZINC04122134	3454	0.7013191692236054	NO	-
421	ZINC04152703	3500	0.7013106263894793	NO	-
422	ZINC03986398	3178	0.7013098112346611	NO	-
423	ZINC03987923	3216	0.7012640058009608	NO	-
424	ZINC03952350	2775	0.7012031942085344	NO	-
425	ZINC03873721	2495	0.7011533630229169	NO	-
426	ZINC02692776	936	0.7011356716523168	NO	-
427	ZINC02216929	610	0.7011049449769674	NO	-
428	ZINC03868595	2457	0.7010378382901999	NO	-
429	ZINC03873720	2494	0.7009151650020988	NO	-
430	ZINC03868594	2456	0.7009002487126874	NO	-
431	ZINC03215897	1142	0.700824847718834	NO	-
432	ZINC02234677	621	0.7008243657232225	NO	-
433	ZINC03813368	1720	0.7008165073918563	NO	-
434	ZINC03987926	3218	0.7005043185144275	NO	-
435	ZINC03873722	2496	0.7004903206481907	NO	-
436	ZINC04000913	3287	0.7004646742138453	NO	-
437	ZINC03956268	2799	0.7004579395286037	NO	-
438	ZINC02531952	840	0.7003786587906503	NO	-
439	ZINC03814252	38	0.7002070401911741	YES	9
440	ZINC03952630	2778	0.7002031287309377	NO	-
441	ZINC02861641	1013	0.7001753583153453	NO	-
442	ZINC02710217	955	0.7001602974510092	NO	-
443	ZINC04339762	3659	0.7001445302360347	NO	-
444	ZINC02943490	1060	0.7000473059881018	NO	-
445	ZINC03970581	2961	0.6999551043142553	NO	-
446	ZINC03670734	1482	0.6999110364784686	NO	-
447	ZINC02124576	529	0.6999011772103753	NO	-
448	ZINC02007275	420	0.699810154897455	NO	-
449	ZINC02667117	913	0.6997435243837212	NO	-
450	ZINC03889239	2536	0.6997058218713984	NO	-
451	ZINC03893499	2643	0.6996825452184174	NO	-
452	ZINC03604545	1390	0.6996226805492303	NO	-
453	ZINC02428978	735	0.6996204571545024	NO	-
454	ZINC03980151	3088	0.6994593020179506	NO	-
455	ZINC02012822	429	0.6993376602052463	NO	-
456	ZINC03987870	3209	0.699328075703477	NO	-
457	ZINC03344729	1245	0.6992904791655309	NO	-
458	ZINC03980856	3127	0.699197163247398	NO	-
459	ZINC03987871	3210	0.6991941112980636	NO	-
460	ZINC02112468	468	0.6991259078684531	NO	-
461	ZINC03873716	2493	0.6990940595541266	NO	-
462	ZINC04502984	3781	0.6990814530724078	NO	-
463	ZINC03862612	2159	0.6990400196217263	NO	-
464	ZINC03873515	2485	0.6990327545152359	NO	-
465	ZINC04321449	3635	0.6990183234009549	NO	-
466	ZINC03864057	2399	0.6989987170026036	NO	-
467	ZINC03889238	2535	0.6989057894189816	NO	-
468	ZINC01688838	271	0.6989050127157722	NO	-
469	ZINC03969187	2874	0.6988397788338373	NO	-
470	ZINC03604604	1392	0.6987116246456292	NO	-
471	ZINC03862611	2158	0.6986175772682647	NO	-
472	ZINC02039089	449	0.6985934984933183	NO	-
473	ZINC03873731	2498	0.6985407752211981	NO	-
474	ZINC03862624	2161	0.6984878789711954	NO	-
475	ZINC03862625	2162	0.6984667486790542	NO	-
476	ZINC03928487	2726	0.6984312227348991	NO	-
477	ZINC01823524	327	0.6984256241929351	NO	-
478	ZINC03814238	95	0.6982628165994417	YES	15
479	ZINC02434681	747	0.698205026446367	NO	-
480	ZINC03802200	1668	0.6981968995684443	NO	-
481	ZINC03884517	2524	0.6981405073080605	NO	-
482	ZINC03862632	2168	0.6981351565784997	NO	-
483	ZINC01997182	411	0.6979177743234135	NO	-
484	ZINC04323718	3638	0.6975922056942915	NO	-
485	ZINC02428781	734	0.6975521090783953	NO	-
486	ZINC03862631	2167	0.6974465949352722	NO	-
487	ZINC04005613	3346	0.6973568374859879	NO	-
488	ZINC02154505	559	0.6973396930025672	NO	-
489	ZINC03856260	1954	0.6973383098372471	NO	-
490	ZINC02330944	675	0.6973058601503048	NO	-
491	ZINC03958553	2818	0.6973028978661917	NO	-
492	ZINC04001389	3321	0.6972888909233719	NO	-
493	ZINC03862186	2091	0.6972328381516516	NO	-
494	ZINC02104175	464	0.6971299482870725	NO	-
495	ZINC03610775	1402	0.696859360326726	NO	-
496	ZINC02154501	558	0.6966530153108816	NO	-
497	ZINC03855388	1923	0.6966156837378895	NO	-
498	ZINC04127093	3465	0.6965566211892394	NO	-
499	ZINC02761503	984	0.6965392726250695	NO	-
500	ZINC02761504	985	0.6965345296419866	NO	-
501	ZINC03438789	1301	0.6965186695327829	NO	-
502	ZINC02570744	852	0.6964896437934577	NO	-
503	ZINC03206152	1130	0.6964819868095187	NO	-
504	ZINC03977273	3050	0.6963801665534778	NO	-
505	ZINC03958554	2819	0.6963480299281688	NO	-
506	ZINC03855967	1938	0.6962849943774994	NO	-
507	ZINC03405338	1274	0.696256297044167	NO	-
508	ZINC01482582	173	0.6961417003544519	NO	-
509	ZINC04275514	3605	0.6961392500960869	NO	-
510	ZINC02213392	604	0.696121176683	NO	-
511	ZINC03862435	2136	0.6960022043892714	NO	-
512	ZINC03861970	2064	0.6959438610436544	NO	-
513	ZINC03891647	2609	0.695931880039547	NO	-
514	ZINC04452656	3741	0.6959254969601278	NO	-
515	ZINC03891648	2610	0.6959205582223689	NO	-
516	ZINC01933168	402	0.6958875672593011	NO	-
517	ZINC03862434	2135	0.695873601399774	NO	-
518	ZINC00005164	1	0.6957077388238595	NO	-
519	ZINC04217228	3549	0.6956923933926447	NO	-
520	ZINC02580996	856	0.6955747379088192	NO	-
521	ZINC01805759	313	0.6955707886332139	NO	-
522	ZINC04422622	3729	0.6955314292788917	NO	-
523	ZINC03862630	2166	0.6954987218836264	NO	-
524	ZINC04436860	3738	0.6954667938015089	NO	-
525	ZINC02696101	950	0.6954607254300632	NO	-
526	ZINC03597454	1380	0.6954214261813803	NO	-
527	ZINC03206155	1131	0.6953679846046917	NO	-
528	ZINC03862629	2165	0.6953565255894959	NO	-
529	ZINC03808553	1701	0.6953539462195142	NO	-
530	ZINC02664985	911	0.6953427338325818	NO	-
531	ZINC02696099	949	0.6953191090532778	NO	-
532	ZINC03856378	1979	0.6953050567742014	NO	-
533	ZINC04190387	3527	0.6952547118339906	NO	-
534	ZINC03856379	1980	0.6952386131170856	NO	-
535	ZINC02514714	832	0.6951552189603856	NO	-
536	ZINC03969171	2872	0.695125117606481	NO	-
537	ZINC01229258	146	0.6951214162744659	NO	-
538	ZINC03969172	2873	0.69511154083663	NO	-
539	ZINC03814271	26	0.6950645949004408	YES	9
540	ZINC04619140	3825	0.6949972848811407	NO	-
541	ZINC03808439	1699	0.694907696847542	NO	-
542	ZINC03984291	3168	0.6948841632989388	NO	-
543	ZINC03613915	1406	0.6947671944434143	NO	-
544	ZINC03890340	2569	0.6947070513135077	NO	-
545	ZINC03609005	1397	0.694601257858859	NO	-
546	ZINC03640609	1470	0.6945510572597737	NO	-
547	ZINC03863592	2323	0.6945220767025286	NO	-
548	ZINC03799913	1652	0.6944508499362966	NO	-
549	ZINC03777375	1532	0.6943486403705758	NO	-
550	ZINC03814270	25	0.6942295350766893	YES	9
551	ZINC02213482	605	0.6941796856097661	NO	-
552	ZINC00895131	99	0.694150790187485	NO	-
553	ZINC01891808	367	0.6940484427558493	NO	-
554	ZINC03905209	2677	0.6939462499170499	NO	-
555	ZINC02009585	426	0.6939109330115617	NO	-
556	ZINC03863861	2374	0.6938603128759883	NO	-
557	ZINC03814248	65	0.6938555194568369	YES	11
558	ZINC03325377	1210	0.693854921156038	NO	-
559	ZINC03805378	1687	0.6938479248304694	NO	-
560	ZINC02585703	859	0.6937656979411275	NO	-
561	ZINC02765211	988	0.6936500323614907	NO	-
562	ZINC00756524	70	0.6936044259034125	NO	-
563	ZINC02032246	447	0.6935038293163961	NO	-
564	ZINC03290651	1184	0.6934549877737625	NO	-
565	ZINC01229256	145	0.6934393292631494	NO	-
566	ZINC02432772	743	0.6933012375563116	NO	-
567	ZINC03855389	1924	0.6932972195970677	NO	-
568	ZINC04021762	3356	0.6932690503054049	NO	-
569	ZINC00752344	63	0.693231001859596	NO	-
570	ZINC03986593	3180	0.6931839310060719	NO	-
571	ZINC03808739	1703	0.6931278783581027	NO	-
572	ZINC02429810	737	0.6931152510977258	NO	-
573	ZINC03889121	2531	0.6930318217784226	NO	-
574	ZINC01717565	282	0.6929747311146889	NO	-
575	ZINC03862202	2093	0.6928838044595885	NO	-
576	ZINC03956225	2798	0.6926986689818063	NO	-
577	ZINC02252958	636	0.6926681822975004	NO	-
578	ZINC03863597	2324	0.6925853394453896	NO	-
579	ZINC03554831	1346	0.6925833330995141	NO	-
580	ZINC02429773	736	0.6924956645838987	NO	-
581	ZINC03982888	3143	0.6924863738348008	NO	-
582	ZINC00209359	24	0.6923975504037545	NO	-
583	ZINC04001002	3290	0.6923700171437476	NO	-
584	ZINC03889122	2532	0.6923152298975489	NO	-
585	ZINC03808553	1700	0.6921364426154286	NO	-
586	ZINC03989764	3237	0.6920916214654733	NO	-
587	ZINC04302781	3617	0.6920173905200759	NO	-
588	ZINC03789248	1599	0.6919347526252179	NO	-
589	ZINC02432775	744	0.6918938096646982	NO	-
590	ZINC03214794	1138	0.6917691947442818	NO	-
591	ZINC02927906	1049	0.6917651521553388	NO	-
592	ZINC04122127	3453	0.691761277384865	NO	-
593	ZINC03856306	1959	0.6917376625602626	NO	-
594	ZINC03819340	1756	0.6917320416997553	NO	-
595	ZINC03926973	2711	0.6916684601853154	NO	-
596	ZINC03865719	2440	0.6915663939055204	NO	-
597	ZINC03980808	3111	0.6915648492790303	NO	-
598	ZINC03980807	3110	0.6915635315207274	NO	-
599	ZINC04001001	3289	0.6915219759607424	NO	-
600	ZINC04302781	3618	0.6914959048807297	NO	-
601	ZINC03814269	24	0.6914097223695356	YES	9
602	ZINC03955923	2792	0.6913870836459791	NO	-
603	ZINC03648939	1477	0.6913739888126474	NO	-
604	ZINC03214795	1139	0.6913545864151434	NO	-
605	ZINC03819340	1755	0.6913281244015319	NO	-
606	ZINC03635083	1460	0.6912991270984566	NO	-
607	ZINC04006482	3347	0.6912962023799293	NO	-
608	ZINC04454708	3744	0.691236975904247	NO	-
609	ZINC04455937	3746	0.6912186706955683	NO	-
610	ZINC04001446	3334	0.6912044714140315	NO	-
611	ZINC01666334	258	0.6911829768099973	NO	-
612	ZINC03386155	1270	0.6911612172721407	NO	-
613	ZINC03863028	2269	0.6911560991505665	NO	-
614	ZINC03863026	2267	0.691139239127657	NO	-
615	ZINC02398320	708	0.6910945950279996	NO	-
616	ZINC02759577	981	0.6910010654948011	NO	-
617	ZINC03794816	1622	0.6909872090056988	NO	-
618	ZINC01639770	242	0.6909808676150927	NO	-
619	ZINC03863027	2268	0.6909566992394809	NO	-
620	ZINC02514499	829	0.6909242794982114	NO	-
621	ZINC03984757	3172	0.690876431175662	NO	-
622	ZINC03955840	2788	0.6908622634763008	NO	-
623	ZINC03818939	1745	0.6907983567950342	NO	-
624	ZINC03969398	2885	0.6907867868370916	NO	-
625	ZINC02514713	831	0.6907838802089336	NO	-
626	ZINC03951840	2774	0.6907696943070274	NO	-
627	ZINC03949039	2765	0.6906390403169317	NO	-
628	ZINC03983517	3162	0.6906009299206036	NO	-
629	ZINC04336351	3651	0.6904094566474762	NO	-
630	ZINC02458261	783	0.6903919020340972	NO	-
631	ZINC03799856	1650	0.6903041301424789	NO	-
632	ZINC03900433	2659	0.6903000895994446	NO	-
633	ZINC02100540	459	0.6902874975763659	NO	-
634	ZINC03790716	1607	0.6902264508771319	NO	-
635	ZINC04468473	3770	0.6901989934421209	NO	-
636	ZINC04237307	3571	0.6901820584828534	NO	-
637	ZINC02437336	750	0.6900996750607549	NO	-
638	ZINC03941120	2747	0.6900963529558514	NO	-
639	ZINC03781669	1559	0.6900761402096729	NO	-
640	ZINC04123418	3459	0.6899341113625838	NO	-
641	ZINC04301020	3609	0.6899245047083484	NO	-
642	ZINC04577817	3792	0.6897752145304111	NO	-
643	ZINC03900396	2658	0.6897637832702586	NO	-
644	ZINC03810938	1715	0.6897429692766415	NO	-
645	ZINC04010761	3351	0.6897157153688587	NO	-
646	ZINC03982901	3147	0.6897153535280063	NO	-
647	ZINC04064478	3405	0.68967710828549	NO	-
648	ZINC03780058	1551	0.6896612638244721	NO	-
649	ZINC00006348	3	0.6895221761347945	NO	-
650	ZINC03900372	2657	0.68951590932544	NO	-
651	ZINC01853556	353	0.6894030760525385	NO	-
652	ZINC03969900	2922	0.6892900058166038	NO	-
653	ZINC00022901	8	0.6892753281033892	NO	-
654	ZINC03814221	81	0.6892300568072088	YES	12
655	ZINC03982900	3146	0.6892265525339109	NO	-
656	ZINC02131929	544	0.6892147102941958	NO	-
657	ZINC01850977	348	0.6891341513457361	NO	-
658	ZINC03354454	1255	0.6890206058295114	NO	-
659	ZINC03969901	2923	0.6889620230001161	NO	-
660	ZINC03814234	88	0.688937014767881	YES	13
661	ZINC04238136	3572	0.6889134970902854	NO	-
662	ZINC02298955	661	0.6887746689103329	NO	-
663	ZINC03178953	1112	0.6887720861105128	NO	-
664	ZINC02458262	784	0.6887350785838734	NO	-
665	ZINC03900520	2660	0.6887349745079228	NO	-
666	ZINC03970573	2956	0.6886801935626802	NO	-
667	ZINC02007747	421	0.6886742144084226	NO	-
668	ZINC03787965	1585	0.688672786959219	NO	-
669	ZINC02338295	679	0.6886202001918749	NO	-
670	ZINC01971979	405	0.6886112582174794	NO	-
671	ZINC03814236	90	0.688571766661501	YES	13
672	ZINC02458209	781	0.6885521975522738	NO	-
673	ZINC03936864	2731	0.6885125266364136	NO	-
674	ZINC02458207	780	0.6885121122708217	NO	-
675	ZINC04064066	3403	0.688408201398533	NO	-
676	ZINC00605487	51	0.6883539137091084	NO	-
677	ZINC03862831	2223	0.6882956397847202	NO	-
678	ZINC03352332	1253	0.6882807942942969	NO	-
679	ZINC02521075	838	0.6881901847873689	NO	-
680	ZINC03864340	2406	0.6881283077761713	NO	-
681	ZINC03864341	2407	0.6881115593803293	NO	-
682	ZINC03884517	2525	0.6880779586242629	NO	-
683	ZINC03830227	1790	0.6879701565559968	NO	-
684	ZINC04223543	3560	0.6879406583876264	NO	-
685	ZINC03938038	2738	0.6879077608610619	NO	-
686	ZINC03974959	3021	0.6878660408087938	NO	-
687	ZINC03809310	1711	0.6878645214896789	NO	-
688	ZINC02198427	588	0.6878127317290995	NO	-
689	ZINC03863691	2333	0.6876694060255861	NO	-
690	ZINC04346802	3673	0.6876271296805213	NO	-
691	ZINC03554811	1344	0.6875472531786285	NO	-
692	ZINC00841108	89	0.6875213112727566	NO	-
693	ZINC04088211	3424	0.6874527775798267	NO	-
694	ZINC04217269	3550	0.6873620089256736	NO	-
695	ZINC04367616	3691	0.6873031462358865	NO	-
696	ZINC03890592	2573	0.6872027984891225	NO	-
697	ZINC04393832	3716	0.6871603355047169	NO	-
698	ZINC03862405	2134	0.6871300803136073	NO	-
699	ZINC03284280	1174	0.687083510216916	NO	-
700	ZINC04315212	3631	0.6870517643895876	NO	-
701	ZINC03861899	2052	0.6870338988628112	NO	-
702	ZINC03890594	2574	0.6870071362397318	NO	-
703	ZINC03861897	2051	0.6869478516913604	NO	-
704	ZINC04001322	3314	0.6869129921411755	NO	-
705	ZINC02150022	552	0.6867761898074953	NO	-
706	ZINC03955808	2786	0.6867661559137835	NO	-
707	ZINC03683252	1490	0.6866579717527542	NO	-
708	ZINC03897554	2652	0.6864357508442426	NO	-
709	ZINC03848305	1814	0.6863018720697371	NO	-
710	ZINC03863474	2316	0.6860477503689916	NO	-
711	ZINC02826999	1001	0.6860456032776896	NO	-
712	ZINC03814262	43	0.6860279737050963	YES	9
713	ZINC04001312	3313	0.6858691006039145	NO	-
714	ZINC03856422	1993	0.685864006013163	NO	-
715	ZINC03994986	3260	0.6858032943332589	NO	-
716	ZINC03776479	1526	0.6857730558780339	NO	-
717	ZINC03975318	3025	0.6857717629515009	NO	-
718	ZINC03634741	1459	0.685764512464233	NO	-
719	ZINC03786297	1582	0.6856214765378664	NO	-
720	ZINC03814261	42	0.685598799420969	YES	9
721	ZINC03807025	1698	0.6855384872560021	NO	-
722	ZINC03327279	1211	0.6854876884034632	NO	-
723	ZINC01592299	232	0.6854719716303308	NO	-
724	ZINC03327281	1212	0.685463473262809	NO	-
725	ZINC03928190	2724	0.6852380328686396	NO	-
726	ZINC02907802	1040	0.6852200846755608	NO	-
727	ZINC03969951	2925	0.6851622193060443	NO	-
728	ZINC03173008	1111	0.6851374483744979	NO	-
729	ZINC03971886	2987	0.6850742039489651	NO	-
730	ZINC01298649	161	0.6850166371126111	NO	-
731	ZINC03814229	73	0.6849339504577443	YES	12
732	ZINC03212654	1137	0.6849198515743664	NO	-
733	ZINC02924659	1048	0.6848390488942317	NO	-
734	ZINC03969952	2926	0.6847702850400414	NO	-
735	ZINC03862794	2209	0.6846578248416398	NO	-
736	ZINC02939500	1053	0.6846551496224375	NO	-
737	ZINC02639066	894	0.6845256751432185	NO	-
738	ZINC02427084	733	0.6844259094109971	NO	-
739	ZINC03985873	3176	0.6844219224958173	NO	-
740	ZINC02639067	895	0.6843837674235692	NO	-
741	ZINC03862182	2088	0.6843609622467626	NO	-
742	ZINC03613919	1407	0.6843088443372121	NO	-
743	ZINC03539919	1337	0.6843010202327091	NO	-
744	ZINC03225613	1148	0.6841931290778788	NO	-
745	ZINC03575267	1358	0.6841518498556264	NO	-
746	ZINC03863214	2305	0.6841271609139248	NO	-
747	ZINC04507575	3783	0.6841159035802791	NO	-
748	ZINC03537959	1328	0.6840884084866382	NO	-
749	ZINC03969401	2887	0.6840400254491079	NO	-
750	ZINC03868195	2446	0.6840178334775895	NO	-
751	ZINC03814256	44	0.6839844448959773	YES	9
752	ZINC01892432	369	0.6839318185329486	NO	-
753	ZINC02265165	644	0.683920562122591	NO	-
754	ZINC03293049	1192	0.6839021333393087	NO	-
755	ZINC04303749	3622	0.683889322876189	NO	-
756	ZINC03820255	1758	0.6838595648317914	NO	-
757	ZINC03960843	2826	0.6838312109445679	NO	-
758	ZINC03980776	3106	0.6838099356006195	NO	-
759	ZINC03820255	1757	0.6838006079437273	NO	-
760	ZINC03818268	1742	0.6837882508224091	NO	-
761	ZINC03788112	1586	0.6837318890081857	NO	-
762	ZINC03321376	1206	0.6836908721724844	NO	-
763	ZINC02631334	877	0.6836495341647735	NO	-
764	ZINC03652175	1478	0.683627359924062	NO	-
765	ZINC03868197	2447	0.6836192188642004	NO	-
766	ZINC03984593	3170	0.6835807709193354	NO	-
767	ZINC01298651	162	0.6835332661694767	NO	-
768	ZINC03575281	1359	0.6835187385216247	NO	-
769	ZINC03863858	2373	0.683507259956932	NO	-
770	ZINC03863857	2372	0.6835054474742314	NO	-
771	ZINC03863783	2353	0.683413503953197	NO	-
772	ZINC03952625	2776	0.6834029951513879	NO	-
773	ZINC03003656	1076	0.6831682843859188	NO	-
774	ZINC03864194	2404	0.6831610276744332	NO	-
775	ZINC04029139	3367	0.6831304161426761	NO	-
776	ZINC03293047	1191	0.6829763082401195	NO	-
777	ZINC02327426	672	0.6829375978492471	NO	-
778	ZINC01225295	140	0.6829151997411662	NO	-
779	ZINC00821040	85	0.6827951844411216	NO	-
780	ZINC03863160	2293	0.6827542578272856	NO	-
781	ZINC03891445	2604	0.682745544977448	NO	-
782	ZINC01683406	266	0.6827346111145655	NO	-
783	ZINC03882783	2520	0.6826913991934905	NO	-
784	ZINC03863207	2303	0.682678071619068	NO	-
785	ZINC04001393	3322	0.6826546304968611	NO	-
786	ZINC03827651	1788	0.6824932399805701	NO	-
787	ZINC03890939	2580	0.6823456188632139	NO	-
788	ZINC01817884	322	0.6823296474175449	NO	-
789	ZINC03969933	2924	0.6822677368122398	NO	-
790	ZINC04302785	3619	0.6821001852527776	NO	-
791	ZINC03856351	1970	0.6820802548297894	NO	-
792	ZINC04026777	3366	0.6820773655399549	NO	-
793	ZINC03856352	1971	0.6820418642001926	NO	-
794	ZINC03864373	2427	0.6820049987193013	NO	-
795	ZINC03607676	1395	0.681994884998365	NO	-
796	ZINC04302785	3620	0.6819849056088133	NO	-
797	ZINC03862209	2095	0.6819817108624072	NO	-
798	ZINC03864372	2426	0.6818694068152361	NO	-
799	ZINC03955901	2791	0.6818605116907682	NO	-
800	ZINC03621443	1435	0.6818449071391784	NO	-
801	ZINC03980844	3125	0.6817965174312705	NO	-
802	ZINC02118583	497	0.6817735583397257	NO	-
803	ZINC02118581	496	0.6817295774138272	NO	-
804	ZINC00809677	78	0.6817243835792111	NO	-
805	ZINC03868657	2464	0.6816537234270295	NO	-
806	ZINC02514726	835	0.6815781960323972	NO	-
807	ZINC03537967	1331	0.6815249366662307	NO	-
808	ZINC03537966	1330	0.6814025388463315	NO	-
809	ZINC02667116	912	0.6813989513038448	NO	-
810	ZINC02408414	717	0.6813971127980049	NO	-
811	ZINC03864523	2434	0.6813749144440722	NO	-
812	ZINC03863816	2360	0.681369933825198	NO	-
813	ZINC00014551	5	0.681332615038161	NO	-
814	ZINC03864522	2433	0.681276213705964	NO	-
815	ZINC03972371	2994	0.6812270989482627	NO	-
816	ZINC03952813	2780	0.6812031330908386	NO	-
817	ZINC02012811	427	0.6811713293320375	NO	-
818	ZINC03863817	2361	0.6811588038424925	NO	-
819	ZINC03864056	2398	0.6811564800583215	NO	-
820	ZINC02440259	755	0.6811530279376508	NO	-
821	ZINC03814260	41	0.6811452721034384	YES	9
822	ZINC04001026	3292	0.6810699843904122	NO	-
823	ZINC02458151	774	0.6810246761970391	NO	-
824	ZINC03863818	2362	0.6809790777613224	NO	-
825	ZINC04455946	3747	0.6808709877911725	NO	-
826	ZINC03970581	2962	0.6808653672259737	NO	-
827	ZINC04001027	3293	0.6807509371551317	NO	-
828	ZINC04548716	3786	0.6807290688778803	NO	-
829	ZINC03454010	1312	0.6806331188960283	NO	-
830	ZINC03454013	1313	0.6805834069920952	NO	-
831	ZINC03980151	3089	0.6805433362433626	NO	-
832	ZINC03794824	1624	0.6805281628616767	NO	-
833	ZINC03789744	1602	0.680455386394948	NO	-
834	ZINC04004113	3343	0.6804450990660086	NO	-
835	ZINC04217279	3551	0.6804401698129355	NO	-
836	ZINC00928626	111	0.6804192790228503	NO	-
837	ZINC03109819	1096	0.6802882964062504	NO	-
838	ZINC03018537	1077	0.6800441085512804	NO	-
839	ZINC03989037	3232	0.6800221997247229	NO	-
840	ZINC03965397	2841	0.6799806076802934	NO	-
841	ZINC03905036	2673	0.6799671165407953	NO	-
842	ZINC02514554	830	0.679906825980707	NO	-
843	ZINC00599609	49	0.6798597384471551	NO	-
844	ZINC03980843	3124	0.6797690808354558	NO	-
845	ZINC03868656	2463	0.6796627527843513	NO	-
846	ZINC02502264	823	0.6795238337705445	NO	-
847	ZINC03981725	3128	0.6794615026896649	NO	-
848	ZINC03874298	2509	0.6794544875465878	NO	-
849	ZINC01561600	225	0.6793036465245824	NO	-
850	ZINC00809675	77	0.679296698035388	NO	-
851	ZINC02458152	775	0.6792939259640921	NO	-
852	ZINC03891698	2618	0.6792677946530297	NO	-
853	ZINC03951523	2769	0.6791584077865518	NO	-
854	ZINC03416595	1284	0.6791187160798925	NO	-
855	ZINC02756680	979	0.6791182523518485	NO	-
856	ZINC03416598	1285	0.6790849753432004	NO	-
857	ZINC03891697	2617	0.6790728259416174	NO	-
858	ZINC04627224	3838	0.679069400524275	NO	-
859	ZINC03940821	2743	0.6790638118043816	NO	-
860	ZINC03817803	1740	0.6789864447527448	NO	-
861	ZINC01904624	381	0.6789641116701671	NO	-
862	ZINC03864383	2430	0.6789516350796907	NO	-
863	ZINC03969066	2865	0.6788898923551382	NO	-
864	ZINC03804228	1679	0.6788617596059281	NO	-
865	ZINC04315641	3634	0.6788350729827133	NO	-
866	ZINC04021114	3355	0.6788017394469231	NO	-
867	ZINC03864382	2429	0.6787934555266669	NO	-
868	ZINC04174610	3511	0.678753232571745	NO	-
869	ZINC03889970	2550	0.6785492598856273	NO	-
870	ZINC01904621	380	0.6784290580335013	NO	-
871	ZINC03993327	3252	0.678402603936948	NO	-
872	ZINC03285372	1175	0.6784024656120873	NO	-
873	ZINC03975051	3022	0.6783842772318572	NO	-
874	ZINC04368636	3695	0.6783622125936561	NO	-
875	ZINC03873212	2473	0.6783082330822364	NO	-
876	ZINC03022414	1078	0.6782620281866159	NO	-
877	ZINC03983543	3164	0.6782242875755602	NO	-
878	ZINC03905379	2678	0.6781601116251204	NO	-
879	ZINC02496137	811	0.6781209166303058	NO	-
880	ZINC03814217	78	0.6781027480851931	YES	12
881	ZINC02612896	862	0.6780615015325235	NO	-
882	ZINC03615045	1409	0.6780397554859727	NO	-
883	ZINC03971887	2988	0.6778797755214825	NO	-
884	ZINC03454224	1315	0.6778064728516601	NO	-
885	ZINC04083805	3409	0.6777848411407097	NO	-
886	ZINC03969027	2862	0.677679425240317	NO	-
887	ZINC03808774	1704	0.677630178123542	NO	-
888	ZINC02217176	611	0.677602463313812	NO	-
889	ZINC03855387	1922	0.6775343022244934	NO	-
890	ZINC03969028	2863	0.6775184655393596	NO	-
891	ZINC03861896	2050	0.6774504660159545	NO	-
892	ZINC03818261	1741	0.6773829796697058	NO	-
893	ZINC04054198	3392	0.6773798238573273	NO	-
894	ZINC03986497	3179	0.6773680307554161	NO	-
895	ZINC01996917	410	0.6773618507284188	NO	-
896	ZINC02567725	851	0.6773600218291731	NO	-
897	ZINC03848313	1815	0.6771693470086494	NO	-
898	ZINC03969402	2888	0.6770796998096607	NO	-
899	ZINC03362712	1263	0.6770756208653804	NO	-
900	ZINC03862811	2217	0.6770543622030699	NO	-
901	ZINC03862812	2218	0.6770437009334714	NO	-
902	ZINC02294431	657	0.6769909936272182	NO	-
903	ZINC03082312	1091	0.6769455027008838	NO	-
904	ZINC02294430	656	0.67692738072668	NO	-
905	ZINC03856380	1981	0.6767797871322401	NO	-
906	ZINC01739545	292	0.6767750481532265	NO	-
907	ZINC03856381	1982	0.6766423576678684	NO	-
908	ZINC03971700	2980	0.6766382473830063	NO	-
909	ZINC03970161	2942	0.6766283443317265	NO	-
910	ZINC04001047	3294	0.6766188091374783	NO	-
911	ZINC04001048	3295	0.6765894916761445	NO	-
912	ZINC03848352	1822	0.6765359287822749	NO	-
913	ZINC04422622	3730	0.676532154871881	NO	-
914	ZINC04144545	3492	0.6764797468329545	NO	-
915	ZINC03863312	2312	0.6764450850412378	NO	-
916	ZINC02567721	850	0.6764173228280949	NO	-
917	ZINC03889685	2545	0.6763993987121775	NO	-
918	ZINC03823852	1775	0.6762474109708428	NO	-
919	ZINC03540841	1342	0.6762275323366861	NO	-
920	ZINC04333585	3646	0.6761714811294705	NO	-
921	ZINC03788340	1591	0.6760535197443072	NO	-
922	ZINC03855386	1921	0.6760169658877141	NO	-
923	ZINC04605336	3811	0.6760129737006153	NO	-
924	ZINC03861894	2049	0.6758833402785793	NO	-
925	ZINC03868671	2465	0.675860261155849	NO	-
926	ZINC03980147	3085	0.6758052061454158	NO	-
927	ZINC03974919	3020	0.6757581551668841	NO	-
928	ZINC02298539	659	0.6757409731611213	NO	-
929	ZINC03862489	2143	0.6755973296158487	NO	-
930	ZINC00809669	76	0.675590378795827	NO	-
931	ZINC03956003	2794	0.6755662273974872	NO	-
932	ZINC03583291	1371	0.6754705082204651	NO	-
933	ZINC03628528	1442	0.6754042950594267	NO	-
934	ZINC04618533	3822	0.6753798273399122	NO	-
935	ZINC03912402	2682	0.6753097731359755	NO	-
936	ZINC03775412	1522	0.6752356443777378	NO	-
937	ZINC04051184	3389	0.6752351757529003	NO	-
938	ZINC03862837	2229	0.6752187428813872	NO	-
939	ZINC03912403	2683	0.6751011594465713	NO	-
940	ZINC03980829	3120	0.6750277390940089	NO	-
941	ZINC02140076	550	0.6749778648144985	NO	-
942	ZINC03971699	2979	0.6749419190885458	NO	-
943	ZINC01836373	334	0.6749382557760973	NO	-
944	ZINC03862183	2089	0.6749300133891317	NO	-
945	ZINC03969813	2917	0.6749294549236434	NO	-
946	ZINC03980828	3119	0.6749143130418763	NO	-
947	ZINC02104820	466	0.6749039588121539	NO	-
948	ZINC01665957	257	0.6748639071951359	NO	-
949	ZINC04178938	3512	0.6748425767976007	NO	-
950	ZINC03923052	2705	0.674736795903384	NO	-
951	ZINC03884282	2521	0.6746885973524511	NO	-
952	ZINC04454514	3743	0.6745921947247113	NO	-
953	ZINC03974503	3016	0.6745866340041312	NO	-
954	ZINC03974501	3014	0.6745673012510537	NO	-
955	ZINC00928592	110	0.6744047603514958	NO	-
956	ZINC03983579	3165	0.6743878537037608	NO	-
957	ZINC02385303	701	0.6743437015916233	NO	-
958	ZINC00207177	22	0.6743103227228167	NO	-
959	ZINC02439593	753	0.6741430790645258	NO	-
960	ZINC03974501	3013	0.6741064213931088	NO	-
961	ZINC02887852	1023	0.6741035433030629	NO	-
962	ZINC01836372	333	0.6740516317487312	NO	-
963	ZINC03969353	2884	0.6740061616948607	NO	-
964	ZINC04084756	3413	0.6739390443363675	NO	-
965	ZINC03969540	2891	0.6738733894234102	NO	-
966	ZINC03974503	3015	0.6738713742714268	NO	-
967	ZINC03954467	2783	0.6738364006364652	NO	-
968	ZINC03597449	1379	0.6738095356965869	NO	-
969	ZINC03827654	1789	0.6737056140377986	NO	-
970	ZINC04383638	3700	0.6736969731050201	NO	-
971	ZINC02017397	434	0.6736886347224469	NO	-
972	ZINC03923052	2706	0.6736861712382793	NO	-
973	ZINC02887855	1024	0.6736751499569921	NO	-
974	ZINC03884517	2523	0.6735927462651218	NO	-
975	ZINC02013843	430	0.6735391029121057	NO	-
976	ZINC03977319	3053	0.6734901141116002	NO	-
977	ZINC03118683	1100	0.6734381866537932	NO	-
978	ZINC01555483	223	0.6734340825135008	NO	-
979	ZINC03977128	3044	0.6734225893960181	NO	-
980	ZINC03862614	2160	0.6734133156250761	NO	-
981	ZINC01654522	249	0.67334338765946	NO	-
982	ZINC03285597	1179	0.6732926619364743	NO	-
983	ZINC00756473	68	0.6732656987765817	NO	-
984	ZINC02413069	721	0.6730953987312867	NO	-
985	ZINC03977127	3043	0.6730411681633295	NO	-
986	ZINC02401668	712	0.6730079071869839	NO	-
987	ZINC03856289	1957	0.6729334424295014	NO	-
988	ZINC03982929	3153	0.6728859483946503	NO	-
989	ZINC03973112	3007	0.6728633830235556	NO	-
990	ZINC03956301	2800	0.6728140724446825	NO	-
991	ZINC02458376	790	0.6727557466440843	NO	-
992	ZINC01778374	305	0.6727446935584812	NO	-
993	ZINC03305287	1200	0.6727209354968501	NO	-
994	ZINC04038808	3378	0.6726992957916276	NO	-
995	ZINC03858221	2013	0.672617882964848	NO	-
996	ZINC03977130	3045	0.6725287344208624	NO	-
997	ZINC04063988	3402	0.6725278273835288	NO	-
998	ZINC03862448	2139	0.6725236279467154	NO	-
999	ZINC01729452	288	0.672496145209618	NO	-
1000	ZINC04368636	3694	0.6724917477405242	NO	-
1001	ZINC03285641	1180	0.6724902400260088	NO	-
1002	ZINC03782110	1561	0.6724455893291346	NO	-
1003	ZINC02458374	789	0.6724212931870074	NO	-
1004	ZINC00134450	17	0.6724178261600962	NO	-
1005	ZINC03873704	2491	0.6723709897098289	NO	-
1006	ZINC03993328	3253	0.6723627600774239	NO	-
1007	ZINC03799022	1641	0.6722854058582827	NO	-
1008	ZINC03873705	2492	0.6722676875240806	NO	-
1009	ZINC01782051	309	0.672220372652353	NO	-
1010	ZINC03994930	3259	0.6722199344920283	NO	-
1011	ZINC03890765	2577	0.6721264441523127	NO	-
1012	ZINC04140311	3490	0.6721023866798733	NO	-
1013	ZINC03338039	1226	0.672096406285549	NO	-
1014	ZINC02431037	738	0.6720782384148075	NO	-
1015	ZINC01741588	293	0.6720553540182072	NO	-
1016	ZINC03966528	2844	0.671964048188662	NO	-
1017	ZINC03814226	80	0.6719366635776469	YES	12
1018	ZINC01550585	214	0.6718996860026044	NO	-
1019	ZINC03980152	3090	0.6718713313591002	NO	-
1020	ZINC03794333	1617	0.671845233156626	NO	-
1021	ZINC01889499	366	0.6718340202602167	NO	-
1022	ZINC02021451	440	0.6718176301402765	NO	-
1023	ZINC01778372	304	0.6718050761352676	NO	-
1024	ZINC03786923	1583	0.6717981677119567	NO	-
1025	ZINC04408961	3724	0.6717469054843742	NO	-
1026	ZINC03874691	2510	0.6717303712153209	NO	-
1027	ZINC03338039	1228	0.6715954988242961	NO	-
1028	ZINC03977034	3037	0.6714292388633998	NO	-
1029	ZINC03901042	2661	0.6714287223243398	NO	-
1030	ZINC03305291	1201	0.6714020712968125	NO	-
1031	ZINC03982899	3145	0.6713269054483495	NO	-
1032	ZINC04620013	3831	0.6711968200271096	NO	-
1033	ZINC03335434	1224	0.6711925582677918	NO	-
1034	ZINC02653747	901	0.671191283867113	NO	-
1035	ZINC02513012	828	0.6711353745392528	NO	-
1036	ZINC02653748	902	0.6710918402162693	NO	-
1037	ZINC03789231	1598	0.6710833190587835	NO	-
1038	ZINC03982898	3144	0.6710791217331465	NO	-
1039	ZINC03861952	2060	0.6710424035689123	NO	-
1040	ZINC04001386	3320	0.6710174037413503	NO	-
1041	ZINC02638539	893	0.6710015598633857	NO	-
1042	ZINC02104800	465	0.6709315932946582	NO	-
1043	ZINC03892919	2642	0.6709203007496602	NO	-
1044	ZINC04123419	3460	0.6709146696356413	NO	-
1045	ZINC03440403	1303	0.6708688146364535	NO	-
1046	ZINC02511708	826	0.6708568357161463	NO	-
1047	ZINC03969023	2860	0.6705879200880828	NO	-
1048	ZINC03633924	1455	0.6705613289662068	NO	-
1049	ZINC03980762	3105	0.6705018762672891	NO	-
1050	ZINC02495852	810	0.6704402580831662	NO	-
1051	ZINC03616431	1413	0.6704058159047638	NO	-
1052	ZINC03891151	2593	0.6703973208015347	NO	-
1053	ZINC03858938	2027	0.6702220093977116	NO	-
1054	ZINC03970500	2952	0.670136422311377	NO	-
1055	ZINC03856427	1994	0.6701293875450769	NO	-
1056	ZINC03799858	1651	0.6701066789432456	NO	-
1057	ZINC01657819	251	0.670018552166255	NO	-
1058	ZINC02133600	547	0.6699711027996864	NO	-
1059	ZINC03969024	2861	0.6699543298036249	NO	-
1060	ZINC03801607	1661	0.6699297171036369	NO	-
1061	ZINC02638538	892	0.6699039263638151	NO	-
1062	ZINC01845048	342	0.6698425883245085	NO	-
1063	ZINC01592298	231	0.6698142224380971	NO	-
1064	ZINC01551344	216	0.6698002287323063	NO	-
1065	ZINC02420813	725	0.6696930416913996	NO	-
1066	ZINC03863526	2319	0.6696719398929065	NO	-
1067	ZINC04620112	3834	0.6696536706301424	NO	-
1068	ZINC03863217	2307	0.6696120770714336	NO	-
1069	ZINC04428679	3733	0.6695951952038093	NO	-
1070	ZINC02757051	980	0.6695450895805146	NO	-
1071	ZINC03863773	2349	0.6695058522411281	NO	-
1072	ZINC02939538	1055	0.6694761700805678	NO	-
1073	ZINC03742086	1512	0.6694745990814174	NO	-
1074	ZINC04339711	3658	0.6694680033597578	NO	-
1075	ZINC03862633	2169	0.6694166769783592	NO	-
1076	ZINC03989700	3236	0.6693816998161646	NO	-
1077	ZINC03862634	2170	0.6693513392799817	NO	-
1078	ZINC03891955	2624	0.6693387408628818	NO	-
1079	ZINC02531955	842	0.6691574458501311	NO	-
1080	ZINC03780066	1553	0.6690952850012337	NO	-
1081	ZINC03863774	2350	0.66906437038804	NO	-
1082	ZINC03993324	3250	0.6690276580451582	NO	-
1083	ZINC04236394	3570	0.6689212240300517	NO	-
1084	ZINC04184116	3518	0.6688989875202102	NO	-
1085	ZINC04263700	3586	0.6688940070277601	NO	-
1086	ZINC04162491	3504	0.66881279175401	NO	-
1087	ZINC04001376	3318	0.6687788733007508	NO	-
1088	ZINC01552107	217	0.6687561546497541	NO	-
1089	ZINC03958541	2817	0.6687445967736002	NO	-
1090	ZINC03800827	1657	0.6687167959262805	NO	-
1091	ZINC03989036	3231	0.6686190397617044	NO	-
1092	ZINC01234002	148	0.668602801828357	NO	-
1093	ZINC03975650	3031	0.6685262383165309	NO	-
1094	ZINC03972498	3001	0.6685158339040088	NO	-
1095	ZINC03852872	1883	0.6685091004242616	NO	-
1096	ZINC01782041	306	0.6684775063817284	NO	-
1097	ZINC02012818	428	0.6684639335799161	NO	-
1098	ZINC03951677	2772	0.6683652392286601	NO	-
1099	ZINC03610767	1400	0.6683644132288614	NO	-
1100	ZINC03856420	1992	0.6682647832203042	NO	-
1101	ZINC04302755	3612	0.6682377073787712	NO	-
1102	ZINC03801607	1662	0.6682072993627868	NO	-
1103	ZINC00578174	36	0.6681412762812788	NO	-
1104	ZINC03856330	1965	0.6680868355926418	NO	-
1105	ZINC03448261	1307	0.6680865988096166	NO	-
1106	ZINC03960967	2827	0.6680502320265721	NO	-
1107	ZINC04413851	3726	0.6680349528511476	NO	-
1108	ZINC00075570	13	0.6679854830812789	NO	-
1109	ZINC03988541	3223	0.6679598686437361	NO	-
1110	ZINC04190114	3526	0.6678148123000618	NO	-
1111	ZINC02449869	762	0.6678085780217631	NO	-
1112	ZINC04001384	3319	0.667777599998676	NO	-
1113	ZINC00075574	14	0.6676935290026593	NO	-
1114	ZINC03862806	2214	0.6674846273757571	NO	-
1115	ZINC03074895	1090	0.667457125151587	NO	-
1116	ZINC03619394	1424	0.6674416881085621	NO	-
1117	ZINC01688289	267	0.6674050095449572	NO	-
1118	ZINC02449868	761	0.667270075127393	NO	-
1119	ZINC03656840	1480	0.667203456755141	NO	-
1120	ZINC03968911	2851	0.6670723945475192	NO	-
1121	ZINC03783157	1566	0.6670646893661814	NO	-
1122	ZINC03968910	2850	0.6670602241566362	NO	-
1123	ZINC03862259	2096	0.6670577788292978	NO	-
1124	ZINC04016707	3352	0.6669967246981521	NO	-
1125	ZINC02113166	469	0.6669651909559265	NO	-
1126	ZINC02616671	864	0.6669492127815995	NO	-
1127	ZINC03976032	3032	0.6669223694658514	NO	-
1128	ZINC03848303	1813	0.6668474092484137	NO	-
1129	ZINC03980812	3114	0.6668473394439982	NO	-
1130	ZINC03322276	1208	0.6667379153075498	NO	-
1131	ZINC01530934	181	0.6666790158808634	NO	-
1132	ZINC02184697	581	0.6666715166163629	NO	-
1133	ZINC03848301	1812	0.6666376811463905	NO	-
1134	ZINC02616060	863	0.6665971334764481	NO	-
1135	ZINC03856708	1999	0.6665923174802101	NO	-
1136	ZINC03322273	1207	0.6665577252206786	NO	-
1137	ZINC03864354	2412	0.6665403987342216	NO	-
1138	ZINC04388347	3706	0.6665164784227768	NO	-
1139	ZINC03742136	1513	0.6664876961763482	NO	-
1140	ZINC03742137	1514	0.6664766417296986	NO	-
1141	ZINC00272905	27	0.6664570826924597	NO	-
1142	ZINC03864353	2411	0.6664548110130986	NO	-
1143	ZINC03856709	2000	0.666443318055893	NO	-
1144	ZINC03818940	1746	0.6664323514589686	NO	-
1145	ZINC02657944	907	0.6661322907804094	NO	-
1146	ZINC02416049	722	0.6661083442642366	NO	-
1147	ZINC02426700	732	0.6660525347583839	NO	-
1148	ZINC03891617	2606	0.6660510844066415	NO	-
1149	ZINC03863767	2348	0.6660289060680802	NO	-
1150	ZINC04123836	3461	0.665901441879382	NO	-
1151	ZINC03538924	1333	0.6658472079469936	NO	-
1152	ZINC04302755	3611	0.6658087364173927	NO	-
1153	ZINC03970146	2938	0.6658071945235556	NO	-
1154	ZINC03890888	2579	0.6657724997231669	NO	-
1155	ZINC03172655	1110	0.6657186280182563	NO	-
1156	ZINC04303421	3621	0.6657079876096491	NO	-
1157	ZINC03970145	2937	0.6656468121903576	NO	-
1158	ZINC03941115	2745	0.665596853444861	NO	-
1159	ZINC03983438	3161	0.6655853612382888	NO	-
1160	ZINC00809665	75	0.6655692504587275	NO	-
1161	ZINC03892909	2638	0.665443933122463	NO	-
1162	ZINC03862316	2099	0.6654356033014076	NO	-
1163	ZINC03172652	1109	0.6653890785376014	NO	-
1164	ZINC03967880	2846	0.6653763070204273	NO	-
1165	ZINC03862317	2100	0.6653690038004797	NO	-
1166	ZINC01995888	408	0.6653396482457836	NO	-
1167	ZINC01729464	289	0.6653333866947488	NO	-
1168	ZINC03967880	2847	0.6652278180151723	NO	-
1169	ZINC03969067	2866	0.6651541655233694	NO	-
1170	ZINC03863966	2389	0.6650862109714328	NO	-
1171	ZINC03861954	2062	0.6650695540238484	NO	-
1172	ZINC04183490	3517	0.6649175456576044	NO	-
1173	ZINC04001374	3317	0.6647703174511942	NO	-
1174	ZINC02292216	655	0.6647698957820202	NO	-
1175	ZINC03864012	2394	0.6647457346406462	NO	-
1176	ZINC03855595	1933	0.6646364589879286	NO	-
1177	ZINC03800701	1655	0.6646271729709571	NO	-
1178	ZINC03347342	1249	0.6645944215858284	NO	-
1179	ZINC02541639	843	0.6642692266173992	NO	-
1180	ZINC03855596	1935	0.6641688538741731	NO	-
1181	ZINC03966216	2843	0.6641177149611428	NO	-
1182	ZINC01909706	387	0.664057943044975	NO	-
1183	ZINC02886240	1022	0.6640373953084712	NO	-
1184	ZINC03864356	2413	0.6640199973744256	NO	-
1185	ZINC03863503	2318	0.6638755867033104	NO	-
1186	ZINC02500471	814	0.6638749748588635	NO	-
1187	ZINC04620110	3833	0.6637561787129224	NO	-
1188	ZINC03927635	2720	0.6637126267647409	NO	-
1189	ZINC03891156	2596	0.6637052051319545	NO	-
1190	ZINC03891157	2597	0.6636924762374553	NO	-
1191	ZINC02389463	705	0.6636549620822285	NO	-
1192	ZINC02110564	467	0.6635523244199604	NO	-
1193	ZINC04021844	3357	0.663510892819803	NO	-
1194	ZINC03864526	2435	0.663506375699388	NO	-
1195	ZINC02840375	1004	0.6634868033867384	NO	-
1196	ZINC04030101	3369	0.6634653438001036	NO	-
1197	ZINC02580973	854	0.6634195879236798	NO	-
1198	ZINC01493086	178	0.6633843714776644	NO	-
1199	ZINC03777700	1537	0.6633258596687981	NO	-
1200	ZINC01646403	246	0.663209718549334	NO	-
1201	ZINC00895155	100	0.6631173936066922	NO	-
1202	ZINC03998908	3274	0.6630483682242149	NO	-
1203	ZINC03991611	3246	0.6629897907738359	NO	-
1204	ZINC02451819	765	0.6629677737454792	NO	-
1205	ZINC03986725	3183	0.6629163337629206	NO	-
1206	ZINC02514720	834	0.6628720164804492	NO	-
1207	ZINC02137797	549	0.6628412881121225	NO	-
1208	ZINC03891150	2592	0.6628265704470003	NO	-
1209	ZINC03891149	2591	0.6628185094096418	NO	-
1210	ZINC03982942	3156	0.662765155479983	NO	-
1211	ZINC03246789	1157	0.6627488430544044	NO	-
1212	ZINC02238640	627	0.662705226708475	NO	-
1213	ZINC02939517	1054	0.6626513417535623	NO	-
1214	ZINC02455059	771	0.6625656819381717	NO	-
1215	ZINC02455057	770	0.6625522164263654	NO	-
1216	ZINC01688837	270	0.6624788264681373	NO	-
1217	ZINC03864348	2409	0.6624593026737965	NO	-
1218	ZINC04627666	3842	0.6624568864103327	NO	-
1219	ZINC03794819	1623	0.6624112211683589	NO	-
1220	ZINC03864349	2410	0.6623980818706867	NO	-
1221	ZINC03806406	1691	0.6622977214541717	NO	-
1222	ZINC02304383	663	0.6622632469078924	NO	-
1223	ZINC03975586	3030	0.6622465351272555	NO	-
1224	ZINC03947774	2764	0.6621428493355708	NO	-
1225	ZINC03806406	1692	0.6621085174657891	NO	-
1226	ZINC02304382	662	0.6621010051375514	NO	-
1227	ZINC03860024	2042	0.6620635991115306	NO	-
1228	ZINC01554008	221	0.6620533525845202	NO	-
1229	ZINC03987896	3213	0.6620501302377384	NO	-
1230	ZINC03861953	2061	0.6620360437113336	NO	-
1231	ZINC03537937	1326	0.6620234860408886	NO	-
1232	ZINC03795472	1630	0.6619756752855409	NO	-
1233	ZINC03387559	1271	0.6619198975569616	NO	-
1234	ZINC02437184	749	0.6619176969463403	NO	-
1235	ZINC04001441	3332	0.6618696658258159	NO	-
1236	ZINC03344561	1244	0.661753112498468	NO	-
1237	ZINC02157961	566	0.6616686052811382	NO	-
1238	ZINC01231024	147	0.6616283433158794	NO	-
1239	ZINC03609298	1398	0.6616083707721394	NO	-
1240	ZINC01550587	215	0.6616047379230123	NO	-
1241	ZINC03890269	2564	0.6615941411649439	NO	-
1242	ZINC04464951	3759	0.6615941411649439	NO	-
1243	ZINC02233639	620	0.6615932772724454	NO	-
1244	ZINC02639169	897	0.6615516364093327	NO	-
1245	ZINC03264619	1162	0.6615385153408407	NO	-
1246	ZINC03952626	2777	0.6614555097263749	NO	-
1247	ZINC03855595	1932	0.6613964923928392	NO	-
1248	ZINC03989613	3234	0.6613850481820308	NO	-
1249	ZINC03970089	2936	0.6613732894211911	NO	-
1250	ZINC04214073	3539	0.6613612867191043	NO	-
1251	ZINC02639168	896	0.6613352488394721	NO	-
1252	ZINC03982943	3157	0.6613027747220314	NO	-
1253	ZINC03855596	1934	0.661273229071754	NO	-
1254	ZINC04429974	3735	0.6612409263848603	NO	-
1255	ZINC03986723	3182	0.6611675099975415	NO	-
1256	ZINC03264620	1163	0.6611656502778511	NO	-
1257	ZINC03413807	1279	0.6611611633653162	NO	-
1258	ZINC03413811	1280	0.6611584878271037	NO	-
1259	ZINC04183220	3515	0.6611459090524834	NO	-
1260	ZINC03988297	3221	0.6610470356617978	NO	-
1261	ZINC02686960	933	0.660974670149121	NO	-
1262	ZINC03980814	3116	0.6609530656157062	NO	-
1263	ZINC02119860	510	0.6609000409445546	NO	-
1264	ZINC03848474	1824	0.6608966360000545	NO	-
1265	ZINC03616788	1416	0.660850780523276	NO	-
1266	ZINC03873654	2489	0.6607312696568969	NO	-
1267	ZINC03862035	2070	0.6606998473517649	NO	-
1268	ZINC03862034	2069	0.6606969972139962	NO	-
1269	ZINC00210853	26	0.6606802970089765	NO	-
1270	ZINC03987746	3194	0.660659352891465	NO	-
1271	ZINC04131968	3474	0.6606236724884452	NO	-
1272	ZINC03941116	2746	0.6606146928629372	NO	-
1273	ZINC03969645	2896	0.660561775579675	NO	-
1274	ZINC02458294	786	0.6604113462011384	NO	-
1275	ZINC03801108	1659	0.6603935746626448	NO	-
1276	ZINC03864193	2403	0.6603868702630438	NO	-
1277	ZINC02458293	785	0.6603731825551434	NO	-
1278	ZINC01553371	219	0.6603249715812575	NO	-
1279	ZINC04040580	3384	0.6602469502724745	NO	-
1280	ZINC04336345	3650	0.6602457839690615	NO	-
1281	ZINC03987747	3195	0.6601836840364076	NO	-
1282	ZINC02841572	1005	0.660168979390546	NO	-
1283	ZINC03330251	1217	0.6600817438897189	NO	-
1284	ZINC03330250	1216	0.6600415364274576	NO	-
1285	ZINC02118804	498	0.6600070040996127	NO	-
1286	ZINC03566480	1349	0.6599942570024919	NO	-
1287	ZINC03628873	1443	0.6599822030198355	NO	-
1288	ZINC03856428	1995	0.6599569990390388	NO	-
1289	ZINC04030291	3370	0.6599282793520156	NO	-
1290	ZINC04474859	3774	0.6598879677320065	NO	-
1291	ZINC04253459	3583	0.6598558783369428	NO	-
1292	ZINC04247787	3579	0.6598053361957225	NO	-
1293	ZINC03897564	2653	0.6596839531882286	NO	-
1294	ZINC04605546	3815	0.659668350963	NO	-
1295	ZINC02451417	764	0.6596442183370578	NO	-
1296	ZINC03810942	1716	0.6595664931738874	NO	-
1297	ZINC03554822	1345	0.6593881681136444	NO	-
1298	ZINC03864362	2417	0.659353504320712	NO	-
1299	ZINC03864361	2416	0.6593071955341073	NO	-
1300	ZINC03862833	2225	0.659290548436852	NO	-
1301	ZINC03809151	1705	0.6591740141920621	NO	-
1302	ZINC01692991	277	0.6591275979066015	NO	-
1303	ZINC00814718	83	0.6590644965765422	NO	-
1304	ZINC03969761	2911	0.6590418425354693	NO	-
1305	ZINC03873604	2487	0.6590193084351706	NO	-
1306	ZINC03863580	2322	0.6590111383087734	NO	-
1307	ZINC02531954	841	0.6589430731617602	NO	-
1308	ZINC04123207	3457	0.6587983022991041	NO	-
1309	ZINC03805660	1689	0.6587420554071838	NO	-
1310	ZINC03971728	2985	0.6587144310433112	NO	-
1311	ZINC03862436	2137	0.6587133945973019	NO	-
1312	ZINC03956037	2795	0.6585995350712709	NO	-
1313	ZINC03863692	2334	0.6585793816801302	NO	-
1314	ZINC03971727	2984	0.6585748222558943	NO	-
1315	ZINC03600624	1381	0.6585700126617176	NO	-
1316	ZINC02910457	1042	0.6585575786458564	NO	-
1317	ZINC03993325	3251	0.6585438785014608	NO	-
1318	ZINC03862197	2092	0.6584787746400672	NO	-
1319	ZINC03972053	2992	0.6584763248758329	NO	-
1320	ZINC03848089	1805	0.6584349165379222	NO	-
1321	ZINC03863652	2327	0.6583257387777236	NO	-
1322	ZINC03848474	1823	0.6583104758123954	NO	-
1323	ZINC03862834	2226	0.6582622139956239	NO	-
1324	ZINC03851170	1877	0.6582262466536284	NO	-
1325	ZINC03848296	1810	0.6582237736146986	NO	-
1326	ZINC03848299	1811	0.6582072619795695	NO	-
1327	ZINC03862832	2224	0.6581890051543027	NO	-
1328	ZINC03919861	2700	0.6581171362257137	NO	-
1329	ZINC02153953	557	0.6581117975365899	NO	-
1330	ZINC01930857	398	0.6581043043585906	NO	-
1331	ZINC03848089	1804	0.6580524965747627	NO	-
1332	ZINC03831348	1792	0.6580512105803712	NO	-
1333	ZINC03856088	1948	0.6580327035670259	NO	-
1334	ZINC03940585	2741	0.6579372654492625	NO	-
1335	ZINC03977620	3060	0.6579047205878761	NO	-
1336	ZINC04139962	3489	0.6578580513117858	NO	-
1337	ZINC03873730	2497	0.6578570317288509	NO	-
1338	ZINC02694478	939	0.6578435202145825	NO	-
1339	ZINC03864370	2425	0.6578265576758711	NO	-
1340	ZINC03809151	1706	0.6578121228778818	NO	-
1341	ZINC03862702	2196	0.6577564140171658	NO	-
1342	ZINC02388718	704	0.6577276797866675	NO	-
1343	ZINC03864369	2424	0.6577065706507761	NO	-
1344	ZINC02240888	630	0.6576054809633076	NO	-
1345	ZINC03782111	1562	0.6575947232922158	NO	-
1346	ZINC03619405	1427	0.657511348875086	NO	-
1347	ZINC01760213	295	0.6574860048132971	NO	-
1348	ZINC03814219	82	0.6574791557693356	YES	12
1349	ZINC03804900	1681	0.657415333226546	NO	-
1350	ZINC03781227	1557	0.6574088812787856	NO	-
1351	ZINC03864360	2415	0.6573586354037043	NO	-
1352	ZINC03958534	2813	0.65733081039417	NO	-
1353	ZINC03958538	2816	0.657324847364018	NO	-
1354	ZINC03864359	2414	0.6572504670452651	NO	-
1355	ZINC03864010	2393	0.6571488516786544	NO	-
1356	ZINC01539100	192	0.6569116922696179	NO	-
1357	ZINC03977619	3059	0.6568572089069025	NO	-
1358	ZINC04223501	3557	0.656851839339137	NO	-
1359	ZINC01488561	175	0.656830603287182	NO	-
1360	ZINC03814250	23	0.656822945933937	YES	8
1361	ZINC02661981	910	0.6567703422016399	NO	-
1362	ZINC01301033	163	0.6567278197994633	NO	-
1363	ZINC01549681	207	0.6566944422907658	NO	-
1364	ZINC02939541	1056	0.6566875642490358	NO	-
1365	ZINC03890356	2570	0.6565408402500476	NO	-
1366	ZINC02094411	454	0.6565368061516025	NO	-
1367	ZINC00008050	4	0.6563933447077851	NO	-
1368	ZINC03940585	2740	0.6563807053337989	NO	-
1369	ZINC03969068	2867	0.6563786707460905	NO	-
1370	ZINC03806675	1696	0.6563526650688228	NO	-
1371	ZINC03971726	2983	0.6563498495105541	NO	-
1372	ZINC03806675	1695	0.6563281739458441	NO	-
1373	ZINC00594114	47	0.6563148026218828	NO	-
1374	ZINC03890359	2571	0.6563137662393949	NO	-
1375	ZINC03853618	1890	0.656279960390537	NO	-
1376	ZINC01852225	351	0.6562507830366383	NO	-
1377	ZINC03894364	2647	0.6562411321960865	NO	-
1378	ZINC03971725	2982	0.656214638567576	NO	-
1379	ZINC02979474	1065	0.6561487869275785	NO	-
1380	ZINC02431304	740	0.6561076825054541	NO	-
1381	ZINC02850135	1010	0.6560876482512383	NO	-
1382	ZINC03863032	2272	0.6560817663678246	NO	-
1383	ZINC02696091	945	0.6560227978821037	NO	-
1384	ZINC02998223	1070	0.6560140858675164	NO	-
1385	ZINC04273080	3602	0.6559480766736524	NO	-
1386	ZINC03856278	1955	0.6558954288130867	NO	-
1387	ZINC02255939	639	0.6558883257456748	NO	-
1388	ZINC04594828	3799	0.6558346416226317	NO	-
1389	ZINC03789363	1600	0.6558142283276502	NO	-
1390	ZINC03685858	1494	0.6557993060547836	NO	-
1391	ZINC04430020	3736	0.6557674332639624	NO	-
1392	ZINC03181552	1117	0.6557346458523122	NO	-
1393	ZINC03582741	1368	0.6556989549289511	NO	-
1394	ZINC03863033	2273	0.6556874044591443	NO	-
1395	ZINC03912202	2681	0.6556473055603934	NO	-
1396	ZINC03892079	2632	0.6556263081467683	NO	-
1397	ZINC03864366	2421	0.6555875755124774	NO	-
1398	ZINC03987754	3197	0.6555643011271316	NO	-
1399	ZINC02696092	946	0.6555305562349194	NO	-
1400	ZINC01630801	241	0.6554740354623954	NO	-
1401	ZINC03864365	2420	0.6554683098771735	NO	-
1402	ZINC03858191	2009	0.6554675697345599	NO	-
1403	ZINC02148062	551	0.6554432782739292	NO	-
1404	ZINC03862668	2180	0.6553805228231304	NO	-
1405	ZINC03862667	2179	0.6553370257880705	NO	-
1406	ZINC02729910	969	0.655330361089855	NO	-
1407	ZINC03970159	2940	0.6553116044209473	NO	-
1408	ZINC03958537	2815	0.6553059150253531	NO	-
1409	ZINC03780063	1552	0.6553038326749997	NO	-
1410	ZINC03970160	2941	0.6552827577285115	NO	-
1411	ZINC03987753	3196	0.655271207501121	NO	-
1412	ZINC02729909	968	0.655252026111715	NO	-
1413	ZINC03940585	2742	0.6552293748772151	NO	-
1414	ZINC03858358	2019	0.6551966710041168	NO	-
1415	ZINC03825501	1784	0.6551941761221122	NO	-
1416	ZINC03181549	1116	0.6551886037308698	NO	-
1417	ZINC02431987	742	0.6551870666282361	NO	-
1418	ZINC01726503	287	0.6551799949275747	NO	-
1419	ZINC03919861	2701	0.6551608819109829	NO	-
1420	ZINC03338039	1227	0.6550596582616061	NO	-
1421	ZINC04605107	3806	0.6550568749631769	NO	-
1422	ZINC03863044	2277	0.6550012771843056	NO	-
1423	ZINC04040415	3383	0.6549954791385394	NO	-
1424	ZINC03890197	2556	0.6549887354247046	NO	-
1425	ZINC03958536	2814	0.6549542908040674	NO	-
1426	ZINC01999515	412	0.6548700379866351	NO	-
1427	ZINC03803266	1669	0.6548514915209799	NO	-
1428	ZINC03864364	2419	0.6548146303474621	NO	-
1429	ZINC03892080	2633	0.6547560297350928	NO	-
1430	ZINC04311796	3630	0.654725850958533	NO	-
1431	ZINC03864363	2418	0.654691114586606	NO	-
1432	ZINC03879811	2516	0.6546800111039188	NO	-
1433	ZINC04056871	3393	0.6546715116065537	NO	-
1434	ZINC02514778	836	0.6546555269120613	NO	-
1435	ZINC00578190	38	0.6546524727763784	NO	-
1436	ZINC04333235	3642	0.6546207679472735	NO	-
1437	ZINC03437551	1299	0.654590781611513	NO	-
1438	ZINC03253420	1158	0.6545889745007987	NO	-
1439	ZINC03437555	1300	0.654560653122741	NO	-
1440	ZINC02117838	488	0.6545589065166244	NO	-
1441	ZINC00578183	37	0.6545132490461321	NO	-
1442	ZINC01892731	370	0.6544522321533129	NO	-
1443	ZINC03971710	2981	0.6543720914485428	NO	-
1444	ZINC03863046	2279	0.654369342693406	NO	-
1445	ZINC03969006	2859	0.6543649575204356	NO	-
1446	ZINC01909960	388	0.6543475527982964	NO	-
1447	ZINC01667691	260	0.6542680018915464	NO	-
1448	ZINC04194562	3532	0.65416044656881	NO	-
1449	ZINC03863130	2288	0.6540839660618987	NO	-
1450	ZINC03863129	2287	0.654057617284722	NO	-
1451	ZINC03862815	2221	0.6540533382961377	NO	-
1452	ZINC03802120	1667	0.6540249839701447	NO	-
1453	ZINC02458354	788	0.6540175801580896	NO	-
1454	ZINC03862814	2220	0.6539677338063623	NO	-
1455	ZINC04064243	3404	0.653943203673807	NO	-
1456	ZINC02073306	451	0.6538364049657209	NO	-
1457	ZINC02458352	787	0.6537443804744815	NO	-
1458	ZINC02686941	932	0.6536773494221446	NO	-
1459	ZINC03862522	2147	0.6536402186127148	NO	-
1460	ZINC03801257	1660	0.6535271969289022	NO	-
1461	ZINC01549928	210	0.6535136956562386	NO	-
1462	ZINC03264951	1165	0.6535071624168398	NO	-
1463	ZINC03856387	1984	0.6534305901988392	NO	-
1464	ZINC03775612	1523	0.6534143332401514	NO	-
1465	ZINC03863036	2274	0.6534025657435424	NO	-
1466	ZINC03863045	2278	0.6533838309844857	NO	-
1467	ZINC02696096	947	0.6533703615181722	NO	-
1468	ZINC04040271	3382	0.6533665736521602	NO	-
1469	ZINC03969541	2892	0.6533565379905306	NO	-
1470	ZINC02007749	422	0.6533496988812196	NO	-
1471	ZINC04304276	3623	0.6533465740537443	NO	-
1472	ZINC02499178	813	0.6532449325567452	NO	-
1473	ZINC03995938	3267	0.6532144009337878	NO	-
1474	ZINC03597436	1378	0.6531816474150992	NO	-
1475	ZINC03783471	1572	0.6531788070989111	NO	-
1476	ZINC03863171	2296	0.6531569126667415	NO	-
1477	ZINC02343621	682	0.6530932518244505	NO	-
1478	ZINC01554834	222	0.6530594140759167	NO	-
1479	ZINC03863041	2275	0.6530326361135851	NO	-
1480	ZINC04333439	3643	0.6530282755205341	NO	-
1481	ZINC04000760	3285	0.6529854829655253	NO	-
1482	ZINC03969816	2918	0.6529831900014818	NO	-
1483	ZINC03864368	2423	0.6529475696686787	NO	-
1484	ZINC03860024	2043	0.6529061385378425	NO	-
1485	ZINC03862894	2239	0.6528959602011297	NO	-
1486	ZINC03864367	2422	0.6528472268163938	NO	-
1487	ZINC03971338	2975	0.6528451470795632	NO	-
1488	ZINC03293098	1194	0.6528262411462411	NO	-
1489	ZINC03862895	2240	0.6528147269887328	NO	-
1490	ZINC03293102	1196	0.6528045477255074	NO	-
1491	ZINC03863170	2295	0.6527663688422757	NO	-
1492	ZINC03814249	20	0.6527383712715793	YES	5
1493	ZINC01585466	228	0.6527362027382951	NO	-
1494	ZINC03858189	2008	0.652694190026148	NO	-
1495	ZINC04135250	3482	0.6526242686293737	NO	-
1496	ZINC03408591	1277	0.6526222237182424	NO	-
1497	ZINC03859347	2033	0.6525993243649334	NO	-
1498	ZINC04000759	3284	0.6525905400153168	NO	-
1499	ZINC03971339	2977	0.6525827542429123	NO	-
1500	ZINC03856386	1983	0.6525423092732658	NO	-
1501	ZINC03860096	2044	0.6524802772659614	NO	-
1502	ZINC03856389	1986	0.6523859750482817	NO	-
1503	ZINC03863169	2294	0.6523686721920556	NO	-
1504	ZINC02203656	595	0.6520890782691845	NO	-
1505	ZINC03892073	2628	0.6520241363014856	NO	-
1506	ZINC02358545	691	0.6519875600032526	NO	-
1507	ZINC03871517	2467	0.6519630336372297	NO	-
1508	ZINC03809153	1709	0.6518621515908223	NO	-
1509	ZINC03912200	2680	0.6518532287470219	NO	-
1510	ZINC03892131	2634	0.6518437939962476	NO	-
1511	ZINC03448214	1306	0.6518435543570034	NO	-
1512	ZINC03407293	1275	0.6518369451209816	NO	-
1513	ZINC03932364	2727	0.6518250294617774	NO	-
1514	ZINC03407296	1276	0.6518034273165468	NO	-
1515	ZINC04429880	3734	0.6517399043721478	NO	-
1516	ZINC03971338	2974	0.6516694125026028	NO	-
1517	ZINC03892074	2629	0.6516174841530651	NO	-
1518	ZINC03232092	1153	0.6515784734451573	NO	-
1519	ZINC03971339	2976	0.6515213439093887	NO	-
1520	ZINC03890419	2572	0.6515104006350344	NO	-
1521	ZINC03856388	1985	0.6514556136694515	NO	-
1522	ZINC02234998	622	0.6514468290504755	NO	-
1523	ZINC03050746	1085	0.6514196504478721	NO	-
1524	ZINC02626015	869	0.6513027806345403	NO	-
1525	ZINC03537961	1329	0.6512571451941844	NO	-
1526	ZINC00585125	39	0.6512551979201354	NO	-
1527	ZINC03232093	1154	0.6512208065607562	NO	-
1528	ZINC02460370	797	0.6511887547616798	NO	-
1529	ZINC03977118	3042	0.6511544883408512	NO	-
1530	ZINC03600958	1382	0.6511402707496231	NO	-
1531	ZINC01294878	160	0.6511250519557897	NO	-
1532	ZINC03862305	2098	0.6511095145059381	NO	-
1533	ZINC03861945	2058	0.6511057608652839	NO	-
1534	ZINC04107656	3429	0.6510573992379551	NO	-
1535	ZINC02263544	643	0.6510571053261528	NO	-
1536	ZINC03787351	1584	0.6510175525571466	NO	-
1537	ZINC02846552	1009	0.651011238530187	NO	-
1538	ZINC03980818	3117	0.6509600838204587	NO	-
1539	ZINC04378563	3699	0.6509334198195551	NO	-
1540	ZINC03913490	2693	0.6508619619859645	NO	-
1541	ZINC03863209	2304	0.6508414000081152	NO	-
1542	ZINC03813017	1719	0.6508250219743474	NO	-
1543	ZINC03892132	2635	0.6508144419176882	NO	-
1544	ZINC03890209	2557	0.6507260407751941	NO	-
1545	ZINC03831003	1791	0.6507046366639135	NO	-
1546	ZINC00156931	20	0.6506927330812654	NO	-
1547	ZINC03862392	2133	0.6506919776279713	NO	-
1548	ZINC02680219	930	0.6505503988456269	NO	-
1549	ZINC04387304	3705	0.6505069242673557	NO	-
1550	ZINC03856004	1940	0.6504989418897287	NO	-
1551	ZINC03861983	2065	0.6504934708688939	NO	-
1552	ZINC03859347	2032	0.6504827517474407	NO	-
1553	ZINC03856205	1952	0.6504378020131395	NO	-
1554	ZINC03980152	3091	0.6504099871633678	NO	-
1555	ZINC01552785	218	0.6503936227013515	NO	-
1556	ZINC03208407	1132	0.6503908565385276	NO	-
1557	ZINC03973339	3008	0.650312615272543	NO	-
1558	ZINC03537921	1325	0.6503083703754743	NO	-
1559	ZINC03972053	2991	0.650294757629322	NO	-
1560	ZINC03809153	1710	0.6502192534182551	NO	-
1561	ZINC04619152	3827	0.6502098917329174	NO	-
1562	ZINC03814239	94	0.650203666846018	YES	15
1563	ZINC01254912	152	0.6500957586420233	NO	-
1564	ZINC04001596	3340	0.6500909417201098	NO	-
1565	ZINC03794440	1620	0.6500667129175433	NO	-
1566	ZINC04213834	3538	0.6500610949928289	NO	-
1567	ZINC04302760	3614	0.6499931513804856	NO	-
1568	ZINC04628107	3847	0.6499914713356233	NO	-
1569	ZINC03970377	2951	0.6499439555028171	NO	-
1570	ZINC03863689	2331	0.6499401472365629	NO	-
1571	ZINC00588918	46	0.6499351881006964	NO	-
1572	ZINC03814241	93	0.6498480040808137	YES	15
1573	ZINC03956458	2802	0.6498427352247875	NO	-
1574	ZINC02275936	651	0.6498142889210711	NO	-
1575	ZINC03969489	2890	0.6497932249923772	NO	-
1576	ZINC02939318	1052	0.6497631467177997	NO	-
1577	ZINC03803719	1673	0.6496525125759159	NO	-
1578	ZINC04331975	3641	0.6496297423572199	NO	-
1579	ZINC01902087	378	0.649617049404943	NO	-
1580	ZINC03863693	2335	0.6495567849862176	NO	-
1581	ZINC02922686	1044	0.6495249853797533	NO	-
1582	ZINC02922692	1047	0.6494979905601698	NO	-
1583	ZINC03969488	2889	0.6494675255417239	NO	-
1584	ZINC03995187	3264	0.6494087249747734	NO	-
1585	ZINC03878960	2514	0.6493998705087652	NO	-
1586	ZINC02922690	1046	0.6493690804668232	NO	-
1587	ZINC02922688	1045	0.6493578651765047	NO	-
1588	ZINC03904378	2670	0.649313556416969	NO	-
1589	ZINC03603174	1388	0.6493116222233365	NO	-
1590	ZINC01547649	206	0.6492787009847247	NO	-
1591	ZINC03878959	2513	0.6491074995832256	NO	-
1592	ZINC01216516	138	0.6490964237918444	NO	-
1593	ZINC03863903	2379	0.6490352552936239	NO	-
1594	ZINC03856328	1963	0.6490208331866835	NO	-
1595	ZINC03863690	2332	0.6488268227876963	NO	-
1596	ZINC03980000	3071	0.6488199791998397	NO	-
1597	ZINC02214303	606	0.6488020578010378	NO	-
1598	ZINC03897550	2651	0.648746885531953	NO	-
1599	ZINC04359595	3682	0.6486787228086126	NO	-
1600	ZINC03613668	1405	0.6486033211485835	NO	-
1601	ZINC03862369	2114	0.6485903184332104	NO	-
1602	ZINC03864374	2428	0.6485363468419324	NO	-
1603	ZINC03862368	2113	0.6485142626834065	NO	-
1604	ZINC03863688	2330	0.6484626375385548	NO	-
1605	ZINC02679933	929	0.6484415489348392	NO	-
1606	ZINC02710221	957	0.6483986323645579	NO	-
1607	ZINC03982936	3154	0.6483556184068135	NO	-
1608	ZINC03800838	1658	0.6483499032864556	NO	-
1609	ZINC02207441	598	0.6483095197781935	NO	-
1610	ZINC03371116	1266	0.6482956413129154	NO	-
1611	ZINC02710219	956	0.6482815632679348	NO	-
1612	ZINC03814237	92	0.6482629990800742	YES	15
1613	ZINC02241708	631	0.6481469992431418	NO	-
1614	ZINC03349552	1252	0.6481273024425296	NO	-
1615	ZINC01666343	259	0.6481136421943666	NO	-
1616	ZINC02008149	424	0.6480577324115895	NO	-
1617	ZINC03862793	2208	0.6479871808318344	NO	-
1618	ZINC03583703	1372	0.6479437454669134	NO	-
1619	ZINC03801608	1663	0.6479409193798731	NO	-
1620	ZINC02157523	564	0.6479260937771767	NO	-
1621	ZINC03803704	1672	0.6478822999431056	NO	-
1622	ZINC02997928	1069	0.6477706501178264	NO	-
1623	ZINC02945304	1061	0.6476577561106975	NO	-
1624	ZINC03856360	1977	0.6476465891852842	NO	-
1625	ZINC03822606	1769	0.6475652098971818	NO	-
1626	ZINC03792035	1613	0.6475475664397722	NO	-
1627	ZINC03856359	1976	0.6475042304173868	NO	-
1628	ZINC03942562	2754	0.6474504101986299	NO	-
1629	ZINC03703304	1497	0.6474197110472025	NO	-
1630	ZINC03892917	2641	0.6474193108150877	NO	-
1631	ZINC03583706	1373	0.647417934476718	NO	-
1632	ZINC04236228	3569	0.6473843916916903	NO	-
1633	ZINC04346259	3671	0.6473055010943677	NO	-
1634	ZINC03776481	1527	0.6472781540132647	NO	-
1635	ZINC03863710	2339	0.6472743134480834	NO	-
1636	ZINC03792035	1610	0.6472391703295994	NO	-
1637	ZINC03971223	2972	0.6472371574163771	NO	-
1638	ZINC01602793	234	0.6472060526935276	NO	-
1639	ZINC03926791	2709	0.6471850963955961	NO	-
1640	ZINC04302760	3613	0.64704200016935	NO	-
1641	ZINC02699212	951	0.6470413478574081	NO	-
1642	ZINC04299940	3607	0.646977009652778	NO	-
1643	ZINC03856358	1975	0.6469380773130795	NO	-
1644	ZINC03863687	2329	0.6468980566629701	NO	-
1645	ZINC02237246	624	0.6468093238884692	NO	-
1646	ZINC03856357	1974	0.6468072952826144	NO	-
1647	ZINC02633046	878	0.6467314997869484	NO	-
1648	ZINC03989695	3235	0.6466760622617983	NO	-
1649	ZINC03620230	1429	0.6466387103114336	NO	-
1650	ZINC01081316	134	0.6465823942111683	NO	-
1651	ZINC01718136	283	0.646498095616866	NO	-
1652	ZINC03863008	2260	0.6464937076599268	NO	-
1653	ZINC04394276	3717	0.6464649325830858	NO	-
1654	ZINC02451830	767	0.6463994340590082	NO	-
1655	ZINC03801608	1664	0.646355847267444	NO	-
1656	ZINC03934498	2730	0.6463123450229815	NO	-
1657	ZINC03986741	3184	0.6463006660634592	NO	-
1658	ZINC03814253	99	0.6462988017550565	YES	18
1659	ZINC04001082	3301	0.6462865694454671	NO	-
1660	ZINC02451828	766	0.6462758101030293	NO	-
1661	ZINC03863007	2259	0.6462553575726778	NO	-
1662	ZINC03868207	2455	0.6462288370549779	NO	-
1663	ZINC04465942	3765	0.6462288370549779	NO	-
1664	ZINC03856356	1973	0.6461791794760137	NO	-
1665	ZINC03982805	3135	0.646160683486458	NO	-
1666	ZINC03982804	3134	0.6461024572756091	NO	-
1667	ZINC04627369	3841	0.6460629534631391	NO	-
1668	ZINC03856355	1972	0.6460449383963743	NO	-
1669	ZINC03823858	1776	0.6460359924558612	NO	-
1670	ZINC03806339	1690	0.6460340206043256	NO	-
1671	ZINC03792035	1611	0.6459677954892299	NO	-
1672	ZINC03880621	2519	0.6459502796130449	NO	-
1673	ZINC03825391	1783	0.6459501339305788	NO	-
1674	ZINC03989050	3233	0.645860881553291	NO	-
1675	ZINC03862813	2219	0.6457871064620556	NO	-
1676	ZINC03970061	2935	0.6457635541035872	NO	-
1677	ZINC03868206	2454	0.6456643025891352	NO	-
1678	ZINC04304498	3624	0.645661265612905	NO	-
1679	ZINC03862635	2171	0.6456200736947193	NO	-
1680	ZINC03841909	1794	0.6455292575922823	NO	-
1681	ZINC03969561	2895	0.6455177010916957	NO	-
1682	ZINC03862372	2115	0.6455030106962212	NO	-
1683	ZINC04223503	3558	0.6454544675104368	NO	-
1684	ZINC03862373	2116	0.6454391538986025	NO	-
1685	ZINC03792035	1612	0.6453794683845459	NO	-
1686	ZINC03874038	2505	0.6453753692622369	NO	-
1687	ZINC01876143	361	0.6453745489788207	NO	-
1688	ZINC03969097	2868	0.6453568422491789	NO	-
1689	ZINC03575325	1366	0.6453062773533944	NO	-
1690	ZINC02844384	1007	0.6452688523626181	NO	-
1691	ZINC02399862	710	0.6452478609029506	NO	-
1692	ZINC04366921	3688	0.6452173730268298	NO	-
1693	ZINC02805901	996	0.6451998340822139	NO	-
1694	ZINC03987899	3215	0.6451692630969461	NO	-
1695	ZINC00292028	29	0.6450922935582887	NO	-
1696	ZINC03451066	1309	0.6450466839953682	NO	-
1697	ZINC03987898	3214	0.645036259594065	NO	-
1698	ZINC02805900	995	0.6449796871279007	NO	-
1699	ZINC00727373	61	0.6449332571307753	NO	-
1700	ZINC03862386	2128	0.6449128537384448	NO	-
1701	ZINC03863004	2257	0.6449125538540612	NO	-
1702	ZINC03865453	2439	0.6448817480463958	NO	-
1703	ZINC03970673	2963	0.6448412307586041	NO	-
1704	ZINC04037968	3377	0.6448000841256704	NO	-
1705	ZINC03804902	1682	0.6447753337285975	NO	-
1706	ZINC03862385	2127	0.6447486363396431	NO	-
1707	ZINC03795463	1629	0.6447450004601697	NO	-
1708	ZINC03863005	2258	0.6447329687459687	NO	-
1709	ZINC03892070	2627	0.644713949696072	NO	-
1710	ZINC01581645	227	0.6446148049577698	NO	-
1711	ZINC03620282	1430	0.6446135238905826	NO	-
1712	ZINC03968973	2855	0.6446056908854222	NO	-
1713	ZINC03864345	2408	0.6446014841965593	NO	-
1714	ZINC03968972	2854	0.6445901413687831	NO	-
1715	ZINC02119643	508	0.6445162144930634	NO	-
1716	ZINC03956534	2808	0.6444670449747348	NO	-
1717	ZINC03451063	1308	0.6444191451523426	NO	-
1718	ZINC04304499	3625	0.6443268106946961	NO	-
1719	ZINC04605112	3807	0.6442391036934133	NO	-
1720	ZINC04187246	3521	0.6442277282139577	NO	-
1721	ZINC03702344	1496	0.6441893669448293	NO	-
1722	ZINC00209209	23	0.6441316094914729	NO	-
1723	ZINC02884186	1020	0.644096821071501	NO	-
1724	ZINC02004036	414	0.6439020703458672	NO	-
1725	ZINC01831120	329	0.6438258408567331	NO	-
1726	ZINC03789655	1601	0.6437952727159876	NO	-
1727	ZINC04620334	3835	0.6437874494893734	NO	-
1728	ZINC03892069	2626	0.6437171254315183	NO	-
1729	ZINC03384654	1269	0.6436952231338727	NO	-
1730	ZINC03855432	1929	0.6436565354649948	NO	-
1731	ZINC04325985	3639	0.6436237106048606	NO	-
1732	ZINC03942562	2755	0.6435728067394004	NO	-
1733	ZINC03856314	1961	0.6435374892473414	NO	-
1734	ZINC03864068	2402	0.6435323905962954	NO	-
1735	ZINC04212360	3537	0.6434332576394798	NO	-
1736	ZINC03793881	1615	0.6434224312256086	NO	-
1737	ZINC01622049	237	0.6433249556965854	NO	-
1738	ZINC03850711	1874	0.6432271700328716	NO	-
1739	ZINC03973105	3006	0.6432174089803215	NO	-
1740	ZINC01905924	384	0.643203932011965	NO	-
1741	ZINC03864067	2401	0.6430977065095859	NO	-
1742	ZINC03862366	2112	0.6430352040859857	NO	-
1743	ZINC03862365	2111	0.6430213566533745	NO	-
1744	ZINC03819339	1753	0.6429562551001838	NO	-
1745	ZINC04339275	3654	0.642953056326684	NO	-
1746	ZINC03865435	2437	0.6429452492478127	NO	-
1747	ZINC03865436	2438	0.6428373322693487	NO	-
1748	ZINC03819339	1754	0.6428126535299883	NO	-
1749	ZINC04627884	3844	0.6427411752759691	NO	-
1750	ZINC03863159	2292	0.6427357513308369	NO	-
1751	ZINC04502783	3780	0.6427194441752261	NO	-
1752	ZINC02123161	525	0.642672124324074	NO	-
1753	ZINC04247782	3578	0.6426147998344027	NO	-
1754	ZINC03982872	3139	0.6426072464476443	NO	-
1755	ZINC03977353	3054	0.6425788784771156	NO	-
1756	ZINC02358520	690	0.6424729673072862	NO	-
1757	ZINC03863158	2291	0.6424661203745811	NO	-
1758	ZINC03087160	1092	0.6424265268836883	NO	-
1759	ZINC04336352	3652	0.6424228100539958	NO	-
1760	ZINC03969808	2915	0.6423936496438759	NO	-
1761	ZINC03602542	1386	0.642387814046516	NO	-
1762	ZINC03862352	2105	0.6423759752016565	NO	-
1763	ZINC03841915	1795	0.6422695506537304	NO	-
1764	ZINC03913399	2692	0.6422643606725275	NO	-
1765	ZINC03427013	1296	0.642239762806597	NO	-
1766	ZINC03976052	3033	0.6421709760192511	NO	-
1767	ZINC03862351	2104	0.6419077718230751	NO	-
1768	ZINC03891706	2620	0.6419048710465097	NO	-
1769	ZINC04441366	3739	0.6418311830124116	NO	-
1770	ZINC03987839	3207	0.6417658127218776	NO	-
1771	ZINC03850711	1873	0.6417508484386043	NO	-
1772	ZINC03632894	1453	0.6417060804680089	NO	-
1773	ZINC03990383	3241	0.6416994807410844	NO	-
1774	ZINC02023758	445	0.6416958424882129	NO	-
1775	ZINC04269729	3599	0.6416897112389497	NO	-
1776	ZINC03879942	2518	0.6416893624520905	NO	-
1777	ZINC01724392	286	0.6416557400930594	NO	-
1778	ZINC02547067	845	0.6416524500822509	NO	-
1779	ZINC03863496	2317	0.6416318314609705	NO	-
1780	ZINC01049865	133	0.6416274799619962	NO	-
1781	ZINC04503332	3782	0.6416209579122385	NO	-
1782	ZINC03779173	1547	0.6415643361504731	NO	-
1783	ZINC03779140	1546	0.6415632523120224	NO	-
1784	ZINC00862822	92	0.6415458921155668	NO	-
1785	ZINC03977061	3038	0.641540244705102	NO	-
1786	ZINC01225274	139	0.6415099005531995	NO	-
1787	ZINC01049863	132	0.6415095363505428	NO	-
1788	ZINC02310177	666	0.6415010872393089	NO	-
1789	ZINC02103396	460	0.6414886500082845	NO	-
1790	ZINC03987840	3208	0.641462128842711	NO	-
1791	ZINC03890949	2582	0.6413305575589222	NO	-
1792	ZINC03862011	2066	0.6413133684546644	NO	-
1793	ZINC02655332	904	0.6412704575534645	NO	-
1794	ZINC03862012	2067	0.6412633626441541	NO	-
1795	ZINC03855432	1928	0.6411571400230387	NO	-
1796	ZINC03810931	1713	0.6411474161863536	NO	-
1797	ZINC02655331	903	0.6411438035121791	NO	-
1798	ZINC03891708	2621	0.6410327243866529	NO	-
1799	ZINC03863031	2271	0.6409364491410726	NO	-
1800	ZINC03865419	2436	0.6409082654119622	NO	-
1801	ZINC01550356	213	0.6408570299286654	NO	-
1802	ZINC03982883	3142	0.6408520460783583	NO	-
1803	ZINC03960585	2824	0.6408417046493209	NO	-
1804	ZINC03862587	2155	0.6408234304054122	NO	-
1805	ZINC04129601	3468	0.6407882770704378	NO	-
1806	ZINC04159475	3503	0.6407748752298279	NO	-
1807	ZINC03956530	2806	0.6406326551186242	NO	-
1808	ZINC03969754	2910	0.6406017099299784	NO	-
1809	ZINC02137370	548	0.6405069468754302	NO	-
1810	ZINC03982569	3132	0.6404945434418248	NO	-
1811	ZINC03904795	2671	0.6404912492232514	NO	-
1812	ZINC04230370	3566	0.6404175403859239	NO	-
1813	ZINC03860096	2045	0.6404151537551332	NO	-
1814	ZINC00005416	2	0.6403992556433458	NO	-
1815	ZINC03863002	2255	0.6403650723478435	NO	-
1816	ZINC02674795	916	0.6403641037075856	NO	-
1817	ZINC02674796	917	0.6402807147769242	NO	-
1818	ZINC04117333	3444	0.6402536934270264	NO	-
1819	ZINC03809152	1707	0.6402193410940357	NO	-
1820	ZINC02125756	534	0.6401190331641602	NO	-
1821	ZINC04386437	3704	0.6401000094015127	NO	-
1822	ZINC04333465	3644	0.6400829642330408	NO	-
1823	ZINC03863003	2256	0.640079859024236	NO	-
1824	ZINC03862852	2234	0.6400596102695666	NO	-
1825	ZINC02686969	934	0.6399147186443065	NO	-
1826	ZINC03856377	1978	0.6398797883281393	NO	-
1827	ZINC03703672	1498	0.6398527961047543	NO	-
1828	ZINC02501658	822	0.6398275220077003	NO	-
1829	ZINC04346151	3670	0.6397197768741071	NO	-
1830	ZINC03817421	1734	0.6397018390574144	NO	-
1831	ZINC02356504	689	0.6396921459966514	NO	-
1832	ZINC03862379	2121	0.6396817355740158	NO	-
1833	ZINC03891154	2594	0.6396085404450543	NO	-
1834	ZINC03863819	2363	0.6395729753555192	NO	-
1835	ZINC03891155	2595	0.6395368272143018	NO	-
1836	ZINC03862378	2120	0.6395045190347077	NO	-
1837	ZINC02686971	935	0.6394922586391946	NO	-
1838	ZINC03304813	1198	0.6393481855241101	NO	-
1839	ZINC03873448	2483	0.6393438756038617	NO	-
1840	ZINC03891019	2584	0.6392960704236494	NO	-
1841	ZINC04271622	3600	0.6392421258177113	NO	-
1842	ZINC03616815	1420	0.6392322768257256	NO	-
1843	ZINC03783376	1571	0.6392239561556348	NO	-
1844	ZINC03616813	1419	0.6392176760079927	NO	-
1845	ZINC01246606	151	0.6391477642166922	NO	-
1846	ZINC04225967	3561	0.6390935489513935	NO	-
1847	ZINC01665083	254	0.6390673309658849	NO	-
1848	ZINC02155602	560	0.6390653381902874	NO	-
1849	ZINC01905921	383	0.6390533885303527	NO	-
1850	ZINC03304814	1199	0.639001356830271	NO	-
1851	ZINC04458980	3750	0.6389564152351391	NO	-
1852	ZINC03804335	1680	0.6389265541841691	NO	-
1853	ZINC03856298	1958	0.6389201774860178	NO	-
1854	ZINC03788273	1587	0.6388950805856163	NO	-
1855	ZINC02160569	575	0.638873090931072	NO	-
1856	ZINC02194554	584	0.6388703760384157	NO	-
1857	ZINC03970044	2934	0.6388571681822683	NO	-
1858	ZINC02431049	739	0.6388522196790416	NO	-
1859	ZINC03890943	2581	0.6388418971463037	NO	-
1860	ZINC02121946	515	0.638837557019587	NO	-
1861	ZINC03609611	1399	0.6388098162831981	NO	-
1862	ZINC03863009	2261	0.6387770568323086	NO	-
1863	ZINC03863010	2262	0.6387385992160188	NO	-
1864	ZINC03862541	2148	0.6386655111412821	NO	-
1865	ZINC03890183	2554	0.6386564367276039	NO	-
1866	ZINC01323146	169	0.6386269608394723	NO	-
1867	ZINC04058422	3397	0.6386266504596605	NO	-
1868	ZINC03980798	3107	0.6386231677053945	NO	-
1869	ZINC03863029	2270	0.6385849983323632	NO	-
1870	ZINC02118138	491	0.6385114878677127	NO	-
1871	ZINC03809152	1708	0.6384499795462926	NO	-
1872	ZINC04001222	3311	0.6383725644684095	NO	-
1873	ZINC03890718	2576	0.638281180043591	NO	-
1874	ZINC04335338	3649	0.6381701574221152	NO	-
1875	ZINC03775004	1518	0.6381128024986762	NO	-
1876	ZINC03806620	1694	0.6380157617743564	NO	-
1877	ZINC02580980	855	0.6379575159191142	NO	-
1878	ZINC02329083	674	0.6379003631631348	NO	-
1879	ZINC02120498	514	0.6378973248405105	NO	-
1880	ZINC03985591	3175	0.6378515734301597	NO	-
1881	ZINC03801766	1665	0.6377252973555291	NO	-
1882	ZINC04130549	3470	0.6377201044409329	NO	-
1883	ZINC04594791	3797	0.6375957136532705	NO	-
1884	ZINC02584188	858	0.6375826183733454	NO	-
1885	ZINC04223539	3559	0.6375537493683928	NO	-
1886	ZINC03892638	2636	0.6375491272637425	NO	-
1887	ZINC03819338	1752	0.6374716414054928	NO	-
1888	ZINC03889100	2528	0.6374628430343673	NO	-
1889	ZINC03819338	1751	0.6374020568979848	NO	-
1890	ZINC04451303	3740	0.6373767292542597	NO	-
1891	ZINC01541057	197	0.6373716942390817	NO	-
1892	ZINC02692928	938	0.6373417994415629	NO	-
1893	ZINC02692927	937	0.637328623655738	NO	-
1894	ZINC00969904	123	0.6373267212083136	NO	-
1895	ZINC03889099	2527	0.637324538812325	NO	-
1896	ZINC03862143	2086	0.6373136025249951	NO	-
1897	ZINC03345395	1247	0.637215520307467	NO	-
1898	ZINC02674794	915	0.6371570652308349	NO	-
1899	ZINC03775410	1521	0.6371555384658106	NO	-
1900	ZINC02122779	519	0.6371481402160898	NO	-
1901	ZINC04632002	3851	0.6371191657256015	NO	-
1902	ZINC02674803	922	0.6370581177388244	NO	-
1903	ZINC00869985	93	0.6370424480132425	NO	-
1904	ZINC02844573	1008	0.6369738047040528	NO	-
1905	ZINC03873304	2476	0.6369716142805661	NO	-
1906	ZINC03969804	2914	0.6369528322071456	NO	-
1907	ZINC03205126	1129	0.6368802145743335	NO	-
1908	ZINC03794644	1621	0.6368635259856469	NO	-
1909	ZINC03979153	3067	0.6368386504483041	NO	-
1910	ZINC02353962	687	0.6368146181625651	NO	-
1911	ZINC04146319	3493	0.6367349994429549	NO	-
1912	ZINC03919823	2699	0.6366861560263937	NO	-
1913	ZINC01700406	281	0.6365665294020223	NO	-
1914	ZINC02694626	940	0.6365527495343061	NO	-
1915	ZINC02236068	623	0.6364893316916563	NO	-
1916	ZINC04128773	3466	0.6364096989933916	NO	-
1917	ZINC02506017	825	0.6363853938872325	NO	-
1918	ZINC00023179	10	0.6363370050191226	NO	-
1919	ZINC04022624	3361	0.6362992451672778	NO	-
1920	ZINC03805293	1686	0.6362282479900672	NO	-
1921	ZINC02013998	431	0.6361956705343385	NO	-
1922	ZINC04586815	3794	0.6361577622228317	NO	-
1923	ZINC03417167	1287	0.6361564467267046	NO	-
1924	ZINC02272749	648	0.6361510354877853	NO	-
1925	ZINC04600012	3805	0.6361007057783448	NO	-
1926	ZINC03969725	2900	0.6360950650520688	NO	-
1927	ZINC03873618	2488	0.636037230446667	NO	-
1928	ZINC02514888	837	0.6360275040818634	NO	-
1929	ZINC03863764	2347	0.6360121753286894	NO	-
1930	ZINC03848537	1825	0.6360013145108583	NO	-
1931	ZINC03799519	1648	0.6359794407646968	NO	-
1932	ZINC03827174	1787	0.6359665299660253	NO	-
1933	ZINC04167727	3506	0.6359443259554914	NO	-
1934	ZINC01391378	171	0.6359257672402213	NO	-
1935	ZINC03863671	2328	0.6359035767252134	NO	-
1936	ZINC04586756	3793	0.635894288272689	NO	-
1937	ZINC04001543	3337	0.6358530854501229	NO	-
1938	ZINC04114739	3435	0.6358086335066373	NO	-
1939	ZINC03848537	1826	0.6357414516528969	NO	-
1940	ZINC02125116	533	0.635717620861245	NO	-
1941	ZINC03623611	1440	0.6356750794108897	NO	-
1942	ZINC03868203	2452	0.6355693482495504	NO	-
1943	ZINC03863753	2346	0.6355666901606672	NO	-
1944	ZINC04086932	3419	0.6355655187875465	NO	-
1945	ZINC03891704	2619	0.6355230209355919	NO	-
1946	ZINC03873754	2501	0.6354934444262982	NO	-
1947	ZINC03969883	2920	0.6354840974155643	NO	-
1948	ZINC02114530	478	0.6354504008399986	NO	-
1949	ZINC04114739	3437	0.6354473461487616	NO	-
1950	ZINC02547076	846	0.6354161193380582	NO	-
1951	ZINC03826945	1786	0.6353604125322112	NO	-
1952	ZINC03889441	2541	0.6353597400629845	NO	-
1953	ZINC03862862	2235	0.6353173205770248	NO	-
1954	ZINC04618532	3821	0.6352999801225467	NO	-
1955	ZINC03891446	2605	0.6352517543205192	NO	-
1956	ZINC03895525	2648	0.635227425787506	NO	-
1957	ZINC03891158	2598	0.6352226677528546	NO	-
1958	ZINC02674980	924	0.6352126940426975	NO	-
1959	ZINC04001094	3302	0.6351885894244266	NO	-
1960	ZINC03891159	2599	0.6351855605364212	NO	-
1961	ZINC02674981	925	0.635160143836572	NO	-
1962	ZINC03575300	1364	0.6351299236123426	NO	-
1963	ZINC03602619	1387	0.6351192832791077	NO	-
1964	ZINC04564889	3789	0.6351037965307194	NO	-
1965	ZINC03282759	1172	0.6350835005280008	NO	-
1966	ZINC03799519	1649	0.6350559231350071	NO	-
1967	ZINC04114739	3436	0.6349894751018368	NO	-
1968	ZINC03575313	1365	0.6349680021697478	NO	-
1969	ZINC03873202	2469	0.6349442268125473	NO	-
1970	ZINC03868205	2453	0.6348645430981343	NO	-
1971	ZINC03950129	2767	0.6348397832130781	NO	-
1972	ZINC04155586	3502	0.634812934389478	NO	-
1973	ZINC02749708	973	0.6347892100227019	NO	-
1974	ZINC02158326	568	0.6347223569703989	NO	-
1975	ZINC03816897	1726	0.634625141013223	NO	-
1976	ZINC03962101	2833	0.634463611970134	NO	-
1977	ZINC03956308	2801	0.6344310339451072	NO	-
1978	ZINC03848346	1821	0.634349400171986	NO	-
1979	ZINC03420988	1293	0.63423164071819	NO	-
1980	ZINC02198658	589	0.6341762274821091	NO	-
1981	ZINC02597604	861	0.6341683402050676	NO	-
1982	ZINC03783080	1565	0.6341678573835855	NO	-
1983	ZINC03891649	2611	0.6341533357258309	NO	-
1984	ZINC03873454	2484	0.6341450359633348	NO	-
1985	ZINC03901998	2664	0.6341415699788342	NO	-
1986	ZINC03941114	2744	0.6341391524966234	NO	-
1987	ZINC03891650	2612	0.6341038402040134	NO	-
1988	ZINC03788273	1588	0.6340947918488927	NO	-
1989	ZINC04339095	3653	0.6340753457691407	NO	-
1990	ZINC03977026	3036	0.6339792780975128	NO	-
1991	ZINC04188429	3523	0.6338896096932152	NO	-
1992	ZINC03877724	2511	0.6338816273992544	NO	-
1993	ZINC03793991	1616	0.6337897292284639	NO	-
1994	ZINC04229282	3565	0.6337514460187816	NO	-
1995	ZINC02789521	993	0.6337435229490002	NO	-
1996	ZINC03951644	2770	0.6336808801989794	NO	-
1997	ZINC03986687	3181	0.6335545014278886	NO	-
1998	ZINC03817423	1736	0.6335355812736642	NO	-
1999	ZINC02114690	479	0.6334068830948278	NO	-
2000	ZINC03788420	1592	0.6334011154041068	NO	-
2001	ZINC03960584	2823	0.633354113167032	NO	-
2002	ZINC02453135	768	0.6333331325542255	NO	-
2003	ZINC03784708	1579	0.6332709851534459	NO	-
2004	ZINC03873404	2479	0.6331739174475156	NO	-
2005	ZINC03666170	1481	0.6331031456409875	NO	-
2006	ZINC03969307	2882	0.633086147409495	NO	-
2007	ZINC03900058	2656	0.6330800619300501	NO	-
2008	ZINC02123313	526	0.6330328063131069	NO	-
2009	ZINC03848346	1820	0.6328597857443399	NO	-
2010	ZINC04618531	3820	0.632828406129296	NO	-
2011	ZINC02210311	599	0.632780535261656	NO	-
2012	ZINC02907803	1041	0.6327707151533903	NO	-
2013	ZINC02674801	921	0.6327608214697157	NO	-
2014	ZINC02907794	1037	0.6327576792704614	NO	-
2015	ZINC03602417	1385	0.6327437582707575	NO	-
2016	ZINC03971219	2971	0.6326298617342087	NO	-
2017	ZINC03817424	1738	0.6326057218532983	NO	-
2018	ZINC02907798	1039	0.6325767215865485	NO	-
2019	ZINC02907796	1038	0.6325517089618701	NO	-
2020	ZINC03862040	2075	0.6325381157718284	NO	-
2021	ZINC02710243	958	0.6324676213134668	NO	-
2022	ZINC03862039	2074	0.6324551607247367	NO	-
2023	ZINC03983539	3163	0.6324055991428272	NO	-
2024	ZINC03775691	1524	0.6323814732347939	NO	-
2025	ZINC02225594	614	0.6323307624025657	NO	-
2026	ZINC03859970	2041	0.6323280406608999	NO	-
2027	ZINC04124482	3462	0.6323070934672406	NO	-
2028	ZINC02455053	769	0.6322475481112746	NO	-
2029	ZINC01769214	297	0.6322407946404316	NO	-
2030	ZINC01227048	144	0.6322009944953507	NO	-
2031	ZINC03961117	2829	0.6320045234702201	NO	-
2032	ZINC03977230	3047	0.6319705701755591	NO	-
2033	ZINC03996031	3268	0.6319632101824598	NO	-
2034	ZINC00275611	28	0.6319174101258562	NO	-
2035	ZINC03863741	2343	0.6318447873641009	NO	-
2036	ZINC02896580	1032	0.6317475710353805	NO	-
2037	ZINC04272910	3601	0.6316992255130539	NO	-
2038	ZINC04000176	3282	0.6316608297158158	NO	-
2039	ZINC03901576	2663	0.6316471946099191	NO	-
2040	ZINC03856284	1956	0.6316172588175539	NO	-
2041	ZINC03050749	1086	0.6315881821344896	NO	-
2042	ZINC03955886	2790	0.6315759764281181	NO	-
2043	ZINC03862798	2210	0.6315561537665757	NO	-
2044	ZINC03862799	2211	0.6315501732664496	NO	-
2045	ZINC03050751	1087	0.6315133111993174	NO	-
2046	ZINC03864282	2405	0.6314922971076681	NO	-
2047	ZINC03912459	2689	0.6314154270553496	NO	-
2048	ZINC04468292	3768	0.6314154270553496	NO	-
2049	ZINC03863380	2314	0.631412290151674	NO	-
2050	ZINC03982871	3138	0.631307105614481	NO	-
2051	ZINC03982870	3137	0.6312993081884157	NO	-
2052	ZINC01534059	186	0.631257942233723	NO	-
2053	ZINC03862363	2109	0.6312570309799388	NO	-
2054	ZINC03197110	1124	0.631250967282874	NO	-
2055	ZINC04267879	3596	0.6311789869655956	NO	-
2056	ZINC04114739	3438	0.6311712121149526	NO	-
2057	ZINC02126063	535	0.6311646421417872	NO	-
2058	ZINC03862364	2110	0.6311198143364957	NO	-
2059	ZINC03862727	2198	0.6310954259938866	NO	-
2060	ZINC01742685	294	0.6310799937924689	NO	-
2061	ZINC03856017	1942	0.6310552326536099	NO	-
2062	ZINC03862695	2193	0.6310142637147869	NO	-
2063	ZINC03897565	2654	0.6309738920280011	NO	-
2064	ZINC03859970	2040	0.6309052829421616	NO	-
2065	ZINC01897913	376	0.6308392192749803	NO	-
2066	ZINC03629909	1446	0.6308274693678171	NO	-
2067	ZINC03912460	2690	0.6307992571060987	NO	-
2068	ZINC03825521	1785	0.6307047304328459	NO	-
2069	ZINC03941580	2749	0.6307043874018069	NO	-
2070	ZINC03863996	2392	0.6306601186449653	NO	-
2071	ZINC02126066	536	0.6306536653269432	NO	-
2072	ZINC03889126	2534	0.6305839022276257	NO	-
2073	ZINC03971919	2989	0.6303835564644547	NO	-
2074	ZINC01536847	189	0.6303547986723891	NO	-
2075	ZINC03987815	3204	0.6302944474789438	NO	-
2076	ZINC02694632	941	0.630253614900528	NO	-
2077	ZINC03921462	2702	0.6301420420875793	NO	-
2078	ZINC02087707	452	0.630063927917938	NO	-
2079	ZINC03873205	2472	0.6300531294756925	NO	-
2080	ZINC03889123	2533	0.6300326750970082	NO	-
2081	ZINC04618548	3823	0.6300106047492421	NO	-
2082	ZINC03962296	2835	0.6299993390485258	NO	-
2083	ZINC03575258	1357	0.6299609677088285	NO	-
2084	ZINC01539102	193	0.6299522294260362	NO	-
2085	ZINC03868194	2445	0.6299482425740394	NO	-
2086	ZINC03987816	3205	0.62993259889571	NO	-
2087	ZINC04594844	3800	0.6298619159325327	NO	-
2088	ZINC03868200	2450	0.629803980331484	NO	-
2089	ZINC03905208	2676	0.629765672454681	NO	-
2090	ZINC03971919	2990	0.6296694871856238	NO	-
2091	ZINC03956169	2797	0.6296203446044165	NO	-
2092	ZINC03873880	2504	0.6295986160246387	NO	-
2093	ZINC03856083	1946	0.6295956172949745	NO	-
2094	ZINC03969737	2908	0.6295812753055783	NO	-
2095	ZINC03977228	3046	0.6295483869953639	NO	-
2096	ZINC03990303	3240	0.6295391586806618	NO	-
2097	ZINC02218443	612	0.6295364953591308	NO	-
2098	ZINC04022233	3359	0.6295293819307702	NO	-
2099	ZINC01544982	202	0.6294797425850212	NO	-
2100	ZINC03855478	1931	0.6294779847249325	NO	-
2101	ZINC01592296	230	0.629444572656964	NO	-
2102	ZINC03575289	1362	0.6294381308893953	NO	-
2103	ZINC03972716	3003	0.6293735879841716	NO	-
2104	ZINC04350790	3678	0.6293600974424228	NO	-
2105	ZINC03891710	2622	0.6293592887068566	NO	-
2106	ZINC01902975	379	0.6293530870928605	NO	-
2107	ZINC03980709	3099	0.629347844034767	NO	-
2108	ZINC03980712	3102	0.6293348468006533	NO	-
2109	ZINC03912407	2685	0.6292990846409453	NO	-
2110	ZINC02411923	720	0.6292646412522578	NO	-
2111	ZINC02132776	546	0.6292602036360313	NO	-
2112	ZINC02411922	719	0.6292275721567556	NO	-
2113	ZINC02710245	959	0.6292074912053324	NO	-
2114	ZINC02132775	545	0.6291975517599012	NO	-
2115	ZINC03863235	2309	0.6291832643479243	NO	-
2116	ZINC03799516	1645	0.6291765252735354	NO	-
2117	ZINC03912405	2684	0.6291537675158801	NO	-
2118	ZINC02332293	676	0.6291220159983171	NO	-
2119	ZINC03868199	2449	0.6290469946041047	NO	-
2120	ZINC02458145	773	0.6289760806905005	NO	-
2121	ZINC03817421	1735	0.6289511789651152	NO	-
2122	ZINC04188486	3525	0.6289326813883117	NO	-
2123	ZINC04188485	3524	0.6289160041159173	NO	-
2124	ZINC04633619	3855	0.6288365642104735	NO	-
2125	ZINC04033996	3373	0.6288296265469465	NO	-
2126	ZINC01905927	385	0.6288149669827635	NO	-
2127	ZINC03956046	2796	0.628717895241212	NO	-
2128	ZINC04086895	3417	0.6286665402792303	NO	-
2129	ZINC03891653	2615	0.6286470272510352	NO	-
2130	ZINC03890861	2578	0.6285510333168005	NO	-
2131	ZINC03575287	1361	0.6285393629133599	NO	-
2132	ZINC02965295	1064	0.628537678882425	NO	-
2133	ZINC03972722	3005	0.6285360145554563	NO	-
2134	ZINC03799516	1644	0.6285310559362352	NO	-
2135	ZINC04408662	3723	0.6285074845934329	NO	-
2136	ZINC03926790	2708	0.6284431791108811	NO	-
2137	ZINC02260544	640	0.6284288681428005	NO	-
2138	ZINC02965293	1063	0.6283890093741714	NO	-
2139	ZINC03980037	3075	0.6283638462143785	NO	-
2140	ZINC03916754	2696	0.6282676887733969	NO	-
2141	ZINC03800344	1654	0.6282422283858473	NO	-
2142	ZINC04408494	3722	0.6282375611552623	NO	-
2143	ZINC03987881	3212	0.6282288916386379	NO	-
2144	ZINC00754597	66	0.6281660845944936	NO	-
2145	ZINC02150801	553	0.6281636038022534	NO	-
2146	ZINC03781629	1558	0.6281556117743171	NO	-
2147	ZINC03980035	3073	0.628049701406607	NO	-
2148	ZINC01489636	177	0.6280240970311982	NO	-
2149	ZINC02674797	918	0.6279935756407947	NO	-
2150	ZINC04636256	3857	0.6279757143674418	NO	-
2151	ZINC01665714	255	0.627960600921867	NO	-
2152	ZINC03980830	3121	0.6279497469384131	NO	-
2153	ZINC04366800	3685	0.6279297066026706	NO	-
2154	ZINC03968477	2849	0.6278477439336341	NO	-
2155	ZINC03942645	2757	0.6278450615336494	NO	-
2156	ZINC02674798	919	0.6278238074622629	NO	-
2157	ZINC03819336	1749	0.6277961549726319	NO	-
2158	ZINC03819336	1750	0.6277552899763236	NO	-
2159	ZINC01999727	413	0.6277348400195223	NO	-
2160	ZINC00812286	80	0.6276328061860326	NO	-
2161	ZINC03969232	2877	0.6276182706431362	NO	-
2162	ZINC03914344	2694	0.6276084507319328	NO	-
2163	ZINC04033996	3374	0.6275988240469937	NO	-
2164	ZINC03956569	2809	0.6275070635473583	NO	-
2165	ZINC04124543	3463	0.6274571390693329	NO	-
2166	ZINC02119239	504	0.6274361743614548	NO	-
2167	ZINC02015221	433	0.6274301487242014	NO	-
2168	ZINC03337536	1225	0.6273915439217661	NO	-
2169	ZINC03848609	1828	0.6273155605736156	NO	-
2170	ZINC02324704	670	0.6272762631022385	NO	-
2171	ZINC02324703	669	0.6272705630250588	NO	-
2172	ZINC04217195	3548	0.627215767505884	NO	-
2173	ZINC03863157	2290	0.6271203899880479	NO	-
2174	ZINC03999814	3280	0.6271174229950888	NO	-
2175	ZINC03973804	3011	0.6270973978079871	NO	-
2176	ZINC03708592	1500	0.6270906160338267	NO	-
2177	ZINC02458144	772	0.6270888813744426	NO	-
2178	ZINC01540965	196	0.6270865953359416	NO	-
2179	ZINC03863156	2289	0.6270829642856673	NO	-
2180	ZINC04594862	3803	0.6270703552911845	NO	-
2181	ZINC03848341	1818	0.6269007792828902	NO	-
2182	ZINC01855833	355	0.6268651212904158	NO	-
2183	ZINC02939740	1058	0.626864917728865	NO	-
2184	ZINC02501455	821	0.626858215921245	NO	-
2185	ZINC03848341	1819	0.6268265180828841	NO	-
2186	ZINC03976212	3034	0.6268251226342001	NO	-
2187	ZINC03936915	2733	0.6267620788781272	NO	-
2188	ZINC03973805	3012	0.6267573958217821	NO	-
2189	ZINC03477333	1321	0.6267515015051183	NO	-
2190	ZINC04050798	3388	0.6267088915383564	NO	-
2191	ZINC03891686	2616	0.6266826332616067	NO	-
2192	ZINC03848609	1827	0.6266497349499155	NO	-
2193	ZINC04433524	3737	0.6266380453046079	NO	-
2194	ZINC03320319	1205	0.6265866063719668	NO	-
2195	ZINC04022613	3360	0.6265505199922233	NO	-
2196	ZINC03803379	1671	0.6265000372664925	NO	-
2197	ZINC03784303	1576	0.6264416760806455	NO	-
2198	ZINC00756475	69	0.6264394114227353	NO	-
2199	ZINC02159989	571	0.6264048719284797	NO	-
2200	ZINC03862823	2222	0.6263606363509675	NO	-
2201	ZINC04347054	3674	0.6262598402087699	NO	-
2202	ZINC03029200	1079	0.6262187170269173	NO	-
2203	ZINC02160434	574	0.626197474943237	NO	-
2204	ZINC04057413	3394	0.6261324340958212	NO	-
2205	ZINC03962930	2838	0.6261303257907841	NO	-
2206	ZINC03641882	1471	0.6261249176000879	NO	-
2207	ZINC04223463	3556	0.6261197874904226	NO	-
2208	ZINC03956465	2803	0.6260761821383561	NO	-
2209	ZINC03980037	3074	0.6260752438312046	NO	-
2210	ZINC02118144	492	0.6260167332142923	NO	-
2211	ZINC02549719	848	0.6259699862824599	NO	-
2212	ZINC04631993	3850	0.6259598485931525	NO	-
2213	ZINC03616377	1412	0.6259106059654864	NO	-
2214	ZINC03892910	2639	0.6258688372305556	NO	-
2215	ZINC03892911	2640	0.625756926792221	NO	-
2216	ZINC02227184	615	0.625706626916699	NO	-
2217	ZINC00023124	9	0.6256910714154611	NO	-
2218	ZINC03823826	1774	0.6255244954501654	NO	-
2219	ZINC03985495	3174	0.6254711998385271	NO	-
2220	ZINC01782071	310	0.6254247145917854	NO	-
2221	ZINC03972716	3002	0.6253836755706619	NO	-
2222	ZINC03937541	2737	0.625365061330621	NO	-
2223	ZINC03980711	3101	0.6253432770677272	NO	-
2224	ZINC03290720	1185	0.6253121968982528	NO	-
2225	ZINC03980710	3100	0.6253057510359411	NO	-
2226	ZINC02282744	654	0.6252820594519152	NO	-
2227	ZINC03999009	3276	0.6252662424233296	NO	-
2228	ZINC04340923	3664	0.625231480273286	NO	-
2229	ZINC03779592	1549	0.6252103132573763	NO	-
2230	ZINC03862864	2237	0.6251354471162996	NO	-
2231	ZINC03861932	2056	0.6251169607609557	NO	-
2232	ZINC03340411	1241	0.6250291735513946	NO	-
2233	ZINC04124739	3464	0.6249690992423765	NO	-
2234	ZINC03855478	1930	0.6249427574494337	NO	-
2235	ZINC03616537	1415	0.6248598486989311	NO	-
2236	ZINC04345894	3669	0.6248540685689074	NO	-
2237	ZINC03960676	2825	0.6248149474375246	NO	-
2238	ZINC03980035	3072	0.6247871423404574	NO	-
2239	ZINC03784303	1575	0.6246997049323326	NO	-
2240	ZINC00727441	62	0.6246601521238235	NO	-
2241	ZINC03305635	1202	0.6246064222881518	NO	-
2242	ZINC01688842	272	0.6245588406882975	NO	-
2243	ZINC04131891	3473	0.6245387992890056	NO	-
2244	ZINC00000806	0	0.6245205566797807	NO	-
2245	ZINC02939734	1057	0.6245046977254868	NO	-
2246	ZINC03972722	3004	0.6244890624448526	NO	-
2247	ZINC00017493	6	0.6244282085495736	NO	-
2248	ZINC02117082	484	0.6244055315527899	NO	-
2249	ZINC03623127	1439	0.6243381756253258	NO	-
2250	ZINC03952911	2781	0.6243130972708835	NO	-
2251	ZINC02153089	556	0.6242558107333392	NO	-
2252	ZINC02239503	628	0.6242406573126789	NO	-
2253	ZINC04310251	3628	0.624208098781925	NO	-
2254	ZINC04619040	3824	0.6241632155533702	NO	-
2255	ZINC03814240	96	0.6241603973919995	YES	15
2256	ZINC02113849	476	0.6240510814307435	NO	-
2257	ZINC03683294	1491	0.6240199828362885	NO	-
2258	ZINC03338064	1230	0.6238458614343153	NO	-
2259	ZINC02117086	485	0.6238387043488691	NO	-
2260	ZINC00838928	86	0.6238381209544624	NO	-
2261	ZINC03340408	1240	0.6238049638960059	NO	-
2262	ZINC03338062	1229	0.6236955750068601	NO	-
2263	ZINC04091491	3425	0.6236851438978281	NO	-
2264	ZINC02099424	457	0.6236744531903412	NO	-
2265	ZINC01692983	276	0.6236315696943915	NO	-
2266	ZINC03889616	2542	0.6236105887291797	NO	-
2267	ZINC02888955	1026	0.6235334211887891	NO	-
2268	ZINC03349061	1251	0.6235173083687165	NO	-
2269	ZINC02113665	473	0.6234771321015241	NO	-
2270	ZINC03890292	2566	0.6233636259659832	NO	-
2271	ZINC04001465	3335	0.6232981127014303	NO	-
2272	ZINC01675860	264	0.6232963343431158	NO	-
2273	ZINC03204433	1128	0.6232714980466001	NO	-
2274	ZINC03873203	2470	0.6231917974690552	NO	-
2275	ZINC03776172	1525	0.6231121040217725	NO	-
2276	ZINC02438715	752	0.6231068324765255	NO	-
2277	ZINC04052828	3391	0.6231044193053629	NO	-
2278	ZINC04605298	3810	0.6230929261561117	NO	-
2279	ZINC03986781	3186	0.6230441259105941	NO	-
2280	ZINC03601037	1383	0.6230306991192054	NO	-
2281	ZINC02819230	1000	0.6229211355104677	NO	-
2282	ZINC03873397	2478	0.6228965957495559	NO	-
2283	ZINC03969155	2871	0.6228703366111483	NO	-
2284	ZINC03353093	1254	0.6228430451389123	NO	-
2285	ZINC03785658	1580	0.6228272701325323	NO	-
2286	ZINC02270281	645	0.6227942461978011	NO	-
2287	ZINC03969154	2870	0.6226943949183288	NO	-
2288	ZINC00804771	74	0.6226789582851147	NO	-
2289	ZINC03277457	1171	0.6226046623219503	NO	-
2290	ZINC03805050	1685	0.6225281406289791	NO	-
2291	ZINC03879853	2517	0.6225166129480564	NO	-
2292	ZINC03873204	2471	0.6225007460753889	NO	-
2293	ZINC02231691	617	0.6224957015319567	NO	-
2294	ZINC04464971	3760	0.6224943655521092	NO	-
2295	ZINC03890293	2567	0.6224807990290153	NO	-
2296	ZINC02807208	998	0.6224599564638807	NO	-
2297	ZINC03796360	1634	0.6224543476140223	NO	-
2298	ZINC04093283	3426	0.6224476675253642	NO	-
2299	ZINC03969248	2880	0.6224398109884268	NO	-
2300	ZINC02231693	618	0.6224281381147695	NO	-
2301	ZINC02807207	997	0.6223176236207707	NO	-
2302	ZINC03955729	2785	0.6222886510976052	NO	-
2303	ZINC01544741	201	0.6222504122175214	NO	-
2304	ZINC02160255	572	0.6222392208085323	NO	-
2305	ZINC03779789	1550	0.62223352660758	NO	-
2306	ZINC03068303	1089	0.6221878561531048	NO	-
2307	ZINC03864066	2400	0.6221732233491563	NO	-
2308	ZINC03863058	2284	0.6221711853879237	NO	-
2309	ZINC03863178	2298	0.6221607446489442	NO	-
2310	ZINC03863879	2376	0.6221460852956154	NO	-
2311	ZINC03968416	2848	0.6221366237993199	NO	-
2312	ZINC03264672	1164	0.6220344678865538	NO	-
2313	ZINC03986782	3187	0.6219714323839457	NO	-
2314	ZINC02128070	537	0.621965437573564	NO	-
2315	ZINC03575238	1356	0.6219618301096581	NO	-
2316	ZINC03868193	2444	0.6219485637312911	NO	-
2317	ZINC04062726	3400	0.6218872367097955	NO	-
2318	ZINC02160258	573	0.6217983478205851	NO	-
2319	ZINC02712119	965	0.621782495484035	NO	-
2320	ZINC03980801	3108	0.6217788507240127	NO	-
2321	ZINC04183221	3516	0.6217762762230553	NO	-
2322	ZINC02712120	966	0.6217504464053354	NO	-
2323	ZINC02760582	983	0.6217489017373838	NO	-
2324	ZINC01540262	194	0.6217345994338268	NO	-
2325	ZINC02660950	909	0.6216668428594858	NO	-
2326	ZINC02261878	641	0.6216647876869837	NO	-
2327	ZINC02020797	436	0.6216278041025819	NO	-
2328	ZINC03969736	2907	0.6216257745118376	NO	-
2329	ZINC02308477	665	0.6215930250393314	NO	-
2330	ZINC01905947	386	0.6215049759550321	NO	-
2331	ZINC01905917	382	0.6214773746051956	NO	-
2332	ZINC03953083	2782	0.6214479997706598	NO	-
2333	ZINC02113802	474	0.6214197602336219	NO	-
2334	ZINC03873554	2486	0.621376597956824	NO	-
2335	ZINC04605533	3813	0.6213427209941242	NO	-
2336	ZINC03648567	1476	0.621337034257582	NO	-
2337	ZINC03862940	2245	0.6212338693057996	NO	-
2338	ZINC03969884	2921	0.6212322300514358	NO	-
2339	ZINC02113805	475	0.6211770265652681	NO	-
2340	ZINC03970003	2930	0.6211508242456982	NO	-
2341	ZINC02623282	865	0.6211384433355187	NO	-
2342	ZINC03901563	2662	0.6211355044627253	NO	-
2343	ZINC03817423	1737	0.6211347122872309	NO	-
2344	ZINC03970006	2933	0.6211206941417508	NO	-
2345	ZINC03987634	3193	0.6210293387660919	NO	-
2346	ZINC03858628	2024	0.6210279674140324	NO	-
2347	ZINC03874154	2508	0.621025970922624	NO	-
2348	ZINC03818809	1744	0.620987405709704	NO	-
2349	ZINC03980802	3109	0.6209348872364304	NO	-
2350	ZINC03853544	1887	0.6208036183217673	NO	-
2351	ZINC03538721	1332	0.6207395726752535	NO	-
2352	ZINC03956532	2807	0.620426391623463	NO	-
2353	ZINC03927786	2722	0.6203516691619521	NO	-
2354	ZINC02119889	511	0.620313929521474	NO	-
2355	ZINC02005390	415	0.6202961460174464	NO	-
2356	ZINC02939316	1051	0.6202729349822956	NO	-
2357	ZINC04001434	3328	0.6202593564153573	NO	-
2358	ZINC03777431	1533	0.6202482761370238	NO	-
2359	ZINC03862092	2079	0.6202286086190929	NO	-
2360	ZINC03862091	2078	0.620218038502528	NO	-
2361	ZINC02903220	1034	0.6201521951100105	NO	-
2362	ZINC02180646	576	0.6201229798250939	NO	-
2363	ZINC01995912	409	0.6201186376492587	NO	-
2364	ZINC03539917	1336	0.6200333181893888	NO	-
2365	ZINC02180647	577	0.619998528733535	NO	-
2366	ZINC01677696	265	0.6199884787906407	NO	-
2367	ZINC03955823	2787	0.6199781578545922	NO	-
2368	ZINC02119893	512	0.6199407038769025	NO	-
2369	ZINC04165924	3505	0.6198709858629424	NO	-
2370	ZINC03539921	1338	0.6198550978408522	NO	-
2371	ZINC03816814	1725	0.6197909775084159	NO	-
2372	ZINC02262040	642	0.6195821945230048	NO	-
2373	ZINC03291320	1186	0.6194776073757797	NO	-
2374	ZINC00917615	109	0.619398974416746	NO	-
2375	ZINC03571655	1353	0.6193642625417342	NO	-
2376	ZINC03862760	2206	0.6193430293523337	NO	-
2377	ZINC03862761	2207	0.6193327516175008	NO	-
2378	ZINC03803920	1677	0.6191654751382577	NO	-
2379	ZINC03788665	1593	0.6190670274803547	NO	-
2380	ZINC01811762	314	0.6190385828856202	NO	-
2381	ZINC02434844	748	0.6189544068554788	NO	-
2382	ZINC03863714	2340	0.6189484125557551	NO	-
2383	ZINC03892077	2630	0.6189266593232217	NO	-
2384	ZINC03863848	2365	0.6189150611417912	NO	-
2385	ZINC03890078	2551	0.6189007036309232	NO	-
2386	ZINC03414711	1282	0.6188845401867823	NO	-
2387	ZINC04001331	3315	0.6188461439439317	NO	-
2388	ZINC03331046	1219	0.6187768002663153	NO	-
2389	ZINC03851152	1876	0.6187369338794152	NO	-
2390	ZINC04465106	3761	0.6187369338794152	NO	-
2391	ZINC02122072	517	0.6187129139200751	NO	-
2392	ZINC03892078	2631	0.6187084431310818	NO	-
2393	ZINC02198246	587	0.6186104486760149	NO	-
2394	ZINC03823859	1777	0.6186082752004834	NO	-
2395	ZINC03969742	2909	0.6185802780859818	NO	-
2396	ZINC04498168	3779	0.6185283875013186	NO	-
2397	ZINC02281108	653	0.6184883143002085	NO	-
2398	ZINC03862863	2236	0.6184572796540118	NO	-
2399	ZINC04193672	3530	0.6184262724902148	NO	-
2400	ZINC03859044	2031	0.6184206024870526	NO	-
2401	ZINC03969981	2928	0.6184109340245139	NO	-
2402	ZINC02194924	586	0.6184042990897116	NO	-
2403	ZINC02888995	1028	0.6183777590801238	NO	-
2404	ZINC03817424	1739	0.6183588143853899	NO	-
2405	ZINC03956590	2810	0.6183554946244837	NO	-
2406	ZINC03863775	2351	0.618339145605136	NO	-
2407	ZINC03956528	2805	0.6182863194928119	NO	-
2408	ZINC03983022	3159	0.6182592193956585	NO	-
2409	ZINC02123152	523	0.6181282057115711	NO	-
2410	ZINC03982881	3141	0.6181146487227319	NO	-
2411	ZINC04489565	3777	0.6180802804235275	NO	-
2412	ZINC03969983	2929	0.6180508341869524	NO	-
2413	ZINC03980842	3123	0.6180310046456402	NO	-
2414	ZINC03863023	2265	0.6180081643794479	NO	-
2415	ZINC03291326	1187	0.6179715964123688	NO	-
2416	ZINC03976985	3035	0.6179692410733172	NO	-
2417	ZINC03291328	1188	0.6179450576949567	NO	-
2418	ZINC04001170	3307	0.617861844898641	NO	-
2419	ZINC03991391	3243	0.6178337746998362	NO	-
2420	ZINC03891160	2600	0.6177950516218866	NO	-
2421	ZINC03891161	2601	0.6177731551771349	NO	-
2422	ZINC03838606	1793	0.6177629157451037	NO	-
2423	ZINC02123677	528	0.6176983411970677	NO	-
2424	ZINC03858939	2028	0.6176788703911861	NO	-
2425	ZINC02123155	524	0.617669608962852	NO	-
2426	ZINC03584147	1376	0.6176495131723024	NO	-
2427	ZINC03980841	3122	0.6176479088941984	NO	-
2428	ZINC03982913	3151	0.6176142043552125	NO	-
2429	ZINC01225345	142	0.6175760257033208	NO	-
2430	ZINC01773531	299	0.6175749832848824	NO	-
2431	ZINC03331043	1218	0.6173804151839231	NO	-
2432	ZINC03819335	1748	0.6173306925916398	NO	-
2433	ZINC03863851	2367	0.6173247973837586	NO	-
2434	ZINC03995286	3266	0.6172957567884183	NO	-
2435	ZINC03622143	1436	0.6172607601015051	NO	-
2436	ZINC03819335	1747	0.6171876837819491	NO	-
2437	ZINC03970004	2931	0.6171836968749352	NO	-
2438	ZINC03677916	1484	0.6170870306169957	NO	-
2439	ZINC03677917	1485	0.6170616697850578	NO	-
2440	ZINC04116912	3441	0.6170231313181439	NO	-
2441	ZINC03862696	2194	0.6170186901767469	NO	-
2442	ZINC03041132	1083	0.6169704853154094	NO	-
2443	ZINC02462836	798	0.6169297677491441	NO	-
2444	ZINC03970005	2932	0.6169181224672002	NO	-
2445	ZINC01940752	403	0.6169091040724336	NO	-
2446	ZINC03879799	2515	0.6168104095267378	NO	-
2447	ZINC04618336	3818	0.6168051063346344	NO	-
2448	ZINC02400974	711	0.6167419947461003	NO	-
2449	ZINC04419182	3728	0.6167084887304385	NO	-
2450	ZINC00601779	50	0.6166301512161955	NO	-
2451	ZINC04594856	3802	0.6164003115494513	NO	-
2452	ZINC03874125	2507	0.6163829069231304	NO	-
2453	ZINC01896218	373	0.6162756701840394	NO	-
2454	ZINC01892429	368	0.6162637326999578	NO	-
2455	ZINC03853617	1889	0.6162180163867279	NO	-
2456	ZINC04467699	3767	0.6162180163867279	NO	-
2457	ZINC02348292	685	0.6159978878834473	NO	-
2458	ZINC02117894	489	0.6159743775073907	NO	-
2459	ZINC03969234	2878	0.6159121051692853	NO	-
2460	ZINC03227832	1150	0.6159083854555158	NO	-
2461	ZINC03863199	2299	0.6159055156891022	NO	-
2462	ZINC03856018	1943	0.6158828372252403	NO	-
2463	ZINC03861947	2059	0.6158780265761403	NO	-
2464	ZINC03856336	1966	0.6158700643687314	NO	-
2465	ZINC02526779	839	0.615854236357644	NO	-
2466	ZINC03856337	1967	0.6158315294693494	NO	-
2467	ZINC03982941	3155	0.6158270116331723	NO	-
2468	ZINC02123010	521	0.6158014320516775	NO	-
2469	ZINC01658770	252	0.6157939387853659	NO	-
2470	ZINC03969235	2879	0.6157255714329698	NO	-
2471	ZINC04193420	3529	0.6156695351711802	NO	-
2472	ZINC03851100	1875	0.6156660186151807	NO	-
2473	ZINC02117897	490	0.6155328546499342	NO	-
2474	ZINC02711996	962	0.6155193467883744	NO	-
2475	ZINC02711997	963	0.6155145183909038	NO	-
2476	ZINC04052120	3390	0.6154079309784157	NO	-
2477	ZINC04043408	3385	0.6153924123390041	NO	-
2478	ZINC03862484	2142	0.6153815450945821	NO	-
2479	ZINC02005536	416	0.6153721926871177	NO	-
2480	ZINC01860457	357	0.6153411862273978	NO	-
2481	ZINC03821726	1768	0.6152859764550256	NO	-
2482	ZINC03862093	2080	0.6152021221781643	NO	-
2483	ZINC03273227	1170	0.6152014972670765	NO	-
2484	ZINC03862094	2081	0.6152004302451721	NO	-
2485	ZINC03927632	2719	0.6151402006853589	NO	-
2486	ZINC03571069	1352	0.6151169082698792	NO	-
2487	ZINC04131013	3471	0.6150545164492855	NO	-
2488	ZINC03855383	1918	0.6150324462776839	NO	-
2489	ZINC03862604	2156	0.6149510435373351	NO	-
2490	ZINC03987872	3211	0.6148977756077162	NO	-
2491	ZINC02419158	723	0.614892508275719	NO	-
2492	ZINC03862605	2157	0.6148022227560798	NO	-
2493	ZINC02157637	565	0.6147153372409797	NO	-
2494	ZINC03227833	1151	0.6146661023453562	NO	-
2495	ZINC03671260	1483	0.614599338912503	NO	-
2496	ZINC03855947	1936	0.6145614993882037	NO	-
2497	ZINC02118215	493	0.6144799434818132	NO	-
2498	ZINC02674799	920	0.6143886071004002	NO	-
2499	ZINC03861942	2057	0.6143846012457307	NO	-
2500	ZINC02207259	597	0.6143841469059682	NO	-
2501	ZINC02192293	583	0.6143762805738481	NO	-
2502	ZINC04375109	3698	0.6143752384179725	NO	-
2503	ZINC04024572	3364	0.6143032900635604	NO	-
2504	ZINC02118217	494	0.6142544377283657	NO	-
2505	ZINC03970532	2953	0.6142336483909234	NO	-
2506	ZINC02192292	582	0.6142070622250664	NO	-
2507	ZINC02674807	923	0.614156155029926	NO	-
2508	ZINC03862041	2076	0.6141167145687166	NO	-
2509	ZINC01852336	352	0.6140551338601001	NO	-
2510	ZINC03572145	1355	0.6140516689361051	NO	-
2511	ZINC03856308	1960	0.6140381762418629	NO	-
2512	ZINC03861851	2048	0.6140203968886219	NO	-
2513	ZINC04120859	3450	0.614015539767412	NO	-
2514	ZINC00839007	87	0.6139831727091579	NO	-
2515	ZINC03616509	1414	0.613937377661668	NO	-
2516	ZINC02755557	978	0.6136952037656005	NO	-
2517	ZINC02705840	953	0.6136641551583979	NO	-
2518	ZINC04253085	3580	0.613657859590221	NO	-
2519	ZINC03961161	2830	0.6136354357078476	NO	-
2520	ZINC02634250	886	0.6135494273780486	NO	-
2521	ZINC03856082	1945	0.6135441768769361	NO	-
2522	ZINC02634247	883	0.6134935926421939	NO	-
2523	ZINC03635126	1463	0.6134881111307854	NO	-
2524	ZINC03862930	2241	0.6134443888432543	NO	-
2525	ZINC00860553	91	0.6132838345538955	NO	-
2526	ZINC02115523	480	0.6132441836181857	NO	-
2527	ZINC03863200	2300	0.6132298946945501	NO	-
2528	ZINC02115527	481	0.6129752996467059	NO	-
2529	ZINC03971205	2969	0.6129709607974877	NO	-
2530	ZINC02363201	693	0.6129444597731324	NO	-
2531	ZINC04024572	3365	0.61291378539986	NO	-
2532	ZINC04266062	3589	0.6127130119899196	NO	-
2533	ZINC02021510	441	0.6126992247926236	NO	-
2534	ZINC04620380	3836	0.6126820850197933	NO	-
2535	ZINC04132254	3476	0.6126540097578691	NO	-
2536	ZINC03862108	2083	0.6126357004872427	NO	-
2537	ZINC04606724	3816	0.6125823198413449	NO	-
2538	ZINC03889119	2529	0.6125600323999253	NO	-
2539	ZINC03891415	2602	0.6125193451389576	NO	-
2540	ZINC03780989	1556	0.6124715777356099	NO	-
2541	ZINC03862809	2215	0.6124521672023424	NO	-
2542	ZINC02367367	695	0.6124419017619211	NO	-
2543	ZINC01653712	247	0.6123756543706481	NO	-
2544	ZINC03889120	2530	0.6123630529181483	NO	-
2545	ZINC03991926	3247	0.6123211978177913	NO	-
2546	ZINC04001169	3306	0.6123066624149834	NO	-
2547	ZINC04362638	3683	0.6123006139296004	NO	-
2548	ZINC04180286	3513	0.6122500834418132	NO	-
2549	ZINC04350773	3676	0.6122104651049115	NO	-
2550	ZINC04268061	3597	0.6121814825354586	NO	-
2551	ZINC03982878	3140	0.6121062382430945	NO	-
2552	ZINC02434673	746	0.6120095204090319	NO	-
2553	ZINC03991927	3248	0.6119304730997668	NO	-
2554	ZINC00585611	41	0.6118550512735611	NO	-
2555	ZINC03987968	3219	0.6118429040348163	NO	-
2556	ZINC01771010	298	0.6117968243825708	NO	-
2557	ZINC02657933	905	0.611786252129415	NO	-
2558	ZINC03863715	2341	0.6117674293634636	NO	-
2559	ZINC03891415	2603	0.6116662004956435	NO	-
2560	ZINC03990240	3239	0.6116566511636354	NO	-
2561	ZINC01699491	280	0.6116178021876542	NO	-
2562	ZINC01834687	332	0.6115593503410012	NO	-
2563	ZINC03792987	1614	0.6115496296465778	NO	-
2564	ZINC02657934	906	0.6115095246267848	NO	-
2565	ZINC01834686	331	0.6114594778156767	NO	-
2566	ZINC04214601	3540	0.6113890485975446	NO	-
2567	ZINC02888967	1027	0.611367069848319	NO	-
2568	ZINC04389252	3707	0.6113038733304764	NO	-
2569	ZINC03862075	2077	0.6112528412348923	NO	-
2570	ZINC02667919	914	0.6111486364990854	NO	-
2571	ZINC04084320	3410	0.611130931846565	NO	-
2572	ZINC03873869	2503	0.6111001199262033	NO	-
2573	ZINC03873865	2502	0.6110985057865622	NO	-
2574	ZINC03971215	2970	0.6110650426232256	NO	-
2575	ZINC00950062	118	0.6110499539654527	NO	-
2576	ZINC01530748	180	0.6110444986946906	NO	-
2577	ZINC00950063	119	0.6110347540466577	NO	-
2578	ZINC03991928	3249	0.6110103361231042	NO	-
2579	ZINC02117470	487	0.6109965555093362	NO	-
2580	ZINC03862338	2102	0.6109944342802833	NO	-
2581	ZINC04131051	3472	0.6109577324308195	NO	-
2582	ZINC02116881	483	0.6109555311433238	NO	-
2583	ZINC04333961	3648	0.6107836539907018	NO	-
2584	ZINC03873419	2482	0.6107688501277996	NO	-
2585	ZINC03862185	2090	0.610726848759295	NO	-
2586	ZINC02445929	757	0.610695807881552	NO	-
2587	ZINC02425482	730	0.6106788065981361	NO	-
2588	ZINC04084382	3411	0.6106536053158378	NO	-
2589	ZINC00585614	42	0.6106049426975262	NO	-
2590	ZINC03863063	2286	0.6105080075257123	NO	-
2591	ZINC03873414	2481	0.6104721312764593	NO	-
2592	ZINC03849404	1834	0.6104588980569403	NO	-
2593	ZINC03969400	2886	0.6104155096744861	NO	-
2594	ZINC03874124	2506	0.6104040572786541	NO	-
2595	ZINC04253181	3581	0.6103992424402482	NO	-
2596	ZINC03849404	1835	0.610353438557431	NO	-
2597	ZINC04267808	3594	0.6102139609464918	NO	-
2598	ZINC03905034	2672	0.6101958220001299	NO	-
2599	ZINC03438838	1302	0.6101757046789398	NO	-
2600	ZINC04217435	3554	0.6101676588894365	NO	-
2601	ZINC04128833	3467	0.6101637219999207	NO	-
2602	ZINC02231796	619	0.6101235346394424	NO	-
2603	ZINC03858579	2023	0.6101136744930945	NO	-
2604	ZINC02426379	731	0.6101038533500651	NO	-
2605	ZINC03873219	2475	0.6100736063544367	NO	-
2606	ZINC03861848	2047	0.6100548269404165	NO	-
2607	ZINC04621247	3837	0.6100428830094038	NO	-
2608	ZINC02634248	884	0.6100304532095262	NO	-
2609	ZINC02634249	885	0.6100018133183084	NO	-
2610	ZINC02095901	455	0.6099512324516355	NO	-
2611	ZINC04170087	3508	0.6099415092043977	NO	-
2612	ZINC04136182	3485	0.6099236486067297	NO	-
2613	ZINC03873218	2474	0.6099112785787175	NO	-
2614	ZINC02122173	518	0.6098210771690632	NO	-
2615	ZINC03980098	3080	0.609809743991666	NO	-
2616	ZINC03863062	2285	0.6097520284619388	NO	-
2617	ZINC03849409	1836	0.6096363158920292	NO	-
2618	ZINC03849409	1837	0.6096336303264712	NO	-
2619	ZINC02420957	726	0.6095913110320974	NO	-
2620	ZINC03853232	1884	0.6095119219412425	NO	-
2621	ZINC03956525	2804	0.609504596039585	NO	-
2622	ZINC03903990	2669	0.6094757315903793	NO	-
2623	ZINC02117429	486	0.6094300475852668	NO	-
2624	ZINC04170087	3509	0.6093499918889017	NO	-
2625	ZINC04328109	3640	0.609273211770921	NO	-
2626	ZINC03969230	2875	0.6092130903845161	NO	-
2627	ZINC04393646	3715	0.6091216283277506	NO	-
2628	ZINC03969231	2876	0.6089683999668066	NO	-
2629	ZINC03857178	2004	0.6089454939906788	NO	-
2630	ZINC02124894	530	0.6087787095299786	NO	-
2631	ZINC01691528	274	0.6087673212226625	NO	-
2632	ZINC04001484	3336	0.608725399506712	NO	-
2633	ZINC02119825	509	0.6087250473811034	NO	-
2634	ZINC03709554	1504	0.6086997548214219	NO	-
2635	ZINC04001557	3339	0.608693231493498	NO	-
2636	ZINC02325431	671	0.6086891905893963	NO	-
2637	ZINC03709555	1505	0.6086853086864698	NO	-
2638	ZINC04136182	3486	0.6086513095310817	NO	-
2639	ZINC03987756	3198	0.6086400296819611	NO	-
2640	ZINC03777742	1540	0.6085083374158836	NO	-
2641	ZINC03857179	2005	0.6084478847891247	NO	-
2642	ZINC03858578	2022	0.6084442904774322	NO	-
2643	ZINC04470477	3772	0.6084442904774322	NO	-
2644	ZINC03454061	1314	0.6083299933174802	NO	-
2645	ZINC02124897	531	0.6082404024293254	NO	-
2646	ZINC02859934	1011	0.6081067587731568	NO	-
2647	ZINC02315615	667	0.6080805314438849	NO	-
2648	ZINC01886867	363	0.6079954195548553	NO	-
2649	ZINC01836715	336	0.6079830340427976	NO	-
2650	ZINC02440620	756	0.6077998283725976	NO	-
2651	ZINC00022154	7	0.6077989287764464	NO	-
2652	ZINC03969125	2869	0.6077862614724343	NO	-
2653	ZINC01836714	335	0.6076388227450998	NO	-
2654	ZINC03862328	2101	0.607625046426902	NO	-
2655	ZINC02830731	1002	0.6074789462920821	NO	-
2656	ZINC03862036	2071	0.6074613506651028	NO	-
2657	ZINC03849412	1839	0.6074406811264816	NO	-
2658	ZINC03849515	1863	0.6074140683544105	NO	-
2659	ZINC03857085	2002	0.6073328815135673	NO	-
2660	ZINC03962082	2832	0.6072889849661735	NO	-
2661	ZINC04457570	3748	0.607258630029549	NO	-
2662	ZINC03849515	1862	0.6072200862048674	NO	-
2663	ZINC03863795	2356	0.607146746454325	NO	-
2664	ZINC02988918	1068	0.6071458048656231	NO	-
2665	ZINC00840820	88	0.6071254062289486	NO	-
2666	ZINC03988008	3220	0.6071031276357884	NO	-
2667	ZINC04461467	3753	0.6071031276357884	NO	-
2668	ZINC04552859	3787	0.6070729732147445	NO	-
2669	ZINC02459597	795	0.6070537038638218	NO	-
2670	ZINC03358035	1261	0.6070500268884843	NO	-
2671	ZINC03863794	2355	0.607042154335641	NO	-
2672	ZINC03862664	2176	0.6070293711567277	NO	-
2673	ZINC01592276	229	0.6070170115678657	NO	-
2674	ZINC03862663	2175	0.6070049784171936	NO	-
2675	ZINC03849412	1838	0.6069892025948357	NO	-
2676	ZINC03863796	2357	0.6069678719029051	NO	-
2677	ZINC03863793	2354	0.6069648542426872	NO	-
2678	ZINC04216270	3546	0.6069639472624443	NO	-
2679	ZINC03987757	3199	0.6069598087935782	NO	-
2680	ZINC02625083	868	0.6069425780639622	NO	-
2681	ZINC03995191	3265	0.6069077439119017	NO	-
2682	ZINC03849518	1865	0.606824724206789	NO	-
2683	ZINC04001077	3300	0.6067548440802873	NO	-
2684	ZINC02123503	527	0.6067439182232723	NO	-
2685	ZINC02371900	696	0.6067315822322925	NO	-
2686	ZINC03862805	2213	0.6066955406985972	NO	-
2687	ZINC03863842	2364	0.6066752933950382	NO	-
2688	ZINC03849518	1864	0.6066593446969901	NO	-
2689	ZINC02753986	977	0.6066287731121959	NO	-
2690	ZINC03849414	1841	0.6065703664165256	NO	-
2691	ZINC00024422	11	0.6064598392519223	NO	-
2692	ZINC03313552	1203	0.6064144960881602	NO	-
2693	ZINC03863805	2359	0.6063728047814867	NO	-
2694	ZINC01147750	137	0.606331597413654	NO	-
2695	ZINC03849414	1840	0.6062537999445324	NO	-
2696	ZINC03633842	1454	0.60622807410432	NO	-
2697	ZINC01815636	318	0.6061835999122138	NO	-
2698	ZINC03868655	2462	0.6061694011992026	NO	-
2699	ZINC03849440	1849	0.6061354078498116	NO	-
2700	ZINC03982962	3158	0.6060708134733523	NO	-
2701	ZINC04003559	3341	0.606032419405567	NO	-
2702	ZINC03863855	2371	0.6060225524978642	NO	-
2703	ZINC03357668	1259	0.6059854841769948	NO	-
2704	ZINC03357670	1260	0.605973816681818	NO	-
2705	ZINC02449710	760	0.6059612175767165	NO	-
2706	ZINC02254000	637	0.6058629067716065	NO	-
2707	ZINC03863854	2370	0.6058413785609678	NO	-
2708	ZINC01895243	372	0.6057991400552931	NO	-
2709	ZINC03038162	1081	0.605772342293908	NO	-
2710	ZINC02113209	470	0.605709150262893	NO	-
2711	ZINC04114730	3434	0.605674023504108	NO	-
2712	ZINC03862836	2228	0.6056139310926195	NO	-
2713	ZINC03849440	1848	0.6055768430901592	NO	-
2714	ZINC03973705	3010	0.6055607627434971	NO	-
2715	ZINC04001439	3331	0.6054861869565356	NO	-
2716	ZINC03849438	1847	0.6054257350038365	NO	-
2717	ZINC02113212	471	0.605394591585979	NO	-
2718	ZINC03977261	3048	0.6053700771161609	NO	-
2719	ZINC03706354	1499	0.6052745446549523	NO	-
2720	ZINC03857085	2001	0.6052471049170647	NO	-
2721	ZINC04064954	3406	0.6052243237242104	NO	-
2722	ZINC03813954	1722	0.6051499032310953	NO	-
2723	ZINC03890228	2559	0.6050220292929525	NO	-
2724	ZINC01225302	141	0.6050202550898102	NO	-
2725	ZINC03856207	1953	0.604956621419498	NO	-
2726	ZINC03849438	1846	0.6049282762936916	NO	-
2727	ZINC04619209	3828	0.6048967288169103	NO	-
2728	ZINC03856204	1951	0.6048886880578792	NO	-
2729	ZINC04114730	3433	0.6048488506328022	NO	-
2730	ZINC02628448	873	0.6048458183496572	NO	-
2731	ZINC03862362	2108	0.604823195251002	NO	-
2732	ZINC03890229	2560	0.6047520867657559	NO	-
2733	ZINC03884554	2526	0.6047417613074678	NO	-
2734	ZINC03459475	1318	0.604709438341787	NO	-
2735	ZINC03868623	2459	0.6046371652854594	NO	-
2736	ZINC03862361	2107	0.6046262540342675	NO	-
2737	ZINC03862175	2087	0.6046174233193434	NO	-
2738	ZINC03208667	1133	0.6046097234779754	NO	-
2739	ZINC03852853	1882	0.6044075589073034	NO	-
2740	ZINC03977261	3049	0.6043648756832662	NO	-
2741	ZINC03969559	2893	0.6043024435879838	NO	-
2742	ZINC03862354	2106	0.6042853067131527	NO	-
2743	ZINC03798703	1640	0.6042533693411452	NO	-
2744	ZINC03652912	1479	0.6042525268376507	NO	-
2745	ZINC03868622	2458	0.6042501918478476	NO	-
2746	ZINC02408596	718	0.6041576890359618	NO	-
2747	ZINC03855384	1919	0.6041365122727205	NO	-
2748	ZINC03849537	1869	0.6041108998133135	NO	-
2749	ZINC03849533	1867	0.6039850561032934	NO	-
2750	ZINC03798703	1639	0.6039265587271221	NO	-
2751	ZINC04216118	3545	0.6039185217661007	NO	-
2752	ZINC02472483	805	0.603851774526022	NO	-
2753	ZINC03420614	1292	0.6038426699980051	NO	-
2754	ZINC03891651	2613	0.6038029235590158	NO	-
2755	ZINC02123125	522	0.603801040731608	NO	-
2756	ZINC03111508	1097	0.6037481549096672	NO	-
2757	ZINC03863778	2352	0.6037462589706842	NO	-
2758	ZINC03808566	1702	0.6036971668320652	NO	-
2759	ZINC01537531	191	0.6036763807244397	NO	-
2760	ZINC03066769	1088	0.6036398422980391	NO	-
2761	ZINC03891652	2614	0.60363966464097	NO	-
2762	ZINC04619147	3826	0.6035965762967187	NO	-
2763	ZINC04085592	3416	0.6035196431163194	NO	-
2764	ZINC03459477	1319	0.6034745950126505	NO	-
2765	ZINC02458230	782	0.603414287147952	NO	-
2766	ZINC03709509	1503	0.6033806860275477	NO	-
2767	ZINC03849537	1868	0.6033442423645285	NO	-
2768	ZINC03607422	1394	0.6033393193640884	NO	-
2769	ZINC02449681	759	0.603266063914226	NO	-
2770	ZINC03849494	1857	0.6032208929586684	NO	-
2771	ZINC03849533	1866	0.6031991369329852	NO	-
2772	ZINC04155323	3501	0.6031086357512981	NO	-
2773	ZINC01995347	407	0.6030612330702229	NO	-
2774	ZINC04086963	3420	0.6029021785074565	NO	-
2775	ZINC04062768	3401	0.6028090568897738	NO	-
2776	ZINC03355011	1257	0.6028020292888433	NO	-
2777	ZINC02158372	569	0.6027238196300743	NO	-
2778	ZINC04350780	3677	0.6026670455460197	NO	-
2779	ZINC04123393	3458	0.6026445049148147	NO	-
2780	ZINC03849490	1855	0.6026004104557655	NO	-
2781	ZINC03969250	2881	0.6025525309906063	NO	-
2782	ZINC03778974	1545	0.6024349690152814	NO	-
2783	ZINC03416959	1286	0.6024245112055363	NO	-
2784	ZINC03994987	3261	0.6023368712066357	NO	-
2785	ZINC02116352	482	0.6023263594101071	NO	-
2786	ZINC03849494	1856	0.6022918623302453	NO	-
2787	ZINC04135817	3483	0.6019760497331802	NO	-
2788	ZINC03355010	1256	0.6019713270457906	NO	-
2789	ZINC03997212	3269	0.6019478327995091	NO	-
2790	ZINC03891092	2588	0.6019208726069237	NO	-
2791	ZINC04640061	3858	0.601892784449244	NO	-
2792	ZINC03969060	2864	0.601884996919029	NO	-
2793	ZINC04215322	3543	0.6018221641880743	NO	-
2794	ZINC03229245	1152	0.6018148141804686	NO	-
2795	ZINC02751784	976	0.6017962902979024	NO	-
2796	ZINC02007767	423	0.6017568983085121	NO	-
2797	ZINC03873409	2480	0.6017195544917286	NO	-
2798	ZINC02712118	964	0.6016389567006971	NO	-
2799	ZINC03863054	2283	0.6016239992141826	NO	-
2800	ZINC03849490	1854	0.6016096198390711	NO	-
2801	ZINC03696980	1495	0.6015674749084269	NO	-
2802	ZINC03863633	2325	0.6015391009777006	NO	-
2803	ZINC01782044	307	0.6015017062574791	NO	-
2804	ZINC03984506	3169	0.6014566804170187	NO	-
2805	ZINC04468588	3771	0.6014566804170187	NO	-
2806	ZINC03853658	1891	0.6013680392811814	NO	-
2807	ZINC02254771	638	0.601327078161673	NO	-
2808	ZINC03796910	1635	0.6013053882405137	NO	-
2809	ZINC02159678	570	0.601227540449863	NO	-
2810	ZINC00898405	101	0.6012113286402694	NO	-
2811	ZINC02449680	758	0.6011885189228192	NO	-
2812	ZINC02750814	974	0.6011471740035426	NO	-
2813	ZINC03862933	2243	0.6010475051355685	NO	-
2814	ZINC03862932	2242	0.6010362496300427	NO	-
2815	ZINC00892488	98	0.6009971048532049	NO	-
2816	ZINC03932952	2728	0.6008230734928364	NO	-
2817	ZINC00813013	81	0.6007629648491872	NO	-
2818	ZINC03853540	1886	0.6007614932305888	NO	-
2819	ZINC03806616	1693	0.6007358174189619	NO	-
2820	ZINC03788672	1594	0.6006746246739302	NO	-
2821	ZINC02124922	532	0.6006123215185025	NO	-
2822	ZINC04114774	3439	0.6005695166124495	NO	-
2823	ZINC03794439	1619	0.6005584754260722	NO	-
2824	ZINC03942644	2756	0.6005534302188413	NO	-
2825	ZINC03988488	3222	0.6005072384512078	NO	-
2826	ZINC04384972	3703	0.6004887743278435	NO	-
2827	ZINC04001165	3305	0.6004625573921012	NO	-
2828	ZINC03783166	1567	0.6004039170029324	NO	-
2829	ZINC03977279	3051	0.60023180021131	NO	-
2830	ZINC03968960	2853	0.6001948572114192	NO	-
2831	ZINC04114774	3440	0.6001632804180992	NO	-
2832	ZINC03575285	1360	0.6001550382399803	NO	-
2833	ZINC03868198	2448	0.6000868193668571	NO	-
2834	ZINC04465938	3763	0.6000868193668571	NO	-
2835	ZINC03873375	2477	0.5999702362134767	NO	-
2836	ZINC03632318	1451	0.5999454607143966	NO	-
2837	ZINC03853540	1885	0.5999364808506681	NO	-
2838	ZINC04185151	3519	0.5999360237283976	NO	-
2839	ZINC02503080	824	0.5998996959578001	NO	-
2840	ZINC03977280	3052	0.5998296973538467	NO	-
2841	ZINC04119580	3447	0.5997408815499221	NO	-
2842	ZINC01653907	248	0.5996728174191094	NO	-
2843	ZINC02214699	607	0.5996149589658997	NO	-
2844	ZINC03963347	2839	0.5996049006864066	NO	-
2845	ZINC03962655	2837	0.5995657601412853	NO	-
2846	ZINC03635111	1461	0.5995611595325067	NO	-
2847	ZINC03970559	2954	0.5995258308286311	NO	-
2848	ZINC00587760	45	0.599500338910847	NO	-
2849	ZINC03622889	1437	0.5994864927353291	NO	-
2850	ZINC03912454	2686	0.5993987894112942	NO	-
2851	ZINC02120102	513	0.5993648625194792	NO	-
2852	ZINC03862638	2173	0.5993382292798591	NO	-
2853	ZINC03912455	2687	0.5993312250099778	NO	-
2854	ZINC03862639	2174	0.5993193410514025	NO	-
2855	ZINC00950058	116	0.5992826670227208	NO	-
2856	ZINC04204968	3533	0.5992576746384773	NO	-
2857	ZINC00950059	117	0.5992425635492667	NO	-
2858	ZINC02556388	849	0.5991918815226005	NO	-
2859	ZINC04135817	3484	0.5991650674909196	NO	-
2860	ZINC02118569	495	0.5991324224531392	NO	-
2861	ZINC04346736	3672	0.5990972914542521	NO	-
2862	ZINC03969767	2912	0.5989630149269813	NO	-
2863	ZINC04586959	3795	0.598917376049088	NO	-
2864	ZINC02627735	872	0.5988562583631891	NO	-
2865	ZINC02627734	871	0.5988038317057642	NO	-
2866	ZINC04005554	3345	0.5986973471423352	NO	-
2867	ZINC01641834	243	0.5986323783614632	NO	-
2868	ZINC03635116	1462	0.5985410382563411	NO	-
2869	ZINC03994816	3258	0.5985135107684187	NO	-
2870	ZINC04006941	3348	0.5984720766416308	NO	-
2871	ZINC03994804	3256	0.5983679693006468	NO	-
2872	ZINC03202507	1127	0.5983530738636781	NO	-
2873	ZINC03322285	1209	0.5981292229012107	NO	-
2874	ZINC03797656	1637	0.5980667376944971	NO	-
2875	ZINC03848614	1829	0.598034771928619	NO	-
2876	ZINC04339515	3655	0.5980249680150572	NO	-
2877	ZINC03863800	2358	0.5978692157838891	NO	-
2878	ZINC02098476	456	0.5977563531374618	NO	-
2879	ZINC03857933	2006	0.5977484365068247	NO	-
2880	ZINC03971225	2973	0.5974417633888871	NO	-
2881	ZINC01549708	208	0.5971989616597508	NO	-
2882	ZINC02280125	652	0.5971798924440317	NO	-
2883	ZINC02005860	417	0.5970613475667979	NO	-
2884	ZINC04029164	3368	0.5970514080885447	NO	-
2885	ZINC03969829	2919	0.5969894488271249	NO	-
2886	ZINC03290494	1183	0.5969653431892691	NO	-
2887	ZINC02006351	418	0.5969544906780653	NO	-
2888	ZINC03977099	3040	0.596930755536644	NO	-
2889	ZINC03848614	1830	0.5969224216570296	NO	-
2890	ZINC03290491	1182	0.5969168464291552	NO	-
2891	ZINC02631241	875	0.5969141165395392	NO	-
2892	ZINC03971035	2967	0.5968546163845734	NO	-
2893	ZINC04465144	3762	0.5968546163845734	NO	-
2894	ZINC03862113	2084	0.5967164904189634	NO	-
2895	ZINC03872830	2468	0.5966542926367889	NO	-
2896	ZINC03459449	1317	0.5966222107640198	NO	-
2897	ZINC03459446	1316	0.5965981196829565	NO	-
2898	ZINC03849464	1851	0.5965359232190874	NO	-
2899	ZINC03863545	2320	0.5965092098360757	NO	-
2900	ZINC04001421	3323	0.596476914453444	NO	-
2901	ZINC03862381	2123	0.5963817369913359	NO	-
2902	ZINC04230375	3567	0.5963435580292858	NO	-
2903	ZINC03780704	1554	0.5962891738203557	NO	-
2904	ZINC03862380	2122	0.5962310446841449	NO	-
2905	ZINC00900580	102	0.5962152159914267	NO	-
2906	ZINC02025522	446	0.5960632576730998	NO	-
2907	ZINC04401031	3720	0.5959656020752802	NO	-
2908	ZINC03171455	1108	0.5959585378619446	NO	-
2909	ZINC03171452	1107	0.5959498476898308	NO	-
2910	ZINC03777737	1539	0.5959332173126979	NO	-
2911	ZINC03849466	1853	0.5958623106881176	NO	-
2912	ZINC03980058	3076	0.5958603048484122	NO	-
2913	ZINC03918687	2698	0.5957813823991754	NO	-
2914	ZINC03849464	1850	0.5957721460823925	NO	-
2915	ZINC03977571	3056	0.5956638273335716	NO	-
2916	ZINC03923050	2704	0.5956423671147353	NO	-
2917	ZINC03622951	1438	0.595516477390865	NO	-
2918	ZINC00876580	94	0.5954992743574449	NO	-
2919	ZINC03200340	1126	0.5954428515284895	NO	-
2920	ZINC02707736	954	0.5954254669954361	NO	-
2921	ZINC01549933	211	0.5954223850006436	NO	-
2922	ZINC03977100	3041	0.5953951135480361	NO	-
2923	ZINC01782047	308	0.5953871129368993	NO	-
2924	ZINC00976160	124	0.5953839065062236	NO	-
2925	ZINC01886854	362	0.5953313041384558	NO	-
2926	ZINC03968943	2852	0.5952843807115363	NO	-
2927	ZINC01323516	170	0.5952455895259808	NO	-
2928	ZINC03849466	1852	0.5951764346469438	NO	-
2929	ZINC02307860	664	0.5951403981505169	NO	-
2930	ZINC03971730	2986	0.5950330934058072	NO	-
2931	ZINC03849501	1859	0.5947232283500816	NO	-
2932	ZINC02199127	591	0.5946219186593642	NO	-
2933	ZINC01645292	244	0.5945985190530905	NO	-
2934	ZINC03977727	3065	0.5945748881834281	NO	-
2935	ZINC04001428	3326	0.5945321200751329	NO	-
2936	ZINC03863908	2380	0.5945023022118665	NO	-
2937	ZINC01802113	311	0.5944699541036128	NO	-
2938	ZINC01256107	153	0.5944607687243834	NO	-
2939	ZINC03539868	1334	0.5944180539953753	NO	-
2940	ZINC03133766	1103	0.5943253362206996	NO	-
2941	ZINC03849504	1861	0.5942000036746367	NO	-
2942	ZINC02695819	942	0.5941263047159873	NO	-
2943	ZINC03892844	2637	0.594124147349468	NO	-
2944	ZINC03861930	2054	0.5940884194912294	NO	-
2945	ZINC04001287	3312	0.5940509533037904	NO	-
2946	ZINC02633886	881	0.5940033774542676	NO	-
2947	ZINC04001188	3310	0.5938618818883483	NO	-
2948	ZINC03861931	2055	0.5938449278493113	NO	-
2949	ZINC03912457	2688	0.5938283901041221	NO	-
2950	ZINC03969688	2898	0.5937883061371513	NO	-
2951	ZINC03923050	2703	0.5937788527086463	NO	-
2952	ZINC03777737	1538	0.5937079440934647	NO	-
2953	ZINC00663541	56	0.5937004643027062	NO	-
2954	ZINC04086977	3421	0.5936807987701919	NO	-
2955	ZINC01672761	263	0.593626575685121	NO	-
2956	ZINC03984691	3171	0.5934631030854982	NO	-
2957	ZINC04333895	3647	0.5933941355235989	NO	-
2958	ZINC03848132	1806	0.593358406369873	NO	-
2959	ZINC03200317	1125	0.5932936479408288	NO	-
2960	ZINC03849501	1858	0.5932529498793091	NO	-
2961	ZINC03862705	2197	0.5932418844646199	NO	-
2962	ZINC02760522	982	0.5932411671652373	NO	-
2963	ZINC02203453	593	0.5932088072635546	NO	-
2964	ZINC01660227	253	0.5932035402001207	NO	-
2965	ZINC03934489	2729	0.5931869397926223	NO	-
2966	ZINC02203455	594	0.5929310028885176	NO	-
2967	ZINC02459149	791	0.5929299040775113	NO	-
2968	ZINC02128426	538	0.5928895906467603	NO	-
2969	ZINC03179577	1113	0.5927838711763912	NO	-
2970	ZINC04087002	3423	0.5927075536788824	NO	-
2971	ZINC04394279	3718	0.5926278220974999	NO	-
2972	ZINC03849504	1860	0.5926240908237248	NO	-
2973	ZINC02712131	967	0.5925610651408196	NO	-
2974	ZINC04001344	3316	0.5925601703172112	NO	-
2975	ZINC03987232	3190	0.5925427194378458	NO	-
2976	ZINC02423503	729	0.5925328020864803	NO	-
2977	ZINC03862377	2119	0.5924660852233719	NO	-
2978	ZINC03575291	1363	0.5923685908144036	NO	-
2979	ZINC03862376	2118	0.5923602412379778	NO	-
2980	ZINC03619398	1425	0.5923316335399035	NO	-
2981	ZINC03540047	1340	0.5922869471737063	NO	-
2982	ZINC03868201	2451	0.5922185542488033	NO	-
2983	ZINC04465939	3764	0.5922185542488033	NO	-
2984	ZINC03878255	2512	0.5921951170830583	NO	-
2985	ZINC04345798	3668	0.5921165944742973	NO	-
2986	ZINC01565842	226	0.5920901360984862	NO	-
2987	ZINC03958533	2812	0.5920756531404583	NO	-
2988	ZINC03862204	2094	0.5920738196052814	NO	-
2989	ZINC04392348	3708	0.5919757306313153	NO	-
2990	ZINC03534436	1323	0.5919078918417108	NO	-
2991	ZINC03980150	3086	0.5918733002009582	NO	-
2992	ZINC03889270	2537	0.5918431528580395	NO	-
2993	ZINC03970753	2965	0.5918297840423714	NO	-
2994	ZINC03534437	1324	0.5918260515193269	NO	-
2995	ZINC02119311	506	0.5918073505265949	NO	-
2996	ZINC03970752	2964	0.5916827299358333	NO	-
2997	ZINC01533797	184	0.5916701074908065	NO	-
2998	ZINC03444381	1305	0.5916342657487683	NO	-
2999	ZINC03858195	2012	0.5916211815680181	NO	-
3000	ZINC02386633	703	0.591595943002944	NO	-
3001	ZINC03863361	2313	0.5915638150375526	NO	-
3002	ZINC03974681	3019	0.5915626497599509	NO	-
3003	ZINC03858194	2011	0.5915212041210388	NO	-
3004	ZINC04033860	3372	0.591503188362836	NO	-
3005	ZINC04033860	3371	0.5914277112434576	NO	-
3006	ZINC02183623	578	0.5912837015286501	NO	-
3007	ZINC01301153	164	0.5912829120794499	NO	-
3008	ZINC04267014	3591	0.5912652577936905	NO	-
3009	ZINC03968999	2856	0.5912406966692503	NO	-
3010	ZINC01604641	235	0.5911751079081858	NO	-
3011	ZINC03980098	3081	0.5910093776544679	NO	-
3012	ZINC01932078	399	0.5909699487760703	NO	-
3013	ZINC01736354	291	0.590961429949406	NO	-
3014	ZINC03859706	2037	0.5908340181811678	NO	-
3015	ZINC03820399	1760	0.590817933252769	NO	-
3016	ZINC02014110	432	0.5906759716164383	NO	-
3017	ZINC03859707	2038	0.5904668251394237	NO	-
3018	ZINC03862037	2072	0.5903827496885643	NO	-
3019	ZINC03890323	2568	0.5903721045350862	NO	-
3020	ZINC03862038	2073	0.590288505687594	NO	-
3021	ZINC04239225	3574	0.5902756605745619	NO	-
3022	ZINC03632835	1452	0.5902336286646469	NO	-
3023	ZINC01875224	360	0.5902212638048283	NO	-
3024	ZINC03855390	1925	0.590219418668817	NO	-
3025	ZINC03788680	1597	0.5901597598938785	NO	-
3026	ZINC02768199	989	0.5901283803561977	NO	-
3027	ZINC04372282	3697	0.5899777263978888	NO	-
3028	ZINC03265067	1166	0.5899459641945534	NO	-
3029	ZINC03979653	3070	0.5899150242111781	NO	-
3030	ZINC04253181	3582	0.5897633240723342	NO	-
3031	ZINC02194665	585	0.589729750665822	NO	-
3032	ZINC03856531	1998	0.589677404192312	NO	-
3033	ZINC03858275	2015	0.5896386967311247	NO	-
3034	ZINC03858276	2016	0.5894290985155944	NO	-
3035	ZINC03559777	1347	0.5893550256408894	NO	-
3036	ZINC03954924	2784	0.5893294876848468	NO	-
3037	ZINC03862865	2238	0.5891364624399172	NO	-
3038	ZINC04464736	3755	0.589051480261833	NO	-
3039	ZINC02511832	827	0.5890398269419506	NO	-
3040	ZINC03265070	1169	0.5889628066464635	NO	-
3041	ZINC01814966	317	0.5888877026207313	NO	-
3042	ZINC03969003	2858	0.5888593412821485	NO	-
3043	ZINC04267672	3593	0.5887926256976848	NO	-
3044	ZINC00598033	48	0.5887256439562575	NO	-
3045	ZINC04046445	3387	0.5887003648829355	NO	-
3046	ZINC03265069	1168	0.5886367196160289	NO	-
3047	ZINC00663669	57	0.5886040988180672	NO	-
3048	ZINC03982911	3149	0.5886004979951892	NO	-
3049	ZINC03265068	1167	0.58858314366471	NO	-
3050	ZINC03988610	3224	0.5885631869809633	NO	-
3051	ZINC04169079	3507	0.588556279275932	NO	-
3052	ZINC03848184	1809	0.5885554482032654	NO	-
3053	ZINC03859705	2036	0.5885344912424654	NO	-
3054	ZINC02941748	1059	0.588529754319756	NO	-
3055	ZINC03823049	1772	0.5884163834036583	NO	-
3056	ZINC02337660	678	0.5883691203186224	NO	-
3057	ZINC03982912	3150	0.5883148848489275	NO	-
3058	ZINC02751545	975	0.5882603232024253	NO	-
3059	ZINC03969002	2857	0.5881328496368986	NO	-
3060	ZINC02130784	541	0.5880268237337384	NO	-
3061	ZINC04058131	3396	0.5879793505674799	NO	-
3062	ZINC04058130	3395	0.5879463078403863	NO	-
3063	ZINC04340163	3661	0.5877923816196708	NO	-
3064	ZINC00755626	67	0.5877518894836806	NO	-
3065	ZINC01860447	356	0.58773933406249	NO	-
3066	ZINC03631323	1448	0.5877364164503337	NO	-
3067	ZINC01544718	200	0.587712850547857	NO	-
3068	ZINC03851249	1881	0.587643310933105	NO	-
3069	ZINC03820399	1759	0.5874640036396231	NO	-
3070	ZINC00891624	95	0.5873472810927716	NO	-
3071	ZINC04345529	3667	0.5871751859981069	NO	-
3072	ZINC04000434	3283	0.5870472544118721	NO	-
3073	ZINC02354485	688	0.587024260219776	NO	-
3074	ZINC03927792	2723	0.5869548048138722	NO	-
3075	ZINC03980144	3082	0.5869209681325362	NO	-
3076	ZINC03863897	2378	0.5869093596718554	NO	-
3077	ZINC03615400	1410	0.5869090203111524	NO	-
3078	ZINC04083179	3408	0.5867291433951904	NO	-
3079	ZINC04605116	3809	0.5867209037873027	NO	-
3080	ZINC01690589	273	0.5864154416249175	NO	-
3081	ZINC01932167	401	0.58639658662422	NO	-
3082	ZINC03359360	1262	0.5863536016184562	NO	-
3083	ZINC03851247	1879	0.5862635948605752	NO	-
3084	ZINC03338983	1237	0.5862607982924646	NO	-
3085	ZINC03859841	2039	0.5862201154807792	NO	-
3086	ZINC03918363	2697	0.5862164493859867	NO	-
3087	ZINC04341954	3666	0.5862106453207807	NO	-
3088	ZINC03889668	2544	0.586207212490184	NO	-
3089	ZINC04122276	3456	0.5861627912891574	NO	-
3090	ZINC01820547	326	0.5861413741234162	NO	-
3091	ZINC03859680	2035	0.5860980798257043	NO	-
3092	ZINC03259323	1160	0.5860909625740102	NO	-
3093	ZINC03862490	2144	0.5860417109834793	NO	-
3094	ZINC04086981	3422	0.5860336054821954	NO	-
3095	ZINC02867844	1015	0.5859370889932223	NO	-
3096	ZINC03969768	2913	0.5857969078225359	NO	-
3097	ZINC03936919	2734	0.5857707645599706	NO	-
3098	ZINC04001436	3329	0.5857637999621915	NO	-
3099	ZINC02885327	1021	0.5857167246890448	NO	-
3100	ZINC03982904	3148	0.5856945996711855	NO	-
3101	ZINC02119306	505	0.5854241098188401	NO	-
3102	ZINC03863852	2368	0.5853070861930947	NO	-
3103	ZINC03817244	1731	0.585306887962528	NO	-
3104	ZINC03862810	2216	0.5852274572880556	NO	-
3105	ZINC03863853	2369	0.5852175042692659	NO	-
3106	ZINC04619449	3830	0.5851936685249155	NO	-
3107	ZINC03848317	1816	0.5851710302508524	NO	-
3108	ZINC01549927	209	0.585139614747416	NO	-
3109	ZINC03619748	1428	0.5850365323117824	NO	-
3110	ZINC04321471	3636	0.584951419585586	NO	-
3111	ZINC03981977	3130	0.5846712263974605	NO	-
3112	ZINC04223355	3555	0.5846390743265343	NO	-
3113	ZINC02361546	692	0.584633233584229	NO	-
3114	ZINC03889812	2548	0.5845995101235664	NO	-
3115	ZINC04001069	3298	0.5845721188241791	NO	-
3116	ZINC03856136	1949	0.5845640115466862	NO	-
3117	ZINC02119236	503	0.5845055084346815	NO	-
3118	ZINC01669896	261	0.5844591256917727	NO	-
3119	ZINC04606815	3817	0.584455650367253	NO	-
3120	ZINC03285402	1177	0.584451721599819	NO	-
3121	ZINC02459585	794	0.5844386172295837	NO	-
3122	ZINC03285403	1178	0.5844110260201392	NO	-
3123	ZINC03970275	2945	0.5843563390850048	NO	-
3124	ZINC03681275	1488	0.5842686270428203	NO	-
3125	ZINC03285400	1176	0.5842603613492572	NO	-
3126	ZINC03045021	1084	0.5842483759465659	NO	-
3127	ZINC02130878	542	0.5842176166685646	NO	-
3128	ZINC04628295	3848	0.584181236207085	NO	-
3129	ZINC03979653	3069	0.5841534442076607	NO	-
3130	ZINC04192362	3528	0.5841196430925625	NO	-
3131	ZINC03970275	2944	0.584051130478182	NO	-
3132	ZINC02501042	818	0.5840393778146263	NO	-
3133	ZINC03861903	2053	0.5840023476649929	NO	-
3134	ZINC03982928	3152	0.583894745207761	NO	-
3135	ZINC04085118	3414	0.5835236815808338	NO	-
3136	ZINC04634118	3856	0.5834552020094769	NO	-
3137	ZINC03863909	2381	0.5834330305154491	NO	-
3138	ZINC03980058	3077	0.5833972756075932	NO	-
3139	ZINC03889359	2540	0.5833388819659228	NO	-
3140	ZINC03927127	2717	0.5832723766745272	NO	-
3141	ZINC04058682	3399	0.5831782897433548	NO	-
3142	ZINC03970275	2946	0.5830271541693547	NO	-
3143	ZINC00062421	12	0.5829386792885577	NO	-
3144	ZINC03862384	2126	0.5826525386711416	NO	-
3145	ZINC03862383	2125	0.5826021034262866	NO	-
3146	ZINC03937003	2735	0.5825295487403492	NO	-
3147	ZINC02023681	444	0.5824492491905405	NO	-
3148	ZINC03862382	2124	0.5824075557011551	NO	-
3149	ZINC00917082	106	0.582387390989491	NO	-
3150	ZINC02184204	579	0.5821961110135229	NO	-
3151	ZINC03343764	1243	0.5819382868974242	NO	-
3152	ZINC04007605	3350	0.581871054658531	NO	-
3153	ZINC03995183	3263	0.5817616721940574	NO	-
3154	ZINC03109320	1095	0.581728649688242	NO	-
3155	ZINC04139194	3487	0.5817095715439491	NO	-
3156	ZINC04194044	3531	0.5816393980189107	NO	-
3157	ZINC03995181	3262	0.5816005684479406	NO	-
3158	ZINC03858192	2010	0.5815578717011257	NO	-
3159	ZINC03848182	1808	0.58152859828166	NO	-
3160	ZINC02021307	437	0.5813449037216395	NO	-
3161	ZINC03861963	2063	0.5812966428396954	NO	-
3162	ZINC03868743	2466	0.5812700731026653	NO	-
3163	ZINC03412927	1278	0.5812360702781344	NO	-
3164	ZINC04043438	3386	0.5811939314922684	NO	-
3165	ZINC04247710	3577	0.5811844034646566	NO	-
3166	ZINC04620055	3832	0.5811648344034127	NO	-
3167	ZINC03988611	3225	0.5811106334564743	NO	-
3168	ZINC03855037	1915	0.5810484698783785	NO	-
3169	ZINC01532936	182	0.5810286124344832	NO	-
3170	ZINC03913182	2691	0.581025424490852	NO	-
3171	ZINC02119235	502	0.5809312661848518	NO	-
3172	ZINC02465178	800	0.580897968797167	NO	-
3173	ZINC01768313	296	0.5807441849823086	NO	-
3174	ZINC04357492	3681	0.5806974954153855	NO	-
3175	ZINC03851247	1878	0.5806408817305203	NO	-
3176	ZINC03849425	1843	0.5805215010031656	NO	-
3177	ZINC03936914	2732	0.5805204995012692	NO	-
3178	ZINC03851249	1880	0.5804981247717972	NO	-
3179	ZINC00985325	127	0.5804894146488081	NO	-
3180	ZINC03866697	2442	0.580447330340184	NO	-
3181	ZINC03866695	2441	0.5803879464926569	NO	-
3182	ZINC04464741	3756	0.5803879464926569	NO	-
3183	ZINC03864017	2395	0.5803846256181762	NO	-
3184	ZINC02631295	876	0.5803003059495412	NO	-
3185	ZINC03776631	1528	0.5802783382868795	NO	-
3186	ZINC04001442	3333	0.5802758933321844	NO	-
3187	ZINC03823045	1771	0.5801915824947956	NO	-
3188	ZINC00985326	128	0.5799439959129877	NO	-
3189	ZINC02035728	448	0.5798135523728005	NO	-
3190	ZINC03849426	1845	0.5798095522439896	NO	-
3191	ZINC01654528	250	0.5797986957116774	NO	-
3192	ZINC04366902	3686	0.5797293321725038	NO	-
3193	ZINC04633611	3854	0.5796090800849447	NO	-
3194	ZINC01257071	154	0.5795473939645054	NO	-
3195	ZINC03972482	2996	0.5795401768497805	NO	-
3196	ZINC03817244	1732	0.5794836440495458	NO	-
3197	ZINC04117111	3443	0.5794757071291365	NO	-
3198	ZINC03817244	1733	0.5794360366491699	NO	-
3199	ZINC03972483	2999	0.5793885386478669	NO	-
3200	ZINC04085281	3415	0.5792590759888934	NO	-
3201	ZINC03873736	2500	0.5789834450576212	NO	-
3202	ZINC02768600	990	0.5789354251839243	NO	-
3203	ZINC03616807	1417	0.5788212333111717	NO	-
3204	ZINC03616810	1418	0.5787313357044119	NO	-
3205	ZINC01266148	155	0.5787054296878433	NO	-
3206	ZINC03224705	1147	0.5786802394818442	NO	-
3207	ZINC04118098	3445	0.5786752478640179	NO	-
3208	ZINC02734781	971	0.5786319000377692	NO	-
3209	ZINC03863896	2377	0.5786162863227905	NO	-
3210	ZINC01845565	343	0.5786137148182015	NO	-
3211	ZINC02734780	970	0.5786096953350495	NO	-
3212	ZINC03194209	1121	0.5785537483635459	NO	-
3213	ZINC03823043	1770	0.5785115510286484	NO	-
3214	ZINC03983030	3160	0.5782717672951804	NO	-
3215	ZINC03863175	2297	0.5782624181755125	NO	-
3216	ZINC01545353	203	0.5782291665568325	NO	-
3217	ZINC03853600	1888	0.578213202198547	NO	-
3218	ZINC03418072	1290	0.5782108907614433	NO	-
3219	ZINC03378275	1268	0.578069233062338	NO	-
3220	ZINC03970275	2943	0.5780595128382218	NO	-
3221	ZINC01286915	158	0.5780566884918822	NO	-
3222	ZINC03338889	1233	0.5779166566218937	NO	-
3223	ZINC03338890	1234	0.577904393650431	NO	-
3224	ZINC01672759	262	0.5778908314518036	NO	-
3225	ZINC03224703	1145	0.5778885802524818	NO	-
3226	ZINC03972483	3000	0.5778660746154847	NO	-
3227	ZINC04139300	3488	0.5777418649632002	NO	-
3228	ZINC02893808	1031	0.5776872311402991	NO	-
3229	ZINC03224704	1146	0.5776832462055189	NO	-
3230	ZINC03894163	2646	0.5776714897791576	NO	-
3231	ZINC01736341	290	0.5775941059144007	NO	-
3232	ZINC03849425	1842	0.5775542974165498	NO	-
3233	ZINC02580936	853	0.5772835874405637	NO	-
3234	ZINC03224702	1144	0.5772563723218768	NO	-
3235	ZINC03863453	2315	0.5772286492880357	NO	-
3236	ZINC03972482	2997	0.5771843307930675	NO	-
3237	ZINC02386071	702	0.577017505636222	NO	-
3238	ZINC01774071	302	0.5769568451557644	NO	-
3239	ZINC01932143	400	0.5768894023462489	NO	-
3240	ZINC03849426	1844	0.5768484962997681	NO	-
3241	ZINC03863024	2266	0.5767216237943251	NO	-
3242	ZINC03971127	2968	0.5766833293577305	NO	-
3243	ZINC00390294	31	0.5765295018796822	NO	-
3244	ZINC01774069	301	0.5765106703248173	NO	-
3245	ZINC03889637	2543	0.5764975919767276	NO	-
3246	ZINC02157499	562	0.5764779291758794	NO	-
3247	ZINC03858980	2030	0.5764075983849375	NO	-
3248	ZINC00845902	90	0.5763434893780244	NO	-
3249	ZINC03620444	1431	0.5760424015965768	NO	-
3250	ZINC04340163	3662	0.5759942369481277	NO	-
3251	ZINC03629554	1444	0.5759712066363526	NO	-
3252	ZINC04120686	3448	0.5759156380427746	NO	-
3253	ZINC04001076	3299	0.5759036917886006	NO	-
3254	ZINC02157501	563	0.5758741507724572	NO	-
3255	ZINC04148598	3494	0.5758446288705615	NO	-
3256	ZINC02119434	507	0.5757985662439322	NO	-
3257	ZINC01665803	256	0.5756989793500897	NO	-
3258	ZINC03990022	3238	0.5756970891044828	NO	-
3259	ZINC02130595	540	0.5755876811752811	NO	-
3260	ZINC02100401	458	0.5755139315706099	NO	-
3261	ZINC03848085	1802	0.5753368549226114	NO	-
3262	ZINC03890712	2575	0.5753327005428206	NO	-
3263	ZINC00907311	104	0.5753084633961768	NO	-
3264	ZINC03966630	2845	0.5751257729364836	NO	-
3265	ZINC04000912	3286	0.5751208764879189	NO	-
3266	ZINC03902565	2665	0.5750247736006006	NO	-
3267	ZINC02157497	561	0.5749570666195545	NO	-
3268	ZINC02748671	972	0.5748973290970478	NO	-
3269	ZINC04216669	3547	0.5748390537799286	NO	-
3270	ZINC04466623	3766	0.5747660400056176	NO	-
3271	ZINC04171493	3510	0.5747410212106997	NO	-
3272	ZINC03636205	1467	0.5746865791916203	NO	-
3273	ZINC04618422	3819	0.5745917894186695	NO	-
3274	ZINC01812006	316	0.5745523254809198	NO	-
3275	ZINC04310116	3627	0.5744778073200079	NO	-
3276	ZINC03185277	1118	0.5744132252488979	NO	-
3277	ZINC01774073	303	0.5744064211064953	NO	-
3278	ZINC04117006	3442	0.5742648000224387	NO	-
3279	ZINC02905023	1035	0.5741547616838282	NO	-
3280	ZINC01820528	325	0.5740939780969708	NO	-
3281	ZINC03194215	1122	0.5740892950154418	NO	-
3282	ZINC04263392	3585	0.5739708052318634	NO	-
3283	ZINC01774067	300	0.5739058493190533	NO	-
3284	ZINC00352575	30	0.5739010056130817	NO	-
3285	ZINC03634351	1458	0.5736939846987198	NO	-
3286	ZINC01913155	389	0.5735278326957317	NO	-
3287	ZINC02596798	860	0.5734725804909562	NO	-
3288	ZINC03981974	3129	0.5734534059270238	NO	-
3289	ZINC02298857	660	0.5733697452646795	NO	-
3290	ZINC03320266	1204	0.5732529143771612	NO	-
3291	ZINC03848085	1803	0.5732292247920542	NO	-
3292	ZINC03855391	1926	0.572990377444126	NO	-
3293	ZINC03980150	3087	0.5729746683289884	NO	-
3294	ZINC03966213	2842	0.5729077286200331	NO	-
3295	ZINC03858278	2018	0.5728446949900927	NO	-
3296	ZINC03260728	1161	0.5727067286452865	NO	-
3297	ZINC03823451	1773	0.5727058205259553	NO	-
3298	ZINC03784106	1573	0.572671892232052	NO	-
3299	ZINC03863237	2310	0.5726366851608355	NO	-
3300	ZINC03858277	2017	0.5725202551188777	NO	-
3301	ZINC03855391	1927	0.572507750936582	NO	-
3302	ZINC04143195	3491	0.5724894443546826	NO	-
3303	ZINC02103852	462	0.572454564589814	NO	-
3304	ZINC00811683	79	0.5723121137953276	NO	-
3305	ZINC03972483	2998	0.5722577656747356	NO	-
3306	ZINC04132792	3478	0.5720813410626842	NO	-
3307	ZINC00625383	52	0.5718662583205887	NO	-
3308	ZINC03780853	1555	0.5718615560662821	NO	-
3309	ZINC03345330	1246	0.5717901342727099	NO	-
3310	ZINC04211259	3534	0.5717366447925591	NO	-
3311	ZINC02103856	463	0.5717346006288793	NO	-
3312	ZINC04423254	3731	0.5717267485473679	NO	-
3313	ZINC03848621	1831	0.571696695854274	NO	-
3314	ZINC03972482	2995	0.571669460255332	NO	-
3315	ZINC02964653	1062	0.5714056508916662	NO	-
3316	ZINC04535080	3785	0.5713343900783341	NO	-
3317	ZINC00906833	103	0.5710647416765553	NO	-
3318	ZINC02912361	1043	0.570909934763283	NO	-
3319	ZINC00917100	107	0.5707940310868864	NO	-
3320	ZINC04084402	3412	0.5707752643310453	NO	-
3321	ZINC03987824	3206	0.5707710267965405	NO	-
3322	ZINC03896341	2650	0.5707189281186108	NO	-
3323	ZINC02476152	806	0.5706735946819516	NO	-
3324	ZINC00907313	105	0.5704216649725254	NO	-
3325	ZINC03980144	3083	0.5701402973536916	NO	-
3326	ZINC01316756	166	0.5700524770771683	NO	-
3327	ZINC03863916	2387	0.5699376143767173	NO	-
3328	ZINC02500889	816	0.5698641850255444	NO	-
3329	ZINC03977642	3061	0.5698574820171796	NO	-
3330	ZINC03863877	2375	0.5697140072596364	NO	-
3331	ZINC02339323	681	0.5697004485904954	NO	-
3332	ZINC02773872	991	0.5696874013368023	NO	-
3333	ZINC04594854	3801	0.5695917597464946	NO	-
3334	ZINC03862098	2082	0.5695739379094585	NO	-
3335	ZINC03889721	2546	0.5695578434459746	NO	-
3336	ZINC04455728	3745	0.5695392711507619	NO	-
3337	ZINC03587051	1377	0.5691232096618659	NO	-
3338	ZINC03969732	2906	0.5690462576353388	NO	-
3339	ZINC01301812	165	0.5690453846923128	NO	-
3340	ZINC03969731	2905	0.5690083299726718	NO	-
3341	ZINC04001546	3338	0.5689796533796343	NO	-
3342	ZINC04034427	3375	0.5689775564107126	NO	-
3343	ZINC03254726	1159	0.5689725837103382	NO	-
3344	ZINC00917119	108	0.5689333904720407	NO	-
3345	ZINC03977644	3062	0.5688517592518164	NO	-
3346	ZINC02890595	1030	0.5688288305125644	NO	-
3347	ZINC03623843	1441	0.5686863653329622	NO	-
3348	ZINC00941143	113	0.5686753825710632	NO	-
3349	ZINC03848179	1807	0.5686552909128417	NO	-
3350	ZINC02465167	799	0.5686195744466573	NO	-
3351	ZINC03790429	1606	0.5684124738624171	NO	-
3352	ZINC03782565	1563	0.5683462523901294	NO	-
3353	ZINC03988833	3229	0.5681857887925409	NO	-
3354	ZINC04150374	3497	0.5681225732027178	NO	-
3355	ZINC03988613	3226	0.5679761335828251	NO	-
3356	ZINC03942252	2751	0.5679679934704885	NO	-
3357	ZINC03813956	1723	0.5679544161911769	NO	-
3358	ZINC01604644	236	0.5679061234697422	NO	-
3359	ZINC03104899	1093	0.5678637238884958	NO	-
3360	ZINC04093415	3427	0.5678088623132913	NO	-
3361	ZINC03616279	1411	0.5678024377119494	NO	-
3362	ZINC01533803	185	0.5677158558796611	NO	-
3363	ZINC03855385	1920	0.5676793165354079	NO	-
3364	ZINC04150374	3498	0.5675641522060076	NO	-
3365	ZINC04594826	3798	0.5675038568278247	NO	-
3366	ZINC03980813	3115	0.567386449509882	NO	-
3367	ZINC03951676	2771	0.5673835267738049	NO	-
3368	ZINC03777457	1536	0.5670554958007415	NO	-
3369	ZINC03862119	2085	0.5668948147156343	NO	-
3370	ZINC04403766	3721	0.5668940978022486	NO	-
3371	ZINC04093415	3428	0.5668541160339171	NO	-
3372	ZINC02460361	796	0.5667817749178266	NO	-
3373	ZINC01542357	198	0.5667797945058254	NO	-
3374	ZINC01536786	188	0.5667287325145907	NO	-
3375	ZINC01895240	371	0.5667175497499731	NO	-
3376	ZINC04021953	3358	0.5666910420727076	NO	-
3377	ZINC03616817	1421	0.5666800703476501	NO	-
3378	ZINC03616819	1422	0.5666410677191854	NO	-
3379	ZINC03181060	1114	0.566474050194829	NO	-
3380	ZINC03942252	2750	0.5663521057090957	NO	-
3381	ZINC03466459	1320	0.5660289642693626	NO	-
3382	ZINC03982724	3133	0.5659483068478248	NO	-
3383	ZINC04212058	3536	0.5659458150850586	NO	-
3384	ZINC03414787	1283	0.5659409468996658	NO	-
3385	ZINC03864021	2396	0.5658928227920723	NO	-
3386	ZINC02212454	603	0.5657051162958644	NO	-
3387	ZINC03863042	2276	0.5656600901368644	NO	-
3388	ZINC02250716	635	0.5655969493834814	NO	-
3389	ZINC02212453	602	0.5655691787371072	NO	-
3390	ZINC03977719	3064	0.5653982818645031	NO	-
3391	ZINC03817192	1730	0.5653012167470961	NO	-
3392	ZINC02548626	847	0.5652767539428943	NO	-
3393	ZINC03681267	1487	0.5651505294706323	NO	-
3394	ZINC01953423	404	0.5650292663729233	NO	-
3395	ZINC03820635	1765	0.5649789804685067	NO	-
3396	ZINC03863911	2383	0.5648308284558147	NO	-
3397	ZINC03985371	3173	0.5648083485551062	NO	-
3398	ZINC03040047	1082	0.5646463722533898	NO	-
3399	ZINC04356376	3680	0.5645148091423707	NO	-
3400	ZINC04341575	3665	0.5644873210219066	NO	-
3401	ZINC01818341	323	0.5643721742762853	NO	-
3402	ZINC03777457	1535	0.5641927827194595	NO	-
3403	ZINC03856398	1987	0.5640688129628694	NO	-
3404	ZINC03856399	1988	0.564055351757696	NO	-
3405	ZINC03977669	3063	0.5639211542453376	NO	-
3406	ZINC00759019	71	0.5638640411121898	NO	-
3407	ZINC00891646	97	0.5637573637790612	NO	-
3408	ZINC02271176	646	0.5635552226102032	NO	-
3409	ZINC03863912	2384	0.5635543622371427	NO	-
3410	ZINC03820635	1766	0.5635189458375233	NO	-
3411	ZINC03820635	1767	0.5635189458375233	NO	-
3412	ZINC04564897	3790	0.5635162005577822	NO	-
3413	ZINC03980661	3098	0.5632522827458576	NO	-
3414	ZINC04120717	3449	0.5632496939810955	NO	-
3415	ZINC03863910	2382	0.5632207225209203	NO	-
3416	ZINC03863913	2385	0.5631390691447026	NO	-
3417	ZINC03969730	2904	0.562964091794436	NO	-
3418	ZINC01818342	324	0.5629470893821146	NO	-
3419	ZINC03862581	2150	0.5628569691305129	NO	-
3420	ZINC00947946	115	0.5627072322504352	NO	-
3421	ZINC03862945	2250	0.562638629385759	NO	-
3422	ZINC03604224	1389	0.5625547255493527	NO	-
3423	ZINC01428513	172	0.5625150700828132	NO	-
3424	ZINC04605373	3812	0.562479668175043	NO	-
3425	ZINC03854571	1902	0.5624694433453726	NO	-
3426	ZINC03854570	1901	0.5623391278803104	NO	-
3427	ZINC03980059	3078	0.5623036854069844	NO	-
3428	ZINC04355103	3679	0.5622400859929849	NO	-
3429	ZINC03863749	2345	0.562227131780803	NO	-
3430	ZINC03862464	2140	0.5622253632407251	NO	-
3431	ZINC03969729	2903	0.5620314250035143	NO	-
3432	ZINC03165950	1105	0.5619322265729131	NO	-
3433	ZINC02119128	500	0.5618826363370424	NO	-
3434	ZINC03999486	3278	0.5617739982778833	NO	-
3435	ZINC04627343	3840	0.5617388301870126	NO	-
3436	ZINC02119129	501	0.5617368181983192	NO	-
3437	ZINC03803333	1670	0.561683889004323	NO	-
3438	ZINC03943347	2759	0.5614846338816717	NO	-
3439	ZINC03862680	2192	0.5613737634639101	NO	-
3440	ZINC02542180	844	0.5613470721358202	NO	-
3441	ZINC03856329	1964	0.5613447289186679	NO	-
3442	ZINC03613584	1403	0.5613403550625617	NO	-
3443	ZINC03862679	2191	0.5613376973877141	NO	-
3444	ZINC02627723	870	0.5612832379457032	NO	-
3445	ZINC02087738	453	0.5611539349879071	NO	-
3446	ZINC02239868	629	0.5609976018578393	NO	-
3447	ZINC03863976	2390	0.5609836448160531	NO	-
3448	ZINC03856087	1947	0.5609808371158996	NO	-
3449	ZINC03166915	1106	0.5609125839309801	NO	-
3450	ZINC02119126	499	0.5608410838664719	NO	-
3451	ZINC02633369	880	0.5607783337173536	NO	-
3452	ZINC01553719	220	0.5607512075648556	NO	-
3453	ZINC02020052	435	0.5607502677718249	NO	-
3454	ZINC03889927	2549	0.5606955321032682	NO	-
3455	ZINC00422081	33	0.5606603505199194	NO	-
3456	ZINC03986795	3188	0.5606219175827059	NO	-
3457	ZINC02431725	741	0.5605864846836645	NO	-
3458	ZINC03619402	1426	0.5605261196874081	NO	-
3459	ZINC03854825	1913	0.5605045714287457	NO	-
3460	ZINC04275270	3603	0.5604950575656319	NO	-
3461	ZINC03943347	2758	0.5603408712724016	NO	-
3462	ZINC03854824	1912	0.5602514577567596	NO	-
3463	ZINC04340821	3663	0.5602244948767496	NO	-
3464	ZINC03853914	1897	0.5601534896849298	NO	-
3465	ZINC03853915	1898	0.5601143022187788	NO	-
3466	ZINC03797596	1636	0.5599508737158079	NO	-
3467	ZINC03613588	1404	0.559863090355378	NO	-
3468	ZINC03862665	2177	0.5597688161863412	NO	-
3469	ZINC03862666	2178	0.5596190569488543	NO	-
3470	ZINC03890188	2555	0.5595550054713411	NO	-
3471	ZINC00784471	72	0.5594063928125	NO	-
3472	ZINC04278789	3606	0.5592799735326895	NO	-
3473	ZINC03709359	1502	0.5592735988925751	NO	-
3474	ZINC04398801	3719	0.558936781216787	NO	-
3475	ZINC02103847	461	0.5587032376143535	NO	-
3476	ZINC03965267	2840	0.5586898881003655	NO	-
3477	ZINC02380058	698	0.5585527982523726	NO	-
3478	ZINC01871606	359	0.558387456911864	NO	-
3479	ZINC03002661	1074	0.5582488075252573	NO	-
3480	ZINC03859391	2034	0.5581561976038055	NO	-
3481	ZINC03891033	2585	0.5578763588592655	NO	-
3482	ZINC04001425	3325	0.5577369799685536	NO	-
3483	ZINC01024526	129	0.5576821769400773	NO	-
3484	ZINC03643767	1473	0.5575809040002865	NO	-
3485	ZINC03215334	1140	0.5574823330857438	NO	-
3486	ZINC04367486	3689	0.5573931535547396	NO	-
3487	ZINC03779242	1548	0.5573394159206689	NO	-
3488	ZINC04627827	3843	0.5571970917489955	NO	-
3489	ZINC03862944	2249	0.5571350201325697	NO	-
3490	ZINC03862800	2212	0.5570920703388132	NO	-
3491	ZINC04305641	3626	0.5570736855523448	NO	-
3492	ZINC03863280	2311	0.5570466153578545	NO	-
3493	ZINC03419702	1291	0.5569644189182339	NO	-
3494	ZINC04362993	3684	0.5569425084484051	NO	-
3495	ZINC03862943	2248	0.556794342953417	NO	-
3496	ZINC01594058	233	0.5567317822866665	NO	-
3497	ZINC03862941	2246	0.556702977619278	NO	-
3498	ZINC00663270	55	0.5566670931653186	NO	-
3499	ZINC01840886	339	0.556498430244775	NO	-
3500	ZINC04001184	3308	0.556357224656488	NO	-
3501	ZINC02202197	592	0.5563129849990242	NO	-
3502	ZINC04494002	3778	0.5562782175496709	NO	-
3503	ZINC03571749	1354	0.5560956787997449	NO	-
3504	ZINC01840887	340	0.5558653574898004	NO	-
3505	ZINC03708646	1501	0.5558477352583413	NO	-
3506	ZINC03892029	2625	0.5557017937335775	NO	-
3507	ZINC01802727	312	0.5555055616789301	NO	-
3508	ZINC03977085	3039	0.5554272949675242	NO	-
3509	ZINC01645934	245	0.555409125844962	NO	-
3510	ZINC03775019	1519	0.55522442894159	NO	-
3511	ZINC03647963	1475	0.5551262374141811	NO	-
3512	ZINC03620953	1432	0.5550348988952816	NO	-
3513	ZINC03208743	1134	0.5549260063687393	NO	-
3514	ZINC04627297	3839	0.5549203135822606	NO	-
3515	ZINC03818764	1743	0.5548458215856806	NO	-
3516	ZINC03979152	3066	0.554749269978313	NO	-
3517	ZINC02863630	1014	0.5547448400424962	NO	-
3518	ZINC04632031	3852	0.5547018454518927	NO	-
3519	ZINC03282813	1173	0.5546961221075761	NO	-
3520	ZINC01294213	159	0.5545520716836433	NO	-
3521	ZINC03853908	1892	0.5545451459872672	NO	-
3522	ZINC03856016	1941	0.5544423873591151	NO	-
3523	ZINC03891067	2587	0.5543816075306635	NO	-
3524	ZINC02501172	820	0.5543239598964235	NO	-
3525	ZINC03975572	3026	0.5543210410113593	NO	-
3526	ZINC03862674	2186	0.5542374324400478	NO	-
3527	ZINC01841829	341	0.5542324405582993	NO	-
3528	ZINC03862673	2185	0.5542323229887354	NO	-
3529	ZINC02275877	650	0.5542151498380333	NO	-
3530	ZINC03854826	1914	0.5541786206723349	NO	-
3531	ZINC02488395	807	0.5541150910768168	NO	-
3532	ZINC04066810	3407	0.5540891728698325	NO	-
3533	ZINC03788677	1596	0.5538839733962345	NO	-
3534	ZINC02407084	716	0.5538163421470486	NO	-
3535	ZINC02488397	808	0.5536893637940244	NO	-
3536	ZINC03776791	1531	0.5536513737541225	NO	-
3537	ZINC02711895	960	0.5534340049373138	NO	-
3538	ZINC04392812	3712	0.5532660861444453	NO	-
3539	ZINC00941923	114	0.5531256503679872	NO	-
3540	ZINC00980128	126	0.5529587743976209	NO	-
3541	ZINC03980059	3079	0.5529587039626953	NO	-
3542	ZINC03864393	2432	0.5529388439863099	NO	-
3543	ZINC03999464	3277	0.5529290047211688	NO	-
3544	ZINC03927121	2715	0.5528701500348465	NO	-
3545	ZINC04267854	3595	0.5528406607157561	NO	-
3546	ZINC00126363	16	0.552814936186619	NO	-
3547	ZINC03565586	1348	0.5524143511023277	NO	-
3548	ZINC03862969	2251	0.5524065170862651	NO	-
3549	ZINC04003685	3342	0.5523711940246295	NO	-
3550	ZINC03891066	2586	0.5523050422362346	NO	-
3551	ZINC03998913	3275	0.5521732609353885	NO	-
3552	ZINC03863648	2326	0.55216837762493	NO	-
3553	ZINC03862672	2184	0.5518892654445523	NO	-
3554	ZINC03986743	3185	0.5518566853057917	NO	-
3555	ZINC03962115	2834	0.5517764959497616	NO	-
3556	ZINC03951681	2773	0.5517057687030811	NO	-
3557	ZINC03680829	1486	0.5515530593894611	NO	-
3558	ZINC04001049	3296	0.5515444090941578	NO	-
3559	ZINC02241740	632	0.5514255068862146	NO	-
3560	ZINC03970868	2966	0.5513819842906996	NO	-
3561	ZINC03858556	2021	0.5513759847703219	NO	-
3562	ZINC03986859	3189	0.5512977624479983	NO	-
3563	ZINC03165373	1104	0.5511947521959126	NO	-
3564	ZINC02184210	580	0.5511508279249533	NO	-
3565	ZINC02438438	751	0.5511094978197205	NO	-
3566	ZINC01811764	315	0.5510218043279973	NO	-
3567	ZINC02889257	1029	0.5508581533234672	NO	-
3568	ZINC03969727	2901	0.5508393659134159	NO	-
3569	ZINC04425532	3732	0.5507331846608897	NO	-
3570	ZINC03994808	3257	0.5506459471257567	NO	-
3571	ZINC01625569	239	0.5506432725547215	NO	-
3572	ZINC03969728	2902	0.5506422651419431	NO	-
3573	ZINC03962305	2836	0.5506249414567416	NO	-
3574	ZINC03862671	2183	0.5505926061493475	NO	-
3575	ZINC04018672	3353	0.550469859608557	NO	-
3576	ZINC04000980	3288	0.5502314141655242	NO	-
3577	ZINC04417846	3727	0.550200539844993	NO	-
3578	ZINC03977595	3057	0.5501976010512595	NO	-
3579	ZINC03862677	2189	0.5500225817183536	NO	-
3580	ZINC03858963	2029	0.550005804989843	NO	-
3581	ZINC04468413	3769	0.550005804989843	NO	-
3582	ZINC03862678	2190	0.5499957973435289	NO	-
3583	ZINC04366919	3687	0.5497642936947831	NO	-
3584	ZINC01720652	285	0.5497361425012173	NO	-
3585	ZINC00460207	34	0.5494002151057819	NO	-
3586	ZINC03863699	2336	0.5493624572486542	NO	-
3587	ZINC03977596	3058	0.5493561436018777	NO	-
3588	ZINC04460995	3752	0.5493561436018777	NO	-
3589	ZINC03123333	1101	0.5492477093049168	NO	-
3590	ZINC03862970	2252	0.5492268747113541	NO	-
3591	ZINC01817503	319	0.549164423392283	NO	-
3592	ZINC01817506	321	0.549142322079802	NO	-
3593	ZINC03817182	1727	0.5490888708886406	NO	-
3594	ZINC04000030	3281	0.5490372552708874	NO	-
3595	ZINC01817505	320	0.5490330751358448	NO	-
3596	ZINC03817182	1728	0.5490327725862365	NO	-
3597	ZINC03817182	1729	0.5490029328919623	NO	-
3598	ZINC01536936	190	0.5490010565869359	NO	-
3599	ZINC01533440	183	0.5489648057401713	NO	-
3600	ZINC03643450	1472	0.5489446181046512	NO	-
3601	ZINC01132104	136	0.5488076601531646	NO	-
3602	ZINC03856403	1989	0.5488007568206028	NO	-
3603	ZINC03339479	1238	0.5487328864055117	NO	-
3604	ZINC03339481	1239	0.5487106951655951	NO	-
3605	ZINC04458886	3749	0.5485375121325792	NO	-
3606	ZINC04149324	3495	0.5485235942314944	NO	-
3607	ZINC04594869	3804	0.5484569133621723	NO	-
3608	ZINC03035119	1080	0.5484553007955724	NO	-
3609	ZINC03991395	3244	0.548266712081004	NO	-
3610	ZINC03848992	1833	0.5482161301362769	NO	-
3611	ZINC03778885	1544	0.5481143703308033	NO	-
3612	ZINC03858555	2020	0.5480490152677782	NO	-
3613	ZINC03293099	1195	0.5479986059525875	NO	-
3614	ZINC04019479	3354	0.547982792621288	NO	-
3615	ZINC03293097	1193	0.5479748653664944	NO	-
3616	ZINC02205350	596	0.5478970841181138	NO	-
3617	ZINC04605537	3814	0.5476380361214782	NO	-
3618	ZINC03814201	97	0.5475611486206902	YES	16
3619	ZINC03991396	3245	0.5475409832667123	NO	-
3620	ZINC03981986	3131	0.5474706954670594	NO	-
3621	ZINC03850340	1872	0.5474305621327578	NO	-
3622	ZINC04149324	3496	0.5473407499895198	NO	-
3623	ZINC03848992	1832	0.5473350309634843	NO	-
3624	ZINC03864024	2397	0.5472968814883611	NO	-
3625	ZINC03540041	1339	0.5472870285038962	NO	-
3626	ZINC03868093	2443	0.5472052045240089	NO	-
3627	ZINC03987768	3200	0.5469504045912723	NO	-
3628	ZINC02328305	673	0.5469311830517886	NO	-
3629	ZINC03804938	1683	0.5465885202245793	NO	-
3630	ZINC01558432	224	0.5465136641702505	NO	-
3631	ZINC03681474	1489	0.5463815559982398	NO	-
3632	ZINC03292418	1190	0.5461934057259917	NO	-
3633	ZINC03217476	1143	0.5458402707846906	NO	-
3634	ZINC04132792	3479	0.5455259461863222	NO	-
3635	ZINC03873657	2490	0.5455096246668417	NO	-
3636	ZINC03188352	1120	0.5454477840961929	NO	-
3637	ZINC03977392	3055	0.5453950480678783	NO	-
3638	ZINC00938539	112	0.5453013139793138	NO	-
3639	ZINC04265243	3587	0.5450140645255671	NO	-
3640	ZINC04453666	3742	0.5449745943278413	NO	-
3641	ZINC01106226	135	0.5449299258008846	NO	-
3642	ZINC02500873	815	0.5443473048699515	NO	-
3643	ZINC03825293	1782	0.5440789407985467	NO	-
3644	ZINC04134825	3480	0.5440468899595705	NO	-
3645	ZINC03118548	1099	0.5439721889759099	NO	-
3646	ZINC04267561	3592	0.5439568834604793	NO	-
3647	ZINC03969315	2883	0.5439226639865781	NO	-
3648	ZINC03209295	1136	0.5438551268167086	NO	-
3649	ZINC02459568	793	0.5437651042410525	NO	-
3650	ZINC03798325	1638	0.5435573860377826	NO	-
3651	ZINC02405635	714	0.5434361053469728	NO	-
3652	ZINC02229867	616	0.5433881082176315	NO	-
3653	ZINC04265494	3588	0.543379476749343	NO	-
3654	ZINC03862675	2187	0.543354197136026	NO	-
3655	ZINC03862676	2188	0.543350888989304	NO	-
3656	ZINC04036535	3376	0.5433129865539248	NO	-
3657	ZINC03856341	1968	0.5431393698572128	NO	-
3658	ZINC03988747	3228	0.5431359323335658	NO	-
3659	ZINC03863708	2338	0.5431154486076889	NO	-
3660	ZINC03849637	1870	0.5430690626837704	NO	-
3661	ZINC03784374	1578	0.5429325787552727	NO	-
3662	ZINC03825293	1781	0.5428016813634826	NO	-
3663	ZINC02468147	803	0.5427036901226588	NO	-
3664	ZINC03862374	2117	0.5427018126057797	NO	-
3665	ZINC02472091	804	0.5426904053428203	NO	-
3666	ZINC04333507	3645	0.5426649323595125	NO	-
3667	ZINC03711097	1511	0.5425353388327485	NO	-
3668	ZINC00803886	73	0.5424339512219216	NO	-
3669	ZINC02439908	754	0.5422809487032354	NO	-
3670	ZINC04001423	3324	0.5422537614070572	NO	-
3671	ZINC00663670	58	0.5420829877221318	NO	-
3672	ZINC03926814	2710	0.5420462410690486	NO	-
3673	ZINC03644955	1474	0.5418557001075085	NO	-
3674	ZINC03849637	1871	0.5418236148009974	NO	-
3675	ZINC04121036	3451	0.5418076593190723	NO	-
3676	ZINC03825292	1780	0.5415378717287447	NO	-
3677	ZINC03891740	2623	0.5414260755524966	NO	-
3678	ZINC04619446	3829	0.5410364530666104	NO	-
3679	ZINC03788288	1589	0.5408868617442636	NO	-
3680	ZINC03873735	2499	0.5408760920803428	NO	-
3681	ZINC01035661	131	0.5408662404871273	NO	-
3682	ZINC04134825	3481	0.5407816184272454	NO	-
3683	ZINC03942558	2753	0.5406310312902469	NO	-
3684	ZINC00978705	125	0.5406123248496041	NO	-
3685	ZINC03825292	1779	0.5405313676190985	NO	-
3686	ZINC01286879	157	0.5404575456311478	NO	-
3687	ZINC03423467	1294	0.5403854405813938	NO	-
3688	ZINC03423470	1295	0.54035893455048	NO	-
3689	ZINC02711939	961	0.5400143890729826	NO	-
3690	ZINC03862669	2181	0.5398316757133479	NO	-
3691	ZINC01899878	377	0.5397203253647715	NO	-
3692	ZINC03784374	1577	0.5396382202658455	NO	-
3693	ZINC03941328	2748	0.5394787546891633	NO	-
3694	ZINC03942558	2752	0.5391822109932333	NO	-
3695	ZINC02844308	1006	0.5391413892064206	NO	-
3696	ZINC03788288	1590	0.5391088569700495	NO	-
3697	ZINC03858103	2007	0.5387974885281566	NO	-
3698	ZINC01889325	365	0.5386397655734527	NO	-
3699	ZINC03862974	2254	0.5386118881913894	NO	-
3700	ZINC03631627	1449	0.538553147124047	NO	-
3701	ZINC03357659	1258	0.5384959186346009	NO	-
3702	ZINC03862670	2182	0.5384578373131115	NO	-
3703	ZINC03127284	1102	0.5382963964688322	NO	-
3704	ZINC00706771	59	0.5381841723882782	NO	-
3705	ZINC03782826	1564	0.538042943253251	NO	-
3706	ZINC02583978	857	0.5379194344374096	NO	-
3707	ZINC03215455	1141	0.5378370694340222	NO	-
3708	ZINC02623486	866	0.5377909580074712	NO	-
3709	ZINC03226287	1149	0.5377231348844363	NO	-
3710	ZINC02781084	992	0.5376708439322635	NO	-
3711	ZINC04058541	3398	0.537290496269235	NO	-
3712	ZINC02623487	867	0.5371615395770869	NO	-
3713	ZINC02380975	699	0.537101505509467	NO	-
3714	ZINC04413656	3725	0.5370084700491771	NO	-
3715	ZINC03292402	1189	0.537006862418206	NO	-
3716	ZINC03777454	1534	0.5368198931370864	NO	-
3717	ZINC03566831	1351	0.5366942413545828	NO	-
3718	ZINC03566828	1350	0.5366935484686516	NO	-
3719	ZINC03799518	1646	0.5361544927268769	NO	-
3720	ZINC03804941	1684	0.5360494587285023	NO	-
3721	ZINC03709616	1509	0.5359366577834375	NO	-
3722	ZINC03709617	1510	0.5358665244299692	NO	-
3723	ZINC02246309	633	0.5358446597842977	NO	-
3724	ZINC01691667	275	0.5358099907951027	NO	-
3725	ZINC03970288	2950	0.5357376504615561	NO	-
3726	ZINC04268223	3598	0.535730194589787	NO	-
3727	ZINC04001432	3327	0.535694443823119	NO	-
3728	ZINC03862973	2253	0.5355536804810577	NO	-
3729	ZINC02635078	887	0.53542020767218	NO	-
3730	ZINC02635079	888	0.5354094401656662	NO	-
3731	ZINC03799518	1647	0.5353133206977003	NO	-
3732	ZINC00206224	21	0.5350933826108404	NO	-
3733	ZINC03328132	1213	0.5349118799757099	NO	-
3734	ZINC03862938	2244	0.5348651629799259	NO	-
3735	ZINC00821037	84	0.5347546796792801	NO	-
3736	ZINC03973559	3009	0.5347517856625967	NO	-
3737	ZINC03614853	1408	0.5346712749393788	NO	-
3738	ZINC01696571	279	0.5346174943223138	NO	-
3739	ZINC03709606	1506	0.5346016162237891	NO	-
3740	ZINC03767061	1516	0.5344839120771354	NO	-
3741	ZINC03863748	2344	0.534365885729627	NO	-
3742	ZINC03709612	1507	0.5342732210403859	NO	-
3743	ZINC03709613	1508	0.5342472527539662	NO	-
3744	ZINC03970288	2949	0.5341681001833962	NO	-
3745	ZINC01930776	390	0.5340694955659564	NO	-
3746	ZINC02833473	1003	0.5340275635942396	NO	-
3747	ZINC03969724	2899	0.5339925881283537	NO	-
3748	ZINC03970288	2947	0.5339187083321756	NO	-
3749	ZINC00527415	35	0.5335655419122064	NO	-
3750	ZINC00643150	54	0.5334517210748123	NO	-
3751	ZINC04001438	3330	0.5334066182912964	NO	-
3752	ZINC03401460	1273	0.5330743788858302	NO	-
3753	ZINC03767129	1517	0.5330398514421525	NO	-
3754	ZINC01540962	195	0.5328491263064435	NO	-
3755	ZINC02501156	819	0.5328005205041215	NO	-
3756	ZINC03970288	2948	0.532579777677543	NO	-
3757	ZINC00814646	82	0.5323857238084778	NO	-
3758	ZINC00109055	15	0.5321265771317585	NO	-
3759	ZINC03775055	1520	0.5319440228088481	NO	-
3760	ZINC00969238	122	0.5318808489168166	NO	-
3761	ZINC01837315	337	0.5316888756230536	NO	-
3762	ZINC03862701	2195	0.531562188935	NO	-
3763	ZINC01930791	393	0.5315204266847254	NO	-
3764	ZINC01542839	199	0.5314049826517336	NO	-
3765	ZINC04488483	3775	0.5312073712421445	NO	-
3766	ZINC01837316	338	0.530949739771171	NO	-
3767	ZINC01972929	406	0.5308199727878994	NO	-
3768	ZINC01625575	240	0.5305930673837672	NO	-
3769	ZINC01316870	167	0.5304608691255144	NO	-
3770	ZINC01316871	168	0.5303754873913702	NO	-
3771	ZINC03788674	1595	0.5303554613846383	NO	-
3772	ZINC03801920	1666	0.5302496386385426	NO	-
3773	ZINC03491578	1322	0.5299468714685566	NO	-
3774	ZINC04215639	3544	0.5298985129252414	NO	-
3775	ZINC02501036	817	0.5295537580493785	NO	-
3776	ZINC03683922	1492	0.5294531863468096	NO	-
3777	ZINC01930827	397	0.5290008330685546	NO	-
3778	ZINC03784110	1574	0.5289983080662912	NO	-
3779	ZINC03816710	1724	0.5287984825697942	NO	-
3780	ZINC03853917	1900	0.5286561219154423	NO	-
3781	ZINC03862504	2145	0.5285498000983977	NO	-
3782	ZINC03853916	1899	0.528509250904104	NO	-
3783	ZINC03927129	2718	0.5284577581339536	NO	-
3784	ZINC04122271	3455	0.5279469537386646	NO	-
3785	ZINC03846608	1796	0.5276870658103235	NO	-
3786	ZINC03862017	2068	0.5276789550800224	NO	-
3787	ZINC03856411	1991	0.5276149961369156	NO	-
3788	ZINC02684079	931	0.5275346766420868	NO	-
3789	ZINC01930821	395	0.5275169125385113	NO	-
3790	ZINC01930822	396	0.5274478349402671	NO	-
3791	ZINC02465560	802	0.5274246351243341	NO	-
3792	ZINC03862389	2131	0.5272714979244669	NO	-
3793	ZINC03862388	2130	0.5272496613410518	NO	-
3794	ZINC03862390	2132	0.5272301524020534	NO	-
3795	ZINC03862387	2129	0.5272099051231414	NO	-
3796	ZINC00643147	53	0.5270620237481881	NO	-
3797	ZINC03856342	1969	0.526759466474158	NO	-
3798	ZINC03767060	1515	0.5264436252649815	NO	-
3799	ZINC03863914	2386	0.526409479297735	NO	-
3800	ZINC04472877	3773	0.5263724717914978	NO	-
3801	ZINC02350990	686	0.5262341305234561	NO	-
3802	ZINC02792973	994	0.5259808347900374	NO	-
3803	ZINC01547615	205	0.5256863315687377	NO	-
3804	ZINC03903468	2666	0.525433855583703	NO	-
3805	ZINC03862942	2247	0.525267448069409	NO	-
3806	ZINC04186158	3520	0.5249937134375516	NO	-
3807	ZINC03898255	2655	0.5249612958006025	NO	-
3808	ZINC01535407	187	0.5246753954656542	NO	-
3809	ZINC03328326	1214	0.5245915203813067	NO	-
3810	ZINC03328328	1215	0.5245432658887768	NO	-
3811	ZINC03858261	2014	0.5245331635331945	NO	-
3812	ZINC04301423	3610	0.524430549062323	NO	-
3813	ZINC02395333	707	0.5235827213806254	NO	-
3814	ZINC03820407	1763	0.5232571129388319	NO	-
3815	ZINC03820407	1764	0.5231796691530307	NO	-
3816	ZINC03548814	1343	0.5231361483289841	NO	-
3817	ZINC00717105	60	0.5224847553520634	NO	-
3818	ZINC03634270	1457	0.52188671945652	NO	-
3819	ZINC02338439	680	0.5215680114374232	NO	-
3820	ZINC04132249	3475	0.5206830578565509	NO	-
3821	ZINC01888407	364	0.5206040797246042	NO	-
3822	ZINC03854820	1908	0.5203193474778364	NO	-
3823	ZINC03854821	1909	0.5202746363196695	NO	-
3824	ZINC03820407	1762	0.5202704661595524	NO	-
3825	ZINC04132258	3477	0.5202215962000862	NO	-
3826	ZINC03862749	2201	0.5200371049844157	NO	-
3827	ZINC03862750	2202	0.5199265222869228	NO	-
3828	ZINC02459556	792	0.5198075850327605	NO	-
3829	ZINC03790990	1609	0.5197637195003969	NO	-
3830	ZINC03820407	1761	0.5197428947317153	NO	-
3831	ZINC04150645	3499	0.5195883439084626	NO	-
3832	ZINC04130381	3469	0.5195838020140443	NO	-
3833	ZINC03338864	1231	0.5187147413986994	NO	-
3834	ZINC03338865	1232	0.5187133157288255	NO	-
3835	ZINC03856081	1944	0.5186140356318578	NO	-
3836	ZINC03862755	2205	0.5176149021212706	NO	-
3837	ZINC00754448	64	0.5175668121837964	NO	-
3838	ZINC01238143	149	0.5175305587679558	NO	-
3839	ZINC01930820	394	0.5173097255965291	NO	-
3840	ZINC02199115	590	0.5165421782325588	NO	-
3841	ZINC03812730	1718	0.5163483540017956	NO	-
3842	ZINC03853913	1896	0.5163358402156195	NO	-
3843	ZINC02905151	1036	0.5163322207661611	NO	-
3844	ZINC03853912	1895	0.5162367480489598	NO	-
3845	ZINC00950133	121	0.516129834023937	NO	-
3846	ZINC03862583	2151	0.5159735194408402	NO	-
3847	ZINC02465550	801	0.5158077173822039	NO	-
3848	ZINC03854734	1903	0.5157086953466825	NO	-
3849	ZINC03862584	2152	0.5156030697307257	NO	-
3850	ZINC00148197	19	0.5155180046795421	NO	-
3851	ZINC01845789	344	0.515110001606274	NO	-
3852	ZINC03181489	1115	0.5150687572830512	NO	-
3853	ZINC03853910	1894	0.5148545494655961	NO	-
3854	ZINC03862752	2204	0.5147240809178458	NO	-
3855	ZINC03862751	2203	0.514697956064846	NO	-
3856	ZINC03853909	1893	0.514577001174685	NO	-
3857	ZINC03863578	2321	0.5139530399749871	NO	-
3858	ZINC03854818	1906	0.5136791470947549	NO	-
3859	ZINC03854819	1907	0.5135055599962803	NO	-
3860	ZINC03863850	2366	0.513231265696735	NO	-
3861	ZINC03927123	2716	0.5131217932256619	NO	-
3862	ZINC03342973	1242	0.5128754064876769	NO	-
3863	ZINC02246781	634	0.5120565129514573	NO	-
3864	ZINC03186442	1119	0.5114268286070092	NO	-
3865	ZINC03854817	1905	0.5104998081332484	NO	-
3866	ZINC03862840	2231	0.5103311501667882	NO	-
3867	ZINC04266092	3590	0.5103297457380105	NO	-
3868	ZINC01930789	391	0.5101917316095917	NO	-
3869	ZINC03854816	1904	0.510185340515002	NO	-
3870	ZINC01930790	392	0.5101541996493305	NO	-
3871	ZINC03856523	1997	0.5099561238680405	NO	-
3872	ZINC04211597	3535	0.5097086420107884	NO	-
3873	ZINC03854822	1910	0.5095671672006892	NO	-
3874	ZINC03854823	1911	0.5095289003112664	NO	-
3875	ZINC01238143	150	0.5094562153880641	NO	-
3876	ZINC02814041	999	0.5094495812052354	NO	-
3877	ZINC03440575	1304	0.507990062319467	NO	-
3878	ZINC03926528	2707	0.5076892098730945	NO	-
3879	ZINC03862748	2200	0.5075550587166995	NO	-
3880	ZINC03862747	2199	0.5075428587200937	NO	-
3881	ZINC03814207	5	0.5074222658245304	YES	1
3882	ZINC02642856	898	0.506193896236159	NO	-
3883	ZINC02151693	554	0.5055832236732607	NO	-
3884	ZINC03630770	1447	0.5054017552186026	NO	-
3885	ZINC04228446	3562	0.5051137375359109	NO	-
3886	ZINC04628606	3849	0.5042334610637049	NO	-
3887	ZINC04114696	3431	0.5033405713557173	NO	-
3888	ZINC04114696	3430	0.503331223223908	NO	-
3889	ZINC02151694	555	0.5032924626928039	NO	-
3890	ZINC03607127	1393	0.503140556227819	NO	-
3891	ZINC03862586	2154	0.5030229011983921	NO	-
3892	ZINC03862585	2153	0.502970324628857	NO	-
3893	ZINC03855250	1916	0.5029523752178692	NO	-
3894	ZINC04086907	3418	0.5028412031074094	NO	-
3895	ZINC04228450	3563	0.5011559783120607	NO	-
3896	ZINC02677482	926	0.5010002943042304	NO	-
3897	ZINC03927119	2714	0.5009514231185533	NO	-
3898	ZINC02678702	927	0.5004038171603901	NO	-
3899	ZINC03814203	21	0.5002513974737007	YES	6
3900	ZINC04114696	3432	0.4999377230800461	NO	-
3901	ZINC03814205	6	0.49992948708752666	YES	1
3902	ZINC03855250	1917	0.49967518895943197	NO	-
3903	ZINC02678704	928	0.4992825909128621	NO	-
3904	ZINC03997311	3271	0.4992566028162914	NO	-
3905	ZINC03861811	2046	0.4990869917814274	NO	-
3906	ZINC00754584	65	0.49806818841341793	NO	-
3907	ZINC03540057	1341	0.49725622380666973	NO	-
3908	ZINC04230877	3568	0.4971266382771619	NO	-
3909	ZINC01035472	130	0.4969796395714486	NO	-
3910	ZINC00891628	96	0.4956368243295341	NO	-
3911	ZINC04217400	3553	0.4952012768449153	NO	-
3912	ZINC03848066	1798	0.495134163599421	NO	-
3913	ZINC03848068	1800	0.49512510832452156	NO	-
3914	ZINC00950127	120	0.4947620619003431	NO	-
3915	ZINC00422080	32	0.4944086654781445	NO	-
3916	ZINC02377889	697	0.49406099845870505	NO	-
3917	ZINC02271497	647	0.4931711466627744	NO	-
3918	ZINC03999684	3279	0.4919067343384418	NO	-
3919	ZINC04228775	3564	0.49151819948948683	NO	-
3920	ZINC03856170	1950	0.49090208647109634	NO	-
3921	ZINC02421154	727	0.48990406773028444	NO	-
3922	ZINC03848066	1799	0.48847489153769064	NO	-
3923	ZINC03848068	1801	0.48846481832038124	NO	-
3924	ZINC03237472	1155	0.4875013401347541	NO	-
3925	ZINC03785663	1581	0.4871048584367425	NO	-
3926	ZINC04372177	3696	0.4869636243598107	NO	-
3927	ZINC03437296	1298	0.48584360360620166	NO	-
3928	ZINC03856429	1996	0.48506578365288383	NO	-
3929	ZINC03937038	2736	0.484924831883779	NO	-
3930	ZINC02364536	694	0.4829567261441234	NO	-
3931	ZINC03891000	2583	0.48128594056713464	NO	-
3932	ZINC03856404	1990	0.47919332828290606	NO	-
3933	ZINC00144359	18	0.47848690700087215	NO	-
3934	ZINC04488586	3776	0.4716571747667599	NO	-
3935	ZINC01530756	11	0.4691334441313728	YES	1
3936	ZINC01717164	2	0.46587317314728743	YES	1
3937	ZINC01592424	17	0.4649094653641926	YES	2
3938	ZINC03858731	2025	0.456979600789735	NO	-
3939	ZINC03858731	2026	0.451718206593561	NO	-
3940	ZINC01546404	204	0.4501573234729579	NO	-
3941	ZINC04275294	3604	0.44877081785530504	NO	-
3942	ZINC03814209	3	0.44299808909452276	YES	1
3943	ZINC02012157	15	0.4393217990087502	YES	2
3944	ZINC02572146	16	0.43785651293632016	YES	2
3945	ZINC03814208	4	0.4360637747808597	YES	1
3946	ZINC03863216	2306	0.42712558600534395	NO	-
3947	ZINC00001792	7	0.41452009665223116	YES	1
3948	ZINC03814210	12	0.41289975180037414	YES	1
3949	ZINC00001341	1	0.41041844340652933	YES	1
3950	ZINC03814214	14	0.40690555948640633	YES	1
3951	ZINC02156329	9	0.405679872320695	YES	1
3952	ZINC03814211	13	0.4053612441750703	YES	1
3953	ZINC03814213	10	0.39826310223005923	YES	1
3954	ZINC03814212	19	0.3588826551659539	YES	4
3955	ZINC03795925	18	0.3527237130876471	YES	3
3956	ZINC03814206	98	0.3492372537897667	YES	17
3957	ZINC01663056	22	0.3369091210243706	YES	7
3958	ZINC01903720	8	0.33243205088465433	YES	1
3959	ZINC01532339	0	0.27077636882737033	YES	0
