# Supplementary material for: Optimal assignment methods for ligand-based virtual screening
Source: J Cheminform. 2009 Aug 25;1:14. doi: 10.1186/1758-2946-1-14 (PMC2820492; doi:10.1186/1758-2946-1-14)
Supplement: Additional file 2 — Archive of the result files. The file Results.tar.gz is a Gzip compressed Tar archive containing the results file of each method for each data set. The result files are tab-separated plain text files including the following information: method name, active data set with size, cluster information and the distribution of the molecules over the clusters, decoy data set with size, ratio active:decoy, AUC, awAUC, BEDROC scores for predefined alpha values as suggested by Truchon and Bayly [63], relative enrichment factor [67], ROC enrichments, awROC enrichments at predefined false positive fractions, chemotype enrichment, ROC data points, and the ranking of each structure. [file 1758-2946-1-14-S2.zip › Results/OAK.SQ.DUD=cdk2.Q.CDK2_Purvalanol.sdf.A.DUD_cdk2_clustered_I_MM.sdf.D.DUD_cdk2_decoys_ID_pass_MWPass0000644]

###################################################################################################
# Screening Result File
# User: jahn
# Method used: OAK
> <Method_Name>
OAK
# Screening mode: Single Query Screening
#	Calculations performed: 2117
#	Start time of the calculation: Fri Mar 06 00:18:45 CET 2009
#	End time of the calculation: Fri Mar 06 00:19:56 CET 2009
# Data set information
#	Query molecule name:	PVB from data set: ./data/queries/CDK2_Purvalanol.sdf
#	Active data set: /rahome/chemoinf/SVS/data/actives/DUD_cdk2_clustered_I_MM.sdf with cluster information
#		Size: 47 molecules
#		Number of clusters: 32
#		Cluster Summery:
#			Cluster number	# molecules	% of actives
#			1		1		2.128
#			2		2		4.255
#			3		5		10.638
#			4		1		2.128
#			5		2		4.255
#			6		1		2.128
#			7		1		2.128
#			8		2		4.255
#			9		1		2.128
#			10		2		4.255
#			11		3		6.383
#			12		2		4.255
#			13		1		2.128
#			14		3		6.383
#			15		1		2.128
#			16		2		4.255
#			17		1		2.128
#			18		1		2.128
#			19		1		2.128
#			20		1		2.128
#			21		2		4.255
#			22		1		2.128
#			23		1		2.128
#			24		1		2.128
#			25		1		2.128
#			26		1		2.128
#			27		1		2.128
#			28		1		2.128
#			29		1		2.128
#			30		1		2.128
#			31		1		2.128
#			32		1		2.128
#	Decoy data set: /rahome/chemoinf/SVS/data/decoys/DUD_cdk2_decoys_ID_pass_MWPass_I_MM.sdf
#		Size: 2070 molecules
#	Ratio actives : decoys
#		1.0 : 44.0426
#	The active and decoy data set were part of the DUD with problem identifier: cdk2
> <AUC>
#	 ROC AUC
	0.566903073286052
> <awAUC>
#	 ROC awAUC
	0.5465650161030595
> <BEDROC Scores>
#	Alpha Values	BEDROC Scores	Literature: J. Chem. Inf. Model., Vol. 47, No. 2, 2007, 488-508
	106.9	0.2796
	100.0	0.2718
	53.6	0.2261
	50.0	0.2233
	32.2	0.2138
	20.0	0.2165
	16.1	0.2222
	10.0	0.2471
	8.0	0.2658
> <Relative enrichment factor>
#	Fraction dataset	Enrichment factor	 Literature: DOI: 10.1021/ci800303k
	0.0010	94.4733112895607
	0.01	23.618327822390174
	0.02	18.894662257912138
	0.05	19.148936170212767
	0.1	21.27659574468085
	0.2	29.78723404255319
	0.25	36.170212765957444
> <ROC Enrichments>
#	True decoy fraction	Enrichment	Literature: J Comput Aided Mol Des (2008) 22:133-139
	0.1	73.40425531914893
	0.5	20.01934235976789
	1.0	12.583586626139818
	2.0	8.389057750759878
	5.0	3.8113747954173487
	10.0	2.127659574468085
> <awROC Enrichments>
#	Decoy fraction	Enrichment
	0.1	34.5
	0.5	9.409090909090908
	1.0	6.468749999999999
	2.0	5.544642857142857
	5.0	2.5501802884615383
	10.0	1.5937499999999998
> <Chemotype enrichment>
#	% data set	% active cluster	Literature: http://dud.docking.org/wombat/
	0.0	0.0
	0.047	0.0
	0.047	3.125
	0.142	3.125
	0.142	6.25
	1.134	6.25
	1.134	9.375
	1.748	9.375
	1.748	12.5
	1.795	12.5
	1.795	15.625
	6.141	15.625
	6.141	18.75
	10.298	18.75
	10.298	21.875
	13.132	21.875
	13.132	25.0
	16.486	25.0
	16.486	28.125
	20.973	28.125
	20.973	31.25
	22.91	31.25
	22.91	34.375
	24.232	34.375
	24.232	37.5
	31.223	37.5
	31.223	40.625
	31.885	40.625
	31.885	43.75
	34.719	43.75
	34.719	46.875
	35.9	46.875
	35.9	50.0
	41.332	50.0
	41.332	53.125
	41.521	53.125
	41.521	56.25
	41.757	56.25
	41.757	59.375
	43.836	59.375
	43.836	62.5
	52.669	62.5
	52.669	65.625
	55.692	65.625
	55.692	68.75
	64.761	68.75
	64.761	71.875
	65.281	71.875
	65.281	75.0
	71.941	75.0
	71.941	78.125
	84.128	78.125
	84.128	81.25
	84.223	81.25
	84.223	84.375
	87.057	84.375
	87.057	87.5
	90.742	87.5
	90.742	90.625
	93.765	90.625
	93.765	93.75
	96.741	93.75
	96.741	96.875
	99.811	96.875
	99.811	100.0
	100.0	100.0
> <ROC curve data>
#	False positive rate	true positive rate
	0.0	0.0
	0.0	0.0851
	5.0E-4	0.0851
	5.0E-4	0.1064
	0.0087	0.1064
	0.0087	0.1277
	0.0145	0.1277
	0.0145	0.1702
	0.0309	0.1702
	0.0309	0.1915
	0.058	0.1915
	0.058	0.2128
	0.1	0.2128
	0.1	0.234
	0.1285	0.234
	0.1285	0.2553
	0.1444	0.2553
	0.1444	0.2766
	0.1618	0.2766
	0.1618	0.2979
	0.2072	0.2979
	0.2072	0.3191
	0.2266	0.3191
	0.2266	0.3404
	0.2396	0.3404
	0.2396	0.3617
	0.3106	0.3617
	0.3106	0.383
	0.3121	0.383
	0.3121	0.4043
	0.3164	0.4043
	0.3164	0.4255
	0.3449	0.4255
	0.3449	0.4468
	0.3565	0.4468
	0.3565	0.4681
	0.4116	0.4681
	0.4116	0.4894
	0.413	0.4894
	0.413	0.5106
	0.415	0.5106
	0.415	0.5319
	0.4357	0.5319
	0.4357	0.5532
	0.4773	0.5532
	0.4773	0.5745
	0.4947	0.5745
	0.4947	0.5957
	0.5193	0.5957
	0.5193	0.617
	0.5242	0.617
	0.5242	0.6383
	0.5411	0.6383
	0.5411	0.6596
	0.5541	0.6596
	0.5541	0.6809
	0.6111	0.6809
	0.6111	0.7021
	0.6459	0.7021
	0.6459	0.7234
	0.6507	0.7234
	0.6507	0.7447
	0.7184	0.7447
	0.7184	0.766
	0.7734	0.766
	0.7734	0.7872
	0.842	0.7872
	0.842	0.8085
	0.8425	0.8085
	0.8425	0.8298
	0.871	0.8298
	0.871	0.8511
	0.8744	0.8511
	0.8744	0.8723
	0.9077	0.8723
	0.9077	0.8936
	0.9382	0.8936
	0.9382	0.9149
	0.9623	0.9149
	0.9623	0.9362
	0.9676	0.9362
	0.9676	0.9574
	0.9903	0.9574
	0.9903	0.9787
	0.9981	0.9787
	0.9981	1.0
	1.0	1.0
> <Screening Table>
# Rank	Mol name	Index in data set	Similarity 2 query	Active	Cluster number
1	ZINC03814437	35	0.9245454952771661	YES	21
2	ZINC00582575	34	0.883592011426925	YES	21
3	ZINC01649340	6	0.7958986794834854	YES	3
4	ZINC01487345	7	0.7177767236789595	YES	3
5	ZINC00026736	23	0.7140177114899259	NO	-
6	ZINC01641925	5	0.6750248785760404	YES	3
7	ZINC04355893	1974	0.6733255899545395	NO	-
8	ZINC04016575	1865	0.6360757947491418	NO	-
9	ZINC04176046	1900	0.6351186633686661	NO	-
10	ZINC03277114	1252	0.6342584058328925	NO	-
11	ZINC03942104	1732	0.6340246748787988	NO	-
12	ZINC03277114	1251	0.6335939498728868	NO	-
13	ZINC01659142	876	0.621569212343244	NO	-
14	ZINC03638858	1445	0.6189630003963844	NO	-
15	ZINC03638858	1446	0.6186567219398252	NO	-
16	ZINC03942104	1731	0.6163207532988708	NO	-
17	ZINC00026735	22	0.6155567709469641	NO	-
18	ZINC03987655	1825	0.6134531415912207	NO	-
19	ZINC01565908	864	0.6114249978996507	NO	-
20	ZINC00833420	572	0.6083770437450652	NO	-
21	ZINC01445823	812	0.5987782955412625	NO	-
22	ZINC00414317	274	0.5984347430204942	NO	-
23	ZINC00230801	165	0.5981233557181436	NO	-
24	ZINC03814462	28	0.5961392619936523	YES	16
25	ZINC01409204	772	0.5956348090253819	NO	-
26	ZINC03816083	1459	0.5955828103769164	NO	-
27	ZINC01414222	778	0.5948943376787579	NO	-
28	ZINC01445823	813	0.593493865132932	NO	-
29	ZINC02241203	985	0.5934397123502543	NO	-
30	ZINC03848466	1478	0.5933750189107095	NO	-
31	ZINC02241203	986	0.5930936207576217	NO	-
32	ZINC02241203	987	0.5930936207576217	NO	-
33	ZINC02501815	1077	0.5923470888874496	NO	-
34	ZINC01409204	773	0.5916250988553022	NO	-
35	ZINC01414222	779	0.5908302255757876	NO	-
36	ZINC01414231	780	0.5892088511446562	NO	-
37	ZINC03591113	44	0.5890692061348446	YES	30
38	ZINC03814454	22	0.5869652963742785	YES	12
39	ZINC01485420	831	0.5858155543363233	NO	-
40	ZINC01414231	781	0.585202360617585	NO	-
41	ZINC00414337	277	0.5823805867906948	NO	-
42	ZINC00414338	278	0.5823727457974567	NO	-
43	ZINC00773686	518	0.5820000977812791	NO	-
44	ZINC02358367	1029	0.5808293284568202	NO	-
45	ZINC02358367	1030	0.5804246907578536	NO	-
46	ZINC02358367	1031	0.5804246907578536	NO	-
47	ZINC01485420	832	0.5803592521950881	NO	-
48	ZINC01485420	833	0.5803592521950881	NO	-
49	ZINC01331337	759	0.5793660102177669	NO	-
50	ZINC00538090	402	0.5785203042134272	NO	-
51	ZINC00384991	258	0.578328652670201	NO	-
52	ZINC02288808	1009	0.5782159945482452	NO	-
53	ZINC04239409	1930	0.5780926485489802	NO	-
54	ZINC00800924	537	0.5780522807328734	NO	-
55	ZINC00800924	539	0.5769903668647021	NO	-
56	ZINC00800924	540	0.576981005261386	NO	-
57	ZINC00800924	538	0.5769707876651125	NO	-
58	ZINC00800924	542	0.5768949659339968	NO	-
59	ZINC03908803	1700	0.5768450570099944	NO	-
60	ZINC03908803	1701	0.5768450570099944	NO	-
61	ZINC03854082	1512	0.5765966217412132	NO	-
62	ZINC01933339	923	0.5764932703334992	NO	-
63	ZINC01419240	785	0.5764919076581856	NO	-
64	ZINC00385170	263	0.5764831931675193	NO	-
65	ZINC00386462	265	0.576375431381265	NO	-
66	ZINC03854084	1514	0.5759663163827802	NO	-
67	ZINC00024494	18	0.5758651287322271	NO	-
68	ZINC01408856	770	0.5757681651107173	NO	-
69	ZINC03854083	1513	0.5757644695999681	NO	-
70	ZINC03854085	1515	0.5751882127541582	NO	-
71	ZINC04225078	1927	0.5740821047054151	NO	-
72	ZINC01414232	782	0.5740014902074421	NO	-
73	ZINC00603011	29	0.5739924554080963	YES	16
74	ZINC00200590	145	0.5735240901474968	NO	-
75	ZINC03961966	1747	0.5734114933752112	NO	-
76	ZINC00174868	124	0.5733342680542791	NO	-
77	ZINC00800924	541	0.5715270382430168	NO	-
78	ZINC00200590	146	0.5713376238048192	NO	-
79	ZINC00386462	266	0.5710532314976376	NO	-
80	ZINC03939563	1730	0.5707807849164279	NO	-
81	ZINC01408883	771	0.5700676491903887	NO	-
82	ZINC01409208	774	0.5699571819009427	NO	-
83	ZINC01414232	783	0.569902185610603	NO	-
84	ZINC00024494	19	0.5694598645006516	NO	-
85	ZINC03629241	1442	0.5694341253575852	NO	-
86	ZINC00632664	487	0.5679890553419985	NO	-
87	ZINC03684813	1453	0.5676543109135822	NO	-
88	ZINC02497938	1074	0.5672310465902156	NO	-
89	ZINC01287012	746	0.5671968806976007	NO	-
90	ZINC03930676	1726	0.5670256498972263	NO	-
91	ZINC01518201	855	0.566929902077227	NO	-
92	ZINC03629243	1443	0.56628031669735	NO	-
93	ZINC01409208	775	0.5662592351592781	NO	-
94	ZINC02224268	969	0.5655990432195422	NO	-
95	ZINC01639371	869	0.5653579386780694	NO	-
96	ZINC01132406	694	0.5651100880772114	NO	-
97	ZINC00539938	405	0.5650822714202234	NO	-
98	ZINC00538090	403	0.5649749500828811	NO	-
99	ZINC04443746	1997	0.5646842740943665	NO	-
100	ZINC02646581	1105	0.564640168436939	NO	-
101	ZINC03567268	1398	0.5643483704338474	NO	-
102	ZINC03860009	1581	0.5640961408692925	NO	-
103	ZINC03430828	1325	0.5639779724800725	NO	-
104	ZINC01287012	747	0.5627993664823755	NO	-
105	ZINC02624806	1090	0.5627271479972814	NO	-
106	ZINC01406259	769	0.5619722973635709	NO	-
107	ZINC02499743	1076	0.561782393089773	NO	-
108	ZINC00384992	259	0.5615600411561446	NO	-
109	ZINC00385130	262	0.5614856977132969	NO	-
110	ZINC03545071	1393	0.5608123035093573	NO	-
111	ZINC01562968	860	0.5603425039695248	NO	-
112	ZINC03857800	1554	0.560324718385	NO	-
113	ZINC01933353	927	0.55999958914583	NO	-
114	ZINC03817246	1460	0.5597964373088645	NO	-
115	ZINC03892123	1660	0.5595002021432469	NO	-
116	ZINC00115651	98	0.5592049156975515	NO	-
117	ZINC00774161	519	0.5588311702676562	NO	-
118	ZINC02883111	1175	0.5587404337763062	NO	-
119	ZINC03937865	1729	0.5587224271365365	NO	-
120	ZINC04622860	2063	0.5583138435119113	NO	-
121	ZINC04003092	1861	0.558306532015911	NO	-
122	ZINC02883110	1173	0.5582926325496513	NO	-
123	ZINC01287013	748	0.5582197549053853	NO	-
124	ZINC00488644	353	0.5581152424593149	NO	-
125	ZINC00488644	355	0.5581152424593149	NO	-
126	ZINC04003092	1860	0.5579543970965798	NO	-
127	ZINC01518201	856	0.557694080026196	NO	-
128	ZINC00414335	275	0.5576874026121784	NO	-
129	ZINC00087451	75	0.5571285909273255	NO	-
130	ZINC03814465	32	0.5571167196902913	YES	19
131	ZINC00385011	260	0.5570460717132003	NO	-
132	ZINC04177054	1901	0.5567898137873024	NO	-
133	ZINC01647428	873	0.556342674830143	NO	-
134	ZINC03908803	1699	0.5563345748841468	NO	-
135	ZINC03854077	1511	0.5562070585231387	NO	-
136	ZINC03259140	1244	0.5562065031329406	NO	-
137	ZINC01933339	922	0.5560292983118414	NO	-
138	ZINC03860009	1582	0.5558888104013249	NO	-
139	ZINC03946861	1737	0.5558849654536445	NO	-
140	ZINC02229254	973	0.5558148975494501	NO	-
141	ZINC02229252	971	0.5556457676356823	NO	-
142	ZINC03232480	1227	0.5553606761794885	NO	-
143	ZINC03232480	1228	0.5553606761794885	NO	-
144	ZINC03545052	1392	0.5545824099180223	NO	-
145	ZINC00773601	517	0.5545038850034103	NO	-
146	ZINC02350476	1025	0.5536528741033486	NO	-
147	ZINC03798959	1458	0.5533680129395034	NO	-
148	ZINC04301499	1946	0.5532920896346907	NO	-
149	ZINC00414336	276	0.5531847458139991	NO	-
150	ZINC02213593	958	0.5530585411181805	NO	-
151	ZINC02883111	1176	0.5527037220409236	NO	-
152	ZINC02883110	1174	0.5523841182508507	NO	-
153	ZINC02206022	954	0.5521536928112689	NO	-
154	ZINC03867874	1602	0.5520663004763104	NO	-
155	ZINC03684813	1452	0.551872987441869	NO	-
156	ZINC00539938	406	0.5517047060980945	NO	-
157	ZINC03525107	1382	0.5515141010959427	NO	-
158	ZINC00537429	397	0.551386442159957	NO	-
159	ZINC00537430	400	0.5513807413215758	NO	-
160	ZINC02662213	1110	0.5513762737298964	NO	-
161	ZINC04225062	1924	0.5512755352784316	NO	-
162	ZINC00200589	143	0.5512178726536324	NO	-
163	ZINC02640211	1101	0.5509486158355686	NO	-
164	ZINC00928787	609	0.5505935714201549	NO	-
165	ZINC01795259	896	0.5504460413847522	NO	-
166	ZINC02229254	974	0.5499731808031955	NO	-
167	ZINC00537430	398	0.5497843217872572	NO	-
168	ZINC00537429	395	0.5497771161207311	NO	-
169	ZINC02229252	972	0.5497446271727697	NO	-
170	ZINC01639371	867	0.5495939015526106	NO	-
171	ZINC02636918	1098	0.5492997028744794	NO	-
172	ZINC00200589	144	0.549199033431075	NO	-
173	ZINC03857800	1555	0.5490052406870579	NO	-
174	ZINC01331362	760	0.548839104626154	NO	-
175	ZINC04225008	1912	0.5487347726591166	NO	-
176	ZINC03356307	1278	0.5487043375170345	NO	-
177	ZINC03867282	1589	0.5486915255911167	NO	-
178	ZINC00202207	151	0.5485962398587249	NO	-
179	ZINC03251052	1241	0.5484360007568861	NO	-
180	ZINC03998911	1852	0.5481944480321287	NO	-
181	ZINC04036978	1866	0.5481646617324203	NO	-
182	ZINC01516393	850	0.5481443808927878	NO	-
183	ZINC01516393	851	0.5481443808927878	NO	-
184	ZINC01639371	868	0.5481250978247145	NO	-
185	ZINC00013886	6	0.5480363779915703	NO	-
186	ZINC02213593	959	0.5478288301323958	NO	-
187	ZINC00406639	272	0.5476899683430657	NO	-
188	ZINC00610103	459	0.5469747932379506	NO	-
189	ZINC00472489	337	0.5466800505317485	NO	-
190	ZINC00594111	451	0.5464039582209455	NO	-
191	ZINC03439903	1327	0.5462588772610226	NO	-
192	ZINC03551212	1396	0.5461356527618615	NO	-
193	ZINC02499743	1075	0.545872127706942	NO	-
194	ZINC04384164	1978	0.5453682235871306	NO	-
195	ZINC03937864	1728	0.5452764046089746	NO	-
196	ZINC02201250	949	0.5451066052405695	NO	-
197	ZINC04036978	1867	0.5448226051044764	NO	-
198	ZINC02201250	950	0.5447806691256994	NO	-
199	ZINC02201250	951	0.5447806691256994	NO	-
200	ZINC01226928	728	0.5447463550664774	NO	-
201	ZINC00385129	261	0.5443075452100895	NO	-
202	ZINC00087451	76	0.543937920637807	NO	-
203	ZINC00632673	488	0.5437062229077307	NO	-
204	ZINC03611421	1433	0.5434007802389249	NO	-
205	ZINC03567272	1399	0.5426914809935215	NO	-
206	ZINC00131980	104	0.5426756097004058	NO	-
207	ZINC00111773	92	0.5423116771797384	NO	-
208	ZINC00024689	20	0.5420044976960913	NO	-
209	ZINC04322035	1963	0.541842380204167	NO	-
210	ZINC03819467	1466	0.5415996798922165	NO	-
211	ZINC04618623	2062	0.5415006522077366	NO	-
212	ZINC04465318	2019	0.5412376561494506	NO	-
213	ZINC00026882	24	0.5412034452038811	NO	-
214	ZINC02659983	1109	0.54117583134341	NO	-
215	ZINC01516393	849	0.5410750147897276	NO	-
216	ZINC03859350	1574	0.541066388919475	NO	-
217	ZINC00131561	103	0.5409144950620456	NO	-
218	ZINC03814457	0	0.5406520697374186	YES	1
219	ZINC01933353	926	0.5404308709260721	NO	-
220	ZINC03950313	1740	0.5401699673793288	NO	-
221	ZINC03495848	1363	0.5400609250192305	NO	-
222	ZINC04444068	1998	0.5400088240442551	NO	-
223	ZINC00195959	140	0.539795583082485	NO	-
224	ZINC04225028	1921	0.5395433891685614	NO	-
225	ZINC00537429	396	0.5388516307911778	NO	-
226	ZINC00537430	399	0.5388475841897132	NO	-
227	ZINC03509822	1370	0.5384802610266182	NO	-
228	ZINC03819467	1467	0.5384483035177048	NO	-
229	ZINC03911072	1713	0.5383404027264699	NO	-
230	ZINC01933412	930	0.5382499284614309	NO	-
231	ZINC01933412	931	0.5382499284614309	NO	-
232	ZINC01933411	928	0.538224135390445	NO	-
233	ZINC01933411	929	0.538224135390445	NO	-
234	ZINC00416710	280	0.5380411519579654	NO	-
235	ZINC01556760	858	0.5379335148389754	NO	-
236	ZINC03859350	1575	0.5378563970061663	NO	-
237	ZINC03612639	1436	0.537594516349363	NO	-
238	ZINC03612643	1438	0.5375717621224012	NO	-
239	ZINC00386402	264	0.5373969580896856	NO	-
240	ZINC03599947	1424	0.5373550866297537	NO	-
241	ZINC00545600	414	0.5370729958820353	NO	-
242	ZINC00545600	415	0.5367682656668401	NO	-
243	ZINC03542986	1390	0.5366939601450146	NO	-
244	ZINC00656938	496	0.5366900306731281	NO	-
245	ZINC00312488	225	0.536437177809232	NO	-
246	ZINC03819466	1464	0.5362246723797255	NO	-
247	ZINC03335478	1272	0.5361952557412215	NO	-
248	ZINC00024689	21	0.5361345395306326	NO	-
249	ZINC00075929	68	0.5360604572140117	NO	-
250	ZINC03946861	1736	0.5359066698955661	NO	-
251	ZINC00051499	52	0.5358566429876589	NO	-
252	ZINC04249870	1931	0.5354341603421933	NO	-
253	ZINC00477228	343	0.5340419528672389	NO	-
254	ZINC03854086	1516	0.5336880713729937	NO	-
255	ZINC03819466	1465	0.5335872502327225	NO	-
256	ZINC00902552	602	0.5334347043211818	NO	-
257	ZINC00902552	603	0.5334347043211818	NO	-
258	ZINC00928787	610	0.5330370708843464	NO	-
259	ZINC01516501	853	0.5329759622192788	NO	-
260	ZINC01516501	854	0.5329759622192788	NO	-
261	ZINC00536909	390	0.5327605588347037	NO	-
262	ZINC00419360	283	0.5327506758977232	NO	-
263	ZINC02637648	1099	0.5327183966725736	NO	-
264	ZINC00546362	420	0.5323544755554697	NO	-
265	ZINC00902554	604	0.5322953762830943	NO	-
266	ZINC00902554	605	0.5322953762830943	NO	-
267	ZINC02218057	963	0.5322415676635741	NO	-
268	ZINC02218054	960	0.5319830508863467	NO	-
269	ZINC00546362	418	0.5316917136706533	NO	-
270	ZINC01402749	767	0.5315269293503785	NO	-
271	ZINC00542446	407	0.5314919600377477	NO	-
272	ZINC00488644	352	0.5312597145114011	NO	-
273	ZINC02342306	1020	0.5311119885066156	NO	-
274	ZINC02342307	1022	0.5310755644641816	NO	-
275	ZINC03997187	1847	0.530791546541825	NO	-
276	ZINC04467883	2032	0.530791546541825	NO	-
277	ZINC02425992	1053	0.5306219966307975	NO	-
278	ZINC03814451	37	0.5302039911638292	YES	23
279	ZINC03997186	1844	0.5300948883751685	NO	-
280	ZINC03543351	1391	0.530089816127078	NO	-
281	ZINC03950311	1739	0.5300869954153875	NO	-
282	ZINC03983253	1816	0.5300794679037613	NO	-
283	ZINC04469951	2043	0.5300794679037613	NO	-
284	ZINC00015788	7	0.5299910328403546	NO	-
285	ZINC03820622	1471	0.529578907979058	NO	-
286	ZINC02792937	1142	0.5293493337605419	NO	-
287	ZINC02792937	1143	0.5293493337605419	NO	-
288	ZINC00419224	281	0.5293234019278391	NO	-
289	ZINC00419226	282	0.5293195767439816	NO	-
290	ZINC00524445	377	0.5292286265781487	NO	-
291	ZINC01062654	660	0.5291393311548289	NO	-
292	ZINC04306374	1949	0.5290215882847941	NO	-
293	ZINC01132406	693	0.5288833921035517	NO	-
294	ZINC03859256	1568	0.5288230382252547	NO	-
295	ZINC01132406	695	0.5287232248676169	NO	-
296	ZINC03346126	1274	0.5286985493401014	NO	-
297	ZINC04038098	1868	0.5285486716830817	NO	-
298	ZINC02334610	1018	0.5284940644878131	NO	-
299	ZINC01402749	768	0.528321984691123	NO	-
300	ZINC00408342	273	0.5283005875639457	NO	-
301	ZINC00488644	354	0.5282988657082455	NO	-
302	ZINC00550502	424	0.5281708975875656	NO	-
303	ZINC02718711	1127	0.5280235707837012	NO	-
304	ZINC02718711	1128	0.5280235707837012	NO	-
305	ZINC03820622	1472	0.5279870557188956	NO	-
306	ZINC00550502	422	0.5279688389795776	NO	-
307	ZINC00594085	450	0.527768798753477	NO	-
308	ZINC03850101	1487	0.5276880036603769	NO	-
309	ZINC03850098	1485	0.5276018228171397	NO	-
310	ZINC04038098	1869	0.5274941369407223	NO	-
311	ZINC00464378	321	0.527370888640208	NO	-
312	ZINC03814452	21	0.5273503861862685	YES	12
313	ZINC03858300	1562	0.5271096400865154	NO	-
314	ZINC01647428	872	0.5270834133158752	NO	-
315	ZINC03848745	1479	0.5270640685931489	NO	-
316	ZINC02230035	977	0.5270360250056931	NO	-
317	ZINC02230037	980	0.5270152101415867	NO	-
318	ZINC02331095	1016	0.5269597072580315	NO	-
319	ZINC02331091	1014	0.5268822889717847	NO	-
320	ZINC03848801	1483	0.5266425307805135	NO	-
321	ZINC02218057	964	0.5262898704881707	NO	-
322	ZINC02218057	965	0.5262898704881707	NO	-
323	ZINC04510180	2054	0.5262625887190608	NO	-
324	ZINC00616753	468	0.5261000756614048	NO	-
325	ZINC00616753	469	0.5261000756614048	NO	-
326	ZINC02239389	983	0.5260640751488879	NO	-
327	ZINC02443546	1061	0.5260547027908755	NO	-
328	ZINC00828772	570	0.5260177156220754	NO	-
329	ZINC00828771	568	0.5258627154651454	NO	-
330	ZINC01013829	639	0.5258433883291977	NO	-
331	ZINC02218054	961	0.5258196472910344	NO	-
332	ZINC02218054	962	0.5258196472910344	NO	-
333	ZINC00480397	346	0.5257268313399012	NO	-
334	ZINC04517021	2056	0.5256832414046986	NO	-
335	ZINC02443543	1060	0.525460522959324	NO	-
336	ZINC01516501	852	0.5253632884699865	NO	-
337	ZINC00060962	56	0.5252782255646674	NO	-
338	ZINC00538061	401	0.5252647563813104	NO	-
339	ZINC04354261	1973	0.5251337197046458	NO	-
340	ZINC02342307	1023	0.5249603918586657	NO	-
341	ZINC03908811	1706	0.5249445422708043	NO	-
342	ZINC03908811	1707	0.5249445422708043	NO	-
343	ZINC00546362	419	0.5249367796687411	NO	-
344	ZINC02342306	1021	0.5248081291957089	NO	-
345	ZINC00160140	117	0.524725996094005	NO	-
346	ZINC00015788	8	0.5244985750283702	NO	-
347	ZINC00480399	348	0.5244478960301092	NO	-
348	ZINC01274349	743	0.5243839829220913	NO	-
349	ZINC03814464	12	0.5243500045740959	YES	7
350	ZINC02134257	945	0.5239502324317618	NO	-
351	ZINC00600716	454	0.5236185819351066	NO	-
352	ZINC00268949	193	0.523465160664772	NO	-
353	ZINC00299766	213	0.523420904314984	NO	-
354	ZINC00299763	212	0.5233627251173487	NO	-
355	ZINC03859256	1570	0.5233137154710251	NO	-
356	ZINC04357769	1975	0.5232173871680911	NO	-
357	ZINC00405998	270	0.5226792234205277	NO	-
358	ZINC00405999	271	0.5226639465653126	NO	-
359	ZINC02334610	1019	0.5225482520751565	NO	-
360	ZINC03500673	1364	0.5224756185521204	NO	-
361	ZINC01366443	761	0.5221824603067304	NO	-
362	ZINC00628254	485	0.5220844346593105	NO	-
363	ZINC00543176	408	0.5220326053749896	NO	-
364	ZINC02432793	1055	0.5219035445929852	NO	-
365	ZINC02432791	1054	0.5218841962398231	NO	-
366	ZINC03855454	1532	0.5216195051323509	NO	-
367	ZINC00628252	484	0.5215946390764837	NO	-
368	ZINC01442519	810	0.521541281495805	NO	-
369	ZINC00305680	219	0.5214806774815416	NO	-
370	ZINC01257904	736	0.5213160355180853	NO	-
371	ZINC02230037	981	0.5211064701005964	NO	-
372	ZINC02230037	982	0.5211064701005964	NO	-
373	ZINC03974315	1789	0.5210578724566167	NO	-
374	ZINC04469897	2041	0.5210578724566167	NO	-
375	ZINC02331091	1015	0.521012006837394	NO	-
376	ZINC00602630	456	0.5209239451705193	NO	-
377	ZINC02230035	978	0.5209089438494094	NO	-
378	ZINC02230035	979	0.5209089438494094	NO	-
379	ZINC00550502	423	0.5208019043991717	NO	-
380	ZINC00620935	476	0.5207456914703522	NO	-
381	ZINC03315679	1266	0.5207438795543754	NO	-
382	ZINC00262118	188	0.520615810146642	NO	-
383	ZINC00367746	246	0.5205979544271543	NO	-
384	ZINC00368635	248	0.5205462137742491	NO	-
385	ZINC00368638	250	0.5205150657351104	NO	-
386	ZINC00368634	247	0.5201496301664773	NO	-
387	ZINC04116896	1884	0.520129914970463	NO	-
388	ZINC03854221	1517	0.5201163024880557	NO	-
389	ZINC00828772	571	0.5200835918481321	NO	-
390	ZINC02331095	1017	0.5200778348230083	NO	-
391	ZINC03961836	1746	0.5200715156457982	NO	-
392	ZINC03625390	1441	0.5200708138433231	NO	-
393	ZINC00368637	249	0.5199901897274982	NO	-
394	ZINC03859256	1569	0.5199082309484269	NO	-
395	ZINC03972729	1787	0.5199005563328204	NO	-
396	ZINC04470451	2046	0.5199005563328204	NO	-
397	ZINC02230029	976	0.5198104807126596	NO	-
398	ZINC03857122	1541	0.5197863394006517	NO	-
399	ZINC03040096	1205	0.5197587347292395	NO	-
400	ZINC03890933	1653	0.5196104766379278	NO	-
401	ZINC00809825	562	0.5196018622203019	NO	-
402	ZINC00828771	569	0.5195641973127612	NO	-
403	ZINC04001228	1858	0.5192964461509243	NO	-
404	ZINC02230028	975	0.5192840022337015	NO	-
405	ZINC04225078	1926	0.5192324596174718	NO	-
406	ZINC03994742	1841	0.51906951029429	NO	-
407	ZINC00011462	3	0.5189110338922978	NO	-
408	ZINC03890998	1654	0.5189053451985891	NO	-
409	ZINC03850098	1486	0.518319299182019	NO	-
410	ZINC03850101	1488	0.5183189939979936	NO	-
411	ZINC00111773	90	0.5182869467169982	NO	-
412	ZINC04164369	1899	0.5182499952830768	NO	-
413	ZINC02344649	1024	0.5182133145569161	NO	-
414	ZINC01440225	809	0.5179181131863071	NO	-
415	ZINC03982846	1813	0.5178306702323873	NO	-
416	ZINC00537312	393	0.5178119985019268	NO	-
417	ZINC00537312	394	0.5178119985019268	NO	-
418	ZINC04317212	1958	0.5177354802051202	NO	-
419	ZINC03982845	1812	0.5176790587903747	NO	-
420	ZINC03971030	1780	0.5176784622222065	NO	-
421	ZINC03513665	1371	0.517388446124345	NO	-
422	ZINC02635905	1096	0.5172220236568398	NO	-
423	ZINC02444461	1063	0.5172084236676855	NO	-
424	ZINC02444459	1062	0.5171107569752917	NO	-
425	ZINC04257400	1935	0.5171078023636784	NO	-
426	ZINC01442519	811	0.5169732391248021	NO	-
427	ZINC03399027	1295	0.5169522995302053	NO	-
428	ZINC03768044	1455	0.5169403877803591	NO	-
429	ZINC02875345	1168	0.5167701582531566	NO	-
430	ZINC00479618	345	0.5167366990257087	NO	-
431	ZINC03848773	1481	0.5166939233576624	NO	-
432	ZINC03357298	1280	0.5166898111330204	NO	-
433	ZINC02656491	1108	0.5166879368421983	NO	-
434	ZINC03357297	1279	0.5166495504801432	NO	-
435	ZINC00958362	621	0.5164532184547362	NO	-
436	ZINC02889561	1180	0.5163049359251924	NO	-
437	ZINC02718696	1125	0.5160947106756039	NO	-
438	ZINC03890841	2066	0.5160144111160514	NO	-
439	ZINC00956535	618	0.5159623463262497	NO	-
440	ZINC03858300	1563	0.5159448588449183	NO	-
441	ZINC04225078	1925	0.5157167114075372	NO	-
442	ZINC00516672	372	0.5156833661087714	NO	-
443	ZINC00516369	370	0.5155626405102769	NO	-
444	ZINC03814476	18	0.5155098303370864	YES	11
445	ZINC00905575	606	0.5154519638802623	NO	-
446	ZINC03239152	1234	0.5153907505965575	NO	-
447	ZINC00111808	93	0.5153530595176894	NO	-
448	ZINC03569041	1400	0.5152686939614071	NO	-
449	ZINC00468095	330	0.5152428409440793	NO	-
450	ZINC04115821	1880	0.5150780942628181	NO	-
451	ZINC00464766	323	0.5149499011830155	NO	-
452	ZINC00464766	324	0.5149499011830155	NO	-
453	ZINC03232480	1226	0.5147101311958833	NO	-
454	ZINC00510745	368	0.5146300337502376	NO	-
455	ZINC00531980	383	0.5145612726954719	NO	-
456	ZINC00531981	384	0.5144067649392581	NO	-
457	ZINC01177047	712	0.5140651731343795	NO	-
458	ZINC03357945	1281	0.5140595415623033	NO	-
459	ZINC00111773	91	0.5138872860772817	NO	-
460	ZINC03991981	1837	0.5138073513180683	NO	-
461	ZINC00208895	156	0.5136509831230889	NO	-
462	ZINC03581231	1422	0.5135638863521587	NO	-
463	ZINC03866803	1586	0.5134407808636225	NO	-
464	ZINC03848752	1480	0.5133255649121304	NO	-
465	ZINC00232244	168	0.5132236155426076	NO	-
466	ZINC01542456	857	0.5132025719165764	NO	-
467	ZINC04354261	1971	0.5131374747351172	NO	-
468	ZINC00312149	224	0.5130720850798802	NO	-
469	ZINC03848866	1484	0.5130093841885462	NO	-
470	ZINC01921806	916	0.5129796108768786	NO	-
471	ZINC01000015	633	0.5129356372935536	NO	-
472	ZINC03867713	1599	0.512718408878857	NO	-
473	ZINC04164300	1898	0.5126765088240451	NO	-
474	ZINC04225006	1909	0.5124851847724095	NO	-
475	ZINC02762092	1136	0.5124400030011274	NO	-
476	ZINC04454236	1999	0.5124193275275094	NO	-
477	ZINC00523794	376	0.5121748411871399	NO	-
478	ZINC00116246	99	0.5120776987226422	NO	-
479	ZINC03310584	1258	0.5118071290080296	NO	-
480	ZINC00537312	392	0.5117624360866486	NO	-
481	ZINC01159067	707	0.5116820218772404	NO	-
482	ZINC04149018	1896	0.5115432461705846	NO	-
483	ZINC00522045	373	0.5113127303296334	NO	-
484	ZINC00138921	109	0.5112142231410812	NO	-
485	ZINC04617745	41	0.5111205277083732	YES	27
486	ZINC02861066	1158	0.5110733053240148	NO	-
487	ZINC03428816	1323	0.5109069982688437	NO	-
488	ZINC04149018	1897	0.5108174411453593	NO	-
489	ZINC00156146	116	0.510754717971687	NO	-
490	ZINC02957637	1192	0.5105927776729604	NO	-
491	ZINC00784486	529	0.5104329132907288	NO	-
492	ZINC03684751	1451	0.5102773081821761	NO	-
493	ZINC03867736	1601	0.5102268724698175	NO	-
494	ZINC00420138	285	0.5101888601769241	NO	-
495	ZINC03971619	1782	0.5099176851625182	NO	-
496	ZINC03452289	1339	0.509892629977313	NO	-
497	ZINC00620845	475	0.5097790857021642	NO	-
498	ZINC03867986	1605	0.5097210658616848	NO	-
499	ZINC03867987	1606	0.5096511985657265	NO	-
500	ZINC04465903	2026	0.5096511985657265	NO	-
501	ZINC01921555	914	0.5095648932478076	NO	-
502	ZINC01287014	749	0.5095121580841753	NO	-
503	ZINC00257702	184	0.5095114395166065	NO	-
504	ZINC04263883	1941	0.5094547783117764	NO	-
505	ZINC04442587	1995	0.509448551569612	NO	-
506	ZINC04469720	2038	0.509448551569612	NO	-
507	ZINC03605753	1429	0.5093143817980288	NO	-
508	ZINC00958247	620	0.5091516646305977	NO	-
509	ZINC01133011	696	0.5090187252209876	NO	-
510	ZINC01133013	697	0.5090165333494171	NO	-
511	ZINC02884767	1177	0.5088974379553579	NO	-
512	ZINC01921716	915	0.508783521327022	NO	-
513	ZINC03814478	45	0.5087049983301578	YES	31
514	ZINC00140767	110	0.5087040825086466	NO	-
515	ZINC00958246	619	0.5086843717382371	NO	-
516	ZINC03418903	1311	0.508653371166432	NO	-
517	ZINC04386416	1980	0.5086407613795054	NO	-
518	ZINC00505204	364	0.5085689008848986	NO	-
519	ZINC02663849	1111	0.5084309705190806	NO	-
520	ZINC03855613	1535	0.5083575238519089	NO	-
521	ZINC03015596	1199	0.5083127049482803	NO	-
522	ZINC00112082	94	0.5082770218486664	NO	-
523	ZINC00257702	185	0.5082284132956242	NO	-
524	ZINC02461453	1067	0.5082074340860628	NO	-
525	ZINC00076679	69	0.5081018573409303	NO	-
526	ZINC02884767	1178	0.5079337618077375	NO	-
527	ZINC01468101	818	0.507783162884459	NO	-
528	ZINC03819371	1462	0.5077475554484124	NO	-
529	ZINC00020730	16	0.5076228081474593	NO	-
530	ZINC03538373	1387	0.5076068263371055	NO	-
531	ZINC03538375	1388	0.5076007296975668	NO	-
532	ZINC00261822	187	0.5075839433147151	NO	-
533	ZINC03859952	1579	0.5075627692997887	NO	-
534	ZINC00311458	223	0.5073958965695992	NO	-
535	ZINC03859303	1571	0.5071898015571401	NO	-
536	ZINC03421125	1317	0.5070934229418218	NO	-
537	ZINC04306131	1947	0.507031886783523	NO	-
538	ZINC03838332	1473	0.5069619933107951	NO	-
539	ZINC00013885	5	0.506852071087016	NO	-
540	ZINC03513691	1372	0.5068371874667912	NO	-
541	ZINC00627266	481	0.5067227156626241	NO	-
542	ZINC00314531	228	0.5066383711203576	NO	-
543	ZINC01001471	634	0.506630328546056	NO	-
544	ZINC03963079	1748	0.5066162664416617	NO	-
545	ZINC00882482	590	0.5066056559956532	NO	-
546	ZINC01191511	717	0.5065551636564731	NO	-
547	ZINC00241720	175	0.5064930604430743	NO	-
548	ZINC02441614	1059	0.5063732605651998	NO	-
549	ZINC04354261	1972	0.506346469659286	NO	-
550	ZINC02241864	989	0.5060554348805543	NO	-
551	ZINC02201893	952	0.5057160529422892	NO	-
552	ZINC01290658	754	0.5056149209980344	NO	-
553	ZINC02241863	988	0.5055278896391332	NO	-
554	ZINC03026374	1200	0.5055161236710021	NO	-
555	ZINC00602554	455	0.505403066030551	NO	-
556	ZINC03900896	1675	0.5053003702021847	NO	-
557	ZINC03346440	1275	0.5051948915639994	NO	-
558	ZINC01148705	701	0.5049676117520241	NO	-
559	ZINC01148703	700	0.5049583241043316	NO	-
560	ZINC01270673	739	0.5048843296183774	NO	-
561	ZINC01270674	741	0.504830209457606	NO	-
562	ZINC03867713	1600	0.5048091054944794	NO	-
563	ZINC03819372	1463	0.5047651604168014	NO	-
564	ZINC04384164	1977	0.5046723755944595	NO	-
565	ZINC03418907	1312	0.5046069551035653	NO	-
566	ZINC03418909	1313	0.5045830247123285	NO	-
567	ZINC00552242	427	0.5044787911448462	NO	-
568	ZINC03866803	1587	0.5042400535347955	NO	-
569	ZINC04384164	1976	0.5041545758581937	NO	-
570	ZINC03912608	1719	0.504087093838562	NO	-
571	ZINC00552243	430	0.5039307835322236	NO	-
572	ZINC03908811	1705	0.5038972408917277	NO	-
573	ZINC00552242	425	0.5037674979313419	NO	-
574	ZINC03859303	1572	0.5036000536431782	NO	-
575	ZINC03858040	1559	0.5035934297879577	NO	-
576	ZINC04469726	2039	0.5035934297879577	NO	-
577	ZINC04442588	1996	0.5034143164223457	NO	-
578	ZINC00552243	428	0.5034092568759322	NO	-
579	ZINC02957650	1193	0.503202425997793	NO	-
580	ZINC04274663	1942	0.5031377230962102	NO	-
581	ZINC04457821	2005	0.5030330274740115	NO	-
582	ZINC03855134	1528	0.5029818608682921	NO	-
583	ZINC00350899	239	0.5029325763350748	NO	-
584	ZINC03533002	1386	0.5028931694080538	NO	-
585	ZINC00140767	111	0.5027959721018445	NO	-
586	ZINC03903596	1680	0.5027752713254843	NO	-
587	ZINC03254008	1242	0.5027741430656375	NO	-
588	ZINC01901294	908	0.5026749541879719	NO	-
589	ZINC00175333	125	0.5026686281743015	NO	-
590	ZINC04455842	2002	0.5026477782685403	NO	-
591	ZINC00366897	245	0.5026046707307623	NO	-
592	ZINC00112082	95	0.502597237630639	NO	-
593	ZINC02569032	1083	0.5025386405685435	NO	-
594	ZINC03993258	1840	0.5024512369775288	NO	-
595	ZINC03855594	1534	0.5024487019334437	NO	-
596	ZINC01751661	886	0.5023689685041463	NO	-
597	ZINC04262754	1939	0.5022995883660255	NO	-
598	ZINC01430703	796	0.5022497995510967	NO	-
599	ZINC00006108	2	0.5022361068760858	NO	-
600	ZINC00183494	133	0.5021739290925171	NO	-
601	ZINC04061397	1872	0.5020791330657666	NO	-
602	ZINC00618711	470	0.5020247097564463	NO	-
603	ZINC00472534	338	0.5019603730159135	NO	-
604	ZINC00820214	565	0.5018734242613484	NO	-
605	ZINC03523894	1379	0.5018680724732575	NO	-
606	ZINC01966570	933	0.5018307255582608	NO	-
607	ZINC00845957	578	0.5017339478207893	NO	-
608	ZINC00536819	387	0.501650475791568	NO	-
609	ZINC03892820	1664	0.5016116509131395	NO	-
610	ZINC04465475	2021	0.5016116509131395	NO	-
611	ZINC03859952	1580	0.501502882743725	NO	-
612	ZINC04322748	1964	0.5014793735580128	NO	-
613	ZINC04225027	1918	0.5014525948604722	NO	-
614	ZINC00472535	339	0.5013564080921225	NO	-
615	ZINC03611421	1432	0.5012725600741708	NO	-
616	ZINC00138774	108	0.5012719156330417	NO	-
617	ZINC00093102	83	0.5012525128739341	NO	-
618	ZINC03611421	1431	0.5012417964120504	NO	-
619	ZINC01430703	795	0.501195485227423	NO	-
620	ZINC01427076	789	0.5010721802350617	NO	-
621	ZINC02873919	1167	0.5010073553327894	NO	-
622	ZINC00467851	329	0.5009799159986112	NO	-
623	ZINC03848773	1482	0.5009141986216749	NO	-
624	ZINC00627266	483	0.5007321470616931	NO	-
625	ZINC03907399	1690	0.5007024921737531	NO	-
626	ZINC01270673	740	0.5006780534639385	NO	-
627	ZINC01270674	742	0.5006292354669634	NO	-
628	ZINC03523895	1380	0.5006148973086	NO	-
629	ZINC03354854	1277	0.5006017686499992	NO	-
630	ZINC02242379	990	0.5005622640342903	NO	-
631	ZINC01427091	791	0.5005409820258134	NO	-
632	ZINC03867270	1588	0.500505687085164	NO	-
633	ZINC02242380	993	0.5004060020295614	NO	-
634	ZINC01427091	790	0.5002408961962724	NO	-
635	ZINC03457402	1343	0.5000225856215453	NO	-
636	ZINC03857999	1558	0.499785934756155	NO	-
637	ZINC03625097	1440	0.49948808759489177	NO	-
638	ZINC00719257	508	0.4990605720818511	NO	-
639	ZINC04001083	1855	0.49894640022289594	NO	-
640	ZINC00532000	385	0.49894311393558183	NO	-
641	ZINC03889127	1638	0.4989388231599634	NO	-
642	ZINC03912682	1721	0.49869997329024374	NO	-
643	ZINC01287040	751	0.4986317551671311	NO	-
644	ZINC04257438	1936	0.49859100713323146	NO	-
645	ZINC03855134	1529	0.4985879960261956	NO	-
646	ZINC02119734	943	0.49853434541333635	NO	-
647	ZINC01564714	863	0.4984833418401146	NO	-
648	ZINC02438586	1058	0.4984716706873782	NO	-
649	ZINC03521633	1377	0.49843216772607185	NO	-
650	ZINC00581973	441	0.4983627997501721	NO	-
651	ZINC00415281	279	0.4982604547533659	NO	-
652	ZINC04225008	1911	0.4982165904408166	NO	-
653	ZINC00778548	520	0.4981491782685629	NO	-
654	ZINC02831043	1150	0.4981414352352178	NO	-
655	ZINC00229628	162	0.49800302707785127	NO	-
656	ZINC01490962	839	0.4977283175415802	NO	-
657	ZINC03599237	1423	0.4977145034788118	NO	-
658	ZINC00627266	482	0.4971016394011228	NO	-
659	ZINC00179064	127	0.4970771989225957	NO	-
660	ZINC04130122	1890	0.49695398164693727	NO	-
661	ZINC03814449	23	0.49691073848902745	YES	13
662	ZINC00552242	426	0.49688536397102506	NO	-
663	ZINC00080999	72	0.49680226053444004	NO	-
664	ZINC04225010	1915	0.4967869875475452	NO	-
665	ZINC03814475	20	0.49655687396804205	YES	11
666	ZINC00552243	429	0.4964647895221777	NO	-
667	ZINC00232118	167	0.4963754832223815	NO	-
668	ZINC00396454	268	0.49621938220875617	NO	-
669	ZINC03979716	1800	0.49615088738633567	NO	-
670	ZINC01849267	904	0.4961081152405725	NO	-
671	ZINC03612639	1435	0.49609563509530397	NO	-
672	ZINC03612643	1437	0.49607684469552576	NO	-
673	ZINC01422528	787	0.49606690378914203	NO	-
674	ZINC03277957	1253	0.4960059332662969	NO	-
675	ZINC03814453	33	0.49596335714829165	YES	20
676	ZINC03912357	1718	0.49589071219714653	NO	-
677	ZINC04225062	1923	0.4958501157773235	NO	-
678	ZINC04470138	2045	0.4957991172824755	NO	-
679	ZINC04225008	1910	0.49563578728554036	NO	-
680	ZINC01430048	794	0.49558009564061	NO	-
681	ZINC01475243	827	0.49534570276118045	NO	-
682	ZINC01921444	912	0.4953217319859837	NO	-
683	ZINC00419436	284	0.49528927912461035	NO	-
684	ZINC00680571	498	0.4952468650802511	NO	-
685	ZINC00031246	34	0.4952371106034439	NO	-
686	ZINC00337066	232	0.4952129578315365	NO	-
687	ZINC03906579	1686	0.49520053773109035	NO	-
688	ZINC03422316	1321	0.49519499287397334	NO	-
689	ZINC03969858	1767	0.4951904460388545	NO	-
690	ZINC03422313	1320	0.49518941827089635	NO	-
691	ZINC03867595	1592	0.4951438986424638	NO	-
692	ZINC01234546	731	0.49502039813769455	NO	-
693	ZINC00251956	182	0.4948783932286644	NO	-
694	ZINC03997187	1846	0.4948755335675616	NO	-
695	ZINC04467883	2030	0.4948755335675616	NO	-
696	ZINC00858222	582	0.49472769362294655	NO	-
697	ZINC00420818	287	0.4947034831489131	NO	-
698	ZINC00088067	77	0.4946990975720461	NO	-
699	ZINC03859117	1566	0.4946550144215212	NO	-
700	ZINC00480398	347	0.4946309916271434	NO	-
701	ZINC01397428	764	0.49460252537546556	NO	-
702	ZINC00423413	295	0.49458011702074156	NO	-
703	ZINC02242380	994	0.4945627113540898	NO	-
704	ZINC02242380	995	0.4945627113540898	NO	-
705	ZINC00778980	526	0.49449556068547107	NO	-
706	ZINC02242379	991	0.49444900643371686	NO	-
707	ZINC02242379	992	0.49444900643371686	NO	-
708	ZINC00337066	233	0.4942105609439061	NO	-
709	ZINC03997186	1843	0.4941704955566133	NO	-
710	ZINC02437100	1057	0.4940830673071733	NO	-
711	ZINC04399775	1986	0.49386761335442325	NO	-
712	ZINC00058582	55	0.49385048921709024	NO	-
713	ZINC00033458	37	0.49379981816291574	NO	-
714	ZINC03476479	1356	0.49377744096542425	NO	-
715	ZINC03303856	1255	0.4936881198563365	NO	-
716	ZINC02370715	1039	0.4936525574211475	NO	-
717	ZINC00077379	70	0.4936056266246445	NO	-
718	ZINC00778980	524	0.493507073308079	NO	-
719	ZINC03451257	1335	0.4934687887831598	NO	-
720	ZINC03987997	1829	0.4934259591816858	NO	-
721	ZINC02957652	1194	0.493374564747367	NO	-
722	ZINC03867595	1593	0.4932146960378307	NO	-
723	ZINC02433720	1056	0.49321260162845576	NO	-
724	ZINC04209900	1906	0.4931255221796759	NO	-
725	ZINC01875861	906	0.49283380940131094	NO	-
726	ZINC01490962	840	0.49275470670711535	NO	-
727	ZINC03315679	1265	0.4927145564942904	NO	-
728	ZINC01430048	793	0.4927063184690619	NO	-
729	ZINC04188299	1903	0.4926551847666157	NO	-
730	ZINC00778934	523	0.4926504685542906	NO	-
731	ZINC04317212	1957	0.49256786975183897	NO	-
732	ZINC00778934	521	0.4925227086466729	NO	-
733	ZINC02718696	1124	0.4924787390771077	NO	-
734	ZINC00463972	320	0.4924037497715776	NO	-
735	ZINC03814439	36	0.4923541268184345	YES	22
736	ZINC03440590	1328	0.4922834742686882	NO	-
737	ZINC04225062	1922	0.49226551140874575	NO	-
738	ZINC03976848	1796	0.4922166518990306	NO	-
739	ZINC04468422	2033	0.4922166518990306	NO	-
740	ZINC00778934	522	0.49192773151366126	NO	-
741	ZINC03447011	1331	0.49191728339321183	NO	-
742	ZINC02872187	1165	0.4918808402507908	NO	-
743	ZINC03976846	1795	0.49186436020456986	NO	-
744	ZINC00033458	36	0.49180948152992776	NO	-
745	ZINC02957721	1195	0.49178736011733176	NO	-
746	ZINC03908601	1698	0.4917689383911344	NO	-
747	ZINC00429751	300	0.4917444493970141	NO	-
748	ZINC00497633	361	0.49167543651992557	NO	-
749	ZINC01933349	925	0.49166478653754225	NO	-
750	ZINC03908217	1695	0.49156540104518115	NO	-
751	ZINC00160866	118	0.49156028710443705	NO	-
752	ZINC03447015	1332	0.4915334517095796	NO	-
753	ZINC00235408	170	0.4914480757232777	NO	-
754	ZINC00314545	229	0.49128070363041476	NO	-
755	ZINC00080999	71	0.49125223626982345	NO	-
756	ZINC00469559	331	0.49122201706731017	NO	-
757	ZINC03970340	1776	0.49118310618629274	NO	-
758	ZINC04387006	1983	0.49116322454196126	NO	-
759	ZINC00778980	525	0.4909985334823223	NO	-
760	ZINC03814455	11	0.49096203015238954	YES	6
761	ZINC03848250	1477	0.4907959812734358	NO	-
762	ZINC00053422	53	0.4906161609459938	NO	-
763	ZINC03997187	1848	0.49054559254843055	NO	-
764	ZINC04467883	2031	0.49054559254843055	NO	-
765	ZINC03908817	1709	0.4904505348620722	NO	-
766	ZINC03908817	1710	0.4904505348620722	NO	-
767	ZINC03997186	1845	0.49044455322240393	NO	-
768	ZINC00244316	179	0.4903386078930402	NO	-
769	ZINC03896584	1667	0.49032536955030953	NO	-
770	ZINC04306149	1948	0.49024415855116865	NO	-
771	ZINC02718696	1123	0.49021968700571916	NO	-
772	ZINC00201361	150	0.49020794631765585	NO	-
773	ZINC02812305	1147	0.4900902721248769	NO	-
774	ZINC03892832	1665	0.49004489322216366	NO	-
775	ZINC04465480	2022	0.49004489322216366	NO	-
776	ZINC01487985	836	0.48990244822594886	NO	-
777	ZINC01164451	709	0.48979904752626724	NO	-
778	ZINC04083562	1873	0.4896262523382863	NO	-
779	ZINC04257391	1934	0.4896026471314663	NO	-
780	ZINC00270140	197	0.4890821888597569	NO	-
781	ZINC01504513	847	0.4890365894982238	NO	-
782	ZINC03672785	1450	0.48903328522409295	NO	-
783	ZINC00727263	509	0.48892197044885216	NO	-
784	ZINC00798337	534	0.48891402398112604	NO	-
785	ZINC02838937	1151	0.4888595569882268	NO	-
786	ZINC03979716	1801	0.48876200934761	NO	-
787	ZINC00370871	251	0.48865316570222084	NO	-
788	ZINC03421791	1318	0.48863098391601345	NO	-
789	ZINC04317212	1956	0.4885490899565678	NO	-
790	ZINC03633167	1444	0.4885455853060069	NO	-
791	ZINC01762580	891	0.4885342976594616	NO	-
792	ZINC02792937	1141	0.48850023307356316	NO	-
793	ZINC03365833	1283	0.488490090582457	NO	-
794	ZINC03236367	1233	0.4884121303930545	NO	-
795	ZINC03908805	1703	0.4882969564683998	NO	-
796	ZINC03908805	1704	0.4882969564683998	NO	-
797	ZINC00596540	453	0.48743548080375054	NO	-
798	ZINC01475243	828	0.48726087120524497	NO	-
799	ZINC00753986	514	0.48723968622686353	NO	-
800	ZINC03299205	1254	0.4869763862627318	NO	-
801	ZINC00216210	159	0.48689593393661224	NO	-
802	ZINC04225028	1920	0.48685525569448	NO	-
803	ZINC00420818	288	0.48669392388708305	NO	-
804	ZINC03857661	1552	0.48652552449459924	NO	-
805	ZINC03857662	1553	0.4864942847795198	NO	-
806	ZINC00270138	196	0.48615959005844656	NO	-
807	ZINC03855968	1536	0.4860074003204962	NO	-
808	ZINC00546591	421	0.48569487199096356	NO	-
809	ZINC03906621	1688	0.4853325362747908	NO	-
810	ZINC03990116	1831	0.48529862708933375	NO	-
811	ZINC00173711	123	0.48528396846499583	NO	-
812	ZINC00235408	169	0.4852390258781353	NO	-
813	ZINC03907213	1689	0.4851926238031237	NO	-
814	ZINC00420563	286	0.48516957634225616	NO	-
815	ZINC03990116	1833	0.48515522417288265	NO	-
816	ZINC00314337	227	0.48511758887728323	NO	-
817	ZINC00338129	235	0.4849336875332562	NO	-
818	ZINC04414852	1990	0.48489989809674394	NO	-
819	ZINC03857263	1549	0.4848604106552493	NO	-
820	ZINC03223828	1224	0.48462655193745835	NO	-
821	ZINC01679981	879	0.4846129466422095	NO	-
822	ZINC03911020	1712	0.48455896984504276	NO	-
823	ZINC04252233	1932	0.48441230621803655	NO	-
824	ZINC03418676	1309	0.4843526196087369	NO	-
825	ZINC01673110	877	0.484284479266028	NO	-
826	ZINC03523313	1378	0.48427757558395856	NO	-
827	ZINC03969562	1764	0.48427267357343634	NO	-
828	ZINC03971938	1785	0.4842626390824643	NO	-
829	ZINC03648322	1447	0.48424204227439765	NO	-
830	ZINC03971030	1779	0.4842073982796146	NO	-
831	ZINC04225028	1919	0.4839506686263902	NO	-
832	ZINC03974995	1794	0.483902699469159	NO	-
833	ZINC01398659	766	0.4838887851490687	NO	-
834	ZINC01646589	871	0.4838638429728667	NO	-
835	ZINC00202450	152	0.48380489035652796	NO	-
836	ZINC03872756	1623	0.4837815688825622	NO	-
837	ZINC00462783	314	0.483780743881295	NO	-
838	ZINC00073386	65	0.4837602398677725	NO	-
839	ZINC00621001	477	0.48362778925838723	NO	-
840	ZINC01759701	890	0.48352061508396493	NO	-
841	ZINC00285933	198	0.48345512583923195	NO	-
842	ZINC00230102	163	0.4833148598809412	NO	-
843	ZINC00573720	436	0.48329844815231776	NO	-
844	ZINC00619715	472	0.48323521719445467	NO	-
845	ZINC02911114	1186	0.48318822117854865	NO	-
846	ZINC00911865	608	0.4829860548924071	NO	-
847	ZINC00338018	234	0.48282257982674	NO	-
848	ZINC01943942	932	0.4826634629893368	NO	-
849	ZINC02627708	1093	0.4825556857604479	NO	-
850	ZINC03872756	1624	0.4824151587476147	NO	-
851	ZINC00030061	29	0.4823758844384842	NO	-
852	ZINC01026085	645	0.48230294663507983	NO	-
853	ZINC04627346	2064	0.48225083138507613	NO	-
854	ZINC00020210	13	0.4822168632041997	NO	-
855	ZINC00073386	66	0.4821893550074835	NO	-
856	ZINC03867604	1596	0.4820131441869267	NO	-
857	ZINC02565335	1081	0.4819923438478241	NO	-
858	ZINC03867603	1594	0.4819843403109402	NO	-
859	ZINC00230102	164	0.4819185135667636	NO	-
860	ZINC00475021	342	0.48182799321540404	NO	-
861	ZINC01130655	690	0.4817767768987508	NO	-
862	ZINC00205663	155	0.4815428004490445	NO	-
863	ZINC03908590	1697	0.48152966585854723	NO	-
864	ZINC01130655	691	0.48148665515429395	NO	-
865	ZINC04252423	1933	0.48133503277018236	NO	-
866	ZINC03855199	1530	0.4813329809334191	NO	-
867	ZINC04121320	1886	0.48121681736585176	NO	-
868	ZINC02626208	1092	0.4811268877480239	NO	-
869	ZINC03419250	1315	0.4810727704747419	NO	-
870	ZINC03818681	1461	0.4810635609190528	NO	-
871	ZINC03421791	1319	0.4809864822267285	NO	-
872	ZINC00035663	41	0.48097459597859055	NO	-
873	ZINC01564714	862	0.48061749707157825	NO	-
874	ZINC01086387	673	0.4804894755987275	NO	-
875	ZINC03814460	2	0.4804715189043881	YES	2
876	ZINC01086386	672	0.4804513320396595	NO	-
877	ZINC03549491	1395	0.48043331062149713	NO	-
878	ZINC02362449	1034	0.48022084328079906	NO	-
879	ZINC00023841	30	0.48020672816995014	YES	17
880	ZINC03415139	1305	0.4800996095536948	NO	-
881	ZINC00616753	467	0.4800795400285174	NO	-
882	ZINC01395945	762	0.4799411150638023	NO	-
883	ZINC01395945	763	0.4799411150638023	NO	-
884	ZINC03814467	9	0.47993326101810185	YES	5
885	ZINC00017176	11	0.479921143443396	NO	-
886	ZINC00634110	491	0.4798804277779915	NO	-
887	ZINC00425636	298	0.47981597533115616	NO	-
888	ZINC00638480	493	0.4797129748755826	NO	-
889	ZINC00638477	492	0.479691492125935	NO	-
890	ZINC00340320	237	0.47950197049726395	NO	-
891	ZINC00232114	166	0.4794214893743563	NO	-
892	ZINC00200632	148	0.4794097391856972	NO	-
893	ZINC02620245	1087	0.4793935539042251	NO	-
894	ZINC00809456	559	0.4793181714687605	NO	-
895	ZINC01564714	861	0.47909291276489224	NO	-
896	ZINC03990116	1832	0.4790332105814034	NO	-
897	ZINC03857926	1556	0.47900383253422324	NO	-
898	ZINC01864135	905	0.4788651720419351	NO	-
899	ZINC01491556	841	0.4788605985578051	NO	-
900	ZINC00389256	267	0.4788305510954458	NO	-
901	ZINC03569956	1401	0.47878452475276023	NO	-
902	ZINC02849038	1154	0.4787110783012559	NO	-
903	ZINC00798420	536	0.4786503936217298	NO	-
904	ZINC00612374	462	0.47860515891002153	NO	-
905	ZINC01743784	884	0.4786037373941232	NO	-
906	ZINC02616089	1086	0.4783743699335837	NO	-
907	ZINC03621269	1439	0.4783240241818951	NO	-
908	ZINC00371036	252	0.4781431395400394	NO	-
909	ZINC00798419	535	0.4780782255745592	NO	-
910	ZINC01649532	875	0.47806682601028805	NO	-
911	ZINC00297622	211	0.4779594331063826	NO	-
912	ZINC01486605	835	0.4779235878748298	NO	-
913	ZINC03507808	1367	0.4778927376270474	NO	-
914	ZINC03507809	1368	0.4778922246340201	NO	-
915	ZINC00892395	594	0.47787611834927335	NO	-
916	ZINC00092130	82	0.47787338338505086	NO	-
917	ZINC00892393	593	0.47785873107791965	NO	-
918	ZINC04225006	1908	0.4777610030257519	NO	-
919	ZINC00030344	30	0.4776295524902199	NO	-
920	ZINC00036871	42	0.47751426907352373	NO	-
921	ZINC00405969	269	0.4774575474828946	NO	-
922	ZINC03867604	1597	0.47745434048592017	NO	-
923	ZINC03867603	1595	0.4774539993456657	NO	-
924	ZINC00523032	375	0.4774009985128106	NO	-
925	ZINC01062292	659	0.47728358649753405	NO	-
926	ZINC04262754	1937	0.47724875099653746	NO	-
927	ZINC03855199	1531	0.47694904620707557	NO	-
928	ZINC03814473	14	0.47690838261528196	YES	8
929	ZINC00892397	595	0.4768660212646855	NO	-
930	ZINC00892399	596	0.4768577320799393	NO	-
931	ZINC03507638	1366	0.47684570886774563	NO	-
932	ZINC00605940	457	0.4768454432348479	NO	-
933	ZINC00192916	139	0.4767547525000032	NO	-
934	ZINC04484140	2048	0.4765656223378393	NO	-
935	ZINC00296101	210	0.476558572507267	NO	-
936	ZINC01496007	843	0.4765436920339503	NO	-
937	ZINC02622008	1088	0.47649440569749857	NO	-
938	ZINC02622009	1089	0.47648895985077705	NO	-
939	ZINC00867970	588	0.476478788840657	NO	-
940	ZINC04262754	1938	0.47637816395993954	NO	-
941	ZINC01933338	920	0.47625293563002863	NO	-
942	ZINC01933338	921	0.47625293563002863	NO	-
943	ZINC00892400	597	0.4761592231376477	NO	-
944	ZINC00892402	598	0.476155828456732	NO	-
945	ZINC03033338	1202	0.4760873930528784	NO	-
946	ZINC01131178	692	0.4759834982560952	NO	-
947	ZINC00296098	209	0.47595161181009576	NO	-
948	ZINC00192823	138	0.4759324869750611	NO	-
949	ZINC00302347	214	0.47592465828300984	NO	-
950	ZINC03040096	1203	0.47575297361308105	NO	-
951	ZINC04225006	1907	0.475659017018633	NO	-
952	ZINC04001106	1856	0.4754142465513666	NO	-
953	ZINC03946539	1735	0.47534775598210965	NO	-
954	ZINC02841894	1152	0.4752486173657704	NO	-
955	ZINC00867970	589	0.4750194069318237	NO	-
956	ZINC00427775	299	0.47497576202443736	NO	-
957	ZINC03447830	1333	0.47485123430016146	NO	-
958	ZINC02639567	1100	0.4746403305063943	NO	-
959	ZINC00199882	141	0.47456588541654804	NO	-
960	ZINC01191528	718	0.474480392697701	NO	-
961	ZINC03851148	1491	0.47442158659909744	NO	-
962	ZINC00422916	290	0.4743695959556891	NO	-
963	ZINC02568372	1082	0.47427767201030385	NO	-
964	ZINC02239738	984	0.4742186210342349	NO	-
965	ZINC03899739	1670	0.4741969666907397	NO	-
966	ZINC02861066	1157	0.47417830227665825	NO	-
967	ZINC03899739	1668	0.47416935375216085	NO	-
968	ZINC03906620	1687	0.4741473923930755	NO	-
969	ZINC02861066	1156	0.4740905477645044	NO	-
970	ZINC00243607	178	0.47405368532691927	NO	-
971	ZINC02956113	1191	0.47402587300209187	NO	-
972	ZINC00809474	561	0.4738526949483974	NO	-
973	ZINC00061263	57	0.4738389791353852	NO	-
974	ZINC00626811	480	0.4738079848969577	NO	-
975	ZINC00539173	404	0.47378131701822446	NO	-
976	ZINC03970212	1771	0.4737013498639729	NO	-
977	ZINC03858540	1564	0.4736957623023941	NO	-
978	ZINC00980184	627	0.4736399318654264	NO	-
979	ZINC00242784	177	0.4735506438033238	NO	-
980	ZINC03867702	1598	0.4734874888692369	NO	-
981	ZINC01438428	801	0.4733945324383618	NO	-
982	ZINC03452289	1338	0.4733455893020311	NO	-
983	ZINC03887459	1637	0.4733342493517137	NO	-
984	ZINC00621164	478	0.47327069248526304	NO	-
985	ZINC00559951	432	0.4732657559292858	NO	-
986	ZINC00460879	312	0.4732599351261111	NO	-
987	ZINC00288907	201	0.4732397338535027	NO	-
988	ZINC03040096	1204	0.47323029773954717	NO	-
989	ZINC00464766	322	0.47308293524708506	NO	-
990	ZINC00809473	560	0.47307665796175336	NO	-
991	ZINC03912150	1715	0.4729940608751918	NO	-
992	ZINC01438429	805	0.4729773373550773	NO	-
993	ZINC03903110	1679	0.4729369821748498	NO	-
994	ZINC01438430	808	0.47289639427537167	NO	-
995	ZINC02636591	1097	0.47284099381924877	NO	-
996	ZINC01438427	799	0.47263970467059463	NO	-
997	ZINC01438429	803	0.4726235375932135	NO	-
998	ZINC03421125	1316	0.4725990104000102	NO	-
999	ZINC01438428	802	0.47257894361148545	NO	-
1000	ZINC01438430	806	0.472532493010456	NO	-
1001	ZINC02455498	1065	0.47251883582043586	NO	-
1002	ZINC03418740	1310	0.4725127268420819	NO	-
1003	ZINC03970301	1774	0.47249717174031364	NO	-
1004	ZINC03970212	1772	0.4724598055172271	NO	-
1005	ZINC02695916	1117	0.4724536066355064	NO	-
1006	ZINC03899739	1669	0.47238007636421336	NO	-
1007	ZINC01438428	800	0.47233492917807735	NO	-
1008	ZINC01438427	797	0.4723346879630657	NO	-
1009	ZINC03892014	1659	0.4722580945938944	NO	-
1010	ZINC00424178	297	0.47221339614343094	NO	-
1011	ZINC01438429	804	0.47218286352215794	NO	-
1012	ZINC00303324	216	0.47211054583229617	NO	-
1013	ZINC00634100	490	0.4720865218025905	NO	-
1014	ZINC03974949	1791	0.47203397438674893	NO	-
1015	ZINC00023904	19	0.47200414390356027	YES	11
1016	ZINC03986791	1823	0.4719702588928753	NO	-
1017	ZINC01774311	895	0.47196608495898495	NO	-
1018	ZINC00269547	195	0.47188085917525036	NO	-
1019	ZINC03857236	1546	0.4718294447549653	NO	-
1020	ZINC04464245	2014	0.4718294447549653	NO	-
1021	ZINC00269543	194	0.47182058944962385	NO	-
1022	ZINC01438430	807	0.47179733599794804	NO	-
1023	ZINC00002103	0	0.4717771354967902	NO	-
1024	ZINC00619616	471	0.47176081713773405	NO	-
1025	ZINC03974943	1790	0.4717524494444729	NO	-
1026	ZINC00619819	473	0.47164627731933023	NO	-
1027	ZINC02718711	1126	0.4716000245075464	NO	-
1028	ZINC01490039	838	0.4715907669117878	NO	-
1029	ZINC00899089	600	0.4715903501427528	NO	-
1030	ZINC00071925	64	0.4715507789670717	NO	-
1031	ZINC01079717	669	0.47154232459126333	NO	-
1032	ZINC02881801	1172	0.47148386954552757	NO	-
1033	ZINC00582562	447	0.47148005725806164	NO	-
1034	ZINC01438427	798	0.4714175913489175	NO	-
1035	ZINC00090175	78	0.47140441819388346	NO	-
1036	ZINC00147887	115	0.47115040448247025	NO	-
1037	ZINC00056094	54	0.4710723407849237	NO	-
1038	ZINC01066689	663	0.4710271942803367	NO	-
1039	ZINC00023778	17	0.4709476055641133	NO	-
1040	ZINC04386416	1979	0.47092508818161594	NO	-
1041	ZINC03455255	1342	0.4708485624961205	NO	-
1042	ZINC03191611	1218	0.470759096516468	NO	-
1043	ZINC01287047	752	0.4707320975832888	NO	-
1044	ZINC03430767	1324	0.47068497058409314	NO	-
1045	ZINC02107081	942	0.4706127589275184	NO	-
1046	ZINC01933349	924	0.4705042082387255	NO	-
1047	ZINC01127103	688	0.4705006205685346	NO	-
1048	ZINC01159464	708	0.47043912775565383	NO	-
1049	ZINC03569957	1402	0.47036286273812644	NO	-
1050	ZINC00469975	332	0.47033513025610335	NO	-
1051	ZINC03526225	1385	0.4703115269550685	NO	-
1052	ZINC00003491	13	0.4703039771872074	YES	8
1053	ZINC02447652	1064	0.4699318037783566	NO	-
1054	ZINC00200529	142	0.46992622845190224	NO	-
1055	ZINC02503741	1079	0.4698629970998036	NO	-
1056	ZINC03521367	1376	0.4697965945388351	NO	-
1057	ZINC00989407	629	0.46974325640892084	NO	-
1058	ZINC02800860	1145	0.46968761457711106	NO	-
1059	ZINC04123400	1887	0.46968016938194607	NO	-
1060	ZINC02123307	944	0.46955025834923503	NO	-
1061	ZINC00067894	63	0.4695363150267721	NO	-
1062	ZINC00444432	305	0.4695338497473524	NO	-
1063	ZINC03839468	1474	0.46952696196574056	NO	-
1064	ZINC02602352	1085	0.4695157310058602	NO	-
1065	ZINC00444594	307	0.46925837461509906	NO	-
1066	ZINC03908817	1708	0.4692487860637659	NO	-
1067	ZINC01137185	699	0.4692087085447277	NO	-
1068	ZINC03385737	1290	0.4691961620635863	NO	-
1069	ZINC00210582	157	0.4691712438954366	NO	-
1070	ZINC03518222	1374	0.46894649705586605	NO	-
1071	ZINC03002481	1198	0.46882287967374536	NO	-
1072	ZINC03518223	1375	0.46881271543125375	NO	-
1073	ZINC01275284	744	0.4688092529823344	NO	-
1074	ZINC00537288	391	0.4687116746392369	NO	-
1075	ZINC03970103	1770	0.4686552817118994	NO	-
1076	ZINC01085868	670	0.4685627693273924	NO	-
1077	ZINC03367199	1284	0.4684354332549345	NO	-
1078	ZINC03609966	1430	0.4682320955263645	NO	-
1079	ZINC04316746	1953	0.4681760173615057	NO	-
1080	ZINC01216699	721	0.46813673185629645	NO	-
1081	ZINC04531388	2060	0.4680983066899864	NO	-
1082	ZINC00306331	220	0.46806027994811916	NO	-
1083	ZINC01648569	874	0.46786598141757474	NO	-
1084	ZINC03847448	1476	0.46765602105203546	NO	-
1085	ZINC03908805	1702	0.4676269642656239	NO	-
1086	ZINC04457938	2006	0.46760121500848933	NO	-
1087	ZINC04339085	1970	0.467475870046585	NO	-
1088	ZINC00570028	435	0.4673670203968222	NO	-
1089	ZINC03417633	1308	0.4673586761950377	NO	-
1090	ZINC00129955	101	0.467255293672541	NO	-
1091	ZINC00304032	218	0.4671782123507384	NO	-
1092	ZINC04439209	1993	0.46713377978819354	NO	-
1093	ZINC03857987	1557	0.4667072814828656	NO	-
1094	ZINC03138355	1213	0.46670143367381306	NO	-
1095	ZINC03562567	1397	0.46666733509781305	NO	-
1096	ZINC03256326	1243	0.46656086120714024	NO	-
1097	ZINC03030062	1201	0.4664676601511702	NO	-
1098	ZINC01493911	842	0.4664094598723145	NO	-
1099	ZINC04316714	1951	0.4663965484615915	NO	-
1100	ZINC02881720	1171	0.4663115279961844	NO	-
1101	ZINC03233795	1230	0.46629733900581966	NO	-
1102	ZINC00082027	73	0.46627015272339967	NO	-
1103	ZINC01893624	907	0.4662492597979223	NO	-
1104	ZINC03814458	4	0.46624297477044957	YES	3
1105	ZINC00971529	623	0.4660169088662762	NO	-
1106	ZINC03902931	1676	0.46588718684512453	NO	-
1107	ZINC04439209	1994	0.4658826956976425	NO	-
1108	ZINC00545520	413	0.46586798666298457	NO	-
1109	ZINC00545519	411	0.4657419869477486	NO	-
1110	ZINC03868477	1618	0.46561171415167785	NO	-
1111	ZINC03868476	1617	0.4654931247014735	NO	-
1112	ZINC01752717	887	0.46540246477989605	NO	-
1113	ZINC00620375	474	0.46519962147754357	NO	-
1114	ZINC03902931	1677	0.46512536948742955	NO	-
1115	ZINC03814477	15	0.46503615269012816	YES	9
1116	ZINC00288904	200	0.464996092826277	NO	-
1117	ZINC01583340	865	0.4649392655115732	NO	-
1118	ZINC01683957	880	0.46480317715328584	NO	-
1119	ZINC00201168	149	0.46469193069867865	NO	-
1120	ZINC04505136	2052	0.46466584400224686	NO	-
1121	ZINC04225027	1917	0.4645832524992223	NO	-
1122	ZINC00200627	147	0.46450142733296396	NO	-
1123	ZINC00359424	243	0.4644728279770467	NO	-
1124	ZINC01414899	784	0.46446208177233184	NO	-
1125	ZINC04467850	2029	0.46433289756053253	NO	-
1126	ZINC04123815	1888	0.4642853478188718	NO	-
1127	ZINC03819713	1468	0.4641504088714695	NO	-
1128	ZINC03819713	1469	0.4641504088714695	NO	-
1129	ZINC00377620	255	0.46413858254071333	NO	-
1130	ZINC03909297	1711	0.46398455602403593	NO	-
1131	ZINC03370728	1285	0.4639809280476482	NO	-
1132	ZINC01458802	815	0.46396159264748404	NO	-
1133	ZINC01458801	814	0.4639478459805156	NO	-
1134	ZINC02880011	1169	0.4639084394377205	NO	-
1135	ZINC02880012	1170	0.46386336647165965	NO	-
1136	ZINC00485187	350	0.4638485871961524	NO	-
1137	ZINC02811392	1146	0.46377965941234633	NO	-
1138	ZINC03819713	1470	0.4637590023405291	NO	-
1139	ZINC04115821	1879	0.463755151979597	NO	-
1140	ZINC03324120	1267	0.4637157068725032	NO	-
1141	ZINC04225010	1914	0.46370389418386077	NO	-
1142	ZINC00463896	318	0.4636736936632873	NO	-
1143	ZINC03903795	1681	0.46351757847887287	NO	-
1144	ZINC00444408	304	0.4634868419790765	NO	-
1145	ZINC00493329	356	0.46346130394904395	NO	-
1146	ZINC00177981	126	0.46339163895128	NO	-
1147	ZINC00463897	319	0.4633537504704509	NO	-
1148	ZINC03889477	1640	0.4632984791505989	NO	-
1149	ZINC01059584	656	0.4632710282253628	NO	-
1150	ZINC01059586	657	0.46320000987339055	NO	-
1151	ZINC03814459	1	0.4631776527025596	YES	2
1152	ZINC04013676	1863	0.4631028331793468	NO	-
1153	ZINC02089039	938	0.4629332800972558	NO	-
1154	ZINC02643434	1102	0.4629055701673282	NO	-
1155	ZINC00848824	580	0.4628747918783077	NO	-
1156	ZINC02767278	1137	0.462856012546464	NO	-
1157	ZINC01464985	817	0.4627532128883764	NO	-
1158	ZINC01464778	816	0.46268260340489875	NO	-
1159	ZINC03853153	1502	0.4626048716063266	NO	-
1160	ZINC03853152	1501	0.4625856894315081	NO	-
1161	ZINC00971529	624	0.4624312277317466	NO	-
1162	ZINC00241030	174	0.4624189269537949	NO	-
1163	ZINC01287224	753	0.4622222909055756	NO	-
1164	ZINC03605594	1427	0.46217420030938144	NO	-
1165	ZINC03852400	1495	0.46216979528006813	NO	-
1166	ZINC03868783	1620	0.4621599411312011	NO	-
1167	ZINC03891492	1655	0.46214802597726434	NO	-
1168	ZINC04316941	1955	0.46213920026398986	NO	-
1169	ZINC04013676	1862	0.46213482442123804	NO	-
1170	ZINC00218284	160	0.4620721260218777	NO	-
1171	ZINC03905171	1683	0.4620558156460619	NO	-
1172	ZINC03899983	1671	0.4619961256282405	NO	-
1173	ZINC00707790	503	0.46194413999376216	NO	-
1174	ZINC01501285	844	0.4619425990216551	NO	-
1175	ZINC03959725	1744	0.4619244328647322	NO	-
1176	ZINC00046592	51	0.46183197629353373	NO	-
1177	ZINC00046591	50	0.4618270370303866	NO	-
1178	ZINC00784478	527	0.4618169884617436	NO	-
1179	ZINC03814468	16	0.46178760468078733	YES	10
1180	ZINC04225010	1913	0.4617580262314327	NO	-
1181	ZINC00848822	579	0.4617410780427312	NO	-
1182	ZINC03605510	1425	0.46169834475493554	NO	-
1183	ZINC03974950	1792	0.4616741251208724	NO	-
1184	ZINC04092555	1876	0.46162531634169707	NO	-
1185	ZINC00264610	190	0.4615813091735375	NO	-
1186	ZINC02398872	1047	0.4615559696353695	NO	-
1187	ZINC03605629	1428	0.46155106899682874	NO	-
1188	ZINC01233421	730	0.4615393845068364	NO	-
1189	ZINC04225027	1916	0.46153112102716737	NO	-
1190	ZINC01178204	714	0.46149700893932377	NO	-
1191	ZINC04013676	1864	0.4614609805130323	NO	-
1192	ZINC01178205	715	0.4613990110224466	NO	-
1193	ZINC00173711	122	0.46135201371944984	NO	-
1194	ZINC03081892	1208	0.46134159937160335	NO	-
1195	ZINC00228979	161	0.4612767056786113	NO	-
1196	ZINC00173711	121	0.4612307656032728	NO	-
1197	ZINC00907969	607	0.4611611833239051	NO	-
1198	ZINC00073812	67	0.46115450675774633	NO	-
1199	ZINC00266266	192	0.46113248436440973	NO	-
1200	ZINC03979721	1802	0.46112582151560005	NO	-
1201	ZINC04457938	2007	0.4610872624534912	NO	-
1202	ZINC04457821	2003	0.461006546693755	NO	-
1203	ZINC00545520	412	0.4609509769184873	NO	-
1204	ZINC01250699	734	0.46091355724054744	NO	-
1205	ZINC04457821	2004	0.46090662423378953	NO	-
1206	ZINC03242403	1236	0.46085460375212134	NO	-
1207	ZINC04277178	1943	0.4608391266115154	NO	-
1208	ZINC02280695	1000	0.46079214712764427	NO	-
1209	ZINC00545519	410	0.46074575772800214	NO	-
1210	ZINC03311553	1260	0.4607423383756345	NO	-
1211	ZINC00466653	327	0.46068026339787854	NO	-
1212	ZINC03972725	1786	0.46066554861811965	NO	-
1213	ZINC03461841	1346	0.4606426252723486	NO	-
1214	ZINC02686997	1116	0.4605984063616218	NO	-
1215	ZINC03847309	1475	0.4604885278390638	NO	-
1216	ZINC01922752	917	0.46036482078248225	NO	-
1217	ZINC02653437	1107	0.46031818413815584	NO	-
1218	ZINC04500759	2050	0.46020079553417115	NO	-
1219	ZINC00536829	389	0.4601737308158047	NO	-
1220	ZINC00536828	388	0.4601665387666215	NO	-
1221	ZINC03459709	1344	0.46013409051212034	NO	-
1222	ZINC02282906	1004	0.46004804678834876	NO	-
1223	ZINC03850674	1490	0.4600474793882315	NO	-
1224	ZINC04317740	1959	0.45995559189941776	NO	-
1225	ZINC03979735	1805	0.4599065881410838	NO	-
1226	ZINC01642466	870	0.4598911001584159	NO	-
1227	ZINC01020411	641	0.459880938076856	NO	-
1228	ZINC00634089	489	0.4596756157284754	NO	-
1229	ZINC01057166	655	0.4595767640921829	NO	-
1230	ZINC03262087	1247	0.4595672044796187	NO	-
1231	ZINC03461798	1345	0.4595549690914506	NO	-
1232	ZINC01468985	819	0.4595436120839083	NO	-
1233	ZINC03462023	1347	0.45930993267118225	NO	-
1234	ZINC02461441	1066	0.45930588647498477	NO	-
1235	ZINC01468998	823	0.4592961097071796	NO	-
1236	ZINC00998370	631	0.45923789623801803	NO	-
1237	ZINC03974952	1793	0.45921443256913086	NO	-
1238	ZINC01468986	821	0.45917263716766993	NO	-
1239	ZINC00144593	112	0.45911133720277797	NO	-
1240	ZINC00545944	417	0.4590963445342668	NO	-
1241	ZINC04455842	2000	0.4587625402837053	NO	-
1242	ZINC00466139	326	0.45874294261625975	NO	-
1243	ZINC00466138	325	0.45871498427576307	NO	-
1244	ZINC04455842	2001	0.45867508854399375	NO	-
1245	ZINC03476479	1355	0.45857609910553515	NO	-
1246	ZINC01468985	820	0.4584691663692596	NO	-
1247	ZINC03476479	1354	0.45834271442529373	NO	-
1248	ZINC00544452	409	0.4582674244973802	NO	-
1249	ZINC00545788	416	0.4582595012630932	NO	-
1250	ZINC01921257	911	0.45824591502922596	NO	-
1251	ZINC00806199	553	0.4582361756516287	NO	-
1252	ZINC01468998	824	0.4582169856461144	NO	-
1253	ZINC00108901	87	0.4582064294558706	NO	-
1254	ZINC00954834	617	0.4582062196740566	NO	-
1255	ZINC02222522	967	0.4581828059748467	NO	-
1256	ZINC00108905	88	0.45815145437990146	NO	-
1257	ZINC00063405	59	0.45801097098906646	NO	-
1258	ZINC01468986	822	0.45801002997060375	NO	-
1259	ZINC04047444	1870	0.45788078670800936	NO	-
1260	ZINC03487860	1361	0.4578762106514154	NO	-
1261	ZINC00063403	58	0.4577694743950084	NO	-
1262	ZINC00302412	215	0.4577599702442661	NO	-
1263	ZINC01226303	725	0.4577160371362196	NO	-
1264	ZINC03891868	1657	0.45771022111429915	NO	-
1265	ZINC03418933	1314	0.45765504062417517	NO	-
1266	ZINC01069513	665	0.45763885244395774	NO	-
1267	ZINC02746649	1133	0.4575346181928914	NO	-
1268	ZINC02503176	1078	0.4575343646899973	NO	-
1269	ZINC00253966	183	0.4574432008543068	NO	-
1270	ZINC03970340	1775	0.45719130628430715	NO	-
1271	ZINC00471591	336	0.45713637960353787	NO	-
1272	ZINC00471590	335	0.45712212702729604	NO	-
1273	ZINC00581181	439	0.4570882476672502	NO	-
1274	ZINC00205662	154	0.4570060726613965	NO	-
1275	ZINC03904475	1682	0.45696025731685797	NO	-
1276	ZINC00493386	358	0.4568562514869306	NO	-
1277	ZINC00581180	438	0.45682809095506866	NO	-
1278	ZINC00011880	4	0.4568093036977647	NO	-
1279	ZINC00582103	442	0.45672394112892045	NO	-
1280	ZINC03545563	1394	0.45665009748063723	NO	-
1281	ZINC00136339	107	0.4565937241465132	NO	-
1282	ZINC00486917	351	0.45658703193763706	NO	-
1283	ZINC03539616	1389	0.4565843275008812	NO	-
1284	ZINC03891962	1658	0.4565719870800207	NO	-
1285	ZINC03394618	1292	0.45656964000332995	NO	-
1286	ZINC02706520	1120	0.45648908019400464	NO	-
1287	ZINC00493385	357	0.45643401892020097	NO	-
1288	ZINC00582153	444	0.4564302848569349	NO	-
1289	ZINC00582183	445	0.45640237320560606	NO	-
1290	ZINC03997564	1851	0.4564008496618075	NO	-
1291	ZINC00263080	189	0.45636038101346127	NO	-
1292	ZINC00136336	106	0.45633862396382346	NO	-
1293	ZINC00438112	302	0.4563051563596	NO	-
1294	ZINC03490940	1362	0.45628474408721686	NO	-
1295	ZINC00444455	306	0.4562784948659357	NO	-
1296	ZINC00582152	443	0.4562081973053791	NO	-
1297	ZINC03913141	1723	0.4560220577578408	NO	-
1298	ZINC00023543	3	0.4559353996746716	YES	3
1299	ZINC01314018	755	0.45591053021360056	NO	-
1300	ZINC03997416	1849	0.4557783414360415	NO	-
1301	ZINC03906387	1684	0.4557583508622141	NO	-
1302	ZINC00496370	360	0.4557310762246726	NO	-
1303	ZINC03893108	1666	0.4555975814103235	NO	-
1304	ZINC03912694	1722	0.4555782687242684	NO	-
1305	ZINC02664126	1113	0.4555780351000872	NO	-
1306	ZINC02664125	1112	0.4555482669748009	NO	-
1307	ZINC03437006	1326	0.4554761027029704	NO	-
1308	ZINC03854412	1518	0.4554395247162374	NO	-
1309	ZINC00522668	374	0.45532938867492134	NO	-
1310	ZINC02974475	1196	0.45532161323914727	NO	-
1311	ZINC00884868	591	0.4552356057216601	NO	-
1312	ZINC00242394	176	0.45520384861494834	NO	-
1313	ZINC00381188	257	0.4551962784527535	NO	-
1314	ZINC00496110	359	0.45518422167176315	NO	-
1315	ZINC00344276	238	0.45516404214075173	NO	-
1316	ZINC00784480	528	0.4551368664432859	NO	-
1317	ZINC02390764	1040	0.4550931306545012	NO	-
1318	ZINC01314019	756	0.45486795819761106	NO	-
1319	ZINC00067891	62	0.45483862416434817	NO	-
1320	ZINC00582398	446	0.454816991713934	NO	-
1321	ZINC00044363	48	0.45467178192933716	NO	-
1322	ZINC04500766	2051	0.4546448244378118	NO	-
1323	ZINC01123502	685	0.4544789716321657	NO	-
1324	ZINC03262185	1248	0.4543232175074481	NO	-
1325	ZINC01078715	668	0.45402619854610093	NO	-
1326	ZINC00444406	303	0.453916288915319	NO	-
1327	ZINC00112768	97	0.453857585791317	NO	-
1328	ZINC01059884	658	0.45382460419855475	NO	-
1329	ZINC02675026	1114	0.45382219396460516	NO	-
1330	ZINC02675027	1115	0.4538106187810487	NO	-
1331	ZINC02485379	1071	0.4537989824872223	NO	-
1332	ZINC01803016	898	0.45371373711008617	NO	-
1333	ZINC03970340	1777	0.4537105439241912	NO	-
1334	ZINC00808721	556	0.45349830998331414	NO	-
1335	ZINC00685711	500	0.45346405892622904	NO	-
1336	ZINC00501669	363	0.4533880512044733	NO	-
1337	ZINC04468620	2036	0.4533010469716199	NO	-
1338	ZINC00514219	369	0.453193035574782	NO	-
1339	ZINC00112763	96	0.45313069010955886	NO	-
1340	ZINC00536746	386	0.4529455781617038	NO	-
1341	ZINC00795157	531	0.45292693362923175	NO	-
1342	ZINC00471237	333	0.4528951370798902	NO	-
1343	ZINC00191061	137	0.4528900063681449	NO	-
1344	ZINC04087362	1874	0.452795074034236	NO	-
1345	ZINC04633254	2065	0.45273539902525023	NO	-
1346	ZINC03988254	1830	0.45266082898211496	NO	-
1347	ZINC00029692	25	0.45263918128431946	NO	-
1348	ZINC00471238	334	0.45261802979051197	NO	-
1349	ZINC00136283	105	0.4524617290852475	NO	-
1350	ZINC00240267	171	0.45239449011251753	NO	-
1351	ZINC01323132	757	0.45235362485240665	NO	-
1352	ZINC00184781	135	0.45227572956119877	NO	-
1353	ZINC00835015	574	0.4522261937931704	NO	-
1354	ZINC00835013	573	0.4522052021888017	NO	-
1355	ZINC00063411	60	0.45219343339596324	NO	-
1356	ZINC00371351	254	0.45213577854380477	NO	-
1357	ZINC00803803	547	0.45207431965124967	NO	-
1358	ZINC00063412	61	0.4520682724815967	NO	-
1359	ZINC00371350	253	0.45205450711241063	NO	-
1360	ZINC03968685	1750	0.45203884669837135	NO	-
1361	ZINC03327463	1269	0.45198773337236886	NO	-
1362	ZINC00978964	626	0.45195264964161835	NO	-
1363	ZINC02293438	1010	0.45192030215181117	NO	-
1364	ZINC01796995	897	0.4518928244741434	NO	-
1365	ZINC04263628	1940	0.4518109456295906	NO	-
1366	ZINC00037147	43	0.4517463106447468	NO	-
1367	ZINC01086128	671	0.4517129005060029	NO	-
1368	ZINC03852151	1494	0.45170836928623237	NO	-
1369	ZINC00433797	301	0.4516547055712592	NO	-
1370	ZINC04339085	1969	0.4515491217817425	NO	-
1371	ZINC03814444	39	0.4515465034569654	YES	25
1372	ZINC04618467	2061	0.4515382595098284	NO	-
1373	ZINC03900317	1672	0.45148164211390046	NO	-
1374	ZINC03507636	1365	0.45130882476651685	NO	-
1375	ZINC02769180	1138	0.4512891108609587	NO	-
1376	ZINC00260968	186	0.4511290314719301	NO	-
1377	ZINC02898108	1183	0.45102977585589965	NO	-
1378	ZINC03853628	1503	0.4509918376408848	NO	-
1379	ZINC03907499	1692	0.45097347946432353	NO	-
1380	ZINC02701715	1118	0.4509148423184585	NO	-
1381	ZINC03261619	1246	0.45077656904175273	NO	-
1382	ZINC04617746	40	0.45062955625666123	YES	26
1383	ZINC04511285	2055	0.45059243038313324	NO	-
1384	ZINC03983414	1818	0.4505504541168878	NO	-
1385	ZINC03983413	1817	0.4505304910745974	NO	-
1386	ZINC03484042	1360	0.4505108443490006	NO	-
1387	ZINC02055809	935	0.4503973391707401	NO	-
1388	ZINC01151507	705	0.450234033538127	NO	-
1389	ZINC02139584	946	0.4502153542163042	NO	-
1390	ZINC04464443	2015	0.4501921012746395	NO	-
1391	ZINC01742873	883	0.450187802567945	NO	-
1392	ZINC01067715	664	0.450158356933593	NO	-
1393	ZINC01151508	706	0.4501512330446469	NO	-
1394	ZINC01501298	845	0.4500337498290664	NO	-
1395	ZINC03991076	1834	0.44994478583330644	NO	-
1396	ZINC03969632	2067	0.44992082786277465	NO	-
1397	ZINC00020210	12	0.44990561360448184	NO	-
1398	ZINC00645784	495	0.44986978966887325	NO	-
1399	ZINC03330634	1270	0.44981242466150373	NO	-
1400	ZINC00730214	511	0.4496769537109252	NO	-
1401	ZINC02091772	940	0.44967080042661206	NO	-
1402	ZINC00730212	510	0.44965706493636703	NO	-
1403	ZINC02406133	1049	0.44963681565656316	NO	-
1404	ZINC02406134	1050	0.4496104307155549	NO	-
1405	ZINC04333542	1965	0.44954598038485966	NO	-
1406	ZINC03203516	1221	0.4495194170546699	NO	-
1407	ZINC01633085	866	0.4494060278603524	NO	-
1408	ZINC03114015	1210	0.44937210048050974	NO	-
1409	ZINC03854935	1524	0.44932225588224745	NO	-
1410	ZINC04339085	1968	0.4492770650637572	NO	-
1411	ZINC03890791	1650	0.44922442125294787	NO	-
1412	ZINC03890793	1651	0.4492224410845456	NO	-
1413	ZINC03979727	1803	0.4492039277636956	NO	-
1414	ZINC04470039	2044	0.4492039277636956	NO	-
1415	ZINC02364272	1035	0.4491767828564878	NO	-
1416	ZINC02364274	1036	0.4491312169530283	NO	-
1417	ZINC03970589	1778	0.449097524857241	NO	-
1418	ZINC04400600	1987	0.44909210606399974	NO	-
1419	ZINC01420979	786	0.4490807157115833	NO	-
1420	ZINC00144849	113	0.4490672765368528	NO	-
1421	ZINC02281793	1001	0.4490599076688784	NO	-
1422	ZINC00184122	134	0.4489603517669541	NO	-
1423	ZINC01123416	684	0.4489185598752905	NO	-
1424	ZINC01006661	636	0.4487671630475681	NO	-
1425	ZINC03907514	1693	0.4486775000857328	NO	-
1426	ZINC01121015	682	0.4486222909974563	NO	-
1427	ZINC01121013	681	0.4485990179099139	NO	-
1428	ZINC02624887	1091	0.4485856350309292	NO	-
1429	ZINC02927738	1188	0.44856772604326367	NO	-
1430	ZINC00612499	463	0.44855962651887565	NO	-
1431	ZINC00803803	548	0.4484769128683488	NO	-
1432	ZINC02646102	1104	0.448444521992426	NO	-
1433	ZINC01021233	643	0.448434744698103	NO	-
1434	ZINC01021235	644	0.4484299080449905	NO	-
1435	ZINC00478429	344	0.44830394057080564	NO	-
1436	ZINC00352127	240	0.44824184706570225	NO	-
1437	ZINC00558000	431	0.44823540238203957	NO	-
1438	ZINC01125011	686	0.448195486047907	NO	-
1439	ZINC00859413	583	0.44816773129313436	NO	-
1440	ZINC04396022	1985	0.4480831167938908	NO	-
1441	ZINC00046565	49	0.44803652365258334	NO	-
1442	ZINC00091359	81	0.4480341624198235	NO	-
1443	ZINC00091356	80	0.44801507170976	NO	-
1444	ZINC02032655	934	0.4479861777790735	NO	-
1445	ZINC00621224	479	0.4479265226649405	NO	-
1446	ZINC02464124	1068	0.4477623889306009	NO	-
1447	ZINC00216209	158	0.4477309382131906	NO	-
1448	ZINC04115421	1878	0.44769158220122884	NO	-
1449	ZINC03415256	1306	0.44746070874284843	NO	-
1450	ZINC00508932	366	0.44742964705341026	NO	-
1451	ZINC01063549	661	0.447410389263928	NO	-
1452	ZINC03971750	2068	0.44726105299997376	NO	-
1453	ZINC03415262	1307	0.4472379788026953	NO	-
1454	ZINC00508996	367	0.4470081684584108	NO	-
1455	ZINC00016242	9	0.44681472594929694	NO	-
1456	ZINC00288913	202	0.4467644436309144	NO	-
1457	ZINC00017176	10	0.4467462556430752	NO	-
1458	ZINC03957125	1742	0.44660199221219765	NO	-
1459	ZINC00029692	26	0.4464660924690055	NO	-
1460	ZINC01282729	745	0.4464339777806459	NO	-
1461	ZINC04115421	1877	0.44640259844605706	NO	-
1462	ZINC01559383	859	0.44635995310306775	NO	-
1463	ZINC04116118	1883	0.44604096686514366	NO	-
1464	ZINC03448750	1334	0.4460176104634483	NO	-
1465	ZINC01196922	720	0.445681551430505	NO	-
1466	ZINC03364172	1282	0.44563289686165625	NO	-
1467	ZINC02351195	1026	0.4454930465716624	NO	-
1468	ZINC02351196	1027	0.44548245282005383	NO	-
1469	ZINC03912073	1714	0.4453763317443519	NO	-
1470	ZINC03856349	1539	0.4452416689448992	NO	-
1471	ZINC02295145	1012	0.4452124029514129	NO	-
1472	ZINC03900725	1674	0.4451883671597723	NO	-
1473	ZINC00020212	15	0.4451864418090614	NO	-
1474	ZINC03862078	1584	0.44514865262035175	NO	-
1475	ZINC03979785	1808	0.4451224287433196	NO	-
1476	ZINC03856350	1540	0.4450112326290983	NO	-
1477	ZINC00682264	499	0.44497423487750726	NO	-
1478	ZINC04387106	1984	0.44496298844911025	NO	-
1479	ZINC03168325	1216	0.4447843224165488	NO	-
1480	ZINC04118140	1885	0.4447557197508527	NO	-
1481	ZINC02869356	1162	0.44468650409745086	NO	-
1482	ZINC01921497	913	0.4446340270824847	NO	-
1483	ZINC02205681	953	0.444613659749831	NO	-
1484	ZINC01472307	826	0.4445269106618412	NO	-
1485	ZINC03957475	1743	0.44442277054228174	NO	-
1486	ZINC00030867	33	0.4443945851094915	NO	-
1487	ZINC03889897	1642	0.44425484574231655	NO	-
1488	ZINC04387006	1981	0.4442045995707292	NO	-
1489	ZINC01069617	666	0.4440690613349349	NO	-
1490	ZINC00616249	466	0.4439742073905609	NO	-
1491	ZINC03443309	1329	0.44390562544708434	NO	-
1492	ZINC00034136	38	0.44375072740030413	NO	-
1493	ZINC02285496	1006	0.4437273654194343	NO	-
1494	ZINC00042824	47	0.44368835586160416	NO	-
1495	ZINC03979754	1806	0.4436705269469106	NO	-
1496	ZINC03403272	1299	0.4436211285827724	NO	-
1497	ZINC00423403	292	0.4436136655146723	NO	-
1498	ZINC03858957	1565	0.44351898702582915	NO	-
1499	ZINC01021169	642	0.4434111540444998	NO	-
1500	ZINC04468463	2035	0.44336308809382824	NO	-
1501	ZINC03868690	1619	0.44326288607629083	NO	-
1502	ZINC04466204	2028	0.44326288607629083	NO	-
1503	ZINC03969946	1769	0.44318792642696775	NO	-
1504	ZINC03344605	1273	0.44305724321491385	NO	-
1505	ZINC01226298	724	0.4429074583973337	NO	-
1506	ZINC03906393	1685	0.4428327082704419	NO	-
1507	ZINC04509491	2053	0.4428057672343552	NO	-
1508	ZINC00423416	296	0.44279867417557883	NO	-
1509	ZINC03857206	1544	0.44276172954164034	NO	-
1510	ZINC00357252	241	0.4427390151704358	NO	-
1511	ZINC04387006	1982	0.44272676151798135	NO	-
1512	ZINC00612070	460	0.44270877146532445	NO	-
1513	ZINC03857207	1545	0.44265270509564175	NO	-
1514	ZINC03414169	1304	0.44264043858604896	NO	-
1515	ZINC00801751	545	0.44250844818369267	NO	-
1516	ZINC03579580	1411	0.44242753851258576	NO	-
1517	ZINC02394307	1042	0.4424149705753354	NO	-
1518	ZINC03579578	1410	0.4424054874721031	NO	-
1519	ZINC00289930	203	0.44239609048471146	NO	-
1520	ZINC00002112	1	0.4423484426624805	NO	-
1521	ZINC03852061	1492	0.4423462948940158	NO	-
1522	ZINC00508861	365	0.4423422709085651	NO	-
1523	ZINC03831630	46	0.4422590298459966	YES	32
1524	ZINC03852063	1493	0.4421238667709689	NO	-
1525	ZINC03401099	1298	0.44207521830859475	NO	-
1526	ZINC00950289	615	0.4420567927736698	NO	-
1527	ZINC00822279	567	0.442053657230537	NO	-
1528	ZINC03863213	1585	0.4420092558106842	NO	-
1529	ZINC03247320	1237	0.4419382523308446	NO	-
1530	ZINC03969945	1768	0.44193508934707776	NO	-
1531	ZINC03868283	1608	0.44184287348084794	NO	-
1532	ZINC03579747	1421	0.4418300760251483	NO	-
1533	ZINC00581122	437	0.44180588851036245	NO	-
1534	ZINC03579745	1420	0.4417988996278827	NO	-
1535	ZINC00037928	44	0.44176850260130135	NO	-
1536	ZINC00822266	566	0.44173498765371294	NO	-
1537	ZINC00753072	513	0.4416760725787029	NO	-
1538	ZINC03424585	1322	0.4416562021646224	NO	-
1539	ZINC03605572	1426	0.44153657327226503	NO	-
1540	ZINC00090736	79	0.44152774264229533	NO	-
1541	ZINC03165637	1215	0.44152565400177135	NO	-
1542	ZINC03325389	1268	0.4414524578519826	NO	-
1543	ZINC04229215	1929	0.4413980198808734	NO	-
1544	ZINC03868302	1614	0.4413952823171828	NO	-
1545	ZINC01398087	765	0.4412801384735787	NO	-
1546	ZINC03854735	1522	0.44127034349757843	NO	-
1547	ZINC03854736	1523	0.44121475592738674	NO	-
1548	ZINC03868305	1615	0.44112927640274846	NO	-
1549	ZINC03868301	1613	0.4410744461598976	NO	-
1550	ZINC04337669	1967	0.4410518549045813	NO	-
1551	ZINC04436478	2069	0.44098937939571436	NO	-
1552	ZINC00949674	614	0.44093172394140484	NO	-
1553	ZINC00949673	613	0.4409253322789478	NO	-
1554	ZINC03579721	1418	0.44092475661931074	NO	-
1555	ZINC03579723	1419	0.4409216585873569	NO	-
1556	ZINC02283905	1005	0.4408712571396841	NO	-
1557	ZINC02745558	1132	0.44079658564276475	NO	-
1558	ZINC03310808	1259	0.440769211453744	NO	-
1559	ZINC01218273	722	0.4407534569073179	NO	-
1560	ZINC04317740	1962	0.44070337100131246	NO	-
1561	ZINC03868287	1609	0.4406953477020107	NO	-
1562	ZINC00240282	172	0.44059625997529783	NO	-
1563	ZINC03868297	1612	0.44059181189182356	NO	-
1564	ZINC04465966	2027	0.44059181189182356	NO	-
1565	ZINC03579607	1412	0.44056001913126946	NO	-
1566	ZINC03868288	1610	0.440547760496174	NO	-
1567	ZINC03579609	1413	0.4405407270112092	NO	-
1568	ZINC03231911	1225	0.4405209463948161	NO	-
1569	ZINC03857261	1547	0.44043479818072817	NO	-
1570	ZINC00581954	440	0.4404271533603856	NO	-
1571	ZINC00122316	100	0.440380037226587	NO	-
1572	ZINC02865348	1161	0.4403497539512812	NO	-
1573	ZINC03579696	1417	0.4403383334865878	NO	-
1574	ZINC03579694	1416	0.440329526560232	NO	-
1575	ZINC00327475	231	0.4403086926051544	NO	-
1576	ZINC01248309	733	0.4402888540934498	NO	-
1577	ZINC03985039	1822	0.4402720987507648	NO	-
1578	ZINC03912301	1717	0.4402647030376579	NO	-
1579	ZINC03857262	1548	0.4402541417335699	NO	-
1580	ZINC00804199	550	0.4401731354265731	NO	-
1581	ZINC04184177	1902	0.44001098378390746	NO	-
1582	ZINC02865347	1160	0.4399221587690001	NO	-
1583	ZINC00359140	242	0.4398601349455643	NO	-
1584	ZINC03850330	1489	0.43968025093028085	NO	-
1585	ZINC04464867	2018	0.43968025093028085	NO	-
1586	ZINC03716133	1454	0.4396763055898333	NO	-
1587	ZINC03868295	1611	0.43965028424532393	NO	-
1588	ZINC03853647	1505	0.4395324214150004	NO	-
1589	ZINC03853646	1504	0.4395123347509956	NO	-
1590	ZINC03908450	1696	0.4394798506190754	NO	-
1591	ZINC02414821	1052	0.4394738140409234	NO	-
1592	ZINC00790039	530	0.4394444588008286	NO	-
1593	ZINC02412977	1051	0.43940110341764693	NO	-
1594	ZINC03878226	1626	0.4393640406162911	NO	-
1595	ZINC00562999	434	0.4393433301585273	NO	-
1596	ZINC03890033	1647	0.4393316182664195	NO	-
1597	ZINC00188976	136	0.43923720057069493	NO	-
1598	ZINC03993158	1839	0.4392220288295896	NO	-
1599	ZINC04469807	2040	0.4392220288295896	NO	-
1600	ZINC01428351	792	0.43916071364610676	NO	-
1601	ZINC00340320	236	0.43916014494709227	NO	-
1602	ZINC03579649	1415	0.43911348463223965	NO	-
1603	ZINC03579647	1414	0.43910441079487994	NO	-
1604	ZINC02855742	1155	0.43892581270566683	NO	-
1605	ZINC03856131	1538	0.4388623529999882	NO	-
1606	ZINC03378050	1287	0.43885937415117243	NO	-
1607	ZINC02475412	1070	0.4386193275490112	NO	-
1608	ZINC03973678	1788	0.4385402583174366	NO	-
1609	ZINC01238258	732	0.43839487119162646	NO	-
1610	ZINC03239959	1235	0.4383914063346192	NO	-
1611	ZINC03856130	1537	0.438366060889347	NO	-
1612	ZINC00103368	86	0.4383306371609805	NO	-
1613	ZINC01923449	918	0.43832265946301746	NO	-
1614	ZINC00999033	632	0.43824496343361286	NO	-
1615	ZINC00516382	371	0.43820945723261084	NO	-
1616	ZINC02795765	1144	0.43820585483987196	NO	-
1617	ZINC00291660	207	0.43816298418484884	NO	-
1618	ZINC00755030	516	0.4381419221441853	NO	-
1619	ZINC03956598	1741	0.4380988953256717	NO	-
1620	ZINC00889193	592	0.43808125212412713	NO	-
1621	ZINC00718534	507	0.4380148636897954	NO	-
1622	ZINC02394634	1044	0.43799380790680953	NO	-
1623	ZINC02955379	1190	0.4378975280975944	NO	-
1624	ZINC00449951	308	0.4378236494702517	NO	-
1625	ZINC03889733	1641	0.43771696091167134	NO	-
1626	ZINC00423409	293	0.43768431078617603	NO	-
1627	ZINC02928150	1189	0.43753757318188147	NO	-
1628	ZINC03575225	1403	0.4375079752749849	NO	-
1629	ZINC00250761	181	0.43735311520508513	NO	-
1630	ZINC00452803	309	0.43715372316142703	NO	-
1631	ZINC03853719	1509	0.4371351131388443	NO	-
1632	ZINC01122918	683	0.4370491794347946	NO	-
1633	ZINC02286082	1008	0.43696896894718207	NO	-
1634	ZINC03451805	1336	0.4368815927181803	NO	-
1635	ZINC04459965	2010	0.4366993605389843	NO	-
1636	ZINC03979757	1807	0.43668699179378584	NO	-
1637	ZINC03987088	1824	0.4366744472286243	NO	-
1638	ZINC03814469	17	0.43667062677416096	YES	10
1639	ZINC03380464	1288	0.4366604210485323	NO	-
1640	ZINC03524412	1381	0.4366005350061522	NO	-
1641	ZINC03980324	1811	0.436586565002078	NO	-
1642	ZINC00804384	551	0.4365742921748997	NO	-
1643	ZINC02842257	1153	0.43646178080375186	NO	-
1644	ZINC00204943	153	0.4364581119140214	NO	-
1645	ZINC03793004	1457	0.43639859918441937	NO	-
1646	ZINC02228301	970	0.43636609213532424	NO	-
1647	ZINC00303420	217	0.43620548353960953	NO	-
1648	ZINC02571071	1084	0.4358880407214432	NO	-
1649	ZINC03903110	1678	0.4356468300548805	NO	-
1650	ZINC03970301	1773	0.43555315626791863	NO	-
1651	ZINC03979731	1804	0.43553291646800957	NO	-
1652	ZINC03310264	1257	0.4354535729172805	NO	-
1653	ZINC02281984	1002	0.43544570780199876	NO	-
1654	ZINC02282306	1003	0.4354281206176538	NO	-
1655	ZINC03310261	1256	0.43539370582682957	NO	-
1656	ZINC00527353	382	0.4352727794754443	NO	-
1657	ZINC00463201	316	0.4352532928901305	NO	-
1658	ZINC03852870	1499	0.43521621132943095	NO	-
1659	ZINC00463202	317	0.4351923551821473	NO	-
1660	ZINC00030796	32	0.4350548505848218	NO	-
1661	ZINC00859873	586	0.43503331946794016	NO	-
1662	ZINC00835772	575	0.43499253338629784	NO	-
1663	ZINC00859871	585	0.4349669540301449	NO	-
1664	ZINC01750506	885	0.4349629919044182	NO	-
1665	ZINC03891757	1656	0.43467631263655915	NO	-
1666	ZINC02398872	1046	0.4346587140217638	NO	-
1667	ZINC04124245	1889	0.4346384748330878	NO	-
1668	ZINC00181056	129	0.4345647968853656	NO	-
1669	ZINC01921207	910	0.4344173828930848	NO	-
1670	ZINC00171422	120	0.43438090830336856	NO	-
1671	ZINC03912239	1716	0.43430781148449155	NO	-
1672	ZINC00718534	506	0.4342508861481295	NO	-
1673	ZINC02906730	1184	0.4339536195874517	NO	-
1674	ZINC03853706	1508	0.4339074525514938	NO	-
1675	ZINC00803011	546	0.4338798101773446	NO	-
1676	ZINC03315508	1264	0.43381075716816925	NO	-
1677	ZINC03315507	1263	0.43378530640936597	NO	-
1678	ZINC01050089	648	0.43378356849038235	NO	-
1679	ZINC01136286	698	0.43377174225234294	NO	-
1680	ZINC01049914	647	0.4336293884465802	NO	-
1681	ZINC03867518	1591	0.43357545915992857	NO	-
1682	ZINC02319490	1013	0.43356642897263825	NO	-
1683	ZINC03886810	1636	0.4335400464568143	NO	-
1684	ZINC03969743	1766	0.4334955133792262	NO	-
1685	ZINC03209767	1223	0.4334238331233621	NO	-
1686	ZINC02873537	1166	0.433298087541336	NO	-
1687	ZINC00264694	191	0.433242788922231	NO	-
1688	ZINC03579549	1406	0.43300539582853614	NO	-
1689	ZINC03579551	1407	0.432994259027533	NO	-
1690	ZINC03853725	1510	0.43282226526869577	NO	-
1691	ZINC02907399	1185	0.432796230324691	NO	-
1692	ZINC03044893	1206	0.43277027530971407	NO	-
1693	ZINC03454137	1341	0.4327072580935705	NO	-
1694	ZINC00899378	601	0.4325668260503118	NO	-
1695	ZINC04192758	1905	0.4325570719397485	NO	-
1696	ZINC03868281	1607	0.4324449013581864	NO	-
1697	ZINC03443406	1330	0.4322795850132805	NO	-
1698	ZINC00146145	114	0.43218704633821775	NO	-
1699	ZINC03525372	1383	0.4321039655238127	NO	-
1700	ZINC00561559	433	0.4320938022112731	NO	-
1701	ZINC01086630	674	0.4320754791837882	NO	-
1702	ZINC00318835	230	0.43201010259617284	NO	-
1703	ZINC02884887	1179	0.43191962240176307	NO	-
1704	ZINC03792996	1456	0.4318487482729607	NO	-
1705	ZINC03867882	1603	0.43181843532554676	NO	-
1706	ZINC02195168	948	0.43171109047850753	NO	-
1707	ZINC00288284	199	0.4316402644169818	NO	-
1708	ZINC03400580	1297	0.4315128265197818	NO	-
1709	ZINC00819629	563	0.43136722655804133	NO	-
1710	ZINC03399998	1296	0.43116489388421114	NO	-
1711	ZINC03946244	1733	0.4309706418067505	NO	-
1712	ZINC01175432	711	0.430930796281203	NO	-
1713	ZINC03192256	1219	0.4309124912592127	NO	-
1714	ZINC03854986	1527	0.4308059933761251	NO	-
1715	ZINC00596539	452	0.4307746859416431	NO	-
1716	ZINC03579553	1408	0.43074232260398987	NO	-
1717	ZINC04317740	1960	0.4307371438857797	NO	-
1718	ZINC03579555	1409	0.4307331643042491	NO	-
1719	ZINC01111842	679	0.430692528448305	NO	-
1720	ZINC00859942	587	0.43060962464448577	NO	-
1721	ZINC00463141	315	0.43055392676066595	NO	-
1722	ZINC00099180	85	0.4305153377682944	NO	-
1723	ZINC00099178	84	0.4304874414830434	NO	-
1724	ZINC00291524	206	0.4303344899901664	NO	-
1725	ZINC04412065	1989	0.43027860572846993	NO	-
1726	ZINC00850688	581	0.43023091507374883	NO	-
1727	ZINC01002240	635	0.4302023873927247	NO	-
1728	ZINC01287026	750	0.4301886475208544	NO	-
1729	ZINC01475798	830	0.43007177298888893	NO	-
1730	ZINC03995496	1842	0.430061788498358	NO	-
1731	ZINC03250347	1238	0.43003045365322745	NO	-
1732	ZINC03250349	1239	0.43002375063226367	NO	-
1733	ZINC01232417	729	0.43000723266722146	NO	-
1734	ZINC03871987	1622	0.4299391639068976	NO	-
1735	ZINC03889965	1645	0.42973945232284877	NO	-
1736	ZINC02890243	1182	0.42969877592701267	NO	-
1737	ZINC03892125	1662	0.42961451389199695	NO	-
1738	ZINC01426143	788	0.4296056400417047	NO	-
1739	ZINC03889966	1646	0.42950468222234767	NO	-
1740	ZINC04464841	2017	0.42950468222234767	NO	-
1741	ZINC03889962	1643	0.4295034104649111	NO	-
1742	ZINC00290924	205	0.42945959469310724	NO	-
1743	ZINC03889963	1644	0.42926568038838675	NO	-
1744	ZINC04284111	1945	0.4292148146830364	NO	-
1745	ZINC00290896	204	0.4291430199642567	NO	-
1746	ZINC00524891	381	0.42913826587641013	NO	-
1747	ZINC00035660	40	0.4290150474031117	NO	-
1748	ZINC03315424	1262	0.42899255737974384	NO	-
1749	ZINC03869100	1621	0.42897157704448585	NO	-
1750	ZINC03985039	1821	0.4287556672036404	NO	-
1751	ZINC03892124	1661	0.42857436597942966	NO	-
1752	ZINC00970022	622	0.4285443921906433	NO	-
1753	ZINC00029693	27	0.4283690275248072	NO	-
1754	ZINC02359831	1032	0.4283494574613601	NO	-
1755	ZINC02359833	1033	0.4281963419722996	NO	-
1756	ZINC03987897	1828	0.42813394643520014	NO	-
1757	ZINC00379784	256	0.4279595043370577	NO	-
1758	ZINC03516690	1373	0.4278242653504049	NO	-
1759	ZINC00466925	328	0.42779476454523	NO	-
1760	ZINC03858168	1561	0.42775818739359955	NO	-
1761	ZINC03653491	1448	0.4276718529185023	NO	-
1762	ZINC01053398	650	0.42748820069592675	NO	-
1763	ZINC00029703	28	0.42744235698290767	NO	-
1764	ZINC00524878	380	0.42740256695737244	NO	-
1765	ZINC02742899	1131	0.42737275637020655	NO	-
1766	ZINC03475056	1351	0.42723785667282305	NO	-
1767	ZINC03260190	1245	0.4272295237805282	NO	-
1768	ZINC01097629	678	0.427214704425774	NO	-
1769	ZINC03912626	1720	0.42704988832068036	NO	-
1770	ZINC00499027	362	0.42689270346090924	NO	-
1771	ZINC03196310	1220	0.42687120998955036	NO	-
1772	ZINC00524820	379	0.42686735280273697	NO	-
1773	ZINC00314236	226	0.42683577753241414	NO	-
1774	ZINC02757241	1135	0.42680663925553247	NO	-
1775	ZINC00797907	533	0.42678492841261695	NO	-
1776	ZINC00800928	544	0.42676408254734527	NO	-
1777	ZINC01475794	829	0.4266932584408897	NO	-
1778	ZINC00182687	132	0.4265584927557287	NO	-
1779	ZINC00837458	576	0.42654242697198136	NO	-
1780	ZINC01504350	846	0.42653077336115663	NO	-
1781	ZINC03814433	43	0.42639955961741866	YES	29
1782	ZINC01128417	689	0.42636656767200004	NO	-
1783	ZINC03814447	38	0.42629948143831187	YES	24
1784	ZINC03475717	1353	0.4262584733909494	NO	-
1785	ZINC03969043	1754	0.42625431794734087	NO	-
1786	ZINC03475713	1352	0.42622504129981303	NO	-
1787	ZINC03890759	1649	0.4261988093320403	NO	-
1788	ZINC00806331	555	0.4261772163838056	NO	-
1789	ZINC03476658	1357	0.4261684344562752	NO	-
1790	ZINC03890758	1648	0.42615682858801895	NO	-
1791	ZINC03452854	1340	0.4261135357392984	NO	-
1792	ZINC03476660	1358	0.42609802959357984	NO	-
1793	ZINC00524818	378	0.4260667291048809	NO	-
1794	ZINC03977720	1799	0.4259206792504876	NO	-
1795	ZINC03207937	1222	0.42587392581519523	NO	-
1796	ZINC00754802	515	0.42584939558424445	NO	-
1797	ZINC00609289	458	0.42559086617398806	NO	-
1798	ZINC01009042	638	0.4254911185492338	NO	-
1799	ZINC00942179	611	0.42546782184275106	NO	-
1800	ZINC00612172	461	0.4253887977673657	NO	-
1801	ZINC01150082	703	0.42534615941029286	NO	-
1802	ZINC03932775	1727	0.42534115740713835	NO	-
1803	ZINC00249385	180	0.42533258423921133	NO	-
1804	ZINC00837460	577	0.4252923094809998	NO	-
1805	ZINC03852795	1498	0.4252691861028205	NO	-
1806	ZINC01472306	825	0.4252322035796349	NO	-
1807	ZINC00645252	494	0.4251891104107537	NO	-
1808	ZINC03375427	1286	0.4250899560834408	NO	-
1809	ZINC01257009	735	0.4250876716334217	NO	-
1810	ZINC02394556	1043	0.425085282939864	NO	-
1811	ZINC03263124	1249	0.4250309011887111	NO	-
1812	ZINC03969042	1753	0.4250209670313634	NO	-
1813	ZINC04469667	2037	0.4250209670313634	NO	-
1814	ZINC03507831	1369	0.4249617044989086	NO	-
1815	ZINC03982892	1814	0.4249550180648547	NO	-
1816	ZINC00454299	310	0.4247623649559403	NO	-
1817	ZINC00474231	340	0.4247301656222451	NO	-
1818	ZINC03982893	1815	0.4247244536990163	NO	-
1819	ZINC01125293	687	0.42445866287594625	NO	-
1820	ZINC02208649	957	0.42444989863310023	NO	-
1821	ZINC02208645	956	0.42444249214084345	NO	-
1822	ZINC03977204	1797	0.4244241552564148	NO	-
1823	ZINC03977206	1798	0.42440450344221864	NO	-
1824	ZINC02404828	1048	0.4242054869042636	NO	-
1825	ZINC01191698	719	0.4240652969652129	NO	-
1826	ZINC00953372	616	0.423855434021749	NO	-
1827	ZINC00182438	131	0.4238341900349502	NO	-
1828	ZINC03889415	1639	0.42372139233393197	NO	-
1829	ZINC00732046	512	0.4236936734830174	NO	-
1830	ZINC03907498	1691	0.42366470019101393	NO	-
1831	ZINC00588371	449	0.4236063228667298	NO	-
1832	ZINC00171219	119	0.4234894525918789	NO	-
1833	ZINC03384831	1289	0.4234696548503406	NO	-
1834	ZINC03388109	1291	0.4234487243018499	NO	-
1835	ZINC01324658	758	0.42340572988487934	NO	-
1836	ZINC00819646	564	0.4230623929429441	NO	-
1837	ZINC00800928	543	0.42303033025624515	NO	-
1838	ZINC00797907	532	0.42302264821028984	NO	-
1839	ZINC00616033	465	0.4230047806612746	NO	-
1840	ZINC03859924	1578	0.4229484437157168	NO	-
1841	ZINC01054565	652	0.42291022864055466	NO	-
1842	ZINC04479358	2047	0.4228803725543039	NO	-
1843	ZINC04617748	42	0.42279373319101926	YES	28
1844	ZINC01019119	640	0.422777771897036	NO	-
1845	ZINC02998512	1197	0.422761283565378	NO	-
1846	ZINC03233731	1229	0.42275732155985707	NO	-
1847	ZINC03854640	1521	0.42264450409987586	NO	-
1848	ZINC04460325	2011	0.4226204920070926	NO	-
1849	ZINC00994145	630	0.4225848045345355	NO	-
1850	ZINC00806331	554	0.4225338242760751	NO	-
1851	ZINC03814470	10	0.422519304072175	YES	5
1852	ZINC00706105	502	0.42251763027711087	NO	-
1853	ZINC03858109	1560	0.4224798683530066	NO	-
1854	ZINC01829243	902	0.42239618749141156	NO	-
1855	ZINC03859205	1567	0.4222774089189803	NO	-
1856	ZINC00296088	208	0.422207445405217	NO	-
1857	ZINC03907516	1694	0.4221476584231682	NO	-
1858	ZINC03857518	1551	0.42211528488490335	NO	-
1859	ZINC01741722	882	0.4220445977806533	NO	-
1860	ZINC03576280	1404	0.42201344073793257	NO	-
1861	ZINC01063649	662	0.4219959367280093	NO	-
1862	ZINC03854969	1526	0.42194502452080507	NO	-
1863	ZINC03983467	1819	0.42181235186894495	NO	-
1864	ZINC01677089	878	0.4218096934556704	NO	-
1865	ZINC02273578	998	0.42178891233171084	NO	-
1866	ZINC03048129	1207	0.42174261940569785	NO	-
1867	ZINC03983468	1820	0.4217040815927124	NO	-
1868	ZINC03860916	1583	0.4215124430553895	NO	-
1869	ZINC00030345	31	0.4213982577279216	NO	-
1870	ZINC04001306	1859	0.4213426596076574	NO	-
1871	ZINC01923565	919	0.42111611242767255	NO	-
1872	ZINC03152896	1214	0.42101162674327713	NO	-
1873	ZINC02103242	941	0.42078806237422733	NO	-
1874	ZINC03854968	1525	0.4207142919247199	NO	-
1875	ZINC00804424	552	0.42044987562740455	NO	-
1876	ZINC00031648	35	0.4203033214085654	NO	-
1877	ZINC03900335	1673	0.4202154563894074	NO	-
1878	ZINC02779975	1140	0.4201938613993604	NO	-
1879	ZINC02701912	1119	0.42001891973596683	NO	-
1880	ZINC03991916	1835	0.4200168304315586	NO	-
1881	ZINC01486508	834	0.419857790390703	NO	-
1882	ZINC00461594	313	0.419740403495737	NO	-
1883	ZINC02628513	1094	0.4196964945545134	NO	-
1884	ZINC00035578	39	0.41969109611898614	NO	-
1885	ZINC04468440	2034	0.4196007772672118	NO	-
1886	ZINC02889987	1181	0.41958535780039774	NO	-
1887	ZINC03879159	1627	0.41949181270710045	NO	-
1888	ZINC03331253	1271	0.41948936150439636	NO	-
1889	ZINC02871468	1164	0.4194696668938605	NO	-
1890	ZINC04088451	1875	0.4194449289654181	NO	-
1891	ZINC03398506	1294	0.4193430777086996	NO	-
1892	ZINC04138271	1892	0.4191698036753562	NO	-
1893	ZINC04405560	1988	0.4190861232249812	NO	-
1894	ZINC00804199	549	0.4190255268129276	NO	-
1895	ZINC00423393	291	0.4189375572251791	NO	-
1896	ZINC02294211	1011	0.4188827583261563	NO	-
1897	ZINC01088131	676	0.4188666318157768	NO	-
1898	ZINC01220755	723	0.418758662886797	NO	-
1899	ZINC03892799	1663	0.418657543418796	NO	-
1900	ZINC04465444	2020	0.418657543418796	NO	-
1901	ZINC01088128	675	0.418631574314088	NO	-
1902	ZINC02279894	999	0.4186070635469642	NO	-
1903	ZINC04316714	1950	0.41816349213429727	NO	-
1904	ZINC03992897	1838	0.4180857693924894	NO	-
1905	ZINC00311448	222	0.41790689185725133	NO	-
1906	ZINC00041963	45	0.4174957175857446	NO	-
1907	ZINC00585137	448	0.41742182898029995	NO	-
1908	ZINC01050101	649	0.41723627261994384	NO	-
1909	ZINC00423412	294	0.4172027920610902	NO	-
1910	ZINC03997530	1850	0.4170797040773638	NO	-
1911	ZINC00859491	584	0.41653780751180214	NO	-
1912	ZINC01768798	893	0.4164891377915958	NO	-
1913	ZINC03852427	1496	0.4164232102026903	NO	-
1914	ZINC03657382	1449	0.41614668276958616	NO	-
1915	ZINC04140357	1893	0.4160928867493715	NO	-
1916	ZINC03969357	1756	0.4160663692649676	NO	-
1917	ZINC03969358	1757	0.4160637551737797	NO	-
1918	ZINC02551044	1080	0.4159922381884224	NO	-
1919	ZINC04140358	1894	0.4159665984797712	NO	-
1920	ZINC00307448	221	0.4158616767949824	NO	-
1921	ZINC03814450	31	0.4158094944653592	YES	18
1922	ZINC03853684	1506	0.41573909830013855	NO	-
1923	ZINC04049838	1871	0.4156777893071478	NO	-
1924	ZINC00704338	501	0.4156705302053355	NO	-
1925	ZINC03853685	1507	0.4156170840807867	NO	-
1926	ZINC03987803	1827	0.41561652311041664	NO	-
1927	ZINC03235207	1232	0.4155403575751806	NO	-
1928	ZINC03409156	1303	0.41546297620357125	NO	-
1929	ZINC02817772	1149	0.4153507790736714	NO	-
1930	ZINC03406022	1301	0.41533418267076955	NO	-
1931	ZINC02710542	1122	0.415229050106814	NO	-
1932	ZINC03857165	1542	0.4150986602386267	NO	-
1933	ZINC03857166	1543	0.41481952753636503	NO	-
1934	ZINC03969050	1755	0.41479096675811805	NO	-
1935	ZINC04459813	2009	0.41479096675811805	NO	-
1936	ZINC02218983	966	0.4146811975866144	NO	-
1937	ZINC03471000	1348	0.4145441718612057	NO	-
1938	ZINC03873764	1625	0.4145143065631599	NO	-
1939	ZINC04437605	1992	0.41448647172987263	NO	-
1940	ZINC02064740	937	0.41439217928521277	NO	-
1941	ZINC03867889	1604	0.414360255965521	NO	-
1942	ZINC04465805	2025	0.414360255965521	NO	-
1943	ZINC02064738	936	0.41434973669734565	NO	-
1944	ZINC03525556	1384	0.4143291854393522	NO	-
1945	ZINC01841772	903	0.414297821375769	NO	-
1946	ZINC01034440	646	0.4141423737796542	NO	-
1947	ZINC02644838	1103	0.41406714404907013	NO	-
1948	ZINC03969743	1765	0.41393466433743514	NO	-
1949	ZINC00474730	341	0.4138792752623626	NO	-
1950	ZINC03969363	1761	0.41386340163045493	NO	-
1951	ZINC03969361	1759	0.4138456575587628	NO	-
1952	ZINC00131422	102	0.41375946991994633	NO	-
1953	ZINC02285620	1007	0.41366684865688375	NO	-
1954	ZINC03969362	1760	0.4136434483837325	NO	-
1955	ZINC03987802	1826	0.4136214162200982	NO	-
1956	ZINC03969360	1758	0.41347659714552987	NO	-
1957	ZINC04229215	1928	0.4132751585280125	NO	-
1958	ZINC03854526	1519	0.4130981240733826	NO	-
1959	ZINC03135479	1212	0.41305401112319035	NO	-
1960	ZINC03406014	1300	0.41295729222555755	NO	-
1961	ZINC04116118	1881	0.4129332602129399	NO	-
1962	ZINC00457156	311	0.41286493535344265	NO	-
1963	ZINC02193841	947	0.41279122193515766	NO	-
1964	ZINC03949012	1738	0.41274332154734233	NO	-
1965	ZINC03854527	1520	0.4125087010942434	NO	-
1966	ZINC03408381	1302	0.41241734740321484	NO	-
1967	ZINC00020212	14	0.4123717850481764	NO	-
1968	ZINC03885399	1628	0.4121353247081534	NO	-
1969	ZINC00360394	244	0.41187212227781433	NO	-
1970	ZINC03885403	1632	0.4118526694192918	NO	-
1971	ZINC03971672	1784	0.41176751399318184	NO	-
1972	ZINC04116118	1882	0.4117615614278582	NO	-
1973	ZINC03971671	1783	0.41166126144917997	NO	-
1974	ZINC03853116	1500	0.4115266751733351	NO	-
1975	ZINC00629534	486	0.4114652634227917	NO	-
1976	ZINC00041963	46	0.4111203167329674	NO	-
1977	ZINC02861550	1159	0.4111062349031796	NO	-
1978	ZINC00894595	599	0.410642407713883	NO	-
1979	ZINC02474569	1069	0.4103916673891124	NO	-
1980	ZINC00086200	74	0.4102087760984838	NO	-
1981	ZINC02629084	1095	0.4101569807333701	NO	-
1982	ZINC00972467	625	0.4101394577342837	NO	-
1983	ZINC03968692	1751	0.4100616244331573	NO	-
1984	ZINC03312328	1261	0.40987708014236646	NO	-
1985	ZINC03814443	25	0.40963802655095727	YES	14
1986	ZINC03099816	1209	0.4095171880684983	NO	-
1987	ZINC02770016	1139	0.40948994581107817	NO	-
1988	ZINC03959951	1745	0.40935937441640113	NO	-
1989	ZINC03868456	1616	0.4093412613777667	NO	-
1990	ZINC03890932	1652	0.40931395168768653	NO	-
1991	ZINC04469934	2042	0.40931395168768653	NO	-
1992	ZINC03859547	1577	0.40917502791944776	NO	-
1993	ZINC00179323	128	0.40907827936662533	NO	-
1994	ZINC03859546	1576	0.40890186234438397	NO	-
1995	ZINC04335551	1966	0.4088723954186493	NO	-
1996	ZINC01226644	726	0.40877531908621406	NO	-
1997	ZINC01226646	727	0.40873871333804146	NO	-
1998	ZINC00809403	557	0.4085400730905917	NO	-
1999	ZINC00809405	558	0.40853357652520517	NO	-
2000	ZINC04317740	1961	0.4085022470103083	NO	-
2001	ZINC02737585	1130	0.4084632891658123	NO	-
2002	ZINC04488323	2049	0.4084591269261454	NO	-
2003	ZINC04464814	2016	0.4084135633806494	NO	-
2004	ZINC03969364	1762	0.40831334893399984	NO	-
2005	ZINC03398403	1293	0.40827927325763497	NO	-
2006	ZINC03191456	1217	0.408259864883675	NO	-
2007	ZINC03967863	1749	0.40803396376123957	NO	-
2008	ZINC04429509	1991	0.4078367217512442	NO	-
2009	ZINC04465794	2024	0.40763474822978024	NO	-
2010	ZINC01690047	881	0.4075837788332073	NO	-
2011	ZINC01055888	654	0.40737442531494905	NO	-
2012	ZINC00948458	612	0.4067583923127784	NO	-
2013	ZINC03885399	1631	0.406710513884109	NO	-
2014	ZINC01091063	677	0.40656613492690774	NO	-
2015	ZINC01489524	837	0.4065073593620972	NO	-
2016	ZINC03885403	1635	0.4064371292667039	NO	-
2017	ZINC04316941	1954	0.4061769089488351	NO	-
2018	ZINC00676471	497	0.4059006685999372	NO	-
2019	ZINC04131200	1891	0.40588332841003516	NO	-
2020	ZINC03969515	1763	0.4056319125176646	NO	-
2021	ZINC02366591	1038	0.40549563478203215	NO	-
2022	ZINC02355945	1028	0.4053218968216695	NO	-
2023	ZINC02366590	1037	0.40514536501844084	NO	-
2024	ZINC00484384	349	0.4048377243304226	NO	-
2025	ZINC03250759	1240	0.40473704933404414	NO	-
2026	ZINC01150869	704	0.40465442730819207	NO	-
2027	ZINC00240440	173	0.4043356888427869	NO	-
2028	ZINC03577161	1405	0.40415298955579765	NO	-
2029	ZINC03855459	1533	0.40414039288843806	NO	-
2030	ZINC00716305	504	0.40322305989084795	NO	-
2031	ZINC00716307	505	0.40314846370544044	NO	-
2032	ZINC04316746	1952	0.40286809089405223	NO	-
2033	ZINC01009031	637	0.40261041645581674	NO	-
2034	ZINC03968693	1752	0.40260360411066975	NO	-
2035	ZINC03885403	1634	0.40254767062444574	NO	-
2036	ZINC03814441	24	0.4024371200970725	YES	14
2037	ZINC04189180	1904	0.40218027426589414	NO	-
2038	ZINC02708086	1121	0.4020563882845369	NO	-
2039	ZINC03885399	1630	0.4019929734397764	NO	-
2040	ZINC02815897	1148	0.40183780515011186	NO	-
2041	ZINC04001046	1854	0.4014221179645543	NO	-
2042	ZINC03451937	1337	0.4010705040571814	NO	-
2043	ZINC04001225	1857	0.4006220276160478	NO	-
2044	ZINC02871334	1163	0.4005669806044038	NO	-
2045	ZINC00111293	89	0.40032473468569096	NO	-
2046	ZINC01902225	909	0.3998635669281338	NO	-
2047	ZINC02251491	996	0.39955753463961574	NO	-
2048	ZINC03814440	27	0.39941505391909915	YES	15
2049	ZINC01076219	667	0.3990070848397037	NO	-
2050	ZINC01055805	653	0.3987400873639502	NO	-
2051	ZINC02755015	1134	0.3985981547935745	NO	-
2052	ZINC01118516	680	0.3974926039399282	NO	-
2053	ZINC03971214	1781	0.3969707265174315	NO	-
2054	ZINC01770633	894	0.39610287321658727	NO	-
2055	ZINC01054225	651	0.3960491086754287	NO	-
2056	ZINC03480404	1359	0.39591930000344594	NO	-
2057	ZINC03867507	1590	0.39588273549518055	NO	-
2058	ZINC04465605	2023	0.39588273549518055	NO	-
2059	ZINC03885403	1633	0.3956822995396767	NO	-
2060	ZINC03885399	1629	0.39558764856035883	NO	-
2061	ZINC04280317	1944	0.39546641971894153	NO	-
2062	ZINC01177943	713	0.39539207771657153	NO	-
2063	ZINC03991922	1836	0.39483357478957304	NO	-
2064	ZINC04464215	2013	0.39483357478957304	NO	-
2065	ZINC03474356	1349	0.3947452767042547	NO	-
2066	ZINC01768737	892	0.39454624280375905	NO	-
2067	ZINC03946515	1734	0.3944165165009768	NO	-
2068	ZINC01149065	702	0.39438469411967375	NO	-
2069	ZINC03859309	1573	0.39434785258748417	NO	-
2070	ZINC00613475	464	0.39424246178608435	NO	-
2071	ZINC01410157	776	0.3942217268531345	NO	-
2072	ZINC01410159	777	0.3942171791721891	NO	-
2073	ZINC01269215	738	0.39362835419846187	NO	-
2074	ZINC03474387	1350	0.39358584301312877	NO	-
2075	ZINC04000920	1853	0.39355401499163445	NO	-
2076	ZINC03857449	1550	0.3934492657100294	NO	-
2077	ZINC03264694	1250	0.3929931698041383	NO	-
2078	ZINC04459670	2008	0.39290636968600245	NO	-
2079	ZINC03234083	1231	0.39216328894551905	NO	-
2080	ZINC02206143	955	0.391805786181607	NO	-
2081	ZINC00182207	130	0.3907286847840724	NO	-
2082	ZINC03352709	1276	0.3897528137453996	NO	-
2083	ZINC01261422	737	0.3884942395452653	NO	-
2084	ZINC04517096	2058	0.38840050100791573	NO	-
2085	ZINC01170602	710	0.3880035820595591	NO	-
2086	ZINC03612561	1434	0.3871654599492142	NO	-
2087	ZINC02222691	968	0.38713439179141906	NO	-
2088	ZINC01188054	716	0.38712466959040664	NO	-
2089	ZINC03127361	1211	0.3858149334949177	NO	-
2090	ZINC04460363	2012	0.3857947703888898	NO	-
2091	ZINC03929451	1725	0.3850421476006253	NO	-
2092	ZINC01508268	848	0.383764693037981	NO	-
2093	ZINC03852768	1497	0.383491816814723	NO	-
2094	ZINC00420818	289	0.3831176886249508	NO	-
2095	ZINC02736849	1129	0.3827948623475141	NO	-
2096	ZINC04617747	26	0.38245414999284116	YES	14
2097	ZINC02263907	997	0.3818610350161868	NO	-
2098	ZINC03918624	1724	0.38155319409831	NO	-
2099	ZINC04517027	2057	0.37875793044005307	NO	-
2100	ZINC02490475	1073	0.37862470124631553	NO	-
2101	ZINC02490472	1072	0.3783578863185639	NO	-
2102	ZINC02090285	939	0.3781845864850239	NO	-
2103	ZINC02914418	1187	0.37787411328513937	NO	-
2104	ZINC01757601	889	0.3775332648286129	NO	-
2105	ZINC01757600	888	0.3773345755316486	NO	-
2106	ZINC04143893	1895	0.3757630684257502	NO	-
2107	ZINC02394847	1045	0.3751762267319136	NO	-
2108	ZINC00989378	628	0.3745592129694098	NO	-
2109	ZINC01820117	900	0.37442486065178004	NO	-
2110	ZINC01820118	901	0.3736402919151373	NO	-
2111	ZINC04517145	2059	0.36618052674132917	NO	-
2112	ZINC01817178	899	0.36477152056638573	NO	-
2113	ZINC03814479	8	0.3643591526570477	YES	4
2114	ZINC02391227	1041	0.36345959557558605	NO	-
2115	ZINC03979959	1809	0.3485811290337753	NO	-
2116	ZINC03979959	1810	0.34650965399187295	NO	-
2117	ZINC02652000	1106	0.3429438842899132	NO	-
