# Supplementary material for: Optimal assignment methods for ligand-based virtual screening
Source: J Cheminform. 2009 Aug 25;1:14. doi: 10.1186/1758-2946-1-14 (PMC2820492; doi:10.1186/1758-2946-1-14)
Supplement: Additional file 2 — Archive of the result files. The file Results.tar.gz is a Gzip compressed Tar archive containing the results file of each method for each data set. The result files are tab-separated plain text files including the following information: method name, active data set with size, cluster information and the distribution of the molecules over the clusters, decoy data set with size, ratio active:decoy, AUC, awAUC, BEDROC scores for predefined alpha values as suggested by Truchon and Bayly [63], relative enrichment factor [67], ROC enrichments, awROC enrichments at predefined false positive fractions, chemotype enrichment, ROC data points, and the ranking of each structure. [file 1758-2946-1-14-S2.zip › Results/OAK.SQ.DUD=cox2.Q.COX2_S58.sdf.A.DUD_cox2_clustered_I_MM.sdf.D.DUD_cox2_decoys_ID_pass_MWPass_I_MM.s0000644]

###################################################################################################
# Screening Result File
# User: jahn
# Method used: OAK
> <Method_Name>
OAK
# Screening mode: Single Query Screening
#	Calculations performed: 12818
#	Start time of the calculation: Fri Mar 06 00:21:48 CET 2009
#	End time of the calculation: Fri Mar 06 00:29:37 CET 2009
# Data set information
#	Query molecule name:	S58 from data set: ./data/queries/COX2_S58.sdf
#	Active data set: /rahome/chemoinf/SVS/data/actives/DUD_cox2_clustered_I_MM.sdf with cluster information
#		Size: 212 molecules
#		Number of clusters: 44
#		Cluster Summery:
#			Cluster number	# molecules	% of actives
#			1		1		0.472
#			2		4		1.887
#			3		10		4.717
#			4		3		1.415
#			5		3		1.415
#			6		1		0.472
#			7		99		46.698
#			8		1		0.472
#			9		1		0.472
#			10		16		7.547
#			11		1		0.472
#			12		2		0.943
#			13		3		1.415
#			14		5		2.358
#			15		3		1.415
#			16		9		4.245
#			17		6		2.83
#			18		1		0.472
#			19		7		3.302
#			20		6		2.83
#			21		2		0.943
#			22		2		0.943
#			23		1		0.472
#			24		1		0.472
#			25		1		0.472
#			26		1		0.472
#			27		1		0.472
#			28		1		0.472
#			29		4		1.887
#			30		1		0.472
#			31		1		0.472
#			32		1		0.472
#			33		1		0.472
#			34		1		0.472
#			35		2		0.943
#			36		1		0.472
#			37		1		0.472
#			38		1		0.472
#			39		1		0.472
#			40		1		0.472
#			41		1		0.472
#			42		1		0.472
#			43		1		0.472
#			44		1		0.472
#	Decoy data set: /rahome/chemoinf/SVS/data/decoys/DUD_cox2_decoys_ID_pass_MWPass_I_MM.sdf
#		Size: 12606 molecules
#	Ratio actives : decoys
#		1.0 : 59.4623
#	The active and decoy data set were part of the DUD with problem identifier: cox2
> <AUC>
#	 ROC AUC
	0.8794876054828638
> <awAUC>
#	 ROC awAUC
	0.7657447842752595
> <BEDROC Scores>
#	Alpha Values	BEDROC Scores	Literature: J. Chem. Inf. Model., Vol. 47, No. 2, 2007, 488-508
	106.9	0.6675
	100.0	0.662
	53.6	0.6401
	50.0	0.6406
	32.2	0.6548
	20.0	0.6852
	16.1	0.7018
	10.0	0.7403
	8.0	0.7581
> <Relative enrichment factor>
#	Fraction dataset	Enrichment factor	 Literature: DOI: 10.1021/ci800303k
	0.0010	93.61834919644251
	0.01	68.65345607739117
	0.02	54.24528301886792
	0.05	67.45283018867924
	0.1	80.66037735849056
	0.2	84.43396226415095
	0.25	86.79245283018868
> <ROC Enrichments>
#	True decoy fraction	Enrichment	Literature: J Comput Aided Mol Des (2008) 22:133-139
	0.1	288.1632801161103
	0.5	88.2642983490566
	1.0	52.90736889020948
	2.0	29.848646431501233
	5.0	13.946775109888465
	10.0	8.15778881690183
> <awROC Enrichments>
#	Decoy fraction	Enrichment
	0.1	102.05111555111564
	0.5	25.709147135416718
	1.0	17.198431162013865
	2.0	14.112958887291905
	5.0	9.034961340825056
	10.0	5.940493355441814
> <Chemotype enrichment>
#	% data set	% active cluster	Literature: http://dud.docking.org/wombat/
	0.0	0.0
	0.0080	0.0
	0.0080	2.273
	0.179	2.273
	0.179	4.545
	0.226	4.545
	0.226	6.818
	0.421	6.818
	0.421	9.091
	0.491	9.091
	0.491	11.364
	0.507	11.364
	0.507	13.636
	0.944	13.636
	0.944	15.909
	0.952	15.909
	0.952	18.182
	1.412	18.182
	1.412	20.455
	1.513	20.455
	1.513	22.727
	2.372	22.727
	2.372	25.0
	2.832	25.0
	2.832	27.273
	2.926	27.273
	2.926	29.545
	2.949	29.545
	2.949	31.818
	3.409	31.818
	3.409	34.091
	3.753	34.091
	3.753	36.364
	3.76	36.364
	3.76	38.636
	4.135	38.636
	4.135	40.909
	4.221	40.909
	4.221	43.182
	5.188	43.182
	5.188	45.455
	5.445	45.455
	5.445	47.727
	5.875	47.727
	5.875	50.0
	6.655	50.0
	6.655	52.273
	7.029	52.273
	7.029	54.545
	7.614	54.545
	7.614	56.818
	7.934	56.818
	7.934	59.091
	8.402	59.091
	8.402	61.364
	9.994	61.364
	9.994	63.636
	11.336	63.636
	11.336	65.909
	11.562	65.909
	11.562	68.182
	17.218	68.182
	17.218	70.455
	22.819	70.455
	22.819	72.727
	24.13	72.727
	24.13	75.0
	24.949	75.0
	24.949	77.273
	36.004	77.273
	36.004	79.545
	42.526	79.545
	42.526	81.818
	49.048	81.818
	49.048	84.091
	50.694	84.091
	50.694	86.364
	56.319	86.364
	56.319	88.636
	72.936	88.636
	72.936	90.909
	80.777	90.909
	80.777	93.182
	92.237	93.182
	92.237	95.455
	92.573	95.455
	92.573	97.727
	99.501	97.727
	99.501	100.0
	100.0	100.0
> <ROC curve data>
#	False positive rate	true positive rate
	0.0	0.0
	0.0	0.1698
	1.0E-4	0.1698
	1.0E-4	0.1792
	2.0E-4	0.1792
	2.0E-4	0.2217
	3.0E-4	0.2217
	3.0E-4	0.2453
	5.0E-4	0.2453
	5.0E-4	0.25
	6.0E-4	0.25
	6.0E-4	0.2736
	7.0E-4	0.2736
	7.0E-4	0.2783
	8.0E-4	0.2783
	8.0E-4	0.2925
	9.0E-4	0.2925
	9.0E-4	0.2972
	0.0010	0.2972
	0.0010	0.3066
	0.0013	0.3066
	0.0013	0.3255
	0.0015	0.3255
	0.0015	0.3302
	0.0016	0.3302
	0.0016	0.3443
	0.0017	0.3443
	0.0017	0.3538
	0.0018	0.3538
	0.0018	0.3632
	0.0022	0.3632
	0.0022	0.3679
	0.0024	0.3679
	0.0024	0.3774
	0.0025	0.3774
	0.0025	0.3868
	0.0029	0.3868
	0.0029	0.4009
	0.0030	0.4009
	0.0030	0.4104
	0.0031	0.4104
	0.0031	0.4151
	0.0034	0.4151
	0.0034	0.4245
	0.0035	0.4245
	0.0035	0.4292
	0.0036	0.4292
	0.0036	0.434
	0.0038	0.434
	0.0038	0.4387
	0.0044	0.4387
	0.0044	0.4434
	0.0045	0.4434
	0.0045	0.4481
	0.0052	0.4481
	0.0052	0.4575
	0.0053	0.4575
	0.0053	0.4623
	0.0056	0.4623
	0.0056	0.467
	0.0062	0.467
	0.0062	0.4717
	0.0063	0.4717
	0.0063	0.4764
	0.0073	0.4764
	0.0073	0.4811
	0.0074	0.4811
	0.0074	0.4858
	0.0075	0.4858
	0.0075	0.4906
	0.0076	0.4906
	0.0076	0.4953
	0.0079	0.4953
	0.0079	0.5094
	0.0083	0.5094
	0.0083	0.5142
	0.0084	0.5142
	0.0084	0.5189
	0.0086	0.5189
	0.0086	0.5236
	0.0090	0.5236
	0.0090	0.533
	0.0103	0.533
	0.0103	0.5377
	0.0109	0.5377
	0.0109	0.5425
	0.0113	0.5425
	0.0113	0.5472
	0.0136	0.5472
	0.0136	0.5519
	0.0144	0.5519
	0.0144	0.5566
	0.0147	0.5566
	0.0147	0.566
	0.0153	0.566
	0.0153	0.5708
	0.0156	0.5708
	0.0156	0.5755
	0.0179	0.5755
	0.0179	0.5802
	0.019	0.5802
	0.019	0.5849
	0.0193	0.5849
	0.0193	0.5896
	0.0198	0.5896
	0.0198	0.5943
	0.0199	0.5943
	0.0199	0.5991
	0.0206	0.5991
	0.0206	0.6038
	0.0221	0.6038
	0.0221	0.6085
	0.0232	0.6085
	0.0232	0.6132
	0.0243	0.6132
	0.0243	0.6226
	0.0245	0.6226
	0.0245	0.6274
	0.0251	0.6274
	0.0251	0.6321
	0.0268	0.6321
	0.0268	0.6368
	0.0274	0.6368
	0.0274	0.6462
	0.0279	0.6462
	0.0279	0.6509
	0.031	0.6509
	0.031	0.6557
	0.0315	0.6557
	0.0315	0.6604
	0.0317	0.6604
	0.0317	0.6651
	0.0336	0.6651
	0.0336	0.6698
	0.0373	0.6698
	0.0373	0.6745
	0.0413	0.6745
	0.0413	0.6792
	0.0427	0.6792
	0.0427	0.684
	0.0438	0.684
	0.0438	0.6887
	0.0443	0.6887
	0.0443	0.6934
	0.048	0.6934
	0.048	0.6981
	0.0503	0.6981
	0.0503	0.7028
	0.0536	0.7028
	0.0536	0.7075
	0.0541	0.7075
	0.0541	0.7123
	0.0544	0.7123
	0.0544	0.7217
	0.0554	0.7217
	0.0554	0.7264
	0.0558	0.7264
	0.0558	0.7311
	0.0561	0.7311
	0.0561	0.7358
	0.059	0.7358
	0.059	0.7406
	0.0605	0.7406
	0.0605	0.7453
	0.064	0.7453
	0.064	0.75
	0.0647	0.75
	0.0647	0.7594
	0.0678	0.7594
	0.0678	0.7642
	0.0686	0.7642
	0.0686	0.7689
	0.0724	0.7689
	0.0724	0.7736
	0.0753	0.7736
	0.0753	0.7783
	0.0763	0.7783
	0.0763	0.783
	0.0812	0.783
	0.0812	0.7877
	0.0845	0.7877
	0.0845	0.7925
	0.0858	0.7925
	0.0858	0.7972
	0.0878	0.7972
	0.0878	0.8019
	0.0881	0.8019
	0.0881	0.8066
	0.0909	0.8066
	0.0909	0.8113
	0.0954	0.8113
	0.0954	0.816
	0.1015	0.816
	0.1015	0.8208
	0.1037	0.8208
	0.1037	0.8255
	0.1057	0.8255
	0.1057	0.8302
	0.1189	0.8302
	0.1189	0.8349
	0.1213	0.8349
	0.1213	0.8396
	0.1609	0.8396
	0.1609	0.8443
	0.2112	0.8443
	0.2112	0.8491
	0.2176	0.8491
	0.2176	0.8585
	0.2308	0.8585
	0.2308	0.8632
	0.2391	0.8632
	0.2391	0.8679
	0.3514	0.8679
	0.3514	0.8726
	0.3943	0.8726
	0.3943	0.8774
	0.4027	0.8774
	0.4027	0.8821
	0.4175	0.8821
	0.4175	0.8868
	0.4837	0.8868
	0.4837	0.8915
	0.4883	0.8915
	0.4883	0.8962
	0.4912	0.8962
	0.4912	0.9009
	0.5002	0.9009
	0.5002	0.9057
	0.5574	0.9057
	0.5574	0.9104
	0.6256	0.9104
	0.6256	0.9151
	0.6504	0.9151
	0.6504	0.9198
	0.7261	0.9198
	0.7261	0.9245
	0.8057	0.9245
	0.8057	0.9292
	0.8216	0.9292
	0.8216	0.934
	0.8344	0.934
	0.8344	0.9387
	0.8696	0.9387
	0.8696	0.9434
	0.8788	0.9434
	0.8788	0.9481
	0.8843	0.9481
	0.8843	0.9528
	0.9218	0.9528
	0.9218	0.9575
	0.9251	0.9575
	0.9251	0.9623
	0.9469	0.9623
	0.9469	0.967
	0.9474	0.967
	0.9474	0.9717
	0.9925	0.9717
	0.9925	0.9764
	0.9952	0.9764
	0.9952	0.9811
	0.9953	0.9811
	0.9953	0.9858
	0.9981	0.9858
	0.9981	0.9906
	1.0	0.9906
	1.0	1.0
> <Screening Table>
# Rank	Mol name	Index in data set	Similarity 2 query	Active	Cluster number
1	ZINC03814824	86	0.8701416160810821	YES	7
2	ZINC02570895	87	0.869295648329918	YES	7
3	ZINC03814705	90	0.868901418201972	YES	7
4	ZINC03814722	91	0.8681997557138617	YES	7
5	ZINC03814698	92	0.8677935162432584	YES	7
6	ZINC03814699	94	0.8549652141835674	YES	7
7	ZINC03814585	88	0.8541678156362741	YES	7
8	ZINC03814697	89	0.8540679919097377	YES	7
9	ZINC03814586	64	0.8528691481396549	YES	7
10	ZINC03814704	96	0.8528619764187639	YES	7
11	ZINC03814706	97	0.8509834889678318	YES	7
12	ZINC03814702	99	0.8489833399624926	YES	7
13	ZINC03814718	93	0.8390507031210536	YES	7
14	ZINC03814595	83	0.8384397978217532	YES	7
15	ZINC03814594	81	0.8376829958579295	YES	7
16	ZINC03814701	101	0.8358591968634808	YES	7
17	ZINC03814703	116	0.8341636571525877	YES	7
18	ZINC03814707	115	0.8334752632528369	YES	7
19	ZINC00601195	71	0.8325084069535678	YES	7
20	ZINC03814580	61	0.8314887382717425	YES	7
21	ZINC03814725	52	0.8312136410616637	YES	7
22	ZINC03814622	80	0.8250472494323229	YES	7
23	ZINC03814509	199	0.8214228269718308	YES	33
24	ZINC03814721	103	0.8212944429631205	YES	7
25	ZINC03814625	77	0.8198127741784949	YES	7
26	ZINC03814621	74	0.819752664274394	YES	7
27	ZINC03814687	111	0.8178006412454499	YES	7
28	ZINC03814708	112	0.8151603296627359	YES	7
29	ZINC03814696	165	0.8141461759369077	YES	17
30	ZINC03814582	106	0.8140285654784911	YES	7
31	ZINC03814624	78	0.8137171406522619	YES	7
32	ZINC00841383	85	0.8135757106824598	YES	7
33	ZINC00601196	84	0.8104592094774028	YES	7
34	ZINC03814612	98	0.8090319831508226	YES	7
35	ZINC03814760	95	0.8078656501200848	YES	7
36	ZINC03814590	105	0.8072407594900961	YES	7
37	ZINC03392404	7906	0.8067134100563402	NO	-
38	ZINC03814588	104	0.8059066875665373	YES	7
39	ZINC03814620	82	0.8038288055484076	YES	7
40	ZINC01034673	2644	0.8010861409244701	NO	-
41	ZINC03814571	117	0.8005486294183279	YES	7
42	ZINC03814611	109	0.7990499430736471	YES	7
43	ZINC03814583	114	0.7986013558083997	YES	7
44	ZINC00602119	69	0.7981644974052579	YES	7
45	ZINC03814686	119	0.798036784885682	YES	7
46	ZINC03814623	79	0.7957073832158595	YES	7
47	ZINC03814710	120	0.7944598525205044	YES	7
48	ZINC03814609	110	0.7938706331396127	YES	7
49	ZINC00598647	705	0.7933103299357771	NO	-
50	ZINC03814616	75	0.7925596506799685	YES	7
51	ZINC01424652	3921	0.7905387850660391	NO	-
52	ZINC03814614	107	0.7903524248918136	YES	7
53	ZINC00607803	102	0.7894833586644898	YES	7
54	ZINC03814630	169	0.7892572208190836	YES	19
55	ZINC00020207	39	0.783649633883358	YES	7
56	ZINC03814515	167	0.7783352142189371	YES	17
57	ZINC03277514	7408	0.7756227055750814	NO	-
58	ZINC02243966	4820	0.7753497764204824	NO	-
59	ZINC03814591	113	0.7745056634043378	YES	7
60	ZINC01489236	4146	0.774491608402357	NO	-
61	ZINC03814604	166	0.773759061564413	YES	17
62	ZINC00593361	695	0.7735104271707721	NO	-
63	ZINC03814628	207	0.7708710931583104	YES	40
64	ZINC03814724	164	0.7702135219585392	YES	17
65	ZINC01489152	204	0.7700938472648488	YES	37
66	ZINC00841385	170	0.7696594584712687	YES	19
67	ZINC00593412	696	0.7647402180628883	NO	-
68	ZINC03814636	175	0.7641901687641324	YES	19
69	ZINC01502678	4192	0.7636237974390833	NO	-
70	ZINC00601201	50	0.7613154326798184	YES	7
71	ZINC00022443	23	0.7575311039997881	YES	7
72	ZINC03814715	42	0.7563860453423175	YES	7
73	ZINC03959408	11051	0.7562403344080916	NO	-
74	ZINC00020206	53	0.753390750781356	YES	7
75	ZINC01037613	2682	0.7517981401267037	NO	-
76	ZINC03819970	9536	0.7515839330952762	NO	-
77	ZINC00602158	33	0.7512907159842335	YES	7
78	ZINC03814657	66	0.7502492656368718	YES	7
79	ZINC00841601	1755	0.7489178732919289	NO	-
80	ZINC01428301	3941	0.7486186355641059	NO	-
81	ZINC01381982	3796	0.7465563579718867	NO	-
82	ZINC03814633	172	0.7458801220147139	YES	19
83	ZINC03814634	173	0.7453471000656836	YES	19
84	ZINC03814635	174	0.7453332103481828	YES	19
85	ZINC03814617	56	0.7447294528613031	YES	7
86	ZINC01463394	4076	0.7422149315568785	NO	-
87	ZINC02791908	6200	0.7405429577159075	NO	-
88	ZINC00835945	1718	0.7398113921500156	NO	-
89	ZINC03814684	58	0.738985430996147	YES	7
90	ZINC01495694	4165	0.7342648266203688	NO	-
91	ZINC00006916	30	0.734035427644075	YES	7
92	ZINC03814711	44	0.7338845219281575	YES	7
93	ZINC03814712	68	0.7321671110270703	YES	7
94	ZINC03179204	7190	0.7302162959794541	NO	-
95	ZINC00008604	35	0.7288335111326929	YES	7
96	ZINC02789890	6186	0.7280324325906941	NO	-
97	ZINC03814632	171	0.7275210775660423	YES	19
98	ZINC01502649	4191	0.7263580206516528	NO	-
99	ZINC03814600	41	0.7253555115277283	YES	7
100	ZINC00602593	34	0.7250669844976777	YES	7
101	ZINC02643962	5632	0.7247017836648172	NO	-
102	ZINC00593746	699	0.7246059173641061	NO	-
103	ZINC03997581	11428	0.7225202693606592	NO	-
104	ZINC03179204	7191	0.7214540815842407	NO	-
105	ZINC01501206	4187	0.719589410319061	NO	-
106	ZINC03814716	51	0.7190247099256988	YES	7
107	ZINC01033896	2637	0.7188935360824067	NO	-
108	ZINC01501208	4188	0.718763667707793	NO	-
109	ZINC00581585	45	0.7175048711066101	YES	7
110	ZINC03814713	76	0.7167526106625499	YES	7
111	ZINC01489250	4147	0.7161981240696019	NO	-
112	ZINC02722175	6012	0.7126170758114275	NO	-
113	ZINC03814551	24	0.711206394972205	YES	7
114	ZINC00006694	28	0.710571160432594	YES	7
115	ZINC00667327	1011	0.7093300071311072	NO	-
116	ZINC00592878	685	0.7088291028764385	NO	-
117	ZINC00583673	656	0.7085515362692595	NO	-
118	ZINC03087642	7152	0.7082507123194941	NO	-
119	ZINC03814717	49	0.7079104910849326	YES	7
120	ZINC03809502	9517	0.7078902587169462	NO	-
121	ZINC00838698	160	0.7073743114637804	YES	16
122	ZINC03814681	132	0.7068358730383998	YES	10
123	ZINC02940435	6858	0.7067654150409955	NO	-
124	ZINC00021455	46	0.7065382246477524	YES	7
125	ZINC03814714	100	0.7060997003809125	YES	7
126	ZINC04307075	11987	0.7050161587020922	NO	-
127	ZINC03814693	59	0.7048699378779226	YES	7
128	ZINC03336359	7611	0.7037913344252009	NO	-
129	ZINC04248501	11850	0.7032422016709057	NO	-
130	ZINC01463364	4075	0.7030530975981091	NO	-
131	ZINC01080515	3000	0.7025316776916934	NO	-
132	ZINC03814682	133	0.7024840008412033	YES	10
133	ZINC03814507	72	0.7021959030987855	YES	7
134	ZINC03332191	7590	0.7020334224959184	NO	-
135	ZINC03814581	62	0.7020081084262928	YES	7
136	ZINC02865661	6441	0.7017668697550185	NO	-
137	ZINC03814618	55	0.7016822199629583	YES	7
138	ZINC03468579	8366	0.7015515814290202	NO	-
139	ZINC03809502	9518	0.7015431490013223	NO	-
140	ZINC01512467	4243	0.7008374638881373	NO	-
141	ZINC03814661	123	0.700680370069211	YES	10
142	ZINC01499914	4181	0.7003911882402979	NO	-
143	ZINC00693599	1124	0.7003103703340761	NO	-
144	ZINC01201043	3520	0.7001130210547951	NO	-
145	ZINC03368423	7768	0.699982918721962	NO	-
146	ZINC01513112	4246	0.6996926006817278	NO	-
147	ZINC01033893	2636	0.6994883594957871	NO	-
148	ZINC03961768	11058	0.6992892246340149	NO	-
149	ZINC03814570	43	0.6985916251660969	YES	7
150	ZINC01038101	2691	0.6980697018351385	NO	-
151	ZINC01385703	3809	0.6977428895635083	NO	-
152	ZINC03814548	73	0.6976078792464567	YES	7
153	ZINC01519455	4292	0.6967546861042384	NO	-
154	ZINC01029454	2596	0.6967217698534492	NO	-
155	ZINC03997654	11430	0.6966668151140164	NO	-
156	ZINC01178441	3453	0.6965304164162459	NO	-
157	ZINC03675973	9466	0.6964344479202274	NO	-
158	ZINC03490531	8456	0.6963084226279215	NO	-
159	ZINC02631219	5582	0.6959797964433866	NO	-
160	ZINC00667741	1012	0.6954201266671288	NO	-
161	ZINC00007588	25	0.6952495800908248	YES	7
162	ZINC03340820	7631	0.6936169752502752	NO	-
163	ZINC00601816	154	0.6929435115663443	YES	16
164	ZINC01499924	4184	0.6927171779661354	NO	-
165	ZINC03814816	155	0.6924893491576254	YES	16
166	ZINC02940430	6857	0.6923899048341023	NO	-
167	ZINC00631201	824	0.6922517402612518	NO	-
168	ZINC01392436	3832	0.692063260332446	NO	-
169	ZINC03814662	124	0.6920398459707784	YES	10
170	ZINC02217028	4747	0.6918422469265151	NO	-
171	ZINC02217026	4746	0.6918084105836173	NO	-
172	ZINC00841599	1754	0.6915494717658923	NO	-
173	ZINC02713232	5885	0.6911499228261416	NO	-
174	ZINC02763732	6120	0.690789376363067	NO	-
175	ZINC01039211	2700	0.6906096604027239	NO	-
176	ZINC01540203	4301	0.6904288087533768	NO	-
177	ZINC00937626	2173	0.6902692196983329	NO	-
178	ZINC00021008	40	0.6901575548486687	YES	7
179	ZINC00818895	1610	0.6891711734627168	NO	-
180	ZINC01519454	4291	0.6889903630735106	NO	-
181	ZINC03814773	185	0.688866681676385	YES	22
182	ZINC03675972	9465	0.688663579320572	NO	-
183	ZINC00585753	657	0.6877599498827612	NO	-
184	ZINC04420379	12216	0.6873753834145938	NO	-
185	ZINC02483847	5332	0.6866450380462233	NO	-
186	ZINC01394387	3842	0.6866233897892494	NO	-
187	ZINC00734141	1264	0.686554907893777	NO	-
188	ZINC01519453	4290	0.6863028497760653	NO	-
189	ZINC02804945	6304	0.6858092082088484	NO	-
190	ZINC01030880	2610	0.6854110905689664	NO	-
191	ZINC00118276	135	0.6853531773836637	NO	-
192	ZINC02870575	6459	0.6852645809010252	NO	-
193	ZINC03283071	7423	0.6851561452828054	NO	-
194	ZINC03814534	194	0.6848085243778317	YES	29
195	ZINC03186686	7202	0.6845255234565797	NO	-
196	ZINC00006596	26	0.6842661276972309	YES	7
197	ZINC03675971	9464	0.6841509356803689	NO	-
198	ZINC02726543	6034	0.68343274922726	NO	-
199	ZINC03814778	156	0.6829752805815923	YES	16
200	ZINC03290177	7448	0.6828752761626727	NO	-
201	ZINC00601817	153	0.682868272108896	YES	16
202	ZINC02957660	6941	0.6828586474238123	NO	-
203	ZINC04002427	11468	0.6826911082468164	NO	-
204	ZINC01039669	2701	0.6824762555028693	NO	-
205	ZINC00838696	159	0.6823733490919456	YES	16
206	ZINC03814812	157	0.6822927076035592	YES	16
207	ZINC01033448	2631	0.6817800753540239	NO	-
208	ZINC03814815	158	0.6817272805811946	YES	16
209	ZINC01027061	2578	0.6812038368434442	NO	-
210	ZINC01327462	3697	0.6811471197804326	NO	-
211	ZINC01388620	3817	0.6810804654716076	NO	-
212	ZINC03908063	11009	0.6810733325249501	NO	-
213	ZINC03814671	131	0.6806635779233097	YES	10
214	ZINC01032939	2626	0.680580318203799	NO	-
215	ZINC00794504	1423	0.6804193660429604	NO	-
216	ZINC03814673	135	0.6801226119029581	YES	10
217	ZINC04002427	11470	0.6799690321231019	NO	-
218	ZINC02792147	6205	0.679923593620093	NO	-
219	ZINC03814802	129	0.6797994243111395	YES	10
220	ZINC03169449	7181	0.6792733607875088	NO	-
221	ZINC02957684	6944	0.6789670589468403	NO	-
222	ZINC01034674	2645	0.6789496448733567	NO	-
223	ZINC01141166	3291	0.67880278730637	NO	-
224	ZINC02947602	6880	0.6785567282984073	NO	-
225	ZINC01035146	2655	0.67852207652457	NO	-
226	ZINC03814748	63	0.6782697883521885	YES	7
227	ZINC03814663	130	0.67773792372319	YES	10
228	ZINC01032807	2624	0.6776671880372717	NO	-
229	ZINC02795422	6245	0.6776457028374151	NO	-
230	ZINC03217835	7254	0.6776355768498142	NO	-
231	ZINC01033448	2632	0.6770332691351899	NO	-
232	ZINC00668158	1016	0.6769525297105625	NO	-
233	ZINC01499917	4182	0.6765907684837247	NO	-
234	ZINC00924229	2139	0.6761735646661597	NO	-
235	ZINC02713238	5887	0.6759064317352471	NO	-
236	ZINC01032939	2627	0.6757512041627268	NO	-
237	ZINC03562124	9000	0.6751574201232643	NO	-
238	ZINC01514699	4255	0.6746155483684765	NO	-
239	ZINC00682476	1096	0.6742515205057269	NO	-
240	ZINC02646101	5647	0.6741450796019614	NO	-
241	ZINC03554337	8949	0.6741093745085324	NO	-
242	ZINC03561026	8993	0.6738707865764217	NO	-
243	ZINC03856406	10247	0.6738265283811066	NO	-
244	ZINC03814549	118	0.6731542060688745	YES	7
245	ZINC02523782	5408	0.6730405434165687	NO	-
246	ZINC02957742	6946	0.672975041785591	NO	-
247	ZINC03970495	11183	0.6729160847873704	NO	-
248	ZINC01123207	3178	0.6728443204330488	NO	-
249	ZINC03334751	7601	0.6725474961654191	NO	-
250	ZINC01025382	2568	0.6724379688179563	NO	-
251	ZINC02499522	5354	0.6723856235594957	NO	-
252	ZINC01047621	2766	0.6722267399695147	NO	-
253	ZINC03814558	70	0.6719143640839236	YES	7
254	ZINC01077613	2975	0.6718099190911524	NO	-
255	ZINC03558447	8971	0.671797514357358	NO	-
256	ZINC01040269	2711	0.6715355880880187	NO	-
257	ZINC01431363	3960	0.671242924239645	NO	-
258	ZINC01431362	3959	0.6712104639299827	NO	-
259	ZINC03814574	192	0.6710452475607055	YES	29
260	ZINC03186689	7203	0.6709919946148432	NO	-
261	ZINC01432689	3968	0.6708446103888426	NO	-
262	ZINC00537777	584	0.6707564701309119	NO	-
263	ZINC03498954	8590	0.6706075431912407	NO	-
264	ZINC01394389	3843	0.6700778997983152	NO	-
265	ZINC01222274	3569	0.6700601525770367	NO	-
266	ZINC02800033	6269	0.6698056840589663	NO	-
267	ZINC04077524	11574	0.6696826213332852	NO	-
268	ZINC01515599	4257	0.6687277886542926	NO	-
269	ZINC01397423	3855	0.6685525162937457	NO	-
270	ZINC01502625	4190	0.6685244190715914	NO	-
271	ZINC01038100	2690	0.6680614764088483	NO	-
272	ZINC02792154	6206	0.6679520974162193	NO	-
273	ZINC04445668	12274	0.6672851650257329	NO	-
274	ZINC01107845	3065	0.6672280840082118	NO	-
275	ZINC01040331	2722	0.6672006351192477	NO	-
276	ZINC03868448	10834	0.6667470988693598	NO	-
277	ZINC02867163	6443	0.6665881836336944	NO	-
278	ZINC02640989	5624	0.6663476345387276	NO	-
279	ZINC01402155	3871	0.6663420062436555	NO	-
280	ZINC01384070	3797	0.6663397118067027	NO	-
281	ZINC03432232	8085	0.6661082068870268	NO	-
282	ZINC01396042	3851	0.6660640363833358	NO	-
283	ZINC02804553	6301	0.6660591433328005	NO	-
284	ZINC01396039	3848	0.6660268478135426	NO	-
285	ZINC03608655	9283	0.6660181207734284	NO	-
286	ZINC01428993	3950	0.6658750540542611	NO	-
287	ZINC00879554	2006	0.665635030678207	NO	-
288	ZINC03814674	136	0.6654742907863103	YES	10
289	ZINC00977626	2377	0.665394753943672	NO	-
290	ZINC03052196	7136	0.6653707136703707	NO	-
291	ZINC02319269	4913	0.6653221273080924	NO	-
292	ZINC02957644	6940	0.6652534453807644	NO	-
293	ZINC04023832	11497	0.6652526936920505	NO	-
294	ZINC01396041	3850	0.6651423273826347	NO	-
295	ZINC01029667	2599	0.6651209643217281	NO	-
296	ZINC02957740	6945	0.6651195755475098	NO	-
297	ZINC03492126	8461	0.6651091245074203	NO	-
298	ZINC01396040	3849	0.6650944274041449	NO	-
299	ZINC03814567	60	0.6649969405506564	YES	7
300	ZINC00851339	1846	0.6648216137018012	NO	-
301	ZINC00905756	2095	0.6643897121218435	NO	-
302	ZINC04315603	12010	0.6641240944680492	NO	-
303	ZINC02794768	6238	0.6639979718923064	NO	-
304	ZINC03814677	200	0.663824204654137	YES	34
305	ZINC03814575	193	0.6636540915776574	YES	29
306	ZINC03239642	7303	0.6632263272964389	NO	-
307	ZINC01136264	3269	0.6632098278692384	NO	-
308	ZINC02347227	4989	0.6631017553861323	NO	-
309	ZINC00703673	1147	0.6630915278161007	NO	-
310	ZINC03435648	8099	0.6630867581726677	NO	-
311	ZINC01503488	4196	0.6628197925155239	NO	-
312	ZINC04347803	12083	0.6621353441918026	NO	-
313	ZINC04089620	11596	0.6621123925962431	NO	-
314	ZINC03814651	22	0.6621019894340737	YES	7
315	ZINC03854254	10057	0.6619058240291519	NO	-
316	ZINC01043410	2745	0.6617398564961776	NO	-
317	ZINC03826461	9550	0.6616710255990801	NO	-
318	ZINC00588134	665	0.6616120620209646	NO	-
319	ZINC00838704	161	0.6613240864852358	YES	16
320	ZINC02863478	6433	0.6612162998792668	NO	-
321	ZINC03216451	7245	0.6612002886184566	NO	-
322	ZINC03626892	9387	0.6611304825858016	NO	-
323	ZINC02639749	5618	0.6609697975670231	NO	-
324	ZINC00947349	2255	0.6605678738742864	NO	-
325	ZINC03447093	8146	0.6602945163016721	NO	-
326	ZINC03676063	9472	0.6600659934690793	NO	-
327	ZINC03626893	9388	0.6599004512744912	NO	-
328	ZINC04225001	11805	0.6598156080165333	NO	-
329	ZINC01028406	2587	0.6597413874041224	NO	-
330	ZINC04023832	11498	0.6593090167718099	NO	-
331	ZINC03308058	7492	0.6592043019388051	NO	-
332	ZINC03326835	7567	0.6591336078519273	NO	-
333	ZINC00933475	2157	0.6590930747153461	NO	-
334	ZINC01020466	2549	0.6587682338043802	NO	-
335	ZINC01393657	3839	0.6587641810754403	NO	-
336	ZINC02455833	5251	0.6586858816442169	NO	-
337	ZINC00594044	701	0.658350896939773	NO	-
338	ZINC03424942	8059	0.6583358364962917	NO	-
339	ZINC03854254	10058	0.6583354149298563	NO	-
340	ZINC02761532	6108	0.6579888829752315	NO	-
341	ZINC04225001	11806	0.6578292016596916	NO	-
342	ZINC03559324	8985	0.6576016378101712	NO	-
343	ZINC01074874	2957	0.6575642591800617	NO	-
344	ZINC03973292	11253	0.6575411632326386	NO	-
345	ZINC03548908	8910	0.6575210447571167	NO	-
346	ZINC02713236	5886	0.657468574571618	NO	-
347	ZINC03609697	9293	0.6574507510817708	NO	-
348	ZINC03340407	7628	0.6573332869405288	NO	-
349	ZINC00579472	125	0.6573173268301992	YES	10
350	ZINC02705768	5841	0.6572791424210759	NO	-
351	ZINC02698852	5815	0.6572285528234681	NO	-
352	ZINC02804036	6297	0.6568365086612119	NO	-
353	ZINC03854263	10063	0.6567028879723891	NO	-
354	ZINC03329659	7574	0.6566002555250327	NO	-
355	ZINC03377466	7832	0.6561378489610253	NO	-
356	ZINC03608324	9276	0.6559870151587699	NO	-
357	ZINC01027149	2579	0.655654508541039	NO	-
358	ZINC00734139	1262	0.6554514460702742	NO	-
359	ZINC02461973	5270	0.655208923367442	NO	-
360	ZINC03867340	10742	0.6551249428328897	NO	-
361	ZINC00429826	489	0.6549470494382447	NO	-
362	ZINC00734140	1263	0.6546357877750214	NO	-
363	ZINC03814683	190	0.6546242958692412	YES	27
364	ZINC03367422	7748	0.6544102500611879	NO	-
365	ZINC02917122	6688	0.6544047522469029	NO	-
366	ZINC00810235	1534	0.6542131659209435	NO	-
367	ZINC03551832	8928	0.6542057016604658	NO	-
368	ZINC03814806	126	0.6539583958856755	YES	10
369	ZINC02863457	6432	0.6536489237578184	NO	-
370	ZINC03266709	7375	0.6531865784682178	NO	-
371	ZINC02973282	6996	0.6531543707691596	NO	-
372	ZINC01393822	3840	0.6528983779049423	NO	-
373	ZINC04297044	11978	0.6528974141076131	NO	-
374	ZINC02664575	5757	0.6527503817259914	NO	-
375	ZINC03814535	208	0.6525817111736201	YES	41
376	ZINC03854267	10065	0.6522794912875949	NO	-
377	ZINC02715825	5922	0.6520782808251647	NO	-
378	ZINC03814676	206	0.6519715608278706	YES	39
379	ZINC00987816	2426	0.651924618925617	NO	-
380	ZINC04276006	11924	0.6518653359175262	NO	-
381	ZINC00718697	1213	0.651856486175791	NO	-
382	ZINC01024250	2561	0.6517330694335757	NO	-
383	ZINC02071327	4596	0.6515983191776766	NO	-
384	ZINC04266423	11892	0.6512652008591038	NO	-
385	ZINC03360345	7721	0.6510455911631177	NO	-
386	ZINC04355595	12105	0.6508403780239673	NO	-
387	ZINC03492124	8460	0.6505516630569552	NO	-
388	ZINC03814675	138	0.6503156555606157	YES	10
389	ZINC02712180	5860	0.6502366634424822	NO	-
390	ZINC03383497	7855	0.6501551055366454	NO	-
391	ZINC03854263	10064	0.6501525351361539	NO	-
392	ZINC02840623	6363	0.6500844330539767	NO	-
393	ZINC03608655	9284	0.6498480004199969	NO	-
394	ZINC03327732	7573	0.6493906590516791	NO	-
395	ZINC01037522	2679	0.6491047800427292	NO	-
396	ZINC01026731	2577	0.6490289626257523	NO	-
397	ZINC03217226	7249	0.6489916212239515	NO	-
398	ZINC01138762	3281	0.6489737501837106	NO	-
399	ZINC03330032	7576	0.6489700450076977	NO	-
400	ZINC02957669	6942	0.6489436914564171	NO	-
401	ZINC03676155	9486	0.6484024555845018	NO	-
402	ZINC01519212	4268	0.648358844294044	NO	-
403	ZINC03332540	7594	0.6482660671849366	NO	-
404	ZINC01495336	4160	0.6481689930506002	NO	-
405	ZINC01026731	2576	0.6480838247537655	NO	-
406	ZINC03854267	10066	0.6479869296931661	NO	-
407	ZINC03814577	195	0.6479542594874218	YES	29
408	ZINC02973110	6989	0.6478700759308832	NO	-
409	ZINC04375991	12134	0.6478477728689286	NO	-
410	ZINC02637107	5607	0.6478101040952954	NO	-
411	ZINC01385507	3804	0.6477998968288525	NO	-
412	ZINC03606304	9273	0.6477183987241626	NO	-
413	ZINC02747795	6084	0.6474858502135017	NO	-
414	ZINC02747795	6085	0.6474858502135017	NO	-
415	ZINC01050103	2784	0.6474655741110235	NO	-
416	ZINC01047949	2769	0.6474488126761396	NO	-
417	ZINC03950538	11046	0.6472756371655732	NO	-
418	ZINC03406264	7962	0.6472747874127635	NO	-
419	ZINC00124106	143	0.6472174564967954	NO	-
420	ZINC01062095	2858	0.6470302009843779	NO	-
421	ZINC04479453	12410	0.6469405758501325	NO	-
422	ZINC00601905	137	0.6467146429469186	YES	10
423	ZINC01308267	3671	0.646596882713885	NO	-
424	ZINC01074517	2955	0.646504972506818	NO	-
425	ZINC02619212	5469	0.6463086812332147	NO	-
426	ZINC00588142	667	0.6462283219522656	NO	-
427	ZINC01028095	2586	0.6460838404825755	NO	-
428	ZINC04392327	12167	0.6460783651272156	NO	-
429	ZINC00897215	2069	0.6459334532303821	NO	-
430	ZINC04347806	12084	0.6457591574664421	NO	-
431	ZINC03554255	8943	0.6457523795297514	NO	-
432	ZINC04622812	12589	0.6456693668599697	NO	-
433	ZINC00789567	1401	0.6456511074438945	NO	-
434	ZINC01295790	3660	0.6456488676495435	NO	-
435	ZINC03938662	11036	0.6455581114910798	NO	-
436	ZINC03630826	9404	0.6452949538082979	NO	-
437	ZINC03814803	196	0.6451273221992361	YES	30
438	ZINC03814804	128	0.6451037698159297	YES	10
439	ZINC04379699	12141	0.6450680671605012	NO	-
440	ZINC04002427	11469	0.6450250042039143	NO	-
441	ZINC00840293	1748	0.6449559690187383	NO	-
442	ZINC03814652	32	0.6449432545017092	YES	7
443	ZINC03153567	7175	0.6449034433017068	NO	-
444	ZINC02712178	5859	0.6448330418923227	NO	-
445	ZINC03332540	7593	0.6447916647642412	NO	-
446	ZINC01431493	3961	0.6447261091102531	NO	-
447	ZINC03286365	7435	0.6443356474411465	NO	-
448	ZINC03854255	10059	0.6442806926989686	NO	-
449	ZINC03207913	7226	0.6442001229737305	NO	-
450	ZINC00895397	2054	0.6441818082434607	NO	-
451	ZINC03814805	127	0.6440829158660473	YES	10
452	ZINC02800131	6270	0.6440121264709228	NO	-
453	ZINC01040279	2712	0.6439530069335087	NO	-
454	ZINC00702229	1133	0.6439458360075605	NO	-
455	ZINC03132969	7165	0.6437902869581716	NO	-
456	ZINC02498212	5353	0.6436812902511924	NO	-
457	ZINC04315742	12014	0.6436252609611994	NO	-
458	ZINC01491441	4157	0.6435657402993346	NO	-
459	ZINC03502475	8628	0.6435551946791368	NO	-
460	ZINC03853645	9935	0.6433989291761132	NO	-
461	ZINC01124002	3185	0.6432723014173046	NO	-
462	ZINC02899735	6530	0.6431333928409597	NO	-
463	ZINC02797758	6259	0.643060587716278	NO	-
464	ZINC03983638	11364	0.6429550282836302	NO	-
465	ZINC01029309	2594	0.6427302802852823	NO	-
466	ZINC03950536	11045	0.6424184280133093	NO	-
467	ZINC03855102	10192	0.6422533531191118	NO	-
468	ZINC03982833	11324	0.6422235417596126	NO	-
469	ZINC03982834	11325	0.6422192636144461	NO	-
470	ZINC03532830	8823	0.6421869462696936	NO	-
471	ZINC02871787	6469	0.6416705333378036	NO	-
472	ZINC02455799	5249	0.6416464555003046	NO	-
473	ZINC03814774	108	0.6412463734610756	YES	7
474	ZINC03606306	9274	0.6412189061424441	NO	-
475	ZINC03854177	10048	0.6409403930650471	NO	-
476	ZINC03854176	10047	0.6408097226811629	NO	-
477	ZINC00840293	1749	0.6406573211741571	NO	-
478	ZINC03854255	10060	0.6406164413247759	NO	-
479	ZINC04108177	11623	0.6404943412709646	NO	-
480	ZINC02459012	5268	0.6402482761230648	NO	-
481	ZINC00006509	176	0.6399906391443796	YES	20
482	ZINC03814799	188	0.6398718971809825	YES	25
483	ZINC01059132	2842	0.6397403667818576	NO	-
484	ZINC04334774	12068	0.6397209220118211	NO	-
485	ZINC01125345	3193	0.6395659683487029	NO	-
486	ZINC00895394	2053	0.639561128275637	NO	-
487	ZINC01519213	4269	0.6395001611000439	NO	-
488	ZINC01119491	3154	0.6394987314864222	NO	-
489	ZINC04465251	12322	0.6393221136699775	NO	-
490	ZINC03814732	177	0.6393118675097837	YES	20
491	ZINC03336855	7614	0.6393054287687855	NO	-
492	ZINC01491442	4158	0.6392841075027719	NO	-
493	ZINC03228232	7285	0.6391749031026774	NO	-
494	ZINC02973274	6995	0.6390284250298109	NO	-
495	ZINC01430264	3955	0.6389031546268681	NO	-
496	ZINC01040279	2713	0.6388953175257257	NO	-
497	ZINC03333678	7596	0.638795746654775	NO	-
498	ZINC03037860	7122	0.638726558022539	NO	-
499	ZINC00835940	1717	0.63867384418236	NO	-
500	ZINC01150816	3337	0.638517306805464	NO	-
501	ZINC03565803	9053	0.6384851833881013	NO	-
502	ZINC02324512	4923	0.6384284057775664	NO	-
503	ZINC03420150	8026	0.6382285285895583	NO	-
504	ZINC02152544	4654	0.6380430141584367	NO	-
505	ZINC03289008	7446	0.6380415949821406	NO	-
506	ZINC01432995	3969	0.6379681087024797	NO	-
507	ZINC03555559	8957	0.6378133127179825	NO	-
508	ZINC02319574	4914	0.637705873327806	NO	-
509	ZINC00848713	1815	0.6375424761511903	NO	-
510	ZINC03417018	8011	0.6373763842888616	NO	-
511	ZINC03417021	8012	0.6373711193662521	NO	-
512	ZINC02200330	4697	0.6373227171419263	NO	-
513	ZINC02917133	6689	0.6372663176480549	NO	-
514	ZINC01387351	3811	0.6371834336309272	NO	-
515	ZINC00982720	2392	0.6370029864362134	NO	-
516	ZINC01494140	4159	0.6368563457675714	NO	-
517	ZINC01487141	4143	0.6367697605419117	NO	-
518	ZINC01040281	2714	0.6366761390245861	NO	-
519	ZINC01065521	2871	0.636619553336187	NO	-
520	ZINC02351330	5009	0.6363979674206326	NO	-
521	ZINC04225001	11807	0.6363908177907147	NO	-
522	ZINC03444853	8133	0.636355086077605	NO	-
523	ZINC01018725	2528	0.6363350969814873	NO	-
524	ZINC02767092	6128	0.6362593914046815	NO	-
525	ZINC04090014	11597	0.6361497137374681	NO	-
526	ZINC03609014	9289	0.6361041812679364	NO	-
527	ZINC04249103	11856	0.6360899010012666	NO	-
528	ZINC00916852	2118	0.6360848838651918	NO	-
529	ZINC00916853	2119	0.6360466872853123	NO	-
530	ZINC03814807	15	0.6360141372574961	YES	4
531	ZINC02786317	6160	0.6359043750186837	NO	-
532	ZINC02639494	5615	0.6358587948293803	NO	-
533	ZINC00836267	1727	0.6358447746591268	NO	-
534	ZINC03873494	10863	0.6358034252432525	NO	-
535	ZINC04441544	12246	0.6357746806793295	NO	-
536	ZINC04347259	12081	0.6357308489449409	NO	-
537	ZINC03814653	31	0.6356691865374452	YES	7
538	ZINC03853005	9793	0.635507646390853	NO	-
539	ZINC02919482	6795	0.6349706616830356	NO	-
540	ZINC03986550	11384	0.6348475373922795	NO	-
541	ZINC03959950	182	0.6348196634501242	YES	21
542	ZINC03216754	7248	0.6347499558815294	NO	-
543	ZINC03853787	9979	0.6347293233386814	NO	-
544	ZINC03367422	7749	0.6345802177997268	NO	-
545	ZINC02659590	5730	0.6345744039272239	NO	-
546	ZINC04036384	11519	0.6345324943796675	NO	-
547	ZINC02455814	5250	0.6344789428896405	NO	-
548	ZINC03982835	11326	0.6342605540529606	NO	-
549	ZINC03982836	11327	0.6342505322642686	NO	-
550	ZINC03854262	10061	0.634050072077008	NO	-
551	ZINC02172757	4661	0.6339911313741828	NO	-
552	ZINC02338711	4962	0.6337598938385616	NO	-
553	ZINC02338714	4963	0.6336980991583152	NO	-
554	ZINC03420159	8027	0.6336708383398227	NO	-
555	ZINC03630797	9403	0.6336549786931738	NO	-
556	ZINC03286085	7434	0.6336372490640333	NO	-
557	ZINC03853005	9794	0.6335238406561255	NO	-
558	ZINC02712183	5861	0.6334389920009491	NO	-
559	ZINC01130898	3242	0.633377366968949	NO	-
560	ZINC03029820	7098	0.6333202199079613	NO	-
561	ZINC02917384	6703	0.6332091768576971	NO	-
562	ZINC00845860	1778	0.6328993513820677	NO	-
563	ZINC01040281	2715	0.6328988345565384	NO	-
564	ZINC00845859	1777	0.6328511328220252	NO	-
565	ZINC01402641	3874	0.6326722626255478	NO	-
566	ZINC03814772	184	0.6326090327082666	YES	22
567	ZINC03386232	7881	0.6323730014769611	NO	-
568	ZINC00846904	1810	0.6322420439171629	NO	-
569	ZINC00846903	1809	0.6322269538281978	NO	-
570	ZINC00011460	5	0.6320704166410034	NO	-
571	ZINC03341750	7638	0.6320254119584859	NO	-
572	ZINC04390234	12166	0.6319355092377613	NO	-
573	ZINC02949706	6907	0.6318616390230103	NO	-
574	ZINC02949704	6906	0.6318294791747471	NO	-
575	ZINC00672501	1044	0.6317379216879753	NO	-
576	ZINC01032662	2621	0.6317144164242694	NO	-
577	ZINC02700427	5834	0.6314487033458072	NO	-
578	ZINC03819427	9533	0.6314420689648961	NO	-
579	ZINC01130900	3243	0.6314010561282769	NO	-
580	ZINC01148435	3328	0.6312962313674458	NO	-
581	ZINC02957672	6943	0.6312868563254049	NO	-
582	ZINC03819427	9532	0.631277412438427	NO	-
583	ZINC00991200	2446	0.6312505313537317	NO	-
584	ZINC03816527	9519	0.6312258942700971	NO	-
585	ZINC02394954	5111	0.6309580823894174	NO	-
586	ZINC03889743	10918	0.6308702140531705	NO	-
587	ZINC01025407	2569	0.6307625318903439	NO	-
588	ZINC03103302	7159	0.6307339783891734	NO	-
589	ZINC02272849	4845	0.6307263426217078	NO	-
590	ZINC02800604	6278	0.6307061711797538	NO	-
591	ZINC03332540	7595	0.6305595036073115	NO	-
592	ZINC00752639	1295	0.6305119400058956	NO	-
593	ZINC02902637	6532	0.6304696861967808	NO	-
594	ZINC03504122	8636	0.6304590804439342	NO	-
595	ZINC01127710	3217	0.6304398667062003	NO	-
596	ZINC03504119	8635	0.6304329468353116	NO	-
597	ZINC01499923	4183	0.6303992418135062	NO	-
598	ZINC02394952	5110	0.630369765723712	NO	-
599	ZINC03889742	10917	0.6303597202586668	NO	-
600	ZINC03304187	7488	0.6303053293664496	NO	-
601	ZINC01324091	3684	0.630116966279275	NO	-
602	ZINC03250488	7336	0.6300361503340118	NO	-
603	ZINC03250489	7337	0.6300141452216589	NO	-
604	ZINC01392852	3833	0.6299123202936633	NO	-
605	ZINC03249515	7332	0.6298454343898826	NO	-
606	ZINC02656770	5716	0.629530966178658	NO	-
607	ZINC03851278	9682	0.6295253717999614	NO	-
608	ZINC00594041	700	0.6295141334920858	NO	-
609	ZINC03555646	8961	0.6295019148183819	NO	-
610	ZINC03982837	11328	0.6293963438643269	NO	-
611	ZINC03982838	11329	0.6293622860920663	NO	-
612	ZINC03645843	9419	0.6293340637855545	NO	-
613	ZINC03814526	134	0.6292297050662855	YES	10
614	ZINC03851280	9683	0.6291771252608603	NO	-
615	ZINC02628316	5564	0.6291576678793076	NO	-
616	ZINC04157572	11706	0.6290571065126983	NO	-
617	ZINC01079638	2991	0.6290214062434725	NO	-
618	ZINC01035531	2658	0.6288938149611076	NO	-
619	ZINC00588139	666	0.6288151129833801	NO	-
620	ZINC04465486	12330	0.6286288402225416	NO	-
621	ZINC02660072	5733	0.6285171836342072	NO	-
622	ZINC02800277	6271	0.6283602231890819	NO	-
623	ZINC03554331	8948	0.6281998538199746	NO	-
624	ZINC04380352	12142	0.6280672668800066	NO	-
625	ZINC03532685	8819	0.6280173481446379	NO	-
626	ZINC01052087	2795	0.628002330895593	NO	-
627	ZINC02922874	6807	0.6279830572124148	NO	-
628	ZINC00662370	993	0.6278288598683384	NO	-
629	ZINC00126076	146	0.6278012204499319	NO	-
630	ZINC03976949	11298	0.6277701477444646	NO	-
631	ZINC03050323	7134	0.6276680869363449	NO	-
632	ZINC01038941	2699	0.6275932289206604	NO	-
633	ZINC01519324	4274	0.6275698114977742	NO	-
634	ZINC00600721	709	0.6275030655154672	NO	-
635	ZINC01038176	2695	0.6274766168327764	NO	-
636	ZINC04169488	11733	0.6274651822225968	NO	-
637	ZINC00978163	2380	0.6274527031200129	NO	-
638	ZINC01040323	2720	0.6274494111631823	NO	-
639	ZINC03387058	7889	0.627403037404604	NO	-
640	ZINC03387054	7888	0.6273616850649568	NO	-
641	ZINC02692813	5798	0.627299202013188	NO	-
642	ZINC03983550	11357	0.6271199417383494	NO	-
643	ZINC00123762	142	0.6270853115365417	NO	-
644	ZINC00988035	2429	0.6270447679666136	NO	-
645	ZINC01030773	2608	0.6269550978779775	NO	-
646	ZINC01145080	3307	0.6269474486968734	NO	-
647	ZINC03867560	10764	0.6268894649769472	NO	-
648	ZINC00988015	2428	0.6267933789787358	NO	-
649	ZINC01050105	2785	0.6267831603416978	NO	-
650	ZINC01503377	4194	0.6267580725363852	NO	-
651	ZINC02094683	4628	0.6267125875859382	NO	-
652	ZINC00987948	2427	0.6266742720281288	NO	-
653	ZINC03500755	8622	0.6266717481228846	NO	-
654	ZINC03292213	7454	0.6266438276659445	NO	-
655	ZINC03447722	8148	0.6266294131163933	NO	-
656	ZINC03291775	7453	0.6264392273899033	NO	-
657	ZINC00755580	1311	0.6264066067163078	NO	-
658	ZINC02058134	4588	0.6263902297318779	NO	-
659	ZINC03333678	7597	0.626382840126177	NO	-
660	ZINC01756055	4350	0.6263622663956494	NO	-
661	ZINC00600659	708	0.626182224747694	NO	-
662	ZINC03368642	7777	0.6261673607570942	NO	-
663	ZINC00779326	1350	0.6261268284155888	NO	-
664	ZINC01053885	2805	0.626091941566227	NO	-
665	ZINC03814539	203	0.6260873146139109	YES	36
666	ZINC00887636	2032	0.6260759282411832	NO	-
667	ZINC00887635	2031	0.6260653651505488	NO	-
668	ZINC00990597	2442	0.6260173533077821	NO	-
669	ZINC03854262	10062	0.6260124456093051	NO	-
670	ZINC01403832	3876	0.6260084950752612	NO	-
671	ZINC04157572	11705	0.6259699586300534	NO	-
672	ZINC03617963	9361	0.6259045695133363	NO	-
673	ZINC01410037	3891	0.6258667051717542	NO	-
674	ZINC01410038	3892	0.6258122189625902	NO	-
675	ZINC03302389	7485	0.6258112880584303	NO	-
676	ZINC04333004	12066	0.6257441057567777	NO	-
677	ZINC00588008	664	0.6257088759128391	NO	-
678	ZINC03084447	7151	0.6256123231470092	NO	-
679	ZINC03524681	8765	0.6255191110768261	NO	-
680	ZINC01305957	3668	0.6254098035608665	NO	-
681	ZINC00591483	677	0.6253961205347278	NO	-
682	ZINC03859934	10645	0.6253336752814261	NO	-
683	ZINC00007455	27	0.6251853334903473	YES	7
684	ZINC04254213	11879	0.6251562018117821	NO	-
685	ZINC03565588	9043	0.6250602430642376	NO	-
686	ZINC03386164	7880	0.6249486778052695	NO	-
687	ZINC02788167	6172	0.6248954150192164	NO	-
688	ZINC03386117	7878	0.6248455757026158	NO	-
689	ZINC01469604	4120	0.6247963213099366	NO	-
690	ZINC04623124	12592	0.6246533722733928	NO	-
691	ZINC03950047	11044	0.6245814109078036	NO	-
692	ZINC02899408	6529	0.6244692774250922	NO	-
693	ZINC01030745	2607	0.6244156500273632	NO	-
694	ZINC03421379	8033	0.62435603518633	NO	-
695	ZINC01119279	3150	0.6243215829573646	NO	-
696	ZINC03868041	10801	0.6243006895432577	NO	-
697	ZINC03853642	9933	0.6242670151328483	NO	-
698	ZINC03814533	209	0.6240322973564165	YES	42
699	ZINC00918063	2125	0.6240035233699187	NO	-
700	ZINC04001042	11451	0.6239391277538455	NO	-
701	ZINC04001043	11452	0.6239353610389058	NO	-
702	ZINC01040323	2721	0.6239179550205731	NO	-
703	ZINC03852347	9723	0.6235066125829029	NO	-
704	ZINC02649575	5677	0.623494932310695	NO	-
705	ZINC02649574	5676	0.62348304148127	NO	-
706	ZINC03814741	178	0.6234660239116142	YES	20
707	ZINC03859439	10547	0.6234422607061999	NO	-
708	ZINC00810412	1540	0.6234418065275712	NO	-
709	ZINC00955503	2306	0.6234251776209958	NO	-
710	ZINC03982998	11335	0.6233290137984464	NO	-
711	ZINC03982997	11334	0.6232669517145144	NO	-
712	ZINC03855166	10193	0.6232471005138117	NO	-
713	ZINC00810411	1539	0.6232467051432007	NO	-
714	ZINC03859438	10546	0.6232214053410361	NO	-
715	ZINC00806763	1511	0.6231340247269939	NO	-
716	ZINC00806764	1512	0.6230930741166243	NO	-
717	ZINC01178841	3456	0.6229942001221006	NO	-
718	ZINC00704025	1149	0.6229534807924122	NO	-
719	ZINC01119260	3149	0.6227380289272457	NO	-
720	ZINC02649259	5664	0.6225603648952883	NO	-
721	ZINC03416813	8010	0.6225479484144399	NO	-
722	ZINC03973677	11269	0.6223690743635841	NO	-
723	ZINC03245529	7312	0.6223293824266327	NO	-
724	ZINC03245526	7311	0.622294148501799	NO	-
725	ZINC03973673	11268	0.6220944371201618	NO	-
726	ZINC03973679	11270	0.6220741974401085	NO	-
727	ZINC01119309	3151	0.6220734994031738	NO	-
728	ZINC00600415	707	0.6219416658500698	NO	-
729	ZINC00815207	1590	0.6218816275145864	NO	-
730	ZINC01613400	4313	0.621799774532583	NO	-
731	ZINC01032431	2617	0.621760541817675	NO	-
732	ZINC03859934	10646	0.6217256301082408	NO	-
733	ZINC03250027	7334	0.6217000038407914	NO	-
734	ZINC02362359	5050	0.6215932224926662	NO	-
735	ZINC01208719	3533	0.6215622528832013	NO	-
736	ZINC01495692	4164	0.6215298202287157	NO	-
737	ZINC02366345	5060	0.6214767133071376	NO	-
738	ZINC03223743	7269	0.6213879680974744	NO	-
739	ZINC03217812	7253	0.6210838494461289	NO	-
740	ZINC03867560	10765	0.6209987643696111	NO	-
741	ZINC04463011	12297	0.6209643758029937	NO	-
742	ZINC01403163	3875	0.620845338562966	NO	-
743	ZINC02366344	5059	0.6207743345729809	NO	-
744	ZINC02804149	6298	0.6207387127205439	NO	-
745	ZINC00848448	1813	0.6205065235203883	NO	-
746	ZINC01390627	3828	0.6204404498181252	NO	-
747	ZINC00935452	2161	0.6203778650973211	NO	-
748	ZINC01079429	2988	0.6203684130783165	NO	-
749	ZINC02206756	4710	0.6203647447382379	NO	-
750	ZINC04001419	11466	0.620272943637158	NO	-
751	ZINC03347787	7668	0.6202725279536205	NO	-
752	ZINC03609214	9291	0.6201392158540203	NO	-
753	ZINC03814823	139	0.6201118620518586	YES	11
754	ZINC02635641	5595	0.6199273636557561	NO	-
755	ZINC03498614	8581	0.6197941082767487	NO	-
756	ZINC02224376	4767	0.6197331708718027	NO	-
757	ZINC02224377	4768	0.6197009573733825	NO	-
758	ZINC00567727	623	0.6195647759066226	NO	-
759	ZINC02919192	6781	0.6195245837352812	NO	-
760	ZINC02919193	6782	0.6195240753543538	NO	-
761	ZINC02634653	5592	0.6193955674571033	NO	-
762	ZINC02320033	4918	0.6193936201690191	NO	-
763	ZINC01155570	3353	0.6192745095830031	NO	-
764	ZINC02206755	4709	0.6191912653189298	NO	-
765	ZINC01034870	2652	0.6191766965646398	NO	-
766	ZINC04137681	11665	0.6190861216524303	NO	-
767	ZINC01519325	4275	0.6190616672376404	NO	-
768	ZINC03422592	8041	0.619059621981845	NO	-
769	ZINC04138282	11667	0.6190298024743479	NO	-
770	ZINC03558428	8969	0.6190054888917899	NO	-
771	ZINC02918916	6758	0.6189993397825331	NO	-
772	ZINC02918915	6757	0.6189964359550307	NO	-
773	ZINC03385289	7861	0.6189836675739104	NO	-
774	ZINC02497242	5346	0.61893077658001	NO	-
775	ZINC00639541	883	0.6189228057775498	NO	-
776	ZINC03868041	10802	0.6189113223768421	NO	-
777	ZINC04513633	12553	0.6188475481499324	NO	-
778	ZINC00645828	922	0.6188231977713936	NO	-
779	ZINC02940527	6860	0.6187071125136382	NO	-
780	ZINC02437632	5220	0.6186777927969426	NO	-
781	ZINC00780657	1368	0.6186617882494738	NO	-
782	ZINC03463650	8325	0.618629346300296	NO	-
783	ZINC03814654	57	0.6186135797802643	YES	7
784	ZINC01205947	3526	0.6185207079542521	NO	-
785	ZINC04107134	11614	0.6184040012119986	NO	-
786	ZINC03867531	10762	0.6183298798042053	NO	-
787	ZINC00780837	1372	0.6181888176974076	NO	-
788	ZINC00780836	1371	0.6181700806758998	NO	-
789	ZINC03867132	10720	0.6181367482856777	NO	-
790	ZINC04113474	11629	0.618123535465326	NO	-
791	ZINC00988037	2430	0.6180782492908974	NO	-
792	ZINC03889735	10915	0.6179378427133068	NO	-
793	ZINC02918045	6719	0.6179129002026349	NO	-
794	ZINC03153637	7176	0.6178706675347373	NO	-
795	ZINC00667777	1013	0.6178320679425602	NO	-
796	ZINC02749573	6087	0.6177586538155484	NO	-
797	ZINC03317639	7520	0.6177411133149613	NO	-
798	ZINC02394773	5109	0.617703139888555	NO	-
799	ZINC03674139	9457	0.61767966722134	NO	-
800	ZINC04330038	12059	0.6176714961394548	NO	-
801	ZINC02738311	6068	0.617608334050093	NO	-
802	ZINC03859901	10638	0.6176071517344743	NO	-
803	ZINC01397271	3854	0.6175843726249004	NO	-
804	ZINC00714298	1184	0.6175479470246059	NO	-
805	ZINC02788167	6171	0.6175417180134581	NO	-
806	ZINC03880680	10883	0.6174838571752811	NO	-
807	ZINC03889736	10916	0.6174672423237739	NO	-
808	ZINC01130743	3241	0.6173221575754078	NO	-
809	ZINC02394771	5108	0.6172942167165318	NO	-
810	ZINC02922914	6811	0.6171798150598653	NO	-
811	ZINC01089989	3021	0.6171365621286126	NO	-
812	ZINC02360226	5046	0.6171108137346702	NO	-
813	ZINC03185557	7199	0.6170432291043927	NO	-
814	ZINC01167994	3426	0.6169986289120059	NO	-
815	ZINC01167995	3427	0.6169970135524232	NO	-
816	ZINC01354451	3723	0.616996563023762	NO	-
817	ZINC02917394	6704	0.6169898397098709	NO	-
818	ZINC02686659	5780	0.6169268532672015	NO	-
819	ZINC01052748	2798	0.6169002844627839	NO	-
820	ZINC01509349	4227	0.6166676117891168	NO	-
821	ZINC00958109	2323	0.6165334984965593	NO	-
822	ZINC03857616	10339	0.6163784341908983	NO	-
823	ZINC01432050	3965	0.6162976309102821	NO	-
824	ZINC02752865	6092	0.6162806010284267	NO	-
825	ZINC04274805	11909	0.6161559584799634	NO	-
826	ZINC00838584	65	0.6161446830099943	YES	7
827	ZINC02360224	5045	0.6160748806571027	NO	-
828	ZINC03325279	7556	0.6160198242104568	NO	-
829	ZINC00652931	968	0.6159610752919662	NO	-
830	ZINC03857617	10340	0.6159485976834981	NO	-
831	ZINC01519436	4284	0.6158968080490003	NO	-
832	ZINC03868446	10832	0.6158857424126386	NO	-
833	ZINC03814637	47	0.6158795636714742	YES	7
834	ZINC02437770	5221	0.6158092048299719	NO	-
835	ZINC03226272	7275	0.6157744495592319	NO	-
836	ZINC03226271	7274	0.6157631273356041	NO	-
837	ZINC04192434	11773	0.6155351417791275	NO	-
838	ZINC03814800	17	0.6153744826614344	YES	4
839	ZINC03814801	16	0.6152562639993157	YES	4
840	ZINC04274805	11908	0.6151343443680082	NO	-
841	ZINC00809302	1529	0.6150945513084528	NO	-
842	ZINC00809303	1530	0.6150801923419307	NO	-
843	ZINC03385998	7874	0.6150639133804001	NO	-
844	ZINC03981413	11319	0.6150146491754124	NO	-
845	ZINC01650665	4328	0.6149364121266466	NO	-
846	ZINC03385995	7873	0.6148498665941095	NO	-
847	ZINC02804507	6300	0.6146583578871562	NO	-
848	ZINC01072244	2921	0.6145472729653205	NO	-
849	ZINC01072242	2920	0.6145154556451823	NO	-
850	ZINC01034870	2653	0.614419446272049	NO	-
851	ZINC03868044	10803	0.6143706622458822	NO	-
852	ZINC04248423	11849	0.6142347434704832	NO	-
853	ZINC03814767	144	0.6141537326849943	YES	13
854	ZINC04496398	12496	0.6140444613316246	NO	-
855	ZINC03859466	10558	0.6139937611068508	NO	-
856	ZINC00784564	1390	0.6138812748402176	NO	-
857	ZINC00784565	1391	0.6138750436553867	NO	-
858	ZINC03814735	180	0.613514646534228	YES	20
859	ZINC03551902	8929	0.6134525427140395	NO	-
860	ZINC01484447	4135	0.6134183667386834	NO	-
861	ZINC02847387	6376	0.6133492483272899	NO	-
862	ZINC01156177	3355	0.6133352893001451	NO	-
863	ZINC00009969	54	0.6133297205859509	YES	7
864	ZINC01519380	4280	0.6132149054574542	NO	-
865	ZINC04233598	11819	0.6132148193259849	NO	-
866	ZINC00655683	973	0.6131961963626643	NO	-
867	ZINC01115797	3135	0.6131003638646237	NO	-
868	ZINC01392853	3834	0.6130538920721341	NO	-
869	ZINC04225016	11811	0.6128188641101683	NO	-
870	ZINC03555616	8958	0.6127384968115007	NO	-
871	ZINC01407127	3889	0.6125372100215197	NO	-
872	ZINC00858210	1926	0.6123223474553307	NO	-
873	ZINC01034868	2651	0.6123177150198099	NO	-
874	ZINC00646661	952	0.612306681132423	NO	-
875	ZINC00679924	1091	0.6122491395646701	NO	-
876	ZINC03459653	8238	0.6122163894866014	NO	-
877	ZINC03325647	7559	0.612008341978363	NO	-
878	ZINC01428290	3939	0.6119958739109372	NO	-
879	ZINC01047730	2767	0.611919869900535	NO	-
880	ZINC01080012	2998	0.6118788507702675	NO	-
881	ZINC04148649	11679	0.6118535044670554	NO	-
882	ZINC02882798	6507	0.6118392683829053	NO	-
883	ZINC01499507	4175	0.6118066906093608	NO	-
884	ZINC01036178	2667	0.6117055872539529	NO	-
885	ZINC00912881	2109	0.6116453850770239	NO	-
886	ZINC04510138	12541	0.6116107795346474	NO	-
887	ZINC01503379	4195	0.6116065803227274	NO	-
888	ZINC04225016	11812	0.6115351206253634	NO	-
889	ZINC01506071	4210	0.6114187971856911	NO	-
890	ZINC01137863	3278	0.6114163751882403	NO	-
891	ZINC01392854	3835	0.6113307789092298	NO	-
892	ZINC02784492	6152	0.6110427998290809	NO	-
893	ZINC03188405	7206	0.6110176914277661	NO	-
894	ZINC01519465	4294	0.6109961908908658	NO	-
895	ZINC00634742	836	0.6108696095135899	NO	-
896	ZINC01519323	4273	0.6108672215448597	NO	-
897	ZINC04107608	11620	0.6108312972895915	NO	-
898	ZINC03247637	7322	0.6108113128278116	NO	-
899	ZINC00662370	994	0.6107834988654485	NO	-
900	ZINC00662370	995	0.6107834988654485	NO	-
901	ZINC03814751	168	0.610750719738073	YES	18
902	ZINC02522298	5402	0.6107061601638596	NO	-
903	ZINC03558472	8973	0.6106362658294693	NO	-
904	ZINC03820379	9541	0.6104529082854908	NO	-
905	ZINC03868044	10804	0.6104466874626735	NO	-
906	ZINC02780387	6143	0.6103868543231442	NO	-
907	ZINC03977696	11306	0.6101173244658951	NO	-
908	ZINC03859901	10639	0.6100973842015401	NO	-
909	ZINC03330504	7577	0.6100865155412057	NO	-
910	ZINC01072430	2942	0.6100733091439831	NO	-
911	ZINC03332276	7591	0.6100726682743777	NO	-
912	ZINC01072432	2943	0.6100491239723133	NO	-
913	ZINC03204254	7222	0.6097169013490402	NO	-
914	ZINC01072230	2917	0.6097112659916546	NO	-
915	ZINC03853059	9802	0.6096954087281223	NO	-
916	ZINC01072228	2916	0.6096375410466849	NO	-
917	ZINC01749821	4347	0.6095936833680108	NO	-
918	ZINC03012414	7051	0.6095921172506663	NO	-
919	ZINC02807410	6310	0.6095494221259422	NO	-
920	ZINC03969923	11134	0.6095332135201983	NO	-
921	ZINC00007002	29	0.609527696345425	YES	7
922	ZINC02498205	5352	0.6093127801649497	NO	-
923	ZINC01514798	4256	0.6092889789557597	NO	-
924	ZINC03363527	7734	0.6092075850462804	NO	-
925	ZINC03612286	9341	0.6091076522259908	NO	-
926	ZINC04156129	11685	0.6090956291210217	NO	-
927	ZINC00942768	2225	0.6090746556773239	NO	-
928	ZINC00587847	663	0.6090355850846428	NO	-
929	ZINC00937521	2171	0.6089530916737562	NO	-
930	ZINC03612281	9340	0.6089359123041709	NO	-
931	ZINC02706732	5844	0.6088877853803483	NO	-
932	ZINC02355779	5029	0.6088539829846186	NO	-
933	ZINC03550694	8925	0.6088192141013437	NO	-
934	ZINC02792233	6207	0.608771617022244	NO	-
935	ZINC03370266	7801	0.6087618860225595	NO	-
936	ZINC03370268	7802	0.6087359234625109	NO	-
937	ZINC03565999	9063	0.6086790298556749	NO	-
938	ZINC02338554	4961	0.6086653714489839	NO	-
939	ZINC00991718	2450	0.608662761352942	NO	-
940	ZINC02306206	4893	0.6086223045325578	NO	-
941	ZINC04193349	11780	0.6085989600892892	NO	-
942	ZINC03469008	8367	0.6084648914946532	NO	-
943	ZINC03449784	8157	0.6084511375680484	NO	-
944	ZINC00357246	365	0.6084251192745873	NO	-
945	ZINC00992641	2453	0.6083922511281259	NO	-
946	ZINC04249113	11857	0.6083602446482497	NO	-
947	ZINC03597917	9196	0.6083366522805519	NO	-
948	ZINC00841676	1756	0.6082898048710912	NO	-
949	ZINC02686565	5773	0.6082440017777856	NO	-
950	ZINC02997731	7034	0.6081775613569317	NO	-
951	ZINC00784765	1396	0.6081423419494617	NO	-
952	ZINC02752536	6091	0.6081111460917282	NO	-
953	ZINC02919090	6773	0.6080665599493574	NO	-
954	ZINC02919092	6774	0.6080553998509378	NO	-
955	ZINC01499476	4173	0.6079636970346787	NO	-
956	ZINC01385702	3808	0.607881913502949	NO	-
957	ZINC03345226	7647	0.6078675480973558	NO	-
958	ZINC01137379	3277	0.6078379669974996	NO	-
959	ZINC00645027	916	0.6078269136481197	NO	-
960	ZINC01428725	3944	0.6077703988789684	NO	-
961	ZINC01442407	4008	0.60772542623153	NO	-
962	ZINC00580367	653	0.6077217998362823	NO	-
963	ZINC01038119	2692	0.6076787232894253	NO	-
964	ZINC00941206	2216	0.6076208313351966	NO	-
965	ZINC03282026	7419	0.6076176974874433	NO	-
966	ZINC03814768	142	0.6076098988715877	YES	13
967	ZINC04150969	11681	0.6076095950353989	NO	-
968	ZINC04148631	11678	0.6075931566845308	NO	-
969	ZINC02699066	5832	0.6075877775573005	NO	-
970	ZINC00592510	681	0.6075793112248267	NO	-
971	ZINC01068752	2883	0.6075614496407759	NO	-
972	ZINC01519437	4285	0.607520998654035	NO	-
973	ZINC02852448	6393	0.6074941210132668	NO	-
974	ZINC01394949	3845	0.607432180235053	NO	-
975	ZINC03814771	183	0.6073600899214049	YES	21
976	ZINC03814825	202	0.6073496204451612	YES	35
977	ZINC03498616	8582	0.6073180928808426	NO	-
978	ZINC00937200	2167	0.6072259400917177	NO	-
979	ZINC03856432	10249	0.6072058900517583	NO	-
980	ZINC02023357	4582	0.6071379497582963	NO	-
981	ZINC03422592	8042	0.6070500267066699	NO	-
982	ZINC03339917	7626	0.606895182686369	NO	-
983	ZINC03820379	9542	0.6068148270600909	NO	-
984	ZINC01362088	3745	0.606698332246097	NO	-
985	ZINC00580367	650	0.6066850808679303	NO	-
986	ZINC01519355	4278	0.6065052637400106	NO	-
987	ZINC01004642	2494	0.6065016781253512	NO	-
988	ZINC00808949	1527	0.6064462632981535	NO	-
989	ZINC01123135	3177	0.6063826789040226	NO	-
990	ZINC03384252	7856	0.606377984927362	NO	-
991	ZINC03319735	7536	0.6063756751530681	NO	-
992	ZINC04131692	11647	0.6062787417204224	NO	-
993	ZINC01033324	2630	0.6062226818277042	NO	-
994	ZINC01044047	2750	0.6062049341323883	NO	-
995	ZINC01068752	2884	0.6060354130443251	NO	-
996	ZINC02543415	5413	0.6060234352624931	NO	-
997	ZINC03352267	7688	0.6060083330074516	NO	-
998	ZINC04513644	12554	0.6060000366579554	NO	-
999	ZINC01507757	4215	0.605980516401297	NO	-
1000	ZINC01385695	3807	0.6059457600027741	NO	-
1001	ZINC03340114	7627	0.6058476374214737	NO	-
1002	ZINC03352265	7687	0.6058362760299484	NO	-
1003	ZINC03598812	9206	0.6057308168733387	NO	-
1004	ZINC04394870	12170	0.6056975943073923	NO	-
1005	ZINC00885720	2024	0.6056707254984566	NO	-
1006	ZINC03562329	9006	0.6056494421477446	NO	-
1007	ZINC03562331	9007	0.6056413401633934	NO	-
1008	ZINC03983498	11354	0.605592242427061	NO	-
1009	ZINC00885722	2025	0.605563260072271	NO	-
1010	ZINC01146932	3312	0.6054902643157729	NO	-
1011	ZINC02660928	5741	0.6054741849464029	NO	-
1012	ZINC00943976	2232	0.6054031879856482	NO	-
1013	ZINC00114832	130	0.6053931233771486	NO	-
1014	ZINC03339645	7624	0.6053920098638702	NO	-
1015	ZINC02713320	5901	0.6053704644343793	NO	-
1016	ZINC03287342	7437	0.6052554016434026	NO	-
1017	ZINC01546537	148	0.6051499729796297	YES	14
1018	ZINC02713346	5908	0.6051442835151811	NO	-
1019	ZINC03579623	9105	0.6050859085914484	NO	-
1020	ZINC03579624	9106	0.6050839397236119	NO	-
1021	ZINC01118279	3144	0.6050413898538057	NO	-
1022	ZINC01499616	4178	0.6050265290313469	NO	-
1023	ZINC01519354	4277	0.6048095971862593	NO	-
1024	ZINC00780831	1370	0.604802887427555	NO	-
1025	ZINC03348679	7671	0.6047242194641836	NO	-
1026	ZINC03449295	8154	0.6047197522195185	NO	-
1027	ZINC03449293	8153	0.6047145615349052	NO	-
1028	ZINC03814766	38	0.6046745561178773	YES	7
1029	ZINC00780830	1369	0.604660273149976	NO	-
1030	ZINC00755096	1309	0.6045856872030363	NO	-
1031	ZINC01148663	3331	0.6044986726770337	NO	-
1032	ZINC01251300	3611	0.6044127328814689	NO	-
1033	ZINC01600552	4311	0.6042693282292271	NO	-
1034	ZINC00630176	818	0.6042255709793184	NO	-
1035	ZINC04598162	12580	0.6041589493646368	NO	-
1036	ZINC02713282	5893	0.6040610753766673	NO	-
1037	ZINC02731213	6048	0.604049719238435	NO	-
1038	ZINC02713335	5907	0.6038561631220983	NO	-
1039	ZINC01428186	3937	0.603845061996059	NO	-
1040	ZINC01132231	3245	0.6038326482985381	NO	-
1041	ZINC01388614	3816	0.603827793387857	NO	-
1042	ZINC02686643	5778	0.6037727114943879	NO	-
1043	ZINC02713315	5899	0.6037480718257753	NO	-
1044	ZINC00665861	1008	0.6037284637801515	NO	-
1045	ZINC04409092	12203	0.6036956097264463	NO	-
1046	ZINC04315737	12013	0.6036715456849757	NO	-
1047	ZINC02692835	5802	0.6036641616538773	NO	-
1048	ZINC01130730	3240	0.6036152224541175	NO	-
1049	ZINC03854931	10178	0.6035990037480908	NO	-
1050	ZINC03854930	10177	0.6035688901998235	NO	-
1051	ZINC00972017	2356	0.6035035264331219	NO	-
1052	ZINC02855011	6399	0.6034584418008444	NO	-
1053	ZINC02918944	6762	0.6034485446065997	NO	-
1054	ZINC02918945	6763	0.6034403024869515	NO	-
1055	ZINC01119255	3148	0.6034003747722637	NO	-
1056	ZINC01390474	3827	0.603360652589628	NO	-
1057	ZINC01095620	3033	0.6033078274968992	NO	-
1058	ZINC00580367	651	0.6032136133886349	NO	-
1059	ZINC00580367	652	0.6032136133886349	NO	-
1060	ZINC01125604	3195	0.6031169468998596	NO	-
1061	ZINC04485142	12434	0.6031039348956578	NO	-
1062	ZINC03554149	8941	0.6031027765070447	NO	-
1063	ZINC02927850	6830	0.6030834340053094	NO	-
1064	ZINC00787346	1397	0.6030217018521499	NO	-
1065	ZINC03405266	7955	0.6028853510509982	NO	-
1066	ZINC01000880	2481	0.6028665004016593	NO	-
1067	ZINC01385579	3806	0.6028066540273095	NO	-
1068	ZINC03598197	9197	0.6027074530998356	NO	-
1069	ZINC02918857	6756	0.6026481504900052	NO	-
1070	ZINC04193333	11779	0.6023255854050196	NO	-
1071	ZINC02503434	5384	0.602309863901111	NO	-
1072	ZINC01519322	4272	0.602253355527272	NO	-
1073	ZINC03654315	9432	0.6022197778621036	NO	-
1074	ZINC03982996	11333	0.6021045200229703	NO	-
1075	ZINC03982995	11332	0.6020705412150704	NO	-
1076	ZINC02419295	5171	0.6020176357512355	NO	-
1077	ZINC00009201	10	0.6020050062421891	YES	3
1078	ZINC01361945	3744	0.6018756766791593	NO	-
1079	ZINC02419294	5170	0.6018292742791125	NO	-
1080	ZINC01519438	4286	0.6018101325533922	NO	-
1081	ZINC01394390	3844	0.6017831865181815	NO	-
1082	ZINC02398189	5117	0.601762477569805	NO	-
1083	ZINC01509336	4226	0.6017033600550206	NO	-
1084	ZINC03856175	10231	0.6015572770169108	NO	-
1085	ZINC02196506	4684	0.6015515368196449	NO	-
1086	ZINC04260630	11884	0.6014730539658322	NO	-
1087	ZINC03520202	8744	0.601398107585787	NO	-
1088	ZINC02876903	6491	0.6013934823228053	NO	-
1089	ZINC01929394	4431	0.6013838762218545	NO	-
1090	ZINC03322714	7545	0.6013788348741586	NO	-
1091	ZINC04042280	11529	0.6013226279679289	NO	-
1092	ZINC04316653	12027	0.6011891976753788	NO	-
1093	ZINC00944089	2236	0.6011805323556351	NO	-
1094	ZINC01208115	3531	0.6010835991478793	NO	-
1095	ZINC02796546	6255	0.6010747106342221	NO	-
1096	ZINC03507326	8674	0.6010490541252063	NO	-
1097	ZINC00819651	1620	0.6010219830362468	NO	-
1098	ZINC03277626	7409	0.6009760351413744	NO	-
1099	ZINC00205353	219	0.600971902320481	NO	-
1100	ZINC03324955	7552	0.6009049544626484	NO	-
1101	ZINC01042162	2734	0.600892398107994	NO	-
1102	ZINC02800373	6274	0.6008699557246091	NO	-
1103	ZINC03868787	10853	0.600858512650742	NO	-
1104	ZINC03277628	7410	0.6007601175112255	NO	-
1105	ZINC02302235	4884	0.6007474764768256	NO	-
1106	ZINC00694031	1125	0.6007455643331442	NO	-
1107	ZINC03410278	7989	0.6007048988279201	NO	-
1108	ZINC04343646	12076	0.6006124612032697	NO	-
1109	ZINC00846665	1808	0.6005809822710552	NO	-
1110	ZINC00846664	1807	0.6005688514598446	NO	-
1111	ZINC02928000	6833	0.6005382374708462	NO	-
1112	ZINC03386130	7879	0.6005372361653496	NO	-
1113	ZINC03566218	9064	0.6005080450827632	NO	-
1114	ZINC03814656	67	0.6004144576573923	YES	7
1115	ZINC04410168	12204	0.6004022624318093	NO	-
1116	ZINC00648927	956	0.6003183543679994	NO	-
1117	ZINC03665069	9451	0.6002642044943769	NO	-
1118	ZINC00815305	1592	0.6002621181764517	NO	-
1119	ZINC03856492	10259	0.600231406035772	NO	-
1120	ZINC01941508	4476	0.6001664353621303	NO	-
1121	ZINC00869540	1964	0.600105810693369	NO	-
1122	ZINC00871845	1975	0.5999928226607512	NO	-
1123	ZINC01036060	2666	0.5999580621830367	NO	-
1124	ZINC04157572	11707	0.5999456364991321	NO	-
1125	ZINC01380543	3787	0.5999229647241274	NO	-
1126	ZINC00836278	1729	0.599905981024362	NO	-
1127	ZINC01070491	2892	0.5998741420706731	NO	-
1128	ZINC03814655	162	0.5998560898048814	YES	17
1129	ZINC00871846	1976	0.5998044372243836	NO	-
1130	ZINC00650478	959	0.5997390758805012	NO	-
1131	ZINC00192158	204	0.5996993104833185	NO	-
1132	ZINC01519435	4283	0.5995856678691307	NO	-
1133	ZINC02686661	5781	0.5995159818769349	NO	-
1134	ZINC02523738	5406	0.599389451843602	NO	-
1135	ZINC03347831	7669	0.5993890656300307	NO	-
1136	ZINC02871741	6467	0.5993507580227191	NO	-
1137	ZINC00423602	446	0.5993391087298776	NO	-
1138	ZINC00845302	1772	0.599165062023617	NO	-
1139	ZINC01843145	4396	0.5991427086192744	NO	-
1140	ZINC03497664	8543	0.5990004116569919	NO	-
1141	ZINC01429576	3952	0.5989301209817336	NO	-
1142	ZINC03497666	8544	0.5989206601168661	NO	-
1143	ZINC02692501	5787	0.5988505454436098	NO	-
1144	ZINC04137703	11666	0.5988133863729727	NO	-
1145	ZINC00704990	1151	0.5987881043732844	NO	-
1146	ZINC00423633	447	0.5987718395540287	NO	-
1147	ZINC02783649	6148	0.5987390177502647	NO	-
1148	ZINC00836267	1728	0.5986865104699578	NO	-
1149	ZINC00806026	1503	0.5986767063957977	NO	-
1150	ZINC03851751	9704	0.5986235338837593	NO	-
1151	ZINC03402717	7947	0.5985979088568428	NO	-
1152	ZINC00705318	1152	0.5985534104562271	NO	-
1153	ZINC02713207	5876	0.5985429430516158	NO	-
1154	ZINC02641767	5626	0.5984238034984476	NO	-
1155	ZINC03563887	9040	0.5983068957451013	NO	-
1156	ZINC03563888	9041	0.5982891541747218	NO	-
1157	ZINC01390368	3823	0.5982746449614373	NO	-
1158	ZINC02918155	6726	0.5982709043625065	NO	-
1159	ZINC00721032	1230	0.5982455629546899	NO	-
1160	ZINC00876297	1982	0.5982392655991152	NO	-
1161	ZINC00622864	750	0.5981078552433042	NO	-
1162	ZINC03385405	7862	0.5981023987325114	NO	-
1163	ZINC03851751	9705	0.5980518703342778	NO	-
1164	ZINC02500284	5374	0.5980063602344985	NO	-
1165	ZINC03378514	7835	0.5979803184137514	NO	-
1166	ZINC02636247	5600	0.5976877022087904	NO	-
1167	ZINC03372928	7823	0.5976623119656347	NO	-
1168	ZINC03140347	7170	0.5976570789205339	NO	-
1169	ZINC00855938	1882	0.5976476441061429	NO	-
1170	ZINC00855937	1881	0.597645245379465	NO	-
1171	ZINC01061690	2856	0.5975107920328426	NO	-
1172	ZINC00648927	957	0.5974341897993672	NO	-
1173	ZINC01073071	2947	0.5973049620037387	NO	-
1174	ZINC03095780	7155	0.5972582076501588	NO	-
1175	ZINC02875834	6487	0.5972492882771041	NO	-
1176	ZINC01037568	2680	0.5972382680352051	NO	-
1177	ZINC03430536	8078	0.5972358917709607	NO	-
1178	ZINC01078712	2985	0.5972348801815304	NO	-
1179	ZINC03438001	8110	0.5971331032136398	NO	-
1180	ZINC00983424	2404	0.5970705303307688	NO	-
1181	ZINC04056497	11548	0.5970656437962986	NO	-
1182	ZINC00855940	1883	0.5970134702522759	NO	-
1183	ZINC02851158	6392	0.5970046691564528	NO	-
1184	ZINC02645954	5641	0.5969803875143835	NO	-
1185	ZINC02645955	5642	0.5969653120589822	NO	-
1186	ZINC00423596	445	0.5969365505663248	NO	-
1187	ZINC03338420	7617	0.5968845365896522	NO	-
1188	ZINC01035965	2664	0.5968806563666723	NO	-
1189	ZINC02651169	5679	0.596778598116726	NO	-
1190	ZINC00598515	11	0.5966816026666465	YES	3
1191	ZINC03184997	7198	0.5966101030356048	NO	-
1192	ZINC04484198	12422	0.5965847726376304	NO	-
1193	ZINC03368511	7772	0.596523964767942	NO	-
1194	ZINC03431169	8082	0.5964079140561716	NO	-
1195	ZINC01034292	2640	0.5963503996159915	NO	-
1196	ZINC03380080	7839	0.5963228577812695	NO	-
1197	ZINC01380555	3788	0.5962481885956219	NO	-
1198	ZINC02940428	6856	0.5961979419214976	NO	-
1199	ZINC00423650	449	0.5961603194777783	NO	-
1200	ZINC04618456	12584	0.5961136238324772	NO	-
1201	ZINC03675960	9460	0.5960981187718722	NO	-
1202	ZINC02850364	6387	0.5959911686713089	NO	-
1203	ZINC00978162	2379	0.5959661389354727	NO	-
1204	ZINC01040622	2727	0.5959548305290021	NO	-
1205	ZINC01196051	3502	0.5959456954997543	NO	-
1206	ZINC02927951	6832	0.5958982668589612	NO	-
1207	ZINC01401325	3862	0.5958457907762544	NO	-
1208	ZINC02692816	5799	0.5957668948410814	NO	-
1209	ZINC00795754	1440	0.5957010223089642	NO	-
1210	ZINC00819652	1621	0.595700512564983	NO	-
1211	ZINC03622971	9385	0.5956981537924695	NO	-
1212	ZINC00150192	169	0.5956785283770818	NO	-
1213	ZINC03603045	9246	0.5956170965895231	NO	-
1214	ZINC00413180	426	0.5955971435452603	NO	-
1215	ZINC03828993	9554	0.5955663944401522	NO	-
1216	ZINC04274805	11910	0.5955582598181446	NO	-
1217	ZINC01519467	4296	0.5955427639996643	NO	-
1218	ZINC02713334	5906	0.5955305763503767	NO	-
1219	ZINC00593052	689	0.5955211501938844	NO	-
1220	ZINC03622968	9384	0.5955146627585423	NO	-
1221	ZINC01422340	3907	0.5954532873807016	NO	-
1222	ZINC01422341	3908	0.5954397165211784	NO	-
1223	ZINC02918137	6723	0.5954300602581534	NO	-
1224	ZINC02918135	6722	0.5954247627215669	NO	-
1225	ZINC02947855	6886	0.5954017600055896	NO	-
1226	ZINC02947857	6887	0.5953958182427399	NO	-
1227	ZINC01108594	3073	0.595367592809085	NO	-
1228	ZINC01401324	3861	0.5953658934570625	NO	-
1229	ZINC01000087	2479	0.5953626828271289	NO	-
1230	ZINC03820047	9537	0.5952725639710142	NO	-
1231	ZINC01988101	4555	0.5952614243224783	NO	-
1232	ZINC03850872	9642	0.5952583755176161	NO	-
1233	ZINC03814769	143	0.5952270583572516	YES	13
1234	ZINC00592396	680	0.5952050188922522	NO	-
1235	ZINC03586060	9146	0.5951376222583873	NO	-
1236	ZINC02371819	5073	0.5950430271936835	NO	-
1237	ZINC01143107	3301	0.59502189509427	NO	-
1238	ZINC02342233	4975	0.5949927416020974	NO	-
1239	ZINC00844100	1769	0.594974795287838	NO	-
1240	ZINC02940496	6859	0.5949655791531439	NO	-
1241	ZINC03032702	7116	0.594958153131168	NO	-
1242	ZINC01128360	3226	0.594918033057916	NO	-
1243	ZINC02790259	6188	0.5949044161495227	NO	-
1244	ZINC04008118	11486	0.5948605984892277	NO	-
1245	ZINC00457825	517	0.5948286371425301	NO	-
1246	ZINC01000878	2480	0.5948202565755547	NO	-
1247	ZINC02342231	4974	0.5945946627553208	NO	-
1248	ZINC01047241	2762	0.5945920066592909	NO	-
1249	ZINC00622340	745	0.5945820051204836	NO	-
1250	ZINC03814734	179	0.5945764714343614	YES	20
1251	ZINC00819533	1615	0.5945407043993082	NO	-
1252	ZINC03649263	9424	0.5945031982043759	NO	-
1253	ZINC04315013	12008	0.5943801170612506	NO	-
1254	ZINC03820047	9538	0.594379102482323	NO	-
1255	ZINC01147015	3313	0.5943499248778505	NO	-
1256	ZINC03883471	10889	0.594308912236534	NO	-
1257	ZINC01128359	3225	0.5942556589168386	NO	-
1258	ZINC02728079	6036	0.5942044354585	NO	-
1259	ZINC01351320	3715	0.594174941691878	NO	-
1260	ZINC02665145	5761	0.5941600822373078	NO	-
1261	ZINC03852005	9714	0.5940898905609315	NO	-
1262	ZINC01138083	3280	0.5940717825504364	NO	-
1263	ZINC02868452	6448	0.5940347399137935	NO	-
1264	ZINC04070726	11568	0.5939963863584644	NO	-
1265	ZINC01519468	4297	0.5939516525275262	NO	-
1266	ZINC01519466	4295	0.5939067514367578	NO	-
1267	ZINC03852008	9715	0.593864851341495	NO	-
1268	ZINC00446055	492	0.5938248411997202	NO	-
1269	ZINC01101890	3044	0.5937655611741024	NO	-
1270	ZINC03262904	7365	0.593714286057623	NO	-
1271	ZINC01213991	3555	0.5937081110587878	NO	-
1272	ZINC01252559	3613	0.5936620196308876	NO	-
1273	ZINC00634686	835	0.5936185055475733	NO	-
1274	ZINC03609175	9290	0.5936050046701555	NO	-
1275	ZINC01397438	3856	0.5936031530187938	NO	-
1276	ZINC00495378	538	0.5935846353939405	NO	-
1277	ZINC03814524	201	0.5934262644914539	YES	35
1278	ZINC00848486	1814	0.5934213560719979	NO	-
1279	ZINC00801890	1479	0.5933919751387365	NO	-
1280	ZINC00843954	1767	0.5933659590565847	NO	-
1281	ZINC03814808	186	0.5933627307621601	YES	23
1282	ZINC00918281	2127	0.5932807724106968	NO	-
1283	ZINC03460680	8281	0.5932610299653401	NO	-
1284	ZINC03343605	7640	0.5932160788284889	NO	-
1285	ZINC03986166	11380	0.5931638385023156	NO	-
1286	ZINC03506088	8651	0.5931577427639664	NO	-
1287	ZINC03852431	9729	0.5931352721928451	NO	-
1288	ZINC03460683	8282	0.5931251887497361	NO	-
1289	ZINC03497922	8574	0.5931117768654642	NO	-
1290	ZINC03273038	7390	0.5930888947325886	NO	-
1291	ZINC03489610	8454	0.593088571423834	NO	-
1292	ZINC02918929	6761	0.5930740273157308	NO	-
1293	ZINC03352169	7686	0.5930630067010784	NO	-
1294	ZINC00885725	2026	0.5930523385751314	NO	-
1295	ZINC00972745	2357	0.5929526756555061	NO	-
1296	ZINC02718015	5968	0.5929296593659746	NO	-
1297	ZINC02658038	5724	0.5929060001355347	NO	-
1298	ZINC00423656	450	0.592888902079995	NO	-
1299	ZINC03854659	10143	0.5928466234525861	NO	-
1300	ZINC03497920	8573	0.5928207796339305	NO	-
1301	ZINC02917998	6717	0.5927738091056765	NO	-
1302	ZINC02917999	6718	0.5927455731328194	NO	-
1303	ZINC02705773	5843	0.5926677915639952	NO	-
1304	ZINC03506219	8656	0.5926031757188381	NO	-
1305	ZINC02356163	5032	0.592599089049905	NO	-
1306	ZINC02356161	5031	0.5925963058079358	NO	-
1307	ZINC03386110	7876	0.592571594250511	NO	-
1308	ZINC01178159	3452	0.592472818743052	NO	-
1309	ZINC02713317	5900	0.5924176540704861	NO	-
1310	ZINC03506217	8655	0.5923968129125713	NO	-
1311	ZINC02919190	6780	0.5923576169494593	NO	-
1312	ZINC00831819	1693	0.5923384281554434	NO	-
1313	ZINC02718015	5966	0.5923340661810721	NO	-
1314	ZINC01499911	4180	0.592326191006079	NO	-
1315	ZINC03386111	7877	0.5922937835185972	NO	-
1316	ZINC00815361	1593	0.5922469481446687	NO	-
1317	ZINC02919188	6779	0.5922329250210495	NO	-
1318	ZINC03814770	14	0.5922302112138362	YES	3
1319	ZINC02403426	5133	0.5922161432553501	NO	-
1320	ZINC03499046	8601	0.5921672146100756	NO	-
1321	ZINC04193237	11778	0.592162340420975	NO	-
1322	ZINC04279573	11935	0.592152518257238	NO	-
1323	ZINC02621496	5491	0.592140540447428	NO	-
1324	ZINC04376029	12135	0.592139056259122	NO	-
1325	ZINC03818320	9523	0.5920231628248463	NO	-
1326	ZINC00822428	1631	0.5919931448512185	NO	-
1327	ZINC04421834	12219	0.5919415073752222	NO	-
1328	ZINC01040555	2725	0.591923749275712	NO	-
1329	ZINC01312102	3672	0.5919139353299566	NO	-
1330	ZINC04346642	12079	0.5918906248598492	NO	-
1331	ZINC03546622	8894	0.5918893335689582	NO	-
1332	ZINC01147890	3324	0.5917061418509142	NO	-
1333	ZINC01439413	3975	0.5916697199163481	NO	-
1334	ZINC03612123	9339	0.5916472800428192	NO	-
1335	ZINC00413147	425	0.591531613278297	NO	-
1336	ZINC02918926	6759	0.5915167017347663	NO	-
1337	ZINC02918927	6760	0.5914882633554988	NO	-
1338	ZINC04343650	12077	0.5914560586596191	NO	-
1339	ZINC03219103	7255	0.5914352092185579	NO	-
1340	ZINC04136643	11661	0.5914312778335614	NO	-
1341	ZINC01040614	2726	0.5913798032951035	NO	-
1342	ZINC00868698	1959	0.591371371022039	NO	-
1343	ZINC00360424	371	0.591232485730606	NO	-
1344	ZINC00422534	441	0.5911682827951077	NO	-
1345	ZINC01380779	3791	0.5911404655941203	NO	-
1346	ZINC01519434	4282	0.5911093455342804	NO	-
1347	ZINC00651559	961	0.5910963523394809	NO	-
1348	ZINC00827418	1669	0.5910749521247399	NO	-
1349	ZINC02792310	6208	0.5910367017693029	NO	-
1350	ZINC02692503	5788	0.5909732772685182	NO	-
1351	ZINC01416960	3901	0.5908674888495173	NO	-
1352	ZINC00425654	473	0.5908041251065004	NO	-
1353	ZINC03339515	7623	0.5907362449461153	NO	-
1354	ZINC02947624	6883	0.5906890321540236	NO	-
1355	ZINC00086592	79	0.5906856976805772	NO	-
1356	ZINC04136643	11662	0.5906073154645568	NO	-
1357	ZINC00751877	1292	0.5905541488030606	NO	-
1358	ZINC01067016	2873	0.5905528329429959	NO	-
1359	ZINC03620920	9378	0.590496651845935	NO	-
1360	ZINC01326946	3690	0.5904689147740473	NO	-
1361	ZINC02692773	5789	0.5904620759684774	NO	-
1362	ZINC02713187	5868	0.5904264038909448	NO	-
1363	ZINC01038564	2698	0.5904258233110825	NO	-
1364	ZINC00777983	1326	0.5904190682169252	NO	-
1365	ZINC04157519	11703	0.5904110066824709	NO	-
1366	ZINC02914677	6630	0.590400357110354	NO	-
1367	ZINC02914676	6629	0.5903907455909772	NO	-
1368	ZINC00429682	488	0.5903895970953824	NO	-
1369	ZINC02922853	6806	0.5903852496703909	NO	-
1370	ZINC00819533	1616	0.5903619179741658	NO	-
1371	ZINC01145479	3308	0.5903618295611338	NO	-
1372	ZINC01428667	3943	0.5902810220805635	NO	-
1373	ZINC02660070	5732	0.590280285510824	NO	-
1374	ZINC03412922	7996	0.5902731029637677	NO	-
1375	ZINC02494776	5341	0.5902609850876465	NO	-
1376	ZINC00007001	37	0.5901614217634604	YES	7
1377	ZINC04268026	11899	0.5901199500814407	NO	-
1378	ZINC02331296	4947	0.5901065300022464	NO	-
1379	ZINC03675983	9468	0.5900947330548937	NO	-
1380	ZINC00588632	670	0.5900691984459435	NO	-
1381	ZINC00423675	451	0.5900690935280869	NO	-
1382	ZINC03400209	7934	0.5899970761745333	NO	-
1383	ZINC01214149	3556	0.5899421492738457	NO	-
1384	ZINC01616395	4314	0.5898890300721782	NO	-
1385	ZINC04249102	11855	0.5898531109157448	NO	-
1386	ZINC01514214	4251	0.5898021258070664	NO	-
1387	ZINC02374038	5080	0.5897346217493369	NO	-
1388	ZINC02257351	4830	0.5896993970007492	NO	-
1389	ZINC03339388	7622	0.5896958870057055	NO	-
1390	ZINC02260303	4833	0.5896770924500334	NO	-
1391	ZINC00626621	784	0.5896349232292623	NO	-
1392	ZINC02434932	5211	0.5895956193745185	NO	-
1393	ZINC02374036	5079	0.5895540812165934	NO	-
1394	ZINC01067403	2876	0.5895105663777824	NO	-
1395	ZINC02705770	5842	0.5894980862383221	NO	-
1396	ZINC00625369	771	0.5894972409993693	NO	-
1397	ZINC04371376	12129	0.5894871254731496	NO	-
1398	ZINC02699061	5829	0.5894183371042345	NO	-
1399	ZINC00108609	121	0.5894063811053768	NO	-
1400	ZINC04225016	11813	0.5893993464874624	NO	-
1401	ZINC00779162	1347	0.5892922482134546	NO	-
1402	ZINC00652806	965	0.589234577371319	NO	-
1403	ZINC02384613	5095	0.5892342236166724	NO	-
1404	ZINC00535410	578	0.589212199420248	NO	-
1405	ZINC04260738	11885	0.589178225015347	NO	-
1406	ZINC01396016	3846	0.5891782005377517	NO	-
1407	ZINC03334291	7599	0.5891341972582982	NO	-
1408	ZINC02692831	5801	0.5891057858834342	NO	-
1409	ZINC02947613	6881	0.5889993596678847	NO	-
1410	ZINC02384610	5094	0.5889766257382785	NO	-
1411	ZINC01042161	2733	0.588809466446382	NO	-
1412	ZINC02930612	6837	0.5888091826807804	NO	-
1413	ZINC04248562	11851	0.5887925453283059	NO	-
1414	ZINC02365246	5056	0.5886765246067597	NO	-
1415	ZINC03037037	7121	0.5886501253730598	NO	-
1416	ZINC02692795	5794	0.5886295224826087	NO	-
1417	ZINC04059211	11551	0.5885848736843539	NO	-
1418	ZINC00603537	713	0.5885820432265813	NO	-
1419	ZINC04059327	11554	0.5885347031993262	NO	-
1420	ZINC02713328	5904	0.5883860257122107	NO	-
1421	ZINC02918813	6753	0.5883810634742378	NO	-
1422	ZINC00693386	1123	0.5883649386254818	NO	-
1423	ZINC00845061	1771	0.5883277580915879	NO	-
1424	ZINC02637305	5608	0.5883157310528008	NO	-
1425	ZINC03170045	7183	0.5880384510120726	NO	-
1426	ZINC04225012	11808	0.5880139083875427	NO	-
1427	ZINC01057324	2826	0.5879991275251567	NO	-
1428	ZINC03919294	11026	0.5879899713984714	NO	-
1429	ZINC03460042	8255	0.5879589324022398	NO	-
1430	ZINC03851123	9672	0.5879420229353968	NO	-
1431	ZINC04465092	12320	0.5879420229353968	NO	-
1432	ZINC01032111	2615	0.5879103428503769	NO	-
1433	ZINC01247514	3609	0.5878908394359749	NO	-
1434	ZINC03565807	9054	0.5878799564853667	NO	-
1435	ZINC00897346	2073	0.587852999132973	NO	-
1436	ZINC01440127	3983	0.5878109426597212	NO	-
1437	ZINC04389448	12165	0.5877866166979434	NO	-
1438	ZINC02485179	5333	0.5877412226982842	NO	-
1439	ZINC03271029	7387	0.5877191586570365	NO	-
1440	ZINC00423691	453	0.5876718947465965	NO	-
1441	ZINC03215131	7239	0.5876321304230201	NO	-
1442	ZINC00898919	2076	0.5876203221590376	NO	-
1443	ZINC01404127	3877	0.5875835643189528	NO	-
1444	ZINC01032479	2619	0.5875834248322733	NO	-
1445	ZINC03859292	10529	0.5875787447515693	NO	-
1446	ZINC01032109	2614	0.5875768355538301	NO	-
1447	ZINC03675959	9459	0.5875340163476778	NO	-
1448	ZINC04510049	12540	0.5875082347070946	NO	-
1449	ZINC01198956	3513	0.5874780365558383	NO	-
1450	ZINC01288106	3650	0.5874720264667783	NO	-
1451	ZINC02353625	5016	0.5874372442622038	NO	-
1452	ZINC03038185	7123	0.5874114076968515	NO	-
1453	ZINC03814791	191	0.5874104191764885	YES	28
1454	ZINC02351296	5008	0.5873809630435604	NO	-
1455	ZINC02435105	5213	0.5873486161322228	NO	-
1456	ZINC00657339	982	0.5873343256765089	NO	-
1457	ZINC03859293	10530	0.5872383859313581	NO	-
1458	ZINC02435104	5212	0.5872105041523386	NO	-
1459	ZINC03432452	8086	0.5871837826193124	NO	-
1460	ZINC02713272	5892	0.5871543260791019	NO	-
1461	ZINC04157519	11702	0.5871340994587648	NO	-
1462	ZINC03550192	8919	0.5871193299255506	NO	-
1463	ZINC01144201	3304	0.587097696442264	NO	-
1464	ZINC03283109	7424	0.5870934475453403	NO	-
1465	ZINC01404128	3878	0.5870204635130674	NO	-
1466	ZINC00820893	1625	0.5869183199604109	NO	-
1467	ZINC02713212	5879	0.5868930203462717	NO	-
1468	ZINC03259393	7354	0.5868679070706976	NO	-
1469	ZINC01423312	3915	0.5868395650913173	NO	-
1470	ZINC04225012	11809	0.5868227569800346	NO	-
1471	ZINC01059647	2845	0.5867313267257019	NO	-
1472	ZINC02877974	6494	0.5867207250149697	NO	-
1473	ZINC02686647	5779	0.5866754741226803	NO	-
1474	ZINC04477715	12404	0.5865953346991878	NO	-
1475	ZINC00983139	2394	0.5865203684316731	NO	-
1476	ZINC04293685	11976	0.5865132135306322	NO	-
1477	ZINC02653672	5694	0.5864661432952812	NO	-
1478	ZINC03833709	9557	0.5864295528739213	NO	-
1479	ZINC00272932	321	0.5863827327183991	NO	-
1480	ZINC03676074	9474	0.5863268693234092	NO	-
1481	ZINC03555650	8962	0.586284843318697	NO	-
1482	ZINC01485832	198	0.5862176226108956	YES	32
1483	ZINC00827419	1670	0.5860388317131693	NO	-
1484	ZINC00827420	1671	0.586030972717103	NO	-
1485	ZINC03507183	8662	0.5860149684880719	NO	-
1486	ZINC03654274	9431	0.5860134386215615	NO	-
1487	ZINC03345977	7655	0.5859726023602166	NO	-
1488	ZINC02262485	4837	0.5859377982580337	NO	-
1489	ZINC00731703	1259	0.5859333886969345	NO	-
1490	ZINC00420554	438	0.5859204795274481	NO	-
1491	ZINC02523538	5405	0.585874182544306	NO	-
1492	ZINC00411847	419	0.5858093910237899	NO	-
1493	ZINC03665069	9452	0.5857897026054527	NO	-
1494	ZINC00888916	2041	0.5857795339564362	NO	-
1495	ZINC01034865	2650	0.5857691266769085	NO	-
1496	ZINC02686629	5777	0.5857355702573853	NO	-
1497	ZINC02713188	5869	0.5857095350674653	NO	-
1498	ZINC01519433	4281	0.5857048962185011	NO	-
1499	ZINC00845322	1774	0.5857043443489437	NO	-
1500	ZINC04000766	11445	0.5856430736270092	NO	-
1501	ZINC00630600	820	0.5856168050662495	NO	-
1502	ZINC00912365	2105	0.5855774174219358	NO	-
1503	ZINC01141428	3293	0.5855506886205921	NO	-
1504	ZINC03983583	11358	0.5855441152648717	NO	-
1505	ZINC03868022	10799	0.5854997147778241	NO	-
1506	ZINC03534157	8840	0.5854742768194541	NO	-
1507	ZINC00702809	1134	0.5854655704812964	NO	-
1508	ZINC03814730	181	0.5854629142586676	YES	20
1509	ZINC03534155	8839	0.5854318276262321	NO	-
1510	ZINC03234457	7291	0.5853826000664899	NO	-
1511	ZINC04249101	11854	0.5853356411671257	NO	-
1512	ZINC03908021	11008	0.5852965221397595	NO	-
1513	ZINC02692828	5800	0.5852058910515042	NO	-
1514	ZINC00731704	1260	0.5851878060129287	NO	-
1515	ZINC02949679	6905	0.5851520488118858	NO	-
1516	ZINC02949677	6904	0.5851507020455976	NO	-
1517	ZINC02456181	5255	0.5850918198910722	NO	-
1518	ZINC03416218	8008	0.5850898168390856	NO	-
1519	ZINC02661853	5743	0.5850740115871215	NO	-
1520	ZINC03236332	7298	0.5850584289769022	NO	-
1521	ZINC03358604	7717	0.5850496001063594	NO	-
1522	ZINC03856132	10229	0.5849604257301152	NO	-
1523	ZINC00756528	1315	0.5849370464864191	NO	-
1524	ZINC04316171	12018	0.5849021836712551	NO	-
1525	ZINC01499928	4185	0.5848705666060853	NO	-
1526	ZINC00752704	1297	0.5848626238541947	NO	-
1527	ZINC04034450	11516	0.5848050271552839	NO	-
1528	ZINC02713230	5884	0.5847484469849838	NO	-
1529	ZINC04316312	12022	0.5847477075989007	NO	-
1530	ZINC03116917	7163	0.5846951265864578	NO	-
1531	ZINC01032085	2613	0.5846751466181975	NO	-
1532	ZINC02686584	5774	0.5846727344619218	NO	-
1533	ZINC03379885	7837	0.5846222584725577	NO	-
1534	ZINC03282438	7420	0.5845812462261633	NO	-
1535	ZINC04053907	11546	0.5844379982991704	NO	-
1536	ZINC02483541	5327	0.5844219576707461	NO	-
1537	ZINC00070733	61	0.584407244132532	NO	-
1538	ZINC03386107	7875	0.5843995192434313	NO	-
1539	ZINC00366717	375	0.5843072041616496	NO	-
1540	ZINC01045957	2755	0.5842803351654297	NO	-
1541	ZINC04273338	11904	0.5842748644964834	NO	-
1542	ZINC00680616	1093	0.5842005379457744	NO	-
1543	ZINC02947878	6888	0.5841257302492426	NO	-
1544	ZINC02947880	6889	0.5841188641380722	NO	-
1545	ZINC01387981	3813	0.5840875356695219	NO	-
1546	ZINC01111496	3096	0.5840836700582089	NO	-
1547	ZINC00652806	966	0.5840587000244184	NO	-
1548	ZINC00619916	737	0.5840403441163157	NO	-
1549	ZINC02914691	6632	0.5839558079196554	NO	-
1550	ZINC01245892	3605	0.5839483706832689	NO	-
1551	ZINC04496125	12495	0.5839388346661278	NO	-
1552	ZINC04315639	12012	0.5839323164252526	NO	-
1553	ZINC02914690	6631	0.5839252116092708	NO	-
1554	ZINC01084491	3009	0.5837949806599785	NO	-
1555	ZINC03227193	7276	0.5837533742489922	NO	-
1556	ZINC03227194	7277	0.5837499060865018	NO	-
1557	ZINC00936616	2166	0.5837487455817721	NO	-
1558	ZINC01639178	4327	0.5837333308802007	NO	-
1559	ZINC00343970	355	0.583650743574274	NO	-
1560	ZINC03438925	8112	0.583626394525685	NO	-
1561	ZINC03336459	7613	0.5835397039487118	NO	-
1562	ZINC02801674	6279	0.5834930500757909	NO	-
1563	ZINC03008122	7046	0.5834822079833684	NO	-
1564	ZINC01391241	3831	0.5834471282557733	NO	-
1565	ZINC03498557	8576	0.5834348999023364	NO	-
1566	ZINC00416657	436	0.5833897968738057	NO	-
1567	ZINC02630768	5581	0.5833662171045986	NO	-
1568	ZINC00944067	2234	0.5833412705080286	NO	-
1569	ZINC03459073	8222	0.5833171290184183	NO	-
1570	ZINC00069682	58	0.5832836419258616	NO	-
1571	ZINC00717276	1199	0.583281674048989	NO	-
1572	ZINC04156558	11692	0.5832071000031579	NO	-
1573	ZINC00938143	2176	0.5831445820631102	NO	-
1574	ZINC03153566	7174	0.5831329409592341	NO	-
1575	ZINC01396020	3847	0.5831122413287225	NO	-
1576	ZINC01514214	4252	0.5830954795447184	NO	-
1577	ZINC01519377	4279	0.5830694898385429	NO	-
1578	ZINC01981624	4529	0.5830668226246529	NO	-
1579	ZINC03195989	7215	0.5829985784320598	NO	-
1580	ZINC03243910	7308	0.582993685651036	NO	-
1581	ZINC03537214	8853	0.5829933591093654	NO	-
1582	ZINC02917678	6712	0.5829496721092735	NO	-
1583	ZINC00624871	766	0.5829496392591242	NO	-
1584	ZINC00621358	742	0.5829450077391372	NO	-
1585	ZINC00893190	2046	0.5829319638982435	NO	-
1586	ZINC02917680	6713	0.5829148850639123	NO	-
1587	ZINC00899927	2077	0.5828621145186769	NO	-
1588	ZINC00726995	1244	0.5827757095610184	NO	-
1589	ZINC00423728	455	0.5827734377236967	NO	-
1590	ZINC03850630	9625	0.5827584661161584	NO	-
1591	ZINC03598378	9198	0.5825651598500002	NO	-
1592	ZINC02699062	5830	0.5825567570367474	NO	-
1593	ZINC01495944	4166	0.5825349821955821	NO	-
1594	ZINC02918695	6751	0.5825187727229728	NO	-
1595	ZINC02918696	6752	0.5824953285292707	NO	-
1596	ZINC02718810	5972	0.5824747645688179	NO	-
1597	ZINC02201263	4702	0.582430974830267	NO	-
1598	ZINC03450649	8169	0.5823893394487789	NO	-
1599	ZINC01187335	3482	0.5823751575509312	NO	-
1600	ZINC02807015	6309	0.5823573864110583	NO	-
1601	ZINC02398834	5120	0.5823404904874431	NO	-
1602	ZINC02398833	5119	0.5822838298724192	NO	-
1603	ZINC02918170	6727	0.5822104858613153	NO	-
1604	ZINC02918175	6730	0.5822079151654399	NO	-
1605	ZINC01336821	3708	0.5822030053505219	NO	-
1606	ZINC03656783	9436	0.5821817025717233	NO	-
1607	ZINC03656785	9437	0.5821655887536451	NO	-
1608	ZINC02317582	4910	0.5821479729506497	NO	-
1609	ZINC01027844	2585	0.5821053831164391	NO	-
1610	ZINC01389438	3820	0.5820926251148636	NO	-
1611	ZINC03283771	7427	0.5820757782217438	NO	-
1612	ZINC03908266	11012	0.5820356585011206	NO	-
1613	ZINC03675958	9458	0.5820086208051357	NO	-
1614	ZINC00887677	2033	0.5820082202150274	NO	-
1615	ZINC00732273	1261	0.5820082044230797	NO	-
1616	ZINC02439705	5224	0.581999713702792	NO	-
1617	ZINC01519250	4270	0.5819639551430019	NO	-
1618	ZINC03850463	9616	0.5819384538741511	NO	-
1619	ZINC04144676	11673	0.5818799571863609	NO	-
1620	ZINC02938434	6851	0.5818549702172848	NO	-
1621	ZINC00664103	1001	0.5818468202378007	NO	-
1622	ZINC02918174	6729	0.5818466479281096	NO	-
1623	ZINC00866704	1954	0.5818366557666945	NO	-
1624	ZINC00866707	1956	0.5818360040681445	NO	-
1625	ZINC02947979	6893	0.5818319801605458	NO	-
1626	ZINC01478456	4130	0.5818279722349673	NO	-
1627	ZINC02947980	6894	0.5818233482639995	NO	-
1628	ZINC00918352	2128	0.5817359755891832	NO	-
1629	ZINC01468040	4112	0.5817073707859809	NO	-
1630	ZINC01468041	4113	0.5817048192332176	NO	-
1631	ZINC00801891	1480	0.5816892241197651	NO	-
1632	ZINC02940626	6861	0.581668449994023	NO	-
1633	ZINC01519254	4271	0.581664472922188	NO	-
1634	ZINC02918172	6728	0.5816564185221242	NO	-
1635	ZINC02692812	5797	0.5816021705207831	NO	-
1636	ZINC01483729	4133	0.5815257390079152	NO	-
1637	ZINC00297117	327	0.5815204993568756	NO	-
1638	ZINC03531793	8813	0.581425405046586	NO	-
1639	ZINC01327434	3693	0.581393411409987	NO	-
1640	ZINC02850887	6391	0.5813848146618822	NO	-
1641	ZINC00634189	833	0.5813402971030251	NO	-
1642	ZINC02713290	5896	0.5813327389218276	NO	-
1643	ZINC00738236	1268	0.5813072820373357	NO	-
1644	ZINC04251225	11871	0.5812996868608635	NO	-
1645	ZINC01057425	2828	0.5812954293882845	NO	-
1646	ZINC04496487	12498	0.5812889236281689	NO	-
1647	ZINC01040524	2724	0.581269788954541	NO	-
1648	ZINC00896955	2064	0.5812165551806454	NO	-
1649	ZINC02914587	6620	0.5811555658801318	NO	-
1650	ZINC02914589	6621	0.5811356657096571	NO	-
1651	ZINC01473731	4129	0.5810672909689202	NO	-
1652	ZINC02710471	5854	0.5810413345938003	NO	-
1653	ZINC04031746	11501	0.5810250429882952	NO	-
1654	ZINC01148395	3327	0.5810136980011095	NO	-
1655	ZINC03859497	10564	0.5809375724511043	NO	-
1656	ZINC02404903	5136	0.5808687263954087	NO	-
1657	ZINC03854680	10149	0.5808357613976871	NO	-
1658	ZINC01088025	3015	0.5808277347297143	NO	-
1659	ZINC04251225	11870	0.5808195267189452	NO	-
1660	ZINC03889953	10933	0.5807718448226381	NO	-
1661	ZINC04464837	12312	0.5807718448226381	NO	-
1662	ZINC03426639	8064	0.5807408927737757	NO	-
1663	ZINC03859496	10563	0.5807404757578388	NO	-
1664	ZINC02713311	5897	0.5807029516054989	NO	-
1665	ZINC03424768	8057	0.580670050807889	NO	-
1666	ZINC00645056	919	0.5806649102388124	NO	-
1667	ZINC00645055	918	0.5806592843085912	NO	-
1668	ZINC00107104	116	0.5806387068175091	NO	-
1669	ZINC02692775	5791	0.5806279947464418	NO	-
1670	ZINC00853590	1861	0.5805557656597959	NO	-
1671	ZINC03986165	11379	0.5805395947607752	NO	-
1672	ZINC01113678	3114	0.5805391474750332	NO	-
1673	ZINC02915963	6667	0.5805299724629726	NO	-
1674	ZINC02915961	6666	0.5804393238163721	NO	-
1675	ZINC02918147	6725	0.5804223549255626	NO	-
1676	ZINC03814648	163	0.5803879242581298	YES	17
1677	ZINC03859469	10560	0.5803583114661579	NO	-
1678	ZINC02942071	6864	0.5803558326832438	NO	-
1679	ZINC00956563	2316	0.5803222211397153	NO	-
1680	ZINC03856470	10255	0.5802973785076772	NO	-
1681	ZINC00804094	1487	0.5802739453339677	NO	-
1682	ZINC01450464	4021	0.5802689004019842	NO	-
1683	ZINC00630049	814	0.5802609658009575	NO	-
1684	ZINC03493086	8471	0.5802409223092537	NO	-
1685	ZINC04156558	11691	0.5802230627345266	NO	-
1686	ZINC02713327	5903	0.5801872849629673	NO	-
1687	ZINC02918145	6724	0.5801598833642095	NO	-
1688	ZINC03859468	10559	0.5801318911177621	NO	-
1689	ZINC00411634	418	0.580110266922094	NO	-
1690	ZINC01450465	4024	0.5801067927361206	NO	-
1691	ZINC04041779	11528	0.5800547966927212	NO	-
1692	ZINC02414843	5158	0.5800435646752202	NO	-
1693	ZINC04061637	11559	0.5800166312166759	NO	-
1694	ZINC03022458	7082	0.5800107251166597	NO	-
1695	ZINC00675652	1061	0.5799648736834944	NO	-
1696	ZINC03855985	10218	0.5798607735683928	NO	-
1697	ZINC00849570	1837	0.5798461560739621	NO	-
1698	ZINC00944078	2235	0.5797983364649459	NO	-
1699	ZINC03499001	8593	0.5797802930915529	NO	-
1700	ZINC02928109	6836	0.5797692935855259	NO	-
1701	ZINC00580811	654	0.5797645825736886	NO	-
1702	ZINC03859437	10545	0.5797534200114677	NO	-
1703	ZINC03859436	10544	0.5796637985293277	NO	-
1704	ZINC01158785	3381	0.5796499401495073	NO	-
1705	ZINC01291390	3658	0.5795980102153101	NO	-
1706	ZINC01291391	3659	0.579554143969695	NO	-
1707	ZINC00022442	48	0.5795218187037088	YES	7
1708	ZINC02030832	4584	0.5794512982312013	NO	-
1709	ZINC01084311	3007	0.5794239266852027	NO	-
1710	ZINC04501042	12521	0.5794194757892314	NO	-
1711	ZINC01313357	3675	0.579352452882899	NO	-
1712	ZINC04316234	12021	0.5793461509602452	NO	-
1713	ZINC03284100	7430	0.5793039028616065	NO	-
1714	ZINC01183772	3469	0.5793029228138452	NO	-
1715	ZINC01121045	3163	0.5792942762962217	NO	-
1716	ZINC03506781	8659	0.5792309362730055	NO	-
1717	ZINC02862057	6430	0.5792044271560038	NO	-
1718	ZINC02884520	6519	0.5791830008891532	NO	-
1719	ZINC01132984	3249	0.5791749879310952	NO	-
1720	ZINC01132982	3248	0.5791746195715116	NO	-
1721	ZINC03660503	9442	0.5791444675831758	NO	-
1722	ZINC03385411	7863	0.5791314972647007	NO	-
1723	ZINC02523997	5409	0.5791128420073783	NO	-
1724	ZINC00108939	122	0.5790802113689042	NO	-
1725	ZINC02229207	4784	0.5790728096793027	NO	-
1726	ZINC00108941	123	0.5790577056131744	NO	-
1727	ZINC02787910	6168	0.5789986920916482	NO	-
1728	ZINC04119702	11637	0.578990353386444	NO	-
1729	ZINC00645054	917	0.5789868330254881	NO	-
1730	ZINC00645057	920	0.5789797757312183	NO	-
1731	ZINC03031421	7114	0.5789616191611775	NO	-
1732	ZINC03547863	8900	0.5789533568318881	NO	-
1733	ZINC02705752	5839	0.5789494461287619	NO	-
1734	ZINC00734847	1265	0.5789126894707163	NO	-
1735	ZINC03868112	10810	0.5788796113211686	NO	-
1736	ZINC02284824	4863	0.5788673983633138	NO	-
1737	ZINC01077907	2978	0.578811560029531	NO	-
1738	ZINC01380472	3786	0.5787967433858394	NO	-
1739	ZINC03284097	7429	0.578791140958425	NO	-
1740	ZINC01380784	3792	0.57874300807711	NO	-
1741	ZINC03437336	8108	0.5787298067233256	NO	-
1742	ZINC02324595	4924	0.5787218910504376	NO	-
1743	ZINC00423594	444	0.5787157304724497	NO	-
1744	ZINC02715841	5927	0.5785862337447497	NO	-
1745	ZINC03585983	9140	0.5785492098252055	NO	-
1746	ZINC03868111	10809	0.5785132945740751	NO	-
1747	ZINC04464374	12302	0.5784981079300211	NO	-
1748	ZINC00586685	661	0.5784256125585934	NO	-
1749	ZINC02762981	6116	0.5784255492038748	NO	-
1750	ZINC00916806	2117	0.5783936849516281	NO	-
1751	ZINC00916804	2116	0.5783803586905291	NO	-
1752	ZINC01050435	2787	0.5783775797564394	NO	-
1753	ZINC01401357	3867	0.5783749934621378	NO	-
1754	ZINC01050434	2786	0.578354106982604	NO	-
1755	ZINC04484174	12420	0.5783525322165617	NO	-
1756	ZINC01351318	3714	0.5783484176019342	NO	-
1757	ZINC01123968	3184	0.5783342969253352	NO	-
1758	ZINC04464374	12303	0.578311656412671	NO	-
1759	ZINC04420526	12218	0.5783041457551474	NO	-
1760	ZINC03612471	9343	0.5782804087925482	NO	-
1761	ZINC03000881	7039	0.5782579710269017	NO	-
1762	ZINC03338787	7620	0.5782129224401971	NO	-
1763	ZINC00580365	649	0.5781854836533311	NO	-
1764	ZINC00603854	714	0.5781702583785323	NO	-
1765	ZINC03507209	8664	0.5781164891951548	NO	-
1766	ZINC01245071	3604	0.578075991893786	NO	-
1767	ZINC02806517	6308	0.5780626785203014	NO	-
1768	ZINC02863590	6437	0.5780305924314275	NO	-
1769	ZINC02863589	6436	0.5780214139753977	NO	-
1770	ZINC00796607	1446	0.5780120993742864	NO	-
1771	ZINC03000532	7038	0.578003558156463	NO	-
1772	ZINC00796606	1445	0.5779953445189695	NO	-
1773	ZINC03858044	10393	0.5779454435026155	NO	-
1774	ZINC02715808	5913	0.5779443080308034	NO	-
1775	ZINC00670710	1031	0.5778985507283779	NO	-
1776	ZINC02718015	5967	0.5778879668408867	NO	-
1777	ZINC02718015	5969	0.5778879668408867	NO	-
1778	ZINC02184760	4673	0.577868302621233	NO	-
1779	ZINC02863588	6435	0.5778623863185792	NO	-
1780	ZINC03052128	7135	0.577857901062924	NO	-
1781	ZINC02863591	6438	0.5777983099912714	NO	-
1782	ZINC01450464	4019	0.5777796967358139	NO	-
1783	ZINC00819531	1613	0.5777623535841594	NO	-
1784	ZINC01401356	3866	0.5776995671927682	NO	-
1785	ZINC00734880	1266	0.5776952383057233	NO	-
1786	ZINC01398862	3859	0.577693392741639	NO	-
1787	ZINC01034820	2649	0.577660047202466	NO	-
1788	ZINC00778479	1331	0.5776394765149601	NO	-
1789	ZINC03563698	9034	0.5776362172046845	NO	-
1790	ZINC03563695	9033	0.577629041591204	NO	-
1791	ZINC00815064	1583	0.5776232709143784	NO	-
1792	ZINC03850630	9626	0.5776060811801947	NO	-
1793	ZINC03047590	7131	0.5775907950689015	NO	-
1794	ZINC00738274	1284	0.577578948427561	NO	-
1795	ZINC01398862	3858	0.5775691012125415	NO	-
1796	ZINC03598466	9202	0.5775558569941094	NO	-
1797	ZINC01119484	3153	0.577525036050438	NO	-
1798	ZINC01450465	4022	0.5774999332319188	NO	-
1799	ZINC04461503	12283	0.5774951311313373	NO	-
1800	ZINC02713183	5866	0.577435808677882	NO	-
1801	ZINC00603854	715	0.5774174467330834	NO	-
1802	ZINC00666960	1009	0.5773735057539174	NO	-
1803	ZINC03892378	10986	0.5773632843805409	NO	-
1804	ZINC03030401	7105	0.5773515467542651	NO	-
1805	ZINC00815391	1594	0.5773371141858027	NO	-
1806	ZINC02804923	6303	0.5773051384649412	NO	-
1807	ZINC01503579	4199	0.5772495174914613	NO	-
1808	ZINC03467141	8357	0.5772480766298407	NO	-
1809	ZINC00935549	2163	0.5772389378069619	NO	-
1810	ZINC03467136	8355	0.577207437137909	NO	-
1811	ZINC00935548	2162	0.5772066716204564	NO	-
1812	ZINC03499002	8594	0.5771899102211461	NO	-
1813	ZINC00580365	646	0.5771874741136555	NO	-
1814	ZINC03611613	9329	0.5771664128551981	NO	-
1815	ZINC04268836	11902	0.5771586274756537	NO	-
1816	ZINC00416418	434	0.5771563057519333	NO	-
1817	ZINC03585980	9139	0.5771536093638251	NO	-
1818	ZINC00993605	2455	0.5771501014183799	NO	-
1819	ZINC00712848	1173	0.5771156429405034	NO	-
1820	ZINC03276384	7405	0.5771112914099825	NO	-
1821	ZINC03538252	8861	0.5770800130970596	NO	-
1822	ZINC00888138	2035	0.5770790861081934	NO	-
1823	ZINC01503491	4197	0.5770574746184411	NO	-
1824	ZINC03867083	10717	0.5770561685865552	NO	-
1825	ZINC02880818	6506	0.5770540950956965	NO	-
1826	ZINC02692809	5796	0.5770286993405837	NO	-
1827	ZINC03506089	8652	0.577016813562272	NO	-
1828	ZINC03498567	8578	0.5769725386635511	NO	-
1829	ZINC03215838	7241	0.5769039336113608	NO	-
1830	ZINC03496363	8517	0.5768620797276446	NO	-
1831	ZINC00738296	1288	0.576831960075835	NO	-
1832	ZINC03495072	8488	0.5768152706302907	NO	-
1833	ZINC01390442	3824	0.5768051628099472	NO	-
1834	ZINC04156236	11689	0.5767941841855474	NO	-
1835	ZINC02713313	5898	0.5767794233115846	NO	-
1836	ZINC00738273	1283	0.5767586491029976	NO	-
1837	ZINC02623955	5518	0.5767401500784083	NO	-
1838	ZINC00719383	1216	0.576714305038274	NO	-
1839	ZINC00719384	1217	0.576708058149836	NO	-
1840	ZINC01159445	3386	0.5766879269617079	NO	-
1841	ZINC02713227	5883	0.5766861226234494	NO	-
1842	ZINC00646090	924	0.5766180012694101	NO	-
1843	ZINC03353106	7690	0.5765287147529764	NO	-
1844	ZINC01037355	2677	0.5765162099846939	NO	-
1845	ZINC03499011	8596	0.5765088699013544	NO	-
1846	ZINC01032746	2622	0.5764964573590781	NO	-
1847	ZINC03008121	7045	0.5764733419011668	NO	-
1848	ZINC02868450	6447	0.5764629304264499	NO	-
1849	ZINC00811650	1547	0.5764495963352336	NO	-
1850	ZINC03523823	8757	0.5764456947155409	NO	-
1851	ZINC02625505	5531	0.5764343819783081	NO	-
1852	ZINC03092739	7154	0.5764124211998685	NO	-
1853	ZINC02918817	6754	0.5764068751950935	NO	-
1854	ZINC02645555	5638	0.5764048454524296	NO	-
1855	ZINC02918819	6755	0.5764033986882908	NO	-
1856	ZINC02226283	4779	0.5763866609251248	NO	-
1857	ZINC01430081	3954	0.5763334864159846	NO	-
1858	ZINC02625506	5532	0.576329619563472	NO	-
1859	ZINC01156917	3361	0.5762820281153119	NO	-
1860	ZINC04267863	11898	0.5762785280145403	NO	-
1861	ZINC02325811	4929	0.5762784453308842	NO	-
1862	ZINC03854652	10142	0.5762560829959252	NO	-
1863	ZINC03656462	9435	0.5762117010203597	NO	-
1864	ZINC03619920	9365	0.5762096087618171	NO	-
1865	ZINC04052076	11541	0.5761998003850716	NO	-
1866	ZINC02544540	5415	0.5761885454352703	NO	-
1867	ZINC03457183	8213	0.5761680523778524	NO	-
1868	ZINC03457181	8212	0.5761369858737861	NO	-
1869	ZINC00374287	381	0.576113078680767	NO	-
1870	ZINC01041074	2730	0.5760951654392871	NO	-
1871	ZINC00866706	1955	0.5760819745481002	NO	-
1872	ZINC00738295	1287	0.5760768711439229	NO	-
1873	ZINC02869318	6456	0.5760686153772547	NO	-
1874	ZINC00834441	1708	0.5760145018352811	NO	-
1875	ZINC03340835	7632	0.5760075413877618	NO	-
1876	ZINC01450465	4023	0.5759295569626173	NO	-
1877	ZINC02692790	5793	0.5759250871071954	NO	-
1878	ZINC03892174	10983	0.5759079898859368	NO	-
1879	ZINC04465274	12325	0.5759079898859368	NO	-
1880	ZINC03676052	9471	0.5757812236218784	NO	-
1881	ZINC04517391	12566	0.5757531663587516	NO	-
1882	ZINC01276004	3640	0.5757461666372649	NO	-
1883	ZINC03356527	7701	0.5757343382017807	NO	-
1884	ZINC03499016	8597	0.5757226303974489	NO	-
1885	ZINC01509326	4225	0.5757039205078739	NO	-
1886	ZINC03857254	10291	0.5756703741938417	NO	-
1887	ZINC02313622	4905	0.5756125647836842	NO	-
1888	ZINC02713325	5902	0.5755985915537696	NO	-
1889	ZINC02616839	5465	0.5755919021979565	NO	-
1890	ZINC03855101	10191	0.5755846243366504	NO	-
1891	ZINC04522086	12572	0.575536965604339	NO	-
1892	ZINC02327610	4935	0.5755097501639409	NO	-
1893	ZINC01303295	3664	0.5755062475020633	NO	-
1894	ZINC01401320	3860	0.5754792227436877	NO	-
1895	ZINC00627050	789	0.5754562383222716	NO	-
1896	ZINC02201351	4703	0.575419474501081	NO	-
1897	ZINC01036235	2669	0.5754003550148327	NO	-
1898	ZINC02310664	4902	0.5752833846525983	NO	-
1899	ZINC03319171	7532	0.5752736063497255	NO	-
1900	ZINC02310663	4901	0.5752729928143454	NO	-
1901	ZINC04377158	12136	0.5752645249707248	NO	-
1902	ZINC03368729	7783	0.5752103182553131	NO	-
1903	ZINC01401352	3864	0.5751536442989451	NO	-
1904	ZINC02916272	6676	0.5751105375213293	NO	-
1905	ZINC01326948	3691	0.5751035525314948	NO	-
1906	ZINC02433529	5207	0.575064694879532	NO	-
1907	ZINC02916273	6677	0.5750424909354079	NO	-
1908	ZINC04485189	12435	0.5750391028627326	NO	-
1909	ZINC03557588	8967	0.5750364962912232	NO	-
1910	ZINC01450464	4020	0.5750363204859791	NO	-
1911	ZINC01200970	3519	0.5750198711287722	NO	-
1912	ZINC02918693	6750	0.5750068642310755	NO	-
1913	ZINC02918691	6749	0.5750050199914594	NO	-
1914	ZINC00845310	1773	0.5750002333961488	NO	-
1915	ZINC02480309	5324	0.5749924213758285	NO	-
1916	ZINC02889363	6522	0.574988168305161	NO	-
1917	ZINC02309408	4898	0.5749805033217591	NO	-
1918	ZINC02927725	6829	0.5749482201475691	NO	-
1919	ZINC02309407	4897	0.5749393812663864	NO	-
1920	ZINC02868399	6446	0.5749105593428029	NO	-
1921	ZINC03421837	8039	0.5749083537313291	NO	-
1922	ZINC03259430	7355	0.5748743120688805	NO	-
1923	ZINC02274127	4846	0.5748635822274462	NO	-
1924	ZINC02224495	4771	0.5748539141626445	NO	-
1925	ZINC01401354	3865	0.5748340710351962	NO	-
1926	ZINC01327444	3696	0.5748325942297858	NO	-
1927	ZINC03662600	9447	0.5748325815406505	NO	-
1928	ZINC03368526	7773	0.5748265987163891	NO	-
1929	ZINC03968980	11082	0.5748124167499904	NO	-
1930	ZINC00892989	2045	0.5747767299671989	NO	-
1931	ZINC03538257	8862	0.5747692181535372	NO	-
1932	ZINC01503545	4198	0.5747591610604459	NO	-
1933	ZINC03385227	7860	0.5747522024368623	NO	-
1934	ZINC01988128	4558	0.5747012765004124	NO	-
1935	ZINC03974956	11282	0.5746948477767838	NO	-
1936	ZINC01075864	2965	0.5746804657799923	NO	-
1937	ZINC01075859	2962	0.5746735149832266	NO	-
1938	ZINC02796269	6249	0.5746580807654053	NO	-
1939	ZINC03857253	10290	0.5746514808570582	NO	-
1940	ZINC03371714	7819	0.5746509972433124	NO	-
1941	ZINC03857420	10314	0.5746362277914634	NO	-
1942	ZINC00837128	1730	0.5745921238976427	NO	-
1943	ZINC00651704	962	0.574574775271598	NO	-
1944	ZINC01107868	3067	0.5745594712564225	NO	-
1945	ZINC02147944	4649	0.5745575583073351	NO	-
1946	ZINC01107869	3068	0.5745489420931593	NO	-
1947	ZINC01074970	2961	0.5745424011390211	NO	-
1948	ZINC04221409	11797	0.5745052127970711	NO	-
1949	ZINC00937464	2170	0.5744407843262437	NO	-
1950	ZINC01098597	3041	0.5744340786317792	NO	-
1951	ZINC01175377	3446	0.5744275843010017	NO	-
1952	ZINC00924230	2140	0.5743397714425333	NO	-
1953	ZINC01075861	2963	0.5743289456432105	NO	-
1954	ZINC03452617	8180	0.5743049888014512	NO	-
1955	ZINC03493190	8474	0.5742919803378319	NO	-
1956	ZINC02621035	5481	0.5742875615758197	NO	-
1957	ZINC01075862	2964	0.5742871789193281	NO	-
1958	ZINC02718956	5979	0.5742859813662103	NO	-
1959	ZINC01072363	2926	0.5742803879368916	NO	-
1960	ZINC01365212	3770	0.5742739424368912	NO	-
1961	ZINC01072365	2927	0.5742708872501354	NO	-
1962	ZINC00447974	493	0.5742102850254448	NO	-
1963	ZINC01042725	2737	0.5742001678560059	NO	-
1964	ZINC00384819	390	0.5741614483444061	NO	-
1965	ZINC03452619	8181	0.5741391252998671	NO	-
1966	ZINC00424330	458	0.5741274980882125	NO	-
1967	ZINC04483339	12415	0.574121290409471	NO	-
1968	ZINC02733821	6058	0.5741124976146064	NO	-
1969	ZINC03021559	7076	0.5740828578433463	NO	-
1970	ZINC02419604	5174	0.5740396615675406	NO	-
1971	ZINC00977467	2374	0.5740025519836065	NO	-
1972	ZINC00580365	647	0.573983665599928	NO	-
1973	ZINC00580365	648	0.573983665599928	NO	-
1974	ZINC03833348	9556	0.5739681650522048	NO	-
1975	ZINC04316368	12026	0.5739477135081008	NO	-
1976	ZINC02713330	5905	0.5739334780491208	NO	-
1977	ZINC02712164	5855	0.5739199914651927	NO	-
1978	ZINC01084311	3008	0.5738751486357738	NO	-
1979	ZINC00696829	1129	0.573778832842942	NO	-
1980	ZINC00423649	448	0.5737455344279452	NO	-
1981	ZINC03522900	8747	0.573717034503286	NO	-
1982	ZINC01004740	2496	0.5737166850897488	NO	-
1983	ZINC03676120	9482	0.5737086080028931	NO	-
1984	ZINC01148268	3326	0.57370534201581	NO	-
1985	ZINC03579831	9135	0.5736931964531673	NO	-
1986	ZINC04087768	11583	0.5736911923980267	NO	-
1987	ZINC01093394	3029	0.5736863986911486	NO	-
1988	ZINC03579833	9136	0.5736740172976158	NO	-
1989	ZINC01210183	3536	0.5736555159604214	NO	-
1990	ZINC01390358	3822	0.5736534957076235	NO	-
1991	ZINC03857419	10313	0.5735891799845059	NO	-
1992	ZINC02220641	4761	0.5735713582652286	NO	-
1993	ZINC03891746	10981	0.5735642848771221	NO	-
1994	ZINC04469902	12379	0.5735642848771221	NO	-
1995	ZINC00235731	298	0.5735639182735416	NO	-
1996	ZINC03497222	8521	0.573558594358284	NO	-
1997	ZINC02869023	6455	0.5735582930385063	NO	-
1998	ZINC02220644	4762	0.5735555966688826	NO	-
1999	ZINC00819531	1614	0.5735450751219582	NO	-
2000	ZINC01427133	3926	0.573543215650127	NO	-
2001	ZINC02869022	6454	0.5735191049346475	NO	-
2002	ZINC02715814	5916	0.5734909039286826	NO	-
2003	ZINC01450483	4033	0.5734887645907103	NO	-
2004	ZINC00361479	374	0.5734714127908541	NO	-
2005	ZINC00973397	2358	0.5734710957081803	NO	-
2006	ZINC01508520	4220	0.5734674188650776	NO	-
2007	ZINC01024077	2559	0.5734256121524756	NO	-
2008	ZINC03410182	7986	0.5733643067691189	NO	-
2009	ZINC02717973	5956	0.5733544444802783	NO	-
2010	ZINC02943182	6869	0.5733206704809489	NO	-
2011	ZINC00944310	2237	0.5732939045932496	NO	-
2012	ZINC00222456	267	0.5732834474426929	NO	-
2013	ZINC03401924	7944	0.5732804454382519	NO	-
2014	ZINC02410474	5151	0.5732782893526286	NO	-
2015	ZINC00509455	542	0.5732276149539494	NO	-
2016	ZINC00897327	2071	0.5732147432339074	NO	-
2017	ZINC03507274	8670	0.5732000828764233	NO	-
2018	ZINC02636035	5599	0.5731808590795505	NO	-
2019	ZINC00756459	1314	0.5731756563494577	NO	-
2020	ZINC03254863	7341	0.573161015620166	NO	-
2021	ZINC02410473	5150	0.573158150802263	NO	-
2022	ZINC03497395	8526	0.5731544941756322	NO	-
2023	ZINC02333491	4951	0.5731320072151379	NO	-
2024	ZINC01404596	3881	0.5731310597289888	NO	-
2025	ZINC03858177	10407	0.5731266863927836	NO	-
2026	ZINC03410179	7985	0.5731236572983269	NO	-
2027	ZINC02713150	5864	0.5731063065790369	NO	-
2028	ZINC01450482	4030	0.5731052694981048	NO	-
2029	ZINC02692802	5795	0.5730954982808737	NO	-
2030	ZINC03562706	9009	0.573061628341561	NO	-
2031	ZINC03497390	8525	0.5730259436877169	NO	-
2032	ZINC03347460	7667	0.5729736866328772	NO	-
2033	ZINC04156236	11688	0.5729595378320099	NO	-
2034	ZINC02698871	5818	0.5729188782907393	NO	-
2035	ZINC04308599	11997	0.5728915655866862	NO	-
2036	ZINC01098597	3040	0.5728878738613976	NO	-
2037	ZINC01144081	3303	0.5728363287695548	NO	-
2038	ZINC03868559	10838	0.5728362619031756	NO	-
2039	ZINC00873468	1980	0.5728323149936423	NO	-
2040	ZINC03566579	9065	0.572734880072014	NO	-
2041	ZINC02717973	5955	0.572730207558283	NO	-
2042	ZINC03618496	9362	0.5726527974433727	NO	-
2043	ZINC03402298	7945	0.5726488107402021	NO	-
2044	ZINC02713217	5881	0.5726157597476964	NO	-
2045	ZINC01156917	3362	0.5725997859065975	NO	-
2046	ZINC01115584	3131	0.5724879418718584	NO	-
2047	ZINC01161845	3390	0.5724849123998812	NO	-
2048	ZINC00258782	310	0.5724610039049977	NO	-
2049	ZINC01387980	3812	0.572403184581661	NO	-
2050	ZINC04249668	11865	0.572372479222307	NO	-
2051	ZINC00630046	813	0.5723401326024742	NO	-
2052	ZINC03452882	8185	0.5723193370535431	NO	-
2053	ZINC02911336	6555	0.5722947493100897	NO	-
2054	ZINC02627474	5550	0.5722473611802256	NO	-
2055	ZINC03552663	8930	0.5722289003066124	NO	-
2056	ZINC02184790	4674	0.5722141316239884	NO	-
2057	ZINC02431783	5205	0.5721998180026581	NO	-
2058	ZINC01371516	3777	0.572185682505121	NO	-
2059	ZINC02915144	6638	0.5721827429534199	NO	-
2060	ZINC04002624	11471	0.5721555312899795	NO	-
2061	ZINC02915142	6637	0.5721517791864693	NO	-
2062	ZINC00224401	291	0.5721424128528718	NO	-
2063	ZINC02338060	4959	0.572130416590825	NO	-
2064	ZINC02338061	4960	0.5721237095367127	NO	-
2065	ZINC03558474	8974	0.5721024749084618	NO	-
2066	ZINC02918247	6733	0.5720771685221098	NO	-
2067	ZINC02918250	6734	0.5720647855580241	NO	-
2068	ZINC00416852	437	0.5720316635143522	NO	-
2069	ZINC04316178	12020	0.5720011999568252	NO	-
2070	ZINC03495270	8492	0.5719931073149471	NO	-
2071	ZINC00976350	2368	0.5719711410210562	NO	-
2072	ZINC02622894	5508	0.5719698494487464	NO	-
2073	ZINC02918246	6732	0.5719620977507167	NO	-
2074	ZINC00223665	287	0.5719530503564096	NO	-
2075	ZINC03409663	7979	0.5719415902272479	NO	-
2076	ZINC02918244	6731	0.5719412204957713	NO	-
2077	ZINC01177455	3450	0.5719077670589451	NO	-
2078	ZINC01140645	3287	0.5718856094054504	NO	-
2079	ZINC03554608	8950	0.5718720273420678	NO	-
2080	ZINC00672384	1043	0.5718534080452072	NO	-
2081	ZINC01156457	3358	0.5718329959263744	NO	-
2082	ZINC02715819	5920	0.5717820603235486	NO	-
2083	ZINC02906919	6539	0.5717500993839187	NO	-
2084	ZINC03409665	7980	0.571710674920845	NO	-
2085	ZINC02713596	5909	0.5717079703633838	NO	-
2086	ZINC02731280	6050	0.5716539747501247	NO	-
2087	ZINC03452949	8186	0.5716479296426557	NO	-
2088	ZINC03424286	8050	0.5716176648095511	NO	-
2089	ZINC02795296	6241	0.571578887123214	NO	-
2090	ZINC03008120	7044	0.5715215736003175	NO	-
2091	ZINC02665114	5760	0.5714662107244458	NO	-
2092	ZINC01422530	3913	0.5714484779525448	NO	-
2093	ZINC03507322	8673	0.5714414135940697	NO	-
2094	ZINC03493251	8479	0.5714004451188437	NO	-
2095	ZINC02665113	5759	0.5713782334966705	NO	-
2096	ZINC00650978	960	0.5713630516297382	NO	-
2097	ZINC03560608	8991	0.5713621572808713	NO	-
2098	ZINC03850572	9619	0.5712747919591369	NO	-
2099	ZINC01080105	2999	0.5712616496530857	NO	-
2100	ZINC00880483	2010	0.5712608402206494	NO	-
2101	ZINC03855011	10185	0.5712567897926977	NO	-
2102	ZINC03176456	7188	0.5712481159846615	NO	-
2103	ZINC04499414	12515	0.5712267586457728	NO	-
2104	ZINC04249668	11864	0.571201257813144	NO	-
2105	ZINC02871733	6466	0.5712005009118769	NO	-
2106	ZINC00619868	736	0.5711923487342256	NO	-
2107	ZINC02871730	6463	0.5711784859335794	NO	-
2108	ZINC03498772	8585	0.5711648367391895	NO	-
2109	ZINC02353916	5024	0.5711557118351329	NO	-
2110	ZINC03868310	10821	0.5711540021117619	NO	-
2111	ZINC03212980	7236	0.571148024713917	NO	-
2112	ZINC03579790	9126	0.5711328769470883	NO	-
2113	ZINC02625570	5533	0.5711316815425623	NO	-
2114	ZINC03579788	9125	0.5711174985484034	NO	-
2115	ZINC03498775	8586	0.5711174748392616	NO	-
2116	ZINC01443540	4011	0.5710943172191295	NO	-
2117	ZINC03507211	8665	0.5710932708229072	NO	-
2118	ZINC01510855	4234	0.5710800251282188	NO	-
2119	ZINC03030409	7106	0.5710276744710449	NO	-
2120	ZINC01134162	3257	0.57101909855042	NO	-
2121	ZINC03499026	8599	0.5709913712122099	NO	-
2122	ZINC03410255	7987	0.5709848045081608	NO	-
2123	ZINC02910871	6550	0.5709674621779289	NO	-
2124	ZINC02716078	5932	0.5709322411023406	NO	-
2125	ZINC01450483	4031	0.5709153508168465	NO	-
2126	ZINC02699047	5824	0.5708944538885479	NO	-
2127	ZINC01041074	2729	0.5708923746311325	NO	-
2128	ZINC03507214	8666	0.5708912986139886	NO	-
2129	ZINC03368857	7789	0.5708391022712339	NO	-
2130	ZINC01167863	3424	0.5708351450528297	NO	-
2131	ZINC02871731	6464	0.5708342596025694	NO	-
2132	ZINC02475067	5319	0.5708318316345818	NO	-
2133	ZINC02871732	6465	0.5708173680693907	NO	-
2134	ZINC03493061	8469	0.5708098539410082	NO	-
2135	ZINC01385071	3800	0.5707965988707692	NO	-
2136	ZINC03493062	8470	0.5707738824494952	NO	-
2137	ZINC04408594	12202	0.5707722836680785	NO	-
2138	ZINC03676075	9475	0.5707672617781049	NO	-
2139	ZINC01478848	4132	0.5707612315327735	NO	-
2140	ZINC03858395	10447	0.5707489730598718	NO	-
2141	ZINC03858396	10448	0.5707450403741782	NO	-
2142	ZINC03853233	9832	0.570740862551598	NO	-
2143	ZINC03543371	8879	0.5706750205661345	NO	-
2144	ZINC03547803	8899	0.5706661796876218	NO	-
2145	ZINC03287601	7438	0.5706456314919726	NO	-
2146	ZINC01354437	3721	0.5706316725263558	NO	-
2147	ZINC03291488	7452	0.5706294893825018	NO	-
2148	ZINC03562179	9001	0.5706122390703648	NO	-
2149	ZINC03287603	7439	0.5706107322427517	NO	-
2150	ZINC03676077	9477	0.5706102752262974	NO	-
2151	ZINC01450482	4028	0.570608620782643	NO	-
2152	ZINC01988110	4556	0.5705844083455638	NO	-
2153	ZINC03676076	9476	0.5705628531279592	NO	-
2154	ZINC02718812	5975	0.5705550647552367	NO	-
2155	ZINC03855985	10219	0.5705545756490006	NO	-
2156	ZINC04224040	11801	0.570492566991731	NO	-
2157	ZINC00817341	1598	0.5704847358447731	NO	-
2158	ZINC01312130	3673	0.5704684311437626	NO	-
2159	ZINC02916036	6670	0.5704493203262605	NO	-
2160	ZINC02919072	6772	0.570448917598961	NO	-
2161	ZINC02437127	5218	0.5704397945871188	NO	-
2162	ZINC03603687	9248	0.570403602711	NO	-
2163	ZINC01312131	3674	0.5703953583263969	NO	-
2164	ZINC02916037	6671	0.5703912331462353	NO	-
2165	ZINC01029189	2593	0.5703842576530312	NO	-
2166	ZINC02919071	6771	0.5703695804364934	NO	-
2167	ZINC00631155	823	0.5703637915757539	NO	-
2168	ZINC02922845	6804	0.5703637850399693	NO	-
2169	ZINC03235675	7297	0.5703149028728983	NO	-
2170	ZINC01111904	3100	0.5703137657159414	NO	-
2171	ZINC03853234	9833	0.5703120796422587	NO	-
2172	ZINC01111903	3099	0.570283421218619	NO	-
2173	ZINC01619731	4315	0.5702798475275737	NO	-
2174	ZINC03236346	7299	0.5702658156211904	NO	-
2175	ZINC03857121	10273	0.57025098930488	NO	-
2176	ZINC03857196	10284	0.5701560128273794	NO	-
2177	ZINC01078330	2981	0.570151984807726	NO	-
2178	ZINC03502281	8625	0.570146401363416	NO	-
2179	ZINC02447114	5237	0.5701367575413975	NO	-
2180	ZINC00893215	2047	0.5700707593543728	NO	-
2181	ZINC01049290	2778	0.5700695661645006	NO	-
2182	ZINC01208147	3532	0.5700669222994452	NO	-
2183	ZINC03850715	9629	0.5700525503747798	NO	-
2184	ZINC03522935	8750	0.5700519258334326	NO	-
2185	ZINC00779391	1355	0.5700515175701328	NO	-
2186	ZINC03203817	7221	0.5700322455117046	NO	-
2187	ZINC01154980	3351	0.5700064679754644	NO	-
2188	ZINC00804755	1489	0.5699606585352626	NO	-
2189	ZINC03555620	8959	0.5699576558678281	NO	-
2190	ZINC03272268	7389	0.5699099413353688	NO	-
2191	ZINC02914710	6634	0.5698348414378149	NO	-
2192	ZINC01078328	2980	0.5698323708366929	NO	-
2193	ZINC02705761	5840	0.5698262417164839	NO	-
2194	ZINC00655314	972	0.5698224965105997	NO	-
2195	ZINC00738292	1286	0.5698186365938267	NO	-
2196	ZINC02319691	4915	0.5697998177875921	NO	-
2197	ZINC02319692	4916	0.5697982779406582	NO	-
2198	ZINC01128246	3224	0.5697878644223057	NO	-
2199	ZINC02914708	6633	0.5697750189901911	NO	-
2200	ZINC04514574	12562	0.5697715087507758	NO	-
2201	ZINC01197846	3511	0.5696409830614337	NO	-
2202	ZINC03483338	8428	0.5696203255314772	NO	-
2203	ZINC03483341	8429	0.569612545556491	NO	-
2204	ZINC01164940	3413	0.5696061372522487	NO	-
2205	ZINC03520163	8742	0.5695783015850693	NO	-
2206	ZINC03361563	7722	0.5695712297189401	NO	-
2207	ZINC04617754	150	0.5695644761618819	YES	15
2208	ZINC00994075	2461	0.5695613958804444	NO	-
2209	ZINC03854679	10148	0.5695060254719025	NO	-
2210	ZINC03857954	10381	0.5694974839778447	NO	-
2211	ZINC03857955	10382	0.5694808727712469	NO	-
2212	ZINC03970297	11168	0.5694766836776528	NO	-
2213	ZINC03449615	8156	0.5694656595325349	NO	-
2214	ZINC03857604	10336	0.5694414757806309	NO	-
2215	ZINC02860986	6421	0.5694331539213792	NO	-
2216	ZINC03586009	9141	0.5694167597026963	NO	-
2217	ZINC02216157	4743	0.5693926578997092	NO	-
2218	ZINC01332493	3704	0.5693512752392134	NO	-
2219	ZINC04496540	12500	0.5693362121273118	NO	-
2220	ZINC03097239	7157	0.5693135677822067	NO	-
2221	ZINC02918268	6738	0.5692901181628819	NO	-
2222	ZINC02918267	6737	0.5692896807001684	NO	-
2223	ZINC03306676	7491	0.5692883327332017	NO	-
2224	ZINC01738035	4343	0.5692829098416777	NO	-
2225	ZINC00003289	1	0.5692569086706224	NO	-
2226	ZINC04192896	11775	0.5692504083986923	NO	-
2227	ZINC03857789	10359	0.5692404816361962	NO	-
2228	ZINC01071703	2900	0.5692151592499579	NO	-
2229	ZINC02914633	6627	0.569181359829586	NO	-
2230	ZINC02914632	6626	0.569176884538689	NO	-
2231	ZINC04001062	11453	0.5691721891207282	NO	-
2232	ZINC03423738	8046	0.5691589258513096	NO	-
2233	ZINC01158308	3374	0.5691349333209498	NO	-
2234	ZINC00638839	874	0.5691230938951312	NO	-
2235	ZINC01158307	3373	0.5691126147517291	NO	-
2236	ZINC00789425	1400	0.5690716100730288	NO	-
2237	ZINC02974073	7001	0.5690594845208177	NO	-
2238	ZINC01134580	3259	0.5690195324963351	NO	-
2239	ZINC01029186	2592	0.5690043914457951	NO	-
2240	ZINC03857120	10272	0.5689963155090835	NO	-
2241	ZINC03857790	10361	0.5689648154958439	NO	-
2242	ZINC00738291	1285	0.5689632082895159	NO	-
2243	ZINC04074966	11571	0.5689257009775515	NO	-
2244	ZINC01450482	4029	0.5689250396003004	NO	-
2245	ZINC00991199	2445	0.5688582494906319	NO	-
2246	ZINC01508501	4219	0.5688577659987276	NO	-
2247	ZINC03462782	8320	0.5688477998446692	NO	-
2248	ZINC02720614	6008	0.5688384581014782	NO	-
2249	ZINC03423912	8049	0.5688058629365617	NO	-
2250	ZINC02426963	5191	0.5688017199340775	NO	-
2251	ZINC04347774	12082	0.5687975253954595	NO	-
2252	ZINC00920337	2130	0.5687809224985985	NO	-
2253	ZINC03353195	7691	0.5687576908550793	NO	-
2254	ZINC00222325	253	0.5687468512429427	NO	-
2255	ZINC03247932	7327	0.5687302966840085	NO	-
2256	ZINC04501000	12519	0.5687054727309149	NO	-
2257	ZINC00003289	0	0.5686913644075686	NO	-
2258	ZINC03290669	7450	0.5686905668301987	NO	-
2259	ZINC01269532	3631	0.5686868675052852	NO	-
2260	ZINC00222326	254	0.5686706297710598	NO	-
2261	ZINC00095763	94	0.568669624790956	NO	-
2262	ZINC00095758	93	0.5686551866596509	NO	-
2263	ZINC01365453	3772	0.5686448140672445	NO	-
2264	ZINC03313946	7513	0.5686374008534198	NO	-
2265	ZINC02299398	4880	0.5686320696617541	NO	-
2266	ZINC00753937	1305	0.5686104298709594	NO	-
2267	ZINC02720887	6010	0.5685913952937712	NO	-
2268	ZINC03851798	9706	0.5685670873502797	NO	-
2269	ZINC02720886	6009	0.5685660719399359	NO	-
2270	ZINC03134448	7168	0.5685586091436283	NO	-
2271	ZINC00815423	1595	0.568557017370434	NO	-
2272	ZINC03994975	11425	0.5685563734592922	NO	-
2273	ZINC01107664	3064	0.5685171051007281	NO	-
2274	ZINC02625493	5530	0.5685027027931943	NO	-
2275	ZINC03857603	10335	0.568488244005503	NO	-
2276	ZINC03565830	9055	0.5684791064928666	NO	-
2277	ZINC04157070	11700	0.568467566636745	NO	-
2278	ZINC03851458	9690	0.5684501698780916	NO	-
2279	ZINC04315744	12015	0.5684431094907932	NO	-
2280	ZINC01450483	4032	0.5684311357324641	NO	-
2281	ZINC00712101	1169	0.5684098129217827	NO	-
2282	ZINC00738264	1278	0.5684072429530899	NO	-
2283	ZINC04159562	11721	0.5683974251151497	NO	-
2284	ZINC00616467	735	0.5683632364327545	NO	-
2285	ZINC03579145	9089	0.568350977982376	NO	-
2286	ZINC02919162	6778	0.5683488073778256	NO	-
2287	ZINC02919160	6777	0.5683286402237019	NO	-
2288	ZINC02362543	5051	0.5682646810955609	NO	-
2289	ZINC00717315	1201	0.5682422188582227	NO	-
2290	ZINC02715974	5930	0.568208803797167	NO	-
2291	ZINC00522586	559	0.5682030801373508	NO	-
2292	ZINC02965740	6964	0.5681792590210896	NO	-
2293	ZINC01163420	3403	0.5681744218753016	NO	-
2294	ZINC02692774	5790	0.5681742558931013	NO	-
2295	ZINC03450324	8168	0.5681716738455573	NO	-
2296	ZINC00522585	558	0.5681660922646945	NO	-
2297	ZINC03971351	11199	0.5681335421816075	NO	-
2298	ZINC02194492	4681	0.5681144008445138	NO	-
2299	ZINC03419873	8021	0.5680957433944203	NO	-
2300	ZINC03620801	9376	0.568075815279038	NO	-
2301	ZINC01498240	4170	0.5680735183671299	NO	-
2302	ZINC01212012	3550	0.5680284791596586	NO	-
2303	ZINC01059351	2843	0.5679868553420799	NO	-
2304	ZINC00632779	829	0.5679678505786901	NO	-
2305	ZINC00859847	1931	0.567932946052162	NO	-
2306	ZINC04308570	11996	0.567871002235914	NO	-
2307	ZINC02715817	5918	0.567863774857922	NO	-
2308	ZINC00813307	1559	0.5678398127453085	NO	-
2309	ZINC02692961	5803	0.5678279346184519	NO	-
2310	ZINC03336455	7612	0.5677808045116858	NO	-
2311	ZINC00606121	718	0.567753306032271	NO	-
2312	ZINC01313481	3676	0.5677467066484159	NO	-
2313	ZINC04157064	11698	0.5677417289515039	NO	-
2314	ZINC02868983	6453	0.5676742138370597	NO	-
2315	ZINC04164465	11727	0.5676223595573454	NO	-
2316	ZINC00738263	1277	0.5676047831220693	NO	-
2317	ZINC03856488	10257	0.5675980178456402	NO	-
2318	ZINC01055840	2818	0.5675954979530539	NO	-
2319	ZINC01089803	3019	0.5675643697566717	NO	-
2320	ZINC03021559	7077	0.567562551757273	NO	-
2321	ZINC03857507	10331	0.5675524106667472	NO	-
2322	ZINC01089804	3020	0.5675508099523657	NO	-
2323	ZINC01519450	4289	0.5675500586685785	NO	-
2324	ZINC04316341	12025	0.5675364743341756	NO	-
2325	ZINC02693140	5805	0.5675359111374597	NO	-
2326	ZINC00947760	2258	0.5675333674641413	NO	-
2327	ZINC01049166	2777	0.5675273058415982	NO	-
2328	ZINC03410811	7991	0.5674969936381958	NO	-
2329	ZINC03275155	7402	0.5674882931272124	NO	-
2330	ZINC03676051	9470	0.5674872252429136	NO	-
2331	ZINC00630615	822	0.5674604990582469	NO	-
2332	ZINC03654316	9433	0.5674596726190113	NO	-
2333	ZINC03275153	7401	0.567453194259655	NO	-
2334	ZINC02226592	4780	0.5674463548221225	NO	-
2335	ZINC01212009	3548	0.56743798054997	NO	-
2336	ZINC02802464	6287	0.5674373003179881	NO	-
2337	ZINC03799698	9512	0.567432657956007	NO	-
2338	ZINC00791933	1415	0.5674156690001244	NO	-
2339	ZINC00791930	1414	0.5674139717456895	NO	-
2340	ZINC03395451	7913	0.5674093367005787	NO	-
2341	ZINC00738176	1267	0.5673745935029548	NO	-
2342	ZINC02808810	6324	0.5673707982746533	NO	-
2343	ZINC00880483	2009	0.5673262712089648	NO	-
2344	ZINC00588627	669	0.5672977424465993	NO	-
2345	ZINC02808811	6325	0.567295830313865	NO	-
2346	ZINC00625659	773	0.5672829993044348	NO	-
2347	ZINC01212014	3551	0.5672492797637928	NO	-
2348	ZINC02657518	5719	0.5672485403928559	NO	-
2349	ZINC02949037	6902	0.56723728066989	NO	-
2350	ZINC01053930	2806	0.5672348438857969	NO	-
2351	ZINC03022480	7083	0.5672280269684065	NO	-
2352	ZINC01212010	3549	0.5672278247081094	NO	-
2353	ZINC03649656	9426	0.5672144278549678	NO	-
2354	ZINC01182734	3463	0.5671894187340603	NO	-
2355	ZINC03304132	7487	0.5671658552367114	NO	-
2356	ZINC02795683	6247	0.5671628644394687	NO	-
2357	ZINC01038155	2694	0.5671087435386821	NO	-
2358	ZINC03851798	9707	0.5671008692060348	NO	-
2359	ZINC02238633	4806	0.5670983439195965	NO	-
2360	ZINC04223282	11798	0.5670561531854567	NO	-
2361	ZINC04382999	12153	0.5670319171192442	NO	-
2362	ZINC00670444	1024	0.5670258479942806	NO	-
2363	ZINC01408768	3890	0.5670231096915193	NO	-
2364	ZINC00897255	2070	0.5670211765967806	NO	-
2365	ZINC03211992	7233	0.5670142833883274	NO	-
2366	ZINC04014545	11489	0.5669968931788993	NO	-
2367	ZINC04014547	11491	0.5669909610468241	NO	-
2368	ZINC03427403	8065	0.5669595335674088	NO	-
2369	ZINC03014348	7055	0.5669511738421876	NO	-
2370	ZINC03232866	7290	0.5669170365417731	NO	-
2371	ZINC02948006	6895	0.5669019676108752	NO	-
2372	ZINC02948008	6896	0.5668884823719068	NO	-
2373	ZINC02523745	5407	0.5668884697682978	NO	-
2374	ZINC03857789	10360	0.5668661090331547	NO	-
2375	ZINC00678439	1074	0.5668572994835802	NO	-
2376	ZINC00428148	484	0.5668550246632099	NO	-
2377	ZINC03497153	8520	0.5668534667360577	NO	-
2378	ZINC00917024	2121	0.5668385197409429	NO	-
2379	ZINC02466901	5295	0.5668219236660446	NO	-
2380	ZINC03424828	8058	0.5668218009114239	NO	-
2381	ZINC03856489	10258	0.5668042031311782	NO	-
2382	ZINC01147618	3316	0.5667954998278097	NO	-
2383	ZINC01010112	2505	0.5667912679996628	NO	-
2384	ZINC02916041	6673	0.5667906897488671	NO	-
2385	ZINC01010113	2506	0.5667757252920149	NO	-
2386	ZINC00851200	1845	0.5667517221877557	NO	-
2387	ZINC01348562	3710	0.5667088895384836	NO	-
2388	ZINC01348565	3711	0.5667088895384836	NO	-
2389	ZINC01422529	3912	0.5667031319114753	NO	-
2390	ZINC01478731	4131	0.5666987321696594	NO	-
2391	ZINC02916040	6672	0.5666877490871	NO	-
2392	ZINC03857790	10362	0.5666649132837552	NO	-
2393	ZINC03355693	7699	0.5666636660244	NO	-
2394	ZINC03355690	7698	0.5666334144285169	NO	-
2395	ZINC03538263	8864	0.566594623733301	NO	-
2396	ZINC03857506	10330	0.5665648617990657	NO	-
2397	ZINC02543480	5414	0.5665592597541226	NO	-
2398	ZINC03408893	7978	0.5665379146309979	NO	-
2399	ZINC03302756	7486	0.5665316498131945	NO	-
2400	ZINC01865114	4400	0.5664889309442239	NO	-
2401	ZINC02601118	5452	0.5664884525918056	NO	-
2402	ZINC02601119	5453	0.5664706896817722	NO	-
2403	ZINC03497411	8528	0.5664370244325214	NO	-
2404	ZINC04381440	12144	0.5664279700435814	NO	-
2405	ZINC01519448	4287	0.5663939557919486	NO	-
2406	ZINC01327442	3695	0.5663800612999412	NO	-
2407	ZINC03855409	10198	0.5663741513054881	NO	-
2408	ZINC03855409	10199	0.5663741513054881	NO	-
2409	ZINC01519449	4288	0.566373014675456	NO	-
2410	ZINC00593179	691	0.5663682880853677	NO	-
2411	ZINC00728344	1251	0.5663495244564	NO	-
2412	ZINC02656737	5715	0.5663407884457935	NO	-
2413	ZINC03525065	8769	0.5663337675541263	NO	-
2414	ZINC01323960	3683	0.566327132847907	NO	-
2415	ZINC03504206	8639	0.5662970934429521	NO	-
2416	ZINC03821151	9548	0.566283023601921	NO	-
2417	ZINC03428166	8069	0.5662749535850767	NO	-
2418	ZINC02299948	4881	0.5662406811112377	NO	-
2419	ZINC02843367	6369	0.5662240695550023	NO	-
2420	ZINC04375988	12133	0.5662113071142069	NO	-
2421	ZINC02843366	6368	0.5661964116839442	NO	-
2422	ZINC04325897	12050	0.5661694501066747	NO	-
2423	ZINC01512867	4244	0.5661674676086924	NO	-
2424	ZINC03171902	7184	0.5661663930124496	NO	-
2425	ZINC03424299	8052	0.5661661677755766	NO	-
2426	ZINC00424936	462	0.5661383660535245	NO	-
2427	ZINC00148404	166	0.5661284338804224	NO	-
2428	ZINC01270879	3635	0.5661174746538921	NO	-
2429	ZINC00897557	2074	0.5660782365280139	NO	-
2430	ZINC01422615	3914	0.5660428754187286	NO	-
2431	ZINC03858310	10418	0.5660425704556399	NO	-
2432	ZINC04157926	11715	0.5660055312873477	NO	-
2433	ZINC04000958	11448	0.5659506254396512	NO	-
2434	ZINC03853031	9795	0.5659196713305267	NO	-
2435	ZINC03533946	8837	0.5658836972603516	NO	-
2436	ZINC02647963	5653	0.5658524265754987	NO	-
2437	ZINC01543604	4305	0.5658517515392173	NO	-
2438	ZINC03858311	10419	0.5658378037002882	NO	-
2439	ZINC00866691	1950	0.5657918859058101	NO	-
2440	ZINC00670482	1026	0.5657911121842036	NO	-
2441	ZINC01020567	2550	0.5657423144742905	NO	-
2442	ZINC00826788	1653	0.5657357864870588	NO	-
2443	ZINC03611936	9336	0.5657261831037989	NO	-
2444	ZINC00060444	50	0.5657065190500635	NO	-
2445	ZINC03014348	7054	0.5656624330613009	NO	-
2446	ZINC02684637	5768	0.5656568738190136	NO	-
2447	ZINC03424717	8055	0.5656440018874952	NO	-
2448	ZINC00624025	759	0.5656382698076484	NO	-
2449	ZINC02728424	6037	0.5655717231977925	NO	-
2450	ZINC00428169	486	0.565565117390892	NO	-
2451	ZINC00863302	1942	0.5655645987949988	NO	-
2452	ZINC02329539	4941	0.5655484903056421	NO	-
2453	ZINC01023465	2555	0.5655429157472294	NO	-
2454	ZINC00866694	1953	0.5655421538686229	NO	-
2455	ZINC02859488	6413	0.5655261698716075	NO	-
2456	ZINC00728342	1250	0.5654687518500864	NO	-
2457	ZINC00800828	1470	0.5654619329387371	NO	-
2458	ZINC00670534	1027	0.565452041591488	NO	-
2459	ZINC00936606	2165	0.5654415553651403	NO	-
2460	ZINC00738254	1276	0.5654338161896355	NO	-
2461	ZINC00083131	71	0.5654320662792859	NO	-
2462	ZINC00083134	72	0.5654305643721819	NO	-
2463	ZINC00912377	2106	0.5653958190677382	NO	-
2464	ZINC00222255	249	0.5653742950934739	NO	-
2465	ZINC02698858	5817	0.5653524482586652	NO	-
2466	ZINC04394092	12168	0.5653470700515768	NO	-
2467	ZINC00792844	1417	0.5653412862623921	NO	-
2468	ZINC00222254	248	0.5653359938795414	NO	-
2469	ZINC04426878	12223	0.5653341668409211	NO	-
2470	ZINC03048780	7132	0.5653214431524216	NO	-
2471	ZINC00628402	798	0.5653184397592794	NO	-
2472	ZINC00792845	1418	0.5653106353336952	NO	-
2473	ZINC01428891	3947	0.5653088944366631	NO	-
2474	ZINC02466929	5301	0.5653069341194558	NO	-
2475	ZINC01034801	2647	0.5652844721728212	NO	-
2476	ZINC01496596	4167	0.5652828157354203	NO	-
2477	ZINC04369162	12126	0.5652771881167807	NO	-
2478	ZINC00837562	1736	0.5652762718467386	NO	-
2479	ZINC00837563	1737	0.5652747741041064	NO	-
2480	ZINC03859864	10635	0.5652644164999524	NO	-
2481	ZINC04251219	11868	0.565255853734527	NO	-
2482	ZINC02713197	5871	0.5652533696249472	NO	-
2483	ZINC03598468	9203	0.5652455995539708	NO	-
2484	ZINC04136643	11663	0.5652281725091761	NO	-
2485	ZINC02366625	5061	0.565216481787107	NO	-
2486	ZINC00993923	2460	0.5652000209726202	NO	-
2487	ZINC03555008	8955	0.5651959670689657	NO	-
2488	ZINC03561164	8997	0.5651535669798142	NO	-
2489	ZINC00613065	725	0.5651471531613108	NO	-
2490	ZINC03561162	8996	0.5651393237306371	NO	-
2491	ZINC02616830	5464	0.5651291995225726	NO	-
2492	ZINC02973152	6991	0.5651026928359248	NO	-
2493	ZINC00423690	452	0.565074892792778	NO	-
2494	ZINC02652441	5688	0.5650346882889685	NO	-
2495	ZINC02914618	6624	0.5650259207453632	NO	-
2496	ZINC03228403	7286	0.5650244724078192	NO	-
2497	ZINC00664103	1002	0.5650114291678401	NO	-
2498	ZINC00183236	190	0.5649832142042596	NO	-
2499	ZINC00800830	1471	0.5649822750237721	NO	-
2500	ZINC02914619	6625	0.5649731918381802	NO	-
2501	ZINC00421595	439	0.5649592817430873	NO	-
2502	ZINC02916276	6679	0.5649553593319603	NO	-
2503	ZINC00873471	1981	0.5649471103739108	NO	-
2504	ZINC00639055	880	0.5649423270963114	NO	-
2505	ZINC04000957	11447	0.5649277904668757	NO	-
2506	ZINC02916274	6678	0.5649153043212991	NO	-
2507	ZINC00844080	1768	0.5648982026486459	NO	-
2508	ZINC04014545	11490	0.5648829615231871	NO	-
2509	ZINC04014547	11492	0.5648715374649115	NO	-
2510	ZINC03517192	8727	0.5648694960890763	NO	-
2511	ZINC01044046	2749	0.5648465959051285	NO	-
2512	ZINC03850715	9630	0.5648128347021467	NO	-
2513	ZINC02715812	5915	0.5648092751385295	NO	-
2514	ZINC02879045	6501	0.564799832663787	NO	-
2515	ZINC03563700	9035	0.5647673472934315	NO	-
2516	ZINC03563701	9036	0.5647434883665818	NO	-
2517	ZINC01134620	3260	0.5647327808674542	NO	-
2518	ZINC03971351	11200	0.5647277222287594	NO	-
2519	ZINC00879635	2008	0.5647008678491617	NO	-
2520	ZINC03538287	8868	0.5646662595462013	NO	-
2521	ZINC03409921	7983	0.5646342353056507	NO	-
2522	ZINC02958586	6949	0.5646273815327612	NO	-
2523	ZINC04406169	12184	0.564621948094111	NO	-
2524	ZINC03530128	8806	0.5646096530263175	NO	-
2525	ZINC02699044	5821	0.5646030431396952	NO	-
2526	ZINC02699055	5825	0.5645946845445694	NO	-
2527	ZINC02139639	4641	0.5645842221603276	NO	-
2528	ZINC02762017	6112	0.5645275302105788	NO	-
2529	ZINC00738253	1275	0.5645198180574658	NO	-
2530	ZINC04251219	11867	0.5645026270016887	NO	-
2531	ZINC00222256	250	0.5644883898110551	NO	-
2532	ZINC00222257	251	0.5644798980522487	NO	-
2533	ZINC02713184	5867	0.5644535719194534	NO	-
2534	ZINC03959900	11053	0.5644278551431978	NO	-
2535	ZINC00808542	1524	0.5644068954577256	NO	-
2536	ZINC02713264	5891	0.5643995544569645	NO	-
2537	ZINC02464031	5274	0.5643588163019895	NO	-
2538	ZINC02699056	5826	0.5643502963123027	NO	-
2539	ZINC02692788	5792	0.5643365270411218	NO	-
2540	ZINC00381058	385	0.5643318001816615	NO	-
2541	ZINC03324042	7549	0.5643147111275828	NO	-
2542	ZINC01146531	3311	0.564268510819829	NO	-
2543	ZINC03274195	7392	0.5642404724806289	NO	-
2544	ZINC01148062	3325	0.5642371259035172	NO	-
2545	ZINC00622975	751	0.5642318395739	NO	-
2546	ZINC00525544	563	0.5642053884595445	NO	-
2547	ZINC02973165	6993	0.5641794687621928	NO	-
2548	ZINC01088025	3016	0.5641522328938721	NO	-
2549	ZINC01032747	2623	0.564133475180335	NO	-
2550	ZINC03866346	10691	0.5641286487884887	NO	-
2551	ZINC02622606	5505	0.5641197260157843	NO	-
2552	ZINC02713179	5865	0.5641111522047554	NO	-
2553	ZINC03675970	9463	0.5641068310622849	NO	-
2554	ZINC00593098	690	0.564091857143667	NO	-
2555	ZINC00738268	1280	0.5640554302894673	NO	-
2556	ZINC00628430	799	0.5640334413664825	NO	-
2557	ZINC02461542	5269	0.5640309623575201	NO	-
2558	ZINC04426878	12222	0.5640301168770091	NO	-
2559	ZINC00675594	1057	0.5640076290476633	NO	-
2560	ZINC00536744	579	0.5639848272161574	NO	-
2561	ZINC03675969	9462	0.563974550094523	NO	-
2562	ZINC04157064	11697	0.5639723860807898	NO	-
2563	ZINC00099307	107	0.5639702096156745	NO	-
2564	ZINC03675968	9461	0.5639560458670628	NO	-
2565	ZINC02713209	5877	0.5639394110142909	NO	-
2566	ZINC01109180	3079	0.5639129348510307	NO	-
2567	ZINC01109179	3077	0.5638854330528262	NO	-
2568	ZINC01163459	3406	0.5638739056667619	NO	-
2569	ZINC02616568	5462	0.5638271107879786	NO	-
2570	ZINC02193318	4678	0.5637985181594314	NO	-
2571	ZINC03499054	8602	0.5637825820563285	NO	-
2572	ZINC01336817	3707	0.5637733713323735	NO	-
2573	ZINC01982092	4532	0.5637606154757391	NO	-
2574	ZINC03499066	8603	0.5637133611406081	NO	-
2575	ZINC04382999	12152	0.5636592101914192	NO	-
2576	ZINC01040046	2704	0.5636469888985393	NO	-
2577	ZINC00073967	67	0.5636407886936385	NO	-
2578	ZINC03498886	8588	0.5636123610228664	NO	-
2579	ZINC03357177	7705	0.5636101546325715	NO	-
2580	ZINC04470433	12392	0.5635983292375688	NO	-
2581	ZINC03357174	7704	0.5635926439228547	NO	-
2582	ZINC03487243	8441	0.5635715877027626	NO	-
2583	ZINC04225012	11810	0.5635653938735437	NO	-
2584	ZINC02561792	5422	0.5635147624882538	NO	-
2585	ZINC03611387	9325	0.5634949395653754	NO	-
2586	ZINC01062467	2859	0.5634644540739175	NO	-
2587	ZINC03493230	8476	0.5634461805633335	NO	-
2588	ZINC01064182	2867	0.5634460338200378	NO	-
2589	ZINC04439325	12241	0.5634415465350107	NO	-
2590	ZINC02802413	6285	0.5633800812561557	NO	-
2591	ZINC02799296	6266	0.5633650640595071	NO	-
2592	ZINC04157105	11701	0.5633597123377007	NO	-
2593	ZINC04381440	12143	0.5633522325357386	NO	-
2594	ZINC02802414	6286	0.5633503123068259	NO	-
2595	ZINC03676098	9480	0.563302629098119	NO	-
2596	ZINC03608474	9279	0.5632863469829021	NO	-
2597	ZINC01196451	3505	0.5632774963176019	NO	-
2598	ZINC03908360	11014	0.5632739956932256	NO	-
2599	ZINC03339768	7625	0.5632383646620228	NO	-
2600	ZINC03554253	8942	0.5632059907839954	NO	-
2601	ZINC03300695	7481	0.5632022052750395	NO	-
2602	ZINC01068233	2877	0.5631856943591117	NO	-
2603	ZINC03492904	8466	0.5631703028343092	NO	-
2604	ZINC03969495	11107	0.5631534124394728	NO	-
2605	ZINC04464366	12301	0.5631534124394728	NO	-
2606	ZINC03498884	8587	0.5631380234829875	NO	-
2607	ZINC00738267	1279	0.5631275199556638	NO	-
2608	ZINC01431576	3962	0.5631256140311786	NO	-
2609	ZINC01359798	3733	0.5631219063296051	NO	-
2610	ZINC03300692	7480	0.5631154214581738	NO	-
2611	ZINC03598451	9199	0.563100853192361	NO	-
2612	ZINC00593249	692	0.5630941971294823	NO	-
2613	ZINC03366635	7739	0.5630908848742677	NO	-
2614	ZINC01354449	3722	0.5630699398783386	NO	-
2615	ZINC01069758	2888	0.5630686091559965	NO	-
2616	ZINC00030763	17	0.5630550929373901	NO	-
2617	ZINC03586054	9145	0.5630545389437599	NO	-
2618	ZINC02692445	5786	0.5630473178517094	NO	-
2619	ZINC02419361	5172	0.5630462405909268	NO	-
2620	ZINC03346003	7656	0.5630371548490126	NO	-
2621	ZINC00310279	340	0.563031324460183	NO	-
2622	ZINC03372546	7822	0.5630071994627804	NO	-
2623	ZINC02660693	5738	0.5629942381600681	NO	-
2624	ZINC04365588	12123	0.5629939079938304	NO	-
2625	ZINC00846559	1806	0.5629883719343701	NO	-
2626	ZINC03492902	8465	0.5629671084037124	NO	-
2627	ZINC01359802	3734	0.5629656519458812	NO	-
2628	ZINC03817701	9522	0.5629441935276809	NO	-
2629	ZINC04169841	11745	0.5629041585495188	NO	-
2630	ZINC03269871	7382	0.5628738747898915	NO	-
2631	ZINC00222352	259	0.5628459137384512	NO	-
2632	ZINC00222350	258	0.5628335321047636	NO	-
2633	ZINC01803243	4374	0.5628302727023541	NO	-
2634	ZINC02777550	6139	0.5628244122992416	NO	-
2635	ZINC03613042	9345	0.5628018591560557	NO	-
2636	ZINC00628719	801	0.5627900849809759	NO	-
2637	ZINC04157926	11714	0.5627680451746054	NO	-
2638	ZINC02937961	6849	0.5627670664883276	NO	-
2639	ZINC03292976	7457	0.5627108609867693	NO	-
2640	ZINC00591636	678	0.5626976205884462	NO	-
2641	ZINC03495638	8500	0.5626950999126451	NO	-
2642	ZINC03366850	7743	0.5626943520681162	NO	-
2643	ZINC03867196	10721	0.562693144589964	NO	-
2644	ZINC00917024	2122	0.5626893941811492	NO	-
2645	ZINC00891995	2043	0.5626863814946433	NO	-
2646	ZINC02713240	5888	0.5626823630040508	NO	-
2647	ZINC04000919	11446	0.5626800574431945	NO	-
2648	ZINC03495640	8501	0.5626757370169054	NO	-
2649	ZINC02713287	5894	0.5626342199187885	NO	-
2650	ZINC03431339	8083	0.5626273327450241	NO	-
2651	ZINC02804661	6302	0.5626120199297895	NO	-
2652	ZINC02937804	6846	0.5626013662979736	NO	-
2653	ZINC03325899	7561	0.562592868523092	NO	-
2654	ZINC01825892	4388	0.5625666602141998	NO	-
2655	ZINC00646558	951	0.5625615955305465	NO	-
2656	ZINC01982093	4533	0.5625416604000082	NO	-
2657	ZINC00389219	401	0.5625404609370204	NO	-
2658	ZINC03211992	7234	0.5625394204896703	NO	-
2659	ZINC03211992	7235	0.5625394204896703	NO	-
2660	ZINC03504057	8634	0.5625314850256463	NO	-
2661	ZINC00222379	260	0.5625239449040811	NO	-
2662	ZINC02433219	5206	0.5625180098239463	NO	-
2663	ZINC00222380	261	0.5625134124190316	NO	-
2664	ZINC01424561	3920	0.5624721059301291	NO	-
2665	ZINC03031226	7112	0.5624695195594825	NO	-
2666	ZINC01133117	3250	0.5624629806492525	NO	-
2667	ZINC02715836	5926	0.5624557035257888	NO	-
2668	ZINC02466046	5292	0.5624511701862048	NO	-
2669	ZINC00532815	576	0.5624498675614927	NO	-
2670	ZINC02715820	5921	0.5624374150861305	NO	-
2671	ZINC02499960	5357	0.5624259175916799	NO	-
2672	ZINC03007367	7041	0.5624225075680457	NO	-
2673	ZINC00021431	11	0.5624203785834064	NO	-
2674	ZINC02715818	5919	0.562420323252776	NO	-
2675	ZINC03337997	7616	0.5624080608169887	NO	-
2676	ZINC03192456	7211	0.5623974112085857	NO	-
2677	ZINC02330215	4946	0.5623898541199145	NO	-
2678	ZINC03867504	10758	0.5623897680851229	NO	-
2679	ZINC03367802	7755	0.5623768775090486	NO	-
2680	ZINC02424076	5182	0.5623626255343847	NO	-
2681	ZINC02465963	5286	0.5623570540556696	NO	-
2682	ZINC02524278	5410	0.5623528404175699	NO	-
2683	ZINC01428191	3938	0.5623475627908471	NO	-
2684	ZINC02918997	6770	0.562337839651609	NO	-
2685	ZINC01001126	2483	0.5623353620464766	NO	-
2686	ZINC03867503	10756	0.56233265635947	NO	-
2687	ZINC01317959	3679	0.5623260483908317	NO	-
2688	ZINC03649656	9425	0.5623051189528847	NO	-
2689	ZINC00389222	403	0.5622969021912508	NO	-
2690	ZINC03676212	9488	0.5622928406968886	NO	-
2691	ZINC02918995	6769	0.5622900148989624	NO	-
2692	ZINC00598769	706	0.5622815079767849	NO	-
2693	ZINC03492993	8468	0.5622715335288742	NO	-
2694	ZINC04059324	11553	0.5622392111870532	NO	-
2695	ZINC02861746	6427	0.5622181458294447	NO	-
2696	ZINC02918993	6768	0.5622060485264988	NO	-
2697	ZINC03856222	10241	0.5621941866362062	NO	-
2698	ZINC02333938	4953	0.5621919572067057	NO	-
2699	ZINC02621800	5494	0.562155629903407	NO	-
2700	ZINC03394842	7911	0.562145658380151	NO	-
2701	ZINC01514396	4254	0.5621396932749207	NO	-
2702	ZINC02404888	5135	0.5621361505617606	NO	-
2703	ZINC02621799	5493	0.5621288273015869	NO	-
2704	ZINC01256146	3618	0.5621282729711841	NO	-
2705	ZINC03856223	10242	0.5621250110385597	NO	-
2706	ZINC03856465	10253	0.5621242167942025	NO	-
2707	ZINC02645575	5639	0.5620643666251041	NO	-
2708	ZINC03331821	7582	0.5620544794140695	NO	-
2709	ZINC03555633	8960	0.5620512703298228	NO	-
2710	ZINC02406641	5142	0.5620484097712997	NO	-
2711	ZINC04003617	11473	0.562032424396599	NO	-
2712	ZINC00918082	2126	0.5620262574858687	NO	-
2713	ZINC03867503	10755	0.5620031849563824	NO	-
2714	ZINC00948254	2259	0.5619881129764408	NO	-
2715	ZINC03497244	8524	0.561970676085693	NO	-
2716	ZINC02874553	6484	0.5619704347491447	NO	-
2717	ZINC01609253	4312	0.5619669878897985	NO	-
2718	ZINC02937807	6847	0.5619604362053077	NO	-
2719	ZINC03366844	7742	0.5619553776046307	NO	-
2720	ZINC00645532	921	0.5619548030036716	NO	-
2721	ZINC03676050	9469	0.5619516630700615	NO	-
2722	ZINC00421595	440	0.5619509032378177	NO	-
2723	ZINC01326406	3688	0.5619337484881421	NO	-
2724	ZINC01326408	3689	0.5619289135119881	NO	-
2725	ZINC02619402	5470	0.5618953139888129	NO	-
2726	ZINC04404798	12182	0.5618851768432854	NO	-
2727	ZINC01059747	2847	0.561847704622057	NO	-
2728	ZINC01450473	4027	0.5617542598749758	NO	-
2729	ZINC02761511	6107	0.561752955724622	NO	-
2730	ZINC01043642	2746	0.5616769662789407	NO	-
2731	ZINC00905561	2090	0.5616612763633323	NO	-
2732	ZINC03853797	9985	0.5615972783349397	NO	-
2733	ZINC03554032	8939	0.561592429383144	NO	-
2734	ZINC04308629	11999	0.5615917451073175	NO	-
2735	ZINC03858364	10433	0.5615907702914913	NO	-
2736	ZINC03868459	10836	0.5615884320678691	NO	-
2737	ZINC02523219	5404	0.561581289346248	NO	-
2738	ZINC03858365	10434	0.5615743639854063	NO	-
2739	ZINC03853798	9986	0.5615422052861676	NO	-
2740	ZINC01327439	3694	0.5615266995449051	NO	-
2741	ZINC00896441	2062	0.5615183008414081	NO	-
2742	ZINC03857749	10356	0.5615033422286573	NO	-
2743	ZINC01048677	2775	0.5614841352245376	NO	-
2744	ZINC03612368	9342	0.5614816685345582	NO	-
2745	ZINC00826775	1652	0.5614793191967998	NO	-
2746	ZINC00827224	1664	0.5614596989915315	NO	-
2747	ZINC00827223	1663	0.5614592124329822	NO	-
2748	ZINC01138906	3282	0.5614007632026874	NO	-
2749	ZINC03477582	8395	0.5613834619635207	NO	-
2750	ZINC04465879	12338	0.5613742098952174	NO	-
2751	ZINC00680550	1092	0.5612880138780093	NO	-
2752	ZINC00946147	2245	0.5612741049394417	NO	-
2753	ZINC03959919	11055	0.5612573263242335	NO	-
2754	ZINC02371637	5072	0.5612231975342616	NO	-
2755	ZINC00714011	1182	0.5612193826504461	NO	-
2756	ZINC01096799	3034	0.5612056349788569	NO	-
2757	ZINC01112695	3105	0.5611760592570498	NO	-
2758	ZINC00784111	1388	0.5611698102783951	NO	-
2759	ZINC00182482	187	0.5611684032763251	NO	-
2760	ZINC02282897	4857	0.5611433828330383	NO	-
2761	ZINC03368776	7787	0.5611370402498472	NO	-
2762	ZINC03528445	8796	0.5610914456898929	NO	-
2763	ZINC03528447	8797	0.5610721741316734	NO	-
2764	ZINC02721754	6011	0.561071985236685	NO	-
2765	ZINC03495859	8510	0.561063801366543	NO	-
2766	ZINC03496071	8514	0.5610390228136027	NO	-
2767	ZINC03970297	11170	0.5610111367149856	NO	-
2768	ZINC03417747	8014	0.5610088168758063	NO	-
2769	ZINC03868560	10839	0.5609898605862558	NO	-
2770	ZINC04412679	12208	0.5609796475357666	NO	-
2771	ZINC03867504	10757	0.560977645227724	NO	-
2772	ZINC04266551	11893	0.5609322172278184	NO	-
2773	ZINC03866726	10698	0.5609300143514525	NO	-
2774	ZINC03959901	11054	0.5609163275658411	NO	-
2775	ZINC01033026	2628	0.5609152541846619	NO	-
2776	ZINC01068572	2882	0.5609091765122091	NO	-
2777	ZINC03528436	8792	0.5609005857969991	NO	-
2778	ZINC02483550	5328	0.5608974225021672	NO	-
2779	ZINC03867196	10722	0.5608887015041298	NO	-
2780	ZINC03579619	9103	0.5608815512651277	NO	-
2781	ZINC01147639	3317	0.5608685631960244	NO	-
2782	ZINC03528437	8793	0.5608675103273683	NO	-
2783	ZINC00865848	1944	0.5608345051763304	NO	-
2784	ZINC03579621	9104	0.5608249929363384	NO	-
2785	ZINC01068570	2881	0.5608166634869396	NO	-
2786	ZINC01158801	3382	0.5607843818165628	NO	-
2787	ZINC00865851	1947	0.5607811657881931	NO	-
2788	ZINC02918260	6735	0.5607477928416827	NO	-
2789	ZINC02918261	6736	0.5607457507051776	NO	-
2790	ZINC02513372	5401	0.5607305295968122	NO	-
2791	ZINC00944065	2233	0.5607161524627613	NO	-
2792	ZINC01327466	3698	0.5606412646218041	NO	-
2793	ZINC03858728	10476	0.5606114280037126	NO	-
2794	ZINC00052067	44	0.560603837060731	NO	-
2795	ZINC04251225	11872	0.5605214424431656	NO	-
2796	ZINC04479881	12413	0.560519701839636	NO	-
2797	ZINC01028478	2589	0.5604985863018148	NO	-
2798	ZINC03676167	9487	0.5604884455629555	NO	-
2799	ZINC02125500	4637	0.5604570219247076	NO	-
2800	ZINC02363863	5054	0.5604440279852255	NO	-
2801	ZINC00866693	1952	0.5604229389413092	NO	-
2802	ZINC00866692	1951	0.5604177517087998	NO	-
2803	ZINC03025011	7095	0.5604153562873638	NO	-
2804	ZINC02715811	5914	0.5604121647927651	NO	-
2805	ZINC03611798	9332	0.5603869202235574	NO	-
2806	ZINC03857748	10355	0.5603649392865744	NO	-
2807	ZINC03491459	8459	0.5603297787735654	NO	-
2808	ZINC02340487	4972	0.5603094875891313	NO	-
2809	ZINC04157519	11704	0.5602934509534818	NO	-
2810	ZINC02713289	5895	0.5602717594284128	NO	-
2811	ZINC03854545	10106	0.5602353215480915	NO	-
2812	ZINC03821151	9549	0.5602352540213422	NO	-
2813	ZINC02914456	6595	0.5602293360320926	NO	-
2814	ZINC03854546	10107	0.5602199189343077	NO	-
2815	ZINC01023468	2556	0.5602122089718317	NO	-
2816	ZINC02914450	6592	0.5602093880729492	NO	-
2817	ZINC02511890	5399	0.560204591759402	NO	-
2818	ZINC03531583	8808	0.5601992921479305	NO	-
2819	ZINC04465703	12332	0.5601962698153479	NO	-
2820	ZINC03364759	7735	0.560189378992337	NO	-
2821	ZINC01019470	2538	0.5601822040514163	NO	-
2822	ZINC01142180	3296	0.5601799758056435	NO	-
2823	ZINC03499018	8598	0.5601767755482207	NO	-
2824	ZINC03587166	9147	0.5601729579157535	NO	-
2825	ZINC01019469	2535	0.560165267329022	NO	-
2826	ZINC03235061	7293	0.5601405496723891	NO	-
2827	ZINC03462514	8313	0.5601264782776677	NO	-
2828	ZINC00738242	1270	0.5601259712580774	NO	-
2829	ZINC02647899	5651	0.5601167092680536	NO	-
2830	ZINC00223037	283	0.5601119572904554	NO	-
2831	ZINC00858866	1927	0.560078023826317	NO	-
2832	ZINC03868457	10835	0.5600451006813355	NO	-
2833	ZINC03578155	9084	0.56004464420654	NO	-
2834	ZINC02917383	6702	0.5600321731471973	NO	-
2835	ZINC03424740	8056	0.5600137991928283	NO	-
2836	ZINC02713210	5878	0.5600128524961683	NO	-
2837	ZINC01218200	3565	0.5599883007376838	NO	-
2838	ZINC01380655	3789	0.5599823975402993	NO	-
2839	ZINC03820389	9546	0.5599438000667476	NO	-
2840	ZINC00624496	765	0.5599419808710902	NO	-
2841	ZINC00624492	762	0.5599319695377737	NO	-
2842	ZINC03586011	9142	0.5599276651010772	NO	-
2843	ZINC00537736	152	0.5599240741623803	YES	15
2844	ZINC03404817	7952	0.5599064225814057	NO	-
2845	ZINC00840297	1750	0.5599052019630258	NO	-
2846	ZINC00423727	454	0.5598849073287335	NO	-
2847	ZINC02788979	6181	0.5598504297031135	NO	-
2848	ZINC02864534	6440	0.5598370049495358	NO	-
2849	ZINC00976354	2369	0.5598338473704043	NO	-
2850	ZINC01109179	3078	0.5598238141112107	NO	-
2851	ZINC03538266	8865	0.5598207500403006	NO	-
2852	ZINC03578112	9081	0.5598004861628872	NO	-
2853	ZINC00644507	914	0.5597837186658824	NO	-
2854	ZINC02788978	6180	0.559782667226116	NO	-
2855	ZINC00721384	1233	0.5597723807329272	NO	-
2856	ZINC04169841	11744	0.5597680269470917	NO	-
2857	ZINC01421903	3905	0.5597549567802794	NO	-
2858	ZINC03857713	10352	0.5597512839171634	NO	-
2859	ZINC00630052	815	0.5597508211813415	NO	-
2860	ZINC01421902	3903	0.5597467864298912	NO	-
2861	ZINC00682237	1095	0.5597438546000827	NO	-
2862	ZINC01040287	2718	0.5597401647916631	NO	-
2863	ZINC02788977	6179	0.5597171809096965	NO	-
2864	ZINC03492848	8464	0.5597110701870212	NO	-
2865	ZINC03586016	9143	0.5597014129068056	NO	-
2866	ZINC00809080	1528	0.5596781087990502	NO	-
2867	ZINC02626192	5537	0.5596426507328225	NO	-
2868	ZINC02374520	5082	0.5596284208389332	NO	-
2869	ZINC01109180	3080	0.5596188205331262	NO	-
2870	ZINC04224144	11803	0.5596165309547276	NO	-
2871	ZINC03499996	8611	0.5596022121224739	NO	-
2872	ZINC04157588	11709	0.5595744176049801	NO	-
2873	ZINC02914452	6593	0.5595450610191018	NO	-
2874	ZINC02914454	6594	0.5595423053239611	NO	-
2875	ZINC03357314	7706	0.559539144821001	NO	-
2876	ZINC01354431	3720	0.5595135283676622	NO	-
2877	ZINC01098007	3039	0.5594879801161016	NO	-
2878	ZINC03818696	9524	0.5594670543201475	NO	-
2879	ZINC00826768	1651	0.5594571013353604	NO	-
2880	ZINC03493248	8478	0.5594416682281134	NO	-
2881	ZINC02876477	6489	0.5594261226999657	NO	-
2882	ZINC03492844	8463	0.5594062928971638	NO	-
2883	ZINC02788980	6182	0.559405341514623	NO	-
2884	ZINC01061410	2855	0.5594012493934748	NO	-
2885	ZINC02353778	5023	0.5593999181490042	NO	-
2886	ZINC00897332	2072	0.5593919286251071	NO	-
2887	ZINC01034025	2639	0.5593810151387962	NO	-
2888	ZINC01401336	3863	0.5593710834777005	NO	-
2889	ZINC00738241	1269	0.5593414475434274	NO	-
2890	ZINC02800308	6272	0.5593410981297102	NO	-
2891	ZINC02915965	6668	0.5593024899186432	NO	-
2892	ZINC02662620	5750	0.5592906658141229	NO	-
2893	ZINC03820389	9547	0.5592863828695668	NO	-
2894	ZINC01128857	3230	0.5592856089922179	NO	-
2895	ZINC00591636	679	0.5592824976186206	NO	-
2896	ZINC03257619	7346	0.5592642284021938	NO	-
2897	ZINC01359310	3727	0.5592566965384084	NO	-
2898	ZINC03498573	8580	0.5592161512217407	NO	-
2899	ZINC00636890	844	0.5592054931370462	NO	-
2900	ZINC01782922	4365	0.5592054884832038	NO	-
2901	ZINC03605882	9270	0.559178401142374	NO	-
2902	ZINC03495468	8497	0.559167751797017	NO	-
2903	ZINC01185524	3477	0.5591669205654589	NO	-
2904	ZINC01132521	3246	0.5591642396126549	NO	-
2905	ZINC01450473	4025	0.5591599934044499	NO	-
2906	ZINC03611733	9330	0.5591548314911636	NO	-
2907	ZINC00843754	1762	0.5591374601031	NO	-
2908	ZINC01380787	3794	0.559136779837433	NO	-
2909	ZINC00796872	1450	0.5591209101273807	NO	-
2910	ZINC03294629	7464	0.5590971564685208	NO	-
2911	ZINC04326673	12055	0.5590880276853064	NO	-
2912	ZINC03970297	11169	0.5590870219017843	NO	-
2913	ZINC03983785	11375	0.5590816717914235	NO	-
2914	ZINC02699046	5823	0.5590811665160051	NO	-
2915	ZINC02796315	6251	0.5590799542981963	NO	-
2916	ZINC02209399	4723	0.5590293220664512	NO	-
2917	ZINC03611606	9327	0.5589589098826733	NO	-
2918	ZINC01078500	2984	0.5589555694066795	NO	-
2919	ZINC03537770	8856	0.5589350832378203	NO	-
2920	ZINC00825260	1637	0.5589296525525091	NO	-
2921	ZINC02686586	5775	0.5589193932157077	NO	-
2922	ZINC00825259	1636	0.5589152275056207	NO	-
2923	ZINC03498569	8579	0.5589042099656064	NO	-
2924	ZINC00840871	13	0.5589034797667872	YES	3
2925	ZINC03814538	197	0.5589024712848064	YES	31
2926	ZINC01365024	3767	0.5588846208633893	NO	-
2927	ZINC00147521	165	0.5588722386906042	NO	-
2928	ZINC03676121	9483	0.5588600999859762	NO	-
2929	ZINC01071693	2898	0.5588268717947225	NO	-
2930	ZINC03676122	9484	0.558823433436277	NO	-
2931	ZINC00796871	1449	0.5587963488407693	NO	-
2932	ZINC02493631	5338	0.5587932808583262	NO	-
2933	ZINC00294195	325	0.5587877583325461	NO	-
2934	ZINC03857712	10351	0.558768404027844	NO	-
2935	ZINC01040046	2705	0.5587598354209232	NO	-
2936	ZINC00884327	2022	0.558736452022085	NO	-
2937	ZINC01363131	3747	0.5587122513138684	NO	-
2938	ZINC00854634	1865	0.558690952507458	NO	-
2939	ZINC02493629	5337	0.5586864759636655	NO	-
2940	ZINC03676123	9485	0.5586821705212669	NO	-
2941	ZINC00147475	164	0.5586792873048464	NO	-
2942	ZINC03166187	7178	0.5586644995420285	NO	-
2943	ZINC02415372	5164	0.5586630094437375	NO	-
2944	ZINC02440706	5225	0.558648113134962	NO	-
2945	ZINC01207704	3530	0.5586427592442382	NO	-
2946	ZINC00178931	186	0.5585788091266367	NO	-
2947	ZINC00630055	816	0.5585501592995671	NO	-
2948	ZINC03701094	9495	0.5585440088003858	NO	-
2949	ZINC02916042	6674	0.5585366583725953	NO	-
2950	ZINC03553756	8933	0.5585243610470451	NO	-
2951	ZINC02789692	6185	0.55849586628814	NO	-
2952	ZINC03368007	7760	0.5584858456328965	NO	-
2953	ZINC01183837	3471	0.5584457085377416	NO	-
2954	ZINC02916043	6675	0.5584456374040339	NO	-
2955	ZINC02789691	6184	0.5584147545709943	NO	-
2956	ZINC02713215	5880	0.5583817107788734	NO	-
2957	ZINC00641734	899	0.5583594679126	NO	-
2958	ZINC03866900	10708	0.5583426086142114	NO	-
2959	ZINC03849689	9593	0.5583276392596271	NO	-
2960	ZINC02713218	5882	0.558314832969813	NO	-
2961	ZINC00738246	1272	0.5582864159155134	NO	-
2962	ZINC02947617	6882	0.5582842001712969	NO	-
2963	ZINC03866901	10710	0.5582677690881028	NO	-
2964	ZINC02642491	5630	0.5582531757140335	NO	-
2965	ZINC02883011	6509	0.5582510681958113	NO	-
2966	ZINC03571469	9076	0.5582139432652652	NO	-
2967	ZINC03366856	7744	0.5582086692258265	NO	-
2968	ZINC02789690	6183	0.5582000229600255	NO	-
2969	ZINC03497456	8532	0.5581605844657784	NO	-
2970	ZINC01506150	4211	0.5581599835844046	NO	-
2971	ZINC02784455	6151	0.558151509945859	NO	-
2972	ZINC03613324	9348	0.5581499350086662	NO	-
2973	ZINC02561680	5421	0.5581328279198322	NO	-
2974	ZINC03496368	8519	0.5581257273278089	NO	-
2975	ZINC03496365	8518	0.5581193086539156	NO	-
2976	ZINC04407078	12190	0.5580983802221254	NO	-
2977	ZINC02917375	6698	0.5580942024937747	NO	-
2978	ZINC00803031	1483	0.5580889679189412	NO	-
2979	ZINC03620383	9372	0.5580750364540051	NO	-
2980	ZINC01486025	4139	0.5580607534853427	NO	-
2981	ZINC03404155	7950	0.558044463669412	NO	-
2982	ZINC03351411	7684	0.5579745886823461	NO	-
2983	ZINC01112887	3110	0.557973853962612	NO	-
2984	ZINC03354813	7693	0.5579700746623121	NO	-
2985	ZINC01391240	3830	0.5579700736391678	NO	-
2986	ZINC04156760	11695	0.5579459241237866	NO	-
2987	ZINC03853072	9804	0.5579404343405093	NO	-
2988	ZINC01035900	2663	0.5579315573332445	NO	-
2989	ZINC03222575	7264	0.5579161234916301	NO	-
2990	ZINC03222576	7265	0.5579053311219383	NO	-
2991	ZINC03851325	9685	0.5578939767548989	NO	-
2992	ZINC02883010	6508	0.5578918103342189	NO	-
2993	ZINC03466393	8354	0.5578642457735713	NO	-
2994	ZINC00620377	740	0.5578442176201011	NO	-
2995	ZINC03507257	8668	0.5578313469148718	NO	-
2996	ZINC00821180	1626	0.5578309412797295	NO	-
2997	ZINC00171426	181	0.557830631418413	NO	-
2998	ZINC03858314	10420	0.5578212418440078	NO	-
2999	ZINC00425248	466	0.5578174554250399	NO	-
3000	ZINC03031086	7109	0.5577898743402467	NO	-
3001	ZINC04059351	11555	0.5577832286489829	NO	-
3002	ZINC03863348	10680	0.5577734000519228	NO	-
3003	ZINC01112759	3107	0.55776791969577	NO	-
3004	ZINC00820306	1624	0.5577621138409926	NO	-
3005	ZINC00945352	2243	0.5577611992591458	NO	-
3006	ZINC00423756	456	0.5577382836311954	NO	-
3007	ZINC00620376	739	0.5577346306831087	NO	-
3008	ZINC02794567	6235	0.5577331989593262	NO	-
3009	ZINC01512397	4242	0.5577331835151321	NO	-
3010	ZINC03497224	8522	0.5577267582787941	NO	-
3011	ZINC04424509	12220	0.557666581311523	NO	-
3012	ZINC00843754	1761	0.5576473563788877	NO	-
3013	ZINC03858315	10421	0.5576415431973989	NO	-
3014	ZINC01151941	3340	0.5576207576663581	NO	-
3015	ZINC03863347	10679	0.5576054314705646	NO	-
3016	ZINC02200246	4696	0.5575956660777248	NO	-
3017	ZINC01428401	3942	0.5575952551950576	NO	-
3018	ZINC02511190	5392	0.5575435514034326	NO	-
3019	ZINC02715834	5924	0.5575060149907173	NO	-
3020	ZINC01019470	2536	0.5575054259059468	NO	-
3021	ZINC00738245	1271	0.557497707680514	NO	-
3022	ZINC02718810	5973	0.5574836297698552	NO	-
3023	ZINC02718810	5974	0.5574836297698552	NO	-
3024	ZINC01019469	2533	0.5574835945925006	NO	-
3025	ZINC03548461	8909	0.5574781065894165	NO	-
3026	ZINC02973308	6998	0.5574739937428349	NO	-
3027	ZINC03550297	8922	0.5574697854718174	NO	-
3028	ZINC02726508	6033	0.5574693632048108	NO	-
3029	ZINC01000999	2482	0.5574444018284221	NO	-
3030	ZINC00838412	1742	0.5574383626695428	NO	-
3031	ZINC00805462	1496	0.5574327056528189	NO	-
3032	ZINC02355157	5027	0.5574249055520554	NO	-
3033	ZINC00425698	474	0.5574164083116441	NO	-
3034	ZINC03615660	9356	0.5574077919078383	NO	-
3035	ZINC04076421	11572	0.5573583353850312	NO	-
3036	ZINC01122493	3166	0.5573571737406301	NO	-
3037	ZINC03598461	9200	0.5573382812307881	NO	-
3038	ZINC00628132	793	0.557332184964885	NO	-
3039	ZINC02341966	4973	0.55727141790024	NO	-
3040	ZINC03982806	11321	0.5572520170531077	NO	-
3041	ZINC00624496	763	0.5572453029130531	NO	-
3042	ZINC01076405	2967	0.5572446660934448	NO	-
3043	ZINC00624492	760	0.5572401314767405	NO	-
3044	ZINC03861985	10662	0.5572352668034577	NO	-
3045	ZINC03982807	11322	0.5572211888176487	NO	-
3046	ZINC02658243	5726	0.5572145503744235	NO	-
3047	ZINC03857719	10354	0.5572114902262825	NO	-
3048	ZINC04517385	12565	0.5572059814756529	NO	-
3049	ZINC00815259	1591	0.557186100889654	NO	-
3050	ZINC02466930	5302	0.5571766446403154	NO	-
3051	ZINC03857718	10353	0.5571442843152701	NO	-
3052	ZINC03857190	10282	0.5571349332499921	NO	-
3053	ZINC00811410	1546	0.5571288728515873	NO	-
3054	ZINC02698856	5816	0.5570902522731368	NO	-
3055	ZINC00679521	1083	0.5570460492202032	NO	-
3056	ZINC04249578	11859	0.5570396859930686	NO	-
3057	ZINC03858393	10445	0.5570361553968624	NO	-
3058	ZINC02715815	5917	0.5570247037244546	NO	-
3059	ZINC02638773	5614	0.5570168154020296	NO	-
3060	ZINC03415550	8006	0.5570105499013569	NO	-
3061	ZINC03858394	10446	0.5570057271116238	NO	-
3062	ZINC02466913	5298	0.5569912770310527	NO	-
3063	ZINC03507216	8667	0.5569838796073509	NO	-
3064	ZINC00974385	2362	0.5569838672469887	NO	-
3065	ZINC00983158	2395	0.5569787142424679	NO	-
3066	ZINC03857874	10371	0.5569637581407032	NO	-
3067	ZINC00688093	1116	0.5569628835679505	NO	-
3068	ZINC01137905	3279	0.556932968862134	NO	-
3069	ZINC02699063	5831	0.5569149203811481	NO	-
3070	ZINC03851323	9684	0.5568739248828968	NO	-
3071	ZINC02279829	4851	0.5568498301402313	NO	-
3072	ZINC03238890	7302	0.5568481433266305	NO	-
3073	ZINC02396642	5114	0.5568382888927461	NO	-
3074	ZINC01158742	3380	0.5568248272640679	NO	-
3075	ZINC00554575	603	0.5567971967676679	NO	-
3076	ZINC00554574	602	0.5567841292983696	NO	-
3077	ZINC02919264	6787	0.5567732149022764	NO	-
3078	ZINC02919267	6788	0.5567719248831347	NO	-
3079	ZINC02466892	5294	0.5567700570639135	NO	-
3080	ZINC03861986	10663	0.5567640097266664	NO	-
3081	ZINC03562217	9003	0.556761815931958	NO	-
3082	ZINC01032817	2625	0.5567360744690283	NO	-
3083	ZINC02915436	6657	0.5567357064539589	NO	-
3084	ZINC02915437	6658	0.5567271652779124	NO	-
3085	ZINC03857189	10281	0.556724150754415	NO	-
3086	ZINC00648821	955	0.5567132736321049	NO	-
3087	ZINC03857875	10373	0.5567039163304541	NO	-
3088	ZINC00625831	775	0.5566830295926967	NO	-
3089	ZINC03393115	7909	0.556680800681065	NO	-
3090	ZINC03459069	8221	0.556622383484527	NO	-
3091	ZINC01450473	4026	0.5566061196433086	NO	-
3092	ZINC03459078	8223	0.5566021981653342	NO	-
3093	ZINC03814517	21	0.5565428828932689	YES	6
3094	ZINC03562214	9002	0.5565320263253988	NO	-
3095	ZINC01371517	3778	0.5565075187648121	NO	-
3096	ZINC00946147	2244	0.5564959314815491	NO	-
3097	ZINC00905560	2089	0.5564959229143143	NO	-
3098	ZINC03443433	8123	0.5564852330807608	NO	-
3099	ZINC01431951	3964	0.5564765402767239	NO	-
3100	ZINC02550182	5418	0.5564665226697987	NO	-
3101	ZINC04157588	11708	0.5564390554506614	NO	-
3102	ZINC04400827	12176	0.5563488127699938	NO	-
3103	ZINC04249578	11858	0.5563288193837228	NO	-
3104	ZINC03415550	8007	0.5562696462925549	NO	-
3105	ZINC03842566	9574	0.5562601447358447	NO	-
3106	ZINC00869167	1961	0.5561874836309242	NO	-
3107	ZINC00947148	2254	0.5561820508212777	NO	-
3108	ZINC01625004	4317	0.5561399667526699	NO	-
3109	ZINC02973321	7000	0.5561228137434499	NO	-
3110	ZINC02713204	5874	0.5561071215904771	NO	-
3111	ZINC00633087	830	0.5560974362553524	NO	-
3112	ZINC00904393	2085	0.5560729766355347	NO	-
3113	ZINC00834769	1712	0.5560662641655854	NO	-
3114	ZINC04513165	12552	0.5560635042671633	NO	-
3115	ZINC03410810	7990	0.556048837880768	NO	-
3116	ZINC00119544	138	0.5560303957447276	NO	-
3117	ZINC00717311	1200	0.556019671228392	NO	-
3118	ZINC02973236	6994	0.5559841649707752	NO	-
3119	ZINC03452615	8179	0.5559698296547316	NO	-
3120	ZINC03833709	9558	0.5559337514863446	NO	-
3121	ZINC03833709	9559	0.5559337514863446	NO	-
3122	ZINC03414359	8000	0.5559322212885037	NO	-
3123	ZINC03366881	7745	0.5559306668070534	NO	-
3124	ZINC03416362	8009	0.5559292009443255	NO	-
3125	ZINC00425377	467	0.5559174140177225	NO	-
3126	ZINC02712165	5856	0.5559117929239477	NO	-
3127	ZINC02647964	5654	0.5559061109700439	NO	-
3128	ZINC01019469	2534	0.5559036014142495	NO	-
3129	ZINC01019470	2537	0.5558992683858166	NO	-
3130	ZINC03498543	8575	0.5558925507171103	NO	-
3131	ZINC03495554	8499	0.5558857996957861	NO	-
3132	ZINC03421803	8037	0.555874414145387	NO	-
3133	ZINC03908356	11013	0.5558704124180067	NO	-
3134	ZINC03421803	8038	0.5558700178355037	NO	-
3135	ZINC04316334	12024	0.5558565650654498	NO	-
3136	ZINC01495381	4161	0.5558538544259547	NO	-
3137	ZINC00624496	764	0.5558035565965687	NO	-
3138	ZINC00638842	875	0.55579311685839	NO	-
3139	ZINC00947350	2256	0.555781912177285	NO	-
3140	ZINC03857146	10280	0.555771303602759	NO	-
3141	ZINC01040287	2719	0.5557700928080855	NO	-
3142	ZINC01016566	2524	0.5557024101789362	NO	-
3143	ZINC00268443	315	0.5556880440386034	NO	-
3144	ZINC01359544	3732	0.5556866766342071	NO	-
3145	ZINC01359541	3731	0.555684155536516	NO	-
3146	ZINC01332417	3702	0.5556251988434388	NO	-
3147	ZINC04175670	11758	0.5556018223522309	NO	-
3148	ZINC01404557	3880	0.5555970545871761	NO	-
3149	ZINC02969391	6970	0.555553362098489	NO	-
3150	ZINC03543191	8878	0.5555346886064103	NO	-
3151	ZINC02639662	5617	0.555523895427031	NO	-
3152	ZINC00624492	761	0.5555075498851828	NO	-
3153	ZINC03498920	8589	0.5555020726658061	NO	-
3154	ZINC03969498	11108	0.5554747291332055	NO	-
3155	ZINC03611350	9320	0.5554636941028962	NO	-
3156	ZINC00846033	1779	0.5554607769514551	NO	-
3157	ZINC03868648	10847	0.5554529146258823	NO	-
3158	ZINC03452987	8187	0.5554526068789499	NO	-
3159	ZINC00671452	1040	0.5554521770347554	NO	-
3160	ZINC02956044	6910	0.5554501773688311	NO	-
3161	ZINC03866726	10699	0.5554496741917956	NO	-
3162	ZINC01421902	3904	0.5554453543465271	NO	-
3163	ZINC00222393	263	0.5554312982535017	NO	-
3164	ZINC01421903	3906	0.5554309125023091	NO	-
3165	ZINC00222391	262	0.5554199859529162	NO	-
3166	ZINC03427622	8066	0.5553892042887378	NO	-
3167	ZINC03853503	9900	0.5553877342898746	NO	-
3168	ZINC01363105	3746	0.5553671694477514	NO	-
3169	ZINC02239390	4810	0.5553577184323003	NO	-
3170	ZINC03499004	8595	0.5553251985246892	NO	-
3171	ZINC02631590	5585	0.5553222977918498	NO	-
3172	ZINC03337489	7615	0.5553172998792798	NO	-
3173	ZINC02663584	5755	0.5552836634991188	NO	-
3174	ZINC01040027	2702	0.5552834131717497	NO	-
3175	ZINC02725940	6031	0.555282172475747	NO	-
3176	ZINC03852478	9735	0.5552807361734666	NO	-
3177	ZINC04467615	12350	0.5552807361734666	NO	-
3178	ZINC03278679	7411	0.5552608356696443	NO	-
3179	ZINC02854854	6398	0.5552469942403677	NO	-
3180	ZINC03857094	10269	0.5552379108034566	NO	-
3181	ZINC02938017	6850	0.5552286772214412	NO	-
3182	ZINC01213671	3554	0.5552112364742902	NO	-
3183	ZINC03867794	10780	0.555208974280231	NO	-
3184	ZINC03676097	9479	0.555201313469195	NO	-
3185	ZINC01627683	4318	0.5551988582990126	NO	-
3186	ZINC03008136	7049	0.5551792731113218	NO	-
3187	ZINC01380786	3793	0.5551656021128286	NO	-
3188	ZINC04315967	12016	0.5551621950393902	NO	-
3189	ZINC03868647	10846	0.5551420677390018	NO	-
3190	ZINC02633910	5589	0.5551383186313975	NO	-
3191	ZINC00865850	1946	0.5551318387841582	NO	-
3192	ZINC01291364	3657	0.5551213851859897	NO	-
3193	ZINC00865849	1945	0.5551205080331828	NO	-
3194	ZINC01348633	3712	0.5550611811588473	NO	-
3195	ZINC01348635	3713	0.5550611811588473	NO	-
3196	ZINC02699045	5822	0.5550448847760509	NO	-
3197	ZINC02633909	5588	0.5550352751912329	NO	-
3198	ZINC00006765	1	0.555033226384213	YES	2
3199	ZINC01088070	3017	0.5549838461111033	NO	-
3200	ZINC03548436	8907	0.5549465147365705	NO	-
3201	ZINC03599098	9213	0.5549214681983939	NO	-
3202	ZINC02239388	4809	0.5549207481822473	NO	-
3203	ZINC02708871	5852	0.5548834220980836	NO	-
3204	ZINC00424909	459	0.554871554409495	NO	-
3205	ZINC02622031	5499	0.5548633169987346	NO	-
3206	ZINC01392858	3836	0.5548628692548317	NO	-
3207	ZINC03500018	8613	0.5548579029787607	NO	-
3208	ZINC01125703	3201	0.5548504424765351	NO	-
3209	ZINC04249088	11853	0.5548451555731606	NO	-
3210	ZINC02956489	6921	0.5548112814497047	NO	-
3211	ZINC02717973	5957	0.5547800572132497	NO	-
3212	ZINC01125706	3203	0.5547745707164778	NO	-
3213	ZINC00987730	2424	0.5547702796570183	NO	-
3214	ZINC03599096	9212	0.5547517226769793	NO	-
3215	ZINC00998363	2475	0.5547504580402555	NO	-
3216	ZINC03818839	9528	0.5547061732419323	NO	-
3217	ZINC00222503	276	0.5547014262018387	NO	-
3218	ZINC02981809	7009	0.5546971435863766	NO	-
3219	ZINC00846456	1787	0.5546957352991679	NO	-
3220	ZINC00634771	837	0.5546925123776931	NO	-
3221	ZINC03857874	10372	0.5546860533405328	NO	-
3222	ZINC03429481	8076	0.5546726869532677	NO	-
3223	ZINC03008134	7047	0.5546705585167385	NO	-
3224	ZINC00389218	400	0.5546546882734629	NO	-
3225	ZINC02715843	5929	0.5546493873807614	NO	-
3226	ZINC03857875	10374	0.5546358680455314	NO	-
3227	ZINC00222504	277	0.5546220628308779	NO	-
3228	ZINC03151839	7173	0.5546216163382768	NO	-
3229	ZINC02622030	5498	0.5546144937921416	NO	-
3230	ZINC04496732	12504	0.5545669154193063	NO	-
3231	ZINC01498232	4169	0.5545353975770771	NO	-
3232	ZINC03974631	11280	0.5545240861851874	NO	-
3233	ZINC01127912	3218	0.5544993505189262	NO	-
3234	ZINC00718298	1212	0.5544972022006995	NO	-
3235	ZINC04414352	12210	0.5544903170282768	NO	-
3236	ZINC01127917	3220	0.5544654706436859	NO	-
3237	ZINC00389221	402	0.5544588377621307	NO	-
3238	ZINC03293495	7459	0.5544564332869396	NO	-
3239	ZINC03820383	9545	0.5544506984902902	NO	-
3240	ZINC00895388	2051	0.5544404252863978	NO	-
3241	ZINC02400155	5123	0.5544228849992018	NO	-
3242	ZINC01157463	3366	0.5544010108804542	NO	-
3243	ZINC03852760	9754	0.5543961081658543	NO	-
3244	ZINC03818839	9527	0.5543874823031191	NO	-
3245	ZINC02353690	5020	0.5543591977446067	NO	-
3246	ZINC00840297	1751	0.5543575755370894	NO	-
3247	ZINC02713192	5870	0.5543554069856415	NO	-
3248	ZINC00024377	13	0.5543464956662795	NO	-
3249	ZINC02426971	5192	0.5543410819058605	NO	-
3250	ZINC03656287	9434	0.55433710463598	NO	-
3251	ZINC04156558	11693	0.5543278095874877	NO	-
3252	ZINC02844226	6370	0.5543157495076837	NO	-
3253	ZINC02407995	5145	0.5542766307226112	NO	-
3254	ZINC01508976	4224	0.5542675328558218	NO	-
3255	ZINC03852759	9753	0.5542653593625185	NO	-
3256	ZINC00016589	7	0.5542576128843638	NO	-
3257	ZINC03549313	8915	0.5542528247856355	NO	-
3258	ZINC04201835	11792	0.5542424232814999	NO	-
3259	ZINC02796324	6252	0.5542402274863248	NO	-
3260	ZINC03400768	7941	0.5542263579525049	NO	-
3261	ZINC00800883	1474	0.5542203743435525	NO	-
3262	ZINC02353688	5017	0.5542116756187305	NO	-
3263	ZINC04156760	11694	0.5542081007839268	NO	-
3264	ZINC04379310	12139	0.5541370513063504	NO	-
3265	ZINC03868183	10811	0.5541309347227198	NO	-
3266	ZINC04465935	12339	0.5541309347227198	NO	-
3267	ZINC03508723	8684	0.5541112414319888	NO	-
3268	ZINC03495514	8498	0.5540848215379062	NO	-
3269	ZINC03866901	10711	0.5540713218121438	NO	-
3270	ZINC02858607	6408	0.5540688786813696	NO	-
3271	ZINC03630722	9395	0.5540646145530669	NO	-
3272	ZINC03492922	8467	0.5540616618225985	NO	-
3273	ZINC03408106	7974	0.5540569689255171	NO	-
3274	ZINC03856467	10254	0.5540543509088923	NO	-
3275	ZINC02796469	6254	0.5540409697262625	NO	-
3276	ZINC01195756	3499	0.5540312135904372	NO	-
3277	ZINC01988094	4554	0.5540302913198498	NO	-
3278	ZINC02906823	6538	0.5540209031325293	NO	-
3279	ZINC02791864	6199	0.5540048492588616	NO	-
3280	ZINC02433627	5208	0.5539971026697472	NO	-
3281	ZINC03857093	10268	0.5539865010483939	NO	-
3282	ZINC03853712	9965	0.5539768402526243	NO	-
3283	ZINC02146777	4648	0.5539529075389573	NO	-
3284	ZINC00896443	2063	0.5539424926990916	NO	-
3285	ZINC00665329	1005	0.5539355304640335	NO	-
3286	ZINC03368715	7782	0.5539354290716901	NO	-
3287	ZINC03857815	10366	0.5539324535614091	NO	-
3288	ZINC01315721	3678	0.5539290049529236	NO	-
3289	ZINC00385409	393	0.5539200957642592	NO	-
3290	ZINC03970871	11186	0.5539174678858764	NO	-
3291	ZINC00385410	394	0.5539124633735084	NO	-
3292	ZINC01388013	3814	0.5539032020404482	NO	-
3293	ZINC01508682	4222	0.5538936225001221	NO	-
3294	ZINC03021526	7073	0.5538917355548594	NO	-
3295	ZINC03866900	10709	0.5538835380312211	NO	-
3296	ZINC02396922	5115	0.5538787069315959	NO	-
3297	ZINC02396923	5116	0.553877712378345	NO	-
3298	ZINC02794530	6234	0.5538759392896946	NO	-
3299	ZINC02351403	5012	0.5538646691173548	NO	-
3300	ZINC02796394	6253	0.5538543372302654	NO	-
3301	ZINC01099398	3042	0.5538448644248387	NO	-
3302	ZINC02370923	5071	0.5538241192887086	NO	-
3303	ZINC04466284	12345	0.5537913345950257	NO	-
3304	ZINC03023355	7086	0.5537838400822036	NO	-
3305	ZINC00670319	1021	0.5537762715502	NO	-
3306	ZINC00720042	1225	0.5537762488668477	NO	-
3307	ZINC02784455	6150	0.5537421153366577	NO	-
3308	ZINC02873656	6472	0.553739741379348	NO	-
3309	ZINC00222285	252	0.5537040647983852	NO	-
3310	ZINC01508179	4216	0.5536910391116971	NO	-
3311	ZINC02624451	5520	0.5536829600764305	NO	-
3312	ZINC00665331	1006	0.5536767751690467	NO	-
3313	ZINC02200899	4700	0.5536669370847812	NO	-
3314	ZINC01004399	2492	0.5536496840852886	NO	-
3315	ZINC02896456	6526	0.5536360613127074	NO	-
3316	ZINC04249668	11866	0.5536213488594981	NO	-
3317	ZINC00955118	2303	0.5535858001544163	NO	-
3318	ZINC02665263	5763	0.5535268043433156	NO	-
3319	ZINC00849064	1817	0.5535218670236285	NO	-
3320	ZINC03410173	7984	0.5534951712557391	NO	-
3321	ZINC03336076	7607	0.5534793470502334	NO	-
3322	ZINC03336074	7606	0.5534696527452078	NO	-
3323	ZINC03611940	9337	0.5534668386569103	NO	-
3324	ZINC03858055	10396	0.5534645713479299	NO	-
3325	ZINC00848230	1812	0.5534463341221111	NO	-
3326	ZINC03547603	8896	0.5534347444029781	NO	-
3327	ZINC01035709	2661	0.5534164359293781	NO	-
3328	ZINC03368741	7784	0.5534142965217256	NO	-
3329	ZINC02216332	4744	0.5534067127570463	NO	-
3330	ZINC03858324	10430	0.5533600085170355	NO	-
3331	ZINC03858325	10431	0.5533418794843621	NO	-
3332	ZINC04079263	11577	0.5533388597666196	NO	-
3333	ZINC01072825	2945	0.5533325707336152	NO	-
3334	ZINC01304815	3665	0.5533321966750572	NO	-
3335	ZINC00622651	747	0.5533318433670533	NO	-
3336	ZINC00638273	860	0.5533315438162304	NO	-
3337	ZINC02947466	6878	0.5533307362138478	NO	-
3338	ZINC01072823	2944	0.5533112562332576	NO	-
3339	ZINC03423720	8045	0.5533025689718544	NO	-
3340	ZINC00640374	889	0.5533012174171564	NO	-
3341	ZINC03194344	7213	0.5533010482873224	NO	-
3342	ZINC02424424	5183	0.5532962882744857	NO	-
3343	ZINC03553933	8937	0.5532852343994019	NO	-
3344	ZINC01113639	3113	0.553262825927472	NO	-
3345	ZINC01512311	4241	0.5532556034625449	NO	-
3346	ZINC01110141	3093	0.5532543836847121	NO	-
3347	ZINC01385725	3810	0.5532152893393042	NO	-
3348	ZINC04050391	11539	0.5531894698603906	NO	-
3349	ZINC02947467	6879	0.5531836567164236	NO	-
3350	ZINC02845175	6371	0.5531828916529795	NO	-
3351	ZINC01071697	2899	0.5531761894103719	NO	-
3352	ZINC00646420	935	0.5531685907374249	NO	-
3353	ZINC00451278	500	0.5531654020542878	NO	-
3354	ZINC02209360	4722	0.553160217997241	NO	-
3355	ZINC02466917	5299	0.5531391022766374	NO	-
3356	ZINC03345966	7654	0.5531385199136964	NO	-
3357	ZINC01165765	3421	0.5531195458516754	NO	-
3358	ZINC02503783	5385	0.5530939259141318	NO	-
3359	ZINC03620771	9374	0.5530841325421741	NO	-
3360	ZINC02915103	6635	0.5530818704715729	NO	-
3361	ZINC02915105	6636	0.5530653097032301	NO	-
3362	ZINC01206013	3527	0.5530608229327622	NO	-
3363	ZINC00947135	2253	0.553059314004362	NO	-
3364	ZINC03579817	9129	0.5530527293171132	NO	-
3365	ZINC02916281	6680	0.5530491259773466	NO	-
3366	ZINC02744091	6075	0.5530447249548185	NO	-
3367	ZINC00222251	247	0.5530376640415106	NO	-
3368	ZINC03579818	9130	0.553033634005818	NO	-
3369	ZINC03980372	11314	0.5530308238802012	NO	-
3370	ZINC00222250	246	0.5530165109304844	NO	-
3371	ZINC04628595	12597	0.5530051166980423	NO	-
3372	ZINC03802693	9514	0.5529999494237925	NO	-
3373	ZINC01184066	3472	0.5529977269326961	NO	-
3374	ZINC03613833	9354	0.5529963919029223	NO	-
3375	ZINC00832948	1703	0.5529881223271785	NO	-
3376	ZINC03492336	8462	0.5529698619375161	NO	-
3377	ZINC01698188	4339	0.5529448092715661	NO	-
3378	ZINC03854350	10077	0.5529412051529541	NO	-
3379	ZINC02474064	5315	0.5529318020123228	NO	-
3380	ZINC04407873	12198	0.5529220152277615	NO	-
3381	ZINC02716077	5931	0.5529054224650589	NO	-
3382	ZINC00390756	412	0.5528893678904155	NO	-
3383	ZINC01380800	3795	0.5528641976297091	NO	-
3384	ZINC01428896	3949	0.5528638765506517	NO	-
3385	ZINC03854349	10076	0.5528612849248848	NO	-
3386	ZINC00640114	888	0.5528587144632844	NO	-
3387	ZINC01093652	3030	0.5527878045602206	NO	-
3388	ZINC00856272	1889	0.55275571341343	NO	-
3389	ZINC00952673	2296	0.5527433771506	NO	-
3390	ZINC03334948	7602	0.5527363011550871	NO	-
3391	ZINC03622691	9382	0.5527328277593416	NO	-
3392	ZINC03322069	7544	0.5527088356183774	NO	-
3393	ZINC02328295	4938	0.5526854737642954	NO	-
3394	ZINC02796296	6250	0.5526849439939205	NO	-
3395	ZINC03852023	9716	0.5526848740807323	NO	-
3396	ZINC00780256	1359	0.5526785163684911	NO	-
3397	ZINC03525002	8766	0.5526740636798854	NO	-
3398	ZINC00863293	1940	0.5526709833445184	NO	-
3399	ZINC00780257	1360	0.552670330915183	NO	-
3400	ZINC03508549	8678	0.5526699797697086	NO	-
3401	ZINC01148605	3329	0.5526420623085914	NO	-
3402	ZINC03546315	8893	0.55263531909499	NO	-
3403	ZINC01148607	3330	0.5526238424140114	NO	-
3404	ZINC02916376	6685	0.5526177533608704	NO	-
3405	ZINC03508548	8677	0.5526160927999663	NO	-
3406	ZINC02916378	6686	0.5525849407589359	NO	-
3407	ZINC03292442	7456	0.5525672449807697	NO	-
3408	ZINC00838926	1746	0.5525651750582921	NO	-
3409	ZINC03292441	7455	0.5525595032770902	NO	-
3410	ZINC00319463	350	0.5525558947493406	NO	-
3411	ZINC02713199	5872	0.55254333512659	NO	-
3412	ZINC03023717	7090	0.5525075794280558	NO	-
3413	ZINC01178660	3455	0.5525042877225518	NO	-
3414	ZINC02239661	4811	0.5524908652689716	NO	-
3415	ZINC00714804	1187	0.5524811390229416	NO	-
3416	ZINC00592918	687	0.5524794643694031	NO	-
3417	ZINC03853512	9903	0.5524641775314615	NO	-
3418	ZINC03368559	7774	0.5524262887816518	NO	-
3419	ZINC02241135	4814	0.5524223735374185	NO	-
3420	ZINC02627158	5545	0.552410158715977	NO	-
3421	ZINC00845813	1776	0.5523500221429779	NO	-
3422	ZINC01087447	3012	0.5523381094909195	NO	-
3423	ZINC03891069	10971	0.5523219657487387	NO	-
3424	ZINC01003866	2490	0.5523078003364873	NO	-
3425	ZINC03267565	7377	0.5522864482363526	NO	-
3426	ZINC02794025	6228	0.5522764209796225	NO	-
3427	ZINC00840540	1752	0.5522699576341348	NO	-
3428	ZINC00640456	891	0.5522554318375791	NO	-
3429	ZINC03858054	10395	0.5522476932497394	NO	-
3430	ZINC00840542	1753	0.5522389256602712	NO	-
3431	ZINC00752700	1296	0.5522274374097714	NO	-
3432	ZINC02794640	6236	0.5521491703163193	NO	-
3433	ZINC03579141	9087	0.552144033867246	NO	-
3434	ZINC04292039	11970	0.5521259086476854	NO	-
3435	ZINC01090884	3024	0.5521190953630812	NO	-
3436	ZINC03318667	7528	0.5521118157699321	NO	-
3437	ZINC02466927	5300	0.5521108935424444	NO	-
3438	ZINC03318669	7529	0.5521042250540374	NO	-
3439	ZINC03853530	9907	0.5521033779289171	NO	-
3440	ZINC03617727	9359	0.5520889243857671	NO	-
3441	ZINC04510261	12542	0.5520731794376752	NO	-
3442	ZINC02713205	5875	0.5520590192925866	NO	-
3443	ZINC03498761	8584	0.5520589262592691	NO	-
3444	ZINC01196752	3506	0.5520481184143377	NO	-
3445	ZINC03519437	8737	0.5520457972255244	NO	-
3446	ZINC04351857	12099	0.5520074200557443	NO	-
3447	ZINC03987314	11387	0.5520066108124477	NO	-
3448	ZINC04062272	11562	0.5519973564073021	NO	-
3449	ZINC03611388	9326	0.5519932385766712	NO	-
3450	ZINC03244705	7309	0.5519640270588624	NO	-
3451	ZINC02917381	6701	0.5519420014342307	NO	-
3452	ZINC03559698	8987	0.5519351739970653	NO	-
3453	ZINC04325810	12049	0.5519221031310706	NO	-
3454	ZINC02381181	5090	0.5519182531619004	NO	-
3455	ZINC04518360	12567	0.5518767716837195	NO	-
3456	ZINC01428887	3946	0.551866508724061	NO	-
3457	ZINC03498758	8583	0.5518644423307817	NO	-
3458	ZINC03339365	7621	0.5518625554798252	NO	-
3459	ZINC02914489	6602	0.5518592911303276	NO	-
3460	ZINC03987315	11388	0.5518505356825232	NO	-
3461	ZINC03608830	9286	0.5518414553420254	NO	-
3462	ZINC02884945	6520	0.5518371187845256	NO	-
3463	ZINC02914495	6605	0.5518358970645744	NO	-
3464	ZINC02792041	6203	0.5518190275750834	NO	-
3465	ZINC03439999	8116	0.5518042741649767	NO	-
3466	ZINC03629980	9390	0.5517983737236758	NO	-
3467	ZINC00638848	876	0.5517712980347667	NO	-
3468	ZINC02466979	5306	0.5517467021716974	NO	-
3469	ZINC02918965	6764	0.5517459644420909	NO	-
3470	ZINC02699042	5820	0.5517359918620789	NO	-
3471	ZINC00846456	1789	0.5517335013314993	NO	-
3472	ZINC03559363	8986	0.5517314185950937	NO	-
3473	ZINC02918970	6767	0.5517294711063906	NO	-
3474	ZINC02715835	5925	0.5517212378753926	NO	-
3475	ZINC02383869	5093	0.5517172872643413	NO	-
3476	ZINC02617967	5468	0.5517101016356967	NO	-
3477	ZINC00738272	1282	0.5516723136251729	NO	-
3478	ZINC00856281	1891	0.5516655631347712	NO	-
3479	ZINC02183273	4671	0.5516360001719329	NO	-
3480	ZINC00625688	774	0.5516286733273701	NO	-
3481	ZINC01059129	2841	0.5516138345804166	NO	-
3482	ZINC01468122	4114	0.5516039121317943	NO	-
3483	ZINC01501555	4189	0.5516003186805892	NO	-
3484	ZINC00452773	510	0.5516002005065411	NO	-
3485	ZINC03579160	9091	0.5515877572489585	NO	-
3486	ZINC02973153	6992	0.5515741969449569	NO	-
3487	ZINC03504001	8632	0.5515726420748235	NO	-
3488	ZINC03793666	9508	0.5515710072656413	NO	-
3489	ZINC03982975	11331	0.5515674708836578	NO	-
3490	ZINC00455839	516	0.5515604411106776	NO	-
3491	ZINC02249659	4825	0.551549198933343	NO	-
3492	ZINC03419861	8020	0.5515412975889797	NO	-
3493	ZINC03610462	9301	0.551528509432608	NO	-
3494	ZINC02660805	5739	0.5515268700303054	NO	-
3495	ZINC00188288	197	0.5515225975287917	NO	-
3496	ZINC03219696	7258	0.5515042683770754	NO	-
3497	ZINC02499920	5355	0.551504059733647	NO	-
3498	ZINC03988816	11396	0.5514874328105004	NO	-
3499	ZINC03221009	7259	0.5514733148460965	NO	-
3500	ZINC02718961	5985	0.5514716930844366	NO	-
3501	ZINC03560628	8992	0.5514479393251525	NO	-
3502	ZINC02790215	6187	0.551435541524061	NO	-
3503	ZINC03423843	8048	0.5514285412818472	NO	-
3504	ZINC03562309	9004	0.5514070455398181	NO	-
3505	ZINC03249461	7331	0.5513954870786131	NO	-
3506	ZINC00222478	270	0.5513860149680873	NO	-
3507	ZINC00222481	271	0.5513799875190236	NO	-
3508	ZINC03610460	9300	0.5513717776713876	NO	-
3509	ZINC03031327	7113	0.55137140586282	NO	-
3510	ZINC01130620	3238	0.5513695596774055	NO	-
3511	ZINC04108176	11622	0.5513639255249821	NO	-
3512	ZINC04169839	11743	0.5513599467960522	NO	-
3513	ZINC00846456	1790	0.5513595867867407	NO	-
3514	ZINC03538262	8863	0.5513531031635783	NO	-
3515	ZINC01109309	3081	0.5513394602043147	NO	-
3516	ZINC01106081	3056	0.5513200800624098	NO	-
3517	ZINC03581158	9137	0.5512926362542696	NO	-
3518	ZINC00822291	1629	0.5512856056357802	NO	-
3519	ZINC02918967	6765	0.5512794420677201	NO	-
3520	ZINC00313008	342	0.5512633636551737	NO	-
3521	ZINC03867302	10737	0.5512623279584233	NO	-
3522	ZINC04317483	12030	0.5512437798176236	NO	-
3523	ZINC01128539	3228	0.5512367252433966	NO	-
3524	ZINC02918968	6766	0.5512342597425405	NO	-
3525	ZINC03431071	8081	0.5512258865495879	NO	-
3526	ZINC00685811	1113	0.5512124702737888	NO	-
3527	ZINC01024657	2562	0.5512034860073738	NO	-
3528	ZINC00708755	1163	0.551202114712316	NO	-
3529	ZINC00905177	2087	0.5511940541990231	NO	-
3530	ZINC03504185	8637	0.5511825567762323	NO	-
3531	ZINC04200453	11790	0.5511714124154016	NO	-
3532	ZINC00528218	567	0.5511623431389072	NO	-
3533	ZINC03859435	10543	0.5511616533293733	NO	-
3534	ZINC02466932	5303	0.5511614284057924	NO	-
3535	ZINC00800845	1472	0.5511524381672404	NO	-
3536	ZINC03366836	7741	0.5511352971989462	NO	-
3537	ZINC01216551	3564	0.5511341748985207	NO	-
3538	ZINC03562312	9005	0.5511300646912687	NO	-
3539	ZINC02628464	5566	0.5511289596272652	NO	-
3540	ZINC01359538	3730	0.5511092740388438	NO	-
3541	ZINC01359534	3729	0.5510925470893004	NO	-
3542	ZINC04243588	11836	0.5510922249037762	NO	-
3543	ZINC02914491	6603	0.5510848236263549	NO	-
3544	ZINC00630606	821	0.5510768331875621	NO	-
3545	ZINC02914493	6604	0.5510765089065578	NO	-
3546	ZINC00822292	1630	0.5510668404588815	NO	-
3547	ZINC03608476	9280	0.5510486735914607	NO	-
3548	ZINC04004262	11479	0.55101375137088	NO	-
3549	ZINC00081340	70	0.5510014769975358	NO	-
3550	ZINC02631383	5584	0.5509622517132788	NO	-
3551	ZINC01125703	3202	0.5509547587397909	NO	-
3552	ZINC03423705	8044	0.5509341354600312	NO	-
3553	ZINC03195822	7214	0.5509287326062675	NO	-
3554	ZINC03802693	9515	0.5509135151646031	NO	-
3555	ZINC03459644	8235	0.5509108056189798	NO	-
3556	ZINC03873718	10874	0.5509090940002305	NO	-
3557	ZINC01324203	3685	0.5509087652330724	NO	-
3558	ZINC01040113	2706	0.550904788060925	NO	-
3559	ZINC03408218	7975	0.5509000289610332	NO	-
3560	ZINC03441648	8119	0.5508971665991657	NO	-
3561	ZINC03459648	8236	0.5508834398981726	NO	-
3562	ZINC03858367	10436	0.5508550949599761	NO	-
3563	ZINC03493169	8473	0.5508543041495888	NO	-
3564	ZINC00738271	1281	0.5508277173112953	NO	-
3565	ZINC00855900	1879	0.5508131790505861	NO	-
3566	ZINC02656119	5702	0.5508069016697115	NO	-
3567	ZINC00911973	2103	0.5508049890422718	NO	-
3568	ZINC02792372	6211	0.5508041328963391	NO	-
3569	ZINC01107885	3069	0.5507980641271213	NO	-
3570	ZINC01359809	3735	0.5507893148719418	NO	-
3571	ZINC02795322	6242	0.5507774715089498	NO	-
3572	ZINC00636641	843	0.5507734422560762	NO	-
3573	ZINC00712897	1175	0.550768893976451	NO	-
3574	ZINC00729751	1257	0.5507643715600268	NO	-
3575	ZINC03368618	7775	0.5507588438581041	NO	-
3576	ZINC01125706	3204	0.5507585816645142	NO	-
3577	ZINC00815155	1586	0.5507413199701621	NO	-
3578	ZINC04501002	12520	0.550735640482271	NO	-
3579	ZINC00947353	2257	0.5507288884687382	NO	-
3580	ZINC04622969	12590	0.5507139801985745	NO	-
3581	ZINC00677228	1067	0.5507008870165788	NO	-
3582	ZINC01041074	2731	0.5506965017981984	NO	-
3583	ZINC00800847	1473	0.5506955198886864	NO	-
3584	ZINC03858366	10435	0.5506801564070103	NO	-
3585	ZINC00917190	2123	0.5506716775559453	NO	-
3586	ZINC00918754	2129	0.5506648435267334	NO	-
3587	ZINC03210766	7231	0.5506441508800931	NO	-
3588	ZINC03368619	7776	0.5506441235532756	NO	-
3589	ZINC00678442	1075	0.5506432964129592	NO	-
3590	ZINC00996350	2467	0.5506395620568385	NO	-
3591	ZINC04170190	11749	0.550616273835278	NO	-
3592	ZINC00990244	2441	0.5506064875639393	NO	-
3593	ZINC02919112	6776	0.5505996248868911	NO	-
3594	ZINC02794190	6230	0.5505934016862007	NO	-
3595	ZINC02919111	6775	0.5505898874064332	NO	-
3596	ZINC02917320	6695	0.5505820881075346	NO	-
3597	ZINC02919665	6796	0.5505521861331489	NO	-
3598	ZINC03532824	8820	0.5505290468641338	NO	-
3599	ZINC04369170	12127	0.5505139476040486	NO	-
3600	ZINC02919667	6797	0.5505128754582306	NO	-
3601	ZINC01130621	3239	0.5504845655000767	NO	-
3602	ZINC00849064	1819	0.5504695680603491	NO	-
3603	ZINC00867950	1958	0.5504595543041065	NO	-
3604	ZINC03867522	10761	0.5504567923789014	NO	-
3605	ZINC00638093	854	0.5504482025721564	NO	-
3606	ZINC02466902	5296	0.5504431043013437	NO	-
3607	ZINC00815183	1587	0.5504373692521013	NO	-
3608	ZINC00806847	1516	0.5504352499494958	NO	-
3609	ZINC03022013	7078	0.5504141116963936	NO	-
3610	ZINC00638094	855	0.5504105822101806	NO	-
3611	ZINC00930698	2153	0.5504017365824927	NO	-
3612	ZINC03259502	7356	0.5503916659924082	NO	-
3613	ZINC02326883	4933	0.5503819599092966	NO	-
3614	ZINC00855361	1877	0.5503688649892685	NO	-
3615	ZINC01127917	3221	0.550364710151725	NO	-
3616	ZINC00855362	1878	0.5503563917074956	NO	-
3617	ZINC03222599	7266	0.5503561484242233	NO	-
3618	ZINC02794830	6240	0.5503494319739828	NO	-
3619	ZINC03335211	7603	0.5503411851768633	NO	-
3620	ZINC03859435	10542	0.5503377879170503	NO	-
3621	ZINC04379310	12138	0.550336945725264	NO	-
3622	ZINC00846034	1780	0.5503222887039969	NO	-
3623	ZINC00139412	156	0.5503198779046488	NO	-
3624	ZINC03524352	8758	0.5503028535539803	NO	-
3625	ZINC03501605	8623	0.550262325348626	NO	-
3626	ZINC00897169	2065	0.5502547007582806	NO	-
3627	ZINC01229998	3585	0.5502525951251752	NO	-
3628	ZINC01127912	3219	0.5502303152230736	NO	-
3629	ZINC00942064	2223	0.5502297260828105	NO	-
3630	ZINC03579152	9090	0.5502184902745562	NO	-
3631	ZINC02917373	6697	0.5501998032922446	NO	-
3632	ZINC03867794	10781	0.5501918873969354	NO	-
3633	ZINC01441205	3991	0.5501826041574408	NO	-
3634	ZINC01441206	3993	0.5501653693498194	NO	-
3635	ZINC02794007	6227	0.5501386830312152	NO	-
3636	ZINC03793666	9510	0.5501247527613999	NO	-
3637	ZINC03367743	7754	0.5501242978575058	NO	-
3638	ZINC01183226	3464	0.5501140758818285	NO	-
3639	ZINC03538244	8860	0.5501123471951993	NO	-
3640	ZINC00849064	1820	0.5500892208266798	NO	-
3641	ZINC03558491	8976	0.5500861361643622	NO	-
3642	ZINC04297960	11979	0.5500790347387736	NO	-
3643	ZINC02522434	5403	0.5500752867086555	NO	-
3644	ZINC03631272	9407	0.5500706309555001	NO	-
3645	ZINC03856453	10252	0.5500476781496739	NO	-
3646	ZINC03987325	11390	0.5500424743961193	NO	-
3647	ZINC02712961	5862	0.5500117164878344	NO	-
3648	ZINC03969928	11137	0.5499788572077408	NO	-
3649	ZINC03886686	10892	0.5499618139892846	NO	-
3650	ZINC03554301	8946	0.5499605571609993	NO	-
3651	ZINC03790549	9503	0.5499495249861704	NO	-
3652	ZINC01126272	3210	0.5499480573271828	NO	-
3653	ZINC01074969	2960	0.5499399192464955	NO	-
3654	ZINC03909475	11019	0.5499282340158814	NO	-
3655	ZINC03008135	7048	0.5498969759477623	NO	-
3656	ZINC03556954	8966	0.5498869405041655	NO	-
3657	ZINC02947911	6892	0.5498704704075807	NO	-
3658	ZINC01514098	4249	0.5498692004421596	NO	-
3659	ZINC03227460	7281	0.5498461193986128	NO	-
3660	ZINC03579778	9120	0.5498454332169905	NO	-
3661	ZINC01077010	2972	0.5498449255566832	NO	-
3662	ZINC04277678	11927	0.5498428276419005	NO	-
3663	ZINC03579776	9119	0.5498380328530065	NO	-
3664	ZINC03630747	9398	0.5498343134417555	NO	-
3665	ZINC02927914	6831	0.5498313781300316	NO	-
3666	ZINC00222489	274	0.5498280168824468	NO	-
3667	ZINC02621126	5482	0.5498241608214114	NO	-
3668	ZINC00222490	275	0.5498193465454363	NO	-
3669	ZINC01513055	4245	0.5498044110852167	NO	-
3670	ZINC02645471	5637	0.5498003335164618	NO	-
3671	ZINC01510420	4231	0.5497773145649778	NO	-
3672	ZINC01040792	2728	0.5497585150723809	NO	-
3673	ZINC03016364	7063	0.5497515448357132	NO	-
3674	ZINC03350587	7681	0.5497487045733537	NO	-
3675	ZINC01037720	2685	0.5497356401994569	NO	-
3676	ZINC02645470	5636	0.5497318731957398	NO	-
3677	ZINC03513647	8711	0.5497285285261176	NO	-
3678	ZINC01514099	4250	0.5497252601824889	NO	-
3679	ZINC03513650	8713	0.5497157306225392	NO	-
3680	ZINC03856498	10260	0.5497032715061825	NO	-
3681	ZINC00806848	1517	0.5496820146548063	NO	-
3682	ZINC03676096	9478	0.5496778672610009	NO	-
3683	ZINC03452436	8178	0.5496706758892649	NO	-
3684	ZINC01133935	3254	0.5496528297413509	NO	-
3685	ZINC02503927	5386	0.5496286653593855	NO	-
3686	ZINC02917174	6694	0.5496154238184109	NO	-
3687	ZINC00921766	2135	0.5495915396483264	NO	-
3688	ZINC03855410	10200	0.5495816210031612	NO	-
3689	ZINC03855410	10201	0.5495816210031612	NO	-
3690	ZINC01171031	3436	0.549558991945856	NO	-
3691	ZINC03520089	8740	0.5495535028312523	NO	-
3692	ZINC03579829	9134	0.5495437010714825	NO	-
3693	ZINC01040284	2716	0.5495401339003053	NO	-
3694	ZINC00886832	2028	0.5495378191038846	NO	-
3695	ZINC03579827	9133	0.5495344294951524	NO	-
3696	ZINC03579183	9093	0.5495337772376465	NO	-
3697	ZINC00670886	1036	0.5495250397827588	NO	-
3698	ZINC03885220	10890	0.5495222990818129	NO	-
3699	ZINC01059653	2846	0.5495195279057751	NO	-
3700	ZINC01032476	2618	0.5495065139626241	NO	-
3701	ZINC02947825	6885	0.5494984352210383	NO	-
3702	ZINC01009461	2503	0.5494835341308384	NO	-
3703	ZINC02730751	6042	0.5494625369018469	NO	-
3704	ZINC03611352	9321	0.5494620850645903	NO	-
3705	ZINC00663835	1000	0.5494558477128485	NO	-
3706	ZINC02947823	6884	0.549455809967673	NO	-
3707	ZINC02353278	5015	0.5494475716927969	NO	-
3708	ZINC03987323	11389	0.5494381565526876	NO	-
3709	ZINC00888165	2036	0.5494323529734578	NO	-
3710	ZINC00979150	2385	0.549422504294867	NO	-
3711	ZINC01114965	3122	0.549417287541209	NO	-
3712	ZINC02652540	5689	0.549411626200678	NO	-
3713	ZINC02648655	5659	0.5494029243152669	NO	-
3714	ZINC02499921	5356	0.5494010935246805	NO	-
3715	ZINC00656396	978	0.5493985852162254	NO	-
3716	ZINC03368772	7786	0.5493765550208596	NO	-
3717	ZINC02718956	5980	0.5493619337793488	NO	-
3718	ZINC02718956	5981	0.5493619337793488	NO	-
3719	ZINC00853609	1862	0.5493325627273464	NO	-
3720	ZINC01040027	2703	0.5493151497382839	NO	-
3721	ZINC00941370	2220	0.5492966694460191	NO	-
3722	ZINC02290675	4867	0.5492881135586001	NO	-
3723	ZINC02290677	4868	0.5492864314523768	NO	-
3724	ZINC03520183	8743	0.5492766703672692	NO	-
3725	ZINC04484209	12423	0.5492724483335507	NO	-
3726	ZINC03608383	9277	0.5492600584764327	NO	-
3727	ZINC02919910	6800	0.5492554441863786	NO	-
3728	ZINC02919912	6801	0.5492547415164886	NO	-
3729	ZINC04638631	12601	0.5492497339228304	NO	-
3730	ZINC03553660	8932	0.5492195631179304	NO	-
3731	ZINC00827742	1672	0.5491626266087426	NO	-
3732	ZINC00703582	1144	0.5491602996515578	NO	-
3733	ZINC00703581	1143	0.5491595026482337	NO	-
3734	ZINC02622003	5496	0.5491446974247415	NO	-
3735	ZINC03493762	8483	0.5491186595561329	NO	-
3736	ZINC00908103	2100	0.5491135378251056	NO	-
3737	ZINC02347358	4992	0.5491125851294283	NO	-
3738	ZINC04169839	11742	0.5491097410802745	NO	-
3739	ZINC02872707	6470	0.5490877314182633	NO	-
3740	ZINC02347356	4991	0.5490721683767942	NO	-
3741	ZINC01136067	3267	0.5490588081131945	NO	-
3742	ZINC00997717	2472	0.5490320774124651	NO	-
3743	ZINC00426922	479	0.5490164211005037	NO	-
3744	ZINC04407768	12196	0.5489848489215328	NO	-
3745	ZINC03858320	10426	0.548966644569703	NO	-
3746	ZINC02500105	5365	0.5489500240642025	NO	-
3747	ZINC03868309	10820	0.5489401490361774	NO	-
3748	ZINC04465975	12343	0.5489401490361774	NO	-
3749	ZINC02500111	5368	0.5489377934392217	NO	-
3750	ZINC03659643	9438	0.5489202582714988	NO	-
3751	ZINC04170190	11748	0.548914692615558	NO	-
3752	ZINC03861964	10659	0.5488962401878567	NO	-
3753	ZINC03532826	8821	0.5488877192606194	NO	-
3754	ZINC03853477	9887	0.5488834509763664	NO	-
3755	ZINC03542450	8871	0.5488701098237658	NO	-
3756	ZINC00689264	1121	0.5488657701516612	NO	-
3757	ZINC03852957	9769	0.5488475339465136	NO	-
3758	ZINC03579786	9124	0.5488322098810708	NO	-
3759	ZINC02919262	6785	0.548818575837617	NO	-
3760	ZINC02919263	6786	0.5488154239215076	NO	-
3761	ZINC03579784	9123	0.5488111910171002	NO	-
3762	ZINC02718962	5986	0.5488004913832351	NO	-
3763	ZINC02223096	4766	0.5487975418727509	NO	-
3764	ZINC02532643	5411	0.5487936782188626	NO	-
3765	ZINC00489353	536	0.5487847782302808	NO	-
3766	ZINC01196869	3507	0.5487815563821142	NO	-
3767	ZINC02718963	5989	0.5487714407911806	NO	-
3768	ZINC03858321	10427	0.5487604463309385	NO	-
3769	ZINC02349127	5002	0.5487600676070928	NO	-
3770	ZINC03254976	7342	0.5487593923911559	NO	-
3771	ZINC04248418	11848	0.5487409345128974	NO	-
3772	ZINC03893148	10993	0.5487310348835949	NO	-
3773	ZINC03493840	8486	0.548728075319324	NO	-
3774	ZINC00717320	1202	0.5487225382621258	NO	-
3775	ZINC04002624	11472	0.5486963355735347	NO	-
3776	ZINC03274728	7397	0.5486857649056346	NO	-
3777	ZINC03868666	10848	0.5486820673020482	NO	-
3778	ZINC02847504	6378	0.5486577501161987	NO	-
3779	ZINC03867391	10746	0.5486534791648182	NO	-
3780	ZINC02220292	4758	0.5486467085951632	NO	-
3781	ZINC03861965	10660	0.5486306715312889	NO	-
3782	ZINC00789577	1402	0.5486125316545627	NO	-
3783	ZINC02784978	6155	0.5486104917132228	NO	-
3784	ZINC02792682	6212	0.5485828509912548	NO	-
3785	ZINC03505604	8643	0.5485755453209197	NO	-
3786	ZINC03891078	10972	0.5485705905417478	NO	-
3787	ZINC01184868	3475	0.5485700069694234	NO	-
3788	ZINC03598847	9208	0.5485631097917684	NO	-
3789	ZINC03368684	7780	0.5485476492039973	NO	-
3790	ZINC03867930	10790	0.5485474738720381	NO	-
3791	ZINC02500107	5366	0.5485415827772284	NO	-
3792	ZINC03368418	7767	0.5484993836560594	NO	-
3793	ZINC02620160	5479	0.548479377260719	NO	-
3794	ZINC00489083	534	0.5484774909553739	NO	-
3795	ZINC02500109	5367	0.5484657284911578	NO	-
3796	ZINC03424707	8054	0.5484569391029231	NO	-
3797	ZINC03891079	10973	0.5484538200866423	NO	-
3798	ZINC02399496	5122	0.5484525797779137	NO	-
3799	ZINC02981834	7010	0.5484387136295145	NO	-
3800	ZINC04497523	12513	0.5484279680538166	NO	-
3801	ZINC04094419	11602	0.5484244999702957	NO	-
3802	ZINC03867931	10791	0.5484192544926205	NO	-
3803	ZINC04465872	12337	0.5484192544926205	NO	-
3804	ZINC04308633	12000	0.5483793741677563	NO	-
3805	ZINC02736131	6064	0.5483672393130151	NO	-
3806	ZINC03968518	11072	0.5483522746224553	NO	-
3807	ZINC00848229	1811	0.5482880182972645	NO	-
3808	ZINC02911296	6553	0.5482827451985124	NO	-
3809	ZINC04266777	11895	0.5482713016096382	NO	-
3810	ZINC03368114	7764	0.5482680730937423	NO	-
3811	ZINC02914557	6614	0.5482253539441342	NO	-
3812	ZINC04434777	12231	0.5482184395594077	NO	-
3813	ZINC04004664	11480	0.5482160370473546	NO	-
3814	ZINC03853666	9942	0.548213156764378	NO	-
3815	ZINC02914563	6617	0.548205354724695	NO	-
3816	ZINC03550288	8920	0.5482020511920198	NO	-
3817	ZINC00841778	1758	0.5482016220712637	NO	-
3818	ZINC03513650	8712	0.5481636210289995	NO	-
3819	ZINC03513647	8710	0.5481616609425997	NO	-
3820	ZINC04331568	12064	0.5481480783552912	NO	-
3821	ZINC03853667	9943	0.5481464786343248	NO	-
3822	ZINC00979149	2384	0.5481310651685314	NO	-
3823	ZINC00951897	2288	0.5481173308300108	NO	-
3824	ZINC03368703	7781	0.548105051282095	NO	-
3825	ZINC00841777	1757	0.5480990083552341	NO	-
3826	ZINC03528443	8795	0.5480917585991291	NO	-
3827	ZINC03528441	8794	0.5480878717845917	NO	-
3828	ZINC04062228	11560	0.5480692944642575	NO	-
3829	ZINC01196002	3501	0.5480559294623968	NO	-
3830	ZINC00183867	191	0.548049023788256	NO	-
3831	ZINC03793666	9511	0.5480406614871786	NO	-
3832	ZINC03630764	9400	0.5479754416521875	NO	-
3833	ZINC01063760	2864	0.5479631364978526	NO	-
3834	ZINC03846534	9575	0.5479628876517582	NO	-
3835	ZINC03205595	7223	0.5479561246966296	NO	-
3836	ZINC03247926	7326	0.5479461221919462	NO	-
3837	ZINC00592918	686	0.5479316639648901	NO	-
3838	ZINC03227462	7282	0.5479186654386266	NO	-
3839	ZINC02724191	6027	0.5479082916901745	NO	-
3840	ZINC03676214	9490	0.5479021385507281	NO	-
3841	ZINC03959898	11052	0.5478649958597465	NO	-
3842	ZINC03408627	7977	0.5478554062936064	NO	-
3843	ZINC02868957	6451	0.5477922446967433	NO	-
3844	ZINC02634843	5594	0.547791825311119	NO	-
3845	ZINC03859745	10625	0.547754939633434	NO	-
3846	ZINC03167083	7179	0.5477515376918354	NO	-
3847	ZINC03676213	9489	0.5477108246407503	NO	-
3848	ZINC02499967	5358	0.5477067508015422	NO	-
3849	ZINC01040115	2708	0.5476918116473545	NO	-
3850	ZINC04268181	11901	0.5476863919398768	NO	-
3851	ZINC02868958	6452	0.5476859121043569	NO	-
3852	ZINC02499971	5361	0.5476847369818902	NO	-
3853	ZINC00794781	1425	0.5476606164641795	NO	-
3854	ZINC02350778	5004	0.547648133290637	NO	-
3855	ZINC02914561	6616	0.5476435150893898	NO	-
3856	ZINC03505648	8646	0.5476427768184764	NO	-
3857	ZINC03368657	7778	0.5476385862458462	NO	-
3858	ZINC03859744	10624	0.5476384249462599	NO	-
3859	ZINC03578130	9083	0.5476382119119466	NO	-
3860	ZINC00668678	1018	0.5476181332437994	NO	-
3861	ZINC02914559	6615	0.5476133608886504	NO	-
3862	ZINC03345525	7649	0.5476039159202791	NO	-
3863	ZINC01989635	4575	0.5475872110278871	NO	-
3864	ZINC03558455	8972	0.5475742735877541	NO	-
3865	ZINC01046454	2758	0.5475263465726061	NO	-
3866	ZINC04320292	12041	0.5475165537283752	NO	-
3867	ZINC00796822	1447	0.5475152064451155	NO	-
3868	ZINC03676215	9491	0.5475130006961055	NO	-
3869	ZINC04246790	11846	0.5475100388381434	NO	-
3870	ZINC00796824	1448	0.5475024109212495	NO	-
3871	ZINC04001006	11450	0.5474963011469375	NO	-
3872	ZINC00827902	1674	0.5474943025077414	NO	-
3873	ZINC03853672	9948	0.5474555730427227	NO	-
3874	ZINC02902623	6531	0.5474429122499048	NO	-
3875	ZINC01037593	2681	0.5474224411247709	NO	-
3876	ZINC02621224	5483	0.5473865541555943	NO	-
3877	ZINC03278685	7412	0.5473687592612432	NO	-
3878	ZINC03855562	10214	0.5473330958842161	NO	-
3879	ZINC03850824	9636	0.5473322435414218	NO	-
3880	ZINC00182525	188	0.547327667428847	NO	-
3881	ZINC00902697	2080	0.5473197080204976	NO	-
3882	ZINC03857818	10367	0.5472929421083439	NO	-
3883	ZINC03857702	10350	0.5472762264576713	NO	-
3884	ZINC01363164	3748	0.5472663714322171	NO	-
3885	ZINC02663684	5756	0.5472643563854467	NO	-
3886	ZINC03997911	11431	0.5472547181171391	NO	-
3887	ZINC02622074	5501	0.5472447419379772	NO	-
3888	ZINC03532855	8826	0.5472354723341368	NO	-
3889	ZINC03433239	8089	0.5472253232818732	NO	-
3890	ZINC03857701	10349	0.5472004953827332	NO	-
3891	ZINC00968895	2345	0.5471965699609086	NO	-
3892	ZINC01431951	3963	0.5471955718496637	NO	-
3893	ZINC01427142	3927	0.5471874971883858	NO	-
3894	ZINC03331236	7580	0.5471865067806359	NO	-
3895	ZINC00413049	424	0.547182214595906	NO	-
3896	ZINC00674437	1048	0.5471695209573323	NO	-
3897	ZINC03697493	9494	0.5471642627359996	NO	-
3898	ZINC03857819	10368	0.5471519721773053	NO	-
3899	ZINC01057599	2832	0.5471440480516281	NO	-
3900	ZINC02445681	5235	0.5471346884146573	NO	-
3901	ZINC02499970	5360	0.5470548537027231	NO	-
3902	ZINC02499968	5359	0.5470400823690145	NO	-
3903	ZINC03425125	8060	0.5470363865808603	NO	-
3904	ZINC03022947	7084	0.5470214524215166	NO	-
3905	ZINC01136583	3273	0.5470173298316937	NO	-
3906	ZINC01210026	3535	0.5469929088670954	NO	-
3907	ZINC01219340	3567	0.5469880030543023	NO	-
3908	ZINC02713202	5873	0.5469756153936207	NO	-
3909	ZINC02619824	5475	0.5469708551983318	NO	-
3910	ZINC02718969	5995	0.5469698123708573	NO	-
3911	ZINC02353688	5018	0.5469649221541143	NO	-
3912	ZINC02353688	5019	0.5469649221541143	NO	-
3913	ZINC02619823	5474	0.5469643736155729	NO	-
3914	ZINC02699041	5819	0.5469450317165544	NO	-
3915	ZINC03969947	11138	0.5469393656388902	NO	-
3916	ZINC00646481	950	0.5469349853862289	NO	-
3917	ZINC03854417	10087	0.5469308586946591	NO	-
3918	ZINC02376744	5084	0.5469244021173889	NO	-
3919	ZINC03497476	8533	0.5469234030785615	NO	-
3920	ZINC00048369	35	0.5469197160524578	NO	-
3921	ZINC03497477	8534	0.5469180098328109	NO	-
3922	ZINC01059815	2848	0.546914918165007	NO	-
3923	ZINC00854700	1866	0.546905056131619	NO	-
3924	ZINC01059818	2849	0.5469033588593784	NO	-
3925	ZINC03854418	10088	0.546899820486306	NO	-
3926	ZINC03367979	7759	0.5468953882023379	NO	-
3927	ZINC03505744	8649	0.5468892789962452	NO	-
3928	ZINC00954859	2302	0.5468754661645571	NO	-
3929	ZINC03852960	9772	0.5468703705821357	NO	-
3930	ZINC03608164	9275	0.5468601333569685	NO	-
3931	ZINC02293610	4873	0.5468484527835525	NO	-
3932	ZINC00646480	949	0.5468384146815046	NO	-
3933	ZINC03852961	9773	0.5468310448197868	NO	-
3934	ZINC01074153	2951	0.5468300282727766	NO	-
3935	ZINC02353690	5021	0.546819212817019	NO	-
3936	ZINC02353690	5022	0.546819212817019	NO	-
3937	ZINC04596820	12578	0.5468174946615635	NO	-
3938	ZINC01209291	3534	0.5468148242394525	NO	-
3939	ZINC03853800	9988	0.5468096422642177	NO	-
3940	ZINC03892310	10985	0.5468040543875763	NO	-
3941	ZINC03997175	11426	0.5467968640954108	NO	-
3942	ZINC00790456	1405	0.5467741104284903	NO	-
3943	ZINC04315624	12011	0.5467553224839472	NO	-
3944	ZINC03405263	7954	0.5467475838597557	NO	-
3945	ZINC03532851	8825	0.5467363363631477	NO	-
3946	ZINC04462880	12295	0.5467313306826936	NO	-
3947	ZINC03532850	8824	0.5467290127148174	NO	-
3948	ZINC01032660	2620	0.5467265674023154	NO	-
3949	ZINC01498604	4172	0.5467211900918858	NO	-
3950	ZINC03611798	9333	0.5467153946796823	NO	-
3951	ZINC02724190	6026	0.5466946203977701	NO	-
3952	ZINC02724189	6025	0.5466890978276666	NO	-
3953	ZINC03853799	9987	0.5466790605115789	NO	-
3954	ZINC03860062	10653	0.5466777615010848	NO	-
3955	ZINC02873827	6475	0.5466618896871595	NO	-
3956	ZINC00968894	2344	0.5466508044457579	NO	-
3957	ZINC03274824	7398	0.5466472890393235	NO	-
3958	ZINC03457544	8217	0.5465985764127247	NO	-
3959	ZINC02726331	6032	0.5465850796286074	NO	-
3960	ZINC02082164	4619	0.5465808398546864	NO	-
3961	ZINC03406991	7972	0.5465722312754917	NO	-
3962	ZINC00479765	529	0.546539225321386	NO	-
3963	ZINC01109400	3082	0.5465175431996763	NO	-
3964	ZINC00679593	1084	0.5465081170116308	NO	-
3965	ZINC02915800	6663	0.5465079004330577	NO	-
3966	ZINC00669961	1020	0.5464989236759699	NO	-
3967	ZINC03538423	8870	0.5464844382159233	NO	-
3968	ZINC03852999	9792	0.5464650561539889	NO	-
3969	ZINC02915797	6662	0.5464362785087229	NO	-
3970	ZINC04369218	12128	0.5464359634864692	NO	-
3971	ZINC00846456	1788	0.5464306637877935	NO	-
3972	ZINC02236522	4797	0.5464149297906064	NO	-
3973	ZINC00993729	2458	0.5464145355977481	NO	-
3974	ZINC03548341	8906	0.5463937953605902	NO	-
3975	ZINC02466061	5293	0.5463630417667885	NO	-
3976	ZINC00790439	1404	0.5463476537759607	NO	-
3977	ZINC03854728	10166	0.5463365836346941	NO	-
3978	ZINC02347126	4988	0.5463332004627226	NO	-
3979	ZINC02347125	4987	0.5463260386426116	NO	-
3980	ZINC03970171	11165	0.5463214979327166	NO	-
3981	ZINC03852998	9791	0.5463194398015586	NO	-
3982	ZINC02860470	6417	0.5463016300276484	NO	-
3983	ZINC02860469	6416	0.5463005216503013	NO	-
3984	ZINC03970172	11166	0.5462845912950055	NO	-
3985	ZINC03857989	10387	0.5462730524684055	NO	-
3986	ZINC00944465	2238	0.5462611022719972	NO	-
3987	ZINC02658168	5725	0.546261056758609	NO	-
3988	ZINC01392860	3837	0.5462515825206442	NO	-
3989	ZINC00850312	1842	0.5462477116527416	NO	-
3990	ZINC00902695	2079	0.5462333783236916	NO	-
3991	ZINC03368478	7771	0.5462310840637036	NO	-
3992	ZINC03820246	9539	0.5461914244061414	NO	-
3993	ZINC02236524	4798	0.5461914050001885	NO	-
3994	ZINC03538282	8866	0.5461909243123367	NO	-
3995	ZINC00950991	2278	0.546189154574986	NO	-
3996	ZINC03854728	10167	0.5461860234892236	NO	-
3997	ZINC02423729	5180	0.5461716479554588	NO	-
3998	ZINC00950990	2277	0.5461706260113326	NO	-
3999	ZINC00794781	1424	0.5461489248618291	NO	-
4000	ZINC01153080	3345	0.5461477994288737	NO	-
4001	ZINC03400804	7942	0.5461273886240694	NO	-
4002	ZINC01462975	4074	0.5461237793365662	NO	-
4003	ZINC03852971	9778	0.5461210138420917	NO	-
4004	ZINC03602675	9244	0.5461057133553605	NO	-
4005	ZINC02619659	5471	0.5460966730106445	NO	-
4006	ZINC03857990	10388	0.546060550301947	NO	-
4007	ZINC03400221	7935	0.5460529744286245	NO	-
4008	ZINC00983692	2409	0.5460479135031439	NO	-
4009	ZINC03860063	10654	0.5460278319092015	NO	-
4010	ZINC00630057	817	0.5460063714355881	NO	-
4011	ZINC01116070	3137	0.5459920702833306	NO	-
4012	ZINC02795687	6248	0.5459277245163697	NO	-
4013	ZINC03550299	8923	0.545926236433715	NO	-
4014	ZINC02686626	5776	0.5459170693042507	NO	-
4015	ZINC00856292	1894	0.5458837542655954	NO	-
4016	ZINC00360403	368	0.5458805925766174	NO	-
4017	ZINC00677985	1069	0.545853283095308	NO	-
4018	ZINC03868709	10850	0.5458399353202316	NO	-
4019	ZINC02465961	5285	0.5458171077083187	NO	-
4020	ZINC03867391	10745	0.5458069828345946	NO	-
4021	ZINC04325165	12046	0.5458060790252008	NO	-
4022	ZINC00843801	1766	0.5457977536657347	NO	-
4023	ZINC01141820	3294	0.5457832051319623	NO	-
4024	ZINC00843800	1765	0.5457724871946084	NO	-
4025	ZINC00738248	1274	0.545771026776326	NO	-
4026	ZINC03031090	7110	0.5457492170986282	NO	-
4027	ZINC03641541	9414	0.5457290898658906	NO	-
4028	ZINC00827902	1673	0.5457093029697215	NO	-
4029	ZINC03497242	8523	0.545706855106849	NO	-
4030	ZINC00684186	1108	0.5456849930844954	NO	-
4031	ZINC03611606	9328	0.5456799231030052	NO	-
4032	ZINC03555676	8963	0.54566430839104	NO	-
4033	ZINC03852481	9736	0.5456635032901549	NO	-
4034	ZINC04467616	12351	0.5456635032901549	NO	-
4035	ZINC03549309	8914	0.5456500528575566	NO	-
4036	ZINC01114737	3116	0.5456285595601148	NO	-
4037	ZINC04033661	11510	0.545614277488304	NO	-
4038	ZINC01114740	3118	0.5456034196735777	NO	-
4039	ZINC03972517	11245	0.5455976524277228	NO	-
4040	ZINC01468122	4115	0.5455939281998113	NO	-
4041	ZINC00514828	548	0.5455872963091865	NO	-
4042	ZINC01140712	3288	0.5455851580613563	NO	-
4043	ZINC03968518	11073	0.5455734847494471	NO	-
4044	ZINC03902709	11001	0.5455615929453618	NO	-
4045	ZINC03578113	9082	0.5455615881852435	NO	-
4046	ZINC03857680	10348	0.5454999591639175	NO	-
4047	ZINC03972520	11247	0.5454565401721267	NO	-
4048	ZINC00549457	600	0.5454410838765489	NO	-
4049	ZINC01441205	3992	0.5454359118009274	NO	-
4050	ZINC00224029	290	0.5454222002421524	NO	-
4051	ZINC03611733	9331	0.5454122411167962	NO	-
4052	ZINC03586037	9144	0.5453884381489884	NO	-
4053	ZINC04252908	11876	0.5453869347258491	NO	-
4054	ZINC02956482	6919	0.545378406074384	NO	-
4055	ZINC03969061	11087	0.5453433178972462	NO	-
4056	ZINC01165603	3420	0.5453133811969754	NO	-
4057	ZINC03602699	9245	0.545305800546102	NO	-
4058	ZINC00428163	485	0.5453042854205007	NO	-
4059	ZINC04359039	12113	0.5453019290741798	NO	-
4060	ZINC03972519	11246	0.5452659977592085	NO	-
4061	ZINC00783868	1378	0.5452509173407096	NO	-
4062	ZINC03611910	9334	0.5452457586153934	NO	-
4063	ZINC04156136	11686	0.5452241564739653	NO	-
4064	ZINC02206976	4712	0.5452187906265025	NO	-
4065	ZINC00542445	592	0.5452178900790309	NO	-
4066	ZINC01158810	3383	0.5452169055238195	NO	-
4067	ZINC02793680	6221	0.5452139159969088	NO	-
4068	ZINC03191415	7208	0.545200269259874	NO	-
4069	ZINC03972521	11248	0.545199119669344	NO	-
4070	ZINC04470426	12391	0.545199119669344	NO	-
4071	ZINC01158811	3384	0.5451906379918356	NO	-
4072	ZINC02793681	6222	0.5451751504478289	NO	-
4073	ZINC01385281	3802	0.5451715028589097	NO	-
4074	ZINC02193072	4677	0.5451496624366106	NO	-
4075	ZINC00720112	1226	0.5451461016280352	NO	-
4076	ZINC00348392	357	0.5450860863746931	NO	-
4077	ZINC03660381	9439	0.54507612537284	NO	-
4078	ZINC03970045	11149	0.5450684858174448	NO	-
4079	ZINC00867950	1957	0.5450301240871475	NO	-
4080	ZINC02283525	4859	0.5450298569890549	NO	-
4081	ZINC00856222	1888	0.5450262176052281	NO	-
4082	ZINC00856221	1887	0.5450218809567687	NO	-
4083	ZINC03565663	9047	0.5450196973690118	NO	-
4084	ZINC00150850	170	0.5450155398056011	NO	-
4085	ZINC01441206	3994	0.5450106442995085	NO	-
4086	ZINC00052558	45	0.544999178013347	NO	-
4087	ZINC04349943	12093	0.5449868606358117	NO	-
4088	ZINC00738247	1273	0.5449819983360861	NO	-
4089	ZINC03387306	7896	0.5449593156562009	NO	-
4090	ZINC01353602	3718	0.5449498827480447	NO	-
4091	ZINC03977707	11308	0.5449482271579619	NO	-
4092	ZINC02713260	5890	0.544944341351027	NO	-
4093	ZINC00979564	2386	0.5449439579055849	NO	-
4094	ZINC03420922	8031	0.5449418083233901	NO	-
4095	ZINC04156236	11690	0.5448973741964392	NO	-
4096	ZINC03563457	9012	0.5448867867522601	NO	-
4097	ZINC04277678	11926	0.5448776622801372	NO	-
4098	ZINC03563460	9013	0.5448405371628307	NO	-
4099	ZINC02206974	4711	0.5448348405513048	NO	-
4100	ZINC00895001	2049	0.5448292574257116	NO	-
4101	ZINC00849064	1818	0.5448233416706342	NO	-
4102	ZINC00894999	2048	0.5448179290501076	NO	-
4103	ZINC00979565	2387	0.544812743750618	NO	-
4104	ZINC01191313	3487	0.5448125864127664	NO	-
4105	ZINC03355083	7696	0.5448031862187922	NO	-
4106	ZINC00545445	598	0.5447866981809734	NO	-
4107	ZINC02956042	6909	0.5447836723552361	NO	-
4108	ZINC01191315	3488	0.5447817729539864	NO	-
4109	ZINC00856285	1893	0.544769296349082	NO	-
4110	ZINC00863300	1941	0.5447482664781728	NO	-
4111	ZINC00452034	502	0.544745909110009	NO	-
4112	ZINC03529805	8803	0.5447121792624396	NO	-
4113	ZINC01129754	3233	0.544709310219028	NO	-
4114	ZINC03867705	10771	0.5447045542174384	NO	-
4115	ZINC00541264	590	0.5446749260338065	NO	-
4116	ZINC01633083	4321	0.5446734202820188	NO	-
4117	ZINC03377296	7828	0.5446639437483417	NO	-
4118	ZINC01040284	2717	0.5446609225320713	NO	-
4119	ZINC03377294	7827	0.544656920247061	NO	-
4120	ZINC03620804	9377	0.544654128306937	NO	-
4121	ZINC00829651	1684	0.5446434977105322	NO	-
4122	ZINC02730930	6045	0.5446365736215667	NO	-
4123	ZINC00644553	915	0.5445860563139236	NO	-
4124	ZINC00849066	1825	0.5445735481059021	NO	-
4125	ZINC03501745	8624	0.5445633124394323	NO	-
4126	ZINC01353670	3719	0.5445606793872318	NO	-
4127	ZINC03508557	8679	0.54453752130048	NO	-
4128	ZINC02500113	5369	0.5445025142849785	NO	-
4129	ZINC00983223	2397	0.544489797024231	NO	-
4130	ZINC03372546	7821	0.5444804260563774	NO	-
4131	ZINC03459886	8246	0.5444717572847538	NO	-
4132	ZINC02718813	5976	0.5444156013389236	NO	-
4133	ZINC01498579	4171	0.5444153723785679	NO	-
4134	ZINC03997175	11427	0.5443902001851683	NO	-
4135	ZINC03850824	9637	0.5443800661384427	NO	-
4136	ZINC02947885	6890	0.544362963598187	NO	-
4137	ZINC03969555	11110	0.5443417961549721	NO	-
4138	ZINC03559801	8988	0.5443412886641033	NO	-
4139	ZINC02947886	6891	0.5443393490523528	NO	-
4140	ZINC03858726	10474	0.5443378656438901	NO	-
4141	ZINC03023512	7089	0.5443336019061198	NO	-
4142	ZINC03335401	7604	0.544330464607663	NO	-
4143	ZINC03329847	7575	0.5443289083059332	NO	-
4144	ZINC03851269	9680	0.544316302649371	NO	-
4145	ZINC03969554	11109	0.5443156892826945	NO	-
4146	ZINC02937852	6848	0.544311078049003	NO	-
4147	ZINC03969557	11112	0.5442918795667975	NO	-
4148	ZINC03969556	11111	0.544276306798267	NO	-
4149	ZINC00838416	1743	0.5442712402903164	NO	-
4150	ZINC03508559	8680	0.5442681187997039	NO	-
4151	ZINC01147806	3320	0.5442649542763555	NO	-
4152	ZINC00983222	2396	0.5442592630483235	NO	-
4153	ZINC01353601	3717	0.5442590629466142	NO	-
4154	ZINC02919365	6792	0.5442344230814895	NO	-
4155	ZINC03853877	9993	0.5442326777537886	NO	-
4156	ZINC00780175	1357	0.5442267836008864	NO	-
4157	ZINC03858727	10475	0.5442155337991453	NO	-
4158	ZINC01147812	3322	0.5442060673292262	NO	-
4159	ZINC02788334	6173	0.5442006510050909	NO	-
4160	ZINC03793666	9509	0.5441734998505297	NO	-
4161	ZINC03853878	9994	0.5441663948084751	NO	-
4162	ZINC04463274	12300	0.5441539105159287	NO	-
4163	ZINC00854155	1863	0.5441486104926672	NO	-
4164	ZINC02384961	5096	0.5441352658410021	NO	-
4165	ZINC01119379	3152	0.5441312716486781	NO	-
4166	ZINC02919364	6791	0.544130686452054	NO	-
4167	ZINC01425749	3923	0.5441078939090431	NO	-
4168	ZINC00849065	1821	0.5441004390932563	NO	-
4169	ZINC03528683	8799	0.5440905080171605	NO	-
4170	ZINC03969888	11128	0.5440815399574457	NO	-
4171	ZINC02623811	5517	0.5440545846422545	NO	-
4172	ZINC03867705	10770	0.5440531875682478	NO	-
4173	ZINC02794792	6239	0.5440453587001816	NO	-
4174	ZINC03620610	9373	0.5440335007956926	NO	-
4175	ZINC04251219	11869	0.544028518404453	NO	-
4176	ZINC03274251	7393	0.5440029874751955	NO	-
4177	ZINC00815019	1582	0.5440012380502066	NO	-
4178	ZINC01223284	3570	0.5439846777030781	NO	-
4179	ZINC03820383	9543	0.5439844844596905	NO	-
4180	ZINC02500115	5370	0.5439702448190129	NO	-
4181	ZINC02500117	5371	0.5439576533375188	NO	-
4182	ZINC03611378	9323	0.54393530495319	NO	-
4183	ZINC02200573	4698	0.5439284983166501	NO	-
4184	ZINC00783458	1375	0.5439265534901931	NO	-
4185	ZINC01502700	4193	0.5439167197649639	NO	-
4186	ZINC03856471	10256	0.5439155436526962	NO	-
4187	ZINC00805919	1500	0.5439111749614453	NO	-
4188	ZINC00643637	910	0.5439074968237628	NO	-
4189	ZINC02973309	6999	0.5439047968362989	NO	-
4190	ZINC00196256	209	0.5438609065899924	NO	-
4191	ZINC04003948	11474	0.5438500792424352	NO	-
4192	ZINC00805920	1501	0.5438471142398422	NO	-
4193	ZINC03561581	8998	0.5438337653927987	NO	-
4194	ZINC01053702	2803	0.5438233599149129	NO	-
4195	ZINC02917379	6700	0.5438189215632611	NO	-
4196	ZINC04166317	11728	0.5438160808029076	NO	-
4197	ZINC02233609	4793	0.5437902584143709	NO	-
4198	ZINC04513729	12557	0.5437872423639998	NO	-
4199	ZINC01035533	2659	0.5437836391763082	NO	-
4200	ZINC02765075	6127	0.5437540332783202	NO	-
4201	ZINC01037691	2684	0.5437396359634326	NO	-
4202	ZINC04505668	12538	0.5437273526863754	NO	-
4203	ZINC03854595	10130	0.5437220524209954	NO	-
4204	ZINC00984805	2414	0.5437027845120521	NO	-
4205	ZINC00869316	1963	0.5437022772625134	NO	-
4206	ZINC02956530	6932	0.5436979251961795	NO	-
4207	ZINC02305338	4888	0.543676809997109	NO	-
4208	ZINC02800315	6273	0.5436491713387268	NO	-
4209	ZINC03274180	7391	0.5436386383231832	NO	-
4210	ZINC00452561	507	0.5436312498624499	NO	-
4211	ZINC00570270	634	0.5436175015867314	NO	-
4212	ZINC01588921	4309	0.543616036607167	NO	-
4213	ZINC02220529	4759	0.5435999873370504	NO	-
4214	ZINC03024156	7092	0.5435996989255826	NO	-
4215	ZINC00860996	1933	0.5435847978595741	NO	-
4216	ZINC02652573	5691	0.5435713400310077	NO	-
4217	ZINC03326798	7566	0.5435661801112884	NO	-
4218	ZINC03855562	10215	0.5435602251673376	NO	-
4219	ZINC03854594	10129	0.5435579940425441	NO	-
4220	ZINC00027160	16	0.5435455148565043	NO	-
4221	ZINC04330012	12056	0.5435422774726446	NO	-
4222	ZINC02914505	6610	0.5435378107593346	NO	-
4223	ZINC00211064	222	0.543537069571612	NO	-
4224	ZINC02914510	6613	0.54349784348921	NO	-
4225	ZINC01128150	3222	0.543497260425001	NO	-
4226	ZINC03968608	11076	0.5434950342009518	NO	-
4227	ZINC01123287	3179	0.5434883011617379	NO	-
4228	ZINC00721044	1231	0.5434743537958846	NO	-
4229	ZINC01332424	3703	0.5434596228449241	NO	-
4230	ZINC03096783	7156	0.5434525617872008	NO	-
4231	ZINC02755306	6099	0.5434184301349257	NO	-
4232	ZINC01356129	3724	0.5434091369270191	NO	-
4233	ZINC02627929	5555	0.5433878985025139	NO	-
4234	ZINC02627930	5556	0.5433721892456033	NO	-
4235	ZINC03279949	7414	0.5433556498046251	NO	-
4236	ZINC03857607	10338	0.5433513512920066	NO	-
4237	ZINC01124365	3187	0.5433442648206268	NO	-
4238	ZINC01903629	4412	0.5433430593357303	NO	-
4239	ZINC00222159	243	0.5433395699944711	NO	-
4240	ZINC01903630	4413	0.5433300610574505	NO	-
4241	ZINC02647981	5655	0.5432974894795903	NO	-
4242	ZINC01076466	2968	0.5432698990984813	NO	-
4243	ZINC01076468	2969	0.5432549313692466	NO	-
4244	ZINC02228773	4782	0.5432360231565799	NO	-
4245	ZINC00897194	2068	0.5432147308889849	NO	-
4246	ZINC03858322	10428	0.543207750871963	NO	-
4247	ZINC03495860	8511	0.543194668780511	NO	-
4248	ZINC04412744	12209	0.5431944956804188	NO	-
4249	ZINC00716798	1194	0.5431929587763277	NO	-
4250	ZINC02228775	4783	0.5431763404910169	NO	-
4251	ZINC03857996	10389	0.5431634266225778	NO	-
4252	ZINC03868447	10833	0.5431609978738541	NO	-
4253	ZINC01048120	2771	0.5431567913969486	NO	-
4254	ZINC00677985	1071	0.5431514758783509	NO	-
4255	ZINC01567274	4307	0.543148769413123	NO	-
4256	ZINC03858323	10429	0.5431416802711163	NO	-
4257	ZINC03578111	9080	0.5431214323786449	NO	-
4258	ZINC02647982	5656	0.543102298164351	NO	-
4259	ZINC03859935	10647	0.5430879877237749	NO	-
4260	ZINC00664242	1003	0.5430870516424426	NO	-
4261	ZINC03021360	7072	0.543069730049772	NO	-
4262	ZINC00991975	2452	0.5430691640900763	NO	-
4263	ZINC03368467	7770	0.5430597693850584	NO	-
4264	ZINC03368464	7769	0.5430582715259888	NO	-
4265	ZINC02916352	6684	0.543055096933751	NO	-
4266	ZINC02916347	6681	0.5430504426303276	NO	-
4267	ZINC03264643	7371	0.5430484280591578	NO	-
4268	ZINC03453056	8188	0.5430467372151696	NO	-
4269	ZINC03859689	10614	0.5430356604115938	NO	-
4270	ZINC03368078	7763	0.5430141520160712	NO	-
4271	ZINC03429049	8070	0.5430086670515981	NO	-
4272	ZINC03565839	9056	0.5429949889402111	NO	-
4273	ZINC00222156	241	0.5429770460573936	NO	-
4274	ZINC02634148	5590	0.5429769857463065	NO	-
4275	ZINC01032333	2616	0.5429731492564414	NO	-
4276	ZINC00222157	242	0.542956837472322	NO	-
4277	ZINC02669328	5764	0.5429560275510572	NO	-
4278	ZINC03255174	7343	0.5429512092504641	NO	-
4279	ZINC02669330	5765	0.5429458502790733	NO	-
4280	ZINC03892676	10990	0.5429388845315971	NO	-
4281	ZINC03892677	10991	0.5429271653090817	NO	-
4282	ZINC04465354	12327	0.5429271653090817	NO	-
4283	ZINC03853532	9909	0.5429163114743819	NO	-
4284	ZINC02853936	6396	0.5429048027724916	NO	-
4285	ZINC02956527	6931	0.5428822106100328	NO	-
4286	ZINC03793234	9505	0.542876167436145	NO	-
4287	ZINC03548438	8908	0.5428550219560182	NO	-
4288	ZINC01183834	3470	0.542852034335685	NO	-
4289	ZINC03444448	8129	0.5428314303097915	NO	-
4290	ZINC00222160	244	0.5428252465142476	NO	-
4291	ZINC03444451	8130	0.5428072289147685	NO	-
4292	ZINC01353472	3716	0.5428038314274886	NO	-
4293	ZINC02914507	6611	0.5427908048037545	NO	-
4294	ZINC00222161	245	0.5427842494515828	NO	-
4295	ZINC03529825	8804	0.5427708049073893	NO	-
4296	ZINC02798586	6261	0.5427336960406324	NO	-
4297	ZINC00983230	2401	0.5427278404029674	NO	-
4298	ZINC01232438	3590	0.5427202158072668	NO	-
4299	ZINC03216581	7247	0.5427115886664184	NO	-
4300	ZINC02914509	6612	0.5426850537506643	NO	-
4301	ZINC01056165	2820	0.5426841420598527	NO	-
4302	ZINC00521353	556	0.5426805758648771	NO	-
4303	ZINC01360596	3740	0.5426786776670816	NO	-
4304	ZINC02688960	5783	0.5426713053380106	NO	-
4305	ZINC00567012	622	0.5426605765572923	NO	-
4306	ZINC01902050	4411	0.5426605259783498	NO	-
4307	ZINC01058723	2838	0.5426597732681998	NO	-
4308	ZINC04249578	11860	0.5426532566929038	NO	-
4309	ZINC00815118	1584	0.5426275248563242	NO	-
4310	ZINC02505953	5390	0.5426216749222132	NO	-
4311	ZINC01232437	3589	0.542584364072271	NO	-
4312	ZINC00677985	1072	0.5425832568914988	NO	-
4313	ZINC01327474	3699	0.5425583970058726	NO	-
4314	ZINC02465424	5278	0.5425561308048876	NO	-
4315	ZINC01043258	2742	0.5425263650826551	NO	-
4316	ZINC02982268	7011	0.5425243891139236	NO	-
4317	ZINC04465730	12336	0.5425010782655592	NO	-
4318	ZINC03777709	9501	0.5424863189693693	NO	-
4319	ZINC01058724	2839	0.5424652603220715	NO	-
4320	ZINC01058725	2840	0.5424642261910749	NO	-
4321	ZINC00855064	1870	0.5424634073231034	NO	-
4322	ZINC01149395	3336	0.5424589721679254	NO	-
4323	ZINC00640444	890	0.5424586275643833	NO	-
4324	ZINC02207444	4714	0.5424548346299704	NO	-
4325	ZINC03314988	7516	0.5424527315389208	NO	-
4326	ZINC01455319	4070	0.5424456788209694	NO	-
4327	ZINC03495741	8506	0.542442976560485	NO	-
4328	ZINC00855063	1869	0.5424339842956377	NO	-
4329	ZINC00831224	1690	0.5424248648245049	NO	-
4330	ZINC01013103	2511	0.5424128740056783	NO	-
4331	ZINC01147812	3323	0.5424073836380358	NO	-
4332	ZINC03976747	11297	0.5424021248672836	NO	-
4333	ZINC01071377	2897	0.5423944767616544	NO	-
4334	ZINC03857606	10337	0.5423831282822679	NO	-
4335	ZINC04156136	11687	0.5423828454376187	NO	-
4336	ZINC03293910	7460	0.5423408271563862	NO	-
4337	ZINC02916350	6683	0.542331741543152	NO	-
4338	ZINC02322163	4920	0.5423169135878251	NO	-
4339	ZINC02799057	6264	0.5423162943348248	NO	-
4340	ZINC02916349	6682	0.5423137712776116	NO	-
4341	ZINC03820246	9540	0.5422964676199188	NO	-
4342	ZINC01510200	4230	0.5422893917540612	NO	-
4343	ZINC00222488	273	0.5422710840811313	NO	-
4344	ZINC00222486	272	0.5422646111528607	NO	-
4345	ZINC02624637	5521	0.542263687696662	NO	-
4346	ZINC02466904	5297	0.5422550826012313	NO	-
4347	ZINC00753962	1306	0.5422422118733314	NO	-
4348	ZINC01193736	3491	0.5422400895257493	NO	-
4349	ZINC01143165	3302	0.5422353742113794	NO	-
4350	ZINC03479213	8405	0.5422310185391812	NO	-
4351	ZINC00659042	985	0.542228666629618	NO	-
4352	ZINC03423798	8047	0.5422257397250217	NO	-
4353	ZINC03479215	8406	0.5422093580912474	NO	-
4354	ZINC00139409	155	0.5421941648502019	NO	-
4355	ZINC03600360	9221	0.542190211359122	NO	-
4356	ZINC03649656	9427	0.542179685814573	NO	-
4357	ZINC02414942	5159	0.5421707429789948	NO	-
4358	ZINC03600363	9222	0.5421685042238785	NO	-
4359	ZINC03517253	8729	0.5421671456607772	NO	-
4360	ZINC02660532	5735	0.5421387202771267	NO	-
4361	ZINC02150596	4652	0.542127601955712	NO	-
4362	ZINC01157936	3370	0.542102286738331	NO	-
4363	ZINC03544790	8887	0.5420995388110369	NO	-
4364	ZINC03852956	9768	0.5420938857275441	NO	-
4365	ZINC03611942	9338	0.5420899543595953	NO	-
4366	ZINC00703584	1146	0.542085580444315	NO	-
4367	ZINC03608601	9281	0.5420847654448263	NO	-
4368	ZINC02956517	6929	0.5420814953705866	NO	-
4369	ZINC00856274	1890	0.5420652117993795	NO	-
4370	ZINC02511345	5395	0.5420263156493729	NO	-
4371	ZINC03902579	11000	0.5419981839578627	NO	-
4372	ZINC00358823	367	0.5419920814238236	NO	-
4373	ZINC03227456	7280	0.5419648040638272	NO	-
4374	ZINC03544789	8886	0.5419630480043357	NO	-
4375	ZINC01127527	3216	0.5419519439872854	NO	-
4376	ZINC00688108	1118	0.5418883024439698	NO	-
4377	ZINC03902579	10999	0.5418857215148978	NO	-
4378	ZINC02120703	4634	0.5418840934362964	NO	-
4379	ZINC03851669	9698	0.5418597483266453	NO	-
4380	ZINC00688109	1119	0.5418592012864127	NO	-
4381	ZINC03559083	8982	0.5418583701603134	NO	-
4382	ZINC01441757	3999	0.5418413224282312	NO	-
4383	ZINC00954858	2301	0.5418262154482998	NO	-
4384	ZINC03181694	7195	0.5418052044434895	NO	-
4385	ZINC02793123	6215	0.5418024752423065	NO	-
4386	ZINC00703583	1145	0.5417998611904558	NO	-
4387	ZINC02794506	6232	0.5417827742552878	NO	-
4388	ZINC00897173	2066	0.5417791495311264	NO	-
4389	ZINC01441758	4001	0.541776551887993	NO	-
4390	ZINC00677747	1068	0.5417747087408538	NO	-
4391	ZINC03970065	11151	0.5417599228023415	NO	-
4392	ZINC00422715	443	0.5417519570815482	NO	-
4393	ZINC02794507	6233	0.5417516500019913	NO	-
4394	ZINC00827902	1675	0.5417380525034213	NO	-
4395	ZINC03023815	7091	0.5417143669234925	NO	-
4396	ZINC01147806	3321	0.5417140484561107	NO	-
4397	ZINC02775135	6136	0.5417131264831531	NO	-
4398	ZINC03495333	8493	0.5417128014905561	NO	-
4399	ZINC01405002	3885	0.541678987718373	NO	-
4400	ZINC01149393	3335	0.5416759040597018	NO	-
4401	ZINC03275214	7403	0.5416741533945166	NO	-
4402	ZINC04511776	12546	0.5416672559941218	NO	-
4403	ZINC01114740	3119	0.5416629338448149	NO	-
4404	ZINC00412663	420	0.5416558891626423	NO	-
4405	ZINC01123367	3181	0.541650629814311	NO	-
4406	ZINC01123365	3180	0.5416487691444974	NO	-
4407	ZINC00896258	2056	0.5416091081313201	NO	-
4408	ZINC01363187	3749	0.5416038266159446	NO	-
4409	ZINC03858048	10394	0.5416015221116504	NO	-
4410	ZINC02937802	6845	0.541601178925466	NO	-
4411	ZINC00896261	2057	0.5415940769743396	NO	-
4412	ZINC00849066	1826	0.5415652963914724	NO	-
4413	ZINC03970066	11152	0.5415642503372865	NO	-
4414	ZINC03483334	8427	0.5415547468750911	NO	-
4415	ZINC01114737	3117	0.5415516500904497	NO	-
4416	ZINC00374115	380	0.5415481098647159	NO	-
4417	ZINC02333573	4952	0.5415332614983144	NO	-
4418	ZINC00638882	878	0.5415311081783707	NO	-
4419	ZINC02215353	4738	0.5415116301175621	NO	-
4420	ZINC00389233	410	0.5415103657811126	NO	-
4421	ZINC03480846	8422	0.54150207974285	NO	-
4422	ZINC03660386	9441	0.5414909384860207	NO	-
4423	ZINC02215355	4739	0.5414860411536376	NO	-
4424	ZINC00360417	369	0.5414837852508281	NO	-
4425	ZINC03660385	9440	0.5414692681507726	NO	-
4426	ZINC03249946	7333	0.5414410405441997	NO	-
4427	ZINC04511607	12545	0.5414207454508818	NO	-
4428	ZINC02937800	6844	0.5414116516070054	NO	-
4429	ZINC03859064	10514	0.5414110694457948	NO	-
4430	ZINC00083827	74	0.5413928850384118	NO	-
4431	ZINC00626130	777	0.541384964286815	NO	-
4432	ZINC00626127	776	0.5413576154601994	NO	-
4433	ZINC01126258	3208	0.5413538390374153	NO	-
4434	ZINC03283951	7428	0.5413532980374206	NO	-
4435	ZINC03983018	11337	0.5413107904822535	NO	-
4436	ZINC02715832	5923	0.5412837486692593	NO	-
4437	ZINC00849066	1827	0.5412775530116349	NO	-
4438	ZINC02918343	6739	0.5412743829038137	NO	-
4439	ZINC02918345	6740	0.5412711681892807	NO	-
4440	ZINC02494671	5340	0.5412692416999385	NO	-
4441	ZINC00670563	1028	0.5412679261307155	NO	-
4442	ZINC00390755	411	0.5412585539203645	NO	-
4443	ZINC00151215	171	0.5412583906488866	NO	-
4444	ZINC00222395	264	0.5412423524750261	NO	-
4445	ZINC03235352	7295	0.541241051224477	NO	-
4446	ZINC03974403	11276	0.541226286464664	NO	-
4447	ZINC00857157	1907	0.5412173666478214	NO	-
4448	ZINC03331852	7584	0.5412099245132678	NO	-
4449	ZINC04246329	11842	0.5412037097549215	NO	-
4450	ZINC00959162	2338	0.5411742955610392	NO	-
4451	ZINC00222345	257	0.5411716477112622	NO	-
4452	ZINC00426894	478	0.5411677355797382	NO	-
4453	ZINC02232742	4790	0.5411668717753763	NO	-
4454	ZINC02914674	6628	0.5411546095025697	NO	-
4455	ZINC03983584	11359	0.5411528913916184	NO	-
4456	ZINC02762576	6114	0.5411515462652345	NO	-
4457	ZINC03488926	8452	0.5411512392636028	NO	-
4458	ZINC02382042	5091	0.5411209786817862	NO	-
4459	ZINC00684121	1107	0.5411132494933081	NO	-
4460	ZINC00728432	1253	0.541107802941447	NO	-
4461	ZINC03859369	10536	0.5410993260167604	NO	-
4462	ZINC04000739	11443	0.5410824944000304	NO	-
4463	ZINC00684120	1106	0.5410797850750945	NO	-
4464	ZINC03983016	11336	0.5410790308761555	NO	-
4465	ZINC02956054	6912	0.5410697592784373	NO	-
4466	ZINC00135986	153	0.5410473728921354	NO	-
4467	ZINC00857144	1901	0.5410181872361939	NO	-
4468	ZINC00872709	1979	0.5410012058917568	NO	-
4469	ZINC04351558	12097	0.5409878147883349	NO	-
4470	ZINC00605916	717	0.5409844565965036	NO	-
4471	ZINC02713023	5863	0.5409765360064727	NO	-
4472	ZINC02853413	6394	0.5409632018366044	NO	-
4473	ZINC03276680	7406	0.5409626537901471	NO	-
4474	ZINC03478991	8403	0.5409559597649801	NO	-
4475	ZINC04469012	12373	0.5409409140375612	NO	-
4476	ZINC00887976	2034	0.540936924266899	NO	-
4477	ZINC00857145	1902	0.5409348669348705	NO	-
4478	ZINC03974404	11277	0.5409224186530021	NO	-
4479	ZINC00211061	221	0.5409004913059302	NO	-
4480	ZINC02798360	6260	0.5408943037575157	NO	-
4481	ZINC01107864	3066	0.5408881389371825	NO	-
4482	ZINC03478988	8402	0.5408713342827274	NO	-
4483	ZINC00223770	288	0.5408616349075639	NO	-
4484	ZINC01131918	3244	0.540848921463651	NO	-
4485	ZINC03023327	7085	0.5408383484779986	NO	-
4486	ZINC02713256	5889	0.5408241953983529	NO	-
4487	ZINC03582148	9138	0.5408144336524808	NO	-
4488	ZINC00849065	1823	0.5408109831898504	NO	-
4489	ZINC02214925	4736	0.5408106843149169	NO	-
4490	ZINC04403212	12178	0.5407829145470932	NO	-
4491	ZINC00622666	748	0.5407752377723605	NO	-
4492	ZINC00856298	1896	0.5407677506552517	NO	-
4493	ZINC03859703	10617	0.5407630138790761	NO	-
4494	ZINC00804782	1490	0.5406961857623903	NO	-
4495	ZINC01044245	2752	0.5406910017254762	NO	-
4496	ZINC00713254	1178	0.5406895989186133	NO	-
4497	ZINC04225708	11814	0.5406856853987823	NO	-
4498	ZINC03849715	9596	0.5406842966344052	NO	-
4499	ZINC00222342	255	0.5406805369703197	NO	-
4500	ZINC00222344	256	0.5406796498340553	NO	-
4501	ZINC04275333	11917	0.5406553053788741	NO	-
4502	ZINC01274256	3637	0.5406543015467771	NO	-
4503	ZINC02965700	6963	0.5406408049552317	NO	-
4504	ZINC03859704	10618	0.5406359960137473	NO	-
4505	ZINC03866806	10704	0.5406359723721816	NO	-
4506	ZINC04464916	12314	0.5406359723721816	NO	-
4507	ZINC03858318	10424	0.5406341419222197	NO	-
4508	ZINC00849065	1824	0.5406270480751968	NO	-
4509	ZINC03554297	8945	0.5406184220898753	NO	-
4510	ZINC02636981	5606	0.5406138603965747	NO	-
4511	ZINC01035689	2660	0.5406060878149762	NO	-
4512	ZINC02871503	6462	0.5405901121916175	NO	-
4513	ZINC02722880	6016	0.5405851232155874	NO	-
4514	ZINC02871502	6461	0.540581598679526	NO	-
4515	ZINC01040197	2709	0.54057180363627	NO	-
4516	ZINC03602666	9243	0.5405410605921158	NO	-
4517	ZINC04194501	11787	0.5405353788735369	NO	-
4518	ZINC01654698	4334	0.54052619057329	NO	-
4519	ZINC04000740	11444	0.5405202284390408	NO	-
4520	ZINC03260855	7358	0.5405108459855028	NO	-
4521	ZINC02350778	5005	0.5405053027165869	NO	-
4522	ZINC02350778	5006	0.5405053027165869	NO	-
4523	ZINC00222398	266	0.5404766712140556	NO	-
4524	ZINC03415452	8002	0.5404698730443679	NO	-
4525	ZINC00222396	265	0.5404587124576068	NO	-
4526	ZINC03506197	8654	0.54045659244779	NO	-
4527	ZINC03858319	10425	0.5404464682342109	NO	-
4528	ZINC00222468	268	0.5404443479426891	NO	-
4529	ZINC00701901	1132	0.5404417830610211	NO	-
4530	ZINC00222470	269	0.5404330214660263	NO	-
4531	ZINC02565787	5423	0.5404277155104694	NO	-
4532	ZINC03820383	9544	0.5404220198151504	NO	-
4533	ZINC00916920	2120	0.5404148948955363	NO	-
4534	ZINC03506194	8653	0.5404134063326628	NO	-
4535	ZINC01123821	3183	0.5404046130523141	NO	-
4536	ZINC01090887	3026	0.5403928380859253	NO	-
4537	ZINC03873675	10867	0.540381514799635	NO	-
4538	ZINC04414385	12211	0.5403807978919603	NO	-
4539	ZINC00056309	49	0.5403770504071485	NO	-
4540	ZINC01856818	4397	0.5403706807614229	NO	-
4541	ZINC01090886	3025	0.5403627546060713	NO	-
4542	ZINC03347057	7666	0.5403583294613818	NO	-
4543	ZINC04116038	11630	0.5402962507132564	NO	-
4544	ZINC04506137	12539	0.5402949852951309	NO	-
4545	ZINC02715842	5928	0.5402917678573028	NO	-
4546	ZINC02874573	6485	0.5402834982550327	NO	-
4547	ZINC03554648	8951	0.5402339121682802	NO	-
4548	ZINC02873656	6473	0.5402309987041222	NO	-
4549	ZINC02873656	6474	0.5402309987041222	NO	-
4550	ZINC04389352	12162	0.5402152959105602	NO	-
4551	ZINC03514636	8714	0.5402082283757728	NO	-
4552	ZINC03310365	7498	0.5401985902859988	NO	-
4553	ZINC04485191	12436	0.5401950153087218	NO	-
4554	ZINC02916028	6669	0.5401885593222725	NO	-
4555	ZINC03310363	7497	0.5401790950388078	NO	-
4556	ZINC03850186	9613	0.5401784884753627	NO	-
4557	ZINC04503729	12530	0.5401675817644145	NO	-
4558	ZINC03477172	8393	0.5401629077162938	NO	-
4559	ZINC00583608	655	0.540160164380038	NO	-
4560	ZINC00952471	2293	0.5401474763258114	NO	-
4561	ZINC02718689	5970	0.5401062988857737	NO	-
4562	ZINC04348480	12089	0.5400946758858474	NO	-
4563	ZINC04484186	12421	0.5400902128980976	NO	-
4564	ZINC02264426	4838	0.5400510244673477	NO	-
4565	ZINC04000738	11442	0.5400417658843475	NO	-
4566	ZINC04033841	11514	0.5400292305868538	NO	-
4567	ZINC00824610	1635	0.5400088300051255	NO	-
4568	ZINC04316176	12019	0.5399830155553449	NO	-
4569	ZINC02441294	5226	0.5399812287844727	NO	-
4570	ZINC00780617	1364	0.5399765682131665	NO	-
4571	ZINC02718964	5992	0.5399672091942916	NO	-
4572	ZINC03478110	8396	0.5399664559053924	NO	-
4573	ZINC00780616	1363	0.5399416814634002	NO	-
4574	ZINC03263385	7367	0.5399410604746077	NO	-
4575	ZINC02724261	6028	0.5399196056383034	NO	-
4576	ZINC03499044	8600	0.5398964201607311	NO	-
4577	ZINC03423615	8043	0.5398849082664524	NO	-
4578	ZINC02850436	6388	0.5398737551907559	NO	-
4579	ZINC03859521	10566	0.5398712767241514	NO	-
4580	ZINC01042671	2735	0.5398680048578418	NO	-
4581	ZINC02756317	6102	0.5398599955096082	NO	-
4582	ZINC03275019	7399	0.5398500729132379	NO	-
4583	ZINC00425042	465	0.5398343476178472	NO	-
4584	ZINC03538413	8869	0.5398314689434067	NO	-
4585	ZINC03498561	8577	0.539829999059601	NO	-
4586	ZINC02313775	4906	0.5398168890636019	NO	-
4587	ZINC01050951	2790	0.5397915181355853	NO	-
4588	ZINC00672548	1045	0.5397730754521247	NO	-
4589	ZINC00467070	524	0.5397281293102117	NO	-
4590	ZINC03260855	7359	0.5397278115751616	NO	-
4591	ZINC03530148	8807	0.5397252630614838	NO	-
4592	ZINC03419883	8022	0.5397238629164307	NO	-
4593	ZINC03889383	10902	0.5397206133975029	NO	-
4594	ZINC00907258	2097	0.5397120793730902	NO	-
4595	ZINC03221109	7261	0.5397032666803849	NO	-
4596	ZINC03608831	9287	0.5396855246493059	NO	-
4597	ZINC03908219	11011	0.5396755880554798	NO	-
4598	ZINC03415452	8003	0.5396585878048183	NO	-
4599	ZINC03258235	7349	0.5396458044818114	NO	-
4600	ZINC02722878	6015	0.5396401593038855	NO	-
4601	ZINC03498992	8592	0.5396345987637867	NO	-
4602	ZINC03512426	8701	0.539584369577239	NO	-
4603	ZINC04396349	12172	0.5395735674425098	NO	-
4604	ZINC01050950	2789	0.5395680527145836	NO	-
4605	ZINC04246448	11845	0.5395674152603446	NO	-
4606	ZINC00682814	1100	0.53955056357876	NO	-
4607	ZINC00358129	366	0.5395361473946072	NO	-
4608	ZINC00570332	635	0.5395226371603123	NO	-
4609	ZINC01360643	3743	0.5395043906665776	NO	-
4610	ZINC03866807	10705	0.539499978629823	NO	-
4611	ZINC03248142	7329	0.5394923475514186	NO	-
4612	ZINC01071750	2901	0.5394865423228683	NO	-
4613	ZINC03968982	11083	0.5394701885282804	NO	-
4614	ZINC01069315	2885	0.5394580471896053	NO	-
4615	ZINC03779977	0	0.5394402466839932	YES	1
4616	ZINC03850769	9635	0.5394242097296104	NO	-
4617	ZINC01021585	2551	0.5394131857692195	NO	-
4618	ZINC03506767	8657	0.5394073239297292	NO	-
4619	ZINC00622987	752	0.5394016493842133	NO	-
4620	ZINC01074294	2954	0.5393746421224265	NO	-
4621	ZINC01988127	4557	0.5393605812106654	NO	-
4622	ZINC02483554	5329	0.5393521904196013	NO	-
4623	ZINC03852951	9766	0.5393328663989888	NO	-
4624	ZINC01244817	3601	0.5392802190172213	NO	-
4625	ZINC00846458	1791	0.5392679673007965	NO	-
4626	ZINC00846459	1795	0.5392647715072825	NO	-
4627	ZINC04365606	12124	0.5392500318498014	NO	-
4628	ZINC03866805	10703	0.5392450471728628	NO	-
4629	ZINC00424917	461	0.5392175648341648	NO	-
4630	ZINC03554907	8952	0.5392045066489078	NO	-
4631	ZINC02445253	5233	0.5391984223344389	NO	-
4632	ZINC00424916	460	0.5391856000936737	NO	-
4633	ZINC00594108	702	0.5391712411072076	NO	-
4634	ZINC03275019	7400	0.5391599945456753	NO	-
4635	ZINC01244818	3602	0.5391583118092278	NO	-
4636	ZINC03507318	8671	0.5391466614568409	NO	-
4637	ZINC00709800	1165	0.5391345028533286	NO	-
4638	ZINC03493223	8475	0.539118320265438	NO	-
4639	ZINC04382999	12154	0.5391167626429711	NO	-
4640	ZINC03598463	9201	0.5391098711411099	NO	-
4641	ZINC03367837	7756	0.5391081422980558	NO	-
4642	ZINC00383316	388	0.5390813448431462	NO	-
4643	ZINC00638289	861	0.5390804271781576	NO	-
4644	ZINC02400961	5127	0.539074204889848	NO	-
4645	ZINC02400960	5126	0.5390733490272547	NO	-
4646	ZINC02634643	5591	0.5390595688746381	NO	-
4647	ZINC02380944	5087	0.5390507686657643	NO	-
4648	ZINC03368036	7762	0.5390436036697488	NO	-
4649	ZINC02380947	5088	0.5390397684821718	NO	-
4650	ZINC03664948	9450	0.539011903386789	NO	-
4651	ZINC03868786	10852	0.5390112876374222	NO	-
4652	ZINC04365514	12122	0.5389995080400806	NO	-
4653	ZINC02864491	6439	0.5389949948504807	NO	-
4654	ZINC00832736	1701	0.5389688455045265	NO	-
4655	ZINC00832735	1700	0.5389516312086191	NO	-
4656	ZINC02503929	5387	0.5389502915525151	NO	-
4657	ZINC03857678	10346	0.5389329998353122	NO	-
4658	ZINC03851669	9697	0.5389232901462444	NO	-
4659	ZINC03852753	9748	0.538903662126113	NO	-
4660	ZINC02373255	5077	0.5388841855965718	NO	-
4661	ZINC02724757	6030	0.538865446583636	NO	-
4662	ZINC02883451	6510	0.5388636197770945	NO	-
4663	ZINC00551078	601	0.5388609556783559	NO	-
4664	ZINC03857590	10333	0.538852684735793	NO	-
4665	ZINC03404418	7951	0.5388410162847227	NO	-
4666	ZINC00638850	877	0.5388229486072271	NO	-
4667	ZINC02718689	5971	0.538820949278072	NO	-
4668	ZINC03549994	8918	0.5388061441571576	NO	-
4669	ZINC02455972	5254	0.5387759529619934	NO	-
4670	ZINC03971544	11201	0.5387696337073653	NO	-
4671	ZINC03548314	8903	0.5387590814674338	NO	-
4672	ZINC03970174	11167	0.53875850711106	NO	-
4673	ZINC04386631	12157	0.5387432587416584	NO	-
4674	ZINC03855056	10187	0.5387431537501278	NO	-
4675	ZINC02654124	5697	0.5387425314157328	NO	-
4676	ZINC03852754	9749	0.5387424614855022	NO	-
4677	ZINC01505452	4208	0.5387359708539646	NO	-
4678	ZINC02914575	6619	0.5387259770933506	NO	-
4679	ZINC01982326	4546	0.5387205608336614	NO	-
4680	ZINC02914573	6618	0.5387185825098598	NO	-
4681	ZINC00751776	1290	0.5386995135800624	NO	-
4682	ZINC02731672	6055	0.538699007359433	NO	-
4683	ZINC01332603	3705	0.5386942481240644	NO	-
4684	ZINC00679906	1090	0.5386894548962438	NO	-
4685	ZINC03857865	10370	0.5386741014021085	NO	-
4686	ZINC03969100	11090	0.5386701322762923	NO	-
4687	ZINC03516987	8725	0.5386450480784482	NO	-
4688	ZINC02792321	6209	0.5386202898092115	NO	-
4689	ZINC04000552	11439	0.5386103166645342	NO	-
4690	ZINC02436504	5214	0.5386001142842093	NO	-
4691	ZINC03857679	10347	0.5385996187900421	NO	-
4692	ZINC01651045	4329	0.5385886960053766	NO	-
4693	ZINC00928889	2147	0.538586233439516	NO	-
4694	ZINC00905563	2091	0.5385801776746616	NO	-
4695	ZINC03031222	7111	0.5385340052244946	NO	-
4696	ZINC03630227	9393	0.5385239602281751	NO	-
4697	ZINC03969099	11089	0.5385041195005115	NO	-
4698	ZINC02719003	6006	0.5384838135159149	NO	-
4699	ZINC02622046	5500	0.538476931338406	NO	-
4700	ZINC03493335	8481	0.5384625764968347	NO	-
4701	ZINC01269677	3632	0.5384549004537675	NO	-
4702	ZINC03853661	9940	0.5384482729747176	NO	-
4703	ZINC01037877	2687	0.5384458801411118	NO	-
4704	ZINC03850714	9628	0.5384439362193663	NO	-
4705	ZINC03630225	9392	0.5384271484276177	NO	-
4706	ZINC01109003	3076	0.5384214485007901	NO	-
4707	ZINC03853932	10018	0.5384184893374311	NO	-
4708	ZINC03385008	7859	0.538415501159717	NO	-
4709	ZINC03854668	10146	0.5384150953168216	NO	-
4710	ZINC03026683	7097	0.53840970553457	NO	-
4711	ZINC03537288	8854	0.5383877798898291	NO	-
4712	ZINC01385336	3803	0.5383836793669513	NO	-
4713	ZINC03595530	9195	0.5383760691053312	NO	-
4714	ZINC01396520	3853	0.5383698220192078	NO	-
4715	ZINC02919393	6794	0.5383694707856019	NO	-
4716	ZINC00696881	1130	0.538365597066322	NO	-
4717	ZINC03853662	9941	0.5383639514850245	NO	-
4718	ZINC00223925	289	0.5383540287741799	NO	-
4719	ZINC04496457	12497	0.5383444729524505	NO	-
4720	ZINC03854669	10147	0.5383430273034561	NO	-
4721	ZINC02919391	6793	0.5383362212730897	NO	-
4722	ZINC00033594	19	0.5383361302356077	NO	-
4723	ZINC03261145	7360	0.5383223883695887	NO	-
4724	ZINC03595528	9194	0.5383217596474891	NO	-
4725	ZINC04030232	11500	0.5383141781296199	NO	-
4726	ZINC04003948	11475	0.5383094843668719	NO	-
4727	ZINC00622642	746	0.5383017006534137	NO	-
4728	ZINC02936966	6842	0.5383009303569621	NO	-
4729	ZINC04462593	12287	0.538288669155021	NO	-
4730	ZINC00426885	477	0.5382716288170319	NO	-
4731	ZINC03550290	8921	0.5382661590019789	NO	-
4732	ZINC00729871	1258	0.5382438240421518	NO	-
4733	ZINC01332666	3706	0.5382413188648618	NO	-
4734	ZINC00684267	1109	0.5382225051298222	NO	-
4735	ZINC02718994	5999	0.5382139418388707	NO	-
4736	ZINC00710913	1167	0.5382018061399358	NO	-
4737	ZINC03500621	8621	0.5381743932549983	NO	-
4738	ZINC03216567	7246	0.5381707095194792	NO	-
4739	ZINC03295151	7465	0.5381614294946888	NO	-
4740	ZINC03613490	9352	0.5381403544536196	NO	-
4741	ZINC01427706	3931	0.5381403260322764	NO	-
4742	ZINC03854002	10037	0.5381365540179756	NO	-
4743	ZINC01427707	3932	0.5381280694087842	NO	-
4744	ZINC00836173	1723	0.5381246894033191	NO	-
4745	ZINC03295152	7466	0.5380945791189223	NO	-
4746	ZINC03631270	9406	0.5380945147363743	NO	-
4747	ZINC02800455	6275	0.5380741991184326	NO	-
4748	ZINC00856283	1892	0.5380719901614545	NO	-
4749	ZINC00221343	231	0.5380426060021116	NO	-
4750	ZINC00905566	2093	0.538033235996166	NO	-
4751	ZINC00811291	1545	0.5380195379264323	NO	-
4752	ZINC02344435	4983	0.5380153033402709	NO	-
4753	ZINC04233888	11820	0.5380099553572205	NO	-
4754	ZINC03858685	10473	0.5380076915626708	NO	-
4755	ZINC03459651	8237	0.5380003583383526	NO	-
4756	ZINC01495493	4163	0.5379964035581309	NO	-
4757	ZINC03859521	10567	0.5379957779599575	NO	-
4758	ZINC00836169	1719	0.5379941993987059	NO	-
4759	ZINC03854001	10036	0.5379940973120031	NO	-
4760	ZINC03274438	7396	0.5379890222429395	NO	-
4761	ZINC01441762	4005	0.5379758627368387	NO	-
4762	ZINC01109413	3083	0.5379732635085507	NO	-
4763	ZINC03867740	10778	0.5379589453522299	NO	-
4764	ZINC02344433	4982	0.5379440051165608	NO	-
4765	ZINC03858684	10472	0.5379429883487559	NO	-
4766	ZINC04292216	11972	0.5379425231430519	NO	-
4767	ZINC03868565	10840	0.5379391746218731	NO	-
4768	ZINC00987795	2425	0.5379034978249607	NO	-
4769	ZINC01057433	2830	0.5378996379772305	NO	-
4770	ZINC01057431	2829	0.5378763132583213	NO	-
4771	ZINC03459654	8239	0.5378701707059627	NO	-
4772	ZINC03533839	8836	0.5378604728932307	NO	-
4773	ZINC01441761	4003	0.5378544269418944	NO	-
4774	ZINC03548335	8905	0.5378480645401424	NO	-
4775	ZINC02394009	5106	0.5378462144659644	NO	-
4776	ZINC01151275	3338	0.53781357567361	NO	-
4777	ZINC01109414	3084	0.5377966687780246	NO	-
4778	ZINC03909499	11020	0.5377883812197539	NO	-
4779	ZINC01928569	4428	0.5377867367115859	NO	-
4780	ZINC00908104	2101	0.5377852387052476	NO	-
4781	ZINC02638655	5613	0.5377849940412727	NO	-
4782	ZINC02874198	6482	0.5377819103642604	NO	-
4783	ZINC01211348	3544	0.537769412892414	NO	-
4784	ZINC02874199	6483	0.5377680575883688	NO	-
4785	ZINC02405798	5141	0.5377323114675947	NO	-
4786	ZINC03400165	7933	0.5377264641880075	NO	-
4787	ZINC02405797	5140	0.537721467804455	NO	-
4788	ZINC03853303	9844	0.5377201137391212	NO	-
4789	ZINC00829416	1683	0.5377170764390848	NO	-
4790	ZINC03854197	10049	0.5377063974209598	NO	-
4791	ZINC00646418	934	0.5377029422942406	NO	-
4792	ZINC03530048	8805	0.5376930728968408	NO	-
4793	ZINC03859068	10516	0.5376925008605392	NO	-
4794	ZINC03793234	9504	0.5376647548998965	NO	-
4795	ZINC03854198	10050	0.5376546404037665	NO	-
4796	ZINC01385547	3805	0.5376487826082752	NO	-
4797	ZINC01094442	3031	0.5376451330244468	NO	-
4798	ZINC03611354	9322	0.5376310620893987	NO	-
4799	ZINC03410272	7988	0.5376217104879002	NO	-
4800	ZINC00862303	1938	0.5376212670254994	NO	-
4801	ZINC02445251	5232	0.5376004317506093	NO	-
4802	ZINC01128242	3223	0.5375953147009872	NO	-
4803	ZINC00780973	1374	0.5375861201914278	NO	-
4804	ZINC00471034	528	0.5375738641083115	NO	-
4805	ZINC00793054	1420	0.5375738076325385	NO	-
4806	ZINC03857589	10332	0.5375676650735485	NO	-
4807	ZINC04401039	12177	0.5375251396811509	NO	-
4808	ZINC02659027	5729	0.5375200324959144	NO	-
4809	ZINC03610523	9308	0.5375002696642163	NO	-
4810	ZINC00308470	332	0.5374955890640128	NO	-
4811	ZINC03854660	10144	0.5374847809920129	NO	-
4812	ZINC04492166	12479	0.5374834247859277	NO	-
4813	ZINC03697026	9493	0.5374799447229965	NO	-
4814	ZINC03610524	9309	0.5374761547613588	NO	-
4815	ZINC01211345	3543	0.5374728231879693	NO	-
4816	ZINC00795615	1437	0.5374722277788707	NO	-
4817	ZINC02827460	6350	0.5374657149582998	NO	-
4818	ZINC01025165	2566	0.5374646609506203	NO	-
4819	ZINC03579571	9095	0.5374585127792036	NO	-
4820	ZINC00795616	1438	0.5374579114056767	NO	-
4821	ZINC03579573	9096	0.5374569507740924	NO	-
4822	ZINC03854661	10145	0.5374379104267224	NO	-
4823	ZINC03563725	9037	0.537435334887962	NO	-
4824	ZINC02636558	5603	0.5374326062685152	NO	-
4825	ZINC01013943	2517	0.5374312611856741	NO	-
4826	ZINC00996377	2469	0.5374282694888712	NO	-
4827	ZINC03532828	8822	0.5374208956149412	NO	-
4828	ZINC02658542	5727	0.5374098773149387	NO	-
4829	ZINC00907458	2099	0.5373988843738549	NO	-
4830	ZINC03400262	7936	0.5373980870391247	NO	-
4831	ZINC03608385	9278	0.5373971199027036	NO	-
4832	ZINC03852667	9742	0.5373598664442529	NO	-
4833	ZINC02722966	6017	0.5373588971095893	NO	-
4834	ZINC01125689	3196	0.5373537847163924	NO	-
4835	ZINC04151511	11683	0.5373525140204742	NO	-
4836	ZINC00139406	154	0.5373413047019425	NO	-
4837	ZINC01125692	3198	0.5373270949137112	NO	-
4838	ZINC03599217	9215	0.5373237631293609	NO	-
4839	ZINC03538283	8867	0.5372767129611724	NO	-
4840	ZINC01513120	4247	0.5372660273912281	NO	-
4841	ZINC03777709	9502	0.537265666499643	NO	-
4842	ZINC04317648	12032	0.5372322800480422	NO	-
4843	ZINC04131931	11648	0.5372168185185171	NO	-
4844	ZINC03024413	7094	0.5371742000202763	NO	-
4845	ZINC03853976	10025	0.5371688046558004	NO	-
4846	ZINC04348388	12085	0.5371644689508698	NO	-
4847	ZINC02621227	5484	0.5371600458695632	NO	-
4848	ZINC02338867	4965	0.5371369452273158	NO	-
4849	ZINC03516309	8717	0.5371294992765416	NO	-
4850	ZINC00677985	1070	0.5371281403962735	NO	-
4851	ZINC03516310	8718	0.5371234391628278	NO	-
4852	ZINC00828633	1679	0.5371044644247883	NO	-
4853	ZINC03558521	8979	0.5371020559533077	NO	-
4854	ZINC00897174	2067	0.5370937673280414	NO	-
4855	ZINC03854147	10046	0.5370886041580015	NO	-
4856	ZINC01183363	3465	0.5370659343773069	NO	-
4857	ZINC00803269	1486	0.5370584635019039	NO	-
4858	ZINC00851726	1851	0.5370490283193469	NO	-
4859	ZINC00856723	1898	0.5370415641361396	NO	-
4860	ZINC03853990	10032	0.5370382896944871	NO	-
4861	ZINC02943857	6872	0.5370279493832366	NO	-
4862	ZINC02922839	6802	0.5370264494105516	NO	-
4863	ZINC00540843	588	0.5370239700384472	NO	-
4864	ZINC00543297	595	0.5369929879631772	NO	-
4865	ZINC00826020	1647	0.5369860992102732	NO	-
4866	ZINC01441757	4000	0.5369848873109654	NO	-
4867	ZINC03853991	10033	0.5369805913144303	NO	-
4868	ZINC00452679	509	0.5369764699242142	NO	-
4869	ZINC02290958	4871	0.5369665625472609	NO	-
4870	ZINC02092161	4622	0.536965468897583	NO	-
4871	ZINC02663139	5752	0.5369534897430528	NO	-
4872	ZINC03227444	7278	0.5369416316504597	NO	-
4873	ZINC02907325	6540	0.5369377276339595	NO	-
4874	ZINC00826019	1646	0.5369301115039444	NO	-
4875	ZINC02861238	6423	0.5369228136786215	NO	-
4876	ZINC01365043	3768	0.5369154663004683	NO	-
4877	ZINC02861237	6422	0.5368971872113307	NO	-
4878	ZINC00675362	1052	0.5368891322093411	NO	-
4879	ZINC03436119	8102	0.5368796548006881	NO	-
4880	ZINC00832210	1698	0.5368765636073314	NO	-
4881	ZINC04485233	12437	0.5368657322725385	NO	-
4882	ZINC04415466	12214	0.5368633211510605	NO	-
4883	ZINC00264089	313	0.5368602777129463	NO	-
4884	ZINC01035892	2662	0.5368587881366778	NO	-
4885	ZINC00716809	1197	0.5368578457260303	NO	-
4886	ZINC03854146	10045	0.5368547690513967	NO	-
4887	ZINC03853723	9966	0.5368513436713399	NO	-
4888	ZINC01706614	4340	0.5368479394904768	NO	-
4889	ZINC01441758	4002	0.536834092958534	NO	-
4890	ZINC03599251	9216	0.5368094742060685	NO	-
4891	ZINC00788097	1398	0.536789543014417	NO	-
4892	ZINC03422207	8040	0.5367807998733566	NO	-
4893	ZINC02660651	5737	0.5367747926659544	NO	-
4894	ZINC03610438	9298	0.5367666596999304	NO	-
4895	ZINC03387187	7892	0.5367458772375588	NO	-
4896	ZINC03610439	9299	0.5367391670139121	NO	-
4897	ZINC01269677	3633	0.536738707447103	NO	-
4898	ZINC03853114	9807	0.5367219523763489	NO	-
4899	ZINC03857624	10341	0.5367203253100923	NO	-
4900	ZINC03377309	7830	0.536708183235678	NO	-
4901	ZINC03377306	7829	0.5367053490930485	NO	-
4902	ZINC02645657	5640	0.5367034605515273	NO	-
4903	ZINC02959820	6951	0.5366970741991688	NO	-
4904	ZINC02959818	6950	0.5366647515172089	NO	-
4905	ZINC01054444	2809	0.5366591894885978	NO	-
4906	ZINC03145318	7171	0.5366405610304453	NO	-
4907	ZINC03565901	9058	0.5366361887826308	NO	-
4908	ZINC04308418	11994	0.5366112734461509	NO	-
4909	ZINC03408218	7976	0.5365767543731437	NO	-
4910	ZINC00826017	1644	0.5365707272823749	NO	-
4911	ZINC00779101	1345	0.5365687219328339	NO	-
4912	ZINC00713171	1177	0.5365587487676784	NO	-
4913	ZINC03857625	10342	0.5365502262948032	NO	-
4914	ZINC00716811	1198	0.5365478623185911	NO	-
4915	ZINC02225992	4778	0.5365321591783461	NO	-
4916	ZINC01517166	4262	0.5365274749537557	NO	-
4917	ZINC00542003	591	0.5365147095071872	NO	-
4918	ZINC00826018	1645	0.5365128602430285	NO	-
4919	ZINC00637071	845	0.536511854212301	NO	-
4920	ZINC03853310	9847	0.5365098240090321	NO	-
4921	ZINC03853668	9944	0.5364957631161531	NO	-
4922	ZINC04157926	11716	0.536494348262456	NO	-
4923	ZINC03859068	10515	0.5364885486539567	NO	-
4924	ZINC01428297	3940	0.5364830793164422	NO	-
4925	ZINC04381440	12145	0.5364827469966028	NO	-
4926	ZINC01500125	4186	0.5364749626364801	NO	-
4927	ZINC03259059	7351	0.5364573932958964	NO	-
4928	ZINC00851725	1850	0.5364511567325229	NO	-
4929	ZINC04184290	11766	0.5364154048608479	NO	-
4930	ZINC03499994	8610	0.5363914888915097	NO	-
4931	ZINC02724753	6029	0.5363689165358444	NO	-
4932	ZINC00713170	1176	0.5363658283491627	NO	-
4933	ZINC03853669	9945	0.5363586166832718	NO	-
4934	ZINC03818838	9526	0.5363410428968971	NO	-
4935	ZINC00826015	1642	0.536335293584706	NO	-
4936	ZINC00826016	1643	0.5363234927071373	NO	-
4937	ZINC00856723	1899	0.5363156681589398	NO	-
4938	ZINC03534292	8843	0.5362958342606434	NO	-
4939	ZINC03464599	8349	0.5362924999051875	NO	-
4940	ZINC03334709	7600	0.5362909066455298	NO	-
4941	ZINC00846458	1793	0.5362856207619358	NO	-
4942	ZINC02626078	5536	0.5362597306720898	NO	-
4943	ZINC00846459	1797	0.536259698736969	NO	-
4944	ZINC03645858	9422	0.5362501781429694	NO	-
4945	ZINC03867614	10768	0.5362476740919491	NO	-
4946	ZINC02646779	5649	0.53624748538392	NO	-
4947	ZINC04359041	12114	0.5362298795826522	NO	-
4948	ZINC03971867	11216	0.5362194810936518	NO	-
4949	ZINC04033833	11512	0.536207798562861	NO	-
4950	ZINC01404545	3879	0.5362036129100427	NO	-
4951	ZINC03850612	9623	0.5362029559531074	NO	-
4952	ZINC04170035	11746	0.5362019259543872	NO	-
4953	ZINC03620773	9375	0.5361970063190191	NO	-
4954	ZINC03971868	11217	0.5361783625635397	NO	-
4955	ZINC02626077	5535	0.5361718384851902	NO	-
4956	ZINC03524387	8761	0.5361042475799337	NO	-
4957	ZINC00412777	421	0.536101509713978	NO	-
4958	ZINC02224392	4770	0.5360775748975306	NO	-
4959	ZINC02224391	4769	0.5360740563446389	NO	-
4960	ZINC03859935	10648	0.5360578475731277	NO	-
4961	ZINC03477550	8394	0.5360558884673938	NO	-
4962	ZINC00175315	183	0.5360307129609629	NO	-
4963	ZINC00688095	1117	0.5360161570516342	NO	-
4964	ZINC02718996	6000	0.5360153750194785	NO	-
4965	ZINC00849066	1828	0.5359945188676489	NO	-
4966	ZINC00822510	1632	0.5359924698456074	NO	-
4967	ZINC02957330	6938	0.5359850902614645	NO	-
4968	ZINC00822511	1633	0.5359826696103238	NO	-
4969	ZINC03889704	10912	0.535956727257142	NO	-
4970	ZINC00846459	1798	0.5359561494717676	NO	-
4971	ZINC04157064	11699	0.5359356746399271	NO	-
4972	ZINC02917377	6699	0.5359343332208578	NO	-
4973	ZINC01633779	4323	0.5359279562158588	NO	-
4974	ZINC00846458	1794	0.5359234000912494	NO	-
4975	ZINC02757253	6104	0.5359131958402195	NO	-
4976	ZINC01086310	3011	0.5359100980073315	NO	-
4977	ZINC01040197	2710	0.5359022263866803	NO	-
4978	ZINC00995161	2464	0.5359016256182605	NO	-
4979	ZINC03357904	7708	0.5358922227714824	NO	-
4980	ZINC03357904	7709	0.5358922227714824	NO	-
4981	ZINC03579077	9085	0.5358890522462952	NO	-
4982	ZINC04426921	12225	0.535884666788086	NO	-
4983	ZINC04492166	12478	0.5358599842545209	NO	-
4984	ZINC00204949	215	0.5358544806672105	NO	-
4985	ZINC00895392	2052	0.5358356631934295	NO	-
4986	ZINC03971566	11202	0.5358095437152528	NO	-
4987	ZINC03889702	10911	0.5358066888018979	NO	-
4988	ZINC01072217	2915	0.5358065179036264	NO	-
4989	ZINC01072215	2914	0.5358010528552116	NO	-
4990	ZINC04407780	12197	0.535800935683277	NO	-
4991	ZINC00703580	1142	0.535799963912577	NO	-
4992	ZINC00703579	1141	0.5357938049968941	NO	-
4993	ZINC03889937	10930	0.5357924432365168	NO	-
4994	ZINC00803244	1485	0.535787006852831	NO	-
4995	ZINC00054031	47	0.5357778286327913	NO	-
4996	ZINC00806842	1514	0.5357734896627683	NO	-
4997	ZINC00780619	1365	0.5357558877786344	NO	-
4998	ZINC02756170	6101	0.5357446136860696	NO	-
4999	ZINC00621464	743	0.535742303880208	NO	-
5000	ZINC03331920	7586	0.5357202978912738	NO	-
5001	ZINC02386490	5097	0.5357195920533689	NO	-
5002	ZINC01126265	3209	0.5357022152271715	NO	-
5003	ZINC03695751	9492	0.5356946579638987	NO	-
5004	ZINC03938231	11035	0.535694071247628	NO	-
5005	ZINC03977616	11305	0.5356813539079925	NO	-
5006	ZINC01195300	3498	0.535661234730469	NO	-
5007	ZINC02756317	6103	0.5356468489236544	NO	-
5008	ZINC01115220	3128	0.535646344438007	NO	-
5009	ZINC03971567	11203	0.5356417190842937	NO	-
5010	ZINC04638640	12602	0.5356377543404016	NO	-
5011	ZINC00452207	504	0.5356345482342586	NO	-
5012	ZINC00204950	216	0.5356317416976916	NO	-
5013	ZINC02342707	4978	0.5356282545930906	NO	-
5014	ZINC03888215	10894	0.5356233645048419	NO	-
5015	ZINC03512056	8695	0.5356184991866869	NO	-
5016	ZINC01043345	2744	0.5356053000864374	NO	-
5017	ZINC00354419	363	0.535602754812921	NO	-
5018	ZINC03386977	7886	0.5356023033572194	NO	-
5019	ZINC02957410	6939	0.535596775037817	NO	-
5020	ZINC00354418	362	0.5355795143265382	NO	-
5021	ZINC03498980	8591	0.5355698205113747	NO	-
5022	ZINC00794796	1427	0.5355326430906187	NO	-
5023	ZINC03512055	8694	0.5355194879589836	NO	-
5024	ZINC04443316	12257	0.5355175389750291	NO	-
5025	ZINC03852667	9743	0.5355006415994978	NO	-
5026	ZINC03612988	9344	0.5354910931687781	NO	-
5027	ZINC01025690	2571	0.5354465879974596	NO	-
5028	ZINC01185344	3476	0.5354253058569239	NO	-
5029	ZINC03852880	9761	0.535400067328152	NO	-
5030	ZINC02095704	4629	0.5353994899395892	NO	-
5031	ZINC02425600	5189	0.5353827558354365	NO	-
5032	ZINC02425599	5188	0.5353824125451995	NO	-
5033	ZINC03276685	7407	0.5353790905077721	NO	-
5034	ZINC00836173	1725	0.5353601039948648	NO	-
5035	ZINC02633186	5586	0.5353535086238369	NO	-
5036	ZINC02971871	6982	0.5353409876315173	NO	-
5037	ZINC03992872	11420	0.5353370749392826	NO	-
5038	ZINC00849065	1822	0.5353329468295491	NO	-
5039	ZINC00836169	1721	0.535328290551462	NO	-
5040	ZINC00424991	463	0.5352848663287949	NO	-
5041	ZINC02956464	6917	0.5352431867801463	NO	-
5042	ZINC02956466	6918	0.5352290317377465	NO	-
5043	ZINC03294201	7462	0.5352237995502029	NO	-
5044	ZINC02917895	6716	0.5352185694588316	NO	-
5045	ZINC03630762	9399	0.5352162411129658	NO	-
5046	ZINC03237001	7300	0.5352032102063939	NO	-
5047	ZINC01465855	4081	0.5351962091035013	NO	-
5048	ZINC02917894	6715	0.5351931265668272	NO	-
5049	ZINC03449552	8155	0.535175808271881	NO	-
5050	ZINC03858287	10411	0.5351737012868978	NO	-
5051	ZINC04320292	12042	0.5351708720778601	NO	-
5052	ZINC04406765	12189	0.5351683285666602	NO	-
5053	ZINC03818838	9525	0.5351627117524632	NO	-
5054	ZINC03992874	11421	0.5351237595417231	NO	-
5055	ZINC03858848	10486	0.5351226110830736	NO	-
5056	ZINC00773802	1325	0.535122447160652	NO	-
5057	ZINC00856293	1895	0.5351215042799208	NO	-
5058	ZINC03500016	8612	0.5351205488909697	NO	-
5059	ZINC03873693	10869	0.5351176108805091	NO	-
5060	ZINC00860669	1932	0.5351161520913827	NO	-
5061	ZINC00907274	2098	0.5351129521849809	NO	-
5062	ZINC03971250	11195	0.5351077236156631	NO	-
5063	ZINC02093162	4624	0.53509345093547	NO	-
5064	ZINC03859306	10531	0.5350621223934217	NO	-
5065	ZINC04468499	12366	0.5350621223934217	NO	-
5066	ZINC04351854	12098	0.535040825288927	NO	-
5067	ZINC03633172	9409	0.5350138560101944	NO	-
5068	ZINC03858200	10408	0.5350087438608654	NO	-
5069	ZINC02915792	6661	0.5349759327810061	NO	-
5070	ZINC00801883	1478	0.5349751568430057	NO	-
5071	ZINC00670446	1025	0.5349630964784609	NO	-
5072	ZINC00194240	208	0.5349568209231341	NO	-
5073	ZINC01636490	4325	0.5349481779397964	NO	-
5074	ZINC02447237	5238	0.5349478433712918	NO	-
5075	ZINC02051711	4586	0.5349467918220094	NO	-
5076	ZINC02764716	6126	0.5349374545721224	NO	-
5077	ZINC03971250	11194	0.53492675700329	NO	-
5078	ZINC03867244	10728	0.5349191335001199	NO	-
5079	ZINC03419889	8024	0.5348956757007224	NO	-
5080	ZINC00806844	1515	0.5348930024837306	NO	-
5081	ZINC04462658	12289	0.5348840834671691	NO	-
5082	ZINC00309148	334	0.5348833647488949	NO	-
5083	ZINC02969796	6972	0.5348669629956267	NO	-
5084	ZINC01837100	4393	0.5348574323021563	NO	-
5085	ZINC00836173	1726	0.5348559215713843	NO	-
5086	ZINC00625014	770	0.5348488627578053	NO	-
5087	ZINC01428895	3948	0.5348397136230207	NO	-
5088	ZINC01837099	4392	0.5348289008712988	NO	-
5089	ZINC00793022	1419	0.5348203955719948	NO	-
5090	ZINC01455319	4071	0.5348160501546751	NO	-
5091	ZINC00836169	1722	0.5348104895581874	NO	-
5092	ZINC00628786	802	0.5348102672694124	NO	-
5093	ZINC01422344	3911	0.5348066172883719	NO	-
5094	ZINC04633485	12599	0.5347932597188869	NO	-
5095	ZINC02624655	5522	0.5347823621891044	NO	-
5096	ZINC02784701	6153	0.5347768302485951	NO	-
5097	ZINC00794796	1426	0.5347693188541116	NO	-
5098	ZINC01518342	4264	0.5347567360813302	NO	-
5099	ZINC01215212	3561	0.5347481908971937	NO	-
5100	ZINC03853444	9872	0.534739789560151	NO	-
5101	ZINC02624656	5523	0.5347171183598853	NO	-
5102	ZINC02722869	6013	0.5347156074521422	NO	-
5103	ZINC02306217	4894	0.5347000929254815	NO	-
5104	ZINC03853254	9835	0.5346912618397955	NO	-
5105	ZINC02306218	4895	0.534687931355814	NO	-
5106	ZINC01781368	4363	0.5346817573613342	NO	-
5107	ZINC01781370	4364	0.5346780891501037	NO	-
5108	ZINC01415826	3898	0.5346686062163389	NO	-
5109	ZINC01034803	2648	0.5346593235045707	NO	-
5110	ZINC04426921	12224	0.5346554561411238	NO	-
5111	ZINC03853443	9871	0.5346251272915983	NO	-
5112	ZINC03542451	8872	0.5345900945761117	NO	-
5113	ZINC03023471	7087	0.5345868374556061	NO	-
5114	ZINC02787857	6167	0.5345833293735146	NO	-
5115	ZINC04246286	11840	0.534576739990272	NO	-
5116	ZINC02969287	6969	0.5345714679241407	NO	-
5117	ZINC01034757	2646	0.5345612473007574	NO	-
5118	ZINC01057595	2831	0.5345566528242082	NO	-
5119	ZINC02358751	5038	0.5345234729083067	NO	-
5120	ZINC03889228	10895	0.5345150549069261	NO	-
5121	ZINC03479255	8411	0.5344911088501191	NO	-
5122	ZINC04094419	11603	0.534478869282548	NO	-
5123	ZINC02236460	4796	0.5344728892517286	NO	-
5124	ZINC02214925	4737	0.53446832675772	NO	-
5125	ZINC03867275	10731	0.5344439106894175	NO	-
5126	ZINC00246098	304	0.5344086062249928	NO	-
5127	ZINC03886656	10891	0.5343995482090124	NO	-
5128	ZINC02817142	6338	0.5343761367734324	NO	-
5129	ZINC04316170	12017	0.5343752860922611	NO	-
5130	ZINC03267166	7376	0.5343636320109549	NO	-
5131	ZINC03479541	8420	0.53436096902549	NO	-
5132	ZINC03022310	7081	0.5343336385715753	NO	-
5133	ZINC03867276	10732	0.5343292537105417	NO	-
5134	ZINC00827313	1668	0.5343192853896291	NO	-
5135	ZINC01989653	4576	0.534308424733424	NO	-
5136	ZINC03853253	9834	0.5342978154989735	NO	-
5137	ZINC00586040	658	0.5342955573519678	NO	-
5138	ZINC01982323	4545	0.5342932891578429	NO	-
5139	ZINC02809286	6327	0.534289217386633	NO	-
5140	ZINC03479374	8415	0.5342883956377199	NO	-
5141	ZINC00646424	936	0.5342370559628498	NO	-
5142	ZINC00861820	1936	0.5342351529075862	NO	-
5143	ZINC03855551	10212	0.5342346006486075	NO	-
5144	ZINC00483983	531	0.5342031665509737	NO	-
5145	ZINC03867297	10736	0.5342002214747218	NO	-
5146	ZINC01066277	2872	0.534196290379271	NO	-
5147	ZINC04033818	11511	0.534188640182574	NO	-
5148	ZINC00426837	476	0.534188473343469	NO	-
5149	ZINC03400278	7938	0.5341840692161745	NO	-
5150	ZINC00814729	1573	0.5341816124777993	NO	-
5151	ZINC02290852	4869	0.5341805843587666	NO	-
5152	ZINC02969903	6973	0.53416758719813	NO	-
5153	ZINC03855056	10188	0.5341650762118826	NO	-
5154	ZINC01829455	4389	0.5341598577207906	NO	-
5155	ZINC02290853	4870	0.53415490294675	NO	-
5156	ZINC03814781	147	0.5341386758846365	YES	14
5157	ZINC02919276	6789	0.5341359474141025	NO	-
5158	ZINC02919278	6790	0.5341150745110655	NO	-
5159	ZINC00857155	1906	0.5341070682394051	NO	-
5160	ZINC03867614	10767	0.5340907520644704	NO	-
5161	ZINC02722982	6018	0.5340809247955567	NO	-
5162	ZINC01468125	4116	0.5340794234552272	NO	-
5163	ZINC04441531	12244	0.5340683030500546	NO	-
5164	ZINC02239323	4807	0.5340682812150346	NO	-
5165	ZINC03478857	8398	0.534009983214968	NO	-
5166	ZINC03478855	8397	0.5339998302404437	NO	-
5167	ZINC00906583	2096	0.5339867192861483	NO	-
5168	ZINC00489155	535	0.5339849700889425	NO	-
5169	ZINC03315053	7517	0.533957906296494	NO	-
5170	ZINC02956486	6920	0.5339547057575578	NO	-
5171	ZINC03860111	10657	0.5339252642953075	NO	-
5172	ZINC02408304	5146	0.5339193459189157	NO	-
5173	ZINC04510344	12543	0.5339117014061088	NO	-
5174	ZINC03594143	9168	0.5339100451422747	NO	-
5175	ZINC01504136	4200	0.5339084477601056	NO	-
5176	ZINC03611931	9335	0.5339081271508836	NO	-
5177	ZINC02448324	5240	0.5339044007634979	NO	-
5178	ZINC02405038	5138	0.533902670539859	NO	-
5179	ZINC00834590	1709	0.5338837136292008	NO	-
5180	ZINC01428171	3933	0.5338836409417202	NO	-
5181	ZINC00656262	977	0.5338831752478015	NO	-
5182	ZINC02239325	4808	0.5338800872877444	NO	-
5183	ZINC00354033	361	0.5338746014921477	NO	-
5184	ZINC03483298	8425	0.5338724972049479	NO	-
5185	ZINC02405037	5137	0.533845052304003	NO	-
5186	ZINC00949729	2267	0.5338413936671843	NO	-
5187	ZINC00188290	198	0.5338404595176456	NO	-
5188	ZINC01937939	4446	0.5338181180471966	NO	-
5189	ZINC00949730	2268	0.5338165730958073	NO	-
5190	ZINC03073249	7146	0.5338150802954806	NO	-
5191	ZINC00728707	1256	0.5338125464609765	NO	-
5192	ZINC02339072	4966	0.533810841066835	NO	-
5193	ZINC00949732	2270	0.5337880587557826	NO	-
5194	ZINC01097268	3037	0.5337656633900207	NO	-
5195	ZINC00949731	2269	0.5337612748547376	NO	-
5196	ZINC00514829	549	0.5337420064236688	NO	-
5197	ZINC01072422	2941	0.5337405226711573	NO	-
5198	ZINC03517137	8726	0.5337242255871831	NO	-
5199	ZINC03856012	10221	0.5337075398056406	NO	-
5200	ZINC00857154	1905	0.5336980792668528	NO	-
5201	ZINC02793093	6214	0.5336840547031173	NO	-
5202	ZINC03493234	8477	0.5336706213156817	NO	-
5203	ZINC02922880	6809	0.5336670324750138	NO	-
5204	ZINC02555991	5419	0.5336622017414145	NO	-
5205	ZINC02339073	4967	0.5336477867482307	NO	-
5206	ZINC00671714	1041	0.5336232105101554	NO	-
5207	ZINC00905564	2092	0.5336008265800457	NO	-
5208	ZINC02708329	5849	0.5335887261257765	NO	-
5209	ZINC00912914	2110	0.5335794848201691	NO	-
5210	ZINC02070950	4595	0.5335760154883399	NO	-
5211	ZINC03320657	7540	0.5335666847398235	NO	-
5212	ZINC03320656	7539	0.533566260346433	NO	-
5213	ZINC01156835	3359	0.5335640660191834	NO	-
5214	ZINC02218656	4750	0.5335524509300205	NO	-
5215	ZINC03856011	10220	0.5335452025261546	NO	-
5216	ZINC03400434	7940	0.5335423065066235	NO	-
5217	ZINC02956496	6923	0.5334816360194812	NO	-
5218	ZINC00934392	2160	0.5334547535240803	NO	-
5219	ZINC03528460	8798	0.5334315032447984	NO	-
5220	ZINC00112875	129	0.5334303720903791	NO	-
5221	ZINC00936053	2164	0.5334252124481287	NO	-
5222	ZINC03357904	7707	0.5334246202226535	NO	-
5223	ZINC03862341	10668	0.5334105910824064	NO	-
5224	ZINC04381893	12147	0.5334000250305382	NO	-
5225	ZINC01108888	3075	0.5333973531145959	NO	-
5226	ZINC02917164	6691	0.5333969472815644	NO	-
5227	ZINC00849185	1830	0.5333708603646816	NO	-
5228	ZINC03268335	7378	0.5333601774645556	NO	-
5229	ZINC01108887	3074	0.5333526468198567	NO	-
5230	ZINC02639548	5616	0.5333468437249692	NO	-
5231	ZINC02719001	6005	0.5333236476893947	NO	-
5232	ZINC03858461	10451	0.5333167652143814	NO	-
5233	ZINC04470340	12387	0.5333167652143814	NO	-
5234	ZINC01056841	2825	0.5333159119669902	NO	-
5235	ZINC01540499	4302	0.5333083092971386	NO	-
5236	ZINC01072370	2930	0.5333009390012152	NO	-
5237	ZINC03023511	7088	0.5332820519578936	NO	-
5238	ZINC02937781	6843	0.5332732884908732	NO	-
5239	ZINC00902701	2082	0.5332727067472167	NO	-
5240	ZINC00937375	2169	0.5332704993283705	NO	-
5241	ZINC04306840	11986	0.5332630402049353	NO	-
5242	ZINC02077000	4598	0.5332541537903641	NO	-
5243	ZINC01464775	4078	0.5332404751224744	NO	-
5244	ZINC02808658	6317	0.5332334430020246	NO	-
5245	ZINC02808658	6318	0.5332334430020246	NO	-
5246	ZINC03493105	8472	0.5331728579289794	NO	-
5247	ZINC02917165	6692	0.5331727971669222	NO	-
5248	ZINC01072372	2931	0.5331552352567108	NO	-
5249	ZINC01034326	2642	0.5331476359423544	NO	-
5250	ZINC03867934	10792	0.5331475021410211	NO	-
5251	ZINC01025036	2565	0.5331335117339994	NO	-
5252	ZINC00251183	305	0.5331315937794161	NO	-
5253	ZINC02914448	6591	0.5331313354151034	NO	-
5254	ZINC01223303	3571	0.5331285278065326	NO	-
5255	ZINC03235516	7296	0.5331229945914195	NO	-
5256	ZINC00798917	1465	0.5331199243731121	NO	-
5257	ZINC00798916	1464	0.5331157284184965	NO	-
5258	ZINC00795126	1431	0.5330965943111087	NO	-
5259	ZINC04164325	11726	0.5330886536479108	NO	-
5260	ZINC03819563	9534	0.5330871134255152	NO	-
5261	ZINC03358476	7716	0.5330801253836136	NO	-
5262	ZINC00814334	1568	0.5330700521539282	NO	-
5263	ZINC03617632	6	0.5330529284072052	YES	3
5264	ZINC03970101	11153	0.5330492439086755	NO	-
5265	ZINC03857408	10311	0.5330400263399392	NO	-
5266	ZINC00814335	1570	0.5330283575731604	NO	-
5267	ZINC02969907	6974	0.5330273860441103	NO	-
5268	ZINC03592559	9156	0.5330239660309298	NO	-
5269	ZINC01072421	2940	0.5330074164268248	NO	-
5270	ZINC01264571	3625	0.5329852853553034	NO	-
5271	ZINC01073694	2948	0.5329792715333136	NO	-
5272	ZINC01767615	4353	0.5329772286694012	NO	-
5273	ZINC00985117	2415	0.5329715350234775	NO	-
5274	ZINC03630794	9401	0.5329650404805623	NO	-
5275	ZINC02780248	6142	0.5329639781667884	NO	-
5276	ZINC03867335	10741	0.5329317811203923	NO	-
5277	ZINC03854980	10184	0.5329011497719223	NO	-
5278	ZINC03436935	8106	0.5328947419227614	NO	-
5279	ZINC02914446	6590	0.5328915727820963	NO	-
5280	ZINC03610482	9304	0.5328780682215019	NO	-
5281	ZINC03592557	9155	0.5328769984685604	NO	-
5282	ZINC00638047	853	0.5328709792342619	NO	-
5283	ZINC00361380	373	0.5328628638394842	NO	-
5284	ZINC01109755	3089	0.5328618300665249	NO	-
5285	ZINC03524384	8759	0.532859421262511	NO	-
5286	ZINC00638045	852	0.5328512153430777	NO	-
5287	ZINC01109756	3090	0.5328510347198295	NO	-
5288	ZINC03409841	7981	0.5328383737287119	NO	-
5289	ZINC02627931	5557	0.5328201728197182	NO	-
5290	ZINC01125689	3197	0.5328193134955364	NO	-
5291	ZINC03903574	11002	0.5328184297321715	NO	-
5292	ZINC03007467	7042	0.5328096570726161	NO	-
5293	ZINC02627932	5558	0.5328037604383862	NO	-
5294	ZINC02848191	6383	0.5327720478781088	NO	-
5295	ZINC00450802	498	0.5327653377693936	NO	-
5296	ZINC00938438	2177	0.5327509621302179	NO	-
5297	ZINC00578696	644	0.5327317190397327	NO	-
5298	ZINC03507265	8669	0.5326822975202203	NO	-
5299	ZINC04379115	12137	0.5326480991906376	NO	-
5300	ZINC01227711	3583	0.5326414031307213	NO	-
5301	ZINC01227710	3582	0.5326374259689335	NO	-
5302	ZINC04334777	12069	0.5326345732458476	NO	-
5303	ZINC01107896	3070	0.5326256031035229	NO	-
5304	ZINC03610484	9305	0.532621975235825	NO	-
5305	ZINC00571824	638	0.5326073545784402	NO	-
5306	ZINC04170035	11747	0.5325974260562809	NO	-
5307	ZINC02625287	5529	0.5325827421679721	NO	-
5308	ZINC04462768	12294	0.5325802457824143	NO	-
5309	ZINC02248864	4824	0.5325480725523772	NO	-
5310	ZINC01795221	4372	0.5325204982534515	NO	-
5311	ZINC01781186	4362	0.5325177519897513	NO	-
5312	ZINC01781184	4361	0.5325129932639743	NO	-
5313	ZINC03858944	10504	0.5325124555609572	NO	-
5314	ZINC01215212	3562	0.5325105671387845	NO	-
5315	ZINC00814934	1579	0.5325050229867863	NO	-
5316	ZINC03569783	9070	0.5324983758811471	NO	-
5317	ZINC03857407	10310	0.5324917965842368	NO	-
5318	ZINC03853143	9817	0.5324514724084982	NO	-
5319	ZINC03565776	9050	0.532442694658857	NO	-
5320	ZINC01440874	3985	0.5324317894789671	NO	-
5321	ZINC03983505	11355	0.5324199808408361	NO	-
5322	ZINC03567509	9067	0.5324180791098722	NO	-
5323	ZINC01440875	3986	0.532384003346012	NO	-
5324	ZINC00190190	202	0.5323726374002269	NO	-
5325	ZINC00948506	2260	0.5323671076518519	NO	-
5326	ZINC02433830	5209	0.5323553141371618	NO	-
5327	ZINC03973589	11266	0.5323476754468008	NO	-
5328	ZINC00696882	1131	0.5323468576759536	NO	-
5329	ZINC02511256	5393	0.5323131427232003	NO	-
5330	ZINC04513118	12551	0.5323109578412819	NO	-
5331	ZINC01125692	3199	0.53230836898687	NO	-
5332	ZINC00815146	1585	0.5322935129518804	NO	-
5333	ZINC04252222	11873	0.5322887085600266	NO	-
5334	ZINC03853643	9934	0.53225412193725	NO	-
5335	ZINC00928621	2145	0.5322406017663399	NO	-
5336	ZINC03191412	7207	0.5322282100232129	NO	-
5337	ZINC03863019	10676	0.5321773342791234	NO	-
5338	ZINC03859372	10537	0.532175145867537	NO	-
5339	ZINC04468527	12369	0.532175145867537	NO	-
5340	ZINC02309673	4899	0.5321638651691782	NO	-
5341	ZINC03598891	9211	0.5321628090324281	NO	-
5342	ZINC03906271	11005	0.5321518281448505	NO	-
5343	ZINC03409843	7982	0.5321284627531356	NO	-
5344	ZINC00902699	2081	0.5321195279739299	NO	-
5345	ZINC03563687	9029	0.5321155610337375	NO	-
5346	ZINC02649553	5671	0.5320927026138567	NO	-
5347	ZINC02649552	5670	0.5320602057836985	NO	-
5348	ZINC00978238	2381	0.5320466136991745	NO	-
5349	ZINC04381893	12146	0.5320385597987582	NO	-
5350	ZINC02616501	5460	0.5320323189653857	NO	-
5351	ZINC04596026	12577	0.5320283000096939	NO	-
5352	ZINC04464594	12309	0.5320101724731885	NO	-
5353	ZINC03854552	10110	0.5320069805159117	NO	-
5354	ZINC03598737	9205	0.5320035094132831	NO	-
5355	ZINC02911335	6554	0.5319982304834497	NO	-
5356	ZINC01045920	2754	0.5319948486632071	NO	-
5357	ZINC03857192	10283	0.5319858117615036	NO	-
5358	ZINC02718997	6003	0.531979264173047	NO	-
5359	ZINC03851277	9681	0.53197745957089	NO	-
5360	ZINC01097094	3036	0.5319671485995067	NO	-
5361	ZINC03563689	9030	0.5319417510341091	NO	-
5362	ZINC01122873	3171	0.5319388613630089	NO	-
5363	ZINC01122874	3172	0.5319342494173256	NO	-
5364	ZINC03850663	9627	0.531926394589634	NO	-
5365	ZINC00843798	1763	0.531922913842012	NO	-
5366	ZINC03482292	8423	0.5319140901683684	NO	-
5367	ZINC00843799	1764	0.5319095872209403	NO	-
5368	ZINC03977706	11307	0.5319061581841359	NO	-
5369	ZINC03558485	8975	0.5318957150286335	NO	-
5370	ZINC00367904	376	0.5318875037319555	NO	-
5371	ZINC01129505	3232	0.5318769738460793	NO	-
5372	ZINC03853697	9958	0.53187680532419	NO	-
5373	ZINC00857146	1903	0.5318719744346825	NO	-
5374	ZINC03853698	9959	0.5318593090433512	NO	-
5375	ZINC03852387	9724	0.531844927772587	NO	-
5376	ZINC03867569	10766	0.5318379408671636	NO	-
5377	ZINC01000074	2478	0.5318331672939423	NO	-
5378	ZINC02990316	7022	0.5318074159812539	NO	-
5379	ZINC01282772	3645	0.5317976429765953	NO	-
5380	ZINC04436447	12238	0.5317837560247505	NO	-
5381	ZINC02629110	5568	0.5317665674095133	NO	-
5382	ZINC00858965	1929	0.5317656230449576	NO	-
5383	ZINC00940821	2213	0.5317632409806503	NO	-
5384	ZINC00940822	2214	0.5317603833311267	NO	-
5385	ZINC03511150	8690	0.5317369126062403	NO	-
5386	ZINC02219499	4756	0.5317359512234623	NO	-
5387	ZINC00638833	872	0.5317358703674427	NO	-
5388	ZINC03565863	9057	0.5317190812472288	NO	-
5389	ZINC01440876	3987	0.5316983699807999	NO	-
5390	ZINC01440873	3984	0.531675433957971	NO	-
5391	ZINC00578713	645	0.5316631348387413	NO	-
5392	ZINC03850612	9624	0.5316547388500598	NO	-
5393	ZINC03867244	10727	0.5316421163166193	NO	-
5394	ZINC03599172	9214	0.531632701079806	NO	-
5395	ZINC00622067	744	0.531607381250135	NO	-
5396	ZINC03853606	9923	0.5316064008687551	NO	-
5397	ZINC01360600	3742	0.531604986609476	NO	-
5398	ZINC00983539	2408	0.5315938764805253	NO	-
5399	ZINC00818304	1603	0.5315805980467775	NO	-
5400	ZINC03021358	7071	0.5315784767133439	NO	-
5401	ZINC00624913	768	0.5315680656603898	NO	-
5402	ZINC02466041	5290	0.5315368225198381	NO	-
5403	ZINC03434932	8093	0.5315327721962256	NO	-
5404	ZINC02762552	6113	0.5315310902066785	NO	-
5405	ZINC01402221	3873	0.5315146626290251	NO	-
5406	ZINC00638837	873	0.5315027798851567	NO	-
5407	ZINC00624916	769	0.5314983506698515	NO	-
5408	ZINC02511345	5396	0.5314839509054071	NO	-
5409	ZINC00341054	352	0.5314728961639265	NO	-
5410	ZINC03493775	8484	0.5314694941995353	NO	-
5411	ZINC04110118	11627	0.5314594609362675	NO	-
5412	ZINC00996363	2468	0.5314544929368952	NO	-
5413	ZINC03434933	8094	0.5314519057607112	NO	-
5414	ZINC01588733	4308	0.5314481252301188	NO	-
5415	ZINC02848192	6384	0.5314381223260283	NO	-
5416	ZINC03565954	9061	0.5314252079686969	NO	-
5417	ZINC03477171	8392	0.5314242934614348	NO	-
5418	ZINC00646479	948	0.5314026623341882	NO	-
5419	ZINC03424293	8051	0.5313946349533457	NO	-
5420	ZINC04062270	11561	0.5313674771224147	NO	-
5421	ZINC02266114	4842	0.5313651450119574	NO	-
5422	ZINC00222153	240	0.5313645477279497	NO	-
5423	ZINC03862475	10670	0.5313572955574724	NO	-
5424	ZINC02403908	5134	0.5313554234442422	NO	-
5425	ZINC00222149	237	0.5313541648762657	NO	-
5426	ZINC03368681	7779	0.5313345813264981	NO	-
5427	ZINC02718980	5996	0.5313311867023496	NO	-
5428	ZINC00646478	947	0.5313248819308992	NO	-
5429	ZINC00360420	370	0.5313101849895383	NO	-
5430	ZINC04518493	12569	0.5313090013549392	NO	-
5431	ZINC02926145	6815	0.5313038430442207	NO	-
5432	ZINC02926147	6816	0.5312537081625616	NO	-
5433	ZINC03848478	9576	0.5312141863603757	NO	-
5434	ZINC01441762	4006	0.5312101935545196	NO	-
5435	ZINC03854587	10122	0.5312032001489579	NO	-
5436	ZINC03854589	10124	0.5311960792394528	NO	-
5437	ZINC02396016	5113	0.5311891119025905	NO	-
5438	ZINC01441761	4004	0.531180524809434	NO	-
5439	ZINC03227904	7284	0.5311711321980456	NO	-
5440	ZINC02794475	6231	0.5311653074852071	NO	-
5441	ZINC01390938	3829	0.5311552002710015	NO	-
5442	ZINC02860800	6419	0.5311334085084229	NO	-
5443	ZINC00992860	2454	0.5311054372843313	NO	-
5444	ZINC03971250	11198	0.5311020756693317	NO	-
5445	ZINC00978319	2382	0.5310932870350075	NO	-
5446	ZINC04087798	11584	0.5310805198793392	NO	-
5447	ZINC03852984	9780	0.5310751787541886	NO	-
5448	ZINC02328831	4939	0.5310539486126757	NO	-
5449	ZINC03565664	9048	0.5310508608097054	NO	-
5450	ZINC03368019	7761	0.5310373997379753	NO	-
5451	ZINC00023049	187	0.5310328408966675	YES	24
5452	ZINC03992705	11416	0.5310299871996991	NO	-
5453	ZINC03992704	11415	0.5310149389173638	NO	-
5454	ZINC03992702	11413	0.5310068917238092	NO	-
5455	ZINC03973589	11267	0.5310063751793442	NO	-
5456	ZINC03992703	11414	0.5310043946034408	NO	-
5457	ZINC03852983	9779	0.5310028341555275	NO	-
5458	ZINC03853206	9827	0.5309950894852309	NO	-
5459	ZINC03852991	9785	0.5309803146426577	NO	-
5460	ZINC01042159	2732	0.5309776213906847	NO	-
5461	ZINC02328832	4940	0.5309671774070013	NO	-
5462	ZINC00846458	1792	0.5309635977438079	NO	-
5463	ZINC00512957	545	0.5309553695866162	NO	-
5464	ZINC03506780	8658	0.5309544555265959	NO	-
5465	ZINC03854588	10123	0.5309478915343369	NO	-
5466	ZINC03854586	10121	0.5309475047474439	NO	-
5467	ZINC03819563	9535	0.5309438713101998	NO	-
5468	ZINC02237819	4802	0.5309413939192733	NO	-
5469	ZINC01989631	4574	0.5309357145411736	NO	-
5470	ZINC01514253	4253	0.5309354553289606	NO	-
5471	ZINC03496181	8515	0.5309308903272806	NO	-
5472	ZINC02691556	5784	0.5309223757545978	NO	-
5473	ZINC01064153	2866	0.5309215697362903	NO	-
5474	ZINC00452281	505	0.5309010492459348	NO	-
5475	ZINC03853205	9826	0.5308871036143534	NO	-
5476	ZINC00389225	405	0.5308850760910078	NO	-
5477	ZINC03478911	8401	0.5308771624915757	NO	-
5478	ZINC02779281	6140	0.5308760997298378	NO	-
5479	ZINC04061277	11558	0.5308668093241511	NO	-
5480	ZINC00100462	108	0.5308533633770599	NO	-
5481	ZINC03857502	10329	0.5308498468528638	NO	-
5482	ZINC01511995	4237	0.5308444158873561	NO	-
5483	ZINC02926260	6817	0.5308398442051703	NO	-
5484	ZINC03858296	10412	0.5308385220801105	NO	-
5485	ZINC03493807	8485	0.5308306550341922	NO	-
5486	ZINC02867146	6442	0.5308296521856022	NO	-
5487	ZINC02926263	6818	0.530824522739601	NO	-
5488	ZINC03505732	8648	0.5308242258805841	NO	-
5489	ZINC03971250	11192	0.5308230876965743	NO	-
5490	ZINC03598843	9207	0.5308199934988471	NO	-
5491	ZINC03069361	7143	0.5308125359057421	NO	-
5492	ZINC00464424	522	0.5308107322158138	NO	-
5493	ZINC00827220	1662	0.5307975296043089	NO	-
5494	ZINC00110844	125	0.5307906499421198	NO	-
5495	ZINC03257007	7344	0.5307905897354013	NO	-
5496	ZINC03508683	8683	0.5307898783717506	NO	-
5497	ZINC03873699	10871	0.5307892150512592	NO	-
5498	ZINC03853531	9908	0.5307882644327001	NO	-
5499	ZINC04167703	11732	0.5307861891097156	NO	-
5500	ZINC03862466	10669	0.5307785477270994	NO	-
5501	ZINC03852990	9784	0.5307741090385315	NO	-
5502	ZINC00117101	131	0.5307689806514999	NO	-
5503	ZINC00779325	1349	0.5307498665493451	NO	-
5504	ZINC02793676	6220	0.5307495617091671	NO	-
5505	ZINC02381150	5089	0.5307460029979725	NO	-
5506	ZINC00846459	1796	0.5307348008039287	NO	-
5507	ZINC03613374	9351	0.5307269489035923	NO	-
5508	ZINC03854245	10054	0.5307260978490757	NO	-
5509	ZINC00897632	2075	0.5307231516652249	NO	-
5510	ZINC00389228	408	0.5307177585859226	NO	-
5511	ZINC02424057	5181	0.5307126538493546	NO	-
5512	ZINC02204472	4707	0.5306994082233248	NO	-
5513	ZINC03565984	9062	0.5306664790626073	NO	-
5514	ZINC03969925	11136	0.5306573365163895	NO	-
5515	ZINC03450157	8167	0.5306537571699952	NO	-
5516	ZINC03859893	10637	0.5306493463303431	NO	-
5517	ZINC04032865	11502	0.5306445978041681	NO	-
5518	ZINC03859589	10581	0.5306218702379345	NO	-
5519	ZINC04253206	11877	0.5306204424291503	NO	-
5520	ZINC00724962	1241	0.5306073410327231	NO	-
5521	ZINC03855175	10194	0.530584642872679	NO	-
5522	ZINC03531807	8814	0.5305693322657533	NO	-
5523	ZINC03180717	7193	0.5305629123633111	NO	-
5524	ZINC03505634	8644	0.5305619558547409	NO	-
5525	ZINC00837258	1731	0.5305565255193534	NO	-
5526	ZINC02466040	5289	0.5305552529835116	NO	-
5527	ZINC03052204	7137	0.5305465414319822	NO	-
5528	ZINC01757734	4351	0.5305350184927728	NO	-
5529	ZINC02914596	6623	0.5305298743944087	NO	-
5530	ZINC01757737	4352	0.5305180311305419	NO	-
5531	ZINC00638815	867	0.5305153280443824	NO	-
5532	ZINC03969924	11135	0.5305055439239084	NO	-
5533	ZINC02914594	6622	0.530495926407268	NO	-
5534	ZINC03858297	10413	0.5304850356823606	NO	-
5535	ZINC02875235	6486	0.5304848358347355	NO	-
5536	ZINC04361837	12118	0.5304847681686725	NO	-
5537	ZINC03855551	10213	0.5304757687592925	NO	-
5538	ZINC03859590	10582	0.5304664932865267	NO	-
5539	ZINC00983457	2405	0.5304525539769811	NO	-
5540	ZINC00104716	111	0.5304480231441175	NO	-
5541	ZINC00848924	1816	0.5304472517048653	NO	-
5542	ZINC00222152	239	0.5304224051616575	NO	-
5543	ZINC00222150	238	0.5304169300996532	NO	-
5544	ZINC00389226	406	0.5304139836213229	NO	-
5545	ZINC00389229	409	0.5304119329303425	NO	-
5546	ZINC03858368	10437	0.5304035282967547	NO	-
5547	ZINC03858369	10438	0.5303971262641968	NO	-
5548	ZINC03478909	8400	0.5303947444531396	NO	-
5549	ZINC03873700	10872	0.5303768117804841	NO	-
5550	ZINC00724363	1239	0.530375804774615	NO	-
5551	ZINC02956030	6908	0.530368500731781	NO	-
5552	ZINC03969906	11133	0.5303681092407535	NO	-
5553	ZINC00655698	974	0.5303635410739456	NO	-
5554	ZINC00938552	2184	0.5303579011278672	NO	-
5555	ZINC00655701	975	0.5303489928418813	NO	-
5556	ZINC04503560	12528	0.5303474370364938	NO	-
5557	ZINC03859442	10550	0.5303278482114364	NO	-
5558	ZINC04468553	12370	0.5303278482114364	NO	-
5559	ZINC04127634	11646	0.5303250502873184	NO	-
5560	ZINC01284924	3648	0.5303012683568284	NO	-
5561	ZINC00639537	881	0.530290118409314	NO	-
5562	ZINC04167703	11731	0.5302604965965909	NO	-
5563	ZINC01633081	4320	0.5302581464256161	NO	-
5564	ZINC02211932	4730	0.5302549538206096	NO	-
5565	ZINC04157588	11710	0.5302410197588026	NO	-
5566	ZINC03021528	7074	0.5302403727320039	NO	-
5567	ZINC00646438	941	0.5302130618969583	NO	-
5568	ZINC00675090	1051	0.5301982622622966	NO	-
5569	ZINC02395285	5112	0.5301946943312215	NO	-
5570	ZINC03868638	10845	0.5301838158516525	NO	-
5571	ZINC02633615	5587	0.5301741322902473	NO	-
5572	ZINC03854246	10055	0.5301724988422739	NO	-
5573	ZINC03653343	9429	0.5301594627938664	NO	-
5574	ZINC03653345	9430	0.5301513173379546	NO	-
5575	ZINC01120090	3158	0.530149553654158	NO	-
5576	ZINC03891449	10979	0.5301493553836084	NO	-
5577	ZINC00389224	404	0.5301361031937059	NO	-
5578	ZINC00724961	1240	0.5301220887467343	NO	-
5579	ZINC03859142	10523	0.5301158979989191	NO	-
5580	ZINC01976811	4505	0.5301137238991417	NO	-
5581	ZINC02466977	5305	0.5301061511719294	NO	-
5582	ZINC01427610	3928	0.5301015869002137	NO	-
5583	ZINC02914174	6564	0.5301014308108641	NO	-
5584	ZINC01076710	2971	0.5301008217714612	NO	-
5585	ZINC03493294	8480	0.5300985736515591	NO	-
5586	ZINC02336288	4954	0.530094929618887	NO	-
5587	ZINC02215749	4740	0.5300916817664344	NO	-
5588	ZINC03857501	10328	0.5300835002109296	NO	-
5589	ZINC03862921	10674	0.5300775827935182	NO	-
5590	ZINC04353808	12102	0.5300751641795998	NO	-
5591	ZINC03862922	10675	0.5300675788897543	NO	-
5592	ZINC02991527	7024	0.5300632455296449	NO	-
5593	ZINC03427708	8068	0.5300542178365701	NO	-
5594	ZINC03850585	9620	0.5300539354563854	NO	-
5595	ZINC00639539	882	0.5300529700373817	NO	-
5596	ZINC00641631	898	0.5300523399624383	NO	-
5597	ZINC02280456	4852	0.5300315707395008	NO	-
5598	ZINC04271833	11903	0.5300251525236048	NO	-
5599	ZINC00389227	407	0.530012453850997	NO	-
5600	ZINC02735492	6060	0.5300089032744711	NO	-
5601	ZINC03855276	10197	0.5299887777837734	NO	-
5602	ZINC00970071	2350	0.5299668471409381	NO	-
5603	ZINC00970070	2349	0.5299579471273297	NO	-
5604	ZINC03858899	10499	0.529952613744383	NO	-
5605	ZINC03912251	11023	0.5299515858703805	NO	-
5606	ZINC03405935	7961	0.5299487935728389	NO	-
5607	ZINC04467763	12355	0.5299389471723533	NO	-
5608	ZINC03854502	10097	0.5299306767088166	NO	-
5609	ZINC01163210	3400	0.5299256054150779	NO	-
5610	ZINC03854503	10098	0.529923152319148	NO	-
5611	ZINC00622667	749	0.5299117317376483	NO	-
5612	ZINC03863072	10677	0.5299054351247745	NO	-
5613	ZINC04445364	12273	0.52986475277025	NO	-
5614	ZINC03852958	9770	0.5298170668393472	NO	-
5615	ZINC01627683	4319	0.5298000736723364	NO	-
5616	ZINC02917429	6706	0.5297947844096988	NO	-
5617	ZINC03859141	10522	0.5297932261551146	NO	-
5618	ZINC03852959	9771	0.5297684891885446	NO	-
5619	ZINC00675644	1060	0.5297663135759322	NO	-
5620	ZINC04246347	11843	0.5297542545999676	NO	-
5621	ZINC01060711	2853	0.5297542258900151	NO	-
5622	ZINC02791357	6193	0.5297453559494526	NO	-
5623	ZINC02922850	6805	0.5297359467897735	NO	-
5624	ZINC02915370	6647	0.5297348478376813	NO	-
5625	ZINC00990222	2439	0.529731182947681	NO	-
5626	ZINC03034378	7118	0.5297295327912757	NO	-
5627	ZINC03396438	7916	0.529722662817075	NO	-
5628	ZINC03396447	7917	0.529718932217242	NO	-
5629	ZINC01025792	2572	0.5297118280598965	NO	-
5630	ZINC02723826	6020	0.52970355622721	NO	-
5631	ZINC02915373	6648	0.5296994776221288	NO	-
5632	ZINC02808658	6316	0.5296852655494563	NO	-
5633	ZINC01053588	2801	0.5296765100690424	NO	-
5634	ZINC03022029	7079	0.5296609233153581	NO	-
5635	ZINC01429735	3953	0.5296489981987639	NO	-
5636	ZINC02914172	6563	0.5296369814656865	NO	-
5637	ZINC02658838	5728	0.529635464478472	NO	-
5638	ZINC00983230	2402	0.5296290078513675	NO	-
5639	ZINC00983230	2403	0.5296290078513675	NO	-
5640	ZINC01036534	2672	0.5296085901745592	NO	-
5641	ZINC02212578	4731	0.5296012061296682	NO	-
5642	ZINC00684912	1112	0.529594227013202	NO	-
5643	ZINC03859358	10534	0.5295846455829002	NO	-
5644	ZINC03397165	7928	0.5295537033677572	NO	-
5645	ZINC00260884	311	0.5295091156631787	NO	-
5646	ZINC03857079	10265	0.5295070886824798	NO	-
5647	ZINC01005611	2500	0.5295014095905882	NO	-
5648	ZINC00670654	1030	0.5294980006113921	NO	-
5649	ZINC03645849	9420	0.5294889258857787	NO	-
5650	ZINC00999556	2477	0.5294879518122804	NO	-
5651	ZINC00133902	152	0.5294795358979086	NO	-
5652	ZINC03579596	9099	0.5294778761123833	NO	-
5653	ZINC02193432	4679	0.5294719104049374	NO	-
5654	ZINC04162555	11725	0.5294629601283005	NO	-
5655	ZINC02503188	5381	0.5294567327425663	NO	-
5656	ZINC03088866	7153	0.5294491638284149	NO	-
5657	ZINC03479533	8419	0.5294257553124939	NO	-
5658	ZINC03579598	9100	0.5294203447571384	NO	-
5659	ZINC02787743	6165	0.5294133564466027	NO	-
5660	ZINC02023555	4583	0.5294084346934038	NO	-
5661	ZINC01415827	3899	0.5293952730855853	NO	-
5662	ZINC03963861	11059	0.5293931476539809	NO	-
5663	ZINC02960479	6953	0.5293833453230841	NO	-
5664	ZINC01034297	2641	0.5293750967566642	NO	-
5665	ZINC03490548	8458	0.529373619511262	NO	-
5666	ZINC00856195	1886	0.5293711956721738	NO	-
5667	ZINC01210621	3537	0.5293545928258476	NO	-
5668	ZINC02511346	5397	0.5293428403221013	NO	-
5669	ZINC04170190	11750	0.529334633213173	NO	-
5670	ZINC03536743	8852	0.5293332541050189	NO	-
5671	ZINC03857781	10358	0.5293292562290255	NO	-
5672	ZINC00836173	1724	0.5293172235029161	NO	-
5673	ZINC03287831	7441	0.5293114691202944	NO	-
5674	ZINC00857164	1908	0.5293112490487006	NO	-
5675	ZINC01210624	3539	0.5293056275056536	NO	-
5676	ZINC03490546	8457	0.5292899464666633	NO	-
5677	ZINC01989610	4562	0.5292528166756906	NO	-
5678	ZINC02808272	6312	0.5292344969571242	NO	-
5679	ZINC03740112	9496	0.5292302443356709	NO	-
5680	ZINC03553839	8934	0.529219933215924	NO	-
5681	ZINC03463715	8327	0.5292066774710565	NO	-
5682	ZINC01210625	3540	0.5292010320628714	NO	-
5683	ZINC01210623	3538	0.5291894149238036	NO	-
5684	ZINC03853387	9863	0.5291783001937963	NO	-
5685	ZINC03904391	11004	0.5291752671487715	NO	-
5686	ZINC02917435	6708	0.5291740814907551	NO	-
5687	ZINC04407617	12195	0.5291359509133734	NO	-
5688	ZINC03853986	10028	0.5291270863533093	NO	-
5689	ZINC01468125	4117	0.52911220226556	NO	-
5690	ZINC03463710	8326	0.5291048274895178	NO	-
5691	ZINC04256873	11883	0.529104397739869	NO	-
5692	ZINC03793234	9507	0.5290982728021958	NO	-
5693	ZINC03908647	11018	0.5290920993335697	NO	-
5694	ZINC02653935	5696	0.5290905760994081	NO	-
5695	ZINC03793234	9506	0.5290861532334954	NO	-
5696	ZINC03853773	9978	0.5290782011749013	NO	-
5697	ZINC04107347	11616	0.5290674354936228	NO	-
5698	ZINC02367526	5065	0.5290661936535384	NO	-
5699	ZINC01053591	2802	0.5290634637487259	NO	-
5700	ZINC02174013	4664	0.5290576584972405	NO	-
5701	ZINC03853987	10029	0.5290536486768653	NO	-
5702	ZINC01028470	2588	0.5290405610693532	NO	-
5703	ZINC02927622	6823	0.5290304042205887	NO	-
5704	ZINC03853931	10017	0.5290274862824029	NO	-
5705	ZINC03544827	8888	0.5290225016516346	NO	-
5706	ZINC03608601	9282	0.5290051714128002	NO	-
5707	ZINC00836169	1720	0.5290046244961649	NO	-
5708	ZINC03545379	8891	0.5289930046260011	NO	-
5709	ZINC02644026	5633	0.5289929850287096	NO	-
5710	ZINC00416312	430	0.5289829045874344	NO	-
5711	ZINC03868286	10815	0.528945847026141	NO	-
5712	ZINC03435968	8101	0.5289416604092425	NO	-
5713	ZINC00990223	2440	0.5289200783323488	NO	-
5714	ZINC03867454	10747	0.5288955476734537	NO	-
5715	ZINC00986107	2418	0.5288933682448267	NO	-
5716	ZINC00044312	26	0.5288887841854018	NO	-
5717	ZINC00537354	583	0.5288846516937483	NO	-
5718	ZINC03853930	10016	0.5288828886406881	NO	-
5719	ZINC00044313	27	0.528880976392192	NO	-
5720	ZINC00628167	794	0.5288802210967798	NO	-
5721	ZINC00940128	2196	0.5288799696761725	NO	-
5722	ZINC02718958	5982	0.5288789906356665	NO	-
5723	ZINC00814334	1569	0.5288750330058859	NO	-
5724	ZINC03214197	7237	0.5288684691883779	NO	-
5725	ZINC00989188	2436	0.5288574360469671	NO	-
5726	ZINC01184545	3474	0.5288485733139964	NO	-
5727	ZINC00802914	1481	0.5288420788740777	NO	-
5728	ZINC00679775	1086	0.5288411149916511	NO	-
5729	ZINC04317860	12038	0.5288375391667677	NO	-
5730	ZINC03983436	11353	0.5288280047413576	NO	-
5731	ZINC00814335	1571	0.5288150455263195	NO	-
5732	ZINC00989189	2437	0.5288141015354216	NO	-
5733	ZINC03854247	10056	0.5288054253720742	NO	-
5734	ZINC03853772	9977	0.528802634369726	NO	-
5735	ZINC00877464	1985	0.5287833499061515	NO	-
5736	ZINC00166137	178	0.5287676265562749	NO	-
5737	ZINC03548920	8911	0.5287448201701866	NO	-
5738	ZINC00940735	2204	0.5287342695840412	NO	-
5739	ZINC02956074	6913	0.5287318627013281	NO	-
5740	ZINC04139799	11668	0.5287220059598765	NO	-
5741	ZINC00270137	318	0.5287119554023016	NO	-
5742	ZINC00270139	319	0.5287116550656324	NO	-
5743	ZINC02793337	6216	0.5287040337967818	NO	-
5744	ZINC03858893	10497	0.5286961215638067	NO	-
5745	ZINC03400304	7939	0.5286865061184234	NO	-
5746	ZINC03265226	7373	0.5286834505369296	NO	-
5747	ZINC02787760	6166	0.528675611096176	NO	-
5748	ZINC00857209	1915	0.5286671783283137	NO	-
5749	ZINC01487669	4144	0.5286634346681583	NO	-
5750	ZINC00969257	2346	0.5286626652281271	NO	-
5751	ZINC02918071	6720	0.5286503811967908	NO	-
5752	ZINC01046805	2761	0.5286498742283608	NO	-
5753	ZINC00986106	2417	0.5286402697881387	NO	-
5754	ZINC02918073	6721	0.528635391551577	NO	-
5755	ZINC00096497	95	0.5286156592268049	NO	-
5756	ZINC00878894	2000	0.5286102241444735	NO	-
5757	ZINC02388956	5099	0.5285888256252257	NO	-
5758	ZINC02910840	6547	0.5285878904773554	NO	-
5759	ZINC04496569	12502	0.5285697710432898	NO	-
5760	ZINC00940474	2199	0.5285380540416686	NO	-
5761	ZINC00857152	1904	0.5285313045760063	NO	-
5762	ZINC00521772	557	0.5284628359042258	NO	-
5763	ZINC04427811	12230	0.5284559638373071	NO	-
5764	ZINC04274830	11913	0.5284541488767804	NO	-
5765	ZINC02621866	5495	0.5284463602840549	NO	-
5766	ZINC00308560	333	0.5284417845167082	NO	-
5767	ZINC00088207	81	0.5284112017349323	NO	-
5768	ZINC00088210	82	0.5283991748517131	NO	-
5769	ZINC03610887	9314	0.5283935064529122	NO	-
5770	ZINC03906271	11006	0.5283912614610154	NO	-
5771	ZINC01405165	3887	0.528386926381939	NO	-
5772	ZINC03610890	9315	0.5283819732839616	NO	-
5773	ZINC04308617	11998	0.5283766999262598	NO	-
5774	ZINC00831382	1691	0.5283686817494778	NO	-
5775	ZINC03853034	9796	0.5283600131580981	NO	-
5776	ZINC00222518	280	0.528355931136543	NO	-
5777	ZINC00222524	282	0.5283540390197089	NO	-
5778	ZINC01447875	4018	0.5283107935047247	NO	-
5779	ZINC04118760	11634	0.5283056713633951	NO	-
5780	ZINC00624910	767	0.5282865412872099	NO	-
5781	ZINC01246934	3607	0.5282798251657914	NO	-
5782	ZINC03108289	7162	0.5282577442185251	NO	-
5783	ZINC01398101	3857	0.5282466348445756	NO	-
5784	ZINC03477162	8390	0.5282442848458551	NO	-
5785	ZINC02786232	6157	0.5282423217821116	NO	-
5786	ZINC03477163	8391	0.5282225600661653	NO	-
5787	ZINC01269118	3630	0.5282056675475965	NO	-
5788	ZINC01791469	4367	0.528204252135416	NO	-
5789	ZINC00530456	574	0.5282003585482206	NO	-
5790	ZINC03043379	7127	0.5281838671694032	NO	-
5791	ZINC02917161	6690	0.5281618860873954	NO	-
5792	ZINC04070185	11565	0.5281614796591648	NO	-
5793	ZINC03608834	9288	0.528158873063934	NO	-
5794	ZINC01076305	2966	0.5281453955687034	NO	-
5795	ZINC00638831	871	0.5281425354368972	NO	-
5796	ZINC03579191	9094	0.5281417186965837	NO	-
5797	ZINC03858340	10432	0.5281398022827506	NO	-
5798	ZINC01246935	3608	0.5281319897840999	NO	-
5799	ZINC03912366	11024	0.5281294044187904	NO	-
5800	ZINC00033015	18	0.5281221253414933	NO	-
5801	ZINC03211165	7232	0.5281084582220248	NO	-
5802	ZINC00855143	1871	0.5280868058434293	NO	-
5803	ZINC00834609	1710	0.5280831638436364	NO	-
5804	ZINC01282773	3646	0.5280804548594401	NO	-
5805	ZINC02738376	6069	0.5280804328215077	NO	-
5806	ZINC02430126	5197	0.5280193277892795	NO	-
5807	ZINC03036004	7120	0.5279956244725316	NO	-
5808	ZINC04001491	11467	0.5279950933570536	NO	-
5809	ZINC02401924	5129	0.5279731334052481	NO	-
5810	ZINC02401923	5128	0.5279715686864995	NO	-
5811	ZINC00837557	1734	0.527963529302445	NO	-
5812	ZINC02181819	4670	0.5279544722022206	NO	-
5813	ZINC00837558	1735	0.5279435492952442	NO	-
5814	ZINC04088031	11586	0.5279162548439759	NO	-
5815	ZINC01468185	4118	0.5279061557215666	NO	-
5816	ZINC02914497	6606	0.5278923563822732	NO	-
5817	ZINC03367971	7758	0.5278904425404142	NO	-
5818	ZINC00827165	1659	0.5278813356560824	NO	-
5819	ZINC02914499	6607	0.5278598238816129	NO	-
5820	ZINC03610919	9318	0.5278398020520746	NO	-
5821	ZINC02619825	5476	0.5278240311772806	NO	-
5822	ZINC03553952	8938	0.5278143074293573	NO	-
5823	ZINC04108186	11624	0.5278015307359218	NO	-
5824	ZINC00801759	1477	0.5277918560393497	NO	-
5825	ZINC01056357	2823	0.5277826412785298	NO	-
5826	ZINC02619826	5477	0.5277624060950274	NO	-
5827	ZINC02722877	6014	0.5277484732037783	NO	-
5828	ZINC03482312	8424	0.527730743168498	NO	-
5829	ZINC01158539	3378	0.527719503014773	NO	-
5830	ZINC01447875	4017	0.5277080080034453	NO	-
5831	ZINC03479239	8410	0.5277024740077504	NO	-
5832	ZINC02209095	4718	0.5276978496268904	NO	-
5833	ZINC02209094	4717	0.5276904588017948	NO	-
5834	ZINC01163757	3410	0.5276869647711832	NO	-
5835	ZINC03479237	8409	0.5276758862385447	NO	-
5836	ZINC02349048	5001	0.5276688438691529	NO	-
5837	ZINC00878894	1999	0.5276665885104329	NO	-
5838	ZINC03495857	8508	0.5276662997992463	NO	-
5839	ZINC00928621	2146	0.5276662583744431	NO	-
5840	ZINC00218551	230	0.5276645165762595	NO	-
5841	ZINC03401810	7943	0.5276627180319465	NO	-
5842	ZINC03911656	11022	0.5276525934187152	NO	-
5843	ZINC03853122	9809	0.527626615217112	NO	-
5844	ZINC04497177	12508	0.5276175631837008	NO	-
5845	ZINC03368767	7785	0.5275730078889401	NO	-
5846	ZINC03573398	9078	0.5275665879603567	NO	-
5847	ZINC03853123	9810	0.527557862194123	NO	-
5848	ZINC03385441	7865	0.5275517369475117	NO	-
5849	ZINC03385439	7864	0.5275357199128451	NO	-
5850	ZINC00222523	281	0.5275340630942648	NO	-
5851	ZINC01036455	2671	0.5275204265346854	NO	-
5852	ZINC03395808	7914	0.5275189707857884	NO	-
5853	ZINC03512066	8696	0.5275055256353363	NO	-
5854	ZINC03512067	8697	0.5274916758468725	NO	-
5855	ZINC03593055	9158	0.5274831556362884	NO	-
5856	ZINC00629517	807	0.5274762527239262	NO	-
5857	ZINC02699057	5827	0.5274541278822479	NO	-
5858	ZINC00614591	730	0.5274418628834835	NO	-
5859	ZINC00986288	2421	0.5274285686899511	NO	-
5860	ZINC03848478	9577	0.5274268685416355	NO	-
5861	ZINC04052599	11543	0.5274185554504887	NO	-
5862	ZINC03856499	10261	0.5274110787681571	NO	-
5863	ZINC02283506	4858	0.5274040009952282	NO	-
5864	ZINC00986287	2420	0.5274017692958831	NO	-
5865	ZINC04315017	12009	0.5273940243535825	NO	-
5866	ZINC02699060	5828	0.5273878816157193	NO	-
5867	ZINC04275474	11920	0.527380352491975	NO	-
5868	ZINC00983228	2398	0.5273767912018882	NO	-
5869	ZINC03971585	11207	0.5273641576867835	NO	-
5870	ZINC03593054	9157	0.5273209459912308	NO	-
5871	ZINC01168270	3428	0.5272880972542523	NO	-
5872	ZINC00976987	2370	0.5272839027945435	NO	-
5873	ZINC03971582	11206	0.527282327251707	NO	-
5874	ZINC00976988	2371	0.5272811632909057	NO	-
5875	ZINC04033842	11515	0.5272746899675692	NO	-
5876	ZINC00019333	8	0.5272627247163203	NO	-
5877	ZINC01212149	3553	0.5272600084998753	NO	-
5878	ZINC03857277	10295	0.5272387120092142	NO	-
5879	ZINC00558304	610	0.5272187066931715	NO	-
5880	ZINC03495707	8504	0.5271900877823802	NO	-
5881	ZINC03850585	9621	0.5271838403807894	NO	-
5882	ZINC03495708	8505	0.5271828882513898	NO	-
5883	ZINC01136855	3274	0.5271708236813433	NO	-
5884	ZINC00312185	341	0.5271689543634115	NO	-
5885	ZINC03021344	7070	0.5271616882458823	NO	-
5886	ZINC04317860	12037	0.5271360679486283	NO	-
5887	ZINC00802934	1482	0.5271313867807867	NO	-
5888	ZINC03867963	10796	0.5271076433988555	NO	-
5889	ZINC03609618	9292	0.5270799453526285	NO	-
5890	ZINC03323782	7548	0.5270556012254852	NO	-
5891	ZINC03857276	10294	0.5270455206009609	NO	-
5892	ZINC02761002	6106	0.5270378709427084	NO	-
5893	ZINC03323780	7547	0.5270240393460457	NO	-
5894	ZINC03971587	11208	0.5270137637696214	NO	-
5895	ZINC03579674	9111	0.5270100991882186	NO	-
5896	ZINC00416637	435	0.5269969373913098	NO	-
5897	ZINC00826687	1650	0.5269962132911343	NO	-
5898	ZINC00282741	324	0.5269911073677457	NO	-
5899	ZINC03579676	9112	0.526983464682489	NO	-
5900	ZINC00282739	323	0.5269820820090763	NO	-
5901	ZINC03972874	11251	0.5269650409736687	NO	-
5902	ZINC01027507	2584	0.5269615255703503	NO	-
5903	ZINC02194830	4682	0.5269418036625709	NO	-
5904	ZINC00896265	2059	0.5269286035387265	NO	-
5905	ZINC03429053	8071	0.5269170039040842	NO	-
5906	ZINC02436512	5215	0.5269165951482576	NO	-
5907	ZINC01214313	3558	0.5269146019173092	NO	-
5908	ZINC02347937	4995	0.5269140789076355	NO	-
5909	ZINC01214312	3557	0.5269113687224608	NO	-
5910	ZINC03548315	8904	0.5269034427744118	NO	-
5911	ZINC00896262	2058	0.5269000040735438	NO	-
5912	ZINC01015890	2523	0.5268998696594589	NO	-
5913	ZINC00974382	2360	0.5268808790616928	NO	-
5914	ZINC01212146	3552	0.5268736781058158	NO	-
5915	ZINC02428761	5194	0.5268465216464806	NO	-
5916	ZINC03317658	7522	0.5268271568767343	NO	-
5917	ZINC04121597	11642	0.5268219897643224	NO	-
5918	ZINC02624879	5524	0.5268151338702287	NO	-
5919	ZINC03556265	8964	0.5268094349806499	NO	-
5920	ZINC00826686	1649	0.5268024633498626	NO	-
5921	ZINC00753040	1298	0.5268022506693413	NO	-
5922	ZINC01252091	3612	0.5267995609832085	NO	-
5923	ZINC03889783	10921	0.5267961877868855	NO	-
5924	ZINC00044259	25	0.5267931725017011	NO	-
5925	ZINC00044258	24	0.5267896474216336	NO	-
5926	ZINC01489756	4149	0.5267871064182231	NO	-
5927	ZINC02252156	4826	0.5267866520317307	NO	-
5928	ZINC02956127	6914	0.526781712405127	NO	-
5929	ZINC02419594	5173	0.526773327615085	NO	-
5930	ZINC03485766	8434	0.5267727871530442	NO	-
5931	ZINC00778724	1335	0.5267716305891926	NO	-
5932	ZINC00778723	1334	0.5267644367954155	NO	-
5933	ZINC00683666	1103	0.5267552766167605	NO	-
5934	ZINC04246203	11838	0.5267545951377818	NO	-
5935	ZINC00252339	306	0.5267455841012372	NO	-
5936	ZINC03972870	11249	0.526733858829618	NO	-
5937	ZINC04274830	11911	0.5267230363570992	NO	-
5938	ZINC03850839	9638	0.5267115595696769	NO	-
5939	ZINC03460239	8261	0.5267093123033025	NO	-
5940	ZINC01013350	2512	0.5267025354077581	NO	-
5941	ZINC03460237	8260	0.5266961800620634	NO	-
5942	ZINC03868028	10800	0.5266942306997816	NO	-
5943	ZINC02408356	5147	0.5266885901701416	NO	-
5944	ZINC03858856	10487	0.5266620890580431	NO	-
5945	ZINC02808713	6320	0.5266433458677463	NO	-
5946	ZINC01451448	4045	0.5266428057274258	NO	-
5947	ZINC00652051	963	0.5266403126085053	NO	-
5948	ZINC01116239	3139	0.5266312381954985	NO	-
5949	ZINC03568066	9068	0.5266282692462739	NO	-
5950	ZINC03341634	7635	0.5266048848394328	NO	-
5951	ZINC03619953	9366	0.5265999467754612	NO	-
5952	ZINC03972879	11252	0.5265955573666644	NO	-
5953	ZINC04470467	12394	0.5265955573666644	NO	-
5954	ZINC03868296	10818	0.5265939884707219	NO	-
5955	ZINC03970153	11160	0.5265841524947481	NO	-
5956	ZINC00712419	1170	0.5265783966238088	NO	-
5957	ZINC03579181	9092	0.5265597213560037	NO	-
5958	ZINC01936738	4435	0.5265108156924656	NO	-
5959	ZINC01936737	4434	0.5265095141857731	NO	-
5960	ZINC03970154	11161	0.5265068604939701	NO	-
5961	ZINC02956052	6911	0.5265066930352341	NO	-
5962	ZINC01097090	3035	0.5265039139960215	NO	-
5963	ZINC02288122	4864	0.5265011486525402	NO	-
5964	ZINC02590606	5444	0.526499416999427	NO	-
5965	ZINC02590605	5443	0.5264853408288472	NO	-
5966	ZINC03611379	9324	0.5264801792530927	NO	-
5967	ZINC02956494	6922	0.5264683531939248	NO	-
5968	ZINC03889780	10920	0.5264642210292321	NO	-
5969	ZINC03029918	7099	0.5264640971905612	NO	-
5970	ZINC03972873	11250	0.5264559627773204	NO	-
5971	ZINC03022037	7080	0.5264543115083643	NO	-
5972	ZINC00646448	942	0.5264419819751952	NO	-
5973	ZINC03970135	11157	0.5264269172222055	NO	-
5974	ZINC00646449	943	0.5264245406811324	NO	-
5975	ZINC03368791	7788	0.5264170388832583	NO	-
5976	ZINC03611022	9319	0.5264066122908667	NO	-
5977	ZINC01976868	4509	0.5264003684644187	NO	-
5978	ZINC00855902	1880	0.5263621831757608	NO	-
5979	ZINC03851185	9679	0.5263549561312494	NO	-
5980	ZINC02749346	6086	0.5263508088698016	NO	-
5981	ZINC02799026	6263	0.5263502273443807	NO	-
5982	ZINC02873849	6476	0.5263418893661047	NO	-
5983	ZINC03853670	9946	0.5263083331864788	NO	-
5984	ZINC04362107	12119	0.5262986027005215	NO	-
5985	ZINC03344555	7644	0.5262937354426286	NO	-
5986	ZINC02506158	5391	0.5262919333265673	NO	-
5987	ZINC02712166	5857	0.5262888972099253	NO	-
5988	ZINC02878931	6498	0.5262871005700197	NO	-
5989	ZINC03344550	7641	0.5262761266509778	NO	-
5990	ZINC01451448	4043	0.5262758827509253	NO	-
5991	ZINC00881910	2016	0.5262641586847893	NO	-
5992	ZINC00857234	1922	0.5262559776814859	NO	-
5993	ZINC00208865	220	0.5262464995262792	NO	-
5994	ZINC01496891	4168	0.5262273145181111	NO	-
5995	ZINC00684886	1111	0.5262061412167035	NO	-
5996	ZINC01021954	2552	0.5262054409939306	NO	-
5997	ZINC00857235	1923	0.5262023465688245	NO	-
5998	ZINC01194959	3497	0.5261947923565012	NO	-
5999	ZINC01194957	3496	0.5261544887023899	NO	-
6000	ZINC03853671	9947	0.5261494536935315	NO	-
6001	ZINC01115636	3133	0.5261309199942886	NO	-
6002	ZINC01115634	3132	0.5261124686287552	NO	-
6003	ZINC04039002	11527	0.5261064509172945	NO	-
6004	ZINC00048975	36	0.5260909679720431	NO	-
6005	ZINC01937937	4444	0.526087655224568	NO	-
6006	ZINC00854836	1868	0.5260799906067282	NO	-
6007	ZINC03851597	9694	0.5260798464525328	NO	-
6008	ZINC00854835	1867	0.5260783337882889	NO	-
6009	ZINC03613350	9349	0.5260755419777908	NO	-
6010	ZINC00416312	431	0.5260616806510802	NO	-
6011	ZINC00184337	193	0.5260566321373888	NO	-
6012	ZINC01928579	4429	0.5260557700224376	NO	-
6013	ZINC02497774	5348	0.5260424364206396	NO	-
6014	ZINC03344551	7642	0.5260357205588262	NO	-
6015	ZINC03892674	10988	0.5260210767858391	NO	-
6016	ZINC00184335	192	0.5260181297847927	NO	-
6017	ZINC03892675	10989	0.5260163297994991	NO	-
6018	ZINC00048976	37	0.5260019723181355	NO	-
6019	ZINC03344553	7643	0.5259990779761113	NO	-
6020	ZINC04462976	12296	0.5259857048669846	NO	-
6021	ZINC02374411	5081	0.525983064200701	NO	-
6022	ZINC00814853	1577	0.5259818561413109	NO	-
6023	ZINC00719741	1218	0.5259756199089041	NO	-
6024	ZINC03024382	7093	0.5259611297601803	NO	-
6025	ZINC02918591	6748	0.5259597452064853	NO	-
6026	ZINC03461602	8295	0.5259593204575373	NO	-
6027	ZINC03853625	9929	0.5259559253204444	NO	-
6028	ZINC03974222	11274	0.5259452627025942	NO	-
6029	ZINC02919249	6783	0.525926513163488	NO	-
6030	ZINC02919251	6784	0.5259120960238802	NO	-
6031	ZINC02208996	4715	0.5259079364758165	NO	-
6032	ZINC02209000	4716	0.5259000494351229	NO	-
6033	ZINC03344716	7645	0.5258855340830396	NO	-
6034	ZINC03382944	7851	0.5258840520160352	NO	-
6035	ZINC02299056	4878	0.5258701164026159	NO	-
6036	ZINC04501128	12522	0.5258654731588942	NO	-
6037	ZINC03461608	8296	0.5258550089601433	NO	-
6038	ZINC04381952	12150	0.5258538959769389	NO	-
6039	ZINC03854774	10168	0.5258181363384704	NO	-
6040	ZINC03983625	11362	0.5258029717717774	NO	-
6041	ZINC01748352	4345	0.5257982345289686	NO	-
6042	ZINC04193741	11785	0.5257795622577448	NO	-
6043	ZINC03452391	8176	0.5257793395721843	NO	-
6044	ZINC03544860	8889	0.52577505709604	NO	-
6045	ZINC01748356	4346	0.5257732397723575	NO	-
6046	ZINC04340222	12072	0.5257707448418463	NO	-
6047	ZINC01404983	3884	0.5257586140001855	NO	-
6048	ZINC03853626	9930	0.5257557618144039	NO	-
6049	ZINC00856102	1885	0.5257433647887443	NO	-
6050	ZINC03867963	10795	0.5257412997109977	NO	-
6051	ZINC03592497	9154	0.5257212975213834	NO	-
6052	ZINC02918584	6745	0.5257080285884913	NO	-
6053	ZINC01624576	4316	0.5257044665586018	NO	-
6054	ZINC03021245	7069	0.5256891102637604	NO	-
6055	ZINC03889772	10919	0.5256730055202792	NO	-
6056	ZINC01074918	2959	0.5256709318545864	NO	-
6057	ZINC04518521	12571	0.5256703936807856	NO	-
6058	ZINC00070101	60	0.5256666612747585	NO	-
6059	ZINC02356688	5033	0.5256652808123526	NO	-
6060	ZINC03983283	11343	0.5256559207321542	NO	-
6061	ZINC03854706	10160	0.5256352928637977	NO	-
6062	ZINC00703553	1139	0.5256301495599249	NO	-
6063	ZINC02871337	6460	0.5256300758672928	NO	-
6064	ZINC03868568	10841	0.5256300689235678	NO	-
6065	ZINC04156760	11696	0.5256270637974527	NO	-
6066	ZINC03179360	7192	0.5256240203472552	NO	-
6067	ZINC01982345	4547	0.5256067328421326	NO	-
6068	ZINC02777011	6137	0.5256062609721942	NO	-
6069	ZINC03232831	7289	0.5255998696692419	NO	-
6070	ZINC00703554	1140	0.525592555818576	NO	-
6071	ZINC03637599	9412	0.5255888138227568	NO	-
6072	ZINC00791171	1412	0.5255881679121623	NO	-
6073	ZINC03852462	9730	0.525573700831728	NO	-
6074	ZINC04224231	11804	0.525573587419745	NO	-
6075	ZINC00949737	2271	0.5255554835250791	NO	-
6076	ZINC03855196	10196	0.5255487369398277	NO	-
6077	ZINC00949738	2272	0.5255439233718979	NO	-
6078	ZINC03563599	9023	0.5255367980644479	NO	-
6079	ZINC03563601	9024	0.5255340741829585	NO	-
6080	ZINC03983349	11346	0.5255335171008623	NO	-
6081	ZINC00097308	102	0.5254969943640647	NO	-
6082	ZINC00188293	200	0.525484674351267	NO	-
6083	ZINC04365402	12121	0.5254745539118093	NO	-
6084	ZINC00410518	417	0.525474544885697	NO	-
6085	ZINC00097313	103	0.525468927067045	NO	-
6086	ZINC03974308	11275	0.5254617690819277	NO	-
6087	ZINC04469967	12380	0.5254617690819277	NO	-
6088	ZINC03531816	8815	0.5254498552738089	NO	-
6089	ZINC02284644	4860	0.5254264327309283	NO	-
6090	ZINC00646475	945	0.5254245134906562	NO	-
6091	ZINC00646474	944	0.5254105209394376	NO	-
6092	ZINC01940683	4475	0.525404280393306	NO	-
6093	ZINC00986286	2419	0.5253981248650488	NO	-
6094	ZINC02730779	6043	0.5253930082730623	NO	-
6095	ZINC03227448	7279	0.525388112182488	NO	-
6096	ZINC00389207	396	0.525387403158802	NO	-
6097	ZINC03987794	11393	0.5253858359281097	NO	-
6098	ZINC03854707	10161	0.5253847573139232	NO	-
6099	ZINC03402627	7946	0.5253825890054927	NO	-
6100	ZINC00879335	2002	0.5253787232495246	NO	-
6101	ZINC03983286	11344	0.525377855827518	NO	-
6102	ZINC00070096	59	0.5253651137736569	NO	-
6103	ZINC01069577	2886	0.5253497156254483	NO	-
6104	ZINC00997377	2471	0.5253467573564169	NO	-
6105	ZINC02947417	6876	0.5253461199882412	NO	-
6106	ZINC00604166	716	0.5253454564114931	NO	-
6107	ZINC03645824	9418	0.5253343466615211	NO	-
6108	ZINC03562750	9010	0.5253313077924645	NO	-
6109	ZINC02947418	6877	0.5253269788548075	NO	-
6110	ZINC00879331	2001	0.5253259176085777	NO	-
6111	ZINC00675384	1053	0.5253015246375605	NO	-
6112	ZINC02956522	6930	0.5252930849889456	NO	-
6113	ZINC02918587	6746	0.5252920812242884	NO	-
6114	ZINC02918589	6747	0.5252773902535531	NO	-
6115	ZINC00382586	387	0.5252753584657829	NO	-
6116	ZINC00389208	397	0.525273028501437	NO	-
6117	ZINC00382585	386	0.5252725346447232	NO	-
6118	ZINC03375608	7826	0.5252289447053202	NO	-
6119	ZINC04240924	11824	0.5251792812177698	NO	-
6120	ZINC03297752	7471	0.5251757613604402	NO	-
6121	ZINC03859335	10533	0.525164277919413	NO	-
6122	ZINC02714320	5910	0.5251611690233303	NO	-
6123	ZINC03854638	10140	0.5251002141183511	NO	-
6124	ZINC01194102	3494	0.5250971795881925	NO	-
6125	ZINC01194100	3493	0.5250835511731599	NO	-
6126	ZINC01360588	3739	0.5250771501049123	NO	-
6127	ZINC00301810	329	0.5250764898871964	NO	-
6128	ZINC00712877	1174	0.5250721122077046	NO	-
6129	ZINC00301807	328	0.525070490775164	NO	-
6130	ZINC00623071	753	0.5250020859289617	NO	-
6131	ZINC01122768	3169	0.5249984623812934	NO	-
6132	ZINC01122770	3170	0.5249886170481929	NO	-
6133	ZINC00570530	637	0.5249662048393328	NO	-
6134	ZINC03859200	10526	0.5249631108576102	NO	-
6135	ZINC03852755	9750	0.5249545510965049	NO	-
6136	ZINC03857880	10376	0.524954054287136	NO	-
6137	ZINC04460726	12282	0.524954054287136	NO	-
6138	ZINC04469578	12376	0.5249447184189969	NO	-
6139	ZINC00452038	503	0.5249366689458589	NO	-
6140	ZINC04157970	11718	0.5249328782813971	NO	-
6141	ZINC01937859	4437	0.5249261982472018	NO	-
6142	ZINC02712167	5858	0.5249137350095199	NO	-
6143	ZINC00264684	314	0.5249133496214705	NO	-
6144	ZINC01227186	3580	0.5249075228983134	NO	-
6145	ZINC00632665	827	0.5248857039596697	NO	-
6146	ZINC04179111	11762	0.5248773210122137	NO	-
6147	ZINC03858761	10479	0.5248149067474618	NO	-
6148	ZINC03026002	7096	0.5248111964666331	NO	-
6149	ZINC00869167	1962	0.5248066844690482	NO	-
6150	ZINC02449977	5244	0.5247985832635582	NO	-
6151	ZINC00957829	2322	0.5247837114923508	NO	-
6152	ZINC03495790	8507	0.5247738247229237	NO	-
6153	ZINC03563565	9021	0.5247734235670397	NO	-
6154	ZINC04225722	11815	0.5247634840660789	NO	-
6155	ZINC02409023	5148	0.5247451198043711	NO	-
6156	ZINC03858760	10478	0.5247434483403455	NO	-
6157	ZINC03993028	11423	0.5247430992608627	NO	-
6158	ZINC02914474	6597	0.5247256567398093	NO	-
6159	ZINC03969799	11116	0.5247247035290539	NO	-
6160	ZINC03851115	9670	0.5247222197303543	NO	-
6161	ZINC02914472	6596	0.5247192448058641	NO	-
6162	ZINC04499833	12517	0.5247089744659137	NO	-
6163	ZINC01072096	2906	0.5247087447221279	NO	-
6164	ZINC03406578	7968	0.5246849516924815	NO	-
6165	ZINC03558494	8977	0.5246809390374659	NO	-
6166	ZINC02449978	5245	0.524672695214237	NO	-
6167	ZINC03853710	9963	0.5246700799676718	NO	-
6168	ZINC02328165	4937	0.5246672274372314	NO	-
6169	ZINC01227187	3581	0.5246628357330763	NO	-
6170	ZINC03983020	11338	0.5246574953490328	NO	-
6171	ZINC00857170	1910	0.5246553614571523	NO	-
6172	ZINC01033126	2629	0.5246507438558252	NO	-
6173	ZINC01389370	3818	0.5246501647541791	NO	-
6174	ZINC03852476	9734	0.5246292855013025	NO	-
6175	ZINC00632667	828	0.5246193199150455	NO	-
6176	ZINC03855175	10195	0.5246062175302455	NO	-
6177	ZINC01072094	2905	0.5246057849307104	NO	-
6178	ZINC03853711	9964	0.5246004155227628	NO	-
6179	ZINC03852465	9731	0.5245879470949661	NO	-
6180	ZINC00857171	1911	0.5245762675716837	NO	-
6181	ZINC03993027	11422	0.524572222054664	NO	-
6182	ZINC03853054	9801	0.5245502362666196	NO	-
6183	ZINC03522932	8749	0.5245424961516255	NO	-
6184	ZINC00846461	1803	0.5245303026120024	NO	-
6185	ZINC02718962	5987	0.5245222108071458	NO	-
6186	ZINC02718962	5988	0.5245222108071458	NO	-
6187	ZINC04317483	12031	0.5245196593753525	NO	-
6188	ZINC00026580	15	0.5245098529647365	NO	-
6189	ZINC02718963	5990	0.5244851489872617	NO	-
6190	ZINC02718963	5991	0.5244851489872617	NO	-
6191	ZINC02210420	4725	0.5244677468513848	NO	-
6192	ZINC02904738	6534	0.5244605765052714	NO	-
6193	ZINC03859932	10644	0.5244483595909935	NO	-
6194	ZINC00590004	671	0.5244431532959157	NO	-
6195	ZINC01519350	4276	0.5244341498124746	NO	-
6196	ZINC02856839	6403	0.524430806178229	NO	-
6197	ZINC02210422	4726	0.5244203352024795	NO	-
6198	ZINC02808500	6315	0.5244098787423882	NO	-
6199	ZINC01048264	2772	0.5243922712313819	NO	-
6200	ZINC00815724	1596	0.5243865184288901	NO	-
6201	ZINC00890078	2042	0.5243767780298946	NO	-
6202	ZINC03460303	8266	0.5243648819541322	NO	-
6203	ZINC00354031	360	0.5243549984464652	NO	-
6204	ZINC03460305	8267	0.5243544260119354	NO	-
6205	ZINC00846460	1799	0.5243146125187479	NO	-
6206	ZINC03854474	10089	0.5242696935382383	NO	-
6207	ZINC03853192	9825	0.5242646322149489	NO	-
6208	ZINC01771875	4355	0.5242619258449216	NO	-
6209	ZINC03853053	9800	0.5242569217196739	NO	-
6210	ZINC01771872	4354	0.5242550540158085	NO	-
6211	ZINC02799953	6268	0.5242444480431685	NO	-
6212	ZINC02628891	5567	0.5242303561702519	NO	-
6213	ZINC02714347	5911	0.5242230261819204	NO	-
6214	ZINC03972091	11224	0.5242213023475429	NO	-
6215	ZINC00854174	1864	0.5242190336576981	NO	-
6216	ZINC00389210	399	0.5242112658416678	NO	-
6217	ZINC04443304	12256	0.5242026746531099	NO	-
6218	ZINC03852473	9733	0.5242021401477449	NO	-
6219	ZINC02799952	6267	0.524198391575718	NO	-
6220	ZINC00389209	398	0.5241932865520709	NO	-
6221	ZINC00851728	1853	0.5241917554813177	NO	-
6222	ZINC01027259	2583	0.5241895535628183	NO	-
6223	ZINC03434947	8096	0.5241844399176983	NO	-
6224	ZINC01072186	2908	0.5241822419846016	NO	-
6225	ZINC03434944	8095	0.5241817618698472	NO	-
6226	ZINC04288240	11956	0.5241755232475183	NO	-
6227	ZINC00789910	1403	0.52416836057728	NO	-
6228	ZINC03610474	9303	0.5241671477707786	NO	-
6229	ZINC01072184	2907	0.524165942794286	NO	-
6230	ZINC00309355	335	0.5241622807467898	NO	-
6231	ZINC00940741	2205	0.5241598299921235	NO	-
6232	ZINC01276563	3642	0.524156531158418	NO	-
6233	ZINC00940742	2206	0.5241513962190475	NO	-
6234	ZINC04134963	11656	0.524139518791057	NO	-
6235	ZINC02192786	4676	0.524125717518252	NO	-
6236	ZINC01059848	2851	0.5240929458078685	NO	-
6237	ZINC00662326	991	0.5240740573328683	NO	-
6238	ZINC03610473	9302	0.5240706784739094	NO	-
6239	ZINC01454991	4068	0.5240662382662824	NO	-
6240	ZINC03862114	10664	0.524060639681675	NO	-
6241	ZINC03853037	9797	0.5240553746249137	NO	-
6242	ZINC00662329	992	0.5240499044736483	NO	-
6243	ZINC01373421	3779	0.5240333102038087	NO	-
6244	ZINC02753942	6094	0.5240216265590052	NO	-
6245	ZINC03853649	9936	0.5240081563796765	NO	-
6246	ZINC00896171	2055	0.523988163974604	NO	-
6247	ZINC02960739	6955	0.5239739791377912	NO	-
6248	ZINC03857494	10325	0.5239467452513749	NO	-
6249	ZINC01200628	3518	0.523941161092908	NO	-
6250	ZINC03579741	9117	0.5239363780266115	NO	-
6251	ZINC03853650	9937	0.5239276072214323	NO	-
6252	ZINC03579743	9118	0.523924344717688	NO	-
6253	ZINC03851597	9693	0.523906258687883	NO	-
6254	ZINC01467369	4111	0.5239038984090715	NO	-
6255	ZINC01454992	4069	0.523900754666407	NO	-
6256	ZINC03858945	10505	0.5238945149120849	NO	-
6257	ZINC00719741	1219	0.5238860471216079	NO	-
6258	ZINC01467368	4110	0.523883326082691	NO	-
6259	ZINC00656799	979	0.5238710372487605	NO	-
6260	ZINC01079988	2995	0.5238594988268357	NO	-
6261	ZINC00656804	980	0.5238581397992957	NO	-
6262	ZINC03972089	11223	0.5238380866927206	NO	-
6263	ZINC03008323	7050	0.5238325797548824	NO	-
6264	ZINC03411806	7995	0.5238234243653442	NO	-
6265	ZINC01289461	3651	0.5238054065040478	NO	-
6266	ZINC04478276	12407	0.5238036852250249	NO	-
6267	ZINC04117292	11631	0.5237923691125103	NO	-
6268	ZINC03859810	10626	0.5237833189217979	NO	-
6269	ZINC04598214	12581	0.5237484630530657	NO	-
6270	ZINC00118916	136	0.523728948206854	NO	-
6271	ZINC02859639	6414	0.5237241962474409	NO	-
6272	ZINC03366797	7740	0.5237088605563548	NO	-
6273	ZINC04107392	11617	0.5237069040668356	NO	-
6274	ZINC00949691	2262	0.523698773529772	NO	-
6275	ZINC00949692	2263	0.5236872991933712	NO	-
6276	ZINC03554107	8940	0.5236844707138432	NO	-
6277	ZINC04325446	12048	0.5236786794409763	NO	-
6278	ZINC02859640	6415	0.5236558698265547	NO	-
6279	ZINC03853191	9824	0.5236497497465682	NO	-
6280	ZINC00637089	850	0.5236229463619505	NO	-
6281	ZINC04385433	12155	0.5236187540711551	NO	-
6282	ZINC01324210	3687	0.5236171688498672	NO	-
6283	ZINC03224068	7270	0.5236073267500162	NO	-
6284	ZINC00637087	849	0.5236061864319288	NO	-
6285	ZINC03852852	9760	0.5235829368249558	NO	-
6286	ZINC00851727	1852	0.5235812852553339	NO	-
6287	ZINC03814783	122	0.5235779793145978	YES	9
6288	ZINC02284812	4862	0.5235588476717361	NO	-
6289	ZINC00952672	2295	0.5235578472926424	NO	-
6290	ZINC01044018	2748	0.523551340753514	NO	-
6291	ZINC00662742	996	0.5235504367207813	NO	-
6292	ZINC02425413	5187	0.5235384580878417	NO	-
6293	ZINC02571261	5429	0.523520201157959	NO	-
6294	ZINC02425412	5186	0.5234947756900836	NO	-
6295	ZINC03645861	9423	0.5234931450770137	NO	-
6296	ZINC03859711	10619	0.5234892132379164	NO	-
6297	ZINC03351403	7682	0.5234860834170041	NO	-
6298	ZINC03351405	7683	0.5234773986891246	NO	-
6299	ZINC01360598	3741	0.5234710411132872	NO	-
6300	ZINC03891027	10970	0.5234686572279625	NO	-
6301	ZINC04278008	11928	0.5234669798096214	NO	-
6302	ZINC03891026	10969	0.5234650308527996	NO	-
6303	ZINC03969173	11093	0.523455781756993	NO	-
6304	ZINC03645856	9421	0.5234455287373827	NO	-
6305	ZINC03546978	8895	0.5234210584605956	NO	-
6306	ZINC02457135	5262	0.5234051791134888	NO	-
6307	ZINC01513956	4248	0.523400196613098	NO	-
6308	ZINC03979752	11311	0.5233877336428526	NO	-
6309	ZINC04470054	12383	0.5233877336428526	NO	-
6310	ZINC00796280	1443	0.5233843926042	NO	-
6311	ZINC02616718	5463	0.5233812717463132	NO	-
6312	ZINC04441535	12245	0.5233615237395554	NO	-
6313	ZINC03854634	10139	0.5233417892128542	NO	-
6314	ZINC00977296	2373	0.5233226902818403	NO	-
6315	ZINC03853342	9853	0.5233039493632834	NO	-
6316	ZINC02685306	5769	0.5233023520183343	NO	-
6317	ZINC01198854	3512	0.5232884776804386	NO	-
6318	ZINC00977295	2372	0.523283606063942	NO	-
6319	ZINC02736111	6063	0.5232746431530759	NO	-
6320	ZINC03857493	10324	0.523256311652147	NO	-
6321	ZINC04427114	12227	0.5232358350006879	NO	-
6322	ZINC02644478	5635	0.5232005713628312	NO	-
6323	ZINC01048265	2773	0.5231945128677224	NO	-
6324	ZINC03450041	8166	0.5231902715517809	NO	-
6325	ZINC03889384	10903	0.5231684395771359	NO	-
6326	ZINC03507320	8672	0.5231653504666065	NO	-
6327	ZINC03859456	10555	0.5231646687892941	NO	-
6328	ZINC04275997	11922	0.5231614492933568	NO	-
6329	ZINC01010652	2509	0.5231418418399458	NO	-
6330	ZINC03502288	8626	0.5231314601033332	NO	-
6331	ZINC00818299	1602	0.5231294939107906	NO	-
6332	ZINC03853070	9803	0.5231167252866835	NO	-
6333	ZINC01264766	3626	0.5231114044219755	NO	-
6334	ZINC03859563	10570	0.5231059995144942	NO	-
6335	ZINC03983644	11366	0.5231035939105046	NO	-
6336	ZINC01451448	4044	0.5231013660600998	NO	-
6337	ZINC00818298	1601	0.5231003840790699	NO	-
6338	ZINC01027252	2582	0.5230777903687521	NO	-
6339	ZINC03859455	10554	0.523057191296301	NO	-
6340	ZINC02927601	6822	0.5230533702275408	NO	-
6341	ZINC00386371	395	0.5230529305314995	NO	-
6342	ZINC01937938	4445	0.5230440554919429	NO	-
6343	ZINC01058011	2837	0.5230375296764619	NO	-
6344	ZINC01447509	4016	0.5230351666114933	NO	-
6345	ZINC01162377	3392	0.5230191117471146	NO	-
6346	ZINC00006662	36	0.522983475174667	YES	7
6347	ZINC03859078	10517	0.5229517219874121	NO	-
6348	ZINC02927632	6824	0.5229432783179888	NO	-
6349	ZINC04240468	11823	0.5229418610437159	NO	-
6350	ZINC01989630	4573	0.5228904841262324	NO	-
6351	ZINC00217045	228	0.5228521382039039	NO	-
6352	ZINC02284812	4861	0.5228489700267425	NO	-
6353	ZINC02973130	6990	0.5228151725167027	NO	-
6354	ZINC03979752	11310	0.5228002986130353	NO	-
6355	ZINC04470054	12382	0.5228002986130353	NO	-
6356	ZINC01110133	3092	0.5227944326094671	NO	-
6357	ZINC03854505	10100	0.5227727378618059	NO	-
6358	ZINC02225721	4775	0.5227657949144855	NO	-
6359	ZINC03851115	9671	0.522763054551611	NO	-
6360	ZINC02225722	4776	0.522751029839004	NO	-
6361	ZINC03854560	10113	0.5227490894065387	NO	-
6362	ZINC03858483	10456	0.5227455994776201	NO	-
6363	ZINC01074147	2950	0.5227324584029364	NO	-
6364	ZINC03867207	10723	0.5227219417357272	NO	-
6365	ZINC00638812	866	0.5227192810372404	NO	-
6366	ZINC00784465	1389	0.522718296965428	NO	-
6367	ZINC03858484	10457	0.5227057095595073	NO	-
6368	ZINC00512958	546	0.5227024224503486	NO	-
6369	ZINC03858460	10450	0.5226920955145434	NO	-
6370	ZINC02808739	6321	0.5226806093016761	NO	-
6371	ZINC00578693	643	0.5226679498128272	NO	-
6372	ZINC03857436	10316	0.5226580980325503	NO	-
6373	ZINC01389370	3819	0.5226540536978609	NO	-
6374	ZINC03891693	10980	0.522647585009876	NO	-
6375	ZINC01424233	3917	0.5226290478946647	NO	-
6376	ZINC00586567	660	0.5226205521200701	NO	-
6377	ZINC03854504	10099	0.5226189830039366	NO	-
6378	ZINC02997817	7035	0.5225929954395608	NO	-
6379	ZINC02914503	6609	0.5225874015246281	NO	-
6380	ZINC02800457	6276	0.5225618521012834	NO	-
6381	ZINC02914502	6608	0.5225566719468839	NO	-
6382	ZINC00668382	1017	0.522545119139725	NO	-
6383	ZINC03801048	149	0.522536646241085	YES	14
6384	ZINC00842540	1760	0.52252440749073	NO	-
6385	ZINC00842539	1759	0.5225242518562715	NO	-
6386	ZINC01030269	2604	0.5225193077318865	NO	-
6387	ZINC03419886	8023	0.5225166433266037	NO	-
6388	ZINC00784763	1394	0.5225049583565804	NO	-
6389	ZINC02627855	5554	0.5224913842338522	NO	-
6390	ZINC01822100	4386	0.5224831233602131	NO	-
6391	ZINC01078312	2979	0.52247878592335	NO	-
6392	ZINC02999285	7037	0.5224733274762727	NO	-
6393	ZINC03854559	10112	0.5224680919044468	NO	-
6394	ZINC03571210	9073	0.5224638681208369	NO	-
6395	ZINC02964170	6962	0.522463008241663	NO	-
6396	ZINC02343979	4979	0.5224584827746686	NO	-
6397	ZINC03983643	11365	0.522456164474521	NO	-
6398	ZINC01451096	4037	0.5224423165480039	NO	-
6399	ZINC03858459	10449	0.5224399124120055	NO	-
6400	ZINC03672776	9456	0.5224224541915276	NO	-
6401	ZINC02960353	6952	0.5224000723053629	NO	-
6402	ZINC00852309	1858	0.5223927702066347	NO	-
6403	ZINC01047525	2764	0.5223863770985863	NO	-
6404	ZINC04137667	11664	0.5223849733910396	NO	-
6405	ZINC04379310	12140	0.5223775594794984	NO	-
6406	ZINC00814841	1574	0.5223753676040931	NO	-
6407	ZINC03526246	8778	0.5223704805647047	NO	-
6408	ZINC02500076	5362	0.5223596102982506	NO	-
6409	ZINC04032865	11503	0.5223560326054215	NO	-
6410	ZINC01982322	4544	0.5223555771328098	NO	-
6411	ZINC03850927	9650	0.5223541205469304	NO	-
6412	ZINC02793344	6217	0.5223515068463024	NO	-
6413	ZINC02793345	6218	0.5223467184022892	NO	-
6414	ZINC00670781	1032	0.5223350721445538	NO	-
6415	ZINC03331979	7587	0.5223263515743741	NO	-
6416	ZINC02236614	4799	0.522283125291656	NO	-
6417	ZINC01423683	3916	0.5222682206119004	NO	-
6418	ZINC03850839	9639	0.5222622394726102	NO	-
6419	ZINC03853926	10015	0.5222562574069786	NO	-
6420	ZINC00309779	338	0.522233576506787	NO	-
6421	ZINC04288240	11955	0.5222300422275986	NO	-
6422	ZINC03852962	9774	0.5222129041276551	NO	-
6423	ZINC03983294	11345	0.5222041577153845	NO	-
6424	ZINC03504193	8638	0.5221896220681073	NO	-
6425	ZINC03853483	9892	0.5221875073832913	NO	-
6426	ZINC03852963	9775	0.5221776156871871	NO	-
6427	ZINC01451095	4034	0.5221517886988218	NO	-
6428	ZINC01390471	3826	0.5221387737875814	NO	-
6429	ZINC00905569	2094	0.5221343692798681	NO	-
6430	ZINC04253252	11878	0.5221327848006639	NO	-
6431	ZINC01390470	3825	0.5221312793208442	NO	-
6432	ZINC00827305	1667	0.5221246363200651	NO	-
6433	ZINC00827304	1666	0.5221216209259042	NO	-
6434	ZINC03549989	8916	0.5221139897788111	NO	-
6435	ZINC03853484	9893	0.522112175179328	NO	-
6436	ZINC00807037	1518	0.5221110605756997	NO	-
6437	ZINC03853925	10014	0.5221094583177727	NO	-
6438	ZINC00934390	2159	0.5221079439000091	NO	-
6439	ZINC00856087	1884	0.5220949219510705	NO	-
6440	ZINC00993634	2457	0.5220912647622189	NO	-
6441	ZINC01937924	4439	0.5220906967383175	NO	-
6442	ZINC03451179	8171	0.5220853062391746	NO	-
6443	ZINC00807038	1519	0.5220808086288907	NO	-
6444	ZINC02957835	6947	0.5220657728106322	NO	-
6445	ZINC03857435	10315	0.5220650955797667	NO	-
6446	ZINC00814336	1572	0.5220404517093035	NO	-
6447	ZINC04484644	12429	0.5220378559081165	NO	-
6448	ZINC03483301	8426	0.522026198548678	NO	-
6449	ZINC03973900	11271	0.5220216103549324	NO	-
6450	ZINC03517198	8728	0.5220091803246373	NO	-
6451	ZINC00309776	337	0.52199761327534	NO	-
6452	ZINC01468185	4119	0.5219860355854054	NO	-
6453	ZINC03325139	7553	0.5219803614958665	NO	-
6454	ZINC03357088	7703	0.5219799472217774	NO	-
6455	ZINC00945180	2240	0.521928377460595	NO	-
6456	ZINC00784764	1395	0.5219176011806389	NO	-
6457	ZINC03313538	7509	0.5219145520974217	NO	-
6458	ZINC02917168	6693	0.5218991969707756	NO	-
6459	ZINC02169988	4659	0.5218962116054146	NO	-
6460	ZINC01057797	2834	0.5218836082443999	NO	-
6461	ZINC00818369	1607	0.5218769363156345	NO	-
6462	ZINC03449812	8159	0.5218708102536057	NO	-
6463	ZINC04394516	12169	0.521852445676172	NO	-
6464	ZINC03610512	9307	0.5218371503304591	NO	-
6465	ZINC03889399	10904	0.5218103502933904	NO	-
6466	ZINC03449809	8158	0.5218025703956924	NO	-
6467	ZINC03325142	7554	0.5217777353057862	NO	-
6468	ZINC00592918	688	0.5217747008318148	NO	-
6469	ZINC02970166	6975	0.5217729290299157	NO	-
6470	ZINC02915354	6640	0.5217705307577297	NO	-
6471	ZINC02915353	6639	0.5217660971224981	NO	-
6472	ZINC03889400	10905	0.5217577524264931	NO	-
6473	ZINC04157970	11717	0.5217559430639593	NO	-
6474	ZINC03971568	11204	0.5217485383443753	NO	-
6475	ZINC01451096	4039	0.5217448075950345	NO	-
6476	ZINC01045791	2753	0.5217440830849324	NO	-
6477	ZINC03973902	11272	0.5217251248385455	NO	-
6478	ZINC03610510	9306	0.5217075113551775	NO	-
6479	ZINC02500078	5363	0.5216864060489919	NO	-
6480	ZINC02808701	6319	0.5216799609298733	NO	-
6481	ZINC00846461	1805	0.5216635011557677	NO	-
6482	ZINC02500080	5364	0.5216621572433225	NO	-
6483	ZINC03857878	10375	0.5216422770325726	NO	-
6484	ZINC01192664	3490	0.5216312255067329	NO	-
6485	ZINC01050062	2783	0.5216172916535727	NO	-
6486	ZINC03971571	11205	0.5216007214023383	NO	-
6487	ZINC02209448	4724	0.5215932394300057	NO	-
6488	ZINC02225198	4774	0.5215901220015761	NO	-
6489	ZINC01122584	3167	0.521584527978259	NO	-
6490	ZINC00193519	205	0.5215801476948396	NO	-
6491	ZINC01155205	3352	0.5215775848547876	NO	-
6492	ZINC01913356	4416	0.5215680037197581	NO	-
6493	ZINC04001324	11459	0.5215672985884341	NO	-
6494	ZINC03029921	7100	0.5215658643225946	NO	-
6495	ZINC00993633	2456	0.5215568602325283	NO	-
6496	ZINC04381952	12149	0.5215431683874662	NO	-
6497	ZINC03408033	7973	0.5215328212852816	NO	-
6498	ZINC03814518	210	0.5215196327163693	YES	43
6499	ZINC01183712	3468	0.5214920465482642	NO	-
6500	ZINC00044256	23	0.5214849011669136	NO	-
6501	ZINC04499836	12518	0.5214407706806331	NO	-
6502	ZINC01938123	4460	0.5214350355924763	NO	-
6503	ZINC01430392	3956	0.5214225426818745	NO	-
6504	ZINC02723851	6021	0.5214075171965498	NO	-
6505	ZINC00222516	279	0.5214055506089121	NO	-
6506	ZINC02370750	5070	0.5214054097135671	NO	-
6507	ZINC02649537	5669	0.5214027989951023	NO	-
6508	ZINC01332351	3701	0.5214027074030372	NO	-
6509	ZINC00222512	278	0.521395134123176	NO	-
6510	ZINC01425938	3924	0.5213914185356573	NO	-
6511	ZINC00804231	1488	0.5213887299500977	NO	-
6512	ZINC02649536	5668	0.5213788068117738	NO	-
6513	ZINC03854486	10091	0.5213517057220222	NO	-
6514	ZINC03043451	7128	0.5213279982948718	NO	-
6515	ZINC03858887	10495	0.5213238948459554	NO	-
6516	ZINC03986393	11381	0.5213152335308345	NO	-
6517	ZINC00537114	582	0.5212904369811332	NO	-
6518	ZINC01794868	4371	0.5212802882401664	NO	-
6519	ZINC01794867	4370	0.5212785517536995	NO	-
6520	ZINC03853820	9991	0.5212776985026771	NO	-
6521	ZINC02630155	5576	0.5212735383329259	NO	-
6522	ZINC03867521	10760	0.52126133242912	NO	-
6523	ZINC03851046	9661	0.521219162924097	NO	-
6524	ZINC03971250	11193	0.5212113461312903	NO	-
6525	ZINC00933980	2158	0.5211969938116239	NO	-
6526	ZINC03600496	9223	0.5211949086382748	NO	-
6527	ZINC00216859	226	0.5211897766345714	NO	-
6528	ZINC03600498	9224	0.5211819244039257	NO	-
6529	ZINC02370748	5069	0.5211683117502942	NO	-
6530	ZINC03534242	8841	0.5211563677854517	NO	-
6531	ZINC00818372	1608	0.5211418515624403	NO	-
6532	ZINC00706648	1157	0.5211387628028519	NO	-
6533	ZINC01115158	3127	0.5211364095868987	NO	-
6534	ZINC00846460	1801	0.5211303621684319	NO	-
6535	ZINC01989609	4561	0.5211243133374192	NO	-
6536	ZINC03854775	10169	0.5211173463009876	NO	-
6537	ZINC02244370	4821	0.5211068324864795	NO	-
6538	ZINC03851855	9711	0.5210988565566285	NO	-
6539	ZINC04465267	12324	0.5210988565566285	NO	-
6540	ZINC03534245	8842	0.521092598545386	NO	-
6541	ZINC01923359	4419	0.5210873460436634	NO	-
6542	ZINC01451095	4036	0.5210823513320743	NO	-
6543	ZINC03610425	9295	0.521076670204076	NO	-
6544	ZINC02201491	4705	0.5210751586690076	NO	-
6545	ZINC03610424	9294	0.5210716967089976	NO	-
6546	ZINC03851044	9660	0.5210645427543994	NO	-
6547	ZINC03853614	9926	0.521039530309573	NO	-
6548	ZINC02201489	4704	0.5210317447093188	NO	-
6549	ZINC03853048	9798	0.5210291328635634	NO	-
6550	ZINC02656249	5710	0.5210228715879358	NO	-
6551	ZINC00846460	1802	0.5210169902115849	NO	-
6552	ZINC03326318	7564	0.5210157394718262	NO	-
6553	ZINC01451096	4038	0.5210131078604123	NO	-
6554	ZINC03858317	10423	0.5210125696757952	NO	-
6555	ZINC03415321	8001	0.5209947209272456	NO	-
6556	ZINC00952207	2289	0.5209896244599975	NO	-
6557	ZINC03866802	10702	0.5209867484792667	NO	-
6558	ZINC04407433	12192	0.5209857604390583	NO	-
6559	ZINC00952208	2290	0.5209799033706535	NO	-
6560	ZINC04317735	12033	0.5209691182146255	NO	-
6561	ZINC01218438	3566	0.5209596411411379	NO	-
6562	ZINC02849593	6385	0.5209449559634545	NO	-
6563	ZINC01025415	2570	0.5209259011224766	NO	-
6564	ZINC03322830	7546	0.5209214365315821	NO	-
6565	ZINC04389117	12160	0.520920614127586	NO	-
6566	ZINC02849594	6386	0.5208997586976941	NO	-
6567	ZINC02956513	6928	0.5208898790674753	NO	-
6568	ZINC03594152	9170	0.5208654424730315	NO	-
6569	ZINC01236720	3595	0.5208417545218469	NO	-
6570	ZINC01236717	3594	0.5208360884574146	NO	-
6571	ZINC02629478	5572	0.520831740458434	NO	-
6572	ZINC03862847	10673	0.520821120145321	NO	-
6573	ZINC00104716	112	0.520821030703934	NO	-
6574	ZINC00834770	1713	0.5208142006408637	NO	-
6575	ZINC01211952	3547	0.5208033317978972	NO	-
6576	ZINC03970037	11147	0.5208025362479386	NO	-
6577	ZINC03853262	9839	0.5208019725988952	NO	-
6578	ZINC01515718	4258	0.5207935166348854	NO	-
6579	ZINC00796280	1444	0.5207745164732611	NO	-
6580	ZINC03858316	10422	0.5207719497518353	NO	-
6581	ZINC00851730	1855	0.5207652917368671	NO	-
6582	ZINC03862846	10672	0.5207630786483878	NO	-
6583	ZINC02626962	5544	0.5207594771861703	NO	-
6584	ZINC03579810	9127	0.5207433551654939	NO	-
6585	ZINC04518490	12568	0.5207374913547176	NO	-
6586	ZINC03853049	9799	0.5207333001963447	NO	-
6587	ZINC00851729	1854	0.5207246558104528	NO	-
6588	ZINC03594150	9169	0.5207186195405339	NO	-
6589	ZINC03579812	9128	0.5207117986529047	NO	-
6590	ZINC03969697	11115	0.5207091215286025	NO	-
6591	ZINC04470256	12385	0.5207091215286025	NO	-
6592	ZINC03853261	9838	0.5206883792822247	NO	-
6593	ZINC01989629	4572	0.5206784634406845	NO	-
6594	ZINC01982301	4536	0.5206661141466609	NO	-
6595	ZINC04000969	11449	0.5206645618571014	NO	-
6596	ZINC01937925	4440	0.5206543890791367	NO	-
6597	ZINC03869143	10860	0.5206421135321444	NO	-
6598	ZINC03859906	10640	0.5206410226380299	NO	-
6599	ZINC03851852	9710	0.5206135919446833	NO	-
6600	ZINC01068234	2878	0.5206101973132609	NO	-
6601	ZINC03853703	9962	0.520603503457728	NO	-
6602	ZINC00780614	1362	0.5205983406082221	NO	-
6603	ZINC03853467	9882	0.520597790699855	NO	-
6604	ZINC00633398	832	0.5205893995084677	NO	-
6605	ZINC02621295	5487	0.5205849532680004	NO	-
6606	ZINC02211174	4728	0.5205832271595207	NO	-
6607	ZINC01451095	4035	0.5205521383309215	NO	-
6608	ZINC01518517	4265	0.5205358290290562	NO	-
6609	ZINC03455943	8195	0.5205314690576168	NO	-
6610	ZINC00706283	1156	0.5205186521156349	NO	-
6611	ZINC00703717	1148	0.5205102181876082	NO	-
6612	ZINC00633395	831	0.5205072266045845	NO	-
6613	ZINC00252339	307	0.5204942108093586	NO	-
6614	ZINC04083482	11580	0.5204821141839967	NO	-
6615	ZINC03853702	9961	0.5204812391777233	NO	-
6616	ZINC03227463	7283	0.5204760177040925	NO	-
6617	ZINC02808464	6314	0.5204585804269686	NO	-
6618	ZINC02621296	5488	0.5204509639189301	NO	-
6619	ZINC03433509	8090	0.5204465050290438	NO	-
6620	ZINC03853424	9869	0.5204446474173685	NO	-
6621	ZINC00810272	1535	0.5204420940902937	NO	-
6622	ZINC00852309	1857	0.5204363598470004	NO	-
6623	ZINC03459538	8226	0.5204074962086691	NO	-
6624	ZINC03968592	11075	0.5204059263973416	NO	-
6625	ZINC00806732	1507	0.5204051864562459	NO	-
6626	ZINC03857140	10279	0.5203908746582845	NO	-
6627	ZINC00806733	1508	0.5203768382536841	NO	-
6628	ZINC03459540	8227	0.5203742848221049	NO	-
6629	ZINC03558437	8970	0.5203651586398957	NO	-
6630	ZINC00857207	1914	0.5203364304554008	NO	-
6631	ZINC02445542	5234	0.5203342075413336	NO	-
6632	ZINC03892654	10987	0.5203337904872719	NO	-
6633	ZINC03853468	9883	0.5203284530137616	NO	-
6634	ZINC00044728	30	0.5203186975727391	NO	-
6635	ZINC00783995	1383	0.5203159720914493	NO	-
6636	ZINC03819394	9530	0.5203141703053034	NO	-
6637	ZINC01637408	4326	0.5203063693766549	NO	-
6638	ZINC00655013	969	0.5203056076562572	NO	-
6639	ZINC00527573	566	0.5202980799039852	NO	-
6640	ZINC03859907	10641	0.5202734199807967	NO	-
6641	ZINC00810274	1536	0.5202544626667801	NO	-
6642	ZINC03630795	9402	0.5202538800335303	NO	-
6643	ZINC02861966	6428	0.5202491053486417	NO	-
6644	ZINC00399648	413	0.520204769223378	NO	-
6645	ZINC02629557	5574	0.5201987623058637	NO	-
6646	ZINC03857139	10278	0.5201888121686471	NO	-
6647	ZINC03349616	7677	0.5201692795293076	NO	-
6648	ZINC00855147	1872	0.5201615318403674	NO	-
6649	ZINC04485335	12439	0.520139333827409	NO	-
6650	ZINC01380726	3790	0.5201361898554725	NO	-
6651	ZINC02702081	5837	0.5201328150775026	NO	-
6652	ZINC02914378	6586	0.5201308716489671	NO	-
6653	ZINC04512693	12549	0.5200988874829328	NO	-
6654	ZINC03970111	11155	0.5200986080965629	NO	-
6655	ZINC02914376	6585	0.5200908608922419	NO	-
6656	ZINC04087629	11582	0.5200647808144655	NO	-
6657	ZINC01270825	3634	0.5200603717776704	NO	-
6658	ZINC03133787	7167	0.5200478949078056	NO	-
6659	ZINC02718813	5977	0.5200460439728436	NO	-
6660	ZINC02718813	5978	0.5200460439728436	NO	-
6661	ZINC03970112	11156	0.5200162778528766	NO	-
6662	ZINC02311630	4904	0.5200116412648921	NO	-
6663	ZINC03460282	8264	0.519995405265752	NO	-
6664	ZINC02832403	6358	0.5199935765224903	NO	-
6665	ZINC00805188	1495	0.5199713132129148	NO	-
6666	ZINC00019543	9	0.519957483668868	NO	-
6667	ZINC03460285	8265	0.5199555343419304	NO	-
6668	ZINC02694337	5807	0.51994839476977	NO	-
6669	ZINC00807042	1520	0.5199429233207022	NO	-
6670	ZINC00805187	1494	0.5199408379388848	NO	-
6671	ZINC00675675	1063	0.5199383903376935	NO	-
6672	ZINC03558497	8978	0.5199324436071687	NO	-
6673	ZINC00828328	1677	0.5199219931466929	NO	-
6674	ZINC03554314	8947	0.5199187028452321	NO	-
6675	ZINC03406543	7965	0.5199115283309561	NO	-
6676	ZINC02150009	4650	0.5199097361778979	NO	-
6677	ZINC02922878	6808	0.5199078311449293	NO	-
6678	ZINC00807044	1521	0.5199065208420968	NO	-
6679	ZINC00084232	76	0.5199063370225951	NO	-
6680	ZINC03853765	9975	0.5199021842703527	NO	-
6681	ZINC02648900	5663	0.5199014757393162	NO	-
6682	ZINC01428886	3945	0.5199012843047642	NO	-
6683	ZINC04468464	12365	0.5199011021938218	NO	-
6684	ZINC03385453	7866	0.5199004471397677	NO	-
6685	ZINC00675677	1064	0.5199003045609847	NO	-
6686	ZINC00638810	865	0.5198965136316269	NO	-
6687	ZINC03385456	7867	0.5198943937284894	NO	-
6688	ZINC02480291	5323	0.5198832599930997	NO	-
6689	ZINC03271240	7388	0.5198821210817551	NO	-
6690	ZINC00828327	1676	0.5198707816166092	NO	-
6691	ZINC00814040	1565	0.5198681684880674	NO	-
6692	ZINC00921777	2137	0.519862171885794	NO	-
6693	ZINC03853763	9974	0.5198424009503164	NO	-
6694	ZINC02362582	5052	0.5198383856030002	NO	-
6695	ZINC04186114	11768	0.5198373111924204	NO	-
6696	ZINC04117295	11632	0.5198196728003601	NO	-
6697	ZINC00400342	414	0.5197757242236839	NO	-
6698	ZINC00779100	1344	0.5197732116644697	NO	-
6699	ZINC03460261	8262	0.5197534101155279	NO	-
6700	ZINC02326662	4932	0.5197520665605297	NO	-
6701	ZINC03460263	8263	0.5197193301853386	NO	-
6702	ZINC02626814	5540	0.5197092500466854	NO	-
6703	ZINC03579617	9102	0.5197000582341722	NO	-
6704	ZINC01182143	3461	0.5196939884241311	NO	-
6705	ZINC03853766	9976	0.5196904134242144	NO	-
6706	ZINC03579615	9101	0.5196876239023261	NO	-
6707	ZINC01424825	3922	0.5196666144784418	NO	-
6708	ZINC02465644	5282	0.5196660687681474	NO	-
6709	ZINC03983057	11339	0.5196560109467759	NO	-
6710	ZINC03858250	10410	0.5196524450838591	NO	-
6711	ZINC03852392	9726	0.5196510297799588	NO	-
6712	ZINC01004232	2491	0.5196262255280292	NO	-
6713	ZINC03856444	10250	0.5196229264717935	NO	-
6714	ZINC02918347	6741	0.5195992957551793	NO	-
6715	ZINC00828668	1680	0.519594324553426	NO	-
6716	ZINC01488400	4145	0.5195878092640653	NO	-
6717	ZINC00586562	659	0.5195678573713597	NO	-
6718	ZINC02918352	6744	0.5195563497547382	NO	-
6719	ZINC00050877	40	0.5195544157726782	NO	-
6720	ZINC00050878	41	0.5195443676291884	NO	-
6721	ZINC01927680	4422	0.51954219039719	NO	-
6722	ZINC03617779	9360	0.51952766871081	NO	-
6723	ZINC03854323	10071	0.5195202490513707	NO	-
6724	ZINC01036182	2668	0.5195192702324376	NO	-
6725	ZINC03396490	7918	0.5195190151202514	NO	-
6726	ZINC01123086	3175	0.5194962077147276	NO	-
6727	ZINC03868313	10822	0.519489531740465	NO	-
6728	ZINC03853407	9867	0.5194876162075088	NO	-
6729	ZINC00052830	46	0.5194738644958731	NO	-
6730	ZINC00784761	1392	0.5194444863820167	NO	-
6731	ZINC01040334	2723	0.519431346208705	NO	-
6732	ZINC03849712	9594	0.5194284738142517	NO	-
6733	ZINC00831646	1692	0.5194214326066758	NO	-
6734	ZINC00719221	1215	0.5193884227667592	NO	-
6735	ZINC02344517	4984	0.5193807408778308	NO	-
6736	ZINC03857200	10286	0.5193489774619701	NO	-
6737	ZINC02094521	4626	0.5193383350137418	NO	-
6738	ZINC01070630	2894	0.5193311868058696	NO	-
6739	ZINC00629517	808	0.5193141820972271	NO	-
6740	ZINC02475314	5320	0.5193116456766224	NO	-
6741	ZINC02411024	5152	0.5193005397329162	NO	-
6742	ZINC03553856	8935	0.5192920120320663	NO	-
6743	ZINC00947132	2251	0.5192883383038008	NO	-
6744	ZINC02411025	5153	0.5192770218003354	NO	-
6745	ZINC03247154	7318	0.5192756065075002	NO	-
6746	ZINC03247156	7319	0.5192608046599377	NO	-
6747	ZINC02971875	6983	0.519248740687192	NO	-
6748	ZINC04407433	12191	0.5192462499162754	NO	-
6749	ZINC03859078	10518	0.5192446701593783	NO	-
6750	ZINC02819154	6345	0.5192394864990428	NO	-
6751	ZINC02791256	6192	0.5192374106129799	NO	-
6752	ZINC00828669	1681	0.5192341458649575	NO	-
6753	ZINC02970296	6977	0.5192255038482773	NO	-
6754	ZINC04638645	12603	0.5192161163964841	NO	-
6755	ZINC00806791	1513	0.519187724576831	NO	-
6756	ZINC00188292	199	0.5191824249250623	NO	-
6757	ZINC03613055	9346	0.5191795648054232	NO	-
6758	ZINC01123088	3176	0.5191673944659562	NO	-
6759	ZINC03867082	10716	0.5191523541513354	NO	-
6760	ZINC00676792	1066	0.5191404622633224	NO	-
6761	ZINC03524386	8760	0.519132270825465	NO	-
6762	ZINC01507505	4214	0.5191287656650292	NO	-
6763	ZINC02078057	4599	0.519119651190436	NO	-
6764	ZINC00784762	1393	0.5191158303196012	NO	-
6765	ZINC03605886	9272	0.51910766046019	NO	-
6766	ZINC03456658	8200	0.519104484038411	NO	-
6767	ZINC01030272	2605	0.5190869658399992	NO	-
6768	ZINC03445069	8134	0.5190836371909612	NO	-
6769	ZINC00246095	303	0.5190769999640503	NO	-
6770	ZINC03504022	8633	0.5190754032605758	NO	-
6771	ZINC03456661	8201	0.5190641218429082	NO	-
6772	ZINC02977889	7006	0.5190634493349139	NO	-
6773	ZINC03458309	8220	0.5190137714387988	NO	-
6774	ZINC00615504	733	0.5189862469612033	NO	-
6775	ZINC03496042	8513	0.5189850711890984	NO	-
6776	ZINC00755621	1312	0.5189822276383	NO	-
6777	ZINC02356707	5034	0.5189600442812127	NO	-
6778	ZINC00615505	734	0.5189504485325608	NO	-
6779	ZINC03630739	9397	0.5189476692853914	NO	-
6780	ZINC03889789	10922	0.5189474500139949	NO	-
6781	ZINC04638630	12600	0.5189321138168799	NO	-
6782	ZINC03859823	10627	0.518927277101681	NO	-
6783	ZINC00724965	1242	0.5189232696061092	NO	-
6784	ZINC03457427	8215	0.5189173173139725	NO	-
6785	ZINC02070820	4594	0.5189140154015133	NO	-
6786	ZINC02977821	7004	0.5188864233465788	NO	-
6787	ZINC01073840	2949	0.5188794692743363	NO	-
6788	ZINC02977822	7005	0.5188702274269812	NO	-
6789	ZINC03064095	7140	0.5188656102112452	NO	-
6790	ZINC03457430	8216	0.5188615327781402	NO	-
6791	ZINC02922883	6810	0.51885327345224	NO	-
6792	ZINC02511346	5398	0.5188459443673713	NO	-
6793	ZINC02197613	4687	0.5188025371646822	NO	-
6794	ZINC02197611	4686	0.5188021244350651	NO	-
6795	ZINC03558533	8980	0.518801836168497	NO	-
6796	ZINC03853747	9969	0.5187902501125697	NO	-
6797	ZINC03858077	10402	0.5187854218296372	NO	-
6798	ZINC01072192	2909	0.5187834673215032	NO	-
6799	ZINC02808796	6322	0.5187834176000026	NO	-
6800	ZINC03889790	10923	0.5187655780344942	NO	-
6801	ZINC00637073	846	0.5187635359351017	NO	-
6802	ZINC01072195	2910	0.518762128476488	NO	-
6803	ZINC00794321	1422	0.518756253588575	NO	-
6804	ZINC02215927	4741	0.5187525406615359	NO	-
6805	ZINC02215930	4742	0.5187455291745583	NO	-
6806	ZINC00857233	1921	0.5187434052926411	NO	-
6807	ZINC00921775	2136	0.5187411331195306	NO	-
6808	ZINC00881908	2015	0.5186884219331908	NO	-
6809	ZINC00977783	2378	0.5186733192849124	NO	-
6810	ZINC03857199	10285	0.5186568919491379	NO	-
6811	ZINC00716808	1196	0.5186490261065466	NO	-
6812	ZINC03853651	9938	0.5186474667158196	NO	-
6813	ZINC03974646	11281	0.5186469454434189	NO	-
6814	ZINC04469600	12378	0.5186469454434189	NO	-
6815	ZINC00678562	1076	0.5186279065524394	NO	-
6816	ZINC03858076	10401	0.5186269613090001	NO	-
6817	ZINC00895386	2050	0.5186266892295298	NO	-
6818	ZINC03067128	7141	0.5186210843456012	NO	-
6819	ZINC01107477	3063	0.5186127114128039	NO	-
6820	ZINC00602398	711	0.5185935778224446	NO	-
6821	ZINC04610757	12583	0.5185927623937541	NO	-
6822	ZINC02430393	5199	0.5185866884721368	NO	-
6823	ZINC03970443	11182	0.5185785603129368	NO	-
6824	ZINC04134626	11652	0.5185753935889866	NO	-
6825	ZINC00921781	2138	0.518571970513913	NO	-
6826	ZINC02430391	5198	0.5185627786325945	NO	-
6827	ZINC02298567	4877	0.5185528689551773	NO	-
6828	ZINC00412867	423	0.5185514173016995	NO	-
6829	ZINC03857771	10357	0.5185505445132322	NO	-
6830	ZINC04464568	12307	0.5185505445132322	NO	-
6831	ZINC03853130	9814	0.5185444416313104	NO	-
6832	ZINC00628454	800	0.5185434318140748	NO	-
6833	ZINC04169837	11740	0.5185373148857882	NO	-
6834	ZINC03296090	7468	0.5185209564481184	NO	-
6835	ZINC02918349	6742	0.5185174598878348	NO	-
6836	ZINC02918351	6743	0.5185161551074408	NO	-
6837	ZINC04042641	11530	0.5185153177942935	NO	-
6838	ZINC01290768	3652	0.5184930076330778	NO	-
6839	ZINC04134995	11657	0.5184921909224305	NO	-
6840	ZINC03853403	9866	0.51848801927214	NO	-
6841	ZINC01080707	3001	0.5184837607268881	NO	-
6842	ZINC02351364	5011	0.5184817001345174	NO	-
6843	ZINC03857311	10301	0.5184655245068195	NO	-
6844	ZINC01972519	4494	0.5184557683354263	NO	-
6845	ZINC04033839	11513	0.518439384276317	NO	-
6846	ZINC04463211	12299	0.5184291255999286	NO	-
6847	ZINC03850927	9651	0.518418986917342	NO	-
6848	ZINC04246302	11841	0.5184145475571746	NO	-
6849	ZINC02626746	5539	0.5183977729648606	NO	-
6850	ZINC03561923	8999	0.5183881039464803	NO	-
6851	ZINC02590565	5442	0.5183799547721799	NO	-
6852	ZINC02832200	6357	0.518379408074339	NO	-
6853	ZINC02590564	5441	0.5183730139287427	NO	-
6854	ZINC03859629	10596	0.518365073568299	NO	-
6855	ZINC04496736	12505	0.518362810342386	NO	-
6856	ZINC03853652	9939	0.5183226615178614	NO	-
6857	ZINC03859628	10595	0.5183172444880132	NO	-
6858	ZINC03382826	7849	0.5183062058851611	NO	-
6859	ZINC00857232	1920	0.5183059697791703	NO	-
6860	ZINC03495858	8509	0.5182897100818299	NO	-
6861	ZINC00903253	2084	0.518268443442182	NO	-
6862	ZINC03853129	9813	0.518258191386117	NO	-
6863	ZINC01072284	2925	0.5182511779479907	NO	-
6864	ZINC02752964	6093	0.5182469102659388	NO	-
6865	ZINC02351362	5010	0.5182419358256324	NO	-
6866	ZINC00821644	1628	0.5182311136784638	NO	-
6867	ZINC01055257	2814	0.5182307912622272	NO	-
6868	ZINC02699429	5833	0.5182202752116866	NO	-
6869	ZINC04518501	12570	0.5182096046899546	NO	-
6870	ZINC00758773	1318	0.5181824874913321	NO	-
6871	ZINC00626453	780	0.5181723788428116	NO	-
6872	ZINC03851133	9675	0.5181661521144774	NO	-
6873	ZINC03855463	10206	0.5181647540436043	NO	-
6874	ZINC00814038	1564	0.5181638940765924	NO	-
6875	ZINC00626454	781	0.5181534765224599	NO	-
6876	ZINC03030137	7104	0.5181379001924155	NO	-
6877	ZINC04088320	11589	0.5181378592689849	NO	-
6878	ZINC03030135	7103	0.5181299443579427	NO	-
6879	ZINC00821643	1627	0.518118253078231	NO	-
6880	ZINC00758693	1316	0.5181100525987318	NO	-
6881	ZINC00758694	1317	0.5181094203011324	NO	-
6882	ZINC03851131	9674	0.5180983765715109	NO	-
6883	ZINC03852995	9789	0.5180967766262938	NO	-
6884	ZINC03968557	11074	0.5180950292468813	NO	-
6885	ZINC03857310	10300	0.5180750187825562	NO	-
6886	ZINC01142784	3300	0.5180645172177457	NO	-
6887	ZINC03974208	11273	0.5180524609648527	NO	-
6888	ZINC01120722	3159	0.5180423806855392	NO	-
6889	ZINC02367142	5064	0.5180334233729935	NO	-
6890	ZINC04241127	11825	0.5180228703078416	NO	-
6891	ZINC01107476	3062	0.5180187178801462	NO	-
6892	ZINC03819401	9531	0.5180127416994569	NO	-
6893	ZINC03852994	9788	0.5180080968329315	NO	-
6894	ZINC03852414	9728	0.5180061123446633	NO	-
6895	ZINC01072281	2924	0.5179845977251099	NO	-
6896	ZINC03853941	10020	0.5179813165894046	NO	-
6897	ZINC03317654	7521	0.5179659644477049	NO	-
6898	ZINC00983072	2393	0.5179485117516669	NO	-
6899	ZINC02378298	5086	0.517939800445883	NO	-
6900	ZINC04032972	11506	0.5179388089566548	NO	-
6901	ZINC00716807	1195	0.5179291778798906	NO	-
6902	ZINC01183541	3467	0.5179279636009383	NO	-
6903	ZINC03854644	10141	0.5179076973045935	NO	-
6904	ZINC02252530	4827	0.5178941661334958	NO	-
6905	ZINC01808394	4377	0.5178847803771166	NO	-
6906	ZINC04317735	12034	0.5178752938225258	NO	-
6907	ZINC03464363	8345	0.5178706175319058	NO	-
6908	ZINC01808392	4376	0.5178628053804857	NO	-
6909	ZINC04121434	11641	0.5178523695003027	NO	-
6910	ZINC03533059	8827	0.5178391214515082	NO	-
6911	ZINC03464481	8348	0.5178307477693563	NO	-
6912	ZINC00896273	2061	0.5178232619607374	NO	-
6913	ZINC00830378	1688	0.5178174380613838	NO	-
6914	ZINC03977140	11300	0.5177799395464626	NO	-
6915	ZINC00646437	940	0.5177784078567143	NO	-
6916	ZINC00646436	939	0.5177634285518367	NO	-
6917	ZINC03464359	8344	0.5177554974831797	NO	-
6918	ZINC00896270	2060	0.5177495206831885	NO	-
6919	ZINC01146509	3310	0.5177379223559504	NO	-
6920	ZINC04484644	12428	0.5177173060533817	NO	-
6921	ZINC03274431	7394	0.5177131255371895	NO	-
6922	ZINC03852411	9727	0.5177099350637638	NO	-
6923	ZINC03856190	10234	0.5176974311004027	NO	-
6924	ZINC03971126	11187	0.5176856264371101	NO	-
6925	ZINC03561038	8994	0.5176749951188336	NO	-
6926	ZINC03561039	8995	0.517670877373944	NO	-
6927	ZINC01989608	4560	0.5176646530074784	NO	-
6928	ZINC02846119	6374	0.5176505980152698	NO	-
6929	ZINC03478900	8399	0.5176447906340776	NO	-
6930	ZINC01976869	4510	0.5176431763025089	NO	-
6931	ZINC00727796	1249	0.5176408201571207	NO	-
6932	ZINC02465669	5284	0.5176377040423297	NO	-
6933	ZINC00937550	2172	0.517627979972003	NO	-
6934	ZINC00805926	1502	0.5176023789111777	NO	-
6935	ZINC02662412	5747	0.5175782344414851	NO	-
6936	ZINC02662413	5748	0.5175592811132528	NO	-
6937	ZINC03630294	9394	0.5175579279509841	NO	-
6938	ZINC00991567	2449	0.5175543994912655	NO	-
6939	ZINC00991566	2448	0.5175478113734175	NO	-
6940	ZINC02438701	5222	0.517545461847846	NO	-
6941	ZINC03274433	7395	0.5175077576137055	NO	-
6942	ZINC00723864	1235	0.5175029274653448	NO	-
6943	ZINC00723865	1236	0.5174990831763266	NO	-
6944	ZINC04267470	11897	0.5174984485545129	NO	-
6945	ZINC01443120	4010	0.5174826948291451	NO	-
6946	ZINC01443119	4009	0.5174824716311532	NO	-
6947	ZINC04316327	12023	0.5174693643372358	NO	-
6948	ZINC02418401	5168	0.517445930590402	NO	-
6949	ZINC02418402	5169	0.5174395150702321	NO	-
6950	ZINC01415792	3897	0.5174320795548234	NO	-
6951	ZINC02439650	5223	0.517429767482963	NO	-
6952	ZINC03908140	11010	0.5174173041295819	NO	-
6953	ZINC01589287	4310	0.5174154529069023	NO	-
6954	ZINC03971250	11196	0.5173910276955368	NO	-
6955	ZINC01928564	4426	0.517385824584191	NO	-
6956	ZINC04334968	12070	0.5173848409384507	NO	-
6957	ZINC03508562	8681	0.5173768514717108	NO	-
6958	ZINC00983457	2406	0.5173561922478251	NO	-
6959	ZINC00983457	2407	0.5173561922478251	NO	-
6960	ZINC01187329	3481	0.5173488020597058	NO	-
6961	ZINC04001418	11465	0.5173477735711692	NO	-
6962	ZINC00203512	214	0.5173341073594498	NO	-
6963	ZINC03563483	9015	0.5173205396205713	NO	-
6964	ZINC02797207	6257	0.5173061465007686	NO	-
6965	ZINC00998592	2476	0.5173039475660124	NO	-
6966	ZINC00779327	1351	0.517292040041922	NO	-
6967	ZINC03853940	10019	0.5172783821384629	NO	-
6968	ZINC03349443	7675	0.5172777688666038	NO	-
6969	ZINC03460967	8283	0.5172713875838998	NO	-
6970	ZINC00678748	1082	0.5172713847686455	NO	-
6971	ZINC03382537	7841	0.5172675674315943	NO	-
6972	ZINC03598855	9209	0.5172610483695719	NO	-
6973	ZINC04157892	11713	0.517260466779379	NO	-
6974	ZINC03849447	9582	0.5172576696638026	NO	-
6975	ZINC03460972	8284	0.5172283942122788	NO	-
6976	ZINC03382540	7842	0.5172256114280734	NO	-
6977	ZINC00615497	732	0.5172004775022789	NO	-
6978	ZINC03857315	10305	0.5171991421816362	NO	-
6979	ZINC03856151	10230	0.5171899785396126	NO	-
6980	ZINC00615496	731	0.5171898448260501	NO	-
6981	ZINC00313239	344	0.5171433893934417	NO	-
6982	ZINC01360582	3738	0.517130280885455	NO	-
6983	ZINC00792445	1416	0.5171291341867731	NO	-
6984	ZINC00410516	415	0.517114361079767	NO	-
6985	ZINC00313238	343	0.5170961389209429	NO	-
6986	ZINC03562574	9008	0.5170640441659401	NO	-
6987	ZINC03452652	8183	0.5170519141302578	NO	-
6988	ZINC03479361	8413	0.5170484964241167	NO	-
6989	ZINC02791494	6194	0.5170417045510426	NO	-
6990	ZINC03969384	11102	0.517041431913574	NO	-
6991	ZINC03857279	10297	0.5170264027030238	NO	-
6992	ZINC04342012	12074	0.5170231628062186	NO	-
6993	ZINC04121334	11639	0.5170225786147213	NO	-
6994	ZINC02914350	6580	0.5170089542245274	NO	-
6995	ZINC02638086	5611	0.517008501567529	NO	-
6996	ZINC03974473	11278	0.5170006631536805	NO	-
6997	ZINC02169080	4657	0.5169840476883254	NO	-
6998	ZINC03856392	10246	0.5169640070232795	NO	-
6999	ZINC03506888	8661	0.5169610373961927	NO	-
7000	ZINC00728441	1255	0.5169391475531674	NO	-
7001	ZINC03971250	11197	0.5169377762213266	NO	-
7002	ZINC03406454	7963	0.5169358840021269	NO	-
7003	ZINC03854408	10085	0.5169357812041607	NO	-
7004	ZINC03857278	10296	0.5169054554949619	NO	-
7005	ZINC02320010	4917	0.5168984098340468	NO	-
7006	ZINC00533076	577	0.5168922459932804	NO	-
7007	ZINC03854486	10092	0.5168844944865579	NO	-
7008	ZINC03300139	7475	0.516859342671147	NO	-
7009	ZINC03867224	10724	0.5168409781416512	NO	-
7010	ZINC01982371	4549	0.516839830801493	NO	-
7011	ZINC02808464	6313	0.5168286175303036	NO	-
7012	ZINC04468621	12371	0.5168131971930496	NO	-
7013	ZINC03853566	9912	0.5168033226404548	NO	-
7014	ZINC01054702	2811	0.5168028131848552	NO	-
7015	ZINC03857314	10304	0.5167917085612664	NO	-
7016	ZINC01206090	3528	0.5167857082510058	NO	-
7017	ZINC02914349	6579	0.5167796289866889	NO	-
7018	ZINC01976827	4506	0.5167667452809332	NO	-
7019	ZINC00940669	2200	0.5167560989052583	NO	-
7020	ZINC00879344	2004	0.5167530511682427	NO	-
7021	ZINC01323858	3682	0.5167517483603632	NO	-
7022	ZINC03855518	10211	0.5167428298370711	NO	-
7023	ZINC03853349	9856	0.5167367622145291	NO	-
7024	ZINC01077435	2974	0.5167352172797469	NO	-
7025	ZINC00940670	2201	0.5167343576587545	NO	-
7026	ZINC00879339	2003	0.5167332417605939	NO	-
7027	ZINC03854407	10084	0.5167311580453737	NO	-
7028	ZINC00858971	1930	0.5167268705462258	NO	-
7029	ZINC04059365	11556	0.5166965963872945	NO	-
7030	ZINC01072405	2937	0.5166961678198001	NO	-
7031	ZINC03853335	9852	0.5166799617235384	NO	-
7032	ZINC00852309	1859	0.5166703727430888	NO	-
7033	ZINC03969382	11100	0.5166649418750764	NO	-
7034	ZINC02791669	6196	0.5166509764819486	NO	-
7035	ZINC03948389	11039	0.5166424075453196	NO	-
7036	ZINC04169837	11739	0.5166334999112285	NO	-
7037	ZINC03479422	8416	0.5166320386474796	NO	-
7038	ZINC01989612	4564	0.5166122380697218	NO	-
7039	ZINC02475050	5318	0.5166094443160153	NO	-
7040	ZINC03419903	8025	0.5166074830939278	NO	-
7041	ZINC00050006	38	0.5166068556367841	NO	-
7042	ZINC01792280	4368	0.5166057895554955	NO	-
7043	ZINC01792282	4369	0.5165936941036917	NO	-
7044	ZINC00050007	39	0.516567897060421	NO	-
7045	ZINC03852507	9741	0.5165594336006373	NO	-
7046	ZINC00592691	684	0.5165571262359184	NO	-
7047	ZINC02790371	6190	0.5165568070985276	NO	-
7048	ZINC03485771	8435	0.5165439677408089	NO	-
7049	ZINC03852785	9757	0.516542127767846	NO	-
7050	ZINC01510919	4235	0.5165375359454265	NO	-
7051	ZINC03370040	7800	0.516526153106081	NO	-
7052	ZINC00638803	864	0.5165110633973238	NO	-
7053	ZINC02942050	6863	0.516503908740944	NO	-
7054	ZINC03857470	10322	0.5165007176995674	NO	-
7055	ZINC03502292	8627	0.5164738136286231	NO	-
7056	ZINC03531817	8816	0.5164714171976812	NO	-
7057	ZINC01181076	3459	0.5164693944845559	NO	-
7058	ZINC03853803	9990	0.5164548167435824	NO	-
7059	ZINC03859381	10538	0.5164520858517436	NO	-
7060	ZINC03853965	10021	0.5164506020253015	NO	-
7061	ZINC03852785	9756	0.5164334348087802	NO	-
7062	ZINC02394330	5107	0.5164244643193437	NO	-
7063	ZINC02956502	6926	0.5164065770868504	NO	-
7064	ZINC02878941	6499	0.5164024941011647	NO	-
7065	ZINC03853974	10023	0.5163988835824753	NO	-
7066	ZINC00638802	863	0.5163922470324854	NO	-
7067	ZINC02200810	4699	0.5163707463233465	NO	-
7068	ZINC00846461	1804	0.5163566282736797	NO	-
7069	ZINC01090856	3023	0.5163547477268996	NO	-
7070	ZINC03370037	7799	0.5163415434961234	NO	-
7071	ZINC00632031	825	0.5163347808289965	NO	-
7072	ZINC03858866	10490	0.5163274551594734	NO	-
7073	ZINC02917540	6709	0.5163185442061963	NO	-
7074	ZINC03853802	9989	0.5163116603910278	NO	-
7075	ZINC00708026	1160	0.516310319744664	NO	-
7076	ZINC02830700	6354	0.5162963768904759	NO	-
7077	ZINC02943523	6870	0.5162926157186415	NO	-
7078	ZINC03977031	11299	0.5162884141847623	NO	-
7079	ZINC03554264	8944	0.5162871184978842	NO	-
7080	ZINC04177552	11759	0.5162858875895062	NO	-
7081	ZINC00954656	2299	0.516271863207191	NO	-
7082	ZINC00954657	2300	0.5162709118362843	NO	-
7083	ZINC01227146	3578	0.5162696868930693	NO	-
7084	ZINC02793845	6224	0.5162650130802278	NO	-
7085	ZINC01227147	3579	0.5162528274100959	NO	-
7086	ZINC01079728	2992	0.5162408594130404	NO	-
7087	ZINC03452650	8182	0.5162396993117968	NO	-
7088	ZINC01466648	4107	0.5162348078326578	NO	-
7089	ZINC04462638	12288	0.5162189323046948	NO	-
7090	ZINC03949101	11040	0.516214119977321	NO	-
7091	ZINC04191467	11772	0.5161992910465323	NO	-
7092	ZINC01466649	4108	0.5161900573543141	NO	-
7093	ZINC00947133	2252	0.5161758685736332	NO	-
7094	ZINC04182956	11764	0.516147400555223	NO	-
7095	ZINC01040114	2707	0.5161162883440633	NO	-
7096	ZINC03860054	10652	0.5160805093028552	NO	-
7097	ZINC04468670	12372	0.5160805093028552	NO	-
7098	ZINC00938510	2182	0.5160234785588651	NO	-
7099	ZINC01955106	4478	0.516007472525931	NO	-
7100	ZINC00826827	1654	0.5160025378719294	NO	-
7101	ZINC04292112	11971	0.5159972906517223	NO	-
7102	ZINC00623772	756	0.515996717793363	NO	-
7103	ZINC03853978	10026	0.5159659681716617	NO	-
7104	ZINC02812050	6331	0.5159257038836532	NO	-
7105	ZINC00670837	1034	0.5159232120166619	NO	-
7106	ZINC01487037	4140	0.5159197080961188	NO	-
7107	ZINC01072404	2936	0.5159166163460264	NO	-
7108	ZINC03853979	10027	0.5159086420679297	NO	-
7109	ZINC02393545	5105	0.51590475413406	NO	-
7110	ZINC01487037	4141	0.5158950333784896	NO	-
7111	ZINC01487037	4142	0.5158950333784896	NO	-
7112	ZINC03456882	8208	0.515885683275996	NO	-
7113	ZINC03852505	9740	0.5158855557319477	NO	-
7114	ZINC03969385	11103	0.5158806707301687	NO	-
7115	ZINC03969383	11101	0.5158719552013641	NO	-
7116	ZINC01055501	2815	0.5158703705050582	NO	-
7117	ZINC02639916	5619	0.5158697103455413	NO	-
7118	ZINC02511257	5394	0.5158670133957041	NO	-
7119	ZINC00950930	2275	0.5158618635984435	NO	-
7120	ZINC01105937	3055	0.5158519475802288	NO	-
7121	ZINC02324840	4925	0.515850362905678	NO	-
7122	ZINC03479462	8417	0.5158461632416019	NO	-
7123	ZINC00857204	1912	0.5158204481082335	NO	-
7124	ZINC00819085	1611	0.5158149190615657	NO	-
7125	ZINC03867004	10714	0.5158136948142137	NO	-
7126	ZINC04465316	12326	0.5158136948142137	NO	-
7127	ZINC00950931	2276	0.515808922861367	NO	-
7128	ZINC02718964	5993	0.5158053797116255	NO	-
7129	ZINC02718964	5994	0.5158053797116255	NO	-
7130	ZINC03456886	8209	0.5158031210306742	NO	-
7131	ZINC00427387	482	0.515782350440475	NO	-
7132	ZINC01499625	4179	0.5157769899931116	NO	-
7133	ZINC01022694	2554	0.5157705785092299	NO	-
7134	ZINC00695460	1126	0.5157670786485006	NO	-
7135	ZINC02324841	4926	0.5157486478914788	NO	-
7136	ZINC00806731	1506	0.515740469706168	NO	-
7137	ZINC00806730	1505	0.515722692196484	NO	-
7138	ZINC03349443	7674	0.5157036157104514	NO	-
7139	ZINC03495674	8503	0.5156976675097481	NO	-
7140	ZINC03982830	11323	0.5156815693259924	NO	-
7141	ZINC03021534	7075	0.5156792020101095	NO	-
7142	ZINC04224013	11800	0.5156725504287635	NO	-
7143	ZINC01191863	3489	0.5156516970530777	NO	-
7144	ZINC01072395	2934	0.5156507234806142	NO	-
7145	ZINC01072396	2935	0.5156405090255234	NO	-
7146	ZINC01072373	2932	0.5156371495173606	NO	-
7147	ZINC03563509	9016	0.5156257802519382	NO	-
7148	ZINC04492935	12491	0.5156236673660456	NO	-
7149	ZINC03856517	10263	0.5156233883431678	NO	-
7150	ZINC04352060	12101	0.5156181947441304	NO	-
7151	ZINC01105936	3054	0.5156116780388782	NO	-
7152	ZINC00857205	1913	0.515606320871255	NO	-
7153	ZINC03563469	9014	0.5155799143901321	NO	-
7154	ZINC00361371	372	0.5155797932072869	NO	-
7155	ZINC03516560	8720	0.5155795364753945	NO	-
7156	ZINC03816740	9520	0.5155626785072185	NO	-
7157	ZINC03970137	11159	0.5155451258317587	NO	-
7158	ZINC03867249	10729	0.5155448815001973	NO	-
7159	ZINC01043775	2747	0.5155387229510411	NO	-
7160	ZINC00846460	1800	0.5155357325332438	NO	-
7161	ZINC00662237	990	0.5155277700077422	NO	-
7162	ZINC02795539	6246	0.5155096221225286	NO	-
7163	ZINC03479475	8418	0.5154987065948777	NO	-
7164	ZINC03972467	11234	0.5154783699455374	NO	-
7165	ZINC04193735	11784	0.5154729689189135	NO	-
7166	ZINC01078434	2982	0.5154698391733563	NO	-
7167	ZINC00870860	1970	0.5154684066372344	NO	-
7168	ZINC00870861	1971	0.515466900139523	NO	-
7169	ZINC01072375	2933	0.5154404703272726	NO	-
7170	ZINC03867250	10730	0.515434222248676	NO	-
7171	ZINC03853734	9968	0.5154336438843047	NO	-
7172	ZINC03856518	10264	0.5154204198070071	NO	-
7173	ZINC03853331	9851	0.5154067651094297	NO	-
7174	ZINC00975302	2365	0.5153926223173938	NO	-
7175	ZINC04016082	11493	0.5153918428051227	NO	-
7176	ZINC03853733	9967	0.5153895686508525	NO	-
7177	ZINC00044314	28	0.5153879249847482	NO	-
7178	ZINC00044315	29	0.5153772862780991	NO	-
7179	ZINC01162580	3393	0.5153610023901385	NO	-
7180	ZINC01162581	3394	0.5153565722988729	NO	-
7181	ZINC04485064	12432	0.515353154057276	NO	-
7182	ZINC03516559	8719	0.5153349741373675	NO	-
7183	ZINC03853921	10013	0.5153334996527053	NO	-
7184	ZINC01189548	3484	0.5153102691059117	NO	-
7185	ZINC03853374	9860	0.5153037989107919	NO	-
7186	ZINC02830116	6353	0.5152632314311413	NO	-
7187	ZINC02935578	6841	0.515254407969702	NO	-
7188	ZINC02346017	4985	0.5152285096328562	NO	-
7189	ZINC00712729	1171	0.5152229921158984	NO	-
7190	ZINC03579733	9115	0.515212981084492	NO	-
7191	ZINC00629535	809	0.5152022809666548	NO	-
7192	ZINC03893240	10994	0.5152012099495047	NO	-
7193	ZINC03890455	10959	0.5152002121530438	NO	-
7194	ZINC01441523	3996	0.5151918439901422	NO	-
7195	ZINC04479457	12411	0.515191618921112	NO	-
7196	ZINC00861714	1935	0.5151888570016493	NO	-
7197	ZINC03579735	9116	0.515185451790798	NO	-
7198	ZINC03458309	8219	0.5151786244059171	NO	-
7199	ZINC00773571	1322	0.5151657576180457	NO	-
7200	ZINC03858083	10404	0.5151628961639189	NO	-
7201	ZINC03548098	8902	0.5151258183664706	NO	-
7202	ZINC03853330	9850	0.5151012984871517	NO	-
7203	ZINC00165003	176	0.5150981104024371	NO	-
7204	ZINC00165005	177	0.5150824085541964	NO	-
7205	ZINC00753931	1304	0.5150646188089713	NO	-
7206	ZINC01290924	3654	0.5150512210394803	NO	-
7207	ZINC01960654	4485	0.5150442588166133	NO	-
7208	ZINC03972461	11233	0.5150372338468907	NO	-
7209	ZINC04503726	12529	0.5150091456741479	NO	-
7210	ZINC00675513	1054	0.5149964433233956	NO	-
7211	ZINC01030554	2606	0.5149755658984854	NO	-
7212	ZINC01013841	2516	0.5149665352375254	NO	-
7213	ZINC01026660	2574	0.5149533926019201	NO	-
7214	ZINC00536987	580	0.5149338945176588	NO	-
7215	ZINC01026662	2575	0.5149276455576496	NO	-
7216	ZINC03391089	7904	0.5149105456411168	NO	-
7217	ZINC01290888	3653	0.5149002364321685	NO	-
7218	ZINC01982510	4550	0.5148868558278195	NO	-
7219	ZINC03951599	189	0.5148691632329457	YES	26
7220	ZINC00715142	1191	0.5148561173013018	NO	-
7221	ZINC03852136	9720	0.5148527494195614	NO	-
7222	ZINC03567376	9066	0.5148283656717011	NO	-
7223	ZINC04032980	11508	0.5147942745079834	NO	-
7224	ZINC01135369	3263	0.5147840361822604	NO	-
7225	ZINC01013840	2515	0.5147816015035062	NO	-
7226	ZINC00827292	1665	0.5147561926668739	NO	-
7227	ZINC04240363	11822	0.5147483934335398	NO	-
7228	ZINC01158336	3375	0.5147418017408273	NO	-
7229	ZINC01158337	3376	0.5147016175287179	NO	-
7230	ZINC00683716	1105	0.5146877762241778	NO	-
7231	ZINC02973286	6997	0.5146695052899178	NO	-
7232	ZINC02420722	5176	0.5146644853763185	NO	-
7233	ZINC03049763	7133	0.5146505406908939	NO	-
7234	ZINC00527238	565	0.514635696054737	NO	-
7235	ZINC02716259	5933	0.5146341483304291	NO	-
7236	ZINC02651497	5682	0.5146338414546822	NO	-
7237	ZINC01051771	2794	0.5146245860141906	NO	-
7238	ZINC03452224	8173	0.5146085663063581	NO	-
7239	ZINC01051770	2793	0.5145908570699925	NO	-
7240	ZINC03878081	10880	0.5145530313295271	NO	-
7241	ZINC01982321	4543	0.5145526470173563	NO	-
7242	ZINC04311830	12002	0.5145501841912494	NO	-
7243	ZINC03853607	9924	0.5145501745478193	NO	-
7244	ZINC00715141	1190	0.5145414951656382	NO	-
7245	ZINC00946440	2250	0.5145330645753493	NO	-
7246	ZINC01165441	3419	0.5145180480843735	NO	-
7247	ZINC02691571	5785	0.514515001970539	NO	-
7248	ZINC03854815	10170	0.514513219061542	NO	-
7249	ZINC00246091	302	0.5144956382729355	NO	-
7250	ZINC03332108	7589	0.5144831683160244	NO	-
7251	ZINC00096996	100	0.5144731979114912	NO	-
7252	ZINC02194052	4680	0.514466606924596	NO	-
7253	ZINC00937224	2168	0.5144639063424873	NO	-
7254	ZINC00096999	101	0.5144624542407884	NO	-
7255	ZINC03060724	7138	0.514449010642802	NO	-
7256	ZINC03186324	7201	0.5144375765982805	NO	-
7257	ZINC02576638	5431	0.51443046691731	NO	-
7258	ZINC03449821	8161	0.5144272301174175	NO	-
7259	ZINC03449819	8160	0.5144207735632866	NO	-
7260	ZINC01917341	4417	0.5144072422182487	NO	-
7261	ZINC01402161	3872	0.5143662816368955	NO	-
7262	ZINC00779372	1354	0.5143655753332536	NO	-
7263	ZINC01937858	4436	0.5143595008617893	NO	-
7264	ZINC04221285	11795	0.5143553216241203	NO	-
7265	ZINC00665317	1004	0.514349271408094	NO	-
7266	ZINC01072368	2929	0.514338024625901	NO	-
7267	ZINC01072366	2928	0.5143271556268668	NO	-
7268	ZINC03873634	10864	0.5143169759038099	NO	-
7269	ZINC03358171	7715	0.5143164221140141	NO	-
7270	ZINC01029119	2591	0.5143045204139932	NO	-
7271	ZINC04246370	11844	0.5142942514123936	NO	-
7272	ZINC03370877	7808	0.5142939183235518	NO	-
7273	ZINC02790371	6189	0.5142928122869692	NO	-
7274	ZINC02812051	6332	0.5142887386700645	NO	-
7275	ZINC03867224	10725	0.5142687496320486	NO	-
7276	ZINC02466038	5288	0.5142549073164873	NO	-
7277	ZINC03828085	9553	0.5142504974512176	NO	-
7278	ZINC03857934	10380	0.5142203822518234	NO	-
7279	ZINC02723932	6022	0.5142193513627126	NO	-
7280	ZINC03969197	11095	0.5142070448152068	NO	-
7281	ZINC02372808	5074	0.5141816957599888	NO	-
7282	ZINC01211630	3546	0.5141811580444433	NO	-
7283	ZINC03969196	11094	0.5141756055218457	NO	-
7284	ZINC00795431	1433	0.5141724617380233	NO	-
7285	ZINC04174008	11755	0.5141605019832491	NO	-
7286	ZINC03602546	9242	0.5141496921372556	NO	-
7287	ZINC02415545	5165	0.5141441095614651	NO	-
7288	ZINC03386980	7887	0.5141285609059429	NO	-
7289	ZINC00983228	2399	0.5141144342284586	NO	-
7290	ZINC00983228	2400	0.5141144342284586	NO	-
7291	ZINC01937927	4442	0.5141055668141243	NO	-
7292	ZINC03209554	7229	0.5140850939462437	NO	-
7293	ZINC03565928	9060	0.5140803918833451	NO	-
7294	ZINC01111583	3097	0.5140651711131056	NO	-
7295	ZINC02358496	5037	0.5140572986648184	NO	-
7296	ZINC01029117	2590	0.5140445754345258	NO	-
7297	ZINC03975034	11286	0.5140380630820988	NO	-
7298	ZINC03563511	9017	0.5140318026733787	NO	-
7299	ZINC03563512	9018	0.5140295567800167	NO	-
7300	ZINC03854549	10108	0.5140292880048863	NO	-
7301	ZINC00812107	1549	0.5140287494125338	NO	-
7302	ZINC01976857	4508	0.5140168718270227	NO	-
7303	ZINC00938503	2179	0.5140152561616602	NO	-
7304	ZINC03437948	8109	0.5140109918455734	NO	-
7305	ZINC03859862	10634	0.514002302145531	NO	-
7306	ZINC00791340	1413	0.5139736786475364	NO	-
7307	ZINC00809766	1533	0.5139727954315675	NO	-
7308	ZINC03570046	9071	0.5139548631082208	NO	-
7309	ZINC01179563	3457	0.5139539734980766	NO	-
7310	ZINC02351780	5013	0.5139438106692197	NO	-
7311	ZINC04358365	12110	0.5139395403906314	NO	-
7312	ZINC01211627	3545	0.5139322700309961	NO	-
7313	ZINC04622698	12588	0.5138982854340766	NO	-
7314	ZINC01512249	4240	0.5138943022879365	NO	-
7315	ZINC04274830	11912	0.5138818393000292	NO	-
7316	ZINC01165440	3418	0.5138441957371176	NO	-
7317	ZINC03420731	8028	0.5138378772222228	NO	-
7318	ZINC00856723	1900	0.5138316586660095	NO	-
7319	ZINC02390962	5103	0.5138277295302348	NO	-
7320	ZINC02358495	5036	0.5138229747547082	NO	-
7321	ZINC04255852	11881	0.513815222775044	NO	-
7322	ZINC03594578	9174	0.5138102257846878	NO	-
7323	ZINC04468460	12363	0.5138070480432768	NO	-
7324	ZINC03387149	7891	0.5138050587386408	NO	-
7325	ZINC00614554	729	0.5137805401012393	NO	-
7326	ZINC03853754	9971	0.5137666724326045	NO	-
7327	ZINC01240901	3600	0.513761802130115	NO	-
7328	ZINC03977363	11302	0.5137466058916255	NO	-
7329	ZINC03853791	9981	0.5137285903103054	NO	-
7330	ZINC02592386	5449	0.5137261558730084	NO	-
7331	ZINC02592385	5448	0.5137087802388537	NO	-
7332	ZINC03461752	8300	0.5137006040855717	NO	-
7333	ZINC03461756	8301	0.5136938505816978	NO	-
7334	ZINC03991955	11412	0.5136879649813778	NO	-
7335	ZINC03991954	11411	0.5136559721948711	NO	-
7336	ZINC03512216	8700	0.5136527526498402	NO	-
7337	ZINC00468255	526	0.5136483109162636	NO	-
7338	ZINC02747201	6082	0.5136430250140022	NO	-
7339	ZINC04492065	12477	0.5136348665354487	NO	-
7340	ZINC02747202	6083	0.5136256372715275	NO	-
7341	ZINC03849789	9599	0.5136143666665534	NO	-
7342	ZINC02212680	4732	0.5136132330220806	NO	-
7343	ZINC01126450	3212	0.5136108122914348	NO	-
7344	ZINC01128953	3231	0.5136085265903575	NO	-
7345	ZINC03620237	9369	0.5135995208936189	NO	-
7346	ZINC03175137	7186	0.51358947005265	NO	-
7347	ZINC01519462	4293	0.5135785491747332	NO	-
7348	ZINC02212682	4733	0.5135639562999891	NO	-
7349	ZINC00384926	392	0.5135577001435225	NO	-
7350	ZINC03976714	11296	0.5135421475426365	NO	-
7351	ZINC03858814	10483	0.5135395538044716	NO	-
7352	ZINC00427387	483	0.5135318802316085	NO	-
7353	ZINC03853753	9970	0.5135269811055508	NO	-
7354	ZINC00683715	1104	0.5135055238637982	NO	-
7355	ZINC03849538	9583	0.5134914026258705	NO	-
7356	ZINC04317735	12035	0.5134884873271093	NO	-
7357	ZINC00413240	427	0.5134823957243049	NO	-
7358	ZINC00376483	383	0.5134808768939003	NO	-
7359	ZINC02622590	5504	0.5134789229373369	NO	-
7360	ZINC00539123	587	0.5134568722094168	NO	-
7361	ZINC01043264	2743	0.5134434157520572	NO	-
7362	ZINC02960724	6954	0.513438840229496	NO	-
7363	ZINC00795432	1434	0.5134208595023857	NO	-
7364	ZINC03849793	9601	0.5134043780529475	NO	-
7365	ZINC03338687	7618	0.5133983884098166	NO	-
7366	ZINC03358129	7714	0.5133857802760021	NO	-
7367	ZINC02094538	4627	0.51337688495663	NO	-
7368	ZINC03460328	8270	0.5133735027098647	NO	-
7369	ZINC00720113	1227	0.5133733263932442	NO	-
7370	ZINC01115038	3124	0.513371382392272	NO	-
7371	ZINC04437724	12240	0.513351977659082	NO	-
7372	ZINC02229968	4786	0.5133481344409884	NO	-
7373	ZINC00834969	1714	0.5133423057651291	NO	-
7374	ZINC03525023	8767	0.5133286494607607	NO	-
7375	ZINC02144514	4645	0.5133191058660922	NO	-
7376	ZINC03358126	7713	0.5133109124390544	NO	-
7377	ZINC00726136	1243	0.5133093458481219	NO	-
7378	ZINC03853790	9980	0.5133031318155412	NO	-
7379	ZINC04001396	11462	0.5132718781641388	NO	-
7380	ZINC02629237	5570	0.5132708783002485	NO	-
7381	ZINC00812108	1550	0.5132430337814237	NO	-
7382	ZINC00200581	212	0.5132307877374324	NO	-
7383	ZINC00952453	2291	0.5131972813714613	NO	-
7384	ZINC00877465	1986	0.5131925832495114	NO	-
7385	ZINC03460984	8285	0.5131836683932774	NO	-
7386	ZINC03460988	8286	0.5131786456038984	NO	-
7387	ZINC02376753	5085	0.5131742964869304	NO	-
7388	ZINC01511980	4236	0.5131516232099335	NO	-
7389	ZINC03769089	9498	0.5131457897926086	NO	-
7390	ZINC02970281	6976	0.5131441262703856	NO	-
7391	ZINC02917427	6705	0.5131362463884982	NO	-
7392	ZINC03411579	7994	0.5131274758691549	NO	-
7393	ZINC02356007	5030	0.5131176344852038	NO	-
7394	ZINC00410517	416	0.5131116449733526	NO	-
7395	ZINC01030978	2611	0.5131110757610586	NO	-
7396	ZINC02655438	5700	0.5131004108238921	NO	-
7397	ZINC00952454	2292	0.5130782398593656	NO	-
7398	ZINC03851157	9678	0.513065936757242	NO	-
7399	ZINC00463331	520	0.513046676218832	NO	-
7400	ZINC00857231	1919	0.5130443761298489	NO	-
7401	ZINC00623577	754	0.5130417468436274	NO	-
7402	ZINC00638108	856	0.5130415457298126	NO	-
7403	ZINC02655439	5701	0.5130310501477146	NO	-
7404	ZINC00638115	859	0.5130265644440108	NO	-
7405	ZINC01171607	3438	0.5130212279713763	NO	-
7406	ZINC00623579	755	0.5130198383658757	NO	-
7407	ZINC02649566	5672	0.5130101216864249	NO	-
7408	ZINC03484029	8430	0.5130087841539291	NO	-
7409	ZINC03987372	11391	0.5130028577187733	NO	-
7410	ZINC03461512	8292	0.5129884794205797	NO	-
7411	ZINC01189791	3485	0.5129837394808141	NO	-
7412	ZINC02858932	6410	0.512978838007722	NO	-
7413	ZINC02649567	5673	0.5129780292300478	NO	-
7414	ZINC00628978	803	0.5129618972542386	NO	-
7415	ZINC01133662	3252	0.5129514014984252	NO	-
7416	ZINC04200632	11791	0.5129388204705074	NO	-
7417	ZINC03653265	9428	0.5129326147144162	NO	-
7418	ZINC00627880	792	0.5129299379036597	NO	-
7419	ZINC01052110	2796	0.5129193237555244	NO	-
7420	ZINC00852672	1860	0.5129005905099051	NO	-
7421	ZINC03461509	8291	0.5128927207389942	NO	-
7422	ZINC00634781	838	0.5128883159940018	NO	-
7423	ZINC00857230	1918	0.5128715120605106	NO	-
7424	ZINC03601316	9237	0.5128709751145029	NO	-
7425	ZINC03859829	10629	0.5128702942723107	NO	-
7426	ZINC00719795	1223	0.5128608939513312	NO	-
7427	ZINC02494598	5339	0.5128568835851185	NO	-
7428	ZINC01379177	3782	0.5128425138584365	NO	-
7429	ZINC03499382	8609	0.5128387204724351	NO	-
7430	ZINC02793436	6219	0.5128229385679617	NO	-
7431	ZINC01982300	4535	0.5128118709017552	NO	-
7432	ZINC00977588	2376	0.5127768058304359	NO	-
7433	ZINC01937926	4441	0.5127757691266726	NO	-
7434	ZINC03890185	10940	0.5127620129116339	NO	-
7435	ZINC04108175	11621	0.5127619062891615	NO	-
7436	ZINC00886824	2027	0.5127495209764755	NO	-
7437	ZINC02659966	5731	0.5127410801106334	NO	-
7438	ZINC03461504	8289	0.5127390879930162	NO	-
7439	ZINC03579634	9107	0.5127243929735038	NO	-
7440	ZINC00592513	682	0.5127199110503012	NO	-
7441	ZINC03579636	9108	0.5127134760038614	NO	-
7442	ZINC00523590	560	0.5127083108216874	NO	-
7443	ZINC04107409	11618	0.5127030836541808	NO	-
7444	ZINC03462787	8322	0.5126895461814434	NO	-
7445	ZINC00200581	211	0.5126827055945263	NO	-
7446	ZINC03461506	8290	0.5126618991799388	NO	-
7447	ZINC01938233	4471	0.5126593850865795	NO	-
7448	ZINC01422342	3909	0.5126316336277611	NO	-
7449	ZINC00837369	1732	0.5126286406496805	NO	-
7450	ZINC01422343	3910	0.5126270258527628	NO	-
7451	ZINC03462783	8321	0.51262478347131	NO	-
7452	ZINC03859830	10630	0.5126193672289686	NO	-
7453	ZINC00643330	906	0.5125917396414676	NO	-
7454	ZINC03474364	8374	0.5125673353671844	NO	-
7455	ZINC03854596	10131	0.512556741081561	NO	-
7456	ZINC02463717	5272	0.5124876708761811	NO	-
7457	ZINC00096985	97	0.5124762417274912	NO	-
7458	ZINC00638109	857	0.512475124002151	NO	-
7459	ZINC00096982	96	0.5124573714619814	NO	-
7460	ZINC03854597	10132	0.5124516032675344	NO	-
7461	ZINC00974382	2361	0.5124503557379325	NO	-
7462	ZINC02225060	4773	0.5124484953926537	NO	-
7463	ZINC04492935	12490	0.5124438955832344	NO	-
7464	ZINC00638112	858	0.5124403539755691	NO	-
7465	ZINC03370784	7805	0.5124180464407082	NO	-
7466	ZINC03533099	8828	0.5124090119392551	NO	-
7467	ZINC01772228	4356	0.5124026463425145	NO	-
7468	ZINC00886839	2029	0.5123715348531136	NO	-
7469	ZINC02927583	6820	0.5123668330479619	NO	-
7470	ZINC02879277	6502	0.5123613024375345	NO	-
7471	ZINC00384919	391	0.5123595713347119	NO	-
7472	ZINC01977216	4514	0.5123545777725173	NO	-
7473	ZINC02787407	6163	0.5123528397587825	NO	-
7474	ZINC03868292	10816	0.5123070777492286	NO	-
7475	ZINC03983778	11374	0.512292880360175	NO	-
7476	ZINC00886858	2030	0.512275760794402	NO	-
7477	ZINC01044210	2751	0.5122592956515065	NO	-
7478	ZINC03479176	8404	0.5122357393542035	NO	-
7479	ZINC01982320	4542	0.5121885224325934	NO	-
7480	ZINC03531746	8810	0.5121637223055957	NO	-
7481	ZINC01962525	4491	0.512159659890651	NO	-
7482	ZINC00126050	145	0.5121572106275097	NO	-
7483	ZINC02914321	6574	0.5121566814034	NO	-
7484	ZINC03508664	8682	0.512149906225498	NO	-
7485	ZINC02914316	6571	0.5121352614508781	NO	-
7486	ZINC03873753	10875	0.5121287139915519	NO	-
7487	ZINC04627976	12595	0.5120962312893751	NO	-
7488	ZINC03479350	8412	0.5120825509487757	NO	-
7489	ZINC02806496	6306	0.5120653904384129	NO	-
7490	ZINC03861971	10661	0.512064933953133	NO	-
7491	ZINC00450188	497	0.5120616664997389	NO	-
7492	ZINC03488934	8453	0.5120530608207606	NO	-
7493	ZINC00613825	728	0.5120479546519936	NO	-
7494	ZINC02793956	6226	0.5120474823647215	NO	-
7495	ZINC01189548	3483	0.5120308463004897	NO	-
7496	ZINC02806497	6307	0.5120225575149479	NO	-
7497	ZINC00780871	1373	0.5120170229732305	NO	-
7498	ZINC02651308	5681	0.5120132871579232	NO	-
7499	ZINC03853616	9927	0.5120013243479731	NO	-
7500	ZINC03600829	9233	0.5120004259491482	NO	-
7501	ZINC03853988	10030	0.5119947742459491	NO	-
7502	ZINC04485064	12431	0.511985445041829	NO	-
7503	ZINC03600826	9232	0.5119676825543438	NO	-
7504	ZINC03969355	11099	0.5119649280100166	NO	-
7505	ZINC02651307	5680	0.5119631002279512	NO	-
7506	ZINC03853989	10031	0.5119623246226847	NO	-
7507	ZINC04462665	12291	0.5119482243212361	NO	-
7508	ZINC01125152	3192	0.5119460443589158	NO	-
7509	ZINC00938501	2178	0.5119321052967186	NO	-
7510	ZINC03890172	10939	0.5119280926798845	NO	-
7511	ZINC04464924	12315	0.5119280926798845	NO	-
7512	ZINC00675535	1055	0.511924432795221	NO	-
7513	ZINC04000566	11440	0.5119185320978398	NO	-
7514	ZINC03300341	7477	0.5119118124627267	NO	-
7515	ZINC01071834	2903	0.5119075797701446	NO	-
7516	ZINC00951475	2283	0.5118801377530963	NO	-
7517	ZINC03967010	11062	0.5118756049342161	NO	-
7518	ZINC00051549	43	0.5118639697518427	NO	-
7519	ZINC04460686	12281	0.5118622543619228	NO	-
7520	ZINC02407910	5144	0.5118560264727563	NO	-
7521	ZINC03265050	7372	0.5118547467891287	NO	-
7522	ZINC03421706	8036	0.5118409721632269	NO	-
7523	ZINC03421706	8035	0.511815338729246	NO	-
7524	ZINC03429352	8075	0.5118078991170397	NO	-
7525	ZINC00728433	1254	0.5117924362697605	NO	-
7526	ZINC00107088	115	0.5117791920929388	NO	-
7527	ZINC02915362	6646	0.5117713846145351	NO	-
7528	ZINC02915359	6643	0.5117664554081126	NO	-
7529	ZINC01505256	4207	0.511757337163193	NO	-
7530	ZINC00813784	1562	0.5117395657189707	NO	-
7531	ZINC03890788	10963	0.5117388311757833	NO	-
7532	ZINC03859823	10628	0.5117341997930877	NO	-
7533	ZINC04070265	11567	0.5117332943728344	NO	-
7534	ZINC03858502	10464	0.5117293182938035	NO	-
7535	ZINC04470409	12389	0.5117293182938035	NO	-
7536	ZINC00819085	1612	0.5117207131412814	NO	-
7537	ZINC01071832	2902	0.511716264419738	NO	-
7538	ZINC02414971	5163	0.5117027394524511	NO	-
7539	ZINC02079924	4616	0.5116977279137505	NO	-
7540	ZINC02085903	4620	0.5116877071698708	NO	-
7541	ZINC04488104	12463	0.51168302636067	NO	-
7542	ZINC02414970	5162	0.5116754156551518	NO	-
7543	ZINC02414968	5160	0.5116597563368489	NO	-
7544	ZINC03335624	7605	0.5116383958809707	NO	-
7545	ZINC02414969	5161	0.5116232517612412	NO	-
7546	ZINC02914319	6573	0.5116214759296245	NO	-
7547	ZINC01158740	3379	0.5116214604998967	NO	-
7548	ZINC02475032	5317	0.511602776906677	NO	-
7549	ZINC03854607	10134	0.5115991163309569	NO	-
7550	ZINC02787450	6164	0.5115910626282445	NO	-
7551	ZINC04134719	11655	0.5115907217593137	NO	-
7552	ZINC01175347	3445	0.5115861227369805	NO	-
7553	ZINC02387028	5098	0.5115795734291336	NO	-
7554	ZINC03565642	9044	0.5115714807734486	NO	-
7555	ZINC03970000	11140	0.511552432261969	NO	-
7556	ZINC00778070	1328	0.5115245752951514	NO	-
7557	ZINC02656236	5709	0.5115147063270628	NO	-
7558	ZINC04157892	11711	0.5115123717241048	NO	-
7559	ZINC01033717	2634	0.5115099164067258	NO	-
7560	ZINC02656235	5708	0.5115080900022164	NO	-
7561	ZINC00670802	1033	0.5115030496598946	NO	-
7562	ZINC03008080	7043	0.5114935702358443	NO	-
7563	ZINC02763122	6118	0.5114772639557665	NO	-
7564	ZINC02624018	5519	0.5114770186945533	NO	-
7565	ZINC01954731	4477	0.5114763301263264	NO	-
7566	ZINC01211244	3542	0.5114640325598768	NO	-
7567	ZINC01226280	3576	0.511434573676227	NO	-
7568	ZINC01748010	4344	0.5114313146617898	NO	-
7569	ZINC04023808	11496	0.5114209718718188	NO	-
7570	ZINC03555208	8956	0.5114057302240305	NO	-
7571	ZINC01466650	4109	0.5113969027776923	NO	-
7572	ZINC03349638	7678	0.5113932942057707	NO	-
7573	ZINC03859423	10540	0.5113853928124065	NO	-
7574	ZINC01510658	4232	0.5113737628999344	NO	-
7575	ZINC03970035	11146	0.5113713864307604	NO	-
7576	ZINC00372149	378	0.5113703354495902	NO	-
7577	ZINC00678737	1080	0.5113677777635357	NO	-
7578	ZINC03505756	8650	0.5113640345782907	NO	-
7579	ZINC03854403	10083	0.5113549521602165	NO	-
7580	ZINC01033718	2635	0.5113516825776369	NO	-
7581	ZINC02214226	4735	0.5113159979351063	NO	-
7582	ZINC01109606	3088	0.5113014864675981	NO	-
7583	ZINC03563691	9031	0.5112891665493788	NO	-
7584	ZINC03983654	11368	0.5112775186259123	NO	-
7585	ZINC02972825	6988	0.5112771050023672	NO	-
7586	ZINC04465007	12318	0.5112689177911348	NO	-
7587	ZINC02914317	6572	0.5112684489151874	NO	-
7588	ZINC00778069	1327	0.5112669439432386	NO	-
7589	ZINC01029496	2597	0.5112651571325242	NO	-
7590	ZINC02443848	5227	0.5112525863685901	NO	-
7591	ZINC02972103	6985	0.5112341332228149	NO	-
7592	ZINC02782063	6146	0.511228075563503	NO	-
7593	ZINC02718996	6001	0.5112275993235068	NO	-
7594	ZINC02718996	6002	0.5112275993235068	NO	-
7595	ZINC03857887	10377	0.5112121192515029	NO	-
7596	ZINC03969999	11139	0.5112119895682617	NO	-
7597	ZINC03406552	7966	0.51120858100347	NO	-
7598	ZINC03563693	9032	0.5111887230253794	NO	-
7599	ZINC02623530	5511	0.511176289596995	NO	-
7600	ZINC03610882	9313	0.5111700548928417	NO	-
7601	ZINC04180801	11763	0.5111695894053971	NO	-
7602	ZINC03610879	9312	0.5111626286834067	NO	-
7603	ZINC04032972	11507	0.5111620642739374	NO	-
7604	ZINC02922926	6813	0.5111598737927111	NO	-
7605	ZINC01078477	2983	0.5111593577374619	NO	-
7606	ZINC02623531	5512	0.5111517012449911	NO	-
7607	ZINC00945181	2241	0.5111279233204469	NO	-
7608	ZINC02877409	6493	0.5111263434674879	NO	-
7609	ZINC02544888	5416	0.5111250789050689	NO	-
7610	ZINC00834069	1704	0.5111247693468581	NO	-
7611	ZINC03854606	10133	0.5111117785893444	NO	-
7612	ZINC02877408	6492	0.5111091916126832	NO	-
7613	ZINC03479222	8407	0.5110741901923982	NO	-
7614	ZINC03479224	8408	0.5110677655814304	NO	-
7615	ZINC00826008	1641	0.5110653345703761	NO	-
7616	ZINC00667132	1010	0.5110460915656335	NO	-
7617	ZINC03975046	11287	0.5110451052487998	NO	-
7618	ZINC01211241	3541	0.5110420220999513	NO	-
7619	ZINC02915361	6645	0.5110409728233974	NO	-
7620	ZINC03434155	8091	0.5110328938736002	NO	-
7621	ZINC02915360	6644	0.5110191723169872	NO	-
7622	ZINC02135582	4640	0.5110081671325322	NO	-
7623	ZINC03406462	7964	0.510997842254422	NO	-
7624	ZINC00846268	1786	0.5109964482613663	NO	-
7625	ZINC03857292	10299	0.510994066740466	NO	-
7626	ZINC03854685	10152	0.5109788365844222	NO	-
7627	ZINC01833495	4391	0.5109603514139952	NO	-
7628	ZINC03434158	8092	0.5109601650982493	NO	-
7629	ZINC03859424	10541	0.5109567333994678	NO	-
7630	ZINC01014623	2522	0.510951640974863	NO	-
7631	ZINC04076867	11573	0.5109509035522152	NO	-
7632	ZINC02416943	5166	0.5109466230641928	NO	-
7633	ZINC01489858	4150	0.510932669926665	NO	-
7634	ZINC00043060	22	0.5109288841236234	NO	-
7635	ZINC04361616	12116	0.5109272559642049	NO	-
7636	ZINC00043059	21	0.5109267478913108	NO	-
7637	ZINC03970030	11142	0.510905498016431	NO	-
7638	ZINC01960194	4483	0.510905119822573	NO	-
7639	ZINC04443297	12254	0.5109042881624225	NO	-
7640	ZINC03862483	10671	0.5108957569596471	NO	-
7641	ZINC00846267	1782	0.5108613940985902	NO	-
7642	ZINC03983426	11351	0.5108600349283764	NO	-
7643	ZINC03857453	10320	0.5108513335942606	NO	-
7644	ZINC03275969	7404	0.5108296341666876	NO	-
7645	ZINC00800729	1469	0.5108087767562948	NO	-
7646	ZINC04148899	11680	0.5108024973637824	NO	-
7647	ZINC03461938	8302	0.5107830255272634	NO	-
7648	ZINC03857291	10298	0.5107826706330654	NO	-
7649	ZINC02791501	6195	0.5107734809349083	NO	-
7650	ZINC03857452	10319	0.5107544489437108	NO	-
7651	ZINC03461941	8303	0.510754384015596	NO	-
7652	ZINC01142170	3295	0.5107479034648341	NO	-
7653	ZINC02403079	5132	0.5107469443070637	NO	-
7654	ZINC03858993	10510	0.5107467348900457	NO	-
7655	ZINC04260793	11887	0.5107123056778896	NO	-
7656	ZINC03899345	10998	0.5107094043272582	NO	-
7657	ZINC02925013	6814	0.5107011206114195	NO	-
7658	ZINC01239835	3596	0.5106967648260896	NO	-
7659	ZINC03853678	9951	0.5106888710864445	NO	-
7660	ZINC04046612	11538	0.5106881415529383	NO	-
7661	ZINC03853499	9899	0.510685578486631	NO	-
7662	ZINC03435580	8098	0.5106716833802418	NO	-
7663	ZINC00838635	1745	0.5106707827391205	NO	-
7664	ZINC03873701	10873	0.5106673482158386	NO	-
7665	ZINC03858994	10511	0.5106390997264412	NO	-
7666	ZINC00658549	983	0.510635639937483	NO	-
7667	ZINC01079992	2996	0.510632383406308	NO	-
7668	ZINC04511902	12547	0.5106197099885611	NO	-
7669	ZINC03849789	9600	0.510603157660196	NO	-
7670	ZINC02416944	5167	0.5105937761883164	NO	-
7671	ZINC00809426	1531	0.5105928151797523	NO	-
7672	ZINC00727038	1245	0.5105736982263354	NO	-
7673	ZINC00753722	1302	0.5105730058006557	NO	-
7674	ZINC00809428	1532	0.5105675060238339	NO	-
7675	ZINC01038055	2688	0.510558486741753	NO	-
7676	ZINC03470804	8368	0.510540339047294	NO	-
7677	ZINC02922921	6812	0.5105388371723367	NO	-
7678	ZINC02197792	4689	0.5105345554340309	NO	-
7679	ZINC02197790	4688	0.5105248337281344	NO	-
7680	ZINC03605554	9268	0.5105177994744285	NO	-
7681	ZINC03983424	11349	0.5105080479526879	NO	-
7682	ZINC00850625	1843	0.5104804913364863	NO	-
7683	ZINC04169833	11737	0.5104678304279838	NO	-
7684	ZINC04492065	12476	0.5104663507150998	NO	-
7685	ZINC04117386	11633	0.5104196331733739	NO	-
7686	ZINC00956264	2312	0.5104132048847115	NO	-
7687	ZINC00849093	1829	0.5104054541041427	NO	-
7688	ZINC03462197	8306	0.5103992450415059	NO	-
7689	ZINC03969049	11086	0.5103922489387384	NO	-
7690	ZINC03462201	8307	0.5103696677344824	NO	-
7691	ZINC00838635	1744	0.5103675978086554	NO	-
7692	ZINC01047540	2765	0.5103595968201453	NO	-
7693	ZINC00805898	1497	0.5103592226947565	NO	-
7694	ZINC02631246	5583	0.5103577303752113	NO	-
7695	ZINC00569317	628	0.510349810838292	NO	-
7696	ZINC01214570	3560	0.5103438421616563	NO	-
7697	ZINC00686662	1114	0.5103233449607909	NO	-
7698	ZINC01214569	3559	0.5103230560213494	NO	-
7699	ZINC03853466	9879	0.5103142937882982	NO	-
7700	ZINC04134688	11654	0.5102924307681949	NO	-
7701	ZINC01117839	3142	0.5102822317293233	NO	-
7702	ZINC00217023	227	0.5102658430571292	NO	-
7703	ZINC00956265	2313	0.5102599187943937	NO	-
7704	ZINC03314102	7515	0.5102561834909967	NO	-
7705	ZINC00658551	984	0.5102145241397127	NO	-
7706	ZINC00702811	1135	0.5102115974900795	NO	-
7707	ZINC02407706	5143	0.5102110301033344	NO	-
7708	ZINC04140911	11669	0.5102046008263688	NO	-
7709	ZINC00940748	2208	0.5102037826698334	NO	-
7710	ZINC00851412	1848	0.5102012108050322	NO	-
7711	ZINC00851413	1849	0.5101932082572563	NO	-
7712	ZINC03854539	10104	0.5101925674772946	NO	-
7713	ZINC02764023	6122	0.5101898928906876	NO	-
7714	ZINC03849628	9590	0.5101767682105853	NO	-
7715	ZINC01087966	3014	0.5101570525741957	NO	-
7716	ZINC04467552	12347	0.5101549305216567	NO	-
7717	ZINC03873658	10865	0.5101515825414695	NO	-
7718	ZINC00905161	2086	0.5101299601412368	NO	-
7719	ZINC01431304	3957	0.5101231196873479	NO	-
7720	ZINC03369286	7790	0.5101188538534062	NO	-
7721	ZINC02914487	6601	0.510113652180038	NO	-
7722	ZINC03462192	8304	0.510099777473479	NO	-
7723	ZINC03235224	7294	0.5100887318103541	NO	-
7724	ZINC02914480	6598	0.5100799458859594	NO	-
7725	ZINC03462195	8305	0.5100651909075656	NO	-
7726	ZINC00814938	1580	0.5100491996908285	NO	-
7727	ZINC03873659	10866	0.5100420623794991	NO	-
7728	ZINC03858901	10501	0.5100320737939635	NO	-
7729	ZINC00643085	904	0.5100039609143996	NO	-
7730	ZINC03859576	10575	0.5099916585191507	NO	-
7731	ZINC03853566	9913	0.5099635696247522	NO	-
7732	ZINC02732887	6057	0.5099575913839125	NO	-
7733	ZINC03327482	7570	0.5099564158952025	NO	-
7734	ZINC00628270	797	0.5099390979394605	NO	-
7735	ZINC03327484	7571	0.509927715479146	NO	-
7736	ZINC01110911	3095	0.5099230503868214	NO	-
7737	ZINC03853695	9957	0.5099174619023312	NO	-
7738	ZINC03245025	7310	0.5099157244436167	NO	-
7739	ZINC02915355	6641	0.5099097546604359	NO	-
7740	ZINC01504890	4201	0.5099049238131779	NO	-
7741	ZINC01079995	2997	0.5099024787121582	NO	-
7742	ZINC04464961	12317	0.5098937435362593	NO	-
7743	ZINC02915356	6642	0.5098923616453342	NO	-
7744	ZINC00779371	1353	0.5098690933095289	NO	-
7745	ZINC01240352	3599	0.5098621179272936	NO	-
7746	ZINC00857228	1916	0.5098570737362162	NO	-
7747	ZINC03854540	10105	0.5098295566067197	NO	-
7748	ZINC03391086	7903	0.5098180351720693	NO	-
7749	ZINC03852498	9739	0.5097988329138184	NO	-
7750	ZINC04467621	12352	0.5097988329138184	NO	-
7751	ZINC03547766	8898	0.509773629888445	NO	-
7752	ZINC00857229	1917	0.5097729950146773	NO	-
7753	ZINC01415844	3900	0.5097521388491361	NO	-
7754	ZINC02735831	6061	0.5097433701914793	NO	-
7755	ZINC03563555	9020	0.5097432446333128	NO	-
7756	ZINC04353810	12103	0.509739299523822	NO	-
7757	ZINC02755123	6097	0.5097333862930526	NO	-
7758	ZINC03563553	9019	0.5097295020786452	NO	-
7759	ZINC01240351	3598	0.5097230472665436	NO	-
7760	ZINC03858900	10500	0.5097177264620933	NO	-
7761	ZINC03983427	11352	0.5097173342400895	NO	-
7762	ZINC03983425	11350	0.5097152805973468	NO	-
7763	ZINC00144902	159	0.5097138512071939	NO	-
7764	ZINC00543000	594	0.5097052391820202	NO	-
7765	ZINC03633429	9410	0.5096924018602093	NO	-
7766	ZINC00542999	593	0.5096878121247775	NO	-
7767	ZINC04619926	12585	0.5096865565227259	NO	-
7768	ZINC01976786	4495	0.5096600016328362	NO	-
7769	ZINC03579825	9132	0.5096558425413603	NO	-
7770	ZINC03382557	7843	0.5096533267518568	NO	-
7771	ZINC01197262	3508	0.5096481370941633	NO	-
7772	ZINC03579823	9131	0.5096370751772068	NO	-
7773	ZINC03859575	10574	0.5096335010028956	NO	-
7774	ZINC00784028	1386	0.509628351039254	NO	-
7775	ZINC03853174	9823	0.5096174141816691	NO	-
7776	ZINC03969481	11105	0.5096147296659914	NO	-
7777	ZINC00784029	1387	0.5096140153912102	NO	-
7778	ZINC03395318	7912	0.509602449729695	NO	-
7779	ZINC01982299	4534	0.509599598443329	NO	-
7780	ZINC02798851	6262	0.5095852377363164	NO	-
7781	ZINC03853694	9956	0.509565623806172	NO	-
7782	ZINC03853896	10006	0.5095585965726609	NO	-
7783	ZINC01799643	4373	0.5095512716450532	NO	-
7784	ZINC04169831	11735	0.5095382753512308	NO	-
7785	ZINC01077696	2977	0.5095349671277575	NO	-
7786	ZINC02652562	5690	0.5095158805793886	NO	-
7787	ZINC00629535	810	0.5095121848481464	NO	-
7788	ZINC04221258	11794	0.509492779906955	NO	-
7789	ZINC00825375	1640	0.5094705973787528	NO	-
7790	ZINC04035346	11517	0.5094535338569074	NO	-
7791	ZINC03853897	10007	0.5094467816445624	NO	-
7792	ZINC02500251	5372	0.5094374678690018	NO	-
7793	ZINC02914055	6561	0.5094362258276686	NO	-
7794	ZINC02914061	6562	0.5094294519561247	NO	-
7795	ZINC03456844	8206	0.5094285398966151	NO	-
7796	ZINC02422358	5178	0.5094038838963835	NO	-
7797	ZINC04499795	12516	0.5093879435551677	NO	-
7798	ZINC02754955	6096	0.5093676563317164	NO	-
7799	ZINC03464089	8336	0.5093445313178526	NO	-
7800	ZINC01035979	2665	0.5093370355175287	NO	-
7801	ZINC01115438	3129	0.5093027987299142	NO	-
7802	ZINC00855275	1876	0.5092876351023486	NO	-
7803	ZINC03858075	10400	0.5092842660440237	NO	-
7804	ZINC00855274	1875	0.5092704301581014	NO	-
7805	ZINC03852757	9752	0.5092676422437206	NO	-
7806	ZINC01077693	2976	0.5092669507208843	NO	-
7807	ZINC03456846	8207	0.5092650116045402	NO	-
7808	ZINC03851389	9687	0.5092522481372537	NO	-
7809	ZINC03851392	9688	0.5092499476920462	NO	-
7810	ZINC00998092	2474	0.509249117179673	NO	-
7811	ZINC00087287	80	0.5092462219272286	NO	-
7812	ZINC03464092	8337	0.509243806166184	NO	-
7813	ZINC04504241	12531	0.5092342275755685	NO	-
7814	ZINC01938122	4459	0.5092271898354285	NO	-
7815	ZINC04001132	11454	0.5092135085622215	NO	-
7816	ZINC04443518	12266	0.5092023404118662	NO	-
7817	ZINC02478277	5321	0.5091950619919016	NO	-
7818	ZINC03970850	11184	0.5091594581810692	NO	-
7819	ZINC02914482	6599	0.5091486185788469	NO	-
7820	ZINC02914485	6600	0.5091315906346952	NO	-
7821	ZINC03852756	9751	0.5091279336414998	NO	-
7822	ZINC02915414	6656	0.5090999581354532	NO	-
7823	ZINC01938091	4456	0.5090853680242678	NO	-
7824	ZINC04109527	11626	0.5090821870228336	NO	-
7825	ZINC02915407	6653	0.509070518965322	NO	-
7826	ZINC00818297	1600	0.5090549953985734	NO	-
7827	ZINC00818296	1599	0.5090530738778513	NO	-
7828	ZINC03868593	10843	0.5090446759997018	NO	-
7829	ZINC03315464	7519	0.5090442555115503	NO	-
7830	ZINC02840784	6364	0.5090311617941614	NO	-
7831	ZINC03868592	10842	0.5090226147985804	NO	-
7832	ZINC02431479	5204	0.5090015006760775	NO	-
7833	ZINC03384961	7858	0.5089970837675973	NO	-
7834	ZINC03858074	10399	0.5089937023985267	NO	-
7835	ZINC03975110	11289	0.5089688986697735	NO	-
7836	ZINC03850890	9645	0.5089633384610458	NO	-
7837	ZINC03369631	7794	0.5089493985699401	NO	-
7838	ZINC03859441	10549	0.5089463307631461	NO	-
7839	ZINC03630982	9405	0.5089348142450824	NO	-
7840	ZINC00796999	1451	0.5089016169765243	NO	-
7841	ZINC01105526	3052	0.5089010188430041	NO	-
7842	ZINC03859599	10586	0.5088693697528983	NO	-
7843	ZINC01046801	2760	0.5088500543349269	NO	-
7844	ZINC03859440	10548	0.5088468421839738	NO	-
7845	ZINC02693960	5806	0.5088373165511324	NO	-
7846	ZINC03852997	9790	0.5088219407712173	NO	-
7847	ZINC03495651	8502	0.5088159786338972	NO	-
7848	ZINC03866989	10713	0.5088041355943277	NO	-
7849	ZINC03579780	9121	0.508798706997953	NO	-
7850	ZINC03579782	9122	0.508791531859173	NO	-
7851	ZINC00846268	1784	0.5087903941141092	NO	-
7852	ZINC03043688	7130	0.5087875232134804	NO	-
7853	ZINC03852786	9758	0.5087779005708595	NO	-
7854	ZINC02906378	6536	0.508772878374329	NO	-
7855	ZINC03420927	8032	0.508767656057355	NO	-
7856	ZINC02956132	6915	0.508762588336728	NO	-
7857	ZINC03415493	8004	0.5087599557936122	NO	-
7858	ZINC02956634	6937	0.5087492737156819	NO	-
7859	ZINC02740401	6070	0.5087416566595266	NO	-
7860	ZINC01005382	2498	0.5087217894518536	NO	-
7861	ZINC00305588	331	0.5087198569306545	NO	-
7862	ZINC01873477	4402	0.5087177835717274	NO	-
7863	ZINC03986513	11382	0.5087125333450319	NO	-
7864	ZINC03532637	8818	0.5087062666053253	NO	-
7865	ZINC04492815	12486	0.50870204028535	NO	-
7866	ZINC03579078	9086	0.5086997975461554	NO	-
7867	ZINC03853701	9960	0.5086927059254216	NO	-
7868	ZINC03853880	9996	0.508688025365323	NO	-
7869	ZINC00795800	1441	0.5086770706650254	NO	-
7870	ZINC03859598	10585	0.5086552926881528	NO	-
7871	ZINC01127467	3215	0.5086247526402641	NO	-
7872	ZINC01186531	3480	0.5086242541842098	NO	-
7873	ZINC00569624	633	0.5086223191152494	NO	-
7874	ZINC04496824	12506	0.5086110119897974	NO	-
7875	ZINC01043173	2741	0.5085864778605832	NO	-
7876	ZINC00593640	698	0.5085856878364106	NO	-
7877	ZINC02299284	4879	0.5085846535971833	NO	-
7878	ZINC03853760	9973	0.5085823200514026	NO	-
7879	ZINC03986515	11383	0.5085555038519035	NO	-
7880	ZINC00981534	2391	0.508548991085381	NO	-
7881	ZINC00950776	2274	0.5085456067846936	NO	-
7882	ZINC00711147	1168	0.5085082972885002	NO	-
7883	ZINC03853879	9995	0.5085053134892595	NO	-
7884	ZINC01262660	3620	0.5085011218811168	NO	-
7885	ZINC03970851	11185	0.5084964572938743	NO	-
7886	ZINC00613698	727	0.5084951307169839	NO	-
7887	ZINC04278835	11933	0.5084743733655707	NO	-
7888	ZINC02173371	4662	0.5084740818877029	NO	-
7889	ZINC00846267	1781	0.5084736801539069	NO	-
7890	ZINC02635897	5597	0.5084609494277189	NO	-
7891	ZINC03892834	10992	0.508456535510743	NO	-
7892	ZINC02466963	5304	0.508441951324019	NO	-
7893	ZINC04279702	11936	0.5084345534536804	NO	-
7894	ZINC01082394	3006	0.5084332119795296	NO	-
7895	ZINC00096987	98	0.5084327728520673	NO	-
7896	ZINC04070262	11566	0.5084252934730058	NO	-
7897	ZINC00096992	99	0.5084233216413561	NO	-
7898	ZINC03460535	8276	0.508421319426242	NO	-
7899	ZINC04185507	11767	0.5084186068109187	NO	-
7900	ZINC00602951	712	0.508410973255022	NO	-
7901	ZINC00828858	1682	0.5084081221098439	NO	-
7902	ZINC03907387	11007	0.5083995307274987	NO	-
7903	ZINC03460539	8277	0.5083960225722843	NO	-
7904	ZINC00938512	2183	0.5083908973771495	NO	-
7905	ZINC02297711	4876	0.5083695990945449	NO	-
7906	ZINC03853759	9972	0.5083632732210386	NO	-
7907	ZINC03867498	10753	0.5083612006204814	NO	-
7908	ZINC03625514	9386	0.5083583579592357	NO	-
7909	ZINC03867497	10751	0.508342629390239	NO	-
7910	ZINC03544860	8890	0.5083409303777382	NO	-
7911	ZINC03169506	7182	0.5083227319777512	NO	-
7912	ZINC01976941	4511	0.5083167092444801	NO	-
7913	ZINC00826614	1648	0.508295190715316	NO	-
7914	ZINC00950775	2273	0.5082906943138422	NO	-
7915	ZINC00877895	1987	0.5082696408538319	NO	-
7916	ZINC03269887	7383	0.5082676218019502	NO	-
7917	ZINC03602470	9239	0.5082657873373118	NO	-
7918	ZINC02660841	5740	0.5082609984621143	NO	-
7919	ZINC00092713	88	0.5082585071861905	NO	-
7920	ZINC00092715	89	0.5082563528879052	NO	-
7921	ZINC01014153	2521	0.5082333662910917	NO	-
7922	ZINC03856431	10248	0.5082134512453478	NO	-
7923	ZINC04470144	12384	0.5082134512453478	NO	-
7924	ZINC01389448	3821	0.5082074081698439	NO	-
7925	ZINC00812724	1556	0.5081942802914566	NO	-
7926	ZINC04003971	11477	0.5081916778666659	NO	-
7927	ZINC02818772	6339	0.5081754973807207	NO	-
7928	ZINC01014152	2520	0.5081703319900767	NO	-
7929	ZINC04586984	12576	0.5081696555318694	NO	-
7930	ZINC02628032	5563	0.5081628478324727	NO	-
7931	ZINC03857904	10378	0.5081510247975591	NO	-
7932	ZINC04467954	12356	0.5081510247975591	NO	-
7933	ZINC00092721	91	0.508150418087579	NO	-
7934	ZINC00092718	90	0.508137198575709	NO	-
7935	ZINC00675040	1050	0.5081333234875145	NO	-
7936	ZINC02915409	6654	0.5081286145536879	NO	-
7937	ZINC02872873	6471	0.5081271238905427	NO	-
7938	ZINC04381952	12151	0.5081224636751059	NO	-
7939	ZINC03854960	10183	0.5081224127242129	NO	-
7940	ZINC02022961	4581	0.5081137503445524	NO	-
7941	ZINC03565582	9042	0.5081018698058075	NO	-
7942	ZINC02449554	5242	0.508082508206084	NO	-
7943	ZINC02755762	6100	0.508068394354931	NO	-
7944	ZINC02915411	6655	0.5080637918489305	NO	-
7945	ZINC03043508	7129	0.5080608026055228	NO	-
7946	ZINC02836839	6362	0.5080588468364539	NO	-
7947	ZINC01937921	4438	0.5080557217385759	NO	-
7948	ZINC03325939	7563	0.5080365318770725	NO	-
7949	ZINC01442317	4007	0.508020993519598	NO	-
7950	ZINC01868235	4401	0.508001492323963	NO	-
7951	ZINC02788031	6170	0.5079859048268691	NO	-
7952	ZINC03208686	7228	0.5079783842478932	NO	-
7953	ZINC01048679	2776	0.5079684293254594	NO	-
7954	ZINC03460467	8274	0.5079683036988552	NO	-
7955	ZINC00133280	150	0.5079626487197826	NO	-
7956	ZINC01023804	2557	0.5079589207239757	NO	-
7957	ZINC03852967	9777	0.5079585185425969	NO	-
7958	ZINC03971869	11218	0.5079493549962735	NO	-
7959	ZINC04142964	11671	0.5079471906605268	NO	-
7960	ZINC03463802	8329	0.5079414377277406	NO	-
7961	ZINC03602468	9238	0.5079389366208804	NO	-
7962	ZINC00956739	2320	0.5079317252791702	NO	-
7963	ZINC01928563	4425	0.5079312170838364	NO	-
7964	ZINC00956195	2310	0.5079243461087842	NO	-
7965	ZINC02956499	6925	0.5079173941511032	NO	-
7966	ZINC03415493	8005	0.5079165775626576	NO	-
7967	ZINC04252282	11874	0.507912068423701	NO	-
7968	ZINC03349260	7673	0.5079011174660412	NO	-
7969	ZINC03854270	10068	0.5078979125311704	NO	-
7970	ZINC00451971	501	0.5078978306387438	NO	-
7971	ZINC02956498	6924	0.5078934310612813	NO	-
7972	ZINC03459924	8248	0.5078885782328669	NO	-
7973	ZINC03971870	11219	0.5078883435607477	NO	-
7974	ZINC04169833	11736	0.5078851040323623	NO	-
7975	ZINC00797415	1457	0.5078827847663717	NO	-
7976	ZINC02856099	6402	0.5078791638592189	NO	-
7977	ZINC03549042	8912	0.5078785716802292	NO	-
7978	ZINC03560193	8989	0.5078632405360594	NO	-
7979	ZINC01821000	4384	0.5078573537402803	NO	-
7980	ZINC03460471	8275	0.5078507054511942	NO	-
7981	ZINC01821001	4385	0.5078488790265221	NO	-
7982	ZINC03862339	10667	0.5078234230400316	NO	-
7983	ZINC01989623	4569	0.5078230974807264	NO	-
7984	ZINC02358843	5039	0.5078195081546222	NO	-
7985	ZINC01199596	3514	0.5078053611918264	NO	-
7986	ZINC02428839	5195	0.5078027494473684	NO	-
7987	ZINC03975113	11290	0.507789989056446	NO	-
7988	ZINC04468370	12359	0.507789989056446	NO	-
7989	ZINC02428840	5196	0.507772459187162	NO	-
7990	ZINC04154952	11684	0.5077717949428475	NO	-
7991	ZINC01157421	3365	0.5077690462925799	NO	-
7992	ZINC03257246	7345	0.507758185642079	NO	-
7993	ZINC03853470	9885	0.5077553494561868	NO	-
7994	ZINC03854269	10067	0.5077530908431338	NO	-
7995	ZINC03519472	8738	0.5077513442890739	NO	-
7996	ZINC03600350	9218	0.5077478155954136	NO	-
7997	ZINC01013818	2513	0.5077430302737616	NO	-
7998	ZINC01013819	2514	0.5077369047746497	NO	-
7999	ZINC03854325	10072	0.5077349829578819	NO	-
8000	ZINC03371287	7818	0.5077201286098998	NO	-
8001	ZINC01107091	3061	0.5076919342388392	NO	-
8002	ZINC04119061	11635	0.5076886584389656	NO	-
8003	ZINC04485512	12449	0.5076825482678549	NO	-
8004	ZINC00819660	1623	0.5076694182474137	NO	-
8005	ZINC01938090	4455	0.5076668574652704	NO	-
8006	ZINC02965882	6967	0.5076604297571792	NO	-
8007	ZINC04440755	12242	0.5076463858820405	NO	-
8008	ZINC02282214	4855	0.5076422122424155	NO	-
8009	ZINC01451803	4051	0.507634712331558	NO	-
8010	ZINC03196048	7216	0.5076307440133184	NO	-
8011	ZINC03461555	8294	0.507616238355457	NO	-
8012	ZINC03461549	8293	0.507584641072737	NO	-
8013	ZINC00943215	2226	0.5075819823167311	NO	-
8014	ZINC02282213	4854	0.5075797583602516	NO	-
8015	ZINC02623697	5516	0.5075776931623707	NO	-
8016	ZINC00943216	2227	0.5075739275143292	NO	-
8017	ZINC03969252	11097	0.5075568482660031	NO	-
8018	ZINC04485310	12438	0.5075540003543672	NO	-
8019	ZINC04451766	12275	0.50755218518168	NO	-
8020	ZINC00707299	1159	0.5075500004583209	NO	-
8021	ZINC02819374	6346	0.5075339303948009	NO	-
8022	ZINC03248188	7330	0.5075222447490079	NO	-
8023	ZINC02623696	5515	0.5074936896406681	NO	-
8024	ZINC01077424	2973	0.5074903764938871	NO	-
8025	ZINC04042645	11532	0.5074619646692948	NO	-
8026	ZINC01107090	3060	0.5074379944639004	NO	-
8027	ZINC01451802	4048	0.5074332564953659	NO	-
8028	ZINC02718997	6004	0.5074316881811759	NO	-
8029	ZINC03864235	10687	0.5074156298762162	NO	-
8030	ZINC03515794	8716	0.5074120104306501	NO	-
8031	ZINC03852966	9776	0.5073974650764055	NO	-
8032	ZINC03970041	11148	0.5073957592700471	NO	-
8033	ZINC03853469	9884	0.5073744146618179	NO	-
8034	ZINC02702076	5836	0.50737023183356	NO	-
8035	ZINC00846267	1783	0.5073634633761013	NO	-
8036	ZINC03858583	10465	0.5073577727913565	NO	-
8037	ZINC02336828	4958	0.5073531462511282	NO	-
8038	ZINC03866989	10712	0.5073430156737936	NO	-
8039	ZINC02809153	6326	0.5073370942703431	NO	-
8040	ZINC01072907	2946	0.5073344057466168	NO	-
8041	ZINC03579638	9109	0.5073093520335832	NO	-
8042	ZINC03579640	9110	0.5073008652878007	NO	-
8043	ZINC01128603	3229	0.5073001728697952	NO	-
8044	ZINC01830771	4390	0.507298526297054	NO	-
8045	ZINC03460307	8268	0.5072951708874882	NO	-
8046	ZINC03858584	10466	0.5072851172183034	NO	-
8047	ZINC00940456	2198	0.507284505111424	NO	-
8048	ZINC01176074	3448	0.5072792950777697	NO	-
8049	ZINC03512863	8703	0.5072725703787027	NO	-
8050	ZINC03524399	8763	0.5072625343587496	NO	-
8051	ZINC02336827	4957	0.5072307292105963	NO	-
8052	ZINC00943941	2231	0.507226738193307	NO	-
8053	ZINC01158048	3371	0.5072244584174628	NO	-
8054	ZINC03853466	9880	0.5072238451002797	NO	-
8055	ZINC02336825	4956	0.507220730646992	NO	-
8056	ZINC00959658	2339	0.507215752191005	NO	-
8057	ZINC03460309	8269	0.5072128987602517	NO	-
8058	ZINC03853229	9831	0.5072018832743063	NO	-
8059	ZINC04381893	12148	0.5071993684758299	NO	-
8060	ZINC02592790	5450	0.5071983149272606	NO	-
8061	ZINC01125748	3205	0.5071929284951735	NO	-
8062	ZINC00092724	92	0.507188289158117	NO	-
8063	ZINC00959659	2340	0.5071869143032124	NO	-
8064	ZINC04292371	11974	0.5071578927894597	NO	-
8065	ZINC03461717	8298	0.5071350636733922	NO	-
8066	ZINC03868294	10817	0.5071234679034553	NO	-
8067	ZINC04465964	12342	0.5071234679034553	NO	-
8068	ZINC01097915	3038	0.5071147825472783	NO	-
8069	ZINC03445599	8136	0.507111463187036	NO	-
8070	ZINC00628978	805	0.5071075527158693	NO	-
8071	ZINC02336823	4955	0.5071053205911717	NO	-
8072	ZINC02405243	5139	0.5070385780427845	NO	-
8073	ZINC03461722	8299	0.5070318344962188	NO	-
8074	ZINC03518846	8734	0.5070070689129064	NO	-
8075	ZINC03852141	9721	0.5069999356245296	NO	-
8076	ZINC03852389	9725	0.5069981259644777	NO	-
8077	ZINC03435229	8097	0.5069964246257399	NO	-
8078	ZINC00724317	1237	0.506990252445013	NO	-
8079	ZINC02262275	4836	0.5069871661508474	NO	-
8080	ZINC03814809	151	0.5069852389630385	YES	15
8081	ZINC03854003	10038	0.5069671304346102	NO	-
8082	ZINC03594608	9180	0.5069572238828428	NO	-
8083	ZINC03518844	8733	0.5069420654703852	NO	-
8084	ZINC02802504	6290	0.5069379667365598	NO	-
8085	ZINC01173550	3441	0.5069263201839997	NO	-
8086	ZINC01106739	3059	0.5069258109634136	NO	-
8087	ZINC03324872	7551	0.5069245109574845	NO	-
8088	ZINC00558189	608	0.5069222702198852	NO	-
8089	ZINC02914358	6584	0.5069197958425321	NO	-
8090	ZINC02914353	6581	0.5069183570878755	NO	-
8091	ZINC00846268	1785	0.5069036128669365	NO	-
8092	ZINC00567785	625	0.5068908952395293	NO	-
8093	ZINC02948020	6897	0.5068839051839994	NO	-
8094	ZINC02358843	5040	0.5068667618450106	NO	-
8095	ZINC02414614	5157	0.506826972069246	NO	-
8096	ZINC03972442	11225	0.5068063980371812	NO	-
8097	ZINC03867497	10752	0.5068005801222497	NO	-
8098	ZINC04465413	12328	0.5067959712807232	NO	-
8099	ZINC01115064	3125	0.5067953886599951	NO	-
8100	ZINC03527876	8790	0.5067894011994366	NO	-
8101	ZINC03867498	10754	0.5067849321930323	NO	-
8102	ZINC03579144	9088	0.5067837401068013	NO	-
8103	ZINC03527877	8791	0.5067828535379074	NO	-
8104	ZINC01055526	2816	0.5067791369233084	NO	-
8105	ZINC03362830	7725	0.5067690762167754	NO	-
8106	ZINC03592150	9153	0.5067227386033746	NO	-
8107	ZINC02504173	5388	0.506718834442467	NO	-
8108	ZINC03977607	11304	0.5067050012081468	NO	-
8109	ZINC00679774	1085	0.5066917414610331	NO	-
8110	ZINC01158517	3377	0.5066883918797168	NO	-
8111	ZINC03972444	11227	0.5066837855324442	NO	-
8112	ZINC04331310	12062	0.5066692436597426	NO	-
8113	ZINC04023808	11495	0.5066657688755336	NO	-
8114	ZINC03948177	11038	0.5066564425750584	NO	-
8115	ZINC03880334	10882	0.5066534459579318	NO	-
8116	ZINC01113173	3112	0.506651578365288	NO	-
8117	ZINC03370790	7806	0.506642709841568	NO	-
8118	ZINC00455180	514	0.5066366711217802	NO	-
8119	ZINC01111909	3101	0.5066067489381215	NO	-
8120	ZINC01142189	3297	0.5066014217168691	NO	-
8121	ZINC00688789	1120	0.5065948656552093	NO	-
8122	ZINC01111911	3102	0.5065806849029896	NO	-
8123	ZINC00956181	2308	0.5065773978114216	NO	-
8124	ZINC00452580	508	0.5065645214165596	NO	-
8125	ZINC03362836	7728	0.506548319971026	NO	-
8126	ZINC03406567	7967	0.5065472160810938	NO	-
8127	ZINC03857203	10288	0.5065458186555659	NO	-
8128	ZINC03854489	10094	0.5065442753153869	NO	-
8129	ZINC00455179	513	0.5065399404489264	NO	-
8130	ZINC02736097	6062	0.5065318099479972	NO	-
8131	ZINC03289784	7447	0.5065224212055969	NO	-
8132	ZINC02718980	5997	0.506522368893282	NO	-
8133	ZINC02718980	5998	0.506522368893282	NO	-
8134	ZINC01960624	4484	0.5065196624271611	NO	-
8135	ZINC00428351	487	0.506507157328011	NO	-
8136	ZINC03857202	10287	0.5064832068029158	NO	-
8137	ZINC01955116	4479	0.5064650956640829	NO	-
8138	ZINC03867534	10763	0.5064604239357072	NO	-
8139	ZINC03547605	8897	0.5064492521023306	NO	-
8140	ZINC01976838	4507	0.5064455315435878	NO	-
8141	ZINC00083240	73	0.5064451320585162	NO	-
8142	ZINC04266701	11894	0.5064450358038233	NO	-
8143	ZINC03216390	7244	0.5064224799254631	NO	-
8144	ZINC03857347	10309	0.5064217826031209	NO	-
8145	ZINC01109939	3091	0.506415210251274	NO	-
8146	ZINC04032980	11509	0.5064033362526579	NO	-
8147	ZINC01127467	3213	0.5063944772724577	NO	-
8148	ZINC03460548	8278	0.5063867103923689	NO	-
8149	ZINC03868389	10828	0.5063624906297923	NO	-
8150	ZINC04003971	11476	0.5063407499127179	NO	-
8151	ZINC04278679	11931	0.506338812830857	NO	-
8152	ZINC03853630	9932	0.5063366419636949	NO	-
8153	ZINC01928620	4430	0.5063115919525378	NO	-
8154	ZINC01982511	4551	0.5062992411576672	NO	-
8155	ZINC03362833	7727	0.5062990671112956	NO	-
8156	ZINC03362832	7726	0.5062909595926465	NO	-
8157	ZINC00721401	1234	0.5062830962704361	NO	-
8158	ZINC03630732	9396	0.5062815398620255	NO	-
8159	ZINC00870039	1966	0.506277089867053	NO	-
8160	ZINC03857346	10308	0.5062728484255926	NO	-
8161	ZINC03854488	10093	0.5062704716619836	NO	-
8162	ZINC02483574	5330	0.506265513506308	NO	-
8163	ZINC03890380	10956	0.5062456522035035	NO	-
8164	ZINC04427132	12228	0.5062178335733157	NO	-
8165	ZINC01157408	3364	0.5062072472855994	NO	-
8166	ZINC02622636	5507	0.5062020398770519	NO	-
8167	ZINC03890381	10957	0.5062014713959911	NO	-
8168	ZINC03842339	9573	0.5061929461308863	NO	-
8169	ZINC02914354	6582	0.5061856093582271	NO	-
8170	ZINC04169831	11734	0.5061811716424179	NO	-
8171	ZINC00714675	1186	0.5061709927890738	NO	-
8172	ZINC02502361	5378	0.5061708134482722	NO	-
8173	ZINC03972443	11226	0.5061643617284928	NO	-
8174	ZINC03853629	9931	0.5061587449175701	NO	-
8175	ZINC01754767	4349	0.5061545205217247	NO	-
8176	ZINC03854906	10174	0.5061392198368251	NO	-
8177	ZINC02257185	4829	0.506123603294193	NO	-
8178	ZINC02443848	5228	0.5061213818595462	NO	-
8179	ZINC03972445	11228	0.5061210342031729	NO	-
8180	ZINC02914356	6583	0.5061113015617653	NO	-
8181	ZINC03464418	8346	0.506097442922428	NO	-
8182	ZINC03495890	8512	0.506066519996369	NO	-
8183	ZINC03549991	8917	0.5060631955996266	NO	-
8184	ZINC03464422	8347	0.5060425145495484	NO	-
8185	ZINC03853992	10034	0.5060411820711741	NO	-
8186	ZINC03970033	11145	0.5060327906408559	NO	-
8187	ZINC00882998	2021	0.506008675882505	NO	-
8188	ZINC04145544	11677	0.5060018924091191	NO	-
8189	ZINC03620142	9368	0.5059915228383095	NO	-
8190	ZINC04492815	12484	0.5059867322850183	NO	-
8191	ZINC00800600	1468	0.5059850666223	NO	-
8192	ZINC03971691	11212	0.5059663456532062	NO	-
8193	ZINC00800599	1467	0.5059638508931261	NO	-
8194	ZINC01989622	4568	0.505951806590378	NO	-
8195	ZINC00977579	2375	0.5059311855676004	NO	-
8196	ZINC00778517	1332	0.5059290669920539	NO	-
8197	ZINC02908864	6541	0.5059161549564042	NO	-
8198	ZINC01989611	4563	0.5059157985585586	NO	-
8199	ZINC03857313	10303	0.5059157114634317	NO	-
8200	ZINC01152948	3343	0.5058983080474264	NO	-
8201	ZINC03856214	10235	0.5058837260836324	NO	-
8202	ZINC03563598	9022	0.5058780103006755	NO	-
8203	ZINC01518540	4266	0.5058751421293233	NO	-
8204	ZINC01454013	4065	0.505871250467174	NO	-
8205	ZINC03853256	9837	0.5058615425860394	NO	-
8206	ZINC01438707	3972	0.5058505718926217	NO	-
8207	ZINC03856513	10262	0.5058435078316641	NO	-
8208	ZINC02846053	6373	0.505841658904078	NO	-
8209	ZINC01454014	4066	0.5058409129223133	NO	-
8210	ZINC03369686	7796	0.5058265186435538	NO	-
8211	ZINC03868388	10827	0.5058244764870361	NO	-
8212	ZINC02627607	5551	0.5058056011079208	NO	-
8213	ZINC03497867	8569	0.50580465754907	NO	-
8214	ZINC01451803	4049	0.5057919661143052	NO	-
8215	ZINC03497870	8570	0.5057887405360262	NO	-
8216	ZINC00971143	2353	0.5057826161857011	NO	-
8217	ZINC03369681	7795	0.5057812297947643	NO	-
8218	ZINC01072238	2918	0.5057718723691754	NO	-
8219	ZINC01072240	2919	0.5057660654360995	NO	-
8220	ZINC00714674	1185	0.5057643812405187	NO	-
8221	ZINC03971692	11213	0.5057613003639203	NO	-
8222	ZINC04484425	12424	0.505757020700348	NO	-
8223	ZINC03856217	10238	0.5057417830549464	NO	-
8224	ZINC00193962	207	0.5057389962202608	NO	-
8225	ZINC03983354	11347	0.5057341542218421	NO	-
8226	ZINC03856215	10236	0.5057336264433918	NO	-
8227	ZINC03856216	10237	0.5057289367926086	NO	-
8228	ZINC00938928	2186	0.5057259445591886	NO	-
8229	ZINC03853255	9836	0.505718272304176	NO	-
8230	ZINC02945890	6874	0.5057172393033528	NO	-
8231	ZINC03854899	10173	0.5057033234021328	NO	-
8232	ZINC01018857	2531	0.5056959616757727	NO	-
8233	ZINC03858858	10489	0.5056944281273481	NO	-
8234	ZINC03857256	10292	0.5056941617066708	NO	-
8235	ZINC03854562	10115	0.5056866974724955	NO	-
8236	ZINC00637485	851	0.505685479645277	NO	-
8237	ZINC03396889	7921	0.5056695702432096	NO	-
8238	ZINC01327015	3692	0.5056650819682693	NO	-
8239	ZINC03853311	9848	0.505655537554117	NO	-
8240	ZINC02622636	5506	0.5056527047042465	NO	-
8241	ZINC02222634	4765	0.5056495796138838	NO	-
8242	ZINC01088454	3018	0.5056483136506041	NO	-
8243	ZINC02660594	5736	0.5056425496220694	NO	-
8244	ZINC01170742	3434	0.5056291271180984	NO	-
8245	ZINC01175061	3443	0.5056214900267668	NO	-
8246	ZINC04492425	12480	0.5056200454377953	NO	-
8247	ZINC01116057	3136	0.5056186417369837	NO	-
8248	ZINC03605884	9271	0.5056170416057213	NO	-
8249	ZINC02859229	6411	0.5056051367284332	NO	-
8250	ZINC03524391	8762	0.5056031947344545	NO	-
8251	ZINC01718168	4341	0.5056013353032941	NO	-
8252	ZINC04292371	11973	0.5055728643800923	NO	-
8253	ZINC00104114	110	0.5055501760364657	NO	-
8254	ZINC03854561	10114	0.5055299723975414	NO	-
8255	ZINC00645885	923	0.505489931966898	NO	-
8256	ZINC02919786	6798	0.5054619918439441	NO	-
8257	ZINC02768934	6130	0.5054358670626966	NO	-
8258	ZINC01451802	4046	0.5054157603454185	NO	-
8259	ZINC00941362	2219	0.5054121218978455	NO	-
8260	ZINC01090152	3022	0.5054079245241816	NO	-
8261	ZINC00717329	1203	0.505385359901052	NO	-
8262	ZINC03850890	9646	0.5053771132397693	NO	-
8263	ZINC03983355	11348	0.5053738901256727	NO	-
8264	ZINC02179855	4665	0.5053721538334065	NO	-
8265	ZINC04622626	12587	0.5053708890481647	NO	-
8266	ZINC03858936	10503	0.5053697225931825	NO	-
8267	ZINC03858857	10488	0.5053663108718489	NO	-
8268	ZINC03853312	9849	0.5053529682802084	NO	-
8269	ZINC02761984	6111	0.5053393379142233	NO	-
8270	ZINC00068312	53	0.5053312267514042	NO	-
8271	ZINC04468402	12360	0.505306413234644	NO	-
8272	ZINC03529579	8800	0.5052768730282478	NO	-
8273	ZINC03526184	8772	0.5052575511030173	NO	-
8274	ZINC02718958	5983	0.5052439059854595	NO	-
8275	ZINC02718958	5984	0.5052439059854595	NO	-
8276	ZINC00682813	1099	0.5052406959276712	NO	-
8277	ZINC03521634	8746	0.5052290267045102	NO	-
8278	ZINC02181590	4669	0.5052192624965355	NO	-
8279	ZINC03857127	10275	0.5052121903561592	NO	-
8280	ZINC03479567	8421	0.5052023276896654	NO	-
8281	ZINC03549215	8913	0.505197836632128	NO	-
8282	ZINC04351868	12100	0.5051885705003265	NO	-
8283	ZINC03675979	9467	0.5051872955083538	NO	-
8284	ZINC02233058	4792	0.5051763184452525	NO	-
8285	ZINC03459550	8229	0.5051712817642564	NO	-
8286	ZINC01139785	3283	0.5051667167859175	NO	-
8287	ZINC03858217	10409	0.5051656641786404	NO	-
8288	ZINC03385687	7869	0.5051569166841902	NO	-
8289	ZINC00314292	345	0.5051454994086493	NO	-
8290	ZINC00205225	218	0.505131506330519	NO	-
8291	ZINC00805903	1499	0.5051303235296629	NO	-
8292	ZINC03858486	10458	0.5051247196076009	NO	-
8293	ZINC02320422	4919	0.5051247189864166	NO	-
8294	ZINC00567738	624	0.5051159660855067	NO	-
8295	ZINC04070152	11564	0.5050906464982503	NO	-
8296	ZINC03858487	10459	0.5050852893044293	NO	-
8297	ZINC03459548	8228	0.5050760166143872	NO	-
8298	ZINC00945189	2242	0.5050699987944548	NO	-
8299	ZINC03770718	9499	0.5050698324123452	NO	-
8300	ZINC01366029	3774	0.5050604893792602	NO	-
8301	ZINC03892243	10984	0.5050541193068346	NO	-
8302	ZINC03857126	10274	0.5050458742446908	NO	-
8303	ZINC03970169	11163	0.5050399533513836	NO	-
8304	ZINC00682812	1098	0.5050317711924315	NO	-
8305	ZINC02347533	4994	0.5050098787969841	NO	-
8306	ZINC03970170	11164	0.5050070632006787	NO	-
8307	ZINC03986636	11386	0.5050066597137549	NO	-
8308	ZINC03969855	11124	0.5050030033567868	NO	-
8309	ZINC03863128	10678	0.5050027422335002	NO	-
8310	ZINC03890980	10967	0.5049889616098467	NO	-
8311	ZINC01889969	4407	0.5049764850995668	NO	-
8312	ZINC03363449	7732	0.5049708851290765	NO	-
8313	ZINC01068436	2880	0.5049670507326162	NO	-
8314	ZINC01889967	4406	0.5049647915394322	NO	-
8315	ZINC02399215	5121	0.5049646911750408	NO	-
8316	ZINC00812116	1551	0.504949394449737	NO	-
8317	ZINC02347531	4993	0.5049387651521877	NO	-
8318	ZINC03857317	10307	0.5049318540782501	NO	-
8319	ZINC00416313	432	0.5049207639569063	NO	-
8320	ZINC01509829	4228	0.5049138780569216	NO	-
8321	ZINC01439910	3977	0.5049025769469826	NO	-
8322	ZINC02979024	7008	0.5048979465915565	NO	-
8323	ZINC03313639	7510	0.5048951388012656	NO	-
8324	ZINC03313641	7511	0.5048811388819993	NO	-
8325	ZINC02348328	4997	0.5048711723529631	NO	-
8326	ZINC03892163	10982	0.5048691781778725	NO	-
8327	ZINC03363440	7729	0.5048492283215669	NO	-
8328	ZINC02233055	4791	0.5048476410422107	NO	-
8329	ZINC00987601	2423	0.5048275453280738	NO	-
8330	ZINC03849812	9603	0.5048012229995749	NO	-
8331	ZINC03462541	8315	0.5048006484680109	NO	-
8332	ZINC02434698	5210	0.504784294563504	NO	-
8333	ZINC00314293	346	0.504770165442723	NO	-
8334	ZINC04001410	11463	0.5047681774795192	NO	-
8335	ZINC01937955	4451	0.5047678696651107	NO	-
8336	ZINC01962495	4489	0.5047450234794933	NO	-
8337	ZINC00712845	1172	0.5047372697292922	NO	-
8338	ZINC03969483	11106	0.5047310858723237	NO	-
8339	ZINC04598159	12579	0.50470920759986	NO	-
8340	ZINC03908642	11017	0.5046998167851187	NO	-
8341	ZINC03986634	11385	0.504696997538244	NO	-
8342	ZINC03462537	8314	0.5046847831345542	NO	-
8343	ZINC02818879	6344	0.5046774023690493	NO	-
8344	ZINC02265804	4841	0.5046746609491929	NO	-
8345	ZINC02348327	4996	0.5046650582736246	NO	-
8346	ZINC03857963	10384	0.504660642969286	NO	-
8347	ZINC00092697	83	0.5046433009674225	NO	-
8348	ZINC03857962	10383	0.5046384254653457	NO	-
8349	ZINC02230151	4787	0.504637517541985	NO	-
8350	ZINC00092699	84	0.5046373851151628	NO	-
8351	ZINC04485513	12452	0.5046293182984938	NO	-
8352	ZINC04492815	12485	0.5045999316329334	NO	-
8353	ZINC03363446	7731	0.5045983047803504	NO	-
8354	ZINC02758888	6105	0.5045857085442214	NO	-
8355	ZINC01820155	4382	0.5045782689621812	NO	-
8356	ZINC01820156	4383	0.5045736148441988	NO	-
8357	ZINC03857496	10327	0.5045676667912375	NO	-
8358	ZINC04497097	12507	0.5045647328228606	NO	-
8359	ZINC01977215	4513	0.5045562366894153	NO	-
8360	ZINC01201862	3521	0.5045376574054558	NO	-
8361	ZINC03859695	10616	0.5045295615520979	NO	-
8362	ZINC02787359	6162	0.5045279124618673	NO	-
8363	ZINC02225012	4772	0.5045099906126197	NO	-
8364	ZINC01033919	2638	0.5044989275876448	NO	-
8365	ZINC02482116	5326	0.5044976407838851	NO	-
8366	ZINC02622904	5509	0.5044794550942804	NO	-
[truncated: 214,189 more chars]
