# Supplementary material for: Optimal assignment methods for ligand-based virtual screening
Source: J Cheminform. 2009 Aug 25;1:14. doi: 10.1186/1758-2946-1-14 (PMC2820492; doi:10.1186/1758-2946-1-14)
Supplement: Additional file 2 — Archive of the result files. The file Results.tar.gz is a Gzip compressed Tar archive containing the results file of each method for each data set. The result files are tab-separated plain text files including the following information: method name, active data set with size, cluster information and the distribution of the molecules over the clusters, decoy data set with size, ratio active:decoy, AUC, awAUC, BEDROC scores for predefined alpha values as suggested by Truchon and Bayly [63], relative enrichment factor [67], ROC enrichments, awROC enrichments at predefined false positive fractions, chemotype enrichment, ROC data points, and the ranking of each structure. [file 1758-2946-1-14-S2.zip › Results/OAK.SQ.DUD=egfr.Q.EGFR_Erlotinib.sdf.A.DUD_egfr_clustered_I_MM.sdf.D.DUD_egfr_decoys_ID_pass_MWPass_0000644]

###################################################################################################
# Screening Result File
# User: jahn
# Method used: OAK
> <Method_Name>
OAK
# Screening mode: Single Query Screening
#	Calculations performed: 15925
#	Start time of the calculation: Fri Mar 06 00:31:53 CET 2009
#	End time of the calculation: Fri Mar 06 00:40:28 CET 2009
# Data set information
#	Query molecule name:	AQ4 from data set: ./data/queries/EGFR_Erlotinib.sdf
#	Active data set: /rahome/chemoinf/SVS/data/actives/DUD_egfr_clustered_I_MM.sdf with cluster information
#		Size: 365 molecules
#		Number of clusters: 40
#		Cluster Summery:
#			Cluster number	# molecules	% of actives
#			1		9		2.466
#			2		183		50.137
#			3		12		3.288
#			4		1		0.274
#			5		2		0.548
#			6		9		2.466
#			7		7		1.918
#			8		1		0.274
#			9		26		7.123
#			10		10		2.74
#			11		1		0.274
#			12		6		1.644
#			13		2		0.548
#			14		11		3.014
#			15		2		0.548
#			16		16		4.384
#			17		1		0.274
#			18		10		2.74
#			19		2		0.548
#			20		3		0.822
#			21		1		0.274
#			22		3		0.822
#			23		2		0.548
#			24		1		0.274
#			25		3		0.822
#			26		1		0.274
#			27		2		0.548
#			28		4		1.096
#			29		1		0.274
#			30		2		0.548
#			31		10		2.74
#			32		1		0.274
#			33		6		1.644
#			34		2		0.548
#			35		2		0.548
#			36		1		0.274
#			37		2		0.548
#			38		1		0.274
#			39		2		0.548
#			40		4		1.096
#	Decoy data set: /rahome/chemoinf/SVS/data/decoys/DUD_egfr_decoys_ID_pass_MWPass_I_MM.sdf
#		Size: 15560 molecules
#	Ratio actives : decoys
#		1.0 : 42.6301
#	The active and decoy data set were part of the DUD with problem identifier: egfr
> <AUC>
#	 ROC AUC
	0.7551417403246822
> <awAUC>
#	 ROC awAUC
	0.7197881245827358
> <BEDROC Scores>
#	Alpha Values	BEDROC Scores	Literature: J. Chem. Inf. Model., Vol. 47, No. 2, 2007, 488-508
	106.9	0.698
	100.0	0.6903
	53.6	0.6485
	50.0	0.6468
	32.2	0.6458
	20.0	0.6575
	16.1	0.6652
	10.0	0.6845
	8.0	0.6939
> <Relative enrichment factor>
#	Fraction dataset	Enrichment factor	 Literature: DOI: 10.1021/ci800303k
	0.0010	87.91208791208791
	0.01	75.35321821036106
	0.02	54.3171114599686
	0.05	64.10958904109589
	0.1	71.23287671232876
	0.2	73.6986301369863
	0.25	75.06849315068493
> <ROC Enrichments>
#	True decoy fraction	Enrichment	Literature: J Comput Aided Mol Des (2008) 22:133-139
	0.1	258.4452054794521
	0.5	80.3414120126449
	1.0	49.1886195995785
	2.0	29.649806814190377
	5.0	13.534246575342465
	10.0	7.205479452054795
> <awROC Enrichments>
#	Decoy fraction	Enrichment
	0.1	197.28740410886923
	0.5	56.57841322658462
	1.0	40.34076615085435
	2.0	24.097423239328926
	5.0	11.611616161616144
	10.0	6.645707070707065
> <Chemotype enrichment>
#	% data set	% active cluster	Literature: http://dud.docking.org/wombat/
	0.0	0.0
	0.0060	0.0
	0.0060	2.5
	0.063	2.5
	0.063	5.0
	0.107	5.0
	0.107	7.5
	0.119	7.5
	0.119	10.0
	0.144	10.0
	0.144	12.5
	0.17	12.5
	0.17	15.0
	0.239	15.0
	0.239	17.5
	0.27	17.5
	0.27	20.0
	0.364	20.0
	0.364	22.5
	0.389	22.5
	0.389	25.0
	0.741	25.0
	0.741	27.5
	0.804	27.5
	0.804	30.0
	0.911	30.0
	0.911	32.5
	0.973	32.5
	0.973	35.0
	0.992	35.0
	0.992	37.5
	1.275	37.5
	1.275	40.0
	1.551	40.0
	1.551	42.5
	1.651	42.5
	1.651	45.0
	1.714	45.0
	1.714	47.5
	1.965	47.5
	1.965	50.0
	2.009	50.0
	2.009	52.5
	2.041	52.5
	2.041	55.0
	2.091	55.0
	2.091	57.5
	2.242	57.5
	2.242	60.0
	2.706	60.0
	2.706	62.5
	2.951	62.5
	2.951	65.0
	5.036	65.0
	5.036	67.5
	6.794	67.5
	6.794	70.0
	6.826	70.0
	6.826	72.5
	6.995	72.5
	6.995	75.0
	10.06	75.0
	10.06	77.5
	11.743	77.5
	11.743	80.0
	73.03	80.0
	73.03	82.5
	77.187	82.5
	77.187	85.0
	99.516	85.0
	99.516	87.5
	99.523	87.5
	99.523	90.0
	99.586	90.0
	99.586	92.5
	99.648	92.5
	99.648	95.0
	99.812	95.0
	99.812	97.5
	99.837	97.5
	99.837	100.0
	100.0	100.0
> <ROC curve data>
#	False positive rate	true positive rate
	0.0	0.0
	0.0	0.0137
	1.0E-4	0.0137
	1.0E-4	0.1644
	2.0E-4	0.1644
	2.0E-4	0.1781
	4.0E-4	0.1781
	4.0E-4	0.2192
	5.0E-4	0.2192
	5.0E-4	0.2301
	6.0E-4	0.2301
	6.0E-4	0.2356
	7.0E-4	0.2356
	7.0E-4	0.2548
	8.0E-4	0.2548
	8.0E-4	0.263
	9.0E-4	0.263
	9.0E-4	0.2658
	0.0010	0.2658
	0.0010	0.274
	0.0011	0.274
	0.0011	0.2904
	0.0013	0.2904
	0.0013	0.2986
	0.0015	0.2986
	0.0015	0.3123
	0.0016	0.3123
	0.0016	0.3151
	0.0018	0.3151
	0.0018	0.3205
	0.0019	0.3205
	0.0019	0.3233
	0.0023	0.3233
	0.0023	0.326
	0.0024	0.326
	0.0024	0.3288
	0.0026	0.3288
	0.0026	0.3342
	0.0029	0.3342
	0.0029	0.337
	0.0030	0.337
	0.0030	0.3397
	0.0033	0.3397
	0.0033	0.3671
	0.0035	0.3671
	0.0035	0.3699
	0.0036	0.3699
	0.0036	0.3726
	0.0038	0.3726
	0.0038	0.3781
	0.0039	0.3781
	0.0039	0.3836
	0.0040	0.3836
	0.0040	0.3863
	0.0042	0.3863
	0.0042	0.389
	0.0046	0.389
	0.0046	0.3973
	0.0048	0.3973
	0.0048	0.4027
	0.0053	0.4027
	0.0053	0.4055
	0.0055	0.4055
	0.0055	0.4082
	0.0057	0.4082
	0.0057	0.4164
	0.0058	0.4164
	0.0058	0.4219
	0.0059	0.4219
	0.0059	0.4329
	0.0060	0.4329
	0.0060	0.4356
	0.0062	0.4356
	0.0062	0.4384
	0.0063	0.4384
	0.0063	0.4411
	0.0064	0.4411
	0.0064	0.4466
	0.0068	0.4466
	0.0068	0.4493
	0.0069	0.4493
	0.0069	0.4548
	0.0071	0.4548
	0.0071	0.4575
	0.0074	0.4575
	0.0074	0.4603
	0.0083	0.4603
	0.0083	0.463
	0.0084	0.463
	0.0084	0.4658
	0.0085	0.4658
	0.0085	0.4685
	0.0087	0.4685
	0.0087	0.4712
	0.0090	0.4712
	0.0090	0.474
	0.0094	0.474
	0.0094	0.4822
	0.0095	0.4822
	0.0095	0.4849
	0.0098	0.4849
	0.0098	0.4877
	0.0099	0.4877
	0.0099	0.4904
	0.01	0.4904
	0.01	0.4932
	0.0103	0.4932
	0.0103	0.4959
	0.0108	0.4959
	0.0108	0.4986
	0.011	0.4986
	0.011	0.5014
	0.0111	0.5014
	0.0111	0.5068
	0.0112	0.5068
	0.0112	0.5096
	0.0114	0.5096
	0.0114	0.5123
	0.0116	0.5123
	0.0116	0.5151
	0.0117	0.5151
	0.0117	0.5178
	0.012	0.5178
	0.012	0.5233
	0.0123	0.5233
	0.0123	0.5315
	0.0124	0.5315
	0.0124	0.5342
	0.0129	0.5342
	0.0129	0.537
	0.013	0.537
	0.013	0.5397
	0.0142	0.5397
	0.0142	0.5425
	0.0143	0.5425
	0.0143	0.5479
	0.0148	0.5479
	0.0148	0.5507
	0.0155	0.5507
	0.0155	0.5534
	0.0156	0.5534
	0.0156	0.5616
	0.016	0.5616
	0.016	0.5644
	0.0161	0.5644
	0.0161	0.5726
	0.0166	0.5726
	0.0166	0.5781
	0.0168	0.5781
	0.0168	0.5808
	0.017	0.5808
	0.017	0.5863
	0.0184	0.5863
	0.0184	0.589
	0.0197	0.589
	0.0197	0.5918
	0.0199	0.5918
	0.0199	0.5945
	0.0208	0.5945
	0.0208	0.6
	0.0209	0.6
	0.0209	0.6027
	0.022	0.6027
	0.022	0.6055
	0.0221	0.6055
	0.0221	0.6082
	0.0224	0.6082
	0.0224	0.611
	0.0231	0.611
	0.0231	0.6137
	0.0233	0.6137
	0.0233	0.6192
	0.0235	0.6192
	0.0235	0.6219
	0.0237	0.6219
	0.0237	0.6247
	0.0246	0.6247
	0.0246	0.6274
	0.0251	0.6274
	0.0251	0.6301
	0.0254	0.6301
	0.0254	0.6329
	0.0293	0.6329
	0.0293	0.6356
	0.0311	0.6356
	0.0311	0.6384
	0.0341	0.6384
	0.0341	0.6411
	0.0364	0.6411
	0.0364	0.6438
	0.0384	0.6438
	0.0384	0.6466
	0.0386	0.6466
	0.0386	0.6521
	0.0391	0.6521
	0.0391	0.6548
	0.0394	0.6548
	0.0394	0.6575
	0.0415	0.6575
	0.0415	0.663
	0.0451	0.663
	0.0451	0.6658
	0.046	0.6658
	0.046	0.6685
	0.0472	0.6685
	0.0472	0.6712
	0.0487	0.6712
	0.0487	0.674
	0.0492	0.674
	0.0492	0.6767
	0.0536	0.6767
	0.0536	0.6795
	0.0539	0.6795
	0.0539	0.6822
	0.0555	0.6822
	0.0555	0.6849
	0.0566	0.6849
	0.0566	0.6877
	0.0604	0.6877
	0.0604	0.6904
	0.0606	0.6904
	0.0606	0.6932
	0.0634	0.6932
	0.0634	0.6959
	0.064	0.6959
	0.064	0.6986
	0.0695	0.6986
	0.0695	0.7014
	0.0729	0.7014
	0.0729	0.7041
	0.0799	0.7041
	0.0799	0.7068
	0.0835	0.7068
	0.0835	0.7096
	0.0841	0.7096
	0.0841	0.7123
	0.0862	0.7123
	0.0862	0.7151
	0.0957	0.7151
	0.0957	0.7178
	0.0961	0.7178
	0.0961	0.7205
	0.1032	0.7205
	0.1032	0.7233
	0.1206	0.7233
	0.1206	0.726
	0.1237	0.726
	0.1237	0.7288
	0.1674	0.7288
	0.1674	0.7315
	0.1807	0.7315
	0.1807	0.7342
	0.1844	0.7342
	0.1844	0.737
	0.1996	0.737
	0.1996	0.7397
	0.2097	0.7397
	0.2097	0.7425
	0.2117	0.7425
	0.2117	0.7452
	0.2143	0.7452
	0.2143	0.7479
	0.2311	0.7479
	0.2311	0.7507
	0.2516	0.7507
	0.2516	0.7534
	0.2929	0.7534
	0.2929	0.7562
	0.2956	0.7562
	0.2956	0.7589
	0.2994	0.7589
	0.2994	0.7616
	0.3136	0.7616
	0.3136	0.7644
	0.3383	0.7644
	0.3383	0.7671
	0.3563	0.7671
	0.3563	0.7699
	0.4417	0.7699
	0.4417	0.7726
	0.5371	0.7726
	0.5371	0.7753
	0.7292	0.7753
	0.7292	0.7781
	0.7717	0.7781
	0.7717	0.7808
	0.7796	0.7808
	0.7796	0.7836
	1.0	0.7836
	1.0	1.0
> <Screening Table>
# Rank	Mol name	Index in data set	Similarity 2 query	Active	Cluster number
1	ZINC03815316	147	0.7527071585797684	YES	2
2	ZINC02572485	153	0.7520231894661438	YES	2
3	ZINC01386818	121	0.7469017260905618	YES	2
4	ZINC00116727	99	0.7449076879917288	YES	2
5	ZINC00116937	131	0.7439802301326288	YES	2
6	ZINC01893626	6494	0.7437684899817857	NO	-
7	ZINC00600292	113	0.742670976264516	YES	2
8	ZINC03815333	177	0.7417378008750012	YES	2
9	ZINC03815075	126	0.7417312444925731	YES	2
10	ZINC03815297	202	0.7404729060743892	YES	3
11	ZINC03815272	169	0.7392269976660484	YES	2
12	ZINC00009851	122	0.7388216952790696	YES	2
13	ZINC01386812	200	0.7362470631340543	YES	3
14	ZINC01386782	128	0.7346707634172505	YES	2
15	ZINC03815283	129	0.7278106259691332	YES	2
16	ZINC03815206	120	0.7207629884263868	YES	2
17	ZINC04617814	309	0.7204354839505441	YES	19
18	ZINC03815409	310	0.7204354839505441	YES	19
19	ZINC03815395	298	0.7182606434867701	YES	17
20	ZINC03815066	157	0.7148009514181475	YES	2
21	ZINC03815273	141	0.7138135726877167	YES	2
22	ZINC03815290	145	0.7124677369791665	YES	2
23	ZINC04617792	286	0.7122745285091675	YES	16
24	ZINC04617793	287	0.7122745285091675	YES	16
25	ZINC03815184	288	0.7122745285091675	YES	16
26	ZINC04617794	289	0.7122745285091675	YES	16
27	ZINC00018522	314	0.7118143105667075	YES	21
28	ZINC04617798	294	0.7108576568012775	YES	16
29	ZINC03815217	295	0.7108576568012775	YES	16
30	ZINC04617797	296	0.7108576568012775	YES	16
31	ZINC04617799	297	0.7108576568012775	YES	16
32	ZINC03815397	150	0.7105256308383365	YES	2
33	ZINC00016978	146	0.7096572344828922	YES	2
34	ZINC03815352	190	0.7076042784091311	YES	2
35	ZINC03815032	139	0.7075906642702048	YES	2
36	ZINC03815026	166	0.7066823907186377	YES	2
37	ZINC03815384	148	0.7066380407914172	YES	2
38	ZINC03815371	322	0.7063905717044123	YES	25
39	ZINC03815298	154	0.7062755005317319	YES	2
40	ZINC03815278	144	0.7056763431197441	YES	2
41	ZINC03815300	152	0.705616059177886	YES	2
42	ZINC03815348	135	0.7032381099067697	YES	2
43	ZINC03815305	319	0.701883216456685	YES	23
44	ZINC03815136	96	0.7014796582920718	YES	2
45	ZINC03815044	168	0.6998848032644004	YES	2
46	ZINC03815158	318	0.699413570404888	YES	23
47	ZINC03815365	199	0.6991866402062782	YES	3
48	ZINC03815401	185	0.6989625772964846	YES	2
49	ZINC00018524	69	0.6987547726492798	NO	-
50	ZINC03815253	198	0.6982704571516518	YES	3
51	ZINC03815280	40	0.6981706163637038	YES	2
52	ZINC03815251	33	0.697608339572151	YES	2
53	ZINC03815332	86	0.6961807881770771	YES	2
54	ZINC03815183	75	0.695662631343232	YES	2
55	ZINC03815031	116	0.6953586427846455	YES	2
56	ZINC00104782	29	0.6941404464489023	YES	2
57	ZINC03815387	173	0.6941386433770781	YES	2
58	ZINC04617805	361	0.6937647501583688	YES	40
59	ZINC04617806	362	0.6937647501583688	YES	40
60	ZINC04617807	363	0.6937647501583688	YES	40
61	ZINC03815325	364	0.6937647501583688	YES	40
62	ZINC03815200	224	0.6928691593981227	YES	9
63	ZINC03816540	11456	0.6928152726114529	NO	-
64	ZINC03815389	323	0.692088355219451	YES	25
65	ZINC03815396	321	0.691172207780799	YES	25
66	ZINC03815342	203	0.6907026745922344	YES	3
67	ZINC03815303	195	0.6895395183454454	YES	3
68	ZINC03815256	197	0.6889423205745016	YES	3
69	ZINC02662033	7654	0.687800625608035	NO	-
70	ZINC02437661	7222	0.6874595525544704	NO	-
71	ZINC02252474	6963	0.6850522263787455	NO	-
72	ZINC03815286	72	0.6847224802321547	YES	2
73	ZINC03815411	69	0.6827236972205822	YES	2
74	ZINC04617801	290	0.6790703723958191	YES	16
75	ZINC04617802	291	0.6790703723958191	YES	16
76	ZINC04617803	292	0.6790703723958191	YES	16
77	ZINC03815267	293	0.6790703723958191	YES	16
78	ZINC03815232	62	0.6789509700153412	YES	2
79	ZINC03815358	182	0.6779228675693303	YES	2
80	ZINC04617810	282	0.6759389361999547	YES	16
81	ZINC04617809	283	0.6759389361999547	YES	16
82	ZINC03815339	284	0.6759389361999547	YES	16
83	ZINC04617808	285	0.6759389361999547	YES	16
84	ZINC03815118	89	0.6754470730147257	YES	2
85	ZINC03815404	184	0.6749671595618646	YES	2
86	ZINC01803387	6418	0.6730676804805369	NO	-
87	ZINC03815117	90	0.6727596626057	YES	2
88	ZINC00360584	2082	0.6694419684567148	NO	-
89	ZINC02391785	102	0.6686781593292006	YES	2
90	ZINC03815320	84	0.6686602952390124	YES	2
91	ZINC03815208	248	0.6680937902207437	YES	9
92	ZINC03815144	74	0.6675084756993839	YES	2
93	ZINC03987392	14087	0.667405635709543	NO	-
94	ZINC00806056	4227	0.666799100326798	NO	-
95	ZINC03815038	68	0.6665605285353431	YES	2
96	ZINC03815190	112	0.665772595584232	YES	2
97	ZINC03254330	9158	0.6628934210273427	NO	-
98	ZINC03815239	242	0.6614548314626381	YES	9
99	ZINC03815209	246	0.6614243470049163	YES	9
100	ZINC03815292	118	0.6604863508213012	YES	2
101	ZINC03815095	244	0.6604803888237053	YES	9
102	ZINC03815162	65	0.6601689939429455	YES	2
103	ZINC03815233	240	0.6600594705658147	YES	9
104	ZINC03815140	80	0.6599769866175832	YES	2
105	ZINC03853532	11796	0.6583722683455482	NO	-
106	ZINC03815199	133	0.6572225182721959	YES	2
107	ZINC00429290	2563	0.65716321857183	NO	-
108	ZINC03815187	111	0.6569999599581021	YES	2
109	ZINC02391776	78	0.65697305271079	YES	2
110	ZINC00839357	4386	0.6567743475963803	NO	-
111	ZINC00104621	14	0.6566943357054627	YES	2
112	ZINC00425530	2514	0.6565829810338003	NO	-
113	ZINC03266622	9193	0.6564111225497621	NO	-
114	ZINC03815111	57	0.655870223359155	YES	2
115	ZINC03815266	93	0.6555899543780493	YES	2
116	ZINC03815146	26	0.6550011427919353	YES	2
117	ZINC01095425	5251	0.6544481950397317	NO	-
118	ZINC03815324	279	0.6536269264137532	YES	14
119	ZINC04617775	239	0.6528822363437959	YES	9
120	ZINC03815103	245	0.6528822363437959	YES	9
121	ZINC03815189	143	0.651741527939008	YES	2
122	ZINC04617795	241	0.6516703313071784	YES	9
123	ZINC03815188	243	0.6516703313071784	YES	9
124	ZINC03601837	11238	0.6508504230434449	NO	-
125	ZINC00542088	3288	0.6507171445900585	NO	-
126	ZINC00955109	4676	0.6505043428706817	NO	-
127	ZINC02948905	8679	0.6504870007165479	NO	-
128	ZINC03815304	7	0.649911309330175	YES	1
129	ZINC03815388	13	0.6495392253508923	YES	2
130	ZINC03815046	45	0.649391870504363	YES	2
131	ZINC01271831	5729	0.6492953223922437	NO	-
132	ZINC02701540	7750	0.6492043365894713	NO	-
133	ZINC03815274	20	0.6490751809186345	YES	2
134	ZINC00151212	12	0.6490292371191282	YES	2
135	ZINC03815306	247	0.6485598496194785	YES	9
136	ZINC01428820	6002	0.6485401245377226	NO	-
137	ZINC03815034	47	0.6484117767916973	YES	2
138	ZINC03815159	70	0.648353269176547	YES	2
139	ZINC03853828	11844	0.6481155374403448	NO	-
140	ZINC03815072	52	0.6480051174841875	YES	2
141	ZINC03277592	9230	0.6476794035324513	NO	-
142	ZINC03601891	11239	0.6473893463902124	NO	-
143	ZINC00184195	1149	0.6472313464969904	NO	-
144	ZINC03815055	24	0.6470871260048303	YES	2
145	ZINC03815402	214	0.646981714299961	YES	6
146	ZINC02948987	8681	0.6469692937607399	NO	-
147	ZINC02663980	7660	0.646457285198274	NO	-
148	ZINC03815323	277	0.6463083779719158	YES	14
149	ZINC03317413	9352	0.6459926629827629	NO	-
150	ZINC03601836	11237	0.6457997257698836	NO	-
151	ZINC03266881	9195	0.6451290700418516	NO	-
152	ZINC04367322	14979	0.6449073088268348	NO	-
153	ZINC03276991	9225	0.6443146837392723	NO	-
154	ZINC00019543	73	0.6442890143424586	NO	-
155	ZINC03815114	345	0.6438808067415914	YES	33
156	ZINC00520516	3130	0.6435403269055279	NO	-
157	ZINC03599020	11222	0.6434016417684068	NO	-
158	ZINC03815147	358	0.642993703207438	YES	38
159	ZINC03876209	13059	0.6424355753369067	NO	-
160	ZINC02662081	7655	0.6422644958693292	NO	-
161	ZINC03601912	11240	0.6421179670974683	NO	-
162	ZINC00118570	9	0.6419475644093294	YES	2
163	ZINC00118581	23	0.6419427271513174	YES	2
164	ZINC02701542	7751	0.6418777550325193	NO	-
165	ZINC02879313	8512	0.6414291972871246	NO	-
166	ZINC00417980	2391	0.6414010417135045	NO	-
167	ZINC01903174	6499	0.641302431421481	NO	-
168	ZINC03815116	238	0.6413022476810821	YES	9
169	ZINC03853829	11846	0.6410518541070443	NO	-
170	ZINC00151213	11	0.6405196098081871	YES	2
171	ZINC04427553	15075	0.6404305847640076	NO	-
172	ZINC02849077	8404	0.640203262893833	NO	-
173	ZINC02402409	7155	0.640101444797923	NO	-
174	ZINC03497000	10491	0.6400537658908565	NO	-
175	ZINC02621788	7471	0.6397018296090441	NO	-
176	ZINC03815343	58	0.6395938010194868	YES	2
177	ZINC00151214	21	0.63957663453721	YES	2
178	ZINC02391775	232	0.6393586355224297	YES	9
179	ZINC03815279	350	0.6390168292449925	YES	33
180	ZINC03815138	81	0.6389907470226511	YES	2
181	ZINC03815029	66	0.63884509427063	YES	2
182	ZINC03815137	77	0.638778417291874	YES	2
183	ZINC03815073	235	0.6386701518061811	YES	9
184	ZINC03815030	231	0.6382799030687903	YES	9
185	ZINC03815057	234	0.6382483745725583	YES	9
186	ZINC01738035	6342	0.6381757094842655	NO	-
187	ZINC00020636	78	0.6378061980219525	NO	-
188	ZINC00246648	1532	0.6374316041369786	NO	-
189	ZINC03815276	32	0.6372183571478626	YES	2
190	ZINC03908140	13426	0.6369167410069894	NO	-
191	ZINC02544544	7391	0.6368821771071281	NO	-
192	ZINC03815228	149	0.6368562440635354	YES	2
193	ZINC03876209	13060	0.636751271313698	NO	-
194	ZINC03853823	11842	0.6365417041150778	NO	-
195	ZINC04317187	14860	0.6364464873407731	NO	-
196	ZINC03815248	87	0.6363255210564243	YES	2
197	ZINC03815328	95	0.6359912744779075	YES	2
198	ZINC00534640	3233	0.6357570120023407	NO	-
199	ZINC03497047	10493	0.6354661372140802	NO	-
200	ZINC03815027	108	0.6354555298132272	YES	2
201	ZINC03815052	233	0.6352856472985025	YES	9
202	ZINC04013850	14329	0.6351543432999238	NO	-
203	ZINC03815171	316	0.6347205270422075	YES	22
204	ZINC02688960	7702	0.6345917080573138	NO	-
205	ZINC03853828	11845	0.6343832833284524	NO	-
206	ZINC03821188	11486	0.6341694860882874	NO	-
207	ZINC03815074	347	0.6341423485288714	YES	33
208	ZINC03854728	11955	0.6340523409474597	NO	-
209	ZINC01095414	5250	0.6338788328147148	NO	-
210	ZINC02197790	6876	0.6337326478306174	NO	-
211	ZINC02197792	6877	0.6337259292585076	NO	-
212	ZINC02718966	7903	0.6336743910456891	NO	-
213	ZINC02718966	7904	0.6336743910456891	NO	-
214	ZINC00109589	193	0.6335885698874648	YES	3
215	ZINC03815161	317	0.633535663752356	YES	22
216	ZINC03240983	9114	0.6334928163641591	NO	-
217	ZINC00020363	101	0.6334858714889625	YES	2
218	ZINC02452086	7251	0.6333851425777772	NO	-
219	ZINC04102756	14440	0.6332223371604085	NO	-
220	ZINC03950084	13506	0.6330810328734325	NO	-
221	ZINC03815197	30	0.6327108669897296	YES	2
222	ZINC00020362	61	0.6324035286573306	YES	2
223	ZINC02544544	7392	0.6322938521295857	NO	-
224	ZINC03237648	9097	0.6320053526649371	NO	-
225	ZINC04195255	14632	0.6319629493068424	NO	-
226	ZINC00097809	636	0.6317484089539963	NO	-
227	ZINC00019548	74	0.6316873652328451	NO	-
228	ZINC03215671	8999	0.6314676335107136	NO	-
229	ZINC00447982	2691	0.6311686640892927	NO	-
230	ZINC01792769	6399	0.6311316764188724	NO	-
231	ZINC00006271	225	0.6310990233400295	YES	9
232	ZINC03867733	12796	0.631013286672678	NO	-
233	ZINC00447982	2689	0.630972924974908	NO	-
234	ZINC04617767	226	0.6309153445772008	YES	9
235	ZINC00574169	3506	0.6307266617841358	NO	-
236	ZINC03671313	11422	0.6305538998072667	NO	-
237	ZINC00145918	984	0.6303713783253089	NO	-
238	ZINC03815054	230	0.6303396674827291	YES	9
239	ZINC03815028	227	0.6302833569457665	YES	9
240	ZINC02281054	6988	0.6300892916270213	NO	-
241	ZINC03815229	15	0.6297903711801757	YES	2
242	ZINC03821188	11483	0.6295151546344415	NO	-
243	ZINC00446514	2684	0.6293989448226829	NO	-
244	ZINC03815058	228	0.6292703346958191	YES	9
245	ZINC03815334	132	0.6292619339617234	YES	2
246	ZINC01737963	6341	0.6289784165229261	NO	-
247	ZINC03815122	357	0.6287249730657274	YES	37
248	ZINC03815390	278	0.6286766281260647	YES	14
249	ZINC03815282	48	0.6286443742748775	YES	2
250	ZINC03815386	22	0.6281331212346779	YES	2
251	ZINC04118117	14470	0.6281232623208766	NO	-
252	ZINC03963880	13568	0.6280632356665323	NO	-
253	ZINC03815258	136	0.6279680629846444	YES	2
254	ZINC00679774	3984	0.627568147588572	NO	-
255	ZINC03853829	11847	0.6275074282851598	NO	-
256	ZINC03815163	64	0.6269681628212335	YES	2
257	ZINC00303149	1819	0.6269280138339794	NO	-
258	ZINC00416078	2364	0.6267472005590081	NO	-
259	ZINC03815241	229	0.6266995267797839	YES	9
260	ZINC01910689	6509	0.6266967812870265	NO	-
261	ZINC03867839	12860	0.6262062648283919	NO	-
262	ZINC03815036	43	0.6260867839676325	YES	2
263	ZINC03815083	204	0.6259899048313095	YES	4
264	ZINC00418142	2395	0.625870259791933	NO	-
265	ZINC02471430	7302	0.6257966842512981	NO	-
266	ZINC02838395	8384	0.6257549197673244	NO	-
267	ZINC02838395	8385	0.6257549197673244	NO	-
268	ZINC03562853	11021	0.6254288098216518	NO	-
269	ZINC03868020	12913	0.6253596692261908	NO	-
270	ZINC03815247	17	0.6253526753650687	YES	2
271	ZINC04102756	14441	0.6251570941731404	NO	-
272	ZINC03815235	125	0.6251091637383643	YES	2
273	ZINC03815169	306	0.62493822902026	YES	18
274	ZINC02914229	8595	0.6243162462131306	NO	-
275	ZINC02497804	7339	0.6239696273711792	NO	-
276	ZINC02629140	7526	0.6239325128901181	NO	-
277	ZINC00839395	307	0.6239276765884811	YES	18
278	ZINC01010351	4835	0.6238609715354574	NO	-
279	ZINC00019913	75	0.6235995602558084	NO	-
280	ZINC02914227	8594	0.6235333679184578	NO	-
281	ZINC00523730	3156	0.6232892838123144	NO	-
282	ZINC03562856	11022	0.6231544497073945	NO	-
283	ZINC03815143	82	0.6230299639159255	YES	2
284	ZINC03853823	11843	0.622972962292649	NO	-
285	ZINC01807498	6420	0.6228181834931745	NO	-
286	ZINC03851965	11652	0.622809811198528	NO	-
287	ZINC00274407	1717	0.6227068256970774	NO	-
288	ZINC04252249	14740	0.6224767666726008	NO	-
289	ZINC00575217	3507	0.6224218913470998	NO	-
290	ZINC04348466	14939	0.6224083653884086	NO	-
291	ZINC02917892	8614	0.6223372468995069	NO	-
292	ZINC02291511	7005	0.6222697896621752	NO	-
293	ZINC02855019	8423	0.6221923898418708	NO	-
294	ZINC00421951	2432	0.6221692564850667	NO	-
295	ZINC00023714	86	0.6220827132284449	NO	-
296	ZINC00956525	4686	0.6220074772930035	NO	-
297	ZINC03362510	9513	0.6219699357966034	NO	-
298	ZINC03815375	18	0.6218877828067362	YES	2
299	ZINC00097809	637	0.6218059481596537	NO	-
300	ZINC00658385	3918	0.6217777523885523	NO	-
301	ZINC03815374	53	0.6215415888369906	YES	2
302	ZINC00447982	2690	0.6214144632069564	NO	-
303	ZINC03815067	249	0.6213365075043257	YES	9
304	ZINC00817376	4298	0.6212491992482448	NO	-
305	ZINC01927607	6554	0.6211842587653478	NO	-
306	ZINC03867733	12797	0.6210632163580267	NO	-
307	ZINC02311459	7026	0.6210349358110568	NO	-
308	ZINC03815236	37	0.6210063494142495	YES	2
309	ZINC03854728	11956	0.6209963621686658	NO	-
310	ZINC00955117	4677	0.6209107782486387	NO	-
311	ZINC02377232	7129	0.6207588209101981	NO	-
312	ZINC00163317	1057	0.6206212970363236	NO	-
313	ZINC03815106	281	0.6205187878547138	YES	15
314	ZINC02297019	7008	0.6203790908509469	NO	-
315	ZINC01773042	6382	0.6203756843596249	NO	-
316	ZINC00679791	3985	0.6203199845233639	NO	-
317	ZINC03821188	11484	0.6198977904233065	NO	-
318	ZINC03821188	11485	0.6198977904233065	NO	-
319	ZINC04317187	14859	0.6198879247417742	NO	-
320	ZINC03815112	252	0.6198537417495695	YES	10
321	ZINC03266872	9194	0.6197959514966659	NO	-
322	ZINC03815242	41	0.6196853928205714	YES	2
323	ZINC03815391	276	0.6196506085819316	YES	14
324	ZINC00613132	3705	0.6194994617896449	NO	-
325	ZINC03815093	267	0.6193447267937742	YES	13
326	ZINC00807037	4238	0.619323840152733	NO	-
327	ZINC00496964	2990	0.6192057934047822	NO	-
328	ZINC02664821	7666	0.6191760533997327	NO	-
329	ZINC04264226	14753	0.618805634058228	NO	-
330	ZINC03815227	19	0.6183129865612332	YES	2
331	ZINC04245323	14695	0.6180688290997762	NO	-
332	ZINC04119217	14473	0.617402260364307	NO	-
333	ZINC03815322	260	0.6167423890070443	YES	11
334	ZINC03867839	12861	0.6164984790280954	NO	-
335	ZINC03815222	268	0.6164704167588255	YES	13
336	ZINC00955118	4678	0.6164484648463203	NO	-
337	ZINC00012328	46	0.6162972291481382	NO	-
338	ZINC02524287	7383	0.6162124232464943	NO	-
339	ZINC00713254	4047	0.6161211361107609	NO	-
340	ZINC00800744	4213	0.6158564386592412	NO	-
341	ZINC00034281	147	0.6157124304824428	NO	-
342	ZINC03815394	209	0.6155798012459109	YES	6
343	ZINC01495496	6161	0.6155600475299404	NO	-
344	ZINC02404465	7157	0.6153980603103354	NO	-
345	ZINC02524242	7379	0.6153922161325905	NO	-
346	ZINC00507733	3038	0.6153673507762327	NO	-
347	ZINC02524278	7382	0.6152462342749287	NO	-
348	ZINC04170190	14590	0.6152162894011204	NO	-
349	ZINC04290738	14813	0.6151563032481039	NO	-
350	ZINC00020368	201	0.6150954038462182	YES	3
351	ZINC03332879	9408	0.6150828149422936	NO	-
352	ZINC02259525	6966	0.6149958755762234	NO	-
353	ZINC03645788	11394	0.614931862649792	NO	-
354	ZINC03815393	110	0.6148817935708701	YES	2
355	ZINC00465653	2803	0.6147853027042185	NO	-
356	ZINC03815141	97	0.6146909294933088	YES	2
357	ZINC03815123	327	0.6146849482383601	YES	28
358	ZINC03608299	11273	0.6146253875317927	NO	-
359	ZINC03766183	11435	0.6146065778746719	NO	-
360	ZINC03815250	130	0.6142923083727297	YES	2
361	ZINC02419656	7182	0.6142209970917146	NO	-
362	ZINC03467752	10285	0.6141190431822864	NO	-
363	ZINC00111913	732	0.6140756897228409	NO	-
364	ZINC03815025	280	0.6140741042493086	YES	15
365	ZINC00274407	1718	0.6138975215209479	NO	-
366	ZINC03519153	10796	0.6138929247402362	NO	-
367	ZINC03349443	9468	0.6138280510736833	NO	-
368	ZINC03815152	237	0.6137989328218242	YES	9
369	ZINC03878140	13067	0.613787097861759	NO	-
370	ZINC03313736	9344	0.613720475207698	NO	-
371	ZINC03815406	100	0.6136579567442018	YES	2
372	ZINC03519178	10798	0.6130624999346667	NO	-
373	ZINC02182949	6858	0.6130007696755314	NO	-
374	ZINC02524252	7380	0.6129467529960722	NO	-
375	ZINC00245690	1518	0.6129309766233771	NO	-
376	ZINC03815357	103	0.6128416424620071	YES	2
377	ZINC03815361	5	0.6127954389275	YES	1
378	ZINC00142030	953	0.6126606118318337	NO	-
379	ZINC03443776	10089	0.6125851302607349	NO	-
380	ZINC03571165	11085	0.6125757841890405	NO	-
381	ZINC04317187	14858	0.612512465441472	NO	-
382	ZINC00897624	4532	0.6124647455317624	NO	-
383	ZINC03815249	236	0.6124353366057821	YES	9
384	ZINC02735831	7979	0.6124274054075644	NO	-
385	ZINC03815359	3	0.6123710855929086	YES	1
386	ZINC03815367	192	0.6121784903568498	YES	3
387	ZINC04276833	14800	0.6120943642409153	NO	-
388	ZINC03815179	251	0.6120886124856655	YES	10
389	ZINC01045014	5005	0.6119424503006679	NO	-
390	ZINC02766977	8120	0.6118883276102985	NO	-
391	ZINC02368391	7121	0.6117067964392481	NO	-
392	ZINC03908356	13436	0.6115641724443774	NO	-
393	ZINC03849420	11522	0.6114203007377615	NO	-
394	ZINC01351344	5818	0.6113548871511385	NO	-
395	ZINC04032872	14351	0.6113219211882542	NO	-
396	ZINC03364807	9521	0.6111680540269845	NO	-
397	ZINC03815203	36	0.611103937156181	YES	2
398	ZINC00428337	2548	0.6110562642302194	NO	-
399	ZINC00601499	119	0.6109518896370005	YES	2
400	ZINC00693677	4005	0.6108296797062961	NO	-
401	ZINC04325793	14888	0.6108189507927886	NO	-
402	ZINC00359281	2060	0.6106150538371827	NO	-
403	ZINC04275902	14793	0.610524658460657	NO	-
404	ZINC00428347	2549	0.6105079158439212	NO	-
405	ZINC00693677	4007	0.6104948952219692	NO	-
406	ZINC03496999	10490	0.6103554021271295	NO	-
407	ZINC02664156	7662	0.6102545311789609	NO	-
408	ZINC03281334	9242	0.6102126926967032	NO	-
409	ZINC03281334	9243	0.6102126926967032	NO	-
410	ZINC01423555	5966	0.6101630922603055	NO	-
411	ZINC03868896	13039	0.6101355570067385	NO	-
412	ZINC02718990	7938	0.6100703097302447	NO	-
413	ZINC02718990	7939	0.6100703097302447	NO	-
414	ZINC02718966	7902	0.6099953122385721	NO	-
415	ZINC00592691	3619	0.6097146100873968	NO	-
416	ZINC03517207	10770	0.6096788079259032	NO	-
417	ZINC00149822	1015	0.609181676508786	NO	-
418	ZINC04251219	14732	0.6091805675622545	NO	-
419	ZINC03815212	115	0.6090321308164239	YES	2
420	ZINC02181819	6853	0.6090274431425208	NO	-
421	ZINC03815156	211	0.6089864961243014	YES	6
422	ZINC03815341	208	0.6089792685608592	YES	6
423	ZINC00019916	76	0.6086950886196573	NO	-
424	ZINC03889684	13121	0.6085548463559961	NO	-
425	ZINC04325855	14890	0.6085332936925386	NO	-
426	ZINC03577849	11132	0.6084995254139749	NO	-
427	ZINC02390181	7139	0.6084148927997646	NO	-
428	ZINC02643437	7579	0.608199759065142	NO	-
429	ZINC01251606	5703	0.6081954730748645	NO	-
430	ZINC03490641	10450	0.6081743222184136	NO	-
431	ZINC00327021	262	0.6081278311583356	YES	12
432	ZINC01738868	6345	0.6081016650642026	NO	-
433	ZINC00717320	4057	0.6080505000679505	NO	-
434	ZINC01660567	6322	0.6080497266928215	NO	-
435	ZINC02232900	6938	0.6078972979227655	NO	-
436	ZINC04251238	14738	0.6078440611852006	NO	-
437	ZINC00838180	4382	0.6078330377175423	NO	-
438	ZINC00239076	1488	0.6077518018740433	NO	-
439	ZINC00778502	4117	0.6077516588802735	NO	-
440	ZINC02478113	7309	0.6076571575509142	NO	-
441	ZINC00274058	1716	0.6076242418223402	NO	-
442	ZINC01738908	6346	0.6074768392671883	NO	-
443	ZINC03815069	85	0.607417413120951	YES	2
444	ZINC04251225	14735	0.6073817056461357	NO	-
445	ZINC03815080	104	0.6073308781333199	YES	2
446	ZINC03815196	31	0.6073062384643984	YES	2
447	ZINC00007282	6	0.6072132298163976	YES	1
448	ZINC03227462	9054	0.6071331259743333	NO	-
449	ZINC03598054	11201	0.6071307493157326	NO	-
450	ZINC03497042	10492	0.6070981527325461	NO	-
451	ZINC00417626	2390	0.6070803670235705	NO	-
452	ZINC01196002	5555	0.6069960844220227	NO	-
453	ZINC02200899	6884	0.6069512885641123	NO	-
454	ZINC02455972	7268	0.6068890643166875	NO	-
455	ZINC03815362	123	0.6067960654393078	YES	2
456	ZINC01356129	5826	0.6067651955375505	NO	-
457	ZINC03815277	210	0.6067643257638168	YES	6
458	ZINC02990786	8746	0.6066644176425381	NO	-
459	ZINC03815079	106	0.6065430156145889	YES	2
460	ZINC03815129	124	0.606521532285983	YES	2
461	ZINC00853374	4424	0.6065130918088891	NO	-
462	ZINC00424903	2490	0.606494903948521	NO	-
463	ZINC03868897	13040	0.6063528177571568	NO	-
464	ZINC01170827	5500	0.6062458194072173	NO	-
465	ZINC03247154	9141	0.6062281931398981	NO	-
466	ZINC02718958	7893	0.6061366207777084	NO	-
467	ZINC02718958	7894	0.6061366207777084	NO	-
468	ZINC03566533	11047	0.6059788629997306	NO	-
469	ZINC03815070	83	0.6058087581027516	YES	2
470	ZINC03815113	353	0.6057626097218332	YES	35
471	ZINC02793436	8232	0.6057479850528539	NO	-
472	ZINC00567882	3471	0.6057220455076431	NO	-
473	ZINC00020644	2	0.6056922421784612	YES	1
474	ZINC00815155	4286	0.6056534486716871	NO	-
475	ZINC03519178	10797	0.6056148677261404	NO	-
476	ZINC01426045	5983	0.6055225159315011	NO	-
477	ZINC01008962	4832	0.60551581544573	NO	-
478	ZINC03815084	256	0.6054355392607622	YES	10
479	ZINC03815202	35	0.6053532387177347	YES	2
480	ZINC03519153	10795	0.6052920179429361	NO	-
481	ZINC01738814	6344	0.6052564261948293	NO	-
482	ZINC00148660	1004	0.6052420519444118	NO	-
483	ZINC01986879	6731	0.6050455431797721	NO	-
484	ZINC02699384	7748	0.6050373880659857	NO	-
485	ZINC01795919	6403	0.6050365778437595	NO	-
486	ZINC01062608	5114	0.6048671709679941	NO	-
487	ZINC00819401	4320	0.6046275025687795	NO	-
488	ZINC01025905	4896	0.6045906612976966	NO	-
489	ZINC03620610	11364	0.6045865483071424	NO	-
490	ZINC00778501	4116	0.6045544411884793	NO	-
491	ZINC00986717	4749	0.6045170632836421	NO	-
492	ZINC00544706	3302	0.604487263986302	NO	-
493	ZINC00246131	1529	0.6044761882133047	NO	-
494	ZINC02768903	8132	0.6044587828424791	NO	-
495	ZINC03323367	9370	0.6044260067342336	NO	-
496	ZINC00428367	2551	0.6043311475280868	NO	-
497	ZINC00251240	1556	0.6043283056864284	NO	-
498	ZINC01738952	6347	0.6043065556343862	NO	-
499	ZINC02449343	7240	0.6042050799911558	NO	-
500	ZINC00987487	4752	0.6041570701709003	NO	-
501	ZINC03815326	207	0.6041477605621022	YES	6
502	ZINC03291721	9280	0.6041218909322689	NO	-
503	ZINC00202125	1244	0.6040991537433302	NO	-
504	ZINC03170916	8944	0.6039892187673905	NO	-
505	ZINC03948177	13504	0.6039366068355742	NO	-
506	ZINC00347236	1976	0.6038894913990082	NO	-
507	ZINC00423595	2450	0.6038324023878276	NO	-
508	ZINC03280674	9238	0.6036589700754268	NO	-
509	ZINC03224841	9043	0.6036467987272426	NO	-
510	ZINC00815019	4281	0.6036379753412435	NO	-
511	ZINC00800883	4214	0.603578363606155	NO	-
512	ZINC00072736	437	0.6035748327693757	NO	-
513	ZINC02426971	7194	0.6035067197994943	NO	-
514	ZINC00065798	382	0.6033785993728547	NO	-
515	ZINC00202125	1243	0.6033423035552958	NO	-
516	ZINC04088320	14418	0.6032975995830538	NO	-
517	ZINC03184212	8962	0.6030963448707976	NO	-
518	ZINC00531685	3216	0.6030601014039663	NO	-
519	ZINC04292850	14824	0.6029256373052183	NO	-
520	ZINC03419406	9938	0.6029227617463538	NO	-
521	ZINC03349443	9466	0.6028782623104352	NO	-
522	ZINC03244127	9122	0.6028730460326038	NO	-
523	ZINC03815360	4	0.6026967012873313	YES	1
524	ZINC00604166	3631	0.6026855849508962	NO	-
525	ZINC04348455	14938	0.6025111048115729	NO	-
526	ZINC03815351	273	0.602493974285147	YES	14
527	ZINC01204134	5568	0.6024889877432561	NO	-
528	ZINC02429832	7202	0.6024372935009927	NO	-
529	ZINC01204133	5567	0.6024238316281486	NO	-
530	ZINC01018207	4860	0.6023330831610646	NO	-
531	ZINC01432663	6023	0.6023019082113479	NO	-
532	ZINC04038454	14364	0.6020908458733429	NO	-
533	ZINC03326054	9376	0.6020803231211923	NO	-
534	ZINC02449926	7243	0.6020619142967703	NO	-
535	ZINC00425527	2513	0.6020562347935567	NO	-
536	ZINC03254008	9156	0.6020318548671232	NO	-
537	ZINC00502274	3008	0.6019150023611117	NO	-
538	ZINC00215908	1296	0.6018481077101325	NO	-
539	ZINC02636321	7551	0.601774471066429	NO	-
540	ZINC01425678	5980	0.6017076029181966	NO	-
541	ZINC00428349	2550	0.6016496734923354	NO	-
542	ZINC03815061	253	0.6016343677454875	YES	10
543	ZINC03815048	254	0.6016244865185962	YES	10
544	ZINC01771908	6380	0.6015789222977567	NO	-
545	ZINC00020645	213	0.6015525701734119	YES	6
546	ZINC01398220	5903	0.6015276522034111	NO	-
547	ZINC02718703	7833	0.6014880694429489	NO	-
548	ZINC02718703	7834	0.6014880694429489	NO	-
549	ZINC03816042	11454	0.6014706398244851	NO	-
550	ZINC00279486	1725	0.6014099830539272	NO	-
551	ZINC00693677	4006	0.6013710527274563	NO	-
552	ZINC03867941	12887	0.6013682760291011	NO	-
553	ZINC04276008	14797	0.6013437995412191	NO	-
554	ZINC00303168	1821	0.6013103656142009	NO	-
555	ZINC00897632	4533	0.6012957400574299	NO	-
556	ZINC03608601	11275	0.6012467079295484	NO	-
557	ZINC03604471	11257	0.601154244357317	NO	-
558	ZINC03305383	9311	0.6011358058496452	NO	-
559	ZINC00425005	2498	0.6010311797135639	NO	-
560	ZINC02478303	7311	0.6010105159130857	NO	-
561	ZINC02718983	7923	0.6010052769776727	NO	-
562	ZINC02718983	7924	0.6010052769776727	NO	-
563	ZINC03815338	55	0.6009266433611494	YES	2
564	ZINC00285845	1740	0.6007665252222985	NO	-
565	ZINC02336619	7068	0.6007596028175705	NO	-
566	ZINC03815335	92	0.6007234515920359	YES	2
567	ZINC02950189	8685	0.6007217749212173	NO	-
568	ZINC02786516	8204	0.6007125667591218	NO	-
569	ZINC00351335	2002	0.600656641160648	NO	-
570	ZINC00897822	4534	0.6006450510528597	NO	-
571	ZINC00819124	4313	0.6006076168407558	NO	-
572	ZINC01609268	275	0.6006015956009686	YES	14
573	ZINC03607020	11263	0.6005849347429575	NO	-
574	ZINC03538404	10898	0.6005510421906642	NO	-
575	ZINC00778498	4115	0.600405782068287	NO	-
576	ZINC00429763	2577	0.6002018329209664	NO	-
577	ZINC00423594	2449	0.6001686348495224	NO	-
578	ZINC00009152	35	0.6000913783851888	NO	-
579	ZINC02350778	7091	0.6000805680749893	NO	-
580	ZINC00563600	3439	0.5999736593658715	NO	-
581	ZINC03851934	11649	0.5999129943052652	NO	-
582	ZINC03979880	13997	0.5999102640472794	NO	-
583	ZINC04252381	14742	0.5998914202019426	NO	-
584	ZINC03815244	212	0.5998065580464367	YES	6
585	ZINC03908333	13435	0.5998025581775656	NO	-
586	ZINC03611606	11311	0.5997564198255863	NO	-
587	ZINC03815340	264	0.5996963694162548	YES	12
588	ZINC04617811	266	0.5996963694162548	YES	12
589	ZINC02633679	7543	0.5995821555932164	NO	-
590	ZINC04169833	14571	0.5995418751854092	NO	-
591	ZINC00429764	2578	0.5994710113724405	NO	-
592	ZINC03815382	250	0.59941657073832	YES	10
593	ZINC04013830	14327	0.5993649356410404	NO	-
594	ZINC04633279	15538	0.5993331969680297	NO	-
595	ZINC03293010	9288	0.5992541043571898	NO	-
596	ZINC03815120	255	0.5991900370920279	YES	10
597	ZINC04136719	14507	0.5991523618584622	NO	-
598	ZINC03820249	11475	0.5991091855858444	NO	-
599	ZINC02718814	7876	0.5990860727244144	NO	-
600	ZINC02718814	7877	0.5990860727244144	NO	-
601	ZINC00083895	519	0.5990767628397574	NO	-
602	ZINC00251164	1550	0.599013573715588	NO	-
603	ZINC02350778	7092	0.5989798123557637	NO	-
604	ZINC02350778	7093	0.5989798123557637	NO	-
605	ZINC01891371	6493	0.5989680278065799	NO	-
606	ZINC02718981	7917	0.5989347904876339	NO	-
607	ZINC02718981	7918	0.5989347904876339	NO	-
608	ZINC01384813	5846	0.5988147575591253	NO	-
609	ZINC03567471	11057	0.5987891970297061	NO	-
610	ZINC03855144	12028	0.5986508885263305	NO	-
611	ZINC03349443	9467	0.598485015516294	NO	-
612	ZINC03815047	329	0.5984434896915906	YES	28
613	ZINC00819404	4322	0.5983330315715302	NO	-
614	ZINC03859078	12366	0.5983304738044123	NO	-
615	ZINC01564670	6274	0.5983283629538754	NO	-
616	ZINC02718706	7839	0.5982449671439912	NO	-
617	ZINC02718706	7840	0.5982449671439912	NO	-
618	ZINC00066944	391	0.5982362574924054	NO	-
619	ZINC02429976	7203	0.5982290906572028	NO	-
620	ZINC00558256	3393	0.5981658972464261	NO	-
621	ZINC00118594	107	0.5981356461952041	YES	2
622	ZINC00390704	2255	0.5981316999235943	NO	-
623	ZINC03335258	9413	0.5981294626828955	NO	-
624	ZINC03908360	13437	0.5980983852731346	NO	-
625	ZINC04491223	15417	0.5980969166406952	NO	-
626	ZINC00425007	2499	0.5980720043029085	NO	-
627	ZINC03815301	261	0.5980066128728352	YES	12
628	ZINC03851987	11653	0.5980027398673635	NO	-
629	ZINC02238709	6953	0.5979407964221928	NO	-
630	ZINC04169830	14562	0.5978969389267298	NO	-
631	ZINC00535919	3238	0.5978957319975713	NO	-
632	ZINC00703767	4027	0.5978189229800395	NO	-
633	ZINC04510097	15467	0.5976445633417471	NO	-
634	ZINC02182948	6857	0.59760988331713	NO	-
635	ZINC03281334	9241	0.5976078210678775	NO	-
636	ZINC02195621	6873	0.5974604863113833	NO	-
637	ZINC04274709	14780	0.5974123306798931	NO	-
638	ZINC01779587	6386	0.5974058924890908	NO	-
639	ZINC00467698	2815	0.5973947776774329	NO	-
640	ZINC00428490	2554	0.5973476837272692	NO	-
641	ZINC02726530	7961	0.5972825534107716	NO	-
642	ZINC04013860	14330	0.5972757867773324	NO	-
643	ZINC01737643	6340	0.5972444557150121	NO	-
644	ZINC03604379	11247	0.5972047092528934	NO	-
645	ZINC00425010	2500	0.597125157297658	NO	-
646	ZINC02797711	8285	0.5970987791596588	NO	-
647	ZINC03479489	10406	0.5970222911902885	NO	-
648	ZINC03974046	13885	0.5969862298548401	NO	-
649	ZINC00632606	3842	0.5968547235683794	NO	-
650	ZINC03356463	9495	0.5968077069540279	NO	-
651	ZINC04121356	14481	0.5967739584465159	NO	-
652	ZINC03604404	11253	0.5967257062848745	NO	-
653	ZINC04414376	15057	0.5966643712449273	NO	-
654	ZINC03496961	10488	0.5966512948654318	NO	-
655	ZINC01736417	6338	0.5964779873298487	NO	-
656	ZINC00428488	2553	0.5964404889428923	NO	-
657	ZINC00389252	2242	0.5964270457509041	NO	-
658	ZINC02336668	7070	0.5963122608876065	NO	-
659	ZINC02481180	7319	0.5962919951728574	NO	-
660	ZINC02628891	7521	0.5962671634358461	NO	-
661	ZINC00423695	2466	0.5960376753214837	NO	-
662	ZINC04225016	14670	0.5960006785137123	NO	-
663	ZINC02437770	7223	0.595984923157778	NO	-
664	ZINC02718705	7836	0.5959334071402587	NO	-
665	ZINC02718705	7837	0.5959334071402587	NO	-
666	ZINC03911767	13455	0.5958853891939471	NO	-
667	ZINC03911767	13456	0.5958853891939471	NO	-
668	ZINC04341828	14916	0.5957489085324943	NO	-
669	ZINC00428166	2544	0.5957191135585842	NO	-
670	ZINC00285823	1739	0.5956875470087235	NO	-
671	ZINC03849999	11544	0.595641233714252	NO	-
672	ZINC00508018	3042	0.5956041519618905	NO	-
673	ZINC03599085	11223	0.595576772300973	NO	-
674	ZINC01130586	5397	0.5955737921749577	NO	-
675	ZINC03244100	9121	0.5955333056139636	NO	-
676	ZINC02426868	7193	0.5955049920528398	NO	-
677	ZINC00879802	4493	0.5954393865007503	NO	-
678	ZINC03851987	11654	0.5954246142574042	NO	-
679	ZINC04038454	14365	0.5953829737969655	NO	-
680	ZINC04032865	14347	0.5953755045172447	NO	-
681	ZINC04121610	14489	0.5952880616040547	NO	-
682	ZINC03892846	13354	0.5952785881469159	NO	-
683	ZINC02524231	7378	0.5951867836402349	NO	-
684	ZINC02710092	7772	0.5951719354980362	NO	-
685	ZINC03391147	9701	0.5951441006806018	NO	-
686	ZINC00434383	2598	0.5950939162232158	NO	-
687	ZINC00235377	1464	0.5950734117498336	NO	-
688	ZINC03815218	174	0.5950584763019708	YES	2
689	ZINC03820249	11476	0.5950565064413034	NO	-
690	ZINC00638115	3856	0.5950134770523513	NO	-
691	ZINC00638108	3853	0.5949624308148093	NO	-
692	ZINC00251238	1555	0.5949572927214533	NO	-
693	ZINC03419577	9939	0.5949073116588709	NO	-
694	ZINC00501896	3007	0.5948983998655217	NO	-
695	ZINC01351331	5817	0.5948843546603763	NO	-
696	ZINC02505958	7350	0.5948754876407741	NO	-
697	ZINC01646795	6313	0.5948278196212243	NO	-
698	ZINC03896502	13367	0.5947755921129576	NO	-
699	ZINC00360653	2084	0.5947630753199463	NO	-
700	ZINC02209094	6896	0.5947438997094247	NO	-
701	ZINC04387635	15007	0.5947243474384297	NO	-
702	ZINC04299607	14828	0.5947100021284351	NO	-
703	ZINC01058838	5089	0.5946931354471703	NO	-
704	ZINC01058836	5088	0.5946677890156772	NO	-
705	ZINC00008720	32	0.594633498029667	NO	-
706	ZINC03849512	11528	0.5946194915538396	NO	-
707	ZINC01116906	5344	0.5946121300692723	NO	-
708	ZINC00638109	3854	0.5946092564273795	NO	-
709	ZINC00638112	3855	0.5946049946433408	NO	-
710	ZINC04325826	14889	0.5946001261577499	NO	-
711	ZINC03867938	12884	0.5945521537494862	NO	-
712	ZINC02431479	7207	0.5944592120524201	NO	-
713	ZINC01018209	4861	0.5944007950661133	NO	-
714	ZINC02712168	7780	0.5943957588557851	NO	-
715	ZINC00971101	4698	0.5943918340004744	NO	-
716	ZINC03340893	9437	0.5943756609581994	NO	-
717	ZINC03815219	308	0.5943659434067844	YES	18
718	ZINC01408147	5931	0.5943214965817977	NO	-
719	ZINC02861782	8450	0.5941492931155208	NO	-
720	ZINC03849540	11531	0.5941354855726014	NO	-
721	ZINC01891366	6491	0.5941332213061519	NO	-
722	ZINC00392151	2262	0.5941037625821504	NO	-
723	ZINC00423654	2459	0.5940803428754481	NO	-
724	ZINC02914174	8593	0.5940521070023337	NO	-
725	ZINC02631245	7533	0.5939999283381651	NO	-
726	ZINC03867796	12819	0.5939269081613225	NO	-
727	ZINC03419629	9940	0.593914685293104	NO	-
728	ZINC04169831	14565	0.5938941573457039	NO	-
729	ZINC03974222	13890	0.5938496441868686	NO	-
730	ZINC00202629	1245	0.5938394648759227	NO	-
731	ZINC03851543	11615	0.5938330874746899	NO	-
732	ZINC03604396	11252	0.5935831484287277	NO	-
733	ZINC02762087	8095	0.5935806726721002	NO	-
734	ZINC00149364	1010	0.5935265342318674	NO	-
735	ZINC01123278	5365	0.5934933191675049	NO	-
736	ZINC00553561	3361	0.5934583007011481	NO	-
737	ZINC02914172	8592	0.5934491984783242	NO	-
738	ZINC01019019	4863	0.5934313575425498	NO	-
739	ZINC03852846	11695	0.5934046056057344	NO	-
740	ZINC00384907	2205	0.5933903507783345	NO	-
741	ZINC04594633	15504	0.5933808207715211	NO	-
742	ZINC03867795	12817	0.5933648225527293	NO	-
743	ZINC03527881	10848	0.593358787981412	NO	-
744	ZINC03399461	9818	0.5933211997916328	NO	-
745	ZINC00553561	3359	0.5933146560588497	NO	-
746	ZINC00703760	4026	0.5933038394733801	NO	-
747	ZINC01073694	5173	0.5932673184337349	NO	-
748	ZINC04169837	14574	0.5932519056744947	NO	-
749	ZINC00536006	3244	0.5932329413424958	NO	-
750	ZINC01891368	6492	0.5932186252655393	NO	-
751	ZINC04246886	14710	0.5931794846411196	NO	-
752	ZINC00235921	1467	0.5930999047793577	NO	-
753	ZINC03853069	11745	0.5930250628089365	NO	-
754	ZINC02874573	8492	0.5928462865981264	NO	-
755	ZINC03857171	12096	0.5928296981940612	NO	-
756	ZINC01047157	5014	0.5928096986650917	NO	-
757	ZINC04628064	15532	0.592770482304508	NO	-
758	ZINC03857172	12097	0.592764736388084	NO	-
759	ZINC03853046	11738	0.5927388581471026	NO	-
760	ZINC02654763	7628	0.5927287337608658	NO	-
761	ZINC04348690	14941	0.5927139047039744	NO	-
762	ZINC03385466	9623	0.592618801962683	NO	-
763	ZINC01123180	5364	0.5925159957714947	NO	-
764	ZINC04225012	14667	0.5924686116857881	NO	-
765	ZINC03815186	258	0.5924532837991179	YES	10
766	ZINC00619410	3765	0.5924147372684624	NO	-
767	ZINC01736684	6339	0.5923889868875281	NO	-
768	ZINC02201737	6888	0.5923448733591401	NO	-
769	ZINC02405087	7160	0.5922528995286025	NO	-
770	ZINC03868442	12989	0.5921652457507768	NO	-
771	ZINC00613097	3702	0.5921455217529911	NO	-
772	ZINC04169831	14564	0.5921094617279633	NO	-
773	ZINC01058550	5082	0.5920763467388813	NO	-
774	ZINC00801759	4215	0.5920646319842465	NO	-
775	ZINC03867941	12888	0.592055822640569	NO	-
776	ZINC03644692	11393	0.5920519703483837	NO	-
777	ZINC03889956	13152	0.5920206659758521	NO	-
778	ZINC03867826	12846	0.5920024773072735	NO	-
779	ZINC03231140	9066	0.5919938459333212	NO	-
780	ZINC03340322	9434	0.591970794394083	NO	-
781	ZINC00215908	1297	0.5919546528708188	NO	-
782	ZINC03867825	12844	0.5919545474654846	NO	-
783	ZINC00784479	4157	0.5919512353828952	NO	-
784	ZINC00794831	4176	0.5919417871071051	NO	-
785	ZINC01076485	5190	0.5918670143572551	NO	-
786	ZINC00131550	865	0.5918624661426742	NO	-
787	ZINC04317483	14869	0.5918527157589246	NO	-
788	ZINC03908064	13425	0.5917544253209904	NO	-
789	ZINC04622724	15515	0.5917506135684515	NO	-
790	ZINC03560609	11008	0.5916692277127322	NO	-
791	ZINC03853025	11730	0.5916023237450923	NO	-
792	ZINC04357791	14955	0.5916006785622712	NO	-
793	ZINC04406380	15029	0.5915532920773188	NO	-
794	ZINC03852955	11714	0.5913728644237464	NO	-
795	ZINC00456416	2745	0.591309423022021	NO	-
796	ZINC03855135	12024	0.5913060414414721	NO	-
797	ZINC01332561	5805	0.5912743628439654	NO	-
798	ZINC03908487	13440	0.5912696021520516	NO	-
799	ZINC00456417	2746	0.5912675994113061	NO	-
800	ZINC04013830	14328	0.5912008869218854	NO	-
801	ZINC01181311	5519	0.591126456610029	NO	-
802	ZINC03815403	324	0.5911079411911851	YES	26
803	ZINC03311650	9334	0.5910956963972185	NO	-
804	ZINC03896502	13366	0.5910697508256986	NO	-
805	ZINC01063453	5120	0.5910158610632731	NO	-
806	ZINC02541931	7388	0.5909297496672665	NO	-
807	ZINC02800193	8305	0.5908522871336832	NO	-
808	ZINC00233978	1438	0.5908043330771529	NO	-
809	ZINC04266502	14760	0.5907951370297002	NO	-
810	ZINC02865271	8457	0.590794678283185	NO	-
811	ZINC03867499	12731	0.5907308730102632	NO	-
812	ZINC02805438	8328	0.5907290285820277	NO	-
813	ZINC04623043	15519	0.590675279935434	NO	-
814	ZINC04129144	14496	0.5905482050058813	NO	-
815	ZINC03385535	9624	0.5905308576184998	NO	-
816	ZINC01142170	5430	0.5905243185317376	NO	-
817	ZINC03391466	9713	0.5905210256290864	NO	-
818	ZINC04317860	14877	0.5904873803941446	NO	-
819	ZINC00096085	601	0.5904815343147464	NO	-
820	ZINC03867650	12785	0.590461775397224	NO	-
821	ZINC00803263	4221	0.5904262022972739	NO	-
822	ZINC03867150	12666	0.5903556104996649	NO	-
823	ZINC01266054	5723	0.5903037171916788	NO	-
824	ZINC01266054	5724	0.5903037171916788	NO	-
825	ZINC02794552	8249	0.5902711633996507	NO	-
826	ZINC03968622	13647	0.5902652544643046	NO	-
827	ZINC03598903	11219	0.5902473356863183	NO	-
828	ZINC03853044	11737	0.5902389504476931	NO	-
829	ZINC03378216	9567	0.5902310873636761	NO	-
830	ZINC03868643	13019	0.5902058892442811	NO	-
831	ZINC02914350	8597	0.5901982922349336	NO	-
832	ZINC03868445	12991	0.5901976232816394	NO	-
833	ZINC03815101	60	0.590195603694196	YES	2
834	ZINC02762087	8094	0.5901559561990084	NO	-
835	ZINC04196815	14633	0.5900917568495749	NO	-
836	ZINC00417591	2388	0.5900301168394102	NO	-
837	ZINC03815356	263	0.5900124044826128	YES	12
838	ZINC04617812	265	0.5900124044826128	YES	12
839	ZINC00419636	2404	0.5899878505922729	NO	-
840	ZINC00200003	1225	0.5899589805376313	NO	-
841	ZINC00144536	973	0.5899173921248945	NO	-
842	ZINC03867151	12667	0.5899138354641141	NO	-
843	ZINC01126468	5381	0.5898826798672192	NO	-
844	ZINC04622920	15516	0.5898247488374907	NO	-
845	ZINC02436276	7217	0.5898199396051337	NO	-
846	ZINC03598855	11215	0.5898063450168147	NO	-
847	ZINC03411955	9896	0.5897547265046275	NO	-
848	ZINC03815185	1	0.5897429321294507	YES	1
849	ZINC04348411	14936	0.5896979897802768	NO	-
850	ZINC02914349	8596	0.5895519226737377	NO	-
851	ZINC00929997	4588	0.5895145145924083	NO	-
852	ZINC01366262	5834	0.5894726043549089	NO	-
853	ZINC03815100	59	0.589447173098939	YES	2
854	ZINC00181604	1125	0.5893941345715159	NO	-
855	ZINC00182179	1137	0.5893908063272112	NO	-
856	ZINC01126964	5384	0.5893869493906526	NO	-
857	ZINC00407508	2296	0.589327887171515	NO	-
858	ZINC03868024	12915	0.5893100375153583	NO	-
859	ZINC04371204	14987	0.5892994355746997	NO	-
860	ZINC03313660	9342	0.5892621202352313	NO	-
861	ZINC03853021	11728	0.5892574031772505	NO	-
862	ZINC02873630	8486	0.589254714637438	NO	-
863	ZINC02629062	7523	0.5891728045335551	NO	-
864	ZINC04317228	14863	0.589171373246583	NO	-
865	ZINC00468210	2820	0.589162393440839	NO	-
866	ZINC04628220	15534	0.5891136376378845	NO	-
867	ZINC03867150	12665	0.5891077009221605	NO	-
868	ZINC03992728	14134	0.5890824626090587	NO	-
869	ZINC04276834	14801	0.5890443554655261	NO	-
870	ZINC03604448	11256	0.5890364974100072	NO	-
871	ZINC03992730	14136	0.5889819877830066	NO	-
872	ZINC00986606	4747	0.5889127246251334	NO	-
873	ZINC03849999	11545	0.588758371285471	NO	-
874	ZINC03855144	12029	0.5887037262298547	NO	-
875	ZINC00088074	545	0.5886612017432469	NO	-
876	ZINC00104061	680	0.5886400443165537	NO	-
877	ZINC03361131	9508	0.5886235221615138	NO	-
878	ZINC00779483	4128	0.5885989178964405	NO	-
879	ZINC04255121	14748	0.5885562112158016	NO	-
880	ZINC04457925	15122	0.588518323453886	NO	-
881	ZINC02482136	7322	0.5885125246488889	NO	-
882	ZINC02871606	8478	0.5885016566077502	NO	-
883	ZINC04032871	14349	0.5884202404039859	NO	-
884	ZINC01079295	5200	0.5883795843154384	NO	-
885	ZINC01124963	5368	0.5883611822134844	NO	-
886	ZINC03851934	11650	0.588351488925705	NO	-
887	ZINC03815194	303	0.5883038621345257	YES	18
888	ZINC03815331	10	0.5882936778665119	YES	2
889	ZINC04136719	14508	0.588291951573949	NO	-
890	ZINC03308256	9317	0.5882255832818076	NO	-
891	ZINC03853042	11736	0.5882189866429319	NO	-
892	ZINC03387497	9651	0.5882099589981511	NO	-
893	ZINC03387494	9650	0.588173025846988	NO	-
894	ZINC03867129	12663	0.588166526411809	NO	-
895	ZINC01304951	5777	0.5881311790149373	NO	-
896	ZINC00131027	858	0.5880819448914577	NO	-
897	ZINC03389484	9699	0.5880738449787928	NO	-
898	ZINC03992729	14135	0.5880565279285461	NO	-
899	ZINC02455829	7261	0.5880432079237173	NO	-
900	ZINC00421949	2430	0.587988030620768	NO	-
901	ZINC00624999	3806	0.587968027484179	NO	-
902	ZINC03968622	13648	0.5879065895219014	NO	-
903	ZINC03859078	12367	0.5878427930165562	NO	-
904	ZINC00862854	4453	0.5878235783514457	NO	-
905	ZINC00360417	2078	0.5878135372786799	NO	-
906	ZINC03867800	12823	0.5877722218068796	NO	-
907	ZINC03849458	11524	0.5877445793212894	NO	-
908	ZINC01045791	5008	0.5876781475939621	NO	-
909	ZINC00312507	1869	0.5876209632595755	NO	-
910	ZINC01312305	5787	0.5876133803291435	NO	-
911	ZINC00190189	1181	0.5875735542585125	NO	-
912	ZINC00319499	1910	0.5875656894420491	NO	-
913	ZINC00027221	109	0.5875384210506999	NO	-
914	ZINC02466043	7292	0.5875357824821682	NO	-
915	ZINC03867008	12647	0.5875080959017186	NO	-
916	ZINC00211222	1280	0.5874618644238356	NO	-
917	ZINC00425906	2520	0.5874566392691712	NO	-
918	ZINC00624851	3805	0.5874428875472533	NO	-
919	ZINC03766180	11433	0.5874229337168846	NO	-
920	ZINC03179360	8960	0.5873910473274019	NO	-
921	ZINC00879104	4491	0.5873627374106518	NO	-
922	ZINC03853012	11725	0.5873599885802991	NO	-
923	ZINC00303151	1820	0.5873523930116068	NO	-
924	ZINC00066917	389	0.5873493267172762	NO	-
925	ZINC00002946	2	0.5873203199933772	NO	-
926	ZINC02236516	6946	0.5873152679285525	NO	-
927	ZINC03933760	13492	0.5873147159626546	NO	-
928	ZINC02683840	7692	0.5872950201086637	NO	-
929	ZINC00794866	4186	0.5872801005024542	NO	-
930	ZINC00421950	2431	0.5871776859116392	NO	-
931	ZINC02524216	7377	0.5871639120666243	NO	-
932	ZINC03908425	13438	0.5871630489894872	NO	-
933	ZINC00464794	2795	0.5871622593554505	NO	-
934	ZINC01034337	4933	0.5871435318498017	NO	-
935	ZINC00714089	4048	0.5870862896005835	NO	-
936	ZINC04057021	14376	0.587046394289344	NO	-
937	ZINC04342271	14923	0.587026084681972	NO	-
938	ZINC04162974	14546	0.5870231474573508	NO	-
939	ZINC01278291	5741	0.5869868223257764	NO	-
940	ZINC03853051	11740	0.5869840244305856	NO	-
941	ZINC03239066	9103	0.5869689847252092	NO	-
942	ZINC02554829	7408	0.5869301058697253	NO	-
943	ZINC03857084	12081	0.5869183252046417	NO	-
944	ZINC02640583	0	0.5869149272528427	YES	1
945	ZINC02800078	8303	0.5869060784880646	NO	-
946	ZINC00002946	3	0.5868806209630186	NO	-
947	ZINC00236344	1469	0.5868741059151649	NO	-
948	ZINC00236350	1470	0.5868697869013162	NO	-
949	ZINC00122289	803	0.586815896826306	NO	-
950	ZINC01040341	4979	0.5867740386760076	NO	-
951	ZINC02718957	7890	0.5867096831663351	NO	-
952	ZINC02718957	7891	0.5867096831663351	NO	-
953	ZINC00630057	3836	0.5864827135919415	NO	-
954	ZINC02718990	7937	0.586429017093976	NO	-
955	ZINC02709752	7768	0.5864076011385896	NO	-
956	ZINC02511346	7360	0.5863878411733474	NO	-
957	ZINC03175137	8950	0.5863247371773825	NO	-
958	ZINC02639758	7568	0.5862429628127744	NO	-
959	ZINC03815160	315	0.5862324632864405	YES	22
960	ZINC03652581	11401	0.5862042714139011	NO	-
961	ZINC00026537	99	0.5861264452707108	NO	-
962	ZINC00819141	4314	0.5861182346827581	NO	-
963	ZINC02761140	8085	0.5861004561185452	NO	-
964	ZINC03716024	11425	0.5860884949213693	NO	-
965	ZINC04239411	14691	0.5860525429687711	NO	-
966	ZINC00976788	4720	0.5860438002002459	NO	-
967	ZINC03853008	11723	0.5860096698762483	NO	-
968	ZINC03767053	11436	0.5859738318877574	NO	-
969	ZINC04201825	14638	0.5859733358475476	NO	-
970	ZINC00089322	556	0.5859561133659655	NO	-
971	ZINC03366797	9526	0.585943961262366	NO	-
972	ZINC02455814	7260	0.5858935265175116	NO	-
973	ZINC00015771	54	0.5858878343417441	NO	-
974	ZINC03849625	11534	0.5858755405345354	NO	-
975	ZINC03853061	11743	0.585857959888036	NO	-
976	ZINC04348451	14937	0.5858575017011145	NO	-
977	ZINC00131029	859	0.5858406667379317	NO	-
978	ZINC02194830	6871	0.5858151951419006	NO	-
979	ZINC03815082	302	0.5858125132559642	YES	18
980	ZINC03600083	11231	0.5857926153881281	NO	-
981	ZINC00714089	4049	0.5857823933046983	NO	-
982	ZINC03189765	8967	0.5857708657656646	NO	-
983	ZINC00794831	4175	0.5857664064929483	NO	-
984	ZINC03849458	11525	0.5857395576822223	NO	-
985	ZINC00416313	2370	0.5857312133490256	NO	-
986	ZINC03274969	9216	0.5856561019516465	NO	-
987	ZINC00811122	4252	0.5856127527437217	NO	-
988	ZINC01109577	5309	0.5855752455447149	NO	-
989	ZINC01109578	5310	0.5855670977791299	NO	-
990	ZINC03559699	11001	0.5854890017746427	NO	-
991	ZINC03476104	10377	0.5854025235818386	NO	-
992	ZINC02504063	7349	0.5853597564094706	NO	-
993	ZINC00181671	1133	0.5853568774558524	NO	-
994	ZINC00514507	3112	0.5853354104090642	NO	-
995	ZINC00514508	3113	0.585322848764339	NO	-
996	ZINC03476073	10373	0.5852649474174253	NO	-
997	ZINC00211220	1279	0.585210254242272	NO	-
998	ZINC03853015	11727	0.5851977035490408	NO	-
999	ZINC04167265	14556	0.585136014533945	NO	-
1000	ZINC00249658	1540	0.5851134318027519	NO	-
1001	ZINC02691562	7712	0.5850544677239634	NO	-
1002	ZINC04333076	14906	0.5850382510552604	NO	-
1003	ZINC00360416	2077	0.5850164597614894	NO	-
1004	ZINC00839396	301	0.5850063296031807	YES	18
1005	ZINC00509896	3074	0.5849530164259434	NO	-
1006	ZINC00509896	3072	0.5849268321459997	NO	-
1007	ZINC00073286	442	0.5849220523390604	NO	-
1008	ZINC00389232	2238	0.5848721858914057	NO	-
1009	ZINC03528545	10852	0.5847923681671291	NO	-
1010	ZINC00089322	557	0.5846847341338993	NO	-
1011	ZINC03858069	12218	0.5846752230334092	NO	-
1012	ZINC03815264	34	0.5846470171471415	YES	2
1013	ZINC03385342	9620	0.5846412855664349	NO	-
1014	ZINC03165160	8935	0.5846409079781908	NO	-
1015	ZINC00806065	4228	0.5846359949667856	NO	-
1016	ZINC03851543	11616	0.5845971668488414	NO	-
1017	ZINC02794380	8243	0.5845907937209045	NO	-
1018	ZINC02453070	7253	0.5845702093800458	NO	-
1019	ZINC03497058	10494	0.5845421313707426	NO	-
1020	ZINC03516862	10764	0.5844997904960975	NO	-
1021	ZINC03516861	10763	0.5844839985036382	NO	-
1022	ZINC00416079	2365	0.584460824803231	NO	-
1023	ZINC00390753	2257	0.5844203104916303	NO	-
1024	ZINC00016410	59	0.5843854007317081	NO	-
1025	ZINC00612826	3696	0.5843561401287213	NO	-
1026	ZINC00888821	4521	0.5843225202585658	NO	-
1027	ZINC04264843	14754	0.5843099518510638	NO	-
1028	ZINC03857595	12171	0.5842900370375621	NO	-
1029	ZINC00888818	4519	0.5842860530098443	NO	-
1030	ZINC00429118	2560	0.5842815442928834	NO	-
1031	ZINC00604125	3630	0.5842755838397299	NO	-
1032	ZINC01408147	5932	0.5842646423032097	NO	-
1033	ZINC02723933	7959	0.5842366921008117	NO	-
1034	ZINC03868021	12914	0.5842098335602911	NO	-
1035	ZINC03867798	12821	0.5841943726554071	NO	-
1036	ZINC00810624	4251	0.5841752708993392	NO	-
1037	ZINC03223913	9040	0.5841538439636303	NO	-
1038	ZINC00375376	2154	0.5841531214029635	NO	-
1039	ZINC00810624	4250	0.5841333793131162	NO	-
1040	ZINC01421218	5955	0.5840937552676462	NO	-
1041	ZINC01102776	5275	0.5840833997792392	NO	-
1042	ZINC03715965	11424	0.5840588587149752	NO	-
1043	ZINC00202629	1247	0.5840304110929814	NO	-
1044	ZINC03867796	12820	0.5839113886713488	NO	-
1045	ZINC03857591	12170	0.5839012286330973	NO	-
1046	ZINC03853028	11732	0.5838972384557116	NO	-
1047	ZINC02876149	8497	0.5838815649006116	NO	-
1048	ZINC03899345	13376	0.5838562173265139	NO	-
1049	ZINC00630052	3834	0.5838366719371121	NO	-
1050	ZINC03867650	12784	0.5838363080390258	NO	-
1051	ZINC00553561	3360	0.5837916711035303	NO	-
1052	ZINC00528561	3192	0.5837535860426968	NO	-
1053	ZINC02742400	8006	0.5837383778026611	NO	-
1054	ZINC03980360	14011	0.5837146784606563	NO	-
1055	ZINC03852846	11696	0.583649749096001	NO	-
1056	ZINC01430578	6016	0.5835884978692469	NO	-
1057	ZINC00175315	1095	0.58355600465104	NO	-
1058	ZINC03385625	9625	0.5834930258959806	NO	-
1059	ZINC02453070	7252	0.5834890029893485	NO	-
1060	ZINC00856289	4439	0.5834759018453507	NO	-
1061	ZINC03853024	11729	0.5834729410078716	NO	-
1062	ZINC00104098	682	0.5834664981038731	NO	-
1063	ZINC03851340	11601	0.5834276339412847	NO	-
1064	ZINC00705436	4029	0.5834118641897817	NO	-
1065	ZINC00304479	1829	0.5833697942170999	NO	-
1066	ZINC03462225	10248	0.5833644702796824	NO	-
1067	ZINC03945095	13502	0.5833456889029472	NO	-
1068	ZINC04363996	14975	0.5833259496689178	NO	-
1069	ZINC00235921	1468	0.5833104851374886	NO	-
1070	ZINC03430464	10004	0.5832864023730333	NO	-
1071	ZINC04176505	14602	0.5832816682491255	NO	-
1072	ZINC00593251	3622	0.5832610389716385	NO	-
1073	ZINC03853050	11739	0.5832312306499422	NO	-
1074	ZINC03339574	9429	0.5832160716860084	NO	-
1075	ZINC01658527	6320	0.583201058123231	NO	-
1076	ZINC04348708	14943	0.5831597514005837	NO	-
1077	ZINC04061280	14387	0.5831576928240924	NO	-
1078	ZINC00429088	2557	0.5831249799629865	NO	-
1079	ZINC00298406	1790	0.583117755110863	NO	-
1080	ZINC03867795	12818	0.583104626975721	NO	-
1081	ZINC00032421	137	0.5830941464813678	NO	-
1082	ZINC03815213	311	0.5829835600050176	YES	20
1083	ZINC04221280	14650	0.5829595736015422	NO	-
1084	ZINC00376365	2159	0.5829479800571005	NO	-
1085	ZINC00429150	2561	0.582827937245568	NO	-
1086	ZINC03867840	12862	0.5827880816850829	NO	-
1087	ZINC03815223	340	0.5826927106140928	YES	31
1088	ZINC00496984	2991	0.5824645958124914	NO	-
1089	ZINC03857076	12076	0.5824173985008024	NO	-
1090	ZINC03517103	10767	0.5823970239325068	NO	-
1091	ZINC03902937	13390	0.5823885309861744	NO	-
1092	ZINC00526926	3173	0.5823759069052699	NO	-
1093	ZINC03356594	9496	0.5823341578513496	NO	-
1094	ZINC00429117	2559	0.5822500883201084	NO	-
1095	ZINC00110187	721	0.582231340236708	NO	-
1096	ZINC00062561	359	0.5821910959201527	NO	-
1097	ZINC02726508	7960	0.5821355922653627	NO	-
1098	ZINC04160470	14539	0.5820935274955212	NO	-
1099	ZINC02809078	8345	0.5820696302290524	NO	-
1100	ZINC03992736	14141	0.5820337044749035	NO	-
1101	ZINC03992737	14142	0.5819875535255684	NO	-
1102	ZINC03992739	14143	0.5819516502111717	NO	-
1103	ZINC04464415	15147	0.5819173350835104	NO	-
1104	ZINC02455799	7258	0.5819106385911322	NO	-
1105	ZINC00009615	37	0.581842266300244	NO	-
1106	ZINC02917540	8613	0.5818295190649448	NO	-
1107	ZINC03867962	12895	0.5818018445298324	NO	-
1108	ZINC02718958	7892	0.5817980971782014	NO	-
1109	ZINC00302038	1810	0.5817835372976038	NO	-
1110	ZINC00302042	1812	0.5817809231093182	NO	-
1111	ZINC00944160	4634	0.5817339419842025	NO	-
1112	ZINC03397262	9800	0.5817120444251564	NO	-
1113	ZINC00429108	2558	0.5817038585191435	NO	-
1114	ZINC03815293	205	0.5816968612697185	YES	5
1115	ZINC01936056	6582	0.5816938548693084	NO	-
1116	ZINC03853052	11741	0.581670737729842	NO	-
1117	ZINC00246141	1531	0.5816441731203557	NO	-
1118	ZINC01017659	4859	0.5816305330776343	NO	-
1119	ZINC00096192	603	0.5816230375955078	NO	-
1120	ZINC03868442	12990	0.5816184722707203	NO	-
1121	ZINC00279959	1726	0.5816069258206232	NO	-
1122	ZINC00219905	1326	0.581580790035539	NO	-
1123	ZINC02787915	8208	0.5814891442540342	NO	-
1124	ZINC03328733	9394	0.5814394062807258	NO	-
1125	ZINC03896479	13364	0.5813917203666427	NO	-
1126	ZINC03857322	12123	0.5813278513870964	NO	-
1127	ZINC00072499	433	0.5813021623582809	NO	-
1128	ZINC03516282	10761	0.5812754760120702	NO	-
1129	ZINC03867825	12845	0.5812745552195825	NO	-
1130	ZINC03867499	12732	0.5812720350379605	NO	-
1131	ZINC03857084	12078	0.5812486438589581	NO	-
1132	ZINC03815309	339	0.581218156477075	YES	31
1133	ZINC00869540	4482	0.5811808651894891	NO	-
1134	ZINC03636997	11388	0.5811524504258855	NO	-
1135	ZINC03867826	12847	0.5811467919463262	NO	-
1136	ZINC00581791	3567	0.5811464335785691	NO	-
1137	ZINC00928621	4582	0.5811100702312986	NO	-
1138	ZINC00249536	1539	0.5810956472540736	NO	-
1139	ZINC02660805	7650	0.5809479099301007	NO	-
1140	ZINC03518843	10780	0.5809358531721213	NO	-
1141	ZINC04224025	14656	0.5808836742358023	NO	-
1142	ZINC03857084	12079	0.5808518297177352	NO	-
1143	ZINC02455833	7262	0.580836333080413	NO	-
1144	ZINC00053302	258	0.5808300284309036	NO	-
1145	ZINC00096085	602	0.5808242528327165	NO	-
1146	ZINC04078454	14403	0.5808103392895582	NO	-
1147	ZINC00073590	450	0.5806784906573272	NO	-
1148	ZINC03241152	9115	0.580674095451574	NO	-
1149	ZINC00151211	1023	0.5806588643393822	NO	-
1150	ZINC02455812	7259	0.5806518184366357	NO	-
1151	ZINC02616473	7448	0.5806391967449188	NO	-
1152	ZINC00803263	4222	0.580576471606199	NO	-
1153	ZINC01537049	6260	0.5805668937423726	NO	-
1154	ZINC04335903	14911	0.580566786148782	NO	-
1155	ZINC02994148	8750	0.5805646705438877	NO	-
1156	ZINC02994148	8751	0.5805646705438877	NO	-
1157	ZINC01500678	6189	0.580538642334297	NO	-
1158	ZINC02838395	8383	0.5805291563745034	NO	-
1159	ZINC03853082	11747	0.5804432899000801	NO	-
1160	ZINC01015288	4846	0.5804155176664101	NO	-
1161	ZINC02290384	7004	0.5803436203885083	NO	-
1162	ZINC02290383	7003	0.5803293452475725	NO	-
1163	ZINC04088460	14421	0.5803193253985952	NO	-
1164	ZINC03263385	9181	0.580298226307673	NO	-
1165	ZINC00472972	2880	0.5802836442885729	NO	-
1166	ZINC03295132	9295	0.5802698832548736	NO	-
1167	ZINC03237336	9093	0.5802352932901196	NO	-
1168	ZINC02657460	7634	0.580210224353688	NO	-
1169	ZINC00360415	2076	0.5801920233398216	NO	-
1170	ZINC00546026	3308	0.5801760724483722	NO	-
1171	ZINC02786784	8205	0.5801521581522198	NO	-
1172	ZINC03189784	8968	0.5801421213074152	NO	-
1173	ZINC00385128	2207	0.5801233653809847	NO	-
1174	ZINC03979973	14003	0.5801042455758513	NO	-
1175	ZINC01028451	4904	0.5800802545499009	NO	-
1176	ZINC00386362	2217	0.5800799236445264	NO	-
1177	ZINC00819141	4315	0.5800623482672761	NO	-
1178	ZINC00908103	4563	0.5799715425063893	NO	-
1179	ZINC00098005	650	0.5799549397799125	NO	-
1180	ZINC02937804	8658	0.5799227906089249	NO	-
1181	ZINC03458848	10181	0.5799156884355596	NO	-
1182	ZINC00533917	3229	0.5797780343269173	NO	-
1183	ZINC03379486	9574	0.5797566754840924	NO	-
1184	ZINC04485335	15395	0.5797075624332455	NO	-
1185	ZINC04274805	14787	0.5796416986081329	NO	-
1186	ZINC02805423	8327	0.5795745105741591	NO	-
1187	ZINC02646763	7589	0.5795715833708425	NO	-
1188	ZINC01241090	5687	0.5795655531085936	NO	-
1189	ZINC00026883	103	0.57954406790489	NO	-
1190	ZINC00614706	3727	0.5795030299980389	NO	-
1191	ZINC03867868	12872	0.5794889052236128	NO	-
1192	ZINC03815150	305	0.5794686764154238	YES	18
1193	ZINC03571200	11087	0.5794670598888364	NO	-
1194	ZINC02475032	7304	0.5794408609428607	NO	-
1195	ZINC02561443	7410	0.5794347443019137	NO	-
1196	ZINC03815265	300	0.579432903334156	YES	18
1197	ZINC00269301	1697	0.5793721326900483	NO	-
1198	ZINC03853013	11726	0.5793603211369124	NO	-
1199	ZINC00608525	3633	0.5793295324767027	NO	-
1200	ZINC00348146	1979	0.5793170722411679	NO	-
1201	ZINC00856087	4435	0.5793002641472171	NO	-
1202	ZINC00608526	3635	0.5792990336859623	NO	-
1203	ZINC03979973	14001	0.5792886955910396	NO	-
1204	ZINC03400927	9839	0.5792756165810169	NO	-
1205	ZINC01497482	6175	0.5792735358924227	NO	-
1206	ZINC00181604	1126	0.5792569259801723	NO	-
1207	ZINC03819426	11473	0.5792072009695998	NO	-
1208	ZINC00360414	2075	0.5792050244373143	NO	-
1209	ZINC02480291	7316	0.579156397693878	NO	-
1210	ZINC00620252	3777	0.5791456771979585	NO	-
1211	ZINC04000969	14270	0.5791271043669944	NO	-
1212	ZINC03868643	13020	0.5790899772533805	NO	-
1213	ZINC03867974	12909	0.5790429333369902	NO	-
1214	ZINC00856292	4440	0.5790353660876755	NO	-
1215	ZINC04315622	14849	0.5789793566162043	NO	-
1216	ZINC02433395	7213	0.5789632339968858	NO	-
1217	ZINC03986711	14081	0.5789630739930162	NO	-
1218	ZINC00386508	2218	0.5789555149360264	NO	-
1219	ZINC02713290	7803	0.5789385408780894	NO	-
1220	ZINC03974208	13889	0.5789270927277044	NO	-
1221	ZINC03857247	12115	0.5789217152313411	NO	-
1222	ZINC00908104	4564	0.578881413934601	NO	-
1223	ZINC02539540	7387	0.5788482352905571	NO	-
1224	ZINC03366292	9522	0.5788403824793452	NO	-
1225	ZINC00558260	3394	0.578823220176033	NO	-
1226	ZINC01421218	5956	0.5788038776477081	NO	-
1227	ZINC03902085	13382	0.5788027422416507	NO	-
1228	ZINC00623740	3802	0.5787976675085071	NO	-
1229	ZINC02692812	7728	0.5787760339419608	NO	-
1230	ZINC00655157	3908	0.5787506105163012	NO	-
1231	ZINC00544605	3301	0.5786170079991119	NO	-
1232	ZINC00501452	3005	0.5785842067155577	NO	-
1233	ZINC00114547	747	0.578574867982147	NO	-
1234	ZINC00097849	640	0.578464770982867	NO	-
1235	ZINC03950034	13505	0.5784268272147486	NO	-
1236	ZINC03867239	12685	0.5784165432129359	NO	-
1237	ZINC04252398	14743	0.5784143818272564	NO	-
1238	ZINC01146509	5444	0.578395656934018	NO	-
1239	ZINC00943591	4632	0.5783770823167305	NO	-
1240	ZINC04274578	14775	0.5783631939988559	NO	-
1241	ZINC00021592	299	0.5783545158968285	YES	18
1242	ZINC03528548	10854	0.578335576621978	NO	-
1243	ZINC00389231	2237	0.5782924540411393	NO	-
1244	ZINC00992641	4771	0.5782267126733904	NO	-
1245	ZINC00319499	1911	0.578218143659121	NO	-
1246	ZINC04274733	14784	0.5782014433716689	NO	-
1247	ZINC01564749	6275	0.5781948271337723	NO	-
1248	ZINC04633453	15539	0.5781713755528984	NO	-
1249	ZINC03906271	13403	0.578158897443209	NO	-
1250	ZINC03766177	11430	0.5781381779311279	NO	-
1251	ZINC03815151	312	0.5780972391795379	YES	20
1252	ZINC03867239	12684	0.578048454258472	NO	-
1253	ZINC00223225	1353	0.578040665495918	NO	-
1254	ZINC03857076	12077	0.5780295315956389	NO	-
1255	ZINC02452086	7250	0.578018022521417	NO	-
1256	ZINC01125342	5373	0.5780137160283583	NO	-
1257	ZINC03332809	9407	0.5780108797664837	NO	-
1258	ZINC03902085	13383	0.5779994923372385	NO	-
1259	ZINC03902085	13384	0.5779994923372385	NO	-
1260	ZINC00976988	4723	0.5779976645426939	NO	-
1261	ZINC00976987	4722	0.5779794382760772	NO	-
1262	ZINC00390754	2258	0.5779345449775666	NO	-
1263	ZINC00026078	97	0.5779192741079263	NO	-
1264	ZINC01097663	5256	0.5778997711607581	NO	-
1265	ZINC04126188	14494	0.5778851021782954	NO	-
1266	ZINC03851541	11613	0.5778818531734968	NO	-
1267	ZINC01868724	6464	0.5778786629133036	NO	-
1268	ZINC04357766	14953	0.5778773140853659	NO	-
1269	ZINC03379684	9580	0.5778627220235791	NO	-
1270	ZINC02639328	7562	0.5778576046629129	NO	-
1271	ZINC00505393	3024	0.5778224472706317	NO	-
1272	ZINC00655157	3907	0.5778158550974779	NO	-
1273	ZINC03517104	10768	0.5778147001885238	NO	-
1274	ZINC00156491	1042	0.5778074207250324	NO	-
1275	ZINC00142338	961	0.5777987307201168	NO	-
1276	ZINC00794866	4187	0.5777891114772804	NO	-
1277	ZINC00928621	4583	0.5777870301150775	NO	-
1278	ZINC03496967	10489	0.577775427895234	NO	-
1279	ZINC03378224	9568	0.5777626588720175	NO	-
1280	ZINC02764716	8110	0.5777463988720252	NO	-
1281	ZINC00891435	4524	0.5777389011926155	NO	-
1282	ZINC03604408	11254	0.5777314429032138	NO	-
1283	ZINC04225016	14669	0.5777281818880835	NO	-
1284	ZINC03853027	11731	0.5777039040992902	NO	-
1285	ZINC00558281	3397	0.5776497856679695	NO	-
1286	ZINC02757253	8073	0.5776152484551709	NO	-
1287	ZINC03819426	11474	0.5776029029102316	NO	-
1288	ZINC02858942	8433	0.5775920384191661	NO	-
1289	ZINC00529804	3211	0.5775914670717851	NO	-
1290	ZINC03867800	12824	0.5775698664754219	NO	-
1291	ZINC00390752	2256	0.577562961849091	NO	-
1292	ZINC02627336	7502	0.5774828544218972	NO	-
1293	ZINC02576376	7423	0.5774772057162633	NO	-
1294	ZINC00321802	1917	0.5774433219107187	NO	-
1295	ZINC00540735	3277	0.5774283759674307	NO	-
1296	ZINC00418310	2396	0.5774055788015545	NO	-
1297	ZINC04170239	14591	0.5773932001829974	NO	-
1298	ZINC00375381	2156	0.5773835180284342	NO	-
1299	ZINC00624999	3807	0.577369161241961	NO	-
1300	ZINC00375370	2152	0.5773680829978783	NO	-
1301	ZINC00638842	3858	0.57736451855694	NO	-
1302	ZINC03111128	8887	0.5773541638472883	NO	-
1303	ZINC00104788	685	0.5773377891055217	NO	-
1304	ZINC00098013	652	0.5772573069269952	NO	-
1305	ZINC00009615	38	0.577222439111715	NO	-
1306	ZINC02718989	7936	0.5770798644623666	NO	-
1307	ZINC03403196	9852	0.57707890178228	NO	-
1308	ZINC04321998	14882	0.5770788556105974	NO	-
1309	ZINC01134580	5408	0.5770501873937333	NO	-
1310	ZINC00194533	1206	0.5770450412878343	NO	-
1311	ZINC01633454	6302	0.5770293208421271	NO	-
1312	ZINC00647463	3888	0.5769335706122881	NO	-
1313	ZINC00149487	1014	0.5769261041109809	NO	-
1314	ZINC03577848	11131	0.576923848466962	NO	-
1315	ZINC03324413	9372	0.5769109656393807	NO	-
1316	ZINC00052277	252	0.5768272184227511	NO	-
1317	ZINC03909499	13450	0.57682673939026	NO	-
1318	ZINC00097841	638	0.5768213638794079	NO	-
1319	ZINC03852908	11705	0.5768205072471811	NO	-
1320	ZINC03357859	9501	0.576776120357413	NO	-
1321	ZINC00360403	2073	0.5767039719215352	NO	-
1322	ZINC04121508	14485	0.5766772344697078	NO	-
1323	ZINC01070382	5151	0.5766705153262309	NO	-
1324	ZINC03474113	10333	0.5765776004432684	NO	-
1325	ZINC01035533	4948	0.5765114880506033	NO	-
1326	ZINC00321930	1920	0.5765061102113451	NO	-
1327	ZINC03853008	11724	0.5764898048309721	NO	-
1328	ZINC03767077	11437	0.5764242136984499	NO	-
1329	ZINC03489555	10440	0.5763888613447796	NO	-
1330	ZINC00082516	499	0.5763196871261005	NO	-
1331	ZINC01035689	4949	0.5763009721872157	NO	-
1332	ZINC03134752	8905	0.5762837309431557	NO	-
1333	ZINC02549934	7402	0.5762643536955913	NO	-
1334	ZINC00119460	772	0.5762584741367305	NO	-
1335	ZINC04457594	15119	0.5762539308417188	NO	-
1336	ZINC03858769	12319	0.57623687528422	NO	-
1337	ZINC03815255	257	0.5762317946715394	YES	10
1338	ZINC00386509	2219	0.5761857560032183	NO	-
1339	ZINC03977081	13942	0.5761619834649462	NO	-
1340	ZINC00416313	2371	0.5761611451131631	NO	-
1341	ZINC03410272	9887	0.576119980586811	NO	-
1342	ZINC02201803	6889	0.5760721535995591	NO	-
1343	ZINC03866894	12626	0.5760707380977577	NO	-
1344	ZINC00192885	1198	0.5760661069316481	NO	-
1345	ZINC03287742	9267	0.5760579495498269	NO	-
1346	ZINC03857084	12080	0.576051356968865	NO	-
1347	ZINC00679906	3988	0.5760454659555012	NO	-
1348	ZINC03867798	12822	0.5758464320855898	NO	-
1349	ZINC04019047	14336	0.5758332884181604	NO	-
1350	ZINC03513724	10742	0.575819232511135	NO	-
1351	ZINC00811122	4253	0.575802561901011	NO	-
1352	ZINC03461481	10232	0.5757850616367389	NO	-
1353	ZINC03577853	11133	0.5757821329438079	NO	-
1354	ZINC03613855	11334	0.5757018506058768	NO	-
1355	ZINC02212860	6906	0.5756951496651386	NO	-
1356	ZINC01105526	5284	0.575665732702254	NO	-
1357	ZINC02627158	7500	0.5755592868934675	NO	-
1358	ZINC03265213	9190	0.5755388918087707	NO	-
1359	ZINC02628916	7522	0.575530394070157	NO	-
1360	ZINC04408005	15044	0.5755225784042008	NO	-
1361	ZINC00888818	4520	0.5755137432074852	NO	-
1362	ZINC00200581	1227	0.5754898707440846	NO	-
1363	ZINC00181671	1134	0.57548864580814	NO	-
1364	ZINC00888821	4522	0.5754784365377482	NO	-
1365	ZINC01768738	6372	0.5754681574142152	NO	-
1366	ZINC00976788	4721	0.5754428010958755	NO	-
1367	ZINC00669414	3946	0.5754187945781709	NO	-
1368	ZINC01126909	5382	0.575413245114573	NO	-
1369	ZINC01126910	5383	0.5754083189441274	NO	-
1370	ZINC00819409	4323	0.575381935632147	NO	-
1371	ZINC04361564	14972	0.575362159840737	NO	-
1372	ZINC00511603	3090	0.5753218861854045	NO	-
1373	ZINC00819393	4317	0.5753094725536656	NO	-
1374	ZINC02767371	8123	0.5753020858828455	NO	-
1375	ZINC03853040	11735	0.575289783737401	NO	-
1376	ZINC02193462	6865	0.5752618141873809	NO	-
1377	ZINC04451271	15114	0.575239688215203	NO	-
1378	ZINC03592191	11184	0.5752174244470423	NO	-
1379	ZINC00779735	4129	0.5752008166893458	NO	-
1380	ZINC04273696	14773	0.5751415793842671	NO	-
1381	ZINC02452086	7249	0.5751108190559212	NO	-
1382	ZINC02983256	8741	0.575101578043679	NO	-
1383	ZINC03189787	8969	0.5751012102277565	NO	-
1384	ZINC00554651	3371	0.5750825459206412	NO	-
1385	ZINC02639752	7567	0.5750714410260055	NO	-
1386	ZINC00111121	724	0.5750087891443788	NO	-
1387	ZINC04002769	14302	0.5749779955834458	NO	-
1388	ZINC04126188	14495	0.5749465374237247	NO	-
1389	ZINC00509896	3073	0.5749314147460012	NO	-
1390	ZINC00470395	2846	0.5748331157226987	NO	-
1391	ZINC03815370	342	0.5748286622800383	YES	31
1392	ZINC03358171	9502	0.5748266288729258	NO	-
1393	ZINC04493256	15433	0.5748008867068704	NO	-
1394	ZINC04223089	14652	0.5747782327845071	NO	-
1395	ZINC01933014	6561	0.5747500114217422	NO	-
1396	ZINC00375376	2155	0.5747135327125639	NO	-
1397	ZINC00884716	4510	0.5746972344379737	NO	-
1398	ZINC03461490	10233	0.5746611640067028	NO	-
1399	ZINC03851345	11602	0.5746524149743798	NO	-
1400	ZINC03412266	9900	0.574644146760216	NO	-
1401	ZINC03429494	10001	0.574617617398799	NO	-
1402	ZINC04082855	14405	0.5745495940004726	NO	-
1403	ZINC03461478	10231	0.574515687528426	NO	-
1404	ZINC01074723	5179	0.5745072995091174	NO	-
1405	ZINC04249049	14728	0.5745042108646675	NO	-
1406	ZINC00611307	3670	0.5744918449261517	NO	-
1407	ZINC01791415	6396	0.5744638034805157	NO	-
1408	ZINC02455967	7266	0.5743949428946441	NO	-
1409	ZINC03648134	11397	0.5743864811074648	NO	-
1410	ZINC03265050	9188	0.5743698285238334	NO	-
1411	ZINC00559980	3418	0.574359769211368	NO	-
1412	ZINC04063815	14388	0.5743214462909237	NO	-
1413	ZINC03987711	14097	0.5742939610939721	NO	-
1414	ZINC01646796	6314	0.5742933673298163	NO	-
1415	ZINC01509829	6225	0.5742891426365112	NO	-
1416	ZINC01423786	5968	0.5742883322227629	NO	-
1417	ZINC03648164	11400	0.5742595723110973	NO	-
1418	ZINC03912206	13457	0.5742568337663206	NO	-
1419	ZINC04353808	14948	0.574202884201435	NO	-
1420	ZINC00613093	3701	0.5741926260165191	NO	-
1421	ZINC00252991	1593	0.5741916631790989	NO	-
1422	ZINC02873816	8488	0.5741877728374977	NO	-
1423	ZINC00183236	1143	0.5741639684499253	NO	-
1424	ZINC03766179	11432	0.574117721918658	NO	-
1425	ZINC03867965	12899	0.5741118679050211	NO	-
1426	ZINC04493282	15437	0.5740882406023071	NO	-
1427	ZINC03470778	10305	0.5740799859962464	NO	-
1428	ZINC02618098	7455	0.5740706384071271	NO	-
1429	ZINC00563599	3438	0.5740145678582196	NO	-
1430	ZINC04334034	14908	0.5740080156898272	NO	-
1431	ZINC00905525	4556	0.5740062070758081	NO	-
1432	ZINC03867538	12755	0.5739543484324747	NO	-
1433	ZINC03867971	12905	0.5739354353430334	NO	-
1434	ZINC03473987	10326	0.5739331808794821	NO	-
1435	ZINC03461598	10234	0.5739135297447445	NO	-
1436	ZINC03379636	9578	0.5738985768081175	NO	-
1437	ZINC01230886	5663	0.5738967601170101	NO	-
1438	ZINC00274055	1715	0.573843689488903	NO	-
1439	ZINC00632031	3841	0.5738432296078062	NO	-
1440	ZINC00290464	1764	0.5738425767939959	NO	-
1441	ZINC03436222	10041	0.5738368688533082	NO	-
1442	ZINC04121325	14476	0.5738243887846484	NO	-
1443	ZINC03974953	13905	0.5737910468356768	NO	-
1444	ZINC03766181	11434	0.5737381897466229	NO	-
1445	ZINC02639662	7564	0.5737363434925692	NO	-
1446	ZINC02691571	7713	0.5737345095810061	NO	-
1447	ZINC01332678	5806	0.5737137936699116	NO	-
1448	ZINC03425758	9989	0.5736374562513165	NO	-
1449	ZINC00413922	2352	0.5736271423982168	NO	-
1450	ZINC01428943	6005	0.5736268760207466	NO	-
1451	ZINC00027286	110	0.5735827894586799	NO	-
1452	ZINC03859085	12368	0.5735696977036443	NO	-
1453	ZINC04493177	15431	0.5735662346716696	NO	-
1454	ZINC01811309	6426	0.5735175519645734	NO	-
1455	ZINC02922850	8631	0.5735095684651831	NO	-
1456	ZINC00608525	3634	0.573494771232009	NO	-
1457	ZINC00608526	3636	0.5734886413257065	NO	-
1458	ZINC01035498	4947	0.5734757435920644	NO	-
1459	ZINC01021293	4872	0.5733912413594888	NO	-
1460	ZINC03851620	11630	0.5733176899666197	NO	-
1461	ZINC03867840	12863	0.5732906050952271	NO	-
1462	ZINC00947316	4653	0.573275752342589	NO	-
1463	ZINC03366878	9529	0.5732234465216222	NO	-
1464	ZINC04121510	14486	0.5732031636001127	NO	-
1465	ZINC00778495	4114	0.5731982701978896	NO	-
1466	ZINC03346003	9451	0.5731884156299913	NO	-
1467	ZINC03417910	9924	0.5731672587410819	NO	-
1468	ZINC02654440	7625	0.5731634962005184	NO	-
1469	ZINC02692774	7722	0.573154095377651	NO	-
1470	ZINC03366635	9523	0.573151164704696	NO	-
1471	ZINC01574859	6282	0.5731362928658122	NO	-
1472	ZINC01497466	6174	0.5731185508021436	NO	-
1473	ZINC03891472	13261	0.5730759790396521	NO	-
1474	ZINC02230151	6936	0.573070798598345	NO	-
1475	ZINC00779144	4118	0.5730480251021011	NO	-
1476	ZINC00558278	3395	0.5730283050705914	NO	-
1477	ZINC04315740	14850	0.5730248456307474	NO	-
1478	ZINC00205649	1256	0.573010050374751	NO	-
1479	ZINC03366850	9527	0.5729986226522287	NO	-
1480	ZINC02718815	7878	0.5729784123278104	NO	-
1481	ZINC01051663	5032	0.5729538774890075	NO	-
1482	ZINC02627926	7510	0.5729502017505698	NO	-
1483	ZINC02718997	7950	0.5729419632285238	NO	-
1484	ZINC03397138	9790	0.5729081426275023	NO	-
1485	ZINC00545992	3307	0.5728974701244499	NO	-
1486	ZINC03468727	10290	0.5728500078556469	NO	-
1487	ZINC03397153	9791	0.5728206900241979	NO	-
1488	ZINC02341966	7074	0.5728143318769932	NO	-
1489	ZINC03445358	10095	0.5728074427863074	NO	-
1490	ZINC00413921	2351	0.5727802998327673	NO	-
1491	ZINC02392028	7142	0.5727729531012791	NO	-
1492	ZINC03397110	9788	0.5727399242884204	NO	-
1493	ZINC00444190	2664	0.5727285583578104	NO	-
1494	ZINC00417126	2385	0.5727185950131114	NO	-
1495	ZINC01557929	6271	0.5726965346209427	NO	-
1496	ZINC00146381	989	0.5726726108529016	NO	-
1497	ZINC02721031	7955	0.5726607867726332	NO	-
1498	ZINC00447974	2688	0.5726573949240696	NO	-
1499	ZINC00779746	4130	0.572643478420919	NO	-
1500	ZINC03969797	13741	0.5726421303341266	NO	-
1501	ZINC03902933	13389	0.5726241596707906	NO	-
1502	ZINC00839389	304	0.5726208260154099	YES	18
1503	ZINC01063933	5122	0.5726086108801153	NO	-
1504	ZINC00469038	2830	0.5725755580261322	NO	-
1505	ZINC03850621	11562	0.5725706905150562	NO	-
1506	ZINC00806256	4229	0.5725411045510373	NO	-
1507	ZINC00411628	2323	0.5725362264369472	NO	-
1508	ZINC03513609	10741	0.5725228180748871	NO	-
1509	ZINC00302038	1811	0.5724970926473422	NO	-
1510	ZINC00302042	1813	0.5724951378054964	NO	-
1511	ZINC03896479	13365	0.5724948366788222	NO	-
1512	ZINC00053372	259	0.5724945778798677	NO	-
1513	ZINC00255344	1608	0.5724935763663905	NO	-
1514	ZINC03893717	13360	0.5724591975781234	NO	-
1515	ZINC02084544	6788	0.5724548830420478	NO	-
1516	ZINC00423527	2444	0.5724228851786362	NO	-
1517	ZINC00223925	1375	0.5724023276250206	NO	-
1518	ZINC03606928	11261	0.5723798598215879	NO	-
1519	ZINC03867962	12896	0.5723661967930178	NO	-
1520	ZINC04420644	15066	0.5723647372390297	NO	-
1521	ZINC00756528	4088	0.5723419069623517	NO	-
1522	ZINC00062561	360	0.5723299328435834	NO	-
1523	ZINC03250728	9150	0.5723272279489607	NO	-
1524	ZINC00571026	3489	0.5723268855978368	NO	-
1525	ZINC00223926	1376	0.5723263924229425	NO	-
1526	ZINC01397438	5900	0.572299997352311	NO	-
1527	ZINC03945095	13503	0.5722987565918505	NO	-
1528	ZINC03613042	11323	0.5722896187971543	NO	-
1529	ZINC00181659	1132	0.572255802413848	NO	-
1530	ZINC04475649	15366	0.5722070476460471	NO	-
1531	ZINC02921300	8629	0.5722053849811989	NO	-
1532	ZINC01062720	5115	0.5721780088453854	NO	-
1533	ZINC02442974	7229	0.572164437552679	NO	-
1534	ZINC00401812	2283	0.5721600271880753	NO	-
1535	ZINC03866827	12614	0.5721536877019109	NO	-
1536	ZINC00905525	4555	0.5721398396339656	NO	-
1537	ZINC00420855	2416	0.572138568544163	NO	-
1538	ZINC00023714	84	0.572117666182991	NO	-
1539	ZINC04517469	15482	0.5721140007071455	NO	-
1540	ZINC03579878	11175	0.5720532756804018	NO	-
1541	ZINC01428944	6006	0.5720501316010628	NO	-
1542	ZINC02442974	7228	0.5720488505099409	NO	-
1543	ZINC00112251	738	0.5719901156963745	NO	-
1544	ZINC00458752	2762	0.5719612308659299	NO	-
1545	ZINC03859653	12420	0.5719612217797135	NO	-
1546	ZINC04357788	14954	0.5719286953338437	NO	-
1547	ZINC03453056	10153	0.571892825574001	NO	-
1548	ZINC03518257	10778	0.5718895785080207	NO	-
1549	ZINC03890369	13192	0.5718636963998048	NO	-
1550	ZINC04464594	15161	0.5718259588738739	NO	-
1551	ZINC01574859	6283	0.5718168689542882	NO	-
1552	ZINC03618860	11346	0.5718034412226326	NO	-
1553	ZINC00510481	3082	0.571756873695676	NO	-
1554	ZINC04248699	14722	0.5717401302734171	NO	-
1555	ZINC04292112	14817	0.5716958506602738	NO	-
1556	ZINC03619070	11347	0.5716443650887445	NO	-
1557	ZINC02693960	7732	0.5716097831650013	NO	-
1558	ZINC03815245	259	0.5715966826887758	YES	10
1559	ZINC00791103	4171	0.5715954905437758	NO	-
1560	ZINC04419121	15062	0.5715754309789808	NO	-
1561	ZINC00593640	3623	0.5715719482056337	NO	-
1562	ZINC03524271	10814	0.5715654570430055	NO	-
1563	ZINC00558282	3398	0.5715369471440898	NO	-
1564	ZINC00424902	2489	0.5715237655727964	NO	-
1565	ZINC01153138	5460	0.5714968060283364	NO	-
1566	ZINC01153137	5459	0.5714828405955116	NO	-
1567	ZINC04113172	14460	0.5714598278394967	NO	-
1568	ZINC03815353	8	0.5714503273469032	YES	1
1569	ZINC03850764	11565	0.5714291913443545	NO	-
1570	ZINC00416312	2368	0.5714228616586429	NO	-
1571	ZINC04406373	15026	0.5714219861802493	NO	-
1572	ZINC00367492	2118	0.5713902562442965	NO	-
1573	ZINC03867827	12848	0.5713277078665348	NO	-
1574	ZINC04356652	14952	0.5713269860859855	NO	-
1575	ZINC00628270	3821	0.5712868899979655	NO	-
1576	ZINC02767696	8126	0.571285986006748	NO	-
1577	ZINC03899866	13378	0.5712792128285783	NO	-
1578	ZINC03244837	9129	0.5712609548648339	NO	-
1579	ZINC00910000	4565	0.5712411849132191	NO	-
1580	ZINC03867828	12850	0.5712176423951008	NO	-
1581	ZINC01033105	4921	0.5712171649195786	NO	-
1582	ZINC00707394	4033	0.5711911318114438	NO	-
1583	ZINC02393545	7144	0.5711820086940466	NO	-
1584	ZINC00416593	2373	0.5711521038964621	NO	-
1585	ZINC03968185	13616	0.5711273121347263	NO	-
1586	ZINC04464965	15172	0.5711273121347263	NO	-
1587	ZINC03514288	10744	0.5711089828638936	NO	-
1588	ZINC03885731	13072	0.5710975105850487	NO	-
1589	ZINC02862399	8451	0.5710697584968263	NO	-
1590	ZINC04225016	14668	0.5710528567497636	NO	-
1591	ZINC00928347	4581	0.5710291881618801	NO	-
1592	ZINC03347882	9462	0.570998391554627	NO	-
1593	ZINC03806542	11451	0.5709888256333876	NO	-
1594	ZINC00072499	434	0.5709553005325634	NO	-
1595	ZINC02718706	7838	0.5709324648904149	NO	-
1596	ZINC02718995	7944	0.5709143593384907	NO	-
1597	ZINC02718995	7945	0.5709143593384907	NO	-
1598	ZINC00398577	2270	0.5709091235277208	NO	-
1599	ZINC02718996	7947	0.5709016071369964	NO	-
1600	ZINC02718996	7948	0.5709016071369964	NO	-
1601	ZINC03520183	10805	0.5708728875425889	NO	-
1602	ZINC03815234	223	0.5708643780782421	YES	8
1603	ZINC02718984	7925	0.5708633253428016	NO	-
1604	ZINC00613243	3707	0.5708625929439316	NO	-
1605	ZINC00381716	2184	0.5708552401349148	NO	-
1606	ZINC02705770	7757	0.5708470943317377	NO	-
1607	ZINC03969798	13742	0.5708361954180521	NO	-
1608	ZINC04470301	15348	0.5708361954180521	NO	-
1609	ZINC04141749	14512	0.5708314690944353	NO	-
1610	ZINC00904297	4551	0.5708020601675702	NO	-
1611	ZINC02550755	7406	0.5707865766891156	NO	-
1612	ZINC01421280	5957	0.5707232656890224	NO	-
1613	ZINC03490750	10451	0.570678861164478	NO	-
1614	ZINC01191128	5544	0.5706705817402336	NO	-
1615	ZINC03977031	13940	0.5706537626120138	NO	-
1616	ZINC02718703	7832	0.5706253859356968	NO	-
1617	ZINC03490751	10452	0.5706207401220755	NO	-
1618	ZINC03846919	11492	0.5705889789922483	NO	-
1619	ZINC00554901	3376	0.5705714770408882	NO	-
1620	ZINC03479352	10403	0.5705649382582635	NO	-
1621	ZINC02763310	8102	0.5705648489323113	NO	-
1622	ZINC00418139	2394	0.5705622784688663	NO	-
1623	ZINC04156136	14522	0.5705620385994659	NO	-
1624	ZINC00936053	4600	0.5705473917978178	NO	-
1625	ZINC00868438	4477	0.5705009186879089	NO	-
1626	ZINC03489502	10439	0.5704739549859931	NO	-
1627	ZINC00528219	3181	0.5704610650025607	NO	-
1628	ZINC03517021	10766	0.5704599213192858	NO	-
1629	ZINC04015738	14331	0.5704591080609941	NO	-
1630	ZINC03867966	12901	0.5704230217415627	NO	-
1631	ZINC03994640	14213	0.5704136077187701	NO	-
1632	ZINC03867967	12903	0.5703968629442899	NO	-
1633	ZINC01113904	5332	0.5703864576292824	NO	-
1634	ZINC00558183	3390	0.5703796131518597	NO	-
1635	ZINC03279949	9235	0.5703743085511332	NO	-
1636	ZINC02304716	7012	0.5703539949703372	NO	-
1637	ZINC00151211	1024	0.5703235714254341	NO	-
1638	ZINC00421628	2424	0.5703202515721432	NO	-
1639	ZINC00421629	2425	0.5703188422120237	NO	-
1640	ZINC00121334	783	0.5703115329573565	NO	-
1641	ZINC00051075	235	0.5703113001860113	NO	-
1642	ZINC04054663	14375	0.5703042346047379	NO	-
1643	ZINC02692831	7730	0.5702844652614104	NO	-
1644	ZINC02744187	8013	0.5702685898460896	NO	-
1645	ZINC01155329	5464	0.5702598766284311	NO	-
1646	ZINC00667541	3939	0.5702543314440329	NO	-
1647	ZINC02956044	8694	0.5702434956123364	NO	-
1648	ZINC00589212	3610	0.5702408282128338	NO	-
1649	ZINC00269301	1698	0.5701977898332297	NO	-
1650	ZINC02640327	7569	0.5701905977707741	NO	-
1651	ZINC00395807	2265	0.5701598272831933	NO	-
1652	ZINC01581923	6289	0.5700900833887558	NO	-
1653	ZINC00023714	85	0.5700796815204171	NO	-
1654	ZINC02887701	8542	0.5700599101084157	NO	-
1655	ZINC00846033	4406	0.570059359962386	NO	-
1656	ZINC02718983	7922	0.5700176713262385	NO	-
1657	ZINC00098005	651	0.5700106336458133	NO	-
1658	ZINC00428169	2546	0.5700082800287696	NO	-
1659	ZINC00856285	4438	0.5700034472602865	NO	-
1660	ZINC03629055	11375	0.5699941574940998	NO	-
1661	ZINC01071767	5161	0.5699605418368582	NO	-
1662	ZINC03235644	9089	0.5699515874732441	NO	-
1663	ZINC00178752	1109	0.5699486086098958	NO	-
1664	ZINC02113120	6804	0.5699462677060327	NO	-
1665	ZINC00554913	3377	0.5699092657035432	NO	-
1666	ZINC00421631	2427	0.5699003796475614	NO	-
1667	ZINC02875878	8496	0.5698826983092332	NO	-
1668	ZINC02627474	7503	0.5698802835924367	NO	-
1669	ZINC02299398	7009	0.5698739616046816	NO	-
1670	ZINC02525071	7385	0.5698667484672533	NO	-
1671	ZINC00421630	2426	0.5698621651917031	NO	-
1672	ZINC03425629	9987	0.5698610117510611	NO	-
1673	ZINC03615660	11337	0.5698531196426009	NO	-
1674	ZINC03867538	12756	0.5698496262322446	NO	-
1675	ZINC02715821	7820	0.5698428402822875	NO	-
1676	ZINC00423690	2465	0.5698269788650708	NO	-
1677	ZINC02637305	7557	0.5698252551077616	NO	-
1678	ZINC00321790	1915	0.56977477627658	NO	-
1679	ZINC00534921	3234	0.5697682790913161	NO	-
1680	ZINC00349860	1986	0.5697506926564907	NO	-
1681	ZINC02524259	7381	0.5697409771635105	NO	-
1682	ZINC01495494	6159	0.5697399237738136	NO	-
1683	ZINC00051510	241	0.569738633031817	NO	-
1684	ZINC04348706	14942	0.5697141096337945	NO	-
1685	ZINC02956042	8693	0.5697056129429181	NO	-
1686	ZINC01069577	5146	0.5696925922754419	NO	-
1687	ZINC01814112	6428	0.5696711260744908	NO	-
1688	ZINC02629749	7527	0.5696667587755744	NO	-
1689	ZINC02762094	8096	0.5696662762618827	NO	-
1690	ZINC03371714	9543	0.569655032752741	NO	-
1691	ZINC03867974	12910	0.5695671321460135	NO	-
1692	ZINC02427040	7197	0.5695306670715452	NO	-
1693	ZINC04108465	14452	0.5695097800204991	NO	-
1694	ZINC02427039	7196	0.5695055177387873	NO	-
1695	ZINC04227428	14680	0.5694948398744639	NO	-
1696	ZINC02937961	8659	0.5694843834161211	NO	-
1697	ZINC04622717	15514	0.5694572872086093	NO	-
1698	ZINC04088250	14417	0.5694330351115664	NO	-
1699	ZINC03513607	10740	0.5694000509538766	NO	-
1700	ZINC01041074	4985	0.5693942798240195	NO	-
1701	ZINC00558279	3396	0.5693635673875382	NO	-
1702	ZINC03500604	10546	0.5693589853748089	NO	-
1703	ZINC03397194	9794	0.5693550202095484	NO	-
1704	ZINC00118169	765	0.5693249008161216	NO	-
1705	ZINC02123438	6813	0.5693205615882554	NO	-
1706	ZINC02970817	8726	0.5692950339836758	NO	-
1707	ZINC03438689	10072	0.5692660511510066	NO	-
1708	ZINC01692884	6332	0.5692411554863784	NO	-
1709	ZINC04538897	15493	0.5692336299280317	NO	-
1710	ZINC00038635	165	0.5691474958752774	NO	-
1711	ZINC01230199	5662	0.5691422970996761	NO	-
1712	ZINC04414385	15058	0.5691157311528697	NO	-
1713	ZINC01057804	5077	0.5691112683236319	NO	-
1714	ZINC00945586	4641	0.5691020715038904	NO	-
1715	ZINC01427817	5993	0.569089705774986	NO	-
1716	ZINC03227476	9055	0.56907781445573	NO	-
1717	ZINC03855101	12014	0.5690739141664729	NO	-
1718	ZINC00537011	3263	0.5690476314438588	NO	-
1719	ZINC03902937	13391	0.5690046912403669	NO	-
1720	ZINC00302902	1814	0.5690001836776384	NO	-
1721	ZINC03449033	10104	0.568995597389757	NO	-
1722	ZINC03909475	13449	0.5689829960774733	NO	-
1723	ZINC04342012	14918	0.56897299410813	NO	-
1724	ZINC00507568	3034	0.568940203426649	NO	-
1725	ZINC02231847	6937	0.5689206200794831	NO	-
1726	ZINC02455969	7267	0.5689089673392118	NO	-
1727	ZINC00507569	3035	0.5689072773994829	NO	-
1728	ZINC00846034	4407	0.5688998275736443	NO	-
1729	ZINC00148080	1000	0.5688909833001684	NO	-
1730	ZINC03150994	8918	0.5688780445469318	NO	-
1731	ZINC03477582	10394	0.5688703743544834	NO	-
1732	ZINC00703717	4025	0.5688645112354179	NO	-
1733	ZINC03906271	13404	0.5688414894053437	NO	-
1734	ZINC02629140	7525	0.5688314863386142	NO	-
1735	ZINC01062195	5107	0.5688287415750919	NO	-
1736	ZINC00558186	3392	0.5688114166034809	NO	-
1737	ZINC00153685	1034	0.56878296728825	NO	-
1738	ZINC02873849	8490	0.5687702968258193	NO	-
1739	ZINC03429053	10000	0.5687538745135083	NO	-
1740	ZINC00362915	2097	0.5687431150955291	NO	-
1741	ZINC03858773	12320	0.5687194689961386	NO	-
1742	ZINC03867973	12907	0.5687184701516432	NO	-
1743	ZINC00591295	3616	0.5687164734787034	NO	-
1744	ZINC00416594	2374	0.5687117316870812	NO	-
1745	ZINC00006083	23	0.568706252262336	NO	-
1746	ZINC03379497	9576	0.5686849201961386	NO	-
1747	ZINC00073676	452	0.5686755797961086	NO	-
1748	ZINC03867940	12885	0.5686541527876229	NO	-
1749	ZINC04167569	14560	0.5686319099819799	NO	-
1750	ZINC00667539	3938	0.5686135971184133	NO	-
1751	ZINC03815376	274	0.5685824689533263	YES	14
1752	ZINC01030340	4910	0.5685730063638254	NO	-
1753	ZINC03216324	9003	0.5685336485226016	NO	-
1754	ZINC03017642	8782	0.5685319601309097	NO	-
1755	ZINC03851779	11639	0.5685304844058617	NO	-
1756	ZINC03868083	12932	0.5685287983489112	NO	-
1757	ZINC00342163	1961	0.5685278958507481	NO	-
1758	ZINC01108509	5301	0.568524826747196	NO	-
1759	ZINC03815366	272	0.5684232402858481	YES	14
1760	ZINC00377197	2166	0.5683929081539502	NO	-
1761	ZINC02664146	7661	0.5683811577220487	NO	-
1762	ZINC02718981	7916	0.5683715048846542	NO	-
1763	ZINC00377198	2167	0.5683658024165275	NO	-
1764	ZINC00031914	134	0.5683486301947641	NO	-
1765	ZINC02851878	8416	0.5683447154160826	NO	-
1766	ZINC03560589	11005	0.5683405865487602	NO	-
1767	ZINC02718814	7875	0.5683300727837166	NO	-
1768	ZINC04170189	14587	0.568293336582017	NO	-
1769	ZINC00819107	4311	0.5682765258038698	NO	-
1770	ZINC03866682	12592	0.5682732097517014	NO	-
1771	ZINC00419937	2407	0.5682414784244696	NO	-
1772	ZINC00097849	641	0.5682261245070981	NO	-
1773	ZINC03866825	12610	0.5682155959445272	NO	-
1774	ZINC03007360	8774	0.5682044570472898	NO	-
1775	ZINC03863219	12542	0.5681874725353796	NO	-
1776	ZINC00423649	2458	0.5681844774466187	NO	-
1777	ZINC03391946	9723	0.5681738009520915	NO	-
1778	ZINC02718705	7835	0.5681605035574372	NO	-
1779	ZINC01078533	5197	0.5681598049980985	NO	-
1780	ZINC00073967	453	0.5681586722446589	NO	-
1781	ZINC00807475	4242	0.5681327425760401	NO	-
1782	ZINC03408219	9883	0.5681266917327982	NO	-
1783	ZINC02466038	7290	0.5681215737537351	NO	-
1784	ZINC00807865	4245	0.5681139909770669	NO	-
1785	ZINC02466046	7293	0.5680992855016558	NO	-
1786	ZINC00789984	4167	0.5680847738378794	NO	-
1787	ZINC00182108	1135	0.5680376253678494	NO	-
1788	ZINC02427065	7198	0.5680166067388618	NO	-
1789	ZINC03439807	10075	0.567990807441243	NO	-
1790	ZINC01350961	5816	0.5679172342215103	NO	-
1791	ZINC04317228	14862	0.5679010616011702	NO	-
1792	ZINC02794506	8247	0.567893320326428	NO	-
1793	ZINC00098013	653	0.5678918222983609	NO	-
1794	ZINC04225012	14666	0.5678850622310745	NO	-
1795	ZINC02794507	8248	0.567866027012058	NO	-
1796	ZINC00819547	4327	0.5678487643163656	NO	-
1797	ZINC01163459	5488	0.5678345720314508	NO	-
1798	ZINC03970014	13757	0.567800299583498	NO	-
1799	ZINC00007452	25	0.5677887792220485	NO	-
1800	ZINC04228420	14682	0.567768117386361	NO	-
1801	ZINC01394938	5896	0.5677631248459911	NO	-
1802	ZINC01495504	6162	0.5677585370985688	NO	-
1803	ZINC03379650	9579	0.567711314781747	NO	-
1804	ZINC00999527	4802	0.5677104032315075	NO	-
1805	ZINC03963855	13558	0.5677101578528643	NO	-
1806	ZINC00013752	50	0.5677086121606049	NO	-
1807	ZINC03817247	11463	0.567680970487804	NO	-
1808	ZINC03470808	10306	0.5676654159852698	NO	-
1809	ZINC00375381	2157	0.5676624109121547	NO	-
1810	ZINC03866926	12634	0.5676450775751612	NO	-
1811	ZINC04032872	14350	0.5676026950348143	NO	-
1812	ZINC00107815	703	0.5675982629723848	NO	-
1813	ZINC02460541	7273	0.5675945900741342	NO	-
1814	ZINC03848081	11494	0.5675908283433532	NO	-
1815	ZINC03851541	11614	0.5675846552811458	NO	-
1816	ZINC02857582	8431	0.5675664164236154	NO	-
1817	ZINC00375370	2153	0.5675618534409157	NO	-
1818	ZINC01299323	5768	0.5675284438522352	NO	-
1819	ZINC04275976	14795	0.5675098501434587	NO	-
1820	ZINC01868235	6463	0.5674927344613504	NO	-
1821	ZINC02718813	7873	0.5674508179172034	NO	-
1822	ZINC02718813	7874	0.5674508179172034	NO	-
1823	ZINC01234413	5674	0.5674327403191267	NO	-
1824	ZINC00533528	3227	0.5674158712227331	NO	-
1825	ZINC03867855	12868	0.5673554491302598	NO	-
1826	ZINC02764808	8111	0.56732747707695	NO	-
1827	ZINC03867856	12870	0.5673269655586802	NO	-
1828	ZINC04033166	14354	0.5673268044002685	NO	-
1829	ZINC01000878	4811	0.5673142636102317	NO	-
1830	ZINC03379494	9575	0.5673111513555059	NO	-
1831	ZINC00520261	3126	0.5673061133753784	NO	-
1832	ZINC03428210	9998	0.5672996530791037	NO	-
1833	ZINC01386212	5857	0.5672986619693936	NO	-
1834	ZINC00141530	951	0.5672715429798864	NO	-
1835	ZINC01132517	5403	0.5672693522310233	NO	-
1836	ZINC03555881	10978	0.5672622193688849	NO	-
1837	ZINC00425905	2519	0.5672462295421797	NO	-
1838	ZINC03857337	12124	0.5671796920808062	NO	-
1839	ZINC00091766	563	0.5671391996807482	NO	-
1840	ZINC03503896	10560	0.5671262767861592	NO	-
1841	ZINC02776554	8159	0.5671231842019552	NO	-
1842	ZINC00987084	4750	0.5671112545708549	NO	-
1843	ZINC01495583	6167	0.5671027239768369	NO	-
1844	ZINC02718963	7899	0.5670731637356592	NO	-
1845	ZINC02718963	7900	0.5670731637356592	NO	-
1846	ZINC02437632	7221	0.5670716988709479	NO	-
1847	ZINC04628498	15536	0.5669896573784411	NO	-
1848	ZINC03225603	9050	0.5669861692772646	NO	-
1849	ZINC03817216	11461	0.5669744586781063	NO	-
1850	ZINC02691556	7711	0.5669674541873075	NO	-
1851	ZINC01415030	5941	0.5669545952530767	NO	-
1852	ZINC03418179	9926	0.5669489759594322	NO	-
1853	ZINC00975418	4718	0.5669391300180879	NO	-
1854	ZINC02466040	7291	0.5669285571329286	NO	-
1855	ZINC03659650	11409	0.5668596537310039	NO	-
1856	ZINC00097841	639	0.5668469221422276	NO	-
1857	ZINC03977587	13980	0.5668316152069818	NO	-
1858	ZINC04225001	14664	0.5668299940593347	NO	-
1859	ZINC03379718	9581	0.5668283631659387	NO	-
1860	ZINC04320292	14880	0.5668139081271446	NO	-
1861	ZINC02236441	6944	0.5667880343597377	NO	-
1862	ZINC02236441	6945	0.5667880343597377	NO	-
1863	ZINC04485193	15391	0.5667871726891396	NO	-
1864	ZINC02713287	7802	0.5667747124074096	NO	-
1865	ZINC03867814	12826	0.5667674550227089	NO	-
1866	ZINC00024342	90	0.5667559157636797	NO	-
1867	ZINC00252974	1591	0.5667493234262259	NO	-
1868	ZINC00432582	2589	0.5667149110500175	NO	-
1869	ZINC02427028	7195	0.5667132348478465	NO	-
1870	ZINC03815257	220	0.5667125713041743	YES	7
1871	ZINC00559982	3419	0.5666833106467282	NO	-
1872	ZINC03434284	10015	0.5666764491810449	NO	-
1873	ZINC00773776	4102	0.5666745764418587	NO	-
1874	ZINC02771706	8142	0.5666657068973509	NO	-
1875	ZINC00200581	1228	0.5666580875676331	NO	-
1876	ZINC03867971	12906	0.5666536029528668	NO	-
1877	ZINC03867815	12828	0.5666480129271542	NO	-
1878	ZINC03256946	9164	0.5665750181274227	NO	-
1879	ZINC03459517	10193	0.5665491684076999	NO	-
1880	ZINC03398609	9808	0.5665477959846725	NO	-
1881	ZINC02713220	7795	0.566524526661779	NO	-
1882	ZINC01540499	6264	0.566521770492219	NO	-
1883	ZINC02199937	6882	0.5664698110991242	NO	-
1884	ZINC02199938	6883	0.5664678119315113	NO	-
1885	ZINC04369389	14981	0.5664489140186753	NO	-
1886	ZINC00024342	88	0.56639261513175	NO	-
1887	ZINC03863736	12574	0.5663920789560155	NO	-
1888	ZINC00903868	4541	0.5663823890452887	NO	-
1889	ZINC03857773	12192	0.5663627612224973	NO	-
1890	ZINC03519105	10789	0.5663399780820696	NO	-
1891	ZINC03849610	11533	0.5663369376700352	NO	-
1892	ZINC00849765	4414	0.5663332991051928	NO	-
1893	ZINC02743886	8007	0.5663043834707528	NO	-
1894	ZINC04412092	15049	0.5662926746548625	NO	-
1895	ZINC02466061	7294	0.5662669486465408	NO	-
1896	ZINC02714025	7813	0.566250305902972	NO	-
1897	ZINC00580811	3545	0.566218019829761	NO	-
1898	ZINC02190547	6863	0.566215794329543	NO	-
1899	ZINC00314258	1878	0.5662147842241476	NO	-
1900	ZINC03459624	10200	0.5661966972221117	NO	-
1901	ZINC01455319	6058	0.5661942620669533	NO	-
1902	ZINC02955397	8692	0.566179664926857	NO	-
1903	ZINC02923422	8637	0.5661504818633203	NO	-
1904	ZINC01428896	6004	0.566139002618181	NO	-
1905	ZINC02792524	8224	0.5661210928561945	NO	-
1906	ZINC03863737	12575	0.5661187198857874	NO	-
1907	ZINC02629140	7524	0.5661167428820872	NO	-
1908	ZINC00818976	4308	0.5661034180817275	NO	-
1909	ZINC00251212	1554	0.5661006866498708	NO	-
1910	ZINC00920499	4574	0.5660977084459685	NO	-
1911	ZINC00423700	2468	0.566096784133864	NO	-
1912	ZINC03214800	8994	0.5660563480196411	NO	-
1913	ZINC00614654	3725	0.5660491135507569	NO	-
1914	ZINC00836267	4378	0.5660476859800093	NO	-
1915	ZINC03230184	9063	0.5660446857710303	NO	-
1916	ZINC03349666	9471	0.565993325424712	NO	-
1917	ZINC00096344	604	0.5659614225943459	NO	-
1918	ZINC00496957	2988	0.5659549936091061	NO	-
1919	ZINC00613914	3715	0.5659535457438377	NO	-
1920	ZINC03560617	11009	0.5659501174587318	NO	-
1921	ZINC03378152	9566	0.5659326695440422	NO	-
1922	ZINC00496958	2989	0.5659306934208127	NO	-
1923	ZINC02455964	7265	0.5659190919337161	NO	-
1924	ZINC00304184	1824	0.5659187027190166	NO	-
1925	ZINC04167262	14555	0.5659089703592569	NO	-
1926	ZINC00688093	4002	0.5658999389049539	NO	-
1927	ZINC00246127	1528	0.5658946095980415	NO	-
1928	ZINC02336626	7069	0.5658893096275627	NO	-
1929	ZINC01498232	6181	0.5658794288218446	NO	-
1930	ZINC01066695	5136	0.5658767346469468	NO	-
1931	ZINC02718988	7934	0.5658610060595787	NO	-
1932	ZINC02718988	7935	0.5658610060595787	NO	-
1933	ZINC03902085	13385	0.5658562683569612	NO	-
1934	ZINC04162555	14544	0.565815634130529	NO	-
1935	ZINC02842843	8391	0.5658014363971385	NO	-
1936	ZINC03559674	10999	0.5658010637038186	NO	-
1937	ZINC03422365	9960	0.5657608591566342	NO	-
1938	ZINC03559110	10991	0.5657430850282706	NO	-
1939	ZINC00471119	2860	0.5657361736282166	NO	-
1940	ZINC03867965	12900	0.5657355042674548	NO	-
1941	ZINC03479462	10405	0.5657328033033612	NO	-
1942	ZINC03293910	9289	0.5657034125879237	NO	-
1943	ZINC03858049	12216	0.5656869242968309	NO	-
1944	ZINC04088333	14419	0.5656766646580511	NO	-
1945	ZINC04087812	14416	0.5656584956091594	NO	-
1946	ZINC00856283	4437	0.5656549070871421	NO	-
1947	ZINC03366856	9528	0.5656478830132607	NO	-
1948	ZINC00178726	1106	0.5656463457298995	NO	-
1949	ZINC00903867	4540	0.5656186333997585	NO	-
1950	ZINC03314062	9345	0.5656109172203043	NO	-
1951	ZINC01087877	5221	0.5655651966843824	NO	-
1952	ZINC00819085	4309	0.5655492682569526	NO	-
1953	ZINC03395209	9763	0.5655483638045253	NO	-
1954	ZINC04492965	15429	0.5655381332867965	NO	-
1955	ZINC03908592	13444	0.5655168040517004	NO	-
1956	ZINC01128857	5390	0.5654524919218327	NO	-
1957	ZINC04193509	14626	0.5654341763495168	NO	-
1958	ZINC04330343	14894	0.5654196505599404	NO	-
1959	ZINC02380260	7132	0.5653853709411548	NO	-
1960	ZINC04179826	14613	0.5653211857291135	NO	-
1961	ZINC03765098	11426	0.5653178195792536	NO	-
1962	ZINC00553745	3364	0.5653028548429315	NO	-
1963	ZINC03997200	14229	0.5653019751496837	NO	-
1964	ZINC03474052	10331	0.5652901820347153	NO	-
1965	ZINC00389394	2243	0.5652747166424922	NO	-
1966	ZINC00025735	92	0.5652615299364869	NO	-
1967	ZINC00096553	607	0.565235650234196	NO	-
1968	ZINC00423724	2470	0.565230644061921	NO	-
1969	ZINC00179459	1114	0.5652164461369014	NO	-
1970	ZINC03977274	13952	0.5652131197321837	NO	-
1971	ZINC02718962	7896	0.5651959911507929	NO	-
1972	ZINC02718962	7897	0.5651959911507929	NO	-
1973	ZINC02568516	7415	0.5651792679241388	NO	-
1974	ZINC00294165	1783	0.5651780650201065	NO	-
1975	ZINC02544721	7393	0.5651765516511252	NO	-
1976	ZINC00423687	2464	0.5651656858768564	NO	-
1977	ZINC03853067	11744	0.5651561974777835	NO	-
1978	ZINC03555790	10977	0.5651254731887319	NO	-
1979	ZINC03963858	13560	0.565110617084353	NO	-
1980	ZINC03889241	13091	0.565077921954285	NO	-
1981	ZINC00469061	2831	0.5650704931337253	NO	-
1982	ZINC02692790	7725	0.5650698450358242	NO	-
1983	ZINC03817900	11465	0.5650642011197837	NO	-
1984	ZINC01495523	6165	0.5650371577180174	NO	-
1985	ZINC00043141	172	0.5650287378028149	NO	-
1986	ZINC03474023	10327	0.5649655106332631	NO	-
1987	ZINC03391086	9700	0.564957962995748	NO	-
1988	ZINC03851345	11603	0.564952388736267	NO	-
1989	ZINC03591880	11183	0.564950119400383	NO	-
1990	ZINC00920499	4573	0.5649406259231314	NO	-
1991	ZINC00607276	3632	0.5649292378987822	NO	-
1992	ZINC00425667	2516	0.5649073859509889	NO	-
1993	ZINC00434929	2603	0.5648824116825915	NO	-
1994	ZINC01491049	6142	0.5648657107214428	NO	-
1995	ZINC02879179	8511	0.5648612270811916	NO	-
1996	ZINC01491049	6140	0.5648577852260944	NO	-
1997	ZINC03424390	9981	0.5648279873963731	NO	-
1998	ZINC02705773	7758	0.5648199871352667	NO	-
1999	ZINC01056417	5069	0.5647922187721142	NO	-
2000	ZINC02380284	7133	0.564779850763893	NO	-
2001	ZINC03404842	9861	0.5647696929722008	NO	-
2002	ZINC03505644	10581	0.5647487307718473	NO	-
2003	ZINC03766176	11429	0.5647298864645139	NO	-
2004	ZINC04466004	15252	0.5647052193292754	NO	-
2005	ZINC00178931	1112	0.5646959176883728	NO	-
2006	ZINC04169833	14570	0.5646768902135797	NO	-
2007	ZINC01497374	6173	0.5646767065775967	NO	-
2008	ZINC03550397	10950	0.5645949192313863	NO	-
2009	ZINC03395318	9764	0.5645945698830389	NO	-
2010	ZINC04136954	14509	0.5645941423962002	NO	-
2011	ZINC02715841	7821	0.564590508797808	NO	-
2012	ZINC00423646	2457	0.5645881500052634	NO	-
2013	ZINC02182887	6856	0.5645793907293307	NO	-
2014	ZINC03876632	13063	0.5645791082839839	NO	-
2015	ZINC03351273	9479	0.5645323051480098	NO	-
2016	ZINC04496644	15445	0.5645192247632197	NO	-
2017	ZINC01356277	5827	0.564515912019094	NO	-
2018	ZINC03857247	12116	0.5645126734753037	NO	-
2019	ZINC00069222	404	0.5645028709940356	NO	-
2020	ZINC02817527	8358	0.5644559737623749	NO	-
2021	ZINC01030978	4913	0.5643715580883197	NO	-
2022	ZINC03766178	11431	0.5643708937134987	NO	-
2023	ZINC00819539	4325	0.5643635221726818	NO	-
2024	ZINC03459099	10188	0.5643174865868374	NO	-
2025	ZINC00002819	0	0.5643151729194926	NO	-
2026	ZINC03859958	12439	0.5642740678149302	NO	-
2027	ZINC00294163	1782	0.5642658923860399	NO	-
2028	ZINC01444592	6048	0.5642434873288916	NO	-
2029	ZINC00416608	2375	0.5642317960644311	NO	-
2030	ZINC00326167	1925	0.5642317280861118	NO	-
2031	ZINC00423727	2471	0.5642296049118254	NO	-
2032	ZINC01495583	6166	0.5642219126832014	NO	-
2033	ZINC02751160	8046	0.5642049297361507	NO	-
2034	ZINC02751160	8047	0.5642049297361507	NO	-
2035	ZINC02705752	7755	0.5642007884156035	NO	-
2036	ZINC02718333	7830	0.5641747317654353	NO	-
2037	ZINC00502831	3012	0.5641505825899015	NO	-
2038	ZINC01432662	6022	0.5641424164894541	NO	-
2039	ZINC04406373	15027	0.5641240382905793	NO	-
2040	ZINC04169839	14576	0.5640988281411647	NO	-
2041	ZINC04274709	14777	0.5640697637666111	NO	-
2042	ZINC00520361	3128	0.5640610375746703	NO	-
2043	ZINC00026532	98	0.5640590778476574	NO	-
2044	ZINC02628315	7519	0.5640560470501723	NO	-
2045	ZINC00634482	3846	0.5640393870482027	NO	-
2046	ZINC00545904	3306	0.5640343530373689	NO	-
2047	ZINC03397223	9798	0.5640136496496447	NO	-
2048	ZINC01208895	5581	0.5639941455781916	NO	-
2049	ZINC02699056	7743	0.5639830374998217	NO	-
2050	ZINC03402926	9850	0.5639778322147361	NO	-
2051	ZINC03559075	10990	0.5639681344373118	NO	-
2052	ZINC03224254	9041	0.5639573109855479	NO	-
2053	ZINC03422217	9959	0.5639434797418343	NO	-
2054	ZINC00614659	3726	0.5638951099704395	NO	-
2055	ZINC02699044	7742	0.5638830833759427	NO	-
2056	ZINC02718730	7848	0.5638761139989513	NO	-
2057	ZINC02718730	7849	0.5638761139989513	NO	-
2058	ZINC00602841	3629	0.5638584401262372	NO	-
2059	ZINC00553675	3363	0.563856346974054	NO	-
2060	ZINC03851620	11631	0.5638528993701358	NO	-
2061	ZINC02799296	8299	0.563850212556743	NO	-
2062	ZINC03861842	12470	0.5638468402407959	NO	-
2063	ZINC04274709	14783	0.5638290816308719	NO	-
2064	ZINC04274709	14778	0.5638258405889932	NO	-
2065	ZINC00620696	3783	0.5638127828065818	NO	-
2066	ZINC03591878	11182	0.5637837679355767	NO	-
2067	ZINC03313322	9340	0.5637815597162493	NO	-
2068	ZINC00423734	2473	0.5637773248350154	NO	-
2069	ZINC04317228	14861	0.5637664133014766	NO	-
2070	ZINC03574177	11118	0.5637581499173049	NO	-
2071	ZINC03439679	10073	0.5637563821147697	NO	-
2072	ZINC04399301	15019	0.5637293896263116	NO	-
2073	ZINC00590227	3611	0.5637121087595315	NO	-
2074	ZINC04347773	14933	0.5636893500836779	NO	-
2075	ZINC03979973	14002	0.5636716858220572	NO	-
2076	ZINC00246136	1530	0.5636555396667884	NO	-
2077	ZINC02237398	6949	0.5636263048475679	NO	-
2078	ZINC00090766	562	0.5636084751860998	NO	-
2079	ZINC00178911	1111	0.5635968947552342	NO	-
2080	ZINC01468123	6094	0.5635904178002347	NO	-
2081	ZINC04274709	14779	0.5635867559822277	NO	-
2082	ZINC03320337	9362	0.5635498780248017	NO	-
2083	ZINC04452464	15116	0.5635406910901257	NO	-
2084	ZINC00528121	3178	0.5635398457727337	NO	-
2085	ZINC00145373	982	0.5635389636796498	NO	-
2086	ZINC03562757	11020	0.5634899056097388	NO	-
2087	ZINC00416312	2369	0.5634864004058021	NO	-
2088	ZINC04389230	15009	0.5634531880714898	NO	-
2089	ZINC00520711	3136	0.5634500466167548	NO	-
2090	ZINC00142342	962	0.5634367589114562	NO	-
2091	ZINC00554926	3378	0.5634155309604347	NO	-
2092	ZINC03029223	8788	0.563394535144145	NO	-
2093	ZINC03859085	12369	0.5633694890721457	NO	-
2094	ZINC02198626	6878	0.5633694210497802	NO	-
2095	ZINC01130251	5395	0.5633202600884479	NO	-
2096	ZINC00386106	2216	0.563313459206728	NO	-
2097	ZINC04474878	15363	0.5632871659675076	NO	-
2098	ZINC03904484	13401	0.5632054630394746	NO	-
2099	ZINC00576391	3522	0.5632035934243814	NO	-
2100	ZINC02718976	7910	0.5631975258467975	NO	-
2101	ZINC02718976	7911	0.5631975258467975	NO	-
2102	ZINC02971112	8729	0.5631944669269049	NO	-
2103	ZINC03604380	11248	0.5631933478604711	NO	-
2104	ZINC02205740	6892	0.5631844883629294	NO	-
2105	ZINC02205742	6893	0.5631836955683934	NO	-
2106	ZINC03045773	8819	0.5631752106924646	NO	-
2107	ZINC02971110	8728	0.5631724043906937	NO	-
2108	ZINC04406373	15028	0.5631679393362491	NO	-
2109	ZINC00389423	2248	0.5631646662000729	NO	-
2110	ZINC00389422	2247	0.5631337993112606	NO	-
2111	ZINC03817900	11466	0.5631254817740515	NO	-
2112	ZINC02713264	7798	0.5631141786371388	NO	-
2113	ZINC02718980	7914	0.5631070564634401	NO	-
2114	ZINC02718980	7915	0.5631070564634401	NO	-
2115	ZINC02639719	7566	0.5630975817360525	NO	-
2116	ZINC00120423	774	0.5630819284646241	NO	-
2117	ZINC01415152	5945	0.5630819005036509	NO	-
2118	ZINC03963916	13576	0.563070636086577	NO	-
2119	ZINC03459621	10199	0.5630479209235862	NO	-
2120	ZINC00551772	3348	0.5630473078984841	NO	-
2121	ZINC00519933	3124	0.5630339683368636	NO	-
2122	ZINC00408208	2300	0.5630144286556341	NO	-
2123	ZINC03853953	11856	0.5629597285941105	NO	-
2124	ZINC02408657	7165	0.5629574753850558	NO	-
2125	ZINC02660070	7644	0.562952485857412	NO	-
2126	ZINC03264638	9186	0.5629424403010687	NO	-
2127	ZINC02713179	7782	0.5629191182875898	NO	-
2128	ZINC00104114	683	0.5629100348261993	NO	-
2129	ZINC00520710	3135	0.5628957739063261	NO	-
2130	ZINC00999866	4804	0.5628915041359184	NO	-
2131	ZINC02380518	7134	0.5628736607499993	NO	-
2132	ZINC00376834	2162	0.5628566341557967	NO	-
2133	ZINC00178731	1107	0.5628505164068512	NO	-
2134	ZINC00408123	2298	0.5628330098144364	NO	-
2135	ZINC03317642	9355	0.562826128164616	NO	-
2136	ZINC00503347	3019	0.5628240090718104	NO	-
2137	ZINC02209564	6901	0.5628198930642072	NO	-
2138	ZINC00819403	4321	0.5628140425581564	NO	-
2139	ZINC00120427	775	0.5627983751900689	NO	-
2140	ZINC00679741	3983	0.5627830711921904	NO	-
2141	ZINC03815231	218	0.562779029708211	YES	7
2142	ZINC01478990	6117	0.5627747281775878	NO	-
2143	ZINC03466107	10281	0.5627727666078384	NO	-
2144	ZINC02413925	7172	0.5627466709920356	NO	-
2145	ZINC03459966	10211	0.5627333190539839	NO	-
2146	ZINC00591295	3615	0.5627311338715894	NO	-
2147	ZINC02740288	7999	0.5627284053486193	NO	-
2148	ZINC03322474	9367	0.562723526730506	NO	-
2149	ZINC00641178	3866	0.56272276067128	NO	-
2150	ZINC00816286	4295	0.5627195555351	NO	-
2151	ZINC00816286	4296	0.5627195555351	NO	-
2152	ZINC00341957	1957	0.5627170568646894	NO	-
2153	ZINC02855915	8425	0.5626953111755193	NO	-
2154	ZINC02852453	8417	0.5626928806323291	NO	-
2155	ZINC02718956	7887	0.562683128473967	NO	-
2156	ZINC02718956	7888	0.562683128473967	NO	-
2157	ZINC02447702	7239	0.5626793771322565	NO	-
2158	ZINC02447701	7238	0.5626728985455879	NO	-
2159	ZINC03574537	11120	0.5626372234576537	NO	-
2160	ZINC02762017	8093	0.5626359182273248	NO	-
2161	ZINC02639718	7565	0.5626327507117869	NO	-
2162	ZINC04169833	14569	0.5625670310401074	NO	-
2163	ZINC02289912	7001	0.5625417114703061	NO	-
2164	ZINC00332757	1936	0.5625414514579191	NO	-
2165	ZINC02713215	7793	0.5625252440606051	NO	-
2166	ZINC00103509	675	0.5624981992820046	NO	-
2167	ZINC00247003	1535	0.5624747892437753	NO	-
2168	ZINC04169839	14575	0.5624641583925398	NO	-
2169	ZINC03476121	10378	0.5624494020573596	NO	-
2170	ZINC03425632	9988	0.5624205770995944	NO	-
2171	ZINC00819107	4312	0.5623941337234074	NO	-
2172	ZINC00778492	4113	0.562375125362038	NO	-
2173	ZINC04156136	14523	0.5623595774072371	NO	-
2174	ZINC01429226	6010	0.5623506948421456	NO	-
2175	ZINC02641767	7575	0.5623290649633722	NO	-
2176	ZINC03962868	13549	0.5623290585941968	NO	-
2177	ZINC00304198	1826	0.5623054721306694	NO	-
2178	ZINC03563350	11023	0.5622988588203595	NO	-
2179	ZINC03868481	13003	0.5622840523544705	NO	-
2180	ZINC01087932	5222	0.5622742476986601	NO	-
2181	ZINC02718957	7889	0.562266070561531	NO	-
2182	ZINC04347774	14934	0.5622588564770005	NO	-
2183	ZINC00006056	22	0.5622539547971378	NO	-
2184	ZINC03623119	11370	0.562224168774312	NO	-
2185	ZINC02718747	7863	0.5622198665986881	NO	-
2186	ZINC02718747	7864	0.5622198665986881	NO	-
2187	ZINC01128242	5388	0.562211411613161	NO	-
2188	ZINC01476114	6108	0.5622057191949417	NO	-
2189	ZINC00580784	3544	0.5621664428997065	NO	-
2190	ZINC02970296	8722	0.5621616184222152	NO	-
2191	ZINC03815336	215	0.5621579003304561	YES	6
2192	ZINC03528546	10853	0.5621534133325985	NO	-
2193	ZINC03403190	9851	0.5621360885326826	NO	-
2194	ZINC03257007	9165	0.5621040621781989	NO	-
2195	ZINC02957713	8702	0.5620780750704507	NO	-
2196	ZINC03182347	8961	0.5620650026550541	NO	-
2197	ZINC03867940	12886	0.5620617835960318	NO	-
2198	ZINC03385465	9622	0.5620614301914933	NO	-
2199	ZINC00423667	2462	0.5620489516341814	NO	-
2200	ZINC01265041	5722	0.5620380886618073	NO	-
2201	ZINC03868480	13002	0.5620358974113003	NO	-
2202	ZINC03478911	10396	0.5620250489717454	NO	-
2203	ZINC00947353	4656	0.5619780129404228	NO	-
2204	ZINC00184931	1154	0.5619633113779662	NO	-
2205	ZINC00006083	24	0.561940984467619	NO	-
2206	ZINC03866828	12616	0.5619364451734895	NO	-
2207	ZINC00423697	2467	0.5619317145122844	NO	-
2208	ZINC04266473	14759	0.5619130394187244	NO	-
2209	ZINC03331236	9404	0.5618983118912505	NO	-
2210	ZINC03598742	11206	0.5618914533575609	NO	-
2211	ZINC00546050	3309	0.5618816005282131	NO	-
2212	ZINC00024342	89	0.561842989011742	NO	-
2213	ZINC00593249	3620	0.5618398859005345	NO	-
2214	ZINC00353037	2010	0.5618342376253296	NO	-
2215	ZINC03379629	9577	0.561819995407602	NO	-
2216	ZINC00546409	3311	0.5618179755621915	NO	-
2217	ZINC01011289	4836	0.561811934358058	NO	-
2218	ZINC03344185	9444	0.5618004334953897	NO	-
2219	ZINC00558625	3406	0.561793304639537	NO	-
2220	ZINC01436010	6034	0.5617894778414213	NO	-
2221	ZINC02713273	7800	0.5617816088395248	NO	-
2222	ZINC00536908	3261	0.5617727376338459	NO	-
2223	ZINC00529470	3206	0.5617502934757201	NO	-
2224	ZINC01096805	5255	0.5617489658526933	NO	-
2225	ZINC04225086	14673	0.5617264668867024	NO	-
2226	ZINC00465875	2805	0.56164659670312	NO	-
2227	ZINC02509433	7352	0.5616358279704613	NO	-
2228	ZINC03299350	9301	0.5616208822851876	NO	-
2229	ZINC02402320	7153	0.5616190314095274	NO	-
2230	ZINC00188344	1176	0.5616159283244384	NO	-
2231	ZINC02550182	7405	0.5615886949994549	NO	-
2232	ZINC03858199	12233	0.5615514695535927	NO	-
2233	ZINC00035356	150	0.5615324307353566	NO	-
2234	ZINC03969722	13738	0.5615320944971893	NO	-
2235	ZINC00131352	864	0.5615256923751616	NO	-
2236	ZINC00798413	4197	0.5614957908788641	NO	-
2237	ZINC00798413	4198	0.5614957908788641	NO	-
2238	ZINC00798414	4200	0.5614872637051119	NO	-
2239	ZINC00798414	4201	0.5614872637051119	NO	-
2240	ZINC00990134	4761	0.5614831306546919	NO	-
2241	ZINC02718743	7860	0.5614701695066651	NO	-
2242	ZINC02718743	7861	0.5614701695066651	NO	-
2243	ZINC04033166	14355	0.5614598600148607	NO	-
2244	ZINC01495495	6160	0.5614562856258116	NO	-
2245	ZINC03977420	13961	0.561445765031515	NO	-
2246	ZINC00815160	4287	0.5614197733109688	NO	-
2247	ZINC00904297	4552	0.5614174874589116	NO	-
2248	ZINC03459924	10208	0.5613891225403191	NO	-
2249	ZINC04225012	14665	0.5613675057781797	NO	-
2250	ZINC00003433	6	0.5613540857933786	NO	-
2251	ZINC03851835	11642	0.561328291219554	NO	-
2252	ZINC04209616	14647	0.5613199097067623	NO	-
2253	ZINC02713231	7797	0.5612708602287114	NO	-
2254	ZINC02440635	7227	0.5612696186319833	NO	-
2255	ZINC02209360	6900	0.56126420637308	NO	-
2256	ZINC03505756	10586	0.5612250738032919	NO	-
2257	ZINC04200632	14637	0.5612070946231613	NO	-
2258	ZINC01943018	6608	0.5611671901968952	NO	-
2259	ZINC02201637	6887	0.5611498290597046	NO	-
2260	ZINC00554508	3368	0.561134520429963	NO	-
2261	ZINC00084723	523	0.5611303634706356	NO	-
2262	ZINC00325084	1924	0.5611292169137796	NO	-
2263	ZINC02794369	8242	0.5611277881899391	NO	-
2264	ZINC02794368	8241	0.5611229763374528	NO	-
2265	ZINC02856752	8428	0.5611166286725932	NO	-
2266	ZINC01033442	4926	0.5611008920949598	NO	-
2267	ZINC00959342	4692	0.5610912416951954	NO	-
2268	ZINC00819539	4326	0.5610855148565794	NO	-
2269	ZINC04275932	14794	0.5610764326322304	NO	-
2270	ZINC03899866	13379	0.5610497707310755	NO	-
2271	ZINC02238483	6951	0.5610166831704038	NO	-
2272	ZINC02238483	6952	0.5610166831704038	NO	-
2273	ZINC03866826	12612	0.5610019136983122	NO	-
2274	ZINC00622374	3796	0.5609944449015357	NO	-
2275	ZINC01176107	5508	0.5609837478260155	NO	-
2276	ZINC03868475	13001	0.5609654584566024	NO	-
2277	ZINC04466093	15256	0.5609654584566024	NO	-
2278	ZINC00831053	4352	0.5609555119876206	NO	-
2279	ZINC01433040	6026	0.5609512814770494	NO	-
2280	ZINC03616497	11339	0.5609454036315318	NO	-
2281	ZINC00999914	4805	0.5609378382169611	NO	-
2282	ZINC01252559	5706	0.5609267392955287	NO	-
2283	ZINC03604441	11255	0.5608823660841858	NO	-
2284	ZINC00576390	3521	0.5608494076243435	NO	-
2285	ZINC01043424	4998	0.5608412467252668	NO	-
2286	ZINC00223763	1371	0.5608120778974259	NO	-
2287	ZINC03908001	13423	0.5608115090309244	NO	-
2288	ZINC00843954	4401	0.5608026394556125	NO	-
2289	ZINC02786198	8203	0.560785298568763	NO	-
2290	ZINC03479456	10404	0.5607843226727339	NO	-
2291	ZINC00479865	2924	0.5607722071682401	NO	-
2292	ZINC00465653	2802	0.5607701387821338	NO	-
2293	ZINC00182108	1136	0.5607459255652268	NO	-
2294	ZINC00537219	3266	0.5607379787953223	NO	-
2295	ZINC00532535	3218	0.5607231641867122	NO	-
2296	ZINC03867605	12765	0.5606901576904201	NO	-
2297	ZINC03997087	14219	0.5606899314376063	NO	-
2298	ZINC00553489	3355	0.5606747858216498	NO	-
2299	ZINC00608794	3640	0.5606720828097556	NO	-
2300	ZINC00417125	2383	0.5606678400973761	NO	-
2301	ZINC01433039	6025	0.5606647948936642	NO	-
2302	ZINC03436216	10040	0.5606478979755989	NO	-
2303	ZINC02715814	7818	0.5606464212792394	NO	-
2304	ZINC01436011	6035	0.5606248847332673	NO	-
2305	ZINC01426726	5989	0.560616506410149	NO	-
2306	ZINC02372700	7125	0.5606152044544466	NO	-
2307	ZINC03579072	11142	0.5605920466652679	NO	-
2308	ZINC02644402	7582	0.5605895277590637	NO	-
2309	ZINC04406765	15034	0.5605441618947091	NO	-
2310	ZINC00097679	630	0.5605350344232264	NO	-
2311	ZINC03889700	13122	0.5605046934596635	NO	-
2312	ZINC00558184	3391	0.5604872815672776	NO	-
2313	ZINC00595551	3626	0.5604670496331172	NO	-
2314	ZINC02362021	7112	0.5604597554619093	NO	-
2315	ZINC03415452	9909	0.560452322512039	NO	-
2316	ZINC01048264	5019	0.5604475644849475	NO	-
2317	ZINC03867828	12851	0.5604273145142343	NO	-
2318	ZINC02697919	7735	0.5604267346684016	NO	-
2319	ZINC01455319	6059	0.5604192969919752	NO	-
2320	ZINC03858776	12322	0.5603875769723812	NO	-
2321	ZINC00922341	4580	0.5603604712158501	NO	-
2322	ZINC02570906	7419	0.5603396212470964	NO	-
2323	ZINC00549739	3329	0.5603370199679166	NO	-
2324	ZINC01633779	6303	0.5603048280325679	NO	-
2325	ZINC03867827	12849	0.560284301630891	NO	-
2326	ZINC01392678	5887	0.5602630850382678	NO	-
2327	ZINC00652325	3897	0.560253905886428	NO	-
2328	ZINC03858775	12321	0.5602535385309544	NO	-
2329	ZINC00572869	3498	0.5602520582885024	NO	-
2330	ZINC04082855	14406	0.5602169711225893	NO	-
2331	ZINC02455175	7257	0.5602145482053117	NO	-
2332	ZINC03851103	11587	0.5602119791778947	NO	-
2333	ZINC02801279	8313	0.5601794879102183	NO	-
2334	ZINC00099714	662	0.5601788925285991	NO	-
2335	ZINC01972004	6663	0.560159506476545	NO	-
2336	ZINC00067497	394	0.5601593412768602	NO	-
2337	ZINC00554253	3366	0.5601566440429397	NO	-
2338	ZINC03908219	13429	0.5601557575878561	NO	-
2339	ZINC02699061	7744	0.5601344829402728	NO	-
2340	ZINC03538498	10901	0.560134482456353	NO	-
2341	ZINC00423656	2460	0.5601272895407785	NO	-
2342	ZINC00501158	3001	0.5600964051933294	NO	-
2343	ZINC03393020	9741	0.5600938790485992	NO	-
2344	ZINC00450651	2701	0.5600772780458999	NO	-
2345	ZINC00417124	2381	0.5600730641452926	NO	-
2346	ZINC03851103	11586	0.5600697680145122	NO	-
2347	ZINC01943662	6617	0.5600587458743005	NO	-
2348	ZINC00529469	3205	0.5600267024210941	NO	-
2349	ZINC01981510	6703	0.5600247496472924	NO	-
2350	ZINC00619762	3768	0.5600082609073104	NO	-
2351	ZINC02806828	8329	0.5600081398030992	NO	-
2352	ZINC00468524	2823	0.5599878405381533	NO	-
2353	ZINC00423598	2451	0.5599767313224537	NO	-
2354	ZINC00586040	3606	0.5599759776140995	NO	-
2355	ZINC00667543	3940	0.5599738777310086	NO	-
2356	ZINC03260855	9172	0.5599690755669733	NO	-
2357	ZINC01507404	6216	0.5599683780419873	NO	-
2358	ZINC02800308	8307	0.5599671027906374	NO	-
2359	ZINC00111913	731	0.559962037639731	NO	-
2360	ZINC04274651	14776	0.5599498389538121	NO	-
2361	ZINC01507407	6217	0.5599397988587278	NO	-
2362	ZINC03151839	8923	0.5599194838228622	NO	-
2363	ZINC03292719	9283	0.55990478972756	NO	-
2364	ZINC00281128	1729	0.5598869288589038	NO	-
2365	ZINC00186360	1162	0.5598856824935295	NO	-
2366	ZINC00439757	2638	0.5598769641336729	NO	-
2367	ZINC03560593	11006	0.5598698012381459	NO	-
2368	ZINC03962276	13545	0.5598693436523517	NO	-
2369	ZINC00471327	2862	0.5598088451151886	NO	-
2370	ZINC00278891	1723	0.5598029348319332	NO	-
2371	ZINC00819085	4310	0.5597755628729425	NO	-
2372	ZINC03889337	13095	0.5597471123153819	NO	-
2373	ZINC02799126	8298	0.5597389344864632	NO	-
2374	ZINC00075545	458	0.559723430453394	NO	-
2375	ZINC01499278	6184	0.5597053793985185	NO	-
2376	ZINC01468123	6095	0.5597037766412585	NO	-
2377	ZINC03974044	13884	0.5596710132821769	NO	-
2378	ZINC03404533	9860	0.559659179073915	NO	-
2379	ZINC00223756	1369	0.5596578422502836	NO	-
2380	ZINC03780267	11440	0.5596118171781351	NO	-
2381	ZINC00549737	3328	0.5596099684820692	NO	-
2382	ZINC00784652	4158	0.5596071960751182	NO	-
2383	ZINC00904237	4548	0.5595921554989047	NO	-
2384	ZINC01961913	6657	0.5595825721161717	NO	-
2385	ZINC03848344	11496	0.5595737258162979	NO	-
2386	ZINC00316198	1892	0.559562695794456	NO	-
2387	ZINC03867966	12902	0.5595535233917881	NO	-
2388	ZINC01009467	4833	0.5595416528104233	NO	-
2389	ZINC03867967	12904	0.5595353356900594	NO	-
2390	ZINC00489565	2970	0.5595339628809928	NO	-
2391	ZINC00581758	3565	0.55953152631795	NO	-
2392	ZINC04059324	14383	0.5595135962159123	NO	-
2393	ZINC00816710	4297	0.5594927092452031	NO	-
2394	ZINC03310011	9325	0.5594838977806368	NO	-
2395	ZINC00138081	925	0.5594756776694565	NO	-
2396	ZINC00183864	1145	0.5594519936561666	NO	-
2397	ZINC02423182	7189	0.559446093365008	NO	-
2398	ZINC03458965	10184	0.5594439219244163	NO	-
2399	ZINC00002819	1	0.5594369550513314	NO	-
2400	ZINC03239023	9101	0.5594230335363736	NO	-
2401	ZINC00863179	4456	0.559372731452026	NO	-
2402	ZINC00080642	480	0.5593584006219098	NO	-
2403	ZINC03458969	10185	0.5593511822764312	NO	-
2404	ZINC00166137	1063	0.559324188976406	NO	-
2405	ZINC00614136	3719	0.5593088858178171	NO	-
2406	ZINC03849557	11532	0.5592958664182611	NO	-
2407	ZINC04246194	14698	0.5592944010526376	NO	-
2408	ZINC04170190	14589	0.5592811741772641	NO	-
2409	ZINC00059029	314	0.5592779928255774	NO	-
2410	ZINC01847626	6457	0.559277092948641	NO	-
2411	ZINC00003433	11	0.5592715161599949	NO	-
2412	ZINC02718982	7920	0.5592714909272504	NO	-
2413	ZINC02718982	7921	0.5592714909272504	NO	-
2414	ZINC00553840	3365	0.5592321778395742	NO	-
2415	ZINC03890118	13171	0.559226867696322	NO	-
2416	ZINC00869316	4481	0.5592071375872812	NO	-
2417	ZINC00384926	2206	0.5592015161512359	NO	-
2418	ZINC01478531	6113	0.5591946477636853	NO	-
2419	ZINC00649450	3889	0.5591887373333172	NO	-
2420	ZINC04487671	15408	0.559178558354605	NO	-
2421	ZINC04496780	15448	0.5591756927159696	NO	-
2422	ZINC00423731	2472	0.559175227212739	NO	-
2423	ZINC01424303	5973	0.5591689605046583	NO	-
2424	ZINC04362354	14973	0.5591659764873536	NO	-
2425	ZINC03415550	9912	0.5591623384820941	NO	-
2426	ZINC01427092	5990	0.5591579543843817	NO	-
2427	ZINC03598740	11205	0.5591112429565022	NO	-
2428	ZINC00134339	887	0.5590979852920598	NO	-
2429	ZINC00528355	3184	0.55908807457624	NO	-
2430	ZINC02630676	7531	0.5590854778817712	NO	-
2431	ZINC00184024	1148	0.5590716278998904	NO	-
2432	ZINC03968810	13666	0.5590487885287847	NO	-
2433	ZINC02970297	8723	0.5590288835102493	NO	-
2434	ZINC00815020	4282	0.5590167487832514	NO	-
2435	ZINC00790677	4168	0.5590094606686146	NO	-
2436	ZINC03507297	10624	0.5590011696753956	NO	-
2437	ZINC03478909	10395	0.5590011351623891	NO	-
2438	ZINC03310101	9326	0.5589799529859754	NO	-
2439	ZINC00904224	4544	0.5589785036770427	NO	-
2440	ZINC00904234	4546	0.5589765624297274	NO	-
2441	ZINC01088187	5223	0.5589550622734775	NO	-
2442	ZINC00145826	983	0.5589486504490186	NO	-
2443	ZINC04316312	14853	0.5589310587879294	NO	-
2444	ZINC03203371	8982	0.5589310575565762	NO	-
2445	ZINC00256314	1615	0.5589285006862477	NO	-
2446	ZINC00856088	4436	0.5589118110077298	NO	-
2447	ZINC04330413	14896	0.55889997324716	NO	-
2448	ZINC00541775	3285	0.5588922906438542	NO	-
2449	ZINC02713184	7784	0.5588411488164601	NO	-
2450	ZINC00553500	3356	0.5588385018741816	NO	-
2451	ZINC00186321	1160	0.5588046973728539	NO	-
2452	ZINC03217304	9018	0.5587673259603898	NO	-
2453	ZINC01031154	4914	0.5587384991573111	NO	-
2454	ZINC01906234	6504	0.5587350515491948	NO	-
2455	ZINC01102894	5276	0.5587340064112986	NO	-
2456	ZINC03848044	11493	0.5587339864063509	NO	-
2457	ZINC02689530	7703	0.5587123427424877	NO	-
2458	ZINC00146066	988	0.558708372640018	NO	-
2459	ZINC00659370	3923	0.5586907563455554	NO	-
2460	ZINC04167555	14559	0.5586816154477162	NO	-
2461	ZINC01088188	5224	0.5586781706230218	NO	-
2462	ZINC00933094	4594	0.5586759255092579	NO	-
2463	ZINC00722763	4064	0.558673876217405	NO	-
2464	ZINC00456892	2752	0.5586500715457998	NO	-
2465	ZINC01500264	6188	0.5586483306243764	NO	-
2466	ZINC00904222	4542	0.5586309693704211	NO	-
2467	ZINC01306910	5781	0.558604862982372	NO	-
2468	ZINC00428188	2547	0.5586017300934136	NO	-
2469	ZINC03906274	13406	0.5586011517437947	NO	-
2470	ZINC01070630	5153	0.5585946908258931	NO	-
2471	ZINC03389430	9697	0.5585805474132147	NO	-
2472	ZINC04276025	14798	0.5585732495072566	NO	-
2473	ZINC00389407	2246	0.5585327658835608	NO	-
2474	ZINC02795367	8257	0.5584906966354464	NO	-
2475	ZINC02346017	7081	0.5584803933878728	NO	-
2476	ZINC03517012	10765	0.5584583500587436	NO	-
2477	ZINC02511345	7358	0.5584316200027606	NO	-
2478	ZINC04275982	14796	0.5584047068929375	NO	-
2479	ZINC00549934	3330	0.558376681506414	NO	-
2480	ZINC04317186	14857	0.5583591661615028	NO	-
2481	ZINC03963961	13583	0.5583448780968636	NO	-
2482	ZINC04132997	14498	0.5583258403121103	NO	-
2483	ZINC01472833	6105	0.558320226053523	NO	-
2484	ZINC03867952	12892	0.5583087188136379	NO	-
2485	ZINC02990141	8743	0.5583067108112542	NO	-
2486	ZINC03532479	10866	0.5583010197731381	NO	-
2487	ZINC03477080	10390	0.5582948335774116	NO	-
2488	ZINC00428148	2542	0.5582889836188171	NO	-
2489	ZINC03507081	10609	0.5582662480356005	NO	-
2490	ZINC03458918	10183	0.5582655796772762	NO	-
2491	ZINC02783649	8186	0.5582615493684449	NO	-
2492	ZINC00376913	2163	0.5582524061347195	NO	-
2493	ZINC00554967	3379	0.5582472686453216	NO	-
2494	ZINC00027221	106	0.5581996923431743	NO	-
2495	ZINC03280167	9236	0.5581853124498687	NO	-
2496	ZINC00376914	2164	0.558181367393961	NO	-
2497	ZINC00376375	2160	0.5581645792701008	NO	-
2498	ZINC00550260	3342	0.5581613544081069	NO	-
2499	ZINC02318399	7040	0.5581612415526296	NO	-
2500	ZINC02325010	7053	0.5581574303763868	NO	-
2501	ZINC00389406	2245	0.5581455306977984	NO	-
2502	ZINC00251156	1549	0.5581345365254466	NO	-
2503	ZINC03857522	12154	0.5581333002513899	NO	-
2504	ZINC03908273	13434	0.5581303216209518	NO	-
2505	ZINC03253148	9155	0.5581225562798755	NO	-
2506	ZINC00451278	2709	0.5581173936726267	NO	-
2507	ZINC02868137	8458	0.5581096749794773	NO	-
2508	ZINC04274709	14782	0.5581004984975098	NO	-
2509	ZINC00179051	1113	0.5580987221918563	NO	-
2510	ZINC00425654	2515	0.5580979874829136	NO	-
2511	ZINC02718816	7880	0.5580950935464737	NO	-
2512	ZINC02718816	7881	0.5580950935464737	NO	-
2513	ZINC00868082	4475	0.5580876583502209	NO	-
2514	ZINC03476976	10387	0.5580704955309329	NO	-
2515	ZINC03425345	9984	0.5580491411413823	NO	-
2516	ZINC03868079	12928	0.5580237604264346	NO	-
2517	ZINC01054182	5049	0.5580005857470514	NO	-
2518	ZINC00465653	2801	0.5579822518659784	NO	-
2519	ZINC03619208	11351	0.5579795550395259	NO	-
2520	ZINC03867335	12699	0.5579749884866334	NO	-
2521	ZINC03476816	10385	0.5579712978774172	NO	-
2522	ZINC03867973	12908	0.5579678687416904	NO	-
2523	ZINC00563878	3443	0.5579581622027004	NO	-
2524	ZINC03868080	12929	0.5579443525347915	NO	-
2525	ZINC00304196	1825	0.5579208907235121	NO	-
2526	ZINC02465632	7283	0.5579113704391899	NO	-
2527	ZINC03393732	9745	0.5579066530909162	NO	-
2528	ZINC02888611	8544	0.5578992257110558	NO	-
2529	ZINC02568517	7416	0.5578909383219798	NO	-
2530	ZINC03322928	9368	0.557884506395495	NO	-
2531	ZINC01919018	6518	0.5578704634987923	NO	-
2532	ZINC00854889	4429	0.557845732038865	NO	-
2533	ZINC04342271	14922	0.557844384225935	NO	-
2534	ZINC01024007	4884	0.557838024949877	NO	-
2535	ZINC00503069	3014	0.5578374861274116	NO	-
2536	ZINC00424344	2479	0.5578335339790489	NO	-
2537	ZINC04087768	14415	0.5577912746815648	NO	-
2538	ZINC03992952	14170	0.5577324801551802	NO	-
2539	ZINC00016589	60	0.5577259852197406	NO	-
2540	ZINC02794713	8250	0.5577187403677162	NO	-
2541	ZINC02761229	8086	0.5577169344058791	NO	-
2542	ZINC03969508	13720	0.5577134269075544	NO	-
2543	ZINC00423659	2461	0.5576908264508468	NO	-
2544	ZINC03912290	13462	0.5576796819214052	NO	-
2545	ZINC03236919	9091	0.5576495286256299	NO	-
2546	ZINC01491987	6146	0.5576210147725598	NO	-
2547	ZINC03992954	14171	0.5576186689215201	NO	-
2548	ZINC02718741	7854	0.557600653875598	NO	-
2549	ZINC02718741	7855	0.557600653875598	NO	-
2550	ZINC00429761	2575	0.5575932150318651	NO	-
2551	ZINC03267172	9196	0.557583647298432	NO	-
2552	ZINC00176126	1097	0.5575634015269127	NO	-
2553	ZINC02784982	8201	0.5575366164326025	NO	-
2554	ZINC03816836	11459	0.557528949855052	NO	-
2555	ZINC00071215	412	0.5575268391872491	NO	-
2556	ZINC02972035	8733	0.5575262067531463	NO	-
2557	ZINC03892833	13353	0.5575175983503708	NO	-
2558	ZINC00429759	2574	0.5575161302625318	NO	-
2559	ZINC00564557	3448	0.5575068081795441	NO	-
2560	ZINC01934415	6579	0.5575067828648937	NO	-
2561	ZINC00111913	730	0.5574940354807645	NO	-
2562	ZINC00096347	605	0.5574891325821203	NO	-
2563	ZINC04291973	14815	0.5574827094819784	NO	-
2564	ZINC02791864	8218	0.5574561601320563	NO	-
2565	ZINC00726946	4067	0.5574429974709172	NO	-
2566	ZINC03488047	10424	0.5574242465695516	NO	-
2567	ZINC03234957	9088	0.5574029084202597	NO	-
2568	ZINC00294195	1785	0.5573584067032921	NO	-
2569	ZINC03604391	11251	0.5573556141082513	NO	-
2570	ZINC02782774	8180	0.557344214946719	NO	-
2571	ZINC03816835	11458	0.5573222461097267	NO	-
2572	ZINC00205357	1254	0.5573220486358634	NO	-
2573	ZINC00318520	1904	0.5573123609960897	NO	-
2574	ZINC03516074	10755	0.557309031062663	NO	-
2575	ZINC04443157	15097	0.5573005391590659	NO	-
2576	ZINC04274709	14781	0.557280634292881	NO	-
2577	ZINC02214925	6908	0.5572756588957859	NO	-
2578	ZINC00835696	4371	0.5572655604838239	NO	-
2579	ZINC03479263	10402	0.5572641736098901	NO	-
2580	ZINC03912292	13463	0.5572522702873278	NO	-
2581	ZINC02664813	7665	0.5572483832476403	NO	-
2582	ZINC00854888	4427	0.5572464552057634	NO	-
2583	ZINC00609179	3643	0.5572354831595803	NO	-
2584	ZINC03423194	9965	0.5572240405223794	NO	-
2585	ZINC01495493	6158	0.5572122762457092	NO	-
2586	ZINC02632149	7538	0.5572108006024794	NO	-
2587	ZINC03552694	10960	0.5572068383042624	NO	-
2588	ZINC00176689	1098	0.5572034115789154	NO	-
2589	ZINC03658104	11408	0.5571807069844427	NO	-
2590	ZINC04169832	14568	0.5571778428574448	NO	-
2591	ZINC00027221	107	0.5571730422634552	NO	-
2592	ZINC00027221	108	0.5571730422634552	NO	-
2593	ZINC00094387	590	0.5571546830170772	NO	-
2594	ZINC00467656	2814	0.55715457763627	NO	-
2595	ZINC03216333	9004	0.557139590855106	NO	-
2596	ZINC03580699	11178	0.5571328544000533	NO	-
2597	ZINC03245606	9132	0.5571184849955991	NO	-
2598	ZINC00264089	1673	0.5570943319482508	NO	-
2599	ZINC01498551	6183	0.5570940057192466	NO	-
2600	ZINC03415457	9910	0.5570845278988704	NO	-
2601	ZINC01059747	5096	0.5570766304337205	NO	-
2602	ZINC00553502	3357	0.5570746347220004	NO	-
2603	ZINC03860080	12455	0.5570535238237034	NO	-
2604	ZINC00389394	2244	0.5570461700345487	NO	-
2605	ZINC00136349	910	0.5570449626318198	NO	-
2606	ZINC04596030	15507	0.5570446811094111	NO	-
2607	ZINC03549989	10944	0.557033577629431	NO	-
2608	ZINC01497101	6172	0.5570155889235688	NO	-
2609	ZINC00107107	696	0.5570100472664007	NO	-
2610	ZINC04169837	14573	0.5570015835876454	NO	-
2611	ZINC03598932	11221	0.5569788597186158	NO	-
2612	ZINC04169830	14563	0.5569596242588502	NO	-
2613	ZINC03506784	10590	0.5569520395815559	NO	-
2614	ZINC00341954	1956	0.5569459172873734	NO	-
2615	ZINC00879802	4492	0.5569425278143272	NO	-
2616	ZINC03330021	9399	0.5569336755069666	NO	-
2617	ZINC03366714	9524	0.5569145671304917	NO	-
2618	ZINC01032660	4918	0.5569101835788932	NO	-
2619	ZINC03366717	9525	0.5569074418478263	NO	-
2620	ZINC00609399	3646	0.5568917754664212	NO	-
2621	ZINC02718992	7941	0.5568888843971779	NO	-
2622	ZINC02718992	7942	0.5568888843971779	NO	-
2623	ZINC00003433	8	0.5568510823874083	NO	-
2624	ZINC01059018	5092	0.5568206426066747	NO	-
2625	ZINC03992951	14169	0.556814412396759	NO	-
2626	ZINC04462116	15134	0.556814412396759	NO	-
2627	ZINC04251219	14731	0.5567823129478308	NO	-
2628	ZINC00696038	4014	0.5567685156393928	NO	-
2629	ZINC03459960	10210	0.556748337306678	NO	-
2630	ZINC02713272	7799	0.5567341962722355	NO	-
2631	ZINC03868081	12930	0.5567316923975035	NO	-
2632	ZINC00272294	1708	0.5567067525390446	NO	-
2633	ZINC03992824	14157	0.5566789313316691	NO	-
2634	ZINC04458819	15124	0.5566789313316691	NO	-
2635	ZINC02214925	6909	0.5566784989300101	NO	-
2636	ZINC00428167	2545	0.5566753031895764	NO	-
2637	ZINC03867855	12869	0.5566610172763248	NO	-
2638	ZINC00553505	3358	0.5566488823567044	NO	-
2639	ZINC03867815	12829	0.5566357687384973	NO	-
2640	ZINC03866824	12608	0.5566326198741812	NO	-
2641	ZINC03868082	12931	0.5566312451774023	NO	-
2642	ZINC01943660	6616	0.5566085861783447	NO	-
2643	ZINC03513761	10743	0.5565905616998154	NO	-
2644	ZINC01846274	6456	0.5565890842633515	NO	-
2645	ZINC02712167	7779	0.5565839842666019	NO	-
2646	ZINC03867814	12827	0.556579527957398	NO	-
2647	ZINC03393735	9746	0.5565590508154556	NO	-
2648	ZINC01190818	5543	0.5565588177730445	NO	-
2649	ZINC03280576	9237	0.556548332877046	NO	-
2650	ZINC04004664	14314	0.5565452899075195	NO	-
2651	ZINC01938903	6601	0.5565363976368328	NO	-
2652	ZINC01495505	6163	0.5565331659565825	NO	-
2653	ZINC01190815	5542	0.5565260482262974	NO	-
2654	ZINC00868082	4476	0.5565195446036417	NO	-
2655	ZINC03269289	9203	0.5565190327992902	NO	-
2656	ZINC00558623	3404	0.5565093518582832	NO	-
2657	ZINC00550997	3346	0.5565027500662552	NO	-
2658	ZINC03403646	9855	0.5564936225696562	NO	-
2659	ZINC03411938	9894	0.5564785693823471	NO	-
2660	ZINC03853007	11722	0.5564609001148417	NO	-
2661	ZINC02714030	7814	0.5564542208487929	NO	-
2662	ZINC03977258	13949	0.556447710985795	NO	-
2663	ZINC03382565	9597	0.5564410526536199	NO	-
2664	ZINC00088313	549	0.5564332068860445	NO	-
2665	ZINC03867856	12871	0.5564210939229017	NO	-
2666	ZINC01491049	6141	0.5564077198402733	NO	-
2667	ZINC00718298	4058	0.5564010131011439	NO	-
2668	ZINC00156310	1041	0.5563981548083881	NO	-
2669	ZINC02305381	7015	0.5563974608617607	NO	-
2670	ZINC02795309	8256	0.5563901575714982	NO	-
2671	ZINC01479014	6118	0.5563771660113249	NO	-
2672	ZINC03566218	11046	0.5563528396743012	NO	-
2673	ZINC03217346	9019	0.5563517312579676	NO	-
2674	ZINC02782493	8177	0.556334270242171	NO	-
2675	ZINC02006428	6748	0.556325033310229	NO	-
2676	ZINC00423612	2453	0.5563199632659768	NO	-
2677	ZINC03327711	9387	0.5563140546028542	NO	-
2678	ZINC00122323	804	0.5563055507049439	NO	-
2679	ZINC01518627	6246	0.5563053575286425	NO	-
2680	ZINC00268443	1696	0.556303710505526	NO	-
2681	ZINC00815577	4293	0.5563002237644289	NO	-
2682	ZINC00260350	1646	0.5562907581803633	NO	-
2683	ZINC02615831	7446	0.5562391578070701	NO	-
2684	ZINC00625333	3808	0.5562354030438638	NO	-
2685	ZINC00190915	1184	0.5562159641136998	NO	-
2686	ZINC04248471	14714	0.5562018165043949	NO	-
2687	ZINC03570763	11084	0.5561887366117013	NO	-
2688	ZINC00423675	2463	0.5561787479227924	NO	-
2689	ZINC00363799	2100	0.5561741606125737	NO	-
2690	ZINC00051380	239	0.5561739950696702	NO	-
2691	ZINC03859653	12421	0.5561689544550903	NO	-
2692	ZINC01588733	6292	0.5561630341207809	NO	-
2693	ZINC03852895	11704	0.5561495926859306	NO	-
2694	ZINC00055165	281	0.5561318465764074	NO	-
2695	ZINC03231652	9070	0.5561170572976002	NO	-
2696	ZINC01331282	5799	0.556100993852684	NO	-
2697	ZINC00198853	1222	0.556070035980596	NO	-
2698	ZINC02713212	7792	0.5560664340528021	NO	-
2699	ZINC00104897	687	0.5560334138375902	NO	-
2700	ZINC00044261	180	0.5560260720527297	NO	-
2701	ZINC01941336	6607	0.5560199757278355	NO	-
2702	ZINC03857191	12103	0.5560121258561064	NO	-
2703	ZINC03396657	9767	0.5560101584093489	NO	-
2704	ZINC03867011	12649	0.556003836035532	NO	-
2705	ZINC03388524	9672	0.556000826614899	NO	-
2706	ZINC00265166	1689	0.5559738227445511	NO	-
2707	ZINC03434282	10014	0.5559468008839589	NO	-
2708	ZINC02706575	7760	0.5559451407133169	NO	-
2709	ZINC00038288	162	0.5559317783258196	NO	-
2710	ZINC00038289	163	0.5559281421824204	NO	-
2711	ZINC02659027	7640	0.5558501253999504	NO	-
2712	ZINC03392347	9733	0.5558401709044886	NO	-
2713	ZINC01050461	5027	0.555830569979153	NO	-
2714	ZINC00885053	4511	0.5558227201529593	NO	-
2715	ZINC03849347	11514	0.5558129340411541	NO	-
2716	ZINC01240410	5682	0.5558016715190759	NO	-
2717	ZINC04169842	14580	0.5557980843795531	NO	-
2718	ZINC00942876	4625	0.5557969631007277	NO	-
2719	ZINC03361877	9511	0.5557910433670763	NO	-
2720	ZINC02713282	7801	0.5557840840394725	NO	-
2721	ZINC03971988	13840	0.5557821705334681	NO	-
2722	ZINC01429231	6011	0.5557444142931247	NO	-
2723	ZINC01934389	6578	0.5557386060379023	NO	-
2724	ZINC00086043	530	0.5557305880797785	NO	-
2725	ZINC00086046	531	0.5557079913439789	NO	-
2726	ZINC03405416	9868	0.5556973034990812	NO	-
2727	ZINC02947605	8673	0.5556939368237066	NO	-
2728	ZINC01245071	5695	0.555686188655422	NO	-
2729	ZINC04326559	14892	0.55568091030114	NO	-
2730	ZINC01079690	5202	0.5556700240627215	NO	-
2731	ZINC03511689	10711	0.5556427717721062	NO	-
2732	ZINC00457825	2761	0.5556311969185729	NO	-
2733	ZINC01147618	5447	0.5556305149327784	NO	-
2734	ZINC03889873	13143	0.5556224994446815	NO	-
2735	ZINC00904222	4543	0.5556196589506818	NO	-
2736	ZINC03532549	10870	0.5556194548642375	NO	-
2737	ZINC03867312	12698	0.5556158802720995	NO	-
2738	ZINC03402595	9849	0.5556129812095585	NO	-
2739	ZINC00435948	2612	0.5555972879653628	NO	-
2740	ZINC02794183	8240	0.5555729457497286	NO	-
2741	ZINC03908223	13430	0.5555413754881494	NO	-
2742	ZINC03460038	10212	0.5555311569767738	NO	-
2743	ZINC04169841	14578	0.5555299795542871	NO	-
2744	ZINC03473527	10324	0.5555248277083293	NO	-
2745	ZINC02795296	8255	0.5555229423579129	NO	-
2746	ZINC04501002	15455	0.5555077184689472	NO	-
2747	ZINC03397161	9793	0.5554616622881869	NO	-
2748	ZINC04251238	14737	0.5554531824394553	NO	-
2749	ZINC00794832	4178	0.5554344907113871	NO	-
2750	ZINC02652488	7613	0.5554188864142913	NO	-
2751	ZINC03867010	12648	0.5553919515471901	NO	-
2752	ZINC01658551	6321	0.5553915356008028	NO	-
2753	ZINC03908021	13424	0.5553832805316591	NO	-
2754	ZINC02718986	7927	0.5553796835103765	NO	-
2755	ZINC02718986	7928	0.5553796835103765	NO	-
2756	ZINC00539056	3272	0.5553606539293339	NO	-
2757	ZINC02272274	6970	0.5553532443651616	NO	-
2758	ZINC04170190	14588	0.5553509483519665	NO	-
2759	ZINC01943665	6618	0.5553322024761579	NO	-
2760	ZINC03866827	12615	0.5553277432348775	NO	-
2761	ZINC02756514	8069	0.5553100762134632	NO	-
2762	ZINC03524353	10816	0.5552981604451723	NO	-
2763	ZINC01435039	6032	0.5552790280749901	NO	-
2764	ZINC00969270	4696	0.5552781524653726	NO	-
2765	ZINC00546800	3312	0.5552669886663888	NO	-
2766	ZINC01918977	6515	0.5552606941402718	NO	-
2767	ZINC00033020	143	0.5552567344208502	NO	-
2768	ZINC03613833	11331	0.555255713900284	NO	-
2769	ZINC00616538	3740	0.5552535031011631	NO	-
2770	ZINC03510058	10679	0.5552489609922534	NO	-
2771	ZINC02025670	6754	0.5552466573805086	NO	-
2772	ZINC03231154	9068	0.5552437157636149	NO	-
2773	ZINC04169830	14561	0.5552165218132002	NO	-
2774	ZINC00684905	3995	0.5552016117617489	NO	-
2775	ZINC03866928	12636	0.5552002652984059	NO	-
2776	ZINC04151140	14518	0.5551620076989375	NO	-
2777	ZINC00613064	3699	0.5551477863335024	NO	-
2778	ZINC04251225	14734	0.5551414627505762	NO	-
2779	ZINC03294674	9293	0.5551314221357022	NO	-
2780	ZINC03294674	9294	0.5551314221357022	NO	-
2781	ZINC00792528	4172	0.555122987866785	NO	-
2782	ZINC04000608	14258	0.5551213998770033	NO	-
2783	ZINC01545198	6267	0.5551179498164316	NO	-
2784	ZINC03549991	10945	0.5551109263352293	NO	-
2785	ZINC03997184	14226	0.5550921927218098	NO	-
2786	ZINC00813388	4270	0.5550888442630498	NO	-
2787	ZINC03977379	13956	0.5550841757191559	NO	-
2788	ZINC02713315	7805	0.555081670015035	NO	-
2789	ZINC03889937	13148	0.5550756061523333	NO	-
2790	ZINC03852660	11670	0.5550677707989033	NO	-
2791	ZINC00342159	1960	0.5550635524966623	NO	-
2792	ZINC02783804	8187	0.5550516415181691	NO	-
2793	ZINC01278881	5742	0.5550332834706284	NO	-
2794	ZINC00218609	1318	0.5550285787941284	NO	-
2795	ZINC00826591	4344	0.5550167384905088	NO	-
2796	ZINC03219241	9022	0.5550050343698782	NO	-
2797	ZINC02627973	7515	0.5549966711475051	NO	-
2798	ZINC00434917	2601	0.5549950059886838	NO	-
2799	ZINC03073302	8844	0.5549729825670998	NO	-
2800	ZINC02635008	7548	0.5549216647420232	NO	-
2801	ZINC02971480	8730	0.554911145637264	NO	-
2802	ZINC00571824	3492	0.5549098444877035	NO	-
2803	ZINC02780675	8172	0.5549010777205539	NO	-
2804	ZINC01034297	4930	0.5548965105773228	NO	-
2805	ZINC03493815	10460	0.5548849019765639	NO	-
2806	ZINC03852660	11669	0.5548673774936349	NO	-
2807	ZINC03997183	14224	0.5548574725528916	NO	-
2808	ZINC03266496	9192	0.5548548865915517	NO	-
2809	ZINC00527877	3177	0.5548397991085151	NO	-
2810	ZINC04169837	14572	0.5548345679088295	NO	-
2811	ZINC00904224	4545	0.5548321816964716	NO	-
2812	ZINC00886832	4514	0.5548033297743441	NO	-
2813	ZINC03352723	9484	0.5548015589746609	NO	-
2814	ZINC00470221	2844	0.5547940312791354	NO	-
2815	ZINC03450050	10110	0.5547884975968739	NO	-
2816	ZINC02798875	8297	0.5547830877803597	NO	-
2817	ZINC02455171	7255	0.5547576298642737	NO	-
2818	ZINC00553631	3362	0.5547488141255232	NO	-
2819	ZINC00183220	1140	0.5547186795643652	NO	-
2820	ZINC03598843	11213	0.5547174439733302	NO	-
2821	ZINC03339599	9433	0.5547046601401661	NO	-
2822	ZINC03476075	10374	0.5546901544017111	NO	-
2823	ZINC00515566	3120	0.5546875618747517	NO	-
2824	ZINC00183217	1139	0.5546832474076258	NO	-
2825	ZINC00434918	2602	0.5546783113454302	NO	-
2826	ZINC03339596	9431	0.5546762576942732	NO	-
2827	ZINC03339595	9430	0.5546752669754503	NO	-
2828	ZINC02718810	7869	0.5546611120767765	NO	-
2829	ZINC02718810	7870	0.5546611120767765	NO	-
2830	ZINC02719005	7953	0.5546588764398511	NO	-
2831	ZINC02719005	7954	0.5546588764398511	NO	-
2832	ZINC03339597	9432	0.5546425033140049	NO	-
2833	ZINC04221285	14651	0.5546356893760424	NO	-
2834	ZINC04100257	14439	0.5546319935025632	NO	-
2835	ZINC03889607	13113	0.5546272484048247	NO	-
2836	ZINC01287581	5749	0.5546270318026175	NO	-
2837	ZINC00424484	2482	0.5546222772581558	NO	-
2838	ZINC00350944	1998	0.5546221193034646	NO	-
2839	ZINC00543915	3296	0.5546142651983933	NO	-
2840	ZINC00467868	2817	0.5546111445035468	NO	-
2841	ZINC00033344	144	0.554609206721512	NO	-
2842	ZINC02783579	8183	0.5546081026515214	NO	-
2843	ZINC00557553	3385	0.5546062456517805	NO	-
2844	ZINC03405241	9867	0.5546020763517343	NO	-
2845	ZINC00547162	3319	0.5545992426448587	NO	-
2846	ZINC00974207	4712	0.5545821577599266	NO	-
2847	ZINC04000609	14259	0.5545584433796253	NO	-
2848	ZINC04488364	15413	0.5545563550060219	NO	-
2849	ZINC00188392	1177	0.5545232280099864	NO	-
2850	ZINC03388532	9676	0.5545054655064686	NO	-
2851	ZINC00423629	2455	0.5545037893027897	NO	-
2852	ZINC03493807	10459	0.5545004366106706	NO	-
2853	ZINC03859958	12440	0.5544989780741119	NO	-
2854	ZINC00371275	2133	0.5544967428767572	NO	-
2855	ZINC04000682	14261	0.5544803087850471	NO	-
2856	ZINC00930041	4589	0.5544617163573505	NO	-
2857	ZINC01922748	6539	0.5544580990059041	NO	-
2858	ZINC03868106	12944	0.5544532346161123	NO	-
2859	ZINC00815423	4292	0.5544516970216037	NO	-
2860	ZINC03997184	14225	0.5544516019788103	NO	-
2861	ZINC04317860	14876	0.554440400982294	NO	-
2862	ZINC03455790	10168	0.5544306166207144	NO	-
2863	ZINC03455792	10169	0.5544178963193767	NO	-
2864	ZINC02627931	7513	0.554410666862169	NO	-
2865	ZINC00246664	1533	0.5544055825688498	NO	-
2866	ZINC03853530	11794	0.5544037202549481	NO	-
2867	ZINC02627932	7514	0.5543940412878037	NO	-
2868	ZINC01960624	6649	0.5543861095512307	NO	-
2869	ZINC03855084	12003	0.5543810159806213	NO	-
2870	ZINC04267278	14763	0.5543743792202983	NO	-
2871	ZINC02047503	341	0.5543640522568924	YES	31
2872	ZINC01020561	4865	0.5543612230234497	NO	-
2873	ZINC01129532	5393	0.5543541165384067	NO	-
2874	ZINC03505517	10572	0.5543495350963529	NO	-
2875	ZINC03435692	10027	0.5543422292323283	NO	-
2876	ZINC03505514	10571	0.5543403100013138	NO	-
2877	ZINC00184240	1150	0.5543396306061821	NO	-
2878	ZINC00685204	3996	0.5543383401119466	NO	-
2879	ZINC02274146	6973	0.5543361023070299	NO	-
2880	ZINC03426917	9993	0.5543315277581858	NO	-
2881	ZINC00149210	1007	0.5543169240972987	NO	-
2882	ZINC00423580	2446	0.5543051466924747	NO	-
2883	ZINC03568182	11069	0.554302026780181	NO	-
2884	ZINC03858819	12323	0.5542883479163864	NO	-
2885	ZINC03619243	11353	0.5542822951689339	NO	-
2886	ZINC03859389	12388	0.5542433624324663	NO	-
2887	ZINC03239196	9104	0.5542141960877696	NO	-
2888	ZINC03244022	9120	0.554190599166289	NO	-
2889	ZINC01154063	5463	0.5541446733686394	NO	-
2890	ZINC04039962	14367	0.55411275780544	NO	-
2891	ZINC03598847	11214	0.5540798716277002	NO	-
2892	ZINC00186256	1156	0.5540750001945621	NO	-
2893	ZINC01748010	6358	0.5540594755658882	NO	-
2894	ZINC03391939	9722	0.554054611988816	NO	-
2895	ZINC01430273	6015	0.5540439754082706	NO	-
2896	ZINC03968619	13645	0.5540398178653012	NO	-
2897	ZINC02918135	8617	0.5540068418668137	NO	-
2898	ZINC02918137	8618	0.5539990038645023	NO	-
2899	ZINC03986999	14084	0.5539923829230415	NO	-
2900	ZINC02419623	7181	0.5539804884780373	NO	-
2901	ZINC03856230	12060	0.5539779205893571	NO	-
2902	ZINC00619175	3764	0.5539725432275023	NO	-
2903	ZINC03459918	10207	0.553972245143116	NO	-
2904	ZINC02838651	8386	0.5539168767472472	NO	-
2905	ZINC04088503	14422	0.5539167267655145	NO	-
2906	ZINC00521353	3137	0.5538789113868818	NO	-
2907	ZINC03511707	10712	0.553837053689013	NO	-
2908	ZINC03397205	9795	0.5538235671665709	NO	-
2909	ZINC04169841	14577	0.5538106626203333	NO	-
2910	ZINC01938747	6595	0.5538066856803443	NO	-
2911	ZINC03511709	10713	0.5538004579943535	NO	-
2912	ZINC04225109	14676	0.5537916979177906	NO	-
2913	ZINC02845175	8394	0.5537786840823111	NO	-
2914	ZINC03415577	9914	0.5537679634089183	NO	-
2915	ZINC00150168	1017	0.5537645445407613	NO	-
2916	ZINC02304782	7013	0.5537440424856301	NO	-
2917	ZINC00139409	935	0.5537394980770498	NO	-
2918	ZINC04003971	14312	0.5537087535912152	NO	-
2919	ZINC01292873	5761	0.5536948120761153	NO	-
2920	ZINC00148386	1003	0.5536425423971346	NO	-
2921	ZINC04002627	14299	0.5536115037233861	NO	-
2922	ZINC04032865	14346	0.5536106679156526	NO	-
2923	ZINC04452463	15115	0.553608693078493	NO	-
2924	ZINC00614194	3720	0.5535973949136797	NO	-
2925	ZINC03868105	12943	0.5535627518762896	NO	-
2926	ZINC02706577	7761	0.5535579253586674	NO	-
2927	ZINC03598842	11212	0.5535489708680416	NO	-
2928	ZINC03493840	10461	0.5535312778171626	NO	-
2929	ZINC03484081	10414	0.5535256440419541	NO	-
2930	ZINC01993503	6743	0.5535239589532989	NO	-
2931	ZINC03817701	11464	0.5535197156656682	NO	-
2932	ZINC00994087	4790	0.5535190053024326	NO	-
2933	ZINC00614217	3721	0.5535086570918647	NO	-
2934	ZINC03359801	9505	0.5534859054181905	NO	-
2935	ZINC02315544	7030	0.5534791486443922	NO	-
2936	ZINC03479558	10408	0.5534587404009198	NO	-
2937	ZINC00476637	2901	0.5534546844129181	NO	-
2938	ZINC02882526	8529	0.5534416810536571	NO	-
2939	ZINC00578713	3535	0.5534389641349898	NO	-
2940	ZINC03219373	9023	0.5534334679186739	NO	-
2941	ZINC03493775	10457	0.5534318223699146	NO	-
2942	ZINC03997183	14223	0.5534318111858717	NO	-
2943	ZINC03216378	9005	0.5534212423049251	NO	-
2944	ZINC00054386	276	0.5534090633673158	NO	-
2945	ZINC03866825	12611	0.5533980330635573	NO	-
2946	ZINC02712165	7778	0.5533957149035896	NO	-
2947	ZINC00558624	3405	0.5533772489254978	NO	-
2948	ZINC03849418	11520	0.5533680274988533	NO	-
2949	ZINC03868104	12942	0.5533666197794779	NO	-
2950	ZINC04493279	15435	0.5533651564110602	NO	-
2951	ZINC01071750	5160	0.5533587231628041	NO	-
2952	ZINC03088717	8867	0.5533551698780251	NO	-
2953	ZINC01465971	6069	0.5533411713475841	NO	-
2954	ZINC00261389	1659	0.5533283462409071	NO	-
2955	ZINC03850887	11574	0.5532840647783263	NO	-
2956	ZINC03459948	10209	0.5532782062393179	NO	-
2957	ZINC00545711	3305	0.5532754759447533	NO	-
2958	ZINC03868099	12937	0.5532710477701946	NO	-
2959	ZINC02888419	8543	0.5532703589388268	NO	-
2960	ZINC02913876	8591	0.5532651533587282	NO	-
2961	ZINC02446797	7237	0.5532561644555467	NO	-
2962	ZINC03555555	10972	0.5532516090594599	NO	-
2963	ZINC03892718	13335	0.5532465915061772	NO	-
2964	ZINC04240468	14692	0.5532440969390869	NO	-
2965	ZINC03527193	10846	0.5532344565839912	NO	-
2966	ZINC00261391	1660	0.5532329501133783	NO	-
2967	ZINC03578592	11139	0.5532254715781412	NO	-
2968	ZINC02675493	7679	0.5532251534258075	NO	-
2969	ZINC00167951	1066	0.5532195053680313	NO	-
2970	ZINC02846288	8397	0.5532098143355436	NO	-
2971	ZINC03173972	8949	0.5532084968565623	NO	-
2972	ZINC03866682	12593	0.5532073143833248	NO	-
2973	ZINC03512070	10717	0.5531978346242398	NO	-
2974	ZINC04496457	15438	0.5531841526214487	NO	-
2975	ZINC03392321	9730	0.55316714849134	NO	-
2976	ZINC03862250	12487	0.5531597768229849	NO	-
2977	ZINC00526496	3171	0.5531543444385038	NO	-
2978	ZINC03405204	9865	0.5531507804487389	NO	-
2979	ZINC03433426	10010	0.5531488758364229	NO	-
2980	ZINC03977075	13941	0.5531420577782151	NO	-
2981	ZINC03422389	9961	0.5531252216463294	NO	-
2982	ZINC03570272	11078	0.5531114923295298	NO	-
2983	ZINC02201468	6885	0.5531090772078067	NO	-
2984	ZINC00815154	4285	0.5531058189986956	NO	-
2985	ZINC00706648	4031	0.5530966419002077	NO	-
2986	ZINC00779368	4125	0.5530940548343002	NO	-
2987	ZINC03863314	12546	0.553093498211611	NO	-
2988	ZINC03889949	13150	0.5530642654317643	NO	-
2989	ZINC03850103	11548	0.5530542870460352	NO	-
2990	ZINC00528355	3183	0.5530540100508354	NO	-
2991	ZINC01478954	6116	0.5530493854968443	NO	-
2992	ZINC03377655	9562	0.5530476989151559	NO	-
2993	ZINC02860814	8445	0.5530428610209237	NO	-
2994	ZINC03435696	10028	0.5530230997225059	NO	-
2995	ZINC03977248	13947	0.5530130146222476	NO	-
2996	ZINC03241214	9116	0.5530045747288279	NO	-
2997	ZINC00819411	4324	0.5529973409789717	NO	-
2998	ZINC03868583	13013	0.5529857086498392	NO	-
2999	ZINC03974059	13888	0.5529585985977362	NO	-
3000	ZINC03598761	11208	0.5529462949493152	NO	-
3001	ZINC04465827	15238	0.5529358017527315	NO	-
3002	ZINC03853692	11822	0.5529310854829188	NO	-
3003	ZINC03868098	12936	0.5529296013805659	NO	-
3004	ZINC04465921	15243	0.5529296013805659	NO	-
3005	ZINC02918145	8619	0.5529152621611031	NO	-
3006	ZINC02223888	6927	0.5529138249935229	NO	-
3007	ZINC01117021	5346	0.5529080462967805	NO	-
3008	ZINC03868107	12945	0.5529065756680746	NO	-
3009	ZINC02781715	8174	0.5528902317117731	NO	-
3010	ZINC03572251	11089	0.5528810827914604	NO	-
3011	ZINC00428163	2543	0.5528753618184331	NO	-
3012	ZINC01134533	5407	0.5528736260641657	NO	-
3013	ZINC01214858	5606	0.5528729555214196	NO	-
3014	ZINC03855012	11988	0.5528697634941241	NO	-
3015	ZINC01117018	5345	0.5528603772583375	NO	-
3016	ZINC02404888	7158	0.5528603086653546	NO	-
3017	ZINC02627699	7508	0.5528565728925396	NO	-
3018	ZINC00522585	3145	0.5528549845491013	NO	-
3019	ZINC04251219	14730	0.5528543930026208	NO	-
3020	ZINC00522586	3146	0.5528499634580964	NO	-
3021	ZINC00205353	1253	0.5528443505848941	NO	-
3022	ZINC02624451	7488	0.5528248411930893	NO	-
3023	ZINC02800492	8309	0.5528221439915957	NO	-
3024	ZINC03859271	12379	0.5528190288221324	NO	-
3025	ZINC03570254	11077	0.5528184854993001	NO	-
3026	ZINC02851837	8415	0.5528008128951137	NO	-
3027	ZINC00389017	2223	0.5527973436988992	NO	-
3028	ZINC03852553	11663	0.5527914723629427	NO	-
3029	ZINC04443652	15110	0.5527904810021156	NO	-
3030	ZINC03436572	10046	0.5527879718626443	NO	-
3031	ZINC00350130	1989	0.5527871870279454	NO	-
3032	ZINC03598737	11204	0.5527713774226218	NO	-
3033	ZINC00728428	4073	0.5527712589924936	NO	-
3034	ZINC03511196	10704	0.5527687105721929	NO	-
3035	ZINC00429762	2576	0.552765615110275	NO	-
3036	ZINC00243871	1505	0.5527650766072356	NO	-
3037	ZINC03216473	9010	0.5527593587521664	NO	-
3038	ZINC03219610	9024	0.552752374768576	NO	-
3039	ZINC00086168	532	0.5527506550310998	NO	-
3040	ZINC00470716	2852	0.5527418748591949	NO	-
3041	ZINC03511195	10703	0.5527232057542232	NO	-
3042	ZINC03969245	13695	0.5527108364437937	NO	-
3043	ZINC00504519	3023	0.5527011330185981	NO	-
3044	ZINC02756514	8070	0.5526901060455631	NO	-
3045	ZINC01685885	6330	0.5526841147415651	NO	-
3046	ZINC02433558	7214	0.55265402528417	NO	-
3047	ZINC04166183	14549	0.552652787115264	NO	-
3048	ZINC04176381	14601	0.5526525632000341	NO	-
3049	ZINC00703507	4022	0.5526469001471633	NO	-
3050	ZINC03578413	11137	0.5525999106506824	NO	-
3051	ZINC04110653	14459	0.5525724578011496	NO	-
3052	ZINC04370000	14984	0.5525381107044948	NO	-
3053	ZINC03476097	10376	0.5525307995565317	NO	-
3054	ZINC00417125	2384	0.5525251919632617	NO	-
3055	ZINC01110822	5315	0.5525164437217545	NO	-
3056	ZINC01021585	4877	0.5525124346064361	NO	-
3057	ZINC03605882	11258	0.55250070228919	NO	-
3058	ZINC04460686	15131	0.5524870705316949	NO	-
3059	ZINC01918976	6514	0.5524596563665041	NO	-
3060	ZINC02419361	7179	0.5524540579362054	NO	-
3061	ZINC04317860	14875	0.5524514870982906	NO	-
3062	ZINC00550208	3339	0.5524393129833488	NO	-
3063	ZINC02218656	6913	0.5524256528266329	NO	-
3064	ZINC01109301	5306	0.5524107960422513	NO	-
3065	ZINC03898151	13369	0.5524000017484071	NO	-
3066	ZINC03319000	9358	0.5523766295200238	NO	-
3067	ZINC04511495	15469	0.5523758804188393	NO	-
3068	ZINC00550207	3337	0.5523492734355184	NO	-
3069	ZINC02797564	8284	0.5523475045550855	NO	-
3070	ZINC00003506	14	0.5523452309914926	NO	-
3071	ZINC03968619	13646	0.552343602542687	NO	-
3072	ZINC00811666	4261	0.5523427453561687	NO	-
3073	ZINC03196526	8977	0.5523325894902971	NO	-
3074	ZINC00075545	459	0.5523295243648992	NO	-
3075	ZINC02800714	8311	0.5523262270491275	NO	-
3076	ZINC00003506	12	0.5523132391401513	NO	-
3077	ZINC02798630	8295	0.552312899315987	NO	-
3078	ZINC01476796	6109	0.5523011752430406	NO	-
3079	ZINC03815230	313	0.5522794565611542	YES	20
3080	ZINC03216048	9002	0.5522773094996679	NO	-
3081	ZINC03531714	10861	0.5522713157133443	NO	-
3082	ZINC03519209	10800	0.552256212131965	NO	-
3083	ZINC00611786	3676	0.5522516822383358	NO	-
3084	ZINC00086027	528	0.5522350797741941	NO	-
3085	ZINC01918916	6512	0.5522152548427189	NO	-
3086	ZINC00086024	527	0.5522016961498958	NO	-
3087	ZINC04487669	15406	0.5521966642864521	NO	-
3088	ZINC01943563	6612	0.5521795812596537	NO	-
3089	ZINC03508562	10656	0.5521770520563483	NO	-
3090	ZINC01685092	6329	0.5521738229180698	NO	-
3091	ZINC03867605	12766	0.5521699294705986	NO	-
3092	ZINC01332346	5801	0.552138527687905	NO	-
3093	ZINC02800575	8310	0.5521294918816183	NO	-
3094	ZINC00417124	2382	0.552071015226046	NO	-
3095	ZINC02877654	8507	0.5520406942727194	NO	-
3096	ZINC00078912	473	0.552040159479566	NO	-
3097	ZINC03851835	11643	0.5520364184812271	NO	-
3098	ZINC03859272	12380	0.5520137354890963	NO	-
3099	ZINC03459593	10198	0.5520069949965046	NO	-
3100	ZINC03416813	9918	0.5520068107682526	NO	-
3101	ZINC00424357	2481	0.5519929994455971	NO	-
3102	ZINC03415452	9908	0.551987123788667	NO	-
3103	ZINC03867646	12782	0.5519810099992382	NO	-
3104	ZINC03459847	10206	0.5519592538585274	NO	-
3105	ZINC02784006	8190	0.5519478633258705	NO	-
3106	ZINC00440673	2642	0.5519399317985355	NO	-
3107	ZINC00424552	2485	0.5519214243757	NO	-
3108	ZINC03459590	10197	0.5519205244837957	NO	-
3109	ZINC04392073	15012	0.5519022688193236	NO	-
3110	ZINC04268051	14766	0.5518926638098116	NO	-
3111	ZINC03493762	10456	0.5518559260407855	NO	-
3112	ZINC03421066	9956	0.5518486968568079	NO	-
3113	ZINC00108704	706	0.5518464414491399	NO	-
3114	ZINC01415068	5942	0.5518305837376336	NO	-
3115	ZINC03968631	13651	0.5518177404245228	NO	-
3116	ZINC00079373	478	0.5518122613652621	NO	-
3117	ZINC01972519	6671	0.5518038098036833	NO	-
3118	ZINC02836245	8377	0.5517835338127172	NO	-
3119	ZINC03510803	10688	0.5517833953737131	NO	-
3120	ZINC03889325	13093	0.5517724489594422	NO	-
3121	ZINC03260855	9171	0.5517559752412938	NO	-
3122	ZINC03272220	9211	0.5517486880876945	NO	-
3123	ZINC00032011	135	0.5517381257400742	NO	-
3124	ZINC00650838	3890	0.5517290714832368	NO	-
3125	ZINC01427092	5991	0.5517134745820746	NO	-
3126	ZINC03855410	12042	0.5517123684990887	NO	-
3127	ZINC03855410	12043	0.5517123684990887	NO	-
3128	ZINC00703494	4021	0.5517111118238812	NO	-
3129	ZINC01918975	6513	0.5516995016455857	NO	-
3130	ZINC00416185	2366	0.5516980530171236	NO	-
3131	ZINC02918927	8622	0.551651046558552	NO	-
3132	ZINC04121334	14477	0.5516235019018156	NO	-
3133	ZINC00026881	102	0.5516050618402647	NO	-
3134	ZINC01960546	6643	0.5516047336584724	NO	-
3135	ZINC02918926	8621	0.5515933068587818	NO	-
3136	ZINC00123575	812	0.5515762266712759	NO	-
3137	ZINC01426167	5984	0.5515472632809297	NO	-
3138	ZINC03815295	219	0.5515469975144912	YES	7
3139	ZINC00121483	787	0.551540518573821	NO	-
3140	ZINC00032594	140	0.5514927570009278	NO	-
3141	ZINC03394410	9755	0.5514892893369687	NO	-
3142	ZINC03961944	13543	0.5514892526143953	NO	-
3143	ZINC01078477	5196	0.5514792788280015	NO	-
3144	ZINC03868848	13038	0.5514792568113901	NO	-
3145	ZINC00628454	3824	0.5514784951657974	NO	-
3146	ZINC04223625	14654	0.5514459393486925	NO	-
3147	ZINC03857337	12125	0.5514400932151517	NO	-
3148	ZINC00082617	500	0.5514390831657253	NO	-
3149	ZINC00567874	3470	0.5514319853059787	NO	-
3150	ZINC03495479	10467	0.551427224096495	NO	-
3151	ZINC04121438	14484	0.5513969278514776	NO	-
3152	ZINC01110541	5313	0.5513943404825785	NO	-
3153	ZINC00513806	3110	0.5513845788524238	NO	-
3154	ZINC02630609	7530	0.5513657019926089	NO	-
3155	ZINC03620262	11360	0.5513656846799778	NO	-
3156	ZINC00130022	845	0.5513640921603885	NO	-
3157	ZINC03853059	11742	0.551363384251754	NO	-
3158	ZINC00507759	3040	0.5513614121692423	NO	-
3159	ZINC03598891	11218	0.5513565168411688	NO	-
3160	ZINC02203203	6890	0.5513485525728672	NO	-
3161	ZINC03329276	9395	0.5513419416650717	NO	-
3162	ZINC00576910	3523	0.5513412212394821	NO	-
3163	ZINC03851779	11640	0.5513395729702153	NO	-
3164	ZINC00326618	1927	0.5513361701339393	NO	-
3165	ZINC00585085	3602	0.5513317423006917	NO	-
3166	ZINC03849316	11513	0.5513314692178669	NO	-
3167	ZINC00609573	3648	0.551330490505885	NO	-
3168	ZINC00058808	301	0.5513143977084993	NO	-
3169	ZINC02758450	8076	0.5512987081245527	NO	-
3170	ZINC00794834	4179	0.5512973810990022	NO	-
3171	ZINC03385659	9626	0.551291998909977	NO	-
3172	ZINC00341932	1955	0.5512916960805155	NO	-
3173	ZINC02522187	7373	0.5512640254611233	NO	-
3174	ZINC00252959	1588	0.5512624268298816	NO	-
3175	ZINC00131931	872	0.5512497747888886	NO	-
3176	ZINC00806550	4230	0.551249071806337	NO	-
3177	ZINC00794865	4185	0.55124515912201	NO	-
3178	ZINC02917999	8616	0.5512323938469657	NO	-
3179	ZINC02422358	7186	0.5512304247250935	NO	-
3180	ZINC04245239	14694	0.5512302530808553	NO	-
3181	ZINC02455173	7256	0.5512165421906734	NO	-
3182	ZINC04251225	14733	0.5512133591362453	NO	-
3183	ZINC02795705	8269	0.5512079201203268	NO	-
3184	ZINC02917998	8615	0.5512058714351848	NO	-
3185	ZINC00659370	3924	0.5511793041707256	NO	-
3186	ZINC00904237	4549	0.5511671745239216	NO	-
3187	ZINC02466494	7296	0.5511669007707989	NO	-
3188	ZINC00510834	3086	0.5511495684636893	NO	-
3189	ZINC04251238	14736	0.5511374908381675	NO	-
3190	ZINC03436476	10043	0.5511295268549214	NO	-
3191	ZINC03849793	11540	0.5511256026828412	NO	-
3192	ZINC03867402	12701	0.5511044920727781	NO	-
3193	ZINC04465544	15215	0.5511044920727781	NO	-
3194	ZINC00794865	4183	0.5510944236068025	NO	-
3195	ZINC03385008	9618	0.5510924381992455	NO	-
3196	ZINC00024315	87	0.5510894825396643	NO	-
3197	ZINC02795485	8259	0.5510861818207508	NO	-
3198	ZINC00149224	1009	0.5510353947595296	NO	-
3199	ZINC04292850	14823	0.5510315930997396	NO	-
3200	ZINC02372927	7126	0.5510248294166795	NO	-
3201	ZINC03388529	9675	0.5510146134934527	NO	-
3202	ZINC00468581	2826	0.5510143668637354	NO	-
3203	ZINC00375904	2158	0.5510119139904402	NO	-
3204	ZINC00215456	1295	0.5509877373448796	NO	-
3205	ZINC00060138	334	0.5509875826772672	NO	-
3206	ZINC03528544	10851	0.5509866327507064	NO	-
3207	ZINC03406454	9870	0.550975259497802	NO	-
3208	ZINC00904234	4547	0.5509680492381166	NO	-
3209	ZINC00652429	3899	0.5509599398002135	NO	-
3210	ZINC03216392	9007	0.550952245813631	NO	-
3211	ZINC00449593	2698	0.5509500029188166	NO	-
3212	ZINC01918981	6517	0.5508895239049348	NO	-
3213	ZINC03466046	10279	0.5508803772291961	NO	-
3214	ZINC00593251	3621	0.5508567480414956	NO	-
3215	ZINC03234659	9086	0.5508485444884546	NO	-
3216	ZINC03394382	9752	0.5508391836103999	NO	-
3217	ZINC03231146	9067	0.550821335324741	NO	-
3218	ZINC03489828	10443	0.5508178881110888	NO	-
3219	ZINC01943559	6609	0.5508139020492361	NO	-
3220	ZINC03374788	9549	0.5508087713528831	NO	-
3221	ZINC01057181	5073	0.5508055127139816	NO	-
3222	ZINC03377278	9556	0.5507493557707561	NO	-
3223	ZINC00365579	2106	0.5507364609268657	NO	-
3224	ZINC03971767	13830	0.5507307123333304	NO	-
3225	ZINC04002627	14300	0.5507245773811417	NO	-
3226	ZINC00521772	3139	0.5507196048991087	NO	-
3227	ZINC00211573	1281	0.5507189905439045	NO	-
3228	ZINC03853819	11839	0.5507164193590991	NO	-
3229	ZINC01384543	5845	0.5506957814109115	NO	-
3230	ZINC03397075	9785	0.5506815952553052	NO	-
3231	ZINC03415550	9911	0.5506571080040575	NO	-
3232	ZINC03377602	9559	0.550651326655537	NO	-
3233	ZINC00528795	3195	0.5506448702814556	NO	-
3234	ZINC02069756	6780	0.5506374260063566	NO	-
3235	ZINC01365182	5833	0.5506372820114621	NO	-
3236	ZINC00619762	3769	0.5506348720587855	NO	-
3237	ZINC00003614	17	0.5506262446941051	NO	-
3238	ZINC01961883	6655	0.5506212133318324	NO	-
3239	ZINC00189442	1178	0.5505821506475266	NO	-
3240	ZINC01216959	5623	0.5505679040217315	NO	-
3241	ZINC03392273	9727	0.5505624786137454	NO	-
3242	ZINC02637602	7559	0.5505621411986017	NO	-
3243	ZINC04265097	14755	0.5505620399716771	NO	-
3244	ZINC02712161	7775	0.5505511142269405	NO	-
3245	ZINC03392276	9728	0.5505436953423642	NO	-
3246	ZINC02721127	7956	0.5505281540992772	NO	-
3247	ZINC03385780	9633	0.5504930256653975	NO	-
3248	ZINC03598827	11210	0.5504731740116761	NO	-
3249	ZINC03145170	8909	0.5504545723150442	NO	-
3250	ZINC04487291	15402	0.5504335997282134	NO	-
3251	ZINC00559311	3412	0.550421535053568	NO	-
3252	ZINC00141152	942	0.550412912295356	NO	-
3253	ZINC02795501	8261	0.5504081128457171	NO	-
3254	ZINC03986540	14077	0.550391439547496	NO	-
3255	ZINC00003433	10	0.5503856672384225	NO	-
3256	ZINC01918980	6516	0.5503778930334994	NO	-
3257	ZINC00072854	440	0.5503571908882289	NO	-
3258	ZINC03536379	10887	0.5503481964092226	NO	-
3259	ZINC01738048	6343	0.5503442766318767	NO	-
3260	ZINC04487673	15409	0.5503429388327312	NO	-
3261	ZINC00141158	944	0.5503318061588872	NO	-
3262	ZINC03604359	11246	0.5503250576887947	NO	-
3263	ZINC02642780	7578	0.5503221816766944	NO	-
3264	ZINC02642779	7577	0.5503220169442845	NO	-
3265	ZINC00130128	848	0.5503181105249418	NO	-
3266	ZINC00116640	762	0.5503157144881086	NO	-
3267	ZINC03866926	12635	0.5503153308850945	NO	-
3268	ZINC03268893	9200	0.5503125510155017	NO	-
3269	ZINC03392332	9731	0.5503059015155698	NO	-
3270	ZINC03977416	13960	0.5503015356539449	NO	-
3271	ZINC02800455	8308	0.5502950937008853	NO	-
3272	ZINC01616429	6295	0.5502934086877134	NO	-
3273	ZINC01429064	6007	0.5502750161692002	NO	-
3274	ZINC00656829	3912	0.5502711770179145	NO	-
3275	ZINC00710826	4041	0.5502494534088958	NO	-
3276	ZINC01073963	5174	0.5502479377186614	NO	-
3277	ZINC00571993	3496	0.5502466561818329	NO	-
3278	ZINC01183772	5524	0.5502429679037583	NO	-
3279	ZINC00585238	3603	0.5502424372652793	NO	-
3280	ZINC00429168	2562	0.5502384760382578	NO	-
3281	ZINC03411999	9897	0.5502369649813105	NO	-
3282	ZINC01101828	5272	0.5502365709166569	NO	-
3283	ZINC01176172	5509	0.5502246442248984	NO	-
3284	ZINC00863265	4457	0.5502222040834218	NO	-
3285	ZINC00710827	4042	0.5502183780067554	NO	-
3286	ZINC00390250	2250	0.5502179371644453	NO	-
3287	ZINC02777951	8165	0.5502125049888812	NO	-
3288	ZINC02718742	7857	0.5501988385071584	NO	-
3289	ZINC02718742	7858	0.5501988385071584	NO	-
3290	ZINC00469745	2842	0.5501971385475978	NO	-
3291	ZINC03969565	13729	0.5501916205374837	NO	-
3292	ZINC00602287	3628	0.5501846268356132	NO	-
3293	ZINC02863346	8453	0.5501825110714541	NO	-
3294	ZINC00143311	966	0.5501691404610671	NO	-
3295	ZINC01204016	5566	0.5501603271129929	NO	-
3296	ZINC02919188	8625	0.5501564037262447	NO	-
3297	ZINC00054082	268	0.5501438233135167	NO	-
3298	ZINC03855083	12002	0.5501398358009646	NO	-
3299	ZINC00611238	3667	0.5501340543221478	NO	-
3300	ZINC03377657	9563	0.5501238694682353	NO	-
3301	ZINC00611239	3668	0.5501194410569772	NO	-
3302	ZINC01109413	5307	0.5501181251208542	NO	-
3303	ZINC00318746	1905	0.5501101910696952	NO	-
3304	ZINC01262660	5716	0.5501024611722488	NO	-
3305	ZINC00423633	2456	0.5501013851973661	NO	-
3306	ZINC03317498	9354	0.5500996507590037	NO	-
3307	ZINC03436013	10036	0.5500919856796681	NO	-
3308	ZINC00483881	2940	0.5500903643487539	NO	-
3309	ZINC03854772	11958	0.5500871532244518	NO	-
3310	ZINC03217072	9012	0.5500785995813102	NO	-
3311	ZINC02919190	8626	0.5500742118824701	NO	-
3312	ZINC01109414	5308	0.55006041742932	NO	-
3313	ZINC03216393	9008	0.5500581753016333	NO	-
3314	ZINC02718955	7883	0.550054916185341	NO	-
3315	ZINC02718955	7885	0.550054916185341	NO	-
3316	ZINC02795701	8268	0.5500282539909729	NO	-
3317	ZINC02788456	8211	0.5500280310386602	NO	-
3318	ZINC00190445	1183	0.5500198441895352	NO	-
3319	ZINC03239064	9102	0.5500133372142626	NO	-
3320	ZINC00146650	991	0.550002349206653	NO	-
3321	ZINC03377672	9565	0.5499940372256288	NO	-
3322	ZINC03437496	10067	0.5499652467072893	NO	-
3323	ZINC03377456	9558	0.5499577943988683	NO	-
3324	ZINC01560632	6272	0.5499393302889102	NO	-
3325	ZINC03388758	9684	0.5499308263476637	NO	-
3326	ZINC04156591	14524	0.5499302379646396	NO	-
3327	ZINC04317483	14868	0.5499182652815622	NO	-
3328	ZINC03906274	13405	0.5499153059476836	NO	-
3329	ZINC03316061	9349	0.5499012521786708	NO	-
3330	ZINC00952471	4663	0.5498884451257646	NO	-
3331	ZINC02781672	8173	0.5498768302551251	NO	-
3332	ZINC00420319	2408	0.5498590333014981	NO	-
3333	ZINC03476925	10386	0.5498192616853684	NO	-
3334	ZINC00706283	4030	0.5498180973312303	NO	-
3335	ZINC02754009	8054	0.5498153746863448	NO	-
3336	ZINC00449779	2700	0.5498131990898825	NO	-
3337	ZINC04387179	15006	0.5498081708890018	NO	-
3338	ZINC03858196	12232	0.5498043168009813	NO	-
3339	ZINC00423602	2452	0.5498016101960719	NO	-
3340	ZINC00482720	2938	0.549786777939798	NO	-
3341	ZINC00054081	267	0.5497553838631164	NO	-
3342	ZINC02846695	8399	0.5497345047823805	NO	-
3343	ZINC03855146	12030	0.5497270245568331	NO	-
3344	ZINC01101827	5270	0.5497150670470573	NO	-
3345	ZINC00941370	4620	0.5497139000576757	NO	-
3346	ZINC01082332	5209	0.5497084553404397	NO	-
3347	ZINC00651171	3891	0.5497033424619492	NO	-
3348	ZINC01385336	5848	0.549683016515051	NO	-
3349	ZINC00080642	481	0.549681341899569	NO	-
3350	ZINC01138893	5420	0.549661352205524	NO	-
3351	ZINC04160470	14538	0.5496539833958377	NO	-
3352	ZINC01861263	6461	0.5496467159512683	NO	-
3353	ZINC00235783	1466	0.5496463561396249	NO	-
3354	ZINC04623074	15520	0.5496364475442055	NO	-
3355	ZINC00815183	4288	0.5496236034906785	NO	-
3356	ZINC02522144	7372	0.5496075678580274	NO	-
3357	ZINC03890807	13226	0.5496065745929882	NO	-
3358	ZINC03848344	11497	0.5495921701753521	NO	-
3359	ZINC00794832	4177	0.5495792093993408	NO	-
3360	ZINC03868446	12992	0.549576238055543	NO	-
3361	ZINC00543408	3293	0.5495758353587732	NO	-
3362	ZINC02423162	7188	0.5495651306797513	NO	-
3363	ZINC00201095	1233	0.5495623251768985	NO	-
3364	ZINC02511346	7359	0.5495490463682378	NO	-
3365	ZINC03619130	11349	0.5495158303886073	NO	-
3366	ZINC02335095	7065	0.5495104977688833	NO	-
3367	ZINC02971807	8731	0.5494884853988813	NO	-
3368	ZINC03890117	13170	0.5494765224825736	NO	-
3369	ZINC02387512	7137	0.5494733494160201	NO	-
3370	ZINC03855436	12045	0.5494674359226813	NO	-
3371	ZINC03402438	9847	0.5494528962282077	NO	-
3372	ZINC03855436	12046	0.5494501659269467	NO	-
3373	ZINC03450140	10112	0.549447111185021	NO	-
3374	ZINC00621151	3790	0.5494308991085135	NO	-
3375	ZINC03815377	271	0.5494307783614177	YES	14
3376	ZINC02718712	7842	0.5493968493022787	NO	-
3377	ZINC02718712	7843	0.5493968493022787	NO	-
3378	ZINC00621150	3789	0.549392786826428	NO	-
3379	ZINC03389377	9695	0.5493794607742243	NO	-
3380	ZINC00536649	3260	0.5493569309006602	NO	-
3381	ZINC04357936	14959	0.5493268754428815	NO	-
3382	ZINC03620366	11363	0.5492769312472727	NO	-
3383	ZINC03389381	9696	0.5492701403444685	NO	-
3384	ZINC03604389	11250	0.5492604148268894	NO	-
3385	ZINC03853531	11795	0.5492427946442292	NO	-
3386	ZINC01095846	5253	0.5492412844331714	NO	-
3387	ZINC03245045	9131	0.5492254790990543	NO	-
3388	ZINC00468111	2819	0.5492165966456672	NO	-
3389	ZINC03852875	11702	0.5492091656828453	NO	-
3390	ZINC01934076	6567	0.5491920233964912	NO	-
3391	ZINC03867646	12783	0.5491911777102826	NO	-
3392	ZINC03848779	11507	0.5491908242694324	NO	-
3393	ZINC01125582	5375	0.5491806055171266	NO	-
3394	ZINC00264567	1680	0.5491790888698889	NO	-
3395	ZINC02718809	7866	0.5491674373335678	NO	-
3396	ZINC02718809	7867	0.5491674373335678	NO	-
3397	ZINC04121354	14480	0.5491621439304112	NO	-
3398	ZINC00574032	3500	0.549149971552813	NO	-
3399	ZINC00003433	9	0.5491437049955578	NO	-
3400	ZINC03980364	14013	0.5491238737316008	NO	-
3401	ZINC00371624	2135	0.5491063531691005	NO	-
3402	ZINC00616875	3746	0.5490960305885241	NO	-
3403	ZINC00554713	3372	0.5490827670356475	NO	-
3404	ZINC01324210	5794	0.5490464963929895	NO	-
3405	ZINC03216479	9011	0.5490287287172297	NO	-
3406	ZINC00559878	3417	0.5490268620782295	NO	-
3407	ZINC01938900	6598	0.5490263840563405	NO	-
3408	ZINC01938439	6592	0.5490222676590117	NO	-
3409	ZINC03889648	13119	0.5490189974969004	NO	-
3410	ZINC03619299	11356	0.5489948590620066	NO	-
3411	ZINC02957695	8701	0.5489925811383721	NO	-
3412	ZINC00562864	3425	0.5489792460863425	NO	-
3413	ZINC00703490	4019	0.5489721398314519	NO	-
3414	ZINC00149223	1008	0.5489654514217075	NO	-
3415	ZINC00309778	1853	0.548945888405767	NO	-
3416	ZINC03509098	10672	0.5489270372155767	NO	-
3417	ZINC03043855	8817	0.5489262466471961	NO	-
3418	ZINC01654555	6317	0.5489222014435782	NO	-
3419	ZINC02718975	7907	0.5489092021625952	NO	-
3420	ZINC02718975	7908	0.5489092021625952	NO	-
3421	ZINC03958874	13532	0.5488902308968626	NO	-
3422	ZINC00244476	1514	0.5488638442545251	NO	-
3423	ZINC01252212	5705	0.5488633530397351	NO	-
3424	ZINC02465539	7282	0.5488631969878087	NO	-
3425	ZINC03229696	9060	0.5488307639629829	NO	-
3426	ZINC03388816	9686	0.5488217833205646	NO	-
3427	ZINC02798385	8292	0.5488185579456677	NO	-
3428	ZINC00121469	786	0.5488172818891031	NO	-
3429	ZINC01115011	5334	0.5488138521203185	NO	-
3430	ZINC03598760	11207	0.5488086005372211	NO	-
3431	ZINC03858735	12315	0.5487919940939378	NO	-
3432	ZINC03376965	9555	0.5487823056619969	NO	-
3433	ZINC03876632	13064	0.5487755884249026	NO	-
3434	ZINC04386757	15005	0.5487599521155984	NO	-
3435	ZINC00531644	3215	0.5487589152707147	NO	-
3436	ZINC01972469	6669	0.548756800151604	NO	-
3437	ZINC02879463	8513	0.5487521228290504	NO	-
3438	ZINC02797948	8288	0.5487426195671641	NO	-
3439	ZINC01943561	6610	0.5487416471841883	NO	-
3440	ZINC03849530	11530	0.5487189000580449	NO	-
3441	ZINC00333718	1937	0.5487167188232737	NO	-
3442	ZINC00037093	157	0.5486955149131776	NO	-
3443	ZINC03377660	9564	0.5486929737818783	NO	-
3444	ZINC00264564	1679	0.5486918024613469	NO	-
3445	ZINC00094380	589	0.5486738822907787	NO	-
3446	ZINC03512281	10730	0.5486677323146072	NO	-
3447	ZINC03908158	13427	0.5486274253739641	NO	-
3448	ZINC00138081	926	0.5486216354333506	NO	-
3449	ZINC01141840	5427	0.5486050079696018	NO	-
3450	ZINC01509345	6222	0.548603213769664	NO	-
3451	ZINC01076760	5192	0.5485916857088188	NO	-
3452	ZINC01498409	6182	0.5485843213631392	NO	-
3453	ZINC02970282	8721	0.5485817207826076	NO	-
3454	ZINC02970281	8720	0.5485798340337102	NO	-
3455	ZINC01043345	4997	0.5485743162593515	NO	-
3456	ZINC00251813	1560	0.5485520898908457	NO	-
3457	ZINC00361186	2087	0.5485320235567647	NO	-
3458	ZINC01216053	5613	0.5485257229189614	NO	-
3459	ZINC03856234	12061	0.5485251953004795	NO	-
3460	ZINC02069835	6781	0.5485236525714737	NO	-
3461	ZINC03435317	10024	0.5485206643839252	NO	-
3462	ZINC00993729	4781	0.5485071501900843	NO	-
3463	ZINC03509097	10671	0.5484842633753261	NO	-
3464	ZINC03435978	10033	0.5484726323256129	NO	-
3465	ZINC00272294	1709	0.5484344700170861	NO	-
3466	ZINC01095523	5252	0.5484340944595688	NO	-
3467	ZINC00208280	1263	0.5484251018122009	NO	-
3468	ZINC03493724	10455	0.5483935486021444	NO	-
3469	ZINC00130857	853	0.5483920102151358	NO	-
3470	ZINC00023244	82	0.5483784154151718	NO	-
3471	ZINC00942874	4624	0.5483774029722578	NO	-
3472	ZINC04517394	15480	0.5483494789610541	NO	-
3473	ZINC00048865	218	0.5483392055176655	NO	-
3474	ZINC00131240	861	0.5483322283043063	NO	-
3475	ZINC01972442	6667	0.5483267304546009	NO	-
3476	ZINC03938231	13496	0.548310630386077	NO	-
3477	ZINC02706574	7759	0.5483052706081313	NO	-
3478	ZINC03555893	10979	0.5483041965196802	NO	-
3479	ZINC03654725	11404	0.5482977004586409	NO	-
3480	ZINC02623197	7480	0.5482803657771449	NO	-
3481	ZINC00552025	3349	0.5482742825724268	NO	-
3482	ZINC02455886	7264	0.5482742212074929	NO	-
3483	ZINC01293722	5762	0.5482698340472317	NO	-
3484	ZINC00330856	1930	0.5482330504675552	NO	-
3485	ZINC02795687	8267	0.5482215776053089	NO	-
3486	ZINC01767947	6370	0.5482147304060357	NO	-
3487	ZINC01142429	5431	0.5481943306016577	NO	-
3488	ZINC03388521	9671	0.5481855695879363	NO	-
3489	ZINC04157970	14534	0.5481826634804001	NO	-
3490	ZINC02969391	8718	0.5481508699340022	NO	-
3491	ZINC02886155	8538	0.548123413282626	NO	-
3492	ZINC04086611	14410	0.5481185071471558	NO	-
3493	ZINC03507292	10622	0.5481126837872361	NO	-
3494	ZINC00996377	4794	0.5481105942796769	NO	-
3495	ZINC01494070	6149	0.5481091419424585	NO	-
3496	ZINC01932698	6560	0.5480810348452536	NO	-
3497	ZINC00121938	801	0.5480630713492711	NO	-
3498	ZINC01210424	5591	0.5480623991495885	NO	-
3499	ZINC01030100	4908	0.548062194060997	NO	-
3500	ZINC04121351	14479	0.5480526224772607	NO	-
3501	ZINC03497925	10525	0.5480520114570054	NO	-
3502	ZINC01159984	5475	0.5480450621775379	NO	-
3503	ZINC00572670	3497	0.5480442294298844	NO	-
3504	ZINC03507202	10611	0.5480406475466184	NO	-
3505	ZINC00653432	3903	0.5480350039227385	NO	-
3506	ZINC02451018	7248	0.5479894849335614	NO	-
3507	ZINC03867816	12830	0.547972022816098	NO	-
3508	ZINC00541560	3284	0.5479685190824923	NO	-
3509	ZINC02451017	7247	0.5479643979436877	NO	-
3510	ZINC02712162	7776	0.5479623881773144	NO	-
3511	ZINC03388731	9681	0.5479387942581199	NO	-
3512	ZINC00089197	554	0.5479365402799172	NO	-
3513	ZINC03853006	11721	0.5479354245261345	NO	-
3514	ZINC00478525	2909	0.547922453730356	NO	-
3515	ZINC01428784	6001	0.5479196702519061	NO	-
3516	ZINC03330003	9398	0.5479192042886363	NO	-
3517	ZINC03850887	11575	0.5478596837417393	NO	-
3518	ZINC00081257	491	0.5478559484344973	NO	-
3519	ZINC04627889	15530	0.5478521889101686	NO	-
3520	ZINC00616954	3748	0.5478520630399181	NO	-
3521	ZINC00264567	1681	0.5478436573485514	NO	-
3522	ZINC01424561	5975	0.5478333076264602	NO	-
3523	ZINC03412004	9898	0.5478275621377666	NO	-
3524	ZINC03891839	13296	0.547805729832537	NO	-
3525	ZINC00620377	3779	0.5478052309740642	NO	-
3526	ZINC03449771	10108	0.5477999834988636	NO	-
3527	ZINC03867486	12727	0.5477967727702234	NO	-
3528	ZINC00249994	1542	0.5477855054004679	NO	-
3529	ZINC00243871	1506	0.547778966266728	NO	-
3530	ZINC01478517	6112	0.5477742638069487	NO	-
3531	ZINC02736111	7981	0.5477617462072889	NO	-
3532	ZINC00138684	931	0.5477510945193278	NO	-
3533	ZINC02736112	7982	0.5477443301306113	NO	-
3534	ZINC01609260	270	0.5477251243420824	YES	14
3535	ZINC00620376	3778	0.5477208805105274	NO	-
3536	ZINC03479533	10407	0.5477178860160893	NO	-
3537	ZINC01767955	6371	0.5477161151737538	NO	-
3538	ZINC03992755	14145	0.5477144044218853	NO	-
3539	ZINC01210422	5590	0.5477008494385831	NO	-
3540	ZINC00819398	4318	0.5476967587556035	NO	-
3541	ZINC03371181	9541	0.5476838693570963	NO	-
3542	ZINC01115158	5335	0.5476774709846602	NO	-
3543	ZINC03980177	14004	0.5476614282624701	NO	-
3544	ZINC03853087	11749	0.5476584075363398	NO	-
3545	ZINC03222900	9035	0.5476540803507667	NO	-
3546	ZINC00079329	476	0.5476404912052536	NO	-
3547	ZINC01163956	5490	0.5476311420732854	NO	-
3548	ZINC04435417	15084	0.5476168328864143	NO	-
3549	ZINC02443848	7231	0.5476098911352725	NO	-
3550	ZINC01062726	5116	0.5476059814015837	NO	-
3551	ZINC00470268	2845	0.5475708484602008	NO	-
3552	ZINC02716256	7823	0.5475442335526903	NO	-
3553	ZINC02407361	7162	0.5475425585470202	NO	-
3554	ZINC03271467	9210	0.5475335388296606	NO	-
3555	ZINC02868569	8460	0.5475292581157134	NO	-
3556	ZINC02233609	6939	0.5475273655013446	NO	-
3557	ZINC00138683	930	0.5475059151822576	NO	-
3558	ZINC00112049	735	0.5475021379715317	NO	-
3559	ZINC03992757	14146	0.5474915092398929	NO	-
3560	ZINC03862355	12491	0.5474840633210573	NO	-
3561	ZINC03394587	9760	0.5474786137118073	NO	-
3562	ZINC02718739	7851	0.5474707193960442	NO	-
3563	ZINC02718739	7852	0.5474707193960442	NO	-
3564	ZINC01943566	6613	0.547466230225123	NO	-
3565	ZINC03858409	12269	0.5474619351569125	NO	-
3566	ZINC00006798	269	0.5474584690874109	YES	14
3567	ZINC00198853	1223	0.5474512007760257	NO	-
3568	ZINC03450074	10111	0.54745017437018	NO	-
3569	ZINC03856235	12062	0.5474443514894539	NO	-
3570	ZINC00455219	2729	0.5474330922062547	NO	-
3571	ZINC03573489	11106	0.5474302701428245	NO	-
3572	ZINC00306898	1834	0.5473566903718613	NO	-
3573	ZINC03866726	12599	0.5473478810121748	NO	-
3574	ZINC03969715	13737	0.5473295531709818	NO	-
3575	ZINC03860080	12456	0.5473067917388991	NO	-
3576	ZINC04407553	15036	0.547294046433487	NO	-
3577	ZINC03867711	12790	0.5472928207257233	NO	-
3578	ZINC01067033	5138	0.5472927714270382	NO	-
3579	ZINC02487976	7329	0.5472916178121597	NO	-
3580	ZINC00485510	2947	0.5472655114995852	NO	-
3581	ZINC04292850	14822	0.5472453227076373	NO	-
3582	ZINC02398557	7149	0.5472137805616262	NO	-
3583	ZINC03456005	10172	0.5472062261376628	NO	-
3584	ZINC00533455	3224	0.5472055512312614	NO	-
3585	ZINC03867631	12770	0.5472053780032851	NO	-
3586	ZINC04465669	15222	0.5472053780032851	NO	-
3587	ZINC03452224	10128	0.5472045846317337	NO	-
3588	ZINC00533454	3222	0.5472008314120995	NO	-
3589	ZINC04252282	14741	0.547176161520034	NO	-
3590	ZINC00798778	4207	0.547157293427646	NO	-
3591	ZINC03868447	12993	0.5471557986222342	NO	-
3592	ZINC02868957	8466	0.5471335951923098	NO	-
3593	ZINC01533496	6256	0.5471323028596706	NO	-
3594	ZINC03867525	12746	0.5471250477820769	NO	-
3595	ZINC00854888	4428	0.5471199018518772	NO	-
3596	ZINC03508729	10665	0.5471186147800099	NO	-
3597	ZINC03604384	11249	0.5471007737084638	NO	-
3598	ZINC01941331	6606	0.5470992940234958	NO	-
3599	ZINC03412081	9899	0.5470896231806421	NO	-
3600	ZINC00942873	4623	0.5470872331938135	NO	-
3601	ZINC00834969	4367	0.5470844890125637	NO	-
3602	ZINC00291112	1769	0.5470838390620146	NO	-
3603	ZINC03234776	9087	0.547071894002672	NO	-
3604	ZINC00291116	1771	0.5470706155080322	NO	-
3605	ZINC04501000	15454	0.5470698886072994	NO	-
3606	ZINC00009197	36	0.5470599033988339	NO	-
3607	ZINC03866870	12624	0.5470542066700097	NO	-
3608	ZINC03815310	206	0.5470375211203286	YES	5
3609	ZINC03558521	10989	0.5470276212000859	NO	-
3610	ZINC00469713	2841	0.5470173763607507	NO	-
3611	ZINC03484086	10415	0.5470157784303066	NO	-
3612	ZINC00429756	2572	0.5470055781558222	NO	-
3613	ZINC00249681	1541	0.5469991905733347	NO	-
3614	ZINC04356629	14951	0.5469973976069968	NO	-
3615	ZINC03619294	11355	0.5469792096499132	NO	-
3616	ZINC00429757	2573	0.5469737159449898	NO	-
3617	ZINC00360420	2080	0.5469452007141539	NO	-
3618	ZINC04225135	14679	0.5469434453366894	NO	-
3619	ZINC03598889	11217	0.546932224008693	NO	-
3620	ZINC00709345	4038	0.5469226927419922	NO	-
3621	ZINC00709345	4036	0.5469211194812712	NO	-
3622	ZINC03619307	11357	0.5469207948930862	NO	-
3623	ZINC02443848	7230	0.5468990292165522	NO	-
3624	ZINC04156591	14525	0.5468822811297996	NO	-
3625	ZINC00571031	3490	0.546874683543153	NO	-
3626	ZINC00854889	4430	0.5468649209783311	NO	-
3627	ZINC03573504	11107	0.546857230258331	NO	-
3628	ZINC03466048	10280	0.546845351896248	NO	-
3629	ZINC01503491	6209	0.5468381736475073	NO	-
3630	ZINC03620740	11365	0.5468264398111126	NO	-
3631	ZINC02324512	7051	0.5468244065012152	NO	-
3632	ZINC00291113	1770	0.5468014091032882	NO	-
3633	ZINC03506943	10598	0.5468005684472652	NO	-
3634	ZINC01943594	6615	0.5467809122726898	NO	-
3635	ZINC04033661	14360	0.5467741030884663	NO	-
3636	ZINC00286382	1743	0.5467670547946696	NO	-
3637	ZINC00291111	1768	0.5467571402001007	NO	-
3638	ZINC03231741	9071	0.546750205967011	NO	-
3639	ZINC00019242	70	0.5467471614364525	NO	-
3640	ZINC00489353	2969	0.5467359480912403	NO	-
3641	ZINC01035017	4946	0.546722810059163	NO	-
3642	ZINC00731259	4075	0.5467037172893449	NO	-
3643	ZINC01193575	5551	0.5467032666219857	NO	-
3644	ZINC03382865	9612	0.5466906239508045	NO	-
3645	ZINC01932675	6557	0.5466806500183402	NO	-
3646	ZINC00456588	2749	0.5466639591057836	NO	-
3647	ZINC04322272	14883	0.5466584645139649	NO	-
3648	ZINC00038151	160	0.546656833945878	NO	-
3649	ZINC03992754	14144	0.5466475883165061	NO	-
3650	ZINC03868633	13016	0.5466428657139327	NO	-
3651	ZINC01126982	5385	0.546641158243831	NO	-
3652	ZINC03971756	13829	0.546628493553902	NO	-
3653	ZINC02465969	7288	0.546609253512695	NO	-
3654	ZINC02712164	7777	0.5465737963742575	NO	-
3655	ZINC03850103	11549	0.5465624301390611	NO	-
3656	ZINC01056039	5067	0.5465453253392434	NO	-
3657	ZINC02396922	7147	0.5465413613613505	NO	-
3658	ZINC02396923	7148	0.5465400458455966	NO	-
3659	ZINC03436497	10044	0.5465178558029156	NO	-
3660	ZINC00436777	2619	0.5464877172323861	NO	-
3661	ZINC00610240	3655	0.5464759711488812	NO	-
3662	ZINC02915105	8603	0.546455657844268	NO	-
3663	ZINC02915103	8602	0.5464463716824491	NO	-
3664	ZINC00348299	1981	0.5464388756966728	NO	-
3665	ZINC02718719	7845	0.546427260114028	NO	-
3666	ZINC02718719	7846	0.546427260114028	NO	-
3667	ZINC00939221	4610	0.5464254096908886	NO	-
3668	ZINC03168495	8939	0.5464072760295773	NO	-
3669	ZINC00358884	2059	0.546406081153745	NO	-
3670	ZINC00613399	3709	0.5463890619566588	NO	-
3671	ZINC03977379	13957	0.5463722690485231	NO	-
3672	ZINC00223347	1357	0.5463721258576413	NO	-
3673	ZINC01972419	6664	0.5463637127981168	NO	-
3674	ZINC03867821	12836	0.5463610548046822	NO	-
3675	ZINC03382722	9599	0.5463590769339624	NO	-
3676	ZINC01059823	5097	0.5463456299398503	NO	-
3677	ZINC04464448	15152	0.5463277088273464	NO	-
3678	ZINC02874553	8491	0.5463239748873796	NO	-
3679	ZINC03387199	9642	0.5463206625947468	NO	-
3680	ZINC01085174	5217	0.5463053715792596	NO	-
3681	ZINC03478991	10399	0.5462857847398576	NO	-
3682	ZINC04252223	14739	0.5462830758016847	NO	-
3683	ZINC04275819	14792	0.5462793810009894	NO	-
3684	ZINC00533454	3223	0.5462681145859108	NO	-
3685	ZINC00703476	4017	0.5462448476934268	NO	-
3686	ZINC00533455	3226	0.5462404840877289	NO	-
3687	ZINC02633909	7544	0.546227470295187	NO	-
3688	ZINC01084870	5214	0.5462273752730222	NO	-
3689	ZINC04108458	14451	0.546203518232677	NO	-
3690	ZINC01961884	6656	0.5462011640925928	NO	-
3691	ZINC00493551	2983	0.546197033295381	NO	-
3692	ZINC03437026	10061	0.5461886982237838	NO	-
3693	ZINC03555031	10971	0.5461833114910504	NO	-
3694	ZINC00536544	3257	0.5461823101377915	NO	-
3695	ZINC00536544	3258	0.5461823101377915	NO	-
3696	ZINC03912411	13470	0.5461747295790492	NO	-
3697	ZINC04469927	15325	0.5461747295790492	NO	-
3698	ZINC00148375	1002	0.5461716433019014	NO	-
3699	ZINC04332403	14903	0.5461516179193596	NO	-
3700	ZINC03347977	9463	0.5461379970113671	NO	-
3701	ZINC03478988	10398	0.5461283683699018	NO	-
3702	ZINC01499614	6185	0.5461237364299548	NO	-
3703	ZINC00489083	2968	0.5461142878572283	NO	-
3704	ZINC00536029	3247	0.5461109836741785	NO	-
3705	ZINC01508866	6220	0.5461059768452147	NO	-
3706	ZINC03628421	11374	0.5461041103705677	NO	-
3707	ZINC03456057	10173	0.546069914299074	NO	-
3708	ZINC03391458	9711	0.5460645546006874	NO	-
3709	ZINC03503899	10561	0.5460557082874721	NO	-
3710	ZINC01445048	6051	0.5460515537070867	NO	-
3711	ZINC02236522	6947	0.5460492931314525	NO	-
3712	ZINC00139412	936	0.5460437404637019	NO	-
3713	ZINC03476094	10375	0.5460361206023556	NO	-
3714	ZINC03392341	9732	0.5460320071093534	NO	-
3715	ZINC02236524	6948	0.5460319929322858	NO	-
3716	ZINC00313008	1871	0.5460312954607078	NO	-
3717	ZINC02645657	7586	0.5460219700149425	NO	-
3718	ZINC03293975	9290	0.5460139907667432	NO	-
3719	ZINC03868457	12998	0.5459935475660229	NO	-
3720	ZINC02918945	8624	0.5459927274408235	NO	-
3721	ZINC02918944	8623	0.5459861204542488	NO	-
3722	ZINC04162975	14547	0.5459805854787556	NO	-
3723	ZINC00076510	460	0.5459755316998754	NO	-
3724	ZINC01889895	6483	0.5459751576891435	NO	-
3725	ZINC00223350	1358	0.5459637343784974	NO	-
3726	ZINC00389218	2228	0.5459485920392885	NO	-
3727	ZINC03598811	11209	0.5459474728686596	NO	-
3728	ZINC00703475	4016	0.5459357613255089	NO	-
3729	ZINC02756721	8071	0.545935366568304	NO	-
3730	ZINC00411804	2325	0.545932485606313	NO	-
3731	ZINC01889898	6484	0.5459211266243177	NO	-
3732	ZINC04003617	14307	0.5459203589737598	NO	-
3733	ZINC03858299	12245	0.5458958948364805	NO	-
3734	ZINC00418039	2392	0.5458952251541346	NO	-
3735	ZINC03415577	9913	0.5458796065373293	NO	-
3736	ZINC03569822	11073	0.5458795498363609	NO	-
3737	ZINC01074202	5175	0.5458783286182364	NO	-
3738	ZINC03970841	13791	0.5458588467618992	NO	-
3739	ZINC01306501	5779	0.5458549263580558	NO	-
3740	ZINC01059351	5094	0.5458446304349016	NO	-
3741	ZINC00865591	4464	0.5458289925225334	NO	-
3742	ZINC00865593	4466	0.545823621439103	NO	-
3743	ZINC00389225	2233	0.5458224298992749	NO	-
3744	ZINC03437058	10063	0.5458171916595679	NO	-
3745	ZINC04157064	14528	0.5457990354622185	NO	-
3746	ZINC03853620	11807	0.5457801172756049	NO	-
3747	ZINC03857541	12160	0.5457771004284275	NO	-
3748	ZINC03248306	9145	0.5457446886830445	NO	-
3749	ZINC03868677	13023	0.5457139846715993	NO	-
3750	ZINC02795475	8258	0.5457100489757284	NO	-
3751	ZINC03607020	11262	0.5456948992378794	NO	-
3752	ZINC04193506	14625	0.5456852614082424	NO	-
3753	ZINC00294004	1779	0.5456717681072183	NO	-
3754	ZINC03435644	10026	0.5456572069332118	NO	-
3755	ZINC01218794	5631	0.5456544709478776	NO	-
3756	ZINC00131830	869	0.545643257190011	NO	-
3757	ZINC00865592	4465	0.5456329095272943	NO	-
3758	ZINC01387980	5866	0.5456060418376683	NO	-
3759	ZINC03889182	13087	0.5456024297578455	NO	-
3760	ZINC03381440	9587	0.5455951602466685	NO	-
3761	ZINC00389221	2231	0.5455854392899866	NO	-
3762	ZINC00865590	4463	0.5455787362437299	NO	-
3763	ZINC00811724	4262	0.5455738375802885	NO	-
3764	ZINC01241083	5686	0.5455662083202684	NO	-
3765	ZINC01510855	6231	0.5455578883556825	NO	-
3766	ZINC03397135	9789	0.5455510598951154	NO	-
3767	ZINC01428784	6000	0.5455509086064495	NO	-
3768	ZINC04496637	15444	0.5455208625353839	NO	-
3769	ZINC00223753	1368	0.5455181895824098	NO	-
3770	ZINC03397044	9781	0.5455074345602583	NO	-
3771	ZINC03598840	11211	0.5455007308259184	NO	-
3772	ZINC00286121	1741	0.545494314817013	NO	-
3773	ZINC02376744	7128	0.5454895947519949	NO	-
3774	ZINC03980363	14012	0.545481073949762	NO	-
3775	ZINC00536028	3245	0.5454805320862345	NO	-
3776	ZINC03889038	13080	0.5454690414907017	NO	-
3777	ZINC00594111	3624	0.5454579605715933	NO	-
3778	ZINC02795489	8260	0.5454577486074759	NO	-
3779	ZINC03396854	9768	0.5454551735796317	NO	-
3780	ZINC01226597	5652	0.5454548059988408	NO	-
3781	ZINC00208703	1265	0.5454542832366472	NO	-
3782	ZINC02951387	8689	0.5454463738390894	NO	-
3783	ZINC01993767	6747	0.5454366468779392	NO	-
3784	ZINC00885053	4512	0.5454302569193508	NO	-
3785	ZINC01226595	5651	0.545415402112603	NO	-
3786	ZINC03889340	13097	0.5454104499727946	NO	-
3787	ZINC04224093	14659	0.5454053707346992	NO	-
3788	ZINC04344518	14925	0.5454023152208435	NO	-
3789	ZINC03889339	13096	0.5454021126491321	NO	-
3790	ZINC00054044	261	0.5453924414210995	NO	-
3791	ZINC03890402	13193	0.5453916188475941	NO	-
3792	ZINC03855704	12048	0.5453811247876926	NO	-
3793	ZINC00365507	2104	0.5453661464930989	NO	-
3794	ZINC00546933	3314	0.545341101566423	NO	-
3795	ZINC03866826	12613	0.5453216367339859	NO	-
3796	ZINC01138213	5418	0.545319314276049	NO	-
3797	ZINC03855704	12049	0.5453085779896788	NO	-
3798	ZINC00709578	4040	0.5453071336802336	NO	-
3799	ZINC01208531	5580	0.545306042780134	NO	-
3800	ZINC00059074	315	0.5453043298061186	NO	-
3801	ZINC00059076	316	0.545303460104612	NO	-
3802	ZINC03335025	9411	0.5452955693401339	NO	-
3803	ZINC00389228	2235	0.5452949325089221	NO	-
3804	ZINC03850890	11576	0.5452812404807118	NO	-
3805	ZINC03411327	9889	0.5452812118466684	NO	-
3806	ZINC01415141	5943	0.5452764639967933	NO	-
3807	ZINC00306868	1833	0.5452725957562014	NO	-
3808	ZINC00389226	2234	0.5452670960165069	NO	-
3809	ZINC02718987	7930	0.5452653753108431	NO	-
3810	ZINC02718987	7932	0.5452653753108431	NO	-
3811	ZINC03971756	13828	0.5452630248608239	NO	-
3812	ZINC03521634	10806	0.5452492561998417	NO	-
3813	ZINC01111903	5323	0.5452435878870249	NO	-
3814	ZINC04337195	14914	0.5452185186926953	NO	-
3815	ZINC00120551	778	0.5452136551617198	NO	-
3816	ZINC00269912	1701	0.5452120735338408	NO	-
3817	ZINC03430355	10002	0.545187671331396	NO	-
3818	ZINC01216780	5621	0.5451813398638976	NO	-
3819	ZINC00357855	2042	0.5451582226327999	NO	-
3820	ZINC04469797	15318	0.5451537779247108	NO	-
3821	ZINC03969852	13745	0.5451477418788965	NO	-
3822	ZINC00130662	850	0.5451357866528851	NO	-
3823	ZINC02625850	7494	0.5451354585459078	NO	-
3824	ZINC03969852	13746	0.5451149505166204	NO	-
3825	ZINC00265116	1686	0.5451117028173007	NO	-
3826	ZINC01960663	6652	0.5451071666187987	NO	-
3827	ZINC00421595	2421	0.5451063401387133	NO	-
3828	ZINC01182734	5521	0.5451055118128703	NO	-
3829	ZINC03552748	10961	0.5450862715525007	NO	-
3830	ZINC03908242	13431	0.545085863805873	NO	-
3831	ZINC01163420	5487	0.5450800364703208	NO	-
3832	ZINC00867792	4474	0.5450666258318463	NO	-
3833	ZINC00051280	238	0.5450584119636075	NO	-
3834	ZINC00357854	2041	0.5450449533228071	NO	-
3835	ZINC00367904	2124	0.5450429623618595	NO	-
3836	ZINC00130841	852	0.5450410592024275	NO	-
3837	ZINC01833833	6451	0.545008731366209	NO	-
3838	ZINC02543496	7389	0.5449986862132236	NO	-
3839	ZINC03478956	10397	0.5449943623242424	NO	-
3840	ZINC01428887	6003	0.5449934405684457	NO	-
3841	ZINC00939222	4611	0.5449862437343322	NO	-
3842	ZINC03889054	13081	0.5449737142691694	NO	-
3843	ZINC01208530	5579	0.5449723012817799	NO	-
3844	ZINC01426605	5987	0.5449468429037038	NO	-
3845	ZINC03198261	8978	0.5449459214465726	NO	-
3846	ZINC00479765	2920	0.5449390597248123	NO	-
3847	ZINC00884408	4508	0.5449059913427327	NO	-
3848	ZINC00097983	649	0.5448962651400973	NO	-
3849	ZINC01972538	6672	0.5448915132651475	NO	-
3850	ZINC01444809	6049	0.5448887373643837	NO	-
3851	ZINC03974057	13887	0.5448622726353927	NO	-
3852	ZINC03479239	10401	0.5448536674656348	NO	-
3853	ZINC03479237	10400	0.5448471056042147	NO	-
3854	ZINC00083827	518	0.5448374359807184	NO	-
3855	ZINC03867224	12682	0.544823933247453	NO	-
3856	ZINC00613065	3700	0.544802148137528	NO	-
3857	ZINC03495653	10476	0.5447942662424821	NO	-
3858	ZINC03984657	14068	0.5447922895143944	NO	-
3859	ZINC01444810	6050	0.5447872803872895	NO	-
3860	ZINC00576324	3520	0.5447823800470707	NO	-
3861	ZINC03495651	10475	0.5447719455176543	NO	-
3862	ZINC00389229	2236	0.5447633555496288	NO	-
3863	ZINC00567093	3463	0.5447465705705914	NO	-
3864	ZINC00097983	647	0.5447449583624692	NO	-
3865	ZINC00412892	2341	0.5447203476703452	NO	-
3866	ZINC02795566	8263	0.544718403095793	NO	-
3867	ZINC03147658	8910	0.5447056649176302	NO	-
3868	ZINC01510658	6228	0.544691191446942	NO	-
3869	ZINC03388719	9680	0.5446893908821471	NO	-
3870	ZINC03815350	338	0.5446816861979432	YES	31
3871	ZINC03476677	10384	0.5446796032234664	NO	-
3872	ZINC04485118	15388	0.5446777297041248	NO	-
3873	ZINC00309918	1857	0.5446771561264274	NO	-
3874	ZINC04075768	14397	0.54464508810593	NO	-
3875	ZINC03459758	10202	0.5446396035916312	NO	-
3876	ZINC02437810	7224	0.544632840844065	NO	-
3877	ZINC00930756	4593	0.5446060819945028	NO	-
3878	ZINC00455890	2736	0.5446051164799584	NO	-
3879	ZINC03866828	12617	0.5446046490981141	NO	-
3880	ZINC00955272	4683	0.5445888139581411	NO	-
3881	ZINC00859660	4450	0.544571711463885	NO	-
3882	ZINC03867486	12728	0.5445717011624153	NO	-
3883	ZINC03558491	10986	0.5445604422195884	NO	-
3884	ZINC01545897	6268	0.5445451344989393	NO	-
3885	ZINC04627889	15529	0.5445394766519623	NO	-
3886	ZINC03394433	9757	0.544508095198505	NO	-
3887	ZINC00429724	2568	0.5445076091176636	NO	-
3888	ZINC00429724	2569	0.5445076091176636	NO	-
3889	ZINC03851909	11647	0.5445015900825713	NO	-
3890	ZINC03848719	11504	0.5445010559335371	NO	-
3891	ZINC00250091	1545	0.544476710332251	NO	-
3892	ZINC03857540	12159	0.5444744734679113	NO	-
3893	ZINC03848717	11503	0.5444677766915597	NO	-
3894	ZINC00003433	7	0.5444549262106484	NO	-
3895	ZINC03974056	13886	0.5444504242888264	NO	-
3896	ZINC03510706	10684	0.5444486219471657	NO	-
3897	ZINC04465313	15194	0.5444482463955562	NO	-
3898	ZINC03598906	11220	0.5444382024400299	NO	-
3899	ZINC03515794	10754	0.5444377972490524	NO	-
3900	ZINC03510707	10685	0.5444302462855357	NO	-
3901	ZINC00507759	3041	0.5444239788595469	NO	-
3902	ZINC03621940	11369	0.5444177982089221	NO	-
3903	ZINC04087530	14414	0.54441747391269	NO	-
3904	ZINC02657980	7637	0.5444151248356437	NO	-
3905	ZINC03459842	10205	0.5444134661788447	NO	-
3906	ZINC00134373	893	0.5444111975695263	NO	-
3907	ZINC03968615	13643	0.5444065965632016	NO	-
3908	ZINC01004232	4819	0.5443992402348193	NO	-
3909	ZINC03907619	13415	0.5443832320056413	NO	-
3910	ZINC03310997	9330	0.544378087807834	NO	-
3911	ZINC00167716	1065	0.5443678285990556	NO	-
3912	ZINC01483938	6127	0.5443646479328053	NO	-
3913	ZINC02799476	8300	0.5443511199734906	NO	-
3914	ZINC03849509	11527	0.544348179575845	NO	-
3915	ZINC00099012	659	0.544323632806394	NO	-
3916	ZINC00849770	4416	0.5443195565882143	NO	-
3917	ZINC03459840	10204	0.5443140217135305	NO	-
3918	ZINC02869022	8467	0.5443125008899464	NO	-
3919	ZINC02869023	8468	0.5442732635582677	NO	-
3920	ZINC03853819	11840	0.5442719375760686	NO	-
3921	ZINC00309916	1855	0.5442635432013112	NO	-
3922	ZINC00318053	1900	0.5442612753024598	NO	-
3923	ZINC03459761	10203	0.544241477148675	NO	-
3924	ZINC03619248	11354	0.5442049797976879	NO	-
3925	ZINC01240939	5685	0.5441878137044629	NO	-
3926	ZINC03962750	13547	0.5441861321149418	NO	-
3927	ZINC03493794	10458	0.5441838673608899	NO	-
3928	ZINC03618829	11345	0.5441768156585897	NO	-
3929	ZINC00630046	3832	0.5441676711249358	NO	-
3930	ZINC00409133	2304	0.5441618509441786	NO	-
3931	ZINC02794025	8239	0.544146502689344	NO	-
3932	ZINC01288093	5751	0.5441216593061483	NO	-
3933	ZINC00196256	1210	0.5441179532553354	NO	-
3934	ZINC02410474	7168	0.5441036536432817	NO	-
3935	ZINC03244641	9126	0.5441014073489956	NO	-
3936	ZINC01943562	6611	0.5440699200700443	NO	-
3937	ZINC03867501	12733	0.5440559362319408	NO	-
3938	ZINC02410473	7167	0.5440542055099111	NO	-
3939	ZINC03218373	9021	0.5440406783784193	NO	-
3940	ZINC00008652	29	0.54403224487153	NO	-
3941	ZINC00460363	2768	0.5440111078981705	NO	-
3942	ZINC00097645	629	0.5439984856597498	NO	-
3943	ZINC04007953	14325	0.5439941536594676	NO	-
3944	ZINC03392005	9725	0.5439868640696883	NO	-
3945	ZINC03970091	13767	0.5439796548942963	NO	-
3946	ZINC04406453	15030	0.5439791105775975	NO	-
3947	ZINC00670654	3954	0.5439617400448458	NO	-
3948	ZINC03970092	13768	0.5439396378170204	NO	-
3949	ZINC00364333	2101	0.5439327415590679	NO	-
3950	ZINC00068697	401	0.5439299126544113	NO	-
3951	ZINC00431981	2587	0.5439217092546604	NO	-
3952	ZINC01476796	6110	0.543915598954042	NO	-
3953	ZINC03857155	12093	0.5438975925018162	NO	-
3954	ZINC00835617	4370	0.5438887506193811	NO	-
3955	ZINC04201855	14643	0.5438854565552609	NO	-
3956	ZINC02957693	8700	0.5438743147001742	NO	-
3957	ZINC04000989	14273	0.5438685470751067	NO	-
3958	ZINC00716837	4055	0.5438337530564445	NO	-
3959	ZINC00528297	3182	0.5438298873363684	NO	-
3960	ZINC01489110	6132	0.5438172128167611	NO	-
3961	ZINC00811262	4254	0.5438002376336971	NO	-
3962	ZINC04201831	14639	0.5437954235961354	NO	-
3963	ZINC00811262	4256	0.5437891991086111	NO	-
3964	ZINC04123961	14493	0.5437848551105523	NO	-
3965	ZINC02479166	7312	0.5437773069377396	NO	-
3966	ZINC00318050	1899	0.5437762277423421	NO	-
3967	ZINC00502784	3011	0.5437558765549553	NO	-
3968	ZINC03391949	9724	0.5437524531873528	NO	-
3969	ZINC00365595	2107	0.5437284585340002	NO	-
3970	ZINC03217249	9014	0.5437217297171825	NO	-
3971	ZINC00716836	4054	0.5437195235885001	NO	-
3972	ZINC00818581	4304	0.5437153534845445	NO	-
3973	ZINC01104308	5280	0.5437131008206963	NO	-
3974	ZINC02914618	8600	0.5437021024629036	NO	-
3975	ZINC03497435	10500	0.5436952885564081	NO	-
3976	ZINC03392516	9737	0.5436923272651836	NO	-
3977	ZINC02914619	8601	0.5436861083308394	NO	-
3978	ZINC00399689	2275	0.5436829942778624	NO	-
3979	ZINC03497433	10499	0.543682793688793	NO	-
3980	ZINC02859713	8438	0.5436813148708978	NO	-
3981	ZINC00222481	1346	0.5436784035273604	NO	-
3982	ZINC00222486	1347	0.5436749764985244	NO	-
3983	ZINC04337195	14915	0.5436695544789457	NO	-
3984	ZINC00222478	1345	0.5436685025884809	NO	-
3985	ZINC00222488	1348	0.5436480797021075	NO	-
3986	ZINC03495507	10468	0.543627284831308	NO	-
3987	ZINC01948348	6622	0.5436240943214289	NO	-
3988	ZINC00611221	3666	0.5436176270547594	NO	-
3989	ZINC03317457	9353	0.5436017921694759	NO	-
3990	ZINC03573398	11104	0.5435979078195926	NO	-
3991	ZINC02088723	6793	0.5435945450632268	NO	-
3992	ZINC00222391	1340	0.5435841630223273	NO	-
3993	ZINC00222393	1341	0.5435805659126811	NO	-
3994	ZINC03208267	8987	0.5435766570122528	NO	-
3995	ZINC00812730	4266	0.5435723824640079	NO	-
3996	ZINC01972443	6668	0.5435647876923099	NO	-
3997	ZINC00554575	3370	0.5435427569724265	NO	-
3998	ZINC03868583	13014	0.5435399337586362	NO	-
3999	ZINC00554574	3369	0.5435388621034305	NO	-
4000	ZINC00089197	555	0.5435327565075379	NO	-
4001	ZINC03240252	9110	0.5435246144074667	NO	-
4002	ZINC01246216	5697	0.5435190186580154	NO	-
4003	ZINC03394842	9762	0.5435170024612986	NO	-
4004	ZINC03866726	12600	0.5435160831885194	NO	-
4005	ZINC00836267	4377	0.5435042721446529	NO	-
4006	ZINC03858526	12292	0.5434997451767456	NO	-
4007	ZINC03859678	12422	0.543494657092937	NO	-
4008	ZINC00134392	896	0.5434793587442255	NO	-
4009	ZINC03867306	12697	0.5434662769571426	NO	-
4010	ZINC01934050	6566	0.5434476113525561	NO	-
4011	ZINC00008652	30	0.5434272062862034	NO	-
4012	ZINC00226542	1402	0.5433786880539854	NO	-
4013	ZINC03392356	9734	0.5433631626199134	NO	-
4014	ZINC03619334	11358	0.543356273055076	NO	-
4015	ZINC03495557	10473	0.5433436962402798	NO	-
4016	ZINC01494070	6148	0.5433407341987054	NO	-
4017	ZINC03608601	11274	0.5433150909989111	NO	-
4018	ZINC00553091	3351	0.5433090068808387	NO	-
4019	ZINC02484912	7324	0.5432891171277189	NO	-
4020	ZINC04123921	14492	0.5432801391123917	NO	-
4021	ZINC03850863	11569	0.5432709348866581	NO	-
4022	ZINC00609372	3645	0.5432629216666501	NO	-
4023	ZINC00920577	4575	0.5432586370091896	NO	-
4024	ZINC03329894	9397	0.5432564733590622	NO	-
4025	ZINC03237207	9092	0.5432472232393672	NO	-
4026	ZINC00505635	3025	0.5432404295305597	NO	-
4027	ZINC01288087	5750	0.543232754051082	NO	-
4028	ZINC02649056	7596	0.54321337592522	NO	-
4029	ZINC02649057	7597	0.5432075192952118	NO	-
4030	ZINC03437496	10066	0.5431874486550003	NO	-
4031	ZINC03458740	10180	0.5431742105120918	NO	-
4032	ZINC01218794	5630	0.543168598055152	NO	-
4033	ZINC01495507	6164	0.5431556599229099	NO	-
4034	ZINC02802478	8319	0.5431518340303111	NO	-
4035	ZINC01932676	6558	0.5431499150720536	NO	-
4036	ZINC00389207	2225	0.543139075216279	NO	-
4037	ZINC02860800	8444	0.543128618482662	NO	-
4038	ZINC00139406	934	0.5431198975351171	NO	-
4039	ZINC03849418	11521	0.5431164858566875	NO	-
4040	ZINC04307682	14836	0.543114090740992	NO	-
4041	ZINC00617495	3750	0.5430942141532323	NO	-
4042	ZINC00553198	3352	0.5430904295867027	NO	-
4043	ZINC03452619	10140	0.543075697364596	NO	-
4044	ZINC01099621	5264	0.543049182048803	NO	-
4045	ZINC00553198	3353	0.5430486646246517	NO	-
4046	ZINC01006562	4825	0.5430441406772187	NO	-
4047	ZINC01943567	6614	0.5430360733590136	NO	-
4048	ZINC00506723	3029	0.5430352446988039	NO	-
4049	ZINC03519065	10783	0.5430291774200953	NO	-
4050	ZINC00304226	1828	0.5430229752418237	NO	-
4051	ZINC01099620	5263	0.5430218687039663	NO	-
4052	ZINC00467762	2816	0.5430155067770648	NO	-
4053	ZINC04467718	15274	0.5429801510115122	NO	-
4054	ZINC00679737	3982	0.5429760413631821	NO	-
4055	ZINC00703489	4018	0.5429516297415928	NO	-
4056	ZINC03968615	13644	0.5429423585659122	NO	-
4057	ZINC02794501	8246	0.5429327524726715	NO	-
4058	ZINC03857499	12151	0.5429319645075302	NO	-
4059	ZINC03855202	12041	0.5429185249072866	NO	-
4060	ZINC03224937	9046	0.5429062919269153	NO	-
4061	ZINC03402451	9848	0.5428979388384831	NO	-
4062	ZINC03549987	10943	0.5428789710988511	NO	-
4063	ZINC03406578	9873	0.5428780247782502	NO	-
4064	ZINC03503871	10559	0.5428631282654779	NO	-
4065	ZINC03862056	12482	0.5428596221432466	NO	-
4066	ZINC01090854	5229	0.5428532353919021	NO	-
4067	ZINC03519077	10786	0.5428326601021335	NO	-
4068	ZINC00033594	146	0.5428305073259607	NO	-
4069	ZINC04070141	14392	0.5428253273857618	NO	-
4070	ZINC03857500	12152	0.5428150988881767	NO	-
4071	ZINC02651571	7609	0.5427839900802529	NO	-
4072	ZINC03217159	9013	0.5427836896228869	NO	-
4073	ZINC00952699	4664	0.5427747027544597	NO	-
4074	ZINC02794498	8245	0.5427657693761676	NO	-
4075	ZINC01502700	6208	0.5427616353481148	NO	-
4076	ZINC02775977	8158	0.5427398721150589	NO	-
4077	ZINC00473122	2881	0.5427248220763854	NO	-
4078	ZINC00052831	257	0.5427181162865671	NO	-
4079	ZINC01056841	5072	0.5427087119474254	NO	-
4080	ZINC01247712	5698	0.5427053288764521	NO	-
4081	ZINC03388755	9683	0.5427006793707244	NO	-
4082	ZINC03432920	10008	0.5426940140585477	NO	-
4083	ZINC00094170	588	0.5426885167196218	NO	-
4084	ZINC00798779	4208	0.5426814893125914	NO	-
4085	ZINC03397160	9792	0.542680127384963	NO	-
4086	ZINC00895388	4528	0.5426555777010955	NO	-
4087	ZINC01960547	6644	0.5426550385229955	NO	-
4088	ZINC00784465	4156	0.5426522536955862	NO	-
4089	ZINC03512197	10722	0.5426387894103034	NO	-
4090	ZINC03260846	9170	0.5426316101945435	NO	-
4091	ZINC03382449	9591	0.5426303959081898	NO	-
4092	ZINC03385846	9637	0.5426303605458731	NO	-
4093	ZINC03392009	9726	0.5426287754924234	NO	-
4094	ZINC03852553	11664	0.5426281891279853	NO	-
4095	ZINC03852949	11711	0.5426252448659504	NO	-
4096	ZINC03516253	10760	0.5426188682936051	NO	-
4097	ZINC03516252	10759	0.5426183439491866	NO	-
4098	ZINC03512199	10723	0.5426179098706608	NO	-
4099	ZINC02479174	7313	0.5425855489021804	NO	-
4100	ZINC03392292	9729	0.5425718596026534	NO	-
4101	ZINC03987983	14114	0.5425569735003142	NO	-
4102	ZINC00867760	4470	0.5425412091677871	NO	-
4103	ZINC01000674	4809	0.5425317842061216	NO	-
4104	ZINC03859068	12364	0.5425310409471403	NO	-
4105	ZINC01046646	5013	0.5425234520636147	NO	-
4106	ZINC03387225	9647	0.5425211274828018	NO	-
4107	ZINC03857160	12095	0.542519475857316	NO	-
4108	ZINC00389208	2226	0.5425181817176182	NO	-
4109	ZINC04225001	14663	0.5425166852023248	NO	-
4110	ZINC01273342	5732	0.5425132597926113	NO	-
4111	ZINC00319463	1909	0.5424916099764084	NO	-
4112	ZINC01273340	5731	0.5424791743114523	NO	-
4113	ZINC00337163	1944	0.542467933991211	NO	-
4114	ZINC02467179	7300	0.5424643473423472	NO	-
4115	ZINC00550207	3338	0.5424641308181123	NO	-
4116	ZINC03350030	9473	0.5424314250571443	NO	-
4117	ZINC00621148	3788	0.5424164454151442	NO	-
4118	ZINC00621147	3787	0.5424046731753788	NO	-
4119	ZINC00617932	3756	0.5424039286169491	NO	-
4120	ZINC00610799	3661	0.5423962349491404	NO	-
4121	ZINC00999293	4801	0.5423925419945207	NO	-
4122	ZINC00656829	3913	0.5423794032176228	NO	-
4123	ZINC03857154	12092	0.5423745917672462	NO	-
4124	ZINC02022493	6750	0.5423594870569286	NO	-
4125	ZINC00094169	587	0.5423461563862616	NO	-
4126	ZINC03892682	13332	0.5423376943335493	NO	-
4127	ZINC00507589	3037	0.5423065850094836	NO	-
4128	ZINC01183363	5522	0.5422967945208609	NO	-
4129	ZINC00612281	3687	0.5422944406439067	NO	-
4130	ZINC04369218	14980	0.542291724911467	NO	-
4131	ZINC02761748	8089	0.5422908277953333	NO	-
4132	ZINC00404982	2287	0.5422867094758251	NO	-
4133	ZINC01040284	4975	0.5422858136582328	NO	-
4134	ZINC03519134	10794	0.5422777044477246	NO	-
4135	ZINC00049673	222	0.5422576005998905	NO	-
4136	ZINC04115433	14462	0.54225494909791	NO	-
4137	ZINC03519133	10792	0.5422539194325829	NO	-
4138	ZINC02338420	7071	0.5422481187967393	NO	-
4139	ZINC00337157	1943	0.5422354242076127	NO	-
4140	ZINC00224029	1379	0.5422224471660567	NO	-
4141	ZINC02646013	7587	0.5422217037708118	NO	-
4142	ZINC04171320	14596	0.5422126338269099	NO	-
4143	ZINC03437135	10064	0.542199246269562	NO	-
4144	ZINC03993137	14190	0.5421874141594911	NO	-
4145	ZINC02750316	8037	0.5421824079792862	NO	-
4146	ZINC00317178	1896	0.5421609596856476	NO	-
4147	ZINC02342248	7076	0.5421414054804157	NO	-
4148	ZINC03878106	13065	0.5421394628172378	NO	-
4149	ZINC03993061	14182	0.5421352974161855	NO	-
4150	ZINC02408304	7164	0.5421298427084295	NO	-
4151	ZINC03993062	14183	0.5421292510085141	NO	-
4152	ZINC04469631	15313	0.5421292510085141	NO	-
4153	ZINC01006563	4826	0.5421272831585039	NO	-
4154	ZINC01644163	6311	0.5421241136393748	NO	-
4155	ZINC00237298	1481	0.5421226364359267	NO	-
4156	ZINC02342251	7077	0.5421197980906779	NO	-
4157	ZINC00794865	4184	0.5421051161133201	NO	-
4158	ZINC00659042	3920	0.5420966211430159	NO	-
4159	ZINC03611606	11310	0.5420875461591997	NO	-
4160	ZINC03890839	13229	0.54208727065366	NO	-
4161	ZINC03867444	12713	0.5420787683134555	NO	-
4162	ZINC00121469	785	0.5420701263710996	NO	-
4163	ZINC00130165	849	0.5420638745099995	NO	-
4164	ZINC03956427	13509	0.5420574477600933	NO	-
4165	ZINC00811573	4260	0.5420535817115828	NO	-
4166	ZINC00920337	4572	0.5420484047181355	NO	-
4167	ZINC00928937	4584	0.542000659292164	NO	-
4168	ZINC02912024	8587	0.541987878105772	NO	-
4169	ZINC00570396	3486	0.5419867126842568	NO	-
4170	ZINC00550208	3340	0.5419844325372315	NO	-
4171	ZINC03993139	14191	0.5419813817376296	NO	-
4172	ZINC01960646	6650	0.5419783155454514	NO	-
4173	ZINC03852781	11682	0.5419708942417955	NO	-
4174	ZINC00600288	3627	0.5419700506610168	NO	-
4175	ZINC02917168	8610	0.5419689737642939	NO	-
4176	ZINC03392389	9736	0.5419553217260135	NO	-
4177	ZINC03867629	12769	0.5419544518682913	NO	-
4178	ZINC00709345	4037	0.5419421576024989	NO	-
4179	ZINC00469475	2836	0.5419325598806783	NO	-
4180	ZINC01506795	6215	0.5419287639018848	NO	-
4181	ZINC03857715	12185	0.5419253211418782	NO	-
4182	ZINC00867760	4471	0.5419144923951225	NO	-
4183	ZINC03876241	13061	0.5419089527795139	NO	-
4184	ZINC03987844	14101	0.5418705707624477	NO	-
4185	ZINC03201610	8980	0.5418616714839503	NO	-
4186	ZINC00318064	1902	0.5418488985828136	NO	-
4187	ZINC03851485	11612	0.5418352120351163	NO	-
4188	ZINC03987845	14102	0.5418327281744371	NO	-
4189	ZINC03519224	10801	0.5418271575940673	NO	-
4190	ZINC03815288	337	0.5418181209064545	YES	31
4191	ZINC00141257	947	0.5418167693586478	NO	-
4192	ZINC00358013	2047	0.5417957581293878	NO	-
4193	ZINC02511291	7356	0.5417840654104666	NO	-
4194	ZINC04178765	14610	0.5417669946648745	NO	-
4195	ZINC00941369	4619	0.5417451951973269	NO	-
4196	ZINC03436016	10037	0.541745162623531	NO	-
4197	ZINC03195822	8976	0.5417412426982696	NO	-
4198	ZINC03537288	10891	0.5417381162075379	NO	-
4199	ZINC00222250	1333	0.5417377183241159	NO	-
4200	ZINC00390756	2260	0.5417191863463017	NO	-
4201	ZINC00222251	1334	0.5417133927692627	NO	-
4202	ZINC00008652	31	0.541708873947942	NO	-
4203	ZINC03973933	13883	0.5417043725373677	NO	-
4204	ZINC02757954	8074	0.5416991930012838	NO	-
4205	ZINC03394087	9748	0.5416955094330078	NO	-
4206	ZINC02915142	8604	0.5416888700189532	NO	-
4207	ZINC02915144	8605	0.541683055617685	NO	-
4208	ZINC00389233	2239	0.5416571819837013	NO	-
4209	ZINC03392371	9735	0.5416505204704093	NO	-
4210	ZINC02220641	6922	0.5416406348772094	NO	-
4211	ZINC02220644	6923	0.5416390497509033	NO	-
4212	ZINC03201558	8979	0.5416385699952396	NO	-
4213	ZINC02286908	6996	0.5416283497802545	NO	-
4214	ZINC03849451	11523	0.5416281541186977	NO	-
4215	ZINC00027507	112	0.5416130245750801	NO	-
4216	ZINC03508664	10657	0.5416077231070172	NO	-
4217	ZINC00507588	3036	0.5415830356707321	NO	-
4218	ZINC00520262	3127	0.5415814458912875	NO	-
4219	ZINC00421595	2422	0.5415655913562081	NO	-
4220	ZINC03289784	9276	0.5415495712636771	NO	-
4221	ZINC00574045	3501	0.5415342561748948	NO	-
4222	ZINC03445368	10096	0.541528550548175	NO	-
4223	ZINC04575335	15495	0.5415277414618448	NO	-
4224	ZINC00130826	851	0.5415200858423488	NO	-
4225	ZINC00342003	1958	0.54151423469706	NO	-
4226	ZINC03853142	11759	0.5415125195759448	NO	-
4227	ZINC03863731	12572	0.5415085021109879	NO	-
4228	ZINC04228413	14681	0.5414879176115488	NO	-
4229	ZINC03442854	10081	0.5414838126054647	NO	-
4230	ZINC03853141	11758	0.5414837616003538	NO	-
4231	ZINC00675670	3975	0.5414818971392946	NO	-
4232	ZINC00003506	13	0.5414711968882839	NO	-
4233	ZINC03867642	12777	0.5414122207398111	NO	-
4234	ZINC01962486	6659	0.5414121586567016	NO	-
4235	ZINC00181609	1128	0.5414055536573121	NO	-
4236	ZINC01773608	6384	0.5413888264232545	NO	-
4237	ZINC02461510	7276	0.5413807109918272	NO	-
4238	ZINC03436726	10053	0.5413646711212977	NO	-
4239	ZINC02353832	7096	0.5413641877296476	NO	-
4240	ZINC02353829	7095	0.5413636112842412	NO	-
4241	ZINC02947732	8675	0.5413603461872828	NO	-
4242	ZINC00470972	2856	0.5413527384058996	NO	-
4243	ZINC03970339	13780	0.5413509567264208	NO	-
4244	ZINC03858950	12348	0.5413500078157203	NO	-
4245	ZINC00278559	1721	0.5413464136574574	NO	-
4246	ZINC03256785	9163	0.5413443987471098	NO	-
4247	ZINC02616568	7449	0.5413203193877558	NO	-
4248	ZINC02761737	8088	0.5413161991728476	NO	-
4249	ZINC04074966	14396	0.5413152400104688	NO	-
4250	ZINC00518301	3123	0.5413141541986018	NO	-
4251	ZINC03452617	10139	0.5413045167141437	NO	-
4252	ZINC01111583	5322	0.5413006059630999	NO	-
4253	ZINC00135861	902	0.5412974828057726	NO	-
4254	ZINC03851909	11648	0.541271885603317	NO	-
4255	ZINC03913231	13483	0.5412540390574326	NO	-
4256	ZINC00032123	136	0.5412395485844509	NO	-
4257	ZINC03201612	8981	0.5412035688770592	NO	-
4258	ZINC03244631	9125	0.541192969561694	NO	-
4259	ZINC01922306	6531	0.5411681980357297	NO	-
4260	ZINC03149909	8915	0.5411564212398927	NO	-
4261	ZINC01922308	6532	0.5411358133569087	NO	-
4262	ZINC00506804	3030	0.541130230713431	NO	-
4263	ZINC03283951	9258	0.541129365076365	NO	-
4264	ZINC03857856	12199	0.5411280714093536	NO	-
4265	ZINC03852782	11683	0.5411269504569458	NO	-
4266	ZINC00540055	3276	0.5411234334773902	NO	-
4267	ZINC00880813	4498	0.541113203527994	NO	-
4268	ZINC00880816	4499	0.5410868913727891	NO	-
4269	ZINC03907387	13412	0.5410829575909474	NO	-
4270	ZINC01389438	5881	0.541080006389517	NO	-
4271	ZINC00141152	943	0.541078000754558	NO	-
4272	ZINC04466284	15262	0.5410748706527478	NO	-
4273	ZINC03987889	14110	0.5410721236527537	NO	-
4274	ZINC00318063	1901	0.5410687641190421	NO	-
4275	ZINC03857159	12094	0.5410604338650351	NO	-
4276	ZINC03970140	13772	0.5410534050107578	NO	-
4277	ZINC00390755	2259	0.5410508695629821	NO	-
4278	ZINC03987888	14109	0.5410435409847167	NO	-
4279	ZINC00419373	2399	0.5410403651360888	NO	-
4280	ZINC03350525	9474	0.54103225001526	NO	-
4281	ZINC01210028	5588	0.5409935241571048	NO	-
4282	ZINC01674977	6325	0.5409809793992306	NO	-
4283	ZINC02627929	7511	0.5409798754017972	NO	-
4284	ZINC01210026	5587	0.5409691532166302	NO	-
4285	ZINC04273732	14774	0.5409585174757984	NO	-
4286	ZINC03497426	10497	0.540949412057524	NO	-
4287	ZINC03497428	10498	0.5409483275502951	NO	-
4288	ZINC03993136	14189	0.5409338082132825	NO	-
4289	ZINC02627930	7512	0.5409058275564514	NO	-
4290	ZINC00309354	1851	0.5408948066703465	NO	-
4291	ZINC01483938	6126	0.5408817391514512	NO	-
4292	ZINC01385887	5852	0.540873979632715	NO	-
4293	ZINC03968561	13630	0.5408468007070455	NO	-
4294	ZINC03549994	10946	0.5408249657129799	NO	-
4295	ZINC03553284	10962	0.5408174549763869	NO	-
4296	ZINC03977585	13979	0.5407987342586519	NO	-
4297	ZINC02767881	8128	0.5407818811786049	NO	-
4298	ZINC04407780	15038	0.5407812351502843	NO	-
4299	ZINC03445113	10092	0.540771346490337	NO	-
4300	ZINC02837842	8381	0.5407708906801537	NO	-
4301	ZINC04469684	15315	0.5407679353677296	NO	-
4302	ZINC00280879	1727	0.540766563651643	NO	-
4303	ZINC01305113	5778	0.5407557193081037	NO	-
4304	ZINC03859852	12434	0.5407469093517034	NO	-
4305	ZINC02088804	6795	0.5407390772376425	NO	-
4306	ZINC03445110	10091	0.5407342559679966	NO	-
4307	ZINC00411868	2331	0.5407298043402994	NO	-
4308	ZINC01547557	6269	0.5407248857518471	NO	-
4309	ZINC03980800	14020	0.540719474217229	NO	-
4310	ZINC03980799	14019	0.540717480462028	NO	-
4311	ZINC02793310	8229	0.5407122918709298	NO	-
4312	ZINC01642851	6309	0.5407001692657807	NO	-
4313	ZINC04135668	14504	0.5406975933966525	NO	-
4314	ZINC03391911	9721	0.5406904439598543	NO	-
4315	ZINC03391541	9717	0.5406792849119368	NO	-
4316	ZINC04633485	15540	0.5406723018190278	NO	-
4317	ZINC03391909	9720	0.540662578678121	NO	-
4318	ZINC00437494	2629	0.5406499806363527	NO	-
4319	ZINC00110844	723	0.5406330273312876	NO	-
4320	ZINC04086270	14408	0.5406290702640028	NO	-
4321	ZINC00643453	3875	0.5406245935920535	NO	-
4322	ZINC01581923	6288	0.5406115591113876	NO	-
4323	ZINC00304200	1827	0.540608896659887	NO	-
4324	ZINC00703491	4020	0.5406044170004195	NO	-
4325	ZINC03866824	12609	0.5405973093851679	NO	-
4326	ZINC00218283	1313	0.5405971363018517	NO	-
4327	ZINC00630055	3835	0.5405805358413266	NO	-
4328	ZINC03853564	11799	0.5405765966954744	NO	-
4329	ZINC01264766	5721	0.5405630060643468	NO	-
4330	ZINC01917341	6511	0.5405623501312874	NO	-
4331	ZINC03848108	11495	0.5405433172109434	NO	-
4332	ZINC03355606	9494	0.5405328437934903	NO	-
4333	ZINC01059823	5098	0.540521793921224	NO	-
4334	ZINC00141158	945	0.5404912154531126	NO	-
4335	ZINC00695876	4013	0.5404907228234401	NO	-
4336	ZINC03858535	12294	0.5404829944817804	NO	-
4337	ZINC04470432	15359	0.5404829944817804	NO	-
4338	ZINC03436038	10038	0.5404384964500063	NO	-
4339	ZINC00064013	372	0.5404215705259896	NO	-
4340	ZINC00937548	4606	0.5404006683518002	NO	-
4341	ZINC00590373	3614	0.5403939420306489	NO	-
4342	ZINC03517922	10776	0.5403935851678362	NO	-
4343	ZINC00411519	2322	0.5403921417241778	NO	-
4344	ZINC03154950	8930	0.5403913077789547	NO	-
4345	ZINC03968630	13649	0.5403856537458027	NO	-
4346	ZINC00937466	4604	0.5403711185621485	NO	-
4347	ZINC00941369	4618	0.5403542954498478	NO	-
4348	ZINC03853038	11733	0.5403536305111862	NO	-
4349	ZINC00563163	3434	0.5403528561821994	NO	-
4350	ZINC04459499	15126	0.5403491095245774	NO	-
4351	ZINC03857714	12184	0.5403434735949756	NO	-
4352	ZINC03495333	10463	0.540321783470694	NO	-
4353	ZINC00396058	2267	0.5403174293808571	NO	-
4354	ZINC04434777	15082	0.5403166797664675	NO	-
4355	ZINC00442524	2659	0.5402972047794685	NO	-
4356	ZINC01210991	5595	0.5402783999308941	NO	-
4357	ZINC01019226	4864	0.5402656223780601	NO	-
4358	ZINC03857369	12129	0.5402638925955073	NO	-
4359	ZINC02418402	7178	0.5402315337533229	NO	-
4360	ZINC02788386	8210	0.5402257583227356	NO	-
4361	ZINC02418401	7177	0.5402153094124859	NO	-
4362	ZINC00083811	517	0.5402123467103591	NO	-
4363	ZINC03849416	11519	0.5402049922060725	NO	-
4364	ZINC00396057	2266	0.5401982113042311	NO	-
4365	ZINC04160157	14536	0.5401947411012649	NO	-
4366	ZINC03517182	10769	0.5401885606619159	NO	-
4367	ZINC03892863	13356	0.5401709282221635	NO	-
4368	ZINC03084447	8862	0.5401665745106072	NO	-
4369	ZINC03867224	12683	0.5401593017087076	NO	-
4370	ZINC02225198	6929	0.5401515204936975	NO	-
4371	ZINC00446416	2682	0.5401440962269928	NO	-
4372	ZINC04178301	14608	0.540131478130297	NO	-
4373	ZINC03402419	9846	0.540124732537719	NO	-
4374	ZINC03293010	9287	0.5401183813713114	NO	-
4375	ZINC04028875	14342	0.5401108115823295	NO	-
4376	ZINC01210028	5589	0.5400851186970632	NO	-
4377	ZINC02718997	7949	0.5400838619431819	NO	-
4378	ZINC03436579	10047	0.5400769855063362	NO	-
4379	ZINC00802934	4220	0.5400764371705126	NO	-
4380	ZINC00045265	196	0.5400740151028913	NO	-
4381	ZINC03233474	9078	0.5400738944018196	NO	-
4382	ZINC03867638	12773	0.5400725361692075	NO	-
4383	ZINC04465678	15224	0.5400725361692075	NO	-
4384	ZINC04007953	14326	0.5400541195795369	NO	-
4385	ZINC03867478	12725	0.5400540507933035	NO	-
4386	ZINC00508559	3063	0.5400510676993103	NO	-
4387	ZINC03297248	9299	0.5400475056154205	NO	-
4388	ZINC03030094	8793	0.5400314888435446	NO	-
4389	ZINC01101828	5273	0.5400231845588419	NO	-
4390	ZINC03055670	8823	0.5400110196372446	NO	-
4391	ZINC01815171	6434	0.540003213784943	NO	-
4392	ZINC03974956	13907	0.5399989781349466	NO	-
4393	ZINC03867600	12763	0.5399967925616213	NO	-
4394	ZINC03855146	12031	0.5399925686761555	NO	-
4395	ZINC00798765	4206	0.5399738296190795	NO	-
4396	ZINC02716259	7824	0.5399734219455012	NO	-
4397	ZINC03537302	10892	0.53997301777223	NO	-
4398	ZINC03852803	11691	0.5399679721270598	NO	-
4399	ZINC00390685	2254	0.5399593782891844	NO	-
4400	ZINC02884184	8534	0.5399459748736374	NO	-
4401	ZINC00180586	1117	0.5399395454957924	NO	-
4402	ZINC02319691	7042	0.5399325835363297	NO	-
4403	ZINC02319692	7043	0.5399234593647031	NO	-
4404	ZINC00211117	1277	0.5399232210737974	NO	-
4405	ZINC01495490	6157	0.5399122988035595	NO	-
4406	ZINC00348644	1984	0.539910874289013	NO	-
4407	ZINC00779362	4123	0.5399071049640143	NO	-
4408	ZINC00682915	3993	0.539906943624506	NO	-
4409	ZINC03891837	13295	0.5399006817324136	NO	-
4410	ZINC03132044	8901	0.5398855070279942	NO	-
4411	ZINC02750316	8038	0.5398807817538223	NO	-
4412	ZINC00904393	4553	0.5398795973929574	NO	-
4413	ZINC03347824	9460	0.539878328731611	NO	-
4414	ZINC03397208	9796	0.5398754862044901	NO	-
4415	ZINC03389092	9690	0.5398564862159003	NO	-
4416	ZINC03221524	9031	0.5398531915662002	NO	-
4417	ZINC01819807	6439	0.5398499065805089	NO	-
4418	ZINC01046646	5012	0.5398482479363459	NO	-
4419	ZINC03853087	11750	0.5398433326700232	NO	-
4420	ZINC04149007	14517	0.5398281505594595	NO	-
4421	ZINC03573530	11110	0.539806278575349	NO	-
4422	ZINC00638882	3860	0.5398010609873463	NO	-
4423	ZINC01101827	5271	0.5397895041672608	NO	-
4424	ZINC03524399	10819	0.5397815705317912	NO	-
4425	ZINC03613385	11326	0.5397780063254459	NO	-
4426	ZINC00085962	526	0.5397754303403661	NO	-
4427	ZINC00003614	18	0.53977322833949	NO	-
4428	ZINC03048780	8821	0.539764898277629	NO	-
4429	ZINC02749437	8029	0.5397519919227842	NO	-
4430	ZINC00973242	4708	0.5397342625978655	NO	-
4431	ZINC02761984	8092	0.5397215431926581	NO	-
4432	ZINC02303510	7011	0.5397154476106467	NO	-
4433	ZINC01938748	6596	0.5397109947083092	NO	-
4434	ZINC03968902	13669	0.5397085755751022	NO	-
4435	ZINC03403316	9854	0.5397082521879769	NO	-
4436	ZINC04413135	15053	0.5396960260818071	NO	-
4437	ZINC01938749	6597	0.5396954935197843	NO	-
4438	ZINC00246028	1524	0.5396863677698709	NO	-
4439	ZINC00848229	4412	0.5396349531088086	NO	-
4440	ZINC03970339	13779	0.5396097506242942	NO	-
4441	ZINC00244476	1515	0.5396073927413332	NO	-
4442	ZINC02088977	6796	0.5395987512030999	NO	-
4443	ZINC04490388	15416	0.5395820373451128	NO	-
4444	ZINC00549026	3326	0.5395773584123977	NO	-
4445	ZINC03314740	9346	0.5395473751052837	NO	-
4446	ZINC03406462	9871	0.5395431940430947	NO	-
4447	ZINC00084856	524	0.5395410311410049	NO	-
4448	ZINC01016048	4848	0.5395150051663394	NO	-
4449	ZINC04407873	15041	0.5395128594540755	NO	-
4450	ZINC00063765	370	0.5395087661209891	NO	-
4451	ZINC03968561	13631	0.5395015083843449	NO	-
4452	ZINC03523160	10808	0.5394935583361884	NO	-
4453	ZINC02317093	7037	0.5394892775390376	NO	-
4454	ZINC03523161	10809	0.5394826865050665	NO	-
4455	ZINC03891549	13263	0.5394779220310346	NO	-
4456	ZINC03535847	10884	0.5394654139119562	NO	-
4457	ZINC00682813	3992	0.5394613377569614	NO	-
4458	ZINC04433361	15080	0.5394609777400395	NO	-
4459	ZINC02455884	7263	0.5394592006089571	NO	-
4460	ZINC03399496	9821	0.5394588411343946	NO	-
4461	ZINC03519052	10782	0.5394583947376206	NO	-
4462	ZINC00273611	1713	0.5394477199685426	NO	-
4463	ZINC03535846	10882	0.5394312486522951	NO	-
4464	ZINC00881693	4500	0.5394287727500622	NO	-
4465	ZINC00470609	2849	0.5394276952163357	NO	-
4466	ZINC04032980	14352	0.539377633314595	NO	-
4467	ZINC03853565	11800	0.5393607754523179	NO	-
4468	ZINC03559237	10996	0.539357705078013	NO	-
4469	ZINC03559235	10995	0.5393558562195017	NO	-
4470	ZINC03445327	10093	0.5393458315816082	NO	-
4471	ZINC01927575	6553	0.5393455462141222	NO	-
4472	ZINC03445329	10094	0.5393451303530525	NO	-
4473	ZINC03850714	11563	0.5393360872085208	NO	-
4474	ZINC03973420	13878	0.5393175417251748	NO	-
4475	ZINC03282392	9249	0.5393163460724228	NO	-
4476	ZINC03853039	11734	0.5393150744320638	NO	-
4477	ZINC00201095	1234	0.5393098234979424	NO	-
4478	ZINC03469424	10298	0.5392874158459832	NO	-
4479	ZINC01187500	5530	0.5392659930824435	NO	-
4480	ZINC03858543	12296	0.5392647398906306	NO	-
4481	ZINC04470433	15360	0.5392647398906306	NO	-
4482	ZINC01100442	5268	0.5392585819160786	NO	-
4483	ZINC03511156	10701	0.5392550639851131	NO	-
4484	ZINC01932685	6559	0.5392465973009524	NO	-
4485	ZINC03969186	13689	0.5392341535880936	NO	-
4486	ZINC01972922	6674	0.5392131360006773	NO	-
4487	ZINC00174179	1094	0.539183402133696	NO	-
4488	ZINC03403315	9853	0.5391751222833252	NO	-
4489	ZINC03866928	12637	0.5391695767040103	NO	-
4490	ZINC01972921	6673	0.5391638589019782	NO	-
4491	ZINC03388526	9673	0.5391547302408722	NO	-
4492	ZINC00653432	3904	0.5391522260313456	NO	-
4493	ZINC01512397	6235	0.5391314567115669	NO	-
4494	ZINC03466393	10283	0.5391298241762793	NO	-
4495	ZINC01259075	5712	0.5390961123326369	NO	-
4496	ZINC02793831	8235	0.5390950705464973	NO	-
4497	ZINC02466487	7295	0.5390874774205687	NO	-
4498	ZINC00146650	992	0.5390516841057768	NO	-
4499	ZINC04422547	15067	0.5390432576804896	NO	-
4500	ZINC04438331	15086	0.5390099936798589	NO	-
4501	ZINC02436504	7218	0.5390092454008872	NO	-
4502	ZINC03850883	11572	0.5390059166435641	NO	-
4503	ZINC03851610	11628	0.5389951179880698	NO	-
4504	ZINC03319266	9360	0.5389933581486348	NO	-
4505	ZINC01425934	5981	0.5389525554931741	NO	-
4506	ZINC00211125	1278	0.5389396023461518	NO	-
4507	ZINC00682812	3991	0.5389385975001718	NO	-
4508	ZINC03908242	13432	0.538929870189421	NO	-
4509	ZINC04176715	14604	0.5389204963714189	NO	-
4510	ZINC03868831	13037	0.5389133313123248	NO	-
4511	ZINC04628263	15535	0.5389112852187736	NO	-
4512	ZINC00309349	1850	0.5388881144447584	NO	-
4513	ZINC01753757	6364	0.5388686355658776	NO	-
4514	ZINC00590373	3612	0.538859680064411	NO	-
4515	ZINC02480219	7315	0.5388583525028496	NO	-
4516	ZINC00930639	4590	0.5388561862322995	NO	-
4517	ZINC03974933	13902	0.5388446090619123	NO	-
4518	ZINC00063564	368	0.53883317663126	NO	-
4519	ZINC03374845	9552	0.538806663874669	NO	-
4520	ZINC04246369	14707	0.538806249767818	NO	-
4521	ZINC00807478	4243	0.5388036867278938	NO	-
4522	ZINC03986778	14082	0.5388035585363016	NO	-
4523	ZINC00487997	2965	0.5387714814026852	NO	-
4524	ZINC04479468	15375	0.5387710191549131	NO	-
4525	ZINC02757954	8075	0.538764864603023	NO	-
4526	ZINC00835940	4375	0.5387639132849572	NO	-
4527	ZINC03857368	12128	0.5387599212937566	NO	-
4528	ZINC03968710	13661	0.5387566854204221	NO	-
4529	ZINC03850890	11577	0.5387563738585623	NO	-
4530	ZINC02511290	7355	0.5387225897174218	NO	-
4531	ZINC03857536	12158	0.5387162400712946	NO	-
4532	ZINC01211189	5597	0.5387025153648748	NO	-
4533	ZINC03907058	13411	0.5386937955980031	NO	-
4534	ZINC00236999	1471	0.5386766441113869	NO	-
4535	ZINC02664345	7663	0.5386712346787458	NO	-
4536	ZINC00063633	369	0.5386643082604338	NO	-
4537	ZINC00945799	4642	0.5386603537229003	NO	-
4538	ZINC00779361	4122	0.5386438449491282	NO	-
4539	ZINC04485243	15393	0.5386340743612087	NO	-
4540	ZINC00612835	3697	0.5386248652769505	NO	-
4541	ZINC02749437	8030	0.5386235272878013	NO	-
4542	ZINC00548098	3323	0.5386229210340887	NO	-
4543	ZINC03516284	10762	0.5386218022475158	NO	-
4544	ZINC00491678	2974	0.5386170293564093	NO	-
4545	ZINC03853105	11751	0.5386005750783184	NO	-
4546	ZINC03857565	12166	0.5385953791343776	NO	-
4547	ZINC00156171	1040	0.5385895226634525	NO	-
4548	ZINC01192507	5548	0.5385700028184103	NO	-
4549	ZINC03912393	13469	0.5385681040949776	NO	-
4550	ZINC04485142	15389	0.5385543535481306	NO	-
4551	ZINC03977324	13954	0.5385476584017566	NO	-
4552	ZINC03963900	13575	0.5385323281299209	NO	-
4553	ZINC04248669	14720	0.5385291905709575	NO	-
4554	ZINC03858949	12347	0.5385269789616652	NO	-
4555	ZINC03862050	12479	0.5385266874005541	NO	-
4556	ZINC03968630	13650	0.5385209150347267	NO	-
4557	ZINC03908464	13439	0.538512779159233	NO	-
4558	ZINC00421620	2423	0.5385087845357475	NO	-
4559	ZINC03497795	10517	0.538506218556745	NO	-
4560	ZINC03497797	10518	0.5385014895804594	NO	-
4561	ZINC00411870	2332	0.5384984860667656	NO	-
4562	ZINC00954387	4667	0.5384966942174495	NO	-
4563	ZINC02239354	6954	0.5384944289253436	NO	-
4564	ZINC01308288	5785	0.5384911779079825	NO	-
4565	ZINC00505672	3026	0.5384833941752206	NO	-
4566	ZINC00360419	2079	0.5384494956483942	NO	-
4567	ZINC00399692	2276	0.5384463370835512	NO	-
4568	ZINC03890749	13222	0.5384463067067992	NO	-
4569	ZINC00309137	1848	0.5384364949763808	NO	-
4570	ZINC02389603	7138	0.538435295586211	NO	-
4571	ZINC00566700	3459	0.5384344652531492	NO	-
4572	ZINC03273564	9212	0.5384329166618705	NO	-
4573	ZINC00153814	1035	0.5384255943530281	NO	-
4574	ZINC01109811	5311	0.538423011513765	NO	-
4575	ZINC00081340	494	0.5384176252230874	NO	-
4576	ZINC01385701	5851	0.5383995809021411	NO	-
4577	ZINC03867711	12791	0.5383879191065202	NO	-
4578	ZINC00259492	1636	0.5383859752402276	NO	-
4579	ZINC00802914	4219	0.5383844309063025	NO	-
4580	ZINC03388822	9687	0.5383705439395381	NO	-
4581	ZINC03851608	11626	0.5383691565017837	NO	-
4582	ZINC00308565	1846	0.5383665811933736	NO	-
4583	ZINC01307918	5783	0.538365690450376	NO	-
4584	ZINC03852096	11659	0.5383646845547314	NO	-
4585	ZINC04465372	15202	0.5383646845547314	NO	-
4586	ZINC01681633	6328	0.5383300544141562	NO	-
4587	ZINC00418311	2397	0.5383226897797058	NO	-
4588	ZINC03424286	9980	0.5383142131709475	NO	-
4589	ZINC03858948	12346	0.5383033697765824	NO	-
4590	ZINC00086041	529	0.5383010388191245	NO	-
4591	ZINC01105801	5286	0.5382975359155564	NO	-
4592	ZINC01981189	6690	0.5382920626083272	NO	-
4593	ZINC01889910	6487	0.538289066140518	NO	-
4594	ZINC03907665	13419	0.5382831458877451	NO	-
4595	ZINC03867953	12893	0.5382792481606211	NO	-
4596	ZINC03912391	13468	0.5382790943908	NO	-
4597	ZINC02883443	8530	0.5382789089471743	NO	-
4598	ZINC01414087	5940	0.5382720910264521	NO	-
4599	ZINC01040284	4976	0.5382673458429862	NO	-
4600	ZINC00475150	2895	0.5382541326796995	NO	-
4601	ZINC01889913	6488	0.5382527208007825	NO	-
4602	ZINC03850057	11546	0.5382526851985749	NO	-
4603	ZINC01494140	6150	0.5382504338083107	NO	-
4604	ZINC02773229	8153	0.538237893078903	NO	-
4605	ZINC03869028	13042	0.5382258749940046	NO	-
4606	ZINC00081264	492	0.5382202188131202	NO	-
4607	ZINC01900076	6495	0.5382175829293323	NO	-
4608	ZINC03854714	11954	0.5382130052606774	NO	-
4609	ZINC00998688	4800	0.5382117943633552	NO	-
4610	ZINC03980367	14014	0.5381975658553754	NO	-
4611	ZINC04194616	14631	0.5381892705489957	NO	-
4612	ZINC03497422	10495	0.538165993202293	NO	-
4613	ZINC03497423	10496	0.538151256698292	NO	-
4614	ZINC03497721	10512	0.53815016711583	NO	-
4615	ZINC00460897	2773	0.5381404481417884	NO	-
4616	ZINC01981190	6691	0.5381285948952241	NO	-
4617	ZINC00092179	567	0.5381274249583521	NO	-
4618	ZINC00867777	4472	0.5381182047513896	NO	-
4619	ZINC02913843	8589	0.5381144040936898	NO	-
4620	ZINC03868898	13041	0.5381053252748503	NO	-
4621	ZINC00548098	3321	0.5380958480240331	NO	-
4622	ZINC00475151	2896	0.5380883747789333	NO	-
4623	ZINC00566698	3458	0.5380780824193394	NO	-
4624	ZINC00521605	3138	0.5380678805583541	NO	-
4625	ZINC00993634	4779	0.538062630318321	NO	-
4626	ZINC00993633	4778	0.5380597142432899	NO	-
4627	ZINC03497720	10511	0.5380518097891668	NO	-
4628	ZINC04032980	14353	0.5380451211604869	NO	-
4629	ZINC00558869	3409	0.5380312218252795	NO	-
4630	ZINC03857299	12119	0.5380251550086341	NO	-
4631	ZINC01060449	5102	0.5380186736751393	NO	-
4632	ZINC00104751	684	0.5380107200576671	NO	-
4633	ZINC03303320	9309	0.5380089297589788	NO	-
4634	ZINC03867816	12831	0.5380070425859684	NO	-
4635	ZINC03568070	11068	0.538005035637853	NO	-
4636	ZINC04246276	14701	0.5380035950280615	NO	-
4637	ZINC00223568	1361	0.5380019304550977	NO	-
4638	ZINC02718996	7946	0.5379847065276173	NO	-
4639	ZINC03427008	9994	0.5379719778965355	NO	-
4640	ZINC03862412	12493	0.5379628568341803	NO	-
4641	ZINC03373585	9546	0.537917061640638	NO	-
4642	ZINC00937464	4603	0.537916539809315	NO	-
4643	ZINC03858734	12314	0.5379000380223657	NO	-
4644	ZINC00832948	4362	0.5378932018814622	NO	-
4645	ZINC04088394	14420	0.5378911893938795	NO	-
4646	ZINC03984657	14069	0.5378900807917072	NO	-
4647	ZINC03287747	9268	0.5378839521855067	NO	-
4648	ZINC01434047	6031	0.537879600287595	NO	-
4649	ZINC02718995	7943	0.537877683904199	NO	-
4650	ZINC00945799	4643	0.5378554913925786	NO	-
4651	ZINC00222254	1335	0.5378449659836984	NO	-
4652	ZINC00831995	4356	0.5378410905433806	NO	-
4653	ZINC03867497	12729	0.5378251298966066	NO	-
4654	ZINC00222255	1336	0.5378216241445707	NO	-
4655	ZINC00197579	1214	0.5378207008831306	NO	-
4656	ZINC03476133	10379	0.5378193287234884	NO	-
4657	ZINC00350967	1999	0.5377808569026485	NO	-
4658	ZINC00269549	1700	0.5377689145958954	NO	-
4659	ZINC00383017	2191	0.5377614054860137	NO	-
4660	ZINC00222257	1338	0.5377594476414488	NO	-
4661	ZINC00422555	2436	0.5377556445398064	NO	-
4662	ZINC00222256	1337	0.5377416809247126	NO	-
4663	ZINC04407492	15035	0.5377192790420989	NO	-
4664	ZINC02616612	7451	0.5377175834102358	NO	-
4665	ZINC04435257	15083	0.5377106522414183	NO	-
4666	ZINC00419371	2398	0.5377061610187314	NO	-
4667	ZINC00954544	4671	0.5376993123620366	NO	-
4668	ZINC03560848	11010	0.537697706687085	NO	-
4669	ZINC03857707	12182	0.5376928707048806	NO	-
4670	ZINC00504515	3022	0.5376837982982757	NO	-
4671	ZINC02913845	8590	0.5376806673252712	NO	-
4672	ZINC00847302	4409	0.5376777675174753	NO	-
4673	ZINC03850863	11570	0.537669583250325	NO	-
4674	ZINC04248682	14721	0.5376512127609773	NO	-
4675	ZINC02716042	7822	0.537650676098701	NO	-
4676	ZINC00471302	2861	0.5376475508584871	NO	-
4677	ZINC03907619	13416	0.537625551959697	NO	-
4678	ZINC02212578	6905	0.5376252097881885	NO	-
4679	ZINC00144979	977	0.5376249763171339	NO	-
4680	ZINC00223573	1362	0.5376237386588342	NO	-
4681	ZINC02616613	7452	0.5376064888324905	NO	-
4682	ZINC03867946	12889	0.5376052094800129	NO	-
4683	ZINC02860584	8442	0.5376047845048861	NO	-
4684	ZINC02208996	6894	0.5375848410732803	NO	-
4685	ZINC02209000	6895	0.5375731495655015	NO	-
4686	ZINC01108643	5303	0.5375710741181738	NO	-
4687	ZINC04406327	15024	0.5375692007141621	NO	-
4688	ZINC01434046	6030	0.5375672710780051	NO	-
4689	ZINC00555838	3382	0.5375619707083286	NO	-
4690	ZINC00246035	1525	0.5375462035066627	NO	-
4691	ZINC02329765	7061	0.5375264494861376	NO	-
4692	ZINC01580166	6284	0.5375223816563602	NO	-
4693	ZINC03857152	12091	0.5375117561842744	NO	-
4694	ZINC03858584	12298	0.5375010880694808	NO	-
4695	ZINC03857865	12200	0.5374874423009259	NO	-
4696	ZINC01981794	6717	0.5374795675222744	NO	-
4697	ZINC00389219	2229	0.5374767726275782	NO	-
4698	ZINC03974940	13903	0.5374763512590217	NO	-
4699	ZINC03868584	13015	0.5374757019730118	NO	-
4700	ZINC00491664	2973	0.5374680823886993	NO	-
4701	ZINC01338100	5808	0.537445717863373	NO	-
4702	ZINC03388872	9688	0.53744029938026	NO	-
4703	ZINC02449554	7242	0.5374396147634225	NO	-
4704	ZINC04135668	14505	0.5374340353603774	NO	-
4705	ZINC00912377	4566	0.5374299980701468	NO	-
4706	ZINC03440077	10079	0.5374231921603527	NO	-
4707	ZINC02802603	8321	0.5374134715241273	NO	-
4708	ZINC03240279	9111	0.5373821209741436	NO	-
4709	ZINC02802440	8318	0.5373780754125276	NO	-
4710	ZINC03858583	12297	0.5373752908768588	NO	-
4711	ZINC03525022	10820	0.5373680636867652	NO	-
4712	ZINC03859068	12365	0.5373665641880814	NO	-
4713	ZINC02444134	7233	0.537355633877016	NO	-
4714	ZINC00148962	1006	0.5373430344777635	NO	-
4715	ZINC00072066	427	0.537342540431464	NO	-
4716	ZINC03867571	12759	0.5373353003605933	NO	-
4717	ZINC02726656	7962	0.5373123146128539	NO	-
4718	ZINC04157892	14531	0.5373073596776173	NO	-
4719	ZINC00954545	4672	0.5372926111857477	NO	-
4720	ZINC00929246	4585	0.5372426411110786	NO	-
4721	ZINC00867777	4473	0.53721598878974	NO	-
4722	ZINC04332097	14899	0.5371794770369435	NO	-
4723	ZINC03867805	12825	0.5371599491621728	NO	-
4724	ZINC04465751	15235	0.5371599491621728	NO	-
4725	ZINC03912390	13467	0.5371507352997866	NO	-
4726	ZINC04464524	15157	0.5371507352997866	NO	-
4727	ZINC03854497	11917	0.537146670281827	NO	-
4728	ZINC00621474	3794	0.5371429250838335	NO	-
4729	ZINC03857436	12136	0.5371394561753245	NO	-
4730	ZINC03428166	9997	0.537124886760399	NO	-
4731	ZINC04265927	14757	0.5370863299063071	NO	-
4732	ZINC03424768	9982	0.537085952321722	NO	-
4733	ZINC03869029	13043	0.5370816331406753	NO	-
4734	ZINC03867821	12837	0.5370668069311935	NO	-
4735	ZINC03496167	10483	0.5370534102438339	NO	-
4736	ZINC00411848	2328	0.5370439081564494	NO	-
4737	ZINC03387529	9652	0.5370306710635441	NO	-
4738	ZINC04317186	14856	0.5370253923342353	NO	-
4739	ZINC00307533	1839	0.5370065404356537	NO	-
4740	ZINC00389222	2232	0.5370014860917656	NO	-
4741	ZINC04000974	14272	0.5369869832727443	NO	-
4742	ZINC01468988	6099	0.5369789551667318	NO	-
4743	ZINC00010052	42	0.5369724574008535	NO	-
4744	ZINC03497792	10515	0.5369382125619275	NO	-
4745	ZINC00291496	1774	0.5369324431790251	NO	-
4746	ZINC03497794	10516	0.5369243549507104	NO	-
4747	ZINC00855479	4434	0.5369213901479071	NO	-
4748	ZINC01644809	6312	0.5369191703669922	NO	-
4749	ZINC01981576	6704	0.5369191248242605	NO	-
4750	ZINC01981577	6705	0.5369135547512652	NO	-
4751	ZINC00538303	3270	0.5369101730981698	NO	-
4752	ZINC04108686	14453	0.5369050086413806	NO	-
4753	ZINC03857866	12201	0.5368892475252462	NO	-
4754	ZINC00555385	3380	0.5368823331429328	NO	-
4755	ZINC00072062	425	0.5368820612235315	NO	-
4756	ZINC01387612	5864	0.5368760390484132	NO	-
4757	ZINC00007825	27	0.5368715258258367	NO	-
4758	ZINC03466028	10278	0.5368709345686177	NO	-
4759	ZINC03466024	10277	0.5368678735569122	NO	-
4760	ZINC04201836	14640	0.5368625840430575	NO	-
4761	ZINC01468987	6097	0.5368513837235556	NO	-
4762	ZINC02732926	7975	0.5368488229832139	NO	-
4763	ZINC03867830	12852	0.5368354773452477	NO	-
4764	ZINC01428184	5996	0.5368352871723314	NO	-
4765	ZINC03849872	11542	0.5368308321632048	NO	-
4766	ZINC02877419	8504	0.5368187552181312	NO	-
4767	ZINC00794862	4182	0.5368135812682948	NO	-
4768	ZINC01981579	6707	0.5368049051121101	NO	-
4769	ZINC01250607	5702	0.5367917554235363	NO	-
4770	ZINC03854795	11962	0.5367881876636135	NO	-
4771	ZINC00423711	2469	0.5367848704641934	NO	-
4772	ZINC02211181	6904	0.536776045560341	NO	-
4773	ZINC03971870	13834	0.5367644494567235	NO	-
4774	ZINC03477068	10389	0.5367460029021268	NO	-
4775	ZINC00332104	1933	0.5367446789714924	NO	-
4776	ZINC04107392	14446	0.5367226712879138	NO	-
4777	ZINC04000971	14271	0.5367224411844533	NO	-
4778	ZINC01468988	6098	0.5367126121567285	NO	-
4779	ZINC03553326	10963	0.5366983471621464	NO	-
4780	ZINC03971869	13833	0.5366952776341896	NO	-
4781	ZINC00399718	2278	0.536687929065111	NO	-
4782	ZINC03852657	11667	0.5366849908724052	NO	-
4783	ZINC03269235	9202	0.5366845554972246	NO	-
4784	ZINC01301851	5775	0.5366731721025061	NO	-
4785	ZINC03909978	13451	0.5366687440305719	NO	-
4786	ZINC02686565	7696	0.5366579983173821	NO	-
4787	ZINC00259077	1630	0.5366574586885842	NO	-
4788	ZINC00471424	2866	0.5366397926243976	NO	-
4789	ZINC00265123	1688	0.5366341220036198	NO	-
4790	ZINC03859678	12423	0.5366256512838309	NO	-
4791	ZINC00794862	4180	0.5366187025300515	NO	-
4792	ZINC00471425	2867	0.5366097795575983	NO	-
4793	ZINC04201842	14641	0.5366095978417073	NO	-
4794	ZINC03519133	10791	0.5365958953725648	NO	-
4795	ZINC01363169	5831	0.5365914519938405	NO	-
4796	ZINC01202970	5563	0.5365879070382682	NO	-
4797	ZINC03519134	10793	0.5365776823681222	NO	-
4798	ZINC03506973	10602	0.5365640484625527	NO	-
4799	ZINC03610069	11291	0.536545622530257	NO	-
4800	ZINC03848721	11505	0.5365330323114983	NO	-
4801	ZINC03848723	11506	0.536529454703279	NO	-
4802	ZINC01090856	5230	0.5365238233255565	NO	-
4803	ZINC01406024	5927	0.5365230824209216	NO	-
4804	ZINC00535867	3237	0.5365192924958299	NO	-
4805	ZINC02317582	7039	0.5365105082471455	NO	-
4806	ZINC03867442	12712	0.5365070344251506	NO	-
4807	ZINC02747265	8019	0.536505397058283	NO	-
4808	ZINC00375364	2150	0.5365029577204284	NO	-
4809	ZINC00613399	3710	0.5364979152761024	NO	-
4810	ZINC00265122	1687	0.536495715671531	NO	-
4811	ZINC03247932	9143	0.5364917027543502	NO	-
4812	ZINC04225001	14662	0.5364909124135568	NO	-
4813	ZINC01079988	5204	0.5364675520666836	NO	-
4814	ZINC02769282	8138	0.5364646950462001	NO	-
4815	ZINC01889903	6485	0.5364473300900787	NO	-
4816	ZINC00485160	2943	0.5364446728214447	NO	-
4817	ZINC01202971	5564	0.5364316388923304	NO	-
4818	ZINC03857212	12108	0.5364296549310283	NO	-
4819	ZINC03121868	8896	0.5364295293343491	NO	-
4820	ZINC00416869	2380	0.5364253325058888	NO	-
4821	ZINC03988832	14115	0.5364198165326716	NO	-
4822	ZINC00500813	3000	0.5364075093994735	NO	-
4823	ZINC00577578	3527	0.5364030376349277	NO	-
4824	ZINC00389217	2227	0.5363997123480716	NO	-
4825	ZINC02449554	7241	0.5363936659969393	NO	-
4826	ZINC00533455	3225	0.536391940611724	NO	-
4827	ZINC03249679	9146	0.5363882582639425	NO	-
4828	ZINC02914589	8599	0.5363867819028343	NO	-
4829	ZINC01889906	6486	0.5363845212924356	NO	-
4830	ZINC01190152	5540	0.5363838093784522	NO	-
4831	ZINC02755736	8064	0.5363784756051104	NO	-
4832	ZINC03857298	12118	0.5363770509877117	NO	-
4833	ZINC00601820	336	0.5363761385737229	YES	31
4834	ZINC01030100	4909	0.5363575679396397	NO	-
4835	ZINC04033642	14358	0.5363504515251136	NO	-
4836	ZINC03867734	12798	0.5363497006364965	NO	-
4837	ZINC02914587	8598	0.5363328200830108	NO	-
4838	ZINC03867842	12864	0.5363287038430572	NO	-
4839	ZINC00266048	1690	0.5363170808091142	NO	-
4840	ZINC00592153	3617	0.5363163941546638	NO	-
4841	ZINC02478301	7310	0.5363162617081088	NO	-
4842	ZINC01110607	5314	0.5363148118887677	NO	-
4843	ZINC00362919	2098	0.5363107252905336	NO	-
4844	ZINC00116274	757	0.5363065809279829	NO	-
4845	ZINC01053588	5046	0.536299884416538	NO	-
4846	ZINC00150851	1021	0.5362751092011229	NO	-
4847	ZINC00150850	1020	0.5362735241911409	NO	-
4848	ZINC03891887	13303	0.5362691225052487	NO	-
4849	ZINC04628163	15533	0.536257452095503	NO	-
4850	ZINC03907705	13421	0.5362529087793813	NO	-
4851	ZINC01017039	4852	0.5362430557315483	NO	-
4852	ZINC00630049	3833	0.5362358369298826	NO	-
4853	ZINC01001372	4813	0.5362262126696492	NO	-
4854	ZINC02797917	8287	0.5362190330401264	NO	-
4855	ZINC00447991	2692	0.5361941610101522	NO	-
4856	ZINC01658111	6319	0.536190833857657	NO	-
4857	ZINC04330395	14895	0.5361853047176256	NO	-
4858	ZINC00186259	1157	0.5361847034614561	NO	-
4859	ZINC01981578	6706	0.5361825810467382	NO	-
4860	ZINC01428186	5997	0.5361753443122632	NO	-
4861	ZINC03513383	10739	0.5361720788316601	NO	-
4862	ZINC00243854	1504	0.536161460729474	NO	-
4863	ZINC03513381	10738	0.536157948032047	NO	-
4864	ZINC03817138	11460	0.5361558594496297	NO	-
4865	ZINC00419377	2400	0.5361517547666004	NO	-
4866	ZINC03393671	9744	0.5361380498408231	NO	-
4867	ZINC03868473	13000	0.5361298687681525	NO	-
4868	ZINC01084867	5213	0.5361204939919294	NO	-
4869	ZINC03612353	11317	0.536111328982485	NO	-
4870	ZINC02088785	6794	0.536100498596847	NO	-
4871	ZINC02435305	7216	0.5360976046857138	NO	-
4872	ZINC01053591	5047	0.5360845563986422	NO	-
4873	ZINC03550393	10949	0.5360799486977676	NO	-
4874	ZINC00483439	2939	0.536067008941884	NO	-
4875	ZINC00608717	3638	0.5360645895454359	NO	-
4876	ZINC03815368	222	0.5360591115635897	YES	7
4877	ZINC03858025	12213	0.5360489052196706	NO	-
4878	ZINC03968941	13674	0.5360246742635805	NO	-
4879	ZINC03350628	9475	0.5360232120317203	NO	-
4880	ZINC01769388	6373	0.5360215845238452	NO	-
4881	ZINC03899381	13377	0.5360100534200275	NO	-
4882	ZINC00097983	648	0.5360063160583654	NO	-
4883	ZINC02793422	8231	0.5360024116860367	NO	-
4884	ZINC03866969	12642	0.5359939862063853	NO	-
4885	ZINC02133509	6823	0.5359900991018264	NO	-
4886	ZINC04457688	15121	0.5359817781806633	NO	-
4887	ZINC00348642	1983	0.53598154721973	NO	-
4888	ZINC02793421	8230	0.5359774094028076	NO	-
4889	ZINC00536029	3248	0.5359493004915251	NO	-
4890	ZINC04001115	14279	0.5359427086743587	NO	-
4891	ZINC03353195	9486	0.5359332756475439	NO	-
4892	ZINC03852657	11668	0.5359171301701695	NO	-
4893	ZINC02181820	6854	0.5359121848932946	NO	-
4894	ZINC03340903	9438	0.5358942079091603	NO	-
4895	ZINC00294004	1780	0.5358868523864039	NO	-
4896	ZINC00942631	4622	0.5358729250366321	NO	-
4897	ZINC04032871	14348	0.5358705894428623	NO	-
4898	ZINC03391501	9716	0.5358624061390601	NO	-
4899	ZINC04406453	15031	0.5358558363973153	NO	-
4900	ZINC00380967	2177	0.5358297375667554	NO	-
4901	ZINC03499983	10541	0.5358273492157066	NO	-
4902	ZINC03513121	10737	0.5358254564214393	NO	-
4903	ZINC03513119	10736	0.5358250332841388	NO	-
4904	ZINC01777541	6385	0.5358062136701038	NO	-
4905	ZINC00234757	1456	0.5357924314684938	NO	-
4906	ZINC03858533	12293	0.5357796144568416	NO	-
4907	ZINC04470430	15358	0.5357796144568416	NO	-
4908	ZINC04281859	14808	0.5357793172467019	NO	-
4909	ZINC02466495	7297	0.535778105950022	NO	-
4910	ZINC00059084	317	0.5357640087365567	NO	-
4911	ZINC00389220	2230	0.5357606579506254	NO	-
4912	ZINC01771270	6377	0.5357518176285891	NO	-
4913	ZINC00569308	3477	0.535746308511664	NO	-
4914	ZINC02927601	8645	0.535741223452454	NO	-
4915	ZINC00779367	4124	0.5357243122107025	NO	-
4916	ZINC00652633	3900	0.5357163841516892	NO	-
4917	ZINC01104173	5279	0.5357001290348541	NO	-
4918	ZINC04051059	14370	0.5356940047414603	NO	-
4919	ZINC03559363	10998	0.5356933042128855	NO	-
4920	ZINC00945181	4638	0.5356905176603399	NO	-
4921	ZINC03371580	9542	0.5356844020298381	NO	-
4922	ZINC01269532	5726	0.5356806164449034	NO	-
4923	ZINC04001273	14288	0.535675863454971	NO	-
4924	ZINC00791091	4169	0.5356736908781955	NO	-
4925	ZINC00321795	1916	0.5356546959471278	NO	-
4926	ZINC02194383	6869	0.5356545080223489	NO	-
4927	ZINC00590373	3613	0.5356159610076862	NO	-
4928	ZINC04346487	14927	0.5355992277565541	NO	-
4929	ZINC02081150	6787	0.5355974649687814	NO	-
4930	ZINC00172918	1087	0.5355822824678417	NO	-
4931	ZINC03850447	11551	0.535574901453516	NO	-
4932	ZINC02846824	8401	0.5355583981505018	NO	-
4933	ZINC00433457	2593	0.5355526808388749	NO	-
4934	ZINC01025690	4894	0.5355363222241573	NO	-
4935	ZINC03971256	13801	0.5355328332195565	NO	-
4936	ZINC00838734	335	0.5355318380180315	YES	31
4937	ZINC03419796	9941	0.5355269505961483	NO	-
4938	ZINC03419798	9942	0.5355175432365151	NO	-
4939	ZINC02879701	8514	0.5355099928019664	NO	-
4940	ZINC04391966	15011	0.5355027792263485	NO	-
4941	ZINC01145280	5435	0.5355001796798865	NO	-
4942	ZINC00433458	2594	0.5354993101374352	NO	-
4943	ZINC03264891	9187	0.5354822421903829	NO	-
4944	ZINC00447957	2687	0.5354774889929187	NO	-
4945	ZINC01190152	5541	0.5354675997543527	NO	-
4946	ZINC01627683	6299	0.5354656239326416	NO	-
4947	ZINC03321170	9366	0.5354635830417303	NO	-
4948	ZINC03969471	13717	0.5354569819510309	NO	-
4949	ZINC01058050	5078	0.5354438774295409	NO	-
4950	ZINC03852952	11712	0.5354424971466419	NO	-
4951	ZINC00312199	1866	0.5354346395811043	NO	-
4952	ZINC02623142	7479	0.5354296810314337	NO	-
4953	ZINC01960654	6651	0.5354288264382254	NO	-
4954	ZINC04511496	15470	0.5354285915883058	NO	-
4955	ZINC03909982	13452	0.5354247713582404	NO	-
4956	ZINC04042539	14369	0.5354182969627073	NO	-
4957	ZINC00134349	889	0.535412030722388	NO	-
4958	ZINC02927614	8646	0.5354064572857092	NO	-
4959	ZINC01332417	5804	0.5353834722254599	NO	-
4960	ZINC03575002	11122	0.5353779329045971	NO	-
4961	ZINC03569951	11076	0.5353418453420258	NO	-
4962	ZINC03570719	11082	0.5353286381013496	NO	-
4963	ZINC03321169	9365	0.5353134211061913	NO	-
4964	ZINC04121349	14478	0.5353115957772382	NO	-
4965	ZINC04033640	14356	0.5353035758288707	NO	-
4966	ZINC00783395	4145	0.5353014005060863	NO	-
4967	ZINC03301928	9306	0.5352980219221948	NO	-
4968	ZINC01437675	6039	0.5352947185086924	NO	-
4969	ZINC01833790	6450	0.5352887194014385	NO	-
4970	ZINC00128033	839	0.5352882830041157	NO	-
4971	ZINC04462880	15136	0.5352801041157628	NO	-
4972	ZINC03007467	8775	0.5352728274798287	NO	-
4973	ZINC03968465	13618	0.5352723084740677	NO	-
4974	ZINC00032565	139	0.5352712566677416	NO	-
4975	ZINC03868102	12940	0.5352621804681293	NO	-
4976	ZINC04001272	14287	0.5352590122415478	NO	-
4977	ZINC03849485	11526	0.5352550061581204	NO	-
4978	ZINC02957721	8703	0.5352537174278582	NO	-
4979	ZINC00638839	3857	0.5352485099782428	NO	-
4980	ZINC00758773	4089	0.5352405822923518	NO	-
4981	ZINC00163583	1059	0.5352361431133317	NO	-
4982	ZINC03854049	11868	0.5352245456767049	NO	-
4983	ZINC04332154	14900	0.5352233961140642	NO	-
4984	ZINC00342903	1963	0.5352005235225514	NO	-
4985	ZINC01055351	5065	0.5351858026484645	NO	-
4986	ZINC00255144	1606	0.5351700288330222	NO	-
4987	ZINC03537319	10893	0.5351646407806239	NO	-
4988	ZINC00536028	3246	0.5351582815177084	NO	-
4989	ZINC00610651	3659	0.5351554659719603	NO	-
4990	ZINC00976348	4719	0.5351522279957694	NO	-
4991	ZINC00881693	4501	0.5351485444797779	NO	-
4992	ZINC03318574	9357	0.5351327897719957	NO	-
4993	ZINC03610049	11290	0.5351309298711012	NO	-
4994	ZINC03503787	10557	0.5351281036148636	NO	-
4995	ZINC03891077	13250	0.5351259043426092	NO	-
4996	ZINC01515599	6244	0.5351181386677183	NO	-
4997	ZINC03610013	11287	0.5351117967033908	NO	-
4998	ZINC00031488	132	0.535109657009418	NO	-
4999	ZINC00054215	274	0.5350905756989603	NO	-
5000	ZINC01042432	4992	0.5350890428592951	NO	-
5001	ZINC02927593	8644	0.5350864252500499	NO	-
5002	ZINC00906583	4561	0.5350816258508778	NO	-
5003	ZINC00811267	4259	0.5350804024533724	NO	-
5004	ZINC03851902	11644	0.5350739009927962	NO	-
5005	ZINC04078375	14402	0.5350658403448074	NO	-
5006	ZINC03858448	12275	0.5350599421720331	NO	-
5007	ZINC04348949	14944	0.5350432518553961	NO	-
5008	ZINC00077670	467	0.5350383852571596	NO	-
5009	ZINC04345117	14926	0.5350367075555965	NO	-
5010	ZINC01938901	6599	0.5350226268149645	NO	-
5011	ZINC01938441	6594	0.5350162143662361	NO	-
5012	ZINC03968498	13620	0.5350119648015066	NO	-
5013	ZINC01938902	6600	0.5350086330843833	NO	-
5014	ZINC03857607	12174	0.5350048201253446	NO	-
5015	ZINC03517648	10775	0.53499991995849	NO	-
5016	ZINC03857211	12107	0.5349946242243848	NO	-
5017	ZINC00084856	525	0.5349865715199867	NO	-
5018	ZINC00674977	3968	0.5349842323674903	NO	-
5019	ZINC03968642	13653	0.5349810251759234	NO	-
5020	ZINC01938440	6593	0.5349808231974282	NO	-
5021	ZINC04292636	14821	0.534977608450981	NO	-
5022	ZINC00421555	2417	0.534963126052824	NO	-
5023	ZINC00944310	4635	0.5349556459617177	NO	-
5024	ZINC01269217	5725	0.5349358646306087	NO	-
5025	ZINC00104791	686	0.5349202248093083	NO	-
5026	ZINC03234073	9084	0.5349158502856977	NO	-
5027	ZINC00528218	3180	0.5349108205483537	NO	-
5028	ZINC00811267	4257	0.5349067523238449	NO	-
5029	ZINC03397105	9787	0.5348933962050746	NO	-
5030	ZINC00472382	2874	0.5348678033776753	NO	-
5031	ZINC02951683	8690	0.5348534245875215	NO	-
5032	ZINC02194385	6870	0.5348509962627526	NO	-
5033	ZINC00070733	411	0.5348382317838946	NO	-
5034	ZINC01257952	5711	0.5348367986693591	NO	-
5035	ZINC00425239	2507	0.5348352236948726	NO	-
5036	ZINC00309918	1858	0.5348338626445992	NO	-
5037	ZINC02769322	8140	0.5347694519356891	NO	-
5038	ZINC02846182	8396	0.5347537981221605	NO	-
5039	ZINC03105571	8882	0.5347513299154343	NO	-
5040	ZINC03388798	9685	0.5347373682098747	NO	-
5041	ZINC00412304	2335	0.5347224556240615	NO	-
5042	ZINC04193565	14627	0.5347158236960026	NO	-
5043	ZINC01504890	6210	0.5347009962261984	NO	-
5044	ZINC00616046	3736	0.5347008910315594	NO	-
5045	ZINC00980626	4731	0.5346965452911692	NO	-
5046	ZINC02881661	8525	0.5346936923074299	NO	-
5047	ZINC00616047	3737	0.5346840143265524	NO	-
5048	ZINC03599098	11226	0.534681870264945	NO	-
5049	ZINC00389238	2241	0.5346816040557154	NO	-
5050	ZINC00239343	1490	0.5346641179474878	NO	-
5051	ZINC03863066	12536	0.5346347043719946	NO	-
5052	ZINC04406453	15032	0.5346218319655951	NO	-
5053	ZINC01581923	6287	0.534621178300359	NO	-
5054	ZINC03867501	12734	0.5346026831575336	NO	-
5055	ZINC00120551	779	0.5346014021267993	NO	-
5056	ZINC03497686	10510	0.534597025000797	NO	-
5057	ZINC01981188	6689	0.5345937609450593	NO	-
5058	ZINC03891920	13309	0.5345904657283288	NO	-
5059	ZINC04469871	15320	0.5345904657283288	NO	-
5060	ZINC01387013	5858	0.5345745007495155	NO	-
5061	ZINC02183132	6860	0.5345621189856544	NO	-
5062	ZINC02718813	7872	0.5345306121996468	NO	-
5063	ZINC03066027	8835	0.5345265266366659	NO	-
5064	ZINC04317471	14865	0.5345253127679672	NO	-
5065	ZINC03497685	10509	0.5345240503924158	NO	-
5066	ZINC03216390	9006	0.5345183726117679	NO	-
5067	ZINC00577578	3528	0.5345150008637174	NO	-
5068	ZINC00847897	4410	0.5345023096290663	NO	-
5069	ZINC01210991	5596	0.5345023090811114	NO	-
5070	ZINC03863695	12570	0.5344968359105521	NO	-
5071	ZINC00350556	1996	0.5344958277021902	NO	-
5072	ZINC01675228	6326	0.5344758196566154	NO	-
5073	ZINC00583435	3579	0.5344711394460068	NO	-
5074	ZINC03857201	12104	0.534470882060197	NO	-
5075	ZINC03867637	12772	0.5344644724299927	NO	-
5076	ZINC02692816	7729	0.5344523046289655	NO	-
5077	ZINC03532536	10869	0.5344491213560817	NO	-
5078	ZINC03987654	14093	0.5344391818032069	NO	-
5079	ZINC03507795	10645	0.5344347846268137	NO	-
5080	ZINC00131027	857	0.534431794516849	NO	-
5081	ZINC02759623	8079	0.5344170572116111	NO	-
5082	ZINC00638848	3859	0.5344162240658914	NO	-
5083	ZINC03437042	10062	0.5344133337678661	NO	-
5084	ZINC04004958	14318	0.5344099462253047	NO	-
5085	ZINC00374917	2146	0.5344015060895625	NO	-
5086	ZINC03857577	12168	0.5343955049361374	NO	-
5087	ZINC03857559	12165	0.5343946749390355	NO	-
5088	ZINC02692804	7727	0.5343932062932446	NO	-
5089	ZINC02718979	7912	0.5343838219067968	NO	-
5090	ZINC02713334	7810	0.5343671168312244	NO	-
5091	ZINC03608719	11282	0.5343591518398241	NO	-
5092	ZINC03858952	12350	0.5343520509094238	NO	-
5093	ZINC02087276	6791	0.5343372129388202	NO	-
5094	ZINC00127318	834	0.5343340584965427	NO	-
5095	ZINC00954387	4670	0.5343234528770292	NO	-
5096	ZINC01977379	6677	0.5343187567019103	NO	-
5097	ZINC00239341	1489	0.5343183917900858	NO	-
5098	ZINC00583434	3578	0.5343165797900987	NO	-
5099	ZINC01977380	6678	0.5343119275947249	NO	-
5100	ZINC00331100	1931	0.5343028550641268	NO	-
5101	ZINC01981187	6688	0.5343016457038723	NO	-
5102	ZINC01977377	6675	0.5342877855559054	NO	-
5103	ZINC01977378	6676	0.5342793759292725	NO	-
5104	ZINC00416418	2372	0.5342776454442728	NO	-
5105	ZINC01801459	6413	0.5342408230433509	NO	-
5106	ZINC02492831	7333	0.534236653162604	NO	-
5107	ZINC03499985	10542	0.5342263416386919	NO	-
5108	ZINC03820814	11482	0.5342182757449324	NO	-
5109	ZINC00097940	646	0.5342121416144674	NO	-
5110	ZINC00473854	2887	0.5342114135179122	NO	-
5111	ZINC00206451	1259	0.5342067011749465	NO	-
5112	ZINC00616701	3743	0.5342058916116917	NO	-
5113	ZINC04371999	14990	0.534201941626943	NO	-
5114	ZINC00405821	2289	0.5341982292785027	NO	-
5115	ZINC00278886	1722	0.5341769167526745	NO	-
5116	ZINC03867644	12779	0.5341743356736894	NO	-
5117	ZINC03868119	12949	0.5341736695206871	NO	-
5118	ZINC00550213	3341	0.5341734799294694	NO	-
5119	ZINC03858517	12290	0.5341582648072049	NO	-
5120	ZINC00223426	1359	0.5341410390978811	NO	-
5121	ZINC04622551	15512	0.5341293811102966	NO	-
5122	ZINC03570730	11083	0.534128239362371	NO	-
5123	ZINC03406567	9872	0.534124589353153	NO	-
5124	ZINC00471369	2865	0.5341155309844382	NO	-
5125	ZINC03176773	8954	0.5340876526653817	NO	-
5126	ZINC03572274	11094	0.5340852419309843	NO	-
5127	ZINC00510104	3079	0.5340729148101607	NO	-
5128	ZINC01771913	6381	0.5340659976211172	NO	-
5129	ZINC03132969	8902	0.5340659177888732	NO	-
5130	ZINC02868876	8465	0.5340610573042646	NO	-
5131	ZINC03868103	12941	0.5340540372370585	NO	-
5132	ZINC04342173	14921	0.5340528531352623	NO	-
5133	ZINC00350666	1997	0.5340506931802718	NO	-
5134	ZINC04317474	14867	0.5340506140221158	NO	-
5135	ZINC03785391	11441	0.5340397920162234	NO	-
5136	ZINC00016300	58	0.534031612983092	NO	-
5137	ZINC02718963	7898	0.5340281721790487	NO	-
5138	ZINC03405056	9862	0.5340271142607095	NO	-
5139	ZINC00321931	1921	0.5340251016353696	NO	-
5140	ZINC00309916	1856	0.5340242882617612	NO	-
5141	ZINC04433619	15081	0.5340228874695063	NO	-
5142	ZINC03891400	13257	0.5340179310131535	NO	-
5143	ZINC03436561	10045	0.5340093508300869	NO	-
5144	ZINC00472382	2876	0.5339907763731097	NO	-
5145	ZINC00362663	2096	0.5339802875459424	NO	-
5146	ZINC03507797	10646	0.5339794475748353	NO	-
5147	ZINC00252149	1577	0.533975405146149	NO	-
5148	ZINC00134344	888	0.5339750843374566	NO	-
5149	ZINC03857720	12187	0.5339698342468976	NO	-
5150	ZINC00811262	4255	0.5339597790070992	NO	-
5151	ZINC03855078	12001	0.53394994022677	NO	-
5152	ZINC03867615	12768	0.5339477835039211	NO	-
5153	ZINC04457575	15118	0.5339375782035203	NO	-
5154	ZINC04135084	14502	0.533934736480914	NO	-
5155	ZINC00532330	3217	0.5339166271599923	NO	-
5156	ZINC03500744	10552	0.5339077540271837	NO	-
5157	ZINC00826827	4347	0.5339073115681757	NO	-
5158	ZINC00072492	431	0.5339048617269985	NO	-
5159	ZINC03815299	343	0.5339037921437595	YES	31
5160	ZINC00252148	1576	0.5339018013114365	NO	-
5161	ZINC00550004	3336	0.5338995458073144	NO	-
5162	ZINC00793809	4173	0.5338972137744777	NO	-
5163	ZINC00189769	1179	0.5338920905245493	NO	-
5164	ZINC01406020	5926	0.5338876996797319	NO	-
5165	ZINC00422739	2439	0.5338868932533292	NO	-
5166	ZINC00449445	2697	0.5338449987200258	NO	-
5167	ZINC00781503	4138	0.533843748646266	NO	-
5168	ZINC03912340	13464	0.533824893982405	NO	-
5169	ZINC03863067	12537	0.5338175849649113	NO	-
5170	ZINC04275777	14790	0.5338028472273768	NO	-
5171	ZINC04426811	15071	0.5337830250073993	NO	-
5172	ZINC03818696	11469	0.5337746546073331	NO	-
5173	ZINC01936579	6585	0.533767990545132	NO	-
5174	ZINC03436872	10056	0.5337592373586947	NO	-
5175	ZINC03890610	13211	0.53375203421245	NO	-
5176	ZINC03401021	9842	0.5337416391374543	NO	-
5177	ZINC03867643	12778	0.5337252478797576	NO	-
5178	ZINC04465686	15226	0.5337252478797576	NO	-
5179	ZINC00887338	4515	0.5337159245082737	NO	-
5180	ZINC00797152	4194	0.5337048565692364	NO	-
5181	ZINC01031768	4915	0.5336996904963314	NO	-
5182	ZINC02792738	8226	0.5336986851683794	NO	-
5183	ZINC03867641	12776	0.5336761749496911	NO	-
5184	ZINC02802584	8320	0.5336701514460976	NO	-
5185	ZINC01480004	6125	0.533659140911134	NO	-
5186	ZINC03991945	14120	0.5336583999717247	NO	-
5187	ZINC03268941	9201	0.5336581121053695	NO	-
5188	ZINC00003604	15	0.5336580431952852	NO	-
5189	ZINC02618316	7456	0.5336567119744389	NO	-
5190	ZINC00051639	246	0.5336551450963797	NO	-
5191	ZINC01066215	5133	0.5336545558916093	NO	-
5192	ZINC01220406	5639	0.5336499245245931	NO	-
5193	ZINC00307365	1837	0.5336471746507057	NO	-
5194	ZINC03867497	12730	0.5336409394825066	NO	-
5195	ZINC00307363	1836	0.5336389085052631	NO	-
5196	ZINC03853286	11775	0.5336368455490522	NO	-
5197	ZINC02183130	6859	0.5336344877100556	NO	-
5198	ZINC00230145	1417	0.5336343223150896	NO	-
5199	ZINC03433148	10009	0.5336173684756929	NO	-
5200	ZINC03867527	12749	0.5336160179444123	NO	-
5201	ZINC01429801	6014	0.5336022215394299	NO	-
5202	ZINC01981192	6693	0.5335996651596481	NO	-
5203	ZINC01479069	6120	0.5335956505323148	NO	-
5204	ZINC00307360	1835	0.5335892421999465	NO	-
5205	ZINC01071703	5159	0.5335874029531605	NO	-
5206	ZINC02996387	8759	0.5335790517834608	NO	-
5207	ZINC00072316	430	0.5335742977127217	NO	-
5208	ZINC03436815	10055	0.533568910584114	NO	-
5209	ZINC00452436	2713	0.533567622248737	NO	-
5210	ZINC02768866	8131	0.5335626661672738	NO	-
5211	ZINC03855066	11999	0.5335564717975156	NO	-
5212	ZINC00550003	3333	0.5335532601120804	NO	-
5213	ZINC00074060	455	0.5335499187533063	NO	-
5214	ZINC01981191	6692	0.5335487136789444	NO	-
5215	ZINC03867219	12680	0.5335468577068481	NO	-
5216	ZINC00525544	3168	0.5335465918364342	NO	-
5217	ZINC00010052	43	0.5335440532593799	NO	-
5218	ZINC00010052	44	0.5335440532593799	NO	-
5219	ZINC01277887	5740	0.5335338916165185	NO	-
5220	ZINC02358799	7108	0.533529273016177	NO	-
5221	ZINC03549427	10935	0.5335252750327124	NO	-
5222	ZINC03223759	9039	0.5335239937327607	NO	-
5223	ZINC00051638	245	0.533490499233577	NO	-
5224	ZINC01981111	6686	0.533482212431643	NO	-
5225	ZINC01981112	6687	0.533476818121421	NO	-
5226	ZINC03230090	9061	0.5334763331498193	NO	-
5227	ZINC00288500	1754	0.5334562908971143	NO	-
5228	ZINC00509929	3075	0.5334491341527762	NO	-
5229	ZINC00613694	3712	0.5334407043992156	NO	-
5230	ZINC03514717	10749	0.5334358031764493	NO	-
5231	ZINC00386071	2214	0.5334335877030768	NO	-
5232	ZINC04407823	15039	0.5334333596240881	NO	-
5233	ZINC00550004	3334	0.5334324102224421	NO	-
5234	ZINC03858951	12349	0.5334259631194447	NO	-
5235	ZINC00842174	4394	0.5334226767329273	NO	-
5236	ZINC03436631	10050	0.5334077621845497	NO	-
5237	ZINC02477070	7307	0.5333931741129567	NO	-
5238	ZINC03850540	11558	0.5333929459496769	NO	-
5239	ZINC01433645	6027	0.5333812784906083	NO	-
5240	ZINC03436634	10051	0.5333783815827284	NO	-
5241	ZINC03648134	11395	0.5333780279771432	NO	-
5242	ZINC03489652	10441	0.5333504857917623	NO	-
5243	ZINC03474035	10329	0.5333502480264579	NO	-
5244	ZINC03267964	9198	0.5333486223356007	NO	-
5245	ZINC03436716	10052	0.5333242259280366	NO	-
5246	ZINC04374706	14994	0.5333128890474933	NO	-
5247	ZINC04116100	14465	0.5333100963860714	NO	-
5248	ZINC04381460	15000	0.5333076250723379	NO	-
5249	ZINC04201875	14645	0.5332881018919893	NO	-
5250	ZINC03415668	9915	0.5332854187644321	NO	-
5251	ZINC03858943	12343	0.5332836825382571	NO	-
5252	ZINC00355199	2026	0.5332828526129121	NO	-
5253	ZINC03237574	9095	0.5332730426481187	NO	-
5254	ZINC00390622	2252	0.5332719381665069	NO	-
5255	ZINC01514385	6240	0.5332646528880176	NO	-
5256	ZINC00611665	3674	0.5332592910468321	NO	-
5257	ZINC03857713	12183	0.5332568040150258	NO	-
5258	ZINC00611664	3673	0.5332457334830003	NO	-
5259	ZINC00350173	1990	0.533241942480912	NO	-
5260	ZINC00570393	3484	0.5332360272558638	NO	-
5261	ZINC04438329	15085	0.533235383767765	NO	-
5262	ZINC00107241	697	0.5332343723829981	NO	-
5263	ZINC01771272	6378	0.5332305975071089	NO	-
5264	ZINC04313414	14844	0.5332247940303667	NO	-
5265	ZINC02793951	8237	0.5332205241527774	NO	-
5266	ZINC02793952	8238	0.5332050093017695	NO	-
5267	ZINC00386072	2215	0.5331881325361443	NO	-
5268	ZINC03858941	12341	0.5331813516317684	NO	-
5269	ZINC03820814	11481	0.5331666178226059	NO	-
5270	ZINC02728453	7969	0.5331580063153266	NO	-
5271	ZINC00232313	1427	0.5331454137725686	NO	-
5272	ZINC00358003	2045	0.5331384951448013	NO	-
5273	ZINC03354941	9491	0.533127597174899	NO	-
5274	ZINC03228672	9057	0.533115898452249	NO	-
5275	ZINC02489308	7330	0.533115138114806	NO	-
5276	ZINC00574045	3502	0.5331128049852718	NO	-
5277	ZINC00550003	3331	0.5330959900317747	NO	-
5278	ZINC03995524	14216	0.5330810704341622	NO	-
5279	ZINC01433646	6028	0.5330617006348057	NO	-
5280	ZINC00842173	4393	0.533052377950006	NO	-
5281	ZINC04116038	14464	0.5330521299901565	NO	-
5282	ZINC03891674	13273	0.5330450462550579	NO	-
5283	ZINC00675090	3969	0.533041489961418	NO	-
5284	ZINC03867639	12774	0.5330326088810082	NO	-
5285	ZINC04496540	15441	0.533031328138983	NO	-
5286	ZINC03577286	11127	0.5330285612398507	NO	-
5287	ZINC00095835	599	0.533024964458065	NO	-
5288	ZINC01406018	5925	0.5330163138126037	NO	-
5289	ZINC00266057	1691	0.533009175877218	NO	-
5290	ZINC03297673	9300	0.5330089343036667	NO	-
5291	ZINC03238890	9100	0.5329870092255798	NO	-
5292	ZINC03906340	13408	0.532962169115808	NO	-
5293	ZINC03535846	10881	0.5329594966404382	NO	-
5294	ZINC03258099	9167	0.532956170012536	NO	-
5295	ZINC03857558	12164	0.5329290227950041	NO	-
5296	ZINC03535847	10883	0.5329208975976086	NO	-
5297	ZINC03867844	12866	0.5329073432745193	NO	-
5298	ZINC04505155	15464	0.5329002450526984	NO	-
5299	ZINC03852809	11692	0.5328990722105919	NO	-
5300	ZINC03853287	11776	0.5328953616195998	NO	-
5301	ZINC00773466	4094	0.5328898924249313	NO	-
5302	ZINC03416362	9916	0.5328867979382163	NO	-
5303	ZINC03262904	9178	0.532883312510008	NO	-
5304	ZINC00381005	2178	0.5328816112104166	NO	-
5305	ZINC03891738	13282	0.532876922439357	NO	-
5306	ZINC03858942	12342	0.5328747972648473	NO	-
5307	ZINC00059147	318	0.5328712270749973	NO	-
5308	ZINC04004914	14317	0.532865919346246	NO	-
5309	ZINC02481976	7320	0.5328628554968041	NO	-
5310	ZINC03913129	13481	0.5328619270894408	NO	-
5311	ZINC03868226	12959	0.5328552856839113	NO	-
5312	ZINC00012105	45	0.5328552431910897	NO	-
5313	ZINC01801461	6415	0.532852948061573	NO	-
5314	ZINC00033588	145	0.5328465550514527	NO	-
5315	ZINC02832514	8372	0.5328360441338759	NO	-
5316	ZINC01081918	5207	0.5328248736105363	NO	-
5317	ZINC02546642	7395	0.5328221833780487	NO	-
5318	ZINC01495426	6156	0.5328045057717885	NO	-
5319	ZINC00575870	3514	0.5327964590005821	NO	-
5320	ZINC01415827	5951	0.5327947774146381	NO	-
5321	ZINC03448033	10103	0.5327936461344009	NO	-
5322	ZINC00191854	1190	0.5327910153716693	NO	-
5323	ZINC02699157	7747	0.5327908366112996	NO	-
5324	ZINC03867634	12771	0.532780413386421	NO	-
5325	ZINC01981699	6710	0.5327784910558533	NO	-
5326	ZINC00069594	406	0.5327677427565446	NO	-
5327	ZINC00253203	1594	0.5327605063117473	NO	-
5328	ZINC02345253	7080	0.5327579112847016	NO	-
5329	ZINC00564739	3449	0.5327538509940576	NO	-
5330	ZINC01021445	4876	0.5327424169623598	NO	-
5331	ZINC00469475	2837	0.5327356516040668	NO	-
5332	ZINC00446303	2680	0.5327348554574347	NO	-
5333	ZINC01981700	6711	0.5327339166711546	NO	-
5334	ZINC03229238	9059	0.5327333249182254	NO	-
5335	ZINC04493282	15436	0.5327281808841041	NO	-
5336	ZINC03608706	11279	0.5327085928729824	NO	-
5337	ZINC00433647	2595	0.5326955945612974	NO	-
5338	ZINC00356577	2032	0.5326936574951672	NO	-
5339	ZINC00491952	2979	0.5326828134783134	NO	-
5340	ZINC02124196	6815	0.5326809278250385	NO	-
5341	ZINC02768956	8134	0.532680122683638	NO	-
5342	ZINC03519080	10787	0.5326768938657049	NO	-
5343	ZINC03436464	10042	0.5326594433734029	NO	-
5344	ZINC04493256	15432	0.5326455809983485	NO	-
5345	ZINC01922301	6529	0.5326402120691112	NO	-
5346	ZINC03087488	8864	0.5326392803203679	NO	-
5347	ZINC04253503	14747	0.5326311748422065	NO	-
5348	ZINC03867564	12757	0.5326268135013473	NO	-
5349	ZINC03602617	11241	0.5326242082103497	NO	-
5350	ZINC01922303	6530	0.5326226977545263	NO	-
5351	ZINC03318528	9356	0.5326222414224305	NO	-
5352	ZINC03857576	12167	0.5326175394837311	NO	-
5353	ZINC00725091	4066	0.5326169031082758	NO	-
5354	ZINC03338687	9425	0.5326150316974466	NO	-
5355	ZINC00616518	3738	0.532611460027638	NO	-
5356	ZINC00558646	3407	0.53260535577446	NO	-
5357	ZINC00235130	1460	0.5325967702332741	NO	-
5358	ZINC00429593	2565	0.5325960836465825	NO	-
5359	ZINC00429593	2566	0.5325960836465825	NO	-
5360	ZINC01017181	4853	0.5325818823589837	NO	-
5361	ZINC00953584	4666	0.5325615342225494	NO	-
5362	ZINC00298445	1791	0.5325592490622407	NO	-
5363	ZINC01017182	4854	0.5325408377619797	NO	-
5364	ZINC03412560	9901	0.5325336396266174	NO	-
5365	ZINC00675657	3974	0.5325331573854838	NO	-
5366	ZINC03867526	12747	0.5325313517528827	NO	-
5367	ZINC01981702	6713	0.5325287230047782	NO	-
5368	ZINC01724487	6334	0.532519235280338	NO	-
5369	ZINC03578595	11140	0.5325187809121675	NO	-
5370	ZINC03672630	11423	0.5325179813114745	NO	-
5371	ZINC03850057	11547	0.5325090874391155	NO	-
5372	ZINC03340363	9435	0.5325001449159915	NO	-
5373	ZINC01981703	6714	0.5324913560945486	NO	-
5374	ZINC00857799	4444	0.5324858240747875	NO	-
5375	ZINC03850883	11573	0.5324820120214486	NO	-
5376	ZINC00350262	1992	0.5324767591004808	NO	-
5377	ZINC00422787	2440	0.5324764114352089	NO	-
5378	ZINC03377644	9560	0.5324716171342949	NO	-
5379	ZINC01435384	6033	0.5324607549124385	NO	-
5380	ZINC00491951	2978	0.5324507409015338	NO	-
5381	ZINC01021817	4878	0.5324476244950672	NO	-
5382	ZINC03450920	10114	0.5324460901967709	NO	-
5383	ZINC01981704	6715	0.5324409998484176	NO	-
5384	ZINC01437599	6036	0.5324392788976904	NO	-
5385	ZINC00399648	2274	0.5324380750327795	NO	-
5386	ZINC00983692	4737	0.5324376607790249	NO	-
5387	ZINC00126253	823	0.5324271250973861	NO	-
5388	ZINC01415846	5952	0.5324248860188605	NO	-
5389	ZINC01225053	5643	0.5324182455547717	NO	-
5390	ZINC03377645	9561	0.5324113640350754	NO	-
5391	ZINC03878106	13066	0.5324105926490709	NO	-
5392	ZINC03858947	12345	0.5324082309504644	NO	-
5393	ZINC01216454	5617	0.5324035517388188	NO	-
5394	ZINC01056420	5070	0.5323973806835112	NO	-
5395	ZINC00442447	2658	0.5323943911244077	NO	-
5396	ZINC01264601	5720	0.5323937288594727	NO	-
5397	ZINC01113046	5327	0.5323808547426884	NO	-
5398	ZINC02367700	7120	0.532377965381304	NO	-
5399	ZINC00773578	4096	0.5323763651036879	NO	-
5400	ZINC00944045	4633	0.5323614039834003	NO	-
5401	ZINC01437600	6037	0.5323606741641781	NO	-
5402	ZINC03436597	10048	0.5323554413197198	NO	-
5403	ZINC03511237	10706	0.5323491908410177	NO	-
5404	ZINC02718988	7933	0.5323310458320306	NO	-
5405	ZINC03351438	9481	0.5323243681742454	NO	-
5406	ZINC00628719	3825	0.5323227166367226	NO	-
5407	ZINC03511235	10705	0.5323094832150131	NO	-
5408	ZINC03424828	9983	0.5323082012639054	NO	-
5409	ZINC03351437	9480	0.5323030209325252	NO	-
5410	ZINC02603011	7444	0.5323006058641632	NO	-
5411	ZINC01491048	6139	0.5322806967236471	NO	-
5412	ZINC03510937	10691	0.5322756970589196	NO	-
5413	ZINC04006669	14324	0.5322632557797022	NO	-
5414	ZINC01981701	6712	0.5322578179441421	NO	-
5415	ZINC00003906	19	0.5322557276463821	NO	-
5416	ZINC03648134	11396	0.5322264259478877	NO	-
5417	ZINC03982933	14028	0.5322140571017222	NO	-
5418	ZINC03852810	11693	0.5322119224345403	NO	-
5419	ZINC01822385	6443	0.5322006979994638	NO	-
5420	ZINC02195116	6872	0.532198862253352	NO	-
5421	ZINC00575735	3510	0.5321895815352363	NO	-
5422	ZINC03510939	10692	0.5321855017084043	NO	-
5423	ZINC01385551	5849	0.5321848760227363	NO	-
5424	ZINC01922043	6520	0.532169588984166	NO	-
5425	ZINC01491048	6137	0.5321574302064039	NO	-
5426	ZINC02752964	8052	0.5321539501637131	NO	-
5427	ZINC00015902	55	0.5321530832233693	NO	-
5428	ZINC03499931	10537	0.5321491071700314	NO	-
5429	ZINC01216229	5614	0.5321480428665806	NO	-
5430	ZINC03527845	10847	0.5321474929558875	NO	-
5431	ZINC00425011	2501	0.5321435519445908	NO	-
5432	ZINC02846746	8400	0.5321389473965144	NO	-
5433	ZINC02587434	7427	0.5321352358104939	NO	-
5434	ZINC00423506	2443	0.532122106041128	NO	-
5435	ZINC03984848	14071	0.5321193181761479	NO	-
5436	ZINC03387245	9648	0.5321116581331431	NO	-
5437	ZINC00230145	1418	0.5321109901678162	NO	-
5438	ZINC00381082	2179	0.5321021376696539	NO	-
5439	ZINC03388736	9682	0.5320965666228721	NO	-
5440	ZINC02393825	7145	0.5320954096943058	NO	-
5441	ZINC03890927	13244	0.5320899349333867	NO	-
5442	ZINC00713041	4045	0.5320872736121721	NO	-
5443	ZINC01353601	5822	0.5320854942477165	NO	-
5444	ZINC00154123	1036	0.5320808415526563	NO	-
5445	ZINC01216230	5615	0.5320790539780257	NO	-
5446	ZINC03876241	13062	0.5320769339156288	NO	-
5447	ZINC01122815	5362	0.5320719608323783	NO	-
5448	ZINC03889354	13098	0.5320707568821834	NO	-
5449	ZINC00713043	4046	0.5320668435645114	NO	-
5450	ZINC02626364	7498	0.5320319039411157	NO	-
5451	ZINC00163586	1060	0.5320269825759406	NO	-
5452	ZINC03858946	12344	0.5320084370655134	NO	-
5453	ZINC00903785	4538	0.5320065838856763	NO	-
5454	ZINC00828140	4350	0.532006228123478	NO	-
5455	ZINC03849074	11509	0.5319969877361123	NO	-
5456	ZINC00716798	4052	0.5319766955309335	NO	-
5457	ZINC03818691	11468	0.5319729891405032	NO	-
5458	ZINC03216395	9009	0.5319636501717216	NO	-
5459	ZINC03512139	10720	0.5319550297200709	NO	-
5460	ZINC00390762	2261	0.5319478527640423	NO	-
5461	ZINC00664242	3931	0.5319475777280506	NO	-
5462	ZINC01432212	6020	0.5319449340769314	NO	-
5463	ZINC00360604	2083	0.5319402667397974	NO	-
5464	ZINC04316162	14852	0.5319202738800715	NO	-
5465	ZINC02665419	7668	0.5319081253474249	NO	-
5466	ZINC00252069	1572	0.5318808622218757	NO	-
5467	ZINC03409472	9885	0.5318764071034578	NO	-
5468	ZINC03863734	12573	0.5318704755067368	NO	-
5469	ZINC01077515	5194	0.5318582870841179	NO	-
5470	ZINC03890289	13186	0.5318561347205202	NO	-
5471	ZINC00756467	4087	0.531847352721535	NO	-
5472	ZINC03969267	13697	0.5318472922793042	NO	-
5473	ZINC00064374	378	0.5318425470888629	NO	-
5474	ZINC00903787	4539	0.5318385515394015	NO	-
5475	ZINC01399039	5909	0.5318307512956604	NO	-
5476	ZINC03346036	9452	0.5318110174847557	NO	-
5477	ZINC03869105	13051	0.5318084448137361	NO	-
5478	ZINC03577336	11128	0.5317882731931723	NO	-
5479	ZINC04292371	14819	0.5317842536120255	NO	-
5480	ZINC01051316	5030	0.5317823508942955	NO	-
5481	ZINC02864406	8455	0.5317770556303197	NO	-
5482	ZINC00472382	2875	0.5317510344096756	NO	-
5483	ZINC03659728	11410	0.5317483387303912	NO	-
5484	ZINC00813400	4271	0.5317471114353791	NO	-
5485	ZINC00318776	1906	0.5317418164778726	NO	-
5486	ZINC03851270	11598	0.5317382574645559	NO	-
5487	ZINC00954387	4669	0.5317279842902816	NO	-
5488	ZINC00415959	2363	0.5317276731926407	NO	-
5489	ZINC00071954	421	0.5317269141311188	NO	-
5490	ZINC03536846	10888	0.5317090715449634	NO	-
5491	ZINC02718962	7895	0.5317076971140434	NO	-
5492	ZINC00252070	1573	0.5317020386442842	NO	-
5493	ZINC04516876	15478	0.5316947048351766	NO	-
5494	ZINC00487273	2958	0.5316870096158568	NO	-
5495	ZINC04191771	14623	0.5316823798266969	NO	-
5496	ZINC00686653	3997	0.531680822062408	NO	-
5497	ZINC03076821	8849	0.5316805119078527	NO	-
5498	ZINC02383528	7135	0.5316752282738963	NO	-
5499	ZINC03868228	12961	0.5316655953092979	NO	-
5500	ZINC01107851	5293	0.5316570417677496	NO	-
5501	ZINC02652754	7614	0.5316466719328444	NO	-
5502	ZINC02481178	7318	0.5316435160539073	NO	-
5503	ZINC02636619	7556	0.5316403691765907	NO	-
5504	ZINC00818848	4307	0.5316360499385069	NO	-
5505	ZINC02787450	8206	0.5316214065351809	NO	-
5506	ZINC00693882	4008	0.5316114705239445	NO	-
5507	ZINC03907665	13420	0.5316089876896737	NO	-
5508	ZINC01408065	5930	0.5316025014866366	NO	-
5509	ZINC03385668	9628	0.5315957829012848	NO	-
5510	ZINC03385665	9627	0.5315939521526113	NO	-
5511	ZINC03347831	9461	0.5315791254989151	NO	-
5512	ZINC00143315	967	0.5315620076719978	NO	-
5513	ZINC00509264	3069	0.531560304629821	NO	-
5514	ZINC01078948	5198	0.5315540059433603	NO	-
5515	ZINC00491680	2976	0.5315519491324148	NO	-
5516	ZINC04000752	14266	0.5315388945775854	NO	-
5517	ZINC03511146	10699	0.5315261328665087	NO	-
5518	ZINC01216961	5624	0.5315195836146175	NO	-
5519	ZINC03537184	10889	0.5315155628201895	NO	-
5520	ZINC00246022	1523	0.5315095715926076	NO	-
5521	ZINC02679761	7689	0.5314975399064691	NO	-
5522	ZINC03452969	10151	0.5314971652258955	NO	-
5523	ZINC03233957	9082	0.531492083526309	NO	-
5524	ZINC00421555	2418	0.5314855826241801	NO	-
5525	ZINC03567979	11063	0.5314767449020674	NO	-
5526	ZINC03873470	13054	0.5314714437988636	NO	-
5527	ZINC01982765	6727	0.5314635839058198	NO	-
5528	ZINC01982766	6728	0.5314525791325971	NO	-
5529	ZINC04492755	15424	0.5314524448824812	NO	-
5530	ZINC00888470	4518	0.5314475159088596	NO	-
5531	ZINC04057837	14377	0.5314443887171691	NO	-
5532	ZINC00151135	1022	0.5314287584128395	NO	-
5533	ZINC02859488	8436	0.5313912011131945	NO	-
5534	ZINC00584910	3599	0.5313721262709269	NO	-
5535	ZINC00071947	420	0.5313639880874286	NO	-
5536	ZINC03891864	13300	0.5313559383010542	NO	-
5537	ZINC00815153	4284	0.5313540538474903	NO	-
5538	ZINC00677747	3979	0.5313536467696287	NO	-
5539	ZINC03523763	10812	0.5313438948434299	NO	-
5540	ZINC00611802	3678	0.5313407185042124	NO	-
5541	ZINC00446416	2683	0.5313367625068423	NO	-
5542	ZINC00447842	2685	0.5313192655256858	NO	-
5543	ZINC04501197	15457	0.5312772670481595	NO	-
5544	ZINC03815354	334	0.5312654253481832	YES	31
5545	ZINC03512649	10734	0.5312512180908766	NO	-
5546	ZINC01425934	5982	0.531231964710729	NO	-
5547	ZINC00419387	2402	0.5312299491446643	NO	-
5548	ZINC00584032	3589	0.5312298423842637	NO	-
5549	ZINC00264572	1682	0.5312292976274875	NO	-
5550	ZINC04003703	14310	0.5312177658370605	NO	-
5551	ZINC00427374	2532	0.531212889564205	NO	-
5552	ZINC00209938	1272	0.531203051427974	NO	-
5553	ZINC00424899	2488	0.5311900053612072	NO	-
5554	ZINC03255394	9160	0.5311897485605769	NO	-
5555	ZINC00537452	3268	0.531166125334386	NO	-
5556	ZINC03891956	13312	0.5311627229231107	NO	-
5557	ZINC04485959	15400	0.5311440236397947	NO	-
5558	ZINC00904251	4550	0.5311390363400794	NO	-
5559	ZINC03512650	10735	0.5311335294801458	NO	-
5560	ZINC04002769	14301	0.5311331553922715	NO	-
5561	ZINC00584033	3590	0.5311325502889037	NO	-
5562	ZINC03785391	11442	0.5311308401548963	NO	-
5563	ZINC03968569	13635	0.5311184351939088	NO	-
5564	ZINC01514774	6243	0.5311099637747242	NO	-
5565	ZINC00131027	856	0.531105942383215	NO	-
5566	ZINC00321912	1919	0.5311045180213594	NO	-
5567	ZINC03938608	13497	0.5311014675152533	NO	-
5568	ZINC04198378	14634	0.5310913678051506	NO	-
5569	ZINC03853105	11752	0.531082903907145	NO	-
5570	ZINC01814617	6430	0.5310640150407381	NO	-
5571	ZINC02830700	8368	0.5310576343765226	NO	-
5572	ZINC03323709	9371	0.5310571748513465	NO	-
5573	ZINC03137080	8907	0.5310531468077331	NO	-
5574	ZINC00491679	2975	0.5310439121335006	NO	-
5575	ZINC00421593	2419	0.5310290360528859	NO	-
5576	ZINC00028914	120	0.5310281521891358	NO	-
5577	ZINC00675525	3972	0.5310234888745365	NO	-
5578	ZINC00435541	2607	0.5310211332387109	NO	-
5579	ZINC00128009	838	0.5309986242318602	NO	-
5580	ZINC03037044	8804	0.5309869620226717	NO	-
5581	ZINC00427374	2533	0.5309856863965973	NO	-
5582	ZINC00311294	1863	0.5309844587046522	NO	-
5583	ZINC04252800	14745	0.5309822696622504	NO	-
5584	ZINC00424509	2483	0.5309687515258342	NO	-
5585	ZINC03532519	10867	0.5309625264056248	NO	-
5586	ZINC00097868	644	0.5309604166376922	NO	-
5587	ZINC04115433	14463	0.5309592166216676	NO	-
5588	ZINC02492829	7332	0.5309443707516059	NO	-
5589	ZINC03890288	13185	0.5309436109245963	NO	-
5590	ZINC01922311	6534	0.5309385055581155	NO	-
5591	ZINC01922310	6533	0.5309364070496816	NO	-
5592	ZINC02713332	7809	0.5309303762544236	NO	-
5593	ZINC03867653	12786	0.5309119098864266	NO	-
5594	ZINC01091255	5236	0.5309082549002231	NO	-
5595	ZINC03477400	10392	0.5309002950243198	NO	-
5596	ZINC00880786	4497	0.5308977090590727	NO	-
5597	ZINC04493177	15430	0.5308950931366974	NO	-
5598	ZINC00993584	4775	0.5308948035493966	NO	-
5599	ZINC00444586	2669	0.5308942277536022	NO	-
5600	ZINC01495384	6155	0.5308888223555907	NO	-
5601	ZINC00512533	3103	0.5308867068465236	NO	-
5602	ZINC03401018	9841	0.5308719661127905	NO	-
5603	ZINC02621866	7472	0.5308619922086778	NO	-
5604	ZINC03497804	10519	0.53085901322919	NO	-
5605	ZINC03497806	10520	0.5308552684997391	NO	-
5606	ZINC03968706	13660	0.530828576455477	NO	-
5607	ZINC01025792	4895	0.5308282907016117	NO	-
5608	ZINC00352154	2006	0.5308081493377671	NO	-
5609	ZINC02650396	7604	0.5308063838339854	NO	-
5610	ZINC00410357	2311	0.5307955552700875	NO	-
5611	ZINC00512532	3102	0.5307677149108699	NO	-
5612	ZINC00439365	2636	0.5307600924948793	NO	-
5613	ZINC00439365	2637	0.5307600924948793	NO	-
5614	ZINC00574163	3504	0.5307568489514309	NO	-
5615	ZINC03858751	12317	0.5307567759707442	NO	-
5616	ZINC03516086	10757	0.5307535694643762	NO	-
5617	ZINC03598871	11216	0.530752633397074	NO	-
5618	ZINC03866900	12629	0.5307513088426269	NO	-
5619	ZINC02761963	8091	0.5307436391774013	NO	-
5620	ZINC04370151	14986	0.5307424310665784	NO	-
5621	ZINC04248795	14725	0.5307376261154961	NO	-
5622	ZINC00280879	1728	0.530727466549486	NO	-
5623	ZINC00731703	4076	0.5307092491857873	NO	-
5624	ZINC00791101	4170	0.5307064254484238	NO	-
5625	ZINC00387708	2221	0.5306761974871032	NO	-
5626	ZINC00423537	2445	0.5306690701270983	NO	-
5627	ZINC03868521	13011	0.5306676447163354	NO	-
5628	ZINC03906353	13409	0.5306471543504734	NO	-
5629	ZINC03621399	11368	0.5306433964131333	NO	-
5630	ZINC00411633	2324	0.5306381162451853	NO	-
5631	ZINC00669909	3947	0.5306304254247656	NO	-
5632	ZINC03621395	11367	0.5306288318442396	NO	-
5633	ZINC03891999	13315	0.530618748209341	NO	-
5634	ZINC03866901	12631	0.5306136585233416	NO	-
5635	ZINC03908179	13428	0.5306133912239676	NO	-
5636	ZINC00612470	3688	0.5306069339828733	NO	-
5637	ZINC03397048	9782	0.5306019003809244	NO	-
5638	ZINC00501727	3006	0.5305898415827168	NO	-
5639	ZINC00262867	1661	0.5305896171148193	NO	-
5640	ZINC03388926	9689	0.5305876566551452	NO	-
5641	ZINC00384615	2200	0.5305750114396702	NO	-
5642	ZINC02970342	8724	0.5305702445446192	NO	-
5643	ZINC01393796	5894	0.530541484137667	NO	-
5644	ZINC01069901	5148	0.5305414214929555	NO	-
5645	ZINC01076710	5191	0.5305336453125877	NO	-
5646	ZINC03868089	12934	0.5305255166487395	NO	-
5647	ZINC02769305	8139	0.5305072712589951	NO	-
5648	ZINC01016048	4849	0.5305002010303411	NO	-
5649	ZINC00013022	49	0.5304832965856612	NO	-
5650	ZINC03992732	14138	0.5304736703861169	NO	-
5651	ZINC00455839	2735	0.53047003219382	NO	-
5652	ZINC01206685	5575	0.5304664303313825	NO	-
5653	ZINC00294188	1784	0.5304650250437688	NO	-
5654	ZINC01392757	5888	0.5304635527644979	NO	-
5655	ZINC03975217	13921	0.5304571663967429	NO	-
5656	ZINC03357251	9499	0.5304533507302093	NO	-
5657	ZINC03855130	12023	0.5304470961378841	NO	-
5658	ZINC03510585	10683	0.5304465397865441	NO	-
5659	ZINC00045265	197	0.5304390393511027	NO	-
5660	ZINC00466112	2807	0.5304368574945958	NO	-
5661	ZINC00150172	1019	0.5304321828505393	NO	-
5662	ZINC00150170	1018	0.5304277687804383	NO	-
5663	ZINC02718965	7901	0.5304169100814589	NO	-
5664	ZINC03510582	10682	0.5304163777278424	NO	-
5665	ZINC00234710	1452	0.5304152531386792	NO	-
5666	ZINC03992733	14139	0.5304050986387043	NO	-
5667	ZINC02756317	8067	0.5304028012464106	NO	-
5668	ZINC03851585	11622	0.5303976070061539	NO	-
5669	ZINC03982887	14027	0.5303929127357564	NO	-
5670	ZINC00064013	373	0.530391758186519	NO	-
5671	ZINC03859973	12441	0.5303801582462243	NO	-
5672	ZINC00688785	4003	0.5303776776651773	NO	-
5673	ZINC01742035	6349	0.5303654882934292	NO	-
5674	ZINC03864291	12586	0.5303626542249735	NO	-
5675	ZINC00884716	4509	0.5303550027372853	NO	-
5676	ZINC03992735	14140	0.5303509075067567	NO	-
5677	ZINC00234712	1453	0.5303425273677641	NO	-
5678	ZINC03867513	12739	0.5303410048292649	NO	-
5679	ZINC03982886	14026	0.5303408510468848	NO	-
5680	ZINC03599096	11225	0.5303348081779797	NO	-
5681	ZINC03497817	10521	0.5303259916449288	NO	-
5682	ZINC03497819	10522	0.5303207295412764	NO	-
5683	ZINC02772976	8152	0.5303098364473918	NO	-
5684	ZINC01272733	5730	0.5302969811833098	NO	-
5685	ZINC02801710	8315	0.5302730847395827	NO	-
5686	ZINC03246202	9133	0.5302730194945323	NO	-
5687	ZINC03497668	10507	0.5302718832163779	NO	-
5688	ZINC03459191	10190	0.5302665690841132	NO	-
5689	ZINC00508414	3060	0.5302516842585988	NO	-
5690	ZINC03435955	10032	0.5302501399507084	NO	-
5691	ZINC00253226	1596	0.5302496186854407	NO	-
5692	ZINC00107918	704	0.5302474337510734	NO	-
5693	ZINC03570574	11080	0.530240361910723	NO	-
5694	ZINC04385362	15002	0.5302393405585432	NO	-
5695	ZINC03497669	10508	0.5302359279318336	NO	-
5696	ZINC00115906	755	0.5302281554043334	NO	-
5697	ZINC00477338	2905	0.5302155433535307	NO	-
5698	ZINC03285562	9261	0.530197921615185	NO	-
5699	ZINC00485132	2942	0.5301966588018894	NO	-
5700	ZINC00274875	1719	0.5301956331298298	NO	-
5701	ZINC03510217	10681	0.53019517633742	NO	-
5702	ZINC01109903	5312	0.530190656653432	NO	-
5703	ZINC01515718	6245	0.5301626088665238	NO	-
5704	ZINC03422981	9964	0.5301583798646262	NO	-
5705	ZINC03975219	13922	0.5301385993877291	NO	-
5706	ZINC00096710	608	0.5301363343005504	NO	-
5707	ZINC03851269	11597	0.5301360000865247	NO	-
5708	ZINC00399726	2279	0.5301337332243161	NO	-
5709	ZINC03450934	10116	0.5301180749593163	NO	-
5710	ZINC00412600	2337	0.5300965651132756	NO	-
5711	ZINC04488115	15411	0.5300895382828276	NO	-
5712	ZINC00051752	248	0.5300841417594947	NO	-
5713	ZINC02718980	7913	0.5300551116738867	NO	-
5714	ZINC04315396	14847	0.5300461105586919	NO	-
5715	ZINC04503932	15462	0.5300383687181353	NO	-
5716	ZINC03867946	12890	0.5300301702713381	NO	-
5717	ZINC03987690	14096	0.5300251658501897	NO	-
5718	ZINC00419384	2401	0.5300012099054359	NO	-
5719	ZINC03939559	13499	0.5299920637767471	NO	-
5720	ZINC03858279	12239	0.529984507046704	NO	-
5721	ZINC01233332	5666	0.5299723940931832	NO	-
5722	ZINC03411504	9890	0.5299515569487722	NO	-
5723	ZINC03037891	8807	0.5299413566800691	NO	-
5724	ZINC01385695	5850	0.5299385648403404	NO	-
5725	ZINC00389237	2240	0.5299220369683382	NO	-
5726	ZINC02023555	6752	0.5299119457556636	NO	-
5727	ZINC00063765	371	0.5299109945014409	NO	-
5728	ZINC02763122	8101	0.5299100245769726	NO	-
5729	ZINC03857619	12176	0.5299042594074527	NO	-
5730	ZINC03359702	9504	0.5299017553072333	NO	-
5731	ZINC03538287	10897	0.5298965279288473	NO	-
5732	ZINC00256892	1617	0.5298961166576184	NO	-
5733	ZINC03867478	12726	0.5298898128990138	NO	-
5734	ZINC02860567	8441	0.5298886373724863	NO	-
5735	ZINC03327908	9391	0.5298774408347721	NO	-
5736	ZINC01105801	5287	0.5298763992938814	NO	-
5737	ZINC00616540	3741	0.5298548319091209	NO	-
5738	ZINC02927523	8642	0.5298503204356	NO	-
5739	ZINC02624637	7489	0.5298379936215616	NO	-
5740	ZINC02718747	7862	0.5298317275899016	NO	-
5741	ZINC00178722	1105	0.529830829048929	NO	-
5742	ZINC03507498	10633	0.5298172769873294	NO	-
5743	ZINC01022407	4881	0.5298094402757481	NO	-
5744	ZINC01654698	6318	0.5298000427801713	NO	-
5745	ZINC03514951	10753	0.5297815918169871	NO	-
5746	ZINC04160157	14537	0.5297736390327051	NO	-
5747	ZINC03352486	9482	0.5297689536415103	NO	-
5748	ZINC04317186	14855	0.5297675256042266	NO	-
5749	ZINC00253222	1595	0.529765100321034	NO	-
5750	ZINC00423478	2441	0.529758438485358	NO	-
5751	ZINC03244836	9128	0.5297578542076541	NO	-
5752	ZINC03867640	12775	0.5297552321134982	NO	-
5753	ZINC04465680	15225	0.5297552321134982	NO	-
5754	ZINC03567999	11066	0.5297336490056218	NO	-
5755	ZINC00399799	2280	0.5297324685652074	NO	-
5756	ZINC03997185	14227	0.5297318592236961	NO	-
5757	ZINC02718730	7847	0.5297314657171187	NO	-
5758	ZINC01240469	5683	0.5297313799213557	NO	-
5759	ZINC04457687	15120	0.5297240431412971	NO	-
5760	ZINC00479816	2922	0.5297207626762183	NO	-
5761	ZINC03958803	13531	0.5296992205012989	NO	-
5762	ZINC04225109	14675	0.5296891250397426	NO	-
5763	ZINC03496187	10486	0.5296843518709269	NO	-
5764	ZINC03898468	13370	0.5296639688987529	NO	-
5765	ZINC00411814	2326	0.5296515436199918	NO	-
5766	ZINC00567796	3469	0.5296461333725024	NO	-
5767	ZINC03854323	11906	0.52963204058183	NO	-
5768	ZINC00043156	173	0.5296205218625798	NO	-
5769	ZINC03867759	12810	0.5296088208899795	NO	-
5770	ZINC04465730	15234	0.5296088208899795	NO	-
5771	ZINC00609646	3649	0.5296084526434155	NO	-
5772	ZINC03507580	10636	0.5296059793152013	NO	-
5773	ZINC00479820	2923	0.5295894220798094	NO	-
5774	ZINC03857502	12153	0.5295809702527331	NO	-
5775	ZINC00611426	3672	0.5295806265983575	NO	-
5776	ZINC00234863	1457	0.5295794869096148	NO	-
5777	ZINC00234208	1444	0.529573181447398	NO	-
5778	ZINC03436995	10060	0.529572995763125	NO	-
5779	ZINC00983539	4735	0.5295703026420674	NO	-
5780	ZINC02718976	7909	0.5295420615393712	NO	-
5781	ZINC03863270	12544	0.5295354554351059	NO	-
5782	ZINC00419637	2405	0.5295282623371533	NO	-
5783	ZINC02756317	8068	0.5295150789425801	NO	-
5784	ZINC03511035	10696	0.5295087302531551	NO	-
5785	ZINC00819392	4316	0.5295040045715734	NO	-
5786	ZINC00536360	3253	0.5294975440807645	NO	-
5787	ZINC00569484	3480	0.5294945422458291	NO	-
5788	ZINC00234865	1458	0.5294868435322512	NO	-
5789	ZINC03563849	11042	0.5294816985208834	NO	-
5790	ZINC00062252	356	0.5294807917821054	NO	-
5791	ZINC00234207	1443	0.5294732339218984	NO	-
5792	ZINC00043543	177	0.52947065928765	NO	-
5793	ZINC03206231	8984	0.5294623983041944	NO	-
5794	ZINC02657980	7635	0.5294606831794109	NO	-
5795	ZINC01981580	6708	0.5294426667165284	NO	-
5796	ZINC01981581	6709	0.5294369221073586	NO	-
5797	ZINC02419604	7180	0.5294332100847765	NO	-
5798	ZINC01054671	5055	0.5294081217748234	NO	-
5799	ZINC00832210	4359	0.5294056223741168	NO	-
5800	ZINC00447872	2686	0.5293885978556351	NO	-
5801	ZINC02317381	7038	0.5293831957016669	NO	-
5802	ZINC03250461	9148	0.5293822844837692	NO	-
5803	ZINC00361479	2089	0.5293761407541687	NO	-
5804	ZINC00825417	4339	0.5293679353385989	NO	-
5805	ZINC01075926	5188	0.5293673368282212	NO	-
5806	ZINC03983541	14056	0.52936414217945	NO	-
5807	ZINC00559847	3416	0.5293605119187084	NO	-
5808	ZINC00355162	2025	0.5293598119043089	NO	-
5809	ZINC01417689	5953	0.5293512625014027	NO	-
5810	ZINC00423479	2442	0.5293427745463669	NO	-
5811	ZINC00452777	2716	0.5293390350680399	NO	-
5812	ZINC01498164	6179	0.5293336625009153	NO	-
5813	ZINC00885480	4513	0.5293334662795008	NO	-
5814	ZINC00045919	201	0.5293208524346853	NO	-
5815	ZINC01104308	5281	0.5293121203600849	NO	-
5816	ZINC01405618	5924	0.5293072395499863	NO	-
5817	ZINC01054674	5056	0.5293049584652477	NO	-
5818	ZINC02913579	8588	0.529303637105094	NO	-
5819	ZINC00456813	2751	0.5292998504180171	NO	-
5820	ZINC03327906	9390	0.5292891336137947	NO	-
5821	ZINC00491654	2971	0.5292760069725994	NO	-
5822	ZINC00423588	2447	0.5292591302514594	NO	-
5823	ZINC00807360	4240	0.5292535912594859	NO	-
5824	ZINC04485263	15394	0.5292517694541197	NO	-
5825	ZINC03815345	221	0.5292484308613947	YES	7
5826	ZINC00201679	1241	0.5292473742114897	NO	-
5827	ZINC02809264	8347	0.5292470846388799	NO	-
5828	ZINC01033103	4920	0.5292455333259016	NO	-
5829	ZINC01982768	6730	0.5292312966154257	NO	-
5830	ZINC03956500	13518	0.5292259925551552	NO	-
5831	ZINC03336500	9416	0.529211328201699	NO	-
5832	ZINC02717971	7826	0.5292101556301934	NO	-
5833	ZINC02717971	7828	0.5292101556301934	NO	-
5834	ZINC01982767	6729	0.5292082232442599	NO	-
5835	ZINC00462867	2785	0.5292081481833475	NO	-
5836	ZINC00345434	1971	0.5292010418210056	NO	-
5837	ZINC01680987	6327	0.5291949609203136	NO	-
5838	ZINC04504911	15463	0.5291926277178195	NO	-
5839	ZINC03037833	8806	0.5291880196888368	NO	-
5840	ZINC03452988	10152	0.5291842405235493	NO	-
5841	ZINC00259571	1638	0.5291813556135491	NO	-
5842	ZINC00206614	1260	0.529171607262123	NO	-
5843	ZINC00957829	4688	0.5291658871386118	NO	-
5844	ZINC03425760	9990	0.5291644375086652	NO	-
5845	ZINC03525050	10822	0.5291625506822304	NO	-
5846	ZINC00577579	3529	0.5291472838600381	NO	-
5847	ZINC00289421	1759	0.5291471986042269	NO	-
5848	ZINC02876184	8499	0.5291430601586622	NO	-
5849	ZINC03851902	11645	0.5291424998911574	NO	-
5850	ZINC03436622	10049	0.5291422192960866	NO	-
5851	ZINC00027401	111	0.5291397023318883	NO	-
5852	ZINC03858892	12336	0.5291392770397806	NO	-
5853	ZINC00387727	2222	0.5291320060440051	NO	-
5854	ZINC00259570	1637	0.5291274633415407	NO	-
5855	ZINC00260318	1644	0.5291268390729954	NO	-
5856	ZINC03378763	9570	0.5291256111290432	NO	-
5857	ZINC04224144	14661	0.5291237836015935	NO	-
5858	ZINC00814853	4278	0.5291057256529688	NO	-
5859	ZINC00378304	2173	0.5291051741181882	NO	-
5860	ZINC04315967	14851	0.529096115987678	NO	-
5861	ZINC01025165	4891	0.5290961115809554	NO	-
5862	ZINC04001265	14286	0.5290955712267	NO	-
5863	ZINC02632367	7539	0.5290888370724055	NO	-
5864	ZINC03499963	10539	0.529084536826976	NO	-
5865	ZINC01042465	4993	0.5290727064188325	NO	-
5866	ZINC03573690	11113	0.529065260557601	NO	-
5867	ZINC00361544	2090	0.5290649191637652	NO	-
5868	ZINC03859247	12377	0.5290605277813905	NO	-
5869	ZINC03573108	11099	0.5290575092965478	NO	-
5870	ZINC02768993	8137	0.5290566670421226	NO	-
5871	ZINC00415941	2362	0.5290553788872483	NO	-
5872	ZINC00577579	3531	0.5290385301779902	NO	-
5873	ZINC04274805	14786	0.5290371408102175	NO	-
5874	ZINC01263607	5718	0.5290321773935758	NO	-
5875	ZINC00558869	3410	0.5290250045665236	NO	-
5876	ZINC00721384	4063	0.5290178628799183	NO	-
5877	ZINC01498167	6180	0.5290148029990561	NO	-
5878	ZINC00345437	1972	0.5290063961232682	NO	-
5879	ZINC00566266	3456	0.5290047397192312	NO	-
5880	ZINC03411259	9888	0.5290036969113903	NO	-
5881	ZINC03470772	10304	0.5290031001071441	NO	-
5882	ZINC03393115	9742	0.5289954048030235	NO	-
5883	ZINC03567988	11065	0.528993262763657	NO	-
5884	ZINC03507470	10631	0.528987680808753	NO	-
5885	ZINC02390677	7140	0.528985608340377	NO	-
5886	ZINC03868117	12947	0.5289810062522158	NO	-
5887	ZINC03868125	12952	0.5289746633387692	NO	-
5888	ZINC00890078	4523	0.5289646081383044	NO	-
5889	ZINC03602708	11243	0.5289634596778368	NO	-
5890	ZINC03281768	9245	0.5289585350104107	NO	-
5891	ZINC02713221	7796	0.5289568064418517	NO	-
5892	ZINC04332571	14905	0.5289554377362866	NO	-
5893	ZINC00237055	1475	0.5289512433947007	NO	-
5894	ZINC02718956	7886	0.5289419418320227	NO	-
5895	ZINC00566265	3455	0.5289410354045078	NO	-
5896	ZINC00850363	4420	0.5289338595223928	NO	-
5897	ZINC04109055	14454	0.5289277550794725	NO	-
5898	ZINC00869167	4480	0.528925978636355	NO	-
5899	ZINC03960142	13537	0.5289230132654621	NO	-
5900	ZINC03972192	13853	0.52892115408253	NO	-
5901	ZINC00425909	2521	0.5289208623221509	NO	-
5902	ZINC03892681	13331	0.5289163526008706	NO	-
5903	ZINC03572259	11090	0.5289048752987499	NO	-
5904	ZINC02692769	7719	0.5288877121810462	NO	-
5905	ZINC03851610	11629	0.5288865287142319	NO	-
5906	ZINC03851608	11627	0.5288775136206002	NO	-
5907	ZINC03004566	8770	0.5288768756446371	NO	-
5908	ZINC03550452	10952	0.5288572208669525	NO	-
5909	ZINC00132194	877	0.5288482191995167	NO	-
5910	ZINC00060468	340	0.528839184017301	NO	-
5911	ZINC03850999	11578	0.5288310825745896	NO	-
5912	ZINC00503194	3017	0.5288271485617551	NO	-
5913	ZINC03422949	9962	0.5288198207622916	NO	-
5914	ZINC00060467	339	0.52879126540183	NO	-
5915	ZINC03475086	10359	0.5287822284033269	NO	-
5916	ZINC00051639	247	0.5287672299254724	NO	-
5917	ZINC00529094	3200	0.5287605617520625	NO	-
5918	ZINC03247995	9144	0.5287566281610999	NO	-
5919	ZINC01117609	5347	0.5287559366272261	NO	-
5920	ZINC00112586	742	0.5287541474082039	NO	-
5921	ZINC03858280	12240	0.5287426484460911	NO	-
5922	ZINC01063864	5121	0.528728899847636	NO	-
5923	ZINC02679762	7690	0.5287276503280564	NO	-
5924	ZINC03866850	12618	0.5287106864972182	NO	-
5925	ZINC03850447	11552	0.5287066478729241	NO	-
5926	ZINC03349739	9472	0.5287031346003621	NO	-
5927	ZINC03867964	12897	0.5287005439651512	NO	-
5928	ZINC00411847	2327	0.5286887866824788	NO	-
5929	ZINC02737669	7992	0.5286872490039762	NO	-
5930	ZINC00784023	4154	0.52868028330158	NO	-
5931	ZINC00072031	422	0.5286768802818446	NO	-
5932	ZINC03856271	12065	0.5286706853611248	NO	-
5933	ZINC03867794	12815	0.5286683901994084	NO	-
5934	ZINC02201512	6886	0.528665681396575	NO	-
5935	ZINC00209938	1273	0.5286639078294829	NO	-
5936	ZINC01233331	5665	0.5286629923044827	NO	-
5937	ZINC02215793	6911	0.5286626588343335	NO	-
5938	ZINC01389449	5883	0.5286550075691022	NO	-
5939	ZINC03854324	11907	0.528646745711113	NO	-
5940	ZINC00523491	3152	0.5286435695257881	NO	-
5941	ZINC00411849	2329	0.5286111780196044	NO	-
5942	ZINC01848955	6458	0.5286090090404557	NO	-
5943	ZINC03968641	13652	0.5286061693130965	NO	-
5944	ZINC00360402	2072	0.5286052453204707	NO	-
5945	ZINC00360401	2071	0.5285891195341933	NO	-
5946	ZINC02754083	8055	0.5285806537339116	NO	-
5947	ZINC00487145	2954	0.5285791611819881	NO	-
5948	ZINC03452924	10149	0.5285770077261934	NO	-
5949	ZINC03088486	8866	0.528570639108344	NO	-
5950	ZINC03909982	13453	0.5285670517320298	NO	-
5951	ZINC02809109	8346	0.5285554488318562	NO	-
5952	ZINC00108890	712	0.5285365572824366	NO	-
5953	ZINC03992021	14123	0.5285322527963134	NO	-
5954	ZINC04464319	15141	0.5285322527963134	NO	-
5955	ZINC00108893	713	0.5285278896438705	NO	-
5956	ZINC03213881	8991	0.5285141961680107	NO	-
5957	ZINC00316001	1891	0.5285061560617931	NO	-
5958	ZINC01116187	5341	0.5285048845704626	NO	-
5959	ZINC02749511	8032	0.5285026660292139	NO	-
5960	ZINC03389451	9698	0.5284990449257974	NO	-
5961	ZINC03511402	10707	0.5284895324604357	NO	-
5962	ZINC03564209	11044	0.5284888312870104	NO	-
5963	ZINC03963871	13566	0.5284870068020641	NO	-
5964	ZINC03350886	9476	0.5284788270244111	NO	-
5965	ZINC03511403	10708	0.5284781970129467	NO	-
5966	ZINC03852910	11706	0.5284780972359487	NO	-
5967	ZINC04406509	15033	0.5284629615016868	NO	-
5968	ZINC03816131	11455	0.5284571240186884	NO	-
5969	ZINC03907639	13417	0.528453548098031	NO	-
5970	ZINC01058956	5090	0.5284290392450276	NO	-
5971	ZINC02779090	8166	0.5284114598599152	NO	-
5972	ZINC02768934	8133	0.5284025905617236	NO	-
5973	ZINC03543860	10910	0.5283985771171477	NO	-
5974	ZINC00260129	1641	0.5283945793775716	NO	-
5975	ZINC00555838	3383	0.5283886410982697	NO	-
5976	ZINC03608910	11285	0.5283884720569627	NO	-
5977	ZINC00575742	3511	0.5283757975154001	NO	-
5978	ZINC00512463	3097	0.528371944359779	NO	-
5979	ZINC00183418	1144	0.5283668128218905	NO	-
5980	ZINC00456395	2744	0.528366428907788	NO	-
5981	ZINC00561096	3422	0.5283616103347161	NO	-
5982	ZINC04488691	15415	0.5283571050784757	NO	-
5983	ZINC03858333	12248	0.5283525895326165	NO	-
5984	ZINC03890818	13227	0.5283520363850983	NO	-
5985	ZINC02631874	7537	0.5283509891366603	NO	-
5986	ZINC01189982	5538	0.5283403762298262	NO	-
5987	ZINC04107409	14447	0.5283152430810772	NO	-
5988	ZINC00455996	2738	0.5283066553394722	NO	-
5989	ZINC01479089	6122	0.5282879598593888	NO	-
5990	ZINC01981705	6716	0.5282858994892037	NO	-
5991	ZINC01055091	5064	0.5282681758673693	NO	-
5992	ZINC00377290	2169	0.52824378573719	NO	-
5993	ZINC03406093	9869	0.5282418970874025	NO	-
5994	ZINC03817246	11462	0.5282264177762588	NO	-
5995	ZINC01058957	5091	0.528219662055864	NO	-
5996	ZINC03856272	12066	0.5281992132463149	NO	-
5997	ZINC00126263	824	0.5281838964677726	NO	-
5998	ZINC00943311	4627	0.5281699367125863	NO	-
5999	ZINC01032887	4919	0.5281592846660578	NO	-
6000	ZINC03507563	10635	0.5281533140968635	NO	-
6001	ZINC02713380	7812	0.5281500150109022	NO	-
6002	ZINC00272259	1706	0.528140585252996	NO	-
6003	ZINC02264426	6967	0.5281383820860195	NO	-
6004	ZINC03891471	13260	0.5281272889921776	NO	-
6005	ZINC01936578	6584	0.528102630120198	NO	-
6006	ZINC03537285	10890	0.5280902794450536	NO	-
6007	ZINC03867873	12873	0.5280702519179434	NO	-
6008	ZINC02465961	7286	0.5280699989283685	NO	-
6009	ZINC00272932	1710	0.5280657426175699	NO	-
6010	ZINC03474038	10330	0.5280649106904106	NO	-
6011	ZINC03405106	9863	0.5280584024318697	NO	-
6012	ZINC04246270	14700	0.5280503932482139	NO	-
6013	ZINC03856261	12063	0.5280489665339076	NO	-
6014	ZINC02461616	7277	0.5280341178616783	NO	-
6015	ZINC00264572	1683	0.5280325053760453	NO	-
6016	ZINC00438744	2632	0.5280240223284903	NO	-
6017	ZINC03497867	10523	0.528019064828631	NO	-
6018	ZINC02887688	8541	0.5280095788562311	NO	-
6019	ZINC02431794	7208	0.5280037212569164	NO	-
6020	ZINC00375364	2151	0.5280017962990906	NO	-
6021	ZINC03497870	10524	0.528001579858133	NO	-
6022	ZINC03857618	12175	0.5279946706031221	NO	-
6023	ZINC03206271	8985	0.5279808585818133	NO	-
6024	ZINC00847915	4411	0.5279706721452924	NO	-
6025	ZINC00214422	1293	0.5279667736325679	NO	-
6026	ZINC00289434	1761	0.5279665651661496	NO	-
6027	ZINC01801457	6412	0.5279545405692528	NO	-
6028	ZINC01229487	5658	0.5279490683250565	NO	-
6029	ZINC00513722	3109	0.5279381537400006	NO	-
6030	ZINC00783287	4142	0.5279328592947646	NO	-
6031	ZINC03857348	12127	0.5279286539410702	NO	-
6032	ZINC03251515	9154	0.5279283600508985	NO	-
6033	ZINC03849835	11541	0.5279120859624883	NO	-
6034	ZINC01337806	5807	0.5279060016273028	NO	-
6035	ZINC02759546	8077	0.5278968640472305	NO	-
6036	ZINC03608608	11276	0.527888480390043	NO	-
6037	ZINC00382095	2188	0.52788316857766	NO	-
6038	ZINC00512462	3096	0.5278807519965107	NO	-
6039	ZINC01000853	4810	0.5278709634406069	NO	-
6040	ZINC02759548	8078	0.5278606668114786	NO	-
6041	ZINC00452729	2715	0.5278497247659775	NO	-
6042	ZINC00520705	3134	0.5278468260389654	NO	-
6043	ZINC04414352	15056	0.527844060371054	NO	-
6044	ZINC00930698	4592	0.5278433526881436	NO	-
6045	ZINC01495381	6152	0.5278390546404155	NO	-
6046	ZINC00376483	2161	0.5278363825354734	NO	-
6047	ZINC04116100	14466	0.5278353124001728	NO	-
6048	ZINC00211061	1276	0.527834779207546	NO	-
6049	ZINC01491047	6134	0.52782758030371	NO	-
6050	ZINC00422578	2437	0.5278269054784206	NO	-
6051	ZINC00122220	802	0.52782593245078	NO	-
6052	ZINC03911063	13454	0.5278257173549514	NO	-
6053	ZINC00481628	2930	0.5278160702170871	NO	-
6054	ZINC00087506	540	0.5278152131102929	NO	-
6055	ZINC03855085	12004	0.5278134253469996	NO	-
6056	ZINC03459188	10189	0.5278091644161518	NO	-
6057	ZINC03037814	8805	0.5277981244247503	NO	-
6058	ZINC01054721	5060	0.5277899227653895	NO	-
6059	ZINC01491047	6135	0.5277890232539552	NO	-
6060	ZINC04464999	15174	0.5277861560119071	NO	-
6061	ZINC04004958	14319	0.5277677126947605	NO	-
6062	ZINC01054723	5061	0.5277607645746124	NO	-
6063	ZINC03507494	10632	0.5277601875677299	NO	-
6064	ZINC03475429	10365	0.5277601061346617	NO	-
6065	ZINC02692835	7731	0.5277416391493419	NO	-
6066	ZINC00522897	3148	0.5277289816817436	NO	-
6067	ZINC03573704	11115	0.5277229431825399	NO	-
6068	ZINC03567987	11064	0.5277220488056035	NO	-
6069	ZINC01002197	4816	0.527715965290116	NO	-
6070	ZINC03802693	11449	0.527712460082134	NO	-
6071	ZINC03507208	10613	0.527702564700449	NO	-
6072	ZINC01539558	6261	0.5277006567583653	NO	-
6073	ZINC03507206	10612	0.5277005641553294	NO	-
6074	ZINC02879045	8510	0.5276967777068958	NO	-
6075	ZINC04628595	15537	0.527695763357825	NO	-
6076	ZINC00641631	3873	0.5276914349422391	NO	-
6077	ZINC00421593	2420	0.5276865508284011	NO	-
6078	ZINC03858444	12272	0.5276707743191181	NO	-
6079	ZINC01519466	6255	0.5276626704171762	NO	-
6080	ZINC03569820	11072	0.5276519575217478	NO	-
6081	ZINC00427376	2534	0.5276497762588268	NO	-
6082	ZINC04407852	15040	0.5276483495310408	NO	-
6083	ZINC03475034	10353	0.5276306784198744	NO	-
6084	ZINC03863259	12543	0.5276187487832285	NO	-
6085	ZINC00138080	924	0.5276149972530554	NO	-
6086	ZINC02870125	8470	0.527612579635251	NO	-
6087	ZINC00360413	2074	0.5276061800584944	NO	-
6088	ZINC03864220	12584	0.5276044250629511	NO	-
6089	ZINC01022125	4880	0.5275869173332809	NO	-
6090	ZINC04176940	14606	0.5275689650405797	NO	-
6091	ZINC01059501	5095	0.5275672802034441	NO	-
6092	ZINC04061270	14386	0.5275667119031925	NO	-
6093	ZINC02344840	7079	0.5275522896317637	NO	-
6094	ZINC04121300	14475	0.5275270903406762	NO	-
6095	ZINC00352154	2005	0.5275262613791308	NO	-
6096	ZINC00774612	4105	0.5275154530174021	NO	-
6097	ZINC00989514	4759	0.5275137914816693	NO	-
6098	ZINC00569337	3478	0.5275109695038406	NO	-
6099	ZINC03856262	12064	0.5275084756744441	NO	-
6100	ZINC03867302	12695	0.5274999868115666	NO	-
6101	ZINC01032621	4917	0.5274972943992963	NO	-
6102	ZINC00780705	4136	0.5274948517687225	NO	-
6103	ZINC03977589	13982	0.527493824311586	NO	-
6104	ZINC03633169	11385	0.5274863510718395	NO	-
6105	ZINC00989515	4760	0.5274593959543978	NO	-
6106	ZINC01107850	5292	0.5274513995965943	NO	-
6107	ZINC02571090	7420	0.5274352394963558	NO	-
6108	ZINC03507546	10634	0.5274300568804147	NO	-
6109	ZINC02872873	8483	0.527428927953254	NO	-
6110	ZINC03972037	13841	0.5274196162543386	NO	-
6111	ZINC03849712	11537	0.5274077088274891	NO	-
6112	ZINC03388506	9669	0.5273976985664373	NO	-
6113	ZINC03388509	9670	0.5273839204504754	NO	-
6114	ZINC00620085	3775	0.5273603431151652	NO	-
6115	ZINC04183606	14617	0.5273590550862384	NO	-
6116	ZINC01163035	5485	0.5273562536718516	NO	-
6117	ZINC02660232	7646	0.5273532315408767	NO	-
6118	ZINC01121086	5358	0.5273528042281269	NO	-
6119	ZINC03890820	13228	0.5273475782080586	NO	-
6120	ZINC00416657	2376	0.5273449801203691	NO	-
6121	ZINC00353826	2014	0.5273447708095887	NO	-
6122	ZINC02731672	7973	0.5273377861693599	NO	-
6123	ZINC00132155	873	0.5273297758635401	NO	-
6124	ZINC00664171	3930	0.5273244431213752	NO	-
6125	ZINC00584247	3595	0.5273102270100106	NO	-
6126	ZINC00301098	1807	0.5273003260532247	NO	-
6127	ZINC02329763	7060	0.5272991648752681	NO	-
6128	ZINC00794862	4181	0.5272975142016637	NO	-
6129	ZINC03858343	12250	0.5272893427080829	NO	-
6130	ZINC00575882	3518	0.5272891198901426	NO	-
6131	ZINC01051757	5034	0.5272784520827818	NO	-
6132	ZINC00267881	1695	0.5272745719938569	NO	-
6133	ZINC00003289	4	0.527271918692003	NO	-
6134	ZINC00612737	3694	0.5272687711240895	NO	-
6135	ZINC01170341	5498	0.5272626517075514	NO	-
6136	ZINC03858334	12249	0.5272550823586172	NO	-
6137	ZINC03220952	9029	0.5272465500234312	NO	-
6138	ZINC00520704	3133	0.5272355577317847	NO	-
6139	ZINC00584248	3596	0.527234563826663	NO	-
6140	ZINC03152685	8924	0.5272335030458757	NO	-
6141	ZINC00614554	3722	0.5272301897349952	NO	-
6142	ZINC03452481	10136	0.5272255923672207	NO	-
6143	ZINC00053846	260	0.5272197526117212	NO	-
6144	ZINC03397100	9786	0.5272124691295315	NO	-
6145	ZINC03867126	12662	0.5272059525162575	NO	-
6146	ZINC00350547	1995	0.5271919793349947	NO	-
6147	ZINC00416665	2378	0.5271848674162444	NO	-
6148	ZINC01288097	5753	0.5271807790449377	NO	-
6149	ZINC02713335	7811	0.5271782115340026	NO	-
6150	ZINC00042720	170	0.5271679453467819	NO	-
6151	ZINC01288096	5752	0.5271630700746808	NO	-
6152	ZINC02713327	7807	0.5271622916574695	NO	-
6153	ZINC03498557	10526	0.5271571271005331	NO	-
6154	ZINC00353825	2013	0.5271550158669953	NO	-
6155	ZINC03476017	10371	0.5271471336897204	NO	-
6156	ZINC03476020	10372	0.5271437629499398	NO	-
6157	ZINC00252707	1585	0.5271406848914785	NO	-
6158	ZINC03868089	12935	0.5271024744478776	NO	-
6159	ZINC01814617	6431	0.5270941312431433	NO	-
6160	ZINC01814617	6432	0.5270941312431433	NO	-
6161	ZINC00533125	3221	0.5270720073405364	NO	-
6162	ZINC00079184	475	0.5270628038937292	NO	-
6163	ZINC00525160	3162	0.5270379835803964	NO	-
6164	ZINC03517253	10772	0.5270330817294969	NO	-
6165	ZINC02165350	6837	0.5270319080477341	NO	-
6166	ZINC00148303	1001	0.5270284893898574	NO	-
6167	ZINC03858613	12304	0.527026458804557	NO	-
6168	ZINC03122014	8897	0.5270228477512697	NO	-
6169	ZINC03912738	13474	0.5270146103745472	NO	-
6170	ZINC03275585	9220	0.5269862940373187	NO	-
6171	ZINC01801460	6414	0.5269804441917411	NO	-
6172	ZINC00019333	71	0.5269600377418378	NO	-
6173	ZINC02787910	8207	0.5269554117316603	NO	-
6174	ZINC02644268	7581	0.5269552587481245	NO	-
6175	ZINC00116353	761	0.5269425383055835	NO	-
6176	ZINC00646438	3886	0.5269424120339368	NO	-
6177	ZINC02192284	6864	0.5269131154372934	NO	-
6178	ZINC02692775	7723	0.526912993963309	NO	-
6179	ZINC03857590	12169	0.5269117070465609	NO	-
6180	ZINC02641570	7574	0.5269039869527052	NO	-
6181	ZINC01364497	5832	0.526902366995904	NO	-
6182	ZINC00584103	3594	0.5268989206430876	NO	-
6183	ZINC02482142	7323	0.5268934789587074	NO	-
6184	ZINC00584102	3593	0.5268717530413668	NO	-
6185	ZINC03221213	9030	0.5268616258048305	NO	-
6186	ZINC00413253	2347	0.5268457867663952	NO	-
6187	ZINC03854494	11915	0.5268412342868987	NO	-
6188	ZINC00238463	1487	0.5268260828965649	NO	-
6189	ZINC03570566	11079	0.5268253313767034	NO	-
6190	ZINC03862413	12494	0.5268224152292134	NO	-
6191	ZINC00487210	2955	0.5268148695482199	NO	-
6192	ZINC02616601	7450	0.5268136210513163	NO	-
6193	ZINC00427376	2535	0.5268025499643426	NO	-
6194	ZINC02718743	7859	0.5268004786252948	NO	-
6195	ZINC04107347	14445	0.5267681659259147	NO	-
6196	ZINC02327935	7056	0.5267547432545467	NO	-
6197	ZINC00291398	1772	0.5267547107616093	NO	-
6198	ZINC00468631	2827	0.5267505589727973	NO	-
6199	ZINC03868100	12938	0.5267436616870961	NO	-
6200	ZINC00815207	4289	0.5267407972385729	NO	-
6201	ZINC01051755	5033	0.5267361303481516	NO	-
6202	ZINC00455303	2731	0.5267322565916462	NO	-
6203	ZINC00461384	2776	0.5267306841843379	NO	-
6204	ZINC02465963	7287	0.5267268264900635	NO	-
6205	ZINC00994955	4792	0.5267169085617994	NO	-
6206	ZINC02713217	7794	0.5267118736982761	NO	-
6207	ZINC02804983	8326	0.5267087126733203	NO	-
6208	ZINC00937462	4602	0.5267029382045222	NO	-
6209	ZINC00577579	3530	0.5267012739527971	NO	-
6210	ZINC04076995	14401	0.526693330643136	NO	-
6211	ZINC03468401	10289	0.5266907538028669	NO	-
6212	ZINC01390474	5885	0.5266880130190466	NO	-
6213	ZINC00223963	1377	0.5266792654873828	NO	-
6214	ZINC03507597	10638	0.5266744875498436	NO	-
6215	ZINC00807460	4241	0.5266723725794761	NO	-
6216	ZINC01751288	6363	0.5266670062395014	NO	-
6217	ZINC02657980	7636	0.526656223727741	NO	-
6218	ZINC00252146	1575	0.5266548985644915	NO	-
6219	ZINC03968992	13677	0.5266447695229762	NO	-
6220	ZINC00456722	2750	0.526631179959977	NO	-
6221	ZINC00367564	2120	0.5266247382310636	NO	-
6222	ZINC00171426	1085	0.5266239333153823	NO	-
6223	ZINC03347217	9457	0.5266209847734074	NO	-
6224	ZINC03867830	12853	0.5266171131913425	NO	-
6225	ZINC03250995	9152	0.5266154196205116	NO	-
6226	ZINC04225086	14672	0.5266121103835226	NO	-
6227	ZINC03611613	11312	0.5265979910895989	NO	-
6228	ZINC00575866	3512	0.526594409249992	NO	-
6229	ZINC01208267	5578	0.5265940330442455	NO	-
6230	ZINC00423590	2448	0.5265820139267345	NO	-
6231	ZINC03858614	12305	0.5265716891316432	NO	-
6232	ZINC04426878	15073	0.5265677055870159	NO	-
6233	ZINC04348492	14940	0.5265631252847287	NO	-
6234	ZINC01225870	5644	0.52656311249213	NO	-
6235	ZINC00252144	1574	0.5265483755301238	NO	-
6236	ZINC04322745	14885	0.5265244796639752	NO	-
6237	ZINC03859640	12417	0.5265113227583162	NO	-
6238	ZINC03268082	9199	0.5265052172029757	NO	-
6239	ZINC03514528	10745	0.5265007705147059	NO	-
6240	ZINC00543080	3291	0.5264989671980174	NO	-
6241	ZINC03983146	14043	0.526498214552861	NO	-
6242	ZINC03388701	9678	0.5264976259552544	NO	-
6243	ZINC03388703	9679	0.5264956454391928	NO	-
6244	ZINC00674437	3966	0.5264848424752754	NO	-
6245	ZINC03506874	10591	0.526469165781743	NO	-
6246	ZINC03506875	10592	0.5264673526631167	NO	-
6247	ZINC03262160	9174	0.5264508587758652	NO	-
6248	ZINC00955088	4675	0.5264508015221291	NO	-
6249	ZINC03484044	10413	0.5264497956310732	NO	-
6250	ZINC03382726	9600	0.5264452109226406	NO	-
6251	ZINC03346487	9456	0.5264444837238187	NO	-
6252	ZINC02327937	7057	0.5264430742424204	NO	-
6253	ZINC00487211	2956	0.5264407005221786	NO	-
6254	ZINC01145280	5436	0.5264390741692976	NO	-
6255	ZINC00508452	3061	0.526434556800525	NO	-
6256	ZINC04033660	14359	0.5264326030904742	NO	-
6257	ZINC03311555	9333	0.5264305972639125	NO	-
6258	ZINC03859209	12375	0.5264242960697947	NO	-
6259	ZINC00197088	1213	0.5264172117700329	NO	-
6260	ZINC03867836	12856	0.5263911905403131	NO	-
6261	ZINC00197584	1215	0.526390404041302	NO	-
6262	ZINC03867834	12854	0.5263832347015883	NO	-
6263	ZINC02718982	7919	0.5263809194663196	NO	-
6264	ZINC03382729	9601	0.5263778902599096	NO	-
6265	ZINC03488703	10428	0.5263659682207124	NO	-
6266	ZINC00359414	2061	0.5263657800485158	NO	-
6267	ZINC03868231	12962	0.5263557662057899	NO	-
6268	ZINC03329386	9396	0.5263405924816482	NO	-
6269	ZINC01455790	6064	0.5263405648869975	NO	-
6270	ZINC03577370	11129	0.5263375031958127	NO	-
6271	ZINC00703536	4024	0.5263263744234893	NO	-
6272	ZINC03392640	9738	0.52630361665182	NO	-
6273	ZINC03475068	10358	0.5263012919104794	NO	-
6274	ZINC03867842	12865	0.5262950916337884	NO	-
6275	ZINC03217270	9016	0.5262897886304402	NO	-
6276	ZINC03977667	13992	0.5262689122972288	NO	-
6277	ZINC01385917	5855	0.526267206819985	NO	-
6278	ZINC01455662	6062	0.5262586451200375	NO	-
6279	ZINC03868061	12922	0.5262521931311896	NO	-
6280	ZINC00197083	1212	0.5262505785109094	NO	-
6281	ZINC04133258	14499	0.5262434490492641	NO	-
6282	ZINC03547615	10926	0.5262393383916503	NO	-
6283	ZINC00095835	600	0.5262382486639691	NO	-
6284	ZINC03977666	13991	0.5262368237848354	NO	-
6285	ZINC00204348	1250	0.5262333686666351	NO	-
6286	ZINC03451705	10122	0.5262301735389845	NO	-
6287	ZINC00087781	541	0.5262252225942924	NO	-
6288	ZINC04121597	14488	0.5262183554409441	NO	-
6289	ZINC04133260	14500	0.5262101655874947	NO	-
6290	ZINC02837706	8380	0.526207544835241	NO	-
6291	ZINC00583662	3581	0.5262063054095393	NO	-
6292	ZINC02973375	8735	0.5262059555700199	NO	-
6293	ZINC03890455	13201	0.5262043801188843	NO	-
6294	ZINC00583663	3582	0.5262006790442556	NO	-
6295	ZINC00477329	2904	0.5261992601925155	NO	-
6296	ZINC01106081	5289	0.5261862807835345	NO	-
6297	ZINC03912227	13460	0.5261828764339287	NO	-
6298	ZINC04332495	14904	0.5261792683087857	NO	-
6299	ZINC00850107	4419	0.526177436680335	NO	-
6300	ZINC00385410	2209	0.5261744710933518	NO	-
6301	ZINC00257351	1619	0.5261723948732856	NO	-
6302	ZINC00463260	2787	0.526167581899937	NO	-
6303	ZINC00385409	2208	0.5261577496082991	NO	-
6304	ZINC00621321	3791	0.526144083990823	NO	-
6305	ZINC03859210	12376	0.5261417510004873	NO	-
6306	ZINC01276563	5738	0.5261253017604128	NO	-
6307	ZINC03567336	11053	0.5261234045050186	NO	-
6308	ZINC00524960	3160	0.5261200543247451	NO	-
6309	ZINC03573509	11108	0.5261152980426148	NO	-
6310	ZINC03890436	13198	0.5261121407232691	NO	-
6311	ZINC00667147	3937	0.526111105819892	NO	-
6312	ZINC03222736	9033	0.5260974343032631	NO	-
6313	ZINC01197569	5557	0.5260921879652897	NO	-
6314	ZINC00568380	3475	0.5260861762937159	NO	-
6315	ZINC02653874	7622	0.5260670512647535	NO	-
6316	ZINC03859641	12418	0.5260621970154166	NO	-
6317	ZINC04465564	15218	0.5260494891315342	NO	-
6318	ZINC01043435	4999	0.5260438857227707	NO	-
6319	ZINC00798601	4204	0.5260407151995775	NO	-
6320	ZINC00624025	3803	0.5260369401939182	NO	-
6321	ZINC03867838	12858	0.5260363344854566	NO	-
6322	ZINC03854992	11985	0.5260350117050518	NO	-
6323	ZINC00367558	2119	0.5260307242818806	NO	-
6324	ZINC03661948	11415	0.5260292303082628	NO	-
6325	ZINC03926475	13487	0.5260105240256174	NO	-
6326	ZINC02327810	7055	0.5260055096457367	NO	-
6327	ZINC01500997	6194	0.5259916471676075	NO	-
6328	ZINC00443562	2663	0.5259882484380288	NO	-
6329	ZINC03995715	14217	0.5259662535321825	NO	-
6330	ZINC00508355	3059	0.5259647302942122	NO	-
6331	ZINC00774698	4106	0.5259294510331967	NO	-
6332	ZINC03230473	9064	0.525923406901936	NO	-
6333	ZINC03278409	9234	0.5259164666348961	NO	-
6334	ZINC03452446	10134	0.5259082604923442	NO	-
6335	ZINC00054215	275	0.5259078700223244	NO	-
6336	ZINC03357121	9498	0.5259057215071425	NO	-
6337	ZINC03468183	10287	0.525900424503106	NO	-
6338	ZINC00237052	1474	0.5258992310400019	NO	-
6339	ZINC00089711	558	0.5258991297326263	NO	-
6340	ZINC01500998	6195	0.5258904236591173	NO	-
6341	ZINC00811267	4258	0.5258886220849618	NO	-
6342	ZINC03519531	10804	0.5258820237446055	NO	-
6343	ZINC02523997	7376	0.5258803820471716	NO	-
6344	ZINC03525023	10821	0.525878703949028	NO	-
6345	ZINC00060411	336	0.5258773134725098	NO	-
6346	ZINC03889066	13082	0.5258758060366788	NO	-
6347	ZINC03889067	13083	0.5258692045453335	NO	-
6348	ZINC02851465	8414	0.5258402544562176	NO	-
6349	ZINC02652208	7611	0.5258346494327311	NO	-
6350	ZINC03869032	13045	0.52582700020616	NO	-
6351	ZINC01415148	5944	0.5258160887548433	NO	-
6352	ZINC03858512	12289	0.5258114738764512	NO	-
6353	ZINC03853566	11801	0.5258021133533229	NO	-
6354	ZINC01112559	5326	0.5258021103086468	NO	-
6355	ZINC03391361	9702	0.525799149101768	NO	-
6356	ZINC03891766	13287	0.5257936742468621	NO	-
6357	ZINC04465371	15201	0.5257936742468621	NO	-
6358	ZINC04158706	14535	0.5257906163457745	NO	-
6359	ZINC03992829	14159	0.5257839384075419	NO	-
6360	ZINC03353110	9485	0.5257821695822141	NO	-
6361	ZINC02718325	7829	0.5257730054513178	NO	-
6362	ZINC03507211	10614	0.5257727645992213	NO	-
6363	ZINC02238109	6950	0.5257721375484479	NO	-
6364	ZINC03854495	11916	0.5257704601478832	NO	-
6365	ZINC02525071	7384	0.5257615854132894	NO	-
6366	ZINC03496183	10485	0.5257586842560578	NO	-
6367	ZINC03970070	13765	0.5257584531716943	NO	-
6368	ZINC03495972	10480	0.5257567807089414	NO	-
6369	ZINC03851585	11623	0.5257517088453276	NO	-
6370	ZINC03867734	12799	0.5257477295962829	NO	-
6371	ZINC00424330	2478	0.5257369521707845	NO	-
6372	ZINC00003289	5	0.5257266676575003	NO	-
6373	ZINC00381284	2180	0.5257257949038598	NO	-
6374	ZINC03411806	9893	0.525716821573687	NO	-
6375	ZINC02917496	8612	0.5257022300448263	NO	-
6376	ZINC00102858	673	0.5256881231956076	NO	-
6377	ZINC00223692	1365	0.5256863431837479	NO	-
6378	ZINC04274805	14785	0.5256860962996569	NO	-
6379	ZINC01054901	5062	0.5256843011364845	NO	-
6380	ZINC03570582	11081	0.5256809625066616	NO	-
6381	ZINC00987481	4751	0.5256782068106276	NO	-
6382	ZINC03491459	10454	0.5256774298050298	NO	-
6383	ZINC00436927	2623	0.5256600121320556	NO	-
6384	ZINC00242799	1501	0.5256593948208194	NO	-
6385	ZINC03369392	9537	0.5256525540920441	NO	-
6386	ZINC02625370	7493	0.5256444714045811	NO	-
6387	ZINC00126304	826	0.5256353972118603	NO	-
6388	ZINC02718812	7871	0.5256306644934297	NO	-
6389	ZINC02511394	7362	0.5256222299895661	NO	-
6390	ZINC00773639	4098	0.525620438519724	NO	-
6391	ZINC01936576	6583	0.525618139153016	NO	-
6392	ZINC01054903	5063	0.5256100562430002	NO	-
6393	ZINC03436985	10059	0.5256087589618342	NO	-
6394	ZINC00815305	4291	0.5256045549698258	NO	-
6395	ZINC00583373	3576	0.5256040624653934	NO	-
6396	ZINC00471332	2863	0.5255977162289015	NO	-
6397	ZINC00126316	827	0.525596353097833	NO	-
6398	ZINC03488917	10434	0.5255953022664992	NO	-
6399	ZINC02757068	8072	0.5255904407219054	NO	-
6400	ZINC01215212	5607	0.5255895455786207	NO	-
6401	ZINC01513055	6237	0.5255839951602753	NO	-
6402	ZINC02768031	8129	0.5255779707328954	NO	-
6403	ZINC00623262	3799	0.5255657034135811	NO	-
6404	ZINC03868101	12939	0.525564230483936	NO	-
6405	ZINC01960574	6646	0.5255528069945491	NO	-
6406	ZINC03423486	9968	0.5255508342663995	NO	-
6407	ZINC01960575	6647	0.5255471096260058	NO	-
6408	ZINC03411541	9891	0.5255371268468196	NO	-
6409	ZINC03436983	10058	0.52553611303649	NO	-
6410	ZINC03861898	12475	0.5255353316131814	NO	-
6411	ZINC03488938	10436	0.5255296907345385	NO	-
6412	ZINC03544144	10911	0.525516221987549	NO	-
6413	ZINC01385916	5853	0.525516181812187	NO	-
6414	ZINC00455231	2730	0.5255038569394118	NO	-
6415	ZINC00132517	880	0.5254987847694458	NO	-
6416	ZINC00863693	4459	0.5254950695283518	NO	-
6417	ZINC03868472	12999	0.5254928062241491	NO	-
6418	ZINC03608711	11280	0.525491004086974	NO	-
6419	ZINC03992799	14156	0.5254876766996683	NO	-
6420	ZINC04004867	14316	0.5254860255755492	NO	-
6421	ZINC00559456	3415	0.5254841218849101	NO	-
6422	ZINC00667145	3936	0.525481776769508	NO	-
6423	ZINC02651691	7610	0.525472049670989	NO	-
6424	ZINC00999544	4803	0.5254652798846755	NO	-
6425	ZINC01392762	5889	0.5254625033620313	NO	-
6426	ZINC00616718	3744	0.5254543621241542	NO	-
6427	ZINC01938095	6590	0.5254490071814721	NO	-
6428	ZINC04004262	14313	0.525439603282492	NO	-
6429	ZINC01833593	6449	0.5254365047722793	NO	-
6430	ZINC01092628	5242	0.5254242337200347	NO	-
6431	ZINC03992830	14160	0.5254110565172823	NO	-
6432	ZINC03997185	14228	0.5253863278821203	NO	-
6433	ZINC01342777	5810	0.5253820370020177	NO	-
6434	ZINC00248970	1537	0.5253587556892982	NO	-
6435	ZINC03397039	9780	0.5253556962612941	NO	-
6436	ZINC00723739	4065	0.5253509552960142	NO	-
6437	ZINC03850468	11553	0.525346581388419	NO	-
6438	ZINC00773601	4097	0.5253430293426511	NO	-
6439	ZINC00294151	1781	0.5253348543672596	NO	-
6440	ZINC03550578	10956	0.5253337611998362	NO	-
6441	ZINC03396857	9769	0.5253249776781055	NO	-
6442	ZINC03396860	9770	0.5253146821541214	NO	-
6443	ZINC03277288	9226	0.5253014346022811	NO	-
6444	ZINC03851392	11607	0.5252886315982621	NO	-
6445	ZINC00089958	559	0.5252746207634761	NO	-
6446	ZINC03869033	13046	0.5252706193802273	NO	-
6447	ZINC01215713	5609	0.5252684129644203	NO	-
6448	ZINC00156944	1043	0.5252628460981466	NO	-
6449	ZINC03335232	9412	0.5252504667361358	NO	-
6450	ZINC00543398	3292	0.5252293184070796	NO	-
6451	ZINC04069899	14391	0.5252054979781723	NO	-
6452	ZINC01121086	5359	0.5251986498554334	NO	-
6453	ZINC02624368	7487	0.5251891942601296	NO	-
6454	ZINC03307811	9314	0.5251820556102896	NO	-
6455	ZINC00181523	1121	0.5251772425136104	NO	-
6456	ZINC02479582	7314	0.5251475452640253	NO	-
6457	ZINC01479107	6124	0.5251064520959374	NO	-
6458	ZINC01479101	6123	0.5250938532403487	NO	-
6459	ZINC03607026	11264	0.5250670033567095	NO	-
6460	ZINC00362442	2095	0.5250524664111591	NO	-
6461	ZINC00429754	2571	0.5250162586553567	NO	-
6462	ZINC04079590	14404	0.5250159619259888	NO	-
6463	ZINC03982885	14025	0.5250114463699005	NO	-
6464	ZINC03400504	9830	0.524998157668125	NO	-
6465	ZINC04224039	14657	0.5249955501320298	NO	-
6466	ZINC01440105	6041	0.5249910591363895	NO	-
6467	ZINC03474959	10347	0.5249728048107417	NO	-
6468	ZINC03972184	13851	0.5249685765743095	NO	-
6469	ZINC03854929	11973	0.5249632790306241	NO	-
6470	ZINC03866988	12643	0.5249546498544981	NO	-
6471	ZINC00066695	387	0.5249530686809801	NO	-
6472	ZINC00873619	4488	0.5249378294385822	NO	-
6473	ZINC04273338	14771	0.5249346743946023	NO	-
6474	ZINC00348251	1980	0.5249258954261626	NO	-
6475	ZINC00178751	1108	0.5249181492619861	NO	-
6476	ZINC00206738	1262	0.5249042802396956	NO	-
6477	ZINC02718992	7940	0.5249037429930521	NO	-
6478	ZINC00412777	2338	0.524897817971213	NO	-
6479	ZINC00863305	4458	0.5248790323869064	NO	-
6480	ZINC04351358	14946	0.5248776646898987	NO	-
6481	ZINC04468176	15287	0.5248738735960939	NO	-
6482	ZINC03397211	9797	0.5248543645287485	NO	-
6483	ZINC01040905	4981	0.5248502293514925	NO	-
6484	ZINC01233833	5673	0.5248490950635268	NO	-
6485	ZINC04487794	15410	0.5248449349348628	NO	-
6486	ZINC03982884	14024	0.524840844329611	NO	-
6487	ZINC00049900	224	0.5248386849771745	NO	-
6488	ZINC00608694	3637	0.5248354429947117	NO	-
6489	ZINC03787157	11443	0.5248208896646043	NO	-
6490	ZINC00250015	1544	0.5247993858121512	NO	-
6491	ZINC01203970	5565	0.5247880047726079	NO	-
6492	ZINC01464776	6067	0.5247868900948067	NO	-
6493	ZINC03858976	12355	0.5247867169146401	NO	-
6494	ZINC03423601	9973	0.5247805547041278	NO	-
6495	ZINC03262578	9176	0.5247768018987127	NO	-
6496	ZINC03859247	12378	0.5247659975552661	NO	-
6497	ZINC00536496	3254	0.524763928250086	NO	-
6498	ZINC00272085	1705	0.5247591501382862	NO	-
6499	ZINC01437610	6038	0.5247469808380786	NO	-
6500	ZINC00957878	4689	0.5247339582742616	NO	-
6501	ZINC03867645	12780	0.5247115814092853	NO	-
6502	ZINC00051752	249	0.5247075615838439	NO	-
6503	ZINC03217267	9015	0.5247060521767626	NO	-
6504	ZINC01233832	5672	0.5247038602762644	NO	-
6505	ZINC02718816	7879	0.5246901776064765	NO	-
6506	ZINC03972190	13852	0.5246868559359837	NO	-
6507	ZINC02648617	7595	0.5246783319794297	NO	-
6508	ZINC01159629	5474	0.5246760034698829	NO	-
6509	ZINC00544119	3298	0.5246709646158965	NO	-
6510	ZINC03463820	10270	0.5246604203074311	NO	-
6511	ZINC00478817	2912	0.524647101653656	NO	-
6512	ZINC04039066	14366	0.5246433759370479	NO	-
6513	ZINC03854321	11905	0.5246420138253377	NO	-
6514	ZINC01491048	6138	0.5246397909246204	NO	-
6515	ZINC03400326	9826	0.5246329317020313	NO	-
6516	ZINC01012180	4839	0.5246305734645935	NO	-
6517	ZINC00462955	2786	0.5246304283370974	NO	-
6518	ZINC03956480	13515	0.5246209905760892	NO	-
6519	ZINC04276047	14799	0.5246188923573222	NO	-
6520	ZINC00478855	2914	0.524594305109328	NO	-
6521	ZINC03241843	9117	0.5245759889632413	NO	-
6522	ZINC03400283	9825	0.5245708013011868	NO	-
6523	ZINC04178794	14611	0.5245684958949064	NO	-
6524	ZINC00478816	2911	0.5245535171839181	NO	-
6525	ZINC00044168	179	0.5245261329414712	NO	-
6526	ZINC03280937	9239	0.5245233596216109	NO	-
6527	ZINC01064522	5123	0.5245204689698105	NO	-
6528	ZINC03328733	9393	0.5245196407153118	NO	-
6529	ZINC00619596	3766	0.5245137220866929	NO	-
6530	ZINC00374763	2144	0.5245113567790122	NO	-
6531	ZINC02798468	8293	0.5245112135302461	NO	-
6532	ZINC04347764	14931	0.5245111177321076	NO	-
6533	ZINC00043941	178	0.5245085918478013	NO	-
6534	ZINC01040906	4982	0.5245012559876338	NO	-
6535	ZINC02767618	8125	0.5244987242362381	NO	-
6536	ZINC03274438	9215	0.5244876442456892	NO	-
6537	ZINC00217024	1305	0.5244694349924889	NO	-
6538	ZINC02437930	7225	0.5244572814196294	NO	-
6539	ZINC00957879	4690	0.5244434768349225	NO	-
6540	ZINC03510711	10687	0.5244388172871254	NO	-
6541	ZINC00168645	1068	0.5244271303964777	NO	-
6542	ZINC00478854	2913	0.5244193981593551	NO	-
6543	ZINC03332464	9406	0.5244077796356412	NO	-
6544	ZINC00561721	3423	0.5244056790487163	NO	-
6545	ZINC04492965	15428	0.5244021786770685	NO	-
6546	ZINC03607056	11265	0.5243759733341539	NO	-
6547	ZINC03868251	12968	0.5243657333791715	NO	-
6548	ZINC03148112	8911	0.524354002669436	NO	-
6549	ZINC03469409	10297	0.5243473516959946	NO	-
6550	ZINC00500397	2998	0.5243436464221467	NO	-
6551	ZINC02511408	7364	0.5243436233823979	NO	-
6552	ZINC00221343	1331	0.5243328174640232	NO	-
6553	ZINC00126731	832	0.5243310555319337	NO	-
6554	ZINC00350173	1991	0.5243260129318886	NO	-
6555	ZINC03855436	12044	0.5243220196879391	NO	-
6556	ZINC00060547	343	0.5243122582308595	NO	-
6557	ZINC03850540	11559	0.5243023804196704	NO	-
6558	ZINC00060548	344	0.5243002452134505	NO	-
6559	ZINC00451395	2710	0.5242974732984568	NO	-
6560	ZINC03867844	12867	0.5242835211629495	NO	-
6561	ZINC00674971	3967	0.5242722238503964	NO	-
6562	ZINC00459396	2764	0.5242606614994357	NO	-
6563	ZINC00474665	2890	0.5242603334097923	NO	-
6564	ZINC00192156	1191	0.5242488478150604	NO	-
6565	ZINC03396887	9773	0.524227319046724	NO	-
6566	ZINC01070041	5149	0.5242218045347772	NO	-
6567	ZINC02713205	7789	0.5242123140982315	NO	-
6568	ZINC03458898	10182	0.5242094640383355	NO	-
6569	ZINC02227228	6931	0.5242024741744479	NO	-
6570	ZINC03969868	13747	0.5241908836093584	NO	-
6571	ZINC04225109	14674	0.5241907849601288	NO	-
6572	ZINC03396882	9772	0.5241864462431349	NO	-
6573	ZINC00402038	2284	0.5241859495200484	NO	-
6574	ZINC00429769	2580	0.5241802489078816	NO	-
6575	ZINC00613247	3708	0.5241265468837843	NO	-
6576	ZINC03851031	11580	0.5241177766175117	NO	-
6577	ZINC02813883	8355	0.5241130171579225	NO	-
6578	ZINC01491052	6143	0.5240974065167538	NO	-
6579	ZINC01423312	5965	0.5240925702456863	NO	-
6580	ZINC03867504	12737	0.5240832108838385	NO	-
6581	ZINC00132889	881	0.5240808191446048	NO	-
6582	ZINC01408768	5933	0.5240699515747126	NO	-
6583	ZINC00945467	4640	0.524056269434749	NO	-
6584	ZINC03857443	12138	0.5240521276039647	NO	-
6585	ZINC03868267	12975	0.5240451189793854	NO	-
6586	ZINC02713325	7806	0.5240276997696128	NO	-
6587	ZINC03867794	12816	0.5240262589019827	NO	-
6588	ZINC00435139	2604	0.5240168427648407	NO	-
6589	ZINC04426878	15072	0.5240128018661677	NO	-
6590	ZINC03853554	11798	0.5240013148804196	NO	-
6591	ZINC01070791	5156	0.5239956488295756	NO	-
6592	ZINC00459394	2763	0.5239956406633994	NO	-
6593	ZINC01949169	6623	0.5239636265693718	NO	-
6594	ZINC00317779	1898	0.5239577371497274	NO	-
6595	ZINC03532529	10868	0.5239568814950144	NO	-
6596	ZINC01371526	5837	0.5239525320260501	NO	-
6597	ZINC03510709	10686	0.5239485793503235	NO	-
6598	ZINC02664864	7667	0.5239422383160505	NO	-
6599	ZINC03956456	13511	0.5239059994011074	NO	-
6600	ZINC03993196	14202	0.5238898296722654	NO	-
6601	ZINC00537895	3269	0.5238801941761513	NO	-
6602	ZINC00302964	1815	0.523880108779214	NO	-
6603	ZINC01137379	5414	0.5238775393644454	NO	-
6604	ZINC02631246	7534	0.5238711497212617	NO	-
6605	ZINC03839307	11489	0.5238650276532718	NO	-
6606	ZINC03858442	12271	0.5238639738909782	NO	-
6607	ZINC01513120	6238	0.5238561537419992	NO	-
6608	ZINC03296782	9298	0.5238460207911583	NO	-
6609	ZINC03867527	12750	0.5238333710555025	NO	-
6610	ZINC02718741	7853	0.5238318455710947	NO	-
6611	ZINC00756449	4086	0.5238302154865756	NO	-
6612	ZINC00180589	1118	0.5238191840965735	NO	-
6613	ZINC00063018	364	0.5238140080592371	NO	-
6614	ZINC03867526	12748	0.5238058720117514	NO	-
6615	ZINC00017742	64	0.5237995491996816	NO	-
6616	ZINC00411399	2321	0.5237899824724511	NO	-
6617	ZINC01509794	6224	0.5237785510764587	NO	-
6618	ZINC00089081	550	0.5237721398665227	NO	-
6619	ZINC03496217	10487	0.5237689786416266	NO	-
6620	ZINC01388493	5869	0.5237686005672691	NO	-
6621	ZINC04479457	15374	0.5237606444357024	NO	-
6622	ZINC03963206	13552	0.5237603673678513	NO	-
6623	ZINC00410516	2312	0.5237549817421032	NO	-
6624	ZINC02860561	8440	0.5237516873609294	NO	-
6625	ZINC03477055	10388	0.5237508750651781	NO	-
6626	ZINC03853211	11768	0.5237441003293709	NO	-
6627	ZINC02073911	6784	0.5237362358081927	NO	-
6628	ZINC00422407	2434	0.5237355056753261	NO	-
6629	ZINC00411859	2330	0.5237343074681128	NO	-
6630	ZINC03436729	10054	0.5237192899135112	NO	-
6631	ZINC03468262	10288	0.5237183134034763	NO	-
6632	ZINC00575872	3515	0.5237157074422083	NO	-
6633	ZINC00668157	3941	0.5237134808588783	NO	-
6634	ZINC02623743	7484	0.5237024069419789	NO	-
6635	ZINC02576670	7424	0.5236881208861732	NO	-
6636	ZINC04052076	14372	0.5236797666214538	NO	-
6637	ZINC00223036	1351	0.5236748677240368	NO	-
6638	ZINC00668159	3943	0.5236693642713548	NO	-
6639	ZINC00954387	4668	0.5236604692661571	NO	-
6640	ZINC03867819	12834	0.5236589617693181	NO	-
6641	ZINC01471183	6101	0.5236539796060009	NO	-
6642	ZINC01491052	6145	0.5236461550237711	NO	-
6643	ZINC04299062	14826	0.5236416193201788	NO	-
6644	ZINC03404078	9858	0.5236385289236436	NO	-
6645	ZINC00110593	722	0.5236300254954834	NO	-
6646	ZINC03857186	12099	0.5236084184416913	NO	-
6647	ZINC04408005	15043	0.5236035878798955	NO	-
6648	ZINC00930650	4591	0.5236000116272197	NO	-
6649	ZINC02793778	8233	0.5235847097376898	NO	-
6650	ZINC01215795	5612	0.5235801100673335	NO	-
6651	ZINC01021327	4875	0.5235731460496371	NO	-
6652	ZINC03963205	13551	0.5235704754117372	NO	-
6653	ZINC00062433	357	0.5235577836902449	NO	-
6654	ZINC02793779	8234	0.5235576896412727	NO	-
6655	ZINC01519434	6251	0.5235523037021967	NO	-
6656	ZINC02783844	8188	0.523547519519879	NO	-
6657	ZINC04201846	14642	0.5235404140824622	NO	-
6658	ZINC00252183	1579	0.5235398600438946	NO	-
6659	ZINC00450843	2707	0.5235217052636781	NO	-
6660	ZINC03599092	11224	0.5235181276292776	NO	-
6661	ZINC00358769	2054	0.5235009934050097	NO	-
6662	ZINC00081584	496	0.5234932936349335	NO	-
6663	ZINC03338260	9421	0.5234768052195329	NO	-
6664	ZINC03867503	12735	0.5234476882342767	NO	-
6665	ZINC03859551	12406	0.5234446150378274	NO	-
6666	ZINC03857665	12179	0.5234353035095185	NO	-
6667	ZINC00252181	1578	0.5234303766358724	NO	-
6668	ZINC03384241	9616	0.5234265397318268	NO	-
6669	ZINC03215850	9000	0.5234140452405296	NO	-
6670	ZINC03909396	13447	0.5234060579602149	NO	-
6671	ZINC00508489	3062	0.5233965088660878	NO	-
6672	ZINC00424318	2475	0.5233874487496917	NO	-
6673	ZINC03417859	9923	0.5233864064312835	NO	-
6674	ZINC03399902	9823	0.523384409830252	NO	-
6675	ZINC03908573	13442	0.523383801972447	NO	-
6676	ZINC00223693	1366	0.5233691540840459	NO	-
6677	ZINC03853566	11802	0.523342468768852	NO	-
6678	ZINC00120727	780	0.5233377177424239	NO	-
6679	ZINC00417623	2389	0.5233292481402861	NO	-
6680	ZINC03975015	13908	0.5232898647652539	NO	-
6681	ZINC03270494	9206	0.5232885597834669	NO	-
6682	ZINC04001232	14285	0.5232858033780244	NO	-
6683	ZINC01479059	6119	0.5232834785507725	NO	-
6684	ZINC01195171	5553	0.5232806846150291	NO	-
6685	ZINC03857187	12100	0.5232667814535005	NO	-
6686	ZINC03371096	9539	0.5232586326321911	NO	-
6687	ZINC03371094	9538	0.5232472256098112	NO	-
6688	ZINC03331014	9402	0.5232450253740054	NO	-
6689	ZINC00279346	1724	0.5232369173967513	NO	-
6690	ZINC04194455	14630	0.5232172391785309	NO	-
6691	ZINC02994148	8749	0.5232157735245837	NO	-
6692	ZINC03509269	10676	0.5232132735456344	NO	-
6693	ZINC00422534	2435	0.5232101274958053	NO	-
6694	ZINC03384727	9617	0.5232031966844382	NO	-
6695	ZINC00051107	236	0.5232030904087552	NO	-
6696	ZINC02920911	8628	0.5232025775926588	NO	-
6697	ZINC04412438	15050	0.5231946189497224	NO	-
6698	ZINC01090886	5231	0.52318486595176	NO	-
6699	ZINC00200938	1231	0.5231823198746915	NO	-
6700	ZINC00200936	1229	0.5231784744488637	NO	-
6701	ZINC03452391	10131	0.5231733244911909	NO	-
6702	ZINC03863471	12558	0.5231699896971719	NO	-
6703	ZINC02163631	6836	0.5231672736150415	NO	-
6704	ZINC02623744	7485	0.5231614796975796	NO	-
6705	ZINC01388492	5867	0.5231480163367975	NO	-
6706	ZINC00420660	2411	0.5231476235169139	NO	-
6707	ZINC03853210	11767	0.5231387225442596	NO	-
6708	ZINC00072492	432	0.5231253539174177	NO	-
6709	ZINC00255271	1607	0.5231251161735704	NO	-
6710	ZINC03495514	10469	0.5231210456676219	NO	-
6711	ZINC00617681	3751	0.5231108099771867	NO	-
6712	ZINC03405237	9866	0.5231017512587602	NO	-
6713	ZINC03423560	9970	0.5230993351929684	NO	-
6714	ZINC03547701	10927	0.5230820179681871	NO	-
6715	ZINC01217736	5625	0.5230772485946115	NO	-
6716	ZINC03385687	9630	0.5230759801043818	NO	-
6717	ZINC03902579	13386	0.5230742143573041	NO	-
6718	ZINC03571189	11086	0.5230741113555447	NO	-
6719	ZINC03499362	10530	0.5230713180401996	NO	-
6720	ZINC03850999	11579	0.5230657699243946	NO	-
6721	ZINC00528216	3179	0.5230612795878705	NO	-
6722	ZINC00575730	3508	0.5230571388158716	NO	-
6723	ZINC00411258	2318	0.5230555436989288	NO	-
6724	ZINC02848077	8403	0.5230441906281235	NO	-
6725	ZINC03891566	13264	0.523042376763733	NO	-
6726	ZINC03446466	10098	0.5230213363796113	NO	-
6727	ZINC02800082	8304	0.52302112245807	NO	-
6728	ZINC03608037	11271	0.5230019814220184	NO	-
6729	ZINC01507505	6218	0.5229874517014818	NO	-
6730	ZINC00218607	1316	0.5229862585170502	NO	-
6731	ZINC02511244	7353	0.5229852425841969	NO	-
6732	ZINC00955259	4682	0.522982748965411	NO	-
6733	ZINC03547467	10923	0.5229750217956143	NO	-
6734	ZINC02732887	7974	0.5229707432874806	NO	-
6735	ZINC03967629	13601	0.5229599492274193	NO	-
6736	ZINC04465948	15247	0.5229599492274193	NO	-
6737	ZINC02686628	7698	0.5229587413335999	NO	-
6738	ZINC03452741	10143	0.5229587393169077	NO	-
6739	ZINC03400835	9834	0.5229428262085782	NO	-
6740	ZINC01077515	5195	0.522928508042528	NO	-
6741	ZINC03264337	9184	0.5229280710277736	NO	-
6742	ZINC02785024	8202	0.5229126714099666	NO	-
6743	ZINC03867219	12681	0.5229124481663318	NO	-
6744	ZINC02172757	6849	0.5228867167783835	NO	-
6745	ZINC02699062	7745	0.5228862077528423	NO	-
6746	ZINC03446469	10099	0.5228748803559489	NO	-
6747	ZINC00551078	3347	0.5228722152163149	NO	-
6748	ZINC02775654	8157	0.5228715254546653	NO	-
6749	ZINC03868237	12965	0.5228671286823507	NO	-
6750	ZINC00201679	1242	0.522837287170766	NO	-
6751	ZINC03469107	10294	0.5228354024671575	NO	-
6752	ZINC03997301	14234	0.5228312916820731	NO	-
6753	ZINC02705757	7756	0.5228280874617326	NO	-
6754	ZINC03972181	13850	0.5228184986694796	NO	-
6755	ZINC03867278	12694	0.5228166584089741	NO	-
6756	ZINC00089095	552	0.5228134904780225	NO	-
6757	ZINC00218613	1319	0.5228106246981589	NO	-
6758	ZINC01398862	5907	0.522797662169899	NO	-
6759	ZINC02123446	6814	0.5227877890803453	NO	-
6760	ZINC00218622	1320	0.5227849613663953	NO	-
6761	ZINC03263549	9182	0.5227840533737019	NO	-
6762	ZINC02881600	8524	0.5227806366432288	NO	-
6763	ZINC03512203	10725	0.5227710341964338	NO	-
6764	ZINC03866901	12632	0.5227681834978858	NO	-
6765	ZINC03866900	12630	0.5227456338332339	NO	-
6766	ZINC00255606	1612	0.5227259277960187	NO	-
6767	ZINC03867469	12719	0.5227070332721632	NO	-
6768	ZINC00617734	3753	0.5227020743734009	NO	-
6769	ZINC04415428	15059	0.5227019844916849	NO	-
6770	ZINC03400400	9828	0.5227013446987547	NO	-
6771	ZINC04377146	14996	0.5226997320729097	NO	-
6772	ZINC02719005	7952	0.5226989600085613	NO	-
6773	ZINC01071885	5164	0.5226978317382396	NO	-
6774	ZINC04347765	14932	0.5226945522459768	NO	-
6775	ZINC00627050	3817	0.5226699052895598	NO	-
6776	ZINC04292371	14818	0.5226661472974938	NO	-
6777	ZINC03850272	11550	0.5226608746749467	NO	-
6778	ZINC03974399	13894	0.522660827932779	NO	-
6779	ZINC03853820	11841	0.5226402324387895	NO	-
6780	ZINC00620382	3780	0.52262260923473	NO	-
6781	ZINC01054691	5059	0.5226034884229368	NO	-
6782	ZINC00377168	2165	0.5226021574389066	NO	-
6783	ZINC02321099	7048	0.5226010390057435	NO	-
6784	ZINC01054689	5058	0.5225943767418325	NO	-
6785	ZINC03613454	11327	0.5225785934361193	NO	-
6786	ZINC00225240	1398	0.5225638589276956	NO	-
6787	ZINC00123787	814	0.5225620080321686	NO	-
6788	ZINC03607920	11269	0.5225546555858465	NO	-
6789	ZINC03468104	10286	0.5225495981325905	NO	-
6790	ZINC00225923	1399	0.5225345653512289	NO	-
6791	ZINC01433004	6024	0.5225243595835317	NO	-
6792	ZINC00611993	3682	0.5225143162167949	NO	-
6793	ZINC00210958	1275	0.5225108754294076	NO	-
6794	ZINC00218857	1323	0.5225021966859197	NO	-
6795	ZINC03560608	11007	0.5224978596956819	NO	-
6796	ZINC03419057	9936	0.52249229531944	NO	-
6797	ZINC02742052	8004	0.5224849531803071	NO	-
6798	ZINC03867824	12842	0.5224783478403472	NO	-
6799	ZINC00368129	2125	0.5224736675791761	NO	-
6800	ZINC03508983	10669	0.5224664238505426	NO	-
6801	ZINC00251198	1553	0.5224642172068734	NO	-
6802	ZINC04200453	14636	0.5224614530126873	NO	-
6803	ZINC02799788	8302	0.522450834198992	NO	-
6804	ZINC00190954	1185	0.5224494714757294	NO	-
6805	ZINC00187517	1175	0.5224470359823178	NO	-
6806	ZINC03857705	12181	0.522446531921739	NO	-
6807	ZINC00566278	3457	0.5224396667454047	NO	-
6808	ZINC03495521	10470	0.5224223297238377	NO	-
6809	ZINC04465671	15223	0.5224174932890435	NO	-
6810	ZINC00296723	1788	0.5224118622531552	NO	-
6811	ZINC00218859	1324	0.5224087924082575	NO	-
6812	ZINC03359968	9506	0.5224078932298074	NO	-
6813	ZINC01285062	5747	0.5224075677315705	NO	-
6814	ZINC00239672	1491	0.5223647571717501	NO	-
6815	ZINC00132197	878	0.5223451548256257	NO	-
6816	ZINC03654702	11403	0.5223422365237789	NO	-
6817	ZINC00977413	4724	0.5223345752519551	NO	-
6818	ZINC00424509	2484	0.5223343961797396	NO	-
6819	ZINC03648164	11399	0.5223314418219809	NO	-
6820	ZINC03855094	12013	0.522330724568794	NO	-
6821	ZINC03867163	12668	0.5223256141233082	NO	-
6822	ZINC02843105	8392	0.5223240090871796	NO	-
6823	ZINC00414793	2354	0.5223235215840465	NO	-
6824	ZINC00446303	2681	0.5223175973168452	NO	-
6825	ZINC03868118	12948	0.5223144469085262	NO	-
6826	ZINC00583737	3586	0.5223016309266384	NO	-
6827	ZINC03225356	9049	0.5222956219555893	NO	-
6828	ZINC03505683	10583	0.522273934260931	NO	-
6829	ZINC03462491	10256	0.5222733127318375	NO	-
6830	ZINC00564739	3450	0.5222718405788072	NO	-
6831	ZINC03619820	11359	0.5222712707846892	NO	-
6832	ZINC00360424	2081	0.5222703130458503	NO	-
6833	ZINC00225238	1397	0.522269766055238	NO	-
6834	ZINC01429141	6009	0.5222619916793566	NO	-
6835	ZINC01501022	6198	0.5222607258651558	NO	-
6836	ZINC00619868	3772	0.5222576059797476	NO	-
6837	ZINC00205613	1255	0.5222476631078021	NO	-
6838	ZINC03912564	13472	0.5222432553865417	NO	-
6839	ZINC00583735	3585	0.5222398404562824	NO	-
6840	ZINC00933980	4595	0.5222180682929648	NO	-
6841	ZINC00439811	2639	0.5222147321945441	NO	-
6842	ZINC03497728	10513	0.5222124289405546	NO	-
6843	ZINC02718971	7905	0.5222122044562434	NO	-
6844	ZINC03973654	13879	0.5222103384015182	NO	-
6845	ZINC03234073	9083	0.5222076813162148	NO	-
6846	ZINC03898084	13368	0.5221951139087965	NO	-
6847	ZINC00050355	231	0.5221943668315767	NO	-
6848	ZINC03497730	10514	0.5221784921592748	NO	-
6849	ZINC02236441	6943	0.5221720109758636	NO	-
6850	ZINC00413180	2344	0.5221579716512921	NO	-
6851	ZINC01519465	6254	0.5221565661491234	NO	-
6852	ZINC00223680	1364	0.5221428277439274	NO	-
6853	ZINC01511989	6233	0.5221324836346164	NO	-
6854	ZINC02844155	8393	0.5221286505413143	NO	-
6855	ZINC01504920	6211	0.5221252692091225	NO	-
6856	ZINC02522298	7374	0.522119990816399	NO	-
6857	ZINC03512201	10724	0.5221018686014978	NO	-
6858	ZINC02519918	7368	0.5221001517775719	NO	-
6859	ZINC00431888	2585	0.5220843899849674	NO	-
6860	ZINC03892771	13351	0.522078253659392	NO	-
6861	ZINC03368715	9536	0.5220728841416502	NO	-
6862	ZINC02922845	8630	0.5220727357375847	NO	-
6863	ZINC03867836	12857	0.522070143581743	NO	-
6864	ZINC02713190	7787	0.5220695291043205	NO	-
6865	ZINC00916916	4570	0.5220628215435379	NO	-
6866	ZINC01429140	6008	0.5220552685989043	NO	-
6867	ZINC03867834	12855	0.5220552560304553	NO	-
6868	ZINC04462930	15137	0.5220462092706606	NO	-
6869	ZINC03488696	10427	0.5220456299194539	NO	-
6870	ZINC01207738	5576	0.5220452665672177	NO	-
6871	ZINC00050356	232	0.5220383281770594	NO	-
6872	ZINC01399094	5910	0.5220225477008577	NO	-
6873	ZINC00766380	4091	0.5220209360219302	NO	-
6874	ZINC03608652	11277	0.5220156363051587	NO	-
6875	ZINC03500059	10544	0.5220142274177721	NO	-
6876	ZINC03545413	10914	0.5219950664847455	NO	-
6877	ZINC03648164	11398	0.5219742242975478	NO	-
6878	ZINC04225086	14671	0.5219733107276168	NO	-
6879	ZINC03969491	13718	0.5219697051633684	NO	-
6880	ZINC00431889	2586	0.5219681977275191	NO	-
6881	ZINC00221543	1332	0.5219431112208945	NO	-
6882	ZINC03339527	9427	0.5219387661088222	NO	-
6883	ZINC03864235	12585	0.5219378348187395	NO	-
6884	ZINC00260198	1643	0.5219337472924301	NO	-
6885	ZINC00390622	2253	0.5219201019094941	NO	-
6886	ZINC00138008	919	0.5219133614271572	NO	-
6887	ZINC01511985	6232	0.521907427767398	NO	-
6888	ZINC00203511	1249	0.5219071951469096	NO	-
6889	ZINC00415358	2358	0.5219060915688145	NO	-
6890	ZINC00103601	676	0.5218987578849779	NO	-
6891	ZINC03423437	9966	0.5218952471360917	NO	-
6892	ZINC02999117	8766	0.5218879522111499	NO	-
6893	ZINC03316867	9351	0.5218777231753932	NO	-
6894	ZINC00570394	3485	0.5218773347021698	NO	-
6895	ZINC03562637	11017	0.521863137079804	NO	-
6896	ZINC01397429	5899	0.5218592248534841	NO	-
6897	ZINC03851565	11621	0.5218481306655385	NO	-
6898	ZINC04465232	15188	0.5218481306655385	NO	-
6899	ZINC03339528	9428	0.5218341705082206	NO	-
6900	ZINC03971836	13831	0.5218230453703725	NO	-
6901	ZINC01466641	6087	0.5218073946051204	NO	-
6902	ZINC00097713	631	0.5218067441396587	NO	-
6903	ZINC03239979	9109	0.5218061506601205	NO	-
6904	ZINC03504568	10570	0.5218060128119956	NO	-
6905	ZINC03892770	13350	0.5218013587037813	NO	-
6906	ZINC01756057	6367	0.5217946369459984	NO	-
6907	ZINC03572263	11091	0.5217941931549942	NO	-
6908	ZINC00211916	1286	0.5217761723560191	NO	-
6909	ZINC00009678	39	0.5217686336319708	NO	-
6910	ZINC02692503	7716	0.5217679746317615	NO	-
6911	ZINC00147475	996	0.5217602933096593	NO	-
6912	ZINC04441950	15090	0.5217530482360339	NO	-
6913	ZINC00548098	3322	0.5217529071610879	NO	-
6914	ZINC00314124	1876	0.5217508375981547	NO	-
6915	ZINC00358768	2053	0.5217435404953591	NO	-
6916	ZINC03508669	10659	0.5217372887733008	NO	-
6917	ZINC00012781	48	0.52173160867426	NO	-
6918	ZINC03853906	11854	0.5217305074910557	NO	-
6919	ZINC00242709	1499	0.5217177436303213	NO	-
6920	ZINC03569742	11070	0.5217161458344113	NO	-
6921	ZINC04275474	14789	0.5217156647504039	NO	-
6922	ZINC02718986	7926	0.521714449034279	NO	-
6923	ZINC00178759	1110	0.5217110408600544	NO	-
6924	ZINC03603971	11245	0.5217100969572087	NO	-
6925	ZINC03961768	13542	0.5217034293463378	NO	-
6926	ZINC03371818	9545	0.5217016660753544	NO	-
6927	ZINC00424991	2497	0.5216941715545446	NO	-
6928	ZINC03890487	13206	0.5216892021830756	NO	-
6929	ZINC03423607	9974	0.5216863571527622	NO	-
6930	ZINC00624779	3804	0.5216791492717481	NO	-
6931	ZINC03016368	8780	0.5216668462974037	NO	-
6932	ZINC03455943	10171	0.5216484784365953	NO	-
6933	ZINC03398287	9802	0.521635855065	NO	-
6934	ZINC00520414	3129	0.5216331099796157	NO	-
6935	ZINC00568377	3473	0.5216324015642904	NO	-
6936	ZINC00553463	3354	0.5216206760519386	NO	-
6937	ZINC01392676	5886	0.5216175086900549	NO	-
6938	ZINC00413147	2343	0.52161661845163	NO	-
6939	ZINC03354356	9487	0.5215986055717371	NO	-
6940	ZINC00628132	3819	0.5215923828823336	NO	-
6941	ZINC00148703	1005	0.5215834058788359	NO	-
6942	ZINC03423447	9967	0.521582936684553	NO	-
6943	ZINC00089081	551	0.5215649734068118	NO	-
6944	ZINC04622698	15513	0.5215568999245483	NO	-
6945	ZINC00774706	4107	0.5215554604721475	NO	-
6946	ZINC00773775	4101	0.5215545156493595	NO	-
6947	ZINC02971871	8732	0.5215524391540505	NO	-
6948	ZINC00356827	2036	0.5215504053673283	NO	-
6949	ZINC00563076	3427	0.5215483402528605	NO	-
6950	ZINC00568378	3474	0.5215440324507684	NO	-
6951	ZINC00242711	1500	0.5215304599227276	NO	-
6952	ZINC03891470	13259	0.5215223793203688	NO	-
6953	ZINC01464771	6066	0.5215209909425058	NO	-
6954	ZINC04201866	14644	0.5215140567364859	NO	-
6955	ZINC02713187	7786	0.5215094414296108	NO	-
6956	ZINC02756170	8066	0.5215003481492434	NO	-
6957	ZINC03983057	14040	0.5214999529602881	NO	-
6958	ZINC03327092	9383	0.5214966819420008	NO	-
6959	ZINC03867823	12840	0.5214943185270957	NO	-
6960	ZINC01285063	5748	0.5214906846928625	NO	-
6961	ZINC03383285	9613	0.5214705666225066	NO	-
6962	ZINC00097863	642	0.521467708168985	NO	-
6963	ZINC00215041	1294	0.5214673569514828	NO	-
6964	ZINC03562753	11019	0.5214542296720578	NO	-
6965	ZINC00399645	2273	0.521444875198413	NO	-
6966	ZINC00880772	4496	0.5214409016012719	NO	-
6967	ZINC00017742	66	0.521440389082597	NO	-
6968	ZINC03532874	10875	0.5214393963133211	NO	-
6969	ZINC02659679	7643	0.5214364153163531	NO	-
6970	ZINC03867653	12787	0.521432391765319	NO	-
6971	ZINC00257496	1624	0.5214277927144165	NO	-
6972	ZINC03909070	13446	0.5214104293715031	NO	-
6973	ZINC00581533	3560	0.5213966766308362	NO	-
6974	ZINC02749558	8033	0.5213834398154994	NO	-
6975	ZINC00321942	1922	0.5213736860348813	NO	-
6976	ZINC02713210	7791	0.5213659983085196	NO	-
6977	ZINC02659535	7641	0.521361915900364	NO	-
6978	ZINC03968979	13676	0.5213548474840389	NO	-
6979	ZINC02659536	7642	0.5213495082139794	NO	-
6980	ZINC03238781	9099	0.5213397852163658	NO	-
6981	ZINC03415236	9906	0.5213394443200358	NO	-
6982	ZINC03970914	13796	0.5213340930454442	NO	-
6983	ZINC02878402	8508	0.5213276916408135	NO	-
6984	ZINC00234120	1441	0.5213262319270413	NO	-
6985	ZINC01491047	6136	0.5213182333955844	NO	-
6986	ZINC02422469	7187	0.5213140498663793	NO	-
6987	ZINC00126050	821	0.5212934322164463	NO	-
6988	ZINC00882903	4502	0.5212892954302428	NO	-
6989	ZINC01431112	6017	0.5212615783462455	NO	-
6990	ZINC00370996	2132	0.5212536734696387	NO	-
6991	ZINC03400926	9838	0.5212514369828536	NO	-
6992	ZINC00471026	2857	0.5212493783624553	NO	-
6993	ZINC04246184	14697	0.5212454259717163	NO	-
6994	ZINC03567295	11049	0.5212368549304534	NO	-
6995	ZINC00309883	1854	0.5212289333215196	NO	-
6996	ZINC01959994	6636	0.5212142094691435	NO	-
6997	ZINC03368684	9535	0.5212013151413256	NO	-
6998	ZINC01036627	4956	0.5211980986485162	NO	-
6999	ZINC00096710	609	0.5211683511400051	NO	-
7000	ZINC00618831	3762	0.5211584549866976	NO	-
7001	ZINC00058804	300	0.5211566260715081	NO	-
7002	ZINC00123445	811	0.5211514968246208	NO	-
7003	ZINC01234826	5675	0.5211480196165171	NO	-
7004	ZINC00228817	1405	0.521146375917383	NO	-
7005	ZINC00424317	2474	0.5211417831289142	NO	-
7006	ZINC03371816	9544	0.5211370589613942	NO	-
7007	ZINC00321806	1918	0.5211356861480614	NO	-
7008	ZINC02692773	7721	0.5211317827998923	NO	-
7009	ZINC00187237	1171	0.5211279588914786	NO	-
7010	ZINC02696916	7733	0.5211184155392011	NO	-
7011	ZINC00774714	4108	0.521096985503258	NO	-
7012	ZINC00566251	3454	0.5210958880401331	NO	-
7013	ZINC03508666	10658	0.5210936058433039	NO	-
7014	ZINC02760972	8083	0.5210915126824921	NO	-
7015	ZINC00413239	2345	0.5210879812718469	NO	-
7016	ZINC03510203	10680	0.5210874876847695	NO	-
7017	ZINC01021307	4873	0.5210591851511641	NO	-
7018	ZINC03607543	11268	0.5210588133140202	NO	-
7019	ZINC02765075	8113	0.5210565468599531	NO	-
7020	ZINC01514699	6241	0.5210481315207044	NO	-
7021	ZINC00988099	4756	0.5210475621297851	NO	-
7022	ZINC03867964	12898	0.5210255117922001	NO	-
7023	ZINC00073553	449	0.521024837131924	NO	-
7024	ZINC01021308	4874	0.5210245967076358	NO	-
7025	ZINC00566250	3453	0.521011137801514	NO	-
7026	ZINC03469510	10300	0.5210096068999243	NO	-
7027	ZINC00801883	4216	0.5209909150907235	NO	-
7028	ZINC00256909	1618	0.5209836523913225	NO	-
7029	ZINC03970915	13797	0.5209818692443795	NO	-
7030	ZINC00097868	645	0.5209757083692362	NO	-
7031	ZINC03277977	9233	0.5209746648722973	NO	-
7032	ZINC00612855	3698	0.5209588689837241	NO	-
7033	ZINC01406248	5929	0.5209573891285941	NO	-
7034	ZINC04332290	14902	0.5209558499559176	NO	-
7035	ZINC03516082	10756	0.5209542612422952	NO	-
7036	ZINC03499046	10529	0.5209532489031307	NO	-
7037	ZINC03577373	11130	0.5209425322659961	NO	-
7038	ZINC01398862	5908	0.520941731289713	NO	-
7039	ZINC03542450	10906	0.5209394651315504	NO	-
7040	ZINC03488708	10429	0.5209022993241568	NO	-
7041	ZINC03977252	13948	0.5208988851237052	NO	-
7042	ZINC03435580	10025	0.5208945618529695	NO	-
7043	ZINC03316811	9350	0.520881037246694	NO	-
7044	ZINC02713183	7783	0.5208788437962718	NO	-
7045	ZINC01889916	6489	0.5208668979657521	NO	-
7046	ZINC00508046	3045	0.5208623104019876	NO	-
7047	ZINC00544728	3303	0.520856108843191	NO	-
7048	ZINC03073520	8845	0.5208513153418356	NO	-
7049	ZINC01889920	6490	0.5208377700079322	NO	-
7050	ZINC00251183	1551	0.5208351138912936	NO	-
7051	ZINC03619200	11350	0.5208247284299399	NO	-
7052	ZINC00428805	2556	0.5208240062816406	NO	-
7053	ZINC03505744	10585	0.5208203075233945	NO	-
7054	ZINC03997439	14242	0.520811618584254	NO	-
7055	ZINC02437127	7220	0.5208022149152478	NO	-
7056	ZINC00010040	40	0.5207951884104034	NO	-
7057	ZINC02718955	7884	0.5207532705277875	NO	-
7058	ZINC03013600	8778	0.5207466152321163	NO	-
7059	ZINC00259425	1634	0.5207413400004884	NO	-
7060	ZINC01487786	6131	0.5207370475960611	NO	-
7061	ZINC01392859	5891	0.5207360508619586	NO	-
7062	ZINC03599258	11229	0.520732426065365	NO	-
7063	ZINC00360012	2068	0.520727093462469	NO	-
7064	ZINC03013602	8779	0.5207126543000924	NO	-
7065	ZINC00045223	195	0.5207071690001823	NO	-
7066	ZINC03437604	10069	0.5206905490106343	NO	-
7067	ZINC00226064	1401	0.5206814831065465	NO	-
7068	ZINC00386048	2213	0.5206746124488367	NO	-
7069	ZINC00584335	3597	0.5206637352920126	NO	-
7070	ZINC04427983	15077	0.5206557194420423	NO	-
7071	ZINC03488912	10432	0.5206514000608485	NO	-
7072	ZINC00260372	1647	0.5206460759211884	NO	-
7073	ZINC01041074	4984	0.520645181435382	NO	-
7074	ZINC00535974	3242	0.5206362648803897	NO	-
7075	ZINC02718810	7868	0.5206351193724326	NO	-
7076	ZINC03851321	11600	0.5206343684207803	NO	-
7077	ZINC04465151	15183	0.5206343684207803	NO	-
7078	ZINC00535973	3240	0.5206303487303456	NO	-
7079	ZINC03224873	9045	0.520624031112812	NO	-
7080	ZINC00254245	1603	0.5206203792253707	NO	-
7081	ZINC00089095	553	0.5206192467280789	NO	-
7082	ZINC02209139	6897	0.5206187094505609	NO	-
7083	ZINC00425042	2503	0.5206124212294374	NO	-
7084	ZINC03507715	10642	0.5206103236304661	NO	-
7085	ZINC01087447	5220	0.5206100913615418	NO	-
7086	ZINC03863039	12534	0.5206079357041068	NO	-
7087	ZINC00062528	358	0.5206069549097482	NO	-
7088	ZINC03970116	13771	0.5206065504613967	NO	-
7089	ZINC03868232	12963	0.5206062641023066	NO	-
7090	ZINC03853721	11829	0.5206047165865265	NO	-
7091	ZINC03387117	9638	0.520589470190484	NO	-
7092	ZINC01206516	5574	0.5205797479751406	NO	-
7093	ZINC00583727	3583	0.520572653913884	NO	-
7094	ZINC03469395	10296	0.5205653837139317	NO	-
7095	ZINC03892707	13334	0.5205651451368888	NO	-
7096	ZINC03856365	12068	0.5205634689677011	NO	-
7097	ZINC03977335	13955	0.5205631451530653	NO	-
7098	ZINC03866864	12621	0.5205503680198433	NO	-
7099	ZINC00187235	1170	0.5205444559567061	NO	-
7100	ZINC00223767	1372	0.5205028924118248	NO	-
7101	ZINC02673478	7676	0.5204924878825341	NO	-
7102	ZINC04181130	14614	0.5204580822748629	NO	-
7103	ZINC03532970	10876	0.5204580810788395	NO	-
7104	ZINC00172964	1088	0.5204550673772275	NO	-
7105	ZINC00815299	4290	0.5204505953200347	NO	-
7106	ZINC03377338	9557	0.5204499273871643	NO	-
7107	ZINC03422970	9963	0.5204383226672882	NO	-
7108	ZINC03504209	10566	0.5204357639647955	NO	-
7109	ZINC01861250	6460	0.5204231408901676	NO	-
7110	ZINC03400882	9836	0.5204197746201723	NO	-
7111	ZINC03963856	13559	0.5204148449731953	NO	-
7112	ZINC00223772	1374	0.5203949055612395	NO	-
7113	ZINC00436070	2613	0.5203940713242381	NO	-
7114	ZINC03859973	12442	0.520393262428216	NO	-
7115	ZINC03451438	10119	0.5203791870476554	NO	-
7116	ZINC00374758	2143	0.520377464049872	NO	-
7117	ZINC00617792	3754	0.5203754440653205	NO	-
7118	ZINC03851136	11593	0.5203743566530393	NO	-
7119	ZINC03863040	12535	0.5203379396099393	NO	-
7120	ZINC00123439	810	0.5203370055644598	NO	-
7121	ZINC02622003	7473	0.5203309075456078	NO	-
7122	ZINC02549934	7403	0.5203284120309555	NO	-
7123	ZINC00610054	3654	0.5203262242645943	NO	-
7124	ZINC01421611	5959	0.5203248625048262	NO	-
7125	ZINC01415621	5948	0.5203173106566176	NO	-
7126	ZINC02561792	7411	0.5203050155204594	NO	-
7127	ZINC00251187	1552	0.520300918832348	NO	-
7128	ZINC00456477	2748	0.520286310761652	NO	-
7129	ZINC02209141	6898	0.5202852472240332	NO	-
7130	ZINC00788206	4165	0.5202783115348408	NO	-
7131	ZINC03423657	9976	0.520259189393456	NO	-
7132	ZINC03559176	10993	0.5202579447627509	NO	-
7133	ZINC00112120	737	0.5202564499492736	NO	-
7134	ZINC01501010	6197	0.5202455505995046	NO	-
7135	ZINC00548637	3325	0.5202180609410628	NO	-
7136	ZINC00477286	2902	0.5202170748524638	NO	-
7137	ZINC02342083	7075	0.5202107536075344	NO	-
7138	ZINC00548072	3320	0.5202082721710798	NO	-
7139	ZINC03361274	9510	0.520200496010134	NO	-
7140	ZINC03361273	9509	0.5201894397855599	NO	-
7141	ZINC00842158	4392	0.5201718535762146	NO	-
7142	ZINC00168428	1067	0.5201548986017279	NO	-
7143	ZINC00252718	1586	0.5201487867803075	NO	-
7144	ZINC00026964	105	0.5201484638141076	NO	-
7145	ZINC00369672	2128	0.5201439879921951	NO	-
7146	ZINC01021064	4868	0.5201424651862425	NO	-
7147	ZINC04162501	14542	0.5201423965037656	NO	-
7148	ZINC00612535	3691	0.5201329976940287	NO	-
7149	ZINC01363131	5830	0.5201218513667106	NO	-
7150	ZINC03507316	10627	0.5201209932568652	NO	-
7151	ZINC02471399	7301	0.5201204359133903	NO	-
7152	ZINC02664762	7664	0.5201075691872057	NO	-
7153	ZINC01021062	4867	0.5201071930348391	NO	-
7154	ZINC03633172	11386	0.5200988671576569	NO	-
7155	ZINC00007342	217	0.520091485351962	YES	7
7156	ZINC03852797	11690	0.5200866770909033	NO	-
7157	ZINC03496181	10484	0.52008048728016	NO	-
7158	ZINC00028760	117	0.5200787854248905	NO	-
7159	ZINC03505648	10582	0.52007245462026	NO	-
7160	ZINC03394341	9751	0.520071579324361	NO	-
7161	ZINC01479071	6121	0.5200656883128173	NO	-
7162	ZINC02475314	7305	0.5200570481916542	NO	-
7163	ZINC01924311	6548	0.5200554343072483	NO	-
7164	ZINC00141223	946	0.5200539029071461	NO	-
7165	ZINC00130859	854	0.5200425080560996	NO	-
7166	ZINC00288244	1753	0.5200406265536318	NO	-
7167	ZINC00495822	2987	0.5200399719033149	NO	-
7168	ZINC00574163	3505	0.5200275780516223	NO	-
7169	ZINC03599172	11227	0.5200218870332411	NO	-
7170	ZINC01392862	5893	0.5200182474571264	NO	-
7171	ZINC00359511	2064	0.5200116262503318	NO	-
7172	ZINC01468122	6092	0.5200063326534154	NO	-
7173	ZINC03357265	9500	0.5199927485919001	NO	-
7174	ZINC01501009	6196	0.5199851604372739	NO	-
7175	ZINC03765206	11427	0.5199674500643089	NO	-
7176	ZINC00137366	914	0.5199652357787998	NO	-
7177	ZINC01041074	4983	0.5199592119680037	NO	-
7178	ZINC04408005	15042	0.5199506149514733	NO	-
7179	ZINC01070517	5152	0.5199472917774545	NO	-
7180	ZINC01051650	5031	0.5199378842480978	NO	-
7181	ZINC03858842	12325	0.5199241987133417	NO	-
7182	ZINC02699066	7746	0.5199162770025182	NO	-
7183	ZINC03351107	9477	0.5199137612288599	NO	-
7184	ZINC03512216	10727	0.5199032393115578	NO	-
7185	ZINC03868227	12960	0.5198955935037188	NO	-
7186	ZINC03452407	10132	0.5198836542233689	NO	-
7187	ZINC04487254	15401	0.5198715240085484	NO	-
7188	ZINC03468876	10293	0.5198602211675585	NO	-
7189	ZINC01021061	4866	0.5198560716236673	NO	-
7190	ZINC00049734	223	0.519849526185511	NO	-
7191	ZINC00455399	2732	0.5198439730287538	NO	-
7192	ZINC03327069	9381	0.5198411853996098	NO	-
7193	ZINC04058445	14379	0.5198406140253449	NO	-
7194	ZINC02117428	6809	0.5198252645453671	NO	-
7195	ZINC00099307	660	0.5198156490044802	NO	-
7196	ZINC00567556	3465	0.5198102911191115	NO	-
7197	ZINC01936581	6586	0.5198084011538503	NO	-
7198	ZINC00241102	1494	0.5197859610596244	NO	-
7199	ZINC03505634	10579	0.519784307128667	NO	-
7200	ZINC01464770	6065	0.5197835196843873	NO	-
7201	ZINC01125234	5372	0.5197551189155243	NO	-
7202	ZINC00456429	2747	0.5197551179105951	NO	-
7203	ZINC02692795	7726	0.5197539127390004	NO	-
7204	ZINC03983411	14053	0.5197423463114329	NO	-
7205	ZINC00309362	1852	0.5197211075725786	NO	-
7206	ZINC03489473	10438	0.5197191777638577	NO	-
7207	ZINC03239974	9108	0.5197162656008506	NO	-
7208	ZINC02622074	7474	0.5197069973849309	NO	-
7209	ZINC03341408	9439	0.5197051954434523	NO	-
7210	ZINC03488914	10433	0.5197049533858326	NO	-
7211	ZINC03220227	9027	0.5196825679579428	NO	-
7212	ZINC03220227	9028	0.5196825679579428	NO	-
7213	ZINC03418683	9930	0.5196782909427845	NO	-
7214	ZINC00672548	3960	0.5196756442613825	NO	-
7215	ZINC02667849	7670	0.5196723402989382	NO	-
7216	ZINC04485195	15392	0.5196586103933605	NO	-
7217	ZINC03088866	8870	0.5196562125779232	NO	-
7218	ZINC02667850	7671	0.5196543769251499	NO	-
7219	ZINC03495468	10466	0.5196504854745142	NO	-
7220	ZINC00043439	176	0.5196498005351654	NO	-
7221	ZINC00130082	847	0.5196387271029929	NO	-
7222	ZINC01226053	5646	0.5196314749940406	NO	-
7223	ZINC00185039	1155	0.5196313083936164	NO	-
7224	ZINC04292371	14820	0.5195825654303692	NO	-
7225	ZINC00149481	1013	0.5195571257055905	NO	-
7226	ZINC00262930	1664	0.519556311793913	NO	-
7227	ZINC03974651	13898	0.5195526909434253	NO	-
7228	ZINC04418570	15061	0.5195427803608321	NO	-
7229	ZINC03997171	14220	0.5195384321499785	NO	-
7230	ZINC04501128	15456	0.5195358554295817	NO	-
7231	ZINC00048137	213	0.5195327036867042	NO	-
7232	ZINC03867260	12690	0.5195324568898916	NO	-
7233	ZINC00252720	1587	0.5195318829936927	NO	-
7234	ZINC03859004	12360	0.5195254524760706	NO	-
7235	ZINC03850585	11560	0.5195237604755405	NO	-
7236	ZINC00581535	3561	0.5195179116936484	NO	-
7237	ZINC03224858	9044	0.5195052230001298	NO	-
7238	ZINC03507224	10617	0.5195030887886032	NO	-
7239	ZINC00407252	2295	0.5195024552454294	NO	-
7240	ZINC00260334	1645	0.5195013431417883	NO	-
7241	ZINC02713328	7808	0.5195011470176731	NO	-
7242	ZINC03902579	13387	0.5194873280921257	NO	-
7243	ZINC02252530	6964	0.5194769080655521	NO	-
7244	ZINC03330235	9401	0.5194670676676555	NO	-
7245	ZINC03890871	13231	0.5194647330447066	NO	-
7246	ZINC04358401	14965	0.5194584513958821	NO	-
7247	ZINC03569783	11071	0.5194562420934495	NO	-
7248	ZINC03459498	10192	0.5194559792133878	NO	-
7249	ZINC00562504	3424	0.5194547231092643	NO	-
7250	ZINC03509221	10675	0.5194519118198304	NO	-
7251	ZINC04134626	14501	0.519439334142831	NO	-
7252	ZINC00080860	485	0.5194383744124372	NO	-
7253	ZINC04303381	14831	0.5194379885451091	NO	-
7254	ZINC00798415	4202	0.5194349779819607	NO	-
7255	ZINC00097805	635	0.5194307056564996	NO	-
7256	ZINC03858605	12302	0.5194287509790888	NO	-
7257	ZINC03499364	10531	0.5194255982039288	NO	-
7258	ZINC03338598	9423	0.5194195742545459	NO	-
7259	ZINC02798319	8291	0.5194182359280227	NO	-
7260	ZINC00521816	3141	0.5194160644493286	NO	-
7261	ZINC03867818	12832	0.5194139635404845	NO	-
7262	ZINC00500100	2997	0.5193985624936076	NO	-
7263	ZINC00366744	2114	0.5193901430512251	NO	-
7264	ZINC00061680	351	0.5193877634612813	NO	-
7265	ZINC03862657	12510	0.5193852558954373	NO	-
7266	ZINC00152986	1032	0.5193825343411017	NO	-
7267	ZINC01226052	5645	0.5193716009211649	NO	-
7268	ZINC00468490	2822	0.5193627347756067	NO	-
7269	ZINC00807538	4244	0.5193610415248081	NO	-
7270	ZINC03858649	12308	0.5193606112137018	NO	-
7271	ZINC01151275	5455	0.5193535676956854	NO	-
7272	ZINC04485513	15398	0.5193436011349962	NO	-
7273	ZINC00044728	193	0.5193417399009165	NO	-
7274	ZINC00063397	366	0.5193353699143	NO	-
7275	ZINC00289424	1760	0.5193252250296726	NO	-
7276	ZINC00252583	1583	0.5193222502927388	NO	-
7277	ZINC01034662	4934	0.5193148915151597	NO	-
7278	ZINC03442944	10082	0.519307628829363	NO	-
7279	ZINC00466112	2808	0.519307066758996	NO	-
7280	ZINC02859516	8437	0.5193002969405146	NO	-
7281	ZINC00487373	2960	0.519296374457829	NO	-
7282	ZINC00424909	2491	0.5192889612463191	NO	-
7283	ZINC03442947	10083	0.5192876925234142	NO	-
7284	ZINC03499956	10538	0.5192854859456786	NO	-
7285	ZINC00063401	367	0.5192849321345181	NO	-
7286	ZINC03849202	11512	0.519266517718308	NO	-
7287	ZINC01216639	5620	0.5192495072678551	NO	-
7288	ZINC04485064	15387	0.5192389209927364	NO	-
7289	ZINC03511173	10702	0.5192299013043362	NO	-
7290	ZINC02964250	8707	0.5192162763087375	NO	-
7291	ZINC02808739	8341	0.5192133888182799	NO	-
7292	ZINC02686584	7697	0.5191862483649841	NO	-
7293	ZINC00506031	3028	0.5191736633582186	NO	-
7294	ZINC00028759	116	0.519170641326329	NO	-
7295	ZINC00147521	997	0.5191639893443337	NO	-
7296	ZINC02782381	8175	0.5191566264028322	NO	-
7297	ZINC02744091	8012	0.5191558195347685	NO	-
7298	ZINC03848478	11498	0.5191508443457225	NO	-
7299	ZINC03406868	9874	0.5191462030781895	NO	-
7300	ZINC04517542	15483	0.5191416571000587	NO	-
7301	ZINC01454742	6057	0.5191151136481066	NO	-
7302	ZINC02735492	7978	0.519114974541106	NO	-
7303	ZINC03400804	9833	0.5191127139795834	NO	-
7304	ZINC01234856	5677	0.5191094528495225	NO	-
7305	ZINC00508155	3048	0.5190998677233147	NO	-
7306	ZINC03382753	9605	0.5190950415484947	NO	-
7307	ZINC00508154	3046	0.5190889485638345	NO	-
7308	ZINC03231921	9073	0.5190808337872191	NO	-
7309	ZINC03970007	13756	0.5190796814807264	NO	-
7310	ZINC00460322	2766	0.5190692092942645	NO	-
7311	ZINC00523590	3155	0.5190653568289243	NO	-
7312	ZINC03459194	10191	0.5190589442002903	NO	-
7313	ZINC03354758	9488	0.5190501320217115	NO	-
7314	ZINC00116341	760	0.5190185240614169	NO	-
7315	ZINC00083119	509	0.5190139626007482	NO	-
7316	ZINC00384819	2204	0.5190128806431877	NO	-
7317	ZINC02962039	8705	0.5190122573668124	NO	-
7318	ZINC00804231	4225	0.5190082300750547	NO	-
7319	ZINC00342095	1959	0.5189918727419496	NO	-
7320	ZINC03855116	12017	0.5189907852757423	NO	-
7321	ZINC01209181	5584	0.5189855779852456	NO	-
7322	ZINC02715808	7817	0.5189799008556983	NO	-
7323	ZINC00670781	3957	0.5189727308554339	NO	-
7324	ZINC00083121	510	0.51896999108087	NO	-
7325	ZINC03511714	10714	0.518968989287707	NO	-
7326	ZINC00054052	264	0.5189627115641088	NO	-
7327	ZINC00905563	4559	0.5189566141267011	NO	-
7328	ZINC01090934	5233	0.5189534203444244	NO	-
7329	ZINC03819214	11472	0.5189414292800667	NO	-
7330	ZINC00529174	3201	0.5189361193896189	NO	-
7331	ZINC01090936	5234	0.5189353678726366	NO	-
7332	ZINC03867504	12738	0.5189271022166447	NO	-
7333	ZINC00184267	1152	0.5189207098860646	NO	-
7334	ZINC00422728	2438	0.5189119351860592	NO	-
7335	ZINC00184268	1153	0.5189106003131022	NO	-
7336	ZINC03578017	11134	0.5189060438198199	NO	-
7337	ZINC01234857	5678	0.5189054732338859	NO	-
7338	ZINC03858606	12303	0.5189048934014764	NO	-
7339	ZINC04496487	15439	0.5189008503023679	NO	-
7340	ZINC02713186	7785	0.5188986410043509	NO	-
7341	ZINC00849768	4415	0.5188761526569932	NO	-
7342	ZINC01040524	4980	0.5188753894889361	NO	-
7343	ZINC03578299	11135	0.5188656068676922	NO	-
7344	ZINC00472393	2877	0.5188522866317947	NO	-
7345	ZINC01160354	5477	0.5188369819961213	NO	-
7346	ZINC01519433	6250	0.5188144420461249	NO	-
7347	ZINC00799936	4212	0.5187899272144033	NO	-
7348	ZINC00241098	1493	0.5187785896839417	NO	-
7349	ZINC00633356	3844	0.5187644499769618	NO	-
7350	ZINC00115727	754	0.5187563023158113	NO	-
7351	ZINC03423661	9977	0.5187500325804846	NO	-
7352	ZINC03867423	12710	0.5187432739533105	NO	-
7353	ZINC00358004	2046	0.5187325593698217	NO	-
7354	ZINC02549818	7400	0.518718020343354	NO	-
7355	ZINC04353810	14949	0.5187003791439021	NO	-
7356	ZINC03400334	9827	0.5186972234358899	NO	-
7357	ZINC00054057	265	0.5186672720874554	NO	-
7358	ZINC03578584	11138	0.5186569274068803	NO	-
7359	ZINC03508683	10661	0.5186480253423466	NO	-
7360	ZINC03818687	11467	0.5186276926172693	NO	-
7361	ZINC00645143	3883	0.518623046235322	NO	-
7362	ZINC00554869	3375	0.5186164447147364	NO	-
7363	ZINC01090933	5232	0.5186141855606129	NO	-
7364	ZINC02738376	7994	0.5186127153069345	NO	-
7365	ZINC03890136	13174	0.518612336722301	NO	-
7366	ZINC00509785	3071	0.5186115210112612	NO	-
7367	ZINC03608703	11278	0.5186111830395115	NO	-
7368	ZINC00184019	1147	0.518608728921751	NO	-
7369	ZINC02871271	8475	0.5186009099653061	NO	-
7370	ZINC03867564	12758	0.5185988234063108	NO	-
7371	ZINC03889482	13108	0.5185985564121396	NO	-
7372	ZINC03867503	12736	0.5185884000846162	NO	-
7373	ZINC01474099	6107	0.5185691236424286	NO	-
7374	ZINC04136581	14506	0.5185667285280315	NO	-
7375	ZINC04426129	15069	0.5185640888892367	NO	-
7376	ZINC03497476	10501	0.5185576904441936	NO	-
7377	ZINC03867046	12650	0.518554981741536	NO	-
7378	ZINC03908585	13443	0.5185497756574583	NO	-
7379	ZINC03505604	10577	0.5185488025214953	NO	-
7380	ZINC00947350	4655	0.5185449457527773	NO	-
7381	ZINC00299341	1800	0.518541488829148	NO	-
7382	ZINC01206148	5573	0.5185188886026663	NO	-
7383	ZINC00206614	1261	0.5185181031878963	NO	-
7384	ZINC03497477	10502	0.5185132073530968	NO	-
7385	ZINC00141985	952	0.5185112661270783	NO	-
7386	ZINC03388569	9677	0.5185037576204706	NO	-
7387	ZINC00436876	2622	0.5185022864850615	NO	-
7388	ZINC00822016	4332	0.5184996866760415	NO	-
7389	ZINC03506888	10594	0.5184838376549912	NO	-
7390	ZINC01491052	6144	0.5184746491827972	NO	-
7391	ZINC03802693	11450	0.5184738998980634	NO	-
7392	ZINC03957541	13527	0.5184649876706822	NO	-
7393	ZINC03419009	9934	0.5184639200940683	NO	-
7394	ZINC03867822	12838	0.5184570843412065	NO	-
7395	ZINC00253393	1597	0.5184316159198052	NO	-
7396	ZINC03963972	13584	0.5184281197030572	NO	-
7397	ZINC04465416	15208	0.5184263508378613	NO	-
7398	ZINC02766143	8118	0.5184237659060866	NO	-
7399	ZINC03307253	9313	0.5184164113139195	NO	-
7400	ZINC00252667	1584	0.5184040432952857	NO	-
7401	ZINC02876155	8498	0.5184018452519229	NO	-
7402	ZINC00509712	3070	0.5183830377557963	NO	-
7403	ZINC00575868	3513	0.5183647493336553	NO	-
7404	ZINC00379024	2174	0.5183311656462759	NO	-
7405	ZINC00063018	365	0.5183266408828809	NO	-
7406	ZINC00480545	2928	0.5183226592630948	NO	-
7407	ZINC00487217	2957	0.5183206085059033	NO	-
7408	ZINC00054510	277	0.5183081331769095	NO	-
7409	ZINC00272259	1707	0.5183074287517844	NO	-
7410	ZINC04332070	14898	0.5183068850703542	NO	-
7411	ZINC02784701	8198	0.5182855454678326	NO	-
7412	ZINC00419937	2406	0.5182830696090525	NO	-
7413	ZINC00064286	377	0.5182614447144697	NO	-
7414	ZINC03458971	10186	0.5182509258010504	NO	-
7415	ZINC00087138	536	0.5182488620707134	NO	-
7416	ZINC00628167	3820	0.5182444964594146	NO	-
7417	ZINC03550412	10951	0.5182436276347612	NO	-
7418	ZINC03389356	9694	0.5182425653635301	NO	-
7419	ZINC03488718	10430	0.5182337407357231	NO	-
7420	ZINC00299337	1799	0.518231501147413	NO	-
7421	ZINC04547027	15494	0.5182281456375718	NO	-
7422	ZINC03292553	9281	0.518226288825217	NO	-
7423	ZINC03452748	10145	0.518209037438715	NO	-
7424	ZINC03294623	9292	0.5182064447007128	NO	-
7425	ZINC03452745	10144	0.5182027698455107	NO	-
7426	ZINC00087781	542	0.5182000793299493	NO	-
7427	ZINC02347358	7084	0.5181953600202593	NO	-
7428	ZINC03986570	14078	0.518187728011418	NO	-
7429	ZINC01384121	5844	0.518180649403246	NO	-
7430	ZINC03488722	10431	0.5181737409805001	NO	-
7431	ZINC03312932	9338	0.518162875017969	NO	-
7432	ZINC00641477	3871	0.5181346416212724	NO	-
7433	ZINC03403694	9857	0.5181345099776095	NO	-
7434	ZINC03507326	10629	0.5181295318558263	NO	-
7435	ZINC02347356	7083	0.5181256065304476	NO	-
7436	ZINC03542451	10907	0.5181224400826314	NO	-
7437	ZINC03403690	9856	0.5181215542233708	NO	-
7438	ZINC01371527	5838	0.5181162114901336	NO	-
7439	ZINC00429771	2581	0.5181134080713179	NO	-
7440	ZINC04320292	14879	0.5181096756950947	NO	-
7441	ZINC00784856	4162	0.5181064312100571	NO	-
7442	ZINC01922846	6540	0.5181063168433151	NO	-
7443	ZINC00610673	3660	0.5181018073484494	NO	-
7444	ZINC02715817	7819	0.5180990923820558	NO	-
7445	ZINC03461745	10238	0.5180791758017587	NO	-
7446	ZINC00773864	4103	0.5180733511089065	NO	-
7447	ZINC00424348	2480	0.5180576160163262	NO	-
7448	ZINC00636735	3849	0.5180548275477254	NO	-
7449	ZINC03470404	10301	0.5180531660421708	NO	-
7450	ZINC03868041	12916	0.518037427276542	NO	-
7451	ZINC03558472	10985	0.5180244228936092	NO	-
7452	ZINC04358686	14968	0.5180226840094743	NO	-
7453	ZINC00738176	4077	0.5180175278765	NO	-
7454	ZINC02994354	8753	0.5180096683933401	NO	-
7455	ZINC00424936	2494	0.5180049607089948	NO	-
7456	ZINC01036534	4954	0.5180047586204326	NO	-
7457	ZINC01328606	5797	0.5179975430373525	NO	-
7458	ZINC03921355	13485	0.5179968308914986	NO	-
7459	ZINC03517394	10774	0.5179913588659716	NO	-
7460	ZINC03517393	10773	0.5179727187759541	NO	-
7461	ZINC00528456	3190	0.5179670932209877	NO	-
7462	ZINC02941531	8669	0.5179402743768948	NO	-
7463	ZINC02884209	8535	0.5179299916825152	NO	-
7464	ZINC03497636	10505	0.5179275326573352	NO	-
7465	ZINC00474796	2891	0.5179193904158085	NO	-
7466	ZINC03500746	10553	0.5179129897545277	NO	-
7467	ZINC03497634	10504	0.5179108106651649	NO	-
7468	ZINC00264082	1672	0.5179067778985295	NO	-
7469	ZINC03567510	11059	0.5179052483622778	NO	-
7470	ZINC01028406	4903	0.5178894875190134	NO	-
7471	ZINC00525223	3164	0.5178698896480884	NO	-
7472	ZINC00806717	4232	0.5178663880991823	NO	-
7473	ZINC03500045	10543	0.5178639668993791	NO	-
7474	ZINC01053416	5043	0.5178639320579027	NO	-
7475	ZINC00806716	4231	0.517856485996125	NO	-
7476	ZINC03452531	10137	0.5178532415822931	NO	-
7477	ZINC03510991	10694	0.51784192427214	NO	-
7478	ZINC03507317	10628	0.5178261157592556	NO	-
7479	ZINC00471536	2868	0.5178197375916495	NO	-
7480	ZINC03857066	12075	0.5178093598649708	NO	-
7481	ZINC03976963	13939	0.517801152169022	NO	-
7482	ZINC00224670	1386	0.5177508471439274	NO	-
7483	ZINC00515219	3119	0.5177453857013385	NO	-
7484	ZINC02619857	7460	0.5177408760901131	NO	-
7485	ZINC02890721	8547	0.5177344486171679	NO	-
7486	ZINC03511155	10700	0.5177325654731048	NO	-
7487	ZINC03509340	10677	0.5177310851817016	NO	-
7488	ZINC00609438	3647	0.517730457940239	NO	-
7489	ZINC03435138	10021	0.5177288874810877	NO	-
7490	ZINC03396889	9774	0.5177277398680223	NO	-
7491	ZINC04241369	14693	0.5177175426418261	NO	-
7492	ZINC00061678	350	0.5177135106719826	NO	-
7493	ZINC04315499	14848	0.5177017980044122	NO	-
7494	ZINC03858436	12270	0.5177002856734427	NO	-
7495	ZINC03975931	13925	0.5176997914329583	NO	-
7496	ZINC03435137	10020	0.5176924118674714	NO	-
7497	ZINC00134370	892	0.5176764651544838	NO	-
7498	ZINC00344056	1968	0.5176668735173389	NO	-
7499	ZINC04487670	15407	0.5176638029870789	NO	-
7500	ZINC03868797	13029	0.5176390033899662	NO	-
7501	ZINC03546634	10918	0.5175954941520633	NO	-
7502	ZINC03081884	8858	0.517590505824917	NO	-
7503	ZINC00507450	3033	0.5175902618226291	NO	-
7504	ZINC02721941	7957	0.5175870654950229	NO	-
7505	ZINC02712868	7781	0.5175777410352425	NO	-
7506	ZINC02719001	7951	0.5175772463097017	NO	-
7507	ZINC04407699	15037	0.517577122879474	NO	-
7508	ZINC04019047	14337	0.5175662648678869	NO	-
7509	ZINC03423594	9972	0.5175280865487651	NO	-
7510	ZINC00550003	3332	0.5175177911108054	NO	-
7511	ZINC03867956	12894	0.5175127298481005	NO	-
7512	ZINC03987981	14113	0.5174996768486035	NO	-
7513	ZINC03511786	10715	0.5174886160469347	NO	-
7514	ZINC03868513	13005	0.5174852847794296	NO	-
7515	ZINC00870472	4487	0.5174805139807251	NO	-
7516	ZINC00399717	2277	0.5174791409621778	NO	-
7517	ZINC00478743	2910	0.5174733852376825	NO	-
7518	ZINC03816671	11457	0.5174716920348118	NO	-
7519	ZINC03859541	12405	0.5174616748216708	NO	-
7520	ZINC00550004	3335	0.5174597807894747	NO	-
7521	ZINC01021878	4879	0.517459669394472	NO	-
7522	ZINC00112358	739	0.5174576568459999	NO	-
7523	ZINC00612003	3683	0.5174460779392723	NO	-
7524	ZINC02549934	7401	0.5174426776223497	NO	-
7525	ZINC03866864	12622	0.5174381033132006	NO	-
7526	ZINC00543585	3294	0.5174373400477348	NO	-
7527	ZINC00361146	2086	0.5174329399265171	NO	-
7528	ZINC00361142	2085	0.5174244387010487	NO	-
7529	ZINC00384662	2202	0.517413657518982	NO	-
7530	ZINC03854262	11895	0.5174125714883757	NO	-
7531	ZINC03400262	9824	0.5174081523474726	NO	-
7532	ZINC00543586	3295	0.517403407121782	NO	-
7533	ZINC03467203	10284	0.5173947848779523	NO	-
7534	ZINC00419517	2403	0.5173909546944548	NO	-
7535	ZINC00477815	2907	0.5173831426181166	NO	-
7536	ZINC00230452	1419	0.5173814510434395	NO	-
7537	ZINC01934169	6574	0.5173634635010548	NO	-
7538	ZINC00679879	3987	0.5173584358391129	NO	-
7539	ZINC03497639	10506	0.5173459596274612	NO	-
7540	ZINC03497632	10503	0.5173458656792209	NO	-
7541	ZINC02154203	6833	0.5173180243546678	NO	-
7542	ZINC03382834	9610	0.5173152074366405	NO	-
7543	ZINC03505704	10584	0.5173151065073863	NO	-
7544	ZINC02411570	7169	0.517313547754433	NO	-
7545	ZINC03602666	11242	0.5173051587320933	NO	-
7546	ZINC00474949	2893	0.5173050758887723	NO	-
7547	ZINC01408814	5934	0.5173046849976664	NO	-
7548	ZINC03986065	14073	0.517300455624435	NO	-
7549	ZINC00773686	4100	0.5172960149738725	NO	-
7550	ZINC02274127	6972	0.5172905791172969	NO	-
7551	ZINC01249085	5700	0.5172897069979541	NO	-
7552	ZINC03566579	11048	0.5172883984136476	NO	-
7553	ZINC00420554	2409	0.5172661573162681	NO	-
7554	ZINC00628402	3823	0.5172462025712763	NO	-
7555	ZINC00134367	891	0.5172368220164958	NO	-
7556	ZINC03862859	12526	0.5172339015924317	NO	-
7557	ZINC02881133	8521	0.5172273134769215	NO	-
7558	ZINC03619237	11352	0.5172202563634895	NO	-
7559	ZINC00416663	2377	0.5172152051621774	NO	-
7560	ZINC03550390	10948	0.5172029075195972	NO	-
7561	ZINC00584949	3600	0.5171908951957854	NO	-
7562	ZINC01504925	6212	0.5171748037174981	NO	-
7563	ZINC00308560	1845	0.517173424659524	NO	-
7564	ZINC00042208	168	0.5171687327481028	NO	-
7565	ZINC03559843	11002	0.5171567149652418	NO	-
7566	ZINC03573128	11102	0.517144059284019	NO	-
7567	ZINC00087491	539	0.517126999773964	NO	-
7568	ZINC00494888	2984	0.5171099016932228	NO	-
7569	ZINC00813420	4273	0.5171090673361457	NO	-
7570	ZINC00415938	2361	0.5171057251503218	NO	-
7571	ZINC00524979	3161	0.517097771945231	NO	-
7572	ZINC03233213	9077	0.5170954083265805	NO	-
7573	ZINC03233212	9076	0.5170850845016588	NO	-
7574	ZINC03861866	12474	0.5170450273397091	NO	-
7575	ZINC00850437	4421	0.5170356419437462	NO	-
7576	ZINC03868796	13028	0.51703042038064	NO	-
7577	ZINC02645575	7585	0.5170272816522227	NO	-
7578	ZINC00552548	3350	0.5170268957500274	NO	-
7579	ZINC03862858	12525	0.5170255860172942	NO	-
7580	ZINC03909408	13448	0.5170015238473301	NO	-
7581	ZINC00224639	1384	0.5169997752666977	NO	-
7582	ZINC03984848	14072	0.5169987754235827	NO	-
7583	ZINC04108183	14449	0.516998351757214	NO	-
7584	ZINC03891905	13307	0.5169928723921831	NO	-
7585	ZINC03861865	12473	0.5169836105615089	NO	-
7586	ZINC00255032	1605	0.516975439569291	NO	-
7587	ZINC00424662	2486	0.5169722134702687	NO	-
7588	ZINC00813784	4274	0.5169651090160043	NO	-
7589	ZINC00451902	2711	0.5169642245044543	NO	-
7590	ZINC03295487	9296	0.5169464875598805	NO	-
7591	ZINC03858536	12295	0.5169372112845455	NO	-
7592	ZINC04169832	14567	0.5169341541805661	NO	-
7593	ZINC00049046	221	0.5169173447860346	NO	-
7594	ZINC02068811	6778	0.516913869122391	NO	-
7595	ZINC02684367	7693	0.5169134029642195	NO	-
7596	ZINC00839116	4385	0.5169120643913485	NO	-
7597	ZINC00839114	4384	0.5169117538393343	NO	-
7598	ZINC00131567	866	0.516900783381386	NO	-
7599	ZINC04485189	15390	0.5168763932147074	NO	-
7600	ZINC00062743	362	0.5168737299460379	NO	-
7601	ZINC00436175	2614	0.5168649456365084	NO	-
7602	ZINC03511111	10697	0.516863934900233	NO	-
7603	ZINC00213989	1292	0.5168488429423044	NO	-
7604	ZINC00428798	2555	0.5168303647833076	NO	-
7605	ZINC03892813	13352	0.5168281416178906	NO	-
7606	ZINC00230630	1420	0.5167839542755706	NO	-
7607	ZINC03524352	10815	0.516782458478472	NO	-
7608	ZINC00523367	3151	0.5167696943640085	NO	-
7609	ZINC02755289	8061	0.5167677479738461	NO	-
7610	ZINC01502679	6207	0.5167662788709636	NO	-
7611	ZINC00413049	2342	0.516763631995765	NO	-
7612	ZINC00141486	950	0.5167623681771938	NO	-
7613	ZINC01472520	6102	0.5167497238699913	NO	-
7614	ZINC01872774	6465	0.516740277461474	NO	-
7615	ZINC04005060	14320	0.5167289881754633	NO	-
7616	ZINC02825844	8364	0.5167114630275662	NO	-
7617	ZINC00056244	294	0.5167061334254828	NO	-
7618	ZINC03608718	11281	0.51670526695463	NO	-
7619	ZINC03289316	9275	0.516703396691551	NO	-
7620	ZINC00515218	3118	0.51670182097655	NO	-
7621	ZINC03450903	10113	0.5166841300438774	NO	-
7622	ZINC03231942	9074	0.5166799682391265	NO	-
7623	ZINC00291398	1773	0.5166768572051645	NO	-
7624	ZINC04487338	15403	0.5166684738498145	NO	-
7625	ZINC03867100	12657	0.5166678436147634	NO	-
7626	ZINC04461503	15133	0.5166678436147634	NO	-
7627	ZINC00557706	3387	0.516663118274547	NO	-
7628	ZINC00098811	658	0.5166575844114903	NO	-
7629	ZINC02226839	6930	0.5166492290097199	NO	-
7630	ZINC01472523	6104	0.5166483927802132	NO	-
7631	ZINC00611102	3664	0.5166411242739969	NO	-
7632	ZINC01472521	6103	0.5166386417334367	NO	-
7633	ZINC01153874	5461	0.5166233570815663	NO	-
7634	ZINC01153875	5462	0.5166174838663568	NO	-
7635	ZINC03867838	12859	0.5166080777203866	NO	-
7636	ZINC03510825	10689	0.5165944361200792	NO	-
7637	ZINC01388509	5873	0.516585876841572	NO	-
7638	ZINC03567487	11058	0.5165755637243153	NO	-
7639	ZINC02713202	7788	0.5165714948135315	NO	-
7640	ZINC00943564	4631	0.5165461346392225	NO	-
7641	ZINC03969198	13690	0.5165431405226182	NO	-
7642	ZINC02632956	7542	0.5165423919739223	NO	-
7643	ZINC01889870	6482	0.5165412847706357	NO	-
7644	ZINC01123968	5366	0.5165332207255353	NO	-
7645	ZINC00943562	4629	0.5165260029880647	NO	-
7646	ZINC03867729	12795	0.5165125658240706	NO	-
7647	ZINC04465712	15230	0.5165125658240706	NO	-
7648	ZINC04365402	14976	0.5165123125397645	NO	-
7649	ZINC00796209	4189	0.516510436971735	NO	-
7650	ZINC00567741	3467	0.5165049896001145	NO	-
7651	ZINC00056243	293	0.516490769021004	NO	-
7652	ZINC00413487	2348	0.5164871565138198	NO	-
7653	ZINC00048103	212	0.5164791789543173	NO	-
7654	ZINC03963870	13565	0.5164785082797574	NO	-
7655	ZINC04470232	15339	0.516474687667865	NO	-
7656	ZINC03858010	12211	0.5164670804193614	NO	-
7657	ZINC03401286	9843	0.5164661029487588	NO	-
7658	ZINC00173500	1092	0.5164485895416387	NO	-
7659	ZINC00226057	1400	0.5164430036798735	NO	-
7660	ZINC03609236	11286	0.5164348627896677	NO	-
7661	ZINC03400870	9835	0.5164329790525022	NO	-
7662	ZINC03210815	8989	0.5164326666092481	NO	-
7663	ZINC03061080	8829	0.5164082785039393	NO	-
7664	ZINC01423683	5967	0.5164007387558798	NO	-
7665	ZINC03529579	10855	0.5163974311843721	NO	-
7666	ZINC00703509	4023	0.51639142355652	NO	-
7667	ZINC00564082	3445	0.5163787350421652	NO	-
7668	ZINC00046111	203	0.5163636799290707	NO	-
7669	ZINC03567536	11060	0.5163573886783479	NO	-
7670	ZINC01234828	5676	0.5163545971260395	NO	-
7671	ZINC03498775	10528	0.5163294429584337	NO	-
7672	ZINC00508343	3057	0.5163293244922516	NO	-
7673	ZINC00508342	3055	0.5163199972281253	NO	-
7674	ZINC03355571	9493	0.5163192096126799	NO	-
7675	ZINC03890843	13230	0.516310285957006	NO	-
7676	ZINC04465147	15182	0.516310285957006	NO	-
7677	ZINC01215212	5608	0.5163009971644353	NO	-
7678	ZINC03992793	14155	0.5162684348899143	NO	-
7679	ZINC03855086	12006	0.5162668689810729	NO	-
7680	ZINC04225135	14678	0.5162584990200931	NO	-
7681	ZINC03857599	12172	0.5162556212423419	NO	-
7682	ZINC03858485	12279	0.5162410091797967	NO	-
7683	ZINC00950776	4661	0.5162392029133092	NO	-
7684	ZINC03892759	13346	0.5162296865760608	NO	-
7685	ZINC03543045	10908	0.5162280395781788	NO	-
7686	ZINC02465978	7289	0.5162016042437441	NO	-
7687	ZINC03552644	10958	0.5162014040398085	NO	-
7688	ZINC02549522	7398	0.5162009520830227	NO	-
7689	ZINC00575734	3509	0.5161979159191771	NO	-
7690	ZINC03970858	13793	0.5161959290602265	NO	-
7691	ZINC00259430	1635	0.5161705294120927	NO	-
7692	ZINC00410518	2314	0.5161700504578729	NO	-
7693	ZINC03404418	9859	0.5161675703338148	NO	-
7694	ZINC03868451	12995	0.5161664844370256	NO	-
7695	ZINC02743980	8010	0.5161546582503043	NO	-
7696	ZINC00095758	598	0.516134113814512	NO	-
7697	ZINC00945180	4637	0.5161315832568428	NO	-
7698	ZINC02511345	7357	0.516121688467928	NO	-
7699	ZINC04329645	14893	0.516118290757781	NO	-
7700	ZINC03617779	11342	0.516113561628056	NO	-
7701	ZINC04342017	14919	0.5161054649640832	NO	-
7702	ZINC04001410	14290	0.5161015192497304	NO	-
7703	ZINC02873474	8485	0.5160985190652616	NO	-
7704	ZINC00037656	158	0.5160970905798574	NO	-
7705	ZINC03599295	11230	0.5160960869177208	NO	-
7706	ZINC03869030	13044	0.5160904973846874	NO	-
7707	ZINC04466354	15264	0.5160904973846874	NO	-
7708	ZINC00950775	4660	0.5160893378347711	NO	-
7709	ZINC00010040	41	0.5160725844772449	NO	-
7710	ZINC03890881	13233	0.5160676182000281	NO	-
7711	ZINC00237163	1477	0.5160643711961682	NO	-
7712	ZINC03963956	13582	0.5160598789451964	NO	-
7713	ZINC01388508	5871	0.5160513538582907	NO	-
7714	ZINC00237159	1476	0.5160498958193478	NO	-
7715	ZINC03385298	9619	0.5160214797046052	NO	-
7716	ZINC03499977	10540	0.5159976077949293	NO	-
7717	ZINC02521659	7370	0.515989728300022	NO	-
7718	ZINC03400802	9832	0.5159826310182325	NO	-
7719	ZINC01207742	5577	0.5159735229950624	NO	-
7720	ZINC03969492	13719	0.5159724678103658	NO	-
7721	ZINC04246347	14706	0.515971212730817	NO	-
7722	ZINC03574562	11121	0.5159702724568868	NO	-
7723	ZINC03890500	13207	0.5159674969162606	NO	-
7724	ZINC04465031	15176	0.5159674969162606	NO	-
7725	ZINC00912804	4567	0.5159591377618349	NO	-
7726	ZINC01385917	5856	0.5159581459472229	NO	-
7727	ZINC00912806	4568	0.5159527219122795	NO	-
7728	ZINC03239579	9106	0.5159161338032782	NO	-
7729	ZINC01519435	6252	0.5159086458708473	NO	-
7730	ZINC00201672	1240	0.5159000674609967	NO	-
7731	ZINC04142964	14513	0.5158940620649017	NO	-
7732	ZINC04355959	14950	0.5158781286392728	NO	-
7733	ZINC00357887	2043	0.5158726312506933	NO	-
7734	ZINC03983569	14061	0.5158651347952341	NO	-
7735	ZINC02801015	8312	0.515857492616054	NO	-
7736	ZINC00222457	1344	0.5158485292937647	NO	-
7737	ZINC00222456	1343	0.5158472261285616	NO	-
7738	ZINC00055424	283	0.5158452610085311	NO	-
7739	ZINC01040279	4973	0.5158136285346361	NO	-
7740	ZINC01979379	6682	0.5158120491207561	NO	-
7741	ZINC00187239	1173	0.5157983558031883	NO	-
7742	ZINC03511135	10698	0.515778822370115	NO	-
7743	ZINC02840505	8390	0.5157765321454699	NO	-
7744	ZINC01385916	5854	0.5157754103965989	NO	-
7745	ZINC00618132	3757	0.5157699141524852	NO	-
7746	ZINC02715807	7816	0.5157527113294258	NO	-
7747	ZINC03368559	9533	0.515740551891411	NO	-
7748	ZINC00224614	1381	0.5157357044324372	NO	-
7749	ZINC00287289	1748	0.5157333105829831	NO	-
7750	ZINC03868267	12976	0.5157303375122975	NO	-
7751	ZINC02653108	7617	0.5157237849306882	NO	-
7752	ZINC00523316	3150	0.515715393014677	NO	-
7753	ZINC00099522	661	0.5157134202470052	NO	-
7754	ZINC00044329	186	0.5157132625366276	NO	-
7755	ZINC02862796	8452	0.5157071766177248	NO	-
7756	ZINC00044328	185	0.5157052302908766	NO	-
7757	ZINC03385789	9635	0.5157004055725878	NO	-
7758	ZINC00482490	2936	0.515698637590201	NO	-
7759	ZINC03892758	13345	0.515690044397895	NO	-
7760	ZINC02485416	7326	0.5156839698068805	NO	-
7761	ZINC00629281	3828	0.5156724994888006	NO	-
7762	ZINC00485263	2946	0.51566419963915	NO	-
7763	ZINC00618206	3759	0.5156619479984791	NO	-
7764	ZINC00383316	2192	0.5156586586674706	NO	-
7765	ZINC03500755	10555	0.5156492883178404	NO	-
7766	ZINC00973240	4707	0.5156479635045879	NO	-
7767	ZINC03457976	10178	0.5156437592459834	NO	-
7768	ZINC00306138	1831	0.5156404211797669	NO	-
7769	ZINC00938220	4608	0.5156254649862237	NO	-
7770	ZINC00618208	3760	0.5156154042677316	NO	-
7771	ZINC03494768	10462	0.5156128810610596	NO	-
7772	ZINC03225242	9048	0.5156103989279928	NO	-
7773	ZINC04518373	15488	0.515606259403828	NO	-
7774	ZINC03967631	13602	0.5156036320784515	NO	-
7775	ZINC04465952	15248	0.5156036320784515	NO	-
7776	ZINC00796550	4192	0.5155959169984615	NO	-
7777	ZINC03868245	12966	0.5155784228643131	NO	-
7778	ZINC02662495	7657	0.5155663670160437	NO	-
7779	ZINC02662494	7656	0.5155556019870654	NO	-
7780	ZINC03852938	11710	0.5155469158559781	NO	-
7781	ZINC01387350	5859	0.5155469075413427	NO	-
7782	ZINC03867046	12652	0.5155396248776705	NO	-
7783	ZINC00035557	152	0.5155376112752593	NO	-
7784	ZINC03983568	14060	0.5155293413002604	NO	-
7785	ZINC00111835	729	0.5155289703626489	NO	-
7786	ZINC00457205	2758	0.5155191052172234	NO	-
7787	ZINC04414349	15055	0.515507284621619	NO	-
7788	ZINC04169842	14581	0.5154998399875046	NO	-
7789	ZINC00615512	3733	0.5154915613166781	NO	-
7790	ZINC03970859	13794	0.5154832879987684	NO	-
7791	ZINC00102846	672	0.5154785772127741	NO	-
7792	ZINC00424323	2476	0.5154770026933425	NO	-
7793	ZINC00582992	3572	0.5154766140461509	NO	-
7794	ZINC02881493	8523	0.515474486990768	NO	-
7795	ZINC00359832	2065	0.5154652662485201	NO	-
7796	ZINC00540960	3279	0.5154510960421739	NO	-
7797	ZINC01332352	5802	0.5154299659207144	NO	-
7798	ZINC03970857	13792	0.5154127407484439	NO	-
7799	ZINC03452445	10133	0.5154042430647331	NO	-
7800	ZINC00547032	3317	0.5154031575698963	NO	-
7801	ZINC00897327	4530	0.515391723052561	NO	-
7802	ZINC00146052	985	0.5153902768532559	NO	-
7803	ZINC02357126	7103	0.5153892356697551	NO	-
7804	ZINC01277808	5739	0.5153888777112002	NO	-
7805	ZINC00610438	3656	0.5153858063852812	NO	-
7806	ZINC00612699	3693	0.5153759615604475	NO	-
7807	ZINC00450744	2704	0.5153648079674649	NO	-
7808	ZINC03512479	10733	0.51534279355292	NO	-
7809	ZINC01993403	6740	0.5153282467873577	NO	-
7810	ZINC03453480	10154	0.515327127791464	NO	-
7811	ZINC00644440	3879	0.5153147838018908	NO	-
7812	ZINC03452154	10126	0.5153145070830886	NO	-
7813	ZINC00796999	4193	0.515290051593251	NO	-
7814	ZINC00679598	3981	0.5152861801652657	NO	-
7815	ZINC00017742	65	0.5152845196664099	NO	-
7816	ZINC00017742	67	0.5152845196664099	NO	-
7817	ZINC00359834	2066	0.5152795377257964	NO	-
7818	ZINC00629281	3829	0.5152702819393985	NO	-
7819	ZINC00560734	3421	0.5152690671552351	NO	-
7820	ZINC03423553	9969	0.5152617717909648	NO	-
7821	ZINC03450928	10115	0.5152474438211755	NO	-
7822	ZINC03867645	12781	0.515244782417784	NO	-
7823	ZINC00644441	3881	0.5152423245506205	NO	-
7824	ZINC02665441	7669	0.5152413628026802	NO	-
7825	ZINC00429768	2579	0.5152360057779639	NO	-
7826	ZINC01002192	4815	0.515233535534009	NO	-
7827	ZINC03890347	13189	0.5152324830514868	NO	-
7828	ZINC00536065	3250	0.5152289216182194	NO	-
7829	ZINC00615513	3734	0.5152268754893241	NO	-
7830	ZINC01044046	5002	0.5152011323549681	NO	-
7831	ZINC03217274	9017	0.5151872108691868	NO	-
7832	ZINC04169832	14566	0.5151867291388851	NO	-
7833	ZINC02768957	8135	0.5151817512065333	NO	-
7834	ZINC01234866	5679	0.5151742078926621	NO	-
7835	ZINC00482606	2937	0.5151593410584289	NO	-
7836	ZINC01637408	6306	0.5151478485578332	NO	-
7837	ZINC00943563	4630	0.5151423246599244	NO	-
7838	ZINC00775580	4111	0.5151416834424577	NO	-
7839	ZINC00943561	4628	0.5151368015902735	NO	-
7840	ZINC00565147	3452	0.5151348217680249	NO	-
7841	ZINC00187238	1172	0.5151289700788994	NO	-
7842	ZINC03867303	12696	0.5151200785704023	NO	-
7843	ZINC00565146	3451	0.5151195034812731	NO	-
7844	ZINC00128882	843	0.5151077629157764	NO	-
7845	ZINC00611184	3665	0.5150943440219725	NO	-
7846	ZINC04023808	14338	0.5150263904331281	NO	-
7847	ZINC01468122	6093	0.5150135918985231	NO	-
7848	ZINC00501421	3004	0.5150124107670517	NO	-
7849	ZINC00501420	3003	0.5150053402456063	NO	-
7850	ZINC00536064	3249	0.5150041701163433	NO	-
7851	ZINC01066606	5135	0.5150016282510191	NO	-
7852	ZINC03855041	11993	0.5149962142984671	NO	-
7853	ZINC01519436	6253	0.5149956764049302	NO	-
7854	ZINC01066603	5134	0.5149901282854765	NO	-
7855	ZINC00536085	3251	0.5149852342536926	NO	-
7856	ZINC03400434	9829	0.5149824593966443	NO	-
7857	ZINC01495347	6151	0.5149678271071164	NO	-
7858	ZINC03967010	13593	0.5149560417166967	NO	-
7859	ZINC02994358	8754	0.5149557048421837	NO	-
7860	ZINC03397251	9799	0.5149339039275205	NO	-
7861	ZINC01070375	5150	0.5149097795279822	NO	-
7862	ZINC03401506	9844	0.5149028607563819	NO	-
7863	ZINC02798608	8294	0.5148988082436935	NO	-
7864	ZINC03423715	9978	0.5148863022097305	NO	-
7865	ZINC02911464	8585	0.5148617159828507	NO	-
7866	ZINC01875891	6466	0.5148532592391114	NO	-
7867	ZINC03867667	12788	0.514836315370561	NO	-
7868	ZINC03858503	12286	0.5148313016043379	NO	-
7869	ZINC00105882	690	0.5148226981233678	NO	-
7870	ZINC03148705	8913	0.5147974227460101	NO	-
7871	ZINC02623955	7486	0.5147788060585043	NO	-
7872	ZINC00616896	3747	0.5147783835213185	NO	-
7873	ZINC02059703	6769	0.5147658353777033	NO	-
7874	ZINC01511995	6234	0.5147628341514375	NO	-
7875	ZINC00060177	335	0.5147617369516343	NO	-
7876	ZINC00146053	986	0.5147397768169023	NO	-
7877	ZINC03504001	10563	0.5147320646567236	NO	-
7878	ZINC03908539	13441	0.5147262883801839	NO	-
7879	ZINC02652934	7615	0.5147202231683847	NO	-
7880	ZINC02653085	7616	0.5147043537214739	NO	-
7881	ZINC02713207	7790	0.5146831585285362	NO	-
7882	ZINC02616237	7447	0.5146815682324961	NO	-
7883	ZINC02771925	8144	0.5146775391798496	NO	-
7884	ZINC03891906	13308	0.5146743010030299	NO	-
7885	ZINC03462068	10243	0.5146644835778725	NO	-
7886	ZINC03382785	9606	0.5146462419978617	NO	-
7887	ZINC00454852	2725	0.5146416991810292	NO	-
7888	ZINC03852816	11694	0.5146370598185428	NO	-
7889	ZINC02718975	7906	0.5146360880825619	NO	-
7890	ZINC03032842	8800	0.5146304836430877	NO	-
7891	ZINC03420648	9945	0.5146277718328698	NO	-
7892	ZINC01500125	6186	0.5146259660122792	NO	-
7893	ZINC03400954	9840	0.5145993325913452	NO	-
7894	ZINC03368642	9534	0.5145965456355592	NO	-
7895	ZINC02796385	8279	0.5145949741081726	NO	-
7896	ZINC02718987	7931	0.514582660389144	NO	-
7897	ZINC04487348	15404	0.5145745691960606	NO	-
7898	ZINC00257451	1623	0.5145349894337117	NO	-
7899	ZINC00621358	3792	0.5145322543729409	NO	-
7900	ZINC03546665	10919	0.5145291318544405	NO	-
7901	ZINC00129200	844	0.5145192661724359	NO	-
7902	ZINC03777709	11438	0.5145084988638425	NO	-
7903	ZINC00382021	2187	0.514503649530395	NO	-
7904	ZINC00457164	2757	0.5144981416898841	NO	-
7905	ZINC00554370	3367	0.5144886217284876	NO	-
7906	ZINC03546666	10920	0.5144838844390613	NO	-
7907	ZINC03963955	13581	0.5144751939278052	NO	-
7908	ZINC03382788	9607	0.5144722573705256	NO	-
7909	ZINC03855116	12018	0.5144509903177612	NO	-
7910	ZINC03452547	10138	0.5144433322456116	NO	-
7911	ZINC00643849	3877	0.5144397872064501	NO	-
7912	ZINC00428476	2552	0.5144344977509644	NO	-
7913	ZINC02718742	7856	0.5144146514461708	NO	-
7914	ZINC02320420	7045	0.5144116115503674	NO	-
7915	ZINC03525086	10824	0.5144024156799719	NO	-
7916	ZINC04023808	14339	0.514400392822034	NO	-
7917	ZINC00869713	4484	0.5143983281311957	NO	-
7918	ZINC03457888	10176	0.5143918523705231	NO	-
7919	ZINC00211600	1282	0.5143881879163581	NO	-
7920	ZINC03856029	12053	0.5143860753859072	NO	-
7921	ZINC00521812	3140	0.5143847729375943	NO	-
7922	ZINC00812392	4263	0.5143691890347617	NO	-
7923	ZINC04239074	14690	0.5143679906080667	NO	-
7924	ZINC00508027	3043	0.5143479717395845	NO	-
7925	ZINC03354900	9489	0.5143316019062985	NO	-
7926	ZINC02771901	8143	0.5143151674235824	NO	-
7927	ZINC00508028	3044	0.5142932835250184	NO	-
7928	ZINC00414607	2353	0.5142888602508525	NO	-
7929	ZINC03889814	13138	0.514275457864113	NO	-
7930	ZINC03890267	13182	0.514273885161373	NO	-
7931	ZINC03454038	10165	0.5142687274932966	NO	-
7932	ZINC03613854	11333	0.5142641817295447	NO	-
7933	ZINC03454035	10164	0.5142589325185126	NO	-
7934	ZINC00543013	3289	0.5142139043071711	NO	-
7935	ZINC00822252	4333	0.514202409345687	NO	-
7936	ZINC01354451	5823	0.5142000593510627	NO	-
7937	ZINC03855704	12047	0.5141957321851778	NO	-
7938	ZINC00569338	3479	0.5141917815494694	NO	-
7939	ZINC00163581	1058	0.5141906016383951	NO	-
7940	ZINC01072419	5170	0.5141903504644075	NO	-
7941	ZINC02692501	7715	0.5141781293223174	NO	-
7942	ZINC04322616	14884	0.5141768803242552	NO	-
7943	ZINC00424989	2496	0.5141752203183072	NO	-
7944	ZINC02718955	7882	0.5141664897648967	NO	-
7945	ZINC00427387	2536	0.5141550612801833	NO	-
7946	ZINC00305442	1830	0.5141535807210299	NO	-
7947	ZINC00438481	2631	0.5141514965055864	NO	-
7948	ZINC01150833	5452	0.5141500978854384	NO	-
7949	ZINC00140478	940	0.5141441357414727	NO	-
7950	ZINC03969944	13755	0.5141393085945141	NO	-
7951	ZINC00477293	2903	0.5141359786747062	NO	-
7952	ZINC00994135	4791	0.5141264116141255	NO	-
7953	ZINC03619117	11348	0.5141214338225151	NO	-
7954	ZINC00794321	4174	0.5141163208832804	NO	-
7955	ZINC03550489	10954	0.5140689972719448	NO	-
7956	ZINC00126076	822	0.514032912857698	NO	-
7957	ZINC03394160	9750	0.5140284418410975	NO	-
7958	ZINC02883542	8532	0.5139997931625743	NO	-
7959	ZINC01189982	5539	0.5139956187107209	NO	-
7960	ZINC03452206	10127	0.5139915790317144	NO	-
7961	ZINC03394157	9749	0.5139905426133135	NO	-
7962	ZINC00386046	2212	0.513990433585343	NO	-
7963	ZINC03458021	10179	0.5139784378091661	NO	-
7964	ZINC03499929	10536	0.5139718925662025	NO	-
7965	ZINC03452051	10125	0.5139692192236284	NO	-
7966	ZINC01077435	5193	0.5139682549146889	NO	-
7967	ZINC03857913	12205	0.5139592015790575	NO	-
7968	ZINC04467964	15282	0.5139592015790575	NO	-
7969	ZINC03851031	11581	0.5139565340026696	NO	-
7970	ZINC04170189	14586	0.5139558281936554	NO	-
7971	ZINC01099751	5265	0.5139541773696625	NO	-
7972	ZINC03452838	10146	0.5139480998210186	NO	-
7973	ZINC03857459	12140	0.5139420898729855	NO	-
7974	ZINC00525269	3165	0.5139358670235041	NO	-
7975	ZINC00310968	1862	0.5139212806665799	NO	-
7976	ZINC00136309	909	0.5139024610992047	NO	-
7977	ZINC00196196	1208	0.5138843162460427	NO	-
7978	ZINC00434879	2600	0.5138832539428132	NO	-
7979	ZINC01993399	6737	0.5138819910643515	NO	-
7980	ZINC00998408	4799	0.5138770509135615	NO	-
7981	ZINC01072418	5169	0.5138615102793558	NO	-
7982	ZINC04169842	14579	0.5138587000621129	NO	-
7983	ZINC02718809	7865	0.5138541142736734	NO	-
7984	ZINC00581536	3562	0.5138530617951365	NO	-
7985	ZINC01397877	5902	0.5138469844187599	NO	-
7986	ZINC03613853	11332	0.5138436052275095	NO	-
7987	ZINC03504259	10567	0.5138404916122662	NO	-
7988	ZINC00123220	809	0.5138397858995108	NO	-
7989	ZINC03907020	13410	0.513838932827316	NO	-
7990	ZINC03495435	10464	0.5138388669076245	NO	-
7991	ZINC03382853	9611	0.5138369373496162	NO	-
7992	ZINC04463211	15138	0.5138368512793839	NO	-
7993	ZINC00136306	908	0.5138333072772787	NO	-
7994	ZINC02229207	6934	0.5138332659403019	NO	-
7995	ZINC01397876	5901	0.5138319518916714	NO	-
7996	ZINC01936705	6587	0.5138291729373384	NO	-
7997	ZINC02932400	8655	0.5138285777384795	NO	-
7998	ZINC03969456	13714	0.5138232866335228	NO	-
7999	ZINC03890268	13183	0.5138181051584283	NO	-
8000	ZINC00413808	2349	0.5138148044412989	NO	-
8001	ZINC03495437	10465	0.5137973875536638	NO	-
8002	ZINC04332284	14901	0.5137944862370947	NO	-
8003	ZINC02272849	6971	0.5137914546552298	NO	-
8004	ZINC00616812	3745	0.5137804222578366	NO	-
8005	ZINC02718712	7841	0.5137684915072366	NO	-
8006	ZINC03613003	11322	0.513764817369266	NO	-
8007	ZINC03615731	11338	0.5137640103309836	NO	-
8008	ZINC02993509	8747	0.5137548595076572	NO	-
8009	ZINC03983436	14054	0.5137511067985615	NO	-
8010	ZINC03969411	13707	0.513746693110671	NO	-
8011	ZINC04468618	15297	0.513746693110671	NO	-
8012	ZINC00200936	1230	0.5137431934065813	NO	-
8013	ZINC03423623	9975	0.5137415357400505	NO	-
8014	ZINC03963899	13574	0.513737100873029	NO	-
8015	ZINC03473709	10325	0.5137171945798876	NO	-
8016	ZINC03504311	10568	0.5137148955579632	NO	-
8017	ZINC00200938	1232	0.513704589961221	NO	-
8018	ZINC04229191	14684	0.5136853973220857	NO	-
8019	ZINC01505621	6213	0.5136804371457298	NO	-
8020	ZINC03891778	13290	0.5136728938473857	NO	-
8021	ZINC04469923	15324	0.5136728938473857	NO	-
8022	ZINC00120547	777	0.5136723244071303	NO	-
8023	ZINC00427387	2537	0.5136680308253199	NO	-
8024	ZINC00178717	1104	0.513661116828924	NO	-
8025	ZINC00250001	1543	0.5136603301893322	NO	-
8026	ZINC00471999	2873	0.5136547871501413	NO	-
8027	ZINC03573142	11103	0.513653944942341	NO	-
8028	ZINC02923485	8638	0.5136504502909083	NO	-
8029	ZINC00410517	2313	0.5136488864847579	NO	-
8030	ZINC01993402	6739	0.5136351511137277	NO	-
8031	ZINC03969551	13725	0.51362030147694	NO	-
8032	ZINC02413398	7171	0.5136012466561545	NO	-
8033	ZINC02521742	7371	0.5135967651667337	NO	-
8034	ZINC00355413	2027	0.513577283518964	NO	-
8035	ZINC03613350	11325	0.513574385620433	NO	-
8036	ZINC00056100	289	0.5135679457250961	NO	-
8037	ZINC01431485	6019	0.5135624551806955	NO	-
8038	ZINC01270812	5728	0.5135528749365407	NO	-
8039	ZINC01388493	5870	0.5135500615470188	NO	-
8040	ZINC03969458	13716	0.5135468821156172	NO	-
8041	ZINC03993241	14209	0.5135323977883048	NO	-
8042	ZINC03886686	13076	0.5135139015205008	NO	-
8043	ZINC00617681	3752	0.5135037625211015	NO	-
8044	ZINC03969457	13715	0.5134972696436512	NO	-
8045	ZINC01958513	6631	0.5134932764859574	NO	-
8046	ZINC00806732	4235	0.5134917424330391	NO	-
8047	ZINC03969942	13754	0.5134917386539503	NO	-
8048	ZINC00806733	4236	0.513479184271259	NO	-
8049	ZINC00424662	2487	0.5134769861380701	NO	-
8050	ZINC00610523	3657	0.5134697810333378	NO	-
8051	ZINC02635001	7547	0.5134679182442579	NO	-
8052	ZINC00525213	3163	0.5134562065266259	NO	-
8053	ZINC00559115	3411	0.5134429450357626	NO	-
8054	ZINC03868127	12954	0.5134391141190817	NO	-
8055	ZINC03505642	10580	0.513429009448501	NO	-
8056	ZINC02784590	8196	0.5134257779796811	NO	-
8057	ZINC00508162	3050	0.5134193423012716	NO	-
8058	ZINC02104540	6800	0.5134070144933991	NO	-
8059	ZINC00580194	3539	0.5133886830393382	NO	-
8060	ZINC00905561	4558	0.5133848927566589	NO	-
8061	ZINC00508163	3052	0.5133816499981705	NO	-
8062	ZINC00646912	3887	0.5133693059115404	NO	-
8063	ZINC00151445	1027	0.5133569022247759	NO	-
8064	ZINC03851039	11582	0.5133557054606549	NO	-
8065	ZINC03153349	8925	0.513354102149425	NO	-
8066	ZINC03443583	10088	0.5133507884619584	NO	-
8067	ZINC03532471	10865	0.5133396130125946	NO	-
8068	ZINC00223668	1363	0.5133391311274826	NO	-
8069	ZINC00991566	4767	0.5133369393477576	NO	-
8070	ZINC00774905	4110	0.5133292739509885	NO	-
8071	ZINC00991567	4768	0.5133283258262498	NO	-
8072	ZINC00584353	3598	0.5133032761507005	NO	-
8073	ZINC00687372	4000	0.5133012911326749	NO	-
8074	ZINC03867951	12891	0.5132983392072021	NO	-
8075	ZINC00059902	333	0.5132969989804146	NO	-
8076	ZINC00546920	3313	0.5132937351443353	NO	-
8077	ZINC03907646	13418	0.5132918023768084	NO	-
8078	ZINC00243885	1507	0.5132911301410311	NO	-
8079	ZINC00067524	395	0.5132772674605826	NO	-
8080	ZINC03891777	13289	0.5132760238565202	NO	-
8081	ZINC02918915	8620	0.5132748891098791	NO	-
8082	ZINC02280421	6986	0.5132709821126169	NO	-
8083	ZINC03364308	9520	0.5132694036698481	NO	-
8084	ZINC01388492	5868	0.5132677478053939	NO	-
8085	ZINC01158071	5468	0.513264847256878	NO	-
8086	ZINC03898471	13371	0.5132597395932128	NO	-
8087	ZINC03977155	13943	0.5132554580059682	NO	-
8088	ZINC01385072	5847	0.5132459881651997	NO	-
8089	ZINC00224629	1383	0.5132397454884539	NO	-
8090	ZINC03953615	13507	0.5132334040931539	NO	-
8091	ZINC03238169	9098	0.5132281014128702	NO	-
8092	ZINC00621057	3786	0.5132276254434092	NO	-
8093	ZINC04263030	14752	0.5131974687905115	NO	-
8094	ZINC01922718	6536	0.5131879073711635	NO	-
8095	ZINC03286986	9265	0.5131769501870883	NO	-
8096	ZINC00468526	2824	0.5131746466776804	NO	-
8097	ZINC03867113	12659	0.513174347418921	NO	-
8098	ZINC01826051	6444	0.5131694599360043	NO	-
8099	ZINC03507919	10650	0.5131552698212236	NO	-
8100	ZINC03507952	10652	0.5131346255181317	NO	-
8101	ZINC03891758	13285	0.5131138704532606	NO	-
8102	ZINC04470317	15352	0.5131138704532606	NO	-
8103	ZINC03397071	9784	0.5131114609298417	NO	-
8104	ZINC03504333	10569	0.5131113496724373	NO	-
8105	ZINC03868257	12969	0.5131078026702167	NO	-
8106	ZINC03397070	9783	0.5130967486161024	NO	-
8107	ZINC01427833	5995	0.5130913656144926	NO	-
8108	ZINC00378102	2171	0.5130871153096057	NO	-
8109	ZINC01423054	5964	0.5130807152172888	NO	-
8110	ZINC00250149	1546	0.5130784604638302	NO	-
8111	ZINC00582987	3571	0.5130762140393641	NO	-
8112	ZINC00314755	1886	0.5130702176023267	NO	-
8113	ZINC01067408	5141	0.5130648765460755	NO	-
8114	ZINC01074517	5178	0.5130637839255553	NO	-
8115	ZINC00432639	2592	0.5130618289519064	NO	-
8116	ZINC01960549	6645	0.5130574944526487	NO	-
8117	ZINC02990052	8742	0.513055703430385	NO	-
8118	ZINC01240652	5684	0.5130516374189397	NO	-
8119	ZINC01355594	5824	0.5130435156689204	NO	-
8120	ZINC01440312	6042	0.5130368820994212	NO	-
8121	ZINC03969236	13691	0.5130344393790254	NO	-
8122	ZINC03154166	8929	0.5130260100479848	NO	-
8123	ZINC00217614	1309	0.5130193713336486	NO	-
8124	ZINC03854013	11866	0.5130073627626766	NO	-
8125	ZINC00810272	4247	0.5129980562411118	NO	-
8126	ZINC03507048	10604	0.5129828576227259	NO	-
8127	ZINC00017742	68	0.5129694333615166	NO	-
8128	ZINC02949199	8683	0.5129689422278929	NO	-
8129	ZINC00609963	3653	0.5129675142500917	NO	-
8130	ZINC00141379	948	0.51295449594681	NO	-
8131	ZINC04426184	15070	0.512948011670215	NO	-
8132	ZINC03992861	14161	0.5129274096087685	NO	-
8133	ZINC04464565	15159	0.5129274096087685	NO	-
8134	ZINC02736499	7986	0.5128844935781333	NO	-
8135	ZINC03569936	11075	0.5128837676686886	NO	-
8136	ZINC00774780	4109	0.5128794104627644	NO	-
8137	ZINC04346994	14928	0.5128768619957491	NO	-
8138	ZINC03851597	11624	0.5128681941665582	NO	-
8139	ZINC02610066	7445	0.5128609276442926	NO	-
8140	ZINC00117439	764	0.5128601575163089	NO	-
8141	ZINC01098408	5258	0.5128601049308393	NO	-
8142	ZINC03969941	13753	0.5128589689649872	NO	-
8143	ZINC01000447	4807	0.5128484437295178	NO	-
8144	ZINC00683057	3994	0.5128472623714193	NO	-
8145	ZINC03573696	11114	0.5128435789503176	NO	-
8146	ZINC03867819	12835	0.5128002658164444	NO	-
8147	ZINC03409766	9886	0.5127962756144435	NO	-
8148	ZINC00146056	987	0.5127940857763457	NO	-
8149	ZINC02403190	7156	0.5127927667395431	NO	-
8150	ZINC03489380	10437	0.5127891314670225	NO	-
8151	ZINC01091889	5239	0.5127890383519134	NO	-
8152	ZINC00608794	3639	0.5127738508360852	NO	-
8153	ZINC00575876	3516	0.5127655643923072	NO	-
8154	ZINC01107091	5291	0.5127616403486567	NO	-
8155	ZINC00231715	1424	0.5127563509380807	NO	-
8156	ZINC00585573	3605	0.5127485455641033	NO	-
8157	ZINC03858294	12244	0.5127269372727932	NO	-
8158	ZINC02796362	8277	0.5127259071283744	NO	-
8159	ZINC00583117	3574	0.5127204287492659	NO	-
8160	ZINC03969586	13733	0.5127124454052183	NO	-
8161	ZINC00608794	3641	0.5126986185457686	NO	-
8162	ZINC00905564	4560	0.5126837248525467	NO	-
8163	ZINC02747064	8018	0.5126820976151027	NO	-
8164	ZINC03487275	10421	0.5126804961329108	NO	-
8165	ZINC00610572	3658	0.5126781879086261	NO	-
8166	ZINC03969238	13693	0.5126744249280867	NO	-
8167	ZINC03487274	10420	0.5126722455348897	NO	-
8168	ZINC00003613	16	0.5126651303103977	NO	-
8169	ZINC02407696	7163	0.5126570112341464	NO	-
8170	ZINC02755289	8062	0.5126519989733616	NO	-
8171	ZINC03956499	13517	0.5126506437165123	NO	-
8172	ZINC00530808	3213	0.5126501133611099	NO	-
8173	ZINC00358465	2051	0.5126424934492315	NO	-
8174	ZINC03969550	13724	0.512636065672138	NO	-
8175	ZINC01054439	5053	0.5126356435728303	NO	-
8176	ZINC02856099	8426	0.5126213682220421	NO	-
8177	ZINC00358466	2052	0.5126160042984045	NO	-
8178	ZINC00812724	4264	0.5126118020642473	NO	-
8179	ZINC03969237	13692	0.5126103017306547	NO	-
8180	ZINC03507267	10620	0.5126060258460757	NO	-
8181	ZINC02796484	8282	0.5126059663113476	NO	-
8182	ZINC00224617	1382	0.5126024474321064	NO	-
8183	ZINC03099106	8876	0.5125918679385344	NO	-
8184	ZINC00810274	4248	0.5125868192333152	NO	-
8185	ZINC00187231	1169	0.5125707750963029	NO	-
8186	ZINC02877347	8503	0.5125647333125848	NO	-
8187	ZINC03231045	9065	0.5125643660826785	NO	-
8188	ZINC00097863	643	0.512556816207701	NO	-
8189	ZINC03977506	13970	0.5125489614728679	NO	-
8190	ZINC01543536	6266	0.5125433659593039	NO	-
8191	ZINC03523478	10811	0.5125398643747677	NO	-
8192	ZINC03969584	13731	0.5125299333359702	NO	-
8193	ZINC03489896	10446	0.5125277575466509	NO	-
8194	ZINC01107090	5290	0.512513425169908	NO	-
8195	ZINC00907879	4562	0.5125132702186386	NO	-
8196	ZINC00264339	1677	0.5125061917143712	NO	-
8197	ZINC00641539	3872	0.5125043491293559	NO	-
8198	ZINC00520693	3132	0.5125015395777195	NO	-
8199	ZINC03451453	10120	0.512490936071119	NO	-
8200	ZINC00103611	677	0.5124802809113191	NO	-
8201	ZINC03891901	13304	0.5124766442235974	NO	-
8202	ZINC00128878	842	0.5124716541509414	NO	-
8203	ZINC02622083	7475	0.5124651662339691	NO	-
8204	ZINC03415293	9907	0.5124588778215918	NO	-
8205	ZINC02792154	8221	0.5124538044796175	NO	-
8206	ZINC04493279	15434	0.5124536853064359	NO	-
8207	ZINC03850585	11561	0.5124359677526603	NO	-
8208	ZINC03907730	13422	0.5124199179087372	NO	-
8209	ZINC02649589	7602	0.5124184300313334	NO	-
8210	ZINC00151215	1025	0.5124159188558267	NO	-
8211	ZINC00753722	4082	0.5124018091850167	NO	-
8212	ZINC00860394	4451	0.5123976522637036	NO	-
8213	ZINC01424656	5976	0.5123953283351047	NO	-
8214	ZINC04019047	14335	0.5123783086362248	NO	-
8215	ZINC03451999	10123	0.5123705939705575	NO	-
8216	ZINC03457826	10174	0.5123562790600559	NO	-
8217	ZINC00992818	4772	0.5123483070537459	NO	-
8218	ZINC00098365	654	0.5123383262550174	NO	-
8219	ZINC03993153	14193	0.5123342382305236	NO	-
8220	ZINC01223309	5640	0.5123190903912684	NO	-
8221	ZINC03400909	9837	0.5123127568574751	NO	-
8222	ZINC02845567	8395	0.5123066221612713	NO	-
8223	ZINC03385430	9621	0.5122895433218028	NO	-
8224	ZINC00223757	1370	0.5122775337352946	NO	-
8225	ZINC03889372	13101	0.5122721268498852	NO	-
8226	ZINC00585075	3601	0.5122711831455207	NO	-
8227	ZINC01922041	6519	0.5122366570987685	NO	-
8228	ZINC00028744	115	0.5122228740519531	NO	-
8229	ZINC03851561	11619	0.5121883874250047	NO	-
8230	ZINC04413022	15052	0.512153636394662	NO	-
8231	ZINC01744551	6352	0.5121426294392568	NO	-
8232	ZINC00486537	2951	0.512133563202207	NO	-
8233	ZINC03625514	11372	0.5121274864620173	NO	-
8234	ZINC03857628	12177	0.5121264427031265	NO	-
8235	ZINC04464498	15156	0.5121264427031265	NO	-
8236	ZINC03892768	13348	0.5121218286337341	NO	-
8237	ZINC02454770	7254	0.5121138714254773	NO	-
8238	ZINC00326715	1928	0.5121058799550964	NO	-
8239	ZINC00814034	4275	0.5120926420881142	NO	-
8240	ZINC00080794	484	0.5120881383484657	NO	-
8241	ZINC00138699	932	0.5120822627988995	NO	-
8242	ZINC04341978	14917	0.5120821417468491	NO	-
8243	ZINC03867163	12669	0.512077542300919	NO	-
8244	ZINC01455407	6061	0.5120697225242925	NO	-
8245	ZINC04000815	14267	0.5120692166888914	NO	-
8246	ZINC03309338	9323	0.512060154503297	NO	-
8247	ZINC00080791	483	0.5120502181008955	NO	-
8248	ZINC00536134	3252	0.5120359286945179	NO	-
8249	ZINC02847124	8402	0.5120209741047808	NO	-
8250	ZINC01290169	5756	0.5120201061570072	NO	-
8251	ZINC02767705	8127	0.5120112546731633	NO	-
8252	ZINC03175432	8951	0.5120032291778939	NO	-
8253	ZINC03543558	10909	0.5119992107947712	NO	-
8254	ZINC03320657	9364	0.5119964528154216	NO	-
8255	ZINC00258762	1628	0.5119852264496746	NO	-
8256	ZINC02828845	8366	0.5119833666387114	NO	-
8257	ZINC03320656	9363	0.5119801434538466	NO	-
8258	ZINC03963885	13569	0.511976786550281	NO	-
8259	ZINC04108176	14448	0.511969284564683	NO	-
8260	ZINC03890671	13214	0.5119605000059957	NO	-
8261	ZINC00313238	1872	0.5119575578335266	NO	-
8262	ZINC03859504	12401	0.511954386483991	NO	-
8263	ZINC02658243	7639	0.5119494268373693	NO	-
8264	ZINC00046721	207	0.5119484368582293	NO	-
8265	ZINC00380434	2176	0.5119365864607872	NO	-
8266	ZINC01060629	5103	0.5119256260381807	NO	-
8267	ZINC03151540	8922	0.511923683706963	NO	-
8268	ZINC00313239	1873	0.5119176031347218	NO	-
8269	ZINC03992905	14166	0.5119163561750298	NO	-
8270	ZINC04170917	14594	0.511896126872852	NO	-
8271	ZINC01040279	4974	0.5118901413931474	NO	-
8272	ZINC03972194	13854	0.5118861338465767	NO	-
8273	ZINC00239886	1492	0.5118855519815209	NO	-
8274	ZINC02808796	8343	0.5118737282943814	NO	-
8275	ZINC02796296	8274	0.5118637822336706	NO	-
8276	ZINC02950737	8688	0.5118556331950144	NO	-
8277	ZINC03505622	10578	0.5118510313964197	NO	-
8278	ZINC04225135	14677	0.5118339414250628	NO	-
8279	ZINC03508734	10667	0.5118259636109229	NO	-
8280	ZINC01091975	5241	0.5118238185498961	NO	-
8281	ZINC03970046	13762	0.5118207921249914	NO	-
8282	ZINC03892769	13349	0.5118177645424108	NO	-
8283	ZINC04465423	15210	0.5118177645424108	NO	-
8284	ZINC03892766	13347	0.5118109199220197	NO	-
8285	ZINC01993407	6742	0.511802500283127	NO	-
8286	ZINC00665494	3934	0.5117957137727338	NO	-
8287	ZINC01040189	4971	0.5117947504729274	NO	-
8288	ZINC04470240	15340	0.5117891741582229	NO	-
8289	ZINC03855085	12005	0.5117803445704707	NO	-
8290	ZINC02647544	7591	0.5117647427134889	NO	-
8291	ZINC03975213	13920	0.5117614014627029	NO	-
8292	ZINC03233696	9081	0.5117552432926165	NO	-
8293	ZINC03818839	11470	0.5117542948765784	NO	-
8294	ZINC02718739	7850	0.5117528399866071	NO	-
8295	ZINC03987867	14104	0.5117477964689049	NO	-
8296	ZINC02956567	8695	0.5117441660058893	NO	-
8297	ZINC00509982	3076	0.5117432409020825	NO	-
8298	ZINC00482427	2934	0.5117419965923926	NO	-
8299	ZINC01455406	6060	0.5117364021524831	NO	-
8300	ZINC03852667	11671	0.5117021487076678	NO	-
8301	ZINC01415157	5946	0.5117017672702762	NO	-
8302	ZINC00679825	3986	0.5116967197520516	NO	-
8303	ZINC00263098	1668	0.5116949550194895	NO	-
8304	ZINC00834170	4364	0.5116946470647564	NO	-
8305	ZINC03969585	13732	0.51169292664587	NO	-
8306	ZINC03574237	11119	0.511689957637219	NO	-
8307	ZINC01696215	6333	0.5116889573239783	NO	-
8308	ZINC03972135	13849	0.5116881137144158	NO	-
8309	ZINC00814334	4276	0.5116830669412716	NO	-
8310	ZINC00107104	695	0.5116420951572088	NO	-
8311	ZINC03857554	12163	0.5116140111410246	NO	-
8312	ZINC04464427	15148	0.5116115278652581	NO	-
8313	ZINC03548400	10929	0.5116112590295101	NO	-
8314	ZINC01135200	5410	0.5116107029411185	NO	-
8315	ZINC03378431	9569	0.511607375733031	NO	-
8316	ZINC03967903	13613	0.5116020689898575	NO	-
8317	ZINC03856013	12052	0.5115942454655069	NO	-
8318	ZINC04224010	14655	0.5115844250338069	NO	-
8319	ZINC02754492	8058	0.5115835172570551	NO	-
8320	ZINC00692532	4004	0.5115806793556937	NO	-
8321	ZINC03374631	9548	0.5115709571360201	NO	-
8322	ZINC01438687	6040	0.5115627917713966	NO	-
8323	ZINC03972196	13856	0.5115520169489417	NO	-
8324	ZINC03969610	13734	0.5115441152992629	NO	-
8325	ZINC02718719	7844	0.5115410574534892	NO	-
8326	ZINC03972198	13857	0.5115288281237914	NO	-
8327	ZINC03867824	12843	0.5115233847819686	NO	-
8328	ZINC03867823	12841	0.511522058569868	NO	-
8329	ZINC00567757	3468	0.511515857939161	NO	-
8330	ZINC00097780	633	0.5115085077824579	NO	-
8331	ZINC00136275	907	0.5115067657985845	NO	-
8332	ZINC04191396	14620	0.5114980775302046	NO	-
8333	ZINC03474881	10343	0.5114896091129291	NO	-
8334	ZINC00787346	4163	0.5114798841699922	NO	-
8335	ZINC02911259	8584	0.5114729979359469	NO	-
8336	ZINC03394459	9758	0.5114718295039334	NO	-
8337	ZINC00773571	4095	0.5114670152003219	NO	-
8338	ZINC02348023	7085	0.5114533842811076	NO	-
[truncated: 367,038 more chars]
