# Supplementary material for: Optimal assignment methods for ligand-based virtual screening
Source: J Cheminform. 2009 Aug 25;1:14. doi: 10.1186/1758-2946-1-14 (PMC2820492; doi:10.1186/1758-2946-1-14)
Supplement: Additional file 2 — Archive of the result files. The file Results.tar.gz is a Gzip compressed Tar archive containing the results file of each method for each data set. The result files are tab-separated plain text files including the following information: method name, active data set with size, cluster information and the distribution of the molecules over the clusters, decoy data set with size, ratio active:decoy, AUC, awAUC, BEDROC scores for predefined alpha values as suggested by Truchon and Bayly [63], relative enrichment factor [67], ROC enrichments, awROC enrichments at predefined false positive fractions, chemotype enrichment, ROC data points, and the ranking of each structure. [file 1758-2946-1-14-S2.zip › Results/OAK.SQ.DUD=fxa.Q.FXA_815.sdf.A.DUD_fxa_clustered_I_MM.sdf.D.DUD_fxa_decoys_ID_pass_MWPass_I_MM.sdf.s0000644]

###################################################################################################
# Screening Result File
# User: jahn
# Method used: OAK
> <Method_Name>
OAK
# Screening mode: Single Query Screening
#	Calculations performed: 2156
#	Start time of the calculation: Fri Mar 06 00:41:03 CET 2009
#	End time of the calculation: Fri Mar 06 00:42:48 CET 2009
# Data set information
#	Query molecule name:	815 from data set: ./data/queries/FXA_815.sdf
#	Active data set: /rahome/chemoinf/SVS/data/actives/DUD_fxa_clustered_I_MM.sdf with cluster information
#		Size: 64 molecules
#		Number of clusters: 19
#		Cluster Summery:
#			Cluster number	# molecules	% of actives
#			1		10		15.625
#			2		1		1.563
#			3		1		1.563
#			4		1		1.563
#			5		2		3.125
#			6		2		3.125
#			7		31		48.438
#			8		1		1.563
#			9		1		1.563
#			10		2		3.125
#			11		1		1.563
#			12		2		3.125
#			13		2		3.125
#			14		1		1.563
#			15		1		1.563
#			16		1		1.563
#			17		1		1.563
#			18		1		1.563
#			19		2		3.125
#	Decoy data set: /rahome/chemoinf/SVS/data/decoys/DUD_fxa_decoys_ID_pass_MWPass_I_MM.sdf
#		Size: 2092 molecules
#	Ratio actives : decoys
#		1.0 : 32.6875
#	The active and decoy data set were part of the DUD with problem identifier: fxa
> <AUC>
#	 ROC AUC
	0.4348634679732313
> <awAUC>
#	 ROC awAUC
	0.45779215509321614
> <BEDROC Scores>
#	Alpha Values	BEDROC Scores	Literature: J. Chem. Inf. Model., Vol. 47, No. 2, 2007, 488-508
	106.9	0.0828
	100.0	0.0793
	53.6	0.0559
	50.0	0.0543
	32.2	0.0475
	20.0	0.0467
	16.1	0.0488
	10.0	0.0632
	8.0	0.0776
> <Relative enrichment factor>
#	Fraction dataset	Enrichment factor	 Literature: DOI: 10.1021/ci800303k
	0.0010	46.38218923933209
	0.01	9.27643784786642
	0.02	4.63821892393321
	0.05	3.125
	0.1	4.6875
	0.2	7.8125
	0.25	7.8125
> <ROC Enrichments>
#	True decoy fraction	Enrichment	Literature: J Comput Aided Mol Des (2008) 22:133-139
	0.1	10.895833333333332
	0.5	5.943181818181818
	1.0	3.113095238095238
	2.0	1.556547619047619
	5.0	0.6226190476190476
	10.0	0.4669642857142857
> <awROC Enrichments>
#	Decoy fraction	Enrichment
	0.1	36.70175438596491
	0.5	20.01913875598086
	1.0	10.486215538847118
	2.0	5.243107769423559
	5.0	2.0972431077694234
	10.0	1.5729323308270677
> <Chemotype enrichment>
#	% data set	% active cluster	Literature: http://dud.docking.org/wombat/
	0.0	0.0
	0.046	0.0
	0.046	5.263
	0.464	5.263
	0.464	10.526
	8.673	10.526
	8.673	15.789
	10.668	15.789
	10.668	21.053
	18.135	21.053
	18.135	26.316
	30.891	26.316
	30.891	31.579
	37.477	31.579
	37.477	36.842
	47.032	36.842
	47.032	42.105
	48.933	42.105
	48.933	47.368
	51.067	47.368
	51.067	52.632
	51.855	52.632
	51.855	57.895
	57.375	57.895
	57.375	63.158
	57.421	63.158
	57.421	68.421
	62.291	68.421
	62.291	73.684
	74.072	73.684
	74.072	78.947
	91.187	78.947
	91.187	84.211
	91.976	84.211
	91.976	89.474
	98.98	89.474
	98.98	94.737
	100.0	94.737
	100.0	100.0
> <ROC curve data>
#	False positive rate	true positive rate
	0.0	0.0
	0.0	0.0156
	0.0038	0.0156
	0.0038	0.0313
	0.088	0.0313
	0.088	0.0469
	0.108	0.0469
	0.108	0.0625
	0.1845	0.0625
	0.1845	0.0781
	0.2897	0.0781
	0.2897	0.0938
	0.305	0.0938
	0.305	0.1094
	0.3145	0.1094
	0.3145	0.125
	0.3174	0.125
	0.3174	0.1406
	0.3227	0.1406
	0.3227	0.1563
	0.327	0.1563
	0.327	0.1719
	0.3284	0.1719
	0.3284	0.1875
	0.3389	0.1875
	0.3389	0.2031
	0.3418	0.2031
	0.3418	0.2188
	0.3671	0.2188
	0.3671	0.2344
	0.3786	0.2344
	0.3786	0.25
	0.3867	0.25
	0.3867	0.2656
	0.4025	0.2656
	0.4025	0.2813
	0.4058	0.2813
	0.4058	0.2969
	0.4297	0.2969
	0.4297	0.3125
	0.4699	0.3125
	0.4699	0.3281
	0.4742	0.3281
	0.4742	0.3438
	0.4775	0.3438
	0.4775	0.3594
	0.4909	0.3594
	0.4909	0.375
	0.4924	0.375
	0.4924	0.3906
	0.5139	0.3906
	0.5139	0.4063
	0.5215	0.4063
	0.5215	0.4375
	0.5296	0.4375
	0.5296	0.4531
	0.5569	0.4531
	0.5569	0.4688
	0.5607	0.4688
	0.5607	0.4844
	0.5617	0.4844
	0.5617	0.5
	0.5645	0.5
	0.5645	0.5156
	0.5727	0.5156
	0.5727	0.5313
	0.5746	0.5313
	0.5746	0.5625
	0.6114	0.5625
	0.6114	0.5781
	0.6181	0.5781
	0.6181	0.5938
	0.6233	0.5938
	0.6233	0.6094
	0.6491	0.6094
	0.6491	0.625
	0.6506	0.625
	0.6506	0.6406
	0.6511	0.6406
	0.6511	0.6563
	0.6726	0.6563
	0.6726	0.6719
	0.6969	0.6719
	0.6969	0.6875
	0.718	0.6875
	0.718	0.7031
	0.7414	0.7031
	0.7414	0.7188
	0.7581	0.7188
	0.7581	0.7344
	0.761	0.7344
	0.761	0.75
	0.7615	0.75
	0.7615	0.7656
	0.7844	0.7656
	0.7844	0.7813
	0.7859	0.7813
	0.7859	0.8125
	0.7921	0.8125
	0.7921	0.8281
	0.7978	0.8281
	0.7978	0.8438
	0.8188	0.8438
	0.8188	0.8594
	0.848	0.8594
	0.848	0.875
	0.8781	0.875
	0.8781	0.8906
	0.912	0.8906
	0.912	0.9219
	0.9192	0.9219
	0.9192	0.9375
	0.9455	0.9375
	0.9455	0.9531
	0.989	0.9531
	0.989	0.9688
	0.99	0.9688
	0.99	0.9844
	1.0	0.9844
	1.0	1.0
> <Screening Table>
# Rank	Mol name	Index in data set	Similarity 2 query	Active	Cluster number
1	ZINC03815573	48	0.8587808927109419	YES	8
2	ZINC02632319	802	0.7175398470933267	NO	-
3	ZINC03100201	1005	0.7117757919896976	NO	-
4	ZINC03961311	1731	0.711014907990682	NO	-
5	ZINC00605224	26	0.7109452173205294	NO	-
6	ZINC00605224	25	0.7106687387605126	NO	-
7	ZINC04640273	2084	0.7080627669117783	NO	-
8	ZINC03927481	1672	0.7070713985001935	NO	-
9	ZINC03927481	1673	0.7061003108270945	NO	-
10	ZINC01490749	12	0.7060750445565167	YES	4
11	ZINC00598221	17	0.7019772244672019	NO	-
12	ZINC00598221	16	0.7012798358887701	NO	-
13	ZINC01073882	271	0.699028775694763	NO	-
14	ZINC02657162	827	0.6989832302657791	NO	-
15	ZINC01746566	462	0.6941694393591865	NO	-
16	ZINC00754363	91	0.6917556140256733	NO	-
17	ZINC03201013	1027	0.6908718816943343	NO	-
18	ZINC02400382	736	0.6902555008513737	NO	-
19	ZINC03334198	1117	0.6898968397372037	NO	-
20	ZINC03822958	1465	0.6883897070773378	NO	-
21	ZINC01501815	398	0.686397200664104	NO	-
22	ZINC03194194	1022	0.6863518906595435	NO	-
23	ZINC03245790	1073	0.6845857210628915	NO	-
24	ZINC02484169	774	0.6839015006475458	NO	-
25	ZINC03939455	1693	0.6838760898669852	NO	-
26	ZINC00797117	108	0.6830752664272158	NO	-
27	ZINC03930674	1678	0.6829600360568995	NO	-
28	ZINC02327425	684	0.6823561373162651	NO	-
29	ZINC00797120	109	0.6818033096710773	NO	-
30	ZINC03872762	1608	0.6814752303679978	NO	-
31	ZINC03404695	1165	0.6802033849593134	NO	-
32	ZINC04147396	1958	0.6801921250448009	NO	-
33	ZINC03418533	1180	0.6801487929508696	NO	-
34	ZINC03225447	1044	0.6791906491593693	NO	-
35	ZINC03257604	1077	0.6791883676034245	NO	-
36	ZINC01746566	460	0.6773619745722204	NO	-
37	ZINC03320238	1110	0.6773308005411228	NO	-
38	ZINC03407463	1169	0.67681701248795	NO	-
39	ZINC03238821	1061	0.675269545100748	NO	-
40	ZINC04147396	1959	0.6747887138609628	NO	-
41	ZINC03112416	1007	0.6743235890973519	NO	-
42	ZINC01746566	461	0.6741485064075664	NO	-
43	ZINC03217204	1038	0.6733693824325541	NO	-
44	ZINC00833314	168	0.6729731299772717	NO	-
45	ZINC03970285	1770	0.6718267314963632	NO	-
46	ZINC02308373	674	0.6717517278610062	NO	-
47	ZINC03359797	1139	0.6717035855853588	NO	-
48	ZINC02296577	665	0.6715724899024231	NO	-
49	ZINC03970285	1771	0.6708740903523278	NO	-
50	ZINC00892792	203	0.6707349368064842	NO	-
51	ZINC03358727	1137	0.6703097146008665	NO	-
52	ZINC00602537	24	0.6693766583020531	NO	-
53	ZINC02653497	817	0.6690002331786498	NO	-
54	ZINC02631218	800	0.6682219467687824	NO	-
55	ZINC04529249	2066	0.6680748199401094	NO	-
56	ZINC00902563	204	0.6674517704285898	NO	-
57	ZINC02818880	940	0.6662155070879701	NO	-
58	ZINC02764114	919	0.6657221017619215	NO	-
59	ZINC00902563	205	0.6649253875368818	NO	-
60	ZINC00998899	241	0.664855184963903	NO	-
61	ZINC03961907	1732	0.6646948412960889	NO	-
62	ZINC03209380	1030	0.6645673089556038	NO	-
63	ZINC01824218	499	0.6644188274607926	NO	-
64	ZINC02801785	937	0.6643004654820516	NO	-
65	ZINC02801784	936	0.6642603700452925	NO	-
66	ZINC02618801	790	0.6641624556818072	NO	-
67	ZINC00588180	5	0.664019007419962	NO	-
68	ZINC03179194	1018	0.6639702539791058	NO	-
69	ZINC02745900	888	0.6635049695888995	NO	-
70	ZINC00588177	4	0.663451119470235	NO	-
71	ZINC02745940	889	0.6631622018503346	NO	-
72	ZINC02745941	890	0.6630343618484176	NO	-
73	ZINC00884795	199	0.6627610047771503	NO	-
74	ZINC03169467	1014	0.6625187186479526	NO	-
75	ZINC03230335	1048	0.6623550202509505	NO	-
76	ZINC03866902	1563	0.662323902482869	NO	-
77	ZINC03839234	1483	0.6621332956696877	NO	-
78	ZINC03823410	1470	0.6615336332690555	NO	-
79	ZINC01745795	458	0.6612002453729638	NO	-
80	ZINC03470771	1233	0.6599080137871294	NO	-
81	ZINC03230298	1047	0.6597969131178237	NO	-
82	ZINC01746446	459	0.6597432006223751	NO	-
83	ZINC03334594	1118	0.6595394568291447	NO	-
84	ZINC03866902	1564	0.6594580824314229	NO	-
85	ZINC01134715	307	0.6592410951048017	NO	-
86	ZINC03282802	1086	0.6592287733586742	NO	-
87	ZINC03819945	1424	0.6591407885901042	NO	-
88	ZINC03819945	1425	0.6591407885901042	NO	-
89	ZINC03363998	1142	0.6589470912841401	NO	-
90	ZINC02767755	927	0.6589230182473451	NO	-
91	ZINC02907972	984	0.6588842684233776	NO	-
92	ZINC03348655	1132	0.6588526378166847	NO	-
93	ZINC02907970	983	0.6588098842462884	NO	-
94	ZINC01736151	456	0.6583516089296705	NO	-
95	ZINC01126895	304	0.657521123157543	NO	-
96	ZINC02072205	582	0.6574652818809968	NO	-
97	ZINC02245993	637	0.6574635244181125	NO	-
98	ZINC03954971	1725	0.6574394642750596	NO	-
99	ZINC02867487	965	0.6572991690762203	NO	-
100	ZINC00833300	167	0.6571940742020307	NO	-
101	ZINC00639855	49	0.6566503537188729	NO	-
102	ZINC02767036	925	0.6564161599372944	NO	-
103	ZINC02153612	592	0.6559733848621305	NO	-
104	ZINC02753084	901	0.6557877345371618	NO	-
105	ZINC04529347	2069	0.6555395188496121	NO	-
106	ZINC03470785	1234	0.6554391126232928	NO	-
107	ZINC01135841	308	0.6553341763729041	NO	-
108	ZINC03241392	1066	0.6552031584838457	NO	-
109	ZINC04520828	2059	0.6541634286060277	NO	-
110	ZINC01110337	295	0.6541504863142427	NO	-
111	ZINC02296845	667	0.6539549789429062	NO	-
112	ZINC03822956	1464	0.653430620335254	NO	-
113	ZINC02712421	842	0.6534212602255423	NO	-
114	ZINC00754651	92	0.6531109214629839	NO	-
115	ZINC02847116	948	0.6530791745699022	NO	-
116	ZINC03522927	1288	0.6529740215810088	NO	-
117	ZINC03522926	1287	0.6529508812313792	NO	-
118	ZINC03209777	1031	0.6528272993272132	NO	-
119	ZINC00588191	6	0.6527133661778729	NO	-
120	ZINC03335059	1119	0.6526222074317882	NO	-
121	ZINC03351502	1135	0.6524519668193353	NO	-
122	ZINC00754681	93	0.6524286549734716	NO	-
123	ZINC01044295	249	0.6524057872630842	NO	-
124	ZINC03214347	1036	0.6523185057710627	NO	-
125	ZINC00808253	118	0.6522758674842977	NO	-
126	ZINC01126401	303	0.651757324855761	NO	-
127	ZINC02762931	912	0.6515388743303806	NO	-
128	ZINC02694929	840	0.6512491533614924	NO	-
129	ZINC03569785	1324	0.6512260605488517	NO	-
130	ZINC03365736	1143	0.6512186560244714	NO	-
131	ZINC03569784	1323	0.6511575149578089	NO	-
132	ZINC04633621	2080	0.6509717958732254	NO	-
133	ZINC02358090	702	0.6506806154573137	NO	-
134	ZINC00837459	171	0.6505667643497743	NO	-
135	ZINC00634454	42	0.6504699033551549	NO	-
136	ZINC01226927	321	0.6501818412891441	NO	-
137	ZINC04492406	2057	0.6501467993434512	NO	-
138	ZINC00634454	43	0.6499278856384959	NO	-
139	ZINC00634454	44	0.6499278856384959	NO	-
140	ZINC03329775	1115	0.6498770548911317	NO	-
141	ZINC03823410	1471	0.649807980916891	NO	-
142	ZINC02437870	750	0.649793475273575	NO	-
143	ZINC03574148	1341	0.6495507795905616	NO	-
144	ZINC04529382	2070	0.6494879966145158	NO	-
145	ZINC04424454	1994	0.6492766779632032	NO	-
146	ZINC04622927	2072	0.6491727888170427	NO	-
147	ZINC01748444	464	0.6489136963095365	NO	-
148	ZINC02358090	701	0.6487423282681269	NO	-
149	ZINC02299450	671	0.6484469301858972	NO	-
150	ZINC03213215	1033	0.6483152713541456	NO	-
151	ZINC02299324	669	0.6480368348943379	NO	-
152	ZINC00833294	166	0.6476037831933658	NO	-
153	ZINC03828845	1480	0.6475941208329937	NO	-
154	ZINC04257389	1980	0.6475366870248642	NO	-
155	ZINC01143142	310	0.647526275781532	NO	-
156	ZINC03438914	1195	0.647341944905147	NO	-
157	ZINC03954871	1718	0.6473139620121566	NO	-
158	ZINC03438910	1194	0.647297521331072	NO	-
159	ZINC02712422	843	0.647219443595542	NO	-
160	ZINC03318384	1109	0.6470068814087699	NO	-
161	ZINC03574154	1342	0.6469871092522859	NO	-
162	ZINC02299368	670	0.6469316274717369	NO	-
163	ZINC03944062	1710	0.6468431401745017	NO	-
164	ZINC03484163	1239	0.6461861292556905	NO	-
165	ZINC03828849	1481	0.6461715433657801	NO	-
166	ZINC03573896	1339	0.6460052258267753	NO	-
167	ZINC03573768	1328	0.6459448502153402	NO	-
168	ZINC00971866	233	0.6459015934737294	NO	-
169	ZINC03573822	1335	0.6458772838578128	NO	-
170	ZINC04231913	1975	0.6456527689400675	NO	-
171	ZINC00754362	90	0.645498281184821	NO	-
172	ZINC00656978	63	0.645328852520114	NO	-
173	ZINC02660197	829	0.6452736896458301	NO	-
174	ZINC01444546	369	0.6451540038357187	NO	-
175	ZINC03573821	1334	0.6450087979584908	NO	-
176	ZINC01444547	370	0.644923309011474	NO	-
177	ZINC04628531	2076	0.6447716643360734	NO	-
178	ZINC02879008	972	0.6446395594680676	NO	-
179	ZINC04528785	2062	0.6444637653994045	NO	-
180	ZINC03430600	1185	0.6444258146844908	NO	-
181	ZINC02005158	570	0.6443870167470747	NO	-
182	ZINC01220239	316	0.6440164025398253	NO	-
183	ZINC00786116	105	0.6438879104435504	NO	-
184	ZINC03317313	1108	0.6437748103937713	NO	-
185	ZINC02726270	884	0.6437095335125106	NO	-
186	ZINC02876741	971	0.643043725850259	NO	-
187	ZINC03815608	57	0.6430264686202668	YES	14
188	ZINC04468349	2037	0.6430064242344412	NO	-
189	ZINC03386630	1156	0.6426727352963282	NO	-
190	ZINC03386625	1155	0.6426388132420728	NO	-
191	ZINC03573798	1331	0.6424998480534087	NO	-
192	ZINC02255503	644	0.6422373871464333	NO	-
193	ZINC03573823	1336	0.6420799061975239	NO	-
194	ZINC03867563	1578	0.6420302350041448	NO	-
195	ZINC04529088	2065	0.6420006531916446	NO	-
196	ZINC03573898	1340	0.6418585849213087	NO	-
197	ZINC02726272	885	0.6418228068153605	NO	-
198	ZINC01750110	471	0.6418027200472387	NO	-
199	ZINC03819838	1420	0.6417726759170583	NO	-
200	ZINC01922675	538	0.6416428465131564	NO	-
201	ZINC02651068	814	0.6414968250324043	NO	-
202	ZINC00792116	106	0.641413235632786	NO	-
203	ZINC03868159	1597	0.6413644706809137	NO	-
204	ZINC04465930	2028	0.6413644706809137	NO	-
205	ZINC03954972	1726	0.6409482457362653	NO	-
206	ZINC03419467	1182	0.6409067910343256	NO	-
207	ZINC03822735	1461	0.6408923405237501	NO	-
208	ZINC04633207	2077	0.6405957198026798	NO	-
209	ZINC02763773	916	0.6405262690653627	NO	-
210	ZINC04004864	1948	0.6405215168474794	NO	-
211	ZINC03260156	1078	0.6404015518058793	NO	-
212	ZINC01012525	246	0.6402052058991174	NO	-
213	ZINC02764426	921	0.6399155434623433	NO	-
214	ZINC03573840	1337	0.6398928084515728	NO	-
215	ZINC03492513	1251	0.6396913703247319	NO	-
216	ZINC03995292	1932	0.6394755521721298	NO	-
217	ZINC01760219	477	0.6394448622964941	NO	-
218	ZINC01109822	294	0.6393502411574357	NO	-
219	ZINC01139095	309	0.6393412448510459	NO	-
220	ZINC03220038	1039	0.6391051743426399	NO	-
221	ZINC04529345	2068	0.6390856016873632	NO	-
222	ZINC01012527	247	0.6390233313721116	NO	-
223	ZINC03822732	1458	0.63895109808261	NO	-
224	ZINC03851732	1496	0.6388256355033861	NO	-
225	ZINC03857265	1521	0.6387917306067898	NO	-
226	ZINC03486474	1240	0.6386414212710023	NO	-
227	ZINC01539417	403	0.6385938595457319	NO	-
228	ZINC02660875	831	0.6385780598920813	NO	-
229	ZINC03954969	1724	0.6385681318639852	NO	-
230	ZINC03815604	52	0.6385071085966427	YES	11
231	ZINC02860838	959	0.6384230402855722	NO	-
232	ZINC03822733	1459	0.6383244047128392	NO	-
233	ZINC03243878	1071	0.6381409511079746	NO	-
234	ZINC03573783	1329	0.6381137032945975	NO	-
235	ZINC03521233	1280	0.6380896385980663	NO	-
236	ZINC03217141	1037	0.6380814370092388	NO	-
237	ZINC03521232	1279	0.6380362888375144	NO	-
238	ZINC03230138	1046	0.6380244870121357	NO	-
239	ZINC03866815	1559	0.6379854173634828	NO	-
240	ZINC00955047	228	0.6378120967453925	NO	-
241	ZINC03867563	1579	0.6377104445980999	NO	-
242	ZINC03866816	1560	0.6375017935963073	NO	-
243	ZINC03855114	1511	0.6373444676690636	NO	-
244	ZINC04231822	1974	0.6371363373152181	NO	-
245	ZINC01539421	404	0.6370355218818885	NO	-
246	ZINC01049548	250	0.637014595407105	NO	-
247	ZINC00606347	28	0.636925664337558	NO	-
248	ZINC03851736	1498	0.6368897119121449	NO	-
249	ZINC02740743	886	0.6365545822133553	NO	-
250	ZINC03855117	1513	0.6363854727012958	NO	-
251	ZINC03573844	1338	0.6363004084625392	NO	-
252	ZINC01099389	292	0.6362430282807864	NO	-
253	ZINC02072205	580	0.6362205196319091	NO	-
254	ZINC03573767	1327	0.6361244575168203	NO	-
255	ZINC01750110	469	0.6360194945155005	NO	-
256	ZINC02072205	581	0.6358563067400455	NO	-
257	ZINC03303016	1103	0.6358219161801341	NO	-
258	ZINC03229166	1045	0.6358097291034343	NO	-
259	ZINC01895887	521	0.6356566424662179	NO	-
260	ZINC01922779	539	0.6356547353884092	NO	-
261	ZINC03855114	1512	0.6354506824593468	NO	-
262	ZINC01750110	470	0.6353443550930837	NO	-
263	ZINC04529062	2063	0.6353260509781984	NO	-
264	ZINC04529342	2067	0.6352368448197449	NO	-
265	ZINC01989484	567	0.6348026012966285	NO	-
266	ZINC04000906	1939	0.6347234916568861	NO	-
267	ZINC02764048	917	0.634722899218283	NO	-
268	ZINC04528776	2061	0.6346880420030934	NO	-
269	ZINC03574156	1343	0.6346780570024196	NO	-
270	ZINC00624198	30	0.6346727960553582	NO	-
271	ZINC03851732	1497	0.6346597493120638	NO	-
272	ZINC03452311	1210	0.634643902205456	NO	-
273	ZINC04633226	2078	0.6345858880763912	NO	-
274	ZINC03851736	1499	0.6343392101440973	NO	-
275	ZINC03851254	1492	0.6340736908202289	NO	-
276	ZINC04641549	2085	0.6340498761603328	NO	-
277	ZINC03467881	1230	0.6339588553293357	NO	-
278	ZINC03017649	995	0.6338183021955528	NO	-
279	ZINC04528761	2060	0.6338156639459068	NO	-
280	ZINC03970494	2089	0.6337958513111844	NO	-
281	ZINC02586764	783	0.633779247370383	NO	-
282	ZINC02853980	952	0.6337646677224165	NO	-
283	ZINC01464799	379	0.6337392637613538	NO	-
284	ZINC03573820	1333	0.6335039359082041	NO	-
285	ZINC00593014	13	0.6334050172400789	NO	-
286	ZINC03573817	1332	0.6334007760561434	NO	-
287	ZINC03822954	1463	0.6330025933879291	NO	-
288	ZINC04529075	2064	0.6327335189943414	NO	-
289	ZINC03573785	1330	0.6326668606367509	NO	-
290	ZINC03857635	1525	0.6326547669284246	NO	-
291	ZINC03855117	1514	0.6326214611347374	NO	-
292	ZINC02712484	856	0.6325247748109716	NO	-
293	ZINC03867776	1588	0.6322665889425076	NO	-
294	ZINC03212331	1032	0.632246862199286	NO	-
295	ZINC02859087	958	0.6321255678374093	NO	-
296	ZINC02762506	908	0.632077211514731	NO	-
297	ZINC03456436	1215	0.6318504186767921	NO	-
298	ZINC03456434	1214	0.631848266774668	NO	-
299	ZINC03857912	1530	0.631839815410665	NO	-
300	ZINC01996788	569	0.6318359574697983	NO	-
301	ZINC02655554	825	0.6318009860928074	NO	-
302	ZINC01550309	419	0.6317461500003367	NO	-
303	ZINC03238143	1058	0.6316514436916764	NO	-
304	ZINC03867785	1590	0.6315951792668489	NO	-
305	ZINC00877027	196	0.6315862322633053	NO	-
306	ZINC03954968	1723	0.6315786242185658	NO	-
307	ZINC03857911	1529	0.6314753022048739	NO	-
308	ZINC01172710	314	0.6314089093783838	NO	-
309	ZINC02748289	893	0.6313767448469959	NO	-
310	ZINC03522126	1284	0.6313593449209568	NO	-
311	ZINC03522125	1283	0.6312724114969811	NO	-
312	ZINC03476007	1235	0.6312685121506526	NO	-
313	ZINC03822738	1462	0.6308861539270466	NO	-
314	ZINC03513310	1258	0.6308732641642533	NO	-
315	ZINC01129605	305	0.6308321837508037	NO	-
316	ZINC00638913	47	0.6305408641806773	NO	-
317	ZINC02762782	909	0.6303207244147117	NO	-
318	ZINC01099387	291	0.6303195084331593	NO	-
319	ZINC00588651	7	0.6302634723473678	NO	-
320	ZINC03573765	1326	0.6298740881576228	NO	-
321	ZINC03819914	1422	0.6298339938515436	NO	-
322	ZINC01120520	300	0.6297384965308672	NO	-
323	ZINC00670386	68	0.6295246120108547	NO	-
324	ZINC00660977	64	0.6293880211018519	NO	-
325	ZINC03867776	1589	0.6293136957759922	NO	-
326	ZINC03867785	1591	0.6293111993816172	NO	-
327	ZINC03240663	1063	0.6291991957173851	NO	-
328	ZINC02881381	977	0.6291633370673401	NO	-
329	ZINC02853364	951	0.6291124930409377	NO	-
330	ZINC02857742	955	0.6291079074614662	NO	-
331	ZINC00588653	9	0.6290479707799591	NO	-
332	ZINC00588653	10	0.6290479707799591	NO	-
333	ZINC03858027	1531	0.6290299724887021	NO	-
334	ZINC04156041	1966	0.6290295204013583	NO	-
335	ZINC03858028	1532	0.6289649813882153	NO	-
336	ZINC03605727	1362	0.628959233585329	NO	-
337	ZINC01040941	248	0.628810390105885	NO	-
338	ZINC02849294	949	0.6287095509213034	NO	-
339	ZINC03361195	1141	0.6286683879198347	NO	-
340	ZINC03521028	1274	0.6285808050116637	NO	-
341	ZINC02627970	795	0.628498677270824	NO	-
342	ZINC01748262	463	0.6284940823747039	NO	-
343	ZINC03521027	1273	0.6284896372942358	NO	-
344	ZINC03213802	1035	0.6282918832750466	NO	-
345	ZINC01305717	350	0.6282495030183298	NO	-
346	ZINC02840823	945	0.628228489501096	NO	-
347	ZINC02881332	976	0.6282246369945474	NO	-
348	ZINC03858082	1533	0.6282039296161721	NO	-
349	ZINC03857325	1522	0.6281570902812575	NO	-
350	ZINC00588653	8	0.6281338838480816	NO	-
351	ZINC03522733	1286	0.6280397286209294	NO	-
352	ZINC03857326	1523	0.6280026627412599	NO	-
353	ZINC03855100	1510	0.6278630069976383	NO	-
354	ZINC01305718	351	0.6278546658359775	NO	-
355	ZINC03945466	1711	0.6277797899567179	NO	-
356	ZINC03522732	1285	0.6277133561835145	NO	-
357	ZINC00591277	12	0.6276712251233428	NO	-
358	ZINC02441228	754	0.6276191313450736	NO	-
359	ZINC03671841	1382	0.6275248188214542	NO	-
360	ZINC03201118	1028	0.6273083727645029	NO	-
361	ZINC03992714	1909	0.6272805348330622	NO	-
362	ZINC04464393	2016	0.6272805348330622	NO	-
363	ZINC03992713	1908	0.627235809316406	NO	-
364	ZINC03490508	1249	0.6271133940532215	NO	-
365	ZINC00953846	227	0.6270437058557932	NO	-
366	ZINC03991370	1904	0.6269627265365141	NO	-
367	ZINC04468188	2036	0.6269627265365141	NO	-
368	ZINC01920704	532	0.6268896031728493	NO	-
369	ZINC03890319	1628	0.6267403967428766	NO	-
370	ZINC04467671	2032	0.6267403967428766	NO	-
371	ZINC03490295	1248	0.6265807185555683	NO	-
372	ZINC03239512	1062	0.6265792772025371	NO	-
373	ZINC03890146	1625	0.6263162806268674	NO	-
374	ZINC03488406	1245	0.6262656403725838	NO	-
375	ZINC03890317	1626	0.6260859099560285	NO	-
376	ZINC00634370	41	0.6257437828721639	NO	-
377	ZINC01462074	378	0.6254850591805939	NO	-
378	ZINC01114903	298	0.6254754842383662	NO	-
379	ZINC02903420	980	0.6254625828960144	NO	-
380	ZINC04156041	1967	0.6253874112410532	NO	-
381	ZINC03828708	1477	0.6253670006539012	NO	-
382	ZINC01462073	377	0.6253213231794116	NO	-
383	ZINC03240663	1064	0.6253142137438626	NO	-
384	ZINC03240663	1065	0.6253142137438626	NO	-
385	ZINC02891213	978	0.6253081960938585	NO	-
386	ZINC03890318	1627	0.6251397224069084	NO	-
387	ZINC03498044	1256	0.6250858636878088	NO	-
388	ZINC02417686	740	0.6250720443639656	NO	-
389	ZINC00943704	220	0.6248286038442955	NO	-
390	ZINC03520786	1268	0.6248257961188539	NO	-
391	ZINC04631205	19	0.6248043184070116	YES	7
392	ZINC04481598	2091	0.6246770550364829	NO	-
393	ZINC03444798	1201	0.6246658976390853	NO	-
394	ZINC02655243	819	0.6245811284816023	NO	-
395	ZINC02624838	794	0.6244030413853607	NO	-
396	ZINC01432408	363	0.6242753601622602	NO	-
397	ZINC03520785	1267	0.6242728986960545	NO	-
398	ZINC01432407	362	0.6242627347769788	NO	-
399	ZINC03533358	1295	0.6240534383281802	NO	-
400	ZINC03533359	1296	0.6240419770128368	NO	-
401	ZINC03326284	1114	0.6238211115777507	NO	-
402	ZINC03496640	1254	0.6237447375438736	NO	-
403	ZINC02661093	832	0.6237267066269646	NO	-
404	ZINC03867397	1573	0.6237082457228276	NO	-
405	ZINC03945466	1712	0.6234993642414964	NO	-
406	ZINC02764448	922	0.623476946171146	NO	-
407	ZINC03269592	1080	0.6233189967491652	NO	-
408	ZINC03494814	1253	0.6232494074241208	NO	-
409	ZINC03931879	1679	0.6230015237703167	NO	-
410	ZINC03800048	1396	0.6229065681962778	NO	-
411	ZINC02427814	746	0.6228037156115771	NO	-
412	ZINC01132290	306	0.6227004153776989	NO	-
413	ZINC03452380	1211	0.6226741112374194	NO	-
414	ZINC02907934	982	0.6226370682131063	NO	-
415	ZINC02655432	821	0.6226286173661523	NO	-
416	ZINC03818722	1417	0.6225271055737504	NO	-
417	ZINC03422577	1183	0.6223947737462799	NO	-
418	ZINC01750301	472	0.6223424768950143	NO	-
419	ZINC02355250	699	0.6222510752700828	NO	-
420	ZINC03469571	1232	0.6220865816455576	NO	-
421	ZINC02438873	751	0.6220113637735535	NO	-
422	ZINC03970113	1763	0.6219409144448818	NO	-
423	ZINC00882562	198	0.6218595118262238	NO	-
424	ZINC01170165	313	0.6216991165137705	NO	-
425	ZINC03609995	1370	0.6214153495070718	NO	-
426	ZINC03987397	1883	0.6213744258448578	NO	-
427	ZINC02979014	993	0.6213718553443821	NO	-
428	ZINC01083514	281	0.6212121310122428	NO	-
429	ZINC01080478	278	0.6208484576339423	NO	-
430	ZINC03867871	1594	0.6206532013361543	NO	-
431	ZINC03867870	1592	0.6205714053160416	NO	-
432	ZINC04254751	1979	0.6203283165742389	NO	-
433	ZINC03383043	1152	0.620221690342137	NO	-
434	ZINC02664906	834	0.6202117768045504	NO	-
435	ZINC00986521	236	0.6202080179402624	NO	-
436	ZINC02912521	985	0.6200641473294738	NO	-
437	ZINC01270821	330	0.6200580541482282	NO	-
438	ZINC03520809	1270	0.6200316388007675	NO	-
439	ZINC03520808	1269	0.6200078998295147	NO	-
440	ZINC03992985	1913	0.6199235789567625	NO	-
441	ZINC01790855	485	0.6198938241857459	NO	-
442	ZINC03400665	1159	0.6195822001772747	NO	-
443	ZINC01076844	275	0.6194935539758196	NO	-
444	ZINC03348881	1133	0.6193071847995403	NO	-
445	ZINC01548273	416	0.6192063874987611	NO	-
446	ZINC01444512	368	0.6190954924133707	NO	-
447	ZINC01420930	359	0.6190881161647105	NO	-
448	ZINC03574164	1344	0.6190817882375834	NO	-
449	ZINC01420929	358	0.6190098697535162	NO	-
450	ZINC02760054	905	0.618961667006462	NO	-
451	ZINC02958707	990	0.6187765654227139	NO	-
452	ZINC03819914	1423	0.618757391557382	NO	-
453	ZINC03520903	1271	0.6187259900854976	NO	-
454	ZINC03520904	1272	0.6186025547984038	NO	-
455	ZINC03980795	1860	0.6185668491609573	NO	-
456	ZINC01548683	417	0.6184391849687455	NO	-
457	ZINC01083524	282	0.618363387150512	NO	-
458	ZINC02865535	964	0.6182305626795478	NO	-
459	ZINC03521077	1276	0.6181645344625992	NO	-
460	ZINC03969773	1754	0.6181187583221107	NO	-
461	ZINC02663721	833	0.6181167338284917	NO	-
462	ZINC03822734	1460	0.6180606807600751	NO	-
463	ZINC03987402	1884	0.6180604688146926	NO	-
464	ZINC03521076	1275	0.6179760458814433	NO	-
465	ZINC00771138	97	0.617870818823744	NO	-
466	ZINC03867243	1570	0.6177980859147537	NO	-
467	ZINC03822272	1456	0.6177752697975653	NO	-
468	ZINC02658665	828	0.6177684714855622	NO	-
469	ZINC04001003	1943	0.6176967403061603	NO	-
470	ZINC03867242	1568	0.617693932473406	NO	-
471	ZINC03923235	1666	0.6176925513448591	NO	-
472	ZINC03857095	1518	0.617653410948596	NO	-
473	ZINC01076718	272	0.6175779711408419	NO	-
474	ZINC01256528	326	0.6175070712845414	NO	-
475	ZINC03867870	1593	0.6174595873529065	NO	-
476	ZINC03969776	1757	0.6173041328282327	NO	-
477	ZINC02871443	967	0.6172078976271813	NO	-
478	ZINC03845572	1485	0.6171047389599014	NO	-
479	ZINC03969772	1753	0.6170814771371356	NO	-
480	ZINC03867871	1595	0.6170691137878691	NO	-
481	ZINC03444901	1202	0.6169989042515349	NO	-
482	ZINC02762072	907	0.6168901521492576	NO	-
483	ZINC02453154	773	0.616796329880222	NO	-
484	ZINC03969775	1756	0.6164935616530065	NO	-
485	ZINC00959978	232	0.6162026339439904	NO	-
486	ZINC03384945	1154	0.6161919674998995	NO	-
487	ZINC02840393	944	0.6161297323441042	NO	-
488	ZINC03938557	1691	0.6161129080958658	NO	-
489	ZINC01494284	394	0.6161063093878257	NO	-
490	ZINC03028082	997	0.6160713923475842	NO	-
491	ZINC03618540	1374	0.6159742397439536	NO	-
492	ZINC03969774	1755	0.6158033471637258	NO	-
493	ZINC01894188	518	0.6157676669825232	NO	-
494	ZINC03854405	1501	0.6155213974128719	NO	-
495	ZINC02854536	954	0.6155096636108154	NO	-
496	ZINC02377770	722	0.6154130515751614	NO	-
497	ZINC03867242	1569	0.6153659383486002	NO	-
498	ZINC03867243	1571	0.6152847492840279	NO	-
499	ZINC03828707	1476	0.6152675193215092	NO	-
500	ZINC03112743	1008	0.6152459159045642	NO	-
501	ZINC03402179	1160	0.6152032017715046	NO	-
502	ZINC03828712	1479	0.6151720251846362	NO	-
503	ZINC03445349	1205	0.6150021404714888	NO	-
504	ZINC03445346	1204	0.6149206951544729	NO	-
505	ZINC01492501	392	0.6148548498326813	NO	-
506	ZINC03822272	1457	0.6148263597676792	NO	-
507	ZINC03854741	1502	0.614815889992761	NO	-
508	ZINC03301795	1100	0.614811906319672	NO	-
509	ZINC03051789	999	0.614778411588527	NO	-
510	ZINC03466431	1227	0.6145183464523473	NO	-
511	ZINC03521177	1278	0.6145171739503814	NO	-
512	ZINC03521176	1277	0.614435548855366	NO	-
513	ZINC03403677	1163	0.6144180229891982	NO	-
514	ZINC03867692	1586	0.6143782678807048	NO	-
515	ZINC02652214	815	0.6143584115418975	NO	-
516	ZINC03987900	1897	0.6143111923660867	NO	-
517	ZINC02320793	680	0.6142734616441092	NO	-
518	ZINC01851708	508	0.6142382969936976	NO	-
519	ZINC03380014	1149	0.6139214055966973	NO	-
520	ZINC01989221	566	0.613609291837125	NO	-
521	ZINC03578625	1347	0.6134113659448529	NO	-
522	ZINC03867690	1584	0.6133448262675314	NO	-
523	ZINC03923235	1667	0.6132795448922246	NO	-
524	ZINC03402746	1162	0.6131189896803171	NO	-
525	ZINC03372587	1147	0.6130343337162869	NO	-
526	ZINC01166509	312	0.6129781439918787	NO	-
527	ZINC00856539	179	0.6129056605036476	NO	-
528	ZINC03380789	1151	0.6127567107962392	NO	-
529	ZINC03987406	1885	0.6126582692873997	NO	-
530	ZINC01233378	323	0.6125561189078619	NO	-
531	ZINC03490899	1250	0.6124938013749278	NO	-
532	ZINC01553056	424	0.612149579821627	NO	-
533	ZINC03828711	1478	0.6121410530989327	NO	-
534	ZINC03819902	1421	0.6121392927716507	NO	-
535	ZINC03987409	1887	0.6118290948943946	NO	-
536	ZINC02785426	931	0.6116207693761159	NO	-
537	ZINC02785427	932	0.611606770133623	NO	-
538	ZINC03986898	1879	0.6115499145695279	NO	-
539	ZINC03867492	1576	0.6112014759020731	NO	-
540	ZINC04465595	2025	0.6112014759020731	NO	-
541	ZINC01502380	399	0.6111566434012558	NO	-
542	ZINC03519807	1263	0.6105276313894549	NO	-
543	ZINC03519808	1264	0.6105155858061618	NO	-
544	ZINC02655433	822	0.6104560562880886	NO	-
545	ZINC03462540	1221	0.6103786666537389	NO	-
546	ZINC03954962	1720	0.6103641514173331	NO	-
547	ZINC02246224	639	0.6102920648747393	NO	-
548	ZINC02246226	640	0.6102645879469681	NO	-
549	ZINC03404231	1164	0.6101317232617117	NO	-
550	ZINC02841581	946	0.6100921238117996	NO	-
551	ZINC03986902	1880	0.6100594736347672	NO	-
552	ZINC02952249	987	0.6099879183969427	NO	-
553	ZINC03990802	1901	0.6099007024591995	NO	-
554	ZINC01119701	299	0.6097402968573379	NO	-
555	ZINC03959458	1727	0.6097331316444389	NO	-
556	ZINC03072995	1003	0.6096980576313568	NO	-
557	ZINC03974432	1798	0.6096763362136217	NO	-
558	ZINC04469961	2050	0.6096763362136217	NO	-
559	ZINC01601692	429	0.6096564110243671	NO	-
560	ZINC01154669	311	0.6095079271676112	NO	-
561	ZINC03972173	1787	0.609084010319181	NO	-
562	ZINC03799481	1395	0.6089556028877553	NO	-
563	ZINC02637393	807	0.6089102395608363	NO	-
564	ZINC03821339	1454	0.6088585416917994	NO	-
565	ZINC02265117	649	0.608807443909829	NO	-
566	ZINC03244324	1072	0.6087777765894151	NO	-
567	ZINC03867692	1587	0.6086655866688295	NO	-
568	ZINC03765104	1383	0.6086577490405557	NO	-
569	ZINC03867690	1585	0.6086390939385338	NO	-
570	ZINC02958769	991	0.6084918093514274	NO	-
571	ZINC01511304	401	0.6082201377935861	NO	-
572	ZINC00806047	116	0.6082095304342631	NO	-
573	ZINC02668766	836	0.6080380419293255	NO	-
574	ZINC03817217	1411	0.6079499193304118	NO	-
575	ZINC03766467	1384	0.6078363293034192	NO	-
576	ZINC03629962	1376	0.6076684396401506	NO	-
577	ZINC00764212	96	0.6074874353571483	NO	-
578	ZINC03820532	1430	0.6074576851402295	NO	-
579	ZINC02619398	791	0.6073166805079068	NO	-
580	ZINC03969877	1759	0.6071788632761617	NO	-
581	ZINC04469925	2048	0.6071788632761617	NO	-
582	ZINC04443535	1998	0.6071571760555686	NO	-
583	ZINC03821339	1455	0.6069494552511268	NO	-
584	ZINC03959464	1728	0.6068352931834738	NO	-
585	ZINC00958353	230	0.6068052236110364	NO	-
586	ZINC02858499	956	0.6066139336578532	NO	-
587	ZINC03858896	1536	0.6065865061750139	NO	-
588	ZINC03816461	1404	0.6064651575893373	NO	-
589	ZINC03954966	1722	0.6062776323003282	NO	-
590	ZINC00992972	238	0.6059012146769654	NO	-
591	ZINC00992973	239	0.6058923359169357	NO	-
592	ZINC03552751	1316	0.6058234106986098	NO	-
593	ZINC00992971	237	0.6057929981979931	NO	-
594	ZINC00992974	240	0.6057834876380851	NO	-
595	ZINC03820982	1445	0.605688281365605	NO	-
596	ZINC03817060	1409	0.6055765334289591	NO	-
597	ZINC01547296	413	0.6054995858190081	NO	-
598	ZINC00958391	231	0.6054238860546923	NO	-
599	ZINC00958352	229	0.6053158660042128	NO	-
600	ZINC03552752	1317	0.6052812489860117	NO	-
601	ZINC02970238	992	0.6050355834718182	NO	-
602	ZINC01547302	414	0.604961368864938	NO	-
603	ZINC03922671	1657	0.6049108635929851	NO	-
604	ZINC03922671	1660	0.6048544188431709	NO	-
605	ZINC03982947	1869	0.6047910661009682	NO	-
606	ZINC03817060	1410	0.6046686013794086	NO	-
607	ZINC03982615	1864	0.6045789360449624	NO	-
608	ZINC03954961	1719	0.6045663594719157	NO	-
609	ZINC01410446	356	0.6045445291747518	NO	-
610	ZINC01080768	280	0.6043372375969281	NO	-
611	ZINC01080767	279	0.6042917093765523	NO	-
612	ZINC04631140	18	0.6042866236493482	YES	7
613	ZINC01904106	528	0.6042218431875421	NO	-
614	ZINC03816860	1405	0.6040746336386731	NO	-
615	ZINC02385457	727	0.6040638927856071	NO	-
616	ZINC03314263	1107	0.6040415748384772	NO	-
617	ZINC03521356	1281	0.6039926418988629	NO	-
618	ZINC01922661	534	0.6038496765793853	NO	-
619	ZINC02280955	656	0.6038451730517661	NO	-
620	ZINC02296787	666	0.6038372241999409	NO	-
621	ZINC02807643	939	0.6037543709442329	NO	-
622	ZINC04000966	1942	0.6037116419340021	NO	-
623	ZINC02712488	859	0.6036158456742318	NO	-
624	ZINC03987407	1886	0.6036036698333194	NO	-
625	ZINC03816860	1406	0.6035904457045805	NO	-
626	ZINC03521357	1282	0.6035472155743572	NO	-
627	ZINC01848326	507	0.6035028208107199	NO	-
628	ZINC03851666	1494	0.6034961912173109	NO	-
629	ZINC02385251	726	0.6034753459069713	NO	-
630	ZINC01329653	352	0.603469434394077	NO	-
631	ZINC03797581	1394	0.6034561965440741	NO	-
632	ZINC03951088	1716	0.6034038123240583	NO	-
633	ZINC03868856	1603	0.6033531961695493	NO	-
634	ZINC02622048	792	0.6033271439766706	NO	-
635	ZINC03820532	1431	0.603289736435441	NO	-
636	ZINC03277403	1085	0.6031486144307454	NO	-
637	ZINC03993229	1927	0.602808151478902	NO	-
638	ZINC01278054	336	0.6027361355565781	NO	-
639	ZINC02769153	928	0.6026611243699457	NO	-
640	ZINC02198314	597	0.6026094687466578	NO	-
641	ZINC04633762	2081	0.602534822898802	NO	-
642	ZINC02354596	696	0.6024783013671986	NO	-
643	ZINC03993125	1919	0.6024694771522696	NO	-
644	ZINC03193262	1021	0.6024464144140512	NO	-
645	ZINC04631137	26	0.6020972205080363	YES	7
646	ZINC02193265	596	0.6020791688685404	NO	-
647	ZINC03922671	1658	0.6018818011453889	NO	-
648	ZINC03976317	1818	0.6018495741347443	NO	-
649	ZINC01512530	402	0.6016995103740241	NO	-
650	ZINC03922671	1659	0.6016964056516358	NO	-
651	ZINC01263600	327	0.6016650362697983	NO	-
652	ZINC04157660	1970	0.6014704942488126	NO	-
653	ZINC03938566	1692	0.6014421271052187	NO	-
654	ZINC02746374	891	0.6014220068305645	NO	-
655	ZINC03302870	1102	0.6014139874718111	NO	-
656	ZINC04633762	2082	0.601404204288238	NO	-
657	ZINC03858757	1535	0.6013389682831662	NO	-
658	ZINC02746375	892	0.601189878299814	NO	-
659	ZINC00796571	107	0.6011535903376056	NO	-
660	ZINC00593668	14	0.6011327633509576	NO	-
661	ZINC00806045	115	0.6010696445317398	NO	-
662	ZINC03808433	1400	0.6010009366034268	NO	-
663	ZINC00798428	110	0.6009830124294125	NO	-
664	ZINC03851666	1495	0.6008845681508721	NO	-
665	ZINC02712436	851	0.6008434653365476	NO	-
666	ZINC04631156	62	0.6007863818121042	YES	19
667	ZINC03294998	1094	0.6006663753448199	NO	-
668	ZINC03234009	1053	0.6006426883137649	NO	-
669	ZINC02293882	663	0.600609690995412	NO	-
670	ZINC03860003	1552	0.6005992067291922	NO	-
671	ZINC01922790	540	0.6005907601778183	NO	-
672	ZINC03546492	1314	0.6004700143511856	NO	-
673	ZINC04631128	27	0.6003279540650627	YES	7
674	ZINC03546491	1313	0.600321745463231	NO	-
675	ZINC01861200	509	0.6001903197711459	NO	-
676	ZINC04000559	1935	0.600055960733993	NO	-
677	ZINC02212538	614	0.5999078117930892	NO	-
678	ZINC01896065	522	0.5998769043469301	NO	-
679	ZINC03969876	1758	0.5998706090561332	NO	-
680	ZINC03460552	1219	0.5998491850489553	NO	-
681	ZINC03954965	1721	0.59982614821487	NO	-
682	ZINC03295016	1096	0.5996570543488484	NO	-
683	ZINC03368855	1145	0.599643027730404	NO	-
684	ZINC03619889	1375	0.5995405001829294	NO	-
685	ZINC04631194	63	0.5995146708075844	YES	19
686	ZINC03948910	1715	0.5994762677402319	NO	-
687	ZINC02228062	628	0.5991606379611204	NO	-
688	ZINC03559070	1320	0.5990884494578133	NO	-
689	ZINC01836092	500	0.5990570900046035	NO	-
690	ZINC03460731	1220	0.5989947438100469	NO	-
691	ZINC02712488	857	0.5989921335833684	NO	-
692	ZINC00834809	169	0.5988916434945565	NO	-
693	ZINC03410396	1176	0.5988598035209479	NO	-
694	ZINC03410399	1177	0.5988587889697847	NO	-
695	ZINC04631069	24	0.598780667695413	YES	7
696	ZINC00863828	185	0.5985748226402279	NO	-
697	ZINC01076729	274	0.5985502860702554	NO	-
698	ZINC00863829	186	0.5985337251472586	NO	-
699	ZINC04631129	28	0.5985167413635051	YES	7
700	ZINC03293722	1092	0.598500963806324	NO	-
701	ZINC01329653	353	0.5984994998556558	NO	-
702	ZINC03533643	1297	0.5984352325434981	NO	-
703	ZINC00593668	15	0.5983628864823757	NO	-
704	ZINC01076725	273	0.5983061338651405	NO	-
705	ZINC00806243	117	0.5980609216940357	NO	-
706	ZINC01070008	270	0.5979878339152457	NO	-
707	ZINC03937577	1681	0.5978829738127391	NO	-
708	ZINC03937577	1683	0.5978829738127391	NO	-
709	ZINC01681708	442	0.5978362866007779	NO	-
710	ZINC04633763	2083	0.5977759004288402	NO	-
711	ZINC03987562	1889	0.5977623339210495	NO	-
712	ZINC03802013	1397	0.5977409301909886	NO	-
713	ZINC02305377	672	0.5976772873136496	NO	-
714	ZINC01902478	526	0.5976765858672556	NO	-
715	ZINC03969709	1752	0.5975592621740281	NO	-
716	ZINC01542113	407	0.5975118574388371	NO	-
717	ZINC02712488	858	0.5974369960727811	NO	-
718	ZINC03547907	1315	0.5974131823607595	NO	-
719	ZINC03817419	1412	0.5972621605016335	NO	-
720	ZINC00730116	89	0.5971637643980618	NO	-
721	ZINC01844216	506	0.597097515866749	NO	-
722	ZINC04631143	17	0.5970196650399511	YES	7
723	ZINC03914609	1646	0.5969936736481964	NO	-
724	ZINC03857786	1526	0.5969920330775981	NO	-
725	ZINC04464575	2019	0.5969920330775981	NO	-
726	ZINC03243026	1069	0.5969215821410541	NO	-
727	ZINC03243026	1070	0.5969215821410541	NO	-
728	ZINC03807236	1398	0.5968615485507344	NO	-
729	ZINC04631077	25	0.5968321571305533	YES	7
730	ZINC03295660	1097	0.5967003891607684	NO	-
731	ZINC01895774	520	0.5965656919876217	NO	-
732	ZINC01752294	475	0.5965499432649921	NO	-
733	ZINC03941148	1698	0.596444359727426	NO	-
734	ZINC03820063	1426	0.5964060364158704	NO	-
735	ZINC03243026	1068	0.5963067170038873	NO	-
736	ZINC03922671	1661	0.5962874646911164	NO	-
737	ZINC03856061	1516	0.5961547480728915	NO	-
738	ZINC03992768	1910	0.5961019039537367	NO	-
739	ZINC02367730	709	0.5960803952630439	NO	-
740	ZINC02448286	770	0.5960739609250744	NO	-
741	ZINC01922673	537	0.5959766522960743	NO	-
742	ZINC03987499	1888	0.5958040154692139	NO	-
743	ZINC02361932	703	0.5957677836251403	NO	-
744	ZINC03807236	1399	0.5957573278750258	NO	-
745	ZINC03297441	1099	0.5956584795381156	NO	-
746	ZINC03294858	1093	0.5956334822635031	NO	-
747	ZINC03856062	1517	0.5955690953438009	NO	-
748	ZINC03340161	1125	0.5955528557972711	NO	-
749	ZINC03663860	1381	0.5955015799489816	NO	-
750	ZINC03340164	1126	0.595478242205581	NO	-
751	ZINC01002392	244	0.595403301586755	NO	-
752	ZINC03361130	1140	0.5953544318729741	NO	-
753	ZINC03817419	1414	0.5952425737377561	NO	-
754	ZINC03252521	1076	0.5948452993407894	NO	-
755	ZINC03867347	1572	0.5947696309737991	NO	-
756	ZINC01725900	453	0.5946165411514222	NO	-
757	ZINC02255286	643	0.594564117297533	NO	-
758	ZINC03817419	1415	0.5945038596839903	NO	-
759	ZINC03939601	1694	0.5944719083338295	NO	-
760	ZINC03611426	1372	0.5944233604779119	NO	-
761	ZINC03605801	1363	0.5944222808488352	NO	-
762	ZINC03605804	1364	0.5944124627220096	NO	-
763	ZINC03234088	1054	0.5944029518865703	NO	-
764	ZINC03234088	1056	0.5944029518865703	NO	-
765	ZINC03864386	1556	0.5943499991377422	NO	-
766	ZINC02008910	573	0.5939763503000168	NO	-
767	ZINC03605824	1365	0.5939180665824522	NO	-
768	ZINC03937577	1682	0.5938587900478622	NO	-
769	ZINC00891798	201	0.5938219884246501	NO	-
770	ZINC03238798	1060	0.5938108595637607	NO	-
771	ZINC03859679	1550	0.5937678687333078	NO	-
772	ZINC03466482	1228	0.5937346080033251	NO	-
773	ZINC03466486	1229	0.5937044492396615	NO	-
774	ZINC03823320	1466	0.5936111035716349	NO	-
775	ZINC03545167	1309	0.5935566547555016	NO	-
776	ZINC01730680	455	0.5934679301243245	NO	-
777	ZINC03441378	1197	0.5932679223210323	NO	-
778	ZINC03441378	1198	0.5932679223210323	NO	-
779	ZINC01713262	449	0.5932387954226231	NO	-
780	ZINC02807609	938	0.5932211721195653	NO	-
781	ZINC03324854	1112	0.5932066026281767	NO	-
782	ZINC03324854	1113	0.5932066026281767	NO	-
783	ZINC04631047	47	0.5931416107120264	YES	7
784	ZINC03820860	1440	0.5931314647559958	NO	-
785	ZINC03820860	1442	0.5931314647559958	NO	-
786	ZINC00711777	81	0.5931153296968762	NO	-
787	ZINC02655514	824	0.5930223534939828	NO	-
788	ZINC02712636	879	0.5929933325885308	NO	-
789	ZINC01958267	565	0.5929564430667545	NO	-
790	ZINC03601759	1358	0.5928352424455641	NO	-
791	ZINC01923297	545	0.592822995689948	NO	-
792	ZINC04148820	1965	0.5927346713660128	NO	-
793	ZINC02649142	812	0.5927035811894338	NO	-
794	ZINC03599427	1354	0.5926809207407703	NO	-
795	ZINC02686535	838	0.5925921611469376	NO	-
796	ZINC03605686	1360	0.5925806564296423	NO	-
797	ZINC03596383	1353	0.5924732124812508	NO	-
798	ZINC02247104	641	0.5924426854630261	NO	-
799	ZINC01223750	318	0.5923554899532376	NO	-
800	ZINC03599428	1355	0.592282761571834	NO	-
801	ZINC00726389	86	0.5921948130799334	NO	-
802	ZINC04287530	1982	0.5921414868949971	NO	-
803	ZINC03320537	1111	0.5920436944429421	NO	-
804	ZINC03986939	1881	0.5919683315223114	NO	-
805	ZINC02259893	647	0.5919185613434967	NO	-
806	ZINC04001063	1944	0.5919067423283663	NO	-
807	ZINC01410928	357	0.5918726271796699	NO	-
808	ZINC04631051	54	0.5917634667947034	YES	12
809	ZINC01272859	332	0.5917418334966551	NO	-
810	ZINC01272857	331	0.5917161693555781	NO	-
811	ZINC04001064	1945	0.5915091679341504	NO	-
812	ZINC02717765	883	0.5914864420920986	NO	-
813	ZINC01749388	468	0.5914097377201933	NO	-
814	ZINC03857169	1519	0.5913613254677503	NO	-
815	ZINC02628211	796	0.5913206854907813	NO	-
816	ZINC03987858	1896	0.5913086776219864	NO	-
817	ZINC03987857	1895	0.5912901404433106	NO	-
818	ZINC03928133	1674	0.5912698168737631	NO	-
819	ZINC00762870	95	0.5912538114481916	NO	-
820	ZINC02308715	675	0.5911071891733386	NO	-
821	ZINC03339532	1122	0.5910995072267236	NO	-
822	ZINC03232896	1051	0.5910171515298238	NO	-
823	ZINC03441515	1199	0.5909726959848449	NO	-
824	ZINC00930567	213	0.5909526092972687	NO	-
825	ZINC02345061	691	0.5909471434592651	NO	-
826	ZINC04631175	35	0.5909153883403613	YES	7
827	ZINC03876064	1610	0.5909129795141613	NO	-
828	ZINC01922668	536	0.5908541000061156	NO	-
829	ZINC03993161	1920	0.5908209374684074	NO	-
830	ZINC01996750	568	0.5907552470607322	NO	-
831	ZINC01331350	354	0.5905746776862757	NO	-
832	ZINC01922662	535	0.5905494177366776	NO	-
833	ZINC02375454	717	0.5905396714474623	NO	-
834	ZINC03987856	1894	0.5905315642024624	NO	-
835	ZINC02836938	943	0.5905286293931745	NO	-
836	ZINC02635796	805	0.590440974290976	NO	-
837	ZINC01923316	546	0.5903643964717098	NO	-
838	ZINC02427690	745	0.5903573030356684	NO	-
839	ZINC03238795	1059	0.5902685122369182	NO	-
840	ZINC02388065	730	0.5902266464233062	NO	-
841	ZINC03344351	1130	0.5901869004218895	NO	-
842	ZINC02633561	803	0.5901016860399332	NO	-
843	ZINC04460532	2009	0.5899948568756275	NO	-
844	ZINC02861072	960	0.5899873549939822	NO	-
845	ZINC03991438	1905	0.5899863744226006	NO	-
846	ZINC02861073	961	0.5899529438719447	NO	-
847	ZINC01893811	517	0.5899405718876305	NO	-
848	ZINC02206589	608	0.5898795074000934	NO	-
849	ZINC01501742	397	0.5898608762160588	NO	-
850	ZINC01922791	541	0.5896818841635075	NO	-
851	ZINC01922799	542	0.5896476336772463	NO	-
852	ZINC03534520	1298	0.5895526901680673	NO	-
853	ZINC03538399	1301	0.5894616909740042	NO	-
854	ZINC01694535	444	0.5892726032641616	NO	-
855	ZINC03977160	1830	0.589212840414758	NO	-
856	ZINC03977158	1829	0.5892068788747946	NO	-
857	ZINC02629128	797	0.5891139334828509	NO	-
858	ZINC03816957	1407	0.5891069993819363	NO	-
859	ZINC03977156	1828	0.5890667907894618	NO	-
860	ZINC04631044	33	0.5889925548900987	YES	7
861	ZINC02712428	845	0.5887683064063791	NO	-
862	ZINC00930579	214	0.5887336220883786	NO	-
863	ZINC04081432	1952	0.5886927428639258	NO	-
864	ZINC03940993	1697	0.5886754925162675	NO	-
865	ZINC00930590	216	0.5886710653442382	NO	-
866	ZINC03820063	1427	0.588610281552505	NO	-
867	ZINC02388395	731	0.5886025432213036	NO	-
868	ZINC04631048	31	0.5885475670206565	YES	7
869	ZINC03867989	1596	0.588494935463516	NO	-
870	ZINC04465905	2027	0.588494935463516	NO	-
871	ZINC03608981	1369	0.5884114528338953	NO	-
872	ZINC03407396	1168	0.5883639327072548	NO	-
873	ZINC02279601	655	0.5883152859519771	NO	-
874	ZINC03974415	1797	0.5882771794651994	NO	-
875	ZINC04469928	2049	0.5882771794651994	NO	-
876	ZINC03937577	1684	0.5882498579472424	NO	-
877	ZINC03937577	1685	0.5882498579472424	NO	-
878	ZINC04463416	2010	0.5882202223114512	NO	-
879	ZINC03411677	1178	0.5881637133212887	NO	-
880	ZINC04157660	1968	0.5881020120040912	NO	-
881	ZINC01088867	285	0.5878328127036688	NO	-
882	ZINC02009651	574	0.5878301902076931	NO	-
883	ZINC02418660	742	0.5877704772286183	NO	-
884	ZINC02418661	743	0.5877483122905208	NO	-
885	ZINC02617526	788	0.5877230801332934	NO	-
886	ZINC03823320	1468	0.5876831657179555	NO	-
887	ZINC01795408	492	0.5875627417454601	NO	-
888	ZINC02244829	636	0.5874574241026431	NO	-
889	ZINC02244828	635	0.5874568523030527	NO	-
890	ZINC03451160	1208	0.5874023446914829	NO	-
891	ZINC03455080	1213	0.5873882449619373	NO	-
892	ZINC02284709	658	0.5873717589703973	NO	-
893	ZINC02284711	660	0.5873603124701657	NO	-
894	ZINC03269484	1079	0.5873482688121562	NO	-
895	ZINC02290847	661	0.5873291423622627	NO	-
896	ZINC04148820	1963	0.5872669966104314	NO	-
897	ZINC03476762	1236	0.5872652513416092	NO	-
898	ZINC00726391	87	0.587244058484793	NO	-
899	ZINC03997178	1933	0.587241558512892	NO	-
900	ZINC02851676	950	0.5871681448011402	NO	-
901	ZINC01750343	473	0.5871607461531381	NO	-
902	ZINC01841355	505	0.5871177270023228	NO	-
903	ZINC03817419	1413	0.5869422788310341	NO	-
904	ZINC00801801	114	0.586919257636066	NO	-
905	ZINC00915739	208	0.5867530020613155	NO	-
906	ZINC02712427	844	0.5867361999832935	NO	-
907	ZINC00663054	66	0.5867223863678752	NO	-
908	ZINC03154786	1013	0.5866367637270288	NO	-
909	ZINC01873986	510	0.5864367166401666	NO	-
910	ZINC03486950	1242	0.5862793292134334	NO	-
911	ZINC02337371	690	0.586266788121245	NO	-
912	ZINC03926836	1670	0.5862659494707444	NO	-
913	ZINC03992938	1912	0.58623901425085	NO	-
914	ZINC04469486	2044	0.58623901425085	NO	-
915	ZINC02667127	835	0.5862315932280382	NO	-
916	ZINC04148820	1964	0.586085490317338	NO	-
917	ZINC02247353	642	0.5860841337913082	NO	-
918	ZINC01501737	396	0.5860323067769105	NO	-
919	ZINC04631054	30	0.5859906464789361	YES	7
920	ZINC03980168	1851	0.5858808006886073	NO	-
921	ZINC03986960	1882	0.5858714857524815	NO	-
922	ZINC03980170	1853	0.5858209366368293	NO	-
923	ZINC01770953	479	0.5857845846057055	NO	-
924	ZINC01770959	481	0.5857649152308112	NO	-
925	ZINC03816957	1408	0.5856564554034287	NO	-
926	ZINC01797129	495	0.5856138880231525	NO	-
927	ZINC03867606	1580	0.5856085429828878	NO	-
928	ZINC01797132	497	0.5856020511946823	NO	-
929	ZINC03980050	1843	0.585488126528392	NO	-
930	ZINC02236415	631	0.5854052156687395	NO	-
931	ZINC03980053	1845	0.5853068434625137	NO	-
932	ZINC03289743	1090	0.5852909822803012	NO	-
933	ZINC03270919	1082	0.585145640787452	NO	-
934	ZINC03270919	1083	0.585145640787452	NO	-
935	ZINC03980159	1847	0.5850789653772253	NO	-
936	ZINC01049693	251	0.5850665625956406	NO	-
937	ZINC03980160	1849	0.5849845069518367	NO	-
938	ZINC02782079	930	0.5848877253109914	NO	-
939	ZINC03566923	1321	0.5848869440930017	NO	-
940	ZINC03566925	1322	0.5848306908772491	NO	-
941	ZINC00930585	215	0.5848196403825645	NO	-
942	ZINC01793463	489	0.5847035116396222	NO	-
943	ZINC01793460	487	0.5846831177570218	NO	-
944	ZINC00640443	51	0.5846142505119284	NO	-
945	ZINC00640443	52	0.5846142505119284	NO	-
946	ZINC01923553	549	0.5844737540301671	NO	-
947	ZINC03983691	1871	0.5844175229467732	NO	-
948	ZINC03859071	1542	0.584363693579101	NO	-
949	ZINC03980172	1855	0.5843440710131551	NO	-
950	ZINC04464349	2015	0.5843440710131551	NO	-
951	ZINC03860049	1553	0.5843396450427735	NO	-
952	ZINC01839601	504	0.5843395810651021	NO	-
953	ZINC02655351	820	0.5843128262661249	NO	-
954	ZINC01055322	263	0.5843015258402013	NO	-
955	ZINC01839599	502	0.5842933300935339	NO	-
956	ZINC00870173	190	0.5841731000422764	NO	-
957	ZINC01107378	293	0.5841579824545592	NO	-
958	ZINC01896517	524	0.5841404721642444	NO	-
959	ZINC03980290	1857	0.5841228251606445	NO	-
960	ZINC03232942	1052	0.584103391583036	NO	-
961	ZINC00915711	207	0.5840782096388779	NO	-
962	ZINC04235411	1976	0.5840576874572346	NO	-
963	ZINC01049746	254	0.5840314229021539	NO	-
964	ZINC03820064	1428	0.5840083873978315	NO	-
965	ZINC04000547	1934	0.5840048705721758	NO	-
966	ZINC02374118	714	0.5839273852606703	NO	-
967	ZINC03993044	1917	0.5838932018906674	NO	-
968	ZINC04469601	2046	0.5838932018906674	NO	-
969	ZINC03855090	1507	0.5838472102769335	NO	-
970	ZINC03980294	1859	0.5838133054492918	NO	-
971	ZINC04464566	2018	0.5838133054492918	NO	-
972	ZINC03855096	1508	0.5838113083234208	NO	-
973	ZINC03519670	1262	0.583796962271859	NO	-
974	ZINC03545147	1308	0.5837475375198679	NO	-
975	ZINC00930541	212	0.5837000226243471	NO	-
976	ZINC03519669	1261	0.583669343107884	NO	-
977	ZINC03945915	1713	0.5836629351474784	NO	-
978	ZINC03339459	1120	0.5835867057453612	NO	-
979	ZINC01083718	283	0.5834390936238966	NO	-
980	ZINC01548756	418	0.5833738015843553	NO	-
981	ZINC00778467	101	0.5832703363116977	NO	-
982	ZINC00928795	210	0.5832683355615798	NO	-
983	ZINC00662964	65	0.5831727784211124	NO	-
984	ZINC02634709	804	0.5831259719938005	NO	-
985	ZINC02712500	868	0.5830114545420425	NO	-
986	ZINC03526082	1289	0.5829397960973882	NO	-
987	ZINC04096587	1955	0.5829006968878756	NO	-
988	ZINC04627811	2073	0.5828073778678319	NO	-
989	ZINC02645685	811	0.5827745754877839	NO	-
990	ZINC02146209	590	0.5826534808624909	NO	-
991	ZINC02298450	668	0.5826026198546478	NO	-
992	ZINC03866962	1565	0.5826010123012172	NO	-
993	ZINC03850835	1490	0.5825216430123138	NO	-
994	ZINC02858500	957	0.5824018182075319	NO	-
995	ZINC03528944	1291	0.5823301102236298	NO	-
996	ZINC02522628	778	0.5823229233557093	NO	-
997	ZINC00726393	88	0.5822391628197939	NO	-
998	ZINC04474260	2055	0.5821834981187011	NO	-
999	ZINC00949961	226	0.582083352353615	NO	-
1000	ZINC01713262	448	0.5820341371433831	NO	-
1001	ZINC03820748	1433	0.5819125934502937	NO	-
1002	ZINC01922825	543	0.5818806756751832	NO	-
1003	ZINC03333314	1116	0.5818476687539883	NO	-
1004	ZINC04631113	29	0.5818458982071207	YES	7
1005	ZINC03295003	1095	0.5817793001011782	NO	-
1006	ZINC01923563	550	0.5817042236434189	NO	-
1007	ZINC03889647	1620	0.581671764290192	NO	-
1008	ZINC03519657	1260	0.5816024617114671	NO	-
1009	ZINC03465045	1226	0.581597399022684	NO	-
1010	ZINC03343974	1127	0.5815771021532811	NO	-
1011	ZINC03867488	1574	0.5815727693512076	NO	-
1012	ZINC02241223	633	0.5814591644397679	NO	-
1013	ZINC03890920	1633	0.5814563504457161	NO	-
1014	ZINC00587692	50	0.5814188518002205	YES	10
1015	ZINC02241224	634	0.5813930088497995	NO	-
1016	ZINC00663054	67	0.5813580958704515	NO	-
1017	ZINC01049705	252	0.5812789523371483	NO	-
1018	ZINC02901480	979	0.5812172507809512	NO	-
1019	ZINC01283335	338	0.5811423100602299	NO	-
1020	ZINC03296142	1098	0.5811381202526182	NO	-
1021	ZINC03820064	1429	0.5810788312265224	NO	-
1022	ZINC04631119	44	0.5810493618999962	YES	7
1023	ZINC03820748	1434	0.5808770755247559	NO	-
1024	ZINC03820748	1435	0.5808770755247559	NO	-
1025	ZINC01095488	290	0.5808659747454387	NO	-
1026	ZINC04157660	1969	0.5808437042309713	NO	-
1027	ZINC02712574	878	0.5808281389098873	NO	-
1028	ZINC00640443	50	0.5807204402509266	NO	-
1029	ZINC03866898	1562	0.5807052214098889	NO	-
1030	ZINC03528566	1290	0.580695962410441	NO	-
1031	ZINC01076982	276	0.580658609945433	NO	-
1032	ZINC03859298	1547	0.5806510315458884	NO	-
1033	ZINC02443297	760	0.5805792865324448	NO	-
1034	ZINC00930539	211	0.5804874438662008	NO	-
1035	ZINC01275092	334	0.5804058806700562	NO	-
1036	ZINC01923474	547	0.5803215979694147	NO	-
1037	ZINC02712501	869	0.5802681127914641	NO	-
1038	ZINC03213627	1034	0.5802285341713074	NO	-
1039	ZINC03819676	1419	0.5801863074864448	NO	-
1040	ZINC01303836	349	0.5800354125022814	NO	-
1041	ZINC03855096	1509	0.579964255279484	NO	-
1042	ZINC01242961	324	0.57996182156578	NO	-
1043	ZINC00825491	164	0.5798525999367923	NO	-
1044	ZINC03986315	1874	0.5797913408841486	NO	-
1045	ZINC03867606	1581	0.5797552933246136	NO	-
1046	ZINC03986329	1875	0.5796519991086116	NO	-
1047	ZINC02579074	782	0.5796477086109425	NO	-
1048	ZINC04000673	1936	0.5796187904522788	NO	-
1049	ZINC04000674	1937	0.5795993879878322	NO	-
1050	ZINC04459964	2008	0.5795993879878322	NO	-
1051	ZINC02007314	45	0.5795401217390111	YES	7
1052	ZINC01953649	554	0.5795349578243632	NO	-
1053	ZINC02712639	880	0.5795338270476867	NO	-
1054	ZINC03828137	1475	0.5794455997158926	NO	-
1055	ZINC04631158	55	0.5794286298210038	YES	13
1056	ZINC01342445	355	0.5794134887245717	NO	-
1057	ZINC03945915	1714	0.579412815837927	NO	-
1058	ZINC03926871	1671	0.5792912727623231	NO	-
1059	ZINC00762021	94	0.5792891521182388	NO	-
1060	ZINC01474117	383	0.5791912159752303	NO	-
1061	ZINC03860049	1554	0.5791728959549507	NO	-
1062	ZINC02369549	710	0.5790844635905815	NO	-
1063	ZINC01294933	347	0.5789797096026714	NO	-
1064	ZINC03986594	1877	0.5789479629549772	NO	-
1065	ZINC03962528	1733	0.5788979513671946	NO	-
1066	ZINC01547354	415	0.5788520138079142	NO	-
1067	ZINC01434171	364	0.5788347986949255	NO	-
1068	ZINC02618049	789	0.5788342754523571	NO	-
1069	ZINC02442404	757	0.5788262715707276	NO	-
1070	ZINC01544045	411	0.5788215640404122	NO	-
1071	ZINC00774886	100	0.578818976346064	NO	-
1072	ZINC01921049	533	0.578793742689074	NO	-
1073	ZINC03892861	1644	0.5787691042109975	NO	-
1074	ZINC03302224	1101	0.578638287266959	NO	-
1075	ZINC03992927	1911	0.5786321536788513	NO	-
1076	ZINC01242962	325	0.5785406915976327	NO	-
1077	ZINC02393714	733	0.5784877535846528	NO	-
1078	ZINC03987783	1893	0.5784749143553861	NO	-
1079	ZINC03866713	1558	0.5784349211684129	NO	-
1080	ZINC00870173	191	0.5784199740513445	NO	-
1081	ZINC02869165	966	0.5783959973605218	NO	-
1082	ZINC03928139	1675	0.5783957838193744	NO	-
1083	ZINC03344351	1129	0.5783607682819765	NO	-
1084	ZINC02617304	787	0.5783386247107931	NO	-
1085	ZINC03531549	1293	0.5782789251113911	NO	-
1086	ZINC01221342	317	0.578251722944221	NO	-
1087	ZINC03866712	1557	0.5781578293209362	NO	-
1088	ZINC01544041	409	0.5781451952507466	NO	-
1089	ZINC01278886	337	0.5781235367764018	NO	-
1090	ZINC03545147	1307	0.578086359598252	NO	-
1091	ZINC03987782	1892	0.5780814114128507	NO	-
1092	ZINC03823320	1467	0.5780514630556917	NO	-
1093	ZINC03823320	1469	0.5780470062783185	NO	-
1094	ZINC03969985	1762	0.5780455643381793	NO	-
1095	ZINC04252072	1978	0.5779910383917157	NO	-
1096	ZINC04179384	1973	0.5779889972466605	NO	-
1097	ZINC01274002	333	0.5779345425145442	NO	-
1098	ZINC03859000	1538	0.5779116172932078	NO	-
1099	ZINC04442060	1996	0.5778950127004668	NO	-
1100	ZINC03889928	1624	0.5778648087114754	NO	-
1101	ZINC03815594	59	0.5777950549712744	YES	16
1102	ZINC03494662	1252	0.5777144825506644	NO	-
1103	ZINC02218120	621	0.5776904125921553	NO	-
1104	ZINC03221552	1040	0.5776052313552575	NO	-
1105	ZINC03221553	1041	0.5776018977528147	NO	-
1106	ZINC01922832	544	0.5775892401403424	NO	-
1107	ZINC03408107	1171	0.577574833818614	NO	-
1108	ZINC03408104	1170	0.5775747117112032	NO	-
1109	ZINC01294931	346	0.5775714553509174	NO	-
1110	ZINC04442057	1995	0.5775595561738027	NO	-
1111	ZINC03859071	1543	0.577539102073304	NO	-
1112	ZINC03531548	1292	0.5773967463099419	NO	-
1113	ZINC01923479	548	0.5773713000553053	NO	-
1114	ZINC02016004	577	0.5773131804429504	NO	-
1115	ZINC03463415	1224	0.5773110414805611	NO	-
1116	ZINC01551242	420	0.5772651807463086	NO	-
1117	ZINC03867144	1566	0.5772490278033011	NO	-
1118	ZINC03815610	13	0.5772344678356723	YES	5
1119	ZINC04631162	56	0.5771845278671073	YES	13
1120	ZINC02246013	638	0.5771789633322273	NO	-
1121	ZINC01270342	329	0.5771229285685358	NO	-
1122	ZINC01474499	384	0.5770664832770267	NO	-
1123	ZINC03857824	1528	0.5770581253864305	NO	-
1124	ZINC03545076	1306	0.5770378263881593	NO	-
1125	ZINC03892869	1645	0.5770306677886777	NO	-
1126	ZINC01270341	328	0.5769755471822067	NO	-
1127	ZINC03986891	1878	0.5769634318797167	NO	-
1128	ZINC03857822	1527	0.5769610487897662	NO	-
1129	ZINC01490687	389	0.5768302092216467	NO	-
1130	ZINC02309709	676	0.5768185491755214	NO	-
1131	ZINC02717765	881	0.5767361265170076	NO	-
1132	ZINC03922681	1665	0.5766549461828395	NO	-
1133	ZINC03867488	1575	0.5766448825541263	NO	-
1134	ZINC01955538	562	0.5766379387584105	NO	-
1135	ZINC03130382	1009	0.5766355375943089	NO	-
1136	ZINC02712431	847	0.576526169544631	NO	-
1137	ZINC04631169	32	0.5764967865672357	YES	7
1138	ZINC03045199	998	0.5763992130178567	NO	-
1139	ZINC01796674	493	0.5763854204560659	NO	-
1140	ZINC03986312	1872	0.5763717334807912	NO	-
1141	ZINC02224046	626	0.5763313879345985	NO	-
1142	ZINC02763761	915	0.5762590633997849	NO	-
1143	ZINC03241970	1067	0.5762547116392477	NO	-
1144	ZINC03850835	1491	0.5762447280431008	NO	-
1145	ZINC02864483	963	0.5762200989928197	NO	-
1146	ZINC03977403	1833	0.5762164884353691	NO	-
1147	ZINC02712432	848	0.5761975378843228	NO	-
1148	ZINC03922681	1662	0.5760661398108005	NO	-
1149	ZINC03144880	1010	0.5760236342040707	NO	-
1150	ZINC02350356	692	0.5760154066493307	NO	-
1151	ZINC01953714	560	0.57594900639711	NO	-
1152	ZINC00837814	172	0.5758321239971872	NO	-
1153	ZINC02005162	571	0.5758151384580464	NO	-
1154	ZINC02028182	579	0.5758094545259169	NO	-
1155	ZINC03992691	1907	0.575743294601648	NO	-
1156	ZINC03013017	994	0.5756816045240414	NO	-
1157	ZINC03890462	1630	0.5756792309680028	NO	-
1158	ZINC04443606	2000	0.5756215630138967	NO	-
1159	ZINC04465100	2024	0.5756215630138967	NO	-
1160	ZINC01114802	297	0.5756213803950075	NO	-
1161	ZINC04443603	1999	0.575597672640143	NO	-
1162	ZINC03993108	1918	0.575587664298164	NO	-
1163	ZINC01276170	335	0.575580753634233	NO	-
1164	ZINC03248801	1074	0.5755511960073049	NO	-
1165	ZINC01771912	482	0.5755154923620112	NO	-
1166	ZINC02447310	767	0.575511195841071	NO	-
1167	ZINC03457753	1218	0.5754610797572958	NO	-
1168	ZINC02712450	855	0.5754416712010949	NO	-
1169	ZINC01454743	371	0.5752813512541267	NO	-
1170	ZINC04000922	1941	0.5752360987662527	NO	-
1171	ZINC04000921	1940	0.5752244441541257	NO	-
1172	ZINC04468659	2043	0.5752234515344128	NO	-
1173	ZINC03982815	1865	0.5752088121878108	NO	-
1174	ZINC03982816	1866	0.5752035679553792	NO	-
1175	ZINC03464291	1225	0.5751671919743108	NO	-
1176	ZINC02636334	806	0.5751509868769394	NO	-
1177	ZINC03889298	1617	0.5751090950830833	NO	-
1178	ZINC03890363	1629	0.5751088206952409	NO	-
1179	ZINC03457664	1216	0.5750445108829545	NO	-
1180	ZINC03571241	1325	0.5749980071892534	NO	-
1181	ZINC03457667	1217	0.574940287229253	NO	-
1182	ZINC03439726	1196	0.5749002890443453	NO	-
1183	ZINC03234088	1055	0.5748837752821927	NO	-
1184	ZINC03857219	1520	0.5748312020802053	NO	-
1185	ZINC01454744	372	0.5748010449510209	NO	-
1186	ZINC01953668	555	0.5748000120275646	NO	-
1187	ZINC03993210	1922	0.5745792926725818	NO	-
1188	ZINC03990075	1900	0.5745487902699571	NO	-
1189	ZINC02712430	846	0.5744718252971935	NO	-
1190	ZINC01093294	289	0.5743324759602937	NO	-
1191	ZINC03437507	1191	0.574251582404114	NO	-
1192	ZINC03437510	1192	0.5741572184493738	NO	-
1193	ZINC03872130	1606	0.5741523164331337	NO	-
1194	ZINC03922212	1650	0.5741000282491613	NO	-
1195	ZINC04631177	36	0.5740601173386749	YES	7
1196	ZINC03586075	1350	0.5740509776344285	NO	-
1197	ZINC03922681	1664	0.5740141994005437	NO	-
1198	ZINC03993209	1921	0.5740106619341331	NO	-
1199	ZINC00599926	21	0.5739012162072804	NO	-
1200	ZINC03435904	1190	0.5738823535841205	NO	-
1201	ZINC01890510	516	0.5738610687782868	NO	-
1202	ZINC01890505	515	0.573857966506396	NO	-
1203	ZINC01953670	556	0.5736216943029402	NO	-
1204	ZINC04631098	20	0.5736179572540369	YES	7
1205	ZINC02191046	594	0.5735641947887147	NO	-
1206	ZINC03577028	1345	0.5735524124500232	NO	-
1207	ZINC04631073	40	0.5735355892639882	YES	7
1208	ZINC00879077	197	0.5734813229577282	NO	-
1209	ZINC02226905	627	0.5734580884771711	NO	-
1210	ZINC00911820	206	0.5734488154376755	NO	-
1211	ZINC02394466	734	0.5733824488827525	NO	-
1212	ZINC01287281	343	0.573280567276619	NO	-
1213	ZINC04414120	1993	0.5732361541028936	NO	-
1214	ZINC04631078	42	0.5732204990306717	YES	7
1215	ZINC01435828	365	0.5731553381791309	NO	-
1216	ZINC03859013	1540	0.5731487468445403	NO	-
1217	ZINC02208401	612	0.5731239396759714	NO	-
1218	ZINC01904230	529	0.5730968205167595	NO	-
1219	ZINC00599266	18	0.5730761985697922	NO	-
1220	ZINC00945699	221	0.5729988235198448	NO	-
1221	ZINC03937181	1680	0.5729284778578719	NO	-
1222	ZINC00945699	222	0.5728684402205634	NO	-
1223	ZINC04633339	2079	0.5728336766532667	NO	-
1224	ZINC02650028	813	0.5728141566196587	NO	-
1225	ZINC03970269	1769	0.5727967861824812	NO	-
1226	ZINC04469791	2047	0.5727967861824812	NO	-
1227	ZINC01287244	340	0.5727047962817956	NO	-
1228	ZINC02744823	887	0.5726576084974182	NO	-
1229	ZINC04474122	2054	0.5725539955635185	NO	-
1230	ZINC01092149	286	0.572520473086124	NO	-
1231	ZINC00948204	225	0.5725113852449722	NO	-
1232	ZINC04631092	43	0.5724725797873224	YES	7
1233	ZINC03969348	1746	0.5723835709681014	NO	-
1234	ZINC03969349	1747	0.5723815997314196	NO	-
1235	ZINC03630413	1377	0.5723785388959143	NO	-
1236	ZINC00599268	20	0.5723459852322169	NO	-
1237	ZINC03791107	61	0.5723137898113251	YES	18
1238	ZINC03815612	58	0.5723122052038255	YES	15
1239	ZINC04628221	2075	0.5722648969382513	NO	-
1240	ZINC02374126	715	0.5722174154802309	NO	-
1241	ZINC02202741	600	0.5721986691158085	NO	-
1242	ZINC01793460	486	0.572193360168058	NO	-
1243	ZINC01793463	488	0.5721739700063628	NO	-
1244	ZINC03442506	1200	0.5721632226905689	NO	-
1245	ZINC03980159	1846	0.5721435369926503	NO	-
1246	ZINC03980160	1848	0.5721409672543846	NO	-
1247	ZINC01953717	561	0.5721320775850567	NO	-
1248	ZINC01225901	320	0.5721203788845262	NO	-
1249	ZINC01092150	287	0.5721053040211012	NO	-
1250	ZINC01092152	288	0.5720801030248003	NO	-
1251	ZINC02654850	818	0.5720642802177835	NO	-
1252	ZINC01121308	301	0.5720261407898336	NO	-
1253	ZINC03938550	1690	0.5717134120797432	NO	-
1254	ZINC03859000	1539	0.5717119365620232	NO	-
1255	ZINC02447372	768	0.5716944846990711	NO	-
1256	ZINC02836431	942	0.5716915015691162	NO	-
1257	ZINC01225898	319	0.5716401634614742	NO	-
1258	ZINC00890290	200	0.5716366687366224	NO	-
1259	ZINC00695584	78	0.5716083703087579	NO	-
1260	ZINC01797129	494	0.5716008080748693	NO	-
1261	ZINC01797132	496	0.571598297152014	NO	-
1262	ZINC03980170	1852	0.5715957751220622	NO	-
1263	ZINC03980168	1850	0.5715569334010732	NO	-
1264	ZINC00679624	70	0.571522423500759	NO	-
1265	ZINC02447475	769	0.5714765150783042	NO	-
1266	ZINC01287230	339	0.5714276932958547	NO	-
1267	ZINC03922681	1663	0.5714063622824154	NO	-
1268	ZINC04451434	2006	0.5713235038033639	NO	-
1269	ZINC03854152	1500	0.5712797665476882	NO	-
1270	ZINC01479400	385	0.5712439825207336	NO	-
1271	ZINC01770959	480	0.5712372798795687	NO	-
1272	ZINC01770953	478	0.5712263949108538	NO	-
1273	ZINC02871567	968	0.5711040710061811	NO	-
1274	ZINC02642233	809	0.5710484275171074	NO	-
1275	ZINC03867225	1567	0.5710349183578799	NO	-
1276	ZINC02642231	808	0.5710036076461957	NO	-
1277	ZINC03513575	1259	0.570970063413694	NO	-
1278	ZINC02871568	969	0.5709647505417171	NO	-
1279	ZINC04468366	2039	0.5709128408530267	NO	-
1280	ZINC00892429	202	0.5709062622157267	NO	-
1281	ZINC03307417	1104	0.5708941175928924	NO	-
1282	ZINC03432515	1187	0.5708299300205095	NO	-
1283	ZINC00695583	77	0.5708253925723996	NO	-
1284	ZINC02443879	761	0.5708182223215348	NO	-
1285	ZINC00695582	76	0.5707999169641207	NO	-
1286	ZINC03983333	1870	0.5707448766439852	NO	-
1287	ZINC03410240	1175	0.5707300098429503	NO	-
1288	ZINC01479401	386	0.570677743441428	NO	-
1289	ZINC03857572	1524	0.5706671560342531	NO	-
1290	ZINC02118615	587	0.5706587135207257	NO	-
1291	ZINC02118610	586	0.5706578373492602	NO	-
1292	ZINC04467774	2035	0.5705528584842448	NO	-
1293	ZINC03939678	1696	0.5705512221746334	NO	-
1294	ZINC03973160	1793	0.5704754619037256	NO	-
1295	ZINC04468359	2038	0.5704754619037256	NO	-
1296	ZINC02655557	826	0.57037353402868	NO	-
1297	ZINC02134132	589	0.5702330122243165	NO	-
1298	ZINC03980050	1842	0.5702233463353027	NO	-
1299	ZINC02207298	610	0.5702018727882656	NO	-
1300	ZINC03369257	1146	0.5700867225045034	NO	-
1301	ZINC01001401	243	0.5700081161853221	NO	-
1302	ZINC01001400	242	0.5699668115835086	NO	-
1303	ZINC03520529	1266	0.5699249016585545	NO	-
1304	ZINC01900413	525	0.5699117389362319	NO	-
1305	ZINC00655991	60	0.5698875919835676	NO	-
1306	ZINC00655995	62	0.5698796953160923	NO	-
1307	ZINC02284711	659	0.5698714917183209	NO	-
1308	ZINC02284709	657	0.5698655958667872	NO	-
1309	ZINC03431123	1186	0.569838708228574	NO	-
1310	ZINC01049718	253	0.569824071816586	NO	-
1311	ZINC02712449	854	0.5698223117447221	NO	-
1312	ZINC04251762	1977	0.5697880795731369	NO	-
1313	ZINC00632459	37	0.5696127932844695	NO	-
1314	ZINC03408159	1172	0.5695834968818551	NO	-
1315	ZINC03980053	1844	0.5695071546575511	NO	-
1316	ZINC03941406	46	0.5695067740068372	YES	7
1317	ZINC03346785	1131	0.5694776349043252	NO	-
1318	ZINC03859013	1541	0.5694647792803905	NO	-
1319	ZINC02520171	776	0.5694572604909559	NO	-
1320	ZINC03816394	1403	0.5693899254507188	NO	-
1321	ZINC03520463	1265	0.5692995005200984	NO	-
1322	ZINC03022605	996	0.5692764632946381	NO	-
1323	ZINC02717765	882	0.569217354964261	NO	-
1324	ZINC02265260	650	0.5691910235383048	NO	-
1325	ZINC02712491	862	0.5691584573875857	NO	-
1326	ZINC00632464	39	0.5691410315456399	NO	-
1327	ZINC02762886	911	0.5691185585648606	NO	-
1328	ZINC02445362	764	0.569089116017976	NO	-
1329	ZINC02022312	578	0.5690108731458908	NO	-
1330	ZINC00655993	61	0.5689225714398517	NO	-
1331	ZINC03831899	21	0.5688090900706095	YES	7
1332	ZINC03889655	1621	0.5688011551532033	NO	-
1333	ZINC03982822	1868	0.5687494401820875	NO	-
1334	ZINC03982821	1867	0.5687492552519013	NO	-
1335	ZINC03408162	1173	0.5686004099679476	NO	-
1336	ZINC02415107	738	0.5685223533748159	NO	-
1337	ZINC01885920	513	0.5685003010461926	NO	-
1338	ZINC02712490	861	0.5684295968210229	NO	-
1339	ZINC00974321	235	0.5684232251895147	NO	-
1340	ZINC00974320	234	0.5684218896016668	NO	-
1341	ZINC02655491	823	0.5684082077197947	NO	-
1342	ZINC02629853	798	0.5683561092662567	NO	-
1343	ZINC04631167	0	0.5683353246370043	YES	1
1344	ZINC03788848	1390	0.568305472834327	NO	-
1345	ZINC03488276	1244	0.5682263860420816	NO	-
1346	ZINC03975981	1815	0.5682124674044097	NO	-
1347	ZINC02629854	799	0.5682049602945995	NO	-
1348	ZINC00850882	176	0.5681559542713162	NO	-
1349	ZINC01885917	512	0.568152426645502	NO	-
1350	ZINC00820222	155	0.5681057800062882	NO	-
1351	ZINC02712489	860	0.5680945231650393	NO	-
1352	ZINC00654696	59	0.5680802439246752	NO	-
1353	ZINC03971701	1777	0.568074564808625	NO	-
1354	ZINC02704934	841	0.5680616269049188	NO	-
1355	ZINC02712448	853	0.5680304823112065	NO	-
1356	ZINC00654694	58	0.5679084641386285	NO	-
1357	ZINC03928151	1677	0.5678888006677207	NO	-
1358	ZINC03986314	1873	0.5678331430494387	NO	-
1359	ZINC01287268	341	0.5678207298946016	NO	-
1360	ZINC03270510	1081	0.5677577121143432	NO	-
1361	ZINC01287269	342	0.5677272973128976	NO	-
1362	ZINC03821226	1448	0.5677244402994228	NO	-
1363	ZINC00820481	156	0.5676928759438747	NO	-
1364	ZINC00850881	174	0.5676846534661513	NO	-
1365	ZINC03819224	1418	0.5676801867282681	NO	-
1366	ZINC02208716	613	0.5676689942794847	NO	-
1367	ZINC03868581	1600	0.5676487399932816	NO	-
1368	ZINC01049776	255	0.5674500277628478	NO	-
1369	ZINC01952475	553	0.5672897696896055	NO	-
1370	ZINC03533294	1294	0.5671740079330955	NO	-
1371	ZINC02200547	598	0.5670927288840814	NO	-
1372	ZINC02381696	724	0.5669750031708428	NO	-
1373	ZINC01542209	408	0.5669324182817922	NO	-
1374	ZINC02643452	810	0.5668748086324749	NO	-
1375	ZINC02274943	652	0.5668427251013723	NO	-
1376	ZINC02275295	653	0.5667185255676334	NO	-
1377	ZINC03971701	1779	0.5666854618937336	NO	-
1378	ZINC02443934	762	0.5666847660682454	NO	-
1379	ZINC03969448	1750	0.5666044491804902	NO	-
1380	ZINC04469547	2045	0.5666044491804902	NO	-
1381	ZINC03969447	1749	0.5665905430653667	NO	-
1382	ZINC04107083	1957	0.5665772097502569	NO	-
1383	ZINC02762803	910	0.5665050695583617	NO	-
1384	ZINC01604428	430	0.5664611878312535	NO	-
1385	ZINC03926462	1668	0.5664581673437168	NO	-
1386	ZINC00860651	180	0.5663841840848289	NO	-
1387	ZINC00860653	182	0.5663495337362402	NO	-
1388	ZINC01230061	322	0.5662770424425697	NO	-
1389	ZINC02403448	737	0.56614210535764	NO	-
1390	ZINC00695486	73	0.5660792620706617	NO	-
1391	ZINC01546062	412	0.5660746971757971	NO	-
1392	ZINC03438737	1193	0.5660703963509573	NO	-
1393	ZINC02653373	816	0.5660291577162487	NO	-
1394	ZINC02363808	704	0.5659824706342476	NO	-
1395	ZINC03969446	1748	0.5659814457517887	NO	-
1396	ZINC02310876	677	0.5659657506758928	NO	-
1397	ZINC00860652	181	0.5659285597871273	NO	-
1398	ZINC04631097	1	0.5658468084409543	YES	1
1399	ZINC03973108	1792	0.5656683490201021	NO	-
1400	ZINC03600330	1357	0.5656247137443868	NO	-
1401	ZINC02712433	849	0.565549227064608	NO	-
1402	ZINC03831885	53	0.5655083039864762	YES	12
1403	ZINC00644800	54	0.5654057960609284	NO	-
1404	ZINC03815611	14	0.5652822297565884	YES	5
1405	ZINC02265049	648	0.5652560183935339	NO	-
1406	ZINC02369783	711	0.5652462031628445	NO	-
1407	ZINC02447096	766	0.5652373963650336	NO	-
1408	ZINC03199485	1025	0.5652162202875342	NO	-
1409	ZINC03544340	1305	0.5651472313542878	NO	-
1410	ZINC04101629	1956	0.5650448671251684	NO	-
1411	ZINC00599267	19	0.5649954470184806	NO	-
1412	ZINC02712447	852	0.5649873318531067	NO	-
1413	ZINC03199484	1024	0.5649783602795759	NO	-
1414	ZINC03270977	1084	0.5649424019394641	NO	-
1415	ZINC03433760	1189	0.5648663332879112	NO	-
1416	ZINC03402665	1161	0.5648361816629979	NO	-
1417	ZINC02118568	584	0.5647963817993285	NO	-
1418	ZINC00687509	71	0.564697586964201	NO	-
1419	ZINC03407051	1167	0.5646396041390325	NO	-
1420	ZINC02374376	716	0.5645800808405653	NO	-
1421	ZINC03849940	1486	0.5645453453305851	NO	-
1422	ZINC02278572	654	0.5644889416962489	NO	-
1423	ZINC03199483	1023	0.5644589536591493	NO	-
1424	ZINC03199486	1026	0.5644534184280559	NO	-
1425	ZINC03977307	1832	0.5643189119456623	NO	-
1426	ZINC04000844	1938	0.5642788735087744	NO	-
1427	ZINC03892736	1641	0.5642319296434143	NO	-
1428	ZINC03892735	1640	0.5642309754433337	NO	-
1429	ZINC01458111	376	0.5642304799420337	NO	-
1430	ZINC03378212	1148	0.5642295077447291	NO	-
1431	ZINC02375530	718	0.5642033970062577	NO	-
1432	ZINC03468348	1231	0.5641541943767411	NO	-
1433	ZINC02118601	585	0.5641524728907221	NO	-
1434	ZINC00632459	38	0.5640925223938656	NO	-
1435	ZINC03454656	1212	0.5639821598103287	NO	-
1436	ZINC03408539	1174	0.563924819717666	NO	-
1437	ZINC00632464	40	0.563843535212792	NO	-
1438	ZINC03867537	1577	0.5638169582929682	NO	-
1439	ZINC03399672	1158	0.5637094216949613	NO	-
1440	ZINC04402529	1991	0.5636754769362636	NO	-
1441	ZINC03889522	1619	0.5636395780836039	NO	-
1442	ZINC00852502	178	0.563626698246302	NO	-
1443	ZINC01492359	391	0.5635781838575042	NO	-
1444	ZINC01458108	375	0.5635046684284748	NO	-
1445	ZINC01953699	557	0.5634982560548565	NO	-
1446	ZINC03543033	1303	0.5634656842517034	NO	-
1447	ZINC03543032	1302	0.5634332915324929	NO	-
1448	ZINC03358837	1138	0.56341410304096	NO	-
1449	ZINC02767416	926	0.5632760542935445	NO	-
1450	ZINC03815848	22	0.5631710912991402	YES	7
1451	ZINC01911614	530	0.5629839412437975	NO	-
1452	ZINC00589946	11	0.5629679751840212	NO	-
1453	ZINC02444357	763	0.5629661673041102	NO	-
1454	ZINC01953702	558	0.5628577116627609	NO	-
1455	ZINC03993211	1923	0.5627708940419526	NO	-
1456	ZINC03605459	1359	0.5627523770668241	NO	-
1457	ZINC03821226	1449	0.5627513774118261	NO	-
1458	ZINC03821226	1450	0.5627513774118261	NO	-
1459	ZINC02258830	646	0.5624177499737464	NO	-
1460	ZINC00639322	48	0.5623513701028712	NO	-
1461	ZINC03970536	1773	0.5623512332379434	NO	-
1462	ZINC00850882	177	0.5623507169884661	NO	-
1463	ZINC03538137	1299	0.5622473103940951	NO	-
1464	ZINC03479032	1238	0.5622042310995331	NO	-
1465	ZINC01839599	501	0.5621774975280522	NO	-
1466	ZINC01839601	503	0.5621709584785859	NO	-
1467	ZINC00850881	175	0.5620738240053774	NO	-
1468	ZINC00773814	98	0.5619350475288293	NO	-
1469	ZINC03859255	1546	0.5618096119117685	NO	-
1470	ZINC03544167	1304	0.5617905924589439	NO	-
1471	ZINC02660773	830	0.5616530702489319	NO	-
1472	ZINC03891122	1634	0.5616282787808841	NO	-
1473	ZINC01911622	531	0.5616108792721727	NO	-
1474	ZINC03980290	1856	0.5615784320362199	NO	-
1475	ZINC03891124	1636	0.5615419405969408	NO	-
1476	ZINC03891123	1635	0.5615233399853656	NO	-
1477	ZINC03578275	1346	0.5614854995477279	NO	-
1478	ZINC03980294	1858	0.5613408384890506	NO	-
1479	ZINC04464566	2017	0.5613408384890506	NO	-
1480	ZINC03490231	1247	0.5613394615821158	NO	-
1481	ZINC02880090	973	0.561334564101468	NO	-
1482	ZINC03490228	1246	0.5612711340569854	NO	-
1483	ZINC02520026	775	0.561255401334864	NO	-
1484	ZINC01188080	315	0.561218061342353	NO	-
1485	ZINC02377006	721	0.561173731456393	NO	-
1486	ZINC03386721	1157	0.5610878599122222	NO	-
1487	ZINC00587714	3	0.561022239341267	NO	-
1488	ZINC03580545	1348	0.5608699658478624	NO	-
1489	ZINC04003875	1947	0.560866804261801	NO	-
1490	ZINC03986333	1876	0.5606499056926983	NO	-
1491	ZINC03859184	1544	0.5606188781621722	NO	-
1492	ZINC03859185	1545	0.5606152614344113	NO	-
1493	ZINC03586073	1349	0.5605650619958674	NO	-
1494	ZINC02216697	619	0.5605288948488251	NO	-
1495	ZINC02216701	620	0.5605135802816266	NO	-
1496	ZINC02221941	624	0.5605098288175565	NO	-
1497	ZINC02221945	625	0.5604914945299975	NO	-
1498	ZINC03586078	1351	0.5604606965313015	NO	-
1499	ZINC03558174	1318	0.560417459685626	NO	-
1500	ZINC03972931	1789	0.5604012829045817	NO	-
1501	ZINC00915870	209	0.560386288939797	NO	-
1502	ZINC04631071	2	0.5603430409096659	YES	1
1503	ZINC02386966	729	0.5603327330387377	NO	-
1504	ZINC03972929	1788	0.5602926192045138	NO	-
1505	ZINC04400051	1989	0.5602890372859762	NO	-
1506	ZINC03293077	1091	0.5602832481718488	NO	-
1507	ZINC00626022	33	0.5602484959469419	NO	-
1508	ZINC00626019	31	0.5602391681088645	NO	-
1509	ZINC03821014	1446	0.5600057174712202	NO	-
1510	ZINC03928140	1676	0.559935694194904	NO	-
1511	ZINC03872130	1607	0.5598966106369333	NO	-
1512	ZINC02308118	673	0.5598454942387036	NO	-
1513	ZINC03859813	1551	0.5596619798214741	NO	-
1514	ZINC04090797	1954	0.5596306208403803	NO	-
1515	ZINC02752483	898	0.5595749442442991	NO	-
1516	ZINC03939674	1695	0.5594926474536325	NO	-
1517	ZINC03968579	1739	0.5594739141511853	NO	-
1518	ZINC02365854	707	0.5594719024720632	NO	-
1519	ZINC03488209	1243	0.559459454421171	NO	-
1520	ZINC02752615	900	0.559394733065518	NO	-
1521	ZINC01662942	440	0.5592823596555959	NO	-
1522	ZINC02386467	728	0.5591451536599019	NO	-
1523	ZINC00626144	36	0.5590682552412157	NO	-
1524	ZINC03859398	1548	0.5590678065380268	NO	-
1525	ZINC00626142	35	0.5590445200296262	NO	-
1526	ZINC02336329	688	0.5589478039803457	NO	-
1527	ZINC01614522	432	0.558913353203441	NO	-
1528	ZINC03284643	1087	0.5588108245977649	NO	-
1529	ZINC00695552	75	0.5587037554284098	NO	-
1530	ZINC04400623	1990	0.5585523115203122	NO	-
1531	ZINC00695551	74	0.5585278218152012	NO	-
1532	ZINC03504575	1257	0.5584752090833812	NO	-
1533	ZINC03971701	1778	0.5584632411265086	NO	-
1534	ZINC04001323	1946	0.5583315991209613	NO	-
1535	ZINC03368218	1144	0.5581984891483894	NO	-
1536	ZINC01006610	245	0.5581786368046122	NO	-
1537	ZINC04176124	1972	0.5581691082319762	NO	-
1538	ZINC01947869	552	0.5581644777039723	NO	-
1539	ZINC02712522	876	0.5581180483357475	NO	-
1540	ZINC03889248	1615	0.5580398211508716	NO	-
1541	ZINC04464681	2020	0.5580398211508716	NO	-
1542	ZINC02712493	864	0.5580180889544972	NO	-
1543	ZINC03889247	1614	0.5580055777581481	NO	-
1544	ZINC02373299	713	0.5580016380208442	NO	-
1545	ZINC04148818	1960	0.557921972819862	NO	-
1546	ZINC03849940	1487	0.5578982797444473	NO	-
1547	ZINC03815850	23	0.5577765275232683	YES	7
1548	ZINC03970166	1768	0.5576846352576749	NO	-
1549	ZINC03970165	1767	0.5576764535982525	NO	-
1550	ZINC03169686	1016	0.557676198753155	NO	-
1551	ZINC03169682	1015	0.5576681429660807	NO	-
1552	ZINC02418464	741	0.5576583555738778	NO	-
1553	ZINC03820860	1438	0.5575837430804074	NO	-
1554	ZINC01473843	382	0.5575733650718007	NO	-
1555	ZINC03977143	1827	0.5575725037306866	NO	-
1556	ZINC02632162	801	0.5575689960156525	NO	-
1557	ZINC00799922	112	0.557565278775702	NO	-
1558	ZINC03889246	1613	0.5575576623439731	NO	-
1559	ZINC02331699	685	0.5575569967043621	NO	-
1560	ZINC01085713	284	0.5574483802495663	NO	-
1561	ZINC03478210	1237	0.5574290834636625	NO	-
1562	ZINC00820812	161	0.5574014590169095	NO	-
1563	ZINC03980172	1854	0.5573958932756857	NO	-
1564	ZINC04464349	2014	0.5573958932756857	NO	-
1565	ZINC00799923	113	0.5573755832056201	NO	-
1566	ZINC00820811	160	0.557374185965701	NO	-
1567	ZINC01574129	427	0.5573699281725647	NO	-
1568	ZINC03969927	1761	0.5573655815841136	NO	-
1569	ZINC04176099	1971	0.5573159265324755	NO	-
1570	ZINC03344024	1128	0.5572831026831223	NO	-
1571	ZINC02712521	875	0.5572044515548418	NO	-
1572	ZINC01544043	410	0.5570002914986868	NO	-
1573	ZINC04451434	2004	0.5569945094873691	NO	-
1574	ZINC04468475	2040	0.5569551471539738	NO	-
1575	ZINC03820864	1444	0.5569480167074414	NO	-
1576	ZINC00820813	162	0.5569200085658037	NO	-
1577	ZINC02356458	700	0.5569014636668609	NO	-
1578	ZINC03973231	1794	0.5568981965071896	NO	-
1579	ZINC03889417	1618	0.5568832995659224	NO	-
1580	ZINC02712494	865	0.5568276609510768	NO	-
1581	ZINC01953706	559	0.5568153807905921	NO	-
1582	ZINC01789886	484	0.556797994258452	NO	-
1583	ZINC00820807	158	0.5567741596858596	NO	-
1584	ZINC03971910	1781	0.5566985895752681	NO	-
1585	ZINC03971909	1780	0.5566368043863732	NO	-
1586	ZINC02201819	599	0.5565188612888674	NO	-
1587	ZINC00827834	165	0.5563939092298152	NO	-
1588	ZINC03977142	1826	0.5563814634122327	NO	-
1589	ZINC03820864	1443	0.5563455272593496	NO	-
1590	ZINC04148818	1962	0.5562980043873699	NO	-
1591	ZINC02238482	632	0.5562807683369275	NO	-
1592	ZINC00722133	82	0.5562714669424547	NO	-
1593	ZINC00863804	183	0.5562447019795631	NO	-
1594	ZINC02712513	870	0.5560965403165963	NO	-
1595	ZINC02207238	609	0.5560875514963158	NO	-
1596	ZINC00820806	157	0.5560622652752556	NO	-
1597	ZINC03815607	10	0.556021879110871	YES	2
1598	ZINC00779667	103	0.5559931308229437	NO	-
1599	ZINC00654526	55	0.555834482905444	NO	-
1600	ZINC00779665	102	0.5558273336585622	NO	-
1601	ZINC00654528	56	0.5558232061519034	NO	-
1602	ZINC00820809	159	0.5557637477067595	NO	-
1603	ZINC03415673	1179	0.555752265986354	NO	-
1604	ZINC04148818	1961	0.5557342675684107	NO	-
1605	ZINC03405887	1166	0.5557309834994703	NO	-
1606	ZINC03859398	1549	0.5556746252775823	NO	-
1607	ZINC03972936	1790	0.5556249245119267	NO	-
1608	ZINC03972942	1791	0.5555410392200739	NO	-
1609	ZINC00942820	218	0.555489193415104	NO	-
1610	ZINC00654531	57	0.5554813864117492	NO	-
1611	ZINC03980827	1863	0.555447550072855	NO	-
1612	ZINC03980826	1862	0.5554422094742951	NO	-
1613	ZINC00863805	184	0.5553954691246182	NO	-
1614	ZINC02835719	941	0.5553842409997012	NO	-
1615	ZINC02381793	725	0.5553648477956754	NO	-
1616	ZINC00779668	104	0.5553191099627888	NO	-
1617	ZINC04451434	2005	0.5552940874520291	NO	-
1618	ZINC02393449	732	0.5552571132071634	NO	-
1619	ZINC02218596	622	0.555241948494257	NO	-
1620	ZINC04455862	2007	0.5551908770881231	NO	-
1621	ZINC02218598	623	0.555187474450036	NO	-
1622	ZINC02712492	863	0.5550631920100856	NO	-
1623	ZINC03889701	1622	0.5550167732732344	NO	-
1624	ZINC01896070	523	0.5549296814802028	NO	-
1625	ZINC03452235	1209	0.5549063870778972	NO	-
1626	ZINC03980825	1861	0.5548789870578064	NO	-
1627	ZINC00626019	32	0.5545715983695794	NO	-
1628	ZINC00626022	34	0.5545634381225495	NO	-
1629	ZINC02326251	683	0.55451884000376	NO	-
1630	ZINC03175833	1017	0.5545175634148299	NO	-
1631	ZINC03977647	1838	0.5544242340726211	NO	-
1632	ZINC00774863	99	0.5544220002587971	NO	-
1633	ZINC02047781	38	0.5541864067728351	YES	7
1634	ZINC02712434	850	0.5541327700420359	NO	-
1635	ZINC01440822	367	0.5541100124391795	NO	-
1636	ZINC03380216	1150	0.5540960914756881	NO	-
1637	ZINC03448483	1207	0.5539575740716658	NO	-
1638	ZINC03867670	1583	0.5539304295820815	NO	-
1639	ZINC04465697	2026	0.5539304295820815	NO	-
1640	ZINC04631021	4	0.5539294646534311	YES	1
1641	ZINC03922670	1652	0.5538659365200561	NO	-
1642	ZINC03815580	51	0.5538428957359037	YES	10
1643	ZINC03922670	1654	0.5536122833628	NO	-
1644	ZINC01064381	268	0.5535596973765183	NO	-
1645	ZINC01064384	269	0.5535209566384459	NO	-
1646	ZINC03350493	1134	0.5534102053967184	NO	-
1647	ZINC04470311	2053	0.5532227598550202	NO	-
1648	ZINC03971917	1785	0.5532147077544833	NO	-
1649	ZINC03069049	1002	0.5531899573412216	NO	-
1650	ZINC02592840	784	0.5531307105039951	NO	-
1651	ZINC03971915	1784	0.553030097984624	NO	-
1652	ZINC04468475	2042	0.5528519695047733	NO	-
1653	ZINC00864923	189	0.5528305178750604	NO	-
1654	ZINC03851366	1493	0.5528220391728496	NO	-
1655	ZINC02208076	611	0.5528167589737165	NO	-
1656	ZINC01055592	264	0.5527975349416732	NO	-
1657	ZINC00712846	2086	0.5526892312813788	NO	-
1658	ZINC02365763	705	0.5526399325007776	NO	-
1659	ZINC00722141	84	0.5526265821361255	NO	-
1660	ZINC03977535	1836	0.5526119393211285	NO	-
1661	ZINC01440819	366	0.5524851521204593	NO	-
1662	ZINC03820860	1439	0.5524628678024447	NO	-
1663	ZINC03820860	1441	0.5524628678024447	NO	-
1664	ZINC00799919	111	0.5524266311178082	NO	-
1665	ZINC03558520	1319	0.5523120771296237	NO	-
1666	ZINC02365765	706	0.5522442343414885	NO	-
1667	ZINC01077069	277	0.5521775068892765	NO	-
1668	ZINC01485557	387	0.5521464605188703	NO	-
1669	ZINC03977509	1835	0.5521225561727743	NO	-
1670	ZINC03970536	1772	0.5520279157284337	NO	-
1671	ZINC02446024	765	0.5519729562292042	NO	-
1672	ZINC03662992	1380	0.5518686537652199	NO	-
1673	ZINC03922670	1655	0.551855930396245	NO	-
1674	ZINC02203550	604	0.5518129942091836	NO	-
1675	ZINC03820847	1436	0.5516943412491507	NO	-
1676	ZINC02215677	618	0.5516499977813137	NO	-
1677	ZINC02215676	617	0.5516274228883562	NO	-
1678	ZINC03977111	1825	0.5515718411252661	NO	-
1679	ZINC02764549	924	0.5515700500580841	NO	-
1680	ZINC03977508	1834	0.5515362369355327	NO	-
1681	ZINC03820616	1432	0.5515010756741046	NO	-
1682	ZINC03821014	1447	0.5514878747609042	NO	-
1683	ZINC03868466	1599	0.5514194918648587	NO	-
1684	ZINC04466084	2029	0.5514194918648587	NO	-
1685	ZINC03968580	1740	0.551404166116977	NO	-
1686	ZINC01472045	380	0.5513483922728756	NO	-
1687	ZINC03970536	1774	0.551230372592137	NO	-
1688	ZINC03232415	1050	0.5512185820305086	NO	-
1689	ZINC02763523	913	0.5511412568243881	NO	-
1690	ZINC03820847	1437	0.5511053814716153	NO	-
1691	ZINC04631072	41	0.5510505469695853	YES	7
1692	ZINC03222965	1043	0.5509639410360911	NO	-
1693	ZINC01472046	381	0.5509496866169943	NO	-
1694	ZINC02752593	899	0.5508622509527343	NO	-
1695	ZINC04631056	6	0.5507687499210683	YES	1
1696	ZINC04631020	3	0.5506955778637536	YES	1
1697	ZINC03426314	1184	0.5506905433026691	NO	-
1698	ZINC03339525	1121	0.5506855488904182	NO	-
1699	ZINC03614156	1373	0.5506757660634266	NO	-
1700	ZINC03922670	1653	0.5506127149804347	NO	-
1701	ZINC02712519	874	0.5505893550718146	NO	-
1702	ZINC03855154	1515	0.5505609608133174	NO	-
1703	ZINC00948183	223	0.5505213847806052	NO	-
1704	ZINC00948184	224	0.550382803723245	NO	-
1705	ZINC03222964	1042	0.5503655909492001	NO	-
1706	ZINC02862166	962	0.5502763861234481	NO	-
1707	ZINC03775169	1385	0.5502595115170168	NO	-
1708	ZINC03249916	1075	0.5502561823588378	NO	-
1709	ZINC03821227	1451	0.5500408774758171	NO	-
1710	ZINC04631019	8	0.549847616485196	YES	1
1711	ZINC03868465	1598	0.5498273281920876	NO	-
1712	ZINC02541613	779	0.5498234076968804	NO	-
1713	ZINC02712517	872	0.5498142744359781	NO	-
1714	ZINC03854809	1503	0.5497560296747345	NO	-
1715	ZINC02748596	894	0.5497462303902707	NO	-
1716	ZINC02337131	689	0.5495356155163311	NO	-
1717	ZINC01612764	431	0.5494666171154492	NO	-
1718	ZINC02759883	904	0.5494173770821799	NO	-
1719	ZINC03061541	1000	0.5494138505865664	NO	-
1720	ZINC02152138	591	0.5492519812672856	NO	-
1721	ZINC03938248	1686	0.5492358884211344	NO	-
1722	ZINC01287833	345	0.5492211011031503	NO	-
1723	ZINC04631085	39	0.5490697494358435	YES	7
1724	ZINC03970163	1765	0.548982999677259	NO	-
1725	ZINC03970162	1764	0.5489823888598518	NO	-
1726	ZINC03970164	1766	0.5489794779254236	NO	-
1727	ZINC04450543	2003	0.5488506142211704	NO	-
1728	ZINC03977095	1822	0.5488445249252711	NO	-
1729	ZINC02395413	735	0.5488424525136258	NO	-
1730	ZINC03890913	1632	0.5487858943132624	NO	-
1731	ZINC02800940	935	0.5487802802726046	NO	-
1732	ZINC02712518	873	0.5487676525359447	NO	-
1733	ZINC02203523	603	0.5487103495883844	NO	-
1734	ZINC02318842	679	0.5486995944745768	NO	-
1735	ZINC01287832	344	0.5486606513432704	NO	-
1736	ZINC03977110	1824	0.5485538035226114	NO	-
1737	ZINC00637983	45	0.5485386408768935	NO	-
1738	ZINC03977575	1837	0.5485335682631217	NO	-
1739	ZINC02215594	615	0.5484646998633506	NO	-
1740	ZINC04450543	2001	0.5484463536039278	NO	-
1741	ZINC02594036	785	0.5484235777786878	NO	-
1742	ZINC02258830	645	0.548206629708099	NO	-
1743	ZINC02202833	601	0.548188076307596	NO	-
1744	ZINC02215596	616	0.5481231791311091	NO	-
1745	ZINC02451833	772	0.5478652515306685	NO	-
1746	ZINC03975087	1808	0.5478639277790333	NO	-
1747	ZINC03987700	1891	0.5478417579182269	NO	-
1748	ZINC03545363	1311	0.5478204972127562	NO	-
1749	ZINC02316433	678	0.5478039118642076	NO	-
1750	ZINC03545364	1312	0.5477868904654645	NO	-
1751	ZINC01426269	361	0.5477608530804551	NO	-
1752	ZINC01730023	454	0.5477416761151955	NO	-
1753	ZINC00942814	217	0.5477188867473674	NO	-
1754	ZINC02800817	934	0.5476437538105724	NO	-
1755	ZINC03824679	1472	0.5476089020595434	NO	-
1756	ZINC02712495	866	0.547596107173184	NO	-
1757	ZINC00836645	170	0.5474871222306862	NO	-
1758	ZINC01815895	498	0.5473408445757145	NO	-
1759	ZINC03858973	1537	0.5472419628821911	NO	-
1760	ZINC02203009	602	0.5472225482316414	NO	-
1761	ZINC01058449	266	0.5472032982959115	NO	-
1762	ZINC03938248	1688	0.5471371299699781	NO	-
1763	ZINC01752528	476	0.5470970540697798	NO	-
1764	ZINC03977098	1823	0.5470940522791842	NO	-
1765	ZINC03943357	1708	0.5470281137208112	NO	-
1766	ZINC03922670	1656	0.5469835229070584	NO	-
1767	ZINC01617699	436	0.5467384579102132	NO	-
1768	ZINC03831927	37	0.5466231077660909	YES	7
1769	ZINC03545191	1310	0.5465061079415245	NO	-
1770	ZINC04450543	2002	0.5463674917454204	NO	-
1771	ZINC02323195	681	0.5463660732080932	NO	-
1772	ZINC03968740	1744	0.5462460617965401	NO	-
1773	ZINC03968739	1743	0.5462373321587077	NO	-
1774	ZINC03938248	1687	0.5462349631645552	NO	-
1775	ZINC03938248	1689	0.5462349631645552	NO	-
1776	ZINC01113805	296	0.5461995958817646	NO	-
1777	ZINC00864037	187	0.5460939451315726	NO	-
1778	ZINC02779752	929	0.5460189606109256	NO	-
1779	ZINC02376733	720	0.5460000439504127	NO	-
1780	ZINC01723937	452	0.5459830434896121	NO	-
1781	ZINC01617699	433	0.5458903797426334	NO	-
1782	ZINC03486534	1241	0.545889470731548	NO	-
1783	ZINC04627912	2074	0.5458390184223034	NO	-
1784	ZINC03145874	1011	0.5457955331524954	NO	-
1785	ZINC03190768	1020	0.5456068060045083	NO	-
1786	ZINC03829133	1482	0.5455132840995213	NO	-
1787	ZINC02323197	682	0.5455107255932624	NO	-
1788	ZINC00864077	188	0.5454958802975115	NO	-
1789	ZINC03943357	1709	0.5453733830210064	NO	-
1790	ZINC00687566	72	0.5453209272974678	NO	-
1791	ZINC02098701	583	0.5452146203485957	NO	-
1792	ZINC03821227	1452	0.545195258570551	NO	-
1793	ZINC03821227	1453	0.545195258570551	NO	-
1794	ZINC04622819	2071	0.54515716237461	NO	-
1795	ZINC01617699	434	0.5451515405250541	NO	-
1796	ZINC03288165	1088	0.5451127119744695	NO	-
1797	ZINC03866847	1561	0.5451003875134877	NO	-
1798	ZINC04464983	2022	0.5451003875134877	NO	-
1799	ZINC00876454	195	0.5450875877522728	NO	-
1800	ZINC03433125	1188	0.5448318210525047	NO	-
1801	ZINC02754594	903	0.5447070125916822	NO	-
1802	ZINC02192594	595	0.5446927616555823	NO	-
1803	ZINC03538149	1300	0.544471166867557	NO	-
1804	ZINC01062738	267	0.5444546340849208	NO	-
1805	ZINC01539885	406	0.5444236649457609	NO	-
1806	ZINC02935817	986	0.5443538145831471	NO	-
1807	ZINC02379693	723	0.5443032543554701	NO	-
1808	ZINC00876452	193	0.5441953402088338	NO	-
1809	ZINC04470309	2052	0.5439225657892129	NO	-
1810	ZINC03971912	1783	0.5439067512214124	NO	-
1811	ZINC03975093	1811	0.5439064311886366	NO	-
1812	ZINC00818698	133	0.5437782445573652	NO	-
1813	ZINC01507333	400	0.5437178315999844	NO	-
1814	ZINC01748601	467	0.5436562422847944	NO	-
1815	ZINC03971911	1782	0.5436456372115214	NO	-
1816	ZINC01455401	374	0.5436240686633192	NO	-
1817	ZINC00818696	131	0.5435896883740082	NO	-
1818	ZINC01455400	373	0.5435772240569409	NO	-
1819	ZINC00722137	83	0.543424975147357	NO	-
1820	ZINC03600294	1356	0.543413455000266	NO	-
1821	ZINC03185845	1019	0.5433020889340313	NO	-
1822	ZINC02371216	712	0.5432850788012668	NO	-
1823	ZINC03419462	1181	0.543232684540875	NO	-
1824	ZINC01551476	421	0.5432190253532715	NO	-
1825	ZINC02203732	605	0.5431991066044691	NO	-
1826	ZINC03889816	1623	0.5431373185039828	NO	-
1827	ZINC00818691	129	0.5429923471920987	NO	-
1828	ZINC00818690	127	0.5429816481687376	NO	-
1829	ZINC02522395	777	0.5428322308001738	NO	-
1830	ZINC04631018	34	0.5427644698911969	YES	7
1831	ZINC00637983	46	0.5425652231343112	NO	-
1832	ZINC03987956	1898	0.5424991572287206	NO	-
1833	ZINC02366703	708	0.5424883669722299	NO	-
1834	ZINC03605699	1361	0.5423216798249589	NO	-
1835	ZINC00818696	132	0.5422555591743373	NO	-
1836	ZINC02753447	902	0.5422224898637081	NO	-
1837	ZINC00818707	147	0.5422043072345587	NO	-
1838	ZINC00818708	149	0.5421989108336105	NO	-
1839	ZINC00822429	163	0.5421885098478146	NO	-
1840	ZINC00706758	79	0.5421334648956112	NO	-
1841	ZINC00818698	134	0.5421201939021482	NO	-
1842	ZINC03868979	1604	0.5421137106880692	NO	-
1843	ZINC02764064	918	0.5418380018459971	NO	-
1844	ZINC04467708	2033	0.5416752192673404	NO	-
1845	ZINC00818690	128	0.5416658525682378	NO	-
1846	ZINC00818691	130	0.5416635244899904	NO	-
1847	ZINC03088902	1004	0.5416535318936717	NO	-
1848	ZINC02007110	572	0.5415965996236819	NO	-
1849	ZINC02790774	933	0.541585423866206	NO	-
1850	ZINC03868667	1601	0.5414263294470847	NO	-
1851	ZINC04466195	2030	0.5414263294470847	NO	-
1852	ZINC04336962	1986	0.541262127799055	NO	-
1853	ZINC03445325	1203	0.5412264117183119	NO	-
1854	ZINC02763609	914	0.54121586106438	NO	-
1855	ZINC00818709	151	0.5411451641511533	NO	-
1856	ZINC00818710	153	0.541129336692747	NO	-
1857	ZINC00818707	148	0.5408058240518764	NO	-
1858	ZINC00818708	150	0.5407970072834043	NO	-
1859	ZINC03976479	1820	0.5407583171661111	NO	-
1860	ZINC00706758	80	0.5407372322969876	NO	-
1861	ZINC04328901	1983	0.5406525249999284	NO	-
1862	ZINC03926485	1669	0.5406034273944529	NO	-
1863	ZINC02376542	719	0.5405622199024455	NO	-
1864	ZINC01744142	457	0.5405570201841748	NO	-
1865	ZINC03974978	1807	0.5405377783650284	NO	-
1866	ZINC04464117	2012	0.5405377783650284	NO	-
1867	ZINC03868668	1602	0.5405281197971462	NO	-
1868	ZINC03974977	1806	0.5405240052449022	NO	-
1869	ZINC03978834	1841	0.5405134962552991	NO	-
1870	ZINC03889290	1616	0.5405104385982469	NO	-
1871	ZINC04336962	1984	0.540397183130815	NO	-
1872	ZINC04507228	2058	0.5400408803279871	NO	-
1873	ZINC03974975	1805	0.539927125073658	NO	-
1874	ZINC03845144	1484	0.5397465100866279	NO	-
1875	ZINC03971981	1786	0.5396206690956351	NO	-
1876	ZINC00818710	154	0.5396137141721685	NO	-
1877	ZINC00818709	152	0.5396049005379989	NO	-
1878	ZINC02622179	793	0.5395888140587245	NO	-
1879	ZINC01553076	425	0.5395702394153852	NO	-
1880	ZINC01124874	302	0.5395566069417115	NO	-
1881	ZINC04336962	1985	0.5395242629575548	NO	-
1882	ZINC01421671	360	0.5395110424532914	NO	-
1883	ZINC02750701	896	0.539454178332171	NO	-
1884	ZINC03788838	1388	0.5392020351498661	NO	-
1885	ZINC03854810	1504	0.5391597437092381	NO	-
1886	ZINC03206567	1029	0.5391498411669837	NO	-
1887	ZINC00818686	119	0.539123758266024	NO	-
1888	ZINC00818687	121	0.5391003094657253	NO	-
1889	ZINC02854269	953	0.5390591404458274	NO	-
1890	ZINC03854811	1505	0.5390065537017816	NO	-
1891	ZINC03975091	1810	0.5389676021556307	NO	-
1892	ZINC02420872	744	0.538964633960898	NO	-
1893	ZINC03880446	1611	0.5387802436802163	NO	-
1894	ZINC04631063	5	0.5387638610970438	YES	1
1895	ZINC01748595	466	0.5387086182688317	NO	-
1896	ZINC02880090	974	0.5386952835405109	NO	-
1897	ZINC02880090	975	0.5386952835405109	NO	-
1898	ZINC01887234	514	0.5385305905680313	NO	-
1899	ZINC03631187	1378	0.5385172842033314	NO	-
1900	ZINC03991273	1903	0.5384138316074114	NO	-
1901	ZINC01617699	435	0.5382229267837314	NO	-
1902	ZINC03065889	1001	0.5379424061111133	NO	-
1903	ZINC00818689	125	0.537876027706778	NO	-
1904	ZINC00818687	122	0.5378714276473319	NO	-
1905	ZINC00818686	120	0.5378165730346501	NO	-
1906	ZINC00818688	123	0.5378124493403409	NO	-
1907	ZINC01636084	438	0.5376567996996088	NO	-
1908	ZINC02295392	664	0.537652276132073	NO	-
1909	ZINC02764284	920	0.5376000065987031	NO	-
1910	ZINC03974642	1799	0.5375717342292453	NO	-
1911	ZINC03788857	1391	0.5374591718192497	NO	-
1912	ZINC02433578	749	0.5373789280853052	NO	-
1913	ZINC02433576	748	0.5373427029311278	NO	-
1914	ZINC02009860	575	0.5371234083977253	NO	-
1915	ZINC04468475	2041	0.5367281285543394	NO	-
1916	ZINC00818689	126	0.5367088386557282	NO	-
1917	ZINC00818688	124	0.5366594311539629	NO	-
1918	ZINC03922206	1649	0.5365912313303063	NO	-
1919	ZINC01902490	527	0.5365391084957862	NO	-
1920	ZINC01490201	388	0.5364832389432683	NO	-
1921	ZINC03975088	1809	0.5364591363357973	NO	-
1922	ZINC01748591	465	0.5363882434490257	NO	-
1923	ZINC03237714	1057	0.536313075169199	NO	-
1924	ZINC03974860	1803	0.5358915882526619	NO	-
1925	ZINC03974864	1804	0.5358721067346552	NO	-
1926	ZINC01881663	511	0.535812422085894	NO	-
1927	ZINC03968570	1738	0.5355381138488581	NO	-
1928	ZINC03991000	1902	0.5355098202527725	NO	-
1929	ZINC01783156	483	0.5354467221188682	NO	-
1930	ZINC01681393	441	0.5354298008423606	NO	-
1931	ZINC03974857	1802	0.5354175478666247	NO	-
1932	ZINC02712496	867	0.5353108218724224	NO	-
1933	ZINC01052173	256	0.5351924592304005	NO	-
1934	ZINC03818166	1416	0.5351875292892914	NO	-
1935	ZINC02442665	759	0.5348661676460207	NO	-
1936	ZINC02442664	758	0.5348134148318374	NO	-
1937	ZINC03875107	1609	0.5345545145461383	NO	-
1938	ZINC03788857	1392	0.5343864288667276	NO	-
1939	ZINC03969899	1760	0.5343714163559296	NO	-
1940	ZINC03788838	1389	0.5343093437406702	NO	-
1941	ZINC03943251	1699	0.5341476129141004	NO	-
1942	ZINC00726366	85	0.5341079341060977	NO	-
1943	ZINC03969680	1751	0.533749289398126	NO	-
1944	ZINC04470245	2051	0.533749289398126	NO	-
1945	ZINC03356669	1136	0.5336296382964512	NO	-
1946	ZINC03892733	1638	0.5336179726129958	NO	-
1947	ZINC03892734	1639	0.5336106169321365	NO	-
1948	ZINC00538264	0	0.5336085776325873	NO	-
1949	ZINC02712515	871	0.5335075004180255	NO	-
1950	ZINC03969217	1745	0.5334431229749544	NO	-
1951	ZINC03871672	1605	0.5333025364051208	NO	-
1952	ZINC01794200	490	0.5332534375398873	NO	-
1953	ZINC02351435	694	0.5332171038899274	NO	-
1954	ZINC02351433	693	0.5332101075072248	NO	-
1955	ZINC02441881	755	0.5331757042569292	NO	-
1956	ZINC03892732	1637	0.5331472979605959	NO	-
1957	ZINC03992027	1906	0.5331415846691696	NO	-
1958	ZINC03890499	1631	0.5329245428197914	NO	-
1959	ZINC04465030	2023	0.5329245428197914	NO	-
1960	ZINC02332144	686	0.5328638450394999	NO	-
1961	ZINC02441883	756	0.532791511251391	NO	-
1962	ZINC02449164	771	0.5327007331304289	NO	-
1963	ZINC03826112	1473	0.5323139587732281	NO	-
1964	ZINC02846324	947	0.5322879777774991	NO	-
1965	ZINC02332145	687	0.5322740492023117	NO	-
1966	ZINC03815599	16	0.5321853124307282	YES	6
1967	ZINC04631039	7	0.532133122380607	YES	1
1968	ZINC02292186	662	0.532012962400604	NO	-
1969	ZINC02354607	697	0.5318918148929902	NO	-
1970	ZINC02354609	698	0.5318817784363601	NO	-
1971	ZINC03943251	1700	0.5318521691679071	NO	-
1972	ZINC03496934	1255	0.5316704906529546	NO	-
1973	ZINC03943251	1701	0.5312459109233626	NO	-
1974	ZINC03462558	1222	0.5306483597476747	NO	-
1975	ZINC03462562	1223	0.5304067652731969	NO	-
1976	ZINC00600179	22	0.5301908186724037	NO	-
1977	ZINC03962721	1734	0.5299684269185226	NO	-
1978	ZINC03892815	1642	0.5298436455474991	NO	-
1979	ZINC03892816	1643	0.5298253454650579	NO	-
1980	ZINC02956620	988	0.5296703282849234	NO	-
1981	ZINC03977188	1831	0.5296286107502914	NO	-
1982	ZINC00943105	219	0.529619995432316	NO	-
1983	ZINC03815601	60	0.5293875482385445	YES	17
1984	ZINC02691771	839	0.5293534870184383	NO	-
1985	ZINC03340040	1123	0.5290528626782736	NO	-
1986	ZINC03975190	1814	0.5290522740890058	NO	-
1987	ZINC03340041	1124	0.5290491399910872	NO	-
1988	ZINC02749750	895	0.5285665530657784	NO	-
1989	ZINC03231963	1049	0.5284226888985756	NO	-
1990	ZINC03639403	1379	0.5281409030544153	NO	-
1991	ZINC00818702	141	0.5278448535330412	NO	-
1992	ZINC00818701	139	0.5278394449836461	NO	-
1993	ZINC03993222	1924	0.5274308842286287	NO	-
1994	ZINC03993223	1925	0.5273705531726395	NO	-
1995	ZINC03993224	1926	0.5273662469172635	NO	-
1996	ZINC01588368	428	0.5272354058212553	NO	-
1997	ZINC03809836	1401	0.5270834045419743	NO	-
1998	ZINC00818702	142	0.5270460320617385	NO	-
1999	ZINC00818701	140	0.5270178228564795	NO	-
2000	ZINC01496604	395	0.5270065093829607	NO	-
2001	ZINC01956052	564	0.5268275255902993	NO	-
2002	ZINC04442071	1997	0.5263548562224876	NO	-
2003	ZINC02604001	786	0.5259642923854508	NO	-
2004	ZINC03445459	1206	0.5259488862295444	NO	-
2005	ZINC03815892	1402	0.5259054571102764	NO	-
2006	ZINC02228281	629	0.5258379125367556	NO	-
2007	ZINC01708141	447	0.5258177925371658	NO	-
2008	ZINC02228284	630	0.5257910677412432	NO	-
2009	ZINC03975126	1812	0.5257871230438383	NO	-
2010	ZINC01691837	443	0.5256437851599566	NO	-
2011	ZINC03987569	1890	0.5253129397595501	NO	-
2012	ZINC00876452	192	0.5252021524015301	NO	-
2013	ZINC00876454	194	0.5251987096901319	NO	-
2014	ZINC04408720	2090	0.5249238398609639	NO	-
2015	ZINC03966468	1736	0.5248360467996331	NO	-
2016	ZINC01751172	474	0.5247537162682917	NO	-
2017	ZINC02712524	877	0.524730995866295	NO	-
2018	ZINC03973270	1795	0.5246156525173739	NO	-
2019	ZINC00818700	137	0.5245582588120745	NO	-
2020	ZINC03889355	2088	0.5244671429882994	NO	-
2021	ZINC00818703	143	0.5243130084807853	NO	-
2022	ZINC00818699	135	0.5242309925554127	NO	-
2023	ZINC00818704	145	0.5240757554547835	NO	-
2024	ZINC00818700	138	0.524039118948261	NO	-
2025	ZINC00678104	69	0.5239353974300375	NO	-
2026	ZINC03943253	1702	0.5237863974711459	NO	-
2027	ZINC01553599	426	0.5236055497407458	NO	-
2028	ZINC01302065	348	0.5234599449183834	NO	-
2029	ZINC01956045	563	0.5233965013632433	NO	-
2030	ZINC00818703	144	0.5231230555423906	NO	-
2031	ZINC03861792	1555	0.5230500346964883	NO	-
2032	ZINC00818699	136	0.5229576393788707	NO	-
2033	ZINC03850462	1489	0.5226756345500382	NO	-
2034	ZINC04464901	2021	0.5226756345500382	NO	-
2035	ZINC00818704	146	0.5226133910602476	NO	-
2036	ZINC02760205	906	0.5222357589119805	NO	-
2037	ZINC02439308	753	0.5220807937310783	NO	-
2038	ZINC02439307	752	0.5220307526749844	NO	-
2039	ZINC04631035	9	0.5219542296026355	YES	1
2040	ZINC03605917	1366	0.5219075442999856	NO	-
2041	ZINC03943254	1705	0.521801513583874	NO	-
2042	ZINC03943253	1704	0.5218003478689536	NO	-
2043	ZINC04409405	1992	0.5217796740170233	NO	-
2044	ZINC02204048	607	0.5213495736411715	NO	-
2045	ZINC03943253	1703	0.5210916375046207	NO	-
2046	ZINC02678922	837	0.5208218272456462	NO	-
2047	ZINC00576547	2	0.5207799138467732	NO	-
2048	ZINC03975161	1813	0.5203530202557909	NO	-
2049	ZINC04464162	2013	0.5203530202557909	NO	-
2050	ZINC03943254	1706	0.5200098398216606	NO	-
2051	ZINC03974850	1800	0.5199457385570923	NO	-
2052	ZINC03974853	1801	0.5199269954028224	NO	-
2053	ZINC04464072	2011	0.5199269954028224	NO	-
2054	ZINC01490939	390	0.5197078082412483	NO	-
2055	ZINC03588543	1352	0.5197063776190479	NO	-
2056	ZINC04474647	2056	0.5196545364053518	NO	-
2057	ZINC03976639	1821	0.5193234424444767	NO	-
2058	ZINC01656014	439	0.5190005255220189	NO	-
2059	ZINC03943254	1707	0.5188892943305061	NO	-
2060	ZINC04282770	1981	0.518027208944262	NO	-
2061	ZINC02203907	606	0.5179853553825239	NO	-
2062	ZINC03288693	1089	0.5179249955116284	NO	-
2063	ZINC03147128	1012	0.5179216405706052	NO	-
2064	ZINC03312254	1106	0.5173305672647129	NO	-
2065	ZINC00642505	53	0.5172267366397789	NO	-
2066	ZINC03312252	1105	0.5171356110192417	NO	-
2067	ZINC03976298	1816	0.5154126136778757	NO	-
2068	ZINC03880694	1612	0.5152003878734246	NO	-
2069	ZINC03605922	1367	0.5151826578637128	NO	-
2070	ZINC03970605	1776	0.5145684728751978	NO	-
2071	ZINC04467715	2034	0.5145684026217047	NO	-
2072	ZINC03970604	1775	0.5145342397283802	NO	-
2073	ZINC02903572	981	0.5143950250765602	NO	-
2074	ZINC03993041	1915	0.5142444972957281	NO	-
2075	ZINC03611340	1371	0.5138782555025472	NO	-
2076	ZINC03993040	1914	0.5138398093505039	NO	-
2077	ZINC03993043	1916	0.5137995560516279	NO	-
2078	ZINC02267663	651	0.5134248943703534	NO	-
2079	ZINC03952937	1717	0.5127636429110841	NO	-
2080	ZINC03968540	1737	0.5124539731968867	NO	-
2081	ZINC04466268	2031	0.5124384578439422	NO	-
2082	ZINC03922228	1651	0.5121657079519335	NO	-
2083	ZINC03383837	1153	0.5121147014006268	NO	-
2084	ZINC03110756	1006	0.5117703513864105	NO	-
2085	ZINC03854920	1506	0.5115546508596307	NO	-
2086	ZINC01055112	259	0.5114919594072286	NO	-
2087	ZINC01055130	261	0.5114256766147711	NO	-
2088	ZINC01055134	262	0.5113834833987746	NO	-
2089	ZINC01055117	260	0.5113752572360182	NO	-
2090	ZINC01055103	257	0.5111868102534868	NO	-
2091	ZINC01055108	258	0.5111328186451011	NO	-
2092	ZINC02417433	739	0.5106568800820627	NO	-
2093	ZINC02428379	747	0.508867869724751	NO	-
2094	ZINC03976315	1817	0.5085507077517786	NO	-
2095	ZINC01493707	393	0.5077468449965782	NO	-
2096	ZINC03827737	1474	0.5074568731913602	NO	-
2097	ZINC02546078	780	0.5073992332727445	NO	-
2098	ZINC03867649	1582	0.5071279514824203	NO	-
2099	ZINC02957275	989	0.5066571540735737	NO	-
2100	ZINC03977703	1840	0.505796518426339	NO	-
2101	ZINC03977702	1839	0.5057147600868286	NO	-
2102	ZINC03976369	1819	0.5056896832158971	NO	-
2103	ZINC01794409	491	0.5056256647420281	NO	-
2104	ZINC03858437	1534	0.5047282668815783	NO	-
2105	ZINC03850279	1488	0.5046368217610094	NO	-
2106	ZINC03988592	1899	0.5045464977402188	NO	-
2107	ZINC01552516	423	0.5040366417256409	NO	-
2108	ZINC03918325	1647	0.5038727396690017	NO	-
2109	ZINC01719602	450	0.5036048658313211	NO	-
2110	ZINC02547237	781	0.5028178229383546	NO	-
2111	ZINC03973373	1796	0.5026146547880002	NO	-
2112	ZINC01947018	551	0.5023831184706554	NO	-
2113	ZINC00623136	29	0.5022794062725042	NO	-
2114	ZINC03995180	1931	0.5009394470510274	NO	-
2115	ZINC03995177	1928	0.5009133509090106	NO	-
2116	ZINC03919816	1648	0.5007979754291456	NO	-
2117	ZINC03784842	1387	0.5003655521744026	NO	-
2118	ZINC03995178	1929	0.5001895359262384	NO	-
2119	ZINC01694556	445	0.49995237326935954	NO	-
2120	ZINC01057244	265	0.49958565484215345	NO	-
2121	ZINC03995179	1930	0.4994463111944727	NO	-
2122	ZINC03968582	1742	0.4992739081209317	NO	-
2123	ZINC03968581	1741	0.49917111487586	NO	-
2124	ZINC04008344	1950	0.4983813650420174	NO	-
2125	ZINC03789716	1393	0.4983118696000197	NO	-
2126	ZINC03605933	1368	0.49816227801811597	NO	-
2127	ZINC04008344	1951	0.4980908967556409	NO	-
2128	ZINC04008344	1949	0.4978460050780369	NO	-
2129	ZINC04342948	1987	0.49737047231897	NO	-
2130	ZINC01619259	437	0.4966795906481487	NO	-
2131	ZINC03815598	15	0.49632430311583314	YES	6
2132	ZINC01723658	451	0.4956079357829669	NO	-
2133	ZINC04365845	1988	0.49545615280568206	NO	-
2134	ZINC03815591	11	0.4949799157487298	YES	3
2135	ZINC01552512	422	0.49416482191902467	NO	-
2136	ZINC03962723	1735	0.49370471744778505	NO	-
2137	ZINC02354069	695	0.49313654511514504	NO	-
2138	ZINC01539449	405	0.4925195256864933	NO	-
2139	ZINC01894248	519	0.4922514218071154	NO	-
2140	ZINC03960431	1730	0.48977742705005267	NO	-
2141	ZINC02751526	897	0.4890218155597001	NO	-
2142	ZINC00600823	23	0.4886975027466891	NO	-
2143	ZINC01701929	446	0.48835635108098707	NO	-
2144	ZINC02133697	588	0.4871892195470871	NO	-
2145	ZINC00605331	27	0.4850721613111295	NO	-
2146	ZINC00842746	173	0.48407220177128446	NO	-
2147	ZINC03778808	1386	0.4834053291445791	NO	-
2148	ZINC00538490	1	0.48317473718388215	NO	-
2149	ZINC02871619	970	0.48283702272309215	NO	-
2150	ZINC02165990	593	0.481926856081958	NO	-
2151	ZINC03960430	1729	0.47786327430254966	NO	-
2152	ZINC01494212	2087	0.475193492994051	NO	-
2153	ZINC02012433	576	0.47402918033650204	NO	-
2154	ZINC04089467	1953	0.4666044803548505	NO	-
2155	ZINC02764528	923	0.4616401178534245	NO	-
2156	ZINC03815585	49	0.22444459120243995	YES	9
