# Supplementary material for: Optimal assignment methods for ligand-based virtual screening
Source: J Cheminform. 2009 Aug 25;1:14. doi: 10.1186/1758-2946-1-14 (PMC2820492; doi:10.1186/1758-2946-1-14)
Supplement: Additional file 2 — Archive of the result files. The file Results.tar.gz is a Gzip compressed Tar archive containing the results file of each method for each data set. The result files are tab-separated plain text files including the following information: method name, active data set with size, cluster information and the distribution of the molecules over the clusters, decoy data set with size, ratio active:decoy, AUC, awAUC, BEDROC scores for predefined alpha values as suggested by Truchon and Bayly [63], relative enrichment factor [67], ROC enrichments, awROC enrichments at predefined false positive fractions, chemotype enrichment, ROC data points, and the ranking of each structure. [file 1758-2946-1-14-S2.zip › Results/OAK.SQ.DUD=hivrt.Q.HIVRT_MKC.sdf.A.DUD_hivrt_clustered_I_MM.sdf.D.DUD_hivrt_decoys_ID_pass_MWPass_I_0000644]

###################################################################################################
# Screening Result File
# User: jahn
# Method used: OAK
> <Method_Name>
OAK
# Screening mode: Single Query Screening
#	Calculations performed: 1528
#	Start time of the calculation: Fri Mar 06 00:43:07 CET 2009
#	End time of the calculation: Fri Mar 06 00:43:56 CET 2009
# Data set information
#	Query molecule name:	MKC from data set: ./data/queries/HIVRT_MKC.sdf
#	Active data set: /rahome/chemoinf/SVS/data/actives/DUD_hivrt_clustered_I_MM.sdf with cluster information
#		Size: 34 molecules
#		Number of clusters: 17
#		Cluster Summery:
#			Cluster number	# molecules	% of actives
#			1		2		5.882
#			2		3		8.824
#			3		2		5.882
#			4		1		2.941
#			5		1		2.941
#			6		6		17.647
#			7		3		8.824
#			8		1		2.941
#			9		1		2.941
#			10		7		20.588
#			11		1		2.941
#			12		1		2.941
#			13		1		2.941
#			14		1		2.941
#			15		1		2.941
#			16		1		2.941
#			17		1		2.941
#	Decoy data set: /rahome/chemoinf/SVS/data/decoys/DUD_hivrt_decoys_ID_pass_MWPass_I_MM.sdf
#		Size: 1494 molecules
#	Ratio actives : decoys
#		1.0 : 43.9412
#	The active and decoy data set were part of the DUD with problem identifier: hivrt
> <AUC>
#	 ROC AUC
	0.5321482006457201
> <awAUC>
#	 ROC awAUC
	0.5287030474840538
> <BEDROC Scores>
#	Alpha Values	BEDROC Scores	Literature: J. Chem. Inf. Model., Vol. 47, No. 2, 2007, 488-508
	106.9	0.3613
	100.0	0.3503
	53.6	0.2781
	50.0	0.2729
	32.2	0.2496
	20.0	0.2407
	16.1	0.2415
	10.0	0.2552
	8.0	0.2685
> <Relative enrichment factor>
#	Fraction dataset	Enrichment factor	 Literature: DOI: 10.1021/ci800303k
	0.0010	65.44502617801047
	0.01	39.267015706806276
	0.02	19.633507853403138
	0.05	20.58823529411765
	0.1	20.58823529411765
	0.2	29.41176470588235
	0.25	29.41176470588235
> <ROC Enrichments>
#	True decoy fraction	Enrichment	Literature: J Comput Aided Mol Des (2008) 22:133-139
	0.1	109.8529411764706
	0.5	32.95588235294118
	1.0	17.576470588235296
	2.0	10.252941176470587
	5.0	4.101176470588235
	10.0	2.343529411764706
> <awROC Enrichments>
#	Decoy fraction	Enrichment
	0.1	73.23529411764706
	0.5	20.139705882352942
	1.0	10.741176470588236
	2.0	8.3
	5.0	3.3200000000000003
	10.0	2.2458823529411767
> <Chemotype enrichment>
#	% data set	% active cluster	Literature: http://dud.docking.org/wombat/
	0.0	0.0
	0.065	0.0
	0.065	5.882
	0.196	5.882
	0.196	11.765
	2.291	11.765
	2.291	17.647
	10.079	17.647
	10.079	23.529
	12.107	23.529
	12.107	29.412
	25.524	29.412
	25.524	35.294
	30.039	35.294
	30.039	41.176
	41.099	41.176
	41.099	47.059
	42.016	47.059
	42.016	52.941
	42.474	52.941
	42.474	58.824
	48.887	58.824
	48.887	64.706
	54.45	64.706
	54.45	70.588
	69.175	70.588
	69.175	76.471
	79.712	76.471
	79.712	82.353
	81.021	82.353
	81.021	88.235
	98.822	88.235
	98.822	94.118
	99.411	94.118
	99.411	100.0
	100.0	100.0
> <ROC curve data>
#	False positive rate	true positive rate
	0.0	0.0
	0.0	0.0882
	7.0E-4	0.0882
	7.0E-4	0.1471
	0.0033	0.1471
	0.0033	0.1765
	0.0187	0.1765
	0.0187	0.2059
	0.0977	0.2059
	0.0977	0.2353
	0.1178	0.2353
	0.1178	0.2647
	0.1506	0.2647
	0.1506	0.2941
	0.2537	0.2941
	0.2537	0.3235
	0.2992	0.3235
	0.2992	0.3529
	0.3708	0.3529
	0.3708	0.3824
	0.3829	0.3824
	0.3829	0.4118
	0.4103	0.4118
	0.4103	0.4412
	0.419	0.4412
	0.419	0.4706
	0.423	0.4706
	0.423	0.5
	0.4712	0.5
	0.4712	0.5588
	0.4866	0.5588
	0.4866	0.5882
	0.5141	0.5882
	0.5141	0.6176
	0.5281	0.6176
	0.5281	0.6471
	0.5415	0.6471
	0.5415	0.6765
	0.6914	0.6765
	0.6914	0.7059
	0.7985	0.7059
	0.7985	0.7353
	0.8112	0.7353
	0.8112	0.7647
	0.8768	0.7647
	0.8768	0.7941
	0.9116	0.7941
	0.9116	0.8529
	0.9632	0.8529
	0.9632	0.8824
	0.99	0.8824
	0.99	0.9118
	0.9953	0.9118
	0.9953	0.9412
	0.998	0.9412
	0.998	1.0
	1.0	1.0
> <Screening Table>
# Rank	Mol name	Index in data set	Similarity 2 query	Active	Cluster number
1	ZINC01536588	13	0.931676490533828	YES	6
2	ZINC03833869	14	0.8039723373263769	YES	6
3	ZINC03580965	31	0.7994345487895419	YES	15
4	ZINC00161385	121	0.7113569929465401	NO	-
5	ZINC03833867	11	0.7095701645226211	YES	6
6	ZINC03833868	12	0.7095701645226211	YES	6
7	ZINC00856243	549	0.6899354078698117	NO	-
8	ZINC00092980	60	0.6896276818869203	NO	-
9	ZINC03851211	1188	0.6865705296472986	NO	-
10	ZINC03268162	976	0.6862388801587544	NO	-
11	ZINC01905250	10	0.6861868029971732	YES	6
12	ZINC00587907	469	0.6847400202611403	NO	-
13	ZINC00041945	21	0.6847328615950521	NO	-
14	ZINC03862000	1256	0.6823796466366685	NO	-
15	ZINC00856243	550	0.6812689356596402	NO	-
16	ZINC00092980	61	0.6809332306205291	NO	-
17	ZINC03851211	1189	0.678160634988998	NO	-
18	ZINC00041945	22	0.6760865002103843	NO	-
19	ZINC01240300	683	0.669406095907573	NO	-
20	ZINC02133842	770	0.668168718195094	NO	-
21	ZINC02313343	786	0.6672259696649718	NO	-
22	ZINC00627273	495	0.6661933182005487	NO	-
23	ZINC03859790	1249	0.6654103113744327	NO	-
24	ZINC00678020	517	0.6652904092447992	NO	-
25	ZINC00626314	493	0.6651258206489459	NO	-
26	ZINC03850064	1185	0.6622902049088467	NO	-
27	ZINC03859126	1240	0.662194270204158	NO	-
28	ZINC00627273	496	0.6600394047251493	NO	-
29	ZINC00626314	494	0.6588275324674729	NO	-
30	ZINC03859790	1250	0.6585243054299351	NO	-
31	ZINC00678020	518	0.6577599185592308	NO	-
32	ZINC03850064	1186	0.6555848826768598	NO	-
33	ZINC03859126	1241	0.65521781198989	NO	-
34	ZINC00629315	500	0.6519989723547968	NO	-
35	ZINC04617885	18	0.6398221670062665	YES	8
36	ZINC02133800	769	0.6386320296602156	NO	-
37	ZINC00367881	266	0.6368140749779927	NO	-
38	ZINC00367887	268	0.6347979244662797	NO	-
39	ZINC00628111	497	0.6344560911141405	NO	-
40	ZINC00263725	192	0.6342785436713297	NO	-
41	ZINC02229739	780	0.6342242950434167	NO	-
42	ZINC04131393	1404	0.6332041713548842	NO	-
43	ZINC04628067	1488	0.6324539361213145	NO	-
44	ZINC00813789	537	0.6317838580531587	NO	-
45	ZINC00813790	538	0.6313785050300519	NO	-
46	ZINC00367881	267	0.6295673309572557	NO	-
47	ZINC00079509	50	0.6293048734603457	NO	-
48	ZINC00628111	498	0.6274737263314655	NO	-
49	ZINC00367887	269	0.6272422917133441	NO	-
50	ZINC04131393	1405	0.6268090666056688	NO	-
51	ZINC00427326	319	0.6225116425229831	NO	-
52	ZINC00079509	51	0.622494160302518	NO	-
53	ZINC01614679	748	0.6223058254922691	NO	-
54	ZINC03612217	1159	0.6192993073041981	NO	-
55	ZINC00161667	122	0.6184688575715526	NO	-
56	ZINC00550540	434	0.6146307160243213	NO	-
57	ZINC00520854	403	0.6126476358420189	NO	-
58	ZINC04414016	1442	0.6085066539517239	NO	-
59	ZINC00591166	471	0.6071309368302451	NO	-
60	ZINC03041273	946	0.6069208297001276	NO	-
61	ZINC02787703	876	0.6055734508072378	NO	-
62	ZINC01994283	766	0.6050049070875106	NO	-
63	ZINC01994281	765	0.6049652685366301	NO	-
64	ZINC00503853	394	0.6049651975928678	NO	-
65	ZINC00126675	98	0.6040134351247023	NO	-
66	ZINC00126671	97	0.6039851330738552	NO	-
67	ZINC00067979	42	0.6036152998540588	NO	-
68	ZINC02554065	814	0.602690112391225	NO	-
69	ZINC03271480	977	0.6017439327894363	NO	-
70	ZINC04423996	1445	0.6017420860579836	NO	-
71	ZINC04423996	1446	0.6001632946916526	NO	-
72	ZINC00212739	157	0.6000326455028883	NO	-
73	ZINC00027336	13	0.5998377198165488	NO	-
74	ZINC00612456	476	0.5988393982552314	NO	-
75	ZINC02859567	915	0.598532096997997	NO	-
76	ZINC00223980	164	0.5974970115749598	NO	-
77	ZINC01071697	618	0.5974675367809189	NO	-
78	ZINC00383373	287	0.5954567109581482	NO	-
79	ZINC02533264	809	0.5951709248839644	NO	-
80	ZINC00203966	142	0.5951641720262807	NO	-
81	ZINC00544086	428	0.5950053374207236	NO	-
82	ZINC02217197	779	0.5947223581620351	NO	-
83	ZINC00212477	155	0.5933177608324447	NO	-
84	ZINC02241885	782	0.5924978795481702	NO	-
85	ZINC01240239	682	0.5921274903918877	NO	-
86	ZINC00813894	543	0.5913917189556113	NO	-
87	ZINC00217414	161	0.5910446807313314	NO	-
88	ZINC00813893	542	0.5908430194482828	NO	-
89	ZINC02795155	890	0.5901000757744342	NO	-
90	ZINC01012054	579	0.5899201850569711	NO	-
91	ZINC03453563	1037	0.5897612529306734	NO	-
92	ZINC00212739	158	0.5885116651512441	NO	-
93	ZINC00178756	128	0.5881829413095936	NO	-
94	ZINC00469713	360	0.5874034994642017	NO	-
95	ZINC00237924	181	0.5873935589325909	NO	-
96	ZINC00161670	123	0.5870118251026483	NO	-
97	ZINC01002344	575	0.5864232897052173	NO	-
98	ZINC04441359	1452	0.5863310611928005	NO	-
99	ZINC03858004	1227	0.5860860591486623	NO	-
100	ZINC00930756	563	0.5856962122971903	NO	-
101	ZINC03590884	1125	0.5854593283012969	NO	-
102	ZINC03992155	1365	0.5851585593485438	NO	-
103	ZINC00418213	306	0.5847964798800002	NO	-
104	ZINC00612475	477	0.5845479989206417	NO	-
105	ZINC00268377	199	0.5844784358530725	NO	-
106	ZINC00612476	478	0.5841747662211747	NO	-
107	ZINC00424537	314	0.5841182087467803	NO	-
108	ZINC00539607	425	0.5837221012075485	NO	-
109	ZINC02798358	902	0.58323854231454	NO	-
110	ZINC02765180	869	0.5828239164690246	NO	-
111	ZINC00813756	533	0.5827823689171645	NO	-
112	ZINC00614305	482	0.5827002619112308	NO	-
113	ZINC00373704	277	0.5824841555315107	NO	-
114	ZINC00813757	534	0.5824420379480992	NO	-
115	ZINC02798460	903	0.582341970365785	NO	-
116	ZINC00813763	535	0.5822867814838303	NO	-
117	ZINC01363169	706	0.582075989408196	NO	-
118	ZINC00813764	536	0.5820664223886105	NO	-
119	ZINC00649848	507	0.58204761819915	NO	-
120	ZINC00541763	427	0.5819673004888519	NO	-
121	ZINC02764981	868	0.5815720564946179	NO	-
122	ZINC00203436	141	0.5815442988395915	NO	-
123	ZINC03854028	1209	0.5813187114633337	NO	-
124	ZINC02784877	874	0.5812865760059391	NO	-
125	ZINC00441722	333	0.5807199203412226	NO	-
126	ZINC00813888	541	0.5806290729364648	NO	-
127	ZINC00813887	540	0.5804146715420222	NO	-
128	ZINC03283331	980	0.5799141914926849	NO	-
129	ZINC00387662	295	0.5787508540629746	NO	-
130	ZINC01405602	716	0.5787464634329577	NO	-
131	ZINC04002885	1378	0.5777588537640754	NO	-
132	ZINC03610973	1155	0.5766165539149436	NO	-
133	ZINC03610970	1154	0.5765943839848253	NO	-
134	ZINC03563380	1105	0.5761952795302816	NO	-
135	ZINC00052260	30	0.5761868744450289	NO	-
136	ZINC03610959	1153	0.5761631757721287	NO	-
137	ZINC03610956	1152	0.5761507816963362	NO	-
138	ZINC03866858	1270	0.576122219550899	NO	-
139	ZINC01023177	581	0.5761127981608203	NO	-
140	ZINC03563378	1104	0.5760873597060531	NO	-
141	ZINC01069304	613	0.5758527976905374	NO	-
142	ZINC04342176	1434	0.5756920174784609	NO	-
143	ZINC00384662	290	0.5753570359128017	NO	-
144	ZINC03563368	1103	0.5750252526890288	NO	-
145	ZINC00232956	175	0.5750177495856746	NO	-
146	ZINC00478707	373	0.5749856307705005	NO	-
147	ZINC03563366	1102	0.5749197541887172	NO	-
148	ZINC02620593	826	0.5746807172464222	NO	-
149	ZINC01069302	612	0.5746313423442895	NO	-
150	ZINC00794384	528	0.5745731819413512	NO	-
151	ZINC02796351	898	0.5744924461838096	NO	-
152	ZINC00212487	156	0.574421426127758	NO	-
153	ZINC00232954	173	0.5743918121070763	NO	-
154	ZINC00014547	30	0.574281463167015	YES	14
155	ZINC01161338	656	0.5741000579158245	NO	-
156	ZINC00233030	180	0.5740540294629333	NO	-
157	ZINC02620592	825	0.5735374101381578	NO	-
158	ZINC02378026	791	0.5734956040588804	NO	-
159	ZINC01284917	691	0.5734880776347451	NO	-
160	ZINC00232956	174	0.5732643725735977	NO	-
161	ZINC00233010	177	0.5730691213925131	NO	-
162	ZINC00951362	566	0.5729029575260295	NO	-
163	ZINC02786789	875	0.5727773838738419	NO	-
164	ZINC00233029	178	0.5724379839796678	NO	-
165	ZINC00233010	176	0.5723719529313392	NO	-
166	ZINC04441839	1453	0.5723551105946093	NO	-
167	ZINC01281458	688	0.5723160726568922	NO	-
168	ZINC00546110	430	0.5719569297865428	NO	-
169	ZINC03857512	1219	0.5719468704269339	NO	-
170	ZINC00128289	101	0.5719437460500475	NO	-
171	ZINC00939783	564	0.5719286843740038	NO	-
172	ZINC00526390	406	0.5717882335754247	NO	-
173	ZINC00526394	408	0.5717873834979527	NO	-
174	ZINC00526388	405	0.571784870932555	NO	-
175	ZINC00526392	407	0.57175636194633	NO	-
176	ZINC04108772	1397	0.5716276849297598	NO	-
177	ZINC00233030	179	0.5716028773564247	NO	-
178	ZINC00065416	41	0.5715558977554913	NO	-
179	ZINC03958895	1330	0.5714483721030833	NO	-
180	ZINC00411264	299	0.5713673968587861	NO	-
181	ZINC03566120	1109	0.5712955868094501	NO	-
182	ZINC04361386	1437	0.5711527621915735	NO	-
183	ZINC00362186	259	0.5708711321102712	NO	-
184	ZINC00793931	527	0.5708260487381094	NO	-
185	ZINC03797553	2	0.5707625822613013	YES	2
186	ZINC01751645	752	0.5707457396118073	NO	-
187	ZINC04361474	1438	0.5706727489937715	NO	-
188	ZINC03517809	1072	0.5704444335257541	NO	-
189	ZINC00188300	134	0.5697233333588073	NO	-
190	ZINC02795292	892	0.5696930370831988	NO	-
191	ZINC04627831	1487	0.5696696086377475	NO	-
192	ZINC04002885	1380	0.5696027763949759	NO	-
193	ZINC00947566	565	0.5693467943311484	NO	-
194	ZINC02795291	891	0.5692939020072159	NO	-
195	ZINC02794703	889	0.5687911846920435	NO	-
196	ZINC02889051	934	0.5687876237588505	NO	-
197	ZINC02794702	888	0.5684816953389633	NO	-
198	ZINC02746950	859	0.5679075537610636	NO	-
199	ZINC00123481	91	0.5678980786350369	NO	-
200	ZINC02552260	813	0.5675952350825927	NO	-
201	ZINC03561962	1101	0.5673071889502801	NO	-
202	ZINC03561961	1100	0.5672268376861804	NO	-
203	ZINC00425212	317	0.5671264532346699	NO	-
204	ZINC04414947	1444	0.5670378143432423	NO	-
205	ZINC00046669	25	0.5670074129989768	NO	-
206	ZINC03891621	1317	0.5669352650377054	NO	-
207	ZINC04622544	1486	0.5669168460472593	NO	-
208	ZINC00533153	420	0.5663946538903367	NO	-
209	ZINC00533154	421	0.5663605839282461	NO	-
210	ZINC00667522	512	0.5663499848450815	NO	-
211	ZINC02797879	901	0.5662490070834736	NO	-
212	ZINC01724487	750	0.5659464904946782	NO	-
213	ZINC03889115	1305	0.565927984690209	NO	-
214	ZINC00080366	52	0.5658615683691706	NO	-
215	ZINC02873249	922	0.5656982590508498	NO	-
216	ZINC00046669	24	0.5652650601986179	NO	-
217	ZINC01127667	641	0.5651699466087421	NO	-
218	ZINC00483964	379	0.565054308159517	NO	-
219	ZINC01059855	599	0.5649599732000063	NO	-
220	ZINC00412990	304	0.5645558995395745	NO	-
221	ZINC04441346	1450	0.5645205390404003	NO	-
222	ZINC00382534	286	0.5642215886471152	NO	-
223	ZINC03857805	1222	0.5641007385170815	NO	-
224	ZINC00377349	281	0.5637369135978108	NO	-
225	ZINC03525573	1076	0.5635884692180071	NO	-
226	ZINC03250847	972	0.5635801546713516	NO	-
227	ZINC00138080	108	0.5635741960749512	NO	-
228	ZINC00813848	539	0.5630443753696144	NO	-
229	ZINC03397220	1007	0.5627182558295204	NO	-
230	ZINC00342537	246	0.5626806380731861	NO	-
231	ZINC01113068	632	0.5622700990938309	NO	-
232	ZINC02795457	894	0.562261966236638	NO	-
233	ZINC03346437	993	0.562020873744491	NO	-
234	ZINC03954237	1328	0.5619141071273647	NO	-
235	ZINC02004030	9	0.5618967206393397	YES	6
236	ZINC03611126	1157	0.5617722298802901	NO	-
237	ZINC04317071	1429	0.5617400208614094	NO	-
238	ZINC03401021	1011	0.5615835543126196	NO	-
239	ZINC03851960	1190	0.5613746098767827	NO	-
240	ZINC00520471	401	0.561151194197897	NO	-
241	ZINC00110010	78	0.5611163385218775	NO	-
242	ZINC02717965	846	0.5609454712414491	NO	-
243	ZINC04316884	1427	0.5607740531867755	NO	-
244	ZINC03217270	966	0.5606677335489559	NO	-
245	ZINC01807569	758	0.5601710198073258	NO	-
246	ZINC03041286	947	0.5601148893760886	NO	-
247	ZINC03470450	1052	0.5598913880266687	NO	-
248	ZINC04487034	1481	0.5598187280500565	NO	-
249	ZINC02610066	821	0.5597897920891088	NO	-
250	ZINC00384727	293	0.5596895419805868	NO	-
251	ZINC03470772	1055	0.5593251388312818	NO	-
252	ZINC02087110	767	0.5590328044666542	NO	-
253	ZINC00380363	284	0.5588628311224454	NO	-
254	ZINC00146575	117	0.5587043527508123	NO	-
255	ZINC00529143	413	0.5584503651777236	NO	-
256	ZINC03849324	1181	0.558331709854684	NO	-
257	ZINC03849318	1179	0.5583169062907821	NO	-
258	ZINC00311342	228	0.5582475496498475	NO	-
259	ZINC01396436	713	0.5582407382776469	NO	-
260	ZINC04317086	1431	0.5581380798191655	NO	-
261	ZINC03507498	1062	0.5581277633046443	NO	-
262	ZINC03954237	1327	0.5579989475952424	NO	-
263	ZINC00046670	26	0.5577965189818097	NO	-
264	ZINC00423626	313	0.5572446798192382	NO	-
265	ZINC00423625	312	0.5572117341124326	NO	-
266	ZINC03322691	986	0.5571971341850965	NO	-
267	ZINC00264680	193	0.5570014864241549	NO	-
268	ZINC01399041	715	0.5564220350714627	NO	-
269	ZINC01399040	714	0.55639072745726	NO	-
270	ZINC01431815	724	0.5563681341947703	NO	-
271	ZINC01431814	723	0.5563579395100331	NO	-
272	ZINC00095110	63	0.5562775356710156	NO	-
273	ZINC00229004	166	0.5559060520758721	NO	-
274	ZINC00487330	384	0.5557154150232307	NO	-
275	ZINC01801666	757	0.555635425751174	NO	-
276	ZINC00487329	383	0.5555138326246359	NO	-
277	ZINC03439928	1030	0.5554223339347303	NO	-
278	ZINC03464456	1049	0.555177264072512	NO	-
279	ZINC01436991	726	0.5550975376689801	NO	-
280	ZINC00228907	165	0.5550601280168467	NO	-
281	ZINC02623838	827	0.5548358853151104	NO	-
282	ZINC03317791	985	0.5548287201548747	NO	-
283	ZINC00077823	48	0.554788758006799	NO	-
284	ZINC00665494	511	0.5546102052447461	NO	-
285	ZINC01285173	692	0.5545427976212766	NO	-
286	ZINC02213527	777	0.5543629866131949	NO	-
287	ZINC00612817	479	0.5542883101425089	NO	-
288	ZINC00260900	190	0.5542096553286492	NO	-
289	ZINC02421365	797	0.5540230850360645	NO	-
290	ZINC02131933	768	0.5539320730504791	NO	-
291	ZINC00487348	386	0.553886045442729	NO	-
292	ZINC00520471	400	0.5537989018038896	NO	-
293	ZINC03453783	1043	0.553679837236849	NO	-
294	ZINC00487347	385	0.5536739072033952	NO	-
295	ZINC00429343	326	0.5535997736803498	NO	-
296	ZINC02629268	829	0.5535731338052915	NO	-
297	ZINC00332082	240	0.5534910943133913	NO	-
298	ZINC03988006	1363	0.5534543853437226	NO	-
299	ZINC01322820	701	0.5529329315398728	NO	-
300	ZINC01238616	681	0.552859553326084	NO	-
301	ZINC01238615	680	0.5528373666959924	NO	-
302	ZINC00384635	289	0.5528361065432541	NO	-
303	ZINC03251649	973	0.552728931634672	NO	-
304	ZINC00206257	146	0.5525962147171002	NO	-
305	ZINC04441352	1451	0.5522628496795405	NO	-
306	ZINC00476882	369	0.5521472579082961	NO	-
307	ZINC03852790	1195	0.5520881514870171	NO	-
308	ZINC03969801	1342	0.5520341960670115	NO	-
309	ZINC00209056	151	0.5519583176806196	NO	-
310	ZINC04119260	1398	0.5519038772417971	NO	-
311	ZINC02795454	893	0.5514151664687377	NO	-
312	ZINC00860131	555	0.5513623294885867	NO	-
313	ZINC00573652	458	0.5513209447414238	NO	-
314	ZINC00232952	171	0.5510660407885963	NO	-
315	ZINC00384700	292	0.5510180648177068	NO	-
316	ZINC00376011	280	0.550882623689734	NO	-
317	ZINC03509034	1066	0.5507718141803565	NO	-
318	ZINC03849324	1180	0.550487244976911	NO	-
319	ZINC00232952	172	0.5504381882720487	NO	-
320	ZINC03849328	1182	0.5503933487623451	NO	-
321	ZINC01148852	653	0.5503747406726924	NO	-
322	ZINC03453775	1040	0.5503106777770855	NO	-
323	ZINC02796462	899	0.5502411935050552	NO	-
324	ZINC02762792	866	0.5501106466284353	NO	-
325	ZINC03849318	1178	0.5499642628853166	NO	-
326	ZINC03455235	1044	0.5497538802297809	NO	-
327	ZINC03853186	1201	0.5495722566096148	NO	-
328	ZINC02717965	848	0.5495565934386444	NO	-
329	ZINC03401018	1010	0.5494962815720481	NO	-
330	ZINC03474041	1057	0.5494700762515214	NO	-
331	ZINC03358913	996	0.5494418689699393	NO	-
332	ZINC03612217	1160	0.5493349408524051	NO	-
333	ZINC00437873	332	0.5492674861475753	NO	-
334	ZINC03451311	1034	0.549128580473979	NO	-
335	ZINC00204293	143	0.5490031464288926	NO	-
336	ZINC03301981	982	0.5489873477189757	NO	-
337	ZINC04308340	1424	0.5488203461178429	NO	-
338	ZINC00444291	337	0.5486203251026875	NO	-
339	ZINC03439837	1028	0.5484540612253187	NO	-
340	ZINC02632868	830	0.5484196987169534	NO	-
341	ZINC00674437	515	0.5484135159830409	NO	-
342	ZINC01347507	704	0.5482777706662857	NO	-
343	ZINC03439950	1031	0.5482291743683101	NO	-
344	ZINC01142086	650	0.5479166867534687	NO	-
345	ZINC00090765	58	0.547905609666482	NO	-
346	ZINC04006733	1386	0.5476953974896167	NO	-
347	ZINC03526203	1077	0.5473340021391797	NO	-
348	ZINC02760792	865	0.5472964230590115	NO	-
349	ZINC03852974	1200	0.5472473958099713	NO	-
350	ZINC04295515	1423	0.5470398631608384	NO	-
351	ZINC00372141	271	0.5468599534089195	NO	-
352	ZINC00376011	279	0.5468583788707387	NO	-
353	ZINC03859898	1254	0.5467954682538884	NO	-
354	ZINC00372999	275	0.5467506015041451	NO	-
355	ZINC03859899	1255	0.5466984330716484	NO	-
356	ZINC00384633	288	0.5464443853629177	NO	-
357	ZINC00683636	519	0.5462769084821212	NO	-
358	ZINC00476647	367	0.5461464967309532	NO	-
359	ZINC01122413	637	0.5460605802736679	NO	-
360	ZINC02777409	873	0.5460017281236658	NO	-
361	ZINC00529184	414	0.5459684006169916	NO	-
362	ZINC00189425	136	0.5458805792159823	NO	-
363	ZINC03995383	1372	0.545527383426577	NO	-
364	ZINC03441346	1033	0.545496573035523	NO	-
365	ZINC03509017	1064	0.5454222357402341	NO	-
366	ZINC00253706	184	0.5452906799907564	NO	-
367	ZINC01476114	736	0.5452489983440162	NO	-
368	ZINC00413812	305	0.5452112648277344	NO	-
369	ZINC02718985	850	0.545079995683109	NO	-
370	ZINC00031886	16	0.5450168720441865	NO	-
371	ZINC00013204	9	0.5449694091356279	NO	-
372	ZINC00209129	152	0.5446339040978572	NO	-
373	ZINC00380361	283	0.5444125201258296	NO	-
374	ZINC03470456	1053	0.5443183718356728	NO	-
375	ZINC01070462	615	0.5442531897775471	NO	-
376	ZINC03470459	1054	0.5439395901498573	NO	-
377	ZINC03439911	1029	0.543765642389166	NO	-
378	ZINC03512139	1068	0.5437373396528107	NO	-
379	ZINC00073132	45	0.5437139353110872	NO	-
380	ZINC03413428	1018	0.5432914923532555	NO	-
381	ZINC01070462	616	0.5431874374331588	NO	-
382	ZINC03523585	1073	0.5429896772273849	NO	-
383	ZINC00206262	147	0.5428083359842885	NO	-
384	ZINC03508983	1063	0.5426601613148451	NO	-
385	ZINC00013204	10	0.5426036308454136	NO	-
386	ZINC00384698	291	0.5421150875828405	NO	-
387	ZINC01114438	634	0.5419241453507203	NO	-
388	ZINC00616701	485	0.5410852733526477	NO	-
389	ZINC03938531	1326	0.5410661107987512	NO	-
390	ZINC03833862	28	0.5408939111084728	YES	12
391	ZINC03336959	990	0.5408682401218414	NO	-
392	ZINC00137004	107	0.540800490587875	NO	-
393	ZINC04464316	1458	0.5407097755699695	NO	-
394	ZINC00856537	551	0.5405874608286608	NO	-
395	ZINC03961744	1331	0.5401164619264309	NO	-
396	ZINC00442700	336	0.5399133849077334	NO	-
397	ZINC03616242	1168	0.5398284960626415	NO	-
398	ZINC04464418	1459	0.5397916296340047	NO	-
399	ZINC03453777	1041	0.5396763086161647	NO	-
400	ZINC03452747	1035	0.5395918896099318	NO	-
401	ZINC00786389	526	0.5395109877275867	NO	-
402	ZINC02718985	852	0.5394795312224464	NO	-
403	ZINC04465653	1461	0.539249129843343	NO	-
404	ZINC00009466	6	0.5390669892600132	NO	-
405	ZINC03464407	1048	0.5388893508738182	NO	-
406	ZINC03891758	1318	0.5388597372538564	NO	-
407	ZINC04470317	1477	0.5388597372538564	NO	-
408	ZINC03384857	1004	0.5386544222554371	NO	-
409	ZINC03453578	1038	0.5386362934463422	NO	-
410	ZINC03453581	1039	0.5385924632024944	NO	-
411	ZINC03963867	1332	0.5385256215974954	NO	-
412	ZINC00487328	382	0.5385214782264783	NO	-
413	ZINC03855031	1213	0.5382985925348361	NO	-
414	ZINC02787988	878	0.538136275864807	NO	-
415	ZINC02796206	897	0.5381343852114846	NO	-
416	ZINC02795613	895	0.538077689119255	NO	-
417	ZINC02796205	896	0.5378477687324839	NO	-
418	ZINC03857731	1220	0.5375842432692198	NO	-
419	ZINC00365579	265	0.5375447083354957	NO	-
420	ZINC03566292	1111	0.5375286089416068	NO	-
421	ZINC00475520	364	0.5375151675762759	NO	-
422	ZINC03855031	1212	0.5375144003631841	NO	-
423	ZINC03857732	1221	0.537274821784381	NO	-
424	ZINC04355997	1436	0.5372408959347581	NO	-
425	ZINC00477780	370	0.5372344980322505	NO	-
426	ZINC04522158	1484	0.537201529535511	NO	-
427	ZINC01366333	709	0.537141601138221	NO	-
428	ZINC00206253	144	0.5371046392988655	NO	-
429	ZINC00206254	145	0.537101236275658	NO	-
430	ZINC01050386	591	0.5370199698804154	NO	-
431	ZINC01366336	711	0.537002438748402	NO	-
432	ZINC01366335	710	0.5369932640048002	NO	-
433	ZINC03992989	1369	0.536961048629902	NO	-
434	ZINC00362304	260	0.5369299134381181	NO	-
435	ZINC00372992	274	0.5369283663344897	NO	-
436	ZINC00009466	7	0.5368527157740796	NO	-
437	ZINC03974811	1354	0.5364734831921492	NO	-
438	ZINC00587144	468	0.5364432492364272	NO	-
439	ZINC01366332	708	0.5362544226378181	NO	-
440	ZINC00134757	106	0.5362000384764187	NO	-
441	ZINC01644836	749	0.5361718908819292	NO	-
442	ZINC03868840	1299	0.5361457442716011	NO	-
443	ZINC04006773	1387	0.5359754548459508	NO	-
444	ZINC03974303	1352	0.5359487527219882	NO	-
445	ZINC00373009	276	0.5359071447544108	NO	-
446	ZINC00428597	320	0.5357822584689073	NO	-
447	ZINC01208576	673	0.5357724777800115	NO	-
448	ZINC03463939	1047	0.5357025259538438	NO	-
449	ZINC04082059	1391	0.5356868375485675	NO	-
450	ZINC00506103	395	0.5354314322375803	NO	-
451	ZINC03850703	1187	0.5353348309125189	NO	-
452	ZINC00467330	356	0.535331378642721	NO	-
453	ZINC03606035	1149	0.535185519759183	NO	-
454	ZINC03581291	1122	0.5351797895286584	NO	-
455	ZINC00372991	273	0.5351239367188846	NO	-
456	ZINC00645598	505	0.5351124691754278	NO	-
457	ZINC04091542	1392	0.5349971917789512	NO	-
458	ZINC03499366	1060	0.5349098224268118	NO	-
459	ZINC01492540	25	0.5347918110907216	YES	10
460	ZINC00341126	244	0.5345344328928496	NO	-
461	ZINC00264698	195	0.5344312279653637	NO	-
462	ZINC00157183	120	0.5343323554431968	NO	-
463	ZINC00804645	530	0.5342259454004978	NO	-
464	ZINC03581287	1121	0.5342064429289324	NO	-
465	ZINC01126982	639	0.5341298114971414	NO	-
466	ZINC04176405	1415	0.5337627087245246	NO	-
467	ZINC00179798	129	0.5337170998007371	NO	-
468	ZINC01496341	738	0.5337106381277801	NO	-
469	ZINC00179800	130	0.5336957844764739	NO	-
470	ZINC02788181	880	0.5335522797952881	NO	-
471	ZINC01131545	642	0.5335511822520494	NO	-
472	ZINC02788182	881	0.533503367863221	NO	-
473	ZINC04000927	1376	0.5334884058208115	NO	-
474	ZINC00119718	88	0.5334851273662043	NO	-
475	ZINC03413568	1019	0.533405049036751	NO	-
476	ZINC03369453	1000	0.5333838815440719	NO	-
477	ZINC02788717	884	0.5333753078279891	NO	-
478	ZINC03196602	963	0.5332042767386395	NO	-
479	ZINC00264698	194	0.533109930063185	NO	-
480	ZINC03413294	1014	0.5330531559934575	NO	-
481	ZINC00097662	64	0.5329937888020919	NO	-
482	ZINC03378763	1003	0.5327486438346878	NO	-
483	ZINC03852057	1192	0.5326475956503123	NO	-
484	ZINC03852055	1191	0.5320567066129257	NO	-
485	ZINC04308506	1425	0.5320441746067076	NO	-
486	ZINC00175529	127	0.5319336608918064	NO	-
487	ZINC01054638	597	0.5317025701636174	NO	-
488	ZINC00420822	308	0.5314758471994178	NO	-
489	ZINC03413386	1015	0.5314339679558069	NO	-
490	ZINC03561723	1099	0.5313462494234843	NO	-
491	ZINC03470421	1051	0.5313317415484236	NO	-
492	ZINC00450736	340	0.53130746345999	NO	-
493	ZINC03907722	1323	0.531207466757804	NO	-
494	ZINC03853439	1205	0.5311675415469697	NO	-
495	ZINC00420444	307	0.5308694499233179	NO	-
496	ZINC03857463	1218	0.5305225765870675	NO	-
497	ZINC03889850	1309	0.5303495171351618	NO	-
498	ZINC00531757	417	0.5303363510679322	NO	-
499	ZINC00122034	90	0.5302130603724533	NO	-
500	ZINC00120388	89	0.5301435927164765	NO	-
501	ZINC03611441	1158	0.5298816317566261	NO	-
502	ZINC02751969	862	0.5296370387541715	NO	-
503	ZINC02911259	936	0.5295045444500748	NO	-
504	ZINC02626159	828	0.529350719720258	NO	-
505	ZINC00299917	217	0.5291096643442869	NO	-
506	ZINC03777511	1174	0.5289271874257283	NO	-
507	ZINC03854556	1210	0.5288283465097511	NO	-
508	ZINC00565148	450	0.5288207933400807	NO	-
509	ZINC00299911	216	0.52877460479738	NO	-
510	ZINC00299907	215	0.5287542789737688	NO	-
511	ZINC00038372	20	0.5285974492733644	NO	-
512	ZINC02871308	920	0.5285819728232156	NO	-
513	ZINC02930611	938	0.5284404215177131	NO	-
514	ZINC00305200	219	0.5284322091269151	NO	-
515	ZINC02884342	929	0.5282323883778006	NO	-
516	ZINC00617778	487	0.528223916585686	NO	-
517	ZINC00319267	235	0.5282049828617973	NO	-
518	ZINC01048553	588	0.5281605880920455	NO	-
519	ZINC01048552	587	0.5281313374791169	NO	-
520	ZINC01185547	660	0.5280690876460826	NO	-
521	ZINC00200247	140	0.5279889449891648	NO	-
522	ZINC00052551	31	0.5279744612223595	NO	-
523	ZINC03348485	995	0.5278696876709124	NO	-
524	ZINC02635859	832	0.5276928668094605	NO	-
525	ZINC01121160	635	0.5276261976099157	NO	-
526	ZINC03271480	978	0.5274694169444581	NO	-
527	ZINC03463934	1046	0.5273200002196665	NO	-
528	ZINC02195911	774	0.527318964131299	NO	-
529	ZINC03360812	997	0.5272883432652935	NO	-
530	ZINC02763464	867	0.5271643173115829	NO	-
531	ZINC03867227	1275	0.5269743164249375	NO	-
532	ZINC02577596	817	0.5262453877109562	NO	-
533	ZINC02578172	818	0.5261276650525916	NO	-
534	ZINC00527725	410	0.5260095332831105	NO	-
535	ZINC00146513	116	0.5259965239583421	NO	-
536	ZINC00527724	409	0.5259626214362516	NO	-
537	ZINC00347897	248	0.5259050260133133	NO	-
538	ZINC00347899	249	0.5258986733901855	NO	-
539	ZINC03853392	1203	0.525867060698014	NO	-
540	ZINC03853393	1204	0.5258265386909232	NO	-
541	ZINC04102756	1393	0.5255757245676823	NO	-
542	ZINC02634583	831	0.5254457934666619	NO	-
543	ZINC01065753	604	0.5253449465090678	NO	-
544	ZINC00212739	159	0.5253196217189331	NO	-
545	ZINC00330856	239	0.525151087144876	NO	-
546	ZINC01067451	609	0.5250013116434781	NO	-
547	ZINC03455248	1045	0.5248178779652979	NO	-
548	ZINC01810037	759	0.5248096635398398	NO	-
549	ZINC00230762	168	0.5248059276872074	NO	-
550	ZINC03183326	960	0.5244494928126258	NO	-
551	ZINC00798270	529	0.5244332049654559	NO	-
552	ZINC00311107	227	0.5241741813729529	NO	-
553	ZINC03833114	1175	0.5241099815475205	NO	-
554	ZINC00325713	237	0.5241067772512786	NO	-
555	ZINC01069691	614	0.5238411233720269	NO	-
556	ZINC03529608	1082	0.5238331576880538	NO	-
557	ZINC01140910	647	0.5237878105040737	NO	-
558	ZINC00365467	264	0.5237568992966111	NO	-
559	ZINC02767471	871	0.5237401630547467	NO	-
560	ZINC03849870	1184	0.5237324633298258	NO	-
561	ZINC03849868	1183	0.523729020122287	NO	-
562	ZINC03017282	944	0.5237102248879756	NO	-
563	ZINC02394834	793	0.523648009860917	NO	-
564	ZINC02394836	794	0.5236094940332969	NO	-
565	ZINC00295845	211	0.5235969100488125	NO	-
566	ZINC00250519	183	0.5234326069224802	NO	-
567	ZINC03832001	24	0.5233526247244559	YES	10
568	ZINC03566266	1110	0.5232584582987456	NO	-
569	ZINC04522151	1483	0.5232494421407856	NO	-
570	ZINC00470268	361	0.5232492773210894	NO	-
571	ZINC04423996	1447	0.523246724798543	NO	-
572	ZINC03389107	1005	0.5231983547291055	NO	-
573	ZINC00073869	46	0.5231893853349939	NO	-
574	ZINC03509025	1065	0.5230460244801599	NO	-
575	ZINC03862081	1257	0.5229452760789287	NO	-
576	ZINC02620382	824	0.5228389561310096	NO	-
577	ZINC02620381	823	0.522784156938074	NO	-
578	ZINC02353769	790	0.5226611453103269	NO	-
579	ZINC04224273	1416	0.5226435723238054	NO	-
580	ZINC00572691	456	0.5225712076409946	NO	-
581	ZINC02767230	870	0.5225615007569878	NO	-
582	ZINC03966907	1335	0.5225520297124863	NO	-
583	ZINC01065007	602	0.522451975168819	NO	-
584	ZINC00581562	461	0.5223854871180558	NO	-
585	ZINC00307143	221	0.522384310851023	NO	-
586	ZINC00598073	26	0.5223823928845468	YES	10
587	ZINC01472283	734	0.5223010295306036	NO	-
588	ZINC00644645	502	0.5221375281725529	NO	-
589	ZINC01756059	753	0.5220769025860218	NO	-
590	ZINC00479653	376	0.5218993906707556	NO	-
591	ZINC02653865	839	0.5217552399326241	NO	-
592	ZINC02555597	815	0.5217291054188644	NO	-
593	ZINC01079561	619	0.5217029914315242	NO	-
594	ZINC03852847	1198	0.5216635882133267	NO	-
595	ZINC00644623	501	0.5216503361132483	NO	-
596	ZINC03511673	1067	0.521609836527584	NO	-
597	ZINC00644646	503	0.521596964695898	NO	-
598	ZINC03561721	1098	0.5215913184755877	NO	-
599	ZINC00581564	462	0.5215602542684045	NO	-
600	ZINC02755090	863	0.5214634874564534	NO	-
601	ZINC00450843	341	0.5214455855071706	NO	-
602	ZINC02639622	836	0.5214365843343396	NO	-
603	ZINC01099342	628	0.5213157264808702	NO	-
604	ZINC01036586	584	0.5210747383727271	NO	-
605	ZINC00998925	573	0.5210415362249796	NO	-
606	ZINC00421175	310	0.520928641226479	NO	-
607	ZINC00670782	513	0.5209025291257459	NO	-
608	ZINC03453781	1042	0.520890318079811	NO	-
609	ZINC01545897	744	0.520821670093888	NO	-
610	ZINC00207322	149	0.5207032824466178	NO	-
611	ZINC00311466	229	0.5206099951551946	NO	-
612	ZINC03404509	1012	0.5205344546733066	NO	-
613	ZINC01099343	629	0.5204877743562084	NO	-
614	ZINC00082028	54	0.5203037336573516	NO	-
615	ZINC01340777	702	0.5202781902960825	NO	-
616	ZINC02751163	861	0.5202149473281402	NO	-
617	ZINC04158469	1413	0.5201006493377026	NO	-
618	ZINC01599204	747	0.5198785278229368	NO	-
619	ZINC03855424	1216	0.5196642120412983	NO	-
620	ZINC03176197	958	0.5196422306963391	NO	-
621	ZINC00928127	562	0.5196000339405705	NO	-
622	ZINC04102756	1394	0.5195911973204033	NO	-
623	ZINC02843766	910	0.519561744377489	NO	-
624	ZINC04469091	1470	0.5195603552642756	NO	-
625	ZINC00454391	344	0.5195519302419875	NO	-
626	ZINC00421174	309	0.519541748834125	NO	-
627	ZINC03176199	959	0.5194144597006535	NO	-
628	ZINC00004778	8	0.5193186749856719	YES	5
629	ZINC00457738	348	0.519255229718415	NO	-
630	ZINC00717913	520	0.5191214754506647	NO	-
631	ZINC03868074	1290	0.5189340021597636	NO	-
632	ZINC02740807	857	0.5189289175578798	NO	-
633	ZINC00318864	234	0.5189224101970326	NO	-
634	ZINC00019876	11	0.5189135955206792	NO	-
635	ZINC01290754	695	0.5185230230521195	NO	-
636	ZINC00371686	270	0.5183988865518258	NO	-
637	ZINC02172443	771	0.5182481525340223	NO	-
638	ZINC00101206	67	0.5181760203969075	NO	-
639	ZINC01140954	648	0.5181464857641758	NO	-
640	ZINC01140955	649	0.5181255587453977	NO	-
641	ZINC00982642	571	0.5180216561542901	NO	-
642	ZINC00005563	29	0.517810138460273	YES	13
643	ZINC00619588	492	0.5176038793409008	NO	-
644	ZINC03514566	1069	0.5175576745310544	NO	-
645	ZINC03514568	1070	0.5175229304287488	NO	-
646	ZINC04436609	1449	0.5175064049398462	NO	-
647	ZINC00125048	94	0.5172706768126102	NO	-
648	ZINC00817511	544	0.5172577001050316	NO	-
649	ZINC00598801	32	0.517081983448221	YES	16
650	ZINC03413424	1017	0.5170426165139939	NO	-
651	ZINC00060691	34	0.5170366245933008	NO	-
652	ZINC03413423	1016	0.5170311135483849	NO	-
653	ZINC01216594	674	0.51684863863405	NO	-
654	ZINC03858492	1233	0.5168286806755866	NO	-
655	ZINC04470400	1478	0.5168286806755866	NO	-
656	ZINC00144466	112	0.5167722273521401	NO	-
657	ZINC03389541	1006	0.5166275906847347	NO	-
658	ZINC00125154	95	0.5166241573669035	NO	-
659	ZINC02402393	795	0.5163645487245725	NO	-
660	ZINC02854077	913	0.5162992170418002	NO	-
661	ZINC04641840	1492	0.5162732567645388	NO	-
662	ZINC02455894	802	0.5162553675110703	NO	-
663	ZINC03413797	1023	0.5160849039525393	NO	-
664	ZINC02854078	914	0.5160813717250092	NO	-
665	ZINC00010323	8	0.5160425141479563	NO	-
666	ZINC03867689	1284	0.5155308544459836	NO	-
667	ZINC00425130	315	0.5154991518726967	NO	-
668	ZINC03977614	1356	0.515453352824976	NO	-
669	ZINC02635976	833	0.5152421299992603	NO	-
670	ZINC00820996	545	0.5152320894033634	NO	-
671	ZINC03529591	1081	0.5151857021479401	NO	-
672	ZINC03853601	1206	0.5151504690819207	NO	-
673	ZINC00583203	464	0.5150357212309703	NO	-
674	ZINC03166187	956	0.5145367137129653	NO	-
675	ZINC00080410	53	0.514494225834234	NO	-
676	ZINC00467089	355	0.5144714976752071	NO	-
677	ZINC03852690	1193	0.5141283651228913	NO	-
678	ZINC01432572	725	0.5140444910655451	NO	-
679	ZINC03413983	1024	0.5138752938521386	NO	-
680	ZINC01051738	594	0.513721348282354	NO	-
681	ZINC00355575	251	0.5135654434882871	NO	-
682	ZINC00125154	96	0.5135643501757253	NO	-
683	ZINC00515566	399	0.513556974492509	NO	-
684	ZINC02723816	854	0.5133164342748154	NO	-
685	ZINC03868991	1301	0.5132974243767052	NO	-
686	ZINC00196107	137	0.5132142591687155	NO	-
687	ZINC00211010	153	0.5130401199288314	NO	-
688	ZINC00355692	252	0.5130205613379368	NO	-
689	ZINC03987876	1362	0.5129249236866356	NO	-
690	ZINC00590227	470	0.5127206056883183	NO	-
691	ZINC04295217	1421	0.5123316589485827	NO	-
692	ZINC04469091	1471	0.5122972596769592	NO	-
693	ZINC00031486	15	0.5121426537610685	NO	-
694	ZINC03868991	1300	0.5120170477056981	NO	-
695	ZINC00290771	206	0.5118826501138555	NO	-
696	ZINC04641841	1493	0.511838285803708	NO	-
697	ZINC01142335	651	0.5118068523400328	NO	-
698	ZINC03855424	1215	0.5116262953655786	NO	-
699	ZINC01066008	605	0.511470985676571	NO	-
700	ZINC02794560	886	0.5113679505951729	NO	-
701	ZINC00188740	135	0.5113270378255413	NO	-
702	ZINC03619934	1169	0.5111001180504013	NO	-
703	ZINC03859602	1244	0.5110790074243892	NO	-
704	ZINC03231072	969	0.5110232682515631	NO	-
705	ZINC03968519	1336	0.5109090755200444	NO	-
706	ZINC03859603	1245	0.5108560988443073	NO	-
707	ZINC04290462	1420	0.5108123704386259	NO	-
708	ZINC03868292	1294	0.5107254973902844	NO	-
709	ZINC02885171	930	0.5106760451683934	NO	-
710	ZINC00151894	119	0.5105955959622904	NO	-
711	ZINC03858117	1229	0.5105515753350172	NO	-
712	ZINC04469825	1474	0.5105515753350172	NO	-
713	ZINC00619148	490	0.5102841149182921	NO	-
714	ZINC00512648	397	0.509903650411151	NO	-
715	ZINC03867596	1282	0.5099024620724127	NO	-
716	ZINC01312400	700	0.5098521557749217	NO	-
717	ZINC00124651	92	0.5098246797422529	NO	-
718	ZINC03086127	950	0.5097965636053946	NO	-
719	ZINC01288087	694	0.5097739629909972	NO	-
720	ZINC03086123	949	0.5097426928255241	NO	-
721	ZINC00813072	532	0.5096725926732338	NO	-
722	ZINC03832011	20	0.5095634833459437	YES	10
723	ZINC03832009	21	0.5095634833459437	YES	10
724	ZINC02637498	835	0.5095018656474714	NO	-
725	ZINC03217249	965	0.5093458880291591	NO	-
726	ZINC04414242	1443	0.509251522637402	NO	-
727	ZINC01066688	606	0.509196629870151	NO	-
728	ZINC01741786	751	0.5091725992310964	NO	-
729	ZINC01134533	644	0.5090212865734783	NO	-
730	ZINC02796638	900	0.508999567132218	NO	-
731	ZINC04465712	1463	0.5087405728364779	NO	-
732	ZINC00487270	380	0.5086098098592494	NO	-
733	ZINC00124653	93	0.5085348004830612	NO	-
734	ZINC00295845	212	0.5083477410850162	NO	-
735	ZINC03153754	954	0.5083185072660786	NO	-
736	ZINC03833114	1176	0.5082240876119979	NO	-
737	ZINC02637323	834	0.5079896508090175	NO	-
738	ZINC01066690	607	0.50789931468229	NO	-
739	ZINC04295415	1422	0.5078106956768913	NO	-
740	ZINC03868285	1292	0.5077474982342587	NO	-
741	ZINC03867529	1280	0.5075748351647349	NO	-
742	ZINC04042552	1390	0.5075621130445972	NO	-
743	ZINC03234779	971	0.5075570831979606	NO	-
744	ZINC03234778	970	0.5075401529288976	NO	-
745	ZINC03559075	1093	0.5074052050912338	NO	-
746	ZINC00653432	508	0.507373706381047	NO	-
747	ZINC03832004	27	0.5072928335946779	YES	11
748	ZINC03580997	1120	0.5071841293742535	NO	-
749	ZINC01051162	592	0.5069162508871937	NO	-
750	ZINC03616231	1167	0.5067368937414392	NO	-
751	ZINC01428828	721	0.5066040388454027	NO	-
752	ZINC03620740	1170	0.5065987122445718	NO	-
753	ZINC00279984	201	0.5065622511512741	NO	-
754	ZINC03563703	1106	0.5065431710594952	NO	-
755	ZINC03550576	1092	0.5064774566078243	NO	-
756	ZINC02768652	872	0.5064411095137921	NO	-
757	ZINC03563707	1108	0.5063942774982463	NO	-
758	ZINC03563705	1107	0.5063887999900163	NO	-
759	ZINC03867450	1278	0.5063866452883631	NO	-
760	ZINC00554737	435	0.5062296393172132	NO	-
761	ZINC03184493	961	0.5061899501391568	NO	-
762	ZINC00563878	448	0.5060454709489859	NO	-
763	ZINC00563123	444	0.5060035414258326	NO	-
764	ZINC03867548	1281	0.5059470066059087	NO	-
765	ZINC00433823	329	0.5059258304024726	NO	-
766	ZINC03868304	1295	0.5058923157159597	NO	-
767	ZINC02703443	844	0.5057606890808457	NO	-
768	ZINC01139273	646	0.5057017049034785	NO	-
769	ZINC00570300	452	0.5056410928597114	NO	-
770	ZINC00319875	236	0.5055704751476733	NO	-
771	ZINC01428832	722	0.505494093342883	NO	-
772	ZINC00433825	331	0.5054868564139933	NO	-
773	ZINC00433824	330	0.5054800284266633	NO	-
774	ZINC04349220	1435	0.5053443841308024	NO	-
775	ZINC01051747	595	0.5053405653343824	NO	-
776	ZINC01158359	654	0.5052610011565721	NO	-
777	ZINC00619318	491	0.5052231066217594	NO	-
778	ZINC02879179	926	0.5048510151436829	NO	-
779	ZINC00780322	524	0.5047235950066825	NO	-
780	ZINC00780323	525	0.5047122336761155	NO	-
781	ZINC02861945	916	0.5046012107104351	NO	-
782	ZINC03912800	1324	0.504574568705117	NO	-
783	ZINC03559110	1094	0.5044293319231334	NO	-
784	ZINC03867529	1279	0.5044255071344375	NO	-
785	ZINC00583201	463	0.5043660561554824	NO	-
786	ZINC02871766	921	0.5043176233395046	NO	-
787	ZINC00355910	253	0.5040427837542705	NO	-
788	ZINC00583225	466	0.5040231597991258	NO	-
789	ZINC01624808	4	0.5039714950343566	YES	2
790	ZINC03868316	1296	0.5038530253383535	NO	-
791	ZINC03969979	1343	0.5036758852018514	NO	-
792	ZINC02788363	882	0.5036290479471065	NO	-
793	ZINC03868317	1297	0.5036254503735471	NO	-
794	ZINC02653881	840	0.5035865697398691	NO	-
795	ZINC03863657	1265	0.5035805393938011	NO	-
796	ZINC03867450	1277	0.5034438583118501	NO	-
797	ZINC02800427	905	0.5032125399297496	NO	-
798	ZINC01088981	622	0.503022125417388	NO	-
799	ZINC01070960	617	0.5030201453413073	NO	-
800	ZINC02788484	883	0.5030160614644613	NO	-
801	ZINC03581752	1124	0.5029488136413288	NO	-
802	ZINC01410619	718	0.5029244192847722	NO	-
803	ZINC04466702	1468	0.5028592392806315	NO	-
804	ZINC00653432	509	0.5028549740809867	NO	-
805	ZINC00147749	118	0.5028522751045016	NO	-
806	ZINC03969470	1340	0.5027660822733171	NO	-
807	ZINC04470003	1476	0.5027660822733171	NO	-
808	ZINC02388191	792	0.5027119146211002	NO	-
809	ZINC00132363	105	0.5027076806684642	NO	-
810	ZINC01113225	633	0.5026386216475649	NO	-
811	ZINC01625281	3	0.5025825601030657	YES	2
812	ZINC00146498	115	0.5025520853292065	NO	-
813	ZINC03326414	988	0.5024742094629855	NO	-
814	ZINC02794621	887	0.5023700064048374	NO	-
815	ZINC03853612	1207	0.5023420449745712	NO	-
816	ZINC01062726	600	0.5022732880759341	NO	-
817	ZINC02787800	877	0.5022676265776352	NO	-
818	ZINC01955671	762	0.5021654868199498	NO	-
819	ZINC03892330	1320	0.5021358686778212	NO	-
820	ZINC00465145	352	0.5021056147317489	NO	-
821	ZINC02800075	904	0.5021004099927592	NO	-
822	ZINC01185336	659	0.5020038684541259	NO	-
823	ZINC00049673	28	0.5020036410993924	NO	-
824	ZINC01080332	620	0.5019296301611095	NO	-
825	ZINC01053768	596	0.5019178644902265	NO	-
826	ZINC03855964	1217	0.5017866378616093	NO	-
827	ZINC02503783	806	0.5017724441610053	NO	-
828	ZINC04137675	1407	0.5016502840640878	NO	-
829	ZINC03853613	1208	0.501310804272442	NO	-
830	ZINC03630982	1171	0.501276340324863	NO	-
831	ZINC00617283	486	0.5011726031210891	NO	-
832	ZINC02020188	7	0.5010423706117867	YES	4
833	ZINC03862802	1262	0.501041198530091	NO	-
834	ZINC00410391	298	0.500983030211751	NO	-
835	ZINC02265634	783	0.5009598328883061	NO	-
836	ZINC00060692	35	0.5008139016771037	NO	-
837	ZINC00110715	81	0.500690695621492	NO	-
838	ZINC00563123	443	0.5006273947998107	NO	-
839	ZINC00616471	484	0.5006233247190003	NO	-
840	ZINC00110719	83	0.5006052573099715	NO	-
841	ZINC00110716	82	0.5005839205256145	NO	-
842	ZINC00571910	455	0.5005114164532998	NO	-
843	ZINC01000917	574	0.500465066901145	NO	-
844	ZINC01067033	608	0.5003455065830057	NO	-
845	ZINC00110723	84	0.5003041919825215	NO	-
846	ZINC03530535	1084	0.500303730344273	NO	-
847	ZINC03293975	981	0.5002763728431379	NO	-
848	ZINC03530533	1083	0.5002759821665445	NO	-
849	ZINC00433154	328	0.5002603129686872	NO	-
850	ZINC00068604	43	0.5001313369624943	NO	-
851	ZINC01207176	672	0.5001107476894193	NO	-
852	ZINC00564557	449	0.5001025406866422	NO	-
853	ZINC01138951	645	0.4999877922249704	NO	-
854	ZINC02868569	918	0.4999524062094316	NO	-
855	ZINC00342159	245	0.49980844121109047	NO	-
856	ZINC01453047	732	0.4997025545522998	NO	-
857	ZINC02683840	843	0.49961180984418957	NO	-
858	ZINC03506262	1061	0.4994281122046173	NO	-
859	ZINC03867850	1289	0.4994098196579116	NO	-
860	ZINC04465758	1466	0.4994098196579116	NO	-
861	ZINC02431635	798	0.4993738397172547	NO	-
862	ZINC01054642	598	0.49934816395130566	NO	-
863	ZINC00609573	474	0.49930671106749	NO	-
864	ZINC00464794	351	0.4992940179193998	NO	-
865	ZINC00223283	162	0.499222663091308	NO	-
866	ZINC03866960	1272	0.4992178448061711	NO	-
867	ZINC00425133	316	0.49906557330572016	NO	-
868	ZINC00310789	226	0.4989956637518665	NO	-
869	ZINC02675831	842	0.4987501352861191	NO	-
870	ZINC00374482	278	0.4984970863739578	NO	-
871	ZINC00412574	301	0.4984387600341914	NO	-
872	ZINC03862109	1258	0.4980997845117053	NO	-
873	ZINC00429166	321	0.4980520715881216	NO	-
874	ZINC00429167	322	0.49804309447456	NO	-
875	ZINC02877297	924	0.4980387211116016	NO	-
876	ZINC04632868	1489	0.4980259173503068	NO	-
877	ZINC03853224	1202	0.4979560558912381	NO	-
878	ZINC01794645	756	0.49776642729854453	NO	-
879	ZINC04104004	1396	0.4976668540395496	NO	-
880	ZINC01448366	731	0.49752156462851016	NO	-
881	ZINC00804958	531	0.4973323634969157	NO	-
882	ZINC03868289	1293	0.49727813751153993	NO	-
883	ZINC00265166	196	0.4970249894658439	NO	-
884	ZINC02582226	819	0.49688949196009724	NO	-
885	ZINC00168555	124	0.49660596940732016	NO	-
886	ZINC00261521	191	0.4965300759653411	NO	-
887	ZINC02996697	943	0.4964430754422656	NO	-
888	ZINC00857802	554	0.4964204888210936	NO	-
889	ZINC00955089	567	0.49636809246165287	NO	-
890	ZINC01068565	611	0.4962863196874688	NO	-
891	ZINC00171429	126	0.49612357868890705	NO	-
892	ZINC04249111	1417	0.4957533000709719	NO	-
893	ZINC00110703	79	0.4957488682011116	NO	-
894	ZINC00360405	256	0.4956567978349659	NO	-
895	ZINC03308554	983	0.4956130563144198	NO	-
896	ZINC00267905	198	0.4955839396504159	NO	-
897	ZINC00337769	241	0.49548662733305915	NO	-
898	ZINC02443164	800	0.4954594480369572	NO	-
899	ZINC00110711	80	0.49529686757216085	NO	-
900	ZINC00568380	451	0.4951625868387212	NO	-
901	ZINC02309223	785	0.49499084117052716	NO	-
902	ZINC00387212	294	0.49495764488381927	NO	-
903	ZINC00644647	504	0.49493116886285016	NO	-
904	ZINC00359364	254	0.4948179794008562	NO	-
905	ZINC02874797	923	0.49473631023828446	NO	-
906	ZINC00482714	378	0.49460817149251024	NO	-
907	ZINC00314209	230	0.49460063255182246	NO	-
908	ZINC00359366	255	0.4945913162537198	NO	-
909	ZINC00314210	231	0.49457947026947424	NO	-
910	ZINC03473160	1056	0.49456904291168524	NO	-
911	ZINC00529431	415	0.4945497384889357	NO	-
912	ZINC02452859	801	0.49454702715662024	NO	-
913	ZINC00024317	12	0.494443419735349	NO	-
914	ZINC03596296	1128	0.49425776407504174	NO	-
915	ZINC00290760	205	0.493941990521325	NO	-
916	ZINC00065406	40	0.4939002553028303	NO	-
917	ZINC03992791	1368	0.4938972557901292	NO	-
918	ZINC00583223	465	0.49385204553495143	NO	-
919	ZINC02570906	816	0.4938162614117966	NO	-
920	ZINC03863035	1263	0.49378222597051413	NO	-
921	ZINC00756384	522	0.4936564050500351	NO	-
922	ZINC01004491	576	0.4935877534101991	NO	-
923	ZINC04466702	1469	0.49353903788531717	NO	-
924	ZINC01306472	698	0.4934490701187037	NO	-
925	ZINC00529432	416	0.4934266369469882	NO	-
926	ZINC01281458	689	0.49342073086924754	NO	-
927	ZINC01281458	690	0.49342073086924754	NO	-
928	ZINC01965571	764	0.49338395701233395	NO	-
929	ZINC02216496	778	0.4933602582189612	NO	-
930	ZINC00037914	19	0.49329092739596514	NO	-
931	ZINC00079211	49	0.49324864140924696	NO	-
932	ZINC04316884	1428	0.4931957110044008	NO	-
933	ZINC00132231	103	0.49309525827245126	NO	-
934	ZINC03211805	964	0.49301923997649183	NO	-
935	ZINC01513702	743	0.49300977810624574	NO	-
936	ZINC00571898	454	0.4930072071340844	NO	-
937	ZINC01780134	755	0.49287175772193614	NO	-
938	ZINC01780133	754	0.4928672921092736	NO	-
939	ZINC00347284	247	0.49284011817875106	NO	-
940	ZINC02728470	856	0.4928275763023404	NO	-
941	ZINC00476011	366	0.4927846422680637	NO	-
942	ZINC03858902	1238	0.49269190491301335	NO	-
943	ZINC02889052	935	0.4926857631297024	NO	-
944	ZINC03891927	1319	0.4926452497315845	NO	-
945	ZINC04469873	1475	0.4926452497315845	NO	-
946	ZINC01286606	693	0.4925535562318616	NO	-
947	ZINC00145434	114	0.4925202087948602	NO	-
948	ZINC03974418	1353	0.4924883440196207	NO	-
949	ZINC00259734	188	0.4924163830318458	NO	-
950	ZINC00229279	167	0.49241553165869595	NO	-
951	ZINC00065392	39	0.49239472409957663	NO	-
952	ZINC03432448	1026	0.4922421117883769	NO	-
953	ZINC00857795	553	0.49223052880427903	NO	-
954	ZINC01393190	712	0.4922062670091306	NO	-
955	ZINC02883078	928	0.4921960995486572	NO	-
956	ZINC03489388	1059	0.49216942709880873	NO	-
957	ZINC00575911	459	0.4921252169686055	NO	-
958	ZINC02539531	810	0.49208894236419004	NO	-
959	ZINC03912970	1325	0.4919631010642753	NO	-
960	ZINC01091132	624	0.49192740428513	NO	-
961	ZINC00857794	552	0.4919225124945343	NO	-
962	ZINC00057774	33	0.49189450262364487	NO	-
963	ZINC04103961	1395	0.4918343570856517	NO	-
964	ZINC02868137	917	0.4918131288894067	NO	-
965	ZINC03561174	1097	0.49176202779271444	NO	-
966	ZINC03561171	1096	0.4917287881641328	NO	-
967	ZINC01158839	655	0.4915792090700495	NO	-
968	ZINC00756911	523	0.49152507926881794	NO	-
969	ZINC03977591	1355	0.4914894610224767	NO	-
970	ZINC02760339	864	0.49146839931426994	NO	-
971	ZINC04002885	1379	0.4914440134166556	NO	-
972	ZINC03889286	1306	0.491376799812109	NO	-
973	ZINC00361236	257	0.49128895707006	NO	-
974	ZINC01241358	684	0.4911238141219794	NO	-
975	ZINC01067612	610	0.49112235690986417	NO	-
976	ZINC02728470	855	0.4910083770104292	NO	-
977	ZINC01147835	652	0.4910020506210645	NO	-
978	ZINC03867764	1288	0.49098510540034174	NO	-
979	ZINC04465737	1465	0.49098510540034174	NO	-
980	ZINC00583254	467	0.4909213867951786	NO	-
981	ZINC02846017	912	0.4907489141725837	NO	-
982	ZINC04128563	1400	0.4907310892986604	NO	-
983	ZINC04128927	1401	0.4906896908511618	NO	-
984	ZINC02550728	812	0.49068186653361756	NO	-
985	ZINC03347131	994	0.4905620048251834	NO	-
986	ZINC00304089	218	0.4905481135349431	NO	-
987	ZINC02199758	776	0.4905410232556826	NO	-
988	ZINC02199757	775	0.49052573273242406	NO	-
989	ZINC03572957	1113	0.4904627425705324	NO	-
990	ZINC02584063	820	0.490244701758208	NO	-
991	ZINC00834243	547	0.49023187799319273	NO	-
992	ZINC00596883	472	0.490124955470786	NO	-
993	ZINC02192407	773	0.48998702223229335	NO	-
994	ZINC00326447	238	0.48993402493357563	NO	-
995	ZINC00316689	232	0.48991276331133937	NO	-
996	ZINC01424359	720	0.48987285690964083	NO	-
997	ZINC03867241	1276	0.489851728734948	NO	-
998	ZINC00461821	349	0.4898346584319703	NO	-
999	ZINC02181818	772	0.4897745776365428	NO	-
1000	ZINC02951169	940	0.4894281715569076	NO	-
1001	ZINC00132260	104	0.48920758286193783	NO	-
1002	ZINC00581538	460	0.4891632108300853	NO	-
1003	ZINC04141560	1410	0.4890417280310424	NO	-
1004	ZINC00421950	311	0.48884060573100163	NO	-
1005	ZINC00113548	86	0.488790235321317	NO	-
1006	ZINC00672561	514	0.488774543190179	NO	-
1007	ZINC00473679	363	0.4887462428145705	NO	-
1008	ZINC04000595	1374	0.48871846562481924	NO	-
1009	ZINC00063382	38	0.48871681162794156	NO	-
1010	ZINC00442591	335	0.48868477926735915	NO	-
1011	ZINC00412572	300	0.48866660653366245	NO	-
1012	ZINC00475806	365	0.4886489186443051	NO	-
1013	ZINC03653955	1172	0.4886477872747465	NO	-
1014	ZINC04317071	1430	0.4885708862268639	NO	-
1015	ZINC01498344	740	0.4885461538285123	NO	-
1016	ZINC02843705	909	0.48853791133482477	NO	-
1017	ZINC01206116	670	0.48847472151175453	NO	-
1018	ZINC03581482	1123	0.4882399143594315	NO	-
1019	ZINC03889629	1308	0.4881588402806701	NO	-
1020	ZINC03968975	1338	0.4881445988770657	NO	-
1021	ZINC02718985	851	0.4881233588477599	NO	-
1022	ZINC02718985	853	0.4881233588477599	NO	-
1023	ZINC00127362	100	0.48807124296080767	NO	-
1024	ZINC03968974	1337	0.48806752967756717	NO	-
1025	ZINC00362176	258	0.4880473918230645	NO	-
1026	ZINC01064274	601	0.4880162174880091	NO	-
1027	ZINC00127359	99	0.48799309565876026	NO	-
1028	ZINC00532115	418	0.48796798871547964	NO	-
1029	ZINC00308661	222	0.4878451045425799	NO	-
1030	ZINC00348146	250	0.4877440419362761	NO	-
1031	ZINC00110725	85	0.48766059391845645	NO	-
1032	ZINC01498344	739	0.4875418577352612	NO	-
1033	ZINC00284784	202	0.4874892617593159	NO	-
1034	ZINC02717965	847	0.48741661313483337	NO	-
1035	ZINC02717965	849	0.48741661313483337	NO	-
1036	ZINC00397739	297	0.48718222012598317	NO	-
1037	ZINC01300165	697	0.48701256791101505	NO	-
1038	ZINC03859203	1242	0.48678252469641364	NO	-
1039	ZINC02549818	811	0.4867100748966953	NO	-
1040	ZINC01300164	696	0.48631536385832375	NO	-
1041	ZINC00613980	481	0.4862069531944812	NO	-
1042	ZINC00446819	339	0.486201472929317	NO	-
1043	ZINC00181957	131	0.48616267868697477	NO	-
1044	ZINC00181958	132	0.48612565167805827	NO	-
1045	ZINC00509444	396	0.4860350384433101	NO	-
1046	ZINC04128927	1402	0.4858761271013883	NO	-
1047	ZINC01856833	760	0.48587577336388	NO	-
1048	ZINC01311028	699	0.4857317064277925	NO	-
1049	ZINC01121697	636	0.4857269893466946	NO	-
1050	ZINC01189408	662	0.48539065246069724	NO	-
1051	ZINC00295665	210	0.48538582599546626	NO	-
1052	ZINC00381496	285	0.48537743819571694	NO	-
1053	ZINC00469435	359	0.4852821978983561	NO	-
1054	ZINC04167565	1414	0.4852044613701602	NO	-
1055	ZINC03854953	1211	0.485147534705254	NO	-
1056	ZINC04317086	1432	0.48512413091531725	NO	-
1057	ZINC00006488	19	0.4851087644409937	YES	9
1058	ZINC00412728	303	0.4849328774213304	NO	-
1059	ZINC03591092	1126	0.48491443719337074	NO	-
1060	ZINC03308731	984	0.4848960843558478	NO	-
1061	ZINC00477906	371	0.4848420380767038	NO	-
1062	ZINC00477907	372	0.4848266094338263	NO	-
1063	ZINC00512947	398	0.484776191007273	NO	-
1064	ZINC00563121	442	0.48475085825677816	NO	-
1065	ZINC04000676	1375	0.4845308542319698	NO	-
1066	ZINC01006309	577	0.48446412479454265	NO	-
1067	ZINC03253246	974	0.48445962483346405	NO	-
1068	ZINC01346121	703	0.4843369419731069	NO	-
1069	ZINC03156493	955	0.48424209879922353	NO	-
1070	ZINC02887396	932	0.48418291713456885	NO	-
1071	ZINC02887392	931	0.48412015719990464	NO	-
1072	ZINC03577042	1118	0.483797203040906	NO	-
1073	ZINC00532117	419	0.4836334322043494	NO	-
1074	ZINC00534216	422	0.48324291855481233	NO	-
1075	ZINC01202925	668	0.4831443569902775	NO	-
1076	ZINC01202928	669	0.4831309333388815	NO	-
1077	ZINC03982989	1358	0.48312904902226594	NO	-
1078	ZINC00337802	242	0.48307158532194305	NO	-
1079	ZINC00101922	68	0.48299206764407926	NO	-
1080	ZINC00101926	69	0.48298638879740813	NO	-
1081	ZINC00257585	186	0.48297534617732035	NO	-
1082	ZINC00973466	570	0.48288848382753835	NO	-
1083	ZINC01406598	717	0.48283779017847306	NO	-
1084	ZINC00973242	569	0.48282439026078633	NO	-
1085	ZINC00257585	187	0.48280634632918207	NO	-
1086	ZINC04004929	1382	0.4826913884202691	NO	-
1087	ZINC00145297	113	0.4826649130537647	NO	-
1088	ZINC00088513	56	0.482602779581732	NO	-
1089	ZINC02349727	789	0.48249673676049215	NO	-
1090	ZINC03890280	1311	0.482410684178373	NO	-
1091	ZINC04137737	1408	0.48229334900648946	NO	-
1092	ZINC04004929	1383	0.4822850106671305	NO	-
1093	ZINC02789422	885	0.4822770670096335	NO	-
1094	ZINC03337430	992	0.4822321278373089	NO	-
1095	ZINC04136954	1406	0.48222155054405114	NO	-
1096	ZINC03337427	991	0.4821986715512173	NO	-
1097	ZINC00497871	387	0.4820520479849215	NO	-
1098	ZINC00048547	27	0.48198675160920307	NO	-
1099	ZINC04376528	1439	0.4819529799784404	NO	-
1100	ZINC00540184	426	0.48150431276484285	NO	-
1101	ZINC00457579	347	0.4811845134975608	NO	-
1102	ZINC03892730	1321	0.4810828286580485	NO	-
1103	ZINC00441959	334	0.48107903840526367	NO	-
1104	ZINC03852868	1199	0.48082072439125606	NO	-
1105	ZINC00571661	453	0.4806991336290878	NO	-
1106	ZINC00481475	377	0.48048466720182276	NO	-
1107	ZINC03889564	1307	0.4804773959599722	NO	-
1108	ZINC04017800	1389	0.4804550739172907	NO	-
1109	ZINC03663862	1173	0.48042515409138753	NO	-
1110	ZINC00968562	568	0.48013815910926044	NO	-
1111	ZINC03610285	1151	0.4800513446591161	NO	-
1112	ZINC03525147	1075	0.47996360089959433	NO	-
1113	ZINC03026573	945	0.479839625215439	NO	-
1114	ZINC00880796	557	0.4798113878785174	NO	-
1115	ZINC01051164	593	0.47971946664871523	NO	-
1116	ZINC00185357	133	0.47968915354708386	NO	-
1117	ZINC00563603	446	0.4793177404969358	NO	-
1118	ZINC00239091	182	0.4793077982588021	NO	-
1119	ZINC03548503	1091	0.47928859694416953	NO	-
1120	ZINC04309957	1426	0.47925683266865526	NO	-
1121	ZINC00536317	424	0.47924898342349914	NO	-
1122	ZINC03605281	1145	0.47921817171571207	NO	-
1123	ZINC03605284	1148	0.4791856884989544	NO	-
1124	ZINC01261948	687	0.47915377639666384	NO	-
1125	ZINC03399461	1009	0.47909884486288923	NO	-
1126	ZINC03610270	1150	0.4790754978058473	NO	-
1127	ZINC00609495	473	0.4790539757783406	NO	-
1128	ZINC00880795	556	0.4789974846022453	NO	-
1129	ZINC03890863	1314	0.47885542994660524	NO	-
1130	ZINC04465160	1460	0.47885542994660524	NO	-
1131	ZINC03997252	1373	0.4787511713416644	NO	-
1132	ZINC02521888	808	0.47870968279151804	NO	-
1133	ZINC00380168	282	0.4785691326868163	NO	-
1134	ZINC02334601	788	0.4785609097011497	NO	-
1135	ZINC00549463	432	0.4784719319502619	NO	-
1136	ZINC00536316	423	0.47846458103729383	NO	-
1137	ZINC03605078	1136	0.4784443352487235	NO	-
1138	ZINC03605071	1133	0.4784344066214078	NO	-
1139	ZINC02475014	805	0.4783797965239253	NO	-
1140	ZINC00918931	560	0.47828996299664356	NO	-
1141	ZINC03858392	1232	0.4782851658979556	NO	-
1142	ZINC03858391	1231	0.47818968842768145	NO	-
1143	ZINC00429304	324	0.4781072994617975	NO	-
1144	ZINC01261946	686	0.4779421391471018	NO	-
1145	ZINC03963952	1333	0.4778726726340195	NO	-
1146	ZINC03605282	1146	0.4778173766954847	NO	-
1147	ZINC03605283	1147	0.4778102306419395	NO	-
1148	ZINC00100217	65	0.47776907235941746	NO	-
1149	ZINC00100218	66	0.4777458479772382	NO	-
1150	ZINC00549464	433	0.47763246422993944	NO	-
1151	ZINC03890862	1313	0.4776174805468918	NO	-
1152	ZINC03867741	1285	0.47751347521980225	NO	-
1153	ZINC03605076	1135	0.47750028699906116	NO	-
1154	ZINC01479134	737	0.4774947284740778	NO	-
1155	ZINC00918934	561	0.47749125030542855	NO	-
1156	ZINC03605074	1134	0.4774736153971869	NO	-
1157	ZINC01131608	643	0.47746963594228814	NO	-
1158	ZINC03859636	1246	0.4774493881115705	NO	-
1159	ZINC02803152	907	0.47728253391943404	NO	-
1160	ZINC03605090	1140	0.4772264289606023	NO	-
1161	ZINC03605086	1137	0.4771845028760814	NO	-
1162	ZINC04465705	1462	0.4771566076438012	NO	-
1163	ZINC00034275	17	0.4771074279417677	NO	-
1164	ZINC00223347	163	0.4768792330084842	NO	-
1165	ZINC01437610	728	0.4766242493167601	NO	-
1166	ZINC03474842	1058	0.47647393296639906	NO	-
1167	ZINC03368964	999	0.4764449085266911	NO	-
1168	ZINC03604970	1129	0.47640769224974977	NO	-
1169	ZINC03866960	1271	0.4764059663798399	NO	-
1170	ZINC03604975	1132	0.4763963967767102	NO	-
1171	ZINC03858612	1236	0.47637204570071806	NO	-
1172	ZINC01126995	640	0.47627212843581956	NO	-
1173	ZINC03972036	1347	0.4762551216922316	NO	-
1174	ZINC03867609	1283	0.4762536821209577	NO	-
1175	ZINC03859637	1247	0.47620846454325944	NO	-
1176	ZINC03859638	1248	0.4762030155066899	NO	-
1177	ZINC03605181	1141	0.47616700649774796	NO	-
1178	ZINC03605185	1144	0.4761412646526837	NO	-
1179	ZINC03963974	1334	0.47610873148858834	NO	-
1180	ZINC04427553	1448	0.47607339549649913	NO	-
1181	ZINC00559999	441	0.47593461217996247	NO	-
1182	ZINC00364275	263	0.47587729022409636	NO	-
1183	ZINC03605089	1139	0.47580902274276693	NO	-
1184	ZINC03605088	1138	0.4757933979338283	NO	-
1185	ZINC01230401	677	0.47566527867410036	NO	-
1186	ZINC00318201	233	0.4756584541458544	NO	-
1187	ZINC03537194	1087	0.47545074256484715	NO	-
1188	ZINC03537197	1090	0.4754406347728406	NO	-
1189	ZINC01048667	589	0.47537544632454926	NO	-
1190	ZINC01183026	658	0.4753426845567238	NO	-
1191	ZINC00063018	36	0.47525165384990903	NO	-
1192	ZINC00544537	429	0.47516528435203953	NO	-
1193	ZINC01189895	665	0.47505993700957466	NO	-
1194	ZINC03604974	1131	0.47500128083034443	NO	-
1195	ZINC03604972	1130	0.4749928761690489	NO	-
1196	ZINC00029005	14	0.47476396944814686	NO	-
1197	ZINC03605184	1143	0.47475680079594723	NO	-
1198	ZINC03605182	1142	0.47474958147526847	NO	-
1199	ZINC03889960	1310	0.4746699118292155	NO	-
1200	ZINC00549280	431	0.4746102270675988	NO	-
1201	ZINC00076463	47	0.4745511610479573	NO	-
1202	ZINC03987392	1360	0.4744728771834484	NO	-
1203	ZINC01065454	603	0.47440353952993464	NO	-
1204	ZINC00063018	37	0.47414060607218916	NO	-
1205	ZINC03537196	1089	0.47405785243326437	NO	-
1206	ZINC03537195	1088	0.4740572854355575	NO	-
1207	ZINC01017382	580	0.47398643853330474	NO	-
1208	ZINC00470843	362	0.4739567558779016	NO	-
1209	ZINC03993141	1370	0.4739194726163475	NO	-
1210	ZINC04469771	1473	0.4739194726163475	NO	-
1211	ZINC01091256	626	0.47369233889593604	NO	-
1212	ZINC00563603	445	0.47365276115419475	NO	-
1213	ZINC04137827	1409	0.47355877030696203	NO	-
1214	ZINC00116098	87	0.4733432436986931	NO	-
1215	ZINC03524364	1074	0.47324967074666274	NO	-
1216	ZINC00090974	59	0.4730715561440421	NO	-
1217	ZINC01959294	763	0.4730510857480683	NO	-
1218	ZINC00005722	5	0.4730364013427397	YES	3
1219	ZINC01048668	590	0.47302974332605513	NO	-
1220	ZINC00556422	436	0.47300816568458176	NO	-
1221	ZINC03971922	1346	0.47277074990057333	NO	-
1222	ZINC00559998	440	0.4727696381414537	NO	-
1223	ZINC02788032	879	0.4726426173369457	NO	-
1224	ZINC02319147	787	0.47262338639930307	NO	-
1225	ZINC00839834	548	0.4726194003529874	NO	-
1226	ZINC00556427	437	0.4725257262590873	NO	-
1227	ZINC03413578	1021	0.47237297805965817	NO	-
1228	ZINC03413575	1020	0.4723435549217827	NO	-
1229	ZINC03847037	1177	0.47228200956785826	NO	-
1230	ZINC00647463	506	0.47222473680204685	NO	-
1231	ZINC00199834	139	0.47200231853312136	NO	-
1232	ZINC01590800	746	0.47181203951999534	NO	-
1233	ZINC04633721	1491	0.471207242924957	NO	-
1234	ZINC01206954	671	0.47119611036179804	NO	-
1235	ZINC04443544	1454	0.4711505763192232	NO	-
1236	ZINC03858012	1228	0.4710683613307618	NO	-
1237	ZINC00082108	55	0.4710411301139075	NO	-
1238	ZINC00005723	0	0.4706513514450108	YES	1
1239	ZINC03859554	1243	0.47052824659362963	NO	-
1240	ZINC03399183	1008	0.47048128115871046	NO	-
1241	ZINC00618848	488	0.4704281440199021	NO	-
1242	ZINC00206451	148	0.4703302771345919	NO	-
1243	ZINC03891477	1316	0.4702599027206573	NO	-
1244	ZINC04398474	1441	0.4702476023670963	NO	-
1245	ZINC01234413	679	0.4702123865030589	NO	-
1246	ZINC00257428	185	0.4699701014241801	NO	-
1247	ZINC00309022	223	0.4698508099863858	NO	-
1248	ZINC03972077	1348	0.469711573912965	NO	-
1249	ZINC03863735	1266	0.46960869724786897	NO	-
1250	ZINC03610982	1156	0.4695815806369536	NO	-
1251	ZINC00619074	489	0.4695355038561987	NO	-
1252	ZINC03980719	1357	0.46945758860665965	NO	-
1253	ZINC01437599	727	0.4694327231769958	NO	-
1254	ZINC00478808	374	0.46921490811455135	NO	-
1255	ZINC03890918	1315	0.46907904497503544	NO	-
1256	ZINC00340363	243	0.4690278434849333	NO	-
1257	ZINC04003822	1381	0.46902717124350496	NO	-
1258	ZINC01093529	627	0.46885064237251584	NO	-
1259	ZINC03970808	1345	0.4688285771556925	NO	-
1260	ZINC03858385	1230	0.4686591699584564	NO	-
1261	ZINC03864196	1267	0.4686058507923927	NO	-
1262	ZINC03972865	1350	0.46855285751236625	NO	-
1263	ZINC04470465	1480	0.46855285751236625	NO	-
1264	ZINC00043485	23	0.4685244540337223	NO	-
1265	ZINC01100879	630	0.46852427031306154	NO	-
1266	ZINC03858651	1237	0.4685095918668867	NO	-
1267	ZINC04143158	1411	0.46842790872749157	NO	-
1268	ZINC01218260	675	0.4683856172358765	NO	-
1269	ZINC00903785	558	0.468366199874253	NO	-
1270	ZINC00094639	62	0.4682838852267351	NO	-
1271	ZINC00363230	261	0.4682047775222823	NO	-
1272	ZINC03972820	1349	0.4681963078780101	NO	-
1273	ZINC04470464	1479	0.4681963078780101	NO	-
1274	ZINC00615191	483	0.46806504445505975	NO	-
1275	ZINC03613134	1165	0.46799910116866233	NO	-
1276	ZINC03514717	1071	0.4678847881789931	NO	-
1277	ZINC01189858	664	0.46787143574848533	NO	-
1278	ZINC03858571	1235	0.46783174903558034	NO	-
1279	ZINC03859806	1251	0.46774124247673526	NO	-
1280	ZINC03859808	1252	0.4676567208827789	NO	-
1281	ZINC03858565	1234	0.46744287078752805	NO	-
1282	ZINC00103336	77	0.467393296197542	NO	-
1283	ZINC01254638	685	0.46736008007064667	NO	-
1284	ZINC00466436	353	0.4671626401593274	NO	-
1285	ZINC01174221	657	0.46707795835331095	NO	-
1286	ZINC04464041	1455	0.4669212066435861	NO	-
1287	ZINC03890686	1312	0.46687254169590797	NO	-
1288	ZINC00141414	111	0.4667659380332758	NO	-
1289	ZINC01188449	661	0.46673406325567307	NO	-
1290	ZINC03573124	1114	0.46669901108579953	NO	-
1291	ZINC04464042	1456	0.46662140180936534	NO	-
1292	ZINC00478856	375	0.4666006105552776	NO	-
1293	ZINC01218306	676	0.4664511051037528	NO	-
1294	ZINC03876209	1302	0.466350930708199	NO	-
1295	ZINC00445284	338	0.46633227541452077	NO	-
1296	ZINC03867758	1287	0.46627198557182276	NO	-
1297	ZINC04465729	1464	0.46627198557182276	NO	-
1298	ZINC00456536	346	0.46622022547250613	NO	-
1299	ZINC03969277	1339	0.4659654425372471	NO	-
1300	ZINC00456363	345	0.4659235761644034	NO	-
1301	ZINC03411955	1013	0.4658861603368021	NO	-
1302	ZINC03579391	1119	0.46584707416586185	NO	-
1303	ZINC03867757	1286	0.46584520130439344	NO	-
1304	ZINC03956537	1329	0.46583148365384536	NO	-
1305	ZINC01442693	729	0.46581063374515014	NO	-
1306	ZINC01124240	638	0.465719855322295	NO	-
1307	ZINC01192383	667	0.4655625564980793	NO	-
1308	ZINC02432370	799	0.46554019951974873	NO	-
1309	ZINC03527384	1078	0.4655070931392295	NO	-
1310	ZINC04004958	1384	0.4654476630774061	NO	-
1311	ZINC03366422	998	0.46542664669529	NO	-
1312	ZINC00102783	70	0.4653782659256858	NO	-
1313	ZINC03868126	1291	0.4650803497166598	NO	-
1314	ZINC00675652	516	0.4650520977836407	NO	-
1315	ZINC01459401	733	0.46503581094198443	NO	-
1316	ZINC02986127	941	0.4650040799095898	NO	-
1317	ZINC00102798	71	0.4649362716838279	NO	-
1318	ZINC03093772	951	0.4648162765387363	NO	-
1319	ZINC03983281	1359	0.4648078404615032	NO	-
1320	ZINC00265784	197	0.46480593762958866	NO	-
1321	ZINC04632882	1490	0.46478031091881905	NO	-
1322	ZINC03527386	1079	0.4646085772883441	NO	-
1323	ZINC00212461	154	0.46449344281370775	NO	-
1324	ZINC00288678	204	0.4644688750074631	NO	-
1325	ZINC02709088	845	0.46431584844546575	NO	-
1326	ZINC04144459	1412	0.4642852729707741	NO	-
1327	ZINC00213528	160	0.46408404836665407	NO	-
1328	ZINC03867156	1274	0.4640649792696141	NO	-
1329	ZINC03867155	1273	0.46379006728156436	NO	-
1330	ZINC02409670	796	0.4637432333474696	NO	-
1331	ZINC03469392	1050	0.46373366694865437	NO	-
1332	ZINC03855040	1214	0.4636590975877647	NO	-
1333	ZINC00556432	438	0.4633266491217416	NO	-
1334	ZINC00432252	327	0.4632614041114257	NO	-
1335	ZINC03857808	1223	0.46320301340640263	NO	-
1336	ZINC03615232	1166	0.4631883960434536	NO	-
1337	ZINC03832005	6	0.46317313714674485	YES	3
1338	ZINC01347509	705	0.4628249534880431	NO	-
1339	ZINC03857809	1224	0.46277687252281285	NO	-
1340	ZINC00168643	125	0.46277230731218955	NO	-
1341	ZINC03857847	1226	0.46270620547001456	NO	-
1342	ZINC02241025	781	0.46258196370095817	NO	-
1343	ZINC00429297	323	0.46225497154439427	NO	-
1344	ZINC00260852	189	0.4622282710767978	NO	-
1345	ZINC03876209	1303	0.46221882775558687	NO	-
1346	ZINC00294259	209	0.4621894004197892	NO	-
1347	ZINC00363933	262	0.4618516353956179	NO	-
1348	ZINC00830170	546	0.46172627218312107	NO	-
1349	ZINC00036045	18	0.4614269709943233	NO	-
1350	ZINC03258209	975	0.46115180912056475	NO	-
1351	ZINC00629127	499	0.46108890361543753	NO	-
1352	ZINC03974069	1351	0.4609248953805595	NO	-
1353	ZINC00528087	412	0.4608787087690789	NO	-
1354	ZINC01508589	742	0.46085613191628144	NO	-
1355	ZINC03413653	1022	0.4605741632114862	NO	-
1356	ZINC03527398	1080	0.4604644105658431	NO	-
1357	ZINC03229273	967	0.4603775255121289	NO	-
1358	ZINC00425530	318	0.46013890864294626	NO	-
1359	ZINC04017233	1388	0.4601150928290148	NO	-
1360	ZINC00563608	447	0.4600463091194189	NO	-
1361	ZINC04004958	1385	0.4600091633675232	NO	-
1362	ZINC00055670	32	0.4598355923728083	NO	-
1363	ZINC00103251	76	0.4597904707214195	NO	-
1364	ZINC02869214	919	0.4597187130272489	NO	-
1365	ZINC00291952	208	0.45944193676311174	NO	-
1366	ZINC03886656	1304	0.45923333742715683	NO	-
1367	ZINC00296418	213	0.4591894273929484	NO	-
1368	ZINC03573154	1115	0.45917561148021074	NO	-
1369	ZINC01447889	730	0.45908521388128115	NO	-
1370	ZINC00468531	358	0.4588538366492744	NO	-
1371	ZINC02455894	803	0.45874284585814423	NO	-
1372	ZINC00103059	74	0.45873147283143484	NO	-
1373	ZINC00103072	75	0.45850899668276607	NO	-
1374	ZINC00102994	72	0.45840062371855955	NO	-
1375	ZINC03863139	1264	0.45807953895146225	NO	-
1376	ZINC00103002	73	0.45803990532147054	NO	-
1377	ZINC00462543	350	0.45730083635109803	NO	-
1378	ZINC03862538	1261	0.45717141926665267	NO	-
1379	ZINC03173621	957	0.4570739683654071	NO	-
1380	ZINC00476728	368	0.45694484378637124	NO	-
1381	ZINC02801176	906	0.4568822960728429	NO	-
1382	ZINC03559884	1095	0.45679714970891494	NO	-
1383	ZINC03117934	952	0.4565701991589468	NO	-
1384	ZINC03859029	1239	0.45644824656443156	NO	-
1385	ZINC01033916	583	0.4563726743552209	NO	-
1386	ZINC00140556	109	0.45614871042597516	NO	-
1387	ZINC03970157	1344	0.4560904859565729	NO	-
1388	ZINC01230710	678	0.45604073589152333	NO	-
1389	ZINC00412580	302	0.4559930748028985	NO	-
1390	ZINC03832007	22	0.45568005390495736	YES	10
1391	ZINC03832008	23	0.45568005390495736	YES	10
1392	ZINC00725836	521	0.4554085596990289	NO	-
1393	ZINC01037364	585	0.4553733134719307	NO	-
1394	ZINC02659637	841	0.45526287937893745	NO	-
1395	ZINC01010351	578	0.45519445608766146	NO	-
1396	ZINC03575576	1117	0.4547408751100615	NO	-
1397	ZINC00005434	4	0.4543951627384008	NO	-
1398	ZINC03969490	1341	0.45414784115375667	NO	-
1399	ZINC00232741	170	0.4540282137845645	NO	-
1400	ZINC00502653	390	0.453502046375037	NO	-
1401	ZINC00502655	391	0.45338777659129526	NO	-
1402	ZINC00002820	2	0.45333250568514116	NO	-
1403	ZINC02620052	822	0.45303047842871125	NO	-
1404	ZINC03862201	1259	0.4529136231387786	NO	-
1405	ZINC00309625	225	0.45290164028697105	NO	-
1406	ZINC03992736	1366	0.45263387952903533	NO	-
1407	ZINC00994336	572	0.45260461970253757	NO	-
1408	ZINC01040721	586	0.4525931701861556	NO	-
1409	ZINC03077377	948	0.4525113984425524	NO	-
1410	ZINC02889026	933	0.4524895421392449	NO	-
1411	ZINC03992737	1367	0.4524148019919294	NO	-
1412	ZINC03532144	1085	0.4521712174411006	NO	-
1413	ZINC03532145	1086	0.4521288263336636	NO	-
1414	ZINC03414008	1025	0.451983373175355	NO	-
1415	ZINC00613650	480	0.45143078503632805	NO	-
1416	ZINC03991941	1364	0.45138835161616725	NO	-
1417	ZINC04464231	1457	0.45138835161616725	NO	-
1418	ZINC00466791	354	0.4512944378068366	NO	-
1419	ZINC04001255	1377	0.45110510337051285	NO	-
1420	ZINC04377449	1440	0.45107409483460736	NO	-
1421	ZINC01475369	735	0.45100289795403026	NO	-
1422	ZINC00453073	343	0.45096762395305756	NO	-
1423	ZINC01189767	663	0.4505092113627217	NO	-
1424	ZINC00231357	169	0.45021197913566974	NO	-
1425	ZINC00904713	559	0.4500461983595894	NO	-
1426	ZINC00290781	207	0.44989729030435155	NO	-
1427	ZINC00522982	404	0.44942157248534526	NO	-
1428	ZINC02647919	837	0.44907166966305834	NO	-
1429	ZINC00558248	439	0.4490351004637807	NO	-
1430	ZINC02750444	860	0.44896286638648647	NO	-
1431	ZINC00306308	220	0.4488727887059523	NO	-
1432	ZINC00397717	296	0.44876538604937866	NO	-
1433	ZINC01364053	707	0.44873060122027686	NO	-
1434	ZINC03370391	1001	0.4487176650142431	NO	-
1435	ZINC00002820	3	0.44856678221491625	NO	-
1436	ZINC00451975	342	0.44846812178116396	NO	-
1437	ZINC03194772	962	0.44803522646018856	NO	-
1438	ZINC03440080	1032	0.44772252885609193	NO	-
1439	ZINC03372459	1002	0.4474992668866407	NO	-
1440	ZINC03852835	1197	0.44715358600808147	NO	-
1441	ZINC02877424	925	0.4471415526559072	NO	-
1442	ZINC02653663	838	0.44697577646029496	NO	-
1443	ZINC03864291	1268	0.4468160596036972	NO	-
1444	ZINC04469091	1472	0.4467666820557931	NO	-
1445	ZINC02840507	908	0.44617561641486325	NO	-
1446	ZINC00528031	411	0.4459049833037492	NO	-
1447	ZINC00429306	325	0.4458039835338496	NO	-
1448	ZINC00002820	0	0.44540258150621637	NO	-
1449	ZINC03324193	987	0.44518257682649376	NO	-
1450	ZINC01553345	745	0.44506985295454987	NO	-
1451	ZINC03613011	1161	0.44493143308308725	NO	-
1452	ZINC03613015	1164	0.4449244631128819	NO	-
1453	ZINC00198926	138	0.44479753979577663	NO	-
1454	ZINC00141171	110	0.4447606743374442	NO	-
1455	ZINC03433791	1027	0.4446079557344667	NO	-
1456	ZINC00298445	214	0.4438453330122131	NO	-
1457	ZINC03906983	1322	0.44379291142220123	NO	-
1458	ZINC03613014	1163	0.44368137866004836	NO	-
1459	ZINC03613012	1162	0.44367904012709014	NO	-
1460	ZINC01080693	621	0.4436512721298293	NO	-
1461	ZINC03857845	1225	0.44340727332174823	NO	-
1462	ZINC00071930	44	0.44339734585932	NO	-
1463	ZINC03452752	1036	0.4427943012750345	NO	-
1464	ZINC00208227	150	0.44250246834429013	NO	-
1465	ZINC00002820	1	0.4419267001083079	NO	-
1466	ZINC03862537	1260	0.4418079925506086	NO	-
1467	ZINC00286981	203	0.44164182537013597	NO	-
1468	ZINC01033513	582	0.4411000155603831	NO	-
1469	ZINC03833870	1	0.44080272764936684	YES	1
1470	ZINC00487273	381	0.44078432482836216	NO	-
1471	ZINC01091255	625	0.4406132425451706	NO	-
1472	ZINC03569828	1112	0.44050760832033076	NO	-
1473	ZINC04290449	1419	0.43971005442254507	NO	-
1474	ZINC02512887	807	0.4396306751149086	NO	-
1475	ZINC01421405	719	0.4386831519037097	NO	-
1476	ZINC01190017	666	0.4380095409564792	NO	-
1477	ZINC00657984	510	0.4370118860388704	NO	-
1478	ZINC00611671	475	0.4366126082973351	NO	-
1479	ZINC02940296	939	0.43600295924625115	NO	-
1480	ZINC03868724	1298	0.4350941265025125	NO	-
1481	ZINC04466248	1467	0.4350941265025125	NO	-
1482	ZINC03987440	1361	0.4349566064966653	NO	-
1483	ZINC00468037	357	0.4346279975715791	NO	-
1484	ZINC02294241	784	0.4344265722918452	NO	-
1485	ZINC03230151	968	0.43360447201525815	NO	-
1486	ZINC00372531	272	0.43067191073108396	NO	-
1487	ZINC00088986	57	0.42826319495145315	NO	-
1488	ZINC00309218	224	0.4268005355406799	NO	-
1489	ZINC01090921	623	0.4254065289335538	NO	-
1490	ZINC00503149	392	0.42506219913760557	NO	-
1491	ZINC02881430	927	0.4240874803310729	NO	-
1492	ZINC03859884	1253	0.42378505761539986	NO	-
1493	ZINC00503150	393	0.4234063653948125	NO	-
1494	ZINC03328237	989	0.42245527429311375	NO	-
1495	ZINC02918490	937	0.42067590171062974	NO	-
1496	ZINC03148025	953	0.42053023819985397	NO	-
1497	ZINC01856833	761	0.42016517005776993	NO	-
1498	ZINC00052016	29	0.4198153107462305	NO	-
1499	ZINC02457113	804	0.4185355138780081	NO	-
1500	ZINC02844471	911	0.4176267695940393	NO	-
1501	ZINC03852751	1194	0.41666487985193096	NO	-
1502	ZINC04594689	1485	0.4162161720847032	NO	-
1503	ZINC03852794	1196	0.41591024820562866	NO	-
1504	ZINC00130215	102	0.41581705131366115	NO	-
1505	ZINC00498961	388	0.4132748345635285	NO	-
1506	ZINC04128927	1403	0.41282659437960323	NO	-
1507	ZINC04334681	1433	0.41241212295527463	NO	-
1508	ZINC04265936	1418	0.41205135605215865	NO	-
1509	ZINC00006952	5	0.4115777750991372	NO	-
1510	ZINC03833863	33	0.4096856759460959	YES	17
1511	ZINC02987042	942	0.4044238480527362	NO	-
1512	ZINC00498961	389	0.40416494439728695	NO	-
1513	ZINC03993189	1371	0.40383451515589747	NO	-
1514	ZINC00520542	402	0.40284800179706176	NO	-
1515	ZINC00572854	457	0.39967120129819206	NO	-
1516	ZINC04510694	1482	0.3962164338991403	NO	-
1517	ZINC02741855	858	0.3937922774055681	NO	-
1518	ZINC03575506	1116	0.3935743930874984	NO	-
1519	ZINC03833865	17	0.39089262435839695	YES	7
1520	ZINC00272219	200	0.3837268350976247	NO	-
1521	ZINC03866842	1269	0.38330611279275323	NO	-
1522	ZINC03281508	979	0.3830347425778555	NO	-
1523	ZINC01105513	631	0.38125810514615643	NO	-
1524	ZINC00018097	15	0.3746195240848176	YES	7
1525	ZINC03833866	16	0.37367743179355084	YES	7
1526	ZINC04121991	1399	0.3711279840041827	NO	-
1527	ZINC01507292	741	0.362731956102732	NO	-
1528	ZINC03593311	1127	0.34734591039301715	NO	-
