# Supplementary material for: Optimal assignment methods for ligand-based virtual screening
Source: J Cheminform. 2009 Aug 25;1:14. doi: 10.1186/1758-2946-1-14 (PMC2820492; doi:10.1186/1758-2946-1-14)
Supplement: Additional file 2 — Archive of the result files. The file Results.tar.gz is a Gzip compressed Tar archive containing the results file of each method for each data set. The result files are tab-separated plain text files including the following information: method name, active data set with size, cluster information and the distribution of the molecules over the clusters, decoy data set with size, ratio active:decoy, AUC, awAUC, BEDROC scores for predefined alpha values as suggested by Truchon and Bayly [63], relative enrichment factor [67], ROC enrichments, awROC enrichments at predefined false positive fractions, chemotype enrichment, ROC data points, and the ranking of each structure. [file 1758-2946-1-14-S2.zip › Results/OAK.SQ.DUD=inha.Q.INHA_GEQ.sdf.A.DUD_inha_clustered_I_MM.sdf.D.DUD_inha_decoys_ID_pass_MWPass_I_MM.s0000644]

###################################################################################################
# Screening Result File
# User: jahn
# Method used: OAK
> <Method_Name>
OAK
# Screening mode: Single Query Screening
#	Calculations performed: 2764
#	Start time of the calculation: Fri Mar 06 00:44:35 CET 2009
#	End time of the calculation: Fri Mar 06 00:46:17 CET 2009
# Data set information
#	Query molecule name:	GEQ from data set: ./data/queries/INHA_GEQ.sdf
#	Active data set: /rahome/chemoinf/SVS/data/actives/DUD_inha_clustered_I_MM.sdf with cluster information
#		Size: 57 molecules
#		Number of clusters: 23
#		Cluster Summery:
#			Cluster number	# molecules	% of actives
#			1		1		1.754
#			2		2		3.509
#			3		2		3.509
#			4		4		7.018
#			5		11		19.298
#			6		3		5.263
#			7		1		1.754
#			8		1		1.754
#			9		9		15.789
#			10		1		1.754
#			11		1		1.754
#			12		3		5.263
#			13		1		1.754
#			14		1		1.754
#			15		1		1.754
#			16		2		3.509
#			17		1		1.754
#			18		1		1.754
#			19		1		1.754
#			20		1		1.754
#			21		1		1.754
#			22		1		1.754
#			23		7		12.281
#	Decoy data set: /rahome/chemoinf/SVS/data/decoys/DUD_inha_decoys_ID_pass_MWPass_I_MM.sdf
#		Size: 2707 molecules
#	Ratio actives : decoys
#		1.0 : 47.4912
#	The active and decoy data set were part of the DUD with problem identifier: inha
> <AUC>
#	 ROC AUC
	0.5385452919331947
> <awAUC>
#	 ROC awAUC
	0.5309867762607035
> <BEDROC Scores>
#	Alpha Values	BEDROC Scores	Literature: J. Chem. Inf. Model., Vol. 47, No. 2, 2007, 488-508
	106.9	0.5297
	100.0	0.5219
	53.6	0.4755
	50.0	0.4728
	32.2	0.463
	20.0	0.4622
	16.1	0.4638
	10.0	0.4705
	8.0	0.4747
> <Relative enrichment factor>
#	Fraction dataset	Enrichment factor	 Literature: DOI: 10.1021/ci800303k
	0.0010	72.3589001447178
	0.01	47.03328509406657
	0.02	39.79739507959479
	0.05	45.6140350877193
	0.1	47.36842105263158
	0.2	50.87719298245614
	0.25	50.87719298245614
> <ROC Enrichments>
#	True decoy fraction	Enrichment	Literature: J Comput Aided Mol Des (2008) 22:133-139
	0.1	158.30409356725144
	0.5	40.70676691729323
	1.0	33.92230576441103
	2.0	19.859968102073363
	5.0	9.428405572755418
	10.0	4.7315983686152645
> <awROC Enrichments>
#	Decoy fraction	Enrichment
	0.1	130.77294685990336
	0.5	31.75914423740511
	1.0	25.220496894409933
	2.0	15.930522617479133
	5.0	8.557935493037794
	10.0	4.294757295399041
> <Chemotype enrichment>
#	% data set	% active cluster	Literature: http://dud.docking.org/wombat/
	0.0	0.0
	0.036	0.0
	0.036	4.348
	0.072	4.348
	0.072	8.696
	0.326	8.696
	0.326	13.043
	0.362	13.043
	0.362	17.391
	0.543	17.391
	0.543	21.739
	0.687	21.739
	0.687	26.087
	1.049	26.087
	1.049	30.435
	2.026	30.435
	2.026	34.783
	4.088	34.783
	4.088	39.13
	4.197	39.13
	4.197	43.478
	18.379	43.478
	18.379	47.826
	19.754	47.826
	19.754	52.174
	54.088	52.174
	54.088	56.522
	64.11	56.522
	64.11	60.87
	81.006	60.87
	81.006	65.217
	89.219	65.217
	89.219	69.565
	90.195	69.565
	90.195	73.913
	96.961	73.913
	96.961	78.261
	97.829	78.261
	97.829	82.609
	98.155	82.609
	98.155	86.957
	99.421	86.957
	99.421	91.304
	99.855	91.304
	99.855	95.652
	100.0	95.652
	100.0	100.0
> <ROC curve data>
#	False positive rate	true positive rate
	0.0	0.0
	0.0	0.1754
	0.0015	0.1754
	0.0015	0.193
	0.0026	0.193
	0.0026	0.2105
	0.0052	0.2105
	0.0052	0.2807
	0.0055	0.2807
	0.0055	0.2982
	0.0063	0.2982
	0.0063	0.3333
	0.0074	0.3333
	0.0074	0.3509
	0.0111	0.3509
	0.0111	0.386
	0.0122	0.386
	0.0122	0.4035
	0.0266	0.4035
	0.0266	0.4211
	0.0325	0.4211
	0.0325	0.4386
	0.0332	0.4386
	0.0332	0.4561
	0.0477	0.4561
	0.0477	0.4737
	0.1773	0.4737
	0.1773	0.4912
	0.191	0.4912
	0.191	0.5088
	0.5412	0.5088
	0.5412	0.5263
	0.5678	0.5263
	0.5678	0.5439
	0.6428	0.5439
	0.6428	0.5614
	0.7761	0.5614
	0.7761	0.5789
	0.7898	0.5789
	0.7898	0.5965
	0.8142	0.5965
	0.8142	0.614
	0.8508	0.614
	0.8508	0.6316
	0.8973	0.6316
	0.8973	0.6491
	0.9069	0.6491
	0.9069	0.6667
	0.9756	0.6667
	0.9756	0.6842
	0.9801	0.6842
	0.9801	0.7018
	0.9837	0.7018
	0.9837	0.7193
	0.9867	0.7193
	0.9867	0.7368
	0.9993	0.7368
	0.9993	0.7895
	0.9996	0.7895
	0.9996	0.8246
	1.0	0.8246
	1.0	1.0
> <Screening Table>
# Rank	Mol name	Index in data set	Similarity 2 query	Active	Cluster number
1	ZINC03833947	50	0.9395471204276136	YES	23
2	ZINC03833922	49	0.893956255880866	YES	22
3	ZINC03591551	52	0.8850254859265673	YES	23
4	ZINC03833899	51	0.8813808186043571	YES	23
5	ZINC03591572	56	0.8698836702766428	YES	23
6	ZINC03591568	55	0.868600610571688	YES	23
7	ZINC03833949	53	0.8594487262682976	YES	23
8	ZINC03833948	54	0.859323701088634	YES	23
9	ZINC03833918	46	0.8345325152560229	YES	19
10	ZINC03833921	36	0.8102300639342305	YES	12
11	ZINC01487109	1017	0.7919172298856643	NO	-
12	ZINC01487109	1015	0.7863446117557926	NO	-
13	ZINC01487109	1016	0.7863446117557926	NO	-
14	ZINC01487109	1014	0.785542725018494	NO	-
15	ZINC03832027	25	0.7741120931776574	YES	9
16	ZINC03018352	1631	0.7736432410419627	NO	-
17	ZINC00780403	321	0.7677518429838242	NO	-
18	ZINC02643481	1361	0.7670399015317745	NO	-
19	ZINC03833920	21	0.7652215499166116	YES	6
20	ZINC02114322	1141	0.764829445855199	NO	-
21	ZINC02119987	1144	0.7579668839929667	NO	-
22	ZINC02119981	1143	0.757541092628084	NO	-
23	ZINC02118904	1142	0.757426708139924	NO	-
24	ZINC00780466	322	0.7566398186342026	NO	-
25	ZINC00780474	323	0.7563716473983	NO	-
26	ZINC00780491	324	0.7554578920472259	NO	-
27	ZINC03832030	27	0.7465017658071915	YES	9
28	ZINC03832029	28	0.7463118970899576	YES	9
29	ZINC03833927	48	0.7454320263406076	YES	21
30	ZINC03832033	29	0.7452635461744651	YES	9
31	ZINC04304117	2559	0.7450222385968787	NO	-
32	ZINC03832028	30	0.7408053709219872	YES	9
33	ZINC04304127	2561	0.740656162995894	NO	-
34	ZINC04304123	2560	0.7399661143240923	NO	-
35	ZINC03833925	38	0.7355297713268905	YES	12
36	ZINC03833929	37	0.7345172088976809	YES	12
37	ZINC01509721	1055	0.7330683884160122	NO	-
38	ZINC01509727	1056	0.7326987371503998	NO	-
39	ZINC01510484	1058	0.7314881236082854	NO	-
40	ZINC03832031	31	0.7314439351033141	YES	9
41	ZINC01510487	1059	0.7313285749513865	NO	-
42	ZINC02724723	1450	0.7309323668479829	NO	-
43	ZINC02724165	1427	0.7308980283614175	NO	-
44	ZINC02724166	1428	0.7308896243875658	NO	-
45	ZINC02724724	1451	0.7306044604123889	NO	-
46	ZINC02724187	1431	0.7303620791477792	NO	-
47	ZINC02724188	1432	0.7303441444522009	NO	-
48	ZINC02724727	1452	0.7303362193304498	NO	-
49	ZINC02724728	1453	0.7300467035358942	NO	-
50	ZINC00849424	419	0.7294112919083136	NO	-
51	ZINC03833917	33	0.728120277577722	YES	9
52	ZINC03833928	20	0.7280799522169977	YES	6
53	ZINC03040821	1641	0.72676910667031	NO	-
54	ZINC02407922	1249	0.7263337124321374	NO	-
55	ZINC03181444	1665	0.7256412284478952	NO	-
56	ZINC03833914	34	0.7247141955216045	YES	10
57	ZINC01025792	598	0.7238100216651956	NO	-
58	ZINC04304174	2563	0.7237316627459298	NO	-
59	ZINC03902733	2304	0.7233203055739169	NO	-
60	ZINC03313190	1732	0.7231300799987915	NO	-
61	ZINC02724674	1448	0.7219379583737456	NO	-
62	ZINC02724759	1460	0.7217326747885903	NO	-
63	ZINC02724760	1461	0.7213098462272476	NO	-
64	ZINC02724568	1443	0.7211037000413355	NO	-
65	ZINC02724567	1442	0.7210937726700574	NO	-
66	ZINC02724571	1444	0.7210133936457794	NO	-
67	ZINC02724572	1445	0.7205777725202765	NO	-
68	ZINC02724576	1447	0.7204306430643526	NO	-
69	ZINC02724575	1446	0.720423574077209	NO	-
70	ZINC01301403	914	0.719751085493509	NO	-
71	ZINC02500128	1306	0.719278414921789	NO	-
72	ZINC02724748	1455	0.718532412060057	NO	-
73	ZINC02724747	1454	0.718523201221152	NO	-
74	ZINC00929791	515	0.7184580771392969	NO	-
75	ZINC02500128	1308	0.7184424988426832	NO	-
76	ZINC02724751	1456	0.7181837731623749	NO	-
77	ZINC02724755	1458	0.7178834634589795	NO	-
78	ZINC02724756	1459	0.7178321296670661	NO	-
79	ZINC02724752	1457	0.7177753598029842	NO	-
80	ZINC02724782	1463	0.7154645771552095	NO	-
81	ZINC02724781	1462	0.7152049655249617	NO	-
82	ZINC00752647	300	0.7137269779376503	NO	-
83	ZINC02724167	1429	0.7131248839636031	NO	-
84	ZINC02724168	1430	0.7131156932059477	NO	-
85	ZINC02724239	1440	0.7124600031258764	NO	-
86	ZINC02724240	1441	0.7124538444006197	NO	-
87	ZINC01059163	663	0.7116740822605216	NO	-
88	ZINC01059163	664	0.7089990826896021	NO	-
89	ZINC04091495	2459	0.7085225568409271	NO	-
90	ZINC02724236	1439	0.7080937708381476	NO	-
91	ZINC03859938	2219	0.7076378309645679	NO	-
92	ZINC01341245	928	0.7075285075997862	NO	-
93	ZINC01028471	600	0.706864531721762	NO	-
94	ZINC03859938	2220	0.7065746493597211	NO	-
95	ZINC00796555	360	0.7057776180733056	NO	-
96	ZINC03832034	32	0.7053981213322752	YES	9
97	ZINC00792984	345	0.7029816127096624	NO	-
98	ZINC00807631	371	0.70297612059079	NO	-
99	ZINC03416342	1823	0.701562330543194	NO	-
100	ZINC01170309	843	0.7014523142038656	NO	-
101	ZINC03397527	1801	0.7012786877805224	NO	-
102	ZINC02849808	1516	0.7007193822271129	NO	-
103	ZINC01131401	806	0.7003151018054543	NO	-
104	ZINC01460048	997	0.6997835505596045	NO	-
105	ZINC02724202	1434	0.699739203431451	NO	-
106	ZINC02724201	1433	0.6994422769848745	NO	-
107	ZINC04595593	2694	0.6991240519209276	NO	-
108	ZINC02724154	1426	0.6985709600239419	NO	-
109	ZINC01075193	710	0.6981385506902398	NO	-
110	ZINC02724675	1449	0.6979423457755047	NO	-
111	ZINC03852701	2053	0.6978533757144101	NO	-
112	ZINC04249043	2527	0.6978401001981839	NO	-
113	ZINC03833915	24	0.697813563022179	YES	8
114	ZINC03852698	2052	0.6975084134093862	NO	-
115	ZINC03039918	1638	0.697309702872915	NO	-
116	ZINC03832026	45	0.6967971890377059	YES	18
117	ZINC04266324	2535	0.6963747495504563	NO	-
118	ZINC00583040	150	0.6961850386955524	NO	-
119	ZINC03296665	1718	0.6960914785863055	NO	-
120	ZINC03296676	1719	0.6959919602921816	NO	-
121	ZINC03866946	2236	0.6959256960393918	NO	-
122	ZINC04465213	2641	0.6959256960393918	NO	-
123	ZINC00784014	334	0.6955690871615314	NO	-
124	ZINC01127627	797	0.6943356581020811	NO	-
125	ZINC02724210	1438	0.6934864586086861	NO	-
126	ZINC01039985	616	0.693285101177434	NO	-
127	ZINC02724205	1435	0.693235480425191	NO	-
128	ZINC02724206	1436	0.6932134565554042	NO	-
129	ZINC02724209	1437	0.6930866798817363	NO	-
130	ZINC04156217	2492	0.6930673382220389	NO	-
131	ZINC00420005	94	0.6930210147396952	NO	-
132	ZINC01073570	702	0.692227695654469	NO	-
133	ZINC01345753	932	0.6920860749341632	NO	-
134	ZINC03549108	1927	0.6913144466015197	NO	-
135	ZINC04497319	2684	0.6910030631302051	NO	-
136	ZINC00681778	247	0.6907890505159592	NO	-
137	ZINC04156760	2495	0.6906373882834467	NO	-
138	ZINC04156217	2490	0.6901453591837678	NO	-
139	ZINC03561872	1934	0.6901129086900848	NO	-
140	ZINC02500128	1309	0.6897259214292889	NO	-
141	ZINC02500128	1307	0.6894984620066628	NO	-
142	ZINC00784163	335	0.6892629507465585	NO	-
143	ZINC03854881	2129	0.6890565493610475	NO	-
144	ZINC04156760	2493	0.6886102116762359	NO	-
145	ZINC03868055	2276	0.6883501580812644	NO	-
146	ZINC03868057	2278	0.6881564634195473	NO	-
147	ZINC03868054	2275	0.6879811863799127	NO	-
148	ZINC03868056	2277	0.6879253117341996	NO	-
149	ZINC00892841	474	0.6878618494244103	NO	-
150	ZINC00790262	340	0.6877797593190466	NO	-
151	ZINC02926065	1573	0.6875310772811266	NO	-
152	ZINC00784656	337	0.687255504210362	NO	-
153	ZINC03049697	1648	0.6870330184080792	NO	-
154	ZINC03050069	1650	0.6863693596975031	NO	-
155	ZINC00643362	197	0.6859767820296947	NO	-
156	ZINC03833919	22	0.6856603089188555	YES	6
157	ZINC01072328	698	0.685382120092009	NO	-
158	ZINC01072327	697	0.6853599655958511	NO	-
159	ZINC04156217	2491	0.6852388065421153	NO	-
160	ZINC03855943	2146	0.6846969860065366	NO	-
161	ZINC03855944	2147	0.6840365001034373	NO	-
162	ZINC00819397	396	0.6838983861636249	NO	-
163	ZINC04156760	2494	0.6838223123792925	NO	-
164	ZINC00788124	338	0.683757296580273	NO	-
165	ZINC01085428	733	0.6835797061711159	NO	-
166	ZINC00788126	339	0.6835002201891119	NO	-
167	ZINC02874591	1542	0.6832888257241126	NO	-
168	ZINC01103953	753	0.6829482959915226	NO	-
169	ZINC01252099	898	0.6829367331170437	NO	-
170	ZINC01103954	754	0.6827480701751216	NO	-
171	ZINC00615522	172	0.6822451107321026	NO	-
172	ZINC00615523	173	0.6820504178181478	NO	-
173	ZINC00716250	278	0.6817839494680158	NO	-
174	ZINC03053542	1651	0.6817252039777755	NO	-
175	ZINC00834609	406	0.6814756066288407	NO	-
176	ZINC00873273	442	0.681192253459617	NO	-
177	ZINC00843793	413	0.6809987346603528	NO	-
178	ZINC00843792	412	0.6809844181148956	NO	-
179	ZINC00819408	397	0.6809497619811308	NO	-
180	ZINC04155402	2488	0.6808888547803186	NO	-
181	ZINC01101095	747	0.6802220244764667	NO	-
182	ZINC00310240	56	0.6802210642662282	NO	-
183	ZINC01101096	748	0.6802143406746735	NO	-
184	ZINC00290115	50	0.6795939907587023	NO	-
185	ZINC00290118	51	0.6795655497765739	NO	-
186	ZINC03961480	2320	0.6794840167830889	NO	-
187	ZINC01148991	824	0.6794832190134451	NO	-
188	ZINC01044210	636	0.6794753410807212	NO	-
189	ZINC04304144	2562	0.6794337099360805	NO	-
190	ZINC00310110	55	0.679323447137312	NO	-
191	ZINC02438431	1277	0.6788781080388986	NO	-
192	ZINC04155402	2487	0.6786634953738824	NO	-
193	ZINC01136855	812	0.6784912456231986	NO	-
194	ZINC03657695	1973	0.6783975413662974	NO	-
195	ZINC00802642	363	0.6779325355435623	NO	-
196	ZINC03958803	2318	0.6777118764895166	NO	-
197	ZINC03657694	1972	0.6776844545396505	NO	-
198	ZINC01158185	833	0.6775888956636049	NO	-
199	ZINC00784654	336	0.6772001759264961	NO	-
200	ZINC01195450	869	0.6769244530245432	NO	-
201	ZINC04106935	2465	0.6765839870898751	NO	-
202	ZINC01195739	870	0.6765226545007621	NO	-
203	ZINC03991393	2380	0.6764272222402367	NO	-
204	ZINC04155402	2489	0.676359326723375	NO	-
205	ZINC01195741	871	0.6762185085561034	NO	-
206	ZINC04033633	2436	0.6761454970776841	NO	-
207	ZINC00635356	190	0.6760405452382583	NO	-
208	ZINC00635354	189	0.6759505492943576	NO	-
209	ZINC04412507	2606	0.6759364093165303	NO	-
210	ZINC00957885	575	0.6758826661641623	NO	-
211	ZINC02867583	1530	0.6756399930730996	NO	-
212	ZINC00885469	467	0.6752667859416572	NO	-
213	ZINC00885471	468	0.6752638931863255	NO	-
214	ZINC03657646	1971	0.6750017887059941	NO	-
215	ZINC00885425	465	0.6749258784642382	NO	-
216	ZINC00885428	466	0.6749179699399059	NO	-
217	ZINC01076710	712	0.6747427231544006	NO	-
218	ZINC01069115	689	0.6740079085391837	NO	-
219	ZINC03854378	2113	0.6738923939445353	NO	-
220	ZINC03531049	1917	0.6738635662776812	NO	-
221	ZINC01168533	842	0.6737539931954446	NO	-
222	ZINC00704398	271	0.6735157860828077	NO	-
223	ZINC03942840	2312	0.673472306956972	NO	-
224	ZINC01107360	761	0.6731786120761533	NO	-
225	ZINC03854285	2104	0.6727344121920464	NO	-
226	ZINC01115164	777	0.6723852750418343	NO	-
227	ZINC01060787	673	0.6722341616212356	NO	-
228	ZINC01060782	672	0.6721556666402113	NO	-
229	ZINC01060767	671	0.6719109168399878	NO	-
230	ZINC01060762	670	0.6717989935312677	NO	-
231	ZINC00902494	478	0.6716411986775752	NO	-
232	ZINC02638776	1354	0.6716196672642399	NO	-
233	ZINC03854302	2109	0.6716196036369556	NO	-
234	ZINC00756261	308	0.6715773215433553	NO	-
235	ZINC00806855	369	0.6713953697111184	NO	-
236	ZINC01060761	669	0.6712450130191496	NO	-
237	ZINC01060755	668	0.6711764799300947	NO	-
238	ZINC03854301	2108	0.6711044939101147	NO	-
239	ZINC00068411	20	0.6710956855047914	NO	-
240	ZINC01063645	679	0.670845991042006	NO	-
241	ZINC02227622	1181	0.6706736792636091	NO	-
242	ZINC00930740	519	0.6706139939595723	NO	-
243	ZINC00819409	398	0.6702799395558436	NO	-
244	ZINC00668116	232	0.6699619076686837	NO	-
245	ZINC03854307	2111	0.669925686775068	NO	-
246	ZINC03818696	1982	0.6698114996347312	NO	-
247	ZINC03216069	1678	0.6696759415550508	NO	-
248	ZINC02621627	1333	0.6690381080043363	NO	-
249	ZINC04135502	2482	0.6690378236984237	NO	-
250	ZINC02621628	1334	0.6690081322151357	NO	-
251	ZINC04169847	2504	0.6688906164531147	NO	-
252	ZINC03352292	1765	0.6685476606789208	NO	-
253	ZINC01176657	849	0.6682818500261816	NO	-
254	ZINC04036990	2441	0.6682472005833471	NO	-
255	ZINC03211069	1672	0.6681893612294071	NO	-
256	ZINC00668113	231	0.6680860724747625	NO	-
257	ZINC01175910	847	0.6678221886661244	NO	-
258	ZINC03854286	2105	0.6675966841544371	NO	-
259	ZINC04036990	2439	0.6675448999367668	NO	-
260	ZINC03975978	2364	0.6675255595287077	NO	-
261	ZINC03975973	2363	0.6674998746220149	NO	-
262	ZINC01051584	643	0.6673158889817201	NO	-
263	ZINC03867234	2248	0.6672161213048994	NO	-
264	ZINC02357978	1221	0.6671088269570538	NO	-
265	ZINC01185989	863	0.6670396884090798	NO	-
266	ZINC01106045	760	0.6669118961297439	NO	-
267	ZINC01042161	634	0.6667124141310828	NO	-
268	ZINC04169847	2503	0.666303517598282	NO	-
269	ZINC02213915	1173	0.6661839297611504	NO	-
270	ZINC00790386	342	0.6661838923682623	NO	-
271	ZINC03904609	2305	0.6656234351146587	NO	-
272	ZINC02465994	1300	0.6655365379932878	NO	-
273	ZINC04063013	2451	0.6652564794152839	NO	-
274	ZINC01060797	674	0.6651502281682047	NO	-
275	ZINC00623775	174	0.6649501371228052	NO	-
276	ZINC03025477	1633	0.6647848907385712	NO	-
277	ZINC02635116	1349	0.6646517204957096	NO	-
278	ZINC01178447	853	0.664503869785702	NO	-
279	ZINC00682879	249	0.6644438472841121	NO	-
280	ZINC04036990	2440	0.663993125297926	NO	-
281	ZINC03635745	1968	0.6639577584090331	NO	-
282	ZINC01207436	876	0.6639004631789035	NO	-
283	ZINC00076804	21	0.6635850992673247	NO	-
284	ZINC03189508	1669	0.663574140500787	NO	-
285	ZINC04461882	2628	0.6635681436017141	NO	-
286	ZINC02500140	1310	0.6635364232947323	NO	-
287	ZINC04477419	2668	0.6634684630076206	NO	-
288	ZINC00003613	2	0.6634458986127386	NO	-
289	ZINC03860097	2223	0.6632732612152002	NO	-
290	ZINC00063384	17	0.6632063390830846	NO	-
291	ZINC03175189	1664	0.6631893451584643	NO	-
292	ZINC02440957	1279	0.6631610336176684	NO	-
293	ZINC02500140	1312	0.6630565793379548	NO	-
294	ZINC04059358	2447	0.6628297696055465	NO	-
295	ZINC01240552	893	0.6628045895612834	NO	-
296	ZINC02483655	1303	0.6627791016982681	NO	-
297	ZINC02221048	1175	0.6627750644643315	NO	-
298	ZINC02221048	1176	0.6627750644643315	NO	-
299	ZINC00799092	361	0.6625968096904913	NO	-
300	ZINC01175530	846	0.6625860711169974	NO	-
301	ZINC03341824	1753	0.6624919161242041	NO	-
302	ZINC01049541	640	0.6623648380527751	NO	-
303	ZINC04119063	2474	0.6619156854108829	NO	-
304	ZINC00885472	469	0.6617998104169692	NO	-
305	ZINC01363079	936	0.6613253517953107	NO	-
306	ZINC04249114	2528	0.661192937523303	NO	-
307	ZINC02221048	1174	0.6610811550305342	NO	-
308	ZINC01498675	1039	0.660946887994202	NO	-
309	ZINC00648589	219	0.6606383476798394	NO	-
310	ZINC02401156	1239	0.66055832940758	NO	-
311	ZINC04304199	2564	0.6605462811557702	NO	-
312	ZINC02937518	1576	0.6601913393618326	NO	-
313	ZINC00930733	517	0.6601048753621952	NO	-
314	ZINC01079316	717	0.6594828303559788	NO	-
315	ZINC04104150	2464	0.6594806727485141	NO	-
316	ZINC03022932	1632	0.6594797590182794	NO	-
317	ZINC01076351	711	0.6593576090790465	NO	-
318	ZINC04033635	2437	0.6592859781885583	NO	-
319	ZINC01068285	687	0.6592399353606996	NO	-
320	ZINC00680612	244	0.6592200622815794	NO	-
321	ZINC03187627	1668	0.6591856441126616	NO	-
322	ZINC00930736	518	0.6591751124309541	NO	-
323	ZINC03970856	2346	0.6590556980313504	NO	-
324	ZINC01073558	701	0.6590482802344865	NO	-
325	ZINC02224692	1180	0.6587162611809274	NO	-
326	ZINC03854287	2106	0.6584936167489449	NO	-
327	ZINC03854291	2107	0.6584368169156306	NO	-
328	ZINC01860385	1088	0.6584074739532619	NO	-
329	ZINC03955812	2314	0.6582793019736047	NO	-
330	ZINC03854380	2114	0.6577722706551342	NO	-
331	ZINC03866856	2235	0.6575992688680338	NO	-
332	ZINC03854303	2110	0.6572230292986826	NO	-
333	ZINC00587676	153	0.657077795528946	NO	-
334	ZINC02427742	1268	0.6569729439278089	NO	-
335	ZINC04512162	2690	0.6569358192989048	NO	-
336	ZINC03453399	1853	0.6568749019852481	NO	-
337	ZINC02502470	1315	0.6568652799822439	NO	-
338	ZINC03582272	1941	0.6567870907765668	NO	-
339	ZINC01498703	1040	0.6567049015108607	NO	-
340	ZINC02661816	1370	0.6562552452312153	NO	-
341	ZINC00689349	257	0.6562298768802949	NO	-
342	ZINC01206883	874	0.6559798313262388	NO	-
343	ZINC00593639	158	0.6559542934177357	NO	-
344	ZINC00989986	584	0.6557689776848701	NO	-
345	ZINC01516335	1063	0.6556280882299069	NO	-
346	ZINC01073396	699	0.6555231395509895	NO	-
347	ZINC01073867	706	0.6554279475871927	NO	-
348	ZINC02359928	1226	0.6553469839838786	NO	-
349	ZINC00857339	426	0.6552905603179858	NO	-
350	ZINC02198913	1156	0.6548925502498031	NO	-
351	ZINC01407295	967	0.6545939316494427	NO	-
352	ZINC01407294	966	0.6545754578342629	NO	-
353	ZINC01498729	1041	0.654480501142701	NO	-
354	ZINC01182185	858	0.6542457286803551	NO	-
355	ZINC03854272	2102	0.6538955117589141	NO	-
356	ZINC03851944	2038	0.6538337635656721	NO	-
357	ZINC00868783	436	0.6536962990618266	NO	-
358	ZINC00854997	424	0.653690729785214	NO	-
359	ZINC02736755	1469	0.6535312360985095	NO	-
360	ZINC04326752	2571	0.6535050419664185	NO	-
361	ZINC04292047	2554	0.6535008536520012	NO	-
362	ZINC01498551	1036	0.6533136360804155	NO	-
363	ZINC04292049	2555	0.6530953254615082	NO	-
364	ZINC02942716	1586	0.6530869450006982	NO	-
365	ZINC00934392	520	0.6528997616176964	NO	-
366	ZINC01510420	1057	0.6524835221263804	NO	-
367	ZINC00849886	420	0.6524083275155342	NO	-
368	ZINC00049734	15	0.6522707090192159	NO	-
369	ZINC01514520	1062	0.6521349091898978	NO	-
370	ZINC02255919	1189	0.652099458734508	NO	-
371	ZINC00034428	9	0.6520010464270706	NO	-
372	ZINC02938033	1578	0.6519965234192573	NO	-
373	ZINC00034429	10	0.6519939329022446	NO	-
374	ZINC02737680	1470	0.6518947518936216	NO	-
375	ZINC03043451	1643	0.6517711231967215	NO	-
376	ZINC00738415	298	0.6517506993036142	NO	-
377	ZINC03040699	1639	0.651699204982076	NO	-
378	ZINC00988099	583	0.6516492322334115	NO	-
379	ZINC00607947	167	0.6515890532424966	NO	-
380	ZINC01073797	705	0.6513451547429585	NO	-
381	ZINC02503081	1317	0.6513081801521352	NO	-
382	ZINC00954858	560	0.6511347223088264	NO	-
383	ZINC03245294	1696	0.6510791567582139	NO	-
384	ZINC01073541	700	0.6510401633134282	NO	-
385	ZINC01163400	838	0.650580286901354	NO	-
386	ZINC00856423	425	0.6505649635446595	NO	-
387	ZINC00945352	546	0.6503897022325794	NO	-
388	ZINC01097090	744	0.650336409917606	NO	-
389	ZINC01208457	878	0.6502958527560724	NO	-
390	ZINC02794712	1494	0.6501774324320972	NO	-
391	ZINC03389077	1790	0.6500414038002835	NO	-
392	ZINC00790386	341	0.6498752191965259	NO	-
393	ZINC00470700	124	0.6497073293141161	NO	-
394	ZINC00828054	404	0.649670375093099	NO	-
395	ZINC00773581	314	0.6496427704207549	NO	-
396	ZINC04348627	2577	0.6496424373448059	NO	-
397	ZINC00655729	224	0.6496094643666396	NO	-
398	ZINC00902497	480	0.6495179424622032	NO	-
399	ZINC00902496	479	0.6494808340790712	NO	-
400	ZINC00807885	376	0.6493357845925168	NO	-
401	ZINC02972103	1614	0.6492852466758098	NO	-
402	ZINC01835312	1087	0.6492321950060284	NO	-
403	ZINC00645827	207	0.649117202241333	NO	-
404	ZINC02941742	1584	0.6488721789502535	NO	-
405	ZINC01498579	1037	0.6487394774383654	NO	-
406	ZINC00954859	561	0.6485808738810441	NO	-
407	ZINC03349987	1761	0.6483136796927926	NO	-
408	ZINC01208664	880	0.6482886117855695	NO	-
409	ZINC00755360	304	0.6481568038808555	NO	-
410	ZINC00846559	417	0.6479482460694236	NO	-
411	ZINC02204697	1163	0.6478812078686884	NO	-
412	ZINC01418480	972	0.6478060592166688	NO	-
413	ZINC00905562	487	0.6477179514755197	NO	-
414	ZINC01253327	900	0.6476279399191269	NO	-
415	ZINC00461798	122	0.6476231310474481	NO	-
416	ZINC01068326	688	0.6476173596705606	NO	-
417	ZINC03868019	2272	0.6475778430817061	NO	-
418	ZINC01158204	834	0.6473050885554796	NO	-
419	ZINC00612175	171	0.6472941721934549	NO	-
420	ZINC03868356	2279	0.6471649847992318	NO	-
421	ZINC03855699	2144	0.6471594369632745	NO	-
422	ZINC03855699	2145	0.6471594369632745	NO	-
423	ZINC02943170	1591	0.6468471344268646	NO	-
424	ZINC00792969	344	0.6467682739018994	NO	-
425	ZINC04360685	2590	0.6467514631163808	NO	-
426	ZINC01502404	1047	0.6466790823955639	NO	-
427	ZINC01502403	1046	0.6466576466299525	NO	-
428	ZINC01058137	660	0.6465164456660651	NO	-
429	ZINC03249270	1698	0.6462656705583212	NO	-
430	ZINC04033085	2418	0.6462482949096694	NO	-
431	ZINC00530334	132	0.6461755993516137	NO	-
432	ZINC03337749	1749	0.6461155222908529	NO	-
433	ZINC03854274	2103	0.646094435060714	NO	-
434	ZINC04479467	2671	0.6460752243881107	NO	-
435	ZINC01504136	1050	0.6460073619652122	NO	-
436	ZINC02941702	1583	0.6460017895623208	NO	-
437	ZINC03337747	1748	0.645993365635094	NO	-
438	ZINC01498604	1038	0.6459925212657066	NO	-
439	ZINC03372506	1786	0.6459720069368111	NO	-
440	ZINC00808154	377	0.645891934173637	NO	-
441	ZINC00807625	370	0.6458298964512096	NO	-
442	ZINC04412851	2607	0.6457988140941382	NO	-
443	ZINC03855699	2143	0.6457059630050236	NO	-
444	ZINC00885951	471	0.6454482119575081	NO	-
445	ZINC03941646	2311	0.6454010190794364	NO	-
446	ZINC04465026	2638	0.6451950593820982	NO	-
447	ZINC01065253	680	0.645094089611	NO	-
448	ZINC01388831	950	0.6450049759365962	NO	-
449	ZINC03061145	1657	0.6448669797010307	NO	-
450	ZINC00887730	473	0.6447932128591692	NO	-
451	ZINC03582748	1943	0.6446762922607999	NO	-
452	ZINC01440538	988	0.6445806889789019	NO	-
453	ZINC04033085	2419	0.6443971596299264	NO	-
454	ZINC04355349	2581	0.6442516684414195	NO	-
455	ZINC03561894	1935	0.6440233219436972	NO	-
456	ZINC03200462	1671	0.644019113316281	NO	-
457	ZINC00655465	223	0.6440085286886539	NO	-
458	ZINC00738294	297	0.6440043915367003	NO	-
459	ZINC03510009	1891	0.6439988486971087	NO	-
460	ZINC00738293	296	0.6439473655504757	NO	-
461	ZINC00461938	123	0.6438162490807631	NO	-
462	ZINC01454340	996	0.6437055896923459	NO	-
463	ZINC03853528	2082	0.6436885395048463	NO	-
464	ZINC00950595	555	0.6431401820311231	NO	-
465	ZINC00869165	438	0.6430779302485602	NO	-
466	ZINC04239146	2518	0.6429422003149765	NO	-
467	ZINC00983415	582	0.642904402834286	NO	-
468	ZINC03849202	1991	0.6428711452172216	NO	-
469	ZINC03117237	1661	0.6426972980723925	NO	-
470	ZINC00530520	133	0.6426881579011677	NO	-
471	ZINC00869165	439	0.6426144363272842	NO	-
472	ZINC01207341	875	0.642520462952848	NO	-
473	ZINC03622691	1966	0.6425005834513622	NO	-
474	ZINC00525330	126	0.6421668597002366	NO	-
475	ZINC02208624	1165	0.6421466874465789	NO	-
476	ZINC03625374	1967	0.6420887148497108	NO	-
477	ZINC00857577	427	0.6420671843108208	NO	-
478	ZINC03948698	2313	0.6420297920278097	NO	-
479	ZINC00803271	367	0.6419376939379208	NO	-
480	ZINC03254196	1702	0.6419104224564431	NO	-
481	ZINC00809784	380	0.6419071694379945	NO	-
482	ZINC04307090	2566	0.6418760325481916	NO	-
483	ZINC03290669	1712	0.6418612427191942	NO	-
484	ZINC00640050	191	0.641789769772815	NO	-
485	ZINC01207877	877	0.641724437218951	NO	-
486	ZINC00998722	590	0.6416644126823459	NO	-
487	ZINC03389279	1793	0.6416185181622417	NO	-
488	ZINC03509904	1888	0.641537776404128	NO	-
489	ZINC00803269	366	0.6415090266877143	NO	-
490	ZINC02941679	1580	0.6412542404022223	NO	-
491	ZINC03216976	1680	0.6411493652048516	NO	-
492	ZINC00840740	410	0.6411250776116366	NO	-
493	ZINC00840740	411	0.6411250776116366	NO	-
494	ZINC00738260	295	0.6410974073121596	NO	-
495	ZINC02852573	1518	0.6410314073701561	NO	-
496	ZINC00812118	382	0.6410308353883526	NO	-
497	ZINC04451875	2624	0.6408487842471042	NO	-
498	ZINC02371326	1232	0.6408478198539401	NO	-
499	ZINC00738259	294	0.6407769676888883	NO	-
500	ZINC00808488	378	0.6407697597728601	NO	-
501	ZINC03853837	2092	0.6407494330331033	NO	-
502	ZINC00640114	192	0.6406799215064355	NO	-
503	ZINC03638359	1969	0.6405282197818184	NO	-
504	ZINC03340835	1752	0.6403568577408544	NO	-
505	ZINC03544898	1922	0.6402739207886277	NO	-
506	ZINC04292051	2556	0.6399252067811482	NO	-
507	ZINC01393396	955	0.6399125028146132	NO	-
508	ZINC00162027	23	0.6398805429675571	YES	7
509	ZINC04111522	2470	0.6398506731357491	NO	-
510	ZINC01444708	995	0.6398400089144443	NO	-
511	ZINC01363108	937	0.6397533322537357	NO	-
512	ZINC01613762	1068	0.6397157069108919	NO	-
513	ZINC01073640	703	0.6394088821030323	NO	-
514	ZINC02621637	1335	0.6392126776715393	NO	-
515	ZINC00829533	405	0.6391786793363623	NO	-
516	ZINC01243741	894	0.6391372295314582	NO	-
517	ZINC01364754	938	0.6389985599438367	NO	-
518	ZINC04373647	2599	0.6389253458384505	NO	-
519	ZINC01499136	1042	0.6387009433682299	NO	-
520	ZINC00665485	229	0.638580413554543	NO	-
521	ZINC04157149	2496	0.63853516340782	NO	-
522	ZINC03853837	2093	0.6385248668695402	NO	-
523	ZINC03039898	1637	0.6385132137414214	NO	-
524	ZINC04380242	2602	0.6382427382175214	NO	-
525	ZINC02686316	1374	0.6381033697436318	NO	-
526	ZINC00131122	26	0.6380619001425079	NO	-
527	ZINC02793572	1491	0.6380112045366052	NO	-
528	ZINC03237324	1692	0.6379638741699545	NO	-
529	ZINC04306774	2565	0.6379436887550871	NO	-
530	ZINC02739717	1473	0.6378709684523003	NO	-
531	ZINC02873803	1538	0.6377559860866325	NO	-
532	ZINC03393033	1797	0.6377504385675347	NO	-
533	ZINC02825770	1511	0.6376819476080664	NO	-
534	ZINC03867351	2254	0.637611796541016	NO	-
535	ZINC01387355	948	0.6375864252020382	NO	-
536	ZINC01109344	762	0.6374959889485564	NO	-
537	ZINC03889498	2290	0.6374428663160208	NO	-
538	ZINC00611792	170	0.6371872187922456	NO	-
539	ZINC00705335	273	0.6371848585631402	NO	-
540	ZINC03351248	1763	0.6369598143035717	NO	-
541	ZINC01366029	940	0.6369379419951315	NO	-
542	ZINC01103823	752	0.6368172514868103	NO	-
543	ZINC00840740	409	0.6367854680418529	NO	-
544	ZINC03482287	1867	0.6367152733281046	NO	-
545	ZINC00752953	301	0.6364712801311866	NO	-
546	ZINC03833924	1	0.6361692124937336	YES	2
547	ZINC02943147	1589	0.6361573667391175	NO	-
548	ZINC03859630	2209	0.6361169521581176	NO	-
549	ZINC03482372	1871	0.6361051760663168	NO	-
550	ZINC02239805	1185	0.6360927955706095	NO	-
551	ZINC03301267	1722	0.6360761219032647	NO	-
552	ZINC03610561	1959	0.6359865803004155	NO	-
553	ZINC03853063	2062	0.6359080045372112	NO	-
554	ZINC00541108	140	0.6359014934454491	NO	-
555	ZINC00541109	141	0.6358916483233099	NO	-
556	ZINC04033105	2422	0.6358870209246715	NO	-
557	ZINC03853836	2090	0.6358806220343024	NO	-
558	ZINC02458015	1291	0.635852810668591	NO	-
559	ZINC01332986	927	0.6358208575911455	NO	-
560	ZINC03366583	1776	0.6357632537014897	NO	-
561	ZINC03298149	1720	0.6357036957296622	NO	-
562	ZINC03510069	1892	0.6356852203436263	NO	-
563	ZINC02665236	1372	0.635668354121764	NO	-
564	ZINC03610559	1958	0.6356490256426589	NO	-
565	ZINC02795307	1496	0.6356287955539607	NO	-
566	ZINC03853836	2091	0.63549770579168	NO	-
567	ZINC03854599	2126	0.6354954503827951	NO	-
568	ZINC01103823	751	0.635494556402023	NO	-
569	ZINC04334508	2572	0.6354233018263111	NO	-
570	ZINC03366580	1775	0.6351677784961179	NO	-
571	ZINC03509952	1889	0.6351561109736127	NO	-
572	ZINC01499137	1043	0.6350535290334116	NO	-
573	ZINC03509954	1890	0.6349909714052423	NO	-
574	ZINC00804231	368	0.6348380402404872	NO	-
575	ZINC03455868	1854	0.6348343572720877	NO	-
576	ZINC03899115	2303	0.6347444430751239	NO	-
577	ZINC01276563	907	0.6346141436640491	NO	-
578	ZINC03853825	2086	0.6345223518295715	NO	-
579	ZINC01065410	683	0.6344789494020604	NO	-
580	ZINC03853825	2087	0.6343570841723928	NO	-
581	ZINC00645317	202	0.6343543091048303	NO	-
582	ZINC02434210	1272	0.6343246314506239	NO	-
583	ZINC02500140	1311	0.6342155469888043	NO	-
584	ZINC03228150	1684	0.6342073626042306	NO	-
585	ZINC04275935	2542	0.6341709075333041	NO	-
586	ZINC04033105	2423	0.6341625102543004	NO	-
587	ZINC04497523	2685	0.6340155885462232	NO	-
588	ZINC03482324	1870	0.6340042622781076	NO	-
589	ZINC01166048	841	0.6339363214411724	NO	-
590	ZINC02458015	1292	0.6339066780044204	NO	-
591	ZINC03971354	2355	0.6337728703311148	NO	-
592	ZINC03404855	1808	0.6337446418414254	NO	-
593	ZINC00645318	203	0.6337089749241324	NO	-
594	ZINC01054799	650	0.6336448887087645	NO	-
595	ZINC01054797	649	0.6336417957394845	NO	-
596	ZINC01493705	1024	0.6336330973926207	NO	-
597	ZINC03049763	1649	0.6334685746255044	NO	-
598	ZINC03853832	2088	0.6334596599400056	NO	-
599	ZINC03857462	2160	0.6333091604347245	NO	-
600	ZINC02763289	1479	0.6332728805028118	NO	-
601	ZINC02458015	1293	0.633240213006978	NO	-
602	ZINC03346964	1756	0.6332122355982761	NO	-
603	ZINC01491052	1020	0.6330722356796786	NO	-
604	ZINC01006921	596	0.6330267180234905	NO	-
605	ZINC01743033	1078	0.6329640426543361	NO	-
606	ZINC04114308	2471	0.6329374606005792	NO	-
607	ZINC01155329	832	0.6328568588333258	NO	-
608	ZINC02593888	1328	0.6328417965578788	NO	-
609	ZINC02788841	1485	0.6328402893525136	NO	-
610	ZINC03301359	1723	0.6328221421089958	NO	-
611	ZINC02444554	1280	0.6326765673124886	NO	-
612	ZINC03060485	1656	0.6326548775471681	NO	-
613	ZINC03956147	2316	0.6326180305038266	NO	-
614	ZINC01341260	929	0.6325370632348595	NO	-
615	ZINC04164065	2500	0.6324287642912955	NO	-
616	ZINC04266561	2536	0.6323636931150732	NO	-
617	ZINC02794695	1493	0.6323196236712545	NO	-
618	ZINC00626474	182	0.6322712073114183	NO	-
619	ZINC01140261	815	0.63224677859573	NO	-
620	ZINC03040723	1640	0.6322425218015132	NO	-
621	ZINC02953658	1608	0.6321489715522635	NO	-
622	ZINC02201238	1158	0.6321218471407963	NO	-
623	ZINC00724736	288	0.6320503234024989	NO	-
624	ZINC03438330	1841	0.6320238210538808	NO	-
625	ZINC03016368	1630	0.631961983038754	NO	-
626	ZINC01491052	1018	0.6319010433277518	NO	-
627	ZINC01081678	729	0.6318877431169886	NO	-
628	ZINC03482111	1866	0.6318403547239446	NO	-
629	ZINC03482322	1869	0.6318049394023506	NO	-
630	ZINC03856103	2150	0.6317490302238926	NO	-
631	ZINC03604546	1950	0.6316210033499627	NO	-
632	ZINC04033146	2428	0.63137443793702	NO	-
633	ZINC02931587	1575	0.6313560135307896	NO	-
634	ZINC03604555	1951	0.6311425313022883	NO	-
635	ZINC04249033	2526	0.630965561899233	NO	-
636	ZINC00904230	485	0.6308911113694986	NO	-
637	ZINC03853832	2089	0.6308711649685418	NO	-
638	ZINC03851819	2035	0.6308059930683951	NO	-
639	ZINC00428318	111	0.6307930597884219	NO	-
640	ZINC03183831	1667	0.6307420563498929	NO	-
641	ZINC03864128	2225	0.6305595376373474	NO	-
642	ZINC03025712	1634	0.6305008309648672	NO	-
643	ZINC00974721	580	0.630416035349169	NO	-
644	ZINC04059434	2448	0.630120937067123	NO	-
645	ZINC02787786	1484	0.6300982513484162	NO	-
646	ZINC01499614	1044	0.6300566539013422	NO	-
647	ZINC01030340	602	0.6298239191681185	NO	-
648	ZINC00882828	457	0.6298173957530887	NO	-
649	ZINC04033146	2429	0.6297893592835477	NO	-
650	ZINC00223936	40	0.6296733801138794	NO	-
651	ZINC01056405	656	0.6296400702575313	NO	-
652	ZINC00641103	193	0.6296043897381243	NO	-
653	ZINC03864297	2228	0.6295966700918921	NO	-
654	ZINC03516692	1903	0.6295869704040623	NO	-
655	ZINC03516693	1904	0.6295805173109393	NO	-
656	ZINC02239818	1186	0.6295764207107425	NO	-
657	ZINC03864134	2226	0.629438240093442	NO	-
658	ZINC03389094	1792	0.6294142787363315	NO	-
659	ZINC04075768	2454	0.6293950529079675	NO	-
660	ZINC03852883	2056	0.6292677734375158	NO	-
661	ZINC02352828	1218	0.6292480625057415	NO	-
662	ZINC03582289	1942	0.629168261643737	NO	-
663	ZINC02943158	1590	0.6289468465813377	NO	-
664	ZINC04101736	2461	0.6289420142140361	NO	-
665	ZINC03389092	1791	0.6289066195496058	NO	-
666	ZINC04056371	2442	0.6288802113097716	NO	-
667	ZINC00412475	82	0.6288477478302111	NO	-
668	ZINC04374633	2600	0.6286450429166217	NO	-
669	ZINC04224081	2513	0.6282169498959007	NO	-
670	ZINC00882843	458	0.6282032576061701	NO	-
671	ZINC02797588	1503	0.6281541786639446	NO	-
672	ZINC00847212	418	0.6281480343991819	NO	-
673	ZINC04033143	2426	0.6280644324635868	NO	-
674	ZINC02057665	1129	0.6279575805924276	NO	-
675	ZINC04121826	2475	0.6278858959405403	NO	-
676	ZINC00802934	365	0.6278179330811511	NO	-
677	ZINC03856103	2149	0.6275937069605539	NO	-
678	ZINC00802914	364	0.627580452930335	NO	-
679	ZINC02941688	1581	0.627519963941641	NO	-
680	ZINC03517229	1906	0.627480140151827	NO	-
681	ZINC03517228	1905	0.627475793338914	NO	-
682	ZINC00223744	39	0.6272490884565992	NO	-
683	ZINC03313393	1733	0.6272190244590261	NO	-
684	ZINC01518429	1064	0.6270530607060765	NO	-
685	ZINC01090884	735	0.627048648221005	NO	-
686	ZINC01090885	736	0.6270190995702676	NO	-
687	ZINC01253254	899	0.6269998536581387	NO	-
688	ZINC02938104	1579	0.6268674594594627	NO	-
689	ZINC04274721	2538	0.6267777617704262	NO	-
690	ZINC03472498	1860	0.6266648015956753	NO	-
691	ZINC04033143	2427	0.6266513127136041	NO	-
692	ZINC01055835	655	0.626620800725279	NO	-
693	ZINC04148795	2485	0.6266090121270204	NO	-
694	ZINC03851819	2034	0.6264228251466631	NO	-
695	ZINC01054009	648	0.6263765819403035	NO	-
696	ZINC00223936	41	0.6263506250623816	NO	-
697	ZINC01491052	1019	0.6262597030814337	NO	-
698	ZINC01035725	613	0.6259337206040936	NO	-
699	ZINC02397691	1237	0.6259029414802048	NO	-
700	ZINC03890891	2295	0.6258722140513833	NO	-
701	ZINC04465175	2639	0.6258722140513833	NO	-
702	ZINC02402547	1241	0.6257965666676042	NO	-
703	ZINC02402548	1242	0.6257821884160606	NO	-
704	ZINC00641103	194	0.6257726002939196	NO	-
705	ZINC02755834	1477	0.6256581742630019	NO	-
706	ZINC02872636	1537	0.6254543116781115	NO	-
707	ZINC03853521	2081	0.6254310589312787	NO	-
708	ZINC03856459	2153	0.6254276458609713	NO	-
709	ZINC04470165	2661	0.6254276458609713	NO	-
710	ZINC03854371	2112	0.6253548256810786	NO	-
711	ZINC02795443	1499	0.6251391359856094	NO	-
712	ZINC02708303	1383	0.6251127923337636	NO	-
713	ZINC00421213	95	0.6248740929988993	NO	-
714	ZINC03907650	2307	0.6246681395766458	NO	-
715	ZINC03853505	2080	0.6245229298684134	NO	-
716	ZINC00677428	239	0.6243764821060893	NO	-
717	ZINC00795841	359	0.6242174799657008	NO	-
718	ZINC03864300	2229	0.6241683867202334	NO	-
719	ZINC02206663	1164	0.6241364625100961	NO	-
720	ZINC02865355	1528	0.6240132965641887	NO	-
721	ZINC04148795	2486	0.6239084690573905	NO	-
722	ZINC03335803	1744	0.6237895197240673	NO	-
723	ZINC01418481	973	0.623656157139104	NO	-
724	ZINC03100236	1659	0.6235834542363073	NO	-
725	ZINC00904188	483	0.6234527119876216	NO	-
726	ZINC04161027	2497	0.6234153208285304	NO	-
727	ZINC04000933	2390	0.6233348905871913	NO	-
728	ZINC03219273	1682	0.6232962778416045	NO	-
729	ZINC02688967	1375	0.6232257429110651	NO	-
730	ZINC03853089	2069	0.6232093213895146	NO	-
731	ZINC02688970	1376	0.623182195643863	NO	-
732	ZINC00756466	309	0.6230919063508193	NO	-
733	ZINC02713098	1385	0.623081440521486	NO	-
734	ZINC01721140	1071	0.6230766934350372	NO	-
735	ZINC00904220	484	0.6230603205812182	NO	-
736	ZINC02435834	1275	0.623030598982487	NO	-
737	ZINC01152153	825	0.6229841218027358	NO	-
738	ZINC04001068	2399	0.6229339893050398	NO	-
739	ZINC03545826	1925	0.6229075267556473	NO	-
740	ZINC04001067	2398	0.6228962314366836	NO	-
741	ZINC03983063	2371	0.6228787125002376	NO	-
742	ZINC04460273	2626	0.6228787125002376	NO	-
743	ZINC04251235	2529	0.62273855848992	NO	-
744	ZINC00545046	142	0.6226862883106646	NO	-
745	ZINC02005456	1128	0.6226290346642044	NO	-
746	ZINC01035725	614	0.6224837562072909	NO	-
747	ZINC03851071	2012	0.6222884731585218	NO	-
748	ZINC03411944	1820	0.6222125972287711	NO	-
749	ZINC01211759	883	0.6221459979357401	NO	-
750	ZINC01208529	879	0.6221450961452636	NO	-
751	ZINC03857631	2162	0.6220131622654617	NO	-
752	ZINC01115435	779	0.6220106942812575	NO	-
753	ZINC03857630	2161	0.6219911259758811	NO	-
754	ZINC02395338	1236	0.6219271967394957	NO	-
755	ZINC03854394	2116	0.6219077129522543	NO	-
756	ZINC02234319	1182	0.6218967842490308	NO	-
757	ZINC01068231	685	0.6217950124194479	NO	-
758	ZINC00428319	112	0.6217799623649273	NO	-
759	ZINC03857959	2175	0.621770102276625	NO	-
760	ZINC03857960	2176	0.6217618117830025	NO	-
761	ZINC01069120	690	0.6217533324228816	NO	-
762	ZINC01204186	873	0.6217444404061351	NO	-
763	ZINC01142317	817	0.6216613585450125	NO	-
764	ZINC00644201	200	0.6216274629205881	NO	-
765	ZINC03858528	2193	0.6216015831709004	NO	-
766	ZINC04033162	2432	0.6215765709362142	NO	-
767	ZINC03851060	2011	0.621506321061702	NO	-
768	ZINC03851057	2010	0.6213151066782869	NO	-
769	ZINC03621637	1964	0.6212659273306752	NO	-
770	ZINC00907303	495	0.6210812632265353	NO	-
771	ZINC00948477	550	0.6210647108810435	NO	-
772	ZINC04033098	2420	0.6208721031487955	NO	-
773	ZINC01136458	811	0.6208553009374338	NO	-
774	ZINC00534079	134	0.6208149834517893	NO	-
775	ZINC03621759	1965	0.6207216589521827	NO	-
776	ZINC04475736	2667	0.6206382467380311	NO	-
777	ZINC03858016	2181	0.6206085522900401	NO	-
778	ZINC04468120	2654	0.6206085522900401	NO	-
779	ZINC03867245	2249	0.6205890767410437	NO	-
780	ZINC01142505	818	0.6203606037737144	NO	-
781	ZINC03238827	1693	0.6203291115411891	NO	-
782	ZINC01398195	956	0.6203263232129954	NO	-
783	ZINC00679750	242	0.6202798141884587	NO	-
784	ZINC03288587	1711	0.6202653919997708	NO	-
785	ZINC04001031	2393	0.6202374778028438	NO	-
786	ZINC00852679	423	0.6201691809797948	NO	-
787	ZINC00852678	422	0.620164216639163	NO	-
788	ZINC01924313	1099	0.6200845661307377	NO	-
789	ZINC02942944	1588	0.6200771119583772	NO	-
790	ZINC04033162	2433	0.620070548311387	NO	-
791	ZINC04348691	2578	0.6198621064166502	NO	-
792	ZINC00656865	225	0.6198378243804152	NO	-
793	ZINC03683915	1975	0.6197851415677295	NO	-
794	ZINC02941695	1582	0.6197487596931489	NO	-
795	ZINC03264059	1703	0.6197247896655231	NO	-
796	ZINC00885480	470	0.6196983746294882	NO	-
797	ZINC03867192	2244	0.619613956070884	NO	-
798	ZINC01366864	942	0.6195263959810179	NO	-
799	ZINC03890125	2293	0.619520227536979	NO	-
800	ZINC01126419	796	0.6194703950787781	NO	-
801	ZINC03851052	2009	0.6193522719783342	NO	-
802	ZINC02630197	1345	0.6193387555098033	NO	-
803	ZINC03252569	1701	0.6192963701964134	NO	-
804	ZINC03851071	2013	0.6192933941386328	NO	-
805	ZINC03857887	2168	0.6192313614559297	NO	-
806	ZINC04278474	2545	0.6192028784995981	NO	-
807	ZINC04475140	2666	0.6191889265842191	NO	-
808	ZINC04033098	2421	0.6191692411393214	NO	-
809	ZINC04384594	2603	0.6190373783024876	NO	-
810	ZINC03889517	2291	0.6189909074120886	NO	-
811	ZINC01001808	593	0.6189695336168317	NO	-
812	ZINC03889518	2292	0.6188029912359847	NO	-
813	ZINC03967893	2323	0.6187814163132693	NO	-
814	ZINC03348335	1760	0.6187591800763662	NO	-
815	ZINC01160737	837	0.6187534363455504	NO	-
816	ZINC00418191	89	0.618745016205146	NO	-
817	ZINC04420125	2609	0.61873972294291	NO	-
818	ZINC01090888	739	0.6186767464949088	NO	-
819	ZINC00540033	139	0.6186399552788883	NO	-
820	ZINC03310985	1730	0.6186344087140078	NO	-
821	ZINC00956577	572	0.618579690847926	NO	-
822	ZINC03389538	1796	0.618567291363613	NO	-
823	ZINC03347349	1758	0.6185167460515125	NO	-
824	ZINC00067119	19	0.6183399053199911	NO	-
825	ZINC03213853	1675	0.6182875502284628	NO	-
826	ZINC04058639	2444	0.6182840127955703	NO	-
827	ZINC01090889	740	0.6181979578321507	NO	-
828	ZINC04063069	2452	0.6181689572635087	NO	-
829	ZINC00577223	148	0.618155223248005	NO	-
830	ZINC01741106	1076	0.618105924575083	NO	-
831	ZINC03213811	1674	0.6181022225916325	NO	-
832	ZINC02404098	1244	0.6180663109275666	NO	-
833	ZINC00426371	109	0.6180157759960655	NO	-
834	ZINC02419847	1259	0.6180031980222749	NO	-
835	ZINC03967893	2322	0.6179086342265919	NO	-
836	ZINC03853213	2073	0.6178668208988967	NO	-
837	ZINC03604574	1953	0.6178470450301919	NO	-
838	ZINC04372136	2598	0.6178020302962247	NO	-
839	ZINC01924270	1095	0.6177928144523533	NO	-
840	ZINC03853212	2072	0.6177446581970912	NO	-
841	ZINC00851893	421	0.6177187554798201	NO	-
842	ZINC01427125	981	0.6177066899235896	NO	-
843	ZINC02211311	1171	0.6176711835410599	NO	-
844	ZINC00656865	226	0.6176470291466037	NO	-
845	ZINC02941746	1585	0.6176229311501408	NO	-
846	ZINC01055091	653	0.6175554841465405	NO	-
847	ZINC01142505	819	0.6175457004827535	NO	-
848	ZINC03550516	1929	0.6175327759255801	NO	-
849	ZINC03867192	2245	0.6174967713982658	NO	-
850	ZINC00428366	114	0.6173214154883803	NO	-
851	ZINC03215593	1677	0.6173189940142148	NO	-
852	ZINC03974514	2361	0.6173021637086726	NO	-
853	ZINC04469529	2657	0.6173021637086726	NO	-
854	ZINC03213326	1673	0.6172496687336183	NO	-
855	ZINC04004675	2406	0.6171889490369917	NO	-
856	ZINC01164752	840	0.6171354454641681	NO	-
857	ZINC01928004	1106	0.6170632929587193	NO	-
858	ZINC04278474	2544	0.6170087907652402	NO	-
859	ZINC02635253	1351	0.6169574199993597	NO	-
860	ZINC01249085	895	0.6169452340831973	NO	-
861	ZINC02337125	1209	0.6169029290763229	NO	-
862	ZINC01924426	1100	0.6167408260939903	NO	-
863	ZINC01281205	908	0.6166601052082182	NO	-
864	ZINC00418191	92	0.6165505552885105	NO	-
865	ZINC00418191	88	0.6165412054501916	NO	-
866	ZINC00567874	146	0.6165333380875093	NO	-
867	ZINC01928003	1105	0.616526267848709	NO	-
868	ZINC00417626	86	0.6165249204618987	NO	-
869	ZINC00793967	348	0.6164582728924531	NO	-
870	ZINC01080787	727	0.616426521412249	NO	-
871	ZINC02748762	1475	0.6164055785128532	NO	-
872	ZINC04004675	2405	0.6163423087298756	NO	-
873	ZINC01924427	1101	0.6162462858865166	NO	-
874	ZINC00955006	562	0.6162392544119012	NO	-
875	ZINC02325224	1201	0.6161683525729982	NO	-
876	ZINC03530962	1916	0.6161588490985849	NO	-
877	ZINC03269059	1706	0.6161287082868521	NO	-
878	ZINC00916526	507	0.6161250640040594	NO	-
879	ZINC03970903	2347	0.6160882496585154	NO	-
880	ZINC03249913	1699	0.6160789438155385	NO	-
881	ZINC01090886	737	0.6160510649906004	NO	-
882	ZINC01090887	738	0.6160344754213182	NO	-
883	ZINC01326418	924	0.6159891683342906	NO	-
884	ZINC01326416	923	0.6159831187072422	NO	-
885	ZINC02795564	1500	0.6159154315253782	NO	-
886	ZINC03856100	2148	0.615874665935971	NO	-
887	ZINC01331285	926	0.6158733728910909	NO	-
888	ZINC02909773	1550	0.6158646705640893	NO	-
889	ZINC02364979	1230	0.6157986634448638	NO	-
890	ZINC04356388	2583	0.6157468534252462	NO	-
891	ZINC01365236	939	0.6156409792019186	NO	-
892	ZINC03981741	2368	0.615600711049542	NO	-
893	ZINC00671274	236	0.6155940253020574	NO	-
894	ZINC03409545	1810	0.6154459430700532	NO	-
895	ZINC03409543	1809	0.6154371749145331	NO	-
896	ZINC03389360	1794	0.61540489276156	NO	-
897	ZINC02655281	1367	0.6153935546765784	NO	-
898	ZINC02444576	1281	0.6153841853235734	NO	-
899	ZINC00592546	156	0.6153791158312323	NO	-
900	ZINC03389363	1795	0.6153666871433967	NO	-
901	ZINC04107409	2467	0.6151987489895853	NO	-
902	ZINC00955621	563	0.6151766419758053	NO	-
903	ZINC00190483	34	0.6150745834778646	NO	-
904	ZINC03962417	2321	0.6150463662642164	NO	-
905	ZINC00704928	272	0.6150449202180626	NO	-
906	ZINC01121395	789	0.6150062671853365	NO	-
907	ZINC03854598	2124	0.6149886747053965	NO	-
908	ZINC02416638	1257	0.6149504559057192	NO	-
909	ZINC00432942	119	0.6149282783281382	NO	-
910	ZINC03045002	1644	0.6149136968455672	NO	-
911	ZINC00595553	161	0.6149028196991099	NO	-
912	ZINC03519341	1911	0.614893087040823	NO	-
913	ZINC01326394	920	0.6148558206527697	NO	-
914	ZINC02722795	1419	0.6148547435136132	NO	-
915	ZINC01357272	935	0.6148347427115383	NO	-
916	ZINC01326393	919	0.6148308486272361	NO	-
917	ZINC01085388	732	0.6147653041202498	NO	-
918	ZINC03854032	2096	0.6147247819544079	NO	-
919	ZINC03412012	1821	0.6147114703740078	NO	-
920	ZINC01050062	641	0.6146663350866098	NO	-
921	ZINC00937463	524	0.61461881593022	NO	-
922	ZINC00414793	83	0.6146145946287683	NO	-
923	ZINC00418191	91	0.6146122936390417	NO	-
924	ZINC02942933	1587	0.614458552558852	NO	-
925	ZINC00951848	556	0.6144501498285855	NO	-
926	ZINC00304220	53	0.6143669162296503	NO	-
927	ZINC04107347	2466	0.6143577640158879	NO	-
928	ZINC01331282	925	0.614307729775807	NO	-
929	ZINC02791752	1489	0.6142320207246703	NO	-
930	ZINC04124493	2478	0.6141807324319478	NO	-
931	ZINC03513594	1893	0.6141703674443573	NO	-
932	ZINC03513595	1894	0.6141343224288963	NO	-
933	ZINC03857888	2169	0.6141149282638724	NO	-
934	ZINC03520146	1913	0.6140356230174904	NO	-
935	ZINC03621608	1963	0.6139497381123525	NO	-
936	ZINC02348536	1213	0.6139415591090489	NO	-
937	ZINC00671250	235	0.6139074804031822	NO	-
938	ZINC00783395	333	0.6137855733501034	NO	-
939	ZINC04129900	2481	0.6137727845539679	NO	-
940	ZINC03857907	2172	0.6137079633206196	NO	-
941	ZINC03867097	2238	0.6136918314609427	NO	-
942	ZINC02642780	1359	0.6136581602179909	NO	-
943	ZINC03850027	1994	0.6136430154872741	NO	-
944	ZINC02642779	1358	0.6136232992274551	NO	-
945	ZINC00577223	147	0.6136043679985145	NO	-
946	ZINC03330282	1740	0.6135526199221657	NO	-
947	ZINC03328129	1738	0.6135276439223354	NO	-
948	ZINC02616515	1329	0.6134910838731205	NO	-
949	ZINC01412545	969	0.613390535639144	NO	-
950	ZINC00877783	449	0.6133589731342214	NO	-
951	ZINC03982991	2370	0.613287537587864	NO	-
952	ZINC01326396	922	0.6132146446918081	NO	-
953	ZINC01326395	921	0.6131931278673023	NO	-
954	ZINC00973910	579	0.6130982725691682	NO	-
955	ZINC01320989	917	0.6129337252658439	NO	-
956	ZINC00794012	351	0.6129300889719035	NO	-
957	ZINC01100441	746	0.6129274446450311	NO	-
958	ZINC04224229	2516	0.6128978759551819	NO	-
959	ZINC03859277	2207	0.6128755699785401	NO	-
960	ZINC00696894	262	0.6128282699706269	NO	-
961	ZINC04005336	2412	0.6126942365290703	NO	-
962	ZINC02809238	1508	0.6125187672683542	NO	-
963	ZINC01073985	707	0.6125106952908673	NO	-
964	ZINC03854598	2125	0.6124722021294402	NO	-
965	ZINC03848547	1989	0.612381042386842	NO	-
966	ZINC02388169	1234	0.6122365724171194	NO	-
967	ZINC01549947	1065	0.612221083369373	NO	-
968	ZINC01226656	888	0.6121754690525749	NO	-
969	ZINC03969365	2333	0.6121664449628669	NO	-
970	ZINC01226658	889	0.6121607571516176	NO	-
971	ZINC04621470	2700	0.6121438028004257	NO	-
972	ZINC01390941	954	0.6121243605787609	NO	-
973	ZINC01346752	933	0.6120697913635238	NO	-
974	ZINC02887438	1545	0.612029924469545	NO	-
975	ZINC03513744	1901	0.6120228953754727	NO	-
976	ZINC03868676	2285	0.6119513086063548	NO	-
977	ZINC01927637	1104	0.6119033024134086	NO	-
978	ZINC01073795	704	0.6118091042768691	NO	-
979	ZINC00877785	450	0.6118054140370095	NO	-
980	ZINC02446347	1282	0.6118032617062162	NO	-
981	ZINC02795590	1501	0.6117614976061313	NO	-
982	ZINC03265213	1704	0.611729672756778	NO	-
983	ZINC00712308	274	0.611677881540649	NO	-
984	ZINC01503545	1049	0.6116432671368237	NO	-
985	ZINC03858730	2197	0.6116152822679526	NO	-
986	ZINC00652560	221	0.6116035338528786	NO	-
987	ZINC03292663	1714	0.6115265296138005	NO	-
988	ZINC03852816	2054	0.6115112433287033	NO	-
989	ZINC04001146	2404	0.611447792392757	NO	-
990	ZINC00670654	234	0.6114192498324396	NO	-
991	ZINC01130586	805	0.6114067354041605	NO	-
992	ZINC04448193	2623	0.6114039644018067	NO	-
993	ZINC03858729	2196	0.6113610700363034	NO	-
994	ZINC01123340	793	0.6112486606951485	NO	-
995	ZINC00693117	259	0.6112435423388297	NO	-
996	ZINC03867097	2239	0.6112331205650768	NO	-
997	ZINC01035140	612	0.6111821652668417	NO	-
998	ZINC00887630	472	0.6111794459196277	NO	-
999	ZINC03992740	2382	0.6111794211958232	NO	-
1000	ZINC04464416	2635	0.6111794211958232	NO	-
1001	ZINC04001066	2397	0.6110509204818337	NO	-
1002	ZINC04001065	2396	0.6110348192491486	NO	-
1003	ZINC03513717	1899	0.6110290635461013	NO	-
1004	ZINC03513718	1900	0.6110184336609913	NO	-
1005	ZINC01104457	755	0.611008750859413	NO	-
1006	ZINC03513753	1902	0.611000573868668	NO	-
1007	ZINC03868674	2284	0.6109580618056115	NO	-
1008	ZINC03174129	1663	0.6109377494336903	NO	-
1009	ZINC01427142	982	0.6109250131291256	NO	-
1010	ZINC03817896	1980	0.6108759619655943	NO	-
1011	ZINC00795104	358	0.6108384935606048	NO	-
1012	ZINC02830563	1512	0.6108115994895681	NO	-
1013	ZINC04465224	2642	0.6107987199155689	NO	-
1014	ZINC04192678	2507	0.6107903663728782	NO	-
1015	ZINC03513605	1895	0.6107494316780655	NO	-
1016	ZINC03467749	1858	0.6107314600677224	NO	-
1017	ZINC02467175	1301	0.6106970627316484	NO	-
1018	ZINC01924311	1097	0.6105726457186103	NO	-
1019	ZINC01426486	979	0.6105577883747607	NO	-
1020	ZINC01924312	1098	0.6104650849716553	NO	-
1021	ZINC04369511	2593	0.6103786339517445	NO	-
1022	ZINC03519400	1912	0.6103688508782988	NO	-
1023	ZINC03619457	1962	0.6103162471402002	NO	-
1024	ZINC02128517	1145	0.6102302470472476	NO	-
1025	ZINC04368855	2592	0.6101854704025934	NO	-
1026	ZINC03858034	2183	0.6101261131820336	NO	-
1027	ZINC03858033	2182	0.6101202466412484	NO	-
1028	ZINC00937464	525	0.610036062954826	NO	-
1029	ZINC03851512	2021	0.6100344634673096	NO	-
1030	ZINC03851515	2022	0.6100328223877971	NO	-
1031	ZINC01405065	964	0.6100294748803063	NO	-
1032	ZINC03851519	2023	0.61001738037652	NO	-
1033	ZINC00693018	258	0.6099291455524972	NO	-
1034	ZINC02414923	1256	0.6098329732947023	NO	-
1035	ZINC01426486	980	0.6097516029743982	NO	-
1036	ZINC04275417	2541	0.6096513890745896	NO	-
1037	ZINC01233311	892	0.6095806506037743	NO	-
1038	ZINC03513607	1896	0.609572414848919	NO	-
1039	ZINC00758038	310	0.6095154911388609	NO	-
1040	ZINC00628719	184	0.6094731696387178	NO	-
1041	ZINC02957285	1609	0.6093432411935179	NO	-
1042	ZINC00780615	326	0.6093426422163936	NO	-
1043	ZINC00780614	325	0.609237612793189	NO	-
1044	ZINC00428367	115	0.6091635121408556	NO	-
1045	ZINC03236169	1691	0.6090482100219698	NO	-
1046	ZINC00809558	379	0.6089557975113266	NO	-
1047	ZINC00755694	305	0.6089167173911063	NO	-
1048	ZINC03364823	1773	0.608849770724067	NO	-
1049	ZINC04278475	2548	0.6088435803724394	NO	-
1050	ZINC01081028	728	0.6088068698334291	NO	-
1051	ZINC02911043	1556	0.6087761797081884	NO	-
1052	ZINC01065350	681	0.6087071707627991	NO	-
1053	ZINC04005336	2411	0.6086209191522788	NO	-
1054	ZINC02426971	1265	0.6086096056512842	NO	-
1055	ZINC02426972	1266	0.608582495054169	NO	-
1056	ZINC00948787	551	0.6085699747764866	NO	-
1057	ZINC02860724	1521	0.6085567086766063	NO	-
1058	ZINC03852013	2041	0.608495572611404	NO	-
1059	ZINC02172757	1152	0.6084046011217609	NO	-
1060	ZINC03971866	2360	0.608273127452763	NO	-
1061	ZINC02631220	1346	0.6081934246458057	NO	-
1062	ZINC03858530	2194	0.608185923918962	NO	-
1063	ZINC04470429	2663	0.608185923918962	NO	-
1064	ZINC00936139	523	0.6081494322176166	NO	-
1065	ZINC03971864	2359	0.6080631094618353	NO	-
1066	ZINC00642882	196	0.6080571895440713	NO	-
1067	ZINC04278475	2547	0.6080557626682643	NO	-
1068	ZINC00321735	61	0.6080165359075339	NO	-
1069	ZINC03956139	2315	0.6079580787976206	NO	-
1070	ZINC03477329	1863	0.6079511641343811	NO	-
1071	ZINC01040027	618	0.6079368217523229	NO	-
1072	ZINC03513609	1897	0.6078844831373206	NO	-
1073	ZINC01090893	742	0.607830337849573	NO	-
1074	ZINC03040844	1642	0.607825683848846	NO	-
1075	ZINC01090892	741	0.6077695304455575	NO	-
1076	ZINC00936139	522	0.6077685127811489	NO	-
1077	ZINC01971243	1121	0.6077455727582175	NO	-
1078	ZINC03482312	1868	0.6077119816657769	NO	-
1079	ZINC02349141	1216	0.6076956420652259	NO	-
1080	ZINC02349139	1215	0.607680427789697	NO	-
1081	ZINC02663874	1371	0.6076561232044148	NO	-
1082	ZINC00595551	160	0.6076134427113931	NO	-
1083	ZINC02865835	1529	0.6075620713172407	NO	-
1084	ZINC03854099	2101	0.6075442453269708	NO	-
1085	ZINC03857655	2164	0.6075415620036475	NO	-
1086	ZINC01784880	1083	0.6075319558789062	NO	-
1087	ZINC02059597	1130	0.6075316908293418	NO	-
1088	ZINC03857654	2163	0.6075139045475083	NO	-
1089	ZINC04492722	2676	0.6075074218492045	NO	-
1090	ZINC01031574	605	0.6074870589116844	NO	-
1091	ZINC04001084	2400	0.6074462665983887	NO	-
1092	ZINC00321799	62	0.6074423456728014	NO	-
1093	ZINC04001085	2401	0.607438069643645	NO	-
1094	ZINC00944310	543	0.607395699919324	NO	-
1095	ZINC01178512	854	0.6073091216970714	NO	-
1096	ZINC02953137	1607	0.6072988722836978	NO	-
1097	ZINC00646329	208	0.6072043119006186	NO	-
1098	ZINC03850151	1996	0.607180727862973	NO	-
1099	ZINC03359428	1770	0.6070989117389612	NO	-
1100	ZINC03359426	1769	0.6070213742249032	NO	-
1101	ZINC04108167	2468	0.6069873090880697	NO	-
1102	ZINC03480811	1865	0.6069842219639171	NO	-
1103	ZINC00592547	157	0.6069521374591774	NO	-
1104	ZINC00794850	356	0.6069255147699844	NO	-
1105	ZINC01040046	620	0.6069061045237688	NO	-
1106	ZINC03893148	2297	0.6068375115345508	NO	-
1107	ZINC01756057	1079	0.6066791859333301	NO	-
1108	ZINC03283420	1708	0.606665061551764	NO	-
1109	ZINC04146910	2484	0.606607453512239	NO	-
1110	ZINC03851712	2033	0.6065449123556818	NO	-
1111	ZINC00780619	330	0.606530244576765	NO	-
1112	ZINC00780618	329	0.606404490065769	NO	-
1113	ZINC03859085	2202	0.6064003333806289	NO	-
1114	ZINC02203870	1161	0.6063999913386611	NO	-
1115	ZINC02965730	1611	0.6063778636626508	NO	-
1116	ZINC02965687	1610	0.6063645363051199	NO	-
1117	ZINC02203872	1162	0.606364151933736	NO	-
1118	ZINC03817896	1981	0.6063215705550272	NO	-
1119	ZINC00756245	307	0.6063037460785187	NO	-
1120	ZINC01249661	896	0.6062912194745164	NO	-
1121	ZINC02481019	1302	0.606289680150744	NO	-
1122	ZINC01249663	897	0.6062793618733553	NO	-
1123	ZINC03858002	2180	0.6061477278568147	NO	-
1124	ZINC03858001	2179	0.606137856240313	NO	-
1125	ZINC00877873	451	0.6061095047312219	NO	-
1126	ZINC03854034	2097	0.6060894514549088	NO	-
1127	ZINC04358041	2589	0.6060124189484954	NO	-
1128	ZINC03859085	2203	0.6059899084629476	NO	-
1129	ZINC03850358	1999	0.6059095464684516	NO	-
1130	ZINC03329395	1739	0.6059028251799123	NO	-
1131	ZINC04622925	2701	0.6058902026249071	NO	-
1132	ZINC02851591	1517	0.6058753953710347	NO	-
1133	ZINC02768468	1480	0.6057842238954464	NO	-
1134	ZINC03318225	1736	0.6056967134478328	NO	-
1135	ZINC01491191	1021	0.605662808038455	NO	-
1136	ZINC03651768	1970	0.6056401421854631	NO	-
1137	ZINC04146910	2483	0.605610614306491	NO	-
1138	ZINC00905714	492	0.6055908860469498	NO	-
1139	ZINC03853039	2061	0.6055810115792116	NO	-
1140	ZINC03356675	1767	0.6055100359023593	NO	-
1141	ZINC00722847	285	0.6054988402538539	NO	-
1142	ZINC01054862	651	0.6054711260888005	NO	-
1143	ZINC00877936	455	0.6054323990147432	NO	-
1144	ZINC00580793	149	0.6053848438845678	NO	-
1145	ZINC00794850	357	0.6053722484652536	NO	-
1146	ZINC01924271	1096	0.6053695102119961	NO	-
1147	ZINC00912377	499	0.605270596269533	NO	-
1148	ZINC01034353	609	0.6050885781329136	NO	-
1149	ZINC01980523	1125	0.605068919918324	NO	-
1150	ZINC01032887	606	0.6050297342308065	NO	-
1151	ZINC02982441	1624	0.6050114067197767	NO	-
1152	ZINC02718364	1413	0.6049744226508709	NO	-
1153	ZINC03384035	1789	0.6049180055158546	NO	-
1154	ZINC02657457	1368	0.604871771936462	NO	-
1155	ZINC02623224	1338	0.604854033281019	NO	-
1156	ZINC03857798	2165	0.6047916469678785	NO	-
1157	ZINC03850109	1995	0.6047626740968529	NO	-
1158	ZINC00905707	488	0.6047416590859485	NO	-
1159	ZINC02425434	1264	0.6046915382177087	NO	-
1160	ZINC03971354	2356	0.6046853491924279	NO	-
1161	ZINC00935962	521	0.6046488368562551	NO	-
1162	ZINC01980451	1124	0.6046286615185147	NO	-
1163	ZINC00905712	490	0.6045664971142252	NO	-
1164	ZINC04032978	2417	0.6044079617639957	NO	-
1165	ZINC00905715	493	0.6044071661223294	NO	-
1166	ZINC00877938	456	0.6043458735172228	NO	-
1167	ZINC03839458	1985	0.6042168778849415	NO	-
1168	ZINC03310997	1731	0.6040047186616017	NO	-
1169	ZINC03867098	2240	0.6039850549534094	NO	-
1170	ZINC03854038	2099	0.6039600363099935	NO	-
1171	ZINC01390938	953	0.6039381330694165	NO	-
1172	ZINC01784865	1081	0.6038824031302278	NO	-
1173	ZINC03853220	2074	0.6038808987267649	NO	-
1174	ZINC01163459	839	0.6038114031477392	NO	-
1175	ZINC01980377	1123	0.6037500221735125	NO	-
1176	ZINC02551016	1327	0.6037255362328601	NO	-
1177	ZINC01034867	610	0.6036045453317492	NO	-
1178	ZINC03854036	2098	0.6035520805018744	NO	-
1179	ZINC02717896	1390	0.6033933995225598	NO	-
1180	ZINC02717895	1386	0.6033728594400696	NO	-
1181	ZINC02843220	1514	0.6033073945134879	NO	-
1182	ZINC04223295	2510	0.6032922968556526	NO	-
1183	ZINC01743021	1077	0.6032343539866314	NO	-
1184	ZINC04633710	2706	0.6032165202541578	NO	-
1185	ZINC02762464	1478	0.6031107057921579	NO	-
1186	ZINC03602632	1949	0.6030731616052999	NO	-
1187	ZINC00780616	327	0.6030225464111735	NO	-
1188	ZINC00780617	328	0.6030163843558138	NO	-
1189	ZINC00924427	512	0.6029891823907404	NO	-
1190	ZINC02620533	1332	0.6029822007038713	NO	-
1191	ZINC04492722	2675	0.6029383020217202	NO	-
1192	ZINC03854485	2121	0.60284674906231	NO	-
1193	ZINC03998901	2389	0.6028223916559955	NO	-
1194	ZINC03867164	2242	0.6028109982488643	NO	-
1195	ZINC02861711	1523	0.6027702183658693	NO	-
1196	ZINC01320994	918	0.6027523026324018	NO	-
1197	ZINC00773806	316	0.6027075282657183	NO	-
1198	ZINC03364823	1772	0.6026727517767777	NO	-
1199	ZINC03983389	2375	0.6026460087606761	NO	-
1200	ZINC02717896	1392	0.6025795252317794	NO	-
1201	ZINC03867098	2241	0.6025608672314022	NO	-
1202	ZINC03998900	2388	0.6024796034306746	NO	-
1203	ZINC04515786	2691	0.6024627736587727	NO	-
1204	ZINC01114740	775	0.6024229222413409	NO	-
1205	ZINC02717895	1388	0.6024216898058345	NO	-
1206	ZINC03854039	2100	0.6023972513931811	NO	-
1207	ZINC01114737	773	0.6023930954298462	NO	-
1208	ZINC04032978	2416	0.6023860681670604	NO	-
1209	ZINC03364823	1774	0.6023625558487933	NO	-
1210	ZINC02722794	1418	0.6023250357294759	NO	-
1211	ZINC03337500	1746	0.6023137383587269	NO	-
1212	ZINC03337498	1745	0.6022973226933349	NO	-
1213	ZINC03300386	1721	0.6022501551127789	NO	-
1214	ZINC03852591	2047	0.6022265606772939	NO	-
1215	ZINC02783453	1482	0.6022222403711659	NO	-
1216	ZINC01495583	1026	0.602215615030724	NO	-
1217	ZINC03854492	2123	0.6021304249920638	NO	-
1218	ZINC03366905	1784	0.6019657718149634	NO	-
1219	ZINC00937704	534	0.60191677109296	NO	-
1220	ZINC00937703	533	0.6018992378715323	NO	-
1221	ZINC02197016	1154	0.6018925450327902	NO	-
1222	ZINC01471245	1013	0.6018924026780965	NO	-
1223	ZINC02719672	1414	0.6018915031209321	NO	-
1224	ZINC03857896	2171	0.6018706092611368	NO	-
1225	ZINC02787332	1483	0.6016852044814917	NO	-
1226	ZINC03366878	1783	0.6016805845922735	NO	-
1227	ZINC02411281	1254	0.6016715413112554	NO	-
1228	ZINC03852570	2043	0.6016582962483364	NO	-
1229	ZINC02411280	1253	0.6016434505880279	NO	-
1230	ZINC04001006	2392	0.6016020018521295	NO	-
1231	ZINC01495583	1027	0.6015862245914082	NO	-
1232	ZINC01197386	872	0.6015829124333596	NO	-
1233	ZINC04001005	2391	0.6015824942197667	NO	-
1234	ZINC04363624	2591	0.6014810029261987	NO	-
1235	ZINC01114129	768	0.6014201876740286	NO	-
1236	ZINC01114132	770	0.6014073376604642	NO	-
1237	ZINC00956590	573	0.6014007468572334	NO	-
1238	ZINC03495970	1876	0.6013519401691906	NO	-
1239	ZINC01062043	677	0.6013325586446243	NO	-
1240	ZINC02283525	1195	0.6011997203107996	NO	-
1241	ZINC03850987	2007	0.6011836356637774	NO	-
1242	ZINC04276834	2543	0.6011325783821564	NO	-
1243	ZINC04422547	2610	0.601105746263216	NO	-
1244	ZINC01117226	786	0.6010600949956272	NO	-
1245	ZINC01070382	695	0.6010474748180179	NO	-
1246	ZINC01062046	678	0.6010434176429424	NO	-
1247	ZINC04341978	2573	0.6010383941506017	NO	-
1248	ZINC02910975	1553	0.6010356063293207	NO	-
1249	ZINC01117224	785	0.601019920939962	NO	-
1250	ZINC03857895	2170	0.6009808302126184	NO	-
1251	ZINC03854787	2128	0.6009610234233101	NO	-
1252	ZINC02651699	1364	0.6009387520404078	NO	-
1253	ZINC01303400	915	0.6009252189033547	NO	-
1254	ZINC01005044	594	0.6008827191454867	NO	-
1255	ZINC03971202	2350	0.6008474129397229	NO	-
1256	ZINC03867164	2243	0.6008473566404282	NO	-
1257	ZINC02321913	1200	0.6008255310087504	NO	-
1258	ZINC00724310	286	0.6007273904144166	NO	-
1259	ZINC02622415	1336	0.6007028313567884	NO	-
1260	ZINC01366461	941	0.6006894779447431	NO	-
1261	ZINC03849127	1990	0.6006642582289325	NO	-
1262	ZINC04464374	2633	0.6006621949349934	NO	-
1263	ZINC01441762	989	0.6006194710113072	NO	-
1264	ZINC04628595	2703	0.6005921624032026	NO	-
1265	ZINC01255753	901	0.6005865026127284	NO	-
1266	ZINC03802693	1976	0.6005803357246438	NO	-
1267	ZINC01255754	902	0.600566921225421	NO	-
1268	ZINC01104461	756	0.6005516086454712	NO	-
1269	ZINC01129826	804	0.6005464613051132	NO	-
1270	ZINC01040027	617	0.6005192445261952	NO	-
1271	ZINC04004936	2408	0.6004622419150181	NO	-
1272	ZINC01127917	802	0.6003287351506505	NO	-
1273	ZINC03854406	2117	0.6003077449366453	NO	-
1274	ZINC01127912	800	0.6003039656008817	NO	-
1275	ZINC03857321	2159	0.6002983265344584	NO	-
1276	ZINC03857320	2158	0.6002917035391493	NO	-
1277	ZINC01371516	943	0.6002290967084074	NO	-
1278	ZINC01961440	1117	0.600170755658051	NO	-
1279	ZINC01258016	903	0.60014019476072	NO	-
1280	ZINC01417689	971	0.6001149903320252	NO	-
1281	ZINC03854420	2120	0.5999675740763755	NO	-
1282	ZINC04465178	2640	0.5999583909413877	NO	-
1283	ZINC02239711	1184	0.5999331153906707	NO	-
1284	ZINC03854419	2119	0.5999210382403509	NO	-
1285	ZINC00793969	349	0.5999207508045749	NO	-
1286	ZINC00955622	564	0.5998924808777704	NO	-
1287	ZINC03600826	1948	0.5998396456083879	NO	-
1288	ZINC01040046	619	0.5998095980601763	NO	-
1289	ZINC00793970	350	0.5997521308261999	NO	-
1290	ZINC03802693	1977	0.5997014902110196	NO	-
1291	ZINC00862017	428	0.5996673574479566	NO	-
1292	ZINC01114737	774	0.5996220280533906	NO	-
1293	ZINC01924437	1103	0.5996169028005292	NO	-
1294	ZINC02620015	1330	0.5996029111456938	NO	-
1295	ZINC04464374	2634	0.5995842296784598	NO	-
1296	ZINC00416866	85	0.5995678564427785	NO	-
1297	ZINC03604565	1952	0.5995413491496973	NO	-
1298	ZINC01924436	1102	0.5995202570367855	NO	-
1299	ZINC01441762	990	0.5994875567355291	NO	-
1300	ZINC04126233	2479	0.5994848734513334	NO	-
1301	ZINC01961446	1118	0.5994351582567121	NO	-
1302	ZINC04275375	2540	0.5994270971631301	NO	-
1303	ZINC02494671	1305	0.5993604725110614	NO	-
1304	ZINC00818326	386	0.5992783828967122	NO	-
1305	ZINC01127912	801	0.5992511758609896	NO	-
1306	ZINC03232031	1686	0.5991675903350937	NO	-
1307	ZINC03852570	2044	0.5990950116310182	NO	-
1308	ZINC00877630	448	0.5990865270844917	NO	-
1309	ZINC00417658	87	0.5990683835312266	NO	-
1310	ZINC04126233	2480	0.5990644492544425	NO	-
1311	ZINC03852591	2048	0.5990516574025282	NO	-
1312	ZINC03969498	2337	0.5989962172548907	NO	-
1313	ZINC03969497	2336	0.5989791948619319	NO	-
1314	ZINC03077663	1658	0.5989453813414617	NO	-
1315	ZINC00727188	289	0.5988443242000461	NO	-
1316	ZINC04194204	2508	0.5988277996899959	NO	-
1317	ZINC03859856	2214	0.5986610924393985	NO	-
1318	ZINC02400123	1238	0.598657977001889	NO	-
1319	ZINC02636182	1353	0.5986135622347267	NO	-
1320	ZINC03971202	2348	0.5985932249160705	NO	-
1321	ZINC02982548	1625	0.598494331110708	NO	-
1322	ZINC04414352	2608	0.5984001413655955	NO	-
1323	ZINC03366717	1779	0.5983787832507652	NO	-
1324	ZINC01114740	776	0.5983682624751447	NO	-
1325	ZINC03366714	1778	0.5983671670954611	NO	-
1326	ZINC04004936	2407	0.5982998738003553	NO	-
1327	ZINC03853038	2060	0.5982406864791344	NO	-
1328	ZINC01114129	769	0.5982345918626826	NO	-
1329	ZINC01405043	961	0.5981926919110031	NO	-
1330	ZINC03518709	1908	0.5981733946536392	NO	-
1331	ZINC02200899	1157	0.5981524832768451	NO	-
1332	ZINC02432169	1270	0.5981308211727492	NO	-
1333	ZINC00801899	362	0.5981242293814212	NO	-
1334	ZINC03993030	2384	0.598102977232248	NO	-
1335	ZINC00952345	559	0.5980989305975006	NO	-
1336	ZINC03852907	2057	0.5980911018548483	NO	-
1337	ZINC01040130	622	0.598038765370288	NO	-
1338	ZINC03571165	1939	0.5980326025731562	NO	-
1339	ZINC03316389	1735	0.5979784931165818	NO	-
1340	ZINC04308452	2568	0.5979507304172927	NO	-
1341	ZINC03347217	1757	0.5978779676460958	NO	-
1342	ZINC03816039	1978	0.597836609088133	NO	-
1343	ZINC02435024	1274	0.597821337606538	NO	-
1344	ZINC04070804	2453	0.5977679334097181	NO	-
1345	ZINC00449678	121	0.5977457313515465	NO	-
1346	ZINC02718028	1405	0.5977386014645066	NO	-
1347	ZINC03560803	1933	0.5976743165408873	NO	-
1348	ZINC03859732	2212	0.5976685468136141	NO	-
1349	ZINC03908021	2309	0.5975637540031393	NO	-
1350	ZINC04595871	2695	0.5974857795935186	NO	-
1351	ZINC03857146	2155	0.5974670119179242	NO	-
1352	ZINC03857145	2154	0.5974661476672637	NO	-
1353	ZINC01000647	591	0.5974584844482727	NO	-
1354	ZINC02519867	1321	0.5974428507425806	NO	-
1355	ZINC03853198	2071	0.5974359746997817	NO	-
1356	ZINC00779328	320	0.5974241169554849	NO	-
1357	ZINC03854409	2118	0.5974139004949002	NO	-
1358	ZINC01127917	803	0.5973504247992415	NO	-
1359	ZINC03860016	2221	0.5973297714530347	NO	-
1360	ZINC04465360	2646	0.5972462608614941	NO	-
1361	ZINC01978995	1122	0.5972401097158395	NO	-
1362	ZINC03433241	1839	0.5972082253542723	NO	-
1363	ZINC03850987	2008	0.5971950193317784	NO	-
1364	ZINC00794835	354	0.5971201157596526	NO	-
1365	ZINC00017742	3	0.5970384048751113	NO	-
1366	ZINC00664950	228	0.5970270100790737	NO	-
1367	ZINC02973225	1616	0.5970229430457561	NO	-
1368	ZINC03971202	2351	0.5970007479119378	NO	-
1369	ZINC04033149	2430	0.596921925792915	NO	-
1370	ZINC03867646	2267	0.5968369431808436	NO	-
1371	ZINC03215474	1676	0.5967508830753883	NO	-
1372	ZINC03431317	1837	0.5967390012561005	NO	-
1373	ZINC00782909	331	0.5966894739677555	NO	-
1374	ZINC04001061	2394	0.5966553743635603	NO	-
1375	ZINC04001062	2395	0.5966512117466262	NO	-
1376	ZINC02859451	1520	0.5966497014727523	NO	-
1377	ZINC01053468	647	0.5966433986366462	NO	-
1378	ZINC01053467	646	0.5966421101593038	NO	-
1379	ZINC03859731	2211	0.5966362282654223	NO	-
1380	ZINC03224841	1683	0.59662068022679	NO	-
1381	ZINC03854487	2122	0.5966134456307878	NO	-
1382	ZINC03366786	1780	0.5966128996795371	NO	-
1383	ZINC02718028	1407	0.5966062766680184	NO	-
1384	ZINC03366788	1781	0.5966026406464815	NO	-
1385	ZINC02620257	1331	0.5965350388242718	NO	-
1386	ZINC01114132	771	0.5965221538480806	NO	-
1387	ZINC02635285	1352	0.5965114572571912	NO	-
1388	ZINC01171850	844	0.5964654846946199	NO	-
1389	ZINC00703557	264	0.5964643058068657	NO	-
1390	ZINC00703558	265	0.5964564797222213	NO	-
1391	ZINC04033149	2431	0.5964513426095849	NO	-
1392	ZINC03851579	2026	0.5964076182503142	NO	-
1393	ZINC03858768	2199	0.5963928847356202	NO	-
1394	ZINC03851572	2025	0.5963916696196986	NO	-
1395	ZINC00585863	151	0.596261533116989	NO	-
1396	ZINC03851458	2020	0.5962403741676762	NO	-
1397	ZINC03851456	2019	0.5962334460789356	NO	-
1398	ZINC02138460	1147	0.596119303783796	NO	-
1399	ZINC00017742	5	0.5960844570807861	NO	-
1400	ZINC03235644	1690	0.5960471773685412	NO	-
1401	ZINC03908001	2308	0.5960351507874719	NO	-
1402	ZINC02146444	1149	0.5960337380475099	NO	-
1403	ZINC02973111	1615	0.5960216802024231	NO	-
1404	ZINC00903075	482	0.5959792650482669	NO	-
1405	ZINC02263584	1191	0.5959740025888772	NO	-
1406	ZINC03337612	1747	0.5959679556590963	NO	-
1407	ZINC03561952	1936	0.5959066030999634	NO	-
1408	ZINC00794835	355	0.5959060586094742	NO	-
1409	ZINC02725790	1464	0.595896997024095	NO	-
1410	ZINC03864381	2230	0.5958916359322272	NO	-
1411	ZINC04477750	2669	0.5958035815610316	NO	-
1412	ZINC00896952	475	0.5957877401331199	NO	-
1413	ZINC00877105	445	0.5957742832207671	NO	-
1414	ZINC02792524	1490	0.595757990435435	NO	-
1415	ZINC03860035	2222	0.5957546189354813	NO	-
1416	ZINC04468665	2656	0.5957546189354813	NO	-
1417	ZINC02794659	1492	0.5957453809005796	NO	-
1418	ZINC02725791	1465	0.5957318821955505	NO	-
1419	ZINC03868023	2273	0.5956251822472182	NO	-
1420	ZINC00815344	384	0.5955747851361936	NO	-
1421	ZINC03866853	2233	0.5955269433362818	NO	-
1422	ZINC00678154	240	0.5955122665799779	NO	-
1423	ZINC03858863	2200	0.5954448500182397	NO	-
1424	ZINC04394745	2605	0.5954255921640013	NO	-
1425	ZINC00794829	352	0.5954104519217077	NO	-
1426	ZINC02717957	1398	0.5953987085144632	NO	-
1427	ZINC01040197	628	0.5953298617170757	NO	-
1428	ZINC03033008	1636	0.595323103012365	NO	-
1429	ZINC03857955	2174	0.5952958240583792	NO	-
1430	ZINC03857954	2173	0.5952750290498909	NO	-
1431	ZINC03252170	1700	0.595255795013822	NO	-
1432	ZINC00693414	260	0.595252351578233	NO	-
1433	ZINC03247274	1697	0.5951533542638052	NO	-
1434	ZINC01190639	865	0.5951433388913357	NO	-
1435	ZINC00017742	4	0.5950927849278298	NO	-
1436	ZINC00017742	6	0.5950927849278298	NO	-
1437	ZINC02654392	1366	0.5950807425296067	NO	-
1438	ZINC03851098	2014	0.5950322768158318	NO	-
1439	ZINC03852952	2059	0.5950280541561871	NO	-
1440	ZINC01269534	905	0.5950099251291929	NO	-
1441	ZINC01269532	904	0.5949956033474166	NO	-
1442	ZINC02168987	1150	0.5949433500885843	NO	-
1443	ZINC01190563	864	0.5948999926342756	NO	-
1444	ZINC03890722	2294	0.59482529154433	NO	-
1445	ZINC00815577	385	0.5947851272699648	NO	-
1446	ZINC03867646	2266	0.5947707705317924	NO	-
1447	ZINC03234357	1688	0.5947257304048263	NO	-
1448	ZINC02646191	1362	0.5944410359508518	NO	-
1449	ZINC02717957	1400	0.5944394331654741	NO	-
1450	ZINC00752639	299	0.5943888357412065	NO	-
1451	ZINC03993111	2387	0.5943104240044064	NO	-
1452	ZINC04469707	2659	0.5943104240044064	NO	-
1453	ZINC00634482	187	0.5940733814957551	NO	-
1454	ZINC00703560	267	0.5940480407112914	NO	-
1455	ZINC04108175	2469	0.5940371185098815	NO	-
1456	ZINC00703559	266	0.5940289789202561	NO	-
1457	ZINC01104475	759	0.5940260435087072	NO	-
1458	ZINC03495860	1875	0.5940023382968228	NO	-
1459	ZINC00703564	270	0.5939746781187067	NO	-
1460	ZINC03851671	2031	0.5938082217179641	NO	-
1461	ZINC01055012	652	0.5936667680739467	NO	-
1462	ZINC00250205	45	0.5934760142528032	NO	-
1463	ZINC01910873	1091	0.593457024517518	NO	-
1464	ZINC00970538	578	0.5934518677795185	NO	-
1465	ZINC02652540	1365	0.5934190977571763	NO	-
1466	ZINC02504173	1320	0.5933308771305934	NO	-
1467	ZINC00081340	22	0.5932536793841798	NO	-
1468	ZINC03475682	1862	0.5932048483691007	NO	-
1469	ZINC00794829	353	0.5931799456365693	NO	-
1470	ZINC03859893	2218	0.5931426809860927	NO	-
1471	ZINC01059278	665	0.5931218322890414	NO	-
1472	ZINC02279829	1193	0.5931007679086443	NO	-
1473	ZINC00703561	268	0.5930014225104779	NO	-
1474	ZINC00703562	269	0.5930013717466411	NO	-
1475	ZINC00840297	408	0.5929310936305253	NO	-
1476	ZINC02197229	1155	0.5928930456960326	NO	-
1477	ZINC04224025	2512	0.5927953095191719	NO	-
1478	ZINC00317993	58	0.5927166332335417	NO	-
1479	ZINC02718034	1411	0.5927116029306889	NO	-
1480	ZINC02718033	1409	0.5926611859036462	NO	-
1481	ZINC01065398	682	0.5926578323641303	NO	-
1482	ZINC03467752	1859	0.592646915968904	NO	-
1483	ZINC04061637	2450	0.5925971568318277	NO	-
1484	ZINC00066695	18	0.5925493779172382	NO	-
1485	ZINC04209177	2509	0.5923990494356365	NO	-
1486	ZINC04494997	2682	0.5923832867015679	NO	-
1487	ZINC03851098	2015	0.5923516045059686	NO	-
1488	ZINC03851869	2037	0.5923355007103638	NO	-
1489	ZINC02872102	1534	0.5922959392392743	NO	-
1490	ZINC01784868	1082	0.5922876269925598	NO	-
1491	ZINC02889241	1546	0.5922714129747231	NO	-
1492	ZINC02184321	1153	0.592136636868279	NO	-
1493	ZINC01497081	1032	0.5920941565421071	NO	-
1494	ZINC04501939	2688	0.5920834175829911	NO	-
1495	ZINC03833910	47	0.5920792911858241	YES	20
1496	ZINC01061844	676	0.592072140848981	NO	-
1497	ZINC01061841	675	0.5920505846423199	NO	-
1498	ZINC04224010	2511	0.5920446748108608	NO	-
1499	ZINC02449780	1284	0.5919745259021587	NO	-
1500	ZINC01040130	621	0.5919743304961721	NO	-
1501	ZINC03867937	2268	0.5919278505242895	NO	-
1502	ZINC02718034	1412	0.5918653923137228	NO	-
1503	ZINC00884416	464	0.5918177352388488	NO	-
1504	ZINC02449783	1287	0.5918047311295105	NO	-
1505	ZINC02718033	1410	0.5917963553524017	NO	-
1506	ZINC02449782	1286	0.5917834176678809	NO	-
1507	ZINC03859875	2217	0.5917752198023639	NO	-
1508	ZINC04224144	2515	0.5917475301916384	NO	-
1509	ZINC02449781	1285	0.5917144254431292	NO	-
1510	ZINC00017742	7	0.5916783731225925	NO	-
1511	ZINC01928007	1108	0.5915099712315308	NO	-
1512	ZINC04032557	2414	0.5914790023386342	NO	-
1513	ZINC02720649	1415	0.5913715333370865	NO	-
1514	ZINC02623094	1337	0.5912804203563272	NO	-
1515	ZINC03858552	2195	0.5912158790730939	NO	-
1516	ZINC00947724	548	0.5911586794831764	NO	-
1517	ZINC03366632	1777	0.5911167785547707	NO	-
1518	ZINC03854381	2115	0.5910413830392184	NO	-
1519	ZINC02265465	1192	0.5910136247258396	NO	-
1520	ZINC02201803	1160	0.5909938354749086	NO	-
1521	ZINC02639711	1356	0.5909433258624086	NO	-
1522	ZINC04162197	2498	0.5909305518243734	NO	-
1523	ZINC00937467	526	0.5909220237798155	NO	-
1524	ZINC04356020	2582	0.5909124646143684	NO	-
1525	ZINC03853466	2078	0.5908877851498555	NO	-
1526	ZINC02351896	1217	0.5908657086300948	NO	-
1527	ZINC02634868	1348	0.5907844351290991	NO	-
1528	ZINC04057033	2443	0.5907568078147201	NO	-
1529	ZINC02937967	1577	0.5907373734496735	NO	-
1530	ZINC03401446	1807	0.5907289617686694	NO	-
1531	ZINC01928006	1107	0.5907232629467345	NO	-
1532	ZINC03859825	2213	0.5906262643982872	NO	-
1533	ZINC04241834	2522	0.5905888761116841	NO	-
1534	ZINC01910871	1090	0.5905818069984519	NO	-
1535	ZINC02448711	1283	0.5905311365147522	NO	-
1536	ZINC04059309	2445	0.5904613575266713	NO	-
1537	ZINC03866853	2234	0.590456657565848	NO	-
1538	ZINC01936718	1111	0.5904497943833888	NO	-
1539	ZINC01971189	1120	0.5904237804401719	NO	-
1540	ZINC01040284	633	0.5903813609717843	NO	-
1541	ZINC03850665	2005	0.5903116119126175	NO	-
1542	ZINC03850667	2006	0.5902931488069365	NO	-
1543	ZINC03338787	1751	0.5902566007325771	NO	-
1544	ZINC03288419	1710	0.5902490927792566	NO	-
1545	ZINC02439427	1278	0.5902036949447053	NO	-
1546	ZINC03475656	1861	0.5901552414153535	NO	-
1547	ZINC02722797	1420	0.5901510605807985	NO	-
1548	ZINC02707666	1381	0.5901507882369591	NO	-
1549	ZINC03867549	2258	0.5901131308244755	NO	-
1550	ZINC01040137	624	0.5900786500898916	NO	-
1551	ZINC00950578	554	0.5899856897250668	NO	-
1552	ZINC00950577	553	0.5899828254483396	NO	-
1553	ZINC02862154	1527	0.5899676553464452	NO	-
1554	ZINC02358421	1222	0.5899624160684985	NO	-
1555	ZINC02717954	1394	0.5899465148325919	NO	-
1556	ZINC00882846	459	0.5899342307087146	NO	-
1557	ZINC02909736	1549	0.5898013887308732	NO	-
1558	ZINC01113429	766	0.5897015527931488	NO	-
1559	ZINC03911582	2310	0.5896580345130097	NO	-
1560	ZINC00418191	90	0.5896571856893161	NO	-
1561	ZINC03513673	1898	0.5896483733739509	NO	-
1562	ZINC04597916	2697	0.5895218761642267	NO	-
1563	ZINC02410780	1251	0.5894722776275488	NO	-
1564	ZINC02532672	1324	0.5894287279494207	NO	-
1565	ZINC03866726	2231	0.5894068105409741	NO	-
1566	ZINC03968980	2328	0.5894065763386496	NO	-
1567	ZINC03851671	2032	0.5893626947817093	NO	-
1568	ZINC03833926	2	0.5893178782385289	YES	2
1569	ZINC03852615	2049	0.5892735301842826	NO	-
1570	ZINC01513325	1060	0.5891951806329482	NO	-
1571	ZINC04176178	2505	0.5891925824265213	NO	-
1572	ZINC01513329	1061	0.5891786505860928	NO	-
1573	ZINC00342969	67	0.5890708491479478	NO	-
1574	ZINC02659071	1369	0.5888552646117126	NO	-
1575	ZINC02717954	1396	0.5888320112289335	NO	-
1576	ZINC01040197	627	0.5887905948134764	NO	-
1577	ZINC02627475	1343	0.5887025000976637	NO	-
1578	ZINC04492782	2680	0.5887004228932928	NO	-
1579	ZINC00168916	31	0.5885708778357344	NO	-
1580	ZINC04241834	2521	0.5885221469942069	NO	-
1581	ZINC02874553	1541	0.588518115131856	NO	-
1582	ZINC01509452	1054	0.588495992236594	NO	-
1583	ZINC04470454	2664	0.5884253973710197	NO	-
1584	ZINC02947610	1592	0.5883583705274037	NO	-
1585	ZINC02413496	1255	0.5883362268955271	NO	-
1586	ZINC01441763	991	0.5882925456879781	NO	-
1587	ZINC02347531	1211	0.5882777435353053	NO	-
1588	ZINC01441764	993	0.5882750261247813	NO	-
1589	ZINC02347533	1212	0.5882230557459881	NO	-
1590	ZINC01074888	709	0.5881544295449005	NO	-
1591	ZINC04004981	2410	0.5881425536121682	NO	-
1592	ZINC01043465	635	0.5881011649952367	NO	-
1593	ZINC04247929	2525	0.5880206539233748	NO	-
1594	ZINC03855192	2141	0.587972336863783	NO	-
1595	ZINC02464029	1295	0.5878717330105002	NO	-
1596	ZINC00903059	481	0.5878590608491348	NO	-
1597	ZINC04032557	2415	0.5878210420298392	NO	-
1598	ZINC03988832	2379	0.5878062364721872	NO	-
1599	ZINC00915700	502	0.5877624021801108	NO	-
1600	ZINC03269003	1705	0.5877198365940751	NO	-
1601	ZINC00626250	177	0.5877067486042036	NO	-
1602	ZINC00783170	332	0.5876892867929914	NO	-
1603	ZINC00423602	102	0.5875939530098283	NO	-
1604	ZINC01154159	831	0.5874531771483386	NO	-
1605	ZINC00423633	103	0.5874458065940027	NO	-
1606	ZINC03851869	2036	0.5874307323433957	NO	-
1607	ZINC03857164	2156	0.5874281912900428	NO	-
1608	ZINC00146381	28	0.5874108019260166	NO	-
1609	ZINC00915695	501	0.5873988045397871	NO	-
1610	ZINC01441763	992	0.5873538387756105	NO	-
1611	ZINC01971188	1119	0.5873171158383659	NO	-
1612	ZINC03518751	1909	0.5873117695829787	NO	-
1613	ZINC00728428	293	0.5873025281393757	NO	-
1614	ZINC00917177	508	0.5872681465018703	NO	-
1615	ZINC00875068	443	0.5872196157942152	NO	-
1616	ZINC00096497	24	0.5870794035562418	NO	-
1617	ZINC03672617	1974	0.5870562249245628	NO	-
1618	ZINC03983187	2374	0.5870372046245378	NO	-
1619	ZINC01034872	611	0.5870249451796998	NO	-
1620	ZINC00811576	381	0.5869977748685675	NO	-
1621	ZINC04004981	2409	0.5869677066185707	NO	-
1622	ZINC04492782	2678	0.5869446622734582	NO	-
1623	ZINC00826018	402	0.586842547494828	NO	-
1624	ZINC00826020	403	0.5868385589078042	NO	-
1625	ZINC00425654	108	0.5868333752651018	NO	-
1626	ZINC03314416	1734	0.586748919947958	NO	-
1627	ZINC00193877	36	0.586713035990577	NO	-
1628	ZINC00193874	35	0.5866975245319292	NO	-
1629	ZINC00423731	106	0.5866809676093676	NO	-
1630	ZINC03060389	1655	0.5866767755427389	NO	-
1631	ZINC03858203	2186	0.5866211840231943	NO	-
1632	ZINC04442888	2618	0.5865429511911754	NO	-
1633	ZINC00646801	217	0.5865160804055599	NO	-
1634	ZINC00818333	388	0.5864887171434144	NO	-
1635	ZINC00818331	387	0.5864857159006002	NO	-
1636	ZINC00418191	93	0.5864579139799702	NO	-
1637	ZINC00754333	303	0.5864196256503015	NO	-
1638	ZINC03852841	2055	0.5864195488361894	NO	-
1639	ZINC01069899	693	0.5864068984875002	NO	-
1640	ZINC00840297	407	0.5864032330185912	NO	-
1641	ZINC01074202	708	0.5863657348522436	NO	-
1642	ZINC01069897	692	0.5863611149044554	NO	-
1643	ZINC00773599	315	0.5862189419510656	NO	-
1644	ZINC00428349	113	0.5861682122681575	NO	-
1645	ZINC00955872	568	0.5861368009995629	NO	-
1646	ZINC00955871	567	0.5861206959050729	NO	-
1647	ZINC02256387	1190	0.5860797046550701	NO	-
1648	ZINC03868505	2281	0.5860243652823339	NO	-
1649	ZINC00046988	14	0.585990409994959	NO	-
1650	ZINC03418149	1826	0.5859481414547789	NO	-
1651	ZINC03418151	1827	0.5858190130795378	NO	-
1652	ZINC01936710	1110	0.5857774729886255	NO	-
1653	ZINC01936709	1109	0.585768082468016	NO	-
1654	ZINC04278474	2546	0.5857318672236798	NO	-
1655	ZINC00423675	104	0.5857169466406806	NO	-
1656	ZINC04077624	2455	0.5857099502280789	NO	-
1657	ZINC03292906	1716	0.5856872751730124	NO	-
1658	ZINC03868504	2280	0.5856137455238564	NO	-
1659	ZINC00818337	391	0.5855991932318059	NO	-
1660	ZINC00148404	29	0.5855937494484235	NO	-
1661	ZINC01070104	694	0.5855891525330393	NO	-
1662	ZINC03418144	1824	0.5855460202277478	NO	-
1663	ZINC03418146	1825	0.5855254218548713	NO	-
1664	ZINC00825437	401	0.5855160416300496	NO	-
1665	ZINC04354057	2579	0.5854877444611585	NO	-
1666	ZINC04492782	2679	0.5854154425468323	NO	-
1667	ZINC03398454	1803	0.5853843613921621	NO	-
1668	ZINC02910993	1555	0.5853134668644914	NO	-
1669	ZINC00166137	30	0.5852804240898004	NO	-
1670	ZINC00319463	60	0.5852105565496639	NO	-
1671	ZINC01126126	795	0.5851540292175501	NO	-
1672	ZINC03859086	2204	0.5851464465359518	NO	-
1673	ZINC02338328	1210	0.5850961706429441	NO	-
1674	ZINC00975418	581	0.5850576903553357	NO	-
1675	ZINC01441764	994	0.5850288162681512	NO	-
1676	ZINC00818354	394	0.5849973703889245	NO	-
1677	ZINC03359595	1771	0.5849680705149896	NO	-
1678	ZINC02679170	1373	0.584937536054125	NO	-
1679	ZINC00644742	201	0.5849324264926548	NO	-
1680	ZINC00818338	392	0.5849191907262412	NO	-
1681	ZINC00917190	510	0.5848445116196318	NO	-
1682	ZINC00877285	446	0.5848187947123659	NO	-
1683	ZINC01581698	1067	0.5847919995427983	NO	-
1684	ZINC03853683	2083	0.5847672751125021	NO	-
1685	ZINC03857856	2167	0.584680333775801	NO	-
1686	ZINC04224139	2514	0.5846759642261968	NO	-
1687	ZINC01104464	757	0.5846394935429355	NO	-
1688	ZINC01101255	749	0.5846223239309771	NO	-
1689	ZINC03867614	2262	0.584620008112777	NO	-
1690	ZINC01078609	716	0.5845510483970241	NO	-
1691	ZINC01078606	715	0.5845505312822914	NO	-
1692	ZINC01384543	944	0.5845328114779114	NO	-
1693	ZINC02910978	1554	0.5845241994698384	NO	-
1694	ZINC01040137	623	0.5844572839924491	NO	-
1695	ZINC04162974	2499	0.5844164264679842	NO	-
1696	ZINC00818355	395	0.5843897393531432	NO	-
1697	ZINC00818335	389	0.5843588350274248	NO	-
1698	ZINC00818336	390	0.5843571261152	NO	-
1699	ZINC00937578	532	0.5842652039059868	NO	-
1700	ZINC00937577	531	0.5842629885351338	NO	-
1701	ZINC01342953	931	0.5840042032424962	NO	-
1702	ZINC00793961	346	0.583979370421992	NO	-
1703	ZINC01425625	975	0.5839547088070894	NO	-
1704	ZINC00793962	347	0.5839009950869508	NO	-
1705	ZINC00591295	154	0.58387398186266	NO	-
1706	ZINC04281763	2552	0.5837681456258446	NO	-
1707	ZINC01040284	632	0.5836100934134253	NO	-
1708	ZINC00429800	118	0.5835696314227387	NO	-
1709	ZINC03398357	1802	0.5835607278216449	NO	-
1710	ZINC01033298	607	0.5835512423242796	NO	-
1711	ZINC02713089	1384	0.5835189652333611	NO	-
1712	ZINC02406514	1247	0.5834544270681639	NO	-
1713	ZINC01056937	658	0.5834542961270153	NO	-
1714	ZINC03866726	2232	0.5834476409746918	NO	-
1715	ZINC00038066	11	0.583276721376661	NO	-
1716	ZINC01438264	986	0.5832621856271254	NO	-
1717	ZINC01438263	985	0.5832491282623696	NO	-
1718	ZINC02623373	1339	0.5830864272605397	NO	-
1719	ZINC00948817	552	0.5830289562726023	NO	-
1720	ZINC01131652	808	0.5829158933539951	NO	-
1721	ZINC03533935	1919	0.5828887674627043	NO	-
1722	ZINC01185524	861	0.582885156216001	NO	-
1723	ZINC01131650	807	0.5828806966503972	NO	-
1724	ZINC03303722	1725	0.5828732340528076	NO	-
1725	ZINC02947881	1598	0.5828240975693434	NO	-
1726	ZINC02627417	1342	0.5826878156289782	NO	-
1727	ZINC01212952	884	0.5826059356365395	NO	-
1728	ZINC01191124	866	0.5825667875628372	NO	-
1729	ZINC03867614	2263	0.5825622987569558	NO	-
1730	ZINC01438262	984	0.5823781052690431	NO	-
1731	ZINC01438265	987	0.5823767004385212	NO	-
1732	ZINC03549215	1928	0.5823289082914503	NO	-
1733	ZINC02910920	1552	0.5822898984205288	NO	-
1734	ZINC02427110	1267	0.5822858832862592	NO	-
1735	ZINC02308790	1199	0.5822675756583127	NO	-
1736	ZINC01068233	686	0.582120559736016	NO	-
1737	ZINC03855192	2142	0.5821006249005495	NO	-
1738	ZINC01175930	848	0.5820919701502317	NO	-
1739	ZINC03229446	1685	0.5820895219926403	NO	-
1740	ZINC01114605	772	0.5820776760955758	NO	-
1741	ZINC02451017	1288	0.5819543888310809	NO	-
1742	ZINC03956282	2317	0.581935239339001	NO	-
1743	ZINC02451018	1289	0.5819311504558217	NO	-
1744	ZINC03858767	2198	0.5819193778481074	NO	-
1745	ZINC00868698	435	0.5818392137540155	NO	-
1746	ZINC03853090	2070	0.5817953718111107	NO	-
1747	ZINC04033109	2424	0.5817703713283946	NO	-
1748	ZINC04088390	2456	0.5817447447002062	NO	-
1749	ZINC01033298	608	0.5817271454017139	NO	-
1750	ZINC04465271	2645	0.581726439149655	NO	-
1751	ZINC03859724	2210	0.5816728882181518	NO	-
1752	ZINC03968684	2325	0.5816505782800486	NO	-
1753	ZINC00534523	135	0.5815703851060524	NO	-
1754	ZINC00937562	528	0.5815203238566807	NO	-
1755	ZINC00937561	527	0.5815143606231271	NO	-
1756	ZINC02138375	1146	0.5814616968113986	NO	-
1757	ZINC00718298	283	0.5813915695961106	NO	-
1758	ZINC03055670	1653	0.5813764160187916	NO	-
1759	ZINC02717896	1391	0.5812967660564969	NO	-
1760	ZINC02717896	1393	0.5812967660564969	NO	-
1761	ZINC02717895	1387	0.5812802277453862	NO	-
1762	ZINC02717895	1389	0.5812802277453862	NO	-
1763	ZINC03272050	1707	0.5812511269221168	NO	-
1764	ZINC03859153	2205	0.5811643019616105	NO	-
1765	ZINC01425625	976	0.5811555780985277	NO	-
1766	ZINC00536617	136	0.5811508315069732	NO	-
1767	ZINC00727198	290	0.5810120916406387	NO	-
1768	ZINC03867538	2256	0.5808814049893133	NO	-
1769	ZINC04088571	2458	0.5808552371974735	NO	-
1770	ZINC00679906	243	0.5808463944402587	NO	-
1771	ZINC04487103	2672	0.5808442979401731	NO	-
1772	ZINC03833907	5	0.5808397756339078	YES	4
1773	ZINC03853466	2079	0.580700067414725	NO	-
1774	ZINC00646418	209	0.580678916935326	NO	-
1775	ZINC00646419	210	0.5806353366750084	NO	-
1776	ZINC00992648	586	0.5806108902881651	NO	-
1777	ZINC00046988	13	0.5806044480972725	NO	-
1778	ZINC01152394	827	0.5804943013760812	NO	-
1779	ZINC01152393	826	0.5804932539421669	NO	-
1780	ZINC02904111	1547	0.5804795863850694	NO	-
1781	ZINC03864174	2227	0.5804700553932461	NO	-
1782	ZINC01284982	910	0.5804242140855198	NO	-
1783	ZINC00429800	117	0.5804063968965475	NO	-
1784	ZINC00604402	166	0.580354024502628	NO	-
1785	ZINC00646439	216	0.580284587557368	NO	-
1786	ZINC03853466	2077	0.5802792378937272	NO	-
1787	ZINC00646438	215	0.5802783517451113	NO	-
1788	ZINC02768984	1481	0.5802075934234594	NO	-
1789	ZINC03437336	1840	0.5801867195998494	NO	-
1790	ZINC00687273	256	0.5801374226961961	NO	-
1791	ZINC03851638	2030	0.5800960991888433	NO	-
1792	ZINC03559292	1931	0.5800956039242277	NO	-
1793	ZINC03975929	2362	0.5800751540302798	NO	-
1794	ZINC00947671	547	0.5800728700542901	NO	-
1795	ZINC04348480	2576	0.5800653474272728	NO	-
1796	ZINC03419990	1828	0.5800578327991834	NO	-
1797	ZINC00646423	212	0.5800508678715728	NO	-
1798	ZINC02904376	1548	0.580042249720936	NO	-
1799	ZINC04434167	2612	0.5800357089972183	NO	-
1800	ZINC01058092	659	0.5800037309985809	NO	-
1801	ZINC00198425	38	0.5799531230800407	NO	-
1802	ZINC00646422	211	0.579909343377479	NO	-
1803	ZINC00667807	230	0.5798554047674429	NO	-
1804	ZINC04033109	2425	0.5797244641121312	NO	-
1805	ZINC02372927	1233	0.5796708398456012	NO	-
1806	ZINC01030978	604	0.5796619786389262	NO	-
1807	ZINC00882893	460	0.5796435650106199	NO	-
1808	ZINC03599923	1947	0.5795773866811683	NO	-
1809	ZINC02978734	1623	0.5795633823320313	NO	-
1810	ZINC03853822	2085	0.5794948210271033	NO	-
1811	ZINC00818346	393	0.5794742915344143	NO	-
1812	ZINC02708025	1382	0.5794697556472062	NO	-
1813	ZINC04240084	2519	0.5793198185695502	NO	-
1814	ZINC00423727	105	0.5793160139303496	NO	-
1815	ZINC03859153	2206	0.5793021751766003	NO	-
1816	ZINC02452275	1290	0.5792426759202636	NO	-
1817	ZINC00141985	27	0.5790776250480766	NO	-
1818	ZINC03487204	1873	0.5790687121303142	NO	-
1819	ZINC03487202	1872	0.5790520692359863	NO	-
1820	ZINC00314249	57	0.5789936265733759	NO	-
1821	ZINC01503491	1048	0.5789621364358034	NO	-
1822	ZINC02969391	1612	0.5789227574675798	NO	-
1823	ZINC00812730	383	0.5789022562526802	NO	-
1824	ZINC01509218	1053	0.5788836898510876	NO	-
1825	ZINC00408908	78	0.5788750368451739	NO	-
1826	ZINC00882901	461	0.578852340162747	NO	-
1827	ZINC00773427	312	0.5787991889129267	NO	-
1828	ZINC00529804	131	0.5786922290283626	NO	-
1829	ZINC03555555	1930	0.5785593514869528	NO	-
1830	ZINC03606020	1954	0.5785309851243466	NO	-
1831	ZINC03606026	1957	0.5785228242194537	NO	-
1832	ZINC02500519	1313	0.5784878006653226	NO	-
1833	ZINC01385336	945	0.5784568950378128	NO	-
1834	ZINC03867938	2269	0.578416603659725	NO	-
1835	ZINC03606022	1955	0.5783683691039057	NO	-
1836	ZINC03606024	1956	0.5783295428027195	NO	-
1837	ZINC01386180	947	0.5783161048252662	NO	-
1838	ZINC00684910	253	0.5781489694631458	NO	-
1839	ZINC01191129	867	0.5781404628140246	NO	-
1840	ZINC00684909	252	0.5781187365654107	NO	-
1841	ZINC00882903	462	0.5779855479151705	NO	-
1842	ZINC01296653	913	0.5779427192123083	NO	-
1843	ZINC03004551	1627	0.5779303692410963	NO	-
1844	ZINC01296651	912	0.5779189085952614	NO	-
1845	ZINC03376965	1788	0.5778496599958992	NO	-
1846	ZINC03993105	2386	0.577792285960908	NO	-
1847	ZINC04469703	2658	0.577792285960908	NO	-
1848	ZINC04278475	2549	0.5777818089371917	NO	-
1849	ZINC03242858	1694	0.5777761604166397	NO	-
1850	ZINC03993104	2385	0.5777582574638326	NO	-
1851	ZINC00599731	162	0.5777574483415389	NO	-
1852	ZINC02910840	1551	0.5775616969827315	NO	-
1853	ZINC01389438	951	0.5775148277240728	NO	-
1854	ZINC03867570	2259	0.5773292956737704	NO	-
1855	ZINC02424511	1263	0.5772570785945293	NO	-
1856	ZINC01040190	626	0.5772258942474087	NO	-
1857	ZINC00546636	143	0.5771650317443423	NO	-
1858	ZINC02284824	1196	0.5770994515865884	NO	-
1859	ZINC00716812	282	0.5770876259309685	NO	-
1860	ZINC02062109	1131	0.5770861605754835	NO	-
1861	ZINC02062110	1132	0.5770784016753236	NO	-
1862	ZINC00716810	280	0.5770652389444296	NO	-
1863	ZINC00716809	279	0.5770446349594665	NO	-
1864	ZINC00716811	281	0.5769584694085427	NO	-
1865	ZINC03959965	2319	0.5768004932806431	NO	-
1866	ZINC03578168	1940	0.5767660450963418	NO	-
1867	ZINC02503071	1316	0.5767597305243491	NO	-
1868	ZINC03868600	2283	0.5767443830401696	NO	-
1869	ZINC00990904	585	0.5767240511833528	NO	-
1870	ZINC02419361	1258	0.5766907724081957	NO	-
1871	ZINC01181711	857	0.5766453852392718	NO	-
1872	ZINC00681083	246	0.5766255356948624	NO	-
1873	ZINC02871747	1533	0.5765867397953243	NO	-
1874	ZINC00779150	318	0.5765001191456107	NO	-
1875	ZINC02430229	1269	0.576475221822639	NO	-
1876	ZINC02836719	1513	0.576419848817662	NO	-
1877	ZINC01230788	890	0.5763629381460151	NO	-
1878	ZINC02172280	1151	0.5763387878785124	NO	-
1879	ZINC01181710	856	0.5762933550442093	NO	-
1880	ZINC00342521	66	0.5762905964710937	NO	-
1881	ZINC03867538	2257	0.576288067165969	NO	-
1882	ZINC00659430	227	0.576287798182768	NO	-
1883	ZINC02209360	1166	0.5762860931731274	NO	-
1884	ZINC00868438	434	0.5762574705802925	NO	-
1885	ZINC03452927	1849	0.5761790358881724	NO	-
1886	ZINC03452875	1847	0.5761349818473217	NO	-
1887	ZINC04628264	2702	0.5760494414229558	NO	-
1888	ZINC03453002	1852	0.5759720660007283	NO	-
1889	ZINC03452649	1845	0.5759038082516018	NO	-
1890	ZINC01159701	835	0.575895149261594	NO	-
1891	ZINC01159702	836	0.5758859698052401	NO	-
1892	ZINC03452651	1846	0.5758801053536341	NO	-
1893	ZINC01181709	855	0.5758708303531607	NO	-
1894	ZINC02487976	1304	0.5758538579915041	NO	-
1895	ZINC01039194	615	0.5758168313576093	NO	-
1896	ZINC01502085	1045	0.5756598253153346	NO	-
1897	ZINC02086821	1134	0.5755312662951282	NO	-
1898	ZINC02086822	1135	0.5755182452692853	NO	-
1899	ZINC00882904	463	0.5754838683555353	NO	-
1900	ZINC00609729	168	0.57546201472054	NO	-
1901	ZINC03851638	2029	0.5754018895270513	NO	-
1902	ZINC00870536	440	0.5753652286041592	NO	-
1903	ZINC00684912	255	0.5753180504681424	NO	-
1904	ZINC00684911	254	0.5752830755324773	NO	-
1905	ZINC01223303	886	0.5751354603823251	NO	-
1906	ZINC02099722	1139	0.5751148704183887	NO	-
1907	ZINC02099721	1138	0.5750913347149733	NO	-
1908	ZINC02223012	1178	0.5750666601024985	NO	-
1909	ZINC02423425	1261	0.57503767604653	NO	-
1910	ZINC01737963	1072	0.5750242096731469	NO	-
1911	ZINC02404888	1245	0.5747678623571321	NO	-
1912	ZINC02700291	1377	0.5747412871424015	NO	-
1913	ZINC02700295	1378	0.5747291322195988	NO	-
1914	ZINC04031736	2413	0.5747146291943939	NO	-
1915	ZINC01059747	667	0.5746885920879241	NO	-
1916	ZINC03393166	1799	0.574619420068502	NO	-
1917	ZINC03393164	1798	0.574597114177498	NO	-
1918	ZINC02977641	1619	0.5745676651655274	NO	-
1919	ZINC02977642	1620	0.5745543951625026	NO	-
1920	ZINC02364001	1229	0.5744886030429973	NO	-
1921	ZINC01738113	1074	0.5744759669883487	NO	-
1922	ZINC02503088	1318	0.5744637314588821	NO	-
1923	ZINC00379018	76	0.5744624811675341	NO	-
1924	ZINC01175142	845	0.5744593157226948	NO	-
1925	ZINC02718028	1406	0.5743825369326564	NO	-
1926	ZINC02718028	1408	0.5743825369326564	NO	-
1927	ZINC03969379	2334	0.5742873609866932	NO	-
1928	ZINC03969380	2335	0.5742600424201985	NO	-
1929	ZINC02642865	1360	0.5742414452713708	NO	-
1930	ZINC00375397	75	0.5742099045824371	NO	-
1931	ZINC02977640	1618	0.5740900481738833	NO	-
1932	ZINC02977643	1621	0.5740755923153199	NO	-
1933	ZINC02635162	1350	0.5739210967492593	NO	-
1934	ZINC00319304	59	0.5739147970162325	NO	-
1935	ZINC01405053	963	0.5738974555436226	NO	-
1936	ZINC03850272	1998	0.5738611855931985	NO	-
1937	ZINC03292685	1715	0.5738539736560163	NO	-
1938	ZINC01049491	639	0.5738505356096338	NO	-
1939	ZINC00862695	429	0.5738423421643488	NO	-
1940	ZINC00864933	432	0.573788658843555	NO	-
1941	ZINC00694634	261	0.5737204583806977	NO	-
1942	ZINC02926873	1574	0.5737169663009197	NO	-
1943	ZINC01405081	965	0.5736974572469655	NO	-
1944	ZINC00864932	431	0.5736299780889078	NO	-
1945	ZINC03518793	1910	0.5736139705993563	NO	-
1946	ZINC00591295	155	0.5736124424444444	NO	-
1947	ZINC00645523	206	0.5735706275167058	NO	-
1948	ZINC00645522	205	0.5735664667421837	NO	-
1949	ZINC00258285	46	0.5735201551347343	NO	-
1950	ZINC00305387	54	0.573382680704266	NO	-
1951	ZINC01508388	1051	0.5732995757094309	NO	-
1952	ZINC01508391	1052	0.5732835677680266	NO	-
1953	ZINC03857221	2157	0.5731277389284147	NO	-
1954	ZINC01177665	851	0.573104968414079	NO	-
1955	ZINC00563590	145	0.5730911474762967	NO	-
1956	ZINC00279344	48	0.5729906695907849	NO	-
1957	ZINC01079787	720	0.5729587318636314	NO	-
1958	ZINC01079784	719	0.572951394383697	NO	-
1959	ZINC01153201	828	0.5729414746537964	NO	-
1960	ZINC02465678	1298	0.5729260036569623	NO	-
1961	ZINC02432956	1271	0.5728348245515776	NO	-
1962	ZINC03452619	1844	0.5727901074917917	NO	-
1963	ZINC00609729	169	0.5726405898098641	NO	-
1964	ZINC00864934	433	0.5725960172282508	NO	-
1965	ZINC00864931	430	0.5725798755553467	NO	-
1966	ZINC03430355	1836	0.5724701501635614	NO	-
1967	ZINC02503188	1319	0.5724299114120653	NO	-
1968	ZINC03543191	1921	0.5723567353892268	NO	-
1969	ZINC02717957	1399	0.5723252217725829	NO	-
1970	ZINC02717957	1401	0.5723252217725829	NO	-
1971	ZINC01121417	790	0.5722678307598877	NO	-
1972	ZINC00184268	33	0.572214292364423	NO	-
1973	ZINC00184267	32	0.5722121998595533	NO	-
1974	ZINC03559698	1932	0.5721254423948405	NO	-
1975	ZINC04596002	2696	0.5720882696476239	NO	-
1976	ZINC04342135	2574	0.5720840193408588	NO	-
1977	ZINC01492047	1023	0.5720535563371544	NO	-
1978	ZINC04437769	2616	0.572027022175019	NO	-
1979	ZINC04492427	2674	0.5719992115640852	NO	-
1980	ZINC04308418	2567	0.5719954739226887	NO	-
1981	ZINC03853898	2094	0.5719921625691966	NO	-
1982	ZINC04059313	2446	0.5719714618779521	NO	-
1983	ZINC02917050	1564	0.5719562406289734	NO	-
1984	ZINC04437656	2615	0.5719240596150562	NO	-
1985	ZINC01192454	868	0.5718927823376008	NO	-
1986	ZINC02465681	1299	0.5717525848255962	NO	-
1987	ZINC03867626	2265	0.5717225979840881	NO	-
1988	ZINC03537285	1920	0.5716444315912234	NO	-
1989	ZINC00634781	188	0.5716399361025853	NO	-
1990	ZINC02820141	1510	0.5716195851833966	NO	-
1991	ZINC00917184	509	0.571615282093973	NO	-
1992	ZINC03971202	2352	0.5716085010765793	NO	-
1993	ZINC04356680	2584	0.571597404784041	NO	-
1994	ZINC01116244	782	0.5715810164150029	NO	-
1995	ZINC03452987	1851	0.5715687163852489	NO	-
1996	ZINC01116239	781	0.5715620810357201	NO	-
1997	ZINC00877896	453	0.5715552633471743	NO	-
1998	ZINC03867626	2264	0.5715419439238693	NO	-
1999	ZINC03409893	1818	0.5715393560831713	NO	-
2000	ZINC01079997	724	0.57153362897302	NO	-
2001	ZINC03452949	1850	0.5715023776507775	NO	-
2002	ZINC01079998	725	0.5714600207217838	NO	-
2003	ZINC03855188	2139	0.5714400615108781	NO	-
2004	ZINC00714287	275	0.5713749222824553	NO	-
2005	ZINC01468122	1007	0.5712501689583428	NO	-
2006	ZINC02789692	1488	0.5712166921003194	NO	-
2007	ZINC02789691	1487	0.5712070133999879	NO	-
2008	ZINC03517253	1907	0.5711992732006339	NO	-
2009	ZINC03452924	1848	0.5710459854026927	NO	-
2010	ZINC01467350	1005	0.5710325638519438	NO	-
2011	ZINC00940456	540	0.5710194738098161	NO	-
2012	ZINC01467351	1006	0.5710159459111862	NO	-
2013	ZINC00940455	539	0.5709922072165265	NO	-
2014	ZINC03852908	2058	0.5709905036277279	NO	-
2015	ZINC03305932	1728	0.5709714538756089	NO	-
2016	ZINC02544604	1325	0.5709106601151301	NO	-
2017	ZINC01411721	968	0.5708373651109907	NO	-
2018	ZINC02789690	1486	0.5708255147945136	NO	-
2019	ZINC00959031	577	0.5708151314657544	NO	-
2020	ZINC01387980	949	0.5708038622428938	NO	-
2021	ZINC01059661	666	0.5707818850549153	NO	-
2022	ZINC03291488	1713	0.5707640594439661	NO	-
2023	ZINC00877898	454	0.5707352929603131	NO	-
2024	ZINC00473854	125	0.5706944092566331	NO	-
2025	ZINC00773428	313	0.5706903104812112	NO	-
2026	ZINC00529094	130	0.5706882245733554	NO	-
2027	ZINC02947617	1593	0.5706253847626415	NO	-
2028	ZINC04061611	2449	0.5705878682347335	NO	-
2029	ZINC03395141	1800	0.5705390663724772	NO	-
2030	ZINC02280221	1194	0.5705079064806049	NO	-
2031	ZINC01467349	1004	0.570489798052805	NO	-
2032	ZINC03564209	1937	0.5704795587075357	NO	-
2033	ZINC01467348	1003	0.5704621682660114	NO	-
2034	ZINC00235783	42	0.5703303868769526	NO	-
2035	ZINC00235785	43	0.5703161955540604	NO	-
2036	ZINC00944357	545	0.5702462550906586	NO	-
2037	ZINC00944356	544	0.5702309747940005	NO	-
2038	ZINC00539181	138	0.5701862608865641	NO	-
2039	ZINC00279346	49	0.5701486091185652	NO	-
2040	ZINC00416665	84	0.5701375544701587	NO	-
2041	ZINC01098788	745	0.5700789290734107	NO	-
2042	ZINC01040190	625	0.5700699630330326	NO	-
2043	ZINC01923995	1094	0.569989145100495	NO	-
2044	ZINC01651045	1070	0.5699005701248512	NO	-
2045	ZINC02717973	1402	0.5698799100590223	NO	-
2046	ZINC02947855	1596	0.5697718335096685	NO	-
2047	ZINC02947857	1597	0.5697612115492602	NO	-
2048	ZINC00937576	530	0.5697583577041009	NO	-
2049	ZINC03971202	2349	0.5697365206944796	NO	-
2050	ZINC01059140	662	0.5697303211061001	NO	-
2051	ZINC00937575	529	0.5697261225321534	NO	-
2052	ZINC01059138	661	0.5697261005881226	NO	-
2053	ZINC03855188	2140	0.5695968354877888	NO	-
2054	ZINC00807867	373	0.569579003259518	NO	-
2055	ZINC00807865	372	0.5695778049878386	NO	-
2056	ZINC01125185	794	0.5695278112489863	NO	-
2057	ZINC01737976	1073	0.5694965238748941	NO	-
2058	ZINC02717973	1403	0.5694486584608717	NO	-
2059	ZINC00877895	452	0.5694445664743885	NO	-
2060	ZINC03854621	2127	0.569384930236824	NO	-
2061	ZINC03979397	2366	0.5692356914842099	NO	-
2062	ZINC01210623	881	0.5692339350357929	NO	-
2063	ZINC01210625	882	0.5692319344013451	NO	-
2064	ZINC01349238	934	0.5692314248120266	NO	-
2065	ZINC00959030	576	0.569189058515109	NO	-
2066	ZINC03332182	1741	0.5691570188241418	NO	-
2067	ZINC03891090	2296	0.5690796281551772	NO	-
2068	ZINC00303204	52	0.5690635531105517	NO	-
2069	ZINC01738119	1075	0.5690581846497584	NO	-
2070	ZINC03547603	1926	0.569057378142249	NO	-
2071	ZINC01139158	814	0.569043232194619	NO	-
2072	ZINC01139157	813	0.5690422614318625	NO	-
2073	ZINC03867574	2261	0.5690297722962071	NO	-
2074	ZINC02238633	1183	0.569029024466862	NO	-
2075	ZINC03357307	1768	0.5689870103951381	NO	-
2076	ZINC02099931	1140	0.568967066728036	NO	-
2077	ZINC04033166	2434	0.5688805285142063	NO	-
2078	ZINC01342713	930	0.5688043427248528	NO	-
2079	ZINC00727262	291	0.5687509660528284	NO	-
2080	ZINC02408212	1250	0.5686901492578127	NO	-
2081	ZINC03873718	2287	0.5686595963707066	NO	-
2082	ZINC04442234	2617	0.5685402950127976	NO	-
2083	ZINC00791091	343	0.5684575354383764	NO	-
2084	ZINC03867326	2252	0.5684238936713095	NO	-
2085	ZINC01468122	1008	0.5684172661451837	NO	-
2086	ZINC00428148	110	0.568408736231769	NO	-
2087	ZINC01116833	784	0.5683933332374592	NO	-
2088	ZINC02915795	1559	0.5683889176605831	NO	-
2089	ZINC04488452	2673	0.568373753048807	NO	-
2090	ZINC01292046	911	0.5683566183103954	NO	-
2091	ZINC02722946	1425	0.5683024411027797	NO	-
2092	ZINC03852585	2045	0.5682566678469453	NO	-
2093	ZINC03852010	2039	0.5682490190679041	NO	-
2094	ZINC03844459	1986	0.5681919928635857	NO	-
2095	ZINC04492722	2677	0.5681822746107398	NO	-
2096	ZINC01079781	718	0.5681670441755207	NO	-
2097	ZINC00421748	96	0.5680897262597037	NO	-
2098	ZINC01079790	721	0.5680760980289905	NO	-
2099	ZINC02642192	1357	0.568066075615969	NO	-
2100	ZINC03409805	1815	0.568024157610232	NO	-
2101	ZINC00940451	537	0.5679256647964604	NO	-
2102	ZINC03235061	1689	0.5678714913306444	NO	-
2103	ZINC01127860	798	0.5678366812892313	NO	-
2104	ZINC02424007	1262	0.5677697111623295	NO	-
2105	ZINC01092520	743	0.5677692313952898	NO	-
2106	ZINC04246552	2524	0.5677608822390288	NO	-
2107	ZINC00940452	538	0.5677021876128429	NO	-
2108	ZINC00915669	500	0.5676016563959201	NO	-
2109	ZINC01116433	783	0.5675881248404134	NO	-
2110	ZINC01030504	603	0.5675729352728218	NO	-
2111	ZINC01405049	962	0.5675190794512495	NO	-
2112	ZINC02707417	1380	0.5674980636889929	NO	-
2113	ZINC00807869	374	0.5674776258190211	NO	-
2114	ZINC03851283	2016	0.5674475649112601	NO	-
2115	ZINC00993658	588	0.5674369232210583	NO	-
2116	ZINC04116100	2472	0.5673935778514726	NO	-
2117	ZINC02978026	1622	0.5673595276037083	NO	-
2118	ZINC00629454	185	0.5672783574596943	NO	-
2119	ZINC01104473	758	0.5671463178951184	NO	-
2120	ZINC03055672	1654	0.5670509426694236	NO	-
2121	ZINC02209399	1167	0.5670269923219697	NO	-
2122	ZINC04033166	2435	0.5669005935586077	NO	-
2123	ZINC03045303	1646	0.5668935078890224	NO	-
2124	ZINC00955867	565	0.5668511241210031	NO	-
2125	ZINC00897332	477	0.5668485922182591	NO	-
2126	ZINC03969213	2329	0.5668103137501076	NO	-
2127	ZINC01052408	645	0.5667902894561183	NO	-
2128	ZINC04167555	2502	0.5667520615111192	NO	-
2129	ZINC03366797	1782	0.5667005216104014	NO	-
2130	ZINC01986982	1127	0.5666790499202884	NO	-
2131	ZINC00955868	566	0.5666771939737619	NO	-
2132	ZINC00680653	245	0.5666677722314805	NO	-
2133	ZINC01113046	765	0.5666154750827728	NO	-
2134	ZINC03833908	6	0.5666005988221816	YES	4
2135	ZINC00906840	494	0.5665677591349322	NO	-
2136	ZINC01079999	726	0.5665556713081767	NO	-
2137	ZINC01079996	723	0.5665235863242826	NO	-
2138	ZINC03969214	2330	0.5663921716135261	NO	-
2139	ZINC03399571	1805	0.566287285105362	NO	-
2140	ZINC03855136	2135	0.5662646611816703	NO	-
2141	ZINC01185429	860	0.5662095244836812	NO	-
2142	ZINC00948020	549	0.5662067240858578	NO	-
2143	ZINC03969216	2331	0.5661504267498165	NO	-
2144	ZINC03971207	2353	0.5661285441173559	NO	-
2145	ZINC01101584	750	0.5661275560854037	NO	-
2146	ZINC02717954	1395	0.5660476219421562	NO	-
2147	ZINC02717954	1397	0.5660476219421562	NO	-
2148	ZINC00807871	375	0.5660454165816171	NO	-
2149	ZINC00872909	441	0.5660293962990409	NO	-
2150	ZINC04443409	2621	0.5660028081313725	NO	-
2151	ZINC03867571	2260	0.565957130308948	NO	-
2152	ZINC03855135	2134	0.5659379835464254	NO	-
2153	ZINC03851525	2024	0.5658477621005406	NO	-
2154	ZINC00940449	535	0.5658129541719812	NO	-
2155	ZINC00940450	536	0.5658093405231068	NO	-
2156	ZINC00917456	511	0.5656449548665288	NO	-
2157	ZINC01040279	631	0.565600138192148	NO	-
2158	ZINC03851585	2027	0.5655066599943389	NO	-
2159	ZINC03907161	2306	0.5654483715978678	NO	-
2160	ZINC00422534	97	0.5653992969595651	NO	-
2161	ZINC03181960	1666	0.5653246030629858	NO	-
2162	ZINC01026532	599	0.5653190288306335	NO	-
2163	ZINC03969317	2332	0.5652727473646192	NO	-
2164	ZINC03867326	2253	0.56524681510276	NO	-
2165	ZINC03852585	2046	0.5651923702462122	NO	-
2166	ZINC04501197	2687	0.5651367636981988	NO	-
2167	ZINC00766376	311	0.5651318089596303	NO	-
2168	ZINC00957829	574	0.5650790721338406	NO	-
2169	ZINC03045223	1645	0.5650411527646867	NO	-
2170	ZINC02846695	1515	0.5650158389956869	NO	-
2171	ZINC02224495	1179	0.565009132150978	NO	-
2172	ZINC03833896	7	0.5649168553051809	YES	4
2173	ZINC01111761	763	0.5646985954622205	NO	-
2174	ZINC03852010	2040	0.564694416297831	NO	-
2175	ZINC01426435	978	0.5646806286497832	NO	-
2176	ZINC01111764	764	0.5646791887804312	NO	-
2177	ZINC01214858	885	0.5646714374338165	NO	-
2178	ZINC01426434	977	0.5646624986964793	NO	-
2179	ZINC04465228	2643	0.5646158618084212	NO	-
2180	ZINC01185390	859	0.5646100552688755	NO	-
2181	ZINC03898151	2298	0.5645600564512445	NO	-
2182	ZINC01071171	696	0.5645215608537411	NO	-
2183	ZINC01085154	731	0.5644318820017628	NO	-
2184	ZINC02720886	1416	0.564394374392367	NO	-
2185	ZINC00643857	199	0.5643558506316371	NO	-
2186	ZINC02720887	1417	0.5643545092371689	NO	-
2187	ZINC00249681	44	0.5642719414074044	NO	-
2188	ZINC03868024	2274	0.5642710596456698	NO	-
2189	ZINC04437087	2614	0.5641999346547384	NO	-
2190	ZINC04510175	2689	0.5641592522706141	NO	-
2191	ZINC03410269	1819	0.5639931596292408	NO	-
2192	ZINC00624025	175	0.5639493197545085	NO	-
2193	ZINC00341054	64	0.563933852202245	NO	-
2194	ZINC01436440	983	0.5638711987380745	NO	-
2195	ZINC00646425	214	0.5638438895409639	NO	-
2196	ZINC02650396	1363	0.5637640224791961	NO	-
2197	ZINC02308300	1198	0.5637514004011083	NO	-
2198	ZINC03885569	2288	0.5637404700225371	NO	-
2199	ZINC04517385	2692	0.5637141599809755	NO	-
2200	ZINC02795344	1497	0.5637050352067612	NO	-
2201	ZINC04116100	2473	0.5636807207674678	NO	-
2202	ZINC03852660	2050	0.5636785611780744	NO	-
2203	ZINC00646424	213	0.5636422519030065	NO	-
2204	ZINC00907558	497	0.5636131548176638	NO	-
2205	ZINC01153888	830	0.5634755623299139	NO	-
2206	ZINC03467318	1857	0.5633185689224256	NO	-
2207	ZINC04240240	2520	0.5632280574629366	NO	-
2208	ZINC01077049	713	0.5631873575796521	NO	-
2209	ZINC00930029	516	0.5631387544013178	NO	-
2210	ZINC03971207	2354	0.5630649972002901	NO	-
2211	ZINC02405475	1246	0.5630212531633509	NO	-
2212	ZINC00429108	116	0.562967085242436	NO	-
2213	ZINC01134162	810	0.5629106561667607	NO	-
2214	ZINC04342144	2575	0.5628548512960554	NO	-
2215	ZINC02917051	1565	0.5627492661182455	NO	-
2216	ZINC03983097	2372	0.5625172113271476	NO	-
2217	ZINC03506140	1887	0.5625046226088672	NO	-
2218	ZINC00822584	400	0.5624994788871032	NO	-
2219	ZINC03506138	1886	0.562481321677068	NO	-
2220	ZINC02947886	1600	0.5624011511396063	NO	-
2221	ZINC02947885	1599	0.5623942173043253	NO	-
2222	ZINC03244705	1695	0.5622448923521497	NO	-
2223	ZINC00645509	204	0.5621759936886451	NO	-
2224	ZINC04501002	2686	0.5620833712466018	NO	-
2225	ZINC03566579	1938	0.561871422875299	NO	-
2226	ZINC03370469	1785	0.5617195532938939	NO	-
2227	ZINC03216567	1679	0.561714011408932	NO	-
2228	ZINC03851585	2028	0.5617124571773342	NO	-
2229	ZINC01006919	595	0.5616739674454614	NO	-
2230	ZINC02916081	1562	0.5616324842936156	NO	-
2231	ZINC00683380	250	0.561619660984604	NO	-
2232	ZINC01497227	1035	0.5616184065938629	NO	-
2233	ZINC02916084	1563	0.561609341428284	NO	-
2234	ZINC04470069	2660	0.5616001016416168	NO	-
2235	ZINC03852660	2051	0.5615042118905169	NO	-
2236	ZINC01497039	1030	0.5614996337088627	NO	-
2237	ZINC03055666	1652	0.5613087342747953	NO	-
2238	ZINC01127860	799	0.5612407599199237	NO	-
2239	ZINC03565391	4	0.5612129427382915	YES	3
2240	ZINC03506089	1885	0.5611991238485411	NO	-
2241	ZINC01077049	714	0.561198627126658	NO	-
2242	ZINC03873666	2286	0.5611925244850163	NO	-
2243	ZINC03858496	2192	0.5611641563009625	NO	-
2244	ZINC00197803	37	0.5611488491459877	NO	-
2245	ZINC03424707	1832	0.5610498978583043	NO	-
2246	ZINC00648326	218	0.560953158206508	NO	-
2247	ZINC03522951	1915	0.5607939374496099	NO	-
2248	ZINC03522950	1914	0.5607925179786961	NO	-
2249	ZINC00268443	47	0.5607203426023323	NO	-
2250	ZINC01113928	767	0.5606669665552994	NO	-
2251	ZINC04268868	2537	0.560649545370518	NO	-
2252	ZINC00629454	186	0.5606032321108109	NO	-
2253	ZINC01050298	642	0.5604399782007214	NO	-
2254	ZINC03545575	1924	0.5604306294105149	NO	-
2255	ZINC03889242	2289	0.5603890287000836	NO	-
2256	ZINC01914642	1092	0.5603801858505604	NO	-
2257	ZINC01115269	778	0.5603757802990145	NO	-
2258	ZINC02358907	1223	0.5603291150074988	NO	-
2259	ZINC03424849	1835	0.5603258162830661	NO	-
2260	ZINC01115438	780	0.5603024106066613	NO	-
2261	ZINC03356527	1766	0.5602779836328615	NO	-
2262	ZINC02868399	1531	0.560265164627066	NO	-
2263	ZINC01491987	1022	0.5602650488399473	NO	-
2264	ZINC03444448	1842	0.5602015963112612	NO	-
2265	ZINC00411605	80	0.5601834175051804	NO	-
2266	ZINC03444451	1843	0.5601808593246259	NO	-
2267	ZINC00721931	284	0.5601135828029613	NO	-
2268	ZINC01914648	1093	0.5600084305478508	NO	-
2269	ZINC02915792	1558	0.5599886163285269	NO	-
2270	ZINC02947823	1594	0.5599684500410657	NO	-
2271	ZINC03867945	2270	0.5599354385683927	NO	-
2272	ZINC02947825	1595	0.5599046551265311	NO	-
2273	ZINC03424828	1834	0.5598741456017468	NO	-
2274	ZINC00536987	137	0.5598684515804464	NO	-
2275	ZINC04188163	2506	0.5598020266075772	NO	-
2276	ZINC03351941	1764	0.5597930045378113	NO	-
2277	ZINC00778479	317	0.5596046730577967	NO	-
2278	ZINC02388183	1235	0.5595997044923635	NO	-
2279	ZINC00754231	302	0.5595918234821776	NO	-
2280	ZINC00675666	238	0.5591865330593564	NO	-
2281	ZINC00627119	183	0.5591744363404478	NO	-
2282	ZINC02947911	1602	0.5591415659325537	NO	-
2283	ZINC02947909	1601	0.559129172252153	NO	-
2284	ZINC00675663	237	0.5591213043215217	NO	-
2285	ZINC03858409	2187	0.5590919926724673	NO	-
2286	ZINC03858410	2188	0.5590670406826759	NO	-
2287	ZINC03848478	1987	0.55903341220318	NO	-
2288	ZINC03416218	1822	0.5589143924956093	NO	-
2289	ZINC02947940	1604	0.5588379357880612	NO	-
2290	ZINC01040279	630	0.5588356936700312	NO	-
2291	ZINC03409766	1813	0.5587867734268719	NO	-
2292	ZINC02947939	1603	0.558777331589435	NO	-
2293	ZINC03409768	1814	0.5587708300193754	NO	-
2294	ZINC02201351	1159	0.558658429317551	NO	-
2295	ZINC03855160	2138	0.5586118279536898	NO	-
2296	ZINC03852105	2042	0.5585665923138772	NO	-
2297	ZINC04465402	2648	0.5585665923138772	NO	-
2298	ZINC00345007	69	0.5583734794412575	NO	-
2299	ZINC00345003	68	0.5583683268073851	NO	-
2300	ZINC02948008	1606	0.5583645068098815	NO	-
2301	ZINC02948006	1605	0.5583615421994849	NO	-
2302	ZINC00107241	25	0.558332605650545	NO	-
2303	ZINC01833495	1085	0.5582212835499452	NO	-
2304	ZINC03409665	1812	0.5581788923185328	NO	-
2305	ZINC04464324	2632	0.5581573415796564	NO	-
2306	ZINC01495142	1025	0.5581459443533641	NO	-
2307	ZINC03409837	1817	0.5581193751235841	NO	-
2308	ZINC00925059	514	0.5580877219513182	NO	-
2309	ZINC01833496	1086	0.5580373467651318	NO	-
2310	ZINC00925058	513	0.5580137884021176	NO	-
2311	ZINC04233401	2517	0.5579452280198011	NO	-
2312	ZINC01146509	821	0.557824486014145	NO	-
2313	ZINC04462930	2630	0.5578191100087388	NO	-
2314	ZINC03409834	1816	0.5577595873020859	NO	-
2315	ZINC03409663	1811	0.5576992858248727	NO	-
2316	ZINC00907548	496	0.5576794618041366	NO	-
2317	ZINC04241834	2523	0.5575780648990847	NO	-
2318	ZINC01791415	1084	0.5575099870932952	NO	-
2319	ZINC03971593	2358	0.5574897710499301	NO	-
2320	ZINC03971590	2357	0.5574892080693148	NO	-
2321	ZINC03853087	2067	0.5573945225978264	NO	-
2322	ZINC03424286	1829	0.557375996928159	NO	-
2323	ZINC00044408	12	0.557362865939061	NO	-
2324	ZINC00912365	498	0.5573232137225843	NO	-
2325	ZINC02356688	1219	0.5572551597834406	NO	-
2326	ZINC02795355	1498	0.5571338048468532	NO	-
2327	ZINC02356690	1220	0.5570571629431054	NO	-
2328	ZINC04462900	2629	0.5569231344594	NO	-
2329	ZINC00877417	447	0.5568920152824769	NO	-
2330	ZINC00411519	79	0.5568118970588329	NO	-
2331	ZINC02752758	1476	0.5567378463139006	NO	-
2332	ZINC02250223	1188	0.5566528525451588	NO	-
2333	ZINC00422893	100	0.5565053859185198	NO	-
2334	ZINC03867945	2271	0.556495328115001	NO	-
2335	ZINC02211340	1172	0.5564652214911124	NO	-
2336	ZINC00422894	101	0.5564584302572796	NO	-
2337	ZINC03495554	1874	0.5563952186040423	NO	-
2338	ZINC01040199	629	0.5563930877176498	NO	-
2339	ZINC03833909	8	0.5563216462797244	YES	4
2340	ZINC02917498	1569	0.5562875502368443	NO	-
2341	ZINC00406384	77	0.556258012609595	NO	-
2342	ZINC00678521	241	0.5562575613431848	NO	-
2343	ZINC01468125	1009	0.5562506120034745	NO	-
2344	ZINC02326332	1202	0.5562296289917421	NO	-
2345	ZINC02868743	1532	0.5562213128079796	NO	-
2346	ZINC02326335	1203	0.5562014579999973	NO	-
2347	ZINC00915721	504	0.5561400749097594	NO	-
2348	ZINC03855155	2136	0.5561170156250452	NO	-
2349	ZINC03217400	1681	0.556104946584918	NO	-
2350	ZINC03424768	1833	0.5560561607442723	NO	-
2351	ZINC01273384	906	0.5560540670324601	NO	-
2352	ZINC03857814	2166	0.5559897060707591	NO	-
2353	ZINC04464594	2636	0.5559897060707591	NO	-
2354	ZINC00352154	72	0.5559444049675709	NO	-
2355	ZINC03497229	1877	0.5558241317108523	NO	-
2356	ZINC00915724	505	0.5558167537774584	NO	-
2357	ZINC02861976	1526	0.5558157776145489	NO	-
2358	ZINC03983168	2373	0.555738151939801	NO	-
2359	ZINC00915720	503	0.5557233396424689	NO	-
2360	ZINC02860918	1522	0.5557133841211723	NO	-
2361	ZINC00915726	506	0.5556616062291627	NO	-
2362	ZINC02722942	1423	0.5555435478191052	NO	-
2363	ZINC02722943	1424	0.5555198129885391	NO	-
2364	ZINC04274733	2539	0.5554457384415296	NO	-
2365	ZINC02861755	1524	0.5554012756355176	NO	-
2366	ZINC03855111	2131	0.5553478175715849	NO	-
2367	ZINC02861756	1525	0.5553071255662204	NO	-
2368	ZINC03848478	1988	0.555293461996509	NO	-
2369	ZINC01468185	1011	0.5552348726317136	NO	-
2370	ZINC03855111	2130	0.5551268876668497	NO	-
2371	ZINC03853087	2068	0.5549349656215798	NO	-
2372	ZINC04326576	2569	0.5548773645244778	NO	-
2373	ZINC03857973	2178	0.5547275983002053	NO	-
2374	ZINC03857972	2177	0.5546884184163231	NO	-
2375	ZINC04464961	2637	0.5544151420889439	NO	-
2376	ZINC01421460	974	0.5543690732419652	NO	-
2377	ZINC02992967	1626	0.5542959777874067	NO	-
2378	ZINC02722882	1421	0.5541700986393155	NO	-
2379	ZINC03333254	1742	0.554168188147988	NO	-
2380	ZINC03333257	1743	0.5541635143093362	NO	-
2381	ZINC02922839	1572	0.5539720880206527	NO	-
2382	ZINC02818690	1509	0.5538723764842155	NO	-
2383	ZINC02434241	1273	0.5538093106666044	NO	-
2384	ZINC01148395	823	0.553740604123142	NO	-
2385	ZINC03862790	2224	0.5537350574385417	NO	-
2386	ZINC04088569	2457	0.5536771679594081	NO	-
2387	ZINC00360604	74	0.5534509198216855	NO	-
2388	ZINC03399496	1804	0.5533978946504384	NO	-
2389	ZINC01147069	822	0.5533161820614018	NO	-
2390	ZINC03478956	1864	0.5531084334236395	NO	-
2391	ZINC01468185	1012	0.553061918229661	NO	-
2392	ZINC03821151	1984	0.5528543000760897	NO	-
2393	ZINC00869052	437	0.5527165081022108	NO	-
2394	ZINC01497074	1031	0.5527076471295654	NO	-
2395	ZINC03424518	1830	0.5526288257761679	NO	-
2396	ZINC01398863	959	0.5526030401327463	NO	-
2397	ZINC03424521	1831	0.5525929886159078	NO	-
2398	ZINC03400390	1806	0.5524691748443024	NO	-
2399	ZINC03855160	2137	0.5524339978228513	NO	-
2400	ZINC01398862	957	0.552432728399538	NO	-
2401	ZINC04435957	2613	0.5523781019103668	NO	-
2402	ZINC04357741	2585	0.5523207246061154	NO	-
2403	ZINC04470367	2662	0.5523167213590704	NO	-
2404	ZINC03821151	1983	0.5523142729466592	NO	-
2405	ZINC00593640	159	0.5523011940838941	NO	-
2406	ZINC01468125	1010	0.5522803085036582	NO	-
2407	ZINC03008323	1628	0.552258043187406	NO	-
2408	ZINC00352154	73	0.5520534368619523	NO	-
2409	ZINC02139080	1148	0.5519523300957284	NO	-
2410	ZINC02410947	1252	0.5519319820463228	NO	-
2411	ZINC02874121	1540	0.5519182436855805	NO	-
2412	ZINC02874120	1539	0.5518961128161173	NO	-
2413	ZINC02918094	1570	0.551863690527426	NO	-
2414	ZINC02331296	1207	0.5517398076046636	NO	-
2415	ZINC03850658	2004	0.5515871244975483	NO	-
2416	ZINC04282926	2553	0.5514184494045079	NO	-
2417	ZINC03968170	2324	0.5513908827982433	NO	-
2418	ZINC00341049	63	0.5513670182382193	NO	-
2419	ZINC04633453	2704	0.5512965968442632	NO	-
2420	ZINC00412464	81	0.551057149699995	NO	-
2421	ZINC02523152	1322	0.5509342289493175	NO	-
2422	ZINC00779162	319	0.5509115471633209	NO	-
2423	ZINC01398863	960	0.5507485534838554	NO	-
2424	ZINC04467637	2651	0.5505580060554531	NO	-
2425	ZINC01398862	958	0.5503884675176103	NO	-
2426	ZINC03322455	1737	0.5502726545976485	NO	-
2427	ZINC02627931	1344	0.550158587797808	NO	-
2428	ZINC01029924	601	0.5500195857082705	NO	-
2429	ZINC00625891	176	0.549972621164433	NO	-
2430	ZINC01177023	850	0.5499137447116625	NO	-
2431	ZINC00905711	489	0.549765526402677	NO	-
2432	ZINC01415872	970	0.5497446976581266	NO	-
2433	ZINC02915797	1560	0.5496558102973189	NO	-
2434	ZINC03980816	2367	0.5496366887000482	NO	-
2435	ZINC01318607	916	0.5496098831911793	NO	-
2436	ZINC02915800	1561	0.5495956317975725	NO	-
2437	ZINC00905713	491	0.549527041932196	NO	-
2438	ZINC00715365	277	0.5495240996013372	NO	-
2439	ZINC00342003	65	0.5495034811119602	NO	-
2440	ZINC02795735	1502	0.5494880073332689	NO	-
2441	ZINC00896955	476	0.5493687286660749	NO	-
2442	ZINC01177675	852	0.549365392836378	NO	-
2443	ZINC01386174	946	0.5492093689376778	NO	-
2444	ZINC02546642	1326	0.5491983541987363	NO	-
2445	ZINC03301499	1724	0.5491666744824183	NO	-
2446	ZINC03233713	1687	0.5491169694423981	NO	-
2447	ZINC04357879	2586	0.5490921569098893	NO	-
2448	ZINC02073583	1133	0.549089868520031	NO	-
2449	ZINC00652429	220	0.548762270721846	NO	-
2450	ZINC01048264	638	0.5487328833557106	NO	-
2451	ZINC00003289	0	0.5485309713981283	NO	-
2452	ZINC03856110	2151	0.5484869539974981	NO	-
2453	ZINC00684616	251	0.5484675581521486	NO	-
2454	ZINC02360087	1227	0.5484531287834892	NO	-
2455	ZINC01018649	597	0.5484478022041256	NO	-
2456	ZINC04251279	2530	0.5484414960111131	NO	-
2457	ZINC02360088	1228	0.5484326873382454	NO	-
2458	ZINC01141428	816	0.5483805496992129	NO	-
2459	ZINC02348559	1214	0.5483732554313244	NO	-
2460	ZINC00003289	1	0.5480100056708304	NO	-
2461	ZINC04386454	2604	0.5478856657075367	NO	-
2462	ZINC03859864	2216	0.5477948115929606	NO	-
2463	ZINC03859863	2215	0.5477758568846319	NO	-
2464	ZINC00994840	589	0.5477467485805676	NO	-
2465	ZINC04035124	2438	0.5476479432353569	NO	-
2466	ZINC03832023	42	0.547594023391145	YES	16
2467	ZINC02524287	1323	0.5474921699470255	NO	-
2468	ZINC01056841	657	0.5474314365609158	NO	-
2469	ZINC02407696	1248	0.5473461722282981	NO	-
2470	ZINC02465639	1297	0.5473188016904339	NO	-
2471	ZINC03593614	1946	0.5472492352145485	NO	-
2472	ZINC00033020	8	0.5471674865891903	NO	-
2473	ZINC03593613	1945	0.547167313849579	NO	-
2474	ZINC03372928	1787	0.5470745478119021	NO	-
2475	ZINC03858871	2201	0.5470503515062355	NO	-
2476	ZINC04479457	2670	0.547017316962415	NO	-
2477	ZINC04354833	2580	0.5469812065599645	NO	-
2478	ZINC03899028	2300	0.5469595006417172	NO	-
2479	ZINC00526887	127	0.5469159113612817	NO	-
2480	ZINC00876297	444	0.5467910345414762	NO	-
2481	ZINC01938189	1115	0.5467828151753381	NO	-
2482	ZINC02728561	1468	0.5466404643437939	NO	-
2483	ZINC04164917	2501	0.5466233724630654	NO	-
2484	ZINC02728560	1467	0.5465961568198767	NO	-
2485	ZINC00422818	99	0.5465886303322901	NO	-
2486	ZINC02917320	1567	0.5465146205673655	NO	-
2487	ZINC01133921	809	0.5461995467847378	NO	-
2488	ZINC00422766	98	0.5461882458175086	NO	-
2489	ZINC00062092	16	0.5459183692115084	NO	-
2490	ZINC02726718	1466	0.5458683287009485	NO	-
2491	ZINC03855116	2133	0.5458232834022267	NO	-
2492	ZINC01047527	637	0.5458081485032754	NO	-
2493	ZINC03832025	44	0.5457534680058032	YES	17
2494	ZINC02438375	1276	0.5456613412090947	NO	-
2495	ZINC00702611	263	0.5456363655511695	NO	-
2496	ZINC01283468	909	0.5453284324779052	NO	-
2497	ZINC04357936	2588	0.5452093681726445	NO	-
2498	ZINC00728342	292	0.545203564403629	NO	-
2499	ZINC02465636	1296	0.5451023280762277	NO	-
2500	ZINC02717973	1404	0.5450314228260069	NO	-
2501	ZINC01118141	787	0.5449659456151994	NO	-
2502	ZINC03853789	2084	0.5448677516097297	NO	-
2503	ZINC04468235	2655	0.5447785474739639	NO	-
2504	ZINC01143107	820	0.5444996687778316	NO	-
2505	ZINC01185704	862	0.5443122089736964	NO	-
2506	ZINC03344550	1754	0.5443073971188692	NO	-
2507	ZINC02403521	1243	0.5442909290765164	NO	-
2508	ZINC03344553	1755	0.5442581209547901	NO	-
2509	ZINC03992727	2381	0.5442365579200618	NO	-
2510	ZINC01123086	791	0.544180108039775	NO	-
2511	ZINC00993634	587	0.5441559540876261	NO	-
2512	ZINC01462271	998	0.5441327817373032	NO	-
2513	ZINC01123088	792	0.5440965277584473	NO	-
2514	ZINC02722895	1422	0.543820876468935	NO	-
2515	ZINC00682813	248	0.5437872421044806	NO	-
2516	ZINC03850447	2000	0.5433945144263607	NO	-
2517	ZINC03045371	1647	0.5432143448874552	NO	-
2518	ZINC04374706	2601	0.5428415312044086	NO	-
2519	ZINC00526887	128	0.5427060911297042	NO	-
2520	ZINC00822536	399	0.5425603973509339	NO	-
2521	ZINC01496596	1028	0.5425020829941397	NO	-
2522	ZINC00641709	195	0.5423068509439957	NO	-
2523	ZINC00655013	222	0.5421513282240567	NO	-
2524	ZINC03850447	2001	0.5421397260687021	NO	-
2525	ZINC04633485	2705	0.5421314784978114	NO	-
2526	ZINC03984335	2376	0.5418817960548177	NO	-
2527	ZINC01000665	592	0.5418043278099913	NO	-
2528	ZINC03816042	1979	0.541684966450742	NO	-
2529	ZINC03899028	2299	0.5415065808755734	NO	-
2530	ZINC01153552	829	0.5414230077950257	NO	-
2531	ZINC03305320	1726	0.5413979570376635	NO	-
2532	ZINC03305322	1727	0.541392217159541	NO	-
2533	ZINC03593611	1944	0.5413747916895437	NO	-
2534	ZINC04281708	2551	0.5413132151713101	NO	-
2535	ZINC02209564	1168	0.5412946913462556	NO	-
2536	ZINC01232241	891	0.5411709277112496	NO	-
2537	ZINC03194344	1670	0.5408397797315109	NO	-
2538	ZINC03029341	1635	0.5407830304429903	NO	-
2539	ZINC02327554	1204	0.5407745994173384	NO	-
2540	ZINC04001133	2403	0.5407552878373469	NO	-
2541	ZINC04001132	2402	0.5407320423981254	NO	-
2542	ZINC02872247	1536	0.5407044172587024	NO	-
2543	ZINC02882730	1544	0.5406811425427814	NO	-
2544	ZINC03855116	2132	0.5406771470747684	NO	-
2545	ZINC04496457	2683	0.5406704958144517	NO	-
2546	ZINC02087059	1137	0.5406596180828587	NO	-
2547	ZINC02872246	1535	0.5406370046277083	NO	-
2548	ZINC02245861	1187	0.5406302709476088	NO	-
2549	ZINC03171876	1662	0.5405828275871376	NO	-
2550	ZINC03970784	2343	0.540445080194484	NO	-
2551	ZINC02917165	1566	0.539980315390331	NO	-
2552	ZINC02800106	1504	0.5399182285537345	NO	-
2553	ZINC04443112	2619	0.5397647292003289	NO	-
2554	ZINC01069602	691	0.5397205975334711	NO	-
2555	ZINC03851389	2017	0.539495300864663	NO	-
2556	ZINC03851392	2018	0.5394651750668984	NO	-
2557	ZINC00352134	70	0.539464419331776	NO	-
2558	ZINC03970783	2342	0.5394475365743521	NO	-
2559	ZINC03858197	2184	0.5394409602456081	NO	-
2560	ZINC03867250	2251	0.539360105284578	NO	-
2561	ZINC03350252	1762	0.539338724581069	NO	-
2562	ZINC03853077	2063	0.5391976136604401	NO	-
2563	ZINC03853078	2064	0.5391722663475244	NO	-
2564	ZINC04610752	2698	0.5390872086658098	NO	-
2565	ZINC03867249	2250	0.5390834679578755	NO	-
2566	ZINC04610757	2699	0.5390220470707239	NO	-
2567	ZINC01938190	1116	0.5389489699845256	NO	-
2568	ZINC04103147	2462	0.5386422011104194	NO	-
2569	ZINC03347966	1759	0.5386409329018202	NO	-
2570	ZINC02461832	1294	0.5386363270319933	NO	-
2571	ZINC03850585	2002	0.5385131759637558	NO	-
2572	ZINC00846531	416	0.5383484295653529	NO	-
2573	ZINC00846530	415	0.538346809426276	NO	-
2574	ZINC04370308	2594	0.5381866000106154	NO	-
2575	ZINC00846529	414	0.5379372414729445	NO	-
2576	ZINC01782233	1080	0.5379065036898594	NO	-
2577	ZINC04326594	2570	0.5378351120476292	NO	-
2578	ZINC04427983	2611	0.537776137223648	NO	-
2579	ZINC04357931	2587	0.5374560488921009	NO	-
2580	ZINC03970782	2341	0.5374084668726234	NO	-
2581	ZINC01466557	1000	0.537346263545444	NO	-
2582	ZINC01466556	999	0.5373314806397292	NO	-
2583	ZINC03850585	2003	0.5372975779160363	NO	-
2584	ZINC04443561	2622	0.5372211530375819	NO	-
2585	ZINC03850171	1997	0.5372066173846141	NO	-
2586	ZINC04370308	2595	0.5371229689853514	NO	-
2587	ZINC00941361	541	0.5368054595098243	NO	-
2588	ZINC00941362	542	0.5367905090985768	NO	-
2589	ZINC01561287	1066	0.5367846925756364	NO	-
2590	ZINC00352134	71	0.5366393863276074	NO	-
2591	ZINC03970781	2340	0.536588608296844	NO	-
2592	ZINC00551078	144	0.5364807530833808	NO	-
2593	ZINC04281599	2550	0.5363145009131304	NO	-
2594	ZINC03970794	2345	0.5360945590962745	NO	-
2595	ZINC04494960	2681	0.536036899920942	NO	-
2596	ZINC02970281	1613	0.5359029768904332	NO	-
2597	ZINC02857612	1519	0.5355753865184865	NO	-
2598	ZINC03970793	2344	0.5353037054264217	NO	-
2599	ZINC01938139	1114	0.5352316179774784	NO	-
2600	ZINC00424484	107	0.5349015461823091	NO	-
2601	ZINC04467531	2649	0.5347804304043713	NO	-
2602	ZINC04464289	2631	0.5347654150416116	NO	-
2603	ZINC00643849	198	0.5344640355924872	NO	-
2604	ZINC04294654	2558	0.5340242705882174	NO	-
2605	ZINC04103147	2463	0.5339779681712031	NO	-
2606	ZINC01986879	1126	0.5338223878395432	NO	-
2607	ZINC00715346	276	0.5338014282332927	NO	-
2608	ZINC02794784	1495	0.5335480192411797	NO	-
2609	ZINC00626467	181	0.5333584314198251	NO	-
2610	ZINC00626464	180	0.5333538707508251	NO	-
2611	ZINC02738624	1472	0.5330309244679224	NO	-
2612	ZINC02738622	1471	0.5330280951631045	NO	-
2613	ZINC04460379	2627	0.5326845730174082	NO	-
2614	ZINC01633779	1069	0.532547108687353	NO	-
2615	ZINC00626454	179	0.5325064552951358	NO	-
2616	ZINC00626453	178	0.5324967255640297	NO	-
2617	ZINC02800560	1506	0.5324115433242782	NO	-
2618	ZINC02800558	1505	0.5324079401989293	NO	-
2619	ZINC00952210	558	0.532128655201927	NO	-
2620	ZINC00952209	557	0.5321080973104811	NO	-
2621	ZINC04467558	2650	0.5320716603041493	NO	-
2622	ZINC03853079	2065	0.531696275738768	NO	-
2623	ZINC03853080	2066	0.5316575879854908	NO	-
2624	ZINC03899028	2302	0.5315183457077146	NO	-
2625	ZINC02209757	1170	0.531415772670359	NO	-
2626	ZINC02209755	1169	0.5313692403935902	NO	-
2627	ZINC01497193	1033	0.5313588333436995	NO	-
2628	ZINC03899028	2301	0.5311408566064717	NO	-
2629	ZINC03853981	2095	0.5308878923396874	NO	-
2630	ZINC02631824	1347	0.5307450222482306	NO	-
2631	ZINC01938087	1112	0.5303961956453923	NO	-
2632	ZINC03970412	2339	0.5303930610935006	NO	-
2633	ZINC04465247	2644	0.5303682728710885	NO	-
2634	ZINC04123961	2477	0.5303113834160882	NO	-
2635	ZINC03867525	2255	0.5297342316464672	NO	-
2636	ZINC01899143	1089	0.5296560194851346	NO	-
2637	ZINC03977203	2365	0.5292474527668295	NO	-
2638	ZINC04471956	2665	0.5289477012080294	NO	-
2639	ZINC01079989	722	0.5286525353464278	NO	-
2640	ZINC01067713	684	0.5283049200788987	NO	-
2641	ZINC04123921	2476	0.5281744679462719	NO	-
2642	ZINC00668940	233	0.5274145761288273	NO	-
2643	ZINC00956206	569	0.526481536914107	NO	-
2644	ZINC02221378	1177	0.5259566800036157	NO	-
2645	ZINC00587186	152	0.5259253041638063	NO	-
2646	ZINC04091631	2460	0.5258727708096264	NO	-
2647	ZINC03868516	2282	0.5257122079539481	NO	-
2648	ZINC02914408	1557	0.5253680884827296	NO	-
2649	ZINC01055529	654	0.5252460330825106	NO	-
2650	ZINC01938090	1113	0.525166991695001	NO	-
2651	ZINC03497632	1878	0.5247443560447645	NO	-
2652	ZINC03497634	1879	0.5246992070303571	NO	-
2653	ZINC03497636	1880	0.5246816681551681	NO	-
2654	ZINC00600412	163	0.5243437215197654	NO	-
2655	ZINC03849458	1992	0.5240469633058411	NO	-
2656	ZINC01466636	1002	0.5236352144270727	NO	-
2657	ZINC01466635	1001	0.5235731301673451	NO	-
2658	ZINC02402475	1240	0.5231310048284553	NO	-
2659	ZINC03287831	1709	0.5231296508230219	NO	-
2660	ZINC00755712	306	0.5217821712033638	NO	-
2661	ZINC02977415	1617	0.5217636030906494	NO	-
2662	ZINC04443157	2620	0.521391249745737	NO	-
2663	ZINC02639548	1355	0.5210221513127057	NO	-
2664	ZINC00724353	287	0.5208644146848603	NO	-
2665	ZINC03858200	2185	0.5207907465684506	NO	-
2666	ZINC03497744	1884	0.5192620989368164	NO	-
2667	ZINC03497742	1883	0.5192395932041665	NO	-
2668	ZINC03309716	1729	0.5188431179774796	NO	-
2669	ZINC00600412	164	0.5188117158911385	NO	-
2670	ZINC00600412	165	0.5188117158911385	NO	-
2671	ZINC03984437	2378	0.5187961736904904	NO	-
2672	ZINC03497685	1881	0.51841206071007	NO	-
2673	ZINC03497686	1882	0.5184028403032217	NO	-
2674	ZINC03849458	1993	0.5183708241341194	NO	-
2675	ZINC03867022	2237	0.517945960610454	NO	-
2676	ZINC04465370	2647	0.517945960610454	NO	-
2677	ZINC03968892	2326	0.5179025384840843	NO	-
2678	ZINC03853269	2076	0.5177375471840548	NO	-
2679	ZINC02334868	1208	0.5173986831161241	NO	-
2680	ZINC03833913	35	0.5167844933130208	YES	11
2681	ZINC00956237	571	0.516566874399458	NO	-
2682	ZINC01496985	1029	0.5162267394716339	NO	-
2683	ZINC00956236	570	0.5158507037835904	NO	-
2684	ZINC03100320	1660	0.51521794028162	NO	-
2685	ZINC04292236	2557	0.5149452795486016	NO	-
2686	ZINC04370308	2596	0.5142920709042446	NO	-
2687	ZINC02700630	1379	0.5142395544075368	NO	-
2688	ZINC03858453	2191	0.5132671262329991	NO	-
2689	ZINC03858452	2190	0.5132563862374225	NO	-
2690	ZINC01497220	1034	0.5125144070705705	NO	-
2691	ZINC04459492	2625	0.5113976878259696	NO	-
2692	ZINC03853229	2075	0.5113504140134972	NO	-
2693	ZINC03833901	43	0.510972458168184	YES	16
2694	ZINC03616024	1960	0.5107522098619011	NO	-
2695	ZINC03616027	1961	0.5107516370076415	NO	-
2696	ZINC02800619	1507	0.5098901375864093	NO	-
2697	ZINC02284905	1197	0.5094811815923742	NO	-
2698	ZINC03984436	2377	0.5093492966859602	NO	-
2699	ZINC01389448	952	0.5092464234105208	NO	-
2700	ZINC03859471	2208	0.5089821660806927	NO	-
2701	ZINC03014856	1629	0.5089231799374224	NO	-
2702	ZINC03545413	1923	0.5077317477455998	NO	-
2703	ZINC02501965	1314	0.5072047473646804	NO	-
2704	ZINC03833911	40	0.5069437687219459	YES	14
2705	ZINC03432920	1838	0.5043099224798259	NO	-
2706	ZINC03531752	1918	0.5041587234873371	NO	-
2707	ZINC04371562	2597	0.5036710101132181	NO	-
2708	ZINC02329765	1206	0.5014119767721834	NO	-
2709	ZINC00440118	120	0.5014046296955832	NO	-
2710	ZINC03338223	1750	0.5013205307556772	NO	-
2711	ZINC03970406	2338	0.4999768346735095	NO	-
2712	ZINC01088343	734	0.4977890248324231	NO	-
2713	ZINC03815670	39	0.4977417182901769	YES	13
2714	ZINC03466207	1856	0.4975250833641807	NO	-
2715	ZINC03466203	1855	0.49748657655507483	NO	-
2716	ZINC03968926	2327	0.4970083645699373	NO	-
2717	ZINC03867226	2247	0.495257863103399	NO	-
2718	ZINC03856231	2152	0.4947222629856976	NO	-
2719	ZINC03867226	2246	0.4939782764055552	NO	-
2720	ZINC02422469	1260	0.49396086328616773	NO	-
2721	ZINC02329763	1205	0.4939045052059088	NO	-
2722	ZINC02086824	1136	0.4930751194271014	NO	-
2723	ZINC02918102	1571	0.4929705129178395	NO	-
2724	ZINC01084872	730	0.48853436470407197	NO	-
2725	ZINC00905423	486	0.48852550994772315	NO	-
2726	ZINC04467718	2652	0.48682211265215747	NO	-
2727	ZINC04518391	2693	0.48681864056815094	NO	-
2728	ZINC02359880	1225	0.48583258184364436	NO	-
2729	ZINC02359878	1224	0.48582804674266844	NO	-
2730	ZINC02624741	1341	0.4857589156229945	NO	-
2731	ZINC02624740	1340	0.4857562797923426	NO	-
2732	ZINC04256180	2533	0.4854922276680846	NO	-
2733	ZINC04256179	2531	0.48547286594160205	NO	-
2734	ZINC01052183	644	0.4850167622242321	NO	-
2735	ZINC03982944	2369	0.48483697968081724	NO	-
2736	ZINC02917336	1568	0.4829939758907252	NO	-
2737	ZINC03992945	2383	0.4824581198962888	NO	-
2738	ZINC03858411	2189	0.48212776988726147	NO	-
2739	ZINC04467812	2653	0.4820150798922376	NO	-
2740	ZINC00527238	129	0.4818599937104971	NO	-
2741	ZINC01225066	887	0.4817100124592563	NO	-
2742	ZINC02366129	1231	0.48102418685876885	NO	-
2743	ZINC00086034	23	0.480195585387159	NO	-
2744	ZINC03296402	1717	0.4770891851123213	NO	-
2745	ZINC04256179	2532	0.47231634764478075	NO	-
2746	ZINC02878226	1543	0.47204979795467433	NO	-
2747	ZINC04256180	2534	0.4718307371731597	NO	-
2748	ZINC03591542	12	0.471554510277795	YES	5
2749	ZINC03833937	13	0.4688376457610906	YES	5
2750	ZINC03833906	3	0.4686338360640323	YES	3
2751	ZINC01120739	788	0.46862802903438233	NO	-
2752	ZINC03833900	14	0.4662249306546555	YES	5
2753	ZINC03591544	15	0.4588842579465854	YES	5
2754	ZINC02741003	1474	0.4457140040823349	NO	-
2755	ZINC03591536	17	0.44299941190343245	YES	5
2756	ZINC03832022	9	0.4416779942526946	YES	5
2757	ZINC03591546	18	0.43501532276580535	YES	5
2758	ZINC03591540	19	0.4132609033210998	YES	5
2759	ZINC03833931	16	0.4070951269798286	YES	5
2760	ZINC03833905	0	0.4063574785806199	YES	1
2761	ZINC03833904	11	0.40179899252777657	YES	5
2762	ZINC03833902	10	0.3898175794962476	YES	5
2763	ZINC03833923	26	0.3637352075985216	YES	9
2764	ZINC03833932	41	0.3524911005283958	YES	15
