# Supplementary material for: Optimal assignment methods for ligand-based virtual screening
Source: J Cheminform. 2009 Aug 25;1:14. doi: 10.1186/1758-2946-1-14 (PMC2820492; doi:10.1186/1758-2946-1-14)
Supplement: Additional file 2 — Archive of the result files. The file Results.tar.gz is a Gzip compressed Tar archive containing the results file of each method for each data set. The result files are tab-separated plain text files including the following information: method name, active data set with size, cluster information and the distribution of the molecules over the clusters, decoy data set with size, ratio active:decoy, AUC, awAUC, BEDROC scores for predefined alpha values as suggested by Truchon and Bayly [63], relative enrichment factor [67], ROC enrichments, awROC enrichments at predefined false positive fractions, chemotype enrichment, ROC data points, and the ranking of each structure. [file 1758-2946-1-14-S2.zip › Results/OAK.SQ.DUD=p38.Q.P38_B96.sdf.A.DUD_p38_clustered_I_MM.sdf.D.DUD_p38_decoys_ID_pass_MWPass_I_MM.sdf.s0000644]

###################################################################################################
# Screening Result File
# User: jahn
# Method used: OAK
> <Method_Name>
OAK
# Screening mode: Single Query Screening
#	Calculations performed: 6916
#	Start time of the calculation: Fri Mar 06 00:47:23 CET 2009
#	End time of the calculation: Fri Mar 06 00:52:01 CET 2009
# Data set information
#	Query molecule name:	B96 from data set: ./data/queries/P38_B96.sdf
#	Active data set: /rahome/chemoinf/SVS/data/actives/DUD_p38_clustered_I_MM.sdf with cluster information
#		Size: 137 molecules
#		Number of clusters: 20
#		Cluster Summery:
#			Cluster number	# molecules	% of actives
#			1		11		8.029
#			2		19		13.869
#			3		4		2.92
#			4		1		0.73
#			5		1		0.73
#			6		1		0.73
#			7		2		1.46
#			8		2		1.46
#			9		61		44.526
#			10		10		7.299
#			11		1		0.73
#			12		5		3.65
#			13		1		0.73
#			14		1		0.73
#			15		9		6.569
#			16		3		2.19
#			17		2		1.46
#			18		1		0.73
#			19		1		0.73
#			20		1		0.73
#	Decoy data set: /rahome/chemoinf/SVS/data/decoys/DUD_p38_decoys_ID_pass_MWPass_I_MM.sdf
#		Size: 6779 molecules
#	Ratio actives : decoys
#		1.0 : 49.4818
#	The active and decoy data set were part of the DUD with problem identifier: p38
> <AUC>
#	 ROC AUC
	0.4328028917125988
> <awAUC>
#	 ROC awAUC
	0.4723484367305971
> <BEDROC Scores>
#	Alpha Values	BEDROC Scores	Literature: J. Chem. Inf. Model., Vol. 47, No. 2, 2007, 488-508
	106.9	0.0965
	100.0	0.0956
	53.6	0.0931
	50.0	0.0933
	32.2	0.0968
	20.0	0.1041
	16.1	0.1091
	10.0	0.1269
	8.0	0.1403
> <Relative enrichment factor>
#	Fraction dataset	Enrichment factor	 Literature: DOI: 10.1021/ci800303k
	0.0010	28.91844997108155
	0.01	11.56737998843262
	0.02	7.299270072992701
	0.05	9.489051094890511
	0.1	11.678832116788321
	0.2	16.05839416058394
	0.25	18.978102189781023
> <ROC Enrichments>
#	True decoy fraction	Enrichment	Literature: J Comput Aided Mol Des (2008) 22:133-139
	0.1	14.137643378519291
	0.5	5.82138256762559
	1.0	5.82138256762559
	2.0	3.638364104765994
	5.0	1.8975303059664534
	10.0	1.1677109575178175
> <awROC Enrichments>
#	Decoy fraction	Enrichment
	0.1	53.80158730158731
	0.5	22.15359477124183
	1.0	14.108341933264535
	2.0	9.823370313037497
	5.0	4.274223291759388
	10.0	2.700780773443352
> <Chemotype enrichment>
#	% data set	% active cluster	Literature: http://dud.docking.org/wombat/
	0.0	0.0
	0.014	0.0
	0.014	5.0
	0.029	5.0
	0.029	10.0
	0.217	10.0
	0.217	15.0
	0.795	15.0
	0.795	20.0
	0.969	20.0
	0.969	25.0
	1.995	25.0
	1.995	30.0
	5.162	30.0
	5.162	35.0
	6.42	35.0
	6.42	40.0
	10.714	40.0
	10.714	45.0
	18.32	45.0
	18.32	50.0
	22.542	50.0
	22.542	55.0
	65.963	55.0
	65.963	60.0
	65.992	60.0
	65.992	65.0
	80.74	65.0
	80.74	70.0
	80.842	70.0
	80.842	75.0
	81.116	75.0
	81.116	80.0
	82.996	80.0
	82.996	85.0
	85.685	85.0
	85.685	90.0
	86.177	90.0
	86.177	95.0
	93.667	95.0
	93.667	100.0
	100.0	100.0
> <ROC curve data>
#	False positive rate	true positive rate
	0.0	0.0
	0.0	0.0146
	0.0018	0.0146
	0.0018	0.0219
	0.0046	0.0219
	0.0046	0.0292
	0.0074	0.0292
	0.0074	0.0365
	0.0075	0.0365
	0.0075	0.0438
	0.0077	0.0438
	0.0077	0.0511
	0.0087	0.0511
	0.0087	0.0584
	0.013	0.0584
	0.013	0.0657
	0.0189	0.0657
	0.0189	0.073
	0.0232	0.073
	0.0232	0.0803
	0.027	0.0803
	0.027	0.0876
	0.0273	0.0876
	0.0273	0.0949
	0.0506	0.0949
	0.0506	0.1022
	0.0541	0.1022
	0.0541	0.1095
	0.0631	0.1095
	0.0631	0.1168
	0.1068	0.1168
	0.1068	0.1241
	0.1186	0.1241
	0.1186	0.1314
	0.1661	0.1314
	0.1661	0.1387
	0.1835	0.1387
	0.1835	0.146
	0.1838	0.146
	0.1838	0.1533
	0.1938	0.1533
	0.1938	0.1606
	0.2158	0.1606
	0.2158	0.1679
	0.2196	0.1679
	0.2196	0.1752
	0.2263	0.1752
	0.2263	0.1825
	0.2437	0.1825
	0.2437	0.1898
	0.2527	0.1898
	0.2527	0.1971
	0.2641	0.1971
	0.2641	0.2044
	0.2698	0.2044
	0.2698	0.2117
	0.2974	0.2117
	0.2974	0.219
	0.3225	0.219
	0.3225	0.2263
	0.3234	0.2263
	0.3234	0.2336
	0.338	0.2336
	0.338	0.2482
	0.3508	0.2482
	0.3508	0.2555
	0.3639	0.2555
	0.3639	0.2628
	0.3773	0.2628
	0.3773	0.2701
	0.3899	0.2701
	0.3899	0.2774
	0.3934	0.2774
	0.3934	0.2847
	0.4058	0.2847
	0.4058	0.292
	0.413	0.292
	0.413	0.2993
	0.4184	0.2993
	0.4184	0.3066
	0.4235	0.3066
	0.4235	0.3139
	0.4322	0.3139
	0.4322	0.3212
	0.4514	0.3212
	0.4514	0.3285
	0.4589	0.3285
	0.4589	0.3358
	0.4597	0.3358
	0.4597	0.3431
	0.4688	0.3431
	0.4688	0.3504
	0.4744	0.3504
	0.4744	0.3577
	0.5117	0.3577
	0.5117	0.365
	0.5389	0.365
	0.5389	0.3723
	0.542	0.3723
	0.542	0.3796
	0.5467	0.3796
	0.5467	0.3869
	0.5477	0.3869
	0.5477	0.3942
	0.5684	0.3942
	0.5684	0.4015
	0.5691	0.4015
	0.5691	0.4088
	0.5766	0.4088
	0.5766	0.4161
	0.5811	0.4161
	0.5811	0.4234
	0.5814	0.4234
	0.5814	0.4307
	0.5827	0.4307
	0.5827	0.438
	0.5842	0.438
	0.5842	0.4453
	0.5878	0.4453
	0.5878	0.4526
	0.5926	0.4526
	0.5926	0.4599
	0.5977	0.4599
	0.5977	0.4672
	0.5985	0.4672
	0.5985	0.4745
	0.6039	0.4745
	0.6039	0.4818
	0.6104	0.4818
	0.6104	0.4891
	0.6318	0.4891
	0.6318	0.4964
	0.6368	0.4964
	0.6368	0.5036
	0.6374	0.5036
	0.6374	0.5109
	0.6483	0.5109
	0.6483	0.5182
	0.6489	0.5182
	0.6489	0.5255
	0.6622	0.5255
	0.6622	0.5328
	0.6623	0.5328
	0.6623	0.5401
	0.6775	0.5401
	0.6775	0.5474
	0.6831	0.5474
	0.6831	0.5547
	0.6833	0.5547
	0.6833	0.562
	0.6917	0.562
	0.6917	0.5693
	0.6936	0.5693
	0.6936	0.5766
	0.6986	0.5766
	0.6986	0.5839
	0.7019	0.5839
	0.7019	0.5912
	0.724	0.5912
	0.724	0.5985
	0.7292	0.5985
	0.7292	0.6058
	0.73	0.6058
	0.73	0.6131
	0.7315	0.6131
	0.7315	0.6204
	0.7376	0.6204
	0.7376	0.6277
	0.7404	0.6277
	0.7404	0.635
	0.7421	0.635
	0.7421	0.6423
	0.7449	0.6423
	0.7449	0.6496
	0.7455	0.6496
	0.7455	0.6569
	0.7531	0.6569
	0.7531	0.6642
	0.7594	0.6642
	0.7594	0.6715
	0.7619	0.6715
	0.7619	0.6788
	0.7672	0.6788
	0.7672	0.6861
	0.7699	0.6861
	0.7699	0.6934
	0.7747	0.6934
	0.7747	0.7007
	0.7749	0.7007
	0.7749	0.708
	0.7774	0.708
	0.7774	0.7153
	0.7798	0.7153
	0.7798	0.7226
	0.7837	0.7226
	0.7837	0.7299
	0.7867	0.7299
	0.7867	0.7372
	0.7945	0.7372
	0.7945	0.7445
	0.8078	0.7445
	0.8078	0.7518
	0.8084	0.7518
	0.8084	0.7591
	0.8093	0.7591
	0.8093	0.7664
	0.8119	0.7664
	0.8119	0.7737
	0.823	0.7737
	0.823	0.781
	0.8273	0.781
	0.8273	0.7883
	0.828	0.7883
	0.828	0.7956
	0.8305	0.7956
	0.8305	0.8029
	0.8352	0.8029
	0.8352	0.8102
	0.8398	0.8102
	0.8398	0.8175
	0.8411	0.8175
	0.8411	0.8248
	0.8574	0.8248
	0.8574	0.8321
	0.8605	0.8321
	0.8605	0.8394
	0.8606	0.8394
	0.8606	0.8467
	0.8607	0.8467
	0.8607	0.854
	0.8618	0.854
	0.8618	0.8613
	0.8662	0.8613
	0.8662	0.8686
	0.8692	0.8686
	0.8692	0.8759
	0.8706	0.8759
	0.8706	0.8832
	0.8759	0.8832
	0.8759	0.8978
	0.9023	0.8978
	0.9023	0.9051
	0.9051	0.9051
	0.9051	0.9124
	0.9091	0.9124
	0.9091	0.9197
	0.9354	0.9197
	0.9354	0.927
	0.9367	0.927
	0.9367	0.9343
	0.9609	0.9343
	0.9609	0.9416
	0.9879	0.9416
	0.9879	0.9489
	1.0	0.9489
	1.0	1.0
> <Screening Table>
# Rank	Mol name	Index in data set	Similarity 2 query	Active	Cluster number
1	ZINC03815765	128	0.6498985817597267	YES	15
2	ZINC03794499	136	0.6423906561620008	YES	20
3	ZINC02465994	3448	0.6337986832888425	NO	-
4	ZINC00110101	72	0.6337716532183938	NO	-
5	ZINC02722159	3807	0.631744188798829	NO	-
6	ZINC03215431	4523	0.6311188583949657	NO	-
7	ZINC00752953	869	0.6287203144967338	NO	-
8	ZINC00795841	961	0.6286120991267728	NO	-
9	ZINC01094361	1936	0.6285316958825933	NO	-
10	ZINC01429207	2563	0.6285004374491718	NO	-
11	ZINC04370827	6543	0.6275865972778469	NO	-
12	ZINC03625374	4995	0.6262169816842651	NO	-
13	ZINC04595593	6761	0.6251774334301353	NO	-
14	ZINC01114716	2005	0.6247835826185223	NO	-
15	ZINC03815785	119	0.6238897372357689	YES	14
16	ZINC01113809	1998	0.6229972773565505	NO	-
17	ZINC04077253	6248	0.6223129896746059	NO	-
18	ZINC03232031	4543	0.6205130065093257	NO	-
19	ZINC03174740	4471	0.6204475671350382	NO	-
20	ZINC01094365	1937	0.6201671409019052	NO	-
21	ZINC00841579	1088	0.6201492801138463	NO	-
22	ZINC01085428	1910	0.619814950803566	NO	-
23	ZINC01502414	2708	0.6192784089501595	NO	-
24	ZINC02116947	2982	0.6192719948100434	NO	-
25	ZINC00623775	540	0.6191228589799495	NO	-
26	ZINC02116949	2983	0.6190389045924249	NO	-
27	ZINC01205664	2287	0.6189235354987906	NO	-
28	ZINC03356527	4720	0.6188330423945404	NO	-
29	ZINC03029409	4406	0.6185841510182345	NO	-
30	ZINC00873273	1190	0.6182955440180901	NO	-
31	ZINC00803413	982	0.6180465759893669	NO	-
32	ZINC02460698	3439	0.6177524706568542	NO	-
33	ZINC01206883	2289	0.6176364850495402	NO	-
34	ZINC04515786	6756	0.6161382371808438	NO	-
35	ZINC03810097	121	0.6159238370370769	YES	15
36	ZINC00064522	44	0.6158041124350864	NO	-
37	ZINC00849423	1104	0.6153056645597903	NO	-
38	ZINC03025477	4396	0.6152712362283662	NO	-
39	ZINC03029412	4407	0.6147483829608357	NO	-
40	ZINC01168211	2180	0.6147473949835257	NO	-
41	ZINC01175910	2201	0.6135661893353755	NO	-
42	ZINC01414418	2535	0.6134027941683822	NO	-
43	ZINC00809539	1002	0.6131253176595838	NO	-
44	ZINC00631759	577	0.613083002299614	NO	-
45	ZINC04038723	6218	0.6127340402351218	NO	-
46	ZINC00623238	536	0.6125495454668904	NO	-
47	ZINC04372136	6544	0.6125044706453003	NO	-
48	ZINC00623680	538	0.6124873175858027	NO	-
49	ZINC00849424	1105	0.6123893088575233	NO	-
50	ZINC02791752	3959	0.6122796641805731	NO	-
51	ZINC02794712	3972	0.6122396995879027	NO	-
52	ZINC02791970	3960	0.6120690012720875	NO	-
53	ZINC03261494	4590	0.6116596877581387	NO	-
54	ZINC03354500	4715	0.6115027310165903	NO	-
55	ZINC03815768	129	0.6114105321850326	YES	16
56	ZINC02620533	3558	0.6113699325767089	NO	-
57	ZINC03815744	122	0.6112099181743232	YES	15
58	ZINC00068411	51	0.6111481539023634	NO	-
59	ZINC03815751	124	0.6108880437828978	YES	15
60	ZINC00989986	1585	0.610687208049254	NO	-
61	ZINC04004675	6122	0.6106630643854031	NO	-
62	ZINC03561639	4943	0.6103038433389412	NO	-
63	ZINC00734587	856	0.6101418847171145	NO	-
64	ZINC04033773	6211	0.6100430136858586	NO	-
65	ZINC03907650	5899	0.6098324858464944	NO	-
66	ZINC02795590	3980	0.6095330912962555	NO	-
67	ZINC03834002	28	0.609370249325097	YES	2
68	ZINC01502403	2706	0.60851863430859	NO	-
69	ZINC01502404	2707	0.6084794402538031	NO	-
70	ZINC00808154	999	0.6083418271058388	NO	-
71	ZINC00693414	769	0.6082493802737795	NO	-
72	ZINC03853837	5334	0.6080509441477271	NO	-
73	ZINC02461584	3440	0.6079713942716202	NO	-
74	ZINC00646798	658	0.6079309026882228	NO	-
75	ZINC03961480	5945	0.6077269529521858	NO	-
76	ZINC04077254	6249	0.6075898676554358	NO	-
77	ZINC04224435	6396	0.6075327264165525	NO	-
78	ZINC04004675	6123	0.607368364232169	NO	-
79	ZINC04033098	6177	0.606973480105143	NO	-
80	ZINC04033098	6176	0.6068622890541783	NO	-
81	ZINC01175530	2196	0.6062880418874472	NO	-
82	ZINC03247274	4573	0.6062618648598463	NO	-
83	ZINC04033773	6210	0.6061132399018114	NO	-
84	ZINC02119987	2988	0.6060620233310425	NO	-
85	ZINC01126419	2073	0.6058031955135497	NO	-
86	ZINC04304174	6474	0.6056699272318293	NO	-
87	ZINC03911631	5914	0.6056296880762604	NO	-
88	ZINC01365236	2453	0.6055962499103928	NO	-
89	ZINC03853837	5335	0.6054363064661119	NO	-
90	ZINC04420125	6586	0.6048987744350333	NO	-
91	ZINC01208664	2298	0.6047946704613231	NO	-
92	ZINC03892410	5872	0.6046928335297741	NO	-
93	ZINC03906442	5893	0.6046843929034769	NO	-
94	ZINC01517087	2754	0.6046064735350656	NO	-
95	ZINC04368855	6536	0.6046016077245909	NO	-
96	ZINC03853039	5242	0.6045263905518448	NO	-
97	ZINC03815753	126	0.6045237063615537	YES	15
98	ZINC00076804	56	0.6042446210942973	NO	-
99	ZINC00885951	1265	0.6040333045681047	NO	-
100	ZINC00048925	35	0.6031629834249389	NO	-
101	ZINC00390657	244	0.6031069680690518	NO	-
102	ZINC01103823	1954	0.6030235588827821	NO	-
103	ZINC01115164	2014	0.6030128705672285	NO	-
104	ZINC00037845	27	0.6030030513144823	NO	-
105	ZINC00530654	409	0.602956501187597	NO	-
106	ZINC04380242	6553	0.6027548663369057	NO	-
107	ZINC03234357	4545	0.6027521645125096	NO	-
108	ZINC00541870	431	0.6027408177399344	NO	-
109	ZINC01035725	1711	0.6027125820324086	NO	-
110	ZINC02953658	4313	0.602339095348033	NO	-
111	ZINC03853038	5241	0.602319508875517	NO	-
112	ZINC02119981	2987	0.6021426733411707	NO	-
113	ZINC01507278	2722	0.6021348117793871	NO	-
114	ZINC01491987	2670	0.6018980197153819	NO	-
115	ZINC02118904	2986	0.6018710195384721	NO	-
116	ZINC02705614	3681	0.6017971105014164	NO	-
117	ZINC02795307	3976	0.6017535805550854	NO	-
118	ZINC03354500	4716	0.6016183746526466	NO	-
119	ZINC03354500	4717	0.6016183746526466	NO	-
120	ZINC03292923	4633	0.601543010885212	NO	-
121	ZINC04191495	6373	0.6014999115353461	NO	-
122	ZINC03850151	5093	0.601334889045573	NO	-
123	ZINC00793961	949	0.6010152015661173	NO	-
124	ZINC01182185	2230	0.6008747546068532	NO	-
125	ZINC00815356	1015	0.6008692809350747	NO	-
126	ZINC01035725	1710	0.6008521192778489	NO	-
127	ZINC02114322	2980	0.6008072162776759	NO	-
128	ZINC02795564	3979	0.6006016311314604	NO	-
129	ZINC02794695	3971	0.6004673808137295	NO	-
130	ZINC03215474	4525	0.6003901343910922	NO	-
131	ZINC00793962	950	0.6003456972450428	NO	-
132	ZINC01103823	1953	0.6002670248722898	NO	-
133	ZINC04369511	6539	0.6002063048089304	NO	-
134	ZINC02503081	3507	0.6000569821162317	NO	-
135	ZINC01491736	2668	0.5999302485398593	NO	-
136	ZINC00829533	1064	0.599788342563107	NO	-
137	ZINC03906442	5892	0.599604888319821	NO	-
138	ZINC03815762	135	0.5995879429455953	YES	19
139	ZINC02867583	4080	0.5995396326115048	NO	-
140	ZINC00390657	243	0.5993855730434928	NO	-
141	ZINC00655465	677	0.5991512083022302	NO	-
142	ZINC00704928	791	0.5990801835384357	NO	-
143	ZINC00096544	61	0.598893231076499	NO	-
144	ZINC03890891	5865	0.5987296552075243	NO	-
145	ZINC04465175	6657	0.5987296552075243	NO	-
146	ZINC03867712	5795	0.5986948415809659	NO	-
147	ZINC02639655	3611	0.5986414158707686	NO	-
148	ZINC01092520	1933	0.5983945891646383	NO	-
149	ZINC01460048	2625	0.5981903335590324	NO	-
150	ZINC01075529	1871	0.5981618420039029	NO	-
151	ZINC00209418	127	0.5981575717398532	NO	-
152	ZINC01518010	2755	0.5981168333422299	NO	-
153	ZINC00545604	437	0.5975671595966466	NO	-
154	ZINC00111716	74	0.5974529286068562	NO	-
155	ZINC01388831	2478	0.5974408719659264	NO	-
156	ZINC04249043	6411	0.597260553058216	NO	-
157	ZINC02483655	3473	0.597239433239653	NO	-
158	ZINC02461656	3441	0.5972237457547067	NO	-
159	ZINC03850027	5086	0.5971693917468758	NO	-
160	ZINC04469707	6690	0.5970459748467206	NO	-
161	ZINC03906511	5897	0.5969260004438146	NO	-
162	ZINC03854990	5420	0.5968995687370737	NO	-
163	ZINC00917456	1343	0.5968020040182498	NO	-
164	ZINC02982548	4364	0.5964289523478443	NO	-
165	ZINC00793967	951	0.5964144362765798	NO	-
166	ZINC03850109	5090	0.5963122377792419	NO	-
167	ZINC00189404	105	0.596253476064661	NO	-
168	ZINC03815769	123	0.59595299449458	YES	15
169	ZINC04059252	6227	0.5959451483178098	NO	-
170	ZINC00655729	678	0.5959316449855252	NO	-
171	ZINC00975238	1561	0.5958359247189963	NO	-
172	ZINC01075529	1872	0.5958280201791225	NO	-
173	ZINC03867712	5796	0.595696056736029	NO	-
174	ZINC00273347	163	0.5956896179266824	NO	-
175	ZINC01054009	1779	0.5954744128451166	NO	-
176	ZINC01191124	2256	0.5954566723472068	NO	-
177	ZINC01114825	2010	0.5954027244813805	NO	-
178	ZINC00530520	408	0.5952763920473008	NO	-
179	ZINC02943158	4291	0.5952298147362626	NO	-
180	ZINC00539181	428	0.5951770811970637	NO	-
181	ZINC03816037	5045	0.5951583365211823	NO	-
182	ZINC02636748	3607	0.5950074669012865	NO	-
183	ZINC00815267	1012	0.5949868918482756	NO	-
184	ZINC00184338	103	0.5949843345513856	NO	-
185	ZINC04348627	6509	0.5949080393577002	NO	-
186	ZINC02794334	3968	0.5949019215763905	NO	-
187	ZINC01116580	2026	0.5948986022259855	NO	-
188	ZINC03854380	5376	0.5948975394912026	NO	-
189	ZINC02976023	4346	0.5948855403295739	NO	-
190	ZINC03604555	4977	0.5947019604184844	NO	-
191	ZINC02794148	3966	0.5945661325023957	NO	-
192	ZINC01405079	2512	0.5944345753558269	NO	-
193	ZINC00829528	1063	0.594416109156859	NO	-
194	ZINC02659341	3647	0.5943062863906259	NO	-
195	ZINC03815754	125	0.5942730360416559	YES	15
196	ZINC00629190	566	0.5941984071603416	NO	-
197	ZINC03366034	4739	0.5940715659846324	NO	-
198	ZINC03815745	120	0.5940567625433577	YES	15
199	ZINC00829511	1062	0.5939194253954584	NO	-
200	ZINC00044933	30	0.5939170286173808	NO	-
201	ZINC03850137	5091	0.5938894469565582	NO	-
202	ZINC00877417	1210	0.5936822122038987	NO	-
203	ZINC03970445	5995	0.5935583119009549	NO	-
204	ZINC03859606	5622	0.5934610659701218	NO	-
205	ZINC03816039	5047	0.5934174380097378	NO	-
206	ZINC03189744	4497	0.5933886507735375	NO	-
207	ZINC02721997	3802	0.5933409875487483	NO	-
208	ZINC03866856	5703	0.5933379222887074	NO	-
209	ZINC03868055	5809	0.5932772833463855	NO	-
210	ZINC03852776	5222	0.5932148352569401	NO	-
211	ZINC00712308	812	0.5932036413128133	NO	-
212	ZINC02795443	3977	0.5930662956291614	NO	-
213	ZINC00644334	632	0.593063800428973	NO	-
214	ZINC00530334	407	0.593045484893437	NO	-
215	ZINC03243219	4567	0.5930066813169061	NO	-
216	ZINC04111522	6277	0.5929851840026623	NO	-
217	ZINC04223295	6382	0.5926976135295062	NO	-
218	ZINC00815721	1017	0.5926868077247531	NO	-
219	ZINC03867234	5745	0.5924752947090808	NO	-
220	ZINC03868057	5811	0.5924564486350913	NO	-
221	ZINC03518793	4912	0.5924242009430812	NO	-
222	ZINC03236169	4555	0.5924236512643715	NO	-
223	ZINC03855020	5421	0.5924112884220337	NO	-
224	ZINC02794064	3965	0.5923465003060718	NO	-
225	ZINC03868054	5808	0.5923387186236567	NO	-
226	ZINC00533848	418	0.5922812709247451	NO	-
227	ZINC02793572	3962	0.5921270260491195	NO	-
228	ZINC01176657	2204	0.5921028826750121	NO	-
229	ZINC02722096	3806	0.5920813848902702	NO	-
230	ZINC04355349	6515	0.5920527754676913	NO	-
231	ZINC02688967	3663	0.592025586857016	NO	-
232	ZINC02688970	3664	0.5920127032090859	NO	-
233	ZINC02763289	3930	0.5918870614326149	NO	-
234	ZINC00509753	395	0.5918306928834226	NO	-
235	ZINC02786960	3949	0.5918241301072301	NO	-
236	ZINC00656176	681	0.5917591578190817	NO	-
237	ZINC01111461	1988	0.5917240744869565	NO	-
238	ZINC00644334	631	0.5916541766207578	NO	-
239	ZINC03604549	4976	0.5916382086594568	NO	-
240	ZINC03868056	5810	0.5916320130341647	NO	-
241	ZINC02414246	3355	0.591608772741181	NO	-
242	ZINC01405065	2510	0.5916083168807823	NO	-
243	ZINC03351248	4709	0.5915595761448934	NO	-
244	ZINC00773581	900	0.5915576286038204	NO	-
245	ZINC01495448	2679	0.5915094116623346	NO	-
246	ZINC01033298	1698	0.5914677804885906	NO	-
247	ZINC02941688	4280	0.5912652702400525	NO	-
248	ZINC00298344	173	0.5911839359490044	NO	-
249	ZINC04224139	6387	0.5910798965572566	NO	-
250	ZINC02659447	3648	0.5910006909166893	NO	-
251	ZINC04267751	6437	0.5909948951279956	NO	-
252	ZINC03906457	5894	0.5908679963008471	NO	-
253	ZINC01185989	2249	0.5907931224930348	NO	-
254	ZINC03859856	5645	0.5907590806991508	NO	-
255	ZINC02408212	3342	0.5907121290278414	NO	-
256	ZINC03578168	4949	0.5906980741322074	NO	-
257	ZINC03867098	5724	0.5906731734379429	NO	-
258	ZINC00557883	442	0.5906512611654686	NO	-
259	ZINC02465678	3447	0.5905796921352575	NO	-
260	ZINC02416561	3358	0.5905729723800632	NO	-
261	ZINC00557885	443	0.590458087464333	NO	-
262	ZINC00995339	1611	0.5904040426423509	NO	-
263	ZINC03850358	5096	0.5903963976204585	NO	-
264	ZINC00434946	340	0.5903936102922036	NO	-
265	ZINC02787786	3950	0.5903907697706713	NO	-
266	ZINC02722095	3805	0.5903127502134344	NO	-
267	ZINC01212952	2318	0.5902451314734778	NO	-
268	ZINC01129282	2086	0.5902215799935883	NO	-
269	ZINC03366055	4740	0.5902001877990606	NO	-
270	ZINC03867097	5722	0.5900023196161359	NO	-
271	ZINC00887730	1279	0.5900002100374657	NO	-
272	ZINC03209318	4516	0.5899573183043528	NO	-
273	ZINC03025494	4397	0.5898863892571834	NO	-
274	ZINC00534079	420	0.5898702572728336	NO	-
275	ZINC03455868	4850	0.58984318953997	NO	-
276	ZINC02750844	3916	0.5895918183612762	NO	-
277	ZINC03867098	5725	0.589515897840439	NO	-
278	ZINC03859938	5656	0.5894839755178254	NO	-
279	ZINC03851071	5130	0.5894219823290113	NO	-
280	ZINC01065410	1826	0.5892705979522441	NO	-
281	ZINC03851071	5131	0.5890063652685306	NO	-
282	ZINC00671633	709	0.5889397561962073	NO	-
283	ZINC02748830	3913	0.5889163648866078	NO	-
284	ZINC00689349	763	0.5888894987071096	NO	-
285	ZINC03866868	5704	0.5888172610134369	NO	-
286	ZINC04465026	6656	0.5888172610134369	NO	-
287	ZINC04374633	6546	0.5887690961308812	NO	-
288	ZINC00881518	1240	0.5887586018936032	NO	-
289	ZINC03850967	5120	0.5886902609238583	NO	-
290	ZINC03850968	5122	0.588658404013908	NO	-
291	ZINC03604546	4975	0.5885633313935144	NO	-
292	ZINC04004981	6128	0.5884198934501529	NO	-
293	ZINC00977616	1567	0.5883603086665573	NO	-
294	ZINC04400751	6572	0.5882985519882376	NO	-
295	ZINC01176792	2205	0.5882605791233463	NO	-
296	ZINC00795697	958	0.5882585029631645	NO	-
297	ZINC03853508	5302	0.5882102029575524	NO	-
298	ZINC01109807	1983	0.5882050793653262	NO	-
299	ZINC01341245	2437	0.5881121064874482	NO	-
300	ZINC01208457	2295	0.5881089443232352	NO	-
301	ZINC01177618	2210	0.5880692833953903	NO	-
302	ZINC00624108	544	0.588064355380526	NO	-
303	ZINC00623240	537	0.5880544933739368	NO	-
304	ZINC03008153	4382	0.5880479021708982	NO	-
305	ZINC03215461	4524	0.5880354396674984	NO	-
306	ZINC03867097	5723	0.5879610552163205	NO	-
307	ZINC01034297	1704	0.5879579297988077	NO	-
308	ZINC03853838	5336	0.5878986889198573	NO	-
309	ZINC04033082	6166	0.587875033280141	NO	-
310	ZINC01797763	2824	0.587842104800518	NO	-
311	ZINC01073570	1858	0.5878305347068518	NO	-
312	ZINC04033082	6167	0.5878160139434441	NO	-
313	ZINC03235061	4546	0.5877675375768299	NO	-
314	ZINC03859938	5657	0.5877490721432168	NO	-
315	ZINC02236398	3119	0.5877177506262845	NO	-
316	ZINC00545046	434	0.5877109964131098	NO	-
317	ZINC04169847	6360	0.5875404595722472	NO	-
318	ZINC03851920	5172	0.5875133641130927	NO	-
319	ZINC03190143	4499	0.5873032655200798	NO	-
320	ZINC00168916	92	0.5873006531394549	NO	-
321	ZINC00828054	1051	0.587254656050905	NO	-
322	ZINC04334779	6502	0.5871727570100731	NO	-
323	ZINC02713098	3699	0.5871702966304492	NO	-
324	ZINC01510385	2741	0.5871532617921091	NO	-
325	ZINC00577147	459	0.5871486168648895	NO	-
326	ZINC03850968	5123	0.5871246890161967	NO	-
327	ZINC03850967	5121	0.5871111321080555	NO	-
328	ZINC00216273	129	0.586981438092143	NO	-
329	ZINC02439327	3392	0.5869725814692739	NO	-
330	ZINC01204211	2285	0.5869574147174853	NO	-
331	ZINC00848914	1103	0.5869186756394192	NO	-
332	ZINC00577147	460	0.5868015267322674	NO	-
333	ZINC00885998	1266	0.5866090522001797	NO	-
334	ZINC03906508	5896	0.5866056881508583	NO	-
335	ZINC01431674	2564	0.5865484262502272	NO	-
336	ZINC03906457	5895	0.5865283734704753	NO	-
337	ZINC02351203	3255	0.5864501984838902	NO	-
338	ZINC01056405	1790	0.586440646343954	NO	-
339	ZINC00629946	575	0.5864133008568382	NO	-
340	ZINC01054799	1782	0.5863355878808447	NO	-
341	ZINC01054797	1781	0.5863251306090325	NO	-
342	ZINC03816038	5046	0.5863206876892453	NO	-
343	ZINC01139485	2118	0.5863121810986385	NO	-
344	ZINC03190404	4500	0.5862358826429946	NO	-
345	ZINC00624121	545	0.5860304023879065	NO	-
346	ZINC00645522	639	0.5859658258565819	NO	-
347	ZINC00645523	640	0.5859644851088184	NO	-
348	ZINC00108735	65	0.5858682794352276	NO	-
349	ZINC00629946	574	0.5858417733753539	NO	-
350	ZINC04169847	6359	0.585820984083192	NO	-
351	ZINC01398195	2489	0.5857813901048095	NO	-
352	ZINC00317993	186	0.5857253886171294	NO	-
353	ZINC00462803	366	0.5857030905148267	NO	-
354	ZINC01073396	1855	0.5856109013302294	NO	-
355	ZINC00108730	64	0.5855398758378558	NO	-
356	ZINC03303585	4650	0.5854995595502842	NO	-
357	ZINC03815761	100	0.5854973869943054	YES	9
358	ZINC00629941	573	0.585487155409459	NO	-
359	ZINC00602501	507	0.5854670856954926	NO	-
360	ZINC04033085	6169	0.5854557628747795	NO	-
361	ZINC04033085	6168	0.5854238355338269	NO	-
362	ZINC04058639	6226	0.5853801977124949	NO	-
363	ZINC04033088	6171	0.5853609795426095	NO	-
364	ZINC04126233	6290	0.5853194798220493	NO	-
365	ZINC04004981	6129	0.585259383252308	NO	-
366	ZINC04033088	6170	0.5852068840777893	NO	-
367	ZINC03856100	5461	0.5851217085347283	NO	-
368	ZINC01178447	2216	0.5851167556951218	NO	-
369	ZINC01059163	1798	0.5850721286043479	NO	-
370	ZINC01003095	1632	0.5850661264929369	NO	-
371	ZINC00461798	363	0.5850171340365264	NO	-
372	ZINC04033105	6179	0.5849480566340988	NO	-
373	ZINC03853838	5337	0.5849337734518367	NO	-
374	ZINC00815362	1016	0.5848299371990823	NO	-
375	ZINC04033105	6178	0.5848167294309549	NO	-
376	ZINC02620015	3551	0.584747896247079	NO	-
377	ZINC02926065	4252	0.5847076401900027	NO	-
378	ZINC00707759	799	0.5846404901850442	NO	-
379	ZINC03236168	4554	0.5846324137987788	NO	-
380	ZINC02212824	3056	0.5845401743416627	NO	-
381	ZINC03262454	4594	0.5845285611588522	NO	-
382	ZINC03815764	127	0.584518843322971	YES	15
383	ZINC03853832	5330	0.5845158200721579	NO	-
384	ZINC01924426	2870	0.5845002610281674	NO	-
385	ZINC00203124	116	0.5844942552598699	NO	-
386	ZINC03854394	5379	0.5844368595090889	NO	-
387	ZINC03853508	5303	0.5844324618047666	NO	-
388	ZINC03867262	5750	0.5844023518485302	NO	-
389	ZINC00718895	829	0.5843989748709746	NO	-
390	ZINC03851920	5173	0.5843849900685085	NO	-
391	ZINC00203124	115	0.5843071050144637	NO	-
392	ZINC02793696	3963	0.5842626364035983	NO	-
393	ZINC01405014	2507	0.5842609322785834	NO	-
394	ZINC01405071	2511	0.5842392454743913	NO	-
395	ZINC04465271	6666	0.5841729703499381	NO	-
396	ZINC03045223	4433	0.5839812666387038	NO	-
397	ZINC03377848	4753	0.5839111526432083	NO	-
398	ZINC03323859	4666	0.5838985157368932	NO	-
399	ZINC01341367	2442	0.583718336146414	NO	-
400	ZINC03902733	5888	0.5836824558801663	NO	-
401	ZINC04342175	6507	0.5836801753511042	NO	-
402	ZINC00585863	471	0.5836051367730717	NO	-
403	ZINC02444576	3404	0.5835958730427837	NO	-
404	ZINC03302514	4649	0.5835739288633938	NO	-
405	ZINC00818335	1026	0.5835573829127155	NO	-
406	ZINC00818336	1027	0.5835485028499016	NO	-
407	ZINC03356675	4721	0.5835461529591224	NO	-
408	ZINC02465636	3445	0.5834103680697225	NO	-
409	ZINC00815344	1014	0.5833818632255335	NO	-
410	ZINC02371326	3295	0.5833533295132738	NO	-
411	ZINC03867192	5732	0.5833358334903769	NO	-
412	ZINC02877009	4098	0.583331593140868	NO	-
413	ZINC01125202	2064	0.5829840114602682	NO	-
414	ZINC01033298	1697	0.5829792848662785	NO	-
415	ZINC03418130	4801	0.5829475481402092	NO	-
416	ZINC04126233	6289	0.5829016681767478	NO	-
417	ZINC00951803	1504	0.5828142627783821	NO	-
418	ZINC00097934	62	0.5827842587845873	NO	-
419	ZINC01924427	2871	0.582778954139914	NO	-
420	ZINC01139485	2119	0.5827636155579367	NO	-
421	ZINC02405371	3334	0.5826688205404601	NO	-
422	ZINC01341252	2438	0.5825198890227371	NO	-
423	ZINC00067119	48	0.5824402858553692	NO	-
424	ZINC01341256	2439	0.5824239675548624	NO	-
425	ZINC00602501	508	0.5823776362126867	NO	-
426	ZINC01357272	2452	0.5823520005459875	NO	-
427	ZINC00916526	1339	0.5823450536333781	NO	-
428	ZINC00203135	117	0.5823327362196966	NO	-
429	ZINC03853832	5331	0.5823201786939001	NO	-
430	ZINC00223936	137	0.5822920886013869	NO	-
431	ZINC00853353	1116	0.5822792170298499	NO	-
432	ZINC03993105	6074	0.5822768836455953	NO	-
433	ZINC04469703	6689	0.5822768836455953	NO	-
434	ZINC00735009	859	0.5822762445196639	NO	-
435	ZINC03867262	5751	0.5822342904857952	NO	-
436	ZINC02859331	4059	0.5822108574527759	NO	-
437	ZINC03942840	5923	0.5821825185762146	NO	-
438	ZINC03206231	4513	0.5821725853693177	NO	-
439	ZINC01152394	2141	0.582129941087294	NO	-
440	ZINC01152393	2140	0.5821247866125596	NO	-
441	ZINC00203135	118	0.5821224309574108	NO	-
442	ZINC03993104	6073	0.5820738019317593	NO	-
443	ZINC04224199	6390	0.5819994751063092	NO	-
444	ZINC03810104	118	0.5819374165250167	YES	13
445	ZINC02798494	3983	0.5819250342298005	NO	-
446	ZINC03851952	5175	0.581907785986281	NO	-
447	ZINC00146397	86	0.5818438922643634	NO	-
448	ZINC02662800	3651	0.5818262075748307	NO	-
449	ZINC02424007	3369	0.5818141445349211	NO	-
450	ZINC04032978	6155	0.5817133521058471	NO	-
451	ZINC00648868	664	0.5817118612495954	NO	-
452	ZINC01059163	1799	0.5817010648012402	NO	-
453	ZINC03867192	5733	0.5815831675024576	NO	-
454	ZINC00178936	98	0.5815377102082226	NO	-
455	ZINC00856423	1130	0.5815105194398332	NO	-
456	ZINC03969682	5975	0.5814687955334631	NO	-
457	ZINC00753587	872	0.5814341290249774	NO	-
458	ZINC03853089	5252	0.5814265142387037	NO	-
459	ZINC00868438	1175	0.5813850023704528	NO	-
460	ZINC04414806	6583	0.5813745584382728	NO	-
461	ZINC03237207	4561	0.5813538903654271	NO	-
462	ZINC03045303	4434	0.5813431902895101	NO	-
463	ZINC01207341	2290	0.5813205205100176	NO	-
464	ZINC01296653	2403	0.5813194798325798	NO	-
465	ZINC01296651	2402	0.5813073967772169	NO	-
466	ZINC04070804	6243	0.5813073661034529	NO	-
467	ZINC00885469	1262	0.5812545283033633	NO	-
468	ZINC02218800	3063	0.5812416528745287	NO	-
469	ZINC00885471	1263	0.5812296841157361	NO	-
470	ZINC03851952	5176	0.5812201291440094	NO	-
471	ZINC02424806	3372	0.5812161535505356	NO	-
472	ZINC04249033	6409	0.5811806956221667	NO	-
473	ZINC03852452	5184	0.581120156521659	NO	-
474	ZINC02931513	4257	0.5811169750714807	NO	-
475	ZINC03235974	4552	0.5810099335517626	NO	-
476	ZINC01049552	1766	0.5809433060367323	NO	-
477	ZINC02465639	3446	0.5809012998588841	NO	-
478	ZINC00885425	1260	0.5808852485053059	NO	-
479	ZINC00885428	1261	0.5808800270094131	NO	-
480	ZINC03850431	5097	0.5808359924584353	NO	-
481	ZINC01097090	1941	0.5807904180286845	NO	-
482	ZINC01401201	2504	0.5806451815480315	NO	-
483	ZINC01924436	2872	0.5806383685324144	NO	-
484	ZINC01125202	2065	0.5806042553362286	NO	-
485	ZINC00734671	857	0.5805872905013457	NO	-
486	ZINC03307242	4654	0.5805798706225609	NO	-
487	ZINC03604565	4978	0.580469348241282	NO	-
488	ZINC01218886	2330	0.5804444586430549	NO	-
489	ZINC01068285	1835	0.5804317010675548	NO	-
490	ZINC02509645	3515	0.5803654214056914	NO	-
491	ZINC01394132	2486	0.5803192634843598	NO	-
492	ZINC01207877	2293	0.5803151502525224	NO	-
493	ZINC03853521	5304	0.5802880959828542	NO	-
494	ZINC02638799	3608	0.5802252926495616	NO	-
495	ZINC00463775	369	0.5802112662059902	NO	-
496	ZINC00512862	396	0.5801905354916747	NO	-
497	ZINC02768468	3933	0.5801857550909415	NO	-
498	ZINC00948477	1498	0.580167427613048	NO	-
499	ZINC02319444	3197	0.5801387004185034	NO	-
500	ZINC01031574	1691	0.580087565952556	NO	-
501	ZINC01411721	2528	0.5800522400177526	NO	-
502	ZINC04033162	6195	0.5800217494055249	NO	-
503	ZINC01495439	2678	0.579981531149513	NO	-
504	ZINC00752925	868	0.579963137334355	NO	-
505	ZINC03969700	5976	0.5799046250395721	NO	-
506	ZINC02639711	3612	0.5798786171981478	NO	-
507	ZINC02782508	3942	0.5798457435278793	NO	-
508	ZINC00512950	397	0.5798375878253403	NO	-
509	ZINC01068326	1836	0.5798310444420027	NO	-
510	ZINC00882846	1245	0.5798135864333064	NO	-
511	ZINC03856097	5459	0.5797822255703042	NO	-
512	ZINC01073558	1857	0.579777349130672	NO	-
513	ZINC02936165	4259	0.5797410165476691	NO	-
514	ZINC04057284	6225	0.5797232706341546	NO	-
515	ZINC01211903	2317	0.579697028759289	NO	-
516	ZINC03969682	5974	0.5796714791189799	NO	-
517	ZINC04469931	6691	0.5796714791189799	NO	-
518	ZINC03969874	5982	0.579666485849445	NO	-
519	ZINC00721124	832	0.5796522146326674	NO	-
520	ZINC01418575	2544	0.5796281661289225	NO	-
521	ZINC02941742	4284	0.5795930134668261	NO	-
522	ZINC02419847	3365	0.5795533096257465	NO	-
523	ZINC02229326	3099	0.5795191685777026	NO	-
524	ZINC03453399	4848	0.579472359707485	NO	-
525	ZINC02218704	3062	0.5794684320420557	NO	-
526	ZINC04033162	6194	0.5794206332825852	NO	-
527	ZINC02348536	3250	0.5793296364162928	NO	-
528	ZINC02736755	3900	0.5792953251195455	NO	-
529	ZINC03896474	5876	0.5792463620645707	NO	-
530	ZINC02404098	3328	0.5791644103326407	NO	-
531	ZINC00170904	94	0.5791619161301592	NO	-
532	ZINC00818331	1024	0.5791493264052364	NO	-
533	ZINC02434210	3384	0.5791465083283297	NO	-
534	ZINC00852601	1112	0.5791442490713012	NO	-
535	ZINC00818333	1025	0.5791380924451659	NO	-
536	ZINC03851572	5154	0.5791099681505164	NO	-
537	ZINC02942716	4289	0.5790801590407448	NO	-
538	ZINC03211069	4520	0.5790792647804172	NO	-
539	ZINC00223936	138	0.579054850719432	NO	-
540	ZINC00773806	904	0.5790120199365647	NO	-
541	ZINC01924437	2873	0.5789910427668046	NO	-
542	ZINC01324174	2418	0.578939765167811	NO	-
543	ZINC02220708	3069	0.5789146061481698	NO	-
544	ZINC03858532	5569	0.5788617827856336	NO	-
545	ZINC00693018	767	0.5788569510895002	NO	-
546	ZINC04176178	6369	0.5788139108896547	NO	-
547	ZINC04033091	6173	0.5787495866498765	NO	-
548	ZINC00936618	1442	0.5787160005543506	NO	-
549	ZINC01510374	2739	0.5787013461350327	NO	-
550	ZINC04057033	6224	0.578676920883185	NO	-
551	ZINC01297080	2406	0.5786711826864402	NO	-
552	ZINC00583040	468	0.5785994361963349	NO	-
553	ZINC02737680	3901	0.5785883338603199	NO	-
554	ZINC04151270	6317	0.5785853511948565	NO	-
555	ZINC03857799	5514	0.5785822455384921	NO	-
556	ZINC01039985	1722	0.5785770714155355	NO	-
557	ZINC00471086	379	0.578532215255767	NO	-
558	ZINC01058137	1794	0.578515930994464	NO	-
559	ZINC00633464	584	0.5785081736044496	NO	-
560	ZINC01073990	1860	0.5785069024051582	NO	-
561	ZINC03852013	5181	0.5784842867655532	NO	-
562	ZINC00754028	876	0.5784570040846152	NO	-
563	ZINC00471086	377	0.5784553730724821	NO	-
564	ZINC01213290	2320	0.5784381109479214	NO	-
565	ZINC00447749	350	0.5784305951321292	NO	-
566	ZINC01405043	2508	0.5784079525718924	NO	-
567	ZINC03190143	4498	0.578388288353063	NO	-
568	ZINC00973910	1557	0.5783709590601821	NO	-
569	ZINC04003958	6116	0.5783526477324875	NO	-
570	ZINC04033143	6185	0.5783018014916358	NO	-
571	ZINC02625358	3579	0.5782682707850819	NO	-
572	ZINC04033143	6184	0.5782313928986234	NO	-
573	ZINC01405106	2515	0.578195474939298	NO	-
574	ZINC00853353	1115	0.5781755799612007	NO	-
575	ZINC01190563	2252	0.5781246105022537	NO	-
576	ZINC02232226	3106	0.578113773187407	NO	-
577	ZINC03853471	5296	0.578110949560148	NO	-
578	ZINC02938033	4274	0.5780505527699901	NO	-
579	ZINC02860649	4068	0.5780498164205726	NO	-
580	ZINC00648589	663	0.5780012265981733	NO	-
581	ZINC00444939	346	0.5779700167516809	NO	-
582	ZINC02955129	4317	0.5779551770123154	NO	-
583	ZINC03857798	5513	0.5779243000115567	NO	-
584	ZINC03867626	5782	0.577916599987764	NO	-
585	ZINC01980451	2910	0.5778760784156156	NO	-
586	ZINC01980452	2911	0.5778395370851004	NO	-
587	ZINC03856097	5460	0.5778120121576165	NO	-
588	ZINC00677332	726	0.5778061491231165	NO	-
589	ZINC01180439	2223	0.5777775056500307	NO	-
590	ZINC01071171	1850	0.5777638197953316	NO	-
591	ZINC00794850	955	0.5776940150796996	NO	-
592	ZINC00680612	737	0.57769168630575	NO	-
593	ZINC00656865	686	0.5776771866093229	NO	-
594	ZINC02351896	3256	0.5776467813725741	NO	-
595	ZINC00367925	225	0.5776375003295813	NO	-
596	ZINC03495970	4879	0.5775641153825932	NO	-
597	ZINC02239805	3121	0.5775582133203593	NO	-
598	ZINC03854038	5346	0.5775531971612751	NO	-
599	ZINC01070104	1846	0.5775429728078512	NO	-
600	ZINC02446347	3407	0.5775399410718287	NO	-
601	ZINC02653831	3640	0.5775263251129488	NO	-
602	ZINC04275417	6447	0.5775199444678821	NO	-
603	ZINC04032978	6156	0.5774691329297493	NO	-
604	ZINC00624963	547	0.5774467022118254	NO	-
605	ZINC01126021	2070	0.5774200422684844	NO	-
606	ZINC04033146	6186	0.5773242094753183	NO	-
607	ZINC01220406	2331	0.5772831271826554	NO	-
608	ZINC02211311	3051	0.5772669364783621	NO	-
609	ZINC04033091	6172	0.5772622196477393	NO	-
610	ZINC01342953	2445	0.5772493997854978	NO	-
611	ZINC01415857	2537	0.5772417020185081	NO	-
612	ZINC00452635	356	0.5772414798430601	NO	-
613	ZINC01510374	2740	0.5772148624311365	NO	-
614	ZINC03561952	4945	0.577169706909235	NO	-
615	ZINC03854036	5345	0.5771642760952109	NO	-
616	ZINC04465178	6658	0.5771087123814134	NO	-
617	ZINC04033146	6187	0.577102116966318	NO	-
618	ZINC01980378	2905	0.577084680022894	NO	-
619	ZINC01980377	2904	0.5770796108955536	NO	-
620	ZINC04167043	6341	0.5770406944294562	NO	-
621	ZINC04356388	6516	0.5770262872920087	NO	-
622	ZINC02708303	3688	0.5769985047190068	NO	-
623	ZINC03851869	5166	0.5769780537288183	NO	-
624	ZINC04315399	6486	0.57697695548815	NO	-
625	ZINC03851109	5136	0.5769499715937775	NO	-
626	ZINC03252170	4583	0.5768976918224313	NO	-
627	ZINC00652560	667	0.5768814242363444	NO	-
628	ZINC00656865	685	0.5768719326578841	NO	-
629	ZINC03560803	4942	0.5767308145802079	NO	-
630	ZINC00323965	204	0.5767229139049657	NO	-
631	ZINC00122462	77	0.5766825416618696	NO	-
632	ZINC03866754	5699	0.5766027157100875	NO	-
633	ZINC04003958	6117	0.576598594881713	NO	-
634	ZINC04209277	6378	0.5765729493957907	NO	-
635	ZINC00773798	903	0.5765662309683327	NO	-
636	ZINC04059358	6228	0.5765231074866572	NO	-
637	ZINC02762464	3929	0.5764473011698268	NO	-
638	ZINC02503188	3509	0.5764009759310894	NO	-
639	ZINC02359814	3273	0.5762708285928254	NO	-
640	ZINC00427580	324	0.5762576256696222	NO	-
641	ZINC01068231	1831	0.5762219135576022	NO	-
642	ZINC04304199	6475	0.576194793733331	NO	-
643	ZINC02635285	3603	0.5761821850186599	NO	-
644	ZINC00794850	956	0.576108160183302	NO	-
645	ZINC04512016	6754	0.5760860606449845	NO	-
646	ZINC00387055	237	0.576011612805535	NO	-
647	ZINC01063655	1821	0.5759779216748409	NO	-
648	ZINC02485409	3474	0.57596520425616	NO	-
649	ZINC00734953	858	0.575870512369649	NO	-
650	ZINC03301267	4645	0.5758385935857462	NO	-
651	ZINC03851098	5132	0.5757796011731707	NO	-
652	ZINC04304123	6471	0.5757378108133646	NO	-
653	ZINC03854033	5343	0.5757326676330542	NO	-
654	ZINC02867448	4078	0.575617260590955	NO	-
655	ZINC04248107	6405	0.5756160337085681	NO	-
656	ZINC03858600	5576	0.5755894941599756	NO	-
657	ZINC00882895	1248	0.5754987537895818	NO	-
658	ZINC03517073	4904	0.5754711038717406	NO	-
659	ZINC02779026	3940	0.5754431483231409	NO	-
660	ZINC03854302	5362	0.5754328963863078	NO	-
661	ZINC01146509	2133	0.5753417976188131	NO	-
662	ZINC02467175	3455	0.5753061399574684	NO	-
663	ZINC04032657	6153	0.5752871542869772	NO	-
664	ZINC02623130	3570	0.5752623622486321	NO	-
665	ZINC03129643	4458	0.5752575131119158	NO	-
666	ZINC04249016	6407	0.5752486911707395	NO	-
667	ZINC00638889	614	0.5752324004939094	NO	-
668	ZINC03972037	6014	0.5752236151624424	NO	-
669	ZINC00385350	234	0.575213513236337	NO	-
670	ZINC00385349	233	0.5751952701903708	NO	-
671	ZINC01437616	2575	0.5751766030369783	NO	-
672	ZINC01910873	2862	0.5751537640246716	NO	-
673	ZINC03195907	4507	0.5751124291823206	NO	-
674	ZINC00198425	112	0.5750966085407115	NO	-
675	ZINC00882904	1251	0.5750894713330433	NO	-
676	ZINC01341260	2440	0.5750782171054007	NO	-
677	ZINC00312379	183	0.5750463446564339	NO	-
678	ZINC00429800	333	0.5750314273063606	NO	-
679	ZINC00412475	260	0.5750237236405683	NO	-
680	ZINC04437087	6592	0.5750173011840524	NO	-
681	ZINC01393396	2485	0.5750101422465496	NO	-
682	ZINC01207575	2292	0.5749954235802875	NO	-
683	ZINC03853836	5332	0.5749907170336981	NO	-
684	ZINC00471086	378	0.5749465769847838	NO	-
685	ZINC00738293	862	0.574920769742887	NO	-
686	ZINC00367903	224	0.5748697343771164	NO	-
687	ZINC04304127	6472	0.5748686407279635	NO	-
688	ZINC04281762	6454	0.5748679588550357	NO	-
689	ZINC03909919	5908	0.5748421941232738	NO	-
690	ZINC00602723	509	0.5748380327533965	NO	-
691	ZINC03599923	4968	0.5748358801415663	NO	-
692	ZINC04320262	6494	0.574793970680739	NO	-
693	ZINC03851109	5137	0.5747767150107305	NO	-
694	ZINC03904609	5890	0.5747442917394897	NO	-
695	ZINC03480808	4858	0.5747380630532329	NO	-
696	ZINC00463362	368	0.5747288672999126	NO	-
697	ZINC03850149	5092	0.5747287948409258	NO	-
698	ZINC01437612	2574	0.574717855740981	NO	-
699	ZINC02200497	3028	0.5746812394219604	NO	-
700	ZINC00422992	299	0.5745668643620897	NO	-
701	ZINC02757427	3923	0.5745419471477478	NO	-
702	ZINC03867315	5754	0.5745294231920048	NO	-
703	ZINC02500128	3490	0.5744927941996611	NO	-
704	ZINC04059361	6229	0.5744724829940606	NO	-
705	ZINC00693117	768	0.574465540802243	NO	-
706	ZINC00877105	1209	0.5744559802779031	NO	-
707	ZINC01069116	1840	0.5744216652168002	NO	-
708	ZINC04148795	6313	0.5744139333763085	NO	-
709	ZINC01069115	1839	0.5744089027957857	NO	-
710	ZINC00444939	345	0.5743820734879643	NO	-
711	ZINC01004685	1634	0.5743604402954854	NO	-
712	ZINC00014473	10	0.5743217065747837	NO	-
713	ZINC04088390	6253	0.5742863459886483	NO	-
714	ZINC00704084	788	0.5742779427045486	NO	-
715	ZINC03853471	5297	0.5742380138500166	NO	-
716	ZINC00738294	863	0.5742261818098368	NO	-
717	ZINC02856861	4051	0.5741860310222382	NO	-
718	ZINC00046988	32	0.5741685172289422	NO	-
719	ZINC00670654	708	0.5741127426920581	NO	-
720	ZINC03854039	5347	0.5741099718915404	NO	-
721	ZINC03867216	5739	0.5740630867348698	NO	-
722	ZINC04032979	6157	0.5740148299984533	NO	-
723	ZINC02846504	4036	0.5739912051715491	NO	-
724	ZINC02403521	3325	0.5739544125013095	NO	-
725	ZINC02957285	4324	0.573924651346968	NO	-
726	ZINC03852615	5199	0.573917484850351	NO	-
727	ZINC03851869	5167	0.5739154746202841	NO	-
728	ZINC01487109	2654	0.5738990330840631	NO	-
729	ZINC01427968	2561	0.5738832834648625	NO	-
730	ZINC00903075	1295	0.5738464132204208	NO	-
731	ZINC03187627	4492	0.5738201799845029	NO	-
732	ZINC03852591	5190	0.5738174834943702	NO	-
733	ZINC00679751	736	0.5737988715596206	NO	-
734	ZINC00679750	735	0.5737876865500348	NO	-
735	ZINC01499130	2698	0.573705892215381	NO	-
736	ZINC02236370	3117	0.5736614390553185	NO	-
737	ZINC03867626	5781	0.5735933266716899	NO	-
738	ZINC01436440	2568	0.5735472681566037	NO	-
739	ZINC03854034	5344	0.573534033011122	NO	-
740	ZINC00452635	357	0.5735037627016373	NO	-
741	ZINC03832102	110	0.5734787154461036	YES	10
742	ZINC00773425	898	0.5734570279175232	NO	-
743	ZINC03851098	5133	0.5734336387369213	NO	-
744	ZINC03854285	5355	0.5734245715977518	NO	-
745	ZINC00189405	106	0.5734147869446501	NO	-
746	ZINC04033776	6213	0.573370514679453	NO	-
747	ZINC04148795	6312	0.5733483363815602	NO	-
748	ZINC01341287	2441	0.5733470962314527	NO	-
749	ZINC02943147	4290	0.5733270291013765	NO	-
750	ZINC01233311	2352	0.5732541311125401	NO	-
751	ZINC03852570	5186	0.5732531708075476	NO	-
752	ZINC03561894	4944	0.5732216576930937	NO	-
753	ZINC00607279	512	0.5731957396917293	NO	-
754	ZINC00815308	1013	0.573192465857591	NO	-
755	ZINC02941679	4278	0.5731892166909998	NO	-
756	ZINC04420252	6587	0.5731882067725913	NO	-
757	ZINC01115632	2018	0.5731868112770394	NO	-
758	ZINC01396614	2488	0.5731780827086294	NO	-
759	ZINC01043390	1747	0.5731393976132925	NO	-
760	ZINC00794835	953	0.573120107641671	NO	-
761	ZINC00122455	76	0.5731071007333116	NO	-
762	ZINC01066010	1829	0.5730850966842653	NO	-
763	ZINC01126148	2071	0.5730809130599502	NO	-
764	ZINC04032657	6154	0.5730745849940119	NO	-
765	ZINC03867053	5715	0.5730520624030817	NO	-
766	ZINC02931587	4258	0.573009023927964	NO	-
767	ZINC01000878	1628	0.5728789854007659	NO	-
768	ZINC00413701	263	0.5728680643028109	NO	-
769	ZINC04194622	6375	0.5728412531936297	NO	-
770	ZINC03853528	5305	0.5728276565608895	NO	-
771	ZINC00010040	9	0.5727686022634821	NO	-
772	ZINC02851591	4042	0.5727406835834573	NO	-
773	ZINC03854378	5375	0.5726887453625775	NO	-
774	ZINC01910871	2861	0.57263248193384	NO	-
775	ZINC04465231	6664	0.5726301796172131	NO	-
776	ZINC01801668	2826	0.5726218591995687	NO	-
777	ZINC02851592	4043	0.5726163115467715	NO	-
778	ZINC01040137	1730	0.5725986909626786	NO	-
779	ZINC03457590	4852	0.5725936002682439	NO	-
780	ZINC00957885	1546	0.5725752386172468	NO	-
781	ZINC02954893	4315	0.5725665311417564	NO	-
782	ZINC00936618	1443	0.5725603112662383	NO	-
783	ZINC03246102	4569	0.5725602931084678	NO	-
784	ZINC00937464	1444	0.5725387973080401	NO	-
785	ZINC00794835	954	0.5724784445302059	NO	-
786	ZINC00882903	1250	0.5724756473747331	NO	-
787	ZINC03852570	5185	0.5724637689561183	NO	-
788	ZINC03858539	5571	0.5724431519065238	NO	-
789	ZINC03519400	4915	0.5724376767057856	NO	-
790	ZINC03852591	5189	0.5724032448815927	NO	-
791	ZINC00877429	1213	0.5723939448748769	NO	-
792	ZINC04129894	6301	0.5723609298627512	NO	-
793	ZINC00704084	789	0.5723419366439718	NO	-
794	ZINC03552656	4936	0.5723358681067152	NO	-
795	ZINC00429800	334	0.5723156287815282	NO	-
796	ZINC03008115	4380	0.5722782366788466	NO	-
797	ZINC03183831	4489	0.5722542823178073	NO	-
798	ZINC00046988	31	0.5722258108864205	NO	-
799	ZINC01743021	2810	0.5722137901868243	NO	-
800	ZINC03582272	4953	0.5722010639281913	NO	-
801	ZINC04033776	6212	0.5721971478219103	NO	-
802	ZINC02943170	4292	0.5721190112072577	NO	-
803	ZINC02628515	3588	0.5720532305265388	NO	-
804	ZINC01487109	2655	0.5720316734547756	NO	-
805	ZINC01487109	2656	0.5720316734547756	NO	-
806	ZINC01030655	1687	0.5720121139634566	NO	-
807	ZINC02918090	4213	0.5720069986990708	NO	-
808	ZINC04348691	6510	0.5719747364482914	NO	-
809	ZINC01418480	2543	0.5719676191193227	NO	-
810	ZINC01130762	2095	0.5719499729504188	NO	-
811	ZINC03854286	5356	0.5719222288585855	NO	-
812	ZINC01123008	2056	0.5719154966576319	NO	-
813	ZINC01487109	2657	0.571899466654107	NO	-
814	ZINC00294855	170	0.5718908605927127	NO	-
815	ZINC02500128	3492	0.5718814700320058	NO	-
816	ZINC03853836	5333	0.5718291148187072	NO	-
817	ZINC01495583	2680	0.571817233834023	NO	-
818	ZINC00884416	1259	0.5718015854911728	NO	-
819	ZINC02918092	4214	0.5717960740424183	NO	-
820	ZINC00738259	860	0.5717834449553398	NO	-
821	ZINC01660472	2796	0.5717246109092339	NO	-
822	ZINC03834013	18	0.5717118911435985	YES	2
823	ZINC00947671	1495	0.5716830539393393	NO	-
824	ZINC04386631	6566	0.5716774114255381	NO	-
825	ZINC00937577	1451	0.571565873841339	NO	-
826	ZINC00937578	1452	0.5715478569394723	NO	-
827	ZINC00849465	1106	0.5715371315894295	NO	-
828	ZINC02941680	4279	0.5715294043854627	NO	-
829	ZINC01030657	1688	0.5715162785314212	NO	-
830	ZINC00427563	323	0.5715133043525424	NO	-
831	ZINC02635162	3601	0.5714979648177311	NO	-
832	ZINC00944310	1481	0.5714557705015759	NO	-
833	ZINC03341825	4692	0.571396872943716	NO	-
834	ZINC03341824	4691	0.5713879527906898	NO	-
835	ZINC03854301	5361	0.5713829955283335	NO	-
836	ZINC02941702	4283	0.5713542320772094	NO	-
837	ZINC01032887	1694	0.5713424511927392	NO	-
838	ZINC03393184	4768	0.5713024529790133	NO	-
839	ZINC03622691	4990	0.5712914241721359	NO	-
840	ZINC02955869	4318	0.5712792688621878	NO	-
841	ZINC02117601	2984	0.5712766357521399	NO	-
842	ZINC01116736	2027	0.571206496176694	NO	-
843	ZINC03867216	5740	0.5711935112169916	NO	-
844	ZINC00738260	861	0.5711231411835395	NO	-
845	ZINC03290669	4628	0.5711218294147811	NO	-
846	ZINC00543649	433	0.5711214507482335	NO	-
847	ZINC02331939	3221	0.5710943006069722	NO	-
848	ZINC04251209	6419	0.5710854587905824	NO	-
849	ZINC03867315	5755	0.5710724844508132	NO	-
850	ZINC03216976	4530	0.5710632048389214	NO	-
851	ZINC03077663	4449	0.5710392710475414	NO	-
852	ZINC01107360	1974	0.5710267331630775	NO	-
853	ZINC01121395	2048	0.5710172229437412	NO	-
854	ZINC02206663	3042	0.5710088615051696	NO	-
855	ZINC00955621	1526	0.5710015292067434	NO	-
856	ZINC02364979	3287	0.5709969841556087	NO	-
857	ZINC04033109	6181	0.5709967431578551	NO	-
858	ZINC01503536	2712	0.5709889928937542	NO	-
859	ZINC02620367	3554	0.5709837778181456	NO	-
860	ZINC02444554	3403	0.5709393962915198	NO	-
861	ZINC03398203	4771	0.5709376739645238	NO	-
862	ZINC01000665	1624	0.570898157570708	NO	-
863	ZINC00837622	1076	0.570863615022659	NO	-
864	ZINC03189508	4496	0.5708517198062282	NO	-
865	ZINC03041617	4427	0.5708022203668534	NO	-
866	ZINC03853824	5324	0.5707873404143312	NO	-
867	ZINC00756773	890	0.5707811053155063	NO	-
868	ZINC01499136	2700	0.5707757919065496	NO	-
869	ZINC00637502	607	0.5707357371013555	NO	-
870	ZINC01085425	1909	0.5707325045770577	NO	-
871	ZINC03455922	4851	0.5707191011636298	NO	-
872	ZINC00783395	929	0.5707161483130602	NO	-
873	ZINC02954435	4314	0.570702506654471	NO	-
874	ZINC02435834	3385	0.5706771846855944	NO	-
875	ZINC01980524	2913	0.570637981440466	NO	-
876	ZINC00063384	42	0.5706173739227969	NO	-
877	ZINC03854032	5342	0.570610292244668	NO	-
878	ZINC00429598	330	0.5705609846599263	NO	-
879	ZINC00429598	331	0.5705609846599263	NO	-
880	ZINC03853824	5325	0.5705520836480612	NO	-
881	ZINC02856874	4052	0.5704918163823207	NO	-
882	ZINC02758875	3927	0.5704377966052148	NO	-
883	ZINC01213490	2321	0.5704274232532385	NO	-
884	ZINC01030504	1684	0.5704250297889742	NO	-
885	ZINC00193870	108	0.5704209780505555	NO	-
886	ZINC04275375	6446	0.5704049860265857	NO	-
887	ZINC00193867	107	0.5703945597261115	NO	-
888	ZINC01006585	1639	0.5703908530574022	NO	-
889	ZINC03337747	4684	0.5703721783827063	NO	-
890	ZINC01980523	2912	0.5703689947947069	NO	-
891	ZINC03415027	4798	0.5703687196164338	NO	-
892	ZINC03280844	4616	0.5703507352068209	NO	-
893	ZINC03337749	4685	0.5703392647879607	NO	-
894	ZINC03962417	5946	0.5703269786451883	NO	-
895	ZINC01495583	2681	0.5702859000931887	NO	-
896	ZINC00269549	161	0.5702428335962134	NO	-
897	ZINC00602766	510	0.5702350648769856	NO	-
898	ZINC01069602	1843	0.5702332852229443	NO	-
899	ZINC01073738	1859	0.5702014703303179	NO	-
900	ZINC00628719	563	0.5701871561525517	NO	-
901	ZINC03854276	5352	0.5701582136605655	NO	-
902	ZINC00678086	729	0.5701227052976103	NO	-
903	ZINC00882893	1247	0.5700403379264204	NO	-
904	ZINC02460547	3435	0.5700316670406412	NO	-
905	ZINC03495860	4878	0.5700173803741265	NO	-
906	ZINC03855116	5436	0.57001613308753	NO	-
907	ZINC00882901	1249	0.5700037147641919	NO	-
908	ZINC00426805	320	0.5699976192475256	NO	-
909	ZINC01075502	1870	0.5699689125909261	NO	-
910	ZINC01040137	1731	0.5699522091163371	NO	-
911	ZINC03855155	5439	0.5699479144965713	NO	-
912	ZINC01387980	2476	0.5699441156830353	NO	-
913	ZINC00795104	957	0.5699204134386857	NO	-
914	ZINC03550455	4935	0.5698800748219115	NO	-
915	ZINC00567874	452	0.5698669496547898	NO	-
916	ZINC00793970	952	0.5698438481468681	NO	-
917	ZINC03853825	5326	0.5698282523315505	NO	-
918	ZINC01961440	2898	0.5697920855415493	NO	-
919	ZINC03853825	5327	0.5697570663751755	NO	-
920	ZINC04276834	6449	0.5697416079072489	NO	-
921	ZINC04249030	6408	0.5697370239245716	NO	-
922	ZINC00187505	104	0.5697368141931981	NO	-
923	ZINC01924315	2867	0.5697366370903699	NO	-
924	ZINC02942676	4286	0.5697313948291718	NO	-
925	ZINC01098788	1943	0.5697169909098	NO	-
926	ZINC00646801	659	0.5697130655610327	NO	-
927	ZINC04169853	6364	0.5696660399259798	NO	-
928	ZINC00806555	989	0.569661192102856	NO	-
929	ZINC03025712	4398	0.5696067378029905	NO	-
930	ZINC03315127	4662	0.5696015412294163	NO	-
931	ZINC00723270	838	0.5695935121263969	NO	-
932	ZINC02112772	2976	0.5695865708656715	NO	-
933	ZINC04354057	6513	0.5695697655337935	NO	-
934	ZINC00131122	80	0.5695541357299057	NO	-
935	ZINC00115179	75	0.5695249487226874	NO	-
936	ZINC03241557	4566	0.5695019083096994	NO	-
937	ZINC04033151	6191	0.5694791805865105	NO	-
938	ZINC03854294	5360	0.5694474787972552	NO	-
939	ZINC01191894	2259	0.569438272298594	NO	-
940	ZINC04326594	6497	0.5694353358784177	NO	-
941	ZINC03867538	5770	0.5694335104348829	NO	-
942	ZINC01405049	2509	0.5694192704810137	NO	-
943	ZINC01208647	2297	0.5693825908265014	NO	-
944	ZINC04465231	6663	0.5693664637348115	NO	-
945	ZINC03008147	4381	0.5693395732579389	NO	-
946	ZINC01405132	2516	0.5692705998051639	NO	-
947	ZINC03855116	5437	0.5692691792937333	NO	-
948	ZINC03868019	5803	0.5692689336279448	NO	-
949	ZINC01491988	2671	0.5692617768922928	NO	-
950	ZINC04320262	6493	0.5692523926480498	NO	-
951	ZINC02460593	3437	0.5692471376806502	NO	-
952	ZINC00779328	913	0.5691969396606205	NO	-
953	ZINC03854393	5378	0.5691900254596082	NO	-
954	ZINC01110326	1985	0.5691616581032747	NO	-
955	ZINC00577613	465	0.5691610693285695	NO	-
956	ZINC02500125	3488	0.5691578583658146	NO	-
957	ZINC00956577	1534	0.569110457003215	NO	-
958	ZINC04033109	6180	0.5690812715855865	NO	-
959	ZINC04224229	6391	0.5690663395322846	NO	-
960	ZINC02722020	3803	0.569058730645643	NO	-
961	ZINC00904434	1299	0.569050446842342	NO	-
962	ZINC02113602	2979	0.5690329406375431	NO	-
963	ZINC04341978	6503	0.5690118103668317	NO	-
964	ZINC03980688	6033	0.5689997951421445	NO	-
965	ZINC01178300	2215	0.568966493062824	NO	-
966	ZINC01208529	2296	0.568950134933874	NO	-
967	ZINC02460583	3436	0.5689330687069876	NO	-
968	ZINC03559698	4940	0.5689142200567853	NO	-
969	ZINC03867266	5752	0.5689021314265318	NO	-
970	ZINC00848696	1101	0.568827689207461	NO	-
971	ZINC01068235	1833	0.5687777474857949	NO	-
972	ZINC01142505	2125	0.568754399565622	NO	-
973	ZINC01175818	2199	0.5687478396107727	NO	-
974	ZINC01073541	1856	0.5687450293510236	NO	-
975	ZINC03819560	5059	0.5687332531185031	NO	-
976	ZINC00773709	901	0.5687266443622462	NO	-
977	ZINC03866907	5706	0.5686915981857971	NO	-
978	ZINC00937703	1453	0.5686901701683903	NO	-
979	ZINC00937704	1454	0.5686841539325339	NO	-
980	ZINC03866908	5707	0.5686629630775335	NO	-
981	ZINC03868790	5830	0.5686519771612474	NO	-
982	ZINC03353533	4712	0.5686450778407873	NO	-
983	ZINC01927638	2877	0.5685636854834384	NO	-
984	ZINC02342937	3244	0.5685586587937669	NO	-
985	ZINC01164752	2175	0.5685132785613796	NO	-
986	ZINC03854351	5367	0.568511231970879	NO	-
987	ZINC01211759	2315	0.5685024333720265	NO	-
988	ZINC04101736	6263	0.5684996104352477	NO	-
989	ZINC01387981	2477	0.5684915689360908	NO	-
990	ZINC00432688	336	0.568490118244757	NO	-
991	ZINC02357451	3265	0.568450596914786	NO	-
992	ZINC02403649	3326	0.5684390108913364	NO	-
993	ZINC01116755	2028	0.568418405795293	NO	-
994	ZINC03346964	4700	0.5684054948121265	NO	-
995	ZINC00428318	326	0.5684019095906848	NO	-
996	ZINC01906904	2859	0.5683741975359348	NO	-
997	ZINC04033112	6183	0.5683724479990225	NO	-
998	ZINC01131652	2100	0.5683342845797251	NO	-
999	ZINC01131650	2099	0.5683137262412428	NO	-
1000	ZINC02395150	3314	0.5682750602320822	NO	-
1001	ZINC03603764	4972	0.5682677405066944	NO	-
1002	ZINC02722048	3804	0.5682636873927464	NO	-
1003	ZINC00432687	335	0.5682569397098439	NO	-
1004	ZINC03867937	5800	0.5682465388743703	NO	-
1005	ZINC00917756	1344	0.5681994685272288	NO	-
1006	ZINC03983549	6048	0.5681985529752094	NO	-
1007	ZINC03510009	4892	0.5681817997588653	NO	-
1008	ZINC03854351	5366	0.5681811424735858	NO	-
1009	ZINC00645827	643	0.5681779168265956	NO	-
1010	ZINC03868023	5804	0.5681654437223254	NO	-
1011	ZINC00863666	1145	0.568141108837045	NO	-
1012	ZINC02241184	3125	0.5681394549374588	NO	-
1013	ZINC04169853	6363	0.5681004415246858	NO	-
1014	ZINC02401156	3320	0.5680900662793288	NO	-
1015	ZINC01924330	2869	0.5680400829356336	NO	-
1016	ZINC00933398	1432	0.5680277644773511	NO	-
1017	ZINC03458863	4853	0.5680268820123977	NO	-
1018	ZINC01924316	2868	0.5679496561190702	NO	-
1019	ZINC02403650	3327	0.5679097547725157	NO	-
1020	ZINC00419244	276	0.5678599193155157	NO	-
1021	ZINC04033151	6190	0.567857094049446	NO	-
1022	ZINC01052236	1776	0.5677831820890681	NO	-
1023	ZINC00998722	1617	0.5677787272854246	NO	-
1024	ZINC02200899	3030	0.5677436899932593	NO	-
1025	ZINC02942678	4287	0.5677393703103019	NO	-
1026	ZINC03252569	4584	0.567737438682006	NO	-
1027	ZINC01076710	1875	0.5676917393615797	NO	-
1028	ZINC03217400	4531	0.5676853054102228	NO	-
1029	ZINC02338473	3232	0.5676745354534407	NO	-
1030	ZINC00983705	1576	0.5676621631079012	NO	-
1031	ZINC02942668	4285	0.567651155590414	NO	-
1032	ZINC00885472	1264	0.5676015272693841	NO	-
1033	ZINC00918155	1348	0.5675968549672687	NO	-
1034	ZINC01426486	2557	0.5675767604442603	NO	-
1035	ZINC02965687	4331	0.5675754183932656	NO	-
1036	ZINC02725940	3891	0.5675737110091537	NO	-
1037	ZINC00294850	169	0.5675714264616352	NO	-
1038	ZINC00413688	262	0.5675087556291187	NO	-
1039	ZINC01210373	2307	0.5674452049957383	NO	-
1040	ZINC00937467	1445	0.5674264189258484	NO	-
1041	ZINC01502085	2705	0.567426130724728	NO	-
1042	ZINC00624935	546	0.5674153187248323	NO	-
1043	ZINC02230204	3102	0.5673399186773423	NO	-
1044	ZINC01924312	2864	0.5673211887153033	NO	-
1045	ZINC01142505	2124	0.5673109377823535	NO	-
1046	ZINC03033683	4417	0.5672929752819486	NO	-
1047	ZINC01427125	2559	0.5672768367539839	NO	-
1048	ZINC01927637	2876	0.5672470761012214	NO	-
1049	ZINC04033149	6189	0.5672455031191127	NO	-
1050	ZINC01216622	2325	0.56722007752876	NO	-
1051	ZINC04374706	6548	0.5672099199727477	NO	-
1052	ZINC01126157	2072	0.5671961067612953	NO	-
1053	ZINC04165748	6338	0.5671943333206924	NO	-
1054	ZINC02361207	3279	0.567186030246065	NO	-
1055	ZINC00907306	1319	0.5670915403968613	NO	-
1056	ZINC03969378	5969	0.5670628743925641	NO	-
1057	ZINC00869162	1179	0.5670514802729203	NO	-
1058	ZINC03969377	5968	0.5670485067592872	NO	-
1059	ZINC04004712	6125	0.5670449639503236	NO	-
1060	ZINC04005336	6133	0.5670144347998329	NO	-
1061	ZINC00200539	113	0.5670080097702047	NO	-
1062	ZINC02620384	3555	0.5670063654451039	NO	-
1063	ZINC04005336	6132	0.5669998396051806	NO	-
1064	ZINC01074202	1863	0.5669462828806986	NO	-
1065	ZINC01169178	2183	0.5668695907686079	NO	-
1066	ZINC01906903	2858	0.5668673778580167	NO	-
1067	ZINC04033112	6182	0.5668400143984049	NO	-
1068	ZINC00903059	1294	0.5668339471039542	NO	-
1069	ZINC00887630	1278	0.5667979851567133	NO	-
1070	ZINC02325224	3208	0.5667781435820417	NO	-
1071	ZINC02965730	4332	0.5667683719551377	NO	-
1072	ZINC00851893	1111	0.5667465210412953	NO	-
1073	ZINC01218724	2329	0.5667390963420015	NO	-
1074	ZINC02854575	4047	0.5667031575995121	NO	-
1075	ZINC01123340	2058	0.5666929707320989	NO	-
1076	ZINC00420007	277	0.5666866106979925	NO	-
1077	ZINC00773784	902	0.5666609479527142	NO	-
1078	ZINC01106045	1971	0.5666125253094726	NO	-
1079	ZINC02962862	4329	0.5666098899386978	NO	-
1080	ZINC00912377	1325	0.5666087812013991	NO	-
1081	ZINC03134752	4464	0.5665481606464511	NO	-
1082	ZINC03337612	4683	0.5665471583244502	NO	-
1083	ZINC02616515	3542	0.5665409405585473	NO	-
1084	ZINC00615535	532	0.5665355550642635	NO	-
1085	ZINC04386635	6567	0.5665325784362888	NO	-
1086	ZINC00646439	656	0.566529293414602	NO	-
1087	ZINC00446311	347	0.5665250432322516	NO	-
1088	ZINC00656270	682	0.5665178341375026	NO	-
1089	ZINC02754340	3918	0.5664946663539153	NO	-
1090	ZINC00646438	655	0.5664910796515131	NO	-
1091	ZINC01152153	2137	0.5664610885095029	NO	-
1092	ZINC01491191	2667	0.5664579672678988	NO	-
1093	ZINC03233713	4544	0.5664550700784339	NO	-
1094	ZINC00629686	572	0.566449986383319	NO	-
1095	ZINC02926826	4253	0.5664406356823449	NO	-
1096	ZINC04595858	6763	0.56643299951862	NO	-
1097	ZINC00933398	1433	0.5663839958055896	NO	-
1098	ZINC03359595	4729	0.5663717451718174	NO	-
1099	ZINC01498232	2689	0.5663623823079721	NO	-
1100	ZINC03482322	4865	0.5663519549536908	NO	-
1101	ZINC01104461	1962	0.5662627152789919	NO	-
1102	ZINC04169117	6353	0.5662574024825157	NO	-
1103	ZINC02755576	3921	0.5662306510005294	NO	-
1104	ZINC00936617	1440	0.5662258628167874	NO	-
1105	ZINC00208104	125	0.5661714573406128	NO	-
1106	ZINC00628707	562	0.5661650116399259	NO	-
1107	ZINC03509952	4890	0.5661099319194001	NO	-
1108	ZINC00577613	466	0.5661082379819291	NO	-
1109	ZINC02717896	3736	0.5660940696926462	NO	-
1110	ZINC02717895	3732	0.5660906556158659	NO	-
1111	ZINC01435816	2567	0.5660660106826709	NO	-
1112	ZINC00304220	176	0.5660567527624777	NO	-
1113	ZINC04326576	6496	0.56602615614079	NO	-
1114	ZINC04004712	6124	0.5660056084290086	NO	-
1115	ZINC04320291	6495	0.5660008509095771	NO	-
1116	ZINC00989602	1583	0.565983136375584	NO	-
1117	ZINC01426486	2558	0.5659629073479084	NO	-
1118	ZINC00387070	239	0.5659567397539094	NO	-
1119	ZINC02684637	3658	0.5659505933842325	NO	-
1120	ZINC01068409	1838	0.5659172259940884	NO	-
1121	ZINC01961446	2899	0.5659016564237619	NO	-
1122	ZINC03275451	4611	0.5658981585893832	NO	-
1123	ZINC00892051	1282	0.5658942800135447	NO	-
1124	ZINC01226706	2343	0.5658919737689125	NO	-
1125	ZINC01226708	2344	0.5658621226312126	NO	-
1126	ZINC03854307	5364	0.5658343025540433	NO	-
1127	ZINC00081340	57	0.5657776802955767	NO	-
1128	ZINC01425625	2553	0.5657724803840668	NO	-
1129	ZINC03854798	5409	0.5657706959206438	NO	-
1130	ZINC03855106	5433	0.5657699346159655	NO	-
1131	ZINC03775586	5040	0.5657680812479362	NO	-
1132	ZINC03868024	5805	0.5657546130081964	NO	-
1133	ZINC02644474	3626	0.5657003076803746	NO	-
1134	ZINC01114511	2004	0.5656955143625219	NO	-
1135	ZINC03867372	5765	0.5656943821148076	NO	-
1136	ZINC00873733	1194	0.5656448639582983	NO	-
1137	ZINC02002200	2933	0.5656354123719115	NO	-
1138	ZINC03045371	4435	0.5656292407404887	NO	-
1139	ZINC02969391	4334	0.5655962795566337	NO	-
1140	ZINC03269003	4599	0.5655658025260006	NO	-
1141	ZINC02620328	3553	0.5655446368342683	NO	-
1142	ZINC01056841	1791	0.565514095158003	NO	-
1143	ZINC00983705	1575	0.5655074638180951	NO	-
1144	ZINC00468499	374	0.5655053939419745	NO	-
1145	ZINC03833993	29	0.5655043942590892	YES	2
1146	ZINC00585182	470	0.5655037271091893	NO	-
1147	ZINC02118580	2985	0.5654719560517637	NO	-
1148	ZINC03349689	4705	0.5654551830598837	NO	-
1149	ZINC00819397	1037	0.5654275148148931	NO	-
1150	ZINC04249063	6412	0.5654273748005627	NO	-
1151	ZINC00629686	571	0.565422794765652	NO	-
1152	ZINC03314840	4661	0.5654185889688813	NO	-
1153	ZINC04033149	6188	0.5654167866590705	NO	-
1154	ZINC02622584	3565	0.5653979957895129	NO	-
1155	ZINC00930029	1427	0.5653932976548813	NO	-
1156	ZINC03852806	5223	0.5653630609475351	NO	-
1157	ZINC03852806	5224	0.5653625006274856	NO	-
1158	ZINC01075502	1869	0.5653157551823762	NO	-
1159	ZINC03867538	5771	0.5652976231738678	NO	-
1160	ZINC02941690	4281	0.5652763629076638	NO	-
1161	ZINC03859086	5599	0.5652722335574945	NO	-
1162	ZINC01213285	2319	0.5652636348862239	NO	-
1163	ZINC03582274	4954	0.5652589546505606	NO	-
1164	ZINC01083362	1903	0.565230191631702	NO	-
1165	ZINC04389227	6568	0.5652201393046509	NO	-
1166	ZINC04356680	6519	0.5652086480512857	NO	-
1167	ZINC00917177	1340	0.5652024912572685	NO	-
1168	ZINC01467348	2637	0.5651970021815585	NO	-
1169	ZINC03509904	4889	0.565196072737114	NO	-
1170	ZINC01467349	2638	0.5651905660597665	NO	-
1171	ZINC03855075	5428	0.5651840898056174	NO	-
1172	ZINC00955622	1527	0.565180264747335	NO	-
1173	ZINC04374637	6547	0.5651682493029992	NO	-
1174	ZINC00591295	479	0.5651457525944121	NO	-
1175	ZINC00068524	52	0.5651356347856228	NO	-
1176	ZINC02820141	4019	0.5651144502208476	NO	-
1177	ZINC00463124	367	0.5651122264023776	NO	-
1178	ZINC00634781	590	0.5650952949004012	NO	-
1179	ZINC00883454	1252	0.5650800796812641	NO	-
1180	ZINC02909773	4118	0.5650389320182813	NO	-
1181	ZINC02137948	2994	0.5650387303679416	NO	-
1182	ZINC03855026	5422	0.56503280485262	NO	-
1183	ZINC00591295	480	0.5650196185821491	NO	-
1184	ZINC03855027	5423	0.5650194139323594	NO	-
1185	ZINC00614261	528	0.5650118399870397	NO	-
1186	ZINC01980611	2914	0.5650084719283365	NO	-
1187	ZINC00614262	529	0.5650062818142471	NO	-
1188	ZINC00203502	121	0.5649948015989441	NO	-
1189	ZINC02634868	3599	0.5649800381159252	NO	-
1190	ZINC01467350	2639	0.5649462356738512	NO	-
1191	ZINC01094967	1939	0.5649411186543105	NO	-
1192	ZINC01980612	2915	0.5649158821194835	NO	-
1193	ZINC00387070	238	0.564898762815087	NO	-
1194	ZINC01467351	2640	0.5648853057969908	NO	-
1195	ZINC00952345	1517	0.5648656183425222	NO	-
1196	ZINC02263584	3148	0.5648644223077501	NO	-
1197	ZINC01249085	2369	0.564861752467604	NO	-
1198	ZINC02941695	4282	0.5648569255075613	NO	-
1199	ZINC00809784	1003	0.5648355169331727	NO	-
1200	ZINC01980401	2908	0.5647693643360192	NO	-
1201	ZINC01980402	2909	0.5647324852213242	NO	-
1202	ZINC00774843	907	0.5647060865241941	NO	-
1203	ZINC03524353	4919	0.5646989467814834	NO	-
1204	ZINC00712857	813	0.564680527179967	NO	-
1205	ZINC03269059	4600	0.5646419525164041	NO	-
1206	ZINC00924427	1421	0.5646207923455003	NO	-
1207	ZINC02794640	3970	0.5646082231371522	NO	-
1208	ZINC02396505	3315	0.5645870780702117	NO	-
1209	ZINC01030340	1683	0.5645464265808101	NO	-
1210	ZINC04292112	6466	0.5645219881583192	NO	-
1211	ZINC01170221	2184	0.5645175593151985	NO	-
1212	ZINC02938059	4276	0.5644849045797148	NO	-
1213	ZINC02722795	3808	0.5644665498271642	NO	-
1214	ZINC04275935	6448	0.5644368645373551	NO	-
1215	ZINC03855943	5453	0.5644063854361976	NO	-
1216	ZINC02937874	4269	0.5643879158901572	NO	-
1217	ZINC04004941	6126	0.5643812185291883	NO	-
1218	ZINC02842253	4033	0.5643478259532844	NO	-
1219	ZINC00900698	1291	0.5643297587160654	NO	-
1220	ZINC04358694	6527	0.5643233978218246	NO	-
1221	ZINC00832885	1068	0.5643169994440885	NO	-
1222	ZINC01425625	2554	0.5643125948230635	NO	-
1223	ZINC04004568	6120	0.5642575235194985	NO	-
1224	ZINC01210373	2308	0.564227283690869	NO	-
1225	ZINC03008159	4383	0.5641712441061657	NO	-
1226	ZINC00607670	513	0.5641405330682506	NO	-
1227	ZINC00433385	338	0.5641142730996695	NO	-
1228	ZINC00067304	49	0.5641085557435416	NO	-
1229	ZINC02438431	3391	0.5640778564127441	NO	-
1230	ZINC03274247	4608	0.5640428982971742	NO	-
1231	ZINC01332986	2436	0.5640248155009528	NO	-
1232	ZINC02795539	3978	0.5640124331954002	NO	-
1233	ZINC00774844	908	0.5639843549738728	NO	-
1234	ZINC00587676	474	0.5639684754051257	NO	-
1235	ZINC01499137	2701	0.5639428143424494	NO	-
1236	ZINC03854274	5351	0.5639376308666519	NO	-
1237	ZINC01190639	2253	0.5638836019857294	NO	-
1238	ZINC00200541	114	0.563875448833702	NO	-
1239	ZINC02942680	4288	0.5638230807360785	NO	-
1240	ZINC03552663	4937	0.5638107326475734	NO	-
1241	ZINC03306507	4653	0.5637762522395787	NO	-
1242	ZINC02859734	4066	0.5637500592864402	NO	-
1243	ZINC02865835	4076	0.5637360608727843	NO	-
1244	ZINC00646435	654	0.5636997466074231	NO	-
1245	ZINC00877439	1216	0.5636965251493457	NO	-
1246	ZINC00646434	653	0.5636858142198765	NO	-
1247	ZINC01924314	2866	0.5636766743017432	NO	-
1248	ZINC01924313	2865	0.5636750032395145	NO	-
1249	ZINC00516085	399	0.5636576073068514	NO	-
1250	ZINC01539994	2775	0.5636364511249236	NO	-
1251	ZINC00780466	916	0.5636066611320744	NO	-
1252	ZINC00604402	511	0.5636032387868763	NO	-
1253	ZINC03983096	6041	0.5635494755915438	NO	-
1254	ZINC01063749	1822	0.5635315258075069	NO	-
1255	ZINC01079631	1883	0.5634978055269495	NO	-
1256	ZINC01079632	1884	0.5634945271167385	NO	-
1257	ZINC02926832	4254	0.5634909128473251	NO	-
1258	ZINC01079633	1885	0.5634724346469968	NO	-
1259	ZINC01055012	1784	0.5634431690892818	NO	-
1260	ZINC02717895	3735	0.5634265111486312	NO	-
1261	ZINC01281205	2393	0.5634196416281899	NO	-
1262	ZINC03609851	4980	0.5634137654111627	NO	-
1263	ZINC03849127	5077	0.5634044079078213	NO	-
1264	ZINC03833980	21	0.5633950208865355	YES	2
1265	ZINC00646422	649	0.5633894716147814	NO	-
1266	ZINC02337125	3228	0.5633822045593893	NO	-
1267	ZINC03815763	3	0.56334593109318	YES	1
1268	ZINC01035322	1709	0.5633452401744308	NO	-
1269	ZINC00646423	650	0.5633364232719911	NO	-
1270	ZINC02717896	3738	0.563335564171134	NO	-
1271	ZINC00918277	1356	0.5633098803997363	NO	-
1272	ZINC01155329	2148	0.5633095828859795	NO	-
1273	ZINC02755576	3920	0.5632727584294589	NO	-
1274	ZINC02947909	4305	0.5632503007865344	NO	-
1275	ZINC03889498	5852	0.5632383660145774	NO	-
1276	ZINC02947911	4306	0.5632265616633362	NO	-
1277	ZINC02938050	4275	0.563210442573933	NO	-
1278	ZINC00727188	847	0.5631870512157062	NO	-
1279	ZINC00828843	1055	0.5631711000497279	NO	-
1280	ZINC00828844	1056	0.5631592178056112	NO	-
1281	ZINC02184321	3014	0.5631311703432827	NO	-
1282	ZINC00780491	918	0.5631099588796891	NO	-
1283	ZINC03228150	4540	0.5630714553950824	NO	-
1284	ZINC04077624	6251	0.5630699749034989	NO	-
1285	ZINC03852807	5225	0.5630579418183606	NO	-
1286	ZINC00428349	328	0.5630495528335128	NO	-
1287	ZINC04103147	6265	0.5630434348585241	NO	-
1288	ZINC00783951	931	0.5630406092217727	NO	-
1289	ZINC03819560	5058	0.5630202372662151	NO	-
1290	ZINC01506685	2720	0.5630145978516254	NO	-
1291	ZINC03859049	5594	0.5629887717494547	NO	-
1292	ZINC03482372	4867	0.5629715789281914	NO	-
1293	ZINC04103147	6264	0.5629511178737375	NO	-
1294	ZINC01030978	1690	0.5629321849084924	NO	-
1295	ZINC03250725	4581	0.5628986763264038	NO	-
1296	ZINC01032938	1695	0.5628862609624152	NO	-
1297	ZINC03969376	5967	0.5628704017393753	NO	-
1298	ZINC01404990	2506	0.5628521118540727	NO	-
1299	ZINC03855944	5454	0.5628409529632894	NO	-
1300	ZINC03977700	6028	0.5628299134602947	NO	-
1301	ZINC02448783	3412	0.5627628178156865	NO	-
1302	ZINC02337617	3230	0.5627611626641278	NO	-
1303	ZINC00014474	11	0.5627488761924673	NO	-
1304	ZINC02418836	3364	0.5627440882020834	NO	-
1305	ZINC00060171	40	0.5627347558436031	NO	-
1306	ZINC00010040	8	0.5627231138948587	NO	-
1307	ZINC01405095	2514	0.5627178541181975	NO	-
1308	ZINC00918245	1353	0.5626815841199347	NO	-
1309	ZINC02794792	3974	0.5626748743139989	NO	-
1310	ZINC03482287	4862	0.5626544199308773	NO	-
1311	ZINC03852906	5234	0.5626491052796201	NO	-
1312	ZINC04633453	6775	0.5626345934488348	NO	-
1313	ZINC04155402	6320	0.5626238665221551	NO	-
1314	ZINC01156772	2153	0.5626150055345275	NO	-
1315	ZINC04434167	6588	0.5626090183613347	NO	-
1316	ZINC00924655	1422	0.5626001169570325	NO	-
1317	ZINC02799173	3986	0.5625904436997348	NO	-
1318	ZINC04129705	6296	0.5625835309790153	NO	-
1319	ZINC01079316	1882	0.5625790004265194	NO	-
1320	ZINC01784880	2821	0.5625786953427908	NO	-
1321	ZINC03424521	4809	0.562574387802982	NO	-
1322	ZINC00840740	1085	0.5625570060249401	NO	-
1323	ZINC02335601	3226	0.5625416995644359	NO	-
1324	ZINC00848691	1100	0.5625378607930436	NO	-
1325	ZINC00474451	380	0.5625316900375379	NO	-
1326	ZINC00474452	381	0.5625218962542106	NO	-
1327	ZINC04443933	6624	0.5625193115919013	NO	-
1328	ZINC02639547	3609	0.5625181944129541	NO	-
1329	ZINC02623225	3571	0.5625158518978636	NO	-
1330	ZINC03977701	6029	0.5625141089836543	NO	-
1331	ZINC03398357	4772	0.5624987960627545	NO	-
1332	ZINC01133799	2105	0.5624979545693615	NO	-
1333	ZINC03482324	4866	0.562496588868318	NO	-
1334	ZINC03582289	4955	0.5624613919641874	NO	-
1335	ZINC03035497	4420	0.5623675746089253	NO	-
1336	ZINC03815713	130	0.5623090580389601	YES	16
1337	ZINC00593639	490	0.5623081011819181	NO	-
1338	ZINC00983415	1573	0.5622997059810217	NO	-
1339	ZINC04200632	6376	0.5622791010075552	NO	-
1340	ZINC01084939	1906	0.5622691169566478	NO	-
1341	ZINC00857577	1135	0.5622566631399274	NO	-
1342	ZINC03481133	4860	0.5622435443249637	NO	-
1343	ZINC01084940	1907	0.5622399144304995	NO	-
1344	ZINC00754007	875	0.5622309395885509	NO	-
1345	ZINC03619457	4988	0.5622150527781445	NO	-
1346	ZINC01111764	1990	0.5621893473380748	NO	-
1347	ZINC01111761	1989	0.5621802126968057	NO	-
1348	ZINC00863015	1142	0.5621752573424683	NO	-
1349	ZINC01043475	1749	0.5621628255112644	NO	-
1350	ZINC01413599	2531	0.5621415347762564	NO	-
1351	ZINC04004568	6121	0.5621415158215088	NO	-
1352	ZINC00857578	1136	0.562099748843059	NO	-
1353	ZINC00940449	1458	0.5620641610020789	NO	-
1354	ZINC00940450	1459	0.5620545781913238	NO	-
1355	ZINC00267835	159	0.5620396740055579	NO	-
1356	ZINC02374178	3298	0.5620120024924008	NO	-
1357	ZINC01068282	1834	0.5619940956963453	NO	-
1358	ZINC03857856	5519	0.561931999266193	NO	-
1359	ZINC02327056	3213	0.561891516695871	NO	-
1360	ZINC00464352	370	0.5618856643800618	NO	-
1361	ZINC04000621	6087	0.5618855839826681	NO	-
1362	ZINC03431515	4816	0.5618741979328506	NO	-
1363	ZINC03298149	4640	0.561870898996728	NO	-
1364	ZINC00429799	332	0.561869317706018	NO	-
1365	ZINC03549212	4931	0.561864879193835	NO	-
1366	ZINC01405091	2513	0.5618569456837808	NO	-
1367	ZINC00780403	915	0.5618437051052235	NO	-
1368	ZINC02209608	3047	0.5618412801704054	NO	-
1369	ZINC04251279	6420	0.5618146449903614	NO	-
1370	ZINC00203502	122	0.5618121834253541	NO	-
1371	ZINC01185857	2248	0.5618055107830318	NO	-
1372	ZINC03491176	4873	0.5617979116142483	NO	-
1373	ZINC01226700	2342	0.5617900340051323	NO	-
1374	ZINC04035124	6215	0.5617883155665669	NO	-
1375	ZINC04119063	6281	0.561778446801384	NO	-
1376	ZINC03859084	5598	0.5617597296648017	NO	-
1377	ZINC03867214	5738	0.5617178773096476	NO	-
1378	ZINC01059501	1801	0.5617059629660689	NO	-
1379	ZINC00321936	202	0.5616912687581731	NO	-
1380	ZINC01226698	2341	0.5616550814614996	NO	-
1381	ZINC03941646	5922	0.5616509406773145	NO	-
1382	ZINC00944357	1487	0.561639468428883	NO	-
1383	ZINC01737963	2800	0.5616234438849423	NO	-
1384	ZINC02718033	3777	0.5616169806350229	NO	-
1385	ZINC04155402	6318	0.5616116893725771	NO	-
1386	ZINC03491174	4872	0.561601303301378	NO	-
1387	ZINC03867792	5799	0.5616002686194349	NO	-
1388	ZINC02718034	3779	0.5615773456147272	NO	-
1389	ZINC00944356	1486	0.5615617064221735	NO	-
1390	ZINC01166048	2178	0.5615350253551564	NO	-
1391	ZINC00067304	50	0.5615136725686254	NO	-
1392	ZINC00640140	618	0.5614921930546595	NO	-
1393	ZINC03854291	5358	0.5614754668713864	NO	-
1394	ZINC01025906	1672	0.5613805612649136	NO	-
1395	ZINC02867470	4079	0.5613600650114027	NO	-
1396	ZINC00577601	463	0.5612906058081601	NO	-
1397	ZINC00937561	1448	0.5612766721356386	NO	-
1398	ZINC01113429	1997	0.561230203310962	NO	-
1399	ZINC04033093	6175	0.5611990778148758	NO	-
1400	ZINC00432942	337	0.5611949796219151	NO	-
1401	ZINC00904189	1296	0.5611812041664599	NO	-
1402	ZINC00937562	1449	0.5611795396717905	NO	-
1403	ZINC00321916	197	0.5611604814750247	NO	-
1404	ZINC00918227	1350	0.5611155561820553	NO	-
1405	ZINC03867714	5797	0.5611132265766522	NO	-
1406	ZINC03513753	4901	0.5611024322030704	NO	-
1407	ZINC00344155	211	0.5611007242774012	NO	-
1408	ZINC03513605	4895	0.5610985946135955	NO	-
1409	ZINC00782909	926	0.5610634416260684	NO	-
1410	ZINC02442893	3401	0.5610335720757987	NO	-
1411	ZINC04033093	6174	0.561008490252103	NO	-
1412	ZINC00433385	339	0.5609963804027691	NO	-
1413	ZINC03854287	5357	0.5609369783235088	NO	-
1414	ZINC03366632	4743	0.5609173848143928	NO	-
1415	ZINC04075768	6247	0.5608867649350836	NO	-
1416	ZINC00873733	1193	0.5608658292868912	NO	-
1417	ZINC04161027	6332	0.5608608534629733	NO	-
1418	ZINC03852821	5229	0.5608404020619644	NO	-
1419	ZINC01412545	2529	0.5608387161554216	NO	-
1420	ZINC02915795	4177	0.560829395911727	NO	-
1421	ZINC03852807	5226	0.5608274425529177	NO	-
1422	ZINC03480811	4859	0.5607625976821946	NO	-
1423	ZINC02717957	3748	0.5607586320126933	NO	-
1424	ZINC03482111	4861	0.5607217298409667	NO	-
1425	ZINC02652502	3638	0.5607191384009825	NO	-
1426	ZINC01163459	2174	0.5607109927951954	NO	-
1427	ZINC01030784	1689	0.5606938863091053	NO	-
1428	ZINC04156760	6326	0.5606937844019526	NO	-
1429	ZINC00918238	1352	0.560672188833702	NO	-
1430	ZINC00646418	645	0.5606374175662753	NO	-
1431	ZINC00064694	45	0.5606089428759853	NO	-
1432	ZINC03866724	5695	0.5606078855211698	NO	-
1433	ZINC00646419	646	0.560563920372902	NO	-
1434	ZINC02718033	3778	0.5605614094210838	NO	-
1435	ZINC00805090	985	0.5605505522170616	NO	-
1436	ZINC02718034	3780	0.560538019298087	NO	-
1437	ZINC01405420	2518	0.560530956510671	NO	-
1438	ZINC00918236	1351	0.5604749293323812	NO	-
1439	ZINC01076351	1874	0.5604347194542048	NO	-
1440	ZINC01426434	2555	0.5604252574196548	NO	-
1441	ZINC01426435	2556	0.5604129891916532	NO	-
1442	ZINC04389229	6569	0.5604034134248227	NO	-
1443	ZINC03430536	4815	0.56039809523055	NO	-
1444	ZINC01043596	1750	0.5603872439488851	NO	-
1445	ZINC03319224	4664	0.5603762688628356	NO	-
1446	ZINC02627475	3582	0.5603520500925765	NO	-
1447	ZINC00936617	1441	0.5603513094777458	NO	-
1448	ZINC02263639	3149	0.5603478845787061	NO	-
1449	ZINC04155402	6319	0.5602924640398257	NO	-
1450	ZINC04004941	6127	0.5602680339003477	NO	-
1451	ZINC00577223	461	0.5602612955823458	NO	-
1452	ZINC04104150	6266	0.5602476912908213	NO	-
1453	ZINC00652429	666	0.5602289135234773	NO	-
1454	ZINC00977660	1568	0.5602178326454725	NO	-
1455	ZINC03852606	5197	0.5601754895413759	NO	-
1456	ZINC01020508	1664	0.5601752891027316	NO	-
1457	ZINC00623829	541	0.5601638835351894	NO	-
1458	ZINC01032938	1696	0.5601495592021841	NO	-
1459	ZINC00815250	1011	0.5601258977640451	NO	-
1460	ZINC02857980	4055	0.5601225689084641	NO	-
1461	ZINC01090892	1929	0.5600636064361301	NO	-
1462	ZINC01000821	1626	0.5600576720225013	NO	-
1463	ZINC03438689	4829	0.5600526429141189	NO	-
1464	ZINC01049592	1768	0.5600484211054686	NO	-
1465	ZINC03438629	4828	0.5600466576937699	NO	-
1466	ZINC01090893	1930	0.5600443206211032	NO	-
1467	ZINC03867214	5737	0.5600084762983929	NO	-
1468	ZINC02916220	4186	0.5600015216625454	NO	-
1469	ZINC02937499	4260	0.559971414256797	NO	-
1470	ZINC00655917	679	0.5599498135693151	NO	-
1471	ZINC03557853	4938	0.5599235795483832	NO	-
1472	ZINC04135502	6307	0.559877141102986	NO	-
1473	ZINC01258293	2383	0.5598491489711279	NO	-
1474	ZINC03604490	4974	0.559848099919138	NO	-
1475	ZINC00954671	1519	0.5597856897683684	NO	-
1476	ZINC01273026	2389	0.559780177934498	NO	-
1477	ZINC00311124	182	0.5597714293819401	NO	-
1478	ZINC04030232	6143	0.5597524358762518	NO	-
1479	ZINC03852606	5198	0.5597405236959302	NO	-
1480	ZINC00232801	144	0.5596988657185442	NO	-
1481	ZINC00904218	1297	0.559666068999184	NO	-
1482	ZINC02631220	3595	0.5596624048984795	NO	-
1483	ZINC02218616	3061	0.5596306241399026	NO	-
1484	ZINC03359658	4730	0.5596258471918698	NO	-
1485	ZINC02415692	3357	0.559624890287617	NO	-
1486	ZINC03834012	19	0.5596180286908954	YES	2
1487	ZINC02400123	3318	0.5596013534041192	NO	-
1488	ZINC02717957	3750	0.559585831739332	NO	-
1489	ZINC01061844	1815	0.55954582075769	NO	-
1490	ZINC01061841	1814	0.559541993593897	NO	-
1491	ZINC04360685	6530	0.559521432499044	NO	-
1492	ZINC01503570	2714	0.5595199604355187	NO	-
1493	ZINC04384594	6565	0.5595189604383779	NO	-
1494	ZINC00840740	1086	0.5594803254184382	NO	-
1495	ZINC00840740	1087	0.5594803254184382	NO	-
1496	ZINC04314960	6483	0.5594680242137706	NO	-
1497	ZINC02771961	3937	0.5594646640131354	NO	-
1498	ZINC02788841	3951	0.559456191617526	NO	-
1499	ZINC00667807	698	0.5594406064824716	NO	-
1500	ZINC02204697	3040	0.5594184141655455	NO	-
1501	ZINC03851944	5174	0.559410308955508	NO	-
1502	ZINC00148404	89	0.5593948227408474	NO	-
1503	ZINC00954670	1518	0.5593557822336198	NO	-
1504	ZINC00818326	1023	0.5593029725639667	NO	-
1505	ZINC02247052	3137	0.5592709241153195	NO	-
1506	ZINC02247051	3136	0.559257396294071	NO	-
1507	ZINC00411873	251	0.55923659125501	NO	-
1508	ZINC04169848	6362	0.5591971125234527	NO	-
1509	ZINC00877435	1215	0.5591569334696984	NO	-
1510	ZINC00411873	252	0.5591467649881269	NO	-
1511	ZINC02500417	3499	0.5590927796879548	NO	-
1512	ZINC02408546	3343	0.559083998711048	NO	-
1513	ZINC03832115	58	0.5590588039339756	YES	9
1514	ZINC02445048	3406	0.559056960161556	NO	-
1515	ZINC01152176	2139	0.5590502487847645	NO	-
1516	ZINC00796557	964	0.5590319339869279	NO	-
1517	ZINC00773340	896	0.5590132907493055	NO	-
1518	ZINC00203496	119	0.5590002629810101	NO	-
1519	ZINC02937518	4262	0.5589928460484155	NO	-
1520	ZINC00464352	371	0.5589894848149891	NO	-
1521	ZINC00147475	87	0.5589652886873167	NO	-
1522	ZINC03366786	4745	0.5589510764895481	NO	-
1523	ZINC03366788	4746	0.5589410689259344	NO	-
1524	ZINC04138376	6309	0.5589287595893877	NO	-
1525	ZINC00232803	145	0.5589089103395687	NO	-
1526	ZINC00796555	963	0.5588807881459978	NO	-
1527	ZINC02652488	3637	0.5588768947405607	NO	-
1528	ZINC03854029	5339	0.5588756738866311	NO	-
1529	ZINC00987528	1579	0.558869466185209	NO	-
1530	ZINC01399935	2498	0.558867667429584	NO	-
1531	ZINC01068385	1837	0.5588114471127972	NO	-
1532	ZINC00208690	126	0.5587659410951339	NO	-
1533	ZINC00780474	917	0.5587588349716162	NO	-
1534	ZINC00147521	88	0.5587555420384369	NO	-
1535	ZINC00562783	444	0.5587472307303145	NO	-
1536	ZINC01499128	2697	0.5587312492374378	NO	-
1537	ZINC02947939	4307	0.558688226695807	NO	-
1538	ZINC03329395	4674	0.5586654985896867	NO	-
1539	ZINC00051853	36	0.5586652674324826	NO	-
1540	ZINC00587605	473	0.5586567278444521	NO	-
1541	ZINC01211174	2312	0.5586495588801325	NO	-
1542	ZINC00051853	37	0.55863594061452	NO	-
1543	ZINC02373396	3297	0.5585978106950681	NO	-
1544	ZINC02627973	3587	0.5585929402580638	NO	-
1545	ZINC03854599	5400	0.5585826060828097	NO	-
1546	ZINC02714415	3700	0.5585395971972621	NO	-
1547	ZINC03518709	4909	0.5585136629867448	NO	-
1548	ZINC02208624	3046	0.5584974813447983	NO	-
1549	ZINC01175486	2195	0.5584735545920939	NO	-
1550	ZINC04358649	6526	0.5584703961315016	NO	-
1551	ZINC03389094	4759	0.558457312012693	NO	-
1552	ZINC03238890	4565	0.5584062047198323	NO	-
1553	ZINC00940455	1462	0.5583980047211555	NO	-
1554	ZINC02937963	4271	0.5583963557139077	NO	-
1555	ZINC00998552	1616	0.5583948633388254	NO	-
1556	ZINC00940456	1463	0.5583796590113803	NO	-
1557	ZINC01081028	1902	0.5583309635965658	NO	-
1558	ZINC01025690	1670	0.5583272365775467	NO	-
1559	ZINC03810103	133	0.5582953582844914	YES	17
1560	ZINC01006921	1644	0.558276893270974	NO	-
1561	ZINC00828861	1060	0.558266474748273	NO	-
1562	ZINC02504260	3513	0.5582639621127947	NO	-
1563	ZINC00828862	1061	0.55825406592913	NO	-
1564	ZINC02948008	4311	0.5582316117879639	NO	-
1565	ZINC02948006	4310	0.5582083370754041	NO	-
1566	ZINC03301359	4646	0.5582005249561789	NO	-
1567	ZINC03854272	5349	0.5581913409584593	NO	-
1568	ZINC00577601	464	0.5581153144198389	NO	-
1569	ZINC00827094	1049	0.5581142148215402	NO	-
1570	ZINC02746475	3908	0.5581056781653432	NO	-
1571	ZINC04169848	6361	0.5581041270355429	NO	-
1572	ZINC00947663	1494	0.5580874760729179	NO	-
1573	ZINC00848477	1099	0.5580776232983151	NO	-
1574	ZINC02504261	3514	0.558039739730174	NO	-
1575	ZINC04279835	6451	0.5580336234274628	NO	-
1576	ZINC04281763	6455	0.5580101030261753	NO	-
1577	ZINC03851819	5164	0.5580054608881868	NO	-
1578	ZINC01028471	1677	0.5579899553137473	NO	-
1579	ZINC03397527	4770	0.5579828831983229	NO	-
1580	ZINC00223922	136	0.5579735673037672	NO	-
1581	ZINC03210059	4518	0.5579602765903615	NO	-
1582	ZINC00995718	1614	0.5579544717307359	NO	-
1583	ZINC01209654	2303	0.5579498925817571	NO	-
1584	ZINC00848911	1102	0.5579310865656538	NO	-
1585	ZINC01123781	2059	0.5579303485733935	NO	-
1586	ZINC02947823	4299	0.5579136949348668	NO	-
1587	ZINC02947825	4300	0.5578842717569052	NO	-
1588	ZINC00895407	1286	0.557882342041578	NO	-
1589	ZINC04088579	6256	0.5578790835156676	NO	-
1590	ZINC00635794	594	0.5578766321175841	NO	-
1591	ZINC02201238	3032	0.5578603042670855	NO	-
1592	ZINC00807867	996	0.5578480900602786	NO	-
1593	ZINC02947857	4302	0.5578461107661313	NO	-
1594	ZINC00807865	995	0.5578437427312735	NO	-
1595	ZINC03433241	4822	0.5578368825489418	NO	-
1596	ZINC00930740	1431	0.5578297289971124	NO	-
1597	ZINC02947855	4301	0.5578180379505794	NO	-
1598	ZINC03852680	5210	0.5578169104102042	NO	-
1599	ZINC03531060	4921	0.5577900055500967	NO	-
1600	ZINC01184412	2243	0.5577826401007084	NO	-
1601	ZINC01142317	2123	0.5577294569741943	NO	-
1602	ZINC03991623	6069	0.5577162948768247	NO	-
1603	ZINC02635116	3600	0.5576912648841993	NO	-
1604	ZINC00722929	837	0.5576703970273665	NO	-
1605	ZINC04033028	6161	0.5576673909469981	NO	-
1606	ZINC00784163	934	0.5576563030066445	NO	-
1607	ZINC01024258	1666	0.5576320753195197	NO	-
1608	ZINC01150537	2135	0.5576314176726196	NO	-
1609	ZINC00441397	344	0.5575957786658936	NO	-
1610	ZINC03582175	4951	0.5575781270976436	NO	-
1611	ZINC02755834	3922	0.5575360828282815	NO	-
1612	ZINC01004190	1633	0.5575329496248284	NO	-
1613	ZINC03889185	5847	0.5574697212086165	NO	-
1614	ZINC01079823	1890	0.5574590143512587	NO	-
1615	ZINC03854031	5341	0.5574441828025822	NO	-
1616	ZINC04033166	6197	0.5574323282349394	NO	-
1617	ZINC03821151	5069	0.5574167270037654	NO	-
1618	ZINC04315829	6492	0.5574090516564004	NO	-
1619	ZINC03432352	4817	0.5574057190479187	NO	-
1620	ZINC03389092	4758	0.5573910598289521	NO	-
1621	ZINC03854303	5363	0.5573862346965123	NO	-
1622	ZINC03513744	4900	0.5573781923888153	NO	-
1623	ZINC03852604	5195	0.5573748225959857	NO	-
1624	ZINC04033028	6160	0.5573727221410173	NO	-
1625	ZINC04072269	6244	0.5573085209963687	NO	-
1626	ZINC04512014	6753	0.5573038668998578	NO	-
1627	ZINC04596593	6765	0.5572797877481055	NO	-
1628	ZINC00626474	553	0.5572713633279239	NO	-
1629	ZINC02794784	3973	0.5572682611590678	NO	-
1630	ZINC03909541	5906	0.5572671462811148	NO	-
1631	ZINC03495554	4874	0.5572500171339793	NO	-
1632	ZINC00038066	28	0.5572170990807336	NO	-
1633	ZINC00656162	680	0.557200769020246	NO	-
1634	ZINC03366714	4744	0.5571916901700624	NO	-
1635	ZINC02722942	3809	0.5571755968248165	NO	-
1636	ZINC03495859	4877	0.5571663641946933	NO	-
1637	ZINC02722943	3810	0.5571539247316085	NO	-
1638	ZINC02500128	3493	0.5571348606327998	NO	-
1639	ZINC01171050	2188	0.5571147010601009	NO	-
1640	ZINC04501939	6747	0.5571093285633045	NO	-
1641	ZINC04496457	6743	0.5570843503470073	NO	-
1642	ZINC03412266	4795	0.5570809853990181	NO	-
1643	ZINC01518714	2756	0.5570668107880227	NO	-
1644	ZINC00577223	462	0.5569782646726988	NO	-
1645	ZINC03496071	4880	0.5569708533013501	NO	-
1646	ZINC03972606	6017	0.5569692572779118	NO	-
1647	ZINC04470440	6712	0.5569692572779118	NO	-
1648	ZINC00940452	1461	0.5569677435552359	NO	-
1649	ZINC04063013	6237	0.556949306096265	NO	-
1650	ZINC01000821	1627	0.5569164176772459	NO	-
1651	ZINC00427358	321	0.5568584211719124	NO	-
1652	ZINC02241135	3124	0.5568554530067159	NO	-
1653	ZINC00646424	651	0.5568314119765324	NO	-
1654	ZINC01420956	2546	0.5567868050069483	NO	-
1655	ZINC03852604	5196	0.5567769791506821	NO	-
1656	ZINC00877425	1211	0.5567743062592861	NO	-
1657	ZINC01026789	1676	0.5567670688102837	NO	-
1658	ZINC01207897	2294	0.5567328462223885	NO	-
1659	ZINC02982441	4362	0.5567264465656497	NO	-
1660	ZINC02652540	3639	0.5566722107103643	NO	-
1661	ZINC00959030	1548	0.5566621808848078	NO	-
1662	ZINC02643481	3625	0.5566488833341019	NO	-
1663	ZINC00905519	1301	0.5566061181073872	NO	-
1664	ZINC00646425	652	0.5565721375555202	NO	-
1665	ZINC03866946	5710	0.5565626138579338	NO	-
1666	ZINC04465213	6661	0.5565626138579338	NO	-
1667	ZINC00955594	1525	0.5565557161423236	NO	-
1668	ZINC03280653	4615	0.5565502652682743	NO	-
1669	ZINC01385336	2464	0.5565247768583403	NO	-
1670	ZINC02594986	3538	0.5565242872393241	NO	-
1671	ZINC04229718	6398	0.5565165166748175	NO	-
1672	ZINC01329966	2427	0.5565100710843961	NO	-
1673	ZINC03316389	4663	0.5565006073995185	NO	-
1674	ZINC00311124	181	0.5564911856966316	NO	-
1675	ZINC00426468	317	0.5564765807357784	NO	-
1676	ZINC00595171	495	0.5564665189794391	NO	-
1677	ZINC02861711	4072	0.5564038842575216	NO	-
1678	ZINC03834001	11	0.5564003208441183	YES	2
1679	ZINC00321925	200	0.5563711161021395	NO	-
1680	ZINC00752647	866	0.5563649829931524	NO	-
1681	ZINC00940451	1460	0.5563539899913992	NO	-
1682	ZINC03296665	4637	0.5563404183890045	NO	-
1683	ZINC03296676	4638	0.5563234934735478	NO	-
1684	ZINC00635394	593	0.5562403057996526	NO	-
1685	ZINC04239146	6399	0.5562181830467645	NO	-
1686	ZINC00959031	1549	0.5562172270744468	NO	-
1687	ZINC02937512	4261	0.556214696320515	NO	-
1688	ZINC00426487	319	0.5561981055345776	NO	-
1689	ZINC02199946	3025	0.5561935396199321	NO	-
1690	ZINC00905519	1300	0.5561903614230611	NO	-
1691	ZINC01030646	1685	0.5561865696201268	NO	-
1692	ZINC03867646	5784	0.556165970091531	NO	-
1693	ZINC03409834	4790	0.5561439475193983	NO	-
1694	ZINC03100236	4452	0.5561209624013299	NO	-
1695	ZINC00203496	120	0.5561010090514064	NO	-
1696	ZINC00855505	1125	0.556085866296052	NO	-
1697	ZINC03433239	4821	0.5560827492501028	NO	-
1698	ZINC02728453	3893	0.5560544266619276	NO	-
1699	ZINC03958803	5940	0.556041789542148	NO	-
1700	ZINC00855506	1126	0.5560253879451225	NO	-
1701	ZINC01030649	1686	0.5560180351905566	NO	-
1702	ZINC02334034	3224	0.5560082935530554	NO	-
1703	ZINC03851412	5146	0.5560080898837724	NO	-
1704	ZINC01105973	1970	0.5559906498368841	NO	-
1705	ZINC04315740	6491	0.5559791509882474	NO	-
1706	ZINC04379699	6552	0.5559625711426691	NO	-
1707	ZINC00667339	697	0.555958078536857	NO	-
1708	ZINC03424768	4811	0.5559305271098365	NO	-
1709	ZINC00784656	936	0.555923424237721	NO	-
1710	ZINC03853087	5249	0.5559052411514823	NO	-
1711	ZINC02284824	3167	0.5558862743142292	NO	-
1712	ZINC04354833	6514	0.5558859032832506	NO	-
1713	ZINC01436583	2570	0.5558735274635583	NO	-
1714	ZINC00427358	322	0.5558715907246771	NO	-
1715	ZINC00628612	559	0.5558669600802547	NO	-
1716	ZINC03988832	6055	0.5558632746246549	NO	-
1717	ZINC03852677	5208	0.5558414258419088	NO	-
1718	ZINC03852575	5187	0.5558283658150718	NO	-
1719	ZINC01048165	1760	0.5558198515857341	NO	-
1720	ZINC03852683	5212	0.5558168908395558	NO	-
1721	ZINC00940724	1476	0.5558123524047843	NO	-
1722	ZINC03852674	5206	0.5558083706737689	NO	-
1723	ZINC00594280	494	0.5557990761222434	NO	-
1724	ZINC00626272	550	0.5557767968937032	NO	-
1725	ZINC03852680	5211	0.5557361334399626	NO	-
1726	ZINC03400390	4780	0.5557328752087776	NO	-
1727	ZINC02776799	3938	0.5557267749494591	NO	-
1728	ZINC01436582	2569	0.5556937678143122	NO	-
1729	ZINC02455967	3422	0.5556672852908171	NO	-
1730	ZINC03548284	4930	0.5556640713573255	NO	-
1731	ZINC04033166	6196	0.5556457854828332	NO	-
1732	ZINC00756466	887	0.5556338539813835	NO	-
1733	ZINC02254873	3143	0.5556306423372009	NO	-
1734	ZINC03450052	4837	0.5556129604164418	NO	-
1735	ZINC02867776	4081	0.5556113105797433	NO	-
1736	ZINC02910975	4120	0.5555906833049494	NO	-
1737	ZINC04003948	6115	0.5555539623271976	NO	-
1738	ZINC03852627	5202	0.5555033296353497	NO	-
1739	ZINC01180585	2224	0.5554861488475116	NO	-
1740	ZINC03833996	25	0.5554487281334273	YES	2
1741	ZINC01019090	1661	0.5554399807066553	NO	-
1742	ZINC01216999	2328	0.5554093791543789	NO	-
1743	ZINC02859451	4062	0.5553974684170186	NO	-
1744	ZINC00426370	311	0.5553948352732644	NO	-
1745	ZINC00727186	846	0.5553833636660312	NO	-
1746	ZINC03851411	5145	0.5553701744211679	NO	-
1747	ZINC02947885	4303	0.5553182925984398	NO	-
1748	ZINC03854030	5340	0.5552942758072663	NO	-
1749	ZINC02947886	4304	0.5552872399356923	NO	-
1750	ZINC01180123	2220	0.5552731438534262	NO	-
1751	ZINC00724363	842	0.5552574431557007	NO	-
1752	ZINC02204611	3039	0.5552142675798131	NO	-
1753	ZINC02199946	3026	0.5552079131500497	NO	-
1754	ZINC02199946	3027	0.5552079131500497	NO	-
1755	ZINC02502470	3505	0.5551953350379452	NO	-
1756	ZINC00593405	488	0.5551915543223176	NO	-
1757	ZINC00806650	990	0.5551842534389966	NO	-
1758	ZINC02856681	4050	0.5551780196047371	NO	-
1759	ZINC04356595	6517	0.5551382328484816	NO	-
1760	ZINC02432169	3380	0.555132764051593	NO	-
1761	ZINC03337334	4682	0.555117680014599	NO	-
1762	ZINC03519259	4913	0.5551121536752085	NO	-
1763	ZINC00428319	327	0.5550970079779587	NO	-
1764	ZINC00802255	973	0.5550950932592709	NO	-
1765	ZINC01446017	2613	0.555071689704714	NO	-
1766	ZINC02543508	3522	0.5550710498818017	NO	-
1767	ZINC03424828	4812	0.5550456090224832	NO	-
1768	ZINC00807871	998	0.5550250939382357	NO	-
1769	ZINC03509995	4891	0.5550146549061624	NO	-
1770	ZINC02409766	3344	0.5550107536239464	NO	-
1771	ZINC03851819	5165	0.5550059388146643	NO	-
1772	ZINC02409769	3345	0.554994186938134	NO	-
1773	ZINC01127627	2075	0.5549907297615412	NO	-
1774	ZINC00028435	20	0.5549718169353094	NO	-
1775	ZINC03852627	5203	0.5549569365208106	NO	-
1776	ZINC04126300	6292	0.5549536597151393	NO	-
1777	ZINC03821151	5070	0.5549507981536117	NO	-
1778	ZINC03851112	5138	0.5549321120336216	NO	-
1779	ZINC00807869	997	0.5549143781737056	NO	-
1780	ZINC03852620	5200	0.5548894134167741	NO	-
1781	ZINC00028436	21	0.5548861543815853	NO	-
1782	ZINC04374713	6549	0.5548704113361319	NO	-
1783	ZINC03357307	4723	0.5548631703563472	NO	-
1784	ZINC03377109	4752	0.5548459677405578	NO	-
1785	ZINC03055670	4442	0.5548371802342695	NO	-
1786	ZINC01330008	2430	0.5547974015458017	NO	-
1787	ZINC02937733	4264	0.5547881226999765	NO	-
1788	ZINC03582193	4952	0.5547863812617271	NO	-
1789	ZINC02198265	3021	0.554765742021557	NO	-
1790	ZINC01052408	1777	0.5547549949085488	NO	-
1791	ZINC00593405	489	0.5547341417653229	NO	-
1792	ZINC03867704	5788	0.5547269503675539	NO	-
1793	ZINC01394938	2487	0.5547116274789052	NO	-
1794	ZINC00792876	947	0.5546472274858129	NO	-
1795	ZINC01123271	2057	0.5546161263482013	NO	-
1796	ZINC02402548	3323	0.5546145707583516	NO	-
1797	ZINC03486494	4869	0.5545506964526351	NO	-
1798	ZINC02402547	3322	0.5545506230869383	NO	-
1799	ZINC03852597	5191	0.5545283098703848	NO	-
1800	ZINC01207436	2291	0.5544749910812281	NO	-
1801	ZINC00806937	991	0.5544455452462194	NO	-
1802	ZINC00955868	1529	0.5544402188056397	NO	-
1803	ZINC01485966	2653	0.5544290709980733	NO	-
1804	ZINC04373647	6545	0.554417744591696	NO	-
1805	ZINC00645509	638	0.5544046371232086	NO	-
1806	ZINC03298879	4641	0.5543947704547746	NO	-
1807	ZINC03852575	5188	0.5543919394084231	NO	-
1808	ZINC02717896	3737	0.5543642954673823	NO	-
1809	ZINC02717896	3739	0.5543642954673823	NO	-
1810	ZINC02717895	3733	0.55435410206677	NO	-
1811	ZINC02717895	3734	0.55435410206677	NO	-
1812	ZINC04361837	6531	0.554344122227735	NO	-
1813	ZINC00624025	543	0.5543055764534911	NO	-
1814	ZINC03911582	5913	0.5542967041616064	NO	-
1815	ZINC00818343	1032	0.5542883901932499	NO	-
1816	ZINC00818344	1033	0.5542802870328173	NO	-
1817	ZINC03228113	4539	0.5542781517048402	NO	-
1818	ZINC03834016	14	0.5542709121317004	YES	2
1819	ZINC00955867	1528	0.5542563106772599	NO	-
1820	ZINC00014805	12	0.554239713183434	NO	-
1821	ZINC02500128	3491	0.554217491548157	NO	-
1822	ZINC02433758	3383	0.5541892961567649	NO	-
1823	ZINC00687273	756	0.5541483467770042	NO	-
1824	ZINC01498534	2690	0.5541317596612134	NO	-
1825	ZINC01329968	2428	0.5540962615663465	NO	-
1826	ZINC02708025	3686	0.5540875208090321	NO	-
1827	ZINC00818346	1034	0.5540645503815599	NO	-
1828	ZINC01180708	2225	0.5540239025680802	NO	-
1829	ZINC00722515	835	0.5540144367803992	NO	-
1830	ZINC00855247	1122	0.5540117442772695	NO	-
1831	ZINC04304144	6473	0.5540105185036787	NO	-
1832	ZINC03409837	4791	0.5540021068563341	NO	-
1833	ZINC01078606	1880	0.5539965214518909	NO	-
1834	ZINC03909954	5909	0.5539934281836683	NO	-
1835	ZINC04003948	6114	0.5539875169180606	NO	-
1836	ZINC01078609	1881	0.5539787701855712	NO	-
1837	ZINC00956737	1544	0.5539631023190921	NO	-
1838	ZINC04127039	6293	0.5539527956249959	NO	-
1839	ZINC02628552	3589	0.5539517782747331	NO	-
1840	ZINC00066695	46	0.5539476905579084	NO	-
1841	ZINC04121826	6284	0.5539314618859789	NO	-
1842	ZINC03852674	5207	0.5539204993203387	NO	-
1843	ZINC00592547	485	0.5539188179352317	NO	-
1844	ZINC00066699	47	0.5539154947191389	NO	-
1845	ZINC04414352	6582	0.5539058371438323	NO	-
1846	ZINC01216866	2327	0.5538938894681662	NO	-
1847	ZINC00754329	880	0.5538802625563339	NO	-
1848	ZINC00421595	282	0.553879042984019	NO	-
1849	ZINC02926873	4256	0.5538693659173466	NO	-
1850	ZINC02779407	3941	0.5538597903315323	NO	-
1851	ZINC03867205	5736	0.553848785438206	NO	-
1852	ZINC00912365	1324	0.5538122252121069	NO	-
1853	ZINC01209000	2299	0.5538087775409591	NO	-
1854	ZINC03852597	5192	0.5537798137029291	NO	-
1855	ZINC03852683	5213	0.5537321802322255	NO	-
1856	ZINC04156217	6323	0.5536982476644873	NO	-
1857	ZINC00886862	1276	0.5536882421400042	NO	-
1858	ZINC03810102	132	0.5536743959018037	YES	17
1859	ZINC01447711	2615	0.5536665786116521	NO	-
1860	ZINC03852660	5204	0.553651239335544	NO	-
1861	ZINC04356652	6518	0.5536279922956235	NO	-
1862	ZINC04033152	6192	0.5535690422778506	NO	-
1863	ZINC04167555	6347	0.5535651930694727	NO	-
1864	ZINC01447603	2614	0.5535609676600253	NO	-
1865	ZINC04033152	6193	0.5535197631070512	NO	-
1866	ZINC01059278	1800	0.5535172831508862	NO	-
1867	ZINC04063077	6238	0.55347058191562	NO	-
1868	ZINC01168533	2181	0.5534657696059423	NO	-
1869	ZINC04464197	6643	0.5534474572754752	NO	-
1870	ZINC03808291	5044	0.5534404346656322	NO	-
1871	ZINC02617425	3545	0.5534371766691552	NO	-
1872	ZINC01444251	2609	0.5534139111860115	NO	-
1873	ZINC03853087	5250	0.5533806772543526	NO	-
1874	ZINC01460143	2629	0.5533774141951959	NO	-
1875	ZINC01460140	2626	0.553373235432875	NO	-
1876	ZINC01460142	2627	0.5533238224810784	NO	-
1877	ZINC01104825	1967	0.5533042588255686	NO	-
1878	ZINC03559292	4939	0.5533032804043979	NO	-
1879	ZINC00421595	283	0.5532341970209844	NO	-
1880	ZINC03216284	4527	0.5532322474276562	NO	-
1881	ZINC01109344	1982	0.5532227601175633	NO	-
1882	ZINC04126300	6291	0.553211684369376	NO	-
1883	ZINC00882097	1242	0.5532085834145822	NO	-
1884	ZINC00708857	803	0.5532080097468456	NO	-
1885	ZINC03909408	5904	0.5531633980459157	NO	-
1886	ZINC02227337	3088	0.5531598982880161	NO	-
1887	ZINC01498656	2694	0.5531488677273365	NO	-
1888	ZINC02551621	3527	0.5531444204733139	NO	-
1889	ZINC04503062	6749	0.5531198493194002	NO	-
1890	ZINC01074888	1866	0.5531126343933404	NO	-
1891	ZINC00882864	1246	0.5530628390479966	NO	-
1892	ZINC03305932	4652	0.5530524066106646	NO	-
1893	ZINC01140489	2120	0.5530325200100521	NO	-
1894	ZINC03856095	5457	0.5530273745057254	NO	-
1895	ZINC01415881	2541	0.5530233951992066	NO	-
1896	ZINC02937519	4263	0.5530153805248087	NO	-
1897	ZINC01113173	1996	0.5530015081116768	NO	-
1898	ZINC01415873	2540	0.5529982757191352	NO	-
1899	ZINC04441821	6599	0.552980473905529	NO	-
1900	ZINC03851112	5139	0.5529650976666568	NO	-
1901	ZINC01062046	1818	0.5529373388612415	NO	-
1902	ZINC03400125	4777	0.5529341064389921	NO	-
1903	ZINC00937504	1447	0.5529238823070068	NO	-
1904	ZINC03867163	5729	0.5529145064560883	NO	-
1905	ZINC01049576	1767	0.5529003040954557	NO	-
1906	ZINC03851103	5134	0.5529002557239441	NO	-
1907	ZINC00886860	1275	0.5528996557159639	NO	-
1908	ZINC02717957	3749	0.552873521669122	NO	-
1909	ZINC02717957	3751	0.552873521669122	NO	-
1910	ZINC01331285	2434	0.5528493816432247	NO	-
1911	ZINC03424707	4810	0.552842410029304	NO	-
1912	ZINC01980633	2916	0.5528416265861222	NO	-
1913	ZINC01980634	2917	0.5528385156942248	NO	-
1914	ZINC03852623	5201	0.5528378812983149	NO	-
1915	ZINC03262147	4591	0.5528161459877166	NO	-
1916	ZINC00428366	329	0.5527979766665483	NO	-
1917	ZINC01211795	2316	0.5527517286267285	NO	-
1918	ZINC00918131	1346	0.5527277457301527	NO	-
1919	ZINC00918133	1347	0.5527270822115999	NO	-
1920	ZINC02349715	3252	0.5527225820711963	NO	-
1921	ZINC02708302	3687	0.55271573089277	NO	-
1922	ZINC02643383	3624	0.5526847156815343	NO	-
1923	ZINC01175662	2197	0.5526804987861195	NO	-
1924	ZINC00666495	695	0.5526606833856844	NO	-
1925	ZINC04326752	6498	0.5526441555648058	NO	-
1926	ZINC01062043	1817	0.5526327107074824	NO	-
1927	ZINC02724201	3833	0.5526161837084985	NO	-
1928	ZINC04266342	6430	0.5526126301711634	NO	-
1929	ZINC03899878	5885	0.5525827846692682	NO	-
1930	ZINC03819557	5055	0.5525651481713235	NO	-
1931	ZINC00594133	493	0.552540765603446	NO	-
1932	ZINC03347966	4703	0.5525402259961355	NO	-
1933	ZINC01101547	1949	0.5525143177492406	NO	-
1934	ZINC02909779	4119	0.5525035128032387	NO	-
1935	ZINC00703562	786	0.5524972914220464	NO	-
1936	ZINC00703561	785	0.5524934178405232	NO	-
1937	ZINC00425615	308	0.5524820459401433	NO	-
1938	ZINC02125455	2989	0.5524671203084661	NO	-
1939	ZINC01326394	2422	0.5524644999713612	NO	-
1940	ZINC01326393	2421	0.5524455109694734	NO	-
1941	ZINC00955586	1524	0.5524444170163324	NO	-
1942	ZINC01039132	1720	0.5524432335816347	NO	-
1943	ZINC02724202	3834	0.552428586989729	NO	-
1944	ZINC03409766	4788	0.552401756449374	NO	-
1945	ZINC03409768	4789	0.5523999202963297	NO	-
1946	ZINC00428148	325	0.5523690534485107	NO	-
1947	ZINC00802334	974	0.5523675247731776	NO	-
1948	ZINC00827341	1050	0.5523658212749766	NO	-
1949	ZINC00703559	783	0.5523583406662994	NO	-
1950	ZINC00703560	784	0.5523517065564252	NO	-
1951	ZINC02500125	3489	0.55234834249934	NO	-
1952	ZINC02707274	3685	0.552331573505078	NO	-
1953	ZINC00172798	97	0.5523169090436258	NO	-
1954	ZINC01071887	1851	0.5523015836088139	NO	-
1955	ZINC01178837	2218	0.5522976366859649	NO	-
1956	ZINC02717956	3744	0.5522919411236926	NO	-
1957	ZINC00426376	313	0.5522789213504539	NO	-
1958	ZINC03852600	5193	0.5522552242947779	NO	-
1959	ZINC03819566	5061	0.552253725857511	NO	-
1960	ZINC00799091	968	0.5522377247660627	NO	-
1961	ZINC03969365	5965	0.5522344192516039	NO	-
1962	ZINC02878215	4100	0.5522143246877246	NO	-
1963	ZINC00801792	971	0.5521930262734668	NO	-
1964	ZINC02319829	3198	0.5521831819953747	NO	-
1965	ZINC03857497	5497	0.552165987287481	NO	-
1966	ZINC03969366	5966	0.5521379529386967	NO	-
1967	ZINC00417626	268	0.5521244970409452	NO	-
1968	ZINC01092934	1934	0.5520947973348554	NO	-
1969	ZINC03424849	4813	0.5520656592259016	NO	-
1970	ZINC04375348	6550	0.5520445190129868	NO	-
1971	ZINC02005456	2934	0.552020476976434	NO	-
1972	ZINC01408768	2525	0.552007841030096	NO	-
1973	ZINC04187454	6371	0.551993733425901	NO	-
1974	ZINC03854381	5377	0.5519745832053039	NO	-
1975	ZINC00247382	149	0.5519696388822213	NO	-
1976	ZINC03060327	4444	0.5519414944602573	NO	-
1977	ZINC02453481	3418	0.551939203882927	NO	-
1978	ZINC03857098	5481	0.5519255318106967	NO	-
1979	ZINC03852677	5209	0.5518983916407881	NO	-
1980	ZINC03545826	4927	0.5518965098122308	NO	-
1981	ZINC03487202	4870	0.5518927650594116	NO	-
1982	ZINC02702356	3679	0.5518924360800348	NO	-
1983	ZINC03487204	4871	0.551892093201965	NO	-
1984	ZINC00818354	1035	0.5518868634214791	NO	-
1985	ZINC02904376	4116	0.551868197188293	NO	-
1986	ZINC02947617	4297	0.5518198243241902	NO	-
1987	ZINC00818355	1036	0.5518118509331044	NO	-
1988	ZINC01140489	2121	0.5518041652192262	NO	-
1989	ZINC02947613	4296	0.5517783917637059	NO	-
1990	ZINC00172789	96	0.5517762688190777	NO	-
1991	ZINC01110547	1987	0.5517544354687471	NO	-
1992	ZINC01110546	1986	0.5517491322090714	NO	-
1993	ZINC00856579	1131	0.5517456461566806	NO	-
1994	ZINC00876275	1207	0.5517152197172388	NO	-
1995	ZINC00583046	469	0.5516756020789235	NO	-
1996	ZINC03852600	5194	0.5516513912874083	NO	-
1997	ZINC02639548	3610	0.5516494482934289	NO	-
1998	ZINC03852660	5205	0.5516401453505723	NO	-
1999	ZINC01048264	1762	0.5516233301792022	NO	-
2000	ZINC04441818	6598	0.5516192875807092	NO	-
2001	ZINC00854997	1121	0.5516130199501176	NO	-
2002	ZINC00424899	304	0.5516098539560761	NO	-
2003	ZINC00724736	843	0.5515865670331163	NO	-
2004	ZINC03453472	4849	0.5515740917321651	NO	-
2005	ZINC02625016	3578	0.5515727296527526	NO	-
2006	ZINC02623094	3569	0.5515707254064671	NO	-
2007	ZINC02904111	4115	0.5515699830272053	NO	-
2008	ZINC03520146	4916	0.5515570671900109	NO	-
2009	ZINC04224236	6394	0.5515505793434017	NO	-
2010	ZINC01180183	2221	0.5515495114700573	NO	-
2011	ZINC01051438	1775	0.5515437443821969	NO	-
2012	ZINC03856093	5455	0.5515414392248746	NO	-
2013	ZINC03236361	4557	0.5515390849593205	NO	-
2014	ZINC00754029	877	0.5515360700645454	NO	-
2015	ZINC03236360	4556	0.5515043642394444	NO	-
2016	ZINC01226658	2340	0.5514620448992094	NO	-
2017	ZINC01226656	2339	0.5514560581309406	NO	-
2018	ZINC02794158	3967	0.5514189710127547	NO	-
2019	ZINC00940673	1467	0.5514059244137451	NO	-
2020	ZINC00014805	13	0.5513972234432453	NO	-
2021	ZINC04249038	6410	0.5513904663578043	NO	-
2022	ZINC00940674	1468	0.5513895632153146	NO	-
2023	ZINC00642533	621	0.5513531234327957	NO	-
2024	ZINC01171490	2189	0.5513517609138128	NO	-
2025	ZINC02778927	3939	0.5513257457073698	NO	-
2026	ZINC01054862	1783	0.5513181452525883	NO	-
2027	ZINC01074047	1861	0.5513134389196997	NO	-
2028	ZINC03519341	4914	0.5513035706189391	NO	-
2029	ZINC00703557	781	0.5512894483084987	NO	-
2030	ZINC00703558	782	0.5512850992259493	NO	-
2031	ZINC01176891	2207	0.5512712937381579	NO	-
2032	ZINC01468125	2644	0.551254206527804	NO	-
2033	ZINC00593640	491	0.5512186719553633	NO	-
2034	ZINC00948020	1497	0.5511951763821689	NO	-
2035	ZINC03249461	4576	0.5511638628935818	NO	-
2036	ZINC04267998	6440	0.5511628878950547	NO	-
2037	ZINC01387355	2475	0.5511547676183858	NO	-
2038	ZINC02311802	3191	0.551153305170516	NO	-
2039	ZINC01125063	2063	0.5511495795808121	NO	-
2040	ZINC00229606	140	0.5511420182341661	NO	-
2041	ZINC02717956	3746	0.5511386039429942	NO	-
2042	ZINC02937766	4267	0.5511353890753014	NO	-
2043	ZINC02439427	3393	0.5511317429358916	NO	-
2044	ZINC02846695	4038	0.5511119702058219	NO	-
2045	ZINC00646329	644	0.5511055689671622	NO	-
2046	ZINC03834000	27	0.5511035383684427	YES	2
2047	ZINC00426372	312	0.5510969340037374	NO	-
2048	ZINC01980375	2903	0.5510625128509183	NO	-
2049	ZINC00920480	1417	0.5510579745688186	NO	-
2050	ZINC01491957	2669	0.5510505769526656	NO	-
2051	ZINC02797366	3981	0.5510456102822324	NO	-
2052	ZINC02724759	3886	0.5510199495685768	NO	-
2053	ZINC02797367	3982	0.5510184205275067	NO	-
2054	ZINC03866683	5691	0.5510126774158205	NO	-
2055	ZINC03851103	5135	0.551005263564514	NO	-
2056	ZINC00939291	1457	0.5510006994135416	NO	-
2057	ZINC02346864	3247	0.5509799405472201	NO	-
2058	ZINC00830105	1066	0.55097392603167	NO	-
2059	ZINC01177239	2209	0.5509720548358121	NO	-
2060	ZINC00677428	727	0.5509687393052078	NO	-
2061	ZINC03326015	4670	0.5509384240271862	NO	-
2062	ZINC00417658	269	0.550931370416257	NO	-
2063	ZINC02410780	3346	0.5509308003649837	NO	-
2064	ZINC03867704	5787	0.5509271778831911	NO	-
2065	ZINC03982991	6039	0.5509068747362252	NO	-
2066	ZINC00930733	1429	0.5508869995571257	NO	-
2067	ZINC00818338	1029	0.5508663364891025	NO	-
2068	ZINC00679001	733	0.5508662488761974	NO	-
2069	ZINC00646440	657	0.5508572579287723	NO	-
2070	ZINC01487786	2658	0.5508553820665075	NO	-
2071	ZINC00480046	385	0.5508522701845326	NO	-
2072	ZINC00847212	1098	0.5508445709214217	NO	-
2073	ZINC03042515	4429	0.5508422655644584	NO	-
2074	ZINC01006607	1641	0.5508396501506888	NO	-
2075	ZINC01006619	1642	0.5508256125818874	NO	-
2076	ZINC00792506	946	0.5508117942572958	NO	-
2077	ZINC02311558	3189	0.5508051569378055	NO	-
2078	ZINC02311559	3190	0.5507835366142114	NO	-
2079	ZINC03866681	5690	0.5507798091083796	NO	-
2080	ZINC03350252	4707	0.550773087193616	NO	-
2081	ZINC00966290	1551	0.5507455813808433	NO	-
2082	ZINC01054086	1780	0.5507416235089491	NO	-
2083	ZINC03780271	5041	0.5507114817820657	NO	-
2084	ZINC03866683	5692	0.5506983325461318	NO	-
2085	ZINC04267837	6439	0.5506663056256571	NO	-
2086	ZINC03530873	4920	0.550643965237944	NO	-
2087	ZINC01742402	2808	0.5506413336335445	NO	-
2088	ZINC00796184	962	0.5506170153166442	NO	-
2089	ZINC01001808	1629	0.5506159285079487	NO	-
2090	ZINC03409663	4787	0.5506115084040725	NO	-
2091	ZINC00521528	400	0.550605411144717	NO	-
2092	ZINC02456084	3426	0.5505882346423636	NO	-
2093	ZINC00521529	401	0.5505873406926363	NO	-
2094	ZINC02724675	3858	0.5505817118536459	NO	-
2095	ZINC02456082	3425	0.5505428760466167	NO	-
2096	ZINC03980816	6034	0.5505407569287453	NO	-
2097	ZINC03854273	5350	0.5505365118700918	NO	-
2098	ZINC02456081	3424	0.5505311901122665	NO	-
2099	ZINC02456085	3427	0.5504995598443054	NO	-
2100	ZINC00229608	141	0.5504985043545484	NO	-
2101	ZINC00425627	309	0.5504389945407785	NO	-
2102	ZINC03866681	5689	0.5504343648488291	NO	-
2103	ZINC00600412	504	0.5504312185583364	NO	-
2104	ZINC01460143	2630	0.5504041109017805	NO	-
2105	ZINC01460142	2628	0.5503689565600385	NO	-
2106	ZINC01026775	1675	0.5503034323176216	NO	-
2107	ZINC00435604	341	0.5502883309928566	NO	-
2108	ZINC01742396	2806	0.550276408794247	NO	-
2109	ZINC01253327	2376	0.5502652538176659	NO	-
2110	ZINC03908239	5901	0.5502585796792179	NO	-
2111	ZINC00934747	1436	0.550230351804296	NO	-
2112	ZINC02718028	3767	0.550205309277867	NO	-
2113	ZINC01390941	2484	0.5501909298517601	NO	-
2114	ZINC02101875	2973	0.5501635787470417	NO	-
2115	ZINC03948698	5926	0.5501601169296673	NO	-
2116	ZINC03444451	4833	0.5501596296036807	NO	-
2117	ZINC00426397	316	0.5501579671666657	NO	-
2118	ZINC00818340	1030	0.5501552837423994	NO	-
2119	ZINC00818341	1031	0.5501506856955017	NO	-
2120	ZINC03444448	4832	0.5501336411927474	NO	-
2121	ZINC01115490	2017	0.5501239197763084	NO	-
2122	ZINC04266324	6429	0.5501190280146789	NO	-
2123	ZINC00263783	158	0.5501132158261037	NO	-
2124	ZINC00989767	1584	0.5501049744111556	NO	-
2125	ZINC04146910	6311	0.5500917465588792	NO	-
2126	ZINC04064571	6239	0.5500874947072566	NO	-
2127	ZINC04249114	6415	0.5500713482732562	NO	-
2128	ZINC03851712	5161	0.5500689728474766	NO	-
2129	ZINC03659828	5016	0.5500605007144739	NO	-
2130	ZINC03236946	4559	0.5500482509592706	NO	-
2131	ZINC03236945	4558	0.5500441013881355	NO	-
2132	ZINC03958515	5939	0.5500393661707093	NO	-
2133	ZINC00930736	1430	0.5500368660403842	NO	-
2134	ZINC00644192	628	0.5499877815879407	NO	-
2135	ZINC03867646	5785	0.5499763640387836	NO	-
2136	ZINC00532815	415	0.5499685466997133	NO	-
2137	ZINC00892422	1283	0.5499631621523361	NO	-
2138	ZINC01178512	2217	0.5499515864649468	NO	-
2139	ZINC03854292	5359	0.5499198665191142	NO	-
2140	ZINC03518751	4910	0.5499076142539014	NO	-
2141	ZINC00295525	171	0.5498915499362572	NO	-
2142	ZINC04496742	6744	0.5498553127685184	NO	-
2143	ZINC01386180	2470	0.5498532021161936	NO	-
2144	ZINC00818337	1028	0.5498457715981419	NO	-
2145	ZINC01144059	2128	0.5498198499345297	NO	-
2146	ZINC00716250	819	0.5498151196940986	NO	-
2147	ZINC03856093	5456	0.5498125919823094	NO	-
2148	ZINC03351273	4710	0.5498047456654814	NO	-
2149	ZINC02621627	3562	0.5497982094854118	NO	-
2150	ZINC01505541	2719	0.549783919931059	NO	-
2151	ZINC02621628	3563	0.5497782398121414	NO	-
2152	ZINC04357879	6521	0.5497741168070017	NO	-
2153	ZINC01742402	2809	0.5497650806733211	NO	-
2154	ZINC01104454	1960	0.5497459389731292	NO	-
2155	ZINC00804259	983	0.5497407301616929	NO	-
2156	ZINC02197378	3019	0.549736487454638	NO	-
2157	ZINC02717954	3740	0.5497258645590082	NO	-
2158	ZINC02858641	4056	0.5496996288676003	NO	-
2159	ZINC00536442	424	0.5496996021410754	NO	-
2160	ZINC03424286	4807	0.5496941234500058	NO	-
2161	ZINC03856095	5458	0.5496889361820771	NO	-
2162	ZINC02206190	3041	0.5496792230046772	NO	-
2163	ZINC00918272	1355	0.5496716093193582	NO	-
2164	ZINC00843953	1094	0.5496516001675371	NO	-
2165	ZINC02724167	3814	0.5496385694708203	NO	-
2166	ZINC03864174	5683	0.5496257054726679	NO	-
2167	ZINC03483567	4868	0.5496218483482416	NO	-
2168	ZINC02724168	3815	0.5496115385100208	NO	-
2169	ZINC02110015	2975	0.5495838601502265	NO	-
2170	ZINC00709157	804	0.5495788336581867	NO	-
2171	ZINC03326366	4672	0.5495780753639163	NO	-
2172	ZINC00709158	805	0.5495676805488903	NO	-
2173	ZINC03850272	5095	0.5495639117816592	NO	-
2174	ZINC02241641	3130	0.5495561713271068	NO	-
2175	ZINC00991826	1601	0.5495514846872716	NO	-
2176	ZINC00680943	738	0.5495016654458853	NO	-
2177	ZINC04033045	6164	0.5494944759621999	NO	-
2178	ZINC02341794	3240	0.5494885168425019	NO	-
2179	ZINC01020528	1665	0.5494806654596965	NO	-
2180	ZINC02341795	3241	0.5494765381274936	NO	-
2181	ZINC00295527	172	0.5494745060799336	NO	-
2182	ZINC03482312	4864	0.5494741299015035	NO	-
2183	ZINC04597916	6766	0.5494629416902964	NO	-
2184	ZINC01144587	2131	0.5494511129585177	NO	-
2185	ZINC04005657	6135	0.54944777672883	NO	-
2186	ZINC04005656	6134	0.5494415967066246	NO	-
2187	ZINC01742396	2807	0.5494415514040418	NO	-
2188	ZINC02926839	4255	0.5494135462225267	NO	-
2189	ZINC01061723	1811	0.5493847221988324	NO	-
2190	ZINC00936139	1438	0.5493730421775265	NO	-
2191	ZINC00644201	629	0.5493294171579572	NO	-
2192	ZINC01499132	2699	0.5493092906417452	NO	-
2193	ZINC00974721	1559	0.5493051787897383	NO	-
2194	ZINC00172785	95	0.5493032280691341	NO	-
2195	ZINC03908839	5903	0.5492910248714539	NO	-
2196	ZINC01065350	1825	0.5492799277277866	NO	-
2197	ZINC00780596	919	0.5492531817102281	NO	-
2198	ZINC02230752	3104	0.5492526912708251	NO	-
2199	ZINC04435978	6590	0.549234173994239	NO	-
2200	ZINC00947724	1496	0.5492088338482288	NO	-
2201	ZINC03366797	4747	0.5491920276226873	NO	-
2202	ZINC00321795	190	0.5491745980122107	NO	-
2203	ZINC04224183	6389	0.5491712775992101	NO	-
2204	ZINC01442617	2606	0.5491366423686831	NO	-
2205	ZINC02636714	3606	0.5491223241638564	NO	-
2206	ZINC00263779	156	0.5491206476476727	NO	-
2207	ZINC04121592	6283	0.5491097034030566	NO	-
2208	ZINC00350171	215	0.5490902579202549	NO	-
2209	ZINC04146910	6310	0.5490821064826152	NO	-
2210	ZINC00792505	945	0.5490624285371327	NO	-
2211	ZINC04223127	6379	0.5490380697717302	NO	-
2212	ZINC04078375	6252	0.5490337340850608	NO	-
2213	ZINC02239711	3120	0.5490166273845581	NO	-
2214	ZINC00600412	505	0.5490127336331931	NO	-
2215	ZINC00600412	506	0.5490127336331931	NO	-
2216	ZINC02718028	3769	0.548995747147159	NO	-
2217	ZINC03815724	59	0.5489488661633695	YES	9
2218	ZINC00263783	157	0.5489029539064949	NO	-
2219	ZINC01503545	2713	0.5488989190276797	NO	-
2220	ZINC00881431	1238	0.5488876276667831	NO	-
2221	ZINC00920480	1418	0.5488836220857383	NO	-
2222	ZINC00423727	303	0.5488787623097335	NO	-
2223	ZINC04414997	6584	0.5488646173549481	NO	-
2224	ZINC03832140	60	0.5488456647715605	YES	9
2225	ZINC02627825	3586	0.5488254079439384	NO	-
2226	ZINC04032635	6152	0.5488045114133583	NO	-
2227	ZINC03852842	5231	0.5487872049804136	NO	-
2228	ZINC04157119	6329	0.5487750264952026	NO	-
2229	ZINC03482292	4863	0.5487673277468323	NO	-
2230	ZINC01138317	2112	0.5487659123692552	NO	-
2231	ZINC00877652	1218	0.5487501607357517	NO	-
2232	ZINC01073370	1854	0.5487348954513415	NO	-
2233	ZINC03200462	4509	0.5487294883711255	NO	-
2234	ZINC01048166	1761	0.5487194516596945	NO	-
2235	ZINC02264702	3150	0.5486889156116123	NO	-
2236	ZINC04032635	6151	0.5486818214250789	NO	-
2237	ZINC01331282	2433	0.5486507125791238	NO	-
2238	ZINC01980395	2906	0.5486170185050234	NO	-
2239	ZINC02802736	3993	0.5486074175877248	NO	-
2240	ZINC02954907	4316	0.5485999005041877	NO	-
2241	ZINC04061637	6236	0.548587424749382	NO	-
2242	ZINC00810600	1004	0.5485820027993871	NO	-
2243	ZINC01980396	2907	0.5485684502810034	NO	-
2244	ZINC03867705	5789	0.5485651992531938	NO	-
2245	ZINC03237105	4560	0.5485631586900077	NO	-
2246	ZINC00907546	1320	0.5485488589268827	NO	-
2247	ZINC01063888	1823	0.5485371162765994	NO	-
2248	ZINC01113928	1999	0.5484949078923604	NO	-
2249	ZINC01176870	2206	0.5484800788115225	NO	-
2250	ZINC02358119	3270	0.5484712161419945	NO	-
2251	ZINC02358116	3269	0.5484687213773889	NO	-
2252	ZINC00003613	2	0.5484605718861204	NO	-
2253	ZINC02698644	3669	0.5484362431090549	NO	-
2254	ZINC04622895	6770	0.5484313606958261	NO	-
2255	ZINC01129447	2088	0.5484159447105621	NO	-
2256	ZINC01204186	2284	0.5483796476373451	NO	-
2257	ZINC03908021	5900	0.5483784419405086	NO	-
2258	ZINC03867163	5730	0.5483654667747236	NO	-
2259	ZINC00918266	1354	0.548361351384116	NO	-
2260	ZINC00936139	1437	0.5483210034731409	NO	-
2261	ZINC02717954	3742	0.5483130595248363	NO	-
2262	ZINC01130586	2092	0.5483041287560245	NO	-
2263	ZINC01154728	2146	0.5482454990030475	NO	-
2264	ZINC03867357	5763	0.5482416781411532	NO	-
2265	ZINC03354056	4713	0.5482326776381118	NO	-
2266	ZINC00873803	1195	0.5482183806595818	NO	-
2267	ZINC01284982	2396	0.5482065767649631	NO	-
2268	ZINC02947610	4295	0.5481959734562925	NO	-
2269	ZINC04264160	6427	0.5481953683351458	NO	-
2270	ZINC03440719	4831	0.5481823161295787	NO	-
2271	ZINC03399496	4774	0.5481771524093833	NO	-
2272	ZINC03416218	4799	0.5481714717102771	NO	-
2273	ZINC03440716	4830	0.5481640026001727	NO	-
2274	ZINC04157149	6330	0.5481543667392348	NO	-
2275	ZINC00778479	909	0.5481447521976623	NO	-
2276	ZINC00911871	1323	0.5481273334672677	NO	-
2277	ZINC00360604	220	0.5481152048602524	NO	-
2278	ZINC03351138	4708	0.5481135751779711	NO	-
2279	ZINC03393033	4765	0.5480906791525431	NO	-
2280	ZINC04032488	6148	0.5480788840448936	NO	-
2281	ZINC04033045	6165	0.5480646510390982	NO	-
2282	ZINC04108458	6274	0.5480561993062434	NO	-
2283	ZINC01467334	2636	0.5480405631936567	NO	-
2284	ZINC00940709	1474	0.5480372915904563	NO	-
2285	ZINC02449780	3414	0.5480312812913181	NO	-
2286	ZINC01567141	2781	0.5480182667823866	NO	-
2287	ZINC02320420	3199	0.5480169162040349	NO	-
2288	ZINC00892476	1284	0.5480098915778424	NO	-
2289	ZINC00940710	1475	0.5479888079737438	NO	-
2290	ZINC04315461	6487	0.5479727652195147	NO	-
2291	ZINC04009838	6138	0.5479542959519347	NO	-
2292	ZINC01223970	2335	0.5479241726851934	NO	-
2293	ZINC01509698	2733	0.5479109268618436	NO	-
2294	ZINC04512162	6755	0.5479022634901748	NO	-
2295	ZINC00989541	1582	0.5478937755635275	NO	-
2296	ZINC03854281	5354	0.5478721073680787	NO	-
2297	ZINC03867543	5772	0.5478291326683827	NO	-
2298	ZINC03912206	5915	0.547816873776072	NO	-
2299	ZINC00976127	1563	0.5478160663399378	NO	-
2300	ZINC03852841	5230	0.5477874818769737	NO	-
2301	ZINC03854692	5405	0.5477656584405489	NO	-
2302	ZINC00703564	787	0.5477262634284616	NO	-
2303	ZINC03174129	4470	0.5477142846935538	NO	-
2304	ZINC01613762	2788	0.5477038560180048	NO	-
2305	ZINC00811893	1006	0.5477034621672133	NO	-
2306	ZINC02338233	3231	0.5476836524477153	NO	-
2307	ZINC03216069	4526	0.5476601563981928	NO	-
2308	ZINC04249064	6413	0.5476182225877544	NO	-
2309	ZINC03819559	5057	0.5475932969100572	NO	-
2310	ZINC00426385	314	0.5475846432506664	NO	-
2311	ZINC04156760	6324	0.5475740441780401	NO	-
2312	ZINC00937575	1450	0.5475529139566379	NO	-
2313	ZINC01507262	2721	0.5475478033954237	NO	-
2314	ZINC00834966	1072	0.5475441447901889	NO	-
2315	ZINC03018352	4391	0.547540872471058	NO	-
2316	ZINC02874553	4097	0.547537681087058	NO	-
2317	ZINC02532672	3520	0.5475158890734888	NO	-
2318	ZINC01129447	2087	0.5475124266354584	NO	-
2319	ZINC00925059	1424	0.5474983549502048	NO	-
2320	ZINC04088571	6255	0.5474965398850853	NO	-
2321	ZINC00925058	1423	0.5474685337958178	NO	-
2322	ZINC02861106	4069	0.5474663785450028	NO	-
2323	ZINC00664102	690	0.5474410831655221	NO	-
2324	ZINC04617906	16	0.547438839453083	YES	2
2325	ZINC03834010	24	0.5474125199094846	YES	2
2326	ZINC00867760	1171	0.5474112184956116	NO	-
2327	ZINC00681016	739	0.5473846793904974	NO	-
2328	ZINC01468122	2642	0.5473842439010785	NO	-
2329	ZINC03565994	4947	0.5473610263244545	NO	-
2330	ZINC04001020	6091	0.5473519241201841	NO	-
2331	ZINC00408908	247	0.547351281434309	NO	-
2332	ZINC01468185	2646	0.5473418488083484	NO	-
2333	ZINC02937746	4266	0.5473194210709365	NO	-
2334	ZINC01134162	2106	0.5473173390319739	NO	-
2335	ZINC02500140	3494	0.5473041902410123	NO	-
2336	ZINC00717103	826	0.5472799499453205	NO	-
2337	ZINC03366583	4742	0.5472613230954335	NO	-
2338	ZINC00867760	1172	0.547245455431576	NO	-
2339	ZINC04315035	6484	0.5472396317254671	NO	-
2340	ZINC03549431	4932	0.5472242170642899	NO	-
2341	ZINC00907548	1321	0.5472162537387132	NO	-
2342	ZINC03410269	4794	0.5471957645905431	NO	-
2343	ZINC00976127	1564	0.547170988119459	NO	-
2344	ZINC02460541	3434	0.5471668469865096	NO	-
2345	ZINC03513718	4898	0.5471641899851357	NO	-
2346	ZINC03513717	4897	0.5471552877223491	NO	-
2347	ZINC00976127	1565	0.5471336652361389	NO	-
2348	ZINC02937872	4268	0.5471318868962092	NO	-
2349	ZINC03045002	4432	0.5471101336812024	NO	-
2350	ZINC03366580	4741	0.547106308256469	NO	-
2351	ZINC00229711	142	0.5471010491881089	NO	-
2352	ZINC02661816	3650	0.5470638999075931	NO	-
2353	ZINC04477419	6720	0.5470587027338417	NO	-
2354	ZINC01567141	2780	0.5470541899227268	NO	-
2355	ZINC02452275	3417	0.5470333664526894	NO	-
2356	ZINC03363400	4735	0.547031607255863	NO	-
2357	ZINC02460426	3433	0.5470300883186889	NO	-
2358	ZINC01104457	1961	0.5470231474238095	NO	-
2359	ZINC00852678	1113	0.547013320293243	NO	-
2360	ZINC00852679	1114	0.5470051234054725	NO	-
2361	ZINC03333719	4675	0.5470032116009631	NO	-
2362	ZINC01209693	2304	0.5470021184071747	NO	-
2363	ZINC01350505	2448	0.5469892243335296	NO	-
2364	ZINC00643362	626	0.54698076959075	NO	-
2365	ZINC01209695	2305	0.5469738436955318	NO	-
2366	ZINC04443456	6621	0.5469718376724856	NO	-
2367	ZINC04465461	6670	0.5469718376724856	NO	-
2368	ZINC04281803	6456	0.5469431794895641	NO	-
2369	ZINC04032488	6147	0.5469110400522654	NO	-
2370	ZINC04001019	6090	0.5468595362927461	NO	-
2371	ZINC01084764	1905	0.5468584320706368	NO	-
2372	ZINC00793365	948	0.5468560669570354	NO	-
2373	ZINC02836522	4030	0.5468428145770332	NO	-
2374	ZINC00873803	1196	0.5468411908003346	NO	-
2375	ZINC00229712	143	0.5468208852612488	NO	-
2376	ZINC02401932	3321	0.5468200597444917	NO	-
2377	ZINC03402653	4783	0.5468107344529999	NO	-
2378	ZINC00643361	625	0.5467924449693837	NO	-
2379	ZINC02101875	2972	0.5467758847448168	NO	-
2380	ZINC00905526	1305	0.5467493018612606	NO	-
2381	ZINC00414793	265	0.5467466738014363	NO	-
2382	ZINC01326418	2426	0.5467401214359824	NO	-
2383	ZINC03970856	5997	0.5467327742202208	NO	-
2384	ZINC01326416	2425	0.5467326458538517	NO	-
2385	ZINC01444708	2612	0.5466998119646945	NO	-
2386	ZINC04495083	6742	0.5466846530573564	NO	-
2387	ZINC01186732	2250	0.5466742668121966	NO	-
2388	ZINC02937971	4273	0.5466443538625413	NO	-
2389	ZINC01498551	2691	0.5466393781023141	NO	-
2390	ZINC03181444	4487	0.546633978931684	NO	-
2391	ZINC03867705	5790	0.5466196437222732	NO	-
2392	ZINC00892476	1285	0.5466085448295969	NO	-
2393	ZINC00237457	148	0.5465991248289197	NO	-
2394	ZINC00897346	1290	0.5465890815025477	NO	-
2395	ZINC03852010	5179	0.546568452809856	NO	-
2396	ZINC03016368	4389	0.5465597350866876	NO	-
2397	ZINC04108175	6269	0.546559709551244	NO	-
2398	ZINC02456053	3423	0.5465517029245581	NO	-
2399	ZINC00897327	1288	0.5464786174575188	NO	-
2400	ZINC02873725	4090	0.5464559106944641	NO	-
2401	ZINC02873728	4093	0.5464473048771202	NO	-
2402	ZINC03867226	5744	0.5464303922570055	NO	-
2403	ZINC01209091	2300	0.5464248042056647	NO	-
2404	ZINC04267763	6438	0.5463920158934724	NO	-
2405	ZINC03452880	4842	0.5463799838129018	NO	-
2406	ZINC03952182	5931	0.5463598045137924	NO	-
2407	ZINC01378921	2460	0.5463497467212406	NO	-
2408	ZINC00609564	518	0.546344459874133	NO	-
2409	ZINC01209811	2306	0.5463257424954486	NO	-
2410	ZINC02992934	4373	0.5463014906456903	NO	-
2411	ZINC00644204	630	0.5462845355916142	NO	-
2412	ZINC00918225	1349	0.5462558306218508	NO	-
2413	ZINC03815706	7	0.5462468334570074	YES	1
2414	ZINC03452883	4844	0.5462438462515179	NO	-
2415	ZINC04091631	6257	0.5462430830414792	NO	-
2416	ZINC03206969	4514	0.546242107077336	NO	-
2417	ZINC02725791	3890	0.5462274136045695	NO	-
2418	ZINC02717892	3728	0.5462263378551634	NO	-
2419	ZINC03970891	5998	0.5462168139773999	NO	-
2420	ZINC04467860	6680	0.5462168139773999	NO	-
2421	ZINC04492433	6736	0.5462072140114884	NO	-
2422	ZINC00970525	1554	0.5462040792582028	NO	-
2423	ZINC00905526	1304	0.546192452371638	NO	-
2424	ZINC03283420	4621	0.5461715605867876	NO	-
2425	ZINC04370308	6541	0.5461635925177598	NO	-
2426	ZINC03117237	4456	0.5461618703334723	NO	-
2427	ZINC03952182	5932	0.5461217972579693	NO	-
2428	ZINC03296097	4635	0.5461159298702655	NO	-
2429	ZINC00976322	1566	0.5460852607305842	NO	-
2430	ZINC04032490	6149	0.5460751385518201	NO	-
2431	ZINC04156760	6325	0.5460649670320684	NO	-
2432	ZINC02446624	3410	0.5460648469080545	NO	-
2433	ZINC03459138	4854	0.5460617287065997	NO	-
2434	ZINC02917320	4199	0.5460557248099329	NO	-
2435	ZINC03372928	4748	0.5460366249702924	NO	-
2436	ZINC00595553	498	0.5460266353506384	NO	-
2437	ZINC00869054	1177	0.5460207414570583	NO	-
2438	ZINC00608304	516	0.5460170366861777	NO	-
2439	ZINC04108188	6272	0.5460067156245919	NO	-
2440	ZINC01248300	2368	0.5459803239842229	NO	-
2441	ZINC02636182	3604	0.5459305363022501	NO	-
2442	ZINC04315556	6488	0.5459255856989874	NO	-
2443	ZINC03303722	4651	0.5459231712957021	NO	-
2444	ZINC00342003	209	0.5459222403779243	NO	-
2445	ZINC03850987	5125	0.545918736839022	NO	-
2446	ZINC01088646	1916	0.5459059172187037	NO	-
2447	ZINC00439295	343	0.5458617869147704	NO	-
2448	ZINC02725790	3889	0.5458560144094627	NO	-
2449	ZINC00717103	827	0.5458551033162208	NO	-
2450	ZINC00884414	1258	0.5458514229938051	NO	-
2451	ZINC00930684	1428	0.5458506369740471	NO	-
2452	ZINC00439294	342	0.5458457409025139	NO	-
2453	ZINC00641708	620	0.5458306085554205	NO	-
2454	ZINC03867357	5764	0.5458172341956762	NO	-
2455	ZINC00552432	440	0.54578412585617	NO	-
2456	ZINC00854198	1120	0.5457781581941074	NO	-
2457	ZINC03856103	5463	0.5457143235723294	NO	-
2458	ZINC02855796	4048	0.5457131624241918	NO	-
2459	ZINC02046564	2937	0.5457107063768334	NO	-
2460	ZINC00876297	1208	0.5457065122651643	NO	-
2461	ZINC01387350	2473	0.5456926182044036	NO	-
2462	ZINC03262179	4592	0.5456907693180748	NO	-
2463	ZINC00853665	1119	0.545683265383612	NO	-
2464	ZINC01120339	2042	0.5456773861550712	NO	-
2465	ZINC02794511	3969	0.5456717692067112	NO	-
2466	ZINC02636704	3605	0.545667826375713	NO	-
2467	ZINC03651768	5012	0.5456460914738479	NO	-
2468	ZINC03416342	4800	0.5456379107072585	NO	-
2469	ZINC03860016	5663	0.5456245467690194	NO	-
2470	ZINC01498675	2695	0.5456204500170351	NO	-
2471	ZINC01144081	2129	0.5455901466960673	NO	-
2472	ZINC03867351	5762	0.5455869786466838	NO	-
2473	ZINC00636137	602	0.5455665319433323	NO	-
2474	ZINC03517103	4905	0.5455659158967429	NO	-
2475	ZINC02718358	3781	0.5455542297741909	NO	-
2476	ZINC00636084	600	0.5455418924634178	NO	-
2477	ZINC01421063	2547	0.5455354776611734	NO	-
2478	ZINC03857274	5488	0.5455351921644558	NO	-
2479	ZINC02658502	3645	0.5455131183555936	NO	-
2480	ZINC03537193	4923	0.5454684869294492	NO	-
2481	ZINC04159109	6331	0.5454663341925371	NO	-
2482	ZINC01104464	1963	0.545459543351261	NO	-
2483	ZINC03853067	5245	0.5454509765716269	NO	-
2484	ZINC00469906	376	0.5454350383826521	NO	-
2485	ZINC01332610	2435	0.545421539354699	NO	-
2486	ZINC04251628	6421	0.5454161200926931	NO	-
2487	ZINC00564211	450	0.5454152430631902	NO	-
2488	ZINC01000674	1625	0.5454058381041937	NO	-
2489	ZINC03587965	4957	0.545360524613122	NO	-
2490	ZINC00869893	1181	0.5453485265629112	NO	-
2491	ZINC04033770	6209	0.5453413060727736	NO	-
2492	ZINC04108183	6271	0.5453325730710349	NO	-
2493	ZINC01163400	2173	0.5453053006289895	NO	-
2494	ZINC04442897	6606	0.5452599163751553	NO	-
2495	ZINC03858538	5570	0.5452256947725173	NO	-
2496	ZINC01378909	2459	0.5452254347227299	NO	-
2497	ZINC01415148	2536	0.5452199233430707	NO	-
2498	ZINC01311425	2413	0.5452104291952526	NO	-
2499	ZINC02469041	3456	0.5451794496987756	NO	-
2500	ZINC03819557	5054	0.5451710774401232	NO	-
2501	ZINC02873100	4089	0.5451631545036175	NO	-
2502	ZINC02750117	3915	0.5451477403472432	NO	-
2503	ZINC03815689	46	0.5451141636460177	YES	9
2504	ZINC03852981	5239	0.5451095817353147	NO	-
2505	ZINC04032490	6150	0.545103726265808	NO	-
2506	ZINC01118621	2038	0.5450996805930857	NO	-
2507	ZINC00779046	911	0.5450917510105198	NO	-
2508	ZINC03952182	5930	0.5450827631133027	NO	-
2509	ZINC04595871	6764	0.5450765743502417	NO	-
2510	ZINC01068233	1832	0.5450741178385602	NO	-
2511	ZINC03364287	4737	0.545071821987249	NO	-
2512	ZINC00824760	1042	0.5450700329324699	NO	-
2513	ZINC00856922	1132	0.5450530867701099	NO	-
2514	ZINC00310600	180	0.5450456104129422	NO	-
2515	ZINC01948924	2896	0.5450425854019001	NO	-
2516	ZINC04223129	6380	0.545037631606408	NO	-
2517	ZINC01390938	2483	0.5450285973400766	NO	-
2518	ZINC03855069	5426	0.5450098854301515	NO	-
2519	ZINC00882141	1243	0.5450054666389569	NO	-
2520	ZINC00918121	1345	0.5449869384236855	NO	-
2521	ZINC02717956	3745	0.5449791580010842	NO	-
2522	ZINC02717956	3747	0.5449791580010842	NO	-
2523	ZINC01046958	1756	0.5449553288694801	NO	-
2524	ZINC01046958	1757	0.5449553288694801	NO	-
2525	ZINC03864128	5681	0.5449513735816748	NO	-
2526	ZINC03971354	6002	0.5449273006046182	NO	-
2527	ZINC01046958	1755	0.5449127363487739	NO	-
2528	ZINC03867665	5786	0.5449029314105415	NO	-
2529	ZINC01206753	2288	0.5449008047828474	NO	-
2530	ZINC03850987	5124	0.5448918086436066	NO	-
2531	ZINC02771961	3935	0.5448796845149074	NO	-
2532	ZINC01167852	2179	0.5448522913906173	NO	-
2533	ZINC00853661	1118	0.544843430406745	NO	-
2534	ZINC01427142	2560	0.5448281805113352	NO	-
2535	ZINC03849202	5078	0.5447888947234064	NO	-
2536	ZINC03867179	5731	0.5447704849567699	NO	-
2537	ZINC02331296	3218	0.5447701196092595	NO	-
2538	ZINC00867762	1173	0.5447697713431745	NO	-
2539	ZINC03819566	5060	0.5447670784425553	NO	-
2540	ZINC02229094	3098	0.5447603536910668	NO	-
2541	ZINC03335334	4678	0.5447587471062222	NO	-
2542	ZINC00023707	18	0.5447528357633932	NO	-
2543	ZINC04494997	6741	0.544752240658916	NO	-
2544	ZINC00991566	1593	0.544749821524171	NO	-
2545	ZINC03347349	4702	0.5447445876246738	NO	-
2546	ZINC00592546	484	0.5447371157222074	NO	-
2547	ZINC00991567	1594	0.544736445428393	NO	-
2548	ZINC00865297	1151	0.5447120515344385	NO	-
2549	ZINC02790071	3957	0.5447071086012573	NO	-
2550	ZINC00723975	839	0.5447018815643149	NO	-
2551	ZINC03868366	5816	0.5446924556247492	NO	-
2552	ZINC04466006	6671	0.5446924556247492	NO	-
2553	ZINC03988273	6054	0.5446720676305822	NO	-
2554	ZINC00949729	1502	0.5446691335333782	NO	-
2555	ZINC02957828	4325	0.5446338597094271	NO	-
2556	ZINC00350171	216	0.5446295166875836	NO	-
2557	ZINC02466487	3450	0.5446075731420503	NO	-
2558	ZINC02500140	3496	0.5445745346083936	NO	-
2559	ZINC01326395	2423	0.5445638290932752	NO	-
2560	ZINC00426486	318	0.5445566876276665	NO	-
2561	ZINC01326396	2424	0.5445547362716859	NO	-
2562	ZINC03559882	4941	0.5445436103059281	NO	-
2563	ZINC00784014	933	0.5445390294820728	NO	-
2564	ZINC01433020	2565	0.5445356208351302	NO	-
2565	ZINC03199199	4508	0.5445090512282026	NO	-
2566	ZINC02720829	3790	0.5445019361299408	NO	-
2567	ZINC03867570	5776	0.5445013823128827	NO	-
2568	ZINC03908251	5902	0.5444633760750682	NO	-
2569	ZINC02717892	3729	0.5444565678496802	NO	-
2570	ZINC03032992	4413	0.544433424210247	NO	-
2571	ZINC02430229	3377	0.5444130604997064	NO	-
2572	ZINC00867762	1174	0.5444032718231292	NO	-
2573	ZINC03853228	5278	0.5443915490118105	NO	-
2574	ZINC00607947	514	0.5443896042817047	NO	-
2575	ZINC01154739	2147	0.5443708190066536	NO	-
2576	ZINC04436708	6591	0.5443277730076713	NO	-
2577	ZINC01465250	2633	0.5443147304678955	NO	-
2578	ZINC03889438	5850	0.5442641555172335	NO	-
2579	ZINC00876246	1205	0.5442637611859457	NO	-
2580	ZINC03032972	4412	0.5442616297938265	NO	-
2581	ZINC01042164	1744	0.5442376079053081	NO	-
2582	ZINC02918097	4216	0.5442369073197451	NO	-
2583	ZINC00574029	454	0.5442366731921983	NO	-
2584	ZINC00712290	811	0.5441869070957545	NO	-
2585	ZINC00797152	965	0.5441844343254046	NO	-
2586	ZINC00869923	1183	0.5441688908318408	NO	-
2587	ZINC03867255	5749	0.5441462086733919	NO	-
2588	ZINC03905839	5891	0.544141053550358	NO	-
2589	ZINC02227580	3089	0.5441376961671108	NO	-
2590	ZINC02644550	3627	0.5441341126501259	NO	-
2591	ZINC00802642	975	0.5441246956599501	NO	-
2592	ZINC02820554	4024	0.5441162315696945	NO	-
2593	ZINC03195364	4506	0.5440901314508608	NO	-
2594	ZINC00127318	79	0.5440863340047615	NO	-
2595	ZINC03815709	88	0.5440842346306242	YES	9
2596	ZINC00992648	1602	0.5440698047145108	NO	-
2597	ZINC04034028	6214	0.5440696731152355	NO	-
2598	ZINC01019512	1662	0.5440683055725909	NO	-
2599	ZINC01468125	2643	0.5440650829573842	NO	-
2600	ZINC01948923	2895	0.5440517301907631	NO	-
2601	ZINC03195362	4505	0.5440514471095972	NO	-
2602	ZINC02236391	3118	0.5440438479351353	NO	-
2603	ZINC03902717	5887	0.5440232838454109	NO	-
2604	ZINC01192454	2260	0.5440064543032757	NO	-
2605	ZINC00980637	1571	0.5440059565279812	NO	-
2606	ZINC04009838	6137	0.5439943551879528	NO	-
2607	ZINC01119607	2039	0.543977242799923	NO	-
2608	ZINC00714724	817	0.5439007544748645	NO	-
2609	ZINC03513673	4896	0.54387224311026	NO	-
2610	ZINC02438233	3389	0.543854988146884	NO	-
2611	ZINC00937473	1446	0.5438357702293977	NO	-
2612	ZINC00461938	365	0.5438307395480567	NO	-
2613	ZINC03438512	4827	0.5438298199934535	NO	-
2614	ZINC01465855	2635	0.5438295741744412	NO	-
2615	ZINC03889439	5851	0.5438026323310203	NO	-
2616	ZINC01402416	2505	0.5437991327447586	NO	-
2617	ZINC02655438	3641	0.5437649006726465	NO	-
2618	ZINC02717954	3741	0.5437643654522772	NO	-
2619	ZINC02717954	3743	0.5437643654522772	NO	-
2620	ZINC00881679	1241	0.5437517575859546	NO	-
2621	ZINC00877431	1214	0.5437332511382703	NO	-
2622	ZINC00779162	912	0.5437305104957073	NO	-
2623	ZINC04370308	6540	0.5437127386193183	NO	-
2624	ZINC00034429	24	0.5437028799240436	NO	-
2625	ZINC04107409	6268	0.5436938407656009	NO	-
2626	ZINC02724171	3817	0.5436917394143332	NO	-
2627	ZINC00034428	23	0.5436775880411098	NO	-
2628	ZINC02724172	3818	0.5436651285106355	NO	-
2629	ZINC02227806	3094	0.5436571901637994	NO	-
2630	ZINC03867105	5726	0.5436342991309884	NO	-
2631	ZINC03178352	4486	0.5436218282399133	NO	-
2632	ZINC03969440	5970	0.5435497073872755	NO	-
2633	ZINC02642779	3619	0.5435145085091809	NO	-
2634	ZINC03665075	5026	0.5435074136162605	NO	-
2635	ZINC02642780	3620	0.5435029182520388	NO	-
2636	ZINC00803269	980	0.5434334004683624	NO	-
2637	ZINC00670617	707	0.5433996787211812	NO	-
2638	ZINC03853826	5328	0.5433770324508088	NO	-
2639	ZINC03820302	5068	0.5433759968195875	NO	-
2640	ZINC02947979	4308	0.5433647525362069	NO	-
2641	ZINC01503578	2715	0.5433477493566368	NO	-
2642	ZINC02724781	3887	0.5433474743672131	NO	-
2643	ZINC02947980	4309	0.5433370902704332	NO	-
2644	ZINC02918094	4215	0.5433233339502012	NO	-
2645	ZINC02441030	3400	0.5433043253606455	NO	-
2646	ZINC01069167	1842	0.5432601238571033	NO	-
2647	ZINC03867226	5743	0.5432155160406823	NO	-
2648	ZINC02446515	3408	0.543212007566122	NO	-
2649	ZINC03446116	4834	0.5432104965329067	NO	-
2650	ZINC02724782	3888	0.5432057947321561	NO	-
2651	ZINC02412328	3348	0.5432026661314524	NO	-
2652	ZINC00023707	19	0.5431770821796496	NO	-
2653	ZINC03851638	5156	0.5431640414517082	NO	-
2654	ZINC04107347	6267	0.5431523932246896	NO	-
2655	ZINC00851209	1109	0.5431407164577307	NO	-
2656	ZINC02432956	3381	0.5431388691561719	NO	-
2657	ZINC02219634	3067	0.5431347520561349	NO	-
2658	ZINC00766026	893	0.5431170406896673	NO	-
2659	ZINC03889955	5858	0.543066309001137	NO	-
2660	ZINC00468004	373	0.5430600773700284	NO	-
2661	ZINC01000648	1622	0.5430501987463319	NO	-
2662	ZINC01209091	2301	0.5430468135008678	NO	-
2663	ZINC00423602	300	0.5430460854878846	NO	-
2664	ZINC01468185	2645	0.5430457913073603	NO	-
2665	ZINC02700295	3675	0.5430427052750457	NO	-
2666	ZINC03033365	4416	0.5430366016259136	NO	-
2667	ZINC02700291	3674	0.543034394353075	NO	-
2668	ZINC03852010	5180	0.5430285603551994	NO	-
2669	ZINC03853826	5329	0.5430172806600282	NO	-
2670	ZINC02292565	3173	0.5429946052507262	NO	-
2671	ZINC00897332	1289	0.5429863992270906	NO	-
2672	ZINC04357592	6520	0.542976639301709	NO	-
2673	ZINC02647047	3630	0.5429759538775537	NO	-
2674	ZINC02762354	3928	0.5429669389179687	NO	-
2675	ZINC03356453	4719	0.5429601395289695	NO	-
2676	ZINC03238266	4563	0.5429457032585671	NO	-
2677	ZINC01504843	2718	0.5429438944887923	NO	-
2678	ZINC04033770	6208	0.5429433405824036	NO	-
2679	ZINC00902494	1293	0.542938717413965	NO	-
2680	ZINC03848973	5076	0.5429199670255102	NO	-
2681	ZINC03815749	10	0.5429047893850264	YES	1
2682	ZINC00003559	1	0.542903058884241	NO	-
2683	ZINC02561994	3528	0.5428982001555311	NO	-
2684	ZINC00967961	1552	0.542880564493462	NO	-
2685	ZINC03602632	4971	0.5428681082982193	NO	-
2686	ZINC00666511	696	0.5428660567207731	NO	-
2687	ZINC03853227	5277	0.5428619455902765	NO	-
2688	ZINC03344294	4693	0.5428514845420213	NO	-
2689	ZINC02724169	3816	0.542823532893379	NO	-
2690	ZINC02771961	3936	0.542817915924084	NO	-
2691	ZINC02379363	3303	0.5428113406003028	NO	-
2692	ZINC03506089	4885	0.5427826670295548	NO	-
2693	ZINC00920499	1419	0.5427804279128176	NO	-
2694	ZINC03513595	4894	0.5427749557198238	NO	-
2695	ZINC02380995	3306	0.5427639945485508	NO	-
2696	ZINC00867372	1168	0.5427552408765756	NO	-
2697	ZINC00870486	1184	0.5427533321219082	NO	-
2698	ZINC03513594	4893	0.5427218729576645	NO	-
2699	ZINC03409921	4793	0.5427185785931518	NO	-
2700	ZINC02718028	3768	0.5427122021848295	NO	-
2701	ZINC02718028	3770	0.5427122021848295	NO	-
2702	ZINC00896955	1287	0.5427118660983561	NO	-
2703	ZINC00996178	1615	0.542648619743834	NO	-
2704	ZINC00467436	372	0.5426407070952372	NO	-
2705	ZINC04475736	6719	0.5426292111200509	NO	-
2706	ZINC03834011	26	0.5426277604598185	YES	2
2707	ZINC01144316	2130	0.5426217172660528	NO	-
2708	ZINC03856103	5462	0.542607773739312	NO	-
2709	ZINC01122594	2054	0.5425851928355115	NO	-
2710	ZINC02820552	4023	0.542584013714365	NO	-
2711	ZINC04281708	6453	0.5425821300270816	NO	-
2712	ZINC01229822	2345	0.5425783138252556	NO	-
2713	ZINC02426972	3375	0.54257066003584	NO	-
2714	ZINC00064281	43	0.5425630708430165	NO	-
2715	ZINC00640114	617	0.5425620637156353	NO	-
2716	ZINC02426971	3374	0.5425431284046437	NO	-
2717	ZINC03866726	5696	0.5425212936745133	NO	-
2718	ZINC01349238	2447	0.5425207752316682	NO	-
2719	ZINC00413049	261	0.5424942489420806	NO	-
2720	ZINC00659430	688	0.5424720786338433	NO	-
2721	ZINC00058903	39	0.5424495560741868	NO	-
2722	ZINC00423633	301	0.5424416467372529	NO	-
2723	ZINC00876251	1206	0.5424392411274365	NO	-
2724	ZINC04094602	6262	0.5424344619190735	NO	-
2725	ZINC03859875	5650	0.5424255455696924	NO	-
2726	ZINC01200580	2278	0.5424174714830806	NO	-
2727	ZINC02767304	3932	0.5424067022969944	NO	-
2728	ZINC03853174	5267	0.5423389560364149	NO	-
2729	ZINC01243741	2365	0.5423318517144559	NO	-
2730	ZINC00869892	1180	0.5423029499240319	NO	-
2731	ZINC01644497	2792	0.5423002518300424	NO	-
2732	ZINC04470231	6701	0.5422992580583782	NO	-
2733	ZINC00665947	693	0.542298175674389	NO	-
2734	ZINC00800882	970	0.5422908513765767	NO	-
2735	ZINC03855069	5427	0.5422906804875466	NO	-
2736	ZINC03352013	4711	0.5422828814884383	NO	-
2737	ZINC03971354	6003	0.5422822454377195	NO	-
2738	ZINC00886467	1267	0.5422780623640026	NO	-
2739	ZINC03867082	5719	0.542271350716885	NO	-
2740	ZINC02219321	3066	0.5422539304686131	NO	-
2741	ZINC03424299	4808	0.5422364047241427	NO	-
2742	ZINC02246399	3135	0.5422327164722949	NO	-
2743	ZINC03059759	4443	0.5422219557040124	NO	-
2744	ZINC02246396	3132	0.5422151252158037	NO	-
2745	ZINC02246397	3133	0.542186022646277	NO	-
2746	ZINC02246398	3134	0.5421738393349058	NO	-
2747	ZINC01121086	2044	0.542173246668539	NO	-
2748	ZINC04437769	6593	0.542172979695205	NO	-
2749	ZINC00886467	1268	0.5421675271668412	NO	-
2750	ZINC01298782	2407	0.5421639715430814	NO	-
2751	ZINC00453152	359	0.5421480128241657	NO	-
2752	ZINC00803271	981	0.5421471059259074	NO	-
2753	ZINC01056386	1789	0.5421387161405995	NO	-
2754	ZINC01138844	2115	0.5421367024858512	NO	-
2755	ZINC02455175	3421	0.5420879313765203	NO	-
2756	ZINC02629062	3590	0.5420714198439524	NO	-
2757	ZINC03284497	4622	0.5420488035174093	NO	-
2758	ZINC00948817	1499	0.5420223905530294	NO	-
2759	ZINC04370308	6542	0.5420111332742001	NO	-
2760	ZINC01175142	2192	0.5420074240747297	NO	-
2761	ZINC00321735	187	0.5419985175426915	NO	-
2762	ZINC02868399	4082	0.5419896289884453	NO	-
2763	ZINC03855192	5444	0.5419763998312324	NO	-
2764	ZINC02112980	2978	0.541953308291405	NO	-
2765	ZINC03205631	4511	0.5419532482028505	NO	-
2766	ZINC00956660	1537	0.5419527695022014	NO	-
2767	ZINC00993658	1606	0.5419162046979636	NO	-
2768	ZINC03034885	4419	0.5418976378008677	NO	-
2769	ZINC00684905	747	0.5418873462630092	NO	-
2770	ZINC00940649	1464	0.5418817130446807	NO	-
2771	ZINC00940650	1465	0.5418815772520997	NO	-
2772	ZINC00929791	1426	0.5418792689956504	NO	-
2773	ZINC00905525	1302	0.5418494104799461	NO	-
2774	ZINC00425654	310	0.5418060986413041	NO	-
2775	ZINC00640050	616	0.5417996768363836	NO	-
2776	ZINC00956658	1536	0.5417876851876517	NO	-
2777	ZINC00632200	578	0.5417793608947544	NO	-
2778	ZINC00956657	1535	0.5417762545322008	NO	-
2779	ZINC00632202	579	0.5417691524770917	NO	-
2780	ZINC01444532	2610	0.5417605636488201	NO	-
2781	ZINC01200584	2280	0.5417506427743671	NO	-
2782	ZINC02393149	3310	0.5417339291523151	NO	-
2783	ZINC04492433	6735	0.541733474489741	NO	-
2784	ZINC00420680	280	0.5417301812755092	NO	-
2785	ZINC00648324	661	0.541725129873076	NO	-
2786	ZINC01386212	2472	0.5417086563608056	NO	-
2787	ZINC02221533	3070	0.5417058789449986	NO	-
2788	ZINC01037104	1716	0.5416909365490763	NO	-
2789	ZINC03858911	5591	0.5416728425708696	NO	-
2790	ZINC02750117	3914	0.5416392836953814	NO	-
2791	ZINC03833997	13	0.5416390055691777	YES	2
2792	ZINC02256387	3145	0.5416144786236626	NO	-
2793	ZINC03409841	4792	0.5416123023913187	NO	-
2794	ZINC00420680	281	0.5416080143333154	NO	-
2795	ZINC02466046	3449	0.5416053713369569	NO	-
2796	ZINC01048299	1763	0.5416006056808774	NO	-
2797	ZINC03402681	4784	0.5415972813574073	NO	-
2798	ZINC02471923	3466	0.5415871893357399	NO	-
2799	ZINC01459837	2622	0.5415866290192746	NO	-
2800	ZINC02471918	3463	0.5415830180658538	NO	-
2801	ZINC02471919	3464	0.5415741368509623	NO	-
2802	ZINC01042644	1745	0.5415697983923261	NO	-
2803	ZINC00790262	939	0.5415692149440138	NO	-
2804	ZINC02471921	3465	0.5415636305209598	NO	-
2805	ZINC00856945	1133	0.5415614853206948	NO	-
2806	ZINC01459838	2623	0.5415523284822035	NO	-
2807	ZINC00457231	362	0.5415473184625176	NO	-
2808	ZINC03855111	5435	0.5415283061464993	NO	-
2809	ZINC02884956	4107	0.5415212412441571	NO	-
2810	ZINC02884957	4108	0.5415169963502035	NO	-
2811	ZINC03853505	5301	0.5415097109467943	NO	-
2812	ZINC00321798	191	0.5414677557440599	NO	-
2813	ZINC00917190	1341	0.5414639195703767	NO	-
2814	ZINC03820302	5067	0.541441899045404	NO	-
2815	ZINC03335803	4679	0.541429275856387	NO	-
2816	ZINC01177675	2212	0.5414233366805001	NO	-
2817	ZINC01200580	2277	0.5414159907534076	NO	-
2818	ZINC04412636	6581	0.5413782553198441	NO	-
2819	ZINC03338787	4688	0.5413742222082946	NO	-
2820	ZINC03853504	5300	0.5413698874506466	NO	-
2821	ZINC02635253	3602	0.5413371466700136	NO	-
2822	ZINC00596582	499	0.5413197682210378	NO	-
2823	ZINC02798743	3984	0.5412935960535422	NO	-
2824	ZINC03867255	5748	0.5412845704594373	NO	-
2825	ZINC02873727	4092	0.5412737549740534	NO	-
2826	ZINC02873726	4091	0.5412701902493549	NO	-
2827	ZINC04492433	6734	0.5412571416250122	NO	-
2828	ZINC01104206	1958	0.5412257036882563	NO	-
2829	ZINC02630197	3594	0.5412236233388525	NO	-
2830	ZINC00905525	1303	0.5412099231855868	NO	-
2831	ZINC00683380	745	0.541205690086028	NO	-
2832	ZINC00805108	986	0.5411899381574456	NO	-
2833	ZINC00426390	315	0.541170592744861	NO	-
2834	ZINC02656974	3643	0.5411604514045941	NO	-
2835	ZINC01099994	1944	0.5411469379634201	NO	-
2836	ZINC00805645	988	0.541143839437796	NO	-
2837	ZINC03506991	4888	0.5411263731984577	NO	-
2838	ZINC00006437	3	0.5411219621095639	NO	-
2839	ZINC02633795	3598	0.5411141021294275	NO	-
2840	ZINC04358289	6525	0.5411065997004292	NO	-
2841	ZINC04617902	48	0.5411005717630328	YES	9
2842	ZINC01200584	2279	0.5410917845086244	NO	-
2843	ZINC03194267	4503	0.5410695295609073	NO	-
2844	ZINC03866830	5700	0.5410347370706248	NO	-
2845	ZINC03851525	5153	0.5410229284521187	NO	-
2846	ZINC00546700	439	0.5410155538937481	NO	-
2847	ZINC01006605	1640	0.5410120813550615	NO	-
2848	ZINC03032931	4411	0.5409855849441666	NO	-
2849	ZINC00853599	1117	0.5409838671572319	NO	-
2850	ZINC03851638	5157	0.5409729266342542	NO	-
2851	ZINC01389438	2479	0.5409726660508822	NO	-
2852	ZINC03518757	4911	0.5409705995087836	NO	-
2853	ZINC00645506	637	0.5409339091976872	NO	-
2854	ZINC03854971	5418	0.5409286915836491	NO	-
2855	ZINC00609269	517	0.540918521666479	NO	-
2856	ZINC01247062	2367	0.5409155033842876	NO	-
2857	ZINC03382492	4755	0.5409152944196703	NO	-
2858	ZINC00580793	467	0.5409004427155315	NO	-
2859	ZINC02937967	4272	0.5408834545029733	NO	-
2860	ZINC04088394	6254	0.5408435099455515	NO	-
2861	ZINC01121086	2045	0.5408261409079532	NO	-
2862	ZINC03385770	4756	0.540805320403445	NO	-
2863	ZINC00870487	1185	0.5408047064960378	NO	-
2864	ZINC00917197	1342	0.5407959218142785	NO	-
2865	ZINC03389556	4763	0.5407800615930375	NO	-
2866	ZINC02642663	3618	0.5407504086327743	NO	-
2867	ZINC02724599	3854	0.5407381333324641	NO	-
2868	ZINC03522950	4917	0.5406916540261651	NO	-
2869	ZINC03522951	4918	0.5406779392291347	NO	-
2870	ZINC00423675	302	0.5406568622359917	NO	-
2871	ZINC01407294	2521	0.5406558703159231	NO	-
2872	ZINC01444532	2611	0.5406478623051301	NO	-
2873	ZINC01138264	2111	0.5406433268616709	NO	-
2874	ZINC03819559	5056	0.5406432468331409	NO	-
2875	ZINC02334868	3225	0.5406405053456621	NO	-
2876	ZINC01407295	2522	0.5406390692718869	NO	-
2877	ZINC01330013	2431	0.5406243813325708	NO	-
2878	ZINC03815727	93	0.5406005993934979	YES	9
2879	ZINC04156217	6321	0.5405928630907011	NO	-
2880	ZINC03452987	4847	0.5405888190059349	NO	-
2881	ZINC02917383	4203	0.5405756989154201	NO	-
2882	ZINC02724600	3855	0.5405504308738823	NO	-
2883	ZINC02937911	4270	0.5405369759788513	NO	-
2884	ZINC03291488	4630	0.5405179986386079	NO	-
2885	ZINC02873803	4094	0.5404923968871067	NO	-
2886	ZINC01459838	2624	0.5404875913662538	NO	-
2887	ZINC02659071	3646	0.5404812132378093	NO	-
2888	ZINC03563887	4946	0.5404594481253171	NO	-
2889	ZINC00869055	1178	0.5404536419070644	NO	-
2890	ZINC04241834	6403	0.5404498407179065	NO	-
2891	ZINC00940679	1469	0.5404395521371218	NO	-
2892	ZINC02917379	4201	0.5404089666000644	NO	-
2893	ZINC02720880	3792	0.5403826385915472	NO	-
2894	ZINC01468122	2641	0.5403704806233739	NO	-
2895	ZINC02859686	4064	0.5403441825091706	NO	-
2896	ZINC00920499	1420	0.54034315728909	NO	-
2897	ZINC02805599	4004	0.5403057878769489	NO	-
2898	ZINC03506138	4886	0.5403036681954134	NO	-
2899	ZINC03506140	4887	0.5402997748374873	NO	-
2900	ZINC03866729	5698	0.5402800304714185	NO	-
2901	ZINC02717958	3752	0.5402753815937885	NO	-
2902	ZINC03854406	5380	0.540270314478892	NO	-
2903	ZINC00686693	755	0.5402229760368231	NO	-
2904	ZINC03867549	5773	0.5402082250942442	NO	-
2905	ZINC01140582	2122	0.540205004010999	NO	-
2906	ZINC00681083	740	0.540186991648901	NO	-
2907	ZINC02436017	3386	0.540177745448137	NO	-
2908	ZINC02471822	3462	0.5401735166994741	NO	-
2909	ZINC02471814	3459	0.540168653220874	NO	-
2910	ZINC00805645	987	0.5401494798938808	NO	-
2911	ZINC00706822	797	0.5401480304020684	NO	-
2912	ZINC03500596	4883	0.5401421537408378	NO	-
2913	ZINC03324955	4667	0.5401218750830695	NO	-
2914	ZINC03833990	22	0.5401120216072718	YES	2
2915	ZINC03340835	4689	0.5401015787166459	NO	-
2916	ZINC00886475	1272	0.5400938526599248	NO	-
2917	ZINC02126702	2990	0.5400935236825606	NO	-
2918	ZINC00945460	1491	0.5400893083847601	NO	-
2919	ZINC00886475	1271	0.5400583202896844	NO	-
2920	ZINC00944349	1485	0.5400572926266937	NO	-
2921	ZINC00703553	780	0.5400547256687331	NO	-
2922	ZINC01498604	2693	0.5400530291659735	NO	-
2923	ZINC00944348	1484	0.5400496110493082	NO	-
2924	ZINC02322921	3201	0.540035799042508	NO	-
2925	ZINC01175872	2200	0.5400350008737799	NO	-
2926	ZINC03132963	4462	0.5400342177016518	NO	-
2927	ZINC04241834	6402	0.5399689898399249	NO	-
2928	ZINC01516487	2752	0.5399607226725837	NO	-
2929	ZINC03851600	5155	0.5399366292754791	NO	-
2930	ZINC01059635	1802	0.539916958281576	NO	-
2931	ZINC02503088	3508	0.5398898614607232	NO	-
2932	ZINC00756717	888	0.5398797242541294	NO	-
2933	ZINC02112954	2977	0.539865574505581	NO	-
2934	ZINC02471820	3461	0.5398639153338844	NO	-
2935	ZINC03389360	4760	0.5398560979165468	NO	-
2936	ZINC03389363	4761	0.5398539589591665	NO	-
2937	ZINC01185390	2245	0.5398534327040636	NO	-
2938	ZINC03852723	5220	0.5398326923163549	NO	-
2939	ZINC02471816	3460	0.5398299331429989	NO	-
2940	ZINC00665485	692	0.5397928045678647	NO	-
2941	ZINC04029918	6141	0.5397480788935338	NO	-
2942	ZINC00645533	642	0.5397412021472116	NO	-
2943	ZINC00645532	641	0.5397137384586322	NO	-
2944	ZINC02745847	3907	0.5397056093612173	NO	-
2945	ZINC01037105	1717	0.5396801239062848	NO	-
2946	ZINC00250149	150	0.5396790004420113	NO	-
2947	ZINC02087546	2963	0.539646146373143	NO	-
2948	ZINC01060856	1810	0.5396188183813885	NO	-
2949	ZINC01366029	2454	0.5395779107401867	NO	-
2950	ZINC02446515	3409	0.5395714399220894	NO	-
2951	ZINC01366032	2455	0.5395577279722268	NO	-
2952	ZINC01055091	1785	0.5395555024482201	NO	-
2953	ZINC01103954	1956	0.5395413298327205	NO	-
2954	ZINC04382999	6559	0.5395367528090274	NO	-
2955	ZINC01101096	1947	0.539532580194072	NO	-
2956	ZINC02466549	3452	0.5395129890982766	NO	-
2957	ZINC03909499	5905	0.5394931475388678	NO	-
2958	ZINC01415882	2542	0.5394870221323735	NO	-
2959	ZINC04462491	6634	0.5394613388942088	NO	-
2960	ZINC02944900	4293	0.5394496921537498	NO	-
2961	ZINC03389428	4762	0.5394088597424187	NO	-
2962	ZINC03853221	5276	0.5394050279525203	NO	-
2963	ZINC03868110	5812	0.5393994861414402	NO	-
2964	ZINC02363154	3281	0.5393979693602963	NO	-
2965	ZINC02363152	3280	0.5393941556133108	NO	-
2966	ZINC00387599	240	0.5393835660651274	NO	-
2967	ZINC01185524	2247	0.5393834288628759	NO	-
2968	ZINC00788126	938	0.539363139867814	NO	-
2969	ZINC03855104	5431	0.5393414461952487	NO	-
2970	ZINC03893148	5874	0.5393380809138073	NO	-
2971	ZINC02736111	3897	0.5393210147934177	NO	-
2972	ZINC04292043	6462	0.5393163162626572	NO	-
2973	ZINC03899381	5883	0.5393116658200494	NO	-
2974	ZINC03815693	44	0.5393101414025749	YES	9
2975	ZINC04033030	6163	0.5393065569830275	NO	-
2976	ZINC00678495	730	0.5393035319501436	NO	-
2977	ZINC03867326	5759	0.539284129275645	NO	-
2978	ZINC00843793	1093	0.539271966022527	NO	-
2979	ZINC01101095	1946	0.539249214281858	NO	-
2980	ZINC03657694	5015	0.5392460573617683	NO	-
2981	ZINC01406297	2519	0.5392366182413934	NO	-
2982	ZINC00780705	925	0.5392364270832847	NO	-
2983	ZINC03286800	4624	0.5392096588282005	NO	-
2984	ZINC04094602	6261	0.5391981794890127	NO	-
2985	ZINC00845062	1095	0.5391940752467191	NO	-
2986	ZINC00944347	1483	0.5391837042766955	NO	-
2987	ZINC03061145	4447	0.5391809800458305	NO	-
2988	ZINC02287978	3169	0.5391536552597666	NO	-
2989	ZINC00718298	828	0.5391485372404878	NO	-
2990	ZINC00944346	1482	0.5391409516447936	NO	-
2991	ZINC02820492	4022	0.5391368137453898	NO	-
2992	ZINC01371516	2457	0.5391201614918969	NO	-
2993	ZINC02790106	3958	0.5391166196571167	NO	-
2994	ZINC01103953	1955	0.5390914496413766	NO	-
2995	ZINC04510138	6750	0.5390836251311424	NO	-
2996	ZINC00843792	1092	0.5390701347890923	NO	-
2997	ZINC00993616	1604	0.5390632328337162	NO	-
2998	ZINC02641444	3615	0.5390392621927694	NO	-
2999	ZINC02523379	3517	0.5390332685608135	NO	-
3000	ZINC00110066	71	0.5390104642516842	NO	-
3001	ZINC00949713	1500	0.5389946446425304	NO	-
3002	ZINC01986982	2920	0.5389862371993369	NO	-
3003	ZINC00949714	1501	0.5389824576423895	NO	-
3004	ZINC02717958	3754	0.5389731995535709	NO	-
3005	ZINC02665236	3653	0.5389680719389021	NO	-
3006	ZINC03971126	5999	0.5389606414921124	NO	-
3007	ZINC03853815	5323	0.5389540712714764	NO	-
3008	ZINC02223096	3076	0.5389460070052926	NO	-
3009	ZINC02717894	3730	0.5389346893709372	NO	-
3010	ZINC01516487	2753	0.5389263240614823	NO	-
3011	ZINC00321802	194	0.5389104801191076	NO	-
3012	ZINC00788124	937	0.5389098173216411	NO	-
3013	ZINC00635810	598	0.5389064165300045	NO	-
3014	ZINC00635803	595	0.5389063902490736	NO	-
3015	ZINC02717808	3717	0.5388950621714631	NO	-
3016	ZINC01126610	2074	0.5388867152857559	NO	-
3017	ZINC01108542	1977	0.5388858599592291	NO	-
3018	ZINC01988098	2922	0.538879041279481	NO	-
3019	ZINC01492685	2673	0.5388684837123133	NO	-
3020	ZINC02466525	3451	0.5388569709808732	NO	-
3021	ZINC02149079	2999	0.5388229996189838	NO	-
3022	ZINC03513724	4899	0.53881985096718	NO	-
3023	ZINC02915236	4165	0.5388104667162312	NO	-
3024	ZINC00646421	648	0.5388005625849189	NO	-
3025	ZINC02915237	4166	0.5387959628836095	NO	-
3026	ZINC02308458	3184	0.5387870702982323	NO	-
3027	ZINC00646420	647	0.5387852111047678	NO	-
3028	ZINC02308459	3185	0.5387804206441952	NO	-
3029	ZINC03974208	6018	0.5387724395272698	NO	-
3030	ZINC03867326	5760	0.5387716358906456	NO	-
3031	ZINC03853815	5322	0.5387605660434535	NO	-
3032	ZINC04240468	6400	0.5387436234216271	NO	-
3033	ZINC00635807	597	0.5387208115024702	NO	-
3034	ZINC01101584	1950	0.5387145296987175	NO	-
3035	ZINC00635804	596	0.5386888406147637	NO	-
3036	ZINC02717880	3725	0.5386412282595955	NO	-
3037	ZINC01492361	2672	0.5386233517092619	NO	-
3038	ZINC03437336	4824	0.5386220095849804	NO	-
3039	ZINC02388169	3307	0.5386172517529496	NO	-
3040	ZINC02724728	3868	0.5385954303780942	NO	-
3041	ZINC00855420	1123	0.5385551307623131	NO	-
3042	ZINC04156217	6322	0.5385398330200424	NO	-
3043	ZINC00799067	967	0.5385291498600174	NO	-
3044	ZINC00837316	1075	0.5385281361238505	NO	-
3045	ZINC03100277	4454	0.5385148382736965	NO	-
3046	ZINC00886824	1273	0.5384971635587524	NO	-
3047	ZINC02724727	3867	0.5384923245183237	NO	-
3048	ZINC00537000	427	0.538489580863404	NO	-
3049	ZINC02466559	3453	0.5384809848023766	NO	-
3050	ZINC00951496	1503	0.5384796197143383	NO	-
3051	ZINC02700095	3673	0.538472928395199	NO	-
3052	ZINC00290118	168	0.5384616281040158	NO	-
3053	ZINC00877427	1212	0.5384543015938678	NO	-
3054	ZINC01072327	1852	0.5384481438151781	NO	-
3055	ZINC01072328	1853	0.538435813908891	NO	-
3056	ZINC04240924	6401	0.538429309601323	NO	-
3057	ZINC04497319	6745	0.5383583535121609	NO	-
3058	ZINC03866726	5697	0.5383399999214787	NO	-
3059	ZINC01183416	2242	0.5383398266957823	NO	-
3060	ZINC03977697	6027	0.5383212092668416	NO	-
3061	ZINC00290115	167	0.5383072353255101	NO	-
3062	ZINC00724353	841	0.538298148156332	NO	-
3063	ZINC03271957	4603	0.5382971044756268	NO	-
3064	ZINC02427742	3376	0.5382812268855148	NO	-
3065	ZINC02982552	4365	0.5382803668355298	NO	-
3066	ZINC02181020	3010	0.538278131221333	NO	-
3067	ZINC01131401	2098	0.5382677583510814	NO	-
3068	ZINC02944900	4294	0.5382558240420197	NO	-
3069	ZINC01498579	2692	0.5382380854980807	NO	-
3070	ZINC03933760	5920	0.5382262209522184	NO	-
3071	ZINC00676345	724	0.5382249901160806	NO	-
3072	ZINC04070310	6240	0.5382150009889214	NO	-
3073	ZINC02916084	4185	0.5382117007365823	NO	-
3074	ZINC01170518	2187	0.5381963571264419	NO	-
3075	ZINC03347217	4701	0.5381936490846931	NO	-
3076	ZINC02916081	4184	0.5381933142554053	NO	-
3077	ZINC02916805	4194	0.5381920637698584	NO	-
3078	ZINC02916807	4195	0.5381764091238734	NO	-
3079	ZINC02724653	3856	0.5381663950422725	NO	-
3080	ZINC00418191	275	0.5381345279080327	NO	-
3081	ZINC02707268	3684	0.5381335138038383	NO	-
3082	ZINC00975803	1562	0.5381297151034997	NO	-
3083	ZINC01421460	2548	0.5381141574664784	NO	-
3084	ZINC02724654	3857	0.5380970900650054	NO	-
3085	ZINC00691531	766	0.5380889117717518	NO	-
3086	ZINC02619954	3550	0.5380846954023725	NO	-
3087	ZINC01421461	2549	0.5380829298594744	NO	-
3088	ZINC04033030	6162	0.5380710473182772	NO	-
3089	ZINC00709345	807	0.5380690069694543	NO	-
3090	ZINC03853220	5275	0.5380612049966949	NO	-
3091	ZINC01025792	1671	0.5380482109857866	NO	-
3092	ZINC04031736	6144	0.5380366489785829	NO	-
3093	ZINC00988099	1580	0.5380238108776736	NO	-
3094	ZINC04224233	6393	0.538015406237327	NO	-
3095	ZINC00450521	352	0.5380128869229749	NO	-
3096	ZINC02358421	3271	0.5380092658652743	NO	-
3097	ZINC03449033	4836	0.5380060264439737	NO	-
3098	ZINC01000647	1621	0.5379965338162963	NO	-
3099	ZINC00615523	531	0.5379943763251538	NO	-
3100	ZINC04151026	6316	0.5379744740044161	NO	-
3101	ZINC02717973	3764	0.5379644277120128	NO	-
3102	ZINC00553091	441	0.537950538955842	NO	-
3103	ZINC01033302	1700	0.5379474540792045	NO	-
3104	ZINC03855192	5445	0.5379462144826197	NO	-
3105	ZINC03833974	20	0.5379283079734597	YES	2
3106	ZINC02524039	3519	0.537892308017572	NO	-
3107	ZINC02436276	3387	0.537888855514296	NO	-
3108	ZINC03188430	4495	0.537888030587708	NO	-
3109	ZINC02917050	4196	0.5378840459972306	NO	-
3110	ZINC00988152	1581	0.5378823203672575	NO	-
3111	ZINC03665075	5027	0.5377859941919297	NO	-
3112	ZINC02724185	3825	0.5377756768591626	NO	-
3113	ZINC02917381	4202	0.5377657430978284	NO	-
3114	ZINC02724186	3826	0.5377612870649654	NO	-
3115	ZINC02922845	4249	0.5377604016366007	NO	-
3116	ZINC02820490	4021	0.5377473242091634	NO	-
3117	ZINC03969873	5981	0.5377415687885733	NO	-
3118	ZINC02917377	4200	0.5377322636392888	NO	-
3119	ZINC03850447	5098	0.5377314438229868	NO	-
3120	ZINC04403449	6573	0.5377293174901259	NO	-
3121	ZINC00615522	530	0.5377075819667361	NO	-
3122	ZINC02290573	3170	0.5377043845458688	NO	-
3123	ZINC03252160	4582	0.5377039915335562	NO	-
3124	ZINC02805475	4003	0.5376964613122295	NO	-
3125	ZINC03288587	4627	0.5376958371673229	NO	-
3126	ZINC01061862	1816	0.5376923698991862	NO	-
3127	ZINC03252798	4587	0.5376835699788478	NO	-
3128	ZINC04383940	6560	0.5376753546119731	NO	-
3129	ZINC03385770	4757	0.5376730074022034	NO	-
3130	ZINC03657646	5014	0.5376700939632607	NO	-
3131	ZINC00321800	193	0.5376608367314595	NO	-
3132	ZINC02466913	3454	0.5376417731590881	NO	-
3133	ZINC01200403	2276	0.5376412101379131	NO	-
3134	ZINC02619953	3549	0.5376207830769444	NO	-
3135	ZINC02438375	3390	0.537607216537776	NO	-
3136	ZINC02917498	4206	0.5376040764611297	NO	-
3137	ZINC00945459	1490	0.5375752474948715	NO	-
3138	ZINC00956233	1532	0.5375542426702828	NO	-
3139	ZINC00956232	1531	0.5375449429277772	NO	-
3140	ZINC03892895	5873	0.5375260910034615	NO	-
3141	ZINC03983729	6049	0.5374903478733223	NO	-
3142	ZINC02193742	3018	0.5374812223933615	NO	-
3143	ZINC00070733	53	0.5374739131484566	NO	-
3144	ZINC00455001	360	0.5374702703832034	NO	-
3145	ZINC02404447	3330	0.5374630687090812	NO	-
3146	ZINC02917165	4198	0.5374524370596512	NO	-
3147	ZINC02918341	4226	0.5374491116170201	NO	-
3148	ZINC03854280	5353	0.5374368041976948	NO	-
3149	ZINC02918339	4225	0.5374334152265482	NO	-
3150	ZINC00321917	198	0.5374269076800468	NO	-
3151	ZINC02207269	3043	0.5373922744357811	NO	-
3152	ZINC01492685	2674	0.537367988563037	NO	-
3153	ZINC01512393	2747	0.5373460322634955	NO	-
3154	ZINC02917062	4197	0.5373331525289246	NO	-
3155	ZINC01330000	2429	0.5373310300410864	NO	-
3156	ZINC01059823	1804	0.537328386769578	NO	-
3157	ZINC04617913	99	0.5373267641062142	YES	9
3158	ZINC04315394	6485	0.5373219167311054	NO	-
3159	ZINC03817896	5053	0.5373076021001512	NO	-
3160	ZINC00418191	274	0.5373049386934345	NO	-
3161	ZINC02700090	3672	0.5372477051589857	NO	-
3162	ZINC03851870	5168	0.5371836072516227	NO	-
3163	ZINC03815617	101	0.537177133413479	YES	9
3164	ZINC02317077	3193	0.5371764595137221	NO	-
3165	ZINC01456430	2618	0.537176350808648	NO	-
3166	ZINC03516692	4902	0.5371577105056852	NO	-
3167	ZINC03516693	4903	0.5371297091511671	NO	-
3168	ZINC01471419	2647	0.5371089398481095	NO	-
3169	ZINC00682879	744	0.5371019319370961	NO	-
3170	ZINC01074696	1865	0.5370969240697185	NO	-
3171	ZINC01988101	2925	0.5370759755051243	NO	-
3172	ZINC00955545	1523	0.5370692371459542	NO	-
3173	ZINC00882210	1244	0.5370602040301915	NO	-
3174	ZINC04241834	6404	0.5370480853548506	NO	-
3175	ZINC00096497	60	0.5370446987868936	NO	-
3176	ZINC03899531	5884	0.5370378739919287	NO	-
3177	ZINC02914772	4153	0.5370299906280095	NO	-
3178	ZINC02914777	4156	0.5370286619173649	NO	-
3179	ZINC02499578	3486	0.5370241765423802	NO	-
3180	ZINC02717823	3723	0.5370233106146974	NO	-
3181	ZINC00705335	792	0.5369898653352396	NO	-
3182	ZINC00679004	734	0.536965621958404	NO	-
3183	ZINC00766375	894	0.5369564993412813	NO	-
3184	ZINC02917427	4204	0.5369527989709457	NO	-
3185	ZINC02717894	3731	0.5369477429197413	NO	-
3186	ZINC00940653	1466	0.5369280918422098	NO	-
3187	ZINC04249088	6414	0.5369278453078754	NO	-
3188	ZINC03855104	5432	0.5369086355335504	NO	-
3189	ZINC02404327	3329	0.5368926363346974	NO	-
3190	ZINC02718030	3775	0.5368921253336456	NO	-
3191	ZINC02364001	3282	0.5368852350107909	NO	-
3192	ZINC02651377	3632	0.5368781049537074	NO	-
3193	ZINC02226492	3081	0.5368779756283533	NO	-
3194	ZINC02226490	3080	0.5368727105631808	NO	-
3195	ZINC00956662	1538	0.536859887906231	NO	-
3196	ZINC01510487	2744	0.5368394136568666	NO	-
3197	ZINC02914774	4154	0.5368341584108417	NO	-
3198	ZINC02718030	3776	0.5368301914632215	NO	-
3199	ZINC01074288	1864	0.5368167578443837	NO	-
3200	ZINC02914776	4155	0.5368164422619923	NO	-
3201	ZINC03969873	5980	0.5368160711883785	NO	-
3202	ZINC01400729	2503	0.5368055641726824	NO	-
3203	ZINC02702463	3680	0.5368034514575525	NO	-
3204	ZINC01510484	2743	0.5368011287507615	NO	-
3205	ZINC01060711	1805	0.5367747678566951	NO	-
3206	ZINC00685820	752	0.5367703228614246	NO	-
3207	ZINC01741106	2805	0.5367325840525481	NO	-
3208	ZINC03968417	5954	0.5367264513625216	NO	-
3209	ZINC02717880	3726	0.536703920139744	NO	-
3210	ZINC04224231	6392	0.5366931492822911	NO	-
3211	ZINC00655236	674	0.5366769283416379	NO	-
3212	ZINC03055655	4441	0.536621241307671	NO	-
3213	ZINC02915256	4167	0.5366175540219879	NO	-
3214	ZINC02915258	4168	0.5366063389777875	NO	-
3215	ZINC02202443	3035	0.5365910019353063	NO	-
3216	ZINC01398862	2492	0.5365731299142108	NO	-
3217	ZINC03968980	5960	0.5365714425764752	NO	-
3218	ZINC02322925	3202	0.5365637396364867	NO	-
3219	ZINC02799395	3987	0.5365632762135512	NO	-
3220	ZINC03855111	5434	0.5365600056597435	NO	-
3221	ZINC00863293	1143	0.5365514455677131	NO	-
3222	ZINC02798879	3985	0.5365504036370505	NO	-
3223	ZINC00648326	662	0.5365430866081865	NO	-
3224	ZINC02717808	3718	0.53653493536525	NO	-
3225	ZINC00886471	1269	0.5365337548463219	NO	-
3226	ZINC03833999	15	0.5365265128260283	YES	2
3227	ZINC00778821	910	0.5365212843973568	NO	-
3228	ZINC03854472	5383	0.536504783287312	NO	-
3229	ZINC02724184	3824	0.5364967798394061	NO	-
3230	ZINC00589172	475	0.5364882753098335	NO	-
3231	ZINC02724165	3812	0.5364722578697502	NO	-
3232	ZINC02724166	3813	0.5364720302687025	NO	-
3233	ZINC00321799	192	0.536454873752536	NO	-
3234	ZINC01509636	2732	0.536426012289775	NO	-
3235	ZINC03816339	5051	0.5364245866381345	NO	-
3236	ZINC00886471	1270	0.5364001947388625	NO	-
3237	ZINC00753009	870	0.5363993877794341	NO	-
3238	ZINC01075185	1868	0.5363910992798007	NO	-
3239	ZINC02789690	3954	0.5363793676979344	NO	-
3240	ZINC02717973	3765	0.5363573001183087	NO	-
3241	ZINC04383940	6563	0.5363556013568417	NO	-
3242	ZINC00709345	808	0.5363511550118064	NO	-
3243	ZINC01415872	2539	0.5363487158043087	NO	-
3244	ZINC03537313	4925	0.5362914841237393	NO	-
3245	ZINC02724173	3819	0.5362903472479803	NO	-
3246	ZINC00611792	523	0.5362625328920462	NO	-
3247	ZINC00321790	188	0.5362576446174641	NO	-
3248	ZINC01017561	1657	0.5362550467369974	NO	-
3249	ZINC01889768	2845	0.5362527964545367	NO	-
3250	ZINC02724174	3820	0.5362465145472721	NO	-
3251	ZINC00816737	1021	0.5362372253261936	NO	-
3252	ZINC00592363	482	0.5362352174475031	NO	-
3253	ZINC00592363	483	0.5362352174475031	NO	-
3254	ZINC01509629	2731	0.53622021167951	NO	-
3255	ZINC01889772	2846	0.5362174203599855	NO	-
3256	ZINC02859345	4060	0.5362093128125935	NO	-
3257	ZINC00608036	515	0.5362060146355644	NO	-
3258	ZINC00816738	1022	0.5361995048366962	NO	-
3259	ZINC02717821	3719	0.5361822447655132	NO	-
3260	ZINC02717822	3721	0.5361752512631601	NO	-
3261	ZINC00863694	1146	0.5361722535033518	NO	-
3262	ZINC00918636	1373	0.5361527000067514	NO	-
3263	ZINC00918643	1376	0.5361521262596982	NO	-
3264	ZINC03859996	5662	0.5361440199965398	NO	-
3265	ZINC03832156	61	0.5361326601548999	YES	9
3266	ZINC01330015	2432	0.5361300952698895	NO	-
3267	ZINC01398863	2494	0.536129097213211	NO	-
3268	ZINC03859995	5661	0.5361279510270117	NO	-
3269	ZINC04342016	6504	0.5361147847461791	NO	-
3270	ZINC02593888	3537	0.5361143840922613	NO	-
3271	ZINC00945458	1489	0.5361023796928777	NO	-
3272	ZINC03972355	6016	0.5360985976724234	NO	-
3273	ZINC02947624	4298	0.5360919339838648	NO	-
3274	ZINC00709345	806	0.5360796825034924	NO	-
3275	ZINC02487976	3475	0.5360782796683106	NO	-
3276	ZINC01100444	1945	0.5360779139677909	NO	-
3277	ZINC03852858	5232	0.5360308287828872	NO	-
3278	ZINC02207269	3044	0.5360296803792274	NO	-
3279	ZINC04346989	6508	0.5360247981108277	NO	-
3280	ZINC02471924	3467	0.5360100714136237	NO	-
3281	ZINC02471929	3470	0.5359836225408997	NO	-
3282	ZINC03543191	4926	0.5359268510353815	NO	-
3283	ZINC02717972	3760	0.5359206997442507	NO	-
3284	ZINC02789692	3956	0.5359189261305127	NO	-
3285	ZINC02789691	3955	0.5359068598323681	NO	-
3286	ZINC03983085	6040	0.5358938455308168	NO	-
3287	ZINC01178033	2213	0.5358908186775533	NO	-
3288	ZINC02471928	3469	0.5358780450853912	NO	-
3289	ZINC03039918	4424	0.5358690555535638	NO	-
3290	ZINC02471926	3468	0.5358671194935494	NO	-
3291	ZINC00644821	634	0.5358589597478879	NO	-
3292	ZINC03854954	5417	0.5358495792785942	NO	-
3293	ZINC03851870	5169	0.5358360917563539	NO	-
3294	ZINC04442888	6605	0.5357855133007848	NO	-
3295	ZINC01988114	2928	0.5357769291450061	NO	-
3296	ZINC02500519	3500	0.5357637505995905	NO	-
3297	ZINC01988100	2924	0.5357508417902045	NO	-
3298	ZINC01480005	2650	0.5357467792312156	NO	-
3299	ZINC01509552	2728	0.5357458163192091	NO	-
3300	ZINC01988137	2931	0.5357451647089582	NO	-
3301	ZINC03854972	5419	0.5357331248877713	NO	-
3302	ZINC04074816	6245	0.5357240422697246	NO	-
3303	ZINC00592363	481	0.5357090622825271	NO	-
3304	ZINC04443443	6620	0.5356956450279698	NO	-
3305	ZINC01497198	2686	0.5356909052986243	NO	-
3306	ZINC02748340	3911	0.535690370615934	NO	-
3307	ZINC04492368	6732	0.5356882724330152	NO	-
3308	ZINC01386155	2465	0.5356837630521644	NO	-
3309	ZINC04074826	6246	0.5356837276901447	NO	-
3310	ZINC00940686	1470	0.5356475895345371	NO	-
3311	ZINC03820143	5066	0.5356442841781184	NO	-
3312	ZINC01988136	2930	0.5356216156988431	NO	-
3313	ZINC01119760	2040	0.5356122996436663	NO	-
3314	ZINC01033300	1699	0.535602587743863	NO	-
3315	ZINC03467752	4855	0.5355970001917053	NO	-
3316	ZINC01509340	2727	0.5355952753925365	NO	-
3317	ZINC01462975	2632	0.5355940441856367	NO	-
3318	ZINC00546636	438	0.5355913164242779	NO	-
3319	ZINC00846559	1097	0.5355801408302505	NO	-
3320	ZINC03995471	6080	0.5355772259788251	NO	-
3321	ZINC04461448	6633	0.5355772259788251	NO	-
3322	ZINC00545447	436	0.5355377039568391	NO	-
3323	ZINC00828365	1052	0.5355343994992294	NO	-
3324	ZINC00418191	272	0.5355223563824776	NO	-
3325	ZINC00887338	1277	0.5355188114211119	NO	-
3326	ZINC00857339	1134	0.5354878939071773	NO	-
3327	ZINC01110278	1984	0.5354870802764758	NO	-
3328	ZINC04149692	6315	0.5354822605268137	NO	-
3329	ZINC02291898	3172	0.5354663436018939	NO	-
3330	ZINC03033008	4414	0.5354620964713729	NO	-
3331	ZINC01414319	2533	0.5354497305104612	NO	-
3332	ZINC03868663	5825	0.5354241876666238	NO	-
3333	ZINC04383940	6561	0.5354238032500145	NO	-
3334	ZINC01242630	2362	0.5354232942224241	NO	-
3335	ZINC01242631	2363	0.5354087031940397	NO	-
3336	ZINC00940731	1477	0.5353790740560577	NO	-
3337	ZINC00822102	1040	0.5353710448555055	NO	-
3338	ZINC02503233	3510	0.5353659082527813	NO	-
3339	ZINC00418191	271	0.5353610174371011	NO	-
3340	ZINC01157171	2158	0.5353542634351223	NO	-
3341	ZINC03506073	4884	0.5353079029634207	NO	-
3342	ZINC01059823	1803	0.535306011402654	NO	-
3343	ZINC02218899	3064	0.5352851894294358	NO	-
3344	ZINC02218908	3065	0.535264808147901	NO	-
3345	ZINC01177023	2208	0.5352629425670045	NO	-
3346	ZINC03859864	5649	0.5352529702679643	NO	-
3347	ZINC00940732	1478	0.5352476597768958	NO	-
3348	ZINC03867320	5756	0.535245783422084	NO	-
3349	ZINC03859863	5648	0.5352445506450296	NO	-
3350	ZINC02067128	2948	0.5352218046102041	NO	-
3351	ZINC00342521	210	0.5352167282155942	NO	-
3352	ZINC00855959	1127	0.535196844728567	NO	-
3353	ZINC03048846	4436	0.5351933335599471	NO	-
3354	ZINC03972355	6015	0.5351846650477758	NO	-
3355	ZINC03854853	5413	0.5351501044125367	NO	-
3356	ZINC01398862	2491	0.5351307861957361	NO	-
3357	ZINC04266397	6431	0.5351108299648651	NO	-
3358	ZINC04462900	6635	0.5351064825892806	NO	-
3359	ZINC02757954	3926	0.5350916960978079	NO	-
3360	ZINC00954859	1521	0.5350886075736264	NO	-
3361	ZINC03863550	5680	0.5350878311880153	NO	-
3362	ZINC00124860	78	0.5350699915237895	NO	-
3363	ZINC01503491	2711	0.5350649213217148	NO	-
3364	ZINC03219273	4534	0.5350408335795439	NO	-
3365	ZINC03968420	5955	0.5350393504354171	NO	-
3366	ZINC04467637	6678	0.5350393504354171	NO	-
3367	ZINC01457018	2620	0.535031935467468	NO	-
3368	ZINC00676345	725	0.5350262963592505	NO	-
3369	ZINC03817896	5052	0.5350113955418071	NO	-
3370	ZINC00945845	1493	0.5349881611070444	NO	-
3371	ZINC01509717	2735	0.5349518603946598	NO	-
3372	ZINC00346490	214	0.5349358522552361	NO	-
3373	ZINC02241586	3128	0.5349323661710068	NO	-
3374	ZINC02241585	3127	0.5349289565540125	NO	-
3375	ZINC01034872	1707	0.5349265243294431	NO	-
3376	ZINC00529671	405	0.5349261317508092	NO	-
3377	ZINC01509713	2734	0.5349211257525082	NO	-
3378	ZINC02724236	3836	0.5349198728464486	NO	-
3379	ZINC00822101	1039	0.5349147751982254	NO	-
3380	ZINC03550404	4934	0.5349085341520589	NO	-
3381	ZINC00855422	1124	0.5349072409099658	NO	-
3382	ZINC02724724	3864	0.5348877230415108	NO	-
3383	ZINC01510420	2742	0.5348549777618075	NO	-
3384	ZINC00529674	406	0.5348514789001806	NO	-
3385	ZINC02241584	3126	0.5348499896174727	NO	-
3386	ZINC04359395	6528	0.5348465961521531	NO	-
3387	ZINC02241587	3129	0.5348262747797645	NO	-
3388	ZINC04353815	6512	0.5348251713776483	NO	-
3389	ZINC03452949	4846	0.5348205762395153	NO	-
3390	ZINC02724723	3863	0.5348119863108386	NO	-
3391	ZINC02585253	3531	0.534803008408899	NO	-
3392	ZINC03899115	5882	0.5348017471697167	NO	-
3393	ZINC01398863	2493	0.5347854107375587	NO	-
3394	ZINC04462930	6636	0.5347804820176989	NO	-
3395	ZINC01174934	2191	0.534780177225266	NO	-
3396	ZINC01493705	2675	0.534771202365112	NO	-
3397	ZINC02724240	3839	0.5347357646861931	NO	-
3398	ZINC00956237	1533	0.5347153014232946	NO	-
3399	ZINC02724239	3838	0.5346979603125289	NO	-
3400	ZINC01104473	1964	0.5346889735800798	NO	-
3401	ZINC02717823	3724	0.5346871515536654	NO	-
3402	ZINC02500760	3502	0.5346633190496373	NO	-
3403	ZINC04383940	6564	0.534661286745891	NO	-
3404	ZINC03858203	5547	0.5346561323176021	NO	-
3405	ZINC03859747	5637	0.5346210526095441	NO	-
3406	ZINC04479457	6723	0.534616353409465	NO	-
3407	ZINC03854481	5384	0.5346085486322709	NO	-
3408	ZINC00945352	1488	0.5346045452444612	NO	-
3409	ZINC00670072	706	0.5345988393311948	NO	-
3410	ZINC02717958	3753	0.5345855548914602	NO	-
3411	ZINC02717958	3755	0.5345855548914602	NO	-
3412	ZINC01029924	1682	0.5345646757880077	NO	-
3413	ZINC03852701	5215	0.5345624302573798	NO	-
3414	ZINC01988099	2923	0.5345465449319154	NO	-
3415	ZINC01509727	2737	0.5345156617312614	NO	-
3416	ZINC01413578	2530	0.5345130538055416	NO	-
3417	ZINC02724188	3828	0.5344906642345635	NO	-
3418	ZINC02503071	3506	0.5344905997626282	NO	-
3419	ZINC01020466	1663	0.5344673515066307	NO	-
3420	ZINC02915123	4162	0.5344610870787141	NO	-
3421	ZINC03853105	5256	0.5344584117256196	NO	-
3422	ZINC02915115	4159	0.5344445399717048	NO	-
3423	ZINC03852698	5214	0.5344430922874385	NO	-
3424	ZINC02724187	3827	0.5344387261834169	NO	-
3425	ZINC01176437	2203	0.534435222471159	NO	-
3426	ZINC03859845	5644	0.5344238825667701	NO	-
3427	ZINC01516335	2751	0.5344107177525093	NO	-
3428	ZINC02212516	3053	0.5344106966232763	NO	-
3429	ZINC02212519	3054	0.5344077810983585	NO	-
3430	ZINC02437493	3388	0.534402664603958	NO	-
3431	ZINC01509721	2736	0.5343629098283927	NO	-
3432	ZINC00753988	874	0.5343547465751401	NO	-
3433	ZINC01046646	1753	0.5343470706181366	NO	-
3434	ZINC03604393	4973	0.5343447871194725	NO	-
3435	ZINC03858767	5582	0.5343171016791278	NO	-
3436	ZINC03975973	6022	0.534311246692624	NO	-
3437	ZINC04315564	6489	0.534293896375386	NO	-
3438	ZINC03974955	6019	0.5342917905855752	NO	-
3439	ZINC03975978	6023	0.5342852879674787	NO	-
3440	ZINC00945845	1492	0.5342171063866762	NO	-
3441	ZINC02203872	3037	0.5341785996633942	NO	-
3442	ZINC02203870	3036	0.5341765862711259	NO	-
3443	ZINC02982307	4360	0.5341733899566905	NO	-
3444	ZINC03452615	4838	0.5341655299916691	NO	-
3445	ZINC03134448	4463	0.5341607586191497	NO	-
3446	ZINC02138375	2995	0.5341573883022547	NO	-
3447	ZINC00873672	1191	0.5341568345670404	NO	-
3448	ZINC03517253	4907	0.5341568196480053	NO	-
3449	ZINC02488516	3479	0.5341453663379226	NO	-
3450	ZINC02488514	3478	0.5341417104174385	NO	-
3451	ZINC02915118	4160	0.5341380791073963	NO	-
3452	ZINC02718029	3771	0.5341210788788868	NO	-
3453	ZINC03816230	5048	0.5341189707678106	NO	-
3454	ZINC02915121	4161	0.5341165051782681	NO	-
3455	ZINC02697211	3668	0.5341143753390071	NO	-
3456	ZINC00708598	801	0.5340920918069721	NO	-
3457	ZINC03292663	4631	0.5340854894426506	NO	-
3458	ZINC03537285	4924	0.5340849399528099	NO	-
3459	ZINC02397691	3316	0.5340564374538904	NO	-
3460	ZINC00993606	1603	0.5340301121302748	NO	-
3461	ZINC03611963	4984	0.5340264944594465	NO	-
3462	ZINC02724154	3811	0.5339935593514552	NO	-
3463	ZINC03854853	5412	0.5339890389445595	NO	-
3464	ZINC00708621	802	0.5339869700661338	NO	-
3465	ZINC00724310	840	0.533972499075578	NO	-
3466	ZINC03858464	5557	0.5339589687817159	NO	-
3467	ZINC01059140	1797	0.5339547556101626	NO	-
3468	ZINC00952228	1516	0.53395179106285	NO	-
3469	ZINC00993650	1605	0.5339423137107214	NO	-
3470	ZINC00954858	1520	0.5339369743405854	NO	-
3471	ZINC01536528	2774	0.533928433901618	NO	-
3472	ZINC00952227	1515	0.5339277728880456	NO	-
3473	ZINC01059138	1796	0.5339266727201805	NO	-
3474	ZINC03452882	4843	0.5338846162328439	NO	-
3475	ZINC00418191	273	0.5338322256677738	NO	-
3476	ZINC01024577	1667	0.5338257056251451	NO	-
3477	ZINC00685820	753	0.5338101322801765	NO	-
3478	ZINC03030978	4410	0.5337540151115536	NO	-
3479	ZINC00256269	153	0.5337401239015737	NO	-
3480	ZINC04357936	6522	0.5337344953057346	NO	-
3481	ZINC00021916	14	0.5337218929254416	NO	-
3482	ZINC03983169	6045	0.5336939315918867	NO	-
3483	ZINC00672068	710	0.5336884096416252	NO	-
3484	ZINC00672070	711	0.5336841194169695	NO	-
3485	ZINC03400227	4779	0.533653286952626	NO	-
3486	ZINC00634482	589	0.5336420503673052	NO	-
3487	ZINC01005698	1637	0.53362926093952	NO	-
3488	ZINC02877834	4099	0.5335830551019203	NO	-
3489	ZINC03968684	5956	0.533566098098464	NO	-
3490	ZINC01117172	2030	0.5335659824597329	NO	-
3491	ZINC03867323	5758	0.5335655917623413	NO	-
3492	ZINC00812970	1009	0.533562759080664	NO	-
3493	ZINC03610704	4983	0.533556493470227	NO	-
3494	ZINC03050069	4439	0.533549235198898	NO	-
3495	ZINC03850447	5099	0.5335369410125924	NO	-
3496	ZINC00834609	1071	0.533503780445929	NO	-
3497	ZINC03034412	4418	0.5335029180536326	NO	-
3498	ZINC03983168	6044	0.5334882042443463	NO	-
3499	ZINC01017561	1658	0.5334822590144237	NO	-
3500	ZINC03969906	5983	0.5334793828177211	NO	-
3501	ZINC01491052	2664	0.5334675072945478	NO	-
3502	ZINC01889888	2849	0.5334545293498881	NO	-
3503	ZINC01889889	2850	0.533440236591739	NO	-
3504	ZINC03912815	5918	0.5334214441347332	NO	-
3505	ZINC03307811	4655	0.5334162649425384	NO	-
3506	ZINC01238222	2357	0.5334155453283453	NO	-
3507	ZINC02792389	3961	0.5334154071543513	NO	-
3508	ZINC00940688	1472	0.5334076279901175	NO	-
3509	ZINC03566579	4948	0.5334006647647166	NO	-
3510	ZINC03859825	5642	0.5333902090186866	NO	-
3511	ZINC00940687	1471	0.5333806594664197	NO	-
3512	ZINC02717972	3762	0.5333738726046057	NO	-
3513	ZINC03859747	5636	0.5333659199894806	NO	-
3514	ZINC00418191	270	0.533358607494841	NO	-
3515	ZINC02724722	3862	0.5333059654405282	NO	-
3516	ZINC00722847	836	0.5332830395921696	NO	-
3517	ZINC02724721	3861	0.5332827356391315	NO	-
3518	ZINC03854792	5408	0.5332660869447206	NO	-
3519	ZINC04617909	57	0.5332636486512219	YES	9
3520	ZINC04224081	6386	0.5332573253379614	NO	-
3521	ZINC01491052	2666	0.5332528910212301	NO	-
3522	ZINC00527399	404	0.5332509383640249	NO	-
3523	ZINC00527396	403	0.533222958642887	NO	-
3524	ZINC02768984	3934	0.533212754873036	NO	-
3525	ZINC04363624	6533	0.5332008285859219	NO	-
3526	ZINC02717821	3720	0.533197895149347	NO	-
3527	ZINC02199941	3024	0.5331934938753768	NO	-
3528	ZINC00773428	899	0.5331675452984116	NO	-
3529	ZINC03026922	4399	0.5331634033955017	NO	-
3530	ZINC02717822	3722	0.533145206329063	NO	-
3531	ZINC02621253	3560	0.5331370421528498	NO	-
3532	ZINC01128533	2085	0.5331351629609942	NO	-
3533	ZINC02639756	3613	0.533124197571913	NO	-
3534	ZINC02291211	3171	0.5331026309368074	NO	-
3535	ZINC00873676	1192	0.5331025330719367	NO	-
3536	ZINC02889942	4111	0.5330970677592788	NO	-
3537	ZINC02889944	4112	0.5330915105625785	NO	-
3538	ZINC02639757	3614	0.5330910116775618	NO	-
3539	ZINC01128528	2082	0.5330848267086365	NO	-
3540	ZINC03969827	5977	0.5330508162787431	NO	-
3541	ZINC00009339	7	0.5330484751351604	NO	-
3542	ZINC01933850	2882	0.5330447657442574	NO	-
3543	ZINC03517686	4908	0.5330383191436922	NO	-
3544	ZINC01509625	2730	0.5330231529051798	NO	-
3545	ZINC03969828	5978	0.5330215999576781	NO	-
3546	ZINC01128531	2084	0.5330169285584494	NO	-
3547	ZINC03873677	5838	0.5330145175363021	NO	-
3548	ZINC01178163	2214	0.5329807717096677	NO	-
3549	ZINC01128530	2083	0.5329695008139586	NO	-
3550	ZINC01130928	2097	0.5329339151644007	NO	-
3551	ZINC03856527	5477	0.5329167606550835	NO	-
3552	ZINC03188115	4494	0.532911869462563	NO	-
3553	ZINC01509621	2729	0.5328594962601074	NO	-
3554	ZINC01090885	1924	0.5328535400168019	NO	-
3555	ZINC04362934	6532	0.5328526883439101	NO	-
3556	ZINC01090884	1923	0.5328478430781277	NO	-
3557	ZINC04315624	6490	0.5328231659725763	NO	-
3558	ZINC03246307	4570	0.5328164074410887	NO	-
3559	ZINC02660841	3649	0.5328072326560773	NO	-
3560	ZINC00449678	351	0.5328063889877304	NO	-
3561	ZINC03272050	4604	0.5328018216218584	NO	-
3562	ZINC02718029	3773	0.5327925194685786	NO	-
3563	ZINC02718461	3783	0.5327907265613958	NO	-
3564	ZINC03864371	5685	0.5327851583444569	NO	-
3565	ZINC00881499	1239	0.5327546393138354	NO	-
3566	ZINC01914648	2863	0.5327499365390858	NO	-
3567	ZINC00681779	742	0.5327490829001035	NO	-
3568	ZINC00681778	741	0.5327469078549676	NO	-
3569	ZINC02827223	4027	0.5327003593084184	NO	-
3570	ZINC04438066	6595	0.5326993244352447	NO	-
3571	ZINC02168987	3004	0.5326765429146687	NO	-
3572	ZINC00872422	1187	0.5326699076359857	NO	-
3573	ZINC01090889	1928	0.5326681731092071	NO	-
3574	ZINC01136067	2109	0.5326133779137536	NO	-
3575	ZINC02586751	3532	0.5325938259595618	NO	-
3576	ZINC03314416	4660	0.5325913897997201	NO	-
3577	ZINC00872423	1188	0.5325603993799579	NO	-
3578	ZINC00829876	1065	0.5325515528825778	NO	-
3579	ZINC03271947	4602	0.5325462064291923	NO	-
3580	ZINC00009339	6	0.5325422994856989	NO	-
3581	ZINC00627119	555	0.5325403048315231	NO	-
3582	ZINC01049881	1769	0.5325313987354617	NO	-
3583	ZINC03238435	4564	0.5325128138534505	NO	-
3584	ZINC03207923	4515	0.5325114344786406	NO	-
3585	ZINC03867574	5778	0.532508956762858	NO	-
3586	ZINC04463947	6641	0.5325083468265225	NO	-
3587	ZINC02724729	3869	0.5325070644012727	NO	-
3588	ZINC02724730	3870	0.5325012483269077	NO	-
3589	ZINC01491052	2665	0.5324911318885899	NO	-
3590	ZINC03858863	5588	0.5324742825775067	NO	-
3591	ZINC00009076	5	0.5324712873145206	NO	-
3592	ZINC03853105	5255	0.5324629809918728	NO	-
3593	ZINC00279346	164	0.5324610457249465	NO	-
3594	ZINC02799595	3988	0.532458665162054	NO	-
3595	ZINC03249946	4580	0.5324538812910584	NO	-
3596	ZINC02138460	2996	0.5324484686493758	NO	-
3597	ZINC03858768	5583	0.5324370735216453	NO	-
3598	ZINC02094398	2966	0.5324330802164309	NO	-
3599	ZINC01049883	1770	0.5324239015759763	NO	-
3600	ZINC02757931	3924	0.5324078640140227	NO	-
3601	ZINC00649919	665	0.5324031052938911	NO	-
3602	ZINC03365936	4738	0.532395521223159	NO	-
3603	ZINC03890722	5862	0.532384360124203	NO	-
3604	ZINC02407922	3340	0.5323432712545416	NO	-
3605	ZINC00869894	1182	0.5322904123455283	NO	-
3606	ZINC04357953	6523	0.5322723574831996	NO	-
3607	ZINC02254204	3141	0.5322611683639601	NO	-
3608	ZINC03398454	4773	0.5322365959897656	NO	-
3609	ZINC03391775	4764	0.5322230447733708	NO	-
3610	ZINC02388188	3309	0.5322221462628324	NO	-
3611	ZINC01107242	1973	0.5322060661300413	NO	-
3612	ZINC04383940	6562	0.5321816386809318	NO	-
3613	ZINC01121151	2046	0.5321797197345562	NO	-
3614	ZINC00919602	1408	0.5321786711280959	NO	-
3615	ZINC03039908	4423	0.5321722061730233	NO	-
3616	ZINC02321913	3200	0.5321645634014777	NO	-
3617	ZINC00919595	1405	0.5321622914578198	NO	-
3618	ZINC02258632	3146	0.5321248423739264	NO	-
3619	ZINC01631755	2790	0.5321116563480451	NO	-
3620	ZINC02718364	3782	0.5321071744047849	NO	-
3621	ZINC00678521	731	0.5321042423023644	NO	-
3622	ZINC00861965	1137	0.5321016390471531	NO	-
3623	ZINC03432920	4818	0.5320954480169358	NO	-
3624	ZINC01301403	2409	0.5320842545132939	NO	-
3625	ZINC04033633	6198	0.5320838830544321	NO	-
3626	ZINC01423144	2551	0.5320676096959579	NO	-
3627	ZINC01510658	2745	0.5320412700406694	NO	-
3628	ZINC01090888	1927	0.5320374718416674	NO	-
3629	ZINC00808488	1000	0.5320259413739459	NO	-
3630	ZINC03858529	5567	0.5320171704081788	NO	-
3631	ZINC01414319	2532	0.5320071158309922	NO	-
3632	ZINC01107242	1972	0.5320028023275483	NO	-
3633	ZINC00073314	55	0.531973304772786	NO	-
3634	ZINC02937744	4265	0.5319338429859046	NO	-
3635	ZINC00425377	307	0.5319305707003702	NO	-
3636	ZINC01992658	2932	0.5319051187439596	NO	-
3637	ZINC04412507	6580	0.531888743900493	NO	-
3638	ZINC02198913	3023	0.5318758085915667	NO	-
3639	ZINC01128343	2080	0.5318661880182372	NO	-
3640	ZINC02757954	3925	0.5318502176434564	NO	-
3641	ZINC01414319	2534	0.5318496797491767	NO	-
3642	ZINC01104436	1959	0.5318490880232535	NO	-
3643	ZINC00525330	402	0.531821833929646	NO	-
3644	ZINC02724726	3866	0.5318152079796291	NO	-
3645	ZINC01986714	2918	0.5318110951083681	NO	-
3646	ZINC02359928	3276	0.5317852978462446	NO	-
3647	ZINC00535876	422	0.5317589846321444	NO	-
3648	ZINC02971873	4338	0.5317492807472808	NO	-
3649	ZINC02724725	3865	0.5317236224181614	NO	-
3650	ZINC04223878	6385	0.5317198601604403	NO	-
3651	ZINC00668116	701	0.531717867441478	NO	-
3652	ZINC00653847	668	0.5317143165190311	NO	-
3653	ZINC03472921	4857	0.5316990987422426	NO	-
3654	ZINC02227163	3084	0.5316963413707523	NO	-
3655	ZINC02227165	3085	0.531693194535624	NO	-
3656	ZINC01121152	2047	0.5316821689258611	NO	-
3657	ZINC00738415	864	0.5316579231619881	NO	-
3658	ZINC04114850	6280	0.5316497902138944	NO	-
3659	ZINC00422832	292	0.5316443582451081	NO	-
3660	ZINC02227166	3086	0.531624457802871	NO	-
3661	ZINC02724190	3830	0.5316239507027054	NO	-
3662	ZINC02201351	3033	0.5316166898733844	NO	-
3663	ZINC02227162	3083	0.5316034311035808	NO	-
3664	ZINC02724189	3829	0.5316009147300284	NO	-
3665	ZINC03858530	5568	0.5315961385848021	NO	-
3666	ZINC04470429	6710	0.5315961385848021	NO	-
3667	ZINC02052453	2940	0.5315804362127093	NO	-
3668	ZINC02052452	2939	0.5315744889329224	NO	-
3669	ZINC03858216	5548	0.5315730596022256	NO	-
3670	ZINC03820143	5065	0.5315457029839997	NO	-
3671	ZINC03660400	5022	0.5315398790781936	NO	-
3672	ZINC03660399	5021	0.5315186313954204	NO	-
3673	ZINC03400165	4778	0.5315160076078962	NO	-
3674	ZINC02724719	3860	0.5314818471250907	NO	-
3675	ZINC01158132	2160	0.531474322815499	NO	-
3676	ZINC00688763	761	0.5314605480752953	NO	-
3677	ZINC04292049	6464	0.5314597408351533	NO	-
3678	ZINC01160266	2167	0.5314544133634116	NO	-
3679	ZINC01154159	2145	0.5314396365106251	NO	-
3680	ZINC02754843	3919	0.5314291794961641	NO	-
3681	ZINC01242056	2361	0.5314286457936486	NO	-
3682	ZINC03430355	4814	0.5314260973849895	NO	-
3683	ZINC03170274	4467	0.5313743550520851	NO	-
3684	ZINC02718461	3784	0.531353696922601	NO	-
3685	ZINC02783177	3943	0.5313457626322345	NO	-
3686	ZINC02878359	4102	0.5313034116218159	NO	-
3687	ZINC01303400	2411	0.5312927745918536	NO	-
3688	ZINC03279920	4614	0.5312816094395681	NO	-
3689	ZINC02380966	3305	0.5312739167169123	NO	-
3690	ZINC03867722	5798	0.5312738635349662	NO	-
3691	ZINC03910014	5910	0.5312537625970638	NO	-
3692	ZINC03263729	4598	0.5312520197062497	NO	-
3693	ZINC01503579	2716	0.531232368084403	NO	-
3694	ZINC03263727	4597	0.5312248719603104	NO	-
3695	ZINC00321927	201	0.5312191428442002	NO	-
3696	ZINC00905682	1306	0.531204104920165	NO	-
3697	ZINC03550390	4933	0.5311830811424516	NO	-
3698	ZINC01046646	1754	0.531180365992613	NO	-
3699	ZINC00073314	54	0.5311749330022956	NO	-
3700	ZINC04469529	6688	0.5311208813433197	NO	-
3701	ZINC03517104	4906	0.5311163224125525	NO	-
3702	ZINC01130928	2096	0.5311130804067097	NO	-
3703	ZINC00918496	1367	0.5311081530350426	NO	-
3704	ZINC03815756	83	0.5311001973000627	YES	9
3705	ZINC00918488	1364	0.5310967655994022	NO	-
3706	ZINC02969852	4335	0.531072212450246	NO	-
3707	ZINC02847547	4039	0.5310603964029615	NO	-
3708	ZINC00834969	1073	0.5310569183938448	NO	-
3709	ZINC02357165	3263	0.5310169440069666	NO	-
3710	ZINC00918642	1375	0.5309915355172992	NO	-
3711	ZINC00918639	1374	0.5309825008920707	NO	-
3712	ZINC00169973	93	0.5309820607982093	NO	-
3713	ZINC00626250	549	0.5309642480101447	NO	-
3714	ZINC02717880	3727	0.530940240360204	NO	-
3715	ZINC03049697	4437	0.5309350418770031	NO	-
3716	ZINC03495669	4876	0.530889896746754	NO	-
3717	ZINC01400072	2499	0.5308765842530522	NO	-
3718	ZINC02234319	3114	0.5308594348527151	NO	-
3719	ZINC02915107	4157	0.5308488469292924	NO	-
3720	ZINC01098301	1942	0.5308474888947053	NO	-
3721	ZINC00223744	135	0.5308456044283341	NO	-
3722	ZINC01037859	1719	0.5308265093200735	NO	-
3723	ZINC03452838	4840	0.5308217776856614	NO	-
3724	ZINC02915109	4158	0.5308196947522386	NO	-
3725	ZINC03194344	4504	0.530819172615955	NO	-
3726	ZINC03815685	108	0.5308044623140017	YES	10
3727	ZINC02724539	3844	0.530794184076162	NO	-
3728	ZINC02724540	3845	0.5307934400167543	NO	-
3729	ZINC00863300	1144	0.5307824582728236	NO	-
3730	ZINC02724192	3832	0.5307766903806552	NO	-
3731	ZINC03452924	4845	0.5307766280595138	NO	-
3732	ZINC02724191	3831	0.530773634513294	NO	-
3733	ZINC04114850	6279	0.5307672154098049	NO	-
3734	ZINC01504136	2717	0.5307602542604687	NO	-
3735	ZINC00682221	743	0.5307591002150839	NO	-
3736	ZINC03867085	5720	0.5307265422011582	NO	-
3737	ZINC02440574	3396	0.5307202657759308	NO	-
3738	ZINC02440580	3399	0.530713547976344	NO	-
3739	ZINC03864160	5682	0.5307067485559525	NO	-
3740	ZINC03851906	5170	0.5306990877069078	NO	-
3741	ZINC02488020	3477	0.530695922475743	NO	-
3742	ZINC01084292	1904	0.5306946090635627	NO	-
3743	ZINC00908109	1322	0.5306937616581854	NO	-
3744	ZINC03867525	5769	0.5306853236859856	NO	-
3745	ZINC02488017	3476	0.5306702828445092	NO	-
3746	ZINC01223303	2333	0.5306582926736589	NO	-
3747	ZINC01162455	2171	0.5306531754563562	NO	-
3748	ZINC01147016	2134	0.5306473250223166	NO	-
3749	ZINC03452841	4841	0.5306366797655635	NO	-
3750	ZINC01386174	2469	0.5306216472291246	NO	-
3751	ZINC03193938	4502	0.5305989287662052	NO	-
3752	ZINC02337427	3229	0.5305770116425212	NO	-
3753	ZINC02424795	3371	0.5305698395343756	NO	-
3754	ZINC01386190	2471	0.5305492787748131	NO	-
3755	ZINC00940690	1473	0.5305411750952188	NO	-
3756	ZINC02504173	3512	0.5305385467726402	NO	-
3757	ZINC02917496	4205	0.5305284729014335	NO	-
3758	ZINC04162829	6336	0.5305181066974296	NO	-
3759	ZINC03794511	78	0.530479590994151	YES	9
3760	ZINC03594665	4967	0.5304625191495882	NO	-
3761	ZINC02923455	4251	0.5304624686714658	NO	-
3762	ZINC02717973	3766	0.5304574812479915	NO	-
3763	ZINC00272932	162	0.5304511047203102	NO	-
3764	ZINC02440577	3397	0.5304461088501516	NO	-
3765	ZINC01988110	2927	0.5304435675597038	NO	-
3766	ZINC02440578	3398	0.5304397181151912	NO	-
3767	ZINC03815752	51	0.5304151985024151	YES	9
3768	ZINC03998901	6084	0.5304027964367046	NO	-
3769	ZINC00594130	492	0.5303686038782071	NO	-
3770	ZINC03547603	4929	0.5303625536361595	NO	-
3771	ZINC03238246	4562	0.5303614783119721	NO	-
3772	ZINC00813644	1010	0.5303551846940748	NO	-
3773	ZINC03900827	5886	0.5303442492076966	NO	-
3774	ZINC03297201	4639	0.530313882940076	NO	-
3775	ZINC03819894	5063	0.5303138604647372	NO	-
3776	ZINC03819894	5064	0.5303138604647372	NO	-
3777	ZINC03998900	6083	0.530289588058103	NO	-
3778	ZINC00134344	84	0.5302685523285897	NO	-
3779	ZINC04638729	6778	0.5302623090775725	NO	-
3780	ZINC03852734	5221	0.5302390626834257	NO	-
3781	ZINC04279258	6450	0.5302299389273514	NO	-
3782	ZINC03042676	4430	0.5302026860814966	NO	-
3783	ZINC03892234	5871	0.530146062912034	NO	-
3784	ZINC00666036	694	0.530141218421185	NO	-
3785	ZINC04267278	6436	0.530124593416477	NO	-
3786	ZINC02326335	3211	0.5301243019790116	NO	-
3787	ZINC02724176	3821	0.5301205797176681	NO	-
3788	ZINC02724538	3843	0.5301194943552694	NO	-
3789	ZINC00425042	305	0.5300915053685539	NO	-
3790	ZINC02341568	3235	0.5300860498755872	NO	-
3791	ZINC01415870	2538	0.5300827915055267	NO	-
3792	ZINC03582748	4956	0.5300808705984521	NO	-
3793	ZINC03249913	4579	0.5300333840537853	NO	-
3794	ZINC02747104	3910	0.529999781722505	NO	-
3795	ZINC01405145	2517	0.5299975540760247	NO	-
3796	ZINC03970485	5996	0.5299937492765079	NO	-
3797	ZINC02326332	3210	0.5299743440545936	NO	-
3798	ZINC02724178	3823	0.5299657157571239	NO	-
3799	ZINC02724177	3822	0.5299448016684518	NO	-
3800	ZINC02724537	3842	0.5299065529246747	NO	-
3801	ZINC03910014	5911	0.5298896947865961	NO	-
3802	ZINC02330357	3215	0.5298806339368993	NO	-
3803	ZINC02181175	3013	0.5298783980925252	NO	-
3804	ZINC00593228	486	0.5298580632472973	NO	-
3805	ZINC00904307	1298	0.5298172598016583	NO	-
3806	ZINC01028628	1678	0.5298055341297618	NO	-
3807	ZINC00886858	1274	0.5297865164122095	NO	-
3808	ZINC00856102	1128	0.5297602718810922	NO	-
3809	ZINC00872909	1189	0.5297493168717352	NO	-
3810	ZINC00677810	728	0.5297474181105339	NO	-
3811	ZINC02357165	3264	0.529697638061236	NO	-
3812	ZINC01143107	2126	0.5296975455006749	NO	-
3813	ZINC00704361	790	0.5296820946622932	NO	-
3814	ZINC02836890	4031	0.5296358297538727	NO	-
3815	ZINC03588137	4959	0.5296033451520994	NO	-
3816	ZINC03016370	4390	0.5295975902772966	NO	-
3817	ZINC04307090	6478	0.5295537305582065	NO	-
3818	ZINC01080828	1901	0.529541088857346	NO	-
3819	ZINC04249578	6418	0.5295291952328436	NO	-
3820	ZINC02919393	4246	0.5295287639282068	NO	-
3821	ZINC02919391	4245	0.52952489545485	NO	-
3822	ZINC00934746	1435	0.5294981234763072	NO	-
3823	ZINC01896457	2854	0.529493076935891	NO	-
3824	ZINC00321806	195	0.5294881011664909	NO	-
3825	ZINC03660398	5020	0.529448038116252	NO	-
3826	ZINC03660397	5019	0.5294387490574864	NO	-
3827	ZINC02720945	3798	0.5294284194771538	NO	-
3828	ZINC00884382	1257	0.5294169842177183	NO	-
3829	ZINC03859845	5643	0.5294107015521011	NO	-
3830	ZINC02440536	3394	0.5294020928739079	NO	-
3831	ZINC03039898	4422	0.5293828022063726	NO	-
3832	ZINC03866717	5694	0.5293669218790689	NO	-
3833	ZINC00381213	232	0.5293278569769037	NO	-
3834	ZINC03395141	4769	0.5293134163713715	NO	-
3835	ZINC00422833	293	0.5293096505862402	NO	-
3836	ZINC03968931	5958	0.529304299533069	NO	-
3837	ZINC00826719	1047	0.5293018218252394	NO	-
3838	ZINC02440539	3395	0.5292718151244953	NO	-
3839	ZINC02978734	4355	0.5292588564088264	NO	-
3840	ZINC03867945	5802	0.5292587797365575	NO	-
3841	ZINC00905683	1307	0.5292547488209984	NO	-
3842	ZINC00774580	906	0.5292372424799743	NO	-
3843	ZINC00686253	754	0.5292342763767434	NO	-
3844	ZINC03635745	5004	0.5292181049156959	NO	-
3845	ZINC01138762	2113	0.5292098095837149	NO	-
3846	ZINC04267135	6435	0.5291669367684999	NO	-
3847	ZINC03968932	5959	0.5291536293032686	NO	-
3848	ZINC02859516	4063	0.5291101129534606	NO	-
3849	ZINC02197857	3020	0.5291045775534515	NO	-
3850	ZINC04443678	6623	0.5290599271206727	NO	-
3851	ZINC02852530	4045	0.5290482796658182	NO	-
3852	ZINC03878792	5840	0.5290422459990758	NO	-
3853	ZINC00919398	1386	0.5290380151745763	NO	-
3854	ZINC04061601	6233	0.5290035732888875	NO	-
3855	ZINC02915800	4179	0.5290008909981715	NO	-
3856	ZINC01988102	2926	0.5289977766596728	NO	-
3857	ZINC00411172	249	0.5289959773898795	NO	-
3858	ZINC04342135	6505	0.5289727080092358	NO	-
3859	ZINC01434273	2566	0.5289620918643837	NO	-
3860	ZINC02403138	3324	0.5289616005904689	NO	-
3861	ZINC03850667	5108	0.5289549253937957	NO	-
3862	ZINC00919390	1384	0.528950964114578	NO	-
3863	ZINC03850665	5107	0.528948935843484	NO	-
3864	ZINC01121577	2050	0.5289312150093847	NO	-
3865	ZINC00321941	203	0.5288935199825168	NO	-
3866	ZINC02296194	3176	0.5288674808780248	NO	-
3867	ZINC02296195	3177	0.5288489507247515	NO	-
3868	ZINC04477424	6721	0.5288456878933766	NO	-
3869	ZINC00574121	457	0.528844783712502	NO	-
3870	ZINC00774579	905	0.5288338423572554	NO	-
3871	ZINC00422858	296	0.5288190235444044	NO	-
3872	ZINC02915797	4178	0.5288047807308007	NO	-
3873	ZINC00648297	660	0.5287834344560604	NO	-
3874	ZINC00991737	1595	0.5287507061677248	NO	-
3875	ZINC00574121	456	0.5287451574321025	NO	-
3876	ZINC01835312	2833	0.5287286364712694	NO	-
3877	ZINC03852816	5227	0.5287229018082256	NO	-
3878	ZINC03846490	5074	0.5287195684174074	NO	-
3879	ZINC03867945	5801	0.528716062555301	NO	-
3880	ZINC01191863	2258	0.52869225451585	NO	-
3881	ZINC03235226	4549	0.5286893498526253	NO	-
3882	ZINC02265465	3151	0.5286855908575436	NO	-
3883	ZINC01489082	2659	0.528683477586607	NO	-
3884	ZINC02730930	3894	0.5286828773171998	NO	-
3885	ZINC00919437	1391	0.5286712252199575	NO	-
3886	ZINC02720887	3795	0.5286515662624555	NO	-
3887	ZINC01088709	1918	0.5286485069708348	NO	-
3888	ZINC00919443	1394	0.5286463698539945	NO	-
3889	ZINC02720886	3794	0.5286322653259482	NO	-
3890	ZINC01088708	1917	0.5286241669873885	NO	-
3891	ZINC00403530	246	0.5286135822493035	NO	-
3892	ZINC02861997	4074	0.5286067694721416	NO	-
3893	ZINC00645143	635	0.528571846818233	NO	-
3894	ZINC00678627	732	0.5285583083788543	NO	-
3895	ZINC03326323	4671	0.5285486804874373	NO	-
3896	ZINC00156944	91	0.5285453433847563	NO	-
3897	ZINC00566979	451	0.5285437719396846	NO	-
3898	ZINC00956739	1545	0.5285304009367475	NO	-
3899	ZINC01398302	2490	0.5284938259340983	NO	-
3900	ZINC02836890	4032	0.5284627535581904	NO	-
3901	ZINC01156864	2156	0.5284550782386707	NO	-
3902	ZINC03186336	4490	0.5284490953992135	NO	-
3903	ZINC00688776	762	0.5284419327880497	NO	-
3904	ZINC04094420	6259	0.5284262404951591	NO	-
3905	ZINC04249578	6417	0.5284072989875342	NO	-
3906	ZINC03971527	6006	0.5283793117428406	NO	-
3907	ZINC04470195	6699	0.5283793117428406	NO	-
3908	ZINC04617915	85	0.5283726742235095	YES	9
3909	ZINC00574121	458	0.5283590093020061	NO	-
3910	ZINC02718029	3772	0.5283435224006167	NO	-
3911	ZINC02718029	3774	0.5283435224006167	NO	-
3912	ZINC02720881	3793	0.5283236762345755	NO	-
3913	ZINC02721894	3801	0.5282902019842789	NO	-
3914	ZINC03815615	97	0.5282851622387011	YES	9
3915	ZINC01549947	2776	0.528282199408768	NO	-
3916	ZINC00919429	1387	0.5282728102156177	NO	-
3917	ZINC00919435	1390	0.5282686142437789	NO	-
3918	ZINC01069120	1841	0.5282651003532424	NO	-
3919	ZINC02405321	3333	0.5282571243798071	NO	-
3920	ZINC01489082	2660	0.5282492958934317	NO	-
3921	ZINC01489082	2661	0.5282492958934317	NO	-
3922	ZINC01584286	2785	0.5282214898014898	NO	-
3923	ZINC02211340	3052	0.5282168979960642	NO	-
3924	ZINC03409543	4785	0.5282140622101318	NO	-
3925	ZINC03409545	4786	0.5281790380995784	NO	-
3926	ZINC03971522	6005	0.5281582706033502	NO	-
3927	ZINC03867010	5713	0.5281571219712181	NO	-
3928	ZINC04000605	6086	0.528134686359928	NO	-
3929	ZINC00994840	1608	0.52811409326471	NO	-
3930	ZINC03348336	4704	0.5281100798938559	NO	-
3931	ZINC02708886	3693	0.5281045290560603	NO	-
3932	ZINC02708884	3692	0.5280860700414983	NO	-
3933	ZINC00728645	851	0.5280682289939997	NO	-
3934	ZINC00374374	226	0.5280525013299741	NO	-
3935	ZINC00447382	349	0.5280297791931713	NO	-
3936	ZINC00374379	227	0.5280240838055043	NO	-
3937	ZINC03393164	4766	0.5280095074866915	NO	-
3938	ZINC03867085	5721	0.5279924185793735	NO	-
3939	ZINC03393166	4767	0.5279898461306637	NO	-
3940	ZINC02444853	3405	0.5279846962343772	NO	-
3941	ZINC03858185	5545	0.5279839448308732	NO	-
3942	ZINC04470069	6693	0.5279839448308732	NO	-
3943	ZINC01552722	2777	0.5279758436887468	NO	-
3944	ZINC00321918	199	0.5279723685193763	NO	-
3945	ZINC03868356	5815	0.5279697062966572	NO	-
3946	ZINC01501589	2704	0.5279049727234906	NO	-
3947	ZINC03859731	5634	0.5279016658523793	NO	-
3948	ZINC02292855	3174	0.5278968737080868	NO	-
3949	ZINC02292856	3175	0.5278951110077418	NO	-
3950	ZINC00321912	196	0.5278762573868709	NO	-
3951	ZINC00455772	361	0.527865025393988	NO	-
3952	ZINC02310440	3188	0.5278460563007544	NO	-
3953	ZINC01489082	2662	0.527838714567106	NO	-
3954	ZINC02686322	3660	0.5278322685319937	NO	-
3955	ZINC03859732	5635	0.5278131979450592	NO	-
3956	ZINC01029667	1680	0.5278035056370808	NO	-
3957	ZINC02686321	3659	0.5277853388408226	NO	-
3958	ZINC00798601	966	0.5277817851912086	NO	-
3959	ZINC03027011	4403	0.5277380229091212	NO	-
3960	ZINC01032110	1693	0.5277264768662884	NO	-
3961	ZINC00643849	627	0.527719217015199	NO	-
3962	ZINC00812951	1008	0.5277175461756656	NO	-
3963	ZINC03867011	5714	0.5277155096512297	NO	-
3964	ZINC01744551	2811	0.5276906417671303	NO	-
3965	ZINC00105017	63	0.5276744747239958	NO	-
3966	ZINC04617908	86	0.5276409888335493	YES	9
3967	ZINC01118468	2035	0.5276129518854332	NO	-
3968	ZINC00416665	266	0.5275707589592085	NO	-
3969	ZINC02652034	3635	0.5275605579635099	NO	-
3970	ZINC00783556	930	0.5275313615786867	NO	-
3971	ZINC00862017	1140	0.5275237592364418	NO	-
3972	ZINC04161651	6334	0.5275228192570045	NO	-
3973	ZINC00941369	1480	0.5275184927143003	NO	-
3974	ZINC04094420	6260	0.5275158153281659	NO	-
3975	ZINC04487794	6725	0.5275055788313107	NO	-
3976	ZINC03891090	5870	0.5274765875918987	NO	-
3977	ZINC03851906	5171	0.5274722827185587	NO	-
3978	ZINC02652033	3634	0.5274458838237063	NO	-
3979	ZINC01132280	2102	0.5274341562844531	NO	-
3980	ZINC02357923	3267	0.5274044343509756	NO	-
3981	ZINC04161701	6335	0.5274035201216036	NO	-
3982	ZINC03852952	5238	0.5274019223284254	NO	-
3983	ZINC01296878	2404	0.5273979739628784	NO	-
3984	ZINC02853736	4046	0.5273692537438684	NO	-
3985	ZINC01497039	2682	0.5273592402616701	NO	-
3986	ZINC01296879	2405	0.527339967529811	NO	-
3987	ZINC01512202	2746	0.5273148794967035	NO	-
3988	ZINC03859323	5608	0.5272977138117881	NO	-
3989	ZINC03852105	5182	0.5272932855606646	NO	-
3990	ZINC04465402	6668	0.5272932855606646	NO	-
3991	ZINC01301130	2408	0.5272708263913076	NO	-
3992	ZINC00955006	1522	0.5272459306984202	NO	-
3993	ZINC01418585	2545	0.5272346161714344	NO	-
3994	ZINC03335211	4677	0.5272275652585956	NO	-
3995	ZINC01237359	2355	0.527216528762525	NO	-
3996	ZINC03287831	4625	0.527184044021906	NO	-
3997	ZINC03815759	64	0.5271825089603831	YES	9
3998	ZINC03873666	5837	0.5271637112528756	NO	-
3999	ZINC01961684	2901	0.5271559773579734	NO	-
4000	ZINC03815750	8	0.5271437510321527	YES	1
4001	ZINC02629795	3592	0.5271063440857803	NO	-
4002	ZINC02406269	3335	0.5270894613816495	NO	-
4003	ZINC02724756	3883	0.5270810887880685	NO	-
4004	ZINC00959681	1550	0.5270693936906804	NO	-
4005	ZINC02353790	3259	0.5270663854918577	NO	-
4006	ZINC03868260	5813	0.5270461095756728	NO	-
4007	ZINC02629796	3593	0.5270330618676192	NO	-
4008	ZINC02724755	3882	0.52703090279975	NO	-
4009	ZINC03859322	5607	0.5269924546507201	NO	-
4010	ZINC03815757	80	0.5269879054883819	YES	9
4011	ZINC02353789	3258	0.5269868244889	NO	-
4012	ZINC03971519	6004	0.5269835182558126	NO	-
4013	ZINC02718461	3785	0.5269770231029839	NO	-
4014	ZINC02718461	3786	0.5269770231029839	NO	-
4015	ZINC03866717	5693	0.5269507687889216	NO	-
4016	ZINC00919600	1407	0.5269470905948018	NO	-
4017	ZINC01510101	2738	0.526943798621468	NO	-
4018	ZINC04188163	6372	0.5269432478268286	NO	-
4019	ZINC01860385	2838	0.5269396971112174	NO	-
4020	ZINC00919598	1406	0.5269357820069813	NO	-
4021	ZINC03815726	6	0.5269218559019981	YES	1
4022	ZINC04224144	6388	0.5269200152621483	NO	-
4023	ZINC02956136	4319	0.5269179119496505	NO	-
4024	ZINC02500076	3487	0.5268778932435052	NO	-
4025	ZINC01025215	1668	0.5268579578239935	NO	-
4026	ZINC02500140	3495	0.5268467607086662	NO	-
4027	ZINC01113046	1995	0.526846222235331	NO	-
4028	ZINC02341597	3237	0.5268005909392443	NO	-
4029	ZINC04294654	6468	0.5267963370983483	NO	-
4030	ZINC02357923	3268	0.5267946530055969	NO	-
4031	ZINC02341598	3238	0.526793879657514	NO	-
4032	ZINC01400116	2501	0.5267774640447658	NO	-
4033	ZINC01158872	2164	0.5267696527549028	NO	-
4034	ZINC03040640	4425	0.5267538243457354	NO	-
4035	ZINC02341596	3236	0.5267309661473253	NO	-
4036	ZINC02341599	3239	0.5267085745233905	NO	-
4037	ZINC01093055	1935	0.52667999250033	NO	-
4038	ZINC02979779	4357	0.5266766384175797	NO	-
4039	ZINC04468419	6683	0.5266741868909459	NO	-
4040	ZINC00951848	1505	0.5266659695095793	NO	-
4041	ZINC02620440	3556	0.5266658633396946	NO	-
4042	ZINC02284562	3166	0.5266445229632362	NO	-
4043	ZINC01112475	1992	0.5266420225842143	NO	-
4044	ZINC01006919	1643	0.526619204861875	NO	-
4045	ZINC01104794	1965	0.5266171131444329	NO	-
4046	ZINC01104795	1966	0.5266155763429305	NO	-
4047	ZINC03815778	131	0.5266086873879811	YES	16
4048	ZINC03854409	5381	0.5265335370393598	NO	-
4049	ZINC02551038	3526	0.5264951213146059	NO	-
4050	ZINC01088750	1919	0.5264929949887706	NO	-
4051	ZINC03060485	4445	0.5264818930104493	NO	-
4052	ZINC01497193	2685	0.526466844867267	NO	-
4053	ZINC03858841	5586	0.5264666040245662	NO	-
4054	ZINC04114636	6278	0.5264608255117368	NO	-
4055	ZINC03850914	5119	0.5264581191734559	NO	-
4056	ZINC03858469	5559	0.5264544323819651	NO	-
4057	ZINC04475438	6718	0.5264405770199274	NO	-
4058	ZINC02080323	2959	0.5264235015875971	NO	-
4059	ZINC01042157	1741	0.5263981146900337	NO	-
4060	ZINC01399846	2496	0.5263588078484858	NO	-
4061	ZINC02724576	3853	0.5263582018362036	NO	-
4062	ZINC02724575	3852	0.5263572928486625	NO	-
4063	ZINC03971207	6000	0.5263462460473962	NO	-
4064	ZINC03866853	5701	0.5263358376237817	NO	-
4065	ZINC01927527	2874	0.5263127731742546	NO	-
4066	ZINC04448193	6626	0.5263079073087142	NO	-
4067	ZINC02973225	4344	0.5262918231046473	NO	-
4068	ZINC01399847	2497	0.5262893535160039	NO	-
4069	ZINC00416866	267	0.5262807484976124	NO	-
4070	ZINC01001968	1631	0.526276279371705	NO	-
4071	ZINC03176695	4472	0.5262717988119298	NO	-
4072	ZINC00941369	1479	0.5262650166603713	NO	-
4073	ZINC01237359	2356	0.5262551624285794	NO	-
4074	ZINC00801957	972	0.526242640670013	NO	-
4075	ZINC04161627	6333	0.5262413837166227	NO	-
4076	ZINC00411875	253	0.5262139098924105	NO	-
4077	ZINC04621470	6769	0.5261903531550799	NO	-
4078	ZINC01927528	2875	0.5261887209892173	NO	-
4079	ZINC01508686	2726	0.5261785105961635	NO	-
4080	ZINC03832090	91	0.5261737274524367	YES	9
4081	ZINC00676229	723	0.5261713953260407	NO	-
4082	ZINC02717739	3701	0.5261668930841773	NO	-
4083	ZINC00411875	255	0.5261594124141609	NO	-
4084	ZINC02642526	3617	0.5261554270934006	NO	-
4085	ZINC02456713	3430	0.5261243012194867	NO	-
4086	ZINC00938152	1456	0.5261096692434638	NO	-
4087	ZINC00599731	503	0.5260987781291101	NO	-
4088	ZINC01254104	2377	0.5260963402021818	NO	-
4089	ZINC02456716	3431	0.5260926061620006	NO	-
4090	ZINC02642525	3616	0.5260722564022526	NO	-
4091	ZINC00360424	219	0.5260509744052108	NO	-
4092	ZINC01657897	2795	0.5260389405016758	NO	-
4093	ZINC01175406	2194	0.5260230240219411	NO	-
4094	ZINC00642882	623	0.5260128828845926	NO	-
4095	ZINC00411875	254	0.5259793915085959	NO	-
4096	ZINC01462271	2631	0.5259465054325365	NO	-
4097	ZINC01065640	1828	0.5259133311899064	NO	-
4098	ZINC00918492	1366	0.5258999953813642	NO	-
4099	ZINC00918490	1365	0.5258918469386816	NO	-
4100	ZINC01195557	2267	0.5258867703605884	NO	-
4101	ZINC01064182	1824	0.525875986836942	NO	-
4102	ZINC01053467	1778	0.5258109254005079	NO	-
4103	ZINC02717966	3756	0.5258058774686092	NO	-
4104	ZINC00902333	1292	0.5257968442510385	NO	-
4105	ZINC02340238	3233	0.5257907893616754	NO	-
4106	ZINC02228401	3096	0.5257697857706181	NO	-
4107	ZINC03262424	4593	0.5257205941115481	NO	-
4108	ZINC02139080	2997	0.5256635668260062	NO	-
4109	ZINC00999056	1618	0.5256453077915216	NO	-
4110	ZINC01210847	2311	0.5256408508242559	NO	-
4111	ZINC01118141	2034	0.5255893628879678	NO	-
4112	ZINC04382999	6557	0.5255796802501631	NO	-
4113	ZINC00719970	831	0.5255706190230837	NO	-
4114	ZINC00412385	256	0.5255496350164265	NO	-
4115	ZINC01608409	2786	0.5255377213669443	NO	-
4116	ZINC04617916	82	0.5255191130645392	YES	9
4117	ZINC02724749	3876	0.5255006397931803	NO	-
4118	ZINC00612826	525	0.5254483306213692	NO	-
4119	ZINC00636052	599	0.5254456209082807	NO	-
4120	ZINC01494050	2676	0.5254446921535624	NO	-
4121	ZINC02624431	3573	0.5254384443569943	NO	-
4122	ZINC03815775	54	0.5254361594966546	YES	9
4123	ZINC04502297	6748	0.5254358951661041	NO	-
4124	ZINC03026991	4400	0.5254082295549736	NO	-
4125	ZINC01254104	2378	0.5254043484309507	NO	-
4126	ZINC02860448	4067	0.5253944999015554	NO	-
4127	ZINC04267134	6434	0.5253790821383036	NO	-
4128	ZINC04001072	6099	0.5253712227449472	NO	-
4129	ZINC02724750	3877	0.5253454747970147	NO	-
4130	ZINC03857974	5533	0.5253275165072957	NO	-
4131	ZINC03857975	5534	0.5253165631532842	NO	-
4132	ZINC02724747	3874	0.5253101822237245	NO	-
4133	ZINC00732273	855	0.5253050558679195	NO	-
4134	ZINC02724748	3875	0.5252968226346828	NO	-
4135	ZINC00707781	800	0.5252939539263813	NO	-
4136	ZINC01928003	2878	0.5252925724103188	NO	-
4137	ZINC03100320	4455	0.5252866044827909	NO	-
4138	ZINC02357803	3266	0.5252780457259103	NO	-
4139	ZINC03235644	4551	0.5252497233253538	NO	-
4140	ZINC03850585	5101	0.5252416420721301	NO	-
4141	ZINC01214858	2323	0.5252322188634617	NO	-
4142	ZINC02799816	3989	0.525231669794001	NO	-
4143	ZINC03857896	5524	0.5251974102250988	NO	-
4144	ZINC00636291	606	0.5251878206847224	NO	-
4145	ZINC01301975	2410	0.5251809724666124	NO	-
4146	ZINC04381440	6556	0.5251795661916419	NO	-
4147	ZINC03848547	5075	0.5251794621862703	NO	-
4148	ZINC04442877	6604	0.5251774474858432	NO	-
4149	ZINC01928004	2879	0.5251716840495596	NO	-
4150	ZINC01152621	2142	0.5251407946319618	NO	-
4151	ZINC03026995	4401	0.5251172548449838	NO	-
4152	ZINC04224312	6395	0.525113314774117	NO	-
4153	ZINC03864292	5684	0.5251085334101211	NO	-
4154	ZINC03418791	4806	0.5251007019389522	NO	-
4155	ZINC03909740	5907	0.5250953210670948	NO	-
4156	ZINC00726264	844	0.5250668904221507	NO	-
4157	ZINC04001030	6092	0.5250470868547573	NO	-
4158	ZINC03100276	4453	0.5250345294616807	NO	-
4159	ZINC00719970	830	0.5250072346381949	NO	-
4160	ZINC03815758	87	0.525002543405353	YES	9
4161	ZINC03868260	5814	0.5249922941190451	NO	-
4162	ZINC00598769	501	0.5249869430609602	NO	-
4163	ZINC02308659	3186	0.5249649547539322	NO	-
4164	ZINC03225664	4537	0.5249495665739957	NO	-
4165	ZINC03850569	5100	0.5249147969621791	NO	-
4166	ZINC03641522	5006	0.5248943058107476	NO	-
4167	ZINC03857164	5485	0.5248942231997942	NO	-
4168	ZINC00627631	558	0.5248934570492577	NO	-
4169	ZINC02501393	3503	0.5248860759575898	NO	-
4170	ZINC02717972	3761	0.5248857969910896	NO	-
4171	ZINC02717972	3763	0.5248857969910896	NO	-
4172	ZINC02624432	3574	0.5248747302721435	NO	-
4173	ZINC01454328	2616	0.5248675777055805	NO	-
4174	ZINC01223284	2332	0.5248535377638787	NO	-
4175	ZINC04169839	6358	0.5248351423228093	NO	-
4176	ZINC04281599	6452	0.52481521614346	NO	-
4177	ZINC01936707	2885	0.5248023482355676	NO	-
4178	ZINC02631603	3596	0.5247944424661519	NO	-
4179	ZINC01936708	2886	0.5247689240257136	NO	-
4180	ZINC03855198	5446	0.524763033259967	NO	-
4181	ZINC03378183	4754	0.5247474710794965	NO	-
4182	ZINC03859617	5626	0.5247469867023592	NO	-
4183	ZINC03859723	5632	0.524737955695698	NO	-
4184	ZINC04468584	6685	0.524737955695698	NO	-
4185	ZINC00645317	636	0.5247370019625572	NO	-
4186	ZINC04249578	6416	0.5247248304830388	NO	-
4187	ZINC00609591	519	0.5247192943474279	NO	-
4188	ZINC00194715	111	0.5247154941049856	NO	-
4189	ZINC04033634	6199	0.5247131675528924	NO	-
4190	ZINC02878842	4104	0.524693433562373	NO	-
4191	ZINC04001031	6093	0.524667781171826	NO	-
4192	ZINC04369381	6538	0.5246379909087238	NO	-
4193	ZINC01454340	2617	0.5246374377695768	NO	-
4194	ZINC03376108	4750	0.524624248075538	NO	-
4195	ZINC03012954	4384	0.5246208099674304	NO	-
4196	ZINC03632811	5000	0.5246061708081848	NO	-
4197	ZINC01272733	2388	0.5246035579544676	NO	-
4198	ZINC04464374	6645	0.5245766718041757	NO	-
4199	ZINC02244620	3131	0.524574991572801	NO	-
4200	ZINC02720879	3791	0.524571186326218	NO	-
4201	ZINC02266855	3154	0.5245461028809262	NO	-
4202	ZINC02623750	3572	0.5245345640159649	NO	-
4203	ZINC01117839	2033	0.5245244149858654	NO	-
4204	ZINC02622781	3568	0.5245188789209893	NO	-
4205	ZINC03815767	4	0.5245067868786218	YES	1
4206	ZINC04511290	6751	0.5245038114386729	NO	-
4207	ZINC02724567	3848	0.524488062272382	NO	-
4208	ZINC02724568	3849	0.5244583485961053	NO	-
4209	ZINC04169839	6357	0.5244426874516599	NO	-
4210	ZINC01121876	2051	0.5243944154233985	NO	-
4211	ZINC03311447	4657	0.5243896351606956	NO	-
4212	ZINC04399446	6571	0.5243861934187616	NO	-
4213	ZINC03858470	5560	0.5243750955198584	NO	-
4214	ZINC04470358	6705	0.5243750955198584	NO	-
4215	ZINC02859710	4065	0.5243340994165708	NO	-
4216	ZINC00833500	1070	0.5243146818926501	NO	-
4217	ZINC00849781	1107	0.5242844370082633	NO	-
4218	ZINC04186957	6370	0.5242610227654357	NO	-
4219	ZINC01004740	1635	0.5242610155066211	NO	-
4220	ZINC02642865	3621	0.5242439832286045	NO	-
4221	ZINC02642866	3622	0.5242407551054679	NO	-
4222	ZINC01090203	1920	0.5242359251045253	NO	-
4223	ZINC03376111	4751	0.5242273046549147	NO	-
4224	ZINC00446525	348	0.5242071506953963	NO	-
4225	ZINC02857600	4053	0.5242045997478044	NO	-
4226	ZINC04033706	6201	0.5241755436535875	NO	-
4227	ZINC02627158	3581	0.5241414054570045	NO	-
4228	ZINC04033635	6200	0.524126110584477	NO	-
4229	ZINC04039417	6221	0.5241220418557552	NO	-
4230	ZINC01386157	2466	0.5241182295692282	NO	-
4231	ZINC04463907	6638	0.524097005079396	NO	-
4232	ZINC00282194	165	0.5240862475316893	NO	-
4233	ZINC00451278	353	0.5240798805061255	NO	-
4234	ZINC02283525	3164	0.5240627098662707	NO	-
4235	ZINC04005003	6130	0.524040349020419	NO	-
4236	ZINC00629535	570	0.5239720846608528	NO	-
4237	ZINC01077049	1878	0.5239711555088167	NO	-
4238	ZINC00919652	1409	0.5239465149593754	NO	-
4239	ZINC03853633	5311	0.5239376027589489	NO	-
4240	ZINC04039417	6220	0.5239362037751522	NO	-
4241	ZINC01384304	2463	0.5239249945335246	NO	-
4242	ZINC02939986	4277	0.523923253772788	NO	-
4243	ZINC00631101	576	0.5239062792040504	NO	-
4244	ZINC00919660	1412	0.5238881126458577	NO	-
4245	ZINC00919395	1385	0.5238638641774218	NO	-
4246	ZINC02916421	4193	0.5238507001027891	NO	-
4247	ZINC03971665	6008	0.5238455175908764	NO	-
4248	ZINC04059456	6231	0.5238403645108192	NO	-
4249	ZINC02717739	3703	0.523828897810629	NO	-
4250	ZINC01198672	2273	0.5238238597372397	NO	-
4251	ZINC02916415	4190	0.5238174957403839	NO	-
4252	ZINC02956498	4322	0.5237832010485292	NO	-
4253	ZINC02956499	4323	0.5237667279158604	NO	-
4254	ZINC03857895	5523	0.5237575934248503	NO	-
4255	ZINC03956147	5935	0.5237500580012718	NO	-
4256	ZINC02072281	2950	0.5237104674365924	NO	-
4257	ZINC01159702	2166	0.5236969328285268	NO	-
4258	ZINC00919439	1392	0.5236922280024969	NO	-
4259	ZINC00919441	1393	0.5236883606003813	NO	-
4260	ZINC01159701	2165	0.523679633635207	NO	-
4261	ZINC00536254	423	0.5236745986587731	NO	-
4262	ZINC02460596	3438	0.5236445885624175	NO	-
4263	ZINC01928007	2881	0.5235960803391612	NO	-
4264	ZINC03971207	6001	0.5235674588652299	NO	-
4265	ZINC02916419	4192	0.5235591205354194	NO	-
4266	ZINC02916417	4191	0.5235371732347675	NO	-
4267	ZINC01077049	1879	0.5235311605533616	NO	-
4268	ZINC03193884	4501	0.5234839845372381	NO	-
4269	ZINC01928006	2880	0.5234832212881414	NO	-
4270	ZINC02724752	3879	0.5234478876038415	NO	-
4271	ZINC02667851	3656	0.523443123621619	NO	-
4272	ZINC01438629	2580	0.5234270029526085	NO	-
4273	ZINC02099931	2971	0.5234219557381099	NO	-
4274	ZINC04382999	6558	0.5234202311604601	NO	-
4275	ZINC01738119	2803	0.5234146789280175	NO	-
4276	ZINC03851651	5158	0.5234046779886536	NO	-
4277	ZINC01508072	2723	0.523403894629719	NO	-
4278	ZINC02803028	3995	0.5233515286892473	NO	-
4279	ZINC03858471	5561	0.5233509172083791	NO	-
4280	ZINC01138850	2116	0.5233435263914145	NO	-
4281	ZINC02724751	3878	0.5233381503303433	NO	-
4282	ZINC02717966	3758	0.523287012259622	NO	-
4283	ZINC01138814	2114	0.5232763534699579	NO	-
4284	ZINC00938143	1455	0.5232450306441383	NO	-
4285	ZINC02344478	3246	0.5232412126753927	NO	-
4286	ZINC02961697	4328	0.5232371998277032	NO	-
4287	ZINC02803027	3994	0.5232182362980072	NO	-
4288	ZINC00596776	500	0.5232102524683067	NO	-
4289	ZINC03858496	5565	0.5231802733032783	NO	-
4290	ZINC00639370	615	0.5231780320102093	NO	-
4291	ZINC03363451	4736	0.5231750281628692	NO	-
4292	ZINC01170310	2186	0.5231412632734067	NO	-
4293	ZINC02720908	3797	0.5231412047251816	NO	-
4294	ZINC02919365	4244	0.5231277709755422	NO	-
4295	ZINC02919364	4243	0.5231147182501718	NO	-
4296	ZINC03016364	4388	0.5231111261145514	NO	-
4297	ZINC03018680	4394	0.5231015919431209	NO	-
4298	ZINC02348559	3251	0.5230963831155094	NO	-
4299	ZINC00629535	569	0.5230955430718063	NO	-
4300	ZINC02099929	2970	0.5230856350558669	NO	-
4301	ZINC01170309	2185	0.5230847394854818	NO	-
4302	ZINC01090897	1932	0.523067970326831	NO	-
4303	ZINC00184267	102	0.5230507556535693	NO	-
4304	ZINC00919434	1389	0.5230267973634418	NO	-
4305	ZINC00919431	1388	0.523023645035843	NO	-
4306	ZINC02919111	4237	0.5230058272370294	NO	-
4307	ZINC02919112	4238	0.522995378492397	NO	-
4308	ZINC03867322	5757	0.5229884749048359	NO	-
4309	ZINC03859268	5604	0.5229832631674974	NO	-
4310	ZINC02220292	3068	0.5229727889187479	NO	-
4311	ZINC02449086	3413	0.5229607643690264	NO	-
4312	ZINC03211263	4522	0.5229456919221619	NO	-
4313	ZINC02724572	3851	0.5229401601571566	NO	-
4314	ZINC03211261	4521	0.5229396384921129	NO	-
4315	ZINC03988886	6056	0.522932817309686	NO	-
4316	ZINC00919561	1400	0.5229310806024684	NO	-
4317	ZINC01737976	2801	0.5229195592221879	NO	-
4318	ZINC01029454	1679	0.5229163643512298	NO	-
4319	ZINC00919559	1399	0.5229036684501068	NO	-
4320	ZINC03867272	5753	0.5228988383945253	NO	-
4321	ZINC03851055	5127	0.5228872636007655	NO	-
4322	ZINC02724571	3850	0.5228782123829266	NO	-
4323	ZINC03855061	5425	0.5228732938233993	NO	-
4324	ZINC03098775	4451	0.5228576888457057	NO	-
4325	ZINC03854483	5385	0.5228537168840468	NO	-
4326	ZINC03857829	5517	0.5228518063726318	NO	-
4327	ZINC02803029	3996	0.5228440642399153	NO	-
4328	ZINC03855060	5424	0.5228428370197755	NO	-
4329	ZINC00657252	687	0.5228169213096684	NO	-
4330	ZINC03026998	4402	0.5228097037341893	NO	-
4331	ZINC03851052	5126	0.5228088735405293	NO	-
4332	ZINC00866767	1167	0.5228050118703496	NO	-
4333	ZINC01160497	2168	0.5228035016254708	NO	-
4334	ZINC00635354	591	0.5227904023680982	NO	-
4335	ZINC00695925	774	0.5227808311649538	NO	-
4336	ZINC02335806	3227	0.5227678609383164	NO	-
4337	ZINC02086821	2960	0.5227575419627444	NO	-
4338	ZINC02803030	3997	0.5227570351077464	NO	-
4339	ZINC02086822	2961	0.5227564160822519	NO	-
4340	ZINC03866853	5702	0.5227502122481285	NO	-
4341	ZINC00756741	889	0.5227459050883388	NO	-
4342	ZINC01108337	1975	0.5227240906517318	NO	-
4343	ZINC02982467	4363	0.5227179845118171	NO	-
4344	ZINC03889421	5849	0.5227169864593395	NO	-
4345	ZINC00635356	592	0.5226950463566249	NO	-
4346	ZINC02616568	3543	0.5226916586405563	NO	-
4347	ZINC00812730	1007	0.522682082225269	NO	-
4348	ZINC01955976	2897	0.5226716025752769	NO	-
4349	ZINC02982331	4361	0.5226560714870818	NO	-
4350	ZINC01088554	1915	0.5226464706374038	NO	-
4351	ZINC03832064	43	0.5226350711915919	YES	9
4352	ZINC01060782	1806	0.5226124997151055	NO	-
4353	ZINC02679170	3657	0.5226014516504431	NO	-
4354	ZINC01060787	1809	0.5225885495829158	NO	-
4355	ZINC03227180	4538	0.5225806919280453	NO	-
4356	ZINC01108338	1976	0.5225674847259733	NO	-
4357	ZINC02717802	3709	0.5225553377558216	NO	-
4358	ZINC01055529	1786	0.5225542617044199	NO	-
4359	ZINC00636215	604	0.5225515112199296	NO	-
4360	ZINC02982863	4366	0.5225017096454736	NO	-
4361	ZINC02601118	3539	0.5224767983171065	NO	-
4362	ZINC02601119	3540	0.5224662005745004	NO	-
4363	ZINC01070382	1847	0.5224551175523207	NO	-
4364	ZINC03889093	5846	0.5224203658514464	NO	-
4365	ZINC03401974	4781	0.5224126204349883	NO	-
4366	ZINC04304061	6470	0.522399845773004	NO	-
4367	ZINC04149504	6314	0.5223901952621494	NO	-
4368	ZINC00684912	751	0.5223845843242252	NO	-
4369	ZINC02283567	3165	0.5223760361139319	NO	-
4370	ZINC03986896	6053	0.5223667771227843	NO	-
4371	ZINC00970539	1555	0.5223577293473711	NO	-
4372	ZINC00684911	750	0.522345897760875	NO	-
4373	ZINC03857593	5501	0.5223320614857274	NO	-
4374	ZINC01209488	2302	0.522329155802712	NO	-
4375	ZINC00609729	520	0.5223139807995762	NO	-
4376	ZINC02350931	3254	0.5222958498955863	NO	-
4377	ZINC03401977	4782	0.5222906911953851	NO	-
4378	ZINC02062110	2946	0.5222848281195088	NO	-
4379	ZINC02062109	2945	0.5222743247575097	NO	-
4380	ZINC01936709	2887	0.5222581045763429	NO	-
4381	ZINC01936710	2888	0.522254675042909	NO	-
4382	ZINC03642305	5008	0.5222248246667428	NO	-
4383	ZINC03642312	5011	0.5222100718501697	NO	-
4384	ZINC02223035	3074	0.5222019007543284	NO	-
4385	ZINC01258016	2382	0.5221970221706531	NO	-
4386	ZINC03832165	62	0.5221941443348898	YES	9
4387	ZINC03857411	5494	0.5221780636542284	NO	-
4388	ZINC03854485	5386	0.522146787262958	NO	-
4389	ZINC01246723	2366	0.5221422399434374	NO	-
4390	ZINC03858729	5579	0.5221362536087382	NO	-
4391	ZINC03832073	66	0.5221308439813664	YES	9
4392	ZINC02356690	3262	0.5221133961615293	NO	-
4393	ZINC00695922	772	0.5221091320225779	NO	-
4394	ZINC02356688	3261	0.5220964571418876	NO	-
4395	ZINC03853094	5253	0.5220871264503255	NO	-
4396	ZINC01390121	2482	0.5220645173694543	NO	-
4397	ZINC01061773	1812	0.522050853515223	NO	-
4398	ZINC03851671	5159	0.5220319577387995	NO	-
4399	ZINC03868701	5829	0.522028682917009	NO	-
4400	ZINC04466219	6673	0.522028682917009	NO	-
4401	ZINC03858730	5580	0.522027354586489	NO	-
4402	ZINC03765436	5035	0.5220112650076317	NO	-
4403	ZINC01287824	2398	0.5219983273184232	NO	-
4404	ZINC01061776	1813	0.5219968656330709	NO	-
4405	ZINC01243600	2364	0.521995824425495	NO	-
4406	ZINC01287823	2397	0.5219950116335675	NO	-
4407	ZINC04070465	6241	0.5219932673757193	NO	-
4408	ZINC03858681	5578	0.5219643238636826	NO	-
4409	ZINC02223037	3075	0.5219539465036271	NO	-
4410	ZINC03030181	4409	0.5219517615077475	NO	-
4411	ZINC02748829	3912	0.5219474225563656	NO	-
4412	ZINC02874120	4095	0.521929375314816	NO	-
4413	ZINC02874121	4096	0.5219219726550448	NO	-
4414	ZINC02307267	3181	0.5218418770762344	NO	-
4415	ZINC03995715	6081	0.5218327281649898	NO	-
4416	ZINC02307268	3182	0.5218308811465209	NO	-
4417	ZINC01833495	2831	0.5218261823668107	NO	-
4418	ZINC03642308	5009	0.5218227120135711	NO	-
4419	ZINC03642310	5010	0.5218159192865798	NO	-
4420	ZINC01833496	2832	0.5218134409973187	NO	-
4421	ZINC04633710	6777	0.5218130571986773	NO	-
4422	ZINC03594233	4965	0.5218109838064117	NO	-
4423	ZINC03857560	5500	0.5217826511882632	NO	-
4424	ZINC03272387	4605	0.5217747759425352	NO	-
4425	ZINC01090896	1931	0.5217516711838053	NO	-
4426	ZINC04357955	6524	0.5217486105435301	NO	-
4427	ZINC03272391	4606	0.5217483208267544	NO	-
4428	ZINC03855198	5447	0.5217478542803913	NO	-
4429	ZINC03857078	5478	0.5217409434193242	NO	-
4430	ZINC02978866	4356	0.5217400918534376	NO	-
4431	ZINC04001156	6106	0.521734650562778	NO	-
4432	ZINC03868631	5824	0.5217305806118278	NO	-
4433	ZINC03853198	5269	0.5217302299808851	NO	-
4434	ZINC02656920	3642	0.521723618797118	NO	-
4435	ZINC03594234	4966	0.5216890921565664	NO	-
4436	ZINC03890807	5864	0.5216826615290775	NO	-
4437	ZINC00994189	1607	0.5216795204524477	NO	-
4438	ZINC03853088	5251	0.521664028892435	NO	-
4439	ZINC03857780	5512	0.5216493847078274	NO	-
4440	ZINC02721893	3800	0.5216374665152992	NO	-
4441	ZINC00695923	773	0.5216142659971892	NO	-
4442	ZINC03249661	4577	0.5216124807694316	NO	-
4443	ZINC03249664	4578	0.5216001384227305	NO	-
4444	ZINC01988128	2929	0.5215982152653285	NO	-
4445	ZINC04442657	6603	0.5215953903296602	NO	-
4446	ZINC03858820	5585	0.5215843987759531	NO	-
4447	ZINC04633469	6776	0.5215782791131632	NO	-
4448	ZINC02523538	3518	0.5215746038419298	NO	-
4449	ZINC00834970	1074	0.5215402089276576	NO	-
4450	ZINC03663229	5024	0.5215327846801806	NO	-
4451	ZINC04053015	6223	0.5215189625911845	NO	-
4452	ZINC03819894	5062	0.5215021344843572	NO	-
4453	ZINC03907161	5898	0.5214924888925618	NO	-
4454	ZINC01122631	2055	0.5214920927256842	NO	-
4455	ZINC02619669	3548	0.521475938019427	NO	-
4456	ZINC02215749	3057	0.5214719746477228	NO	-
4457	ZINC02979904	4358	0.521469314159643	NO	-
4458	ZINC00851712	1110	0.521441770960552	NO	-
4459	ZINC03859430	5610	0.5214360623956646	NO	-
4460	ZINC04032980	6158	0.5214344389474589	NO	-
4461	ZINC00669331	703	0.5214341311362194	NO	-
4462	ZINC01066090	1830	0.5214209956420551	NO	-
4463	ZINC02279012	3159	0.5214135539491261	NO	-
4464	ZINC02275807	3158	0.5214036306175257	NO	-
4465	ZINC00669332	704	0.5214000177845364	NO	-
4466	ZINC04617907	55	0.5213847050928767	YES	9
4467	ZINC03854470	5382	0.5213844206006522	NO	-
4468	ZINC01205196	2286	0.521382685576201	NO	-
4469	ZINC03181960	4488	0.5213809354592563	NO	-
4470	ZINC02915770	4176	0.5213352265057537	NO	-
4471	ZINC03833998	23	0.521325915824457	YES	2
4472	ZINC02915768	4175	0.5213215650666378	NO	-
4473	ZINC00713745	815	0.5213060013985056	NO	-
4474	ZINC01497081	2684	0.5213054600740965	NO	-
4475	ZINC04268868	6442	0.5213050091187347	NO	-
4476	ZINC00713746	816	0.5212773860189475	NO	-
4477	ZINC03858552	5573	0.5212749865452582	NO	-
4478	ZINC03581551	4950	0.5212720080055981	NO	-
4479	ZINC03850585	5102	0.5212581257855851	NO	-
4480	ZINC03857747	5511	0.5212456509811437	NO	-
4481	ZINC00044408	29	0.5212355217214544	NO	-
4482	ZINC01062244	1819	0.5212297433231476	NO	-
4483	ZINC03766582	5036	0.521214793817456	NO	-
4484	ZINC00688108	760	0.5212043654287005	NO	-
4485	ZINC03766583	5037	0.5211759869895077	NO	-
4486	ZINC03040844	4426	0.5211747893259432	NO	-
4487	ZINC02721892	3799	0.5211709609008716	NO	-
4488	ZINC01296001	2401	0.5211665694019716	NO	-
4489	ZINC03857814	5515	0.521156505593952	NO	-
4490	ZINC04464594	6653	0.521156505593952	NO	-
4491	ZINC04001084	6100	0.521153150123127	NO	-
4492	ZINC02493629	3480	0.5211408748122606	NO	-
4493	ZINC04001085	6101	0.5211391757768004	NO	-
4494	ZINC02493631	3481	0.5210980386662603	NO	-
4495	ZINC02227624	3091	0.5210863924773623	NO	-
4496	ZINC03355138	4718	0.5210848730750286	NO	-
4497	ZINC02724238	3837	0.5210727696091196	NO	-
4498	ZINC00706212	795	0.5210600721185706	NO	-
4499	ZINC00706213	796	0.5210506834008679	NO	-
4500	ZINC02227622	3090	0.5210474977546767	NO	-
4501	ZINC00799702	969	0.5210424571212928	NO	-
4502	ZINC03868504	5820	0.5210291926533914	NO	-
4503	ZINC03664237	5025	0.5210164401840661	NO	-
4504	ZINC00842154	1090	0.5210121301082404	NO	-
4505	ZINC00707754	798	0.5210039851485925	NO	-
4506	ZINC04627899	6773	0.5209969876461612	NO	-
4507	ZINC02423425	3367	0.520996121389048	NO	-
4508	ZINC00595551	497	0.5209910639137624	NO	-
4509	ZINC03857654	5504	0.5209885427632579	NO	-
4510	ZINC03868676	5827	0.520985380667895	NO	-
4511	ZINC03859861	5646	0.5209749787578142	NO	-
4512	ZINC03868679	5828	0.5209741880943807	NO	-
4513	ZINC03858002	5537	0.5209542085157364	NO	-
4514	ZINC03858001	5536	0.5209524607518471	NO	-
4515	ZINC01090887	1926	0.5209518282047544	NO	-
4516	ZINC03859699	5631	0.5209503340254267	NO	-
4517	ZINC03857655	5505	0.5209322669439165	NO	-
4518	ZINC01090886	1925	0.5209312806126024	NO	-
4519	ZINC03971864	6009	0.5209099796147364	NO	-
4520	ZINC02998950	4377	0.5209096424462429	NO	-
4521	ZINC04443112	6607	0.5209006981682797	NO	-
4522	ZINC01154134	2144	0.5208761243805536	NO	-
4523	ZINC03971866	6010	0.5208619968556566	NO	-
4524	ZINC04497523	6746	0.5208381810880307	NO	-
4525	ZINC03852996	5240	0.5208327740418078	NO	-
4526	ZINC03859988	5660	0.5208203251093063	NO	-
4527	ZINC02306644	3180	0.5208161559917084	NO	-
4528	ZINC03868505	5821	0.5208080238539721	NO	-
4529	ZINC02198435	3022	0.5208037519463068	NO	-
4530	ZINC01497074	2683	0.5207975085328987	NO	-
4531	ZINC01162098	2170	0.5207848775282498	NO	-
4532	ZINC00716955	825	0.5207471088991197	NO	-
4533	ZINC01128496	2081	0.5207446888363374	NO	-
4534	ZINC00837959	1077	0.5207293920853979	NO	-
4535	ZINC02717804	3713	0.5207135379570802	NO	-
4536	ZINC00303172	175	0.5207124661120694	NO	-
4537	ZINC02273271	3157	0.5207117094591344	NO	-
4538	ZINC03632802	4998	0.5207032283214077	NO	-
4539	ZINC00303170	174	0.5206986772973043	NO	-
4540	ZINC01249661	2370	0.5206899322512184	NO	-
4541	ZINC03399571	4776	0.5206857576665335	NO	-
4542	ZINC00716954	824	0.5206805379487333	NO	-
4543	ZINC04332284	6500	0.520673942000537	NO	-
4544	ZINC01249663	2371	0.5206715637195276	NO	-
4545	ZINC02851878	4044	0.5206178788446071	NO	-
4546	ZINC01400391	2502	0.5205972845654313	NO	-
4547	ZINC01175721	2198	0.5205917519317477	NO	-
4548	ZINC00636204	603	0.5205847080892455	NO	-
4549	ZINC03867614	5780	0.5205705248711433	NO	-
4550	ZINC00669545	705	0.5205685235446966	NO	-
4551	ZINC04627899	6772	0.5205620412998161	NO	-
4552	ZINC03854836	5411	0.5205568382377183	NO	-
4553	ZINC04470256	6702	0.5205456356393268	NO	-
4554	ZINC02057665	2943	0.5205443876958886	NO	-
4555	ZINC00905714	1315	0.5205332860294405	NO	-
4556	ZINC01121417	2049	0.5205088221020585	NO	-
4557	ZINC01070392	1848	0.5204708142835828	NO	-
4558	ZINC01936706	2884	0.5204685482621089	NO	-
4559	ZINC01016723	1656	0.5204652688314205	NO	-
4560	ZINC01936705	2883	0.5204599634841107	NO	-
4561	ZINC04108177	6270	0.5204414585217968	NO	-
4562	ZINC03832170	37	0.5204202000611174	YES	7
4563	ZINC00623772	539	0.5203996262698874	NO	-
4564	ZINC03815692	113	0.5203818115793459	YES	12
4565	ZINC04060826	6232	0.5203503792701301	NO	-
4566	ZINC03864381	5687	0.5203493764845122	NO	-
4567	ZINC02717740	3705	0.5203090505421742	NO	-
4568	ZINC00877873	1222	0.5203083354920955	NO	-
4569	ZINC03857255	5487	0.5202831951053969	NO	-
4570	ZINC04464252	6644	0.5202831951053969	NO	-
4571	ZINC02696886	3666	0.5202773748787124	NO	-
4572	ZINC03281626	4617	0.5202761667367172	NO	-
4573	ZINC03859724	5633	0.5202436580878816	NO	-
4574	ZINC00109653	69	0.5202353648823633	NO	-
4575	ZINC03858197	5546	0.5202060575971331	NO	-
4576	ZINC02308300	3183	0.5202044109710297	NO	-
4577	ZINC01240848	2358	0.5201765399173134	NO	-
4578	ZINC01096294	1940	0.5201746657081447	NO	-
4579	ZINC00705650	793	0.5201449248783555	NO	-
4580	ZINC02137023	2993	0.5201427997172927	NO	-
4581	ZINC00705651	794	0.5201356318569601	NO	-
4582	ZINC02308790	3187	0.5201294915196909	NO	-
4583	ZINC00877936	1231	0.5201252754912332	NO	-
4584	ZINC03854576	5397	0.520099322401715	NO	-
4585	ZINC02915357	4169	0.5200951774294027	NO	-
4586	ZINC01868726	2843	0.5200750216732961	NO	-
4587	ZINC02696889	3667	0.5200640671755294	NO	-
4588	ZINC02585210	3530	0.520060563507424	NO	-
4589	ZINC00609729	521	0.5200488525209872	NO	-
4590	ZINC02469530	3458	0.5200486703333174	NO	-
4591	ZINC00918515	1372	0.5200424036101023	NO	-
4592	ZINC00425136	306	0.5200378907600335	NO	-
4593	ZINC01060784	1807	0.5200206682346924	NO	-
4594	ZINC03853708	5315	0.5200202569086917	NO	-
4595	ZINC02204107	3038	0.5200189923636888	NO	-
4596	ZINC02469529	3457	0.5200048993122414	NO	-
4597	ZINC03495638	4875	0.5199947711825177	NO	-
4598	ZINC01063645	1820	0.5199943852823762	NO	-
4599	ZINC01060786	1808	0.5199734371169906	NO	-
4600	ZINC04442236	6601	0.5199473177216944	NO	-
4601	ZINC00623129	533	0.5199421344005317	NO	-
4602	ZINC03868674	5826	0.5199119264530472	NO	-
4603	ZINC03858359	5551	0.5198895883148779	NO	-
4604	ZINC02601707	3541	0.5198849474417842	NO	-
4605	ZINC03856110	5464	0.5198463118246598	NO	-
4606	ZINC03176704	4476	0.519844422909513	NO	-
4607	ZINC03857724	5510	0.5198383619779413	NO	-
4608	ZINC04464539	6652	0.5198383619779413	NO	-
4609	ZINC00636126	601	0.5197924632155755	NO	-
4610	ZINC04001066	6098	0.5197818388989163	NO	-
4611	ZINC04001065	6097	0.5197683970734798	NO	-
4612	ZINC02717802	3711	0.519751364020069	NO	-
4613	ZINC02181056	3011	0.5197293184017999	NO	-
4614	ZINC04464374	6646	0.5197236466905504	NO	-
4615	ZINC00469605	375	0.5197201411154315	NO	-
4616	ZINC01254927	2381	0.5196992108976087	NO	-
4617	ZINC04292236	6467	0.519683900857123	NO	-
4618	ZINC02724757	3884	0.5196153863567752	NO	-
4619	ZINC02724758	3885	0.5196105398770067	NO	-
4620	ZINC00905715	1316	0.5195963450339913	NO	-
4621	ZINC03851512	5151	0.5195561045579796	NO	-
4622	ZINC03851515	5152	0.5195501909302105	NO	-
4623	ZINC03857638	5503	0.5195023189340585	NO	-
4624	ZINC03859862	5647	0.5194925987589968	NO	-
4625	ZINC02223017	3073	0.519475302489768	NO	-
4626	ZINC02223012	3072	0.5194514308385204	NO	-
4627	ZINC03004657	4379	0.5194358219302433	NO	-
4628	ZINC03857965	5530	0.5194234935640749	NO	-
4629	ZINC04108252	6273	0.5194224494006695	NO	-
4630	ZINC00321793	189	0.5194211165989061	NO	-
4631	ZINC02186142	3015	0.5193787600749731	NO	-
4632	ZINC00905707	1311	0.5193654960741803	NO	-
4633	ZINC01495142	2677	0.5193542048668474	NO	-
4634	ZINC03859690	5630	0.519345192996878	NO	-
4635	ZINC02305340	3179	0.5193370544352864	NO	-
4636	ZINC04001266	6112	0.5193370295399459	NO	-
4637	ZINC00884298	1253	0.519327351385003	NO	-
4638	ZINC01428816	2562	0.5193260881851343	NO	-
4639	ZINC03867571	5777	0.5193226378761326	NO	-
4640	ZINC01039134	1721	0.5193204764060451	NO	-
4641	ZINC00884306	1256	0.5193183250074394	NO	-
4642	ZINC03852907	5235	0.5193177329008594	NO	-
4643	ZINC01382840	2461	0.5193026329922451	NO	-
4644	ZINC04032980	6159	0.5192851015746257	NO	-
4645	ZINC00726817	845	0.5192623730669563	NO	-
4646	ZINC03210166	4519	0.5191931613061727	NO	-
4647	ZINC02212816	3055	0.519174009838063	NO	-
4648	ZINC03012957	4386	0.5191488642168851	NO	-
4649	ZINC03855123	5438	0.5191469518377386	NO	-
4650	ZINC03857637	5502	0.5191411844418116	NO	-
4651	ZINC03166739	4466	0.5190739703813642	NO	-
4652	ZINC03660386	5018	0.5190591887592995	NO	-
4653	ZINC03853707	5314	0.5190479821769315	NO	-
4654	ZINC01892233	2853	0.5190438723359729	NO	-
4655	ZINC03854698	5406	0.5190294864159379	NO	-
4656	ZINC00919573	1404	0.519020178399818	NO	-
4657	ZINC03955812	5934	0.5190188846768357	NO	-
4658	ZINC03660385	5017	0.5190122598494153	NO	-
4659	ZINC00919566	1401	0.5190076397050147	NO	-
4660	ZINC03012955	4385	0.519000020424268	NO	-
4661	ZINC03851060	5129	0.5189711408868095	NO	-
4662	ZINC00613016	526	0.5189643628976662	NO	-
4663	ZINC02858932	4058	0.5189291292834526	NO	-
4664	ZINC00684909	748	0.5189089966388233	NO	-
4665	ZINC03853215	5273	0.5189003610318701	NO	-
4666	ZINC00684910	749	0.5188981168254205	NO	-
4667	ZINC03853767	5319	0.5188950469667993	NO	-
4668	ZINC03815779	89	0.5188923573611424	YES	9
4669	ZINC01104205	1957	0.5188908126338486	NO	-
4670	ZINC00868783	1176	0.5188762308420414	NO	-
4671	ZINC01175235	2193	0.518854805918523	NO	-
4672	ZINC02619034	3546	0.5188499795660527	NO	-
4673	ZINC04157070	6327	0.5188450056276627	NO	-
4674	ZINC03300386	4644	0.5188365167894178	NO	-
4675	ZINC03857986	5535	0.518814919449417	NO	-
4676	ZINC04458380	6629	0.518814919449417	NO	-
4677	ZINC03851057	5128	0.5187979529452393	NO	-
4678	ZINC03853769	5320	0.5187875901120975	NO	-
4679	ZINC02279829	3160	0.5187520284039011	NO	-
4680	ZINC03853214	5272	0.5187453131274983	NO	-
4681	ZINC00919655	1410	0.518740595763631	NO	-
4682	ZINC03436516	4823	0.5187397862671076	NO	-
4683	ZINC02621126	3559	0.5187357018667454	NO	-
4684	ZINC02465424	3444	0.5187309091275581	NO	-
4685	ZINC00919657	1411	0.5187177333298125	NO	-
4686	ZINC02234285	3113	0.5187159021984791	NO	-
4687	ZINC03641541	5007	0.518662638369204	NO	-
4688	ZINC03867614	5779	0.5186475824561332	NO	-
4689	ZINC01324210	2419	0.518597416307291	NO	-
4690	ZINC00877938	1232	0.5185705879539362	NO	-
4691	ZINC04061611	6234	0.5185667184082253	NO	-
4692	ZINC02724754	3881	0.5185573727723508	NO	-
4693	ZINC02352828	3257	0.5185505249939544	NO	-
4694	ZINC00629517	568	0.5185433135117921	NO	-
4695	ZINC03970119	5987	0.5185078872832044	NO	-
4696	ZINC03851671	5160	0.5184650808026349	NO	-
4697	ZINC02724753	3880	0.5184374483457158	NO	-
4698	ZINC01026689	1673	0.5183995242295364	NO	-
4699	ZINC01111904	1991	0.5183987984617895	NO	-
4700	ZINC04001176	6108	0.5183972666242151	NO	-
4701	ZINC04001175	6107	0.5183952718174349	NO	-
4702	ZINC04170035	6365	0.5183936768629217	NO	-
4703	ZINC02099722	2969	0.5183899975815708	NO	-
4704	ZINC04050958	6222	0.5183808087095839	NO	-
4705	ZINC01026692	1674	0.5183807794647177	NO	-
4706	ZINC01399845	2495	0.5183716135939356	NO	-
4707	ZINC00007453	107	0.5183651067805056	YES	10
4708	ZINC02717804	3715	0.5183333365031433	NO	-
4709	ZINC03815680	63	0.518320235990099	YES	9
4710	ZINC00983418	1574	0.5182588597159911	NO	-
4711	ZINC02809239	4008	0.5182566698230144	NO	-
4712	ZINC00235783	147	0.518239899184838	NO	-
4713	ZINC00804782	984	0.5182313612922054	NO	-
4714	ZINC03867708	5793	0.518221400581798	NO	-
4715	ZINC03867707	5791	0.5182008367592734	NO	-
4716	ZINC01117224	2031	0.5181728121517029	NO	-
4717	ZINC02181057	3012	0.5181666461724891	NO	-
4718	ZINC03857909	5525	0.5181627729829522	NO	-
4719	ZINC03857910	5526	0.5181483234816828	NO	-
4720	ZINC00919541	1398	0.5181449144864138	NO	-
4721	ZINC00919534	1395	0.5181405896666507	NO	-
4722	ZINC01117226	2032	0.5181388265429071	NO	-
4723	ZINC03984437	6052	0.5181387489473629	NO	-
4724	ZINC01156324	2150	0.5181316576243677	NO	-
4725	ZINC03413325	4796	0.518125755984132	NO	-
4726	ZINC02380855	3304	0.5181152641537411	NO	-
4727	ZINC03853682	5312	0.5180330969910459	NO	-
4728	ZINC03936860	5921	0.5180266102882981	NO	-
4729	ZINC04457165	6627	0.5180164671367158	NO	-
4730	ZINC01721140	2798	0.5180077121531014	NO	-
4731	ZINC02099721	2968	0.5180000807039892	NO	-
4732	ZINC03853683	5313	0.5179356184582159	NO	-
4733	ZINC03862594	5676	0.5179276372895526	NO	-
4734	ZINC00905712	1313	0.5179261825393495	NO	-
4735	ZINC02809237	4006	0.5179054582575037	NO	-
4736	ZINC02232895	3108	0.5178530888120356	NO	-
4737	ZINC02923359	4250	0.5178428678561952	NO	-
4738	ZINC02916036	4182	0.5178372862142517	NO	-
4739	ZINC02916037	4183	0.5178255315131337	NO	-
4740	ZINC00655249	675	0.5178070625359533	NO	-
4741	ZINC04271803	6444	0.5177517458460383	NO	-
4742	ZINC01354431	2449	0.5177341556804953	NO	-
4743	ZINC03857158	5484	0.5177173605619514	NO	-
4744	ZINC04464163	6642	0.5177173605619514	NO	-
4745	ZINC03950538	5929	0.5176832402680823	NO	-
4746	ZINC02686327	3662	0.5176803063093232	NO	-
4747	ZINC03452731	4839	0.5176748995206478	NO	-
4748	ZINC02686326	3661	0.5176696932130199	NO	-
4749	ZINC02209755	3048	0.5176651014909164	NO	-
4750	ZINC03983187	6046	0.5176168842678139	NO	-
4751	ZINC00655251	676	0.5176116074701754	NO	-
4752	ZINC01040130	1728	0.5175983116824393	NO	-
4753	ZINC00866691	1165	0.5175888732198747	NO	-
4754	ZINC03867636	5783	0.5175599579595433	NO	-
4755	ZINC02973111	4343	0.5175421754382007	NO	-
4756	ZINC00386508	236	0.5175246538507658	NO	-
4757	ZINC04030219	6142	0.5175239958578958	NO	-
4758	ZINC01034867	1706	0.5174919144538082	NO	-
4759	ZINC03270640	4601	0.5174896316353454	NO	-
4760	ZINC01489756	2663	0.5174845975609824	NO	-
4761	ZINC00507733	393	0.5174642685883356	NO	-
4762	ZINC02731730	3895	0.5174625114348141	NO	-
4763	ZINC00356577	217	0.5174580102108325	NO	-
4764	ZINC00784648	935	0.517447786920015	NO	-
4765	ZINC02216190	3058	0.517447089629926	NO	-
4766	ZINC01757032	2820	0.5174359274771652	NO	-
4767	ZINC03832054	67	0.5174357981223908	YES	9
4768	ZINC04465360	6667	0.5174343754740008	NO	-
4769	ZINC01197386	2272	0.5174339896667007	NO	-
4770	ZINC04342144	6506	0.517416778619311	NO	-
4771	ZINC01230788	2351	0.5173663463548641	NO	-
4772	ZINC02717740	3707	0.5173612323271621	NO	-
4773	ZINC01195455	2266	0.5173444422213336	NO	-
4774	ZINC01195450	2265	0.51734246165065	NO	-
4775	ZINC04465191	6659	0.5172863303954658	NO	-
4776	ZINC04274721	6445	0.5172830701957682	NO	-
4777	ZINC02651713	3633	0.517281763207687	NO	-
4778	ZINC04627899	6771	0.5172714183217673	NO	-
4779	ZINC00867659	1170	0.5172331853330043	NO	-
4780	ZINC00675914	722	0.5172147985344224	NO	-
4781	ZINC04617922	75	0.5172040691911742	YES	9
4782	ZINC02809240	4009	0.5171911690291691	NO	-
4783	ZINC01499614	2702	0.5171726896549729	NO	-
4784	ZINC02137021	2992	0.517154919500071	NO	-
4785	ZINC03858795	5584	0.5171511900402593	NO	-
4786	ZINC00728645	852	0.517132736452094	NO	-
4787	ZINC03997654	6082	0.5171243491378908	NO	-
4788	ZINC00109657	70	0.517114567981558	NO	-
4789	ZINC00702811	778	0.5171047969150483	NO	-
4790	ZINC03867707	5792	0.5170942618724713	NO	-
4791	ZINC03867708	5794	0.5170923905069202	NO	-
4792	ZINC02172757	3005	0.5170631963893341	NO	-
4793	ZINC03850880	5117	0.5170453567165377	NO	-
4794	ZINC01050062	1771	0.5170283128586172	NO	-
4795	ZINC02972103	4340	0.5169515140835428	NO	-
4796	ZINC00995615	1612	0.5169168199613923	NO	-
4797	ZINC00995616	1613	0.5169112529963192	NO	-
4798	ZINC01230787	2350	0.5168799872482568	NO	-
4799	ZINC02809238	4007	0.5168740946983288	NO	-
4800	ZINC01040287	1739	0.5168559453058971	NO	-
4801	ZINC01706614	2797	0.5168412126714169	NO	-
4802	ZINC02227630	3093	0.5168109019539879	NO	-
4803	ZINC02227626	3092	0.5168030002149749	NO	-
4804	ZINC01124365	2060	0.5167737746124423	NO	-
4805	ZINC04093795	6258	0.516773121859079	NO	-
4806	ZINC03867564	5775	0.516772133375282	NO	-
4807	ZINC03992740	6070	0.5167594901269695	NO	-
4808	ZINC04464416	6647	0.5167594901269695	NO	-
4809	ZINC00623230	535	0.5167473933916883	NO	-
4810	ZINC00623227	534	0.5167458188299182	NO	-
4811	ZINC00773405	897	0.5167321356220861	NO	-
4812	ZINC03850070	5088	0.5167227275830963	NO	-
4813	ZINC00629517	567	0.5166697625586034	NO	-
4814	ZINC03850880	5118	0.5166528707965151	NO	-
4815	ZINC00675912	721	0.5166424938463765	NO	-
4816	ZINC03815730	1	0.5166196428332497	YES	1
4817	ZINC01065417	1827	0.5166159809645414	NO	-
4818	ZINC01058615	1795	0.5166031397706896	NO	-
4819	ZINC03027048	4404	0.5165652045460565	NO	-
4820	ZINC04167407	6344	0.5165636375672491	NO	-
4821	ZINC01116187	2020	0.5165506762331062	NO	-
4822	ZINC00905697	1310	0.5165478755246773	NO	-
4823	ZINC00918478	1360	0.5165391786288145	NO	-
4824	ZINC01756057	2819	0.5165315466136957	NO	-
4825	ZINC00918485	1363	0.5165162922232597	NO	-
4826	ZINC03653592	5013	0.5164858796162438	NO	-
4827	ZINC01183302	2240	0.5164783249579981	NO	-
4828	ZINC01387351	2474	0.5164555029244735	NO	-
4829	ZINC02746932	3909	0.516443846658322	NO	-
4830	ZINC01216797	2326	0.5164233562425602	NO	-
4831	ZINC00574058	455	0.516342801518379	NO	-
4832	ZINC02472631	3471	0.5163393731058539	NO	-
4833	ZINC04174503	6368	0.5163283797419874	NO	-
4834	ZINC02958624	4326	0.5163265921916426	NO	-
4835	ZINC02663874	3652	0.5163004478631216	NO	-
4836	ZINC02918102	4217	0.5162994264683061	NO	-
4837	ZINC00386498	235	0.5162799390631867	NO	-
4838	ZINC01726085	2799	0.5162499767147287	NO	-
4839	ZINC03815776	68	0.516213456581938	YES	9
4840	ZINC04518391	6758	0.516196316681692	NO	-
4841	ZINC02404712	3332	0.5161950998350434	NO	-
4842	ZINC03262904	4595	0.5161813319068307	NO	-
4843	ZINC00867659	1169	0.5161672835253113	NO	-
4844	ZINC00626971	554	0.5161568877972277	NO	-
4845	ZINC03850761	5109	0.5161335110658748	NO	-
4846	ZINC04464961	6654	0.5161335110658748	NO	-
4847	ZINC01115038	2013	0.5160775491037958	NO	-
4848	ZINC03858550	5572	0.5160675117211146	NO	-
4849	ZINC04470437	6711	0.5160675117211146	NO	-
4850	ZINC02255919	3144	0.516014070830837	NO	-
4851	ZINC04463940	6640	0.5160022614578312	NO	-
4852	ZINC02973363	4345	0.5159655145065519	NO	-
4853	ZINC03859274	5605	0.5159569879278354	NO	-
4854	ZINC02393242	3311	0.5159302346272053	NO	-
4855	ZINC03632817	5001	0.5159219164498431	NO	-
4856	ZINC02230751	3103	0.5159216739181236	NO	-
4857	ZINC02451017	3415	0.5159154613027108	NO	-
4858	ZINC02451018	3416	0.5158899741870623	NO	-
4859	ZINC03911163	5912	0.5158688420546035	NO	-
4860	ZINC04033722	6204	0.5158443680287974	NO	-
4861	ZINC04364180	6535	0.5158408302006432	NO	-
4862	ZINC01034831	1705	0.5158299317142157	NO	-
4863	ZINC01016617	1654	0.5157666330052749	NO	-
4864	ZINC04470153	6696	0.5157662543886139	NO	-
4865	ZINC03867564	5774	0.515755798853843	NO	-
4866	ZINC00810603	1005	0.5157433392447304	NO	-
4867	ZINC01177665	2211	0.5157422802559344	NO	-
4868	ZINC03984436	6051	0.515738095223312	NO	-
4869	ZINC01175930	2202	0.5157294665098039	NO	-
4870	ZINC02051759	2938	0.5157129385815837	NO	-
4871	ZINC04419319	6585	0.5157099805155918	NO	-
4872	ZINC00934390	1434	0.5156839131106793	NO	-
4873	ZINC03816334	5049	0.5156722707508975	NO	-
4874	ZINC03546665	4928	0.5156563744477717	NO	-
4875	ZINC03209364	4517	0.5156247050080125	NO	-
4876	ZINC04266403	6432	0.5155950008050499	NO	-
4877	ZINC03853213	5271	0.5155855685452191	NO	-
4878	ZINC02365470	3289	0.5155496244929746	NO	-
4879	ZINC02365473	3290	0.5155053505321939	NO	-
4880	ZINC02375817	3300	0.5154941421842393	NO	-
4881	ZINC00877871	1221	0.5154805229565084	NO	-
4882	ZINC00754210	878	0.5154614860112836	NO	-
4883	ZINC01087398	1912	0.51546102133104	NO	-
4884	ZINC04167407	6343	0.5154601833524265	NO	-
4885	ZINC04167407	6342	0.515458957595466	NO	-
4886	ZINC00111659	73	0.5154557623920218	NO	-
4887	ZINC03853212	5270	0.5154484708981182	NO	-
4888	ZINC00872286	1186	0.5154291129510209	NO	-
4889	ZINC00754211	879	0.5154285695657415	NO	-
4890	ZINC04033722	6202	0.5154260369531029	NO	-
4891	ZINC03868990	5833	0.5154122293958061	NO	-
4892	ZINC03868987	5831	0.5154094292154077	NO	-
4893	ZINC00021917	15	0.5153871565153836	NO	-
4894	ZINC01630241	2789	0.5153792826568736	NO	-
4895	ZINC02375815	3299	0.5153725931242441	NO	-
4896	ZINC03854904	5416	0.5153465523633212	NO	-
4897	ZINC02717739	3702	0.515326915139989	NO	-
4898	ZINC02717739	3704	0.515326915139989	NO	-
4899	ZINC02365467	3288	0.5153144464824101	NO	-
4900	ZINC03859064	5595	0.5153101316506997	NO	-
4901	ZINC00222187	130	0.5152838176003446	NO	-
4902	ZINC02365476	3291	0.5152761054015493	NO	-
4903	ZINC00222192	131	0.5152576806839092	NO	-
4904	ZINC02005915	2935	0.5152435798541156	NO	-
4905	ZINC02882504	4106	0.5152190434821068	NO	-
4906	ZINC03088486	4450	0.515217421015379	NO	-
4907	ZINC00309446	178	0.5152145056457421	NO	-
4908	ZINC00035371	26	0.5151313195099035	NO	-
4909	ZINC04332070	6499	0.5151242919392942	NO	-
4910	ZINC04059434	6230	0.515122294638245	NO	-
4911	ZINC00687884	758	0.5151198884471742	NO	-
4912	ZINC02404619	3331	0.5151120400107708	NO	-
4913	ZINC00687885	759	0.5150892322540005	NO	-
4914	ZINC02323220	3203	0.5150872271763626	NO	-
4915	ZINC02324593	3204	0.5150843019684753	NO	-
4916	ZINC00846550	1096	0.5150841547442042	NO	-
4917	ZINC03852713	5219	0.5150787666074276	NO	-
4918	ZINC02324598	3207	0.5150665564248086	NO	-
4919	ZINC00877900	1228	0.515039957282849	NO	-
4920	ZINC00840590	1084	0.5150158501626273	NO	-
4921	ZINC01036815	1713	0.5150029947522468	NO	-
4922	ZINC04004099	6118	0.5149720230880582	NO	-
4923	ZINC00006643	4	0.5149685066389232	NO	-
4924	ZINC00795740	959	0.514967328541864	NO	-
4925	ZINC03852912	5236	0.5149512255550165	NO	-
4926	ZINC02377628	3302	0.5149424753946229	NO	-
4927	ZINC03857191	5486	0.5149407876088218	NO	-
4928	ZINC01033717	1702	0.5149310877466193	NO	-
4929	ZINC02377626	3301	0.5149277033646141	NO	-
4930	ZINC03852710	5218	0.5149229064984837	NO	-
4931	ZINC04170035	6366	0.5149225759427694	NO	-
4932	ZINC00795742	960	0.5149007122675343	NO	-
4933	ZINC03816338	5050	0.514895952021493	NO	-
4934	ZINC03853789	5321	0.514889929166873	NO	-
4935	ZINC04001251	6111	0.5148878322648904	NO	-
4936	ZINC02717966	3757	0.5148745827554908	NO	-
4937	ZINC02717966	3759	0.5148745827554908	NO	-
4938	ZINC01306208	2412	0.5148744807391986	NO	-
4939	ZINC03852913	5237	0.5148690709695051	NO	-
4940	ZINC01158185	2161	0.5148678091538462	NO	-
4941	ZINC00205883	123	0.5148467137787369	NO	-
4942	ZINC03859521	5613	0.5148292152961994	NO	-
4943	ZINC01088343	1914	0.5147752823414664	NO	-
4944	ZINC01152155	2138	0.5147643437976597	NO	-
4945	ZINC04475140	6717	0.5147591483521918	NO	-
4946	ZINC01033718	1703	0.5147516311144504	NO	-
4947	ZINC02284905	3168	0.5147476820099471	NO	-
4948	ZINC00702158	777	0.5147397828367983	NO	-
4949	ZINC00919332	1380	0.5147211890281459	NO	-
4950	ZINC00919386	1383	0.5147114309130351	NO	-
4951	ZINC04470067	6692	0.5147069400527605	NO	-
4952	ZINC01139374	2117	0.5146950196833144	NO	-
4953	ZINC03890752	5863	0.5146909094413226	NO	-
4954	ZINC00884301	1254	0.5146386571225422	NO	-
4955	ZINC01153201	2143	0.5146160181747171	NO	-
4956	ZINC03859968	5658	0.5146104167706834	NO	-
4957	ZINC02858712	4057	0.5145896651639607	NO	-
4958	ZINC02414923	3356	0.5145744796110574	NO	-
4959	ZINC00514833	398	0.5145716849003561	NO	-
4960	ZINC03868029	5806	0.5145684674709892	NO	-
4961	ZINC04518390	6757	0.514555216061112	NO	-
4962	ZINC02724710	3859	0.514536398850913	NO	-
4963	ZINC04292051	6465	0.514530659939863	NO	-
4964	ZINC03894320	5875	0.514510802543946	NO	-
4965	ZINC00884303	1255	0.5144972814061249	NO	-
4966	ZINC01346752	2446	0.5144521636357782	NO	-
4967	ZINC02417998	3363	0.5144260354272248	NO	-
4968	ZINC01136855	2110	0.5144069190071084	NO	-
4969	ZINC02417997	3362	0.5144063921227878	NO	-
4970	ZINC00791091	940	0.5143699011469322	NO	-
4971	ZINC01497227	2688	0.514362982074187	NO	-
4972	ZINC03854716	5407	0.5143552785843166	NO	-
4973	ZINC02956464	4320	0.5143530609328634	NO	-
4974	ZINC02956466	4321	0.5143500227884394	NO	-
4975	ZINC01087397	1911	0.5143430236254198	NO	-
4976	ZINC04477750	6722	0.5143281093938974	NO	-
4977	ZINC04406937	6575	0.514315228783448	NO	-
4978	ZINC03858478	5562	0.5143016819483934	NO	-
4979	ZINC04470366	6706	0.5143016819483934	NO	-
4980	ZINC01029783	1681	0.5142966839367916	NO	-
4981	ZINC03033345	4415	0.5142947360595088	NO	-
4982	ZINC03950536	5928	0.5142337792351201	NO	-
4983	ZINC04033722	6203	0.5141748979293039	NO	-
4984	ZINC03336076	4681	0.5141528125505366	NO	-
4985	ZINC01036119	1712	0.5141475519364388	NO	-
4986	ZINC01437060	2573	0.5141425902615073	NO	-
4987	ZINC00365484	222	0.5141400540508916	NO	-
4988	ZINC01047527	1759	0.5141310912309849	NO	-
4989	ZINC03336074	4680	0.5141252067932002	NO	-
4990	ZINC03815736	42	0.5141136958332326	YES	9
4991	ZINC03610561	4982	0.5140728557593699	NO	-
4992	ZINC02067532	2949	0.5140648869493897	NO	-
4993	ZINC01040199	1734	0.5140370321681619	NO	-
4994	ZINC02228146	3095	0.5140340246064672	NO	-
4995	ZINC03300377	4643	0.5140138444987675	NO	-
4996	ZINC01040130	1729	0.5140087320751565	NO	-
4997	ZINC03853099	5254	0.5139771275799614	NO	-
4998	ZINC03610559	4981	0.5139771187227709	NO	-
4999	ZINC03018626	4392	0.5139619947065611	NO	-
5000	ZINC04308452	6480	0.5139480564847771	NO	-
5001	ZINC01069897	1844	0.5139413108745946	NO	-
5002	ZINC01986985	2921	0.513871667749363	NO	-
5003	ZINC01290728	2399	0.5138444164130207	NO	-
5004	ZINC01122385	2053	0.51384173030193	NO	-
5005	ZINC00919571	1403	0.5138368138486844	NO	-
5006	ZINC00919568	1402	0.5138292688386648	NO	-
5007	ZINC01069899	1845	0.513828537317848	NO	-
5008	ZINC03623906	4992	0.5138213164173699	NO	-
5009	ZINC03188087	4493	0.5137673363157023	NO	-
5010	ZINC04265175	6428	0.5137527872501991	NO	-
5011	ZINC02843051	4034	0.5137260586294147	NO	-
5012	ZINC00694634	770	0.5137247457771201	NO	-
5013	ZINC00021917	16	0.5137227224684187	NO	-
5014	ZINC00021917	17	0.5137227224684187	NO	-
5015	ZINC01961682	2900	0.5137094269467579	NO	-
5016	ZINC03334459	4676	0.5136988392391216	NO	-
5017	ZINC01479993	2648	0.513672458040842	NO	-
5018	ZINC01479994	2649	0.5136692218840833	NO	-
5019	ZINC01006515	1638	0.5136458636124249	NO	-
5020	ZINC02738624	3902	0.5136331703090021	NO	-
5021	ZINC02501965	3504	0.5136257879533577	NO	-
5022	ZINC03853383	5288	0.5136168295269362	NO	-
5023	ZINC03855203	5448	0.5136059877045783	NO	-
5024	ZINC03849842	5085	0.5135908739884156	NO	-
5025	ZINC00702158	776	0.5135387981600028	NO	-
5026	ZINC04617926	49	0.5135375636663123	YES	9
5027	ZINC01936711	2889	0.5135223323447861	NO	-
5028	ZINC03128957	4457	0.5134603081691821	NO	-
5029	ZINC01201242	2281	0.5134110275213932	NO	-
5030	ZINC00766376	895	0.5133901787698323	NO	-
5031	ZINC00675663	719	0.5133885280570863	NO	-
5032	ZINC01201243	2282	0.5133770821783777	NO	-
5033	ZINC03815735	45	0.5133582573255926	YES	9
5034	ZINC02830563	4028	0.5133576728352282	NO	-
5035	ZINC02092911	2965	0.5133480286047594	NO	-
5036	ZINC00644742	633	0.5133125290218634	NO	-
5037	ZINC03868029	5807	0.5132988933716425	NO	-
5038	ZINC02359878	3274	0.5132675951461242	NO	-
5039	ZINC01040287	1740	0.5132666057075413	NO	-
5040	ZINC02325991	3209	0.513263979590749	NO	-
5041	ZINC02359880	3275	0.5132620957641816	NO	-
5042	ZINC03867127	5727	0.5132578983554003	NO	-
5043	ZINC03855160	5442	0.5132546721496604	NO	-
5044	ZINC03815731	52	0.5132340508714386	YES	9
5045	ZINC01057650	1793	0.513223960090634	NO	-
5046	ZINC01032065	1692	0.5132172878439756	NO	-
5047	ZINC00633405	583	0.5131855447265192	NO	-
5048	ZINC00633402	582	0.5131831435044781	NO	-
5049	ZINC03799026	5043	0.5131713581700269	NO	-
5050	ZINC03176703	4475	0.513170047967494	NO	-
5051	ZINC03855099	5430	0.5131505364161437	NO	-
5052	ZINC03852704	5216	0.5131473278023071	NO	-
5053	ZINC02700630	3676	0.5131128509304778	NO	-
5054	ZINC03859068	5596	0.5131010908345841	NO	-
5055	ZINC00919538	1397	0.5130926007779969	NO	-
5056	ZINC02625700	3580	0.5130886900698933	NO	-
5057	ZINC00675666	720	0.513077193704499	NO	-
5058	ZINC03854507	5390	0.5130584650674621	NO	-
5059	ZINC02494671	3485	0.5130583107864993	NO	-
5060	ZINC00636267	605	0.5130520947678316	NO	-
5061	ZINC03858410	5553	0.5130009625357859	NO	-
5062	ZINC01118528	2036	0.5129929979688977	NO	-
5063	ZINC03889518	5854	0.5129788878917768	NO	-
5064	ZINC03859068	5597	0.512966502399199	NO	-
5065	ZINC00861986	1139	0.5129477811419665	NO	-
5066	ZINC01498822	2696	0.5129423285357366	NO	-
5067	ZINC00919537	1396	0.5129371975511698	NO	-
5068	ZINC00861985	1138	0.5129279879964881	NO	-
5069	ZINC03858409	5552	0.512917099497986	NO	-
5070	ZINC03308837	4656	0.5129134565548531	NO	-
5071	ZINC03852707	5217	0.5129111371299793	NO	-
5072	ZINC02985823	4368	0.5128897506008564	NO	-
5073	ZINC00489072	386	0.5128876669887942	NO	-
5074	ZINC01283468	2394	0.5128740021902514	NO	-
5075	ZINC03853110	5257	0.5128668742709835	NO	-
5076	ZINC03957479	5938	0.5128466408378002	NO	-
5077	ZINC01283469	2395	0.5128361015126268	NO	-
5078	ZINC02417657	3360	0.5128334848176493	NO	-
5079	ZINC02417658	3361	0.5128139717785141	NO	-
5080	ZINC01044210	1752	0.5128129886991243	NO	-
5081	ZINC04595855	6762	0.5127782695949289	NO	-
5082	ZINC04492164	6731	0.5127744978714665	NO	-
5083	ZINC03043451	4431	0.5127734532318741	NO	-
5084	ZINC02248097	3138	0.5127731647049665	NO	-
5085	ZINC03860033	5668	0.5127227932672423	NO	-
5086	ZINC03815719	38	0.5126976074980581	YES	7
5087	ZINC03223759	4536	0.5126898458457844	NO	-
5088	ZINC03860032	5667	0.5126895610656124	NO	-
5089	ZINC03860047	5670	0.512682583326553	NO	-
5090	ZINC03029341	4405	0.5126717435509743	NO	-
5091	ZINC00906583	1318	0.5126702197494228	NO	-
5092	ZINC03359504	4728	0.512661519716793	NO	-
5093	ZINC00259354	154	0.5126586191456367	NO	-
5094	ZINC00843003	1091	0.5126538485833473	NO	-
5095	ZINC00259357	155	0.5126432748932847	NO	-
5096	ZINC02619662	3547	0.5126387016932016	NO	-
5097	ZINC03374631	4749	0.5126232113913747	NO	-
5098	ZINC03860034	5669	0.5126157671234979	NO	-
5099	ZINC02360087	3277	0.5125957738869218	NO	-
5100	ZINC04486983	6724	0.5125933712355301	NO	-
5101	ZINC03889517	5853	0.5125888763000103	NO	-
5102	ZINC03852818	5228	0.5125885336966948	NO	-
5103	ZINC02360088	3278	0.512584270100742	NO	-
5104	ZINC01076951	1877	0.5125679695192007	NO	-
5105	ZINC02624756	3577	0.512551582661191	NO	-
5106	ZINC04617919	77	0.5125411068095045	YES	9
5107	ZINC01936712	2890	0.5125347353454694	NO	-
5108	ZINC03176707	4478	0.512518292559727	NO	-
5109	ZINC02367308	3293	0.5125168548789696	NO	-
5110	ZINC02846494	4035	0.5125099886294101	NO	-
5111	ZINC03867127	5728	0.5124891110468106	NO	-
5112	ZINC04001146	6104	0.5124109699901921	NO	-
5113	ZINC04001147	6105	0.5123911919707052	NO	-
5114	ZINC04442656	6602	0.5123560880841144	NO	-
5115	ZINC03850875	5116	0.5123520792919047	NO	-
5116	ZINC03868987	5832	0.5123345028169475	NO	-
5117	ZINC01871997	2844	0.5123066570811589	NO	-
5118	ZINC03860031	5666	0.5122813198585612	NO	-
5119	ZINC03832128	41	0.5122730523331195	YES	9
5120	ZINC03298913	4642	0.5122530350549874	NO	-
5121	ZINC00936558	1439	0.5122497924926731	NO	-
5122	ZINC03858033	5539	0.5122388411302995	NO	-
5123	ZINC03858034	5540	0.5122358438462628	NO	-
5124	ZINC02997877	4375	0.5122321252729305	NO	-
5125	ZINC03844459	5073	0.5122186018629888	NO	-
5126	ZINC00193874	109	0.5121961887117468	NO	-
5127	ZINC02227302	3087	0.5121756230872337	NO	-
5128	ZINC04001190	6110	0.5121719595814114	NO	-
5129	ZINC04001189	6109	0.5121686809939415	NO	-
5130	ZINC02720610	3788	0.5121677681843907	NO	-
5131	ZINC00193877	110	0.512140006535906	NO	-
5132	ZINC00710913	809	0.5121193881886209	NO	-
5133	ZINC02724219	3835	0.5121107224194033	NO	-
5134	ZINC03858042	5542	0.5121105529209355	NO	-
5135	ZINC03858041	5541	0.5120873820488706	NO	-
5136	ZINC00612022	524	0.5120787914772952	NO	-
5137	ZINC03853486	5299	0.5120744159660268	NO	-
5138	ZINC04442234	6600	0.5120575204841926	NO	-
5139	ZINC03815782	115	0.512037871172569	YES	12
5140	ZINC02201003	3031	0.5120221438488323	NO	-
5141	ZINC03854621	5401	0.5119925813561053	NO	-
5142	ZINC03853485	5298	0.5119633419079835	NO	-
5143	ZINC02551016	3525	0.5119352391275782	NO	-
5144	ZINC03815771	47	0.5119220488353913	YES	9
5145	ZINC00655214	672	0.5118839706195192	NO	-
5146	ZINC04228373	6397	0.5118622829529167	NO	-
5147	ZINC00655215	673	0.511849515861239	NO	-
5148	ZINC04594703	6760	0.5117903024116619	NO	-
5149	ZINC04463938	6639	0.5117763545023123	NO	-
5150	ZINC03855160	5443	0.5117657895021774	NO	-
5151	ZINC03790549	5042	0.5117565942679886	NO	-
5152	ZINC00828855	1057	0.5117463338199285	NO	-
5153	ZINC03890125	5859	0.5117420798690495	NO	-
5154	ZINC04381440	6554	0.5117344483150458	NO	-
5155	ZINC04360034	6529	0.5117337774111874	NO	-
5156	ZINC01080636	1899	0.5117151295656679	NO	-
5157	ZINC01076951	1876	0.5117150592022047	NO	-
5158	ZINC03873718	5839	0.5117076812592708	NO	-
5159	ZINC03859521	5614	0.5117032552578967	NO	-
5160	ZINC00366805	223	0.5116516880035938	NO	-
5161	ZINC02372425	3296	0.5116510519082592	NO	-
5162	ZINC03982975	6038	0.511647187834342	NO	-
5163	ZINC03049763	4438	0.5116363626697865	NO	-
5164	ZINC01183302	2241	0.5116000816762375	NO	-
5165	ZINC02859372	4061	0.5115621600325183	NO	-
5166	ZINC03313393	4659	0.5115594574466927	NO	-
5167	ZINC00828856	1058	0.5115459782946772	NO	-
5168	ZINC02657161	3644	0.5115121867791919	NO	-
5169	ZINC00310240	179	0.5115018669014182	NO	-
5170	ZINC03853216	5274	0.5114838367355988	NO	-
5171	ZINC04268857	6441	0.5114674674880169	NO	-
5172	ZINC03971877	6011	0.5114414003905591	NO	-
5173	ZINC01080637	1900	0.5114400761893804	NO	-
5174	ZINC00956680	1541	0.5114384265501604	NO	-
5175	ZINC00956679	1540	0.5114327703626296	NO	-
5176	ZINC02319355	3196	0.5114235113611159	NO	-
5177	ZINC02342909	3243	0.5114230762972761	NO	-
5178	ZINC02319354	3195	0.511404757059871	NO	-
5179	ZINC03854558	5394	0.5113950575406873	NO	-
5180	ZINC02717802	3710	0.5113861704449159	NO	-
5181	ZINC02717802	3712	0.5113861704449159	NO	-
5182	ZINC02720609	3787	0.5113688129770362	NO	-
5183	ZINC00222294	133	0.511351453012988	NO	-
5184	ZINC02225198	3079	0.5112860782700881	NO	-
5185	ZINC00628639	560	0.511274704345633	NO	-
5186	ZINC00340483	205	0.5112407321908191	NO	-
5187	ZINC04467881	6681	0.5112377001525932	NO	-
5188	ZINC00412464	258	0.5112295383769261	NO	-
5189	ZINC00918481	1361	0.5112174026874245	NO	-
5190	ZINC00918483	1362	0.5112171957145871	NO	-
5191	ZINC02991003	4371	0.5111933699139175	NO	-
5192	ZINC02916374	4189	0.5111877986692952	NO	-
5193	ZINC02916372	4188	0.5111526724933274	NO	-
5194	ZINC03971880	6012	0.5111491504157923	NO	-
5195	ZINC04492163	6729	0.5111349761058435	NO	-
5196	ZINC04617912	74	0.5111089625743567	YES	9
5197	ZINC03859018	5593	0.5110914612085802	NO	-
5198	ZINC02342907	3242	0.5110527634039642	NO	-
5199	ZINC02820450	4020	0.5110516197342267	NO	-
5200	ZINC03859803	5638	0.5110295803440609	NO	-
5201	ZINC01043469	1748	0.5110099381036738	NO	-
5202	ZINC00672104	712	0.510995458565392	NO	-
5203	ZINC03857462	5495	0.510993316795365	NO	-
5204	ZINC03854815	5410	0.5109827313821512	NO	-
5205	ZINC00655206	671	0.5109758482272072	NO	-
5206	ZINC00826827	1048	0.510967268860913	NO	-
5207	ZINC00655204	670	0.5109660222264325	NO	-
5208	ZINC01613756	2787	0.5109426805966822	NO	-
5209	ZINC00613065	527	0.5109313846274108	NO	-
5210	ZINC00374699	231	0.5108780159606343	NO	-
5211	ZINC01049491	1764	0.5108436501353907	NO	-
5212	ZINC03967893	5951	0.5108128190736823	NO	-
5213	ZINC01114132	2002	0.5108058811002996	NO	-
5214	ZINC03853465	5292	0.5107769406693888	NO	-
5215	ZINC03853466	5294	0.5107701203037288	NO	-
5216	ZINC04306774	6476	0.5107579767710602	NO	-
5217	ZINC01114129	2000	0.5107349804584479	NO	-
5218	ZINC03357088	4722	0.510695714272874	NO	-
5219	ZINC00476303	382	0.510690468482957	NO	-
5220	ZINC03849458	5079	0.5106762969730864	NO	-
5221	ZINC01056156	1787	0.5106434825671523	NO	-
5222	ZINC01497220	2687	0.5106419872563982	NO	-
5223	ZINC03359426	4727	0.5106385938791509	NO	-
5224	ZINC03170562	4468	0.5106310601496212	NO	-
5225	ZINC04492163	6730	0.510607611569503	NO	-
5226	ZINC03860077	5671	0.5105876705714538	NO	-
5227	ZINC01459400	2621	0.5105743994387204	NO	-
5228	ZINC03851985	5178	0.5105651632120781	NO	-
5229	ZINC03131364	4459	0.510561864220743	NO	-
5230	ZINC04470164	6697	0.51055523932498	NO	-
5231	ZINC04108882	6275	0.5105545856926212	NO	-
5232	ZINC03131365	4460	0.5105250946879283	NO	-
5233	ZINC00412465	259	0.5105179944417199	NO	-
5234	ZINC01400107	2500	0.5105083212360668	NO	-
5235	ZINC02077867	2956	0.5104951980394135	NO	-
5236	ZINC04209177	6377	0.5104910553047916	NO	-
5237	ZINC00532478	413	0.5104888324602498	NO	-
5238	ZINC02225012	3078	0.5104836619432009	NO	-
5239	ZINC02229728	3101	0.5104437266359652	NO	-
5240	ZINC03815774	116	0.5104399225916121	YES	12
5241	ZINC03768188	5038	0.5104392627941966	NO	-
5242	ZINC03960476	5944	0.5104369001157455	NO	-
5243	ZINC02708887	3694	0.5104343474461764	NO	-
5244	ZINC01079784	1887	0.5104317445187924	NO	-
5245	ZINC04443360	6610	0.510431726820531	NO	-
5246	ZINC01079787	1888	0.5104127124526139	NO	-
5247	ZINC02724739	3873	0.5104072120635097	NO	-
5248	ZINC03981741	6035	0.5103854740138266	NO	-
5249	ZINC00702158	775	0.5103852687052536	NO	-
5250	ZINC00753181	871	0.5103796118161773	NO	-
5251	ZINC01354437	2450	0.5103652209241126	NO	-
5252	ZINC03249270	4575	0.5103592406613754	NO	-
5253	ZINC00414606	264	0.5103519930096446	NO	-
5254	ZINC00033020	22	0.5103489143671331	NO	-
5255	ZINC02369074	3294	0.5103387787264605	NO	-
5256	ZINC03178351	4485	0.5103333440021725	NO	-
5257	ZINC03869118	5834	0.5103305072909464	NO	-
5258	ZINC03815741	76	0.5103143289521523	YES	9
5259	ZINC01342726	2444	0.5103117692039333	NO	-
5260	ZINC03969565	5973	0.510252764348601	NO	-
5261	ZINC03849458	5080	0.510245523428964	NO	-
5262	ZINC01040284	1737	0.5102374007693596	NO	-
5263	ZINC00919676	1416	0.5102361762808254	NO	-
5264	ZINC00919670	1413	0.51023301643847	NO	-
5265	ZINC02534728	3521	0.5102128272269252	NO	-
5266	ZINC00598855	502	0.5101923554200364	NO	-
5267	ZINC03971882	6013	0.5101564989507971	NO	-
5268	ZINC04470304	6703	0.5101564989507971	NO	-
5269	ZINC00623831	542	0.5101327796196286	NO	-
5270	ZINC00791101	942	0.510117451360258	NO	-
5271	ZINC02724555	3846	0.5100266999712083	NO	-
5272	ZINC04292045	6463	0.5100069335278803	NO	-
5273	ZINC04381440	6555	0.5099900315832531	NO	-
5274	ZINC03176706	4477	0.5099869156920926	NO	-
5275	ZINC02724536	3841	0.5099540111816286	NO	-
5276	ZINC02724535	3840	0.509948895570045	NO	-
5277	ZINC02324597	3206	0.5099332054489889	NO	-
5278	ZINC02324595	3205	0.5099302318586854	NO	-
5279	ZINC00389017	241	0.5099131244476612	NO	-
5280	ZINC00389020	242	0.5098942963540283	NO	-
5281	ZINC02494130	3483	0.509857495484068	NO	-
5282	ZINC02494129	3482	0.5098485981399397	NO	-
5283	ZINC00727479	849	0.5098465682914319	NO	-
5284	ZINC01033715	1701	0.5098415527798618	NO	-
5285	ZINC00662983	689	0.5098134080287183	NO	-
5286	ZINC02717804	3714	0.5098012814966778	NO	-
5287	ZINC02717804	3716	0.5098012814966778	NO	-
5288	ZINC02724556	3847	0.5097777522359238	NO	-
5289	ZINC02494135	3484	0.5097256614649772	NO	-
5290	ZINC03867196	5734	0.5096668935348166	NO	-
5291	ZINC03867077	5718	0.5096390002693276	NO	-
5292	ZINC04308468	6481	0.5096237041340367	NO	-
5293	ZINC02128517	2991	0.5095984317222257	NO	-
5294	ZINC00919336	1382	0.5095437882754168	NO	-
5295	ZINC03834018	17	0.5095392661035962	YES	2
5296	ZINC03252730	4585	0.5095289135281743	NO	-
5297	ZINC03252733	4586	0.5095259908755988	NO	-
5298	ZINC00828833	1053	0.5095156740801736	NO	-
5299	ZINC00919334	1381	0.5095018368784575	NO	-
5300	ZINC00828834	1054	0.5094980566945327	NO	-
5301	ZINC03612622	4985	0.5093849285125784	NO	-
5302	ZINC04282926	6457	0.509376096263799	NO	-
5303	ZINC03854359	5370	0.5093603392014106	NO	-
5304	ZINC03857866	5520	0.5093037868263668	NO	-
5305	ZINC03859968	5659	0.5093015567501555	NO	-
5306	ZINC03858485	5564	0.5092960553670368	NO	-
5307	ZINC01422994	2550	0.5092764080269356	NO	-
5308	ZINC02788950	3952	0.5092723479310834	NO	-
5309	ZINC02331907	3220	0.509270385021449	NO	-
5310	ZINC01389448	2480	0.5092458984863668	NO	-
5311	ZINC01124396	2061	0.5092447243592858	NO	-
5312	ZINC01040197	1732	0.5092282641900703	NO	-
5313	ZINC04005011	6131	0.5091193661732185	NO	-
5314	ZINC03815700	70	0.5090227092103072	YES	9
5315	ZINC03433198	4820	0.5089711732530061	NO	-
5316	ZINC03433195	4819	0.5089645525742351	NO	-
5317	ZINC04463011	6637	0.5089627848774833	NO	-
5318	ZINC00309441	177	0.5089422810442009	NO	-
5319	ZINC00222506	134	0.5089386768108812	NO	-
5320	ZINC02724731	3871	0.5089319792065322	NO	-
5321	ZINC03854360	5371	0.5089242228819838	NO	-
5322	ZINC00628639	561	0.5088952589667494	NO	-
5323	ZINC01050103	1772	0.5088882862316548	NO	-
5324	ZINC01354449	2451	0.5088450211082844	NO	-
5325	ZINC00875042	1198	0.5088306043747556	NO	-
5326	ZINC00754333	881	0.5088280139148795	NO	-
5327	ZINC02999285	4378	0.5088222364602878	NO	-
5328	ZINC03867336	5761	0.5088064234064364	NO	-
5329	ZINC01042159	1742	0.5087949950155323	NO	-
5330	ZINC02724732	3872	0.5087818528881516	NO	-
5331	ZINC04004533	6119	0.5087817954960874	NO	-
5332	ZINC00411173	250	0.5087610115691029	NO	-
5333	ZINC00205944	124	0.5087305473430603	NO	-
5334	ZINC00634011	588	0.5087131547465206	NO	-
5335	ZINC02765610	3931	0.508708152460536	NO	-
5336	ZINC00643085	624	0.5087040102970035	NO	-
5337	ZINC02347533	3249	0.5086354192130463	NO	-
5338	ZINC00875038	1197	0.5085928493556899	NO	-
5339	ZINC02331421	3219	0.5085751522696127	NO	-
5340	ZINC02347531	3248	0.5085310519189468	NO	-
5341	ZINC00222200	132	0.5085068741276672	NO	-
5342	ZINC02717740	3706	0.5085009214529976	NO	-
5343	ZINC02717740	3708	0.5085009214529976	NO	-
5344	ZINC03858485	5563	0.5084949220809047	NO	-
5345	ZINC04457261	6628	0.5084874919068786	NO	-
5346	ZINC00420295	278	0.5084612891130291	NO	-
5347	ZINC03632809	4999	0.5084445577354988	NO	-
5348	ZINC03815710	95	0.5084343455591431	YES	9
5349	ZINC02232900	3109	0.5084213173591582	NO	-
5350	ZINC03794516	72	0.5083315889940055	YES	9
5351	ZINC03856135	5467	0.5083200710075578	NO	-
5352	ZINC01165534	2177	0.5083039273361262	NO	-
5353	ZINC03955795	5933	0.5082412337960507	NO	-
5354	ZINC03867076	5716	0.5082405149275045	NO	-
5355	ZINC02953137	4312	0.5082389965679548	NO	-
5356	ZINC02720906	3796	0.5081919884628204	NO	-
5357	ZINC00828858	1059	0.5081736083716742	NO	-
5358	ZINC01114132	2003	0.5081703684938215	NO	-
5359	ZINC04169833	6355	0.5081661231075371	NO	-
5360	ZINC04271801	6443	0.5081264475532637	NO	-
5361	ZINC01114129	2001	0.5081218181206595	NO	-
5362	ZINC01120739	2043	0.5081086905731201	NO	-
5363	ZINC01074969	1867	0.5080751523291589	NO	-
5364	ZINC03858763	5581	0.5080705364130055	NO	-
5365	ZINC02909611	4117	0.5080703978452364	NO	-
5366	ZINC00563962	449	0.5080620374070577	NO	-
5367	ZINC03969055	5961	0.5080425224984366	NO	-
5368	ZINC03995359	71	0.5080381224602805	YES	9
5369	ZINC03856134	5466	0.5079982756032676	NO	-
5370	ZINC00641292	619	0.5079724384776557	NO	-
5371	ZINC01040284	1738	0.5079723551753901	NO	-
5372	ZINC04443366	6613	0.507962498836481	NO	-
5373	ZINC03632885	5002	0.5079452592443803	NO	-
5374	ZINC02889950	4113	0.5079293760582985	NO	-
5375	ZINC01376450	2458	0.5079143301487886	NO	-
5376	ZINC02788950	3953	0.5079034692309603	NO	-
5377	ZINC03030177	4408	0.5078752787272391	NO	-
5378	ZINC04443409	6618	0.5078247260663642	NO	-
5379	ZINC03868592	5822	0.5078046709788743	NO	-
5380	ZINC03959330	5943	0.5077941864493971	NO	-
5381	ZINC01384129	2462	0.5077741367673311	NO	-
5382	ZINC00289536	166	0.5077731905397568	NO	-
5383	ZINC02720612	3789	0.5077553279220716	NO	-
5384	ZINC03853766	5318	0.5077449818754078	NO	-
5385	ZINC03815704	50	0.5077406880566889	YES	9
5386	ZINC00422840	294	0.5077063068503316	NO	-
5387	ZINC01423586	2552	0.507693257434011	NO	-
5388	ZINC03969498	5972	0.5076870339122304	NO	-
5389	ZINC03349987	4706	0.5076865744863395	NO	-
5390	ZINC03969497	5971	0.5076855534508214	NO	-
5391	ZINC00374498	228	0.5076778130130963	NO	-
5392	ZINC00420301	279	0.5076773925489989	NO	-
5393	ZINC03857145	5482	0.5076707580747605	NO	-
5394	ZINC03857146	5483	0.5076515495308559	NO	-
5395	ZINC03857522	5498	0.5076252067328298	NO	-
5396	ZINC03851456	5147	0.507563898978913	NO	-
5397	ZINC00422847	295	0.5075536968198932	NO	-
5398	ZINC03851458	5148	0.5075531309564358	NO	-
5399	ZINC01502625	2710	0.507500360720707	NO	-
5400	ZINC01826610	2830	0.5074938718859585	NO	-
5401	ZINC03854099	5348	0.5074921154850576	NO	-
5402	ZINC00541369	430	0.5074475866508019	NO	-
5403	ZINC04377335	6551	0.5074357181594396	NO	-
5404	ZINC02232257	3107	0.5074142021812528	NO	-
5405	ZINC01371031	2456	0.5073961701049167	NO	-
5406	ZINC04001061	6095	0.5073874325753857	NO	-
5407	ZINC00780283	914	0.5073753968113891	NO	-
5408	ZINC04001062	6096	0.5073628478613417	NO	-
5409	ZINC03859254	5602	0.5073176981949788	NO	-
5410	ZINC03857955	5529	0.5072657318795056	NO	-
5411	ZINC03857954	5528	0.5072563503902253	NO	-
5412	ZINC01113009	1994	0.5072547763362706	NO	-
5413	ZINC03815784	117	0.5072382719764108	YES	12
5414	ZINC03853763	5316	0.5072139181220778	NO	-
5415	ZINC02629141	3591	0.5072071234400026	NO	-
5416	ZINC03437411	4826	0.5072067893006622	NO	-
5417	ZINC00530910	411	0.5071966981766216	NO	-
5418	ZINC00530907	410	0.5071838094162803	NO	-
5419	ZINC03859630	5629	0.5071731564650712	NO	-
5420	ZINC00758706	891	0.5071658172118348	NO	-
5421	ZINC00626453	551	0.5071588870869383	NO	-
5422	ZINC01269532	2384	0.5071405960777814	NO	-
5423	ZINC04306840	6477	0.5071380306407273	NO	-
5424	ZINC03853765	5317	0.5071341170686666	NO	-
5425	ZINC01440538	2585	0.5071291131871999	NO	-
5426	ZINC01269534	2385	0.5071070389381772	NO	-
5427	ZINC03857523	5499	0.5071017320631495	NO	-
5428	ZINC01889910	2852	0.5070694443643513	NO	-
5429	ZINC03437409	4825	0.5070630126003104	NO	-
5430	ZINC03448033	4835	0.5070425088877718	NO	-
5431	ZINC02447662	3411	0.5070350127681718	NO	-
5432	ZINC00892039	1280	0.5070340257597625	NO	-
5433	ZINC00374499	229	0.5070234099056128	NO	-
5434	ZINC00020320	53	0.5070199369427351	YES	9
5435	ZINC03890270	5860	0.5069726625371789	NO	-
5436	ZINC01094442	1938	0.5069691630506107	NO	-
5437	ZINC00918446	1357	0.5069500032157316	NO	-
5438	ZINC00374500	230	0.5069405415035967	NO	-
5439	ZINC03853190	5268	0.5069250436659378	NO	-
5440	ZINC03959319	5941	0.50690390239278	NO	-
5441	ZINC00252339	151	0.5068876243710841	NO	-
5442	ZINC03853372	5287	0.5068609892737153	NO	-
5443	ZINC00508046	394	0.5068359782557935	NO	-
5444	ZINC03853121	5260	0.5068172053028545	NO	-
5445	ZINC03967893	5952	0.5068037109789235	NO	-
5446	ZINC00626464	552	0.5067619315978459	NO	-
5447	ZINC04001005	6088	0.5067598074370919	NO	-
5448	ZINC03853063	5243	0.5067279316293102	NO	-
5449	ZINC04001006	6089	0.5067210537813736	NO	-
5450	ZINC01889903	2851	0.5067101547605523	NO	-
5451	ZINC01199909	2275	0.50670393799289	NO	-
5452	ZINC02911885	4121	0.5067011818425188	NO	-
5453	ZINC02456694	3429	0.5066959238794857	NO	-
5454	ZINC00563120	446	0.5066688339394034	NO	-
5455	ZINC03857320	5491	0.5066646901867664	NO	-
5456	ZINC03860077	5672	0.5066541641297096	NO	-
5457	ZINC03857321	5492	0.5066528333427133	NO	-
5458	ZINC03852897	5233	0.5066386673278963	NO	-
5459	ZINC03890611	5861	0.5066117337250744	NO	-
5460	ZINC00503088	391	0.5065982875091939	NO	-
5461	ZINC03868600	5823	0.506598107222737	NO	-
5462	ZINC02958688	4327	0.5065779960121629	NO	-
5463	ZINC03472498	4856	0.5065667769806442	NO	-
5464	ZINC02914544	4140	0.506559589359022	NO	-
5465	ZINC02914538	4139	0.5065517976007268	NO	-
5466	ZINC03867222	5741	0.5065400062196282	NO	-
5467	ZINC00822536	1041	0.506533930686028	NO	-
5468	ZINC02456692	3428	0.5065219788423599	NO	-
5469	ZINC00956675	1539	0.5065040884139099	NO	-
5470	ZINC01156779	2154	0.5065027351151671	NO	-
5471	ZINC00533446	416	0.5064983195296285	NO	-
5472	ZINC00533449	417	0.506496200394967	NO	-
5473	ZINC02846592	4037	0.5064953805342101	NO	-
5474	ZINC03859254	5601	0.5064930225686088	NO	-
5475	ZINC03959326	5942	0.5064819131025885	NO	-
5476	ZINC04470398	6708	0.5064819131025885	NO	-
5477	ZINC00563120	447	0.5064675450045871	NO	-
5478	ZINC00563120	448	0.5064675450045871	NO	-
5479	ZINC02700084	3671	0.5064597886881406	NO	-
5480	ZINC03344346	4694	0.5064530441614914	NO	-
5481	ZINC03888009	5845	0.5064498389818792	NO	-
5482	ZINC03853591	5307	0.5064216395435842	NO	-
5483	ZINC03858452	5555	0.506388482332921	NO	-
5484	ZINC00865853	1159	0.5063871203089125	NO	-
5485	ZINC02708879	3691	0.5063853782709836	NO	-
5486	ZINC03858453	5556	0.506370608503807	NO	-
5487	ZINC01134708	2108	0.5063529128938938	NO	-
5488	ZINC03815770	73	0.5063410887192766	YES	9
5489	ZINC04129648	6294	0.5063387988423907	NO	-
5490	ZINC01134707	2107	0.5063216144588797	NO	-
5491	ZINC04443157	6608	0.5063192537739661	NO	-
5492	ZINC01513055	2748	0.5062805608359399	NO	-
5493	ZINC03867196	5735	0.5062705106095017	NO	-
5494	ZINC04492542	6739	0.5062000429183364	NO	-
5495	ZINC01040197	1733	0.5061822127446679	NO	-
5496	ZINC01576470	2782	0.5061770892164349	NO	-
5497	ZINC03983164	6043	0.5061734121448752	NO	-
5498	ZINC02863869	4075	0.5061680152561954	NO	-
5499	ZINC04129651	6295	0.5061520672159925	NO	-
5500	ZINC00627165	556	0.5061442939392735	NO	-
5501	ZINC00892043	1281	0.5060881357802522	NO	-
5502	ZINC01155836	2149	0.5060852386286833	NO	-
5503	ZINC00875264	1204	0.5060585196195074	NO	-
5504	ZINC03856459	5475	0.5060419587715064	NO	-
5505	ZINC04470165	6698	0.5060419587715064	NO	-
5506	ZINC03855156	5440	0.5060309467434783	NO	-
5507	ZINC03859195	5600	0.505985864555829	NO	-
5508	ZINC03867391	5767	0.5059438773807443	NO	-
5509	ZINC00545445	435	0.5059348650366761	NO	-
5510	ZINC03855099	5429	0.5059068255937611	NO	-
5511	ZINC00541264	429	0.5058721638914636	NO	-
5512	ZINC03851985	5177	0.5058458531873667	NO	-
5513	ZINC03999740	6085	0.5058416352407878	NO	-
5514	ZINC03853120	5259	0.5058272090667891	NO	-
5515	ZINC00875264	1203	0.5058252852576798	NO	-
5516	ZINC00672109	714	0.5057906227304461	NO	-
5517	ZINC01738048	2802	0.5057837475112359	NO	-
5518	ZINC01079997	1892	0.5057697920200168	NO	-
5519	ZINC01079998	1893	0.5057581159517051	NO	-
5520	ZINC00703536	779	0.5057467653538267	NO	-
5521	ZINC00672106	713	0.5057091817941481	NO	-
5522	ZINC00477815	384	0.5056985369414546	NO	-
5523	ZINC00502939	390	0.5056948147306314	NO	-
5524	ZINC03867472	5768	0.5056555602562004	NO	-
5525	ZINC03885569	5841	0.5056417939677398	NO	-
5526	ZINC02229545	3100	0.5056405547816152	NO	-
5527	ZINC03288419	4626	0.5056090921064802	NO	-
5528	ZINC04169833	6354	0.5056012586127883	NO	-
5529	ZINC02642910	3623	0.5055918904777837	NO	-
5530	ZINC00875068	1199	0.505543618841228	NO	-
5531	ZINC03853078	5246	0.5055172404214036	NO	-
5532	ZINC00727262	848	0.5055116675545229	NO	-
5533	ZINC04109527	6276	0.5054984440965407	NO	-
5534	ZINC00875073	1201	0.5054758053490294	NO	-
5535	ZINC02226934	3082	0.505453764984756	NO	-
5536	ZINC01120090	2041	0.5054397236734616	NO	-
5537	ZINC00875071	1200	0.5054056162953731	NO	-
5538	ZINC00595548	496	0.505397368841988	NO	-
5539	ZINC00977907	1569	0.5053898261499634	NO	-
5540	ZINC04404968	6574	0.5053705845739013	NO	-
5541	ZINC02914555	4144	0.5053679779748981	NO	-
5542	ZINC03358367	4726	0.5053669530364251	NO	-
5543	ZINC01130697	2093	0.5053464217352455	NO	-
5544	ZINC02914551	4143	0.5053403548042795	NO	-
5545	ZINC00664950	691	0.5053354793074142	NO	-
5546	ZINC01635171	2791	0.5053213175342876	NO	-
5547	ZINC01118548	2037	0.5053014412613304	NO	-
5548	ZINC01124396	2062	0.5052947793493688	NO	-
5549	ZINC01130703	2094	0.5052743737507572	NO	-
5550	ZINC03956274	5936	0.5052662769038951	NO	-
5551	ZINC00531927	412	0.5052450329555205	NO	-
5552	ZINC04511884	6752	0.505234601115591	NO	-
5553	ZINC00875077	1202	0.5052327943752384	NO	-
5554	ZINC04443364	6612	0.5052241616723921	NO	-
5555	ZINC02786010	3948	0.5052128854142788	NO	-
5556	ZINC01225734	2337	0.5051974433062816	NO	-
5557	ZINC02786009	3947	0.5051608159048357	NO	-
5558	ZINC02052483	2941	0.5051580554699588	NO	-
5559	ZINC03867222	5742	0.5051568146792801	NO	-
5560	ZINC01171850	2190	0.5051134241871107	NO	-
5561	ZINC01079790	1889	0.5050932970217036	NO	-
5562	ZINC04443408	6617	0.5050511006747095	NO	-
5563	ZINC03589699	4961	0.5050268076481829	NO	-
5564	ZINC01849869	2836	0.5050078517905056	NO	-
5565	ZINC01079781	1886	0.5049848812763792	NO	-
5566	ZINC00668113	699	0.5049639565904642	NO	-
5567	ZINC02914300	4125	0.5049023970912121	NO	-
5568	ZINC00919672	1414	0.5048770527243925	NO	-
5569	ZINC02914380	4127	0.504876904209688	NO	-
5570	ZINC03990209	6057	0.5048725330742047	NO	-
5571	ZINC00919674	1415	0.5048114315448964	NO	-
5572	ZINC03854487	5387	0.5047960638564655	NO	-
5573	ZINC03346036	4699	0.5047772401555373	NO	-
5574	ZINC04464999	6655	0.5047762608090435	NO	-
5575	ZINC00752639	865	0.5047159780791294	NO	-
5576	ZINC03867391	5766	0.5046788284207459	NO	-
5577	ZINC03867076	5717	0.5046707828965625	NO	-
5578	ZINC01179563	2219	0.5046638482636998	NO	-
5579	ZINC03815772	98	0.504648284092557	YES	9
5580	ZINC03176697	4473	0.504639849960884	NO	-
5581	ZINC01411093	2527	0.5046357992557167	NO	-
5582	ZINC01411092	2526	0.5046309290901725	NO	-
5583	ZINC03853554	5306	0.504561345809039	NO	-
5584	ZINC03815723	39	0.504561082923949	YES	8
5585	ZINC00999057	1619	0.5045587203364256	NO	-
5586	ZINC03588009	4958	0.5045527485977149	NO	-
5587	ZINC03178274	4484	0.5045481514688317	NO	-
5588	ZINC03968109	5953	0.5045451259705048	NO	-
5589	ZINC00109647	68	0.5045412176344117	NO	-
5590	ZINC01042161	1743	0.5045007608403007	NO	-
5591	ZINC03815748	33	0.5044965048648337	YES	3
5592	ZINC02736617	3898	0.5044956835868776	NO	-
5593	ZINC03868408	5818	0.5044928357326561	NO	-
5594	ZINC04466059	6672	0.5044928357326561	NO	-
5595	ZINC02736618	3899	0.5044889351153462	NO	-
5596	ZINC03853145	5263	0.5044634729298648	NO	-
5597	ZINC00610090	522	0.504461546822071	NO	-
5598	ZINC00003533	0	0.5044059406683503	NO	-
5599	ZINC03970313	5990	0.5043885746441141	NO	-
5600	ZINC02740570	3903	0.5043678808155438	NO	-
5601	ZINC02333573	3222	0.5043252930258946	NO	-
5602	ZINC01867795	2842	0.5043164375083076	NO	-
5603	ZINC01867794	2841	0.5043145923196046	NO	-
5604	ZINC00752656	867	0.5043129396419347	NO	-
5605	ZINC02157632	3000	0.5043107568934505	NO	-
5606	ZINC00849887	1108	0.5042868693049005	NO	-
5607	ZINC02157635	3001	0.5042810883330849	NO	-
5608	ZINC00211075	128	0.5042158898850623	NO	-
5609	ZINC00312770	185	0.5042152863336715	NO	-
5610	ZINC03815738	112	0.5042110202709064	YES	11
5611	ZINC00312768	184	0.5041895685579927	NO	-
5612	ZINC01938190	2893	0.5041847367691725	NO	-
5613	ZINC00542003	432	0.5041823639932221	NO	-
5614	ZINC01254581	2380	0.5041272965307549	NO	-
5615	ZINC03949177	5927	0.5041118324806833	NO	-
5616	ZINC02115339	2981	0.5040841523677955	NO	-
5617	ZINC01049541	1765	0.5040652612952201	NO	-
5618	ZINC01076305	1873	0.503961229438179	NO	-
5619	ZINC02914295	4123	0.5039303506462415	NO	-
5620	ZINC02914375	4126	0.5039212445311072	NO	-
5621	ZINC03851350	5141	0.5039171389086486	NO	-
5622	ZINC03858468	5558	0.5039121933043664	NO	-
5623	ZINC03851348	5140	0.5039112708171984	NO	-
5624	ZINC04628123	6774	0.5038899392453812	NO	-
5625	ZINC03282807	4620	0.5038520971365681	NO	-
5626	ZINC02080321	2958	0.5038330752708764	NO	-
5627	ZINC02872247	4088	0.5038287081617011	NO	-
5628	ZINC02872246	4087	0.5038156006369028	NO	-
5629	ZINC02914298	4124	0.5038142160605373	NO	-
5630	ZINC00035049	25	0.50380308172848	NO	-
5631	ZINC00783170	927	0.503795216647024	NO	-
5632	ZINC03399552	4775	0.5037932523063797	NO	-
5633	ZINC03018679	4393	0.5037781476377664	NO	-
5634	ZINC03857887	5522	0.5037724211569252	NO	-
5635	ZINC03850066	5087	0.5037663947537627	NO	-
5636	ZINC00711456	810	0.5037457572879386	NO	-
5637	ZINC03853146	5264	0.5037353536298694	NO	-
5638	ZINC01277725	2392	0.5037347640873537	NO	-
5639	ZINC01277723	2391	0.503712470308495	NO	-
5640	ZINC02412455	3350	0.5037039350414129	NO	-
5641	ZINC00668115	700	0.503677027281833	NO	-
5642	ZINC00952202	1507	0.5036743023469226	NO	-
5643	ZINC03864376	5686	0.5036725529843317	NO	-
5644	ZINC03263661	4596	0.5036649016138636	NO	-
5645	ZINC04594323	6759	0.5036518805974458	NO	-
5646	ZINC00345007	213	0.5036331955263005	NO	-
5647	ZINC00345003	212	0.5036123691301535	NO	-
5648	ZINC00783171	928	0.5036112431648222	NO	-
5649	ZINC02751904	3917	0.5035818772306044	NO	-
5650	ZINC00952201	1506	0.5035653586259957	NO	-
5651	ZINC01016721	1655	0.5035423788796064	NO	-
5652	ZINC02869309	4084	0.5035325706027824	NO	-
5653	ZINC01043173	1746	0.503510202458352	NO	-
5654	ZINC04492563	6740	0.5035070604970255	NO	-
5655	ZINC02869310	4085	0.5034770654518878	NO	-
5656	ZINC01131779	2101	0.5034646695721681	NO	-
5657	ZINC02412351	3349	0.5034572405958385	NO	-
5658	ZINC00780618	924	0.5034554954192865	NO	-
5659	ZINC02353866	3260	0.503424014908231	NO	-
5660	ZINC03018712	4395	0.5034194287801028	NO	-
5661	ZINC00803091	979	0.5034166763335319	NO	-
5662	ZINC01230184	2349	0.5034155219498618	NO	-
5663	ZINC00803088	978	0.503400330296921	NO	-
5664	ZINC02652436	3636	0.5033797861235159	NO	-
5665	ZINC01165526	2176	0.5033628247331895	NO	-
5666	ZINC02785655	3946	0.5033278068064093	NO	-
5667	ZINC03970313	5992	0.5033176658503072	NO	-
5668	ZINC03851798	5162	0.5032688989670537	NO	-
5669	ZINC00999059	1620	0.5032115495464864	NO	-
5670	ZINC03228727	4541	0.5031683309802201	NO	-
5671	ZINC03301501	4648	0.5031528167032062	NO	-
5672	ZINC03301499	4647	0.5031302282716482	NO	-
5673	ZINC00563120	445	0.5030986640869413	NO	-
5674	ZINC01044208	1751	0.5030819481611715	NO	-
5675	ZINC01240974	2359	0.5030725087438724	NO	-
5676	ZINC03866950	5712	0.5030647735144796	NO	-
5677	ZINC04465228	6662	0.5030647735144796	NO	-
5678	ZINC02504116	3511	0.5030639732205696	NO	-
5679	ZINC03176708	4479	0.5030524537554044	NO	-
5680	ZINC01240975	2360	0.5030507725152527	NO	-
5681	ZINC03235223	4547	0.5030184810116459	NO	-
5682	ZINC01087596	1913	0.5030008375736345	NO	-
5683	ZINC04443564	6622	0.5029587790068442	NO	-
5684	ZINC02918065	4212	0.5029240461287265	NO	-
5685	ZINC02918058	4211	0.5029187126789256	NO	-
5686	ZINC03815747	92	0.5028321992589366	YES	9
5687	ZINC00918660	1377	0.5028153495525793	NO	-
5688	ZINC03498720	4882	0.502810055329118	NO	-
5689	ZINC00918670	1379	0.5028058969049822	NO	-
5690	ZINC01101126	1948	0.5027542641018339	NO	-
5691	ZINC02240602	3123	0.5027328963717682	NO	-
5692	ZINC02240601	3122	0.5027187763268871	NO	-
5693	ZINC03854363	5372	0.5027024526207754	NO	-
5694	ZINC02915140	4164	0.5026760916821773	NO	-
5695	ZINC02915139	4163	0.5026644851457216	NO	-
5696	ZINC03866949	5711	0.5026290868607033	NO	-
5697	ZINC02424076	3370	0.5026215189176165	NO	-
5698	ZINC03235320	4550	0.502569419704814	NO	-
5699	ZINC02416775	3359	0.502555654129355	NO	-
5700	ZINC03632895	5003	0.5025538461194585	NO	-
5701	ZINC02406641	3336	0.5025435506654177	NO	-
5702	ZINC01040046	1725	0.502526363544348	NO	-
5703	ZINC02914382	4128	0.5025154063532368	NO	-
5704	ZINC01156927	2157	0.5024955744999515	NO	-
5705	ZINC02914386	4129	0.50248192066996	NO	-
5706	ZINC00672752	716	0.5024695534755168	NO	-
5707	ZINC00053779	38	0.502461799963193	NO	-
5708	ZINC03854358	5369	0.5024543795296676	NO	-
5709	ZINC00672758	717	0.5024529988179226	NO	-
5710	ZINC03854357	5368	0.5024523026036583	NO	-
5711	ZINC02914388	4130	0.5024065601569278	NO	-
5712	ZINC02919712	4247	0.5024020597693989	NO	-
5713	ZINC02992491	4372	0.5023934032689799	NO	-
5714	ZINC00780614	920	0.5023896258717742	NO	-
5715	ZINC02919719	4248	0.5023431189555977	NO	-
5716	ZINC03815707	31	0.5022817863133917	YES	3
5717	ZINC03622520	4989	0.502256910610411	NO	-
5718	ZINC01651045	2793	0.5022370372145587	NO	-
5719	ZINC03854630	5403	0.5022240798527133	NO	-
5720	ZINC00780615	921	0.5022156622082021	NO	-
5721	ZINC03849619	5083	0.5022064223380661	NO	-
5722	ZINC03815711	30	0.5021999124607944	YES	3
5723	ZINC00095744	58	0.5021548263353974	NO	-
5724	ZINC02633764	3597	0.5021532902669563	NO	-
5725	ZINC00095748	59	0.5021387141327504	NO	-
5726	ZINC01156437	2152	0.5021213314891781	NO	-
5727	ZINC00627165	557	0.5020901579287399	NO	-
5728	ZINC01156436	2151	0.5020828951724894	NO	-
5729	ZINC03868501	5819	0.502048412740822	NO	-
5730	ZINC03890980	5868	0.502037810663683	NO	-
5731	ZINC03990209	6058	0.5020233678834216	NO	-
5732	ZINC01114851	2011	0.5020026054207873	NO	-
5733	ZINC00642662	622	0.5019962846201804	NO	-
5734	ZINC03859891	5651	0.5019730474648895	NO	-
5735	ZINC00633732	587	0.5019662417891497	NO	-
5736	ZINC03854629	5402	0.5019639195557986	NO	-
5737	ZINC00422818	289	0.5019547071945316	NO	-
5738	ZINC00633729	586	0.5019506451779746	NO	-
5739	ZINC04492542	6737	0.5018769080003652	NO	-
5740	ZINC04617903	134	0.5018721779262451	YES	18
5741	ZINC00716811	822	0.5018673980946358	NO	-
5742	ZINC00780617	923	0.5018364840617556	NO	-
5743	ZINC00780616	922	0.5018358082513008	NO	-
5744	ZINC00918450	1359	0.501828141570004	NO	-
5745	ZINC02460031	3432	0.5018267913952367	NO	-
5746	ZINC01047525	1758	0.5018244158680467	NO	-
5747	ZINC00629187	564	0.5018215925903595	NO	-
5748	ZINC00629189	565	0.5018188892729359	NO	-
5749	ZINC02998378	4376	0.501816818750746	NO	-
5750	ZINC00918448	1358	0.5018052865494443	NO	-
5751	ZINC02885271	4109	0.5017415943703982	NO	-
5752	ZINC01223309	2334	0.5017404982331863	NO	-
5753	ZINC01195743	2271	0.5017238272588923	NO	-
5754	ZINC04124452	6287	0.5017232164985511	NO	-
5755	ZINC01195737	2268	0.5017162903437595	NO	-
5756	ZINC01189803	2251	0.5017084191629264	NO	-
5757	ZINC01056937	1792	0.5017054159127972	NO	-
5758	ZINC00226587	139	0.5016650632040507	NO	-
5759	ZINC04035225	6216	0.5016614441421358	NO	-
5760	ZINC00716809	820	0.5016455737065557	NO	-
5761	ZINC00536541	425	0.5015760491708613	NO	-
5762	ZINC01406606	2520	0.5015479226763447	NO	-
5763	ZINC03855156	5441	0.5015185676858357	NO	-
5764	ZINC03222097	4535	0.501488675024712	NO	-
5765	ZINC01156835	2155	0.5014648932695828	NO	-
5766	ZINC04129772	6297	0.501461785489887	NO	-
5767	ZINC00716812	823	0.501456370807628	NO	-
5768	ZINC00716810	821	0.5014084806639292	NO	-
5769	ZINC04492542	6738	0.5014082429727399	NO	-
5770	ZINC03969947	5984	0.5013886572526067	NO	-
5771	ZINC04033728	6207	0.5013673053262178	NO	-
5772	ZINC00593249	487	0.5013379873880579	NO	-
5773	ZINC03815786	56	0.5013302033209022	YES	9
5774	ZINC02914631	4150	0.5013237943057887	NO	-
5775	ZINC01194627	2261	0.5013235124261936	NO	-
5776	ZINC00633625	585	0.5013220472462873	NO	-
5777	ZINC01194633	2264	0.5013217110471211	NO	-
5778	ZINC01037019	1714	0.5013213438653168	NO	-
5779	ZINC03854331	5365	0.5013156941591054	NO	-
5780	ZINC02879789	4105	0.5013018828972441	NO	-
5781	ZINC02914630	4149	0.5012823797376177	NO	-
5782	ZINC00715346	818	0.5012728397959068	NO	-
5783	ZINC02977415	4347	0.5012674151719013	NO	-
5784	ZINC02914517	4137	0.5012372472434011	NO	-
5785	ZINC03853318	5283	0.5012147782211303	NO	-
5786	ZINC02163832	3003	0.5012074448199388	NO	-
5787	ZINC02431909	3379	0.501195791219575	NO	-
5788	ZINC00252339	152	0.501164441135129	NO	-
5789	ZINC02914410	4132	0.5011445516322326	NO	-
5790	ZINC03993027	6071	0.501141209031364	NO	-
5791	ZINC04033728	6205	0.5011392950691687	NO	-
5792	ZINC02431906	3378	0.5011292904160861	NO	-
5793	ZINC02967923	4333	0.5011058201149181	NO	-
5794	ZINC01195741	2270	0.5011015746729347	NO	-
5795	ZINC02433627	3382	0.5010981068487823	NO	-
5796	ZINC01195739	2269	0.5010324638719267	NO	-
5797	ZINC01441567	2594	0.5010226288678347	NO	-
5798	ZINC03771382	5039	0.5010219819484543	NO	-
5799	ZINC00668940	702	0.5010070019954911	NO	-
5800	ZINC03855562	5451	0.5009718062039878	NO	-
5801	ZINC00132180	81	0.5009601609183743	NO	-
5802	ZINC01441568	2596	0.5009400016349592	NO	-
5803	ZINC02364577	3284	0.5009163847378619	NO	-
5804	ZINC02364577	3285	0.5009163847378619	NO	-
5805	ZINC03815699	32	0.5009105288114737	YES	3
5806	ZINC01056165	1788	0.5009027882313201	NO	-
5807	ZINC00689386	765	0.5008752659617506	NO	-
5808	ZINC01210623	2309	0.5008752641546649	NO	-
5809	ZINC01190721	2254	0.5008721761663213	NO	-
5810	ZINC03631066	4997	0.5008708505914754	NO	-
5811	ZINC00422766	286	0.5008585786237048	NO	-
5812	ZINC02667850	3655	0.5008542667515048	NO	-
5813	ZINC01190722	2255	0.5008509931007799	NO	-
5814	ZINC01210625	2310	0.500850370127347	NO	-
5815	ZINC00602269	114	0.5008447035247805	YES	12
5816	ZINC01194631	2263	0.5008327635527764	NO	-
5817	ZINC00841958	1089	0.5008251150158602	NO	-
5818	ZINC01079996	1891	0.5008189153965938	NO	-
5819	ZINC02995095	4374	0.5008070306870382	NO	-
5820	ZINC01194629	2262	0.5007954989659372	NO	-
5821	ZINC02667849	3654	0.5007930868503994	NO	-
5822	ZINC03858851	5587	0.5007805536992289	NO	-
5823	ZINC04610757	6767	0.5007048071083642	NO	-
5824	ZINC02200755	3029	0.5006881977071188	NO	-
5825	ZINC01079999	1894	0.5006514402337087	NO	-
5826	ZINC00952209	1510	0.5006029516480524	NO	-
5827	ZINC04223674	6383	0.5005980820697303	NO	-
5828	ZINC03850832	5112	0.500580133211285	NO	-
5829	ZINC04464506	6648	0.5005731422014758	NO	-
5830	ZINC03889520	5856	0.5005653324519198	NO	-
5831	ZINC02400155	3319	0.5005603128043737	NO	-
5832	ZINC04173850	6367	0.5005465865195451	NO	-
5833	ZINC00905711	1312	0.5005437871131723	NO	-
5834	ZINC01157936	2159	0.5005383033366139	NO	-
5835	ZINC01158740	2162	0.5005359263181021	NO	-
5836	ZINC02914419	4133	0.5005170469212432	NO	-
5837	ZINC01323858	2417	0.5005001122299617	NO	-
5838	ZINC02914425	4135	0.5004971530844503	NO	-
5839	ZINC01386172	2467	0.5004332491374077	NO	-
5840	ZINC02407995	3341	0.5004056582262291	NO	-
5841	ZINC00856390	1129	0.5003856603664598	NO	-
5842	ZINC04070526	6242	0.5003524340555024	NO	-
5843	ZINC01389923	2481	0.5003101567816722	NO	-
5844	ZINC04363897	6534	0.5002831633479811	NO	-
5845	ZINC04407027	6576	0.5002647325400963	NO	-
5846	ZINC02646192	3629	0.5002583629777824	NO	-
5847	ZINC04168316	6350	0.5002515547224353	NO	-
5848	ZINC04618196	6768	0.5002468914024103	NO	-
5849	ZINC03993030	6072	0.5002371812663751	NO	-
5850	ZINC02646191	3628	0.5002352066804486	NO	-
5851	ZINC02914423	4134	0.5002350933417162	NO	-
5852	ZINC02650037	3631	0.5002269105756166	NO	-
5853	ZINC00498931	387	0.5001944681997095	NO	-
5854	ZINC02914515	4136	0.5001827997372338	NO	-
5855	ZINC02364577	3283	0.5001461670121825	NO	-
5856	ZINC02916250	4187	0.5001365141632278	NO	-
5857	ZINC02087164	2962	0.5001302741244739	NO	-
5858	ZINC02914408	4131	0.5000786051223147	NO	-
5859	ZINC01738142	2804	0.5000701268136327	NO	-
5860	ZINC02915379	4172	0.5000664526987981	NO	-
5861	ZINC00984805	1577	0.5000553399774403	NO	-
5862	ZINC02915383	4174	0.5000514646634819	NO	-
5863	ZINC01143165	2127	0.5000424707146119	NO	-
5864	ZINC03851798	5163	0.5000337952732882	NO	-
5865	ZINC02103542	2974	0.5000186428280569	NO	-
5866	ZINC00991289	1588	0.5000008192909141	NO	-
5867	ZINC00991290	1589	0.49999200673769484	NO	-
5868	ZINC00655013	669	0.4999821711129431	NO	-
5869	ZINC01561287	2778	0.4999632725407992	NO	-
5870	ZINC04033728	6206	0.4999160232249703	NO	-
5871	ZINC04408012	6579	0.4999152377538506	NO	-
5872	ZINC00991272	1587	0.4999056735926661	NO	-
5873	ZINC02210919	3050	0.4998844688978283	NO	-
5874	ZINC01127912	2076	0.4998822151495077	NO	-
5875	ZINC02915380	4173	0.4998093853034577	NO	-
5876	ZINC01158838	2163	0.4997453259654655	NO	-
5877	ZINC01127917	2078	0.4997449351576046	NO	-
5878	ZINC02726745	3892	0.499742348806342	NO	-
5879	ZINC00991271	1586	0.49973900152111395	NO	-
5880	ZINC04129857	6299	0.4997384937177613	NO	-
5881	ZINC03889519	5855	0.4997363911587869	NO	-
5882	ZINC01971441	2902	0.4997073527720827	NO	-
5883	ZINC02412476	3352	0.49970306814999144	NO	-
5884	ZINC02412475	3351	0.4996952744116995	NO	-
5885	ZINC02399846	3317	0.49964772719664086	NO	-
5886	ZINC01040281	1735	0.49963834672063706	NO	-
5887	ZINC03060832	4446	0.49963600961048116	NO	-
5888	ZINC01040046	1726	0.4996272234523191	NO	-
5889	ZINC02189963	3017	0.4996042882419445	NO	-
5890	ZINC00672744	715	0.49960312541148155	NO	-
5891	ZINC03854501	5389	0.499586173236795	NO	-
5892	ZINC00684186	746	0.4995535144795507	NO	-
5893	ZINC04168316	6351	0.49954995967029914	NO	-
5894	ZINC02918924	4230	0.49949443343882893	NO	-
5895	ZINC03851368	5142	0.4994933913958217	NO	-
5896	ZINC02918922	4229	0.4994794219828484	NO	-
5897	ZINC00980835	1572	0.499432113331479	NO	-
5898	ZINC02234012	3112	0.4994138119141338	NO	-
5899	ZINC04061635	6235	0.49940901305445823	NO	-
5900	ZINC02917994	4209	0.49926364157294967	NO	-
5901	ZINC02917996	4210	0.49922752420138555	NO	-
5902	ZINC03859893	5652	0.49912699417465706	NO	-
5903	ZINC04492065	6728	0.49910258371046745	NO	-
5904	ZINC03855551	5449	0.4990623858684231	NO	-
5905	ZINC02914536	4138	0.49906180072983214	NO	-
5906	ZINC01184745	2244	0.49898222142325815	NO	-
5907	ZINC03176711	4481	0.4989557038717509	NO	-
5908	ZINC02500251	3497	0.49890034125853827	NO	-
5909	ZINC01441567	2595	0.4988978980304276	NO	-
5910	ZINC03216760	4528	0.4988375566003591	NO	-
5911	ZINC03216761	4529	0.4988372952327316	NO	-
5912	ZINC01441568	2597	0.4987064106599544	NO	-
5913	ZINC03889917	5857	0.49865820225171187	NO	-
5914	ZINC04129901	6303	0.498652046644738	NO	-
5915	ZINC02523152	3516	0.4986429733564651	NO	-
5916	ZINC04492065	6727	0.4986085657454784	NO	-
5917	ZINC02973054	4342	0.4985707879399396	NO	-
5918	ZINC02099499	2967	0.498514314156668	NO	-
5919	ZINC03853465	5290	0.49850947861826816	NO	-
5920	ZINC02366129	3292	0.4984952455791941	NO	-
5921	ZINC03853466	5293	0.4984874866471144	NO	-
5922	ZINC03857816	5516	0.4984858100811796	NO	-
5923	ZINC00905713	1314	0.49848557159745455	NO	-
5924	ZINC03312664	4658	0.49848137817927346	NO	-
5925	ZINC03858592	5575	0.4984768871087367	NO	-
5926	ZINC03815718	35	0.49846421418768844	YES	5
5927	ZINC04129900	6302	0.49839925132435187	NO	-
5928	ZINC03858428	5554	0.4983801881424635	NO	-
5929	ZINC03853135	5262	0.4983358068877987	NO	-
5930	ZINC02812274	4010	0.49833137038328784	NO	-
5931	ZINC04169833	6356	0.4982493171277748	NO	-
5932	ZINC02364629	3286	0.49819583855645344	NO	-
5933	ZINC04134998	6304	0.4981592456645124	NO	-
5934	ZINC02813070	4011	0.49815533709648646	NO	-
5935	ZINC03984335	6050	0.4980507732164851	NO	-
5936	ZINC02340490	3234	0.49802494740825853	NO	-
5937	ZINC04465434	6669	0.49798534724411414	NO	-
5938	ZINC03231065	4542	0.49794661252286987	NO	-
5939	ZINC03858016	5538	0.4979334393996889	NO	-
5940	ZINC04468120	6682	0.4979334393996889	NO	-
5941	ZINC00689384	764	0.49791137415871567	NO	-
5942	ZINC00396057	245	0.49789044422619216	NO	-
5943	ZINC03600644	4969	0.49788030338695516	NO	-
5944	ZINC00803084	976	0.4978606178641147	NO	-
5945	ZINC03983403	6047	0.4978502409347836	NO	-
5946	ZINC00803087	977	0.4978428844531602	NO	-
5947	ZINC00534007	419	0.49777168498991664	NO	-
5948	ZINC03815746	94	0.4977501029215311	YES	9
5949	ZINC03857878	5521	0.4976813209148467	NO	-
5950	ZINC03810100	2	0.497677595701054	YES	1
5951	ZINC03850762	5110	0.49767488687948536	NO	-
5952	ZINC04617900	81	0.4976478736258647	YES	9
5953	ZINC01150876	2136	0.49763019595670227	NO	-
5954	ZINC01440798	2586	0.49762180071304324	NO	-
5955	ZINC04492425	6733	0.4976088533672328	NO	-
5956	ZINC01323856	2416	0.4976032735147681	NO	-
5957	ZINC03338223	4686	0.4975884835486401	NO	-
5958	ZINC01040281	1736	0.4975867736900574	NO	-
5959	ZINC03338225	4687	0.4975690934164879	NO	-
5960	ZINC03815694	36	0.4975070556713255	YES	6
5961	ZINC03850634	5105	0.4974577149234328	NO	-
5962	ZINC03897967	5877	0.4974212069083453	NO	-
5963	ZINC03853064	5244	0.49738430534110256	NO	-
5964	ZINC03855562	5452	0.4973787000237603	NO	-
5965	ZINC03856112	5465	0.49736467069846496	NO	-
5966	ZINC00918666	1378	0.49735709391228233	NO	-
5967	ZINC02919081	4235	0.49734548058505423	NO	-
5968	ZINC03272420	4607	0.497314442375019	NO	-
5969	ZINC02919087	4236	0.49730861319161546	NO	-
5970	ZINC02919198	4239	0.49730776531197185	NO	-
5971	ZINC02919202	4242	0.4972587046077598	NO	-
5972	ZINC01127912	2077	0.4972027470704467	NO	-
5973	ZINC03859897	5653	0.4971785372036988	NO	-
5974	ZINC03966923	5948	0.49714523983594044	NO	-
5975	ZINC00986636	1578	0.4971000695925747	NO	-
5976	ZINC01105801	1968	0.4970366997618386	NO	-
5977	ZINC00956701	1542	0.4970182660137845	NO	-
5978	ZINC02914620	4145	0.4970154441331881	NO	-
5979	ZINC02914621	4146	0.4970148776162998	NO	-
5980	ZINC00956702	1543	0.49700851611942015	NO	-
5981	ZINC03853615	5310	0.4969970702219925	NO	-
5982	ZINC01127917	2079	0.49693320818868436	NO	-
5983	ZINC02919199	4240	0.49689931986294167	NO	-
5984	ZINC01040027	1723	0.4968852215705552	NO	-
5985	ZINC02919200	4241	0.49687848725076755	NO	-
5986	ZINC01514881	2750	0.49687842510208957	NO	-
5987	ZINC02914546	4141	0.49682040727319354	NO	-
5988	ZINC02914549	4142	0.49680890416414153	NO	-
5989	ZINC02918163	4222	0.49680307251020633	NO	-
5990	ZINC02918169	4223	0.4967843482068225	NO	-
5991	ZINC04617917	96	0.4967618090643005	YES	9
5992	ZINC02413118	3353	0.49670980689351923	NO	-
5993	ZINC02413119	3354	0.49666534238955273	NO	-
5994	ZINC02222732	3071	0.49659919479582154	NO	-
5995	ZINC01025400	1669	0.49659137751680066	NO	-
5996	ZINC01018649	1659	0.496588123777267	NO	-
5997	ZINC01018650	1660	0.49657568681300746	NO	-
5998	ZINC00995161	1609	0.4965629670282046	NO	-
5999	ZINC00833315	1069	0.4965616847814556	NO	-
6000	ZINC03850832	5113	0.49656008822069253	NO	-
6001	ZINC03176710	4480	0.49653942813412444	NO	-
6002	ZINC03860018	5664	0.4965144019741646	NO	-
6003	ZINC02916028	4180	0.49649524316544436	NO	-
6004	ZINC00995162	1610	0.4964826424859486	NO	-
6005	ZINC04223700	6384	0.49647603540974067	NO	-
6006	ZINC02035173	2936	0.49647485925235113	NO	-
6007	ZINC02916029	4181	0.49643996939186885	NO	-
6008	ZINC00638091	608	0.4963835796947467	NO	-
6009	ZINC00638096	611	0.4963825340669215	NO	-
6010	ZINC02866780	4077	0.4963673818520443	NO	-
6011	ZINC00638093	609	0.49634038476099646	NO	-
6012	ZINC03834003	12	0.4963384215199121	YES	2
6013	ZINC02218165	3060	0.4963346284758158	NO	-
6014	ZINC00638094	610	0.49633308296608664	NO	-
6015	ZINC03592557	4962	0.49632396854027083	NO	-
6016	ZINC02793845	3964	0.49630657715965826	NO	-
6017	ZINC00952214	1514	0.4963061962592947	NO	-
6018	ZINC01750070	2813	0.49630406744062755	NO	-
6019	ZINC04408012	6578	0.49629925555782645	NO	-
6020	ZINC00952213	1513	0.4962902856597822	NO	-
6021	ZINC00756245	886	0.4962429439618522	NO	-
6022	ZINC03497572	4881	0.4961680166667533	NO	-
6023	ZINC00833184	79	0.4961608005775673	YES	9
6024	ZINC03284746	4623	0.49615205277092456	NO	-
6025	ZINC04470106	6695	0.49614570724372165	NO	-
6026	ZINC03857934	5527	0.4961122716734212	NO	-
6027	ZINC04119093	6282	0.49606554749502724	NO	-
6028	ZINC00877783	1219	0.496031861109586	NO	-
6029	ZINC03592559	4963	0.49596807481445626	NO	-
6030	ZINC01215073	2324	0.49595978461994467	NO	-
6031	ZINC04135015	6305	0.49595369543755874	NO	-
6032	ZINC00132192	83	0.495900964515194	NO	-
6033	ZINC03244705	4568	0.49587579600166964	NO	-
6034	ZINC01101702	1951	0.4958746293349771	NO	-
6035	ZINC02918198	4224	0.49583604524789987	NO	-
6036	ZINC01182475	2231	0.49582802443824364	NO	-
6037	ZINC02783827	3944	0.49576304921086	NO	-
6038	ZINC03176727	4482	0.49569153606804156	NO	-
6039	ZINC04135339	6306	0.4956915127009777	NO	-
6040	ZINC00877876	1223	0.4956460137848457	NO	-
6041	ZINC02783828	3945	0.49563940371410486	NO	-
6042	ZINC04129779	6298	0.49563565541726173	NO	-
6043	ZINC03853159	5266	0.4956133297248222	NO	-
6044	ZINC03236100	4553	0.49559068766299447	NO	-
6045	ZINC03855551	5450	0.49558308737414475	NO	-
6046	ZINC04135754	6308	0.4955830005843704	NO	-
6047	ZINC00534523	421	0.4955812621081468	NO	-
6048	ZINC03291278	4629	0.4955747928238754	NO	-
6049	ZINC03850171	5094	0.495568070291954	NO	-
6050	ZINC01465279	2634	0.49553185517118253	NO	-
6051	ZINC00877940	1233	0.49546746004549713	NO	-
6052	ZINC00181547	100	0.49545076455563947	NO	-
6053	ZINC00422825	291	0.49544713402627477	NO	-
6054	ZINC03176702	4474	0.49544182961042577	NO	-
6055	ZINC00181545	99	0.49543024849646555	NO	-
6056	ZINC02914629	4148	0.495421877998922	NO	-
6057	ZINC02914628	4147	0.49539708477482497	NO	-
6058	ZINC02464029	3443	0.49537792667374675	NO	-
6059	ZINC02146444	2998	0.4953438031641111	NO	-
6060	ZINC04617911	84	0.4953350403509493	YES	9
6061	ZINC03815725	65	0.49531255020711346	YES	9
6062	ZINC00915670	1327	0.4952902958801303	NO	-
6063	ZINC00915672	1328	0.4952827912106831	NO	-
6064	ZINC01652426	2794	0.49526930233245325	NO	-
6065	ZINC04124493	6288	0.4952563039859686	NO	-
6066	ZINC03853158	5265	0.49525254520914463	NO	-
6067	ZINC00422821	290	0.49525112420237455	NO	-
6068	ZINC01050434	1773	0.49523856331031246	NO	-
6069	ZINC01050435	1774	0.4952374399580155	NO	-
6070	ZINC02500251	3498	0.4952145160071829	NO	-
6071	ZINC03854498	5388	0.495190429464518	NO	-
6072	ZINC03890898	5867	0.4951758326444012	NO	-
6073	ZINC00755694	884	0.49513635849870835	NO	-
6074	ZINC00905723	1317	0.4951361110603285	NO	-
6075	ZINC03890896	5866	0.49510843834715756	NO	-
6076	ZINC03857833	5518	0.49509813341886394	NO	-
6077	ZINC00422871	297	0.49508129508298365	NO	-
6078	ZINC02423008	3366	0.4950731234555253	NO	-
6079	ZINC01132984	2104	0.4950314236765969	NO	-
6080	ZINC01132982	2103	0.49502631351849996	NO	-
6081	ZINC02333781	3223	0.4950034062914263	NO	-
6082	ZINC03977140	6025	0.4950031644358279	NO	-
6083	ZINC03278283	4613	0.49493549009007415	NO	-
6084	ZINC02915368	4171	0.49492708643768646	NO	-
6085	ZINC01440145	2582	0.4949228765586797	NO	-
6086	ZINC01440144	2581	0.4949207355982917	NO	-
6087	ZINC02915367	4170	0.4949132152176005	NO	-
6088	ZINC03854541	5391	0.4948898471122946	NO	-
6089	ZINC03320283	4665	0.49488128675737736	NO	-
6090	ZINC03606020	4979	0.4948811054336951	NO	-
6091	ZINC01456442	2619	0.49480768605752057	NO	-
6092	ZINC00952207	1508	0.49477626634143657	NO	-
6093	ZINC00952208	1509	0.4947518168984961	NO	-
6094	ZINC04124442	6286	0.4947181824803553	NO	-
6095	ZINC02847595	4040	0.49471345482271556	NO	-
6096	ZINC01037031	1715	0.494603493697944	NO	-
6097	ZINC00729871	853	0.49456195045402057	NO	-
6098	ZINC00729872	854	0.4945520763459004	NO	-
6099	ZINC00422771	287	0.4945259448815661	NO	-
6100	ZINC00915669	1326	0.4945002570980619	NO	-
6101	ZINC00877901	1229	0.49449718631782236	NO	-
6102	ZINC00877630	1217	0.49448039795458343	NO	-
6103	ZINC04465247	6665	0.4944777910503028	NO	-
6104	ZINC00877785	1220	0.4944628033720814	NO	-
6105	ZINC03862466	5675	0.4944241740195255	NO	-
6106	ZINC04308599	6482	0.4944122285464907	NO	-
6107	ZINC00877903	1230	0.49440968334800767	NO	-
6108	ZINC01105801	1969	0.49439317650165904	NO	-
6109	ZINC00807037	992	0.494385898175364	NO	-
6110	ZINC01386173	2468	0.49435892787276914	NO	-
6111	ZINC00807038	993	0.4943466254671498	NO	-
6112	ZINC00978261	1570	0.4943355181768461	NO	-
6113	ZINC00915674	1329	0.49432318015249416	NO	-
6114	ZINC00866690	1164	0.49427072010517903	NO	-
6115	ZINC00866687	1161	0.49425174090793955	NO	-
6116	ZINC01114737	2006	0.4942035737968342	NO	-
6117	ZINC02265587	3152	0.4941867303692294	NO	-
6118	ZINC00422760	285	0.49414281628934265	NO	-
6119	ZINC02917675	4208	0.49411739591636716	NO	-
6120	ZINC01407526	2523	0.4941124102362295	NO	-
6121	ZINC01114740	2008	0.4940993867244245	NO	-
6122	ZINC03858523	5566	0.4940928477738441	NO	-
6123	ZINC04470427	6709	0.4940928477738441	NO	-
6124	ZINC01407527	2524	0.4940910276493787	NO	-
6125	ZINC03977031	6024	0.494085635160921	NO	-
6126	ZINC00477287	383	0.49401028373657807	NO	-
6127	ZINC02388171	3308	0.4939890191319971	NO	-
6128	ZINC00877941	1234	0.4939205522303588	NO	-
6129	ZINC04408012	6577	0.4939108813196074	NO	-
6130	ZINC02917673	4207	0.49388308799631375	NO	-
6131	ZINC02919071	4231	0.49386980643542133	NO	-
6132	ZINC01040049	1727	0.4938437314076167	NO	-
6133	ZINC02087712	2964	0.4938319938074194	NO	-
6134	ZINC01436655	2571	0.4938295837116337	NO	-
6135	ZINC03325139	4668	0.49382852039054465	NO	-
6136	ZINC01750037	2812	0.49378849579896145	NO	-
6137	ZINC03862790	5677	0.4937642658290453	NO	-
6138	ZINC00625891	548	0.493720139710352	NO	-
6139	ZINC03282605	4619	0.4937087794075271	NO	-
6140	ZINC03282604	4618	0.49370754002450695	NO	-
6141	ZINC00815896	1018	0.49370061157454886	NO	-
6142	ZINC00840289	1078	0.4936856122343981	NO	-
6143	ZINC01440242	2583	0.493672363573899	NO	-
6144	ZINC02627666	3584	0.49367099944723974	NO	-
6145	ZINC01040027	1724	0.4936670581285445	NO	-
6146	ZINC02627667	3585	0.49366583981367607	NO	-
6147	ZINC03858258	5549	0.49363257289294843	NO	-
6148	ZINC02919072	4232	0.49363218876102966	NO	-
6149	ZINC04443358	6609	0.4936104234167332	NO	-
6150	ZINC03885579	5843	0.4936096807192628	NO	-
6151	ZINC04006669	6136	0.49360727430150797	NO	-
6152	ZINC02868743	4083	0.4936039167148768	NO	-
6153	ZINC02078879	2957	0.4935761482383014	NO	-
6154	ZINC01500223	2703	0.4935705054384179	NO	-
6155	ZINC01436656	2572	0.49355697205559695	NO	-
6156	ZINC00952211	1511	0.4935434120094899	NO	-
6157	ZINC02462960	3442	0.49352863936617325	NO	-
6158	ZINC00808877	1001	0.4935267004343778	NO	-
6159	ZINC01318607	2415	0.49346107472975415	NO	-
6160	ZINC03325142	4669	0.49345752347980676	NO	-
6161	ZINC00422872	298	0.4934325567829932	NO	-
6162	ZINC04443404	6616	0.4934287714210445	NO	-
6163	ZINC02627665	3583	0.4934133168881651	NO	-
6164	ZINC00840293	1080	0.4934118275225183	NO	-
6165	ZINC00815904	1020	0.49341148392400136	NO	-
6166	ZINC01440246	2584	0.49337889798101103	NO	-
6167	ZINC00952212	1512	0.4933516882235818	NO	-
6168	ZINC01211627	2313	0.4932668330554757	NO	-
6169	ZINC02919078	4233	0.49326458647906557	NO	-
6170	ZINC02919080	4234	0.4932581354663325	NO	-
6171	ZINC03358126	4724	0.4932252398310744	NO	-
6172	ZINC02620026	3552	0.49321903713029336	NO	-
6173	ZINC03358129	4725	0.4931254654700488	NO	-
6174	ZINC03850634	5106	0.49305724539259316	NO	-
6175	ZINC03857292	5490	0.4930193763187249	NO	-
6176	ZINC02710520	3696	0.492999909400504	NO	-
6177	ZINC03850762	5111	0.492998090171586	NO	-
6178	ZINC02710519	3695	0.4929901334809954	NO	-
6179	ZINC03969213	5962	0.49296785625780054	NO	-
6180	ZINC01211630	2314	0.49283283634715785	NO	-
6181	ZINC02918107	4219	0.4928047997628794	NO	-
6182	ZINC02918106	4218	0.4927884205056922	NO	-
6183	ZINC03261145	4589	0.49275377148423655	NO	-
6184	ZINC03857291	5489	0.49272583982421136	NO	-
6185	ZINC00840297	1082	0.4927191902427262	NO	-
6186	ZINC01114961	2012	0.492709797984853	NO	-
6187	ZINC03969214	5963	0.49270684067098164	NO	-
6188	ZINC03839458	5071	0.49269088148910256	NO	-
6189	ZINC02423829	3368	0.49268492811281356	NO	-
6190	ZINC00410650	248	0.49266367433586494	NO	-
6191	ZINC04308418	6479	0.4925851094324008	NO	-
6192	ZINC03866918	5708	0.49245874490089625	NO	-
6193	ZINC03292755	4632	0.4924268052256002	NO	-
6194	ZINC00633374	581	0.4923959308591638	NO	-
6195	ZINC04435957	6589	0.4923719043701743	NO	-
6196	ZINC00633356	580	0.4923693048594164	NO	-
6197	ZINC00047132	34	0.4923289034750782	NO	-
6198	ZINC01295332	2400	0.49232688545137654	NO	-
6199	ZINC00047131	33	0.4923127877763138	NO	-
6200	ZINC02546642	3523	0.49226511379676546	NO	-
6201	ZINC03969216	5964	0.4922059712407064	NO	-
6202	ZINC03860018	5665	0.49209677711845257	NO	-
6203	ZINC04468665	6686	0.4920522498241675	NO	-
6204	ZINC03851463	5150	0.4920249949563329	NO	-
6205	ZINC03851460	5149	0.49198816399997447	NO	-
6206	ZINC04465197	6660	0.49198816399997447	NO	-
6207	ZINC02969864	4336	0.49190030741071117	NO	-
6208	ZINC03857657	5506	0.49186877987621225	NO	-
6209	ZINC03857658	5507	0.49185862216731907	NO	-
6210	ZINC02406845	3337	0.49183513046221516	NO	-
6211	ZINC02406846	3338	0.4917948929270685	NO	-
6212	ZINC01312130	2414	0.49176290424162394	NO	-
6213	ZINC02234326	3115	0.49175131220400065	NO	-
6214	ZINC02977967	4353	0.491627772936356	NO	-
6215	ZINC02977966	4352	0.49160952200212443	NO	-
6216	ZINC01269632	2387	0.4916026490137469	NO	-
6217	ZINC04039002	6219	0.4916000657062138	NO	-
6218	ZINC01269630	2386	0.4915816207849227	NO	-
6219	ZINC01114740	2009	0.49155880567892557	NO	-
6220	ZINC01249685	2372	0.4915548462554382	NO	-
6221	ZINC02349841	3253	0.4915537128197296	NO	-
6222	ZINC01249687	2373	0.4915222121698415	NO	-
6223	ZINC02918138	4220	0.4915027889602014	NO	-
6224	ZINC02918140	4221	0.4914869348023443	NO	-
6225	ZINC02819374	4017	0.49148183790839906	NO	-
6226	ZINC00181549	101	0.4914258006916655	NO	-
6227	ZINC02918918	4227	0.49141620357398336	NO	-
6228	ZINC00840289	1079	0.491413775046084	NO	-
6229	ZINC02918920	4228	0.4913836087467572	NO	-
6230	ZINC01114737	2007	0.4913818310060181	NO	-
6231	ZINC04459206	6630	0.4913046371099398	NO	-
6232	ZINC03326578	4673	0.4912507250450205	NO	-
6233	ZINC00638108	612	0.4912458305944443	NO	-
6234	ZINC00638115	613	0.49124422406643464	NO	-
6235	ZINC03849588	5082	0.4911724828670285	NO	-
6236	ZINC03854883	5415	0.49115745503639907	NO	-
6237	ZINC04470224	6700	0.4911525145527916	NO	-
6238	ZINC00753617	873	0.49113430682955617	NO	-
6239	ZINC01485883	2652	0.4910903690918395	NO	-
6240	ZINC03293005	4634	0.4909292123083414	NO	-
6241	ZINC03815705	69	0.4909262438188224	YES	9
6242	ZINC03849585	5081	0.4908934052140284	NO	-
6243	ZINC03970029	5985	0.49087746461611353	NO	-
6244	ZINC03274433	4610	0.4908733489236903	NO	-
6245	ZINC04470306	6704	0.49083058699935106	NO	-
6246	ZINC01070680	1849	0.4908039713290176	NO	-
6247	ZINC02700078	3670	0.4907665446670316	NO	-
6248	ZINC00132190	82	0.49075484750184184	NO	-
6249	ZINC03594143	4964	0.49074901774112234	NO	-
6250	ZINC02794894	3975	0.4907393886091495	NO	-
6251	ZINC03854882	5414	0.49061623965327367	NO	-
6252	ZINC01889870	2847	0.4906148451897856	NO	-
6253	ZINC01889875	2848	0.49060430107011516	NO	-
6254	ZINC02691571	3665	0.4905956662359515	NO	-
6255	ZINC01102888	1952	0.4905557341109587	NO	-
6256	ZINC03274431	4609	0.49053368755638826	NO	-
6257	ZINC03849712	5084	0.49050148244294545	NO	-
6258	ZINC02620504	3557	0.49044198181979004	NO	-
6259	ZINC03341714	4690	0.4904285358583249	NO	-
6260	ZINC02803949	3998	0.4903627064369323	NO	-
6261	ZINC03815740	5	0.49033987953448466	YES	1
6262	ZINC01010129	1652	0.49021634186197116	NO	-
6263	ZINC01010130	1653	0.49019987701728746	NO	-
6264	ZINC03980427	6030	0.4901920946786724	NO	-
6265	ZINC01986879	2919	0.4901671858151496	NO	-
6266	ZINC00840297	1083	0.49012625018818223	NO	-
6267	ZINC01115658	2019	0.49009494247550645	NO	-
6268	ZINC02250223	3139	0.4900930163502963	NO	-
6269	ZINC00840293	1081	0.4900244656187586	NO	-
6270	ZINC04266919	6433	0.4899981404145246	NO	-
6271	ZINC03857687	5508	0.48996378665516055	NO	-
6272	ZINC04464525	6650	0.48996378665516055	NO	-
6273	ZINC03857688	5509	0.48996146113771694	NO	-
6274	ZINC02803950	3999	0.48984161099121676	NO	-
6275	ZINC00361380	221	0.4898312058223199	NO	-
6276	ZINC04460942	6632	0.48982878049612616	NO	-
6277	ZINC02272807	3156	0.48979120060099485	NO	-
6278	ZINC02272806	3155	0.48976854430376554	NO	-
6279	ZINC03859266	5603	0.489766246860365	NO	-
6280	ZINC03956282	5937	0.48967139374364715	NO	-
6281	ZINC02313434	3192	0.4896422515781843	NO	-
6282	ZINC04036920	6217	0.48963135922703954	NO	-
6283	ZINC02886451	4110	0.48962665336297456	NO	-
6284	ZINC04443413	6619	0.48962523811289277	NO	-
6285	ZINC02228481	3097	0.48961316821469536	NO	-
6286	ZINC02701592	3677	0.4895850168672091	NO	-
6287	ZINC03903767	5889	0.4895785512498548	NO	-
6288	ZINC03859815	5639	0.48956906663870536	NO	-
6289	ZINC03815721	90	0.4895444013678501	YES	9
6290	ZINC03975048	6020	0.4894992178312044	NO	-
6291	ZINC01249765	2375	0.48949503522768306	NO	-
6292	ZINC01249763	2374	0.48949320446717726	NO	-
6293	ZINC04464521	6649	0.48944036148854464	NO	-
6294	ZINC03885571	5842	0.4893764819574534	NO	-
6295	ZINC01443119	2607	0.48936410033612154	NO	-
6296	ZINC01443120	2608	0.48935437880998806	NO	-
6297	ZINC03276800	4612	0.48927090716435134	NO	-
6298	ZINC03947948	5925	0.4891691191856251	NO	-
6299	ZINC03638002	5005	0.48914357049502477	NO	-
6300	ZINC00866688	1162	0.48901752202444304	NO	-
6301	ZINC03850612	5103	0.48898625586561245	NO	-
6302	ZINC03669204	5033	0.48890964036332	NO	-
6303	ZINC00866689	1163	0.48890039242942374	NO	-
6304	ZINC03669201	5032	0.4888877053248933	NO	-
6305	ZINC00815903	1019	0.4888093823169469	NO	-
6306	ZINC00877896	1226	0.4887684746519962	NO	-
6307	ZINC01010105	1651	0.48869832004510927	NO	-
6308	ZINC01010104	1650	0.4886902020160604	NO	-
6309	ZINC01010102	1649	0.4886555518523281	NO	-
6310	ZINC02210878	3049	0.48861524153730074	NO	-
6311	ZINC00918514	1371	0.4886089725522408	NO	-
6312	ZINC00918508	1368	0.4885808115903163	NO	-
6313	ZINC02804070	4000	0.48852086056675337	NO	-
6314	ZINC04443362	6611	0.48849879975433197	NO	-
6315	ZINC03858956	5592	0.48835302169815614	NO	-
6316	ZINC00503861	392	0.48830125995233936	NO	-
6317	ZINC01325581	2420	0.4882670596530273	NO	-
6318	ZINC02744966	3906	0.48826651523342524	NO	-
6319	ZINC02819154	4016	0.48821497458697305	NO	-
6320	ZINC01090883	1922	0.4881563061327426	NO	-
6321	ZINC02804071	4001	0.48814312364363316	NO	-
6322	ZINC00877895	1225	0.4881384587973423	NO	-
6323	ZINC02073583	2951	0.4881120010265105	NO	-
6324	ZINC02073584	2952	0.4880771977083218	NO	-
6325	ZINC01342713	2443	0.48806831893754377	NO	-
6326	ZINC00536987	426	0.4879761388676937	NO	-
6327	ZINC00974998	1560	0.4879098227749766	NO	-
6328	ZINC00807254	994	0.48790667445531744	NO	-
6329	ZINC03853130	5261	0.48788050584830084	NO	-
6330	ZINC04168316	6352	0.48786919522267375	NO	-
6331	ZINC01566728	2779	0.48784632979977544	NO	-
6332	ZINC01199594	2274	0.4876765873813136	NO	-
6333	ZINC02326645	3212	0.48766204829958415	NO	-
6334	ZINC00877898	1227	0.487559020866668	NO	-
6335	ZINC03912252	5916	0.4875163876716015	NO	-
6336	ZINC04252222	6422	0.48736112805225185	NO	-
6337	ZINC04157105	6328	0.4872841795533557	NO	-
6338	ZINC04441321	6596	0.4872738333308798	NO	-
6339	ZINC03625311	4994	0.4872195056139767	NO	-
6340	ZINC02802440	3992	0.487203577406119	NO	-
6341	ZINC01485223	2651	0.4872034917264395	NO	-
6342	ZINC02914735	4152	0.4869614496424781	NO	-
6343	ZINC02914734	4151	0.4869357157835504	NO	-
6344	ZINC02476885	3472	0.4868757344870799	NO	-
6345	ZINC03980427	6031	0.4868632951406528	NO	-
6346	ZINC01090881	1921	0.48684274801859867	NO	-
6347	ZINC00154470	90	0.48680867682064394	NO	-
6348	ZINC02230857	3105	0.4868025169295874	NO	-
6349	ZINC03854365	5374	0.4867778975749618	NO	-
6350	ZINC00905684	1308	0.48676888882118396	NO	-
6351	ZINC01129889	2091	0.4867639393670295	NO	-
6352	ZINC01129826	2089	0.4867223417903839	NO	-
6353	ZINC01129887	2090	0.4867204646940219	NO	-
6354	ZINC00532617	414	0.48670396707743924	NO	-
6355	ZINC01519494	2772	0.4866592513204474	NO	-
6356	ZINC00928937	1425	0.4866274213242867	NO	-
6357	ZINC03975929	6021	0.4865572864620183	NO	-
6358	ZINC02454143	3419	0.48651818495581833	NO	-
6359	ZINC01273384	2390	0.48650201521992636	NO	-
6360	ZINC02454144	3420	0.4864834418792437	NO	-
6361	ZINC01519489	2769	0.48642099245101217	NO	-
6362	ZINC04023808	6140	0.4863957406831749	NO	-
6363	ZINC02972115	4341	0.486369509393287	NO	-
6364	ZINC03868388	5817	0.4863569874578442	NO	-
6365	ZINC00501420	388	0.48629724639027117	NO	-
6366	ZINC00501421	389	0.4862932482605498	NO	-
6367	ZINC03857972	5531	0.48623453597117056	NO	-
6368	ZINC03857973	5532	0.4862153488774043	NO	-
6369	ZINC01441206	2592	0.4862014374164716	NO	-
6370	ZINC01441205	2590	0.48618368691895647	NO	-
6371	ZINC04123961	6285	0.486170735651375	NO	-
6372	ZINC02592209	3536	0.48616615487111114	NO	-
6373	ZINC02592208	3535	0.4861552100837112	NO	-
6374	ZINC02235137	3116	0.48614926950278403	NO	-
6375	ZINC03669030	5031	0.4861049621215812	NO	-
6376	ZINC01519382	2768	0.48608131198242177	NO	-
6377	ZINC03669027	5028	0.48607954466004544	NO	-
6378	ZINC02279849	3161	0.48596618373438083	NO	-
6379	ZINC00958085	1547	0.4859546024228748	NO	-
6380	ZINC02971720	4337	0.48595058013130665	NO	-
6381	ZINC02059191	2944	0.4859289400284401	NO	-
6382	ZINC00713079	814	0.4859202476648615	NO	-
6383	ZINC02902477	4114	0.48586252303702426	NO	-
6384	ZINC03859618	5627	0.4858290572755092	NO	-
6385	ZINC01519377	2763	0.48582882979631	NO	-
6386	ZINC01514875	2749	0.4857655026605123	NO	-
6387	ZINC00109141	66	0.4857560564549217	NO	-
6388	ZINC03669029	5030	0.48574029517951023	NO	-
6389	ZINC03669028	5029	0.48573911643885914	NO	-
6390	ZINC00728342	850	0.48573563273508324	NO	-
6391	ZINC02818772	4012	0.4856029186815185	NO	-
6392	ZINC04077524	6250	0.4855662624849572	NO	-
6393	ZINC00109147	67	0.485416466781861	NO	-
6394	ZINC02330603	3217	0.485289311950812	NO	-
6395	ZINC03859819	5640	0.485278787110071	NO	-
6396	ZINC00915696	1331	0.48526297075172325	NO	-
6397	ZINC00915698	1332	0.4852446093031945	NO	-
6398	ZINC01938090	2892	0.4852166757148193	NO	-
6399	ZINC00062092	41	0.4851889739215215	NO	-
6400	ZINC04023808	6139	0.485114896859115	NO	-
6401	ZINC00866704	1166	0.48510362632575754	NO	-
6402	ZINC01163047	2172	0.4850940584840804	NO	-
6403	ZINC01254311	2379	0.48509013462313744	NO	-
6404	ZINC02330601	3216	0.4850041912808469	NO	-
6405	ZINC03854364	5373	0.4850009728718697	NO	-
6406	ZINC03969856	5979	0.48498053777772754	NO	-
6407	ZINC01109179	1978	0.48494561617741716	NO	-
6408	ZINC01109180	1980	0.48494279916394833	NO	-
6409	ZINC00974279	1558	0.48491948262450674	NO	-
6410	ZINC01224434	2336	0.48477347018950384	NO	-
6411	ZINC01180307	2222	0.4846996438377552	NO	-
6412	ZINC01519326	2762	0.4846868647360155	NO	-
6413	ZINC02972028	4339	0.4846440171951303	NO	-
6414	ZINC03533929	4922	0.484631932944065	NO	-
6415	ZINC03853407	5289	0.4845143345477947	NO	-
6416	ZINC00915695	1330	0.48444600014331995	NO	-
6417	ZINC03866890	5705	0.48440375751354775	NO	-
6418	ZINC01519321	2757	0.48438599481341443	NO	-
6419	ZINC04488452	6726	0.4843391219368112	NO	-
6420	ZINC03247154	4571	0.48428031631270363	NO	-
6421	ZINC03247156	4572	0.4842674555233126	NO	-
6422	ZINC02582319	3529	0.48421042736657455	NO	-
6423	ZINC00915700	1333	0.4842019695603498	NO	-
6424	ZINC01581698	2784	0.4841395984549307	NO	-
6425	ZINC04129888	6300	0.48413144994045554	NO	-
6426	ZINC01441206	2593	0.4841052691841663	NO	-
6427	ZINC00721177	833	0.4841050963137034	NO	-
6428	ZINC03414318	4797	0.48404631756664374	NO	-
6429	ZINC00970895	1556	0.48404569563575467	NO	-
6430	ZINC03625283	4993	0.4840166066083638	NO	-
6431	ZINC01519491	2771	0.4839743320496745	NO	-
6432	ZINC02282214	3163	0.4839514276871299	NO	-
6433	ZINC04443375	6614	0.48393302161575913	NO	-
6434	ZINC01519521	2773	0.48393277983030925	NO	-
6435	ZINC02064501	2947	0.4838794551329386	NO	-
6436	ZINC01441205	2591	0.48385004292503814	NO	-
6437	ZINC01005380	1636	0.48383670300994813	NO	-
6438	ZINC01865396	2839	0.483813665497608	NO	-
6439	ZINC00820216	1038	0.483805651475717	NO	-
6440	ZINC00591112	477	0.4837900222270113	NO	-
6441	ZINC03852134	5183	0.4837420659156976	NO	-
6442	ZINC02832403	4029	0.4837182048540729	NO	-
6443	ZINC01519380	2766	0.48369716645776895	NO	-
6444	ZINC01787207	2822	0.4836291099968219	NO	-
6445	ZINC01787210	2823	0.4836214818717232	NO	-
6446	ZINC03247779	4574	0.48359550210213387	NO	-
6447	ZINC03850612	5104	0.4835822471978729	NO	-
6448	ZINC02282213	3162	0.48335597360374766	NO	-
6449	ZINC00591112	476	0.4833121528663956	NO	-
6450	ZINC03850839	5114	0.4833063787511896	NO	-
6451	ZINC04334431	6501	0.4833062179129497	NO	-
6452	ZINC01519379	2765	0.48327902231955167	NO	-
6453	ZINC03626885	4996	0.4832776409810486	NO	-
6454	ZINC00687882	757	0.48324377203585966	NO	-
6455	ZINC04392327	6570	0.4832300439715056	NO	-
6456	ZINC00918512	1370	0.4832117840780173	NO	-
6457	ZINC00918510	1369	0.48319944636673484	NO	-
6458	ZINC01181712	2229	0.48319079136802523	NO	-
6459	ZINC01181709	2226	0.4831712148991943	NO	-
6460	ZINC01181711	2228	0.48312177376333976	NO	-
6461	ZINC01181710	2227	0.48310299219100644	NO	-
6462	ZINC01799704	2825	0.48308514423077514	NO	-
6463	ZINC03859627	5628	0.4830557009628585	NO	-
6464	ZINC04468574	6684	0.4830557009628585	NO	-
6465	ZINC01000655	1623	0.48301490794155927	NO	-
6466	ZINC00422817	288	0.48298613264127505	NO	-
6467	ZINC01202613	2283	0.4829116013492855	NO	-
6468	ZINC03815695	40	0.482849100968299	YES	8
6469	ZINC02298642	3178	0.4828195397883526	NO	-
6470	ZINC00915703	1334	0.4826841546014664	NO	-
6471	ZINC02327554	3214	0.4826615111970192	NO	-
6472	ZINC04001491	6113	0.48257364501418226	NO	-
6473	ZINC01519490	2770	0.48253995241893327	NO	-
6474	ZINC02804553	4002	0.4823569999144486	NO	-
6475	ZINC01519381	2767	0.482332554819623	NO	-
6476	ZINC02982268	4359	0.48231900784618004	NO	-
6477	ZINC01519324	2760	0.4822592943152486	NO	-
6478	ZINC03834007	34	0.48224475827477054	YES	4
6479	ZINC03970032	5986	0.4822414309742759	NO	-
6480	ZINC00412463	257	0.4822377412848271	NO	-
6481	ZINC00422756	284	0.4822292976754086	NO	-
6482	ZINC01580627	2783	0.48222196970300213	NO	-
6483	ZINC01109180	1981	0.482185842929532	NO	-
6484	ZINC01191128	2257	0.4821553469520218	NO	-
6485	ZINC00591112	478	0.48209765917488256	NO	-
6486	ZINC01109179	1979	0.48195563066268177	NO	-
6487	ZINC00754556	882	0.48193161644588894	NO	-
6488	ZINC00341054	208	0.48188830206206884	NO	-
6489	ZINC03971598	6007	0.4818655698191261	NO	-
6490	ZINC01519378	2764	0.4818471189622119	NO	-
6491	ZINC02850905	4041	0.48182807147190243	NO	-
6492	ZINC01519323	2759	0.48181688810761575	NO	-
6493	ZINC00452034	354	0.4818065163336387	NO	-
6494	ZINC04285758	6460	0.4817654859566649	NO	-
6495	ZINC03853466	5295	0.4816577387851643	NO	-
6496	ZINC03853465	5291	0.4816204667459385	NO	-
6497	ZINC01865463	2840	0.48160874422220995	NO	-
6498	ZINC03977203	6026	0.4814317610325991	NO	-
6499	ZINC02990373	4370	0.4814018824374771	NO	-
6500	ZINC00452679	358	0.4812775503066216	NO	-
6501	ZINC04001133	6103	0.4812405074784799	NO	-
6502	ZINC04001132	6102	0.4812168886646995	NO	-
6503	ZINC03851392	5144	0.48120516826020365	NO	-
6504	ZINC04469012	6687	0.48120380021982034	NO	-
6505	ZINC03851389	5143	0.48120118106575144	NO	-
6506	ZINC01441762	2604	0.4811451642379326	NO	-
6507	ZINC01441761	2602	0.4810889268595798	NO	-
6508	ZINC02410947	3347	0.4809957228830897	NO	-
6509	ZINC02259525	3147	0.48098718994307454	NO	-
6510	ZINC03982934	6037	0.48089019699999197	NO	-
6511	ZINC01519325	2761	0.4808632484995035	NO	-
6512	ZINC04350855	6511	0.48080810310636957	NO	-
6513	ZINC04471956	6716	0.4807639462737884	NO	-
6514	ZINC03859599	5619	0.48075828256328956	NO	-
6515	ZINC00134468	85	0.4806655046328816	NO	-
6516	ZINC03859819	5641	0.48064496989487154	NO	-
6517	ZINC01182778	2236	0.4806416005414646	NO	-
6518	ZINC01182781	2239	0.4806295791371047	NO	-
6519	ZINC01182779	2237	0.48059661847724927	NO	-
6520	ZINC01441757	2598	0.48055959849926316	NO	-
6521	ZINC02708873	3690	0.4805572745959086	NO	-
6522	ZINC02708871	3689	0.48055046443475147	NO	-
6523	ZINC01441758	2600	0.4805229255929845	NO	-
6524	ZINC03885580	5844	0.4804965940213341	NO	-
6525	ZINC00905692	1309	0.4804942283317125	NO	-
6526	ZINC01182780	2238	0.4804895424457934	NO	-
6527	ZINC04292039	6461	0.4804608144189019	NO	-
6528	ZINC02912026	4122	0.48041885752794017	NO	-
6529	ZINC00826017	1044	0.48037337276788455	NO	-
6530	ZINC02254129	3140	0.48036417204249293	NO	-
6531	ZINC01519322	2758	0.4803312319409197	NO	-
6532	ZINC00991803	1598	0.4803307623761263	NO	-
6533	ZINC00991802	1597	0.48032341077251756	NO	-
6534	ZINC01182568	2235	0.48032136911703704	NO	-
6535	ZINC01182565	2232	0.48028609323881777	NO	-
6536	ZINC03418144	4802	0.4802851115022066	NO	-
6537	ZINC03859598	5618	0.48028488664575714	NO	-
6538	ZINC00826020	1046	0.4802643093133284	NO	-
6539	ZINC02179962	3009	0.48025322933626485	NO	-
6540	ZINC00991804	1599	0.4802467899463148	NO	-
6541	ZINC03600826	4970	0.4802276997282071	NO	-
6542	ZINC00991801	1596	0.48020940690674646	NO	-
6543	ZINC03860086	5673	0.4801466346331309	NO	-
6544	ZINC03418151	4805	0.4801432212365348	NO	-
6545	ZINC03418146	4803	0.480141328568185	NO	-
6546	ZINC01182566	2233	0.480125035794267	NO	-
6547	ZINC02622415	3564	0.4801242231591031	NO	-
6548	ZINC02424856	3373	0.480122994597515	NO	-
6549	ZINC00452207	355	0.4801203622530569	NO	-
6550	ZINC01229894	2348	0.4800664167276551	NO	-
6551	ZINC01182567	2234	0.480057224872022	NO	-
6552	ZINC01229893	2347	0.48004466829256204	NO	-
6553	ZINC00763025	892	0.4800332753415708	NO	-
6554	ZINC00826018	1045	0.48001595897971777	NO	-
6555	ZINC03418149	4804	0.4799233679238607	NO	-
6556	ZINC01229892	2346	0.4798710771519377	NO	-
6557	ZINC02549965	3524	0.4798680733415726	NO	-
6558	ZINC03912255	5917	0.47983468873086715	NO	-
6559	ZINC00791097	941	0.4797212149473906	NO	-
6560	ZINC02856432	4049	0.47965492246654495	NO	-
6561	ZINC00991383	1590	0.479600637230773	NO	-
6562	ZINC04443953	6625	0.47954088171430076	NO	-
6563	ZINC02800560	3991	0.4794711148485959	NO	-
6564	ZINC00991384	1591	0.47946782575538804	NO	-
6565	ZINC03858086	5543	0.47946032948914746	NO	-
6566	ZINC02800558	3990	0.4794536674133352	NO	-
6567	ZINC00991385	1592	0.47941363585785285	NO	-
6568	ZINC00791103	943	0.47919762700994756	NO	-
6569	ZINC01125706	2068	0.47918751184279806	NO	-
6570	ZINC01125703	2066	0.47917957066352274	NO	-
6571	ZINC03853079	5247	0.47917357417251966	NO	-
6572	ZINC01115269	2015	0.4790568794782402	NO	-
6573	ZINC01910357	2860	0.4790427882707029	NO	-
6574	ZINC01441757	2599	0.4790313406913378	NO	-
6575	ZINC03853080	5248	0.47900596898918485	NO	-
6576	ZINC00956206	1530	0.47897275023461156	NO	-
6577	ZINC01441761	2603	0.4789280845540117	NO	-
6578	ZINC01441762	2605	0.4787928323838803	NO	-
6579	ZINC00461845	364	0.47871550000762375	NO	-
6580	ZINC01441758	2601	0.47868835022647754	NO	-
6581	ZINC04443377	6615	0.4784917145779209	NO	-
6582	ZINC02622636	3567	0.47831852469750546	NO	-
6583	ZINC00865848	1155	0.478284946183534	NO	-
6584	ZINC00865851	1158	0.47825324307863504	NO	-
6585	ZINC02977640	4348	0.47819019368306187	NO	-
6586	ZINC04285758	6459	0.478185071054674	NO	-
6587	ZINC02977641	4349	0.4781846671510749	NO	-
6588	ZINC02977643	4351	0.478183165788466	NO	-
6589	ZINC03862114	5674	0.47817543676803415	NO	-
6590	ZINC02977642	4350	0.4781744531041909	NO	-
6591	ZINC02622636	3566	0.4781736571583453	NO	-
6592	ZINC04164917	6337	0.47791753392800573	NO	-
6593	ZINC03850839	5115	0.47787750013712893	NO	-
6594	ZINC02965570	4330	0.47782895688600474	NO	-
6595	ZINC04470106	6694	0.47782232676960434	NO	-
6596	ZINC01938087	2891	0.4776220337523952	NO	-
6597	ZINC02407696	3339	0.4775390388035858	NO	-
6598	ZINC01508391	2725	0.47753897422281455	NO	-
6599	ZINC01508388	2724	0.4775381982302238	NO	-
6600	ZINC03858895	5590	0.47743725593205694	NO	-
6601	ZINC03995230	6076	0.4773625940253883	NO	-
6602	ZINC03947948	5924	0.47735391883324785	NO	-
6603	ZINC03856296	5474	0.47725689949211725	NO	-
6604	ZINC03856295	5473	0.4772170182929602	NO	-
6605	ZINC02174244	3006	0.47717345070714795	NO	-
6606	ZINC03995232	6078	0.477148525922441	NO	-
6607	ZINC00755712	885	0.4770602566467249	NO	-
6608	ZINC02317561	3194	0.47694039643073943	NO	-
6609	ZINC01938232	2894	0.47691878974523366	NO	-
6610	ZINC03899028	5879	0.47685745345550823	NO	-
6611	ZINC01115438	2016	0.4767479384603848	NO	-
6612	ZINC03867249	5746	0.4765434095044298	NO	-
6613	ZINC01125703	2067	0.4764670509269499	NO	-
6614	ZINC00587186	472	0.4764558921932045	NO	-
6615	ZINC03873470	5835	0.47638081404846727	NO	-
6616	ZINC02223665	3077	0.4763600952538904	NO	-
6617	ZINC02174327	3007	0.4763534469536692	NO	-
6618	ZINC01125706	2069	0.47634579455938136	NO	-
6619	ZINC03863365	5678	0.47632385392742127	NO	-
6620	ZINC03995231	6077	0.4762848495021836	NO	-
6621	ZINC00915724	1337	0.4762818449389833	NO	-
6622	ZINC03867250	5747	0.4761208720235923	NO	-
6623	ZINC02808810	4005	0.4761057571877999	NO	-
6624	ZINC03863366	5679	0.4760887745207833	NO	-
6625	ZINC03995233	6079	0.4760445909536875	NO	-
6626	ZINC00915721	1336	0.4759739908726471	NO	-
6627	ZINC02702076	3678	0.4759295013557545	NO	-
6628	ZINC04285758	6458	0.47572640443902486	NO	-
6629	ZINC03990209	6059	0.47563787184887274	NO	-
6630	ZINC03990209	6060	0.47562751788221114	NO	-
6631	ZINC00675644	718	0.4756033263119486	NO	-
6632	ZINC00915720	1335	0.47539068395546713	NO	-
6633	ZINC00915726	1338	0.4753548386834118	NO	-
6634	ZINC01900140	2856	0.47520200736200346	NO	-
6635	ZINC01900141	2857	0.4751560761052741	NO	-
6636	ZINC03858887	5589	0.4750420564100066	NO	-
6637	ZINC00866679	1160	0.47492577487244547	NO	-
6638	ZINC03858652	5577	0.47491061410732116	NO	-
6639	ZINC02500700	3501	0.4748905071607094	NO	-
6640	ZINC02217193	3059	0.47488530380003485	NO	-
6641	ZINC03970313	5991	0.47462653483431894	NO	-
6642	ZINC03970313	5993	0.4746225775948702	NO	-
6643	ZINC03815773	9	0.47452867065887533	YES	1
6644	ZINC03995220	6075	0.47452088749284504	NO	-
6645	ZINC02871747	4086	0.4744694503742523	NO	-
6646	ZINC00358823	218	0.47442491953365584	NO	-
6647	ZINC04437799	6594	0.4742781001469366	NO	-
6648	ZINC03235224	4548	0.47407886086300505	NO	-
6649	ZINC00791340	944	0.4740390811804864	NO	-
6650	ZINC01440874	2587	0.4740160655693187	NO	-
6651	ZINC03354462	4714	0.4739603708264778	NO	-
6652	ZINC03177623	4483	0.4739195659638305	NO	-
6653	ZINC03990216	6065	0.47366598232095825	NO	-
6654	ZINC03990215	6061	0.4736649966777589	NO	-
6655	ZINC01897495	2855	0.4734049519525755	NO	-
6656	ZINC02073846	2954	0.4734023403109398	NO	-
6657	ZINC00755210	883	0.4733293768340661	NO	-
6658	ZINC00570338	453	0.4732435181079706	NO	-
6659	ZINC03856217	5470	0.4732166840493802	NO	-
6660	ZINC03856215	5468	0.47316444651039	NO	-
6661	ZINC03856216	5469	0.4730866918428601	NO	-
6662	ZINC00865849	1156	0.47294129614482205	NO	-
6663	ZINC00865850	1157	0.472913320310134	NO	-
6664	ZINC02202034	3034	0.47286921071234606	NO	-
6665	ZINC02073845	2953	0.4728509960207138	NO	-
6666	ZINC01440875	2588	0.4727850748882268	NO	-
6667	ZINC02857612	4054	0.472534072058102	NO	-
6668	ZINC02819535	4018	0.4725300229864979	NO	-
6669	ZINC03990216	6066	0.47245517909185414	NO	-
6670	ZINC03990215	6062	0.47243433026111126	NO	-
6671	ZINC00968895	1553	0.47240202898578115	NO	-
6672	ZINC03859304	5606	0.4722607247069616	NO	-
6673	ZINC03858303	5550	0.4721446315068273	NO	-
6674	ZINC00656804	684	0.472071210925934	NO	-
6675	ZINC00656799	683	0.47206141179218153	NO	-
6676	ZINC00826008	1043	0.47205274928450286	NO	-
6677	ZINC02053502	2942	0.47185289043013323	NO	-
6678	ZINC03899028	5878	0.47181029199853675	NO	-
6679	ZINC00721931	834	0.4718015258475584	NO	-
6680	ZINC02820774	4025	0.47165096781615834	NO	-
6681	ZINC03853603	5308	0.47137910509290476	NO	-
6682	ZINC03217527	4532	0.47123229519272103	NO	-
6683	ZINC03217528	4533	0.4711746041619976	NO	-
6684	ZINC03854548	5392	0.47115585702268525	NO	-
6685	ZINC03616024	4986	0.47104288822566737	NO	-
6686	ZINC03616027	4987	0.4710409014768925	NO	-
6687	ZINC03854549	5393	0.47102883529613127	NO	-
6688	ZINC02821512	4026	0.47088246677950824	NO	-
6689	ZINC03854569	5396	0.47087825217152074	NO	-
6690	ZINC03344553	4697	0.4708712309611144	NO	-
6691	ZINC02818879	4015	0.47084632527165415	NO	-
6692	ZINC03344551	4696	0.47083463855100965	NO	-
6693	ZINC03854568	5395	0.47075246769705825	NO	-
6694	ZINC03344550	4695	0.47072562006751123	NO	-
6695	ZINC01810983	2827	0.47069069762035565	NO	-
6696	ZINC03344555	4698	0.4706886864214259	NO	-
6697	ZINC04032132	6146	0.47064807797961483	NO	-
6698	ZINC04248200	6406	0.4706406837477263	NO	-
6699	ZINC00340540	206	0.4705768464450081	NO	-
6700	ZINC03840351	5072	0.4705091556635115	NO	-
6701	ZINC01116240	2022	0.4704645303152557	NO	-
6702	ZINC01116242	2023	0.47043355639998014	NO	-
6703	ZINC03866922	5709	0.47041845005856586	NO	-
6704	ZINC04470443	6713	0.4703740257744602	NO	-
6705	ZINC01116239	2021	0.4702488525282248	NO	-
6706	ZINC01116244	2024	0.47021710907578357	NO	-
6707	ZINC00877893	1224	0.47003934862299096	NO	-
6708	ZINC01438265	2579	0.4699759490683183	NO	-
6709	ZINC01438262	2576	0.4699747260943203	NO	-
6710	ZINC01438263	2577	0.4699558865992442	NO	-
6711	ZINC01438264	2578	0.4699382888858631	NO	-
6712	ZINC00269522	160	0.4699096049245814	NO	-
6713	ZINC03983097	6042	0.46988742374810594	NO	-
6714	ZINC02233058	3111	0.46964929143228507	NO	-
6715	ZINC02710535	3698	0.4696487144308765	NO	-
6716	ZINC02710534	3697	0.46964045663286413	NO	-
6717	ZINC03187140	4491	0.46959174692653016	NO	-
6718	ZINC00784001	932	0.4695174064329501	NO	-
6719	ZINC02266114	3153	0.4694929423512156	NO	-
6720	ZINC02233055	3110	0.46941897319839804	NO	-
6721	ZINC01161597	2169	0.469411289437764	NO	-
6722	ZINC03859549	5615	0.4694050535645268	NO	-
6723	ZINC04167722	6348	0.4693613724976789	NO	-
6724	ZINC02741282	3905	0.46912318427676875	NO	-
6725	ZINC02741280	3904	0.46910494322574353	NO	-
6726	ZINC03662600	5023	0.4689711459083057	NO	-
6727	ZINC03859550	5616	0.4689579584821317	NO	-
6728	ZINC04166511	6339	0.468943045703399	NO	-
6729	ZINC01037522	1718	0.46888649866968396	NO	-
6730	ZINC01440876	2589	0.4687297668483583	NO	-
6731	ZINC02443907	3402	0.4686751631884513	NO	-
6732	ZINC02617198	3544	0.46856438659364735	NO	-
6733	ZINC03041662	4428	0.4684755653134552	NO	-
6734	ZINC03970170	5989	0.4680220756174909	NO	-
6735	ZINC03970169	5988	0.46797537696478353	NO	-
6736	ZINC03858553	5574	0.4678697892032628	NO	-
6737	ZINC02978026	4354	0.4678208029613085	NO	-
6738	ZINC03859923	5655	0.4676600918253562	NO	-
6739	ZINC00864932	1148	0.4676391311879859	NO	-
6740	ZINC00864934	1150	0.4675920526352869	NO	-
6741	ZINC00864931	1147	0.4675795035732159	NO	-
6742	ZINC04032132	6145	0.467573123560733	NO	-
6743	ZINC00864933	1149	0.4675003426513261	NO	-
6744	ZINC04466758	6674	0.4674551256029493	NO	-
6745	ZINC04467812	6679	0.4673722869316638	NO	-
6746	ZINC01214469	2322	0.4672650785954142	NO	-
6747	ZINC03205988	4512	0.4672005789853633	NO	-
6748	ZINC03891024	5869	0.46720038723057017	NO	-
6749	ZINC02179855	3008	0.467030169561962	NO	-
6750	ZINC03205237	4510	0.4669714343172161	NO	-
6751	ZINC04263368	6426	0.4669009701667668	NO	-
6752	ZINC03036004	4421	0.46682990133240904	NO	-
6753	ZINC01502503	2709	0.46673537510862406	NO	-
6754	ZINC03856222	5471	0.4667247819289125	NO	-
6755	ZINC03873582	5836	0.46649808398193404	NO	-
6756	ZINC03853605	5309	0.4664638573981185	NO	-
6757	ZINC02621261	3561	0.46638396023132894	NO	-
6758	ZINC03859563	5617	0.4663788819876077	NO	-
6759	ZINC00865704	1152	0.4663656325409824	NO	-
6760	ZINC00865707	1154	0.4663453283585368	NO	-
6761	ZINC04441535	6597	0.4663409269394225	NO	-
6762	ZINC00865705	1153	0.4663249296939712	NO	-
6763	ZINC03982932	6036	0.46612284455631436	NO	-
6764	ZINC03963861	5947	0.4658274127289683	NO	-
6765	ZINC03859471	5612	0.46562580637971485	NO	-
6766	ZINC01225816	2338	0.46560162632885993	NO	-
6767	ZINC03362832	4732	0.4654774870590992	NO	-
6768	ZINC03362833	4733	0.4654706429034342	NO	-
6769	ZINC03856223	5472	0.46544579199137665	NO	-
6770	ZINC03362836	4734	0.46534172546475516	NO	-
6771	ZINC03362830	4731	0.46528699397845985	NO	-
6772	ZINC03859440	5611	0.46524429928207844	NO	-
6773	ZINC00830378	1067	0.4649858107905288	NO	-
6774	ZINC02254381	3142	0.46491014217645904	NO	-
6775	ZINC03859358	5609	0.4649065911629501	NO	-
6776	ZINC00862695	1141	0.46486217104000466	NO	-
6777	ZINC00233551	146	0.46437314073664393	NO	-
6778	ZINC03854579	5398	0.46433558259535596	NO	-
6779	ZINC04369199	6537	0.4640491912472974	NO	-
6780	ZINC03854580	5399	0.46404175240995404	NO	-
6781	ZINC03296402	4636	0.4638239507034107	NO	-
6782	ZINC02343827	3245	0.4636543019188149	NO	-
6783	ZINC03589583	4960	0.4636453704858718	NO	-
6784	ZINC02990052	4369	0.46349360202836376	NO	-
6785	ZINC03853330	5284	0.46341255748714333	NO	-
6786	ZINC03857082	5479	0.46318078314558797	NO	-
6787	ZINC03857083	5480	0.46317163903448644	NO	-
6788	ZINC03853331	5285	0.4629505277454617	NO	-
6789	ZINC01235308	2354	0.46231580570718195	NO	-
6790	ZINC01235306	2353	0.46231532393024954	NO	-
6791	ZINC04257350	6425	0.4622700130734783	NO	-
6792	ZINC03856480	5476	0.46221689288886464	NO	-
6793	ZINC04466759	6675	0.46198492824858933	NO	-
6794	ZINC01034873	1708	0.46172866768959964	NO	-
6795	ZINC01145506	2132	0.46088644046308386	NO	-
6796	ZINC03050323	4440	0.46041946846174253	NO	-
6797	ZINC02187814	3016	0.46033459605036553	NO	-
6798	ZINC03980684	6032	0.46023532040947573	NO	-
6799	ZINC02394773	3313	0.4601879802540318	NO	-
6800	ZINC02394771	3312	0.45992190759744817	NO	-
6801	ZINC01112878	1993	0.45986811657492654	NO	-
6802	ZINC03850080	5089	0.459833167975714	NO	-
6803	ZINC04193735	6374	0.4597688226793277	NO	-
6804	ZINC01085154	1908	0.459739092974773	NO	-
6805	ZINC03968892	5957	0.4596103480267564	NO	-
6806	ZINC01122068	2052	0.4595711447116941	NO	-
6807	ZINC01116833	2029	0.45948466819230543	NO	-
6808	ZINC03853269	5282	0.45903716059327127	NO	-
6809	ZINC01080014	1897	0.4588355782995405	NO	-
6810	ZINC01080013	1896	0.45883536569872657	NO	-
6811	ZINC03859907	5654	0.45826580940936945	NO	-
6812	ZINC03859601	5621	0.4581443220275947	NO	-
6813	ZINC04467531	6676	0.4579799436057496	NO	-
6814	ZINC03859600	5620	0.4579235032230873	NO	-
6815	ZINC04470776	6714	0.45771589318840705	NO	-
6816	ZINC04470777	6715	0.4576879163620842	NO	-
6817	ZINC03859615	5624	0.4576733635257005	NO	-
6818	ZINC01116433	2025	0.4576355923553322	NO	-
6819	ZINC03859614	5623	0.45757753625287606	NO	-
6820	ZINC01185429	2246	0.4575660601250407	NO	-
6821	ZINC03859616	5625	0.4575232050032575	NO	-
6822	ZINC00341049	207	0.4573204178876064	NO	-
6823	ZINC02163544	3002	0.457100415003022	NO	-
6824	ZINC03171876	4469	0.45680811879735117	NO	-
6825	ZINC04467558	6677	0.4566266792693123	NO	-
6826	ZINC03853229	5279	0.4565830278053476	NO	-
6827	ZINC00007301	0	0.4565683474328771	YES	1
6828	ZINC03076735	4448	0.4561783813513053	NO	-
6829	ZINC03970412	5994	0.45602168959022593	NO	-
6830	ZINC02878403	4103	0.4556741698935677	NO	-
6831	ZINC02878319	4101	0.45477461117856693	NO	-
6832	ZINC04166511	6340	0.4546437159863114	NO	-
6833	ZINC04167722	6349	0.45459564276456865	NO	-
6834	ZINC03854000	5338	0.4545397668482237	NO	-
6835	ZINC04299414	6469	0.45444307745014023	NO	-
6836	ZINC02736052	3896	0.45417091160740714	NO	-
6837	ZINC01080015	1898	0.45408537360526857	NO	-
6838	ZINC01080012	1895	0.45396559681692156	NO	-
6839	ZINC02358907	3272	0.4539266878625261	NO	-
6840	ZINC03858155	5544	0.45369581668971176	NO	-
6841	ZINC04460379	6631	0.45361441581607126	NO	-
6842	ZINC03857482	5496	0.4536120589475477	NO	-
6843	ZINC04001042	6094	0.45331613179401703	NO	-
6844	ZINC04464538	6651	0.4532477493876742	NO	-
6845	ZINC04470368	6707	0.45242164558835596	NO	-
6846	ZINC00991809	1600	0.4520994505014439	NO	-
6847	ZINC02818791	4013	0.4518934165879431	NO	-
6848	ZINC02818792	4014	0.45186067441529815	NO	-
6849	ZINC02073912	2955	0.4518034007419404	NO	-
6850	ZINC00695689	771	0.45172422184657507	NO	-
6851	ZINC03256809	4588	0.4516826456884015	NO	-
6852	ZINC03864384	5688	0.4514921567749779	NO	-
6853	ZINC01010006	1648	0.45128338329629625	NO	-
6854	ZINC01010005	1647	0.4511968104028281	NO	-
6855	ZINC03889283	5848	0.4511960468928164	NO	-
6856	ZINC01010004	1646	0.45117122752139105	NO	-
6857	ZINC01010003	1645	0.4511479818590732	NO	-
6858	ZINC02208464	3045	0.4508606731380928	NO	-
6859	ZINC01820156	2829	0.4499726567105512	NO	-
6860	ZINC01820155	2828	0.4499349749699776	NO	-
6861	ZINC04256180	6423	0.4496951614225577	NO	-
6862	ZINC02706999	3683	0.4495257421618317	NO	-
6863	ZINC02706991	3682	0.4495196399445066	NO	-
6864	ZINC02624740	3575	0.44932569407588135	NO	-
6865	ZINC02624741	3576	0.44932074760376056	NO	-
6866	ZINC03853342	5286	0.4485681037446259	NO	-
6867	ZINC04223217	6381	0.4485321492685534	NO	-
6868	ZINC04167492	6346	0.44728502817688254	NO	-
6869	ZINC03853114	5258	0.44721648308185497	NO	-
6870	ZINC03899028	5881	0.4469109916275335	NO	-
6871	ZINC03899028	5880	0.4467765215407699	NO	-
6872	ZINC03853255	5280	0.4462005763427295	NO	-
6873	ZINC02985096	4367	0.4461877797981119	NO	-
6874	ZINC03622833	4991	0.4460593112945295	NO	-
6875	ZINC02861238	4071	0.44596339764357096	NO	-
6876	ZINC02861237	4070	0.4459349554984781	NO	-
6877	ZINC03853256	5281	0.44560573695674405	NO	-
6878	ZINC02861966	4073	0.4455868849406823	NO	-
6879	ZINC03854644	5404	0.445554820467959	NO	-
6880	ZINC04167492	6345	0.44507495753796616	NO	-
6881	ZINC03990216	6067	0.44320250462863037	NO	-
6882	ZINC03990216	6068	0.4431411486339078	NO	-
6883	ZINC03990215	6063	0.4429710134307778	NO	-
6884	ZINC03990215	6064	0.4429279549634383	NO	-
6885	ZINC03132095	4461	0.44290375924847536	NO	-
6886	ZINC03136103	4465	0.44290137706926724	NO	-
6887	ZINC03857388	5493	0.44233333034697303	NO	-
6888	ZINC03966939	5949	0.44102721552720536	NO	-
6889	ZINC01001928	1630	0.4404905073467643	NO	-
6890	ZINC01754173	2816	0.4384246727131602	NO	-
6891	ZINC01754175	2817	0.43841903696379597	NO	-
6892	ZINC03926466	5919	0.43602033257190337	NO	-
6893	ZINC01856818	2837	0.43490633923685834	NO	-
6894	ZINC03669386	5034	0.4341102363619969	NO	-
6895	ZINC03014856	4387	0.43251734638887984	NO	-
6896	ZINC01753251	2815	0.4317591798591348	NO	-
6897	ZINC01755862	2818	0.43175778788882035	NO	-
6898	ZINC01753249	2814	0.4317412041914345	NO	-
6899	ZINC01837100	2835	0.43103432807300485	NO	-
6900	ZINC01837099	2834	0.43097641007163395	NO	-
6901	ZINC02590564	3533	0.4306872671454238	NO	-
6902	ZINC02590565	3534	0.4306867733464501	NO	-
6903	ZINC00878162	1235	0.42639977648517263	NO	-
6904	ZINC00878164	1236	0.42639627230912386	NO	-
6905	ZINC03967669	5950	0.42575881504043184	NO	-
6906	ZINC04256180	6424	0.421701901876626	NO	-
6907	ZINC01168660	2182	0.4169745507450873	NO	-
6908	ZINC00878168	1237	0.4162427469746281	NO	-
6909	ZINC01074160	1862	0.41215655273029805	NO	-
6910	ZINC03833984	111	0.24921601180965447	YES	10
6911	ZINC03832074	102	0.24885456738901193	YES	10
6912	ZINC03834009	109	0.23872715965561453	YES	10
6913	ZINC03833975	104	0.22618451960026437	YES	10
6914	ZINC03833969	105	0.21954764803673338	YES	10
6915	ZINC03833971	106	0.21926859921031555	YES	10
6916	ZINC03833977	103	0.2191556263496198	YES	10
