# Supplementary material for: Optimal assignment methods for ligand-based virtual screening
Source: J Cheminform. 2009 Aug 25;1:14. doi: 10.1186/1758-2946-1-14 (PMC2820492; doi:10.1186/1758-2946-1-14)
Supplement: Additional file 2 — Archive of the result files. The file Results.tar.gz is a Gzip compressed Tar archive containing the results file of each method for each data set. The result files are tab-separated plain text files including the following information: method name, active data set with size, cluster information and the distribution of the molecules over the clusters, decoy data set with size, ratio active:decoy, AUC, awAUC, BEDROC scores for predefined alpha values as suggested by Truchon and Bayly [63], relative enrichment factor [67], ROC enrichments, awROC enrichments at predefined false positive fractions, chemotype enrichment, ROC data points, and the ranking of each structure. [file 1758-2946-1-14-S2.zip › Results/OAK.SQ.DUD=pde5.Q.PDE5_Vardenafil.sdf.A.DUD_pde5_clustered_I_MM.sdf.D.DUD_pde5_decoys_ID_pass_MWPass0000644]

###################################################################################################
# Screening Result File
# User: jahn
# Method used: OAK
> <Method_Name>
OAK
# Screening mode: Single Query Screening
#	Calculations performed: 1724
#	Start time of the calculation: Fri Mar 06 00:52:29 CET 2009
#	End time of the calculation: Fri Mar 06 00:53:37 CET 2009
# Data set information
#	Query molecule name:	VDN from data set: ./data/queries/PDE5_Vardenafil.sdf
#	Active data set: /rahome/chemoinf/SVS/data/actives/DUD_pde5_clustered_I_MM.sdf with cluster information
#		Size: 26 molecules
#		Number of clusters: 22
#		Cluster Summery:
#			Cluster number	# molecules	% of actives
#			1		4		15.385
#			2		1		3.846
#			3		1		3.846
#			4		1		3.846
#			5		1		3.846
#			6		1		3.846
#			7		1		3.846
#			8		1		3.846
#			9		1		3.846
#			10		1		3.846
#			11		2		7.692
#			12		1		3.846
#			13		1		3.846
#			14		1		3.846
#			15		1		3.846
#			16		1		3.846
#			17		1		3.846
#			18		1		3.846
#			19		1		3.846
#			20		1		3.846
#			21		1		3.846
#			22		1		3.846
#	Decoy data set: /rahome/chemoinf/SVS/data/decoys/DUD_pde5_decoys_ID_pass_MWPass_I_MM.sdf
#		Size: 1698 molecules
#	Ratio actives : decoys
#		1.0 : 65.3077
#	The active and decoy data set were part of the DUD with problem identifier: pde5
> <AUC>
#	 ROC AUC
	0.45542266920358787
> <awAUC>
#	 ROC awAUC
	0.3689099475318556
> <BEDROC Scores>
#	Alpha Values	BEDROC Scores	Literature: J. Chem. Inf. Model., Vol. 47, No. 2, 2007, 488-508
	106.9	0.2096
	100.0	0.2036
	53.6	0.1725
	50.0	0.1716
	32.2	0.1753
	20.0	0.1941
	16.1	0.2065
	10.0	0.2396
	8.0	0.257
> <Relative enrichment factor>
#	Fraction dataset	Enrichment factor	 Literature: DOI: 10.1021/ci800303k
	0.0010	58.0046403712297
	0.01	17.401392111368907
	0.02	11.538461538461538
	0.05	19.23076923076923
	0.1	26.923076923076923
	0.2	38.46153846153846
	0.25	38.46153846153846
> <ROC Enrichments>
#	True decoy fraction	Enrichment	Literature: J Comput Aided Mol Des (2008) 22:133-139
	0.1	97.96153846153848
	0.5	21.76923076923077
	1.0	11.524886877828054
	2.0	5.762443438914027
	5.0	3.841628959276018
	10.0	2.6891402714932124
> <awROC Enrichments>
#	Decoy fraction	Enrichment
	0.1	38.59090909090909
	0.5	8.575757575757576
	1.0	4.540106951871658
	2.0	2.270053475935829
	5.0	2.270053475935829
	10.0	2.043048128342246
> <Chemotype enrichment>
#	% data set	% active cluster	Literature: http://dud.docking.org/wombat/
	0.0	0.0
	0.058	0.0
	0.058	4.545
	0.232	4.545
	0.232	9.091
	4.524	9.091
	4.524	13.636
	6.845	13.636
	6.845	18.182
	7.367	18.182
	7.367	22.727
	17.981	22.727
	17.981	27.273
	60.557	27.273
	60.557	31.818
	64.907	31.818
	64.907	36.364
	68.561	36.364
	68.561	40.909
	71.346	40.909
	71.346	45.455
	75.638	45.455
	75.638	50.0
	75.812	50.0
	75.812	54.545
	76.798	54.545
	76.798	59.091
	77.262	59.091
	77.262	63.636
	86.427	63.636
	86.427	68.182
	86.485	68.182
	86.485	72.727
	97.39	72.727
	97.39	77.273
	99.188	77.273
	99.188	81.818
	99.246	81.818
	99.246	86.364
	99.536	86.364
	99.536	90.909
	99.942	90.909
	99.942	95.455
	100.0	95.455
	100.0	100.0
> <ROC curve data>
#	False positive rate	true positive rate
	0.0	0.0
	0.0	0.0769
	6.0E-4	0.0769
	6.0E-4	0.1154
	0.0406	0.1154
	0.0406	0.1538
	0.043	0.1538
	0.043	0.1923
	0.066	0.1923
	0.066	0.2308
	0.0707	0.2308
	0.0707	0.2692
	0.1567	0.2692
	0.1567	0.3077
	0.1773	0.3077
	0.1773	0.3462
	0.1826	0.3462
	0.1826	0.3846
	0.6084	0.3846
	0.6084	0.4231
	0.6519	0.4231
	0.6519	0.4615
	0.6885	0.4615
	0.6885	0.5
	0.7161	0.5
	0.7161	0.5385
	0.7591	0.5385
	0.7591	0.5769
	0.7603	0.5769
	0.7603	0.6154
	0.7697	0.6154
	0.7697	0.6538
	0.7739	0.6538
	0.7739	0.6923
	0.8663	0.6923
	0.8663	0.7692
	0.9764	0.7692
	0.9764	0.8077
	0.9941	0.8077
	0.9941	0.8846
	0.9965	0.8846
	0.9965	0.9231
	1.0	0.9231
	1.0	1.0
> <Screening Table>
# Rank	Mol name	Index in data set	Similarity 2 query	Active	Cluster number
1	ZINC04199922	2	0.6730031942824362	YES	1
2	ZINC04199920	3	0.6362304998806222	YES	1
3	ZINC04622839	1685	0.6329600256682996	NO	-
4	ZINC04199924	14	0.6307240518051831	YES	11
5	ZINC00579735	3	0.6200753178503354	NO	-
6	ZINC00579735	5	0.6200753178503354	NO	-
7	ZINC03354537	1095	0.619881983463374	NO	-
8	ZINC00579735	1	0.6181713183161778	NO	-
9	ZINC00923110	331	0.6166718307141941	NO	-
10	ZINC04622602	1682	0.6157083604100494	NO	-
11	ZINC00918581	319	0.614311492302942	NO	-
12	ZINC00918584	321	0.6135790242473856	NO	-
13	ZINC04005138	1385	0.6110136198176324	NO	-
14	ZINC04005138	1384	0.610198017568005	NO	-
15	ZINC00579735	0	0.6095233410314396	NO	-
16	ZINC00579735	2	0.6080596437154447	NO	-
17	ZINC00579735	6	0.6080596437154447	NO	-
18	ZINC00702251	109	0.6069841986694978	NO	-
19	ZINC04013189	1398	0.6055471486088764	NO	-
20	ZINC04013189	1399	0.6051119032525974	NO	-
21	ZINC00676831	100	0.6041462382307846	NO	-
22	ZINC04005242	1386	0.6039124361866288	NO	-
23	ZINC04005242	1387	0.6032322076384131	NO	-
24	ZINC03585935	1289	0.6024983477864451	NO	-
25	ZINC00645255	62	0.6017803451978141	NO	-
26	ZINC04136460	1477	0.5990723937550879	NO	-
27	ZINC01126864	468	0.5988137386872533	NO	-
28	ZINC03022463	963	0.598793232238144	NO	-
29	ZINC04077697	1445	0.5972584422599989	NO	-
30	ZINC04057999	1436	0.5966013133469832	NO	-
31	ZINC03547296	1271	0.5965067113747957	NO	-
32	ZINC04037576	1418	0.5963917612032476	NO	-
33	ZINC04404763	1619	0.5962264921115474	NO	-
34	ZINC02459741	733	0.596130824432602	NO	-
35	ZINC02172716	634	0.5954040878434824	NO	-
36	ZINC02876857	920	0.5952083049137356	NO	-
37	ZINC00913818	315	0.5945947129203283	NO	-
38	ZINC00944851	364	0.5940117969140672	NO	-
39	ZINC01735419	609	0.5938706947782584	NO	-
40	ZINC03046831	986	0.592858742055285	NO	-
41	ZINC04136460	1478	0.5907550822669433	NO	-
42	ZINC04037576	1419	0.5896412523522816	NO	-
43	ZINC00671358	90	0.5893847849737672	NO	-
44	ZINC00677033	101	0.5891456542324862	NO	-
45	ZINC00671197	87	0.5890911467918285	NO	-
46	ZINC02884129	922	0.5871841691573659	NO	-
47	ZINC03218702	1018	0.5864375502053142	NO	-
48	ZINC04231112	1520	0.5863913090045191	NO	-
49	ZINC02459751	734	0.5863444152397792	NO	-
50	ZINC04414962	1627	0.5860198156714099	NO	-
51	ZINC02459716	732	0.5856812596611188	NO	-
52	ZINC04078329	1446	0.5851983635550576	NO	-
53	ZINC04048810	1428	0.5851483050906636	NO	-
54	ZINC00780084	163	0.5851093679883098	NO	-
55	ZINC03030289	977	0.5849888813347892	NO	-
56	ZINC01366880	559	0.5847193079273352	NO	-
57	ZINC02617636	767	0.5845582066020067	NO	-
58	ZINC04035061	1406	0.5842544049309699	NO	-
59	ZINC02721987	872	0.5839041169516936	NO	-
60	ZINC04036109	1414	0.583736970890731	NO	-
61	ZINC03554574	1276	0.5837205000276094	NO	-
62	ZINC03047776	993	0.5835084883208074	NO	-
63	ZINC03022720	970	0.5834607855797352	NO	-
64	ZINC01034905	421	0.583011744226074	NO	-
65	ZINC03328104	1070	0.5827401762851804	NO	-
66	ZINC02396117	715	0.582717135181781	NO	-
67	ZINC04138123	1479	0.5826545674207411	NO	-
68	ZINC04061576	1442	0.5819427934217594	NO	-
69	ZINC04057727	1435	0.5814735042361402	NO	-
70	ZINC04057726	1434	0.581423474620082	NO	-
71	ZINC00629507	39	0.5812602803725574	NO	-
72	ZINC04485991	1649	0.5812349142606853	NO	-
73	ZINC04199923	13	0.581102486368352	YES	11
74	ZINC04056852	1431	0.5810726319883905	NO	-
75	ZINC03473100	1225	0.5809072604556965	NO	-
76	ZINC00671349	88	0.580698077562884	NO	-
77	ZINC00671108	86	0.5803668800945894	NO	-
78	ZINC04199926	25	0.580267244736309	YES	22
79	ZINC03553607	1274	0.5801035400014062	NO	-
80	ZINC04623042	1690	0.5795811284950954	NO	-
81	ZINC00913817	313	0.5792604859300594	NO	-
82	ZINC02459910	739	0.5791753026500615	NO	-
83	ZINC04251511	1540	0.5786781294657737	NO	-
84	ZINC00946509	365	0.578532452992349	NO	-
85	ZINC04005335	1389	0.5781381739466814	NO	-
86	ZINC03047994	995	0.578125206540857	NO	-
87	ZINC04005335	1388	0.5780386277696695	NO	-
88	ZINC00792003	197	0.5780306500733235	NO	-
89	ZINC02459878	738	0.5779050816828303	NO	-
90	ZINC04597607	1677	0.5776432458504283	NO	-
91	ZINC04035221	1407	0.5776196547585535	NO	-
92	ZINC00645253	61	0.5774129134145405	NO	-
93	ZINC00604600	26	0.5771920748501423	NO	-
94	ZINC03398735	1141	0.5767339731179597	NO	-
95	ZINC00913601	311	0.5766270705885359	NO	-
96	ZINC04115450	1473	0.5756402480397005	NO	-
97	ZINC04274445	1550	0.5754249834621917	NO	-
98	ZINC02459974	740	0.5749371415051862	NO	-
99	ZINC02721984	871	0.5748311434873541	NO	-
100	ZINC00671354	89	0.5746083478143429	NO	-
101	ZINC03217010	1017	0.5745601281412839	NO	-
102	ZINC04622971	1689	0.5744503813295784	NO	-
103	ZINC04636268	1696	0.5744262903047958	NO	-
104	ZINC02883381	921	0.5737967655255244	NO	-
105	ZINC00667360	82	0.5736908252150763	NO	-
106	ZINC04251511	1539	0.57311009474654	NO	-
107	ZINC00680098	103	0.5729459074423597	NO	-
108	ZINC02631999	795	0.5727515282722231	NO	-
109	ZINC03047672	990	0.572691860995779	NO	-
110	ZINC03887128	1365	0.5726193782982367	NO	-
111	ZINC01088370	453	0.5722953909747718	NO	-
112	ZINC03047670	989	0.5722064280980167	NO	-
113	ZINC01488510	592	0.5721807683402544	NO	-
114	ZINC00812608	227	0.5720603820387686	NO	-
115	ZINC02849486	900	0.5720555903290143	NO	-
116	ZINC03366743	1106	0.5715546315555178	NO	-
117	ZINC02617882	768	0.5712783182186729	NO	-
118	ZINC04199927	23	0.5711045914501901	YES	20
119	ZINC03566282	1284	0.5708199106567141	NO	-
120	ZINC00923110	332	0.5708076258247198	NO	-
121	ZINC03532786	1260	0.5707819234619012	NO	-
122	ZINC04622971	1688	0.5707730266192749	NO	-
123	ZINC01136175	474	0.5700801693604316	NO	-
124	ZINC03351866	1091	0.5700698592209948	NO	-
125	ZINC04005418	1394	0.5700336936821779	NO	-
126	ZINC04005421	1396	0.5700336936821778	NO	-
127	ZINC04199925	19	0.5696131993679496	YES	16
128	ZINC04597608	1678	0.569526681719098	NO	-
129	ZINC00937600	356	0.5691479849666469	NO	-
130	ZINC00918584	322	0.5690431399954956	NO	-
131	ZINC03532790	1261	0.5690167832373688	NO	-
132	ZINC00696107	108	0.5688050807871515	NO	-
133	ZINC00918581	320	0.5687254076982197	NO	-
134	ZINC04284104	1553	0.5687158127083726	NO	-
135	ZINC02433610	723	0.5686455241663113	NO	-
136	ZINC00780093	165	0.5682571727271286	NO	-
137	ZINC00891752	291	0.5680010779852163	NO	-
138	ZINC03430723	1181	0.5678756122733063	NO	-
139	ZINC00579735	4	0.5677020574472924	NO	-
140	ZINC02636306	806	0.5676645840906275	NO	-
141	ZINC03021633	961	0.5675783167853968	NO	-
142	ZINC03048051	997	0.5675363660330062	NO	-
143	ZINC02459864	735	0.5674426976090721	NO	-
144	ZINC01057203	434	0.5672267824183221	NO	-
145	ZINC00924328	334	0.5671423078861076	NO	-
146	ZINC03187175	1009	0.5670086266465351	NO	-
147	ZINC00702496	112	0.5668802661590464	NO	-
148	ZINC03047665	988	0.5665467288143547	NO	-
149	ZINC02615856	761	0.5665074120577338	NO	-
150	ZINC00780941	173	0.5663864836439243	NO	-
151	ZINC01196218	494	0.5662580688767646	NO	-
152	ZINC00812608	228	0.5662431089408854	NO	-
153	ZINC03314120	1058	0.5661673079158897	NO	-
154	ZINC01003661	404	0.5661651774411162	NO	-
155	ZINC00702255	110	0.5661542081484819	NO	-
156	ZINC00792746	200	0.5658897414473184	NO	-
157	ZINC03045828	984	0.5657150305071655	NO	-
158	ZINC00991168	398	0.5656173750754715	NO	-
159	ZINC02650405	826	0.5655979512726405	NO	-
160	ZINC02408865	718	0.5653087211080137	NO	-
161	ZINC04058485	1437	0.5651862731641697	NO	-
162	ZINC04622664	1683	0.5650164249204531	NO	-
163	ZINC00913645	312	0.5646343421312047	NO	-
164	ZINC03024970	974	0.5646142675118807	NO	-
165	ZINC01132589	471	0.5644367619306062	NO	-
166	ZINC04059497	1439	0.5642526138170464	NO	-
167	ZINC00792738	199	0.5638855335550209	NO	-
168	ZINC02459991	742	0.5638306868235351	NO	-
169	ZINC02630624	793	0.563687473790793	NO	-
170	ZINC03045837	985	0.5636750864381033	NO	-
171	ZINC04005421	1397	0.5636339309871232	NO	-
172	ZINC04005418	1395	0.5636269037192432	NO	-
173	ZINC04316131	1572	0.5633799633810593	NO	-
174	ZINC00711358	120	0.5632669172254843	NO	-
175	ZINC03425610	1176	0.5632403897270308	NO	-
176	ZINC03022572	965	0.5631365008878632	NO	-
177	ZINC02875537	917	0.5628990237101884	NO	-
178	ZINC03196539	1011	0.5626122472560986	NO	-
179	ZINC00725020	134	0.5624568783220062	NO	-
180	ZINC03047721	991	0.562224186195075	NO	-
181	ZINC03432025	1183	0.5621960043049897	NO	-
182	ZINC04174144	1509	0.562089319888224	NO	-
183	ZINC00778201	155	0.5619471298807449	NO	-
184	ZINC00676646	99	0.5617617938756434	NO	-
185	ZINC03456102	1208	0.5614732918437983	NO	-
186	ZINC04315755	1567	0.5613637290429674	NO	-
187	ZINC03556086	1280	0.5611705696394124	NO	-
188	ZINC04172756	1507	0.5609717573195226	NO	-
189	ZINC00937603	357	0.5608027627665076	NO	-
190	ZINC04172377	1503	0.5605835415368322	NO	-
191	ZINC00814619	230	0.5605792400072328	NO	-
192	ZINC04034366	1404	0.5605706644766943	NO	-
193	ZINC03020257	955	0.5602236964356995	NO	-
194	ZINC02636306	804	0.5602135889060558	NO	-
195	ZINC00712695	122	0.5601727817181074	NO	-
196	ZINC02699298	861	0.5599273033627787	NO	-
197	ZINC00645247	60	0.5597870753525455	NO	-
198	ZINC03554519	1275	0.5596694230366301	NO	-
199	ZINC03239528	1029	0.5594081343810968	NO	-
200	ZINC03242227	1033	0.5591120223043704	NO	-
201	ZINC02649773	822	0.5589331733171341	NO	-
202	ZINC00711923	121	0.558615186541636	NO	-
203	ZINC02265866	688	0.5584458233061144	NO	-
204	ZINC00792736	198	0.5582355060898218	NO	-
205	ZINC03437486	1188	0.558217377687026	NO	-
206	ZINC03391031	1133	0.5580857788110923	NO	-
207	ZINC02459979	741	0.5580284870801459	NO	-
208	ZINC03391474	1135	0.5578047936422128	NO	-
209	ZINC00634594	47	0.5578033084590943	NO	-
210	ZINC04092462	1453	0.5576429301739515	NO	-
211	ZINC04596095	1676	0.557622372539226	NO	-
212	ZINC03047663	987	0.5575541105006543	NO	-
213	ZINC00935538	351	0.5575056456959114	NO	-
214	ZINC03020968	959	0.5574157816892928	NO	-
215	ZINC03417013	1164	0.5570882742296965	NO	-
216	ZINC01051722	430	0.5569865637264473	NO	-
217	ZINC03047738	992	0.5568982159496486	NO	-
218	ZINC00675241	93	0.5568675940601847	NO	-
219	ZINC02736010	878	0.5568643916065713	NO	-
220	ZINC00887518	284	0.5568542915472081	NO	-
221	ZINC02630709	794	0.5567979418341705	NO	-
222	ZINC00791123	187	0.556740322341401	NO	-
223	ZINC01158243	483	0.5565592143501924	NO	-
224	ZINC01056967	433	0.5563561920572582	NO	-
225	ZINC03423559	1173	0.5562623751750106	NO	-
226	ZINC00791133	188	0.5560803683450113	NO	-
227	ZINC04070507	1444	0.5558458203170147	NO	-
228	ZINC01196555	496	0.5556886459579449	NO	-
229	ZINC02693695	858	0.5553034661370224	NO	-
230	ZINC01347153	535	0.5552993224135208	NO	-
231	ZINC00780479	168	0.5550967472766057	NO	-
232	ZINC02734795	877	0.5548588548855296	NO	-
233	ZINC00674609	91	0.5547498222249617	NO	-
234	ZINC00638519	49	0.5545917249022743	NO	-
235	ZINC04174138	1508	0.5543994186915239	NO	-
236	ZINC02648837	821	0.554276028587888	NO	-
237	ZINC03390675	1131	0.5542643175382769	NO	-
238	ZINC03047880	994	0.5542451771865833	NO	-
239	ZINC02695003	860	0.554073033997334	NO	-
240	ZINC01105994	456	0.554071640931947	NO	-
241	ZINC03505843	1246	0.5540216697562393	NO	-
242	ZINC01141669	476	0.553566413622211	NO	-
243	ZINC00715649	123	0.5534877079955933	NO	-
244	ZINC04053794	1430	0.5530065637501581	NO	-
245	ZINC04172756	1505	0.552957688818683	NO	-
246	ZINC04225924	1519	0.552833175605747	NO	-
247	ZINC04172377	1502	0.5526657018994706	NO	-
248	ZINC02969632	942	0.5525910823101919	NO	-
249	ZINC01108189	457	0.5523857491170959	NO	-
250	ZINC00804710	214	0.5521386141192766	NO	-
251	ZINC02659014	844	0.551902936371973	NO	-
252	ZINC02511874	758	0.5518653403408202	NO	-
253	ZINC03048006	996	0.5518546791835024	NO	-
254	ZINC03359082	1097	0.5517547845147852	NO	-
255	ZINC02107378	631	0.5516895591656605	NO	-
256	ZINC02459877	737	0.551309183564517	NO	-
257	ZINC03022594	966	0.5510032124119979	NO	-
258	ZINC00913818	316	0.5509499877082034	NO	-
259	ZINC03384763	1126	0.5508915951641188	NO	-
260	ZINC03435272	1187	0.5507293647030376	NO	-
261	ZINC03321623	1065	0.5506521311841645	NO	-
262	ZINC00791147	189	0.5505387156444767	NO	-
263	ZINC00784618	185	0.550462521052939	NO	-
264	ZINC00702494	111	0.5504548357521147	NO	-
265	ZINC02858403	906	0.5502589427941116	NO	-
266	ZINC03321597	1064	0.5501910445714976	NO	-
267	ZINC03805367	1328	0.5501640300793887	NO	-
268	ZINC00883837	282	0.5500565052840336	NO	-
269	ZINC04297060	1559	0.5500115238665296	NO	-
270	ZINC00800461	211	0.5500056759069081	NO	-
271	ZINC00982383	394	0.5499973371456837	NO	-
272	ZINC02639958	809	0.5499749589843362	NO	-
273	ZINC02459869	736	0.5499182036084609	NO	-
274	ZINC03977827	1	0.5496392334460641	YES	1
275	ZINC04485763	1647	0.5495501609643649	NO	-
276	ZINC03390627	1130	0.5492629718411857	NO	-
277	ZINC02848353	899	0.5491331031464283	NO	-
278	ZINC02853249	903	0.5490958917903924	NO	-
279	ZINC00706272	119	0.548774913320643	NO	-
280	ZINC02691192	857	0.5487553728910727	NO	-
281	ZINC01043199	426	0.5483823716541926	NO	-
282	ZINC00624336	33	0.5483653507415144	NO	-
283	ZINC01366536	556	0.5482548232014104	NO	-
284	ZINC04622735	1684	0.5480487372692251	NO	-
285	ZINC04157649	1492	0.5476752086518082	NO	-
286	ZINC03542733	1270	0.5476336318059043	NO	-
287	ZINC00805037	218	0.5475801463685673	NO	-
288	ZINC04138788	1482	0.547508645866301	NO	-
289	ZINC01058705	436	0.5475014036618161	NO	-
290	ZINC01113695	462	0.5474912899489061	NO	-
291	ZINC02865327	910	0.5474806744203687	NO	-
292	ZINC01087340	451	0.5474396094365597	NO	-
293	ZINC03938237	1371	0.5473182508225404	NO	-
294	ZINC01380243	564	0.5473130079628806	NO	-
295	ZINC04048810	1429	0.5472788090540041	NO	-
296	ZINC03031348	979	0.5472161910156405	NO	-
297	ZINC03938238	1372	0.5469602589048642	NO	-
298	ZINC03537025	1269	0.5469035969207683	NO	-
299	ZINC00653323	69	0.5467421827586181	NO	-
300	ZINC00793029	202	0.5467337960117779	NO	-
301	ZINC03030308	978	0.5466373689494562	NO	-
302	ZINC00935537	350	0.5464954757271314	NO	-
303	ZINC04036109	1415	0.5464181264372913	NO	-
304	ZINC03561229	1282	0.5460984410565293	NO	-
305	ZINC02852401	902	0.5458796408233121	NO	-
306	ZINC03399718	1143	0.5457425832453643	NO	-
307	ZINC00703708	115	0.5457086165938637	NO	-
308	ZINC03021347	960	0.5455102036621415	NO	-
309	ZINC03232029	1025	0.5454794985153308	NO	-
310	ZINC04199929	6	0.54533183752386	YES	4
311	ZINC02639958	808	0.545281897515433	NO	-
312	ZINC03270655	1041	0.5452370521095327	NO	-
313	ZINC01443803	582	0.5452088563571758	NO	-
314	ZINC02876249	918	0.5449768970749641	NO	-
315	ZINC03020604	956	0.544901081714281	NO	-
316	ZINC01470007	587	0.5447341121203615	NO	-
317	ZINC00646227	64	0.5446854191051688	NO	-
318	ZINC01264371	510	0.5446837063317524	NO	-
319	ZINC02258745	681	0.5446240434291337	NO	-
320	ZINC04642455	0	0.5446226956582851	YES	1
321	ZINC00950373	367	0.5444221793220935	NO	-
322	ZINC03022544	964	0.5442366254320365	NO	-
323	ZINC04057176	1432	0.5440544938083147	NO	-
324	ZINC00910936	307	0.544011496042125	NO	-
325	ZINC02645742	817	0.5439811961015067	NO	-
326	ZINC03021831	962	0.5438241652043808	NO	-
327	ZINC03216017	1016	0.5437111374188631	NO	-
328	ZINC03315430	1060	0.5437005226666048	NO	-
329	ZINC00804699	213	0.54360294013215	NO	-
330	ZINC01111597	460	0.5434449535148678	NO	-
331	ZINC03325935	1067	0.543413078809139	NO	-
332	ZINC02233404	672	0.543298991989336	NO	-
333	ZINC01507961	599	0.5432854582767443	NO	-
334	ZINC03556029	1279	0.5432272909970683	NO	-
335	ZINC00780277	167	0.5431540978577466	NO	-
336	ZINC01032612	417	0.5431224264813315	NO	-
337	ZINC03511449	1248	0.5430980446009325	NO	-
338	ZINC03452620	1204	0.5430230035264096	NO	-
339	ZINC00702557	113	0.5428268990923135	NO	-
340	ZINC00605225	28	0.5427770596989784	NO	-
341	ZINC00755502	147	0.5426572754574363	NO	-
342	ZINC03248773	1034	0.5425800645343359	NO	-
343	ZINC04485763	1646	0.5425299293781466	NO	-
344	ZINC00784030	183	0.5424124809372289	NO	-
345	ZINC02312045	693	0.5422423829591423	NO	-
346	ZINC03359475	1099	0.5421295023934054	NO	-
347	ZINC02624439	780	0.5420569253376007	NO	-
348	ZINC03805367	1329	0.5417991852896001	NO	-
349	ZINC00705542	116	0.5417817802495506	NO	-
350	ZINC00854328	250	0.5417590598730819	NO	-
351	ZINC04606797	1679	0.5417375724387352	NO	-
352	ZINC03031796	980	0.5416967403377329	NO	-
353	ZINC00630798	41	0.5416402000256834	NO	-
354	ZINC04181483	1510	0.5415964034577697	NO	-
355	ZINC00840844	243	0.5413917143716686	NO	-
356	ZINC00840803	242	0.5413704776243272	NO	-
357	ZINC03470483	1224	0.5411483717261539	NO	-
358	ZINC01118228	465	0.5411035899799943	NO	-
359	ZINC02637313	807	0.5407439830213981	NO	-
360	ZINC00780084	164	0.5402871871342144	NO	-
361	ZINC00605225	27	0.5402720557040128	NO	-
362	ZINC01425941	574	0.5402296660940731	NO	-
363	ZINC01537053	600	0.5402069443223072	NO	-
364	ZINC04324647	1581	0.5401819818074786	NO	-
365	ZINC00605225	29	0.5401599689227335	NO	-
366	ZINC00913817	314	0.5398941078660356	NO	-
367	ZINC00897402	296	0.5397021762311642	NO	-
368	ZINC03425694	1177	0.5394479925724063	NO	-
369	ZINC02616521	764	0.5394410948133969	NO	-
370	ZINC03443044	1193	0.539363011184507	NO	-
371	ZINC00921140	328	0.5391736175552894	NO	-
372	ZINC02478458	749	0.5391051742329933	NO	-
373	ZINC03581533	1288	0.5390138292814228	NO	-
374	ZINC01447213	584	0.5388633869582524	NO	-
375	ZINC04157649	1491	0.5388050044217851	NO	-
376	ZINC00667251	81	0.538784390355561	NO	-
377	ZINC03549272	1272	0.5385876050621388	NO	-
378	ZINC02622084	773	0.5385678723528216	NO	-
379	ZINC03376622	1117	0.5384092248965447	NO	-
380	ZINC02359564	709	0.5383689028563738	NO	-
381	ZINC01162453	488	0.5379570019982118	NO	-
382	ZINC03605564	1295	0.5379210254330113	NO	-
383	ZINC04093236	1456	0.5378687312063744	NO	-
384	ZINC02624492	781	0.5378556772497182	NO	-
385	ZINC02921663	932	0.5378083955437606	NO	-
386	ZINC00880752	269	0.537756790800776	NO	-
387	ZINC04327967	1585	0.5376632382550175	NO	-
388	ZINC00840433	240	0.5374603744921496	NO	-
389	ZINC02335866	696	0.5374104852010809	NO	-
390	ZINC04231112	1521	0.5373537162972011	NO	-
391	ZINC02855436	905	0.5372060447509718	NO	-
392	ZINC01424151	573	0.5369894357456635	NO	-
393	ZINC03448426	1200	0.5369400923991402	NO	-
394	ZINC03317083	1061	0.536864380806474	NO	-
395	ZINC00908009	306	0.5368384893993663	NO	-
396	ZINC00915360	317	0.5366913517023246	NO	-
397	ZINC00904358	301	0.536652848236644	NO	-
398	ZINC02662347	848	0.5366261800708169	NO	-
399	ZINC03182771	1007	0.5365846218097431	NO	-
400	ZINC01058372	435	0.5365392650722458	NO	-
401	ZINC04005403	1392	0.5364555955354724	NO	-
402	ZINC03419936	1171	0.5363110386622932	NO	-
403	ZINC02225318	668	0.5362897790836123	NO	-
404	ZINC02645742	815	0.536269657875835	NO	-
405	ZINC02865320	909	0.5361663547782138	NO	-
406	ZINC03362835	1101	0.5358058444445952	NO	-
407	ZINC03273494	1042	0.5357565476303482	NO	-
408	ZINC01160763	486	0.5356333365994191	NO	-
409	ZINC00781043	175	0.535600929853295	NO	-
410	ZINC03009231	952	0.5354206803812058	NO	-
411	ZINC03069412	1004	0.5354055374126468	NO	-
412	ZINC00640186	53	0.5351011018248022	NO	-
413	ZINC01366880	560	0.5350923146067378	NO	-
414	ZINC04231122	1522	0.5350916995636741	NO	-
415	ZINC00730375	136	0.5349471862054734	NO	-
416	ZINC04249567	1537	0.5349392952734857	NO	-
417	ZINC03425708	1178	0.5349255059988198	NO	-
418	ZINC04249567	1538	0.5348192215644673	NO	-
419	ZINC04183942	1512	0.5345987329995393	NO	-
420	ZINC01537057	601	0.5345962025731462	NO	-
421	ZINC00630811	42	0.5345343165520953	NO	-
422	ZINC00645490	63	0.5344714185765445	NO	-
423	ZINC03371506	1112	0.5344585258982952	NO	-
424	ZINC04196010	1517	0.5344137787303727	NO	-
425	ZINC01436877	579	0.5342574814706377	NO	-
426	ZINC03369283	1109	0.5341099780964403	NO	-
427	ZINC03578645	1286	0.5336777993564032	NO	-
428	ZINC03937946	1370	0.5335409478882738	NO	-
429	ZINC04251511	1541	0.5334877585296104	NO	-
430	ZINC00752640	146	0.5333785193521533	NO	-
431	ZINC01885642	613	0.5333486846232651	NO	-
432	ZINC00920975	325	0.5333425469877017	NO	-
433	ZINC03470112	1222	0.5332050567894635	NO	-
434	ZINC03448426	1199	0.5331991063294103	NO	-
435	ZINC01164054	489	0.5330548487002708	NO	-
436	ZINC03249308	1035	0.5330140707066995	NO	-
437	ZINC03240965	1030	0.5328296801824373	NO	-
438	ZINC02197625	640	0.5328074194543599	NO	-
439	ZINC02646797	818	0.5325162168640607	NO	-
440	ZINC03656751	1306	0.5324886216788839	NO	-
441	ZINC04252247	1542	0.5324762781607961	NO	-
442	ZINC02859715	907	0.5323152270158341	NO	-
443	ZINC03413375	1161	0.5321397272665579	NO	-
444	ZINC00889204	289	0.5320678322040695	NO	-
445	ZINC02223606	665	0.5318571724060236	NO	-
446	ZINC03605566	1296	0.5314826300929512	NO	-
447	ZINC00730380	137	0.5314642097438484	NO	-
448	ZINC00720300	130	0.5314375977992176	NO	-
449	ZINC04346960	1596	0.5313414410300799	NO	-
450	ZINC02336458	697	0.531230658249458	NO	-
451	ZINC02970954	945	0.5311600321928366	NO	-
452	ZINC01087827	452	0.5310577144818955	NO	-
453	ZINC00880887	271	0.5308164070297374	NO	-
454	ZINC02626984	785	0.5307337858898146	NO	-
455	ZINC03405337	1149	0.530727160863492	NO	-
456	ZINC03204364	1012	0.5307170773922701	NO	-
457	ZINC03030285	976	0.5306431912688857	NO	-
458	ZINC02970954	944	0.5305774232579591	NO	-
459	ZINC02965009	941	0.5305610088457032	NO	-
460	ZINC00720300	129	0.5304670138935956	NO	-
461	ZINC01141654	475	0.5304457877902643	NO	-
462	ZINC02594530	759	0.5304085741315754	NO	-
463	ZINC03334605	1080	0.5302360228746689	NO	-
464	ZINC04138698	1481	0.5302103411944173	NO	-
465	ZINC00810761	224	0.530198675556606	NO	-
466	ZINC03233764	1026	0.5300577342637665	NO	-
467	ZINC00782116	177	0.5298906966572754	NO	-
468	ZINC01355781	540	0.5298787303192345	NO	-
469	ZINC00878233	267	0.5298672299743463	NO	-
470	ZINC04142115	1485	0.5297919624601952	NO	-
471	ZINC04005403	1393	0.5295883792701944	NO	-
472	ZINC00794096	203	0.5295785233739148	NO	-
473	ZINC00805009	217	0.5295680429206534	NO	-
474	ZINC02226763	669	0.5295485817959724	NO	-
475	ZINC03302078	1054	0.5295274317040024	NO	-
476	ZINC03334544	1077	0.5294208840799475	NO	-
477	ZINC02890558	924	0.5293392697168294	NO	-
478	ZINC03811774	1339	0.5292379821652441	NO	-
479	ZINC00634587	46	0.5292374488645434	NO	-
480	ZINC03354218	1094	0.5289672493527343	NO	-
481	ZINC04492123	1653	0.5288256070624293	NO	-
482	ZINC04260715	1547	0.528746233220824	NO	-
483	ZINC00783903	181	0.5285221406455987	NO	-
484	ZINC03334547	1078	0.5282702128534388	NO	-
485	ZINC03374824	1114	0.5282625768145465	NO	-
486	ZINC02205692	644	0.5280484967094263	NO	-
487	ZINC00684919	105	0.5280333463859989	NO	-
488	ZINC04048633	1424	0.5279813363621048	NO	-
489	ZINC00793028	201	0.5278577781258669	NO	-
490	ZINC04156554	1489	0.527813960046237	NO	-
491	ZINC00660147	75	0.5278005301962055	NO	-
492	ZINC00781044	176	0.5277964086574632	NO	-
493	ZINC00892883	294	0.5277907554285582	NO	-
494	ZINC02347651	706	0.5277851653469762	NO	-
495	ZINC03392996	1136	0.5277836222207468	NO	-
496	ZINC03334564	1079	0.5276104645766988	NO	-
497	ZINC00780941	174	0.52749767846052	NO	-
498	ZINC00660113	74	0.5274666153085767	NO	-
499	ZINC00935678	352	0.5274531009559277	NO	-
500	ZINC02800269	891	0.5273403524194898	NO	-
501	ZINC04313187	1563	0.5272848431495367	NO	-
502	ZINC01158711	484	0.5272370985162959	NO	-
503	ZINC03262716	1039	0.5272121772416739	NO	-
504	ZINC01085741	450	0.5272110054706814	NO	-
505	ZINC04070089	1443	0.5270711109228714	NO	-
506	ZINC03461854	1215	0.5269811188515522	NO	-
507	ZINC00883846	283	0.5269588912489549	NO	-
508	ZINC03786304	1315	0.5269301190754454	NO	-
509	ZINC03027515	975	0.5268149442423593	NO	-
510	ZINC02636306	805	0.5268014232158432	NO	-
511	ZINC03493847	1238	0.5267163935955143	NO	-
512	ZINC00880887	272	0.5266379905469861	NO	-
513	ZINC00667367	83	0.5265964740606397	NO	-
514	ZINC02209500	651	0.5265688519690118	NO	-
515	ZINC03214128	1015	0.526517082665963	NO	-
516	ZINC00957903	373	0.5262935648807037	NO	-
517	ZINC02465339	743	0.5262739069816695	NO	-
518	ZINC01282104	514	0.5262171681947302	NO	-
519	ZINC00631085	44	0.525992791651866	NO	-
520	ZINC00636242	48	0.5259879930974418	NO	-
521	ZINC00888906	285	0.5257545180807007	NO	-
522	ZINC00675719	94	0.5257081266337149	NO	-
523	ZINC00646373	65	0.5255223034934537	NO	-
524	ZINC03008476	951	0.5253135093548499	NO	-
525	ZINC03344262	1086	0.525136954735984	NO	-
526	ZINC03376216	1116	0.5251211262631746	NO	-
527	ZINC03321132	1063	0.5250582213914096	NO	-
528	ZINC01423913	572	0.5250275353664343	NO	-
529	ZINC02013822	618	0.5246874656174976	NO	-
530	ZINC00799690	207	0.5246436503401086	NO	-
531	ZINC04048633	1425	0.5244580226357177	NO	-
532	ZINC02868962	913	0.5244504794506114	NO	-
533	ZINC02626010	783	0.5243836656337557	NO	-
534	ZINC04156554	1488	0.5243514109092922	NO	-
535	ZINC00791192	192	0.5240165343450327	NO	-
536	ZINC02434540	724	0.5239041276165735	NO	-
537	ZINC01362812	542	0.5238851959347203	NO	-
538	ZINC03390792	1132	0.523845643894139	NO	-
539	ZINC02214581	655	0.5238280568658235	NO	-
540	ZINC00961356	379	0.5236259812557775	NO	-
541	ZINC00630835	43	0.5236209606215562	NO	-
542	ZINC03452678	1205	0.5235339145029807	NO	-
543	ZINC04320234	1579	0.5235042711584076	NO	-
544	ZINC00891752	292	0.5234475097155954	NO	-
545	ZINC02415726	720	0.5232960299292422	NO	-
546	ZINC03555594	1278	0.5232529274084557	NO	-
547	ZINC01282132	516	0.5231844738887507	NO	-
548	ZINC03354218	1093	0.5231051332108585	NO	-
549	ZINC00881628	275	0.5230847068738975	NO	-
550	ZINC02049068	619	0.5229797679347683	NO	-
551	ZINC03955952	1374	0.5228302867710121	NO	-
552	ZINC03370155	1111	0.5227647714287762	NO	-
553	ZINC01036575	425	0.522760488484124	NO	-
554	ZINC00888995	287	0.5227446413531986	NO	-
555	ZINC03820834	1349	0.5225811008233685	NO	-
556	ZINC04492123	1652	0.5225178945538951	NO	-
557	ZINC04036287	1417	0.5225054694379277	NO	-
558	ZINC00791239	194	0.5224369274495142	NO	-
559	ZINC04315776	1568	0.5222761180036268	NO	-
560	ZINC00602018	22	0.5222568368318861	NO	-
561	ZINC02264985	686	0.5221489080782058	NO	-
562	ZINC02343400	704	0.522110943163277	NO	-
563	ZINC03067696	1003	0.5217864522591028	NO	-
564	ZINC00679725	102	0.5217515530654375	NO	-
565	ZINC00780093	166	0.5216823176483463	NO	-
566	ZINC01019742	409	0.5216262705776344	NO	-
567	ZINC03429528	1179	0.5215153081064442	NO	-
568	ZINC00705552	117	0.5212209396280852	NO	-
569	ZINC03811778	1343	0.5212140285760775	NO	-
570	ZINC02973502	946	0.5209255606466424	NO	-
571	ZINC00783716	179	0.5208761187523906	NO	-
572	ZINC04013192	1400	0.5205320488881235	NO	-
573	ZINC02327018	695	0.5204805933873653	NO	-
574	ZINC01489280	594	0.5203612428361156	NO	-
575	ZINC03374908	1115	0.5202640629486129	NO	-
576	ZINC03811774	1340	0.5200046056703626	NO	-
577	ZINC02275041	689	0.5199276781697008	NO	-
578	ZINC04281758	1552	0.5196956736817007	NO	-
579	ZINC04246622	1535	0.5196706628335347	NO	-
580	ZINC02647968	820	0.5195584853581239	NO	-
581	ZINC02623128	776	0.5194319466601457	NO	-
582	ZINC03410970	1156	0.5194113798119634	NO	-
583	ZINC04315753	1566	0.5193383953964257	NO	-
584	ZINC03369349	1110	0.5193099612067101	NO	-
585	ZINC02970935	943	0.5191678985980093	NO	-
586	ZINC03379659	1119	0.5190823309765807	NO	-
587	ZINC00932508	345	0.5190460425215419	NO	-
588	ZINC03808646	1337	0.519017677248791	NO	-
589	ZINC01365743	549	0.5189268828799333	NO	-
590	ZINC03361071	1100	0.5188454715400198	NO	-
591	ZINC04492831	1659	0.5188323029370779	NO	-
592	ZINC04383580	1612	0.5187960618577158	NO	-
593	ZINC02663520	852	0.5187798552511003	NO	-
594	ZINC03391063	1134	0.5186915879948814	NO	-
595	ZINC01027590	411	0.5186478187985938	NO	-
596	ZINC03449364	1202	0.5186250616665119	NO	-
597	ZINC02650313	825	0.5185751995020114	NO	-
598	ZINC04013192	1401	0.5184281352343914	NO	-
599	ZINC02208721	650	0.5184081156306324	NO	-
600	ZINC03532287	1259	0.5184040225413333	NO	-
601	ZINC01056079	432	0.518402153439735	NO	-
602	ZINC04058730	1438	0.5182861803363804	NO	-
603	ZINC00872653	262	0.5182095014729788	NO	-
604	ZINC03820834	1350	0.5181419583304301	NO	-
605	ZINC00644273	56	0.5180712963207031	NO	-
606	ZINC00652462	68	0.5180061727880307	NO	-
607	ZINC01117622	464	0.5178244848354172	NO	-
608	ZINC04388384	1616	0.5176536980596977	NO	-
609	ZINC04517921	1673	0.5176464217921605	NO	-
610	ZINC00644353	57	0.5175399783573694	NO	-
611	ZINC03236251	1027	0.5174859556160424	NO	-
612	ZINC04172377	1504	0.5174758347547992	NO	-
613	ZINC04492831	1660	0.5174303504046341	NO	-
614	ZINC02502014	756	0.5174254114448351	NO	-
615	ZINC03494741	1239	0.5171515910607817	NO	-
616	ZINC01365737	548	0.5169751061903235	NO	-
617	ZINC00659363	73	0.516953593797065	NO	-
618	ZINC00791236	193	0.5168800666085204	NO	-
619	ZINC03930357	1368	0.5168543531935116	NO	-
620	ZINC01135767	473	0.5166461789315235	NO	-
621	ZINC04315940	1569	0.5166055066411609	NO	-
622	ZINC02952754	936	0.5165319782429731	NO	-
623	ZINC00640259	54	0.5165121566695934	NO	-
624	ZINC02263663	683	0.5164821076534275	NO	-
625	ZINC02210613	652	0.5164592836809836	NO	-
626	ZINC01355811	541	0.5164134152767398	NO	-
627	ZINC01495924	596	0.5163748332761534	NO	-
628	ZINC02632326	796	0.5163251056266073	NO	-
629	ZINC01367800	561	0.5162767551822509	NO	-
630	ZINC03364301	1103	0.5161620176010157	NO	-
631	ZINC04284961	1554	0.5161129584705086	NO	-
632	ZINC04472799	1642	0.5160404612102729	NO	-
633	ZINC01132641	472	0.5159739180026796	NO	-
634	ZINC02216168	656	0.5159380874254943	NO	-
635	ZINC04329703	1587	0.515923015366364	NO	-
636	ZINC02956134	938	0.5158202272570758	NO	-
637	ZINC00747836	144	0.515750679338074	NO	-
638	ZINC04172756	1506	0.5155341384208852	NO	-
639	ZINC03453961	1206	0.51548288014349	NO	-
640	ZINC02727949	874	0.5153426633651993	NO	-
641	ZINC04057440	1433	0.5153322443577252	NO	-
642	ZINC04315957	1570	0.5151297436827128	NO	-
643	ZINC00791178	190	0.5150134424693257	NO	-
644	ZINC01019741	408	0.514970439032864	NO	-
645	ZINC01250270	508	0.5149059702641385	NO	-
646	ZINC02633614	799	0.5148536134989661	NO	-
647	ZINC02656831	840	0.5148494432744222	NO	-
648	ZINC03820836	1351	0.5147622136188927	NO	-
649	ZINC02194462	638	0.5145564099387945	NO	-
650	ZINC02235315	673	0.5143269660383287	NO	-
651	ZINC04492831	1658	0.5143189421117039	NO	-
652	ZINC03962944	1377	0.5143008971416336	NO	-
653	ZINC00952310	368	0.5136072569995224	NO	-
654	ZINC00991093	397	0.5133825600513636	NO	-
655	ZINC04059505	1441	0.513328912726782	NO	-
656	ZINC02694943	859	0.5132644058635916	NO	-
657	ZINC04059504	1440	0.5132174333684366	NO	-
658	ZINC00900833	298	0.5132087156507225	NO	-
659	ZINC00790427	186	0.5130807731371212	NO	-
660	ZINC00940635	361	0.512942017643719	NO	-
661	ZINC03341393	1085	0.5128177940264904	NO	-
662	ZINC03611116	1298	0.5128004898700461	NO	-
663	ZINC04143363	1486	0.5126548199532713	NO	-
664	ZINC03601977	1294	0.5126310057324247	NO	-
665	ZINC00654064	70	0.5125078069489869	NO	-
666	ZINC01610054	604	0.5124233685504076	NO	-
667	ZINC01029367	414	0.5123666369266789	NO	-
668	ZINC03024611	973	0.512260619028002	NO	-
669	ZINC04169796	1501	0.5122457654930511	NO	-
670	ZINC03555592	1277	0.5122164269251197	NO	-
671	ZINC02746261	879	0.5121386824338069	NO	-
672	ZINC04139018	1483	0.5120425865240564	NO	-
673	ZINC03384450	1124	0.5120320219343799	NO	-
674	ZINC04552939	1674	0.5120050807917933	NO	-
675	ZINC03811778	1344	0.5119344480015235	NO	-
676	ZINC01658655	605	0.5117982196636861	NO	-
677	ZINC03252412	1036	0.5116900119862895	NO	-
678	ZINC03020917	957	0.5116603434572187	NO	-
679	ZINC00749515	145	0.5115902394275785	NO	-
680	ZINC03020928	958	0.5115722252417046	NO	-
681	ZINC01365815	551	0.5115621927402642	NO	-
682	ZINC02204998	643	0.5114509420657878	NO	-
683	ZINC00791180	191	0.5114459228334406	NO	-
684	ZINC00674611	92	0.5114210885734213	NO	-
685	ZINC03444557	1195	0.5113763973767556	NO	-
686	ZINC04623109	1693	0.5113309100420519	NO	-
687	ZINC00632610	45	0.5113097276721709	NO	-
688	ZINC02615938	762	0.5112946898350674	NO	-
689	ZINC04492831	1656	0.5112440269220636	NO	-
690	ZINC03417795	1166	0.5111319538823131	NO	-
691	ZINC03470071	1221	0.5110974284003054	NO	-
692	ZINC01282131	515	0.511051508728784	NO	-
693	ZINC04181514	1511	0.5109782232511588	NO	-
694	ZINC00667002	80	0.5108989363812991	NO	-
695	ZINC04139062	1484	0.5108829163226609	NO	-
696	ZINC00814440	229	0.5107359214074441	NO	-
697	ZINC00964416	386	0.5105873933684193	NO	-
698	ZINC01420906	571	0.5104525778902752	NO	-
699	ZINC02457909	729	0.5103024038988072	NO	-
700	ZINC03054107	999	0.5102677977578209	NO	-
701	ZINC03808646	1338	0.5102430682617629	NO	-
702	ZINC02656831	839	0.5102347385268979	NO	-
703	ZINC04623109	1692	0.5102343401079764	NO	-
704	ZINC02809496	894	0.5100522900439919	NO	-
705	ZINC00878159	266	0.5100317349441743	NO	-
706	ZINC00905649	305	0.5099746769181092	NO	-
707	ZINC04111424	1472	0.5099158739166693	NO	-
708	ZINC03407089	1151	0.5098398586442239	NO	-
709	ZINC02854640	904	0.5096802549450394	NO	-
710	ZINC02624742	782	0.50966408435161	NO	-
711	ZINC00805006	216	0.5096521347006226	NO	-
712	ZINC03417795	1165	0.5096472531270627	NO	-
713	ZINC02628509	789	0.5095458232775087	NO	-
714	ZINC03820836	1352	0.5092420206571147	NO	-
715	ZINC03806382	1332	0.5092271952950537	NO	-
716	ZINC01144827	478	0.5089212193258329	NO	-
717	ZINC01365252	544	0.5088751177662594	NO	-
718	ZINC03022664	967	0.5087666350186699	NO	-
719	ZINC03461576	1214	0.508666990932629	NO	-
720	ZINC04346961	1597	0.5084406799926511	NO	-
721	ZINC03454954	1207	0.5082083800120939	NO	-
722	ZINC00921016	326	0.5082069243103843	NO	-
723	ZINC02627365	787	0.5081503887109108	NO	-
724	ZINC01353364	536	0.5076612376590202	NO	-
725	ZINC02100750	628	0.5075255925792405	NO	-
726	ZINC00941363	362	0.507165326441919	NO	-
727	ZINC02627347	786	0.5071140127055681	NO	-
728	ZINC04623109	1691	0.5069449995686338	NO	-
729	ZINC02216177	657	0.5068332739286384	NO	-
730	ZINC02849876	901	0.5068032550390598	NO	-
731	ZINC04346956	1595	0.5066715469374258	NO	-
732	ZINC02428456	722	0.5066648504935862	NO	-
733	ZINC04483298	1644	0.5065954652840703	NO	-
734	ZINC03286377	1049	0.5064131962020078	NO	-
735	ZINC02096665	626	0.5063735501540861	NO	-
736	ZINC00587903	9	0.5062798514543689	NO	-
737	ZINC01386375	566	0.5062042616623325	NO	-
738	ZINC00591206	12	0.5061266517616364	NO	-
739	ZINC03414399	1162	0.5061045813143487	NO	-
740	ZINC03624790	1303	0.5059954928477957	NO	-
741	ZINC01345738	533	0.5059549726518827	NO	-
742	ZINC02938327	934	0.5058824156598918	NO	-
743	ZINC03444557	1194	0.5057593733114764	NO	-
744	ZINC03486118	1232	0.5057131707845726	NO	-
745	ZINC01128645	469	0.5055626850238937	NO	-
746	ZINC00921020	327	0.5054472227367445	NO	-
747	ZINC04516168	1671	0.505377307295896	NO	-
748	ZINC01342938	532	0.5053194340340095	NO	-
749	ZINC03867968	1364	0.5053058199923574	NO	-
750	ZINC02236918	674	0.5053007322332559	NO	-
751	ZINC00702912	114	0.50528558848024	NO	-
752	ZINC00964467	388	0.5052700174190285	NO	-
753	ZINC03806382	1333	0.5051829596953863	NO	-
754	ZINC04166901	1494	0.5051117203198175	NO	-
755	ZINC03771837	1308	0.5049104005527361	NO	-
756	ZINC02952682	935	0.5048948788131096	NO	-
757	ZINC03771837	1309	0.5046763158889953	NO	-
758	ZINC04354596	1600	0.5046333492153818	NO	-
759	ZINC02862490	908	0.5044809120268356	NO	-
760	ZINC00587903	8	0.5039986552553343	NO	-
761	ZINC00639865	52	0.5039138279736803	NO	-
762	ZINC00625723	37	0.5038442187655668	NO	-
763	ZINC02241582	678	0.5037937144223227	NO	-
764	ZINC01111688	461	0.5037211328875086	NO	-
765	ZINC02475024	747	0.5036973003547481	NO	-
766	ZINC03525005	1255	0.5036403022440491	NO	-
767	ZINC01047881	428	0.5034456064106305	NO	-
768	ZINC03043876	983	0.503275456044029	NO	-
769	ZINC00962061	384	0.5032052503727893	NO	-
770	ZINC03867968	1363	0.5030429603309398	NO	-
771	ZINC03410287	1153	0.5030237681887314	NO	-
772	ZINC01001944	403	0.5030038027916454	NO	-
773	ZINC03798971	1326	0.5029555492003984	NO	-
774	ZINC00958191	374	0.5026547642576361	NO	-
775	ZINC02231896	671	0.5025883217243536	NO	-
776	ZINC00932995	348	0.5025386043883309	NO	-
777	ZINC04621418	1681	0.5025143815371004	NO	-
778	ZINC00595262	16	0.5024967223976924	NO	-
779	ZINC04093558	1458	0.5024734302924827	NO	-
780	ZINC01573843	603	0.5023916652590082	NO	-
781	ZINC02217777	659	0.502285522849251	NO	-
782	ZINC03987100	1380	0.5022617180386567	NO	-
783	ZINC03022687	969	0.5020612872084833	NO	-
784	ZINC03188928	1010	0.5019114651470878	NO	-
785	ZINC02909807	927	0.5019001919747857	NO	-
786	ZINC00606006	30	0.501847307182592	NO	-
787	ZINC02629019	791	0.5017804877450922	NO	-
788	ZINC02720747	870	0.5016669230374401	NO	-
789	ZINC02712922	865	0.5016398707544605	NO	-
790	ZINC02417054	721	0.5016352102284822	NO	-
791	ZINC02662889	850	0.5015572047134221	NO	-
792	ZINC03991412	1383	0.5014885111501367	NO	-
793	ZINC02622946	775	0.5011738715510586	NO	-
794	ZINC03497028	1240	0.5011458795019704	NO	-
795	ZINC03850308	1358	0.5008380066982342	NO	-
796	ZINC02372870	713	0.500707594809953	NO	-
797	ZINC03363037	1102	0.5006140826040961	NO	-
798	ZINC02105325	630	0.5005627993651155	NO	-
799	ZINC02359670	710	0.5001634919411743	NO	-
800	ZINC04111231	1471	0.5001005661529299	NO	-
801	ZINC02652593	831	0.500070290239532	NO	-
802	ZINC03485425	1231	0.5000459806948294	NO	-
803	ZINC00747828	143	0.4998939209893376	NO	-
804	ZINC03987362	1381	0.49977746731977457	NO	-
805	ZINC04089323	1452	0.4997028203920794	NO	-
806	ZINC01196562	497	0.49954102408240075	NO	-
807	ZINC00603860	24	0.49950716028493697	NO	-
808	ZINC01964326	616	0.4994965130069693	NO	-
809	ZINC04331724	1589	0.4992451196169903	NO	-
810	ZINC00645071	58	0.49922353017611176	NO	-
811	ZINC03022666	968	0.4991571174920977	NO	-
812	ZINC04501114	1663	0.49912037595755593	NO	-
813	ZINC03594647	1293	0.49909857943597763	NO	-
814	ZINC03806123	1330	0.49906366102086075	NO	-
815	ZINC03387763	1128	0.49900079414974463	NO	-
816	ZINC02095627	625	0.49893123796208333	NO	-
817	ZINC03420064	1172	0.4988208641224133	NO	-
818	ZINC03400169	1144	0.49880079792539395	NO	-
819	ZINC04315960	1571	0.49870693463612653	NO	-
820	ZINC02263908	684	0.49863843891849907	NO	-
821	ZINC00783958	182	0.4985955694266918	NO	-
822	ZINC00765989	150	0.49853994223301284	NO	-
823	ZINC00954788	370	0.4985052017727953	NO	-
824	ZINC02645742	816	0.4984846443699408	NO	-
825	ZINC00880824	270	0.49843909786465407	NO	-
826	ZINC03379846	1120	0.4983002130414258	NO	-
827	ZINC00961429	381	0.49827443924909737	NO	-
828	ZINC00719901	127	0.49822578454178085	NO	-
829	ZINC03299329	1050	0.4981758379708218	NO	-
830	ZINC00719901	126	0.4981220505711548	NO	-
831	ZINC03430290	1180	0.4980654799689942	NO	-
832	ZINC02406531	717	0.498061625595846	NO	-
833	ZINC00719901	128	0.49804946619245627	NO	-
834	ZINC01290773	523	0.4979038572741002	NO	-
835	ZINC00869062	257	0.4978783683453896	NO	-
836	ZINC04411549	1625	0.49786523817359424	NO	-
837	ZINC03533599	1265	0.49773073937785756	NO	-
838	ZINC03333122	1075	0.4976768409312826	NO	-
839	ZINC00685659	106	0.49764800396576164	NO	-
840	ZINC00607059	32	0.49750431822301056	NO	-
841	ZINC03470320	1223	0.4972681295803236	NO	-
842	ZINC00980841	393	0.4972107585136046	NO	-
843	ZINC00739452	139	0.4971496695255461	NO	-
844	ZINC00910936	308	0.4971397479561794	NO	-
845	ZINC00878282	268	0.4970107287736588	NO	-
846	ZINC01431668	577	0.49696415131288135	NO	-
847	ZINC03355599	1096	0.4967878899151304	NO	-
848	ZINC00827199	234	0.49678723358275545	NO	-
849	ZINC03331683	1072	0.4966565668145943	NO	-
850	ZINC01289391	521	0.4966558591954257	NO	-
851	ZINC00719441	124	0.49663312658023406	NO	-
852	ZINC00840453	241	0.49620613690815685	NO	-
853	ZINC03410347	1154	0.49608505591106306	NO	-
854	ZINC03339203	1082	0.49607498021293633	NO	-
855	ZINC03340495	1084	0.49601461303795613	NO	-
856	ZINC04356248	1601	0.4959944156877941	NO	-
857	ZINC01325736	527	0.49595581244514375	NO	-
858	ZINC02075109	623	0.4959442744152828	NO	-
859	ZINC02917072	931	0.4957344736745454	NO	-
860	ZINC04168470	1496	0.4957327210902493	NO	-
861	ZINC02800444	892	0.49570322649451876	NO	-
862	ZINC03277697	1044	0.4956572795147372	NO	-
863	ZINC02664097	853	0.49561428955573966	NO	-
864	ZINC01341269	530	0.495491955895534	NO	-
865	ZINC04406190	1621	0.4954568897495341	NO	-
866	ZINC03022845	971	0.49543721349117154	NO	-
867	ZINC04240483	1532	0.4953866370730272	NO	-
868	ZINC00866174	253	0.49533538217273504	NO	-
869	ZINC04240483	1531	0.49514796819711154	NO	-
870	ZINC02956124	937	0.4951180630343352	NO	-
871	ZINC03240984	1031	0.49509821879472404	NO	-
872	ZINC03523797	1254	0.4950638913844303	NO	-
873	ZINC00881630	276	0.4950441339826668	NO	-
874	ZINC00624705	35	0.4949846106058935	NO	-
875	ZINC02628079	788	0.49498058852489035	NO	-
876	ZINC01271882	513	0.49495238532947805	NO	-
877	ZINC02712235	862	0.4949215961361631	NO	-
878	ZINC02305465	691	0.4948939005583419	NO	-
879	ZINC01364310	543	0.49487666433255084	NO	-
880	ZINC03447390	1198	0.49487480052686805	NO	-
881	ZINC04186531	1513	0.4947962768856469	NO	-
882	ZINC04335419	1594	0.49464901066342365	NO	-
883	ZINC01160700	485	0.4944958817438542	NO	-
884	ZINC01485252	591	0.4944779372398361	NO	-
885	ZINC03467525	1219	0.49433334354193453	NO	-
886	ZINC02713836	868	0.49424487240788617	NO	-
887	ZINC01222988	502	0.49411195861739904	NO	-
888	ZINC04078937	1447	0.4940885227713445	NO	-
889	ZINC04168470	1495	0.49406836481122196	NO	-
890	ZINC03411647	1157	0.49405895375812037	NO	-
891	ZINC02624012	779	0.49395006617769704	NO	-
892	ZINC04106270	1469	0.493831076299932	NO	-
893	ZINC03811776	1341	0.49374832246364053	NO	-
894	ZINC03441723	1191	0.4933871409053943	NO	-
895	ZINC00747097	142	0.49329446486222656	NO	-
896	ZINC00925068	335	0.49310526534904253	NO	-
897	ZINC00593145	13	0.49287749256971874	NO	-
898	ZINC03625176	1304	0.4928224052141679	NO	-
899	ZINC02649778	823	0.4927699451293096	NO	-
900	ZINC02794298	887	0.4927461886436366	NO	-
901	ZINC03419692	1170	0.4926397098862283	NO	-
902	ZINC00905353	302	0.49240204112578656	NO	-
903	ZINC00676437	96	0.4923717902134139	NO	-
904	ZINC02866604	911	0.49227758953479495	NO	-
905	ZINC02264057	685	0.4922442825142914	NO	-
906	ZINC03055513	1002	0.4919825021100284	NO	-
907	ZINC01034529	420	0.49195855898102847	NO	-
908	ZINC03816336	1346	0.4919509567498106	NO	-
909	ZINC01269505	512	0.49179981760602426	NO	-
910	ZINC02664749	855	0.4917955261098169	NO	-
911	ZINC00742117	140	0.49171037982581306	NO	-
912	ZINC00920900	324	0.4916871755885168	NO	-
913	ZINC00912393	310	0.49168324635210264	NO	-
914	ZINC03382851	1121	0.4916628292192728	NO	-
915	ZINC02621364	772	0.4916436510539088	NO	-
916	ZINC00607058	31	0.4916155061461258	NO	-
917	ZINC03400598	1146	0.4915588729692898	NO	-
918	ZINC02928060	933	0.4913135024020067	NO	-
919	ZINC02224381	666	0.49128881409271385	NO	-
920	ZINC01102534	455	0.4912807885329402	NO	-
921	ZINC00958278	375	0.49119732805909655	NO	-
922	ZINC01365917	552	0.4910559368480124	NO	-
923	ZINC02507795	757	0.4908120670496698	NO	-
924	ZINC02221986	664	0.490749527197197	NO	-
925	ZINC04246933	1536	0.4907364180405075	NO	-
926	ZINC01196509	495	0.49072030196576427	NO	-
927	ZINC03923819	1366	0.49068233705054076	NO	-
928	ZINC00932923	347	0.4906447926120118	NO	-
929	ZINC04372456	1610	0.4905040338230388	NO	-
930	ZINC00862234	251	0.4904881060681699	NO	-
931	ZINC04329403	1586	0.4904620211569237	NO	-
932	ZINC01027603	412	0.490386827076006	NO	-
933	ZINC00882917	280	0.4903385062694456	NO	-
934	ZINC02876332	919	0.4903043198897348	NO	-
935	ZINC02203663	641	0.4901325797364576	NO	-
936	ZINC03008436	950	0.4898484441834803	NO	-
937	ZINC04425883	1632	0.48984046273148074	NO	-
938	ZINC03856091	1360	0.48981087882297236	NO	-
939	ZINC04333052	1592	0.48966569997357295	NO	-
940	ZINC03498997	1241	0.48965864216018556	NO	-
941	ZINC00915751	318	0.48965672636310326	NO	-
942	ZINC03331683	1071	0.4896388307780293	NO	-
943	ZINC01246386	507	0.48960336801082366	NO	-
944	ZINC03790700	1321	0.48953514646240953	NO	-
945	ZINC03354179	1092	0.48953090983879427	NO	-
946	ZINC01070264	444	0.48951449381999085	NO	-
947	ZINC00905556	303	0.4893771403838485	NO	-
948	ZINC02656425	837	0.48923698236029173	NO	-
949	ZINC02102568	629	0.4890405686596076	NO	-
950	ZINC03210179	1014	0.4889695330491406	NO	-
951	ZINC02184847	635	0.48883846901585143	NO	-
952	ZINC03586094	1290	0.4887994034644999	NO	-
953	ZINC03806123	1331	0.4885532848596092	NO	-
954	ZINC01063165	438	0.4883185234602917	NO	-
955	ZINC00922571	329	0.4879494573489296	NO	-
956	ZINC04319530	1577	0.4878383916054257	NO	-
957	ZINC03413029	1160	0.48775455774583076	NO	-
958	ZINC03459922	1212	0.4877278330404908	NO	-
959	ZINC04507728	1665	0.4876959674252016	NO	-
960	ZINC01203223	499	0.4876130732073302	NO	-
961	ZINC00961347	378	0.4875337806889488	NO	-
962	ZINC02841952	898	0.4874843439151974	NO	-
963	ZINC04406190	1620	0.4874577428252194	NO	-
964	ZINC01329071	528	0.4874159033784574	NO	-
965	ZINC01019737	407	0.4873148598421165	NO	-
966	ZINC03517731	1250	0.48729832723658534	NO	-
967	ZINC00806100	219	0.48728881916792444	NO	-
968	ZINC04490591	1651	0.4871447280561652	NO	-
969	ZINC01355654	539	0.4871149122157508	NO	-
970	ZINC01212831	500	0.4870994736238669	NO	-
971	ZINC01366754	558	0.487067344369719	NO	-
972	ZINC00990792	396	0.48705919718801904	NO	-
973	ZINC03055502	1000	0.48700631418660006	NO	-
974	ZINC00639019	50	0.48687075242129835	NO	-
975	ZINC04333843	1593	0.48676761781781425	NO	-
976	ZINC00591139	11	0.486759248044779	NO	-
977	ZINC04254185	1544	0.48666871423670577	NO	-
978	ZINC02641047	812	0.4866152626900819	NO	-
979	ZINC01365561	547	0.4865690302726003	NO	-
980	ZINC04633649	1695	0.48652934754263055	NO	-
981	ZINC03784334	1313	0.48643165740090455	NO	-
982	ZINC00624549	34	0.48639957036936154	NO	-
983	ZINC00937954	358	0.4863800227445778	NO	-
984	ZINC02643558	813	0.4862715432506841	NO	-
985	ZINC00778741	159	0.48627099925039646	NO	-
986	ZINC04308282	1560	0.486227439011905	NO	-
987	ZINC03611121	1299	0.4862214126326741	NO	-
988	ZINC03458080	1209	0.48621863287321304	NO	-
989	ZINC03552908	1273	0.4859561092231144	NO	-
990	ZINC02397538	716	0.4857899279088697	NO	-
991	ZINC00961492	382	0.48564103011122356	NO	-
992	ZINC03790700	1322	0.48549836078987685	NO	-
993	ZINC03808223	1335	0.4854836122575132	NO	-
994	ZINC00872597	261	0.4854367101792087	NO	-
995	ZINC00923731	333	0.4853321936976825	NO	-
996	ZINC04330046	1588	0.48528372936280545	NO	-
997	ZINC03786587	1316	0.48523554006118447	NO	-
998	ZINC04309221	1561	0.4851629974008191	NO	-
999	ZINC04620261	1680	0.48500341360820254	NO	-
1000	ZINC02759118	881	0.48500192003528225	NO	-
1001	ZINC00889204	290	0.48490020735039036	NO	-
1002	ZINC04089219	1451	0.4848730568154682	NO	-
1003	ZINC01069440	442	0.484827532632307	NO	-
1004	ZINC00782116	178	0.48476719346404956	NO	-
1005	ZINC01194220	493	0.48475161410888984	NO	-
1006	ZINC00589247	10	0.48466460320538374	NO	-
1007	ZINC00839993	239	0.48461867838574496	NO	-
1008	ZINC00877416	264	0.48423687820331707	NO	-
1009	ZINC01365762	550	0.4841937208736983	NO	-
1010	ZINC00795405	204	0.4841930026733145	NO	-
1011	ZINC04237264	1530	0.48398399402017167	NO	-
1012	ZINC01703520	608	0.4838360575624184	NO	-
1013	ZINC02656188	835	0.48379316096407693	NO	-
1014	ZINC01119383	466	0.4837120678868478	NO	-
1015	ZINC00639701	51	0.48365057355270674	NO	-
1016	ZINC04622880	1687	0.4836442892677357	NO	-
1017	ZINC02221734	663	0.48358963955592743	NO	-
1018	ZINC03811776	1342	0.4835856800024131	NO	-
1019	ZINC04414044	1626	0.48358073202471513	NO	-
1020	ZINC03182285	1006	0.483562268082899	NO	-
1021	ZINC02194226	637	0.4834642581961826	NO	-
1022	ZINC03489020	1234	0.48329150241774127	NO	-
1023	ZINC03389775	1129	0.48328796844374877	NO	-
1024	ZINC02760583	884	0.4832681056948631	NO	-
1025	ZINC00900882	299	0.4832637031049299	NO	-
1026	ZINC03441128	1190	0.4830853372730046	NO	-
1027	ZINC01365447	546	0.48307589714457416	NO	-
1028	ZINC04459262	1638	0.48294144964989416	NO	-
1029	ZINC00594672	14	0.48289260780895027	NO	-
1030	ZINC01035584	422	0.4827732564413092	NO	-
1031	ZINC01238074	504	0.4826938876496878	NO	-
1032	ZINC03444557	1196	0.4826742257072089	NO	-
1033	ZINC03789135	1320	0.4825916469223548	NO	-
1034	ZINC01659150	606	0.4823981576354304	NO	-
1035	ZINC00597525	19	0.4823660774457679	NO	-
1036	ZINC04156554	1490	0.48234532952354375	NO	-
1037	ZINC00932511	346	0.4823314955402487	NO	-
1038	ZINC03531756	1258	0.48233027747346785	NO	-
1039	ZINC00872594	260	0.48228401377941227	NO	-
1040	ZINC00939565	360	0.4821970642432228	NO	-
1041	ZINC02616428	763	0.4821946998582897	NO	-
1042	ZINC04492123	1654	0.48204655160459253	NO	-
1043	ZINC01080781	448	0.48175032821410213	NO	-
1044	ZINC03998803	17	0.48174460526388774	YES	14
1045	ZINC03923837	1367	0.4816940592753042	NO	-
1046	ZINC03447129	1197	0.481690029504043	NO	-
1047	ZINC00888906	286	0.481636221258141	NO	-
1048	ZINC00595641	18	0.4814437440465377	NO	-
1049	ZINC02759471	882	0.481366251969783	NO	-
1050	ZINC04252809	1543	0.48127260697067403	NO	-
1051	ZINC00799663	206	0.4812000166470071	NO	-
1052	ZINC00878150	265	0.48111709835257055	NO	-
1053	ZINC02469091	745	0.48110414414193087	NO	-
1054	ZINC04168470	1497	0.48105088007837843	NO	-
1055	ZINC00888995	288	0.48088687710327904	NO	-
1056	ZINC03808223	1336	0.4805806001922212	NO	-
1057	ZINC03005861	949	0.48036114946249575	NO	-
1058	ZINC01466399	585	0.48035970403957334	NO	-
1059	ZINC01366719	557	0.4803311375321323	NO	-
1060	ZINC03228621	1022	0.4803245280193861	NO	-
1061	ZINC03840314	1354	0.4801391956629861	NO	-
1062	ZINC00961502	383	0.48012451462586603	NO	-
1063	ZINC02722842	873	0.48012137145207906	NO	-
1064	ZINC00892883	295	0.4799643950717882	NO	-
1065	ZINC00958291	376	0.47992488068024514	NO	-
1066	ZINC02868636	912	0.47982214164944703	NO	-
1067	ZINC01238235	505	0.479792177214861	NO	-
1068	ZINC02618427	769	0.47977969545225063	NO	-
1069	ZINC01368322	562	0.47966442140595944	NO	-
1070	ZINC01330832	529	0.4795195980710596	NO	-
1071	ZINC04499383	1662	0.4793667346079624	NO	-
1072	ZINC01325619	526	0.4792955876254352	NO	-
1073	ZINC04367449	1605	0.47924886116211785	NO	-
1074	ZINC03419558	1169	0.47918530407108706	NO	-
1075	ZINC03856091	1362	0.4791600771999443	NO	-
1076	ZINC01366379	554	0.4791253161559595	NO	-
1077	ZINC00594778	15	0.4790862325568975	NO	-
1078	ZINC00719885	125	0.4789410990227127	NO	-
1079	ZINC04102939	1465	0.47887496488082104	NO	-
1080	ZINC03806391	1334	0.47877099753576013	NO	-
1081	ZINC03414404	1163	0.4785536129276457	NO	-
1082	ZINC03009404	954	0.4784632937846707	NO	-
1083	ZINC01264128	509	0.4783193522298539	NO	-
1084	ZINC01237511	503	0.4782995749038792	NO	-
1085	ZINC02647149	819	0.47817648307517524	NO	-
1086	ZINC04320243	1580	0.4781664228330981	NO	-
1087	ZINC01069440	443	0.478108500065739	NO	-
1088	ZINC03230806	1024	0.4780935315805795	NO	-
1089	ZINC02712329	864	0.4780067950290713	NO	-
1090	ZINC03221139	1019	0.47796875459325083	NO	-
1091	ZINC00954828	371	0.4779401441358787	NO	-
1092	ZINC03779478	1312	0.4779159148399012	NO	-
1093	ZINC01445394	583	0.4778458462339898	NO	-
1094	ZINC02871134	916	0.47780975617792953	NO	-
1095	ZINC03408169	1152	0.4777672667670961	NO	-
1096	ZINC01346552	534	0.4777140558636759	NO	-
1097	ZINC00806746	220	0.4776200667286909	NO	-
1098	ZINC03798783	1324	0.4776040249216881	NO	-
1099	ZINC02092644	624	0.4775625178318052	NO	-
1100	ZINC04260703	1546	0.47752883965941223	NO	-
1101	ZINC03402641	1148	0.4774434557225094	NO	-
1102	ZINC03798783	1325	0.4773807236846406	NO	-
1103	ZINC00933544	349	0.47730219934942203	NO	-
1104	ZINC03229114	1023	0.4771722940867922	NO	-
1105	ZINC00676436	95	0.4771623523671344	NO	-
1106	ZINC04083273	1448	0.47708730585986897	NO	-
1107	ZINC02661111	846	0.4770049112685881	NO	-
1108	ZINC00965190	389	0.47682077387170485	NO	-
1109	ZINC00806840	221	0.47678749103571966	NO	-
1110	ZINC02127727	633	0.47677854399744746	NO	-
1111	ZINC03367494	1107	0.47672263855390296	NO	-
1112	ZINC04459946	1639	0.47663756324183404	NO	-
1113	ZINC04030183	1403	0.47657364925760165	NO	-
1114	ZINC04285336	1556	0.47657319000401277	NO	-
1115	ZINC00626456	38	0.47654168750637194	NO	-
1116	ZINC02664484	854	0.4764382959184589	NO	-
1117	ZINC04048633	1427	0.47642494340628033	NO	-
1118	ZINC02192596	636	0.476191625000072	NO	-
1119	ZINC01487393	21	0.47617111633839027	YES	18
1120	ZINC03499729	1242	0.47608815676182553	NO	-
1121	ZINC01366380	555	0.4760477812328337	NO	-
1122	ZINC03488923	1233	0.4760036774911536	NO	-
1123	ZINC04093290	1457	0.4759375495888806	NO	-
1124	ZINC03500119	1243	0.4759080355629379	NO	-
1125	ZINC01160971	487	0.4758350194022465	NO	-
1126	ZINC00937496	355	0.4758195339346065	NO	-
1127	ZINC04400841	1617	0.4757446276321517	NO	-
1128	ZINC03173125	1005	0.47557457818687493	NO	-
1129	ZINC03366494	1105	0.47550920679807246	NO	-
1130	ZINC00783724	180	0.4755084458606679	NO	-
1131	ZINC03481727	1227	0.47531544672060383	NO	-
1132	ZINC01355605	538	0.47520929117688077	NO	-
1133	ZINC00676552	98	0.47514781526079886	NO	-
1134	ZINC00796298	205	0.47503864924131606	NO	-
1135	ZINC01386378	567	0.4749057297684679	NO	-
1136	ZINC03055508	1001	0.47481383301432356	NO	-
1137	ZINC04351804	1599	0.47475379551889324	NO	-
1138	ZINC04048633	1426	0.4746648646992289	NO	-
1139	ZINC00756868	148	0.4745708824456104	NO	-
1140	ZINC01912320	615	0.47455116865653063	NO	-
1141	ZINC04642292	1697	0.4744031111094511	NO	-
1142	ZINC00599333	20	0.4743754817955015	NO	-
1143	ZINC04362936	1604	0.4742309462010712	NO	-
1144	ZINC03418098	1168	0.47418331605554115	NO	-
1145	ZINC04102939	1466	0.4740773208347511	NO	-
1146	ZINC03856091	1361	0.47399338789140555	NO	-
1147	ZINC04438423	1634	0.47381038571285555	NO	-
1148	ZINC04492831	1657	0.47374609451994	NO	-
1149	ZINC02655852	834	0.47374400538992534	NO	-
1150	ZINC01549595	602	0.4736979614433655	NO	-
1151	ZINC02633271	798	0.4736724580252246	NO	-
1152	ZINC00977630	392	0.4736716964899461	NO	-
1153	ZINC04319614	1578	0.47365264145367825	NO	-
1154	ZINC00892065	293	0.4735620149882736	NO	-
1155	ZINC02641042	811	0.4735548686015043	NO	-
1156	ZINC01366151	553	0.47325269679390547	NO	-
1157	ZINC01484454	590	0.47324648836644667	NO	-
1158	ZINC01467362	586	0.4731765345889015	NO	-
1159	ZINC03261859	1038	0.47313081399307794	NO	-
1160	ZINC03442532	1192	0.473074107885808	NO	-
1161	ZINC04628950	1694	0.47291693422843156	NO	-
1162	ZINC03302038	1053	0.4728865656400428	NO	-
1163	ZINC02644185	814	0.4728399670418111	NO	-
1164	ZINC03606170	1297	0.4727474532325186	NO	-
1165	ZINC00864062	252	0.4727353789507536	NO	-
1166	ZINC03990349	1382	0.4725642970457685	NO	-
1167	ZINC01048465	429	0.47256214559869564	NO	-
1168	ZINC04510181	1667	0.47245796694909187	NO	-
1169	ZINC00784083	184	0.47243724711612795	NO	-
1170	ZINC02480421	751	0.47229501048144945	NO	-
1171	ZINC04501890	1664	0.47213576981865524	NO	-
1172	ZINC00958639	377	0.4720246906332839	NO	-
1173	ZINC04332674	1591	0.47190236133128277	NO	-
1174	ZINC00791367	195	0.47183014972488874	NO	-
1175	ZINC01126400	467	0.4717302980948562	NO	-
1176	ZINC02760492	883	0.47171824153529657	NO	-
1177	ZINC02662942	851	0.47170362983652814	NO	-
1178	ZINC02788299	886	0.4716979892136842	NO	-
1179	ZINC03534285	1268	0.4716867175356601	NO	-
1180	ZINC02712288	863	0.4716708449630946	NO	-
1181	ZINC02458019	731	0.47156394327519946	NO	-
1182	ZINC03792330	24	0.47148601118928646	YES	21
1183	ZINC03317807	1062	0.471093874213146	NO	-
1184	ZINC01325591	525	0.471013830376811	NO	-
1185	ZINC00645072	59	0.47101208123824434	NO	-
1186	ZINC03405473	1150	0.47093888094204456	NO	-
1187	ZINC00812122	226	0.47069333895277315	NO	-
1188	ZINC01043600	427	0.4705269264867082	NO	-
1189	ZINC00928398	340	0.47051916559149437	NO	-
1190	ZINC02469980	746	0.4704844718996669	NO	-
1191	ZINC02650956	827	0.47025314234661814	NO	-
1192	ZINC03301955	1052	0.47025083299479264	NO	-
1193	ZINC03339416	1083	0.47022089995673744	NO	-
1194	ZINC04285312	1555	0.47017303091864376	NO	-
1195	ZINC04273449	1549	0.47002948696989	NO	-
1196	ZINC00911965	309	0.4699699975309969	NO	-
1197	ZINC00658402	72	0.4699635171427657	NO	-
1198	ZINC00630558	40	0.4699195717150308	NO	-
1199	ZINC00928686	341	0.4698895371339568	NO	-
1200	ZINC03321727	1066	0.46988733847326947	NO	-
1201	ZINC00837784	236	0.4696295077216173	NO	-
1202	ZINC04425691	1631	0.4695631030963542	NO	-
1203	ZINC04035985	1408	0.46953057583356145	NO	-
1204	ZINC00604311	25	0.46946385193961987	NO	-
1205	ZINC03433361	1186	0.469248454884584	NO	-
1206	ZINC01143826	477	0.4690395615914468	NO	-
1207	ZINC03038886	981	0.4690121970586498	NO	-
1208	ZINC02478220	748	0.46898755637446743	NO	-
1209	ZINC01153343	482	0.4689873138446714	NO	-
1210	ZINC00873243	263	0.4689189550149594	NO	-
1211	ZINC04109214	1470	0.4688668077687084	NO	-
1212	ZINC00929988	342	0.46872186050514	NO	-
1213	ZINC03401531	1147	0.4686301724273861	NO	-
1214	ZINC03820060	1347	0.4686238827509089	NO	-
1215	ZINC03397314	1138	0.46861695439150697	NO	-
1216	ZINC04036090	1412	0.4684486595152594	NO	-
1217	ZINC02652182	829	0.4684467434160726	NO	-
1218	ZINC03533413	1263	0.46842026923097946	NO	-
1219	ZINC04437049	1633	0.4683747028215197	NO	-
1220	ZINC02662553	849	0.46824036205510294	NO	-
1221	ZINC04319334	1575	0.4682331734802151	NO	-
1222	ZINC00988796	395	0.46822024998644723	NO	-
1223	ZINC04386716	1614	0.46814347743712537	NO	-
1224	ZINC02781010	885	0.4681297257708228	NO	-
1225	ZINC03022871	972	0.4680650145380634	NO	-
1226	ZINC00812121	225	0.4680326006373588	NO	-
1227	ZINC03501602	1244	0.46789556402445365	NO	-
1228	ZINC01035879	423	0.4675956190072245	NO	-
1229	ZINC03451198	1203	0.4675055099147471	NO	-
1230	ZINC03802172	9	0.46748842440131877	YES	7
1231	ZINC02305771	692	0.467382082958226	NO	-
1232	ZINC03812176	1345	0.46706968007953575	NO	-
1233	ZINC04400985	1618	0.46690476709809753	NO	-
1234	ZINC01164767	490	0.46683997936366534	NO	-
1235	ZINC03481959	1228	0.4667382529718153	NO	-
1236	ZINC02797985	890	0.46668457170407784	NO	-
1237	ZINC03505223	1245	0.46653620582804395	NO	-
1238	ZINC02109268	632	0.46647059524005335	NO	-
1239	ZINC01686233	607	0.46643637495152435	NO	-
1240	ZINC04326525	1584	0.4664297549972448	NO	-
1241	ZINC01379090	563	0.4664287551417799	NO	-
1242	ZINC02616918	765	0.46640480336465723	NO	-
1243	ZINC03482097	1230	0.466381265630354	NO	-
1244	ZINC04326324	1582	0.46630116663336657	NO	-
1245	ZINC00603301	23	0.46628816739584045	NO	-
1246	ZINC04407678	1623	0.4662771447864107	NO	-
1247	ZINC02458019	730	0.4661881882534846	NO	-
1248	ZINC04373482	1611	0.46618148307934065	NO	-
1249	ZINC03448756	1201	0.46612777219837465	NO	-
1250	ZINC02096954	627	0.4661108233221019	NO	-
1251	ZINC04138685	1480	0.46599038229907497	NO	-
1252	ZINC00905581	304	0.46598818765204136	NO	-
1253	ZINC03533457	1264	0.46595115402929577	NO	-
1254	ZINC02836351	896	0.4656558306820229	NO	-
1255	ZINC03332866	1074	0.4654125530535834	NO	-
1256	ZINC04326494	1583	0.4654014282702273	NO	-
1257	ZINC03464167	1218	0.4653536512483986	NO	-
1258	ZINC03803183	1327	0.4653446102315249	NO	-
1259	ZINC00936865	354	0.4652887583061489	NO	-
1260	ZINC02649780	824	0.46527489594150806	NO	-
1261	ZINC00971216	390	0.46526033061285493	NO	-
1262	ZINC02240495	675	0.4651866584342014	NO	-
1263	ZINC02750979	880	0.4651683847297356	NO	-
1264	ZINC01482989	589	0.46508447617871534	NO	-
1265	ZINC03518042	1251	0.4650267993423571	NO	-
1266	ZINC00625425	36	0.464983720238633	NO	-
1267	ZINC03398258	1140	0.46498021881246676	NO	-
1268	ZINC03560509	1281	0.4647516099493645	NO	-
1269	ZINC01146507	479	0.4645192805080181	NO	-
1270	ZINC00720430	131	0.46438578895852517	NO	-
1271	ZINC00925133	336	0.4643620763394054	NO	-
1272	ZINC03226685	1020	0.46429559296257805	NO	-
1273	ZINC01033872	418	0.46423283333818965	NO	-
1274	ZINC03369196	1108	0.46408995859142044	NO	-
1275	ZINC02660677	845	0.46407189056663983	NO	-
1276	ZINC00839782	238	0.4639710223734489	NO	-
1277	ZINC04260654	1545	0.4639298816467495	NO	-
1278	ZINC02976982	947	0.463818600333451	NO	-
1279	ZINC00954702	369	0.46375231630373004	NO	-
1280	ZINC00807891	223	0.46365302562631994	NO	-
1281	ZINC00662162	76	0.463564747711451	NO	-
1282	ZINC03399009	1142	0.4635082192408857	NO	-
1283	ZINC03281977	1047	0.46329111370031595	NO	-
1284	ZINC02467806	744	0.46323496636590544	NO	-
1285	ZINC03820060	1348	0.46322148137640196	NO	-
1286	ZINC04281040	1551	0.4631408929029543	NO	-
1287	ZINC00791372	196	0.4628633233126905	NO	-
1288	ZINC00595372	17	0.4628429022542927	NO	-
1289	ZINC03326310	1068	0.46267875621275933	NO	-
1290	ZINC02720119	869	0.4626391751076665	NO	-
1291	ZINC03236275	1028	0.4626240440020706	NO	-
1292	ZINC00936015	353	0.46236448235030414	NO	-
1293	ZINC03956346	1375	0.4622375274883856	NO	-
1294	ZINC01489874	595	0.46208103055318916	NO	-
1295	ZINC02800610	893	0.4620769667326017	NO	-
1296	ZINC02390755	714	0.4620677994953324	NO	-
1297	ZINC02206249	647	0.4620672992327177	NO	-
1298	ZINC02206249	648	0.4620672992327177	NO	-
1299	ZINC04444645	1637	0.46192683614299374	NO	-
1300	ZINC03424255	1174	0.46163048054722633	NO	-
1301	ZINC00800388	208	0.4616153286263119	NO	-
1302	ZINC04510408	1668	0.461612413030573	NO	-
1303	ZINC00961371	380	0.4615346918682732	NO	-
1304	ZINC04199953	12	0.46150003396904316	YES	10
1305	ZINC03411946	1158	0.46146771515052976	NO	-
1306	ZINC04036102	1413	0.46142457126451253	NO	-
1307	ZINC04199955	5	0.4613359117806599	YES	3
1308	ZINC04018814	1402	0.4613234844560547	NO	-
1309	ZINC00932500	344	0.4611024371852102	NO	-
1310	ZINC02658361	841	0.4610175362581415	NO	-
1311	ZINC02635309	802	0.46100004684207824	NO	-
1312	ZINC03331683	1073	0.4609883992372418	NO	-
1313	ZINC00962194	385	0.46091579882635636	NO	-
1314	ZINC02206249	646	0.46086608821475594	NO	-
1315	ZINC03463440	1217	0.4608197612885615	NO	-
1316	ZINC02658584	842	0.460661298087652	NO	-
1317	ZINC02481093	753	0.4604159087978785	NO	-
1318	ZINC02073909	622	0.46035287715508266	NO	-
1319	ZINC03412674	1159	0.4603258938482465	NO	-
1320	ZINC03383734	1122	0.4602320582615805	NO	-
1321	ZINC00880962	273	0.4601442783562094	NO	-
1322	ZINC02337476	699	0.45996532271980745	NO	-
1323	ZINC02337476	700	0.45996532271980745	NO	-
1324	ZINC01659942	4	0.4598059612615579	YES	2
1325	ZINC02623794	778	0.459759699718424	NO	-
1326	ZINC04476664	1643	0.4596640062837384	NO	-
1327	ZINC02216674	658	0.45942276641537044	NO	-
1328	ZINC00938704	359	0.4590713311571984	NO	-
1329	ZINC03424631	1175	0.4587971055326404	NO	-
1330	ZINC04313293	1564	0.4587747403872935	NO	-
1331	ZINC04484740	1645	0.45869377177480486	NO	-
1332	ZINC04199939	16	0.4585573685751701	YES	13
1333	ZINC00774439	154	0.4585371365960847	NO	-
1334	ZINC03668243	1307	0.4584441201330152	NO	-
1335	ZINC02480250	750	0.45836410750234563	NO	-
1336	ZINC00800443	209	0.4583084565288556	NO	-
1337	ZINC02337476	698	0.45819554096134196	NO	-
1338	ZINC03431434	1182	0.45817372560847913	NO	-
1339	ZINC03491603	1237	0.457869642832027	NO	-
1340	ZINC00922879	330	0.4576186613074262	NO	-
1341	ZINC03482010	1229	0.45743892022727345	NO	-
1342	ZINC00736768	138	0.45741181083898663	NO	-
1343	ZINC00800572	212	0.45739168379923434	NO	-
1344	ZINC03350051	1089	0.45725862271849654	NO	-
1345	ZINC00992216	399	0.4572342267861132	NO	-
1346	ZINC01078142	447	0.45721269873129056	NO	-
1347	ZINC04163751	1493	0.4571118889011155	NO	-
1348	ZINC00868639	256	0.45695839909260083	NO	-
1349	ZINC02619263	771	0.4566892036392818	NO	-
1350	ZINC04331851	1590	0.4566461240121553	NO	-
1351	ZINC04036039	1410	0.45659218087893993	NO	-
1352	ZINC03785081	1314	0.45649072260718354	NO	-
1353	ZINC00849564	248	0.4564660580506334	NO	-
1354	ZINC03439576	1189	0.45624766273173695	NO	-
1355	ZINC03615692	1300	0.45612993509844474	NO	-
1356	ZINC02651057	828	0.45606522942286043	NO	-
1357	ZINC01070795	445	0.45592745089504055	NO	-
1358	ZINC01365439	545	0.45564964452940526	NO	-
1359	ZINC00839635	237	0.45547840642990617	NO	-
1360	ZINC03302559	1055	0.4554639707796918	NO	-
1361	ZINC04469002	1640	0.4553973712123569	NO	-
1362	ZINC04408146	1624	0.4553690108259462	NO	-
1363	ZINC00919751	323	0.4553149315607367	NO	-
1364	ZINC02622503	774	0.45529594236469195	NO	-
1365	ZINC01053126	431	0.4551936576344575	NO	-
1366	ZINC02004081	617	0.4551335120737964	NO	-
1367	ZINC03489442	1235	0.4549794096846368	NO	-
1368	ZINC01029343	413	0.45495978109915547	NO	-
1369	ZINC00742143	141	0.4549168468809083	NO	-
1370	ZINC01108286	458	0.45491684009678096	NO	-
1371	ZINC03400433	1145	0.4548925250198864	NO	-
1372	ZINC02265575	687	0.45479830429921697	NO	-
1373	ZINC00870601	258	0.4545944655426147	NO	-
1374	ZINC02680350	856	0.4545366925804194	NO	-
1375	ZINC03490984	1236	0.4543833233429635	NO	-
1376	ZINC02626228	784	0.45429831104821033	NO	-
1377	ZINC03285482	1048	0.4542956973564596	NO	-
1378	ZINC00773835	152	0.4542808839299815	NO	-
1379	ZINC04444314	1635	0.4542450735086389	NO	-
1380	ZINC02794432	888	0.45410211247126236	NO	-
1381	ZINC00814804	231	0.453968540684292	NO	-
1382	ZINC02634592	800	0.4539504650848366	NO	-
1383	ZINC04034819	1405	0.4539071424909198	NO	-
1384	ZINC01068305	441	0.4537433360704325	NO	-
1385	ZINC00971961	391	0.453714489179453	NO	-
1386	ZINC01395469	568	0.4534912734599347	NO	-
1387	ZINC02623686	777	0.4534815474421894	NO	-
1388	ZINC03359177	1098	0.453388495212245	NO	-
1389	ZINC01289178	517	0.4532891197363843	NO	-
1390	ZINC02629253	792	0.4532746630708029	NO	-
1391	ZINC04370638	1609	0.45317847856180865	NO	-
1392	ZINC03432687	1184	0.45317831128726693	NO	-
1393	ZINC00778494	156	0.4531755067903114	NO	-
1394	ZINC03379214	1118	0.4531327842958046	NO	-
1395	ZINC03533305	1262	0.45293322360722305	NO	-
1396	ZINC03652560	1305	0.45291866484174076	NO	-
1397	ZINC04406190	1622	0.45261301791014963	NO	-
1398	ZINC04512330	1669	0.4525883603271405	NO	-
1399	ZINC00943456	363	0.45247267120148127	NO	-
1400	ZINC02796305	889	0.4524415138087368	NO	-
1401	ZINC03417795	1167	0.452178805590665	NO	-
1402	ZINC02441295	727	0.4521254544265134	NO	-
1403	ZINC00800450	210	0.4518922424547308	NO	-
1404	ZINC04088606	1449	0.4518829925559596	NO	-
1405	ZINC02658987	843	0.4518793019308568	NO	-
1406	ZINC04369308	1608	0.45184921559084856	NO	-
1407	ZINC02652365	830	0.45173500023955854	NO	-
1408	ZINC02662088	847	0.4515923459117109	NO	-
1409	ZINC00665751	79	0.4515571459354799	NO	-
1410	ZINC03397989	1139	0.4514791089763183	NO	-
1411	ZINC04493776	1661	0.4514286420314733	NO	-
1412	ZINC03326907	1069	0.45138036502534273	NO	-
1413	ZINC00925367	337	0.45110282181622224	NO	-
1414	ZINC04351387	1598	0.4510972473363964	NO	-
1415	ZINC01077371	446	0.4510705222480881	NO	-
1416	ZINC02713731	866	0.4508391034178104	NO	-
1417	ZINC02895979	926	0.4508268093991897	NO	-
1418	ZINC03348195	1088	0.4506586398312196	NO	-
1419	ZINC01000363	401	0.45050633930314804	NO	-
1420	ZINC00778506	157	0.4503862056738941	NO	-
1421	ZINC04423644	1628	0.4501997271901551	NO	-
1422	ZINC03009287	953	0.4501448752984421	NO	-
1423	ZINC00928345	339	0.45014013305696055	NO	-
1424	ZINC04039592	1420	0.4499382246921669	NO	-
1425	ZINC02713733	867	0.44993811852097915	NO	-
1426	ZINC02655412	833	0.4498487197349276	NO	-
1427	ZINC01068148	440	0.4498314772531884	NO	-
1428	ZINC04039595	1422	0.4497837515956749	NO	-
1429	ZINC01906143	614	0.44970545371153875	NO	-
1430	ZINC04106169	1467	0.4496700867909749	NO	-
1431	ZINC04005371	1390	0.4496546279831701	NO	-
1432	ZINC01026912	410	0.44962506282003195	NO	-
1433	ZINC04492816	1655	0.4495514565633509	NO	-
1434	ZINC04106171	1468	0.4495499373621627	NO	-
1435	ZINC04039592	1421	0.44942417214239405	NO	-
1436	ZINC03957875	1376	0.44937782671378124	NO	-
1437	ZINC04039595	1423	0.4493333361267342	NO	-
1438	ZINC02358360	708	0.4492775492055993	NO	-
1439	ZINC03469114	1220	0.4492108216661657	NO	-
1440	ZINC01094195	454	0.4488746740569026	NO	-
1441	ZINC03520351	1253	0.4488338253554929	NO	-
1442	ZINC00676524	97	0.4487836070132108	NO	-
1443	ZINC04470043	1641	0.44874259797801735	NO	-
1444	ZINC04444548	1636	0.44869538482454474	NO	-
1445	ZINC00780855	170	0.4486298718454059	NO	-
1446	ZINC01810559	611	0.44841595599322953	NO	-
1447	ZINC03841275	1356	0.44822521528065257	NO	-
1448	ZINC04151305	1487	0.4480553751343949	NO	-
1449	ZINC00780855	169	0.4478994705682422	NO	-
1450	ZINC03278307	1045	0.44783421149612773	NO	-
1451	ZINC04385323	1613	0.447663840797162	NO	-
1452	ZINC00682141	104	0.4476469828810279	NO	-
1453	ZINC00758494	149	0.447515314311809	NO	-
1454	ZINC04319278	1574	0.4474835489672043	NO	-
1455	ZINC03333469	1076	0.4471569206924058	NO	-
1456	ZINC00646432	66	0.4467242781014017	NO	-
1457	ZINC04036160	1416	0.4466931105488962	NO	-
1458	ZINC04485802	1648	0.4463391339483532	NO	-
1459	ZINC04005371	1391	0.44629641984043733	NO	-
1460	ZINC01297412	524	0.4462287684400262	NO	-
1461	ZINC03514151	1249	0.44612155385315266	NO	-
1462	ZINC03508464	1247	0.44592976924679245	NO	-
1463	ZINC03533716	1266	0.44588717280011725	NO	-
1464	ZINC03458389	1210	0.44566980199316225	NO	-
1465	ZINC04319402	1576	0.44556789598824986	NO	-
1466	ZINC03590172	1292	0.4455385055188725	NO	-
1467	ZINC03314343	1059	0.4454003700679379	NO	-
1468	ZINC02838263	897	0.44527665116818727	NO	-
1469	ZINC02211789	653	0.4447983536100058	NO	-
1470	ZINC00964418	387	0.44478648536170945	NO	-
1471	ZINC01289254	519	0.44475004441767974	NO	-
1472	ZINC04318686	1573	0.4446624801567349	NO	-
1473	ZINC03527508	1256	0.4446580690861168	NO	-
1474	ZINC02915493	928	0.4446542551323527	NO	-
1475	ZINC01147922	480	0.4445128956771735	NO	-
1476	ZINC01215041	501	0.44412337961106585	NO	-
1477	ZINC02618622	770	0.4440174917921175	NO	-
1478	ZINC00844782	245	0.4439687613913004	NO	-
1479	ZINC03241605	1032	0.443807144478159	NO	-
1480	ZINC02491945	755	0.44373148221017417	NO	-
1481	ZINC02628786	790	0.44350544950583587	NO	-
1482	ZINC03348060	1087	0.4435033885374563	NO	-
1483	ZINC00899384	297	0.44336997277224005	NO	-
1484	ZINC01501374	598	0.443139323071412	NO	-
1485	ZINC01342347	531	0.44293479118731005	NO	-
1486	ZINC01488851	593	0.4428116883852025	NO	-
1487	ZINC02635654	803	0.44250213402593197	NO	-
1488	ZINC00844782	246	0.44220859941801194	NO	-
1489	ZINC00687516	107	0.44218547531469005	NO	-
1490	ZINC03973126	15	0.4418570295679781	YES	12
1491	ZINC00538404	20	0.44184744964765754	YES	17
1492	ZINC03841806	1357	0.44182978319081306	NO	-
1493	ZINC00956663	372	0.44181526020121575	NO	-
1494	ZINC03854878	1359	0.4413873449919553	NO	-
1495	ZINC01289249	518	0.4413296534296946	NO	-
1496	ZINC02204175	642	0.4412240776744166	NO	-
1497	ZINC00814807	232	0.44114879046330974	NO	-
1498	ZINC02218349	660	0.44100606820660665	NO	-
1499	ZINC00882982	281	0.44099900109228274	NO	-
1500	ZINC00774334	153	0.4409085898637117	NO	-
1501	ZINC04260741	1548	0.4408115195645361	NO	-
1502	ZINC00849277	247	0.4407899005556632	NO	-
1503	ZINC02339758	701	0.4407136034965582	NO	-
1504	ZINC04360888	1602	0.4406861325547221	NO	-
1505	ZINC01004500	405	0.44048845412975673	NO	-
1506	ZINC02067503	621	0.44034782240845805	NO	-
1507	ZINC02205961	645	0.4402268080898818	NO	-
1508	ZINC02207848	649	0.440104860691712	NO	-
1509	ZINC02441014	726	0.4400422060459585	NO	-
1510	ZINC03790707	1323	0.4397055452734695	NO	-
1511	ZINC03778470	1310	0.4395066275890239	NO	-
1512	ZINC03936622	1369	0.43931486111818163	NO	-
1513	ZINC04386716	1615	0.4391564021756919	NO	-
1514	ZINC00780855	171	0.4390681643823132	NO	-
1515	ZINC02480504	752	0.43891908242116723	NO	-
1516	ZINC03312821	1057	0.43882584154056214	NO	-
1517	ZINC03827510	1353	0.4385447644399026	NO	-
1518	ZINC02435899	725	0.43831115291524936	NO	-
1519	ZINC01029685	415	0.43829779686901355	NO	-
1520	ZINC01062585	437	0.43828907622114993	NO	-
1521	ZINC00852259	249	0.43810762052289115	NO	-
1522	ZINC04425084	1629	0.4380833622572713	NO	-
1523	ZINC03567740	1285	0.43798292977021086	NO	-
1524	ZINC03384326	1123	0.4379692895905882	NO	-
1525	ZINC00882888	279	0.43796125704960964	NO	-
1526	ZINC03256702	1037	0.43795597695604754	NO	-
1527	ZINC00992222	400	0.4377843472049307	NO	-
1528	ZINC00780855	172	0.43771287104218315	NO	-
1529	ZINC00773750	151	0.4376196531086339	NO	-
1530	ZINC04088611	1450	0.43760948191526483	NO	-
1531	ZINC01353523	537	0.4375922292472544	NO	-
1532	ZINC00881682	277	0.4375485973015967	NO	-
1533	ZINC02640401	810	0.4375352667350984	NO	-
1534	ZINC02241071	676	0.43715344185125027	NO	-
1535	ZINC04425093	1630	0.43704116930397285	NO	-
1536	ZINC01431775	578	0.436789834945429	NO	-
1537	ZINC03778470	1311	0.43666579988619636	NO	-
1538	ZINC00932160	343	0.4365614128400368	NO	-
1539	ZINC02225165	667	0.4360529421292189	NO	-
1540	ZINC02634764	801	0.4359505917548643	NO	-
1541	ZINC01181979	491	0.43593093502597774	NO	-
1542	ZINC03276698	1043	0.43576401079540894	NO	-
1543	ZINC00804712	215	0.43508518581221445	NO	-
1544	ZINC03518615	1252	0.4349390058281083	NO	-
1545	ZINC00778570	158	0.4348973381676413	NO	-
1546	ZINC03478821	1226	0.43489518865134935	NO	-
1547	ZINC01265655	511	0.4348270666593655	NO	-
1548	ZINC03387366	1127	0.43474903928307934	NO	-
1549	ZINC04508996	1666	0.4346794147552162	NO	-
1550	ZINC02964513	940	0.43461927601280886	NO	-
1551	ZINC01443727	580	0.4344025606543924	NO	-
1552	ZINC03460110	1213	0.43436528431501537	NO	-
1553	ZINC04168534	1498	0.43427002814987514	NO	-
1554	ZINC04292102	1557	0.43384721927913694	NO	-
1555	ZINC02351145	707	0.4338213507292972	NO	-
1556	ZINC04168534	1499	0.4335686313345203	NO	-
1557	ZINC01067315	439	0.43354506123784875	NO	-
1558	ZINC03841252	1355	0.433542794218448	NO	-
1559	ZINC02656245	836	0.4334798121674436	NO	-
1560	ZINC00881682	278	0.4334500052419953	NO	-
1561	ZINC04232847	1523	0.4332949602577249	NO	-
1562	ZINC03561492	1283	0.4331314901584376	NO	-
1563	ZINC03186025	1008	0.43309210676005583	NO	-
1564	ZINC02870402	915	0.43293004269905494	NO	-
1565	ZINC02730106	876	0.4328257267778023	NO	-
1566	ZINC01290490	522	0.4324780953293414	NO	-
1567	ZINC02365538	712	0.43236865015753145	NO	-
1568	ZINC04035997	1409	0.4322984096615367	NO	-
1569	ZINC02632494	797	0.4319163298267857	NO	-
1570	ZINC01109125	459	0.4318586058395174	NO	-
1571	ZINC02886293	923	0.43173246178095404	NO	-
1572	ZINC03051300	998	0.43163495356567705	NO	-
1573	ZINC03384639	1125	0.43135257724499076	NO	-
1574	ZINC01428267	575	0.4311727312234103	NO	-
1575	ZINC04036053	1411	0.43116444788672686	NO	-
1576	ZINC04240483	1533	0.43096255505457187	NO	-
1577	ZINC02653462	832	0.43095961549817174	NO	-
1578	ZINC00668636	84	0.43043594901405074	NO	-
1579	ZINC02613692	760	0.4303451992215059	NO	-
1580	ZINC04092656	1455	0.430315101175942	NO	-
1581	ZINC00580917	7	0.430259011768553	NO	-
1582	ZINC02342283	703	0.4302268909290224	NO	-
1583	ZINC00654537	71	0.4297215598505225	NO	-
1584	ZINC03433286	1185	0.4291797211298711	NO	-
1585	ZINC00778975	161	0.42909742780024823	NO	-
1586	ZINC04293479	1558	0.42853737250757895	NO	-
1587	ZINC03458995	1211	0.4283776519997121	NO	-
1588	ZINC01148654	481	0.4282945737731356	NO	-
1589	ZINC04486737	1650	0.4282323231389577	NO	-
1590	ZINC04515546	1670	0.4281489858658663	NO	-
1591	ZINC01428478	576	0.427631217941959	NO	-
1592	ZINC03306231	1056	0.42760252352809675	NO	-
1593	ZINC01289262	520	0.42723797506551087	NO	-
1594	ZINC00705653	118	0.4271698719926805	NO	-
1595	ZINC01867307	612	0.4271437331966898	NO	-
1596	ZINC04517147	1672	0.4270738172947392	NO	-
1597	ZINC03528384	1257	0.4268757031762088	NO	-
1598	ZINC03579473	1287	0.4268701864027628	NO	-
1599	ZINC01007136	406	0.4268169226316745	NO	-
1600	ZINC03372188	1113	0.4266764007936875	NO	-
1601	ZINC03615692	1301	0.4265713510590723	NO	-
1602	ZINC02891140	925	0.4264532574403789	NO	-
1603	ZINC02340289	702	0.42645177112960964	NO	-
1604	ZINC00807887	222	0.42608155889943616	NO	-
1605	ZINC04235668	1529	0.4259927542290095	NO	-
1606	ZINC03228483	1021	0.4259647743050783	NO	-
1607	ZINC00881270	274	0.4254639750888383	NO	-
1608	ZINC04368952	1607	0.4254457187016794	NO	-
1609	ZINC04092656	1454	0.4254071991206647	NO	-
1610	ZINC03365906	1104	0.42498613121759393	NO	-
1611	ZINC00902688	300	0.424903626019037	NO	-
1612	ZINC00778975	162	0.4247661005204954	NO	-
1613	ZINC00648362	67	0.4245602789090521	NO	-
1614	ZINC02999918	948	0.4242933844887132	NO	-
1615	ZINC01085138	449	0.4241698779678085	NO	-
1616	ZINC00925397	338	0.4240710710502508	NO	-
1617	ZINC02294814	690	0.423974641568004	NO	-
1618	ZINC02916034	929	0.4237351807178262	NO	-
1619	ZINC02230859	670	0.4235403691464017	NO	-
1620	ZINC01201775	498	0.42353998584572433	NO	-
1621	ZINC04233639	1527	0.4227654026084758	NO	-
1622	ZINC04191564	1515	0.4224904171185864	NO	-
1623	ZINC01000728	402	0.4220238037428813	NO	-
1624	ZINC04309279	1562	0.421981999215584	NO	-
1625	ZINC03042258	982	0.4218865439668742	NO	-
1626	ZINC04241590	1534	0.42167851147076585	NO	-
1627	ZINC00778975	160	0.42136347516686345	NO	-
1628	ZINC04622845	1686	0.42123239398735307	NO	-
1629	ZINC04361044	1603	0.4210470037998129	NO	-
1630	ZINC00868603	255	0.4207040240447876	NO	-
1631	ZINC02409784	719	0.4206916508135021	NO	-
1632	ZINC02916666	930	0.4205943239624185	NO	-
1633	ZINC04168534	1500	0.42055230960184836	NO	-
1634	ZINC03534168	1267	0.42043766195128823	NO	-
1635	ZINC01496576	597	0.42035038270631003	NO	-
1636	ZINC00723599	133	0.4199789784247934	NO	-
1637	ZINC01034243	419	0.4198691892367992	NO	-
1638	ZINC03979599	1378	0.4197849527369052	NO	-
1639	ZINC03942442	1373	0.41951894593412997	NO	-
1640	ZINC04125629	1475	0.41915861049989767	NO	-
1641	ZINC03395264	1137	0.4189913294657282	NO	-
1642	ZINC00948378	366	0.4189548677054464	NO	-
1643	ZINC04233328	1524	0.41888149602722	NO	-
1644	ZINC02483561	754	0.4185954641464759	NO	-
1645	ZINC03337716	1081	0.4176397318880947	NO	-
1646	ZINC02617220	766	0.41758972223601276	NO	-
1647	ZINC03350113	1090	0.4171926036842136	NO	-
1648	ZINC00834328	235	0.4168343595548661	NO	-
1649	ZINC03788500	1317	0.4165223159345669	NO	-
1650	ZINC02241398	677	0.41647612158342906	NO	-
1651	ZINC04313587	1565	0.41629474370104547	NO	-
1652	ZINC00844779	244	0.41627083420959116	NO	-
1653	ZINC01115899	463	0.416075301556621	NO	-
1654	ZINC00720472	132	0.4156302617649182	NO	-
1655	ZINC03589779	1291	0.41471462731696074	NO	-
1656	ZINC03410783	1155	0.41450858716659	NO	-
1657	ZINC00820829	233	0.41400402492389987	NO	-
1658	ZINC03270534	1040	0.4137823633187554	NO	-
1659	ZINC00669002	85	0.4133469983773708	NO	-
1660	ZINC03788500	1319	0.41333151621631575	NO	-
1661	ZINC03621453	1302	0.4121402823482418	NO	-
1662	ZINC04191566	1516	0.41114457731958426	NO	-
1663	ZINC02247836	680	0.41094594677006	NO	-
1664	ZINC02729365	875	0.4106183307896374	NO	-
1665	ZINC02810688	895	0.4101720098426179	NO	-
1666	ZINC01443729	581	0.40928992242233664	NO	-
1667	ZINC04125629	1476	0.4092750179661663	NO	-
1668	ZINC02219123	662	0.40881460590026514	NO	-
1669	ZINC00642824	55	0.408328874785506	NO	-
1670	ZINC02258816	682	0.40818980741589367	NO	-
1671	ZINC02365535	711	0.4081896790865587	NO	-
1672	ZINC02195118	639	0.40812316094485607	NO	-
1673	ZINC02870291	914	0.40706330783162004	NO	-
1674	ZINC02211789	654	0.4057690899978904	NO	-
1675	ZINC01384325	565	0.40552057185485935	NO	-
1676	ZINC04233349	1525	0.4054526954951626	NO	-
1677	ZINC02247035	679	0.4053534838313044	NO	-
1678	ZINC00868537	254	0.40497188909780335	NO	-
1679	ZINC04199950	18	0.40447053404297734	YES	15
1680	ZINC03299559	1051	0.4044563586145241	NO	-
1681	ZINC01242445	506	0.40366550529249234	NO	-
1682	ZINC04233631	1526	0.40365407568489053	NO	-
1683	ZINC01795895	610	0.4032527460320095	NO	-
1684	ZINC02218349	661	0.4025814923064973	NO	-
1685	ZINC02441621	728	0.40233088334025446	NO	-
1686	ZINC03462572	1216	0.40139233448438005	NO	-
1687	ZINC04586880	1675	0.40040388386684583	NO	-
1688	ZINC04368887	1606	0.3988809635985297	NO	-
1689	ZINC02325561	694	0.3984892157966953	NO	-
1690	ZINC03788500	1318	0.3984834876143935	NO	-
1691	ZINC04102449	1460	0.3977597775085885	NO	-
1692	ZINC04102449	1459	0.3976954639565463	NO	-
1693	ZINC02064716	620	0.3969685326335474	NO	-
1694	ZINC03210025	1013	0.3964831268278744	NO	-
1695	ZINC01415070	570	0.3959156425374224	NO	-
1696	ZINC00662166	77	0.39488256692072154	NO	-
1697	ZINC03279148	1046	0.39450353923299825	NO	-
1698	ZINC02347437	705	0.3943311501039117	NO	-
1699	ZINC01471629	588	0.3943235565112071	NO	-
1700	ZINC01409808	569	0.39398178577159665	NO	-
1701	ZINC04197412	1518	0.3938134927899581	NO	-
1702	ZINC02656695	838	0.39364547518967274	NO	-
1703	ZINC00662263	78	0.3932451493441472	NO	-
1704	ZINC00600012	21	0.39321539866472016	NO	-
1705	ZINC04102623	1464	0.39302151248808115	NO	-
1706	ZINC01036454	424	0.3921506138662906	NO	-
1707	ZINC00872299	259	0.3912029921991783	NO	-
1708	ZINC02959858	939	0.3909124843152281	NO	-
1709	ZINC04191411	1514	0.390836316558581	NO	-
1710	ZINC04199932	22	0.39047069548321867	YES	19
1711	ZINC04199948	7	0.3895989429640442	YES	5
1712	ZINC04102623	1461	0.389544303015627	NO	-
1713	ZINC04233649	1528	0.38874912171983456	NO	-
1714	ZINC04119305	1474	0.38632746915648697	NO	-
1715	ZINC00729371	135	0.384675989676047	NO	-
1716	ZINC04199949	10	0.3826781804356803	YES	8
1717	ZINC01185044	492	0.37994772774138486	NO	-
1718	ZINC01030132	416	0.37839454483435614	NO	-
1719	ZINC04102623	1463	0.3781538677534607	NO	-
1720	ZINC03983350	1379	0.37664300464934386	NO	-
1721	ZINC04102623	1462	0.37632937548756673	NO	-
1722	ZINC01130005	470	0.37413475725256296	NO	-
1723	ZINC03824369	11	0.3355740724845079	YES	9
1724	ZINC04199947	8	0.3317175555601388	YES	6
