# Supplementary material for: Optimal assignment methods for ligand-based virtual screening
Source: J Cheminform. 2009 Aug 25;1:14. doi: 10.1186/1758-2946-1-14 (PMC2820492; doi:10.1186/1758-2946-1-14)
Supplement: Additional file 2 — Archive of the result files. The file Results.tar.gz is a Gzip compressed Tar archive containing the results file of each method for each data set. The result files are tab-separated plain text files including the following information: method name, active data set with size, cluster information and the distribution of the molecules over the clusters, decoy data set with size, ratio active:decoy, AUC, awAUC, BEDROC scores for predefined alpha values as suggested by Truchon and Bayly [63], relative enrichment factor [67], ROC enrichments, awROC enrichments at predefined false positive fractions, chemotype enrichment, ROC data points, and the ranking of each structure. [file 1758-2946-1-14-S2.zip › Results/OAK.SQ.DUD=pdgfrb.Q.PDGFRB_STI.sdf.A.DUD_pdgfrb_clustered_I_MM.sdf.D.DUD_pdgfrb_decoys_ID_pass_MWPas0000644]

###################################################################################################
# Screening Result File
# User: jahn
# Method used: OAK
> <Method_Name>
OAK
# Screening mode: Single Query Screening
#	Calculations performed: 5727
#	Start time of the calculation: Fri Mar 06 00:54:41 CET 2009
#	End time of the calculation: Fri Mar 06 00:58:15 CET 2009
# Data set information
#	Query molecule name:	STI from data set: ./data/queries/PDGFRB_STI.sdf
#	Active data set: /rahome/chemoinf/SVS/data/actives/DUD_pdgfrb_clustered_I_MM.sdf with cluster information
#		Size: 124 molecules
#		Number of clusters: 22
#		Cluster Summery:
#			Cluster number	# molecules	% of actives
#			1		13		10.484
#			2		1		0.806
#			3		17		13.71
#			4		25		20.161
#			5		1		0.806
#			6		7		5.645
#			7		2		1.613
#			8		5		4.032
#			9		8		6.452
#			10		1		0.806
#			11		1		0.806
#			12		5		4.032
#			13		17		13.71
#			14		1		0.806
#			15		1		0.806
#			16		1		0.806
#			17		5		4.032
#			18		7		5.645
#			19		1		0.806
#			20		3		2.419
#			21		1		0.806
#			22		1		0.806
#	Decoy data set: /rahome/chemoinf/SVS/data/decoys/DUD_pdgfrb_decoys_ID_pass_MWPass_I_MM.sdf
#		Size: 5603 molecules
#	Ratio actives : decoys
#		1.0 : 45.1855
#	The active and decoy data set were part of the DUD with problem identifier: pdgfrb
> <AUC>
#	 ROC AUC
	0.44346922443621795
> <awAUC>
#	 ROC awAUC
	0.5771838773625892
> <BEDROC Scores>
#	Alpha Values	BEDROC Scores	Literature: J. Chem. Inf. Model., Vol. 47, No. 2, 2007, 488-508
	106.9	0.2796
	100.0	0.2699
	53.6	0.2072
	50.0	0.2027
	32.2	0.1837
	20.0	0.1793
	16.1	0.1828
	10.0	0.2023
	8.0	0.2172
> <Relative enrichment factor>
#	Fraction dataset	Enrichment factor	 Literature: DOI: 10.1021/ci800303k
	0.0010	87.30574471800244
	0.01	29.68395320412083
	0.02	14.841976602060415
	0.05	14.516129032258064
	0.1	17.741935483870968
	0.2	26.612903225806452
	0.25	33.064516129032256
> <ROC Enrichments>
#	True decoy fraction	Enrichment	Literature: J Comput Aided Mol Des (2008) 22:133-139
	0.1	82.84005376344086
	0.5	26.488042269187986
	1.0	13.476372382569327
	2.0	6.797816157579216
	5.0	2.894443806681208
	10.0	1.7719797596457938
> <awROC Enrichments>
#	Decoy fraction	Enrichment
	0.1	212.23484848484847
	0.5	47.010234187718964
	1.0	23.917487569190353
	2.0	12.06457337560929
	5.0	4.904904181018896
	10.0	2.990915763485753
> <Chemotype enrichment>
#	% data set	% active cluster	Literature: http://dud.docking.org/wombat/
	0.0	0.0
	0.017	0.0
	0.017	4.545
	0.035	4.545
	0.035	9.091
	0.122	9.091
	0.122	13.636
	0.14	13.636
	0.14	18.182
	0.192	18.182
	0.192	22.727
	0.314	22.727
	0.314	27.273
	9.988	27.273
	9.988	31.818
	10.861	31.818
	10.861	36.364
	13.27	36.364
	13.27	40.909
	16.152	40.909
	16.152	45.455
	17.636	45.455
	17.636	50.0
	18.893	50.0
	18.893	54.545
	36.127	54.545
	36.127	59.091
	38.415	59.091
	38.415	63.636
	40.265	63.636
	40.265	68.182
	52.052	68.182
	52.052	72.727
	76.969	72.727
	76.969	77.273
	86.695	77.273
	86.695	81.818
	91.025	81.818
	91.025	86.364
	94.203	86.364
	94.203	90.909
	99.616	90.909
	99.616	95.455
	99.756	95.455
	99.756	100.0
	100.0	100.0
> <ROC curve data>
#	False positive rate	true positive rate
	0.0	0.0
	0.0	0.0887
	0.0011	0.0887
	0.0011	0.1048
	0.0027	0.1048
	0.0027	0.1129
	0.0032	0.1129
	0.0032	0.129
	0.0048	0.129
	0.0048	0.1371
	0.0389	0.1371
	0.0389	0.1452
	0.0789	0.1452
	0.0789	0.1532
	0.083	0.1532
	0.083	0.1613
	0.0851	0.1613
	0.0851	0.1694
	0.0982	0.1694
	0.0982	0.1774
	0.1069	0.1774
	0.1069	0.1855
	0.1155	0.1855
	0.1155	0.1935
	0.1199	0.1935
	0.1199	0.2016
	0.1264	0.2016
	0.1264	0.2097
	0.1308	0.2097
	0.1308	0.2177
	0.1601	0.2177
	0.1601	0.2258
	0.1751	0.2258
	0.1751	0.2339
	0.1874	0.2339
	0.1874	0.2419
	0.1876	0.2419
	0.1876	0.25
	0.1956	0.25
	0.1956	0.2581
	0.1978	0.2581
	0.1978	0.2661
	0.2061	0.2661
	0.2061	0.2742
	0.2245	0.2742
	0.2245	0.2823
	0.226	0.2823
	0.226	0.2903
	0.2286	0.2903
	0.2286	0.2984
	0.2301	0.2984
	0.2301	0.3065
	0.2374	0.3065
	0.2374	0.3226
	0.2409	0.3226
	0.2409	0.3306
	0.2506	0.3306
	0.2506	0.3387
	0.2572	0.3387
	0.2572	0.3468
	0.3373	0.3468
	0.3373	0.3548
	0.3612	0.3548
	0.3612	0.3629
	0.3705	0.3629
	0.3705	0.371
	0.3737	0.371
	0.3737	0.379
	0.3841	0.379
	0.3841	0.3871
	0.4028	0.3871
	0.4028	0.3952
	0.4055	0.3952
	0.4055	0.4032
	0.4125	0.4032
	0.4125	0.4113
	0.4294	0.4113
	0.4294	0.4194
	0.4981	0.4194
	0.4981	0.4274
	0.5224	0.4274
	0.5224	0.4355
	0.5226	0.4355
	0.5226	0.4435
	0.585	0.4435
	0.585	0.4516
	0.6032	0.4516
	0.6032	0.4597
	0.6247	0.4597
	0.6247	0.4677
	0.6332	0.4677
	0.6332	0.4758
	0.6548	0.4758
	0.6548	0.4839
	0.6598	0.4839
	0.6598	0.4919
	0.6845	0.4919
	0.6845	0.5
	0.6862	0.5
	0.6862	0.5081
	0.6895	0.5081
	0.6895	0.5161
	0.7237	0.5161
	0.7237	0.5242
	0.7321	0.5242
	0.7321	0.5323
	0.7328	0.5323
	0.7328	0.5484
	0.7467	0.5484
	0.7467	0.5565
	0.7544	0.5565
	0.7544	0.5645
	0.7739	0.5645
	0.7739	0.5887
	0.7783	0.5887
	0.7783	0.5968
	0.7923	0.5968
	0.7923	0.6048
	0.8112	0.6048
	0.8112	0.6129
	0.8226	0.6129
	0.8226	0.621
	0.8271	0.621
	0.8271	0.629
	0.829	0.629
	0.829	0.6371
	0.844	0.6371
	0.844	0.6452
	0.8478	0.6452
	0.8478	0.6532
	0.8544	0.6532
	0.8544	0.6613
	0.857	0.6613
	0.857	0.6694
	0.8578	0.6694
	0.8578	0.6774
	0.8604	0.6774
	0.8604	0.6855
	0.8608	0.6855
	0.8608	0.6935
	0.8645	0.6935
	0.8645	0.7016
	0.8669	0.7016
	0.8669	0.7097
	0.8702	0.7097
	0.8702	0.7177
	0.8706	0.7177
	0.8706	0.7258
	0.8892	0.7258
	0.8892	0.7419
	0.8972	0.7419
	0.8972	0.75
	0.9131	0.75
	0.9131	0.7581
	0.9134	0.7581
	0.9134	0.7661
	0.9145	0.7661
	0.9145	0.7742
	0.9288	0.7742
	0.9288	0.7823
	0.9454	0.7823
	0.9454	0.7903
	0.9472	0.7903
	0.9472	0.7984
	0.9509	0.7984
	0.9509	0.8065
	0.9522	0.8065
	0.9522	0.8226
	0.9556	0.8226
	0.9556	0.8306
	0.9561	0.8306
	0.9561	0.8387
	0.957	0.8387
	0.957	0.8468
	0.9666	0.8468
	0.9666	0.8548
	0.9702	0.8548
	0.9702	0.8629
	0.9716	0.8629
	0.9716	0.871
	0.972	0.871
	0.972	0.879
	0.9773	0.879
	0.9773	0.8871
	0.9784	0.8871
	0.9784	0.8952
	0.9798	0.8952
	0.9798	0.9032
	0.9813	0.9032
	0.9813	0.9113
	0.9829	0.9113
	0.9829	0.9194
	0.985	0.9194
	0.985	0.9274
	0.9873	0.9274
	0.9873	0.9355
	0.9882	0.9355
	0.9882	0.9435
	0.9909	0.9435
	0.9909	0.9516
	0.9916	0.9516
	0.9916	0.9597
	0.9957	0.9597
	0.9957	0.9677
	0.9963	0.9677
	0.9963	0.9758
	0.9964	0.9758
	0.9964	0.9839
	0.9968	0.9839
	0.9968	0.9919
	0.9975	0.9919
	0.9975	1.0
	1.0	1.0
> <Screening Table>
# Rank	Mol name	Index in data set	Similarity 2 query	Active	Cluster number
1	ZINC03832239	118	0.7801423958493091	YES	19
2	ZINC03832219	115	0.7620127051289816	YES	18
3	ZINC00600761	112	0.7525387523967806	YES	18
4	ZINC03832221	116	0.7509111588009875	YES	18
5	ZINC03832265	113	0.7499363173013276	YES	18
6	ZINC03832244	117	0.7464693881200836	YES	18
7	ZINC03832225	123	0.7267942838968127	YES	22
8	ZINC03832227	122	0.7216891219677549	YES	21
9	ZINC03832233	114	0.7188404303284517	YES	18
10	ZINC03832264	111	0.6761602353718277	YES	18
11	ZINC03832260	105	0.6606830797742704	YES	16
12	ZINC01054009	1402	0.6418065236034294	NO	-
13	ZINC01074202	1455	0.6380755881040288	NO	-
14	ZINC03962417	4848	0.637669661623027	NO	-
15	ZINC02795590	2717	0.6361309353255128	NO	-
16	ZINC00670654	741	0.6342858163264806	NO	-
17	ZINC01332986	1722	0.6317444744150432	NO	-
18	ZINC03815545	101	0.6305644463429046	YES	13
19	ZINC03815509	102	0.6305556009849155	YES	13
20	ZINC01040588	1380	0.6301503140557759	NO	-
21	ZINC03961480	4847	0.6299108746450605	NO	-
22	ZINC04276834	5326	0.6296611563623215	NO	-
23	ZINC00867259	1061	0.6285708128111166	NO	-
24	ZINC04355748	5376	0.6279227440492708	NO	-
25	ZINC01138992	1585	0.6258167620759791	NO	-
26	ZINC04358041	5388	0.6256807554622617	NO	-
27	ZINC02793572	2706	0.6248896088193202	NO	-
28	ZINC00321916	319	0.624407464662595	NO	-
29	ZINC03832231	88	0.6241602502533835	YES	13
30	ZINC02794695	2711	0.6238205928330942	NO	-
31	ZINC01388831	1776	0.6232804033108872	NO	-
32	ZINC01030340	1332	0.6219477081118512	NO	-
33	ZINC03832238	89	0.6184435060649455	YES	13
34	ZINC03832250	87	0.6178793341484465	YES	13
35	ZINC00591295	620	0.6178573051470214	NO	-
36	ZINC00534079	562	0.6147960776696367	NO	-
37	ZINC00803413	932	0.6138260589413388	NO	-
38	ZINC01073985	1452	0.6135124561353166	NO	-
39	ZINC03016368	2963	0.613328011234294	NO	-
40	ZINC00677428	755	0.6129156320039366	NO	-
41	ZINC03618829	4027	0.612646325678831	NO	-
42	ZINC02887438	2873	0.6123774488130277	NO	-
43	ZINC02752324	2642	0.6122757045202344	NO	-
44	ZINC03832243	86	0.612171963678411	YES	13
45	ZINC03029412	2970	0.6119192768390397	NO	-
46	ZINC03904721	4819	0.6116373644279461	NO	-
47	ZINC03855077	4362	0.6116213277957193	NO	-
48	ZINC04595593	5584	0.6115859008609774	NO	-
49	ZINC03187627	3040	0.6115203049651228	NO	-
50	ZINC00790309	892	0.6103559212429819	NO	-
51	ZINC00790309	893	0.6103559212429819	NO	-
52	ZINC01924270	1998	0.6103445069069113	NO	-
53	ZINC01073370	1451	0.6102457192345326	NO	-
54	ZINC02658237	2537	0.6097468448852407	NO	-
55	ZINC01924416	2000	0.6089941159191378	NO	-
56	ZINC01074047	1454	0.6088640491673762	NO	-
57	ZINC03236169	3093	0.6084230903515554	NO	-
58	ZINC04355349	5375	0.6083784277110187	NO	-
59	ZINC00937463	1198	0.6083669855698454	NO	-
60	ZINC01418481	1796	0.6077369326162415	NO	-
61	ZINC01425625	1803	0.6073401183239343	NO	-
62	ZINC03867937	4673	0.607279361587733	NO	-
63	ZINC03854043	4297	0.6071017785318702	NO	-
64	ZINC00591295	621	0.6070188791030972	NO	-
65	ZINC00530520	560	0.6069466484991618	NO	-
66	ZINC00121084	123	0.6067651367221765	NO	-
67	ZINC03938231	4832	0.6066859670062922	NO	-
68	ZINC02119987	2140	0.6066811289504965	NO	-
69	ZINC00903569	1140	0.6065393806150575	NO	-
70	ZINC00624783	666	0.6063944742884239	NO	-
71	ZINC00916526	1165	0.606323933896345	NO	-
72	ZINC03301267	3160	0.6062338291798698	NO	-
73	ZINC00081340	76	0.605598924122293	NO	-
74	ZINC00783258	879	0.6054532789585126	NO	-
75	ZINC00970538	1255	0.6054351777433953	NO	-
76	ZINC03672617	4061	0.6053905922978066	NO	-
77	ZINC03288587	3147	0.6053311837719508	NO	-
78	ZINC00907880	1154	0.6052917147773093	NO	-
79	ZINC00428349	455	0.6049995053433761	NO	-
80	ZINC01104461	1512	0.6048507223130408	NO	-
81	ZINC03816039	4076	0.6048141205726678	NO	-
82	ZINC04156760	5194	0.604811999936054	NO	-
83	ZINC01100441	1501	0.6044302133938465	NO	-
84	ZINC02794659	2710	0.604202823613715	NO	-
85	ZINC01924268	1997	0.6038219385541682	NO	-
86	ZINC04058639	5128	0.6037796938412587	NO	-
87	ZINC03958803	4842	0.6036285391202454	NO	-
88	ZINC02887786	2878	0.6035811877686601	NO	-
89	ZINC01924271	1999	0.6033952482542182	NO	-
90	ZINC00630206	683	0.603171056561024	NO	-
91	ZINC00428367	457	0.6030246082412207	NO	-
92	ZINC00942214	1216	0.6029864631803501	NO	-
93	ZINC03854042	4296	0.6027707092337303	NO	-
94	ZINC00727188	809	0.6027430543388924	NO	-
95	ZINC03555555	3892	0.6027076447628542	NO	-
96	ZINC00947724	1229	0.6026469606680552	NO	-
97	ZINC01384543	1774	0.6026145254906203	NO	-
98	ZINC02500140	2409	0.6024942282357746	NO	-
99	ZINC04392460	5411	0.6024057965645228	NO	-
100	ZINC03854040	4295	0.6022462874506067	NO	-
101	ZINC03591853	3982	0.6021638175891645	NO	-
102	ZINC03264059	3126	0.6020811180878805	NO	-
103	ZINC01116439	1533	0.602065112216633	NO	-
104	ZINC01116441	1534	0.6018224623660495	NO	-
105	ZINC00530334	559	0.6016904630445954	NO	-
106	ZINC00049734	43	0.6016245655469747	NO	-
107	ZINC00917177	1172	0.601578181326981	NO	-
108	ZINC04249046	5274	0.6013854231213428	NO	-
109	ZINC00868438	1070	0.6013568784280846	NO	-
110	ZINC00268362	272	0.6011598107381086	NO	-
111	ZINC02500140	2411	0.6010853444595334	NO	-
112	ZINC00338379	327	0.6006142758810539	NO	-
113	ZINC03854046	4299	0.6005476778231161	NO	-
114	ZINC00417626	417	0.6005304562104571	NO	-
115	ZINC01000969	1294	0.6004584525414526	NO	-
116	ZINC01032938	1339	0.6004329615613345	NO	-
117	ZINC01417689	1795	0.6003471360383253	NO	-
118	ZINC01104475	1514	0.6001620369747112	NO	-
119	ZINC03213811	3055	0.6001455818785114	NO	-
120	ZINC04356020	5377	0.6000066718081988	NO	-
121	ZINC04348627	5368	0.5994356852370553	NO	-
122	ZINC03372506	3276	0.5993278995175306	NO	-
123	ZINC03449601	3539	0.5992154923677774	NO	-
124	ZINC03449604	3540	0.5992083278238315	NO	-
125	ZINC03854047	4300	0.5989908600025758	NO	-
126	ZINC00428366	456	0.5989553474153312	NO	-
127	ZINC00440249	469	0.5986495046709418	NO	-
128	ZINC01032938	1340	0.598594017409134	NO	-
129	ZINC00863265	1059	0.5985106636236737	NO	-
130	ZINC03252569	3118	0.5985032241847311	NO	-
131	ZINC03854044	4298	0.5984947986770228	NO	-
132	ZINC02336626	2265	0.5984044963604046	NO	-
133	ZINC01425625	1804	0.5980101638488091	NO	-
134	ZINC02419361	2335	0.5979156815279216	NO	-
135	ZINC02722795	2611	0.5977910511510419	NO	-
136	ZINC02791752	2698	0.5976947931436811	NO	-
137	ZINC00044273	33	0.5975012791246205	NO	-
138	ZINC00428148	451	0.5974773652883576	NO	-
139	ZINC02380284	2301	0.597372136442571	NO	-
140	ZINC03234357	3089	0.5972127985198921	NO	-
141	ZINC01924436	2001	0.5970099273922396	NO	-
142	ZINC01208878	1653	0.5969487999725013	NO	-
143	ZINC03517106	3806	0.5969349934812378	NO	-
144	ZINC00917192	1175	0.5968095929997906	NO	-
145	ZINC00363563	355	0.5967661302402907	NO	-
146	ZINC02238633	2220	0.5967141822722526	NO	-
147	ZINC02400123	2314	0.5966468797104049	NO	-
148	ZINC01117159	1537	0.5965504456419615	NO	-
149	ZINC00250093	248	0.5964199556685172	NO	-
150	ZINC02231847	2217	0.5964118657442716	NO	-
151	ZINC02440935	2366	0.596372122487921	NO	-
152	ZINC01924437	2002	0.5962287548986389	NO	-
153	ZINC02380260	2300	0.5960583970172255	NO	-
154	ZINC00873771	1094	0.5960556961178417	NO	-
155	ZINC03100236	3019	0.5960406254053922	NO	-
156	ZINC02407542	2323	0.5959912286386273	NO	-
157	ZINC02885204	2872	0.5959300264191145	NO	-
158	ZINC02224495	2210	0.5957880601536744	NO	-
159	ZINC00473854	503	0.5955500808153656	NO	-
160	ZINC02408688	2325	0.5955355949597863	NO	-
161	ZINC02216656	2202	0.595495572252408	NO	-
162	ZINC00268443	273	0.5954853410743093	NO	-
163	ZINC02372700	2295	0.5954555339456363	NO	-
164	ZINC01791404	1941	0.5954518058969873	NO	-
165	ZINC03495860	3691	0.5952713325775858	NO	-
166	ZINC02241915	2223	0.5952481573701169	NO	-
167	ZINC00628719	675	0.5951528697154351	NO	-
168	ZINC00191537	199	0.5951008306065083	NO	-
169	ZINC00314249	305	0.5950236672264902	NO	-
170	ZINC01415068	1789	0.5948710708132382	NO	-
171	ZINC02500140	2410	0.5948426687842651	NO	-
172	ZINC02435024	2361	0.5947438912271231	NO	-
173	ZINC04465178	5474	0.5945775983815179	NO	-
174	ZINC04394745	5412	0.5945523638903263	NO	-
175	ZINC00179464	179	0.5945139716447043	NO	-
176	ZINC03236168	3092	0.5944545740428054	NO	-
177	ZINC03868024	4710	0.5944255242461506	NO	-
178	ZINC03604574	4011	0.5943932244379505	NO	-
179	ZINC02201637	2177	0.5942778344289965	NO	-
180	ZINC00811576	959	0.5940560355332273	NO	-
181	ZINC00428188	454	0.5939744110616474	NO	-
182	ZINC04156760	5192	0.5938897564791815	NO	-
183	ZINC03591880	3984	0.5938849749817678	NO	-
184	ZINC02398670	2312	0.5935368322060444	NO	-
185	ZINC01513329	1890	0.5935328482566999	NO	-
186	ZINC01513325	1889	0.5935294917402588	NO	-
187	ZINC04292111	5334	0.5933655049382687	NO	-
188	ZINC04412149	5418	0.593285540722787	NO	-
189	ZINC00792473	906	0.5932143038943047	NO	-
190	ZINC00873444	1093	0.5931624375585692	NO	-
191	ZINC03867849	4667	0.5930708743103567	NO	-
192	ZINC02404888	2319	0.5930556452333743	NO	-
193	ZINC01061841	1433	0.5929184663530629	NO	-
194	ZINC01078606	1463	0.5927784289420593	NO	-
195	ZINC02432169	2357	0.592679269295217	NO	-
196	ZINC02427065	2349	0.5926668856187741	NO	-
197	ZINC00233978	237	0.5925592848461422	NO	-
198	ZINC04156760	5193	0.592493786962965	NO	-
199	ZINC03357307	3248	0.5924641711203313	NO	-
200	ZINC02651231	2523	0.5924516825300629	NO	-
201	ZINC03359901	3253	0.5924406687680364	NO	-
202	ZINC02427028	2347	0.5923807108498663	NO	-
203	ZINC00121102	124	0.5921141956688425	NO	-
204	ZINC02982548	2949	0.5920186513873201	NO	-
205	ZINC00857411	1046	0.5920135342719122	NO	-
206	ZINC02951421	2926	0.591973685999109	NO	-
207	ZINC00881518	1108	0.5919611190549577	NO	-
208	ZINC02406514	2322	0.5919548605362157	NO	-
209	ZINC02209399	2190	0.5919060059004724	NO	-
210	ZINC04392459	5410	0.5918809338371545	NO	-
211	ZINC00798779	921	0.591871242735828	NO	-
212	ZINC00428178	453	0.5918254896663885	NO	-
213	ZINC03578168	3966	0.5918051377500025	NO	-
214	ZINC03561952	3921	0.5917815672701066	NO	-
215	ZINC01083536	1479	0.5917638198691108	NO	-
216	ZINC00948396	1230	0.59174584321426	NO	-
217	ZINC03853822	4282	0.5917068353850261	NO	-
218	ZINC01408768	1786	0.5917009057936565	NO	-
219	ZINC03852908	4214	0.5916040571463272	NO	-
220	ZINC02497778	2406	0.5915447796994772	NO	-
221	ZINC04595871	5585	0.5915383595605946	NO	-
222	ZINC02638215	2500	0.5913775824459182	NO	-
223	ZINC02410057	2326	0.5912599282872816	NO	-
224	ZINC00325084	324	0.5912277813771702	NO	-
225	ZINC02398747	2313	0.5911754446811469	NO	-
226	ZINC00783395	880	0.5911078854939046	NO	-
227	ZINC00679906	757	0.5910999947015994	NO	-
228	ZINC00204348	210	0.5910359892412806	NO	-
229	ZINC00509560	531	0.5910317234477059	NO	-
230	ZINC00987486	1278	0.5910187548866965	NO	-
231	ZINC02372927	2296	0.5909857343622705	NO	-
232	ZINC03405354	3409	0.590900463422256	NO	-
233	ZINC00902891	1136	0.5908097884349974	NO	-
234	ZINC03411466	3431	0.590768487165285	NO	-
235	ZINC00587676	619	0.5906834227090025	NO	-
236	ZINC03815350	94	0.5906760165780212	YES	13
237	ZINC00917184	1173	0.5906325967805652	NO	-
238	ZINC01498579	1874	0.5905935731028669	NO	-
239	ZINC00319463	313	0.5905424408393346	NO	-
240	ZINC03495970	3694	0.5905067602269763	NO	-
241	ZINC03867549	4632	0.5904676848159858	NO	-
242	ZINC00819397	985	0.5904524082569286	NO	-
243	ZINC02887690	2874	0.5902904118366085	NO	-
244	ZINC01497173	1871	0.5902885732106222	NO	-
245	ZINC04249033	5273	0.5902671805161627	NO	-
246	ZINC02887693	2876	0.5902191378450385	NO	-
247	ZINC03550393	3868	0.5901756031484785	NO	-
248	ZINC00568574	598	0.5901119859190107	NO	-
249	ZINC00411636	392	0.5900958217275901	NO	-
250	ZINC03384035	3303	0.5900139819980155	NO	-
251	ZINC00563270	590	0.5899722123026773	NO	-
252	ZINC01056841	1410	0.5899042200612131	NO	-
253	ZINC03859277	4539	0.5898466421132805	NO	-
254	ZINC02209360	2189	0.5898377526374704	NO	-
255	ZINC00190457	196	0.5898150465596788	NO	-
256	ZINC00645171	714	0.5897236429895842	NO	-
257	ZINC01098104	1499	0.5896862208576678	NO	-
258	ZINC03638508	4041	0.5896064484280353	NO	-
259	ZINC02380518	2302	0.5895785868639072	NO	-
260	ZINC03599923	4004	0.5895674288780345	NO	-
261	ZINC04107409	5163	0.5895048934380366	NO	-
262	ZINC03638359	4039	0.5894716018352426	NO	-
263	ZINC00903075	1138	0.5892016502528176	NO	-
264	ZINC00103509	93	0.5891663982806675	NO	-
265	ZINC02803147	2763	0.5891038626863692	NO	-
266	ZINC00411871	395	0.5890504047535027	NO	-
267	ZINC02643383	2507	0.5890361071941226	NO	-
268	ZINC03591878	3983	0.5890065214897489	NO	-
269	ZINC00122289	125	0.5889587319237818	NO	-
270	ZINC03658322	4051	0.58895288670492	NO	-
271	ZINC04517460	5576	0.5888549450977525	NO	-
272	ZINC03851712	4172	0.5888269674416479	NO	-
273	ZINC00857083	1043	0.5886929066483554	NO	-
274	ZINC02798116	2746	0.5886207323401406	NO	-
275	ZINC02910763	2887	0.5886120022789497	NO	-
276	ZINC00616518	648	0.5885952271511868	NO	-
277	ZINC00017742	6	0.5885860991385273	NO	-
278	ZINC01517960	1896	0.5884179086114437	NO	-
279	ZINC03550452	3871	0.5883245132272361	NO	-
280	ZINC00593640	622	0.5882281330859659	NO	-
281	ZINC00321790	317	0.5882275901542231	NO	-
282	ZINC02663439	2547	0.588188125320087	NO	-
283	ZINC01791415	1942	0.5881557967739177	NO	-
284	ZINC02796552	2736	0.5880796805588971	NO	-
285	ZINC03455868	3561	0.5880656266388752	NO	-
286	ZINC00645144	712	0.5879873070243629	NO	-
287	ZINC03551274	3877	0.5878544292859421	NO	-
288	ZINC02735206	2629	0.5876967668679922	NO	-
289	ZINC00877105	1099	0.5876889340377767	NO	-
290	ZINC02410780	2327	0.5876348483947337	NO	-
291	ZINC03467318	3591	0.5875602162738311	NO	-
292	ZINC03017126	2965	0.5875105396390586	NO	-
293	ZINC03017126	2966	0.5875105396390586	NO	-
294	ZINC00414793	410	0.5874800339477934	NO	-
295	ZINC00413915	406	0.5874106540969176	NO	-
296	ZINC00413916	407	0.5873003677463198	NO	-
297	ZINC01446017	1839	0.5873003203796815	NO	-
298	ZINC02617989	2443	0.5871358521000336	NO	-
299	ZINC00899763	1135	0.5871081627308165	NO	-
300	ZINC02926873	2912	0.5870572760912578	NO	-
301	ZINC00066614	65	0.5870380969319696	NO	-
302	ZINC00801792	927	0.5870300688612715	NO	-
303	ZINC00249553	246	0.5869579765580277	NO	-
304	ZINC00386073	375	0.5869371381981383	NO	-
305	ZINC02734964	2627	0.5869236045889299	NO	-
306	ZINC00386096	376	0.5868308579316326	NO	-
307	ZINC02796598	2742	0.5867891121008944	NO	-
308	ZINC02796517	2734	0.5867637875283681	NO	-
309	ZINC03055666	3004	0.5867561159268081	NO	-
310	ZINC04059053	5129	0.5866589962633295	NO	-
311	ZINC01429814	1814	0.5865980686585747	NO	-
312	ZINC03236073	3091	0.5865021374415369	NO	-
313	ZINC03482119	3657	0.5864843626317415	NO	-
314	ZINC03437336	3523	0.586468206908836	NO	-
315	ZINC03867938	4674	0.5864273826141175	NO	-
316	ZINC00863261	1058	0.5863768673690343	NO	-
317	ZINC02787786	2691	0.5863207721799626	NO	-
318	ZINC03045223	2997	0.5862987443087234	NO	-
319	ZINC01000859	1293	0.5862741659107469	NO	-
320	ZINC04275531	5320	0.5862493061566209	NO	-
321	ZINC00448150	476	0.5862278967981144	NO	-
322	ZINC01432093	1819	0.5862140531833528	NO	-
323	ZINC02887692	2875	0.5862058669672842	NO	-
324	ZINC00422715	435	0.5862055579315407	NO	-
325	ZINC03055672	3005	0.5861846565659848	NO	-
326	ZINC00411860	394	0.5861758171073663	NO	-
327	ZINC00279344	280	0.5861747559648085	NO	-
328	ZINC00091294	84	0.5861735592039714	NO	-
329	ZINC03638445	4040	0.5861630235631835	NO	-
330	ZINC02426971	2345	0.5861433969286972	NO	-
331	ZINC02796559	2737	0.5861312710128016	NO	-
332	ZINC00971036	1256	0.5860970631075735	NO	-
333	ZINC02426972	2346	0.5860892367563997	NO	-
334	ZINC00856921	1042	0.585959300247077	NO	-
335	ZINC02795735	2718	0.5859587214308751	NO	-
336	ZINC02416638	2334	0.585950833374492	NO	-
337	ZINC01052408	1394	0.5858002645309975	NO	-
338	ZINC00801793	928	0.5857843671194133	NO	-
339	ZINC02734983	2628	0.5857813116193025	NO	-
340	ZINC02795355	2714	0.585736687234853	NO	-
341	ZINC01426045	1805	0.585711588211175	NO	-
342	ZINC00877285	1100	0.5856909434738666	NO	-
343	ZINC04377146	5405	0.5856658646774494	NO	-
344	ZINC02796596	2741	0.5855833497494589	NO	-
345	ZINC03672618	4062	0.5855060893258265	NO	-
346	ZINC01104457	1511	0.5854828607927425	NO	-
347	ZINC00716250	796	0.5854733273333768	NO	-
348	ZINC02200899	2174	0.5854314411055083	NO	-
349	ZINC03435728	3505	0.5854199769055242	NO	-
350	ZINC04356680	5379	0.5854195308472457	NO	-
351	ZINC02795344	2712	0.5853762791938252	NO	-
352	ZINC01498604	1875	0.5853753349675999	NO	-
353	ZINC00321802	318	0.5853488730974915	NO	-
354	ZINC02410980	2328	0.5853141372349543	NO	-
355	ZINC02887699	2877	0.5852928625672721	NO	-
356	ZINC00017742	7	0.585171315181738	NO	-
357	ZINC00017742	9	0.585171315181738	NO	-
358	ZINC00205132	211	0.5851694638820772	NO	-
359	ZINC00373744	362	0.5850991696398117	NO	-
360	ZINC00905525	1144	0.5850615000582268	NO	-
361	ZINC03433299	3498	0.5849429215676875	NO	-
362	ZINC00417658	418	0.5849234056860487	NO	-
363	ZINC00386072	374	0.5848942239472936	NO	-
364	ZINC03867715	4645	0.5848815559532291	NO	-
365	ZINC01132618	1575	0.5848434081768479	NO	-
366	ZINC00849784	1023	0.5847328825415634	NO	-
367	ZINC04594633	5581	0.5846078985632248	NO	-
368	ZINC02796591	2740	0.5846073797980088	NO	-
369	ZINC00849773	1021	0.5845872350683717	NO	-
370	ZINC03550402	3870	0.5845602393043579	NO	-
371	ZINC03854361	4310	0.5845385504669132	NO	-
372	ZINC00928499	1179	0.5845023627371964	NO	-
373	ZINC03988889	5074	0.5844839538444676	NO	-
374	ZINC00017742	8	0.5843553000163524	NO	-
375	ZINC00853610	1033	0.5843204793319433	NO	-
376	ZINC00645145	713	0.584306642753264	NO	-
377	ZINC00944357	1222	0.5843030421175976	NO	-
378	ZINC02524216	2421	0.5842948145295623	NO	-
379	ZINC00148962	157	0.5842745337409141	NO	-
380	ZINC02726530	2617	0.5842406960662117	NO	-
381	ZINC00305387	290	0.5840937652888928	NO	-
382	ZINC03312861	3173	0.5840896592890947	NO	-
383	ZINC01124257	1554	0.5840865070888891	NO	-
384	ZINC03851642	4168	0.5840785352827326	NO	-
385	ZINC00411519	390	0.5840760772938288	NO	-
386	ZINC00379018	368	0.584075721613559	NO	-
387	ZINC00976245	1266	0.5839339857298329	NO	-
388	ZINC02800101	2752	0.583876915828415	NO	-
389	ZINC00179141	178	0.5838504112860313	NO	-
390	ZINC00944666	1223	0.5838305774991642	NO	-
391	ZINC00321930	320	0.5837367533274476	NO	-
392	ZINC00250107	249	0.5836969564265807	NO	-
393	ZINC03310887	3170	0.5836724388060534	NO	-
394	ZINC01415148	1790	0.5836014086505367	NO	-
395	ZINC02915795	2895	0.583600940255687	NO	-
396	ZINC01346122	1733	0.5834474337035033	NO	-
397	ZINC02786736	2689	0.5834121980576369	NO	-
398	ZINC03459063	3571	0.583396062585246	NO	-
399	ZINC00420940	429	0.583259358335421	NO	-
400	ZINC03550400	3869	0.5832565381172543	NO	-
401	ZINC00107104	99	0.583250928313667	NO	-
402	ZINC00251544	251	0.5831381740729117	NO	-
403	ZINC00375397	365	0.5831343590170477	NO	-
404	ZINC01498703	1876	0.5831340028098498	NO	-
405	ZINC04348691	5371	0.5831251288014463	NO	-
406	ZINC02796586	2738	0.5831124690544198	NO	-
407	ZINC02625016	2466	0.5831066053554214	NO	-
408	ZINC00085267	78	0.583086954533973	NO	-
409	ZINC03633895	4037	0.5830225797735934	NO	-
410	ZINC00319304	312	0.5829659546186895	NO	-
411	ZINC00917188	1174	0.5829301925466359	NO	-
412	ZINC00992978	1281	0.5829018347613234	NO	-
413	ZINC03558873	3898	0.5828952319822499	NO	-
414	ZINC03501502	3734	0.5827367797740254	NO	-
415	ZINC00812973	963	0.5826421837365097	NO	-
416	ZINC03215671	3058	0.5825904956419137	NO	-
417	ZINC00107241	100	0.5825498257513603	NO	-
418	ZINC02796547	2735	0.5824546628125374	NO	-
419	ZINC03866856	4584	0.5823472053438833	NO	-
420	ZINC02616474	2439	0.5823432132473564	NO	-
421	ZINC00645523	716	0.5822928381996418	NO	-
422	ZINC02616473	2438	0.5822890898895041	NO	-
423	ZINC04221227	5225	0.5822872973281856	NO	-
424	ZINC00645522	715	0.5822658269294152	NO	-
425	ZINC02752189	2641	0.5822310693918411	NO	-
426	ZINC00563164	586	0.582228901355322	NO	-
427	ZINC00563165	587	0.5822252717951202	NO	-
428	ZINC00413918	409	0.5821649997382746	NO	-
429	ZINC02795747	2719	0.5820909129151407	NO	-
430	ZINC03422905	3476	0.5820819750134759	NO	-
431	ZINC03314988	3177	0.5820660904444419	NO	-
432	ZINC03400125	3373	0.5820144341893868	NO	-
433	ZINC02124119	2142	0.5819309113909847	NO	-
434	ZINC00869165	1078	0.5819221322139304	NO	-
435	ZINC01066215	1439	0.5819095029268482	NO	-
436	ZINC02968924	2930	0.5818379451380706	NO	-
437	ZINC02652754	2528	0.5816286591330013	NO	-
438	ZINC02544604	2428	0.5815902649656898	NO	-
439	ZINC00778569	845	0.5815730788048057	NO	-
440	ZINC00373745	363	0.5815564621124832	NO	-
441	ZINC00319867	314	0.5815129380040037	NO	-
442	ZINC03479257	3637	0.5814957555443581	NO	-
443	ZINC03382606	3297	0.5814300972658655	NO	-
444	ZINC03602632	4007	0.5814085637135239	NO	-
445	ZINC00818335	977	0.581330114846811	NO	-
446	ZINC00818336	978	0.5812909854401924	NO	-
447	ZINC00849783	1022	0.581242402283625	NO	-
448	ZINC02796659	2743	0.5811825828922456	NO	-
449	ZINC03105413	3021	0.5811458641245829	NO	-
450	ZINC03853045	4225	0.5811360647386561	NO	-
451	ZINC03249081	3113	0.5810991671419556	NO	-
452	ZINC01498729	1877	0.5810981605059324	NO	-
453	ZINC03438679	3527	0.5810901914439476	NO	-
454	ZINC03538404	3852	0.5810753660209232	NO	-
455	ZINC03983548	5053	0.5810738939819773	NO	-
456	ZINC01498551	1873	0.5810729815156198	NO	-
457	ZINC00686664	765	0.5810683079034408	NO	-
458	ZINC00421748	433	0.5810480019097276	NO	-
459	ZINC00303204	286	0.5809772199733642	NO	-
460	ZINC01491987	1864	0.580939993645836	NO	-
461	ZINC02047503	96	0.5809200029208256	YES	13
462	ZINC00714287	791	0.5808087132547857	NO	-
463	ZINC03853047	4226	0.5807891233307484	NO	-
464	ZINC01426434	1806	0.5807242473151469	NO	-
465	ZINC03867525	4628	0.5807180936564406	NO	-
466	ZINC01426435	1807	0.5807123553078168	NO	-
467	ZINC03853043	4223	0.5807047087177547	NO	-
468	ZINC02524231	2422	0.5806505723216993	NO	-
469	ZINC04462623	5454	0.5806295258172526	NO	-
470	ZINC03411271	3430	0.5806055408583555	NO	-
471	ZINC03853044	4224	0.5805762214483271	NO	-
472	ZINC03409893	3425	0.5805446095100159	NO	-
473	ZINC03602708	4009	0.5805434489173826	NO	-
474	ZINC02478286	2392	0.5805186794678053	NO	-
475	ZINC01491736	1863	0.5805055379411636	NO	-
476	ZINC03592137	3986	0.5804897528316558	NO	-
477	ZINC03867646	4643	0.5804596094641464	NO	-
478	ZINC03868993	4741	0.580381995463871	NO	-
479	ZINC03868023	4709	0.5803621514741102	NO	-
480	ZINC00411605	391	0.5803269058884211	NO	-
481	ZINC00857419	1047	0.5801196849644209	NO	-
482	ZINC00870489	1080	0.5801132385363776	NO	-
483	ZINC02796590	2739	0.5800500446307852	NO	-
484	ZINC00905525	1145	0.5800368896160844	NO	-
485	ZINC00838734	91	0.580017568099576	YES	13
486	ZINC02303943	2250	0.5800096138180123	NO	-
487	ZINC03853051	4227	0.5799620107886018	NO	-
488	ZINC03497229	3703	0.5799275577005772	NO	-
489	ZINC03513607	3793	0.5799230659138815	NO	-
490	ZINC03545817	3854	0.5799157511594419	NO	-
491	ZINC02660903	2541	0.5799016749191462	NO	-
492	ZINC04252801	5292	0.5798802671976827	NO	-
493	ZINC03045303	2998	0.5798460639531395	NO	-
494	ZINC00807869	946	0.5797952328962113	NO	-
495	ZINC00166137	172	0.5797840282844705	NO	-
496	ZINC00422893	436	0.5797030319986427	NO	-
497	ZINC03530795	3834	0.5796853564033645	NO	-
498	ZINC00601820	92	0.5796656090524334	YES	13
499	ZINC03216976	3062	0.5796234213709575	NO	-
500	ZINC00141985	143	0.579608817850738	NO	-
501	ZINC00449678	479	0.5795932279976642	NO	-
502	ZINC00017742	10	0.579586660024224	NO	-
503	ZINC00422894	437	0.579492586026634	NO	-
504	ZINC00961052	1249	0.5794882634701631	NO	-
505	ZINC03530796	3835	0.5794745915701429	NO	-
506	ZINC00338386	328	0.5794493290335557	NO	-
507	ZINC01186394	1633	0.5794338678348036	NO	-
508	ZINC03513609	3794	0.5794277933597403	NO	-
509	ZINC03867626	4638	0.5794212604516232	NO	-
510	ZINC03393856	3340	0.5793543577646507	NO	-
511	ZINC02628446	2479	0.5793463359655028	NO	-
512	ZINC01025519	1329	0.5793338152618819	NO	-
513	ZINC01509326	1884	0.5792759081628954	NO	-
514	ZINC03389092	3326	0.5792208279654341	NO	-
515	ZINC00633071	693	0.57920221555455	NO	-
516	ZINC02800093	2751	0.5791642823616449	NO	-
517	ZINC02224635	2211	0.5791110442538101	NO	-
518	ZINC01188443	1634	0.5790658059196285	NO	-
519	ZINC02734641	2625	0.5790169921508418	NO	-
520	ZINC01069205	1446	0.5790125304148834	NO	-
521	ZINC00847482	1017	0.5789965629815723	NO	-
522	ZINC00716554	797	0.5789757717637712	NO	-
523	ZINC03552748	3878	0.5789632894989518	NO	-
524	ZINC03227865	3078	0.578922039671272	NO	-
525	ZINC00853589	1031	0.5788720129833246	NO	-
526	ZINC03477293	3625	0.5788623880823015	NO	-
527	ZINC03459066	3572	0.5788517326870241	NO	-
528	ZINC00115187	112	0.5788469704520918	NO	-
529	ZINC04165748	5199	0.5787558058272394	NO	-
530	ZINC02713325	2588	0.5786542802328793	NO	-
531	ZINC02692804	2565	0.5786204947009568	NO	-
532	ZINC01363089	1751	0.5785948552823859	NO	-
533	ZINC02629062	2483	0.5785567533990139	NO	-
534	ZINC03908152	4823	0.5784925509763327	NO	-
535	ZINC04275956	5324	0.5784885485028404	NO	-
536	ZINC02939558	2914	0.5784703813015014	NO	-
537	ZINC03452999	3557	0.5784583253712281	NO	-
538	ZINC02796745	2744	0.5784407289382866	NO	-
539	ZINC03509904	3772	0.5784106141042977	NO	-
540	ZINC02708425	2574	0.5783841006632767	NO	-
541	ZINC00413917	408	0.5782626383147983	NO	-
542	ZINC00411639	393	0.5780708806918347	NO	-
543	ZINC02722794	2610	0.5780528101384347	NO	-
544	ZINC04348480	5367	0.5779602150021521	NO	-
545	ZINC04224106	5236	0.5779574181923691	NO	-
546	ZINC00819393	984	0.5779543703275197	NO	-
547	ZINC03867626	4637	0.5779326753961931	NO	-
548	ZINC00976654	1267	0.577873132167555	NO	-
549	ZINC03853062	4229	0.5778441855172115	NO	-
550	ZINC03475656	3603	0.5777444967365144	NO	-
551	ZINC00502274	517	0.577731077876803	NO	-
552	ZINC03354538	3238	0.5776871939967054	NO	-
553	ZINC01249085	1692	0.5776442319126192	NO	-
554	ZINC02465636	2386	0.5776196847033651	NO	-
555	ZINC03851638	4167	0.5776070606423171	NO	-
556	ZINC01119186	1539	0.5774296173184131	NO	-
557	ZINC03519265	3811	0.5773954672108846	NO	-
558	ZINC00807871	947	0.5773900100675929	NO	-
559	ZINC00294181	283	0.5773646548736682	NO	-
560	ZINC02351896	2279	0.5773110154022425	NO	-
561	ZINC03419990	3453	0.5771971735282568	NO	-
562	ZINC00648259	720	0.5771528263559348	NO	-
563	ZINC03274969	3134	0.5771426245128282	NO	-
564	ZINC03536692	3847	0.577134792346754	NO	-
565	ZINC00888201	1126	0.5771044968754117	NO	-
566	ZINC03416218	3443	0.5770526294385748	NO	-
567	ZINC00406384	384	0.5769341940613336	NO	-
568	ZINC00940456	1208	0.5768447416899574	NO	-
569	ZINC02427194	2351	0.5766697338426611	NO	-
570	ZINC03850887	4122	0.5766381792211697	NO	-
571	ZINC04633453	5600	0.5766162785009665	NO	-
572	ZINC03832263	80	0.5765542231817334	YES	11
573	ZINC02364516	2288	0.5764518889200403	NO	-
574	ZINC02632367	2490	0.5764237361536696	NO	-
575	ZINC03851642	4169	0.576420409618193	NO	-
576	ZINC03604565	4010	0.5764182574116894	NO	-
577	ZINC03453002	3558	0.5764000665845465	NO	-
578	ZINC01916412	1979	0.5763531164330397	NO	-
579	ZINC03855699	4386	0.5763409865134126	NO	-
580	ZINC03855699	4387	0.5763409865134126	NO	-
581	ZINC03506089	3745	0.576310050956748	NO	-
582	ZINC00714292	792	0.5763065483785046	NO	-
583	ZINC03867646	4644	0.5763049325383446	NO	-
584	ZINC03452927	3554	0.5762315781745149	NO	-
585	ZINC01053425	1396	0.5761743874601639	NO	-
586	ZINC03422389	3474	0.5761730275115063	NO	-
587	ZINC02787169	2690	0.5760960869631627	NO	-
588	ZINC01332584	1718	0.5760717326426469	NO	-
589	ZINC01053919	1399	0.5760073183107947	NO	-
590	ZINC03853011	4219	0.5759640219385131	NO	-
591	ZINC02805517	2766	0.5759530884694191	NO	-
592	ZINC02750359	2640	0.5759452085939988	NO	-
593	ZINC00176088	176	0.5759382472117905	NO	-
594	ZINC02798220	2747	0.5759026346179775	NO	-
595	ZINC01491052	1862	0.5758811572347401	NO	-
596	ZINC01148991	1603	0.5758690561404683	NO	-
597	ZINC02467175	2389	0.5758595141559891	NO	-
598	ZINC02618370	2447	0.575848892386042	NO	-
599	ZINC00633047	692	0.5758207263976081	NO	-
600	ZINC00779162	854	0.5757770305759212	NO	-
601	ZINC00712610	780	0.5757591855470389	NO	-
602	ZINC03118076	3024	0.5757234060228041	NO	-
603	ZINC02848282	2808	0.5756938802104191	NO	-
604	ZINC00818331	975	0.5756444894265486	NO	-
605	ZINC00818333	976	0.5756244642880475	NO	-
606	ZINC00779134	849	0.5756140212033047	NO	-
607	ZINC03507667	3770	0.5755897059305222	NO	-
608	ZINC02541703	2427	0.5755820087889553	NO	-
609	ZINC00972593	1257	0.5755559633773724	NO	-
610	ZINC03310997	3171	0.5755489978500976	NO	-
611	ZINC00687417	768	0.5755469267511851	NO	-
612	ZINC00807867	945	0.5755417612387005	NO	-
613	ZINC00807865	944	0.575501325976104	NO	-
614	ZINC03194617	3045	0.5754989161347179	NO	-
615	ZINC03550455	3872	0.5754813372781906	NO	-
616	ZINC02444604	2372	0.5754702887827803	NO	-
617	ZINC02950205	2924	0.5754576142723119	NO	-
618	ZINC03245832	3108	0.575436819605595	NO	-
619	ZINC02755576	2646	0.5754193152545519	NO	-
620	ZINC03459110	3573	0.5754137289301261	NO	-
621	ZINC03545826	3855	0.5753017058940897	NO	-
622	ZINC03832229	85	0.5752767713010741	YES	12
623	ZINC03558866	3897	0.5752369967259774	NO	-
624	ZINC00686691	766	0.5752320095405221	NO	-
625	ZINC00779135	850	0.5751909870595981	NO	-
626	ZINC03049162	3003	0.5751745965233691	NO	-
627	ZINC03853061	4228	0.5750847713631392	NO	-
628	ZINC01491052	1860	0.5749712239426261	NO	-
629	ZINC04356590	5378	0.574954174221644	NO	-
630	ZINC03017126	2964	0.5749031644577682	NO	-
631	ZINC02628315	2478	0.5748648093808012	NO	-
632	ZINC02755576	2647	0.5748364021049581	NO	-
633	ZINC02429832	2354	0.5747865638210685	NO	-
634	ZINC04357741	5382	0.574782234008101	NO	-
635	ZINC04475736	5537	0.5747543185166075	NO	-
636	ZINC00793163	910	0.5746838100913241	NO	-
637	ZINC01069602	1447	0.5746568651316567	NO	-
638	ZINC00856421	1039	0.5746245228398772	NO	-
639	ZINC04436708	5433	0.5745618552259383	NO	-
640	ZINC04037474	5121	0.5745319291968055	NO	-
641	ZINC00540649	566	0.5745195554845078	NO	-
642	ZINC01495583	1869	0.5745119625809016	NO	-
643	ZINC00793164	911	0.5745074576795298	NO	-
644	ZINC01509345	1885	0.5744818973491327	NO	-
645	ZINC01163459	1616	0.5744708069831478	NO	-
646	ZINC03853042	4222	0.5743885075828025	NO	-
647	ZINC00853607	1032	0.5743832831840221	NO	-
648	ZINC02837983	2796	0.5743635202641612	NO	-
649	ZINC03292685	3152	0.5743563860864288	NO	-
650	ZINC00304220	289	0.574286433024552	NO	-
651	ZINC02844243	2803	0.5742365597364084	NO	-
652	ZINC02868399	2843	0.5742329360468467	NO	-
653	ZINC03850887	4123	0.5742283875782633	NO	-
654	ZINC01364566	1759	0.5742210562007914	NO	-
655	ZINC02873803	2856	0.574207622339424	NO	-
656	ZINC00937577	1200	0.5742032563790119	NO	-
657	ZINC03851638	4166	0.5741338969510562	NO	-
658	ZINC00858833	1048	0.5740787397748608	NO	-
659	ZINC00528219	554	0.5740607217047226	NO	-
660	ZINC03366636	3258	0.5740575377343605	NO	-
661	ZINC03851522	4156	0.5739343756667739	NO	-
662	ZINC04465224	5476	0.5739343756667739	NO	-
663	ZINC04129587	5178	0.5739141935833011	NO	-
664	ZINC00194533	202	0.5739141467527322	NO	-
665	ZINC03229446	3081	0.5739124700283886	NO	-
666	ZINC01007996	1308	0.5738874009894711	NO	-
667	ZINC00648261	721	0.5738766900350747	NO	-
668	ZINC02622572	2457	0.5738670236459006	NO	-
669	ZINC00081271	75	0.5738455941922469	NO	-
670	ZINC00044261	32	0.5738303879982438	NO	-
671	ZINC03815309	98	0.5738289956088714	YES	13
672	ZINC03452996	3556	0.5738181321453787	NO	-
673	ZINC02427110	2350	0.5737641896581166	NO	-
674	ZINC01135282	1581	0.5737618916177967	NO	-
675	ZINC03216782	3061	0.5737351080312949	NO	-
676	ZINC00869063	1075	0.5737090405964776	NO	-
677	ZINC04434167	5431	0.5736276582091847	NO	-
678	ZINC00464701	493	0.573531278165296	NO	-
679	ZINC00208870	214	0.573509394841695	NO	-
680	ZINC02800436	2754	0.5734940648921036	NO	-
681	ZINC01030504	1333	0.5734902458637766	NO	-
682	ZINC02917320	2898	0.5734901874229663	NO	-
683	ZINC00885480	1124	0.5734849703638386	NO	-
684	ZINC03226603	3075	0.5733469706067325	NO	-
685	ZINC01415045	1788	0.5733394219317947	NO	-
686	ZINC01007995	1307	0.5733069501567291	NO	-
687	ZINC01399039	1781	0.5732958685969174	NO	-
688	ZINC00181767	185	0.5732910364374991	NO	-
689	ZINC03497261	3705	0.5732470178959489	NO	-
690	ZINC00563169	589	0.57318587668334	NO	-
691	ZINC01188689	1636	0.5731732743726806	NO	-
692	ZINC03236191	3094	0.5731485312465036	NO	-
693	ZINC00563168	588	0.5731483167313018	NO	-
694	ZINC03995246	5094	0.5731370633729796	NO	-
695	ZINC02969396	2932	0.5731071258839062	NO	-
696	ZINC02969395	2931	0.5731045760992387	NO	-
697	ZINC03815354	90	0.573090653949673	YES	13
698	ZINC01224426	1676	0.573071152020591	NO	-
699	ZINC00857084	1044	0.5730606208926853	NO	-
700	ZINC02799035	2750	0.5729891680544352	NO	-
701	ZINC03510009	3773	0.5729410141285918	NO	-
702	ZINC01224425	1675	0.5728868396685249	NO	-
703	ZINC01364573	1760	0.572881270067224	NO	-
704	ZINC03853040	4220	0.572824390384299	NO	-
705	ZINC03372928	3277	0.5727985000668502	NO	-
706	ZINC00906839	1149	0.5727910417746049	NO	-
707	ZINC02922839	2908	0.5727769469815573	NO	-
708	ZINC00181767	184	0.5727594940860674	NO	-
709	ZINC00543080	568	0.5727580632368915	NO	-
710	ZINC02641364	2506	0.5726957522483518	NO	-
711	ZINC00816710	970	0.5726869913123677	NO	-
712	ZINC03216048	3059	0.5726828557215763	NO	-
713	ZINC03559292	3909	0.5726811753164438	NO	-
714	ZINC02201022	2175	0.5726624976908935	NO	-
715	ZINC04249049	5275	0.5726092144376361	NO	-
716	ZINC03424768	3484	0.5726081647345896	NO	-
717	ZINC00053302	49	0.5726063568015062	NO	-
718	ZINC02336668	2266	0.5725882710463648	NO	-
719	ZINC00309065	294	0.5725298513785964	NO	-
720	ZINC00624003	665	0.5724987019357227	NO	-
721	ZINC00871053	1086	0.5724826360803645	NO	-
722	ZINC03410269	3426	0.5724797139823131	NO	-
723	ZINC01129809	1567	0.5724759127170045	NO	-
724	ZINC01001808	1295	0.5724719577563621	NO	-
725	ZINC00876297	1098	0.5724718442369268	NO	-
726	ZINC03192063	3041	0.5723863712073892	NO	-
727	ZINC00912365	1163	0.5723097293519286	NO	-
728	ZINC03317642	3180	0.5722729935399395	NO	-
729	ZINC03424714	3482	0.5722006228701345	NO	-
730	ZINC02862663	2836	0.5721968357741402	NO	-
731	ZINC03428166	3489	0.5721935585967295	NO	-
732	ZINC04221279	5228	0.5721655456623554	NO	-
733	ZINC03366878	3264	0.5721492127612833	NO	-
734	ZINC03815223	97	0.5721242346834611	YES	13
735	ZINC00812968	962	0.5721236153221638	NO	-
736	ZINC00428488	458	0.572112731536611	NO	-
737	ZINC02618127	2445	0.5721080045119611	NO	-
738	ZINC02331296	2261	0.5721058450650185	NO	-
739	ZINC03459030	3570	0.5720992560389498	NO	-
740	ZINC00622127	662	0.5720988737750413	NO	-
741	ZINC00871052	1085	0.5720692737332592	NO	-
742	ZINC04079591	5142	0.5720691916562931	NO	-
743	ZINC03853067	4230	0.5720547947506085	NO	-
744	ZINC00255610	261	0.5720522330147515	NO	-
745	ZINC00819412	988	0.5720239049514035	NO	-
746	ZINC03452649	3552	0.5720229482899849	NO	-
747	ZINC00906840	1150	0.5720193716456868	NO	-
748	ZINC01008575	1310	0.5720045868104333	NO	-
749	ZINC03459026	3569	0.5720013261171011	NO	-
750	ZINC01040572	1379	0.571991189310805	NO	-
751	ZINC02435130	2362	0.5719789056896719	NO	-
752	ZINC04224040	5234	0.5719756320554509	NO	-
753	ZINC01083541	1480	0.5719604538360648	NO	-
754	ZINC00819411	987	0.5719567072422691	NO	-
755	ZINC00310860	300	0.5719370629119264	NO	-
756	ZINC01495583	1868	0.5719139053837906	NO	-
757	ZINC03395114	3348	0.5719136699891247	NO	-
758	ZINC03424286	3478	0.5719085222470071	NO	-
759	ZINC03395111	3347	0.5718774177423972	NO	-
760	ZINC03832237	103	0.5718600319124861	YES	14
761	ZINC04275982	5325	0.5718282499514641	NO	-
762	ZINC04470240	5526	0.5717224635936069	NO	-
763	ZINC00183220	188	0.5716983697403103	NO	-
764	ZINC04248743	5268	0.571696964673977	NO	-
765	ZINC00869051	1073	0.571688621748099	NO	-
766	ZINC00183217	187	0.5716856788295869	NO	-
767	ZINC00869052	1074	0.571679598561914	NO	-
768	ZINC00567874	597	0.5715871377005095	NO	-
769	ZINC00856420	1038	0.5715539855193507	NO	-
770	ZINC04334871	5355	0.5715399197962604	NO	-
771	ZINC01094770	1495	0.5714823278314011	NO	-
772	ZINC03567512	3946	0.5714791271742843	NO	-
773	ZINC03327543	3190	0.5714758357949857	NO	-
774	ZINC04275932	5323	0.5714681372585295	NO	-
775	ZINC03854598	4322	0.5714287277979075	NO	-
776	ZINC03893148	4807	0.5713927794120218	NO	-
777	ZINC01509794	1886	0.5713488931672855	NO	-
778	ZINC03356080	3242	0.571341195127816	NO	-
779	ZINC02426867	2343	0.5713397046761229	NO	-
780	ZINC03475682	3604	0.5713324845210469	NO	-
781	ZINC04352456	5373	0.5713274066348376	NO	-
782	ZINC01332522	1717	0.5713006489628656	NO	-
783	ZINC00862208	1056	0.5712325156039678	NO	-
784	ZINC03555893	3893	0.5712033907075907	NO	-
785	ZINC00321735	315	0.5712012463977713	NO	-
786	ZINC00613243	641	0.5711741191975283	NO	-
787	ZINC04087382	5145	0.5711604097833366	NO	-
788	ZINC01074563	1456	0.5711523212127075	NO	-
789	ZINC02214869	2201	0.571137248901447	NO	-
790	ZINC00096085	86	0.5711221499216244	NO	-
791	ZINC03908001	4821	0.5711052496187339	NO	-
792	ZINC00856429	1041	0.5711027331559672	NO	-
793	ZINC03651739	4047	0.5710655841791273	NO	-
794	ZINC03559713	3912	0.5709866051209044	NO	-
795	ZINC03424721	3483	0.5709737483666872	NO	-
796	ZINC01034338	1349	0.5709627808956534	NO	-
797	ZINC02425434	2340	0.5709279592961822	NO	-
798	ZINC02449926	2378	0.5709055261118049	NO	-
799	ZINC03487204	3674	0.5709008258004226	NO	-
800	ZINC00607276	627	0.5708790535852295	NO	-
801	ZINC02910920	2889	0.5707934334593908	NO	-
802	ZINC03482322	3658	0.5707355560152475	NO	-
803	ZINC00255606	260	0.5707122317251847	NO	-
804	ZINC04357931	5387	0.5706550325285188	NO	-
805	ZINC03909475	4827	0.5706336346305131	NO	-
806	ZINC03554278	3884	0.5706159082769693	NO	-
807	ZINC00896955	1131	0.5704949382236152	NO	-
808	ZINC00868698	1071	0.5704908063324408	NO	-
809	ZINC03305932	3166	0.5704856130948107	NO	-
810	ZINC02628784	2480	0.5704611888738861	NO	-
811	ZINC00856291	1037	0.5704532846276761	NO	-
812	ZINC01008004	1309	0.5704181302916327	NO	-
813	ZINC00308366	292	0.5704043271473093	NO	-
814	ZINC00350947	338	0.5703459037722219	NO	-
815	ZINC03244285	3106	0.5703200133855945	NO	-
816	ZINC03409663	3418	0.5703102108940029	NO	-
817	ZINC00869037	1072	0.570307434544711	NO	-
818	ZINC03980786	5026	0.570306270721006	NO	-
819	ZINC03602694	4008	0.5703060548057819	NO	-
820	ZINC03554309	3887	0.5702356589377681	NO	-
821	ZINC00428490	459	0.5702290811375308	NO	-
822	ZINC00249681	247	0.5701660241793932	NO	-
823	ZINC04633485	5601	0.5701556185679487	NO	-
824	ZINC04479457	5540	0.5701353435972746	NO	-
825	ZINC03382486	3295	0.5701279074357124	NO	-
826	ZINC01185390	1630	0.5700760533052444	NO	-
827	ZINC00907556	1152	0.5700684801326279	NO	-
828	ZINC00350944	337	0.570068322855074	NO	-
829	ZINC02818690	2787	0.5700613287570513	NO	-
830	ZINC02918094	2902	0.5700603343368457	NO	-
831	ZINC02238709	2221	0.5700524686812414	NO	-
832	ZINC01156932	1607	0.5700204949477423	NO	-
833	ZINC04224139	5238	0.5699590102160289	NO	-
834	ZINC01061229	1431	0.5698949205572394	NO	-
835	ZINC01113928	1526	0.5698829414965908	NO	-
836	ZINC01153552	1604	0.5698822985595272	NO	-
837	ZINC01134162	1578	0.5698706117368868	NO	-
838	ZINC00381713	369	0.5698570141056473	NO	-
839	ZINC03409665	3419	0.5698295196918993	NO	-
840	ZINC01331282	1714	0.5697738116461654	NO	-
841	ZINC03452589	3550	0.5697409814896861	NO	-
842	ZINC02376744	2298	0.5697027227435633	NO	-
843	ZINC00856087	1035	0.5696917961421536	NO	-
844	ZINC03424697	3481	0.5696815713414841	NO	-
845	ZINC02873474	2852	0.5696569576607157	NO	-
846	ZINC03651736	4046	0.5696262997423209	NO	-
847	ZINC00728428	813	0.569598398255394	NO	-
848	ZINC03554312	3888	0.569594514651695	NO	-
849	ZINC03040699	2987	0.5695936924545714	NO	-
850	ZINC01125185	1556	0.5695907586956868	NO	-
851	ZINC03400430	3380	0.5695429743430771	NO	-
852	ZINC00897334	1132	0.5694572877891521	NO	-
853	ZINC03524357	3827	0.5694559882467506	NO	-
854	ZINC02700291	2571	0.5694525740405362	NO	-
855	ZINC02213975	2199	0.5693858217839253	NO	-
856	ZINC00869720	1079	0.5693855006368085	NO	-
857	ZINC00976215	1265	0.5693847560300856	NO	-
858	ZINC02213974	2198	0.5693676790068145	NO	-
859	ZINC03055686	3006	0.5693656836195575	NO	-
860	ZINC00873185	1092	0.5693580508196544	NO	-
861	ZINC00304184	288	0.5693462248302065	NO	-
862	ZINC01183938	1627	0.5692920024228966	NO	-
863	ZINC00784652	884	0.5692876068403038	NO	-
864	ZINC00940543	1209	0.5692746127928473	NO	-
865	ZINC00310879	301	0.5692535166608909	NO	-
866	ZINC04594264	5579	0.5692402449035153	NO	-
867	ZINC01054439	1403	0.5692182395725144	NO	-
868	ZINC03335490	3202	0.5692125323210362	NO	-
869	ZINC03651710	4045	0.56920929351644	NO	-
870	ZINC02201737	2179	0.5692057477044824	NO	-
871	ZINC03523437	3821	0.5691712720401813	NO	-
872	ZINC04465269	5478	0.5690867984331045	NO	-
873	ZINC03482111	3656	0.5690839148126083	NO	-
874	ZINC01772523	1930	0.5690572197833795	NO	-
875	ZINC01392682	1780	0.5690558041279326	NO	-
876	ZINC00423580	438	0.5690071027035304	NO	-
877	ZINC01491052	1861	0.5689037793741365	NO	-
878	ZINC00063765	63	0.568879867566696	NO	-
879	ZINC02722946	2614	0.5688545517208459	NO	-
880	ZINC00976161	1262	0.5688294356829485	NO	-
881	ZINC00883038	1117	0.5688143472682772	NO	-
882	ZINC00976162	1263	0.5687911353609895	NO	-
883	ZINC03246400	3109	0.5687881812282274	NO	-
884	ZINC00869064	1076	0.5687170044454952	NO	-
885	ZINC00423629	441	0.5687059259096818	NO	-
886	ZINC00300212	284	0.5686814320946185	NO	-
887	ZINC00773806	835	0.5686695664790915	NO	-
888	ZINC00613694	645	0.5686052806516979	NO	-
889	ZINC00907558	1153	0.5685894275359376	NO	-
890	ZINC01518344	1898	0.5685790170379349	NO	-
891	ZINC02502470	2413	0.5685744254702396	NO	-
892	ZINC03651753	4048	0.5685591508040067	NO	-
893	ZINC01364575	1761	0.5685388945858924	NO	-
894	ZINC03554303	3886	0.5685209519768997	NO	-
895	ZINC01112469	1525	0.5684068847985737	NO	-
896	ZINC00872532	1089	0.5683509588761058	NO	-
897	ZINC01002315	1298	0.5683261126864858	NO	-
898	ZINC04224025	5233	0.5682702022407535	NO	-
899	ZINC04192730	5218	0.5682662451133244	NO	-
900	ZINC02298289	2247	0.5682388432362474	NO	-
901	ZINC02730814	2623	0.5682177640259645	NO	-
902	ZINC00215908	219	0.5681698074471566	NO	-
903	ZINC00539181	564	0.568165447563987	NO	-
904	ZINC02202809	2181	0.5681459575438261	NO	-
905	ZINC00803263	930	0.568138355495944	NO	-
906	ZINC00858834	1049	0.5681250397633439	NO	-
907	ZINC00223925	227	0.5680675746447315	NO	-
908	ZINC03497259	3704	0.5680637364388608	NO	-
909	ZINC00975418	1261	0.5680514330127459	NO	-
910	ZINC00027286	20	0.5679794699228469	NO	-
911	ZINC03366905	3265	0.5679208927978616	NO	-
912	ZINC02699487	2569	0.5679157220925443	NO	-
913	ZINC04104150	5161	0.567872369574139	NO	-
914	ZINC02865491	2841	0.5678285827080229	NO	-
915	ZINC03458855	3566	0.5677838430270328	NO	-
916	ZINC00778479	843	0.5677740805721574	NO	-
917	ZINC00856428	1040	0.5677615345331442	NO	-
918	ZINC01743021	1923	0.5677485441540093	NO	-
919	ZINC03458852	3565	0.5677338490707835	NO	-
920	ZINC03292663	3151	0.5677276375893198	NO	-
921	ZINC00664058	733	0.5677172708067296	NO	-
922	ZINC03452619	3551	0.5677163472226875	NO	-
923	ZINC00427749	450	0.5676588546882569	NO	-
924	ZINC02796315	2721	0.5676494198833736	NO	-
925	ZINC03832242	104	0.5676214665717116	YES	15
926	ZINC02636320	2497	0.5676139223064567	NO	-
927	ZINC02988047	2951	0.5676038722168323	NO	-
928	ZINC03855699	4385	0.5675641780521646	NO	-
929	ZINC00867762	1066	0.5675597091223351	NO	-
930	ZINC02423065	2338	0.5675475560776272	NO	-
931	ZINC02998065	2956	0.5675471531982734	NO	-
932	ZINC00643261	706	0.5675084282665985	NO	-
933	ZINC02210594	2194	0.5674848015004338	NO	-
934	ZINC01508983	1883	0.5674844844434267	NO	-
935	ZINC04224105	5235	0.5674729520070115	NO	-
936	ZINC03208147	3048	0.5674257534190553	NO	-
937	ZINC00819409	986	0.5673833391423085	NO	-
938	ZINC02713299	2587	0.5673647131367586	NO	-
939	ZINC00974372	1260	0.5673320245907308	NO	-
940	ZINC01141428	1588	0.5672910776866958	NO	-
941	ZINC00613247	642	0.5672574833968438	NO	-
942	ZINC03452979	3555	0.5671427413520208	NO	-
943	ZINC02798494	2748	0.5671080836322255	NO	-
944	ZINC03867494	4622	0.567081580083451	NO	-
945	ZINC03867335	4606	0.5669522343203581	NO	-
946	ZINC00872558	1090	0.5669465825882535	NO	-
947	ZINC03411504	3432	0.5669423500886831	NO	-
948	ZINC02910840	2888	0.566928103980307	NO	-
949	ZINC00778476	842	0.5668930371742725	NO	-
950	ZINC03283420	3140	0.5668417713925188	NO	-
951	ZINC02796396	2728	0.5668291354900633	NO	-
952	ZINC03322928	3184	0.5668143242053024	NO	-
953	ZINC00556596	576	0.5667982361152324	NO	-
954	ZINC00360653	351	0.5667780772780225	NO	-
955	ZINC01773784	1931	0.566714096524236	NO	-
956	ZINC03867010	4590	0.5666762579083915	NO	-
957	ZINC04501002	5568	0.5666464488411221	NO	-
958	ZINC02969399	2933	0.5666356799916707	NO	-
959	ZINC03818696	4082	0.5665995451700373	NO	-
960	ZINC02969401	2934	0.5665929574423637	NO	-
961	ZINC02429976	2355	0.5665888709654228	NO	-
962	ZINC03558858	3896	0.5665671309771817	NO	-
963	ZINC00616940	650	0.5665664368030057	NO	-
964	ZINC03867011	4591	0.5665173149191349	NO	-
965	ZINC00616939	649	0.5664872898751642	NO	-
966	ZINC03867499	4624	0.566457256507215	NO	-
967	ZINC02206376	2187	0.566436449704489	NO	-
968	ZINC04037474	5122	0.5664168291859093	NO	-
969	ZINC02450952	2380	0.5663606504858413	NO	-
970	ZINC01332516	1716	0.5663381065458569	NO	-
971	ZINC02634868	2494	0.5663087316662908	NO	-
972	ZINC02713290	2586	0.5663057155544511	NO	-
973	ZINC01034353	1350	0.5662700245182174	NO	-
974	ZINC00620679	660	0.5662512220773582	NO	-
975	ZINC03651768	4049	0.5662511184777501	NO	-
976	ZINC03351556	3234	0.5662117055291281	NO	-
977	ZINC02692774	2563	0.5661817470653777	NO	-
978	ZINC02449111	2377	0.5661624444837939	NO	-
979	ZINC00675934	752	0.5661408285853984	NO	-
980	ZINC00253747	257	0.5661301649667162	NO	-
981	ZINC03858203	4480	0.566086054254505	NO	-
982	ZINC01143107	1591	0.5660677571253994	NO	-
983	ZINC00811446	958	0.5660591549961614	NO	-
984	ZINC03519183	3810	0.5660446349223475	NO	-
985	ZINC00869165	1077	0.5660184127096661	NO	-
986	ZINC01168533	1622	0.5659076216134948	NO	-
987	ZINC01148395	1600	0.5658328176299374	NO	-
988	ZINC00112251	110	0.5658149754662024	NO	-
989	ZINC04091631	5149	0.565780397373777	NO	-
990	ZINC00867762	1067	0.5657660772145972	NO	-
991	ZINC03592195	3990	0.5657454778613334	NO	-
992	ZINC03558970	3903	0.5656962000208465	NO	-
993	ZINC00995006	1285	0.5656941966994317	NO	-
994	ZINC03337935	3206	0.5656931431967072	NO	-
995	ZINC02788841	2693	0.5656680793428298	NO	-
996	ZINC01223278	1671	0.5656122781812137	NO	-
997	ZINC00327479	326	0.5655871277255914	NO	-
998	ZINC01350947	1740	0.565586999356765	NO	-
999	ZINC02465978	2387	0.5655689303264085	NO	-
1000	ZINC03370469	3272	0.5654986898817468	NO	-
1001	ZINC03592129	3985	0.5654945099448132	NO	-
1002	ZINC01331285	1715	0.5654726882215304	NO	-
1003	ZINC03859085	4525	0.5654599861299628	NO	-
1004	ZINC00881690	1112	0.5654431661397247	NO	-
1005	ZINC00857339	1045	0.5654358339153489	NO	-
1006	ZINC04422547	5425	0.5654319509784663	NO	-
1007	ZINC00423656	442	0.5654250309859912	NO	-
1008	ZINC01492685	1866	0.5653723988808702	NO	-
1009	ZINC01055894	1409	0.5653549882136807	NO	-
1010	ZINC04632533	119	0.5653402966648515	YES	20
1011	ZINC01738903	1919	0.5653010841108503	NO	-
1012	ZINC02374617	2297	0.5652647062106954	NO	-
1013	ZINC01332678	1719	0.5652499409969336	NO	-
1014	ZINC02692812	2566	0.5652358336905778	NO	-
1015	ZINC03424828	3486	0.5652116051593054	NO	-
1016	ZINC01129532	1566	0.5652013973172728	NO	-
1017	ZINC00149487	162	0.5651811443884489	NO	-
1018	ZINC03892410	4785	0.5651458693602909	NO	-
1019	ZINC03857324	4430	0.5651328065716141	NO	-
1020	ZINC00881535	1109	0.5650695094156415	NO	-
1021	ZINC02796383	2725	0.5650417194689407	NO	-
1022	ZINC00428166	452	0.5650213499688	NO	-
1023	ZINC01053855	1398	0.5650121189696433	NO	-
1024	ZINC02950189	2923	0.5649741033584482	NO	-
1025	ZINC02763161	2665	0.5649640540676216	NO	-
1026	ZINC00341954	331	0.5649519525617367	NO	-
1027	ZINC03249913	3115	0.5649398290258231	NO	-
1028	ZINC03228150	3079	0.5649013804655045	NO	-
1029	ZINC02181819	2156	0.5648768512471372	NO	-
1030	ZINC02692790	2564	0.5648340030627744	NO	-
1031	ZINC02805528	2767	0.5647519277171164	NO	-
1032	ZINC02201351	2176	0.5647301104188988	NO	-
1033	ZINC02426868	2344	0.5647190947371294	NO	-
1034	ZINC03252942	3119	0.5647048117660223	NO	-
1035	ZINC04442888	5437	0.564701350640189	NO	-
1036	ZINC00427748	449	0.564694698999931	NO	-
1037	ZINC00724353	804	0.5646618193186641	NO	-
1038	ZINC02762017	2661	0.5646574347533261	NO	-
1039	ZINC00912360	1162	0.5646370497098823	NO	-
1040	ZINC02718995	2602	0.5646044120212963	NO	-
1041	ZINC02718995	2603	0.5646044120212963	NO	-
1042	ZINC02796385	2726	0.5645910221238065	NO	-
1043	ZINC00819482	989	0.5645619833918737	NO	-
1044	ZINC04507817	5570	0.5645292447167781	NO	-
1045	ZINC03459517	3574	0.5645072833036816	NO	-
1046	ZINC01200919	1644	0.5644766621956071	NO	-
1047	ZINC01736649	1918	0.56445287227374	NO	-
1048	ZINC00427747	448	0.5644497533479568	NO	-
1049	ZINC03854598	4323	0.5644469904307501	NO	-
1050	ZINC02796296	2720	0.5644166977629498	NO	-
1051	ZINC03857669	4457	0.5642800503945511	NO	-
1052	ZINC03424802	3485	0.5642593007580269	NO	-
1053	ZINC04201821	5221	0.5642379193127177	NO	-
1054	ZINC04167030	5202	0.5642318371144497	NO	-
1055	ZINC03458969	3568	0.564230449979383	NO	-
1056	ZINC02181822	2157	0.5642070122027691	NO	-
1057	ZINC04275375	5319	0.5642050499589848	NO	-
1058	ZINC04622589	5589	0.564157867333519	NO	-
1059	ZINC03458965	3567	0.5641520199295458	NO	-
1060	ZINC00902892	1137	0.5641204250866027	NO	-
1061	ZINC03173972	3033	0.5640423305770048	NO	-
1062	ZINC03988832	5073	0.5640297995184284	NO	-
1063	ZINC02623811	2460	0.5640207031546098	NO	-
1064	ZINC03253504	3120	0.5639926913012167	NO	-
1065	ZINC03265213	3128	0.5639147316205727	NO	-
1066	ZINC03366797	3263	0.5639109591152641	NO	-
1067	ZINC00779146	852	0.5638897684030253	NO	-
1068	ZINC04359395	5393	0.5638316592568448	NO	-
1069	ZINC02718980	2594	0.563788133775565	NO	-
1070	ZINC02718980	2595	0.563788133775565	NO	-
1071	ZINC00148960	156	0.563761103737783	NO	-
1072	ZINC04059309	5130	0.5637559361551968	NO	-
1073	ZINC00812658	960	0.5636788981017828	NO	-
1074	ZINC02713287	2585	0.5636697451093214	NO	-
1075	ZINC00870527	1081	0.5636123372836354	NO	-
1076	ZINC02734956	2626	0.5635980158743837	NO	-
1077	ZINC00921115	1178	0.5635655301805756	NO	-
1078	ZINC04485570	5549	0.5635593414753259	NO	-
1079	ZINC01018207	1322	0.5635466314794203	NO	-
1080	ZINC03815520	95	0.5635416579429433	YES	13
1081	ZINC02669177	2561	0.5635284287798685	NO	-
1082	ZINC03834041	106	0.563516694506903	YES	17
1083	ZINC00096085	87	0.5635100690843378	NO	-
1084	ZINC02862154	2832	0.5635038249412692	NO	-
1085	ZINC04341978	5359	0.5634969832918879	NO	-
1086	ZINC03479287	3638	0.5634670076545135	NO	-
1087	ZINC00928621	1180	0.5633802502285873	NO	-
1088	ZINC02771690	2675	0.5633529764486233	NO	-
1089	ZINC01059163	1422	0.5633310910476028	NO	-
1090	ZINC04465269	5479	0.5633135380605725	NO	-
1091	ZINC03867547	4630	0.5633113899446578	NO	-
1092	ZINC03497224	3701	0.5632610703181534	NO	-
1093	ZINC03181906	3037	0.5632524148004976	NO	-
1094	ZINC02718996	2605	0.563214463595412	NO	-
1095	ZINC02718996	2606	0.563214463595412	NO	-
1096	ZINC02692831	2567	0.5631776418262912	NO	-
1097	ZINC04224109	5237	0.5631463399173267	NO	-
1098	ZINC00917024	1168	0.5631275679502213	NO	-
1099	ZINC00862854	1057	0.5631232920172315	NO	-
1100	ZINC03852612	4193	0.5631024450172483	NO	-
1101	ZINC00423697	443	0.5630301412693439	NO	-
1102	ZINC02705770	2573	0.5629968399005565	NO	-
1103	ZINC00285814	282	0.5629727116791354	NO	-
1104	ZINC02466048	2388	0.5629642968842916	NO	-
1105	ZINC00170666	173	0.5629415852223477	NO	-
1106	ZINC03061145	3009	0.5628557036528372	NO	-
1107	ZINC03384023	3302	0.5627688814466353	NO	-
1108	ZINC03855146	4369	0.562767662466091	NO	-
1109	ZINC02478113	2391	0.5627510287507504	NO	-
1110	ZINC03497226	3702	0.5626747178086192	NO	-
1111	ZINC02798966	2749	0.5626489745183795	NO	-
1112	ZINC03395166	3351	0.5626293013727927	NO	-
1113	ZINC00410375	388	0.5626087643120372	NO	-
1114	ZINC00003613	2	0.5625953001798208	NO	-
1115	ZINC04357783	5385	0.5625738645328959	NO	-
1116	ZINC00545022	570	0.562507851890612	NO	-
1117	ZINC03395163	3350	0.5624999468489857	NO	-
1118	ZINC03857323	4429	0.5624077276216561	NO	-
1119	ZINC03292906	3153	0.5623398607968663	NO	-
1120	ZINC02442522	2367	0.5623347490727632	NO	-
1121	ZINC01518391	1899	0.5622498653628117	NO	-
1122	ZINC02630197	2485	0.562242991168188	NO	-
1123	ZINC03359422	3250	0.5622180249390036	NO	-
1124	ZINC02762606	2664	0.5622001146471841	NO	-
1125	ZINC03359421	3249	0.562190768560254	NO	-
1126	ZINC00418310	422	0.5621627789620994	NO	-
1127	ZINC02796362	2724	0.5621313967557813	NO	-
1128	ZINC03832257	84	0.5620885734759428	YES	12
1129	ZINC02284824	2240	0.5620482053868217	NO	-
1130	ZINC03409885	3424	0.562035961303153	NO	-
1131	ZINC00881690	1113	0.5619840880721123	NO	-
1132	ZINC03366717	3262	0.5619684578556706	NO	-
1133	ZINC03366714	3261	0.561939711098354	NO	-
1134	ZINC02511226	2416	0.5619225913511676	NO	-
1135	ZINC02405475	2320	0.5619089240296151	NO	-
1136	ZINC03857668	4456	0.5618558019481042	NO	-
1137	ZINC03342721	3216	0.5618494042502163	NO	-
1138	ZINC04484185	5542	0.5618007319614786	NO	-
1139	ZINC02433036	2358	0.561789534242341	NO	-
1140	ZINC01780152	1938	0.5617638896896108	NO	-
1141	ZINC04617831	120	0.5617378078165669	YES	20
1142	ZINC01780153	1939	0.5617342051455085	NO	-
1143	ZINC03591083	3981	0.5616686370209766	NO	-
1144	ZINC00423731	444	0.5616396295215845	NO	-
1145	ZINC00133336	134	0.5616086179602288	NO	-
1146	ZINC00540747	567	0.5616003941937413	NO	-
1147	ZINC03381932	3294	0.5615930808527488	NO	-
1148	ZINC04501197	5569	0.5615690283573268	NO	-
1149	ZINC00525330	545	0.5614837373096166	NO	-
1150	ZINC02922848	2909	0.5614383108196944	NO	-
1151	ZINC01219313	1670	0.5614217524683391	NO	-
1152	ZINC01429226	1813	0.5613111761505025	NO	-
1153	ZINC00181604	181	0.5613111502694498	NO	-
1154	ZINC01212952	1665	0.5613057097959657	NO	-
1155	ZINC03899115	4812	0.5613052628446711	NO	-
1156	ZINC00789963	891	0.5612743638725135	NO	-
1157	ZINC00867760	1064	0.5611973664333221	NO	-
1158	ZINC00779137	851	0.5611747495066765	NO	-
1159	ZINC00215908	220	0.5611736005371432	NO	-
1160	ZINC03867847	4665	0.561162906086839	NO	-
1161	ZINC04374706	5403	0.56115524898014	NO	-
1162	ZINC01364495	1758	0.5611359724805953	NO	-
1163	ZINC02718982	2597	0.5610753626916959	NO	-
1164	ZINC02718982	2598	0.5610753626916959	NO	-
1165	ZINC02853413	2814	0.5610480909446901	NO	-
1166	ZINC01034337	1348	0.5610329029318523	NO	-
1167	ZINC02871777	2848	0.5610114412040835	NO	-
1168	ZINC01392678	1779	0.5609774639724445	NO	-
1169	ZINC03438246	3525	0.5609760132632454	NO	-
1170	ZINC03867848	4666	0.560961076723752	NO	-
1171	ZINC03567311	3938	0.5609053655080269	NO	-
1172	ZINC01780114	1937	0.5608732280015951	NO	-
1173	ZINC03364352	3256	0.5608337380812067	NO	-
1174	ZINC00937375	1197	0.56080174181908	NO	-
1175	ZINC03852585	4191	0.5607695546969841	NO	-
1176	ZINC03859200	4536	0.560675459531391	NO	-
1177	ZINC02796331	2723	0.5606707707728152	NO	-
1178	ZINC03858988	4519	0.5606609332366468	NO	-
1179	ZINC00063765	64	0.5605753946789336	NO	-
1180	ZINC00646329	717	0.560552533157087	NO	-
1181	ZINC00672929	744	0.5605276433122196	NO	-
1182	ZINC00668522	738	0.5605176074235829	NO	-
1183	ZINC01053943	1401	0.5604862433048493	NO	-
1184	ZINC02786516	2688	0.5604737750650735	NO	-
1185	ZINC03302690	3162	0.5604392257029692	NO	-
1186	ZINC00540199	565	0.5604260004324325	NO	-
1187	ZINC00680653	758	0.5604048953322238	NO	-
1188	ZINC00341957	332	0.5603574573180153	NO	-
1189	ZINC04632535	121	0.5603388026686492	YES	20
1190	ZINC03294623	3157	0.5603256521855412	NO	-
1191	ZINC00875721	1096	0.5603194600014966	NO	-
1192	ZINC02442524	2368	0.5603176297282204	NO	-
1193	ZINC03236290	3095	0.5603089965842168	NO	-
1194	ZINC00433864	464	0.5602951956670766	NO	-
1195	ZINC02429573	2352	0.5602826872128864	NO	-
1196	ZINC00930029	1188	0.56016686144954	NO	-
1197	ZINC02365384	2289	0.5601528180786473	NO	-
1198	ZINC00870536	1082	0.5601209324427321	NO	-
1199	ZINC01006515	1304	0.5601033673537344	NO	-
1200	ZINC00930652	1190	0.5600941422141713	NO	-
1201	ZINC03417910	3446	0.560077360740152	NO	-
1202	ZINC02878185	2861	0.560045748933576	NO	-
1203	ZINC00803263	931	0.5600233038699932	NO	-
1204	ZINC02888418	2879	0.5599734344187784	NO	-
1205	ZINC01492685	1867	0.5599701574151625	NO	-
1206	ZINC03490712	3679	0.5599641176057025	NO	-
1207	ZINC03850863	4119	0.5599532548404303	NO	-
1208	ZINC02888419	2880	0.5599499693450538	NO	-
1209	ZINC03969902	4906	0.5599483282922689	NO	-
1210	ZINC03857350	4434	0.5598589505990695	NO	-
1211	ZINC00773466	830	0.5597862193451203	NO	-
1212	ZINC00360417	349	0.559755244015284	NO	-
1213	ZINC03867494	4623	0.5597496061114176	NO	-
1214	ZINC00360604	350	0.5597158926012702	NO	-
1215	ZINC00235835	239	0.5596992145936953	NO	-
1216	ZINC04348690	5370	0.5596964337094114	NO	-
1217	ZINC01465855	1844	0.5596931746599789	NO	-
1218	ZINC01415152	1791	0.559648398504301	NO	-
1219	ZINC01738948	1920	0.5596452033262732	NO	-
1220	ZINC00360401	347	0.5595136437981493	NO	-
1221	ZINC00360402	348	0.5594769773707892	NO	-
1222	ZINC00087781	79	0.559402061956649	NO	-
1223	ZINC01468185	1852	0.5594009018178948	NO	-
1224	ZINC00867760	1065	0.5593678102159677	NO	-
1225	ZINC03267166	3130	0.5593673971610417	NO	-
1226	ZINC03867499	4625	0.5593663595244996	NO	-
1227	ZINC03490710	3678	0.5593637489636667	NO	-
1228	ZINC00875699	1095	0.5593546755401018	NO	-
1229	ZINC03963910	4853	0.5593449764404518	NO	-
1230	ZINC02791852	2699	0.5593367029014258	NO	-
1231	ZINC00779150	853	0.5593271538240625	NO	-
1232	ZINC03413016	3437	0.5593251322130799	NO	-
1233	ZINC00285349	281	0.5593070646841161	NO	-
1234	ZINC04241504	5256	0.5592761312262737	NO	-
1235	ZINC01005678	1300	0.5592376485399038	NO	-
1236	ZINC00908186	1157	0.5592370457049872	NO	-
1237	ZINC03225603	3074	0.5591669971247466	NO	-
1238	ZINC02947855	2917	0.5591505087980246	NO	-
1239	ZINC03853041	4221	0.5591462672003448	NO	-
1240	ZINC00908101	1156	0.5591450571006462	NO	-
1241	ZINC02620659	2451	0.5591203908733208	NO	-
1242	ZINC03337612	3205	0.5591104175872452	NO	-
1243	ZINC04059313	5131	0.559067646816536	NO	-
1244	ZINC03851312	4145	0.5590395488520922	NO	-
1245	ZINC02862663	2835	0.5590199648285351	NO	-
1246	ZINC00019548	11	0.5590160846927056	NO	-
1247	ZINC00365484	356	0.559012435178379	NO	-
1248	ZINC03855173	4377	0.5590019124942924	NO	-
1249	ZINC03399731	3367	0.5589769792827375	NO	-
1250	ZINC03320961	3181	0.5589745011935836	NO	-
1251	ZINC03495769	3690	0.5589528262051066	NO	-
1252	ZINC03340133	3211	0.5589520833740524	NO	-
1253	ZINC04275333	5318	0.5589374654436603	NO	-
1254	ZINC03867400	4609	0.5589327122616661	NO	-
1255	ZINC04053836	5125	0.558915381550216	NO	-
1256	ZINC03980687	5024	0.5588758833997787	NO	-
1257	ZINC01510658	1887	0.5588726936510463	NO	-
1258	ZINC03343677	3217	0.5587823314415823	NO	-
1259	ZINC03855049	4359	0.5587553386497951	NO	-
1260	ZINC00928621	1181	0.5587392364484338	NO	-
1261	ZINC03857776	4466	0.5587288927212101	NO	-
1262	ZINC02862663	2834	0.5586905901327528	NO	-
1263	ZINC03857699	4458	0.5586855064120552	NO	-
1264	ZINC03859389	4542	0.5586805034302792	NO	-
1265	ZINC02430368	2356	0.5586110346217793	NO	-
1266	ZINC03993111	5092	0.5585811928146199	NO	-
1267	ZINC04469707	5523	0.5585811928146199	NO	-
1268	ZINC00652429	725	0.5585710450250334	NO	-
1269	ZINC01117650	1538	0.5585082542376365	NO	-
1270	ZINC00899377	1133	0.5584977372369113	NO	-
1271	ZINC03490742	3680	0.5584969069716742	NO	-
1272	ZINC03857271	4426	0.5584854827621493	NO	-
1273	ZINC00484269	512	0.5584836750909249	NO	-
1274	ZINC03559698	3910	0.5584731568618742	NO	-
1275	ZINC03402926	3402	0.5584674615475997	NO	-
1276	ZINC03490743	3681	0.5584672707522362	NO	-
1277	ZINC01053930	1400	0.5584154379217727	NO	-
1278	ZINC01276563	1705	0.558371998989737	NO	-
1279	ZINC02722942	2613	0.5583625739561523	NO	-
1280	ZINC03515838	3799	0.5583580488637174	NO	-
1281	ZINC03515835	3798	0.5583523371181078	NO	-
1282	ZINC04240084	5253	0.558349458143652	NO	-
1283	ZINC00464009	491	0.5583424617820167	NO	-
1284	ZINC00342903	334	0.5583162331544962	NO	-
1285	ZINC02803127	2762	0.5582269214127695	NO	-
1286	ZINC03853385	4255	0.5581528151680247	NO	-
1287	ZINC03409805	3423	0.5581200818768524	NO	-
1288	ZINC03242200	3102	0.5580966585179504	NO	-
1289	ZINC03554328	3889	0.5580821042983155	NO	-
1290	ZINC01791469	1943	0.5580631838333322	NO	-
1291	ZINC00798601	920	0.5579895475435572	NO	-
1292	ZINC01807609	1945	0.5579743283543387	NO	-
1293	ZINC03815299	100	0.5579372591357044	YES	13
1294	ZINC00907535	1151	0.5579184194471283	NO	-
1295	ZINC03495554	3687	0.5579070453164272	NO	-
1296	ZINC04315396	5344	0.5578991984990181	NO	-
1297	ZINC01090884	1491	0.5578728843416724	NO	-
1298	ZINC00061892	57	0.5578312738406181	NO	-
1299	ZINC01960654	2041	0.557820580948321	NO	-
1300	ZINC01059163	1423	0.5578103912740165	NO	-
1301	ZINC00977186	1268	0.5577889607383737	NO	-
1302	ZINC03834020	107	0.5577596275557013	YES	17
1303	ZINC04111522	5167	0.5577571122234056	NO	-
1304	ZINC03851098	4130	0.557717524007106	NO	-
1305	ZINC00687273	767	0.5576825370521286	NO	-
1306	ZINC00145555	147	0.5576788429211043	NO	-
1307	ZINC04266859	5305	0.5576646856783073	NO	-
1308	ZINC03982847	5030	0.5576436453665649	NO	-
1309	ZINC03982848	5031	0.5576342457034111	NO	-
1310	ZINC01384043	1773	0.5576187196712223	NO	-
1311	ZINC00628786	676	0.5575894929114741	NO	-
1312	ZINC00773717	832	0.5575843496851631	NO	-
1313	ZINC02796386	2727	0.5575657340176258	NO	-
1314	ZINC00917166	1170	0.5575365174040356	NO	-
1315	ZINC00999679	1288	0.5575333945950472	NO	-
1316	ZINC01121074	1543	0.5575306841077126	NO	-
1317	ZINC03857177	4421	0.557505132256251	NO	-
1318	ZINC03815288	93	0.5575013615888709	YES	13
1319	ZINC00312199	304	0.557493469734625	NO	-
1320	ZINC03857539	4446	0.5574819531695615	NO	-
1321	ZINC03522951	3817	0.5574277038473024	NO	-
1322	ZINC03522950	3816	0.557424202255701	NO	-
1323	ZINC03510081	3774	0.5573780880723075	NO	-
1324	ZINC00882669	1114	0.5573424669814988	NO	-
1325	ZINC04492427	5558	0.5573381642785264	NO	-
1326	ZINC03391466	3331	0.5573142243418787	NO	-
1327	ZINC03815546	109	0.557313221790285	YES	17
1328	ZINC03859085	4526	0.5572667931352687	NO	-
1329	ZINC01188846	1637	0.5572649441304864	NO	-
1330	ZINC03859177	4533	0.5572388688975449	NO	-
1331	ZINC00756726	824	0.5572360924622656	NO	-
1332	ZINC03816042	4077	0.5572228928129802	NO	-
1333	ZINC03850863	4120	0.557221268639974	NO	-
1334	ZINC04075768	5141	0.5571837839760326	NO	-
1335	ZINC02524238	2423	0.5571666789622935	NO	-
1336	ZINC04517385	5575	0.5571528867699359	NO	-
1337	ZINC03428564	3490	0.5571331339267058	NO	-
1338	ZINC00818326	974	0.5571232559101319	NO	-
1339	ZINC02664821	2554	0.5571008780428434	NO	-
1340	ZINC00976207	1264	0.5571001164774703	NO	-
1341	ZINC02760898	2655	0.5570960572402323	NO	-
1342	ZINC03309950	3169	0.5570685512083996	NO	-
1343	ZINC03487121	3672	0.5570634327304693	NO	-
1344	ZINC02796461	2731	0.5570563796478825	NO	-
1345	ZINC03185858	3039	0.5570471984930023	NO	-
1346	ZINC03852612	4194	0.557029889364795	NO	-
1347	ZINC03291495	3149	0.557009896199835	NO	-
1348	ZINC00189376	194	0.5569287969277863	NO	-
1349	ZINC02718995	2601	0.5569245050804635	NO	-
1350	ZINC02346611	2271	0.5569204451203345	NO	-
1351	ZINC03494810	3685	0.5568945446963758	NO	-
1352	ZINC00111940	107	0.556884750892379	NO	-
1353	ZINC00254200	258	0.5568759944482737	NO	-
1354	ZINC00620252	659	0.5568703748715124	NO	-
1355	ZINC00930651	1189	0.5568304157813064	NO	-
1356	ZINC00202629	207	0.5568199591059299	NO	-
1357	ZINC00917169	1171	0.5568197174823156	NO	-
1358	ZINC01362675	1750	0.5568185293896913	NO	-
1359	ZINC03487123	3673	0.556790985619818	NO	-
1360	ZINC01050298	1389	0.556785942859288	NO	-
1361	ZINC00418311	423	0.5566912722202596	NO	-
1362	ZINC01005678	1301	0.5566908537659737	NO	-
1363	ZINC03513788	3795	0.5566727045474236	NO	-
1364	ZINC03561855	3920	0.5565822580374493	NO	-
1365	ZINC02699467	2568	0.5565610438643481	NO	-
1366	ZINC01428437	1812	0.5565480661567821	NO	-
1367	ZINC03254330	3122	0.5565456518296057	NO	-
1368	ZINC03851861	4175	0.5564520675764758	NO	-
1369	ZINC03815556	99	0.5564448314750237	YES	13
1370	ZINC03832259	81	0.5563986038320226	YES	12
1371	ZINC00035357	25	0.5563537413804454	NO	-
1372	ZINC00907990	1155	0.5563532526943862	NO	-
1373	ZINC00035356	24	0.5563527932012379	NO	-
1374	ZINC03857775	4465	0.5563303707002798	NO	-
1375	ZINC02005456	2110	0.556330026308026	NO	-
1376	ZINC02371246	2290	0.5563152250429277	NO	-
1377	ZINC03347349	3223	0.5562834786176698	NO	-
1378	ZINC03350628	3229	0.5562810433960902	NO	-
1379	ZINC00664171	734	0.5562449997483505	NO	-
1380	ZINC04487103	5552	0.5562377470735408	NO	-
1381	ZINC03867401	4611	0.5562053045534422	NO	-
1382	ZINC02718980	2593	0.5562023936550786	NO	-
1383	ZINC00804231	933	0.5561784251605526	NO	-
1384	ZINC01831904	1951	0.5561409015686292	NO	-
1385	ZINC03550516	3873	0.5561003196339993	NO	-
1386	ZINC00905542	1146	0.5561002569796141	NO	-
1387	ZINC03444448	3534	0.5560570602247621	NO	-
1388	ZINC01290848	1709	0.5560519341009769	NO	-
1389	ZINC03444451	3535	0.5560352399503605	NO	-
1390	ZINC03558931	3899	0.5560251929646294	NO	-
1391	ZINC03834046	108	0.5560039387211441	YES	17
1392	ZINC04224144	5239	0.5559990346016807	NO	-
1393	ZINC03592175	3987	0.5559724703677741	NO	-
1394	ZINC04032578	5116	0.5559378638203539	NO	-
1395	ZINC02223482	2208	0.5559358325429371	NO	-
1396	ZINC00115183	111	0.5559100474888855	NO	-
1397	ZINC03867830	4657	0.5559023998995005	NO	-
1398	ZINC03867831	4659	0.5558890080686363	NO	-
1399	ZINC04357791	5386	0.5558868929436849	NO	-
1400	ZINC03409717	3420	0.555878439989873	NO	-
1401	ZINC02319243	2254	0.555868695598908	NO	-
1402	ZINC02450286	2379	0.5558525109285103	NO	-
1403	ZINC01972002	2047	0.555822582312569	NO	-
1404	ZINC01514253	1891	0.5558100081346347	NO	-
1405	ZINC03651691	4044	0.5558079817833796	NO	-
1406	ZINC00957829	1246	0.5557878117108167	NO	-
1407	ZINC03867547	4631	0.555781614808287	NO	-
1408	ZINC02872636	2851	0.5557517206821064	NO	-
1409	ZINC04070804	5139	0.5557417095522209	NO	-
1410	ZINC03857458	4441	0.5557208620527024	NO	-
1411	ZINC03592177	3988	0.5557080492970893	NO	-
1412	ZINC04496644	5567	0.5556963947600775	NO	-
1413	ZINC01749773	1925	0.5556952190037983	NO	-
1414	ZINC00779392	873	0.5556611114060511	NO	-
1415	ZINC00207625	212	0.5556592207114658	NO	-
1416	ZINC02639718	2504	0.5556587061024049	NO	-
1417	ZINC03968532	4864	0.5556484147845628	NO	-
1418	ZINC02389603	2306	0.5556255227721861	NO	-
1419	ZINC03452836	3553	0.5555904921289087	NO	-
1420	ZINC02718996	2604	0.5555859349686768	NO	-
1421	ZINC00200549	204	0.5555777121644735	NO	-
1422	ZINC03867826	4655	0.5555678695154966	NO	-
1423	ZINC02796445	2730	0.5555501402665096	NO	-
1424	ZINC03867947	4681	0.5555339703600295	NO	-
1425	ZINC00942223	1217	0.5555109133801048	NO	-
1426	ZINC00856289	1036	0.5554720467174709	NO	-
1427	ZINC02481019	2399	0.555459382499993	NO	-
1428	ZINC02639719	2505	0.5554548776160038	NO	-
1429	ZINC00529804	557	0.5554145421105263	NO	-
1430	ZINC01054444	1404	0.5553894806394404	NO	-
1431	ZINC02638799	2503	0.555295904627906	NO	-
1432	ZINC00773639	831	0.5552334929116277	NO	-
1433	ZINC03867948	4683	0.5552297062755417	NO	-
1434	ZINC00052277	47	0.555221241751801	NO	-
1435	ZINC03404533	3406	0.5552119779526233	NO	-
1436	ZINC03858819	4507	0.55512152984758	NO	-
1437	ZINC02796484	2733	0.5551112880778304	NO	-
1438	ZINC03242064	3101	0.5551062027013851	NO	-
1439	ZINC02213786	2197	0.5550842213887598	NO	-
1440	ZINC03867825	4653	0.5550565521064539	NO	-
1441	ZINC01104454	1510	0.5550535732539051	NO	-
1442	ZINC00039399	31	0.5550437831663858	NO	-
1443	ZINC02973363	2943	0.5550359228024426	NO	-
1444	ZINC03857176	4420	0.5550203513973903	NO	-
1445	ZINC00814819	965	0.5550135180486832	NO	-
1446	ZINC03832266	83	0.5549905896104744	YES	12
1447	ZINC03867840	4663	0.5549581805082672	NO	-
1448	ZINC03268381	3131	0.554907388817909	NO	-
1449	ZINC03857538	4445	0.554907306813775	NO	-
1450	ZINC02203704	2183	0.5548861302632888	NO	-
1451	ZINC03851362	4148	0.5548823919534563	NO	-
1452	ZINC00146381	151	0.5548587058568417	NO	-
1453	ZINC01074005	1453	0.5548071640144704	NO	-
1454	ZINC03268383	3132	0.5547693875298567	NO	-
1455	ZINC03561717	3919	0.5547502678871948	NO	-
1456	ZINC02621432	2454	0.5547080184898203	NO	-
1457	ZINC01156622	1606	0.5547031057995165	NO	-
1458	ZINC03224410	3071	0.5547013618274343	NO	-
1459	ZINC03531060	3836	0.5546968145248516	NO	-
1460	ZINC03902741	4817	0.5546910931309389	NO	-
1461	ZINC01332840	1721	0.5545869421169561	NO	-
1462	ZINC03855146	4370	0.5545635093668209	NO	-
1463	ZINC00037991	28	0.5545534434152753	NO	-
1464	ZINC03430355	3493	0.5545193294208633	NO	-
1465	ZINC00681594	759	0.5545130651503003	NO	-
1466	ZINC00932989	1194	0.5545116853183935	NO	-
1467	ZINC02836719	2795	0.5545095944563603	NO	-
1468	ZINC03852585	4192	0.5544798310862793	NO	-
1469	ZINC00773798	834	0.5544754431547962	NO	-
1470	ZINC02408212	2324	0.5544533234457878	NO	-
1471	ZINC03851615	4162	0.5543807433720161	NO	-
1472	ZINC03851612	4160	0.5543748224701662	NO	-
1473	ZINC02397248	2311	0.554314824348917	NO	-
1474	ZINC03858769	4502	0.554303798157467	NO	-
1475	ZINC00887452	1125	0.5543011693279862	NO	-
1476	ZINC02524287	2425	0.5542923312301324	NO	-
1477	ZINC00684052	764	0.5542772872657341	NO	-
1478	ZINC01492047	1865	0.5542721774639047	NO	-
1479	ZINC00617681	651	0.5542571817568868	NO	-
1480	ZINC01147069	1599	0.5542070717772567	NO	-
1481	ZINC03336860	3204	0.5542016949024106	NO	-
1482	ZINC02371246	2292	0.5541938092967337	NO	-
1483	ZINC03980685	5023	0.5541892260714433	NO	-
1484	ZINC03832268	82	0.5541804296202741	YES	12
1485	ZINC03562359	3922	0.554128251647514	NO	-
1486	ZINC00793961	912	0.554068555533342	NO	-
1487	ZINC00386509	377	0.5539883699551242	NO	-
1488	ZINC03857707	4459	0.5539868147295843	NO	-
1489	ZINC03852653	4199	0.5539397254842859	NO	-
1490	ZINC02461832	2385	0.5538866404206547	NO	-
1491	ZINC03855052	4360	0.55387454752171	NO	-
1492	ZINC00638803	700	0.5538535962906597	NO	-
1493	ZINC04128573	5176	0.5538532303790296	NO	-
1494	ZINC03424518	3479	0.5538301700073763	NO	-
1495	ZINC00792526	907	0.5538252497086461	NO	-
1496	ZINC04001061	5104	0.5538223871869811	NO	-
1497	ZINC04001062	5105	0.5538115896739204	NO	-
1498	ZINC02718982	2596	0.5538081119846707	NO	-
1499	ZINC03858045	4473	0.5537847135075663	NO	-
1500	ZINC02657457	2535	0.5537720033083214	NO	-
1501	ZINC03424521	3480	0.5537693072147633	NO	-
1502	ZINC00211916	216	0.5537386002146255	NO	-
1503	ZINC03227464	3076	0.5537059649416537	NO	-
1504	ZINC01413012	1787	0.5536840313366898	NO	-
1505	ZINC00706822	779	0.5536840211292307	NO	-
1506	ZINC03123392	3025	0.5536756283684441	NO	-
1507	ZINC00628167	673	0.553665740161309	NO	-
1508	ZINC01962495	2044	0.5536558946268675	NO	-
1509	ZINC03851458	4152	0.5536505422563015	NO	-
1510	ZINC03851456	4151	0.5536248089243363	NO	-
1511	ZINC00999417	1287	0.5536175857508042	NO	-
1512	ZINC00959342	1248	0.5535808217920675	NO	-
1513	ZINC02760967	2656	0.5535648689964023	NO	-
1514	ZINC03969902	4905	0.5535637793460394	NO	-
1515	ZINC00802342	929	0.5535385495167692	NO	-
1516	ZINC03850447	4109	0.5535326536499132	NO	-
1517	ZINC03908333	4824	0.5535145806702728	NO	-
1518	ZINC00966318	1250	0.5534266453242915	NO	-
1519	ZINC00181604	182	0.553418273500429	NO	-
1520	ZINC00673850	745	0.5534142962273326	NO	-
1521	ZINC03857136	4416	0.5533646897605388	NO	-
1522	ZINC04348388	5365	0.553331283057166	NO	-
1523	ZINC02922850	2910	0.5532062957739973	NO	-
1524	ZINC03222634	3068	0.5532037919316263	NO	-
1525	ZINC00875773	1097	0.5531789796734683	NO	-
1526	ZINC03222633	3067	0.5531770395947581	NO	-
1527	ZINC02591763	2434	0.5531400205366355	NO	-
1528	ZINC02718332	2591	0.5531196595313935	NO	-
1529	ZINC03340322	3213	0.5531101652079958	NO	-
1530	ZINC01360701	1747	0.5530852345929111	NO	-
1531	ZINC00235835	240	0.5530493345267584	NO	-
1532	ZINC02022475	2111	0.5530339449248186	NO	-
1533	ZINC02661352	2544	0.5530337169233444	NO	-
1534	ZINC02661353	2545	0.55296494539278	NO	-
1535	ZINC03855704	4388	0.5529414406752264	NO	-
1536	ZINC02524252	2424	0.5529204441688254	NO	-
1537	ZINC03867400	4610	0.5528927761721308	NO	-
1538	ZINC03851098	4131	0.5528835619279316	NO	-
1539	ZINC01349171	1736	0.5528701642397916	NO	-
1540	ZINC00184268	190	0.5528316166824003	NO	-
1541	ZINC03376965	3280	0.5528303081693579	NO	-
1542	ZINC01114296	1529	0.5528252871371012	NO	-
1543	ZINC00184267	189	0.5528150823985482	NO	-
1544	ZINC03857955	4469	0.5528075680910634	NO	-
1545	ZINC03857954	4468	0.5527950541194893	NO	-
1546	ZINC00882904	1116	0.5527700410350037	NO	-
1547	ZINC01269534	1701	0.5527464092556429	NO	-
1548	ZINC01269532	1700	0.5527145283009678	NO	-
1549	ZINC03959965	4846	0.5526907344282536	NO	-
1550	ZINC03294233	3156	0.5526482857947173	NO	-
1551	ZINC03867574	4635	0.5526377533234843	NO	-
1552	ZINC04275801	5321	0.5526321941647298	NO	-
1553	ZINC00181516	180	0.5526306462110466	NO	-
1554	ZINC02805438	2765	0.5525950906946329	NO	-
1555	ZINC01134580	1579	0.5525775936110094	NO	-
1556	ZINC04252165	5288	0.5525595589442971	NO	-
1557	ZINC00830375	998	0.5525157969015433	NO	-
1558	ZINC03362510	3255	0.5525032162331579	NO	-
1559	ZINC03495737	3688	0.5524801339559632	NO	-
1560	ZINC03352810	3235	0.5524592237360879	NO	-
1561	ZINC04365402	5398	0.5523193027968616	NO	-
1562	ZINC03852642	4197	0.5523060501670998	NO	-
1563	ZINC01055091	1406	0.5523014621155856	NO	-
1564	ZINC03983122	5039	0.5522368262858786	NO	-
1565	ZINC02447856	2375	0.5521446918002817	NO	-
1566	ZINC01077062	1462	0.5521404615237768	NO	-
1567	ZINC03820249	4085	0.5521254389805089	NO	-
1568	ZINC01224249	1674	0.5521084575274977	NO	-
1569	ZINC00899430	1134	0.5520981069603699	NO	-
1570	ZINC02877834	2860	0.5520858937292895	NO	-
1571	ZINC03851307	4144	0.552079120448461	NO	-
1572	ZINC04465146	5473	0.552079120448461	NO	-
1573	ZINC03852565	4189	0.5520550446469789	NO	-
1574	ZINC01058518	1419	0.5520486658362769	NO	-
1575	ZINC03854009	4293	0.5520259745585824	NO	-
1576	ZINC01032465	1337	0.5520230472600977	NO	-
1577	ZINC03857352	4435	0.5520220558858825	NO	-
1578	ZINC00269301	274	0.5520139956134854	NO	-
1579	ZINC00570232	601	0.5520065394186494	NO	-
1580	ZINC03244084	3105	0.5519630305657557	NO	-
1581	ZINC01033442	1345	0.5519581430984934	NO	-
1582	ZINC00993658	1283	0.5519513213987542	NO	-
1583	ZINC00574032	603	0.5519446703421846	NO	-
1584	ZINC03855173	4378	0.5519378386013478	NO	-
1585	ZINC03558950	3901	0.5519202003134376	NO	-
1586	ZINC04357766	5383	0.5518647762702567	NO	-
1587	ZINC03520176	3814	0.551819178758455	NO	-
1588	ZINC03857774	4464	0.5517786542523634	NO	-
1589	ZINC03382520	3296	0.5517687356765533	NO	-
1590	ZINC00110187	101	0.5517202427513695	NO	-
1591	ZINC02948008	2920	0.5517201353417566	NO	-
1592	ZINC02765842	2667	0.5517002598226267	NO	-
1593	ZINC02948006	2919	0.5517001775854682	NO	-
1594	ZINC01327780	1713	0.5516818919882319	NO	-
1595	ZINC01058518	1417	0.5516617016720045	NO	-
1596	ZINC02759905	2653	0.5516594220813764	NO	-
1597	ZINC03857183	4422	0.5516558471545284	NO	-
1598	ZINC01000653	1290	0.5516382941421741	NO	-
1599	ZINC00795609	917	0.5516060362151709	NO	-
1600	ZINC03572907	3961	0.5516009855269902	NO	-
1601	ZINC01000674	1292	0.5515871648421762	NO	-
1602	ZINC01422245	1801	0.5515177822672173	NO	-
1603	ZINC02638727	2502	0.5515108186808854	NO	-
1604	ZINC03314935	3176	0.5514661253361943	NO	-
1605	ZINC03506138	3746	0.5514610526690182	NO	-
1606	ZINC03868775	4734	0.551436190610598	NO	-
1607	ZINC04466284	5498	0.551436190610598	NO	-
1608	ZINC03479254	3636	0.5514045304243597	NO	-
1609	ZINC03867245	4602	0.5513433014119749	NO	-
1610	ZINC03621608	4030	0.5513106740772653	NO	-
1611	ZINC02627899	2474	0.5513046005120865	NO	-
1612	ZINC01126126	1558	0.5512258890201133	NO	-
1613	ZINC01070382	1449	0.5511878326558741	NO	-
1614	ZINC01349238	1738	0.5511799098129532	NO	-
1615	ZINC00087781	80	0.551177179428094	NO	-
1616	ZINC02947885	2918	0.5511333522026982	NO	-
1617	ZINC00118540	115	0.5511314242641268	NO	-
1618	ZINC03852845	4213	0.5511080395086332	NO	-
1619	ZINC02725752	2615	0.5510651740800142	NO	-
1620	ZINC00929872	1183	0.551060991140397	NO	-
1621	ZINC03851861	4176	0.5510179417849272	NO	-
1622	ZINC02796471	2732	0.5509490553033232	NO	-
1623	ZINC00815577	969	0.5509460184727927	NO	-
1624	ZINC03857514	4444	0.5509366780078977	NO	-
1625	ZINC02796318	2722	0.5509126561109193	NO	-
1626	ZINC03537183	3848	0.5509095997033722	NO	-
1627	ZINC03867856	4670	0.5508716255402217	NO	-
1628	ZINC03867855	4668	0.5508597808326754	NO	-
1629	ZINC03354356	3237	0.5508385763737016	NO	-
1630	ZINC04032578	5117	0.5508337796399058	NO	-
1631	ZINC03554297	3885	0.5508115087983924	NO	-
1632	ZINC00362276	354	0.5507990353269276	NO	-
1633	ZINC00464009	492	0.5507662154865478	NO	-
1634	ZINC02651091	2522	0.5506296008558879	NO	-
1635	ZINC03516345	3801	0.5506252641727478	NO	-
1636	ZINC03546342	3856	0.5506250331850726	NO	-
1637	ZINC03867401	4612	0.5506191618329767	NO	-
1638	ZINC00609142	628	0.5505854178665905	NO	-
1639	ZINC02766848	2668	0.5505736094432169	NO	-
1640	ZINC00851444	1025	0.5505177012817277	NO	-
1641	ZINC02712167	2576	0.5504871898077834	NO	-
1642	ZINC02752758	2643	0.5504401267479431	NO	-
1643	ZINC03546343	3857	0.5504131022461319	NO	-
1644	ZINC04116100	5170	0.5503980450784004	NO	-
1645	ZINC00905543	1147	0.5503585752884945	NO	-
1646	ZINC01121074	1544	0.5503124005308871	NO	-
1647	ZINC00417978	419	0.5503035240955312	NO	-
1648	ZINC04103147	5158	0.5502844582649866	NO	-
1649	ZINC02796398	2729	0.5502391841563485	NO	-
1650	ZINC00815155	967	0.5502076418158287	NO	-
1651	ZINC04386454	5407	0.5501474970769695	NO	-
1652	ZINC03516344	3800	0.5500954678259666	NO	-
1653	ZINC03560314	3917	0.5500346110504705	NO	-
1654	ZINC03549425	3865	0.5500239336970686	NO	-
1655	ZINC00144539	145	0.5500237832310249	NO	-
1656	ZINC03857578	4448	0.5500014330327965	NO	-
1657	ZINC03561716	3918	0.5499950816579909	NO	-
1658	ZINC01029379	1331	0.5499779007618637	NO	-
1659	ZINC03553959	3883	0.5498689414964792	NO	-
1660	ZINC00860493	1053	0.5498597423948229	NO	-
1661	ZINC00423595	440	0.5498527880044537	NO	-
1662	ZINC01144093	1592	0.5498492707663504	NO	-
1663	ZINC00860492	1052	0.5498320858150938	NO	-
1664	ZINC00929998	1186	0.5498255349141387	NO	-
1665	ZINC00309378	296	0.5497975926128449	NO	-
1666	ZINC00119467	119	0.5497872376258379	NO	-
1667	ZINC00252985	254	0.5497676716877608	NO	-
1668	ZINC00033020	23	0.5495950872660894	NO	-
1669	ZINC00476159	507	0.5495943567682186	NO	-
1670	ZINC02393825	2309	0.5495894239285083	NO	-
1671	ZINC00476158	506	0.549554610564302	NO	-
1672	ZINC02194750	2168	0.5495497092303787	NO	-
1673	ZINC02766850	2670	0.5494852752336035	NO	-
1674	ZINC03853087	4236	0.5494828497932714	NO	-
1675	ZINC02766849	2669	0.549464021576255	NO	-
1676	ZINC00500813	515	0.5494496230377314	NO	-
1677	ZINC03859177	4534	0.5493840860625259	NO	-
1678	ZINC03495741	3689	0.5493544983509722	NO	-
1679	ZINC01124981	1555	0.5493401906656423	NO	-
1680	ZINC03040645	2986	0.5493393024124861	NO	-
1681	ZINC00995924	1286	0.549326067835314	NO	-
1682	ZINC02738631	2634	0.5493191855303793	NO	-
1683	ZINC01972921	2050	0.5493169550019528	NO	-
1684	ZINC02523725	2420	0.5493144420061439	NO	-
1685	ZINC03853831	4285	0.5493038823079494	NO	-
1686	ZINC00773428	829	0.5492852300411684	NO	-
1687	ZINC00199067	203	0.5492583282641346	NO	-
1688	ZINC03820249	4086	0.5492003082416382	NO	-
1689	ZINC01468185	1853	0.5491929611829476	NO	-
1690	ZINC00238508	243	0.5491356367661548	NO	-
1691	ZINC00818493	980	0.5491074636039949	NO	-
1692	ZINC00911786	1160	0.5490543805167284	NO	-
1693	ZINC02664603	2551	0.5490533039624943	NO	-
1694	ZINC02879133	2864	0.5490433799779512	NO	-
1695	ZINC00629454	679	0.5490400302477997	NO	-
1696	ZINC00867701	1062	0.548954991466385	NO	-
1697	ZINC01132990	1576	0.5488817992766006	NO	-
1698	ZINC01043465	1383	0.5488527093576654	NO	-
1699	ZINC01055835	1408	0.5488365345712809	NO	-
1700	ZINC00917024	1169	0.5488037039814829	NO	-
1701	ZINC01032065	1336	0.5487999891584727	NO	-
1702	ZINC00107103	98	0.548783302584397	NO	-
1703	ZINC02644268	2509	0.548772879824229	NO	-
1704	ZINC00384159	373	0.5487700869701873	NO	-
1705	ZINC04496457	5566	0.5487617575945498	NO	-
1706	ZINC02627978	2477	0.5487485842268003	NO	-
1707	ZINC00417979	420	0.5487119974224677	NO	-
1708	ZINC00774700	839	0.5487047879204892	NO	-
1709	ZINC00202629	209	0.5486941856965993	NO	-
1710	ZINC04465070	5471	0.5486932642991489	NO	-
1711	ZINC03406578	3412	0.5486572216442961	NO	-
1712	ZINC03852653	4200	0.5486562674219438	NO	-
1713	ZINC01000665	1291	0.5486306412166426	NO	-
1714	ZINC03968684	4866	0.5485925631799289	NO	-
1715	ZINC02371246	2291	0.5485454397928116	NO	-
1716	ZINC00342003	333	0.5485434597712688	NO	-
1717	ZINC03537184	3849	0.5485317015042896	NO	-
1718	ZINC00377778	367	0.5485142901832454	NO	-
1719	ZINC03564210	3930	0.5484960900538828	NO	-
1720	ZINC03390308	3328	0.5484814568576443	NO	-
1721	ZINC03564209	3929	0.5484630492077308	NO	-
1722	ZINC03867948	4684	0.5484619215288922	NO	-
1723	ZINC01350961	1741	0.5484234385612242	NO	-
1724	ZINC00181639	183	0.548419469110464	NO	-
1725	ZINC03467749	3592	0.5483994240372356	NO	-
1726	ZINC00119456	116	0.5483917861910897	NO	-
1727	ZINC00111913	106	0.5483890540986265	NO	-
1728	ZINC02629011	2482	0.5483749199181039	NO	-
1729	ZINC00371640	361	0.5483733770167741	NO	-
1730	ZINC01518008	1897	0.5483639409683927	NO	-
1731	ZINC01960663	2042	0.5482925771611326	NO	-
1732	ZINC02342409	2269	0.5482884791129311	NO	-
1733	ZINC03867947	4682	0.5482517663352712	NO	-
1734	ZINC03851615	4163	0.548228263511174	NO	-
1735	ZINC03855704	4390	0.5482226608459053	NO	-
1736	ZINC01175142	1623	0.5481098401641805	NO	-
1737	ZINC01439655	1823	0.5481062934140395	NO	-
1738	ZINC00678521	756	0.548098686927282	NO	-
1739	ZINC00903306	1139	0.5480944963280441	NO	-
1740	ZINC03855704	4389	0.5480714557019848	NO	-
1741	ZINC03980360	5022	0.5480501006447411	NO	-
1742	ZINC00882903	1115	0.5480436385320598	NO	-
1743	ZINC00912287	1161	0.5480327136157449	NO	-
1744	ZINC02761229	2657	0.5480259152925496	NO	-
1745	ZINC01365182	1762	0.5480257751258656	NO	-
1746	ZINC03654725	4050	0.5480017044600964	NO	-
1747	ZINC01206793	1652	0.5479864402829404	NO	-
1748	ZINC03867273	4605	0.547980557628888	NO	-
1749	ZINC00930760	1191	0.5479768482789423	NO	-
1750	ZINC02729880	2619	0.5479507362465711	NO	-
1751	ZINC02768984	2673	0.5479491358880247	NO	-
1752	ZINC00994955	1284	0.5479466531366727	NO	-
1753	ZINC02718979	2592	0.5479223309260126	NO	-
1754	ZINC00316369	307	0.5478718538620283	NO	-
1755	ZINC03867826	4656	0.5478586441838535	NO	-
1756	ZINC04053833	5124	0.5478264704099265	NO	-
1757	ZINC00525633	550	0.5477877283251644	NO	-
1758	ZINC00202045	205	0.547777655756227	NO	-
1759	ZINC03867831	4660	0.5477526208217202	NO	-
1760	ZINC03867830	4658	0.547749669762628	NO	-
1761	ZINC00702611	773	0.5477084468547295	NO	-
1762	ZINC00706648	778	0.5477070794234224	NO	-
1763	ZINC03332182	3196	0.5477053065288043	NO	-
1764	ZINC00992648	1280	0.5476950216851567	NO	-
1765	ZINC03549427	3866	0.5476924078790567	NO	-
1766	ZINC03488224	3676	0.5476854226917486	NO	-
1767	ZINC03851950	4179	0.5476628397808552	NO	-
1768	ZINC02326332	2257	0.5476021863786074	NO	-
1769	ZINC04176178	5208	0.5475957748850766	NO	-
1770	ZINC03538371	3850	0.5475949890147829	NO	-
1771	ZINC03406454	3411	0.5475174322318193	NO	-
1772	ZINC04266516	5304	0.5475100329961472	NO	-
1773	ZINC00941902	1214	0.5475028399584645	NO	-
1774	ZINC00377777	366	0.5474711435412054	NO	-
1775	ZINC03866861	4585	0.5474706929040121	NO	-
1776	ZINC03851612	4161	0.5474508158676722	NO	-
1777	ZINC00643640	707	0.5474141549967139	NO	-
1778	ZINC03867825	4654	0.5474078284281398	NO	-
1779	ZINC02719004	2607	0.5473814666409321	NO	-
1780	ZINC00894895	1130	0.547299224874583	NO	-
1781	ZINC00429150	462	0.5472879297172681	NO	-
1782	ZINC01158071	1608	0.5472663344937769	NO	-
1783	ZINC02661041	2542	0.5472648621497219	NO	-
1784	ZINC03854805	4343	0.5472596073972041	NO	-
1785	ZINC02664239	2550	0.5472563406991714	NO	-
1786	ZINC01431455	1815	0.5472551608362521	NO	-
1787	ZINC03571165	3959	0.5472334601635517	NO	-
1788	ZINC03366649	3259	0.5472085115070815	NO	-
1789	ZINC03558966	3902	0.5471824860440356	NO	-
1790	ZINC00556114	575	0.5471782307590569	NO	-
1791	ZINC00872909	1091	0.5471562815008422	NO	-
1792	ZINC03233688	3088	0.5471301574994973	NO	-
1793	ZINC03867985	4707	0.547127917638113	NO	-
1794	ZINC04465901	5494	0.547127917638113	NO	-
1795	ZINC04469654	5521	0.547091897606385	NO	-
1796	ZINC01440326	1824	0.5470786767845053	NO	-
1797	ZINC03474031	3596	0.5470718527522251	NO	-
1798	ZINC01063627	1435	0.547056670737284	NO	-
1799	ZINC00253215	256	0.5470449484736957	NO	-
1800	ZINC01462271	1842	0.5470417432612235	NO	-
1801	ZINC01184151	1629	0.5469893298074289	NO	-
1802	ZINC00881274	1106	0.5469572515740788	NO	-
1803	ZINC03170916	3032	0.5469463186697722	NO	-
1804	ZINC04274721	5313	0.5469038969951069	NO	-
1805	ZINC03507596	3768	0.5468987786232102	NO	-
1806	ZINC00191829	200	0.5468938001275552	NO	-
1807	ZINC03284140	3141	0.546834856716141	NO	-
1808	ZINC03867840	4664	0.5467997655697546	NO	-
1809	ZINC01365184	1763	0.5467746378169418	NO	-
1810	ZINC01043264	1382	0.546726489600836	NO	-
1811	ZINC02762087	2662	0.5467174487558866	NO	-
1812	ZINC00035371	26	0.546671182004255	NO	-
1813	ZINC02629228	2484	0.5466643547132102	NO	-
1814	ZINC04354304	5374	0.5466641940161099	NO	-
1815	ZINC03559756	3915	0.5465645501179279	NO	-
1816	ZINC04106941	5162	0.5465631598720643	NO	-
1817	ZINC04342135	5360	0.5465597378592454	NO	-
1818	ZINC03852642	4198	0.5465435300803017	NO	-
1819	ZINC03192249	3042	0.5465390093551469	NO	-
1820	ZINC00929875	1184	0.5465020367112763	NO	-
1821	ZINC00131233	132	0.546469876853622	NO	-
1822	ZINC04538897	5578	0.5464564316703785	NO	-
1823	ZINC00512923	538	0.5464154167983688	NO	-
1824	ZINC02915797	2896	0.5464096556577711	NO	-
1825	ZINC00854694	1034	0.5464091279609785	NO	-
1826	ZINC02915800	2897	0.546399488745526	NO	-
1827	ZINC02622285	2456	0.5463730195631954	NO	-
1828	ZINC00423594	439	0.546345823326937	NO	-
1829	ZINC01368508	1767	0.5462361414684648	NO	-
1830	ZINC00512923	536	0.5462196168322948	NO	-
1831	ZINC03559785	3916	0.5462193636897498	NO	-
1832	ZINC03559707	3911	0.5462120419753653	NO	-
1833	ZINC03868461	4726	0.5461862906960252	NO	-
1834	ZINC04266502	5303	0.5461727106213637	NO	-
1835	ZINC00959162	1247	0.5461521085438895	NO	-
1836	ZINC04162501	5195	0.5461495991124952	NO	-
1837	ZINC00632882	690	0.5460850585602681	NO	-
1838	ZINC00145238	146	0.5460593024827054	NO	-
1839	ZINC03479203	3631	0.5460122832135839	NO	-
1840	ZINC00646392	718	0.5459811007829448	NO	-
1841	ZINC03305383	3165	0.5459750020017935	NO	-
1842	ZINC03852565	4190	0.545898679181084	NO	-
1843	ZINC03479462	3644	0.5458776199657422	NO	-
1844	ZINC00130022	129	0.5458719125814836	NO	-
1845	ZINC01502700	1880	0.5458627944819815	NO	-
1846	ZINC00251212	250	0.5458404888133088	NO	-
1847	ZINC01044210	1385	0.5458330386402517	NO	-
1848	ZINC03898151	4810	0.5458110672317587	NO	-
1849	ZINC04326559	5352	0.5458007399860285	NO	-
1850	ZINC03855052	4361	0.5457875617955611	NO	-
1851	ZINC04128573	5177	0.5456567986884446	NO	-
1852	ZINC03366292	3257	0.5456191341916681	NO	-
1853	ZINC03108289	3023	0.5456147691820524	NO	-
1854	ZINC00429108	461	0.5456077119972224	NO	-
1855	ZINC00867701	1063	0.545572354259842	NO	-
1856	ZINC04221232	5226	0.545531468879671	NO	-
1857	ZINC00617681	652	0.5455154498232331	NO	-
1858	ZINC00003289	0	0.5454999763992616	NO	-
1859	ZINC03479239	3634	0.5454763376897295	NO	-
1860	ZINC00321771	316	0.5454188760657729	NO	-
1861	ZINC01127860	1561	0.5453925896563225	NO	-
1862	ZINC01032618	1338	0.545373591184881	NO	-
1863	ZINC04469654	5520	0.5453598553297316	NO	-
1864	ZINC03612567	4020	0.5453590729431638	NO	-
1865	ZINC01040130	1368	0.5453217405937635	NO	-
1866	ZINC02789692	2696	0.5453197110114533	NO	-
1867	ZINC02789691	2695	0.5453135964589798	NO	-
1868	ZINC03857730	4461	0.5453104368079293	NO	-
1869	ZINC01636490	1903	0.5452909965908321	NO	-
1870	ZINC03479456	3642	0.5452908725486033	NO	-
1871	ZINC00839780	1007	0.545279659840348	NO	-
1872	ZINC03850447	4110	0.5452517453943616	NO	-
1873	ZINC03478991	3630	0.5452324783562751	NO	-
1874	ZINC02915792	2894	0.545231026636166	NO	-
1875	ZINC03857735	4462	0.5452231860852923	NO	-
1876	ZINC00933483	1195	0.545210944647977	NO	-
1877	ZINC03138870	3027	0.545207394198101	NO	-
1878	ZINC04450584	5444	0.5451964528321448	NO	-
1879	ZINC03857751	4463	0.5451932908479943	NO	-
1880	ZINC03518795	3809	0.5451710963822387	NO	-
1881	ZINC00773427	828	0.5451653986087658	NO	-
1882	ZINC04325826	5351	0.5451351980087803	NO	-
1883	ZINC00316609	308	0.5451278771444814	NO	-
1884	ZINC03785930	4071	0.5451189083770718	NO	-
1885	ZINC00812730	961	0.5451163463559199	NO	-
1886	ZINC02452275	2381	0.5451119914970746	NO	-
1887	ZINC03517014	3805	0.5450779831460162	NO	-
1888	ZINC03391089	3330	0.545070291712514	NO	-
1889	ZINC03479475	3645	0.5450312568391644	NO	-
1890	ZINC03621637	4031	0.5449774925045928	NO	-
1891	ZINC00224670	228	0.5449692364574552	NO	-
1892	ZINC02836245	2794	0.5449360394126845	NO	-
1893	ZINC00310240	298	0.5449103592289308	NO	-
1894	ZINC04465070	5470	0.5448859551142438	NO	-
1895	ZINC00933484	1196	0.5448790203449615	NO	-
1896	ZINC00191226	198	0.5448504974099864	NO	-
1897	ZINC04116100	5171	0.5448480947578463	NO	-
1898	ZINC00149893	164	0.5448044099868897	NO	-
1899	ZINC03409766	3421	0.5447728099126957	NO	-
1900	ZINC03409768	3422	0.5447680122690419	NO	-
1901	ZINC03277913	3135	0.5447647417670576	NO	-
1902	ZINC03340212	3212	0.544726450639309	NO	-
1903	ZINC01059405	1424	0.54469073193683	NO	-
1904	ZINC03387888	3320	0.5446906118658602	NO	-
1905	ZINC02761661	2660	0.5446817338130401	NO	-
1906	ZINC00077079	69	0.5446168053349117	NO	-
1907	ZINC02789690	2694	0.5446072896476905	NO	-
1908	ZINC03391086	3329	0.5446039384987916	NO	-
1909	ZINC03855116	4365	0.5446013277793246	NO	-
1910	ZINC00904305	1141	0.5445245289442505	NO	-
1911	ZINC03608806	4014	0.5445038052101379	NO	-
1912	ZINC01917341	1980	0.5444961849866746	NO	-
1913	ZINC01040130	1369	0.5444256719395463	NO	-
1914	ZINC00462934	490	0.544352152961356	NO	-
1915	ZINC01040197	1373	0.5443445888701608	NO	-
1916	ZINC03853831	4286	0.5443203879145925	NO	-
1917	ZINC03478988	3629	0.5443163776732549	NO	-
1918	ZINC04103147	5159	0.5442867917294204	NO	-
1919	ZINC03853828	4283	0.5442856936838875	NO	-
1920	ZINC01972519	2049	0.5442287392735982	NO	-
1921	ZINC03970202	4911	0.5442260518006594	NO	-
1922	ZINC04426963	5427	0.5442109176287944	NO	-
1923	ZINC03408163	3417	0.5441650166577449	NO	-
1924	ZINC03567447	3944	0.544122428970881	NO	-
1925	ZINC03855547	4381	0.5440755098579638	NO	-
1926	ZINC03856410	4400	0.5440572449336754	NO	-
1927	ZINC03854727	4336	0.5440526675221764	NO	-
1928	ZINC01058518	1418	0.5440517691516777	NO	-
1929	ZINC00792005	898	0.5440289131585532	NO	-
1930	ZINC03867965	4693	0.5439469617512144	NO	-
1931	ZINC03558533	3895	0.5439419678558752	NO	-
1932	ZINC00905546	1148	0.5439162972207396	NO	-
1933	ZINC00779189	855	0.5439032673491203	NO	-
1934	ZINC03834035	110	0.5438692625139873	YES	17
1935	ZINC03867856	4671	0.5438644119700153	NO	-
1936	ZINC01057181	1413	0.54385896309808	NO	-
1937	ZINC02656827	2534	0.54379261599033	NO	-
1938	ZINC01040197	1374	0.5437576689631046	NO	-
1939	ZINC04294654	5338	0.5437247494215752	NO	-
1940	ZINC00937575	1199	0.5437241876953112	NO	-
1941	ZINC03970885	4948	0.5437230008061865	NO	-
1942	ZINC03204482	3047	0.5436677827993727	NO	-
1943	ZINC04059324	5132	0.5436674030115545	NO	-
1944	ZINC00929997	1185	0.5436408883583781	NO	-
1945	ZINC04035124	5120	0.5436156865058156	NO	-
1946	ZINC03210765	3051	0.543598133754952	NO	-
1947	ZINC03892927	4806	0.5435784799340072	NO	-
1948	ZINC03229990	3082	0.5435250302147707	NO	-
1949	ZINC01498096	1872	0.5435154743175911	NO	-
1950	ZINC02779585	2683	0.5434532838271364	NO	-
1951	ZINC03192829	3044	0.5433987077686685	NO	-
1952	ZINC00489155	514	0.5433986284586676	NO	-
1953	ZINC00841571	1013	0.5432965430285085	NO	-
1954	ZINC01255910	1694	0.5432810504073098	NO	-
1955	ZINC01255910	1695	0.5432810504073098	NO	-
1956	ZINC00675575	747	0.5432534343645508	NO	-
1957	ZINC03469197	3595	0.5432492543542675	NO	-
1958	ZINC01114129	1527	0.5432067461486969	NO	-
1959	ZINC02793859	2709	0.5430552334370939	NO	-
1960	ZINC03615769	4026	0.5430522665104551	NO	-
1961	ZINC03528676	3833	0.5430517226813248	NO	-
1962	ZINC03293219	3154	0.5430403032143256	NO	-
1963	ZINC02416023	2333	0.5429937844594432	NO	-
1964	ZINC04224000	5231	0.5429583211539964	NO	-
1965	ZINC00683037	762	0.5429287634229281	NO	-
1966	ZINC02779584	2682	0.5428853732631015	NO	-
1967	ZINC02627553	2473	0.5428475368033232	NO	-
1968	ZINC01247694	1691	0.5428048360995635	NO	-
1969	ZINC03977711	5021	0.5427703565767307	NO	-
1970	ZINC00269301	275	0.542682829095253	NO	-
1971	ZINC01371527	1769	0.5426771997371358	NO	-
1972	ZINC00581491	612	0.5426695017745873	NO	-
1973	ZINC00021108	13	0.5426389256957128	NO	-
1974	ZINC02871775	2847	0.5426369784244325	NO	-
1975	ZINC04622622	5590	0.542628003424805	NO	-
1976	ZINC03867855	4669	0.5426022428317976	NO	-
1977	ZINC03969976	4909	0.5425962894642964	NO	-
1978	ZINC00789489	889	0.5425832044077752	NO	-
1979	ZINC04223295	5230	0.5425738231134036	NO	-
1980	ZINC04101208	5157	0.5425533152268497	NO	-
1981	ZINC04162555	5197	0.5425492606408888	NO	-
1982	ZINC03852105	4183	0.5425231364303429	NO	-
1983	ZINC04465402	5486	0.5425231364303429	NO	-
1984	ZINC00792547	908	0.542522984192577	NO	-
1985	ZINC00581476	611	0.5425187368431916	NO	-
1986	ZINC01778271	1934	0.5425106385741711	NO	-
1987	ZINC02203703	2182	0.5424993880752997	NO	-
1988	ZINC00822584	992	0.5424970249917636	NO	-
1989	ZINC00318670	310	0.5424933997824879	NO	-
1990	ZINC00815019	966	0.5424857375474946	NO	-
1991	ZINC02762087	2663	0.5424832400076172	NO	-
1992	ZINC03374631	3278	0.542450043411229	NO	-
1993	ZINC03889242	4754	0.5424175086171719	NO	-
1994	ZINC02446747	2373	0.5424025410924768	NO	-
1995	ZINC03859116	4528	0.5423551611247535	NO	-
1996	ZINC02856752	2820	0.5423460243984553	NO	-
1997	ZINC02828845	2792	0.5423157601259132	NO	-
1998	ZINC01061873	1434	0.54229459264286	NO	-
1999	ZINC02712936	2583	0.5422590713792501	NO	-
2000	ZINC02645359	2511	0.542256860113916	NO	-
2001	ZINC03890546	4769	0.5422500719916816	NO	-
2002	ZINC02763320	2666	0.5421688910334069	NO	-
2003	ZINC00252971	252	0.5421374553468068	NO	-
2004	ZINC03313660	3175	0.5421349903880559	NO	-
2005	ZINC00801296	925	0.5421201472482357	NO	-
2006	ZINC03549396	3864	0.5420756195272679	NO	-
2007	ZINC00917589	1177	0.5420666496720197	NO	-
2008	ZINC01346751	1735	0.5420502400751775	NO	-
2009	ZINC00374917	364	0.5419149406962839	NO	-
2010	ZINC02094521	2137	0.5418718305817349	NO	-
2011	ZINC01371526	1768	0.5418446627514151	NO	-
2012	ZINC04240045	5252	0.5418304561181367	NO	-
2013	ZINC03351356	3232	0.5418271352569298	NO	-
2014	ZINC00031488	22	0.5418137909305557	NO	-
2015	ZINC03857817	4467	0.5418020440446522	NO	-
2016	ZINC01371912	1770	0.5417646511767572	NO	-
2017	ZINC02718989	2600	0.5417570338216495	NO	-
2018	ZINC03292553	3150	0.5417226837368263	NO	-
2019	ZINC03868643	4731	0.5416915455545225	NO	-
2020	ZINC02627932	2476	0.5416770856829904	NO	-
2021	ZINC02627931	2475	0.5416621534754508	NO	-
2022	ZINC01392260	1778	0.5416475163026042	NO	-
2023	ZINC03857134	4415	0.5416326920013645	NO	-
2024	ZINC00618831	656	0.5416326503679726	NO	-
2025	ZINC03857133	4414	0.5416252119331451	NO	-
2026	ZINC01095414	1497	0.5416214116227669	NO	-
2027	ZINC03244841	3107	0.5415568704122722	NO	-
2028	ZINC02937967	2913	0.541535948324571	NO	-
2029	ZINC02230093	2215	0.541532366690819	NO	-
2030	ZINC03453027	3559	0.5415276551413877	NO	-
2031	ZINC02761511	2658	0.5414816683323177	NO	-
2032	ZINC03867939	4675	0.5414368047375498	NO	-
2033	ZINC03395318	3352	0.541422449593697	NO	-
2034	ZINC03598056	4002	0.5414000167329647	NO	-
2035	ZINC00091254	83	0.5413695898259141	NO	-
2036	ZINC01342930	1731	0.5413550471878564	NO	-
2037	ZINC00652323	724	0.5413478132351883	NO	-
2038	ZINC02339549	2267	0.5413387083158154	NO	-
2039	ZINC04370806	5400	0.5413085148992326	NO	-
2040	ZINC02998367	2957	0.5413078273416605	NO	-
2041	ZINC03192258	3043	0.541270407256401	NO	-
2042	ZINC03505628	3742	0.5412394052920595	NO	-
2043	ZINC03288079	3144	0.5412227390270319	NO	-
2044	ZINC02236516	2219	0.5412190672949341	NO	-
2045	ZINC04248775	5269	0.5412097650173995	NO	-
2046	ZINC04357774	5384	0.5411820549125137	NO	-
2047	ZINC03479240	3635	0.5411402118567279	NO	-
2048	ZINC00308560	293	0.5410815817811211	NO	-
2049	ZINC04241834	5257	0.5410524106158009	NO	-
2050	ZINC02201803	2180	0.5410415898013461	NO	-
2051	ZINC01306910	1711	0.5410386745020451	NO	-
2052	ZINC00670994	743	0.5410192576345176	NO	-
2053	ZINC00150851	166	0.5410101701827232	NO	-
2054	ZINC01000651	1289	0.5410043037527703	NO	-
2055	ZINC02341966	2268	0.5409833148784705	NO	-
2056	ZINC00150850	165	0.5409777744047894	NO	-
2057	ZINC03853542	4262	0.5409513723000492	NO	-
2058	ZINC00791630	897	0.540897202651834	NO	-
2059	ZINC03225356	3073	0.5408766302007215	NO	-
2060	ZINC03554335	3890	0.5408719481386874	NO	-
2061	ZINC03479356	3639	0.5408603822382193	NO	-
2062	ZINC03357251	3247	0.5408587776754268	NO	-
2063	ZINC03889620	4756	0.5408378111275175	NO	-
2064	ZINC00628551	674	0.5408371870356489	NO	-
2065	ZINC02784675	2686	0.5408134154869816	NO	-
2066	ZINC00054257	52	0.5408028129351121	NO	-
2067	ZINC02726508	2616	0.5407961583798396	NO	-
2068	ZINC03968509	4862	0.5407877550837796	NO	-
2069	ZINC03815791	30	0.5407785001007626	YES	3
2070	ZINC03867970	4695	0.5406743562145623	NO	-
2071	ZINC03851950	4180	0.5406594100900366	NO	-
2072	ZINC00746219	818	0.5406141452087728	NO	-
2073	ZINC00746222	821	0.540597136749307	NO	-
2074	ZINC00260868	262	0.5405712506895716	NO	-
2075	ZINC00839780	1008	0.5405420821818114	NO	-
2076	ZINC00839780	1009	0.5405420821818114	NO	-
2077	ZINC03868271	4721	0.5404766419079132	NO	-
2078	ZINC02626229	2469	0.5404644600031779	NO	-
2079	ZINC02730501	2622	0.5403815810851812	NO	-
2080	ZINC04074966	5140	0.5403414044252183	NO	-
2081	ZINC00746220	819	0.5403188906797821	NO	-
2082	ZINC01065374	1438	0.5402715688150466	NO	-
2083	ZINC03890550	4770	0.5402419010001145	NO	-
2084	ZINC03891090	4782	0.5402180695496357	NO	-
2085	ZINC04087312	5144	0.5402118972870538	NO	-
2086	ZINC02487980	2403	0.5401945000921193	NO	-
2087	ZINC03853087	4237	0.5401403934891059	NO	-
2088	ZINC01775908	1933	0.5401251330347558	NO	-
2089	ZINC03867962	4691	0.5400953237097347	NO	-
2090	ZINC00944853	1224	0.5400830604050098	NO	-
2091	ZINC00223763	226	0.5400763567727855	NO	-
2092	ZINC00746221	820	0.5400689137964279	NO	-
2093	ZINC03971164	4954	0.5400667732117355	NO	-
2094	ZINC00111009	102	0.5399741778035801	NO	-
2095	ZINC02795390	2715	0.539924557155101	NO	-
2096	ZINC00252991	255	0.5398970044720497	NO	-
2097	ZINC00202045	206	0.5398952476263312	NO	-
2098	ZINC03209318	3049	0.5398847782632857	NO	-
2099	ZINC04091928	5150	0.5398460316134804	NO	-
2100	ZINC02865271	2840	0.5398411066277534	NO	-
2101	ZINC04484857	5548	0.5398315222894523	NO	-
2102	ZINC00574050	604	0.5398280590525514	NO	-
2103	ZINC00528863	555	0.5398262801440397	NO	-
2104	ZINC00543408	569	0.5398251302296849	NO	-
2105	ZINC00416787	416	0.5398214851833917	NO	-
2106	ZINC00560764	582	0.5397692829222046	NO	-
2107	ZINC00792009	899	0.5397302806278103	NO	-
2108	ZINC03557238	3894	0.5396822469702347	NO	-
2109	ZINC04465490	5489	0.5396358540804762	NO	-
2110	ZINC03479507	3646	0.5396224687338955	NO	-
2111	ZINC03209319	3050	0.5395946316930279	NO	-
2112	ZINC01095089	1496	0.5395919103394369	NO	-
2113	ZINC01158386	1609	0.5395765695457392	NO	-
2114	ZINC03008323	2962	0.5395741599180189	NO	-
2115	ZINC03400927	3395	0.5395117187093641	NO	-
2116	ZINC04001265	5109	0.5395049957487725	NO	-
2117	ZINC03851079	4128	0.5394837465767661	NO	-
2118	ZINC02633403	2492	0.5394828877096838	NO	-
2119	ZINC00789491	890	0.5394727356932488	NO	-
2120	ZINC02197479	2170	0.5394682373381802	NO	-
2121	ZINC03505699	3744	0.5394462121650285	NO	-
2122	ZINC03815800	19	0.5394262447127735	YES	3
2123	ZINC03505697	3743	0.539408790655848	NO	-
2124	ZINC03991975	5080	0.5393963663043995	NO	-
2125	ZINC03380266	3292	0.5393732871381921	NO	-
2126	ZINC03857268	4424	0.5393695311204685	NO	-
2127	ZINC02793421	2704	0.5393337860292448	NO	-
2128	ZINC03380264	3291	0.5393001713851421	NO	-
2129	ZINC03956638	4837	0.5392982163889293	NO	-
2130	ZINC03581738	3976	0.5392918110863721	NO	-
2131	ZINC00551078	572	0.5392723369685352	NO	-
2132	ZINC02793422	2705	0.5392666885096759	NO	-
2133	ZINC00003289	1	0.5392529228374074	NO	-
2134	ZINC03853828	4284	0.5392199166856951	NO	-
2135	ZINC04188163	5214	0.5391971660254967	NO	-
2136	ZINC03969544	4900	0.5391653581746317	NO	-
2137	ZINC04464295	5458	0.5391372651441196	NO	-
2138	ZINC01800714	1944	0.5390931512861282	NO	-
2139	ZINC03854727	4337	0.5390620620619629	NO	-
2140	ZINC01063627	1436	0.539051866364137	NO	-
2141	ZINC03815790	29	0.5390182420638584	YES	3
2142	ZINC04347001	5364	0.539015440828405	NO	-
2143	ZINC04484746	5547	0.5390064678301301	NO	-
2144	ZINC02212578	2195	0.5390064303666762	NO	-
2145	ZINC00471130	501	0.538981828657801	NO	-
2146	ZINC02760198	2654	0.5389623404777785	NO	-
2147	ZINC04251576	5284	0.5389141101513375	NO	-
2148	ZINC00577256	605	0.5389038008987653	NO	-
2149	ZINC00930011	1187	0.5388930549589944	NO	-
2150	ZINC03848547	4092	0.5388453888577114	NO	-
2151	ZINC02358421	2282	0.5388105962295839	NO	-
2152	ZINC00581492	613	0.5387488940579713	NO	-
2153	ZINC03466393	3590	0.5387455522610252	NO	-
2154	ZINC00551079	573	0.5387387361787803	NO	-
2155	ZINC04252160	5287	0.5387113549397522	NO	-
2156	ZINC01980262	2057	0.5386582862476187	NO	-
2157	ZINC01980263	2058	0.5386447817213916	NO	-
2158	ZINC01637446	1905	0.5386233190886928	NO	-
2159	ZINC02636182	2496	0.5386089506505628	NO	-
2160	ZINC02626341	2471	0.5385854884642138	NO	-
2161	ZINC03852808	4211	0.5385216996356585	NO	-
2162	ZINC00853374	1030	0.5385170249455218	NO	-
2163	ZINC04348672	5369	0.538491681416448	NO	-
2164	ZINC00512923	537	0.5384503788300791	NO	-
2165	ZINC00274407	278	0.5383819377266938	NO	-
2166	ZINC01034365	1351	0.5383489809263251	NO	-
2167	ZINC00111913	104	0.5383468614594573	NO	-
2168	ZINC02855420	2816	0.5383182507372002	NO	-
2169	ZINC00138081	140	0.5383124897057487	NO	-
2170	ZINC00208386	213	0.538308959101464	NO	-
2171	ZINC00638271	698	0.5382332729752911	NO	-
2172	ZINC04231145	5243	0.5382260413127722	NO	-
2173	ZINC01027108	1330	0.5382216568085642	NO	-
2174	ZINC03977709	5020	0.5381974477547404	NO	-
2175	ZINC00111009	103	0.538192363923548	NO	-
2176	ZINC03524613	3828	0.5381883918203728	NO	-
2177	ZINC02348843	2273	0.5381742896405902	NO	-
2178	ZINC03855116	4364	0.538153717686239	NO	-
2179	ZINC03524138	3826	0.538142756049964	NO	-
2180	ZINC00026917	19	0.5381154105419848	NO	-
2181	ZINC01903775	1973	0.5380670742486766	NO	-
2182	ZINC01366553	1764	0.5380664246323489	NO	-
2183	ZINC00774580	838	0.5380202830684692	NO	-
2184	ZINC00447982	473	0.5379265858182612	NO	-
2185	ZINC01159701	1610	0.5379263210389222	NO	-
2186	ZINC01159702	1611	0.5379099271040211	NO	-
2187	ZINC00503088	523	0.5378680990961201	NO	-
2188	ZINC04267572	5307	0.5378601196878287	NO	-
2189	ZINC00447982	475	0.5378176387651407	NO	-
2190	ZINC03279949	3136	0.5378116544082094	NO	-
2191	ZINC03975984	5000	0.5377960343027642	NO	-
2192	ZINC02401929	2316	0.5376951240515438	NO	-
2193	ZINC03896333	4809	0.5376949019893573	NO	-
2194	ZINC03384053	3304	0.5376933573032631	NO	-
2195	ZINC00097809	90	0.5376753424045684	NO	-
2196	ZINC00119544	122	0.5376745291804924	NO	-
2197	ZINC00389406	378	0.5376236151473827	NO	-
2198	ZINC00879307	1102	0.537610938078243	NO	-
2199	ZINC03851671	4170	0.5375159095420097	NO	-
2200	ZINC03834042	79	0.5375002527170267	YES	10
2201	ZINC01274326	1704	0.537492573141633	NO	-
2202	ZINC03405981	3410	0.537480411358467	NO	-
2203	ZINC03848478	4090	0.5374730930172871	NO	-
2204	ZINC01893033	1967	0.5374607420249266	NO	-
2205	ZINC00879307	1103	0.537428630632519	NO	-
2206	ZINC03867965	4694	0.5374152820204575	NO	-
2207	ZINC03969317	4880	0.5373706312340724	NO	-
2208	ZINC00237510	241	0.5373228345901593	NO	-
2209	ZINC03855547	4382	0.5373150804084469	NO	-
2210	ZINC01012018	1312	0.53729157496266	NO	-
2211	ZINC01090887	1493	0.5372832429405255	NO	-
2212	ZINC00879617	1104	0.537279129752072	NO	-
2213	ZINC01090886	1492	0.5372720979292188	NO	-
2214	ZINC01960624	2040	0.5372624022768411	NO	-
2215	ZINC00050105	44	0.5372544618185471	NO	-
2216	ZINC03383362	3299	0.5372460042469076	NO	-
2217	ZINC03857267	4423	0.5371594829837635	NO	-
2218	ZINC00611564	635	0.5371134608462518	NO	-
2219	ZINC03867839	4661	0.537108105869712	NO	-
2220	ZINC03867976	4705	0.5370345126627665	NO	-
2221	ZINC00792311	903	0.5370215556378302	NO	-
2222	ZINC03867975	4703	0.5370050243798075	NO	-
2223	ZINC00389407	379	0.5369953129207956	NO	-
2224	ZINC03493724	3682	0.5369737303026983	NO	-
2225	ZINC03384958	3308	0.5369459998086362	NO	-
2226	ZINC04485607	5550	0.5369356311164679	NO	-
2227	ZINC00879617	1105	0.5369315994037356	NO	-
2228	ZINC03857412	4437	0.5369084401513322	NO	-
2229	ZINC01847626	1954	0.5368938043005339	NO	-
2230	ZINC00792307	902	0.5368935131328523	NO	-
2231	ZINC03817469	4078	0.5368845959780066	NO	-
2232	ZINC00039392	29	0.5368811753064225	NO	-
2233	ZINC00039393	30	0.5368748559217991	NO	-
2234	ZINC00629454	680	0.5368487836782495	NO	-
2235	ZINC03610137	4017	0.5368465416456867	NO	-
2236	ZINC04493282	5564	0.5368415228827623	NO	-
2237	ZINC03852631	4195	0.5368386917888078	NO	-
2238	ZINC00413590	405	0.5368228422012862	NO	-
2239	ZINC03610135	4016	0.5367917504130538	NO	-
2240	ZINC03038904	2979	0.5367582605855836	NO	-
2241	ZINC03969318	4881	0.5367234105281876	NO	-
2242	ZINC02688960	2562	0.5367102939014183	NO	-
2243	ZINC04292850	5337	0.5366799460417405	NO	-
2244	ZINC02718984	2599	0.5366148355896806	NO	-
2245	ZINC02503088	2415	0.5366140495147644	NO	-
2246	ZINC02631874	2489	0.5366054863523034	NO	-
2247	ZINC02556042	2431	0.5365983289540778	NO	-
2248	ZINC00783413	881	0.5365554464274814	NO	-
2249	ZINC02511227	2417	0.5365548355054353	NO	-
2250	ZINC00613914	646	0.5365233048474799	NO	-
2251	ZINC00649450	722	0.5364497748388297	NO	-
2252	ZINC03524059	3824	0.5364207793353656	NO	-
2253	ZINC03524060	3825	0.5364189671030051	NO	-
2254	ZINC03850854	4117	0.5364137656560557	NO	-
2255	ZINC03963972	4855	0.536359458452686	NO	-
2256	ZINC03380273	3293	0.5362936911848178	NO	-
2257	ZINC02863203	2838	0.5362593365011561	NO	-
2258	ZINC00501896	516	0.5362422948106714	NO	-
2259	ZINC02863203	2837	0.5362098204720039	NO	-
2260	ZINC01366555	1765	0.5361981356127324	NO	-
2261	ZINC01104473	1513	0.5360998098510213	NO	-
2262	ZINC00612005	637	0.5360531656700461	NO	-
2263	ZINC03479459	3643	0.5360263342011777	NO	-
2264	ZINC04254854	5294	0.536017860833754	NO	-
2265	ZINC03384961	3309	0.5359529011737554	NO	-
2266	ZINC01032939	1341	0.5358963544715104	NO	-
2267	ZINC01035497	1360	0.5358656824025905	NO	-
2268	ZINC03424233	3477	0.5358638706540265	NO	-
2269	ZINC02245424	2224	0.535859433375146	NO	-
2270	ZINC03419408	3449	0.535854552149861	NO	-
2271	ZINC00508420	528	0.5358513654495609	NO	-
2272	ZINC00664950	735	0.5358384578806414	NO	-
2273	ZINC01217678	1668	0.5358090192518383	NO	-
2274	ZINC03851338	4146	0.5357941619450188	NO	-
2275	ZINC02624368	2461	0.5357922578190453	NO	-
2276	ZINC04061614	5135	0.535742540542205	NO	-
2277	ZINC03483224	3660	0.5357149410534362	NO	-
2278	ZINC02738349	2631	0.535687183361394	NO	-
2279	ZINC03909166	4826	0.535665532602898	NO	-
2280	ZINC04267278	5306	0.5356518454681044	NO	-
2281	ZINC02797935	2745	0.5356387683926038	NO	-
2282	ZINC03399571	3366	0.5355613715157647	NO	-
2283	ZINC00779484	875	0.5355396196891774	NO	-
2284	ZINC00617991	653	0.5355357417052294	NO	-
2285	ZINC03519393	3813	0.5355283046641227	NO	-
2286	ZINC00779483	874	0.5355254602936154	NO	-
2287	ZINC01054649	1405	0.5355248530043882	NO	-
2288	ZINC00617992	654	0.5355070663089194	NO	-
2289	ZINC03237324	3097	0.5355039221492939	NO	-
2290	ZINC03853542	4263	0.53543913780389	NO	-
2291	ZINC02848711	2811	0.535383885033831	NO	-
2292	ZINC00791134	896	0.5353783816746508	NO	-
2293	ZINC03496995	3699	0.535366344190978	NO	-
2294	ZINC00610584	634	0.5353256477174196	NO	-
2295	ZINC02209564	2191	0.5353220821100739	NO	-
2296	ZINC03867723	4646	0.5353140091845096	NO	-
2297	ZINC00514507	539	0.5352979678537748	NO	-
2298	ZINC02349141	2275	0.5352789416590104	NO	-
2299	ZINC00514508	540	0.5352558072504463	NO	-
2300	ZINC03176341	3036	0.5352542355194128	NO	-
2301	ZINC03216438	3060	0.5352458301932808	NO	-
2302	ZINC02713089	2584	0.5352180482166299	NO	-
2303	ZINC03857711	4460	0.5352037969976227	NO	-
2304	ZINC04059468	5133	0.5351911352511207	NO	-
2305	ZINC00849770	1020	0.5351415410420193	NO	-
2306	ZINC03832261	33	0.535132074511123	YES	4
2307	ZINC00862017	1054	0.5351238728594231	NO	-
2308	ZINC00862018	1055	0.5351158799697452	NO	-
2309	ZINC04597916	5588	0.5351072265976261	NO	-
2310	ZINC03862689	4562	0.5351059823981588	NO	-
2311	ZINC02349139	2274	0.5351010772437196	NO	-
2312	ZINC00986080	1275	0.5350994753048507	NO	-
2313	ZINC01012180	1313	0.5350907485548592	NO	-
2314	ZINC00119470	120	0.5350879081077005	NO	-
2315	ZINC02756170	2649	0.5350681716067014	NO	-
2316	ZINC00119472	121	0.5350414649286979	NO	-
2317	ZINC04492166	5556	0.5350310224840291	NO	-
2318	ZINC03030401	2973	0.5349743566594267	NO	-
2319	ZINC03549996	3867	0.5349683330026849	NO	-
2320	ZINC00111913	105	0.534929235931483	NO	-
2321	ZINC03408163	3415	0.5349097597814249	NO	-
2322	ZINC03832234	52	0.5348834729758625	YES	4
2323	ZINC01114129	1528	0.5348711691121988	NO	-
2324	ZINC00559115	578	0.5348432388898865	NO	-
2325	ZINC03571228	3960	0.5348296325657064	NO	-
2326	ZINC02401120	2315	0.5348103095632724	NO	-
2327	ZINC01741960	1921	0.5347567569042305	NO	-
2328	ZINC03222903	3069	0.5347538168408619	NO	-
2329	ZINC04241834	5258	0.5347501313940248	NO	-
2330	ZINC03851079	4129	0.5347276014438073	NO	-
2331	ZINC01052183	1393	0.5347200636980586	NO	-
2332	ZINC03955812	4834	0.534671098885314	NO	-
2333	ZINC03519292	3812	0.534654325573279	NO	-
2334	ZINC00938928	1202	0.5346327832342124	NO	-
2335	ZINC03853543	4264	0.5346177507675522	NO	-
2336	ZINC01129369	1565	0.5345940004472122	NO	-
2337	ZINC01364338	1752	0.5345699268551884	NO	-
2338	ZINC02057665	2117	0.5345032684157307	NO	-
2339	ZINC00818583	981	0.5344864520495572	NO	-
2340	ZINC03868643	4732	0.5344843647237765	NO	-
2341	ZINC03479519	3647	0.534472854505297	NO	-
2342	ZINC01123340	1548	0.5344721069095906	NO	-
2343	ZINC03042896	2995	0.534459635892867	NO	-
2344	ZINC03851250	4140	0.5344395838530682	NO	-
2345	ZINC04465124	5472	0.5344395838530682	NO	-
2346	ZINC03040636	2985	0.5343783283464622	NO	-
2347	ZINC02795345	2713	0.5342917365435769	NO	-
2348	ZINC01009162	1311	0.5342698969397783	NO	-
2349	ZINC00627050	669	0.5342664495814338	NO	-
2350	ZINC03500786	3733	0.5342571901539912	NO	-
2351	ZINC03422556	3475	0.5342511194753412	NO	-
2352	ZINC01088708	1487	0.5342371101213653	NO	-
2353	ZINC03479521	3648	0.5342360542052671	NO	-
2354	ZINC01088709	1488	0.534234380386013	NO	-
2355	ZINC03500784	3732	0.5342207289459157	NO	-
2356	ZINC02658949	2538	0.5341840846344417	NO	-
2357	ZINC03399496	3365	0.5341442288419369	NO	-
2358	ZINC04136854	5186	0.5341124008604123	NO	-
2359	ZINC00704589	777	0.5341094037855278	NO	-
2360	ZINC01056990	1412	0.5340910195343328	NO	-
2361	ZINC01056988	1411	0.5340660519149993	NO	-
2362	ZINC03832253	32	0.5340490644978669	YES	4
2363	ZINC04358532	5389	0.5340302341753493	NO	-
2364	ZINC01032939	1342	0.5340029200797164	NO	-
2365	ZINC00235783	238	0.5339905504565772	NO	-
2366	ZINC00323765	323	0.5339900163919807	NO	-
2367	ZINC01273384	1702	0.5339840725295499	NO	-
2368	ZINC03867939	4676	0.5339502219724673	NO	-
2369	ZINC02629008	2481	0.5339361927035928	NO	-
2370	ZINC04622872	5592	0.5339292228291525	NO	-
2371	ZINC02940152	2915	0.533870124006351	NO	-
2372	ZINC03971202	4956	0.5338517521094185	NO	-
2373	ZINC04001199	5108	0.5338462011140834	NO	-
2374	ZINC02319654	2255	0.5338360108189749	NO	-
2375	ZINC00792300	900	0.533835656345207	NO	-
2376	ZINC00792304	901	0.5337911189297829	NO	-
2377	ZINC03858496	4491	0.5337695274706472	NO	-
2378	ZINC00792316	905	0.533741116785339	NO	-
2379	ZINC00792313	904	0.5337081960011181	NO	-
2380	ZINC03983168	5040	0.5336742011205174	NO	-
2381	ZINC02625403	2467	0.5336642838812763	NO	-
2382	ZINC04337195	5357	0.5336612343822164	NO	-
2383	ZINC02962039	2929	0.5336142774019921	NO	-
2384	ZINC02443001	2371	0.5336024391027504	NO	-
2385	ZINC03867103	4593	0.5336016119641893	NO	-
2386	ZINC02625404	2468	0.5335998189218107	NO	-
2387	ZINC03981741	5028	0.5335646499668365	NO	-
2388	ZINC03410559	3429	0.5335366249576887	NO	-
2389	ZINC01499614	1878	0.5335324490979994	NO	-
2390	ZINC03890220	4766	0.533511484603059	NO	-
2391	ZINC04492166	5557	0.5335089240886217	NO	-
2392	ZINC02647105	2515	0.5335069534670738	NO	-
2393	ZINC03890218	4765	0.5335007044343363	NO	-
2394	ZINC03851671	4171	0.533492578303596	NO	-
2395	ZINC03410558	3428	0.5334919858766075	NO	-
2396	ZINC00683380	763	0.5334389636894701	NO	-
2397	ZINC02873656	2853	0.5334370440084899	NO	-
2398	ZINC00149481	161	0.5334143320172297	NO	-
2399	ZINC00751776	822	0.5333808200615059	NO	-
2400	ZINC00142030	144	0.5333784035755137	NO	-
2401	ZINC00877895	1101	0.5333582879606885	NO	-
2402	ZINC00801456	926	0.5333574285745001	NO	-
2403	ZINC00713402	785	0.5333443696054279	NO	-
2404	ZINC03867949	4685	0.5333306874583545	NO	-
2405	ZINC00223744	223	0.5333238913235813	NO	-
2406	ZINC03867950	4687	0.5333156912878413	NO	-
2407	ZINC03817900	4080	0.5333039153204803	NO	-
2408	ZINC04595973	5586	0.5332928180015113	NO	-
2409	ZINC03858627	4499	0.5332899111844839	NO	-
2410	ZINC00326618	325	0.5332761184828458	NO	-
2411	ZINC03030094	2972	0.5332650562002101	NO	-
2412	ZINC00050320	45	0.5332279326157563	NO	-
2413	ZINC00408318	385	0.5332090120811654	NO	-
2414	ZINC04162507	5196	0.5332083229010959	NO	-
2415	ZINC01351344	1743	0.53320680180665	NO	-
2416	ZINC04093794	5151	0.533204959754884	NO	-
2417	ZINC04136854	5185	0.5331699771560844	NO	-
2418	ZINC00560734	581	0.533143408362664	NO	-
2419	ZINC04246552	5260	0.5331388120705653	NO	-
2420	ZINC04337195	5356	0.533116500308918	NO	-
2421	ZINC03349443	3226	0.5330874416158039	NO	-
2422	ZINC03349443	3228	0.533055409556601	NO	-
2423	ZINC00502883	519	0.5330503871767964	NO	-
2424	ZINC03867974	4701	0.5330454936679087	NO	-
2425	ZINC00223694	222	0.5330268887479302	NO	-
2426	ZINC03302074	3161	0.5330123190952086	NO	-
2427	ZINC00580354	606	0.53296607136352	NO	-
2428	ZINC00428805	460	0.5329411772749819	NO	-
2429	ZINC00580355	607	0.5329286044284676	NO	-
2430	ZINC04221244	5227	0.5328835042296914	NO	-
2431	ZINC01127860	1562	0.5328533077687982	NO	-
2432	ZINC00614935	647	0.5328016529266343	NO	-
2433	ZINC00238463	242	0.5327691538598773	NO	-
2434	ZINC01230627	1683	0.5327675758588513	NO	-
2435	ZINC03857341	4433	0.5327658879092557	NO	-
2436	ZINC03566262	3932	0.5327516365385494	NO	-
2437	ZINC03857092	4408	0.5327445395584217	NO	-
2438	ZINC03566261	3931	0.5327439198719083	NO	-
2439	ZINC03857541	4447	0.5327339416737122	NO	-
2440	ZINC04167555	5204	0.5326880307785568	NO	-
2441	ZINC04478318	5539	0.5326850992655111	NO	-
2442	ZINC01162682	1613	0.5326823845143962	NO	-
2443	ZINC02753895	2644	0.5326710984094648	NO	-
2444	ZINC04348466	5366	0.5326687479243918	NO	-
2445	ZINC03858197	4478	0.5326417759962646	NO	-
2446	ZINC04469703	5522	0.532583044284984	NO	-
2447	ZINC00119464	118	0.5325762851032582	NO	-
2448	ZINC03613574	4023	0.5325649573635479	NO	-
2449	ZINC00698728	772	0.532561711308414	NO	-
2450	ZINC00119460	117	0.5325589990275477	NO	-
2451	ZINC03229173	3080	0.5325514928650295	NO	-
2452	ZINC03507441	3765	0.5325465650824351	NO	-
2453	ZINC03508197	3771	0.532545288899219	NO	-
2454	ZINC00508422	529	0.5325413744593592	NO	-
2455	ZINC00888470	1127	0.5325173428233854	NO	-
2456	ZINC03858485	4487	0.5324939269567075	NO	-
2457	ZINC01364341	1754	0.5324866672515746	NO	-
2458	ZINC03815368	54	0.5324578923257651	YES	4
2459	ZINC00659298	729	0.5324422312474064	NO	-
2460	ZINC03359633	3252	0.5324206502256901	NO	-
2461	ZINC03417823	3445	0.5323948757149072	NO	-
2462	ZINC03479379	3641	0.5323911529179489	NO	-
2463	ZINC03507443	3766	0.5323905790615739	NO	-
2464	ZINC03608921	4015	0.5323890453790137	NO	-
2465	ZINC03359632	3251	0.5323819797969703	NO	-
2466	ZINC01436440	1821	0.5323531456807145	NO	-
2467	ZINC03613119	4021	0.5323474076919563	NO	-
2468	ZINC00252974	253	0.5323308773241116	NO	-
2469	ZINC00223756	224	0.5323181759874936	NO	-
2470	ZINC02631800	2486	0.532273081940886	NO	-
2471	ZINC02631801	2487	0.532232820483075	NO	-
2472	ZINC04228836	5241	0.5322212539727494	NO	-
2473	ZINC03867970	4696	0.5321868237542564	NO	-
2474	ZINC03983098	5036	0.5321392129659418	NO	-
2475	ZINC00502890	520	0.5321283273799714	NO	-
2476	ZINC00753703	823	0.5321134618865987	NO	-
2477	ZINC02712846	2578	0.532089890602399	NO	-
2478	ZINC00917456	1176	0.5320749951991017	NO	-
2479	ZINC02651574	2525	0.5320440627036911	NO	-
2480	ZINC01206013	1651	0.532025690100881	NO	-
2481	ZINC00629179	677	0.5319899074809549	NO	-
2482	ZINC03867962	4692	0.5319407006289861	NO	-
2483	ZINC03030438	2975	0.5319250166066013	NO	-
2484	ZINC03867759	4649	0.5318696139063872	NO	-
2485	ZINC04465730	5492	0.5318696139063872	NO	-
2486	ZINC01426830	1809	0.5318695300248167	NO	-
2487	ZINC00214422	217	0.5318317740420119	NO	-
2488	ZINC00051706	46	0.5318270553448593	NO	-
2489	ZINC00263060	267	0.531816662951422	NO	-
2490	ZINC00274407	279	0.5318036681761203	NO	-
2491	ZINC01040190	1371	0.5317713658705546	NO	-
2492	ZINC00528863	556	0.5317513137501726	NO	-
2493	ZINC00456417	487	0.531743409181606	NO	-
2494	ZINC02329765	2260	0.5317388718370087	NO	-
2495	ZINC03851597	4158	0.5317387385107119	NO	-
2496	ZINC01197386	1642	0.5317173620833903	NO	-
2497	ZINC03972742	4985	0.531710330812318	NO	-
2498	ZINC04470454	5528	0.531710330812318	NO	-
2499	ZINC00670563	740	0.5317031058491878	NO	-
2500	ZINC02615907	2437	0.5316878579701343	NO	-
2501	ZINC00456416	486	0.531686394429561	NO	-
2502	ZINC02152339	2149	0.5316578801042758	NO	-
2503	ZINC01426829	1808	0.5316520672670519	NO	-
2504	ZINC02653255	2529	0.5316460887839306	NO	-
2505	ZINC03578335	3967	0.5316307236803395	NO	-
2506	ZINC02619010	2448	0.5316239401618843	NO	-
2507	ZINC02620246	2449	0.5316237070218841	NO	-
2508	ZINC01044172	1384	0.531623699845579	NO	-
2509	ZINC03507605	3769	0.5316090169675043	NO	-
2510	ZINC00824313	993	0.5316008143448039	NO	-
2511	ZINC01040190	1372	0.5316000507558625	NO	-
2512	ZINC03972737	4984	0.5315982083367853	NO	-
2513	ZINC04443112	5439	0.5315885914523353	NO	-
2514	ZINC03868244	4718	0.5315809186433071	NO	-
2515	ZINC04414385	5421	0.5315769694925988	NO	-
2516	ZINC00821180	990	0.5315633056839378	NO	-
2517	ZINC01633779	1902	0.5315577989210267	NO	-
2518	ZINC03558947	3900	0.5315468634528953	NO	-
2519	ZINC00260924	265	0.5315298892260282	NO	-
2520	ZINC02314607	2251	0.5315247789310638	NO	-
2521	ZINC03592188	3989	0.5315136456205064	NO	-
2522	ZINC04484701	5543	0.5314995337841534	NO	-
2523	ZINC03857114	4412	0.5314956070481149	NO	-
2524	ZINC00821181	991	0.5314843122798849	NO	-
2525	ZINC03851934	4177	0.5314262982328658	NO	-
2526	ZINC00182839	186	0.5313982034583203	NO	-
2527	ZINC03855553	4383	0.5313715090148365	NO	-
2528	ZINC04268648	5309	0.5313520445345613	NO	-
2529	ZINC04628595	5599	0.5313483324191399	NO	-
2530	ZINC03499165	3728	0.5313441100621025	NO	-
2531	ZINC03802693	4072	0.5313423013992489	NO	-
2532	ZINC03532992	3842	0.5313394542730878	NO	-
2533	ZINC03479553	3650	0.5313083525705586	NO	-
2534	ZINC02479637	2395	0.5313018147099887	NO	-
2535	ZINC03852631	4196	0.5313017254082174	NO	-
2536	ZINC00138081	141	0.5312844382367083	NO	-
2537	ZINC02720829	2608	0.5312664441674173	NO	-
2538	ZINC02768229	2672	0.5312587657752184	NO	-
2539	ZINC01104428	1509	0.531237692526303	NO	-
2540	ZINC01230886	1684	0.5311826814548131	NO	-
2541	ZINC03408163	3416	0.5311734086697925	NO	-
2542	ZINC00804716	934	0.531161894988308	NO	-
2543	ZINC03859487	4546	0.5311175417096533	NO	-
2544	ZINC00502838	518	0.5310738074540906	NO	-
2545	ZINC03867733	4647	0.5309926965057238	NO	-
2546	ZINC02767656	2671	0.5309627797253886	NO	-
2547	ZINC00135861	136	0.5309329275298184	NO	-
2548	ZINC03850797	4114	0.5309214839353728	NO	-
2549	ZINC00413230	397	0.5309190636535843	NO	-
2550	ZINC00447982	474	0.530903139558847	NO	-
2551	ZINC03532485	3841	0.530892897863095	NO	-
2552	ZINC04385519	5406	0.5308896391891218	NO	-
2553	ZINC03850795	4113	0.5308845240702786	NO	-
2554	ZINC03867164	4595	0.5308832374669008	NO	-
2555	ZINC00416664	415	0.5308800563257166	NO	-
2556	ZINC00644742	711	0.5308726020585792	NO	-
2557	ZINC03848478	4091	0.5308301062063027	NO	-
2558	ZINC00272781	276	0.5307820278676127	NO	-
2559	ZINC03497027	3700	0.5307803311052594	NO	-
2560	ZINC02197707	2171	0.5307334960734923	NO	-
2561	ZINC02721104	2609	0.5306679283087333	NO	-
2562	ZINC00695984	771	0.5306577141769175	NO	-
2563	ZINC02874121	2857	0.5306542480112996	NO	-
2564	ZINC01140489	1586	0.5306532968523228	NO	-
2565	ZINC03867953	4689	0.5306258831555458	NO	-
2566	ZINC01053406	1395	0.5306036345748207	NO	-
2567	ZINC04325410	5350	0.5305198998286943	NO	-
2568	ZINC00228817	233	0.5304491380876346	NO	-
2569	ZINC02758496	2650	0.5304324182789678	NO	-
2570	ZINC00341054	330	0.5303982233345177	NO	-
2571	ZINC00467656	494	0.530388169273415	NO	-
2572	ZINC03349443	3227	0.5303126816043393	NO	-
2573	ZINC03438042	3524	0.5303034286385564	NO	-
2574	ZINC00172924	175	0.5302093912724793	NO	-
2575	ZINC04252816	5293	0.5301188971068076	NO	-
2576	ZINC03968415	4860	0.5300827181041193	NO	-
2577	ZINC03855089	4363	0.5300701426159273	NO	-
2578	ZINC01464479	1843	0.5300588482625579	NO	-
2579	ZINC03972969	4986	0.5300295821570309	NO	-
2580	ZINC01346710	1734	0.5299950448439128	NO	-
2581	ZINC01351331	1742	0.5299722114408613	NO	-
2582	ZINC01067408	1441	0.5299479315998605	NO	-
2583	ZINC03817900	4081	0.529940065716765	NO	-
2584	ZINC03852911	4215	0.5299340217533332	NO	-
2585	ZINC00655013	726	0.5299133121167997	NO	-
2586	ZINC00159021	169	0.5299078312523858	NO	-
2587	ZINC00399693	381	0.5299057648576334	NO	-
2588	ZINC02230722	2216	0.5299018580407772	NO	-
2589	ZINC03912151	4829	0.5298820182615431	NO	-
2590	ZINC04252282	5290	0.5298811204224215	NO	-
2591	ZINC03468021	3593	0.5298498665764366	NO	-
2592	ZINC03468026	3594	0.5298380417984665	NO	-
2593	ZINC00097809	91	0.5298279852892613	NO	-
2594	ZINC03528026	3832	0.5298100949734879	NO	-
2595	ZINC00766376	826	0.5297994417744123	NO	-
2596	ZINC00853326	1026	0.5297896365691557	NO	-
2597	ZINC03854799	4341	0.5297252661886177	NO	-
2598	ZINC01364340	1753	0.5297236267616247	NO	-
2599	ZINC03493779	3683	0.5297222332804128	NO	-
2600	ZINC03977630	5016	0.5297130039272745	NO	-
2601	ZINC03968414	4859	0.5296941299490818	NO	-
2602	ZINC03350660	3230	0.529683229143178	NO	-
2603	ZINC04622698	5591	0.5295871698246459	NO	-
2604	ZINC00818353	979	0.5295774810071697	NO	-
2605	ZINC02633465	2493	0.5295586477366256	NO	-
2606	ZINC03971164	4955	0.5295490193973212	NO	-
2607	ZINC03528025	3831	0.5295458827885502	NO	-
2608	ZINC04330343	5353	0.529528491450846	NO	-
2609	ZINC00508913	530	0.529522880456689	NO	-
2610	ZINC03533602	3844	0.5295097539587712	NO	-
2611	ZINC04306765	5340	0.5295087242230767	NO	-
2612	ZINC01822788	1948	0.5295083395688389	NO	-
2613	ZINC02433395	2359	0.5294955999707772	NO	-
2614	ZINC01040217	1375	0.5294117011602574	NO	-
2615	ZINC00609179	629	0.5293721110224587	NO	-
2616	ZINC02729394	2618	0.5293568770288961	NO	-
2617	ZINC04176715	5209	0.5293547496445038	NO	-
2618	ZINC02616863	2440	0.5293271752778329	NO	-
2619	ZINC01123600	1549	0.529315691998574	NO	-
2620	ZINC03328390	3192	0.5292863220561141	NO	-
2621	ZINC03566428	3933	0.5291919517979886	NO	-
2622	ZINC02623792	2459	0.5291862197776791	NO	-
2623	ZINC03566430	3934	0.5291815387798579	NO	-
2624	ZINC03040621	2982	0.5291402983632612	NO	-
2625	ZINC00569296	599	0.5291263490968566	NO	-
2626	ZINC03867839	4662	0.5291229045724413	NO	-
2627	ZINC03983106	5037	0.5290840530574915	NO	-
2628	ZINC00443562	470	0.5290674855285205	NO	-
2629	ZINC01040217	1376	0.5290651934846574	NO	-
2630	ZINC04089453	5148	0.5290588772908069	NO	-
2631	ZINC03040623	2983	0.5290562095990775	NO	-
2632	ZINC04254854	5295	0.5290326977589347	NO	-
2633	ZINC00260922	264	0.5290305627904429	NO	-
2634	ZINC02793805	2707	0.5290080012291768	NO	-
2635	ZINC01123601	1551	0.529006453085272	NO	-
2636	ZINC00310615	299	0.5289897942787223	NO	-
2637	ZINC01336944	1723	0.5289786835330746	NO	-
2638	ZINC03368478	3266	0.5289752540135376	NO	-
2639	ZINC03287495	3142	0.5289665070460248	NO	-
2640	ZINC04224010	5232	0.5289625925862494	NO	-
2641	ZINC03970779	4932	0.5289551302468322	NO	-
2642	ZINC03850854	4118	0.5288991157115219	NO	-
2643	ZINC01109951	1517	0.5288819280363424	NO	-
2644	ZINC00638271	699	0.5288359430399924	NO	-
2645	ZINC02838162	2797	0.5288002413114767	NO	-
2646	ZINC00310968	302	0.5287889234048119	NO	-
2647	ZINC00358827	344	0.5287561426221613	NO	-
2648	ZINC03853543	4265	0.5287130991201686	NO	-
2649	ZINC04274830	5317	0.5286810786161691	NO	-
2650	ZINC03857455	4440	0.5286459603195142	NO	-
2651	ZINC03505566	3740	0.5286437235030972	NO	-
2652	ZINC03221213	3065	0.5286250467575823	NO	-
2653	ZINC03505569	3741	0.5286213029500201	NO	-
2654	ZINC00088626	81	0.5285869551354276	NO	-
2655	ZINC02201709	2178	0.5285763596309823	NO	-
2656	ZINC00318849	311	0.5285509846764199	NO	-
2657	ZINC02770079	2674	0.5285411965625891	NO	-
2658	ZINC04469447	5518	0.5285065939097225	NO	-
2659	ZINC00849285	1018	0.5284885556799835	NO	-
2660	ZINC00849287	1019	0.5284595109342035	NO	-
2661	ZINC00260871	263	0.5284437574787119	NO	-
2662	ZINC03983108	5038	0.5284303247019388	NO	-
2663	ZINC03867976	4706	0.5284131987894051	NO	-
2664	ZINC03856110	4391	0.5284062707955008	NO	-
2665	ZINC03867975	4704	0.5283784892293123	NO	-
2666	ZINC04134686	5179	0.5283397970393428	NO	-
2667	ZINC02880081	2867	0.5283199814297993	NO	-
2668	ZINC01040284	1377	0.5283050511696984	NO	-
2669	ZINC00023683	16	0.5283043180009876	NO	-
2670	ZINC03040919	2992	0.5282994852626077	NO	-
2671	ZINC01024030	1325	0.5282747366563841	NO	-
2672	ZINC04462491	5453	0.5282503644534376	NO	-
2673	ZINC03213803	3054	0.5282330953698152	NO	-
2674	ZINC00112049	109	0.5282260293893132	NO	-
2675	ZINC02446871	2374	0.5282131697675079	NO	-
2676	ZINC04363996	5397	0.5281859104430902	NO	-
2677	ZINC03567536	3947	0.5281641451493745	NO	-
2678	ZINC00470096	498	0.5281620136237346	NO	-
2679	ZINC01637408	1904	0.52815828972616	NO	-
2680	ZINC02650396	2521	0.5281225815187112	NO	-
2681	ZINC01224588	1677	0.5280819402586329	NO	-
2682	ZINC01224588	1678	0.5280819402586329	NO	-
2683	ZINC03416368	3444	0.5280799573613553	NO	-
2684	ZINC03396022	3353	0.5280794918041662	NO	-
2685	ZINC00797003	919	0.5280757660404871	NO	-
2686	ZINC01040284	1378	0.5280618823859883	NO	-
2687	ZINC00311498	303	0.528043657928827	NO	-
2688	ZINC02781672	2684	0.5280294909211108	NO	-
2689	ZINC03551184	3875	0.5280119470672703	NO	-
2690	ZINC01962514	2045	0.5280108987843892	NO	-
2691	ZINC00424991	447	0.5279955328130341	NO	-
2692	ZINC03963921	4854	0.5279931408518824	NO	-
2693	ZINC00853326	1027	0.5279916069847906	NO	-
2694	ZINC00433772	463	0.5279517528883814	NO	-
2695	ZINC02716296	2590	0.5279503743602245	NO	-
2696	ZINC01751288	1926	0.527935259874691	NO	-
2697	ZINC02479637	2396	0.5279346897073086	NO	-
2698	ZINC00413253	404	0.5279092186138941	NO	-
2699	ZINC03977674	5019	0.5278910470480191	NO	-
2700	ZINC00306859	291	0.5278910285016193	NO	-
2701	ZINC03970776	4929	0.5278728872458526	NO	-
2702	ZINC00178911	177	0.5278584512288881	NO	-
2703	ZINC03976840	5009	0.5278526873479321	NO	-
2704	ZINC01040027	1365	0.5278465619087688	NO	-
2705	ZINC03976841	5010	0.5278313428623003	NO	-
2706	ZINC00891059	1128	0.527827374170377	NO	-
2707	ZINC00891059	1129	0.527827374170377	NO	-
2708	ZINC03868765	4733	0.5277504754670858	NO	-
2709	ZINC01040027	1366	0.5277483612938174	NO	-
2710	ZINC02908017	2884	0.5277377295849043	NO	-
2711	ZINC03316648	3179	0.5277273271546482	NO	-
2712	ZINC03316646	3178	0.5277076783693977	NO	-
2713	ZINC03659238	4053	0.5276834721617435	NO	-
2714	ZINC00909588	1158	0.5276705953842705	NO	-
2715	ZINC00909588	1159	0.5276705953842705	NO	-
2716	ZINC02188025	2158	0.5276164759463751	NO	-
2717	ZINC03969733	4903	0.527602318082257	NO	-
2718	ZINC00793014	909	0.5276017150960137	NO	-
2719	ZINC00192256	201	0.5275636694175064	NO	-
2720	ZINC01031949	1335	0.5275320320791062	NO	-
2721	ZINC02926872	2911	0.5275221756263274	NO	-
2722	ZINC03868829	4738	0.5274732541187264	NO	-
2723	ZINC01057374	1414	0.5274703511553789	NO	-
2724	ZINC00885375	1122	0.5274551301879599	NO	-
2725	ZINC00956524	1245	0.5274527429192244	NO	-
2726	ZINC02133509	2145	0.5273553210850884	NO	-
2727	ZINC03969734	4904	0.5273334086165782	NO	-
2728	ZINC04475140	5536	0.527333268669015	NO	-
2729	ZINC03853408	4257	0.5273208105114329	NO	-
2730	ZINC02861755	2827	0.5273079514255578	NO	-
2731	ZINC02458806	2384	0.5273046678000565	NO	-
2732	ZINC00102768	92	0.5272747880624841	NO	-
2733	ZINC03857299	4427	0.5272733167029244	NO	-
2734	ZINC00835696	1005	0.5272532381324663	NO	-
2735	ZINC01653433	1910	0.5272383656635495	NO	-
2736	ZINC03857592	4450	0.527232122438679	NO	-
2737	ZINC03857595	4451	0.5271771332236087	NO	-
2738	ZINC02084544	2130	0.5271573019184743	NO	-
2739	ZINC03043508	2996	0.5271300476082391	NO	-
2740	ZINC02861756	2828	0.5271020002028102	NO	-
2741	ZINC04250179	5281	0.5270705020878208	NO	-
2742	ZINC03438282	3526	0.5270667747786698	NO	-
2743	ZINC03181960	3038	0.5270019850625021	NO	-
2744	ZINC02731469	2624	0.526988983394317	NO	-
2745	ZINC01779587	1935	0.5269385545932636	NO	-
2746	ZINC02471399	2390	0.5268831666122938	NO	-
2747	ZINC04001544	5114	0.5268699223855312	NO	-
2748	ZINC00083956	77	0.5268609905657156	NO	-
2749	ZINC03507384	3763	0.526850863810279	NO	-
2750	ZINC03851525	4157	0.5268418222184985	NO	-
2751	ZINC00562984	583	0.5268180495742305	NO	-
2752	ZINC03806542	4075	0.5267879188527373	NO	-
2753	ZINC03027568	2968	0.5267366092363139	NO	-
2754	ZINC03507382	3762	0.5267235853947569	NO	-
2755	ZINC03242858	3103	0.5267064776229633	NO	-
2756	ZINC03857066	4405	0.5267024345483662	NO	-
2757	ZINC03853134	4238	0.526659421129308	NO	-
2758	ZINC02223476	2206	0.5266428967311444	NO	-
2759	ZINC02223476	2207	0.5266428967311444	NO	-
2760	ZINC00719993	801	0.5266177295887046	NO	-
2761	ZINC01354455	1745	0.5265984872983019	NO	-
2762	ZINC04305195	5339	0.5265567258243206	NO	-
2763	ZINC03198245	3046	0.5265507346267482	NO	-
2764	ZINC03854856	4348	0.5265470848491467	NO	-
2765	ZINC00719994	802	0.5265315211363361	NO	-
2766	ZINC03867103	4594	0.5265040104125805	NO	-
2767	ZINC02860918	2825	0.5265014247623242	NO	-
2768	ZINC01130014	1570	0.5264667393005386	NO	-
2769	ZINC00779312	859	0.5264377678596838	NO	-
2770	ZINC03555214	3891	0.5263882004615641	NO	-
2771	ZINC04248867	5271	0.5263775531724927	NO	-
2772	ZINC03079495	3014	0.5263477115256681	NO	-
2773	ZINC04274182	5311	0.5263322342468625	NO	-
2774	ZINC02785024	2687	0.5263101737781446	NO	-
2775	ZINC03867508	4626	0.526308554831684	NO	-
2776	ZINC04248627	5264	0.5263067824598999	NO	-
2777	ZINC01130011	1569	0.5263061389729149	NO	-
2778	ZINC03344716	3218	0.5262742634247412	NO	-
2779	ZINC01114581	1531	0.5262705941588147	NO	-
2780	ZINC03236993	3096	0.5262662687574287	NO	-
2781	ZINC02296233	2246	0.5262418686823291	NO	-
2782	ZINC00410623	389	0.5262306676474516	NO	-
2783	ZINC00223760	225	0.5262023306662743	NO	-
2784	ZINC00853359	1028	0.5261954923606929	NO	-
2785	ZINC01114579	1530	0.5261798748278742	NO	-
2786	ZINC01642494	1907	0.5261696382664326	NO	-
2787	ZINC03971202	4959	0.5261629153802053	NO	-
2788	ZINC03970775	4928	0.5261509397114685	NO	-
2789	ZINC00191071	197	0.5261327437227962	NO	-
2790	ZINC00147343	152	0.526121907815738	NO	-
2791	ZINC00518509	541	0.5260336716647187	NO	-
2792	ZINC00810348	952	0.5260279412327081	NO	-
2793	ZINC02561483	2432	0.5259975544536569	NO	-
2794	ZINC00367760	359	0.5259343536786648	NO	-
2795	ZINC01514753	1893	0.5259258749842055	NO	-
2796	ZINC00613392	643	0.5259100561145391	NO	-
2797	ZINC00371112	360	0.5258716042114081	NO	-
2798	ZINC02654510	2532	0.5258672333098972	NO	-
2799	ZINC00413231	398	0.5258424388046499	NO	-
2800	ZINC03567374	3941	0.5257976466571901	NO	-
2801	ZINC04636578	5602	0.5257930078768531	NO	-
2802	ZINC03867949	4686	0.525759660471195	NO	-
2803	ZINC03568508	3955	0.5257508569689214	NO	-
2804	ZINC03867950	4688	0.5257385592055432	NO	-
2805	ZINC01125932	1557	0.5257363984788901	NO	-
2806	ZINC01943018	2033	0.5257231345640437	NO	-
2807	ZINC01116518	1535	0.5257101676078457	NO	-
2808	ZINC03851597	4159	0.5257046173523539	NO	-
2809	ZINC00810347	951	0.5256974109701523	NO	-
2810	ZINC03854992	4358	0.5256943076934243	NO	-
2811	ZINC02860917	2824	0.5256561995583404	NO	-
2812	ZINC01441763	1831	0.5256147900230211	NO	-
2813	ZINC04345117	5361	0.5256130197635722	NO	-
2814	ZINC01441764	1833	0.525610978635901	NO	-
2815	ZINC03559720	3913	0.5255845548921356	NO	-
2816	ZINC00361142	352	0.5254960231465539	NO	-
2817	ZINC03858485	4488	0.5254915650401547	NO	-
2818	ZINC03322457	3183	0.525489592052487	NO	-
2819	ZINC03968496	4861	0.5254423492162569	NO	-
2820	ZINC04254854	5296	0.5254415607074028	NO	-
2821	ZINC00612901	639	0.5254402683808024	NO	-
2822	ZINC04004664	5115	0.5254347877055294	NO	-
2823	ZINC01033208	1344	0.5254259782584687	NO	-
2824	ZINC03422217	3473	0.5254074370365003	NO	-
2825	ZINC03889777	4757	0.525356408803617	NO	-
2826	ZINC04252160	5285	0.5253323985954053	NO	-
2827	ZINC00867953	1068	0.5253015469101251	NO	-
2828	ZINC04348708	5372	0.5252930281013841	NO	-
2829	ZINC03042103	2994	0.5252916041883654	NO	-
2830	ZINC01033207	1343	0.5252901987797496	NO	-
2831	ZINC00659298	730	0.5251741426230359	NO	-
2832	ZINC03608779	4013	0.5251644034196792	NO	-
2833	ZINC01897911	1969	0.5251480917614038	NO	-
2834	ZINC03322455	3182	0.5251162414453299	NO	-
2835	ZINC02645640	2512	0.5250766895226169	NO	-
2836	ZINC02845861	2806	0.525070406825244	NO	-
2837	ZINC02845860	2805	0.5250577661173346	NO	-
2838	ZINC03867974	4702	0.5250117702291377	NO	-
2839	ZINC00134349	135	0.5250102514286747	NO	-
2840	ZINC03504382	3738	0.5250064970977447	NO	-
2841	ZINC03849079	4093	0.5249713970247458	NO	-
2842	ZINC03504384	3739	0.5249709674571088	NO	-
2843	ZINC03465772	3586	0.5249531610665468	NO	-
2844	ZINC03832246	31	0.5249462683281773	YES	4
2845	ZINC03857591	4449	0.5249311269136622	NO	-
2846	ZINC04274733	5314	0.5248992519121821	NO	-
2847	ZINC03504380	3737	0.5248986922910158	NO	-
2848	ZINC03479210	3633	0.5248753065966567	NO	-
2849	ZINC03479207	3632	0.5248708606522474	NO	-
2850	ZINC03613350	4022	0.52485602397549	NO	-
2851	ZINC01058550	1420	0.5247929386401288	NO	-
2852	ZINC00675666	749	0.5247787184155416	NO	-
2853	ZINC04251576	5282	0.5247679240088974	NO	-
2854	ZINC01058551	1421	0.5247577564073029	NO	-
2855	ZINC00350666	336	0.524754539766385	NO	-
2856	ZINC00246002	244	0.5247381703597731	NO	-
2857	ZINC00138699	142	0.5247309319596071	NO	-
2858	ZINC02590827	2433	0.5247257787544485	NO	-
2859	ZINC00727189	810	0.5246896730107485	NO	-
2860	ZINC00725273	808	0.5246378664085203	NO	-
2861	ZINC03538397	3851	0.5246050425765257	NO	-
2862	ZINC00725271	806	0.5245627864763114	NO	-
2863	ZINC00853359	1029	0.5245230709831961	NO	-
2864	ZINC03802693	4073	0.5245121936295769	NO	-
2865	ZINC01019042	1323	0.5245089642233751	NO	-
2866	ZINC00525198	544	0.5244806650214199	NO	-
2867	ZINC02809291	2776	0.5244632413398419	NO	-
2868	ZINC00725272	807	0.5244600813512205	NO	-
2869	ZINC01223374	1673	0.5244257536124448	NO	-
2870	ZINC03479357	3640	0.5244182409739643	NO	-
2871	ZINC03567350	3940	0.5243712773770083	NO	-
2872	ZINC02972103	2942	0.5243491935282999	NO	-
2873	ZINC00725269	805	0.5243080456135029	NO	-
2874	ZINC01145246	1594	0.5242438113837536	NO	-
2875	ZINC00421190	431	0.5242355438704508	NO	-
2876	ZINC03867988	4708	0.524231012174738	NO	-
2877	ZINC04465904	5495	0.524231012174738	NO	-
2878	ZINC03410272	3427	0.5241962682987937	NO	-
2879	ZINC04255376	5297	0.5241958007435693	NO	-
2880	ZINC00149428	160	0.5241937661722773	NO	-
2881	ZINC00942344	1218	0.5241905437975107	NO	-
2882	ZINC00675663	748	0.5241695609008307	NO	-
2883	ZINC00159021	170	0.5241581092440498	NO	-
2884	ZINC03590802	3979	0.5241133803660759	NO	-
2885	ZINC02500119	2407	0.5240918021086324	NO	-
2886	ZINC03858355	4484	0.524030444508521	NO	-
2887	ZINC04468273	5513	0.524030444508521	NO	-
2888	ZINC00643849	708	0.5240286555843466	NO	-
2889	ZINC01006919	1306	0.5240212349679053	NO	-
2890	ZINC00715751	795	0.5239889611871033	NO	-
2891	ZINC00421189	430	0.5239512044174853	NO	-
2892	ZINC01142792	1590	0.5239114763521385	NO	-
2893	ZINC03344901	3219	0.5239113606103988	NO	-
2894	ZINC02862163	2833	0.5239012993784379	NO	-
2895	ZINC03857322	4428	0.5239008970131404	NO	-
2896	ZINC00613441	644	0.5238847747204102	NO	-
2897	ZINC00215041	218	0.5238826480780395	NO	-
2898	ZINC03436227	3513	0.5238817652125354	NO	-
2899	ZINC04362958	5396	0.5238780710627106	NO	-
2900	ZINC03907161	4820	0.5238699636056005	NO	-
2901	ZINC02791882	2700	0.5238596258551498	NO	-
2902	ZINC03852796	4209	0.5238538868395096	NO	-
2903	ZINC00985891	1273	0.5237981817174236	NO	-
2904	ZINC02411465	2329	0.5237578406561465	NO	-
2905	ZINC03858494	4490	0.5237431298879153	NO	-
2906	ZINC03858493	4489	0.5237341541170946	NO	-
2907	ZINC02479637	2397	0.5237064382267536	NO	-
2908	ZINC00390761	380	0.5236698411165536	NO	-
2909	ZINC03851934	4178	0.5236429178937687	NO	-
2910	ZINC03854899	4352	0.5236336266454764	NO	-
2911	ZINC03969322	4884	0.5236143792837586	NO	-
2912	ZINC00816737	971	0.52359495024994	NO	-
2913	ZINC03850240	4108	0.5235757224202405	NO	-
2914	ZINC03890671	4772	0.523543974459859	NO	-
2915	ZINC00264120	268	0.5235327341273507	NO	-
2916	ZINC02820394	2789	0.5235078279801029	NO	-
2917	ZINC02820395	2790	0.5234823016372598	NO	-
2918	ZINC03982933	5032	0.523467083527507	NO	-
2919	ZINC01191326	1639	0.5234655642446545	NO	-
2920	ZINC00037990	27	0.5234557092972487	NO	-
2921	ZINC03867945	4679	0.5234463337916352	NO	-
2922	ZINC02792234	2703	0.523425179821805	NO	-
2923	ZINC01431478	1816	0.5233934362970496	NO	-
2924	ZINC01350943	1739	0.5233917698323619	NO	-
2925	ZINC01210621	1654	0.5233884390880488	NO	-
2926	ZINC01210624	1655	0.5233550256239304	NO	-
2927	ZINC04345267	5362	0.5233547075928769	NO	-
2928	ZINC01431479	1817	0.5233299437556553	NO	-
2929	ZINC03332952	3198	0.5233070928595005	NO	-
2930	ZINC03313393	3174	0.5232939966323878	NO	-
2931	ZINC04251576	5283	0.5232889903578525	NO	-
2932	ZINC00527238	553	0.5232819024687855	NO	-
2933	ZINC02730110	2620	0.5232585422699519	NO	-
2934	ZINC01077049	1460	0.5232448249279749	NO	-
2935	ZINC03462225	3581	0.5231882891078322	NO	-
2936	ZINC03648903	4043	0.5231580621982356	NO	-
2937	ZINC00766381	827	0.5231302558770253	NO	-
2938	ZINC02061538	2118	0.523125357214108	NO	-
2939	ZINC00148036	153	0.5231045594956081	NO	-
2940	ZINC00682813	761	0.5230854414078702	NO	-
2941	ZINC03854902	4353	0.5230807872929457	NO	-
2942	ZINC01034674	1353	0.5230592530521526	NO	-
2943	ZINC00629179	678	0.5230497022756582	NO	-
2944	ZINC00905423	1143	0.5230407554406513	NO	-
2945	ZINC00563852	593	0.5230207955175752	NO	-
2946	ZINC00482502	511	0.522990502134833	NO	-
2947	ZINC03867733	4648	0.5229684217978824	NO	-
2948	ZINC00993634	1282	0.5229381543205552	NO	-
2949	ZINC04292850	5335	0.5229280478898432	NO	-
2950	ZINC00682812	760	0.5229088359642589	NO	-
2951	ZINC00969996	1251	0.5228978083042077	NO	-
2952	ZINC02419883	2336	0.5228468902289861	NO	-
2953	ZINC01140489	1587	0.5228441783672222	NO	-
2954	ZINC00810036	950	0.5228404448398847	NO	-
2955	ZINC03332950	3197	0.5228029352044189	NO	-
2956	ZINC03596443	4000	0.5227732909458235	NO	-
2957	ZINC03971202	4958	0.522763141463534	NO	-
2958	ZINC03867164	4596	0.5227630970993543	NO	-
2959	ZINC02660070	2539	0.522732138977504	NO	-
2960	ZINC03989515	5075	0.5227104207784639	NO	-
2961	ZINC01060372	1428	0.5227056354117521	NO	-
2962	ZINC00054087	50	0.5226642169901923	NO	-
2963	ZINC02487976	2402	0.5226629705021312	NO	-
2964	ZINC02795414	2716	0.5226471748056805	NO	-
2965	ZINC03510969	3783	0.5226393305254896	NO	-
2966	ZINC04193510	5220	0.5226164224030253	NO	-
2967	ZINC00810035	949	0.5226155507140998	NO	-
2968	ZINC03479524	3649	0.5226023270978567	NO	-
2969	ZINC01130700	1571	0.5226017345078646	NO	-
2970	ZINC02861976	2831	0.5225791806636513	NO	-
2971	ZINC04094763	5155	0.5225695024477334	NO	-
2972	ZINC00953584	1239	0.5225646908022128	NO	-
2973	ZINC02861975	2830	0.5225548159772206	NO	-
2974	ZINC01055214	1407	0.5225407492666145	NO	-
2975	ZINC01848955	1955	0.5225338279950215	NO	-
2976	ZINC03384241	3305	0.5225287290917278	NO	-
2977	ZINC00628124	671	0.5225243437334225	NO	-
2978	ZINC01906692	1975	0.5225217438575535	NO	-
2979	ZINC01060374	1429	0.5225147809110533	NO	-
2980	ZINC03851340	4147	0.5224910767116622	NO	-
2981	ZINC03832235	57	0.5224909713055403	YES	6
2982	ZINC01060370	1427	0.5224850374587885	NO	-
2983	ZINC03834030	60	0.5224599910364461	YES	6
2984	ZINC01148695	1601	0.5223947548698179	NO	-
2985	ZINC03806540	4074	0.5223897007599627	NO	-
2986	ZINC01148697	1602	0.5223779011192382	NO	-
2987	ZINC00969996	1252	0.5223762257995079	NO	-
2988	ZINC00537895	563	0.5223472482975744	NO	-
2989	ZINC03516861	3803	0.5223369114028353	NO	-
2990	ZINC03516862	3804	0.5222981293015871	NO	-
2991	ZINC03419398	3447	0.522283461040471	NO	-
2992	ZINC02624637	2465	0.5222701594079746	NO	-
2993	ZINC03060667	3008	0.5222466982433984	NO	-
2994	ZINC02623598	2458	0.5222333901711907	NO	-
2995	ZINC02478301	2393	0.5222299399000582	NO	-
2996	ZINC01060376	1430	0.5222291381462072	NO	-
2997	ZINC01016173	1321	0.5222096245913966	NO	-
2998	ZINC03855553	4384	0.5222054475092248	NO	-
2999	ZINC01016172	1320	0.5222030920027476	NO	-
3000	ZINC00714089	787	0.5222023753375948	NO	-
3001	ZINC01036534	1363	0.5221515881908741	NO	-
3002	ZINC00104114	95	0.5220884900933855	NO	-
3003	ZINC03436455	3518	0.5220754905062478	NO	-
3004	ZINC00072031	66	0.5220674599408986	NO	-
3005	ZINC02252474	2227	0.522046542423513	NO	-
3006	ZINC04087530	5146	0.5220415776086669	NO	-
3007	ZINC03882273	4748	0.5220281418750404	NO	-
3008	ZINC03867508	4627	0.5220240370315413	NO	-
3009	ZINC02223476	2205	0.5220058560448624	NO	-
3010	ZINC03590855	3980	0.521946340876566	NO	-
3011	ZINC04089012	5147	0.5219244025636837	NO	-
3012	ZINC03882273	4751	0.5219049568868168	NO	-
3013	ZINC00352154	339	0.5218765784871315	NO	-
3014	ZINC00945586	1225	0.5218713340420809	NO	-
3015	ZINC00232874	235	0.5218493754887271	NO	-
3016	ZINC00563879	595	0.5217431311785674	NO	-
3017	ZINC00806726	940	0.5217216919268997	NO	-
3018	ZINC00867953	1069	0.5217100634454993	NO	-
3019	ZINC00136088	137	0.5216978830586994	NO	-
3020	ZINC03858200	4479	0.521682567137693	NO	-
3021	ZINC02755761	2648	0.5216769675533736	NO	-
3022	ZINC04193509	5219	0.5216729084220308	NO	-
3023	ZINC02350778	2277	0.5216458025058497	NO	-
3024	ZINC02350778	2278	0.5216458025058497	NO	-
3025	ZINC02876715	2858	0.521613395429051	NO	-
3026	ZINC00779306	856	0.5216123184681388	NO	-
3027	ZINC04252160	5286	0.5216112808394154	NO	-
3028	ZINC02864333	2839	0.5215966497020883	NO	-
3029	ZINC02971621	2941	0.5215781067892983	NO	-
3030	ZINC03280167	3137	0.5215649677568618	NO	-
3031	ZINC03971423	4963	0.5215607758089167	NO	-
3032	ZINC03523478	3823	0.5215490537966032	NO	-
3033	ZINC02170073	2152	0.5215407439769805	NO	-
3034	ZINC01123600	1550	0.521514147085502	NO	-
3035	ZINC03868808	4736	0.521510973174876	NO	-
3036	ZINC02918102	2903	0.5215078477403338	NO	-
3037	ZINC03478956	3627	0.5214865778286386	NO	-
3038	ZINC04292850	5336	0.5214848350886372	NO	-
3039	ZINC02712843	2577	0.5214826420652687	NO	-
3040	ZINC03853236	4248	0.5214666794474233	NO	-
3041	ZINC04467678	5503	0.5214666794474233	NO	-
3042	ZINC03858890	4515	0.5214493420154729	NO	-
3043	ZINC00421378	432	0.5214292193838429	NO	-
3044	ZINC00413233	399	0.5214228037306419	NO	-
3045	ZINC01034867	1355	0.5214205152291416	NO	-
3046	ZINC00563962	596	0.5214080248248869	NO	-
3047	ZINC04070141	5138	0.5214077414105286	NO	-
3048	ZINC03971421	4962	0.5213948620070749	NO	-
3049	ZINC00644146	709	0.5213739249617062	NO	-
3050	ZINC03868807	4735	0.5213531346521799	NO	-
3051	ZINC03857460	4442	0.5213447415617148	NO	-
3052	ZINC00644148	710	0.5212930176341103	NO	-
3053	ZINC04248682	5266	0.5212190230799714	NO	-
3054	ZINC00232895	236	0.5212099324211111	NO	-
3055	ZINC03633172	4036	0.5211705518132843	NO	-
3056	ZINC02655126	2533	0.5211308233574241	NO	-
3057	ZINC00136309	139	0.5210783320092099	NO	-
3058	ZINC03215131	3056	0.521067101122758	NO	-
3059	ZINC03487397	3675	0.5210164450884528	NO	-
3060	ZINC03533702	3845	0.5209857596159106	NO	-
3061	ZINC00136306	138	0.5209789167097679	NO	-
3062	ZINC04241834	5259	0.5209742110732538	NO	-
3063	ZINC03559735	3914	0.5209737273473697	NO	-
3064	ZINC01015424	1319	0.5209532318881361	NO	-
3065	ZINC02910057	2885	0.5209340385779422	NO	-
3066	ZINC03858516	4498	0.5209090420516429	NO	-
3067	ZINC01015423	1318	0.520908462802104	NO	-
3068	ZINC04248795	5270	0.5209042344918	NO	-
3069	ZINC02910059	2886	0.5208895969267752	NO	-
3070	ZINC03971202	4960	0.5208608728119569	NO	-
3071	ZINC01961912	2043	0.520823059519968	NO	-
3072	ZINC01123601	1552	0.5207776564969965	NO	-
3073	ZINC01406030	1785	0.5207526310232201	NO	-
3074	ZINC03357121	3245	0.5207471234229056	NO	-
3075	ZINC03357123	3246	0.5207406458104128	NO	-
3076	ZINC00148055	155	0.5207063125847337	NO	-
3077	ZINC00382581	370	0.520697260950642	NO	-
3078	ZINC00382582	371	0.5206677406997573	NO	-
3079	ZINC00020636	12	0.5206459907854665	NO	-
3080	ZINC02480459	2398	0.5206144770976002	NO	-
3081	ZINC03549215	3863	0.5206062885453252	NO	-
3082	ZINC03047384	3000	0.5206057386323076	NO	-
3083	ZINC03523471	3822	0.5205817288353253	NO	-
3084	ZINC03857111	4409	0.52057528226139	NO	-
3085	ZINC04240363	5254	0.5205743509093829	NO	-
3086	ZINC01504890	1882	0.5205107568443361	NO	-
3087	ZINC03854850	4346	0.5204980564504693	NO	-
3088	ZINC03857461	4443	0.5204885583331352	NO	-
3089	ZINC00779351	863	0.5204852245978071	NO	-
3090	ZINC02646598	2513	0.520456683346802	NO	-
3091	ZINC03592502	3992	0.5204379380534812	NO	-
3092	ZINC03854848	4345	0.5204347641677591	NO	-
3093	ZINC00468111	496	0.5204178054235877	NO	-
3094	ZINC00412865	396	0.5204128930462116	NO	-
3095	ZINC00621123	661	0.5203982843885865	NO	-
3096	ZINC01076972	1458	0.5203906374466009	NO	-
3097	ZINC02644960	2510	0.5203800410489972	NO	-
3098	ZINC01087998	1486	0.5203786110322571	NO	-
3099	ZINC00815159	968	0.5203578933488381	NO	-
3100	ZINC00806715	939	0.5203477486289554	NO	-
3101	ZINC03388419	3321	0.5203473598779275	NO	-
3102	ZINC00806714	938	0.5203456375832252	NO	-
3103	ZINC03420946	3466	0.5203423416414732	NO	-
3104	ZINC02663980	2549	0.5203346958865618	NO	-
3105	ZINC03970452	4921	0.5203230879076444	NO	-
3106	ZINC04409088	5417	0.5202948460174964	NO	-
3107	ZINC03040915	2991	0.5202740702983873	NO	-
3108	ZINC03894320	4808	0.5202561313618244	NO	-
3109	ZINC03857410	4436	0.5202278929661334	NO	-
3110	ZINC03970869	4947	0.5201844770615411	NO	-
3111	ZINC03858069	4475	0.5201800338480538	NO	-
3112	ZINC00714089	788	0.5201273748001549	NO	-
3113	ZINC00779350	862	0.5201070060984824	NO	-
3114	ZINC03991952	5078	0.5200986646400046	NO	-
3115	ZINC03854903	4354	0.5200800719495993	NO	-
3116	ZINC00810432	953	0.520026654196969	NO	-
3117	ZINC03868069	4711	0.5200052281948343	NO	-
3118	ZINC04465914	5496	0.5200052281948343	NO	-
3119	ZINC03850122	4107	0.5200051759137514	NO	-
3120	ZINC00569895	600	0.5200007473029435	NO	-
3121	ZINC03969902	4907	0.5199571080909385	NO	-
3122	ZINC04443157	5440	0.5199393057971899	NO	-
3123	ZINC03421058	3469	0.5199152296779743	NO	-
3124	ZINC00618651	655	0.5198857718477286	NO	-
3125	ZINC03233086	3087	0.5198423711319776	NO	-
3126	ZINC00810433	954	0.5198148546404947	NO	-
3127	ZINC02626321	2470	0.5197879682454183	NO	-
3128	ZINC03213800	3053	0.5197830687622047	NO	-
3129	ZINC03549213	3862	0.5197821136341213	NO	-
3130	ZINC04231145	5242	0.5197452680087701	NO	-
3131	ZINC03443828	3532	0.5197084412264058	NO	-
3132	ZINC03162338	3030	0.5197058369363556	NO	-
3133	ZINC00779307	857	0.5196775486004567	NO	-
3134	ZINC03419577	3451	0.5196675344546634	NO	-
3135	ZINC03851128	4133	0.5196392666075249	NO	-
3136	ZINC03851127	4132	0.5196276171358807	NO	-
3137	ZINC03379500	3285	0.5196180040539017	NO	-
3138	ZINC03504077	3735	0.5195931865413274	NO	-
3139	ZINC03658888	4052	0.5195766324445361	NO	-
3140	ZINC03633169	4035	0.5195702345613379	NO	-
3141	ZINC00413236	401	0.5195256705731536	NO	-
3142	ZINC00072084	68	0.5194853024615464	NO	-
3143	ZINC03504078	3736	0.5194725978546264	NO	-
3144	ZINC03868085	4713	0.5194432395682514	NO	-
3145	ZINC01185600	1631	0.5194204375553603	NO	-
3146	ZINC00072074	67	0.5193813101426089	NO	-
3147	ZINC02379167	2299	0.5193380920724343	NO	-
3148	ZINC01185601	1632	0.5193316106383801	NO	-
3149	ZINC03536399	3846	0.5193117490384037	NO	-
3150	ZINC03004551	2960	0.5193076971151908	NO	-
3151	ZINC00836513	1006	0.519300102834654	NO	-
3152	ZINC00800599	923	0.5192633540083689	NO	-
3153	ZINC04286435	5332	0.5192595559976158	NO	-
3154	ZINC03452490	3547	0.5192425162020622	NO	-
3155	ZINC00800600	924	0.5192373568065239	NO	-
3156	ZINC02511408	2418	0.5192335428661626	NO	-
3157	ZINC03407006	3414	0.5192201355426892	NO	-
3158	ZINC01987235	2107	0.5191924913688656	NO	-
3159	ZINC00580967	608	0.5191832698057752	NO	-
3160	ZINC00413234	400	0.5191670867181248	NO	-
3161	ZINC00806729	942	0.5191329987073802	NO	-
3162	ZINC00806728	941	0.5191286823084094	NO	-
3163	ZINC00826827	994	0.5191261144154514	NO	-
3164	ZINC01040129	1367	0.5190811152919877	NO	-
3165	ZINC02657630	2536	0.5190783879806108	NO	-
3166	ZINC01051758	1391	0.5190658535227223	NO	-
3167	ZINC02336063	2263	0.5190547970566857	NO	-
3168	ZINC04427983	5428	0.5190455145974712	NO	-
3169	ZINC00806704	935	0.5190443884953938	NO	-
3170	ZINC00829996	997	0.5190336002688751	NO	-
3171	ZINC00745678	817	0.5190030282162312	NO	-
3172	ZINC04490250	5555	0.5189858057227735	NO	-
3173	ZINC00829995	996	0.5189707551484252	NO	-
3174	ZINC00609646	630	0.518964902944724	NO	-
3175	ZINC02853356	2813	0.5189549674585111	NO	-
3176	ZINC00794321	913	0.518933307731612	NO	-
3177	ZINC00794322	914	0.5189286471808532	NO	-
3178	ZINC02644246	2508	0.5189278753108858	NO	-
3179	ZINC01123088	1547	0.5189104202267949	NO	-
3180	ZINC03489929	3677	0.5189083669938288	NO	-
3181	ZINC01123086	1546	0.5188842835657119	NO	-
3182	ZINC03857113	4411	0.5188826658520046	NO	-
3183	ZINC03351225	3231	0.5188739619681818	NO	-
3184	ZINC00670510	739	0.518861812862614	NO	-
3185	ZINC03567433	3943	0.5188604054829363	NO	-
3186	ZINC00054087	51	0.5188435002736587	NO	-
3187	ZINC00806705	936	0.5188427827218265	NO	-
3188	ZINC02502848	2414	0.5188418223816526	NO	-
3189	ZINC03032842	2977	0.5188286043806454	NO	-
3190	ZINC01051756	1390	0.518827783654403	NO	-
3191	ZINC03419406	3448	0.5187985693782579	NO	-
3192	ZINC00885375	1123	0.5187662751351825	NO	-
3193	ZINC03969902	4908	0.5187445533581831	NO	-
3194	ZINC03507454	3767	0.518701057528769	NO	-
3195	ZINC01981545	2079	0.5186771051753571	NO	-
3196	ZINC04485959	5551	0.5186451603466701	NO	-
3197	ZINC01934389	2010	0.5186421642961822	NO	-
3198	ZINC01110236	1518	0.5186238493661909	NO	-
3199	ZINC01442534	1835	0.518613037166861	NO	-
3200	ZINC00721931	803	0.5186127131330825	NO	-
3201	ZINC00810441	956	0.5185909791412382	NO	-
3202	ZINC02873656	2854	0.5185461999550717	NO	-
3203	ZINC02873656	2855	0.5185461999550717	NO	-
3204	ZINC04274587	5312	0.5184548343835209	NO	-
3205	ZINC00413248	403	0.5184476926095274	NO	-
3206	ZINC00472393	502	0.5184315618648089	NO	-
3207	ZINC03415738	3441	0.5184160182589077	NO	-
3208	ZINC00810439	955	0.5183512142696061	NO	-
3209	ZINC03581880	3977	0.5183443395647888	NO	-
3210	ZINC02141893	2147	0.5183177150797594	NO	-
3211	ZINC02872247	2850	0.5182421275275455	NO	-
3212	ZINC04332571	5354	0.5182403956354683	NO	-
3213	ZINC03250461	3116	0.518238538180179	NO	-
3214	ZINC02868876	2845	0.5182281195532003	NO	-
3215	ZINC03307535	3167	0.5182268031041478	NO	-
3216	ZINC01012812	1315	0.5182195692500889	NO	-
3217	ZINC01441764	1834	0.5182155353526757	NO	-
3218	ZINC03400782	3388	0.5181963203323814	NO	-
3219	ZINC02872246	2849	0.5181677442671475	NO	-
3220	ZINC03857112	4410	0.5181580631478138	NO	-
3221	ZINC03384727	3307	0.5181509498275496	NO	-
3222	ZINC03250463	3117	0.5181503851869229	NO	-
3223	ZINC03957479	4840	0.5181285622847359	NO	-
3224	ZINC03443758	3531	0.5181225389093775	NO	-
3225	ZINC01111260	1520	0.5181202020816332	NO	-
3226	ZINC03858787	4505	0.5181143603311901	NO	-
3227	ZINC00775580	841	0.518103125815583	NO	-
3228	ZINC00044748	38	0.5180905310582774	NO	-
3229	ZINC03420920	3464	0.5180708593833038	NO	-
3230	ZINC03559236	3907	0.518066654681764	NO	-
3231	ZINC04308468	5343	0.5180536222375375	NO	-
3232	ZINC03969425	4893	0.5180422609488098	NO	-
3233	ZINC03854864	4350	0.5180134651525405	NO	-
3234	ZINC04274830	5315	0.5180090171683189	NO	-
3235	ZINC00150913	167	0.5179962871323457	NO	-
3236	ZINC02429757	2353	0.5179933020256295	NO	-
3237	ZINC03854863	4349	0.5179891949321512	NO	-
3238	ZINC01972468	2048	0.5179612328097798	NO	-
3239	ZINC00044728	35	0.5178570649117807	NO	-
3240	ZINC03392347	3335	0.5178488758270213	NO	-
3241	ZINC00044729	36	0.5178466329597952	NO	-
3242	ZINC03414316	3439	0.517774658756131	NO	-
3243	ZINC03223759	3070	0.51772441520677	NO	-
3244	ZINC03219591	3064	0.5177211194207765	NO	-
3245	ZINC01052165	1392	0.5176825221713234	NO	-
3246	ZINC01889791	1959	0.5176572744711289	NO	-
3247	ZINC03475807	3607	0.5176493283246635	NO	-
3248	ZINC02403614	2317	0.5176407754637976	NO	-
3249	ZINC03475809	3608	0.5176186107506683	NO	-
3250	ZINC02500119	2408	0.5176142919346403	NO	-
3251	ZINC02259006	2230	0.5175965985681068	NO	-
3252	ZINC03969286	4875	0.5175961306041151	NO	-
3253	ZINC03231772	3085	0.5175867873877967	NO	-
3254	ZINC00871131	1087	0.5175617799019269	NO	-
3255	ZINC01024089	1328	0.5175516519432313	NO	-
3256	ZINC03375587	3279	0.5175476498680426	NO	-
3257	ZINC00779309	858	0.5175278383092973	NO	-
3258	ZINC03667501	4057	0.5175059124671982	NO	-
3259	ZINC02818657	2786	0.5174686804077797	NO	-
3260	ZINC00249518	245	0.5174677937172663	NO	-
3261	ZINC03241843	3099	0.5174289157169681	NO	-
3262	ZINC03231140	3083	0.5174244398982224	NO	-
3263	ZINC03878140	4747	0.5174118653527159	NO	-
3264	ZINC00044730	37	0.5174106606924813	NO	-
3265	ZINC01145147	1593	0.5174098661501592	NO	-
3266	ZINC01441763	1832	0.5174068713772932	NO	-
3267	ZINC02803793	2764	0.5173812098406501	NO	-
3268	ZINC04233398	5244	0.5173807239129523	NO	-
3269	ZINC03667499	4056	0.5173691023415884	NO	-
3270	ZINC04267954	5308	0.517367128031934	NO	-
3271	ZINC04115905	5169	0.517354434435941	NO	-
3272	ZINC03857175	4419	0.517349237507522	NO	-
3273	ZINC03853968	4290	0.5173226647123507	NO	-
3274	ZINC01019057	1324	0.5172991918682118	NO	-
3275	ZINC03394649	3345	0.5172818671804195	NO	-
3276	ZINC00422423	434	0.5172706679071433	NO	-
3277	ZINC03855148	4372	0.5172677871350099	NO	-
3278	ZINC04467881	5511	0.5172677871350099	NO	-
3279	ZINC00813735	964	0.5172603788925387	NO	-
3280	ZINC01241037	1689	0.5172505036320706	NO	-
3281	ZINC03249270	3114	0.5172413784846847	NO	-
3282	ZINC03892671	4793	0.5172022746170784	NO	-
3283	ZINC04465348	5482	0.5172022746170784	NO	-
3284	ZINC00505846	526	0.517157609422291	NO	-
3285	ZINC00523590	543	0.5171385529543869	NO	-
3286	ZINC04252381	5291	0.5171339042890715	NO	-
3287	ZINC03959038	4843	0.5171282502336884	NO	-
3288	ZINC02392703	2308	0.5170698048674479	NO	-
3289	ZINC00149869	163	0.5170569263861495	NO	-
3290	ZINC02350778	2276	0.5170145423636359	NO	-
3291	ZINC03592496	3991	0.5170067294033331	NO	-
3292	ZINC00850432	1024	0.5170027421596893	NO	-
3293	ZINC01501114	1879	0.5169940060580733	NO	-
3294	ZINC01184046	1628	0.5169899275255666	NO	-
3295	ZINC00628124	672	0.5169779657347331	NO	-
3296	ZINC02455812	2382	0.5169705168403277	NO	-
3297	ZINC03459894	3577	0.5169443561851044	NO	-
3298	ZINC02745652	2639	0.5169362745032625	NO	-
3299	ZINC03853789	4279	0.516895517216624	NO	-
3300	ZINC00871163	1088	0.5168840404240435	NO	-
3301	ZINC04266403	5302	0.5168763076252672	NO	-
3302	ZINC03857427	4438	0.5168497441914728	NO	-
3303	ZINC04464378	5460	0.5168497441914728	NO	-
3304	ZINC03968530	4863	0.516841431427619	NO	-
3305	ZINC03475815	3610	0.5168364301863307	NO	-
3306	ZINC03475811	3609	0.5168293779011572	NO	-
3307	ZINC03859153	4531	0.5168091948361844	NO	-
3308	ZINC02948916	2921	0.5168091675767481	NO	-
3309	ZINC03854322	4308	0.5168024715910536	NO	-
3310	ZINC04000947	5103	0.5167792439771799	NO	-
3311	ZINC01053638	1397	0.5167622930858026	NO	-
3312	ZINC02740408	2635	0.5167231090512445	NO	-
3313	ZINC00622412	663	0.51665640060483	NO	-
3314	ZINC03645574	4042	0.5166410463036593	NO	-
3315	ZINC03867971	4697	0.5166325359246974	NO	-
3316	ZINC03854533	4316	0.5166290207788286	NO	-
3317	ZINC00062678	59	0.5166241073895513	NO	-
3318	ZINC01034872	1359	0.516610220961141	NO	-
3319	ZINC03854130	4302	0.5165972612395064	NO	-
3320	ZINC04467763	5505	0.5165972612395064	NO	-
3321	ZINC00806708	937	0.5165397023631316	NO	-
3322	ZINC02662081	2546	0.5165369877335217	NO	-
3323	ZINC00420667	426	0.5165270785387354	NO	-
3324	ZINC03867945	4680	0.5165134848287084	NO	-
3325	ZINC00367684	358	0.5164932844840179	NO	-
3326	ZINC02193007	2162	0.5164930402000075	NO	-
3327	ZINC04135668	5181	0.5164873621267111	NO	-
3328	ZINC04135668	5180	0.5164657159906538	NO	-
3329	ZINC03854534	4317	0.5164609383625496	NO	-
3330	ZINC00342969	335	0.5164436380329482	NO	-
3331	ZINC03991953	5079	0.5164410569940362	NO	-
3332	ZINC03419550	3450	0.516341597239353	NO	-
3333	ZINC03485518	3665	0.5163291062499986	NO	-
3334	ZINC03815799	22	0.5163191124046563	YES	3
3335	ZINC02917336	2899	0.5163075605580665	NO	-
3336	ZINC03479576	3651	0.5163037669328842	NO	-
3337	ZINC03959041	4844	0.5162684100534755	NO	-
3338	ZINC02942430	2916	0.5162488348003379	NO	-
3339	ZINC03452421	3545	0.5161813555672254	NO	-
3340	ZINC04361527	5395	0.516129867329083	NO	-
3341	ZINC03857328	4432	0.5161234228595476	NO	-
3342	ZINC03568202	3949	0.516114280328116	NO	-
3343	ZINC02481178	2400	0.5161037507443016	NO	-
3344	ZINC03619304	4028	0.516101303107146	NO	-
3345	ZINC01503447	1881	0.516075559690735	NO	-
3346	ZINC02073485	2128	0.5160537277745175	NO	-
3347	ZINC00255338	259	0.5160422428467352	NO	-
3348	ZINC01059753	1426	0.5160053799997527	NO	-
3349	ZINC02976142	2946	0.5160027409348936	NO	-
3350	ZINC01077049	1461	0.5160026040790209	NO	-
3351	ZINC02883521	2870	0.5160010890281882	NO	-
3352	ZINC01934415	2011	0.515985455417758	NO	-
3353	ZINC01129315	1564	0.5159812954286895	NO	-
3354	ZINC01742022	1922	0.5159604113375487	NO	-
3355	ZINC03967012	4856	0.5159579994456265	NO	-
3356	ZINC02648146	2517	0.5159423118634555	NO	-
3357	ZINC01651045	1909	0.5159420001881939	NO	-
3358	ZINC03904484	4818	0.5159403349521121	NO	-
3359	ZINC00780177	876	0.5159315700489013	NO	-
3360	ZINC00986215	1276	0.5159305945375993	NO	-
3361	ZINC02648145	2516	0.5159286765836395	NO	-
3362	ZINC02069738	2127	0.5159244887562366	NO	-
3363	ZINC03854421	4311	0.5159147575543467	NO	-
3364	ZINC03854896	4351	0.5159131732798794	NO	-
3365	ZINC02809107	2773	0.5158964931005828	NO	-
3366	ZINC02855998	2818	0.5158679279854261	NO	-
3367	ZINC03959048	4845	0.5158664157349176	NO	-
3368	ZINC04250179	5279	0.5158267988934342	NO	-
3369	ZINC03484530	3662	0.5158247388668032	NO	-
3370	ZINC03873542	4743	0.5157979878738835	NO	-
3371	ZINC03411938	3434	0.5157726851613416	NO	-
3372	ZINC03484528	3661	0.5157528719851598	NO	-
3373	ZINC00172918	174	0.5157292723896371	NO	-
3374	ZINC01943019	2034	0.5157025322602081	NO	-
3375	ZINC01059751	1425	0.5156937180957165	NO	-
3376	ZINC00947098	1228	0.5156904741775087	NO	-
3377	ZINC04375779	5404	0.5156704606037966	NO	-
3378	ZINC03567416	3942	0.5156572863161853	NO	-
3379	ZINC04149676	5190	0.5156328923107624	NO	-
3380	ZINC00969996	1253	0.5156312564051077	NO	-
3381	ZINC03858884	4513	0.5156191499237005	NO	-
3382	ZINC04115904	5168	0.5156035078970097	NO	-
3383	ZINC03484691	3664	0.5156025200793608	NO	-
3384	ZINC03039900	2980	0.5155964339944338	NO	-
3385	ZINC01756057	1927	0.5155341833928782	NO	-
3386	ZINC01194909	1641	0.5155301871890915	NO	-
3387	ZINC01133921	1577	0.5155107113161921	NO	-
3388	ZINC01943020	2035	0.5154857732990162	NO	-
3389	ZINC03859004	4523	0.5154089107098925	NO	-
3390	ZINC01354451	1744	0.5153841207748996	NO	-
3391	ZINC03331848	3195	0.5153664878171166	NO	-
3392	ZINC03494261	3684	0.5153616790980705	NO	-
3393	ZINC03867562	4633	0.5153359597007939	NO	-
3394	ZINC03980728	5025	0.5153140442221424	NO	-
3395	ZINC00713683	786	0.5153097641111127	NO	-
3396	ZINC02247862	2225	0.5153051541186313	NO	-
3397	ZINC03858867	4509	0.5152986005454933	NO	-
3398	ZINC03971202	4957	0.5152532027336495	NO	-
3399	ZINC00556598	577	0.5152106591679929	NO	-
3400	ZINC03909740	4828	0.5152029593742548	NO	-
3401	ZINC04274830	5316	0.5151836087591866	NO	-
3402	ZINC03419629	3452	0.515182133991761	NO	-
3403	ZINC03443118	3530	0.5150987573335437	NO	-
3404	ZINC00688763	770	0.5150527537972936	NO	-
3405	ZINC03088751	3017	0.5150426494969371	NO	-
3406	ZINC00044768	39	0.5150015985232036	NO	-
3407	ZINC03499627	3731	0.5148616679334505	NO	-
3408	ZINC03970793	4945	0.5147409366682183	NO	-
3409	ZINC02761532	2659	0.5147084964250325	NO	-
3410	ZINC03400244	3375	0.5146865852394024	NO	-
3411	ZINC03854025	4294	0.5146778649997534	NO	-
3412	ZINC00555385	574	0.5146732219430367	NO	-
3413	ZINC04250179	5280	0.5146652642512257	NO	-
3414	ZINC03970101	4910	0.5146558896753984	NO	-
3415	ZINC03496967	3698	0.5146323837914029	NO	-
3416	ZINC03972233	4977	0.5146312174951589	NO	-
3417	ZINC00264160	269	0.514562463636687	NO	-
3418	ZINC04460686	5450	0.5144552333219863	NO	-
3419	ZINC00507450	527	0.5143869675498771	NO	-
3420	ZINC03969327	4886	0.5143808489989787	NO	-
3421	ZINC01012570	1314	0.5143788481997108	NO	-
3422	ZINC03972285	4982	0.514364009827447	NO	-
3423	ZINC00360114	346	0.5143495925446099	NO	-
3424	ZINC00943591	1220	0.5143459220679936	NO	-
3425	ZINC00352154	340	0.5143283855602467	NO	-
3426	ZINC00778516	844	0.514321635577852	NO	-
3427	ZINC00774905	840	0.5143028176678036	NO	-
3428	ZINC02478303	2394	0.5142951232386486	NO	-
3429	ZINC02195033	2169	0.5142865257090941	NO	-
3430	ZINC01911923	1977	0.5142778966771229	NO	-
3431	ZINC00563864	594	0.5142521958141952	NO	-
3432	ZINC03857130	4413	0.5142412253658669	NO	-
3433	ZINC00131931	133	0.5142406671789417	NO	-
3434	ZINC00417980	421	0.5142363859606865	NO	-
3435	ZINC03867940	4677	0.5142073858434876	NO	-
3436	ZINC00714092	789	0.5141928432410828	NO	-
3437	ZINC03832232	36	0.5141825106021488	YES	4
3438	ZINC01749221	1924	0.5141374812313475	NO	-
3439	ZINC00360012	345	0.5141161046471151	NO	-
3440	ZINC03969289	4876	0.5140893624629806	NO	-
3441	ZINC03892687	4796	0.514001666877414	NO	-
3442	ZINC03401450	3398	0.5140011892972436	NO	-
3443	ZINC01292069	1710	0.5139986660189294	NO	-
3444	ZINC01725057	1915	0.5139599040298148	NO	-
3445	ZINC04233401	5245	0.5139515967337639	NO	-
3446	ZINC03857327	4431	0.5139488245419782	NO	-
3447	ZINC00646793	719	0.5139474738487699	NO	-
3448	ZINC00223225	221	0.5139293219990487	NO	-
3449	ZINC02617500	2441	0.5139272549018086	NO	-
3450	ZINC03411941	3435	0.513926506565393	NO	-
3451	ZINC00130658	130	0.5139116504873441	NO	-
3452	ZINC03852976	4218	0.513846434121772	NO	-
3453	ZINC00610265	633	0.5138426631646653	NO	-
3454	ZINC03108159	3022	0.5138270232792442	NO	-
3455	ZINC03858871	4510	0.5137762965836075	NO	-
3456	ZINC03852825	4212	0.5137627079091874	NO	-
3457	ZINC04405540	5414	0.5137558556446181	NO	-
3458	ZINC03970783	4935	0.5137508124759096	NO	-
3459	ZINC03425321	3487	0.5137443586892148	NO	-
3460	ZINC00618981	657	0.5137386607029714	NO	-
3461	ZINC00840297	1011	0.513726063513911	NO	-
3462	ZINC02883566	2871	0.5137206038639601	NO	-
3463	ZINC02169122	2151	0.5136989632062224	NO	-
3464	ZINC03859365	4541	0.513698342508671	NO	-
3465	ZINC03863722	4566	0.5136916983522273	NO	-
3466	ZINC04357555	5381	0.5136857852131883	NO	-
3467	ZINC01894059	1968	0.5136328674531716	NO	-
3468	ZINC03970794	4946	0.5136110642331523	NO	-
3469	ZINC02989474	2952	0.5136046339406581	NO	-
3470	ZINC03397108	3357	0.513583920663718	NO	-
3471	ZINC00318233	309	0.5135814203241675	NO	-
3472	ZINC04317648	5345	0.513530996648028	NO	-
3473	ZINC00840297	1010	0.5135132318656195	NO	-
3474	ZINC00675312	746	0.513510385020173	NO	-
3475	ZINC03858888	4514	0.5134979534071236	NO	-
3476	ZINC04468389	5515	0.5134979534071236	NO	-
3477	ZINC00053008	48	0.5134770959340208	NO	-
3478	ZINC00791091	894	0.5134722274996518	NO	-
3479	ZINC03854807	4344	0.513453090817475	NO	-
3480	ZINC00570339	602	0.5134433717666413	NO	-
3481	ZINC04138282	5187	0.5134425585587502	NO	-
3482	ZINC03353174	3236	0.513405744009289	NO	-
3483	ZINC04252249	5289	0.5133371712447313	NO	-
3484	ZINC03854959	4355	0.5133031209619159	NO	-
3485	ZINC03858050	4474	0.5132915882325478	NO	-
3486	ZINC04495178	5565	0.5132550432140381	NO	-
3487	ZINC03969339	4889	0.5132542868597122	NO	-
3488	ZINC00811256	957	0.5132528147145113	NO	-
3489	ZINC02654465	2531	0.5132362354276222	NO	-
3490	ZINC01116906	1536	0.5132351373109474	NO	-
3491	ZINC03401446	3397	0.5132309617461805	NO	-
3492	ZINC01076972	1459	0.513230623500697	NO	-
3493	ZINC01933110	2006	0.5132287004952092	NO	-
3494	ZINC02654464	2530	0.5132265031791736	NO	-
3495	ZINC03969335	4888	0.513183594734438	NO	-
3496	ZINC02193005	2161	0.5131736275163622	NO	-
3497	ZINC01013818	1316	0.5131455667597566	NO	-
3498	ZINC03527881	3830	0.5130957006704373	NO	-
3499	ZINC01466638	1851	0.5130949095915543	NO	-
3500	ZINC01126127	1559	0.5130783244224597	NO	-
3501	ZINC01891371	1966	0.5130617043262193	NO	-
3502	ZINC03850824	4115	0.5130374943925045	NO	-
3503	ZINC03867239	4600	0.5129755325788901	NO	-
3504	ZINC01960607	2038	0.51296813136732	NO	-
3505	ZINC04109960	5166	0.5129573935479292	NO	-
3506	ZINC00477815	509	0.5129280914186256	NO	-
3507	ZINC03499609	3729	0.512917560460718	NO	-
3508	ZINC00477816	510	0.5128939270342671	NO	-
3509	ZINC04214720	5223	0.5128820135374323	NO	-
3510	ZINC03852657	4201	0.5128715990032466	NO	-
3511	ZINC01960608	2039	0.5128700983991776	NO	-
3512	ZINC03355608	3241	0.5128608591549404	NO	-
3513	ZINC02391055	2307	0.5127692611652767	NO	-
3514	ZINC00470671	499	0.5127623097302146	NO	-
3515	ZINC02712872	2581	0.5127422626715005	NO	-
3516	ZINC03397204	3359	0.5127140612558602	NO	-
3517	ZINC03397201	3358	0.5126785573004459	NO	-
3518	ZINC00955245	1242	0.5126710788961539	NO	-
3519	ZINC03970784	4936	0.5126578257069367	NO	-
3520	ZINC02809723	2777	0.5126506625026499	NO	-
3521	ZINC00264330	271	0.5125957401715873	NO	-
3522	ZINC03383377	3300	0.5125868937107141	NO	-
3523	ZINC03857433	4439	0.512565104655258	NO	-
3524	ZINC00858943	1050	0.5125243547198453	NO	-
3525	ZINC00470672	500	0.5124417999992089	NO	-
3526	ZINC01362280	1748	0.5124412845678811	NO	-
3527	ZINC00580967	609	0.512434723854709	NO	-
3528	ZINC00580967	610	0.512434723854709	NO	-
3529	ZINC03882273	4749	0.5123917849620646	NO	-
3530	ZINC00415381	411	0.5123676921711325	NO	-
3531	ZINC00415382	412	0.5123552403267242	NO	-
3532	ZINC03355606	3240	0.5123486809296081	NO	-
3533	ZINC00420667	427	0.5123412878225729	NO	-
3534	ZINC03977599	5014	0.5123360958301797	NO	-
3535	ZINC03859003	4522	0.512281428987694	NO	-
3536	ZINC01362281	1749	0.5122645936170483	NO	-
3537	ZINC04094763	5152	0.5122536493648603	NO	-
3538	ZINC01366780	1766	0.5122417610454814	NO	-
3539	ZINC03969316	4879	0.5122063629758739	NO	-
3540	ZINC03613853	4024	0.5121977177950032	NO	-
3541	ZINC03969421	4892	0.5121932633526103	NO	-
3542	ZINC03671203	4059	0.5121925336325923	NO	-
3543	ZINC03882273	4750	0.5121783764041762	NO	-
3544	ZINC03868836	4740	0.5121697174117886	NO	-
3545	ZINC04466326	5499	0.5121697174117886	NO	-
3546	ZINC00106255	97	0.512167242519653	NO	-
3547	ZINC03859722	4550	0.5121609503015601	NO	-
3548	ZINC01006636	1305	0.512152340360391	NO	-
3549	ZINC02434241	2360	0.5121140771069371	NO	-
3550	ZINC03435692	3504	0.5120710769215379	NO	-
3551	ZINC00444262	472	0.5120483918253009	NO	-
3552	ZINC03970781	4933	0.5120432099270151	NO	-
3553	ZINC03958068	4841	0.5120391623036171	NO	-
3554	ZINC00444261	471	0.512028219576792	NO	-
3555	ZINC03983389	5052	0.5120111624772536	NO	-
3556	ZINC01981794	2096	0.5119981394454471	NO	-
3557	ZINC03969293	4878	0.5119945358176187	NO	-
3558	ZINC03832245	34	0.5119845279533772	YES	4
3559	ZINC01981795	2097	0.5119677149359741	NO	-
3560	ZINC01024080	1327	0.5119516696031413	NO	-
3561	ZINC01109634	1516	0.5119292393531136	NO	-
3562	ZINC03452223	3543	0.5119235179335084	NO	-
3563	ZINC03853621	4273	0.5119121671454131	NO	-
3564	ZINC03977600	5015	0.511900128013538	NO	-
3565	ZINC03853622	4274	0.511900027025073	NO	-
3566	ZINC00779357	865	0.5118762663536479	NO	-
3567	ZINC01816678	1947	0.5118738153422028	NO	-
3568	ZINC03971272	4961	0.511863061028901	NO	-
3569	ZINC03855128	4366	0.5118554187987359	NO	-
3570	ZINC04467879	5510	0.5118554187987359	NO	-
3571	ZINC03420911	3462	0.5118269939548619	NO	-
3572	ZINC00641539	705	0.5118245140448981	NO	-
3573	ZINC01767615	1929	0.5118196872510252	NO	-
3574	ZINC00985892	1274	0.5118193194718816	NO	-
3575	ZINC03684804	4063	0.5118034019188769	NO	-
3576	ZINC00151209	168	0.5118014447074463	NO	-
3577	ZINC01389449	1777	0.5117985498473994	NO	-
3578	ZINC03613854	4025	0.5117872556532242	NO	-
3579	ZINC01124058	1553	0.5117862477472245	NO	-
3580	ZINC01324421	1712	0.5117371293546501	NO	-
3581	ZINC02806901	2768	0.5117298193603581	NO	-
3582	ZINC03850943	4125	0.5117113002752977	NO	-
3583	ZINC03850941	4124	0.5117067815608922	NO	-
3584	ZINC03851987	4181	0.5117051015069196	NO	-
3585	ZINC00677242	754	0.5116881955025684	NO	-
3586	ZINC03862466	4561	0.5116727512295098	NO	-
3587	ZINC00123439	126	0.5116652063918421	NO	-
3588	ZINC00619017	658	0.511653484997326	NO	-
3589	ZINC00774460	837	0.511638348186309	NO	-
3590	ZINC03075628	3012	0.5116371721719356	NO	-
3591	ZINC03079668	3015	0.511622559491242	NO	-
3592	ZINC04223089	5229	0.5116076182792347	NO	-
3593	ZINC03288419	3146	0.511602131507412	NO	-
3594	ZINC03854128	4301	0.5115992886508101	NO	-
3595	ZINC03853699	4275	0.5115970962005542	NO	-
3596	ZINC03175435	3035	0.5115958817749617	NO	-
3597	ZINC03175432	3034	0.5115745546719861	NO	-
3598	ZINC03892670	4792	0.5115588198591943	NO	-
3599	ZINC04108686	5164	0.5115190962596283	NO	-
3600	ZINC03434282	3499	0.5114818271850959	NO	-
3601	ZINC03040709	2988	0.5114750094941222	NO	-
3602	ZINC03619361	4029	0.5114657810830882	NO	-
3603	ZINC04371204	5402	0.511458994056343	NO	-
3604	ZINC03459956	3578	0.5114567203157748	NO	-
3605	ZINC03566552	3936	0.5114223917586501	NO	-
3606	ZINC01075095	1457	0.5114089217914805	NO	-
3607	ZINC03834036	37	0.511406173912416	YES	4
3608	ZINC03948389	4833	0.5113223872938633	NO	-
3609	ZINC03411916	3433	0.5113194113179471	NO	-
3610	ZINC04248669	5265	0.5113126959837748	NO	-
3611	ZINC01400329	1782	0.5112790518939209	NO	-
3612	ZINC00779314	860	0.5112420513670689	NO	-
3613	ZINC01006488	1302	0.5112417044661521	NO	-
3614	ZINC03339574	3208	0.5112234015644826	NO	-
3615	ZINC03507297	3760	0.5112046827741457	NO	-
3616	ZINC03550588	3874	0.5112030617333935	NO	-
3617	ZINC03219023	3063	0.5111710961466716	NO	-
3618	ZINC03599776	4003	0.5111429827481783	NO	-
3619	ZINC03387359	3319	0.5111286033536631	NO	-
3620	ZINC01024077	1326	0.5111271148782534	NO	-
3621	ZINC01101255	1502	0.5111048274080711	NO	-
3622	ZINC03970782	4934	0.5110729597029523	NO	-
3623	ZINC03902127	4815	0.5109783026641824	NO	-
3624	ZINC03415773	3442	0.5109404879365338	NO	-
3625	ZINC01225066	1681	0.5109115187006923	NO	-
3626	ZINC03995264	5098	0.5108957495157979	NO	-
3627	ZINC03510905	3781	0.5108797344864989	NO	-
3628	ZINC03499617	3730	0.5108786345984082	NO	-
3629	ZINC00714092	790	0.5107671037494513	NO	-
3630	ZINC03506946	3751	0.5107507921693594	NO	-
3631	ZINC03510907	3782	0.510743286457037	NO	-
3632	ZINC00303591	287	0.5107304839102589	NO	-
3633	ZINC03684804	4064	0.5107217700445762	NO	-
3634	ZINC01938909	2032	0.510696188293842	NO	-
3635	ZINC01736643	1917	0.5106750086123834	NO	-
3636	ZINC03484681	3663	0.5106590111659776	NO	-
3637	ZINC01225065	1680	0.5106578152182979	NO	-
3638	ZINC03420689	3456	0.5106264614248028	NO	-
3639	ZINC00779316	861	0.5106220902839266	NO	-
3640	ZINC03420687	3455	0.5106009032709607	NO	-
3641	ZINC04439132	5435	0.510588565669035	NO	-
3642	ZINC00424552	445	0.5105705197990126	NO	-
3643	ZINC01063751	1437	0.5105694286279004	NO	-
3644	ZINC04492864	5562	0.5105540626932664	NO	-
3645	ZINC03331480	3194	0.5105431341767236	NO	-
3646	ZINC02712869	2580	0.5105380704069583	NO	-
3647	ZINC03987432	5065	0.510534516926527	NO	-
3648	ZINC04493282	5563	0.510523860949774	NO	-
3649	ZINC01415718	1794	0.5105041253524281	NO	-
3650	ZINC03287742	3143	0.5104888065292961	NO	-
3651	ZINC00867249	1060	0.5104696441263196	NO	-
3652	ZINC00727262	811	0.5104668652281027	NO	-
3653	ZINC04511495	5571	0.5104619888440473	NO	-
3654	ZINC03450982	3542	0.5104529734572161	NO	-
3655	ZINC03450980	3541	0.5104322876220274	NO	-
3656	ZINC03849517	4098	0.510430101060306	NO	-
3657	ZINC01225870	1682	0.5103885622197005	NO	-
3658	ZINC02395080	2310	0.51038098742181	NO	-
3659	ZINC00779356	864	0.510296744962579	NO	-
3660	ZINC03289803	3148	0.5102802403651419	NO	-
3661	ZINC03434288	3500	0.5102779229923593	NO	-
3662	ZINC03243953	3104	0.5102701822052078	NO	-
3663	ZINC03434289	3501	0.5102690870600052	NO	-
3664	ZINC03039904	2981	0.5102284420790525	NO	-
3665	ZINC03476822	3621	0.5102256045403549	NO	-
3666	ZINC02232900	2218	0.5102183782552461	NO	-
3667	ZINC03859153	4532	0.5102156805582738	NO	-
3668	ZINC03855147	4371	0.5101668542709709	NO	-
3669	ZINC03969331	4887	0.5101647427252426	NO	-
3670	ZINC01288187	1708	0.5101635681970943	NO	-
3671	ZINC03420881	3460	0.5100306298154486	NO	-
3672	ZINC01473181	1857	0.5100305504018691	NO	-
3673	ZINC00980645	1270	0.5099975816698803	NO	-
3674	ZINC03867562	4634	0.5099574356193189	NO	-
3675	ZINC00613093	640	0.5099259457043859	NO	-
3676	ZINC02838395	2799	0.5099150736754817	NO	-
3677	ZINC02787910	2692	0.5098372725692952	NO	-
3678	ZINC04001321	5111	0.5098148886386906	NO	-
3679	ZINC03475456	3599	0.5098144124132968	NO	-
3680	ZINC01188644	1635	0.5097879659143931	NO	-
3681	ZINC03397501	3363	0.5097533769325578	NO	-
3682	ZINC03339573	3207	0.5097277294746481	NO	-
3683	ZINC04167118	5203	0.509693608946929	NO	-
3684	ZINC03566533	3935	0.5096809379347715	NO	-
3685	ZINC03402374	3401	0.5096463474628948	NO	-
3686	ZINC02648617	2518	0.5096417508305772	NO	-
3687	ZINC03402373	3400	0.509635302573321	NO	-
3688	ZINC02064706	2125	0.5096298311235538	NO	-
3689	ZINC02064707	2126	0.509615390982075	NO	-
3690	ZINC00784855	888	0.5096080755454147	NO	-
3691	ZINC03264879	3127	0.509607941625996	NO	-
3692	ZINC01034574	1352	0.5096040814923413	NO	-
3693	ZINC01981280	2074	0.5095879645721749	NO	-
3694	ZINC01981279	2073	0.5095763844028981	NO	-
3695	ZINC03394842	3346	0.5095697423915054	NO	-
3696	ZINC01002088	1296	0.5095592351416648	NO	-
3697	ZINC02219246	2203	0.5095555889484087	NO	-
3698	ZINC02738622	2632	0.5095520664528431	NO	-
3699	ZINC03867971	4698	0.5095461941732109	NO	-
3700	ZINC02738624	2633	0.5095439881162797	NO	-
3701	ZINC00105810	96	0.5095047778708294	NO	-
3702	ZINC02618098	2444	0.5094841144279044	NO	-
3703	ZINC02631824	2488	0.5094576918258996	NO	-
3704	ZINC00797000	918	0.5094539852567169	NO	-
3705	ZINC00779364	869	0.5094459642940896	NO	-
3706	ZINC01436953	1822	0.5094435040461323	NO	-
3707	ZINC03166163	3031	0.5094376699905584	NO	-
3708	ZINC01006496	1303	0.5094070176424682	NO	-
3709	ZINC01002089	1297	0.509387294256838	NO	-
3710	ZINC02223039	2204	0.5093656027680917	NO	-
3711	ZINC00773781	833	0.5093575316015315	NO	-
3712	ZINC03892149	4784	0.5093327886999918	NO	-
3713	ZINC04465247	5477	0.5093327886999918	NO	-
3714	ZINC03475243	3597	0.5093111705842225	NO	-
3715	ZINC00611976	636	0.5093060652963668	NO	-
3716	ZINC01938903	2029	0.5092937844909106	NO	-
3717	ZINC01336950	1724	0.5092885862172012	NO	-
3718	ZINC03890628	4771	0.5092587727648441	NO	-
3719	ZINC03852775	4205	0.509249338215937	NO	-
3720	ZINC03853231	4247	0.5092207318377064	NO	-
3721	ZINC04467677	5502	0.5092207318377064	NO	-
3722	ZINC03476097	3616	0.5091642942303958	NO	-
3723	ZINC02777342	2676	0.5091584937292338	NO	-
3724	ZINC01215212	1666	0.5091125821403965	NO	-
3725	ZINC03452409	3544	0.5091024522517688	NO	-
3726	ZINC02448915	2376	0.50909410658938	NO	-
3727	ZINC03420884	3461	0.509092085079621	NO	-
3728	ZINC01698188	1914	0.5090905911874211	NO	-
3729	ZINC03834031	59	0.5090766440196682	YES	6
3730	ZINC04209657	5222	0.5090447934686679	NO	-
3731	ZINC02866780	2842	0.5090288672864755	NO	-
3732	ZINC04275819	5322	0.5090093567378348	NO	-
3733	ZINC01114940	1532	0.5090072499245097	NO	-
3734	ZINC00651621	723	0.5089759965858243	NO	-
3735	ZINC04444433	5443	0.50897253954837	NO	-
3736	ZINC03514951	3797	0.508893069501958	NO	-
3737	ZINC03852774	4204	0.5088909281847644	NO	-
3738	ZINC03413114	3438	0.5088147354398295	NO	-
3739	ZINC04281708	5329	0.5088141898051468	NO	-
3740	ZINC01938753	2023	0.5088141439357466	NO	-
3741	ZINC03851987	4182	0.5087970008756639	NO	-
3742	ZINC02661170	2543	0.5087598216025336	NO	-
3743	ZINC00477288	508	0.5087493832880813	NO	-
3744	ZINC01431986	1818	0.508727613924406	NO	-
3745	ZINC03388758	3324	0.5087212937669806	NO	-
3746	ZINC03496840	3696	0.5087070090346802	NO	-
3747	ZINC03481655	3655	0.5087059017211106	NO	-
3748	ZINC03852657	4202	0.5086774168831537	NO	-
3749	ZINC03397601	3364	0.5086755959944249	NO	-
3750	ZINC00511469	532	0.5086592252713462	NO	-
3751	ZINC03768188	4069	0.5086371901475348	NO	-
3752	ZINC00468581	497	0.508628246049487	NO	-
3753	ZINC01364378	1755	0.508623596001166	NO	-
3754	ZINC03040633	2984	0.5086147764163591	NO	-
3755	ZINC03970774	4927	0.5085468585055875	NO	-
3756	ZINC04594426	5580	0.5085421460461116	NO	-
3757	ZINC03481652	3654	0.5084907647099447	NO	-
3758	ZINC03815526	53	0.5084052033883361	YES	4
3759	ZINC00131192	131	0.5083966992335254	NO	-
3760	ZINC03873718	4745	0.5083777802014079	NO	-
3761	ZINC01934256	2009	0.5083707948902828	NO	-
3762	ZINC04001132	5107	0.5083478529736035	NO	-
3763	ZINC04357551	5380	0.508345813022988	NO	-
3764	ZINC01287581	1706	0.508321490737611	NO	-
3765	ZINC03866845	4582	0.5083070020922257	NO	-
3766	ZINC02741003	2636	0.5082883240479621	NO	-
3767	ZINC02382468	2303	0.5082788175744999	NO	-
3768	ZINC02481180	2401	0.5082511485279034	NO	-
3769	ZINC03889476	4755	0.508218094274792	NO	-
3770	ZINC03425343	3488	0.5081822375012881	NO	-
3771	ZINC02712868	2579	0.5081562360838596	NO	-
3772	ZINC03992789	5084	0.5081448938539622	NO	-
3773	ZINC04464483	5463	0.5081448938539622	NO	-
3774	ZINC03388719	3323	0.5081409349340256	NO	-
3775	ZINC03868442	4724	0.5081155272841454	NO	-
3776	ZINC03852789	4208	0.5080584345162268	NO	-
3777	ZINC03852516	4184	0.5080573688504393	NO	-
3778	ZINC04467626	5500	0.5080573688504393	NO	-
3779	ZINC03400882	3391	0.5080508960256793	NO	-
3780	ZINC04628165	5598	0.5080329504717495	NO	-
3781	ZINC00563059	584	0.5080125693786144	NO	-
3782	ZINC03485937	3666	0.5079966193201354	NO	-
3783	ZINC03420926	3465	0.5079965419024647	NO	-
3784	ZINC00563060	585	0.507985149832364	NO	-
3785	ZINC03391827	3332	0.5079619921641207	NO	-
3786	ZINC02995789	2954	0.5079588097681516	NO	-
3787	ZINC03970791	4943	0.5079524725708682	NO	-
3788	ZINC01287582	1707	0.5079304942101015	NO	-
3789	ZINC00559980	580	0.50791848916438	NO	-
3790	ZINC03867249	4603	0.5079103506134963	NO	-
3791	ZINC00762290	825	0.5079005644239873	NO	-
3792	ZINC02501173	2412	0.5078770940532497	NO	-
3793	ZINC01938905	2031	0.5078352307788705	NO	-
3794	ZINC03858217	4481	0.5078263506715422	NO	-
3795	ZINC02712888	2582	0.5078162946329112	NO	-
3796	ZINC04307623	5341	0.5078004923593781	NO	-
3797	ZINC03475926	3612	0.5077946493693423	NO	-
3798	ZINC01938904	2030	0.5077909429012819	NO	-
3799	ZINC03475923	3611	0.5077647021088321	NO	-
3800	ZINC03867940	4678	0.5077332950352335	NO	-
3801	ZINC00117743	114	0.507725938852676	NO	-
3802	ZINC01922894	1995	0.5076940544993577	NO	-
3803	ZINC03867250	4604	0.5076693347873572	NO	-
3804	ZINC04338408	5358	0.5076595636103982	NO	-
3805	ZINC01981273	2071	0.507604091709327	NO	-
3806	ZINC01981274	2072	0.5076007592783728	NO	-
3807	ZINC03027548	2967	0.5075834139397439	NO	-
3808	ZINC03890911	4777	0.5075773421234443	NO	-
3809	ZINC03478106	3626	0.5075688726037545	NO	-
3810	ZINC04518429	5577	0.5075599498672507	NO	-
3811	ZINC03435629	3502	0.5074968211875079	NO	-
3812	ZINC02664673	2552	0.507483053509337	NO	-
3813	ZINC03476094	3615	0.5074515468758969	NO	-
3814	ZINC00264160	270	0.5074268349217614	NO	-
3815	ZINC00145826	148	0.507404637005994	NO	-
3816	ZINC03890910	4776	0.507399198695482	NO	-
3817	ZINC04407852	5416	0.5073664054144634	NO	-
3818	ZINC04001320	5110	0.5073621885000338	NO	-
3819	ZINC02064705	2124	0.5073519966366077	NO	-
3820	ZINC03970778	4931	0.5073425229812665	NO	-
3821	ZINC01176693	1625	0.5073017154743237	NO	-
3822	ZINC02064704	2123	0.5072984265319905	NO	-
3823	ZINC00361373	353	0.5072963517946597	NO	-
3824	ZINC03851389	4149	0.5072934562861066	NO	-
3825	ZINC04370983	5401	0.5072724099671508	NO	-
3826	ZINC03866846	4583	0.5072710985484596	NO	-
3827	ZINC03970792	4944	0.5072556889021944	NO	-
3828	ZINC03851392	4150	0.507251314359838	NO	-
3829	ZINC00453912	480	0.5072466082389872	NO	-
3830	ZINC01981793	2095	0.507214602736514	NO	-
3831	ZINC01981792	2094	0.5072138631822066	NO	-
3832	ZINC01549844	1900	0.5071978973927873	NO	-
3833	ZINC02617525	2442	0.5071471827616432	NO	-
3834	ZINC00128038	128	0.5071230777468033	NO	-
3835	ZINC01934211	2007	0.5071213357741089	NO	-
3836	ZINC03855135	4367	0.5070855158904959	NO	-
3837	ZINC03496094	3695	0.5070334904649123	NO	-
3838	ZINC03368559	3267	0.5069955392107639	NO	-
3839	ZINC03368562	3268	0.5069914824904285	NO	-
3840	ZINC03400504	3382	0.5069834722213727	NO	-
3841	ZINC03992727	5081	0.5069818801855484	NO	-
3842	ZINC00530228	558	0.5069647150861731	NO	-
3843	ZINC00779363	868	0.5069584021347551	NO	-
3844	ZINC03850824	4116	0.506926947326307	NO	-
3845	ZINC03817701	4079	0.5069142540787769	NO	-
3846	ZINC04627531	5594	0.5069045331973235	NO	-
3847	ZINC04597417	5587	0.5068989519038071	NO	-
3848	ZINC00149223	159	0.5068962869956155	NO	-
3849	ZINC03436206	3511	0.506846999208557	NO	-
3850	ZINC00599904	623	0.5068158747090878	NO	-
3851	ZINC01922893	1994	0.5067868537142869	NO	-
3852	ZINC03436209	3512	0.5067839272859977	NO	-
3853	ZINC00341049	329	0.5067618490625301	NO	-
3854	ZINC01127431	1560	0.5067593531426761	NO	-
3855	ZINC03855136	4368	0.5067588034114733	NO	-
3856	ZINC03392640	3337	0.5067433070873442	NO	-
3857	ZINC03029341	2969	0.5067349121408575	NO	-
3858	ZINC01934216	2008	0.5067324995795359	NO	-
3859	ZINC04052605	5123	0.5066927334299022	NO	-
3860	ZINC02618314	2446	0.5066746141894067	NO	-
3861	ZINC03858452	4486	0.5066153104654454	NO	-
3862	ZINC03902127	4816	0.5065657367650653	NO	-
3863	ZINC00774356	836	0.5065468099372473	NO	-
3864	ZINC04149676	5191	0.5065230305763782	NO	-
3865	ZINC00439087	467	0.5065059597477901	NO	-
3866	ZINC00609729	631	0.5064826369820719	NO	-
3867	ZINC03486111	3669	0.5064323876239484	NO	-
3868	ZINC00435948	466	0.5064214290743436	NO	-
3869	ZINC03517788	3807	0.506409913426088	NO	-
3870	ZINC03972262	4978	0.5063970764511487	NO	-
3871	ZINC00859243	1051	0.5063824313624394	NO	-
3872	ZINC01938440	2019	0.506356393551726	NO	-
3873	ZINC03483199	3659	0.5063521929772637	NO	-
3874	ZINC00145828	150	0.5063476687638169	NO	-
3875	ZINC03496942	3697	0.5063417084771539	NO	-
3876	ZINC01087083	1484	0.5063250424979177	NO	-
3877	ZINC00089958	82	0.5063148453776231	NO	-
3878	ZINC03452428	3546	0.506300764811244	NO	-
3879	ZINC04286748	5333	0.5062782949601694	NO	-
3880	ZINC03340353	3214	0.5062610016812165	NO	-
3881	ZINC03435644	3503	0.5062587121692157	NO	-
3882	ZINC03421134	3472	0.506240317098486	NO	-
3883	ZINC01986879	2106	0.5062394470551427	NO	-
3884	ZINC04465359	5483	0.5062314248994951	NO	-
3885	ZINC00145827	149	0.5061880763174986	NO	-
3886	ZINC00309354	295	0.5061648659689871	NO	-
3887	ZINC01938441	2020	0.5061557032577659	NO	-
3888	ZINC01938901	2027	0.5061450686327279	NO	-
3889	ZINC02136721	2146	0.5061392171055606	NO	-
3890	ZINC01215212	1667	0.5061331463550937	NO	-
3891	ZINC03383474	3301	0.506101997112281	NO	-
3892	ZINC01938902	2028	0.5060995073041789	NO	-
3893	ZINC03588111	3978	0.5060932280241557	NO	-
3894	ZINC03854801	4342	0.5060643278997246	NO	-
3895	ZINC02879334	2865	0.5060546909784691	NO	-
3896	ZINC02544681	2429	0.5060403684785861	NO	-
3897	ZINC03815793	20	0.5060100835973138	YES	3
3898	ZINC03507317	3761	0.5060077900158887	NO	-
3899	ZINC01658193	1912	0.5059851217777732	NO	-
3900	ZINC00719743	800	0.5059818273915087	NO	-
3901	ZINC03684804	4066	0.505947345014341	NO	-
3902	ZINC04191196	5216	0.5059248965682459	NO	-
3903	ZINC01160232	1612	0.505901524748082	NO	-
3904	ZINC02632956	2491	0.505897905455171	NO	-
3905	ZINC00929840	1182	0.505889756571847	NO	-
3906	ZINC03476075	3613	0.5058820349413974	NO	-
3907	ZINC02622083	2455	0.5058594622641769	NO	-
3908	ZINC03832247	35	0.5058129139120506	YES	4
3909	ZINC03969587	4902	0.5058033178544477	NO	-
3910	ZINC03868483	4728	0.5057160850057868	NO	-
3911	ZINC01811991	1946	0.5057143191847984	NO	-
3912	ZINC01364394	1756	0.5057106020441613	NO	-
3913	ZINC04514327	5574	0.5056710227277141	NO	-
3914	ZINC04470110	5524	0.5056479609056794	NO	-
3915	ZINC01922462	1992	0.5056335189978101	NO	-
3916	ZINC03908467	4825	0.5055838591125216	NO	-
3917	ZINC03329555	3193	0.5055785889303603	NO	-
3918	ZINC04483961	5541	0.5055723742208298	NO	-
3919	ZINC01162901	1614	0.505566505874212	NO	-
3920	ZINC03852518	4185	0.5055462117424823	NO	-
3921	ZINC03400909	3392	0.5055450009495847	NO	-
3922	ZINC00400247	383	0.5055405540451878	NO	-
3923	ZINC02388467	2305	0.5055286228838236	NO	-
3924	ZINC01042401	1381	0.5055163601432922	NO	-
3925	ZINC04367322	5399	0.5054608863589933	NO	-
3926	ZINC03475420	3598	0.5053867170579968	NO	-
3927	ZINC03832256	63	0.5053676233308985	YES	6
3928	ZINC00211061	215	0.5052887463620697	NO	-
3929	ZINC02895329	2881	0.5052102391605711	NO	-
3930	ZINC03260148	3125	0.5051900382650305	NO	-
3931	ZINC03972227	4976	0.5051652106940805	NO	-
3932	ZINC01096068	1498	0.5051490293491231	NO	-
3933	ZINC03341950	3215	0.5051279543693419	NO	-
3934	ZINC01943660	2036	0.505126849385582	NO	-
3935	ZINC02879378	2866	0.5051129600088181	NO	-
3936	ZINC00881640	1110	0.5050821561085711	NO	-
3937	ZINC01383762	1771	0.505072840255037	NO	-
3938	ZINC02636960	2498	0.5050499237124972	NO	-
3939	ZINC01260442	1697	0.5050305470899558	NO	-
3940	ZINC02627329	2472	0.5050264979344601	NO	-
3941	ZINC03397211	3360	0.5050148623486692	NO	-
3942	ZINC03531752	3838	0.5050085448405026	NO	-
3943	ZINC03394565	3343	0.5049845000316834	NO	-
3944	ZINC01922464	1993	0.5049805377844684	NO	-
3945	ZINC01943665	2037	0.5049454801199422	NO	-
3946	ZINC03890982	4779	0.5049423765757757	NO	-
3947	ZINC04465341	5480	0.5049410576996017	NO	-
3948	ZINC00382739	372	0.5049332136015047	NO	-
3949	ZINC02838395	2800	0.5049234565422498	NO	-
3950	ZINC02838395	2801	0.5049234565422498	NO	-
3951	ZINC02087059	2136	0.5048505332141459	NO	-
3952	ZINC00116640	113	0.5048426273265417	NO	-
3953	ZINC03466207	3589	0.5048257114710887	NO	-
3954	ZINC03486152	3670	0.5047975454522242	NO	-
3955	ZINC01181311	1626	0.5047835374390947	NO	-
3956	ZINC03466203	3588	0.504736012418519	NO	-
3957	ZINC03890981	4778	0.5047158261014323	NO	-
3958	ZINC02651691	2526	0.5046995807737599	NO	-
3959	ZINC03388816	3325	0.504671129957521	NO	-
3960	ZINC03684804	4065	0.5046439806749234	NO	-
3961	ZINC03439714	3529	0.5046114766280522	NO	-
3962	ZINC04308448	5342	0.5046006642369059	NO	-
3963	ZINC03436428	3515	0.5045369068154715	NO	-
3964	ZINC03864144	4575	0.5045056680464085	NO	-
3965	ZINC03379623	3288	0.5044929869311238	NO	-
3966	ZINC00841238	1012	0.5044913329389492	NO	-
3967	ZINC03400802	3389	0.5044881989846961	NO	-
3968	ZINC03436430	3516	0.5044822194039397	NO	-
3969	ZINC03868482	4727	0.5044634691505626	NO	-
3970	ZINC03394567	3344	0.5044599125988617	NO	-
3971	ZINC01432376	1820	0.5044316745506103	NO	-
3972	ZINC04246886	5261	0.5044232321326381	NO	-
3973	ZINC03400954	3396	0.5043960784000106	NO	-
3974	ZINC02848306	2810	0.504351002096086	NO	-
3975	ZINC02254063	2229	0.504305047926134	NO	-
3976	ZINC00149210	158	0.5042976903924312	NO	-
3977	ZINC01938748	2021	0.5042350652380768	NO	-
3978	ZINC03992991	5089	0.5041809600012214	NO	-
3979	ZINC03983061	5035	0.5041554682808009	NO	-
3980	ZINC01938749	2022	0.5040841764524225	NO	-
3981	ZINC01061287	1432	0.5040755312676966	NO	-
3982	ZINC02848305	2809	0.5040497488180034	NO	-
3983	ZINC03851275	4141	0.5040103863059264	NO	-
3984	ZINC00189442	195	0.5040052275797483	NO	-
3985	ZINC04425695	5426	0.5039654874662376	NO	-
3986	ZINC02877369	2859	0.5039565132767063	NO	-
3987	ZINC03400326	3376	0.5039428494913107	NO	-
3988	ZINC02437632	2364	0.5039208397593333	NO	-
3989	ZINC03397243	3362	0.5039018172907312	NO	-
3990	ZINC03397240	3361	0.5038853244329594	NO	-
3991	ZINC03512197	3784	0.5038824199113935	NO	-
3992	ZINC00779365	870	0.5038707581728086	NO	-
3993	ZINC00094387	85	0.503844953844122	NO	-
3994	ZINC00063564	62	0.5038268905067401	NO	-
3995	ZINC03851277	4142	0.5038131266575485	NO	-
3996	ZINC03510825	3780	0.5038003550043574	NO	-
3997	ZINC00942876	1219	0.5037609365309333	NO	-
3998	ZINC03125659	3026	0.5037018827865796	NO	-
3999	ZINC03486186	3671	0.5036980995585713	NO	-
4000	ZINC02861394	2826	0.5036947943369794	NO	-
4001	ZINC03976949	5011	0.5036872575431576	NO	-
4002	ZINC03400870	3390	0.5036789469282851	NO	-
4003	ZINC03475486	3600	0.503678829770132	NO	-
4004	ZINC03476925	3622	0.5036696729899537	NO	-
4005	ZINC03231652	3084	0.5036696273757713	NO	-
4006	ZINC02193868	2163	0.5036269338961933	NO	-
4007	ZINC02868743	2844	0.5036171002721181	NO	-
4008	ZINC01364395	1757	0.5035091941672986	NO	-
4009	ZINC00629479	681	0.5034918693982896	NO	-
4010	ZINC04054148	5126	0.5034320647250825	NO	-
4011	ZINC03088736	3016	0.5033797944307544	NO	-
4012	ZINC02880125	2868	0.5033542821089318	NO	-
4013	ZINC01087834	1485	0.5033529708916753	NO	-
4014	ZINC02859293	2823	0.5033354125603252	NO	-
4015	ZINC00634935	696	0.5033341638342764	NO	-
4016	ZINC01981787	2093	0.5033336351610542	NO	-
4017	ZINC01981786	2092	0.5033316584143988	NO	-
4018	ZINC00111944	108	0.5033189263745591	NO	-
4019	ZINC01047508	1388	0.5032620470355921	NO	-
4020	ZINC03821073	4087	0.5032543302476903	NO	-
4021	ZINC01122056	1545	0.5032188036110625	NO	-
4022	ZINC03328129	3191	0.5032020293014836	NO	-
4023	ZINC03458031	3562	0.503185785319721	NO	-
4024	ZINC02334890	2262	0.5031748312025496	NO	-
4025	ZINC01068752	1444	0.5031333768508767	NO	-
4026	ZINC03868072	4712	0.503116054407656	NO	-
4027	ZINC04465917	5497	0.503116054407656	NO	-
4028	ZINC04166865	5201	0.5030954568408698	NO	-
4029	ZINC02808368	2770	0.5030489249311696	NO	-
4030	ZINC00522585	542	0.5030358437937993	NO	-
4031	ZINC04358795	5391	0.5030346376555789	NO	-
4032	ZINC03395161	3349	0.5030104001110368	NO	-
4033	ZINC03040711	2989	0.5030063785343161	NO	-
4034	ZINC03476080	3614	0.5029857923830181	NO	-
4035	ZINC02360087	2283	0.5029779739420085	NO	-
4036	ZINC03420789	3457	0.5029226595776379	NO	-
4037	ZINC03970777	4930	0.5029030512994965	NO	-
4038	ZINC00048133	41	0.5028630743507048	NO	-
4039	ZINC00980695	1271	0.5028470464363036	NO	-
4040	ZINC03853474	4259	0.5028201178667595	NO	-
4041	ZINC00917002	1166	0.5028084838488827	NO	-
4042	ZINC00503066	522	0.5028049624719185	NO	-
4043	ZINC03971923	4973	0.5027958323124061	NO	-
4044	ZINC00917004	1167	0.5027723261875832	NO	-
4045	ZINC04000762	5102	0.5027638751457362	NO	-
4046	ZINC00475151	505	0.502739461651226	NO	-
4047	ZINC02808369	2771	0.5027233372218114	NO	-
4048	ZINC00454630	481	0.5027180769264785	NO	-
4049	ZINC00526887	551	0.5026923280517457	NO	-
4050	ZINC02701439	2572	0.5026688429416899	NO	-
4051	ZINC03559089	3904	0.502615961649847	NO	-
4052	ZINC03890041	4763	0.502613043564625	NO	-
4053	ZINC03559235	3906	0.5025915251927122	NO	-
4054	ZINC03400926	3394	0.5025884017206295	NO	-
4055	ZINC02604911	2435	0.5025820267349655	NO	-
4056	ZINC00475150	504	0.5025789304317407	NO	-
4057	ZINC02427056	2348	0.5025719453387436	NO	-
4058	ZINC01981272	2070	0.5025718139443393	NO	-
4059	ZINC03559237	3908	0.502560909156949	NO	-
4060	ZINC03420791	3458	0.5025445442171541	NO	-
4061	ZINC00582529	614	0.5025303527819043	NO	-
4062	ZINC03856515	4401	0.5025131828320551	NO	-
4063	ZINC03400334	3377	0.5024942784485813	NO	-
4064	ZINC01984065	2103	0.5024595385006232	NO	-
4065	ZINC01922897	1996	0.5024348085354137	NO	-
4066	ZINC03971921	4972	0.5024255654641578	NO	-
4067	ZINC03497720	3719	0.5023573225812298	NO	-
4068	ZINC03553200	3880	0.5022861546365635	NO	-
4069	ZINC02354293	2281	0.5022074173051921	NO	-
4070	ZINC00991258	1279	0.5022066199018486	NO	-
4071	ZINC03336382	3203	0.5021980055721025	NO	-
4072	ZINC01981271	2069	0.5021892132375814	NO	-
4073	ZINC03497721	3720	0.5021527230509479	NO	-
4074	ZINC02777690	2678	0.502137683378827	NO	-
4075	ZINC04462798	5455	0.5021205502149303	NO	-
4076	ZINC03971926	4974	0.5020988630898662	NO	-
4077	ZINC04470313	5527	0.5020988630898662	NO	-
4078	ZINC03856516	4402	0.5020947591868022	NO	-
4079	ZINC02162832	2150	0.5020355369017617	NO	-
4080	ZINC04465537	5490	0.502015263064168	NO	-
4081	ZINC00061666	56	0.5020145270616629	NO	-
4082	ZINC02917893	2901	0.5019949577436795	NO	-
4083	ZINC01355812	1746	0.5019897318073924	NO	-
4084	ZINC02917892	2900	0.5019636351550709	NO	-
4085	ZINC03852522	4187	0.5019390341857063	NO	-
4086	ZINC04467628	5501	0.5019390341857063	NO	-
4087	ZINC00416135	414	0.5019348963502468	NO	-
4088	ZINC00419937	424	0.5019124971267838	NO	-
4089	ZINC03851469	4153	0.5019114286767432	NO	-
4090	ZINC01984064	2102	0.5019045973937217	NO	-
4091	ZINC00658387	728	0.5018994103270559	NO	-
4092	ZINC00658385	727	0.501895631016544	NO	-
4093	ZINC04464999	5468	0.5018652255407373	NO	-
4094	ZINC00807033	943	0.5018084661961872	NO	-
4095	ZINC03977141	5012	0.501804932231443	NO	-
4096	ZINC00779368	872	0.5018017459160511	NO	-
4097	ZINC03993063	5090	0.501800275302843	NO	-
4098	ZINC00713019	781	0.5017935915977155	NO	-
4099	ZINC02777689	2677	0.5017891343320533	NO	-
4100	ZINC03993064	5091	0.5017513155711643	NO	-
4101	ZINC00713022	782	0.5017465609860218	NO	-
4102	ZINC00413239	402	0.5017116938644932	NO	-
4103	ZINC00021529	15	0.5016960285711363	NO	-
4104	ZINC03855476	4380	0.5016455210284394	NO	-
4105	ZINC03516810	3802	0.5016418126588486	NO	-
4106	ZINC01922043	1983	0.5016369682506782	NO	-
4107	ZINC00419937	425	0.5016230713576109	NO	-
4108	ZINC03506767	3747	0.5015961796310126	NO	-
4109	ZINC03969253	4874	0.5015729815967598	NO	-
4110	ZINC03545413	3853	0.5015473203151587	NO	-
4111	ZINC02284905	2241	0.5015365937919892	NO	-
4112	ZINC03857091	4407	0.5015322479885945	NO	-
4113	ZINC03857090	4406	0.5015193181233198	NO	-
4114	ZINC03476182	3617	0.5014861714175429	NO	-
4115	ZINC03476184	3618	0.5014393280784374	NO	-
4116	ZINC01078956	1464	0.5014295228576527	NO	-
4117	ZINC01163956	1617	0.5013916203762904	NO	-
4118	ZINC00783955	882	0.5013817737388452	NO	-
4119	ZINC01981253	2068	0.5013727791911398	NO	-
4120	ZINC03832267	27	0.5013695204239961	YES	3
4121	ZINC03507202	3756	0.5013240353045546	NO	-
4122	ZINC02868957	2846	0.5013151890656634	NO	-
4123	ZINC03399902	3370	0.50130926340521	NO	-
4124	ZINC00226812	230	0.5012643724961554	NO	-
4125	ZINC00226817	231	0.5012619948678123	NO	-
4126	ZINC03497428	3708	0.5012312842116332	NO	-
4127	ZINC03497426	3707	0.501226549236521	NO	-
4128	ZINC01079997	1474	0.5011983723834136	NO	-
4129	ZINC03241997	3100	0.5011800524637049	NO	-
4130	ZINC01079998	1475	0.5011493349237526	NO	-
4131	ZINC03507055	3752	0.5011476427496253	NO	-
4132	ZINC03299350	3159	0.5011325327277485	NO	-
4133	ZINC00126076	127	0.5011150761183293	NO	-
4134	ZINC03567460	3945	0.501095341076532	NO	-
4135	ZINC03507057	3753	0.5010796415544622	NO	-
4136	ZINC03377645	3282	0.5010617375640632	NO	-
4137	ZINC04099637	5156	0.5010421373876403	NO	-
4138	ZINC00641448	704	0.5010127003773905	NO	-
4139	ZINC03567329	3939	0.5009647898657712	NO	-
4140	ZINC00641446	703	0.5009555226441208	NO	-
4141	ZINC01204134	1650	0.5009224960450457	NO	-
4142	ZINC01204133	1649	0.5009224522649609	NO	-
4143	ZINC00881323	1107	0.5009184562981349	NO	-
4144	ZINC01102385	1504	0.5009060883506917	NO	-
4145	ZINC03231942	3086	0.5009022870810492	NO	-
4146	ZINC03094493	3018	0.5008984133250758	NO	-
4147	ZINC03868442	4725	0.5008819277558006	NO	-
4148	ZINC03459590	3575	0.5008803641016796	NO	-
4149	ZINC03857269	4425	0.5008612148996636	NO	-
4150	ZINC03385659	3314	0.5008563082311839	NO	-
4151	ZINC04460936	5451	0.5008482394796693	NO	-
4152	ZINC03256933	3124	0.5008409613832552	NO	-
4153	ZINC03972281	4981	0.5008081389161941	NO	-
4154	ZINC01938754	2024	0.5008059241612486	NO	-
4155	ZINC03377644	3281	0.5007845248258663	NO	-
4156	ZINC03497435	3710	0.5007570435160204	NO	-
4157	ZINC03497433	3709	0.5007531099296763	NO	-
4158	ZINC00632665	689	0.5007526746786859	NO	-
4159	ZINC00662193	732	0.5007519277082263	NO	-
4160	ZINC03420643	3454	0.5007308473715334	NO	-
4161	ZINC01938755	2025	0.5006882039973422	NO	-
4162	ZINC03379471	3284	0.5006709212874728	NO	-
4163	ZINC03854852	4347	0.5006526881310558	NO	-
4164	ZINC03400434	3381	0.5006227564258258	NO	-
4165	ZINC04248530	5263	0.500616550908795	NO	-
4166	ZINC01981679	2082	0.5005983238874675	NO	-
4167	ZINC01981680	2083	0.5005798662448052	NO	-
4168	ZINC03834019	58	0.5005775927187486	YES	6
4169	ZINC00309498	297	0.5005774286802035	NO	-
4170	ZINC01102703	1505	0.5005386967761559	NO	-
4171	ZINC01981187	2062	0.5005144678319772	NO	-
4172	ZINC01774682	1932	0.5004328247275882	NO	-
4173	ZINC03815792	17	0.5003720835069422	YES	3
4174	ZINC03832248	49	0.5003717872842518	YES	4
4175	ZINC01654555	1911	0.5003669174362497	NO	-
4176	ZINC02124454	2143	0.5003660364950115	NO	-
4177	ZINC03475788	3605	0.5003429471427179	NO	-
4178	ZINC03475790	3606	0.5003388752154265	NO	-
4179	ZINC02320853	2256	0.5003214937317428	NO	-
4180	ZINC02649318	2519	0.500297028219182	NO	-
4181	ZINC01981682	2085	0.5002462187404356	NO	-
4182	ZINC01981681	2084	0.5002421648242423	NO	-
4183	ZINC00779361	866	0.5002362956522075	NO	-
4184	ZINC02209757	2193	0.5002221189425955	NO	-
4185	ZINC00951489	1231	0.5002200428940443	NO	-
4186	ZINC03436476	3519	0.5002071859238578	NO	-
4187	ZINC02209755	2192	0.5001575719130856	NO	-
4188	ZINC02354091	2280	0.5001327115945233	NO	-
4189	ZINC02809283	2774	0.5001292838872818	NO	-
4190	ZINC01981169	2060	0.5001019048323765	NO	-
4191	ZINC01981170	2061	0.5000928726689292	NO	-
4192	ZINC03860035	4555	0.5000420241096372	NO	-
4193	ZINC04468665	5517	0.5000420241096372	NO	-
4194	ZINC03215274	3057	0.5000358210165264	NO	-
4195	ZINC00399726	382	0.5000215953154672	NO	-
4196	ZINC03497422	3706	0.5000009631444857	NO	-
4197	ZINC01211522	1660	0.49998696683422705	NO	-
4198	ZINC02809284	2775	0.499959433955505	NO	-
4199	ZINC01102384	1503	0.49988709670817544	NO	-
4200	ZINC03391909	3333	0.49988482152041364	NO	-
4201	ZINC01981188	2063	0.49986921762493797	NO	-
4202	ZINC04413412	5420	0.49985862730148084	NO	-
4203	ZINC03391911	3334	0.49983134703749516	NO	-
4204	ZINC00713043	784	0.49982540650068646	NO	-
4205	ZINC00713041	783	0.49981975356591224	NO	-
4206	ZINC03403320	3405	0.4998068314584891	NO	-
4207	ZINC03859195	4535	0.49977289762518595	NO	-
4208	ZINC03403318	3404	0.49976794416495696	NO	-
4209	ZINC03497742	3721	0.4997074094672139	NO	-
4210	ZINC02207584	2188	0.4996975739655668	NO	-
4211	ZINC03867239	4601	0.4996957392113398	NO	-
4212	ZINC03452492	3548	0.499661785522433	NO	-
4213	ZINC01918975	1981	0.49965929194168884	NO	-
4214	ZINC02291376	2244	0.4996566688021363	NO	-
4215	ZINC04415498	5423	0.4996513533393353	NO	-
4216	ZINC02291374	2243	0.4996468688823471	NO	-
4217	ZINC03385377	3312	0.4996241822838688	NO	-
4218	ZINC01483262	1858	0.4995890771674879	NO	-
4219	ZINC03991947	5077	0.4995858817698709	NO	-
4220	ZINC03478982	3628	0.4995363471150304	NO	-
4221	ZINC01918980	1982	0.4995068217244662	NO	-
4222	ZINC00533040	561	0.49949777870907763	NO	-
4223	ZINC04249605	5278	0.4994922406111302	NO	-
4224	ZINC03497744	3722	0.4994837864560883	NO	-
4225	ZINC03100320	3020	0.49946674785609274	NO	-
4226	ZINC03388582	3322	0.4994651307414171	NO	-
4227	ZINC02412475	2331	0.4994341885573426	NO	-
4228	ZINC03866829	4581	0.4994154574854985	NO	-
4229	ZINC04464949	5467	0.4994154574854985	NO	-
4230	ZINC04138465	5188	0.49941238193037574	NO	-
4231	ZINC03987374	5063	0.49939785190422675	NO	-
4232	ZINC02424584	2339	0.4993834057018052	NO	-
4233	ZINC01259039	1696	0.499368438511987	NO	-
4234	ZINC03991945	5076	0.49934340821232825	NO	-
4235	ZINC03379650	3289	0.49932734975847953	NO	-
4236	ZINC02970281	2935	0.4993203596751528	NO	-
4237	ZINC03400187	3374	0.4992905654403075	NO	-
4238	ZINC02970282	2936	0.49928886995544947	NO	-
4239	ZINC01763413	1928	0.4992832795801042	NO	-
4240	ZINC02086828	2135	0.499277139804199	NO	-
4241	ZINC03987372	5062	0.4992712095332226	NO	-
4242	ZINC03867973	4699	0.499245099231557	NO	-
4243	ZINC02086827	2134	0.49923655268296985	NO	-
4244	ZINC03512248	3786	0.4992113554763036	NO	-
4245	ZINC03406783	3413	0.4991982438056352	NO	-
4246	ZINC02412476	2332	0.49917763798780207	NO	-
4247	ZINC00609729	632	0.4991391168818011	NO	-
4248	ZINC00460897	489	0.4991148161474947	NO	-
4249	ZINC03379718	3290	0.499093329956295	NO	-
4250	ZINC02651970	2527	0.4990758968744654	NO	-
4251	ZINC03420959	3468	0.4990718580155591	NO	-
4252	ZINC03392471	3336	0.49905529134645854	NO	-
4253	ZINC03834028	40	0.49905231369777997	YES	4
4254	ZINC03420955	3467	0.4990446437059529	NO	-
4255	ZINC00832601	1003	0.49903431721820757	NO	-
4256	ZINC03507070	3754	0.4989722785471701	NO	-
4257	ZINC03507073	3755	0.4989669507939231	NO	-
4258	ZINC04033640	5118	0.49893923573072796	NO	-
4259	ZINC03993142	5093	0.49892730790297884	NO	-
4260	ZINC02663975	2548	0.4989175354428347	NO	-
4261	ZINC01922311	1991	0.4988979361095246	NO	-
4262	ZINC02651307	2524	0.49888810550772206	NO	-
4263	ZINC03446469	3538	0.4988878029203043	NO	-
4264	ZINC01922310	1990	0.4988758449359863	NO	-
4265	ZINC00952210	1236	0.49884933673127446	NO	-
4266	ZINC00952209	1235	0.498848041643048	NO	-
4267	ZINC01981190	2065	0.49880341043625037	NO	-
4268	ZINC04413022	5419	0.4987303568853009	NO	-
4269	ZINC01981577	2081	0.4987287982201171	NO	-
4270	ZINC00104094	94	0.4987165293910704	NO	-
4271	ZINC01981576	2080	0.49870257114764555	NO	-
4272	ZINC00832590	999	0.4986732947516397	NO	-
4273	ZINC01067714	1443	0.49867142013001703	NO	-
4274	ZINC03060493	3007	0.4986538672102407	NO	-
4275	ZINC03385735	3316	0.4986274099533196	NO	-
4276	ZINC03385732	3315	0.4986198402913754	NO	-
4277	ZINC03975219	4991	0.4986025247772255	NO	-
4278	ZINC01102703	1506	0.49858343889743345	NO	-
4279	ZINC03567309	3937	0.49857763743161543	NO	-
4280	ZINC03281861	3139	0.4985744020047873	NO	-
4281	ZINC03446466	3537	0.4985638449537376	NO	-
4282	ZINC01068752	1445	0.49853222398882263	NO	-
4283	ZINC02793851	2708	0.4985307035484182	NO	-
4284	ZINC03280303	3138	0.49850153790969254	NO	-
4285	ZINC03400400	3379	0.4985007429846188	NO	-
4286	ZINC03507258	3758	0.49850034195531817	NO	-
4287	ZINC01090867	1490	0.498497030071896	NO	-
4288	ZINC01922303	1988	0.49849239973619464	NO	-
4289	ZINC03507260	3759	0.4984832740777838	NO	-
4290	ZINC01922301	1987	0.498473703593295	NO	-
4291	ZINC03975217	4990	0.49847180165964317	NO	-
4292	ZINC03892661	4789	0.49846383545072515	NO	-
4293	ZINC01090865	1489	0.49844533294555865	NO	-
4294	ZINC01981189	2064	0.4984364681456554	NO	-
4295	ZINC00954815	1241	0.49841619795834397	NO	-
4296	ZINC00954813	1240	0.4984121381267542	NO	-
4297	ZINC03834025	39	0.49840625222234197	YES	4
4298	ZINC03512246	3785	0.4984048175382991	NO	-
4299	ZINC01421512	1798	0.4984028155338818	NO	-
4300	ZINC00315517	306	0.49837491470675066	NO	-
4301	ZINC00424916	446	0.4983484510614839	NO	-
4302	ZINC03040742	2990	0.4983451046538436	NO	-
4303	ZINC01067713	1442	0.4983255641425579	NO	-
4304	ZINC04627839	5595	0.49821697340088966	NO	-
4305	ZINC03400746	3387	0.49821510426742954	NO	-
4306	ZINC03506918	3750	0.4982009677931238	NO	-
4307	ZINC03506916	3749	0.4981923260448008	NO	-
4308	ZINC03400743	3386	0.4981909878833995	NO	-
4309	ZINC03400915	3393	0.49818545979424705	NO	-
4310	ZINC01981704	2091	0.49818025798874443	NO	-
4311	ZINC01421514	1800	0.49817111077824183	NO	-
4312	ZINC03851197	4138	0.4981620344362916	NO	-
4313	ZINC01981703	2090	0.4981497223371374	NO	-
4314	ZINC04470213	5525	0.49814647532517475	NO	-
4315	ZINC01922308	1989	0.4981217735537366	NO	-
4316	ZINC03510089	3775	0.49811823420172735	NO	-
4317	ZINC03924745	4831	0.498100328669049	NO	-
4318	ZINC00784007	883	0.4980577597461002	NO	-
4319	ZINC01993761	2109	0.4980567850999886	NO	-
4320	ZINC03400606	3383	0.49805532481713083	NO	-
4321	ZINC01176107	1624	0.49804577754623736	NO	-
4322	ZINC03497685	3717	0.49803355310176184	NO	-
4323	ZINC00779362	867	0.49803223667637786	NO	-
4324	ZINC04443181	5441	0.4980220853263043	NO	-
4325	ZINC01909287	1976	0.4980080134687825	NO	-
4326	ZINC01938781	2026	0.4979776273168752	NO	-
4327	ZINC01415584	1792	0.49797108173377835	NO	-
4328	ZINC03892756	4800	0.4979703743566203	NO	-
4329	ZINC04465416	5487	0.4979703743566203	NO	-
4330	ZINC01981700	2087	0.4979694680213439	NO	-
4331	ZINC01211955	1662	0.49796488917739334	NO	-
4332	ZINC01079787	1467	0.49796341865670035	NO	-
4333	ZINC01421511	1797	0.49796212112050353	NO	-
4334	ZINC01415586	1793	0.49796030328203705	NO	-
4335	ZINC01211957	1664	0.49795287684659545	NO	-
4336	ZINC01981281	2075	0.4979525909389122	NO	-
4337	ZINC01079784	1466	0.497942850557801	NO	-
4338	ZINC01421513	1799	0.4979397382940171	NO	-
4339	ZINC01981699	2086	0.4979247448594862	NO	-
4340	ZINC03497686	3718	0.4978941746157723	NO	-
4341	ZINC02783453	2685	0.49788997344459235	NO	-
4342	ZINC00945831	1227	0.49780209402038983	NO	-
4343	ZINC00456917	488	0.49779992446518856	NO	-
4344	ZINC03432967	3496	0.4977966478377981	NO	-
4345	ZINC03432962	3495	0.4977848610965297	NO	-
4346	ZINC02637411	2499	0.4977646255420182	NO	-
4347	ZINC02808531	2772	0.49776103554618784	NO	-
4348	ZINC03892721	4798	0.4977583218330207	NO	-
4349	ZINC03867613	4636	0.49775017460873777	NO	-
4350	ZINC03866685	4577	0.49774777374724677	NO	-
4351	ZINC03892724	4799	0.49774330871320227	NO	-
4352	ZINC01938090	2013	0.49770896781938934	NO	-
4353	ZINC03892757	4801	0.4977054803786246	NO	-
4354	ZINC03851283	4143	0.49769770663390095	NO	-
4355	ZINC01211952	1661	0.49766717971248275	NO	-
4356	ZINC03420919	3463	0.49766690787100615	NO	-
4357	ZINC03047064	2999	0.4976532875565028	NO	-
4358	ZINC01211956	1663	0.4976531995819436	NO	-
4359	ZINC00601866	624	0.4976487407356201	NO	-
4360	ZINC03569932	3958	0.4976162810818526	NO	-
4361	ZINC02620860	2452	0.4975994203359904	NO	-
4362	ZINC02620861	2453	0.4975933668441169	NO	-
4363	ZINC01516749	1895	0.49756988144948605	NO	-
4364	ZINC00634544	694	0.4975655188063992	NO	-
4365	ZINC03867430	4614	0.4975588721139323	NO	-
4366	ZINC02970895	2939	0.4975285983743324	NO	-
4367	ZINC01516746	1894	0.49752072478162523	NO	-
4368	ZINC02856099	2819	0.49751827640329677	NO	-
4369	ZINC01040189	1370	0.49751026759314776	NO	-
4370	ZINC04233682	5249	0.49750200207685363	NO	-
4371	ZINC03975394	4996	0.4974484362177159	NO	-
4372	ZINC03568236	3950	0.49741172726712213	NO	-
4373	ZINC00955259	1243	0.49738316332490934	NO	-
4374	ZINC00781756	877	0.49736687248308903	NO	-
4375	ZINC03405135	3407	0.4973619927237791	NO	-
4376	ZINC03405138	3408	0.4973611236520626	NO	-
4377	ZINC00781757	878	0.49735668350952783	NO	-
4378	ZINC03397050	3356	0.4973256785999049	NO	-
4379	ZINC01033755	1346	0.4973113585485302	NO	-
4380	ZINC02346017	2270	0.4972967244714528	NO	-
4381	ZINC03854723	4335	0.4972915680001114	NO	-
4382	ZINC03466028	3587	0.49727869763081656	NO	-
4383	ZINC02240971	2222	0.4972718656618705	NO	-
4384	ZINC02970296	2937	0.4972554508196748	NO	-
4385	ZINC03867429	4613	0.49722948710445486	NO	-
4386	ZINC03397048	3355	0.4972066133139163	NO	-
4387	ZINC01984067	2105	0.4971809959261139	NO	-
4388	ZINC01033756	1347	0.49715975310486915	NO	-
4389	ZINC02388400	2304	0.49715787988318644	NO	-
4390	ZINC03008292	2961	0.4971570119617546	NO	-
4391	ZINC01129826	1568	0.49713032049675615	NO	-
4392	ZINC04477747	5538	0.4971273381162505	NO	-
4393	ZINC01932690	2005	0.49710024902410077	NO	-
4394	ZINC03462253	3582	0.49707673319153534	NO	-
4395	ZINC03389644	3327	0.4970677013431037	NO	-
4396	ZINC01984066	2104	0.49704715521284487	NO	-
4397	ZINC02810541	2780	0.4970458077113552	NO	-
4398	ZINC02810542	2781	0.497044387663818	NO	-
4399	ZINC03859893	4554	0.49703675333601083	NO	-
4400	ZINC00440118	468	0.4970251241458194	NO	-
4401	ZINC02336288	2264	0.49700546292227954	NO	-
4402	ZINC03462258	3583	0.49700439421441495	NO	-
4403	ZINC01210698	1657	0.49698666387694634	NO	-
4404	ZINC01938087	2012	0.4969837176639811	NO	-
4405	ZINC03266347	3129	0.4969725849024188	NO	-
4406	ZINC02317589	2253	0.4969675460321509	NO	-
4407	ZINC03832258	25	0.4968198780999337	YES	3
4408	ZINC03832251	64	0.4967788262019622	YES	7
4409	ZINC04628820	65	0.4967788262019622	YES	7
4410	ZINC03601331	4005	0.4967713708816952	NO	-
4411	ZINC00641036	701	0.496763551209681	NO	-
4412	ZINC03394378	3341	0.4967385564305047	NO	-
4413	ZINC03976395	5007	0.49672316665457256	NO	-
4414	ZINC03394381	3342	0.4967187182424996	NO	-
4415	ZINC01210700	1659	0.49670269127288696	NO	-
4416	ZINC02192284	2160	0.4966904680238326	NO	-
4417	ZINC03366703	3260	0.4966420189026357	NO	-
4418	ZINC02371913	2294	0.4966269114479264	NO	-
4419	ZINC02023357	2112	0.496613010433747	NO	-
4420	ZINC02371908	2293	0.4966047033737348	NO	-
4421	ZINC03459758	3576	0.49658110993046856	NO	-
4422	ZINC01981112	2059	0.4965667023316067	NO	-
4423	ZINC03987698	5070	0.49655675308299624	NO	-
4424	ZINC02194440	2167	0.49655416265843255	NO	-
4425	ZINC03975389	4995	0.49652956081216737	NO	-
4426	ZINC04117295	5173	0.4965167659556248	NO	-
4427	ZINC01003866	1299	0.4965093344618933	NO	-
4428	ZINC03601333	4006	0.4964984349215888	NO	-
4429	ZINC01210697	1656	0.49649698757494487	NO	-
4430	ZINC01210699	1658	0.4964793790232407	NO	-
4431	ZINC00366501	357	0.4964721068486905	NO	-
4432	ZINC03889228	4753	0.49646744569056867	NO	-
4433	ZINC01079999	1476	0.49646696217771796	NO	-
4434	ZINC00832591	1001	0.49645144838052296	NO	-
4435	ZINC03834024	38	0.49643553248434036	YES	4
4436	ZINC03510769	3779	0.4963868006355871	NO	-
4437	ZINC03464941	3584	0.49636332591209936	NO	-
4438	ZINC02426762	2342	0.4963557673605405	NO	-
4439	ZINC03510767	3778	0.49633604236019135	NO	-
4440	ZINC01938139	2017	0.49625509928379397	NO	-
4441	ZINC01225053	1679	0.4962464434531934	NO	-
4442	ZINC03976397	5008	0.4962252262325044	NO	-
4443	ZINC03983302	5048	0.49622337028044244	NO	-
4444	ZINC01079996	1473	0.49621963999729984	NO	-
4445	ZINC03855179	4379	0.4962144383258172	NO	-
4446	ZINC00054510	53	0.4962045160538989	NO	-
4447	ZINC01130799	1572	0.4961909478180086	NO	-
4448	ZINC03548854	3858	0.49618458711339036	NO	-
4449	ZINC00904707	1142	0.49611518403624316	NO	-
4450	ZINC00945819	1226	0.4960789670228695	NO	-
4451	ZINC02810322	2779	0.4960472026489237	NO	-
4452	ZINC03976392	5006	0.4960445531715032	NO	-
4453	ZINC03400657	3385	0.4959801889045225	NO	-
4454	ZINC00778928	846	0.4959631350187696	NO	-
4455	ZINC03400654	3384	0.49592408420884543	NO	-
4456	ZINC03399886	3368	0.4958888492060162	NO	-
4457	ZINC03399889	3369	0.49587673840321	NO	-
4458	ZINC01466632	1847	0.4958535521317524	NO	-
4459	ZINC02810321	2778	0.49583660383194994	NO	-
4460	ZINC01031768	1334	0.4957625772174479	NO	-
4461	ZINC03512722	3788	0.4957571502008775	NO	-
4462	ZINC01903707	1972	0.49575533203896605	NO	-
4463	ZINC03512719	3787	0.4957190425344354	NO	-
4464	ZINC03856346	4397	0.495683107581518	NO	-
4465	ZINC02363274	2284	0.49567848911077195	NO	-
4466	ZINC04284902	5331	0.49567112515513884	NO	-
4467	ZINC00526887	552	0.4956697507481919	NO	-
4468	ZINC01466633	1848	0.4956647562799958	NO	-
4469	ZINC01981702	2089	0.49562328605942674	NO	-
4470	ZINC01383886	1772	0.49562233507731257	NO	-
4471	ZINC03523161	3820	0.4956119912215109	NO	-
4472	ZINC03867804	4652	0.49560244166048123	NO	-
4473	ZINC04465750	5493	0.49560244166048123	NO	-
4474	ZINC03523160	3819	0.4955992937641847	NO	-
4475	ZINC03476253	3619	0.49558851454290426	NO	-
4476	ZINC03476254	3620	0.49558262141355175	NO	-
4477	ZINC00941235	1211	0.4955744098444981	NO	-
4478	ZINC04123961	5174	0.49557140160627994	NO	-
4479	ZINC00941234	1210	0.4955523736078123	NO	-
4480	ZINC01981701	2088	0.49554019727634063	NO	-
4481	ZINC03495962	3693	0.4954469383730871	NO	-
4482	ZINC03495959	3692	0.4954302631283176	NO	-
4483	ZINC03403316	3403	0.4953897838979081	NO	-
4484	ZINC02363274	2285	0.49538468032115335	NO	-
4485	ZINC00795227	915	0.49534964257145864	NO	-
4486	ZINC00550244	571	0.4953381486643751	NO	-
4487	ZINC03848081	4089	0.4953317820708073	NO	-
4488	ZINC03850977	4126	0.4953277861247078	NO	-
4489	ZINC03858893	4516	0.49530022893803116	NO	-
4490	ZINC01922194	1984	0.49526181368428773	NO	-
4491	ZINC03401661	3399	0.4952189376017793	NO	-
4492	ZINC01981968	2098	0.4952187285588619	NO	-
4493	ZINC03379568	3286	0.49521754098192466	NO	-
4494	ZINC03957395	4839	0.4951976323499141	NO	-
4495	ZINC03379571	3287	0.4951765402440345	NO	-
4496	ZINC04628164	5597	0.495174428027561	NO	-
4497	ZINC01332831	1720	0.4951524660184264	NO	-
4498	ZINC01981970	2099	0.49513396560677647	NO	-
4499	ZINC02064574	2119	0.4951234857241148	NO	-
4500	ZINC02229264	2213	0.49508987208150396	NO	-
4501	ZINC03486031	3668	0.4950657510987609	NO	-
4502	ZINC02174013	2153	0.4950582151104645	NO	-
4503	ZINC00467847	495	0.4950566335885847	NO	-
4504	ZINC03853881	4287	0.49504989499221225	NO	-
4505	ZINC02053502	2113	0.495018479106351	NO	-
4506	ZINC03211165	3052	0.4950024612205002	NO	-
4507	ZINC02715698	2589	0.4949808214374514	NO	-
4508	ZINC03858303	4483	0.49498040769786555	NO	-
4509	ZINC03912366	4830	0.4949702921997169	NO	-
4510	ZINC03400383	3378	0.4949538424582974	NO	-
4511	ZINC03486029	3667	0.4948973698396458	NO	-
4512	ZINC03312199	3172	0.4948821353300696	NO	-
4513	ZINC00416078	413	0.4948750161907415	NO	-
4514	ZINC00008074	45	0.4948595557111483	YES	4
4515	ZINC03439381	3528	0.494838809104861	NO	-
4516	ZINC03497797	3725	0.4947780762867806	NO	-
4517	ZINC03853882	4288	0.4947209168745806	NO	-
4518	ZINC03497795	3724	0.49471317214296945	NO	-
4519	ZINC03497792	3723	0.4947068989798345	NO	-
4520	ZINC02635274	2495	0.4946707226830645	NO	-
4521	ZINC01981510	2078	0.4946364462962533	NO	-
4522	ZINC00322842	322	0.494533927911486	NO	-
4523	ZINC03975383	4993	0.4945223669177536	NO	-
4524	ZINC03956274	4835	0.49450819233811283	NO	-
4525	ZINC03852520	4186	0.494466126993416	NO	-
4526	ZINC00956206	1244	0.4944419804298571	NO	-
4527	ZINC02229265	2214	0.4944263965633401	NO	-
4528	ZINC03867431	4615	0.4944253813299315	NO	-
4529	ZINC04465564	5491	0.4944253813299315	NO	-
4530	ZINC03970489	4925	0.4944154389006866	NO	-
4531	ZINC02077000	2129	0.49436479561655666	NO	-
4532	ZINC01981191	2066	0.4943541204445853	NO	-
4533	ZINC01981192	2067	0.49433705305541586	NO	-
4534	ZINC03889021	4752	0.49426167935048126	NO	-
4535	ZINC03858301	4482	0.4942171237162235	NO	-
4536	ZINC02203947	2184	0.4941730849745254	NO	-
4537	ZINC02117428	2139	0.49416013768067807	NO	-
4538	ZINC00028732	21	0.4941419740438906	NO	-
4539	ZINC03576174	3963	0.49413770866630424	NO	-
4540	ZINC03240238	3098	0.49412977229387856	NO	-
4541	ZINC03421085	3470	0.4940758783189222	NO	-
4542	ZINC00846529	1014	0.4940068984632742	NO	-
4543	ZINC01982767	2100	0.4939868945029783	NO	-
4544	ZINC03510582	3776	0.49398417210617435	NO	-
4545	ZINC03510585	3777	0.49398115066482406	NO	-
4546	ZINC01782233	1940	0.49397110580034415	NO	-
4547	ZINC01982768	2101	0.4939426723876011	NO	-
4548	ZINC02117413	2138	0.493895646736878	NO	-
4549	ZINC04241369	5255	0.49381789888641886	NO	-
4550	ZINC03975386	4994	0.4936962503265685	NO	-
4551	ZINC03851197	4139	0.49365116534132764	NO	-
4552	ZINC03851506	4155	0.4936448993048236	NO	-
4553	ZINC00062092	58	0.4935451268233638	NO	-
4554	ZINC03975375	4992	0.4935335179152952	NO	-
4555	ZINC03868816	4737	0.4935294693842005	NO	-
4556	ZINC01922269	1986	0.49348709652181766	NO	-
4557	ZINC01922267	1985	0.4934849303633772	NO	-
4558	ZINC00188519	192	0.4934790017208365	NO	-
4559	ZINC03853229	4246	0.493386427749629	NO	-
4560	ZINC02442974	2370	0.4933788321729873	NO	-
4561	ZINC01231510	1685	0.4933448633101224	NO	-
4562	ZINC03858511	4494	0.49334243353154744	NO	-
4563	ZINC03853426	4258	0.4933353922158473	NO	-
4564	ZINC03347645	3224	0.4933119972073257	NO	-
4565	ZINC00503020	521	0.4932155505528031	NO	-
4566	ZINC01780008	1936	0.4931499574232817	NO	-
4567	ZINC01079790	1468	0.493116071111344	NO	-
4568	ZINC01466635	1849	0.493104863398146	NO	-
4569	ZINC03983298	5046	0.4930830100623259	NO	-
4570	ZINC03858974	4518	0.4929756186566414	NO	-
4571	ZINC00846531	1016	0.49297502602333254	NO	-
4572	ZINC01079781	1465	0.49296993024761887	NO	-
4573	ZINC01725309	1916	0.49289323932766577	NO	-
4574	ZINC00300218	285	0.4928483636607031	NO	-
4575	ZINC00728342	812	0.4928210371421217	NO	-
4576	ZINC01274185	1703	0.49281391422105597	NO	-
4577	ZINC04435500	5432	0.492795553097489	NO	-
4578	ZINC03513119	3789	0.49277718296390544	NO	-
4579	ZINC04514292	5573	0.4927551342363957	NO	-
4580	ZINC00632567	687	0.4927528229617154	NO	-
4581	ZINC02329763	2259	0.492751702433422	NO	-
4582	ZINC00846530	1015	0.4927512474589389	NO	-
4583	ZINC03513121	3790	0.4927371987385296	NO	-
4584	ZINC00080708	74	0.4927349144680226	NO	-
4585	ZINC03977203	5013	0.49271318230935135	NO	-
4586	ZINC03327482	3189	0.49270413530989843	NO	-
4587	ZINC01472310	1856	0.4926929417210193	NO	-
4588	ZINC03521634	3815	0.4926748713163141	NO	-
4589	ZINC02174103	2154	0.49265889279978065	NO	-
4590	ZINC02736106	2630	0.4926496438471991	NO	-
4591	ZINC04406327	5415	0.4926330042566246	NO	-
4592	ZINC02664780	2553	0.49262100251521856	NO	-
4593	ZINC01496596	1870	0.49259847316715816	NO	-
4594	ZINC01466636	1850	0.49258728023806303	NO	-
4595	ZINC03858510	4493	0.49255804560970456	NO	-
4596	ZINC03995262	5097	0.49255306043108976	NO	-
4597	ZINC04464324	5459	0.49253891732440847	NO	-
4598	ZINC03995259	5095	0.49251825188894177	NO	-
4599	ZINC00952584	1237	0.49248889823010206	NO	-
4600	ZINC03852527	4188	0.49246258825180594	NO	-
4601	ZINC02858620	2822	0.49242901830826974	NO	-
4602	ZINC03480675	3653	0.4923834054223329	NO	-
4603	ZINC02800106	2753	0.4923806113289929	NO	-
4604	ZINC01915106	1978	0.49237677171457345	NO	-
4605	ZINC03339595	3209	0.49235989420705584	NO	-
4606	ZINC03968892	4868	0.4923401249259326	NO	-
4607	ZINC03339599	3210	0.4923041681413775	NO	-
4608	ZINC00188530	193	0.4922889571446338	NO	-
4609	ZINC02194440	2166	0.492251574477963	NO	-
4610	ZINC01903693	1971	0.4922068279181111	NO	-
4611	ZINC03983300	5047	0.49219841954291166	NO	-
4612	ZINC00670959	742	0.4921346916004335	NO	-
4613	ZINC03400097	3371	0.4920350056450141	NO	-
4614	ZINC03862790	4563	0.49202916133610736	NO	-
4615	ZINC03995260	5096	0.49202486994627626	NO	-
4616	ZINC03400098	3372	0.4920065656301194	NO	-
4617	ZINC00819107	982	0.49200589198617983	NO	-
4618	ZINC00630597	684	0.4920002013449152	NO	-
4619	ZINC01108509	1515	0.49198191139899333	NO	-
4620	ZINC03455790	3560	0.49197769923993123	NO	-
4621	ZINC00007489	16	0.4919773410579957	YES	3
4622	ZINC00077140	70	0.4919702674292882	NO	-
4623	ZINC03853078	4232	0.49196803535843897	NO	-
4624	ZINC03853077	4231	0.4919647705060087	NO	-
4625	ZINC00077145	72	0.4919507818274081	NO	-
4626	ZINC02326450	2258	0.4919231469808325	NO	-
4627	ZINC03335470	3201	0.4919171987301191	NO	-
4628	ZINC03227662	3077	0.4918836079896764	NO	-
4629	ZINC02213222	2196	0.4918678208078137	NO	-
4630	ZINC03549110	3861	0.49185726052804196	NO	-
4631	ZINC03963400	4849	0.4918322620147597	NO	-
4632	ZINC03987763	5072	0.4918210893478255	NO	-
4633	ZINC04471956	5535	0.4918193071312119	NO	-
4634	ZINC00795607	916	0.49181411024198574	NO	-
4635	ZINC03867477	4620	0.4917826506658488	NO	-
4636	ZINC03465285	3585	0.4917723700813982	NO	-
4637	ZINC03867476	4618	0.4917672677367737	NO	-
4638	ZINC03462068	3579	0.4917548844173548	NO	-
4639	ZINC02998678	2958	0.4916869217296719	NO	-
4640	ZINC02998679	2959	0.4916592029791061	NO	-
4641	ZINC03853269	4250	0.4916000782298232	NO	-
4642	ZINC03462077	3580	0.4915817480608649	NO	-
4643	ZINC03852797	4210	0.49158067131904626	NO	-
4644	ZINC03549107	3860	0.49150717826659684	NO	-
4645	ZINC03393058	3338	0.49150069760327136	NO	-
4646	ZINC03867973	4700	0.4914255566544017	NO	-
4647	ZINC01120906	1542	0.4913957679598912	NO	-
4648	ZINC01232449	1686	0.49135032385092275	NO	-
4649	ZINC00047996	40	0.49131357116647995	NO	-
4650	ZINC03370454	3271	0.4913060224181364	NO	-
4651	ZINC04468235	5512	0.4912922219886132	NO	-
4652	ZINC01045791	1386	0.4912474531020238	NO	-
4653	ZINC03971562	4965	0.4912223912753397	NO	-
4654	ZINC03370450	3270	0.4912112546787456	NO	-
4655	ZINC01441525	1829	0.4911938093588803	NO	-
4656	ZINC03971565	4966	0.491179185429917	NO	-
4657	ZINC00717863	799	0.49116399202783834	NO	-
4658	ZINC03853241	4249	0.4911259229762421	NO	-
4659	ZINC01833495	1952	0.49111950147897465	NO	-
4660	ZINC00420856	428	0.4911068247752237	NO	-
4661	ZINC03385310	3310	0.49109066426609516	NO	-
4662	ZINC00632935	691	0.491083162138733	NO	-
4663	ZINC03867186	4597	0.49101118839765634	NO	-
4664	ZINC00717862	798	0.49100109259278996	NO	-
4665	ZINC03858498	4492	0.49097574715643355	NO	-
4666	ZINC00630599	685	0.49096442943459745	NO	-
4667	ZINC01441526	1830	0.49094326982604125	NO	-
4668	ZINC01833496	1953	0.49092019577724844	NO	-
4669	ZINC00807955	948	0.49092016298380386	NO	-
4670	ZINC02901732	2882	0.490898649875744	NO	-
4671	ZINC02901733	2883	0.49087596375576	NO	-
4672	ZINC00629479	682	0.4908431769529075	NO	-
4673	ZINC03346248	3221	0.49078703399944473	NO	-
4674	ZINC00097259	89	0.4907654942293427	NO	-
4675	ZINC03346250	3222	0.49076254088979226	NO	-
4676	ZINC03853083	4235	0.4907466651340034	NO	-
4677	ZINC00097256	88	0.49073260092624843	NO	-
4678	ZINC00634935	697	0.4907124929949239	NO	-
4679	ZINC01387612	1775	0.49064287661646006	NO	-
4680	ZINC01342530	1730	0.4906373348837126	NO	-
4681	ZINC02667884	2560	0.4906155793509153	NO	-
4682	ZINC02667883	2559	0.49060631532953114	NO	-
4683	ZINC01218047	1669	0.4903971154902687	NO	-
4684	ZINC03849709	4102	0.49037554333620936	NO	-
4685	ZINC03975404	4998	0.4903654425705095	NO	-
4686	ZINC03815788	41	0.4903136087586421	YES	4
4687	ZINC03563511	3923	0.4902612154830248	NO	-
4688	ZINC01080296	1477	0.49024522363898904	NO	-
4689	ZINC03563512	3924	0.49023762049630204	NO	-
4690	ZINC01080299	1478	0.49014077120374955	NO	-
4691	ZINC03854332	4309	0.4900893398843444	NO	-
4692	ZINC03569835	3956	0.49007589246267763	NO	-
4693	ZINC01036448	1362	0.4900644705717157	NO	-
4694	ZINC01440880	1826	0.4900623923435255	NO	-
4695	ZINC04433619	5430	0.489996185467783	NO	-
4696	ZINC04415502	5424	0.489886207800981	NO	-
4697	ZINC02442974	2369	0.48987424074056296	NO	-
4698	ZINC03975405	4999	0.48986661753906924	NO	-
4699	ZINC01239565	1688	0.4897644112172536	NO	-
4700	ZINC03868515	4729	0.4897231547388664	NO	-
4701	ZINC01440877	1825	0.48967010408278366	NO	-
4702	ZINC04248699	5267	0.4896611615474212	NO	-
4703	ZINC00791103	895	0.489652474635344	NO	-
4704	ZINC00973325	1258	0.48957960013341323	NO	-
4705	ZINC03975403	4997	0.48952778895776444	NO	-
4706	ZINC00455769	483	0.48949726520167425	NO	-
4707	ZINC03851634	4164	0.4893813345810301	NO	-
4708	ZINC01132079	1574	0.48933344261229955	NO	-
4709	ZINC01342949	1732	0.48930105967013887	NO	-
4710	ZINC04595084	5582	0.4892988449610498	NO	-
4711	ZINC00943941	1221	0.48929280916829265	NO	-
4712	ZINC03832252	24	0.489245229177067	YES	3
4713	ZINC03497503	3712	0.48922831745369777	NO	-
4714	ZINC03857615	4453	0.48922394763618765	NO	-
4715	ZINC03497501	3711	0.48921148676735693	NO	-
4716	ZINC03971555	4964	0.4891877480537942	NO	-
4717	ZINC01072725	1450	0.48917831253310873	NO	-
4718	ZINC03857614	4452	0.48916259016640096	NO	-
4719	ZINC03568300	3953	0.4890733837154551	NO	-
4720	ZINC03431433	3494	0.4890367083211366	NO	-
4721	ZINC03969061	4873	0.48894489007628056	NO	-
4722	ZINC00714674	793	0.48892199166359424	NO	-
4723	ZINC01141863	1589	0.48891972606135226	NO	-
4724	ZINC03832262	23	0.48890472755009096	YES	3
4725	ZINC03513502	3792	0.48889609735545936	NO	-
4726	ZINC00626464	667	0.4888832362375767	NO	-
4727	ZINC03513500	3791	0.4888798353939763	NO	-
4728	ZINC00273661	277	0.48887651950829053	NO	-
4729	ZINC00626467	668	0.4888707694994177	NO	-
4730	ZINC01337951	1726	0.4888493306558092	NO	-
4731	ZINC04346689	5363	0.48884096861320736	NO	-
4732	ZINC03858512	4495	0.48877095624659705	NO	-
4733	ZINC00677228	753	0.48876032515670503	NO	-
4734	ZINC02971110	2940	0.488717201555822	NO	-
4735	ZINC03971579	4968	0.48868140418879563	NO	-
4736	ZINC00630603	686	0.48864634989854855	NO	-
4737	ZINC02667852	2558	0.48860767032394253	NO	-
4738	ZINC03551250	3876	0.4886027941706458	NO	-
4739	ZINC04459210	5447	0.48857647996068365	NO	-
4740	ZINC02667851	2557	0.4885736694774839	NO	-
4741	ZINC03853080	4234	0.48855809433362357	NO	-
4742	ZINC03436549	3521	0.4885556069695353	NO	-
4743	ZINC01441523	1827	0.48852769432183185	NO	-
4744	ZINC01401373	1783	0.48852254151145674	NO	-
4745	ZINC04281612	5327	0.48850798243207205	NO	-
4746	ZINC02800558	2755	0.4883277829345732	NO	-
4747	ZINC02800560	2756	0.48831710734543055	NO	-
4748	ZINC03983306	5049	0.488285151424445	NO	-
4749	ZINC01441524	1828	0.4882651149647991	NO	-
4750	ZINC03856347	4398	0.4882073914119054	NO	-
4751	ZINC00883215	1118	0.48819866843725024	NO	-
4752	ZINC00559878	579	0.4881796761514543	NO	-
4753	ZINC03970787	4939	0.48815009513744284	NO	-
4754	ZINC03305322	3164	0.48814487708733356	NO	-
4755	ZINC03305320	3163	0.4881240530006771	NO	-
4756	ZINC04000739	5101	0.48802861141246184	NO	-
4757	ZINC00628014	670	0.48798462595345676	NO	-
4758	ZINC03853079	4233	0.487929323190602	NO	-
4759	ZINC00715346	794	0.4878464060322671	NO	-
4760	ZINC03563820	3925	0.4878429108410364	NO	-
4761	ZINC00883215	1119	0.4878180606108472	NO	-
4762	ZINC00455644	482	0.4878175404233239	NO	-
4763	ZINC02064702	2121	0.48777314661365584	NO	-
4764	ZINC02064703	2122	0.4877724961621044	NO	-
4765	ZINC03563822	3926	0.4877701590299438	NO	-
4766	ZINC04464448	5462	0.487750414376131	NO	-
4767	ZINC01349181	1737	0.4877433372039446	NO	-
4768	ZINC02064700	2120	0.4877378360000202	NO	-
4769	ZINC03030417	2974	0.48767690443076506	NO	-
4770	ZINC03819430	4083	0.4876739303496291	NO	-
4771	ZINC03495392	3686	0.4876622058371849	NO	-
4772	ZINC03859529	4547	0.48764163297835644	NO	-
4773	ZINC03248669	3112	0.4876415740722403	NO	-
4774	ZINC01120739	1540	0.487616658134935	NO	-
4775	ZINC01120740	1541	0.48759494708464024	NO	-
4776	ZINC03983308	5050	0.4875198362559771	NO	-
4777	ZINC01135631	1582	0.4875180332561732	NO	-
4778	ZINC03856348	4399	0.4874323523639764	NO	-
4779	ZINC03436033	3509	0.48740795803784137	NO	-
4780	ZINC03568289	3952	0.48737983158702597	NO	-
4781	ZINC01238957	1687	0.4873541250538597	NO	-
4782	ZINC03221861	3066	0.48728773092704547	NO	-
4783	ZINC04069899	5137	0.48728327904434077	NO	-
4784	ZINC00970304	1254	0.4872562277379929	NO	-
4785	ZINC04233481	5248	0.4872395689870484	NO	-
4786	ZINC03672173	4060	0.48723841444415655	NO	-
4787	ZINC03992757	5083	0.48718000382506804	NO	-
4788	ZINC03868264	4719	0.4871472592662326	NO	-
4789	ZINC03970789	4941	0.48703222043713745	NO	-
4790	ZINC03436022	3508	0.48701253115889553	NO	-
4791	ZINC03859530	4548	0.4870021880428602	NO	-
4792	ZINC01830301	1950	0.48700099995522494	NO	-
4793	ZINC03970788	4940	0.4869986705397833	NO	-
4794	ZINC03563825	3927	0.4869406142518794	NO	-
4795	ZINC03867635	4642	0.4869182544936281	NO	-
4796	ZINC02861803	2829	0.48689604950033494	NO	-
4797	ZINC03983294	5045	0.48689066856879387	NO	-
4798	ZINC03563826	3928	0.4868706720129886	NO	-
4799	ZINC02348328	2272	0.48686029223428784	NO	-
4800	ZINC01199658	1643	0.48683143205341534	NO	-
4801	ZINC00778928	847	0.4867608726319885	NO	-
4802	ZINC03987629	5067	0.486733460315643	NO	-
4803	ZINC03819430	4084	0.4866614897185911	NO	-
4804	ZINC00778928	848	0.48660377420268397	NO	-
4805	ZINC03436497	3520	0.48656307113688335	NO	-
4806	ZINC02853624	2815	0.48654492718307374	NO	-
4807	ZINC00667315	736	0.4865325209301787	NO	-
4808	ZINC03532365	3840	0.486514460028995	NO	-
4809	ZINC03815559	55	0.486495050246201	YES	4
4810	ZINC03532364	3839	0.4864450076423488	NO	-
4811	ZINC04463211	5456	0.4863293229646162	NO	-
4812	ZINC03851835	4173	0.48631909775459375	NO	-
4813	ZINC03475615	3601	0.4862640887952464	NO	-
4814	ZINC03475619	3602	0.4862350703743792	NO	-
4815	ZINC03971575	4967	0.48622227261174944	NO	-
4816	ZINC04464427	5461	0.4862195830932465	NO	-
4817	ZINC03349390	3225	0.4862134790296141	NO	-
4818	ZINC03970790	4942	0.4862109715212587	NO	-
4819	ZINC03362212	3254	0.4861819033053533	NO	-
4820	ZINC03867765	4650	0.48616747070262567	NO	-
4821	ZINC03436040	3510	0.48616707183871466	NO	-
4822	ZINC03987630	5068	0.48613578926609086	NO	-
4823	ZINC03854549	4318	0.4861237101398746	NO	-
4824	ZINC03889797	4759	0.48610396542054973	NO	-
4825	ZINC01442728	1836	0.48607294087760883	NO	-
4826	ZINC00832601	1004	0.4860403714948602	NO	-
4827	ZINC03421117	3471	0.4860298480860474	NO	-
4828	ZINC04317738	5346	0.48597287297937525	NO	-
4829	ZINC03867632	4640	0.48588672389349924	NO	-
4830	ZINC03866929	4587	0.4858340189221875	NO	-
4831	ZINC03832228	62	0.48582596210521	YES	6
4832	ZINC03889796	4758	0.48581424655193195	NO	-
4833	ZINC03866984	4589	0.48578484936012833	NO	-
4834	ZINC03969319	4882	0.4857036187301227	NO	-
4835	ZINC00832590	1000	0.4856988537237656	NO	-
4836	ZINC03867476	4619	0.485696677590735	NO	-
4837	ZINC03867477	4621	0.48569318066291367	NO	-
4838	ZINC03987627	5066	0.48566330539233177	NO	-
4839	ZINC03969584	4901	0.48566240899664226	NO	-
4840	ZINC03477080	3623	0.48556749158112844	NO	-
4841	ZINC03497639	3716	0.4855570057672817	NO	-
4842	ZINC03497632	3713	0.48553609881144455	NO	-
4843	ZINC02280507	2238	0.4855243724190055	NO	-
4844	ZINC00667318	737	0.4855172650833284	NO	-
4845	ZINC03859443	4543	0.4854863743677351	NO	-
4846	ZINC04468555	5516	0.4854863743677351	NO	-
4847	ZINC04239074	5251	0.4854435562025227	NO	-
4848	ZINC00563590	591	0.48542852169228407	NO	-
4849	ZINC00563593	592	0.48541316726019856	NO	-
4850	ZINC01246959	1690	0.485405659142337	NO	-
4851	ZINC01977140	2052	0.48539940415590344	NO	-
4852	ZINC03956282	4836	0.4853537191594322	NO	-
4853	ZINC00817942	972	0.48530674346625274	NO	-
4854	ZINC00817943	973	0.48529090462624325	NO	-
4855	ZINC03452531	3549	0.4852398271380426	NO	-
4856	ZINC04513907	5572	0.4851787437313301	NO	-
4857	ZINC00939896	1207	0.48512503624852604	NO	-
4858	ZINC02259525	2231	0.48510995981975047	NO	-
4859	ZINC00587186	618	0.4849847169188339	NO	-
4860	ZINC03854685	4330	0.48498120013594315	NO	-
4861	ZINC02918244	2904	0.4849613160264583	NO	-
4862	ZINC00148048	154	0.48490978807391627	NO	-
4863	ZINC02800768	2758	0.4848632886710059	NO	-
4864	ZINC03497634	3714	0.48482407509528497	NO	-
4865	ZINC03497636	3715	0.4847933393597332	NO	-
4866	ZINC03148705	3028	0.4847207036296859	NO	-
4867	ZINC04484723	5544	0.48470461885431304	NO	-
4868	ZINC03849820	4103	0.4846295840970992	NO	-
4869	ZINC03834029	61	0.4845708327308044	YES	6
4870	ZINC03568138	3948	0.4845267243897796	NO	-
4871	ZINC00634544	695	0.4845190508127594	NO	-
4872	ZINC02638270	2501	0.4845119474579573	NO	-
4873	ZINC03867186	4598	0.4844953392095306	NO	-
4874	ZINC01977139	2051	0.4844495660178846	NO	-
4875	ZINC00230762	234	0.4844295195164682	NO	-
4876	ZINC03568286	3951	0.48431433447270106	NO	-
4877	ZINC03664222	4055	0.48431153362268897	NO	-
4878	ZINC03633117	4034	0.48428770834972307	NO	-
4879	ZINC02802926	2761	0.4842840564111891	NO	-
4880	ZINC00077145	73	0.4842548242823653	NO	-
4881	ZINC00077140	71	0.48425067340833233	NO	-
4882	ZINC00062743	60	0.48419873337125874	NO	-
4883	ZINC02818790	2788	0.4841919761658634	NO	-
4884	ZINC00062744	61	0.4841684527516213	NO	-
4885	ZINC03832254	43	0.48408749823796615	YES	4
4886	ZINC00641036	702	0.4840542293949585	NO	-
4887	ZINC00703494	774	0.48399128296979294	NO	-
4888	ZINC01904848	1974	0.48397678510495734	NO	-
4889	ZINC03514239	3796	0.48397543775575486	NO	-
4890	ZINC03834037	47	0.48397319538153005	YES	4
4891	ZINC03069479	3011	0.4839377305738286	NO	-
4892	ZINC03854718	4333	0.48379234246040137	NO	-
4893	ZINC00832591	1002	0.4837658301641916	NO	-
4894	ZINC00021280	14	0.4837505725779137	NO	-
4895	ZINC03847536	4088	0.4837135423282816	NO	-
4896	ZINC00603855	626	0.4837091024653328	NO	-
4897	ZINC03849443	4096	0.4836918598242678	NO	-
4898	ZINC04065814	5136	0.4836871823940432	NO	-
4899	ZINC03384384	3306	0.48368350604296056	NO	-
4900	ZINC01424298	1802	0.48364529935128436	NO	-
4901	ZINC04464240	5457	0.48364284751108255	NO	-
4902	ZINC03507401	3764	0.4835699810902465	NO	-
4903	ZINC00819107	983	0.48349226773000403	NO	-
4904	ZINC03596651	4001	0.4834801242063795	NO	-
4905	ZINC03860089	4558	0.4833001946744559	NO	-
4906	ZINC03815789	42	0.4832931465192123	YES	4
4907	ZINC02624455	2464	0.4832132526242299	NO	-
4908	ZINC00584505	615	0.48316351258980955	NO	-
4909	ZINC03815796	21	0.4831620447747009	YES	3
4910	ZINC03970785	4937	0.4831297609071059	NO	-
4911	ZINC02228467	2212	0.48294086352595395	NO	-
4912	ZINC01253924	1693	0.4829408405425776	NO	-
4913	ZINC03866929	4586	0.48283651458560234	NO	-
4914	ZINC03569878	3957	0.4828323569650369	NO	-
4915	ZINC03969510	4897	0.4828019466200629	NO	-
4916	ZINC01079991	1472	0.4827991156745143	NO	-
4917	ZINC04094763	5154	0.48279498606375426	NO	-
4918	ZINC04094763	5153	0.482794943649827	NO	-
4919	ZINC04623039	5593	0.4827759731158469	NO	-
4920	ZINC01466557	1846	0.4827757536452147	NO	-
4921	ZINC03855150	4373	0.48275781392911127	NO	-
4922	ZINC01466556	1845	0.4827563441994199	NO	-
4923	ZINC01201962	1646	0.4827465538518157	NO	-
4924	ZINC01201965	1648	0.4827408097524034	NO	-
4925	ZINC00703507	776	0.48272536495814933	NO	-
4926	ZINC03976266	5003	0.48271380635370487	NO	-
4927	ZINC03970450	4920	0.48263348810068	NO	-
4928	ZINC03294179	3155	0.48263329341200983	NO	-
4929	ZINC01201960	1645	0.482619384953113	NO	-
4930	ZINC03863729	4567	0.4826079316420202	NO	-
4931	ZINC03815798	15	0.4826069179045771	YES	3
4932	ZINC03370784	3275	0.4826051479238602	NO	-
4933	ZINC01201964	1647	0.4825558615832298	NO	-
4934	ZINC02364249	2286	0.4825164863911161	NO	-
4935	ZINC00003906	3	0.4825125775815704	NO	-
4936	ZINC02364251	2287	0.4825101101253408	NO	-
4937	ZINC04441992	5436	0.4824911541861517	NO	-
4938	ZINC00485160	513	0.48248928496394583	NO	-
4939	ZINC03970786	4938	0.4824172543207912	NO	-
4940	ZINC01938189	2018	0.4823211964439681	NO	-
4941	ZINC02261100	2232	0.48230404886541955	NO	-
4942	ZINC01079988	1469	0.4823008741251911	NO	-
4943	ZINC01079990	1471	0.4822301253298715	NO	-
4944	ZINC03976270	5004	0.4822243328856641	NO	-
4945	ZINC00017525	14	0.48222042404298116	YES	3
4946	ZINC01103063	1507	0.4821965150359181	NO	-
4947	ZINC03992803	5086	0.4821940324604395	NO	-
4948	ZINC00941361	1212	0.48219160432904445	NO	-
4949	ZINC03969511	4898	0.4821825104771862	NO	-
4950	ZINC03553126	3879	0.48217540096027134	NO	-
4951	ZINC00941362	1213	0.4821450432262357	NO	-
4952	ZINC03855151	4374	0.48213947356984627	NO	-
4953	ZINC03889875	4760	0.48210075805941316	NO	-
4954	ZINC01079989	1470	0.4821001416660731	NO	-
4955	ZINC01129019	1563	0.48193105081923127	NO	-
4956	ZINC03386751	3318	0.481927046560811	NO	-
4957	ZINC03969512	4899	0.4819199889219645	NO	-
4958	ZINC03420821	3459	0.4818818834392076	NO	-
4959	ZINC04464515	5465	0.48181927029711963	NO	-
4960	ZINC03863730	4568	0.4817698681071354	NO	-
4961	ZINC03851634	4165	0.4816946133147249	NO	-
4962	ZINC03412047	3436	0.4816545828662836	NO	-
4963	ZINC03866984	4588	0.48162808603310103	NO	-
4964	ZINC00939895	1206	0.48161456912426326	NO	-
4965	ZINC03832218	3	0.48157273364129144	YES	1
4966	ZINC00939226	1205	0.48139684220146833	NO	-
4967	ZINC01977141	2053	0.48138653172207696	NO	-
4968	ZINC03815794	18	0.4813781394558592	YES	3
4969	ZINC00703495	775	0.4813578429574003	NO	-
4970	ZINC02975376	2945	0.4813437533333369	NO	-
4971	ZINC00915720	1164	0.48129218697172416	NO	-
4972	ZINC04471672	5531	0.48115452846305534	NO	-
4973	ZINC04471674	5532	0.4811056589909869	NO	-
4974	ZINC00044647	34	0.4810555314362331	NO	-
4975	ZINC03436706	3522	0.48102573753147637	NO	-
4976	ZINC01979372	2056	0.4810150342546889	NO	-
4977	ZINC02546642	2430	0.48097607113395996	NO	-
4978	ZINC02054074	2114	0.48094971990410346	NO	-
4979	ZINC04428162	5429	0.4809082716761792	NO	-
4980	ZINC03976264	5002	0.4808667810292267	NO	-
4981	ZINC04144484	5189	0.4808210283991605	NO	-
4982	ZINC03345760	3220	0.4807902342728535	NO	-
4983	ZINC02523463	2419	0.480708203552838	NO	-
4984	ZINC00048573	42	0.4806979494489173	NO	-
4985	ZINC03987710	5071	0.4806587776859675	NO	-
4986	ZINC04248495	5262	0.4805798193521735	NO	-
4987	ZINC02956567	2928	0.4805440366160224	NO	-
4988	ZINC00632606	688	0.4805104559348738	NO	-
4989	ZINC03863067	4564	0.4805080010737491	NO	-
4990	ZINC00007518	4	0.48044740324022445	NO	-
4991	ZINC00881669	1111	0.48036852625660326	NO	-
4992	ZINC02857612	2821	0.48026031335759745	NO	-
4993	ZINC03851835	4174	0.4802187496476364	NO	-
4994	ZINC02412138	2330	0.4802178820158727	NO	-
4995	ZINC02954716	2927	0.4801856971568858	NO	-
4996	ZINC03254156	3121	0.4801683390140124	NO	-
4997	ZINC02722853	2612	0.4801524944847269	NO	-
4998	ZINC03433005	3497	0.4801418701589575	NO	-
4999	ZINC03850658	4111	0.4800901572870234	NO	-
5000	ZINC01098116	1500	0.48002373335182236	NO	-
5001	ZINC03970482	4923	0.47993627969823255	NO	-
5002	ZINC03333254	3199	0.47986256684606254	NO	-
5003	ZINC03333257	3200	0.4798508939914648	NO	-
5004	ZINC03594604	3999	0.47981411527405143	NO	-
5005	ZINC03867534	4629	0.47981048549788097	NO	-
5006	ZINC00779367	871	0.4797634084045875	NO	-
5007	ZINC03853567	4267	0.47973768009444806	NO	-
5008	ZINC04220741	5224	0.4796806333456681	NO	-
5009	ZINC00951498	1232	0.4796547400965035	NO	-
5010	ZINC03858684	4501	0.47962875338213257	NO	-
5011	ZINC01338111	1729	0.4795683643624654	NO	-
5012	ZINC02302845	2248	0.47954372611825935	NO	-
5013	ZINC02948987	2922	0.4795274602835195	NO	-
5014	ZINC03971032	4952	0.47944527889499516	NO	-
5015	ZINC03396925	3354	0.4794202290469065	NO	-
5016	ZINC03867190	4599	0.479376881515349	NO	-
5017	ZINC03970484	4924	0.47936605192923065	NO	-
5018	ZINC00225037	229	0.47935502970315613	NO	-
5019	ZINC00883254	1120	0.47928793343585707	NO	-
5020	ZINC00883254	1121	0.47928793343585707	NO	-
5021	ZINC00586880	617	0.47921316233334926	NO	-
5022	ZINC03902115	4814	0.4791958040238147	NO	-
5023	ZINC03971032	4953	0.4791802580984004	NO	-
5024	ZINC00738237	816	0.479151554556525	NO	-
5025	ZINC03969504	4894	0.4790992864405527	NO	-
5026	ZINC01966564	2046	0.4790808261380737	NO	-
5027	ZINC01338056	1727	0.47903828660178077	NO	-
5028	ZINC03970481	4922	0.4789868561917157	NO	-
5029	ZINC02813043	2782	0.4789459444624462	NO	-
5030	ZINC01979371	2055	0.4788568385981595	NO	-
5031	ZINC00980414	1269	0.47882663825594624	NO	-
5032	ZINC03890288	4767	0.4787824435644211	NO	-
5033	ZINC02855613	2817	0.47871068113133414	NO	-
5034	ZINC00799003	922	0.47869821676728186	NO	-
5035	ZINC01046401	1387	0.4786901530840807	NO	-
5036	ZINC02620592	2450	0.47853787136873005	NO	-
5037	ZINC03351437	3233	0.47853325599778773	NO	-
5038	ZINC00410278	387	0.4785314067996924	NO	-
5039	ZINC03969505	4895	0.47848853315195694	NO	-
5040	ZINC00410277	386	0.47848114271207143	NO	-
5041	ZINC03507224	3757	0.4784807735890798	NO	-
5042	ZINC04389061	5408	0.4784724329461937	NO	-
5043	ZINC00163586	171	0.47844257049391886	NO	-
5044	ZINC03506888	3748	0.4783911279707983	NO	-
5045	ZINC03610869	4018	0.4782790459336763	NO	-
5046	ZINC03610871	4019	0.47823075254549896	NO	-
5047	ZINC02194260	2164	0.47821133195543525	NO	-
5048	ZINC03858848	4508	0.47819516656970273	NO	-
5049	ZINC03969506	4896	0.47819498865213605	NO	-
5050	ZINC00951542	1234	0.4781561449029554	NO	-
5051	ZINC04443316	5442	0.47812456974666095	NO	-
5052	ZINC03970609	4926	0.47811997766796444	NO	-
5053	ZINC02838216	2798	0.47807851716398064	NO	-
5054	ZINC03868264	4720	0.47805678754406183	NO	-
5055	ZINC01146517	1598	0.4780363801603174	NO	-
5056	ZINC03863736	4569	0.4780136546491032	NO	-
5057	ZINC01336952	1725	0.4779574826007567	NO	-
5058	ZINC00951541	1233	0.4779038999523384	NO	-
5059	ZINC02194261	2165	0.47789822202496307	NO	-
5060	ZINC02801242	2759	0.4778926699317589	NO	-
5061	ZINC03624079	4032	0.4778298283900646	NO	-
5062	ZINC03863686	4565	0.4777272193363457	NO	-
5063	ZINC00784830	885	0.4776933226845322	NO	-
5064	ZINC00931540	1192	0.4776441374536199	NO	-
5065	ZINC00931540	1193	0.4776441374536199	NO	-
5066	ZINC04484723	5545	0.47762554970270743	NO	-
5067	ZINC03968928	4870	0.477612967719374	NO	-
5068	ZINC04181465	5213	0.4775638096133339	NO	-
5069	ZINC00456201	485	0.4774685831843814	NO	-
5070	ZINC03859001	4520	0.4774359071642992	NO	-
5071	ZINC03863737	4570	0.4773887015900338	NO	-
5072	ZINC03853793	4280	0.47737221799305113	NO	-
5073	ZINC04628819	26	0.47737023085056174	YES	3
5074	ZINC03832249	28	0.47737023085056174	YES	3
5075	ZINC00434918	465	0.47736575518351854	NO	-
5076	ZINC03857172	4418	0.4773541949827131	NO	-
5077	ZINC01110393	1519	0.47735112289790377	NO	-
5078	ZINC03890289	4768	0.4773314010970984	NO	-
5079	ZINC04057387	5127	0.477327034185337	NO	-
5080	ZINC03891125	4783	0.47731245888358964	NO	-
5081	ZINC03968926	4869	0.47727998361777285	NO	-
5082	ZINC00938498	1201	0.47726779657975704	NO	-
5083	ZINC03984434	5058	0.47716287215762715	NO	-
5084	ZINC03234398	3090	0.47709319416645585	NO	-
5085	ZINC01485752	1859	0.47708522969242795	NO	-
5086	ZINC02303056	2249	0.4770016679455559	NO	-
5087	ZINC00973419	1259	0.4768624195734781	NO	-
5088	ZINC02252530	2228	0.47683698245268336	NO	-
5089	ZINC00014626	5	0.47678847099137006	NO	-
5090	ZINC01402161	1784	0.47672584471230417	NO	-
5091	ZINC03976320	5005	0.47668881804156377	NO	-
5092	ZINC03247300	3110	0.4766665510236133	NO	-
5093	ZINC03370696	3273	0.4766144556166879	NO	-
5094	ZINC03370698	3274	0.47659791677189933	NO	-
5095	ZINC02974338	2944	0.47658994864875054	NO	-
5096	ZINC01470561	1854	0.476552930996781	NO	-
5097	ZINC01470563	1855	0.4765041504606605	NO	-
5098	ZINC03307566	3168	0.47638972868523705	NO	-
5099	ZINC01135643	1584	0.4763235471529498	NO	-
5100	ZINC04484723	5546	0.47631561318038723	NO	-
5101	ZINC02792018	2701	0.476307755736541	NO	-
5102	ZINC01135642	1583	0.47606663799020993	NO	-
5103	ZINC03854771	4339	0.47606060650369264	NO	-
5104	ZINC01993677	2108	0.476058578550043	NO	-
5105	ZINC03385625	3313	0.47605291466472116	NO	-
5106	ZINC03533008	3843	0.4760276083067185	NO	-
5107	ZINC03386530	3317	0.4759328574742722	NO	-
5108	ZINC03385342	3311	0.4759284000814144	NO	-
5109	ZINC04249605	5276	0.4758403595346867	NO	-
5110	ZINC03892884	4804	0.47576217206838584	NO	-
5111	ZINC00738230	815	0.47567525248019543	NO	-
5112	ZINC04000697	5100	0.47560025227859	NO	-
5113	ZINC00942150	1215	0.4755911322754125	NO	-
5114	ZINC03976256	5001	0.47559000605126794	NO	-
5115	ZINC00738228	814	0.4755768569005009	NO	-
5116	ZINC02289912	2242	0.4755653505400501	NO	-
5117	ZINC03858178	4477	0.4755364450440451	NO	-
5118	ZINC03867439	4616	0.4754829786225984	NO	-
5119	ZINC03852782	4207	0.47545219886007306	NO	-
5120	ZINC03834040	46	0.4753930582484455	YES	4
5121	ZINC03892883	4803	0.47533638573565085	NO	-
5122	ZINC01979370	2054	0.4752946578797823	NO	-
5123	ZINC01927579	2004	0.47527789375328394	NO	-
5124	ZINC02742702	2637	0.47517959952227945	NO	-
5125	ZINC02742703	2638	0.4751667918041567	NO	-
5126	ZINC02531736	2426	0.4751128516016359	NO	-
5127	ZINC00228748	232	0.4750776946552306	NO	-
5128	ZINC03983713	5054	0.4750376464508636	NO	-
5129	ZINC03858177	4476	0.475025595429799	NO	-
5130	ZINC03892885	4805	0.47482631766735717	NO	-
5131	ZINC03852781	4206	0.47482155424850914	NO	-
5132	ZINC04178350	5211	0.4747462756128519	NO	-
5133	ZINC03858019	4472	0.47472710060858636	NO	-
5134	ZINC03864027	4574	0.4747191173667992	NO	-
5135	ZINC01146193	1596	0.47470238955895583	NO	-
5136	ZINC01899143	1970	0.4746339143366889	NO	-
5137	ZINC03983714	5055	0.4746307975618516	NO	-
5138	ZINC00602256	625	0.4746088090478139	NO	-
5139	ZINC04136331	5183	0.4745552670891773	NO	-
5140	ZINC01146195	1597	0.4745418100544381	NO	-
5141	ZINC04228413	5240	0.47451607957021075	NO	-
5142	ZINC01880810	1958	0.47447663168008236	NO	-
5143	ZINC03356145	3243	0.47426747339535624	NO	-
5144	ZINC03860050	4556	0.4742663992394477	NO	-
5145	ZINC03356146	3244	0.47425282302080246	NO	-
5146	ZINC03854772	4340	0.4742304535527171	NO	-
5147	ZINC02915625	2893	0.47415636808602485	NO	-
5148	ZINC03983715	5056	0.4740787837065279	NO	-
5149	ZINC03854770	4338	0.47391368699696507	NO	-
5150	ZINC03899235	4813	0.4739085169270704	NO	-
5151	ZINC00987284	1277	0.47377359787738177	NO	-
5152	ZINC03987680	5069	0.4736654651368385	NO	-
5153	ZINC04465007	5469	0.47364225381101255	NO	-
5154	ZINC03778770	4070	0.4736331325678057	NO	-
5155	ZINC03983270	5043	0.47359027810443677	NO	-
5156	ZINC04249605	5277	0.47355294236858586	NO	-
5157	ZINC03974018	4988	0.4734878877985382	NO	-
5158	ZINC03969388	4890	0.4733128442722292	NO	-
5159	ZINC01865919	1957	0.473306674965806	NO	-
5160	ZINC01084870	1482	0.4730884389718606	NO	-
5161	ZINC01084872	1483	0.4730743908091514	NO	-
5162	ZINC00355938	343	0.4730512268923543	NO	-
5163	ZINC00202629	208	0.4730115007351022	NO	-
5164	ZINC01092679	1494	0.4729627142122635	NO	-
5165	ZINC01167864	1619	0.4729495743450525	NO	-
5166	ZINC03970393	4915	0.47294882571713526	NO	-
5167	ZINC04317738	5347	0.47283973235436083	NO	-
5168	ZINC01084869	1481	0.47280306527203486	NO	-
5169	ZINC00953562	1238	0.47273770184512426	NO	-
5170	ZINC04628160	5596	0.4727232313277664	NO	-
5171	ZINC03890796	4773	0.47269346485137226	NO	-
5172	ZINC01167865	1620	0.4726890209276608	NO	-
5173	ZINC03969389	4891	0.47267240022633134	NO	-
5174	ZINC03593612	3996	0.4726694407746409	NO	-
5175	ZINC03593611	3995	0.4726361546825337	NO	-
5176	ZINC03890820	4775	0.4726283444991758	NO	-
5177	ZINC03974012	4987	0.4725405147509948	NO	-
5178	ZINC03436426	3514	0.47251211080015726	NO	-
5179	ZINC03892547	4786	0.47248543320814335	NO	-
5180	ZINC01037606	1364	0.4724745647905792	NO	-
5181	ZINC01981407	2077	0.47242244668837674	NO	-
5182	ZINC02920575	2906	0.47239900499097237	NO	-
5183	ZINC02920577	2907	0.47239452483080807	NO	-
5184	ZINC01981406	2076	0.4723853412640664	NO	-
5185	ZINC03593467	3993	0.4723633339438967	NO	-
5186	ZINC03867633	4641	0.47228771504098305	NO	-
5187	ZINC00687774	769	0.472242859035176	NO	-
5188	ZINC03593469	3994	0.4722296978517056	NO	-
5189	ZINC03497924	3726	0.47222604210966873	NO	-
5190	ZINC03497926	3727	0.4722144694547372	NO	-
5191	ZINC00060560	55	0.47220359538221773	NO	-
5192	ZINC00060558	54	0.472189351686029	NO	-
5193	ZINC01015288	1317	0.47214092932099183	NO	-
5194	ZINC03849820	4104	0.47213510279026305	NO	-
5195	ZINC01681809	1913	0.47206341061268164	NO	-
5196	ZINC03853607	4269	0.4720086657193326	NO	-
5197	ZINC03892551	4787	0.4719861025972414	NO	-
5198	ZINC03594181	3997	0.47195060407563155	NO	-
5199	ZINC02250223	2226	0.47192206204052467	NO	-
5200	ZINC03594183	3998	0.4718957562418822	NO	-
5201	ZINC03436431	3517	0.47188732261132316	NO	-
5202	ZINC01146191	1595	0.47187276110299814	NO	-
5203	ZINC02919913	2905	0.47178518316269974	NO	-
5204	ZINC03969323	4885	0.47169100567935285	NO	-
5205	ZINC04317738	5348	0.47162129762054666	NO	-
5206	ZINC03853820	4281	0.47154109551540224	NO	-
5207	ZINC02223888	2209	0.4715215670848602	NO	-
5208	ZINC04488452	5554	0.4715206937879454	NO	-
5209	ZINC03854565	4319	0.4715103874316996	NO	-
5210	ZINC00008077	48	0.4714686694644015	YES	4
5211	ZINC02437930	2365	0.4714343094228856	NO	-
5212	ZINC01889898	1963	0.47137982070835044	NO	-
5213	ZINC03834050	66	0.47135700572053507	YES	8
5214	ZINC01889895	1962	0.4712951274383035	NO	-
5215	ZINC03890818	4774	0.47127845566144433	NO	-
5216	ZINC04084970	5143	0.4712402477820139	NO	-
5217	ZINC02426380	2341	0.4712393718793626	NO	-
5218	ZINC00352158	341	0.4711557977671454	NO	-
5219	ZINC02624455	2462	0.47110333495062584	NO	-
5220	ZINC03815538	67	0.4710276232412133	YES	8
5221	ZINC03982832	5029	0.4710094651302306	NO	-
5222	ZINC03867628	4639	0.4709981461561418	NO	-
5223	ZINC03854566	4320	0.47091968281134944	NO	-
5224	ZINC03980833	5027	0.47091772291506107	NO	-
5225	ZINC03849443	4097	0.4708617805285698	NO	-
5226	ZINC03270142	3133	0.47077005384952686	NO	-
5227	ZINC03480327	3652	0.47071137096222476	NO	-
5228	ZINC03859537	4549	0.4707048326350017	NO	-
5229	ZINC02850179	2812	0.47066788199695064	NO	-
5230	ZINC00612462	638	0.47065506400415424	NO	-
5231	ZINC03435955	3506	0.4705952991232376	NO	-
5232	ZINC03435974	3507	0.4705825370614215	NO	-
5233	ZINC03549078	3859	0.4705795686933416	NO	-
5234	ZINC04358633	5390	0.47055519381664623	NO	-
5235	ZINC03858411	4485	0.4704979854510236	NO	-
5236	ZINC00503135	525	0.47047513685248415	NO	-
5237	ZINC03851166	4136	0.4703772135806114	NO	-
5238	ZINC01167866	1621	0.4702939942720314	NO	-
5239	ZINC04465434	5488	0.4702890063847347	NO	-
5240	ZINC00675672	751	0.4702616632304749	NO	-
5241	ZINC00675670	750	0.4702332197526198	NO	-
5242	ZINC03324413	3186	0.470215586178379	NO	-
5243	ZINC00511483	533	0.4701920910923155	NO	-
5244	ZINC02404730	2318	0.4701854306239891	NO	-
5245	ZINC03971785	4970	0.4701812302002885	NO	-
5246	ZINC00511571	534	0.4701223836059142	NO	-
5247	ZINC01167863	1618	0.47010119986115045	NO	-
5248	ZINC04400437	5413	0.4700738355901602	NO	-
5249	ZINC03868086	4714	0.4700204031140696	NO	-
5250	ZINC03607607	4012	0.4699172086371948	NO	-
5251	ZINC03853203	4243	0.46991523632300936	NO	-
5252	ZINC00503134	524	0.46983198651896513	NO	-
5253	ZINC02085774	2131	0.4698306607012864	NO	-
5254	ZINC01514537	1892	0.46982926469080394	NO	-
5255	ZINC03971784	4969	0.46974626852966384	NO	-
5256	ZINC01938095	2015	0.469714601584151	NO	-
5257	ZINC03859111	4527	0.46971264323614353	NO	-
5258	ZINC01154513	1605	0.46970363403195303	NO	-
5259	ZINC03986513	5059	0.46966720110068794	NO	-
5260	ZINC03037009	2978	0.4696221174800316	NO	-
5261	ZINC03553629	3881	0.4696119107054741	NO	-
5262	ZINC03553631	3882	0.46956231279269345	NO	-
5263	ZINC04358945	5392	0.4695383458165377	NO	-
5264	ZINC02199523	2172	0.4695314250313333	NO	-
5265	ZINC03986518	5061	0.46952480045514655	NO	-
5266	ZINC03971786	4971	0.4695136376482896	NO	-
5267	ZINC03986515	5060	0.4693847316378032	NO	-
5268	ZINC01427821	1811	0.46928332336850975	NO	-
5269	ZINC00939222	1204	0.4692417561322111	NO	-
5270	ZINC03974073	4989	0.4692242783880863	NO	-
5271	ZINC03854246	4305	0.4692019023757221	NO	-
5272	ZINC02199525	2173	0.4691797213121471	NO	-
5273	ZINC04471872	5534	0.4691617898498687	NO	-
5274	ZINC04471871	5533	0.46908557536522094	NO	-
5275	ZINC03382623	3298	0.46904293696811267	NO	-
5276	ZINC00455981	484	0.46899584464003025	NO	-
5277	ZINC04233431	5247	0.46892531377418684	NO	-
5278	ZINC03047590	3001	0.46891163073121	NO	-
5279	ZINC03856161	4392	0.46881721260026943	NO	-
5280	ZINC02086826	2133	0.46878598671806265	NO	-
5281	ZINC02086824	2132	0.4687562166394452	NO	-
5282	ZINC03858513	4496	0.4686104360006711	NO	-
5283	ZINC03854722	4334	0.4686085477005972	NO	-
5284	ZINC01067009	1440	0.4685991698991939	NO	-
5285	ZINC03858514	4497	0.46858988430251247	NO	-
5286	ZINC03047592	3002	0.4685489934024141	NO	-
5287	ZINC03857143	4417	0.46854180120169325	NO	-
5288	ZINC03968641	4865	0.468534526318649	NO	-
5289	ZINC03852743	4203	0.46848848826627	NO	-
5290	ZINC03247657	3111	0.4684865817452957	NO	-
5291	ZINC03853565	4266	0.46844360491192727	NO	-
5292	ZINC04136331	5182	0.4684381004740306	NO	-
5293	ZINC01427820	1810	0.46841681730394263	NO	-
5294	ZINC02950265	2925	0.4683324505298863	NO	-
5295	ZINC02778234	2679	0.46827070240755037	NO	-
5296	ZINC03517810	3808	0.46826116670243456	NO	-
5297	ZINC02835326	2793	0.4681531744021987	NO	-
5298	ZINC02179962	2155	0.468043495645214	NO	-
5299	ZINC03855166	4376	0.4680063138462089	NO	-
5300	ZINC02730278	2621	0.46799254865532247	NO	-
5301	ZINC03832240	0	0.4679895660723117	YES	1
5302	ZINC03849628	4100	0.4678687290575072	NO	-
5303	ZINC01264130	1699	0.46784581498372446	NO	-
5304	ZINC03864019	4572	0.4678026118232553	NO	-
5305	ZINC04116133	5172	0.4677873773730557	NO	-
5306	ZINC01889916	1964	0.46777241417048493	NO	-
5307	ZINC01889920	1965	0.46773172616728526	NO	-
5308	ZINC01938132	2016	0.4676907013284286	NO	-
5309	ZINC03849627	4099	0.4676095432942278	NO	-
5310	ZINC02912814	2890	0.46760576313171937	NO	-
5311	ZINC02912816	2891	0.4675927024484236	NO	-
5312	ZINC02759548	2652	0.46757130334624386	NO	-
5313	ZINC03983726	5057	0.4675574326891036	NO	-
5314	ZINC03393671	3339	0.4675547350135639	NO	-
5315	ZINC04178794	5212	0.46755429167301676	NO	-
5316	ZINC03867955	4690	0.46754423415910706	NO	-
5317	ZINC02779090	2680	0.4675421184808437	NO	-
5318	ZINC02759546	2651	0.4675259860093696	NO	-
5319	ZINC01034870	1357	0.46749486356899883	NO	-
5320	ZINC03856234	4395	0.4674680033905047	NO	-
5321	ZINC03853749	4278	0.46739493690226475	NO	-
5322	ZINC03864020	4573	0.46737185339186643	NO	-
5323	ZINC01889799	1961	0.4673406941905767	NO	-
5324	ZINC01889797	1960	0.4673242701641663	NO	-
5325	ZINC03853611	4272	0.46729221309690433	NO	-
5326	ZINC01223372	1672	0.467280046939175	NO	-
5327	ZINC02214264	2200	0.4671908276575974	NO	-
5328	ZINC03856235	4396	0.4671863886724617	NO	-
5329	ZINC03149511	3029	0.46716347475033015	NO	-
5330	ZINC03983193	5041	0.4671633012580102	NO	-
5331	ZINC02710885	2575	0.4671488371253016	NO	-
5332	ZINC03867442	4617	0.46708215022945737	NO	-
5333	ZINC00512540	535	0.46706338001274167	NO	-
5334	ZINC04437829	5434	0.46704774417010003	NO	-
5335	ZINC00939221	1203	0.4669813634029272	NO	-
5336	ZINC03892655	4788	0.46691956025452613	NO	-
5337	ZINC02624455	2463	0.4668655914875336	NO	-
5338	ZINC03969321	4883	0.4668032094728797	NO	-
5339	ZINC00784846	886	0.46677044427894104	NO	-
5340	ZINC02779137	2681	0.466689984570839	NO	-
5341	ZINC03860050	4557	0.46666119132835177	NO	-
5342	ZINC03873750	4746	0.46666078012624695	NO	-
5343	ZINC03853608	4270	0.4666209051468085	NO	-
5344	ZINC03379448	3283	0.4665430176537281	NO	-
5345	ZINC02813883	2783	0.466316071531131	NO	-
5346	ZINC03970385	4914	0.4662485953683216	NO	-
5347	ZINC03970384	4913	0.4661529760229408	NO	-
5348	ZINC03963880	4850	0.4660939913632741	NO	-
5349	ZINC04034014	5119	0.466075193276517	NO	-
5350	ZINC03983195	5042	0.465993934553981	NO	-
5351	ZINC03856230	4393	0.4659761635407876	NO	-
5352	ZINC03898471	4811	0.4659674769590758	NO	-
5353	ZINC02990052	2953	0.4659630121129979	NO	-
5354	ZINC03859001	4521	0.4658105517052663	NO	-
5355	ZINC03859307	4540	0.4657453983846524	NO	-
5356	ZINC02753898	2645	0.46567824937377206	NO	-
5357	ZINC03859271	4537	0.4656596518402218	NO	-
5358	ZINC03856231	4394	0.4656497292455999	NO	-
5359	ZINC03856517	4403	0.46552753765642246	NO	-
5360	ZINC02667849	2555	0.46551549666245107	NO	-
5361	ZINC03859272	4538	0.4655062052171763	NO	-
5362	ZINC02667850	2556	0.4654933144242546	NO	-
5363	ZINC04166846	5200	0.4654233382374292	NO	-
5364	ZINC02808165	2769	0.46537948196616324	NO	-
5365	ZINC03369384	3269	0.4653255701747398	NO	-
5366	ZINC03983378	5051	0.46526137263751305	NO	-
5367	ZINC03063629	3010	0.4652561219521999	NO	-
5368	ZINC03856518	4404	0.46506710033492915	NO	-
5369	ZINC03977672	5018	0.464936890138597	NO	-
5370	ZINC03855153	4375	0.46491404676045656	NO	-
5371	ZINC03853519	4260	0.4648615326165486	NO	-
5372	ZINC02405525	2321	0.4648351700917482	NO	-
5373	ZINC02497774	2405	0.46481674879096213	NO	-
5374	ZINC01132055	1573	0.46475623528214943	NO	-
5375	ZINC03873556	4744	0.4645983882773647	NO	-
5376	ZINC03853610	4271	0.464579054689572	NO	-
5377	ZINC04256180	5300	0.46457798854296584	NO	-
5378	ZINC04256179	5298	0.46456580316947627	NO	-
5379	ZINC03854510	4315	0.4645467950033843	NO	-
5380	ZINC02839482	2802	0.46448926429427634	NO	-
5381	ZINC03873470	4742	0.46444058566564445	NO	-
5382	ZINC02649568	2520	0.4644127841452206	NO	-
5383	ZINC02985997	2950	0.46438819118621355	NO	-
5384	ZINC00525611	548	0.46437358158559633	NO	-
5385	ZINC03851185	4137	0.46436364846361583	NO	-
5386	ZINC03853604	4268	0.46435456361428235	NO	-
5387	ZINC00525616	549	0.4643146989695322	NO	-
5388	ZINC03863849	4571	0.46430065311948554	NO	-
5389	ZINC03867771	4651	0.464286671419926	NO	-
5390	ZINC03853520	4261	0.4642092993447375	NO	-
5391	ZINC00870687	1084	0.4640222548095039	NO	-
5392	ZINC03983042	5034	0.4640064033052866	NO	-
5393	ZINC02191909	2159	0.46391818595356754	NO	-
5394	ZINC01938094	2014	0.46389516967013916	NO	-
5395	ZINC03834038	72	0.4638652375057322	YES	9
5396	ZINC03972146	4975	0.46384941162513005	NO	-
5397	ZINC01058058	1415	0.4637499247335464	NO	-
5398	ZINC01034870	1358	0.4637214609062192	NO	-
5399	ZINC03854244	4304	0.46365822863243855	NO	-
5400	ZINC00352158	342	0.4636082221238559	NO	-
5401	ZINC01036418	1361	0.46358586492786147	NO	-
5402	ZINC00870686	1083	0.4635107478384001	NO	-
5403	ZINC03477101	3624	0.46338096667795453	NO	-
5404	ZINC04459492	5448	0.46335310180175016	NO	-
5405	ZINC01927575	2003	0.46325431645733794	NO	-
5406	ZINC03815557	44	0.4632217795342513	YES	4
5407	ZINC03858680	4500	0.463216355106095	NO	-
5408	ZINC03852933	4216	0.4631668368866576	NO	-
5409	ZINC03891076	4780	0.4630776205684962	NO	-
5410	ZINC03854243	4303	0.4630703303059501	NO	-
5411	ZINC04470463	5530	0.4628821696445042	NO	-
5412	ZINC04470462	5529	0.46285149341185683	NO	-
5413	ZINC03296402	3158	0.462792885341058	NO	-
5414	ZINC03852934	4217	0.46253306761128304	NO	-
5415	ZINC03568405	3954	0.46251871456798316	NO	-
5416	ZINC03977672	5017	0.46246032978294366	NO	-
5417	ZINC03079234	3013	0.46237006213891874	NO	-
5418	ZINC03854983	4356	0.4623494379734351	NO	-
5419	ZINC03857665	4455	0.46234865897238614	NO	-
5420	ZINC03579743	3975	0.4623068292107855	NO	-
5421	ZINC03579741	3974	0.4622976003248352	NO	-
5422	ZINC04001099	5106	0.4622816563257188	NO	-
5423	ZINC00525498	547	0.462273364651505	NO	-
5424	ZINC00525495	546	0.4622678153638212	NO	-
5425	ZINC03983274	5044	0.46222813105762467	NO	-
5426	ZINC03891077	4781	0.4622061451026952	NO	-
5427	ZINC01191382	1640	0.4621914320538083	NO	-
5428	ZINC03815485	73	0.4620987138857083	YES	9
5429	ZINC03853705	4277	0.4620402265179396	NO	-
5430	ZINC04467718	5504	0.4620402265179396	NO	-
5431	ZINC02996577	2955	0.4620182155588744	NO	-
5432	ZINC03853704	4276	0.4620084380012824	NO	-
5433	ZINC03868832	4739	0.4619967753678244	NO	-
5434	ZINC02422469	2337	0.46196621227010387	NO	-
5435	ZINC04492815	5559	0.46190391518014295	NO	-
5436	ZINC00008076	4	0.4616968941238256	YES	1
5437	ZINC03832241	51	0.4614987379137887	YES	4
5438	ZINC04415448	5422	0.46145154803170757	NO	-
5439	ZINC03579634	3968	0.46143997910300977	NO	-
5440	ZINC03579636	3969	0.4614126736161593	NO	-
5441	ZINC02792065	2702	0.46132959926400346	NO	-
5442	ZINC03853900	4289	0.46129421153870814	NO	-
5443	ZINC03851134	4134	0.4612837363817841	NO	-
5444	ZINC03853980	4291	0.46124992074069754	NO	-
5445	ZINC03970907	4950	0.4610304193925514	NO	-
5446	ZINC03853981	4292	0.46098542574857465	NO	-
5447	ZINC03579674	3970	0.46084829077006867	NO	-
5448	ZINC03579676	3971	0.46080475351878386	NO	-
5449	ZINC04467862	5509	0.46080082135146855	NO	-
5450	ZINC03851136	4135	0.46079274677691273	NO	-
5451	ZINC04458236	5445	0.46070592110426084	NO	-
5452	ZINC03868296	4722	0.4606978486851316	NO	-
5453	ZINC00784846	887	0.4606693459617117	NO	-
5454	ZINC01135058	1580	0.4606675085667664	NO	-
5455	ZINC04458237	5446	0.4606476561148402	NO	-
5456	ZINC03992730	5082	0.46053995670118203	NO	-
5457	ZINC03834039	77	0.460527061073845	YES	9
5458	ZINC03224990	3072	0.4604529474835694	NO	-
5459	ZINC03030968	2976	0.46041733495501663	NO	-
5460	ZINC01111571	1523	0.46023500108244314	NO	-
5461	ZINC03834032	74	0.46022663080031906	YES	9
5462	ZINC03892761	4802	0.46019002993894914	NO	-
5463	ZINC03853210	4244	0.46015623678796624	NO	-
5464	ZINC03968889	4867	0.46005793922385246	NO	-
5465	ZINC01111570	1522	0.4600545377663944	NO	-
5466	ZINC04487254	5553	0.46001487061177376	NO	-
5467	ZINC03832230	5	0.4599641788265959	YES	1
5468	ZINC03868552	4730	0.459958842532472	NO	-
5469	ZINC03854444	4312	0.45923274151646337	NO	-
5470	ZINC04233696	5250	0.4589361688205259	NO	-
5471	ZINC04361239	5394	0.4589247582737261	NO	-
5472	ZINC03867898	4672	0.4588663133314372	NO	-
5473	ZINC03860126	4559	0.4588616571952987	NO	-
5474	ZINC01644809	1908	0.4587822293462476	NO	-
5475	ZINC03853211	4245	0.45877564280687483	NO	-
5476	ZINC02878225	2862	0.45874915973598035	NO	-
5477	ZINC02878226	2863	0.45872392287316366	NO	-
5478	ZINC02610625	2436	0.4587090192761283	NO	-
5479	ZINC03987401	5064	0.45870819934000334	NO	-
5480	ZINC03970412	4919	0.45821017615759624	NO	-
5481	ZINC03854578	4321	0.45814817656946133	NO	-
5482	ZINC03526504	3829	0.4581140182163549	NO	-
5483	ZINC01104394	1508	0.4580824250255323	NO	-
5484	ZINC03635259	4038	0.4580243756815217	NO	-
5485	ZINC02802649	2760	0.4580194356748618	NO	-
5486	ZINC04176758	5210	0.4579721699921554	NO	-
5487	ZINC04248876	5272	0.4578535061371268	NO	-
5488	ZINC04164917	5198	0.45782549633785996	NO	-
5489	ZINC02292302	2245	0.45768541958462283	NO	-
5490	ZINC01111569	1521	0.4576563401396417	NO	-
5491	ZINC01111572	1524	0.4575141415980422	NO	-
5492	ZINC03255501	3123	0.457361330394059	NO	-
5493	ZINC00826948	995	0.45724226003996504	NO	-
5494	ZINC02126841	2144	0.4572007072042205	NO	-
5495	ZINC01058058	1416	0.4571870929355891	NO	-
5496	ZINC03854983	4357	0.45712552098772535	NO	-
5497	ZINC04317738	5349	0.45703783855127006	NO	-
5498	ZINC01443125	1837	0.4570307648827508	NO	-
5499	ZINC03325117	3188	0.45689013293974334	NO	-
5500	ZINC03325112	3187	0.4568777006559808	NO	-
5501	ZINC03458404	3563	0.4567440647721777	NO	-
5502	ZINC03458407	3564	0.45673298058225414	NO	-
5503	ZINC01034868	1356	0.4564941785813566	NO	-
5504	ZINC03041824	2993	0.4561641716952058	NO	-
5505	ZINC04136331	5184	0.45613056385318806	NO	-
5506	ZINC04595096	5583	0.45612826005588664	NO	-
5507	ZINC03868189	4715	0.4560946461269148	NO	-
5508	ZINC01511986	1888	0.45602350639976796	NO	-
5509	ZINC03854625	4326	0.4559923711793636	NO	-
5510	ZINC04170917	5206	0.455951447906572	NO	-
5511	ZINC03854616	4324	0.45589986426457396	NO	-
5512	ZINC03854713	4332	0.45578033014299074	NO	-
5513	ZINC03854711	4331	0.4557321727614604	NO	-
5514	ZINC03972267	4979	0.4556202174754038	NO	-
5515	ZINC02660594	2540	0.45561103748052256	NO	-
5516	ZINC02915510	2892	0.45543879652011565	NO	-
5517	ZINC03892684	4794	0.45537956296551346	NO	-
5518	ZINC04465362	5484	0.45537956296551346	NO	-
5519	ZINC03574868	3962	0.4553363459164047	NO	-
5520	ZINC03854617	4325	0.4552110635948995	NO	-
5521	ZINC02265232	2233	0.4551499534704555	NO	-
5522	ZINC03815537	68	0.4547651224070998	YES	8
5523	ZINC04492815	5560	0.4546687290154552	NO	-
5524	ZINC03859136	4529	0.45428786656200804	NO	-
5525	ZINC00260941	266	0.45425685647691827	NO	-
5526	ZINC03579708	3973	0.45425489102761085	NO	-
5527	ZINC03579706	3972	0.454246397204037	NO	-
5528	ZINC03576709	3964	0.45401465425464027	NO	-
5529	ZINC01459248	1840	0.4538884393269105	NO	-
5530	ZINC03868298	4723	0.4538543784964933	NO	-
5531	ZINC03868216	4717	0.4537267038819619	NO	-
5532	ZINC04492815	5561	0.45328901162773694	NO	-
5533	ZINC03576711	3965	0.45326946656003825	NO	-
5534	ZINC03868215	4716	0.45299952328847076	NO	-
5535	ZINC03029843	2971	0.45285056242587834	NO	-
5536	ZINC03853136	4239	0.45278905609743153	NO	-
5537	ZINC03849399	4094	0.45256528310735133	NO	-
5538	ZINC03288205	3145	0.4524637359592193	NO	-
5539	ZINC00322543	321	0.45245987929174086	NO	-
5540	ZINC03963897	4851	0.45240144198663945	NO	-
5541	ZINC03854636	4327	0.45236157532112964	NO	-
5542	ZINC03963898	4852	0.4523551498416274	NO	-
5543	ZINC03834023	1	0.4523387954024839	YES	1
5544	ZINC03853137	4240	0.4521818711505451	NO	-
5545	ZINC02791296	2697	0.45209136179382337	NO	-
5546	ZINC01034865	1354	0.45203916298203134	NO	-
5547	ZINC03857629	4454	0.4519395204138964	NO	-
5548	ZINC04464499	5464	0.4519395204138964	NO	-
5549	ZINC03853362	4253	0.45190663906119344	NO	-
5550	ZINC04170655	5205	0.45175272929639915	NO	-
5551	ZINC03853363	4254	0.451433632672102	NO	-
5552	ZINC03815484	71	0.4512660147262469	YES	9
5553	ZINC02845700	2804	0.4510489586344382	NO	-
5554	ZINC01338100	1728	0.4508353811715603	NO	-
5555	ZINC03834021	2	0.4508298959045749	YES	1
5556	ZINC03854651	4329	0.450814074818885	NO	-
5557	ZINC01560632	1901	0.450692644439493	NO	-
5558	ZINC03854650	4328	0.45065565277393177	NO	-
5559	ZINC04459499	5449	0.4506362028578315	NO	-
5560	ZINC03668664	4058	0.45036653295522294	NO	-
5561	ZINC04001414	5112	0.4502284901684584	NO	-
5562	ZINC04001415	5113	0.4502172561996129	NO	-
5563	ZINC03445368	3536	0.44986284838169455	NO	-
5564	ZINC03857964	4470	0.4498133330146335	NO	-
5565	ZINC03857988	4471	0.44979103197378584	NO	-
5566	ZINC04469650	5519	0.44979103197378584	NO	-
5567	ZINC03862135	4560	0.44971840057577234	NO	-
5568	ZINC02978000	2947	0.4496396407265835	NO	-
5569	ZINC02978002	2948	0.4496146344661064	NO	-
5570	ZINC03859852	4553	0.4494630963892139	NO	-
5571	ZINC03850699	4112	0.44943916460399147	NO	-
5572	ZINC03854453	4313	0.44942698238971335	NO	-
5573	ZINC03854454	4314	0.44940902586949816	NO	-
5574	ZINC04467812	5506	0.44940902586949816	NO	-
5575	ZINC03858802	4506	0.44938010427684183	NO	-
5576	ZINC00025471	17	0.4489676739790471	NO	-
5577	ZINC02143931	2148	0.44892676241004437	NO	-
5578	ZINC02647078	2514	0.4488060559770748	NO	-
5579	ZINC03355481	3239	0.4487815582409548	NO	-
5580	ZINC03849646	4101	0.4486852006205931	NO	-
5581	ZINC04170917	5207	0.4485809987660199	NO	-
5582	ZINC03853396	4256	0.44846019161402206	NO	-
5583	ZINC00623535	664	0.44832287466712145	NO	-
5584	ZINC03864342	4576	0.44831334388289057	NO	-
5585	ZINC03972290	4983	0.4479938843863394	NO	-
5586	ZINC03815532	69	0.4479389316094222	YES	8
5587	ZINC02278207	2236	0.44787556495578557	NO	-
5588	ZINC01459248	1841	0.44779901460831206	NO	-
5589	ZINC03892688	4797	0.44767052906434507	NO	-
5590	ZINC03992944	5087	0.44761915885817977	NO	-
5591	ZINC03992945	5088	0.44751492649778024	NO	-
5592	ZINC03970353	4912	0.44707758022853156	NO	-
5593	ZINC03834047	78	0.4466952434978147	YES	9
5594	ZINC03982944	5033	0.4465791902225391	NO	-
5595	ZINC04281692	5328	0.44647030356565115	NO	-
5596	ZINC03892669	4791	0.446436041514408	NO	-
5597	ZINC04465345	5481	0.446436041514408	NO	-
5598	ZINC04442986	5438	0.4461804441562246	NO	-
5599	ZINC03849872	4105	0.44613026269236455	NO	-
5600	ZINC00448630	478	0.44587825506848433	NO	-
5601	ZINC00448628	477	0.4458723950474683	NO	-
5602	ZINC03815504	75	0.4458135477561863	YES	9
5603	ZINC03890174	4764	0.4454495875257853	NO	-
5604	ZINC03849399	4095	0.4452969946386217	NO	-
5605	ZINC03858775	4503	0.44516455849216463	NO	-
5606	ZINC04060796	5134	0.4449606311889914	NO	-
5607	ZINC03957390	4838	0.4447710973586181	NO	-
5608	ZINC03858776	4504	0.44472287482069195	NO	-
5609	ZINC04103973	5160	0.4446853761958325	NO	-
5610	ZINC03858898	4517	0.44464830555130275	NO	-
5611	ZINC03834043	50	0.4442466453384536	YES	4
5612	ZINC03970907	4949	0.44402593857882877	NO	-
5613	ZINC03858872	4511	0.4440159416048875	NO	-
5614	ZINC02800619	2757	0.4438952399514914	NO	-
5615	ZINC04467862	5507	0.44382132530478224	NO	-
5616	ZINC03858873	4512	0.4437261125586641	NO	-
5617	ZINC03559175	3905	0.44370444538572096	NO	-
5618	ZINC03970405	4916	0.4436784837384664	NO	-
5619	ZINC04468280	5514	0.4436784837384664	NO	-
5620	ZINC03970407	4918	0.44352247225977864	NO	-
5621	ZINC03834033	76	0.4435042139090618	YES	9
5622	ZINC03970406	4917	0.4434755026888834	NO	-
5623	ZINC04191400	5217	0.4434579851782854	NO	-
5624	ZINC04191187	5215	0.4433548649769233	NO	-
5625	ZINC03324370	3185	0.44317202130272465	NO	-
5626	ZINC03866763	4580	0.442636847810831	NO	-
5627	ZINC03866761	4579	0.4424261097066605	NO	-
5628	ZINC04464876	5466	0.4424261097066605	NO	-
5629	ZINC01069901	1448	0.4423571693446862	NO	-
5630	ZINC01262729	1698	0.44226993347153964	NO	-
5631	ZINC03859151	4530	0.4420203503611868	NO	-
5632	ZINC03970907	4951	0.4418522778103127	NO	-
5633	ZINC02495281	2404	0.44183076507833646	NO	-
5634	ZINC03834026	9	0.4417885840884872	YES	1
5635	ZINC04467862	5508	0.44148656011672455	NO	-
5636	ZINC03859016	4524	0.4412675169314743	NO	-
5637	ZINC03972275	4980	0.44093638299645876	NO	-
5638	ZINC03531584	3837	0.44088049368102183	NO	-
5639	ZINC01445403	1838	0.44067698207185585	NO	-
5640	ZINC03892685	4795	0.44066465089096685	NO	-
5641	ZINC04465363	5485	0.44066465089096685	NO	-
5642	ZINC02436696	2363	0.4406419959269948	NO	-
5643	ZINC02816749	2785	0.4394761397265756	NO	-
5644	ZINC02816747	2784	0.43942325273627175	NO	-
5645	ZINC03867100	4592	0.4391780053978025	NO	-
5646	ZINC04461503	5452	0.4391780053978025	NO	-
5647	ZINC03968988	4871	0.43915802462822684	NO	-
5648	ZINC00008075	7	0.4391013346003107	YES	1
5649	ZINC03853169	4241	0.4389915122928493	NO	-
5650	ZINC03853170	4242	0.43897538919670226	NO	-
5651	ZINC00025473	18	0.43868687706085463	NO	-
5652	ZINC03627598	4033	0.43855304804789436	NO	-
5653	ZINC03968989	4872	0.4384609149801684	NO	-
5654	ZINC03834034	10	0.438261495392399	YES	1
5655	ZINC01163176	1615	0.43785907085142634	NO	-
5656	ZINC04124048	5175	0.4373164565835943	NO	-
5657	ZINC03523138	3818	0.435928715294466	NO	-
5658	ZINC04271328	5310	0.4349982060483151	NO	-
5659	ZINC04256179	5299	0.43487791414627647	NO	-
5660	ZINC03866723	4578	0.43470862141519434	NO	-
5661	ZINC03890034	4761	0.4346406780763771	NO	-
5662	ZINC00660004	731	0.4346114318068802	NO	-
5663	ZINC03968198	4858	0.4345894382975782	NO	-
5664	ZINC03444059	3533	0.4345178399515822	NO	-
5665	ZINC04256180	5301	0.4344965281450575	NO	-
5666	ZINC03969290	4877	0.4337286660965062	NO	-
5667	ZINC03850993	4127	0.4335511686192265	NO	-
5668	ZINC03892665	4790	0.43337476794365787	NO	-
5669	ZINC02204086	2185	0.4331920488710885	NO	-
5670	ZINC03834044	8	0.4327950411703413	YES	1
5671	ZINC03867380	4607	0.4325509542933441	NO	-
5672	ZINC03851471	4154	0.4323439455143317	NO	-
5673	ZINC04465207	5475	0.4323439455143317	NO	-
5674	ZINC03414318	3440	0.43222144073747076	NO	-
5675	ZINC03815527	70	0.43105494007468637	YES	8
5676	ZINC03997971	5099	0.430388060760733	NO	-
5677	ZINC01189477	1638	0.43035328583626603	NO	-
5678	ZINC02970817	2938	0.43020700291425945	NO	-
5679	ZINC04108829	5165	0.4299503076386615	NO	-
5680	ZINC02123438	2141	0.4295567337969332	NO	-
5681	ZINC00981524	1272	0.4293848648231206	NO	-
5682	ZINC02205377	2186	0.429152981782606	NO	-
5683	ZINC01823147	1949	0.42902134949662196	NO	-
5684	ZINC03992792	5085	0.4289059615314895	NO	-
5685	ZINC02279708	2237	0.4287720926721962	NO	-
5686	ZINC04281720	5330	0.4284640593395362	NO	-
5687	ZINC03850072	4106	0.42833561228295725	NO	-
5688	ZINC02057411	2116	0.4280815945989605	NO	-
5689	ZINC02057409	2115	0.42807708386543525	NO	-
5690	ZINC03908056	4822	0.42690276919081516	NO	-
5691	ZINC03867380	4608	0.42643444441358325	NO	-
5692	ZINC04233418	5246	0.42627572396312335	NO	-
5693	ZINC02881085	2869	0.4260228725719211	NO	-
5694	ZINC04389196	5409	0.4258451102295135	NO	-
5695	ZINC03660590	4054	0.4257822257027688	NO	-
5696	ZINC03765562	4068	0.42563236250762243	NO	-
5697	ZINC02277130	2235	0.42524440911469635	NO	-
5698	ZINC03765561	4067	0.4251655122717084	NO	-
5699	ZINC03834022	11	0.4244354583490236	YES	1
5700	ZINC00586791	616	0.4241284660248241	NO	-
5701	ZINC02281090	2239	0.4236532635859234	NO	-
5702	ZINC03859451	4544	0.42339409150812063	NO	-
5703	ZINC00008079	6	0.42336297485909663	YES	1
5704	ZINC03859453	4545	0.4232104059652832	NO	-
5705	ZINC03832255	56	0.42287545843252083	YES	5
5706	ZINC03967675	4857	0.42280147695580583	NO	-
5707	ZINC03850877	4121	0.42218491793442764	NO	-
5708	ZINC03832236	12	0.420025654018873	YES	1
5709	ZINC00184409	191	0.418655847695822	NO	-
5710	ZINC03429371	3491	0.4165240538458602	NO	-
5711	ZINC03429374	3492	0.4164750759170045	NO	-
5712	ZINC03854261	4306	0.415069756354335	NO	-
5713	ZINC03815797	13	0.4148573070027607	YES	2
5714	ZINC02316141	2252	0.41466578933371584	NO	-
5715	ZINC03859774	4551	0.4144418376445856	NO	-
5716	ZINC02827810	2791	0.4143676969053383	NO	-
5717	ZINC03859776	4552	0.41420537872047863	NO	-
5718	ZINC03853325	4251	0.41413454688244433	NO	-
5719	ZINC03853327	4252	0.4138904588381619	NO	-
5720	ZINC03854261	4307	0.4107761824568665	NO	-
5721	ZINC02267389	2234	0.4031932052841539	NO	-
5722	ZINC01638933	1906	0.4018471612341534	NO	-
5723	ZINC02457107	2383	0.3965190523334009	NO	-
5724	ZINC02700044	2570	0.39367801166168814	NO	-
5725	ZINC02846020	2807	0.39062451965872264	NO	-
5726	ZINC01861231	1956	0.38307693673212073	NO	-
5727	ZINC03890034	4762	0.3666687261183917	NO	-
