# Supplementary material for: Optimal assignment methods for ligand-based virtual screening
Source: J Cheminform. 2009 Aug 25;1:14. doi: 10.1186/1758-2946-1-14 (PMC2820492; doi:10.1186/1758-2946-1-14)
Supplement: Additional file 2 — Archive of the result files. The file Results.tar.gz is a Gzip compressed Tar archive containing the results file of each method for each data set. The result files are tab-separated plain text files including the following information: method name, active data set with size, cluster information and the distribution of the molecules over the clusters, decoy data set with size, ratio active:decoy, AUC, awAUC, BEDROC scores for predefined alpha values as suggested by Truchon and Bayly [63], relative enrichment factor [67], ROC enrichments, awROC enrichments at predefined false positive fractions, chemotype enrichment, ROC data points, and the ranking of each structure. [file 1758-2946-1-14-S2.zip › Results/OAK.SQ.DUD=src.Q.SRC_ANP.sdf.A.DUD_src_clustered_I_MM.sdf.D.DUD_src_decoys_ID_pass_MWPass_I_MM.sdf.s0000644]

###################################################################################################
# Screening Result File
# User: jahn
# Method used: OAK
> <Method_Name>
OAK
# Screening mode: Single Query Screening
#	Calculations performed: 5777
#	Start time of the calculation: Fri Mar 06 00:59:23 CET 2009
#	End time of the calculation: Fri Mar 06 01:03:06 CET 2009
# Data set information
#	Query molecule name:	ANP from data set: ./data/queries/SRC_ANP.sdf
#	Active data set: /rahome/chemoinf/SVS/data/actives/DUD_src_clustered_I_MM.sdf with cluster information
#		Size: 98 molecules
#		Number of clusters: 21
#		Cluster Summery:
#			Cluster number	# molecules	% of actives
#			1		2		2.041
#			2		2		2.041
#			3		1		1.02
#			4		1		1.02
#			5		28		28.571
#			6		3		3.061
#			7		13		13.265
#			8		1		1.02
#			9		4		4.082
#			10		1		1.02
#			11		2		2.041
#			12		16		16.327
#			13		1		1.02
#			14		12		12.245
#			15		2		2.041
#			16		1		1.02
#			17		1		1.02
#			18		1		1.02
#			19		1		1.02
#			20		4		4.082
#			21		1		1.02
#	Decoy data set: /rahome/chemoinf/SVS/data/decoys/DUD_src_decoys_ID_pass_MWPass_I_MM.sdf
#		Size: 5679 molecules
#	Ratio actives : decoys
#		1.0 : 57.949
#	The active and decoy data set were part of the DUD with problem identifier: src
> <AUC>
#	 ROC AUC
	0.6694553151424331
> <awAUC>
#	 ROC awAUC
	0.6620193261767483
> <BEDROC Scores>
#	Alpha Values	BEDROC Scores	Literature: J. Chem. Inf. Model., Vol. 47, No. 2, 2007, 488-508
	106.9	0.1673
	100.0	0.1679
	53.6	0.184
	50.0	0.1871
	32.2	0.2125
	20.0	0.2517
	16.1	0.2734
	10.0	0.3297
	8.0	0.3603
> <Relative enrichment factor>
#	Fraction dataset	Enrichment factor	 Literature: DOI: 10.1021/ci800303k
	0.0010	0.0
	0.01	17.310022503029252
	0.02	13.26530612244898
	0.05	24.489795918367346
	0.1	35.714285714285715
	0.2	46.93877551020408
	0.25	53.06122448979592
> <ROC Enrichments>
#	True decoy fraction	Enrichment	Literature: J Comput Aided Mol Des (2008) 22:133-139
	0.1	0.0
	0.5	15.985925404644615
	1.0	11.18313641245972
	2.0	7.116541353383458
	5.0	5.305188272492096
	10.0	3.6728226501868355
> <awROC Enrichments>
#	Decoy fraction	Enrichment
	0.1	0.0
	0.5	5.738537324744221
	1.0	3.818949847145336
	2.0	2.4569011815252413
	5.0	3.672822650186836
	10.0	2.4712201782121297
> <Chemotype enrichment>
#	% data set	% active cluster	Literature: http://dud.docking.org/wombat/
	0.0	0.0
	0.208	0.0
	0.208	4.762
	0.969	4.762
	0.969	9.524
	4.881	9.524
	4.881	14.286
	5.106	14.286
	5.106	19.048
	5.158	19.048
	5.158	23.81
	7.045	23.81
	7.045	28.571
	9.971	28.571
	9.971	33.333
	10.576	33.333
	10.576	38.095
	13.259	38.095
	13.259	42.857
	15.596	42.857
	15.596	47.619
	16.895	47.619
	16.895	52.381
	24.996	52.381
	24.996	57.143
	28.285	57.143
	28.285	61.905
	30.725	61.905
	30.725	66.667
	39.813	66.667
	39.813	71.429
	43.431	71.429
	43.431	76.19
	49.178	76.19
	49.178	80.952
	66.626	80.952
	66.626	85.714
	68.15	85.714
	68.15	90.476
	73.083	90.476
	73.083	95.238
	75.299	95.238
	75.299	100.0
	100.0	100.0
> <ROC curve data>
#	False positive rate	true positive rate
	0.0	0.0
	0.0	0.0
	0.0019	0.0
	0.0019	0.0102
	0.0021	0.0102
	0.0021	0.0306
	0.0025	0.0306
	0.0025	0.051
	0.0039	0.051
	0.0039	0.0612
	0.0046	0.0612
	0.0046	0.0816
	0.0058	0.0816
	0.0058	0.0918
	0.0081	0.0918
	0.0081	0.102
	0.0088	0.102
	0.0088	0.1122
	0.0106	0.1122
	0.0106	0.1224
	0.0148	0.1224
	0.0148	0.1327
	0.0187	0.1327
	0.0187	0.1429
	0.0203	0.1429
	0.0203	0.1531
	0.0222	0.1531
	0.0222	0.1633
	0.0247	0.1633
	0.0247	0.1735
	0.0261	0.1735
	0.0261	0.1837
	0.0268	0.1837
	0.0268	0.1939
	0.0306	0.1939
	0.0306	0.2041
	0.0317	0.2041
	0.0317	0.2143
	0.0393	0.2143
	0.0393	0.2245
	0.0416	0.2245
	0.0416	0.2347
	0.0454	0.2347
	0.0454	0.2449
	0.0475	0.2449
	0.0475	0.2551
	0.0479	0.2551
	0.0479	0.2653
	0.0507	0.2653
	0.0507	0.2755
	0.0553	0.2755
	0.0553	0.2857
	0.0666	0.2857
	0.0666	0.2959
	0.0727	0.2959
	0.0727	0.3061
	0.0761	0.3061
	0.0761	0.3163
	0.0777	0.3163
	0.0777	0.3265
	0.0798	0.3265
	0.0798	0.3367
	0.0866	0.3367
	0.0866	0.3469
	0.0953	0.3469
	0.0953	0.3571
	0.0958	0.3571
	0.0958	0.3673
	0.1011	0.3673
	0.1011	0.3878
	0.1065	0.3878
	0.1065	0.398
	0.1113	0.398
	0.1113	0.4082
	0.1277	0.4082
	0.1277	0.4184
	0.1396	0.4184
	0.1396	0.4286
	0.1511	0.4286
	0.1511	0.4388
	0.1624	0.4388
	0.1624	0.449
	0.1639	0.449
	0.1639	0.4592
	0.1683	0.4592
	0.1683	0.4694
	0.2021	0.4694
	0.2021	0.4796
	0.2242	0.4796
	0.2242	0.4898
	0.2261	0.4898
	0.2261	0.5
	0.2374	0.5
	0.2374	0.5102
	0.2432	0.5102
	0.2432	0.5204
	0.2451	0.5204
	0.2451	0.5306
	0.2479	0.5306
	0.2479	0.5408
	0.256	0.5408
	0.256	0.551
	0.278	0.551
	0.278	0.5612
	0.3027	0.5612
	0.3027	0.5714
	0.3067	0.5714
	0.3067	0.5816
	0.3127	0.5816
	0.3127	0.5918
	0.3155	0.5918
	0.3155	0.602
	0.334	0.602
	0.334	0.6122
	0.3376	0.6122
	0.3376	0.6224
	0.3733	0.6224
	0.3733	0.6327
	0.3825	0.6327
	0.3825	0.6429
	0.3937	0.6429
	0.3937	0.6531
	0.3939	0.6531
	0.3939	0.6633
	0.4272	0.6633
	0.4272	0.6735
	0.43	0.6735
	0.43	0.6837
	0.4332	0.6837
	0.4332	0.6939
	0.4881	0.6939
	0.4881	0.7041
	0.4953	0.7041
	0.4953	0.7143
	0.5059	0.7143
	0.5059	0.7245
	0.5105	0.7245
	0.5105	0.7347
	0.5288	0.7347
	0.5288	0.7449
	0.5792	0.7449
	0.5792	0.7551
	0.6012	0.7551
	0.6012	0.7653
	0.6508	0.7653
	0.6508	0.7755
	0.6642	0.7755
	0.6642	0.7857
	0.6795	0.7857
	0.6795	0.7959
	0.6815	0.7959
	0.6815	0.8061
	0.6894	0.8061
	0.6894	0.8163
	0.6927	0.8163
	0.6927	0.8265
	0.725	0.8265
	0.725	0.8367
	0.7288	0.8367
	0.7288	0.8469
	0.729	0.8469
	0.729	0.8571
	0.751	0.8571
	0.751	0.8673
	0.8093	0.8673
	0.8093	0.8776
	0.8214	0.8776
	0.8214	0.8878
	0.8517	0.8878
	0.8517	0.898
	0.8956	0.898
	0.8956	0.9082
	0.901	0.9082
	0.901	0.9184
	0.9294	0.9184
	0.9294	0.9286
	0.9974	0.9286
	0.9974	0.9388
	0.9996	0.9388
	0.9996	0.9592
	1.0	0.9592
	1.0	1.0
> <Screening Table>
# Rank	Mol name	Index in data set	Similarity 2 query	Active	Cluster number
1	ZINC00584948	13	0.47041441053626604	NO	-
2	ZINC01489195	1741	0.40789394893856606	NO	-
3	ZINC04633811	5673	0.40358994266563486	NO	-
4	ZINC03943428	4855	0.4018589007013567	NO	-
5	ZINC00607281	41	0.39784092968230894	NO	-
6	ZINC03943428	4856	0.39504192692705536	NO	-
7	ZINC03857681	4516	0.3950160883329061	NO	-
8	ZINC02412138	2257	0.3911993751526241	NO	-
9	ZINC00646720	109	0.38863068237060644	NO	-
10	ZINC03857727	4521	0.3860553948071942	NO	-
11	ZINC03857728	4522	0.3860258642320299	NO	-
12	ZINC03832353	41	0.38355416694023325	YES	7
13	ZINC01584627	1781	0.3834344441140123	NO	-
14	ZINC03815391	44	0.38064209241335145	YES	7
15	ZINC03815390	49	0.3804813585534843	YES	7
16	ZINC02245249	2120	0.3781085748420927	NO	-
17	ZINC02245252	2121	0.3780927679091269	NO	-
18	ZINC03815376	39	0.3768188916354456	YES	7
19	ZINC03815366	40	0.3766197796827616	YES	7
20	ZINC02196002	2054	0.37564106326216046	NO	-
21	ZINC02196000	2053	0.37563135476096254	NO	-
22	ZINC02253600	2126	0.37519896303620026	NO	-
23	ZINC02417662	2270	0.37428613443110875	NO	-
24	ZINC02417661	2269	0.37426195802366596	NO	-
25	ZINC01123658	1235	0.37424079066244675	NO	-
26	ZINC02221069	2095	0.3733900752734342	NO	-
27	ZINC02221070	2096	0.37334946976809913	NO	-
28	ZINC03815323	47	0.3729793915178377	YES	7
29	ZINC02209576	2079	0.3727621406698368	NO	-
30	ZINC02209578	2080	0.372755827617466	NO	-
31	ZINC00986163	962	0.37144525628256375	NO	-
32	ZINC00986164	963	0.37134901297227824	NO	-
33	ZINC03832343	45	0.37106866683018347	YES	7
34	ZINC03832342	46	0.37072823814771033	YES	7
35	ZINC03584818	4013	0.37031515720977143	NO	-
36	ZINC02715007	2572	0.36923692361721633	NO	-
37	ZINC00986197	964	0.36885458101857715	NO	-
38	ZINC00986198	965	0.3687962598679219	NO	-
39	ZINC03860011	4610	0.36867250854927125	NO	-
40	ZINC03860010	4609	0.3686417370959361	NO	-
41	ZINC00577062	12	0.36769212603829887	NO	-
42	ZINC03815324	48	0.36625507802450036	YES	7
43	ZINC04241433	5283	0.36516695996890963	NO	-
44	ZINC03817896	4244	0.36511588101765774	NO	-
45	ZINC02354491	2217	0.3649543195450948	NO	-
46	ZINC03868556	4737	0.3607291275201601	NO	-
47	ZINC03817896	4245	0.36063414460735643	NO	-
48	ZINC03816475	4238	0.36034502493728304	NO	-
49	ZINC02415946	2264	0.3601574146898743	NO	-
50	ZINC03854352	4414	0.36013051281833647	NO	-
51	ZINC04272771	5335	0.36003858414878687	NO	-
52	ZINC04494138	5621	0.3598108682036448	NO	-
53	ZINC03854353	4415	0.3596132701611007	NO	-
54	ZINC01247415	1438	0.35900509720565776	NO	-
55	ZINC02289681	2144	0.35838995982531935	NO	-
56	ZINC03815548	16	0.3581670610849778	YES	5
57	ZINC01247416	1439	0.35809540492062536	NO	-
58	ZINC04014426	5120	0.3572678461865561	NO	-
59	ZINC02886738	2890	0.35718699646411467	NO	-
60	ZINC02327126	2188	0.356646877017715	NO	-
61	ZINC03815351	43	0.35613191219353985	YES	7
62	ZINC02881785	2876	0.35564076179813997	NO	-
63	ZINC03929505	4850	0.35427802097660444	NO	-
64	ZINC00904559	776	0.3541987120364096	NO	-
65	ZINC00904560	777	0.35407709234942036	NO	-
66	ZINC02335645	2203	0.35386472935309216	NO	-
67	ZINC04166425	5215	0.3526464260894462	NO	-
68	ZINC02415379	2262	0.3525478389261794	NO	-
69	ZINC03584807	4012	0.35245083931872695	NO	-
70	ZINC00629377	67	0.35229019060541805	NO	-
71	ZINC03684852	4221	0.3520574349363753	NO	-
72	ZINC01609268	42	0.3516835915477388	YES	7
73	ZINC01346653	1579	0.35143111522051856	NO	-
74	ZINC00591658	24	0.35074821326946465	NO	-
75	ZINC00624645	56	0.34958764580248874	NO	-
76	ZINC03851303	4304	0.3486452491793033	NO	-
77	ZINC03312174	3337	0.34857765977565663	NO	-
78	ZINC00624644	54	0.34763125192731636	NO	-
79	ZINC01013264	1010	0.3473014604173117	NO	-
80	ZINC02588342	2372	0.34716381708046373	NO	-
81	ZINC02337373	2205	0.34712713826607744	NO	-
82	ZINC02635121	2447	0.34621816695698393	NO	-
83	ZINC02635122	2448	0.3460369465741616	NO	-
84	ZINC03631894	4176	0.34594523863795457	NO	-
85	ZINC01485425	1732	0.3458084079112078	NO	-
86	ZINC03631896	4177	0.3453959880321462	NO	-
87	ZINC04014426	5121	0.34530361530170184	NO	-
88	ZINC02442307	2305	0.34513244833435125	NO	-
89	ZINC02427545	2283	0.3447616581812146	NO	-
90	ZINC00629377	68	0.3446076768189647	NO	-
91	ZINC02415877	2263	0.3443186070798278	NO	-
92	ZINC00612151	42	0.3442962903248658	NO	-
93	ZINC00702822	273	0.3436760758727427	NO	-
94	ZINC00985736	961	0.34351716383965997	NO	-
95	ZINC01738040	1806	0.34332981843071664	NO	-
96	ZINC00765697	322	0.3432786354261599	NO	-
97	ZINC01609260	37	0.3432242542192297	YES	7
98	ZINC03548288	3945	0.3431923873155873	NO	-
99	ZINC02499936	2361	0.34262473594153303	NO	-
100	ZINC03452364	3589	0.3421512182633609	NO	-
101	ZINC02331058	2197	0.34195088468672685	NO	-
102	ZINC00862073	576	0.34166653634773675	NO	-
103	ZINC00624645	57	0.34166323002520177	NO	-
104	ZINC00766620	328	0.34151026253696576	NO	-
105	ZINC00594215	28	0.34135000671695115	NO	-
106	ZINC03684830	4219	0.34108671015230807	NO	-
107	ZINC02212534	2085	0.34095287404746455	NO	-
108	ZINC00862079	577	0.34089305659698516	NO	-
109	ZINC00862080	578	0.34088493120924923	NO	-
110	ZINC01352522	1582	0.34067146887375893	NO	-
111	ZINC02196431	2055	0.34061537548156506	NO	-
112	ZINC03442108	3564	0.34045855144595544	NO	-
113	ZINC03442105	3563	0.3404544896849665	NO	-
114	ZINC02309955	2160	0.34036386399112684	NO	-
115	ZINC02649209	2496	0.3399191433748552	NO	-
116	ZINC03631377	4172	0.33967259175050973	NO	-
117	ZINC00815541	476	0.3395528660269038	NO	-
118	ZINC04250505	5308	0.33953131497019834	NO	-
119	ZINC00624644	55	0.33950113203461807	NO	-
120	ZINC03815377	38	0.3393495214121048	YES	7
121	ZINC03873225	4761	0.33920239306348265	NO	-
122	ZINC03452364	3588	0.33899471272105197	NO	-
123	ZINC04606838	5660	0.3389632181025042	NO	-
124	ZINC02305840	2156	0.33866642151018095	NO	-
125	ZINC03354029	3414	0.33853035878084664	NO	-
126	ZINC01485425	1733	0.33851919289605825	NO	-
127	ZINC01485425	1734	0.33851919289605825	NO	-
128	ZINC00877379	674	0.33825762389662434	NO	-
129	ZINC01503649	1758	0.33815102069186315	NO	-
130	ZINC03834091	19	0.3378757406268827	YES	5
131	ZINC03857359	4496	0.3376620211191778	NO	-
132	ZINC03857358	4495	0.3373938984608918	NO	-
133	ZINC02970841	2954	0.3373814300877179	NO	-
134	ZINC00815539	475	0.3372652037035693	NO	-
135	ZINC03684852	4220	0.3371005000071478	NO	-
136	ZINC02333423	2200	0.3369690741631287	NO	-
137	ZINC03851329	4307	0.33686270707710436	NO	-
138	ZINC02970843	2955	0.33683118107090604	NO	-
139	ZINC03867410	4665	0.33663949077096145	NO	-
140	ZINC02613984	2381	0.33653956094847914	NO	-
141	ZINC02613985	2382	0.33645807273803313	NO	-
142	ZINC03815518	25	0.33625118541903903	YES	5
143	ZINC03857966	4528	0.33619216886866676	NO	-
144	ZINC01738116	1807	0.3357719766344223	NO	-
145	ZINC03794864	4229	0.3357053845949805	NO	-
146	ZINC01737968	1805	0.3356954984495901	NO	-
147	ZINC00774582	348	0.33569400977004954	NO	-
148	ZINC00773347	331	0.3355058246658475	NO	-
149	ZINC03631940	4184	0.33550360765984305	NO	-
150	ZINC00627151	63	0.3354044213995092	NO	-
151	ZINC01018145	1011	0.3352848877707963	NO	-
152	ZINC03992361	5069	0.3352523626858636	NO	-
153	ZINC00626343	61	0.33501273640536533	NO	-
154	ZINC00829852	499	0.33501251665528337	NO	-
155	ZINC00877379	675	0.3349267725179807	NO	-
156	ZINC03873756	4763	0.33474131779909494	NO	-
157	ZINC03815554	12	0.33467553918475135	YES	5
158	ZINC01324749	1533	0.3345990222305634	NO	-
159	ZINC03631944	4185	0.33411445934706896	NO	-
160	ZINC01485419	1729	0.334098177067674	NO	-
161	ZINC02370792	2225	0.3339176505625363	NO	-
162	ZINC02228600	2103	0.33391630343846074	NO	-
163	ZINC04176130	5229	0.3338712386437056	NO	-
164	ZINC00678532	221	0.33361386787553265	NO	-
165	ZINC00678087	217	0.33358534394117706	NO	-
166	ZINC03815560	15	0.3335730031463064	YES	5
167	ZINC03631946	4186	0.3335693890765545	NO	-
168	ZINC00678535	223	0.3335569132731755	NO	-
169	ZINC03684719	4216	0.33340439593392707	NO	-
170	ZINC02717728	2573	0.3333682836095322	NO	-
171	ZINC03815553	17	0.33333665715153155	YES	5
172	ZINC01491227	1744	0.3332893554534912	NO	-
173	ZINC04038249	5139	0.3332818555002974	NO	-
174	ZINC00678085	215	0.3332672690785383	NO	-
175	ZINC00594976	29	0.332834817098013	NO	-
176	ZINC02499785	2359	0.3326975182749027	NO	-
177	ZINC00861978	572	0.3326528416054053	NO	-
178	ZINC04492948	5613	0.3322626410838742	NO	-
179	ZINC02932474	2915	0.332150031959576	NO	-
180	ZINC00861979	573	0.3321098025533487	NO	-
181	ZINC01324748	1532	0.33204077527769105	NO	-
182	ZINC00861977	571	0.3320030139075531	NO	-
183	ZINC00861980	574	0.3319923436639328	NO	-
184	ZINC00871672	627	0.3315304698853139	NO	-
185	ZINC03352275	3410	0.3315198363939957	NO	-
186	ZINC00871673	628	0.3314944120957169	NO	-
187	ZINC00871674	629	0.3314729043301076	NO	-
188	ZINC03545072	3937	0.33145938875888525	NO	-
189	ZINC00871671	626	0.33145278127852756	NO	-
190	ZINC03386279	3471	0.3312429132935734	NO	-
191	ZINC04091821	5171	0.33116970682889557	NO	-
192	ZINC03867410	4666	0.3311635701610853	NO	-
193	ZINC03857967	4529	0.3311498566294534	NO	-
194	ZINC03815557	11	0.3309935715431878	YES	5
195	ZINC01177714	1359	0.3308922157354175	NO	-
196	ZINC02416852	2266	0.3308527259894447	NO	-
197	ZINC00796603	415	0.3307874575486008	NO	-
198	ZINC03437413	3546	0.33078461954861	NO	-
199	ZINC01177713	1358	0.3307496560817316	NO	-
200	ZINC03631933	4182	0.33066058494402284	NO	-
201	ZINC03815567	20	0.3306053290351149	YES	5
202	ZINC04183624	5241	0.33052380106226636	NO	-
203	ZINC00827961	495	0.3304326861323187	NO	-
204	ZINC00827962	497	0.3304003974161817	NO	-
205	ZINC03444557	3570	0.3303203707712587	NO	-
206	ZINC02855758	2815	0.3302673431715356	NO	-
207	ZINC03631936	4183	0.33006816961527513	NO	-
208	ZINC00766402	325	0.3298885581905945	NO	-
209	ZINC01966650	1934	0.3298823450248313	NO	-
210	ZINC01966652	1936	0.32986950741574206	NO	-
211	ZINC01324756	1537	0.32971230320346373	NO	-
212	ZINC00829852	500	0.3296642499592076	NO	-
213	ZINC00626343	62	0.329663761700767	NO	-
214	ZINC01966651	1935	0.32965156963881087	NO	-
215	ZINC01966653	1937	0.3296429824370943	NO	-
216	ZINC01324759	1539	0.329611979332169	NO	-
217	ZINC03452368	3590	0.32950577073231596	NO	-
218	ZINC00835193	504	0.32944345951092463	NO	-
219	ZINC01485419	1730	0.32943802409425005	NO	-
220	ZINC01485419	1731	0.32943802409425005	NO	-
221	ZINC02248908	2122	0.3293657685561541	NO	-
222	ZINC01324753	1535	0.3293310208331386	NO	-
223	ZINC02499631	2357	0.3292963431932838	NO	-
224	ZINC02499936	2360	0.3292048641924524	NO	-
225	ZINC04038249	5142	0.32920228545216385	NO	-
226	ZINC02658104	2521	0.3289856445124267	NO	-
227	ZINC03854366	4416	0.3289698798246104	NO	-
228	ZINC03289813	3306	0.32877083141723445	NO	-
229	ZINC02480292	2343	0.32859677746201854	NO	-
230	ZINC00908067	803	0.32847645997198444	NO	-
231	ZINC00627151	64	0.3284725596919774	NO	-
232	ZINC01068578	1094	0.3284294968076003	NO	-
233	ZINC02957715	2938	0.3283847850227134	NO	-
234	ZINC00954828	901	0.3281954542495012	NO	-
235	ZINC02192596	2048	0.32805157691779907	NO	-
236	ZINC04106346	5173	0.32802057297850046	NO	-
237	ZINC04091821	5172	0.3279090402164225	NO	-
238	ZINC00936861	862	0.327888989922076	NO	-
239	ZINC00936862	863	0.32788415037492463	NO	-
240	ZINC02424782	2280	0.3278726262645639	NO	-
241	ZINC02377402	2231	0.3278245878567857	NO	-
242	ZINC02957713	2937	0.3278160292212775	NO	-
243	ZINC04266055	5323	0.32777247798581555	NO	-
244	ZINC00773963	341	0.32763107882035486	NO	-
245	ZINC03834090	14	0.3275923566007936	YES	5
246	ZINC00806566	447	0.3275403087652249	NO	-
247	ZINC04038249	5141	0.3275401045371667	NO	-
248	ZINC00630900	69	0.3275163476084838	NO	-
249	ZINC02613986	2383	0.3275103695554783	NO	-
250	ZINC03869134	4755	0.3274894688588773	NO	-
251	ZINC00884421	723	0.3274215566517023	NO	-
252	ZINC00630903	70	0.3274062693020006	NO	-
253	ZINC03868614	4738	0.3273799380827765	NO	-
254	ZINC02957719	2939	0.3273713048856028	NO	-
255	ZINC00678532	222	0.32736896998575704	NO	-
256	ZINC00784944	379	0.3273689284054878	NO	-
257	ZINC00678535	224	0.3273652257925808	NO	-
258	ZINC00958192	906	0.3272646632534631	NO	-
259	ZINC03834096	28	0.3272626119892986	YES	5
260	ZINC00936902	865	0.3272518151333486	NO	-
261	ZINC00936901	864	0.327216189604444	NO	-
262	ZINC01324757	1538	0.32716207023746163	NO	-
263	ZINC01324754	1536	0.32712286626484904	NO	-
264	ZINC03631907	4178	0.32702350795547885	NO	-
265	ZINC03869135	4758	0.3269747267654853	NO	-
266	ZINC03631909	4179	0.3269601775497218	NO	-
267	ZINC01324751	1534	0.3268918555185268	NO	-
268	ZINC00691913	249	0.32646396528800825	NO	-
269	ZINC02432170	2287	0.3264024561304477	NO	-
270	ZINC00678085	216	0.3263345771611447	NO	-
271	ZINC00678087	218	0.326320178279426	NO	-
272	ZINC03630196	4160	0.3262975125903911	NO	-
273	ZINC03453718	3593	0.3262640086374727	NO	-
274	ZINC02454209	2320	0.32617095961338893	NO	-
275	ZINC00822556	486	0.32608648023436027	NO	-
276	ZINC00822557	487	0.3260685602662196	NO	-
277	ZINC00691915	250	0.32596307784222683	NO	-
278	ZINC03631955	4187	0.3259557631944526	NO	-
279	ZINC00773340	330	0.32586168483582667	NO	-
280	ZINC03630198	4161	0.3257758567939136	NO	-
281	ZINC02835179	2755	0.3256760030789346	NO	-
282	ZINC03834095	92	0.3256350114618179	YES	19
283	ZINC01404527	1674	0.32560916074269297	NO	-
284	ZINC01404526	1673	0.3255594923345543	NO	-
285	ZINC01404529	1675	0.32555114818670977	NO	-
286	ZINC03545091	3938	0.3255242146101388	NO	-
287	ZINC04484718	5580	0.3254782455439175	NO	-
288	ZINC03630420	4164	0.32545135229531996	NO	-
289	ZINC03630418	4163	0.3254461447406313	NO	-
290	ZINC01062965	1079	0.3254119263557047	NO	-
291	ZINC03631957	4188	0.3253765951976891	NO	-
292	ZINC03959716	4866	0.3253726094179997	NO	-
293	ZINC02417315	2267	0.32532643128547317	NO	-
294	ZINC01512397	1765	0.3253214650602401	NO	-
295	ZINC03832355	4	0.3252986636698576	YES	3
296	ZINC02617208	2390	0.3252782193095979	NO	-
297	ZINC03043876	3111	0.32527379747747454	NO	-
298	ZINC03815564	88	0.3252401263523233	YES	15
299	ZINC01133980	1273	0.3250116571505674	NO	-
300	ZINC00796603	416	0.3250031638744506	NO	-
301	ZINC04331700	5401	0.32495351974019426	NO	-
302	ZINC02409821	2255	0.3247585280159508	NO	-
303	ZINC04252298	5319	0.3247237295676778	NO	-
304	ZINC04440777	5474	0.32466125416527725	NO	-
305	ZINC03384168	3469	0.3244782220525644	NO	-
306	ZINC00871707	630	0.32415286570590746	NO	-
307	ZINC03841046	4266	0.32409565539537766	NO	-
308	ZINC00938776	872	0.32402897472370906	NO	-
309	ZINC02457643	2322	0.32399880127244884	NO	-
310	ZINC03852837	4345	0.3238573847933147	NO	-
311	ZINC03649982	4201	0.32382173717764856	NO	-
312	ZINC04193519	5250	0.32376007985422084	NO	-
313	ZINC00874647	668	0.32362710927966515	NO	-
314	ZINC01432812	1703	0.3235296142821894	NO	-
315	ZINC03834089	8	0.3235230358814151	YES	5
316	ZINC01043811	1044	0.32351013072726775	NO	-
317	ZINC01032782	1025	0.32334389856876666	NO	-
318	ZINC03991929	5063	0.3233399127495787	NO	-
319	ZINC01032781	1024	0.3233119355504044	NO	-
320	ZINC03868614	4739	0.3232852098301095	NO	-
321	ZINC01654549	1797	0.3232055233388063	NO	-
322	ZINC02970854	2956	0.3231424108930009	NO	-
323	ZINC00796603	417	0.32308546396354193	NO	-
324	ZINC03489499	3761	0.32302007116499376	NO	-
325	ZINC04038249	5140	0.32291518574171113	NO	-
326	ZINC04218120	5258	0.3228310262312243	NO	-
327	ZINC04492831	5610	0.3227714942117944	NO	-
328	ZINC00958578	910	0.3226886953357985	NO	-
329	ZINC00958579	911	0.3226823344435218	NO	-
330	ZINC03331683	3375	0.32267327758451125	NO	-
331	ZINC02970856	2957	0.32262307578209676	NO	-
332	ZINC01191256	1387	0.3225901470549799	NO	-
333	ZINC00827961	496	0.3225890684428471	NO	-
334	ZINC00827962	498	0.32257582491866443	NO	-
335	ZINC03618074	4143	0.32254653304420317	NO	-
336	ZINC01364457	1598	0.3225318572767222	NO	-
337	ZINC02434235	2290	0.32244539309460035	NO	-
338	ZINC03631930	4180	0.3224211344364115	NO	-
339	ZINC04250047	5299	0.3223985419545282	NO	-
340	ZINC00719521	300	0.32235445021164155	NO	-
341	ZINC04166901	5218	0.32229570069615054	NO	-
342	ZINC03834094	21	0.32225134612617595	YES	5
343	ZINC03855112	4457	0.32218512916908854	NO	-
344	ZINC04000471	5095	0.3221474930555201	NO	-
345	ZINC00958282	908	0.3220310669906619	NO	-
346	ZINC04599127	5659	0.3220192592794816	NO	-
347	ZINC01890501	1863	0.3219348316616111	NO	-
348	ZINC02268095	2133	0.32191449559729607	NO	-
349	ZINC03631932	4181	0.3218762722472323	NO	-
350	ZINC00959817	916	0.3218454688863643	NO	-
351	ZINC03869134	4757	0.3217595952635024	NO	-
352	ZINC01921855	1891	0.32175562577366346	NO	-
353	ZINC00909540	808	0.3217511135642275	NO	-
354	ZINC03819003	4248	0.32175038309993664	NO	-
355	ZINC02436999	2294	0.3217051642846463	NO	-
356	ZINC03049102	3116	0.3216315390556265	NO	-
357	ZINC03352721	3411	0.32160785811293047	NO	-
358	ZINC00812605	462	0.32149792476519073	NO	-
359	ZINC00958283	909	0.32139789250745215	NO	-
360	ZINC03869135	4760	0.3213440633723305	NO	-
361	ZINC03630218	4162	0.32132343284436077	NO	-
362	ZINC03545226	3941	0.3210746047880343	NO	-
363	ZINC01795392	1818	0.3209532409373332	NO	-
364	ZINC01795389	1817	0.3209409832399553	NO	-
365	ZINC01427092	1691	0.3208708672802136	NO	-
366	ZINC03868362	4715	0.32086658332279366	NO	-
367	ZINC03868364	4717	0.32082714923236594	NO	-
368	ZINC00595263	30	0.32071530519763813	NO	-
369	ZINC01115212	1211	0.32070620125042193	NO	-
370	ZINC02874291	2849	0.3206690596374085	NO	-
371	ZINC03868361	4714	0.32061584664462256	NO	-
372	ZINC03868363	4716	0.32060178173121995	NO	-
373	ZINC01494690	1751	0.3205931078344548	NO	-
374	ZINC01144364	1307	0.3205440354827625	NO	-
375	ZINC03684830	4218	0.320530131847913	NO	-
376	ZINC03051641	3122	0.32052768024716083	NO	-
377	ZINC01144366	1308	0.3204450980885109	NO	-
378	ZINC00955864	903	0.320389678516305	NO	-
379	ZINC04250297	5305	0.320389024692212	NO	-
380	ZINC04484718	5578	0.32024582162252885	NO	-
381	ZINC00603301	40	0.32022122370646827	NO	-
382	ZINC01128216	1259	0.32019315834427264	NO	-
383	ZINC00954799	900	0.3201530203614832	NO	-
384	ZINC00954796	898	0.32014828138144863	NO	-
385	ZINC00954797	899	0.32014006226278174	NO	-
386	ZINC00862001	575	0.32013696614192766	NO	-
387	ZINC01147728	1318	0.32011896787753136	NO	-
388	ZINC04192872	5249	0.32003078901731224	NO	-
389	ZINC00773593	337	0.3200120958573514	NO	-
390	ZINC03852837	4346	0.3199841272988155	NO	-
391	ZINC00890759	740	0.3199590484325695	NO	-
392	ZINC00890759	741	0.3199590484325695	NO	-
393	ZINC01427092	1692	0.3199312106244495	NO	-
394	ZINC04289663	5356	0.31991329301154114	NO	-
395	ZINC00817558	479	0.31988495391333627	NO	-
396	ZINC03926873	4845	0.31982147951071954	NO	-
397	ZINC03356679	3422	0.3197783702215443	NO	-
398	ZINC03282934	3297	0.3197640304903969	NO	-
399	ZINC03455183	3605	0.31976217798228534	NO	-
400	ZINC03455179	3604	0.31975888411672293	NO	-
401	ZINC04366743	5420	0.3197377633910622	NO	-
402	ZINC00648757	113	0.3196594340721744	NO	-
403	ZINC04252471	5321	0.3196080565338999	NO	-
404	ZINC00948540	894	0.3194567727792016	NO	-
405	ZINC04333335	5405	0.3194382247989322	NO	-
406	ZINC01033978	1027	0.3194297403856174	NO	-
407	ZINC04617936	2	0.31933126079319285	YES	2
408	ZINC03982907	5014	0.31923597367477174	NO	-
409	ZINC03982906	5013	0.31922876254727234	NO	-
410	ZINC02499489	2354	0.3192077356800776	NO	-
411	ZINC02941561	2923	0.31917291019593164	NO	-
412	ZINC01922748	1892	0.3191105772658506	NO	-
413	ZINC00908066	802	0.31901980523684487	NO	-
414	ZINC03456200	3607	0.3189687445948501	NO	-
415	ZINC03456202	3608	0.3189629659082594	NO	-
416	ZINC02480218	2340	0.31890890394393107	NO	-
417	ZINC04030390	5124	0.318888407726415	NO	-
418	ZINC03974208	4960	0.3187556687758577	NO	-
419	ZINC04254373	5322	0.31858932893052283	NO	-
420	ZINC01127304	1255	0.3185287768482064	NO	-
421	ZINC00891115	742	0.3184795665270984	NO	-
422	ZINC00891115	743	0.3184795665270984	NO	-
423	ZINC02871777	2845	0.3184741193964015	NO	-
424	ZINC02389708	2239	0.3183616950048404	NO	-
425	ZINC01127301	1253	0.318354862826674	NO	-
426	ZINC03025417	3059	0.3182826516058537	NO	-
427	ZINC00590964	21	0.3181527454692644	NO	-
428	ZINC03866848	4624	0.318131222857181	NO	-
429	ZINC02249069	2123	0.31809401333490667	NO	-
430	ZINC00602001	38	0.31799900818672466	NO	-
431	ZINC02746367	2638	0.31783254345203166	NO	-
432	ZINC03631866	4173	0.3178001163560719	NO	-
433	ZINC00595435	31	0.3177746160094913	NO	-
434	ZINC01214384	1410	0.31774874205625603	NO	-
435	ZINC04518730	5645	0.3176452725058486	NO	-
436	ZINC02744401	2636	0.3176449136815569	NO	-
437	ZINC02744400	2635	0.3176143178354026	NO	-
438	ZINC02350917	2212	0.31750683106441635	NO	-
439	ZINC04176147	5230	0.3174460476087338	NO	-
440	ZINC04239342	5282	0.31740188209244735	NO	-
441	ZINC02482114	2347	0.3173637437400251	NO	-
442	ZINC04252185	5317	0.3173112208447084	NO	-
443	ZINC03815368	27	0.3172821611073883	YES	5
444	ZINC00694155	270	0.3172515859001668	NO	-
445	ZINC04030394	5125	0.3172232416999851	NO	-
446	ZINC01884291	1838	0.3172219475390658	NO	-
447	ZINC00592251	25	0.3170813187480725	NO	-
448	ZINC00910007	809	0.31707236401180955	NO	-
449	ZINC00694065	261	0.31702802494392807	NO	-
450	ZINC04161308	5212	0.31687504135696093	NO	-
451	ZINC01933392	1910	0.31685715328610575	NO	-
452	ZINC01933392	1911	0.31685715328610575	NO	-
453	ZINC03855112	4458	0.31675051483644007	NO	-
454	ZINC03507449	3865	0.316749841908786	NO	-
455	ZINC04192259	5248	0.3166476958778534	NO	-
456	ZINC00796603	418	0.3166286372110981	NO	-
457	ZINC03362241	3436	0.31659172096933125	NO	-
458	ZINC01890498	1862	0.3165395999447707	NO	-
459	ZINC01480004	1727	0.31652686707229044	NO	-
460	ZINC01325654	1546	0.31649843911116604	NO	-
461	ZINC01325654	1548	0.31649843911116604	NO	-
462	ZINC00846116	521	0.3164956194792833	NO	-
463	ZINC03815511	22	0.3164953024087415	YES	5
464	ZINC03285104	3301	0.3163126083561416	NO	-
465	ZINC03963097	4868	0.31620847161678334	NO	-
466	ZINC03507450	3866	0.3161308302482659	NO	-
467	ZINC02970894	2960	0.3161179520041753	NO	-
468	ZINC02460981	2331	0.316111804874632	NO	-
469	ZINC02877221	2862	0.3160357423810137	NO	-
470	ZINC04317329	5395	0.31597685941600157	NO	-
471	ZINC00591657	23	0.31582981213492267	NO	-
472	ZINC01890485	1860	0.31580966370175456	NO	-
473	ZINC03815526	24	0.3157940837617457	YES	5
474	ZINC04166896	5217	0.31578188997132056	NO	-
475	ZINC00907900	794	0.31573977100772194	NO	-
476	ZINC01342537	1577	0.31571366214784413	NO	-
477	ZINC01364519	1604	0.31569773299824616	NO	-
478	ZINC03626452	4154	0.31561079902026495	NO	-
479	ZINC03857872	4526	0.31560842159835906	NO	-
480	ZINC03859986	4606	0.3156012441446896	NO	-
481	ZINC00882491	715	0.3155536790678148	NO	-
482	ZINC01890491	1861	0.31553696061876063	NO	-
483	ZINC03869135	4759	0.3155228314914679	NO	-
484	ZINC02861308	2832	0.31552034203843854	NO	-
485	ZINC04294240	5360	0.31551456137505224	NO	-
486	ZINC03815345	26	0.31550649205749204	YES	5
487	ZINC03859987	4608	0.31543473531651794	NO	-
488	ZINC01094510	1163	0.315432352442595	NO	-
489	ZINC03869134	4756	0.31539108226820206	NO	-
490	ZINC02977866	2988	0.3153118635059608	NO	-
491	ZINC02977865	2987	0.31529618763233674	NO	-
492	ZINC01371923	1614	0.31529167791464247	NO	-
493	ZINC02689549	2551	0.31521195209763053	NO	-
494	ZINC01550061	1779	0.3151992418882216	NO	-
495	ZINC01120405	1223	0.31517882222420135	NO	-
496	ZINC01120404	1222	0.31516919957374223	NO	-
497	ZINC03772467	4224	0.31514782353480475	NO	-
498	ZINC00810892	455	0.315118267456462	NO	-
499	ZINC03772466	4223	0.31510944168311755	NO	-
500	ZINC00766055	323	0.3150719064615522	NO	-
501	ZINC03544034	3935	0.3150702304394593	NO	-
502	ZINC01889910	1858	0.3149969266913862	NO	-
503	ZINC01889903	1856	0.3149809524684254	NO	-
504	ZINC00774503	347	0.31489778464579216	NO	-
505	ZINC01109661	1188	0.3148864814443688	NO	-
506	ZINC01889906	1857	0.3148848970504443	NO	-
507	ZINC03867799	4689	0.3147705030543689	NO	-
508	ZINC02971612	2969	0.31473570217572344	NO	-
509	ZINC03497818	3790	0.3146346037915338	NO	-
510	ZINC04312174	5371	0.31461340171724694	NO	-
511	ZINC03525856	3910	0.31452992140712627	NO	-
512	ZINC01654698	1798	0.31448719977108197	NO	-
513	ZINC03851861	4327	0.3144421159635982	NO	-
514	ZINC01502701	1756	0.31442626563807635	NO	-
515	ZINC02326990	2186	0.31441125831495487	NO	-
516	ZINC03316599	3349	0.31438251878334406	NO	-
517	ZINC00758494	320	0.31435368127962277	NO	-
518	ZINC04057197	5151	0.3143022047459774	NO	-
519	ZINC01054959	1064	0.31419557102545864	NO	-
520	ZINC03507444	3864	0.3141312746596541	NO	-
521	ZINC04250031	5296	0.31407476704744874	NO	-
522	ZINC03332490	3380	0.3140225705779479	NO	-
523	ZINC03332488	3379	0.3140160564750848	NO	-
524	ZINC00907523	791	0.3139764727503276	NO	-
525	ZINC03866848	4625	0.31395637152536077	NO	-
526	ZINC04617935	3	0.31393874097498237	YES	2
527	ZINC03411829	3509	0.313854716146124	NO	-
528	ZINC01889793	1846	0.31366073380840975	NO	-
529	ZINC01889791	1845	0.3135883358134493	NO	-
530	ZINC03507250	3863	0.31358141156778646	NO	-
531	ZINC00860568	564	0.31355775072308945	NO	-
532	ZINC02798067	2712	0.3134360162434256	NO	-
533	ZINC02798066	2711	0.31341038269571897	NO	-
534	ZINC01311442	1527	0.3132768312785596	NO	-
535	ZINC01311441	1525	0.31326946166686087	NO	-
536	ZINC04329708	5400	0.3132514025277542	NO	-
537	ZINC01423535	1685	0.313237803883834	NO	-
538	ZINC04252165	5316	0.3131403540730117	NO	-
539	ZINC01513026	1766	0.3131057622305264	NO	-
540	ZINC03382779	3466	0.3130599780049744	NO	-
541	ZINC00924323	836	0.3130523664075724	NO	-
542	ZINC01371921	1613	0.31303556461848403	NO	-
543	ZINC03396914	3486	0.3130251815371341	NO	-
544	ZINC03805362	4233	0.3130165709298481	NO	-
545	ZINC00719305	299	0.3128497157646488	NO	-
546	ZINC02871333	2843	0.31281950479356385	NO	-
547	ZINC02836701	2764	0.3128000987755712	NO	-
548	ZINC02499785	2358	0.3127859225684769	NO	-
549	ZINC01933388	1908	0.3127735544826341	NO	-
550	ZINC01933388	1909	0.3127735544826341	NO	-
551	ZINC00781520	371	0.312747162976228	NO	-
552	ZINC03859987	4607	0.31270856821752663	NO	-
553	ZINC03506910	3861	0.312703470073566	NO	-
554	ZINC01124634	1239	0.31269688952002583	NO	-
555	ZINC01933360	1903	0.3126859982184605	NO	-
556	ZINC01933361	1904	0.31268266794885524	NO	-
557	ZINC01933361	1905	0.31268266794885524	NO	-
558	ZINC04312174	5372	0.3126099999732122	NO	-
559	ZINC00991020	978	0.3125857512269525	NO	-
560	ZINC04312174	5370	0.312503071323101	NO	-
561	ZINC02855419	2813	0.3124830020134372	NO	-
562	ZINC03385719	3470	0.3124718100009857	NO	-
563	ZINC03508700	3867	0.3124435489560063	NO	-
564	ZINC00706858	279	0.3124288839313208	NO	-
565	ZINC03174198	3166	0.3123947717352659	NO	-
566	ZINC02212718	2086	0.3123912622878152	NO	-
567	ZINC02724059	2601	0.3123790473090779	NO	-
568	ZINC01889797	1847	0.3123397153076415	NO	-
569	ZINC01889799	1848	0.31231308954585985	NO	-
570	ZINC03949102	4864	0.3123035057430371	NO	-
571	ZINC03386785	3472	0.31229075010278784	NO	-
572	ZINC02618640	2394	0.31228643013172075	NO	-
573	ZINC02718388	2575	0.31227575285994413	NO	-
574	ZINC02718389	2576	0.3122746927915564	NO	-
575	ZINC03857872	4525	0.312259115767135	NO	-
576	ZINC03832357	83	0.31224823783418626	YES	14
577	ZINC01029732	1023	0.31223015967654816	NO	-
578	ZINC01502702	1757	0.3122250518836193	NO	-
579	ZINC03571206	3984	0.3122182906502415	NO	-
580	ZINC03815539	29	0.31217445943246547	YES	5
581	ZINC00882483	714	0.3121336284001903	NO	-
582	ZINC00930572	857	0.3119546152858072	NO	-
583	ZINC03991930	5064	0.3119365518582358	NO	-
584	ZINC04484718	5579	0.31190348681021557	NO	-
585	ZINC03545057	3936	0.31189640170916827	NO	-
586	ZINC02875776	2855	0.3118918197515245	NO	-
587	ZINC02057032	1987	0.3118831585656177	NO	-
588	ZINC02959583	2941	0.31183509129199	NO	-
589	ZINC04595911	5657	0.3117545196720248	NO	-
590	ZINC01331479	1560	0.3117425685038589	NO	-
591	ZINC00833654	502	0.3117220550744948	NO	-
592	ZINC02328563	2192	0.3117140432739791	NO	-
593	ZINC02328568	2193	0.31170328526468627	NO	-
594	ZINC00908071	805	0.31170012521055857	NO	-
595	ZINC01364503	1601	0.3116887480262304	NO	-
596	ZINC00719528	301	0.3116856528562699	NO	-
597	ZINC03323022	3363	0.31166590784424386	NO	-
598	ZINC00891138	746	0.3116509383113626	NO	-
599	ZINC00891138	747	0.3116509383113626	NO	-
600	ZINC02763412	2664	0.31161483482542035	NO	-
601	ZINC04405041	5445	0.31158803701016063	NO	-
602	ZINC00924322	835	0.31157094522261786	NO	-
603	ZINC00773476	333	0.3115569869154976	NO	-
604	ZINC01127304	1256	0.31150727020436686	NO	-
605	ZINC03859986	4605	0.31148651449548675	NO	-
606	ZINC03545101	3939	0.311484802027357	NO	-
607	ZINC01127301	1254	0.3114775970224704	NO	-
608	ZINC03927155	4846	0.31142714476192024	NO	-
609	ZINC01094510	1162	0.31137750261411545	NO	-
610	ZINC03927155	4848	0.31129507070008827	NO	-
611	ZINC03815082	56	0.3112922846095248	YES	11
612	ZINC00839396	57	0.31124661183758145	YES	11
613	ZINC00959817	914	0.3112387375761398	NO	-
614	ZINC01151763	1331	0.31123444960950014	NO	-
615	ZINC02970350	2953	0.3112216615874154	NO	-
616	ZINC02915859	2907	0.31118424294995045	NO	-
617	ZINC00878067	686	0.3111630767033521	NO	-
618	ZINC01222988	1419	0.31114164370405534	NO	-
619	ZINC01364501	1600	0.3110497864965865	NO	-
620	ZINC01364500	1599	0.311043929601428	NO	-
621	ZINC03867799	4690	0.3110249167645149	NO	-
622	ZINC04486987	5589	0.3110198599934246	NO	-
623	ZINC02875679	2854	0.3110148499234311	NO	-
624	ZINC03606916	4137	0.31100423679097305	NO	-
625	ZINC00850071	528	0.3109896762671806	NO	-
626	ZINC01041819	1040	0.3109861366378739	NO	-
627	ZINC00908049	799	0.31088852968214964	NO	-
628	ZINC04250015	5293	0.3108738548983222	NO	-
629	ZINC03867809	4696	0.31085790929544016	NO	-
630	ZINC00839433	513	0.310801737387077	NO	-
631	ZINC03024434	3051	0.3108015067937271	NO	-
632	ZINC03805362	4234	0.31076694407245903	NO	-
633	ZINC00815673	478	0.31074390170441085	NO	-
634	ZINC03866714	4616	0.3106816732542129	NO	-
635	ZINC01418847	1683	0.31063981990761896	NO	-
636	ZINC04622525	5664	0.31063086171201865	NO	-
637	ZINC03545137	3940	0.3105920613047883	NO	-
638	ZINC03867623	4682	0.3105862161078276	NO	-
639	ZINC03939399	4853	0.31055617497484095	NO	-
640	ZINC00969310	926	0.3105324695026398	NO	-
641	ZINC03571205	3983	0.310515135533823	NO	-
642	ZINC02689563	2552	0.31050610675148943	NO	-
643	ZINC00886835	736	0.3104952330062576	NO	-
644	ZINC03832354	79	0.31045836161768176	YES	14
645	ZINC03563158	3967	0.31040808218664095	NO	-
646	ZINC04483218	5577	0.3103776277711603	NO	-
647	ZINC00991021	979	0.31030383713961424	NO	-
648	ZINC03851861	4328	0.31029883643786543	NO	-
649	ZINC01094508	1161	0.3102713892082524	NO	-
650	ZINC03867404	4664	0.3102147552018806	NO	-
651	ZINC01161864	1338	0.3102146825375941	NO	-
652	ZINC00908072	806	0.3101871702469416	NO	-
653	ZINC01123742	1236	0.31018503475925874	NO	-
654	ZINC01123744	1237	0.31016394670682895	NO	-
655	ZINC01161865	1339	0.3100871501793618	NO	-
656	ZINC02879976	2871	0.3100783894240193	NO	-
657	ZINC04130145	5182	0.3100672140105132	NO	-
658	ZINC02458661	2327	0.3100492411210462	NO	-
659	ZINC01933375	1907	0.3100155979499586	NO	-
660	ZINC00908064	801	0.31001202905673475	NO	-
661	ZINC03852043	4334	0.3098932151322964	NO	-
662	ZINC03983590	5042	0.3098832628130948	NO	-
663	ZINC04387658	5432	0.30985010062365664	NO	-
664	ZINC00904078	774	0.30980957792534447	NO	-
665	ZINC03410152	3507	0.30978140292945716	NO	-
666	ZINC02957700	2936	0.3096782593306106	NO	-
667	ZINC00991015	977	0.3096173666333432	NO	-
668	ZINC01094511	1164	0.30951188523580325	NO	-
669	ZINC00599332	36	0.3094291828810388	NO	-
670	ZINC01162188	1341	0.30942861337732774	NO	-
671	ZINC02732218	2620	0.30938804721937185	NO	-
672	ZINC03815559	32	0.3093871872640763	YES	5
673	ZINC01162189	1342	0.3093504582877877	NO	-
674	ZINC01080629	1135	0.309334264052612	NO	-
675	ZINC04400876	5441	0.3093036469651379	NO	-
676	ZINC04038315	5145	0.30926882378180776	NO	-
677	ZINC01432698	1702	0.30925391232595995	NO	-
678	ZINC03959979	4867	0.309241753168511	NO	-
679	ZINC01364529	1605	0.30921214971396715	NO	-
680	ZINC03420848	3519	0.3091493608135702	NO	-
681	ZINC01111800	1199	0.30908898306726573	NO	-
682	ZINC03867142	4635	0.30902264083574815	NO	-
683	ZINC01364530	1606	0.30898042187205693	NO	-
684	ZINC03341312	3392	0.30897366368917895	NO	-
685	ZINC03853058	4365	0.3089664385703658	NO	-
686	ZINC00819656	483	0.3088638858304931	NO	-
687	ZINC01041821	1041	0.3088569696670073	NO	-
688	ZINC02459992	2328	0.3088551041068177	NO	-
689	ZINC01922858	1895	0.3088367758783117	NO	-
690	ZINC02775567	2686	0.3088196502220253	NO	-
691	ZINC01964530	1931	0.3088002715237185	NO	-
692	ZINC02802119	2731	0.3087741127682385	NO	-
693	ZINC03853020	4361	0.30876427918497945	NO	-
694	ZINC02747705	2640	0.3086649677692655	NO	-
695	ZINC04221387	5262	0.3086595078770884	NO	-
696	ZINC00774129	343	0.3086412190235793	NO	-
697	ZINC02774711	2685	0.3086275779649142	NO	-
698	ZINC03454947	3597	0.30862009242368477	NO	-
699	ZINC00692659	254	0.30860943717758016	NO	-
700	ZINC01964531	1932	0.3085795142324661	NO	-
701	ZINC03820769	4258	0.30857742044394226	NO	-
702	ZINC00959817	915	0.3085774069582906	NO	-
703	ZINC03867293	4639	0.308549084004084	NO	-
704	ZINC03479698	3738	0.30851137529070044	NO	-
705	ZINC03820769	4259	0.30845702145463133	NO	-
706	ZINC03820769	4261	0.30845702145463133	NO	-
707	ZINC01429402	1693	0.30842528025447485	NO	-
708	ZINC00924302	833	0.3084066251493438	NO	-
709	ZINC00766618	327	0.30835998837600126	NO	-
710	ZINC03323022	3362	0.30830484721248985	NO	-
711	ZINC00794457	401	0.30830083859226004	NO	-
712	ZINC03546255	3943	0.30829438846286794	NO	-
713	ZINC03438751	3551	0.30824181920083205	NO	-
714	ZINC01125379	1247	0.30822554059677504	NO	-
715	ZINC01329397	1550	0.3082174574267656	NO	-
716	ZINC03854835	4432	0.30816918335441107	NO	-
717	ZINC00651893	118	0.30813326485568965	NO	-
718	ZINC03854834	4431	0.3081155047660113	NO	-
719	ZINC03051430	3119	0.30809356642034463	NO	-
720	ZINC03451483	3587	0.3080833906999169	NO	-
721	ZINC03854879	4446	0.30803253777059075	NO	-
722	ZINC01062196	1077	0.3079285788280794	NO	-
723	ZINC00705653	275	0.3079213068162061	NO	-
724	ZINC01970942	1945	0.3079142839375703	NO	-
725	ZINC02481974	2345	0.3079142604943686	NO	-
726	ZINC03054133	3126	0.307913710541724	NO	-
727	ZINC00806557	446	0.30790562576334196	NO	-
728	ZINC03485392	3755	0.3078897062277685	NO	-
729	ZINC03854795	4428	0.30788487673429626	NO	-
730	ZINC03022277	3017	0.30787097478789466	NO	-
731	ZINC03054129	3125	0.3078667886099997	NO	-
732	ZINC01125381	1248	0.30786425564986497	NO	-
733	ZINC03681482	4212	0.30784653560659453	NO	-
734	ZINC02797678	2706	0.3077757308044235	NO	-
735	ZINC01786873	1816	0.30777333304042326	NO	-
736	ZINC00924305	834	0.3077691511060832	NO	-
737	ZINC02797677	2705	0.3077593006982966	NO	-
738	ZINC03018658	3003	0.30774403111307974	NO	-
739	ZINC00694140	269	0.307675206178979	NO	-
740	ZINC03983589	5041	0.3076677132538527	NO	-
741	ZINC04268454	5326	0.3076096071803246	NO	-
742	ZINC02997581	2993	0.30757811497630244	NO	-
743	ZINC03454944	3596	0.30750406339715497	NO	-
744	ZINC00906429	783	0.3074926704196078	NO	-
745	ZINC00774706	353	0.30746935608917086	NO	-
746	ZINC00773563	336	0.3074658856885192	NO	-
747	ZINC03021718	3005	0.30740944746566307	NO	-
748	ZINC01534821	1773	0.307392191801288	NO	-
749	ZINC03545242	3942	0.3073856096173024	NO	-
750	ZINC04492948	5611	0.30734444119396886	NO	-
751	ZINC02405214	2248	0.3072802186382747	NO	-
752	ZINC00694057	260	0.3072743708333836	NO	-
753	ZINC01364513	1603	0.30714617838576064	NO	-
754	ZINC00886841	737	0.3071416102899916	NO	-
755	ZINC01364508	1602	0.30713160660061395	NO	-
756	ZINC00678298	220	0.3071255054192769	NO	-
757	ZINC00678297	219	0.30710157491782647	NO	-
758	ZINC00624541	53	0.30707336462753243	NO	-
759	ZINC04250505	5306	0.30706451975129534	NO	-
760	ZINC01112673	1207	0.3070489173480491	NO	-
761	ZINC04485485	5585	0.30704008883997297	NO	-
762	ZINC03854868	4440	0.30696349290608665	NO	-
763	ZINC03819056	4250	0.30690660170849265	NO	-
764	ZINC01922810	1894	0.3069048252384516	NO	-
765	ZINC04485511	5588	0.3068231417527605	NO	-
766	ZINC03815213	55	0.30680429686449096	YES	10
767	ZINC01074630	1108	0.30678679500357137	NO	-
768	ZINC03854860	4437	0.3067629716213083	NO	-
769	ZINC02624946	2413	0.3067606605908874	NO	-
770	ZINC03854862	4439	0.30674854672057583	NO	-
771	ZINC03854859	4436	0.3066900025910972	NO	-
772	ZINC03854861	4438	0.30668511569432466	NO	-
773	ZINC02320555	2178	0.30663439886149585	NO	-
774	ZINC00663908	133	0.30659663058543063	NO	-
775	ZINC00692656	253	0.30659381959699483	NO	-
776	ZINC03563157	3966	0.3065818232570667	NO	-
777	ZINC02141326	2025	0.306558782771531	NO	-
778	ZINC00928948	846	0.306514940166272	NO	-
779	ZINC01659726	1802	0.30649021268653814	NO	-
780	ZINC02491945	2350	0.30648751114624684	NO	-
781	ZINC03258704	3255	0.3064872883648124	NO	-
782	ZINC03258704	3257	0.3064872883648124	NO	-
783	ZINC02095996	1997	0.3064569619295891	NO	-
784	ZINC02095992	1996	0.3064532091647681	NO	-
785	ZINC04149287	5201	0.3064250694836551	NO	-
786	ZINC00624535	52	0.3064179204792382	NO	-
787	ZINC04166880	5216	0.30640887757747204	NO	-
788	ZINC02209734	2081	0.3063893631127425	NO	-
789	ZINC03369537	3451	0.3063601860770301	NO	-
790	ZINC02645556	2482	0.3063518961416127	NO	-
791	ZINC01736686	1804	0.30633222350454853	NO	-
792	ZINC03043549	3092	0.3063306379762454	NO	-
793	ZINC01331371	1559	0.3063283186619505	NO	-
794	ZINC00929940	852	0.3063083683006191	NO	-
795	ZINC00929939	851	0.3062836956418216	NO	-
796	ZINC03853014	4359	0.30626179162949135	NO	-
797	ZINC00839433	514	0.30622457715949797	NO	-
798	ZINC00839433	515	0.30622457715949797	NO	-
799	ZINC00796585	414	0.3061884688777387	NO	-
800	ZINC03192065	3178	0.3061761716983481	NO	-
801	ZINC04408179	5450	0.3061535964206625	NO	-
802	ZINC00969310	927	0.30615356926728615	NO	-
803	ZINC02787936	2694	0.30614484337872494	NO	-
804	ZINC01111588	1197	0.3060857952726974	NO	-
805	ZINC00796584	413	0.30606542881512727	NO	-
806	ZINC03854878	4445	0.30605738438139224	NO	-
807	ZINC03536391	3929	0.30602472740005426	NO	-
808	ZINC04225151	5265	0.3058988806817643	NO	-
809	ZINC03854877	4444	0.3058894927213905	NO	-
810	ZINC02686601	2546	0.3058139754102316	NO	-
811	ZINC02797718	2707	0.30580883178620294	NO	-
812	ZINC03043618	3097	0.305799815959512	NO	-
813	ZINC03849424	4270	0.3057117412433326	NO	-
814	ZINC01423466	1684	0.3057114410563446	NO	-
815	ZINC03820769	4260	0.3056676733997346	NO	-
816	ZINC00924604	837	0.3056510424345992	NO	-
817	ZINC02969760	2951	0.3056330852693065	NO	-
818	ZINC00928940	845	0.3056275392471465	NO	-
819	ZINC02499517	2356	0.3055907580525283	NO	-
820	ZINC00891136	744	0.3055753293244082	NO	-
821	ZINC00891136	745	0.3055753293244082	NO	-
822	ZINC03849422	4268	0.3055739078291388	NO	-
823	ZINC01136913	1280	0.3055711357271244	NO	-
824	ZINC02689539	2550	0.305540275416928	NO	-
825	ZINC00940717	874	0.30549414204644343	NO	-
826	ZINC02690042	2553	0.30538589936970684	NO	-
827	ZINC00694138	268	0.30534813010862744	NO	-
828	ZINC03940602	4854	0.305345923493959	NO	-
829	ZINC02868962	2839	0.30529700835613555	NO	-
830	ZINC01890452	1859	0.30527440167081754	NO	-
831	ZINC02971621	2970	0.3052711726078102	NO	-
832	ZINC03192063	3177	0.3052492623817599	NO	-
833	ZINC00799477	422	0.3051366828430271	NO	-
834	ZINC03629388	4157	0.3051163814533996	NO	-
835	ZINC03834088	87	0.30509738897647615	YES	15
836	ZINC02458063	2325	0.3050785629614951	NO	-
837	ZINC03427718	3531	0.3050633996388384	NO	-
838	ZINC00694050	259	0.30504437602689805	NO	-
839	ZINC03927155	4847	0.3050131793011902	NO	-
840	ZINC01487314	1740	0.30500562312780755	NO	-
841	ZINC04411591	5453	0.3049760981841198	NO	-
842	ZINC04292319	5359	0.30496450598866537	NO	-
843	ZINC02499498	2355	0.30495996413435134	NO	-
844	ZINC04285737	5353	0.30494794082160703	NO	-
845	ZINC03819858	4252	0.30492364433647723	NO	-
846	ZINC03866714	4617	0.304888305806892	NO	-
847	ZINC00900698	769	0.3048747172083512	NO	-
848	ZINC03024429	3048	0.30487391163618305	NO	-
849	ZINC03024431	3049	0.30481416299440295	NO	-
850	ZINC02786274	2691	0.3048081090612579	NO	-
851	ZINC03867623	4683	0.30480540877371476	NO	-
852	ZINC00874647	667	0.3047754286352207	NO	-
853	ZINC03852043	4335	0.30475319057680555	NO	-
854	ZINC03867142	4636	0.3046524193657861	NO	-
855	ZINC01123389	1233	0.30464935373961394	NO	-
856	ZINC04250505	5307	0.30461127524243986	NO	-
857	ZINC01329397	1551	0.30457115150598374	NO	-
858	ZINC03968799	4887	0.3044984408433162	NO	-
859	ZINC03999713	5094	0.3044874662427033	NO	-
860	ZINC03225716	3192	0.3044490503302333	NO	-
861	ZINC02858905	2828	0.3044438776366502	NO	-
862	ZINC01366248	1607	0.30435775033550116	NO	-
863	ZINC04121483	5177	0.3043450334274154	NO	-
864	ZINC04169265	5223	0.30430759983876465	NO	-
865	ZINC03867809	4697	0.30428997066120517	NO	-
866	ZINC03032339	3076	0.3042855389819313	NO	-
867	ZINC02658104	2520	0.3042850418267945	NO	-
868	ZINC01364445	1597	0.3042763592274842	NO	-
869	ZINC03032341	3077	0.3042585839538202	NO	-
870	ZINC01329709	1553	0.3042102973128557	NO	-
871	ZINC02689530	2548	0.30419990976551825	NO	-
872	ZINC01282211	1500	0.3041809486515324	NO	-
873	ZINC01282211	1501	0.3041809486515324	NO	-
874	ZINC02431815	2286	0.30417240390082223	NO	-
875	ZINC03022917	3025	0.30413491785645774	NO	-
876	ZINC02268348	2134	0.30411077614004306	NO	-
877	ZINC03022919	3026	0.30408478477174417	NO	-
878	ZINC00930570	855	0.30407422207001134	NO	-
879	ZINC03458735	3621	0.30406657321429276	NO	-
880	ZINC04317262	5383	0.304059595650442	NO	-
881	ZINC00879354	695	0.3040350059103071	NO	-
882	ZINC00879354	696	0.3040350059103071	NO	-
883	ZINC01070196	1097	0.3040344027172204	NO	-
884	ZINC03859786	4599	0.30402445266423817	NO	-
885	ZINC03302377	3324	0.30401872874171404	NO	-
886	ZINC02798196	2715	0.304002208441664	NO	-
887	ZINC03853020	4362	0.3039736104381516	NO	-
888	ZINC04274705	5344	0.3039366487663047	NO	-
889	ZINC03868554	4736	0.30392503435142104	NO	-
890	ZINC02469093	2337	0.30392073541356496	NO	-
891	ZINC02748038	2641	0.3039106281951873	NO	-
892	ZINC01329699	1552	0.30382383979041444	NO	-
893	ZINC03867293	4640	0.3038027758788225	NO	-
894	ZINC00873511	639	0.30379701604512377	NO	-
895	ZINC01350943	1580	0.30379206333696424	NO	-
896	ZINC01065591	1085	0.30379034604142935	NO	-
897	ZINC02337503	2207	0.3037721636088403	NO	-
898	ZINC01491737	1745	0.30376564834652836	NO	-
899	ZINC02225435	2101	0.3037212430335276	NO	-
900	ZINC03444557	3568	0.30371973140197356	NO	-
901	ZINC03832361	89	0.30362236057433606	YES	16
902	ZINC01111800	1200	0.30358836789505717	NO	-
903	ZINC01324849	1542	0.30352583358553586	NO	-
904	ZINC00930571	856	0.30346823907779563	NO	-
905	ZINC01989717	1967	0.30342410107114776	NO	-
906	ZINC00930569	854	0.3034115724695697	NO	-
907	ZINC04493067	5617	0.3033702639372462	NO	-
908	ZINC04422761	5459	0.30336938764585264	NO	-
909	ZINC00886845	738	0.30336246272692796	NO	-
910	ZINC01324850	1543	0.30335045383850473	NO	-
911	ZINC00599334	37	0.30333225559292243	NO	-
912	ZINC01282206	1497	0.30332140725484696	NO	-
913	ZINC01282206	1498	0.30332140725484696	NO	-
914	ZINC03851766	4324	0.30329157507133236	NO	-
915	ZINC03436499	3545	0.3032501031028205	NO	-
916	ZINC03850308	4290	0.3032422678753426	NO	-
917	ZINC03797843	4231	0.3032372769302335	NO	-
918	ZINC02205861	2074	0.3031986934370017	NO	-
919	ZINC03022270	3014	0.3031749704101314	NO	-
920	ZINC03022272	3015	0.30316787118187116	NO	-
921	ZINC01989718	1968	0.30315322514891074	NO	-
922	ZINC02636940	2458	0.30313604211959544	NO	-
923	ZINC00886824	735	0.30313213551606183	NO	-
924	ZINC03920778	4844	0.3031248965793297	NO	-
925	ZINC04317320	5389	0.30305439173520093	NO	-
926	ZINC00774691	351	0.3030527016391604	NO	-
927	ZINC04317324	5392	0.3030161799340318	NO	-
928	ZINC00774150	344	0.30294789182049403	NO	-
929	ZINC00930596	858	0.3029149909107758	NO	-
930	ZINC01331509	1561	0.30290626895590966	NO	-
931	ZINC03425936	3530	0.3028772507876458	NO	-
932	ZINC03855177	4463	0.30276366473543087	NO	-
933	ZINC01324847	1541	0.30276295323602403	NO	-
934	ZINC02836693	2763	0.30273301144817466	NO	-
935	ZINC01905098	1872	0.30272652887554685	NO	-
936	ZINC03618969	4150	0.3027264480847947	NO	-
937	ZINC00813799	465	0.30271249910014825	NO	-
938	ZINC01324852	1544	0.30270690972046427	NO	-
939	ZINC00886699	732	0.3026403812918849	NO	-
940	ZINC01045482	1047	0.3026310195732476	NO	-
941	ZINC01148579	1320	0.30260718346146687	NO	-
942	ZINC03297675	3318	0.3025966596500392	NO	-
943	ZINC02836692	2762	0.30259512989181286	NO	-
944	ZINC03500782	3810	0.3025917320803399	NO	-
945	ZINC00694072	262	0.3025632566367416	NO	-
946	ZINC04250208	5302	0.30256054896412277	NO	-
947	ZINC04251656	5313	0.30256036186874197	NO	-
948	ZINC02627184	2415	0.3025284242175904	NO	-
949	ZINC01148581	1321	0.3025263624842375	NO	-
950	ZINC01966590	1933	0.3024977811899352	NO	-
951	ZINC00835172	503	0.30247280795867193	NO	-
952	ZINC04176605	5232	0.30245577646475647	NO	-
953	ZINC02664260	2538	0.3024547450228833	NO	-
954	ZINC02798087	2713	0.3024438835122754	NO	-
955	ZINC02995153	2992	0.3023590451673971	NO	-
956	ZINC00694129	265	0.30235336220199943	NO	-
957	ZINC03867944	4701	0.3023413913765827	NO	-
958	ZINC03347834	3403	0.3023086245356652	NO	-
959	ZINC03993259	5090	0.30229756602226465	NO	-
960	ZINC03819858	4253	0.3021771802635603	NO	-
961	ZINC04414254	5454	0.30210669496759357	NO	-
962	ZINC01045481	1046	0.30205671230538195	NO	-
963	ZINC01550749	1780	0.3020443629467288	NO	-
964	ZINC02843319	2775	0.3019979975165028	NO	-
965	ZINC02104300	2002	0.3019785527750826	NO	-
966	ZINC03832362	82	0.3019326758233713	YES	14
967	ZINC03501789	3811	0.3018858035343445	NO	-
968	ZINC04491636	5595	0.3018552840671742	NO	-
969	ZINC04135226	5190	0.30179834695877544	NO	-
970	ZINC02932318	2914	0.30178398111164034	NO	-
971	ZINC00543398	10	0.3017760474412221	NO	-
972	ZINC03866985	4627	0.3017516694595205	NO	-
973	ZINC03024432	3050	0.30158087495892644	NO	-
974	ZINC02787752	2692	0.3015445960053056	NO	-
975	ZINC00891414	752	0.3015024889295718	NO	-
976	ZINC03832231	59	0.30150127806264054	YES	12
977	ZINC04492948	5612	0.3014886371449051	NO	-
978	ZINC03443802	3566	0.30146525762979304	NO	-
979	ZINC03444557	3569	0.30145637861126784	NO	-
980	ZINC01034237	1028	0.3014353013592165	NO	-
981	ZINC01889882	1854	0.3014341652915001	NO	-
982	ZINC03853014	4360	0.30142519252680244	NO	-
983	ZINC01889881	1853	0.3014161652081826	NO	-
984	ZINC03024428	3047	0.30140321179899565	NO	-
985	ZINC02194981	2051	0.30137681811848954	NO	-
986	ZINC01127178	1252	0.3013612104332252	NO	-
987	ZINC02194983	2052	0.3013491046380701	NO	-
988	ZINC04492831	5606	0.30130079690367945	NO	-
989	ZINC00908046	796	0.30124615364861074	NO	-
990	ZINC04251281	5309	0.30122624934028935	NO	-
991	ZINC01103477	1176	0.3011853230962839	NO	-
992	ZINC01103475	1175	0.3011792366150329	NO	-
993	ZINC02645680	2485	0.3011680620248766	NO	-
994	ZINC02662045	2531	0.3011369075849506	NO	-
995	ZINC03631066	4165	0.30111655446115954	NO	-
996	ZINC01922776	1893	0.30106624120417325	NO	-
997	ZINC00891412	751	0.3010538436785697	NO	-
998	ZINC03851766	4325	0.301049494667589	NO	-
999	ZINC01922865	1896	0.30099686475677573	NO	-
1000	ZINC03167606	3164	0.3009390482500825	NO	-
1001	ZINC00877518	677	0.3009161829571646	NO	-
1002	ZINC03815571	13	0.30088287698863775	YES	5
1003	ZINC04170036	5224	0.3008731421530168	NO	-
1004	ZINC03290982	3307	0.3008429282695577	NO	-
1005	ZINC03290984	3308	0.30083829372132304	NO	-
1006	ZINC02883429	2880	0.3008369679115519	NO	-
1007	ZINC01329709	1554	0.30081692558430784	NO	-
1008	ZINC00877523	680	0.30079844985805854	NO	-
1009	ZINC03827409	4262	0.30079215230026646	NO	-
1010	ZINC00877519	678	0.30077670832555814	NO	-
1011	ZINC00841659	518	0.3007711352361722	NO	-
1012	ZINC03558377	3957	0.30074792682910134	NO	-
1013	ZINC02457643	2321	0.3007392643297141	NO	-
1014	ZINC02798272	2717	0.3007225722121897	NO	-
1015	ZINC00642394	96	0.3006834921947925	NO	-
1016	ZINC00993916	986	0.30068249037232697	NO	-
1017	ZINC02331659	2198	0.3006597707216742	NO	-
1018	ZINC00908048	798	0.30065052480878396	NO	-
1019	ZINC00877521	679	0.30062402182909803	NO	-
1020	ZINC00908047	797	0.3006024621681027	NO	-
1021	ZINC02444401	2307	0.30060170151952037	NO	-
1022	ZINC01486060	1738	0.3005813027302463	NO	-
1023	ZINC04149287	5202	0.30055867345000853	NO	-
1024	ZINC01070935	1101	0.3005333012114501	NO	-
1025	ZINC00982626	940	0.30050571282308447	NO	-
1026	ZINC01111588	1198	0.30049587611221595	NO	-
1027	ZINC00774121	342	0.3004911308543673	NO	-
1028	ZINC04374709	5424	0.30048418030653234	NO	-
1029	ZINC02731558	2619	0.30037617076311796	NO	-
1030	ZINC02805610	2734	0.300322138688204	NO	-
1031	ZINC01123136	1228	0.30032212749842735	NO	-
1032	ZINC01486060	1737	0.30024946768329575	NO	-
1033	ZINC01123138	1230	0.300229151417528	NO	-
1034	ZINC04292319	5357	0.3002200747345568	NO	-
1035	ZINC00878071	687	0.30020068231865055	NO	-
1036	ZINC03501897	3812	0.3001790010064169	NO	-
1037	ZINC00714795	287	0.30015471029821733	NO	-
1038	ZINC00878072	688	0.3001505202892841	NO	-
1039	ZINC04362964	5415	0.30012248105619294	NO	-
1040	ZINC03370856	3455	0.3001170436748707	NO	-
1041	ZINC01142404	1296	0.3000927807924276	NO	-
1042	ZINC00706280	276	0.30008601913340555	NO	-
1043	ZINC03401139	3494	0.3000785788627763	NO	-
1044	ZINC03859786	4600	0.30002403834103136	NO	-
1045	ZINC01913339	1878	0.3000237878949739	NO	-
1046	ZINC02655416	2509	0.29997085827351716	NO	-
1047	ZINC01889845	1852	0.29996209110057104	NO	-
1048	ZINC01889810	1849	0.29995996401002994	NO	-
1049	ZINC01889842	1851	0.29995889925383645	NO	-
1050	ZINC02713762	2571	0.2999508497204091	NO	-
1051	ZINC02655415	2508	0.2999490201669462	NO	-
1052	ZINC01889814	1850	0.299928102521439	NO	-
1053	ZINC00774621	350	0.29990465553474577	NO	-
1054	ZINC00929937	849	0.29988739614435533	NO	-
1055	ZINC02809213	2741	0.2998813432410303	NO	-
1056	ZINC00929938	850	0.2998792002628685	NO	-
1057	ZINC03866985	4628	0.29982214325382683	NO	-
1058	ZINC03849424	4271	0.29981362333922024	NO	-
1059	ZINC03855074	4456	0.299792403617741	NO	-
1060	ZINC03849422	4269	0.29979010700681996	NO	-
1061	ZINC02400928	2244	0.29977838853185296	NO	-
1062	ZINC01889786	1844	0.29975095336727575	NO	-
1063	ZINC01889783	1843	0.2996795742035967	NO	-
1064	ZINC03022273	3016	0.2996668460309738	NO	-
1065	ZINC03462215	3646	0.29965782727963763	NO	-
1066	ZINC01125122	1241	0.2995734480678529	NO	-
1067	ZINC02802440	2732	0.2995464725336137	NO	-
1068	ZINC00812301	461	0.2995448050064832	NO	-
1069	ZINC04036382	5138	0.2995277263035101	NO	-
1070	ZINC04121598	5178	0.29949510183473244	NO	-
1071	ZINC03022269	3013	0.29946904425387955	NO	-
1072	ZINC02657261	2515	0.29945528808700655	NO	-
1073	ZINC04313359	5377	0.2994475235809497	NO	-
1074	ZINC02969737	2948	0.29941493533065083	NO	-
1075	ZINC01471821	1719	0.2993299780436853	NO	-
1076	ZINC02480280	2342	0.29927382394214125	NO	-
1077	ZINC02667855	2542	0.2992344274923454	NO	-
1078	ZINC03867802	4691	0.2992269322238602	NO	-
1079	ZINC02667856	2543	0.299224951990079	NO	-
1080	ZINC03005257	2997	0.2991821797629629	NO	-
1081	ZINC01340063	1572	0.2991635749667543	NO	-
1082	ZINC02797813	2708	0.29911463066794025	NO	-
1083	ZINC03022989	3028	0.2991110489457596	NO	-
1084	ZINC00884421	722	0.2990988712641661	NO	-
1085	ZINC03462212	3645	0.29905122242807847	NO	-
1086	ZINC02206232	2076	0.2989637234522425	NO	-
1087	ZINC01431440	1697	0.2989633801252531	NO	-
1088	ZINC03029294	3061	0.2989159452881608	NO	-
1089	ZINC00694133	267	0.29891517131029743	NO	-
1090	ZINC03850043	4285	0.2988695433497444	NO	-
1091	ZINC04158153	5206	0.29885868096541107	NO	-
1092	ZINC03851955	4332	0.29880072555388104	NO	-
1093	ZINC00597878	34	0.29879828744811715	NO	-
1094	ZINC01123136	1229	0.29879359549526824	NO	-
1095	ZINC04126327	5180	0.2987213874501786	NO	-
1096	ZINC00818495	480	0.2987029851469446	NO	-
1097	ZINC00908062	800	0.2986855842070912	NO	-
1098	ZINC00878059	684	0.29867310167150807	NO	-
1099	ZINC03450383	3577	0.29867041221836343	NO	-
1100	ZINC04594492	5653	0.2986060413583222	NO	-
1101	ZINC04083323	5160	0.29859794614352453	NO	-
1102	ZINC03450475	3580	0.2985939741091701	NO	-
1103	ZINC00694095	264	0.2985608292734324	NO	-
1104	ZINC02879499	2869	0.298553731288364	NO	-
1105	ZINC04492976	5615	0.2985370780488834	NO	-
1106	ZINC02268095	2132	0.2985143463605275	NO	-
1107	ZINC00862177	584	0.2985017359427734	NO	-
1108	ZINC00899332	768	0.29849285840177214	NO	-
1109	ZINC03402641	3497	0.29848711674808037	NO	-
1110	ZINC01136877	1278	0.2984862396511862	NO	-
1111	ZINC04309581	5368	0.2984720509301469	NO	-
1112	ZINC02479174	2339	0.29844883592546567	NO	-
1113	ZINC02206232	2075	0.29844283810383937	NO	-
1114	ZINC04485511	5586	0.2984355051348853	NO	-
1115	ZINC03239909	3216	0.298434392102495	NO	-
1116	ZINC00706280	277	0.2984231617585816	NO	-
1117	ZINC01123138	1231	0.2984145119074103	NO	-
1118	ZINC01329760	1555	0.2983946033324874	NO	-
1119	ZINC02423123	2277	0.29839070430883524	NO	-
1120	ZINC03215454	3188	0.29838545960639273	NO	-
1121	ZINC03973492	4955	0.29837805893409003	NO	-
1122	ZINC02645715	2486	0.29837576921876474	NO	-
1123	ZINC04000930	5103	0.29835402692946644	NO	-
1124	ZINC02887966	2892	0.2983435558681367	NO	-
1125	ZINC03867944	4702	0.2982920991149443	NO	-
1126	ZINC00773458	332	0.29827735758372875	NO	-
1127	ZINC03315163	3345	0.2982657782933661	NO	-
1128	ZINC03043520	3090	0.29825700510060366	NO	-
1129	ZINC02843317	2774	0.2982528851519171	NO	-
1130	ZINC00694083	263	0.2982434272552329	NO	-
1131	ZINC02843323	2776	0.29824040336610413	NO	-
1132	ZINC02849817	2786	0.29823646802533155	NO	-
1133	ZINC02849817	2788	0.29823646802533155	NO	-
1134	ZINC00694131	266	0.29821530284897024	NO	-
1135	ZINC00642555	100	0.29819819349749876	NO	-
1136	ZINC00983261	944	0.29818710381798447	NO	-
1137	ZINC04445643	5479	0.29815842154276534	NO	-
1138	ZINC01151652	1329	0.2981378630500128	NO	-
1139	ZINC04493080	5619	0.2981032041227317	NO	-
1140	ZINC00917732	823	0.2981029555454439	NO	-
1141	ZINC00642560	101	0.29808719974467685	NO	-
1142	ZINC00766400	324	0.29800763584790885	NO	-
1143	ZINC01484470	1728	0.2979819641824797	NO	-
1144	ZINC03868806	4753	0.29797783799775474	NO	-
1145	ZINC03818920	4246	0.2979562431563971	NO	-
1146	ZINC00877598	682	0.29794886457287195	NO	-
1147	ZINC03945142	4858	0.297865610329278	NO	-
1148	ZINC03850445	4293	0.29784354654420164	NO	-
1149	ZINC00787322	389	0.2977844384892087	NO	-
1150	ZINC00877597	681	0.297695014924667	NO	-
1151	ZINC01019425	1012	0.29768593035485563	NO	-
1152	ZINC02798238	2716	0.2976328929348938	NO	-
1153	ZINC03043522	3091	0.2975772459451566	NO	-
1154	ZINC03859635	4587	0.29755339289801686	NO	-
1155	ZINC01889768	1840	0.2975513292857438	NO	-
1156	ZINC03572379	3985	0.297524015739813	NO	-
1157	ZINC01889885	1855	0.2975176501713312	NO	-
1158	ZINC00676586	201	0.29750861352815805	NO	-
1159	ZINC03852330	4338	0.2974109968605119	NO	-
1160	ZINC01068675	1095	0.2974091822330456	NO	-
1161	ZINC02322236	2181	0.2973951809958132	NO	-
1162	ZINC02838647	2766	0.297377719509719	NO	-
1163	ZINC03850537	4295	0.2973718692504095	NO	-
1164	ZINC00905072	780	0.29734433509479247	NO	-
1165	ZINC03023391	3034	0.29734258775322203	NO	-
1166	ZINC01223969	1421	0.29733910311133593	NO	-
1167	ZINC00774780	356	0.2973149036889918	NO	-
1168	ZINC01486458	1739	0.29729545090058807	NO	-
1169	ZINC03684770	4217	0.2972808565444286	NO	-
1170	ZINC02971277	2963	0.2972506602099608	NO	-
1171	ZINC03023397	3035	0.29724755352966625	NO	-
1172	ZINC02948942	2928	0.2972253931695364	NO	-
1173	ZINC00773504	334	0.2971886739538349	NO	-
1174	ZINC00908043	795	0.29713956133427666	NO	-
1175	ZINC00803875	430	0.29712911266869685	NO	-
1176	ZINC02868739	2838	0.29709538056297113	NO	-
1177	ZINC02658104	2522	0.2970870008881075	NO	-
1178	ZINC01071611	1102	0.2970640406584576	NO	-
1179	ZINC00974247	931	0.29704945792505466	NO	-
1180	ZINC00883086	720	0.29702018277604925	NO	-
1181	ZINC02994596	2991	0.2970145964050778	NO	-
1182	ZINC02317230	2174	0.29701346313611177	NO	-
1183	ZINC02497443	2352	0.29700317877562393	NO	-
1184	ZINC01332699	1562	0.29697680866175263	NO	-
1185	ZINC03851728	4323	0.2969644012435509	NO	-
1186	ZINC03857768	4523	0.29695824069618576	NO	-
1187	ZINC00680587	229	0.2969531375075541	NO	-
1188	ZINC00787324	390	0.29691435265479366	NO	-
1189	ZINC02241524	2115	0.296910949297107	NO	-
1190	ZINC03363254	3439	0.29684513474560215	NO	-
1191	ZINC04160518	5211	0.2968437523662955	NO	-
1192	ZINC02406814	2251	0.29682346363864864	NO	-
1193	ZINC03867459	4668	0.29678014523900914	NO	-
1194	ZINC02969754	2950	0.29676525825265815	NO	-
1195	ZINC03815352	78	0.2967566723067627	YES	14
1196	ZINC00879938	699	0.296729262697246	NO	-
1197	ZINC00879938	700	0.296729262697246	NO	-
1198	ZINC02835549	2757	0.2967178343517775	NO	-
1199	ZINC01492724	1749	0.29671249463489835	NO	-
1200	ZINC02788454	2695	0.2967112962595643	NO	-
1201	ZINC03681692	4214	0.29669420042376626	NO	-
1202	ZINC02875776	2856	0.29667910992609536	NO	-
1203	ZINC03819003	4247	0.29662470270408237	NO	-
1204	ZINC02976023	2986	0.2965733803661135	NO	-
1205	ZINC01134349	1274	0.29654756850986014	NO	-
1206	ZINC01275996	1470	0.29654061913076385	NO	-
1207	ZINC02798371	2719	0.2964828388422283	NO	-
1208	ZINC04321412	5397	0.2964672191425616	NO	-
1209	ZINC02804447	2733	0.2964289949244186	NO	-
1210	ZINC00908070	804	0.29640777794103795	NO	-
1211	ZINC01889772	1841	0.2963812316990062	NO	-
1212	ZINC02005039	1973	0.2963808281422415	NO	-
1213	ZINC03298932	3321	0.29637312902894636	NO	-
1214	ZINC01142514	1299	0.2963670389081287	NO	-
1215	ZINC03043687	3101	0.29631180445511796	NO	-
1216	ZINC03276664	3288	0.29630531169089364	NO	-
1217	ZINC03192061	3176	0.2962921037005519	NO	-
1218	ZINC03192060	3175	0.29627482399339594	NO	-
1219	ZINC03189745	3173	0.29625579440825184	NO	-
1220	ZINC00632984	77	0.296193412725147	NO	-
1221	ZINC00632991	79	0.29617922948923997	NO	-
1222	ZINC01130666	1263	0.29616454212720916	NO	-
1223	ZINC00879663	697	0.2961619638444146	NO	-
1224	ZINC00879663	698	0.2961619638444146	NO	-
1225	ZINC04138436	5194	0.2961614514107549	NO	-
1226	ZINC03462204	3644	0.29615434635628946	NO	-
1227	ZINC01892136	1866	0.29615250596036236	NO	-
1228	ZINC04273724	5337	0.2961289725603579	NO	-
1229	ZINC03819153	4251	0.2961138800933373	NO	-
1230	ZINC04317264	5386	0.29610800224660466	NO	-
1231	ZINC03189744	3172	0.2960836685063654	NO	-
1232	ZINC00872279	633	0.2960828307553852	NO	-
1233	ZINC03043685	3100	0.29607333701021454	NO	-
1234	ZINC00773672	340	0.2960619208561946	NO	-
1235	ZINC04492831	5609	0.29603977782535645	NO	-
1236	ZINC03867802	4692	0.2960233516602555	NO	-
1237	ZINC02427526	2282	0.29601485656019155	NO	-
1238	ZINC04133209	5188	0.29592118529785455	NO	-
1239	ZINC03315143	3344	0.2959177130080989	NO	-
1240	ZINC04492352	5600	0.2958912395824954	NO	-
1241	ZINC03358574	3427	0.29585171329009213	NO	-
1242	ZINC00773643	339	0.295847422228437	NO	-
1243	ZINC02462642	2333	0.29583266652697665	NO	-
1244	ZINC00886683	729	0.29580878496667007	NO	-
1245	ZINC02739613	2630	0.2957875243145802	NO	-
1246	ZINC00958589	912	0.2957632718822593	NO	-
1247	ZINC04492831	5607	0.29573190555860895	NO	-
1248	ZINC02213698	2087	0.29570508820664315	NO	-
1249	ZINC01891211	1865	0.2956666671385532	NO	-
1250	ZINC04408179	5448	0.2956518301106582	NO	-
1251	ZINC03969937	4905	0.2956502482052393	NO	-
1252	ZINC02484135	2348	0.29564717396267487	NO	-
1253	ZINC02959856	2942	0.2956462614784651	NO	-
1254	ZINC02718977	2582	0.29559035131058803	NO	-
1255	ZINC02718977	2583	0.29559035131058803	NO	-
1256	ZINC03849888	4279	0.2955740111150233	NO	-
1257	ZINC02450448	2315	0.2955435364666637	NO	-
1258	ZINC00872279	635	0.29554319971550735	NO	-
1259	ZINC00983605	954	0.29553743382166947	NO	-
1260	ZINC02798384	2720	0.29550597751843527	NO	-
1261	ZINC03250055	3241	0.2954992669079479	NO	-
1262	ZINC03851955	4333	0.2954966561514663	NO	-
1263	ZINC02664530	2540	0.29548940718712163	NO	-
1264	ZINC01060436	1070	0.2954490283445628	NO	-
1265	ZINC03538131	3934	0.29543276852105727	NO	-
1266	ZINC00632977	75	0.2954297347009076	NO	-
1267	ZINC00983606	955	0.29542605077898465	NO	-
1268	ZINC00632998	81	0.29541910334531124	NO	-
1269	ZINC04250297	5303	0.2954096323693502	NO	-
1270	ZINC02908988	2899	0.29532283386021924	NO	-
1271	ZINC04622737	5666	0.29528591749314553	NO	-
1272	ZINC03428696	3534	0.29527617491114483	NO	-
1273	ZINC00883003	716	0.29526555096094176	NO	-
1274	ZINC03450521	3581	0.2952550084534716	NO	-
1275	ZINC04627318	5669	0.29519846635626235	NO	-
1276	ZINC03247650	3231	0.2951719559504075	NO	-
1277	ZINC03455124	3602	0.2951225184771629	NO	-
1278	ZINC01117642	1214	0.2951176301991163	NO	-
1279	ZINC04038315	5143	0.29510622280740895	NO	-
1280	ZINC01933360	1902	0.2950917357526408	NO	-
1281	ZINC03455145	3603	0.2950830903292667	NO	-
1282	ZINC03787353	4228	0.2950763752069998	NO	-
1283	ZINC02232149	2109	0.2950687881437304	NO	-
1284	ZINC02138083	2023	0.2950637559926687	NO	-
1285	ZINC01040194	1034	0.29503948748979014	NO	-
1286	ZINC04488437	5592	0.2950267989737886	NO	-
1287	ZINC03454933	3595	0.29502542514530966	NO	-
1288	ZINC00643260	104	0.2949824283284819	NO	-
1289	ZINC04176705	5233	0.2948678258220845	NO	-
1290	ZINC02724033	2600	0.2948654975708958	NO	-
1291	ZINC04218120	5256	0.2948424357995041	NO	-
1292	ZINC00912049	811	0.29483518333276043	NO	-
1293	ZINC03646368	4198	0.29482570596426144	NO	-
1294	ZINC03646370	4199	0.2948171819419613	NO	-
1295	ZINC00676584	200	0.2947663266712606	NO	-
1296	ZINC00983535	947	0.29473757138516443	NO	-
1297	ZINC03043605	3095	0.2947315409821223	NO	-
1298	ZINC00873605	644	0.2947307737692724	NO	-
1299	ZINC04090652	5170	0.2947205638804933	NO	-
1300	ZINC03849893	4281	0.29471678785167316	NO	-
1301	ZINC02836351	2760	0.2946937078508034	NO	-
1302	ZINC02773030	2678	0.29468769044455806	NO	-
1303	ZINC02773030	2679	0.29468769044455806	NO	-
1304	ZINC00983261	945	0.2946108368581409	NO	-
1305	ZINC04230914	5272	0.29460893555079115	NO	-
1306	ZINC00806551	445	0.2945679075084771	NO	-
1307	ZINC04135226	5191	0.29456503851991034	NO	-
1308	ZINC02973625	2979	0.29455717457595815	NO	-
1309	ZINC00642394	97	0.29455670943422113	NO	-
1310	ZINC02908988	2900	0.29454463111654594	NO	-
1311	ZINC02908988	2901	0.29454463111654594	NO	-
1312	ZINC04250047	5297	0.294535425683028	NO	-
1313	ZINC01071611	1103	0.29451955102136473	NO	-
1314	ZINC01113578	1210	0.29449048621034934	NO	-
1315	ZINC04268529	5330	0.29447827191246334	NO	-
1316	ZINC02969738	2949	0.2944391412560114	NO	-
1317	ZINC03496739	3783	0.2944198094179196	NO	-
1318	ZINC03867968	4704	0.2944034352845508	NO	-
1319	ZINC01659148	1801	0.29439973085674453	NO	-
1320	ZINC03346297	3397	0.29439529121600594	NO	-
1321	ZINC03832250	58	0.2943948524881225	YES	12
1322	ZINC03867161	4638	0.29435777503400307	NO	-
1323	ZINC02736189	2627	0.29435207947463404	NO	-
1324	ZINC04516292	5642	0.29433277470651387	NO	-
1325	ZINC01342470	1574	0.2942514277514818	NO	-
1326	ZINC01989796	1970	0.2942342932088942	NO	-
1327	ZINC01081788	1137	0.29422682462490624	NO	-
1328	ZINC01282196	1488	0.29418852480484037	NO	-
1329	ZINC01282196	1489	0.29418852480484037	NO	-
1330	ZINC04422763	5461	0.29418570044960995	NO	-
1331	ZINC00766622	329	0.2941486278508341	NO	-
1332	ZINC03946757	4861	0.29414715580571604	NO	-
1333	ZINC02047503	68	0.2941285218508078	YES	12
1334	ZINC02375203	2229	0.29411393246896783	NO	-
1335	ZINC02773087	2681	0.2940809565664601	NO	-
1336	ZINC02773087	2682	0.2940809565664601	NO	-
1337	ZINC00853325	541	0.29405670497404535	NO	-
1338	ZINC04391204	5436	0.2940207668156966	NO	-
1339	ZINC02718998	2585	0.29395221785056413	NO	-
1340	ZINC02718998	2586	0.29395221785056413	NO	-
1341	ZINC01989797	1971	0.2939503232417844	NO	-
1342	ZINC02461165	2332	0.2939426889253288	NO	-
1343	ZINC03279148	3291	0.2939127268815577	NO	-
1344	ZINC03331683	3373	0.29391018927363116	NO	-
1345	ZINC02799782	2726	0.29389415319355894	NO	-
1346	ZINC03859635	4588	0.29384022929899845	NO	-
1347	ZINC00645775	108	0.2938056386910047	NO	-
1348	ZINC03559697	3959	0.29379134223090053	NO	-
1349	ZINC03855132	4462	0.2937793502845011	NO	-
1350	ZINC03189754	3174	0.29369017530587915	NO	-
1351	ZINC00936986	866	0.29368163319362584	NO	-
1352	ZINC00774612	349	0.2936814588709141	NO	-
1353	ZINC02276581	2137	0.2936730220644107	NO	-
1354	ZINC03867459	4669	0.29365100558681506	NO	-
1355	ZINC04406533	5446	0.2935710048243091	NO	-
1356	ZINC02657524	2518	0.29354951908179894	NO	-
1357	ZINC02845153	2779	0.29352760186786314	NO	-
1358	ZINC02845153	2781	0.29352760186786314	NO	-
1359	ZINC02622867	2408	0.2935071874122527	NO	-
1360	ZINC04332359	5402	0.2934819778754477	NO	-
1361	ZINC01889777	1842	0.2934807525283842	NO	-
1362	ZINC01095082	1168	0.29345465866029796	NO	-
1363	ZINC00983559	950	0.293438485028278	NO	-
1364	ZINC03241582	3221	0.2934279552025691	NO	-
1365	ZINC03849771	4278	0.2933992864176854	NO	-
1366	ZINC01952788	1922	0.293386164992852	NO	-
1367	ZINC03405360	3502	0.2933269657061561	NO	-
1368	ZINC00874574	656	0.29332088860622824	NO	-
1369	ZINC00874574	657	0.29332088860622824	NO	-
1370	ZINC02718966	2579	0.29331245265712097	NO	-
1371	ZINC02718966	2580	0.29331245265712097	NO	-
1372	ZINC02970891	2959	0.2933037059622817	NO	-
1373	ZINC03868806	4754	0.29330257762524164	NO	-
1374	ZINC03855131	4461	0.29328887139138055	NO	-
1375	ZINC02841630	2771	0.2932881893285806	NO	-
1376	ZINC02402377	2246	0.29328225866029095	NO	-
1377	ZINC01134349	1275	0.29324625165994284	NO	-
1378	ZINC00896727	762	0.29322076411844583	NO	-
1379	ZINC04252239	5318	0.293214894369794	NO	-
1380	ZINC01282194	1485	0.29321127661834084	NO	-
1381	ZINC01282194	1486	0.29321127661834084	NO	-
1382	ZINC01952792	1923	0.29319474226163283	NO	-
1383	ZINC03850824	4298	0.2931612303628942	NO	-
1384	ZINC03605881	4135	0.2931554752649099	NO	-
1385	ZINC03819003	4249	0.2931550856460274	NO	-
1386	ZINC03851623	4314	0.29309210432784877	NO	-
1387	ZINC02457643	2323	0.2930203552754797	NO	-
1388	ZINC04362967	5416	0.2929738052817443	NO	-
1389	ZINC03334123	3383	0.2929277711271273	NO	-
1390	ZINC00676451	196	0.2929243486648567	NO	-
1391	ZINC00685856	244	0.292914155015217	NO	-
1392	ZINC03855377	4467	0.2928974261629587	NO	-
1393	ZINC04383981	5426	0.29285949124492255	NO	-
1394	ZINC03533787	3923	0.2928368342240607	NO	-
1395	ZINC00983589	952	0.2928271349568755	NO	-
1396	ZINC03520351	3898	0.2927816858141275	NO	-
1397	ZINC03275207	3282	0.2927794848290932	NO	-
1398	ZINC03834104	9	0.2927738859250974	YES	5
1399	ZINC01034367	1030	0.29273444089091605	NO	-
1400	ZINC02809052	2739	0.2927164565400841	NO	-
1401	ZINC04273986	5343	0.2927089005846661	NO	-
1402	ZINC01905502	1874	0.2926932050925155	NO	-
1403	ZINC01905506	1875	0.29269269492191263	NO	-
1404	ZINC02316378	2171	0.29267774318053313	NO	-
1405	ZINC00983596	953	0.2926736018948599	NO	-
1406	ZINC01441094	1708	0.29267145535871264	NO	-
1407	ZINC00785018	380	0.29264269738052884	NO	-
1408	ZINC00874585	660	0.29261365144198914	NO	-
1409	ZINC00874585	661	0.29261365144198914	NO	-
1410	ZINC02809051	2738	0.2926112518109152	NO	-
1411	ZINC02856846	2819	0.29260916969399065	NO	-
1412	ZINC01282190	1476	0.2926067251636991	NO	-
1413	ZINC01282190	1477	0.2926067251636991	NO	-
1414	ZINC01079886	1132	0.29259547607096814	NO	-
1415	ZINC01078599	1128	0.2925954124861737	NO	-
1416	ZINC02874593	2851	0.2925842523414471	NO	-
1417	ZINC03043737	3103	0.29255158391107644	NO	-
1418	ZINC03549813	3947	0.29251650016186864	NO	-
1419	ZINC04292319	5358	0.292506370151533	NO	-
1420	ZINC03867160	4637	0.2925034643007635	NO	-
1421	ZINC04479860	5575	0.2924698098153934	NO	-
1422	ZINC03854155	4408	0.2924619775846075	NO	-
1423	ZINC02975451	2985	0.292454763377053	NO	-
1424	ZINC04170036	5225	0.2924087746747888	NO	-
1425	ZINC04137655	5193	0.2923636906144665	NO	-
1426	ZINC01311441	1524	0.2923522064582298	NO	-
1427	ZINC01784090	1815	0.29234881521901124	NO	-
1428	ZINC01311442	1526	0.29234086231222667	NO	-
1429	ZINC02884292	2884	0.2923364355378567	NO	-
1430	ZINC01142550	1300	0.2923320266477755	NO	-
1431	ZINC00588468	15	0.2923271895076935	NO	-
1432	ZINC03815556	69	0.29231731478437617	YES	12
1433	ZINC00756867	318	0.2923171062607253	NO	-
1434	ZINC02799058	2725	0.2923134303605512	NO	-
1435	ZINC03022033	3008	0.292293200076186	NO	-
1436	ZINC02352870	2214	0.2922906573896203	NO	-
1437	ZINC01950224	1921	0.2922706961045077	NO	-
1438	ZINC03991976	5068	0.29226365580661257	NO	-
1439	ZINC04464293	5490	0.29226365580661257	NO	-
1440	ZINC02352872	2215	0.292247080140052	NO	-
1441	ZINC01026532	1018	0.2922433544064991	NO	-
1442	ZINC03850537	4296	0.29223184239617456	NO	-
1443	ZINC03569771	3977	0.29223131628681265	NO	-
1444	ZINC03815530	91	0.2922310149333126	YES	18
1445	ZINC01002401	995	0.292203609573404	NO	-
1446	ZINC01282197	1491	0.29217043272310594	NO	-
1447	ZINC01282197	1492	0.29217043272310594	NO	-
1448	ZINC03024420	3046	0.29212247595627294	NO	-
1449	ZINC04006987	5119	0.2920730023501934	NO	-
1450	ZINC01287031	1506	0.292071132480692	NO	-
1451	ZINC04386424	5429	0.29202424711583613	NO	-
1452	ZINC04279577	5345	0.2920211332675853	NO	-
1453	ZINC04233655	5276	0.29201894903920983	NO	-
1454	ZINC01081720	1136	0.29200385179419813	NO	-
1455	ZINC02856024	2817	0.29198483737869113	NO	-
1456	ZINC04250297	5304	0.2919519216807216	NO	-
1457	ZINC01059762	1069	0.29193214205811796	NO	-
1458	ZINC00637802	91	0.2919117850912759	NO	-
1459	ZINC02443472	2306	0.2918815922709748	NO	-
1460	ZINC01441094	1709	0.29187522698245627	NO	-
1461	ZINC03834108	33	0.2918728301127713	YES	5
1462	ZINC02787928	2693	0.2918528805218499	NO	-
1463	ZINC02925451	2910	0.2918514011837346	NO	-
1464	ZINC04268523	5328	0.2918364004528373	NO	-
1465	ZINC04218120	5257	0.29182873721491026	NO	-
1466	ZINC02925597	2911	0.29182750748741243	NO	-
1467	ZINC01005078	999	0.2918222590437533	NO	-
1468	ZINC03194156	3179	0.29177866258200674	NO	-
1469	ZINC02959858	2943	0.2917474334443105	NO	-
1470	ZINC00906906	784	0.2917338463877016	NO	-
1471	ZINC03424404	3525	0.29173372892214516	NO	-
1472	ZINC02883221	2878	0.2917279564254552	NO	-
1473	ZINC02450498	2316	0.2917071582907582	NO	-
1474	ZINC01094768	1165	0.29167402028635725	NO	-
1475	ZINC02881919	2877	0.29165273442358075	NO	-
1476	ZINC04386424	5430	0.2916294410125069	NO	-
1477	ZINC04131219	5184	0.2916172229226984	NO	-
1478	ZINC01923310	1897	0.2915834198095758	NO	-
1479	ZINC03851623	4315	0.29152112094700805	NO	-
1480	ZINC01933375	1906	0.2915081984822143	NO	-
1481	ZINC01486054	1735	0.2915080170980312	NO	-
1482	ZINC04315922	5380	0.2914891024890868	NO	-
1483	ZINC03817260	4240	0.29148213056691985	NO	-
1484	ZINC01324845	1540	0.2914451644865454	NO	-
1485	ZINC04250047	5298	0.29144348317903895	NO	-
1486	ZINC03533815	3924	0.29142493643186046	NO	-
1487	ZINC01358913	1593	0.2913790420109585	NO	-
1488	ZINC02402376	2245	0.2913731155172602	NO	-
1489	ZINC03007381	2998	0.2913382508209807	NO	-
1490	ZINC01282192	1479	0.29129122710621935	NO	-
1491	ZINC01282192	1480	0.29129122710621935	NO	-
1492	ZINC04594492	5654	0.2912670328124293	NO	-
1493	ZINC03832740	4265	0.291150754614027	NO	-
1494	ZINC04038315	5144	0.2911497956560445	NO	-
1495	ZINC04035740	5137	0.2911303301177448	NO	-
1496	ZINC00987101	970	0.29112872123588757	NO	-
1497	ZINC00987101	971	0.29112872123588757	NO	-
1498	ZINC00632991	80	0.2910997568285176	NO	-
1499	ZINC00872279	634	0.2910772891888622	NO	-
1500	ZINC00632984	78	0.2910762395646235	NO	-
1501	ZINC02651463	2498	0.2910560374092337	NO	-
1502	ZINC01291432	1515	0.29101184336427843	NO	-
1503	ZINC03428544	3533	0.2910053851008755	NO	-
1504	ZINC00874580	658	0.29095053490523654	NO	-
1505	ZINC00874580	659	0.29095053490523654	NO	-
1506	ZINC01475265	1722	0.29094787374528686	NO	-
1507	ZINC03562675	3963	0.290909721638026	NO	-
1508	ZINC03815350	65	0.2909078434661493	YES	12
1509	ZINC04620192	5678	0.2908284522201099	NO	-
1510	ZINC03896584	4840	0.29081852545733716	NO	-
1511	ZINC03855072	4455	0.2907953021404862	NO	-
1512	ZINC00779200	362	0.2907556025146372	NO	-
1513	ZINC04312248	5376	0.2907432145878437	NO	-
1514	ZINC02751103	2645	0.2907404295579939	NO	-
1515	ZINC02927911	2912	0.2907146409127194	NO	-
1516	ZINC03842434	4267	0.2907143630290801	NO	-
1517	ZINC01282193	1482	0.29070853840420025	NO	-
1518	ZINC01282193	1483	0.29070853840420025	NO	-
1519	ZINC01121759	1226	0.29070641390099344	NO	-
1520	ZINC03024179	3043	0.2906451964350415	NO	-
1521	ZINC01145171	1314	0.29058453405046347	NO	-
1522	ZINC03559204	3958	0.2905667743159917	NO	-
1523	ZINC03968645	4886	0.2905600318954286	NO	-
1524	ZINC00736844	315	0.2905472883128734	NO	-
1525	ZINC00632998	82	0.29054197448111435	NO	-
1526	ZINC00632977	76	0.29052152775274914	NO	-
1527	ZINC03852330	4339	0.2904673294734576	NO	-
1528	ZINC00878062	685	0.2904663701093526	NO	-
1529	ZINC02235157	2110	0.2904455454884621	NO	-
1530	ZINC00705180	274	0.29043263377933637	NO	-
1531	ZINC03853580	4385	0.29040078852879003	NO	-
1532	ZINC00899290	765	0.29038863067453635	NO	-
1533	ZINC01075598	1117	0.29036537661282785	NO	-
1534	ZINC00960063	924	0.2903433432330317	NO	-
1535	ZINC02970884	2958	0.2903354458373175	NO	-
1536	ZINC03867968	4705	0.2903282803597127	NO	-
1537	ZINC04248924	5290	0.29028891783405747	NO	-
1538	ZINC03263689	3270	0.29028533603333917	NO	-
1539	ZINC00736843	314	0.29028264388241753	NO	-
1540	ZINC02940211	2919	0.29021268424362345	NO	-
1541	ZINC02940212	2920	0.2902056666171146	NO	-
1542	ZINC00873151	637	0.29020272930821006	NO	-
1543	ZINC02928060	2913	0.2902005534213511	NO	-
1544	ZINC03949080	4863	0.2901731604465359	NO	-
1545	ZINC03281260	3296	0.2901575681628189	NO	-
1546	ZINC01338867	1565	0.2901461370497256	NO	-
1547	ZINC04620023	5661	0.29013664922008126	NO	-
1548	ZINC02722842	2599	0.29010461445562136	NO	-
1549	ZINC02940208	2917	0.2900768889346639	NO	-
1550	ZINC01125121	1240	0.2900681260914731	NO	-
1551	ZINC02940209	2918	0.290058830626326	NO	-
1552	ZINC01165482	1344	0.29005386674736566	NO	-
1553	ZINC03083799	3142	0.2900495276330244	NO	-
1554	ZINC03031205	3065	0.2900422461383438	NO	-
1555	ZINC00960062	923	0.2900343212086358	NO	-
1556	ZINC00664366	135	0.2900275838534205	NO	-
1557	ZINC02227541	2102	0.2899819013591484	NO	-
1558	ZINC04493899	5620	0.2899703005199788	NO	-
1559	ZINC00941371	875	0.2899592552102144	NO	-
1560	ZINC02662267	2532	0.2898806320727913	NO	-
1561	ZINC03025283	3055	0.2898684867325703	NO	-
1562	ZINC03857128	4481	0.2898334297764504	NO	-
1563	ZINC02877194	2861	0.2898247698631994	NO	-
1564	ZINC03868269	4711	0.28980476675017336	NO	-
1565	ZINC01329067	1549	0.289782671728952	NO	-
1566	ZINC03849888	4280	0.28977965552924173	NO	-
1567	ZINC04485511	5587	0.289759077959576	NO	-
1568	ZINC00623732	51	0.2897588533627961	NO	-
1569	ZINC03418746	3515	0.28974299653982727	NO	-
1570	ZINC01530670	1771	0.2897192382188027	NO	-
1571	ZINC02857122	2821	0.28971839351814754	NO	-
1572	ZINC00916968	813	0.2896385814056894	NO	-
1573	ZINC03023690	3040	0.2896065574913999	NO	-
1574	ZINC00612356	43	0.28960066303999565	NO	-
1575	ZINC00774242	345	0.289571256001747	NO	-
1576	ZINC00774698	352	0.28954490325658194	NO	-
1577	ZINC02851181	2791	0.2895381441110079	NO	-
1578	ZINC03243818	3225	0.28949738092916716	NO	-
1579	ZINC02764839	2671	0.2894941709005326	NO	-
1580	ZINC02219753	2093	0.28943806708518993	NO	-
1581	ZINC03023820	3041	0.28943585351655193	NO	-
1582	ZINC03849893	4282	0.28943477499244036	NO	-
1583	ZINC03451461	3585	0.28938984436699516	NO	-
1584	ZINC01001474	994	0.28938904609708305	NO	-
1585	ZINC04266621	5324	0.289328776710712	NO	-
1586	ZINC02874490	2850	0.2893019086190771	NO	-
1587	ZINC03043761	3105	0.2892820117761497	NO	-
1588	ZINC03043762	3106	0.2892684066620683	NO	-
1589	ZINC00702494	272	0.289258438662178	NO	-
1590	ZINC03400279	3491	0.2892279686261929	NO	-
1591	ZINC01162075	1340	0.28919992372715336	NO	-
1592	ZINC03451288	3583	0.2891922041820397	NO	-
1593	ZINC03322478	3360	0.289177993099497	NO	-
1594	ZINC03820184	4254	0.2891626017185618	NO	-
1595	ZINC03484090	3753	0.28912883133901346	NO	-
1596	ZINC01130928	1264	0.28912749172185787	NO	-
1597	ZINC03851332	4308	0.28912541680098536	NO	-
1598	ZINC04465158	5508	0.28912541680098536	NO	-
1599	ZINC03853442	4380	0.28908274141495627	NO	-
1600	ZINC03359496	3429	0.2890796154838879	NO	-
1601	ZINC03599203	4124	0.2890716133360841	NO	-
1602	ZINC00661171	129	0.28901978908796955	NO	-
1603	ZINC01049311	1053	0.28901053744107774	NO	-
1604	ZINC03332416	3378	0.2890098211263868	NO	-
1605	ZINC01148652	1323	0.289004822881076	NO	-
1606	ZINC01050810	1057	0.2890046036065071	NO	-
1607	ZINC00786932	382	0.28898209925623947	NO	-
1608	ZINC02899299	2896	0.2889664995602585	NO	-
1609	ZINC01035618	1031	0.2889533765128527	NO	-
1610	ZINC00775736	357	0.28890279146139525	NO	-
1611	ZINC01537573	1774	0.288902780886962	NO	-
1612	ZINC04248749	5287	0.28887825321764043	NO	-
1613	ZINC00959969	919	0.288877710092372	NO	-
1614	ZINC04492831	5608	0.2888672134901968	NO	-
1615	ZINC00929921	848	0.28881793880252327	NO	-
1616	ZINC02909137	2902	0.28878588877466616	NO	-
1617	ZINC03631121	4166	0.28877542523587	NO	-
1618	ZINC03513653	3871	0.28874968849007304	NO	-
1619	ZINC02857624	2823	0.2887254239097333	NO	-
1620	ZINC00874592	665	0.288722616462755	NO	-
1621	ZINC00874592	666	0.288722616462755	NO	-
1622	ZINC00637627	89	0.2887216655900131	NO	-
1623	ZINC01486054	1736	0.28872117392899893	NO	-
1624	ZINC00875469	671	0.2887061011884907	NO	-
1625	ZINC00875469	672	0.2887061011884907	NO	-
1626	ZINC04315496	5379	0.28870400517318817	NO	-
1627	ZINC01127559	1258	0.28869485519066584	NO	-
1628	ZINC02792281	2697	0.2886890880727566	NO	-
1629	ZINC03532143	3917	0.2886868421074472	NO	-
1630	ZINC01430202	1695	0.2886592352577374	NO	-
1631	ZINC02661802	2527	0.28865551010744495	NO	-
1632	ZINC00874589	663	0.2886502535003826	NO	-
1633	ZINC00874589	664	0.2886502535003826	NO	-
1634	ZINC03815532	53	0.28861760108175305	YES	9
1635	ZINC02590212	2375	0.2886060918744731	NO	-
1636	ZINC00892161	755	0.2885871398386966	NO	-
1637	ZINC04507231	5631	0.2885837391040795	NO	-
1638	ZINC02387386	2237	0.28854285866304735	NO	-
1639	ZINC02661801	2526	0.28847919659901655	NO	-
1640	ZINC03681684	4213	0.28846980661683735	NO	-
1641	ZINC00664509	136	0.28845100829466214	NO	-
1642	ZINC03022845	3022	0.288445359621331	NO	-
1643	ZINC03817333	4243	0.28842803968246217	NO	-
1644	ZINC00905064	779	0.28830064385400594	NO	-
1645	ZINC03367862	3445	0.28829781802688376	NO	-
1646	ZINC03938330	4852	0.28829567635144654	NO	-
1647	ZINC00636326	87	0.28829165113806327	NO	-
1648	ZINC02219202	2092	0.2882438902479043	NO	-
1649	ZINC04394865	5438	0.28823994285694843	NO	-
1650	ZINC01061706	1074	0.2882328669424169	NO	-
1651	ZINC03243444	3224	0.2881213534136214	NO	-
1652	ZINC03428918	3535	0.28811662099510804	NO	-
1653	ZINC02618327	2393	0.2880810316773145	NO	-
1654	ZINC03309786	3336	0.2880689095578379	NO	-
1655	ZINC02909137	2903	0.2880000721777448	NO	-
1656	ZINC02909137	2904	0.2880000721777448	NO	-
1657	ZINC04346969	5408	0.28799560672791746	NO	-
1658	ZINC03868269	4712	0.28799274193287533	NO	-
1659	ZINC04273724	5338	0.287990440960759	NO	-
1660	ZINC03309784	3335	0.2879867119314468	NO	-
1661	ZINC04164841	5214	0.28797743245341206	NO	-
1662	ZINC02796194	2704	0.28797700101234064	NO	-
1663	ZINC00886696	731	0.2879691661526159	NO	-
1664	ZINC01148699	1325	0.28790033098913137	NO	-
1665	ZINC02480251	2341	0.2878618848076782	NO	-
1666	ZINC02466078	2336	0.28783177664087917	NO	-
1667	ZINC04034898	5136	0.28782618954933475	NO	-
1668	ZINC01119743	1221	0.2878244987975931	NO	-
1669	ZINC03852840	4351	0.2878182004120534	NO	-
1670	ZINC04268949	5332	0.2878062788716912	NO	-
1671	ZINC04145011	5198	0.28779440732441863	NO	-
1672	ZINC00707338	280	0.28779353655049217	NO	-
1673	ZINC03429327	3536	0.2877654615487388	NO	-
1674	ZINC00907900	792	0.28776529739853635	NO	-
1675	ZINC00891333	750	0.28775958879747104	NO	-
1676	ZINC00675241	188	0.28775341206466193	NO	-
1677	ZINC04179027	5235	0.28774373835871997	NO	-
1678	ZINC01061308	1072	0.28774069569869004	NO	-
1679	ZINC03850157	4287	0.2877367577836341	NO	-
1680	ZINC04408179	5449	0.28770672565207966	NO	-
1681	ZINC03580583	4010	0.2876918336546473	NO	-
1682	ZINC01076329	1119	0.28765545311930096	NO	-
1683	ZINC04289663	5354	0.28765224054469846	NO	-
1684	ZINC03850105	4286	0.28759684892940757	NO	-
1685	ZINC02402679	2247	0.2875941597361933	NO	-
1686	ZINC02200863	2064	0.28759204191459353	NO	-
1687	ZINC01001388	993	0.287576902509219	NO	-
1688	ZINC04594492	5655	0.28754875179327627	NO	-
1689	ZINC03388628	3474	0.2875338455362647	NO	-
1690	ZINC03599301	4127	0.2875078541714638	NO	-
1691	ZINC03059255	3128	0.287495500868125	NO	-
1692	ZINC02413472	2260	0.2874903538574229	NO	-
1693	ZINC01064167	1083	0.28748784522192355	NO	-
1694	ZINC02857090	2820	0.2874795141527099	NO	-
1695	ZINC03906290	4841	0.28747273909245047	NO	-
1696	ZINC03850182	4288	0.28745396511748167	NO	-
1697	ZINC03850028	4283	0.2874280223980921	NO	-
1698	ZINC03857792	4524	0.2874088758374657	NO	-
1699	ZINC03204482	3184	0.2874046310137118	NO	-
1700	ZINC02858672	2827	0.2873040856808836	NO	-
1701	ZINC03520034	3897	0.2872918514008812	NO	-
1702	ZINC00793087	399	0.2872888614781662	NO	-
1703	ZINC00899280	764	0.2872663871314028	NO	-
1704	ZINC00874009	655	0.2872659400476757	NO	-
1705	ZINC04333604	5406	0.2872181702103597	NO	-
1706	ZINC03418885	3517	0.28721784458257776	NO	-
1707	ZINC01045484	1048	0.28719437691917366	NO	-
1708	ZINC00676688	204	0.28716905073552423	NO	-
1709	ZINC00773639	338	0.28715769300910243	NO	-
1710	ZINC03868324	4713	0.28711951810484604	NO	-
1711	ZINC00443664	7	0.28711060721167103	NO	-
1712	ZINC01325654	1545	0.2870977264918465	NO	-
1713	ZINC04160473	5209	0.28708708143420386	NO	-
1714	ZINC00680505	227	0.28708078588316643	NO	-
1715	ZINC03418883	3516	0.28708039430510823	NO	-
1716	ZINC00628450	66	0.28707663841934133	NO	-
1717	ZINC02687903	2547	0.2870758882160391	NO	-
1718	ZINC00443663	6	0.2870694247797774	NO	-
1719	ZINC00907523	789	0.2870632999607876	NO	-
1720	ZINC03059255	3129	0.28703798783725926	NO	-
1721	ZINC02798801	2724	0.28702748771398157	NO	-
1722	ZINC00872549	636	0.2870073019989284	NO	-
1723	ZINC03353174	3413	0.2869698602187203	NO	-
1724	ZINC04491838	5598	0.2869676542694149	NO	-
1725	ZINC02720589	2592	0.2869646171129749	NO	-
1726	ZINC04218052	5255	0.28694470639047864	NO	-
1727	ZINC02117352	2009	0.28692753894379386	NO	-
1728	ZINC00976131	932	0.28692658576239016	NO	-
1729	ZINC02297623	2149	0.2869216567047094	NO	-
1730	ZINC02458063	2324	0.2869136352042338	NO	-
1731	ZINC01287019	1505	0.2869097631269715	NO	-
1732	ZINC00886704	733	0.28690892791293204	NO	-
1733	ZINC04598434	5658	0.28690274282399203	NO	-
1734	ZINC00867955	611	0.2869004750864393	NO	-
1735	ZINC00983240	942	0.28689419173593134	NO	-
1736	ZINC03855531	4469	0.2868884161701366	NO	-
1737	ZINC04443984	5477	0.28688581700248006	NO	-
1738	ZINC03611129	4140	0.2868583720413353	NO	-
1739	ZINC01108515	1183	0.2868566648362931	NO	-
1740	ZINC02421944	2276	0.2868511236320385	NO	-
1741	ZINC00907356	787	0.2868386857357715	NO	-
1742	ZINC02353141	2216	0.28681608714893375	NO	-
1743	ZINC02652866	2501	0.2868156047785748	NO	-
1744	ZINC02971113	2962	0.2868138284003897	NO	-
1745	ZINC03500619	3803	0.2868019684624222	NO	-
1746	ZINC02203385	2067	0.2867714220432441	NO	-
1747	ZINC00883084	718	0.28675457914943586	NO	-
1748	ZINC01141306	1290	0.28674267663024083	NO	-
1749	ZINC00632538	74	0.28674046410818826	NO	-
1750	ZINC00862124	580	0.2867396821607923	NO	-
1751	ZINC03890038	4789	0.28670800827230714	NO	-
1752	ZINC01000429	989	0.2867023322763109	NO	-
1753	ZINC03867541	4675	0.2867006152432008	NO	-
1754	ZINC03850824	4299	0.2866736656214136	NO	-
1755	ZINC02720114	2589	0.2866559641157968	NO	-
1756	ZINC03587951	4014	0.28664144467787517	NO	-
1757	ZINC00886679	728	0.28661057732045636	NO	-
1758	ZINC04391204	5435	0.2866079942226014	NO	-
1759	ZINC02699207	2560	0.28660377307158597	NO	-
1760	ZINC03022020	3007	0.28660153068881444	NO	-
1761	ZINC03868365	4718	0.2865983497572815	NO	-
1762	ZINC04466004	5521	0.2865983497572815	NO	-
1763	ZINC03817331	4242	0.2865787387015953	NO	-
1764	ZINC03320257	3355	0.2865723798712811	NO	-
1765	ZINC03629382	4155	0.28656223648076495	NO	-
1766	ZINC03850233	4289	0.28654149162807524	NO	-
1767	ZINC03024419	3045	0.28653332508398915	NO	-
1768	ZINC03867540	4673	0.2864717674722749	NO	-
1769	ZINC04627258	5668	0.2864109156783747	NO	-
1770	ZINC03247009	3229	0.286375056489937	NO	-
1771	ZINC02971474	2968	0.28635134291537456	NO	-
1772	ZINC03525698	3908	0.2863386308424471	NO	-
1773	ZINC04033937	5134	0.286324287046016	NO	-
1774	ZINC02656296	2513	0.28620807299978	NO	-
1775	ZINC03832229	97	0.2861857086466566	YES	21
1776	ZINC00774256	346	0.28617713513701215	NO	-
1777	ZINC02653631	2502	0.286160398566429	NO	-
1778	ZINC01176476	1357	0.28615065645611754	NO	-
1779	ZINC04273876	5340	0.28613070039475624	NO	-
1780	ZINC00937615	868	0.2861211996823272	NO	-
1781	ZINC02971846	2972	0.2860670924502228	NO	-
1782	ZINC02798635	2723	0.2860595658823904	NO	-
1783	ZINC02614798	2384	0.28604567786381	NO	-
1784	ZINC03186069	3171	0.28604371995903877	NO	-
1785	ZINC03023388	3033	0.2860227031123731	NO	-
1786	ZINC03485491	3756	0.2860222837444874	NO	-
1787	ZINC03361462	3434	0.2860077656754773	NO	-
1788	ZINC02627529	2416	0.28598685704851873	NO	-
1789	ZINC03340956	3389	0.2859746814780292	NO	-
1790	ZINC00867955	610	0.28595123795837885	NO	-
1791	ZINC04464295	5491	0.2859432484861572	NO	-
1792	ZINC00675239	187	0.28594042657954255	NO	-
1793	ZINC03890103	4792	0.28593369533333707	NO	-
1794	ZINC04464900	5501	0.28593369533333707	NO	-
1795	ZINC04439741	5473	0.2858841110144586	NO	-
1796	ZINC03617957	4142	0.28587097643213955	NO	-
1797	ZINC00952006	897	0.28584648964792514	NO	-
1798	ZINC04317329	5394	0.2858395913896107	NO	-
1799	ZINC03815527	54	0.28583288647306987	YES	9
1800	ZINC02498407	2353	0.28579363565599253	NO	-
1801	ZINC03370067	3452	0.2857788498276669	NO	-
1802	ZINC03051475	3121	0.2857573550456677	NO	-
1803	ZINC00622853	49	0.2857296825931683	NO	-
1804	ZINC00622848	47	0.2857296738039887	NO	-
1805	ZINC01379061	1657	0.28569614934142007	NO	-
1806	ZINC04470047	5567	0.28569573194063064	NO	-
1807	ZINC01501289	1754	0.28568227125949247	NO	-
1808	ZINC00798696	421	0.28568158911345726	NO	-
1809	ZINC02764261	2668	0.285671680390511	NO	-
1810	ZINC01069729	1096	0.2856441888765691	NO	-
1811	ZINC03362191	3435	0.28559947233301136	NO	-
1812	ZINC00676471	198	0.28558288672424526	NO	-
1813	ZINC00773552	335	0.2855817812619336	NO	-
1814	ZINC00891618	754	0.2855777239441071	NO	-
1815	ZINC00983229	941	0.28557397548043545	NO	-
1816	ZINC01148652	1324	0.2855723933482829	NO	-
1817	ZINC03599234	4126	0.28555432946660675	NO	-
1818	ZINC01095080	1166	0.2855351501037272	NO	-
1819	ZINC00692081	251	0.2855098687373986	NO	-
1820	ZINC03525702	3909	0.2855023417117845	NO	-
1821	ZINC02619809	2396	0.2854478982978339	NO	-
1822	ZINC03855582	4472	0.28543652367534306	NO	-
1823	ZINC03034371	3084	0.28543158606647095	NO	-
1824	ZINC02380427	2233	0.2854315107215774	NO	-
1825	ZINC00642598	102	0.2854233506171278	NO	-
1826	ZINC01241385	1433	0.28540648615739983	NO	-
1827	ZINC03415725	3512	0.28540076799331526	NO	-
1828	ZINC03496951	3784	0.28538520688595587	NO	-
1829	ZINC02997641	2994	0.28536342506657836	NO	-
1830	ZINC03991970	5067	0.2853454676491408	NO	-
1831	ZINC01095081	1167	0.2853432364965863	NO	-
1832	ZINC01223617	1420	0.2853248903713704	NO	-
1833	ZINC03496709	3782	0.2853033855754176	NO	-
1834	ZINC00601820	60	0.28529566448600013	YES	12
1835	ZINC03263983	3271	0.2852913366519196	NO	-
1836	ZINC01092081	1155	0.2852881789980367	NO	-
1837	ZINC01384082	1671	0.2852782041678774	NO	-
1838	ZINC04251813	5315	0.28526255315705085	NO	-
1839	ZINC02866361	2835	0.2852237475775227	NO	-
1840	ZINC00622650	44	0.28520077741198896	NO	-
1841	ZINC03340322	3387	0.28518945528574124	NO	-
1842	ZINC04443926	5476	0.28517010931500136	NO	-
1843	ZINC03343924	3395	0.28513077530397457	NO	-
1844	ZINC02962018	2947	0.2850961433684296	NO	-
1845	ZINC01160334	1337	0.28509008536981606	NO	-
1846	ZINC04225496	5271	0.28508624982464803	NO	-
1847	ZINC00622853	48	0.28505163763641805	NO	-
1848	ZINC02852485	2798	0.2850415964637696	NO	-
1849	ZINC00917862	825	0.2850409654283456	NO	-
1850	ZINC03515884	3876	0.28503559020387037	NO	-
1851	ZINC03815354	63	0.2850330546961457	YES	12
1852	ZINC00622848	46	0.28502011859200865	NO	-
1853	ZINC00892394	758	0.28500691592633837	NO	-
1854	ZINC01051225	1060	0.28499362518469656	NO	-
1855	ZINC02244725	2118	0.2849706401297356	NO	-
1856	ZINC02769566	2673	0.28496867259039493	NO	-
1857	ZINC04251772	5314	0.2849605291388564	NO	-
1858	ZINC00886677	727	0.2849333855042946	NO	-
1859	ZINC02244724	2117	0.28492252386858286	NO	-
1860	ZINC00976359	934	0.2849015275460148	NO	-
1861	ZINC03450423	3578	0.2848888842560785	NO	-
1862	ZINC01081846	1138	0.284869261118767	NO	-
1863	ZINC03857700	4519	0.2848578218370108	NO	-
1864	ZINC00766404	326	0.2848552387479895	NO	-
1865	ZINC00874007	654	0.28481607500358946	NO	-
1866	ZINC03850034	4284	0.2847931062155271	NO	-
1867	ZINC03588038	4017	0.2847444764935508	NO	-
1868	ZINC02628267	2426	0.28473874371708535	NO	-
1869	ZINC00873991	653	0.284726878806433	NO	-
1870	ZINC03051428	3118	0.28472675618493326	NO	-
1871	ZINC02370637	2224	0.2847225318206414	NO	-
1872	ZINC04179054	5236	0.28471527475770514	NO	-
1873	ZINC03646345	4197	0.2847020316374634	NO	-
1874	ZINC03970893	4924	0.2846901478776152	NO	-
1875	ZINC01066944	1089	0.2846793823421357	NO	-
1876	ZINC03868370	4721	0.2846706048372533	NO	-
1877	ZINC04466016	5522	0.2846706048372533	NO	-
1878	ZINC04386424	5431	0.28466961787696815	NO	-
1879	ZINC03867624	4684	0.2846113938330081	NO	-
1880	ZINC00886685	730	0.28460633409071334	NO	-
1881	ZINC00648631	112	0.2845938270942566	NO	-
1882	ZINC01276214	1471	0.28459240481562187	NO	-
1883	ZINC00907347	786	0.2845892006578728	NO	-
1884	ZINC00637802	92	0.2845805154190557	NO	-
1885	ZINC00873988	652	0.2845777676732878	NO	-
1886	ZINC02970347	2952	0.2845111837665452	NO	-
1887	ZINC04251656	5311	0.284509483364356	NO	-
1888	ZINC01076032	1118	0.284460775891454	NO	-
1889	ZINC01005078	1000	0.28441248773771527	NO	-
1890	ZINC00774767	355	0.2844107088826562	NO	-
1891	ZINC00588468	16	0.28437277278420614	NO	-
1892	ZINC00588468	17	0.28437277278420614	NO	-
1893	ZINC03022981	3027	0.28437270790556063	NO	-
1894	ZINC04273724	5339	0.28435779817168433	NO	-
1895	ZINC03051460	3120	0.28435374530048096	NO	-
1896	ZINC03331683	3374	0.2843484023237593	NO	-
1897	ZINC03474125	3726	0.2843375394642635	NO	-
1898	ZINC03851659	4316	0.28433235873052826	NO	-
1899	ZINC02189851	2045	0.2842821749425581	NO	-
1900	ZINC03864388	4613	0.284263603674524	NO	-
1901	ZINC02189853	2046	0.2842596251086133	NO	-
1902	ZINC03858996	4576	0.28423642744756666	NO	-
1903	ZINC03588133	4018	0.2842171108172274	NO	-
1904	ZINC04628152	5670	0.2842140997720487	NO	-
1905	ZINC02202077	2066	0.28420789681074765	NO	-
1906	ZINC00873985	651	0.284168728488971	NO	-
1907	ZINC00937616	869	0.2841681809224163	NO	-
1908	ZINC02662042	2530	0.2841609383243717	NO	-
1909	ZINC03851662	4318	0.28414628070282316	NO	-
1910	ZINC03868375	4722	0.2841348386822158	NO	-
1911	ZINC00893688	760	0.28409671620447546	NO	-
1912	ZINC00893688	761	0.28409671620447546	NO	-
1913	ZINC00958208	907	0.2840933673457464	NO	-
1914	ZINC04507755	5632	0.2840847617110896	NO	-
1915	ZINC00917675	818	0.28405376239685326	NO	-
1916	ZINC03248531	3238	0.28401700241990274	NO	-
1917	ZINC03496968	3785	0.2840144170853747	NO	-
1918	ZINC01042820	1042	0.28401358052237247	NO	-
1919	ZINC00920473	826	0.28400990799472736	NO	-
1920	ZINC03857667	4514	0.2840071138307449	NO	-
1921	ZINC00711822	283	0.2839975130381796	NO	-
1922	ZINC04512621	5636	0.28398549655850647	NO	-
1923	ZINC00694915	271	0.28398480380860786	NO	-
1924	ZINC03394694	3484	0.2839843825986123	NO	-
1925	ZINC03319237	3352	0.28397041933228834	NO	-
1926	ZINC03031204	3064	0.28395313674888073	NO	-
1927	ZINC03043874	3110	0.28393803429357567	NO	-
1928	ZINC03394690	3483	0.28393579608278674	NO	-
1929	ZINC02848518	2783	0.28393366856809454	NO	-
1930	ZINC03406975	3504	0.2839327334302503	NO	-
1931	ZINC03859882	4602	0.28392474854497873	NO	-
1932	ZINC03043759	3104	0.2839152594707013	NO	-
1933	ZINC01074660	1109	0.28391437459403707	NO	-
1934	ZINC04059268	5154	0.28389612429506034	NO	-
1935	ZINC03257386	3253	0.2838460052162369	NO	-
1936	ZINC04018900	5122	0.28384126679126787	NO	-
1937	ZINC00905061	778	0.2837888085385171	NO	-
1938	ZINC02334145	2201	0.2837748948287837	NO	-
1939	ZINC00852457	535	0.28376093117053347	NO	-
1940	ZINC03868031	4706	0.28373501957666136	NO	-
1941	ZINC02755198	2647	0.28371311443599867	NO	-
1942	ZINC01515797	1768	0.283707266957113	NO	-
1943	ZINC03450469	3579	0.2836948151610356	NO	-
1944	ZINC04509317	5633	0.28369247666454556	NO	-
1945	ZINC01282198	1494	0.2836903608650225	NO	-
1946	ZINC01282198	1495	0.2836903608650225	NO	-
1947	ZINC03474942	3727	0.28367165847600706	NO	-
1948	ZINC02764135	2667	0.28366456096901327	NO	-
1949	ZINC03645881	4195	0.2836451732695047	NO	-
1950	ZINC04246187	5284	0.28364443886598995	NO	-
1951	ZINC01130928	1265	0.28364225164216694	NO	-
1952	ZINC00712122	285	0.2836215462267174	NO	-
1953	ZINC03852840	4352	0.28361887816928155	NO	-
1954	ZINC03619004	4151	0.2836116890686558	NO	-
1955	ZINC03867056	4631	0.2835700607540934	NO	-
1956	ZINC03532772	3918	0.2835598379836617	NO	-
1957	ZINC03815533	52	0.2835509244618133	YES	9
1958	ZINC03394675	3482	0.28354540607400613	NO	-
1959	ZINC04368473	5421	0.2835346640237527	NO	-
1960	ZINC04053420	5149	0.2835243035188434	NO	-
1961	ZINC00907364	788	0.2834689454417742	NO	-
1962	ZINC03394672	3481	0.2834329594499884	NO	-
1963	ZINC03024436	3052	0.2834311599697913	NO	-
1964	ZINC04406686	5447	0.28340656588715823	NO	-
1965	ZINC00852463	537	0.2833990616763997	NO	-
1966	ZINC03533496	3921	0.28339496388578567	NO	-
1967	ZINC03794872	4230	0.28338653411314746	NO	-
1968	ZINC02797984	2709	0.28334732543410474	NO	-
1969	ZINC01379058	1656	0.28334707176514956	NO	-
1970	ZINC02604425	2380	0.2833434075967367	NO	-
1971	ZINC00853664	546	0.2833236586943173	NO	-
1972	ZINC03265475	3272	0.28330475241224023	NO	-
1973	ZINC01350961	1581	0.2832986522677064	NO	-
1974	ZINC00987726	975	0.28329478546787146	NO	-
1975	ZINC00987725	974	0.2832925981893439	NO	-
1976	ZINC03599211	4125	0.28329103278522927	NO	-
1977	ZINC01070300	1099	0.2832780573444944	NO	-
1978	ZINC03815543	51	0.28327669222935686	YES	9
1979	ZINC01125325	1246	0.28325138011600826	NO	-
1980	ZINC02853216	2806	0.2832389192369817	NO	-
1981	ZINC03852839	4349	0.2832313736863264	NO	-
1982	ZINC03970234	4921	0.28322709223069714	NO	-
1983	ZINC00907900	793	0.28321631136222064	NO	-
1984	ZINC04464473	5495	0.2831974645713173	NO	-
1985	ZINC00648775	114	0.28318524668695005	NO	-
1986	ZINC01414975	1679	0.28317493928984455	NO	-
1987	ZINC03889364	4766	0.2831646915969369	NO	-
1988	ZINC00724194	304	0.2831463175584117	NO	-
1989	ZINC01379062	1658	0.2831431178586341	NO	-
1990	ZINC01112016	1204	0.2831288553495144	NO	-
1991	ZINC02616355	2386	0.2831176966239103	NO	-
1992	ZINC00886706	734	0.28310302365393325	NO	-
1993	ZINC03889455	4771	0.28309697639383397	NO	-
1994	ZINC03022137	3011	0.28308810706795245	NO	-
1995	ZINC02975392	2982	0.2830801108861014	NO	-
1996	ZINC04622696	5665	0.28307360173909685	NO	-
1997	ZINC01207599	1400	0.28306286621323834	NO	-
1998	ZINC03504599	3821	0.28305894068326953	NO	-
1999	ZINC00819404	482	0.2830475632077654	NO	-
2000	ZINC03568172	3975	0.2830422398460296	NO	-
2001	ZINC02348830	2210	0.2830378954647821	NO	-
2002	ZINC04191684	5247	0.28303782748744705	NO	-
2003	ZINC02615938	2385	0.28303549849669923	NO	-
2004	ZINC03858118	4537	0.28303304002653107	NO	-
2005	ZINC04469827	5560	0.28303304002653107	NO	-
2006	ZINC01048613	1051	0.28301937207792094	NO	-
2007	ZINC03022428	3019	0.28299815140870904	NO	-
2008	ZINC01270318	1462	0.2829943297511834	NO	-
2009	ZINC03969146	4896	0.28298622547837465	NO	-
2010	ZINC02458063	2326	0.28298167465446333	NO	-
2011	ZINC03490846	3766	0.282977568400238	NO	-
2012	ZINC03490845	3765	0.2829705208104905	NO	-
2013	ZINC02378589	2232	0.28296901325764673	NO	-
2014	ZINC03419240	3518	0.28296393376302575	NO	-
2015	ZINC00888688	739	0.2829449623022982	NO	-
2016	ZINC03023409	3036	0.28294206642989134	NO	-
2017	ZINC02205509	2072	0.28288563625616403	NO	-
2018	ZINC03043680	3099	0.28285663452782	NO	-
2019	ZINC04289663	5355	0.28285627091674587	NO	-
2020	ZINC01927636	1901	0.28284902992826866	NO	-
2021	ZINC04466023	5523	0.28283410515924257	NO	-
2022	ZINC01489242	1742	0.2828308008908679	NO	-
2023	ZINC04252383	5320	0.28281419020056764	NO	-
2024	ZINC03851659	4317	0.282790346630891	NO	-
2025	ZINC03477835	3734	0.28276668018383716	NO	-
2026	ZINC03500662	3806	0.2827576913992042	NO	-
2027	ZINC03851917	4330	0.28273144767146435	NO	-
2028	ZINC03889429	4768	0.2827217838755521	NO	-
2029	ZINC03852838	4347	0.28271681585779823	NO	-
2030	ZINC03504600	3822	0.28271244139274465	NO	-
2031	ZINC00779370	364	0.2827005639176042	NO	-
2032	ZINC03575635	3991	0.2826975599442476	NO	-
2033	ZINC03851662	4319	0.28266345837050555	NO	-
2034	ZINC01113129	1208	0.28265441790447243	NO	-
2035	ZINC02975391	2981	0.28264894451052014	NO	-
2036	ZINC02713734	2570	0.2826296572460487	NO	-
2037	ZINC02657267	2517	0.28262541160686205	NO	-
2038	ZINC01549595	1778	0.28261176493374224	NO	-
2039	ZINC02657266	2516	0.2826035650051391	NO	-
2040	ZINC03559759	3960	0.2825952232100857	NO	-
2041	ZINC00873799	647	0.2825868342711901	NO	-
2042	ZINC02333045	2199	0.2825692230867812	NO	-
2043	ZINC00891615	753	0.28254544063377357	NO	-
2044	ZINC03852930	4357	0.2825446190665333	NO	-
2045	ZINC03852931	4358	0.2825304362352996	NO	-
2046	ZINC00907523	790	0.28249893219571826	NO	-
2047	ZINC01654937	1799	0.2824975768593869	NO	-
2048	ZINC03889365	4767	0.2824866676597797	NO	-
2049	ZINC03853580	4386	0.2824650937937406	NO	-
2050	ZINC00671024	152	0.28246305671873756	NO	-
2051	ZINC03855643	4475	0.28245324391915383	NO	-
2052	ZINC03207191	3186	0.28244563174162635	NO	-
2053	ZINC03466296	3702	0.2824455988300898	NO	-
2054	ZINC04004717	5113	0.2824214476655914	NO	-
2055	ZINC03567920	3974	0.2824201329502543	NO	-
2056	ZINC03569893	3979	0.2824133079127757	NO	-
2057	ZINC02261476	2130	0.2823905360832846	NO	-
2058	ZINC03976905	4988	0.28238334110129154	NO	-
2059	ZINC04003693	5110	0.28235735310705007	NO	-
2060	ZINC04033937	5135	0.28232366888848315	NO	-
2061	ZINC03500660	3805	0.28231346786495903	NO	-
2062	ZINC03890127	4793	0.28229798287904734	NO	-
2063	ZINC01139192	1286	0.28229258150556896	NO	-
2064	ZINC03486930	3757	0.28225822355767705	NO	-
2065	ZINC04376917	5425	0.2822424988135598	NO	-
2066	ZINC03008876	3000	0.2822406137675422	NO	-
2067	ZINC03400034	3488	0.2822201408386854	NO	-
2068	ZINC04268529	5329	0.2822024497359906	NO	-
2069	ZINC03253719	3250	0.28219561180017866	NO	-
2070	ZINC01074274	1107	0.28219227164440114	NO	-
2071	ZINC00674357	177	0.2821879818633189	NO	-
2072	ZINC02635207	2449	0.28218351979169226	NO	-
2073	ZINC03400031	3487	0.28214787820924825	NO	-
2074	ZINC00873976	648	0.28212228248475496	NO	-
2075	ZINC04267411	5325	0.28211983026727244	NO	-
2076	ZINC03867541	4676	0.28209494581194305	NO	-
2077	ZINC03853107	4367	0.28209224770993835	NO	-
2078	ZINC03867540	4674	0.2820880736161654	NO	-
2079	ZINC02806624	2736	0.2820789285321073	NO	-
2080	ZINC00796878	420	0.2820704623265792	NO	-
2081	ZINC00643598	105	0.2820617802130894	NO	-
2082	ZINC03400037	3489	0.28205587945355615	NO	-
2083	ZINC03025353	3057	0.2820367513071311	NO	-
2084	ZINC00796876	419	0.28203157178589466	NO	-
2085	ZINC04309724	5369	0.28202892504655336	NO	-
2086	ZINC03410599	3508	0.2820177430092103	NO	-
2087	ZINC00779369	363	0.2820079468688023	NO	-
2088	ZINC00650590	117	0.2820018766291439	NO	-
2089	ZINC03278804	3290	0.2819780220899033	NO	-
2090	ZINC03023681	3038	0.28196604162239847	NO	-
2091	ZINC03857700	4520	0.28193107684996555	NO	-
2092	ZINC03970892	4923	0.28191796042804196	NO	-
2093	ZINC03854725	4424	0.28191397289493464	NO	-
2094	ZINC03332903	3381	0.2819103476820094	NO	-
2095	ZINC03023684	3039	0.28190709680592474	NO	-
2096	ZINC04179606	5237	0.28190008566100067	NO	-
2097	ZINC02661308	2525	0.28189228579227826	NO	-
2098	ZINC02663745	2537	0.2818618459577448	NO	-
2099	ZINC03892581	4830	0.2818589919578206	NO	-
2100	ZINC03323610	3367	0.28184785472885804	NO	-
2101	ZINC03323609	3365	0.2818332650603219	NO	-
2102	ZINC00873982	650	0.28183239391810205	NO	-
2103	ZINC04443507	5475	0.28182377192167546	NO	-
2104	ZINC03892585	4831	0.28182377118509333	NO	-
2105	ZINC00675237	186	0.2818213423038271	NO	-
2106	ZINC03400040	3490	0.2818205459946138	NO	-
2107	ZINC02645655	2484	0.28177269274012273	NO	-
2108	ZINC00878176	689	0.2817678533512034	NO	-
2109	ZINC01130454	1261	0.28175903648104617	NO	-
2110	ZINC03867383	4654	0.2817533047619413	NO	-
2111	ZINC03477808	3733	0.28172910637683934	NO	-
2112	ZINC03303039	3327	0.28170986939515585	NO	-
2113	ZINC03043668	3098	0.2817036643748246	NO	-
2114	ZINC00642500	98	0.28169898880155253	NO	-
2115	ZINC03356618	3419	0.28165404026664725	NO	-
2116	ZINC03516056	3878	0.281651255271801	NO	-
2117	ZINC02909329	2905	0.28162492762655433	NO	-
2118	ZINC01178701	1364	0.2816247280858037	NO	-
2119	ZINC04250031	5294	0.28161564370339315	NO	-
2120	ZINC03991295	5062	0.2815934327640432	NO	-
2121	ZINC04231551	5273	0.28157911092556	NO	-
2122	ZINC03852839	4350	0.2815776019524144	NO	-
2123	ZINC03497039	3786	0.28154639369468226	NO	-
2124	ZINC03384010	3468	0.28153362839165663	NO	-
2125	ZINC01301818	1521	0.28152083458568566	NO	-
2126	ZINC04179826	5238	0.28150737892532796	NO	-
2127	ZINC01909331	1877	0.28150642080787397	NO	-
2128	ZINC03867384	4655	0.2814983812063411	NO	-
2129	ZINC02886274	2888	0.28149412219112935	NO	-
2130	ZINC03303041	3328	0.2814877838386718	NO	-
2131	ZINC03504597	3820	0.28148631859702733	NO	-
2132	ZINC03504595	3819	0.2814853584732243	NO	-
2133	ZINC01425836	1688	0.28147153115274226	NO	-
2134	ZINC00637627	90	0.2814642873630728	NO	-
2135	ZINC02877526	2864	0.28143660299363293	NO	-
2136	ZINC03024188	3044	0.28143005575238494	NO	-
2137	ZINC04271810	5334	0.2814153982516873	NO	-
2138	ZINC03316599	3348	0.28139341159309994	NO	-
2139	ZINC03497055	3787	0.2813631710564759	NO	-
2140	ZINC00873977	649	0.2813594827967272	NO	-
2141	ZINC00784131	377	0.2813564877776988	NO	-
2142	ZINC02205509	2073	0.2813077423620433	NO	-
2143	ZINC04317329	5393	0.28129548570644863	NO	-
2144	ZINC01075188	1112	0.28124677157204636	NO	-
2145	ZINC03867624	4685	0.2812428990898038	NO	-
2146	ZINC03854104	4404	0.2812390931393389	NO	-
2147	ZINC00993681	983	0.28123893821042917	NO	-
2148	ZINC00983249	943	0.28123507436693607	NO	-
2149	ZINC01325654	1547	0.2812331124861514	NO	-
2150	ZINC00787017	383	0.2812238287340291	NO	-
2151	ZINC01658527	1800	0.2812192720383706	NO	-
2152	ZINC00633991	84	0.2811688927921302	NO	-
2153	ZINC03854934	4450	0.28113818935510904	NO	-
2154	ZINC00993681	984	0.28111196233826236	NO	-
2155	ZINC03023827	3042	0.28110373949542816	NO	-
2156	ZINC00668920	147	0.2810960761276811	NO	-
2157	ZINC04086270	5161	0.28108669802313735	NO	-
2158	ZINC03467078	3704	0.28105078900777336	NO	-
2159	ZINC01917501	1885	0.2810176244545458	NO	-
2160	ZINC03867387	4658	0.281009253362661	NO	-
2161	ZINC03467085	3705	0.28098789808481694	NO	-
2162	ZINC01074723	1110	0.28094692159938056	NO	-
2163	ZINC01431918	1699	0.2809457486409412	NO	-
2164	ZINC00758625	321	0.2809432342654109	NO	-
2165	ZINC01108740	1184	0.28093451284380777	NO	-
2166	ZINC01431919	1700	0.28092560544609657	NO	-
2167	ZINC03550596	3950	0.2809042783041847	NO	-
2168	ZINC00985359	959	0.28090306753116856	NO	-
2169	ZINC03478821	3737	0.2808896405873064	NO	-
2170	ZINC04595745	5656	0.28087318989834126	NO	-
2171	ZINC01006523	1003	0.2808649186276092	NO	-
2172	ZINC02189842	2044	0.28083979887887667	NO	-
2173	ZINC03374656	3464	0.28082482352435284	NO	-
2174	ZINC04233639	5275	0.2808224856251722	NO	-
2175	ZINC03867390	4661	0.2808035268701323	NO	-
2176	ZINC04465535	5515	0.2808035268701323	NO	-
2177	ZINC04033709	5131	0.2808029824334293	NO	-
2178	ZINC03988886	5061	0.2807978442811689	NO	-
2179	ZINC02869597	2841	0.2807927289038731	NO	-
2180	ZINC03867389	4660	0.28078671223441176	NO	-
2181	ZINC03858995	4575	0.28077744975284014	NO	-
2182	ZINC03815509	73	0.2807762088653493	YES	12
2183	ZINC03374650	3463	0.2807610947371779	NO	-
2184	ZINC03864387	4612	0.28075901073621634	NO	-
2185	ZINC01108741	1185	0.28074726706151654	NO	-
2186	ZINC01058091	1068	0.28074040604723266	NO	-
2187	ZINC01142551	1301	0.28072577635890517	NO	-
2188	ZINC03258704	3254	0.28072556199271714	NO	-
2189	ZINC01363980	1595	0.280705638287726	NO	-
2190	ZINC03852838	4348	0.2807049588588806	NO	-
2191	ZINC04121472	5176	0.2807019774104014	NO	-
2192	ZINC01363983	1596	0.280701389930551	NO	-
2193	ZINC03854103	4403	0.28067945172791764	NO	-
2194	ZINC03374645	3462	0.280679178161729	NO	-
2195	ZINC02876884	2860	0.2806790680383511	NO	-
2196	ZINC02975390	2980	0.2806729467445397	NO	-
2197	ZINC04529235	5647	0.28066866400246643	NO	-
2198	ZINC04517954	5643	0.2806650862856657	NO	-
2199	ZINC03374638	3461	0.2806645871175454	NO	-
2200	ZINC04251656	5312	0.2806617250971602	NO	-
2201	ZINC03497149	3788	0.2806352378864871	NO	-
2202	ZINC01289557	1512	0.28061850585192377	NO	-
2203	ZINC03867388	4659	0.2805981549136792	NO	-
2204	ZINC03646330	4196	0.28059500551752276	NO	-
2205	ZINC03207184	3185	0.280591203426701	NO	-
2206	ZINC04507006	5630	0.28056905878444105	NO	-
2207	ZINC01117964	1217	0.28055902472672894	NO	-
2208	ZINC01079304	1131	0.28054849666884857	NO	-
2209	ZINC03854102	4402	0.2805157973163067	NO	-
2210	ZINC01079302	1130	0.280513402532706	NO	-
2211	ZINC04517956	5644	0.2804951930178405	NO	-
2212	ZINC02826372	2748	0.280469365492908	NO	-
2213	ZINC03974623	4964	0.280397624497643	NO	-
2214	ZINC03494634	3780	0.2803681999201294	NO	-
2215	ZINC01102188	1173	0.28034819820592827	NO	-
2216	ZINC01509985	1763	0.28034237476768586	NO	-
2217	ZINC03817262	4241	0.2803308620677704	NO	-
2218	ZINC03868031	4707	0.2803261477496623	NO	-
2219	ZINC03868685	4742	0.28032128901739684	NO	-
2220	ZINC03537457	3932	0.2803174974127471	NO	-
2221	ZINC04467765	5540	0.2802696454926429	NO	-
2222	ZINC01795457	1819	0.28026841386970686	NO	-
2223	ZINC02460282	2329	0.2801977952017473	NO	-
2224	ZINC02836049	2759	0.28017588204563665	NO	-
2225	ZINC03272046	3278	0.2801694624527689	NO	-
2226	ZINC03460091	3622	0.28016296316168443	NO	-
2227	ZINC03855034	4454	0.28014611017050756	NO	-
2228	ZINC03275732	3285	0.28011035514491006	NO	-
2229	ZINC03533830	3925	0.2801049918029057	NO	-
2230	ZINC00725742	307	0.28008582157573486	NO	-
2231	ZINC01026515	1017	0.2800772877734062	NO	-
2232	ZINC04469924	5562	0.2800753969942801	NO	-
2233	ZINC00810142	454	0.2800753929892523	NO	-
2234	ZINC03528381	3913	0.2800616159502864	NO	-
2235	ZINC03815299	71	0.2800604775521821	YES	12
2236	ZINC03275730	3284	0.2800585129718974	NO	-
2237	ZINC01080629	1133	0.28005503693633843	NO	-
2238	ZINC03528383	3914	0.28005121351529966	NO	-
2239	ZINC02217862	2089	0.28003501784526197	NO	-
2240	ZINC03537458	3933	0.280029117036819	NO	-
2241	ZINC01366534	1610	0.2799965881900602	NO	-
2242	ZINC01795460	1820	0.27999652205540126	NO	-
2243	ZINC00983582	951	0.2799925509417377	NO	-
2244	ZINC03855034	4453	0.2799907512286099	NO	-
2245	ZINC03889471	4773	0.2799884471041839	NO	-
2246	ZINC02975446	2983	0.279963924666379	NO	-
2247	ZINC00899306	766	0.2799434408865987	NO	-
2248	ZINC03857667	4515	0.27993850052496505	NO	-
2249	ZINC02249368	2124	0.27992977394488294	NO	-
2250	ZINC00675641	190	0.27991364719642575	NO	-
2251	ZINC03341312	3390	0.27990517319000513	NO	-
2252	ZINC03889470	4772	0.2799043122821274	NO	-
2253	ZINC03867929	4700	0.27986448807967296	NO	-
2254	ZINC04465865	5520	0.27986448807967296	NO	-
2255	ZINC00622650	45	0.27985405944677616	NO	-
2256	ZINC00589274	18	0.2798516203743421	NO	-
2257	ZINC03631161	4167	0.27984029856064857	NO	-
2258	ZINC01891206	1864	0.2798400740028067	NO	-
2259	ZINC00899278	763	0.2798374621422822	NO	-
2260	ZINC03820708	4255	0.2798307968499515	NO	-
2261	ZINC01061757	1075	0.2798035716035584	NO	-
2262	ZINC00862167	582	0.27971356558850585	NO	-
2263	ZINC01109661	1187	0.2797011987025778	NO	-
2264	ZINC03618659	4145	0.2796893791638282	NO	-
2265	ZINC00810042	453	0.2796710769449632	NO	-
2266	ZINC03272048	3279	0.2796708070783514	NO	-
2267	ZINC03867803	4693	0.2796680530368127	NO	-
2268	ZINC03983190	5037	0.27961820622686057	NO	-
2269	ZINC04384552	5427	0.2796175885225238	NO	-
2270	ZINC02663138	2536	0.2796173479858124	NO	-
2271	ZINC00661517	131	0.2795890740135598	NO	-
2272	ZINC03333521	3382	0.2795622880435374	NO	-
2273	ZINC04250015	5291	0.279532561001063	NO	-
2274	ZINC01431444	1698	0.2795171741355238	NO	-
2275	ZINC03526137	3911	0.2794810280251078	NO	-
2276	ZINC03214861	3187	0.2794614516396098	NO	-
2277	ZINC03051668	3123	0.279443836443035	NO	-
2278	ZINC02582295	2371	0.27943170886874075	NO	-
2279	ZINC02201639	2065	0.27937228824652405	NO	-
2280	ZINC03983188	5035	0.2793628025489364	NO	-
2281	ZINC02646630	2492	0.27935657811458364	NO	-
2282	ZINC02646628	2491	0.27934530252175577	NO	-
2283	ZINC03855583	4473	0.2793411929093098	NO	-
2284	ZINC01355612	1589	0.27931815262936727	NO	-
2285	ZINC04485485	5583	0.2792997331366824	NO	-
2286	ZINC02325625	2184	0.27926227716350166	NO	-
2287	ZINC03851538	4312	0.27925544451003337	NO	-
2288	ZINC03820708	4257	0.2792413405794859	NO	-
2289	ZINC02997916	2995	0.279234905685131	NO	-
2290	ZINC00634517	85	0.27923324804093047	NO	-
2291	ZINC04003645	5109	0.2792167981052844	NO	-
2292	ZINC00868715	615	0.2792145564765009	NO	-
2293	ZINC03022670	3020	0.2791727019025055	NO	-
2294	ZINC02940959	2921	0.2791709946799865	NO	-
2295	ZINC03892183	4825	0.27916993473703006	NO	-
2296	ZINC00843787	519	0.27916915316062846	NO	-
2297	ZINC04467756	5539	0.27915046620290823	NO	-
2298	ZINC01000564	991	0.2791496112712243	NO	-
2299	ZINC02741017	2632	0.2791469077110226	NO	-
2300	ZINC03834105	0	0.2791405959987823	YES	1
2301	ZINC00912692	812	0.2791312115173606	NO	-
2302	ZINC03815545	72	0.27912667400601754	YES	12
2303	ZINC01048615	1052	0.2791210200891429	NO	-
2304	ZINC00806194	443	0.27911613246764877	NO	-
2305	ZINC01022536	1014	0.2790838630539	NO	-
2306	ZINC03268823	3274	0.2790752881211344	NO	-
2307	ZINC01384084	1672	0.2790731704721157	NO	-
2308	ZINC03890127	4794	0.27906543417519786	NO	-
2309	ZINC02219026	2091	0.2790523211644642	NO	-
2310	ZINC01342987	1578	0.2790522716279192	NO	-
2311	ZINC02772831	2676	0.2790457229122067	NO	-
2312	ZINC00899313	767	0.2790330030938539	NO	-
2313	ZINC01283369	1503	0.2790253740544078	NO	-
2314	ZINC03549704	3946	0.278955002507056	NO	-
2315	ZINC03983189	5036	0.2789433941897329	NO	-
2316	ZINC04308566	5365	0.2789360835612125	NO	-
2317	ZINC04423993	5465	0.2789331224315731	NO	-
2318	ZINC03983191	5038	0.2789113580734141	NO	-
2319	ZINC00675232	185	0.2789072635574691	NO	-
2320	ZINC03618576	4144	0.27887821388474826	NO	-
2321	ZINC01342467	1573	0.27886567499728715	NO	-
2322	ZINC00843787	520	0.2788641370220113	NO	-
2323	ZINC02616931	2389	0.27886090183522444	NO	-
2324	ZINC03466665	3703	0.27885220007916783	NO	-
2325	ZINC01111017	1194	0.27884554917667226	NO	-
2326	ZINC00794485	404	0.2788444467391711	NO	-
2327	ZINC03854725	4425	0.27884429695539015	NO	-
2328	ZINC00791952	394	0.27882622292162135	NO	-
2329	ZINC00791954	395	0.27881964237262324	NO	-
2330	ZINC03461348	3627	0.27881952340660654	NO	-
2331	ZINC01085800	1143	0.278815650571609	NO	-
2332	ZINC03018547	3002	0.2787706035772351	NO	-
2333	ZINC00806139	442	0.27873220722927855	NO	-
2334	ZINC00920473	827	0.278716932925379	NO	-
2335	ZINC02852683	2800	0.2787082912871362	NO	-
2336	ZINC03461342	3626	0.2786571091650072	NO	-
2337	ZINC04365883	5419	0.27860535577389123	NO	-
2338	ZINC02971873	2973	0.278595256780569	NO	-
2339	ZINC01185174	1375	0.2785877213803411	NO	-
2340	ZINC01262713	1455	0.27856865411669407	NO	-
2341	ZINC04285737	5351	0.2785671745791765	NO	-
2342	ZINC03031861	3073	0.27855212766787674	NO	-
2343	ZINC03867581	4677	0.2785487065629588	NO	-
2344	ZINC02199827	2059	0.2785301569796986	NO	-
2345	ZINC00784009	376	0.2785285019739283	NO	-
2346	ZINC00801901	426	0.2785175713493725	NO	-
2347	ZINC00924612	838	0.2784958470027949	NO	-
2348	ZINC04285158	5347	0.27849343705758295	NO	-
2349	ZINC00873585	643	0.2784927938907655	NO	-
2350	ZINC00882479	713	0.27844805528452443	NO	-
2351	ZINC02664753	2541	0.27844334278072325	NO	-
2352	ZINC03464223	3668	0.2784430553987704	NO	-
2353	ZINC01342513	1576	0.2784351411041937	NO	-
2354	ZINC00787033	385	0.27840000693119576	NO	-
2355	ZINC03850468	4294	0.278379249595874	NO	-
2356	ZINC01000556	990	0.27837912759128636	NO	-
2357	ZINC00712122	286	0.2783750740529954	NO	-
2358	ZINC01178701	1365	0.2783654778712825	NO	-
2359	ZINC00670977	151	0.2783620859879821	NO	-
2360	ZINC03269064	3275	0.27835669743531033	NO	-
2361	ZINC03867582	4678	0.2782936304522901	NO	-
2362	ZINC04465634	5518	0.2782936304522901	NO	-
2363	ZINC03425617	3528	0.2782816458761312	NO	-
2364	ZINC01177863	1362	0.27828044399563495	NO	-
2365	ZINC03606916	4136	0.27825557773096415	NO	-
2366	ZINC00873536	641	0.2782459141205036	NO	-
2367	ZINC00873534	640	0.2782393865117983	NO	-
2368	ZINC03425611	3527	0.27823652010128946	NO	-
2369	ZINC01507644	1760	0.27821854956171327	NO	-
2370	ZINC03851867	4329	0.2782176666890875	NO	-
2371	ZINC04312248	5374	0.27821056254346394	NO	-
2372	ZINC02662875	2535	0.27820608305125294	NO	-
2373	ZINC03867056	4632	0.27819259335583596	NO	-
2374	ZINC00787026	384	0.27817883338501653	NO	-
2375	ZINC03931115	4851	0.27817792630835125	NO	-
2376	ZINC00814045	468	0.2781762902511395	NO	-
2377	ZINC02618237	2392	0.27816658161013225	NO	-
2378	ZINC03578643	3999	0.27815321403777143	NO	-
2379	ZINC03873715	4762	0.2781465984859607	NO	-
2380	ZINC02408766	2253	0.2781404611275098	NO	-
2381	ZINC02810519	2742	0.2781306512507801	NO	-
2382	ZINC03558144	3955	0.2781071430045894	NO	-
2383	ZINC04079379	5158	0.2781022152586673	NO	-
2384	ZINC03854801	4429	0.27809811884451713	NO	-
2385	ZINC02438247	2296	0.27809295569620146	NO	-
2386	ZINC03094939	3150	0.27807601004558435	NO	-
2387	ZINC04312248	5373	0.2780664450449592	NO	-
2388	ZINC03854119	4407	0.27804719263881916	NO	-
2389	ZINC00911987	810	0.27803895959122177	NO	-
2390	ZINC02406026	2250	0.27797580211914175	NO	-
2391	ZINC00666049	140	0.27797577746112534	NO	-
2392	ZINC03889259	4764	0.27796572003989434	NO	-
2393	ZINC03820708	4256	0.2779655512285894	NO	-
2394	ZINC03867617	4680	0.277962630278164	NO	-
2395	ZINC03314363	3342	0.2779386246032014	NO	-
2396	ZINC04345241	5407	0.27792619088757026	NO	-
2397	ZINC03037047	3085	0.277912838756255	NO	-
2398	ZINC04032885	5129	0.2779011952206522	NO	-
2399	ZINC03867064	4633	0.2778913895005755	NO	-
2400	ZINC03516050	3877	0.27782046692537105	NO	-
2401	ZINC03346300	3399	0.27779454512972673	NO	-
2402	ZINC00791094	393	0.27778544208694794	NO	-
2403	ZINC01001189	992	0.2777728428775234	NO	-
2404	ZINC03828837	4264	0.27775270639355376	NO	-
2405	ZINC00780524	367	0.277750580816178	NO	-
2406	ZINC00642121	95	0.2777503292801021	NO	-
2407	ZINC03478345	3736	0.2777237399062372	NO	-
2408	ZINC02662872	2534	0.27771952890358204	NO	-
2409	ZINC01342485	1575	0.27769022790624925	NO	-
2410	ZINC03851701	4320	0.2776839327516555	NO	-
2411	ZINC04121610	5179	0.2776723932922256	NO	-
2412	ZINC00794467	403	0.27765362593617327	NO	-
2413	ZINC02868208	2837	0.27765182347057843	NO	-
2414	ZINC01494662	1750	0.27761923560431756	NO	-
2415	ZINC00801503	425	0.2775463032931675	NO	-
2416	ZINC03858330	4539	0.2775450115618511	NO	-
2417	ZINC03412636	3510	0.2775431492395108	NO	-
2418	ZINC02324161	2183	0.27752614563066086	NO	-
2419	ZINC00674336	176	0.2775226518102766	NO	-
2420	ZINC03513653	3872	0.27750464959071663	NO	-
2421	ZINC03854118	4406	0.27749973223191293	NO	-
2422	ZINC03199718	3181	0.27742447645241525	NO	-
2423	ZINC02634353	2445	0.27741003415123283	NO	-
2424	ZINC04250031	5295	0.27740647105615013	NO	-
2425	ZINC03376939	3465	0.27740023090770793	NO	-
2426	ZINC00917715	821	0.27739655537031066	NO	-
2427	ZINC03410152	3505	0.2773921671211975	NO	-
2428	ZINC02890504	2893	0.2773839318496362	NO	-
2429	ZINC00857408	556	0.27735820932748334	NO	-
2430	ZINC03228149	3195	0.2773337352600611	NO	-
2431	ZINC00883086	719	0.2772930335325743	NO	-
2432	ZINC03976742	4987	0.27725027521968143	NO	-
2433	ZINC02645590	2483	0.27724873494679253	NO	-
2434	ZINC00800595	424	0.27724442198779226	NO	-
2435	ZINC03199719	3182	0.2772211880366726	NO	-
2436	ZINC00806071	441	0.27720457494291423	NO	-
2437	ZINC01355612	1588	0.27715824389286275	NO	-
2438	ZINC03568510	3976	0.27715343462765274	NO	-
2439	ZINC03258704	3256	0.2771512203577814	NO	-
2440	ZINC03346298	3398	0.277145812141132	NO	-
2441	ZINC00683240	235	0.27713777435490916	NO	-
2442	ZINC03867313	4642	0.2771342549254498	NO	-
2443	ZINC00830257	501	0.27713165746209756	NO	-
2444	ZINC03867314	4644	0.2771249987923982	NO	-
2445	ZINC03598219	4122	0.2771193928742651	NO	-
2446	ZINC02438147	2295	0.27711334933033316	NO	-
2447	ZINC00800386	423	0.27710655040603804	NO	-
2448	ZINC03031614	3071	0.27709742087506056	NO	-
2449	ZINC03239984	3217	0.2770970611119079	NO	-
2450	ZINC00814047	470	0.27709471888970766	NO	-
2451	ZINC00792026	396	0.27708611170067143	NO	-
2452	ZINC03322997	3361	0.27707139930558217	NO	-
2453	ZINC03341312	3391	0.27705291719527403	NO	-
2454	ZINC04143528	5195	0.277044220042411	NO	-
2455	ZINC04233657	5277	0.2769814185791617	NO	-
2456	ZINC03500751	3809	0.27698037238629336	NO	-
2457	ZINC00809862	451	0.27697962490838995	NO	-
2458	ZINC03514211	3873	0.2769675775518911	NO	-
2459	ZINC00683219	233	0.2769639195162122	NO	-
2460	ZINC02734698	2624	0.27695576036236785	NO	-
2461	ZINC03439672	3561	0.27695539265743335	NO	-
2462	ZINC00992561	981	0.27693922094743456	NO	-
2463	ZINC02482034	2346	0.2769308787596861	NO	-
2464	ZINC02327074	2187	0.2769176678191761	NO	-
2465	ZINC04312248	5375	0.27690102041943365	NO	-
2466	ZINC00787036	386	0.27689709945852803	NO	-
2467	ZINC00814048	471	0.27689520629376113	NO	-
2468	ZINC03867617	4681	0.27686411003617145	NO	-
2469	ZINC02728210	2604	0.27685539620743443	NO	-
2470	ZINC03631285	4169	0.2768342441858371	NO	-
2471	ZINC03295189	3317	0.2768236962919415	NO	-
2472	ZINC03414047	3511	0.2768079192136291	NO	-
2473	ZINC02645977	2489	0.27680510227082383	NO	-
2474	ZINC01430699	1696	0.2768010826969267	NO	-
2475	ZINC01614677	1784	0.2767863835742058	NO	-
2476	ZINC04470300	5572	0.2767477176946913	NO	-
2477	ZINC01193641	1391	0.2767052888547452	NO	-
2478	ZINC02660538	2524	0.2766831512535747	NO	-
2479	ZINC01645185	1794	0.2766820862161332	NO	-
2480	ZINC00624793	59	0.27668160904122624	NO	-
2481	ZINC00856430	550	0.2766771308789631	NO	-
2482	ZINC03292909	3312	0.2766716973211982	NO	-
2483	ZINC03567527	3972	0.276655877750244	NO	-
2484	ZINC02793918	2698	0.27659911110307384	NO	-
2485	ZINC01210222	1405	0.27658741358652916	NO	-
2486	ZINC00814046	469	0.27658736388337374	NO	-
2487	ZINC02337444	2206	0.2765844803673576	NO	-
2488	ZINC00815647	477	0.2765748371689869	NO	-
2489	ZINC03533886	3926	0.2765696211873987	NO	-
2490	ZINC03853107	4368	0.2765585933774123	NO	-
2491	ZINC02396704	2242	0.2765556030094502	NO	-
2492	ZINC03815288	64	0.27654673554926534	YES	12
2493	ZINC02051995	1986	0.27652113663073585	NO	-
2494	ZINC03866835	4621	0.2765067198907606	NO	-
2495	ZINC00806221	444	0.27648361756105805	NO	-
2496	ZINC00593415	26	0.27640310934855783	NO	-
2497	ZINC03336238	3385	0.2763901146287648	NO	-
2498	ZINC02897891	2895	0.2763841512297893	NO	-
2499	ZINC00673609	168	0.2763830524367963	NO	-
2500	ZINC00683287	240	0.276381305767008	NO	-
2501	ZINC00814104	474	0.27636202099950397	NO	-
2502	ZINC01109661	1189	0.2763077169677982	NO	-
2503	ZINC03867803	4694	0.27628518687238657	NO	-
2504	ZINC03854101	4401	0.27627823872485796	NO	-
2505	ZINC03851917	4331	0.276268331193417	NO	-
2506	ZINC01075414	1115	0.2762607098346492	NO	-
2507	ZINC01441110	1711	0.2762599483870706	NO	-
2508	ZINC01441110	1712	0.2762599483870706	NO	-
2509	ZINC03815814	5	0.2762540553211223	YES	4
2510	ZINC01645186	1795	0.2762135732941873	NO	-
2511	ZINC02971421	2965	0.2761980602189481	NO	-
2512	ZINC02925351	2909	0.2761976250102812	NO	-
2513	ZINC02720110	2588	0.276194773389598	NO	-
2514	ZINC02623580	2410	0.2761915762514971	NO	-
2515	ZINC02633375	2439	0.276179873410921	NO	-
2516	ZINC02633376	2440	0.27617637685130525	NO	-
2517	ZINC00630910	71	0.276159991430323	NO	-
2518	ZINC02408767	2254	0.27615200363202025	NO	-
2519	ZINC02798401	2721	0.27615195247231233	NO	-
2520	ZINC03866835	4622	0.27614635867530907	NO	-
2521	ZINC03321769	3357	0.2761337383544995	NO	-
2522	ZINC04463923	5486	0.2760951024716873	NO	-
2523	ZINC00873448	638	0.27609301085781723	NO	-
2524	ZINC03330506	3372	0.27608253630201507	NO	-
2525	ZINC03578484	3996	0.2760820497932091	NO	-
2526	ZINC03979846	5000	0.2760690970943353	NO	-
2527	ZINC02136458	2020	0.2760656194220983	NO	-
2528	ZINC03815520	66	0.2760642997804684	YES	12
2529	ZINC03402738	3498	0.27605190900334625	NO	-
2530	ZINC04285189	5349	0.27604461264960145	NO	-
2531	ZINC03851701	4321	0.276040678725512	NO	-
2532	ZINC01644223	1793	0.2760226965665193	NO	-
2533	ZINC02971472	2967	0.27601239869034266	NO	-
2534	ZINC02971412	2964	0.27600794098080295	NO	-
2535	ZINC04515546	5641	0.2760049951540856	NO	-
2536	ZINC01315428	1530	0.2760037213942387	NO	-
2537	ZINC03023410	3037	0.27600262311716484	NO	-
2538	ZINC04501333	5625	0.27598926052260075	NO	-
2539	ZINC02310886	2162	0.2759776044275068	NO	-
2540	ZINC02720588	2591	0.275971727919233	NO	-
2541	ZINC00814028	467	0.27595659400455225	NO	-
2542	ZINC01063009	1080	0.275953161793802	NO	-
2543	ZINC01245990	1436	0.275944930461979	NO	-
2544	ZINC03867845	4698	0.27594241503111583	NO	-
2545	ZINC03851538	4313	0.2759240485507887	NO	-
2546	ZINC03500627	3804	0.2759166601277582	NO	-
2547	ZINC02628237	2425	0.2759131844324786	NO	-
2548	ZINC02971881	2974	0.27591305464177085	NO	-
2549	ZINC03260941	3261	0.27589198235149837	NO	-
2550	ZINC04529233	5646	0.2758806558576092	NO	-
2551	ZINC00643839	106	0.27583288793723426	NO	-
2552	ZINC00655145	121	0.2758168250543314	NO	-
2553	ZINC00783982	375	0.27581197918515993	NO	-
2554	ZINC01496659	1753	0.27580819338996215	NO	-
2555	ZINC03537448	3930	0.2757983894470226	NO	-
2556	ZINC03537450	3931	0.2757907697119748	NO	-
2557	ZINC02632590	2438	0.27578538567614225	NO	-
2558	ZINC01147941	1319	0.27577625137860284	NO	-
2559	ZINC00774743	354	0.27574726113165804	NO	-
2560	ZINC00917172	816	0.2757465112123677	NO	-
2561	ZINC01062952	1078	0.2757353003584952	NO	-
2562	ZINC01145503	1315	0.27572579883962073	NO	-
2563	ZINC04317262	5382	0.27572526345158205	NO	-
2564	ZINC00789440	391	0.2757221912386644	NO	-
2565	ZINC03867845	4699	0.2757202839459709	NO	-
2566	ZINC02720119	2590	0.2757061251012277	NO	-
2567	ZINC02623758	2411	0.2756930962075609	NO	-
2568	ZINC01086627	1147	0.2756796766567834	NO	-
2569	ZINC03464087	3667	0.2756781265004878	NO	-
2570	ZINC02798368	2718	0.27566984712584364	NO	-
2571	ZINC03681738	4215	0.2756651096977753	NO	-
2572	ZINC03578224	3995	0.27565321226190964	NO	-
2573	ZINC03867313	4643	0.27564018566371107	NO	-
2574	ZINC02971796	2971	0.2756251220161543	NO	-
2575	ZINC02464255	2334	0.2756198396417603	NO	-
2576	ZINC03464085	3666	0.2756195232005672	NO	-
2577	ZINC03867314	4645	0.2756064045517273	NO	-
2578	ZINC04400976	5442	0.27560484029039667	NO	-
2579	ZINC02971422	2966	0.27560178019345005	NO	-
2580	ZINC01379089	1664	0.27559416798010855	NO	-
2581	ZINC03519997	3895	0.27558934468188107	NO	-
2582	ZINC00809862	452	0.2755558274257689	NO	-
2583	ZINC04428419	5468	0.27553970652900034	NO	-
2584	ZINC01148649	1322	0.2755107592467049	NO	-
2585	ZINC02554769	2368	0.2754989668691969	NO	-
2586	ZINC03480278	3748	0.27548826371563506	NO	-
2587	ZINC00670957	150	0.27548175749642234	NO	-
2588	ZINC03852860	4353	0.27547626526571123	NO	-
2589	ZINC01516487	1769	0.2754711268708184	NO	-
2590	ZINC01086626	1146	0.2754510477839762	NO	-
2591	ZINC00692815	255	0.2754465279476099	NO	-
2592	ZINC01142804	1302	0.2754248822184649	NO	-
2593	ZINC04422761	5458	0.2754235531126263	NO	-
2594	ZINC03849701	4276	0.275420136046476	NO	-
2595	ZINC00814051	472	0.27540357319893943	NO	-
2596	ZINC03480276	3747	0.27537895740185087	NO	-
2597	ZINC04467768	5541	0.27537878941368926	NO	-
2598	ZINC04077727	5157	0.2753772892579779	NO	-
2599	ZINC03357251	3423	0.2753760184904467	NO	-
2600	ZINC03173559	3165	0.27535448961689923	NO	-
2601	ZINC00971036	929	0.2753474216230846	NO	-
2602	ZINC04135573	5192	0.27533692422822237	NO	-
2603	ZINC01152458	1333	0.2753225757263907	NO	-
2604	ZINC01107911	1182	0.2753180192105268	NO	-
2605	ZINC03519979	3894	0.27529987714371407	NO	-
2606	ZINC03094053	3149	0.27526867125295684	NO	-
2607	ZINC02761401	2656	0.27525657006786547	NO	-
2608	ZINC04250015	5292	0.27524212466568265	NO	-
2609	ZINC00874587	662	0.2752366701248027	NO	-
2610	ZINC00917170	815	0.27520161718607594	NO	-
2611	ZINC03519256	3886	0.27519549515916264	NO	-
2612	ZINC00814053	473	0.27518355222483676	NO	-
2613	ZINC04220819	5261	0.27516932850882253	NO	-
2614	ZINC01379048	1655	0.2751282748459789	NO	-
2615	ZINC01430090	1694	0.27505817151110085	NO	-
2616	ZINC01496657	1752	0.2750508187726863	NO	-
2617	ZINC01254733	1449	0.27504551429918495	NO	-
2618	ZINC03523279	3904	0.27504122534743897	NO	-
2619	ZINC01180004	1367	0.2750166706967257	NO	-
2620	ZINC03854967	4451	0.2749919309620103	NO	-
2621	ZINC03928460	4849	0.27498984316483677	NO	-
2622	ZINC00676239	195	0.2749861206124279	NO	-
2623	ZINC03361085	3433	0.2749857771163109	NO	-
2624	ZINC03464263	3669	0.2749608190226068	NO	-
2625	ZINC01080629	1134	0.27493030084833536	NO	-
2626	ZINC04225295	5267	0.27492833063068434	NO	-
2627	ZINC03993188	5087	0.27490900619893244	NO	-
2628	ZINC04469857	5561	0.27490900619893244	NO	-
2629	ZINC01946463	1918	0.2748923582876187	NO	-
2630	ZINC00725742	308	0.2748710703999745	NO	-
2631	ZINC00970943	928	0.2748523780323418	NO	-
2632	ZINC03464065	3665	0.274831802308153	NO	-
2633	ZINC03227354	3194	0.27481522194889496	NO	-
2634	ZINC03465444	3697	0.2748109374566437	NO	-
2635	ZINC01177738	1360	0.2747839964615235	NO	-
2636	ZINC02135867	2017	0.2747838571222921	NO	-
2637	ZINC01207336	1399	0.2747825639126041	NO	-
2638	ZINC02972089	2975	0.2747772512453946	NO	-
2639	ZINC03351869	3409	0.2747723950871984	NO	-
2640	ZINC00647233	110	0.2747715904751931	NO	-
2641	ZINC01143213	1303	0.27473892195107985	NO	-
2642	ZINC04620040	5662	0.2747378527705328	NO	-
2643	ZINC01072701	1104	0.27473460519443643	NO	-
2644	ZINC01355573	1587	0.2747218798742973	NO	-
2645	ZINC03331764	3377	0.2747159629596861	NO	-
2646	ZINC03331762	3376	0.2747152831984718	NO	-
2647	ZINC02633702	2441	0.2747068015654666	NO	-
2648	ZINC03465441	3696	0.2746938793059776	NO	-
2649	ZINC04485485	5584	0.274689620373584	NO	-
2650	ZINC00826740	493	0.27468697082954907	NO	-
2651	ZINC03251977	3248	0.27468413097804995	NO	-
2652	ZINC03043607	3096	0.274680995696167	NO	-
2653	ZINC03605767	4134	0.27464083673750345	NO	-
2654	ZINC03300226	3322	0.2746386693887344	NO	-
2655	ZINC04273969	5342	0.274633690052219	NO	-
2656	ZINC04493067	5616	0.27460912265386633	NO	-
2657	ZINC03629383	4156	0.27459829995056345	NO	-
2658	ZINC03974623	4965	0.27457942752028014	NO	-
2659	ZINC00903222	773	0.2745716047934447	NO	-
2660	ZINC01509985	1764	0.27453532535308006	NO	-
2661	ZINC02948941	2927	0.2745118749806188	NO	-
2662	ZINC04268529	5331	0.2744897448105748	NO	-
2663	ZINC00789444	392	0.2744729197797103	NO	-
2664	ZINC03504827	3840	0.274468985359568	NO	-
2665	ZINC03439486	3555	0.27444984054684435	NO	-
2666	ZINC03855583	4474	0.27441785522887885	NO	-
2667	ZINC02884196	2883	0.27440689575440363	NO	-
2668	ZINC03578610	3997	0.27439846666922874	NO	-
2669	ZINC03854871	4441	0.27435869450754735	NO	-
2670	ZINC04464351	5493	0.27435850392729805	NO	-
2671	ZINC01269652	1460	0.27434497918196876	NO	-
2672	ZINC01355573	1586	0.2743418297227606	NO	-
2673	ZINC01379047	1654	0.2743295147814296	NO	-
2674	ZINC03866731	4618	0.2743289200630911	NO	-
2675	ZINC03439483	3554	0.2742972971355105	NO	-
2676	ZINC03533022	3919	0.2742968158481018	NO	-
2677	ZINC04620101	5663	0.27428136259625413	NO	-
2678	ZINC00667048	141	0.2742757012243524	NO	-
2679	ZINC02842863	2772	0.2742395336270641	NO	-
2680	ZINC02069781	1992	0.2742295493522285	NO	-
2681	ZINC01443429	1714	0.2742113124248986	NO	-
2682	ZINC00780863	368	0.27420864574719545	NO	-
2683	ZINC01443428	1713	0.2742044888936303	NO	-
2684	ZINC04318699	5396	0.27416159120013717	NO	-
2685	ZINC01126988	1250	0.2741388447993106	NO	-
2686	ZINC02648043	2495	0.27413630876547274	NO	-
2687	ZINC03946757	4860	0.2741170103577534	NO	-
2688	ZINC03906626	4842	0.274100159916571	NO	-
2689	ZINC01338862	1563	0.27409764169360273	NO	-
2690	ZINC02061511	1989	0.27409692252953993	NO	-
2691	ZINC04047825	5148	0.2740946182310757	NO	-
2692	ZINC01089482	1154	0.2740841756568831	NO	-
2693	ZINC03043766	3107	0.2740812826434306	NO	-
2694	ZINC01119731	1220	0.2740735238529466	NO	-
2695	ZINC03355028	3417	0.27407110246122585	NO	-
2696	ZINC02972110	2976	0.2740592527591885	NO	-
2697	ZINC01073902	1106	0.2740012844994529	NO	-
2698	ZINC02887701	2891	0.2739924638606902	NO	-
2699	ZINC01006531	1005	0.2739913952605155	NO	-
2700	ZINC01665614	1803	0.2739908077479085	NO	-
2701	ZINC02858034	2825	0.2739367997708829	NO	-
2702	ZINC03969112	4895	0.2739361021830043	NO	-
2703	ZINC03987722	5054	0.2739298203718622	NO	-
2704	ZINC02302316	2153	0.2739076213904944	NO	-
2705	ZINC03969111	4894	0.2739053877208864	NO	-
2706	ZINC04414812	5455	0.27389659337862204	NO	-
2707	ZINC03199721	3183	0.27388955427707967	NO	-
2708	ZINC00857239	554	0.273887959506205	NO	-
2709	ZINC00857238	553	0.27388645795393024	NO	-
2710	ZINC04285737	5352	0.2738811717228498	NO	-
2711	ZINC03560397	3962	0.2738730750621105	NO	-
2712	ZINC03451480	3586	0.2738715047328635	NO	-
2713	ZINC02650057	2497	0.27385619146218043	NO	-
2714	ZINC00676682	203	0.2738463887861174	NO	-
2715	ZINC00857412	559	0.27383125515832	NO	-
2716	ZINC03827726	4263	0.2738239103104839	NO	-
2717	ZINC03852860	4354	0.2738196096018574	NO	-
2718	ZINC03360818	3432	0.27381403863981946	NO	-
2719	ZINC02884185	2882	0.273807343116269	NO	-
2720	ZINC03596547	4108	0.27379074879984006	NO	-
2721	ZINC04529474	5648	0.27378705549766036	NO	-
2722	ZINC02418334	2272	0.27377525543244147	NO	-
2723	ZINC03596548	4109	0.27377235251941967	NO	-
2724	ZINC00920488	828	0.27376489695431844	NO	-
2725	ZINC00595637	32	0.27376475800737426	NO	-
2726	ZINC00929720	847	0.27375979656347044	NO	-
2727	ZINC03533023	3920	0.27373332696425945	NO	-
2728	ZINC00672985	166	0.2737232191597923	NO	-
2729	ZINC03890615	4807	0.2737008502346564	NO	-
2730	ZINC00644104	107	0.2736950894600749	NO	-
2731	ZINC00664053	134	0.27368135459683474	NO	-
2732	ZINC00857175	552	0.2736736735213803	NO	-
2733	ZINC00667624	146	0.2736730842069706	NO	-
2734	ZINC03346625	3400	0.27367058279261836	NO	-
2735	ZINC00857174	551	0.27367018912296104	NO	-
2736	ZINC02755791	2648	0.27364005642792055	NO	-
2737	ZINC00806070	440	0.2736177379956221	NO	-
2738	ZINC00672833	164	0.27361188434931544	NO	-
2739	ZINC03972642	4953	0.2736116338672478	NO	-
2740	ZINC04469958	5564	0.2736116338672478	NO	-
2741	ZINC00624797	60	0.27359363959604266	NO	-
2742	ZINC04003604	5106	0.27358033105348806	NO	-
2743	ZINC02646458	2490	0.27356873584025554	NO	-
2744	ZINC03253379	3249	0.2735622720586329	NO	-
2745	ZINC00937639	870	0.2735497701391589	NO	-
2746	ZINC04385362	5428	0.2735447922458816	NO	-
2747	ZINC01225062	1427	0.2735441187165636	NO	-
2748	ZINC00850359	532	0.2735136235287535	NO	-
2749	ZINC03470104	3715	0.27351338394661096	NO	-
2750	ZINC00674330	175	0.2734973605965921	NO	-
2751	ZINC03854193	4412	0.2734960069806476	NO	-
2752	ZINC04364128	5417	0.27349101956136795	NO	-
2753	ZINC03889722	4781	0.2734738551058759	NO	-
2754	ZINC02958649	2940	0.27345543066422734	NO	-
2755	ZINC04492391	5601	0.2734516129377863	NO	-
2756	ZINC01868097	1833	0.2734224873187743	NO	-
2757	ZINC00649733	116	0.2734153634398765	NO	-
2758	ZINC03520004	3896	0.2734089457684596	NO	-
2759	ZINC03469829	3706	0.27340602884680876	NO	-
2760	ZINC03469833	3707	0.27340006326027944	NO	-
2761	ZINC03032804	3080	0.2733961163586021	NO	-
2762	ZINC03032806	3081	0.2733931641061405	NO	-
2763	ZINC02740905	2631	0.2733862174988658	NO	-
2764	ZINC01338892	1567	0.27338604023839036	NO	-
2765	ZINC00784860	378	0.2733798848215347	NO	-
2766	ZINC02130688	2011	0.2733577877517593	NO	-
2767	ZINC02948946	2929	0.27335146085760376	NO	-
2768	ZINC01233948	1428	0.2733492953144802	NO	-
2769	ZINC02879253	2868	0.27332649601991027	NO	-
2770	ZINC02631237	2432	0.27331868922800223	NO	-
2771	ZINC02859728	2830	0.2733074656042525	NO	-
2772	ZINC00862123	579	0.2732977788976833	NO	-
2773	ZINC03858804	4561	0.2732886302280693	NO	-
2774	ZINC01177738	1361	0.2732839269576885	NO	-
2775	ZINC00962146	925	0.2732761497257114	NO	-
2776	ZINC02853898	2811	0.27326414453481723	NO	-
2777	ZINC00943151	884	0.27325601387876053	NO	-
2778	ZINC03854876	4443	0.27324232019142675	NO	-
2779	ZINC03972630	4951	0.27322299517674825	NO	-
2780	ZINC00862165	581	0.2732105482645402	NO	-
2781	ZINC02143975	2030	0.27316872937456577	NO	-
2782	ZINC03505051	3860	0.2731661150060682	NO	-
2783	ZINC02447874	2311	0.27316311497829066	NO	-
2784	ZINC03505049	3859	0.2731525218710684	NO	-
2785	ZINC01208258	1402	0.2731315834812016	NO	-
2786	ZINC01007136	1006	0.27312734769353675	NO	-
2787	ZINC03598211	4121	0.27311784640471476	NO	-
2788	ZINC01208255	1401	0.27311497605816837	NO	-
2789	ZINC00878827	693	0.2730890109527277	NO	-
2790	ZINC02643925	2480	0.27308414414130244	NO	-
2791	ZINC01338914	1569	0.273080812987056	NO	-
2792	ZINC00928733	844	0.27306830642296664	NO	-
2793	ZINC01051120	1059	0.2730512164707749	NO	-
2794	ZINC02369394	2223	0.2730486442834744	NO	-
2795	ZINC04160518	5210	0.2730248135593211	NO	-
2796	ZINC02797985	2710	0.2730113915743671	NO	-
2797	ZINC03463763	3662	0.2729695261012856	NO	-
2798	ZINC03807021	4235	0.2729394261950687	NO	-
2799	ZINC02975448	2984	0.2729334344174225	NO	-
2800	ZINC02825583	2747	0.2729144504671646	NO	-
2801	ZINC02878116	2867	0.27291303909081654	NO	-
2802	ZINC03641415	4193	0.2729011569521482	NO	-
2803	ZINC01145888	1316	0.27289262013127674	NO	-
2804	ZINC03461575	3632	0.272864002934329	NO	-
2805	ZINC03867500	4670	0.27285439467481365	NO	-
2806	ZINC01338890	1566	0.2728023432226715	NO	-
2807	ZINC03852904	4356	0.2727806978735461	NO	-
2808	ZINC04032784	5127	0.27277487560295016	NO	-
2809	ZINC01516487	1770	0.2727631921998941	NO	-
2810	ZINC03854164	4409	0.27275883765944614	NO	-
2811	ZINC03405350	3500	0.2727575117523381	NO	-
2812	ZINC03852903	4355	0.27275564005092234	NO	-
2813	ZINC02973370	2977	0.27273523987100673	NO	-
2814	ZINC04270367	5333	0.2727306457029174	NO	-
2815	ZINC00850241	530	0.27272312770952784	NO	-
2816	ZINC03410152	3506	0.27270489295928085	NO	-
2817	ZINC03854171	4410	0.27268098515238703	NO	-
2818	ZINC04087359	5169	0.27266750055971556	NO	-
2819	ZINC04317324	5391	0.27266091805060516	NO	-
2820	ZINC02419841	2274	0.27265755270057246	NO	-
2821	ZINC03970178	4910	0.2726529123234935	NO	-
2822	ZINC04470034	5565	0.2726529123234935	NO	-
2823	ZINC03854172	4411	0.272652558593634	NO	-
2824	ZINC03854841	4433	0.2726440997659484	NO	-
2825	ZINC02764599	2670	0.272633876185804	NO	-
2826	ZINC01353292	1583	0.27262581614702225	NO	-
2827	ZINC02466040	2335	0.2726221068985851	NO	-
2828	ZINC03054032	3124	0.2726205719098222	NO	-
2829	ZINC01338864	1564	0.2726064007852114	NO	-
2830	ZINC01196750	1393	0.27260464590835826	NO	-
2831	ZINC04485042	5582	0.2726043536412182	NO	-
2832	ZINC01294126	1518	0.2725563906049952	NO	-
2833	ZINC00634517	86	0.27254909872425753	NO	-
2834	ZINC02876560	2857	0.2725372093855924	NO	-
2835	ZINC00917634	817	0.2725296603250874	NO	-
2836	ZINC01151652	1328	0.27252432490099704	NO	-
2837	ZINC04285158	5348	0.27252069515206895	NO	-
2838	ZINC01967775	1941	0.272514372665158	NO	-
2839	ZINC02215058	2088	0.2725106379762667	NO	-
2840	ZINC00920497	829	0.27249712925451386	NO	-
2841	ZINC03834101	36	0.27249603903006475	YES	6
2842	ZINC02728987	2608	0.27247997963137527	NO	-
2843	ZINC02690275	2554	0.2724544976336155	NO	-
2844	ZINC00873773	645	0.27244245993344357	NO	-
2845	ZINC02350611	2211	0.2724398189861467	NO	-
2846	ZINC02310963	2163	0.27243413495357255	NO	-
2847	ZINC03855241	4465	0.27243214745171246	NO	-
2848	ZINC00778707	359	0.2724259789335923	NO	-
2849	ZINC02720606	2595	0.27241208270662237	NO	-
2850	ZINC01338947	1570	0.272404013638398	NO	-
2851	ZINC03982079	5010	0.27240237552506713	NO	-
2852	ZINC01185256	1376	0.27239247219021406	NO	-
2853	ZINC03867625	4686	0.27238568865762663	NO	-
2854	ZINC03854842	4434	0.2723804340570041	NO	-
2855	ZINC00871711	631	0.27236525060541705	NO	-
2856	ZINC03043801	3108	0.2723565509342714	NO	-
2857	ZINC02419840	2273	0.27234249795602333	NO	-
2858	ZINC03354946	3416	0.27234238591607146	NO	-
2859	ZINC03503037	3814	0.2722985488981296	NO	-
2860	ZINC03970177	4908	0.2722912951422757	NO	-
2861	ZINC03503035	3813	0.2722880993629468	NO	-
2862	ZINC02870582	2842	0.27226989690146974	NO	-
2863	ZINC03054209	3127	0.2722452772948738	NO	-
2864	ZINC03034134	3083	0.27222984676786116	NO	-
2865	ZINC02641342	2468	0.2722087474433225	NO	-
2866	ZINC02229173	2105	0.2721980292902883	NO	-
2867	ZINC01212023	1408	0.27219752621116333	NO	-
2868	ZINC00977813	935	0.27219046671947383	NO	-
2869	ZINC02795651	2703	0.2721816973698892	NO	-
2870	ZINC03550400	3948	0.27215084736688305	NO	-
2871	ZINC01050830	1058	0.27212157037738277	NO	-
2872	ZINC01445597	1715	0.2721069462525595	NO	-
2873	ZINC02728986	2607	0.27210562983951103	NO	-
2874	ZINC04145381	5199	0.2720971832067615	NO	-
2875	ZINC04491636	5593	0.2720741227426341	NO	-
2876	ZINC03470476	3719	0.272068754937081	NO	-
2877	ZINC04133209	5187	0.2720602098173512	NO	-
2878	ZINC01358913	1592	0.272029343541226	NO	-
2879	ZINC04348726	5409	0.2720179046740803	NO	-
2880	ZINC00903018	772	0.2720131549028248	NO	-
2881	ZINC01338948	1571	0.272010845184152	NO	-
2882	ZINC03867500	4671	0.27197760081278316	NO	-
2883	ZINC03815309	70	0.2719749781180898	YES	12
2884	ZINC01196156	1392	0.27197177923753757	NO	-
2885	ZINC00976163	933	0.27195921305526644	NO	-
2886	ZINC04250208	5300	0.2719510161025567	NO	-
2887	ZINC00852500	538	0.2719226276427835	NO	-
2888	ZINC04317320	5388	0.2719221548852435	NO	-
2889	ZINC03987707	5051	0.2719210245431481	NO	-
2890	ZINC01141483	1291	0.2718986753200702	NO	-
2891	ZINC00959917	917	0.27189166737342013	NO	-
2892	ZINC03987706	5050	0.271885971522111	NO	-
2893	ZINC02432602	2288	0.27186884628984664	NO	-
2894	ZINC01338895	1568	0.2718574756371032	NO	-
2895	ZINC04492624	5603	0.2718284686071079	NO	-
2896	ZINC02911458	2906	0.2718267129876041	NO	-
2897	ZINC04033721	5133	0.27181848646842677	NO	-
2898	ZINC03589623	4024	0.27181186377374955	NO	-
2899	ZINC03437880	3549	0.27180480825250136	NO	-
2900	ZINC03868404	4726	0.27180076357470306	NO	-
2901	ZINC04466052	5528	0.27180076357470306	NO	-
2902	ZINC03470489	3720	0.2717671466672638	NO	-
2903	ZINC03043603	3094	0.2717600787844043	NO	-
2904	ZINC04463925	5487	0.27174483230004	NO	-
2905	ZINC02432603	2289	0.2717391570939023	NO	-
2906	ZINC02877365	2863	0.27173824113082573	NO	-
2907	ZINC03275422	3283	0.27173297489975423	NO	-
2908	ZINC02979026	2989	0.27172273832600197	NO	-
2909	ZINC04273927	5341	0.27171209342861075	NO	-
2910	ZINC01274971	1468	0.2717066490723595	NO	-
2911	ZINC00867957	612	0.27170234201558174	NO	-
2912	ZINC03234083	3205	0.27169914413034413	NO	-
2913	ZINC01211761	1407	0.27169364106727045	NO	-
2914	ZINC01197021	1396	0.271674035210096	NO	-
2915	ZINC00672384	158	0.27166978376658235	NO	-
2916	ZINC01211758	1406	0.27166571316165866	NO	-
2917	ZINC03235802	3211	0.2716617428077545	NO	-
2918	ZINC03868627	4741	0.2716491299691835	NO	-
2919	ZINC03894762	4839	0.27161915609091514	NO	-
2920	ZINC03365555	3442	0.27161761892741654	NO	-
2921	ZINC01061849	1076	0.27161635338872403	NO	-
2922	ZINC02219754	2094	0.27161134086779426	NO	-
2923	ZINC03470206	3716	0.2715828896307836	NO	-
2924	ZINC03853631	4387	0.27156328914736244	NO	-
2925	ZINC03443802	3565	0.2715567079152239	NO	-
2926	ZINC01237026	1431	0.27154255558521745	NO	-
2927	ZINC00878473	691	0.27154167419944825	NO	-
2928	ZINC02193871	2049	0.2715261408207229	NO	-
2929	ZINC02199578	2058	0.2715079083611816	NO	-
2930	ZINC02773559	2683	0.27149288084391626	NO	-
2931	ZINC01094195	1160	0.2714638741632701	NO	-
2932	ZINC02852316	2797	0.27144985662405835	NO	-
2933	ZINC04268469	5327	0.2714404102603057	NO	-
2934	ZINC03890900	4816	0.2714381294011067	NO	-
2935	ZINC02798134	2714	0.27143690335739595	NO	-
2936	ZINC02200411	2062	0.2714247194422797	NO	-
2937	ZINC02641332	2467	0.2714167338328784	NO	-
2938	ZINC02200413	2063	0.27141023700890426	NO	-
2939	ZINC03855504	4468	0.2713882041324803	NO	-
2940	ZINC04204963	5253	0.2713582322634815	NO	-
2941	ZINC01967543	1939	0.2713179550079606	NO	-
2942	ZINC03059483	3130	0.2713178920380103	NO	-
2943	ZINC03854855	4435	0.27130878320066243	NO	-
2944	ZINC03832359	61	0.2712976863585266	YES	12
2945	ZINC01353330	1585	0.2712823138096385	NO	-
2946	ZINC00852501	539	0.2712707736767716	NO	-
2947	ZINC03853632	4388	0.2712671647719439	NO	-
2948	ZINC01273412	1467	0.2712572921349669	NO	-
2949	ZINC03857194	4485	0.2712421571594168	NO	-
2950	ZINC03971559	4941	0.2712334337698295	NO	-
2951	ZINC04113176	5175	0.2712164290412676	NO	-
2952	ZINC03500712	3807	0.27120455711548264	NO	-
2953	ZINC03500714	3808	0.27119830585432	NO	-
2954	ZINC01034363	1029	0.271182270613568	NO	-
2955	ZINC00676470	197	0.2711736564551481	NO	-
2956	ZINC00857248	555	0.27117179043258816	NO	-
2957	ZINC04317262	5381	0.2711450010406518	NO	-
2958	ZINC02224632	2099	0.2711349613407928	NO	-
2959	ZINC04502717	5629	0.2711264606264216	NO	-
2960	ZINC03632089	4189	0.2710938194009726	NO	-
2961	ZINC00858262	560	0.27109096706679275	NO	-
2962	ZINC01353312	1584	0.271086549196594	NO	-
2963	ZINC01810749	1824	0.2710622377315262	NO	-
2964	ZINC04199175	5252	0.2710496127432441	NO	-
2965	ZINC01415045	1680	0.27103939784586994	NO	-
2966	ZINC03853785	4395	0.27103554964605076	NO	-
2967	ZINC03853784	4394	0.27103256241606544	NO	-
2968	ZINC00891333	749	0.27101850439461284	NO	-
2969	ZINC04059224	5153	0.2710159358477527	NO	-
2970	ZINC03631303	4171	0.2710159201784716	NO	-
2971	ZINC03834097	35	0.2710154424329853	YES	6
2972	ZINC02718815	2577	0.2710122360971546	NO	-
2973	ZINC04462804	5485	0.27100836531945366	NO	-
2974	ZINC03390579	3476	0.27099484601049156	NO	-
2975	ZINC00823876	488	0.2709841995313173	NO	-
2976	ZINC00805898	439	0.27097310529679186	NO	-
2977	ZINC01045468	1045	0.2709655609318992	NO	-
2978	ZINC00925349	842	0.27096483837034585	NO	-
2979	ZINC03971554	4940	0.2709643333698195	NO	-
2980	ZINC03969967	4906	0.2709205868128534	NO	-
2981	ZINC03992888	5082	0.2708857330051363	NO	-
2982	ZINC03621476	4153	0.27087119982132335	NO	-
2983	ZINC03043844	3109	0.27086981370388913	NO	-
2984	ZINC02590342	2376	0.27086158001728905	NO	-
2985	ZINC04468490	5545	0.2708609169194367	NO	-
2986	ZINC02799788	2727	0.27085311413402086	NO	-
2987	ZINC02502165	2362	0.27084498450400135	NO	-
2988	ZINC01767702	1812	0.27082357512888583	NO	-
2989	ZINC03983266	5039	0.2708099571922523	NO	-
2990	ZINC02279900	2139	0.2708075233900986	NO	-
2991	ZINC02719674	2587	0.27080068370868776	NO	-
2992	ZINC01066292	1088	0.27078706937025965	NO	-
2993	ZINC03907212	4843	0.2707660769214801	NO	-
2994	ZINC00850111	529	0.2707631277014127	NO	-
2995	ZINC02643466	2477	0.27075786115162037	NO	-
2996	ZINC03631283	4168	0.27074608346935397	NO	-
2997	ZINC00853581	543	0.2707236501504002	NO	-
2998	ZINC03314363	3341	0.2707107094533369	NO	-
2999	ZINC04082791	5159	0.270705611979097	NO	-
3000	ZINC03465210	3690	0.27070435780653346	NO	-
3001	ZINC03465207	3689	0.2706993225017851	NO	-
3002	ZINC00849600	525	0.2706895980057762	NO	-
3003	ZINC04158153	5204	0.270686845544519	NO	-
3004	ZINC03463338	3661	0.27065151385666086	NO	-
3005	ZINC00849599	524	0.2706195645483503	NO	-
3006	ZINC01184048	1370	0.2706101618650893	NO	-
3007	ZINC00862170	583	0.2705888657288131	NO	-
3008	ZINC04225151	5264	0.2705876938483948	NO	-
3009	ZINC03977316	4992	0.27058364645235905	NO	-
3010	ZINC01379075	1661	0.27057537184434605	NO	-
3011	ZINC01060865	1071	0.2705651740241281	NO	-
3012	ZINC03851334	4309	0.2705595539383724	NO	-
3013	ZINC02643465	2476	0.270534134641152	NO	-
3014	ZINC01107390	1180	0.2705309795960649	NO	-
3015	ZINC01184047	1369	0.2705309542895659	NO	-
3016	ZINC02948940	2926	0.2705229697402782	NO	-
3017	ZINC03977315	4991	0.2705179242743743	NO	-
3018	ZINC03463332	3660	0.2704981707484304	NO	-
3019	ZINC03071458	3134	0.2704907591879289	NO	-
3020	ZINC00917160	814	0.2704729284345069	NO	-
3021	ZINC00603168	39	0.2704711150509227	NO	-
3022	ZINC03786861	4227	0.27044826712435743	NO	-
3023	ZINC03043594	3093	0.27042813166547497	NO	-
3024	ZINC00826825	494	0.27039503554973715	NO	-
3025	ZINC03464328	3672	0.2703782195660267	NO	-
3026	ZINC03497502	3789	0.27035899233936567	NO	-
3027	ZINC03368542	3448	0.2703406436457103	NO	-
3028	ZINC00930006	853	0.27032641454884104	NO	-
3029	ZINC03578636	3998	0.2703107539382344	NO	-
3030	ZINC03858798	4557	0.27030187472141104	NO	-
3031	ZINC03618861	4149	0.27029323945842004	NO	-
3032	ZINC03470579	3721	0.2702864670698171	NO	-
3033	ZINC03632259	4190	0.27028224842685267	NO	-
3034	ZINC03464332	3673	0.2702739824350495	NO	-
3035	ZINC03968804	4888	0.2702385826826163	NO	-
3036	ZINC03504972	3856	0.2702018102943012	NO	-
3037	ZINC03504983	3857	0.27020179388250914	NO	-
3038	ZINC00677168	209	0.27019958112159365	NO	-
3039	ZINC03504971	3855	0.2701943534124208	NO	-
3040	ZINC00892218	756	0.27019018666944505	NO	-
3041	ZINC03504985	3858	0.27018713471058015	NO	-
3042	ZINC02449774	2313	0.2701831893628272	NO	-
3043	ZINC00675629	189	0.27016138289439495	NO	-
3044	ZINC03854789	4427	0.2701570235812067	NO	-
3045	ZINC03221810	3190	0.2701331597649487	NO	-
3046	ZINC03221811	3191	0.27012229707036095	NO	-
3047	ZINC03415963	3513	0.27012227989535864	NO	-
3048	ZINC03618834	4148	0.27011732351672363	NO	-
3049	ZINC03320884	3356	0.27011587273057114	NO	-
3050	ZINC03972214	4950	0.2701138168556981	NO	-
3051	ZINC01268852	1458	0.27011150872292455	NO	-
3052	ZINC03504831	3841	0.27009658280757287	NO	-
3053	ZINC01134478	1276	0.2700938917134094	NO	-
3054	ZINC01262959	1456	0.27009258401951786	NO	-
3055	ZINC01262960	1457	0.27008446916751505	NO	-
3056	ZINC00941650	883	0.2700770328761063	NO	-
3057	ZINC00941649	882	0.27007156018909706	NO	-
3058	ZINC03368546	3449	0.2700441447849009	NO	-
3059	ZINC03504834	3842	0.27004321809107007	NO	-
3060	ZINC00725075	306	0.27003769565152946	NO	-
3061	ZINC00563602	11	0.27002880966582127	NO	-
3062	ZINC01268853	1459	0.27002412967323974	NO	-
3063	ZINC01143856	1306	0.2700201566913069	NO	-
3064	ZINC02798552	2722	0.2700197836183543	NO	-
3065	ZINC01151652	1330	0.27001962129558627	NO	-
3066	ZINC02113153	2008	0.270018945352211	NO	-
3067	ZINC04285189	5350	0.2700183340866575	NO	-
3068	ZINC03037077	3088	0.27001085409681963	NO	-
3069	ZINC00781498	370	0.269991432958127	NO	-
3070	ZINC03857168	4483	0.26996977527938726	NO	-
3071	ZINC03567659	3973	0.26995756938871374	NO	-
3072	ZINC04500316	5623	0.2699560686111465	NO	-
3073	ZINC03593681	4048	0.26995143497029633	NO	-
3074	ZINC03593682	4049	0.2699513261550992	NO	-
3075	ZINC03095908	3152	0.26994422545700647	NO	-
3076	ZINC03815223	67	0.2699399090473006	YES	12
3077	ZINC02328538	2191	0.26991151099883226	NO	-
3078	ZINC03859525	4583	0.269907460638287	NO	-
3079	ZINC01470757	1718	0.2699052683712814	NO	-
3080	ZINC03589155	4019	0.26990524878862315	NO	-
3081	ZINC02641931	2469	0.26989178150571025	NO	-
3082	ZINC03857991	4531	0.26988052139906143	NO	-
3083	ZINC02328536	2190	0.26987918830176316	NO	-
3084	ZINC04220655	5260	0.269875360108933	NO	-
3085	ZINC03043698	3102	0.269871556421538	NO	-
3086	ZINC02641932	2470	0.2698700319787143	NO	-
3087	ZINC01596779	1783	0.2698394176119696	NO	-
3088	ZINC03512551	3869	0.26983506911019267	NO	-
3089	ZINC02767487	2672	0.2698121340424556	NO	-
3090	ZINC03889669	4777	0.2698083133449497	NO	-
3091	ZINC03868381	4723	0.2697998408183261	NO	-
3092	ZINC04323825	5398	0.2697686189941668	NO	-
3093	ZINC01967871	1944	0.2697610112724327	NO	-
3094	ZINC03594968	4069	0.2697302526232777	NO	-
3095	ZINC00855501	548	0.26972514374383194	NO	-
3096	ZINC03594970	4070	0.2697147922203553	NO	-
3097	ZINC02452662	2318	0.2697120969630124	NO	-
3098	ZINC02706814	2566	0.2696941780236189	NO	-
3099	ZINC03853401	4379	0.26968803901189414	NO	-
3100	ZINC02706811	2565	0.2696819726382869	NO	-
3101	ZINC01894878	1867	0.2696670199048852	NO	-
3102	ZINC00958131	905	0.2696267725065884	NO	-
3103	ZINC03493359	3767	0.269615035502848	NO	-
3104	ZINC03853400	4378	0.2695871390478354	NO	-
3105	ZINC03488874	3760	0.2695804431005709	NO	-
3106	ZINC03504963	3851	0.2695681604016463	NO	-
3107	ZINC04003921	5112	0.2695596508396521	NO	-
3108	ZINC03854493	4418	0.269536367469489	NO	-
3109	ZINC02984552	2990	0.26953352625334304	NO	-
3110	ZINC01301130	1520	0.26952997571257764	NO	-
3111	ZINC03854636	4421	0.26949763376043423	NO	-
3112	ZINC03449505	3575	0.26949223543012046	NO	-
3113	ZINC00863684	589	0.2694863743906046	NO	-
3114	ZINC02439129	2298	0.2694573142043005	NO	-
3115	ZINC03868390	4725	0.269448588908693	NO	-
3116	ZINC01107643	1181	0.26944731164286356	NO	-
3117	ZINC02439127	2297	0.2694404744820592	NO	-
3118	ZINC00959019	913	0.26944029447328255	NO	-
3119	ZINC01107389	1179	0.2694339018475554	NO	-
3120	ZINC03504813	3839	0.2694320163074828	NO	-
3121	ZINC03504812	3838	0.26941753148035835	NO	-
3122	ZINC03504804	3836	0.2694140856399344	NO	-
3123	ZINC02852924	2803	0.26941130210962533	NO	-
3124	ZINC03504806	3837	0.26940648015529806	NO	-
3125	ZINC03105569	3156	0.2694058167383208	NO	-
3126	ZINC02186640	2043	0.26940415521180683	NO	-
3127	ZINC02163382	2037	0.26939569936060465	NO	-
3128	ZINC03589298	4021	0.2693952822568463	NO	-
3129	ZINC03987719	5053	0.2693947470101054	NO	-
3130	ZINC03992810	5072	0.2693925226642395	NO	-
3131	ZINC04464510	5498	0.2693925226642395	NO	-
3132	ZINC03593337	4033	0.26938380036034903	NO	-
3133	ZINC03594460	4063	0.269372965872956	NO	-
3134	ZINC02881737	2875	0.26933448417991107	NO	-
3135	ZINC04484894	5581	0.26932075465878247	NO	-
3136	ZINC03859526	4584	0.26931451700024833	NO	-
3137	ZINC04191565	5246	0.26929821300616497	NO	-
3138	ZINC03992809	5071	0.2692895015375873	NO	-
3139	ZINC00997450	988	0.26925438189827844	NO	-
3140	ZINC02335783	2204	0.2692251672545788	NO	-
3141	ZINC02653785	2503	0.2692173245233435	NO	-
3142	ZINC04131921	5185	0.26921238653672164	NO	-
3143	ZINC04628236	5671	0.2691907217358826	NO	-
3144	ZINC00814025	466	0.26918328144637127	NO	-
3145	ZINC01009906	1008	0.2691611858868098	NO	-
3146	ZINC02720603	2593	0.2691499424210503	NO	-
3147	ZINC03037062	3086	0.26913871953541757	NO	-
3148	ZINC01009905	1007	0.26912978407333	NO	-
3149	ZINC03593335	4032	0.26912657483748836	NO	-
3150	ZINC03594462	4064	0.2691001413791734	NO	-
3151	ZINC04176480	5231	0.2690822686533362	NO	-
3152	ZINC01075364	1113	0.26907745246043185	NO	-
3153	ZINC02210510	2083	0.2690509985913745	NO	-
3154	ZINC02720604	2594	0.26904687051084153	NO	-
3155	ZINC03504926	3849	0.26903920489041516	NO	-
3156	ZINC01052671	1063	0.26902197565374125	NO	-
3157	ZINC00979660	937	0.2690192789408216	NO	-
3158	ZINC00853513	542	0.26901084786971463	NO	-
3159	ZINC03987718	5052	0.26898913462444596	NO	-
3160	ZINC03859783	4598	0.26898142307443645	NO	-
3161	ZINC00683246	237	0.2689807307678135	NO	-
3162	ZINC01144373	1309	0.2689686649607152	NO	-
3163	ZINC04251547	5310	0.2689524078604373	NO	-
3164	ZINC03666247	4210	0.26893565874297987	NO	-
3165	ZINC01767698	1811	0.2689264314559742	NO	-
3166	ZINC03464951	3686	0.26892484945904516	NO	-
3167	ZINC03464947	3685	0.26891915018110296	NO	-
3168	ZINC03853352	4377	0.26890405178146537	NO	-
3169	ZINC03868368	4719	0.26890103231649387	NO	-
3170	ZINC03395680	3485	0.26889548275654873	NO	-
3171	ZINC03577186	3992	0.268861449896676	NO	-
3172	ZINC01967779	1943	0.2688592893352557	NO	-
3173	ZINC00683215	231	0.2688296255919336	NO	-
3174	ZINC02316723	2173	0.2687906728796267	NO	-
3175	ZINC00925454	843	0.26877052676684676	NO	-
3176	ZINC03284499	3300	0.2687591201367159	NO	-
3177	ZINC03504965	3852	0.2687542392011501	NO	-
3178	ZINC02751865	2646	0.26871974451965697	NO	-
3179	ZINC03022914	3024	0.2687008478354986	NO	-
3180	ZINC04423231	5464	0.2686946525719179	NO	-
3181	ZINC03849701	4277	0.26868817182477084	NO	-
3182	ZINC01953823	1925	0.2686717663274675	NO	-
3183	ZINC01938191	1916	0.26865411455879784	NO	-
3184	ZINC03448093	3573	0.2686466682069744	NO	-
3185	ZINC02441423	2303	0.2686338654817159	NO	-
3186	ZINC02310612	2161	0.26862213729648804	NO	-
3187	ZINC02417426	2268	0.268599340392825	NO	-
3188	ZINC04428154	5467	0.26859210138575534	NO	-
3189	ZINC01209383	1403	0.2685614776344282	NO	-
3190	ZINC02705125	2564	0.2685523072186605	NO	-
3191	ZINC02761979	2659	0.2685495451395887	NO	-
3192	ZINC01358913	1594	0.2685483244133375	NO	-
3193	ZINC00938170	871	0.268545881068703	NO	-
3194	ZINC03504581	3818	0.2685454703945202	NO	-
3195	ZINC04250208	5301	0.2685450567445677	NO	-
3196	ZINC03630187	4159	0.2685330763488203	NO	-
3197	ZINC03504579	3817	0.26853148918939684	NO	-
3198	ZINC00891178	748	0.2685095335448507	NO	-
3199	ZINC03465187	3687	0.26848132833421356	NO	-
3200	ZINC03465191	3688	0.26847710116132256	NO	-
3201	ZINC03229899	3197	0.2684661850634316	NO	-
3202	ZINC01315155	1529	0.26845126686665305	NO	-
3203	ZINC03271981	3277	0.26838407051362606	NO	-
3204	ZINC02237517	2113	0.2683750772080703	NO	-
3205	ZINC03022259	3012	0.26836870398005175	NO	-
3206	ZINC03631880	4174	0.26835866544297915	NO	-
3207	ZINC02721043	2597	0.26835021200406806	NO	-
3208	ZINC03857193	4484	0.268344327321756	NO	-
3209	ZINC02237515	2112	0.268340225157699	NO	-
3210	ZINC03595368	4085	0.2683253641294676	NO	-
3211	ZINC03595367	4084	0.26831326035866293	NO	-
3212	ZINC04470041	5566	0.26829161081979563	NO	-
3213	ZINC03945142	4859	0.2682860424314683	NO	-
3214	ZINC03022766	3021	0.2682849705191563	NO	-
3215	ZINC03631882	4175	0.2682827746097575	NO	-
3216	ZINC01967777	1942	0.2682785911166488	NO	-
3217	ZINC03425936	3529	0.2682711920284336	NO	-
3218	ZINC01937845	1912	0.2682620520072048	NO	-
3219	ZINC01767707	1813	0.26824921982077893	NO	-
3220	ZINC00639449	93	0.2682446904874343	NO	-
3221	ZINC01075396	1114	0.26824436634810284	NO	-
3222	ZINC03463899	3664	0.26824425011722125	NO	-
3223	ZINC03504836	3843	0.268242465348238	NO	-
3224	ZINC03463895	3663	0.26823799051202984	NO	-
3225	ZINC03504928	3850	0.26823655401729446	NO	-
3226	ZINC03504838	3844	0.2682149723851592	NO	-
3227	ZINC03285770	3303	0.2681767922876299	NO	-
3228	ZINC00920497	830	0.2681694553719355	NO	-
3229	ZINC03465285	3693	0.26815275212130657	NO	-
3230	ZINC04469663	5558	0.2681376596547991	NO	-
3231	ZINC03853176	4374	0.26808915351917756	NO	-
3232	ZINC03868686	4743	0.26808338137299875	NO	-
3233	ZINC02970905	2961	0.26806207876710886	NO	-
3234	ZINC03853175	4373	0.26805067069528754	NO	-
3235	ZINC03589423	4022	0.26804112629726506	NO	-
3236	ZINC03504644	3824	0.26803050545950574	NO	-
3237	ZINC00917695	819	0.26803000765706414	NO	-
3238	ZINC03504649	3827	0.2680148720090794	NO	-
3239	ZINC04466045	5525	0.26801301194642774	NO	-
3240	ZINC03983116	5029	0.2680006566740447	NO	-
3241	ZINC03434274	3542	0.26799987520397006	NO	-
3242	ZINC04317324	5390	0.2679896432471791	NO	-
3243	ZINC03983114	5028	0.2679884197053368	NO	-
3244	ZINC03983051	5017	0.26797799188171423	NO	-
3245	ZINC00986498	967	0.26797771117586244	NO	-
3246	ZINC01623955	1788	0.2679609316452828	NO	-
3247	ZINC01076800	1120	0.2679605024098012	NO	-
3248	ZINC03448359	3574	0.2679573274589188	NO	-
3249	ZINC03889914	4786	0.26794850491322264	NO	-
3250	ZINC03889913	4785	0.26793611634802394	NO	-
3251	ZINC03589273	4020	0.26792918293965096	NO	-
3252	ZINC03868385	4724	0.2679266072090514	NO	-
3253	ZINC00683242	236	0.26791303399756994	NO	-
3254	ZINC03563007	3965	0.26789924562918566	NO	-
3255	ZINC01238981	1432	0.2678820769472291	NO	-
3256	ZINC01894884	1869	0.2678721681468578	NO	-
3257	ZINC03363374	3440	0.2678596723963888	NO	-
3258	ZINC00683281	238	0.26785400194319875	NO	-
3259	ZINC01224423	1425	0.2678531085248418	NO	-
3260	ZINC03857195	4486	0.26783563317578946	NO	-
3261	ZINC00675727	191	0.2678097940200276	NO	-
3262	ZINC03504647	3826	0.26780453716609387	NO	-
3263	ZINC02636378	2455	0.26779870678534967	NO	-
3264	ZINC03504645	3825	0.2677903227541201	NO	-
3265	ZINC00683218	232	0.2677726990152126	NO	-
3266	ZINC00982340	939	0.26777266700817987	NO	-
3267	ZINC03360022	3430	0.2677650028237583	NO	-
3268	ZINC02872135	2846	0.2677588771070607	NO	-
3269	ZINC02636377	2454	0.267730171137626	NO	-
3270	ZINC03889916	4787	0.26772715528122865	NO	-
3271	ZINC00983544	948	0.2677242806305656	NO	-
3272	ZINC03401044	3493	0.26772314419886384	NO	-
3273	ZINC03313889	3340	0.26771374340514925	NO	-
3274	ZINC04464891	5500	0.26771322236250317	NO	-
3275	ZINC03313887	3339	0.2677072345794658	NO	-
3276	ZINC04326324	5399	0.26770140833198763	NO	-
3277	ZINC03504969	3854	0.26767114328306224	NO	-
3278	ZINC03358843	3428	0.2676686707576766	NO	-
3279	ZINC00881055	705	0.2676583054183582	NO	-
3280	ZINC03022128	3009	0.2676575534565961	NO	-
3281	ZINC03504967	3853	0.267653249027888	NO	-
3282	ZINC01426562	1690	0.2676429534235104	NO	-
3283	ZINC02051828	1985	0.26760987294477256	NO	-
3284	ZINC04466051	5527	0.2675959538186996	NO	-
3285	ZINC04158153	5205	0.2675884335659196	NO	-
3286	ZINC02627534	2418	0.26756270003457217	NO	-
3287	ZINC02627533	2417	0.26756000041544037	NO	-
3288	ZINC03563005	3964	0.2675550358550705	NO	-
3289	ZINC00677186	211	0.2675393962481077	NO	-
3290	ZINC03021862	3006	0.2675354856634801	NO	-
3291	ZINC02830522	2753	0.2675298002181578	NO	-
3292	ZINC03504800	3834	0.267517862023336	NO	-
3293	ZINC00683288	241	0.2675099264170425	NO	-
3294	ZINC03504802	3835	0.2674995554162137	NO	-
3295	ZINC03284339	3299	0.267484655068063	NO	-
3296	ZINC01415071	1681	0.2674718415723399	NO	-
3297	ZINC00881055	704	0.2674625721034457	NO	-
3298	ZINC02096260	1998	0.26744996978787583	NO	-
3299	ZINC02999012	2996	0.2674381762967076	NO	-
3300	ZINC03434277	3543	0.2674153203966565	NO	-
3301	ZINC00813305	463	0.26741203614937115	NO	-
3302	ZINC02664438	2539	0.26739970520317713	NO	-
3303	ZINC02938449	2916	0.2673942767657617	NO	-
3304	ZINC03504869	3845	0.26737809447636546	NO	-
3305	ZINC02155030	2036	0.2673753468246139	NO	-
3306	ZINC00778180	358	0.2673583148554728	NO	-
3307	ZINC02720607	2596	0.26735819677091827	NO	-
3308	ZINC04317320	5387	0.2673484166619908	NO	-
3309	ZINC01110145	1192	0.26730904223174734	NO	-
3310	ZINC03891018	4821	0.2673072507132975	NO	-
3311	ZINC01125208	1245	0.2673046280910444	NO	-
3312	ZINC01125206	1244	0.2672901633426811	NO	-
3313	ZINC02260058	2128	0.2672864822838584	NO	-
3314	ZINC02112954	2007	0.26728576143344907	NO	-
3315	ZINC01513288	1767	0.2672698938373747	NO	-
3316	ZINC01224345	1423	0.26726885569407083	NO	-
3317	ZINC03550660	3951	0.267226699020888	NO	-
3318	ZINC00692094	252	0.2672062011003853	NO	-
3319	ZINC03891021	4822	0.2672002440656275	NO	-
3320	ZINC01379091	1666	0.26719232804160686	NO	-
3321	ZINC00850241	531	0.2671868679582999	NO	-
3322	ZINC02315845	2167	0.2671499804508894	NO	-
3323	ZINC01967545	1940	0.2671385505739339	NO	-
3324	ZINC04246881	5285	0.2671359237373594	NO	-
3325	ZINC03892805	4835	0.2671295895538204	NO	-
3326	ZINC03970178	4911	0.26712720100174697	NO	-
3327	ZINC03892807	4836	0.26710685516977173	NO	-
3328	ZINC02836909	2765	0.2670994242099749	NO	-
3329	ZINC03969226	4898	0.26706880057438964	NO	-
3330	ZINC03867052	4629	0.26704918387191684	NO	-
3331	ZINC01376055	1619	0.2670324673639237	NO	-
3332	ZINC02855649	2814	0.2670185699684823	NO	-
3333	ZINC03504871	3846	0.26700811691677745	NO	-
3334	ZINC02071256	1994	0.2670074250489545	NO	-
3335	ZINC01425708	1687	0.2670014842301557	NO	-
3336	ZINC02866385	2836	0.26700139586897526	NO	-
3337	ZINC03857992	4532	0.2669500641204622	NO	-
3338	ZINC00674701	183	0.26693788166876087	NO	-
3339	ZINC04491636	5594	0.26690836326285367	NO	-
3340	ZINC01854018	1831	0.2669028569327933	NO	-
3341	ZINC03854901	4447	0.26688105218554176	NO	-
3342	ZINC02144403	2033	0.26687684502193976	NO	-
3343	ZINC03969225	4897	0.2668556449060895	NO	-
3344	ZINC03241302	3220	0.26685400747906496	NO	-
3345	ZINC00795132	406	0.2668465632308951	NO	-
3346	ZINC00795131	405	0.26684212190791917	NO	-
3347	ZINC03618763	4146	0.2668385374011432	NO	-
3348	ZINC00859152	563	0.2668257799002992	NO	-
3349	ZINC03022368	3018	0.26681454211044087	NO	-
3350	ZINC00881131	708	0.266806659170025	NO	-
3351	ZINC01938264	1917	0.26678762351561675	NO	-
3352	ZINC04416362	5456	0.26676715451049327	NO	-
3353	ZINC00683284	239	0.26675921417983495	NO	-
3354	ZINC02400852	2243	0.266750184397668	NO	-
3355	ZINC03504919	3848	0.26671493417807607	NO	-
3356	ZINC03504917	3847	0.2667141643258002	NO	-
3357	ZINC00881133	710	0.2667053250283728	NO	-
3358	ZINC03079535	3135	0.26668466424729453	NO	-
3359	ZINC03032346	3078	0.2666693303200375	NO	-
3360	ZINC04191189	5242	0.26666097488960705	NO	-
3361	ZINC00881131	709	0.2666592867987016	NO	-
3362	ZINC01894881	1868	0.2666537911317858	NO	-
3363	ZINC00838734	62	0.2666534548354078	YES	12
3364	ZINC03970177	4909	0.26665202106862596	NO	-
3365	ZINC00852453	534	0.2666313551991394	NO	-
3366	ZINC00852452	533	0.26662581441050404	NO	-
3367	ZINC03438813	3552	0.26661600564775856	NO	-
3368	ZINC03022129	3010	0.26660334349762643	NO	-
3369	ZINC03969670	4903	0.2666024795568892	NO	-
3370	ZINC00677171	210	0.2665857226864055	NO	-
3371	ZINC04492336	5599	0.26658199795800025	NO	-
3372	ZINC00925124	841	0.2665588311589649	NO	-
3373	ZINC04422811	5462	0.26655770499017006	NO	-
3374	ZINC00881133	711	0.2665522445028891	NO	-
3375	ZINC03356656	3421	0.26652796155816283	NO	-
3376	ZINC00852462	536	0.26651546147828964	NO	-
3377	ZINC00715683	290	0.26648289912902096	NO	-
3378	ZINC03280744	3295	0.26648159173462577	NO	-
3379	ZINC03280742	3294	0.2664805443155579	NO	-
3380	ZINC02050813	1978	0.26647921941222696	NO	-
3381	ZINC00676681	202	0.26647301067937346	NO	-
3382	ZINC04131219	5183	0.26644574653368747	NO	-
3383	ZINC02973501	2978	0.2664374800929089	NO	-
3384	ZINC03504651	3828	0.266433056062418	NO	-
3385	ZINC01868099	1834	0.2664243539978287	NO	-
3386	ZINC01074919	1111	0.2664211501832547	NO	-
3387	ZINC03890972	4817	0.2664186242295198	NO	-
3388	ZINC01491199	1743	0.26640615657993405	NO	-
3389	ZINC03480139	3746	0.2664008896292586	NO	-
3390	ZINC01355663	1590	0.2663984215498829	NO	-
3391	ZINC02168967	2038	0.26639458015647405	NO	-
3392	ZINC01766799	1810	0.2663933917655039	NO	-
3393	ZINC03480136	3745	0.2663787364755015	NO	-
3394	ZINC00715132	288	0.26637331619937493	NO	-
3395	ZINC00883084	717	0.2663594708488307	NO	-
3396	ZINC03630104	4158	0.26635927769784773	NO	-
3397	ZINC00628315	65	0.26634718170674737	NO	-
3398	ZINC00853582	544	0.2663426705934995	NO	-
3399	ZINC02635381	2450	0.2663231879896209	NO	-
3400	ZINC03595146	4073	0.2663159066735082	NO	-
3401	ZINC03431276	3538	0.26629067562674985	NO	-
3402	ZINC04492558	5602	0.26629031296015593	NO	-
3403	ZINC03599168	4123	0.26625510422130705	NO	-
3404	ZINC00715893	295	0.2662368605629704	NO	-
3405	ZINC00715895	296	0.2662286357379263	NO	-
3406	ZINC00983550	949	0.2662247279973092	NO	-
3407	ZINC03227128	3193	0.2662102856089249	NO	-
3408	ZINC03816156	4236	0.2662095821833773	NO	-
3409	ZINC03985898	5044	0.266181595851947	NO	-
3410	ZINC02315954	2168	0.26618054349843606	NO	-
3411	ZINC03892804	4834	0.2661726811184861	NO	-
3412	ZINC01196760	1394	0.26616318609539885	NO	-
3413	ZINC03892803	4833	0.26615993852349795	NO	-
3414	ZINC03980686	5003	0.26615605987094576	NO	-
3415	ZINC03868192	4710	0.26615006734319624	NO	-
3416	ZINC03366558	3443	0.26614924668159945	NO	-
3417	ZINC04167540	5221	0.2661128976398553	NO	-
3418	ZINC04248924	5288	0.2660994285226229	NO	-
3419	ZINC03406613	3503	0.26608977705314657	NO	-
3420	ZINC00676473	199	0.2660847127667221	NO	-
3421	ZINC02633766	2443	0.26607868335480384	NO	-
3422	ZINC03302784	3326	0.2660749197478496	NO	-
3423	ZINC03464620	3680	0.2660439912840298	NO	-
3424	ZINC02484253	2349	0.2660261694170477	NO	-
3425	ZINC03631289	4170	0.26602072750091815	NO	-
3426	ZINC02633765	2442	0.26601807703727215	NO	-
3427	ZINC02300318	2152	0.2660169055519499	NO	-
3428	ZINC03971397	4927	0.2660086864668201	NO	-
3429	ZINC01187602	1384	0.2660077067195806	NO	-
3430	ZINC00905527	782	0.26600101272262294	NO	-
3431	ZINC03302782	3325	0.2659931790072268	NO	-
3432	ZINC00855890	549	0.2659829709888415	NO	-
3433	ZINC03657466	4202	0.2659789058344698	NO	-
3434	ZINC02451973	2317	0.2659653666378899	NO	-
3435	ZINC03857088	4479	0.26591506910313745	NO	-
3436	ZINC01508700	1762	0.2659146501707444	NO	-
3437	ZINC03857089	4480	0.26589761095279907	NO	-
3438	ZINC00648128	111	0.2658786283678789	NO	-
3439	ZINC03596183	4100	0.2658785776533416	NO	-
3440	ZINC04481585	5576	0.2658711652214339	NO	-
3441	ZINC01187604	1385	0.26586989524324506	NO	-
3442	ZINC03596181	4099	0.2658677049068783	NO	-
3443	ZINC03890167	4796	0.2658415991391474	NO	-
3444	ZINC03890170	4797	0.26583900940337857	NO	-
3445	ZINC04465095	5502	0.26583900940337857	NO	-
3446	ZINC00959975	920	0.26583226564758355	NO	-
3447	ZINC00870382	621	0.2658100956254149	NO	-
3448	ZINC02788659	2696	0.2657782224903184	NO	-
3449	ZINC01432376	1701	0.26577709897396995	NO	-
3450	ZINC01119383	1219	0.265776071935945	NO	-
3451	ZINC03575234	3990	0.26577060487017695	NO	-
3452	ZINC01937892	1914	0.2657632127816085	NO	-
3453	ZINC03971395	4926	0.26575030623034407	NO	-
3454	ZINC03971393	4925	0.26572247175123964	NO	-
3455	ZINC00877829	683	0.2657207148298468	NO	-
3456	ZINC03992838	5073	0.26570318709831425	NO	-
3457	ZINC00905527	781	0.26570268932256835	NO	-
3458	ZINC00873579	642	0.2656940102755961	NO	-
3459	ZINC00996517	987	0.26569341467175134	NO	-
3460	ZINC01378918	1629	0.2656909933289355	NO	-
3461	ZINC03973822	4959	0.26568859173782766	NO	-
3462	ZINC03582306	4011	0.2656843816068928	NO	-
3463	ZINC04433539	5469	0.2656697410775818	NO	-
3464	ZINC03595580	4090	0.2656620034135083	NO	-
3465	ZINC02956134	2935	0.26566128829058555	NO	-
3466	ZINC03595582	4091	0.26565803302957186	NO	-
3467	ZINC00983528	946	0.26564789876223266	NO	-
3468	ZINC00661389	130	0.26563829946381246	NO	-
3469	ZINC03504768	3832	0.26563162671771223	NO	-
3470	ZINC04003614	5107	0.2656292999361502	NO	-
3471	ZINC03504767	3831	0.26560692664214264	NO	-
3472	ZINC03971399	4928	0.2656031845097157	NO	-
3473	ZINC01379093	1667	0.2655928881263281	NO	-
3474	ZINC03992840	5075	0.26556221995422047	NO	-
3475	ZINC01916960	1879	0.26555730802640276	NO	-
3476	ZINC01078142	1124	0.265552432424515	NO	-
3477	ZINC04492639	5605	0.26555209862730283	NO	-
3478	ZINC03025347	3056	0.26555164777823564	NO	-
3479	ZINC03292972	3314	0.2655494119339218	NO	-
3480	ZINC00863304	588	0.2655313508953195	NO	-
3481	ZINC03504640	3823	0.26552128076763964	NO	-
3482	ZINC02318997	2177	0.26551045741392737	NO	-
3483	ZINC02471771	2338	0.26550629900108674	NO	-
3484	ZINC02224991	2100	0.2654938168489263	NO	-
3485	ZINC03504652	3829	0.2654745920581846	NO	-
3486	ZINC01379073	1660	0.26544478540871097	NO	-
3487	ZINC00642501	99	0.2654194521426284	NO	-
3488	ZINC03998909	5093	0.2654086698300759	NO	-
3489	ZINC03834098	1	0.2653898243937924	YES	1
3490	ZINC04087192	5167	0.265373773929854	NO	-
3491	ZINC02773030	2677	0.265369191707715	NO	-
3492	ZINC04160462	5207	0.2653623025086967	NO	-
3493	ZINC03504765	3830	0.26535378280309885	NO	-
3494	ZINC03854496	4419	0.2653498854396774	NO	-
3495	ZINC03504770	3833	0.2653468267850989	NO	-
3496	ZINC00823876	489	0.2653310555732657	NO	-
3497	ZINC04225151	5263	0.2652853066498679	NO	-
3498	ZINC04046678	5147	0.2652733901077063	NO	-
3499	ZINC03969967	4907	0.2652694081775154	NO	-
3500	ZINC00649397	115	0.2652647617167474	NO	-
3501	ZINC03992841	5076	0.265264635689688	NO	-
3502	ZINC03855565	4470	0.2652643080047302	NO	-
3503	ZINC04225496	5270	0.2652319188942129	NO	-
3504	ZINC00941635	879	0.26522524101019457	NO	-
3505	ZINC01916962	1880	0.2652249335846617	NO	-
3506	ZINC02876671	2859	0.26520619858053185	NO	-
3507	ZINC00941634	878	0.2652024856042961	NO	-
3508	ZINC02947615	2925	0.2652004219492782	NO	-
3509	ZINC00793014	398	0.2651957286380459	NO	-
3510	ZINC01476208	1725	0.2651606371300006	NO	-
3511	ZINC00853584	545	0.2651566597771043	NO	-
3512	ZINC00781739	372	0.26514878389735086	NO	-
3513	ZINC01476207	1724	0.26514746389477883	NO	-
3514	ZINC02620860	2401	0.2651473437049143	NO	-
3515	ZINC02620861	2402	0.26514184800458923	NO	-
3516	ZINC00781740	373	0.26513748506165763	NO	-
3517	ZINC00925122	840	0.2651197364870764	NO	-
3518	ZINC04422763	5460	0.26509978277557117	NO	-
3519	ZINC02380851	2234	0.2650726434755752	NO	-
3520	ZINC00478797	8	0.26505686766737196	NO	-
3521	ZINC03853033	4364	0.2650493956410734	NO	-
3522	ZINC03992839	5074	0.26504238441630196	NO	-
3523	ZINC00758432	319	0.2650407076566299	NO	-
3524	ZINC02960293	2945	0.26503990443462166	NO	-
3525	ZINC03890897	4814	0.2650291152427123	NO	-
3526	ZINC01272984	1464	0.2649913692642538	NO	-
3527	ZINC03451029	3582	0.2649758922206626	NO	-
3528	ZINC03890899	4815	0.26497345651183596	NO	-
3529	ZINC01192800	1390	0.2649519274649944	NO	-
3530	ZINC01379099	1668	0.2649492939684241	NO	-
3531	ZINC04131921	5186	0.2649311639067113	NO	-
3532	ZINC03020942	3004	0.2649247649556846	NO	-
3533	ZINC03858110	4536	0.26492243178062874	NO	-
3534	ZINC02841541	2770	0.26492242799076815	NO	-
3535	ZINC02734687	2621	0.26491323615615125	NO	-
3536	ZINC03247299	3230	0.26489415410472295	NO	-
3537	ZINC02359843	2220	0.2648632944979219	NO	-
3538	ZINC00902685	770	0.2648609342244101	NO	-
3539	ZINC03854923	4449	0.26485917230727435	NO	-
3540	ZINC00902686	771	0.26485183062440293	NO	-
3541	ZINC00675768	193	0.2648202025156475	NO	-
3542	ZINC00946271	893	0.2648190422620585	NO	-
3543	ZINC04194239	5251	0.26479170206740177	NO	-
3544	ZINC02359842	2219	0.26478248363627627	NO	-
3545	ZINC00941632	876	0.264765800682193	NO	-
3546	ZINC00941633	877	0.2647651493815144	NO	-
3547	ZINC00660150	128	0.2647583407536383	NO	-
3548	ZINC02199962	2060	0.2647457151539519	NO	-
3549	ZINC04438699	5472	0.26474136376758506	NO	-
3550	ZINC03519936	3892	0.2647353700955542	NO	-
3551	ZINC02631908	2433	0.2647047994860739	NO	-
3552	ZINC03608437	4138	0.2646977908419021	NO	-
3553	ZINC03595998	4094	0.264680324460981	NO	-
3554	ZINC00667424	145	0.2646604946212013	NO	-
3555	ZINC00677187	212	0.26465575286338056	NO	-
3556	ZINC03230801	3198	0.26463792674637626	NO	-
3557	ZINC00877401	676	0.26462118297324083	NO	-
3558	ZINC01282211	1499	0.264616794606021	NO	-
3559	ZINC03287372	3304	0.2646046991744467	NO	-
3560	ZINC03973304	4954	0.2646024938526772	NO	-
3561	ZINC03595996	4093	0.2645939223466602	NO	-
3562	ZINC02954675	2933	0.2645802234111639	NO	-
3563	ZINC03479996	3740	0.2645683277908965	NO	-
3564	ZINC03479999	3741	0.2645559203928708	NO	-
3565	ZINC01003774	996	0.2645432558878872	NO	-
3566	ZINC00655145	120	0.2645360385077792	NO	-
3567	ZINC00787314	388	0.26452796325514394	NO	-
3568	ZINC01366449	1608	0.26450480603654475	NO	-
3569	ZINC01174894	1355	0.2644973559510316	NO	-
3570	ZINC03454186	3594	0.26445909843352905	NO	-
3571	ZINC01152278	1332	0.2644588396149182	NO	-
3572	ZINC01924642	1899	0.2644337994276835	NO	-
3573	ZINC02829446	2752	0.26440917533134806	NO	-
3574	ZINC00907310	785	0.2644084829692764	NO	-
3575	ZINC01320990	1531	0.2644021028808602	NO	-
3576	ZINC02852973	2804	0.26436358968735413	NO	-
3577	ZINC00658099	125	0.264353992139551	NO	-
3578	ZINC02761401	2657	0.26434048331611676	NO	-
3579	ZINC04191403	5244	0.2643291422922308	NO	-
3580	ZINC01040192	1033	0.26431668560252775	NO	-
3581	ZINC01086707	1148	0.26431656001515746	NO	-
3582	ZINC02460783	2330	0.2643039925893174	NO	-
3583	ZINC02209803	2082	0.264286238262168	NO	-
3584	ZINC02734690	2622	0.2642699417814761	NO	-
3585	ZINC00729043	312	0.2642621556454633	NO	-
3586	ZINC00658100	126	0.2642598329476258	NO	-
3587	ZINC03858799	4558	0.2642246146486679	NO	-
3588	ZINC00933543	861	0.2642241243542933	NO	-
3589	ZINC02729369	2610	0.2642013868478559	NO	-
3590	ZINC01144483	1311	0.26418201975037625	NO	-
3591	ZINC00870380	620	0.26418189352783533	NO	-
3592	ZINC02710359	2567	0.2641602571562442	NO	-
3593	ZINC04465115	5503	0.2641573436990513	NO	-
3594	ZINC01366450	1609	0.2641534843116846	NO	-
3595	ZINC02734691	2623	0.2641521604766521	NO	-
3596	ZINC01368353	1611	0.2641414080029984	NO	-
3597	ZINC01282759	1502	0.26411896634282855	NO	-
3598	ZINC02756446	2649	0.2640614996485109	NO	-
3599	ZINC01937853	1913	0.26405505224750914	NO	-
3600	ZINC02205423	2071	0.26404498393070897	NO	-
3601	ZINC03240835	3219	0.2640275152881655	NO	-
3602	ZINC03859069	4577	0.26402509265959156	NO	-
3603	ZINC03519943	3893	0.2640244595919693	NO	-
3604	ZINC00633987	83	0.26397300673959334	NO	-
3605	ZINC03476260	3731	0.26396311508631964	NO	-
3606	ZINC00676239	194	0.26396279688359947	NO	-
3607	ZINC03867299	4641	0.26396031825289	NO	-
3608	ZINC02643832	2478	0.263957157471265	NO	-
3609	ZINC02729370	2611	0.26394035722517833	NO	-
3610	ZINC03968614	4884	0.2639329373341143	NO	-
3611	ZINC00876105	673	0.2639324082630464	NO	-
3612	ZINC03476257	3730	0.26392439575890386	NO	-
3613	ZINC03272324	3280	0.26392093543847234	NO	-
3614	ZINC01078991	1129	0.26389479844444436	NO	-
3615	ZINC00857410	558	0.2638888380161994	NO	-
3616	ZINC00946271	892	0.2638755826753756	NO	-
3617	ZINC01144481	1310	0.26386514188529914	NO	-
3618	ZINC01207336	1398	0.26386496604401577	NO	-
3619	ZINC01078551	1126	0.26383685111431854	NO	-
3620	ZINC03854745	4426	0.2638043395776258	NO	-
3621	ZINC04304634	5361	0.2637832731822152	NO	-
3622	ZINC01355663	1591	0.2637762775819501	NO	-
3623	ZINC00857409	557	0.26376307674536875	NO	-
3624	ZINC03867807	4695	0.2637338861795433	NO	-
3625	ZINC04465753	5519	0.2637338861795433	NO	-
3626	ZINC01889518	1839	0.26372879357022855	NO	-
3627	ZINC03858801	4560	0.2637233000555822	NO	-
3628	ZINC01142465	1297	0.2637193574214278	NO	-
3629	ZINC02840749	2768	0.2636942769130745	NO	-
3630	ZINC03028152	3060	0.26368639069130567	NO	-
3631	ZINC03494621	3779	0.26367746868599806	NO	-
3632	ZINC04398003	5440	0.2636701089340137	NO	-
3633	ZINC00715132	289	0.26366814594056914	NO	-
3634	ZINC03464934	3683	0.2636472774512454	NO	-
3635	ZINC02284211	2142	0.2636465906223802	NO	-
3636	ZINC02624930	2412	0.2636460017887829	NO	-
3637	ZINC04317264	5385	0.26364438907436416	NO	-
3638	ZINC03031440	3070	0.2636442282079866	NO	-
3639	ZINC03431966	3539	0.2636212740387473	NO	-
3640	ZINC00867268	591	0.2636104675524794	NO	-
3641	ZINC03232102	3202	0.26360625979190233	NO	-
3642	ZINC02643833	2479	0.2635975874549247	NO	-
3643	ZINC00672642	160	0.26359608375059623	NO	-
3644	ZINC01253522	1447	0.26358581024988087	NO	-
3645	ZINC03233685	3204	0.26357870697320834	NO	-
3646	ZINC00925056	839	0.26357247994204697	NO	-
3647	ZINC03858877	4572	0.26356353879143324	NO	-
3648	ZINC02380851	2235	0.26355614351749307	NO	-
3649	ZINC00941636	880	0.26355438921924257	NO	-
3650	ZINC00941637	881	0.26354806429365596	NO	-
3651	ZINC04111185	5174	0.2635448199436034	NO	-
3652	ZINC01139912	1287	0.2635434247261856	NO	-
3653	ZINC03867523	4672	0.26354248997938373	NO	-
3654	ZINC04465614	5517	0.26354248997938373	NO	-
3655	ZINC00722858	302	0.263529016501245	NO	-
3656	ZINC02205422	2070	0.2635254608892366	NO	-
3657	ZINC04248924	5289	0.26352299436519205	NO	-
3658	ZINC04422811	5463	0.2635125439301377	NO	-
3659	ZINC04145011	5196	0.26350896646510125	NO	-
3660	ZINC00933542	860	0.26348231586701604	NO	-
3661	ZINC03480037	3743	0.26347466116072354	NO	-
3662	ZINC01139914	1288	0.2634638383867714	NO	-
3663	ZINC03480036	3742	0.2634630103696122	NO	-
3664	ZINC01169259	1350	0.2634596872103068	NO	-
3665	ZINC01287234	1509	0.26343795756288746	NO	-
3666	ZINC01224301	1422	0.26343652151517494	NO	-
3667	ZINC03968535	4881	0.2634148694268323	NO	-
3668	ZINC01247695	1440	0.2633944890519914	NO	-
3669	ZINC01505622	1759	0.26338591659010574	NO	-
3670	ZINC03464941	3684	0.26338399435197035	NO	-
3671	ZINC03858807	4563	0.26336630543716694	NO	-
3672	ZINC02773087	2680	0.26336385207240615	NO	-
3673	ZINC01253523	1448	0.26335888724612855	NO	-
3674	ZINC00945833	891	0.26335091319345305	NO	-
3675	ZINC02621366	2403	0.2633482981039009	NO	-
3676	ZINC00949888	895	0.2633428942717501	NO	-
3677	ZINC00858476	562	0.263318052789445	NO	-
3678	ZINC03858870	4570	0.26329829145575306	NO	-
3679	ZINC01378965	1635	0.2632890092983705	NO	-
3680	ZINC03097241	3153	0.2632827158645437	NO	-
3681	ZINC00867709	595	0.2632786966874011	NO	-
3682	ZINC03453427	3592	0.26327346577067406	NO	-
3683	ZINC03890240	4800	0.2632577152526818	NO	-
3684	ZINC04032776	5126	0.2632323158590247	NO	-
3685	ZINC03890241	4801	0.2632241137896984	NO	-
3686	ZINC03570780	3982	0.26321125172885185	NO	-
3687	ZINC00945823	889	0.26320450043884214	NO	-
3688	ZINC04167370	5220	0.26318524108707003	NO	-
3689	ZINC03858806	4562	0.2631810462153597	NO	-
3690	ZINC02747454	2639	0.26317322444961555	NO	-
3691	ZINC02746289	2637	0.26316531102453783	NO	-
3692	ZINC03250558	3245	0.26313790375502455	NO	-
3693	ZINC03246614	3228	0.26311435696678803	NO	-
3694	ZINC03250557	3244	0.2630946059524375	NO	-
3695	ZINC03494603	3774	0.26309068318229845	NO	-
3696	ZINC03324751	3368	0.2630534436084998	NO	-
3697	ZINC01384063	1670	0.26305041048314864	NO	-
3698	ZINC03245419	3226	0.2630403482597021	NO	-
3699	ZINC03890608	4806	0.2630148735772018	NO	-
3700	ZINC03558172	3956	0.2630113333496648	NO	-
3701	ZINC03047992	3114	0.2629992853343162	NO	-
3702	ZINC00867701	593	0.262992522765326	NO	-
3703	ZINC04160473	5208	0.2629845373567214	NO	-
3704	ZINC03523959	3906	0.2629792845979132	NO	-
3705	ZINC00987101	969	0.26297368638163515	NO	-
3706	ZINC04000695	5097	0.2629695830456313	NO	-
3707	ZINC00858475	561	0.26294899987235076	NO	-
3708	ZINC02802002	2730	0.26293881844992667	NO	-
3709	ZINC03867366	4649	0.2629211690705748	NO	-
3710	ZINC03852235	4336	0.2629140613975329	NO	-
3711	ZINC02729263	2609	0.26290388621568034	NO	-
3712	ZINC03405360	3501	0.26288074244793064	NO	-
3713	ZINC04493080	5618	0.26287676781637986	NO	-
3714	ZINC03383553	3467	0.2628731777126998	NO	-
3715	ZINC03425444	3526	0.2628673511211869	NO	-
3716	ZINC00653495	119	0.26285940973125477	NO	-
3717	ZINC02856006	2816	0.26284910156672475	NO	-
3718	ZINC03945142	4857	0.2628373406082945	NO	-
3719	ZINC02891039	2894	0.2628305498415962	NO	-
3720	ZINC01984771	1963	0.2628285036149165	NO	-
3721	ZINC00778749	360	0.26281898780630286	NO	-
3722	ZINC03462229	3647	0.262813821209105	NO	-
3723	ZINC02318182	2175	0.2628073706893175	NO	-
3724	ZINC00672833	163	0.26279852249367014	NO	-
3725	ZINC01224437	1426	0.26279290067131217	NO	-
3726	ZINC03233658	3203	0.262787593410314	NO	-
3727	ZINC03852397	4341	0.2627849636418767	NO	-
3728	ZINC01142466	1298	0.2627845183423857	NO	-
3729	ZINC03858874	4571	0.26278366887161975	NO	-
3730	ZINC04357793	5412	0.2627617379474956	NO	-
3731	ZINC02773566	2684	0.26275496797349257	NO	-
3732	ZINC04388666	5433	0.2626993583042912	NO	-
3733	ZINC03859779	4597	0.2626964399942044	NO	-
3734	ZINC03857080	4478	0.26264269483196634	NO	-
3735	ZINC01109220	1186	0.26262466188275835	NO	-
3736	ZINC02326519	2185	0.2626051249505496	NO	-
3737	ZINC03868076	4708	0.26259868513951684	NO	-
3738	ZINC03350555	3408	0.2625793643721828	NO	-
3739	ZINC03972630	4952	0.2625551333682906	NO	-
3740	ZINC03007382	2999	0.26255430311386724	NO	-
3741	ZINC01224347	1424	0.2625471356197908	NO	-
3742	ZINC02621806	2404	0.26254211756286405	NO	-
3743	ZINC03618829	4147	0.2625410132368116	NO	-
3744	ZINC00840859	516	0.262540905471156	NO	-
3745	ZINC02621807	2405	0.2625295308224995	NO	-
3746	ZINC03405330	3499	0.26252304019043116	NO	-
3747	ZINC01261642	1454	0.26251587554518363	NO	-
3748	ZINC02886256	2887	0.2624887382012812	NO	-
3749	ZINC02316444	2172	0.262471442034565	NO	-
3750	ZINC03967716	4870	0.2624630881424959	NO	-
3751	ZINC00867711	597	0.2624550413386708	NO	-
3752	ZINC00955937	904	0.26244764345048854	NO	-
3753	ZINC03105061	3154	0.2624457760285822	NO	-
3754	ZINC00672985	165	0.26244244059214444	NO	-
3755	ZINC02809065	2740	0.26244144068325276	NO	-
3756	ZINC03494495	3769	0.2624349254797095	NO	-
3757	ZINC04529511	5649	0.2624197409005951	NO	-
3758	ZINC00594040	27	0.26241088742892915	NO	-
3759	ZINC01085787	1142	0.26240719974933613	NO	-
3760	ZINC02849455	2784	0.2624000904660165	NO	-
3761	ZINC00945833	890	0.26238753254193403	NO	-
3762	ZINC01376061	1623	0.2623859339618975	NO	-
3763	ZINC03858865	4568	0.26236516702733226	NO	-
3764	ZINC02136384	2018	0.2623621049959069	NO	-
3765	ZINC02169070	2039	0.2623212852952363	NO	-
3766	ZINC04225343	5268	0.26232102529522106	NO	-
3767	ZINC02828602	2751	0.262309664821545	NO	-
3768	ZINC03992864	5081	0.26230468142826335	NO	-
3769	ZINC04487830	5590	0.2622607315612977	NO	-
3770	ZINC01111521	1196	0.26225982752177557	NO	-
3771	ZINC00821801	485	0.26224466120874784	NO	-
3772	ZINC03834086	34	0.2622410957739828	YES	6
3773	ZINC00945823	888	0.26223699107792225	NO	-
3774	ZINC01384015	1669	0.26219891750948515	NO	-
3775	ZINC03476209	3729	0.2621713259299156	NO	-
3776	ZINC03641390	4192	0.2621665581340047	NO	-
3777	ZINC02338718	2208	0.2621639417276044	NO	-
3778	ZINC04417798	5457	0.26215840915309113	NO	-
3779	ZINC03868109	4709	0.2621537425165569	NO	-
3780	ZINC03635270	4191	0.2621341024486946	NO	-
3781	ZINC03858789	4556	0.2621302111484934	NO	-
3782	ZINC04469470	5555	0.26212480199723787	NO	-
3783	ZINC00867701	592	0.2621161433382553	NO	-
3784	ZINC04308530	5364	0.2620982403207867	NO	-
3785	ZINC03859649	4590	0.2620476042368213	NO	-
3786	ZINC01294776	1519	0.2620465369746067	NO	-
3787	ZINC02954635	2932	0.2620330232476891	NO	-
3788	ZINC03858885	4573	0.26193617844310646	NO	-
3789	ZINC01085620	1141	0.2619096960905947	NO	-
3790	ZINC01492164	1746	0.2619094082273355	NO	-
3791	ZINC02318183	2176	0.2618883263670654	NO	-
3792	ZINC01045497	1049	0.2618872671739823	NO	-
3793	ZINC01169816	1351	0.2618803414704279	NO	-
3794	ZINC04364218	5418	0.2618749701905028	NO	-
3795	ZINC03303652	3329	0.2618682606124755	NO	-
3796	ZINC03303654	3330	0.26186509377683814	NO	-
3797	ZINC03868522	4734	0.2618580207369064	NO	-
3798	ZINC03558079	3954	0.26184185660158704	NO	-
3799	ZINC03157759	3163	0.26182576715007055	NO	-
3800	ZINC04462700	5483	0.2618155010682102	NO	-
3801	ZINC04512943	5637	0.2618003820349142	NO	-
3802	ZINC00867709	594	0.26179086821439085	NO	-
3803	ZINC01142388	1295	0.2617847271785351	NO	-
3804	ZINC04514411	5639	0.2617830968692879	NO	-
3805	ZINC00804725	437	0.2617782304468364	NO	-
3806	ZINC00741565	316	0.2617765502961818	NO	-
3807	ZINC01142387	1294	0.2617744782471452	NO	-
3808	ZINC02769784	2674	0.26175798803300765	NO	-
3809	ZINC03230819	3200	0.26174203978486854	NO	-
3810	ZINC02955491	2934	0.26173970497125587	NO	-
3811	ZINC03278711	3289	0.26172574145788835	NO	-
3812	ZINC03855377	4466	0.2617106147710399	NO	-
3813	ZINC03462032	3642	0.2617065573491318	NO	-
3814	ZINC02735029	2625	0.2616769876108279	NO	-
3815	ZINC02223051	2098	0.26164384663866713	NO	-
3816	ZINC03480096	3744	0.26161442511615723	NO	-
3817	ZINC02728712	2606	0.26161008067759794	NO	-
3818	ZINC04308585	5366	0.2616093106199265	NO	-
3819	ZINC02223050	2097	0.26160138117518655	NO	-
3820	ZINC00840866	517	0.2615937093666628	NO	-
3821	ZINC00993815	985	0.26158822780591506	NO	-
3822	ZINC03983317	5040	0.2615829315136915	NO	-
3823	ZINC01178296	1363	0.26157028179300057	NO	-
3824	ZINC03279937	3293	0.26155921186756503	NO	-
3825	ZINC03868523	4735	0.2615545410121415	NO	-
3826	ZINC04466111	5529	0.2615545410121415	NO	-
3827	ZINC01078074	1123	0.26155445195796617	NO	-
3828	ZINC02620278	2397	0.2615489976022847	NO	-
3829	ZINC04145011	5197	0.2615466370174726	NO	-
3830	ZINC03992863	5080	0.2615376891701896	NO	-
3831	ZINC03462576	3650	0.261535260944744	NO	-
3832	ZINC03494507	3771	0.2615336366904056	NO	-
3833	ZINC03356628	3420	0.26153180649086866	NO	-
3834	ZINC03494504	3770	0.26152905244312236	NO	-
3835	ZINC03816158	4237	0.2615180031755181	NO	-
3836	ZINC00880970	703	0.2615117486615489	NO	-
3837	ZINC00804726	438	0.2614866034747082	NO	-
3838	ZINC01379042	1651	0.26147248570320536	NO	-
3839	ZINC02289805	2145	0.2614633072431068	NO	-
3840	ZINC03454978	3599	0.26145194358450213	NO	-
3841	ZINC03494614	3778	0.2614483234911946	NO	-
3842	ZINC03980714	5004	0.26144225978535957	NO	-
3843	ZINC03454976	3598	0.2614337187610522	NO	-
3844	ZINC01379090	1665	0.2614257412316743	NO	-
3845	ZINC02652059	2499	0.2614239610830528	NO	-
3846	ZINC03022863	3023	0.2614089309903202	NO	-
3847	ZINC01540766	1775	0.26139637252892894	NO	-
3848	ZINC03970203	4912	0.2613911087136658	NO	-
3849	ZINC00058174	50	0.26138563854629815	YES	8
3850	ZINC03500557	3802	0.2613523652823875	NO	-
3851	ZINC04220595	5259	0.26134531430382146	NO	-
3852	ZINC03600640	4130	0.2613442008026601	NO	-
3853	ZINC02620279	2398	0.2613322507539367	NO	-
3854	ZINC00878834	694	0.2613158098228764	NO	-
3855	ZINC00867711	596	0.2613094125248338	NO	-
3856	ZINC04087042	5164	0.26130765221456553	NO	-
3857	ZINC00937553	867	0.26130569449758395	NO	-
3858	ZINC03498018	3791	0.26130056979871974	NO	-
3859	ZINC01916963	1881	0.26128216832422674	NO	-
3860	ZINC03852238	4337	0.2612811342162192	NO	-
3861	ZINC03892144	4823	0.26127848024544864	NO	-
3862	ZINC01916966	1882	0.26127160687751366	NO	-
3863	ZINC03661186	4208	0.26126822117628634	NO	-
3864	ZINC03317027	3350	0.2612655567907369	NO	-
3865	ZINC03868429	4732	0.26125238370031517	NO	-
3866	ZINC02645730	2487	0.2612397166726265	NO	-
3867	ZINC02112450	2004	0.26122889016299566	NO	-
3868	ZINC03295151	3315	0.2612003512978747	NO	-
3869	ZINC03595230	4075	0.26119309195235185	NO	-
3870	ZINC03868428	4731	0.261170972853305	NO	-
3871	ZINC02218084	2090	0.26116243357704394	NO	-
3872	ZINC03595229	4074	0.26115147534503247	NO	-
3873	ZINC03494613	3777	0.26114291091669983	NO	-
3874	ZINC03259020	3258	0.2611263013019216	NO	-
3875	ZINC00674590	182	0.26112267162438846	NO	-
3876	ZINC03519918	3889	0.2611218601936318	NO	-
3877	ZINC03032701	3079	0.2611215822162871	NO	-
3878	ZINC03455412	3606	0.26110979664024964	NO	-
3879	ZINC01109858	1190	0.2610967582393734	NO	-
3880	ZINC01136174	1277	0.2610800688833128	NO	-
3881	ZINC01371464	1612	0.2610764058461374	NO	-
3882	ZINC03854112	4405	0.26107471172559465	NO	-
3883	ZINC01547315	1776	0.26105856611229583	NO	-
3884	ZINC03295152	3316	0.2610552752875975	NO	-
3885	ZINC00631142	73	0.26105391929676436	NO	-
3886	ZINC04459132	5481	0.2610500020768428	NO	-
3887	ZINC01917007	1883	0.2610334434340064	NO	-
3888	ZINC01275043	1469	0.26101703195817405	NO	-
3889	ZINC02953838	2931	0.26101302045911223	NO	-
3890	ZINC03993193	5088	0.2610100798821513	NO	-
3891	ZINC03969670	4904	0.2610072222366135	NO	-
3892	ZINC01917009	1884	0.26100713363425304	NO	-
3893	ZINC03977630	4996	0.26099988101673166	NO	-
3894	ZINC02328015	2189	0.260987111812055	NO	-
3895	ZINC03525039	3907	0.26098650287822966	NO	-
3896	ZINC04424594	5466	0.26097894340966304	NO	-
3897	ZINC03979767	4998	0.26095547650344714	NO	-
3898	ZINC02794943	2700	0.2609482023003046	NO	-
3899	ZINC02639852	2466	0.2609099370880495	NO	-
3900	ZINC03456652	3609	0.26089375432717465	NO	-
3901	ZINC00655965	122	0.2608774543180153	NO	-
3902	ZINC01924549	1898	0.2608701881065825	NO	-
3903	ZINC03456654	3610	0.2608681177471635	NO	-
3904	ZINC03031237	3066	0.2608622181659269	NO	-
3905	ZINC02827552	2750	0.26085731474922313	NO	-
3906	ZINC03494547	3773	0.26084258250845616	NO	-
3907	ZINC02721117	2598	0.26083942354264744	NO	-
3908	ZINC04474342	5573	0.2608331881946563	NO	-
3909	ZINC03494545	3772	0.2608313371134907	NO	-
3910	ZINC03368554	3450	0.26082538018120993	NO	-
3911	ZINC03456879	3620	0.26082208016960723	NO	-
3912	ZINC03456877	3619	0.26082002684347694	NO	-
3913	ZINC04087350	5168	0.2608090863137041	NO	-
3914	ZINC01946973	1919	0.26080790089739	NO	-
3915	ZINC03564135	3969	0.2607934422531444	NO	-
3916	ZINC03564133	3968	0.2607868360830922	NO	-
3917	ZINC02447418	2310	0.26078541194433363	NO	-
3918	ZINC01472363	1720	0.26078530112110054	NO	-
3919	ZINC03464402	3677	0.26076929886016503	NO	-
3920	ZINC04462776	5484	0.26076911450020307	NO	-
3921	ZINC01063066	1081	0.2607662354139727	NO	-
3922	ZINC03464400	3676	0.26074744981481596	NO	-
3923	ZINC04004924	5115	0.2607406235051133	NO	-
3924	ZINC03857693	4517	0.2607342025145834	NO	-
3925	ZINC00795197	410	0.26073404261088573	NO	-
3926	ZINC01898571	1870	0.2607331309169392	NO	-
3927	ZINC03494606	3775	0.2607329202074035	NO	-
3928	ZINC00795195	409	0.2607324678045261	NO	-
3929	ZINC00971446	930	0.2607313446752549	NO	-
3930	ZINC03858788	4555	0.26072503001649666	NO	-
3931	ZINC02861616	2833	0.26072259173774126	NO	-
3932	ZINC01282206	1496	0.26071548561813773	NO	-
3933	ZINC03977481	4995	0.26069646950608655	NO	-
3934	ZINC03661185	4207	0.2606941060412978	NO	-
3935	ZINC03855122	4460	0.2606730639317512	NO	-
3936	ZINC03859649	4591	0.2606645810823886	NO	-
3937	ZINC04617837	95	0.26063186022806784	YES	20
3938	ZINC02141993	2028	0.2606270140803351	NO	-
3939	ZINC02735160	2626	0.2606202920574635	NO	-
3940	ZINC03023155	3031	0.260607016649606	NO	-
3941	ZINC01472365	1721	0.26060694290067193	NO	-
3942	ZINC01088911	1153	0.2606041267617435	NO	-
3943	ZINC02481093	2344	0.2605923046345837	NO	-
3944	ZINC02627560	2420	0.2605899593541393	NO	-
3945	ZINC03456831	3614	0.260562824968653	NO	-
3946	ZINC03867055	4630	0.26055675852944565	NO	-
3947	ZINC02617859	2391	0.2605437704579331	NO	-
3948	ZINC03456834	3615	0.2605398735466418	NO	-
3949	ZINC04617831	96	0.26053755366187836	YES	20
3950	ZINC03243156	3223	0.2605163833901446	NO	-
3951	ZINC03868715	4752	0.26051381038413063	NO	-
3952	ZINC03084491	3144	0.26048239033831083	NO	-
3953	ZINC03992797	5070	0.26045690618749423	NO	-
3954	ZINC03494608	3776	0.2604519422259884	NO	-
3955	ZINC03593448	4037	0.260435438167119	NO	-
3956	ZINC03374537	3460	0.2604352391243751	NO	-
3957	ZINC03971675	4946	0.26040027587777415	NO	-
3958	ZINC02852725	2801	0.2603913586707194	NO	-
3959	ZINC03109570	3157	0.2603627017052613	NO	-
3960	ZINC03030277	3062	0.26035740119725115	NO	-
3961	ZINC03439723	3562	0.2603511053995276	NO	-
3962	ZINC00802347	427	0.26033209988801753	NO	-
3963	ZINC03462844	3659	0.2603104768061108	NO	-
3964	ZINC03462840	3658	0.2603014024282246	NO	-
3965	ZINC03301905	3323	0.26029247010511264	NO	-
3966	ZINC03855582	4471	0.26028839949270954	NO	-
3967	ZINC00986667	968	0.2602785869133497	NO	-
3968	ZINC03660221	4206	0.2602730369659016	NO	-
3969	ZINC04003614	5108	0.260263251811775	NO	-
3970	ZINC00802348	428	0.2602422050275169	NO	-
3971	ZINC01136878	1279	0.2602416377514128	NO	-
3972	ZINC03456873	3618	0.26023403255692223	NO	-
3973	ZINC03649436	4200	0.26022312440676376	NO	-
3974	ZINC00818877	481	0.2602018573627788	NO	-
3975	ZINC02627559	2419	0.2601928926778453	NO	-
3976	ZINC03596698	4110	0.26018953193747923	NO	-
3977	ZINC01218011	1416	0.2601812451954562	NO	-
3978	ZINC01125160	1242	0.26017094298149324	NO	-
3979	ZINC02843105	2773	0.2601655539741572	NO	-
3980	ZINC01959994	1928	0.26016146434534504	NO	-
3981	ZINC03456870	3617	0.26015805637841694	NO	-
3982	ZINC02628156	2424	0.2601559827101473	NO	-
3983	ZINC03868626	4740	0.2601472053835262	NO	-
3984	ZINC00878477	692	0.26014201132211395	NO	-
3985	ZINC04466368	5536	0.2601385165769858	NO	-
3986	ZINC03217286	3189	0.2601299742421379	NO	-
3987	ZINC02628155	2423	0.26010429380656075	NO	-
3988	ZINC03596700	4111	0.26009162242948597	NO	-
3989	ZINC03503118	3815	0.2600893732736034	NO	-
3990	ZINC03890849	4812	0.26007321018681867	NO	-
3991	ZINC04465149	5506	0.26007321018681867	NO	-
3992	ZINC02718349	2574	0.2600536124456511	NO	-
3993	ZINC03853127	4370	0.26004233604478766	NO	-
3994	ZINC02718966	2578	0.2600404413179304	NO	-
3995	ZINC04632535	94	0.26003705073198957	YES	20
3996	ZINC01102351	1174	0.26002737607888804	NO	-
3997	ZINC03593662	4047	0.26002491892630897	NO	-
3998	ZINC03593660	4046	0.26001863818591303	NO	-
3999	ZINC03248509	3236	0.2600167084313431	NO	-
4000	ZINC01492166	1747	0.26000694212375797	NO	-
4001	ZINC03248511	3237	0.2600050177264849	NO	-
4002	ZINC03889450	4770	0.259993637270405	NO	-
4003	ZINC03470054	3712	0.2599717869280459	NO	-
4004	ZINC03976363	4985	0.25996198551223576	NO	-
4005	ZINC04167542	5222	0.25995826628949703	NO	-
4006	ZINC02628034	2422	0.25995759079217945	NO	-
4007	ZINC01959996	1929	0.2599540005585394	NO	-
4008	ZINC03237628	3212	0.25995046461361504	NO	-
4009	ZINC04492635	5604	0.25992974966178245	NO	-
4010	ZINC03853126	4369	0.25991971704512296	NO	-
4011	ZINC03489872	3762	0.25991791724306157	NO	-
4012	ZINC02452919	2319	0.25991109245566113	NO	-
4013	ZINC02616736	2387	0.25991012568952426	NO	-
4014	ZINC03237629	3213	0.2598908322477109	NO	-
4015	ZINC03832345	85	0.2598881792213926	YES	14
4016	ZINC00795192	407	0.25988638321207663	NO	-
4017	ZINC01125163	1243	0.2598783394985194	NO	-
4018	ZINC00795194	408	0.2598749942174463	NO	-
4019	ZINC03971569	4943	0.2598712761777531	NO	-
4020	ZINC04470205	5568	0.2598712761777531	NO	-
4021	ZINC00692896	256	0.2598594945046464	NO	-
4022	ZINC03465469	3698	0.25984802285282405	NO	-
4023	ZINC02450394	2314	0.25984749288172343	NO	-
4024	ZINC03306934	3333	0.25983373975435964	NO	-
4025	ZINC03980791	5007	0.25982724500445975	NO	-
4026	ZINC03971564	4942	0.2598088121794644	NO	-
4027	ZINC04087093	5166	0.25975010160084605	NO	-
4028	ZINC04466318	5534	0.25972262003802427	NO	-
4029	ZINC03460687	3624	0.2597044534348817	NO	-
4030	ZINC03470453	3718	0.2596949021182185	NO	-
4031	ZINC03460691	3625	0.2596756627594868	NO	-
4032	ZINC03867377	4651	0.259670550059868	NO	-
4033	ZINC03858536	4545	0.25966470838702127	NO	-
4034	ZINC02718998	2584	0.25966070910746547	NO	-
4035	ZINC00812086	460	0.25965940478072475	NO	-
4036	ZINC01217376	1414	0.2596524278968183	NO	-
4037	ZINC03349776	3406	0.25964945439390863	NO	-
4038	ZINC01277353	1472	0.25963401578004514	NO	-
4039	ZINC03374455	3459	0.2596292576367858	NO	-
4040	ZINC02051659	1980	0.25962924216399813	NO	-
4041	ZINC03343041	3394	0.25962795475635353	NO	-
4042	ZINC01127096	1251	0.25961006226968125	NO	-
4043	ZINC02051657	1979	0.2595983443094466	NO	-
4044	ZINC03500447	3793	0.2595789917572842	NO	-
4045	ZINC03867376	4650	0.2595779372563624	NO	-
4046	ZINC03037064	3087	0.25956941816771223	NO	-
4047	ZINC04355754	5410	0.2595650298884716	NO	-
4048	ZINC03594999	4071	0.259552786784356	NO	-
4049	ZINC03969653	4902	0.25952049600786614	NO	-
4050	ZINC03521377	3901	0.2594445337010253	NO	-
4051	ZINC02815394	2744	0.25943860053520823	NO	-
4052	ZINC03521376	3900	0.2594073743812536	NO	-
4053	ZINC02315974	2169	0.25939041465734636	NO	-
4054	ZINC04247438	5286	0.2593871503671157	NO	-
4055	ZINC02314106	2166	0.25938484834070674	NO	-
4056	ZINC01172819	1354	0.2593840824672333	NO	-
4057	ZINC02654425	2505	0.25937566431640263	NO	-
4058	ZINC02654424	2504	0.25936767438686453	NO	-
4059	ZINC00590789	20	0.2593622299352394	NO	-
4060	ZINC04003844	5111	0.2592936689134428	NO	-
4061	ZINC03319985	3353	0.25926295223583473	NO	-
4062	ZINC03319987	3354	0.2592584928138197	NO	-
4063	ZINC02643084	2473	0.2592519901252632	NO	-
4064	ZINC03595000	4072	0.25924786363217317	NO	-
4065	ZINC01218271	1418	0.25924435375828425	NO	-
4066	ZINC04004923	5114	0.2592362205081291	NO	-
4067	ZINC03478342	3735	0.2592352073637202	NO	-
4068	ZINC03317467	3351	0.25922370795846994	NO	-
4069	ZINC04361071	5413	0.25921249964660736	NO	-
4070	ZINC03970217	4916	0.2591911792865486	NO	-
4071	ZINC03250818	3246	0.2591614407445891	NO	-
4072	ZINC01438241	1705	0.259143342588033	NO	-
4073	ZINC01379036	1647	0.25913636029498	NO	-
4074	ZINC02801994	2729	0.25913325549850363	NO	-
4075	ZINC01158390	1336	0.25912002993508343	NO	-
4076	ZINC03970219	4920	0.2591170105392986	NO	-
4077	ZINC03858537	4546	0.259113224672475	NO	-
4078	ZINC00685048	243	0.2591105262399655	NO	-
4079	ZINC03668981	4211	0.2591060332358823	NO	-
4080	ZINC03992853	5078	0.25909542289650367	NO	-
4081	ZINC03969072	4891	0.25908642366094464	NO	-
4082	ZINC03291936	3309	0.25907979848245977	NO	-
4083	ZINC03971545	4936	0.2590769147898271	NO	-
4084	ZINC03867616	4679	0.2590757108876575	NO	-
4085	ZINC03856446	4476	0.25906105168656685	NO	-
4086	ZINC02883223	2879	0.2590559620034638	NO	-
4087	ZINC03866913	4626	0.2590401724713666	NO	-
4088	ZINC04468910	5551	0.2590367868304101	NO	-
4089	ZINC01132311	1266	0.25902301680021117	NO	-
4090	ZINC03259637	3260	0.25902112025609997	NO	-
4091	ZINC02549573	2367	0.2590152781481536	NO	-
4092	ZINC01132314	1267	0.2590004919893459	NO	-
4093	ZINC03979853	5001	0.25895293258105817	NO	-
4094	ZINC03433272	3541	0.2589501783924767	NO	-
4095	ZINC03024496	3053	0.2589501567463411	NO	-
4096	ZINC03470363	3717	0.25894618668088926	NO	-
4097	ZINC03031713	3072	0.2589359467013708	NO	-
4098	ZINC00793973	400	0.2589224913446897	NO	-
4099	ZINC00672062	155	0.2589124485875204	NO	-
4100	ZINC04317264	5384	0.25891228829724955	NO	-
4101	ZINC00893688	759	0.2589085090202373	NO	-
4102	ZINC03337144	3386	0.25889460801105074	NO	-
4103	ZINC03970218	4918	0.2588898752868455	NO	-
4104	ZINC02204794	2068	0.25887423443619645	NO	-
4105	ZINC03500516	3798	0.25886727274259286	NO	-
4106	ZINC02858428	2826	0.25886452322999987	NO	-
4107	ZINC04501934	5627	0.25885943447489873	NO	-
4108	ZINC04491838	5596	0.2588272080966219	NO	-
4109	ZINC03439652	3560	0.2588092925020619	NO	-
4110	ZINC01110104	1191	0.25880861030326097	NO	-
4111	ZINC03596728	4113	0.2588062487378438	NO	-
4112	ZINC00725075	305	0.2588044013747207	NO	-
4113	ZINC00923862	832	0.2588009332890425	NO	-
4114	ZINC00591042	22	0.2587997181453336	NO	-
4115	ZINC00812085	459	0.2587973961238785	NO	-
4116	ZINC03465558	3701	0.25879437488790547	NO	-
4117	ZINC03596545	4106	0.2587913343117135	NO	-
4118	ZINC03971542	4935	0.2587895532449897	NO	-
4119	ZINC02643083	2472	0.25878471094849836	NO	-
4120	ZINC00780020	366	0.25878338226624986	NO	-
4121	ZINC03593365	4036	0.25877106682277357	NO	-
4122	ZINC00985240	956	0.25876819910332005	NO	-
4123	ZINC03596726	4112	0.25876593116641267	NO	-
4124	ZINC02795043	2702	0.25873956366324824	NO	-
4125	ZINC03366680	3444	0.25873867104703957	NO	-
4126	ZINC03596546	4107	0.2587355770133766	NO	-
4127	ZINC03480514	3749	0.258735339484606	NO	-
4128	ZINC00881272	712	0.2587308741037943	NO	-
4129	ZINC02204796	2069	0.2586962321502655	NO	-
4130	ZINC02439799	2299	0.2586903964243131	NO	-
4131	ZINC01376058	1621	0.25868207842654256	NO	-
4132	ZINC03471593	3722	0.25866672668874297	NO	-
4133	ZINC03480517	3750	0.25866324414221353	NO	-
4134	ZINC02198025	2057	0.25865704959190583	NO	-
4135	ZINC00861839	570	0.2586495337973915	NO	-
4136	ZINC03980792	5008	0.2586371692980245	NO	-
4137	ZINC03969566	4901	0.25862484777978745	NO	-
4138	ZINC02375379	2230	0.25861926014272923	NO	-
4139	ZINC03992848	5077	0.25861786979776147	NO	-
4140	ZINC03866687	4615	0.25860962343117727	NO	-
4141	ZINC04033709	5130	0.25859436387123313	NO	-
4142	ZINC03470089	3714	0.2585844508041064	NO	-
4143	ZINC03642914	4194	0.2585754187478851	NO	-
4144	ZINC00804271	435	0.2585746443542125	NO	-
4145	ZINC02241001	2114	0.25857265636498156	NO	-
4146	ZINC03970218	4917	0.25856745714562124	NO	-
4147	ZINC03469858	3709	0.25855894630495463	NO	-
4148	ZINC01379066	1659	0.258555758741179	NO	-
4149	ZINC03855121	4459	0.2585309647694544	NO	-
4150	ZINC03594525	4068	0.25852629593293475	NO	-
4151	ZINC03462814	3653	0.2585175743555669	NO	-
4152	ZINC03858800	4559	0.25851642704293454	NO	-
4153	ZINC03371479	3457	0.2585035823625063	NO	-
4154	ZINC03971548	4937	0.25850114520194173	NO	-
4155	ZINC03980790	5006	0.25849494158815883	NO	-
4156	ZINC01376062	1624	0.25849375834956606	NO	-
4157	ZINC01189372	1386	0.258471357364042	NO	-
4158	ZINC04466344	5535	0.25845970933297446	NO	-
4159	ZINC03579686	4000	0.2584558381314837	NO	-
4160	ZINC01426369	1689	0.2584335398157816	NO	-
4161	ZINC03579688	4001	0.258424293311844	NO	-
4162	ZINC03594523	4067	0.258416202557948	NO	-
4163	ZINC02145502	2034	0.2584103368870972	NO	-
4164	ZINC03439506	3556	0.25840337180105066	NO	-
4165	ZINC01982008	1956	0.25840205091874846	NO	-
4166	ZINC02632474	2434	0.25839597831651545	NO	-
4167	ZINC04146312	5200	0.2583783430512672	NO	-
4168	ZINC03402640	3496	0.25836381994129787	NO	-
4169	ZINC02427606	2284	0.25836372930355833	NO	-
4170	ZINC03992854	5079	0.2583551930104154	NO	-
4171	ZINC03500456	3795	0.25835358467167224	NO	-
4172	ZINC03857397	4498	0.25835194014044605	NO	-
4173	ZINC04308486	5363	0.2583426038259757	NO	-
4174	ZINC03490799	3763	0.25832145870269263	NO	-
4175	ZINC03500453	3794	0.258316838326341	NO	-
4176	ZINC04369128	5422	0.25830599631965967	NO	-
4177	ZINC03490801	3764	0.25829674747543646	NO	-
4178	ZINC03969278	4899	0.25829337969117816	NO	-
4179	ZINC01982007	1955	0.25828285157953684	NO	-
4180	ZINC03997777	5092	0.25828145033917965	NO	-
4181	ZINC01290527	1513	0.2582724099330145	NO	-
4182	ZINC03315329	3346	0.2582574781035301	NO	-
4183	ZINC02690719	2555	0.2582498033292667	NO	-
4184	ZINC03283707	3298	0.25824693300291934	NO	-
4185	ZINC02439801	2300	0.258222887166167	NO	-
4186	ZINC03362789	3437	0.2582176351457238	NO	-
4187	ZINC03970217	4915	0.25820892309265325	NO	-
4188	ZINC03587970	4015	0.25820054447888413	NO	-
4189	ZINC03970219	4919	0.2581915366487344	NO	-
4190	ZINC03484130	3754	0.25817782633469527	NO	-
4191	ZINC01877446	1836	0.2581592822927096	NO	-
4192	ZINC03857398	4499	0.25814812195617115	NO	-
4193	ZINC03527862	3912	0.2581275161824627	NO	-
4194	ZINC00892359	757	0.2580643443109801	NO	-
4195	ZINC01501540	1755	0.25805557894598197	NO	-
4196	ZINC02436101	2293	0.25803256334357005	NO	-
4197	ZINC03023146	3029	0.25801934397475296	NO	-
4198	ZINC02298888	2151	0.2580083354310051	NO	-
4199	ZINC04632533	93	0.2579954075596423	YES	20
4200	ZINC03357918	3426	0.25799121902963473	NO	-
4201	ZINC03867378	4652	0.25797468142660956	NO	-
4202	ZINC03048846	3115	0.25796980450550167	NO	-
4203	ZINC01379038	1648	0.2579471450206777	NO	-
4204	ZINC03597369	4120	0.2579403409485776	NO	-
4205	ZINC03461772	3635	0.25792848619291964	NO	-
4206	ZINC04053560	5150	0.2579237575668201	NO	-
4207	ZINC03867379	4653	0.2578943438007113	NO	-
4208	ZINC04465524	5514	0.2578943438007113	NO	-
4209	ZINC03500523	3800	0.2578689935448661	NO	-
4210	ZINC03461768	3634	0.2578629099517644	NO	-
4211	ZINC03500525	3801	0.2578486625845669	NO	-
4212	ZINC02762830	2661	0.2578358014622904	NO	-
4213	ZINC03975148	4973	0.2578236517281681	NO	-
4214	ZINC04501844	5626	0.25780726233514006	NO	-
4215	ZINC01982010	1958	0.2578039277287765	NO	-
4216	ZINC01982009	1957	0.2578029182315425	NO	-
4217	ZINC00870436	622	0.2578000421032962	NO	-
4218	ZINC00599071	35	0.2577899709314627	NO	-
4219	ZINC03439629	3557	0.25778335548869824	NO	-
4220	ZINC01982006	1954	0.25777153621444754	NO	-
4221	ZINC03868369	4720	0.25776884835962205	NO	-
4222	ZINC03834106	90	0.25775893779031345	YES	17
4223	ZINC01982005	1953	0.2577530716671041	NO	-
4224	ZINC03832350	77	0.2577478943300021	YES	14
4225	ZINC03588018	4016	0.257746970593572	NO	-
4226	ZINC03980846	5009	0.25774216620948553	NO	-
4227	ZINC01122773	1227	0.25774150446404515	NO	-
4228	ZINC02771948	2675	0.2577397384146038	NO	-
4229	ZINC00804266	432	0.2577335979321957	NO	-
4230	ZINC00780019	365	0.2577332265806475	NO	-
4231	ZINC03593644	4044	0.25773223711126764	NO	-
4232	ZINC03596191	4102	0.2577300740656329	NO	-
4233	ZINC03031279	3068	0.25772960428244024	NO	-
4234	ZINC01172818	1353	0.25772886395260314	NO	-
4235	ZINC01026376	1016	0.25772277660362525	NO	-
4236	ZINC03968919	4890	0.25772047197476977	NO	-
4237	ZINC03593646	4045	0.25771685421271673	NO	-
4238	ZINC00804265	431	0.2577167726715744	NO	-
4239	ZINC02206585	2078	0.2577098503744379	NO	-
4240	ZINC03974267	4961	0.2577085660255543	NO	-
4241	ZINC03975150	4975	0.2577053526616451	NO	-
4242	ZINC03957479	4865	0.257689466051354	NO	-
4243	ZINC01184325	1372	0.25768651973624795	NO	-
4244	ZINC03892376	4828	0.2576618510095909	NO	-
4245	ZINC03292477	3311	0.2576618226037252	NO	-
4246	ZINC03292475	3310	0.2576587894002088	NO	-
4247	ZINC03574080	3988	0.2576465801902134	NO	-
4248	ZINC00852557	540	0.25764140593819596	NO	-
4249	ZINC03349489	3405	0.2576369250559665	NO	-
4250	ZINC03462726	3652	0.25763602325865076	NO	-
4251	ZINC03462721	3651	0.257634016834489	NO	-
4252	ZINC03529745	3915	0.25762940940042184	NO	-
4253	ZINC03550477	3949	0.25762922337677807	NO	-
4254	ZINC02619411	2395	0.2576291267222799	NO	-
4255	ZINC01184326	1373	0.25762478305772724	NO	-
4256	ZINC04001193	5105	0.2576238862728751	NO	-
4257	ZINC02632496	2437	0.2576227544919532	NO	-
4258	ZINC03974268	4962	0.2576191737162327	NO	-
4259	ZINC02229926	2106	0.25761283708066135	NO	-
4260	ZINC04180300	5239	0.25760967335779006	NO	-
4261	ZINC01252045	1446	0.2576080012645745	NO	-
4262	ZINC02877647	2865	0.2575943787552054	NO	-
4263	ZINC03469943	3711	0.25758174510920284	NO	-
4264	ZINC01379043	1652	0.25757604699031655	NO	-
4265	ZINC02229928	2107	0.25755101195456903	NO	-
4266	ZINC01982135	1960	0.25753604656658796	NO	-
4267	ZINC01379082	1663	0.2575332328013728	NO	-
4268	ZINC03597366	4119	0.2575307045107811	NO	-
4269	ZINC03428253	3532	0.2575301232112549	NO	-
4270	ZINC03234936	3209	0.25752939410193204	NO	-
4271	ZINC01982134	1959	0.25752488563364595	NO	-
4272	ZINC03500518	3799	0.257503547948073	NO	-
4273	ZINC03596189	4101	0.25749062625738617	NO	-
4274	ZINC03360161	3431	0.2574808876305761	NO	-
4275	ZINC02136633	2021	0.2574680172217943	NO	-
4276	ZINC03975149	4974	0.2574450682665589	NO	-
4277	ZINC01113134	1209	0.25744503698149945	NO	-
4278	ZINC02729748	2614	0.25742892512818344	NO	-
4279	ZINC02826927	2749	0.25742138113214114	NO	-
4280	ZINC03519922	3891	0.2574095833222932	NO	-
4281	ZINC02206583	2077	0.25740135388464946	NO	-
4282	ZINC02729749	2615	0.2573573816481434	NO	-
4283	ZINC03975151	4976	0.2573525234715013	NO	-
4284	ZINC02388359	2238	0.2573454324355446	NO	-
4285	ZINC02806786	2737	0.25734459664732223	NO	-
4286	ZINC02365501	2222	0.2573261739734082	NO	-
4287	ZINC03892982	4838	0.2573007064395727	NO	-
4288	ZINC01899121	1871	0.2572798346253105	NO	-
4289	ZINC03313875	3338	0.25727247338290254	NO	-
4290	ZINC03867746	4688	0.257271146401444	NO	-
4291	ZINC03892981	4837	0.25726729576210455	NO	-
4292	ZINC03557356	3953	0.2572593057891193	NO	-
4293	ZINC03262215	3268	0.25723285099244914	NO	-
4294	ZINC03500492	3797	0.2572306569827711	NO	-
4295	ZINC04633671	5672	0.2572302457766639	NO	-
4296	ZINC03557354	3952	0.25722298110423547	NO	-
4297	ZINC03890852	4813	0.2572118442155396	NO	-
4298	ZINC03500490	3796	0.2572003858119659	NO	-
4299	ZINC03464294	3671	0.25719998860779764	NO	-
4300	ZINC03453237	3591	0.2571951453932622	NO	-
4301	ZINC01868735	1835	0.2571921345075211	NO	-
4302	ZINC03461547	3631	0.257182323547561	NO	-
4303	ZINC03464289	3670	0.2571810489397962	NO	-
4304	ZINC03858018	4533	0.2571601714587956	NO	-
4305	ZINC04469704	5559	0.2571601714587956	NO	-
4306	ZINC03574121	3989	0.25715623241269014	NO	-
4307	ZINC03470083	3713	0.2571463436893523	NO	-
4308	ZINC00804267	433	0.2571364798384098	NO	-
4309	ZINC03594391	4059	0.25713329750473574	NO	-
4310	ZINC01005678	1002	0.2571318425126285	NO	-
4311	ZINC00878472	690	0.25713015330469696	NO	-
4312	ZINC00804268	434	0.2571299324676606	NO	-
4313	ZINC01277477	1473	0.25711577272379604	NO	-
4314	ZINC03573548	3986	0.2571116446019487	NO	-
4315	ZINC03259135	3259	0.257105226922353	NO	-
4316	ZINC03032099	3074	0.25707928541280134	NO	-
4317	ZINC01405781	1676	0.25706842329814966	NO	-
4318	ZINC00661584	132	0.25705555685501585	NO	-
4319	ZINC03273404	3281	0.25705444151979656	NO	-
4320	ZINC04492976	5614	0.2570529535989422	NO	-
4321	ZINC03771454	4222	0.2570383383084898	NO	-
4322	ZINC03285188	3302	0.2570216043695198	NO	-
4323	ZINC01635878	1790	0.2570200008678017	NO	-
4324	ZINC03594393	4060	0.25701787136448456	NO	-
4325	ZINC03579804	4002	0.25701785594677073	NO	-
4326	ZINC03892663	4832	0.25701688443396675	NO	-
4327	ZINC03579805	4003	0.2570076608792812	NO	-
4328	ZINC02711358	2569	0.2570019672667429	NO	-
4329	ZINC02711352	2568	0.25699446375490503	NO	-
4330	ZINC00825606	492	0.2569943271089926	NO	-
4331	ZINC03601432	4133	0.25697441814588057	NO	-
4332	ZINC03322377	3358	0.25696551753269187	NO	-
4333	ZINC02950155	2930	0.2569646924335474	NO	-
4334	ZINC03322379	3359	0.25695041822188186	NO	-
4335	ZINC00868390	613	0.2569331490733023	NO	-
4336	ZINC02696893	2559	0.2569264858950886	NO	-
4337	ZINC03853029	4363	0.2569175044368433	NO	-
4338	ZINC02625185	2414	0.2569082146966781	NO	-
4339	ZINC03594440	4062	0.256903310356716	NO	-
4340	ZINC02112839	2006	0.2568889677672923	NO	-
4341	ZINC01492171	1748	0.25688146820568647	NO	-
4342	ZINC02849817	2787	0.25685487260483786	NO	-
4343	ZINC02441278	2301	0.2568431293599327	NO	-
4344	ZINC01124317	1238	0.2568033707294312	NO	-
4345	ZINC02441280	2302	0.25679432247066514	NO	-
4346	ZINC00868390	614	0.25677652762439046	NO	-
4347	ZINC02112465	2005	0.2567745887828571	NO	-
4348	ZINC03263275	3269	0.2567685671571011	NO	-
4349	ZINC03594438	4061	0.25676581706128415	NO	-
4350	ZINC01916185	74	0.25674667293387976	YES	13
4351	ZINC00883459	721	0.25674633120062346	NO	-
4352	ZINC03593640	4042	0.25674628275222133	NO	-
4353	ZINC03439644	3559	0.25672929465883604	NO	-
4354	ZINC03469935	3710	0.2567115372287942	NO	-
4355	ZINC03593642	4043	0.25669470132931616	NO	-
4356	ZINC01142211	1293	0.2566922122297702	NO	-
4357	ZINC01142210	1292	0.25668233470777474	NO	-
4358	ZINC03868426	4729	0.2566619831167814	NO	-
4359	ZINC03456840	3616	0.25665217541878976	NO	-
4360	ZINC00854636	547	0.2566491669119384	NO	-
4361	ZINC03579844	4008	0.25663332508992504	NO	-
4362	ZINC04180712	5240	0.25663028484278166	NO	-
4363	ZINC01170879	1352	0.25662822267113755	NO	-
4364	ZINC03595353	4081	0.2566252738265288	NO	-
4365	ZINC03579846	4009	0.25661201898499625	NO	-
4366	ZINC03357711	3424	0.25660878088730377	NO	-
4367	ZINC03519073	3880	0.2566019964387112	NO	-
4368	ZINC03357713	3425	0.2565932704073705	NO	-
4369	ZINC04087028	5163	0.2565731614147212	NO	-
4370	ZINC02637062	2460	0.25652909367317284	NO	-
4371	ZINC01137874	1283	0.25652521370946124	NO	-
4372	ZINC04087023	5162	0.2565246965639236	NO	-
4373	ZINC02636793	2457	0.2565172189961957	NO	-
4374	ZINC01634538	1789	0.2565071818100507	NO	-
4375	ZINC01143231	1304	0.256471115800124	NO	-
4376	ZINC03593296	4030	0.2564684940726025	NO	-
4377	ZINC01143232	1305	0.25646650046087555	NO	-
4378	ZINC02776494	2687	0.2564664080815412	NO	-
4379	ZINC02851927	2795	0.2564657241699724	NO	-
4380	ZINC02093409	1995	0.2564387073741552	NO	-
4381	ZINC03595351	4080	0.2564111347268358	NO	-
4382	ZINC02738255	2629	0.2564037121491934	NO	-
4383	ZINC03976186	4984	0.25640351571933856	NO	-
4384	ZINC00950437	896	0.2563865182160442	NO	-
4385	ZINC03513490	3870	0.25636954591839817	NO	-
4386	ZINC02760015	2653	0.25636115110776264	NO	-
4387	ZINC02756921	2651	0.25634158305384064	NO	-
4388	ZINC03461999	3641	0.25633781262272304	NO	-
4389	ZINC01186750	1383	0.25632909492006706	NO	-
4390	ZINC02637061	2459	0.2563011100517675	NO	-
4391	ZINC03593294	4029	0.2562948151223328	NO	-
4392	ZINC03439632	3558	0.2562814185957234	NO	-
4393	ZINC02141682	2026	0.2562738421680881	NO	-
4394	ZINC03972011	4947	0.25625621190222464	NO	-
4395	ZINC03596791	4115	0.25624375938205607	NO	-
4396	ZINC02656194	2512	0.2562398543596575	NO	-
4397	ZINC03596789	4114	0.2562393174628008	NO	-
4398	ZINC03521370	3899	0.25622648285320904	NO	-
4399	ZINC03868427	4730	0.2562256635357982	NO	-
4400	ZINC03546671	3944	0.25621670015530323	NO	-
4401	ZINC03304632	3332	0.2562020404745623	NO	-
4402	ZINC03853922	4397	0.25615955187646217	NO	-
4403	ZINC00944573	886	0.2561535584771494	NO	-
4404	ZINC04000924	5102	0.25615058764473136	NO	-
4405	ZINC03507030	3862	0.25614615511570327	NO	-
4406	ZINC03456819	3612	0.2561435423153103	NO	-
4407	ZINC01184308	1371	0.25613650491308393	NO	-
4408	ZINC02141718	2027	0.25613135636818435	NO	-
4409	ZINC03968462	4877	0.25611119000204	NO	-
4410	ZINC03031150	3063	0.2561051897779521	NO	-
4411	ZINC03262188	3267	0.25609994611149367	NO	-
4412	ZINC03464655	3682	0.2560965627957597	NO	-
4413	ZINC03464653	3681	0.25609026311490624	NO	-
4414	ZINC00987299	973	0.25608770798085156	NO	-
4415	ZINC01271277	1463	0.2560496521615683	NO	-
4416	ZINC03601430	4132	0.2560416806157288	NO	-
4417	ZINC01589621	1782	0.25604140508599815	NO	-
4418	ZINC03462046	3643	0.2560413638806303	NO	-
4419	ZINC03853923	4398	0.2560395509072059	NO	-
4420	ZINC03248471	3234	0.2560358339819791	NO	-
4421	ZINC01984566	1962	0.2560259301719331	NO	-
4422	ZINC01287236	1510	0.256010115148165	NO	-
4423	ZINC03248473	3235	0.25600934692008354	NO	-
4424	ZINC03594376	4058	0.2560090224435056	NO	-
4425	ZINC03596920	4118	0.25600609101626953	NO	-
4426	ZINC00659123	127	0.2559911100925558	NO	-
4427	ZINC00944574	887	0.25596184114537307	NO	-
4428	ZINC03514267	3874	0.25595311492737904	NO	-
4429	ZINC01094178	1157	0.25595173635592544	NO	-
4430	ZINC03594371	4057	0.2559511458938199	NO	-
4431	ZINC03514269	3875	0.2559474204090726	NO	-
4432	ZINC01150265	1326	0.255946437733885	NO	-
4433	ZINC00873777	646	0.2559454120782275	NO	-
4434	ZINC02847515	2782	0.25592907366633655	NO	-
4435	ZINC02864282	2834	0.25590449700651496	NO	-
4436	ZINC02352017	2213	0.2558850860394521	NO	-
4437	ZINC01967454	1938	0.25586998970687597	NO	-
4438	ZINC03593323	4031	0.25586985089820946	NO	-
4439	ZINC03868692	4747	0.25586865179463425	NO	-
4440	ZINC03242820	3222	0.2558672423191521	NO	-
4441	ZINC03456822	3613	0.255838367978006	NO	-
4442	ZINC01470753	1717	0.25583607012234827	NO	-
4443	ZINC03031241	3067	0.2558143216134137	NO	-
4444	ZINC01436611	1704	0.255768861605979	NO	-
4445	ZINC03024523	3054	0.25575228435702047	NO	-
4446	ZINC02179578	2040	0.25574783758063246	NO	-
4447	ZINC03391589	3478	0.25574225857877053	NO	-
4448	ZINC03476916	3732	0.25572503150377207	NO	-
4449	ZINC02917473	2908	0.2557069947893946	NO	-
4450	ZINC03519225	3885	0.2556698860262601	NO	-
4451	ZINC03786584	4226	0.25563203674455487	NO	-
4452	ZINC00686715	245	0.25563077222339126	NO	-
4453	ZINC01043409	1043	0.2555863050868872	NO	-
4454	ZINC03023161	3032	0.2555532109858529	NO	-
4455	ZINC03461782	3636	0.25552766764888835	NO	-
4456	ZINC02417667	2271	0.2555064559211247	NO	-
4457	ZINC02946798	2924	0.2554933498871338	NO	-
4458	ZINC00838285	507	0.2554824613404729	NO	-
4459	ZINC04496620	5622	0.25543289027474414	NO	-
4460	ZINC04167282	5219	0.2554286903416596	NO	-
4461	ZINC01235238	1429	0.25541725588875686	NO	-
4462	ZINC03889315	4765	0.25539187702680766	NO	-
4463	ZINC01166792	1347	0.25538239837486815	NO	-
4464	ZINC03968547	4882	0.25538039511848404	NO	-
4465	ZINC03890082	4790	0.2553636185698301	NO	-
4466	ZINC02637241	2461	0.2553565808679754	NO	-
4467	ZINC00755633	317	0.255354723675141	NO	-
4468	ZINC03601428	4131	0.25533611113399396	NO	-
4469	ZINC03315143	3343	0.25533603559621204	NO	-
4470	ZINC01095518	1170	0.2553068063087271	NO	-
4471	ZINC04464351	5492	0.25528587469217845	NO	-
4472	ZINC03461441	3628	0.2552856115547509	NO	-
4473	ZINC03231887	3201	0.25525890741815577	NO	-
4474	ZINC03461807	3637	0.2552351159772402	NO	-
4475	ZINC03444045	3567	0.25523208286521615	NO	-
4476	ZINC04638655	5674	0.25522744435171735	NO	-
4477	ZINC04191358	5243	0.25522663578277793	NO	-
4478	ZINC02843477	2777	0.2551796592615316	NO	-
4479	ZINC03240299	3218	0.25517855888761404	NO	-
4480	ZINC01971487	1947	0.25517105671414747	NO	-
4481	ZINC00667262	143	0.2551375578997454	NO	-
4482	ZINC02405397	2249	0.25512084738375285	NO	-
4483	ZINC02875341	2853	0.25510640610606566	NO	-
4484	ZINC03461499	3629	0.2550997818740882	NO	-
4485	ZINC03519915	3888	0.2550831573205199	NO	-
4486	ZINC01217291	1412	0.2550827242374312	NO	-
4487	ZINC00787312	387	0.2550766689123425	NO	-
4488	ZINC00679598	226	0.2550504354459986	NO	-
4489	ZINC03979845	4999	0.2550424334803382	NO	-
4490	ZINC03034113	3082	0.2550421856495715	NO	-
4491	ZINC01249650	1443	0.2550327396502437	NO	-
4492	ZINC04369997	5423	0.2550234566323681	NO	-
4493	ZINC03479819	3739	0.25502160799231655	NO	-
4494	ZINC00987298	972	0.2550075541120871	NO	-
4495	ZINC03023148	3030	0.25500573795195863	NO	-
4496	ZINC03476046	3728	0.2549834994344704	NO	-
4497	ZINC03238775	3215	0.25498348681825084	NO	-
4498	ZINC03521378	3902	0.2549755278166007	NO	-
4499	ZINC03346766	3402	0.25495876625580005	NO	-
4500	ZINC03346764	3401	0.2549487724190837	NO	-
4501	ZINC03593285	4027	0.25494334540450014	NO	-
4502	ZINC03480603	3751	0.2549408487333075	NO	-
4503	ZINC03031287	3069	0.2549385449110414	NO	-
4504	ZINC03593287	4028	0.25493242052666804	NO	-
4505	ZINC02330566	2195	0.25492771217460586	NO	-
4506	ZINC02616930	2388	0.25492131494312253	NO	-
4507	ZINC02330568	2196	0.25491836665239676	NO	-
4508	ZINC02321051	2180	0.25491029457948017	NO	-
4509	ZINC03480607	3752	0.25490826239441505	NO	-
4510	ZINC01971485	1946	0.2549039959450907	NO	-
4511	ZINC01186749	1382	0.2548973124661475	NO	-
4512	ZINC02303419	2154	0.2548725619983139	NO	-
4513	ZINC00795363	411	0.25485959580530265	NO	-
4514	ZINC00847493	522	0.2548512070482948	NO	-
4515	ZINC03465539	3699	0.2548452867328499	NO	-
4516	ZINC04467518	5537	0.2548355612423416	NO	-
4517	ZINC01415092	1682	0.2548176638423253	NO	-
4518	ZINC01273147	1465	0.25479886299618554	NO	-
4519	ZINC03967922	4871	0.25479653646350425	NO	-
4520	ZINC02871597	2844	0.25478240289925463	NO	-
4521	ZINC00674513	181	0.2547725571726797	NO	-
4522	ZINC02259562	2127	0.254766761558416	NO	-
4523	ZINC03987545	5049	0.2547397255800418	NO	-
4524	ZINC02718977	2581	0.2547322323353984	NO	-
4525	ZINC03262140	3265	0.25471649764186877	NO	-
4526	ZINC03271923	3276	0.2547082269876041	NO	-
4527	ZINC02636069	2453	0.2546931020719558	NO	-
4528	ZINC03521379	3903	0.25469267622366015	NO	-
4529	ZINC04445393	5478	0.2546852732859239	NO	-
4530	ZINC03854248	4413	0.2546808510393802	NO	-
4531	ZINC04191411	5245	0.25467477665305677	NO	-
4532	ZINC04501941	5628	0.2546740362054572	NO	-
4533	ZINC03340663	3388	0.2546613040878266	NO	-
4534	ZINC00597796	33	0.2546477017977416	NO	-
4535	ZINC03136276	3161	0.2546389722923465	NO	-
4536	ZINC02960567	2946	0.2546376266295694	NO	-
4537	ZINC03229463	3196	0.2546239066728119	NO	-
4538	ZINC01073432	1105	0.2546226297658955	NO	-
4539	ZINC00862978	587	0.2546201048437735	NO	-
4540	ZINC03461546	3630	0.25461286031572955	NO	-
4541	ZINC02312242	2165	0.2546028685235799	NO	-
4542	ZINC03975052	4969	0.25459997795292644	NO	-
4543	ZINC02312241	2164	0.25459918858835995	NO	-
4544	ZINC02836579	2761	0.2545863281616421	NO	-
4545	ZINC03850960	4300	0.25455142771706124	NO	-
4546	ZINC00809582	448	0.2545255923695215	NO	-
4547	ZINC00978539	936	0.2545120855654765	NO	-
4548	ZINC03017522	3001	0.2544899501287834	NO	-
4549	ZINC03621402	4152	0.2544607945517461	NO	-
4550	ZINC01040424	1035	0.2544231374609583	NO	-
4551	ZINC01040425	1036	0.2544227507236268	NO	-
4552	ZINC01379081	1662	0.2544154384006033	NO	-
4553	ZINC01921536	1890	0.2544116540106003	NO	-
4554	ZINC03495584	3781	0.2543814404293266	NO	-
4555	ZINC03245975	3227	0.2543682210691789	NO	-
4556	ZINC04491838	5597	0.2543654470166759	NO	-
4557	ZINC03421174	3520	0.25434409986178347	NO	-
4558	ZINC04469024	5554	0.25431622569241313	NO	-
4559	ZINC04313589	5378	0.2543157310778222	NO	-
4560	ZINC03803179	4232	0.25428192361140733	NO	-
4561	ZINC03850577	4297	0.2542686341458943	NO	-
4562	ZINC03858868	4569	0.2542399700799261	NO	-
4563	ZINC01067374	1090	0.25423418811302123	NO	-
4564	ZINC01132793	1270	0.25422360832208013	NO	-
4565	ZINC03461991	3640	0.2542181732081403	NO	-
4566	ZINC02321050	2179	0.25421459136794455	NO	-
4567	ZINC02629051	2427	0.25419430733692344	NO	-
4568	ZINC03857402	4503	0.2541942777553959	NO	-
4569	ZINC03185981	3169	0.25419327359044436	NO	-
4570	ZINC04361695	5414	0.25417741552199946	NO	-
4571	ZINC02629052	2428	0.2541581799181796	NO	-
4572	ZINC03850963	4301	0.2541551191228026	NO	-
4573	ZINC04397856	5439	0.2541480073271784	NO	-
4574	ZINC03248428	3233	0.25414050210059247	NO	-
4575	ZINC03248427	3232	0.2541292189677962	NO	-
4576	ZINC03857401	4502	0.2541176410828167	NO	-
4577	ZINC03462284	3648	0.2541047133016604	NO	-
4578	ZINC03462289	3649	0.2540952023633229	NO	-
4579	ZINC03032100	3075	0.25409177716704395	NO	-
4580	ZINC03462835	3657	0.25408369072571796	NO	-
4581	ZINC03858864	4567	0.254073753256615	NO	-
4582	ZINC03461826	3639	0.25407305532528485	NO	-
4583	ZINC02703740	2562	0.25405743436093	NO	-
4584	ZINC02372258	2227	0.2540549549850015	NO	-
4585	ZINC02297508	2148	0.2540527694071556	NO	-
4586	ZINC01061646	1073	0.2540385189071778	NO	-
4587	ZINC02873674	2848	0.25402695107875783	NO	-
4588	ZINC03858810	4565	0.25401660512678803	NO	-
4589	ZINC03462823	3654	0.25401628460275666	NO	-
4590	ZINC03494346	3768	0.25401531902223123	NO	-
4591	ZINC02435767	2292	0.2540110977800382	NO	-
4592	ZINC03857239	4490	0.2540095641730284	NO	-
4593	ZINC01094179	1158	0.2540046460679267	NO	-
4594	ZINC03857389	4497	0.25399624191804443	NO	-
4595	ZINC04464351	5494	0.2539955000178129	NO	-
4596	ZINC02144140	2032	0.2539944836092082	NO	-
4597	ZINC02622927	2409	0.25398098827767046	NO	-
4598	ZINC04462018	5482	0.2539756992917677	NO	-
4599	ZINC03890290	4802	0.25395030461368395	NO	-
4600	ZINC03890291	4803	0.2539294129679303	NO	-
4601	ZINC00665954	139	0.25392265594628244	NO	-
4602	ZINC01094180	1159	0.25392074403413445	NO	-
4603	ZINC01378921	1631	0.25390166221308763	NO	-
4604	ZINC03579836	4007	0.25388348322611143	NO	-
4605	ZINC03573989	3987	0.2538833208559805	NO	-
4606	ZINC01235238	1430	0.253877119185351	NO	-
4607	ZINC03868687	4744	0.25387636653171614	NO	-
4608	ZINC02703742	2563	0.2538703637242016	NO	-
4609	ZINC03579835	4006	0.253866895072064	NO	-
4610	ZINC03394465	3480	0.2538655946277039	NO	-
4611	ZINC02738231	2628	0.2538049651087712	NO	-
4612	ZINC03593776	4056	0.25379303714998175	NO	-
4613	ZINC02066155	1991	0.2537521167927875	NO	-
4614	ZINC01186386	1380	0.253748014560364	NO	-
4615	ZINC00667424	144	0.25374514116706504	NO	-
4616	ZINC00589276	19	0.25372697574221115	NO	-
4617	ZINC03433174	3540	0.2537180151464481	NO	-
4618	ZINC03857400	4501	0.2536894971221118	NO	-
4619	ZINC02423582	2278	0.2536782222840784	NO	-
4620	ZINC01186387	1381	0.25366602373807345	NO	-
4621	ZINC04436519	5470	0.25366192291236445	NO	-
4622	ZINC01137874	1284	0.2536562707649399	NO	-
4623	ZINC02845153	2780	0.25362962907868103	NO	-
4624	ZINC02364907	2221	0.25362260516829943	NO	-
4625	ZINC03025376	3058	0.25361070136927866	NO	-
4626	ZINC02645785	2488	0.253610144253238	NO	-
4627	ZINC03975053	4970	0.25360374644159134	NO	-
4628	ZINC02654977	2507	0.2536035729606745	NO	-
4629	ZINC03186006	3170	0.2536025458990346	NO	-
4630	ZINC03579820	4004	0.2535768246883163	NO	-
4631	ZINC03579821	4005	0.25356649757497024	NO	-
4632	ZINC02643081	2471	0.25356058131420206	NO	-
4633	ZINC01186333	1378	0.25355887135583854	NO	-
4634	ZINC01273147	1466	0.2535466860504017	NO	-
4635	ZINC02654976	2506	0.2535095008269338	NO	-
4636	ZINC01292266	1516	0.2534897648532752	NO	-
4637	ZINC03968461	4875	0.25347300973356246	NO	-
4638	ZINC04225295	5266	0.25347234976784694	NO	-
4639	ZINC03462828	3655	0.2534631035311317	NO	-
4640	ZINC03968511	4880	0.2534626283712426	NO	-
4641	ZINC00781768	374	0.25345690885189204	NO	-
4642	ZINC01186334	1379	0.2534509608600129	NO	-
4643	ZINC03462831	3656	0.25344782884423295	NO	-
4644	ZINC02877927	2866	0.25340767592164726	NO	-
4645	ZINC03857399	4500	0.25337251271917843	NO	-
4646	ZINC00886110	725	0.2533523599260445	NO	-
4647	ZINC01164595	1343	0.2533478231797674	NO	-
4648	ZINC03577221	3993	0.2533374237888734	NO	-
4649	ZINC00867750	601	0.2533349954464021	NO	-
4650	ZINC04468537	5548	0.2533234708575465	NO	-
4651	ZINC01249650	1444	0.2533114668285695	NO	-
4652	ZINC03421431	3522	0.2532931024500225	NO	-
4653	ZINC01192800	1389	0.2532839755370753	NO	-
4654	ZINC03421434	3523	0.25326150780599366	NO	-
4655	ZINC03968010	4873	0.2532610665338925	NO	-
4656	ZINC02592454	2378	0.25324926987140284	NO	-
4657	ZINC01151433	1327	0.25323179659532635	NO	-
4658	ZINC00667188	142	0.25321979914986165	NO	-
4659	ZINC03230806	3199	0.25319837592685934	NO	-
4660	ZINC00867781	609	0.25319676080808257	NO	-
4661	ZINC03853461	4382	0.25319442507302337	NO	-
4662	ZINC01476067	1723	0.2531823969851298	NO	-
4663	ZINC02446761	2308	0.25317401618891594	NO	-
4664	ZINC03853460	4381	0.2531701193781308	NO	-
4665	ZINC03858773	4548	0.2531634479491663	NO	-
4666	ZINC03858774	4549	0.25312271666443237	NO	-
4667	ZINC01478598	1726	0.2530995714058849	NO	-
4668	ZINC03993051	5083	0.25309868638677396	NO	-
4669	ZINC03968510	4879	0.2530941456949117	NO	-
4670	ZINC03868688	4745	0.2530847147568271	NO	-
4671	ZINC01410855	1677	0.2530637779698615	NO	-
4672	ZINC03595365	4083	0.25306118493333957	NO	-
4673	ZINC02622099	2406	0.25305896361688524	NO	-
4674	ZINC03857241	4491	0.25303730240247396	NO	-
4675	ZINC03595364	4082	0.2530340855260572	NO	-
4676	ZINC03866797	4620	0.25303230960005857	NO	-
4677	ZINC03967922	4872	0.2530270457147449	NO	-
4678	ZINC00675768	192	0.2530190707844187	NO	-
4679	ZINC03234868	3206	0.2530168766187197	NO	-
4680	ZINC00707444	281	0.25301125129211294	NO	-
4681	ZINC00711511	282	0.25299515926548305	NO	-
4682	ZINC03832347	86	0.25299299723394414	YES	14
4683	ZINC04466027	5524	0.2529738962518711	NO	-
4684	ZINC02230644	2108	0.2529705174574065	NO	-
4685	ZINC02622100	2407	0.25295706777446364	NO	-
4686	ZINC01938154	1915	0.2529308321785603	NO	-
4687	ZINC02782835	2689	0.25292410005137145	NO	-
4688	ZINC02137100	2022	0.2529144790829458	NO	-
4689	ZINC00867750	600	0.25289993023346463	NO	-
4690	ZINC04468947	5553	0.2528844920266588	NO	-
4691	ZINC03472240	3725	0.2528806262219388	NO	-
4692	ZINC03472236	3724	0.2528775222743794	NO	-
4693	ZINC03889998	4788	0.2528558074263387	NO	-
4694	ZINC00636996	88	0.25285469436172575	NO	-
4695	ZINC01003784	997	0.25284250454211193	NO	-
4696	ZINC01111973	1203	0.252833991147951	NO	-
4697	ZINC00867757	605	0.2528224280155424	NO	-
4698	ZINC03851361	4311	0.2528085423101968	NO	-
4699	ZINC04033721	5132	0.25280382295566495	NO	-
4700	ZINC01111972	1202	0.2527970486539104	NO	-
4701	ZINC02692975	2557	0.25276125253081677	NO	-
4702	ZINC03968614	4885	0.25274905140036974	NO	-
4703	ZINC04225465	5269	0.2527376931789042	NO	-
4704	ZINC03866796	4619	0.2527332114631447	NO	-
4705	ZINC01088475	1152	0.25272671008684483	NO	-
4706	ZINC00674503	180	0.25272273614587476	NO	-
4707	ZINC00867756	603	0.25270821217875844	NO	-
4708	ZINC03593708	4053	0.25268746966933525	NO	-
4709	ZINC03593707	4052	0.25268291594221604	NO	-
4710	ZINC02634768	2446	0.2526748987406091	NO	-
4711	ZINC03853821	4396	0.2526509738522028	NO	-
4712	ZINC02756446	2650	0.2526392043581898	NO	-
4713	ZINC02371210	2226	0.2525848111091508	NO	-
4714	ZINC03352810	3412	0.25258029651541164	NO	-
4715	ZINC03976374	4986	0.2525532437961518	NO	-
4716	ZINC03455002	3601	0.2525395429382213	NO	-
4717	ZINC03853068	4366	0.2525319795658231	NO	-
4718	ZINC02636605	2456	0.2524866838659627	NO	-
4719	ZINC03975228	4979	0.2524841723390426	NO	-
4720	ZINC03858785	4554	0.2524691819385237	NO	-
4721	ZINC03853634	4389	0.25244794806933585	NO	-
4722	ZINC03454999	3600	0.25244244912007424	NO	-
4723	ZINC03853983	4400	0.25243858641548905	NO	-
4724	ZINC02298314	2150	0.2524331357203996	NO	-
4725	ZINC02656076	2510	0.2524159647758592	NO	-
4726	ZINC03853982	4399	0.2523878801457014	NO	-
4727	ZINC00886110	724	0.2523871361860693	NO	-
4728	ZINC03975233	4981	0.25237730748455095	NO	-
4729	ZINC02003073	1972	0.25237525013043927	NO	-
4730	ZINC03471596	3723	0.25234518051708915	NO	-
4731	ZINC02644440	2481	0.25234219521208195	NO	-
4732	ZINC03176507	3167	0.2523352484915666	NO	-
4733	ZINC00729003	310	0.252334108078717	NO	-
4734	ZINC03858097	4535	0.25232640353205144	NO	-
4735	ZINC01261276	1453	0.2523241754541627	NO	-
4736	ZINC02647951	2494	0.2523209770546468	NO	-
4737	ZINC00729004	311	0.2523207757101405	NO	-
4738	ZINC01217291	1413	0.25232040709032866	NO	-
4739	ZINC03858778	4551	0.2523161415684071	NO	-
4740	ZINC03858777	4550	0.2523116330154148	NO	-
4741	ZINC00886113	726	0.2523031705388236	NO	-
4742	ZINC02446761	2309	0.2522885049674505	NO	-
4743	ZINC01249196	1442	0.25228645358981266	NO	-
4744	ZINC03596175	4098	0.2522642690837167	NO	-
4745	ZINC00867781	608	0.2522527469827349	NO	-
4746	ZINC03596173	4097	0.25225233285823573	NO	-
4747	ZINC03198298	3180	0.2522391710407554	NO	-
4748	ZINC00985242	957	0.2522137075284056	NO	-
4749	ZINC03261743	3263	0.25217924616117443	NO	-
4750	ZINC02309655	2158	0.25216798580833	NO	-
4751	ZINC03508835	3868	0.25215542168619637	NO	-
4752	ZINC03832365	75	0.2521548158619076	YES	14
4753	ZINC00867749	599	0.2521515593303551	NO	-
4754	ZINC04005073	5118	0.25212434493514346	NO	-
4755	ZINC03977651	4997	0.252115693732831	NO	-
4756	ZINC03262086	3264	0.2521151320572277	NO	-
4757	ZINC03461712	3633	0.25209023607064374	NO	-
4758	ZINC03854994	4452	0.2520705390306436	NO	-
4759	ZINC03858779	4552	0.2520671160033722	NO	-
4760	ZINC03858780	4553	0.2520577035839751	NO	-
4761	ZINC03436159	3544	0.2520496096137089	NO	-
4762	ZINC01261275	1452	0.2520475822921614	NO	-
4763	ZINC01921439	1886	0.2520459116725157	NO	-
4764	ZINC03975229	4980	0.25204082137155476	NO	-
4765	ZINC03136391	3162	0.252039137223034	NO	-
4766	ZINC01376056	1620	0.2520351747651594	NO	-
4767	ZINC03596203	4104	0.25201104647393757	NO	-
4768	ZINC00867759	607	0.2520059194064183	NO	-
4769	ZINC03596201	4103	0.25199633743562927	NO	-
4770	ZINC02855010	2812	0.25198848327110046	NO	-
4771	ZINC03970208	4914	0.25198571803998954	NO	-
4772	ZINC03344720	3396	0.25198263997359627	NO	-
4773	ZINC00680562	228	0.25198001998746244	NO	-
4774	ZINC04511418	5634	0.2519662630665614	NO	-
4775	ZINC02730059	2618	0.25195594363710977	NO	-
4776	ZINC03817142	4239	0.2519140027799222	NO	-
4777	ZINC03980365	5002	0.2518888345793656	NO	-
4778	ZINC00838074	506	0.25188626243991113	NO	-
4779	ZINC03868424	4727	0.25188498040307455	NO	-
4780	ZINC01292266	1517	0.25188011891405987	NO	-
4781	ZINC03437825	3548	0.2518798968264684	NO	-
4782	ZINC03437820	3547	0.2518723078440868	NO	-
4783	ZINC03596844	4117	0.25186954927846894	NO	-
4784	ZINC03387330	3473	0.2518618876954489	NO	-
4785	ZINC01278588	1474	0.25185642989477025	NO	-
4786	ZINC03596842	4116	0.2518551474400652	NO	-
4787	ZINC00860683	565	0.251853730780874	NO	-
4788	ZINC03858808	4564	0.2518536723347737	NO	-
4789	ZINC01376050	1617	0.2518508755427098	NO	-
4790	ZINC03853149	4371	0.2518459529772309	NO	-
4791	ZINC02123450	2010	0.251844759841091	NO	-
4792	ZINC03975236	4982	0.2518437734735105	NO	-
4793	ZINC02144095	2031	0.25184324798842317	NO	-
4794	ZINC02135533	2013	0.25183921862155545	NO	-
4795	ZINC03570040	3981	0.25183486669995153	NO	-
4796	ZINC02814391	2743	0.2518107787767445	NO	-
4797	ZINC02741278	2633	0.2518100005963987	NO	-
4798	ZINC00867749	598	0.2518068198400854	NO	-
4799	ZINC03968010	4874	0.2517779018539271	NO	-
4800	ZINC03596143	4095	0.25176780067559834	NO	-
4801	ZINC03596145	4096	0.25176009737131533	NO	-
4802	ZINC01637965	1791	0.251735568346407	NO	-
4803	ZINC03465555	3700	0.251713184932057	NO	-
4804	ZINC03519919	3890	0.2516888097924884	NO	-
4805	ZINC00980695	938	0.25168398440915263	NO	-
4806	ZINC03402460	3495	0.2516764390836324	NO	-
4807	ZINC01212925	1409	0.2516517087048059	NO	-
4808	ZINC00867757	604	0.251643783740418	NO	-
4809	ZINC03461818	3638	0.25161672816618286	NO	-
4810	ZINC03464354	3675	0.25160652124126354	NO	-
4811	ZINC00960061	922	0.25159965018477687	NO	-
4812	ZINC03519341	3887	0.2515968712249257	NO	-
4813	ZINC02138936	2024	0.2515966763438957	NO	-
4814	ZINC02412779	2258	0.25158457893861874	NO	-
4815	ZINC03464350	3674	0.2515707972339197	NO	-
4816	ZINC00794467	402	0.2515449621555617	NO	-
4817	ZINC02960229	2944	0.25154418023200076	NO	-
4818	ZINC01269879	1461	0.25152836218017194	NO	-
4819	ZINC01376063	1625	0.25150451278869507	NO	-
4820	ZINC03868425	4728	0.25150057289271593	NO	-
4821	ZINC01117638	1213	0.2514992595009097	NO	-
4822	ZINC01146454	1317	0.2514818726078526	NO	-
4823	ZINC02849817	2785	0.25147544289109436	NO	-
4824	ZINC01376049	1616	0.25146831236161943	NO	-
4825	ZINC03858772	4547	0.25146506361852944	NO	-
4826	ZINC04273460	5336	0.25143077217822174	NO	-
4827	ZINC02309656	2159	0.25140461880224707	NO	-
4828	ZINC00287787	5	0.25135216948383826	NO	-
4829	ZINC02286178	2143	0.2513505897460393	NO	-
4830	ZINC03889445	4769	0.25134745208679987	NO	-
4831	ZINC02181050	2041	0.25134312985029805	NO	-
4832	ZINC01040433	1037	0.2513148723452117	NO	-
4833	ZINC03261696	3262	0.2513139143556461	NO	-
4834	ZINC03234912	3208	0.2512973303652826	NO	-
4835	ZINC04447251	5480	0.2512924636641079	NO	-
4836	ZINC00672205	157	0.2512871333221084	NO	-
4837	ZINC01379035	1646	0.25127389669631317	NO	-
4838	ZINC00867756	602	0.2512575507994145	NO	-
4839	ZINC00868824	616	0.25124961478177565	NO	-
4840	ZINC02413212	2259	0.25124949599925883	NO	-
4841	ZINC02859293	2829	0.25120335299630653	NO	-
4842	ZINC00867759	606	0.2511791261020375	NO	-
4843	ZINC00122323	1	0.2511682639798687	NO	-
4844	ZINC00868825	618	0.2511633535045911	NO	-
4845	ZINC00868824	617	0.2511501109934122	NO	-
4846	ZINC01376060	1622	0.2511254559901892	NO	-
4847	ZINC03465293	3695	0.2510872347448486	NO	-
4848	ZINC01087504	1149	0.25107618033876206	NO	-
4849	ZINC03500372	3792	0.2510752786264022	NO	-
4850	ZINC03388841	3475	0.251062610027515	NO	-
4851	ZINC03867365	4648	0.25105988137855584	NO	-
4852	ZINC03465290	3694	0.2510552727188869	NO	-
4853	ZINC03970208	4913	0.251037266541656	NO	-
4854	ZINC02661900	2528	0.2510242608018479	NO	-
4855	ZINC01123198	1232	0.2510197495959639	NO	-
4856	ZINC03234904	3207	0.2510093781646138	NO	-
4857	ZINC00860687	568	0.2510071203842372	NO	-
4858	ZINC01547317	1777	0.2510049682008652	NO	-
4859	ZINC00672667	161	0.2510014691529671	NO	-
4860	ZINC04235631	5280	0.2509937713693996	NO	-
4861	ZINC03659297	4203	0.25098818566335973	NO	-
4862	ZINC01128497	1260	0.2509828151547434	NO	-
4863	ZINC02661901	2529	0.25098144893909713	NO	-
4864	ZINC04280257	5346	0.2509623299742783	NO	-
4865	ZINC00868825	619	0.2509539634114478	NO	-
4866	ZINC03049692	3117	0.2509506793932015	NO	-
4867	ZINC01906145	1876	0.2509265725758795	NO	-
4868	ZINC00838074	505	0.2509260947245282	NO	-
4869	ZINC01168265	1349	0.2509213662895846	NO	-
4870	ZINC00724177	303	0.25090174736430676	NO	-
4871	ZINC03567340	3970	0.2508716339903474	NO	-
4872	ZINC02726224	2602	0.25086636757194625	NO	-
4873	ZINC04468947	5552	0.25080394029810793	NO	-
4874	ZINC03858496	4544	0.2507561404682441	NO	-
4875	ZINC03858953	4574	0.2506960244677872	NO	-
4876	ZINC04468411	5543	0.2506960244677872	NO	-
4877	ZINC03987928	5059	0.2506918162605144	NO	-
4878	ZINC00985242	958	0.2506783732847747	NO	-
4879	ZINC01837896	1830	0.25066416015389165	NO	-
4880	ZINC03866840	4623	0.2506036152880022	NO	-
4881	ZINC01378919	1630	0.2505959252823082	NO	-
4882	ZINC03977193	4989	0.25059086394496455	NO	-
4883	ZINC03449793	3576	0.250581982879689	NO	-
4884	ZINC01106947	1178	0.25058052929801483	NO	-
4885	ZINC03854455	4417	0.2505767617142926	NO	-
4886	ZINC01379030	1644	0.2505248500162115	NO	-
4887	ZINC04005066	5117	0.25048970194179104	NO	-
4888	ZINC01378929	1632	0.25048817134118695	NO	-
4889	ZINC03371725	3458	0.2504808225746512	NO	-
4890	ZINC03593597	4041	0.25047669006640927	NO	-
4891	ZINC00670723	149	0.2504727540918719	NO	-
4892	ZINC03593595	4040	0.25047176864676957	NO	-
4893	ZINC01026627	1019	0.2504664438694998	NO	-
4894	ZINC04005063	5116	0.2504418299783978	NO	-
4895	ZINC03983098	5019	0.25042964133175527	NO	-
4896	ZINC00993084	982	0.25041878511647236	NO	-
4897	ZINC01921493	1888	0.25040050491881316	NO	-
4898	ZINC04390324	5434	0.2503771850584418	NO	-
4899	ZINC01379044	1653	0.25036434907137917	NO	-
4900	ZINC03047717	3113	0.250354626046637	NO	-
4901	ZINC03287929	3305	0.25035045788933236	NO	-
4902	ZINC00880859	701	0.25033919412113165	NO	-
4903	ZINC00880859	702	0.25032395841318766	NO	-
4904	ZINC03890218	4798	0.250305602904676	NO	-
4905	ZINC03890220	4799	0.25029458901238383	NO	-
4906	ZINC00881088	706	0.2502767255054803	NO	-
4907	ZINC00881088	707	0.2502755983654846	NO	-
4908	ZINC01290802	1514	0.2502611682532517	NO	-
4909	ZINC02620859	2400	0.25025705073614213	NO	-
4910	ZINC03250822	3247	0.25024860669081633	NO	-
4911	ZINC02260568	2129	0.25024226300920405	NO	-
4912	ZINC01141165	1289	0.2502183019288096	NO	-
4913	ZINC03439331	3553	0.25020952210283165	NO	-
4914	ZINC00959968	918	0.2502081793654904	NO	-
4915	ZINC01067866	1093	0.2501713732096386	NO	-
4916	ZINC03365178	3441	0.2501603673099905	NO	-
4917	ZINC01972002	1948	0.25014354603621625	NO	-
4918	ZINC02059664	1988	0.25010485554877354	NO	-
4919	ZINC01245161	1435	0.2500649535301899	NO	-
4920	ZINC02620858	2399	0.25003470509700226	NO	-
4921	ZINC03569797	3978	0.2500295604739324	NO	-
4922	ZINC04032885	5128	0.25001786405001697	NO	-
4923	ZINC03868697	4748	0.2500123409701459	NO	-
4924	ZINC04466212	5530	0.2500123409701459	NO	-
4925	ZINC03832366	76	0.249988043770437	YES	14
4926	ZINC03567461	3971	0.2499649548372882	NO	-
4927	ZINC01049577	1055	0.24995285923781388	NO	-
4928	ZINC03460577	3623	0.2499422938310247	NO	-
4929	ZINC01379040	1649	0.24993809674943263	NO	-
4930	ZINC03977444	4993	0.24993071377721557	NO	-
4931	ZINC03977445	4994	0.2499255019999115	NO	-
4932	ZINC03362975	3438	0.24991450934569925	NO	-
4933	ZINC03977257	4990	0.24991244875105864	NO	-
4934	ZINC02212123	2084	0.24990340571871453	NO	-
4935	ZINC03250321	3243	0.24988121117732642	NO	-
4936	ZINC03250318	3242	0.24986648525501942	NO	-
4937	ZINC03391239	3477	0.2498654420520197	NO	-
4938	ZINC00677156	205	0.249860576912641	NO	-
4939	ZINC03298772	3320	0.24983976912414416	NO	-
4940	ZINC03858344	4542	0.24982643854286252	NO	-
4941	ZINC04470266	5570	0.24982643854286252	NO	-
4942	ZINC03298770	3319	0.24980892442459296	NO	-
4943	ZINC03853664	4393	0.24977040561567082	NO	-
4944	ZINC02742832	2634	0.24975624773838398	NO	-
4945	ZINC03859657	4593	0.2497557029080379	NO	-
4946	ZINC01921441	1887	0.24973652262125856	NO	-
4947	ZINC03853663	4392	0.2497358588005996	NO	-
4948	ZINC01622437	1786	0.24969537586425927	NO	-
4949	ZINC03854875	4442	0.24968165482821994	NO	-
4950	ZINC03257379	3252	0.24968074716048597	NO	-
4951	ZINC00872020	632	0.24963285559691353	NO	-
4952	ZINC01379024	1642	0.24962567484964385	NO	-
4953	ZINC01087728	1150	0.24961205230696637	NO	-
4954	ZINC01087729	1151	0.2496036876362534	NO	-
4955	ZINC03859714	4595	0.24955414868201817	NO	-
4956	ZINC01097438	1171	0.2495403961600616	NO	-
4957	ZINC00677271	213	0.2495235258938014	NO	-
4958	ZINC03859713	4594	0.249515478506335	NO	-
4959	ZINC03983118	5030	0.24951137587537967	NO	-
4960	ZINC01243973	1434	0.249510943580326	NO	-
4961	ZINC03853654	4391	0.24950267468162565	NO	-
4962	ZINC01622771	1787	0.24949475666990642	NO	-
4963	ZINC03249953	3240	0.24947979644559376	NO	-
4964	ZINC01078166	1125	0.24947891859884802	NO	-
4965	ZINC03570039	3980	0.24947750307509278	NO	-
4966	ZINC03853653	4390	0.24947139144479225	NO	-
4967	ZINC00656755	124	0.24945157123290135	NO	-
4968	ZINC02851292	2793	0.24945018443850797	NO	-
4969	ZINC02638699	2465	0.2494057514256312	NO	-
4970	ZINC03851806	4326	0.24939381740338457	NO	-
4971	ZINC00780959	369	0.24939334910829924	NO	-
4972	ZINC00849001	523	0.24937307151417723	NO	-
4973	ZINC02638697	2464	0.2493482049399782	NO	-
4974	ZINC03593711	4055	0.2492648613888628	NO	-
4975	ZINC04357698	5411	0.24922156074368546	NO	-
4976	ZINC01441110	1710	0.2492109654953245	NO	-
4977	ZINC02048783	1977	0.24920759759560449	NO	-
4978	ZINC01376054	1618	0.24917236877325802	NO	-
4979	ZINC04309169	5367	0.2491657818113896	NO	-
4980	ZINC01980323	1951	0.24915901217380884	NO	-
4981	ZINC01287058	1508	0.24913765563390544	NO	-
4982	ZINC01289253	1511	0.24912912884144578	NO	-
4983	ZINC01376047	1615	0.2491237789063547	NO	-
4984	ZINC03593710	4054	0.2491104374886815	NO	-
4985	ZINC03326598	3370	0.24910027914680097	NO	-
4986	ZINC03983108	5025	0.24908878071137064	NO	-
4987	ZINC03867443	4667	0.24908010133162764	NO	-
4988	ZINC02881190	2874	0.2490520981092327	NO	-
4989	ZINC03326600	3371	0.24903845917486594	NO	-
4990	ZINC01379028	1643	0.24903563875557447	NO	-
4991	ZINC01175656	1356	0.24903392891855433	NO	-
4992	ZINC03262182	3266	0.2490160079313001	NO	-
4993	ZINC03973529	4956	0.24898683621133233	NO	-
4994	ZINC03975878	4983	0.24898649095370323	NO	-
4995	ZINC00813373	464	0.24897628048146522	NO	-
4996	ZINC02030188	1976	0.24897108893331893	NO	-
4997	ZINC03851003	4303	0.24896369012804936	NO	-
4998	ZINC03595579	4089	0.24895006891191063	NO	-
4999	ZINC03042932	3089	0.24894436246985086	NO	-
5000	ZINC03595578	4088	0.2489411726350144	NO	-
5001	ZINC00862291	586	0.24893281258287606	NO	-
5002	ZINC03857342	4493	0.2489196669775481	NO	-
5003	ZINC02690758	2556	0.2488993090614378	NO	-
5004	ZINC03971576	4944	0.24888698961175323	NO	-
5005	ZINC03853259	4375	0.24888370151903713	NO	-
5006	ZINC03968891	4889	0.24887592873871803	NO	-
5007	ZINC01196859	1395	0.24886622602774344	NO	-
5008	ZINC03983112	5026	0.2488499441056292	NO	-
5009	ZINC02630451	2431	0.24884497948854908	NO	-
5010	ZINC03983113	5027	0.24884350427915983	NO	-
5011	ZINC03983106	5024	0.24884032318964625	NO	-
5012	ZINC01378966	1636	0.2488247217102945	NO	-
5013	ZINC03600436	4128	0.24879766795566208	NO	-
5014	ZINC01055473	1065	0.24878803024154686	NO	-
5015	ZINC03971578	4945	0.24878387554635065	NO	-
5016	ZINC04470207	5569	0.24878387554635065	NO	-
5017	ZINC01282194	1484	0.24875494816322086	NO	-
5018	ZINC02051667	1984	0.24873828206629026	NO	-
5019	ZINC02835571	2758	0.24873787439555436	NO	-
5020	ZINC02051665	1983	0.2487243009562646	NO	-
5021	ZINC03393762	3479	0.2487085147483268	NO	-
5022	ZINC03315768	3347	0.2486921097649752	NO	-
5023	ZINC03465244	3691	0.24869056255174843	NO	-
5024	ZINC01133856	1272	0.24868724673437953	NO	-
5025	ZINC02940979	2922	0.24868037801918264	NO	-
5026	ZINC03852394	4340	0.24867430227398626	NO	-
5027	ZINC01439816	1707	0.24867381345642756	NO	-
5028	ZINC01378943	1633	0.2486628815902157	NO	-
5029	ZINC03600440	4129	0.24865641732390106	NO	-
5030	ZINC01980322	1950	0.24865312138891607	NO	-
5031	ZINC02757082	2652	0.2486014966860952	NO	-
5032	ZINC01111943	1201	0.24856071579692418	NO	-
5033	ZINC03991955	5066	0.248548490819086	NO	-
5034	ZINC03991954	5065	0.24852439591514688	NO	-
5035	ZINC02136400	2019	0.24852214519520185	NO	-
5036	ZINC03533780	3922	0.24851294063169366	NO	-
5037	ZINC01989645	1965	0.248509055898543	NO	-
5038	ZINC01311536	1528	0.24850582540320815	NO	-
5039	ZINC02845153	2778	0.24839506546298717	NO	-
5040	ZINC03465246	3692	0.24838292743303497	NO	-
5041	ZINC04464497	5497	0.24831260033815775	NO	-
5042	ZINC00960060	921	0.2483122688413757	NO	-
5043	ZINC03890135	4795	0.24830208418216873	NO	-
5044	ZINC03593688	4051	0.2482626535721023	NO	-
5045	ZINC01307869	1523	0.24824647613636136	NO	-
5046	ZINC03593687	4050	0.24822111861559354	NO	-
5047	ZINC04437067	5471	0.24821559246534805	NO	-
5048	ZINC01144487	1312	0.24820441528844478	NO	-
5049	ZINC03594512	4065	0.2481943196843187	NO	-
5050	ZINC00849659	527	0.24818796882981828	NO	-
5051	ZINC01921495	1889	0.2481595892950542	NO	-
5052	ZINC04468495	5546	0.248157052121855	NO	-
5053	ZINC01749324	1808	0.2481475389929345	NO	-
5054	ZINC03469853	3708	0.24814338538249955	NO	-
5055	ZINC02702134	2561	0.24812678501269697	NO	-
5056	ZINC03487829	3758	0.24810792634569506	NO	-
5057	ZINC01862815	1832	0.24809598169217958	NO	-
5058	ZINC01378977	1637	0.24809130256945883	NO	-
5059	ZINC02825540	2745	0.24809048328680935	NO	-
5060	ZINC02825542	2746	0.24808077462400516	NO	-
5061	ZINC01379033	1645	0.24807944788047467	NO	-
5062	ZINC03341460	3393	0.24804767335140335	NO	-
5063	ZINC03519219	3884	0.24804481554234906	NO	-
5064	ZINC03594514	4066	0.24802554473564625	NO	-
5065	ZINC03889621	4774	0.2480181257771287	NO	-
5066	ZINC01287037	1507	0.24801649214494614	NO	-
5067	ZINC01425452	1686	0.2479944263343328	NO	-
5068	ZINC03857343	4494	0.24794838307164713	NO	-
5069	ZINC01282196	1487	0.24792807616607332	NO	-
5070	ZINC01378954	1634	0.24790595104283708	NO	-
5071	ZINC00849658	526	0.2478931362667804	NO	-
5072	ZINC01282192	1478	0.24783437948330345	NO	-
5073	ZINC03235379	3210	0.24782615441438757	NO	-
5074	ZINC03519218	3883	0.24781964587068414	NO	-
5075	ZINC02784094	2690	0.24780097410759075	NO	-
5076	ZINC03889626	4775	0.24779208766368566	NO	-
5077	ZINC03971535	4930	0.247780747373823	NO	-
5078	ZINC03983103	5021	0.2477573767807673	NO	-
5079	ZINC03859503	4582	0.2477498870076127	NO	-
5080	ZINC04468557	5549	0.2477498870076127	NO	-
5081	ZINC03983102	5020	0.24774796853460648	NO	-
5082	ZINC00624786	58	0.24774572500188993	NO	-
5083	ZINC03487831	3759	0.2477319247579511	NO	-
5084	ZINC02635931	2452	0.24772129616479546	NO	-
5085	ZINC02635930	2451	0.24771824377504315	NO	-
5086	ZINC01133773	1271	0.24771655890025276	NO	-
5087	ZINC03857131	4482	0.24770607863967978	NO	-
5088	ZINC03971534	4929	0.2476847124858113	NO	-
5089	ZINC03971537	4932	0.24766893773393509	NO	-
5090	ZINC01379041	1650	0.24766777374313295	NO	-
5091	ZINC00715886	291	0.2476669125252487	NO	-
5092	ZINC03971536	4931	0.24766277533163397	NO	-
5093	ZINC02763998	2666	0.2476611789949828	NO	-
5094	ZINC04087056	5165	0.24765264836154435	NO	-
5095	ZINC04177285	5234	0.24764621741245757	NO	-
5096	ZINC03068111	3133	0.2476433041418946	NO	-
5097	ZINC01022087	1013	0.24761247250169646	NO	-
5098	ZINC04210397	5254	0.2475881347638677	NO	-
5099	ZINC03889673	4779	0.24758179466361585	NO	-
5100	ZINC03889670	4778	0.24757334258937677	NO	-
5101	ZINC02728591	2605	0.2475651089846473	NO	-
5102	ZINC04233634	5274	0.2475627069725198	NO	-
5103	ZINC04465434	5512	0.24754289426001194	NO	-
5104	ZINC03850436	4292	0.2474897231004994	NO	-
5105	ZINC01379000	1638	0.24748837724832906	NO	-
5106	ZINC01282190	1475	0.24748668891422676	NO	-
5107	ZINC04623649	5667	0.2474530294115346	NO	-
5108	ZINC04513234	5638	0.24743627245651756	NO	-
5109	ZINC02278237	2138	0.247428123150078	NO	-
5110	ZINC03983105	5023	0.2474056301981904	NO	-
5111	ZINC01132594	1268	0.2473761940819523	NO	-
5112	ZINC03983104	5022	0.24737264822804797	NO	-
5113	ZINC03889674	4780	0.2473555372640101	NO	-
5114	ZINC02689531	2549	0.2473539069114151	NO	-
5115	ZINC01819334	1827	0.24734376864696828	NO	-
5116	ZINC03867958	4703	0.24732748845734764	NO	-
5117	ZINC02249748	2125	0.24729314808842648	NO	-
5118	ZINC03857421	4504	0.2472743778404156	NO	-
5119	ZINC03889646	4776	0.24725919813202304	NO	-
5120	ZINC02441505	2304	0.24723790584634012	NO	-
5121	ZINC00715888	292	0.2472188160951048	NO	-
5122	ZINC02886293	2889	0.24720023092830623	NO	-
5123	ZINC01803117	1821	0.24713679436582173	NO	-
5124	ZINC00944572	885	0.2471278312576967	NO	-
5125	ZINC02749739	2643	0.24709991741648846	NO	-
5126	ZINC03868430	4733	0.24705029041860246	NO	-
5127	ZINC03971538	4933	0.24704956250940843	NO	-
5128	ZINC03517639	3879	0.24704787027316935	NO	-
5129	ZINC00875429	670	0.24701232323981556	NO	-
5130	ZINC00875428	669	0.24700421713242307	NO	-
5131	ZINC03971540	4934	0.24699990900606708	NO	-
5132	ZINC03356332	3418	0.24699634030304862	NO	-
5133	ZINC02235357	2111	0.24696920765097888	NO	-
5134	ZINC00860686	567	0.24693171422914334	NO	-
5135	ZINC01533495	1772	0.246923043486638	NO	-
5136	ZINC01282197	1490	0.2469043093717663	NO	-
5137	ZINC01052308	1062	0.2468903086586705	NO	-
5138	ZINC01989795	1969	0.24687684801651322	NO	-
5139	ZINC00860688	569	0.24686592300402202	NO	-
5140	ZINC04000821	5099	0.2468477044751329	NO	-
5141	ZINC04030153	5123	0.24683542421907775	NO	-
5142	ZINC03593050	4026	0.24683154547697125	NO	-
5143	ZINC03593359	4034	0.2468207477832761	NO	-
5144	ZINC02643297	2474	0.24681827825377886	NO	-
5145	ZINC00862290	585	0.24679747902794166	NO	-
5146	ZINC02643298	2475	0.24679137714215796	NO	-
5147	ZINC02513690	2363	0.2467430325470847	NO	-
5148	ZINC01095486	1169	0.24673035040230815	NO	-
5149	ZINC02905647	2897	0.24668635094029712	NO	-
5150	ZINC04402070	5443	0.2466622317288011	NO	-
5151	ZINC03983070	5018	0.24665911537323282	NO	-
5152	ZINC03593360	4035	0.24663993485771776	NO	-
5153	ZINC03983159	5034	0.24656996713870832	NO	-
5154	ZINC02228623	2104	0.2465679303057007	NO	-
5155	ZINC01302562	1522	0.24649515887063575	NO	-
5156	ZINC02658201	2523	0.24647628131646485	NO	-
5157	ZINC03857557	4510	0.2464673882380753	NO	-
5158	ZINC04511562	5635	0.2464618155042131	NO	-
5159	ZINC01137353	1282	0.2464603926882897	NO	-
5160	ZINC03983158	5033	0.24645312725417964	NO	-
5161	ZINC03593047	4025	0.24645263804614007	NO	-
5162	ZINC03371108	3456	0.24642955771786618	NO	-
5163	ZINC03095901	3151	0.2463877759191249	NO	-
5164	ZINC02007691	1975	0.24638300382738734	NO	-
5165	ZINC03983157	5032	0.24636635005234855	NO	-
5166	ZINC02782723	2688	0.24635282065357195	NO	-
5167	ZINC01063431	1082	0.24634908059217436	NO	-
5168	ZINC02051663	1982	0.24631582573040836	NO	-
5169	ZINC02051661	1981	0.24631476859892676	NO	-
5170	ZINC03523937	3905	0.24629380059903608	NO	-
5171	ZINC03983156	5031	0.24626203187315548	NO	-
5172	ZINC02532047	2366	0.2462409232579886	NO	-
5173	ZINC01028649	1022	0.24619425577367493	NO	-
5174	ZINC01056465	1066	0.24618524201923508	NO	-
5175	ZINC03832344	80	0.24615703629821525	YES	14
5176	ZINC04170720	5226	0.24611715929034916	NO	-
5177	ZINC01905494	1873	0.24610889312938541	NO	-
5178	ZINC04134722	5189	0.2461066195334868	NO	-
5179	ZINC03971551	4938	0.24609743088051675	NO	-
5180	ZINC03971553	4939	0.2460758634245048	NO	-
5181	ZINC00685035	242	0.2460739528760027	NO	-
5182	ZINC04514647	5640	0.24606207761508192	NO	-
5183	ZINC03854813	4430	0.24604669027309742	NO	-
5184	ZINC00715892	294	0.24597755288661552	NO	-
5185	ZINC00715890	293	0.24597334887516734	NO	-
5186	ZINC01038159	1032	0.2459610226331137	NO	-
5187	ZINC00933347	859	0.24596061568318753	NO	-
5188	ZINC03855241	4464	0.24595987039685435	NO	-
5189	ZINC03867385	4656	0.2459509904208083	NO	-
5190	ZINC01282193	1481	0.24593709590829207	NO	-
5191	ZINC01982335	1961	0.24593617480791824	NO	-
5192	ZINC03307332	3334	0.24592033790452691	NO	-
5193	ZINC01012736	1009	0.24591824122024653	NO	-
5194	ZINC00671237	153	0.2459022113429172	NO	-
5195	ZINC00812069	456	0.24589604419580913	NO	-
5196	ZINC00908398	807	0.24587772109951792	NO	-
5197	ZINC02431722	2285	0.2458755641901555	NO	-
5198	ZINC03854683	4423	0.24582524071070025	NO	-
5199	ZINC01980329	1952	0.24580242256756843	NO	-
5200	ZINC03983036	5016	0.24575264813643372	NO	-
5201	ZINC02638695	2463	0.24574721108345188	NO	-
5202	ZINC02638693	2462	0.2457102167798683	NO	-
5203	ZINC02408254	2252	0.2457096795339623	NO	-
5204	ZINC00985669	960	0.24565354683790205	NO	-
5205	ZINC02416360	2265	0.24564842622704322	NO	-
5206	ZINC02410838	2256	0.24552168924792245	NO	-
5207	ZINC03832352	81	0.24552008053730456	YES	14
5208	ZINC02135711	2016	0.2455198619824161	NO	-
5209	ZINC04465127	5505	0.24550204613596777	NO	-
5210	ZINC03867386	4657	0.24544635268481466	NO	-
5211	ZINC03596258	4105	0.24543219980278683	NO	-
5212	ZINC04126853	5181	0.24539881737830807	NO	-
5213	ZINC02835320	2756	0.24539228834904384	NO	-
5214	ZINC01215569	1411	0.24538379635773416	NO	-
5215	ZINC02852839	2802	0.2453355905284526	NO	-
5216	ZINC00812081	458	0.2453293709701957	NO	-
5217	ZINC01005678	1001	0.2453225072142467	NO	-
5218	ZINC02425212	2281	0.24532249457950295	NO	-
5219	ZINC00674446	178	0.2452804533622503	NO	-
5220	ZINC01755042	1809	0.2452646774777062	NO	-
5221	ZINC04235631	5281	0.24524046556329054	NO	-
5222	ZINC00917699	820	0.24521423303309778	NO	-
5223	ZINC02652314	2500	0.2452141884196582	NO	-
5224	ZINC04001148	5104	0.2451989854095042	NO	-
5225	ZINC02869320	2840	0.24518401847641463	NO	-
5226	ZINC03857197	4487	0.24515785900227646	NO	-
5227	ZINC03858035	4534	0.24515523613586818	NO	-
5228	ZINC02007686	1974	0.24515309570710958	NO	-
5229	ZINC03968462	4878	0.24513931231160738	NO	-
5230	ZINC03866686	4614	0.24513103133282638	NO	-
5231	ZINC01132594	1269	0.24510074401962545	NO	-
5232	ZINC01642494	1792	0.2450770269661866	NO	-
5233	ZINC03890297	4804	0.24504857168862365	NO	-
5234	ZINC03890298	4805	0.24504054231925973	NO	-
5235	ZINC01192507	1388	0.24502128579543903	NO	-
5236	ZINC03456703	3611	0.24501792934140554	NO	-
5237	ZINC02748766	2642	0.24501198301540364	NO	-
5238	ZINC03595288	4077	0.24500640851782648	NO	-
5239	ZINC01077757	1122	0.24499971227678152	NO	-
5240	ZINC01976819	1949	0.24499765501958726	NO	-
5241	ZINC03595287	4076	0.24499274356813286	NO	-
5242	ZINC01153579	1334	0.24495037453801105	NO	-
5243	ZINC01254978	1450	0.24493888847605363	NO	-
5244	ZINC01411754	1678	0.2449368018446596	NO	-
5245	ZINC04465119	5504	0.24493634004086706	NO	-
5246	ZINC02335049	2202	0.24492224410778138	NO	-
5247	ZINC01130617	1262	0.24491779335522765	NO	-
5248	ZINC03982866	5011	0.24488459375986482	NO	-
5249	ZINC03595402	4086	0.24488203987471985	NO	-
5250	ZINC02856263	2818	0.24487238042555998	NO	-
5251	ZINC02591755	2377	0.24485487178931223	NO	-
5252	ZINC00812071	457	0.24484890497200676	NO	-
5253	ZINC02244620	2116	0.24478334576389732	NO	-
5254	ZINC01123511	1234	0.24477742877557093	NO	-
5255	ZINC03266648	3273	0.24473510289990252	NO	-
5256	ZINC03982868	5012	0.24473307657510301	NO	-
5257	ZINC03535896	3927	0.24470853360148537	NO	-
5258	ZINC03535897	3928	0.24469253702021512	NO	-
5259	ZINC00955447	902	0.24467218254251052	NO	-
5260	ZINC03610713	4139	0.24462305169467904	NO	-
5261	ZINC02523173	2365	0.2445933629159216	NO	-
5262	ZINC03967716	4869	0.24458928365520777	NO	-
5263	ZINC03504157	3816	0.24455855386420974	NO	-
5264	ZINC04500736	5624	0.244544789337607	NO	-
5265	ZINC04170720	5227	0.24448694545078528	NO	-
5266	ZINC03595601	4092	0.2444531241454683	NO	-
5267	ZINC03968547	4883	0.24445120699464787	NO	-
5268	ZINC00726398	309	0.24443573827691	NO	-
5269	ZINC02194954	2050	0.24442884556594488	NO	-
5270	ZINC04403362	5444	0.24440665450927193	NO	-
5271	ZINC04042550	5146	0.24439142607825706	NO	-
5272	ZINC03890992	4820	0.24436654251199277	NO	-
5273	ZINC02190143	2047	0.24434932525969963	NO	-
5274	ZINC03368156	3446	0.24434506196310016	NO	-
5275	ZINC03368160	3447	0.24432291637405001	NO	-
5276	ZINC03890990	4819	0.24432031777871285	NO	-
5277	ZINC03559804	3961	0.24431364438711176	NO	-
5278	ZINC01179795	1366	0.2442539339500735	NO	-
5279	ZINC00904305	775	0.2442497946310305	NO	-
5280	ZINC03975193	4977	0.24421389158788262	NO	-
5281	ZINC03987809	5056	0.24420491537188344	NO	-
5282	ZINC02305643	2155	0.24419829674020488	NO	-
5283	ZINC03851352	4310	0.2441929609430666	NO	-
5284	ZINC04465167	5509	0.2441929609430666	NO	-
5285	ZINC01158153	1335	0.24418663472281896	NO	-
5286	ZINC03857198	4488	0.24418124368520974	NO	-
5287	ZINC01989644	1964	0.24414989029196388	NO	-
5288	ZINC03987808	5055	0.24414600447244844	NO	-
5289	ZINC02589352	2373	0.2441402150673873	NO	-
5290	ZINC01070199	1098	0.24411264473735406	NO	-
5291	ZINC04487838	5591	0.24410370447728771	NO	-
5292	ZINC03464416	3679	0.24409125264458706	NO	-
5293	ZINC01816672	1826	0.2440890184215582	NO	-
5294	ZINC03975194	4978	0.24408368293251206	NO	-
5295	ZINC03464412	3678	0.24404030273516275	NO	-
5296	ZINC01166415	1345	0.24402081277023438	NO	-
5297	ZINC03890989	4818	0.24401848714153276	NO	-
5298	ZINC03613196	4141	0.24399165283737004	NO	-
5299	ZINC02763623	2665	0.24385050693177246	NO	-
5300	ZINC00693063	257	0.24384261060475804	NO	-
5301	ZINC00693065	258	0.24379983713342082	NO	-
5302	ZINC03867090	4634	0.24376577089657753	NO	-
5303	ZINC03987506	5048	0.24375743248486179	NO	-
5304	ZINC03947974	4862	0.2437366785255196	NO	-
5305	ZINC01027889	1021	0.2437308185500637	NO	-
5306	ZINC03851705	4322	0.24372486135932467	NO	-
5307	ZINC04465236	5510	0.24372486135932467	NO	-
5308	ZINC03974974	4968	0.24370597401964025	NO	-
5309	ZINC02669031	2544	0.24366739088486172	NO	-
5310	ZINC03851318	4305	0.24363768223300608	NO	-
5311	ZINC03889773	4782	0.24363548677487826	NO	-
5312	ZINC00674498	179	0.24362015447471305	NO	-
5313	ZINC03850966	4302	0.2435670480407129	NO	-
5314	ZINC03857422	4505	0.24356578059615572	NO	-
5315	ZINC02184388	2042	0.2435461125085287	NO	-
5316	ZINC01112497	1205	0.243516517911088	NO	-
5317	ZINC03421539	3524	0.24351316712978166	NO	-
5318	ZINC02200013	2061	0.24349060052469243	NO	-
5319	ZINC02283191	2141	0.24347512947438427	NO	-
5320	ZINC03595336	4079	0.243458418306293	NO	-
5321	ZINC02852303	2796	0.24344991621432438	NO	-
5322	ZINC03275931	3287	0.2434413840345123	NO	-
5323	ZINC03889775	4784	0.24343220125586001	NO	-
5324	ZINC03421392	3521	0.2434321424229915	NO	-
5325	ZINC03969092	4893	0.2433733907096208	NO	-
5326	ZINC03975094	4971	0.24337260808027525	NO	-
5327	ZINC03987949	5060	0.24333682463992007	NO	-
5328	ZINC03595335	4078	0.24332801114498775	NO	-
5329	ZINC03519214	3881	0.24329984907924435	NO	-
5330	ZINC00719267	298	0.24329768185327802	NO	-
5331	ZINC03275928	3286	0.24329190588861815	NO	-
5332	ZINC03519215	3882	0.24327382396281508	NO	-
5333	ZINC03889774	4783	0.2432726332106191	NO	-
5334	ZINC02396082	2241	0.2432572865452831	NO	-
5335	ZINC03857546	4509	0.2432510694563907	NO	-
5336	ZINC02571210	2370	0.24324136180646935	NO	-
5337	ZINC03969077	4892	0.2432300766940496	NO	-
5338	ZINC00656523	123	0.24322393502547723	NO	-
5339	ZINC03326450	3369	0.24321694379483025	NO	-
5340	ZINC01025212	1015	0.2431369394844547	NO	-
5341	ZINC02729790	2617	0.24309832811670076	NO	-
5342	ZINC02729789	2616	0.24309666257882978	NO	-
5343	ZINC01379007	1639	0.2429991803147045	NO	-
5344	ZINC01379008	1640	0.24298251533380635	NO	-
5345	ZINC01821687	1828	0.24297121825128815	NO	-
5346	ZINC01027772	1020	0.24295616346877183	NO	-
5347	ZINC03849437	4272	0.2429437883587824	NO	-
5348	ZINC03975095	4972	0.24292671191464202	NO	-
5349	ZINC00824139	490	0.2428882374253494	NO	-
5350	ZINC03451328	3584	0.2428753091096103	NO	-
5351	ZINC03530639	3916	0.24286901827057616	NO	-
5352	ZINC03858332	4541	0.24284397942901828	NO	-
5353	ZINC03974971	4967	0.24283970101974722	NO	-
5354	ZINC01881665	1837	0.24279757350139156	NO	-
5355	ZINC03858331	4540	0.24277346114673182	NO	-
5356	ZINC04470279	5571	0.242757161698173	NO	-
5357	ZINC04638699	5675	0.24271826642962702	NO	-
5358	ZINC03292924	3313	0.24269551656822438	NO	-
5359	ZINC03856464	4477	0.2426562678169207	NO	-
5360	ZINC02281310	2140	0.242651731096215	NO	-
5361	ZINC03857423	4506	0.24257242770951695	NO	-
5362	ZINC03993067	5086	0.24256967711178193	NO	-
5363	ZINC04469641	5557	0.24256967711178193	NO	-
5364	ZINC01006524	1004	0.2425424775799895	NO	-
5365	ZINC00860684	566	0.24252677236398162	NO	-
5366	ZINC03849441	4273	0.24248711393751396	NO	-
5367	ZINC03857582	4511	0.24246481756433608	NO	-
5368	ZINC03890147	5676	0.24240108111473804	NO	-
5369	ZINC03832356	84	0.24239874226054114	YES	14
5370	ZINC01379020	1641	0.24238686259895104	NO	-
5371	ZINC03177504	3168	0.24238240790395799	NO	-
5372	ZINC02421760	2275	0.242381762127429	NO	-
5373	ZINC03968461	4876	0.2423805231138181	NO	-
5374	ZINC01462531	1716	0.24236649833211538	NO	-
5375	ZINC03779125	4225	0.24233212675039875	NO	-
5376	ZINC00803512	429	0.24229789087724868	NO	-
5377	ZINC01099429	1172	0.2422898405664416	NO	-
5378	ZINC04468450	5544	0.24226826845992794	NO	-
5379	ZINC02850311	2789	0.24226572636621505	NO	-
5380	ZINC03857260	4492	0.24226201592347252	NO	-
5381	ZINC04464258	5489	0.24226201592347252	NO	-
5382	ZINC02852993	2805	0.24225515640140902	NO	-
5383	ZINC03993056	5085	0.2421876318635633	NO	-
5384	ZINC00719256	297	0.24217783153969727	NO	-
5385	ZINC03659711	4204	0.24217629312366662	NO	-
5386	ZINC03868703	4751	0.24217309050390384	NO	-
5387	ZINC04466222	5533	0.24217309050390384	NO	-
5388	ZINC00809586	449	0.2421487092372571	NO	-
5389	ZINC03867743	4687	0.24205401294910314	NO	-
5390	ZINC03446835	3572	0.24203710848847618	NO	-
5391	ZINC00587696	14	0.24202408046596416	NO	-
5392	ZINC03851327	4306	0.24200110086376686	NO	-
5393	ZINC04465156	5507	0.24200110086376686	NO	-
5394	ZINC03348945	3404	0.2419767895934362	NO	-
5395	ZINC03446832	3571	0.24197485610115332	NO	-
5396	ZINC02132116	2012	0.24196653345782607	NO	-
5397	ZINC02589896	2374	0.2419223325644824	NO	-
5398	ZINC00631080	72	0.24182066395754181	NO	-
5399	ZINC02634010	2444	0.24175722205928993	NO	-
5400	ZINC00804724	436	0.2417318401961952	NO	-
5401	ZINC03852791	4344	0.24171018436122937	NO	-
5402	ZINC04235556	5279	0.24168422144288462	NO	-
5403	ZINC02276340	2136	0.2416616371818717	NO	-
5404	ZINC02729728	2612	0.2416610171479558	NO	-
5405	ZINC00838414	512	0.24160747299012936	NO	-
5406	ZINC00821371	484	0.2415615477100186	NO	-
5407	ZINC03892148	4824	0.24147851330122966	NO	-
5408	ZINC01508072	1761	0.24147395323300905	NO	-
5409	ZINC03334491	3384	0.24142743058873914	NO	-
5410	ZINC03974411	4963	0.24129671226183985	NO	-
5411	ZINC02831091	2754	0.24129436088815928	NO	-
5412	ZINC01953940	1927	0.24128366693549255	NO	-
5413	ZINC00866236	590	0.24127366996547533	NO	-
5414	ZINC03120080	3158	0.24126345953063755	NO	-
5415	ZINC02096676	1999	0.241246874346581	NO	-
5416	ZINC02341990	2209	0.24123395695634714	NO	-
5417	ZINC00870646	623	0.24122807286679568	NO	-
5418	ZINC02729729	2613	0.24122747407583203	NO	-
5419	ZINC01378909	1627	0.24121218606023456	NO	-
5420	ZINC03974968	4966	0.24114252519600657	NO	-
5421	ZINC02329855	2194	0.24099627607256502	NO	-
5422	ZINC00677162	207	0.2409862412278909	NO	-
5423	ZINC03868691	4746	0.24098222953824894	NO	-
5424	ZINC02853883	2810	0.24094377051994711	NO	-
5425	ZINC01138227	1285	0.24093237040101032	NO	-
5426	ZINC03868698	4749	0.24087324085948675	NO	-
5427	ZINC04466214	5531	0.24087324085948675	NO	-
5428	ZINC03304218	3331	0.24083273355740054	NO	-
5429	ZINC02760890	2654	0.2405987841483771	NO	-
5430	ZINC02861173	2831	0.24058284842346833	NO	-
5431	ZINC01378917	1628	0.24056056160470574	NO	-
5432	ZINC01260444	1451	0.24055263532147442	NO	-
5433	ZINC03859127	4578	0.24051019447388153	NO	-
5434	ZINC01046758	1050	0.24045589095498893	NO	-
5435	ZINC00990793	976	0.24042958059843778	NO	-
5436	ZINC01811193	1825	0.24040557943795157	NO	-
5437	ZINC01185041	1374	0.24026212110800074	NO	-
5438	ZINC02196877	2056	0.24024366014364276	NO	-
5439	ZINC01181180	1368	0.24019700866994403	NO	-
5440	ZINC02884650	2885	0.24016824550830512	NO	-
5441	ZINC01119055	1218	0.2401549837373188	NO	-
5442	ZINC02356374	2218	0.24014579778494935	NO	-
5443	ZINC03350131	3407	0.2401151351975427	NO	-
5444	ZINC02100625	2001	0.23998147423607588	NO	-
5445	ZINC01093443	1156	0.23992789265520523	NO	-
5446	ZINC02297504	2147	0.2399038138078061	NO	-
5447	ZINC02851529	2794	0.23985373171323573	NO	-
5448	ZINC02850979	2790	0.23984596173524153	NO	-
5449	ZINC02853483	2809	0.2398036684519294	NO	-
5450	ZINC02853482	2808	0.2397936993619366	NO	-
5451	ZINC04161699	5213	0.23976166838017415	NO	-
5452	ZINC03593492	4038	0.23975746555001004	NO	-
5453	ZINC03593495	4039	0.23975139179711896	NO	-
5454	ZINC01218179	1417	0.23973794575136198	NO	-
5455	ZINC02880776	2872	0.2397120579298491	NO	-
5456	ZINC02879625	2870	0.23971022009833814	NO	-
5457	ZINC03973530	4957	0.2396284520623395	NO	-
5458	ZINC01952939	1924	0.23960436990998835	NO	-
5459	ZINC03973531	4958	0.23959873799112982	NO	-
5460	ZINC03853171	4372	0.23958311155597234	NO	-
5461	ZINC01282198	1493	0.23957995243124158	NO	-
5462	ZINC01284956	1504	0.23956432970838548	NO	-
5463	ZINC00687837	247	0.23947689904723432	NO	-
5464	ZINC02883502	2881	0.2394531738832092	NO	-
5465	ZINC00778835	361	0.2394195691207882	NO	-
5466	ZINC01137110	1281	0.23938505766180593	NO	-
5467	ZINC03993207	5089	0.239325364027453	NO	-
5468	ZINC04469933	5563	0.239325364027453	NO	-
5469	ZINC00986261	966	0.23926653628645417	NO	-
5470	ZINC03089208	3147	0.23924543264492928	NO	-
5471	ZINC01066016	1087	0.23921231276074234	NO	-
5472	ZINC03082643	3139	0.2391911837542419	NO	-
5473	ZINC00687810	246	0.2391592497250317	NO	-
5474	ZINC00687841	248	0.23913916358342008	NO	-
5475	ZINC00795388	412	0.23907570895901917	NO	-
5476	ZINC02874719	2852	0.23903825536047313	NO	-
5477	ZINC00678030	214	0.23902746331295396	NO	-
5478	ZINC02497190	2351	0.23898981116165288	NO	-
5479	ZINC01620634	1785	0.23898915666467144	NO	-
5480	ZINC00623553	50	0.23897932312880418	NO	-
5481	ZINC03066998	3132	0.23893581763288418	NO	-
5482	ZINC03589460	4023	0.2389223470309137	NO	-
5483	ZINC02852633	2799	0.2389128539557632	NO	-
5484	ZINC01067630	1092	0.23891039049160118	NO	-
5485	ZINC04466049	5526	0.23890927214391555	NO	-
5486	ZINC03867354	4646	0.23889091229828655	NO	-
5487	ZINC01120823	1224	0.2388608429987232	NO	-
5488	ZINC00672204	156	0.23884750113829542	NO	-
5489	ZINC01926510	1900	0.23877692450059956	NO	-
5490	ZINC02750818	2644	0.23869925362495056	NO	-
5491	ZINC01247169	1437	0.2386293495456068	NO	-
5492	ZINC03867355	4647	0.2386143541987993	NO	-
5493	ZINC04465517	5513	0.2386143541987993	NO	-
5494	ZINC02762533	2660	0.23858382963391392	NO	-
5495	ZINC03370725	3454	0.23854682575187744	NO	-
5496	ZINC03859816	4601	0.2384820478711393	NO	-
5497	ZINC03370721	3453	0.23846473414994712	NO	-
5498	ZINC00673771	171	0.23832115919969502	NO	-
5499	ZINC02876637	2858	0.23831683132815573	NO	-
5500	ZINC04000900	5101	0.2383104396813197	NO	-
5501	ZINC04467554	5538	0.2382583890387659	NO	-
5502	ZINC02656194	2511	0.2382175718237167	NO	-
5503	ZINC00673757	169	0.23821645378555364	NO	-
5504	ZINC04174590	5228	0.23818905870853088	NO	-
5505	ZINC02632479	2436	0.2381855644475165	NO	-
5506	ZINC02632478	2435	0.23818473995868494	NO	-
5507	ZINC00917727	822	0.23814531344933115	NO	-
5508	ZINC01831222	1829	0.238142294657245	NO	-
5509	ZINC04586966	5651	0.2380981496247237	NO	-
5510	ZINC01078585	1127	0.2380902658245399	NO	-
5511	ZINC01077650	1121	0.23801483174763446	NO	-
5512	ZINC03854516	4420	0.23801070614331155	NO	-
5513	ZINC01773895	1814	0.23797821474175448	NO	-
5514	ZINC04307058	5362	0.23791744657512776	NO	-
5515	ZINC00643256	103	0.2379031072603795	NO	-
5516	ZINC01065819	1086	0.23789781333947432	NO	-
5517	ZINC02386909	2236	0.23789196649132663	NO	-
5518	ZINC03082646	3141	0.23788952187352236	NO	-
5519	ZINC03323610	3366	0.2377922888984388	NO	-
5520	ZINC03323609	3364	0.2377847174705761	NO	-
5521	ZINC01807174	1823	0.23776522995192137	NO	-
5522	ZINC03857695	4518	0.23774016949901516	NO	-
5523	ZINC04464528	5499	0.23774016949901516	NO	-
5524	ZINC04000899	5100	0.23773089402361638	NO	-
5525	ZINC01330056	1557	0.23769748993860532	NO	-
5526	ZINC03890664	4811	0.23769473194972604	NO	-
5527	ZINC03857456	4507	0.23769430052755272	NO	-
5528	ZINC00838407	511	0.23762102937078325	NO	-
5529	ZINC02840021	2767	0.23754439370011549	NO	-
5530	ZINC00665520	137	0.23753273140542064	NO	-
5531	ZINC03857228	4489	0.23749506007543447	NO	-
5532	ZINC04583684	5650	0.2374787504171086	NO	-
5533	ZINC03082645	3140	0.23725960317306832	NO	-
5534	ZINC03850336	4291	0.23723886052930845	NO	-
5535	ZINC00674145	172	0.23721517323011948	NO	-
5536	ZINC01085214	1140	0.2372011417602155	NO	-
5537	ZINC02374088	2228	0.23706882556764314	NO	-
5538	ZINC03595435	4087	0.23704802862317575	NO	-
5539	ZINC01086039	1144	0.2370258465320135	NO	-
5540	ZINC03400624	3492	0.23699538625402503	NO	-
5541	ZINC03087802	3146	0.2369909261591097	NO	-
5542	ZINC03853305	4376	0.23688109522398115	NO	-
5543	ZINC02656963	2514	0.2368420276669275	NO	-
5544	ZINC00672495	159	0.23683556110644063	NO	-
5545	ZINC01217837	1415	0.2368294339935098	NO	-
5546	ZINC00786476	381	0.23674375853718266	NO	-
5547	ZINC02597751	2379	0.23673100478379505	NO	-
5548	ZINC01125543	1249	0.23669685999206577	NO	-
5549	ZINC02316308	2170	0.23666212507434647	NO	-
5550	ZINC02135563	2014	0.23658525010291767	NO	-
5551	ZINC02884948	2886	0.23655940321087984	NO	-
5552	ZINC00939258	873	0.2365443808582752	NO	-
5553	ZINC00792519	397	0.23653210633075772	NO	-
5554	ZINC03892409	4829	0.23652768924675802	NO	-
5555	ZINC04465311	5511	0.23652768924675802	NO	-
5556	ZINC03429641	3537	0.23649937748156552	NO	-
5557	ZINC02245008	2119	0.2364281643027313	NO	-
5558	ZINC01086040	1145	0.23639360628354122	NO	-
5559	ZINC02415183	2261	0.23638208438122627	NO	-
5560	ZINC00809712	450	0.23630757641903496	NO	-
5561	ZINC03859917	4604	0.23616297704242092	NO	-
5562	ZINC03980718	5005	0.23610025068591645	NO	-
5563	ZINC00677165	208	0.2360827211199116	NO	-
5564	ZINC01085210	1139	0.23603526733217092	NO	-
5565	ZINC03987828	5058	0.23603144437046372	NO	-
5566	ZINC01004064	998	0.2360112084120879	NO	-
5567	ZINC04586974	5652	0.2359442309371118	NO	-
5568	ZINC02762897	2662	0.23591911296584678	NO	-
5569	ZINC03987395	5045	0.23588932977112304	NO	-
5570	ZINC00671769	154	0.23586680452026845	NO	-
5571	ZINC02098522	2000	0.2358446736176615	NO	-
5572	ZINC03987482	5046	0.23583869196765933	NO	-
5573	ZINC02630395	2429	0.23581275472450913	NO	-
5574	ZINC02291969	2146	0.23580995190352813	NO	-
5575	ZINC03867395	4662	0.2357923568490868	NO	-
5576	ZINC02630397	2430	0.23578948342808137	NO	-
5577	ZINC02391614	2240	0.2357889525266671	NO	-
5578	ZINC03987483	5047	0.23575091577008697	NO	-
5579	ZINC01112515	1206	0.235744393209055	NO	-
5580	ZINC03135254	3160	0.23573359788766501	NO	-
5581	ZINC01064513	1084	0.23572296932467077	NO	-
5582	ZINC00053161	0	0.23571210635373305	NO	-
5583	ZINC00871288	625	0.2357032897145021	NO	-
5584	ZINC02424149	2279	0.23568864017022145	NO	-
5585	ZINC00673584	167	0.23556748726487384	NO	-
5586	ZINC03859656	4592	0.23556257306428213	NO	-
5587	ZINC04000606	5096	0.2354879361363161	NO	-
5588	ZINC00677159	206	0.23545933847664052	NO	-
5589	ZINC01989646	1966	0.23543811866670106	NO	-
5590	ZINC01041321	1038	0.23543058498150743	NO	-
5591	ZINC01041322	1039	0.23541691609109722	NO	-
5592	ZINC03079629	3136	0.2354140164848988	NO	-
5593	ZINC03237908	3214	0.23540662236522336	NO	-
5594	ZINC01330035	1556	0.23538251399196122	NO	-
5595	ZINC00838400	510	0.23531974211672657	NO	-
5596	ZINC01104522	1177	0.23524349728641544	NO	-
5597	ZINC01378893	1626	0.23524278637850862	NO	-
5598	ZINC01127388	1257	0.23520738170006517	NO	-
5599	ZINC03859644	4589	0.2351812504374433	NO	-
5600	ZINC03867396	4663	0.23506095701076551	NO	-
5601	ZINC04465543	5516	0.23506095701076551	NO	-
5602	ZINC00670629	148	0.23499410209268476	NO	-
5603	ZINC02794956	2701	0.23494348746430327	NO	-
5604	ZINC03858859	4566	0.23491438711066623	NO	-
5605	ZINC00674166	174	0.23490117772087696	NO	-
5606	ZINC03890637	4808	0.23485192211395198	NO	-
5607	ZINC04394848	5437	0.23478834802782017	NO	-
5608	ZINC02265922	2131	0.23463564359994166	NO	-
5609	ZINC01167966	1348	0.23462764454709925	NO	-
5610	ZINC03854670	4422	0.234495979185537	NO	-
5611	ZINC01209648	1404	0.23446721593214404	NO	-
5612	ZINC03890647	4810	0.2344017810572843	NO	-
5613	ZINC00678977	225	0.2343107091638247	NO	-
5614	ZINC02647319	2493	0.23421938843390572	NO	-
5615	ZINC01144591	1313	0.2341313555128592	NO	-
5616	ZINC03890646	4809	0.2340055409200775	NO	-
5617	ZINC01067405	1091	0.23395039215504249	NO	-
5618	ZINC04235405	5278	0.23392476111614136	NO	-
5619	ZINC01115889	1212	0.2338492746522501	NO	-
5620	ZINC00838369	508	0.23378042038774516	NO	-
5621	ZINC03859402	4581	0.2337717112870217	NO	-
5622	ZINC00711837	284	0.23363900686501088	NO	-
5623	ZINC01204156	1397	0.2335489540198337	NO	-
5624	ZINC03354610	3415	0.23351533228583612	NO	-
5625	ZINC00734199	313	0.23342769679338954	NO	-
5626	ZINC00838388	509	0.23330609115590023	NO	-
5627	ZINC02857950	2824	0.23322650305169845	NO	-
5628	ZINC02840825	2769	0.2331738912610568	NO	-
5629	ZINC00991966	980	0.2331672508323484	NO	-
5630	ZINC03859314	4580	0.23314683988610585	NO	-
5631	ZINC03857956	4527	0.23305273062747625	NO	-
5632	ZINC04469618	5556	0.23305273062747625	NO	-
5633	ZINC02907641	2898	0.23290402658235757	NO	-
5634	ZINC03857649	4513	0.2329016699048079	NO	-
5635	ZINC03084957	3145	0.2327570465358348	NO	-
5636	ZINC02064500	1990	0.23269642172140373	NO	-
5637	ZINC03853554	4384	0.23260556652093609	NO	-
5638	ZINC03577527	3994	0.2325826260996057	NO	-
5639	ZINC02435277	2291	0.232572541227094	NO	-
5640	ZINC02726886	2603	0.23247200420732303	NO	-
5641	ZINC02150273	2035	0.23242453570822644	NO	-
5642	ZINC02805892	2735	0.23228993659386732	NO	-
5643	ZINC03859568	4585	0.23227374960721586	NO	-
5644	ZINC03081080	3137	0.232249936902801	NO	-
5645	ZINC00540456	9	0.2322315554884097	NO	-
5646	ZINC03859569	4586	0.23221671445956163	NO	-
5647	ZINC02135637	2015	0.23217746778561396	NO	-
5648	ZINC02853402	2807	0.23216886290222902	NO	-
5649	ZINC03859189	4579	0.2320983839447235	NO	-
5650	ZINC03858397	4543	0.2320762049180732	NO	-
5651	ZINC01330057	1558	0.23207439661839352	NO	-
5652	ZINC01185836	1377	0.23206819587420832	NO	-
5653	ZINC03852784	4342	0.23197056753510556	NO	-
5654	ZINC03853510	4383	0.23189012013994015	NO	-
5655	ZINC02627789	2421	0.2317553124972485	NO	-
5656	ZINC04478201	5574	0.2316450924316871	NO	-
5657	ZINC03892373	4827	0.23154269022537616	NO	-
5658	ZINC01953918	1926	0.2315204794205661	NO	-
5659	ZINC03852787	4343	0.23141459687369706	NO	-
5660	ZINC03972070	4949	0.23135571391370788	NO	-
5661	ZINC00917733	824	0.23120682677129328	NO	-
5662	ZINC02857209	2822	0.23117783051238855	NO	-
5663	ZINC03892372	4826	0.2310000981320627	NO	-
5664	ZINC02142137	2029	0.23092152850189307	NO	-
5665	ZINC01032888	1026	0.23082085524767373	NO	-
5666	ZINC02449086	2312	0.23059683496227973	NO	-
5667	ZINC03249072	3239	0.23054097775087826	NO	-
5668	ZINC01439470	1706	0.230510808873403	NO	-
5669	ZINC00640347	94	0.2303572055088725	NO	-
5670	ZINC02521698	2364	0.23030451347673492	NO	-
5671	ZINC02872155	2847	0.23023849354749168	NO	-
5672	ZINC03868700	4750	0.23020930769571707	NO	-
5673	ZINC04466215	5532	0.23020930769571707	NO	-
5674	ZINC01117746	1216	0.2300642232409822	NO	-
5675	ZINC00674958	184	0.23004587346912614	NO	-
5676	ZINC03849454	4275	0.23004439904789614	NO	-
5677	ZINC00683237	234	0.23002748098173037	NO	-
5678	ZINC00138631	4	0.22996263387357382	NO	-
5679	ZINC04156340	5203	0.2298787542129357	NO	-
5680	ZINC00683213	230	0.22984658370992125	NO	-
5681	ZINC03849449	4274	0.22968118666430212	NO	-
5682	ZINC03854911	4448	0.22961670894597644	NO	-
5683	ZINC03860127	4611	0.22925429354616317	NO	-
5684	ZINC00672673	162	0.2291216932772771	NO	-
5685	ZINC03279755	3292	0.22899335515012198	NO	-
5686	ZINC02800231	2728	0.22882899511173435	NO	-
5687	ZINC01248025	1441	0.22882232167221225	NO	-
5688	ZINC00134363	3	0.2288147890644785	NO	-
5689	ZINC01117719	1215	0.2287908014192059	NO	-
5690	ZINC02760947	2655	0.22874048246296824	NO	-
5691	ZINC02794279	2699	0.22872365714529883	NO	-
5692	ZINC03969501	4900	0.22844711207622262	NO	-
5693	ZINC02851225	2792	0.22841935318771064	NO	-
5694	ZINC03993053	5084	0.22838807955495397	NO	-
5695	ZINC01960481	1930	0.22837448754408446	NO	-
5696	ZINC01166605	1346	0.2283340269329332	NO	-
5697	ZINC00665571	138	0.22833376697989377	NO	-
5698	ZINC03417215	3514	0.22832582775757418	NO	-
5699	ZINC00134341	2	0.22829751670171702	NO	-
5700	ZINC01049380	1054	0.22829616237786804	NO	-
5701	ZINC03120508	3159	0.22827931781362773	NO	-
5702	ZINC03972027	4948	0.22824192251718428	NO	-
5703	ZINC02109323	2003	0.22801280464845694	NO	-
5704	ZINC00870714	624	0.22800433395180913	NO	-
5705	ZINC01110702	1193	0.22799932295426006	NO	-
5706	ZINC03984404	5043	0.22799917423202393	NO	-
5707	ZINC04468536	5547	0.22799917423202393	NO	-
5708	ZINC03256759	3251	0.22795096480272029	NO	-
5709	ZINC01111501	1195	0.2278199667027021	NO	-
5710	ZINC03082050	3138	0.22780355917139025	NO	-
5711	ZINC02694845	2558	0.22771520389523306	NO	-
5712	ZINC04000803	5098	0.22762630016385083	NO	-
5713	ZINC00921697	831	0.22739093913191383	NO	-
5714	ZINC04409083	5451	0.22738959957951813	NO	-
5715	ZINC03857976	4530	0.22730601440236545	NO	-
5716	ZINC01057620	1067	0.227266505026798	NO	-
5717	ZINC00673765	170	0.22706983138001152	NO	-
5718	ZINC03858157	4538	0.2270410970504632	NO	-
5719	ZINC03061520	3131	0.22698828503697568	NO	-
5720	ZINC02881122	2873	0.22689883901748506	NO	-
5721	ZINC01250065	1445	0.226888799933261	NO	-
5722	ZINC03995502	5091	0.22677664935777844	NO	-
5723	ZINC01070380	1100	0.226548370988018	NO	-
5724	ZINC03105223	3155	0.22653639587503824	NO	-
5725	ZINC04411047	5452	0.2264692966867944	NO	-
5726	ZINC01949708	1920	0.2263423203425642	NO	-
5727	ZINC02662787	2533	0.226330798108761	NO	-
5728	ZINC01049608	1056	0.22629855190539325	NO	-
5729	ZINC01806505	1822	0.22623634942348533	NO	-
5730	ZINC04058984	5152	0.2260765562463661	NO	-
5731	ZINC03857508	4508	0.22598828461824536	NO	-
5732	ZINC03857600	4512	0.2259243366137019	NO	-
5733	ZINC04464488	5496	0.2259243366137019	NO	-
5734	ZINC03664170	4209	0.22589716742320207	NO	-
5735	ZINC02685277	2545	0.2258750038659429	NO	-
5736	ZINC02070370	1993	0.22583657119201508	NO	-
5737	ZINC00674157	173	0.2257100656361769	NO	-
5738	ZINC02657852	2519	0.22568721198142547	NO	-
5739	ZINC03089989	3148	0.2256869295887622	NO	-
5740	ZINC01051588	1061	0.22548165132015813	NO	-
5741	ZINC03859730	4596	0.22524403275705773	NO	-
5742	ZINC04468586	5550	0.22524403275705773	NO	-
5743	ZINC03659893	4205	0.2250282993483769	NO	-
5744	ZINC03084114	3143	0.2250165272062804	NO	-
5745	ZINC02764493	2669	0.2248095835461502	NO	-
5746	ZINC03045369	3112	0.22477692625276707	NO	-
5747	ZINC03438621	3550	0.22438568132585227	NO	-
5748	ZINC04066730	5155	0.22415219605089826	NO	-
5749	ZINC01651575	1796	0.22387654391736836	NO	-
5750	ZINC01121186	1225	0.22345191112240723	NO	-
5751	ZINC02268619	2135	0.22334497649368457	NO	-
5752	ZINC03970400	4922	0.22308567040385377	NO	-
5753	ZINC04468278	5542	0.22308567040385377	NO	-
5754	ZINC00825380	491	0.22296812799990567	NO	-
5755	ZINC01075572	1116	0.2229493752027617	NO	-
5756	ZINC03815550	7	0.2221168139663907	YES	5
5757	ZINC03982882	5677	0.22142851805429534	NO	-
5758	ZINC03890084	4791	0.22141751539254326	NO	-
5759	ZINC02307858	2157	0.22121902720262812	NO	-
5760	ZINC00706824	278	0.2210115997394397	NO	-
5761	ZINC04066730	5156	0.2204494472984695	NO	-
5762	ZINC02323580	2182	0.22036289074973414	NO	-
5763	ZINC04464154	5488	0.2195062066400173	NO	-
5764	ZINC02763126	2663	0.21931783115727382	NO	-
5765	ZINC02561754	2369	0.21749415132504113	NO	-
5766	ZINC02761615	2658	0.2156229041130249	NO	-
5767	ZINC03859913	4603	0.2153998309639413	NO	-
5768	ZINC03987823	5057	0.21538320236600306	NO	-
5769	ZINC03982909	5015	0.21317119063773568	NO	-
5770	ZINC03815531	10	0.21259623175957154	YES	5
5771	ZINC03815522	18	0.2121895499177092	YES	5
5772	ZINC04333033	5404	0.21145788821282296	NO	-
5773	ZINC04333029	5403	0.21101921900584295	NO	-
5774	ZINC03815515	23	0.2064462638633496	YES	5
5775	ZINC03815521	30	0.19580179221058255	YES	5
5776	ZINC02006382	31	0.19440372845249346	YES	5
5777	ZINC03834102	6	0.19434708683232826	YES	5
