# Supplementary material for: Optimal assignment methods for ligand-based virtual screening
Source: J Cheminform. 2009 Aug 25;1:14. doi: 10.1186/1758-2946-1-14 (PMC2820492; doi:10.1186/1758-2946-1-14)
Supplement: Additional file 2 — Archive of the result files. The file Results.tar.gz is a Gzip compressed Tar archive containing the results file of each method for each data set. The result files are tab-separated plain text files including the following information: method name, active data set with size, cluster information and the distribution of the molecules over the clusters, decoy data set with size, ratio active:decoy, AUC, awAUC, BEDROC scores for predefined alpha values as suggested by Truchon and Bayly [63], relative enrichment factor [67], ROC enrichments, awROC enrichments at predefined false positive fractions, chemotype enrichment, ROC data points, and the ranking of each structure. [file 1758-2946-1-14-S2.zip › Results/OAK.SQ.DUD=vegfr2.Q.VEGFR2_SU5402.sdf.A.DUD_vegfr2_clustered_I_MM.sdf.D.DUD_vegfr2_decoys_ID_pass_MW0000644]

###################################################################################################
# Screening Result File
# User: jahn
# Method used: OAK
> <Method_Name>
OAK
# Screening mode: Single Query Screening
#	Calculations performed: 2760
#	Start time of the calculation: Fri Mar 06 01:03:50 CET 2009
#	End time of the calculation: Fri Mar 06 01:05:46 CET 2009
# Data set information
#	Query molecule name:	SU1 from data set: ./data/queries/VEGFR2_SU5402.sdf
#	Active data set: /rahome/chemoinf/SVS/data/actives/DUD_vegfr2_clustered_I_MM.sdf with cluster information
#		Size: 48 molecules
#		Number of clusters: 31
#		Cluster Summery:
#			Cluster number	# molecules	% of actives
#			1		1		2.083
#			2		1		2.083
#			3		2		4.167
#			4		2		4.167
#			5		2		4.167
#			6		1		2.083
#			7		1		2.083
#			8		8		16.667
#			9		1		2.083
#			10		1		2.083
#			11		1		2.083
#			12		1		2.083
#			13		1		2.083
#			14		1		2.083
#			15		1		2.083
#			16		6		12.5
#			17		1		2.083
#			18		1		2.083
#			19		1		2.083
#			20		1		2.083
#			21		2		4.167
#			22		1		2.083
#			23		1		2.083
#			24		2		4.167
#			25		1		2.083
#			26		1		2.083
#			27		1		2.083
#			28		1		2.083
#			29		1		2.083
#			30		1		2.083
#			31		1		2.083
#	Decoy data set: /rahome/chemoinf/SVS/data/decoys/DUD_vegfr2_decoys_ID_pass_MWPass_I_MM.sdf
#		Size: 2712 molecules
#	Ratio actives : decoys
#		1.0 : 56.5
#	The active and decoy data set were part of the DUD with problem identifier: vegfr2
> <AUC>
#	 ROC AUC
	0.2762721238938054
> <awAUC>
#	 ROC awAUC
	0.308898424366416
> <BEDROC Scores>
#	Alpha Values	BEDROC Scores	Literature: J. Chem. Inf. Model., Vol. 47, No. 2, 2007, 488-508
	106.9	0.0969
	100.0	0.094
	53.6	0.078
	50.0	0.0773
	32.2	0.0759
	20.0	0.0803
	16.1	0.084
	10.0	0.0962
	8.0	0.1043
> <Relative enrichment factor>
#	Fraction dataset	Enrichment factor	 Literature: DOI: 10.1021/ci800303k
	0.0010	72.46376811594202
	0.01	7.246376811594202
	0.02	6.25
	0.05	6.25
	0.1	10.416666666666666
	0.2	12.5
	0.25	12.5
> <ROC Enrichments>
#	True decoy fraction	Enrichment	Literature: J Comput Aided Mol Des (2008) 22:133-139
	0.1	37.666666666666664
	0.5	8.071428571428571
	1.0	4.035714285714286
	2.0	3.0818181818181816
	5.0	1.2463235294117647
	10.0	1.0386029411764706
> <awROC Enrichments>
#	Decoy fraction	Enrichment
	0.1	29.161290322580644
	0.5	6.248847926267281
	1.0	3.1244239631336406
	2.0	3.1812316715542517
	5.0	1.2865275142314991
	10.0	1.2865275142314991
> <Chemotype enrichment>
#	% data set	% active cluster	Literature: http://dud.docking.org/wombat/
	0.0	0.0
	0.036	0.0
	0.036	3.226
	1.594	3.226
	1.594	6.452
	6.449	6.452
	6.449	9.677
	8.116	9.677
	8.116	12.903
	14.203	12.903
	14.203	16.129
	27.174	16.129
	27.174	19.355
	33.514	19.355
	33.514	22.581
	44.239	22.581
	44.239	25.806
	57.899	25.806
	57.899	29.032
	59.493	29.032
	59.493	32.258
	62.609	32.258
	62.609	35.484
	62.862	35.484
	62.862	38.71
	72.174	38.71
	72.174	41.935
	73.623	41.935
	73.623	45.161
	73.949	45.161
	73.949	48.387
	77.21	48.387
	77.21	51.613
	81.268	51.613
	81.268	54.839
	82.355	54.839
	82.355	58.065
	84.601	58.065
	84.601	61.29
	85.942	61.29
	85.942	64.516
	94.529	64.516
	94.529	67.742
	95.435	67.742
	95.435	70.968
	96.232	70.968
	96.232	74.194
	96.413	74.194
	96.413	77.419
	96.63	77.419
	96.63	80.645
	97.464	80.645
	97.464	83.871
	98.37	83.871
	98.37	87.097
	98.551	87.097
	98.551	90.323
	98.696	90.323
	98.696	93.548
	98.804	93.548
	98.804	96.774
	99.964	96.774
	99.964	100.0
	100.0	100.0
> <ROC curve data>
#	False positive rate	true positive rate
	0.0	0.0
	0.0	0.0417
	0.0151	0.0417
	0.0151	0.0625
	0.0642	0.0625
	0.0642	0.0833
	0.0808	0.0833
	0.0808	0.1042
	0.1423	0.1042
	0.1423	0.125
	0.274	0.125
	0.274	0.1458
	0.3068	0.1458
	0.3068	0.1667
	0.3378	0.1667
	0.3378	0.1875
	0.4465	0.1875
	0.4465	0.2083
	0.5852	0.2083
	0.5852	0.2292
	0.5933	0.2292
	0.5933	0.25
	0.6007	0.25
	0.6007	0.2708
	0.632	0.2708
	0.632	0.2917
	0.6342	0.2917
	0.6342	0.3125
	0.7072	0.3125
	0.7072	0.3333
	0.7282	0.3333
	0.7282	0.3542
	0.7426	0.3542
	0.7426	0.375
	0.7456	0.375
	0.7456	0.3958
	0.7636	0.3958
	0.7636	0.4167
	0.778	0.4167
	0.778	0.4375
	0.819	0.4375
	0.819	0.4583
	0.8296	0.4583
	0.8296	0.4792
	0.8521	0.4792
	0.8521	0.5
	0.8654	0.5
	0.8654	0.5208
	0.8702	0.5208
	0.8702	0.5417
	0.9001	0.5417
	0.9001	0.5625
	0.9211	0.5625
	0.9211	0.5833
	0.9281	0.5833
	0.9281	0.6042
	0.951	0.6042
	0.951	0.625
	0.9576	0.625
	0.9576	0.6458
	0.9594	0.6458
	0.9594	0.6667
	0.9653	0.6667
	0.9653	0.6875
	0.9664	0.6875
	0.9664	0.7292
	0.9679	0.7292
	0.9679	0.75
	0.9698	0.75
	0.9698	0.7708
	0.9727	0.7708
	0.9727	0.7917
	0.9775	0.7917
	0.9775	0.8125
	0.9823	0.8125
	0.9823	0.8333
	0.986	0.8333
	0.986	0.8542
	0.9875	0.8542
	0.9875	0.875
	0.9886	0.875
	0.9886	0.8958
	0.9893	0.8958
	0.9893	0.9167
	0.9934	0.9167
	0.9934	0.9375
	0.9959	0.9375
	0.9959	0.9583
	0.9985	0.9583
	0.9985	0.9792
	0.9996	0.9792
	0.9996	1.0
	1.0	1.0
> <Screening Table>
# Rank	Mol name	Index in data set	Similarity 2 query	Active	Cluster number
1	ZINC03834195	3	0.8480016314693759	YES	3
2	ZINC03834201	2	0.7276483998631587	YES	3
3	ZINC03862690	2212	0.6684289613810918	NO	-
4	ZINC03862689	2211	0.6679593661662724	NO	-
5	ZINC03854800	2099	0.6668053113911916	NO	-
6	ZINC03854799	2098	0.666178230438302	NO	-
7	ZINC04286748	2550	0.6398980557284742	NO	-
8	ZINC03873542	2289	0.6397153249786863	NO	-
9	ZINC00425042	46	0.6391691229537262	NO	-
10	ZINC03064200	1533	0.6390041056892632	NO	-
11	ZINC03854903	2125	0.6387434657601502	NO	-
12	ZINC03993253	2462	0.6381221257811569	NO	-
13	ZINC01960308	1044	0.6371975991081392	NO	-
14	ZINC04492391	2681	0.6353754257922776	NO	-
15	ZINC03357088	1675	0.6347268606578277	NO	-
16	ZINC03589734	1933	0.6338247973392617	NO	-
17	ZINC03977562	2408	0.6327989633965841	NO	-
18	ZINC03332490	1650	0.6316482396517509	NO	-
19	ZINC03332488	1649	0.6316098939981173	NO	-
20	ZINC03064184	1532	0.629628587206176	NO	-
21	ZINC03854902	2124	0.6294277673384955	NO	-
22	ZINC03359632	1679	0.6288071097975332	NO	-
23	ZINC03359633	1680	0.6287807424908827	NO	-
24	ZINC04286836	2551	0.6263120691675387	NO	-
25	ZINC03588120	1932	0.6252218628725765	NO	-
26	ZINC03095908	1540	0.6249545132524338	NO	-
27	ZINC03073564	1536	0.6225063944876055	NO	-
28	ZINC03073562	1535	0.622506269253777	NO	-
29	ZINC01746685	976	0.6225034330448276	NO	-
30	ZINC03977444	2406	0.6222409424043431	NO	-
31	ZINC03977445	2407	0.6222373057863257	NO	-
32	ZINC03976688	2401	0.622168696437211	NO	-
33	ZINC03976686	2400	0.6221401839928689	NO	-
34	ZINC00613441	96	0.6220961198079277	NO	-
35	ZINC02862163	1424	0.6220865603485343	NO	-
36	ZINC03890219	2305	0.6219872790850525	NO	-
37	ZINC03890221	2307	0.6219603848406282	NO	-
38	ZINC03890220	2306	0.6218266704742647	NO	-
39	ZINC03890218	2304	0.6218205919753208	NO	-
40	ZINC03983109	2424	0.6213062828472151	NO	-
41	ZINC03983107	2422	0.6212102876619702	NO	-
42	ZINC00798779	272	0.6211786279051765	NO	-
43	ZINC03983106	2421	0.62110726833747	NO	-
44	ZINC03832412	20	0.6210726605486772	YES	11
45	ZINC03983108	2423	0.6208299901649994	NO	-
46	ZINC03054167	1527	0.6205551691441745	NO	-
47	ZINC03983098	2417	0.620515960303665	NO	-
48	ZINC03983100	2418	0.6203831739435155	NO	-
49	ZINC03857113	2155	0.620293397673043	NO	-
50	ZINC03992685	2447	0.6202437596958753	NO	-
51	ZINC03992687	2448	0.6201648109259013	NO	-
52	ZINC03854837	2108	0.6199462327956887	NO	-
53	ZINC03857410	2159	0.619812030476502	NO	-
54	ZINC03977443	2405	0.6193846291319498	NO	-
55	ZINC03977442	2404	0.6193190212942902	NO	-
56	ZINC03868085	2266	0.619124117899407	NO	-
57	ZINC03857111	2153	0.6190174037783831	NO	-
58	ZINC03425936	1718	0.6185141103945818	NO	-
59	ZINC03971615	2383	0.6179955814292054	NO	-
60	ZINC03854848	2110	0.6179544378297135	NO	-
61	ZINC03854850	2112	0.6179370083967911	NO	-
62	ZINC03854851	2113	0.6179112675466993	NO	-
63	ZINC03854849	2111	0.6178851783243154	NO	-
64	ZINC04492419	2682	0.6178242761580228	NO	-
65	ZINC03857112	2154	0.6176080340527499	NO	-
66	ZINC01744551	975	0.6175955342683493	NO	-
67	ZINC03854854	2114	0.6171673570161065	NO	-
68	ZINC03971615	2384	0.616711668562563	NO	-
69	ZINC03867849	2261	0.6162594642679663	NO	-
70	ZINC03971615	2382	0.6162084147017018	NO	-
71	ZINC00574050	79	0.6160909178514649	NO	-
72	ZINC03853898	2080	0.6160682566034511	NO	-
73	ZINC02617520	1246	0.6159579741997697	NO	-
74	ZINC02627559	1260	0.6158198457442293	NO	-
75	ZINC03971536	2374	0.6157768886779138	NO	-
76	ZINC03971537	2375	0.6157644539550725	NO	-
77	ZINC00936567	501	0.6157335895958732	NO	-
78	ZINC03867401	2243	0.615618180850355	NO	-
79	ZINC02627560	1261	0.6155081188195077	NO	-
80	ZINC01098104	667	0.6154788040244936	NO	-
81	ZINC02627899	1263	0.6154512908006509	NO	-
82	ZINC03059528	1530	0.6151315969075608	NO	-
83	ZINC03059525	1529	0.6151264412501302	NO	-
84	ZINC02628034	1264	0.6151127520901875	NO	-
85	ZINC03063993	1531	0.6149586404285735	NO	-
86	ZINC03854863	2120	0.614932476408679	NO	-
87	ZINC03854864	2121	0.614857475063763	NO	-
88	ZINC03854896	2123	0.6148077273976846	NO	-
89	ZINC02651091	1285	0.6143733636805923	NO	-
90	ZINC03854841	2109	0.614225312727374	NO	-
91	ZINC03867401	2242	0.6140916804488534	NO	-
92	ZINC00802342	276	0.6136682015202387	NO	-
93	ZINC03587951	1929	0.6135748045363076	NO	-
94	ZINC02244620	1126	0.6132228677988957	NO	-
95	ZINC00108890	12	0.6129439561421997	NO	-
96	ZINC04492558	2689	0.612938821597933	NO	-
97	ZINC03293219	1626	0.6121590526892314	NO	-
98	ZINC03858787	2189	0.6118454408228553	NO	-
99	ZINC03854855	2115	0.6115635672891776	NO	-
100	ZINC00124397	15	0.6113343340684008	NO	-
101	ZINC03588111	1930	0.6111857597837548	NO	-
102	ZINC03588115	1931	0.6111799318161036	NO	-
103	ZINC03279949	1617	0.6109346158453929	NO	-
104	ZINC03971541	2379	0.6107781748398751	NO	-
105	ZINC03971539	2377	0.6107492866214731	NO	-
106	ZINC03294623	1627	0.6107009627045157	NO	-
107	ZINC03971540	2378	0.6106417582385756	NO	-
108	ZINC03971538	2376	0.6106313233266448	NO	-
109	ZINC03596546	1960	0.610590982028005	NO	-
110	ZINC00707444	194	0.6103603320264425	NO	-
111	ZINC03596545	1959	0.6102895822446338	NO	-
112	ZINC03889674	2298	0.610268799670763	NO	-
113	ZINC03983118	2425	0.6102434674538341	NO	-
114	ZINC03854421	2088	0.61009029302895	NO	-
115	ZINC03868696	2283	0.609086857364407	NO	-
116	ZINC04466211	2643	0.609086857364407	NO	-
117	ZINC03596548	1962	0.6090401144502597	NO	-
118	ZINC03480517	1811	0.6089960295654369	NO	-
119	ZINC03480276	1808	0.608908070293898	NO	-
120	ZINC03480514	1810	0.6088793562305027	NO	-
121	ZINC03596547	1961	0.6088786806068837	NO	-
122	ZINC03480278	1809	0.6086947187608202	NO	-
123	ZINC03971578	2380	0.6086630816655881	NO	-
124	ZINC04470207	2660	0.6086630816655881	NO	-
125	ZINC01796042	986	0.6084181757764306	NO	-
126	ZINC01796046	987	0.6083726832234446	NO	-
127	ZINC02051667	1066	0.608322498440425	NO	-
128	ZINC03983105	2420	0.6082105341314984	NO	-
129	ZINC03983104	2419	0.6081737531292588	NO	-
130	ZINC03596700	1964	0.6080134657754522	NO	-
131	ZINC03474548	1784	0.6077299569497484	NO	-
132	ZINC03596698	1963	0.6076468195063628	NO	-
133	ZINC03993259	2463	0.6076255387641278	NO	-
134	ZINC03354947	1669	0.6073231903700916	NO	-
135	ZINC01216797	793	0.607115879440922	NO	-
136	ZINC03538404	1875	0.6069348876095917	NO	-
137	ZINC01751899	977	0.6069308689765572	NO	-
138	ZINC01966590	1046	0.6069068274701781	NO	-
139	ZINC01751902	978	0.6068871710636484	NO	-
140	ZINC04464543	2627	0.6068359751387761	NO	-
141	ZINC02631176	1268	0.6066888270981262	NO	-
142	ZINC03851900	2042	0.6065951851317891	NO	-
143	ZINC03867400	2241	0.6064385698731123	NO	-
144	ZINC01837707	993	0.6064268252094552	NO	-
145	ZINC01837709	994	0.6064209858187195	NO	-
146	ZINC03992851	2452	0.6060830133445048	NO	-
147	ZINC03992852	2453	0.6060509112244713	NO	-
148	ZINC00503268	62	0.6055789508011307	NO	-
149	ZINC02665248	1301	0.6055514771888707	NO	-
150	ZINC02773030	1368	0.6052825347640075	NO	-
151	ZINC02887810	1452	0.6051710323851676	NO	-
152	ZINC03550391	1885	0.6045793026569914	NO	-
153	ZINC03858864	2193	0.604362688265668	NO	-
154	ZINC03853029	2060	0.6043451932763529	NO	-
155	ZINC03858868	2194	0.6042872409195245	NO	-
156	ZINC03867400	2240	0.6042041189568024	NO	-
157	ZINC00798601	271	0.603893433220452	NO	-
158	ZINC00873771	406	0.603722234157798	NO	-
159	ZINC03889043	2293	0.6035738408925211	NO	-
160	ZINC00568574	73	0.6034002556797216	NO	-
161	ZINC02773087	1371	0.6033364668791137	NO	-
162	ZINC02856006	1411	0.6033139413789358	NO	-
163	ZINC03889044	2294	0.6032912027761567	NO	-
164	ZINC03274713	1611	0.6032839225073134	NO	-
165	ZINC00873444	403	0.6032710726157194	NO	-
166	ZINC03304632	1632	0.6032141247005056	NO	-
167	ZINC03533602	1873	0.6030717914735482	NO	-
168	ZINC04439588	2607	0.6029262637540153	NO	-
169	ZINC03550393	1886	0.6027398282744763	NO	-
170	ZINC03892659	2316	0.6027114056938077	NO	-
171	ZINC01282190	816	0.6026155868159392	NO	-
172	ZINC00849509	321	0.6024456465693709	NO	-
173	ZINC02669095	1308	0.6023793367706862	NO	-
174	ZINC03851900	2041	0.6019951723448693	NO	-
175	ZINC00902889	457	0.6017734667012742	NO	-
176	ZINC01043345	597	0.601682684442407	NO	-
177	ZINC02887690	1444	0.6015519338442585	NO	-
178	ZINC00008981	23	0.6015003641494396	YES	14
179	ZINC03363841	1683	0.601487386814528	NO	-
180	ZINC04465524	2639	0.6014604765576881	NO	-
181	ZINC01799704	988	0.6013335216176043	NO	-
182	ZINC02739749	1346	0.6010914820473451	NO	-
183	ZINC04251576	2532	0.601010842122334	NO	-
184	ZINC00912367	476	0.6009880596338436	NO	-
185	ZINC01799730	989	0.6008119705092517	NO	-
186	ZINC02887813	1453	0.6008089743041638	NO	-
187	ZINC02887494	1442	0.6005557359027263	NO	-
188	ZINC03991955	2441	0.6005140942176913	NO	-
189	ZINC03991954	2440	0.6004991835943724	NO	-
190	ZINC02887786	1451	0.6001899294719032	NO	-
191	ZINC03550402	1888	0.6001025993732826	NO	-
192	ZINC00794467	262	0.5998540924625073	NO	-
193	ZINC01052183	616	0.5998493578108214	NO	-
194	ZINC04466215	2644	0.5997374705466176	NO	-
195	ZINC04317324	2564	0.5996632278229644	NO	-
196	ZINC04317324	2563	0.59958145045854	NO	-
197	ZINC01104461	672	0.5994608499746488	NO	-
198	ZINC02887815	1454	0.5991715882798413	NO	-
199	ZINC01355620	856	0.5990851518864542	NO	-
200	ZINC01052408	617	0.5990270908159074	NO	-
201	ZINC03425936	1719	0.5985767558809567	NO	-
202	ZINC02887819	1456	0.5979806141713925	NO	-
203	ZINC02971873	1495	0.5979382185642906	NO	-
204	ZINC00269549	26	0.5978636997348814	NO	-
205	ZINC04475736	2667	0.5978452778954086	NO	-
206	ZINC00602841	92	0.597822329435988	NO	-
207	ZINC02887693	1446	0.5977783638492739	NO	-
208	ZINC03555318	1895	0.5977727217813723	NO	-
209	ZINC01090892	663	0.5975542502125979	NO	-
210	ZINC01090893	664	0.5975501330772973	NO	-
211	ZINC01153627	745	0.5974378359914205	NO	-
212	ZINC02887818	1455	0.5972125811487717	NO	-
213	ZINC02971807	1494	0.597197152350207	NO	-
214	ZINC03582081	1927	0.5971015011586964	NO	-
215	ZINC03868069	2265	0.5970427214113901	NO	-
216	ZINC04465914	2640	0.5970427214113901	NO	-
217	ZINC03370469	1692	0.5969237700062667	NO	-
218	ZINC02887692	1445	0.5966047766377172	NO	-
219	ZINC01355620	857	0.5962612582322192	NO	-
220	ZINC04252160	2535	0.5960779883622992	NO	-
221	ZINC03858785	2188	0.5960707413267098	NO	-
222	ZINC00569308	75	0.5959853613064574	NO	-
223	ZINC04193018	2515	0.5959419314457196	NO	-
224	ZINC01907301	8	0.5959171165704954	YES	6
225	ZINC00949887	526	0.5958532890551119	NO	-
226	ZINC02052162	1067	0.5958362372103934	NO	-
227	ZINC02971480	1493	0.5958039648314968	NO	-
228	ZINC03892982	2321	0.5956602380430084	NO	-
229	ZINC03892981	2320	0.5956319233239222	NO	-
230	ZINC02887699	1447	0.5955722725242993	NO	-
231	ZINC03867820	2256	0.5955328795723884	NO	-
232	ZINC03853634	2074	0.5955189307676503	NO	-
233	ZINC02073548	1075	0.5954460309515407	NO	-
234	ZINC02887700	1448	0.5953800923089265	NO	-
235	ZINC02730501	1343	0.5951562795848585	NO	-
236	ZINC03890844	2311	0.5951451940521902	NO	-
237	ZINC03867820	2255	0.5948613488961426	NO	-
238	ZINC03599175	1972	0.5947866902660163	NO	-
239	ZINC00651274	146	0.5947668034901815	NO	-
240	ZINC02887496	1443	0.5947475779300674	NO	-
241	ZINC03400125	1706	0.5946520655504948	NO	-
242	ZINC01980271	1051	0.5945510893098077	NO	-
243	ZINC03889445	2295	0.5944348746185943	NO	-
244	ZINC01379073	895	0.5943204615759716	NO	-
245	ZINC02972035	1497	0.5941966941252574	NO	-
246	ZINC01378919	879	0.5941806215645956	NO	-
247	ZINC02971474	1492	0.5940627352908403	NO	-
248	ZINC00318670	27	0.5937009106787383	NO	-
249	ZINC00778820	235	0.5933499020634613	NO	-
250	ZINC00456647	52	0.5928890938792325	NO	-
251	ZINC03890815	2309	0.592859100320118	NO	-
252	ZINC03890816	2310	0.5928339948317676	NO	-
253	ZINC04465127	2631	0.5928339948317676	NO	-
254	ZINC03550452	1890	0.5928170094501719	NO	-
255	ZINC03969566	2350	0.592786234375675	NO	-
256	ZINC02722946	1340	0.5927734256326027	NO	-
257	ZINC03992848	2451	0.5927663732785562	NO	-
258	ZINC00877632	411	0.5925014040324708	NO	-
259	ZINC03532772	1872	0.5923922606125758	NO	-
260	ZINC00795363	264	0.5923505342893298	NO	-
261	ZINC03551274	1894	0.5922652122425333	NO	-
262	ZINC03857695	2161	0.592087622418375	NO	-
263	ZINC04464528	2626	0.592087622418375	NO	-
264	ZINC00917004	479	0.5920709051525388	NO	-
265	ZINC00917002	478	0.5920544777039737	NO	-
266	ZINC04000899	2470	0.5919704591206887	NO	-
267	ZINC01424106	913	0.5919579084362722	NO	-
268	ZINC04251576	2531	0.5919301526010377	NO	-
269	ZINC00411871	45	0.5919250869097732	NO	-
270	ZINC01379067	894	0.5918534216770771	NO	-
271	ZINC02353759	1163	0.5917751638636225	NO	-
272	ZINC01086627	655	0.5917693030059337	NO	-
273	ZINC03599178	1973	0.5915458995975938	NO	-
274	ZINC02353762	1164	0.5914959401749598	NO	-
275	ZINC01086626	654	0.5914721930818442	NO	-
276	ZINC03599271	1977	0.5913060465373571	NO	-
277	ZINC02726530	1341	0.5911870812461067	NO	-
278	ZINC03816156	2014	0.5910177857050689	NO	-
279	ZINC03851229	2033	0.590973695733713	NO	-
280	ZINC04467763	2647	0.590949316072779	NO	-
281	ZINC01516487	963	0.5909000937470413	NO	-
282	ZINC01172905	756	0.5908569264525395	NO	-
283	ZINC03857228	2158	0.5908015416005907	NO	-
284	ZINC03599269	1976	0.5907560052611376	NO	-
285	ZINC03854814	2105	0.5906451747741251	NO	-
286	ZINC03853821	2077	0.5905956032219514	NO	-
287	ZINC00502939	61	0.5905915072919677	NO	-
288	ZINC00568587	74	0.5905456270469048	NO	-
289	ZINC01960632	1045	0.5905230178252256	NO	-
290	ZINC00341937	33	0.590521896351211	NO	-
291	ZINC01424106	914	0.5904586506782709	NO	-
292	ZINC03638359	1998	0.5904319651288052	NO	-
293	ZINC01441110	926	0.5904207572210689	NO	-
294	ZINC01132618	719	0.5903629514654319	NO	-
295	ZINC00131038	16	0.5903414543240998	NO	-
296	ZINC00451131	49	0.5902759302821263	NO	-
297	ZINC00455893	50	0.5900476701525074	NO	-
298	ZINC02101875	1080	0.5899606728209585	NO	-
299	ZINC03313152	1638	0.5898507132522834	NO	-
300	ZINC03313149	1637	0.5898388920479345	NO	-
301	ZINC03854813	2104	0.5897519376925705	NO	-
302	ZINC03988273	2437	0.5897234149459909	NO	-
303	ZINC02849817	1399	0.5897160913545441	NO	-
304	ZINC00840970	317	0.589656403119236	NO	-
305	ZINC03307535	1635	0.5894509326383931	NO	-
306	ZINC03854795	2097	0.5894175424378679	NO	-
307	ZINC00649733	144	0.5893941571670138	NO	-
308	ZINC02849817	1401	0.5893794942898044	NO	-
309	ZINC00724736	207	0.5893562621404688	NO	-
310	ZINC02551611	1239	0.589192755348672	NO	-
311	ZINC02101875	1079	0.5891516785971815	NO	-
312	ZINC02318059	1146	0.5890219644933927	NO	-
313	ZINC03856255	2152	0.5889850110298408	NO	-
314	ZINC02910920	1470	0.5889800212072035	NO	-
315	ZINC01972524	1048	0.5889121490019394	NO	-
316	ZINC02720998	1336	0.5888051193114218	NO	-
317	ZINC02971421	1490	0.5887892710897478	NO	-
318	ZINC01379066	893	0.5887607374847366	NO	-
319	ZINC00341936	32	0.588671715352213	NO	-
320	ZINC00709345	197	0.5886710205547494	NO	-
321	ZINC00985293	543	0.5886532241188474	NO	-
322	ZINC03519292	1862	0.5885728342554558	NO	-
323	ZINC00706280	192	0.5884965343520826	NO	-
324	ZINC00514831	66	0.5882163721197128	NO	-
325	ZINC04224010	2517	0.5881510750071135	NO	-
326	ZINC01934424	1040	0.5880324121996693	NO	-
327	ZINC00456202	51	0.5879981428960852	NO	-
328	ZINC00678041	173	0.5879084664203758	NO	-
329	ZINC01516487	962	0.587731092524092	NO	-
330	ZINC03969555	2347	0.587713206899416	NO	-
331	ZINC03849517	2020	0.5877021654713228	NO	-
332	ZINC00672495	159	0.5876994311442877	NO	-
333	ZINC03969557	2349	0.5876776792578775	NO	-
334	ZINC00411636	43	0.5876542396018004	NO	-
335	ZINC02699200	1314	0.5876339023426604	NO	-
336	ZINC02971422	1491	0.5876206033493377	NO	-
337	ZINC03571228	1921	0.5876101939883293	NO	-
338	ZINC03854836	2107	0.5875585557966452	NO	-
339	ZINC03054141	1526	0.5874865765262889	NO	-
340	ZINC03969556	2348	0.5874775502970293	NO	-
341	ZINC00709345	198	0.5874176299995644	NO	-
342	ZINC04485614	2675	0.5873827616769612	NO	-
343	ZINC01059823	636	0.5873380866810757	NO	-
344	ZINC03484681	1823	0.5872017794285843	NO	-
345	ZINC00709345	196	0.5871790652921782	NO	-
346	ZINC01059823	637	0.5868605866789521	NO	-
347	ZINC00706280	191	0.5866641149833453	NO	-
348	ZINC03868687	2282	0.5866178093421008	NO	-
349	ZINC03641415	2001	0.5865894705356579	NO	-
350	ZINC03481652	1820	0.5864254233778688	NO	-
351	ZINC01379078	897	0.5864091764188166	NO	-
352	ZINC01282194	822	0.5863619305362721	NO	-
353	ZINC01442534	930	0.5862420612194629	NO	-
354	ZINC03265213	1606	0.5861559638937318	NO	-
355	ZINC01906775	1029	0.5861040259001518	NO	-
356	ZINC02972089	1498	0.5860347202664314	NO	-
357	ZINC01172904	755	0.585954961568477	NO	-
358	ZINC00891418	443	0.5859452910434395	NO	-
359	ZINC03868765	2284	0.5856956113142312	NO	-
360	ZINC03854932	2130	0.5856614131409723	NO	-
361	ZINC02236714	1123	0.5856144140553088	NO	-
362	ZINC03857505	2160	0.5856030720694757	NO	-
363	ZINC02699200	1312	0.5855868004103316	NO	-
364	ZINC03432882	1725	0.5853457381193036	NO	-
365	ZINC03854802	2101	0.5852149154448253	NO	-
366	ZINC03854804	2103	0.5851882059165212	NO	-
367	ZINC01332561	846	0.5851631796296689	NO	-
368	ZINC04252160	2534	0.585156008705883	NO	-
369	ZINC00470106	55	0.5849986769154794	NO	-
370	ZINC00470104	54	0.5849969919269253	NO	-
371	ZINC00773581	227	0.5849386923317291	NO	-
372	ZINC04194239	2516	0.5849188536166435	NO	-
373	ZINC00411654	44	0.5849124262723875	NO	-
374	ZINC03595365	1953	0.5848971832173228	NO	-
375	ZINC03618829	1985	0.5848437817508616	NO	-
376	ZINC04459927	2618	0.5847886253470098	NO	-
377	ZINC03854905	2127	0.584697907899764	NO	-
378	ZINC03595364	1952	0.5846193285785046	NO	-
379	ZINC03638445	1999	0.5845852287534108	NO	-
380	ZINC01378911	874	0.5845154979977295	NO	-
381	ZINC03462284	1747	0.5845104725851493	NO	-
382	ZINC01130928	716	0.5844704864126599	NO	-
383	ZINC03313889	1640	0.5844556002677596	NO	-
384	ZINC03313887	1639	0.5844473389432085	NO	-
385	ZINC03854904	2126	0.5844444549890517	NO	-
386	ZINC02637602	1276	0.5844394282861568	NO	-
387	ZINC03351273	1666	0.5843660196150845	NO	-
388	ZINC03462289	1748	0.5843461386265895	NO	-
389	ZINC03548854	1880	0.5842443066404267	NO	-
390	ZINC03550400	1887	0.584159649298551	NO	-
391	ZINC03854801	2100	0.5840926981073448	NO	-
392	ZINC03832402	18	0.5840923569903426	YES	9
393	ZINC03854803	2102	0.5840608238773968	NO	-
394	ZINC01216866	794	0.5839424900455074	NO	-
395	ZINC03054129	1524	0.583908858121638	NO	-
396	ZINC03854834	2106	0.5838531502127827	NO	-
397	ZINC03054133	1525	0.5838449833530328	NO	-
398	ZINC01378913	876	0.5837728327617356	NO	-
399	ZINC01130928	715	0.5836613622009924	NO	-
400	ZINC01228118	800	0.5836574797531603	NO	-
401	ZINC02625016	1257	0.5835317670585127	NO	-
402	ZINC02625017	1258	0.5834647187897833	NO	-
403	ZINC02135577	1089	0.583449242887662	NO	-
404	ZINC03355028	1671	0.5833815995886598	NO	-
405	ZINC03017126	1507	0.58337480711173	NO	-
406	ZINC04248128	2528	0.5833660821890682	NO	-
407	ZINC00725075	208	0.5832916542335367	NO	-
408	ZINC01378912	875	0.5831304400889397	NO	-
409	ZINC01054862	621	0.5831302233071209	NO	-
410	ZINC04492361	2680	0.582876784377735	NO	-
411	ZINC01008575	570	0.5828651345256439	NO	-
412	ZINC04460686	2620	0.5828627251007489	NO	-
413	ZINC01128125	712	0.5828071963435243	NO	-
414	ZINC03599267	1975	0.5827792942124641	NO	-
415	ZINC00704022	189	0.5827729140386678	NO	-
416	ZINC03970668	2364	0.5825982676818025	NO	-
417	ZINC03454186	1732	0.5825962418921259	NO	-
418	ZINC02773030	1369	0.5824506667766158	NO	-
419	ZINC02773030	1370	0.5824506667766158	NO	-
420	ZINC01379075	896	0.5823982383129565	NO	-
421	ZINC01163515	750	0.5823727636643824	NO	-
422	ZINC00725075	209	0.5823619229132422	NO	-
423	ZINC01329968	836	0.5823431876355165	NO	-
424	ZINC01980255	1050	0.5822811062729999	NO	-
425	ZINC01980254	1049	0.5822533919414382	NO	-
426	ZINC00704023	190	0.58212692534304	NO	-
427	ZINC01378925	881	0.5820561119438875	NO	-
428	ZINC00867953	383	0.5820342417055527	NO	-
429	ZINC04470047	2659	0.5819623123994294	NO	-
430	ZINC00867953	382	0.5819314063259008	NO	-
431	ZINC02197073	1102	0.5818671021778593	NO	-
432	ZINC01379091	900	0.5818009820470935	NO	-
433	ZINC02972103	1499	0.5817386268656367	NO	-
434	ZINC01379082	899	0.5816635817234498	NO	-
435	ZINC01378918	878	0.5816507461612921	NO	-
436	ZINC03479459	1803	0.581585065429781	NO	-
437	ZINC00860963	346	0.5815451929770602	NO	-
438	ZINC03854860	2117	0.5814556139146762	NO	-
439	ZINC03854862	2119	0.5814530357260078	NO	-
440	ZINC03854859	2116	0.5812993358590812	NO	-
441	ZINC03854861	2118	0.581238637193556	NO	-
442	ZINC04374706	2584	0.581132869636618	NO	-
443	ZINC02338312	1160	0.581107645789539	NO	-
444	ZINC01379079	898	0.5810554378855229	NO	-
445	ZINC01282190	817	0.5810409214339576	NO	-
446	ZINC01282190	818	0.5810409214339576	NO	-
447	ZINC02653785	1287	0.5809785743724658	NO	-
448	ZINC04239307	2523	0.5806505913707593	NO	-
449	ZINC02773087	1372	0.5806485615797646	NO	-
450	ZINC02773087	1373	0.5806485615797646	NO	-
451	ZINC03638508	2000	0.5805299461027603	NO	-
452	ZINC01378916	877	0.5805249721198753	NO	-
453	ZINC03462706	1757	0.5803704869352858	NO	-
454	ZINC03462703	1756	0.5803612351325176	NO	-
455	ZINC03462690	1755	0.5803599529372407	NO	-
456	ZINC03462686	1754	0.5803213604441578	NO	-
457	ZINC04001618	2472	0.5802045513471416	NO	-
458	ZINC01378892	869	0.5801686289196878	NO	-
459	ZINC04135573	2497	0.5801096506205101	NO	-
460	ZINC03519981	1865	0.5800667802101657	NO	-
461	ZINC02636377	1275	0.579835343332945	NO	-
462	ZINC03970915	2373	0.5798312149249734	NO	-
463	ZINC03968496	2335	0.5798235069295887	NO	-
464	ZINC03991982	2444	0.5797629544297356	NO	-
465	ZINC04464295	2625	0.5797629544297356	NO	-
466	ZINC03983731	2432	0.5796668672150975	NO	-
467	ZINC02629558	1266	0.5796489481779936	NO	-
468	ZINC03350628	1665	0.5795763354426944	NO	-
469	ZINC04397367	2591	0.5795384650324144	NO	-
470	ZINC03991975	2443	0.579440494891768	NO	-
471	ZINC01364495	861	0.5792976973003343	NO	-
472	ZINC03545413	1877	0.5792891915069233	NO	-
473	ZINC01287037	825	0.5792724940407242	NO	-
474	ZINC02616274	1245	0.5792486595533921	NO	-
475	ZINC02971881	1496	0.579146356950161	NO	-
476	ZINC03983729	2431	0.579132694320214	NO	-
477	ZINC03343677	1660	0.5791149469690375	NO	-
478	ZINC03621437	1987	0.579054295363706	NO	-
479	ZINC03854875	2122	0.5789878522177322	NO	-
480	ZINC02293706	1136	0.5789631534235148	NO	-
481	ZINC03366797	1686	0.5788812340235482	NO	-
482	ZINC01006607	568	0.5788570329589368	NO	-
483	ZINC01055894	626	0.5788548410671065	NO	-
484	ZINC03517235	1857	0.5788434701439785	NO	-
485	ZINC00670597	154	0.5788215863671179	NO	-
486	ZINC00670629	155	0.5788150670272317	NO	-
487	ZINC03868362	2273	0.5787995915478519	NO	-
488	ZINC03868364	2275	0.5787691354853908	NO	-
489	ZINC01378903	871	0.5787317680401874	NO	-
490	ZINC04316926	2561	0.5787070855438917	NO	-
491	ZINC03868361	2272	0.5786941715019722	NO	-
492	ZINC03868363	2274	0.5786376456427268	NO	-
493	ZINC04492542	2687	0.578628922246584	NO	-
494	ZINC02874593	1432	0.5786012569903143	NO	-
495	ZINC00794467	263	0.5785834472746634	NO	-
496	ZINC03892805	2318	0.5785058529570513	NO	-
497	ZINC00953584	528	0.5784907594959338	NO	-
498	ZINC03892807	2319	0.578488921235726	NO	-
499	ZINC01115810	685	0.5784144566177707	NO	-
500	ZINC00810635	290	0.5783879037511868	NO	-
501	ZINC02064448	1070	0.5782116860777573	NO	-
502	ZINC01614672	965	0.5781545720058606	NO	-
503	ZINC04317324	2565	0.5781187513995978	NO	-
504	ZINC03867256	2229	0.5780995235084757	NO	-
505	ZINC03366905	1687	0.5780822484699557	NO	-
506	ZINC01379008	886	0.57799728012689	NO	-
507	ZINC01051756	612	0.5779598190560934	NO	-
508	ZINC01051758	613	0.577937565172342	NO	-
509	ZINC00902694	455	0.5778648694929529	NO	-
510	ZINC04492542	2688	0.5777017894580726	NO	-
511	ZINC01330008	838	0.5776680226617585	NO	-
512	ZINC04383940	2585	0.5776655929908645	NO	-
513	ZINC03867365	2239	0.5776445650221663	NO	-
514	ZINC02064445	1069	0.5776071557834396	NO	-
515	ZINC01378927	882	0.5775964677980265	NO	-
516	ZINC02541701	1235	0.5775415508539509	NO	-
517	ZINC03593707	1944	0.5772714943728072	NO	-
518	ZINC02889871	1459	0.5772328398435796	NO	-
519	ZINC01144059	727	0.5771805740934468	NO	-
520	ZINC02889872	1460	0.5771759440848886	NO	-
521	ZINC03593708	1945	0.5771159770209582	NO	-
522	ZINC01049491	605	0.5769879543002195	NO	-
523	ZINC04492542	2686	0.5768309726881724	NO	-
524	ZINC01378909	873	0.5768048166165762	NO	-
525	ZINC04383940	2586	0.5767961395361141	NO	-
526	ZINC03542643	1876	0.5766909414737659	NO	-
527	ZINC00685820	180	0.5766662405827825	NO	-
528	ZINC01172819	754	0.5766285590078488	NO	-
529	ZINC00856127	335	0.576619064592997	NO	-
530	ZINC00232895	22	0.5765960807027527	NO	-
531	ZINC01152231	742	0.5765427066797406	NO	-
532	ZINC01378921	880	0.5765121597062606	NO	-
533	ZINC03853580	2072	0.5764729644951552	NO	-
534	ZINC03867617	2248	0.576451908488332	NO	-
535	ZINC03993187	2461	0.5764435893249928	NO	-
536	ZINC04469856	2657	0.5764435893249928	NO	-
537	ZINC03357251	1678	0.5764092917576208	NO	-
538	ZINC00806937	284	0.5763821305749147	NO	-
539	ZINC01379007	885	0.5763557977163826	NO	-
540	ZINC03497224	1833	0.5763267263495532	NO	-
541	ZINC01294960	827	0.5762356749124009	NO	-
542	ZINC04469974	2658	0.5761902832750205	NO	-
543	ZINC00856126	334	0.5760593640684578	NO	-
544	ZINC00971036	535	0.5760309114415777	NO	-
545	ZINC01152016	741	0.5759237319700617	NO	-
546	ZINC03595998	1955	0.5758574776676988	NO	-
547	ZINC01174894	759	0.5758280576788187	NO	-
548	ZINC02633765	1272	0.5758067046437476	NO	-
549	ZINC03595996	1954	0.5757313109540978	NO	-
550	ZINC03049200	1523	0.5757275698456372	NO	-
551	ZINC03222633	1573	0.5756032353996323	NO	-
552	ZINC03222634	1574	0.5756014898298493	NO	-
553	ZINC04383940	2588	0.5755786540754707	NO	-
554	ZINC02661353	1294	0.5755754406424974	NO	-
555	ZINC00685820	181	0.5755606489033889	NO	-
556	ZINC03992908	2455	0.5755448657545987	NO	-
557	ZINC04469447	2653	0.5755448657545987	NO	-
558	ZINC01204186	784	0.5755370306926302	NO	-
559	ZINC03992907	2454	0.5755214162811609	NO	-
560	ZINC01946460	1042	0.5755169815081558	NO	-
561	ZINC02633766	1273	0.5755068694063222	NO	-
562	ZINC01379020	887	0.5754261153307781	NO	-
563	ZINC02650816	1284	0.5754120793807426	NO	-
564	ZINC01378928	883	0.5754042561448954	NO	-
565	ZINC03519982	1866	0.5753844517101409	NO	-
566	ZINC02661352	1293	0.5753664857958964	NO	-
567	ZINC00899313	451	0.5753246876831009	NO	-
568	ZINC00761998	220	0.5753111696573531	NO	-
569	ZINC03974265	2390	0.5752472979962299	NO	-
570	ZINC03983189	2427	0.5751372195604963	NO	-
571	ZINC00253747	23	0.5750687553046178	NO	-
572	ZINC03974266	2391	0.5750444250523888	NO	-
573	ZINC03983191	2428	0.5750386326341331	NO	-
574	ZINC03519978	1864	0.5749266368842751	NO	-
575	ZINC04492433	2685	0.5749133699344806	NO	-
576	ZINC03983188	2426	0.5748701482302568	NO	-
577	ZINC04345241	2573	0.5747550054479197	NO	-
578	ZINC00862434	348	0.574686691053342	NO	-
579	ZINC03229899	1582	0.5746444422307512	NO	-
580	ZINC04383940	2589	0.5746167737992947	NO	-
581	ZINC03431966	1724	0.574596627309533	NO	-
582	ZINC03497226	1834	0.5745873438923925	NO	-
583	ZINC00853571	332	0.5745512283878289	NO	-
584	ZINC00684905	179	0.5744997125150304	NO	-
585	ZINC02642192	1278	0.5744363715201726	NO	-
586	ZINC03280167	1618	0.5744238013789321	NO	-
587	ZINC03596143	1956	0.5742713912882552	NO	-
588	ZINC04492352	2679	0.5742673581673188	NO	-
589	ZINC01780153	982	0.5742602490093133	NO	-
590	ZINC01780152	981	0.5742361159257259	NO	-
591	ZINC00622650	102	0.5741543915067021	NO	-
592	ZINC03458404	1738	0.5741317476298884	NO	-
593	ZINC00492231	59	0.5741189107775139	NO	-
594	ZINC00878065	413	0.5740914670262935	NO	-
595	ZINC00618654	100	0.5740673305165879	NO	-
596	ZINC00863265	350	0.5740414822219287	NO	-
597	ZINC00622650	103	0.5740285868417897	NO	-
598	ZINC03969092	2340	0.5740267791596384	NO	-
599	ZINC03596726	1965	0.573894575751264	NO	-
600	ZINC03106997	1542	0.5738596501950505	NO	-
601	ZINC03853580	2073	0.5738571891362252	NO	-
602	ZINC03244712	1598	0.5738118984477697	NO	-
603	ZINC01209811	789	0.5738102191645397	NO	-
604	ZINC04464293	2624	0.5737947817897407	NO	-
605	ZINC03596728	1966	0.5737112139971104	NO	-
606	ZINC02973370	1500	0.5736988959421856	NO	-
607	ZINC03854361	2087	0.5736915833345204	NO	-
608	ZINC04492433	2684	0.5736163441312824	NO	-
609	ZINC03859153	2198	0.5735527276505671	NO	-
610	ZINC02861718	1420	0.5734851543546742	NO	-
611	ZINC03425444	1717	0.5734008296741082	NO	-
612	ZINC01180183	763	0.5733129811926674	NO	-
613	ZINC03983294	2429	0.5733083686840118	NO	-
614	ZINC03480639	1818	0.5732817769550368	NO	-
615	ZINC03867617	2247	0.5732598670061018	NO	-
616	ZINC02853145	1409	0.5732585638438439	NO	-
617	ZINC02711708	1320	0.5730922025512885	NO	-
618	ZINC03480589	1814	0.5730830444268643	NO	-
619	ZINC03480642	1819	0.5730791794306266	NO	-
620	ZINC00411491	42	0.5730559167568734	NO	-
621	ZINC03596789	1967	0.573039248488093	NO	-
622	ZINC03853968	2081	0.5730252742778214	NO	-
623	ZINC01329966	835	0.5729517325866569	NO	-
624	ZINC03145170	1546	0.5729165061978871	NO	-
625	ZINC03225603	1577	0.5728664290006203	NO	-
626	ZINC02594986	1244	0.5728535166856241	NO	-
627	ZINC03480592	1815	0.5728480905994643	NO	-
628	ZINC03854919	2129	0.5728186808771351	NO	-
629	ZINC03596791	1968	0.5728048533993819	NO	-
630	ZINC02135934	1091	0.5727799949692931	NO	-
631	ZINC03975148	2395	0.5727769251648394	NO	-
632	ZINC00902691	454	0.572742392010296	NO	-
633	ZINC02541701	1233	0.5727383269603111	NO	-
634	ZINC00676345	169	0.5727244904266301	NO	-
635	ZINC01090886	660	0.5726420194257962	NO	-
636	ZINC01090887	661	0.5726388780696561	NO	-
637	ZINC01110236	679	0.5724189701005371	NO	-
638	ZINC03549431	1884	0.5724057914326316	NO	-
639	ZINC03563005	1901	0.5723566448993447	NO	-
640	ZINC02135532	1087	0.5723301119360868	NO	-
641	ZINC04492433	2683	0.5722928633430718	NO	-
642	ZINC03402653	1707	0.5721770518352048	NO	-
643	ZINC03563007	1902	0.5721483911788902	NO	-
644	ZINC00350666	34	0.57212833716233	NO	-
645	ZINC02520405	1228	0.5721061802847989	NO	-
646	ZINC04487103	2676	0.5720446377080248	NO	-
647	ZINC02942430	1475	0.5719871211962434	NO	-
648	ZINC03976374	2396	0.5719382609416116	NO	-
649	ZINC01981521	1054	0.5719290732929369	NO	-
650	ZINC00360012	36	0.5719037256620078	NO	-
651	ZINC01981522	1055	0.5718988077832694	NO	-
652	ZINC03283509	1620	0.5718673471660205	NO	-
653	ZINC03859153	2197	0.5717234365893072	NO	-
654	ZINC00796184	266	0.5716943937019836	NO	-
655	ZINC00676345	170	0.571662045746017	NO	-
656	ZINC02686628	1310	0.5715881481963102	NO	-
657	ZINC03892189	2313	0.5715115929892949	NO	-
658	ZINC03892986	2322	0.5714768642432867	NO	-
659	ZINC04467610	2646	0.5714768642432867	NO	-
660	ZINC03858806	2192	0.5713304877601324	NO	-
661	ZINC03868251	2268	0.571316436855812	NO	-
662	ZINC03484530	1822	0.5712183918539411	NO	-
663	ZINC01088475	656	0.571209240915848	NO	-
664	ZINC03484528	1821	0.5711855903788985	NO	-
665	ZINC01492171	948	0.5711254176886308	NO	-
666	ZINC03341460	1656	0.5711139987464574	NO	-
667	ZINC03371295	1694	0.5709907324199576	NO	-
668	ZINC02643383	1282	0.5709784903867866	NO	-
669	ZINC03340322	1655	0.5709627471787138	NO	-
670	ZINC03428166	1720	0.570925875447077	NO	-
671	ZINC01982710	1059	0.5709176118220044	NO	-
672	ZINC00122218	14	0.5708331426734434	NO	-
673	ZINC03519259	1860	0.5708293106178307	NO	-
674	ZINC03480607	1817	0.5707064365801232	NO	-
675	ZINC03480259	1807	0.5707010905004556	NO	-
676	ZINC00790386	251	0.5706912243532093	NO	-
677	ZINC03480603	1816	0.5706907393553513	NO	-
678	ZINC03479521	1805	0.5706813260894291	NO	-
679	ZINC03970259	2359	0.5706761823428584	NO	-
680	ZINC03479519	1804	0.5706574473406874	NO	-
681	ZINC03480255	1806	0.5706517006734265	NO	-
682	ZINC00899306	450	0.570631011164492	NO	-
683	ZINC02135527	1086	0.5706022646831048	NO	-
684	ZINC01172818	753	0.570584842583788	NO	-
685	ZINC00877608	410	0.5704334384663284	NO	-
686	ZINC01068675	642	0.5704320595108286	NO	-
687	ZINC01982709	1058	0.5704144933017405	NO	-
688	ZINC03859176	2199	0.5701871615813192	NO	-
689	ZINC03043522	1520	0.5701840698074445	NO	-
690	ZINC00570339	78	0.5701475541286404	NO	-
691	ZINC00508913	63	0.5701392776105986	NO	-
692	ZINC00877632	412	0.5700742076082047	NO	-
693	ZINC03550455	1891	0.5700220960961453	NO	-
694	ZINC03860126	2210	0.5697838936679896	NO	-
695	ZINC03860125	2209	0.5697594239852413	NO	-
696	ZINC02520405	1227	0.5697457074153848	NO	-
697	ZINC03970259	2360	0.5696992588435297	NO	-
698	ZINC01123601	704	0.5696773473771096	NO	-
699	ZINC02970891	1489	0.5696627831382777	NO	-
700	ZINC03858010	2167	0.569573969393556	NO	-
701	ZINC01441110	927	0.5695607128952639	NO	-
702	ZINC01441110	928	0.5695607128952639	NO	-
703	ZINC03571197	1920	0.569558991227608	NO	-
704	ZINC01123600	702	0.5694884230683049	NO	-
705	ZINC02718979	1329	0.5694797998140316	NO	-
706	ZINC04501934	2695	0.5694166366883061	NO	-
707	ZINC02643081	1279	0.569406498395751	NO	-
708	ZINC01443735	931	0.569274694486896	NO	-
709	ZINC03365936	1685	0.569233099711605	NO	-
710	ZINC03596842	1969	0.5692009558863798	NO	-
711	ZINC03867845	2259	0.5691810525904959	NO	-
712	ZINC01148046	733	0.5691774244989083	NO	-
713	ZINC04170720	2508	0.5691532931974886	NO	-
714	ZINC02356901	1166	0.5691521587287481	NO	-
715	ZINC03873875	2291	0.5690866106840985	NO	-
716	ZINC03969029	2339	0.5690662115905583	NO	-
717	ZINC00563200	72	0.5690204689774004	NO	-
718	ZINC03631283	1993	0.568986799143981	NO	-
719	ZINC00996178	553	0.5689725559719258	NO	-
720	ZINC00719743	205	0.5689336725652303	NO	-
721	ZINC03560779	1898	0.56886901549242	NO	-
722	ZINC01378929	884	0.5688536390285162	NO	-
723	ZINC04251576	2533	0.5688304691780502	NO	-
724	ZINC03867845	2260	0.5687444433964712	NO	-
725	ZINC00674330	164	0.5686563718858363	NO	-
726	ZINC00112875	13	0.5686233271360193	NO	-
727	ZINC01438819	924	0.568553671175237	NO	-
728	ZINC00857411	341	0.5685070313674235	NO	-
729	ZINC00892292	444	0.5683163729493329	NO	-
730	ZINC04240240	2524	0.5683072419689514	NO	-
731	ZINC03531752	1871	0.5682630549264379	NO	-
732	ZINC01376050	865	0.5680996833659772	NO	-
733	ZINC01123601	705	0.568049033513795	NO	-
734	ZINC02718359	1325	0.5679178003293591	NO	-
735	ZINC03475807	1787	0.567867694757693	NO	-
736	ZINC03854787	2096	0.5678648547159997	NO	-
737	ZINC00172924	18	0.56781864373293	NO	-
738	ZINC04586974	2704	0.567815474120551	NO	-
739	ZINC03043520	1519	0.5677953948420694	NO	-
740	ZINC03475809	1788	0.5677888214180721	NO	-
741	ZINC02849817	1400	0.5677624358803436	NO	-
742	ZINC02849817	1402	0.5677624358803436	NO	-
743	ZINC01070768	644	0.5677583838151535	NO	-
744	ZINC01121201	694	0.567639349977632	NO	-
745	ZINC04135668	2498	0.5675848617189179	NO	-
746	ZINC03907212	2326	0.5675006048841035	NO	-
747	ZINC03475811	1789	0.5674501166446415	NO	-
748	ZINC03475815	1790	0.5674490769765292	NO	-
749	ZINC01151433	737	0.5674116712681964	NO	-
750	ZINC02549646	6	0.5673946733319485	YES	5
751	ZINC01120339	689	0.5672984431764752	NO	-
752	ZINC00632882	119	0.5672756599169954	NO	-
753	ZINC01123600	703	0.5670966450047419	NO	-
754	ZINC01127559	711	0.567066370239278	NO	-
755	ZINC04459210	2616	0.5670254609531542	NO	-
756	ZINC00787007	247	0.5670036888505401	NO	-
757	ZINC03591853	1934	0.5669521972177622	NO	-
758	ZINC03344716	1661	0.5669367317319547	NO	-
759	ZINC00793973	261	0.5668820876182531	NO	-
760	ZINC04421005	2603	0.5668313839731859	NO	-
761	ZINC02966876	1482	0.5667823241029643	NO	-
762	ZINC02966878	1483	0.566766482807151	NO	-
763	ZINC00985293	544	0.5667475848895954	NO	-
764	ZINC00985293	545	0.5667475848895954	NO	-
765	ZINC01123136	699	0.5667170974263035	NO	-
766	ZINC03490788	1827	0.56670804120864	NO	-
767	ZINC01121202	695	0.566697715359343	NO	-
768	ZINC02798801	1389	0.5666798700498806	NO	-
769	ZINC04332436	2568	0.5666072960632584	NO	-
770	ZINC00893688	447	0.5666029171425603	NO	-
771	ZINC00856921	338	0.5665416027788623	NO	-
772	ZINC00719528	204	0.5664664811468337	NO	-
773	ZINC03867314	2237	0.5663606135730842	NO	-
774	ZINC02859372	1414	0.5663417251465122	NO	-
775	ZINC03867313	2235	0.5662973084751766	NO	-
776	ZINC04362953	2580	0.566292746074407	NO	-
777	ZINC01123138	701	0.566271879938587	NO	-
778	ZINC01140627	723	0.5662336677095677	NO	-
779	ZINC03245623	1600	0.5661933747348914	NO	-
780	ZINC02194662	1099	0.566177155129301	NO	-
781	ZINC02135582	1090	0.5661134469770935	NO	-
782	ZINC03480556	1812	0.5661023166963478	NO	-
783	ZINC01104457	671	0.5660877422902776	NO	-
784	ZINC01067713	641	0.5659161996314784	NO	-
785	ZINC01123136	698	0.565888988105503	NO	-
786	ZINC01123138	700	0.5658646366399636	NO	-
787	ZINC04103973	2491	0.5658518157698031	NO	-
788	ZINC03480558	1813	0.5658424691192233	NO	-
789	ZINC04642077	2711	0.565840650515703	NO	-
790	ZINC02990052	1502	0.5658392841077773	NO	-
791	ZINC04032776	2475	0.5657009385720387	NO	-
792	ZINC03465555	1774	0.5655208172465152	NO	-
793	ZINC00956409	530	0.5655024953621202	NO	-
794	ZINC03234912	1588	0.5654823560340861	NO	-
795	ZINC03974413	2393	0.5654633980999747	NO	-
796	ZINC00232874	21	0.5653499469342677	NO	-
797	ZINC03852016	2046	0.5652137745148158	NO	-
798	ZINC04087359	2489	0.565142880758054	NO	-
799	ZINC03372030	1697	0.5651385204576046	NO	-
800	ZINC03467318	1776	0.5650666085972368	NO	-
801	ZINC01186750	768	0.5649748640447254	NO	-
802	ZINC03854547	2092	0.564961364775567	NO	-
803	ZINC01032887	578	0.5649424100262684	NO	-
804	ZINC04246552	2526	0.5649015638639319	NO	-
805	ZINC00728326	211	0.5648999666557908	NO	-
806	ZINC01005392	563	0.5648959223260327	NO	-
807	ZINC03867314	2238	0.5647881555331835	NO	-
808	ZINC04135668	2499	0.5646233137316344	NO	-
809	ZINC03867981	2264	0.5645940094131898	NO	-
810	ZINC03867313	2236	0.5645102102894413	NO	-
811	ZINC01355619	854	0.5644170459619927	NO	-
812	ZINC04170720	2507	0.564377702043001	NO	-
813	ZINC00883459	430	0.5643065746656781	NO	-
814	ZINC01282194	823	0.5642905963780099	NO	-
815	ZINC01282194	824	0.5642905963780099	NO	-
816	ZINC01473181	941	0.5642206925656713	NO	-
817	ZINC01282192	819	0.5641454173249909	NO	-
818	ZINC02215879	1113	0.5640880863011776	NO	-
819	ZINC02215882	1114	0.5640744223208295	NO	-
820	ZINC03500629	1837	0.5639886167266316	NO	-
821	ZINC03977316	2403	0.563985028119861	NO	-
822	ZINC02797935	1387	0.5639770696330705	NO	-
823	ZINC01006605	567	0.5639532626078757	NO	-
824	ZINC03500631	1838	0.5639446968879017	NO	-
825	ZINC03295189	1629	0.563927830989238	NO	-
826	ZINC00508931	64	0.5639169960120337	NO	-
827	ZINC00643857	134	0.5638587641705833	NO	-
828	ZINC03517232	1856	0.5638566225871672	NO	-
829	ZINC03538339	1874	0.5638548903820472	NO	-
830	ZINC03234904	1587	0.5637773375895618	NO	-
831	ZINC00533815	68	0.5637728897676535	NO	-
832	ZINC03977315	2402	0.563741408206657	NO	-
833	ZINC03462302	1749	0.5637391524638258	NO	-
834	ZINC01090888	662	0.5637175079757366	NO	-
835	ZINC04248874	2530	0.5637138188672587	NO	-
836	ZINC02633376	1271	0.5636894135217796	NO	-
837	ZINC03852016	2045	0.5636881468523752	NO	-
838	ZINC03859068	2196	0.5636858310037163	NO	-
839	ZINC02633375	1270	0.5636835909505343	NO	-
840	ZINC03815833	7	0.5636601933108067	YES	5
841	ZINC03974411	2392	0.5636532099508392	NO	-
842	ZINC01061229	638	0.5635646589678731	NO	-
843	ZINC03859068	2195	0.5635514057310791	NO	-
844	ZINC00643860	135	0.5635218875755886	NO	-
845	ZINC03991989	2445	0.5634623623038006	NO	-
846	ZINC03287929	1623	0.5634362087147228	NO	-
847	ZINC01005391	562	0.5634214698989549	NO	-
848	ZINC03464354	1761	0.5633892401819691	NO	-
849	ZINC01175406	760	0.5633840572773702	NO	-
850	ZINC03464350	1760	0.5633477336275169	NO	-
851	ZINC00806650	283	0.5633289726555655	NO	-
852	ZINC01791404	985	0.5633131379557216	NO	-
853	ZINC04465402	2635	0.5632963464108349	NO	-
854	ZINC03250822	1602	0.5632699801844162	NO	-
855	ZINC02721003	1337	0.5631966465471521	NO	-
856	ZINC00790748	254	0.5631952364281179	NO	-
857	ZINC01784640	983	0.5631931071017476	NO	-
858	ZINC03868326	2271	0.5631660736649609	NO	-
859	ZINC04465984	2641	0.5631660736649609	NO	-
860	ZINC00778821	236	0.5630779850671404	NO	-
861	ZINC01120740	693	0.5629306913439323	NO	-
862	ZINC01120739	692	0.5629115464329716	NO	-
863	ZINC01355619	855	0.5628857698341464	NO	-
864	ZINC03186105	1555	0.56284162276601	NO	-
865	ZINC04112970	2492	0.5628395000532946	NO	-
866	ZINC01151652	740	0.5627716517401615	NO	-
867	ZINC01330030	839	0.5627459940111801	NO	-
868	ZINC03851522	2036	0.5627116259318402	NO	-
869	ZINC04465224	2632	0.5627116259318402	NO	-
870	ZINC01004449	559	0.5626944224568884	NO	-
871	ZINC01055576	623	0.5626757202202779	NO	-
872	ZINC02617525	1247	0.5626165779246233	NO	-
873	ZINC01180518	764	0.5626132806810008	NO	-
874	ZINC03858804	2190	0.5626088914385945	NO	-
875	ZINC03851519	2035	0.5625960831981599	NO	-
876	ZINC02667883	1306	0.562523474034389	NO	-
877	ZINC02667884	1307	0.5625207863389612	NO	-
878	ZINC00648128	140	0.5624624635451739	NO	-
879	ZINC01107092	673	0.5624515101615524	NO	-
880	ZINC03580635	1925	0.5624345476764513	NO	-
881	ZINC01133461	720	0.5624199169549603	NO	-
882	ZINC04112970	2493	0.56233137961701	NO	-
883	ZINC04485570	2674	0.5622878472444204	NO	-
884	ZINC00850376	323	0.5622511852182137	NO	-
885	ZINC02970347	1488	0.5622120489099682	NO	-
886	ZINC02319782	1149	0.5622096957706131	NO	-
887	ZINC01175721	761	0.56220256064938	NO	-
888	ZINC02319780	1148	0.5621317243476379	NO	-
889	ZINC02316585	1145	0.5620602114571641	NO	-
890	ZINC03987718	2434	0.5619766400471211	NO	-
891	ZINC00787024	248	0.5619415620959138	NO	-
892	ZINC04470279	2663	0.56192990309074	NO	-
893	ZINC03987719	2435	0.5619216730154108	NO	-
894	ZINC00647233	139	0.5619006277697591	NO	-
895	ZINC04397856	2592	0.5618753825240677	NO	-
896	ZINC03228150	1580	0.5618735503208074	NO	-
897	ZINC02755791	1355	0.5618655586649766	NO	-
898	ZINC01032891	579	0.5618236342063508	NO	-
899	ZINC01080563	653	0.5618227225739055	NO	-
900	ZINC03599180	1974	0.5617268021608789	NO	-
901	ZINC00878078	416	0.5616429759642048	NO	-
902	ZINC03461920	1742	0.5616026130160429	NO	-
903	ZINC02883937	1439	0.5615729792974229	NO	-
904	ZINC03867248	2228	0.5614775349543393	NO	-
905	ZINC00054087	3	0.5613479061203352	NO	-
906	ZINC03550429	1889	0.5613152475444523	NO	-
907	ZINC02235357	1122	0.5612517451518351	NO	-
908	ZINC03325067	1643	0.5612387938723222	NO	-
909	ZINC00054087	2	0.5612155063612455	NO	-
910	ZINC02181819	1097	0.5611874799270156	NO	-
911	ZINC00728326	212	0.5611681845023508	NO	-
912	ZINC00902711	456	0.5610718753569939	NO	-
913	ZINC03455412	1734	0.5610617388520113	NO	-
914	ZINC03461923	1743	0.5610437013016653	NO	-
915	ZINC02416360	1184	0.5610254075990668	NO	-
916	ZINC04252160	2536	0.5609170899321586	NO	-
917	ZINC02885154	1441	0.5608708505866837	NO	-
918	ZINC01200403	783	0.5608695218611887	NO	-
919	ZINC02064574	1073	0.5608507579473471	NO	-
920	ZINC04032875	2476	0.5608465355428345	NO	-
921	ZINC02887823	1457	0.5608349824011093	NO	-
922	ZINC03045223	1521	0.5608164210412965	NO	-
923	ZINC02860926	1415	0.5607134336746478	NO	-
924	ZINC03595000	1951	0.5606816233750928	NO	-
925	ZINC00023575	5	0.56067089605568	YES	4
926	ZINC03867773	2253	0.5606312490846282	NO	-
927	ZINC03867772	2251	0.5606128214366676	NO	-
928	ZINC03529403	1870	0.5605845340806713	NO	-
929	ZINC03550485	1893	0.560556295531065	NO	-
930	ZINC02628515	1265	0.5604296032515579	NO	-
931	ZINC03867248	2227	0.5603525277689286	NO	-
932	ZINC03594999	1950	0.5603214641365293	NO	-
933	ZINC03457590	1737	0.5602387911749339	NO	-
934	ZINC04501197	2694	0.5602193873990031	NO	-
935	ZINC03992815	2450	0.5601895305845082	NO	-
936	ZINC03991971	2442	0.5601681399509894	NO	-
937	ZINC04464289	2623	0.5601681399509894	NO	-
938	ZINC02699200	1313	0.5600864451051601	NO	-
939	ZINC00469605	53	0.5600390087767643	NO	-
940	ZINC03306934	1634	0.5600230390056251	NO	-
941	ZINC01486458	943	0.5600103232903219	NO	-
942	ZINC00056188	4	0.5599169541294713	NO	-
943	ZINC02206016	1106	0.5599042376641978	NO	-
944	ZINC03853020	2059	0.5599034538264843	NO	-
945	ZINC02887824	1458	0.559876168909962	NO	-
946	ZINC02352617	1162	0.5598561577417224	NO	-
947	ZINC00624644	107	0.5596577887119468	NO	-
948	ZINC03867052	2225	0.5596299802843743	NO	-
949	ZINC01074660	647	0.5596269397125045	NO	-
950	ZINC02135572	1088	0.5595143887114832	NO	-
951	ZINC00486481	58	0.5595072043582637	NO	-
952	ZINC00924305	488	0.5594936650480598	NO	-
953	ZINC03100236	1541	0.5594893843512412	NO	-
954	ZINC04266641	2542	0.5594240272661093	NO	-
955	ZINC00707394	193	0.5594050477857793	NO	-
956	ZINC03561952	1900	0.5593515851633465	NO	-
957	ZINC00886824	434	0.559264027391283	NO	-
958	ZINC01005393	564	0.5592451619721936	NO	-
959	ZINC00852462	328	0.5592449016026803	NO	-
960	ZINC03866787	2218	0.5589893609088651	NO	-
961	ZINC02720111	1334	0.5587351813753598	NO	-
962	ZINC02718812	1326	0.5585976122486631	NO	-
963	ZINC00624644	106	0.5585826748340007	NO	-
964	ZINC01115906	687	0.5585718741491638	NO	-
965	ZINC02873100	1428	0.5585609823709287	NO	-
966	ZINC00850376	322	0.5585545877347319	NO	-
967	ZINC00072280	10	0.5585003954476067	NO	-
968	ZINC01330033	840	0.5584596086369668	NO	-
969	ZINC01121395	696	0.5583879045230078	NO	-
970	ZINC03968408	2333	0.5583498106088123	NO	-
971	ZINC03867773	2254	0.5583042519962783	NO	-
972	ZINC00624642	105	0.5582937257839476	NO	-
973	ZINC03867772	2252	0.5582826409705308	NO	-
974	ZINC00072273	9	0.5582230047060005	NO	-
975	ZINC04075768	2486	0.5581939232564618	NO	-
976	ZINC03868260	2269	0.5581871529324233	NO	-
977	ZINC00882070	425	0.558041857276848	NO	-
978	ZINC02667851	1304	0.557930279959784	NO	-
979	ZINC02667852	1305	0.557909283368662	NO	-
980	ZINC00905525	461	0.5578714642293957	NO	-
981	ZINC00624642	104	0.5578098807780477	NO	-
982	ZINC02751865	1351	0.557772351558136	NO	-
983	ZINC01486459	944	0.557768696398289	NO	-
984	ZINC02887701	1449	0.5577307474274974	NO	-
985	ZINC02064489	1072	0.5576569620907548	NO	-
986	ZINC01151652	738	0.5576549529142535	NO	-
987	ZINC04035855	2479	0.557588538314162	NO	-
988	ZINC00852452	326	0.5575733266202104	NO	-
989	ZINC02795735	1386	0.5575513162240966	NO	-
990	ZINC01188689	770	0.557551052827381	NO	-
991	ZINC00852453	327	0.5575203812584476	NO	-
992	ZINC01111800	681	0.5573840287671017	NO	-
993	ZINC01462271	937	0.5573690009269938	NO	-
994	ZINC00648270	141	0.5573234133334126	NO	-
995	ZINC02994596	1504	0.5572953245264578	NO	-
996	ZINC02962039	1481	0.5572951360962467	NO	-
997	ZINC01122336	697	0.5572950390048449	NO	-
998	ZINC00949888	527	0.5572364645157343	NO	-
999	ZINC03857798	2164	0.5572267065879453	NO	-
1000	ZINC03568508	1915	0.5572132686610616	NO	-
1001	ZINC01189803	771	0.5571923003234777	NO	-
1002	ZINC03853020	2058	0.5571659983298997	NO	-
1003	ZINC00587651	82	0.5571412780581453	NO	-
1004	ZINC00540456	69	0.5571021680025255	NO	-
1005	ZINC03868260	2270	0.5570912345765062	NO	-
1006	ZINC02064486	1071	0.5569862133904402	NO	-
1007	ZINC00435645	48	0.5569851974574779	NO	-
1008	ZINC03040699	1517	0.5568645668754871	NO	-
1009	ZINC03857799	2165	0.556799715681756	NO	-
1010	ZINC03855377	2145	0.5567703782108802	NO	-
1011	ZINC01000674	555	0.5567618522858374	NO	-
1012	ZINC02487972	1219	0.556757458495138	NO	-
1013	ZINC01111800	680	0.5566546021694003	NO	-
1014	ZINC01069602	643	0.556653302525899	NO	-
1015	ZINC01108515	677	0.5566258378737191	NO	-
1016	ZINC00905525	462	0.5566183403511024	NO	-
1017	ZINC04365883	2581	0.556614595352168	NO	-
1018	ZINC00915720	477	0.5565916120366734	NO	-
1019	ZINC01067405	640	0.5565855945660155	NO	-
1020	ZINC02887703	1450	0.5565763285046248	NO	-
1021	ZINC03465581	1775	0.5564861355337604	NO	-
1022	ZINC00642560	133	0.5563784667740747	NO	-
1023	ZINC03853087	2063	0.5563464427254282	NO	-
1024	ZINC04540766	2701	0.5563357860455196	NO	-
1025	ZINC02829446	1397	0.5563305351782508	NO	-
1026	ZINC03596175	1958	0.5563295627594941	NO	-
1027	ZINC03851238	2034	0.5563075015668725	NO	-
1028	ZINC04465121	2630	0.5563075015668725	NO	-
1029	ZINC03596173	1957	0.5562954506003484	NO	-
1030	ZINC00977961	539	0.556258738879144	NO	-
1031	ZINC03457516	1736	0.5561797972309661	NO	-
1032	ZINC00983564	542	0.5561478542964893	NO	-
1033	ZINC03508197	1850	0.5560845031263025	NO	-
1034	ZINC01212023	791	0.5560711267216992	NO	-
1035	ZINC03906626	2325	0.5560232060895567	NO	-
1036	ZINC02622930	1254	0.5559922889635694	NO	-
1037	ZINC03493019	1829	0.5559558404318327	NO	-
1038	ZINC03903175	2324	0.5559531365075738	NO	-
1039	ZINC03465285	1771	0.5559464449864987	NO	-
1040	ZINC04316926	2562	0.5559301089286856	NO	-
1041	ZINC03327736	1645	0.5557924840324435	NO	-
1042	ZINC00783414	246	0.5557884129085171	NO	-
1043	ZINC03853714	2075	0.5557357528849015	NO	-
1044	ZINC03277000	1613	0.5557002189755943	NO	-
1045	ZINC00935945	500	0.5557001142063385	NO	-
1046	ZINC00586964	81	0.5556906981230277	NO	-
1047	ZINC00781740	243	0.555550962079569	NO	-
1048	ZINC00640745	131	0.5555494382818896	NO	-
1049	ZINC00570334	76	0.5555395474272785	NO	-
1050	ZINC00781739	242	0.5555324552233275	NO	-
1051	ZINC02541703	1236	0.5554361866231574	NO	-
1052	ZINC02620860	1251	0.5554321493883365	NO	-
1053	ZINC02620861	1252	0.5554300091564547	NO	-
1054	ZINC01211758	790	0.5554223919031978	NO	-
1055	ZINC03850858	2032	0.5553899231149765	NO	-
1056	ZINC03983389	2430	0.5553694809937738	NO	-
1057	ZINC02755576	1354	0.5553098323653632	NO	-
1058	ZINC04248669	2529	0.5552869919006432	NO	-
1059	ZINC04326594	2566	0.5552803280001697	NO	-
1060	ZINC04464999	2629	0.555228862225166	NO	-
1061	ZINC03976497	2397	0.5551867657838235	NO	-
1062	ZINC03868816	2285	0.5551452641553675	NO	-
1063	ZINC00892347	446	0.5551374547319223	NO	-
1064	ZINC00892346	445	0.5551265673272263	NO	-
1065	ZINC01008679	571	0.5551252972402942	NO	-
1066	ZINC02064702	1074	0.5551250857674155	NO	-
1067	ZINC02349798	1161	0.555099420117574	NO	-
1068	ZINC01376048	864	0.5550967489782104	NO	-
1069	ZINC04413962	2599	0.5550170322646054	NO	-
1070	ZINC03899115	2323	0.555016074349953	NO	-
1071	ZINC01378898	870	0.5549958145425582	NO	-
1072	ZINC00618651	99	0.5549627459617785	NO	-
1073	ZINC00863267	352	0.5549216985034912	NO	-
1074	ZINC03976500	2398	0.5549070248002088	NO	-
1075	ZINC00863266	351	0.5548817306796391	NO	-
1076	ZINC00878072	415	0.5548698104901669	NO	-
1077	ZINC03858293	2173	0.5547267297944665	NO	-
1078	ZINC04470224	2661	0.5547267297944665	NO	-
1079	ZINC03507605	1849	0.5547092191171665	NO	-
1080	ZINC00374447	38	0.554704554745452	NO	-
1081	ZINC00870721	398	0.55465601031171	NO	-
1082	ZINC03252733	1604	0.5546550576437954	NO	-
1083	ZINC03252730	1603	0.554646312014853	NO	-
1084	ZINC00850376	324	0.5546452050729089	NO	-
1085	ZINC00850376	325	0.5546452050729089	NO	-
1086	ZINC02294364	1137	0.5546217771357819	NO	-
1087	ZINC03855136	2138	0.5546112539647293	NO	-
1088	ZINC03853087	2064	0.5545971937035936	NO	-
1089	ZINC03868500	2278	0.5545895219871917	NO	-
1090	ZINC04466106	2642	0.5545895219871917	NO	-
1091	ZINC03462204	1746	0.5545556530085495	NO	-
1092	ZINC03371295	1695	0.5545408116184114	NO	-
1093	ZINC03467752	1777	0.5545155937375812	NO	-
1094	ZINC01329981	837	0.5544753147445911	NO	-
1095	ZINC00976134	536	0.5544705187439722	NO	-
1096	ZINC02436101	1198	0.5544696479155965	NO	-
1097	ZINC03868442	2276	0.5544422620666896	NO	-
1098	ZINC03497484	1835	0.5544422367711623	NO	-
1099	ZINC02657852	1289	0.5543929782076407	NO	-
1100	ZINC03599292	1978	0.554306195303757	NO	-
1101	ZINC04294240	2553	0.5542742129099351	NO	-
1102	ZINC00882078	426	0.5542650179388791	NO	-
1103	ZINC03858805	2191	0.5542455016315445	NO	-
1104	ZINC00917699	482	0.5542251371197455	NO	-
1105	ZINC00365484	37	0.5541968668966941	NO	-
1106	ZINC00847527	319	0.5541577367106664	NO	-
1107	ZINC01035725	589	0.5541009949291721	NO	-
1108	ZINC01889885	1016	0.5540465821906758	NO	-
1109	ZINC02237517	1125	0.5540438565582546	NO	-
1110	ZINC02450498	1209	0.5540395359401629	NO	-
1111	ZINC03347220	1663	0.5539822502723669	NO	-
1112	ZINC00619794	101	0.5539456044967432	NO	-
1113	ZINC02237515	1124	0.5539329475208485	NO	-
1114	ZINC02713762	1323	0.5539117163307186	NO	-
1115	ZINC01125894	709	0.5538928432640531	NO	-
1116	ZINC03465246	1770	0.5538163976020245	NO	-
1117	ZINC03567311	1906	0.5537830133897035	NO	-
1118	ZINC01366461	862	0.5537713293226944	NO	-
1119	ZINC02708446	1319	0.553735069306562	NO	-
1120	ZINC04191189	2512	0.553728829506762	NO	-
1121	ZINC01129826	713	0.5536880660796053	NO	-
1122	ZINC00868824	395	0.5536763656647214	NO	-
1123	ZINC03371725	1696	0.5535840178661745	NO	-
1124	ZINC03631285	1994	0.553569542968877	NO	-
1125	ZINC00923706	486	0.5534554984397609	NO	-
1126	ZINC01124113	708	0.5534358980155736	NO	-
1127	ZINC01055473	622	0.5534198087443507	NO	-
1128	ZINC02224635	1120	0.5534074091070517	NO	-
1129	ZINC02133823	1085	0.5533981265741214	NO	-
1130	ZINC02718349	1324	0.5533972930252353	NO	-
1131	ZINC03600644	1979	0.553395735834227	NO	-
1132	ZINC01035725	590	0.5533252514667791	NO	-
1133	ZINC03465244	1769	0.5533215847028246	NO	-
1134	ZINC00942214	511	0.5533178239691265	NO	-
1135	ZINC00812081	294	0.5533078794480821	NO	-
1136	ZINC00923707	487	0.5532946628597697	NO	-
1137	ZINC03272050	1610	0.5532808761447064	NO	-
1138	ZINC00783413	245	0.553243900780124	NO	-
1139	ZINC03464941	1763	0.5532430529493358	NO	-
1140	ZINC02319238	1147	0.5532407931688161	NO	-
1141	ZINC03017126	1508	0.5532198627376601	NO	-
1142	ZINC03017126	1509	0.5532198627376601	NO	-
1143	ZINC03855135	2137	0.5531864195694682	NO	-
1144	ZINC02624930	1256	0.5531328818360315	NO	-
1145	ZINC00873554	404	0.5531149943130701	NO	-
1146	ZINC00867738	359	0.5530947170675582	NO	-
1147	ZINC03571165	1919	0.5530914496052329	NO	-
1148	ZINC00668896	152	0.553090872636841	NO	-
1149	ZINC00779200	239	0.5530169079696012	NO	-
1150	ZINC03332797	1651	0.5529989374606279	NO	-
1151	ZINC02521698	1229	0.5529659901694238	NO	-
1152	ZINC00868824	396	0.5529198188478879	NO	-
1153	ZINC03567536	1909	0.5529178586543323	NO	-
1154	ZINC03559804	1897	0.5528984515195395	NO	-
1155	ZINC03464934	1762	0.5528872065861675	NO	-
1156	ZINC03855147	2139	0.552882474936948	NO	-
1157	ZINC01378907	872	0.5528630434920282	NO	-
1158	ZINC03244712	1597	0.5528537255135771	NO	-
1159	ZINC03244712	1599	0.5528537255135771	NO	-
1160	ZINC03461499	1741	0.5528438265843649	NO	-
1161	ZINC01498232	952	0.5528353358205021	NO	-
1162	ZINC03868442	2277	0.5527587302658518	NO	-
1163	ZINC03305322	1633	0.5526996030341587	NO	-
1164	ZINC01379029	889	0.5526718367197785	NO	-
1165	ZINC02279900	1131	0.5526633014564385	NO	-
1166	ZINC00867739	361	0.55261166100614	NO	-
1167	ZINC00871399	399	0.5526102590121289	NO	-
1168	ZINC03868513	2279	0.5525287843274395	NO	-
1169	ZINC02417667	1187	0.5525168351400458	NO	-
1170	ZINC02755576	1353	0.5525112289277231	NO	-
1171	ZINC03507382	1844	0.5525008363137528	NO	-
1172	ZINC00955316	529	0.5524723698015631	NO	-
1173	ZINC02718984	1330	0.5524557657526576	NO	-
1174	ZINC02405397	1178	0.5524469664141374	NO	-
1175	ZINC03478956	1800	0.5523825266344767	NO	-
1176	ZINC03568236	1913	0.5523669663566197	NO	-
1177	ZINC02799788	1390	0.5523529968528469	NO	-
1178	ZINC02861173	1418	0.5523276758943727	NO	-
1179	ZINC03980177	2412	0.5523152613332415	NO	-
1180	ZINC03493172	1830	0.5523000614871516	NO	-
1181	ZINC01981892	1057	0.5522763091633642	NO	-
1182	ZINC01981891	1056	0.5522748433395454	NO	-
1183	ZINC00783258	244	0.5522260318886182	NO	-
1184	ZINC02663138	1299	0.5521348045210236	NO	-
1185	ZINC01903711	1028	0.5521177917258739	NO	-
1186	ZINC00702611	187	0.5521174750927677	NO	-
1187	ZINC03175432	1551	0.5521110971423002	NO	-
1188	ZINC03175435	1552	0.5520938235929906	NO	-
1189	ZINC02539561	1232	0.5520413888087884	NO	-
1190	ZINC02414350	1183	0.5520256597263101	NO	-
1191	ZINC03867574	2246	0.5520205128560409	NO	-
1192	ZINC03507384	1845	0.5519606703717307	NO	-
1193	ZINC03853822	2078	0.5519102446865053	NO	-
1194	ZINC01924416	1037	0.5518611341409116	NO	-
1195	ZINC01056841	627	0.5518502729059429	NO	-
1196	ZINC00868096	387	0.5517991062179789	NO	-
1197	ZINC03970443	2362	0.5516621487584836	NO	-
1198	ZINC00933542	499	0.5516547627710056	NO	-
1199	ZINC03971610	2381	0.5516184882696871	NO	-
1200	ZINC04470231	2662	0.5516184882696871	NO	-
1201	ZINC04225151	2519	0.5515844951918701	NO	-
1202	ZINC03361273	1681	0.5515500012186552	NO	-
1203	ZINC00868082	384	0.5515131782180207	NO	-
1204	ZINC03519341	1863	0.5515030140049668	NO	-
1205	ZINC02720110	1333	0.5515016316469327	NO	-
1206	ZINC04059252	2483	0.5514993312962281	NO	-
1207	ZINC03356628	1674	0.5514488542952433	NO	-
1208	ZINC01269879	813	0.5513397322889955	NO	-
1209	ZINC00630206	114	0.5513363887711054	NO	-
1210	ZINC00868083	386	0.5513289440154565	NO	-
1211	ZINC02718989	1331	0.5513165041945299	NO	-
1212	ZINC04433414	2606	0.5512487224609973	NO	-
1213	ZINC01053425	618	0.5511042290229881	NO	-
1214	ZINC01224437	799	0.5510945609098677	NO	-
1215	ZINC04622518	2706	0.5510738096706359	NO	-
1216	ZINC03600737	1980	0.5509722473891409	NO	-
1217	ZINC03853061	2061	0.55091570485919	NO	-
1218	ZINC01411754	905	0.5509148735736519	NO	-
1219	ZINC03410558	1709	0.5509137749739748	NO	-
1220	ZINC00868174	389	0.5509124136618047	NO	-
1221	ZINC00007582	0	0.5509093149807354	YES	1
1222	ZINC00819393	298	0.5508801410335351	NO	-
1223	ZINC03031861	1515	0.5508705971114578	NO	-
1224	ZINC00886832	435	0.5508248431278636	NO	-
1225	ZINC00500813	60	0.5507984890323715	NO	-
1226	ZINC01142257	725	0.550776616859158	NO	-
1227	ZINC02795344	1384	0.5507611286380872	NO	-
1228	ZINC02541701	1234	0.5507560066627477	NO	-
1229	ZINC01051042	611	0.5507278666153712	NO	-
1230	ZINC00637502	124	0.5506915847662326	NO	-
1231	ZINC00867739	362	0.5506800629061762	NO	-
1232	ZINC03465187	1765	0.5506724805865167	NO	-
1233	ZINC03465191	1766	0.5506574664811481	NO	-
1234	ZINC02720588	1335	0.5506562615391883	NO	-
1235	ZINC03957479	2331	0.5506163957513178	NO	-
1236	ZINC00867738	360	0.5506017973652774	NO	-
1237	ZINC01923111	1035	0.5505992496127181	NO	-
1238	ZINC01923109	1034	0.5505917340860279	NO	-
1239	ZINC03602632	1981	0.5505865238377826	NO	-
1240	ZINC03410559	1710	0.5505782653982915	NO	-
1241	ZINC00687417	182	0.5505705159694825	NO	-
1242	ZINC03464947	1764	0.5505572985929416	NO	-
1243	ZINC01033105	580	0.5505435827791836	NO	-
1244	ZINC00903569	458	0.5505216795531418	NO	-
1245	ZINC02718815	1327	0.5505078485196099	NO	-
1246	ZINC03333254	1652	0.5504977018371535	NO	-
1247	ZINC03333257	1653	0.5504832558380948	NO	-
1248	ZINC00671237	156	0.5504775845424752	NO	-
1249	ZINC00722932	206	0.5504729084403142	NO	-
1250	ZINC02719004	1332	0.5503972259300973	NO	-
1251	ZINC04225151	2518	0.5503634356532903	NO	-
1252	ZINC02232900	1121	0.5503278886321101	NO	-
1253	ZINC03229173	1581	0.5503261147918513	NO	-
1254	ZINC01379024	888	0.5502888203521037	NO	-
1255	ZINC01051042	610	0.550273146713816	NO	-
1256	ZINC03567522	1907	0.5502375275211782	NO	-
1257	ZINC03550477	1892	0.5502162068660326	NO	-
1258	ZINC04540766	2700	0.5501545599786664	NO	-
1259	ZINC01265041	811	0.5501537215558503	NO	-
1260	ZINC03048846	1522	0.5501119056068684	NO	-
1261	ZINC03292906	1625	0.5500669944827355	NO	-
1262	ZINC03492575	1828	0.5500380791984681	NO	-
1263	ZINC03976503	2399	0.5499714938985228	NO	-
1264	ZINC00693065	184	0.5499713911359545	NO	-
1265	ZINC03890174	2303	0.5499464651483932	NO	-
1266	ZINC04454603	2615	0.5499220804438264	NO	-
1267	ZINC01366553	863	0.5499022296698647	NO	-
1268	ZINC01099524	668	0.5498867822859739	NO	-
1269	ZINC01362675	858	0.5498837978341213	NO	-
1270	ZINC00679743	177	0.5498836921438379	NO	-
1271	ZINC01099525	669	0.5498777739340697	NO	-
1272	ZINC02795355	1385	0.5498214384749297	NO	-
1273	ZINC02465681	1212	0.5498182204915002	NO	-
1274	ZINC00904305	459	0.549807110811558	NO	-
1275	ZINC04315922	2560	0.5497703287093518	NO	-
1276	ZINC00523316	67	0.5497457235124411	NO	-
1277	ZINC00693063	183	0.549708317206507	NO	-
1278	ZINC00802332	275	0.5496657014365856	NO	-
1279	ZINC04252471	2538	0.5496647275622597	NO	-
1280	ZINC01059661	635	0.54966286197547	NO	-
1281	ZINC01331509	845	0.5496366826672936	NO	-
1282	ZINC03507443	1847	0.5496270845632265	NO	-
1283	ZINC00868096	388	0.5495692106007646	NO	-
1284	ZINC03507441	1846	0.5495534176810055	NO	-
1285	ZINC03508335	1851	0.5495242115024807	NO	-
1286	ZINC04087350	2488	0.5495166465871195	NO	-
1287	ZINC03460577	1740	0.5494991809192336	NO	-
1288	ZINC03508337	1852	0.5494985861209641	NO	-
1289	ZINC00867883	380	0.5494903673294541	NO	-
1290	ZINC02689563	1311	0.5494530006251144	NO	-
1291	ZINC04622525	2707	0.549396393082261	NO	-
1292	ZINC03176180	1553	0.5493417136767403	NO	-
1293	ZINC00867883	381	0.5493229892312385	NO	-
1294	ZINC00798359	270	0.5492857275285162	NO	-
1295	ZINC03545575	1878	0.5492309650222885	NO	-
1296	ZINC02792281	1380	0.5492252148255419	NO	-
1297	ZINC01981253	1052	0.54919057046516	NO	-
1298	ZINC01981254	1053	0.5491169043513048	NO	-
1299	ZINC03476114	1792	0.5491138188838555	NO	-
1300	ZINC00868082	385	0.5489912709032944	NO	-
1301	ZINC01376061	867	0.5489328386264556	NO	-
1302	ZINC00072031	6	0.5489275623431529	NO	-
1303	ZINC03199718	1564	0.548921247815258	NO	-
1304	ZINC03597366	1970	0.5489006858185768	NO	-
1305	ZINC01315428	833	0.5488840823845754	NO	-
1306	ZINC00868174	390	0.5488291818948975	NO	-
1307	ZINC03970104	2355	0.5488087868302095	NO	-
1308	ZINC00400248	41	0.548802927279646	NO	-
1309	ZINC03428937	1721	0.548791782333327	NO	-
1310	ZINC03428939	1722	0.5487777792353571	NO	-
1311	ZINC00570337	77	0.548694692706976	NO	-
1312	ZINC03593681	1942	0.5485742168076555	NO	-
1313	ZINC03970104	2356	0.5485400820354408	NO	-
1314	ZINC00838046	314	0.5485373111351782	NO	-
1315	ZINC03853067	2062	0.5485003285715666	NO	-
1316	ZINC03593682	1943	0.5484671953380357	NO	-
1317	ZINC03465210	1768	0.5483256561385487	NO	-
1318	ZINC01188443	769	0.5483103288297342	NO	-
1319	ZINC03465207	1767	0.5483072659438721	NO	-
1320	ZINC01299353	829	0.5482789400483727	NO	-
1321	ZINC00882908	428	0.548257349733989	NO	-
1322	ZINC00838046	315	0.5481354919005854	NO	-
1323	ZINC02431815	1194	0.5481277059046137	NO	-
1324	ZINC03231140	1585	0.5481026368125373	NO	-
1325	ZINC00774612	231	0.548012190653635	NO	-
1326	ZINC01095089	665	0.5479805457877462	NO	-
1327	ZINC01299354	831	0.5479793169523078	NO	-
1328	ZINC04414254	2601	0.5479408739159957	NO	-
1329	ZINC01249196	807	0.5478816507444194	NO	-
1330	ZINC01737968	971	0.5478533545917855	NO	-
1331	ZINC00822799	307	0.5478407092324507	NO	-
1332	ZINC02851591	1406	0.547759674388426	NO	-
1333	ZINC03594525	1949	0.5477497436217117	NO	-
1334	ZINC03288608	1624	0.54771400660683	NO	-
1335	ZINC01738116	972	0.5477054125245194	NO	-
1336	ZINC03889620	2297	0.5476894006091627	NO	-
1337	ZINC01148533	735	0.5476880874844303	NO	-
1338	ZINC03319987	1642	0.5476824720026691	NO	-
1339	ZINC03319985	1641	0.5476568191166505	NO	-
1340	ZINC00882910	429	0.5475934918090839	NO	-
1341	ZINC01148531	734	0.5475826433764344	NO	-
1342	ZINC01299353	828	0.5475762645423994	NO	-
1343	ZINC03476231	1797	0.5474282712609498	NO	-
1344	ZINC03476233	1798	0.5474233619147665	NO	-
1345	ZINC01379042	891	0.5474039693348949	NO	-
1346	ZINC01049577	606	0.5473549422280691	NO	-
1347	ZINC00871671	400	0.5473067316075798	NO	-
1348	ZINC00712483	199	0.5473040703936412	NO	-
1349	ZINC03346842	1662	0.5472595023736047	NO	-
1350	ZINC03526137	1869	0.5472240391410446	NO	-
1351	ZINC00678086	174	0.5471997258618584	NO	-
1352	ZINC01299354	830	0.5471447273184722	NO	-
1353	ZINC03476046	1791	0.5468961626503417	NO	-
1354	ZINC00738302	215	0.5468662157995822	NO	-
1355	ZINC00738304	216	0.5468294184241441	NO	-
1356	ZINC03594523	1948	0.5468115405730678	NO	-
1357	ZINC03604588	1983	0.5467590797748878	NO	-
1358	ZINC03969734	2351	0.5467507275769876	NO	-
1359	ZINC01922043	1032	0.5467354095567953	NO	-
1360	ZINC00905526	464	0.5467344386748163	NO	-
1361	ZINC03593047	1935	0.546725339393435	NO	-
1362	ZINC03462726	1759	0.5466746463195173	NO	-
1363	ZINC04268841	2544	0.5466584548710973	NO	-
1364	ZINC00946594	523	0.5466575933348579	NO	-
1365	ZINC02793918	1381	0.5465951157920047	NO	-
1366	ZINC03468021	1778	0.5465910618660939	NO	-
1367	ZINC00790386	252	0.5465866740819331	NO	-
1368	ZINC03462721	1758	0.5465432266350359	NO	-
1369	ZINC03468026	1779	0.5465219098221024	NO	-
1370	ZINC04030390	2474	0.5464567828439965	NO	-
1371	ZINC03564210	1904	0.5464323083562099	NO	-
1372	ZINC04082791	2487	0.5464182974199493	NO	-
1373	ZINC03564209	1903	0.5464119048544643	NO	-
1374	ZINC01003784	558	0.5463817343395607	NO	-
1375	ZINC01871019	1001	0.5463398573413182	NO	-
1376	ZINC00806556	282	0.5463111599457715	NO	-
1377	ZINC01363210	860	0.5462992483218806	NO	-
1378	ZINC00930029	495	0.546261725431826	NO	-
1379	ZINC03867547	2245	0.5461907972408409	NO	-
1380	ZINC03479287	1802	0.5461805494900639	NO	-
1381	ZINC04394745	2590	0.5461699162012156	NO	-
1382	ZINC00886860	437	0.5461407217287128	NO	-
1383	ZINC03476184	1794	0.5460830766113454	NO	-
1384	ZINC00886862	438	0.5460789207665956	NO	-
1385	ZINC03476182	1793	0.5460759277504144	NO	-
1386	ZINC03476188	1796	0.5460204676901397	NO	-
1387	ZINC03476186	1795	0.546001923545774	NO	-
1388	ZINC03593050	1936	0.5459872840345223	NO	-
1389	ZINC03855611	2147	0.5459827764977115	NO	-
1390	ZINC03849701	2023	0.5459666372323931	NO	-
1391	ZINC02862044	1423	0.5458616650382486	NO	-
1392	ZINC03066998	1534	0.5458527727985594	NO	-
1393	ZINC02337503	1159	0.5458448193455779	NO	-
1394	ZINC01742485	974	0.5457993719744387	NO	-
1395	ZINC00905526	463	0.5457440041502195	NO	-
1396	ZINC04469024	2652	0.5457355799067662	NO	-
1397	ZINC00825606	310	0.5456515362228562	NO	-
1398	ZINC02862043	1422	0.5455956097902738	NO	-
1399	ZINC01033869	582	0.5455924879092	NO	-
1400	ZINC03594438	1947	0.5455894346959298	NO	-
1401	ZINC01332678	847	0.5455826923364328	NO	-
1402	ZINC03849701	2024	0.5455072040537317	NO	-
1403	ZINC03604532	1982	0.5455049854688632	NO	-
1404	ZINC03224841	1576	0.5454294433625777	NO	-
1405	ZINC01858922	995	0.5453670625295096	NO	-
1406	ZINC01355612	853	0.5452826785967129	NO	-
1407	ZINC03593642	1941	0.5452439884951926	NO	-
1408	ZINC03593640	1940	0.5451231161011327	NO	-
1409	ZINC03030417	1514	0.5450492718580537	NO	-
1410	ZINC00591295	84	0.5450314842971241	NO	-
1411	ZINC00980695	541	0.5450133014208748	NO	-
1412	ZINC00591295	85	0.5449482411725205	NO	-
1413	ZINC03852536	2049	0.5449409593197198	NO	-
1414	ZINC03239909	1593	0.5448672925804633	NO	-
1415	ZINC01055875	625	0.5448652804386819	NO	-
1416	ZINC03855236	2144	0.5448298308465145	NO	-
1417	ZINC00136309	17	0.5447515481455827	NO	-
1418	ZINC01131779	717	0.5447400921138316	NO	-
1419	ZINC01131781	718	0.5447359371943816	NO	-
1420	ZINC03867010	2222	0.5447154980571972	NO	-
1421	ZINC03494810	1831	0.5447092991272781	NO	-
1422	ZINC01742485	973	0.5447025097340216	NO	-
1423	ZINC03619465	1986	0.5446344774006965	NO	-
1424	ZINC01075502	650	0.5445711773214545	NO	-
1425	ZINC03594371	1946	0.5445703603452484	NO	-
1426	ZINC00878071	414	0.544513293875178	NO	-
1427	ZINC03892745	2317	0.5444789081230041	NO	-
1428	ZINC01212952	792	0.5444626359293798	NO	-
1429	ZINC03355694	1672	0.544381348195312	NO	-
1430	ZINC03854911	2128	0.5443414442812485	NO	-
1431	ZINC03867011	2223	0.5443315421366827	NO	-
1432	ZINC00870224	397	0.5443284450370562	NO	-
1433	ZINC03866848	2220	0.5443162234430644	NO	-
1434	ZINC00868638	394	0.5442779513005324	NO	-
1435	ZINC00779330	240	0.5442733513545233	NO	-
1436	ZINC03851705	2038	0.5442197447582139	NO	-
1437	ZINC04465236	2633	0.5442197447582139	NO	-
1438	ZINC00868635	393	0.5442044145902231	NO	-
1439	ZINC03500751	1843	0.5441836354024414	NO	-
1440	ZINC03867830	2258	0.5441246768690525	NO	-
1441	ZINC03475788	1785	0.5440871824832233	NO	-
1442	ZINC01379043	892	0.5440639217453442	NO	-
1443	ZINC03475790	1786	0.5440505601403055	NO	-
1444	ZINC02957700	1478	0.5439715408391128	NO	-
1445	ZINC03519265	1861	0.5439392452553153	NO	-
1446	ZINC00877285	409	0.5438596394806279	NO	-
1447	ZINC03859877	2208	0.5437493022588559	NO	-
1448	ZINC00882903	427	0.5437299438795707	NO	-
1449	ZINC01355612	852	0.5436466147852905	NO	-
1450	ZINC00868547	392	0.5436008293833388	NO	-
1451	ZINC03857791	2162	0.5435473565329018	NO	-
1452	ZINC00868545	391	0.5434800886961936	NO	-
1453	ZINC03173972	1550	0.5434696024224301	NO	-
1454	ZINC04191403	2514	0.5434446237872437	NO	-
1455	ZINC00853353	330	0.5434230481979587	NO	-
1456	ZINC01051829	614	0.5434067949637567	NO	-
1457	ZINC02482034	1217	0.5433965669734808	NO	-
1458	ZINC01051831	615	0.5433838831607997	NO	-
1459	ZINC00651621	147	0.5432876453985507	NO	-
1460	ZINC01513325	959	0.5432315516132391	NO	-
1461	ZINC01513329	960	0.5432124526428748	NO	-
1462	ZINC04513234	2697	0.5431557283002924	NO	-
1463	ZINC03623971	1988	0.5431207338407726	NO	-
1464	ZINC01148991	736	0.5431021898438819	NO	-
1465	ZINC00871707	401	0.5430617363352186	NO	-
1466	ZINC00773466	225	0.5430505533733556	NO	-
1467	ZINC01501835	955	0.5430500971441895	NO	-
1468	ZINC03857792	2163	0.5430479966298704	NO	-
1469	ZINC03383553	1699	0.5430436393172592	NO	-
1470	ZINC03859877	2207	0.5430071584871824	NO	-
1471	ZINC03477020	1799	0.5428061148838674	NO	-
1472	ZINC03854635	2093	0.5428040382273565	NO	-
1473	ZINC01161864	748	0.5427852077704506	NO	-
1474	ZINC01245652	805	0.5427437528172201	NO	-
1475	ZINC01245651	804	0.5427296429253697	NO	-
1476	ZINC03867547	2244	0.5426831718048675	NO	-
1477	ZINC00871709	402	0.5426400840766746	NO	-
1478	ZINC04400876	2593	0.5426057902097544	NO	-
1479	ZINC00928499	489	0.5425926756988141	NO	-
1480	ZINC03867830	2257	0.5425262176021488	NO	-
1481	ZINC03854636	2094	0.5424599486330722	NO	-
1482	ZINC02654465	1288	0.5424411721694598	NO	-
1483	ZINC00822584	306	0.5424322927101652	NO	-
1484	ZINC00671250	157	0.542401693236494	NO	-
1485	ZINC03851955	2043	0.5423981843682535	NO	-
1486	ZINC01282192	820	0.542387580568337	NO	-
1487	ZINC01282192	821	0.542387580568337	NO	-
1488	ZINC02702356	1318	0.5423273292132783	NO	-
1489	ZINC03866848	2219	0.5423159742654835	NO	-
1490	ZINC02661085	1292	0.5422797613996406	NO	-
1491	ZINC00790742	253	0.5422740398190431	NO	-
1492	ZINC02861136	1417	0.5422436357666962	NO	-
1493	ZINC02861135	1416	0.5422334729863096	NO	-
1494	ZINC02487981	1222	0.5422183636088628	NO	-
1495	ZINC02487980	1221	0.5421979706267103	NO	-
1496	ZINC00867777	374	0.5421210759186909	NO	-
1497	ZINC02130688	1084	0.5420828694965467	NO	-
1498	ZINC01107390	675	0.5420601989016472	NO	-
1499	ZINC03852330	2047	0.5420438438568449	NO	-
1500	ZINC03485518	1826	0.5420296132225081	NO	-
1501	ZINC00859243	344	0.5419608363052228	NO	-
1502	ZINC02662872	1298	0.5419557890319032	NO	-
1503	ZINC01142317	726	0.541897666127907	NO	-
1504	ZINC00740852	217	0.5418970052171247	NO	-
1505	ZINC03980367	2415	0.5418811203145494	NO	-
1506	ZINC00976399	538	0.5418138246965708	NO	-
1507	ZINC03855192	2143	0.5417221850614975	NO	-
1508	ZINC03867022	2224	0.5417062624399371	NO	-
1509	ZINC04465370	2634	0.5417062624399371	NO	-
1510	ZINC01501835	954	0.541676693223239	NO	-
1511	ZINC01376062	868	0.5416347339066307	NO	-
1512	ZINC03342312	1658	0.5415027048030983	NO	-
1513	ZINC03342312	1659	0.5415027048030983	NO	-
1514	ZINC03342312	1657	0.5415021057419728	NO	-
1515	ZINC00921115	485	0.541482390166091	NO	-
1516	ZINC03413016	1711	0.5413880043778878	NO	-
1517	ZINC03854351	2086	0.5412869661438232	NO	-
1518	ZINC03357123	1677	0.5412787470042055	NO	-
1519	ZINC03357121	1676	0.5412723393651695	NO	-
1520	ZINC03485498	1825	0.5411657172991133	NO	-
1521	ZINC03892413	2315	0.5411573608769851	NO	-
1522	ZINC01421514	911	0.5411321082261248	NO	-
1523	ZINC01224354	798	0.5410641305812004	NO	-
1524	ZINC03223759	1575	0.5410465231763721	NO	-
1525	ZINC00893688	448	0.5410124463628401	NO	-
1526	ZINC00893688	449	0.5410124463628401	NO	-
1527	ZINC01379038	890	0.5410104013424208	NO	-
1528	ZINC00946205	521	0.5409460395634483	NO	-
1529	ZINC00945799	517	0.5409455654114997	NO	-
1530	ZINC00264567	24	0.540943356922075	NO	-
1531	ZINC00853353	329	0.5408515045822483	NO	-
1532	ZINC03851651	2037	0.5408479892942374	NO	-
1533	ZINC03851861	2040	0.5408005126899675	NO	-
1534	ZINC02762830	1363	0.5407830806214857	NO	-
1535	ZINC03867309	2232	0.5407313374733124	NO	-
1536	ZINC03867310	2234	0.540721601540087	NO	-
1537	ZINC03867309	2231	0.5407194857274494	NO	-
1538	ZINC00787036	249	0.5406665863289297	NO	-
1539	ZINC02660903	1291	0.5406487552742042	NO	-
1540	ZINC00787039	250	0.5406466017584026	NO	-
1541	ZINC03867310	2233	0.5406306871735552	NO	-
1542	ZINC00867761	369	0.5406227678292761	NO	-
1543	ZINC03851861	2039	0.5405943449686845	NO	-
1544	ZINC04406533	2594	0.5405920299363741	NO	-
1545	ZINC02439885	1202	0.5405867556670898	NO	-
1546	ZINC00867750	365	0.5405722057232215	NO	-
1547	ZINC02439883	1201	0.5405571607656877	NO	-
1548	ZINC03630418	1992	0.5404615489067803	NO	-
1549	ZINC03485369	1824	0.5403493158791318	NO	-
1550	ZINC00993084	550	0.5402883576105637	NO	-
1551	ZINC02658402	1290	0.5402503672337463	NO	-
1552	ZINC00867760	367	0.5401483632934309	NO	-
1553	ZINC03858773	2180	0.5401345466729167	NO	-
1554	ZINC00860568	345	0.5401261728676542	NO	-
1555	ZINC01221477	796	0.5401255710697461	NO	-
1556	ZINC03858779	2186	0.5400600319808192	NO	-
1557	ZINC01123742	706	0.5400251182282808	NO	-
1558	ZINC01123744	707	0.5400229867047696	NO	-
1559	ZINC02909736	1467	0.5400221242280154	NO	-
1560	ZINC00867777	375	0.5400143593134533	NO	-
1561	ZINC03855192	2142	0.5399971827111332	NO	-
1562	ZINC01330056	841	0.5399478848243855	NO	-
1563	ZINC00945799	518	0.5399344119530213	NO	-
1564	ZINC01185829	766	0.5399004423057675	NO	-
1565	ZINC04475140	2666	0.5398077753416773	NO	-
1566	ZINC03851955	2044	0.5397893780622561	NO	-
1567	ZINC02623412	1255	0.5397796158006862	NO	-
1568	ZINC00867793	378	0.5397733772919018	NO	-
1569	ZINC00945693	514	0.5397731686200543	NO	-
1570	ZINC00435476	47	0.5397730094814457	NO	-
1571	ZINC03858780	2187	0.5397657608702552	NO	-
1572	ZINC03854171	2084	0.5397137815733648	NO	-
1573	ZINC03858774	2181	0.5397135457257738	NO	-
1574	ZINC00641539	132	0.5396895288947091	NO	-
1575	ZINC00628551	110	0.5396851664577357	NO	-
1576	ZINC00945693	513	0.5396786601604827	NO	-
1577	ZINC03890127	2302	0.5396781184938584	NO	-
1578	ZINC04032875	2477	0.5396611505858853	NO	-
1579	ZINC02618314	1248	0.5395808017815866	NO	-
1580	ZINC03970786	2366	0.5395715870884059	NO	-
1581	ZINC03567527	1908	0.5395472606800215	NO	-
1582	ZINC03974933	2394	0.5395332739361943	NO	-
1583	ZINC04274721	2547	0.5395152645682005	NO	-
1584	ZINC03854351	2085	0.5394815800228134	NO	-
1585	ZINC03949102	2329	0.5394659098963196	NO	-
1586	ZINC01465461	938	0.5394201051141847	NO	-
1587	ZINC01415152	909	0.5394170751920431	NO	-
1588	ZINC01468128	940	0.5394118545123993	NO	-
1589	ZINC00774706	232	0.5393953509471101	NO	-
1590	ZINC03458848	1739	0.5393448503925933	NO	-
1591	ZINC00867750	366	0.5392294328392171	NO	-
1592	ZINC03630198	1991	0.5391910230208908	NO	-
1593	ZINC03630196	1990	0.5391606699520641	NO	-
1594	ZINC03816006	2011	0.5391486745720477	NO	-
1595	ZINC01075502	649	0.5391434754761395	NO	-
1596	ZINC00940765	506	0.5391430637523718	NO	-
1597	ZINC00940766	507	0.5391393958497968	NO	-
1598	ZINC04617984	38	0.5391044833442112	YES	23
1599	ZINC00970759	534	0.5390706366017304	NO	-
1600	ZINC03384035	1701	0.5390683438082979	NO	-
1601	ZINC04515108	2698	0.5390539630933558	NO	-
1602	ZINC00054044	1	0.5390451426800211	NO	-
1603	ZINC01074723	648	0.5389931232161009	NO	-
1604	ZINC00946205	522	0.538938966161198	NO	-
1605	ZINC01223969	797	0.5389011244321721	NO	-
1606	ZINC01865263	998	0.5388793853014999	NO	-
1607	ZINC04485193	2670	0.5388579758262986	NO	-
1608	ZINC02718971	1328	0.538851068921529	NO	-
1609	ZINC02926873	1473	0.5388418405274501	NO	-
1610	ZINC01405781	903	0.5388195563231807	NO	-
1611	ZINC03568184	1911	0.5387506272643617	NO	-
1612	ZINC03867143	2226	0.5386713251324776	NO	-
1613	ZINC03236290	1590	0.538670909585751	NO	-
1614	ZINC01432376	919	0.5386632537474842	NO	-
1615	ZINC02851904	1407	0.5386239321827271	NO	-
1616	ZINC02379167	1172	0.5385855849117439	NO	-
1617	ZINC02851905	1408	0.5384571377028601	NO	-
1618	ZINC00791091	255	0.5383654033321109	NO	-
1619	ZINC00264567	25	0.5383637429246828	NO	-
1620	ZINC00879617	420	0.5383278603033116	NO	-
1621	ZINC00008576	4	0.5382687660247456	YES	4
1622	ZINC03867271	2230	0.538266219025189	NO	-
1623	ZINC04465490	2638	0.538266219025189	NO	-
1624	ZINC02367700	1171	0.5382573900688199	NO	-
1625	ZINC01208558	787	0.5382473896786292	NO	-
1626	ZINC03852330	2048	0.5382274544823064	NO	-
1627	ZINC00867760	368	0.5382174098755955	NO	-
1628	ZINC04633710	2710	0.5381747959302946	NO	-
1629	ZINC03465462	1772	0.5381321031117448	NO	-
1630	ZINC03855377	2146	0.5381320369966821	NO	-
1631	ZINC03465465	1773	0.538127225949205	NO	-
1632	ZINC04383940	2587	0.5381208924973625	NO	-
1633	ZINC03970788	2368	0.5381192037302648	NO	-
1634	ZINC04463923	2622	0.5380970917020017	NO	-
1635	ZINC03507454	1848	0.5380558066001196	NO	-
1636	ZINC04191397	2513	0.5379391127414812	NO	-
1637	ZINC03354960	1670	0.5378976714467759	NO	-
1638	ZINC03365178	1684	0.5378839523181781	NO	-
1639	ZINC00552452	71	0.5378758809704561	NO	-
1640	ZINC00867761	370	0.5378675814643414	NO	-
1641	ZINC03890127	2301	0.5378173611852373	NO	-
1642	ZINC03832404	22	0.5377472819682847	YES	13
1643	ZINC02771690	1366	0.537689807914687	NO	-
1644	ZINC00798358	269	0.5376741613851692	NO	-
1645	ZINC04483218	2669	0.5376495012792147	NO	-
1646	ZINC03970785	2365	0.5376094957034969	NO	-
1647	ZINC03866726	2215	0.5375793219923943	NO	-
1648	ZINC02768468	1365	0.5375508757335004	NO	-
1649	ZINC03857856	2166	0.53752957276982	NO	-
1650	ZINC01435958	920	0.5374921672529763	NO	-
1651	ZINC00072084	8	0.5373860365205244	NO	-
1652	ZINC00867793	379	0.5373693690137926	NO	-
1653	ZINC02205509	1105	0.537359723076887	NO	-
1654	ZINC02335645	1158	0.5373124644319687	NO	-
1655	ZINC00072074	7	0.5373053819100158	NO	-
1656	ZINC01130586	714	0.537296824595053	NO	-
1657	ZINC00879307	418	0.5372822572825514	NO	-
1658	ZINC00678091	175	0.5372414146370528	NO	-
1659	ZINC01376058	866	0.5372138281502358	NO	-
1660	ZINC00389407	40	0.5371567000294329	NO	-
1661	ZINC01421673	912	0.5371522628171803	NO	-
1662	ZINC02590342	1243	0.537120529259672	NO	-
1663	ZINC00593640	86	0.5371074543246714	NO	-
1664	ZINC02205509	1104	0.5370687941147543	NO	-
1665	ZINC02970282	1487	0.5370322735719266	NO	-
1666	ZINC02970281	1486	0.5369908772432929	NO	-
1667	ZINC00615827	98	0.5369532073394727	NO	-
1668	ZINC02872636	1427	0.5369520030783359	NO	-
1669	ZINC01441523	929	0.5369488743037383	NO	-
1670	ZINC04443933	2614	0.5369377098403401	NO	-
1671	ZINC00867705	355	0.5369281126160095	NO	-
1672	ZINC02209755	1111	0.5368857481554045	NO	-
1673	ZINC04267841	2543	0.536883242658953	NO	-
1674	ZINC02784094	1376	0.5368696123545085	NO	-
1675	ZINC02859293	1413	0.5367820544718851	NO	-
1676	ZINC04233657	2522	0.5367184324687037	NO	-
1677	ZINC01061841	639	0.5366932948343944	NO	-
1678	ZINC02568745	1241	0.5366762811863559	NO	-
1679	ZINC03970790	2370	0.5366723308411631	NO	-
1680	ZINC03969836	2354	0.5366509970575655	NO	-
1681	ZINC01107389	674	0.5366381130224697	NO	-
1682	ZINC00389406	39	0.5366082773010564	NO	-
1683	ZINC00945629	512	0.5365766162652991	NO	-
1684	ZINC03631853	1995	0.5365406824929122	NO	-
1685	ZINC01415068	908	0.5365356362655419	NO	-
1686	ZINC01243388	802	0.5365103120613666	NO	-
1687	ZINC01243390	803	0.5365096079616594	NO	-
1688	ZINC03992694	2449	0.5364849431334735	NO	-
1689	ZINC03858777	2184	0.5364285624237062	NO	-
1690	ZINC03970787	2367	0.5364132599811365	NO	-
1691	ZINC00805898	279	0.5362955600556928	NO	-
1692	ZINC03664222	2004	0.5362760320054606	NO	-
1693	ZINC02884196	1440	0.536259689566224	NO	-
1694	ZINC03513673	1853	0.536172722561396	NO	-
1695	ZINC03513675	1854	0.5361684183590865	NO	-
1696	ZINC04304628	2554	0.5361118527035239	NO	-
1697	ZINC04467768	2648	0.5360639975343091	NO	-
1698	ZINC00887338	439	0.5360442622665084	NO	-
1699	ZINC03469849	1780	0.5360296779854021	NO	-
1700	ZINC03469853	1781	0.5360242237002308	NO	-
1701	ZINC03858778	2185	0.5360180042801409	NO	-
1702	ZINC03866726	2214	0.5359850007905549	NO	-
1703	ZINC03852787	2054	0.5359251515776542	NO	-
1704	ZINC03855126	2136	0.535909963336978	NO	-
1705	ZINC01006621	569	0.5359058257850172	NO	-
1706	ZINC00873605	405	0.5358524625753259	NO	-
1707	ZINC04169833	2505	0.5358400485171884	NO	-
1708	ZINC02744402	1348	0.5358124944570608	NO	-
1709	ZINC03041824	1518	0.535782063810328	NO	-
1710	ZINC01168265	751	0.5357690205213014	NO	-
1711	ZINC04004717	2473	0.5357265229469685	NO	-
1712	ZINC01350961	851	0.5357119253797452	NO	-
1713	ZINC02713491	1322	0.5356261828740084	NO	-
1714	ZINC02627665	1262	0.5356003714154803	NO	-
1715	ZINC00976207	537	0.5354638740259081	NO	-
1716	ZINC00511420	65	0.5354619859951073	NO	-
1717	ZINC00877140	408	0.5354511603045867	NO	-
1718	ZINC03519994	1868	0.5354385323901318	NO	-
1719	ZINC03363374	1682	0.5354024134042641	NO	-
1720	ZINC02984356	1501	0.535391765589017	NO	-
1721	ZINC00811576	291	0.5351366717711863	NO	-
1722	ZINC00899377	452	0.5351073629497318	NO	-
1723	ZINC04334276	2570	0.5351065700705542	NO	-
1724	ZINC01219313	795	0.5350893557781875	NO	-
1725	ZINC03030277	1512	0.5350526354411432	NO	-
1726	ZINC03030281	1513	0.5350475035392229	NO	-
1727	ZINC03500627	1836	0.5350334072836173	NO	-
1728	ZINC03832403	34	0.5350292785547385	YES	20
1729	ZINC04240363	2525	0.5350084211890597	NO	-
1730	ZINC03331398	1648	0.5350012964476225	NO	-
1731	ZINC03368785	1690	0.5349736383186435	NO	-
1732	ZINC04409094	2598	0.534967599514762	NO	-
1733	ZINC03277000	1614	0.5349590548697554	NO	-
1734	ZINC03295151	1628	0.5349511713218561	NO	-
1735	ZINC03832399	28	0.5349216257731577	YES	16
1736	ZINC00991015	549	0.5348605679818267	NO	-
1737	ZINC03518261	1858	0.5348570737970154	NO	-
1738	ZINC03518262	1859	0.5348528114149292	NO	-
1739	ZINC03970789	2369	0.5348166815910586	NO	-
1740	ZINC02871777	1426	0.53481123465446	NO	-
1741	ZINC03451480	1731	0.5348079055960904	NO	-
1742	ZINC03187627	1556	0.5347474576982745	NO	-
1743	ZINC00867705	356	0.5347464854757763	NO	-
1744	ZINC03568405	1914	0.5346762474539326	NO	-
1745	ZINC04408179	2596	0.5346664189827982	NO	-
1746	ZINC01514847	961	0.5345509613675757	NO	-
1747	ZINC04341978	2572	0.5344728544787989	NO	-
1748	ZINC02992933	1503	0.5343953122047855	NO	-
1749	ZINC03147658	1547	0.5343517198995006	NO	-
1750	ZINC03972742	2386	0.5343460522981985	NO	-
1751	ZINC04470454	2664	0.5343460522981985	NO	-
1752	ZINC03972737	2385	0.5343375071084655	NO	-
1753	ZINC00656401	150	0.5342360425363333	NO	-
1754	ZINC03593611	1938	0.5342257300571013	NO	-
1755	ZINC01933518	1039	0.5341830526725696	NO	-
1756	ZINC03593612	1939	0.5341414677770474	NO	-
1757	ZINC02664702	1300	0.534093311333876	NO	-
1758	ZINC02757954	1356	0.5340147921895497	NO	-
1759	ZINC01927697	1038	0.5340087222168834	NO	-
1760	ZINC04356680	2577	0.5339979370100891	NO	-
1761	ZINC02630197	1267	0.5339965557818186	NO	-
1762	ZINC03087802	1538	0.5339717672781567	NO	-
1763	ZINC01046646	604	0.5339430088184238	NO	-
1764	ZINC03352810	1667	0.5338965100599375	NO	-
1765	ZINC00637627	125	0.5338622517726505	NO	-
1766	ZINC02206232	1107	0.5337958535128057	NO	-
1767	ZINC04466344	2645	0.5336735781829162	NO	-
1768	ZINC02750316	1349	0.5336675888595794	NO	-
1769	ZINC03270135	1608	0.5335108975454677	NO	-
1770	ZINC03519985	1867	0.5335027608317428	NO	-
1771	ZINC02757954	1357	0.5334788385956757	NO	-
1772	ZINC00637627	126	0.5334537155770066	NO	-
1773	ZINC02554769	1240	0.533438074388363	NO	-
1774	ZINC04371562	2583	0.5334254323946656	NO	-
1775	ZINC03339315	1654	0.5334094002538928	NO	-
1776	ZINC02326519	1154	0.5334022445475409	NO	-
1777	ZINC01046646	603	0.533369939152267	NO	-
1778	ZINC00813305	295	0.533369872974957	NO	-
1779	ZINC03980789	2416	0.5333628524795225	NO	-
1780	ZINC02750316	1350	0.5333541429737138	NO	-
1781	ZINC01114387	684	0.5333306323929332	NO	-
1782	ZINC03852784	2053	0.5333244083266631	NO	-
1783	ZINC00947859	525	0.5332681567541282	NO	-
1784	ZINC01408768	904	0.5332629486257455	NO	-
1785	ZINC00907366	465	0.5332550670072083	NO	-
1786	ZINC00907368	466	0.5332291741865899	NO	-
1787	ZINC03227354	1578	0.5332009313604218	NO	-
1788	ZINC04633709	2709	0.5331707756292063	NO	-
1789	ZINC04346969	2574	0.5331594712627618	NO	-
1790	ZINC02763289	1364	0.5331480087355119	NO	-
1791	ZINC03858775	2182	0.5330927665159355	NO	-
1792	ZINC03451029	1730	0.5330791354783312	NO	-
1793	ZINC03633117	1997	0.533044418659517	NO	-
1794	ZINC02503233	1226	0.5330423381281101	NO	-
1795	ZINC00779137	238	0.533027088202249	NO	-
1796	ZINC02891039	1461	0.5329572525498735	NO	-
1797	ZINC03855699	2148	0.5329258220487854	NO	-
1798	ZINC00832412	312	0.5329147174233341	NO	-
1799	ZINC00717862	202	0.5328219010239118	NO	-
1800	ZINC02405475	1179	0.532781784696071	NO	-
1801	ZINC00879104	417	0.5327253538259636	NO	-
1802	ZINC03192066	1562	0.5327236440523446	NO	-
1803	ZINC03858776	2183	0.5327083662122432	NO	-
1804	ZINC00881690	424	0.5326406187545503	NO	-
1805	ZINC01151652	739	0.5325987577726469	NO	-
1806	ZINC02736052	1345	0.5325862021111658	NO	-
1807	ZINC03855160	2140	0.5325851877261361	NO	-
1808	ZINC02641332	1277	0.5325482762144186	NO	-
1809	ZINC01018649	573	0.5325327454572929	NO	-
1810	ZINC02771948	1367	0.5324964689944043	NO	-
1811	ZINC02206232	1108	0.532468043992772	NO	-
1812	ZINC03434089	1728	0.5324227271749027	NO	-
1813	ZINC01938191	1041	0.5324026639558156	NO	-
1814	ZINC04000728	2469	0.5323634475379385	NO	-
1815	ZINC00817318	297	0.5323625123288164	NO	-
1816	ZINC04253318	2540	0.5323447549472197	NO	-
1817	ZINC00778835	237	0.5323015763285524	NO	-
1818	ZINC02788841	1378	0.5322774313423608	NO	-
1819	ZINC03855160	2141	0.5322334481919156	NO	-
1820	ZINC01000564	554	0.5321856011738892	NO	-
1821	ZINC00995924	552	0.5321647462697384	NO	-
1822	ZINC00358612	35	0.5321514023011075	NO	-
1823	ZINC00813373	296	0.5321118234309964	NO	-
1824	ZINC00858263	343	0.5320599818903669	NO	-
1825	ZINC04233655	2521	0.5320443868278711	NO	-
1826	ZINC03852791	2055	0.532032084891399	NO	-
1827	ZINC04308566	2557	0.5320242761401698	NO	-
1828	ZINC04269089	2545	0.5319208482377763	NO	-
1829	ZINC03176341	1554	0.5318869255869031	NO	-
1830	ZINC01427969	918	0.531662751915927	NO	-
1831	ZINC01240351	801	0.5315685426837411	NO	-
1832	ZINC02940959	1474	0.5315522677240037	NO	-
1833	ZINC01427968	917	0.5314671259023411	NO	-
1834	ZINC00809712	289	0.5314627245264871	NO	-
1835	ZINC03868994	2288	0.5314624542330826	NO	-
1836	ZINC01138992	722	0.5314361507874951	NO	-
1837	ZINC03462589	1753	0.5313736774407418	NO	-
1838	ZINC04275956	2548	0.5313733980291254	NO	-
1839	ZINC03852782	2052	0.5313700036317066	NO	-
1840	ZINC02957693	1476	0.5313246778952032	NO	-
1841	ZINC00881690	423	0.5312477881352297	NO	-
1842	ZINC03853495	2068	0.5312375030493299	NO	-
1843	ZINC00912287	475	0.5311960626205168	NO	-
1844	ZINC04054157	2480	0.5311707006141082	NO	-
1845	ZINC00909540	474	0.5311442272631002	NO	-
1846	ZINC01320997	834	0.5311065388626972	NO	-
1847	ZINC01436611	921	0.5310629959188594	NO	-
1848	ZINC02112839	1082	0.53101995253044	NO	-
1849	ZINC01001189	556	0.5309176996588381	NO	-
1850	ZINC02760890	1358	0.5308580549566779	NO	-
1851	ZINC04469703	2654	0.5308193212935972	NO	-
1852	ZINC03462587	1752	0.5307425746707723	NO	-
1853	ZINC03462534	1751	0.5307178194899258	NO	-
1854	ZINC03462532	1750	0.5306263864187257	NO	-
1855	ZINC03852781	2051	0.5305524844614856	NO	-
1856	ZINC03274828	1612	0.5303381185377999	NO	-
1857	ZINC02400330	1174	0.5303248304237504	NO	-
1858	ZINC01059021	630	0.5302882445647039	NO	-
1859	ZINC03765621	2006	0.5301557837199954	NO	-
1860	ZINC00940718	505	0.5301108929459789	NO	-
1861	ZINC00940717	504	0.5301083156140073	NO	-
1862	ZINC02201265	1103	0.5300665273380405	NO	-
1863	ZINC00856123	333	0.530062994201499	NO	-
1864	ZINC03415773	1715	0.530056895061282	NO	-
1865	ZINC02112465	1081	0.5300522087166808	NO	-
1866	ZINC03765623	2007	0.5300413907758924	NO	-
1867	ZINC00795609	265	0.53003850782167	NO	-
1868	ZINC01107643	676	0.5299873146406923	NO	-
1869	ZINC03858397	2175	0.5299871922358254	NO	-
1870	ZINC03040681	1516	0.5299743715731453	NO	-
1871	ZINC00867763	373	0.5299268348101892	NO	-
1872	ZINC03995246	2464	0.5298761680768255	NO	-
1873	ZINC03859621	2203	0.5298740197613466	NO	-
1874	ZINC00985736	546	0.5297489798936923	NO	-
1875	ZINC00673771	161	0.5296946053611375	NO	-
1876	ZINC00930740	497	0.5296525352421728	NO	-
1877	ZINC03230184	1583	0.5296169350017339	NO	-
1878	ZINC00874165	407	0.5296080332121671	NO	-
1879	ZINC04485511	2671	0.5295934826262492	NO	-
1880	ZINC02648227	1283	0.5295631249427686	NO	-
1881	ZINC02957695	1477	0.5295188811607913	NO	-
1882	ZINC00819411	301	0.5295045539495101	NO	-
1883	ZINC04408179	2595	0.5295020054738757	NO	-
1884	ZINC00819412	302	0.5294752553726966	NO	-
1885	ZINC03970634	2363	0.5294672135543027	NO	-
1886	ZINC02418334	1188	0.5294016751922592	NO	-
1887	ZINC00694868	185	0.5293266073956092	NO	-
1888	ZINC03855073	2135	0.529249619086767	NO	-
1889	ZINC00867762	371	0.5292427321308114	NO	-
1890	ZINC00961052	531	0.5292183802838666	NO	-
1891	ZINC03415738	1714	0.5291851419336283	NO	-
1892	ZINC02643083	1280	0.5291814533176421	NO	-
1893	ZINC03854497	2091	0.529102927959484	NO	-
1894	ZINC02968924	1484	0.5290868868875725	NO	-
1895	ZINC03439641	1729	0.5290619950747567	NO	-
1896	ZINC00791094	256	0.5290433024450589	NO	-
1897	ZINC01173833	758	0.5290255774160884	NO	-
1898	ZINC00796585	268	0.5290175061089871	NO	-
1899	ZINC04169833	2504	0.5289667838671521	NO	-
1900	ZINC02851293	1405	0.5289647396607069	NO	-
1901	ZINC03479207	1801	0.528953491831555	NO	-
1902	ZINC00941369	508	0.5289273774509858	NO	-
1903	ZINC00857339	339	0.5289076314193275	NO	-
1904	ZINC00853570	331	0.5288536106511162	NO	-
1905	ZINC00857408	340	0.5288347243789873	NO	-
1906	ZINC01173832	757	0.5288315974133324	NO	-
1907	ZINC00796584	267	0.5288057281402407	NO	-
1908	ZINC00341049	31	0.5287873559355328	NO	-
1909	ZINC03216782	1569	0.5287809421447041	NO	-
1910	ZINC02643084	1281	0.5287737932248922	NO	-
1911	ZINC03462199	1744	0.5287678623649499	NO	-
1912	ZINC01095414	666	0.5287476220459358	NO	-
1913	ZINC02465639	1211	0.5286932642671491	NO	-
1914	ZINC02196877	1101	0.5286568404555996	NO	-
1915	ZINC03853495	2067	0.5286457438991503	NO	-
1916	ZINC02680255	1309	0.5286171136012834	NO	-
1917	ZINC02465636	1210	0.5285991629257217	NO	-
1918	ZINC00630200	113	0.5285803678697721	NO	-
1919	ZINC00762931	222	0.528564466123967	NO	-
1920	ZINC03853999	2082	0.5285447383334528	NO	-
1921	ZINC00226812	20	0.5284562613018313	NO	-
1922	ZINC04485511	2672	0.5284166063891695	NO	-
1923	ZINC03854496	2090	0.5283944927085618	NO	-
1924	ZINC02825783	1396	0.5283655066269028	NO	-
1925	ZINC00774743	233	0.5283644118407496	NO	-
1926	ZINC03414316	1712	0.5283476798005452	NO	-
1927	ZINC01330057	842	0.5283275828637659	NO	-
1928	ZINC03856110	2151	0.528312496128764	NO	-
1929	ZINC01034353	584	0.5283029959856308	NO	-
1930	ZINC02866780	1425	0.5282567383346005	NO	-
1931	ZINC03055686	1528	0.5281612436796133	NO	-
1932	ZINC03855073	2134	0.5281567004947463	NO	-
1933	ZINC03272046	1609	0.5281397820832793	NO	-
1934	ZINC03832386	29	0.528131190771159	YES	16
1935	ZINC02449774	1208	0.5280841102405512	NO	-
1936	ZINC01889916	1024	0.528050017820714	NO	-
1937	ZINC01889920	1025	0.528036687297203	NO	-
1938	ZINC00867762	372	0.5279540893027864	NO	-
1939	ZINC03462202	1745	0.5279157202937725	NO	-
1940	ZINC00941369	509	0.5277632186729775	NO	-
1941	ZINC00328347	30	0.5277453945275625	NO	-
1942	ZINC01058309	629	0.5277059558190053	NO	-
1943	ZINC01058307	628	0.5276858186126371	NO	-
1944	ZINC03239779	1592	0.5276500708080748	NO	-
1945	ZINC03854000	2083	0.5276380923134841	NO	-
1946	ZINC01190154	774	0.5276284641854347	NO	-
1947	ZINC04507755	2696	0.5275631353563873	NO	-
1948	ZINC01190152	772	0.527514688105039	NO	-
1949	ZINC03386279	1702	0.527468148876778	NO	-
1950	ZINC03296402	1630	0.5274640188346129	NO	-
1951	ZINC03852804	2057	0.5274564884173624	NO	-
1952	ZINC04366516	2582	0.5272927354147235	NO	-
1953	ZINC03969381	2346	0.5272163445481284	NO	-
1954	ZINC03284339	1621	0.5272017834738435	NO	-
1955	ZINC04225151	2520	0.5271996884422953	NO	-
1956	ZINC00849001	320	0.5271601430839367	NO	-
1957	ZINC03631859	1996	0.5270967684309081	NO	-
1958	ZINC00945831	520	0.5270795319394354	NO	-
1959	ZINC03853565	2071	0.527065883101128	NO	-
1960	ZINC01194472	779	0.5270088842037801	NO	-
1961	ZINC03933818	2327	0.5270029260888054	NO	-
1962	ZINC00762767	221	0.5269812873019366	NO	-
1963	ZINC03593495	1937	0.526906175582376	NO	-
1964	ZINC03853842	2079	0.5268990548875573	NO	-
1965	ZINC03500662	1840	0.5268591386284598	NO	-
1966	ZINC01491987	946	0.5266436944292885	NO	-
1967	ZINC03236073	1589	0.5266411993213181	NO	-
1968	ZINC00064202	5	0.5265808025464758	NO	-
1969	ZINC00780705	241	0.526553255098262	NO	-
1970	ZINC03500660	1839	0.5265376336785021	NO	-
1971	ZINC03195907	1563	0.5264724198171421	NO	-
1972	ZINC02721888	1338	0.5264078383850739	NO	-
1973	ZINC03852803	2056	0.5263883769693593	NO	-
1974	ZINC00806551	281	0.5263819549355437	NO	-
1975	ZINC03891053	2312	0.5263569453818673	NO	-
1976	ZINC03189745	1558	0.5263411390670669	NO	-
1977	ZINC02136400	1093	0.5262937892542403	NO	-
1978	ZINC00908106	471	0.5262686338662522	NO	-
1979	ZINC02420180	1190	0.5262284970082188	NO	-
1980	ZINC01190154	775	0.5261085933351382	NO	-
1981	ZINC01190152	773	0.5260868446057435	NO	-
1982	ZINC00994794	551	0.5260861239610066	NO	-
1983	ZINC03189744	1557	0.5260829477391001	NO	-
1984	ZINC03232102	1586	0.5260527816830282	NO	-
1985	ZINC03892376	2314	0.5259922025663077	NO	-
1986	ZINC03868994	2287	0.5259836363999413	NO	-
1987	ZINC03850008	2025	0.5259807104425508	NO	-
1988	ZINC03868993	2286	0.5259728469299146	NO	-
1989	ZINC03968430	2334	0.5259058098448841	NO	-
1990	ZINC02969395	1485	0.5258084727248555	NO	-
1991	ZINC03192060	1559	0.5257795401706326	NO	-
1992	ZINC03832406	42	0.5257731376538292	YES	26
1993	ZINC00634517	120	0.5257131478882694	NO	-
1994	ZINC03368464	1688	0.525687891613656	NO	-
1995	ZINC03020942	1510	0.5256799334289927	NO	-
1996	ZINC03278676	1616	0.5256665568549516	NO	-
1997	ZINC01262959	809	0.5256446755001716	NO	-
1998	ZINC02155030	1095	0.5256354248154989	NO	-
1999	ZINC00775736	234	0.5255930067958429	NO	-
2000	ZINC00936861	502	0.5255900951038053	NO	-
2001	ZINC00936862	503	0.5255677467071831	NO	-
2002	ZINC04414440	2602	0.5255031824611863	NO	-
2003	ZINC00674166	163	0.5254674872432842	NO	-
2004	ZINC01262960	810	0.5253858084649043	NO	-
2005	ZINC00634517	121	0.5253479695847181	NO	-
2006	ZINC00707616	195	0.5252941773852534	NO	-
2007	ZINC04315740	2559	0.525280578951134	NO	-
2008	ZINC01044099	601	0.5252242381464876	NO	-
2009	ZINC02873656	1429	0.5251481699874502	NO	-
2010	ZINC00645522	137	0.5251467618689414	NO	-
2011	ZINC00645523	138	0.5251329912004855	NO	-
2012	ZINC00627951	108	0.5250720258536816	NO	-
2013	ZINC00655429	149	0.5250398580258501	NO	-
2014	ZINC03970248	2358	0.5249893470722985	NO	-
2015	ZINC02721889	1339	0.5249693539991653	NO	-
2016	ZINC04471956	2665	0.5249592183475773	NO	-
2017	ZINC02437680	1199	0.5249387675486543	NO	-
2018	ZINC01040190	595	0.5249217699809337	NO	-
2019	ZINC02446761	1207	0.5248759744818914	NO	-
2020	ZINC00945819	519	0.5248354269667135	NO	-
2021	ZINC00867749	363	0.5248098114717179	NO	-
2022	ZINC00806550	280	0.5246968045303831	NO	-
2023	ZINC03980365	2414	0.5246517818110594	NO	-
2024	ZINC03368559	1689	0.5246324492764532	NO	-
2025	ZINC01154513	746	0.5246020309951888	NO	-
2026	ZINC03802693	2009	0.5245688604791054	NO	-
2027	ZINC04358945	2578	0.524530194478382	NO	-
2028	ZINC00627951	109	0.5244363181897083	NO	-
2029	ZINC02667849	1302	0.5244249755953009	NO	-
2030	ZINC02667850	1303	0.5243790732839808	NO	-
2031	ZINC03970248	2357	0.5242542985703622	NO	-
2032	ZINC03832387	21	0.5242162538753121	YES	12
2033	ZINC00773639	229	0.5241234191107104	NO	-
2034	ZINC04033640	2478	0.5240743698951065	NO	-
2035	ZINC03657466	2003	0.5240743664550874	NO	-
2036	ZINC02048783	1065	0.5240497017779788	NO	-
2037	ZINC00321802	29	0.52403542303724	NO	-
2038	ZINC00945703	516	0.5240346018878622	NO	-
2039	ZINC03330395	1647	0.5240271878071353	NO	-
2040	ZINC02446761	1206	0.5240055118861745	NO	-
2041	ZINC04617988	37	0.5239274208220358	YES	22
2042	ZINC01910791	1030	0.5238857779726355	NO	-
2043	ZINC01910795	1031	0.5238753736642119	NO	-
2044	ZINC03230801	1584	0.5238018525969199	NO	-
2045	ZINC00969310	533	0.5237635958748308	NO	-
2046	ZINC00945703	515	0.5236864258967687	NO	-
2047	ZINC00969310	532	0.5236160518126944	NO	-
2048	ZINC00941371	510	0.5235404500625993	NO	-
2049	ZINC03415725	1713	0.5234859630973111	NO	-
2050	ZINC03867626	2249	0.5234485223318478	NO	-
2051	ZINC00677379	172	0.5234474045170823	NO	-
2052	ZINC03867626	2250	0.5234129600965064	NO	-
2053	ZINC01109951	678	0.5234000102075712	NO	-
2054	ZINC00867749	364	0.5233332237136981	NO	-
2055	ZINC01426562	916	0.5233062262662633	NO	-
2056	ZINC03433174	1726	0.5233011148004454	NO	-
2057	ZINC03433176	1727	0.5232955553580102	NO	-
2058	ZINC01005078	560	0.5232364802933066	NO	-
2059	ZINC01005078	561	0.523200223023811	NO	-
2060	ZINC03192063	1560	0.5231845463355544	NO	-
2061	ZINC04315496	2558	0.5231445122601185	NO	-
2062	ZINC04620101	2705	0.5231362966010787	NO	-
2063	ZINC04540766	2702	0.5231230311889736	NO	-
2064	ZINC00867781	376	0.5230489781581336	NO	-
2065	ZINC02416638	1185	0.5230230303610364	NO	-
2066	ZINC00987726	548	0.5229664314942727	NO	-
2067	ZINC03802693	2010	0.5229377245033532	NO	-
2068	ZINC03384023	1700	0.5229153113120348	NO	-
2069	ZINC03192065	1561	0.5229090435981542	NO	-
2070	ZINC00987725	547	0.5228889264543616	NO	-
2071	ZINC01115889	686	0.5227741043672505	NO	-
2072	ZINC02113153	1083	0.5227564760021762	NO	-
2073	ZINC00637802	128	0.5227537817254535	NO	-
2074	ZINC03859471	2202	0.5227530728082251	NO	-
2075	ZINC00637802	127	0.5227368566522411	NO	-
2076	ZINC04491223	2678	0.522686415458094	NO	-
2077	ZINC01033633	581	0.522632891192933	NO	-
2078	ZINC00637248	122	0.5226000190654317	NO	-
2079	ZINC03353174	1668	0.5225248397489399	NO	-
2080	ZINC03170274	1548	0.522446990711466	NO	-
2081	ZINC02300318	1138	0.5224316436860733	NO	-
2082	ZINC04307058	2556	0.5224281393115097	NO	-
2083	ZINC03242858	1595	0.5224094487909478	NO	-
2084	ZINC03417910	1716	0.5224069985094076	NO	-
2085	ZINC01040190	594	0.5223817485166485	NO	-
2086	ZINC04253318	2539	0.5223704115695015	NO	-
2087	ZINC00637248	123	0.5222735973620816	NO	-
2088	ZINC03999713	2467	0.5222724644959641	NO	-
2089	ZINC04442888	2608	0.5222089652148172	NO	-
2090	ZINC04059313	2484	0.5221566919189533	NO	-
2091	ZINC01493842	30	0.5221451318542492	YES	16
2092	ZINC03858203	2172	0.5221403037473071	NO	-
2093	ZINC01425147	915	0.5220925264699505	NO	-
2094	ZINC00613694	97	0.52200274397732	NO	-
2095	ZINC02182887	1098	0.5218762894202124	NO	-
2096	ZINC00716554	201	0.5218317372258676	NO	-
2097	ZINC03962417	2332	0.5217726199772026	NO	-
2098	ZINC00801901	274	0.5216997456192684	NO	-
2099	ZINC03569021	1916	0.5216824455529395	NO	-
2100	ZINC00727262	210	0.5215770791650529	NO	-
2101	ZINC03392136	1703	0.5215215646053263	NO	-
2102	ZINC03392139	1704	0.5214939394689385	NO	-
2103	ZINC03853789	2076	0.521331963811285	NO	-
2104	ZINC01176107	762	0.5211747480398736	NO	-
2105	ZINC01136458	721	0.5209932411628992	NO	-
2106	ZINC00867781	377	0.520965140361143	NO	-
2107	ZINC02858479	1412	0.5209404928576398	NO	-
2108	ZINC03249913	1601	0.5208597207858975	NO	-
2109	ZINC02196431	1100	0.5206859657135697	NO	-
2110	ZINC03672618	2005	0.5206386578632547	NO	-
2111	ZINC00856291	336	0.5206277633488736	NO	-
2112	ZINC00908071	469	0.520584962998934	NO	-
2113	ZINC00671698	158	0.5205234696999227	NO	-
2114	ZINC01192800	778	0.5205097213422002	NO	-
2115	ZINC03222102	1570	0.5204613361229686	NO	-
2116	ZINC03022932	1511	0.5203014251117352	NO	-
2117	ZINC00886835	436	0.5202034159063876	NO	-
2118	ZINC03858485	2177	0.5202011290105804	NO	-
2119	ZINC01736686	969	0.5201990139738273	NO	-
2120	ZINC04414137	2600	0.5201957018234354	NO	-
2121	ZINC00648757	142	0.5201609512660884	NO	-
2122	ZINC01034365	585	0.5200377897520267	NO	-
2123	ZINC00773458	224	0.5199549153929767	NO	-
2124	ZINC01142249	724	0.5199249166479839	NO	-
2125	ZINC01889910	1022	0.5198760877934724	NO	-
2126	ZINC01184848	765	0.5198510992127594	NO	-
2127	ZINC01889913	1023	0.5198018910353064	NO	-
2128	ZINC01889895	1019	0.5197645052028227	NO	-
2129	ZINC00929921	490	0.5196956252554522	NO	-
2130	ZINC02625410	1259	0.5196060130408708	NO	-
2131	ZINC03832388	10	0.519593136127652	YES	8
2132	ZINC00715365	200	0.5195313261252548	NO	-
2133	ZINC00917188	480	0.5195273128395522	NO	-
2134	ZINC03623971	1989	0.5195099120868468	NO	-
2135	ZINC00917722	483	0.5194588788544645	NO	-
2136	ZINC04137655	2500	0.5194167166240683	NO	-
2137	ZINC01192800	777	0.5194157031267596	NO	-
2138	ZINC03283420	1619	0.5193926097108789	NO	-
2139	ZINC01439655	925	0.5193685986667195	NO	-
2140	ZINC01332840	848	0.519344767065564	NO	-
2141	ZINC02761401	1360	0.519270523334753	NO	-
2142	ZINC02761401	1359	0.5190059028026701	NO	-
2143	ZINC03500712	1841	0.5189916713687909	NO	-
2144	ZINC01889889	1018	0.5189886908484662	NO	-
2145	ZINC01889888	1017	0.5189853719238781	NO	-
2146	ZINC03500714	1842	0.5189731374924066	NO	-
2147	ZINC01889903	1020	0.518827168234736	NO	-
2148	ZINC00929938	492	0.5187405619597182	NO	-
2149	ZINC01889906	1021	0.5187370238599943	NO	-
2150	ZINC00929937	491	0.518729874750256	NO	-
2151	ZINC04127575	2496	0.5187122124933196	NO	-
2152	ZINC03973304	2388	0.5187046018144855	NO	-
2153	ZINC00640347	130	0.5186580309304194	NO	-
2154	ZINC03213811	1567	0.5186484746137551	NO	-
2155	ZINC01290218	826	0.5185732323234776	NO	-
2156	ZINC04517568	2699	0.5184989412382354	NO	-
2157	ZINC01589621	964	0.5184883776152492	NO	-
2158	ZINC00223729	19	0.5184135327099181	NO	-
2159	ZINC03213326	1566	0.5183926995063958	NO	-
2160	ZINC03568202	1912	0.5181769277680477	NO	-
2161	ZINC01505884	956	0.5181708101249771	NO	-
2162	ZINC03569727	1917	0.5181612969336066	NO	-
2163	ZINC03873723	2290	0.5181503397245574	NO	-
2164	ZINC01027887	576	0.5180797953081883	NO	-
2165	ZINC00719224	203	0.5180080623688808	NO	-
2166	ZINC03820184	2019	0.5179867382295772	NO	-
2167	ZINC03277071	1615	0.5179559009844813	NO	-
2168	ZINC03852773	2050	0.5179321971650863	NO	-
2169	ZINC01196857	782	0.5178898099794674	NO	-
2170	ZINC03405354	1708	0.5178511623985858	NO	-
2171	ZINC01642494	966	0.5178314197918168	NO	-
2172	ZINC02798494	1388	0.5177988020847778	NO	-
2173	ZINC00930733	496	0.517798655634367	NO	-
2174	ZINC02223050	1119	0.5177981765027407	NO	-
2175	ZINC02876647	1433	0.5177486954575822	NO	-
2176	ZINC02326247	1152	0.5177449947917411	NO	-
2177	ZINC02326246	1151	0.5177281680490371	NO	-
2178	ZINC00675768	168	0.5177114044832679	NO	-
2179	ZINC01050157	608	0.5176015761819109	NO	-
2180	ZINC03348840	1664	0.517574493970059	NO	-
2181	ZINC02405214	1177	0.5175604332329962	NO	-
2182	ZINC02179962	1096	0.5175210345469238	NO	-
2183	ZINC01050162	609	0.517515690556187	NO	-
2184	ZINC03855699	2149	0.517497749010605	NO	-
2185	ZINC03855699	2150	0.517497749010605	NO	-
2186	ZINC00867713	358	0.5174431169792338	NO	-
2187	ZINC03395124	1705	0.5173557484616844	NO	-
2188	ZINC03495741	1832	0.5173228932791544	NO	-
2189	ZINC01506689	957	0.5173080077940934	NO	-
2190	ZINC03858485	2176	0.5170114370410049	NO	-
2191	ZINC01466020	939	0.5170067425143409	NO	-
2192	ZINC03866771	2216	0.5169870970348042	NO	-
2193	ZINC04464891	2628	0.5169870970348042	NO	-
2194	ZINC02471399	1215	0.5169185624048965	NO	-
2195	ZINC01889799	1010	0.5166717670910811	NO	-
2196	ZINC01196456	780	0.5166664887391039	NO	-
2197	ZINC01889797	1009	0.5166532559537377	NO	-
2198	ZINC00674503	165	0.5166387616578836	NO	-
2199	ZINC02333423	1157	0.5165297481402129	NO	-
2200	ZINC03374631	1698	0.5164949527892628	NO	-
2201	ZINC01301130	832	0.5164907749062077	NO	-
2202	ZINC04465415	2636	0.5164897917005052	NO	-
2203	ZINC00675768	167	0.5164857274086533	NO	-
2204	ZINC00613247	95	0.5164570595645513	NO	-
2205	ZINC02424127	1192	0.5164493080647917	NO	-
2206	ZINC03222224	1572	0.5163412856481968	NO	-
2207	ZINC03968651	2336	0.5163288200103451	NO	-
2208	ZINC02524287	1231	0.5162763335546239	NO	-
2209	ZINC02303754	1140	0.5162295780178495	NO	-
2210	ZINC03858496	2178	0.5162148355821271	NO	-
2211	ZINC02487976	1220	0.5162132052826611	NO	-
2212	ZINC02303655	1139	0.5161982457478392	NO	-
2213	ZINC01889770	1004	0.5161354540866548	NO	-
2214	ZINC01889768	1003	0.5161173934011999	NO	-
2215	ZINC02853883	1410	0.516055500466624	NO	-
2216	ZINC03327629	1644	0.5160536650786743	NO	-
2217	ZINC02861394	1419	0.5159857435601162	NO	-
2218	ZINC03992945	2460	0.5159686153761525	NO	-
2219	ZINC00857412	342	0.5158516503618219	NO	-
2220	ZINC00824339	308	0.5158350033762241	NO	-
2221	ZINC00631080	117	0.5156634283662342	NO	-
2222	ZINC01089482	659	0.5156501180623141	NO	-
2223	ZINC00880322	422	0.5156193919928881	NO	-
2224	ZINC01445048	932	0.5156019468873906	NO	-
2225	ZINC00825380	309	0.5154912357939756	NO	-
2226	ZINC00793961	260	0.5154705440018656	NO	-
2227	ZINC02488017	1223	0.5154233997880566	NO	-
2228	ZINC00702822	188	0.5154191902390397	NO	-
2229	ZINC02488020	1224	0.5153742957499239	NO	-
2230	ZINC01889772	1005	0.5153652471370945	NO	-
2231	ZINC01889774	1006	0.5153571736797182	NO	-
2232	ZINC00867713	357	0.5153369866023153	NO	-
2233	ZINC02005456	1062	0.515318880101393	NO	-
2234	ZINC02762087	1362	0.5152586768534205	NO	-
2235	ZINC01889764	1002	0.5152015293102015	NO	-
2236	ZINC00908411	473	0.5151887423577761	NO	-
2237	ZINC04271810	2546	0.5151860794371229	NO	-
2238	ZINC03131364	1544	0.5151430986224009	NO	-
2239	ZINC03131365	1545	0.5151119269025818	NO	-
2240	ZINC04494138	2693	0.5150983099861954	NO	-
2241	ZINC02957713	1479	0.5150344786705027	NO	-
2242	ZINC02467175	1213	0.5149853901116506	NO	-
2243	ZINC03815839	45	0.5148685807720852	YES	29
2244	ZINC02620258	1250	0.514791632843946	NO	-
2245	ZINC01889832	1012	0.5147827555095664	NO	-
2246	ZINC02620257	1249	0.5147699926101433	NO	-
2247	ZINC01889835	1013	0.5147664690923066	NO	-
2248	ZINC00917695	481	0.5147621541293917	NO	-
2249	ZINC03992944	2459	0.5147135175536198	NO	-
2250	ZINC02701592	1317	0.5145707802834518	NO	-
2251	ZINC02794695	1383	0.514456285117494	NO	-
2252	ZINC02699205	1315	0.5143576088570683	NO	-
2253	ZINC02429573	1193	0.5143003060122916	NO	-
2254	ZINC02354612	1165	0.5142595463536358	NO	-
2255	ZINC03857221	2157	0.5142548288799919	NO	-
2256	ZINC01445049	933	0.514184925451543	NO	-
2257	ZINC03854967	2131	0.514158669105542	NO	-
2258	ZINC04001053	2471	0.5140844605453383	NO	-
2259	ZINC02762087	1361	0.5140521069820864	NO	-
2260	ZINC01049617	607	0.5140173392128818	NO	-
2261	ZINC02082172	1076	0.5140147943458089	NO	-
2262	ZINC02482087	1218	0.513961042946218	NO	-
2263	ZINC01924284	1036	0.5139274270094175	NO	-
2264	ZINC02480281	1216	0.5139037294166982	NO	-
2265	ZINC00321790	28	0.5138520920586434	NO	-
2266	ZINC02849808	1398	0.5138465327012546	NO	-
2267	ZINC02433036	1195	0.5138459673489328	NO	-
2268	ZINC04333029	2569	0.5137858111561032	NO	-
2269	ZINC02268095	1129	0.5137562332866221	NO	-
2270	ZINC00734257	214	0.513675477147066	NO	-
2271	ZINC00819480	303	0.513674052401397	NO	-
2272	ZINC01043409	598	0.5135570158892724	NO	-
2273	ZINC03832394	33	0.5133277421607544	YES	19
2274	ZINC02440806	1203	0.5132329152762533	NO	-
2275	ZINC02636182	1274	0.5132235427274034	NO	-
2276	ZINC02440807	1204	0.5132182618722473	NO	-
2277	ZINC01331319	843	0.5132050757694855	NO	-
2278	ZINC01001372	557	0.5130979755563477	NO	-
2279	ZINC00841571	318	0.5130954108648583	NO	-
2280	ZINC03237207	1591	0.5128972165774514	NO	-
2281	ZINC02331659	1156	0.5128725253028018	NO	-
2282	ZINC01889882	1015	0.5126884105354232	NO	-
2283	ZINC04247438	2527	0.5126862801151513	NO	-
2284	ZINC01889881	1014	0.5126827840964913	NO	-
2285	ZINC04355349	2575	0.5126286877574671	NO	-
2286	ZINC03242200	1594	0.5125548848070263	NO	-
2287	ZINC03455982	1735	0.5124769319717652	NO	-
2288	ZINC02957719	1480	0.5124187073742482	NO	-
2289	ZINC01350943	850	0.512388241618149	NO	-
2290	ZINC02365789	1169	0.5121841594514327	NO	-
2291	ZINC02365791	1170	0.5121770551432792	NO	-
2292	ZINC03578168	1923	0.5121434421720823	NO	-
2293	ZINC02434235	1196	0.5121384841605015	NO	-
2294	ZINC02057032	1068	0.5120843043112828	NO	-
2295	ZINC00900698	453	0.5120627958070197	NO	-
2296	ZINC00695984	186	0.5119932886542972	NO	-
2297	ZINC03617957	1984	0.511992754995703	NO	-
2298	ZINC00603168	93	0.5119574304905473	NO	-
2299	ZINC01033993	583	0.5119446491367347	NO	-
2300	ZINC00867701	353	0.5118658407485657	NO	-
2301	ZINC02662770	1297	0.5118536717351927	NO	-
2302	ZINC02862024	1421	0.5118023308501991	NO	-
2303	ZINC02910059	1469	0.5117407233619582	NO	-
2304	ZINC01005678	566	0.5117404439902815	NO	-
2305	ZINC02910057	1468	0.5117188924534187	NO	-
2306	ZINC02441995	1205	0.5116050962395516	NO	-
2307	ZINC02405525	1180	0.511582566876945	NO	-
2308	ZINC00867701	354	0.5115562484313511	NO	-
2309	ZINC00806998	286	0.5115271604588995	NO	-
2310	ZINC01037607	592	0.5114938165292731	NO	-
2311	ZINC02915859	1472	0.5114843103066572	NO	-
2312	ZINC01040189	593	0.5114796513485976	NO	-
2313	ZINC01037606	591	0.5114335103637632	NO	-
2314	ZINC00773552	226	0.511299669114997	NO	-
2315	ZINC03858537	2179	0.5112605504080061	NO	-
2316	ZINC03980360	2413	0.5112489558458952	NO	-
2317	ZINC00886110	431	0.5110125786417032	NO	-
2318	ZINC00886113	433	0.5108736764994245	NO	-
2319	ZINC03858111	2170	0.5108707071165599	NO	-
2320	ZINC03008088	1506	0.5108699245295252	NO	-
2321	ZINC04462018	2621	0.5107131463436587	NO	-
2322	ZINC01077650	651	0.5106685614518721	NO	-
2323	ZINC00891412	442	0.5106606185065448	NO	-
2324	ZINC00886110	432	0.5106493371084012	NO	-
2325	ZINC01737643	970	0.5106492991370807	NO	-
2326	ZINC00908046	467	0.510570946409805	NO	-
2327	ZINC03850658	2027	0.5104676299295539	NO	-
2328	ZINC01102351	670	0.5104611096195302	NO	-
2329	ZINC01152411	743	0.5104591524700515	NO	-
2330	ZINC03549101	1881	0.5104223074382274	NO	-
2331	ZINC04443505	2612	0.5101996276275328	NO	-
2332	ZINC04334662	2571	0.5101613397788296	NO	-
2333	ZINC01005678	565	0.5101105942603761	NO	-
2334	ZINC04061614	2485	0.5100213165303489	NO	-
2335	ZINC03815841	36	0.5100119517600227	YES	21
2336	ZINC04176238	2509	0.5099262781110488	NO	-
2337	ZINC03992920	2456	0.5099069093968365	NO	-
2338	ZINC02314106	1142	0.5098317835679692	NO	-
2339	ZINC04305195	2555	0.5098262363785434	NO	-
2340	ZINC04586966	2703	0.5098030690072494	NO	-
2341	ZINC01492047	947	0.5097605401159092	NO	-
2342	ZINC00792519	257	0.5097373020021866	NO	-
2343	ZINC00806997	285	0.5097237591044165	NO	-
2344	ZINC04166865	2503	0.5096976687499531	NO	-
2345	ZINC01860385	996	0.5096280159501665	NO	-
2346	ZINC02741003	1347	0.5095996051432669	NO	-
2347	ZINC03979853	2411	0.5095504921616132	NO	-
2348	ZINC00612151	94	0.5095405621269491	NO	-
2349	ZINC04443504	2611	0.5094880950405537	NO	-
2350	ZINC02438247	1200	0.5094521259802701	NO	-
2351	ZINC02851082	1403	0.5094328435570997	NO	-
2352	ZINC02291474	1135	0.5094018895286059	NO	-
2353	ZINC02328536	1155	0.5093770246266591	NO	-
2354	ZINC03992934	2457	0.509337706355195	NO	-
2355	ZINC03549104	1882	0.5093340644573259	NO	-
2356	ZINC03859721	2204	0.5093008826059401	NO	-
2357	ZINC03859722	2205	0.5092872597433782	NO	-
2358	ZINC04292236	2552	0.5092844664486746	NO	-
2359	ZINC01265654	812	0.5092650261229634	NO	-
2360	ZINC03992935	2458	0.5092148017535043	NO	-
2361	ZINC02290745	1134	0.5091686840430779	NO	-
2362	ZINC01247695	806	0.5091397145147007	NO	-
2363	ZINC00905471	460	0.5091319346537817	NO	-
2364	ZINC02577724	1242	0.5090057290415947	NO	-
2365	ZINC04443502	2610	0.5088418545875205	NO	-
2366	ZINC03301499	1631	0.5088158365681528	NO	-
2367	ZINC04428419	2605	0.5085938889636851	NO	-
2368	ZINC03849694	2022	0.5084801957550515	NO	-
2369	ZINC03969832	2352	0.5084794803805168	NO	-
2370	ZINC03969833	2353	0.5084600996695318	NO	-
2371	ZINC02310612	1141	0.5084076760276858	NO	-
2372	ZINC04617989	1	0.5083612499807738	YES	2
2373	ZINC04326643	2567	0.5082700168194211	NO	-
2374	ZINC02632149	1269	0.508120300866372	NO	-
2375	ZINC03979841	2410	0.508024786337325	NO	-
2376	ZINC00819404	299	0.5078489032854399	NO	-
2377	ZINC03866686	2213	0.5077379929953896	NO	-
2378	ZINC02389708	1173	0.5077148063201152	NO	-
2379	ZINC02802440	1391	0.5076752587111095	NO	-
2380	ZINC00861977	347	0.507508178937861	NO	-
2381	ZINC03858018	2168	0.5074987791799456	NO	-
2382	ZINC04469704	2655	0.5074987791799456	NO	-
2383	ZINC03266648	1607	0.507446746394473	NO	-
2384	ZINC00908398	472	0.5073655433888425	NO	-
2385	ZINC03222146	1571	0.5073531304966641	NO	-
2386	ZINC01494208	35	0.5073352285863642	YES	21
2387	ZINC02316308	1144	0.5072080336802964	NO	-
2388	ZINC03598500	1971	0.5071838213900035	NO	-
2389	ZINC03285770	1622	0.5070254140539201	NO	-
2390	ZINC01331325	844	0.5069645069655107	NO	-
2391	ZINC01802726	991	0.5068254609463276	NO	-
2392	ZINC03568160	1910	0.5068196949797258	NO	-
2393	ZINC02802646	1392	0.506752125110912	NO	-
2394	ZINC01043410	599	0.5067087466844794	NO	-
2395	ZINC03107282	1543	0.506684466425373	NO	-
2396	ZINC03215090	1568	0.5065206048573124	NO	-
2397	ZINC00917733	484	0.5064392757831381	NO	-
2398	ZINC01363108	859	0.5064269719719927	NO	-
2399	ZINC00812069	292	0.5063932356936486	NO	-
2400	ZINC00933347	498	0.5063486961350362	NO	-
2401	ZINC03849694	2021	0.5061964227818754	NO	-
2402	ZINC01650469	967	0.506101841841393	NO	-
2403	ZINC04443507	2613	0.5059713727317414	NO	-
2404	ZINC03779125	2008	0.5059200303265355	NO	-
2405	ZINC00812071	293	0.5058553309911666	NO	-
2406	ZINC01026532	574	0.5058391915058662	NO	-
2407	ZINC03992019	2446	0.5056795975785074	NO	-
2408	ZINC03356618	1673	0.5056674505595935	NO	-
2409	ZINC03548495	1879	0.5056577047520863	NO	-
2410	ZINC04058369	2482	0.5056156068782734	NO	-
2411	ZINC03889607	2296	0.5055687593505768	NO	-
2412	ZINC01786843	984	0.5054901485989499	NO	-
2413	ZINC04058368	2481	0.5054790748871346	NO	-
2414	ZINC03088717	1539	0.5053405395327419	NO	-
2415	ZINC02403271	1176	0.5052827187542948	NO	-
2416	ZINC02136721	1094	0.5052681369890316	NO	-
2417	ZINC00792969	258	0.5051111443410756	NO	-
2418	ZINC02789496	1379	0.5049057438055469	NO	-
2419	ZINC00053161	0	0.5048841377191766	NO	-
2420	ZINC01192507	776	0.504848241885342	NO	-
2421	ZINC00809582	287	0.5046261329772935	NO	-
2422	ZINC02326332	1153	0.5042209127988512	NO	-
2423	ZINC03170743	1549	0.5041688824039123	NO	-
2424	ZINC01055835	624	0.5040482222403458	NO	-
2425	ZINC03577527	1922	0.503957791372233	NO	-
2426	ZINC02908017	1466	0.5039272314386903	NO	-
2427	ZINC04487830	2677	0.5038380841874258	NO	-
2428	ZINC03868225	2267	0.5037430612099618	NO	-
2429	ZINC02523379	1230	0.5036242029915772	NO	-
2430	ZINC00908047	468	0.5033527646745763	NO	-
2431	ZINC01172309	752	0.5031913086815242	NO	-
2432	ZINC03850824	2031	0.5031552367413117	NO	-
2433	ZINC03430355	1723	0.503088761958	NO	-
2434	ZINC00673757	160	0.5030807895654159	NO	-
2435	ZINC01185836	767	0.5028826049136336	NO	-
2436	ZINC02713089	1321	0.5027218637033606	NO	-
2437	ZINC03973292	2387	0.5027117727232995	NO	-
2438	ZINC02221048	1116	0.5026701572291773	NO	-
2439	ZINC02221048	1117	0.5025573422870034	NO	-
2440	ZINC02221048	1118	0.5025573422870034	NO	-
2441	ZINC00879617	421	0.5025322519362591	NO	-
2442	ZINC03858359	2174	0.5025101371527111	NO	-
2443	ZINC01445507	935	0.5023310925450861	NO	-
2444	ZINC01501540	953	0.5022719747650554	NO	-
2445	ZINC00595258	87	0.5022349327352673	NO	-
2446	ZINC01889810	1011	0.5021286377377987	NO	-
2447	ZINC04492722	2691	0.5019032766897649	NO	-
2448	ZINC01801668	990	0.5017912844881904	NO	-
2449	ZINC01415045	907	0.5017246905270244	NO	-
2450	ZINC00668940	153	0.5017023092744874	NO	-
2451	ZINC03651768	2002	0.5014954480322215	NO	-
2452	ZINC04460191	2619	0.5014510930088297	NO	-
2453	ZINC00674145	162	0.5013235174613884	NO	-
2454	ZINC00879307	419	0.5011722052177844	NO	-
2455	ZINC01445403	934	0.5011620883960456	NO	-
2456	ZINC03850824	2030	0.5011570368548826	NO	-
2457	ZINC03857132	2156	0.5011460945738586	NO	-
2458	ZINC04126327	2495	0.5011278524507327	NO	-
2459	ZINC03227894	1579	0.5010564137780182	NO	-
2460	ZINC00803512	278	0.500802334039772	NO	-
2461	ZINC03858177	2171	0.5007603138660264	NO	-
2462	ZINC01445507	936	0.5006908615637842	NO	-
2463	ZINC02419883	1189	0.5006302238766777	NO	-
2464	ZINC03566443	1905	0.5005049300803923	NO	-
2465	ZINC01889791	1007	0.5004417128301286	NO	-
2466	ZINC03969176	2345	0.5004176843882063	NO	-
2467	ZINC01889793	1008	0.5004160123529942	NO	-
2468	ZINC03832397	12	0.5003869108139567	YES	8
2469	ZINC02280507	1132	0.500323180041763	NO	-
2470	ZINC03970885	2371	0.5002793370589718	NO	-
2471	ZINC03969175	2344	0.5002287442479104	NO	-
2472	ZINC03859443	2201	0.5001271812310897	NO	-
2473	ZINC04468555	2649	0.5001271812310897	NO	-
2474	ZINC02620969	1253	0.5000641290046316	NO	-
2475	ZINC03204482	1565	0.5000172337697636	NO	-
2476	ZINC03938641	2328	0.49978054551489165	NO	-
2477	ZINC00774503	230	0.49976885054861275	NO	-
2478	ZINC00929939	493	0.49972547894999075	NO	-
2479	ZINC01414975	906	0.49971447450433676	NO	-
2480	ZINC00929940	494	0.499661438406101	NO	-
2481	ZINC03969137	2343	0.4996251165957691	NO	-
2482	ZINC04469797	2656	0.49926422128025977	NO	-
2483	ZINC03987914	2436	0.4991589483028687	NO	-
2484	ZINC00978699	540	0.4990607258262115	NO	-
2485	ZINC04356590	2576	0.4987960567523342	NO	-
2486	ZINC00651955	148	0.49879054118721267	NO	-
2487	ZINC01156937	747	0.498750720825824	NO	-
2488	ZINC01053468	620	0.4985758018264103	NO	-
2489	ZINC01040192	596	0.49856399929272194	NO	-
2490	ZINC01053467	619	0.4985362483898131	NO	-
2491	ZINC01779587	980	0.4985297498428361	NO	-
2492	ZINC02268095	1130	0.498511804501754	NO	-
2493	ZINC03850795	2028	0.49849027114070626	NO	-
2494	ZINC03850797	2029	0.49848431020956746	NO	-
2495	ZINC00595258	88	0.4983861074311079	NO	-
2496	ZINC03866930	2221	0.49826728056894587	NO	-
2497	ZINC01073985	646	0.4982084720301502	NO	-
2498	ZINC00802642	277	0.49814396936964656	NO	-
2499	ZINC02653631	1286	0.4979644894227508	NO	-
2500	ZINC01114130	683	0.4979170209319422	NO	-
2501	ZINC02730723	1344	0.49767102695970644	NO	-
2502	ZINC00731903	213	0.49748651642181	NO	-
2503	ZINC01972002	1047	0.4974726211385131	NO	-
2504	ZINC03974208	2389	0.4972247313560381	NO	-
2505	ZINC03559292	1896	0.4972238480481253	NO	-
2506	ZINC04088569	2490	0.49722247317754736	NO	-
2507	ZINC03308256	1636	0.4972151754858807	NO	-
2508	ZINC02913034	1471	0.4971526745165624	NO	-
2509	ZINC02752324	1352	0.4970997624330849	NO	-
2510	ZINC03987548	2433	0.4966544730044768	NO	-
2511	ZINC01162682	749	0.4961662020636997	NO	-
2512	ZINC03890070	2299	0.4960601012521948	NO	-
2513	ZINC01834624	992	0.4959494872465866	NO	-
2514	ZINC02290383	1133	0.49584579146364954	NO	-
2515	ZINC02548670	1238	0.4957253349403684	NO	-
2516	ZINC02323222	1150	0.49562643049064203	NO	-
2517	ZINC03470453	1782	0.4955858452829975	NO	-
2518	ZINC03890071	2300	0.49550046908303114	NO	-
2519	ZINC00644104	136	0.49549333755426406	NO	-
2520	ZINC02136384	1092	0.49549320431387966	NO	-
2521	ZINC04253318	2541	0.49548970806998516	NO	-
2522	ZINC00773340	223	0.4954667419599928	NO	-
2523	ZINC03867945	2263	0.4954280859383867	NO	-
2524	ZINC01862815	997	0.4952761995672906	NO	-
2525	ZINC00639042	129	0.49523334441176114	NO	-
2526	ZINC03832389	25	0.4951461267107838	YES	16
2527	ZINC01059021	631	0.4951108759792179	NO	-
2528	ZINC01059021	632	0.4951108759792179	NO	-
2529	ZINC02422469	1191	0.4950516553413001	NO	-
2530	ZINC03977630	2409	0.4950041951124989	NO	-
2531	ZINC00801899	273	0.494603349283801	NO	-
2532	ZINC03514211	1855	0.494312123277447	NO	-
2533	ZINC02662042	1296	0.4941291588379673	NO	-
2534	ZINC02661890	1295	0.49409629085145707	NO	-
2535	ZINC00597796	90	0.4940326250047589	NO	-
2536	ZINC00947724	524	0.49383533266392193	NO	-
2537	ZINC03867945	2262	0.49376938914829716	NO	-
2538	ZINC03853461	2066	0.4936262877927679	NO	-
2539	ZINC04169833	2506	0.493619528675443	NO	-
2540	ZINC01145175	728	0.4934991787527158	NO	-
2541	ZINC03561872	1899	0.49347217377288033	NO	-
2542	ZINC04478201	2668	0.4934387103469128	NO	-
2543	ZINC04408179	2597	0.4934316578481395	NO	-
2544	ZINC02247862	1127	0.4933206075339638	NO	-
2545	ZINC04459492	2617	0.49324107998718875	NO	-
2546	ZINC00007460	26	0.4931287441932155	YES	16
2547	ZINC01403810	902	0.4928782839292351	NO	-
2548	ZINC00683219	178	0.49279697661523336	NO	-
2549	ZINC03817900	2017	0.49276762545027913	NO	-
2550	ZINC00809586	288	0.4927192401542647	NO	-
2551	ZINC02873656	1430	0.49258489552037926	NO	-
2552	ZINC02873656	1431	0.49258489552037926	NO	-
2553	ZINC04115458	2494	0.49255145836151587	NO	-
2554	ZINC01034367	586	0.49247434604783513	NO	-
2555	ZINC03817900	2018	0.4924591854890576	NO	-
2556	ZINC04465434	2637	0.49236946155421124	NO	-
2557	ZINC01120405	691	0.4923416184622603	NO	-
2558	ZINC01120404	690	0.4923406697252355	NO	-
2559	ZINC03854444	2089	0.4922569645597917	NO	-
2560	ZINC01756057	979	0.49201796307602164	NO	-
2561	ZINC03454999	1733	0.4919371516520883	NO	-
2562	ZINC00826740	311	0.49188578764435853	NO	-
2563	ZINC03866781	2217	0.49182673063840415	NO	-
2564	ZINC02007686	1063	0.4918103867919323	NO	-
2565	ZINC01208255	785	0.4916382886598887	NO	-
2566	ZINC04160462	2502	0.49163692114987134	NO	-
2567	ZINC01208258	786	0.49163004233735424	NO	-
2568	ZINC02882526	1436	0.4915462074283237	NO	-
2569	ZINC02882527	1437	0.49154256779748007	NO	-
2570	ZINC03968889	2337	0.4915412119315535	NO	-
2571	ZINC00793014	259	0.49152552104968444	NO	-
2572	ZINC03969112	2342	0.491474880735696	NO	-
2573	ZINC04485511	2673	0.49147074276228275	NO	-
2574	ZINC00908101	470	0.49138493351864043	NO	-
2575	ZINC03969111	2341	0.4913621213796376	NO	-
2576	ZINC00660150	151	0.4913298118770916	NO	-
2577	ZINC03370856	1693	0.49126252708833	NO	-
2578	ZINC00891059	440	0.4912134717739908	NO	-
2579	ZINC00891059	441	0.4912134717739908	NO	-
2580	ZINC00649450	143	0.49120597686219963	NO	-
2581	ZINC01072701	645	0.49114628583249886	NO	-
2582	ZINC03816042	2013	0.4911028056282817	NO	-
2583	ZINC03243444	1596	0.49108510093623575	NO	-
2584	ZINC00650590	145	0.49095774931397684	NO	-
2585	ZINC00543398	70	0.49093802701325834	NO	-
2586	ZINC02497236	1225	0.4908521957002558	NO	-
2587	ZINC02803793	1393	0.49080028322396996	NO	-
2588	ZINC02883223	1438	0.49069895155259446	NO	-
2589	ZINC02007691	1064	0.49051584788838304	NO	-
2590	ZINC04492722	2690	0.490315266171848	NO	-
2591	ZINC03885569	2292	0.49020959924060364	NO	-
2592	ZINC00862854	349	0.4901714832278926	NO	-
2593	ZINC04176758	2510	0.48989397847592353	NO	-
2594	ZINC03580583	1924	0.48985030817490327	NO	-
2595	ZINC00758432	219	0.48979279655483193	NO	-
2596	ZINC01349171	849	0.4897469262160269	NO	-
2597	ZINC01868726	999	0.48973564490093263	NO	-
2598	ZINC01043432	600	0.4894112962060621	NO	-
2599	ZINC00856390	337	0.4893884121996172	NO	-
2600	ZINC02730110	1342	0.4892336022464776	NO	-
2601	ZINC03470489	1783	0.48912612825918517	NO	-
2602	ZINC02699207	1316	0.48902712416143107	NO	-
2603	ZINC00677159	171	0.48894965175017907	NO	-
2604	ZINC02806901	1395	0.4886472948529043	NO	-
2605	ZINC02806900	1394	0.48835846509121544	NO	-
2606	ZINC01513026	958	0.48830789034645267	NO	-
2607	ZINC01145246	729	0.48815446190794637	NO	-
2608	ZINC02878116	1435	0.4881232151994511	NO	-
2609	ZINC00026943	19	0.4880401164454674	YES	10
2610	ZINC00835193	313	0.48798042224721544	NO	-
2611	ZINC01957523	1043	0.4878395969494981	NO	-
2612	ZINC01027772	575	0.4875182073715996	NO	-
2613	ZINC01196750	781	0.48747907567136256	NO	-
2614	ZINC00773599	228	0.4873712305645956	NO	-
2615	ZINC02787332	1377	0.48729054590469706	NO	-
2616	ZINC02851225	1404	0.48727583655843704	NO	-
2617	ZINC01436953	922	0.48715429984037456	NO	-
2618	ZINC00822557	305	0.4870442280260008	NO	-
2619	ZINC00822556	304	0.4870291773780036	NO	-
2620	ZINC03855017	2133	0.4869976965006648	NO	-
2621	ZINC03890807	2308	0.48694468952080305	NO	-
2622	ZINC01436954	923	0.4869438774265766	NO	-
2623	ZINC01153552	744	0.48692170999122303	NO	-
2624	ZINC01384063	901	0.4864880828712877	NO	-
2625	ZINC04179826	2511	0.4863832803260194	NO	-
2626	ZINC01418481	910	0.4861749756417076	NO	-
2627	ZINC03853555	2070	0.4861568462352304	NO	-
2628	ZINC03834190	14	0.4860126025583697	YES	8
2629	ZINC03855017	2132	0.4860043570527867	NO	-
2630	ZINC00678154	176	0.4857176895673257	NO	-
2631	ZINC03853554	2069	0.48553888245865484	NO	-
2632	ZINC01868735	1000	0.4853680550109684	NO	-
2633	ZINC02877834	1434	0.48514163937957505	NO	-
2634	ZINC04617981	47	0.4850950166039518	YES	31
2635	ZINC02794659	1382	0.48459934782555125	NO	-
2636	ZINC01034867	587	0.48459045094097275	NO	-
2637	ZINC00675575	166	0.48385869937361753	NO	-
2638	ZINC03370117	1691	0.48385108466514487	NO	-
2639	ZINC03549108	1883	0.4838025104150482	NO	-
2640	ZINC00632567	118	0.4834885474684833	NO	-
2641	ZINC02315954	1143	0.4834759195025211	NO	-
2642	ZINC03995262	2465	0.4833777430981391	NO	-
2643	ZINC00629304	111	0.4831040567872778	NO	-
2644	ZINC01922748	1033	0.48301964711866613	NO	-
2645	ZINC01260444	808	0.48246053727507715	NO	-
2646	ZINC00629304	112	0.4821801494078168	NO	-
2647	ZINC02401120	1175	0.4814558853981824	NO	-
2648	ZINC03859816	2206	0.4812500257461485	NO	-
2649	ZINC02219753	1115	0.48110481924981485	NO	-
2650	ZINC02546642	1237	0.48084868514843393	NO	-
2651	ZINC03832385	27	0.4808419994558222	YES	16
2652	ZINC02211340	1112	0.48082673033946516	NO	-
2653	ZINC02434241	1197	0.48039182959882104	NO	-
2654	ZINC03850577	2026	0.47914971585632343	NO	-
2655	ZINC01895097	11	0.4787979613953978	YES	8
2656	ZINC01494651	43	0.4783627345679071	YES	27
2657	ZINC04284194	2549	0.47832334169273505	NO	-
2658	ZINC00756377	218	0.47694394940259077	NO	-
2659	ZINC01079302	652	0.47691999880096614	NO	-
2660	ZINC01012570	572	0.47666194277433854	NO	-
2661	ZINC03816601	46	0.4757674868015442	YES	30
2662	ZINC03569893	1918	0.4757582617214337	NO	-
2663	ZINC02469093	1214	0.4756650078008516	NO	-
2664	ZINC02101098	1078	0.47517999714261366	NO	-
2665	ZINC02101095	1077	0.47476800276527964	NO	-
2666	ZINC03816039	2012	0.47468024813255966	NO	-
2667	ZINC01493965	24	0.4744586885565934	YES	15
2668	ZINC00595553	89	0.4740876387028031	NO	-
2669	ZINC03858019	2169	0.47389591907689976	NO	-
2670	ZINC03005257	1505	0.4735924287610029	NO	-
2671	ZINC01899143	1027	0.4735696427148573	NO	-
2672	ZINC03970353	2361	0.47337522844133995	NO	-
2673	ZINC00630607	116	0.47312186331261513	NO	-
2674	ZINC00630605	115	0.4731067474677875	NO	-
2675	ZINC03582383	1928	0.47275267230380186	NO	-
2676	ZINC03834189	13	0.4724264222924147	YES	8
2677	ZINC04468947	2651	0.4723529454979842	NO	-
2678	ZINC03581551	1926	0.4723421337181509	NO	-
2679	ZINC03997674	2466	0.4721293715496203	NO	-
2680	ZINC01034872	588	0.4720700263666256	NO	-
2681	ZINC02777690	1375	0.47205390731392993	NO	-
2682	ZINC00819408	300	0.47205366078126326	NO	-
2683	ZINC04468947	2650	0.4720214090504405	NO	-
2684	ZINC02777689	1374	0.4717926983242619	NO	-
2685	ZINC03854657	2095	0.47164543473429804	NO	-
2686	ZINC02407696	1181	0.47156812810831533	NO	-
2687	ZINC03859402	2200	0.47071003478739243	NO	-
2688	ZINC04360685	2579	0.4702177458081897	NO	-
2689	ZINC01209383	788	0.47017684944401356	NO	-
2690	ZINC03832396	9	0.4698513205178345	YES	7
2691	ZINC01496654	949	0.46928353389413224	NO	-
2692	ZINC03817896	2015	0.4688779201295036	NO	-
2693	ZINC02416852	1186	0.46886372069476007	NO	-
2694	ZINC01117746	688	0.4688221266401151	NO	-
2695	ZINC03817896	2016	0.4684278152980785	NO	-
2696	ZINC01897911	1026	0.46814612521747717	NO	-
2697	ZINC03853126	2065	0.4676326650247563	NO	-
2698	ZINC01496659	951	0.46702545679303564	NO	-
2699	ZINC01113129	682	0.466588618122419	NO	-
2700	ZINC01496657	950	0.4665503955923296	NO	-
2701	ZINC04252249	2537	0.46612417927380057	NO	-
2702	ZINC01986714	1060	0.46572488514627197	NO	-
2703	ZINC02412138	1182	0.46559839944773695	NO	-
2704	ZINC03834194	15	0.4649274524614375	YES	8
2705	ZINC01088554	657	0.464724223697476	NO	-
2706	ZINC01088555	658	0.46471837612968403	NO	-
2707	ZINC01045751	602	0.46391150752824145	NO	-
2708	ZINC03991295	2439	0.4638011762303148	NO	-
2709	ZINC03254679	1605	0.4635181342418914	NO	-
2710	ZINC01059163	634	0.4634890395809924	NO	-
2711	ZINC04428162	2604	0.4632324689285734	NO	-
2712	ZINC04492722	2692	0.46261318757502146	NO	-
2713	ZINC03868614	2280	0.46251222016295324	NO	-
2714	ZINC01059163	633	0.4621769723646916	NO	-
2715	ZINC03832401	32	0.461930183259477	YES	18
2716	ZINC03868614	2281	0.46185154418406715	NO	-
2717	ZINC03999720	2468	0.46118981425278877	NO	-
2718	ZINC04627258	2708	0.4590884021461729	NO	-
2719	ZINC01146878	732	0.4590533973397723	NO	-
2720	ZINC03832409	44	0.45886489151187826	YES	28
2721	ZINC04144115	2501	0.45824097218446447	NO	-
2722	ZINC03956139	2330	0.45757913188090293	NO	-
2723	ZINC03968926	2338	0.45743788326357726	NO	-
2724	ZINC03832393	31	0.4566639235958605	YES	17
2725	ZINC00072606	11	0.45625085522214054	NO	-
2726	ZINC01478113	942	0.4549378693938705	NO	-
2727	ZINC03834202	40	0.4547776349730082	YES	24
2728	ZINC04443157	2609	0.45469150838824157	NO	-
2729	ZINC00602001	91	0.4546105184309709	NO	-
2730	ZINC00577062	80	0.453598702846653	NO	-
2731	ZINC01491191	945	0.4531226820229011	NO	-
2732	ZINC02207269	1110	0.452894605771924	NO	-
2733	ZINC02207269	1109	0.4528611944052429	NO	-
2734	ZINC03328129	1646	0.452739558490412	NO	-
2735	ZINC01658527	968	0.45262677783566785	NO	-
2736	ZINC02907988	1463	0.4526233636536453	NO	-
2737	ZINC02907986	1462	0.45255839146024274	NO	-
2738	ZINC01145506	730	0.4524256014537808	NO	-
2739	ZINC01895146	17	0.45190791387541646	YES	8
2740	ZINC02907996	1465	0.4517467104522345	NO	-
2741	ZINC02907995	1464	0.4516692984801919	NO	-
2742	ZINC02357165	1167	0.4516552769428245	NO	-
2743	ZINC02357165	1168	0.45162568558991323	NO	-
2744	ZINC02253600	1128	0.4508210452931381	NO	-
2745	ZINC00477815	56	0.45070369559547874	NO	-
2746	ZINC00477816	57	0.4505536994974381	NO	-
2747	ZINC03834197	39	0.4497426777125419	YES	24
2748	ZINC01145511	731	0.4496965329174173	NO	-
2749	ZINC01986879	1061	0.44928008099705213	NO	-
2750	ZINC00589662	83	0.44872838017494165	NO	-
2751	ZINC01273147	814	0.4484469566176851	NO	-
2752	ZINC03083799	1537	0.44777484747010254	NO	-
2753	ZINC01273147	815	0.4472843548664113	NO	-
2754	ZINC01029732	577	0.44606633304171905	NO	-
2755	ZINC01895417	16	0.44544551281183636	YES	8
2756	ZINC03988886	2438	0.4400259403078114	NO	-
2757	ZINC03970892	2372	0.4384134084556662	NO	-
2758	ZINC00840375	316	0.43612988119303336	NO	-
2759	ZINC04617990	41	0.4356052859913958	YES	25
2760	ZINC01126999	710	0.4342129920336965	NO	-
