# Supplementary material for: Optimal assignment methods for ligand-based virtual screening
Source: J Cheminform. 2009 Aug 25;1:14. doi: 10.1186/1758-2946-1-14 (PMC2820492; doi:10.1186/1758-2946-1-14)
Supplement: Additional file 2 — Archive of the result files. The file Results.tar.gz is a Gzip compressed Tar archive containing the results file of each method for each data set. The result files are tab-separated plain text files including the following information: method name, active data set with size, cluster information and the distribution of the molecules over the clusters, decoy data set with size, ratio active:decoy, AUC, awAUC, BEDROC scores for predefined alpha values as suggested by Truchon and Bayly [63], relative enrichment factor [67], ROC enrichments, awROC enrichments at predefined false positive fractions, chemotype enrichment, ROC data points, and the ranking of each structure. [file 1758-2946-1-14-S2.zip › Results/OAKFLEX.SQ.DUD=ace.Q.ACE_Lisinopril.sdf.A.DUD_ace_clustered_I_MM.sdf.D.DUD_ace_decoys_ID_pass_MWPass0000644]

###################################################################################################
# Screening Result File
# User: jahn
# Method used: OAKFLEX
> <Method_Name>
OAKFLEX
# Screening mode: Single Query Screening
#	Calculations performed: 1842
#	Start time of the calculation: Mon Mar 09 10:47:01 CET 2009
#	End time of the calculation: Mon Mar 09 10:47:41 CET 2009
# Data set information
#	Query molecule name:	Lisinopril from data set: ./data/queries/ACE_Lisinopril.sdf
#	Active data set: /rahome/chemoinf/SVS/data/actives/DUD_ace_clustered_I_MM.sdf with cluster information
#		Size: 46 molecules
#		Number of clusters: 19
#		Cluster Summery:
#			Cluster number	# molecules	% of actives
#			0		1		2.174
#			1		11		23.913
#			2		1		2.174
#			3		9		19.565
#			4		1		2.174
#			5		2		4.348
#			6		5		10.87
#			7		4		8.696
#			8		1		2.174
#			9		1		2.174
#			10		1		2.174
#			11		1		2.174
#			12		1		2.174
#			13		1		2.174
#			14		1		2.174
#			15		1		2.174
#			16		1		2.174
#			17		2		4.348
#			18		1		2.174
#	Decoy data set: /rahome/chemoinf/SVS/data/decoys/DUD_ace_decoys_ID_pass_MWPass_I_MM.sdf
#		Size: 1796 molecules
#	Ratio actives : decoys
#		1.0 : 39.0435
#	The active and decoy data set were part of the DUD with problem identifier: ace
> <AUC>
#	 ROC AUC
	0.7553137406797715
> <awAUC>
#	 ROC awAUC
	0.8063733099367842
> <BEDROC Scores>
#	Alpha Values	BEDROC Scores	Literature: J. Chem. Inf. Model., Vol. 47, No. 2, 2007, 488-508
	106.9	0.5838
	100.0	0.5699
	53.6	0.4756
	50.0	0.469
	32.2	0.4458
	20.0	0.4548
	16.1	0.4685
	10.0	0.5127
	8.0	0.5374
> <Relative enrichment factor>
#	Fraction dataset	Enrichment factor	 Literature: DOI: 10.1021/ci800303k
	0.0010	54.28881650380021
	0.01	65.14657980456026
	0.02	43.43105320304017
	0.05	36.95652173913044
	0.1	52.17391304347826
	0.2	67.3913043478261
	0.25	71.73913043478261
> <ROC Enrichments>
#	True decoy fraction	Enrichment	Literature: J Comput Aided Mol Des (2008) 22:133-139
	0.1	195.21739130434784
	0.5	60.734299516908216
	1.0	32.53623188405797
	2.0	17.352657004830917
	5.0	7.37487922705314
	10.0	6.073429951690822
> <awROC Enrichments>
#	Decoy fraction	Enrichment
	0.1	321.38947368421054
	0.5	94.52631578947367
	1.0	52.51461988304093
	2.0	27.570175438596493
	5.0	12.078362573099415
	10.0	7.3865260795085375
> <Chemotype enrichment>
#	% data set	% active cluster	Literature: http://dud.docking.org/wombat/
	0.0	0.0
	0.054	0.0
	0.054	5.263
	0.217	5.263
	0.217	10.526
	0.271	10.526
	0.271	15.789
	0.326	15.789
	0.326	21.053
	0.38	21.053
	0.38	26.316
	0.434	26.316
	0.434	31.579
	0.489	31.579
	0.489	36.842
	0.923	36.842
	0.923	42.105
	1.14	42.105
	1.14	47.368
	1.574	47.368
	1.574	52.632
	1.9	52.632
	1.9	57.895
	3.909	57.895
	3.909	63.158
	7.546	63.158
	7.546	68.421
	8.849	68.421
	8.849	73.684
	9.229	73.684
	9.229	78.947
	10.532	78.947
	10.532	84.211
	71.824	84.211
	71.824	89.474
	88.491	89.474
	88.491	94.737
	96.851	94.737
	96.851	100.0
	100.0	100.0
> <ROC curve data>
#	False positive rate	true positive rate
	0.0	0.0
	0.0	0.2174
	0.0017	0.2174
	0.0017	0.2391
	0.0028	0.2391
	0.0028	0.2609
	0.0045	0.2609
	0.0045	0.3043
	0.0078	0.3043
	0.0078	0.3261
	0.0106	0.3261
	0.0106	0.3478
	0.0306	0.3478
	0.0306	0.3696
	0.0674	0.3696
	0.0674	0.3913
	0.0802	0.3913
	0.0802	0.413
	0.0835	0.413
	0.0835	0.4348
	0.0852	0.4348
	0.0852	0.5217
	0.0941	0.5217
	0.0941	0.6087
	0.1269	0.6087
	0.1269	0.6304
	0.1281	0.6304
	0.1281	0.6522
	0.1386	0.6522
	0.1386	0.6739
	0.2378	0.6739
	0.2378	0.7174
	0.3469	0.7174
	0.3469	0.7391
	0.4555	0.7391
	0.4555	0.7609
	0.5635	0.7609
	0.5635	0.8043
	0.6258	0.8043
	0.6258	0.8261
	0.667	0.8261
	0.667	0.8478
	0.7144	0.8478
	0.7144	0.8696
	0.8229	0.8696
	0.8229	0.8913
	0.8814	0.8913
	0.8814	0.913
	0.8836	0.913
	0.8836	0.9348
	0.887	0.9348
	0.887	0.9565
	0.9683	0.9565
	0.9683	0.9783
	0.9961	0.9783
	0.9961	1.0
	1.0	1.0
> <Screening Table>
# Rank	Mol name	Index in data set	Similarity 2 query	Active	Cluster number
1	ZINC03812851	27	0.707834320532346	YES	6
2	ZINC03814183	28	0.6740272120011022	YES	6
3	ZINC03814199	29	0.6731757487931591	YES	6
4	ZINC03814185	38	0.6574375360245033	YES	12
5	ZINC03814182	40	0.6494433641526176	YES	14
6	ZINC03814166	45	0.6482805941323974	YES	18
7	ZINC03814187	36	0.643282744464563	YES	10
8	ZINC03814180	34	0.6415563495349612	YES	8
9	ZINC03814193	42	0.637598603148915	YES	16
10	ZINC03775164	26	0.6247087895487358	YES	6
11	ZINC02556760	656	0.6077323099808115	NO	-
12	ZINC03287090	841	0.6011402052094017	NO	-
13	ZINC03287092	842	0.600872174261703	NO	-
14	ZINC03814176	25	0.5990821523989902	YES	6
15	ZINC01890760	239	0.5976983759617779	NO	-
16	ZINC02131078	403	0.5922013717713647	NO	-
17	ZINC03814184	39	0.5893165080380133	YES	13
18	ZINC01529246	177	0.5891067367505037	NO	-
19	ZINC03122736	792	0.5842973088092553	NO	-
20	ZINC03625369	1027	0.5806535306581585	NO	-
21	ZINC03814173	43	0.5787145770316577	YES	17
22	ZINC03814181	44	0.5771138818305681	YES	17
23	ZINC03800819	1074	0.5738434695080133	NO	-
24	ZINC01576012	204	0.5672734255452985	NO	-
25	ZINC04327945	1753	0.5672303623859944	NO	-
26	ZINC04327940	1752	0.5671471713711731	NO	-
27	ZINC01628895	208	0.5662743143399906	NO	-
28	ZINC01576054	205	0.5661518476724564	NO	-
29	ZINC03809801	35	0.56553670969539	YES	9
30	ZINC03625380	1029	0.5647310829727085	NO	-
31	ZINC02351375	571	0.5632163201488484	NO	-
32	ZINC03821276	1090	0.5630967135282448	NO	-
33	ZINC03821274	1088	0.5617043549876085	NO	-
34	ZINC03800812	1073	0.5614850519844288	NO	-
35	ZINC03814189	24	0.5584369568970976	YES	5
36	ZINC03863056	1476	0.5579904837286759	NO	-
37	ZINC03863055	1475	0.5577881726185311	NO	-
38	ZINC02127173	361	0.5572600592113404	NO	-
39	ZINC02128694	379	0.5571962277706843	NO	-
40	ZINC02202399	515	0.55648692994057	NO	-
41	ZINC02127171	360	0.5564087415367349	NO	-
42	ZINC02202401	516	0.5561576996578024	NO	-
43	ZINC02456498	631	0.5560391580277974	NO	-
44	ZINC01544959	193	0.5556464202339892	NO	-
45	ZINC02128692	378	0.5544078228059263	NO	-
46	ZINC04001482	1651	0.5539595489351719	NO	-
47	ZINC02755700	721	0.5536266456948025	NO	-
48	ZINC03863057	1477	0.5533594350282145	NO	-
49	ZINC00031891	4	0.55323079569692	NO	-
50	ZINC04337125	1757	0.5531104690725254	NO	-
51	ZINC03863822	1515	0.552463134228186	NO	-
52	ZINC03863823	1516	0.5522166879862793	NO	-
53	ZINC02311216	548	0.5518607260200572	NO	-
54	ZINC02311217	549	0.5518567701819403	NO	-
55	ZINC03856415	1154	0.5511690830870405	NO	-
56	ZINC03625385	1030	0.5505955189235754	NO	-
57	ZINC03863338	1490	0.5501551369286513	NO	-
58	ZINC03862779	1464	0.5500469699056555	NO	-
59	ZINC03862778	1463	0.5500332519009123	NO	-
60	ZINC03862544	1439	0.5499936895973296	NO	-
61	ZINC03862543	1438	0.5498482101685128	NO	-
62	ZINC01576000	203	0.5496933109673633	NO	-
63	ZINC03863188	1481	0.5479562446305554	NO	-
64	ZINC03821275	1089	0.5471774853669792	NO	-
65	ZINC03625378	1028	0.5463022166670399	NO	-
66	ZINC03862542	1437	0.5459263875314881	NO	-
67	ZINC03805457	1075	0.5459222471906238	NO	-
68	ZINC03839554	1094	0.5459118908193511	NO	-
69	ZINC02748151	720	0.5457653936973433	NO	-
70	ZINC03862545	1440	0.5457315008171376	NO	-
71	ZINC02738764	717	0.5455502957705085	NO	-
72	ZINC03814178	37	0.545513342160779	YES	11
73	ZINC02745377	719	0.5452691986009143	NO	-
74	ZINC02403062	588	0.5449460771805817	NO	-
75	ZINC03862777	1462	0.5446189132055897	NO	-
76	ZINC03862780	1465	0.5446071061190404	NO	-
77	ZINC04260750	1720	0.543927803229688	NO	-
78	ZINC03863520	1499	0.5439090126794819	NO	-
79	ZINC03863523	1500	0.5438780245687538	NO	-
80	ZINC03634123	1034	0.5437715377992475	NO	-
81	ZINC03862524	1436	0.5432575142200109	NO	-
82	ZINC03971809	1616	0.542598439207336	NO	-
83	ZINC03971808	1615	0.5425441059423637	NO	-
84	ZINC02899055	757	0.5420765638602812	NO	-
85	ZINC01575969	202	0.5420162550281624	NO	-
86	ZINC03863469	1495	0.5419457560680065	NO	-
87	ZINC03863468	1494	0.5419457211310528	NO	-
88	ZINC03638001	1035	0.5417667641730683	NO	-
89	ZINC02155456	481	0.5409372882220799	NO	-
90	ZINC02456233	626	0.5398874782211579	NO	-
91	ZINC02561167	662	0.5395376954927132	NO	-
92	ZINC02131708	411	0.5392139388365771	NO	-
93	ZINC02830983	733	0.5390899858350523	NO	-
94	ZINC03821380	1091	0.5390757174134883	NO	-
95	ZINC01552491	198	0.5389131174670717	NO	-
96	ZINC03625255	1022	0.5389011107337789	NO	-
97	ZINC02456259	629	0.5388454830004682	NO	-
98	ZINC03971806	1614	0.5388269233356219	NO	-
99	ZINC03971811	1617	0.5388141253227459	NO	-
100	ZINC02456282	630	0.5385227706227933	NO	-
101	ZINC03863339	1491	0.5384774407040539	NO	-
102	ZINC03862245	1423	0.538399551856876	NO	-
103	ZINC03862244	1422	0.5382360019137192	NO	-
104	ZINC02348458	567	0.5379633154016092	NO	-
105	ZINC01544958	192	0.537869074309782	NO	-
106	ZINC02354414	572	0.5372379048420309	NO	-
107	ZINC02160919	499	0.5372134346768569	NO	-
108	ZINC02130731	399	0.5369950594395357	NO	-
109	ZINC04090585	1672	0.5368934280546563	NO	-
110	ZINC04260752	1721	0.5368363322335312	NO	-
111	ZINC02726694	713	0.5358144531935263	NO	-
112	ZINC03863470	1496	0.5355879772241404	NO	-
113	ZINC03863467	1493	0.535519413464475	NO	-
114	ZINC01705150	221	0.5351799646337035	NO	-
115	ZINC02860036	745	0.5350280241365986	NO	-
116	ZINC02456543	633	0.5348857922115262	NO	-
117	ZINC03862860	1467	0.5348144882486918	NO	-
118	ZINC03862228	1421	0.5345871908882576	NO	-
119	ZINC03862227	1420	0.534542751875255	NO	-
120	ZINC03906709	1583	0.534280652785339	NO	-
121	ZINC02439540	614	0.5342071320737525	NO	-
122	ZINC02128553	377	0.5339021978429925	NO	-
123	ZINC01575531	201	0.5336704063666374	NO	-
124	ZINC02132146	418	0.5336127471155613	NO	-
125	ZINC02428542	596	0.5321742313223509	NO	-
126	ZINC03861904	1391	0.5320651801800664	NO	-
127	ZINC02439473	613	0.5314516120046945	NO	-
128	ZINC04196148	1698	0.5309165858853784	NO	-
129	ZINC02130427	393	0.5308429359763215	NO	-
130	ZINC03862146	1406	0.5301903827018006	NO	-
131	ZINC03862145	1405	0.5301717869329758	NO	-
132	ZINC02126807	357	0.5291210555795067	NO	-
133	ZINC04262525	1723	0.5284125945411071	NO	-
134	ZINC03930386	1597	0.5283014517239851	NO	-
135	ZINC03930417	1598	0.5282236324717905	NO	-
136	ZINC02130472	394	0.5280549047752251	NO	-
137	ZINC03805458	1076	0.5277499500363806	NO	-
138	ZINC03912701	1594	0.5268199438958703	NO	-
139	ZINC03814164	7	0.5266952315734617	YES	1
140	ZINC02342060	564	0.5256850359939168	NO	-
141	ZINC04212073	1700	0.525381237458532	NO	-
142	ZINC03862107	1398	0.5250808048872024	NO	-
143	ZINC02172620	505	0.5250479233659883	NO	-
144	ZINC03330980	861	0.525017754797847	NO	-
145	ZINC01535876	181	0.5247742079416072	NO	-
146	ZINC03862144	1404	0.5246254807847895	NO	-
147	ZINC03862147	1407	0.52457914692969	NO	-
148	ZINC01576183	207	0.5244537032248734	NO	-
149	ZINC02291005	544	0.5241697079340766	NO	-
150	ZINC02456541	632	0.5238612986905611	NO	-
151	ZINC02291006	545	0.5234064489897899	NO	-
152	ZINC00168679	21	0.5233698343233129	NO	-
153	ZINC03654164	1052	0.5231507245836643	NO	-
154	ZINC02134989	434	0.5225376689194239	NO	-
155	ZINC00808159	133	0.5224201004028237	NO	-
156	ZINC00808160	134	0.5223790645695857	NO	-
157	ZINC04090204	1670	0.52235485799498	NO	-
158	ZINC02291004	543	0.5223422301158512	NO	-
159	ZINC02310495	547	0.5216664125300664	NO	-
160	ZINC03784466	1067	0.5216542341697341	NO	-
161	ZINC03075266	786	0.5207619953156	NO	-
162	ZINC01576179	206	0.5206158492967485	NO	-
163	ZINC03814179	14	0.520078377359271	YES	3
164	ZINC03839585	1097	0.5194616015237113	NO	-
165	ZINC00324189	30	0.519406762905476	NO	-
166	ZINC02110249	293	0.5193994665193681	NO	-
167	ZINC02110251	294	0.5193688800762886	NO	-
168	ZINC03862290	1427	0.5192488733393147	NO	-
169	ZINC02291007	546	0.5192281438120885	NO	-
170	ZINC03814190	41	0.5189687037935168	YES	15
171	ZINC04228923	1705	0.518879317159089	NO	-
172	ZINC03856673	1215	0.5181837577206716	NO	-
173	ZINC03862460	1435	0.5181563385779718	NO	-
174	ZINC01535869	8	0.518039466669093	YES	1
175	ZINC03814200	9	0.518039466669093	YES	1
176	ZINC03814197	10	0.518039466669093	YES	1
177	ZINC03814194	11	0.518039466669093	YES	1
178	ZINC03863105	1479	0.517925402340014	NO	-
179	ZINC03862775	1461	0.5176126057059862	NO	-
180	ZINC02152491	470	0.5175209681246512	NO	-
181	ZINC03862774	1460	0.5175093533533862	NO	-
182	ZINC03856672	1214	0.5167487305068895	NO	-
183	ZINC02107060	285	0.5166156319264624	NO	-
184	ZINC01653630	213	0.516594764639648	NO	-
185	ZINC03654167	1053	0.5163737858920073	NO	-
186	ZINC03093383	790	0.5163184258921835	NO	-
187	ZINC03882134	1556	0.516279490965618	NO	-
188	ZINC00808158	132	0.5162583625387733	NO	-
189	ZINC04090313	1671	0.5162383551751467	NO	-
190	ZINC00808161	135	0.5162240921202425	NO	-
191	ZINC02095716	255	0.5162103115527863	NO	-
192	ZINC04194821	1697	0.5161706753736439	NO	-
193	ZINC03839558	1095	0.5160927743431715	NO	-
194	ZINC03814192	30	0.5160415440080622	YES	7
195	ZINC03814195	31	0.5160415440080622	YES	7
196	ZINC03814196	32	0.5160415440080622	YES	7
197	ZINC03814198	33	0.5160415440080622	YES	7
198	ZINC02107059	284	0.5159570047713362	NO	-
199	ZINC03606247	1015	0.5159440753646348	NO	-
200	ZINC01550454	196	0.515833539738207	NO	-
201	ZINC03889225	1563	0.5157589759100095	NO	-
202	ZINC03646028	1037	0.5157285778988699	NO	-
203	ZINC02102526	273	0.5155084308027534	NO	-
204	ZINC03901883	1582	0.5153604972968414	NO	-
205	ZINC03654149	1049	0.5151880305393464	NO	-
206	ZINC02145743	464	0.5145461216047171	NO	-
207	ZINC03378478	877	0.5143245212172595	NO	-
208	ZINC03378486	880	0.514286940053994	NO	-
209	ZINC02436498	609	0.5139500695259478	NO	-
210	ZINC02436496	608	0.5139281675839982	NO	-
211	ZINC03863506	1498	0.5139191726459819	NO	-
212	ZINC03625279	1026	0.5134632868402736	NO	-
213	ZINC03378484	879	0.5133558460876017	NO	-
214	ZINC02145747	465	0.5133514124471137	NO	-
215	ZINC02097176	258	0.5133426392926793	NO	-
216	ZINC03378481	878	0.513318739695351	NO	-
217	ZINC03799348	1071	0.5126307721327926	NO	-
218	ZINC03862421	1432	0.512245963858362	NO	-
219	ZINC01661266	215	0.5121818153019648	NO	-
220	ZINC01535875	180	0.5120747247320759	NO	-
221	ZINC04628223	1791	0.5117286416682753	NO	-
222	ZINC02389632	585	0.5116934679443053	NO	-
223	ZINC02116766	311	0.5113830819640589	NO	-
224	ZINC02358866	577	0.5112289571985837	NO	-
225	ZINC02358865	576	0.5112101905733387	NO	-
226	ZINC02774200	728	0.5111639767488896	NO	-
227	ZINC03345586	868	0.5111243983073406	NO	-
228	ZINC03291098	846	0.5109087760536711	NO	-
229	ZINC01541817	190	0.5096801190709187	NO	-
230	ZINC04135122	1682	0.5086762544139267	NO	-
231	ZINC03856634	1188	0.5086094176660816	NO	-
232	ZINC03856635	1189	0.5085639641888585	NO	-
233	ZINC03856557	1166	0.5085182171884483	NO	-
234	ZINC03851227	1116	0.5084695617392916	NO	-
235	ZINC03811359	1077	0.5084694112769197	NO	-
236	ZINC03856556	1165	0.5084683848165245	NO	-
237	ZINC03863964	1527	0.5084435068493304	NO	-
238	ZINC03851223	1115	0.5083897669012322	NO	-
239	ZINC02442966	618	0.5083773618853402	NO	-
240	ZINC03930431	1600	0.5083466633602004	NO	-
241	ZINC03617392	1017	0.5081247548802671	NO	-
242	ZINC02107137	287	0.5080727204579941	NO	-
243	ZINC02250663	537	0.5079380193579903	NO	-
244	ZINC02107135	286	0.5079087587820946	NO	-
245	ZINC04085354	1668	0.5079041505488948	NO	-
246	ZINC02001463	243	0.5072980759440104	NO	-
247	ZINC03856416	1155	0.5068423946508771	NO	-
248	ZINC02132054	417	0.506778372994677	NO	-
249	ZINC02944528	761	0.5067203027659105	NO	-
250	ZINC03862822	1466	0.5066988940571897	NO	-
251	ZINC02944526	760	0.5066765490237422	NO	-
252	ZINC03969864	1613	0.5066183930824463	NO	-
253	ZINC02457434	634	0.506308244580385	NO	-
254	ZINC01541123	188	0.5060959199865706	NO	-
255	ZINC02155167	479	0.5059490527778348	NO	-
256	ZINC01661265	214	0.5056539813887573	NO	-
257	ZINC03814161	6	0.5056300408148439	YES	1
258	ZINC01663962	216	0.5055953543075388	NO	-
259	ZINC03856253	1148	0.5055388159441532	NO	-
260	ZINC03814172	21	0.5054917041520604	YES	3
261	ZINC02703211	709	0.5054665567320576	NO	-
262	ZINC02132052	416	0.505445437247222	NO	-
263	ZINC03862028	1396	0.5053896897049659	NO	-
264	ZINC03862322	1429	0.5051753667158512	NO	-
265	ZINC03969281	1612	0.5051039814333728	NO	-
266	ZINC03983676	1638	0.5049120579125318	NO	-
267	ZINC02128415	375	0.5049057680121043	NO	-
268	ZINC02128416	376	0.5046359823406801	NO	-
269	ZINC04236332	1707	0.5044170612681432	NO	-
270	ZINC01653630	210	0.5043898749999647	NO	-
271	ZINC01653630	211	0.5042622648081767	NO	-
272	ZINC03863341	1492	0.5042465673132489	NO	-
273	ZINC01653630	212	0.5042044889054011	NO	-
274	ZINC01653630	209	0.5041853017524238	NO	-
275	ZINC04084348	1664	0.5040310250242457	NO	-
276	ZINC03856670	1212	0.5038181130973941	NO	-
277	ZINC03856671	1213	0.5037965596593111	NO	-
278	ZINC02130392	392	0.5037136020608877	NO	-
279	ZINC02138495	458	0.5036361069728534	NO	-
280	ZINC03814177	23	0.5028974000051344	YES	5
281	ZINC03230673	807	0.5028834632769841	NO	-
282	ZINC03856150	1144	0.5026041122633885	NO	-
283	ZINC03435430	904	0.5024452327616312	NO	-
284	ZINC03933777	1606	0.502365878871812	NO	-
285	ZINC02134794	432	0.5022513529066173	NO	-
286	ZINC03824882	1092	0.5022410484097423	NO	-
287	ZINC02156610	482	0.5020903035720844	NO	-
288	ZINC03435434	905	0.5019847889892711	NO	-
289	ZINC03856631	1186	0.5019839503652402	NO	-
290	ZINC03931937	1602	0.50191099925685	NO	-
291	ZINC01535879	182	0.5018123480442594	NO	-
292	ZINC03862221	1414	0.50147954778204	NO	-
293	ZINC03862127	1402	0.5013767488349786	NO	-
294	ZINC03862124	1399	0.5012463671119435	NO	-
295	ZINC02131740	412	0.5011079576935381	NO	-
296	ZINC02348583	568	0.5010281291514412	NO	-
297	ZINC02342151	565	0.5009092697240354	NO	-
298	ZINC03856632	1187	0.50077718872962	NO	-
299	ZINC02131742	413	0.500708668582704	NO	-
300	ZINC03856426	1156	0.5007040848567156	NO	-
301	ZINC01664712	217	0.500616184641158	NO	-
302	ZINC03862125	1400	0.5005677118530367	NO	-
303	ZINC02083419	251	0.5004131767919882	NO	-
304	ZINC03818465	1084	0.5003216665706025	NO	-
305	ZINC02242352	536	0.5002315854684842	NO	-
306	ZINC03625271	1023	0.5002178295448753	NO	-
307	ZINC02856907	739	0.5001683171163935	NO	-
308	ZINC02106626	282	0.5000911675270595	NO	-
309	ZINC02856906	738	0.49988181182602875	NO	-
310	ZINC02523111	651	0.4998363416783045	NO	-
311	ZINC02856905	737	0.49983139663092013	NO	-
312	ZINC02393649	586	0.4997994993725641	NO	-
313	ZINC02530787	654	0.49975178374986223	NO	-
314	ZINC02227207	528	0.4997513370904916	NO	-
315	ZINC02484853	640	0.49966317914735225	NO	-
316	ZINC02484855	641	0.49964514328261067	NO	-
317	ZINC03863813	1514	0.4996173482601113	NO	-
318	ZINC03654155	1050	0.49958395234905856	NO	-
319	ZINC03933552	1604	0.4994068863770043	NO	-
320	ZINC02128224	371	0.4992663590570842	NO	-
321	ZINC02128375	374	0.49926549110438834	NO	-
322	ZINC04084655	1666	0.49922167238059684	NO	-
323	ZINC03862907	1468	0.4990538734387211	NO	-
324	ZINC02197333	509	0.49886812730589397	NO	-
325	ZINC03649527	1038	0.49863659763685436	NO	-
326	ZINC03983542	1635	0.49858416728911753	NO	-
327	ZINC02133304	423	0.4984086993317896	NO	-
328	ZINC03797173	1069	0.4983394626050796	NO	-
329	ZINC02136711	449	0.4978666707851864	NO	-
330	ZINC01546644	194	0.4978015796084853	NO	-
331	ZINC02858579	744	0.497737512221698	NO	-
332	ZINC02858576	741	0.4977085031179663	NO	-
333	ZINC02235626	533	0.4976901956399432	NO	-
334	ZINC03887257	1558	0.49768854790207867	NO	-
335	ZINC03191837	796	0.49764375087509644	NO	-
336	ZINC03863702	1509	0.4976196496513295	NO	-
337	ZINC02129278	383	0.4975606805787658	NO	-
338	ZINC03862546	1441	0.497529097833188	NO	-
339	ZINC03861836	1388	0.4975092888297839	NO	-
340	ZINC03861835	1387	0.49745830364298993	NO	-
341	ZINC02129275	382	0.4974154931592038	NO	-
342	ZINC02127112	359	0.4974134662523655	NO	-
343	ZINC03818471	1086	0.4973412684938856	NO	-
344	ZINC04260809	1722	0.49717108837159146	NO	-
345	ZINC02198778	511	0.4970673942601451	NO	-
346	ZINC02858577	742	0.49684249368920913	NO	-
347	ZINC02858578	743	0.49683401308561603	NO	-
348	ZINC02221459	526	0.4967659520830116	NO	-
349	ZINC03857016	1330	0.496724328372954	NO	-
350	ZINC03856571	1174	0.4966854910078092	NO	-
351	ZINC03861854	1389	0.49668241306176425	NO	-
352	ZINC03861855	1390	0.49668080183128005	NO	-
353	ZINC02127952	368	0.4966742121343118	NO	-
354	ZINC02136823	450	0.4966651139947383	NO	-
355	ZINC03856570	1173	0.49664947718670643	NO	-
356	ZINC03881755	1554	0.4965436957988165	NO	-
357	ZINC02229092	530	0.4965187685382957	NO	-
358	ZINC03969063	1611	0.4964776343334686	NO	-
359	ZINC03857006	1326	0.49608457101196574	NO	-
360	ZINC03857007	1327	0.496051872091603	NO	-
361	ZINC03880264	1553	0.49602073776472183	NO	-
362	ZINC03857017	1331	0.4960050425109318	NO	-
363	ZINC01541124	189	0.49597360277153313	NO	-
364	ZINC03856679	1220	0.4959270330581903	NO	-
365	ZINC03856680	1221	0.4959258794805954	NO	-
366	ZINC02200834	514	0.49582282060474525	NO	-
367	ZINC03863560	1503	0.4957244432556913	NO	-
368	ZINC02097069	257	0.4956098183505127	NO	-
369	ZINC03857034	1336	0.49556410232284787	NO	-
370	ZINC03857035	1337	0.49552548342304353	NO	-
371	ZINC03930437	1601	0.49547172959134383	NO	-
372	ZINC02126668	355	0.49545015520640256	NO	-
373	ZINC04084520	1665	0.49544476079423433	NO	-
374	ZINC02091787	253	0.49536865713783174	NO	-
375	ZINC03863559	1502	0.4952913652789388	NO	-
376	ZINC02160864	498	0.49516232996360005	NO	-
377	ZINC02581756	667	0.4950689965440818	NO	-
378	ZINC03985274	1640	0.49490462895168286	NO	-
379	ZINC02350583	569	0.4942989919210787	NO	-
380	ZINC04167051	1689	0.49428766809398217	NO	-
381	ZINC02203201	517	0.49411083544448137	NO	-
382	ZINC04377667	1766	0.4939293386066508	NO	-
383	ZINC01664993	218	0.49386960395241086	NO	-
384	ZINC03862162	1408	0.49377000857625	NO	-
385	ZINC03863751	1510	0.4936534422236041	NO	-
386	ZINC02129803	386	0.4935900431244284	NO	-
387	ZINC01666073	219	0.49334588224142334	NO	-
388	ZINC02432433	599	0.49328894985021465	NO	-
389	ZINC03892694	1574	0.4928960421758206	NO	-
390	ZINC03862163	1409	0.49289050211542196	NO	-
391	ZINC03797173	1068	0.49258981123579193	NO	-
392	ZINC02440058	617	0.492513970588778	NO	-
393	ZINC03863844	1526	0.49251372664833176	NO	-
394	ZINC02160861	497	0.4924984931010314	NO	-
395	ZINC03889226	1564	0.4922972053033754	NO	-
396	ZINC04325335	1751	0.4921305376158972	NO	-
397	ZINC03863784	1511	0.4920759006083702	NO	-
398	ZINC02136226	441	0.49207137299248777	NO	-
399	ZINC03861939	1393	0.49206306198671557	NO	-
400	ZINC03861938	1392	0.49204666642175454	NO	-
401	ZINC02215517	522	0.4919660052156829	NO	-
402	ZINC02440057	616	0.4919417673873649	NO	-
403	ZINC02129748	385	0.4919331340948609	NO	-
404	ZINC01549993	195	0.4918847421637784	NO	-
405	ZINC03941869	1608	0.491868082578361	NO	-
406	ZINC03427129	898	0.491855584311988	NO	-
407	ZINC02229788	532	0.49174023485484286	NO	-
408	ZINC02229786	531	0.49173442901346753	NO	-
409	ZINC02340976	562	0.49155857701135885	NO	-
410	ZINC03427127	897	0.49148398886696926	NO	-
411	ZINC03856554	1163	0.49116231526005055	NO	-
412	ZINC03856555	1164	0.4911274190261799	NO	-
413	ZINC03320308	856	0.49103662356674677	NO	-
414	ZINC04324667	1745	0.4910123604470137	NO	-
415	ZINC03654201	1056	0.4910105768548444	NO	-
416	ZINC02144692	463	0.49093543465058076	NO	-
417	ZINC02206694	518	0.4908551480811783	NO	-
418	ZINC03654099	1043	0.4908132432868979	NO	-
419	ZINC03488851	943	0.4907987271864961	NO	-
420	ZINC03488853	944	0.49077729282096827	NO	-
421	ZINC03856999	1323	0.49065824168251826	NO	-
422	ZINC02128370	373	0.49064551496154785	NO	-
423	ZINC02134744	431	0.4906170257799967	NO	-
424	ZINC03867073	1536	0.4905929212437069	NO	-
425	ZINC03867074	1538	0.49058769289325355	NO	-
426	ZINC04284484	1725	0.49057474418695657	NO	-
427	ZINC03856650	1200	0.4905657612422591	NO	-
428	ZINC03856998	1322	0.49055919833244777	NO	-
429	ZINC03856651	1201	0.4905406120460538	NO	-
430	ZINC01326611	166	0.49052803082582586	NO	-
431	ZINC02126838	358	0.490370706063527	NO	-
432	ZINC03654035	1042	0.49035758397189066	NO	-
433	ZINC03856566	1169	0.49027756611809853	NO	-
434	ZINC03856567	1170	0.4902328874497379	NO	-
435	ZINC02218110	525	0.49011748803445154	NO	-
436	ZINC02158957	488	0.49011430387900595	NO	-
437	ZINC03621838	1020	0.4899887956328792	NO	-
438	ZINC02129839	387	0.4899783446732919	NO	-
439	ZINC03857039	1340	0.48997094862652185	NO	-
440	ZINC03857040	1341	0.48993524435001057	NO	-
441	ZINC03856546	1161	0.48991223579197396	NO	-
442	ZINC02218109	524	0.48990190572776543	NO	-
443	ZINC03856547	1162	0.48988560796315156	NO	-
444	ZINC03625276	1024	0.48973218155565174	NO	-
445	ZINC03863841	1525	0.4897139228474201	NO	-
446	ZINC03625278	1025	0.4897066893759075	NO	-
447	ZINC03140884	793	0.48970326314544027	NO	-
448	ZINC03863828	1519	0.4894937026390759	NO	-
449	ZINC02004560	244	0.4894765256178914	NO	-
450	ZINC03862128	1403	0.4894528810635122	NO	-
451	ZINC03861977	1394	0.48929669499260825	NO	-
452	ZINC03856654	1204	0.4892090103216739	NO	-
453	ZINC03856657	1207	0.4891611677886867	NO	-
454	ZINC03856655	1205	0.48914804494082237	NO	-
455	ZINC03856656	1206	0.4891467020860239	NO	-
456	ZINC03983668	1637	0.48897962742179807	NO	-
457	ZINC03797848	1070	0.4888723682836668	NO	-
458	ZINC02229089	529	0.48882523575703074	NO	-
459	ZINC03814165	19	0.4888058617715566	YES	3
460	ZINC03814169	20	0.4888058617715566	YES	3
461	ZINC02102403	272	0.48872996415974357	NO	-
462	ZINC03856605	1183	0.488678159924145	NO	-
463	ZINC01535872	179	0.4886514476868493	NO	-
464	ZINC02130333	391	0.48862118424724776	NO	-
465	ZINC02138530	459	0.4885008014848854	NO	-
466	ZINC02400101	587	0.48848457022175584	NO	-
467	ZINC03890054	1566	0.48842414507166976	NO	-
468	ZINC04085256	1667	0.4883810453159497	NO	-
469	ZINC02328599	555	0.48822416393302887	NO	-
470	ZINC02440001	615	0.48816047049081757	NO	-
471	ZINC02154077	476	0.4879164966345496	NO	-
472	ZINC03338830	865	0.4878660695155295	NO	-
473	ZINC02105158	279	0.4878620347065688	NO	-
474	ZINC03338832	866	0.48777324154677626	NO	-
475	ZINC03338833	867	0.48777003148231346	NO	-
476	ZINC03654194	1055	0.4876312104881379	NO	-
477	ZINC03593230	1011	0.48762379443020004	NO	-
478	ZINC03985310	1641	0.48752314873861774	NO	-
479	ZINC03856677	1218	0.4875155592687849	NO	-
480	ZINC03856678	1219	0.48749826842482785	NO	-
481	ZINC02161240	503	0.48747279470972926	NO	-
482	ZINC03818467	1085	0.4873378076996409	NO	-
483	ZINC04228925	1706	0.487310004357932	NO	-
484	ZINC02434312	603	0.487290084533321	NO	-
485	ZINC02434313	604	0.48727055422124615	NO	-
486	ZINC03933556	1605	0.4871946525875735	NO	-
487	ZINC04227858	1704	0.48711827794576873	NO	-
488	ZINC03654103	1044	0.4871149483040273	NO	-
489	ZINC02131509	408	0.48691279605203464	NO	-
490	ZINC04167059	1691	0.48690601429370134	NO	-
491	ZINC03800276	1072	0.4868546314521298	NO	-
492	ZINC03856629	1184	0.4867849190117882	NO	-
493	ZINC03856630	1185	0.4867119087132085	NO	-
494	ZINC02328310	553	0.48651371954537725	NO	-
495	ZINC03654158	1051	0.486479278946373	NO	-
496	ZINC02137886	455	0.48638226230094084	NO	-
497	ZINC02130980	401	0.4863172977189906	NO	-
498	ZINC03867047	1533	0.48625092462261665	NO	-
499	ZINC00800022	130	0.4861891511974702	NO	-
500	ZINC00800021	129	0.48617921835125855	NO	-
501	ZINC02136588	446	0.48612129816900784	NO	-
502	ZINC02131032	402	0.48612055700338364	NO	-
503	ZINC03086171	787	0.48610703087027873	NO	-
504	ZINC03072028	781	0.48599893484785245	NO	-
505	ZINC03862609	1455	0.48598921801781003	NO	-
506	ZINC02129741	384	0.48597067417240475	NO	-
507	ZINC03072050	783	0.48595269504252053	NO	-
508	ZINC03933549	1603	0.4859489537607722	NO	-
509	ZINC03985253	1639	0.4857953829495458	NO	-
510	ZINC00800020	128	0.4857289516677968	NO	-
511	ZINC00800023	131	0.4857159058526604	NO	-
512	ZINC03856414	1153	0.48569779237771404	NO	-
513	ZINC03856413	1152	0.4856859977779738	NO	-
514	ZINC02138586	460	0.48564171911640236	NO	-
515	ZINC01541980	191	0.48525229290762856	NO	-
516	ZINC02127268	364	0.48524504152568576	NO	-
517	ZINC03220996	800	0.4852255632269022	NO	-
518	ZINC00614285	123	0.4851486681494362	NO	-
519	ZINC02133489	426	0.4851458833107526	NO	-
520	ZINC02421343	595	0.48513129078168854	NO	-
521	ZINC04024254	1653	0.4851167068805076	NO	-
522	ZINC02433376	602	0.48508017789665836	NO	-
523	ZINC02215586	523	0.48505743330822626	NO	-
524	ZINC03930426	1599	0.48484696826915724	NO	-
525	ZINC03983636	1636	0.4847873874445322	NO	-
526	ZINC03654119	1046	0.4846306035450545	NO	-
527	ZINC03856583	1177	0.48456466401594916	NO	-
528	ZINC02432504	600	0.4845544714659762	NO	-
529	ZINC03856683	1224	0.48455236523297956	NO	-
530	ZINC03856584	1178	0.48453915318367835	NO	-
531	ZINC02136336	443	0.4845202458013013	NO	-
532	ZINC02497318	644	0.4844589825357579	NO	-
533	ZINC02132171	419	0.484441600756847	NO	-
534	ZINC03881884	1555	0.4844298740465758	NO	-
535	ZINC03251564	827	0.48436243789488187	NO	-
536	ZINC02238995	535	0.4843142995242558	NO	-
537	ZINC02161186	502	0.48427204909675026	NO	-
538	ZINC03856868	1287	0.48426002913531824	NO	-
539	ZINC03856867	1286	0.48424521603554	NO	-
540	ZINC03649734	1039	0.4840334841854588	NO	-
541	ZINC00454623	92	0.4839407573643373	NO	-
542	ZINC03251566	828	0.4839148176305962	NO	-
543	ZINC02221783	527	0.4839060175738667	NO	-
544	ZINC02430883	597	0.48382504818715616	NO	-
545	ZINC02127283	365	0.4837111890821893	NO	-
546	ZINC03654029	1041	0.48333303055033766	NO	-
547	ZINC02194611	507	0.4832260014058647	NO	-
548	ZINC02131937	415	0.48310934625152274	NO	-
549	ZINC03859108	1383	0.48306972571031187	NO	-
550	ZINC02152498	471	0.48303203228098807	NO	-
551	ZINC02130619	396	0.4829262912934713	NO	-
552	ZINC03856782	1264	0.4828676091706752	NO	-
553	ZINC03654108	1045	0.4828438878851106	NO	-
554	ZINC02567652	664	0.4827567219336458	NO	-
555	ZINC03856643	1193	0.48275064844518717	NO	-
556	ZINC03856642	1192	0.48274731714716723	NO	-
557	ZINC03867047	1534	0.48266253037690027	NO	-
558	ZINC02275583	539	0.48265622260518176	NO	-
559	ZINC01668563	220	0.4826502056758488	NO	-
560	ZINC02157489	484	0.482560007409336	NO	-
561	ZINC03859107	1382	0.48255919549843646	NO	-
562	ZINC03862439	1434	0.4824082242595819	NO	-
563	ZINC03862438	1433	0.4823924654421296	NO	-
564	ZINC03983052	1633	0.48233756132114464	NO	-
565	ZINC03818134	1083	0.4822468845834376	NO	-
566	ZINC01537488	187	0.48219099312045355	NO	-
567	ZINC03326495	859	0.48214717156045106	NO	-
568	ZINC02160990	500	0.4820859609772926	NO	-
569	ZINC03241286	813	0.4820680731391191	NO	-
570	ZINC02679885	706	0.4818398402287876	NO	-
571	ZINC03452861	926	0.48179617577012096	NO	-
572	ZINC02679884	705	0.4817835821095936	NO	-
573	ZINC02321606	550	0.4817526913504894	NO	-
574	ZINC03856810	1267	0.48171618634512936	NO	-
575	ZINC03856811	1268	0.48169649944853776	NO	-
576	ZINC04248452	1714	0.48166652871098586	NO	-
577	ZINC02321607	551	0.4816605642462302	NO	-
578	ZINC02365593	580	0.48166002334454316	NO	-
579	ZINC03850487	1099	0.48156245852915447	NO	-
580	ZINC02348045	566	0.4815436985596026	NO	-
581	ZINC02237169	534	0.4815269983815822	NO	-
582	ZINC02629473	684	0.4813609072805161	NO	-
583	ZINC02135136	435	0.48135091232848987	NO	-
584	ZINC02503028	649	0.4813252664326767	NO	-
585	ZINC02129089	380	0.48125545253831875	NO	-
586	ZINC02100696	267	0.48123979028083935	NO	-
587	ZINC03862288	1426	0.48122358219552214	NO	-
588	ZINC03862224	1417	0.481157593673545	NO	-
589	ZINC03856596	1182	0.48114382293559566	NO	-
590	ZINC03856595	1181	0.48111116635835777	NO	-
591	ZINC04237887	1710	0.48110197672392413	NO	-
592	ZINC04466293	1779	0.4810557678757257	NO	-
593	ZINC02136438	444	0.4810267604076802	NO	-
594	ZINC03857052	1349	0.4807355094817558	NO	-
595	ZINC02130907	400	0.4807011195680232	NO	-
596	ZINC02350989	570	0.48068009938716033	NO	-
597	ZINC02212736	521	0.4806614964842778	NO	-
598	ZINC03119521	791	0.48063566357398735	NO	-
599	ZINC02131402	406	0.48057684395841893	NO	-
600	ZINC02136320	442	0.48043124948080573	NO	-
601	ZINC03850710	1102	0.4802840051728993	NO	-
602	ZINC02127903	367	0.48025823550148616	NO	-
603	ZINC02131608	409	0.48017876870058646	NO	-
604	ZINC03863612	1504	0.480065917951419	NO	-
605	ZINC03862220	1413	0.4799323943128068	NO	-
606	ZINC02456246	627	0.4799098327970945	NO	-
607	ZINC02331845	557	0.47990654489362977	NO	-
608	ZINC02134382	429	0.4798668755115695	NO	-
609	ZINC02412337	591	0.47981709238069065	NO	-
610	ZINC03857047	1344	0.4798059578786	NO	-
611	ZINC03857048	1345	0.47978031525239656	NO	-
612	ZINC02097749	260	0.479653113872627	NO	-
613	ZINC02097677	259	0.4796286356320669	NO	-
614	ZINC03856860	1283	0.4796162516863927	NO	-
615	ZINC03856859	1282	0.47961531932304863	NO	-
616	ZINC02503027	648	0.47956204997544977	NO	-
617	ZINC03857004	1324	0.4795124620389809	NO	-
618	ZINC03857005	1325	0.4795098963763123	NO	-
619	ZINC03857015	1329	0.4794859201292626	NO	-
620	ZINC02112961	300	0.47947805830527174	NO	-
621	ZINC04325188	1750	0.47942817535012916	NO	-
622	ZINC02503026	647	0.4793711873596962	NO	-
623	ZINC03862225	1418	0.4793608867079607	NO	-
624	ZINC02434840	605	0.47935072017206243	NO	-
625	ZINC02417922	594	0.47928534517628707	NO	-
626	ZINC03857032	1334	0.47922189388565234	NO	-
627	ZINC04093025	1673	0.4791953311304078	NO	-
628	ZINC03857014	1328	0.47919496677643447	NO	-
629	ZINC03919304	1596	0.4791902086079877	NO	-
630	ZINC03857033	1335	0.479175758998467	NO	-
631	ZINC03839582	1096	0.47916410672592297	NO	-
632	ZINC02456248	628	0.4790040555352414	NO	-
633	ZINC03857024	1332	0.47899840749290584	NO	-
634	ZINC03857025	1333	0.4789931509343455	NO	-
635	ZINC03859594	1384	0.47896993057398585	NO	-
636	ZINC03856568	1171	0.47896456488578243	NO	-
637	ZINC03856569	1172	0.47896095180785686	NO	-
638	ZINC01750414	228	0.4789365881619772	NO	-
639	ZINC02130017	388	0.47890675653124426	NO	-
640	ZINC02136663	448	0.4788856013026661	NO	-
641	ZINC03851140	1109	0.4788225543025475	NO	-
642	ZINC02130166	389	0.4787398105045243	NO	-
643	ZINC02197800	510	0.4787232974447184	NO	-
644	ZINC02131743	414	0.4786724943641158	NO	-
645	ZINC03851139	1107	0.47866792811307607	NO	-
646	ZINC02340396	561	0.4785979077745702	NO	-
647	ZINC02326137	552	0.4785059026579023	NO	-
648	ZINC03974055	1620	0.47838902732718336	NO	-
649	ZINC03856924	1309	0.47838564652195614	NO	-
650	ZINC03856537	1159	0.478378991208465	NO	-
651	ZINC03856538	1160	0.47834537673488914	NO	-
652	ZINC03851683	1123	0.47825040900738636	NO	-
653	ZINC03856923	1308	0.47812656767759704	NO	-
654	ZINC02127205	363	0.4780892230819553	NO	-
655	ZINC03862223	1416	0.47808139211380973	NO	-
656	ZINC02136901	451	0.4780679667842993	NO	-
657	ZINC03814159	17	0.4779990032401822	YES	3
658	ZINC03857051	1348	0.477916861767614	NO	-
659	ZINC03857055	1352	0.4779004253562731	NO	-
660	ZINC03856875	1290	0.4777555708001114	NO	-
661	ZINC03856876	1291	0.4777436192356011	NO	-
662	ZINC03862222	1415	0.47772794066055074	NO	-
663	ZINC03856783	1265	0.47764124079918696	NO	-
664	ZINC03667163	1060	0.4776399928809169	NO	-
665	ZINC03856784	1266	0.4775759331988811	NO	-
666	ZINC03819121	1087	0.47755976680661066	NO	-
667	ZINC02328411	554	0.47750869939000795	NO	-
668	ZINC02431335	598	0.4775056551793779	NO	-
669	ZINC02902767	758	0.47741737491450115	NO	-
670	ZINC02122668	337	0.47737779563480626	NO	-
671	ZINC02341140	563	0.4772764897822776	NO	-
672	ZINC03510308	970	0.4772360098413803	NO	-
673	ZINC03906750	1584	0.4770481448387534	NO	-
674	ZINC02438341	611	0.4769907345448086	NO	-
675	ZINC03481506	939	0.47695486444876356	NO	-
676	ZINC02679873	703	0.47693681184104425	NO	-
677	ZINC03867074	1537	0.47689208803608374	NO	-
678	ZINC03867073	1535	0.4768799258039432	NO	-
679	ZINC01892777	240	0.4768098521428644	NO	-
680	ZINC02435293	607	0.476805760882019	NO	-
681	ZINC03851139	1108	0.4767744656571502	NO	-
682	ZINC02435292	606	0.4767614691215764	NO	-
683	ZINC02135682	440	0.47675702534000186	NO	-
684	ZINC03856648	1198	0.4767095257298558	NO	-
685	ZINC03654128	1047	0.4766730477842962	NO	-
686	ZINC03856649	1199	0.47663335859767	NO	-
687	ZINC03851142	1112	0.47657110684945025	NO	-
688	ZINC02133763	428	0.4764312198203377	NO	-
689	ZINC03863837	1523	0.4763176487399542	NO	-
690	ZINC02137889	456	0.4762117148672758	NO	-
691	ZINC03442007	915	0.4761684487625749	NO	-
692	ZINC04084228	1663	0.47615586637025076	NO	-
693	ZINC03851137	1106	0.4760725424517918	NO	-
694	ZINC03442006	913	0.4760696627894268	NO	-
695	ZINC02131678	410	0.4759832859041541	NO	-
696	ZINC03481504	938	0.4759832060645842	NO	-
697	ZINC02120003	327	0.47591221753278223	NO	-
698	ZINC02120005	328	0.4758754393407046	NO	-
699	ZINC02337614	560	0.4756543617135071	NO	-
700	ZINC03994815	1646	0.4756022859336172	NO	-
701	ZINC02337612	559	0.4755891295214419	NO	-
702	ZINC03851140	1110	0.4755633288342634	NO	-
703	ZINC02332425	558	0.4754958009709149	NO	-
704	ZINC03581080	1010	0.4754435171111535	NO	-
705	ZINC03862576	1452	0.4753550882713664	NO	-
706	ZINC03862577	1453	0.4753114458963629	NO	-
707	ZINC03857821	1364	0.47523963244156914	NO	-
708	ZINC03856866	1285	0.4751920930698846	NO	-
709	ZINC03856865	1284	0.47518862495615144	NO	-
710	ZINC02133434	425	0.47513109922827096	NO	-
711	ZINC02160768	494	0.47510372135498496	NO	-
712	ZINC03811730	1078	0.4750200558039376	NO	-
713	ZINC02131365	405	0.4750096946587482	NO	-
714	ZINC02728565	714	0.4748090535808196	NO	-
715	ZINC03610269	1016	0.4745646219199765	NO	-
716	ZINC02133390	424	0.474482129757585	NO	-
717	ZINC03817940	1081	0.4742647988016203	NO	-
718	ZINC03862126	1401	0.47416874185941066	NO	-
719	ZINC02135227	437	0.47416488641141835	NO	-
720	ZINC03510326	973	0.47410721549586915	NO	-
721	ZINC03510328	974	0.4740786615698511	NO	-
722	ZINC03654129	1048	0.4739777305260903	NO	-
723	ZINC03857038	1339	0.47397083226821063	NO	-
724	ZINC02135353	438	0.47391835269114796	NO	-
725	ZINC03857037	1338	0.47390887831111883	NO	-
726	ZINC03863833	1521	0.4737950467617152	NO	-
727	ZINC03279595	839	0.47368105437546965	NO	-
728	ZINC03851137	1105	0.4736688918963051	NO	-
729	ZINC03851142	1111	0.4735488238564167	NO	-
730	ZINC03817939	1080	0.47319313220605475	NO	-
731	ZINC03654178	1054	0.473118413065917	NO	-
732	ZINC02137799	454	0.4730577267853101	NO	-
733	ZINC03857821	1365	0.47277103695676714	NO	-
734	ZINC03245996	818	0.4726659323278822	NO	-
735	ZINC03856564	1167	0.47263671849813166	NO	-
736	ZINC04390079	1768	0.4726154584422087	NO	-
737	ZINC03856565	1168	0.47259081060331054	NO	-
738	ZINC04237152	1708	0.4725138565726049	NO	-
739	ZINC03856940	1316	0.47226455800564715	NO	-
740	ZINC03856941	1317	0.47222465297396515	NO	-
741	ZINC04000254	1647	0.47219421361614483	NO	-
742	ZINC02280610	540	0.4721433669008562	NO	-
743	ZINC03851683	1124	0.47212619477198337	NO	-
744	ZINC02416367	592	0.4720506517108583	NO	-
745	ZINC03442006	914	0.47199500906195585	NO	-
746	ZINC03442007	916	0.47198977940941295	NO	-
747	ZINC02280611	541	0.47189693400572275	NO	-
748	ZINC03867656	1546	0.47189594537844604	NO	-
749	ZINC02131417	407	0.47181325344076785	NO	-
750	ZINC04302236	1729	0.4717065374311375	NO	-
751	ZINC01536839	186	0.47169078843965584	NO	-
752	ZINC03862549	1442	0.47165650923729735	NO	-
753	ZINC02099358	266	0.47150114497213147	NO	-
754	ZINC03441783	910	0.4714894699990629	NO	-
755	ZINC03856675	1216	0.47142830032863176	NO	-
756	ZINC03072054	784	0.4714249900932809	NO	-
757	ZINC03856676	1217	0.47139898254965845	NO	-
758	ZINC02601928	674	0.4713330788395788	NO	-
759	ZINC02898620	756	0.47107158792443615	NO	-
760	ZINC03862218	1412	0.47100464201402703	NO	-
761	ZINC03244599	814	0.4709989697589566	NO	-
762	ZINC02559992	660	0.47089736489181117	NO	-
763	ZINC02160777	495	0.47086710703269335	NO	-
764	ZINC02111228	295	0.47075342797572783	NO	-
765	ZINC02118150	322	0.47064137939134687	NO	-
766	ZINC02118151	323	0.4705644303919999	NO	-
767	ZINC02160783	496	0.4704780457205033	NO	-
768	ZINC03519777	978	0.470441277992268	NO	-
769	ZINC04000422	1649	0.4702233570325623	NO	-
770	ZINC03167463	795	0.4701790310107012	NO	-
771	ZINC04398806	1769	0.4699537351055634	NO	-
772	ZINC02127475	366	0.4698599183018749	NO	-
773	ZINC02096710	256	0.4698450591339661	NO	-
774	ZINC02158521	487	0.4698440763283249	NO	-
775	ZINC01493282	173	0.46983951437290083	NO	-
776	ZINC02158520	486	0.46979603216957844	NO	-
777	ZINC02210593	519	0.46979423971357753	NO	-
778	ZINC03857886	1367	0.46960184916872744	NO	-
779	ZINC01750424	231	0.4695932787282848	NO	-
780	ZINC02106384	281	0.4695547725556782	NO	-
781	ZINC01750422	230	0.46954808075399235	NO	-
782	ZINC03857885	1366	0.46953301846639706	NO	-
783	ZINC02138901	461	0.4695196853288936	NO	-
784	ZINC04045057	1658	0.469488762204909	NO	-
785	ZINC00086904	13	0.4694816772047094	NO	-
786	ZINC02106758	283	0.4694703797160393	NO	-
787	ZINC03856891	1299	0.46944104705516826	NO	-
788	ZINC03856890	1298	0.46942044874889055	NO	-
789	ZINC03892737	1575	0.4693632066912856	NO	-
790	ZINC02131319	404	0.4693152555540092	NO	-
791	ZINC03856661	1210	0.46929473351468687	NO	-
792	ZINC03892740	1577	0.46913643340551886	NO	-
793	ZINC01750420	229	0.46900931538988305	NO	-
794	ZINC02136482	445	0.46896327018397105	NO	-
795	ZINC03892738	1576	0.4689597342129187	NO	-
796	ZINC03856911	1303	0.468947799949571	NO	-
797	ZINC02387115	583	0.46874643476721106	NO	-
798	ZINC03856910	1302	0.4686737088166362	NO	-
799	ZINC03856662	1211	0.468639403280379	NO	-
800	ZINC02129245	381	0.46863836305031203	NO	-
801	ZINC03956832	1610	0.46857107726261243	NO	-
802	ZINC02133009	421	0.4685678953123371	NO	-
803	ZINC02094109	254	0.46855489356313923	NO	-
804	ZINC03857374	1356	0.468526694766115	NO	-
805	ZINC03856681	1222	0.46838398388122704	NO	-
806	ZINC03856682	1223	0.4683517473081877	NO	-
807	ZINC03857376	1357	0.46826235843880043	NO	-
808	ZINC03245387	816	0.468124903221196	NO	-
809	ZINC02130687	397	0.4680859359038155	NO	-
810	ZINC00904439	142	0.46807068950467334	NO	-
811	ZINC04299582	1728	0.4679618289884155	NO	-
812	ZINC02448771	621	0.46775691505727046	NO	-
813	ZINC02258906	538	0.4676783142990906	NO	-
814	ZINC03245388	817	0.4676633922960552	NO	-
815	ZINC03857373	1355	0.4676583824563472	NO	-
816	ZINC04464340	1774	0.4676320879837887	NO	-
817	ZINC03856781	1263	0.4675511394323448	NO	-
818	ZINC03856780	1262	0.46752299111385504	NO	-
819	ZINC02130211	390	0.4675071142004447	NO	-
820	ZINC02154596	477	0.46748055678247097	NO	-
821	ZINC03906753	1586	0.4673671663308636	NO	-
822	ZINC02437672	610	0.4673536824880586	NO	-
823	ZINC02439338	612	0.46728383266478296	NO	-
824	ZINC03856951	1321	0.46725284937104916	NO	-
825	ZINC03230995	808	0.4671833767843051	NO	-
826	ZINC02102052	269	0.4671796384965404	NO	-
827	ZINC02118638	324	0.46716025954740786	NO	-
828	ZINC02355106	573	0.4671197283438781	NO	-
829	ZINC03981506	1628	0.46703406505895884	NO	-
830	ZINC02199786	513	0.4670225934522587	NO	-
831	ZINC02130600	395	0.4669844820683747	NO	-
832	ZINC04217434	1702	0.4667523708249384	NO	-
833	ZINC02444450	619	0.4665996821518608	NO	-
834	ZINC03407957	891	0.4665964497627446	NO	-
835	ZINC03856950	1320	0.46652074352225703	NO	-
836	ZINC03623416	1021	0.4665103610634378	NO	-
837	ZINC02103803	275	0.46648077764498497	NO	-
838	ZINC03856581	1175	0.46640011220013233	NO	-
839	ZINC02125812	352	0.46636600923103344	NO	-
840	ZINC03856582	1176	0.4663570741597169	NO	-
841	ZINC04181541	1694	0.46628974864069583	NO	-
842	ZINC03435530	907	0.46624691091637094	NO	-
843	ZINC03407952	889	0.46623538866113934	NO	-
844	ZINC03856646	1196	0.46621145142086545	NO	-
845	ZINC02656340	695	0.46620575916840284	NO	-
846	ZINC03856647	1197	0.46620069392717467	NO	-
847	ZINC03407954	890	0.4661789044286812	NO	-
848	ZINC02364567	578	0.4661788890237633	NO	-
849	ZINC03856641	1191	0.46610852765914557	NO	-
850	ZINC03856640	1190	0.46606088951915015	NO	-
851	ZINC03325146	857	0.46569577716994326	NO	-
852	ZINC04083222	1662	0.4656332280546901	NO	-
853	ZINC03814163	18	0.46562602622524357	YES	3
854	ZINC03407949	888	0.46557434733913833	NO	-
855	ZINC01750392	225	0.46550114665147146	NO	-
856	ZINC03325148	858	0.4654853298088557	NO	-
857	ZINC04343503	1759	0.46545859838784975	NO	-
858	ZINC03856857	1280	0.4654230418382074	NO	-
859	ZINC02786454	732	0.46541100461138873	NO	-
860	ZINC03856858	1281	0.46540387915440323	NO	-
861	ZINC03856880	1295	0.4653806087528612	NO	-
862	ZINC03856879	1294	0.465363418903878	NO	-
863	ZINC03856947	1318	0.4652198524598101	NO	-
864	ZINC00904437	141	0.4652028888776471	NO	-
865	ZINC03856948	1319	0.46512046091440284	NO	-
866	ZINC02102367	271	0.46499179509632493	NO	-
867	ZINC02113036	301	0.4647508187335486	NO	-
868	ZINC02113038	302	0.4647092324246082	NO	-
869	ZINC03223088	802	0.46466160449262467	NO	-
870	ZINC03856593	1179	0.46456031844752693	NO	-
871	ZINC03856594	1180	0.4645423691426989	NO	-
872	ZINC02133244	422	0.4645366086522548	NO	-
873	ZINC03428859	900	0.46444634535171636	NO	-
874	ZINC03979569	1624	0.4643601738118708	NO	-
875	ZINC02127183	362	0.46419332147722203	NO	-
876	ZINC02136641	447	0.4641254593964251	NO	-
877	ZINC04324767	1748	0.4640575643008935	NO	-
878	ZINC03248739	822	0.46399577815189247	NO	-
879	ZINC03571581	1000	0.4639379401663837	NO	-
880	ZINC03248741	823	0.4638222190114549	NO	-
881	ZINC03571587	1005	0.46379553080559743	NO	-
882	ZINC03571588	1006	0.4637566087396006	NO	-
883	ZINC02124195	346	0.46370043526626487	NO	-
884	ZINC02155428	480	0.4635628360862523	NO	-
885	ZINC02128362	372	0.46355014193400285	NO	-
886	ZINC02137997	457	0.4634755692022675	NO	-
887	ZINC04620284	1790	0.46338673088916105	NO	-
888	ZINC03520635	980	0.4633560171049805	NO	-
889	ZINC04111764	1678	0.46330907675904043	NO	-
890	ZINC03520636	981	0.4633072430878051	NO	-
891	ZINC02330059	556	0.46326101688608984	NO	-
892	ZINC02444907	620	0.4632366574511686	NO	-
893	ZINC02126784	356	0.46319802663379567	NO	-
894	ZINC01840345	236	0.463125727840746	NO	-
895	ZINC03856699	1238	0.4630824408901378	NO	-
896	ZINC03856698	1237	0.46306055447893724	NO	-
897	ZINC03856922	1307	0.4629610110652595	NO	-
898	ZINC03856704	1243	0.4629289974553571	NO	-
899	ZINC03856705	1244	0.462883958756647	NO	-
900	ZINC02118733	325	0.4628424504730413	NO	-
901	ZINC03248737	821	0.46281826471562765	NO	-
902	ZINC03856921	1306	0.4628093499873443	NO	-
903	ZINC03248742	824	0.4627754995962743	NO	-
904	ZINC03481489	937	0.4627599623288553	NO	-
905	ZINC01536831	184	0.46262238006499545	NO	-
906	ZINC01905201	241	0.46260964439008734	NO	-
907	ZINC03851145	1113	0.4624872150652222	NO	-
908	ZINC04377656	1765	0.46246247269668267	NO	-
909	ZINC03271578	834	0.4624146958622402	NO	-
910	ZINC03862923	1470	0.462398108087577	NO	-
911	ZINC02147306	467	0.462377942877982	NO	-
912	ZINC02623742	680	0.4623602898488893	NO	-
913	ZINC03764928	1063	0.46232915030817345	NO	-
914	ZINC03863294	1486	0.4622001868620097	NO	-
915	ZINC02679882	704	0.4621756849215513	NO	-
916	ZINC03856206	1147	0.4621357449423533	NO	-
917	ZINC03272703	837	0.46209689185631697	NO	-
918	ZINC03857045	1342	0.4620780009192298	NO	-
919	ZINC03856825	1273	0.46202727356792334	NO	-
920	ZINC03857046	1343	0.46201630620714657	NO	-
921	ZINC01483276	172	0.46187789055841766	NO	-
922	ZINC00536933	102	0.46171712617438176	NO	-
923	ZINC01750412	227	0.4616758742903032	NO	-
924	ZINC03856935	1312	0.4616748346858492	NO	-
925	ZINC02151851	469	0.46166537664358315	NO	-
926	ZINC03856936	1313	0.4616621624710264	NO	-
927	ZINC03856535	1157	0.461625150021106	NO	-
928	ZINC03856536	1158	0.461576847862147	NO	-
929	ZINC03856874	1289	0.46149482777938355	NO	-
930	ZINC03857053	1350	0.4614894345837298	NO	-
931	ZINC03856873	1288	0.46148084454338956	NO	-
932	ZINC03857049	1346	0.46148065885797795	NO	-
933	ZINC02433022	601	0.4614341645109204	NO	-
934	ZINC02133534	427	0.4614120363638492	NO	-
935	ZINC03618741	1019	0.46129622894042926	NO	-
936	ZINC03857050	1347	0.46128019279581106	NO	-
937	ZINC03857054	1351	0.4612367247764525	NO	-
938	ZINC03863301	1489	0.46119381412656846	NO	-
939	ZINC01551652	197	0.46118782265272396	NO	-
940	ZINC03863300	1488	0.4611751686476726	NO	-
941	ZINC03862580	1454	0.4610967017151983	NO	-
942	ZINC02157404	483	0.46106440460632314	NO	-
943	ZINC04237886	1709	0.461035051157868	NO	-
944	ZINC03524474	984	0.46102453527890036	NO	-
945	ZINC03571586	1004	0.46091275510032037	NO	-
946	ZINC03863292	1484	0.46078941386033284	NO	-
947	ZINC03856688	1228	0.46069960649091535	NO	-
948	ZINC02161048	501	0.460674615558602	NO	-
949	ZINC02367235	581	0.46067106489297777	NO	-
950	ZINC03856687	1227	0.4606697268804351	NO	-
951	ZINC02572690	665	0.46066290533324367	NO	-
952	ZINC03858500	1376	0.4605910141388697	NO	-
953	ZINC04000375	1648	0.46057492326530214	NO	-
954	ZINC03857971	1369	0.4604691031685848	NO	-
955	ZINC03857970	1368	0.4603193517787481	NO	-
956	ZINC03571582	1001	0.4602974721551489	NO	-
957	ZINC03908371	1592	0.4601523444284606	NO	-
958	ZINC03856652	1202	0.4601182839858195	NO	-
959	ZINC03856653	1203	0.4600966121964648	NO	-
960	ZINC02103800	274	0.4600841854963325	NO	-
961	ZINC03244600	815	0.46002190622696093	NO	-
962	ZINC03857081	1353	0.4600094197979423	NO	-
963	ZINC02125338	351	0.45973166813898153	NO	-
964	ZINC04628281	1792	0.4597182839028911	NO	-
965	ZINC03856919	1304	0.459528026503781	NO	-
966	ZINC03450882	924	0.4591788992287985	NO	-
967	ZINC03450885	925	0.4591556416295025	NO	-
968	ZINC03407963	892	0.4589955842658383	NO	-
969	ZINC04341407	1758	0.458910973658939	NO	-
970	ZINC02137363	452	0.45889988650423486	NO	-
971	ZINC03983493	1634	0.45876189534236395	NO	-
972	ZINC02135145	436	0.4585807246269945	NO	-
973	ZINC02153171	475	0.45842824243753755	NO	-
974	ZINC03856747	1257	0.458427152146701	NO	-
975	ZINC02134893	433	0.45842107774859425	NO	-
976	ZINC02565015	663	0.4583181270782882	NO	-
977	ZINC03856920	1305	0.4582619716281436	NO	-
978	ZINC03857081	1354	0.45825584440890893	NO	-
979	ZINC02123730	344	0.45814616383610934	NO	-
980	ZINC02123729	343	0.45813300010121555	NO	-
981	ZINC03441839	912	0.457974703636488	NO	-
982	ZINC03862286	1424	0.45793968369182003	NO	-
983	ZINC03441836	911	0.45793105750487445	NO	-
984	ZINC00360365	37	0.4577957965810847	NO	-
985	ZINC03908371	1593	0.4577923740935928	NO	-
986	ZINC02417420	593	0.45766012333624423	NO	-
987	ZINC02560893	661	0.45760707041126075	NO	-
988	ZINC02557491	658	0.45759432087684565	NO	-
989	ZINC03072032	782	0.45754375003436204	NO	-
990	ZINC03654232	1058	0.4574835045933197	NO	-
991	ZINC04620271	1786	0.45740165500309804	NO	-
992	ZINC03856814	1270	0.45726838974003314	NO	-
993	ZINC03856813	1269	0.4572399545270348	NO	-
994	ZINC04334702	1755	0.45706074957856424	NO	-
995	ZINC03851145	1114	0.45700007423087124	NO	-
996	ZINC03856746	1256	0.4569167559538442	NO	-
997	ZINC02573111	666	0.4568062281059207	NO	-
998	ZINC03486226	940	0.45673727128416114	NO	-
999	ZINC04088830	1669	0.4567259435159772	NO	-
1000	ZINC03856827	1274	0.4567215891173077	NO	-
1001	ZINC01750406	226	0.456678213663252	NO	-
1002	ZINC03856694	1233	0.456627785149843	NO	-
1003	ZINC03856700	1239	0.456607576291975	NO	-
1004	ZINC03856701	1240	0.4565113830386689	NO	-
1005	ZINC03856695	1234	0.456492292455642	NO	-
1006	ZINC03370158	875	0.4563516441215462	NO	-
1007	ZINC01536832	185	0.45630708736685255	NO	-
1008	ZINC02116961	313	0.4562434938465623	NO	-
1009	ZINC03856712	1247	0.4562332307924531	NO	-
1010	ZINC02116962	314	0.4562296222086953	NO	-
1011	ZINC02122472	336	0.45621794394865683	NO	-
1012	ZINC03219636	799	0.45618953465027684	NO	-
1013	ZINC03856713	1248	0.45616865861186096	NO	-
1014	ZINC03950411	1609	0.4561159172747954	NO	-
1015	ZINC03856828	1275	0.4560273626598318	NO	-
1016	ZINC04324762	1746	0.4559943951715352	NO	-
1017	ZINC03862706	1456	0.45598553953746235	NO	-
1018	ZINC03892254	1572	0.4559552299734737	NO	-
1019	ZINC03072058	785	0.4559261139907157	NO	-
1020	ZINC02558710	659	0.4558758342374986	NO	-
1021	ZINC04167058	1690	0.4558144180706315	NO	-
1022	ZINC02107798	288	0.45578732574617387	NO	-
1023	ZINC04038182	1657	0.45568705950667954	NO	-
1024	ZINC02108295	289	0.4556060686168346	NO	-
1025	ZINC02199593	512	0.45557340509009164	NO	-
1026	ZINC03660288	1059	0.45551504853127195	NO	-
1027	ZINC03089011	788	0.45548455658347187	NO	-
1028	ZINC02123445	341	0.45542027551464853	NO	-
1029	ZINC03435504	906	0.455391337628882	NO	-
1030	ZINC03856938	1314	0.45533645084594526	NO	-
1031	ZINC03856939	1315	0.4553111451333326	NO	-
1032	ZINC02123443	340	0.4552544920654429	NO	-
1033	ZINC03863497	1497	0.45518996336614564	NO	-
1034	ZINC02356859	574	0.4550211275864346	NO	-
1035	ZINC03856693	1232	0.4550171002535359	NO	-
1036	ZINC03856692	1231	0.4549640407873652	NO	-
1037	ZINC03908362	1590	0.45487772160134843	NO	-
1038	ZINC02098319	264	0.45484246652795796	NO	-
1039	ZINC03618737	1018	0.45483128899012437	NO	-
1040	ZINC02134742	430	0.45472495161028953	NO	-
1041	ZINC00067498	8	0.4546842699818061	NO	-
1042	ZINC00067501	9	0.45464691078105224	NO	-
1043	ZINC02128122	370	0.45433242799346657	NO	-
1044	ZINC03863133	1480	0.4543139416093487	NO	-
1045	ZINC03633329	1033	0.4542888211718761	NO	-
1046	ZINC03858500	1377	0.4542382689831714	NO	-
1047	ZINC04177062	1693	0.4542188757849356	NO	-
1048	ZINC03814191	3	0.45420444138154714	YES	1
1049	ZINC03812885	4	0.45420444138154714	YES	1
1050	ZINC03817951	1082	0.45419961008324083	NO	-
1051	ZINC00009202	2	0.45392757784967835	NO	-
1052	ZINC03857447	1362	0.45388360652341964	NO	-
1053	ZINC03862949	1474	0.4537703628291341	NO	-
1054	ZINC03859975	1386	0.4537532436267348	NO	-
1055	ZINC01748613	223	0.453621226294377	NO	-
1056	ZINC03858878	1381	0.4535919569685874	NO	-
1057	ZINC03974547	1621	0.4535900436477182	NO	-
1058	ZINC02104066	276	0.4535594066263448	NO	-
1059	ZINC04239613	1711	0.45350632438809957	NO	-
1060	ZINC00412458	49	0.45343388155388115	NO	-
1061	ZINC03857448	1363	0.4534083092248451	NO	-
1062	ZINC02087529	252	0.4532252306951695	NO	-
1063	ZINC03859974	1385	0.45307184919969223	NO	-
1064	ZINC03857446	1361	0.4530009717830751	NO	-
1065	ZINC03306503	852	0.4530000067918632	NO	-
1066	ZINC03504703	964	0.4529481988872273	NO	-
1067	ZINC03504701	963	0.45291296733919634	NO	-
1068	ZINC03908362	1591	0.4527749594940511	NO	-
1069	ZINC02100772	268	0.4527717450228096	NO	-
1070	ZINC03863803	1513	0.45274262557812917	NO	-
1071	ZINC03856889	1297	0.45272431835391214	NO	-
1072	ZINC04334716	1756	0.45272362716640413	NO	-
1073	ZINC03856888	1296	0.4527162519143529	NO	-
1074	ZINC03223091	804	0.4526047848912927	NO	-
1075	ZINC03223090	803	0.4525722618544122	NO	-
1076	ZINC02125237	350	0.4525644597376546	NO	-
1077	ZINC03569500	996	0.45252604937683555	NO	-
1078	ZINC02130707	398	0.4525227701846606	NO	-
1079	ZINC03504916	966	0.4525058495457491	NO	-
1080	ZINC03504915	965	0.4524858067392845	NO	-
1081	ZINC02125236	349	0.45248533032682203	NO	-
1082	ZINC03862575	1451	0.4524350939843023	NO	-
1083	ZINC03856909	1301	0.45228265716211213	NO	-
1084	ZINC00412457	48	0.4522642361348144	NO	-
1085	ZINC03421229	896	0.4522053131407455	NO	-
1086	ZINC03856908	1300	0.45220196644796407	NO	-
1087	ZINC03856742	1253	0.4520614062053499	NO	-
1088	ZINC03862187	1411	0.4520611724799394	NO	-
1089	ZINC03856660	1209	0.45204705551262636	NO	-
1090	ZINC03856850	1278	0.4520425060869011	NO	-
1091	ZINC00510176	100	0.45187943823145077	NO	-
1092	ZINC02112709	297	0.4518776714496359	NO	-
1093	ZINC04620267	1785	0.45183141763098045	NO	-
1094	ZINC03312897	853	0.4518297396966315	NO	-
1095	ZINC03856659	1208	0.45177396263448427	NO	-
1096	ZINC03856719	1249	0.4516892443376612	NO	-
1097	ZINC01301218	165	0.45165093551636815	NO	-
1098	ZINC00813601	136	0.45155869657910663	NO	-
1099	ZINC03764905	1061	0.45155823180327676	NO	-
1100	ZINC02159215	489	0.451350996489347	NO	-
1101	ZINC03856851	1279	0.4512917241820888	NO	-
1102	ZINC03764907	1062	0.45121837628203315	NO	-
1103	ZINC01922522	242	0.4511989109554375	NO	-
1104	ZINC03856720	1250	0.4511914232666605	NO	-
1105	ZINC03510315	972	0.4510375575335057	NO	-
1106	ZINC02537187	655	0.4509878233271077	NO	-
1107	ZINC03654230	1057	0.45097380093374567	NO	-
1108	ZINC02357332	575	0.4506673761837261	NO	-
1109	ZINC03871993	1550	0.45061691496001793	NO	-
1110	ZINC03868976	1547	0.45058186796758	NO	-
1111	ZINC02012855	246	0.4503767238385916	NO	-
1112	ZINC03868977	1548	0.4503335100620166	NO	-
1113	ZINC02117590	317	0.4503060251820883	NO	-
1114	ZINC03856748	1258	0.4502704888508714	NO	-
1115	ZINC02117586	316	0.4502700811019343	NO	-
1116	ZINC03908353	1589	0.45005123835044103	NO	-
1117	ZINC03858577	1379	0.45002604922377476	NO	-
1118	ZINC03856749	1259	0.44999756731174206	NO	-
1119	ZINC02924492	759	0.4499652476801878	NO	-
1120	ZINC01557190	199	0.4499594787896795	NO	-
1121	ZINC03571579	998	0.44991631913294716	NO	-
1122	ZINC00541521	111	0.44991321795713357	NO	-
1123	ZINC02108761	292	0.44985222207539843	NO	-
1124	ZINC03856645	1195	0.44984064058696177	NO	-
1125	ZINC03571580	999	0.44983214933386106	NO	-
1126	ZINC02114508	308	0.4498279882938109	NO	-
1127	ZINC03320295	855	0.44982773613494426	NO	-
1128	ZINC03856644	1194	0.44982669707554024	NO	-
1129	ZINC03908353	1588	0.44975537796423604	NO	-
1130	ZINC03858577	1378	0.4496609692330155	NO	-
1131	ZINC03330569	860	0.44964311865549117	NO	-
1132	ZINC03491485	947	0.44962970662156077	NO	-
1133	ZINC03037010	775	0.44953592430231176	NO	-
1134	ZINC03037008	774	0.4495269858004348	NO	-
1135	ZINC03852458	1129	0.44947198297029173	NO	-
1136	ZINC03852455	1128	0.44930547719701475	NO	-
1137	ZINC02387116	584	0.4492630189711318	NO	-
1138	ZINC03255158	830	0.4491373305094771	NO	-
1139	ZINC03255159	831	0.4490869075349418	NO	-
1140	ZINC03913740	1595	0.4489887740938419	NO	-
1141	ZINC02761481	724	0.44895867502117065	NO	-
1142	ZINC02108678	290	0.4489422963439907	NO	-
1143	ZINC02667969	701	0.44892632420325157	NO	-
1144	ZINC02108680	291	0.4488637077414968	NO	-
1145	ZINC02667966	698	0.44883097524901466	NO	-
1146	ZINC02761482	725	0.4487227055914553	NO	-
1147	ZINC02667967	699	0.44865645845576574	NO	-
1148	ZINC02667968	700	0.44861963526877013	NO	-
1149	ZINC03862908	1469	0.44859301938846824	NO	-
1150	ZINC02120903	332	0.4485543666914077	NO	-
1151	ZINC03510312	971	0.44841228268195515	NO	-
1152	ZINC00416578	50	0.4481903863054831	NO	-
1153	ZINC04632848	1793	0.4481820917495311	NO	-
1154	ZINC02137694	453	0.4480183517460129	NO	-
1155	ZINC03863827	1518	0.44800755249911434	NO	-
1156	ZINC02113982	307	0.44800203996894533	NO	-
1157	ZINC03856685	1226	0.44781523371872634	NO	-
1158	ZINC03856684	1225	0.4477662004329903	NO	-
1159	ZINC03863826	1517	0.4477455523072346	NO	-
1160	ZINC02486374	642	0.447695122905453	NO	-
1161	ZINC02726168	712	0.44765710632333683	NO	-
1162	ZINC03814167	1	0.44761065717742726	YES	1
1163	ZINC03256514	832	0.4475986550628176	NO	-
1164	ZINC03428870	901	0.44743372500542283	NO	-
1165	ZINC03534935	989	0.4473047111283087	NO	-
1166	ZINC02636829	687	0.4471022903173618	NO	-
1167	ZINC02636828	686	0.4470775283841298	NO	-
1168	ZINC03249252	825	0.4470173808600245	NO	-
1169	ZINC03874128	1551	0.44688409620306985	NO	-
1170	ZINC03856878	1293	0.44687046434265226	NO	-
1171	ZINC03856877	1292	0.44682909755915057	NO	-
1172	ZINC04143752	1684	0.4467393167967102	NO	-
1173	ZINC03863974	1528	0.44670584286521114	NO	-
1174	ZINC02124477	347	0.4461268632525527	NO	-
1175	ZINC02097882	261	0.4461117169877502	NO	-
1176	ZINC03641801	1036	0.4460537550444988	NO	-
1177	ZINC03863802	1512	0.4459979597136644	NO	-
1178	ZINC03863834	1522	0.4459909877141811	NO	-
1179	ZINC03856195	1146	0.44577126184329147	NO	-
1180	ZINC03856823	1271	0.4456870503576964	NO	-
1181	ZINC03504695	961	0.4456394460805465	NO	-
1182	ZINC03295197	849	0.4456383562724097	NO	-
1183	ZINC02113288	303	0.44561964816877275	NO	-
1184	ZINC03504697	962	0.4456109380128309	NO	-
1185	ZINC03856375	1149	0.44557220142647563	NO	-
1186	ZINC03856376	1150	0.44556425941281946	NO	-
1187	ZINC03856696	1235	0.4451194112622096	NO	-
1188	ZINC03856690	1230	0.44511110277523475	NO	-
1189	ZINC03856689	1229	0.44511101212938176	NO	-
1190	ZINC03856697	1236	0.445069644193888	NO	-
1191	ZINC03856824	1272	0.4449581512179406	NO	-
1192	ZINC03856702	1241	0.44493730027134043	NO	-
1193	ZINC02626837	683	0.444930047123789	NO	-
1194	ZINC02152944	472	0.44492891748635555	NO	-
1195	ZINC03856703	1242	0.44490869846373227	NO	-
1196	ZINC03863243	1482	0.4448986386889197	NO	-
1197	ZINC00031727	3	0.4447620543726102	NO	-
1198	ZINC02152945	473	0.44475033716663687	NO	-
1199	ZINC02888420	755	0.4447340814174186	NO	-
1200	ZINC03856707	1246	0.44463035840954884	NO	-
1201	ZINC03856706	1245	0.4446138969499964	NO	-
1202	ZINC03046411	779	0.4444408237375404	NO	-
1203	ZINC03862759	1459	0.4443043707117447	NO	-
1204	ZINC03830507	1093	0.44425847292472104	NO	-
1205	ZINC02117658	319	0.4440863308030656	NO	-
1206	ZINC02112727	299	0.4440336310709615	NO	-
1207	ZINC02112725	298	0.44402178317422075	NO	-
1208	ZINC03334056	862	0.44397193183908373	NO	-
1209	ZINC03354201	872	0.44396608298511886	NO	-
1210	ZINC01750389	224	0.4439006423091622	NO	-
1211	ZINC03856412	1151	0.44387260742679974	NO	-
1212	ZINC04620274	1787	0.44383580039705045	NO	-
1213	ZINC04633907	1794	0.44383288670407944	NO	-
1214	ZINC02730129	715	0.4437559864387646	NO	-
1215	ZINC03856934	1311	0.44372584623314115	NO	-
1216	ZINC03856933	1310	0.4437075467996228	NO	-
1217	ZINC03862758	1458	0.44360816168502815	NO	-
1218	ZINC03571585	1003	0.4435341620653492	NO	-
1219	ZINC03867159	1539	0.4434706971644685	NO	-
1220	ZINC03862568	1444	0.44346919283736735	NO	-
1221	ZINC03862567	1443	0.44339408431783867	NO	-
1222	ZINC01536333	183	0.4433938509033043	NO	-
1223	ZINC02617870	675	0.44330796283719254	NO	-
1224	ZINC02617871	676	0.4433020645175303	NO	-
1225	ZINC03885971	1557	0.4431379452133527	NO	-
1226	ZINC04246397	1713	0.4427979274314401	NO	-
1227	ZINC00003662	1	0.4424990500679235	NO	-
1228	ZINC04065159	1659	0.44247083550598576	NO	-
1229	ZINC02486376	643	0.442337670117474	NO	-
1230	ZINC03863669	1508	0.442309055796919	NO	-
1231	ZINC03517943	976	0.44227787972195043	NO	-
1232	ZINC03477368	934	0.4422328833685646	NO	-
1233	ZINC00003015	0	0.4421541035537015	NO	-
1234	ZINC03449532	921	0.44211807009043413	NO	-
1235	ZINC02120920	334	0.44193141548598014	NO	-
1236	ZINC01066642	149	0.4419308390230259	NO	-
1237	ZINC03814158	5	0.44187840125308553	YES	1
1238	ZINC03166802	794	0.44185119976078496	NO	-
1239	ZINC02120918	333	0.441758617770546	NO	-
1240	ZINC04215281	1701	0.4415960462973798	NO	-
1241	ZINC03862399	1430	0.4415942824025449	NO	-
1242	ZINC04221170	1703	0.4415906943662953	NO	-
1243	ZINC02557490	657	0.44139210226443115	NO	-
1244	ZINC04620278	1788	0.4412456394932388	NO	-
1245	ZINC02140341	462	0.44106184509335533	NO	-
1246	ZINC02760168	722	0.44064376991679	NO	-
1247	ZINC02195091	508	0.4405245166108174	NO	-
1248	ZINC04641279	1795	0.4404451482260861	NO	-
1249	ZINC03856848	1276	0.44044246065102155	NO	-
1250	ZINC03856744	1254	0.4403862549866717	NO	-
1251	ZINC03856745	1255	0.44008513589738035	NO	-
1252	ZINC03856740	1251	0.43998538328577563	NO	-
1253	ZINC03856741	1252	0.43996966929977627	NO	-
1254	ZINC03270345	833	0.43996850623230305	NO	-
1255	ZINC03629248	1032	0.4397686589939616	NO	-
1256	ZINC02619230	677	0.4397517789104878	NO	-
1257	ZINC02113399	304	0.4396956061259069	NO	-
1258	ZINC02121917	335	0.4396930395998398	NO	-
1259	ZINC03863980	1529	0.4396660489379638	NO	-
1260	ZINC03856849	1277	0.4395832626297742	NO	-
1261	ZINC00202467	23	0.4395355944629597	NO	-
1262	ZINC03862287	1425	0.43950655505210195	NO	-
1263	ZINC02123873	345	0.4395050606739504	NO	-
1264	ZINC02760169	723	0.43946822421864923	NO	-
1265	ZINC02146698	466	0.4393195864051282	NO	-
1266	ZINC03287755	845	0.4392136867963375	NO	-
1267	ZINC02097914	263	0.43919796805019007	NO	-
1268	ZINC02097913	262	0.4391740222346198	NO	-
1269	ZINC01298539	164	0.4391588599817663	NO	-
1270	ZINC03851595	1121	0.43903982032293637	NO	-
1271	ZINC03851594	1119	0.4389953552454596	NO	-
1272	ZINC02114515	309	0.4388944193067518	NO	-
1273	ZINC03850532	1100	0.4387440881639446	NO	-
1274	ZINC01885530	237	0.43869765769415403	NO	-
1275	ZINC01885531	238	0.4386782727221619	NO	-
1276	ZINC03629246	1031	0.43864738855242225	NO	-
1277	ZINC00202471	24	0.4386048290004463	NO	-
1278	ZINC04324763	1747	0.43816040983984383	NO	-
1279	ZINC03888354	1560	0.4380034933423036	NO	-
1280	ZINC02365415	579	0.43797252736878334	NO	-
1281	ZINC04620264	1784	0.43774767032244943	NO	-
1282	ZINC03488013	942	0.43772558117011423	NO	-
1283	ZINC03488011	941	0.43772025513602597	NO	-
1284	ZINC03850532	1101	0.4376869660245224	NO	-
1285	ZINC01795269	233	0.4375414365558164	NO	-
1286	ZINC00547939	114	0.43743796746801006	NO	-
1287	ZINC02123623	342	0.43739019549810926	NO	-
1288	ZINC00273529	28	0.43731237634359676	NO	-
1289	ZINC02117351	315	0.43722873912934096	NO	-
1290	ZINC03863087	1478	0.43708540204438656	NO	-
1291	ZINC02771003	726	0.43707761096680475	NO	-
1292	ZINC02099240	265	0.43694272072786344	NO	-
1293	ZINC04167130	1692	0.43682661874754025	NO	-
1294	ZINC03271874	835	0.43667052734013156	NO	-
1295	ZINC03888354	1559	0.43664749723724533	NO	-
1296	ZINC03510300	968	0.43645689908777247	NO	-
1297	ZINC03510301	969	0.43641832340344516	NO	-
1298	ZINC03650469	1040	0.4364026545082053	NO	-
1299	ZINC03454060	927	0.4364004411268961	NO	-
1300	ZINC02160002	492	0.4363832122700523	NO	-
1301	ZINC03777089	1065	0.4363709225452333	NO	-
1302	ZINC01080659	152	0.43631291589416094	NO	-
1303	ZINC02159392	490	0.4361024563758081	NO	-
1304	ZINC03982950	1631	0.4360571445098572	NO	-
1305	ZINC03862574	1450	0.4359352185863069	NO	-
1306	ZINC03862226	1419	0.43585786473779614	NO	-
1307	ZINC03862946	1471	0.4358292100865282	NO	-
1308	ZINC04033760	1656	0.4358248181842517	NO	-
1309	ZINC03982951	1632	0.43577749675332267	NO	-
1310	ZINC03504687	958	0.43574101013386635	NO	-
1311	ZINC03504685	957	0.435733770529789	NO	-
1312	ZINC01743954	222	0.43572752889231503	NO	-
1313	ZINC03504689	959	0.43568441675999764	NO	-
1314	ZINC03504690	960	0.4356824812706196	NO	-
1315	ZINC03862573	1449	0.4355607984776879	NO	-
1316	ZINC03888354	1561	0.43554672094866326	NO	-
1317	ZINC03571584	1002	0.43528817027868827	NO	-
1318	ZINC03982949	1630	0.4351915716299386	NO	-
1319	ZINC03535062	992	0.43502218164430856	NO	-
1320	ZINC03535061	991	0.4348836711397294	NO	-
1321	ZINC02725853	711	0.43480426601950867	NO	-
1322	ZINC01530711	178	0.4346710894490765	NO	-
1323	ZINC03814170	12	0.4346264462113271	YES	2
1324	ZINC04026671	1654	0.434235005964374	NO	-
1325	ZINC03780182	1066	0.43422557752049606	NO	-
1326	ZINC02158399	485	0.43422484103787257	NO	-
1327	ZINC03221916	801	0.43403385393869026	NO	-
1328	ZINC03862572	1448	0.43401049305733896	NO	-
1329	ZINC02126076	354	0.4339180247410301	NO	-
1330	ZINC01839341	235	0.43379276216729823	NO	-
1331	ZINC02120425	330	0.4336179162092619	NO	-
1332	ZINC03347863	869	0.43358235573512666	NO	-
1333	ZINC00326157	32	0.4335509885273216	NO	-
1334	ZINC03522966	983	0.43345726323142403	NO	-
1335	ZINC02125144	348	0.43340508849663395	NO	-
1336	ZINC03522964	982	0.43336331448978066	NO	-
1337	ZINC03038125	776	0.4332077780653222	NO	-
1338	ZINC03980765	1625	0.43316567843207826	NO	-
1339	ZINC03858263	1372	0.4331362172214597	NO	-
1340	ZINC03891890	1571	0.4331017294213288	NO	-
1341	ZINC03863540	1501	0.43300484441538484	NO	-
1342	ZINC02527662	653	0.43294456055200964	NO	-
1343	ZINC03863246	1483	0.43285905558120974	NO	-
1344	ZINC03491040	946	0.43276865590928904	NO	-
1345	ZINC04108108	1677	0.43262899419557416	NO	-
1346	ZINC03478287	936	0.4325998905702954	NO	-
1347	ZINC03255155	829	0.43255103266326506	NO	-
1348	ZINC02151482	468	0.4325254015298276	NO	-
1349	ZINC03850931	1104	0.43228501770788513	NO	-
1350	ZINC03850929	1103	0.43225109641702686	NO	-
1351	ZINC03858263	1373	0.4319676483138642	NO	-
1352	ZINC03906752	1585	0.43195116685397766	NO	-
1353	ZINC03038127	777	0.43135927437742094	NO	-
1354	ZINC03504678	956	0.4312626651531234	NO	-
1355	ZINC02527661	652	0.43115417146563323	NO	-
1356	ZINC00983044	145	0.43112028626577475	NO	-
1357	ZINC03504676	955	0.43102857085236723	NO	-
1358	ZINC03278625	838	0.430894517459321	NO	-
1359	ZINC02625399	682	0.4308162358386435	NO	-
1360	ZINC02102054	270	0.430789666677318	NO	-
1361	ZINC04118059	1680	0.43071607417037755	NO	-
1362	ZINC03851594	1120	0.43070469094725217	NO	-
1363	ZINC03851595	1122	0.4306879155301981	NO	-
1364	ZINC02125904	353	0.43065195525587285	NO	-
1365	ZINC03857404	1360	0.43047366906423407	NO	-
1366	ZINC03856776	1261	0.4303593888631206	NO	-
1367	ZINC00326170	34	0.430345288093117	NO	-
1368	ZINC02771524	727	0.4303292945085139	NO	-
1369	ZINC00468137	94	0.43032770392832054	NO	-
1370	ZINC03856775	1260	0.43032660827762453	NO	-
1371	ZINC00326099	31	0.4302813731655401	NO	-
1372	ZINC02211586	520	0.4302668270528292	NO	-
1373	ZINC03571578	997	0.43021748017643324	NO	-
1374	ZINC03334056	863	0.4302051040068456	NO	-
1375	ZINC03318052	854	0.43015527871321835	NO	-
1376	ZINC02407659	589	0.4301269788513399	NO	-
1377	ZINC03492754	949	0.4300804777351611	NO	-
1378	ZINC03492753	948	0.4300733239861129	NO	-
1379	ZINC03862571	1447	0.4299151099489678	NO	-
1380	ZINC03338466	864	0.42991064618656716	NO	-
1381	ZINC03287548	843	0.429741879045865	NO	-
1382	ZINC03857403	1359	0.4296929216660917	NO	-
1383	ZINC03906754	1587	0.4296664628758862	NO	-
1384	ZINC03575724	1009	0.4296266577921201	NO	-
1385	ZINC03816734	1079	0.42950631463710026	NO	-
1386	ZINC03941360	1607	0.42925871249066455	NO	-
1387	ZINC03430180	903	0.4291766110179059	NO	-
1388	ZINC04325161	1749	0.4291517567778661	NO	-
1389	ZINC03777089	1064	0.4291226721523107	NO	-
1390	ZINC03851546	1118	0.4290469957822578	NO	-
1391	ZINC03430179	902	0.4290118911117507	NO	-
1392	ZINC03371591	876	0.42883565789714073	NO	-
1393	ZINC03449532	922	0.42867504516295835	NO	-
1394	ZINC02499406	645	0.4286565306200833	NO	-
1395	ZINC02499410	646	0.42862592560909896	NO	-
1396	ZINC00376431	39	0.42860290340822943	NO	-
1397	ZINC00602375	120	0.4284446232300493	NO	-
1398	ZINC03867566	1541	0.4283263697982657	NO	-
1399	ZINC02411777	590	0.42795993958635936	NO	-
1400	ZINC03874132	1552	0.4279577997332778	NO	-
1401	ZINC03571592	1007	0.42795076995704134	NO	-
1402	ZINC03867568	1542	0.4277530882649786	NO	-
1403	ZINC03867565	1540	0.4276543762447071	NO	-
1404	ZINC00424869	88	0.42749751501453886	NO	-
1405	ZINC00424872	91	0.4274875269149696	NO	-
1406	ZINC00424871	90	0.42742245205445184	NO	-
1407	ZINC00424870	89	0.42738903639003334	NO	-
1408	ZINC04033760	1655	0.42736265512853694	NO	-
1409	ZINC02106371	280	0.42693820531920146	NO	-
1410	ZINC02116933	312	0.42689296804406396	NO	-
1411	ZINC03410703	894	0.42681636831882075	NO	-
1412	ZINC03572770	1008	0.4267966866453575	NO	-
1413	ZINC03410708	895	0.42674959117361294	NO	-
1414	ZINC02104662	278	0.4264284555937286	NO	-
1415	ZINC04001235	1650	0.4263727825105608	NO	-
1416	ZINC02104661	277	0.4263581913248003	NO	-
1417	ZINC04494162	1780	0.4259906297032007	NO	-
1418	ZINC03862948	1473	0.42598944801042277	NO	-
1419	ZINC02118024	320	0.42586694813415427	NO	-
1420	ZINC03529837	987	0.42582021704344153	NO	-
1421	ZINC03249691	826	0.4258133492747539	NO	-
1422	ZINC03287592	844	0.4253486629880337	NO	-
1423	ZINC03862404	1431	0.42526670268445194	NO	-
1424	ZINC03248736	820	0.42506051597084255	NO	-
1425	ZINC02118087	321	0.42497093682929954	NO	-
1426	ZINC02120847	331	0.4248056528635585	NO	-
1427	ZINC03858066	1371	0.42478427264666707	NO	-
1428	ZINC00998160	146	0.4247618701350445	NO	-
1429	ZINC03890652	1569	0.42471588567168167	NO	-
1430	ZINC02593953	668	0.4246968551292383	NO	-
1431	ZINC03851395	1117	0.42459129953880337	NO	-
1432	ZINC04465179	1775	0.42459129953880337	NO	-
1433	ZINC02886171	753	0.42426399878583715	NO	-
1434	ZINC00538872	105	0.42423747284999597	NO	-
1435	ZINC03233963	809	0.4241617011490507	NO	-
1436	ZINC00591590	118	0.4240791531761909	NO	-
1437	ZINC03858065	1370	0.42399100955990815	NO	-
1438	ZINC02065563	250	0.4234556595835335	NO	-
1439	ZINC03863981	1530	0.42343813680360975	NO	-
1440	ZINC04620282	1789	0.4233805732027647	NO	-
1441	ZINC04316718	1739	0.4228383526110516	NO	-
1442	ZINC02988906	768	0.42274062602078716	NO	-
1443	ZINC03862947	1472	0.4227050046593798	NO	-
1444	ZINC00416719	51	0.42255893845030457	NO	-
1445	ZINC02153097	474	0.42251210618442303	NO	-
1446	ZINC02190401	506	0.4225091249826171	NO	-
1447	ZINC02783507	730	0.4223641399736368	NO	-
1448	ZINC04414039	1770	0.42174619909217625	NO	-
1449	ZINC03477515	935	0.42162524830141024	NO	-
1450	ZINC02623086	679	0.42159049451346725	NO	-
1451	ZINC00468137	95	0.4215405544435362	NO	-
1452	ZINC00468137	96	0.4215405544435362	NO	-
1453	ZINC03427356	899	0.4210578796344867	NO	-
1454	ZINC03867588	1543	0.4210047711950754	NO	-
1455	ZINC03992699	1645	0.4209460559207907	NO	-
1456	ZINC00610255	121	0.42057272991272027	NO	-
1457	ZINC02112647	296	0.4205143395775506	NO	-
1458	ZINC03527945	985	0.4201867862680363	NO	-
1459	ZINC03520337	979	0.42018108094548634	NO	-
1460	ZINC04509852	1781	0.41994356033869595	NO	-
1461	ZINC02159855	491	0.4197147987280551	NO	-
1462	ZINC02699386	707	0.41965280686611883	NO	-
1463	ZINC03867589	1544	0.4196226686417683	NO	-
1464	ZINC04465638	1777	0.4196226686417683	NO	-
1465	ZINC03362790	874	0.41960500818896285	NO	-
1466	ZINC00382800	45	0.41944692982047677	NO	-
1467	ZINC03017661	772	0.41939840672913264	NO	-
1468	ZINC03272312	836	0.4192747138720929	NO	-
1469	ZINC03848781	1098	0.4192680471557709	NO	-
1470	ZINC03889224	1562	0.41919893229595856	NO	-
1471	ZINC02649631	694	0.41912872315029076	NO	-
1472	ZINC00326554	35	0.4190006174312009	NO	-
1473	ZINC04248535	1715	0.4189427529227128	NO	-
1474	ZINC04607979	1783	0.4186070637676587	NO	-
1475	ZINC02882921	752	0.4186062769939848	NO	-
1476	ZINC02858270	740	0.4185078507829283	NO	-
1477	ZINC04297427	1727	0.41833011191749697	NO	-
1478	ZINC02154817	478	0.4182068993477641	NO	-
1479	ZINC00421600	81	0.41813653231580555	NO	-
1480	ZINC03862307	1428	0.41791768378628824	NO	-
1481	ZINC03977186	1623	0.41791335875913094	NO	-
1482	ZINC03862164	1410	0.4175538734788544	NO	-
1483	ZINC03490946	945	0.41736599351551695	NO	-
1484	ZINC03892693	1573	0.4172406989968168	NO	-
1485	ZINC04465367	1776	0.4172406989968168	NO	-
1486	ZINC02135639	439	0.4171382362398561	NO	-
1487	ZINC03863982	1531	0.4171022425820682	NO	-
1488	ZINC00326163	33	0.4170675878099332	NO	-
1489	ZINC02120036	329	0.4169164559464164	NO	-
1490	ZINC03863295	1487	0.41673530253685265	NO	-
1491	ZINC04246234	1712	0.4167330557695562	NO	-
1492	ZINC04193598	1696	0.41645393401559555	NO	-
1493	ZINC03977019	1622	0.4164515671671704	NO	-
1494	ZINC03857396	1358	0.4161678257775357	NO	-
1495	ZINC02962058	764	0.41606697210670907	NO	-
1496	ZINC02113407	305	0.41591727348507035	NO	-
1497	ZINC03303846	850	0.4156717716264915	NO	-
1498	ZINC04332784	1754	0.41562120006759373	NO	-
1499	ZINC03863293	1485	0.41555063516497776	NO	-
1500	ZINC02744830	718	0.41551905760723606	NO	-
1501	ZINC04511141	1782	0.4153666149046461	NO	-
1502	ZINC02644405	690	0.41516054700782645	NO	-
1503	ZINC02644404	689	0.41515024363148856	NO	-
1504	ZINC02664352	697	0.4151342066956036	NO	-
1505	ZINC03601775	1014	0.4146431163551607	NO	-
1506	ZINC00344564	36	0.4143467702764377	NO	-
1507	ZINC00496243	97	0.41343256369606246	NO	-
1508	ZINC03403001	885	0.4131646692321227	NO	-
1509	ZINC03058817	780	0.4131164843320464	NO	-
1510	ZINC03403004	886	0.41310276952338787	NO	-
1511	ZINC02887414	754	0.4129390460746323	NO	-
1512	ZINC03980773	1627	0.41267377905418406	NO	-
1513	ZINC00496243	98	0.41256488409428155	NO	-
1514	ZINC03863622	1506	0.4125143549981505	NO	-
1515	ZINC04388508	1767	0.41251093669642847	NO	-
1516	ZINC00379130	41	0.41221625897175956	NO	-
1517	ZINC02996891	769	0.4121702922178423	NO	-
1518	ZINC04443686	1773	0.4119756320483079	NO	-
1519	ZINC03814186	16	0.41194821736032866	YES	3
1520	ZINC03889824	1565	0.41172186176621467	NO	-
1521	ZINC04248541	1716	0.411542964024471	NO	-
1522	ZINC02115624	310	0.4114769714395003	NO	-
1523	ZINC01496564	175	0.411273847530567	NO	-
1524	ZINC00539684	107	0.4110969295803371	NO	-
1525	ZINC00539683	106	0.41105061190108444	NO	-
1526	ZINC02023857	248	0.4109288684705402	NO	-
1527	ZINC03043422	778	0.4106127409677588	NO	-
1528	ZINC00419259	62	0.41043812676535024	NO	-
1529	ZINC02987688	767	0.4103254942776339	NO	-
1530	ZINC00543281	112	0.4103047153332152	NO	-
1531	ZINC01108984	155	0.4102819165307468	NO	-
1532	ZINC03854223	1137	0.4101887029818664	NO	-
1533	ZINC03448912	918	0.4100651260062603	NO	-
1534	ZINC03494155	952	0.4097850213158493	NO	-
1535	ZINC03494153	951	0.4097358002568915	NO	-
1536	ZINC03854529	1138	0.4096548521732528	NO	-
1537	ZINC03896575	1581	0.4096435863895507	NO	-
1538	ZINC00379835	43	0.40956002184929413	NO	-
1539	ZINC03854222	1136	0.40952366054617	NO	-
1540	ZINC00541471	110	0.409515662853228	NO	-
1541	ZINC00422468	86	0.40933170897919097	NO	-
1542	ZINC03867652	1545	0.40926324987039875	NO	-
1543	ZINC04465690	1778	0.40926324987039875	NO	-
1544	ZINC02132907	420	0.4091621027351769	NO	-
1545	ZINC00313690	29	0.4089720076514874	NO	-
1546	ZINC02122993	338	0.4080836106730984	NO	-
1547	ZINC03863838	1524	0.4078079704246253	NO	-
1548	ZINC03399649	882	0.4077189311001958	NO	-
1549	ZINC03399652	883	0.4077139055299284	NO	-
1550	ZINC02645408	693	0.40767226920129696	NO	-
1551	ZINC02645407	692	0.40760478943356737	NO	-
1552	ZINC00591591	119	0.40736367517324806	NO	-
1553	ZINC00622456	124	0.40720337112003413	NO	-
1554	ZINC02668817	702	0.4071098681452418	NO	-
1555	ZINC03448912	919	0.4070507841552838	NO	-
1556	ZINC01135326	159	0.40703174114428176	NO	-
1557	ZINC02861552	747	0.4065881226159809	NO	-
1558	ZINC02117638	318	0.4065870981994482	NO	-
1559	ZINC02661712	696	0.40597199992625305	NO	-
1560	ZINC04162189	1686	0.40596410401473104	NO	-
1561	ZINC03896561	1580	0.405963761601154	NO	-
1562	ZINC04162189	1685	0.40588664885862913	NO	-
1563	ZINC03304792	851	0.40585220448848935	NO	-
1564	ZINC01164029	163	0.4056772403205355	NO	-
1565	ZINC03862569	1445	0.4056214917193697	NO	-
1566	ZINC03862570	1446	0.4055310655315584	NO	-
1567	ZINC02449184	622	0.4052861730754983	NO	-
1568	ZINC00422097	84	0.4050893140932803	NO	-
1569	ZINC04288466	1726	0.4050718776879063	NO	-
1570	ZINC01093671	153	0.404404735959746	NO	-
1571	ZINC02641241	688	0.40438770506538235	NO	-
1572	ZINC03506641	967	0.40412602008772974	NO	-
1573	ZINC02860873	746	0.4041117747741312	NO	-
1574	ZINC03199366	797	0.4040767880282004	NO	-
1575	ZINC02118875	326	0.40396760089733547	NO	-
1576	ZINC00421574	80	0.4039657416376303	NO	-
1577	ZINC02996891	770	0.40367646028895315	NO	-
1578	ZINC02996891	771	0.40367646028895315	NO	-
1579	ZINC02113931	306	0.4036013915602557	NO	-
1580	ZINC03457689	930	0.40355885682766995	NO	-
1581	ZINC00419159	60	0.40354359360693437	NO	-
1582	ZINC01061869	148	0.40348741990678577	NO	-
1583	ZINC03402766	884	0.40334615153830233	NO	-
1584	ZINC02633003	685	0.4031351147388617	NO	-
1585	ZINC03448912	920	0.4029759274242257	NO	-
1586	ZINC02461734	636	0.4029350990296353	NO	-
1587	ZINC00379122	40	0.4029235811451827	NO	-
1588	ZINC00537576	103	0.40231982362182084	NO	-
1589	ZINC03597092	1013	0.40198304817891284	NO	-
1590	ZINC03597090	1012	0.40197989217079133	NO	-
1591	ZINC03351288	870	0.40191352980012574	NO	-
1592	ZINC03351290	871	0.40187609041281025	NO	-
1593	ZINC04138649	1683	0.40177842018203896	NO	-
1594	ZINC04318666	1744	0.40171488602607724	NO	-
1595	ZINC03853003	1132	0.40169212894953243	NO	-
1596	ZINC04249002	1718	0.40168374140386914	NO	-
1597	ZINC04308270	1730	0.40120646373654933	NO	-
1598	ZINC03866920	1532	0.40112944636140674	NO	-
1599	ZINC03853002	1131	0.40111171528172496	NO	-
1600	ZINC02123097	339	0.40087807373400486	NO	-
1601	ZINC03535340	993	0.40084577580400477	NO	-
1602	ZINC03494166	953	0.4008153665118623	NO	-
1603	ZINC03292777	847	0.40070356693614595	NO	-
1604	ZINC00419288	64	0.40056161802302187	NO	-
1605	ZINC03862722	1457	0.40044342178952574	NO	-
1606	ZINC00419278	63	0.40037942063079207	NO	-
1607	ZINC00420634	71	0.4003775350141081	NO	-
1608	ZINC04249002	1717	0.40030840177828475	NO	-
1609	ZINC04343607	1760	0.4003030579674347	NO	-
1610	ZINC00625453	126	0.4002984566493053	NO	-
1611	ZINC04343607	1761	0.400131695331858	NO	-
1612	ZINC03494077	950	0.39992628148544856	NO	-
1613	ZINC04118070	1681	0.39970358225572966	NO	-
1614	ZINC02879536	751	0.39963222195196174	NO	-
1615	ZINC03528892	986	0.399611521658184	NO	-
1616	ZINC00419245	61	0.39947377325098254	NO	-
1617	ZINC01142076	161	0.39895513808722566	NO	-
1618	ZINC00083818	12	0.39889141028418823	NO	-
1619	ZINC01496539	174	0.39844828018518674	NO	-
1620	ZINC04162189	1687	0.39813006406948614	NO	-
1621	ZINC02160084	493	0.39809181860285847	NO	-
1622	ZINC02620172	678	0.39807661165343494	NO	-
1623	ZINC03534993	990	0.39804981577285975	NO	-
1624	ZINC01792778	232	0.3978783966332871	NO	-
1625	ZINC03814168	15	0.3977356781274289	YES	3
1626	ZINC00410679	47	0.39772672956966626	NO	-
1627	ZINC00213648	25	0.39754752339862987	NO	-
1628	ZINC01795301	234	0.3970110804025002	NO	-
1629	ZINC02624199	681	0.39700728414399394	NO	-
1630	ZINC03814171	22	0.3968078299500932	YES	4
1631	ZINC04118051	1679	0.3967381631354795	NO	-
1632	ZINC04107593	1676	0.39660428443216167	NO	-
1633	ZINC02127962	369	0.396352319488576	NO	-
1634	ZINC03980771	1626	0.396091195272459	NO	-
1635	ZINC02375807	582	0.39582501447502955	NO	-
1636	ZINC03858742	1380	0.3956313688435656	NO	-
1637	ZINC03814162	2	0.39510497720091736	YES	1
1638	ZINC04316718	1738	0.394954257405526	NO	-
1639	ZINC02023887	249	0.3948687407851733	NO	-
1640	ZINC03513201	975	0.39483744311342833	NO	-
1641	ZINC04316718	1737	0.3947171944492842	NO	-
1642	ZINC01076662	150	0.39457842242984	NO	-
1643	ZINC02601724	669	0.39455898056856936	NO	-
1644	ZINC02601726	670	0.39434202387439027	NO	-
1645	ZINC03442116	917	0.39433999318652946	NO	-
1646	ZINC02460794	635	0.39426283623147557	NO	-
1647	ZINC03463755	931	0.39409051190456323	NO	-
1648	ZINC03863660	1507	0.39401908422774595	NO	-
1649	ZINC01122676	156	0.3938831508078101	NO	-
1650	ZINC02846257	736	0.3938538684763362	NO	-
1651	ZINC04343607	1762	0.3937778065351462	NO	-
1652	ZINC02601729	672	0.39365423504791264	NO	-
1653	ZINC00422054	83	0.39341626077339215	NO	-
1654	ZINC03863830	1520	0.3933714941207423	NO	-
1655	ZINC01122676	158	0.39327924509769346	NO	-
1656	ZINC00379665	42	0.39316612149706837	NO	-
1657	ZINC03973290	1618	0.3931354608710172	NO	-
1658	ZINC03862021	1395	0.3929968971314438	NO	-
1659	ZINC00857990	140	0.3929791400565804	NO	-
1660	ZINC03973842	1619	0.39280284297445306	NO	-
1661	ZINC01574050	200	0.39271492430305793	NO	-
1662	ZINC00538768	104	0.39247187720897914	NO	-
1663	ZINC03292777	848	0.3923907167789373	NO	-
1664	ZINC03863614	1505	0.3922797526901964	NO	-
1665	ZINC03894743	1579	0.3920835837933464	NO	-
1666	ZINC03982879	1629	0.3920546956930085	NO	-
1667	ZINC03470148	933	0.39204316999499267	NO	-
1668	ZINC03470145	932	0.3920270244636047	NO	-
1669	ZINC03090040	789	0.39191005986413874	NO	-
1670	ZINC00930530	143	0.39172911000908145	NO	-
1671	ZINC00416832	52	0.3915942085968879	NO	-
1672	ZINC04249002	1719	0.3914801117689499	NO	-
1673	ZINC03225118	806	0.39146943971077897	NO	-
1674	ZINC00421421	78	0.3912577823566554	NO	-
1675	ZINC00625453	125	0.39083065087462593	NO	-
1676	ZINC03248313	819	0.39058431977516267	NO	-
1677	ZINC00107068	19	0.39051928526604907	NO	-
1678	ZINC00613281	122	0.3903253909344561	NO	-
1679	ZINC00421340	77	0.39015230984928284	NO	-
1680	ZINC04020403	1652	0.39008265969364814	NO	-
1681	ZINC00062435	6	0.389891883919431	NO	-
1682	ZINC00062436	7	0.3898595595300436	NO	-
1683	ZINC02287437	542	0.38937462031179604	NO	-
1684	ZINC02862280	748	0.38932520869351744	NO	-
1685	ZINC00200607	22	0.38929179849164897	NO	-
1686	ZINC00540205	108	0.38927874012788505	NO	-
1687	ZINC00379841	44	0.38883395150883315	NO	-
1688	ZINC04414286	1771	0.38862811059604835	NO	-
1689	ZINC01050797	147	0.38840920226562053	NO	-
1690	ZINC00105410	18	0.3883244813254879	NO	-
1691	ZINC03858329	1375	0.38829142168873165	NO	-
1692	ZINC03410108	893	0.3881360505188258	NO	-
1693	ZINC03856104	1142	0.3880333864843073	NO	-
1694	ZINC03440046	909	0.38796492649680614	NO	-
1695	ZINC02843257	735	0.38774577193493387	NO	-
1696	ZINC03858328	1374	0.38754389462069894	NO	-
1697	ZINC04198226	1699	0.38736999942147865	NO	-
1698	ZINC00824182	138	0.38646122113015874	NO	-
1699	ZINC03406767	887	0.3863710136182808	NO	-
1700	ZINC03856104	1143	0.3859137077514286	NO	-
1701	ZINC02959832	763	0.3854313838287751	NO	-
1702	ZINC01141626	160	0.3853751932066829	NO	-
1703	ZINC00419620	65	0.38518970038226336	NO	-
1704	ZINC01122676	157	0.3848027999636511	NO	-
1705	ZINC04314743	1735	0.3847673390503453	NO	-
1706	ZINC00420479	67	0.38465917493794377	NO	-
1707	ZINC00420614	70	0.38460346846575233	NO	-
1708	ZINC00419051	58	0.38449548611188855	NO	-
1709	ZINC02165013	504	0.3842473373348263	NO	-
1710	ZINC02601728	671	0.38424272362736905	NO	-
1711	ZINC03890997	1570	0.3841647180393032	NO	-
1712	ZINC00420965	76	0.3841502975712279	NO	-
1713	ZINC00652448	127	0.3837912490841595	NO	-
1714	ZINC00420580	69	0.3837331848743167	NO	-
1715	ZINC03494822	954	0.3836386240625236	NO	-
1716	ZINC00419154	59	0.38350123921036966	NO	-
1717	ZINC00972349	144	0.38328662020577925	NO	-
1718	ZINC00420955	75	0.3832301558208471	NO	-
1719	ZINC00423021	87	0.3831461010037804	NO	-
1720	ZINC00498511	99	0.38287532773578326	NO	-
1721	ZINC03286843	840	0.3827805580120463	NO	-
1722	ZINC03868999	1549	0.38247055564688726	NO	-
1723	ZINC02477405	639	0.38217907790795175	NO	-
1724	ZINC00422256	85	0.382131789236246	NO	-
1725	ZINC01147567	162	0.3820294007901326	NO	-
1726	ZINC00827458	139	0.38194667950971284	NO	-
1727	ZINC02879043	750	0.3817944345499716	NO	-
1728	ZINC03456282	929	0.3816859529851437	NO	-
1729	ZINC03234941	810	0.38153596315932803	NO	-
1730	ZINC04361123	1764	0.3809613425063105	NO	-
1731	ZINC03519268	977	0.3807380168791488	NO	-
1732	ZINC00107874	20	0.380688169569646	NO	-
1733	ZINC03454225	928	0.3802914209723915	NO	-
1734	ZINC03019419	773	0.38019319777758565	NO	-
1735	ZINC04414910	1772	0.3801798203401373	NO	-
1736	ZINC02974437	765	0.3799849442445021	NO	-
1737	ZINC03439455	908	0.37975066110194944	NO	-
1738	ZINC02449324	623	0.3797307895849357	NO	-
1739	ZINC00567040	116	0.3797069348933716	NO	-
1740	ZINC00540639	109	0.3788871445666197	NO	-
1741	ZINC00033334	5	0.3788851467450956	NO	-
1742	ZINC00422014	82	0.37883299075226246	NO	-
1743	ZINC02452327	624	0.37828271958456966	NO	-
1744	ZINC00571039	117	0.3773982722132935	NO	-
1745	ZINC03892748	1578	0.37732550650938557	NO	-
1746	ZINC03853001	1130	0.37690530226312385	NO	-
1747	ZINC03851694	1126	0.37686337605549075	NO	-
1748	ZINC01077063	151	0.3768067530030502	NO	-
1749	ZINC02785627	731	0.3767951864939747	NO	-
1750	ZINC04314743	1736	0.3766980191844223	NO	-
1751	ZINC03851692	1125	0.3762698166196406	NO	-
1752	ZINC03851699	1127	0.37619941793709694	NO	-
1753	ZINC03224820	805	0.37583885778237186	NO	-
1754	ZINC04268820	1724	0.3750693257634846	NO	-
1755	ZINC03992177	1644	0.3742872705078012	NO	-
1756	ZINC02453425	625	0.3741518556358291	NO	-
1757	ZINC00089832	15	0.3739285038441344	NO	-
1758	ZINC03992177	1642	0.37338828150654485	NO	-
1759	ZINC04314550	1731	0.372659194454905	NO	-
1760	ZINC03856168	1145	0.3725306522034178	NO	-
1761	ZINC02713783	710	0.37224866722947164	NO	-
1762	ZINC03450297	923	0.3720047201064728	NO	-
1763	ZINC03890559	1567	0.3718879988693079	NO	-
1764	ZINC03853004	1133	0.3715514222471342	NO	-
1765	ZINC00418612	55	0.3714764951126808	NO	-
1766	ZINC04314666	1733	0.3709311508000286	NO	-
1767	ZINC00249762	27	0.37056882169526184	NO	-
1768	ZINC03890562	1568	0.37050409234726805	NO	-
1769	ZINC03234941	811	0.3702831587504766	NO	-
1770	ZINC03234941	812	0.3702831587504766	NO	-
1771	ZINC02601733	673	0.37014615557768105	NO	-
1772	ZINC03209303	798	0.36973252665279505	NO	-
1773	ZINC00419626	66	0.3691145177778716	NO	-
1774	ZINC00089910	17	0.36885913273733234	NO	-
1775	ZINC02777568	729	0.36875450467764703	NO	-
1776	ZINC00419039	57	0.36874388096736394	NO	-
1777	ZINC04314550	1732	0.36862796496082073	NO	-
1778	ZINC00089874	16	0.3685749880732041	NO	-
1779	ZINC04317041	1742	0.36847269141351785	NO	-
1780	ZINC04165053	1688	0.3683727494417687	NO	-
1781	ZINC00420510	68	0.3677237417073766	NO	-
1782	ZINC00557304	115	0.3666827300217524	NO	-
1783	ZINC00418617	56	0.3664273545331694	NO	-
1784	ZINC03814157	0	0.36635111719977775	YES	0
1785	ZINC00421567	79	0.36625590883715026	NO	-
1786	ZINC03992177	1643	0.364674939303297	NO	-
1787	ZINC04316859	1740	0.3644273664869165	NO	-
1788	ZINC04317041	1743	0.3643376562310475	NO	-
1789	ZINC04314666	1734	0.3639341705394549	NO	-
1790	ZINC01509623	176	0.36379256374429897	NO	-
1791	ZINC02466823	638	0.36364360396891043	NO	-
1792	ZINC02975286	766	0.3635150175854305	NO	-
1793	ZINC02020159	247	0.3623453017848587	NO	-
1794	ZINC03396109	881	0.3614772404790432	NO	-
1795	ZINC02006393	245	0.361303185073929	NO	-
1796	ZINC00416834	53	0.36124860671457204	NO	-
1797	ZINC03358551	873	0.3602542241842436	NO	-
1798	ZINC00082060	11	0.35985738150607277	NO	-
1799	ZINC04355340	1763	0.35788034436758676	NO	-
1800	ZINC02876991	749	0.3568043397724351	NO	-
1801	ZINC01332221	167	0.35672568930843374	NO	-
1802	ZINC00249594	26	0.3558956299139797	NO	-
1803	ZINC04316859	1741	0.35504290907624525	NO	-
1804	ZINC00089825	14	0.3549016660493952	NO	-
1805	ZINC02700579	708	0.35410543595283844	NO	-
1806	ZINC03534593	988	0.3534054859929648	NO	-
1807	ZINC03855700	1139	0.35316258735616735	NO	-
1808	ZINC03567250	994	0.3530116222712977	NO	-
1809	ZINC00466617	93	0.3517870519588629	NO	-
1810	ZINC00072422	10	0.35124948109336174	NO	-
1811	ZINC00386460	46	0.3506461729004469	NO	-
1812	ZINC00524985	101	0.3497495253762832	NO	-
1813	ZINC01100427	154	0.34924890749211035	NO	-
1814	ZINC04101653	1675	0.34724218429386017	NO	-
1815	ZINC00416839	54	0.3461378659161042	NO	-
1816	ZINC00822453	137	0.34600816631377995	NO	-
1817	ZINC01414582	168	0.3440276201406129	NO	-
1818	ZINC00544608	113	0.3434269271551065	NO	-
1819	ZINC03855700	1140	0.3431566751581429	NO	-
1820	ZINC03855700	1141	0.3431566751581429	NO	-
1821	ZINC02731603	716	0.34311078508982207	NO	-
1822	ZINC03862042	1397	0.34306671586280346	NO	-
1823	ZINC02645088	691	0.3419761148773831	NO	-
1824	ZINC04181805	1695	0.34064730507102375	NO	-
1825	ZINC04066922	1661	0.3360314457816082	NO	-
1826	ZINC03853771	1135	0.3359495356522251	NO	-
1827	ZINC03853771	1134	0.3339774009203567	NO	-
1828	ZINC04066922	1660	0.33395620741484056	NO	-
1829	ZINC01443612	169	0.3337752177025642	NO	-
1830	ZINC00420707	74	0.33214007119874694	NO	-
1831	ZINC01443612	170	0.33174665043963963	NO	-
1832	ZINC02956395	762	0.3314604747492978	NO	-
1833	ZINC00420707	73	0.33084132627891555	NO	-
1834	ZINC00375139	38	0.3307576118615801	NO	-
1835	ZINC03814160	13	0.33003051037351816	YES	3
1836	ZINC00420707	72	0.3291607380492519	NO	-
1837	ZINC03567925	995	0.32724028207512157	NO	-
1838	ZINC04099170	1674	0.3254122546647224	NO	-
1839	ZINC01443612	171	0.32535670070371164	NO	-
1840	ZINC02521491	650	0.31648933467631124	NO	-
1841	ZINC02832691	734	0.31441648319094584	NO	-
1842	ZINC02463844	637	0.2926947221397995	NO	-
